# Supplementary material for: Metallicious: Automated Force-Field Parameterization of Covalently Bound Metals for Supramolecular Structures
Source: J Chem Theory Comput. 2024 Oct 7;20(20):9060–71. doi: 10.1021/acs.jctc.4c00850 (PMC11500408; doi:10.1021/acs.jctc.4c00850)
Supplement: Supplementary file 2 — ct4c00850_si_002.zip [file ct4c00850_si_002.zip]

Archive with 505 entries (444 files):
- SI_MD_input/
- SI_MD_input/Fe4L6/
- SI_MD_input/Fe4L6/dummy_no_ions/
- SI_MD_input/Fe4L6/dummy_no_ions/1_em.gro
- SI_MD_input/Fe4L6/dummy_no_ions/topol.top
- SI_MD_input/Fe4L6/dummy_no_ions/4_prod.gro
- SI_MD_input/Fe4L6/dummy_no_ions/3_npt.gro
- SI_MD_input/Fe4L6/dummy_no_ions/4_prod.mdp
- SI_MD_input/Fe4L6/dummy_no_ions/1_em.mdp
- SI_MD_input/Fe4L6/dummy_no_ions/2_nvt.mdp
- SI_MD_input/Fe4L6/dummy_no_ions/3_npt.mdp
- SI_MD_input/Fe4L6/dummy_no_ions/2_nvt.gro
- SI_MD_input/Fe4L6/nonbonded/
- SI_MD_input/Fe4L6/nonbonded/4_prod.gro
- SI_MD_input/Fe4L6/nonbonded/3_npt.gro
- SI_MD_input/Fe4L6/nonbonded/topol.top
- SI_MD_input/Fe4L6/nonbonded/4_prod.mdp
- SI_MD_input/Fe4L6/nonbonded/1_em.gro
- SI_MD_input/Fe4L6/nonbonded/2_nvt.gro
- SI_MD_input/Fe4L6/nonbonded/1_em.mdp
- SI_MD_input/Fe4L6/nonbonded/2_nvt.mdp
- SI_MD_input/Fe4L6/nonbonded/3_npt.mdp
- SI_MD_input/Fe4L6/metallicious/
- SI_MD_input/Fe4L6/metallicious/1_em.mdp
- SI_MD_input/Fe4L6/metallicious/2_nvt.mdp
- SI_MD_input/Fe4L6/metallicious/3_npt.mdp
- SI_MD_input/Fe4L6/metallicious/4_prod.gro
- SI_MD_input/Fe4L6/metallicious/3_npt.gro
- SI_MD_input/Fe4L6/metallicious/topol.top
- SI_MD_input/Fe4L6/metallicious/4_prod.mdp
- SI_MD_input/Fe4L6/metallicious/2_nvt.gro
- SI_MD_input/Fe4L6/metallicious/1_em.gro
- SI_MD_input/Fe4L6/dummy/
- SI_MD_input/Fe4L6/dummy/1_em.gro
- SI_MD_input/Fe4L6/dummy/2_nvt.gro
- SI_MD_input/Fe4L6/dummy/4_prod.mdp
- SI_MD_input/Fe4L6/dummy/4_prod.gro
- SI_MD_input/Fe4L6/dummy/3_npt.gro
- SI_MD_input/Fe4L6/dummy/topol.top
- SI_MD_input/Fe4L6/dummy/2_nvt.mdp
- SI_MD_input/Fe4L6/dummy/1_em.mdp
- SI_MD_input/Fe4L6/dummy/3_npt.mdp
- SI_MD_input/Fe4L6/nonbonded_no_ions/
- SI_MD_input/Fe4L6/nonbonded_no_ions/2_nvt.gro
- SI_MD_input/Fe4L6/nonbonded_no_ions/topol.top
- SI_MD_input/Fe4L6/nonbonded_no_ions/1_em.gro
- SI_MD_input/Fe4L6/nonbonded_no_ions/4_prod.gro
- SI_MD_input/Fe4L6/nonbonded_no_ions/4_prod.mdp
- SI_MD_input/Fe4L6/nonbonded_no_ions/3_npt.gro
- SI_MD_input/Fe4L6/nonbonded_no_ions/3_npt
- SI_MD_input/Fe4L6/nonbonded_no_ions/1_em.mdp
- SI_MD_input/Fe4L6/nonbonded_no_ions/2_nvt.mdp
- SI_MD_input/Fe4L6/nonbonded_no_ions/3_npt.mdp
- SI_MD_input/ZIF-8/
- SI_MD_input/ZIF-8/metallicious/
- SI_MD_input/ZIF-8/metallicious/3_npt.gro
- SI_MD_input/ZIF-8/metallicious/4_prod.gro
- SI_MD_input/ZIF-8/metallicious/1_em.gro
- SI_MD_input/ZIF-8/metallicious/2_nvt.gro
- SI_MD_input/ZIF-8/metallicious/topol.top
- SI_MD_input/ZIF-8/metallicious/1_em.mdp
- SI_MD_input/ZIF-8/metallicious/4_prod.mdp
- SI_MD_input/ZIF-8/metallicious/3_npt.mdp
- SI_MD_input/ZIF-8/metallicious/2_nvt.mdp
- SI_MD_input/ZIF-8/nonbonded/
- SI_MD_input/ZIF-8/nonbonded/4_prod.gro
- SI_MD_input/ZIF-8/nonbonded/1_em.mdp
- SI_MD_input/ZIF-8/nonbonded/3_npt.gro
- SI_MD_input/ZIF-8/nonbonded/topol.top
- SI_MD_input/ZIF-8/nonbonded/1_em.gro
- SI_MD_input/ZIF-8/nonbonded/2_nvt.gro
- SI_MD_input/ZIF-8/nonbonded/2_nvt.mdp
- SI_MD_input/ZIF-8/nonbonded/3_npt.mdp
- SI_MD_input/ZIF-8/nonbonded/4_prod.mdp
- SI_MD_input/ZIF-8/dummy/
- SI_MD_input/ZIF-8/dummy/2_nvt.mdp
- SI_MD_input/ZIF-8/dummy/4_prod.gro
- SI_MD_input/ZIF-8/dummy/1_em.mdp
- SI_MD_input/ZIF-8/dummy/topol.top
- SI_MD_input/ZIF-8/dummy/3_npt.gro
- SI_MD_input/ZIF-8/dummy/1_em.gro
- SI_MD_input/ZIF-8/dummy/2_nvt.gro
- SI_MD_input/ZIF-8/dummy/3_npt.mdp
- SI_MD_input/ZIF-8/dummy/4_prod.mdp
- SI_MD_input/Ga4L6/
- SI_MD_input/Ga4L6/nonbonded_no_ions/
- SI_MD_input/Ga4L6/nonbonded_no_ions/3_npt.gro
- SI_MD_input/Ga4L6/nonbonded_no_ions/2_nvt.mdp
- SI_MD_input/Ga4L6/nonbonded_no_ions/3_npt.mdp
- SI_MD_input/Ga4L6/nonbonded_no_ions/4_prod.mdp
- SI_MD_input/Ga4L6/nonbonded_no_ions/4_prod.gro
- SI_MD_input/Ga4L6/nonbonded_no_ions/1_em.mdp
- SI_MD_input/Ga4L6/nonbonded_no_ions/topol.top
- SI_MD_input/Ga4L6/nonbonded_no_ions/1_em.gro
- SI_MD_input/Ga4L6/nonbonded_no_ions/2_nvt.gro
- SI_MD_input/Ga4L6/metallicious/
- SI_MD_input/Ga4L6/metallicious/1_em.gro
- SI_MD_input/Ga4L6/metallicious/2_nvt.gro
- SI_MD_input/Ga4L6/metallicious/1_em.mdp
- SI_MD_input/Ga4L6/metallicious/4_prod.gro
- SI_MD_input/Ga4L6/metallicious/3_npt.gro
- SI_MD_input/Ga4L6/metallicious/topol.top
- SI_MD_input/Ga4L6/metallicious/2_nvt.mdp
- SI_MD_input/Ga4L6/metallicious/3_npt.mdp
- SI_MD_input/Ga4L6/metallicious/4_prod.mdp
- SI_MD_input/Ga4L6/nonbonded/
- SI_MD_input/Ga4L6/nonbonded/4_prod.gro
- SI_MD_input/Ga4L6/nonbonded/3_npt.gro
- SI_MD_input/Ga4L6/nonbonded/topol.top
- SI_MD_input/Ga4L6/nonbonded/3_npt.mdp
- SI_MD_input/Ga4L6/nonbonded/4_prod.mdp
- SI_MD_input/Ga4L6/nonbonded/1_em.gro
- SI_MD_input/Ga4L6/nonbonded/2_nvt.gro
- SI_MD_input/Ga4L6/nonbonded/2_nvt.mdp
- SI_MD_input/Ga4L6/nonbonded/1_em.mdp
- SI_MD_input/Pd6Ru8L24/
- SI_MD_input/Pd6Ru8L24/nonbonded_no_ions/
- SI_MD_input/Pd6Ru8L24/nonbonded_no_ions/3_npt.gro
- SI_MD_input/Pd6Ru8L24/nonbonded_no_ions/topol.top
- SI_MD_input/Pd6Ru8L24/nonbonded_no_ions/1_em.gro
- SI_MD_input/Pd6Ru8L24/nonbonded_no_ions/1_em.mdp
- SI_MD_input/Pd6Ru8L24/nonbonded_no_ions/4_prod.gro
- SI_MD_input/Pd6Ru8L24/nonbonded_no_ions/3_npt.mdp
- SI_MD_input/Pd6Ru8L24/nonbonded_no_ions/4_prod.mdp
- SI_MD_input/Pd6Ru8L24/nonbonded_no_ions/2_nvt.mdp
- SI_MD_input/Pd6Ru8L24/nonbonded_no_ions/2_nvt.gro
- SI_MD_input/Pd6Ru8L24/metallicious/
- SI_MD_input/Pd6Ru8L24/metallicious/1_em.mdp
- SI_MD_input/Pd6Ru8L24/metallicious/4_prod.gro
- SI_MD_input/Pd6Ru8L24/metallicious/3_npt.gro
- SI_MD_input/Pd6Ru8L24/metallicious/topol.top
- SI_MD_input/Pd6Ru8L24/metallicious/1_em.gro
- SI_MD_input/Pd6Ru8L24/metallicious/2_nvt.gro
- SI_MD_input/Pd6Ru8L24/metallicious/3_npt.mdp
- SI_MD_input/Pd6Ru8L24/metallicious/4_prod.mdp
- SI_MD_input/Pd6Ru8L24/metallicious/2_nvt.mdp
- SI_MD_input/Pd6Ru8L24/nonbonded/
- SI_MD_input/Pd6Ru8L24/nonbonded/1_em.mdp
- SI_MD_input/Pd6Ru8L24/nonbonded/2_nvt.mdp
- SI_MD_input/Pd6Ru8L24/nonbonded/3_npt.mdp
- SI_MD_input/Pd6Ru8L24/nonbonded/4_prod.mdp
- SI_MD_input/Pd6Ru8L24/nonbonded/3_npt.gro
- SI_MD_input/Pd6Ru8L24/nonbonded/topol.top
- SI_MD_input/Pd6Ru8L24/nonbonded/1_em.gro
- SI_MD_input/Pd6Ru8L24/nonbonded/2_nvt.gro
- SI_MD_input/Pd6Ru8L24/nonbonded/4_prod.gro
- SI_MD_input/ZIF-67/
- SI_MD_input/ZIF-67/metallicious/
- SI_MD_input/ZIF-67/metallicious/1_em.mdp
- SI_MD_input/ZIF-67/metallicious/4_prod.gro
- SI_MD_input/ZIF-67/metallicious/3_npt.gro
- SI_MD_input/ZIF-67/metallicious/topol.top
- SI_MD_input/ZIF-67/metallicious/2_nvt.mdp
- SI_MD_input/ZIF-67/metallicious/1_em.gro
- SI_MD_input/ZIF-67/metallicious/2_nvt.gro
- SI_MD_input/ZIF-67/metallicious/4_prod.mdp
- SI_MD_input/ZIF-67/metallicious/3_npt.mdp
- SI_MD_input/ZIF-67/nonbonded/
- SI_MD_input/ZIF-67/nonbonded/4_prod.gro
- SI_MD_input/ZIF-67/nonbonded/1_em.mdp
- SI_MD_input/ZIF-67/nonbonded/3_npt.gro
- SI_MD_input/ZIF-67/nonbonded/topol.top
- SI_MD_input/ZIF-67/nonbonded/3_npt.mdp
- SI_MD_input/ZIF-67/nonbonded/4_prod.mdp
- SI_MD_input/ZIF-67/nonbonded/1_em.gro
- SI_MD_input/ZIF-67/nonbonded/2_em.gro
- SI_MD_input/ZIF-67/nonbonded/2_nvt.gro
- SI_MD_input/ZIF-67/nonbonded/2_nvt.mdp
- SI_MD_input/Zn3L3/
- SI_MD_input/Zn3L3/nonbonded_no_ions/
- SI_MD_input/Zn3L3/nonbonded_no_ions/1_em.gro
- SI_MD_input/Zn3L3/nonbonded_no_ions/2_nvt.gro
- SI_MD_input/Zn3L3/nonbonded_no_ions/4_prod.gro
- SI_MD_input/Zn3L3/nonbonded_no_ions/3_npt.gro
- SI_MD_input/Zn3L3/nonbonded_no_ions/topol.top
- SI_MD_input/Zn3L3/nonbonded_no_ions/1_em.mdp
- SI_MD_input/Zn3L3/nonbonded_no_ions/2_nvt.mdp
- SI_MD_input/Zn3L3/nonbonded_no_ions/3_npt.mdp
- SI_MD_input/Zn3L3/nonbonded_no_ions/4_prod.mdp
- SI_MD_input/Zn3L3/dummy_no_ions/
- SI_MD_input/Zn3L3/dummy_no_ions/4_prod.mdp
- SI_MD_input/Zn3L3/dummy_no_ions/topol.top
- SI_MD_input/Zn3L3/dummy_no_ions/3_npt.gro
- SI_MD_input/Zn3L3/dummy_no_ions/1_em.mdp
- SI_MD_input/Zn3L3/dummy_no_ions/4_prod.gro
- SI_MD_input/Zn3L3/dummy_no_ions/2_nvt.mdp
- SI_MD_input/Zn3L3/dummy_no_ions/1_em.gro
- SI_MD_input/Zn3L3/dummy_no_ions/2_nvt.gro
- SI_MD_input/Zn3L3/dummy_no_ions/3_npt.mdp
- SI_MD_input/Zn3L3/nonbonded/
- SI_MD_input/Zn3L3/nonbonded/4_prod.gro
- SI_MD_input/Zn3L3/nonbonded/3_npt.gro
- SI_MD_input/Zn3L3/nonbonded/topol.top
- SI_MD_input/Zn3L3/nonbonded/1_em.mdp
- SI_MD_input/Zn3L3/nonbonded/1_em.gro
- SI_MD_input/Zn3L3/nonbonded/2_nvt.gro
- SI_MD_input/Zn3L3/nonbonded/2_nvt.mdp
- SI_MD_input/Zn3L3/nonbonded/3_npt.mdp
- SI_MD_input/Zn3L3/nonbonded/4_prod.mdp
- SI_MD_input/Zn3L3/metallicious/
- SI_MD_input/Zn3L3/metallicious/topol.top
- SI_MD_input/Zn3L3/metallicious/1_em.mdp
- SI_MD_input/Zn3L3/metallicious/4_prod.gro
- SI_MD_input/Zn3L3/metallicious/3_npt.gro
- SI_MD_input/Zn3L3/metallicious/1_em.gro
- SI_MD_input/Zn3L3/metallicious/2_nvt.gro
- SI_MD_input/Zn3L3/metallicious/3_npt.mdp
- SI_MD_input/Zn3L3/metallicious/2_nvt.mdp
- SI_MD_input/Zn3L3/metallicious/4_prod.mdp
- SI_MD_input/Zn3L3/dummy/
- SI_MD_input/Zn3L3/dummy/1_em.gro
- SI_MD_input/Zn3L3/dummy/2_nvt.gro
- SI_MD_input/Zn3L3/dummy/4_prod.gro
- SI_MD_input/Zn3L3/dummy/3_npt.gro
- SI_MD_input/Zn3L3/dummy/topol.top
- SI_MD_input/Zn3L3/dummy/1_em.mdp
- SI_MD_input/Zn3L3/dummy/2_nvt.mdp
- SI_MD_input/Zn3L3/dummy/3_npt.mdp
- SI_MD_input/Zn3L3/dummy/4_prod.mdp
- SI_MD_input/Fe5L5/
- SI_MD_input/Fe5L5/dummy/
- SI_MD_input/Fe5L5/dummy/4_prod.mdp
- SI_MD_input/Fe5L5/dummy/4_prod.gro
- SI_MD_input/Fe5L5/dummy/3_npt.gro
- SI_MD_input/Fe5L5/dummy/topol.top
- SI_MD_input/Fe5L5/dummy/1_em.mdp
- SI_MD_input/Fe5L5/dummy/2_nvt.mdp
- SI_MD_input/Fe5L5/dummy/3_npt.mdp
- SI_MD_input/Fe5L5/dummy/1_em.gro
- SI_MD_input/Fe5L5/dummy/2_nvt.gro
- SI_MD_input/Fe5L5/nonbonded_no_ions/
- SI_MD_input/Fe5L5/nonbonded_no_ions/3_npt.gro
- SI_MD_input/Fe5L5/nonbonded_no_ions/1_em.mdp
- SI_MD_input/Fe5L5/nonbonded_no_ions/4_prod.gro
- SI_MD_input/Fe5L5/nonbonded_no_ions/2_nvt.mdp
- SI_MD_input/Fe5L5/nonbonded_no_ions/3_npt.mdp
- SI_MD_input/Fe5L5/nonbonded_no_ions/4_prod.mdp
- SI_MD_input/Fe5L5/nonbonded_no_ions/1_em.gro
- SI_MD_input/Fe5L5/nonbonded_no_ions/2_nvt.gro
- SI_MD_input/Fe5L5/nonbonded_no_ions/topol.top
- SI_MD_input/Fe5L5/metallicious/
- SI_MD_input/Fe5L5/metallicious/1_em.mdp
- SI_MD_input/Fe5L5/metallicious/4_prod.gro
- SI_MD_input/Fe5L5/metallicious/3_npt.gro
- SI_MD_input/Fe5L5/metallicious/topol.top
- SI_MD_input/Fe5L5/metallicious/1_em.gro
- SI_MD_input/Fe5L5/metallicious/2_nvt.gro
- SI_MD_input/Fe5L5/metallicious/3_npt.mdp
- SI_MD_input/Fe5L5/metallicious/4_prod.mdp
- SI_MD_input/Fe5L5/metallicious/2_nvt.mdp
- SI_MD_input/Fe5L5/dummy_no_ions/
- SI_MD_input/Fe5L5/dummy_no_ions/1_em.mdp
- SI_MD_input/Fe5L5/dummy_no_ions/2_nvt.mdp
- SI_MD_input/Fe5L5/dummy_no_ions/3_npt.mdp
- SI_MD_input/Fe5L5/dummy_no_ions/4_prod.gro
- SI_MD_input/Fe5L5/dummy_no_ions/3_npt.gro
- SI_MD_input/Fe5L5/dummy_no_ions/4_prod.mdp
- SI_MD_input/Fe5L5/dummy_no_ions/topol.top
- SI_MD_input/Fe5L5/dummy_no_ions/1_em.gro
- SI_MD_input/Fe5L5/dummy_no_ions/2_nvt.gro
- SI_MD_input/Fe5L5/nonbonded/
- SI_MD_input/Fe5L5/nonbonded/1_em.gro
- SI_MD_input/Fe5L5/nonbonded/2_nvt.gro
- SI_MD_input/Fe5L5/nonbonded/4_prod.gro
- SI_MD_input/Fe5L5/nonbonded/3_npt.gro
- SI_MD_input/Fe5L5/nonbonded/topol.top
- SI_MD_input/Fe5L5/nonbonded/1_em.mdp
- SI_MD_input/Fe5L5/nonbonded/2_nvt.mdp
- SI_MD_input/Fe5L5/nonbonded/3_npt.mdp
- SI_MD_input/Fe5L5/nonbonded/4_prod.mdp
- SI_MD_input/Pd48L96/
- SI_MD_input/Pd48L96/dummy_no_ions_DCM/
- SI_MD_input/Pd48L96/dummy_no_ions_DCM/2_nvt.mdp
- SI_MD_input/Pd48L96/dummy_no_ions_DCM/topol.top
- SI_MD_input/Pd48L96/dummy_no_ions_DCM/3_npt.mdp
- SI_MD_input/Pd48L96/dummy_no_ions_DCM/1_em.gro
- SI_MD_input/Pd48L96/dummy_no_ions_DCM/4_prod.mdp
- SI_MD_input/Pd48L96/dummy_no_ions_DCM/1_em.mdp
- SI_MD_input/Pd48L96/dummy_no_ions_DCM/2_nvt.gro
- SI_MD_input/Pd48L96/dummy_no_ions_DCM/3_npt.gro
- SI_MD_input/Pd48L96/dummy_no_ions_DCM/4_prod.gro
- SI_MD_input/Pd48L96/nonbonded_no_ions/
- SI_MD_input/Pd48L96/nonbonded_no_ions/1_em.mdp
- SI_MD_input/Pd48L96/nonbonded_no_ions/4_prod.gro
- SI_MD_input/Pd48L96/nonbonded_no_ions/3_npt.gro
- SI_MD_input/Pd48L96/nonbonded_no_ions/topol.top
- SI_MD_input/Pd48L96/nonbonded_no_ions/1_em.gro
- SI_MD_input/Pd48L96/nonbonded_no_ions/2_nvt.gro
- SI_MD_input/Pd48L96/nonbonded_no_ions/2_nvt.mdp
- SI_MD_input/Pd48L96/nonbonded_no_ions/3_npt.mdp
- SI_MD_input/Pd48L96/nonbonded_no_ions/4_prod.mdp
- SI_MD_input/Pd48L96/dummy_no_ions/
- SI_MD_input/Pd48L96/dummy_no_ions/2_nvt.gro
- SI_MD_input/Pd48L96/dummy_no_ions/1_em.gro
- SI_MD_input/Pd48L96/dummy_no_ions/1_em.mdp
- SI_MD_input/Pd48L96/dummy_no_ions/4_prod.gro
- SI_MD_input/Pd48L96/dummy_no_ions/3_npt.gro
- SI_MD_input/Pd48L96/dummy_no_ions/topol.top
- SI_MD_input/Pd48L96/dummy_no_ions/2_nvt.mdp
- SI_MD_input/Pd48L96/dummy_no_ions/3_npt.mdp
[truncated: 205 more entries]
