# Supplementary material for: Metallicious: Automated Force-Field Parameterization of Covalently Bound Metals for Supramolecular Structures
Source: J Chem Theory Comput. 2024 Oct 7;20(20):9060–71. doi: 10.1021/acs.jctc.4c00850 (PMC11500408; doi:10.1021/acs.jctc.4c00850)
Supplement: Supplementary file 2 — ct4c00850_si_002.zip [file ct4c00850_si_002.zip › SI_MD_input/Fe4L6/dummy_no_ions/1_em.gro]

Generic title in water
13621
    1UNK     O0    1   2.265   3.100   3.033
    1UNK     S1    2   2.380   3.023   3.079
    1UNK     C2    3   2.513   3.056   2.966
    1UNK     C3    4   2.641   3.085   3.015
    1UNK     C4    5   2.752   3.090   2.930
    1UNK     N5    6   2.881   3.110   2.985
    1UNK     C6    7   2.950   3.218   2.954
    1UNK     C7    8   3.076   3.253   3.025
    1UNK     C8    9   3.146   3.371   2.994
    1UNK     C9   10   3.265   3.401   3.062
    1UNK    C10   11   3.310   3.310   3.159
    1UNK    C11   12   3.235   3.194   3.184
    1UNK    N12   13   3.119   3.164   3.120
    1UNK    C13   14   2.732   3.078   2.792
    1UNK    C14   15   2.602   3.056   2.741
    1UNK    C15   16   2.489   3.042   2.826
    1UNK    C16   17   2.355   3.007   2.768
    1UNK    C17   18   2.316   2.871   2.767
    1UNK    C18   19   2.192   2.829   2.715
    1UNK    C19   20   2.263   3.102   2.715
    1UNK    S20   21   2.313   3.272   2.699
    1UNK    O21   22   2.188   3.344   2.682
    1UNK    O22   23   2.389   3.311   2.817
    1UNK    O23   24   2.394   3.268   2.578
    1UNK    C24   25   2.136   3.060   2.670
    1UNK    C25   26   2.101   2.924   2.666
    1UNK    N26   27   1.978   2.883   2.609
    1UNK    C27   28   1.878   2.841   2.683
    1UNK    C28   29   1.747   2.804   2.621
    1UNK    C29   30   1.648   2.737   2.693
    1UNK    C30   31   1.529   2.699   2.629
    1UNK    C31   32   1.514   2.730   2.494
    1UNK    C32   33   1.618   2.795   2.427
    1UNK    N33   34   1.734   2.831   2.487
    1UNK    O34   35   2.433   3.066   3.207
    1UNK    O35   36   2.371   2.878   3.069
    1UNK    H36   37   2.654   3.103   3.121
    1UNK    H37   38   2.915   3.287   2.877
    1UNK    H38   39   3.109   3.438   2.917
    1UNK    H39   40   3.320   3.492   3.041
    1UNK    H40   41   3.401   3.328   3.215
    1UNK    H41   42   3.270   3.121   3.257
    1UNK    H42   43   2.816   3.085   2.723
    1UNK    H43   44   2.587   3.047   2.633
    1UNK    H44   45   2.385   2.797   2.806
    1UNK    H45   46   2.167   2.724   2.714
    1UNK    H46   47   2.065   3.135   2.636
    1UNK    H47   48   1.889   2.826   2.791
    1UNK    H48   49   1.663   2.713   2.798
    1UNK    H49   50   1.451   2.646   2.683
    1UNK    H50   51   1.424   2.702   2.439
    1UNK    H51   52   1.610   2.818   2.321
    2UNK     O0   53   2.116   2.133   2.368
    2UNK     S1   54   2.063   2.058   2.479
    2UNK     C2   55   2.157   2.111   2.621
    2UNK     C3   56   2.228   2.018   2.700
    2UNK     C4   57   2.307   2.060   2.808
    2UNK     N5   58   2.377   1.966   2.887
    2UNK     C6   59   2.343   1.948   3.012
    2UNK     C7   60   2.413   1.847   3.098
    2UNK     C8   61   2.395   1.847   3.237
    2UNK     C9   62   2.467   1.757   3.316
    2UNK    C10   63   2.554   1.668   3.252
    2UNK    C11   64   2.567   1.674   3.113
    2UNK    N12   65   2.500   1.763   3.036
    2UNK    C13   66   2.309   2.196   2.842
    2UNK    C14   67   2.234   2.289   2.767
    2UNK    C15   68   2.157   2.249   2.655
    2UNK    C16   69   2.093   2.357   2.573
    2UNK    C17   70   2.170   2.408   2.465
    2UNK    C18   71   2.128   2.518   2.389
    2UNK    C19   72   1.968   2.420   2.599
    2UNK    S20   73   1.864   2.367   2.734
    2UNK    O21   74   1.731   2.381   2.677
    2UNK    O22   75   1.902   2.235   2.778
    2UNK    O23   76   1.890   2.472   2.832
    2UNK    C24   77   1.924   2.527   2.520
    2UNK    C25   78   2.005   2.579   2.418
    2UNK    N26   79   1.959   2.687   2.339
    2UNK    C27   80   1.920   2.664   2.216
    2UNK    C28   81   1.859   2.772   2.133
    2UNK    C29   82   1.818   2.747   2.001
    2UNK    C30   83   1.762   2.850   1.925
    2UNK    C31   84   1.753   2.976   1.984
    2UNK    C32   85   1.795   2.995   2.116
    2UNK    N33   86   1.846   2.894   2.193
    2UNK    O34   87   1.924   2.084   2.511
    2UNK    O35   88   2.099   1.917   2.470
    2UNK    H36   89   2.221   1.912   2.677
    2UNK    H37   90   2.269   2.012   3.060
    2UNK    H38   91   2.327   1.918   3.284
    2UNK    H39   92   2.456   1.755   3.424
    2UNK    H40   93   2.611   1.596   3.309
    2UNK    H41   94   2.634   1.605   3.063
    2UNK    H42   95   2.368   2.230   2.927
    2UNK    H43   96   2.236   2.394   2.795
    2UNK    H44   97   2.264   2.358   2.440
    2UNK    H45   98   2.188   2.553   2.306
    2UNK    H46   99   1.826   2.568   2.539
    2UNK    H47  100   1.929   2.565   2.172
    2UNK    H48  101   1.830   2.647   1.958
    2UNK    H49  102   1.728   2.833   1.823
    2UNK    H50  103   1.713   3.060   1.927
    2UNK    H51  104   1.787   3.092   2.163
    3UNK     O0  105   2.510   3.021   2.032
    3UNK     S1  106   2.644   2.966   2.039
    3UNK     C2  107   2.642   2.789   2.015
    3UNK     C3  108   2.755   2.725   1.961
    3UNK     C4  109   2.771   2.585   1.972
    3UNK     N5  110   2.887   2.521   1.920
    3UNK     C6  111   2.871   2.418   1.841
    3UNK     C7  112   2.985   2.352   1.772
    3UNK     C8  113   2.962   2.246   1.683
    3UNK     C9  114   3.071   2.187   1.617
    3UNK    C10  115   3.199   2.236   1.645
    3UNK    C11  116   3.214   2.340   1.738
    3UNK    N12  117   3.110   2.400   1.801
    3UNK    C13  118   2.671   2.510   2.036
    3UNK    C14  119   2.555   2.573   2.084
    3UNK    C15  120   2.537   2.713   2.074
    3UNK    C16  121   2.415   2.774   2.136
    3UNK    C17  122   2.424   2.811   2.272
    3UNK    C18  123   2.321   2.880   2.337
    3UNK    C19  124   2.294   2.805   2.067
    3UNK    S20  125   2.277   2.755   1.897
    3UNK    O21  126   2.132   2.759   1.880
    3UNK    O22  127   2.344   2.859   1.822
    3UNK    O23  128   2.333   2.621   1.884
    3UNK    C24  129   2.193   2.878   2.132
    3UNK    C25  130   2.206   2.915   2.266
    3UNK    N26  131   2.103   2.985   2.332
    3UNK    C27  132   2.102   3.115   2.343
    3UNK    C28  133   1.977   3.185   2.388
    3UNK    C29  134   1.972   3.324   2.397
    3UNK    C30  135   1.853   3.387   2.438
    3UNK    C31  136   1.744   3.305   2.471
    3UNK    C32  137   1.757   3.166   2.462
    3UNK    N33  138   1.871   3.104   2.421
    3UNK    O34  139   2.702   2.972   2.172
    3UNK    O35  140   2.735   3.012   1.935
    3UNK    H36  141   2.831   2.785   1.914
    3UNK    H37  142   2.773   2.375   1.824
    3UNK    H38  143   2.861   2.210   1.664
    3UNK    H39  144   3.056   2.105   1.547
    3UNK    H40  145   3.286   2.193   1.596
    3UNK    H41  146   3.314   2.378   1.761
    3UNK    H42  147   2.682   2.403   2.048
    3UNK    H43  148   2.479   2.513   2.133
    3UNK    H44  149   2.515   2.789   2.325
    3UNK    H45  150   2.333   2.909   2.442
    3UNK    H46  151   2.105   2.908   2.075
    3UNK    H47  152   2.189   3.176   2.319
    3UNK    H48  153   2.059   3.384   2.372
    3UNK    H49  154   1.847   3.495   2.447
    3UNK    H50  155   1.651   3.348   2.505
    3UNK    H51  156   1.674   3.101   2.488
    4UNK     O0  157   3.094   1.927   2.366
    4UNK     S1  158   3.028   1.922   2.495
    4UNK     C2  159   2.855   1.953   2.466
    4UNK     C3  160   2.757   1.881   2.537
    4UNK     C4  161   2.623   1.920   2.535
    4UNK     N5  162   2.527   1.851   2.611
    4UNK     C6  163   2.442   1.770   2.552
    4UNK     C7  164   2.356   1.677   2.631
    4UNK     C8  165   2.266   1.590   2.567
    4UNK     C9  166   2.191   1.501   2.645
    4UNK    C10  167   2.207   1.504   2.784
    4UNK    C11  168   2.296   1.595   2.840
    4UNK    N12  169   2.371   1.681   2.766
    4UNK    C13  170   2.585   2.029   2.454
    4UNK    C14  171   2.681   2.095   2.375
    4UNK    C15  172   2.818   2.060   2.379
    4UNK    C16  173   2.913   2.144   2.302
    4UNK    C17  174   2.975   2.252   2.371
    4UNK    C18  175   3.056   2.345   2.305
    4UNK    C19  176   2.942   2.131   2.163
    4UNK    S20  177   2.873   1.996   2.069
    4UNK    O21  178   2.978   1.973   1.970
    4UNK    O22  179   2.847   1.884   2.157
    4UNK    O23  180   2.754   2.056   2.010
    4UNK    C24  181   3.026   2.223   2.098
    4UNK    C25  182   3.080   2.333   2.168
    4UNK    N26  183   3.161   2.427   2.102
    4UNK    C27  184   3.291   2.427   2.122
    4UNK    C28  185   3.382   2.506   2.035
    4UNK    C29  186   3.521   2.508   2.057
    4UNK    C30  187   3.603   2.589   1.977
    4UNK    C31  188   3.541   2.666   1.878
    4UNK    C32  189   3.402   2.661   1.863
    4UNK    N33  190   3.322   2.582   1.939
    4UNK    O34  191   3.057   2.032   2.585
    4UNK    O35  192   3.028   1.793   2.561
    4UNK    H36  193   2.788   1.794   2.595
    4UNK    H37  194   2.442   1.759   2.443
    4UNK    H38  195   2.256   1.591   2.459
    4UNK    H39  196   2.121   1.431   2.599
    4UNK    H40  197   2.149   1.437   2.847
    4UNK    H41  198   2.309   1.600   2.948
    4UNK    H42  199   2.481   2.061   2.451
    4UNK    H43  200   2.649   2.177   2.312
    4UNK    H44  201   2.958   2.262   2.478
    4UNK    H45  202   3.103   2.425   2.362
    4UNK    H46  203   3.051   2.208   1.994
    4UNK    H47  204   3.334   2.375   2.208
    4UNK    H48  205   3.564   2.448   2.138
    4UNK    H49  206   3.710   2.594   1.993
    4UNK    H50  207   3.600   2.731   1.814
    4UNK    H51  208   3.353   2.722   1.789
    5UNK     O0  209   2.630   2.357   3.318
    5UNK     S1  210   2.547   2.297   3.216
    5UNK     C2  211   2.658   2.233   3.090
    5UNK     C3  212   2.649   2.100   3.046
    5UNK     C4  213   2.723   2.056   2.935
    5UNK     N5  214   2.711   1.923   2.887
    5UNK     C6  215   2.816   1.845   2.879
    5UNK     C7  216   2.803   1.702   2.839
    5UNK     C8  217   2.916   1.619   2.827
    5UNK     C9  218   2.901   1.485   2.790
    5UNK    C10  219   2.771   1.438   2.766
    5UNK    C11  220   2.663   1.527   2.778
    5UNK    N12  221   2.677   1.657   2.813
    5UNK    C13  222   2.812   2.145   2.873
    5UNK    C14  223   2.829   2.275   2.923
    5UNK    C15  224   2.753   2.322   3.033
    5UNK    C16  225   2.776   2.460   3.083
    5UNK    C17  226   2.694   2.564   3.034
    5UNK    C18  227   2.709   2.697   3.076
    5UNK    C19  228   2.878   2.495   3.177
    5UNK    S20  229   2.998   2.373   3.229
    5UNK    O21  230   3.028   2.414   3.366
    5UNK    O22  231   2.947   2.238   3.219
    5UNK    O23  232   3.106   2.403   3.137
    5UNK    C24  233   2.890   2.628   3.222
    5UNK    C25  234   2.807   2.729   3.171
    5UNK    N26  235   2.821   2.863   3.213
    5UNK    C27  236   2.742   2.915   3.304
    5UNK    C28  237   2.757   3.057   3.347
    5UNK    C29  238   2.657   3.119   3.424
    5UNK    C30  239   2.670   3.254   3.459
    5UNK    C31  240   2.785   3.321   3.416
    5UNK    C32  241   2.879   3.253   3.338
    5UNK    N33  242   2.867   3.123   3.301
    5UNK    O34  243   2.466   2.392   3.141
    5UNK    O35  244   2.469   2.182   3.259
    5UNK    H36  245   2.584   2.032   3.099
    5UNK    H37  246   2.916   1.881   2.904
    5UNK    H38  247   3.015   1.660   2.844
    5UNK    H39  248   2.988   1.421   2.776
    5UNK    H40  249   2.755   1.336   2.734
    5UNK    H41  250   2.562   1.492   2.759
    5UNK    H42  251   2.872   2.113   2.788
    5UNK    H43  252   2.903   2.340   2.878
    5UNK    H44  253   2.616   2.540   2.962
    5UNK    H45  254   2.644   2.774   3.035
    5UNK    H46  255   2.965   2.651   3.297
    5UNK    H47  256   2.658   2.858   3.344
    5UNK    H48  257   2.568   3.063   3.453
    5UNK    H49  258   2.594   3.304   3.518
    5UNK    H50  259   2.800   3.426   3.441
    5UNK    H51  260   2.968   3.305   3.302
    6UNK     O0  261   3.416   2.793   2.589
    6UNK     S1  262   3.369   2.692   2.495
    6UNK     C2  263   3.238   2.766   2.398
    6UNK     C3  264   3.227   2.741   2.260
    6UNK     C4  265   3.118   2.789   2.187
    6UNK     N5  266   3.101   2.759   2.050
    6UNK     C6  267   3.086   2.857   1.964
    6UNK     C7  268   3.075   2.834   1.818
    6UNK     C8  269   3.046   2.941   1.732
    6UNK     C9  270   3.034   2.917   1.595
    6UNK    C10  271   3.055   2.787   1.549
    6UNK    C11  272   3.083   2.685   1.641
    6UNK    N12  273   3.090   2.706   1.775
    6UNK    C13  274   3.025   2.873   2.251
    6UNK    C14  275   3.037   2.901   2.388
    6UNK    C15  276   3.141   2.844   2.466
    6UNK    C16  277   3.134   2.858   2.614
    6UNK    C17  278   3.082   2.748   2.686
    6UNK    C18  279   3.069   2.751   2.826
    6UNK    C19  280   3.171   2.974   2.687
    6UNK    S20  281   3.228   3.120   2.602
    6UNK    O21  282   3.323   3.177   2.695
    6UNK    O22  283   3.286   3.084   2.474
    6UNK    O23  284   3.104   3.195   2.596
    6UNK    C24  285   3.160   2.976   2.827
    6UNK    C25  286   3.107   2.865   2.896
    6UNK    N26  287   3.097   2.867   3.037
    6UNK    C27  288   3.178   2.794   3.110
    6UNK    C28  289   3.185   2.813   3.257
    6UNK    C29  290   3.268   2.733   3.336
    6UNK    C30  291   3.274   2.754   3.475
    6UNK    C31  292   3.193   2.855   3.528
    6UNK    C32  293   3.111   2.930   3.443
    6UNK    N33  294   3.104   2.911   3.309
    6UNK    O34  295   3.294   2.582   2.553
    6UNK    O35  296   3.463   2.654   2.392
    6UNK    H36  297   3.305   2.684   2.211
    6UNK    H37  298   3.078   2.960   1.999
    6UNK    H38  299   3.029   3.041   1.771
    6UNK    H39  300   3.006   2.997   1.526
    6UNK    H40  301   3.047   2.763   1.443
    6UNK    H41  302   3.098   2.583   1.607
    6UNK    H42  303   2.942   2.916   2.196
    6UNK    H43  304   2.963   2.964   2.436
    6UNK    H44  305   3.056   2.657   2.632
    6UNK    H45  306   3.032   2.663   2.879
    6UNK    H46  307   3.195   3.063   2.881
    6UNK    H47  308   3.244   2.720   3.065
    6UNK    H48  309   3.330   2.655   3.291
    6UNK    H49  310   3.340   2.695   3.537
    6UNK    H50  311   3.196   2.878   3.634
    6UNK    H51  312   3.048   3.009   3.483
    7FeD    Fe1  313   1.919   2.895   2.397
    7FeD    dm1  314   2.000   2.922   2.367
    7FeD    dm2  315   1.895   2.981   2.411
    7FeD    dm3  316   1.886   2.899   2.313
    7FeD    dm4  317   1.838   2.868   2.428
    7FeD    dm5  318   1.943   2.809   2.384
    7FeD    dm6  319   1.952   2.891   2.482
    8FeD    Fe1  320   2.529   1.814   2.827
    8FeD    dm1  321   2.537   1.837   2.740
    8FeD    dm2  322   2.597   1.869   2.849
    8FeD    dm3  323   2.470   1.881   2.839
    8FeD    dm4  324   2.520   1.791   2.914
    8FeD    dm5  325   2.460   1.758   2.805
    8FeD    dm6  326   2.588   1.746   2.815
    9FeD    Fe1  327   3.106   2.566   1.940
    9FeD    dm1  328   3.196   2.576   1.937
    9FeD    dm2  329   3.100   2.636   1.996
    9FeD    dm3  330   3.097   2.622   1.869
    9FeD    dm4  331   3.016   2.556   1.943
    9FeD    dm5  332   3.112   2.495   1.884
    9FeD    dm6  333   3.115   2.510   2.011
   10FeD    Fe1  334   2.979   3.006   3.159
   10FeD    dm1  335   3.042   3.071   3.146
   10FeD    dm2  336   2.936   3.060   3.218
   10FeD    dm3  337   2.930   3.040   3.091
   10FeD    dm4  338   2.917   2.942   3.172
   10FeD    dm5  339   3.023   2.952   3.100
   10FeD    dm6  340   3.029   2.972   3.226
   11SOL     OW  341   0.223   0.640   0.160
   11SOL    HW1  342   0.162   0.708   0.189
   11SOL    HW2  343   0.167   0.573   0.122
   12SOL     OW  344   0.198   0.316   0.995
   12SOL    HW1  345   0.241   0.278   1.072
   12SOL    HW2  346   0.112   0.274   0.993
   13SOL     OW  347   0.010   0.392   0.668
   13SOL    HW1  348   5.196   0.431   0.668
   13SOL    HW2  349   5.267   0.298   0.679
   14SOL     OW  350   0.592   1.311   1.225
   14SOL    HW1  351   0.514   1.312   1.170
   14SOL    HW2  352   0.606   1.402   1.250
   15SOL     OW  353   1.584   1.521   0.708
   15SOL    HW1  354   1.540   1.489   0.787
   15SOL    HW2  355   1.515   1.521   0.641
   16SOL     OW  356   1.135   0.705   0.687
   16SOL    HW1  357   1.182   0.788   0.678
   16SOL    HW2  358   1.084   0.716   0.767
   17SOL     OW  359   1.825   0.665   0.186
   17SOL    HW1  360   1.793   0.742   0.139
   17SOL    HW2  361   1.763   0.595   0.164
   18SOL     OW  362   0.732   1.128   1.065
   18SOL    HW1  363   0.679   1.167   1.134
   18SOL    HW2  364   0.768   1.203   1.018
   19SOL     OW  365   0.888   0.748   1.823
   19SOL    HW1  366   0.905   0.816   1.888
   19SOL    HW2  367   0.904   0.789   1.739
   20SOL     OW  368   0.690   0.977   0.656
   20SOL    HW1  369   0.757   0.978   0.725
   20SOL    HW2  370   0.623   1.038   0.687
   21SOL     OW  371   0.714   1.150   1.836
   21SOL    HW1  372   0.768   1.220   1.873
   21SOL    HW2  373   0.639   1.195   1.797
   22SOL     OW  374   0.379   1.402   1.073
   22SOL    HW1  375   0.286   1.416   1.054
   22SOL    HW2  376   0.424   1.458   1.010
   23SOL     OW  377   1.452   1.507   1.373
   23SOL    HW1  378   1.508   1.584   1.385
   23SOL    HW2  379   1.382   1.518   1.437
   24SOL     OW  380   0.466   0.404   1.454
   24SOL    HW1  381   0.543   0.354   1.481
   24SOL    HW2  382   0.391   0.349   1.479
   25SOL     OW  383   1.618   0.472   0.752
   25SOL    HW1  384   1.599   0.507   0.665
   25SOL    HW2  385   1.570   0.529   0.812
   26SOL     OW  386   0.248   1.730   0.506
   26SOL    HW1  387   0.286   1.791   0.569
   26SOL    HW2  388   0.323   1.701   0.454
   27SOL     OW  389   1.134   1.338   1.694
   27SOL    HW1  390   1.182   1.326   1.776
   27SOL    HW2  391   1.080   1.259   1.686
   28SOL     OW  392   0.192   1.464   0.546
   28SOL    HW1  393   0.201   1.559   0.537
   28SOL    HW2  394   0.144   1.452   0.628
   29SOL     OW  395   0.263   1.084   0.877
   29SOL    HW1  396   0.276   0.990   0.891
   29SOL    HW2  397   0.212   1.112   0.953
   30SOL     OW  398   0.572   1.827   1.399
   30SOL    HW1  399   0.500   1.801   1.456
   30SOL    HW2  400   0.612   1.902   1.442
   31SOL     OW  401   0.555   0.969   0.204
   31SOL    HW1  402   0.597   0.975   0.118
   31SOL    HW2  403   0.615   1.014   0.263
   32SOL     OW  404   1.566   0.108   1.456
   32SOL    HW1  405   1.614   0.183   1.422
   32SOL    HW2  406   1.535   0.136   1.542
   33SOL     OW  407   0.130   0.615   0.561
   33SOL    HW1  408   0.090   0.538   0.603
   33SOL    HW2  409   0.099   0.689   0.613
   34SOL     OW  410   1.844   1.729   0.359
   34SOL    HW1  411   1.920   1.706   0.412
   34SOL    HW2  412   1.851   1.824   0.345
   35SOL     OW  413   5.191   1.595   0.229
   35SOL    HW1  414   5.230   1.507   0.232
   35SOL    HW2  415   5.114   1.585   0.173
   36SOL     OW  416   1.693   0.938   0.641
   36SOL    HW1  417   1.755   0.885   0.590
   36SOL    HW2  418   1.664   1.005   0.579
   37SOL     OW  419   1.643   1.115   0.417
   37SOL    HW1  420   1.703   1.127   0.343
   37SOL    HW2  421   1.672   1.178   0.483
   38SOL     OW  422   0.165   0.736   1.570
   38SOL    HW1  423   0.258   0.759   1.574
   38SOL    HW2  424   0.120   0.820   1.558
   39SOL     OW  425   0.629   1.384   0.740
   39SOL    HW1  426   0.582   1.300   0.743
   39SOL    HW2  427   0.621   1.412   0.649
   40SOL     OW  428   1.266   1.223   1.414
   40SOL    HW1  429   1.293   1.154   1.354
   40SOL    HW2  430   1.329   1.218   1.486
   41SOL     OW  431   0.841   0.036   0.526
   41SOL    HW1  432   0.878   0.122   0.505
   41SOL    HW2  433   0.746   0.049   0.523
   42SOL     OW  434   0.147   0.957   1.281
   42SOL    HW1  435   0.235   0.922   1.265
   42SOL    HW2  436   0.124   1.003   1.201
   43SOL     OW  437   1.462   1.045   0.218
   43SOL    HW1  438   1.406   0.975   0.252
   43SOL    HW2  439   1.529   1.058   0.285
   44SOL     OW  440   1.169   1.819   1.635
   44SOL    HW1  441   1.177   1.882   1.564
   44SOL    HW2  442   1.191   1.735   1.596
   45SOL     OW  443   0.350   0.269   1.845
   45SOL    HW1  444   0.392   0.342   1.891
   45SOL    HW2  445   0.272   0.250   1.896
   46SOL     OW  446   1.474   1.410   0.933
   46SOL    HW1  447   1.410   1.433   1.000
   46SOL    HW2  448   1.452   1.321   0.908
   47SOL     OW  449   1.623   1.796   0.590
   47SOL    HW1  450   1.610   1.750   0.507
   47SOL    HW2  451   1.626   1.727   0.656
   48SOL     OW  452   0.593   0.705   0.287
   48SOL    HW1  453   0.585   0.795   0.253
   48SOL    HW2  454   0.527   0.701   0.357
   49SOL     OW  455   1.286   0.401   0.955
   49SOL    HW1  456   1.201   0.357   0.959
   49SOL    HW2  457   1.344   0.348   1.009
   50SOL     OW  458   1.575   1.680   0.342
   50SOL    HW1  459   1.670   1.687   0.340
   50SOL    HW2  460   1.548   1.676   0.250
   51SOL     OW  461   0.763   0.626   1.439
   51SOL    HW1  462   0.752   0.589   1.527
   51SOL    HW2  463   0.755   0.551   1.380
   52SOL     OW  464   1.392   0.487   1.675
   52SOL    HW1  465   1.400   0.526   1.762
   52SOL    HW2  466   1.438   0.404   1.681
   53SOL     OW  467   0.948   0.875   1.586
   53SOL    HW1  468   1.003   0.810   1.542
   53SOL    HW2  469   0.898   0.917   1.516
   54SOL     OW  470   1.015   0.405   1.209
   54SOL    HW1  471   0.926   0.420   1.240
   54SOL    HW2  472   1.006   0.390   1.115
   55SOL     OW  473   1.071   0.704   0.417
   55SOL    HW1  474   1.090   0.703   0.511
   55SOL    HW2  475   0.983   0.666   0.410
   56SOL     OW  476   0.046   0.816   0.766
   56SOL    HW1  477   0.107   0.809   0.840
   56SOL    HW2  478   0.092   0.870   0.702
   57SOL     OW  479   0.110   1.867   1.593
   57SOL    HW1  480   0.113   1.840   1.685
   57SOL    HW2  481   0.050   1.805   1.552
   58SOL     OW  482   0.878   0.373   0.217
   58SOL    HW1  483   0.927   0.416   0.147
   58SOL    HW2  484   0.866   0.283   0.186
   59SOL     OW  485   1.687   0.567   1.837
   59SOL    HW1  486   1.664   0.644   1.785
   59SOL    HW2  487   1.707   0.500   1.772
   60SOL     OW  488   1.392   1.151   0.544
   60SOL    HW1  489   1.472   1.142   0.492
   60SOL    HW2  490   1.337   1.211   0.493
   61SOL     OW  491   0.506   0.231   0.917
   61SOL    HW1  492   0.544   0.244   1.004
   61SOL    HW2  493   0.520   0.314   0.872
   62SOL     OW  494   0.995   1.444   0.478
   62SOL    HW1  495   0.972   1.521   0.426
   62SOL    HW2  496   0.968   1.467   0.567
   63SOL     OW  497   0.370   1.809   0.891
   63SOL    HW1  498   0.407   1.721   0.896
   63SOL    HW2  499   0.439   1.865   0.926
   64SOL     OW  500   1.802   1.032   0.889
   64SOL    HW1  501   1.758   1.020   0.805
   64SOL    HW2  502   1.731   1.045   0.951
   65SOL     OW  503   1.212   1.542   1.515
   65SOL    HW1  504   1.203   1.472   1.581
   65SOL    HW2  505   1.152   1.516   1.445
   66SOL     OW  506   0.284   0.989   0.231
   66SOL    HW1  507   0.378   0.977   0.213
   66SOL    HW2  508   0.246   0.903   0.214
   67SOL     OW  509   1.484   0.775   0.712
   67SOL    HW1  510   1.487   0.735   0.799
   67SOL    HW2  511   1.562   0.830   0.709
   68SOL     OW  512   0.480   1.284   1.747
   68SOL    HW1  513   0.457   1.284   1.654
   68SOL    HW2  514   0.396   1.282   1.792
   69SOL     OW  515   1.127   1.769   0.222
   69SOL    HW1  516   1.060   1.728   0.277
   69SOL    HW2  517   1.157   1.699   0.164
   70SOL     OW  518   0.210   0.287   1.503
   70SOL    HW1  519   0.174   0.373   1.479
   70SOL    HW2  520   0.217   0.290   1.599
   71SOL     OW  521   1.638   1.428   0.108
   71SOL    HW1  522   1.588   1.509   0.103
   71SOL    HW2  523   1.574   1.359   0.093
   72SOL     OW  524   0.484   1.690   0.378
   72SOL    HW1  525   0.528   1.770   0.406
   72SOL    HW2  526   0.461   1.706   0.286
   73SOL     OW  527   1.417   0.128   0.405
   73SOL    HW1  528   1.411   0.068   0.330
   73SOL    HW2  529   1.505   0.112   0.441
   74SOL     OW  530   0.201   1.766   1.196
   74SOL    HW1  531   0.261   1.691   1.201
   74SOL    HW2  532   0.160   1.758   1.110
   75SOL     OW  533   0.951   1.705   0.895
   75SOL    HW1  534   1.034   1.661   0.911
   75SOL    HW2  535   0.910   1.654   0.825
   76SOL     OW  536   0.399   0.676   0.479
   76SOL    HW1  537   0.416   0.582   0.490
   76SOL    HW2  538   0.305   0.685   0.494
   77SOL     OW  539   1.499   0.222   1.712
   77SOL    HW1  540   1.540   0.215   1.798
   77SOL    HW2  541   1.407   0.202   1.728
   78SOL     OW  542   0.644   0.150   0.083
   78SOL    HW1  543   0.736   0.131   0.098
   78SOL    HW2  544   0.640   0.180   5.152
   79SOL     OW  545   0.790   0.280   1.785
   79SOL    HW1  546   0.875   0.238   1.771
   79SOL    HW2  547   0.741   0.219   1.840
   80SOL     OW  548   0.868   1.527   1.195
   80SOL    HW1  549   0.849   1.481   1.113
   80SOL    HW2  550   0.936   1.475   1.237
   81SOL     OW  551   1.344   0.593   1.425
   81SOL    HW1  552   1.374   0.566   1.512
   81SOL    HW2  553   1.380   0.681   1.413
   82SOL     OW  554   0.815   1.372   0.957
   82SOL    HW1  555   0.903   1.370   0.919
   82SOL    HW2  556   0.757   1.384   0.883
   83SOL     OW  557   0.940   0.513   0.893
   83SOL    HW1  558   0.909   0.510   0.803
   83SOL    HW2  559   0.972   0.424   0.910
   84SOL     OW  560   0.572   0.071   0.486
   84SOL    HW1  561   0.495   0.063   0.542
   84SOL    HW2  562   0.544   0.129   0.415
   85SOL     OW  563   1.441   1.249   0.042
   85SOL    HW1  564   1.457   1.170   0.094
   85SOL    HW2  565   1.352   1.275   0.064
   86SOL     OW  566   0.323   0.038   0.162
   86SOL    HW1  567   0.356   0.112   0.214
   86SOL    HW2  568   0.236   0.021   0.198
   87SOL     OW  569   0.957   0.275   0.461
   87SOL    HW1  570   0.926   0.311   0.378
   87SOL    HW2  571   1.053   0.284   0.457
   88SOL     OW  572   1.084   0.678   1.451
   88SOL    HW1  573   1.051   0.602   1.499
   88SOL    HW2  574   1.176   0.656   1.433
   89SOL     OW  575   1.206   1.588   0.808
   89SOL    HW1  576   1.223   1.648   0.735
   89SOL    HW2  577   1.265   1.618   0.878
   90SOL     OW  578   0.482   1.152   0.717
   90SOL    HW1  579   0.411   1.133   0.779
   90SOL    HW2  580   0.440   1.146   0.631
   91SOL     OW  581   1.248   1.790   0.621
   91SOL    HW1  582   1.301   1.855   0.574
   91SOL    HW2  583   1.177   1.842   0.660
   92SOL     OW  584   1.024   0.519   0.035
   92SOL    HW1  585   0.959   0.589   0.042
   92SOL    HW2  586   1.090   0.541   0.100
   93SOL     OW  587   0.118   0.526   1.394
   93SOL    HW1  588   0.199   0.547   1.349
   93SOL    HW2  589   0.107   0.598   1.457
   94SOL     OW  590   0.574   0.234   1.187
   94SOL    HW1  591   0.607   0.153   1.228
   94SOL    HW2  592   0.481   0.236   1.211
   95SOL     OW  593   0.871   0.473   0.637
   95SOL    HW1  594   0.833   0.530   0.570
   95SOL    HW2  595   0.897   0.394   0.590
   96SOL     OW  596   1.007   0.024   0.763
   96SOL    HW1  597   0.947   0.026   0.689
   96SOL    HW2  598   1.031   5.070   0.772
   97SOL     OW  599   1.429   1.150   0.850
   97SOL    HW1  600   1.359   1.085   0.857
   97SOL    HW2  601   1.443   1.159   0.755
   98SOL     OW  602   1.463   0.621   0.946
   98SOL    HW1  603   1.400   0.550   0.958
   98SOL    HW2  604   1.521   0.616   1.022
   99SOL     OW  605   1.826   0.794   0.432
   99SOL    HW1  606   1.893   0.745   0.480
   99SOL    HW2  607   1.826   0.756   0.345
  100SOL     OW  608   0.460   1.456   0.140
  100SOL    HW1  609   0.406   1.418   0.210
  100SOL    HW2  610   0.451   1.395   0.067
  101SOL     OW  611   1.705   1.270   0.626
  101SOL    HW1  612   1.797   1.258   0.648
  101SOL    HW2  613   1.683   1.357   0.658
  102SOL     OW  614   1.376   0.528   0.045
  102SOL    HW1  615   1.322   0.535   0.123
  102SOL    HW2  616   1.429   0.449   0.059
  103SOL     OW  617   0.483   0.242   0.284
  103SOL    HW1  618   0.542   0.204   0.219
  103SOL    HW2  619   0.465   0.330   0.252
  104SOL     OW  620   1.728   1.244   1.529
  104SOL    HW1  621   1.817   1.211   1.517
  104SOL    HW2  622   1.741   1.332   1.565
  105SOL     OW  623   1.042   1.361   1.338
  105SOL    HW1  624   0.964   1.325   1.381
  105SOL    HW2  625   1.115   1.311   1.376
  106SOL     OW  626   1.602   1.637   1.668
  106SOL    HW1  627   1.595   1.675   1.580
  106SOL    HW2  628   1.680   1.581   1.664
  107SOL     OW  629   1.149   1.242   1.108
  107SOL    HW1  630   1.089   1.277   1.173
  107SOL    HW2  631   1.117   1.275   1.024
  108SOL     OW  632   1.604   1.090   1.071
  108SOL    HW1  633   1.596   1.156   1.140
  108SOL    HW2  634   1.535   1.112   1.009
  109SOL     OW  635   0.878   0.173   1.381
  109SOL    HW1  636   0.899   0.156   1.289
  109SOL    HW2  637   0.963   0.192   1.422
  110SOL     OW  638   0.977   1.112   1.720
  110SOL    HW1  639   0.886   1.128   1.747
  110SOL    HW2  640   0.973   1.033   1.667
  111SOL     OW  641   0.732   1.063   0.394
  111SOL    HW1  642   0.717   1.031   0.483
  111SOL    HW2  643   0.806   1.012   0.362
  112SOL     OW  644   0.405   0.853   1.262
  112SOL    HW1  645   0.474   0.863   1.328
  112SOL    HW2  646   0.382   0.761   1.266
  113SOL     OW  647   1.267   0.358   1.303
  113SOL    HW1  648   1.298   0.441   1.340
  113SOL    HW2  649   1.180   0.378   1.268
  114SOL     OW  650   0.097   1.590   1.392
  114SOL    HW1  651   0.096   1.664   1.331
  114SOL    HW2  652   0.189   1.563   1.396
  115SOL     OW  653   0.354   1.131   0.471
  115SOL    HW1  654   0.342   1.216   0.428
  115SOL    HW2  655   0.359   1.068   0.398
  116SOL     OW  656   0.547   0.499   0.852
  116SOL    HW1  657   0.557   0.557   0.776
  116SOL    HW2  658   0.609   0.533   0.916
  117SOL     OW  659   1.243   1.351   0.406
  117SOL    HW1  660   1.298   1.421   0.441
  117SOL    HW2  661   1.155   1.371   0.438
  118SOL     OW  662   1.310   1.470   1.144
  118SOL    HW1  663   1.359   1.477   1.226
  118SOL    HW2  664   1.261   1.388   1.152
  119SOL     OW  665   1.586   0.614   0.506
  119SOL    HW1  666   1.524   0.669   0.554
  119SOL    HW2  667   1.650   0.675   0.471
  120SOL     OW  668   0.354   1.518   1.318
  120SOL    HW1  669   0.353   1.470   1.235
  120SOL    HW2  670   0.444   1.549   1.326
  121SOL     OW  671   0.454   0.726   1.628
  121SOL    HW1  672   0.500   0.778   1.562
  121SOL    HW2  673   0.512   0.653   1.647
  122SOL     OW  674   1.623   0.792   1.700
  122SOL    HW1  675   1.535   0.829   1.691
  122SOL    HW2  676   1.672   0.829   1.627
  123SOL     OW  677   1.013   0.122   1.732
  123SOL    HW1  678   1.050   0.151   1.649
  123SOL    HW2  679   1.002   0.027   1.721
  124SOL     OW  680   0.465   0.028   1.790
  124SOL    HW1  681   0.392   5.107   1.808
  124SOL    HW2  682   0.428   0.115   1.797
  125SOL     OW  683   0.582   0.880   1.044
  125SOL    HW1  684   0.625   0.965   1.046
  125SOL    HW2  685   0.521   0.882   1.118
  126SOL     OW  686   1.301   0.852   1.000
  126SOL    HW1  687   1.212   0.822   0.981
  126SOL    HW2  688   1.356   0.776   0.982
  127SOL     OW  689   1.198   0.522   0.255
  127SOL    HW1  690   1.216   0.449   0.316
  127SOL    HW2  691   1.161   0.590   0.311
  128SOL     OW  692   0.305   0.218   1.239
  128SOL    HW1  693   0.270   0.233   1.327
  128SOL    HW2  694   0.259   0.140   1.208
  129SOL     OW  695   0.032   1.340   1.291
  129SOL    HW1  696   0.060   1.275   1.355
  129SOL    HW2  697   0.040   1.424   1.337
  130SOL     OW  698   0.704   0.627   1.035
  130SOL    HW1  699   0.786   0.629   0.985
  130SOL    HW2  700   0.671   0.716   1.031
  131SOL     OW  701   1.754   0.967   1.874
  131SOL    HW1  702   1.711   0.897   1.824
  131SOL    HW2  703   1.690   0.991   1.941
  132SOL     OW  704   0.348   0.052   0.653
  132SOL    HW1  705   0.325   0.141   0.681
  132SOL    HW2  706   0.391   0.014   0.729
  133SOL     OW  707   1.608   0.386   0.347
  133SOL    HW1  708   1.644   0.326   0.412
  133SOL    HW2  709   1.588   0.466   0.396
  134SOL     OW  710   1.032   0.757   0.966
  134SOL    HW1  711   1.010   0.768   1.059
  134SOL    HW2  712   1.007   0.667   0.946
  135SOL     OW  713   0.979   1.559   1.746
  135SOL    HW1  714   0.952   1.609   1.669
  135SOL    HW2  715   1.017   1.478   1.711
  136SOL     OW  716   1.831   1.495   1.596
  136SOL    HW1  717   1.859   1.525   1.509
  136SOL    HW2  718   1.910   1.504   1.650
  137SOL     OW  719   0.366   0.911   1.815
  137SOL    HW1  720   0.440   0.935   1.870
  137SOL    HW2  721   0.400   0.843   1.756
  138SOL     OW  722   1.464   0.281   0.132
  138SOL    HW1  723   1.421   0.198   0.148
  138SOL    HW2  724   1.502   0.306   0.217
  139SOL     OW  725   1.296   0.795   0.030
  139SOL    HW1  726   1.338   0.710   0.017
  139SOL    HW2  727   1.327   0.849   5.118
  140SOL     OW  728   1.070   1.356   0.870
  140SOL    HW1  729   1.082   1.284   0.809
  140SOL    HW2  730   1.123   1.427   0.834
  141SOL     OW  731   0.316   0.819   0.931
  141SOL    HW1  732   0.410   0.837   0.939
  141SOL    HW2  733   0.307   0.728   0.959
  142SOL     OW  734   0.328   0.551   1.004
  142SOL    HW1  735   0.275   0.471   0.995
  142SOL    HW2  736   0.403   0.537   0.947
  143SOL     OW  737   1.117   0.460   1.645
  143SOL    HW1  738   1.080   0.473   1.732
  143SOL    HW2  739   1.211   0.475   1.656
  144SOL     OW  740   1.116   0.231   1.503
  144SOL    HW1  741   1.113   0.314   1.550
  144SOL    HW2  742   1.181   0.244   1.434
  145SOL     OW  743   0.009   1.328   0.229
  145SOL    HW1  744   5.241   1.292   0.151
  145SOL    HW2  745   0.012   1.255   0.290
  146SOL     OW  746   0.100   1.765   0.935
  146SOL    HW1  747   0.068   1.713   0.862
  146SOL    HW2  748   0.190   1.788   0.910
  147SOL     OW  749   0.511   1.571   0.904
  147SOL    HW1  750   0.579   1.638   0.914
  147SOL    HW2  751   0.550   1.507   0.844
  148SOL     OW  752   0.947   0.767   1.227
  148SOL    HW1  753   1.009   0.744   1.296
  148SOL    HW2  754   0.863   0.733   1.258
  149SOL     OW  755   0.009   0.627   1.132
  149SOL    HW1  756   0.089   0.602   1.085
  149SOL    HW2  757   0.018   0.585   1.218
  150SOL     OW  758   0.207   0.509   1.712
  150SOL    HW1  759   0.303   0.512   1.718
  150SOL    HW2  760   0.184   0.590   1.666
  151SOL     OW  761   1.387   0.921   1.648
  151SOL    HW1  762   1.404   1.015   1.643
  151SOL    HW2  763   1.382   0.893   1.556
  152SOL     OW  764   0.826   0.589   0.383
  152SOL    HW1  765   0.829   0.512   0.327
  152SOL    HW2  766   0.745   0.634   0.357
  153SOL     OW  767   1.635   0.605   1.160
  153SOL    HW1  768   1.619   0.544   1.232
  153SOL    HW2  769   1.728   0.592   1.139
  154SOL     OW  770   0.279   1.555   1.722
  154SOL    HW1  771   0.224   1.613   1.774
  154SOL    HW2  772   0.260   1.467   1.755
  155SOL     OW  773   0.742   0.446   1.237
  155SOL    HW1  774   0.682   0.372   1.223
  155SOL    HW2  775   0.721   0.507   1.166
  156SOL     OW  776   0.880   1.691   1.513
  156SOL    HW1  777   0.865   1.636   1.437
  156SOL    HW2  778   0.897   1.778   1.477
  157SOL     OW  779   0.453   0.494   0.178
  157SOL    HW1  780   0.510   0.560   0.217
  157SOL    HW2  781   0.368   0.537   0.170
  158SOL     OW  782   0.135   1.156   1.470
  158SOL    HW1  783   0.146   1.115   1.556
  158SOL    HW2  784   0.139   1.083   1.409
  159SOL     OW  785   1.297   1.032   1.205
  159SOL    HW1  786   1.305   0.969   1.134
  159SOL    HW2  787   1.245   1.104   1.168
  160SOL     OW  788   1.302   0.841   0.306
  160SOL    HW1  789   1.226   0.801   0.349
  160SOL    HW2  790   1.295   0.814   0.215
  161SOL     OW  791   1.758   1.730   1.150
  161SOL    HW1  792   1.830   1.753   1.090
  161SOL    HW2  793   1.740   1.638   1.132
  162SOL     OW  794   1.248   1.730   1.074
  162SOL    HW1  795   1.336   1.764   1.058
  162SOL    HW2  796   1.262   1.641   1.107
  163SOL     OW  797   0.072   1.139   1.079
  163SOL    HW1  798   0.052   1.207   1.144
  163SOL    HW2  799   0.001   1.144   1.016
  164SOL     OW  800   0.694   1.689   1.739
  164SOL    HW1  801   0.632   1.762   1.731
  164SOL    HW2  802   0.759   1.706   1.671
  165SOL     OW  803   0.911   0.115   0.126
  165SOL    HW1  804   0.996   0.145   0.096
  165SOL    HW2  805   0.929   0.032   0.171
  166SOL     OW  806   1.729   0.205   0.509
  166SOL    HW1  807   1.793   0.156   0.457
  166SOL    HW2  808   1.694   0.140   0.570
  167SOL     OW  809   1.387   1.567   0.510
  167SOL    HW1  810   1.447   1.605   0.446
  167SOL    HW2  811   1.334   1.642   0.541
  168SOL     OW  812   0.133   1.760   1.849
  168SOL    HW1  813   0.074   1.709   1.904
  168SOL    HW2  814   0.189   1.807   1.911
  169SOL     OW  815   1.274   0.939   0.664
  169SOL    HW1  816   1.349   0.880   0.678
  169SOL    HW2  817   1.309   1.009   0.609
  170SOL     OW  818   0.790   1.279   1.421
  170SOL    HW1  819   0.762   1.327   1.499
  170SOL    HW2  820   0.717   1.287   1.360
  171SOL     OW  821   0.705   1.604   0.172
  171SOL    HW1  822   0.682   1.668   0.104
  171SOL    HW2  823   0.633   1.541   0.171
  172SOL     OW  824   1.611   1.734   1.398
  172SOL    HW1  825   1.663   1.733   1.318
  172SOL    HW2  826   1.597   1.826   1.417
  173SOL     OW  827   1.883   0.135   0.957
  173SOL    HW1  828   1.883   0.039   0.964
  173SOL    HW2  829   1.793   0.157   0.933
  174SOL     OW  830   0.271   0.306   0.719
  174SOL    HW1  831   0.188   0.347   0.697
  174SOL    HW2  832   0.274   0.310   0.815
  175SOL     OW  833   1.224   1.581   0.042
  175SOL    HW1  834   1.214   1.489   0.069
  175SOL    HW2  835   1.143   1.601   5.155
  176SOL     OW  836   0.824   1.011   1.385
  176SOL    HW1  837   0.864   1.003   1.298
  176SOL    HW2  838   0.817   1.106   1.399
  177SOL     OW  839   0.934   0.921   0.292
  177SOL    HW1  840   0.978   0.936   0.208
  177SOL    HW2  841   0.988   0.854   0.335
  178SOL     OW  842   1.481   1.664   0.073
  178SOL    HW1  843   1.391   1.633   0.060
  178SOL    HW2  844   1.508   1.692   5.146
  179SOL     OW  845   0.372   1.302   1.500
  179SOL    HW1  846   0.369   1.380   1.444
  179SOL    HW2  847   0.291   1.254   1.480
  180SOL     OW  848   1.591   1.286   1.274
  180SOL    HW1  849   1.648   1.263   1.348
  180SOL    HW2  850   1.536   1.356   1.308
  181SOL     OW  851   1.077   1.122   0.735
  181SOL    HW1  852   1.002   1.072   0.768
  181SOL    HW2  853   1.138   1.056   0.703
  182SOL     OW  854   1.038   0.254   0.943
  182SOL    HW1  855   1.022   0.197   0.868
  182SOL    HW2  856   1.019   0.199   1.019
  183SOL     OW  857   0.635   1.485   0.489
  183SOL    HW1  858   0.674   1.437   0.417
  183SOL    HW2  859   0.576   1.548   0.447
  184SOL     OW  860   1.751   0.388   1.396
  184SOL    HW1  861   1.822   0.452   1.397
  184SOL    HW2  862   1.779   0.320   1.336
  185SOL     OW  863   0.276   1.352   0.316
  185SOL    HW1  864   0.195   1.345   0.267
  185SOL    HW2  865   0.251   1.397   0.397
  186SOL     OW  866   0.149   1.048   1.725
  186SOL    HW1  867   0.073   0.992   1.742
  186SOL    HW2  868   0.223   1.000   1.761
  187SOL     OW  869   0.670   0.240   1.535
  187SOL    HW1  870   0.743   0.227   1.474
  187SOL    HW2  871   0.712   0.272   1.615
  188SOL     OW  872   0.037   0.470   0.056
  188SOL    HW1  873   0.044   0.385   0.099
  188SOL    HW2  874   0.050   0.450   5.123
  189SOL     OW  875   1.413   0.857   1.384
  189SOL    HW1  876   1.360   0.915   1.329
  189SOL    HW2  877   1.501   0.863   1.346
  190SOL     OW  878   0.056   0.211   0.158
  190SOL    HW1  879   0.072   0.267   0.234
  190SOL    HW2  880   0.052   0.123   0.194
  191SOL     OW  881   1.190   1.325   0.129
  191SOL    HW1  882   1.095   1.320   0.118
  191SOL    HW2  883   1.204   1.318   0.223
  192SOL     OW  884   0.612   0.847   1.439
  192SOL    HW1  885   0.674   0.919   1.428
  192SOL    HW2  886   0.665   0.768   1.436
  193SOL     OW  887   1.505   1.808   1.018
  193SOL    HW1  888   1.530   1.876   0.955
  193SOL    HW2  889   1.588   1.780   1.057
  194SOL     OW  890   0.721   0.551   1.703
  194SOL    HW1  891   0.770   0.615   1.755
  194SOL    HW2  892   0.743   0.466   1.741
  195SOL     OW  893   1.463   1.184   1.614
  195SOL    HW1  894   1.456   1.206   1.707
  195SOL    HW2  895   1.553   1.208   1.591
  196SOL     OW  896   0.369   1.765   1.572
  196SOL    HW1  897   0.281   1.802   1.560
  196SOL    HW2  898   0.353   1.680   1.613
  197SOL     OW  899   1.651   0.877   1.249
  197SOL    HW1  900   1.653   0.793   1.203
  197SOL    HW2  901   1.641   0.942   1.180
  198SOL     OW  902   1.229   0.323   0.441
  198SOL    HW1  903   1.294   0.254   0.435
  198SOL    HW2  904   1.245   0.364   0.526
  199SOL     OW  905   0.582   0.717   0.683
  199SOL    HW1  906   0.623   0.803   0.670
  199SOL    HW2  907   0.517   0.712   0.613
  200SOL     OW  908   1.736   0.356   1.666
  200SOL    HW1  909   1.745   0.372   1.572
  200SOL    HW2  910   1.659   0.301   1.675
  201SOL     OW  911   1.751   0.925   1.500
  201SOL    HW1  912   1.739   1.020   1.512
  201SOL    HW2  913   1.725   0.909   1.409
  202SOL     OW  914   0.916   1.364   0.079
  202SOL    HW1  915   0.863   1.352   0.158
  202SOL    HW2  916   0.903   1.456   0.055
  203SOL     OW  917   0.676   1.786   0.914
  203SOL    HW1  918   0.661   1.880   0.906
  203SOL    HW2  919   0.771   1.777   0.919
  204SOL     OW  920   0.877   0.976   0.866
  204SOL    HW1  921   0.927   0.904   0.902
  204SOL    HW2  922   0.833   1.015   0.941
  205SOL     OW  923   1.078   0.951   0.059
  205SOL    HW1  924   1.107   1.034   0.022
  205SOL    HW2  925   1.155   0.894   0.055
  206SOL     OW  926   1.827   1.556   0.839
  206SOL    HW1  927   1.751   1.547   0.783
  206SOL    HW2  928   1.803   1.510   0.920
  207SOL     OW  929   0.223   1.294   1.839
  207SOL    HW1  930   0.194   1.212   1.798
  207SOL    HW2  931   0.166   1.305   1.915
  208SOL     OW  932   0.103   1.231   0.705
  208SOL    HW1  933   0.165   1.178   0.756
  208SOL    HW2  934   0.143   1.238   0.619
  209SOL     OW  935   0.695   1.423   1.634
  209SOL    HW1  936   0.617   1.384   1.675
  209SOL    HW2  937   0.698   1.512   1.668
  210SOL     OW  938   1.834   0.193   1.233
  210SOL    HW1  939   1.762   0.137   1.206
  210SOL    HW2  940   1.887   0.203   1.154
  211SOL     OW  941   0.437   0.414   0.518
  211SOL    HW1  942   0.451   0.343   0.456
  211SOL    HW2  943   0.391   0.372   0.591
  212SOL     OW  944   1.702   1.471   1.077
  212SOL    HW1  945   1.621   1.451   1.030
  212SOL    HW2  946   1.708   1.404   1.145
  213SOL     OW  947   0.356   0.586   1.280
  213SOL    HW1  948   0.410   0.525   1.330
  213SOL    HW2  949   0.367   0.559   1.189
  214SOL     OW  950   0.842   1.595   0.672
  214SOL    HW1  951   0.826   1.671   0.617
  214SOL    HW2  952   0.766   1.538   0.656
  215SOL     OW  953   1.449   0.256   1.118
  215SOL    HW1  954   1.502   0.183   1.150
  215SOL    HW2  955   1.393   0.279   1.193
  216SOL     OW  956   0.958   0.072   1.131
  216SOL    HW1  957   0.898   0.017   1.081
  216SOL    HW2  958   1.003   0.011   1.189
  217SOL     OW  959   0.795   1.320   0.324
  217SOL    HW1  960   0.768   1.231   0.347
  217SOL    HW2  961   0.868   1.340   0.382
  218SOL     OW  962   0.621   1.579   1.294
  218SOL    HW1  963   0.614   1.669   1.326
  218SOL    HW2  964   0.708   1.574   1.255
  219SOL     OW  965   1.367   0.002   0.162
  219SOL    HW1  966   1.381   5.061   0.111
  219SOL    HW2  967   1.273   0.004   0.178
  220SOL     OW  968   1.250   0.444   0.687
  220SOL    HW1  969   1.209   0.529   0.675
  220SOL    HW2  970   1.270   0.439   0.780
  221SOL     OW  971   1.632   0.230   0.890
  221SOL    HW1  972   1.568   0.239   0.960
  221SOL    HW2  973   1.627   0.314   0.843
  222SOL     OW  974   0.041   1.073   0.350
  222SOL    HW1  975   0.127   1.062   0.310
  222SOL    HW2  976   5.260   1.006   0.309
  223SOL     OW  977   0.907   1.667   0.347
  223SOL    HW1  978   0.834   1.645   0.290
  223SOL    HW2  979   0.874   1.739   0.401
  224SOL     OW  980   0.209   0.593   2.024
  224SOL    HW1  981   0.166   0.537   2.089
  224SOL    HW2  982   0.148   0.595   1.950
  225SOL     OW  983   0.196   0.321   2.860
  225SOL    HW1  984   0.244   0.282   2.934
  225SOL    HW2  985   0.116   0.269   2.854
  226SOL     OW  986   0.005   0.396   2.535
  226SOL    HW1  987   5.190   0.433   2.535
  226SOL    HW2  988   5.265   0.301   2.541
  227SOL     OW  989   0.593   1.311   3.086
  227SOL    HW1  990   0.515   1.313   3.030
  227SOL    HW2  991   0.607   1.402   3.111
  228SOL     OW  992   1.584   1.516   2.565
  228SOL    HW1  993   1.539   1.487   2.645
  228SOL    HW2  994   1.516   1.518   2.498
  229SOL     OW  995   1.130   0.708   2.550
  229SOL    HW1  996   1.178   0.790   2.537
  229SOL    HW2  997   1.082   0.720   2.631
  230SOL     OW  998   1.804   0.584   2.075
  230SOL    HW1  999   1.769   0.588   1.986
  230SOL    HW2 1000   1.755   0.514   2.118
  231SOL     OW 1001   0.730   1.129   2.923
  231SOL    HW1 1002   0.678   1.169   2.993
  231SOL    HW2 1003   0.767   1.203   2.875
  232SOL     OW 1004   0.889   0.748   3.686
  232SOL    HW1 1005   0.905   0.817   3.750
  232SOL    HW2 1006   0.905   0.789   3.601
  233SOL     OW 1007   0.680   0.980   2.510
  233SOL    HW1 1008   0.749   0.981   2.577
  233SOL    HW2 1009   0.616   1.044   2.541
  234SOL     OW 1010   0.715   1.151   3.701
  234SOL    HW1 1011   0.769   1.221   3.737
  234SOL    HW2 1012   0.640   1.196   3.661
  235SOL     OW 1013   0.380   1.404   2.934
  235SOL    HW1 1014   0.287   1.414   2.913
  235SOL    HW2 1015   0.425   1.462   2.871
  236SOL     OW 1016   1.447   1.492   3.240
  236SOL    HW1 1017   1.501   1.570   3.253
  236SOL    HW2 1018   1.374   1.503   3.301
  237SOL     OW 1019   0.463   0.407   3.325
  237SOL    HW1 1020   0.540   0.356   3.348
  237SOL    HW2 1021   0.389   0.348   3.341
  238SOL     OW 1022   1.618   0.468   2.605
  238SOL    HW1 1023   1.597   0.505   2.519
  238SOL    HW2 1024   1.572   0.524   2.667
  239SOL     OW 1025   0.280   1.706   2.339
  239SOL    HW1 1026   0.295   1.783   2.393
  239SOL    HW2 1027   0.340   1.715   2.265
  240SOL     OW 1028   1.133   1.336   3.557
  240SOL    HW1 1029   1.179   1.325   3.640
  240SOL    HW2 1030   1.079   1.257   3.548
  241SOL     OW 1031   0.200   1.466   2.431
  241SOL    HW1 1032   0.235   1.549   2.397
  241SOL    HW2 1033   0.138   1.493   2.498
  242SOL     OW 1034   0.251   1.092   2.722
  242SOL    HW1 1035   0.269   0.999   2.736
  242SOL    HW2 1036   0.202   1.119   2.799
  243SOL     OW 1037   0.572   1.825   3.263
  243SOL    HW1 1038   0.499   1.801   3.320
  243SOL    HW2 1039   0.612   1.901   3.305
  244SOL     OW 1040   0.565   0.985   2.013
  244SOL    HW1 1041   0.618   1.028   1.946
  244SOL    HW2 1042   0.600   1.015   2.096
  245SOL     OW 1043   1.566   0.101   3.323
  245SOL    HW1 1044   1.613   0.176   3.286
  245SOL    HW2 1045   1.535   0.133   3.408
  246SOL     OW 1046   0.122   0.614   2.418
  246SOL    HW1 1047   0.086   0.540   2.468
  246SOL    HW2 1048   0.091   0.692   2.464
  247SOL     OW 1049   1.830   1.760   2.196
  247SOL    HW1 1050   1.832   1.765   2.292
  247SOL    HW2 1051   1.868   1.843   2.167
  248SOL     OW 1052   5.252   1.595   2.004
  248SOL    HW1 1053   5.271   1.505   2.031
  248SOL    HW2 1054   5.157   1.598   1.996
  249SOL     OW 1055   1.691   0.922   2.508
  249SOL    HW1 1056   1.776   0.882   2.487
  249SOL    HW2 1057   1.672   0.978   2.433
  250SOL     OW 1058   1.654   1.110   2.296
  250SOL    HW1 1059   1.738   1.099   2.252
  250SOL    HW2 1060   1.671   1.173   2.366
  251SOL     OW 1061   0.166   0.735   3.432
  251SOL    HW1 1062   0.259   0.756   3.436
  251SOL    HW2 1063   0.123   0.819   3.418
  252SOL     OW 1064   0.625   1.399   2.585
  252SOL    HW1 1065   0.580   1.315   2.592
  252SOL    HW2 1066   0.609   1.428   2.496
  253SOL     OW 1067   1.261   1.218   3.279
  253SOL    HW1 1068   1.289   1.150   3.218
  253SOL    HW2 1069   1.325   1.215   3.350
  254SOL     OW 1070   0.846   0.031   2.388
  254SOL    HW1 1071   0.880   0.116   2.361
  254SOL    HW2 1072   0.751   0.041   2.386
  255SOL     OW 1073   0.147   0.957   3.141
  255SOL    HW1 1074   0.236   0.923   3.126
  255SOL    HW2 1075   0.125   1.002   3.059
  256SOL     OW 1076   1.533   1.021   2.061
  256SOL    HW1 1077   1.467   0.960   2.091
  256SOL    HW2 1078   1.574   1.054   2.141
  257SOL     OW 1079   1.162   1.816   3.498
  257SOL    HW1 1080   1.175   1.882   3.430
  257SOL    HW2 1081   1.188   1.734   3.458
  258SOL     OW 1082   0.351   0.264   3.708
  258SOL    HW1 1083   0.392   0.338   3.751
  258SOL    HW2 1084   0.283   0.235   3.769
  259SOL     OW 1085   1.465   1.412   2.788
  259SOL    HW1 1086   1.404   1.435   2.858
  259SOL    HW2 1087   1.443   1.321   2.766
  260SOL     OW 1088   1.661   1.752   2.434
  260SOL    HW1 1089   1.621   1.726   2.351
  260SOL    HW2 1090   1.641   1.681   2.494
  261SOL     OW 1091   0.579   0.700   2.132
  261SOL    HW1 1092   0.585   0.789   2.097
  261SOL    HW2 1093   0.514   0.705   2.202
  262SOL     OW 1094   1.282   0.403   2.816
  262SOL    HW1 1095   1.197   0.359   2.819
  262SOL    HW2 1096   1.340   0.347   2.868
  263SOL     OW 1097   1.571   1.669   2.179
  263SOL    HW1 1098   1.662   1.697   2.170
  263SOL    HW2 1099   1.541   1.654   2.089
  264SOL     OW 1100   0.763   0.627   3.302
  264SOL    HW1 1101   0.754   0.589   3.390
  264SOL    HW2 1102   0.756   0.552   3.243
  265SOL     OW 1103   1.392   0.488   3.537
  265SOL    HW1 1104   1.401   0.526   3.625
  265SOL    HW2 1105   1.439   0.405   3.542
  266SOL     OW 1106   0.948   0.875   3.448
  266SOL    HW1 1107   1.002   0.810   3.403
  266SOL    HW2 1108   0.898   0.917   3.378
  267SOL     OW 1109   1.015   0.404   3.069
  267SOL    HW1 1110   0.926   0.420   3.099
  267SOL    HW2 1111   1.006   0.382   2.977
  268SOL     OW 1112   1.056   0.701   2.282
  268SOL    HW1 1113   1.076   0.699   2.376
  268SOL    HW2 1114   0.970   0.659   2.275
  269SOL     OW 1115   0.038   0.815   2.623
  269SOL    HW1 1116   0.097   0.810   2.698
  269SOL    HW2 1117   0.087   0.865   2.557
  270SOL     OW 1118   0.107   1.871   3.457
  270SOL    HW1 1119   0.112   1.842   3.548
  270SOL    HW2 1120   0.044   1.811   3.417
  271SOL     OW 1121   0.866   0.372   2.062
  271SOL    HW1 1122   0.926   0.418   2.004
  271SOL    HW2 1123   0.813   0.317   2.004
  272SOL     OW 1124   1.689   0.570   3.698
  272SOL    HW1 1125   1.666   0.647   3.646
  272SOL    HW2 1126   1.708   0.502   3.634
  273SOL     OW 1127   1.392   1.151   2.403
  273SOL    HW1 1128   1.474   1.142   2.354
  273SOL    HW2 1129   1.340   1.214   2.352
  274SOL     OW 1130   0.503   0.237   2.780
  274SOL    HW1 1131   0.543   0.249   2.866
  274SOL    HW2 1132   0.519   0.320   2.734
  275SOL     OW 1133   0.997   1.452   2.328
  275SOL    HW1 1134   0.977   1.527   2.272
  275SOL    HW2 1135   0.969   1.480   2.416
  276SOL     OW 1136   0.373   1.820   2.741
  276SOL    HW1 1137   0.415   1.735   2.753
  276SOL    HW2 1138   0.439   1.884   2.766
  277SOL     OW 1139   1.792   1.024   2.751
  277SOL    HW1 1140   1.745   1.016   2.668
  277SOL    HW2 1141   1.724   1.042   2.815
  278SOL     OW 1142   1.208   1.537   3.378
  278SOL    HW1 1143   1.198   1.467   3.443
  278SOL    HW2 1144   1.149   1.513   3.307
  279SOL     OW 1145   0.301   0.932   2.131
  279SOL    HW1 1146   0.373   0.950   2.071
  279SOL    HW2 1147   0.279   0.840   2.116
  280SOL     OW 1148   1.476   0.770   2.573
  280SOL    HW1 1149   1.479   0.728   2.659
  280SOL    HW2 1150   1.556   0.822   2.568
  281SOL     OW 1151   0.480   1.285   3.611
  281SOL    HW1 1152   0.458   1.285   3.518
  281SOL    HW2 1153   0.395   1.282   3.655
  282SOL     OW 1154   1.146   1.776   2.084
  282SOL    HW1 1155   1.066   1.744   2.125
  282SOL    HW2 1156   1.166   1.711   2.017
  283SOL     OW 1157   0.205   0.286   3.363
  283SOL    HW1 1158   0.171   0.372   3.338
  283SOL    HW2 1159   0.210   0.290   3.459
  284SOL     OW 1160   1.627   1.387   1.957
  284SOL    HW1 1161   1.591   1.474   1.945
  284SOL    HW2 1162   1.557   1.328   1.927
  285SOL     OW 1163   0.488   1.749   2.164
  285SOL    HW1 1164   0.534   1.799   2.231
  285SOL    HW2 1165   0.557   1.708   2.112
  286SOL     OW 1166   1.419   0.158   2.267
  286SOL    HW1 1167   1.410   0.101   2.191
  286SOL    HW2 1168   1.513   0.164   2.282
  287SOL     OW 1169   0.198   1.767   3.062
  287SOL    HW1 1170   0.263   1.697   3.066
  287SOL    HW2 1171   0.160   1.760   2.975
  288SOL     OW 1172   0.956   1.703   2.751
  288SOL    HW1 1173   1.043   1.665   2.765
  288SOL    HW2 1174   0.918   1.650   2.681
  289SOL     OW 1175   0.387   0.676   2.333
  289SOL    HW1 1176   0.410   0.584   2.345
  289SOL    HW2 1177   0.294   0.681   2.355
  290SOL     OW 1178   1.498   0.222   3.575
  290SOL    HW1 1179   1.540   0.215   3.661
  290SOL    HW2 1180   1.406   0.202   3.591
  291SOL     OW 1181   0.668   0.108   1.964
  291SOL    HW1 1182   0.697   0.035   2.017
  291SOL    HW2 1183   0.598   0.072   1.909
  292SOL     OW 1184   0.792   0.279   3.650
  292SOL    HW1 1185   0.876   0.236   3.634
  292SOL    HW2 1186   0.742   0.216   3.703
  293SOL     OW 1187   0.867   1.526   3.054
  293SOL    HW1 1188   0.850   1.481   2.971
  293SOL    HW2 1189   0.936   1.475   3.095
  294SOL     OW 1190   1.344   0.593   3.287
  294SOL    HW1 1191   1.374   0.566   3.374
  294SOL    HW2 1192   1.379   0.681   3.275
  295SOL     OW 1193   0.816   1.370   2.813
  295SOL    HW1 1194   0.905   1.371   2.777
  295SOL    HW2 1195   0.760   1.388   2.738
  296SOL     OW 1196   0.935   0.515   2.748
  296SOL    HW1 1197   0.906   0.510   2.657
  296SOL    HW2 1198   0.966   0.426   2.768
  297SOL     OW 1199   0.580   0.063   2.342
  297SOL    HW1 1200   0.502   0.058   2.398
  297SOL    HW2 1201   0.560   0.134   2.281
  298SOL     OW 1202   1.424   1.211   1.888
  298SOL    HW1 1203   1.458   1.140   1.943
  298SOL    HW2 1204   1.341   1.235   1.928
  299SOL     OW 1205   0.319   0.058   2.102
  299SOL    HW1 1206   0.385   0.125   2.123
  299SOL    HW2 1207   0.357   5.115   2.136
  300SOL     OW 1208   0.948   0.272   2.306
  300SOL    HW1 1209   0.918   0.304   2.221
  300SOL    HW2 1210   1.043   0.287   2.305
  301SOL     OW 1211   1.084   0.678   3.311
  301SOL    HW1 1212   1.049   0.602   3.359
  301SOL    HW2 1213   1.175   0.655   3.294
  302SOL     OW 1214   1.210   1.593   2.663
  302SOL    HW1 1215   1.226   1.652   2.589
  302SOL    HW2 1216   1.276   1.617   2.727
  303SOL     OW 1217   0.478   1.163   2.568
  303SOL    HW1 1218   0.405   1.144   2.627
  303SOL    HW2 1219   0.441   1.151   2.480
  304SOL     OW 1220   1.258   1.797   2.477
  304SOL    HW1 1221   1.314   1.857   2.429
  304SOL    HW2 1222   1.190   1.852   2.516
  305SOL     OW 1223   1.028   0.521   1.898
  305SOL    HW1 1224   0.987   0.606   1.880
  305SOL    HW2 1225   1.094   0.540   1.965
  306SOL     OW 1226   0.118   0.526   3.257
  306SOL    HW1 1227   0.198   0.547   3.210
  306SOL    HW2 1228   0.108   0.598   3.320
  307SOL     OW 1229   0.574   0.236   3.050
  307SOL    HW1 1230   0.606   0.150   3.079
  307SOL    HW2 1231   0.481   0.235   3.072
  308SOL     OW 1232   0.870   0.470   2.489
  308SOL    HW1 1233   0.827   0.526   2.424
  308SOL    HW2 1234   0.894   0.391   2.442
  309SOL     OW 1235   1.005   0.024   2.627
  309SOL    HW1 1236   0.947   0.025   2.551
  309SOL    HW2 1237   1.031   5.070   2.636
  310SOL     OW 1238   1.429   1.147   2.715
  310SOL    HW1 1239   1.358   1.083   2.719
  310SOL    HW2 1240   1.447   1.157   2.621
  311SOL     OW 1241   1.464   0.618   2.806
  311SOL    HW1 1242   1.401   0.548   2.818
  311SOL    HW2 1243   1.521   0.613   2.882
  312SOL     OW 1244   1.818   0.787   2.256
  312SOL    HW1 1245   1.885   0.749   2.312
  312SOL    HW2 1246   1.811   0.727   2.181
  313SOL     OW 1247   0.501   1.434   2.024
  313SOL    HW1 1248   0.427   1.407   2.078
  313SOL    HW2 1249   0.490   1.387   1.942
  314SOL     OW 1250   1.708   1.265   2.506
  314SOL    HW1 1251   1.802   1.259   2.523
  314SOL    HW2 1252   1.685   1.355   2.529
  315SOL     OW 1253   1.399   0.580   1.930
  315SOL    HW1 1254   1.341   0.560   2.004
  315SOL    HW2 1255   1.487   0.571   1.966
  316SOL     OW 1256   0.515   0.248   2.149
  316SOL    HW1 1257   0.579   0.214   2.086
  316SOL    HW2 1258   0.490   0.334   2.113
  317SOL     OW 1259   1.727   1.234   3.393
  317SOL    HW1 1260   1.817   1.203   3.384
  317SOL    HW2 1261   1.737   1.324   3.424
  318SOL     OW 1262   1.041   1.359   3.199
  318SOL    HW1 1263   0.963   1.325   3.241
  318SOL    HW2 1264   1.113   1.309   3.237
  319SOL     OW 1265   1.598   1.629   3.541
  319SOL    HW1 1266   1.585   1.669   3.455
  319SOL    HW2 1267   1.675   1.573   3.530
  320SOL     OW 1268   1.150   1.242   2.968
  320SOL    HW1 1269   1.089   1.277   3.032
  320SOL    HW2 1270   1.119   1.276   2.884
  321SOL     OW 1271   1.602   1.090   2.935
  321SOL    HW1 1272   1.595   1.158   3.002
  321SOL    HW2 1273   1.533   1.111   2.872
  322SOL     OW 1274   0.876   0.174   3.244
  322SOL    HW1 1275   0.896   0.155   3.152
  322SOL    HW2 1276   0.961   0.192   3.283
  323SOL     OW 1277   0.976   1.111   3.583
  323SOL    HW1 1278   0.886   1.126   3.610
  323SOL    HW2 1279   0.972   1.031   3.530
  324SOL     OW 1280   0.707   1.060   2.241
  324SOL    HW1 1281   0.690   1.034   2.331
  324SOL    HW2 1282   0.784   1.010   2.215
  325SOL     OW 1283   0.405   0.853   3.124
  325SOL    HW1 1284   0.475   0.862   3.189
  325SOL    HW2 1285   0.382   0.760   3.127
  326SOL     OW 1286   1.266   0.358   3.165
  326SOL    HW1 1287   1.297   0.440   3.202
  326SOL    HW2 1288   1.180   0.378   3.130
  327SOL     OW 1289   0.097   1.585   3.252
  327SOL    HW1 1290   0.097   1.661   3.195
  327SOL    HW2 1291   0.189   1.559   3.257
  328SOL     OW 1292   0.371   1.128   2.315
  328SOL    HW1 1293   0.350   1.210   2.271
  328SOL    HW2 1294   0.354   1.060   2.249
  329SOL     OW 1295   0.546   0.505   2.711
  329SOL    HW1 1296   0.555   0.563   2.636
  329SOL    HW2 1297   0.609   0.538   2.775
  330SOL     OW 1298   1.246   1.353   2.260
  330SOL    HW1 1299   1.302   1.424   2.292
  330SOL    HW2 1300   1.158   1.376   2.291
  331SOL     OW 1301   1.311   1.470   3.005
  331SOL    HW1 1302   1.358   1.475   3.088
  331SOL    HW2 1303   1.259   1.389   3.012
  332SOL     OW 1304   1.585   0.621   2.362
  332SOL    HW1 1305   1.523   0.673   2.414
  332SOL    HW2 1306   1.647   0.684   2.327
  333SOL     OW 1307   0.355   1.516   3.181
  333SOL    HW1 1308   0.354   1.470   3.097
  333SOL    HW2 1309   0.445   1.547   3.190
  334SOL     OW 1310   0.450   0.729   3.485
  334SOL    HW1 1311   0.499   0.781   3.421
  334SOL    HW2 1312   0.505   0.652   3.500
  335SOL     OW 1313   1.625   0.794   3.560
  335SOL    HW1 1314   1.536   0.828   3.551
  335SOL    HW2 1315   1.673   0.832   3.487
  336SOL     OW 1316   1.015   0.121   3.595
  336SOL    HW1 1317   1.051   0.151   3.511
  336SOL    HW2 1318   1.003   0.027   3.583
  337SOL     OW 1319   0.461   0.019   3.657
  337SOL    HW1 1320   0.386   5.098   3.672
  337SOL    HW2 1321   0.423   0.107   3.661
  338SOL     OW 1322   0.581   0.880   2.905
  338SOL    HW1 1323   0.625   0.966   2.907
  338SOL    HW2 1324   0.520   0.883   2.979
  339SOL     OW 1325   1.300   0.850   2.863
  339SOL    HW1 1326   1.211   0.821   2.842
  339SOL    HW2 1327   1.355   0.774   2.844
  340SOL     OW 1328   1.201   0.538   2.117
  340SOL    HW1 1329   1.209   0.460   2.172
  340SOL    HW2 1330   1.157   0.602   2.173
  341SOL     OW 1331   0.306   0.218   3.101
  341SOL    HW1 1332   0.267   0.230   3.188
  341SOL    HW2 1333   0.262   0.140   3.066
  342SOL     OW 1334   0.032   1.337   3.150
  342SOL    HW1 1335   0.061   1.272   3.215
  342SOL    HW2 1336   0.040   1.421   3.195
  343SOL     OW 1337   0.705   0.627   2.897
  343SOL    HW1 1338   0.785   0.628   2.845
  343SOL    HW2 1339   0.672   0.717   2.892
  344SOL     OW 1340   1.752   0.962   3.740
  344SOL    HW1 1341   1.709   0.895   3.687
  344SOL    HW2 1342   1.687   0.986   3.806
  345SOL     OW 1343   0.341   0.069   2.469
  345SOL    HW1 1344   0.323   0.144   2.525
  345SOL    HW2 1345   0.296   5.134   2.512
  346SOL     OW 1346   1.614   0.413   2.182
  346SOL    HW1 1347   1.644   0.342   2.239
  346SOL    HW2 1348   1.587   0.482   2.243
  347SOL     OW 1349   1.029   0.758   2.824
  347SOL    HW1 1350   1.008   0.769   2.917
  347SOL    HW2 1351   1.003   0.668   2.804
  348SOL     OW 1352   0.980   1.558   3.612
  348SOL    HW1 1353   0.953   1.611   3.536
  348SOL    HW2 1354   1.018   1.479   3.574
  349SOL     OW 1355   1.822   1.485   3.460
  349SOL    HW1 1356   1.847   1.533   3.381
  349SOL    HW2 1357   1.899   1.492   3.517
  350SOL     OW 1358   0.366   0.910   3.677
  350SOL    HW1 1359   0.442   0.933   3.731
  350SOL    HW2 1360   0.400   0.843   3.617
  351SOL     OW 1361   1.544   0.225   1.984
  351SOL    HW1 1362   1.449   0.240   1.988
  351SOL    HW2 1363   1.581   0.292   2.042
  352SOL     OW 1364   1.277   0.821   1.877
  352SOL    HW1 1365   1.321   0.736   1.884
  352SOL    HW2 1366   1.313   0.859   1.796
  353SOL     OW 1367   1.074   1.360   2.730
  353SOL    HW1 1368   1.084   1.288   2.669
  353SOL    HW2 1369   1.126   1.431   2.692
  354SOL     OW 1370   0.313   0.827   2.788
  354SOL    HW1 1371   0.407   0.846   2.798
  354SOL    HW2 1372   0.304   0.737   2.817
  355SOL     OW 1373   0.327   0.556   2.864
  355SOL    HW1 1374   0.275   0.476   2.856
  355SOL    HW2 1375   0.402   0.542   2.806
  356SOL     OW 1376   1.118   0.460   3.507
  356SOL    HW1 1377   1.081   0.474   3.594
  356SOL    HW2 1378   1.212   0.475   3.518
  357SOL     OW 1379   1.115   0.230   3.365
  357SOL    HW1 1380   1.112   0.314   3.411
  357SOL    HW2 1381   1.180   0.243   3.296
  358SOL     OW 1382   0.037   1.314   2.045
  358SOL    HW1 1383   5.237   1.293   1.987
  358SOL    HW2 1384   0.046   1.237   2.102
  359SOL     OW 1385   0.109   1.758   2.801
  359SOL    HW1 1386   0.079   1.703   2.728
  359SOL    HW2 1387   0.196   1.788   2.773
  360SOL     OW 1388   0.510   1.576   2.765
  360SOL    HW1 1389   0.579   1.640   2.778
  360SOL    HW2 1390   0.545   1.515   2.700
  361SOL     OW 1391   0.947   0.767   3.086
  361SOL    HW1 1392   1.009   0.745   3.155
  361SOL    HW2 1393   0.863   0.733   3.117
  362SOL     OW 1394   0.004   0.632   2.996
  362SOL    HW1 1395   0.077   0.598   2.944
  362SOL    HW2 1396   0.014   0.590   3.081
  363SOL     OW 1397   0.209   0.512   3.582
  363SOL    HW1 1398   0.305   0.509   3.576
  363SOL    HW2 1399   0.184   0.590   3.533
  364SOL     OW 1400   1.387   0.920   3.510
  364SOL    HW1 1401   1.404   1.014   3.505
  364SOL    HW2 1402   1.381   0.892   3.418
  365SOL     OW 1403   0.812   0.583   2.236
  365SOL    HW1 1404   0.821   0.508   2.177
  365SOL    HW2 1405   0.734   0.629   2.205
  366SOL     OW 1406   1.634   0.604   3.023
  366SOL    HW1 1407   1.615   0.544   3.095
  366SOL    HW2 1408   1.726   0.590   3.003
  367SOL     OW 1409   0.277   1.555   3.583
  367SOL    HW1 1410   0.222   1.613   3.636
  367SOL    HW2 1411   0.258   1.467   3.616
  368SOL     OW 1412   0.742   0.447   3.099
  368SOL    HW1 1413   0.684   0.372   3.086
  368SOL    HW2 1414   0.721   0.507   3.028
  369SOL     OW 1415   0.876   1.692   3.379
  369SOL    HW1 1416   0.863   1.636   3.302
  369SOL    HW2 1417   0.897   1.778   3.343
  370SOL     OW 1418   0.453   0.478   2.011
  370SOL    HW1 1419   0.515   0.545   2.039
  370SOL    HW2 1420   0.368   0.521   2.017
  371SOL     OW 1421   0.137   1.155   3.332
  371SOL    HW1 1422   0.147   1.114   3.418
  371SOL    HW2 1423   0.141   1.083   3.270
  372SOL     OW 1424   1.296   1.032   3.067
  372SOL    HW1 1425   1.304   0.969   2.996
  372SOL    HW2 1426   1.246   1.104   3.029
  373SOL     OW 1427   1.328   0.860   2.148
  373SOL    HW1 1428   1.255   0.832   2.202
  373SOL    HW2 1429   1.298   0.845   2.058
  374SOL     OW 1430   1.751   1.698   3.044
  374SOL    HW1 1431   1.773   1.769   2.983
  374SOL    HW2 1432   1.739   1.622   2.987
  375SOL     OW 1433   1.242   1.731   2.939
  375SOL    HW1 1434   1.326   1.767   2.911
  375SOL    HW2 1435   1.262   1.643   2.969
  376SOL     OW 1436   0.070   1.138   2.934
  376SOL    HW1 1437   0.050   1.205   2.999
  376SOL    HW2 1438   5.272   1.145   2.870
  377SOL     OW 1439   0.693   1.689   3.599
  377SOL    HW1 1440   0.631   1.762   3.591
  377SOL    HW2 1441   0.757   1.705   3.529
  378SOL     OW 1442   1.702   0.205   2.331
  378SOL    HW1 1443   1.771   0.174   2.273
  378SOL    HW2 1444   1.694   0.137   2.398
  379SOL     OW 1445   1.392   1.569   2.363
  379SOL    HW1 1446   1.448   1.602   2.293
  379SOL    HW2 1447   1.341   1.645   2.391
  380SOL     OW 1448   0.132   1.761   3.711
  380SOL    HW1 1449   0.074   1.708   3.765
  380SOL    HW2 1450   0.188   1.807   3.773
  381SOL     OW 1451   1.272   0.940   2.521
  381SOL    HW1 1452   1.345   0.881   2.537
  381SOL    HW2 1453   1.309   1.011   2.470
  382SOL     OW 1454   0.790   1.279   3.283
  382SOL    HW1 1455   0.762   1.326   3.361
  382SOL    HW2 1456   0.717   1.287   3.222
  383SOL     OW 1457   0.687   1.634   2.012
  383SOL    HW1 1458   0.699   1.648   1.918
  383SOL    HW2 1459   0.631   1.557   2.018
  384SOL     OW 1460   1.595   1.717   3.273
  384SOL    HW1 1461   1.651   1.714   3.196
  384SOL    HW2 1462   1.577   1.810   3.286
  385SOL     OW 1463   1.882   0.136   2.821
  385SOL    HW1 1464   1.884   0.040   2.825
  385SOL    HW2 1465   1.793   0.157   2.795
  386SOL     OW 1466   0.268   0.310   2.583
  386SOL    HW1 1467   0.183   0.350   2.565
  386SOL    HW2 1468   0.275   0.310   2.678
  387SOL     OW 1469   1.210   1.584   1.899
  387SOL    HW1 1470   1.202   1.493   1.929
  387SOL    HW2 1471   1.136   1.596   1.839
  388SOL     OW 1472   0.825   1.011   3.246
  388SOL    HW1 1473   0.865   1.003   3.160
  388SOL    HW2 1474   0.818   1.105   3.261
  389SOL     OW 1475   0.920   0.917   2.168
  389SOL    HW1 1476   0.968   0.939   2.089
  389SOL    HW2 1477   0.971   0.847   2.209
  390SOL     OW 1478   1.481   1.645   1.918
  390SOL    HW1 1479   1.388   1.626   1.900
  390SOL    HW2 1480   1.521   1.650   1.831
  391SOL     OW 1481   0.373   1.301   3.363
  391SOL    HW1 1482   0.371   1.378   3.307
  391SOL    HW2 1483   0.293   1.253   3.342
  392SOL     OW 1484   1.603   1.292   3.128
  392SOL    HW1 1485   1.663   1.270   3.199
  392SOL    HW2 1486   1.541   1.354   3.166
  393SOL     OW 1487   1.076   1.124   2.597
  393SOL    HW1 1488   1.000   1.074   2.627
  393SOL    HW2 1489   1.136   1.058   2.563
  394SOL     OW 1490   1.034   0.255   2.806
  394SOL    HW1 1491   1.018   0.199   2.730
  394SOL    HW2 1492   1.015   0.199   2.881
  395SOL     OW 1493   0.606   1.489   2.330
  395SOL    HW1 1494   0.662   1.436   2.274
  395SOL    HW2 1495   0.533   1.516   2.274
  396SOL     OW 1496   1.751   0.385   3.259
  396SOL    HW1 1497   1.824   0.447   3.259
  396SOL    HW2 1498   1.779   0.316   3.198
  397SOL     OW 1499   0.283   1.362   2.187
  397SOL    HW1 1500   0.201   1.358   2.138
  397SOL    HW2 1501   0.258   1.399   2.272
  398SOL     OW 1502   0.150   1.046   3.586
  398SOL    HW1 1503   0.074   0.990   3.602
  398SOL    HW2 1504   0.224   0.998   3.623
  399SOL     OW 1505   0.668   0.239   3.400
  399SOL    HW1 1506   0.739   0.226   3.338
  399SOL    HW2 1507   0.712   0.272   3.479
  400SOL     OW 1508   0.003   0.402   1.849
  400SOL    HW1 1509   0.032   0.327   1.901
  400SOL    HW2 1510   0.081   0.431   1.802
  401SOL     OW 1511   1.413   0.857   3.246
  401SOL    HW1 1512   1.360   0.914   3.191
  401SOL    HW2 1513   1.501   0.862   3.207
  402SOL     OW 1514   0.124   0.223   2.011
  402SOL    HW1 1515   0.108   0.279   2.086
  402SOL    HW2 1516   0.173   0.149   2.046
  403SOL     OW 1517   1.179   1.319   1.985
  403SOL    HW1 1518   1.085   1.302   1.983
  403SOL    HW2 1519   1.200   1.322   2.079
  404SOL     OW 1520   0.613   0.847   3.299
  404SOL    HW1 1521   0.676   0.919   3.288
  404SOL    HW2 1522   0.666   0.768   3.298
  405SOL     OW 1523   1.484   1.818   2.847
  405SOL    HW1 1524   1.496   1.894   2.789
  405SOL    HW2 1525   1.572   1.798   2.879
  406SOL     OW 1526   0.726   0.547   3.565
  406SOL    HW1 1527   0.773   0.612   3.617
  406SOL    HW2 1528   0.748   0.463   3.605
  407SOL     OW 1529   1.462   1.182   3.479
  407SOL    HW1 1530   1.457   1.207   3.571
  407SOL    HW2 1531   1.551   1.205   3.452
  408SOL     OW 1532   0.366   1.766   3.434
  408SOL    HW1 1533   0.279   1.803   3.422
  408SOL    HW2 1534   0.350   1.681   3.474
  409SOL     OW 1535   1.651   0.876   3.111
  409SOL    HW1 1536   1.653   0.792   3.065
  409SOL    HW2 1537   1.640   0.941   3.042
  410SOL     OW 1538   1.216   0.335   2.302
  410SOL    HW1 1539   1.286   0.271   2.293
  410SOL    HW2 1540   1.232   0.376   2.387
  411SOL     OW 1541   0.576   0.719   2.537
  411SOL    HW1 1542   0.617   0.804   2.525
  411SOL    HW2 1543   0.511   0.713   2.467
  412SOL     OW 1544   1.735   0.357   3.530
  412SOL    HW1 1545   1.745   0.371   3.435
  412SOL    HW2 1546   1.658   0.301   3.538
  413SOL     OW 1547   1.750   0.931   3.361
  413SOL    HW1 1548   1.729   1.024   3.372
  413SOL    HW2 1549   1.725   0.912   3.270
  414SOL     OW 1550   0.882   1.352   1.933
  414SOL    HW1 1551   0.840   1.370   2.017
  414SOL    HW2 1552   0.889   1.437   1.890
  415SOL     OW 1553   0.684   1.781   2.775
  415SOL    HW1 1554   0.667   1.875   2.769
  415SOL    HW2 1555   0.779   1.773   2.777
  416SOL     OW 1556   0.872   0.977   2.720
  416SOL    HW1 1557   0.922   0.905   2.756
  416SOL    HW2 1558   0.828   1.016   2.796
  417SOL     OW 1559   1.052   0.959   1.938
  417SOL    HW1 1560   1.039   1.026   1.871
  417SOL    HW2 1561   1.133   0.915   1.913
  418SOL     OW 1562   1.839   1.563   2.702
  418SOL    HW1 1563   1.763   1.564   2.643
  418SOL    HW2 1564   1.807   1.517   2.780
  419SOL     OW 1565   0.221   1.294   3.699
  419SOL    HW1 1566   0.193   1.212   3.659
  419SOL    HW2 1567   0.165   1.304   3.775
  420SOL     OW 1568   0.117   1.207   2.501
  420SOL    HW1 1569   0.162   1.179   2.580
  420SOL    HW2 1570   0.159   1.289   2.477
  421SOL     OW 1571   0.696   1.421   3.498
  421SOL    HW1 1572   0.617   1.384   3.538
  421SOL    HW2 1573   0.700   1.511   3.530
  422SOL     OW 1574   1.835   0.188   3.096
  422SOL    HW1 1575   1.760   0.135   3.071
  422SOL    HW2 1576   1.885   0.198   3.016
  423SOL     OW 1577   0.430   0.415   2.379
  423SOL    HW1 1578   0.462   0.341   2.328
  423SOL    HW2 1579   0.386   0.376   2.454
  424SOL     OW 1580   1.701   1.458   2.917
  424SOL    HW1 1581   1.619   1.443   2.870
  424SOL    HW2 1582   1.697   1.399   2.993
  425SOL     OW 1583   0.356   0.586   3.142
  425SOL    HW1 1584   0.410   0.525   3.192
  425SOL    HW2 1585   0.367   0.559   3.051
  426SOL     OW 1586   0.844   1.586   2.531
  426SOL    HW1 1587   0.818   1.661   2.476
  426SOL    HW2 1588   0.766   1.531   2.535
  427SOL     OW 1589   1.443   0.254   2.977
  427SOL    HW1 1590   1.499   0.182   3.009
  427SOL    HW2 1591   1.389   0.277   3.052
  428SOL     OW 1592   0.956   0.072   2.993
  428SOL    HW1 1593   0.899   0.016   2.939
  428SOL    HW2 1594   1.001   0.011   3.051
  429SOL     OW 1595   0.781   1.328   2.193
  429SOL    HW1 1596   0.756   1.237   2.207
  429SOL    HW2 1597   0.860   1.339   2.246
  430SOL     OW 1598   0.622   1.578   3.158
  430SOL    HW1 1599   0.615   1.668   3.190
  430SOL    HW2 1600   0.709   1.573   3.118
  431SOL     OW 1601   1.308   5.137   2.055
  431SOL    HW1 1602   1.345   5.060   2.011
  431SOL    HW2 1603   1.238   5.101   2.111
  432SOL     OW 1604   1.248   0.450   2.548
  432SOL    HW1 1605   1.206   0.535   2.538
  432SOL    HW2 1606   1.267   0.443   2.641
  433SOL     OW 1607   1.631   0.227   2.750
  433SOL    HW1 1608   1.565   0.237   2.819
  433SOL    HW2 1609   1.625   0.308   2.699
  434SOL     OW 1610   0.049   1.074   2.162
  434SOL    HW1 1611   0.124   1.015   2.163
  434SOL    HW2 1612   5.246   1.016   2.174
  435SOL     OW 1613   0.906   1.673   2.189
  435SOL    HW1 1614   0.830   1.660   2.133
  435SOL    HW2 1615   0.879   1.740   2.251
  436SOL     OW 1616   0.212   0.601   3.883
  436SOL    HW1 1617   0.166   0.543   3.944
  436SOL    HW2 1618   0.164   0.593   3.801
  437SOL     OW 1619   0.218   0.302   4.716
  437SOL    HW1 1620   0.269   0.281   4.794
  437SOL    HW2 1621   0.152   0.233   4.711
  438SOL     OW 1622   0.009   0.411   4.399
  438SOL    HW1 1623   5.193   0.445   4.400
  438SOL    HW2 1624   5.272   0.316   4.408
  439SOL     OW 1625   0.566   1.291   4.913
  439SOL    HW1 1626   0.486   1.309   4.863
  439SOL    HW2 1627   0.587   1.374   4.956
  440SOL     OW 1628   1.587   1.519   4.430
  440SOL    HW1 1629   1.532   1.494   4.505
  440SOL    HW2 1630   1.525   1.526   4.357
  441SOL     OW 1631   1.130   0.707   4.412
  441SOL    HW1 1632   1.177   0.790   4.401
  441SOL    HW2 1633   1.082   0.718   4.494
  442SOL     OW 1634   1.806   0.586   3.938
  442SOL    HW1 1635   1.771   0.589   3.849
  442SOL    HW2 1636   1.757   0.515   3.980
  443SOL     OW 1637   0.772   1.151   4.808
  443SOL    HW1 1638   0.692   1.182   4.851
  443SOL    HW2 1639   0.794   1.221   4.747
  444SOL     OW 1640   0.686   0.983   4.374
  444SOL    HW1 1641   0.752   0.983   4.444
  444SOL    HW2 1642   0.620   1.046   4.403
  445SOL     OW 1643   0.355   1.410   4.774
  445SOL    HW1 1644   0.264   1.430   4.752
  445SOL    HW2 1645   0.406   1.467   4.716
  446SOL     OW 1646   1.614   0.475   4.458
  446SOL    HW1 1647   1.594   0.512   4.373
  446SOL    HW2 1648   1.565   0.529   4.520
  447SOL     OW 1649   0.280   1.698   4.202
  447SOL    HW1 1650   0.292   1.778   4.255
  447SOL    HW2 1651   0.340   1.709   4.128
  448SOL     OW 1652   0.209   1.450   4.282
  448SOL    HW1 1653   0.240   1.537   4.258
  448SOL    HW2 1654   0.135   1.466   4.340
  449SOL     OW 1655   0.258   1.087   4.575
  449SOL    HW1 1656   0.273   0.995   4.595
  449SOL    HW2 1657   0.206   1.119   4.649
  450SOL     OW 1658   0.608   1.791   5.147
  450SOL    HW1 1659   0.520   1.779   0.023
  450SOL    HW2 1660   0.634   1.878   0.016
  451SOL     OW 1661   0.565   0.983   3.875
  451SOL    HW1 1662   0.619   1.028   3.809
  451SOL    HW2 1663   0.599   1.014   3.959
  452SOL     OW 1664   0.126   0.625   4.256
  452SOL    HW1 1665   0.087   0.566   4.320
  452SOL    HW2 1666   0.099   0.713   4.284
  453SOL     OW 1667   1.853   1.742   4.035
  453SOL    HW1 1668   1.926   1.729   4.096
  453SOL    HW2 1669   1.858   1.834   4.010
  454SOL     OW 1670   5.255   1.593   3.866
  454SOL    HW1 1671   0.002   1.503   3.895
  454SOL    HW2 1672   5.160   1.597   3.863
  455SOL     OW 1673   1.699   0.926   4.380
  455SOL    HW1 1674   1.785   0.885   4.366
  455SOL    HW2 1675   1.683   0.976   4.300
  456SOL     OW 1676   1.657   1.108   4.160
  456SOL    HW1 1677   1.742   1.098   4.116
  456SOL    HW2 1678   1.674   1.171   4.230
  457SOL     OW 1679   0.621   1.398   4.444
  457SOL    HW1 1680   0.576   1.314   4.449
  457SOL    HW2 1681   0.605   1.428   4.355
  458SOL     OW 1682   0.848   0.027   4.231
  458SOL    HW1 1683   0.881   0.115   4.211
  458SOL    HW2 1684   0.753   0.039   4.240
  459SOL     OW 1685   0.170   0.972   4.980
  459SOL    HW1 1686   0.250   0.923   4.962
  459SOL    HW2 1687   0.148   1.013   4.896
  460SOL     OW 1688   1.535   1.020   3.925
  460SOL    HW1 1689   1.467   0.959   3.954
  460SOL    HW2 1690   1.576   1.050   4.006
  461SOL     OW 1691   1.436   1.426   4.646
  461SOL    HW1 1692   1.384   1.432   4.726
  461SOL    HW2 1693   1.429   1.334   4.619
  462SOL     OW 1694   1.629   1.818   4.273
  462SOL    HW1 1695   1.620   1.761   4.197
  462SOL    HW2 1696   1.637   1.758   4.347
  463SOL     OW 1697   0.583   0.701   3.988
  463SOL    HW1 1698   0.586   0.790   3.952
  463SOL    HW2 1699   0.518   0.706   4.058
  464SOL     OW 1700   1.281   0.405   4.678
  464SOL    HW1 1701   1.191   0.371   4.682
  464SOL    HW2 1702   1.333   0.341   4.727
  465SOL     OW 1703   1.586   1.667   4.046
  465SOL    HW1 1704   1.680   1.681   4.032
  465SOL    HW2 1705   1.550   1.659   3.957
  466SOL     OW 1706   0.772   0.636   0.027
  466SOL    HW1 1707   0.716   0.622   0.104
  466SOL    HW2 1708   0.747   0.565   5.127
  467SOL     OW 1709   1.019   0.416   4.925
  467SOL    HW1 1710   0.990   0.452   5.008
  467SOL    HW2 1711   0.947   0.359   4.897
  468SOL     OW 1712   1.057   0.701   4.145
  468SOL    HW1 1713   1.077   0.698   4.239
  468SOL    HW2 1714   0.971   0.659   4.137
  469SOL     OW 1715   0.033   0.840   4.559
  469SOL    HW1 1716   0.111   0.824   4.611
  469SOL    HW2 1717   0.067   0.866   4.473
  470SOL     OW 1718   0.104   1.771   0.107
  470SOL    HW1 1719   0.044   1.725   0.166
  470SOL    HW2 1720   0.089   1.864   0.125
  471SOL     OW 1721   0.868   0.373   3.922
  471SOL    HW1 1722   0.930   0.420   3.866
  471SOL    HW2 1723   0.816   0.320   3.862
  472SOL     OW 1724   1.394   1.153   4.266
  472SOL    HW1 1725   1.475   1.142   4.217
  472SOL    HW2 1726   1.343   1.214   4.213
  473SOL     OW 1727   0.518   0.242   4.641
  473SOL    HW1 1728   0.571   0.257   4.720
  473SOL    HW2 1729   0.530   0.322   4.590
  474SOL     OW 1730   1.000   1.455   4.189
  474SOL    HW1 1731   0.977   1.527   4.130
  474SOL    HW2 1732   0.966   1.482   4.274
  475SOL     OW 1733   0.375   1.823   4.597
  475SOL    HW1 1734   0.415   1.737   4.609
  475SOL    HW2 1735   0.441   1.885   4.627
  476SOL     OW 1736   1.804   1.044   4.616
  476SOL    HW1 1737   1.761   1.034   4.531
  476SOL    HW2 1738   1.731   1.047   4.678
  477SOL     OW 1739   0.290   0.922   3.987
  477SOL    HW1 1740   0.363   0.946   3.929
  477SOL    HW2 1741   0.271   0.831   3.965
  478SOL     OW 1742   1.479   0.774   4.434
  478SOL    HW1 1743   1.479   0.731   4.519
  478SOL    HW2 1744   1.560   0.826   4.433
  479SOL     OW 1745   1.148   1.773   3.952
  479SOL    HW1 1746   1.065   1.743   3.989
  479SOL    HW2 1747   1.167   1.709   3.883
  480SOL     OW 1748   1.637   1.391   3.822
  480SOL    HW1 1749   1.597   1.477   3.810
  480SOL    HW2 1750   1.569   1.329   3.794
  481SOL     OW 1751   0.487   1.747   4.026
  481SOL    HW1 1752   0.534   1.798   4.092
  481SOL    HW2 1753   0.557   1.708   3.972
  482SOL     OW 1754   1.420   0.155   4.132
  482SOL    HW1 1755   1.407   0.099   4.056
  482SOL    HW2 1756   1.515   0.161   4.142
  483SOL     OW 1757   0.280   1.808   4.942
  483SOL    HW1 1758   0.304   1.719   4.965
  483SOL    HW2 1759   0.218   1.798   4.869
  484SOL     OW 1760   0.967   1.694   4.602
  484SOL    HW1 1761   1.053   1.651   4.600
  484SOL    HW2 1762   0.916   1.647   4.536
  485SOL     OW 1763   0.395   0.673   4.190
  485SOL    HW1 1764   0.420   0.582   4.206
  485SOL    HW2 1765   0.300   0.673   4.201
  486SOL     OW 1766   0.666   0.105   3.825
  486SOL    HW1 1767   0.697   0.033   3.879
  486SOL    HW2 1768   0.597   0.067   3.770
  487SOL     OW 1769   0.870   1.492   4.900
  487SOL    HW1 1770   0.843   1.471   4.811
  487SOL    HW2 1771   0.934   1.424   4.922
  488SOL     OW 1772   0.814   1.374   4.654
  488SOL    HW1 1773   0.901   1.375   4.614
  488SOL    HW2 1774   0.754   1.385   4.580
  489SOL     OW 1775   0.930   0.512   4.612
  489SOL    HW1 1776   0.905   0.503   4.520
  489SOL    HW2 1777   0.965   0.426   4.636
  490SOL     OW 1778   0.580   0.066   4.211
  490SOL    HW1 1779   0.500   0.058   4.263
  490SOL    HW2 1780   0.561   0.135   4.147
  491SOL     OW 1781   1.433   1.215   3.755
  491SOL    HW1 1782   1.463   1.142   3.809
  491SOL    HW2 1783   1.347   1.238   3.791
  492SOL     OW 1784   0.314   0.078   3.949
  492SOL    HW1 1785   0.386   0.133   3.982
  492SOL    HW2 1786   0.355   5.131   3.932
  493SOL     OW 1787   0.950   0.273   4.166
  493SOL    HW1 1788   0.921   0.305   4.081
  493SOL    HW2 1789   1.045   0.288   4.166
  494SOL     OW 1790   1.215   1.588   4.524
  494SOL    HW1 1791   1.233   1.653   4.457
  494SOL    HW2 1792   1.299   1.574   4.568
  495SOL     OW 1793   0.480   1.160   4.426
  495SOL    HW1 1794   0.408   1.142   4.486
  495SOL    HW2 1795   0.442   1.145   4.339
  496SOL     OW 1796   1.254   1.792   4.340
  496SOL    HW1 1797   1.304   1.856   4.289
  496SOL    HW2 1798   1.181   1.842   4.377
  497SOL     OW 1799   1.030   0.522   3.761
  497SOL    HW1 1800   0.989   0.607   3.743
  497SOL    HW2 1801   1.097   0.541   3.827
  498SOL     OW 1802   0.594   0.207   4.928
  498SOL    HW1 1803   0.614   0.114   4.916
  498SOL    HW2 1804   0.499   0.210   4.939
  499SOL     OW 1805   0.870   0.470   4.351
  499SOL    HW1 1806   0.828   0.525   4.285
  499SOL    HW2 1807   0.895   0.390   4.304
  500SOL     OW 1808   1.028   0.020   4.459
  500SOL    HW1 1809   0.965   0.020   4.387
  500SOL    HW2 1810   1.046   5.066   4.475
  501SOL     OW 1811   1.420   1.159   4.566
  501SOL    HW1 1812   1.350   1.093   4.568
  501SOL    HW2 1813   1.442   1.167   4.473
  502SOL     OW 1814   1.462   0.623   4.665
  502SOL    HW1 1815   1.399   0.552   4.680
  502SOL    HW2 1816   1.520   0.619   4.741
  503SOL     OW 1817   1.816   0.791   4.116
  503SOL    HW1 1818   1.882   0.753   4.173
  503SOL    HW2 1819   1.810   0.730   4.042
  504SOL     OW 1820   0.504   1.431   3.882
  504SOL    HW1 1821   0.432   1.399   3.937
  504SOL    HW2 1822   0.493   1.386   3.799
  505SOL     OW 1823   1.713   1.268   4.366
  505SOL    HW1 1824   1.806   1.260   4.386
  505SOL    HW2 1825   1.690   1.357   4.392
  506SOL     OW 1826   1.400   0.578   3.794
  506SOL    HW1 1827   1.341   0.558   3.867
  506SOL    HW2 1828   1.488   0.569   3.830
  507SOL     OW 1829   0.522   0.250   4.014
  507SOL    HW1 1830   0.586   0.215   3.952
  507SOL    HW2 1831   0.496   0.334   3.977
  508SOL     OW 1832   1.763   1.164   0.163
  508SOL    HW1 1833   1.850   1.154   0.126
  508SOL    HW2 1834   1.739   1.255   0.145
  509SOL     OW 1835   1.098   1.247   4.835
  509SOL    HW1 1836   1.032   1.178   4.839
  509SOL    HW2 1837   1.092   1.282   4.746
  510SOL     OW 1838   1.590   1.076   4.780
  510SOL    HW1 1839   1.584   1.145   4.846
  510SOL    HW2 1840   1.525   1.100   4.714
  511SOL     OW 1841   0.708   1.061   4.103
  511SOL    HW1 1842   0.693   1.035   4.194
  511SOL    HW2 1843   0.785   1.010   4.077
  512SOL     OW 1844   0.406   0.823   4.972
  512SOL    HW1 1845   0.480   0.837   5.032
  512SOL    HW2 1846   0.367   0.741   5.000
  513SOL     OW 1847   1.269   0.360   5.009
  513SOL    HW1 1848   1.297   0.434   5.062
  513SOL    HW2 1849   1.185   0.388   4.971
  514SOL     OW 1850   0.088   1.573   5.057
  514SOL    HW1 1851   0.076   1.645   5.119
  514SOL    HW2 1852   0.183   1.561   5.053
  515SOL     OW 1853   0.363   1.110   4.181
  515SOL    HW1 1854   0.346   1.191   4.134
  515SOL    HW2 1855   0.342   1.041   4.119
  516SOL     OW 1856   0.554   0.507   4.563
  516SOL    HW1 1857   0.565   0.569   4.491
  516SOL    HW2 1858   0.616   0.536   4.629
  517SOL     OW 1859   1.248   1.354   4.122
  517SOL    HW1 1860   1.305   1.424   4.154
  517SOL    HW2 1861   1.160   1.378   4.152
  518SOL     OW 1862   1.297   1.434   4.882
  518SOL    HW1 1863   1.341   1.410   4.963
  518SOL    HW2 1864   1.224   1.373   4.874
  519SOL     OW 1865   1.581   0.626   4.218
  519SOL    HW1 1866   1.522   0.679   4.271
  519SOL    HW2 1867   1.644   0.690   4.183
  520SOL     OW 1868   0.352   1.546   5.008
  520SOL    HW1 1869   0.344   1.488   4.932
  520SOL    HW2 1870   0.446   1.552   5.024
  521SOL     OW 1871   0.580   0.863   4.763
  521SOL    HW1 1872   0.618   0.949   4.779
  521SOL    HW2 1873   0.520   0.850   4.836
  522SOL     OW 1874   1.292   0.853   4.731
  522SOL    HW1 1875   1.206   0.819   4.706
  522SOL    HW2 1876   1.352   0.781   4.710
  523SOL     OW 1877   1.202   0.538   3.981
  523SOL    HW1 1878   1.211   0.460   4.035
  523SOL    HW2 1879   1.158   0.601   4.037
  524SOL     OW 1880   0.324   0.193   4.961
  524SOL    HW1 1881   0.300   0.185   5.054
  524SOL    HW2 1882   0.272   0.125   4.918
  525SOL     OW 1883   0.022   1.315   4.993
  525SOL    HW1 1884   0.049   1.255   5.062
  525SOL    HW2 1885   0.043   1.402   5.027
  526SOL     OW 1886   0.710   0.605   4.766
  526SOL    HW1 1887   0.792   0.598   4.717
  526SOL    HW2 1888   0.685   0.697   4.757
  527SOL     OW 1889   0.336   0.065   4.329
  527SOL    HW1 1890   0.319   0.141   4.384
  527SOL    HW2 1891   0.287   5.132   4.371
  528SOL     OW 1892   1.613   0.414   4.043
  528SOL    HW1 1893   1.642   0.344   4.100
  528SOL    HW2 1894   1.585   0.484   4.102
  529SOL     OW 1895   1.028   0.755   4.685
  529SOL    HW1 1896   1.016   0.767   4.779
  529SOL    HW2 1897   1.000   0.665   4.668
  530SOL     OW 1898   1.543   0.225   3.846
  530SOL    HW1 1899   1.448   0.239   3.849
  530SOL    HW2 1900   1.578   0.292   3.905
  531SOL     OW 1901   1.280   0.820   3.740
  531SOL    HW1 1902   1.322   0.735   3.747
  531SOL    HW2 1903   1.314   0.857   3.659
  532SOL     OW 1904   1.075   1.356   4.585
  532SOL    HW1 1905   1.086   1.283   4.524
  532SOL    HW2 1906   1.128   1.426   4.547
  533SOL     OW 1907   0.310   0.822   4.650
  533SOL    HW1 1908   0.403   0.842   4.662
  533SOL    HW2 1909   0.303   0.729   4.673
  534SOL     OW 1910   0.331   0.551   4.708
  534SOL    HW1 1911   0.281   0.470   4.700
  534SOL    HW2 1912   0.407   0.538   4.651
  535SOL     OW 1913   1.152   0.220   0.063
  535SOL    HW1 1914   1.180   0.288   0.125
  535SOL    HW2 1915   1.191   0.247   5.140
  536SOL     OW 1916   0.038   1.310   3.908
  536SOL    HW1 1917   5.238   1.290   3.850
  536SOL    HW2 1918   0.046   1.234   3.965
  537SOL     OW 1919   0.126   1.795   4.715
  537SOL    HW1 1920   0.113   1.700   4.710
  537SOL    HW2 1921   0.202   1.811   4.659
  538SOL     OW 1922   0.510   1.578   4.624
  538SOL    HW1 1923   0.580   1.641   4.638
  538SOL    HW2 1924   0.545   1.516   4.560
  539SOL     OW 1925   0.984   0.796   4.951
  539SOL    HW1 1926   1.037   0.848   5.011
  539SOL    HW2 1927   0.919   0.754   5.007
  540SOL     OW 1928   0.084   0.418   4.957
  540SOL    HW1 1929   0.047   0.447   4.874
  540SOL    HW2 1930   0.165   0.469   4.966
  541SOL     OW 1931   0.813   0.583   4.096
  541SOL    HW1 1932   0.822   0.508   4.038
  541SOL    HW2 1933   0.736   0.630   4.064
  542SOL     OW 1934   1.639   0.617   4.879
  542SOL    HW1 1935   1.616   0.565   4.956
  542SOL    HW2 1936   1.732   0.597   4.864
  543SOL     OW 1937   0.710   0.452   4.994
  543SOL    HW1 1938   0.673   0.367   4.969
  543SOL    HW2 1939   0.708   0.503   4.913
  544SOL     OW 1940   0.972   1.641   5.112
  544SOL    HW1 1941   0.936   1.608   5.030
  544SOL    HW2 1942   0.942   1.732   5.116
  545SOL     OW 1943   0.454   0.477   3.874
  545SOL    HW1 1944   0.518   0.544   3.899
  545SOL    HW2 1945   0.370   0.521   3.880
  546SOL     OW 1946   0.173   1.153   0.020
  546SOL    HW1 1947   0.216   1.109   0.094
  546SOL    HW2 1948   0.170   1.086   5.111
  547SOL     OW 1949   1.256   0.995   4.964
  547SOL    HW1 1950   1.276   0.945   4.886
  547SOL    HW2 1951   1.239   1.084   4.932
  548SOL     OW 1952   1.327   0.861   4.011
  548SOL    HW1 1953   1.255   0.830   4.065
  548SOL    HW2 1954   1.298   0.846   3.921
  549SOL     OW 1955   1.737   1.743   4.849
  549SOL    HW1 1956   1.817   1.755   4.798
  549SOL    HW2 1957   1.723   1.648   4.849
  550SOL     OW 1958   1.259   1.716   4.844
  550SOL    HW1 1959   1.339   1.746   4.800
  550SOL    HW2 1960   1.272   1.622   4.857
  551SOL     OW 1961   0.079   1.151   4.774
  551SOL    HW1 1962   0.062   1.210   4.848
  551SOL    HW2 1963   0.001   1.160   4.719
  552SOL     OW 1964   1.703   0.206   4.192
  552SOL    HW1 1965   1.773   0.179   4.133
  552SOL    HW2 1966   1.700   0.138   4.259
  553SOL     OW 1967   1.399   1.569   4.227
  553SOL    HW1 1968   1.456   1.603   4.157
  553SOL    HW2 1969   1.344   1.644   4.250
  554SOL     OW 1970   1.273   0.940   4.382
  554SOL    HW1 1971   1.346   0.881   4.398
  554SOL    HW2 1972   1.310   1.011   4.330
  555SOL     OW 1973   0.687   1.633   3.872
  555SOL    HW1 1974   0.699   1.648   3.778
  555SOL    HW2 1975   0.630   1.556   3.877
  556SOL     OW 1976   1.880   0.146   4.686
  556SOL    HW1 1977   1.875   0.051   4.692
  556SOL    HW2 1978   1.791   0.173   4.662
  557SOL     OW 1979   0.271   0.309   4.442
  557SOL    HW1 1980   0.190   0.356   4.424
  557SOL    HW2 1981   0.276   0.306   4.538
  558SOL     OW 1982   1.213   1.585   3.764
  558SOL    HW1 1983   1.204   1.493   3.790
  558SOL    HW2 1984   1.142   1.599   3.702
  559SOL     OW 1985   0.797   1.084   5.091
  559SOL    HW1 1986   0.800   1.113   5.000
  559SOL    HW2 1987   0.833   1.157   5.141
  560SOL     OW 1988   0.922   0.918   4.032
  560SOL    HW1 1989   0.971   0.940   3.952
  560SOL    HW2 1990   0.973   0.848   4.072
  561SOL     OW 1991   1.482   1.648   3.788
  561SOL    HW1 1992   1.390   1.627   3.772
  561SOL    HW2 1993   1.522   1.651   3.701
  562SOL     OW 1994   1.594   1.274   4.971
  562SOL    HW1 1995   1.686   1.270   4.998
  562SOL    HW2 1996   1.544   1.258   5.051
  563SOL     OW 1997   1.076   1.119   4.458
  563SOL    HW1 1998   1.000   1.069   4.489
  563SOL    HW2 1999   1.135   1.053   4.423
  564SOL     OW 2000   1.035   0.247   4.645
  564SOL    HW1 2001   1.024   0.184   4.574
  564SOL    HW2 2002   1.022   0.196   4.725
  565SOL     OW 2003   0.608   1.493   4.191
  565SOL    HW1 2004   0.662   1.439   4.134
  565SOL    HW2 2005   0.534   1.520   4.136
  566SOL     OW 2006   1.744   0.423   5.077
  566SOL    HW1 2007   1.805   0.475   5.025
  566SOL    HW2 2008   1.753   0.334   5.042
  567SOL     OW 2009   0.289   1.347   4.043
  567SOL    HW1 2010   0.207   1.346   3.995
  567SOL    HW2 2011   0.267   1.385   4.128
  568SOL     OW 2012   5.273   0.401   3.711
  568SOL    HW1 2013   0.023   0.324   3.763
  568SOL    HW2 2014   0.081   0.426   3.668
  569SOL     OW 2015   0.092   0.214   3.880
  569SOL    HW1 2016   0.085   0.277   3.952
  569SOL    HW2 2017   0.154   0.148   3.911
  570SOL     OW 2018   1.180   1.319   3.846
  570SOL    HW1 2019   1.086   1.303   3.842
  570SOL    HW2 2020   1.201   1.321   3.939
  571SOL     OW 2021   0.642   0.862   5.104
  571SOL    HW1 2022   0.703   0.935   5.096
  571SOL    HW2 2023   0.697   0.789   5.132
  572SOL     OW 2024   1.494   1.795   4.722
  572SOL    HW1 2025   1.511   1.873   4.670
  572SOL    HW2 2026   1.577   1.776   4.766
  573SOL     OW 2027   0.381   1.723   0.121
  573SOL    HW1 2028   0.288   1.742   0.108
  573SOL    HW2 2029   0.388   1.628   0.113
  574SOL     OW 2030   1.717   0.885   4.944
  574SOL    HW1 2031   1.682   0.800   4.917
  574SOL    HW2 2032   1.672   0.948   4.888
  575SOL     OW 2033   1.219   0.335   4.165
  575SOL    HW1 2034   1.288   0.269   4.157
  575SOL    HW2 2035   1.234   0.376   4.250
  576SOL     OW 2036   0.580   0.722   4.394
  576SOL    HW1 2037   0.621   0.808   4.383
  576SOL    HW2 2038   0.517   0.717   4.322
  577SOL     OW 2039   1.795   0.309   0.158
  577SOL    HW1 2040   1.765   0.351   0.077
  577SOL    HW2 2041   1.733   0.339   0.224
  578SOL     OW 2042   1.746   0.885   0.060
  578SOL    HW1 2043   1.728   0.973   0.094
  578SOL    HW2 2044   1.737   0.894   5.125
  579SOL     OW 2045   0.887   1.352   3.797
  579SOL    HW1 2046   0.842   1.373   3.878
  579SOL    HW2 2047   0.894   1.436   3.751
  580SOL     OW 2048   0.687   1.782   4.641
  580SOL    HW1 2049   0.666   1.875   4.638
  580SOL    HW2 2050   0.782   1.779   4.648
  581SOL     OW 2051   0.874   0.979   4.591
  581SOL    HW1 2052   0.919   0.901   4.621
  581SOL    HW2 2053   0.838   1.018   4.671
  582SOL     OW 2054   1.054   0.960   3.801
  582SOL    HW1 2055   1.041   1.025   3.733
  582SOL    HW2 2056   1.135   0.915   3.776
  583SOL     OW 2057   1.825   1.559   4.569
  583SOL    HW1 2058   1.750   1.552   4.510
  583SOL    HW2 2059   1.796   1.515   4.649
  584SOL     OW 2060   0.111   1.190   4.358
  584SOL    HW1 2061   0.161   1.165   4.436
  584SOL    HW2 2062   0.154   1.270   4.328
  585SOL     OW 2063   1.813   0.188   4.964
  585SOL    HW1 2064   1.748   0.124   4.937
  585SOL    HW2 2065   1.872   0.196   4.889
  586SOL     OW 2066   0.435   0.414   4.241
  586SOL    HW1 2067   0.470   0.340   4.191
  586SOL    HW2 2068   0.391   0.373   4.316
  587SOL     OW 2069   1.668   1.479   4.791
  587SOL    HW1 2070   1.589   1.471   4.737
  587SOL    HW2 2071   1.658   1.411   4.858
  588SOL     OW 2072   0.324   0.551   4.983
  588SOL    HW1 2073   0.399   0.507   5.022
  588SOL    HW2 2074   0.345   0.557   4.890
  589SOL     OW 2075   0.839   1.590   4.384
  589SOL    HW1 2076   0.818   1.666   4.331
  589SOL    HW2 2077   0.760   1.537   4.383
  590SOL     OW 2078   1.427   0.230   4.830
  590SOL    HW1 2079   1.492   0.174   4.872
  590SOL    HW2 2080   1.375   0.264   4.902
  591SOL     OW 2081   0.973   0.080   4.855
  591SOL    HW1 2082   0.891   0.032   4.841
  591SOL    HW2 2083   1.009   0.043   4.935
  592SOL     OW 2084   0.780   1.329   4.056
  592SOL    HW1 2085   0.754   1.237   4.068
  592SOL    HW2 2086   0.861   1.337   4.107
  593SOL     OW 2087   0.625   1.551   5.010
  593SOL    HW1 2088   0.628   1.639   5.047
  593SOL    HW2 2089   0.711   1.538   4.971
  594SOL     OW 2090   1.308   5.136   3.920
  594SOL    HW1 2091   1.346   5.061   3.874
  594SOL    HW2 2092   1.237   5.099   3.972
  595SOL     OW 2093   1.247   0.450   4.410
  595SOL    HW1 2094   1.205   0.535   4.402
  595SOL    HW2 2095   1.266   0.441   4.504
  596SOL     OW 2096   1.636   0.249   4.623
  596SOL    HW1 2097   1.553   0.242   4.671
  596SOL    HW2 2098   1.622   0.321   4.561
  597SOL     OW 2099   0.047   1.068   4.024
  597SOL    HW1 2100   0.123   1.010   4.018
  597SOL    HW2 2101   5.246   1.010   4.038
  598SOL     OW 2102   0.904   1.673   4.048
  598SOL    HW1 2103   0.829   1.659   3.991
  598SOL    HW2 2104   0.876   1.741   4.109
  599SOL     OW 2105   0.270   2.493   0.106
  599SOL    HW1 2106   0.184   2.529   0.127
  599SOL    HW2 2107   0.269   2.482   0.011
  600SOL     OW 2108   0.171   2.155   1.002
  600SOL    HW1 2109   0.217   2.104   1.069
  600SOL    HW2 2110   0.078   2.146   1.025
  601SOL     OW 2111   5.263   2.243   0.618
  601SOL    HW1 2112   5.180   2.285   0.639
  601SOL    HW2 2113   5.244   2.149   0.623
  602SOL     OW 2114   0.591   3.172   1.226
  602SOL    HW1 2115   0.512   3.172   1.172
  602SOL    HW2 2116   0.605   3.263   1.249
  603SOL     OW 2117   1.592   3.383   0.709
  603SOL    HW1 2118   1.546   3.350   0.787
  603SOL    HW2 2119   1.525   3.385   0.641
  604SOL     OW 2120   1.140   2.571   0.694
  604SOL    HW1 2121   1.187   2.654   0.683
  604SOL    HW2 2122   1.092   2.581   0.776
  605SOL     OW 2123   1.836   2.528   0.186
  605SOL    HW1 2124   1.802   2.604   0.138
  605SOL    HW2 2125   1.771   2.459   0.172
  606SOL     OW 2126   0.730   2.987   1.065
  606SOL    HW1 2127   0.677   3.026   1.135
  606SOL    HW2 2128   0.767   3.062   1.019
  607SOL     OW 2129   0.896   2.600   1.820
  607SOL    HW1 2130   0.925   2.667   1.883
  607SOL    HW2 2131   0.904   2.643   1.735
  608SOL     OW 2132   0.688   2.833   0.657
  608SOL    HW1 2133   0.756   2.836   0.725
  608SOL    HW2 2134   0.622   2.896   0.687
  609SOL     OW 2135   0.716   3.015   1.838
  609SOL    HW1 2136   0.769   3.086   1.873
  609SOL    HW2 2137   0.641   3.059   1.798
  610SOL     OW 2138   0.375   3.263   1.074
  610SOL    HW1 2139   0.283   3.279   1.056
  610SOL    HW2 2140   0.422   3.318   1.011
  611SOL     OW 2141   1.457   3.365   1.377
  611SOL    HW1 2142   1.511   3.443   1.387
  611SOL    HW2 2143   1.385   3.377   1.439
  612SOL     OW 2144   0.460   2.229   1.441
  612SOL    HW1 2145   0.537   2.175   1.459
  612SOL    HW2 2146   0.385   2.175   1.466
  613SOL     OW 2147   1.579   2.298   0.760
  613SOL    HW1 2148   1.510   2.308   0.695
  613SOL    HW2 2149   1.562   2.367   0.824
  614SOL     OW 2150   0.256   3.587   0.501
  614SOL    HW1 2151   0.291   3.649   0.566
  614SOL    HW2 2152   0.331   3.563   0.448
  615SOL     OW 2153   1.129   3.201   1.693
  615SOL    HW1 2154   1.168   3.193   1.780
  615SOL    HW2 2155   1.078   3.120   1.683
  616SOL     OW 2156   0.190   3.328   0.559
  616SOL    HW1 2157   0.217   3.416   0.532
  616SOL    HW2 2158   0.128   3.343   0.630
  617SOL     OW 2159   0.263   2.939   0.868
  617SOL    HW1 2160   0.274   2.846   0.886
  617SOL    HW2 2161   0.211   2.971   0.942
  618SOL     OW 2162   0.573   3.689   1.398
  618SOL    HW1 2163   0.500   3.663   1.456
  618SOL    HW2 2164   0.612   3.765   1.442
  619SOL     OW 2165   0.544   2.838   0.211
  619SOL    HW1 2166   0.587   2.831   0.126
  619SOL    HW2 2167   0.609   2.882   0.267
  620SOL     OW 2168   1.586   1.999   1.455
  620SOL    HW1 2169   1.633   2.073   1.415
  620SOL    HW2 2170   1.555   2.033   1.539
  621SOL     OW 2171   0.122   2.489   0.565
  621SOL    HW1 2172   0.079   2.408   0.595
  621SOL    HW2 2173   0.091   2.556   0.626
  622SOL     OW 2174   1.843   3.591   0.360
  622SOL    HW1 2175   1.920   3.568   0.413
  622SOL    HW2 2176   1.852   3.685   0.345
  623SOL     OW 2177   5.192   3.450   0.232
  623SOL    HW1 2178   5.230   3.362   0.234
  623SOL    HW2 2179   5.117   3.442   0.174
  624SOL     OW 2180   1.697   2.800   0.645
  624SOL    HW1 2181   1.765   2.749   0.601
  624SOL    HW2 2182   1.666   2.861   0.578
  625SOL     OW 2183   1.643   2.973   0.419
  625SOL    HW1 2184   1.704   2.984   0.346
  625SOL    HW2 2185   1.672   3.037   0.484
  626SOL     OW 2186   0.175   2.596   1.582
  626SOL    HW1 2187   0.270   2.606   1.591
  626SOL    HW2 2188   0.142   2.685   1.572
  627SOL     OW 2189   0.629   3.247   0.739
  627SOL    HW1 2190   0.584   3.163   0.743
  627SOL    HW2 2191   0.620   3.275   0.648
  628SOL     OW 2192   1.269   3.085   1.424
  628SOL    HW1 2193   1.297   3.016   1.364
  628SOL    HW2 2194   1.329   3.080   1.498
  629SOL     OW 2195   0.839   1.875   0.525
  629SOL    HW1 2196   0.880   1.956   0.496
  629SOL    HW2 2197   0.745   1.892   0.519
  630SOL     OW 2198   0.147   2.805   1.284
  630SOL    HW1 2199   0.235   2.768   1.272
  630SOL    HW2 2200   0.125   2.843   1.199
  631SOL     OW 2201   1.462   2.908   0.218
  631SOL    HW1 2202   1.403   2.841   0.252
  631SOL    HW2 2203   1.529   2.918   0.286
  632SOL     OW 2204   1.175   3.681   1.635
  632SOL    HW1 2205   1.180   3.743   1.563
  632SOL    HW2 2206   1.194   3.596   1.595
  633SOL     OW 2207   0.368   2.118   1.873
  633SOL    HW1 2208   0.407   2.195   1.914
  633SOL    HW2 2209   0.274   2.132   1.879
  634SOL     OW 2210   1.469   3.277   0.927
  634SOL    HW1 2211   1.410   3.295   1.000
  634SOL    HW2 2212   1.452   3.185   0.905
  635SOL     OW 2213   1.621   3.662   0.588
  635SOL    HW1 2214   1.609   3.615   0.505
  635SOL    HW2 2215   1.629   3.593   0.654
  636SOL     OW 2216   0.598   2.578   0.314
  636SOL    HW1 2217   0.591   2.665   0.273
  636SOL    HW2 2218   0.529   2.577   0.380
  637SOL     OW 2219   1.284   2.258   0.945
  637SOL    HW1 2220   1.195   2.222   0.950
  637SOL    HW2 2221   1.337   2.201   1.000
  638SOL     OW 2222   1.573   3.544   0.341
  638SOL    HW1 2223   1.669   3.550   0.338
  638SOL    HW2 2224   1.547   3.539   0.249
  639SOL     OW 2225   0.778   2.477   1.423
  639SOL    HW1 2226   0.758   2.448   1.512
  639SOL    HW2 2227   0.759   2.401   1.368
  640SOL     OW 2228   1.388   2.339   1.680
  640SOL    HW1 2229   1.396   2.381   1.765
  640SOL    HW2 2230   1.439   2.258   1.688
  641SOL     OW 2231   0.944   2.738   1.586
  641SOL    HW1 2232   1.000   2.674   1.541
  641SOL    HW2 2233   0.895   2.781   1.516
  642SOL     OW 2234   1.011   2.261   1.207
  642SOL    HW1 2235   0.918   2.272   1.227
  642SOL    HW2 2236   1.012   2.215   1.123
  643SOL     OW 2237   1.067   2.572   0.427
  643SOL    HW1 2238   1.086   2.570   0.520
  643SOL    HW2 2239   0.981   2.529   0.419
  644SOL     OW 2240   0.045   2.680   0.763
  644SOL    HW1 2241   0.102   2.674   0.840
  644SOL    HW2 2242   0.094   2.734   0.701
  645SOL     OW 2243   0.111   3.726   1.591
  645SOL    HW1 2244   0.112   3.700   1.683
  645SOL    HW2 2245   0.053   3.662   1.549
  646SOL     OW 2246   0.906   2.217   0.202
  646SOL    HW1 2247   0.954   2.271   0.139
  646SOL    HW2 2248   0.925   2.127   0.175
  647SOL     OW 2249   1.705   2.432   1.853
  647SOL    HW1 2250   1.675   2.502   1.795
  647SOL    HW2 2251   1.725   2.359   1.793
  648SOL     OW 2252   1.394   3.014   0.546
  648SOL    HW1 2253   1.473   3.003   0.494
  648SOL    HW2 2254   1.339   3.072   0.495
  649SOL     OW 2255   0.573   2.048   0.913
  649SOL    HW1 2256   0.574   2.064   1.008
  649SOL    HW2 2257   0.562   2.135   0.874
  650SOL     OW 2258   0.996   3.307   0.478
  650SOL    HW1 2259   0.974   3.384   0.426
  650SOL    HW2 2260   0.968   3.329   0.567
  651SOL     OW 2261   0.367   3.668   0.889
  651SOL    HW1 2262   0.403   3.580   0.895
  651SOL    HW2 2263   0.434   3.725   0.927
  652SOL     OW 2264   1.803   2.903   0.890
  652SOL    HW1 2265   1.759   2.887   0.806
  652SOL    HW2 2266   1.732   2.907   0.954
  653SOL     OW 2267   1.213   3.403   1.515
  653SOL    HW1 2268   1.202   3.334   1.581
  653SOL    HW2 2269   1.156   3.377   1.443
  654SOL     OW 2270   0.272   2.828   0.223
  654SOL    HW1 2271   0.367   2.832   0.211
  654SOL    HW2 2272   0.251   2.736   0.211
  655SOL     OW 2273   1.491   2.628   0.710
  655SOL    HW1 2274   1.493   2.587   0.796
  655SOL    HW2 2275   1.569   2.683   0.708
  656SOL     OW 2276   0.481   3.147   1.746
  656SOL    HW1 2277   0.458   3.147   1.653
  656SOL    HW2 2278   0.397   3.143   1.792
  657SOL     OW 2279   1.125   3.635   0.218
  657SOL    HW1 2280   1.059   3.594   0.274
  657SOL    HW2 2281   1.155   3.564   0.161
  658SOL     OW 2282   0.208   2.105   1.478
  658SOL    HW1 2283   0.134   2.164   1.462
  658SOL    HW2 2284   0.170   2.030   1.522
  659SOL     OW 2285   1.638   3.292   0.108
  659SOL    HW1 2286   1.587   3.373   0.103
  659SOL    HW2 2287   1.575   3.222   0.092
  660SOL     OW 2288   0.490   3.553   0.373
  660SOL    HW1 2289   0.532   3.634   0.401
  660SOL    HW2 2290   0.466   3.569   0.282
  661SOL     OW 2291   1.399   1.967   0.473
  661SOL    HW1 2292   1.401   1.939   0.381
  661SOL    HW2 2293   1.488   1.954   0.505
  662SOL     OW 2294   0.210   3.625   1.197
  662SOL    HW1 2295   0.268   3.551   1.212
  662SOL    HW2 2296   0.169   3.606   1.112
  663SOL     OW 2297   0.952   3.566   0.896
  663SOL    HW1 2298   1.036   3.523   0.910
  663SOL    HW2 2299   0.910   3.514   0.827
  664SOL     OW 2300   0.389   2.546   0.487
  664SOL    HW1 2301   0.402   2.452   0.495
  664SOL    HW2 2302   0.297   2.560   0.506
  665SOL     OW 2303   1.504   2.083   1.716
  665SOL    HW1 2304   1.514   2.103   1.809
  665SOL    HW2 2305   1.445   2.008   1.714
  666SOL     OW 2306   0.759   2.143   1.751
  666SOL    HW1 2307   0.843   2.097   1.751
  666SOL    HW2 2308   0.711   2.105   1.825
  667SOL     OW 2309   0.869   3.388   1.199
  667SOL    HW1 2310   0.850   3.343   1.116
  667SOL    HW2 2311   0.938   3.336   1.240
  668SOL     OW 2312   1.332   2.457   1.438
  668SOL    HW1 2313   1.364   2.425   1.523
  668SOL    HW2 2314   1.372   2.543   1.429
  669SOL     OW 2315   0.814   3.233   0.960
  669SOL    HW1 2316   0.902   3.231   0.922
  669SOL    HW2 2317   0.756   3.246   0.885
  670SOL     OW 2318   0.926   2.377   0.892
  670SOL    HW1 2319   0.903   2.364   0.800
  670SOL    HW2 2320   0.955   2.290   0.921
  671SOL     OW 2321   0.574   1.927   0.485
  671SOL    HW1 2322   0.505   1.933   0.551
  671SOL    HW2 2323   0.555   1.999   0.424
  672SOL     OW 2324   1.443   3.112   0.043
  672SOL    HW1 2325   1.459   3.033   0.095
  672SOL    HW2 2326   1.353   3.137   0.063
  673SOL     OW 2327   0.959   2.114   0.455
  673SOL    HW1 2328   0.933   2.155   0.372
  673SOL    HW2 2329   1.053   2.131   0.462
  674SOL     OW 2330   1.076   2.549   1.441
  674SOL    HW1 2331   1.021   2.471   1.446
  674SOL    HW2 2332   1.165   2.516   1.440
  675SOL     OW 2333   1.205   3.448   0.808
  675SOL    HW1 2334   1.220   3.509   0.736
  675SOL    HW2 2335   1.281   3.458   0.865
  676SOL     OW 2336   0.484   3.013   0.715
  676SOL    HW1 2337   0.413   2.992   0.775
  676SOL    HW2 2338   0.445   3.006   0.628
  677SOL     OW 2339   1.247   3.651   0.622
  677SOL    HW1 2340   1.299   3.716   0.573
  677SOL    HW2 2341   1.176   3.702   0.661
  678SOL     OW 2342   1.033   2.413   0.043
  678SOL    HW1 2343   0.953   2.461   0.066
  678SOL    HW2 2344   1.088   2.421   0.121
  679SOL     OW 2345   0.111   2.408   1.385
  679SOL    HW1 2346   0.199   2.411   1.348
  679SOL    HW2 2347   0.110   2.478   1.451
  680SOL     OW 2348   0.562   2.071   1.186
  680SOL    HW1 2349   0.597   2.002   1.244
  680SOL    HW2 2350   0.467   2.066   1.198
  681SOL     OW 2351   0.875   2.315   0.633
  681SOL    HW1 2352   0.842   2.373   0.563
  681SOL    HW2 2353   0.900   2.235   0.588
  682SOL     OW 2354   1.024   1.921   0.743
  682SOL    HW1 2355   0.961   1.914   0.671
  682SOL    HW2 2356   1.001   1.849   0.802
  683SOL     OW 2357   1.430   3.012   0.849
  683SOL    HW1 2358   1.361   2.946   0.858
  683SOL    HW2 2359   1.442   3.021   0.755
  684SOL     OW 2360   1.463   2.483   0.951
  684SOL    HW1 2361   1.400   2.412   0.964
  684SOL    HW2 2362   1.520   2.478   1.028
  685SOL     OW 2363   1.837   2.665   0.427
  685SOL    HW1 2364   1.895   2.609   0.479
  685SOL    HW2 2365   1.835   2.624   0.341
  686SOL     OW 2366   0.457   3.317   0.145
  686SOL    HW1 2367   0.404   3.279   0.214
  686SOL    HW2 2368   0.453   3.254   0.073
  687SOL     OW 2369   1.706   3.134   0.622
  687SOL    HW1 2370   1.798   3.122   0.645
  687SOL    HW2 2371   1.685   3.222   0.653
  688SOL     OW 2372   1.365   2.404   0.056
  688SOL    HW1 2373   1.307   2.408   0.132
  688SOL    HW2 2374   1.413   2.322   0.067
  689SOL     OW 2375   0.517   2.118   0.299
  689SOL    HW1 2376   0.557   2.069   0.227
  689SOL    HW2 2377   0.502   2.205   0.263
  690SOL     OW 2378   1.736   3.096   1.556
  690SOL    HW1 2379   1.823   3.068   1.527
  690SOL    HW2 2380   1.748   3.187   1.583
  691SOL     OW 2381   1.045   3.221   1.341
  691SOL    HW1 2382   0.966   3.186   1.383
  691SOL    HW2 2383   1.117   3.171   1.380
  692SOL     OW 2384   1.601   3.513   1.671
  692SOL    HW1 2385   1.592   3.547   1.581
  692SOL    HW2 2386   1.673   3.450   1.666
  693SOL     OW 2387   1.155   3.106   1.110
  693SOL    HW1 2388   1.094   3.140   1.175
  693SOL    HW2 2389   1.120   3.136   1.026
  694SOL     OW 2390   1.599   2.943   1.070
  694SOL    HW1 2391   1.589   3.011   1.137
  694SOL    HW2 2392   1.533   2.964   1.005
  695SOL     OW 2393   0.922   1.940   1.383
  695SOL    HW1 2394   0.943   1.924   1.290
  695SOL    HW2 2395   1.001   1.981   1.418
  696SOL     OW 2396   0.976   2.971   1.723
  696SOL    HW1 2397   0.886   2.986   1.751
  696SOL    HW2 2398   0.972   2.892   1.670
  697SOL     OW 2399   0.732   2.924   0.395
  697SOL    HW1 2400   0.717   2.890   0.483
  697SOL    HW2 2401   0.806   2.873   0.362
  698SOL     OW 2402   0.406   2.699   1.267
  698SOL    HW1 2403   0.476   2.711   1.331
  698SOL    HW2 2404   0.386   2.606   1.270
  699SOL     OW 2405   1.266   2.233   1.296
  699SOL    HW1 2406   1.294   2.313   1.340
  699SOL    HW2 2407   1.178   2.252   1.265
  700SOL     OW 2408   0.096   3.453   1.395
  700SOL    HW1 2409   0.094   3.525   1.332
  700SOL    HW2 2410   0.188   3.426   1.399
  701SOL     OW 2411   0.364   2.986   0.466
  701SOL    HW1 2412   0.344   3.069   0.422
  701SOL    HW2 2413   0.373   2.923   0.395
  702SOL     OW 2414   0.533   2.346   0.860
  702SOL    HW1 2415   0.541   2.405   0.785
  702SOL    HW2 2416   0.594   2.382   0.925
  703SOL     OW 2417   1.245   3.213   0.407
  703SOL    HW1 2418   1.300   3.283   0.443
  703SOL    HW2 2419   1.157   3.233   0.438
  704SOL     OW 2420   1.315   3.333   1.145
  704SOL    HW1 2421   1.365   3.337   1.226
  704SOL    HW2 2422   1.266   3.251   1.152
  705SOL     OW 2423   1.582   2.480   0.484
  705SOL    HW1 2424   1.529   2.521   0.553
  705SOL    HW2 2425   1.642   2.550   0.456
  706SOL     OW 2426   0.354   3.383   1.317
  706SOL    HW1 2427   0.351   3.334   1.235
  706SOL    HW2 2428   0.445   3.412   1.325
  707SOL     OW 2429   0.451   2.595   1.626
  707SOL    HW1 2430   0.504   2.641   1.561
  707SOL    HW2 2431   0.504   2.519   1.651
  708SOL     OW 2432   1.620   2.629   1.690
  708SOL    HW1 2433   1.535   2.674   1.691
  708SOL    HW2 2434   1.672   2.680   1.628
  709SOL     OW 2435   0.991   2.004   1.759
  709SOL    HW1 2436   1.052   2.076   1.740
  709SOL    HW2 2437   1.040   1.925   1.738
  710SOL     OW 2438   0.508   1.907   1.758
  710SOL    HW1 2439   0.455   1.860   1.694
  710SOL    HW2 2440   0.456   1.985   1.779
  711SOL     OW 2441   0.578   2.734   1.045
  711SOL    HW1 2442   0.621   2.820   1.046
  711SOL    HW2 2443   0.518   2.736   1.120
  712SOL     OW 2444   1.302   2.715   1.003
  712SOL    HW1 2445   1.214   2.684   0.981
  712SOL    HW2 2446   1.359   2.641   0.984
  713SOL     OW 2447   1.194   2.389   0.270
  713SOL    HW1 2448   1.212   2.312   0.324
  713SOL    HW2 2449   1.159   2.454   0.331
  714SOL     OW 2450   0.290   2.026   1.221
  714SOL    HW1 2451   0.265   2.053   1.309
  714SOL    HW2 2452   0.263   1.934   1.215
  715SOL     OW 2453   0.038   3.201   1.289
  715SOL    HW1 2454   0.066   3.134   1.351
  715SOL    HW2 2455   0.042   3.283   1.339
  716SOL     OW 2456   0.696   2.477   1.036
  716SOL    HW1 2457   0.776   2.475   0.982
  716SOL    HW2 2458   0.666   2.568   1.029
  717SOL     OW 2459   0.355   1.937   0.654
  717SOL    HW1 2460   0.323   2.023   0.681
  717SOL    HW2 2461   0.365   1.888   0.735
  718SOL     OW 2462   1.595   2.234   0.364
  718SOL    HW1 2463   1.629   2.177   0.433
  718SOL    HW2 2464   1.584   2.319   0.406
  719SOL     OW 2465   1.032   2.617   0.961
  719SOL    HW1 2466   1.009   2.631   1.052
  719SOL    HW2 2467   1.001   2.529   0.941
  720SOL     OW 2468   0.980   3.427   1.742
  720SOL    HW1 2469   0.952   3.474   1.664
  720SOL    HW2 2470   1.015   3.344   1.709
  721SOL     OW 2471   1.821   3.356   1.601
  721SOL    HW1 2472   1.854   3.386   1.516
  721SOL    HW2 2473   1.899   3.349   1.656
  722SOL     OW 2474   0.366   2.780   1.815
  722SOL    HW1 2475   0.439   2.802   1.872
  722SOL    HW2 2476   0.401   2.713   1.756
  723SOL     OW 2477   1.430   2.154   0.160
  723SOL    HW1 2478   1.420   2.060   0.174
  723SOL    HW2 2479   1.480   2.185   0.235
  724SOL     OW 2480   1.287   2.667   0.030
  724SOL    HW1 2481   1.326   2.580   0.022
  724SOL    HW2 2482   1.328   2.718   5.120
  725SOL     OW 2483   1.068   3.216   0.871
  725SOL    HW1 2484   1.081   3.143   0.811
  725SOL    HW2 2485   1.121   3.287   0.834
  726SOL     OW 2486   0.307   2.671   0.934
  726SOL    HW1 2487   0.401   2.686   0.941
  726SOL    HW2 2488   0.295   2.580   0.962
  727SOL     OW 2489   0.305   2.392   1.008
  727SOL    HW1 2490   0.255   2.311   1.002
  727SOL    HW2 2491   0.381   2.377   0.951
  728SOL     OW 2492   1.137   2.228   1.683
  728SOL    HW1 2493   1.092   2.277   1.752
  728SOL    HW2 2494   1.223   2.270   1.676
  729SOL     OW 2495   1.157   2.050   1.473
  729SOL    HW1 2496   1.146   2.111   1.546
  729SOL    HW2 2497   1.205   2.100   1.407
  730SOL     OW 2498   0.009   3.179   0.233
  730SOL    HW1 2499   5.240   3.145   0.154
  730SOL    HW2 2500   0.013   3.103   0.292
  731SOL     OW 2501   0.095   3.627   0.927
  731SOL    HW1 2502   0.067   3.572   0.853
  731SOL    HW2 2503   0.186   3.650   0.906
  732SOL     OW 2504   0.509   3.432   0.905
  732SOL    HW1 2505   0.576   3.499   0.916
  732SOL    HW2 2506   0.548   3.368   0.845
  733SOL     OW 2507   0.941   2.638   1.217
  733SOL    HW1 2508   1.006   2.625   1.286
  733SOL    HW2 2509   0.862   2.595   1.249
  734SOL     OW 2510   0.026   2.500   1.130
  734SOL    HW1 2511   0.104   2.468   1.085
  734SOL    HW2 2512   0.032   2.463   1.218
  735SOL     OW 2513   0.140   2.358   1.703
  735SOL    HW1 2514   0.209   2.308   1.659
  735SOL    HW2 2515   0.147   2.446   1.667
  736SOL     OW 2516   1.392   2.786   1.664
  736SOL    HW1 2517   1.412   2.880   1.660
  736SOL    HW2 2518   1.386   2.759   1.572
  737SOL     OW 2519   0.831   2.438   0.381
  737SOL    HW1 2520   0.833   2.368   0.316
  737SOL    HW2 2521   0.754   2.489   0.358
  738SOL     OW 2522   1.638   2.468   1.164
  738SOL    HW1 2523   1.633   2.408   1.239
  738SOL    HW2 2524   1.729   2.461   1.134
  739SOL     OW 2525   0.280   3.417   1.722
  739SOL    HW1 2526   0.223   3.474   1.774
  739SOL    HW2 2527   0.260   3.329   1.754
  740SOL     OW 2528   0.736   2.288   1.230
  740SOL    HW1 2529   0.673   2.217   1.219
  740SOL    HW2 2530   0.712   2.351   1.161
  741SOL     OW 2531   0.879   3.555   1.510
  741SOL    HW1 2532   0.868   3.498   1.433
  741SOL    HW2 2533   0.895   3.642   1.473
  742SOL     OW 2534   0.502   2.365   0.178
  742SOL    HW1 2535   0.537   2.435   0.235
  742SOL    HW2 2536   0.416   2.397   0.152
  743SOL     OW 2537   0.139   3.013   1.464
  743SOL    HW1 2538   0.147   2.974   1.552
  743SOL    HW2 2539   0.141   2.938   1.405
  744SOL     OW 2540   1.297   2.893   1.212
  744SOL    HW1 2541   1.306   2.831   1.140
  744SOL    HW2 2542   1.248   2.966   1.174
  745SOL     OW 2543   1.293   2.713   0.307
  745SOL    HW1 2544   1.222   2.668   0.353
  745SOL    HW2 2545   1.285   2.683   0.217
  746SOL     OW 2546   1.787   3.596   1.171
  746SOL    HW1 2547   1.850   3.617   1.102
  746SOL    HW2 2548   1.751   3.511   1.146
  747SOL     OW 2549   1.244   3.597   1.092
  747SOL    HW1 2550   1.329   3.627   1.059
  747SOL    HW2 2551   1.259   3.506   1.116
  748SOL     OW 2552   0.077   3.007   1.070
  748SOL    HW1 2553   0.060   3.071   1.139
  748SOL    HW2 2554   0.004   3.016   1.009
  749SOL     OW 2555   0.693   3.552   1.738
  749SOL    HW1 2556   0.631   3.624   1.730
  749SOL    HW2 2557   0.759   3.569   1.671
  750SOL     OW 2558   0.957   1.960   0.107
  750SOL    HW1 2559   1.030   2.007   0.067
  750SOL    HW2 2560   0.998   1.889   0.156
  751SOL     OW 2561   1.726   2.045   0.527
  751SOL    HW1 2562   1.791   2.020   0.461
  751SOL    HW2 2563   1.699   1.963   0.567
  752SOL     OW 2564   1.391   3.429   0.514
  752SOL    HW1 2565   1.448   3.467   0.447
  752SOL    HW2 2566   1.337   3.502   0.544
  753SOL     OW 2567   0.132   3.621   1.848
  753SOL    HW1 2568   0.072   3.570   1.902
  753SOL    HW2 2569   0.187   3.668   1.910
  754SOL     OW 2570   1.283   2.800   0.669
  754SOL    HW1 2571   1.357   2.740   0.679
  754SOL    HW2 2572   1.316   2.870   0.613
  755SOL     OW 2573   0.791   3.141   1.421
  755SOL    HW1 2574   0.763   3.189   1.499
  755SOL    HW2 2575   0.717   3.149   1.361
  756SOL     OW 2576   0.707   3.466   0.171
  756SOL    HW1 2577   0.684   3.529   0.103
  756SOL    HW2 2578   0.634   3.403   0.172
  757SOL     OW 2579   1.611   3.596   1.400
  757SOL    HW1 2580   1.671   3.595   1.326
  757SOL    HW2 2581   1.594   3.689   1.415
  758SOL     OW 2582   1.845   2.024   0.962
  758SOL    HW1 2583   1.873   1.934   0.943
  758SOL    HW2 2584   1.757   2.030   0.925
  759SOL     OW 2585   0.242   2.169   0.728
  759SOL    HW1 2586   0.165   2.216   0.695
  759SOL    HW2 2587   0.228   2.163   0.822
  760SOL     OW 2588   1.223   3.443   0.043
  760SOL    HW1 2589   1.214   3.351   0.069
  760SOL    HW2 2590   1.143   3.462   5.155
  761SOL     OW 2591   0.822   2.873   1.383
  761SOL    HW1 2592   0.860   2.865   1.296
  761SOL    HW2 2593   0.816   2.967   1.398
  762SOL     OW 2594   0.933   2.784   0.289
  762SOL    HW1 2595   0.980   2.805   0.208
  762SOL    HW2 2596   0.989   2.719   0.333
  763SOL     OW 2597   1.479   3.527   0.072
  763SOL    HW1 2598   1.390   3.495   0.061
  763SOL    HW2 2599   1.507   3.553   5.144
  764SOL     OW 2600   0.372   3.165   1.499
  764SOL    HW1 2601   0.367   3.243   1.444
  764SOL    HW2 2602   0.294   3.114   1.477
  765SOL     OW 2603   1.588   3.147   1.259
  765SOL    HW1 2604   1.673   3.140   1.303
  765SOL    HW2 2605   1.539   3.210   1.311
  766SOL     OW 2606   1.079   2.982   0.736
  766SOL    HW1 2607   1.005   2.931   0.768
  766SOL    HW2 2608   1.142   2.916   0.706
  767SOL     OW 2609   1.036   2.112   0.962
  767SOL    HW1 2610   1.035   2.070   0.876
  767SOL    HW2 2611   1.030   2.039   1.024
  768SOL     OW 2612   0.633   3.347   0.488
  768SOL    HW1 2613   0.674   3.297   0.417
  768SOL    HW2 2614   0.577   3.411   0.444
  769SOL     OW 2615   1.749   2.246   1.396
  769SOL    HW1 2616   1.820   2.311   1.392
  769SOL    HW2 2617   1.775   2.179   1.333
  770SOL     OW 2618   0.274   3.212   0.325
  770SOL    HW1 2619   0.192   3.202   0.276
  770SOL    HW2 2620   0.248   3.254   0.407
  771SOL     OW 2621   0.147   2.910   1.721
  771SOL    HW1 2622   0.072   2.854   1.741
  771SOL    HW2 2623   0.222   2.864   1.759
  772SOL     OW 2624   0.686   2.057   1.495
  772SOL    HW1 2625   0.770   2.031   1.457
  772SOL    HW2 2626   0.708   2.090   1.582
  773SOL     OW 2627   0.096   2.158   5.093
  773SOL    HW1 2628   0.073   2.141   0.025
  773SOL    HW2 2629   0.052   2.240   5.072
  774SOL     OW 2630   1.411   2.722   1.398
  774SOL    HW1 2631   1.358   2.777   1.340
  774SOL    HW2 2632   1.499   2.725   1.361
  775SOL     OW 2633   0.072   2.061   0.210
  775SOL    HW1 2634   0.061   2.151   0.238
  775SOL    HW2 2635   0.091   2.012   0.290
  776SOL     OW 2636   1.191   3.185   0.129
  776SOL    HW1 2637   1.096   3.184   0.119
  776SOL    HW2 2638   1.206   3.179   0.223
  777SOL     OW 2639   0.619   2.698   1.437
  777SOL    HW1 2640   0.680   2.771   1.426
  777SOL    HW2 2641   0.675   2.620   1.430
  778SOL     OW 2642   1.493   3.666   0.999
  778SOL    HW1 2643   1.522   3.738   0.943
  778SOL    HW2 2644   1.573   3.621   1.024
  779SOL     OW 2645   0.717   2.416   1.685
  779SOL    HW1 2646   0.769   2.468   1.746
  779SOL    HW2 2647   0.729   2.325   1.714
  780SOL     OW 2648   1.468   3.051   1.642
  780SOL    HW1 2649   1.464   3.083   1.732
  780SOL    HW2 2650   1.557   3.071   1.612
  781SOL     OW 2651   0.370   3.626   1.572
  781SOL    HW1 2652   0.282   3.663   1.560
  781SOL    HW2 2653   0.355   3.541   1.613
  782SOL     OW 2654   1.649   2.740   1.261
  782SOL    HW1 2655   1.652   2.654   1.218
  782SOL    HW2 2656   1.638   2.802   1.189
  783SOL     OW 2657   1.226   2.186   0.463
  783SOL    HW1 2658   1.286   2.111   0.464
  783SOL    HW2 2659   1.253   2.239   0.538
  784SOL     OW 2660   0.571   2.574   0.695
  784SOL    HW1 2661   0.618   2.656   0.682
  784SOL    HW2 2662   0.507   2.571   0.624
  785SOL     OW 2663   1.743   2.222   1.674
  785SOL    HW1 2664   1.746   2.236   1.579
  785SOL    HW2 2665   1.667   2.166   1.688
  786SOL     OW 2666   1.732   2.810   1.519
  786SOL    HW1 2667   1.719   2.905   1.521
  786SOL    HW2 2668   1.717   2.786   1.427
  787SOL     OW 2669   0.920   3.231   0.085
  787SOL    HW1 2670   0.865   3.217   0.162
  787SOL    HW2 2671   0.904   3.321   0.059
  788SOL     OW 2672   0.674   3.647   0.915
  788SOL    HW1 2673   0.659   3.741   0.906
  788SOL    HW2 2674   0.770   3.638   0.919
  789SOL     OW 2675   0.876   2.838   0.865
  789SOL    HW1 2676   0.926   2.764   0.900
  789SOL    HW2 2677   0.832   2.875   0.941
  790SOL     OW 2678   1.082   2.838   0.063
  790SOL    HW1 2679   1.122   2.919   0.033
  790SOL    HW2 2680   1.152   2.772   0.056
  791SOL     OW 2681   1.850   3.407   0.824
  791SOL    HW1 2682   1.764   3.401   0.782
  791SOL    HW2 2683   1.853   3.331   0.882
  792SOL     OW 2684   0.222   3.156   1.837
  792SOL    HW1 2685   0.194   3.075   1.795
  792SOL    HW2 2686   0.165   3.166   1.912
  793SOL     OW 2687   0.096   3.086   0.692
  793SOL    HW1 2688   0.161   3.031   0.736
  793SOL    HW2 2689   0.147   3.142   0.634
  794SOL     OW 2690   0.696   3.284   1.636
  794SOL    HW1 2691   0.618   3.246   1.675
  794SOL    HW2 2692   0.698   3.374   1.669
  795SOL     OW 2693   1.800   2.038   1.231
  795SOL    HW1 2694   1.808   1.944   1.246
  795SOL    HW2 2695   1.818   2.050   1.138
  796SOL     OW 2696   0.418   2.282   0.522
  796SOL    HW1 2697   0.450   2.211   0.466
  796SOL    HW2 2698   0.380   2.238   0.598
  797SOL     OW 2699   1.680   3.361   1.087
  797SOL    HW1 2700   1.610   3.338   1.026
  797SOL    HW2 2701   1.686   3.287   1.147
  798SOL     OW 2702   0.362   2.430   1.283
  798SOL    HW1 2703   0.409   2.362   1.331
  798SOL    HW2 2704   0.363   2.401   1.192
  799SOL     OW 2705   0.842   3.451   0.676
  799SOL    HW1 2706   0.821   3.523   0.617
  799SOL    HW2 2707   0.767   3.391   0.669
  800SOL     OW 2708   1.426   2.102   1.119
  800SOL    HW1 2709   1.450   2.017   1.158
  800SOL    HW2 2710   1.379   2.148   1.188
  801SOL     OW 2711   1.018   1.879   1.118
  801SOL    HW1 2712   0.963   1.816   1.070
  801SOL    HW2 2713   1.105   1.839   1.118
  802SOL     OW 2714   0.794   3.182   0.326
  802SOL    HW1 2715   0.768   3.093   0.349
  802SOL    HW2 2716   0.868   3.201   0.383
  803SOL     OW 2717   0.620   3.441   1.293
  803SOL    HW1 2718   0.614   3.530   1.326
  803SOL    HW2 2719   0.709   3.435   1.257
  804SOL     OW 2720   1.374   1.891   0.210
  804SOL    HW1 2721   1.416   1.821   0.160
  804SOL    HW2 2722   1.282   1.866   0.215
  805SOL     OW 2723   1.298   2.338   0.679
  805SOL    HW1 2724   1.249   2.419   0.677
  805SOL    HW2 2725   1.292   2.308   0.770
  806SOL     OW 2726   1.581   2.051   0.894
  806SOL    HW1 2727   1.529   2.081   0.969
  806SOL    HW2 2728   1.582   2.126   0.834
  807SOL     OW 2729   0.034   2.923   0.353
  807SOL    HW1 2730   0.109   2.894   0.302
  807SOL    HW2 2731   5.236   2.863   0.328
  808SOL     OW 2732   0.908   3.530   0.347
  808SOL    HW1 2733   0.835   3.508   0.290
  808SOL    HW2 2734   0.874   3.601   0.402
  809SOL     OW 2735   0.226   2.478   1.993
  809SOL    HW1 2736   0.165   2.442   2.057
  809SOL    HW2 2737   0.178   2.475   1.910
  810SOL     OW 2738   0.179   2.155   2.867
  810SOL    HW1 2739   0.222   2.105   2.937
  810SOL    HW2 2740   0.086   2.144   2.884
  811SOL     OW 2741   0.012   2.247   2.507
  811SOL    HW1 2742   5.193   2.271   2.520
  811SOL    HW2 2743   0.008   2.157   2.473
  812SOL     OW 2744   0.593   3.174   3.086
  812SOL    HW1 2745   0.514   3.176   3.031
  812SOL    HW2 2746   0.606   3.266   3.111
  813SOL     OW 2747   1.149   2.586   2.561
  813SOL    HW1 2748   1.230   2.635   2.576
  813SOL    HW2 2749   1.097   2.601   2.640
  814SOL     OW 2750   1.692   2.457   2.123
  814SOL    HW1 2751   1.705   2.456   2.028
  814SOL    HW2 2752   1.691   2.364   2.147
  815SOL     OW 2753   0.727   2.989   2.922
  815SOL    HW1 2754   0.675   3.027   2.993
  815SOL    HW2 2755   0.765   3.064   2.877
  816SOL     OW 2756   0.893   2.602   3.685
  816SOL    HW1 2757   0.911   2.670   3.751
  816SOL    HW2 2758   0.906   2.646   3.601
  817SOL     OW 2759   0.678   2.840   2.512
  817SOL    HW1 2760   0.747   2.842   2.579
  817SOL    HW2 2761   0.614   2.904   2.542
  818SOL     OW 2762   0.711   3.012   3.699
  818SOL    HW1 2763   0.766   3.083   3.734
  818SOL    HW2 2764   0.637   3.057   3.659
  819SOL     OW 2765   0.379   3.267   2.934
  819SOL    HW1 2766   0.286   3.279   2.916
  819SOL    HW2 2767   0.424   3.324   2.872
  820SOL     OW 2768   1.461   3.362   3.246
  820SOL    HW1 2769   1.515   3.441   3.255
  820SOL    HW2 2770   1.389   3.375   3.307
  821SOL     OW 2771   0.461   2.231   3.303
  821SOL    HW1 2772   0.538   2.176   3.320
  821SOL    HW2 2773   0.387   2.178   3.330
  822SOL     OW 2774   0.272   3.577   2.337
  822SOL    HW1 2775   0.294   3.652   2.393
  822SOL    HW2 2776   0.333   3.583   2.264
  823SOL     OW 2777   1.133   3.201   3.557
  823SOL    HW1 2778   1.186   3.185   3.636
  823SOL    HW2 2779   1.079   3.122   3.549
  824SOL     OW 2780   0.203   3.333   2.428
  824SOL    HW1 2781   0.233   3.417   2.394
  824SOL    HW2 2782   0.141   3.356   2.498
  825SOL     OW 2783   0.253   2.947   2.720
  825SOL    HW1 2784   0.269   2.854   2.735
  825SOL    HW2 2785   0.202   2.976   2.796
  826SOL     OW 2786   0.569   3.695   3.256
  826SOL    HW1 2787   0.498   3.667   3.313
  826SOL    HW2 2788   0.610   3.768   3.302
  827SOL     OW 2789   0.566   2.849   2.014
  827SOL    HW1 2790   0.620   2.892   1.948
  827SOL    HW2 2791   0.603   2.878   2.098
  828SOL     OW 2792   1.569   1.985   3.300
  828SOL    HW1 2793   1.648   2.007   3.250
  828SOL    HW2 2794   1.553   2.061   3.355
  829SOL     OW 2795   0.110   2.482   2.411
  829SOL    HW1 2796   0.082   2.402   2.455
  829SOL    HW2 2797   0.079   2.553   2.468
  830SOL     OW 2798   1.840   3.619   2.177
  830SOL    HW1 2799   1.918   3.610   2.231
  830SOL    HW2 2800   1.844   3.709   2.145
  831SOL     OW 2801   5.251   3.456   2.003
  831SOL    HW1 2802   5.270   3.366   2.029
  831SOL    HW2 2803   5.156   3.459   1.995
  832SOL     OW 2804   0.175   2.596   3.440
  832SOL    HW1 2805   0.270   2.605   3.450
  832SOL    HW2 2806   0.144   2.685   3.423
  833SOL     OW 2807   0.625   3.261   2.584
  833SOL    HW1 2808   0.580   3.177   2.592
  833SOL    HW2 2809   0.608   3.290   2.494
  834SOL     OW 2810   1.269   3.087   3.284
  834SOL    HW1 2811   1.294   3.017   3.224
  834SOL    HW2 2812   1.334   3.084   3.353
  835SOL     OW 2813   0.839   1.866   2.381
  835SOL    HW1 2814   0.881   1.948   2.353
  835SOL    HW2 2815   0.745   1.887   2.383
  836SOL     OW 2816   0.147   2.806   3.146
  836SOL    HW1 2817   0.235   2.769   3.134
  836SOL    HW2 2818   0.124   2.841   3.060
  837SOL     OW 2819   1.462   2.912   2.126
  837SOL    HW1 2820   1.388   2.856   2.150
  837SOL    HW2 2821   1.518   2.856   2.072
  838SOL     OW 2822   1.169   3.676   3.496
  838SOL    HW1 2823   1.177   3.739   3.425
  838SOL    HW2 2824   1.191   3.592   3.456
  839SOL     OW 2825   0.368   2.117   3.735
  839SOL    HW1 2826   0.406   2.195   3.776
  839SOL    HW2 2827   0.274   2.132   3.740
  840SOL     OW 2828   1.453   3.309   2.775
  840SOL    HW1 2829   1.405   3.311   2.858
  840SOL    HW2 2830   1.451   3.218   2.748
  841SOL     OW 2831   1.617   3.705   2.408
  841SOL    HW1 2832   1.607   3.643   2.336
  841SOL    HW2 2833   1.617   3.651   2.487
  842SOL     OW 2834   0.588   2.558   2.145
  842SOL    HW1 2835   0.594   2.645   2.106
  842SOL    HW2 2836   0.520   2.566   2.212
  843SOL     OW 2837   1.280   2.248   2.801
  843SOL    HW1 2838   1.194   2.208   2.810
  843SOL    HW2 2839   1.337   2.198   2.859
  844SOL     OW 2840   1.574   3.550   2.184
  844SOL    HW1 2841   1.668   3.562   2.174
  844SOL    HW2 2842   1.541   3.543   2.095
  845SOL     OW 2843   0.772   2.479   3.283
  845SOL    HW1 2844   0.755   2.449   3.372
  845SOL    HW2 2845   0.755   2.402   3.228
  846SOL     OW 2846   1.388   2.343   3.531
  846SOL    HW1 2847   1.394   2.386   3.616
  846SOL    HW2 2848   1.441   2.264   3.541
  847SOL     OW 2849   0.944   2.738   3.451
  847SOL    HW1 2850   0.999   2.674   3.406
  847SOL    HW2 2851   0.895   2.781   3.382
  848SOL     OW 2852   1.008   2.261   3.069
  848SOL    HW1 2853   0.914   2.271   3.088
  848SOL    HW2 2854   1.011   2.217   2.984
  849SOL     OW 2855   1.066   2.563   2.291
  849SOL    HW1 2856   1.087   2.562   2.385
  849SOL    HW2 2857   0.983   2.516   2.285
  850SOL     OW 2858   0.035   2.679   2.617
  850SOL    HW1 2859   0.090   2.672   2.696
  850SOL    HW2 2860   0.090   2.726   2.554
  851SOL     OW 2861   0.110   3.728   3.454
  851SOL    HW1 2862   0.112   3.701   3.546
  851SOL    HW2 2863   0.052   3.665   3.411
  852SOL     OW 2864   0.883   2.210   2.063
  852SOL    HW1 2865   0.936   2.261   2.001
  852SOL    HW2 2866   0.861   2.130   2.015
  853SOL     OW 2867   1.680   2.422   3.700
  853SOL    HW1 2868   1.661   2.502   3.653
  853SOL    HW2 2869   1.715   2.362   3.634
  854SOL     OW 2870   1.412   3.044   2.387
  854SOL    HW1 2871   1.433   2.997   2.306
  854SOL    HW2 2872   1.344   3.107   2.362
  855SOL     OW 2873   0.563   2.038   2.775
  855SOL    HW1 2874   0.567   2.057   2.869
  855SOL    HW2 2875   0.555   2.124   2.734
  856SOL     OW 2876   0.981   3.312   2.332
  856SOL    HW1 2877   0.966   3.389   2.276
  856SOL    HW2 2878   0.955   3.341   2.419
  857SOL     OW 2879   0.372   3.680   2.742
  857SOL    HW1 2880   0.413   3.594   2.754
  857SOL    HW2 2881   0.439   3.743   2.769
  858SOL     OW 2882   1.212   3.403   3.379
  858SOL    HW1 2883   1.201   3.332   3.443
  858SOL    HW2 2884   1.161   3.375   3.304
  859SOL     OW 2885   0.306   2.795   2.131
  859SOL    HW1 2886   0.381   2.816   2.077
  859SOL    HW2 2887   0.284   2.705   2.108
  860SOL     OW 2888   0.480   3.149   3.610
  860SOL    HW1 2889   0.457   3.148   3.517
  860SOL    HW2 2890   0.395   3.146   3.655
  861SOL     OW 2891   1.140   3.647   2.083
  861SOL    HW1 2892   1.063   3.612   2.127
  861SOL    HW2 2893   1.161   3.581   2.016
  862SOL     OW 2894   0.209   2.110   3.344
  862SOL    HW1 2895   0.136   2.169   3.325
  862SOL    HW2 2896   0.167   2.035   3.387
  863SOL     OW 2897   1.634   3.314   1.957
  863SOL    HW1 2898   1.581   3.392   1.938
  863SOL    HW2 2899   1.574   3.241   1.947
  864SOL     OW 2900   0.485   3.611   2.166
  864SOL    HW1 2901   0.532   3.661   2.233
  864SOL    HW2 2902   0.554   3.570   2.113
  865SOL     OW 2903   1.413   1.971   2.328
  865SOL    HW1 2904   1.421   1.946   2.236
  865SOL    HW2 2905   1.502   1.993   2.355
  866SOL     OW 2906   0.200   3.627   3.059
  866SOL    HW1 2907   0.262   3.554   3.064
  866SOL    HW2 2908   0.160   3.619   2.972
  867SOL     OW 2909   0.966   3.563   2.752
  867SOL    HW1 2910   1.050   3.522   2.770
  867SOL    HW2 2911   0.926   3.508   2.684
  868SOL     OW 2912   0.380   2.543   2.337
  868SOL    HW1 2913   0.403   2.451   2.349
  868SOL    HW2 2914   0.287   2.547   2.357
  869SOL     OW 2915   1.519   2.103   3.576
  869SOL    HW1 2916   1.519   2.116   3.671
  869SOL    HW2 2917   1.481   2.017   3.563
  870SOL     OW 2918   0.673   1.971   1.966
  870SOL    HW1 2919   0.728   1.894   1.983
  870SOL    HW2 2920   0.613   1.942   1.897
  871SOL     OW 2921   0.760   2.143   3.613
  871SOL    HW1 2922   0.844   2.098   3.613
  871SOL    HW2 2923   0.712   2.105   3.686
  872SOL     OW 2924   0.866   3.387   3.056
  872SOL    HW1 2925   0.850   3.340   2.974
  872SOL    HW2 2926   0.937   3.338   3.098
  873SOL     OW 2927   1.328   2.463   3.292
  873SOL    HW1 2928   1.363   2.430   3.375
  873SOL    HW2 2929   1.376   2.544   3.276
  874SOL     OW 2930   0.816   3.231   2.816
  874SOL    HW1 2931   0.905   3.228   2.779
  874SOL    HW2 2932   0.760   3.248   2.741
  875SOL     OW 2933   0.922   2.377   2.748
  875SOL    HW1 2934   0.901   2.363   2.656
  875SOL    HW2 2935   0.957   2.292   2.777
  876SOL     OW 2936   0.574   1.925   2.355
  876SOL    HW1 2937   0.498   1.928   2.413
  876SOL    HW2 2938   0.562   2.000   2.297
  877SOL     OW 2939   1.437   3.113   1.927
  877SOL    HW1 2940   1.449   3.048   1.996
  877SOL    HW2 2941   1.346   3.143   1.938
  878SOL     OW 2942   0.301   1.890   2.024
  878SOL    HW1 2943   0.352   1.957   1.979
  878SOL    HW2 2944   0.366   1.836   2.069
  879SOL     OW 2945   0.953   2.106   2.310
  879SOL    HW1 2946   0.926   2.144   2.226
  879SOL    HW2 2947   1.048   2.120   2.313
  880SOL     OW 2948   1.073   2.551   3.302
  880SOL    HW1 2949   1.022   2.470   3.304
  880SOL    HW2 2950   1.164   2.521   3.298
  881SOL     OW 2951   1.223   3.431   2.660
  881SOL    HW1 2952   1.240   3.500   2.596
  881SOL    HW2 2953   1.310   3.406   2.691
  882SOL     OW 2954   0.477   3.025   2.567
  882SOL    HW1 2955   0.406   3.002   2.626
  882SOL    HW2 2956   0.440   3.016   2.479
  883SOL     OW 2957   1.253   3.655   2.486
  883SOL    HW1 2958   1.296   3.721   2.431
  883SOL    HW2 2959   1.183   3.703   2.529
  884SOL     OW 2960   1.030   2.369   1.892
  884SOL    HW1 2961   0.990   2.454   1.872
  884SOL    HW2 2962   1.092   2.388   1.963
  885SOL     OW 2963   0.111   2.402   3.250
  885SOL    HW1 2964   0.198   2.406   3.210
  885SOL    HW2 2965   0.110   2.473   3.314
  886SOL     OW 2966   0.560   2.070   3.048
  886SOL    HW1 2967   0.597   2.003   3.105
  886SOL    HW2 2968   0.466   2.065   3.062
  887SOL     OW 2969   0.873   2.315   2.488
  887SOL    HW1 2970   0.838   2.367   2.416
  887SOL    HW2 2971   0.904   2.235   2.447
  888SOL     OW 2972   1.024   1.925   2.605
  888SOL    HW1 2973   0.965   1.916   2.530
  888SOL    HW2 2974   1.003   1.850   2.660
  889SOL     OW 2975   1.436   3.040   2.686
  889SOL    HW1 2976   1.366   2.979   2.709
  889SOL    HW2 2977   1.435   3.043   2.590
  890SOL     OW 2978   1.426   2.492   2.892
  890SOL    HW1 2979   1.397   2.406   2.859
  890SOL    HW2 2980   1.516   2.478   2.920
  891SOL     OW 2981   0.501   3.299   2.021
  891SOL    HW1 2982   0.426   3.272   2.074
  891SOL    HW2 2983   0.490   3.252   1.938
  892SOL     OW 2984   1.394   2.436   1.936
  892SOL    HW1 2985   1.333   2.407   2.003
  892SOL    HW2 2986   1.480   2.406   1.967
  893SOL     OW 2987   0.538   2.118   2.167
  893SOL    HW1 2988   0.591   2.074   2.100
  893SOL    HW2 2989   0.506   2.197   2.124
  894SOL     OW 2990   1.744   3.107   3.419
  894SOL    HW1 2991   1.829   3.074   3.391
  894SOL    HW2 2992   1.760   3.198   3.443
  895SOL     OW 2993   1.044   3.223   3.203
  895SOL    HW1 2994   0.965   3.188   3.244
  895SOL    HW2 2995   1.116   3.173   3.242
  896SOL     OW 2996   1.615   3.496   3.539
  896SOL    HW1 2997   1.600   3.534   3.453
  896SOL    HW2 2998   1.693   3.443   3.528
  897SOL     OW 2999   1.151   3.106   2.972
  897SOL    HW1 3000   1.092   3.144   3.037
  897SOL    HW2 3001   1.118   3.138   2.888
  898SOL     OW 3002   1.625   2.968   2.914
  898SOL    HW1 3003   1.604   3.028   2.986
  898SOL    HW2 3004   1.557   2.984   2.849
  899SOL     OW 3005   0.922   1.939   3.246
  899SOL    HW1 3006   0.943   1.923   3.154
  899SOL    HW2 3007   1.002   1.979   3.282
  900SOL     OW 3008   0.976   2.975   3.584
  900SOL    HW1 3009   0.885   2.990   3.611
  900SOL    HW2 3010   0.972   2.895   3.531
  901SOL     OW 3011   0.710   2.921   2.243
  901SOL    HW1 3012   0.689   2.894   2.332
  901SOL    HW2 3013   0.791   2.874   2.221
  902SOL     OW 3014   0.405   2.700   3.128
  902SOL    HW1 3015   0.476   2.711   3.191
  902SOL    HW2 3016   0.385   2.606   3.131
  903SOL     OW 3017   1.262   2.232   3.162
  903SOL    HW1 3018   1.292   2.315   3.199
  903SOL    HW2 3019   1.175   2.250   3.128
  904SOL     OW 3020   0.097   3.451   3.255
  904SOL    HW1 3021   0.096   3.524   3.193
  904SOL    HW2 3022   0.188   3.423   3.259
  905SOL     OW 3023   0.371   2.997   2.314
  905SOL    HW1 3024   0.349   3.078   2.268
  905SOL    HW2 3025   0.352   2.928   2.250
  906SOL     OW 3026   0.531   2.353   2.719
  906SOL    HW1 3027   0.539   2.413   2.645
  906SOL    HW2 3028   0.594   2.387   2.783
  907SOL     OW 3029   1.226   3.217   2.252
  907SOL    HW1 3030   1.279   3.294   2.274
  907SOL    HW2 3031   1.139   3.238   2.287
  908SOL     OW 3032   1.319   3.328   3.013
  908SOL    HW1 3033   1.371   3.333   3.093
  908SOL    HW2 3034   1.271   3.245   3.020
  909SOL     OW 3035   1.540   2.439   2.357
  909SOL    HW1 3036   1.595   2.443   2.435
  909SOL    HW2 3037   1.597   2.469   2.286
  910SOL     OW 3038   0.355   3.380   3.181
  910SOL    HW1 3039   0.353   3.333   3.098
  910SOL    HW2 3040   0.445   3.411   3.190
  911SOL     OW 3041   0.451   2.594   3.487
  911SOL    HW1 3042   0.503   2.641   3.422
  911SOL    HW2 3043   0.504   2.518   3.510
  912SOL     OW 3044   1.628   2.651   3.567
  912SOL    HW1 3045   1.541   2.689   3.554
  912SOL    HW2 3046   1.680   2.685   3.494
  913SOL     OW 3047   0.993   2.006   3.627
  913SOL    HW1 3048   1.053   2.077   3.606
  913SOL    HW2 3049   1.039   1.926   3.602
  914SOL     OW 3050   0.507   1.906   3.621
  914SOL    HW1 3051   0.454   1.860   3.556
  914SOL    HW2 3052   0.456   1.985   3.641
  915SOL     OW 3053   0.579   2.735   2.905
  915SOL    HW1 3054   0.622   2.821   2.907
  915SOL    HW2 3055   0.519   2.736   2.979
  916SOL     OW 3056   1.278   2.717   2.875
  916SOL    HW1 3057   1.190   2.681   2.858
  916SOL    HW2 3058   1.333   2.639   2.885
  917SOL     OW 3059   1.193   2.380   2.119
  917SOL    HW1 3060   1.208   2.301   2.171
  917SOL    HW2 3061   1.159   2.444   2.182
  918SOL     OW 3062   0.290   2.026   3.089
  918SOL    HW1 3063   0.265   2.055   3.177
  918SOL    HW2 3064   0.261   1.935   3.084
  919SOL     OW 3065   0.032   3.201   3.151
  919SOL    HW1 3066   0.061   3.134   3.212
  919SOL    HW2 3067   0.040   3.283   3.199
  920SOL     OW 3068   0.698   2.477   2.896
  920SOL    HW1 3069   0.777   2.472   2.842
  920SOL    HW2 3070   0.670   2.569   2.890
  921SOL     OW 3071   1.755   2.827   3.739
  921SOL    HW1 3072   1.714   2.758   3.687
  921SOL    HW2 3073   1.689   2.850   3.805
  922SOL     OW 3074   0.330   1.927   2.496
  922SOL    HW1 3075   0.310   2.017   2.523
  922SOL    HW2 3076   0.344   1.880   2.578
  923SOL     OW 3077   1.613   2.208   2.220
  923SOL    HW1 3078   1.653   2.143   2.277
  923SOL    HW2 3079   1.564   2.266   2.279
  924SOL     OW 3080   1.017   2.621   2.819
  924SOL    HW1 3081   0.993   2.632   2.911
  924SOL    HW2 3082   0.991   2.532   2.797
  925SOL     OW 3083   0.981   3.421   3.618
  925SOL    HW1 3084   0.953   3.475   3.544
  925SOL    HW2 3085   1.019   3.343   3.578
  926SOL     OW 3086   1.849   3.368   3.455
  926SOL    HW1 3087   1.882   3.383   3.366
  926SOL    HW2 3088   1.926   3.377   3.511
  927SOL     OW 3089   0.366   2.779   3.675
  927SOL    HW1 3090   0.440   2.801   3.732
  927SOL    HW2 3091   0.401   2.712   3.616
  928SOL     OW 3092   1.505   2.133   1.979
  928SOL    HW1 3093   1.458   2.055   2.009
  928SOL    HW2 3094   1.554   2.163   2.056
  929SOL     OW 3095   1.291   2.687   1.898
  929SOL    HW1 3096   1.330   2.600   1.904
  929SOL    HW2 3097   1.324   2.723   1.816
  930SOL     OW 3098   1.071   3.211   2.728
  930SOL    HW1 3099   1.081   3.140   2.664
  930SOL    HW2 3100   1.125   3.282   2.694
  931SOL     OW 3101   0.306   2.677   2.791
  931SOL    HW1 3102   0.400   2.692   2.799
  931SOL    HW2 3103   0.294   2.587   2.820
  932SOL     OW 3104   0.305   2.397   2.869
  932SOL    HW1 3105   0.256   2.315   2.864
  932SOL    HW2 3106   0.380   2.383   2.811
  933SOL     OW 3107   1.138   2.229   3.548
  933SOL    HW1 3108   1.095   2.280   3.616
  933SOL    HW2 3109   1.223   2.272   3.535
  934SOL     OW 3110   1.157   2.049   3.339
  934SOL    HW1 3111   1.146   2.111   3.411
  934SOL    HW2 3112   1.204   2.097   3.272
  935SOL     OW 3113   0.037   3.175   2.044
  935SOL    HW1 3114   5.236   3.155   1.988
  935SOL    HW2 3115   0.047   3.098   2.100
  936SOL     OW 3116   0.107   3.621   2.797
  936SOL    HW1 3117   0.077   3.566   2.724
  936SOL    HW2 3118   0.194   3.650   2.771
  937SOL     OW 3119   0.509   3.438   2.765
  937SOL    HW1 3120   0.580   3.501   2.777
  937SOL    HW2 3121   0.543   3.376   2.700
  938SOL     OW 3122   0.935   2.638   3.079
  938SOL    HW1 3123   1.002   2.626   3.146
  938SOL    HW2 3124   0.858   2.593   3.113
  939SOL     OW 3125   0.022   2.507   2.996
  939SOL    HW1 3126   0.096   2.472   2.947
  939SOL    HW2 3127   0.028   2.465   3.082
  940SOL     OW 3128   0.143   2.362   3.569
  940SOL    HW1 3129   0.210   2.311   3.523
  940SOL    HW2 3130   0.149   2.449   3.531
  941SOL     OW 3131   1.395   2.786   3.510
  941SOL    HW1 3132   1.415   2.880   3.505
  941SOL    HW2 3133   1.392   2.758   3.419
  942SOL     OW 3134   0.826   2.431   2.235
  942SOL    HW1 3135   0.834   2.357   2.175
  942SOL    HW2 3136   0.746   2.476   2.207
  943SOL     OW 3137   1.693   2.497   3.014
  943SOL    HW1 3138   1.703   2.426   3.077
  943SOL    HW2 3139   1.767   2.485   2.954
  944SOL     OW 3140   0.278   3.418   3.582
  944SOL    HW1 3141   0.221   3.475   3.635
  944SOL    HW2 3142   0.259   3.330   3.614
  945SOL     OW 3143   0.733   2.288   3.091
  945SOL    HW1 3144   0.670   2.217   3.078
  945SOL    HW2 3145   0.711   2.351   3.022
  946SOL     OW 3146   0.870   3.561   3.388
  946SOL    HW1 3147   0.859   3.501   3.314
  946SOL    HW2 3148   0.891   3.645   3.348
  947SOL     OW 3149   0.459   2.340   2.020
  947SOL    HW1 3150   0.522   2.404   2.053
  947SOL    HW2 3151   0.377   2.389   2.012
  948SOL     OW 3152   0.138   3.014   3.326
  948SOL    HW1 3153   0.147   2.975   3.413
  948SOL    HW2 3154   0.141   2.939   3.266
  949SOL     OW 3155   1.298   2.899   3.074
  949SOL    HW1 3156   1.297   2.833   3.005
  949SOL    HW2 3157   1.248   2.972   3.037
  950SOL     OW 3158   1.272   2.726   2.175
  950SOL    HW1 3159   1.209   2.669   2.219
  950SOL    HW2 3160   1.267   2.701   2.083
  951SOL     OW 3161   1.802   3.604   3.053
  951SOL    HW1 3162   1.863   3.623   2.982
  951SOL    HW2 3163   1.750   3.530   3.022
  952SOL     OW 3164   1.239   3.593   2.964
  952SOL    HW1 3165   1.323   3.626   2.930
  952SOL    HW2 3166   1.256   3.500   2.982
  953SOL     OW 3167   0.071   3.005   2.925
  953SOL    HW1 3168   0.051   3.068   2.995
  953SOL    HW2 3169   5.271   3.014   2.864
  954SOL     OW 3170   0.692   3.552   3.600
  954SOL    HW1 3171   0.631   3.625   3.592
  954SOL    HW2 3172   0.756   3.566   3.530
  955SOL     OW 3173   1.685   2.024   2.410
  955SOL    HW1 3174   1.767   2.056   2.447
  955SOL    HW2 3175   1.684   1.931   2.431
  956SOL     OW 3176   1.358   3.442   2.325
  956SOL    HW1 3177   1.432   3.480   2.278
  956SOL    HW2 3178   1.320   3.515   2.374
  957SOL     OW 3179   0.130   3.622   3.710
  957SOL    HW1 3180   0.071   3.569   3.764
  957SOL    HW2 3181   0.185   3.668   3.772
  958SOL     OW 3182   0.791   3.141   3.281
  958SOL    HW1 3183   0.763   3.189   3.359
  958SOL    HW2 3184   0.718   3.149   3.220
  959SOL     OW 3185   0.686   3.499   2.012
  959SOL    HW1 3186   0.698   3.513   1.918
  959SOL    HW2 3187   0.630   3.422   2.018
  960SOL     OW 3188   1.615   3.594   3.274
  960SOL    HW1 3189   1.678   3.593   3.202
  960SOL    HW2 3190   1.593   3.686   3.286
  961SOL     OW 3191   1.768   1.926   2.888
  961SOL    HW1 3192   1.854   1.968   2.889
  961SOL    HW2 3193   1.719   1.975   2.822
  962SOL     OW 3194   0.263   2.169   2.595
  962SOL    HW1 3195   0.181   2.209   2.563
  962SOL    HW2 3196   0.251   2.161   2.689
  963SOL     OW 3197   1.209   3.458   1.896
  963SOL    HW1 3198   1.200   3.368   1.927
  963SOL    HW2 3199   1.137   3.470   1.834
  964SOL     OW 3200   0.823   2.872   3.248
  964SOL    HW1 3201   0.863   2.861   3.162
  964SOL    HW2 3202   0.817   2.967   3.260
  965SOL     OW 3203   0.935   2.789   2.185
  965SOL    HW1 3204   0.976   2.803   2.099
  965SOL    HW2 3205   0.981   2.714   2.222
  966SOL     OW 3206   1.472   3.542   1.913
  966SOL    HW1 3207   1.382   3.515   1.898
  966SOL    HW2 3208   1.512   3.542   1.826
  967SOL     OW 3209   0.372   3.163   3.362
  967SOL    HW1 3210   0.368   3.241   3.306
  967SOL    HW2 3211   0.293   3.114   3.339
  968SOL     OW 3212   1.603   3.161   3.109
  968SOL    HW1 3213   1.691   3.153   3.146
  968SOL    HW2 3214   1.554   3.211   3.175
  969SOL     OW 3215   1.067   2.986   2.574
  969SOL    HW1 3216   0.999   2.936   2.619
  969SOL    HW2 3217   1.071   2.947   2.486
  970SOL     OW 3218   1.031   2.111   2.825
  970SOL    HW1 3219   1.032   2.070   2.738
  970SOL    HW2 3220   1.025   2.038   2.886
  971SOL     OW 3221   0.601   3.350   2.328
  971SOL    HW1 3222   0.656   3.297   2.270
  971SOL    HW2 3223   0.526   3.375   2.274
  972SOL     OW 3224   1.733   2.285   3.242
  972SOL    HW1 3225   1.821   2.322   3.245
  972SOL    HW2 3226   1.743   2.202   3.195
  973SOL     OW 3227   0.282   3.229   2.184
  973SOL    HW1 3228   0.200   3.223   2.136
  973SOL    HW2 3229   0.257   3.265   2.269
  974SOL     OW 3230   0.148   2.910   3.582
  974SOL    HW1 3231   0.073   2.853   3.599
  974SOL    HW2 3232   0.222   2.864   3.620
  975SOL     OW 3233   0.686   2.056   3.356
  975SOL    HW1 3234   0.770   2.030   3.318
  975SOL    HW2 3235   0.709   2.090   3.443
  976SOL     OW 3236   0.088   2.163   1.887
  976SOL    HW1 3237   0.001   2.127   1.869
  976SOL    HW2 3238   0.096   2.238   1.827
  977SOL     OW 3239   1.426   2.722   3.246
  977SOL    HW1 3240   1.372   2.780   3.191
  977SOL    HW2 3241   1.513   2.727   3.208
  978SOL     OW 3242   0.132   2.072   2.140
  978SOL    HW1 3243   0.105   2.111   2.057
  978SOL    HW2 3244   0.188   1.998   2.115
  979SOL     OW 3245   1.171   3.195   1.978
  979SOL    HW1 3246   1.077   3.180   1.971
  979SOL    HW2 3247   1.189   3.192   2.072
  980SOL     OW 3248   0.617   2.700   3.298
  980SOL    HW1 3249   0.678   2.773   3.288
  980SOL    HW2 3250   0.672   2.622   3.291
  981SOL     OW 3251   1.488   3.673   2.880
  981SOL    HW1 3252   1.530   3.733   2.819
  981SOL    HW2 3253   1.552   3.602   2.892
  982SOL     OW 3254   0.716   2.417   3.546
  982SOL    HW1 3255   0.768   2.469   3.606
  982SOL    HW2 3256   0.730   2.326   3.574
  983SOL     OW 3257   1.474   3.050   3.481
  983SOL    HW1 3258   1.469   3.072   3.574
  983SOL    HW2 3259   1.564   3.070   3.457
  984SOL     OW 3260   0.369   3.627   3.433
  984SOL    HW1 3261   0.282   3.665   3.421
  984SOL    HW2 3262   0.354   3.542   3.474
  985SOL     OW 3263   1.668   2.752   3.110
  985SOL    HW1 3264   1.675   2.665   3.070
  985SOL    HW2 3265   1.657   2.812   3.036
  986SOL     OW 3266   1.220   2.174   2.306
  986SOL    HW1 3267   1.287   2.105   2.312
  986SOL    HW2 3268   1.229   2.223   2.387
  987SOL     OW 3269   0.562   2.579   2.550
  987SOL    HW1 3270   0.609   2.662   2.536
  987SOL    HW2 3271   0.499   2.575   2.478
  988SOL     OW 3272   1.758   2.221   3.516
  988SOL    HW1 3273   1.743   2.255   3.428
  988SOL    HW2 3274   1.678   2.173   3.537
  989SOL     OW 3275   1.759   2.782   3.369
  989SOL    HW1 3276   1.757   2.876   3.385
  989SOL    HW2 3277   1.734   2.772   3.277
  990SOL     OW 3278   0.887   3.217   1.934
  990SOL    HW1 3279   0.841   3.230   2.017
  990SOL    HW2 3280   0.886   3.303   1.893
  991SOL     OW 3281   0.687   3.640   2.772
  991SOL    HW1 3282   0.668   3.734   2.768
  991SOL    HW2 3283   0.782   3.634   2.775
  992SOL     OW 3284   0.872   2.845   2.717
  992SOL    HW1 3285   0.919   2.769   2.751
  992SOL    HW2 3286   0.827   2.882   2.793
  993SOL     OW 3287   1.048   2.807   1.938
  993SOL    HW1 3288   1.037   2.877   1.873
  993SOL    HW2 3289   1.135   2.772   1.921
  994SOL     OW 3290   1.924   3.378   2.753
  994SOL    HW1 3291   2.013   3.358   2.724
  994SOL    HW2 3292   1.890   3.295   2.786
  995SOL     OW 3293   0.220   3.157   3.697
  995SOL    HW1 3294   0.193   3.075   3.656
  995SOL    HW2 3295   0.164   3.166   3.773
  996SOL     OW 3296   0.122   3.065   2.498
  996SOL    HW1 3297   0.165   3.035   2.578
  996SOL    HW2 3298   0.166   3.148   2.477
  997SOL     OW 3299   0.695   3.285   3.494
  997SOL    HW1 3300   0.618   3.246   3.535
  997SOL    HW2 3301   0.698   3.374   3.530
  998SOL     OW 3302   1.786   2.035   3.143
  998SOL    HW1 3303   1.881   2.030   3.145
  998SOL    HW2 3304   1.762   2.001   3.056
  999SOL     OW 3305   0.427   2.284   2.383
  999SOL    HW1 3306   0.466   2.213   2.333
  999SOL    HW2 3307   0.390   2.241   2.460
 1000SOL     OW 3308   1.648   3.403   2.957
 1000SOL    HW1 3309   1.601   3.376   2.878
 1000SOL    HW2 3310   1.649   3.324   3.012
 1001SOL     OW 3311   0.360   2.431   3.144
 1001SOL    HW1 3312   0.409   2.363   3.191
 1001SOL    HW2 3313   0.362   2.403   3.053
 1002SOL     OW 3314   0.840   3.442   2.540
 1002SOL    HW1 3315   0.807   3.515   2.487
 1002SOL    HW2 3316   0.764   3.384   2.550
 1003SOL     OW 3317   1.434   2.118   2.983
 1003SOL    HW1 3318   1.462   2.034   3.019
 1003SOL    HW2 3319   1.383   2.159   3.053
 1004SOL     OW 3320   1.012   1.877   2.981
 1004SOL    HW1 3321   0.959   1.813   2.934
 1004SOL    HW2 3322   1.100   1.839   2.982
 1005SOL     OW 3323   0.775   3.189   2.188
 1005SOL    HW1 3324   0.751   3.098   2.204
 1005SOL    HW2 3325   0.852   3.204   2.244
 1006SOL     OW 3326   0.621   3.443   3.156
 1006SOL    HW1 3327   0.614   3.534   3.185
 1006SOL    HW2 3328   0.708   3.437   3.118
 1007SOL     OW 3329   1.388   1.899   2.056
 1007SOL    HW1 3330   1.430   1.823   2.015
 1007SOL    HW2 3331   1.297   1.871   2.070
 1008SOL     OW 3332   1.227   2.314   2.536
 1008SOL    HW1 3333   1.200   2.405   2.543
 1008SOL    HW2 3334   1.259   2.292   2.623
 1009SOL     OW 3335   1.582   2.062   2.739
 1009SOL    HW1 3336   1.538   2.117   2.804
 1009SOL    HW2 3337   1.617   2.123   2.675
 1010SOL     OW 3338   0.051   2.933   2.159
 1010SOL    HW1 3339   0.127   2.875   2.160
 1010SOL    HW2 3340   5.249   2.875   2.168
 1011SOL     OW 3341   0.905   3.537   2.192
 1011SOL    HW1 3342   0.828   3.525   2.136
 1011SOL    HW2 3343   0.878   3.605   2.254
 1012SOL     OW 3344   0.227   2.483   3.852
 1012SOL    HW1 3345   0.164   2.443   3.912
 1012SOL    HW2 3346   0.186   2.474   3.765
 1013SOL     OW 3347   0.188   2.152   4.712
 1013SOL    HW1 3348   0.232   2.114   4.788
 1013SOL    HW2 3349   0.097   2.122   4.720
 1014SOL     OW 3350   0.016   2.266   4.365
 1014SOL    HW1 3351   5.197   2.288   4.380
 1014SOL    HW2 3352   0.014   2.177   4.332
 1015SOL     OW 3353   0.574   3.149   4.908
 1015SOL    HW1 3354   0.494   3.167   4.859
 1015SOL    HW2 3355   0.593   3.231   4.954
 1016SOL     OW 3356   1.588   3.383   4.431
 1016SOL    HW1 3357   1.533   3.357   4.505
 1016SOL    HW2 3358   1.527   3.389   4.357
 1017SOL     OW 3359   1.135   2.572   4.410
 1017SOL    HW1 3360   1.182   2.655   4.400
 1017SOL    HW2 3361   1.086   2.581   4.492
 1018SOL     OW 3362   1.803   2.441   3.939
 1018SOL    HW1 3363   1.763   2.442   3.852
 1018SOL    HW2 3364   1.760   2.370   3.985
 1019SOL     OW 3365   0.790   3.012   4.801
 1019SOL    HW1 3366   0.716   3.032   4.857
 1019SOL    HW2 3367   0.797   3.087   4.741
 1020SOL     OW 3368   0.682   2.837   4.376
 1020SOL    HW1 3369   0.750   2.840   4.443
 1020SOL    HW2 3370   0.618   2.902   4.404
 1021SOL     OW 3371   0.357   3.270   4.774
 1021SOL    HW1 3372   0.266   3.289   4.752
 1021SOL    HW2 3373   0.408   3.327   4.717
 1022SOL     OW 3374   1.582   2.297   4.479
 1022SOL    HW1 3375   1.523   2.308   4.405
 1022SOL    HW2 3376   1.557   2.365   4.541
 1023SOL     OW 3377   0.279   3.562   4.201
 1023SOL    HW1 3378   0.292   3.641   4.254
 1023SOL    HW2 3379   0.339   3.573   4.127
 1024SOL     OW 3380   0.209   3.313   4.282
 1024SOL    HW1 3381   0.240   3.400   4.257
 1024SOL    HW2 3382   0.136   3.330   4.341
 1025SOL     OW 3383   0.261   2.942   4.579
 1025SOL    HW1 3384   0.274   2.849   4.597
 1025SOL    HW2 3385   0.209   2.974   4.653
 1026SOL     OW 3386   0.608   3.653   5.146
 1026SOL    HW1 3387   0.520   3.640   0.022
 1026SOL    HW2 3388   0.633   3.741   0.015
 1027SOL     OW 3389   0.564   2.848   3.877
 1027SOL    HW1 3390   0.617   2.892   3.810
 1027SOL    HW2 3391   0.601   2.878   3.960
 1028SOL     OW 3392   0.122   2.496   4.245
 1028SOL    HW1 3393   0.088   2.430   4.306
 1028SOL    HW2 3394   0.099   2.580   4.285
 1029SOL     OW 3395   1.850   3.603   4.035
 1029SOL    HW1 3396   1.923   3.592   4.096
 1029SOL    HW2 3397   1.853   3.696   4.011
 1030SOL     OW 3398   5.253   3.453   3.865
 1030SOL    HW1 3399   0.001   3.364   3.893
 1030SOL    HW2 3400   5.157   3.455   3.859
 1031SOL     OW 3401   1.701   2.789   4.374
 1031SOL    HW1 3402   1.780   2.742   4.348
 1031SOL    HW2 3403   1.679   2.842   4.298
 1032SOL     OW 3404   1.658   2.972   4.159
 1032SOL    HW1 3405   1.742   2.961   4.115
 1032SOL    HW2 3406   1.675   3.036   4.228
 1033SOL     OW 3407   0.620   3.260   4.442
 1033SOL    HW1 3408   0.576   3.176   4.449
 1033SOL    HW2 3409   0.603   3.290   4.353
 1034SOL     OW 3410   0.838   1.868   4.239
 1034SOL    HW1 3411   0.880   1.950   4.210
 1034SOL    HW2 3412   0.745   1.889   4.241
 1035SOL     OW 3413   0.171   2.816   4.981
 1035SOL    HW1 3414   0.255   2.774   4.965
 1035SOL    HW2 3415   0.150   2.860   4.899
 1036SOL     OW 3416   1.536   2.883   3.925
 1036SOL    HW1 3417   1.467   2.822   3.954
 1036SOL    HW2 3418   1.577   2.911   4.006
 1037SOL     OW 3419   1.433   3.288   4.643
 1037SOL    HW1 3420   1.382   3.293   4.723
 1037SOL    HW2 3421   1.428   3.196   4.616
 1038SOL     OW 3422   1.626   3.681   4.272
 1038SOL    HW1 3423   1.618   3.624   4.196
 1038SOL    HW2 3424   1.634   3.621   4.346
 1039SOL     OW 3425   0.592   2.559   3.998
 1039SOL    HW1 3426   0.598   2.647   3.960
 1039SOL    HW2 3427   0.526   2.567   4.067
 1040SOL     OW 3428   1.281   2.261   4.661
 1040SOL    HW1 3429   1.194   2.223   4.668
 1040SOL    HW2 3430   1.335   2.210   4.721
 1041SOL     OW 3431   1.584   3.530   4.045
 1041SOL    HW1 3432   1.678   3.541   4.033
 1041SOL    HW2 3433   1.549   3.521   3.956
 1042SOL     OW 3434   0.756   2.470   0.037
 1042SOL    HW1 3435   0.680   2.444   0.089
 1042SOL    HW2 3436   0.754   2.412   5.121
 1043SOL     OW 3437   1.002   2.275   4.905
 1043SOL    HW1 3438   0.914   2.283   4.941
 1043SOL    HW2 3439   0.993   2.213   4.832
 1044SOL     OW 3440   1.062   2.556   4.142
 1044SOL    HW1 3441   1.081   2.555   4.235
 1044SOL    HW2 3442   0.978   2.511   4.134
 1045SOL     OW 3443   0.032   2.702   4.558
 1045SOL    HW1 3444   0.110   2.681   4.609
 1045SOL    HW2 3445   0.067   2.731   4.473
 1046SOL     OW 3446   0.102   3.632   0.108
 1046SOL    HW1 3447   0.045   3.584   0.168
 1046SOL    HW2 3448   0.090   3.724   0.132
 1047SOL     OW 3449   0.890   2.209   3.922
 1047SOL    HW1 3450   0.942   2.264   3.863
 1047SOL    HW2 3451   0.869   2.131   3.871
 1048SOL     OW 3452   1.397   3.016   4.266
 1048SOL    HW1 3453   1.477   3.003   4.216
 1048SOL    HW2 3454   1.344   3.075   4.213
 1049SOL     OW 3455   0.567   2.039   4.645
 1049SOL    HW1 3456   0.574   2.064   4.737
 1049SOL    HW2 3457   0.560   2.123   4.598
 1050SOL     OW 3458   1.001   3.319   4.190
 1050SOL    HW1 3459   0.979   3.391   4.131
 1050SOL    HW2 3460   0.966   3.346   4.275
 1051SOL     OW 3461   0.374   3.684   4.598
 1051SOL    HW1 3462   0.415   3.598   4.610
 1051SOL    HW2 3463   0.441   3.747   4.626
 1052SOL     OW 3464   1.806   2.903   4.611
 1052SOL    HW1 3465   1.765   2.889   4.525
 1052SOL    HW2 3466   1.733   2.907   4.672
 1053SOL     OW 3467   0.295   2.787   3.984
 1053SOL    HW1 3468   0.372   2.813   3.934
 1053SOL    HW2 3469   0.276   2.698   3.955
 1054SOL     OW 3470   1.485   2.631   4.434
 1054SOL    HW1 3471   1.487   2.587   4.519
 1054SOL    HW2 3472   1.565   2.683   4.432
 1055SOL     OW 3473   1.151   3.634   3.950
 1055SOL    HW1 3474   1.068   3.605   3.988
 1055SOL    HW2 3475   1.171   3.569   3.883
 1056SOL     OW 3476   1.644   3.256   3.828
 1056SOL    HW1 3477   1.605   3.342   3.810
 1056SOL    HW2 3478   1.579   3.193   3.799
 1057SOL     OW 3479   0.486   3.611   4.025
 1057SOL    HW1 3480   0.533   3.660   4.092
 1057SOL    HW2 3481   0.555   3.570   3.972
 1058SOL     OW 3482   1.403   1.967   4.188
 1058SOL    HW1 3483   1.404   1.944   4.095
 1058SOL    HW2 3484   1.488   1.938   4.221
 1059SOL     OW 3485   0.268   3.668   4.946
 1059SOL    HW1 3486   0.298   3.579   4.966
 1059SOL    HW2 3487   0.211   3.658   4.870
 1060SOL     OW 3488   0.967   3.555   4.601
 1060SOL    HW1 3489   1.053   3.513   4.599
 1060SOL    HW2 3490   0.915   3.509   4.536
 1061SOL     OW 3491   0.395   2.539   4.194
 1061SOL    HW1 3492   0.418   2.447   4.209
 1061SOL    HW2 3493   0.299   2.540   4.201
 1062SOL     OW 3494   0.672   1.970   3.827
 1062SOL    HW1 3495   0.731   1.895   3.840
 1062SOL    HW2 3496   0.612   1.941   3.758
 1063SOL     OW 3497   0.869   3.354   4.900
 1063SOL    HW1 3498   0.842   3.334   4.811
 1063SOL    HW2 3499   0.927   3.281   4.924
 1064SOL     OW 3500   0.811   3.241   4.653
 1064SOL    HW1 3501   0.898   3.241   4.613
 1064SOL    HW2 3502   0.751   3.250   4.578
 1065SOL     OW 3503   0.925   2.382   4.605
 1065SOL    HW1 3504   0.902   2.367   4.513
 1065SOL    HW2 3505   0.959   2.297   4.635
 1066SOL     OW 3506   0.573   1.925   4.216
 1066SOL    HW1 3507   0.495   1.926   4.271
 1066SOL    HW2 3508   0.561   1.999   4.156
 1067SOL     OW 3509   1.441   3.081   3.757
 1067SOL    HW1 3510   1.470   3.007   3.809
 1067SOL    HW2 3511   1.355   3.103   3.793
 1068SOL     OW 3512   0.300   1.889   3.887
 1068SOL    HW1 3513   0.351   1.956   3.841
 1068SOL    HW2 3514   0.365   1.835   3.931
 1069SOL     OW 3515   0.958   2.107   4.170
 1069SOL    HW1 3516   0.932   2.144   4.086
 1069SOL    HW2 3517   1.052   2.125   4.177
 1070SOL     OW 3518   1.215   3.449   4.524
 1070SOL    HW1 3519   1.235   3.515   4.458
 1070SOL    HW2 3520   1.300   3.428   4.564
 1071SOL     OW 3521   0.480   3.021   4.427
 1071SOL    HW1 3522   0.409   3.000   4.488
 1071SOL    HW2 3523   0.442   3.006   4.341
 1072SOL     OW 3524   1.254   3.655   4.341
 1072SOL    HW1 3525   1.302   3.718   4.288
 1072SOL    HW2 3526   1.181   3.704   4.377
 1073SOL     OW 3527   1.034   2.374   3.756
 1073SOL    HW1 3528   0.993   2.458   3.735
 1073SOL    HW2 3529   1.100   2.395   3.822
 1074SOL     OW 3530   0.574   2.090   4.919
 1074SOL    HW1 3531   0.603   2.015   4.971
 1074SOL    HW2 3532   0.479   2.091   4.931
 1075SOL     OW 3533   0.873   2.312   4.347
 1075SOL    HW1 3534   0.837   2.367   4.278
 1075SOL    HW2 3535   0.900   2.232   4.303
 1076SOL     OW 3536   1.025   1.918   4.453
 1076SOL    HW1 3537   0.962   1.908   4.381
 1076SOL    HW2 3538   1.005   1.845   4.512
 1077SOL     OW 3539   1.422   3.022   4.563
 1077SOL    HW1 3540   1.353   2.955   4.566
 1077SOL    HW2 3541   1.444   3.030   4.470
 1078SOL     OW 3542   1.462   2.485   4.671
 1078SOL    HW1 3543   1.398   2.415   4.683
 1078SOL    HW2 3544   1.517   2.481   4.749
 1079SOL     OW 3545   1.820   2.653   4.113
 1079SOL    HW1 3546   1.883   2.611   4.171
 1079SOL    HW2 3547   1.811   2.592   4.040
 1080SOL     OW 3548   0.505   3.295   3.883
 1080SOL    HW1 3549   0.433   3.263   3.936
 1080SOL    HW2 3550   0.496   3.249   3.800
 1081SOL     OW 3551   1.716   3.133   4.364
 1081SOL    HW1 3552   1.809   3.125   4.384
 1081SOL    HW2 3553   1.693   3.222   4.390
 1082SOL     OW 3554   1.395   2.442   3.785
 1082SOL    HW1 3555   1.343   2.411   3.859
 1082SOL    HW2 3556   1.485   2.416   3.805
 1083SOL     OW 3557   0.538   2.117   4.027
 1083SOL    HW1 3558   0.590   2.073   3.960
 1083SOL    HW2 3559   0.507   2.197   3.984
 1084SOL     OW 3560   1.763   3.026   0.163
 1084SOL    HW1 3561   1.850   3.018   0.124
 1084SOL    HW2 3562   1.738   3.117   0.146
 1085SOL     OW 3563   1.091   3.105   4.831
 1085SOL    HW1 3564   1.015   3.046   4.834
 1085SOL    HW2 3565   1.089   3.142   4.743
 1086SOL     OW 3566   1.593   2.938   4.777
 1086SOL    HW1 3567   1.585   3.006   4.844
 1086SOL    HW2 3568   1.528   2.961   4.711
 1087SOL     OW 3569   0.711   2.920   4.105
 1087SOL    HW1 3570   0.693   2.892   4.195
 1087SOL    HW2 3571   0.788   2.870   4.079
 1088SOL     OW 3572   0.415   2.679   4.973
 1088SOL    HW1 3573   0.486   2.693   5.035
 1088SOL    HW2 3574   0.385   2.590   4.991
 1089SOL     OW 3575   1.258   2.268   4.994
 1089SOL    HW1 3576   1.276   2.336   5.059
 1089SOL    HW2 3577   1.169   2.285   4.965
 1090SOL     OW 3578   0.088   3.431   5.059
 1090SOL    HW1 3579   0.076   3.505   5.120
 1090SOL    HW2 3580   0.183   3.420   5.053
 1091SOL     OW 3581   0.362   2.973   4.183
 1091SOL    HW1 3582   0.346   3.055   4.135
 1091SOL    HW2 3583   0.343   2.904   4.120
 1092SOL     OW 3584   0.541   2.350   4.582
 1092SOL    HW1 3585   0.548   2.412   4.509
 1092SOL    HW2 3586   0.603   2.383   4.647
 1093SOL     OW 3587   1.249   3.216   4.124
 1093SOL    HW1 3588   1.306   3.286   4.157
 1093SOL    HW2 3589   1.162   3.241   4.153
 1094SOL     OW 3590   1.295   3.292   4.880
 1094SOL    HW1 3591   1.343   3.262   4.957
 1094SOL    HW2 3592   1.221   3.232   4.873
 1095SOL     OW 3593   1.578   2.477   4.215
 1095SOL    HW1 3594   1.525   2.523   4.280
 1095SOL    HW2 3595   1.634   2.546   4.177
 1096SOL     OW 3596   0.352   3.407   5.007
 1096SOL    HW1 3597   0.345   3.349   4.931
 1096SOL    HW2 3598   0.446   3.413   5.024
 1097SOL     OW 3599   0.575   2.724   4.756
 1097SOL    HW1 3600   0.612   2.812   4.767
 1097SOL    HW2 3601   0.518   2.713   4.832
 1098SOL     OW 3602   1.294   2.718   4.733
 1098SOL    HW1 3603   1.208   2.685   4.705
 1098SOL    HW2 3604   1.354   2.647   4.710
 1099SOL     OW 3605   1.204   2.383   3.981
 1099SOL    HW1 3606   1.216   2.306   4.036
 1099SOL    HW2 3607   1.162   2.448   4.038
 1100SOL     OW 3608   0.305   2.073   4.952
 1100SOL    HW1 3609   0.234   2.101   5.008
 1100SOL    HW2 3610   0.301   1.977   4.954
 1101SOL     OW 3611   0.023   3.173   4.994
 1101SOL    HW1 3612   0.051   3.113   5.063
 1101SOL    HW2 3613   0.043   3.260   5.028
 1102SOL     OW 3614   0.707   2.473   4.762
 1102SOL    HW1 3615   0.784   2.467   4.706
 1102SOL    HW2 3616   0.677   2.564   4.751
 1103SOL     OW 3617   0.327   1.927   4.353
 1103SOL    HW1 3618   0.310   2.017   4.379
 1103SOL    HW2 3619   0.340   1.880   4.435
 1104SOL     OW 3620   1.630   2.254   4.064
 1104SOL    HW1 3621   1.668   2.190   4.123
 1104SOL    HW2 3622   1.601   2.326   4.121
 1105SOL     OW 3623   1.028   2.622   4.682
 1105SOL    HW1 3624   1.018   2.630   4.777
 1105SOL    HW2 3625   0.996   2.534   4.662
 1106SOL     OW 3626   1.512   2.133   3.843
 1106SOL    HW1 3627   1.465   2.059   3.881
 1106SOL    HW2 3628   1.554   2.176   3.918
 1107SOL     OW 3629   1.282   2.687   3.739
 1107SOL    HW1 3630   1.322   2.600   3.746
 1107SOL    HW2 3631   1.318   2.724   3.659
 1108SOL     OW 3632   1.072   3.219   4.582
 1108SOL    HW1 3633   1.084   3.144   4.523
 1108SOL    HW2 3634   1.126   3.288   4.545
 1109SOL     OW 3635   0.304   2.669   4.652
 1109SOL    HW1 3636   0.398   2.687   4.658
 1109SOL    HW2 3637   0.296   2.577   4.677
 1110SOL     OW 3638   0.313   2.395   4.723
 1110SOL    HW1 3639   0.260   2.316   4.712
 1110SOL    HW2 3640   0.391   2.380   4.670
 1111SOL     OW 3641   1.174   2.102   0.040
 1111SOL    HW1 3642   1.252   2.122   0.093
 1111SOL    HW2 3643   1.188   2.148   5.118
 1112SOL     OW 3644   0.039   3.171   3.908
 1112SOL    HW1 3645   5.238   3.151   3.851
 1112SOL    HW2 3646   0.047   3.095   3.965
 1113SOL     OW 3647   0.123   3.654   4.713
 1113SOL    HW1 3648   0.113   3.559   4.708
 1113SOL    HW2 3649   0.200   3.673   4.658
 1114SOL     OW 3650   0.509   3.441   4.623
 1114SOL    HW1 3651   0.580   3.503   4.639
 1114SOL    HW2 3652   0.545   3.379   4.560
 1115SOL     OW 3653   0.999   2.639   4.952
 1115SOL    HW1 3654   1.046   2.693   5.015
 1115SOL    HW2 3655   0.979   2.558   5.000
 1116SOL     OW 3656   0.031   2.397   4.962
 1116SOL    HW1 3657   0.007   2.388   4.870
 1116SOL    HW2 3658   0.120   2.433   4.960
 1117SOL     OW 3659   0.822   2.427   4.094
 1117SOL    HW1 3660   0.831   2.353   4.033
 1117SOL    HW2 3661   0.745   2.475   4.063
 1118SOL     OW 3662   1.634   2.475   4.890
 1118SOL    HW1 3663   1.605   2.422   4.964
 1118SOL    HW2 3664   1.726   2.451   4.878
 1119SOL     OW 3665   0.732   2.308   4.977
 1119SOL    HW1 3666   0.676   2.233   4.956
 1119SOL    HW2 3667   0.718   2.369   4.905
 1120SOL     OW 3668   0.971   3.503   5.110
 1120SOL    HW1 3669   0.937   3.467   5.029
 1120SOL    HW2 3670   0.941   3.594   5.110
 1121SOL     OW 3671   0.459   2.341   3.882
 1121SOL    HW1 3672   0.524   2.404   3.911
 1121SOL    HW2 3673   0.378   2.391   3.874
 1122SOL     OW 3674   0.170   3.004   0.017
 1122SOL    HW1 3675   0.209   2.960   0.093
 1122SOL    HW2 3676   0.169   2.937   5.109
 1123SOL     OW 3677   1.256   2.872   4.958
 1123SOL    HW1 3678   1.278   2.818   4.882
 1123SOL    HW2 3679   1.222   2.954   4.920
 1124SOL     OW 3680   1.324   2.727   4.011
 1124SOL    HW1 3681   1.256   2.683   4.062
 1124SOL    HW2 3682   1.300   2.711   3.920
 1125SOL     OW 3683   1.738   3.603   4.848
 1125SOL    HW1 3684   1.818   3.615   4.796
 1125SOL    HW2 3685   1.723   3.509   4.848
 1126SOL     OW 3686   1.261   3.578   4.851
 1126SOL    HW1 3687   1.340   3.607   4.806
 1126SOL    HW2 3688   1.273   3.483   4.860
 1127SOL     OW 3689   0.080   3.006   4.777
 1127SOL    HW1 3690   0.064   3.065   4.850
 1127SOL    HW2 3691   0.003   3.016   4.721
 1128SOL     OW 3692   1.760   2.059   4.213
 1128SOL    HW1 3693   1.816   2.036   4.138
 1128SOL    HW2 3694   1.723   1.975   4.241
 1129SOL     OW 3695   1.400   3.432   4.228
 1129SOL    HW1 3696   1.456   3.464   4.158
 1129SOL    HW2 3697   1.344   3.506   4.251
 1130SOL     OW 3698   1.280   2.803   4.388
 1130SOL    HW1 3699   1.353   2.742   4.401
 1130SOL    HW2 3700   1.316   2.872   4.333
 1131SOL     OW 3701   0.687   3.498   3.872
 1131SOL    HW1 3702   0.700   3.512   3.778
 1131SOL    HW2 3703   0.632   3.421   3.878
 1132SOL     OW 3704   1.839   2.028   4.691
 1132SOL    HW1 3705   1.872   1.940   4.673
 1132SOL    HW2 3706   1.753   2.030   4.649
 1133SOL     OW 3707   0.266   2.173   4.446
 1133SOL    HW1 3708   0.187   2.219   4.417
 1133SOL    HW2 3709   0.254   2.162   4.540
 1134SOL     OW 3710   1.218   3.444   3.765
 1134SOL    HW1 3711   1.210   3.352   3.793
 1134SOL    HW2 3712   1.144   3.457   3.705
 1135SOL     OW 3713   0.794   2.933   5.109
 1135SOL    HW1 3714   0.847   2.933   5.030
 1135SOL    HW2 3715   0.830   3.004   0.003
 1136SOL     OW 3716   0.926   2.777   4.034
 1136SOL    HW1 3717   0.972   2.799   3.953
 1136SOL    HW2 3718   0.977   2.706   4.072
 1137SOL     OW 3719   1.487   3.514   3.784
 1137SOL    HW1 3720   1.396   3.490   3.766
 1137SOL    HW2 3721   1.529   3.515   3.698
 1138SOL     OW 3722   1.592   3.135   4.969
 1138SOL    HW1 3723   1.684   3.130   4.995
 1138SOL    HW2 3724   1.543   3.119   5.049
 1139SOL     OW 3725   1.078   2.981   4.457
 1139SOL    HW1 3726   1.002   2.931   4.485
 1139SOL    HW2 3727   1.140   2.915   4.424
 1140SOL     OW 3728   1.033   2.113   4.669
 1140SOL    HW1 3729   1.032   2.075   4.581
 1140SOL    HW2 3730   1.036   2.038   4.728
 1141SOL     OW 3731   0.606   3.354   4.188
 1141SOL    HW1 3732   0.663   3.299   4.134
 1141SOL    HW2 3733   0.532   3.376   4.132
 1142SOL     OW 3734   1.718   2.250   5.066
 1142SOL    HW1 3735   1.787   2.291   5.015
 1142SOL    HW2 3736   1.710   2.162   5.029
 1143SOL     OW 3737   0.290   3.210   4.043
 1143SOL    HW1 3738   0.208   3.208   3.995
 1143SOL    HW2 3739   0.267   3.248   4.128
 1144SOL     OW 3740   0.691   2.034   0.077
 1144SOL    HW1 3741   0.780   2.002   0.089
 1144SOL    HW2 3742   0.700   2.129   0.069
 1145SOL     OW 3743   0.088   2.161   3.746
 1145SOL    HW1 3744   0.001   2.125   3.725
 1145SOL    HW2 3745   0.096   2.238   3.689
 1146SOL     OW 3746   0.131   2.072   4.000
 1146SOL    HW1 3747   0.104   2.109   3.916
 1146SOL    HW2 3748   0.187   1.998   3.977
 1147SOL     OW 3749   1.187   3.179   3.849
 1147SOL    HW1 3750   1.095   3.154   3.846
 1147SOL    HW2 3751   1.208   3.182   3.942
 1148SOL     OW 3752   0.638   2.713   5.124
 1148SOL    HW1 3753   0.698   2.786   5.113
 1148SOL    HW2 3754   0.694   2.639   5.147
 1149SOL     OW 3755   1.494   3.661   4.729
 1149SOL    HW1 3756   1.512   3.736   4.673
 1149SOL    HW2 3757   1.578   3.641   4.770
 1150SOL     OW 3758   0.381   3.585   0.119
 1150SOL    HW1 3759   0.288   3.604   0.106
 1150SOL    HW2 3760   0.387   3.489   0.113
 1151SOL     OW 3761   1.714   2.745   4.946
 1151SOL    HW1 3762   1.678   2.660   4.921
 1151SOL    HW2 3763   1.672   2.808   4.887
 1152SOL     OW 3764   1.225   2.183   4.179
 1152SOL    HW1 3765   1.287   2.110   4.181
 1152SOL    HW2 3766   1.251   2.237   4.254
 1153SOL     OW 3767   0.566   2.577   4.413
 1153SOL    HW1 3768   0.613   2.660   4.401
 1153SOL    HW2 3769   0.508   2.571   4.337
 1154SOL     OW 3770   1.782   2.198   0.165
 1154SOL    HW1 3771   1.742   2.216   0.080
 1154SOL    HW2 3772   1.712   2.215   0.228
 1155SOL     OW 3773   1.748   2.747   0.061
 1155SOL    HW1 3774   1.729   2.835   0.095
 1155SOL    HW2 3775   1.737   2.755   5.126
 1156SOL     OW 3776   0.877   3.214   3.792
 1156SOL    HW1 3777   0.838   3.236   3.877
 1156SOL    HW2 3778   0.893   3.299   3.750
 1157SOL     OW 3779   0.687   3.643   4.643
 1157SOL    HW1 3780   0.666   3.737   4.637
 1157SOL    HW2 3781   0.783   3.640   4.649
 1158SOL     OW 3782   0.873   2.841   4.585
 1158SOL    HW1 3783   0.920   2.764   4.618
 1158SOL    HW2 3784   0.843   2.886   4.664
 1159SOL     OW 3785   1.052   2.819   3.800
 1159SOL    HW1 3786   1.038   2.885   3.731
 1159SOL    HW2 3787   1.134   2.777   3.776
 1160SOL     OW 3788   1.826   3.422   4.571
 1160SOL    HW1 3789   1.751   3.416   4.511
 1160SOL    HW2 3790   1.797   3.376   4.649
 1161SOL     OW 3791   0.113   3.053   4.362
 1161SOL    HW1 3792   0.163   3.027   4.440
 1161SOL    HW2 3793   0.156   3.133   4.331
 1162SOL     OW 3794   1.717   2.008   4.938
 1162SOL    HW1 3795   1.716   1.912   4.939
 1162SOL    HW2 3796   1.766   2.031   4.859
 1163SOL     OW 3797   0.435   2.281   4.244
 1163SOL    HW1 3798   0.470   2.209   4.191
 1163SOL    HW2 3799   0.393   2.238   4.318
 1164SOL     OW 3800   1.665   3.341   4.791
 1164SOL    HW1 3801   1.587   3.334   4.736
 1164SOL    HW2 3802   1.654   3.273   4.857
 1165SOL     OW 3803   0.314   2.419   4.994
 1165SOL    HW1 3804   0.329   2.329   5.025
 1165SOL    HW2 3805   0.324   2.413   4.899
 1166SOL     OW 3806   0.838   3.450   4.385
 1166SOL    HW1 3807   0.814   3.525   4.331
 1166SOL    HW2 3808   0.759   3.395   4.387
 1167SOL     OW 3809   1.441   2.131   4.846
 1167SOL    HW1 3810   1.499   2.081   4.903
 1167SOL    HW2 3811   1.380   2.174   4.906
 1168SOL     OW 3812   1.036   1.873   4.803
 1168SOL    HW1 3813   0.999   1.806   4.746
 1168SOL    HW2 3814   1.117   1.834   4.836
 1169SOL     OW 3815   0.782   3.190   4.058
 1169SOL    HW1 3816   0.757   3.098   4.069
 1169SOL    HW2 3817   0.863   3.198   4.108
 1170SOL     OW 3818   0.625   3.412   5.012
 1170SOL    HW1 3819   0.629   3.501   5.047
 1170SOL    HW2 3820   0.711   3.398   4.972
 1171SOL     OW 3821   1.389   1.897   3.923
 1171SOL    HW1 3822   1.430   1.827   3.872
 1171SOL    HW2 3823   1.298   1.870   3.933
 1172SOL     OW 3824   1.293   2.338   4.395
 1172SOL    HW1 3825   1.242   2.419   4.395
 1172SOL    HW2 3826   1.289   2.309   4.486
 1173SOL     OW 3827   1.575   2.051   4.618
 1173SOL    HW1 3828   1.524   2.083   4.693
 1173SOL    HW2 3829   1.576   2.123   4.556
 1174SOL     OW 3830   0.049   2.930   4.026
 1174SOL    HW1 3831   0.125   2.873   4.019
 1174SOL    HW2 3832   5.248   2.870   4.034
 1175SOL     OW 3833   0.906   3.536   4.048
 1175SOL    HW1 3834   0.830   3.522   3.991
 1175SOL    HW2 3835   0.878   3.604   4.109
 1176SOL     OW 3836   0.269   4.383   0.119
 1176SOL    HW1 3837   0.175   4.392   0.136
 1176SOL    HW2 3838   0.274   4.366   0.025
 1177SOL     OW 3839   0.171   4.014   1.001
 1177SOL    HW1 3840   0.216   3.964   1.068
 1177SOL    HW2 3841   0.078   4.006   1.024
 1178SOL     OW 3842   5.263   4.104   0.615
 1178SOL    HW1 3843   5.179   4.145   0.637
 1178SOL    HW2 3844   5.245   4.010   0.618
 1179SOL     OW 3845   0.586   5.032   1.217
 1179SOL    HW1 3846   0.536   5.063   1.141
 1179SOL    HW2 3847   0.521   5.025   1.287
 1180SOL     OW 3848   1.575   0.055   0.688
 1180SOL    HW1 3849   1.602   0.103   0.766
 1180SOL    HW2 3850   1.480   0.069   0.683
 1181SOL     OW 3851   1.134   4.433   0.693
 1181SOL    HW1 3852   1.176   4.519   0.684
 1181SOL    HW2 3853   1.085   4.439   0.774
 1182SOL     OW 3854   1.832   4.380   0.169
 1182SOL    HW1 3855   1.801   4.458   0.123
 1182SOL    HW2 3856   1.766   4.314   0.151
 1183SOL     OW 3857   0.691   4.847   1.028
 1183SOL    HW1 3858   0.667   4.902   1.103
 1183SOL    HW2 3859   0.655   4.894   0.952
 1184SOL     OW 3860   0.888   4.459   1.838
 1184SOL    HW1 3861   0.877   4.522   1.909
 1184SOL    HW2 3862   0.906   4.512   1.761
 1185SOL     OW 3863   0.688   4.685   0.657
 1185SOL    HW1 3864   0.758   4.693   0.722
 1185SOL    HW2 3865   0.618   4.742   0.690
 1186SOL     OW 3866   0.697   4.890   1.828
 1186SOL    HW1 3867   0.718   4.955   1.896
 1186SOL    HW2 3868   0.677   4.943   1.751
 1187SOL     OW 3869   0.435   5.122   1.010
 1187SOL    HW1 3870   0.342   5.130   1.034
 1187SOL    HW2 3871   0.456   0.068   0.970
 1188SOL     OW 3872   0.459   4.091   1.442
 1188SOL    HW1 3873   0.536   4.037   1.460
 1188SOL    HW2 3874   0.384   4.037   1.467
 1189SOL     OW 3875   1.580   4.157   0.758
 1189SOL    HW1 3876   1.514   4.168   0.689
 1189SOL    HW2 3877   1.558   4.225   0.822
 1190SOL     OW 3878   0.242   4.791   0.870
 1190SOL    HW1 3879   0.262   4.698   0.884
 1190SOL    HW2 3880   0.190   4.816   0.946
 1191SOL     OW 3881   0.546   4.684   0.203
 1191SOL    HW1 3882   0.592   4.665   0.121
 1191SOL    HW2 3883   0.611   4.729   0.257
 1192SOL     OW 3884   1.581   3.862   1.452
 1192SOL    HW1 3885   1.628   3.936   1.412
 1192SOL    HW2 3886   1.552   3.896   1.537
 1193SOL     OW 3887   0.119   4.347   0.573
 1193SOL    HW1 3888   0.074   4.266   0.597
 1193SOL    HW2 3889   0.080   4.414   0.630
 1194SOL     OW 3890   1.689   4.610   0.643
 1194SOL    HW1 3891   1.782   4.596   0.663
 1194SOL    HW2 3892   1.689   4.671   0.570
 1195SOL     OW 3893   1.654   4.826   0.454
 1195SOL    HW1 3894   1.731   4.821   0.397
 1195SOL    HW2 3895   1.684   4.876   0.530
 1196SOL     OW 3896   0.172   4.462   1.589
 1196SOL    HW1 3897   0.267   4.471   1.595
 1196SOL    HW2 3898   0.139   4.551   1.599
 1197SOL     OW 3899   1.282   4.931   1.431
 1197SOL    HW1 3900   1.321   4.875   1.364
 1197SOL    HW2 3901   1.349   4.936   1.500
 1198SOL     OW 3902   0.837   3.735   0.525
 1198SOL    HW1 3903   0.879   3.817   0.499
 1198SOL    HW2 3904   0.743   3.754   0.519
 1199SOL     OW 3905   0.154   4.665   1.286
 1199SOL    HW1 3906   0.240   4.628   1.266
 1199SOL    HW2 3907   0.126   4.707   1.204
 1200SOL     OW 3908   1.458   4.786   0.252
 1200SOL    HW1 3909   1.405   4.712   0.282
 1200SOL    HW2 3910   1.531   4.790   0.315
 1201SOL     OW 3911   0.367   3.978   1.872
 1201SOL    HW1 3912   0.406   4.056   1.913
 1201SOL    HW2 3913   0.273   3.993   1.878
 1202SOL     OW 3914   1.447   5.080   0.976
 1202SOL    HW1 3915   1.354   5.098   0.991
 1202SOL    HW2 3916   1.448   4.998   0.928
 1203SOL     OW 3917   0.590   4.438   0.330
 1203SOL    HW1 3918   0.583   4.523   0.288
 1203SOL    HW2 3919   0.519   4.437   0.395
 1204SOL     OW 3920   1.281   4.116   0.940
 1204SOL    HW1 3921   1.192   4.080   0.945
 1204SOL    HW2 3922   1.333   4.057   0.996
 1205SOL     OW 3923   0.786   4.333   1.426
 1205SOL    HW1 3924   0.764   4.304   1.514
 1205SOL    HW2 3925   0.764   4.257   1.370
 1206SOL     OW 3926   1.392   4.198   1.674
 1206SOL    HW1 3927   1.398   4.242   1.759
 1206SOL    HW2 3928   1.442   4.117   1.685
 1207SOL     OW 3929   0.943   4.602   1.605
 1207SOL    HW1 3930   1.002   4.540   1.562
 1207SOL    HW2 3931   0.894   4.642   1.533
 1208SOL     OW 3932   1.011   4.120   1.205
 1208SOL    HW1 3933   0.918   4.131   1.227
 1208SOL    HW2 3934   1.011   4.075   1.121
 1209SOL     OW 3935   1.069   4.425   0.425
 1209SOL    HW1 3936   1.090   4.424   0.519
 1209SOL    HW2 3937   0.982   4.386   0.419
 1210SOL     OW 3938   0.037   4.547   0.753
 1210SOL    HW1 3939   0.091   4.544   0.832
 1210SOL    HW2 3940   0.090   4.596   0.690
 1211SOL     OW 3941   0.917   4.081   0.215
 1211SOL    HW1 3942   1.000   4.120   0.188
 1211SOL    HW2 3943   0.918   3.993   0.178
 1212SOL     OW 3944   1.680   4.284   1.838
 1212SOL    HW1 3945   1.663   4.362   1.786
 1212SOL    HW2 3946   1.710   4.219   1.775
 1213SOL     OW 3947   1.411   4.877   0.580
 1213SOL    HW1 3948   1.489   4.853   0.529
 1213SOL    HW2 3949   1.380   4.958   0.540
 1214SOL     OW 3950   0.574   3.910   0.913
 1214SOL    HW1 3951   0.574   3.924   1.008
 1214SOL    HW2 3952   0.563   3.997   0.875
 1215SOL     OW 3953   1.801   4.777   0.897
 1215SOL    HW1 3954   1.760   4.817   0.820
 1215SOL    HW2 3955   1.732   4.776   0.963
 1216SOL     OW 3956   0.288   4.640   0.253
 1216SOL    HW1 3957   0.377   4.661   0.227
 1216SOL    HW2 3958   0.274   4.550   0.221
 1217SOL     OW 3959   1.464   4.483   0.711
 1217SOL    HW1 3960   1.475   4.438   0.794
 1217SOL    HW2 3961   1.547   4.529   0.698
 1218SOL     OW 3962   0.207   3.966   1.477
 1218SOL    HW1 3963   0.133   4.025   1.462
 1218SOL    HW2 3964   0.169   3.890   1.521
 1219SOL     OW 3965   1.650   0.012   0.104
 1219SOL    HW1 3966   1.672   0.105   0.092
 1219SOL    HW2 3967   1.555   0.012   0.114
 1220SOL     OW 3968   1.397   3.828   0.470
 1220SOL    HW1 3969   1.400   3.802   0.378
 1220SOL    HW2 3970   1.484   3.809   0.504
 1221SOL     OW 3971   0.376   4.400   0.501
 1221SOL    HW1 3972   0.406   4.309   0.503
 1221SOL    HW2 3973   0.283   4.395   0.521
 1222SOL     OW 3974   1.507   3.944   1.716
 1222SOL    HW1 3975   1.519   3.965   1.808
 1222SOL    HW2 3976   1.446   3.870   1.715
 1223SOL     OW 3977   0.761   4.002   1.753
 1223SOL    HW1 3978   0.845   3.956   1.751
 1223SOL    HW2 3979   0.713   3.961   1.824
 1224SOL     OW 3980   1.327   4.314   1.436
 1224SOL    HW1 3981   1.361   4.282   1.519
 1224SOL    HW2 3982   1.369   4.399   1.425
 1225SOL     OW 3983   0.927   4.239   0.893
 1225SOL    HW1 3984   0.904   4.228   0.801
 1225SOL    HW2 3985   0.955   4.152   0.922
 1226SOL     OW 3986   0.573   3.791   0.482
 1226SOL    HW1 3987   0.504   3.796   0.548
 1226SOL    HW2 3988   0.555   3.863   0.422
 1227SOL     OW 3989   1.401   4.909   0.019
 1227SOL    HW1 3990   1.423   4.861   0.099
 1227SOL    HW2 3991   1.366   4.842   5.120
 1228SOL     OW 3992   0.959   3.974   0.464
 1228SOL    HW1 3993   0.932   4.015   0.382
 1228SOL    HW2 3994   1.053   3.991   0.469
 1229SOL     OW 3995   1.074   4.417   1.451
 1229SOL    HW1 3996   1.013   4.343   1.455
 1229SOL    HW2 3997   1.161   4.376   1.446
 1230SOL     OW 3998   1.310   0.155   0.723
 1230SOL    HW1 3999   1.297   0.249   0.709
 1230SOL    HW2 4000   1.224   0.122   0.747
 1231SOL     OW 4001   0.475   4.841   0.729
 1231SOL    HW1 4002   0.399   4.830   0.786
 1231SOL    HW2 4003   0.439   4.848   0.641
 1232SOL     OW 4004   1.024   4.341   0.023
 1232SOL    HW1 4005   0.932   4.328   0.045
 1232SOL    HW2 4006   1.072   4.308   0.099
 1233SOL     OW 4007   0.110   4.274   1.390
 1233SOL    HW1 4008   0.199   4.277   1.353
 1233SOL    HW2 4009   0.107   4.346   1.452
 1234SOL     OW 4010   0.562   3.931   1.187
 1234SOL    HW1 4011   0.596   3.861   1.243
 1234SOL    HW2 4012   0.467   3.926   1.198
 1235SOL     OW 4013   0.873   4.179   0.635
 1235SOL    HW1 4014   0.841   4.235   0.565
 1235SOL    HW2 4015   0.898   4.098   0.592
 1236SOL     OW 4016   1.023   3.781   0.743
 1236SOL    HW1 4017   0.961   3.774   0.671
 1236SOL    HW2 4018   1.000   3.709   0.802
 1237SOL     OW 4019   1.444   4.833   0.863
 1237SOL    HW1 4020   1.381   4.763   0.876
 1237SOL    HW2 4021   1.444   4.849   0.769
 1238SOL     OW 4022   1.460   4.334   0.947
 1238SOL    HW1 4023   1.396   4.264   0.959
 1238SOL    HW2 4024   1.518   4.327   1.024
 1239SOL     OW 4025   1.856   4.527   0.396
 1239SOL    HW1 4026   1.901   4.473   0.460
 1239SOL    HW2 4027   1.846   4.471   0.319
 1240SOL     OW 4028   1.733   4.957   0.676
 1240SOL    HW1 4029   1.825   4.983   0.677
 1240SOL    HW2 4030   1.685   5.039   0.688
 1241SOL     OW 4031   1.350   4.281   0.053
 1241SOL    HW1 4032   1.286   4.278   0.124
 1241SOL    HW2 4033   1.405   4.204   0.067
 1242SOL     OW 4034   0.518   3.982   0.296
 1242SOL    HW1 4035   0.560   3.935   0.224
 1242SOL    HW2 4036   0.502   4.070   0.260
 1243SOL     OW 4037   1.762   4.931   1.575
 1243SOL    HW1 4038   1.820   4.880   1.631
 1243SOL    HW2 4039   1.803   5.018   1.571
 1244SOL     OW 4040   1.055   5.016   1.295
 1244SOL    HW1 4041   0.978   5.006   1.351
 1244SOL    HW2 4042   1.129   4.996   1.352
 1245SOL     OW 4043   1.176   4.923   1.064
 1245SOL    HW1 4044   1.119   4.958   1.132
 1245SOL    HW2 4045   1.121   4.922   0.985
 1246SOL     OW 4046   1.610   4.808   1.091
 1246SOL    HW1 4047   1.588   4.867   1.163
 1246SOL    HW2 4048   1.540   4.823   1.027
 1247SOL     OW 4049   0.920   3.804   1.382
 1247SOL    HW1 4050   0.941   3.788   1.290
 1247SOL    HW2 4051   1.000   3.843   1.418
 1248SOL     OW 4052   0.961   4.824   1.763
 1248SOL    HW1 4053   0.868   4.839   1.779
 1248SOL    HW2 4054   0.963   4.752   1.700
 1249SOL     OW 4055   0.722   4.771   0.393
 1249SOL    HW1 4056   0.705   4.744   0.483
 1249SOL    HW2 4057   0.801   4.724   0.368
 1250SOL     OW 4058   0.410   4.558   1.261
 1250SOL    HW1 4059   0.480   4.568   1.326
 1250SOL    HW2 4060   0.386   4.465   1.266
 1251SOL     OW 4061   1.266   4.091   1.293
 1251SOL    HW1 4062   1.292   4.171   1.338
 1251SOL    HW2 4063   1.177   4.109   1.262
 1252SOL     OW 4064   5.265   0.192   1.354
 1252SOL    HW1 4065   5.207   0.267   1.372
 1252SOL    HW2 4066   0.066   0.205   1.413
 1253SOL     OW 4067   0.371   4.857   0.469
 1253SOL    HW1 4068   0.411   4.937   0.437
 1253SOL    HW2 4069   0.364   4.801   0.392
 1254SOL     OW 4070   0.536   4.203   0.864
 1254SOL    HW1 4071   0.543   4.261   0.789
 1254SOL    HW2 4072   0.596   4.239   0.929
 1255SOL     OW 4073   1.575   4.339   0.487
 1255SOL    HW1 4074   1.514   4.379   0.550
 1255SOL    HW2 4075   1.635   4.410   0.464
 1256SOL     OW 4076   0.450   4.455   1.628
 1256SOL    HW1 4077   0.503   4.498   1.561
 1256SOL    HW2 4078   0.500   4.377   1.651
 1257SOL     OW 4079   1.629   4.510   1.697
 1257SOL    HW1 4080   1.542   4.548   1.687
 1257SOL    HW2 4081   1.680   4.547   1.624
 1258SOL     OW 4082   0.994   3.864   1.757
 1258SOL    HW1 4083   1.055   3.936   1.739
 1258SOL    HW2 4084   1.044   3.785   1.737
 1259SOL     OW 4085   0.508   3.769   1.759
 1259SOL    HW1 4086   0.455   3.722   1.695
 1259SOL    HW2 4087   0.456   3.846   1.780
 1260SOL     OW 4088   0.576   4.589   1.039
 1260SOL    HW1 4089   0.612   4.678   1.035
 1260SOL    HW2 4090   0.516   4.589   1.113
 1261SOL     OW 4091   1.312   4.570   0.996
 1261SOL    HW1 4092   1.222   4.545   0.976
 1261SOL    HW2 4093   1.364   4.491   0.977
 1262SOL     OW 4094   1.163   4.237   0.252
 1262SOL    HW1 4095   1.196   4.166   0.307
 1262SOL    HW2 4096   1.137   4.306   0.314
 1263SOL     OW 4097   0.290   3.887   1.220
 1263SOL    HW1 4098   0.264   3.914   1.308
 1263SOL    HW2 4099   0.265   3.795   1.214
 1264SOL     OW 4100   0.044   5.020   1.292
 1264SOL    HW1 4101   0.086   4.973   1.364
 1264SOL    HW2 4102   5.248   5.071   1.334
 1265SOL     OW 4103   0.699   4.337   1.037
 1265SOL    HW1 4104   0.777   4.334   0.982
 1265SOL    HW2 4105   0.667   4.427   1.029
 1266SOL     OW 4106   1.744   4.698   1.866
 1266SOL    HW1 4107   1.707   4.623   1.821
 1266SOL    HW2 4108   1.687   4.711   1.942
 1267SOL     OW 4109   0.354   3.797   0.652
 1267SOL    HW1 4110   0.323   3.883   0.680
 1267SOL    HW2 4111   0.364   3.747   0.733
 1268SOL     OW 4112   1.593   4.096   0.363
 1268SOL    HW1 4113   1.629   4.039   0.431
 1268SOL    HW2 4114   1.582   4.180   0.407
 1269SOL     OW 4115   1.032   4.481   0.963
 1269SOL    HW1 4116   1.011   4.495   1.056
 1269SOL    HW2 4117   1.001   4.392   0.945
 1270SOL     OW 4118   1.922   0.024   1.586
 1270SOL    HW1 4119   1.957   0.110   1.563
 1270SOL    HW2 4120   1.968   0.000   1.667
 1271SOL     OW 4121   0.360   4.628   1.824
 1271SOL    HW1 4122   0.435   4.651   1.878
 1271SOL    HW2 4123   0.394   4.563   1.762
 1272SOL     OW 4124   1.417   4.027   0.163
 1272SOL    HW1 4125   1.411   3.932   0.172
 1272SOL    HW2 4126   1.473   4.054   0.236
 1273SOL     OW 4127   1.280   4.559   0.039
 1273SOL    HW1 4128   1.310   4.470   0.025
 1273SOL    HW2 4129   1.304   4.606   5.120
 1274SOL     OW 4130   0.306   4.528   0.925
 1274SOL    HW1 4131   0.401   4.541   0.930
 1274SOL    HW2 4132   0.293   4.438   0.956
 1275SOL     OW 4133   0.306   4.250   1.009
 1275SOL    HW1 4134   0.255   4.169   1.002
 1275SOL    HW2 4135   0.383   4.235   0.954
 1276SOL     OW 4136   1.139   4.089   1.684
 1276SOL    HW1 4137   1.095   4.139   1.753
 1276SOL    HW2 4138   1.225   4.131   1.675
 1277SOL     OW 4139   1.157   3.911   1.473
 1277SOL    HW1 4140   1.146   3.973   1.545
 1277SOL    HW2 4141   1.204   3.960   1.406
 1278SOL     OW 4142   0.052   5.073   0.218
 1278SOL    HW1 4143   5.253   5.045   0.162
 1278SOL    HW2 4144   0.077   4.994   0.265
 1279SOL     OW 4145   0.946   4.503   1.222
 1279SOL    HW1 4146   1.009   4.490   1.292
 1279SOL    HW2 4147   0.869   4.453   1.249
 1280SOL     OW 4148   0.031   4.345   1.127
 1280SOL    HW1 4149   0.114   4.316   1.088
 1280SOL    HW2 4150   0.035   4.315   1.218
 1281SOL     OW 4151   0.139   4.219   1.702
 1281SOL    HW1 4152   0.206   4.170   1.654
 1281SOL    HW2 4153   0.145   4.308   1.668
 1282SOL     OW 4154   1.394   4.646   1.654
 1282SOL    HW1 4155   1.417   4.739   1.649
 1282SOL    HW2 4156   1.388   4.618   1.563
 1283SOL     OW 4157   0.829   4.300   0.384
 1283SOL    HW1 4158   0.832   4.234   0.316
 1283SOL    HW2 4159   0.749   4.350   0.365
 1284SOL     OW 4160   1.636   4.315   1.156
 1284SOL    HW1 4161   1.629   4.257   1.232
 1284SOL    HW2 4162   1.728   4.310   1.131
 1285SOL     OW 4163   0.736   4.147   1.231
 1285SOL    HW1 4164   0.673   4.076   1.220
 1285SOL    HW2 4165   0.713   4.211   1.163
 1286SOL     OW 4166   0.504   4.234   0.176
 1286SOL    HW1 4167   0.537   4.300   0.238
 1286SOL    HW2 4168   0.418   4.266   0.150
 1287SOL     OW 4169   0.182   4.863   1.473
 1287SOL    HW1 4170   0.180   4.821   1.559
 1287SOL    HW2 4171   0.174   4.790   1.411
 1288SOL     OW 4172   1.323   4.744   1.206
 1288SOL    HW1 4173   1.330   4.678   1.138
 1288SOL    HW2 4174   1.275   4.816   1.164
 1289SOL     OW 4175   1.296   4.574   0.316
 1289SOL    HW1 4176   1.227   4.521   0.355
 1289SOL    HW2 4177   1.288   4.560   0.222
 1290SOL     OW 4178   0.070   4.839   1.080
 1290SOL    HW1 4179   0.051   4.901   1.150
 1290SOL    HW2 4180   5.269   4.848   1.020
 1291SOL     OW 4181   0.953   3.826   0.106
 1291SOL    HW1 4182   1.025   3.878   0.069
 1291SOL    HW2 4183   0.997   3.754   0.152
 1292SOL     OW 4184   1.731   3.910   0.524
 1292SOL    HW1 4185   1.794   3.883   0.458
 1292SOL    HW2 4186   1.701   3.828   0.564
 1293SOL     OW 4187   1.268   4.670   0.681
 1293SOL    HW1 4188   1.337   4.604   0.689
 1293SOL    HW2 4189   1.307   4.740   0.629
 1294SOL     OW 4190   0.794   4.987   1.398
 1294SOL    HW1 4191   0.760   5.024   1.479
 1294SOL    HW2 4192   0.728   5.010   1.332
 1295SOL     OW 4193   1.845   3.884   0.962
 1295SOL    HW1 4194   1.873   3.795   0.942
 1295SOL    HW2 4195   1.757   3.891   0.925
 1296SOL     OW 4196   0.244   4.030   0.727
 1296SOL    HW1 4197   0.168   4.079   0.694
 1296SOL    HW2 4198   0.229   4.024   0.821
 1297SOL     OW 4199   0.827   4.718   1.387
 1297SOL    HW1 4200   0.875   4.696   1.307
 1297SOL    HW2 4201   0.821   4.814   1.386
 1298SOL     OW 4202   0.942   4.648   0.311
 1298SOL    HW1 4203   0.997   4.684   0.240
 1298SOL    HW2 4204   0.995   4.577   0.348
 1299SOL     OW 4205   0.399   5.029   1.416
 1299SOL    HW1 4206   0.404   5.080   1.497
 1299SOL    HW2 4207   0.326   4.969   1.430
 1300SOL     OW 4208   1.600   4.993   1.341
 1300SOL    HW1 4209   1.664   4.958   1.403
 1300SOL    HW2 4210   1.567   5.072   1.383
 1301SOL     OW 4211   1.071   4.884   0.790
 1301SOL    HW1 4212   0.997   4.825   0.802
 1301SOL    HW2 4213   1.138   4.830   0.747
 1302SOL     OW 4214   1.034   3.972   0.960
 1302SOL    HW1 4215   1.033   3.930   0.874
 1302SOL    HW2 4216   1.028   3.900   1.023
 1303SOL     OW 4217   1.752   4.101   1.391
 1303SOL    HW1 4218   1.822   4.166   1.386
 1303SOL    HW2 4219   1.779   4.033   1.330
 1304SOL     OW 4220   0.144   4.754   1.721
 1304SOL    HW1 4221   0.065   4.719   1.764
 1304SOL    HW2 4222   0.216   4.710   1.765
 1305SOL     OW 4223   0.685   3.920   1.496
 1305SOL    HW1 4224   0.769   3.894   1.457
 1305SOL    HW2 4225   0.708   3.952   1.583
 1306SOL     OW 4226   0.143   4.069   5.107
 1306SOL    HW1 4227   0.092   4.035   0.021
 1306SOL    HW2 4228   0.083   4.127   5.061
 1307SOL     OW 4229   1.423   4.571   1.394
 1307SOL    HW1 4230   1.373   4.630   1.337
 1307SOL    HW2 4231   1.511   4.571   1.357
 1308SOL     OW 4232   0.074   3.907   0.215
 1308SOL    HW1 4233   0.063   3.999   0.238
 1308SOL    HW2 4234   0.093   3.864   0.299
 1309SOL     OW 4235   0.620   4.550   1.436
 1309SOL    HW1 4236   0.681   4.622   1.425
 1309SOL    HW2 4237   0.674   4.471   1.430
 1310SOL     OW 4238   0.722   4.274   1.686
 1310SOL    HW1 4239   0.772   4.326   1.749
 1310SOL    HW2 4240   0.733   4.184   1.715
 1311SOL     OW 4241   1.485   4.905   1.640
 1311SOL    HW1 4242   1.476   4.934   1.731
 1311SOL    HW2 4243   1.578   4.919   1.619
 1312SOL     OW 4244   1.658   4.586   1.250
 1312SOL    HW1 4245   1.654   4.504   1.200
 1312SOL    HW2 4246   1.646   4.655   1.185
 1313SOL     OW 4247   1.226   4.049   0.455
 1313SOL    HW1 4248   1.286   3.974   0.458
 1313SOL    HW2 4249   1.253   4.103   0.530
 1314SOL     OW 4250   0.568   4.431   0.701
 1314SOL    HW1 4251   0.617   4.511   0.685
 1314SOL    HW2 4252   0.499   4.431   0.635
 1315SOL     OW 4253   1.748   4.074   1.666
 1315SOL    HW1 4254   1.747   4.090   1.572
 1315SOL    HW2 4255   1.670   4.021   1.683
 1316SOL     OW 4256   1.758   4.644   1.498
 1316SOL    HW1 4257   1.760   4.740   1.502
 1316SOL    HW2 4258   1.733   4.624   1.408
 1317SOL     OW 4259   0.877   4.703   0.864
 1317SOL    HW1 4260   0.925   4.629   0.900
 1317SOL    HW2 4261   0.825   4.737   0.937
 1318SOL     OW 4262   1.084   4.749   0.096
 1318SOL    HW1 4263   1.025   4.738   0.021
 1318SOL    HW2 4264   1.155   4.687   0.079
 1319SOL     OW 4265   0.242   5.016   1.839
 1319SOL    HW1 4266   0.205   4.935   1.804
 1319SOL    HW2 4267   0.186   5.039   1.913
 1320SOL     OW 4268   0.124   4.941   0.664
 1320SOL    HW1 4269   0.160   4.888   0.736
 1320SOL    HW2 4270   0.192   5.004   0.644
 1321SOL     OW 4271   0.670   5.109   1.621
 1321SOL    HW1 4272   0.594   5.123   1.679
 1321SOL    HW2 4273   0.683   0.056   1.579
 1322SOL     OW 4274   1.808   3.890   1.232
 1322SOL    HW1 4275   1.806   3.795   1.242
 1322SOL    HW2 4276   1.824   3.904   1.139
 1323SOL     OW 4277   0.432   4.140   0.525
 1323SOL    HW1 4278   0.458   4.070   0.465
 1323SOL    HW2 4279   0.391   4.094   0.598
 1324SOL     OW 4280   1.632   0.039   1.144
 1324SOL    HW1 4281   1.575   0.008   1.073
 1324SOL    HW2 4282   1.629   5.107   1.209
 1325SOL     OW 4283   0.360   4.291   1.283
 1325SOL    HW1 4284   0.407   4.223   1.332
 1325SOL    HW2 4285   0.361   4.261   1.193
 1326SOL     OW 4286   1.421   3.957   1.114
 1326SOL    HW1 4287   1.433   3.867   1.146
 1326SOL    HW2 4288   1.376   4.002   1.185
 1327SOL     OW 4289   1.013   3.742   1.119
 1327SOL    HW1 4290   0.961   3.678   1.070
 1327SOL    HW2 4291   1.100   3.702   1.124
 1328SOL     OW 4292   0.822   5.009   0.296
 1328SOL    HW1 4293   0.781   4.929   0.329
 1328SOL    HW2 4294   0.821   5.069   0.371
 1329SOL     OW 4295   1.372   3.759   0.204
 1329SOL    HW1 4296   1.416   3.688   0.157
 1329SOL    HW2 4297   1.281   3.731   0.210
 1330SOL     OW 4298   1.296   4.199   0.674
 1330SOL    HW1 4299   1.248   4.282   0.674
 1330SOL    HW2 4300   1.289   4.168   0.765
 1331SOL     OW 4301   1.583   3.912   0.893
 1331SOL    HW1 4302   1.530   3.941   0.967
 1331SOL    HW2 4303   1.583   3.987   0.833
 1332SOL     OW 4304   0.077   4.805   0.300
 1332SOL    HW1 4305   0.148   4.740   0.294
 1332SOL    HW2 4306   0.021   4.773   0.370
 1333SOL     OW 4307   0.225   4.332   1.990
 1333SOL    HW1 4308   0.163   4.298   2.055
 1333SOL    HW2 4309   0.175   4.333   1.908
 1334SOL     OW 4310   0.176   4.009   2.866
 1334SOL    HW1 4311   0.219   3.960   2.936
 1334SOL    HW2 4312   0.082   4.000   2.883
 1335SOL     OW 4313   0.014   4.112   2.500
 1335SOL    HW1 4314   5.195   4.137   2.516
 1335SOL    HW2 4315   0.009   4.022   2.469
 1336SOL     OW 4316   0.592   5.031   3.082
 1336SOL    HW1 4317   0.542   5.063   3.007
 1336SOL    HW2 4318   0.527   5.022   3.152
 1337SOL     OW 4319   1.572   0.047   2.544
 1337SOL    HW1 4320   1.597   0.087   2.627
 1337SOL    HW2 4321   1.481   0.075   2.530
 1338SOL     OW 4322   1.128   4.436   2.544
 1338SOL    HW1 4323   1.171   4.521   2.537
 1338SOL    HW2 4324   1.080   4.440   2.626
 1339SOL     OW 4325   1.804   4.299   2.076
 1339SOL    HW1 4326   1.764   4.300   1.989
 1339SOL    HW2 4327   1.756   4.231   2.124
 1340SOL     OW 4328   0.697   4.851   2.884
 1340SOL    HW1 4329   0.674   4.904   2.960
 1340SOL    HW2 4330   0.659   4.898   2.810
 1341SOL     OW 4331   0.889   4.459   3.700
 1341SOL    HW1 4332   0.878   4.523   3.770
 1341SOL    HW2 4333   0.907   4.512   3.622
 1342SOL     OW 4334   0.694   4.691   2.498
 1342SOL    HW1 4335   0.766   4.693   2.561
 1342SOL    HW2 4336   0.624   4.741   2.540
 1343SOL     OW 4337   0.694   4.887   3.689
 1343SOL    HW1 4338   0.717   4.952   3.755
 1343SOL    HW2 4339   0.673   4.938   3.611
 1344SOL     OW 4340   0.441   5.126   2.881
 1344SOL    HW1 4341   0.346   5.129   2.896
 1344SOL    HW2 4342   0.459   0.065   2.828
 1345SOL     OW 4343   0.461   4.093   3.306
 1345SOL    HW1 4344   0.537   4.038   3.323
 1345SOL    HW2 4345   0.386   4.039   3.331
 1346SOL     OW 4346   1.585   4.153   2.617
 1346SOL    HW1 4347   1.524   4.165   2.544
 1346SOL    HW2 4348   1.562   4.222   2.679
 1347SOL     OW 4349   0.254   4.787   2.751
 1347SOL    HW1 4350   0.264   4.693   2.761
 1347SOL    HW2 4351   0.195   4.813   2.823
 1348SOL     OW 4352   0.560   4.707   1.997
 1348SOL    HW1 4353   0.605   4.760   1.932
 1348SOL    HW2 4354   0.604   4.728   2.080
 1349SOL     OW 4355   1.578   3.860   3.316
 1349SOL    HW1 4356   1.624   3.930   3.270
 1349SOL    HW2 4357   1.550   3.900   3.399
 1350SOL     OW 4358   0.112   4.351   2.414
 1350SOL    HW1 4359   0.086   4.268   2.452
 1350SOL    HW2 4360   0.083   4.417   2.477
 1351SOL     OW 4361   1.695   4.607   2.508
 1351SOL    HW1 4362   1.784   4.592   2.539
 1351SOL    HW2 4363   1.705   4.660   2.429
 1352SOL     OW 4364   1.669   4.823   2.307
 1352SOL    HW1 4365   1.750   4.817   2.257
 1352SOL    HW2 4366   1.694   4.872   2.386
 1353SOL     OW 4367   0.167   4.457   3.447
 1353SOL    HW1 4368   0.262   4.471   3.452
 1353SOL    HW2 4369   0.129   4.544   3.450
 1354SOL     OW 4370   1.281   4.930   3.293
 1354SOL    HW1 4371   1.320   4.874   3.226
 1354SOL    HW2 4372   1.348   4.935   3.361
 1355SOL     OW 4373   0.843   3.735   2.382
 1355SOL    HW1 4374   0.884   3.817   2.354
 1355SOL    HW2 4375   0.749   3.754   2.383
 1356SOL     OW 4376   0.153   4.668   3.152
 1356SOL    HW1 4377   0.239   4.630   3.130
 1356SOL    HW2 4378   0.124   4.710   3.070
 1357SOL     OW 4379   1.547   4.734   2.072
 1357SOL    HW1 4380   1.479   4.672   2.100
 1357SOL    HW2 4381   1.589   4.762   2.153
 1358SOL     OW 4382   0.366   3.978   3.734
 1358SOL    HW1 4383   0.405   4.056   3.775
 1358SOL    HW2 4384   0.272   3.992   3.739
 1359SOL     OW 4385   1.460   5.083   2.826
 1359SOL    HW1 4386   1.371   5.117   2.824
 1359SOL    HW2 4387   1.454   4.995   2.788
 1360SOL     OW 4388   0.586   4.417   2.141
 1360SOL    HW1 4389   0.588   4.503   2.100
 1360SOL    HW2 4390   0.519   4.424   2.209
 1361SOL     OW 4391   1.280   4.119   2.803
 1361SOL    HW1 4392   1.192   4.082   2.807
 1361SOL    HW2 4393   1.334   4.059   2.856
 1362SOL     OW 4394   0.785   4.332   3.287
 1362SOL    HW1 4395   0.764   4.303   3.376
 1362SOL    HW2 4396   0.764   4.256   3.232
 1363SOL     OW 4397   1.391   4.198   3.534
 1363SOL    HW1 4398   1.396   4.242   3.619
 1363SOL    HW2 4399   1.440   4.117   3.545
 1364SOL     OW 4400   0.944   4.601   3.466
 1364SOL    HW1 4401   1.002   4.539   3.422
 1364SOL    HW2 4402   0.895   4.642   3.394
 1365SOL     OW 4403   1.011   4.121   3.066
 1365SOL    HW1 4404   0.919   4.130   3.088
 1365SOL    HW2 4405   1.012   4.075   2.982
 1366SOL     OW 4406   1.054   4.427   2.275
 1366SOL    HW1 4407   1.076   4.426   2.368
 1366SOL    HW2 4408   0.971   4.379   2.270
 1367SOL     OW 4409   0.044   4.528   2.630
 1367SOL    HW1 4410   0.101   4.516   2.706
 1367SOL    HW2 4411   0.090   4.590   2.574
 1368SOL     OW 4412   0.884   4.073   2.063
 1368SOL    HW1 4413   0.938   4.122   2.001
 1368SOL    HW2 4414   0.854   3.996   2.014
 1369SOL     OW 4415   1.678   4.285   3.702
 1369SOL    HW1 4416   1.663   4.363   3.649
 1369SOL    HW2 4417   1.709   4.219   3.640
 1370SOL     OW 4418   1.425   4.872   2.444
 1370SOL    HW1 4419   1.499   4.845   2.390
 1370SOL    HW2 4420   1.423   4.968   2.435
 1371SOL     OW 4421   0.566   3.897   2.777
 1371SOL    HW1 4422   0.570   3.916   2.871
 1371SOL    HW2 4423   0.557   3.983   2.736
 1372SOL     OW 4424   1.801   4.786   2.762
 1372SOL    HW1 4425   1.759   4.822   2.684
 1372SOL    HW2 4426   1.731   4.781   2.827
 1373SOL     OW 4427   0.284   4.676   2.134
 1373SOL    HW1 4428   0.341   4.691   2.059
 1373SOL    HW2 4429   0.275   4.581   2.138
 1374SOL     OW 4430   1.464   4.490   2.575
 1374SOL    HW1 4431   1.475   4.440   2.656
 1374SOL    HW2 4432   1.548   4.533   2.562
 1375SOL     OW 4433   0.208   3.970   3.344
 1375SOL    HW1 4434   0.135   4.029   3.324
 1375SOL    HW2 4435   0.168   3.895   3.386
 1376SOL     OW 4436   1.637   5.098   1.978
 1376SOL    HW1 4437   1.610   0.052   1.980
 1376SOL    HW2 4438   1.558   5.050   1.952
 1377SOL     OW 4439   1.388   3.834   2.322
 1377SOL    HW1 4440   1.391   3.812   2.229
 1377SOL    HW2 4441   1.474   3.808   2.355
 1378SOL     OW 4442   0.381   4.405   2.332
 1378SOL    HW1 4443   0.401   4.312   2.345
 1378SOL    HW2 4444   0.289   4.414   2.357
 1379SOL     OW 4445   1.507   3.947   3.579
 1379SOL    HW1 4446   1.516   3.967   3.672
 1379SOL    HW2 4447   1.451   3.869   3.577
 1380SOL     OW 4448   0.673   3.832   1.966
 1380SOL    HW1 4449   0.726   3.755   1.986
 1380SOL    HW2 4450   0.613   3.803   1.897
 1381SOL     OW 4451   0.762   4.002   3.616
 1381SOL    HW1 4452   0.846   3.955   3.614
 1381SOL    HW2 4453   0.713   3.959   3.686
 1382SOL     OW 4454   1.326   4.313   3.295
 1382SOL    HW1 4455   1.359   4.280   3.379
 1382SOL    HW2 4456   1.368   4.398   3.284
 1383SOL     OW 4457   0.928   4.239   2.748
 1383SOL    HW1 4458   0.904   4.226   2.656
 1383SOL    HW2 4459   0.956   4.153   2.778
 1384SOL     OW 4460   0.577   3.788   2.355
 1384SOL    HW1 4461   0.502   3.790   2.414
 1384SOL    HW2 4462   0.564   3.862   2.296
 1385SOL     OW 4463   1.413   4.918   1.924
 1385SOL    HW1 4464   1.468   4.856   1.971
 1385SOL    HW2 4465   1.331   4.870   1.907
 1386SOL     OW 4466   0.298   3.751   2.024
 1386SOL    HW1 4467   0.349   3.818   1.978
 1386SOL    HW2 4468   0.364   3.698   2.069
 1387SOL     OW 4469   0.958   3.974   2.310
 1387SOL    HW1 4470   0.931   4.008   2.225
 1387SOL    HW2 4471   1.051   3.993   2.316
 1388SOL     OW 4472   1.073   4.416   3.311
 1388SOL    HW1 4473   1.011   4.343   3.313
 1388SOL    HW2 4474   1.159   4.375   3.305
 1389SOL     OW 4475   1.312   0.162   2.587
 1389SOL    HW1 4476   1.301   0.255   2.565
 1389SOL    HW2 4477   1.223   0.132   2.608
 1390SOL     OW 4478   0.487   4.829   2.606
 1390SOL    HW1 4479   0.417   4.823   2.671
 1390SOL    HW2 4480   0.443   4.850   2.524
 1391SOL     OW 4481   1.035   4.231   1.894
 1391SOL    HW1 4482   0.992   4.315   1.877
 1391SOL    HW2 4483   1.099   4.250   1.963
 1392SOL     OW 4484   0.110   4.262   3.254
 1392SOL    HW1 4485   0.198   4.268   3.215
 1392SOL    HW2 4486   0.106   4.336   3.315
 1393SOL     OW 4487   0.561   3.928   3.050
 1393SOL    HW1 4488   0.594   3.858   3.105
 1393SOL    HW2 4489   0.466   3.926   3.062
 1394SOL     OW 4490   0.872   4.175   2.489
 1394SOL    HW1 4491   0.836   4.230   2.420
 1394SOL    HW2 4492   0.900   4.095   2.445
 1395SOL     OW 4493   1.025   3.785   2.605
 1395SOL    HW1 4494   0.965   3.774   2.531
 1395SOL    HW2 4495   1.006   3.710   2.661
 1396SOL     OW 4496   1.442   4.828   2.732
 1396SOL    HW1 4497   1.380   4.757   2.748
 1396SOL    HW2 4498   1.445   4.835   2.636
 1397SOL     OW 4499   1.461   4.335   2.807
 1397SOL    HW1 4500   1.398   4.264   2.819
 1397SOL    HW2 4501   1.519   4.328   2.884
 1398SOL     OW 4502   1.829   4.515   2.241
 1398SOL    HW1 4503   1.885   4.474   2.307
 1398SOL    HW2 4504   1.816   4.447   2.174
 1399SOL     OW 4505   1.734   4.955   2.533
 1399SOL    HW1 4506   1.827   4.980   2.537
 1399SOL    HW2 4507   1.687   5.037   2.544
 1400SOL     OW 4508   1.393   4.302   1.926
 1400SOL    HW1 4509   1.341   4.273   2.001
 1400SOL    HW2 4510   1.483   4.280   1.949
 1401SOL     OW 4511   0.538   3.979   2.166
 1401SOL    HW1 4512   0.590   3.934   2.100
 1401SOL    HW2 4513   0.505   4.058   2.123
 1402SOL     OW 4514   1.761   4.931   3.439
 1402SOL    HW1 4515   1.817   4.885   3.501
 1402SOL    HW2 4516   1.799   5.018   3.430
 1403SOL     OW 4517   1.054   5.017   3.157
 1403SOL    HW1 4518   0.978   5.006   3.214
 1403SOL    HW2 4519   1.129   4.995   3.212
 1404SOL     OW 4520   1.175   4.919   2.926
 1404SOL    HW1 4521   1.118   4.958   2.992
 1404SOL    HW2 4522   1.124   4.921   2.846
 1405SOL     OW 4523   1.609   4.806   2.958
 1405SOL    HW1 4524   1.588   4.865   3.030
 1405SOL    HW2 4525   1.539   4.820   2.895
 1406SOL     OW 4526   0.920   3.802   3.248
 1406SOL    HW1 4527   0.939   3.785   3.155
 1406SOL    HW2 4528   1.000   3.841   3.282
 1407SOL     OW 4529   0.959   4.821   3.628
 1407SOL    HW1 4530   0.865   4.835   3.642
 1407SOL    HW2 4531   0.963   4.751   3.563
 1408SOL     OW 4532   0.706   4.765   2.224
 1408SOL    HW1 4533   0.701   4.743   2.317
 1408SOL    HW2 4534   0.785   4.719   2.193
 1409SOL     OW 4535   0.408   4.558   3.123
 1409SOL    HW1 4536   0.479   4.567   3.186
 1409SOL    HW2 4537   0.384   4.465   3.127
 1410SOL     OW 4538   1.266   4.086   3.155
 1410SOL    HW1 4539   1.294   4.166   3.198
 1410SOL    HW2 4540   1.178   4.105   3.122
 1411SOL     OW 4541   5.259   0.180   3.221
 1411SOL    HW1 4542   5.196   0.250   3.239
 1411SOL    HW2 4543   0.062   0.201   3.276
 1412SOL     OW 4544   0.368   4.841   2.343
 1412SOL    HW1 4545   0.445   4.889   2.313
 1412SOL    HW2 4546   0.343   4.787   2.268
 1413SOL     OW 4547   0.535   4.213   2.722
 1413SOL    HW1 4548   0.542   4.273   2.647
 1413SOL    HW2 4549   0.598   4.247   2.785
 1414SOL     OW 4550   1.579   4.346   2.353
 1414SOL    HW1 4551   1.518   4.387   2.415
 1414SOL    HW2 4552   1.640   4.416   2.331
 1415SOL     OW 4553   0.446   4.454   3.486
 1415SOL    HW1 4554   0.500   4.498   3.420
 1415SOL    HW2 4555   0.494   4.374   3.507
 1416SOL     OW 4556   1.632   4.511   3.559
 1416SOL    HW1 4557   1.545   4.549   3.548
 1416SOL    HW2 4558   1.684   4.547   3.487
 1417SOL     OW 4559   0.994   3.863   3.621
 1417SOL    HW1 4560   1.055   3.935   3.602
 1417SOL    HW2 4561   1.042   3.784   3.598
 1418SOL     OW 4562   0.508   3.769   3.621
 1418SOL    HW1 4563   0.456   3.722   3.556
 1418SOL    HW2 4564   0.455   3.847   3.641
 1419SOL     OW 4565   0.578   4.587   2.900
 1419SOL    HW1 4566   0.611   4.677   2.894
 1419SOL    HW2 4567   0.516   4.589   2.973
 1420SOL     OW 4568   1.311   4.571   2.855
 1420SOL    HW1 4569   1.221   4.546   2.835
 1420SOL    HW2 4570   1.362   4.493   2.837
 1421SOL     OW 4571   1.199   4.250   2.119
 1421SOL    HW1 4572   1.212   4.174   2.177
 1421SOL    HW2 4573   1.156   4.315   2.174
 1422SOL     OW 4574   0.290   3.886   3.089
 1422SOL    HW1 4575   0.264   3.914   3.177
 1422SOL    HW2 4576   0.262   3.795   3.083
 1423SOL     OW 4577   0.043   5.027   3.152
 1423SOL    HW1 4578   0.083   4.978   3.225
 1423SOL    HW2 4579   5.260   5.092   3.194
 1424SOL     OW 4580   0.703   4.337   2.899
 1424SOL    HW1 4581   0.781   4.335   2.844
 1424SOL    HW2 4582   0.670   4.426   2.892
 1425SOL     OW 4583   1.746   4.700   3.728
 1425SOL    HW1 4584   1.710   4.624   3.682
 1425SOL    HW2 4585   1.688   4.712   3.803
 1426SOL     OW 4586   0.337   3.790   2.498
 1426SOL    HW1 4587   0.312   3.879   2.524
 1426SOL    HW2 4588   0.348   3.743   2.580
 1427SOL     OW 4589   1.626   4.124   2.201
 1427SOL    HW1 4590   1.668   4.061   2.260
 1427SOL    HW2 4591   1.599   4.196   2.258
 1428SOL     OW 4592   1.031   4.482   2.821
 1428SOL    HW1 4593   1.009   4.495   2.913
 1428SOL    HW2 4594   1.001   4.393   2.802
 1429SOL     OW 4595   1.918   0.025   3.442
 1429SOL    HW1 4596   1.955   0.110   3.419
 1429SOL    HW2 4597   1.967   5.135   3.519
 1430SOL     OW 4598   0.358   4.625   3.683
 1430SOL    HW1 4599   0.432   4.647   3.740
 1430SOL    HW2 4600   0.393   4.561   3.621
 1431SOL     OW 4601   1.520   3.997   1.978
 1431SOL    HW1 4602   1.468   3.927   2.017
 1431SOL    HW2 4603   1.559   4.043   2.052
 1432SOL     OW 4604   1.275   4.544   1.877
 1432SOL    HW1 4605   1.314   4.457   1.887
 1432SOL    HW2 4606   1.312   4.578   1.796
 1433SOL     OW 4607   0.302   4.517   2.790
 1433SOL    HW1 4608   0.397   4.530   2.785
 1433SOL    HW2 4609   0.292   4.428   2.825
 1434SOL     OW 4610   0.310   4.245   2.874
 1434SOL    HW1 4611   0.260   4.164   2.866
 1434SOL    HW2 4612   0.385   4.233   2.816
 1435SOL     OW 4613   1.139   4.089   3.546
 1435SOL    HW1 4614   1.095   4.139   3.615
 1435SOL    HW2 4615   1.224   4.131   3.536
 1436SOL     OW 4616   1.156   3.909   3.337
 1436SOL    HW1 4617   1.146   3.972   3.408
 1436SOL    HW2 4618   1.205   3.956   3.269
 1437SOL     OW 4619   0.035   4.997   2.038
 1437SOL    HW1 4620   5.235   5.059   2.049
 1437SOL    HW2 4621   0.038   4.950   2.122
 1438SOL     OW 4622   0.945   4.502   3.081
 1438SOL    HW1 4623   1.008   4.489   3.152
 1438SOL    HW2 4624   0.868   4.452   3.107
 1439SOL     OW 4625   0.027   4.346   2.994
 1439SOL    HW1 4626   0.103   4.307   2.949
 1439SOL    HW2 4627   0.032   4.312   3.083
 1440SOL     OW 4628   0.141   4.218   3.567
 1440SOL    HW1 4629   0.206   4.168   3.518
 1440SOL    HW2 4630   0.147   4.306   3.530
 1441SOL     OW 4631   1.395   4.646   3.516
 1441SOL    HW1 4632   1.418   4.739   3.510
 1441SOL    HW2 4633   1.388   4.617   3.425
 1442SOL     OW 4634   0.819   4.289   2.234
 1442SOL    HW1 4635   0.829   4.215   2.175
 1442SOL    HW2 4636   0.739   4.333   2.204
 1443SOL     OW 4637   1.637   4.317   3.019
 1443SOL    HW1 4638   1.629   4.256   3.092
 1443SOL    HW2 4639   1.728   4.312   2.993
 1444SOL     OW 4640   0.736   4.146   3.093
 1444SOL    HW1 4641   0.673   4.075   3.082
 1444SOL    HW2 4642   0.714   4.209   3.024
 1445SOL     OW 4643   0.459   4.199   2.018
 1445SOL    HW1 4644   0.521   4.265   2.051
 1445SOL    HW2 4645   0.377   4.247   2.009
 1446SOL     OW 4646   0.179   4.869   3.336
 1446SOL    HW1 4647   0.178   4.829   3.423
 1446SOL    HW2 4648   0.171   4.796   3.275
 1447SOL     OW 4649   1.322   4.742   3.069
 1447SOL    HW1 4650   1.329   4.676   3.000
 1447SOL    HW2 4651   1.274   4.814   3.028
 1448SOL     OW 4652   1.333   4.581   2.150
 1448SOL    HW1 4653   1.265   4.545   2.207
 1448SOL    HW2 4654   1.301   4.566   2.061
 1449SOL     OW 4655   0.067   4.839   2.945
 1449SOL    HW1 4656   0.045   4.903   3.013
 1449SOL    HW2 4657   5.269   4.847   2.881
 1450SOL     OW 4658   1.764   3.935   2.346
 1450SOL    HW1 4659   1.820   3.909   2.272
 1450SOL    HW2 4660   1.722   3.854   2.374
 1451SOL     OW 4661   1.266   4.672   2.537
 1451SOL    HW1 4662   1.335   4.607   2.551
 1451SOL    HW2 4663   1.309   4.742   2.487
 1452SOL     OW 4664   0.796   4.987   3.265
 1452SOL    HW1 4665   0.761   5.025   3.346
 1452SOL    HW2 4666   0.732   5.010   3.198
 1453SOL     OW 4667   1.849   3.884   2.831
 1453SOL    HW1 4668   1.879   3.795   2.812
 1453SOL    HW2 4669   1.762   3.889   2.791
 1454SOL     OW 4670   0.261   4.031   2.595
 1454SOL    HW1 4671   0.180   4.071   2.563
 1454SOL    HW2 4672   0.245   4.019   2.689
 1455SOL     OW 4673   1.265   0.181   1.852
 1455SOL    HW1 4674   1.270   0.120   1.925
 1455SOL    HW2 4675   1.174   0.177   1.823
 1456SOL     OW 4676   0.827   4.718   3.248
 1456SOL    HW1 4677   0.874   4.697   3.168
 1456SOL    HW2 4678   0.822   4.814   3.249
 1457SOL     OW 4679   0.925   4.632   2.124
 1457SOL    HW1 4680   0.995   4.682   2.081
 1457SOL    HW2 4681   0.971   4.567   2.177
 1458SOL     OW 4682   0.402   5.028   3.278
 1458SOL    HW1 4683   0.404   5.082   3.357
 1458SOL    HW2 4684   0.327   4.970   3.290
 1459SOL     OW 4685   1.597   4.989   3.202
 1459SOL    HW1 4686   1.664   4.954   3.261
 1459SOL    HW2 4687   1.564   5.067   3.247
 1460SOL     OW 4688   1.073   4.883   2.655
 1460SOL    HW1 4689   0.997   4.825   2.664
 1460SOL    HW2 4690   1.139   4.830   2.612
 1461SOL     OW 4691   1.034   3.972   2.822
 1461SOL    HW1 4692   1.034   3.930   2.737
 1461SOL    HW2 4693   1.028   3.900   2.885
 1462SOL     OW 4694   1.751   4.103   3.254
 1462SOL    HW1 4695   1.821   4.167   3.247
 1462SOL    HW2 4696   1.776   4.033   3.194
 1463SOL     OW 4697   0.149   4.764   3.587
 1463SOL    HW1 4698   0.069   4.724   3.620
 1463SOL    HW2 4699   0.219   4.713   3.627
 1464SOL     OW 4700   0.686   3.920   3.359
 1464SOL    HW1 4701   0.769   3.893   3.320
 1464SOL    HW2 4702   0.709   3.952   3.446
 1465SOL     OW 4703   0.088   4.025   1.887
 1465SOL    HW1 4704   0.000   3.990   1.869
 1465SOL    HW2 4705   0.096   4.100   1.827
 1466SOL     OW 4706   1.423   4.570   3.256
 1466SOL    HW1 4707   1.373   4.629   3.200
 1466SOL    HW2 4708   1.511   4.570   3.220
 1467SOL     OW 4709   0.131   3.934   2.140
 1467SOL    HW1 4710   0.105   3.973   2.057
 1467SOL    HW2 4711   0.186   3.860   2.115
 1468SOL     OW 4712   0.619   4.549   3.296
 1468SOL    HW1 4713   0.681   4.622   3.285
 1468SOL    HW2 4714   0.674   4.471   3.291
 1469SOL     OW 4715   0.723   4.273   3.548
 1469SOL    HW1 4716   0.773   4.325   3.611
 1469SOL    HW2 4717   0.735   4.182   3.578
 1470SOL     OW 4718   1.484   4.906   3.501
 1470SOL    HW1 4719   1.475   4.935   3.592
 1470SOL    HW2 4720   1.576   4.920   3.480
 1471SOL     OW 4721   1.661   4.585   3.118
 1471SOL    HW1 4722   1.657   4.503   3.068
 1471SOL    HW2 4723   1.648   4.654   3.052
 1472SOL     OW 4724   1.223   4.054   2.317
 1472SOL    HW1 4725   1.281   3.978   2.317
 1472SOL    HW2 4726   1.250   4.105   2.393
 1473SOL     OW 4727   0.564   4.436   2.548
 1473SOL    HW1 4728   0.616   4.515   2.532
 1473SOL    HW2 4729   0.501   4.433   2.476
 1474SOL     OW 4730   1.746   4.078   3.530
 1474SOL    HW1 4731   1.746   4.092   3.435
 1474SOL    HW2 4732   1.669   4.023   3.545
 1475SOL     OW 4733   1.771   4.644   3.363
 1475SOL    HW1 4734   1.766   4.740   3.368
 1475SOL    HW2 4735   1.742   4.623   3.274
 1476SOL     OW 4736   0.875   4.702   2.715
 1476SOL    HW1 4737   0.922   4.629   2.754
 1476SOL    HW2 4738   0.822   4.738   2.786
 1477SOL     OW 4739   1.121   4.750   1.967
 1477SOL    HW1 4740   1.069   4.784   1.894
 1477SOL    HW2 4741   1.169   4.676   1.929
 1478SOL     OW 4742   0.242   5.002   3.708
 1478SOL    HW1 4743   0.215   4.924   3.661
 1478SOL    HW2 4744   0.175   5.015   3.775
 1479SOL     OW 4745   0.210   4.982   2.551
 1479SOL    HW1 4746   0.208   4.920   2.624
 1479SOL    HW2 4747   0.227   4.928   2.474
 1480SOL     OW 4748   0.665   5.108   3.486
 1480SOL    HW1 4749   0.590   5.120   3.544
 1480SOL    HW2 4750   0.677   0.056   3.444
 1481SOL     OW 4751   1.807   3.890   3.100
 1481SOL    HW1 4752   1.803   3.795   3.110
 1481SOL    HW2 4753   1.824   3.904   3.007
 1482SOL     OW 4754   0.420   4.145   2.381
 1482SOL    HW1 4755   0.460   4.074   2.331
 1482SOL    HW2 4756   0.384   4.103   2.459
 1483SOL     OW 4757   1.626   0.042   3.011
 1483SOL    HW1 4758   1.577   0.010   2.935
 1483SOL    HW2 4759   1.623   5.108   3.073
 1484SOL     OW 4760   0.358   4.291   3.146
 1484SOL    HW1 4761   0.407   4.224   3.194
 1484SOL    HW2 4762   0.359   4.261   3.055
 1485SOL     OW 4763   1.420   3.953   2.968
 1485SOL    HW1 4764   1.427   3.860   2.990
 1485SOL    HW2 4765   1.377   3.992   3.044
 1486SOL     OW 4766   1.011   3.741   2.983
 1486SOL    HW1 4767   0.960   3.677   2.934
 1486SOL    HW2 4768   1.098   3.701   2.990
 1487SOL     OW 4769   0.742   5.029   2.122
 1487SOL    HW1 4770   0.729   4.940   2.153
 1487SOL    HW2 4771   0.780   5.075   2.197
 1488SOL     OW 4772   1.379   3.772   2.054
 1488SOL    HW1 4773   1.420   3.701   2.005
 1488SOL    HW2 4774   1.288   3.744   2.065
 1489SOL     OW 4775   1.293   4.202   2.536
 1489SOL    HW1 4776   1.244   4.284   2.535
 1489SOL    HW2 4777   1.288   4.172   2.627
 1490SOL     OW 4778   1.589   3.907   2.752
 1490SOL    HW1 4779   1.533   3.935   2.825
 1490SOL    HW2 4780   1.589   3.982   2.692
 1491SOL     OW 4781   0.032   4.780   2.228
 1491SOL    HW1 4782   0.107   4.748   2.179
 1491SOL    HW2 4783   5.233   4.723   2.202
 1492SOL     OW 4784   0.226   4.338   3.851
 1492SOL    HW1 4785   0.163   4.300   3.912
 1492SOL    HW2 4786   0.182   4.335   3.766
 1493SOL     OW 4787   0.184   4.015   4.713
 1493SOL    HW1 4788   0.231   3.975   4.787
 1493SOL    HW2 4789   0.093   3.990   4.727
 1494SOL     OW 4790   0.015   4.128   4.364
 1494SOL    HW1 4791   5.196   4.150   4.379
 1494SOL    HW2 4792   0.013   4.039   4.331
 1495SOL     OW 4793   0.598   5.042   4.922
 1495SOL    HW1 4794   0.540   5.065   4.849
 1495SOL    HW2 4795   0.539   5.027   4.996
 1496SOL     OW 4796   1.556   0.038   4.403
 1496SOL    HW1 4797   1.549   0.027   4.498
 1496SOL    HW2 4798   1.478   0.089   4.379
 1497SOL     OW 4799   1.130   4.435   4.407
 1497SOL    HW1 4800   1.172   4.521   4.399
 1497SOL    HW2 4801   1.086   4.438   4.492
 1498SOL     OW 4802   1.802   4.298   3.940
 1498SOL    HW1 4803   1.762   4.299   3.853
 1498SOL    HW2 4804   1.756   4.228   3.987
 1499SOL     OW 4805   0.708   4.841   4.757
 1499SOL    HW1 4806   0.680   4.900   4.827
 1499SOL    HW2 4807   0.681   4.885   4.677
 1500SOL     OW 4808   0.701   4.688   4.360
 1500SOL    HW1 4809   0.772   4.690   4.424
 1500SOL    HW2 4810   0.631   4.740   4.401
 1501SOL     OW 4811   0.439   5.132   4.726
 1501SOL    HW1 4812   0.344   5.136   4.736
 1501SOL    HW2 4813   0.461   0.074   4.678
 1502SOL     OW 4814   1.581   4.158   4.479
 1502SOL    HW1 4815   1.517   4.168   4.408
 1502SOL    HW2 4816   1.557   4.227   4.542
 1503SOL     OW 4817   1.099   5.019   0.195
 1503SOL    HW1 4818   1.041   5.015   0.271
 1503SOL    HW2 4819   1.109   4.928   0.168
 1504SOL     OW 4820   0.252   4.785   4.600
 1504SOL    HW1 4821   0.270   4.692   4.616
 1504SOL    HW2 4822   0.193   4.811   4.671
 1505SOL     OW 4823   0.555   4.707   3.863
 1505SOL    HW1 4824   0.600   4.758   3.795
 1505SOL    HW2 4825   0.601   4.728   3.944
 1506SOL     OW 4826   0.124   4.358   4.249
 1506SOL    HW1 4827   0.089   4.290   4.307
 1506SOL    HW2 4828   0.103   4.440   4.293
 1507SOL     OW 4829   1.693   4.617   4.365
 1507SOL    HW1 4830   1.785   4.595   4.382
 1507SOL    HW2 4831   1.696   4.672   4.287
 1508SOL     OW 4832   1.669   4.824   4.165
 1508SOL    HW1 4833   1.749   4.817   4.113
 1508SOL    HW2 4834   1.693   4.878   4.240
 1509SOL     OW 4835   0.839   3.732   4.239
 1509SOL    HW1 4836   0.880   3.813   4.210
 1509SOL    HW2 4837   0.746   3.752   4.241
 1510SOL     OW 4838   0.179   4.657   4.994
 1510SOL    HW1 4839   0.266   4.624   4.971
 1510SOL    HW2 4840   0.147   4.699   4.914
 1511SOL     OW 4841   1.546   4.733   3.932
 1511SOL    HW1 4842   1.479   4.671   3.960
 1511SOL    HW2 4843   1.587   4.762   4.013
 1512SOL     OW 4844   1.468   5.107   4.661
 1512SOL    HW1 4845   1.389   0.023   4.665
 1512SOL    HW2 4846   1.435   5.019   4.642
 1513SOL     OW 4847   0.591   4.418   3.996
 1513SOL    HW1 4848   0.591   4.505   3.956
 1513SOL    HW2 4849   0.525   4.423   4.065
 1514SOL     OW 4850   1.279   4.121   4.659
 1514SOL    HW1 4851   1.191   4.082   4.665
 1514SOL    HW2 4852   1.332   4.067   4.717
 1515SOL     OW 4853   0.743   4.314   0.038
 1515SOL    HW1 4854   0.666   4.282   0.085
 1515SOL    HW2 4855   0.745   4.263   5.118
 1516SOL     OW 4856   1.005   4.117   4.920
 1516SOL    HW1 4857   0.916   4.138   4.947
 1516SOL    HW2 4858   0.994   4.065   4.840
 1517SOL     OW 4859   1.056   4.426   4.138
 1517SOL    HW1 4860   1.076   4.426   4.231
 1517SOL    HW2 4861   0.973   4.379   4.132
 1518SOL     OW 4862   0.035   4.549   4.553
 1518SOL    HW1 4863   0.113   4.525   4.603
 1518SOL    HW2 4864   0.068   4.587   4.472
 1519SOL     OW 4865   0.884   4.073   3.923
 1519SOL    HW1 4866   0.939   4.122   3.862
 1519SOL    HW2 4867   0.852   3.998   3.873
 1520SOL     OW 4868   1.423   4.877   4.308
 1520SOL    HW1 4869   1.497   4.850   4.254
 1520SOL    HW2 4870   1.419   4.972   4.298
 1521SOL     OW 4871   0.567   3.901   4.642
 1521SOL    HW1 4872   0.574   3.925   4.734
 1521SOL    HW2 4873   0.559   3.984   4.596
 1522SOL     OW 4874   1.811   4.779   4.607
 1522SOL    HW1 4875   1.769   4.813   4.527
 1522SOL    HW2 4876   1.739   4.768   4.669
 1523SOL     OW 4877   0.283   4.672   3.995
 1523SOL    HW1 4878   0.351   4.694   3.931
 1523SOL    HW2 4879   0.267   4.579   3.981
 1524SOL     OW 4880   1.467   4.492   4.436
 1524SOL    HW1 4881   1.477   4.445   4.519
 1524SOL    HW2 4882   1.551   4.536   4.423
 1525SOL     OW 4883   1.642   5.100   3.840
 1525SOL    HW1 4884   1.613   0.053   3.842
 1525SOL    HW2 4885   1.564   5.051   3.814
 1526SOL     OW 4886   1.401   3.828   4.186
 1526SOL    HW1 4887   1.403   3.806   4.093
 1526SOL    HW2 4888   1.486   3.799   4.219
 1527SOL     OW 4889   0.395   4.401   4.190
 1527SOL    HW1 4890   0.417   4.310   4.206
 1527SOL    HW2 4891   0.300   4.406   4.203
 1528SOL     OW 4892   0.673   3.831   3.827
 1528SOL    HW1 4893   0.728   3.754   3.844
 1528SOL    HW2 4894   0.613   3.802   3.759
 1529SOL     OW 4895   0.926   4.235   4.607
 1529SOL    HW1 4896   0.902   4.223   4.515
 1529SOL    HW2 4897   0.958   4.149   4.635
 1530SOL     OW 4898   0.574   3.787   4.216
 1530SOL    HW1 4899   0.496   3.788   4.272
 1530SOL    HW2 4900   0.561   3.861   4.157
 1531SOL     OW 4901   1.414   4.920   3.785
 1531SOL    HW1 4902   1.468   4.856   3.832
 1531SOL    HW2 4903   1.332   4.873   3.768
 1532SOL     OW 4904   0.298   3.750   3.886
 1532SOL    HW1 4905   0.348   3.816   3.839
 1532SOL    HW2 4906   0.363   3.697   3.930
 1533SOL     OW 4907   0.958   3.970   4.170
 1533SOL    HW1 4908   0.932   4.006   4.085
 1533SOL    HW2 4909   1.052   3.989   4.175
 1534SOL     OW 4910   1.293   0.156   4.452
 1534SOL    HW1 4911   1.277   0.249   4.436
 1534SOL    HW2 4912   1.207   0.116   4.451
 1535SOL     OW 4913   0.489   4.825   4.461
 1535SOL    HW1 4914   0.420   4.826   4.527
 1535SOL    HW2 4915   0.443   4.834   4.378
 1536SOL     OW 4916   1.036   4.232   3.756
 1536SOL    HW1 4917   0.993   4.316   3.739
 1536SOL    HW2 4918   1.100   4.251   3.825
 1537SOL     OW 4919   0.575   3.947   4.915
 1537SOL    HW1 4920   0.602   3.870   4.964
 1537SOL    HW2 4921   0.480   3.951   4.926
 1538SOL     OW 4922   0.871   4.172   4.348
 1538SOL    HW1 4923   0.836   4.227   4.278
 1538SOL    HW2 4924   0.899   4.092   4.303
 1539SOL     OW 4925   1.024   3.780   4.454
 1539SOL    HW1 4926   0.962   3.771   4.381
 1539SOL    HW2 4927   1.004   3.706   4.512
 1540SOL     OW 4928   1.410   4.847   4.600
 1540SOL    HW1 4929   1.356   4.769   4.617
 1540SOL    HW2 4930   1.418   4.850   4.505
 1541SOL     OW 4931   1.462   4.342   4.672
 1541SOL    HW1 4932   1.397   4.273   4.684
 1541SOL    HW2 4933   1.519   4.335   4.749
 1542SOL     OW 4934   1.833   4.516   4.101
 1542SOL    HW1 4935   1.889   4.473   4.167
 1542SOL    HW2 4936   1.818   4.448   4.035
 1543SOL     OW 4937   1.738   4.963   4.382
 1543SOL    HW1 4938   1.830   4.988   4.394
 1543SOL    HW2 4939   1.689   5.044   4.396
 1544SOL     OW 4940   1.392   4.301   3.786
 1544SOL    HW1 4941   1.342   4.271   3.862
 1544SOL    HW2 4942   1.483   4.279   3.808
 1545SOL     OW 4943   0.537   3.978   4.027
 1545SOL    HW1 4944   0.589   3.933   3.960
 1545SOL    HW2 4945   0.505   4.057   3.983
 1546SOL     OW 4946   1.761   4.897   0.090
 1546SOL    HW1 4947   1.809   4.874   0.170
 1546SOL    HW2 4948   1.728   4.985   0.106
 1547SOL     OW 4949   1.035   5.059   5.073
 1547SOL    HW1 4950   0.951   5.031   5.110
 1547SOL    HW2 4951   1.092   5.072   5.149
 1548SOL     OW 4952   1.113   4.887   4.876
 1548SOL    HW1 4953   1.094   4.954   4.941
 1548SOL    HW2 4954   1.114   4.933   4.792
 1549SOL     OW 4955   1.609   4.777   4.786
 1549SOL    HW1 4956   1.603   4.832   4.864
 1549SOL    HW2 4957   1.533   4.803   4.733
 1550SOL     OW 4958   0.707   4.763   4.084
 1550SOL    HW1 4959   0.703   4.743   4.177
 1550SOL    HW2 4960   0.786   4.719   4.053
 1551SOL     OW 4961   0.438   4.544   4.982
 1551SOL    HW1 4962   0.508   4.558   5.045
 1551SOL    HW2 4963   0.406   4.456   5.002
 1552SOL     OW 4964   1.264   4.134   4.992
 1552SOL    HW1 4965   1.280   4.206   5.053
 1552SOL    HW2 4966   1.173   4.144   4.964
 1553SOL     OW 4967   0.025   0.162   5.051
 1553SOL    HW1 4968   0.050   0.247   5.014
 1553SOL    HW2 4969   0.027   0.176   5.146
 1554SOL     OW 4970   0.347   4.831   4.215
 1554SOL    HW1 4971   0.408   4.894   4.178
 1554SOL    HW2 4972   0.326   4.772   4.143
 1555SOL     OW 4973   0.537   4.213   4.584
 1555SOL    HW1 4974   0.544   4.274   4.511
 1555SOL    HW2 4975   0.601   4.245   4.648
 1556SOL     OW 4976   1.577   4.343   4.215
 1556SOL    HW1 4977   1.518   4.384   4.278
 1556SOL    HW2 4978   1.634   4.413   4.185
 1557SOL     OW 4979   0.586   4.585   4.754
 1557SOL    HW1 4980   0.623   4.674   4.757
 1557SOL    HW2 4981   0.532   4.579   4.832
 1558SOL     OW 4982   1.316   4.586   4.732
 1558SOL    HW1 4983   1.226   4.556   4.715
 1558SOL    HW2 4984   1.370   4.509   4.712
 1559SOL     OW 4985   1.200   4.247   3.982
 1559SOL    HW1 4986   1.213   4.171   4.039
 1559SOL    HW2 4987   1.158   4.312   4.038
 1560SOL     OW 4988   0.308   3.930   4.945
 1560SOL    HW1 4989   0.252   3.970   5.011
 1560SOL    HW2 4990   0.294   3.836   4.955
 1561SOL     OW 4991   0.064   5.021   5.006
 1561SOL    HW1 4992   0.112   4.978   5.076
 1561SOL    HW2 4993   0.041   5.107   5.041
 1562SOL     OW 4994   0.708   4.334   4.760
 1562SOL    HW1 4995   0.787   4.328   4.706
 1562SOL    HW2 4996   0.679   4.425   4.750
 1563SOL     OW 4997   0.328   3.790   4.353
 1563SOL    HW1 4998   0.309   3.880   4.380
 1563SOL    HW2 4999   0.340   3.742   4.436
 1564SOL     OW 5000   1.628   4.118   4.066
 1564SOL    HW1 5001   1.664   4.054   4.127
 1564SOL    HW2 5002   1.600   4.190   4.122
 1565SOL     OW 5003   1.035   4.474   4.683
 1565SOL    HW1 5004   1.028   4.480   4.778
 1565SOL    HW2 5005   1.002   4.386   4.662
 1566SOL     OW 5006   1.515   3.995   3.843
 1566SOL    HW1 5007   1.469   3.920   3.881
 1566SOL    HW2 5008   1.556   4.039   3.918
 1567SOL     OW 5009   1.277   4.544   3.740
 1567SOL    HW1 5010   1.315   4.457   3.749
 1567SOL    HW2 5011   1.314   4.578   3.659
 1568SOL     OW 5012   0.309   4.519   4.655
 1568SOL    HW1 5013   0.403   4.537   4.651
 1568SOL    HW2 5014   0.302   4.429   4.686
 1569SOL     OW 5015   0.315   4.254   4.738
 1569SOL    HW1 5016   0.261   4.176   4.727
 1569SOL    HW2 5017   0.392   4.238   4.683
 1570SOL     OW 5018   1.161   3.988   0.050
 1570SOL    HW1 5019   1.242   4.004   0.099
 1570SOL    HW2 5020   1.179   4.022   5.122
 1571SOL     OW 5021   0.038   4.997   3.900
 1571SOL    HW1 5022   5.242   5.063   3.907
 1571SOL    HW2 5023   0.042   4.956   3.986
 1572SOL     OW 5024   1.004   4.489   4.951
 1572SOL    HW1 5025   1.022   4.427   5.021
 1572SOL    HW2 5026   0.966   4.565   4.995
 1573SOL     OW 5027   0.031   4.254   4.940
 1573SOL    HW1 5028   5.262   4.239   4.855
 1573SOL    HW2 5029   0.089   4.328   4.925
 1574SOL     OW 5030   0.821   4.289   4.094
 1574SOL    HW1 5031   0.831   4.215   4.035
 1574SOL    HW2 5032   0.743   4.335   4.063
 1575SOL     OW 5033   1.636   4.325   4.887
 1575SOL    HW1 5034   1.606   4.271   4.961
 1575SOL    HW2 5035   1.728   4.302   4.876
 1576SOL     OW 5036   0.733   4.165   4.971
 1576SOL    HW1 5037   0.676   4.092   4.949
 1576SOL    HW2 5038   0.720   4.228   4.900
 1577SOL     OW 5039   0.458   4.200   3.880
 1577SOL    HW1 5040   0.523   4.264   3.910
 1577SOL    HW2 5041   0.377   4.249   3.872
 1578SOL     OW 5042   0.200   4.856   0.019
 1578SOL    HW1 5043   0.175   4.825   0.106
 1578SOL    HW2 5044   0.193   4.778   5.123
 1579SOL     OW 5045   1.312   4.726   4.978
 1579SOL    HW1 5046   1.337   4.675   4.901
 1579SOL    HW2 5047   1.241   4.783   4.947
 1580SOL     OW 5048   1.334   4.579   4.013
 1580SOL    HW1 5049   1.265   4.544   4.069
 1580SOL    HW2 5050   1.303   4.564   3.924
 1581SOL     OW 5051   0.070   4.836   4.797
 1581SOL    HW1 5052   0.057   4.897   4.870
 1581SOL    HW2 5053   5.267   4.851   4.740
 1582SOL     OW 5054   1.756   3.923   4.217
 1582SOL    HW1 5055   1.811   3.900   4.141
 1582SOL    HW2 5056   1.719   3.839   4.244
 1583SOL     OW 5057   1.268   4.672   4.397
 1583SOL    HW1 5058   1.337   4.607   4.410
 1583SOL    HW2 5059   1.310   4.742   4.348
 1584SOL     OW 5060   0.796   4.965   0.019
 1584SOL    HW1 5061   0.800   4.979   0.114
 1584SOL    HW2 5062   0.711   5.001   5.153
 1585SOL     OW 5063   1.842   3.890   4.691
 1585SOL    HW1 5064   1.874   3.801   4.673
 1585SOL    HW2 5065   1.755   3.892   4.651
 1586SOL     OW 5066   0.265   4.035   4.447
 1586SOL    HW1 5067   0.186   4.080   4.418
 1586SOL    HW2 5068   0.253   4.025   4.542
 1587SOL     OW 5069   1.265   0.182   3.717
 1587SOL    HW1 5070   1.270   0.120   3.790
 1587SOL    HW2 5071   1.175   0.177   3.687
 1588SOL     OW 5072   0.885   4.736   5.049
 1588SOL    HW1 5073   0.909   4.769   4.963
 1588SOL    HW2 5074   0.849   4.812   5.095
 1589SOL     OW 5075   0.927   4.632   3.985
 1589SOL    HW1 5076   0.997   4.682   3.943
 1589SOL    HW2 5077   0.973   4.567   4.039
 1590SOL     OW 5078   0.424   5.015   5.128
 1590SOL    HW1 5079   0.406   5.080   0.036
 1590SOL    HW2 5080   0.355   4.949   5.139
 1591SOL     OW 5081   1.619   4.926   5.013
 1591SOL    HW1 5082   1.691   4.912   5.075
 1591SOL    HW2 5083   1.541   4.931   5.067
 1592SOL     OW 5084   1.072   4.878   4.490
 1592SOL    HW1 5085   0.999   4.821   4.515
 1592SOL    HW2 5086   1.137   4.818   4.453
 1593SOL     OW 5087   1.033   3.972   4.670
 1593SOL    HW1 5088   1.031   3.933   4.583
 1593SOL    HW2 5089   1.036   3.897   4.730
 1594SOL     OW 5090   1.719   4.109   5.067
 1594SOL    HW1 5091   1.790   4.150   5.017
 1594SOL    HW2 5092   1.712   4.020   5.031
 1595SOL     OW 5093   0.689   3.898   0.077
 1595SOL    HW1 5094   0.779   3.866   0.088
 1595SOL    HW2 5095   0.699   3.989   0.052
 1596SOL     OW 5096   0.086   4.022   3.747
 1596SOL    HW1 5097   5.272   3.987   3.727
 1596SOL    HW2 5098   0.095   4.098   3.689
 1597SOL     OW 5099   0.131   3.935   4.001
 1597SOL    HW1 5100   0.104   3.971   3.917
 1597SOL    HW2 5101   0.187   3.860   3.978
 1598SOL     OW 5102   0.669   4.577   5.139
 1598SOL    HW1 5103   0.744   4.623   5.103
 1598SOL    HW2 5104   0.703   4.490   0.002
 1599SOL     OW 5105   1.746   4.583   4.930
 1599SOL    HW1 5106   1.698   4.503   4.913
 1599SOL    HW2 5107   1.701   4.650   4.879
 1600SOL     OW 5108   1.226   4.047   4.178
 1600SOL    HW1 5109   1.287   3.973   4.179
 1600SOL    HW2 5110   1.252   4.100   4.253
 1601SOL     OW 5111   0.564   4.438   4.413
 1601SOL    HW1 5112   0.618   4.515   4.397
 1601SOL    HW2 5113   0.507   4.433   4.336
 1602SOL     OW 5114   1.782   4.060   0.166
 1602SOL    HW1 5115   1.743   4.077   0.080
 1602SOL    HW2 5116   1.712   4.078   0.228
 1603SOL     OW 5117   1.764   4.609   0.044
 1603SOL    HW1 5118   1.756   4.702   0.065
 1603SOL    HW2 5119   1.760   4.605   5.109
 1604SOL     OW 5120   0.883   4.694   4.579
 1604SOL    HW1 5121   0.932   4.620   4.614
 1604SOL    HW2 5122   0.833   4.727   4.654
 1605SOL     OW 5123   1.124   4.752   3.829
 1605SOL    HW1 5124   1.070   4.784   3.757
 1605SOL    HW2 5125   1.171   4.677   3.792
 1606SOL     OW 5126   0.199   4.977   4.404
 1606SOL    HW1 5127   0.204   4.918   4.479
 1606SOL    HW2 5128   0.233   4.926   4.331
 1607SOL     OW 5129   1.729   3.866   4.943
 1607SOL    HW1 5130   1.726   3.770   4.940
 1607SOL    HW2 5131   1.774   3.891   4.862
 1608SOL     OW 5132   0.432   4.143   4.243
 1608SOL    HW1 5133   0.467   4.071   4.190
 1608SOL    HW2 5134   0.391   4.101   4.318
 1609SOL     OW 5135   1.642   0.012   4.862
 1609SOL    HW1 5136   1.589   5.133   4.784
 1609SOL    HW2 5137   1.639   5.069   4.912
 1610SOL     OW 5138   0.321   4.289   5.015
 1610SOL    HW1 5139   0.285   4.207   5.047
 1610SOL    HW2 5140   0.329   4.277   4.920
 1611SOL     OW 5141   1.435   3.987   4.842
 1611SOL    HW1 5142   1.479   3.923   4.898
 1611SOL    HW2 5143   1.379   4.036   4.902
 1612SOL     OW 5144   1.037   3.732   4.805
 1612SOL    HW1 5145   1.001   3.665   4.747
 1612SOL    HW2 5146   1.118   3.692   4.839
 1613SOL     OW 5147   0.742   5.030   3.984
 1613SOL    HW1 5148   0.728   4.940   4.015
 1613SOL    HW2 5149   0.784   5.074   4.058
 1614SOL     OW 5150   1.391   3.759   3.919
 1614SOL    HW1 5151   1.433   3.688   3.871
 1614SOL    HW2 5152   1.300   3.731   3.929
 1615SOL     OW 5153   1.294   4.202   4.394
 1615SOL    HW1 5154   1.244   4.283   4.393
 1615SOL    HW2 5155   1.288   4.172   4.485
 1616SOL     OW 5156   1.578   3.913   4.618
 1616SOL    HW1 5157   1.527   3.945   4.692
 1616SOL    HW2 5158   1.578   3.986   4.556
 1617SOL     OW 5159   0.033   4.779   4.098
 1617SOL    HW1 5160   0.109   4.748   4.048
 1617SOL    HW2 5161   5.234   4.724   4.068
 1618SOL     OW 5162   2.092   0.689   0.127
 1618SOL    HW1 5163   2.001   0.679   0.156
 1618SOL    HW2 5164   2.088   0.682   0.032
 1619SOL     OW 5165   2.081   0.308   0.993
 1619SOL    HW1 5166   2.118   0.270   1.073
 1619SOL    HW2 5167   2.008   0.250   0.971
 1620SOL     OW 5168   1.871   0.407   0.646
 1620SOL    HW1 5169   1.798   0.434   0.701
 1620SOL    HW2 5170   1.834   0.340   0.588
 1621SOL     OW 5171   2.442   1.315   1.212
 1621SOL    HW1 5172   2.358   1.315   1.166
 1621SOL    HW2 5173   2.456   1.407   1.234
 1622SOL     OW 5174   3.443   1.522   0.711
 1622SOL    HW1 5175   3.400   1.489   0.789
 1622SOL    HW2 5176   3.375   1.522   0.644
 1623SOL     OW 5177   2.998   0.703   0.687
 1623SOL    HW1 5178   3.045   0.786   0.677
 1623SOL    HW2 5179   2.947   0.714   0.768
 1624SOL     OW 5180   3.691   0.664   0.184
 1624SOL    HW1 5181   3.658   0.741   0.138
 1624SOL    HW2 5182   3.628   0.595   0.164
 1625SOL     OW 5183   2.592   1.131   1.064
 1625SOL    HW1 5184   2.534   1.171   1.129
 1625SOL    HW2 5185   2.633   1.205   1.020
 1626SOL     OW 5186   2.746   0.746   1.823
 1626SOL    HW1 5187   2.758   0.814   1.890
 1626SOL    HW2 5188   2.764   0.791   1.740
 1627SOL     OW 5189   2.560   0.975   0.655
 1627SOL    HW1 5190   2.627   0.976   0.724
 1627SOL    HW2 5191   2.494   1.037   0.685
 1628SOL     OW 5192   2.581   1.152   1.836
 1628SOL    HW1 5193   2.629   1.226   1.874
 1628SOL    HW2 5194   2.507   1.193   1.791
 1629SOL     OW 5195   2.207   1.393   1.073
 1629SOL    HW1 5196   2.132   1.347   1.034
 1629SOL    HW2 5197   2.240   1.447   1.002
 1630SOL     OW 5198   3.314   1.500   1.370
 1630SOL    HW1 5199   3.367   1.578   1.383
 1630SOL    HW2 5200   3.241   1.510   1.430
 1631SOL     OW 5201   2.308   0.381   1.440
 1631SOL    HW1 5202   2.387   0.338   1.474
 1631SOL    HW2 5203   2.236   0.328   1.472
 1632SOL     OW 5204   3.479   0.472   0.753
 1632SOL    HW1 5205   3.461   0.508   0.666
 1632SOL    HW2 5206   3.430   0.529   0.812
 1633SOL     OW 5207   2.087   1.718   0.489
 1633SOL    HW1 5208   2.110   1.796   0.540
 1633SOL    HW2 5209   2.168   1.693   0.445
 1634SOL     OW 5210   2.995   1.344   1.699
 1634SOL    HW1 5211   3.034   1.338   1.787
 1634SOL    HW2 5212   2.943   1.264   1.691
 1635SOL     OW 5213   2.045   1.440   0.501
 1635SOL    HW1 5214   2.048   1.530   0.533
 1635SOL    HW2 5215   2.019   1.389   0.578
 1636SOL     OW 5216   2.137   1.090   0.853
 1636SOL    HW1 5217   2.146   1.002   0.891
 1636SOL    HW2 5218   2.085   1.138   0.917
 1637SOL     OW 5219   2.429   1.834   1.399
 1637SOL    HW1 5220   2.357   1.807   1.456
 1637SOL    HW2 5221   2.475   1.901   1.450
 1638SOL     OW 5222   2.424   0.975   0.205
 1638SOL    HW1 5223   2.465   0.999   0.122
 1638SOL    HW2 5224   2.476   1.020   0.271
 1639SOL     OW 5225   3.427   0.110   1.454
 1639SOL    HW1 5226   3.472   0.187   1.420
 1639SOL    HW2 5227   3.395   0.136   1.540
 1640SOL     OW 5228   2.001   0.652   0.578
 1640SOL    HW1 5229   1.969   0.564   0.600
 1640SOL    HW2 5230   1.989   0.702   0.659
 1641SOL     OW 5231   3.705   1.728   0.358
 1641SOL    HW1 5232   3.780   1.705   0.412
 1641SOL    HW2 5233   3.712   1.823   0.345
 1642SOL     OW 5234   1.854   1.604   0.117
 1642SOL    HW1 5235   1.790   1.533   0.116
 1642SOL    HW2 5236   1.856   1.633   0.209
 1643SOL     OW 5237   3.555   0.941   0.638
 1643SOL    HW1 5238   3.614   0.886   0.587
 1643SOL    HW2 5239   3.525   1.008   0.577
 1644SOL     OW 5240   3.503   1.116   0.415
 1644SOL    HW1 5241   3.560   1.130   0.340
 1644SOL    HW2 5242   3.532   1.181   0.479
 1645SOL     OW 5243   1.966   0.764   1.576
 1645SOL    HW1 5244   2.039   0.825   1.589
 1645SOL    HW2 5245   1.892   0.821   1.554
 1646SOL     OW 5246   2.497   1.391   0.745
 1646SOL    HW1 5247   2.457   1.305   0.750
 1646SOL    HW2 5248   2.487   1.417   0.654
 1647SOL     OW 5249   3.126   1.219   1.414
 1647SOL    HW1 5250   3.156   1.150   1.354
 1647SOL    HW2 5251   3.188   1.215   1.487
 1648SOL     OW 5252   2.697   0.040   0.529
 1648SOL    HW1 5253   2.733   0.126   0.507
 1648SOL    HW2 5254   2.602   0.052   0.526
 1649SOL     OW 5255   2.049   0.960   1.303
 1649SOL    HW1 5256   2.138   0.928   1.288
 1649SOL    HW2 5257   2.001   0.933   1.225
 1650SOL     OW 5258   3.326   1.042   0.215
 1650SOL    HW1 5259   3.268   0.974   0.249
 1650SOL    HW2 5260   3.389   1.056   0.285
 1651SOL     OW 5261   3.046   1.819   1.501
 1651SOL    HW1 5262   3.115   1.849   1.559
 1651SOL    HW2 5263   3.049   1.724   1.505
 1652SOL     OW 5264   2.206   0.285   1.802
 1652SOL    HW1 5265   2.254   0.350   1.853
 1652SOL    HW2 5266   2.119   0.282   1.842
 1653SOL     OW 5267   3.338   1.408   0.936
 1653SOL    HW1 5268   3.271   1.432   0.999
 1653SOL    HW2 5269   3.315   1.319   0.910
 1654SOL     OW 5270   3.485   1.795   0.591
 1654SOL    HW1 5271   3.471   1.750   0.507
 1654SOL    HW2 5272   3.485   1.725   0.656
 1655SOL     OW 5273   2.458   0.708   0.279
 1655SOL    HW1 5274   2.455   0.798   0.247
 1655SOL    HW2 5275   2.395   0.705   0.350
 1656SOL     OW 5276   3.149   0.399   0.955
 1656SOL    HW1 5277   3.064   0.356   0.960
 1656SOL    HW2 5278   3.207   0.345   1.010
 1657SOL     OW 5279   3.435   1.681   0.341
 1657SOL    HW1 5280   3.531   1.688   0.339
 1657SOL    HW2 5281   3.409   1.677   0.249
 1658SOL     OW 5282   2.644   0.617   1.447
 1658SOL    HW1 5283   2.621   0.581   1.533
 1658SOL    HW2 5284   2.626   0.546   1.385
 1659SOL     OW 5285   3.258   0.489   1.678
 1659SOL    HW1 5286   3.266   0.525   1.767
 1659SOL    HW2 5287   3.303   0.404   1.683
 1660SOL     OW 5288   2.809   0.880   1.589
 1660SOL    HW1 5289   2.865   0.817   1.544
 1660SOL    HW2 5290   2.759   0.922   1.519
 1661SOL     OW 5291   2.875   0.406   1.209
 1661SOL    HW1 5292   2.785   0.421   1.238
 1661SOL    HW2 5293   2.867   0.386   1.116
 1662SOL     OW 5294   2.932   0.706   0.419
 1662SOL    HW1 5295   2.951   0.704   0.513
 1662SOL    HW2 5296   2.845   0.668   0.411
 1663SOL     OW 5297   1.958   0.812   0.793
 1663SOL    HW1 5298   2.040   0.818   0.842
 1663SOL    HW2 5299   1.905   0.885   0.825
 1664SOL     OW 5300   1.973   1.887   1.602
 1664SOL    HW1 5301   1.988   1.857   1.691
 1664SOL    HW2 5302   1.881   1.867   1.585
 1665SOL     OW 5303   2.734   0.375   0.215
 1665SOL    HW1 5304   2.789   0.418   0.150
 1665SOL    HW2 5305   2.720   0.286   0.181
 1666SOL     OW 5306   3.562   0.569   1.835
 1666SOL    HW1 5307   3.533   0.645   1.785
 1666SOL    HW2 5308   3.575   0.501   1.769
 1667SOL     OW 5309   3.254   1.153   0.549
 1667SOL    HW1 5310   3.334   1.145   0.496
 1667SOL    HW2 5311   3.198   1.213   0.499
 1668SOL     OW 5312   2.364   0.193   0.923
 1668SOL    HW1 5313   2.400   0.219   1.008
 1668SOL    HW2 5314   2.375   0.270   0.868
 1669SOL     OW 5315   2.855   1.451   0.475
 1669SOL    HW1 5316   2.830   1.529   0.426
 1669SOL    HW2 5317   2.828   1.470   0.565
 1670SOL     OW 5318   2.213   1.813   0.887
 1670SOL    HW1 5319   2.258   1.729   0.888
 1670SOL    HW2 5320   2.281   1.877   0.908
 1671SOL     OW 5321   3.664   1.032   0.887
 1671SOL    HW1 5322   3.620   1.020   0.803
 1671SOL    HW2 5323   3.594   1.046   0.950
 1672SOL     OW 5324   3.074   1.534   1.505
 1672SOL    HW1 5325   3.065   1.472   1.578
 1672SOL    HW2 5326   3.003   1.510   1.445
 1673SOL     OW 5327   2.151   0.955   0.222
 1673SOL    HW1 5328   2.246   0.966   0.214
 1673SOL    HW2 5329   2.135   0.864   0.196
 1674SOL     OW 5330   3.348   0.775   0.712
 1674SOL    HW1 5331   3.350   0.736   0.799
 1674SOL    HW2 5332   3.425   0.831   0.709
 1675SOL     OW 5333   2.346   1.270   1.729
 1675SOL    HW1 5334   2.323   1.270   1.636
 1675SOL    HW2 5335   2.262   1.271   1.775
 1676SOL     OW 5336   2.984   1.770   0.224
 1676SOL    HW1 5337   2.916   1.731   0.279
 1676SOL    HW2 5338   3.014   1.698   0.168
 1677SOL     OW 5339   2.069   0.269   1.546
 1677SOL    HW1 5340   2.021   0.351   1.532
 1677SOL    HW2 5341   2.108   0.279   1.633
 1678SOL     OW 5342   3.500   1.429   0.107
 1678SOL    HW1 5343   3.448   1.509   0.103
 1678SOL    HW2 5344   3.437   1.359   0.092
 1679SOL     OW 5345   2.345   1.690   0.386
 1679SOL    HW1 5346   2.375   1.772   0.425
 1679SOL    HW2 5347   2.401   1.678   0.310
 1680SOL     OW 5348   3.277   0.127   0.407
 1680SOL    HW1 5349   3.270   0.069   0.332
 1680SOL    HW2 5350   3.364   0.110   0.443
 1681SOL     OW 5351   2.098   1.785   1.221
 1681SOL    HW1 5352   2.155   1.718   1.258
 1681SOL    HW2 5353   2.099   1.768   1.127
 1682SOL     OW 5354   2.808   1.708   0.902
 1682SOL    HW1 5355   2.889   1.666   0.930
 1682SOL    HW2 5356   2.776   1.654   0.831
 1683SOL     OW 5357   2.264   0.679   0.474
 1683SOL    HW1 5358   2.277   0.585   0.486
 1683SOL    HW2 5359   2.173   0.694   0.499
 1684SOL     OW 5360   3.362   0.222   1.713
 1684SOL    HW1 5361   3.403   0.214   1.799
 1684SOL    HW2 5362   3.269   0.202   1.729
 1685SOL     OW 5363   2.494   0.164   0.076
 1685SOL    HW1 5364   2.587   0.142   0.085
 1685SOL    HW2 5365   2.483   0.181   5.143
 1686SOL     OW 5366   2.643   0.278   1.787
 1686SOL    HW1 5367   2.728   0.236   1.773
 1686SOL    HW2 5368   2.593   0.215   1.840
 1687SOL     OW 5369   2.729   1.527   1.204
 1687SOL    HW1 5370   2.708   1.486   1.120
 1687SOL    HW2 5371   2.795   1.470   1.243
 1688SOL     OW 5372   3.201   0.591   1.429
 1688SOL    HW1 5373   3.233   0.565   1.516
 1688SOL    HW2 5374   3.236   0.679   1.416
 1689SOL     OW 5375   2.680   1.377   0.964
 1689SOL    HW1 5376   2.767   1.373   0.924
 1689SOL    HW2 5377   2.620   1.389   0.891
 1690SOL     OW 5378   2.804   0.514   0.892
 1690SOL    HW1 5379   2.773   0.510   0.801
 1690SOL    HW2 5380   2.835   0.425   0.910
 1691SOL     OW 5381   2.430   0.077   0.479
 1691SOL    HW1 5382   2.349   0.065   0.529
 1691SOL    HW2 5383   2.409   0.146   0.416
 1692SOL     OW 5384   3.306   1.248   0.042
 1692SOL    HW1 5385   3.321   1.168   0.093
 1692SOL    HW2 5386   3.217   1.274   0.065
 1693SOL     OW 5387   2.172   0.059   0.219
 1693SOL    HW1 5388   2.207   0.146   0.201
 1693SOL    HW2 5389   2.208   0.036   0.305
 1694SOL     OW 5390   2.816   0.276   0.458
 1694SOL    HW1 5391   2.785   0.312   0.375
 1694SOL    HW2 5392   2.911   0.285   0.454
 1695SOL     OW 5393   2.944   0.688   1.445
 1695SOL    HW1 5394   2.891   0.615   1.477
 1695SOL    HW2 5395   3.032   0.653   1.439
 1696SOL     OW 5396   3.071   1.584   0.804
 1696SOL    HW1 5397   3.087   1.645   0.732
 1696SOL    HW2 5398   3.105   1.628   0.882
 1697SOL     OW 5399   2.364   1.156   0.720
 1697SOL    HW1 5400   2.288   1.135   0.775
 1697SOL    HW2 5401   2.331   1.149   0.630
 1698SOL     OW 5402   3.109   1.790   0.620
 1698SOL    HW1 5403   3.161   1.856   0.574
 1698SOL    HW2 5404   3.037   1.840   0.659
 1699SOL     OW 5405   2.895   0.516   0.051
 1699SOL    HW1 5406   2.837   0.592   0.042
 1699SOL    HW2 5407   2.962   0.544   0.113
 1700SOL     OW 5408   1.975   0.546   1.411
 1700SOL    HW1 5409   2.063   0.556   1.376
 1700SOL    HW2 5410   1.963   0.621   1.469
 1701SOL     OW 5411   2.429   0.239   1.191
 1701SOL    HW1 5412   2.465   0.166   1.241
 1701SOL    HW2 5413   2.337   0.243   1.217
 1702SOL     OW 5414   2.733   0.474   0.636
 1702SOL    HW1 5415   2.695   0.531   0.570
 1702SOL    HW2 5416   2.758   0.395   0.588
 1703SOL     OW 5417   2.884   0.029   0.751
 1703SOL    HW1 5418   2.817   0.032   0.683
 1703SOL    HW2 5419   2.902   5.074   0.764
 1704SOL     OW 5420   3.288   1.148   0.852
 1704SOL    HW1 5421   3.220   1.082   0.865
 1704SOL    HW2 5422   3.295   1.157   0.757
 1705SOL     OW 5423   3.325   0.621   0.946
 1705SOL    HW1 5424   3.262   0.550   0.958
 1705SOL    HW2 5425   3.382   0.616   1.023
 1706SOL     OW 5426   3.685   0.794   0.432
 1706SOL    HW1 5427   3.752   0.745   0.480
 1706SOL    HW2 5428   3.687   0.757   0.343
 1707SOL     OW 5429   2.306   1.471   0.144
 1707SOL    HW1 5430   2.260   1.410   0.201
 1707SOL    HW2 5431   2.274   1.450   0.056
 1708SOL     OW 5432   3.569   1.277   0.617
 1708SOL    HW1 5433   3.660   1.264   0.643
 1708SOL    HW2 5434   3.545   1.361   0.656
 1709SOL     OW 5435   3.238   0.527   0.046
 1709SOL    HW1 5436   3.187   0.535   0.127
 1709SOL    HW2 5437   3.289   0.448   0.057
 1710SOL     OW 5438   2.357   0.267   0.284
 1710SOL    HW1 5439   2.412   0.228   0.216
 1710SOL    HW2 5440   2.333   0.353   0.250
 1711SOL     OW 5441   3.594   1.240   1.528
 1711SOL    HW1 5442   3.683   1.207   1.515
 1711SOL    HW2 5443   3.606   1.327   1.566
 1712SOL     OW 5444   2.901   1.351   1.333
 1712SOL    HW1 5445   2.823   1.317   1.377
 1712SOL    HW2 5446   2.974   1.304   1.373
 1713SOL     OW 5447   3.475   1.635   1.659
 1713SOL    HW1 5448   3.465   1.669   1.570
 1713SOL    HW2 5449   3.552   1.578   1.655
 1714SOL     OW 5450   3.011   1.236   1.104
 1714SOL    HW1 5451   2.951   1.270   1.170
 1714SOL    HW2 5452   2.978   1.271   1.021
 1715SOL     OW 5453   3.469   1.091   1.071
 1715SOL    HW1 5454   3.462   1.157   1.141
 1715SOL    HW2 5455   3.398   1.113   1.010
 1716SOL     OW 5456   2.736   0.175   1.382
 1716SOL    HW1 5457   2.757   0.157   1.290
 1716SOL    HW2 5458   2.820   0.193   1.423
 1717SOL     OW 5459   2.842   1.115   1.724
 1717SOL    HW1 5460   2.752   1.131   1.754
 1717SOL    HW2 5461   2.836   1.035   1.672
 1718SOL     OW 5462   2.600   1.070   0.394
 1718SOL    HW1 5463   2.583   1.038   0.483
 1718SOL    HW2 5464   2.672   1.017   0.362
 1719SOL     OW 5465   2.293   0.839   1.263
 1719SOL    HW1 5466   2.357   0.847   1.334
 1719SOL    HW2 5467   2.261   0.749   1.269
 1720SOL     OW 5468   3.128   0.358   1.301
 1720SOL    HW1 5469   3.157   0.439   1.342
 1720SOL    HW2 5470   3.040   0.378   1.268
 1721SOL     OW 5471   1.941   1.569   1.357
 1721SOL    HW1 5472   1.926   1.653   1.314
 1721SOL    HW2 5473   2.036   1.558   1.356
 1722SOL     OW 5474   2.261   1.124   0.474
 1722SOL    HW1 5475   2.235   1.193   0.413
 1722SOL    HW2 5476   2.226   1.043   0.435
 1723SOL     OW 5477   2.404   0.506   0.855
 1723SOL    HW1 5478   2.418   0.562   0.779
 1723SOL    HW2 5479   2.470   0.534   0.918
 1724SOL     OW 5480   3.104   1.352   0.409
 1724SOL    HW1 5481   3.159   1.422   0.444
 1724SOL    HW2 5482   3.016   1.373   0.439
 1725SOL     OW 5483   3.168   1.468   1.143
 1725SOL    HW1 5484   3.217   1.474   1.225
 1725SOL    HW2 5485   3.118   1.386   1.151
 1726SOL     OW 5486   3.449   0.614   0.506
 1726SOL    HW1 5487   3.387   0.669   0.554
 1726SOL    HW2 5488   3.514   0.675   0.471
 1727SOL     OW 5489   2.207   1.528   1.306
 1727SOL    HW1 5490   2.201   1.477   1.226
 1727SOL    HW2 5491   2.300   1.550   1.314
 1728SOL     OW 5492   2.327   0.709   1.654
 1728SOL    HW1 5493   2.364   0.761   1.583
 1728SOL    HW2 5494   2.395   0.647   1.677
 1729SOL     OW 5495   3.488   0.791   1.700
 1729SOL    HW1 5496   3.399   0.826   1.692
 1729SOL    HW2 5497   3.535   0.830   1.627
 1730SOL     OW 5498   2.870   0.123   1.732
 1730SOL    HW1 5499   2.907   0.152   1.649
 1730SOL    HW2 5500   2.858   0.029   1.722
 1731SOL     OW 5501   2.314   0.034   1.752
 1731SOL    HW1 5502   2.234   5.123   1.773
 1731SOL    HW2 5503   2.288   0.126   1.759
 1732SOL     OW 5504   2.453   0.881   1.040
 1732SOL    HW1 5505   2.494   0.968   1.043
 1732SOL    HW2 5506   2.400   0.877   1.119
 1733SOL     OW 5507   3.165   0.854   0.995
 1733SOL    HW1 5508   3.075   0.824   0.977
 1733SOL    HW2 5509   3.219   0.776   0.979
 1734SOL     OW 5510   3.071   0.527   0.264
 1734SOL    HW1 5511   3.084   0.452   0.322
 1734SOL    HW2 5512   3.030   0.594   0.320
 1735SOL     OW 5513   2.155   0.192   1.234
 1735SOL    HW1 5514   2.102   0.188   1.314
 1735SOL    HW2 5515   2.165   0.100   1.207
 1736SOL     OW 5516   1.902   1.312   1.264
 1736SOL    HW1 5517   1.933   1.259   1.337
 1736SOL    HW2 5518   1.908   1.402   1.296
 1737SOL     OW 5519   2.574   0.627   1.033
 1737SOL    HW1 5520   2.653   0.624   0.980
 1737SOL    HW2 5521   2.543   0.718   1.025
 1738SOL     OW 5522   3.618   0.967   1.872
 1738SOL    HW1 5523   3.575   0.898   1.823
 1738SOL    HW2 5524   3.555   0.993   1.939
 1739SOL     OW 5525   2.179   0.054   0.588
 1739SOL    HW1 5526   2.159   0.136   0.632
 1739SOL    HW2 5527   2.116   5.129   0.623
 1740SOL     OW 5528   3.470   0.386   0.348
 1740SOL    HW1 5529   3.505   0.326   0.413
 1740SOL    HW2 5530   3.450   0.466   0.396
 1741SOL     OW 5531   2.898   0.758   0.964
 1741SOL    HW1 5532   2.875   0.770   1.056
 1741SOL    HW2 5533   2.872   0.667   0.945
 1742SOL     OW 5534   2.851   1.577   1.727
 1742SOL    HW1 5535   2.824   1.605   1.640
 1742SOL    HW2 5536   2.886   1.489   1.715
 1743SOL     OW 5537   3.702   1.488   1.598
 1743SOL    HW1 5538   3.729   1.520   1.512
 1743SOL    HW2 5539   3.779   1.502   1.654
 1744SOL     OW 5540   2.212   0.907   1.813
 1744SOL    HW1 5541   2.283   0.939   1.868
 1744SOL    HW2 5542   2.250   0.836   1.761
 1745SOL     OW 5543   3.328   0.280   0.131
 1745SOL    HW1 5544   3.283   0.197   0.148
 1745SOL    HW2 5545   3.364   0.305   0.216
 1746SOL     OW 5546   3.154   0.793   0.030
 1746SOL    HW1 5547   3.195   0.708   0.017
 1746SOL    HW2 5548   3.187   0.847   5.118
 1747SOL     OW 5549   2.931   1.356   0.868
 1747SOL    HW1 5550   2.943   1.283   0.807
 1747SOL    HW2 5551   2.986   1.426   0.832
 1748SOL     OW 5552   2.188   0.828   0.944
 1748SOL    HW1 5553   2.281   0.846   0.953
 1748SOL    HW2 5554   2.178   0.737   0.972
 1749SOL     OW 5555   2.184   0.552   1.005
 1749SOL    HW1 5556   2.140   0.468   0.996
 1749SOL    HW2 5557   2.262   0.544   0.949
 1750SOL     OW 5558   2.984   0.452   1.649
 1750SOL    HW1 5559   2.944   0.470   1.735
 1750SOL    HW2 5560   3.077   0.472   1.661
 1751SOL     OW 5561   2.975   0.228   1.502
 1751SOL    HW1 5562   2.975   0.311   1.551
 1751SOL    HW2 5563   3.040   0.242   1.433
 1752SOL     OW 5564   1.948   1.772   0.947
 1752SOL    HW1 5565   1.917   1.696   0.897
 1752SOL    HW2 5566   2.037   1.786   0.915
 1753SOL     OW 5567   2.346   1.566   0.900
 1753SOL    HW1 5568   2.416   1.629   0.921
 1753SOL    HW2 5569   2.388   1.502   0.843
 1754SOL     OW 5570   2.810   0.776   1.221
 1754SOL    HW1 5571   2.871   0.757   1.292
 1754SOL    HW2 5572   2.727   0.737   1.250
 1755SOL     OW 5573   1.902   0.571   1.135
 1755SOL    HW1 5574   1.979   0.571   1.078
 1755SOL    HW2 5575   1.938   0.560   1.223
 1756SOL     OW 5576   2.054   0.565   1.746
 1756SOL    HW1 5577   2.145   0.577   1.718
 1756SOL    HW2 5578   2.005   0.628   1.695
 1757SOL     OW 5579   3.251   0.918   1.647
 1757SOL    HW1 5580   3.267   1.012   1.643
 1757SOL    HW2 5581   3.245   0.891   1.556
 1758SOL     OW 5582   2.688   0.590   0.382
 1758SOL    HW1 5583   2.691   0.513   0.326
 1758SOL    HW2 5584   2.609   0.636   0.355
 1759SOL     OW 5585   3.496   0.605   1.161
 1759SOL    HW1 5586   3.479   0.545   1.233
 1759SOL    HW2 5587   3.589   0.592   1.139
 1760SOL     OW 5588   2.087   1.542   1.702
 1760SOL    HW1 5589   2.072   1.612   1.765
 1760SOL    HW2 5590   2.105   1.465   1.755
 1761SOL     OW 5591   2.601   0.449   1.237
 1761SOL    HW1 5592   2.539   0.377   1.224
 1761SOL    HW2 5593   2.583   0.510   1.166
 1762SOL     OW 5594   2.769   1.655   1.472
 1762SOL    HW1 5595   2.747   1.614   1.389
 1762SOL    HW2 5596   2.776   1.749   1.452
 1763SOL     OW 5597   2.296   0.512   0.171
 1763SOL    HW1 5598   2.367   0.566   0.205
 1763SOL    HW2 5599   2.221   0.571   0.167
 1764SOL     OW 5600   1.984   1.153   1.481
 1764SOL    HW1 5601   1.993   1.117   1.569
 1764SOL    HW2 5602   2.009   1.081   1.423
 1765SOL     OW 5603   3.162   1.030   1.203
 1765SOL    HW1 5604   3.170   0.968   1.131
 1765SOL    HW2 5605   3.109   1.102   1.167
 1766SOL     OW 5606   3.161   0.844   0.305
 1766SOL    HW1 5607   3.087   0.804   0.350
 1766SOL    HW2 5608   3.154   0.813   0.215
 1767SOL     OW 5609   3.637   1.725   1.164
 1767SOL    HW1 5610   3.704   1.749   1.100
 1767SOL    HW2 5611   3.612   1.635   1.140
 1768SOL     OW 5612   3.101   1.719   1.053
 1768SOL    HW1 5613   3.189   1.756   1.041
 1768SOL    HW2 5614   3.117   1.635   1.097
 1769SOL     OW 5615   1.974   1.236   1.012
 1769SOL    HW1 5616   1.942   1.261   1.099
 1769SOL    HW2 5617   1.902   1.186   0.974
 1770SOL     OW 5618   2.554   1.676   1.733
 1770SOL    HW1 5619   2.497   1.753   1.729
 1770SOL    HW2 5620   2.637   1.706   1.697
 1771SOL     OW 5621   2.759   0.116   0.122
 1771SOL    HW1 5622   2.847   0.141   0.094
 1771SOL    HW2 5623   2.772   0.037   0.175
 1772SOL     OW 5624   3.591   0.205   0.510
 1772SOL    HW1 5625   3.655   0.155   0.459
 1772SOL    HW2 5626   3.554   0.141   0.571
 1773SOL     OW 5627   3.249   1.568   0.510
 1773SOL    HW1 5628   3.308   1.607   0.446
 1773SOL    HW2 5629   3.196   1.642   0.541
 1774SOL     OW 5630   2.023   1.774   1.842
 1774SOL    HW1 5631   1.971   1.715   1.897
 1774SOL    HW2 5632   2.080   1.819   1.904
 1775SOL     OW 5633   3.136   0.936   0.661
 1775SOL    HW1 5634   3.211   0.879   0.676
 1775SOL    HW2 5635   3.171   1.008   0.608
 1776SOL     OW 5636   2.644   1.277   1.409
 1776SOL    HW1 5637   2.620   1.326   1.487
 1776SOL    HW2 5638   2.569   1.288   1.350
 1777SOL     OW 5639   2.534   1.625   0.192
 1777SOL    HW1 5640   2.536   1.676   0.110
 1777SOL    HW2 5641   2.475   1.552   0.173
 1778SOL     OW 5642   3.472   1.725   1.394
 1778SOL    HW1 5643   3.528   1.729   1.316
 1778SOL    HW2 5644   3.458   1.817   1.417
 1779SOL     OW 5645   3.745   0.136   0.955
 1779SOL    HW1 5646   3.744   0.040   0.965
 1779SOL    HW2 5647   3.654   0.158   0.933
 1780SOL     OW 5648   2.117   0.295   0.708
 1780SOL    HW1 5649   2.033   0.336   0.688
 1780SOL    HW2 5650   2.125   0.300   0.803
 1781SOL     OW 5651   3.082   1.581   0.045
 1781SOL    HW1 5652   3.075   1.489   0.072
 1781SOL    HW2 5653   3.000   1.598   5.158
 1782SOL     OW 5654   2.683   1.009   1.385
 1782SOL    HW1 5655   2.723   1.000   1.299
 1782SOL    HW2 5656   2.672   1.104   1.397
 1783SOL     OW 5657   2.796   0.921   0.290
 1783SOL    HW1 5658   2.840   0.936   0.206
 1783SOL    HW2 5659   2.850   0.855   0.334
 1784SOL     OW 5660   3.340   1.663   0.072
 1784SOL    HW1 5661   3.250   1.632   0.061
 1784SOL    HW2 5662   3.367   1.691   5.145
 1785SOL     OW 5663   2.228   1.299   1.487
 1785SOL    HW1 5664   2.218   1.379   1.435
 1785SOL    HW2 5665   2.144   1.255   1.480
 1786SOL     OW 5666   3.460   1.285   1.276
 1786SOL    HW1 5667   3.512   1.261   1.352
 1786SOL    HW2 5668   3.401   1.353   1.308
 1787SOL     OW 5669   2.940   1.122   0.733
 1787SOL    HW1 5670   2.866   1.072   0.768
 1787SOL    HW2 5671   3.001   1.055   0.701
 1788SOL     OW 5672   2.900   0.255   0.946
 1788SOL    HW1 5673   2.890   0.199   0.868
 1788SOL    HW2 5674   2.878   0.198   1.019
 1789SOL     OW 5675   2.489   1.477   0.493
 1789SOL    HW1 5676   2.527   1.431   0.418
 1789SOL    HW2 5677   2.425   1.537   0.455
 1790SOL     OW 5678   3.609   0.391   1.393
 1790SOL    HW1 5679   3.681   0.453   1.395
 1790SOL    HW2 5680   3.637   0.323   1.333
 1791SOL     OW 5681   2.146   1.306   0.295
 1791SOL    HW1 5682   2.068   1.260   0.263
 1791SOL    HW2 5683   2.114   1.359   0.368
 1792SOL     OW 5684   1.985   1.048   1.736
 1792SOL    HW1 5685   1.909   1.020   1.788
 1792SOL    HW2 5686   2.058   0.999   1.773
 1793SOL     OW 5687   2.526   0.243   1.534
 1793SOL    HW1 5688   2.600   0.231   1.475
 1793SOL    HW2 5689   2.565   0.274   1.616
 1794SOL     OW 5690   2.049   0.322   0.027
 1794SOL    HW1 5691   1.964   0.302   0.066
 1794SOL    HW2 5692   2.079   0.400   0.073
 1795SOL     OW 5693   3.275   0.854   1.383
 1795SOL    HW1 5694   3.222   0.911   1.328
 1795SOL    HW2 5695   3.363   0.860   1.345
 1796SOL     OW 5696   1.909   0.115   0.323
 1796SOL    HW1 5697   1.876   0.178   0.258
 1796SOL    HW2 5698   1.991   0.083   0.285
 1797SOL     OW 5699   3.056   1.324   0.131
 1797SOL    HW1 5700   2.961   1.318   0.120
 1797SOL    HW2 5701   3.069   1.318   0.226
 1798SOL     OW 5702   2.483   0.834   1.455
 1798SOL    HW1 5703   2.541   0.909   1.441
 1798SOL    HW2 5704   2.541   0.758   1.452
 1799SOL     OW 5705   3.357   1.806   1.004
 1799SOL    HW1 5706   3.384   1.874   0.943
 1799SOL    HW2 5707   3.439   1.767   1.035
 1800SOL     OW 5708   2.574   0.552   1.708
 1800SOL    HW1 5709   2.626   0.615   1.758
 1800SOL    HW2 5710   2.596   0.467   1.746
 1801SOL     OW 5711   3.325   1.182   1.615
 1801SOL    HW1 5712   3.315   1.206   1.707
 1801SOL    HW2 5713   3.415   1.208   1.593
 1802SOL     OW 5714   2.216   1.756   1.563
 1802SOL    HW1 5715   2.134   1.805   1.559
 1802SOL    HW2 5716   2.192   1.670   1.596
 1803SOL     OW 5717   3.515   0.877   1.249
 1803SOL    HW1 5718   3.515   0.793   1.203
 1803SOL    HW2 5719   3.504   0.942   1.179
 1804SOL     OW 5720   3.088   0.322   0.442
 1804SOL    HW1 5721   3.153   0.252   0.435
 1804SOL    HW2 5722   3.104   0.362   0.528
 1805SOL     OW 5723   2.450   0.716   0.678
 1805SOL    HW1 5724   2.492   0.802   0.668
 1805SOL    HW2 5725   2.386   0.713   0.607
 1806SOL     OW 5726   3.598   0.357   1.664
 1806SOL    HW1 5727   3.604   0.373   1.570
 1806SOL    HW2 5728   3.520   0.301   1.673
 1807SOL     OW 5729   3.610   0.930   1.500
 1807SOL    HW1 5730   3.593   1.023   1.513
 1807SOL    HW2 5731   3.585   0.913   1.409
 1808SOL     OW 5732   2.785   1.362   0.077
 1808SOL    HW1 5733   2.730   1.353   0.154
 1808SOL    HW2 5734   2.775   1.454   0.050
 1809SOL     OW 5735   2.529   1.764   0.922
 1809SOL    HW1 5736   2.509   1.857   0.916
 1809SOL    HW2 5737   2.624   1.760   0.926
 1810SOL     OW 5738   2.743   0.978   0.867
 1810SOL    HW1 5739   2.793   0.905   0.903
 1810SOL    HW2 5740   2.697   1.015   0.942
 1811SOL     OW 5741   2.940   0.955   0.057
 1811SOL    HW1 5742   2.973   1.037   0.021
 1811SOL    HW2 5743   3.014   0.895   0.053
 1812SOL     OW 5744   3.685   1.561   0.845
 1812SOL    HW1 5745   3.610   1.550   0.786
 1812SOL    HW2 5746   3.662   1.512   0.923
 1813SOL     OW 5747   2.109   1.303   1.851
 1813SOL    HW1 5748   2.040   1.239   1.831
 1813SOL    HW2 5749   2.100   1.320   1.945
 1814SOL     OW 5750   1.971   1.207   0.648
 1814SOL    HW1 5751   2.027   1.164   0.713
 1814SOL    HW2 5752   1.981   1.154   0.569
 1815SOL     OW 5753   2.557   1.418   1.624
 1815SOL    HW1 5754   2.481   1.379   1.667
 1815SOL    HW2 5755   2.559   1.508   1.657
 1816SOL     OW 5756   3.696   0.197   1.231
 1816SOL    HW1 5757   3.626   0.137   1.206
 1816SOL    HW2 5758   3.747   0.209   1.151
 1817SOL     OW 5759   2.283   0.416   0.517
 1817SOL    HW1 5760   2.308   0.348   0.455
 1817SOL    HW2 5761   2.236   0.370   0.586
 1818SOL     OW 5762   3.562   1.474   1.082
 1818SOL    HW1 5763   3.482   1.453   1.032
 1818SOL    HW2 5764   3.565   1.407   1.150
 1819SOL     OW 5765   2.212   0.579   1.283
 1819SOL    HW1 5766   2.260   0.511   1.331
 1819SOL    HW2 5767   2.221   0.554   1.191
 1820SOL     OW 5768   2.706   1.581   0.685
 1820SOL    HW1 5769   2.670   1.646   0.624
 1820SOL    HW2 5770   2.635   1.519   0.697
 1821SOL     OW 5771   3.311   0.253   1.120
 1821SOL    HW1 5772   3.362   0.179   1.153
 1821SOL    HW2 5773   3.255   0.278   1.193
 1822SOL     OW 5774   2.817   0.072   1.132
 1822SOL    HW1 5775   2.751   0.017   1.090
 1822SOL    HW2 5776   2.864   0.013   1.191
 1823SOL     OW 5777   2.657   1.327   0.318
 1823SOL    HW1 5778   2.631   1.238   0.343
 1823SOL    HW2 5779   2.728   1.349   0.379
 1824SOL     OW 5780   2.473   1.584   1.284
 1824SOL    HW1 5781   2.468   1.672   1.323
 1824SOL    HW2 5782   2.564   1.576   1.256
 1825SOL     OW 5783   3.228   0.003   0.163
 1825SOL    HW1 5784   3.242   5.062   0.111
 1825SOL    HW2 5785   3.133   0.006   0.176
 1826SOL     OW 5786   3.111   0.441   0.687
 1826SOL    HW1 5787   3.070   0.527   0.677
 1826SOL    HW2 5788   3.132   0.436   0.780
 1827SOL     OW 5789   3.492   0.232   0.892
 1827SOL    HW1 5790   3.431   0.241   0.965
 1827SOL    HW2 5791   3.487   0.316   0.846
 1828SOL     OW 5792   1.964   1.046   0.407
 1828SOL    HW1 5793   2.025   1.018   0.339
 1828SOL    HW2 5794   1.903   0.972   0.416
 1829SOL     OW 5795   2.759   1.675   0.350
 1829SOL    HW1 5796   2.681   1.655   0.299
 1829SOL    HW2 5797   2.732   1.747   0.408
 1830SOL     OW 5798   2.071   0.628   2.016
 1830SOL    HW1 5799   1.984   0.612   2.052
 1830SOL    HW2 5800   2.060   0.621   1.922
 1831SOL     OW 5801   2.078   0.311   2.859
 1831SOL    HW1 5802   2.117   0.272   2.937
 1831SOL    HW2 5803   2.006   0.252   2.837
 1832SOL     OW 5804   1.870   0.409   2.496
 1832SOL    HW1 5805   1.794   0.429   2.550
 1832SOL    HW2 5806   1.836   0.351   2.428
 1833SOL     OW 5807   2.429   1.319   3.074
 1833SOL    HW1 5808   2.361   1.282   3.018
 1833SOL    HW2 5809   2.384   1.387   3.124
 1834SOL     OW 5810   3.430   1.518   2.544
 1834SOL    HW1 5811   3.363   1.537   2.610
 1834SOL    HW2 5812   3.383   1.517   2.461
 1835SOL     OW 5813   2.990   0.715   2.552
 1835SOL    HW1 5814   3.036   0.798   2.538
 1835SOL    HW2 5815   2.944   0.727   2.636
 1836SOL     OW 5816   3.668   0.588   2.079
 1836SOL    HW1 5817   3.635   0.590   1.989
 1836SOL    HW2 5818   3.618   0.518   2.121
 1837SOL     OW 5819   2.560   1.121   2.897
 1837SOL    HW1 5820   2.544   1.178   2.972
 1837SOL    HW2 5821   2.567   1.181   2.822
 1838SOL     OW 5822   2.750   0.746   3.687
 1838SOL    HW1 5823   2.749   0.816   3.752
 1838SOL    HW2 5824   2.768   0.792   3.604
 1839SOL     OW 5825   2.551   0.968   2.506
 1839SOL    HW1 5826   2.618   0.974   2.575
 1839SOL    HW2 5827   2.481   1.026   2.535
 1840SOL     OW 5828   2.574   1.140   3.699
 1840SOL    HW1 5829   2.621   1.215   3.736
 1840SOL    HW2 5830   2.500   1.179   3.653
 1841SOL     OW 5831   3.329   1.497   3.242
 1841SOL    HW1 5832   3.383   1.576   3.250
 1841SOL    HW2 5833   3.260   1.509   3.308
 1842SOL     OW 5834   2.309   0.385   3.307
 1842SOL    HW1 5835   2.389   0.342   3.338
 1842SOL    HW2 5836   2.238   0.325   3.331
 1843SOL     OW 5837   3.478   0.469   2.604
 1843SOL    HW1 5838   3.455   0.505   2.518
 1843SOL    HW2 5839   3.432   0.525   2.667
 1844SOL     OW 5840   2.984   1.350   3.570
 1844SOL    HW1 5841   3.032   1.330   3.651
 1844SOL    HW2 5842   2.933   1.271   3.553
 1845SOL     OW 5843   2.014   1.461   2.362
 1845SOL    HW1 5844   2.003   1.542   2.413
 1845SOL    HW2 5845   1.992   1.392   2.424
 1846SOL     OW 5846   2.132   1.092   2.735
 1846SOL    HW1 5847   2.141   1.001   2.762
 1846SOL    HW2 5848   2.081   1.133   2.804
 1847SOL     OW 5849   2.423   0.995   2.017
 1847SOL    HW1 5850   2.476   1.035   1.948
 1847SOL    HW2 5851   2.464   1.022   2.099
 1848SOL     OW 5852   3.428   0.105   3.322
 1848SOL    HW1 5853   3.474   0.181   3.286
 1848SOL    HW2 5854   3.396   0.134   3.407
 1849SOL     OW 5855   1.988   0.663   2.426
 1849SOL    HW1 5856   1.962   0.574   2.451
 1849SOL    HW2 5857   1.980   0.713   2.507
 1850SOL     OW 5858   3.721   1.733   2.171
 1850SOL    HW1 5859   3.789   1.718   2.237
 1850SOL    HW2 5860   3.719   1.828   2.159
 1851SOL     OW 5861   1.905   1.585   1.995
 1851SOL    HW1 5862   1.888   1.494   2.018
 1851SOL    HW2 5863   1.881   1.635   2.074
 1852SOL     OW 5864   3.556   0.926   2.510
 1852SOL    HW1 5865   3.638   0.885   2.483
 1852SOL    HW2 5866   3.533   0.984   2.437
 1853SOL     OW 5867   3.519   1.111   2.294
 1853SOL    HW1 5868   3.604   1.104   2.252
 1853SOL    HW2 5869   3.532   1.174   2.365
 1854SOL     OW 5870   1.963   0.762   3.430
 1854SOL    HW1 5871   2.040   0.818   3.422
 1854SOL    HW2 5872   1.889   0.820   3.411
 1855SOL     OW 5873   2.491   1.354   2.547
 1855SOL    HW1 5874   2.441   1.274   2.562
 1855SOL    HW2 5875   2.460   1.387   2.463
 1856SOL     OW 5876   3.131   1.220   3.282
 1856SOL    HW1 5877   3.155   1.152   3.219
 1856SOL    HW2 5878   3.198   1.214   3.350
 1857SOL     OW 5879   2.694   0.035   2.387
 1857SOL    HW1 5880   2.732   0.119   2.362
 1857SOL    HW2 5881   2.600   0.050   2.389
 1858SOL     OW 5882   2.051   0.970   3.174
 1858SOL    HW1 5883   2.136   0.931   3.155
 1858SOL    HW2 5884   2.007   0.975   3.089
 1859SOL     OW 5885   3.401   1.020   2.059
 1859SOL    HW1 5886   3.335   0.957   2.089
 1859SOL    HW2 5887   3.440   1.053   2.140
 1860SOL     OW 5888   3.076   1.830   3.507
 1860SOL    HW1 5889   3.098   1.897   3.442
 1860SOL    HW2 5890   3.113   1.749   3.472
 1861SOL     OW 5891   2.201   0.289   3.660
 1861SOL    HW1 5892   2.249   0.352   3.713
 1861SOL    HW2 5893   2.115   0.284   3.701
 1862SOL     OW 5894   3.347   1.404   2.847
 1862SOL    HW1 5895   3.264   1.443   2.874
 1862SOL    HW2 5896   3.321   1.327   2.796
 1863SOL     OW 5897   3.493   1.790   2.414
 1863SOL    HW1 5898   3.480   1.748   2.329
 1863SOL    HW2 5899   3.471   1.723   2.478
 1864SOL     OW 5900   2.443   0.702   2.127
 1864SOL    HW1 5901   2.447   0.791   2.093
 1864SOL    HW2 5902   2.379   0.705   2.198
 1865SOL     OW 5903   3.149   0.375   2.796
 1865SOL    HW1 5904   3.060   0.343   2.811
 1865SOL    HW2 5905   3.201   0.332   2.864
 1866SOL     OW 5906   3.455   1.669   2.164
 1866SOL    HW1 5907   3.549   1.685   2.156
 1866SOL    HW2 5908   3.425   1.655   2.074
 1867SOL     OW 5909   2.631   0.622   3.306
 1867SOL    HW1 5910   2.617   0.584   3.393
 1867SOL    HW2 5911   2.620   0.549   3.246
 1868SOL     OW 5912   3.255   0.488   3.538
 1868SOL    HW1 5913   3.263   0.525   3.626
 1868SOL    HW2 5914   3.300   0.404   3.544
 1869SOL     OW 5915   2.811   0.879   3.450
 1869SOL    HW1 5916   2.865   0.813   3.406
 1869SOL    HW2 5917   2.765   0.924   3.379
 1870SOL     OW 5918   2.876   0.406   3.068
 1870SOL    HW1 5919   2.786   0.419   3.100
 1870SOL    HW2 5920   2.865   0.385   2.975
 1871SOL     OW 5921   2.916   0.698   2.285
 1871SOL    HW1 5922   2.935   0.699   2.379
 1871SOL    HW2 5923   2.830   0.657   2.278
 1872SOL     OW 5924   1.953   0.823   2.644
 1872SOL    HW1 5925   2.036   0.821   2.692
 1872SOL    HW2 5926   1.901   0.891   2.687
 1873SOL     OW 5927   1.983   1.845   3.418
 1873SOL    HW1 5928   1.966   1.840   3.512
 1873SOL    HW2 5929   1.989   1.939   3.400
 1874SOL     OW 5930   2.727   0.371   2.060
 1874SOL    HW1 5931   2.788   0.418   2.003
 1874SOL    HW2 5932   2.672   0.320   2.000
 1875SOL     OW 5933   3.554   0.570   3.699
 1875SOL    HW1 5934   3.530   0.647   3.647
 1875SOL    HW2 5935   3.571   0.502   3.634
 1876SOL     OW 5936   3.251   1.146   2.394
 1876SOL    HW1 5937   3.334   1.141   2.347
 1876SOL    HW2 5938   3.200   1.211   2.344
 1877SOL     OW 5939   2.356   0.187   2.785
 1877SOL    HW1 5940   2.397   0.217   2.866
 1877SOL    HW2 5941   2.370   0.259   2.723
 1878SOL     OW 5942   2.871   1.450   2.317
 1878SOL    HW1 5943   2.896   1.528   2.268
 1878SOL    HW2 5944   2.831   1.484   2.398
 1879SOL     OW 5945   3.663   1.040   2.753
 1879SOL    HW1 5946   3.616   1.032   2.670
 1879SOL    HW2 5947   3.594   1.052   2.818
 1880SOL     OW 5948   3.114   1.546   3.409
 1880SOL    HW1 5949   3.084   1.468   3.455
 1880SOL    HW2 5950   3.035   1.581   3.368
 1881SOL     OW 5951   2.158   0.963   2.124
 1881SOL    HW1 5952   2.242   0.984   2.084
 1881SOL    HW2 5953   2.139   0.874   2.095
 1882SOL     OW 5954   3.338   0.774   2.573
 1882SOL    HW1 5955   3.342   0.732   2.659
 1882SOL    HW2 5956   3.417   0.828   2.570
 1883SOL     OW 5957   2.346   1.266   3.593
 1883SOL    HW1 5958   2.312   1.287   3.506
 1883SOL    HW2 5959   2.268   1.243   3.645
 1884SOL     OW 5960   3.011   1.662   2.178
 1884SOL    HW1 5961   2.969   1.746   2.194
 1884SOL    HW2 5962   3.038   1.666   2.086
 1885SOL     OW 5963   2.067   0.266   3.402
 1885SOL    HW1 5964   2.022   0.349   3.384
 1885SOL    HW2 5965   2.105   0.279   3.489
 1886SOL     OW 5966   3.507   1.378   1.953
 1886SOL    HW1 5967   3.468   1.465   1.945
 1886SOL    HW2 5968   3.438   1.317   1.928
 1887SOL     OW 5969   2.353   1.688   2.189
 1887SOL    HW1 5970   2.355   1.774   2.232
 1887SOL    HW2 5971   2.427   1.690   2.129
 1888SOL     OW 5972   3.280   0.156   2.277
 1888SOL    HW1 5973   3.269   0.102   2.199
 1888SOL    HW2 5974   3.374   0.165   2.288
 1889SOL     OW 5975   2.121   1.756   3.067
 1889SOL    HW1 5976   2.123   1.663   3.087
 1889SOL    HW2 5977   2.075   1.762   2.983
 1890SOL     OW 5978   2.257   0.677   2.331
 1890SOL    HW1 5979   2.267   0.582   2.341
 1890SOL    HW2 5980   2.165   0.694   2.351
 1891SOL     OW 5981   3.360   0.222   3.576
 1891SOL    HW1 5982   3.400   0.214   3.662
 1891SOL    HW2 5983   3.267   0.202   3.591
 1892SOL     OW 5984   2.512   0.104   1.959
 1892SOL    HW1 5985   2.544   0.035   2.017
 1892SOL    HW2 5986   2.441   0.063   1.910
 1893SOL     OW 5987   2.646   0.277   3.651
 1893SOL    HW1 5988   2.730   0.233   3.636
 1893SOL    HW2 5989   2.595   0.215   3.703
 1894SOL     OW 5990   3.204   0.590   3.288
 1894SOL    HW1 5991   3.234   0.563   3.375
 1894SOL    HW2 5992   3.240   0.678   3.276
 1895SOL     OW 5993   2.800   0.510   2.748
 1895SOL    HW1 5994   2.771   0.508   2.656
 1895SOL    HW2 5995   2.828   0.421   2.766
 1896SOL     OW 5996   2.427   0.080   2.353
 1896SOL    HW1 5997   2.346   0.062   2.400
 1896SOL    HW2 5998   2.402   0.140   2.283
 1897SOL     OW 5999   3.292   1.213   1.890
 1897SOL    HW1 6000   3.321   1.142   1.947
 1897SOL    HW2 6001   3.209   1.242   1.927
 1898SOL     OW 6002   2.173   0.056   2.053
 1898SOL    HW1 6003   2.229   0.125   2.088
 1898SOL    HW2 6004   2.120   0.027   2.127
 1899SOL     OW 6005   2.809   0.272   2.306
 1899SOL    HW1 6006   2.778   0.303   2.220
 1899SOL    HW2 6007   2.903   0.289   2.304
 1900SOL     OW 6008   2.945   0.681   3.313
 1900SOL    HW1 6009   2.905   0.605   3.355
 1900SOL    HW2 6010   3.036   0.655   3.298
 1901SOL     OW 6011   3.209   1.624   2.667
 1901SOL    HW1 6012   3.138   1.671   2.622
 1901SOL    HW2 6013   3.251   1.691   2.721
 1902SOL     OW 6014   2.336   1.131   2.561
 1902SOL    HW1 6015   2.268   1.120   2.628
 1902SOL    HW2 6016   2.287   1.135   2.478
 1903SOL     OW 6017   2.889   0.522   1.898
 1903SOL    HW1 6018   2.847   0.606   1.879
 1903SOL    HW2 6019   2.954   0.542   1.965
 1904SOL     OW 6020   1.979   0.536   3.277
 1904SOL    HW1 6021   2.066   0.551   3.240
 1904SOL    HW2 6022   1.963   0.613   3.332
 1905SOL     OW 6023   2.430   0.236   3.051
 1905SOL    HW1 6024   2.465   0.155   3.090
 1905SOL    HW2 6025   2.339   0.238   3.079
 1906SOL     OW 6026   2.731   0.471   2.490
 1906SOL    HW1 6027   2.686   0.526   2.425
 1906SOL    HW2 6028   2.754   0.392   2.441
 1907SOL     OW 6029   2.838   0.017   2.639
 1907SOL    HW1 6030   2.786   0.019   2.559
 1907SOL    HW2 6031   2.879   5.068   2.638
 1908SOL     OW 6032   3.292   1.165   2.717
 1908SOL    HW1 6033   3.202   1.131   2.715
 1908SOL    HW2 6034   3.316   1.172   2.625
 1909SOL     OW 6035   3.326   0.609   2.802
 1909SOL    HW1 6036   3.266   0.536   2.815
 1909SOL    HW2 6037   3.382   0.607   2.880
 1910SOL     OW 6038   3.687   0.794   2.257
 1910SOL    HW1 6039   3.753   0.753   2.314
 1910SOL    HW2 6040   3.678   0.733   2.184
 1911SOL     OW 6041   2.373   1.408   1.993
 1911SOL    HW1 6042   2.297   1.393   2.048
 1911SOL    HW2 6043   2.356   1.357   1.913
 1912SOL     OW 6044   3.563   1.266   2.506
 1912SOL    HW1 6045   3.656   1.270   2.527
 1912SOL    HW2 6046   3.529   1.353   2.530
 1913SOL     OW 6047   3.263   0.576   1.936
 1913SOL    HW1 6048   3.200   0.559   2.005
 1913SOL    HW2 6049   3.348   0.571   1.979
 1914SOL     OW 6050   2.356   0.247   2.142
 1914SOL    HW1 6051   2.422   0.212   2.083
 1914SOL    HW2 6052   2.334   0.333   2.105
 1915SOL     OW 6053   3.598   1.240   3.397
 1915SOL    HW1 6054   3.687   1.208   3.383
 1915SOL    HW2 6055   3.609   1.328   3.431
 1916SOL     OW 6056   2.932   1.377   3.175
 1916SOL    HW1 6057   2.847   1.347   3.206
 1916SOL    HW2 6058   2.996   1.322   3.220
 1917SOL     OW 6059   3.473   1.630   3.541
 1917SOL    HW1 6060   3.459   1.670   3.456
 1917SOL    HW2 6061   3.551   1.575   3.530
 1918SOL     OW 6062   2.949   1.160   2.966
 1918SOL    HW1 6063   2.941   1.254   2.985
 1918SOL    HW2 6064   2.962   1.156   2.872
 1919SOL     OW 6065   3.465   1.091   2.936
 1919SOL    HW1 6066   3.459   1.157   3.005
 1919SOL    HW2 6067   3.397   1.116   2.873
 1920SOL     OW 6068   2.734   0.173   3.244
 1920SOL    HW1 6069   2.753   0.151   3.152
 1920SOL    HW2 6070   2.820   0.191   3.282
 1921SOL     OW 6071   2.838   1.113   3.589
 1921SOL    HW1 6072   2.747   1.125   3.616
 1921SOL    HW2 6073   2.837   1.035   3.533
 1922SOL     OW 6074   2.572   1.056   2.243
 1922SOL    HW1 6075   2.559   1.029   2.334
 1922SOL    HW2 6076   2.648   1.006   2.213
 1923SOL     OW 6077   2.290   0.843   3.127
 1923SOL    HW1 6078   2.357   0.852   3.194
 1923SOL    HW2 6079   2.260   0.753   3.134
 1924SOL     OW 6080   3.126   0.358   3.163
 1924SOL    HW1 6081   3.156   0.440   3.203
 1924SOL    HW2 6082   3.039   0.378   3.129
 1925SOL     OW 6083   1.922   1.607   3.237
 1925SOL    HW1 6084   1.864   1.639   3.167
 1925SOL    HW2 6085   1.964   1.686   3.270
 1926SOL     OW 6086   2.174   1.147   2.334
 1926SOL    HW1 6087   2.180   1.222   2.276
 1926SOL    HW2 6088   2.170   1.071   2.276
 1927SOL     OW 6089   2.403   0.505   2.716
 1927SOL    HW1 6090   2.415   0.564   2.642
 1927SOL    HW2 6091   2.472   0.530   2.778
 1928SOL     OW 6092   3.113   1.342   2.249
 1928SOL    HW1 6093   3.170   1.416   2.272
 1928SOL    HW2 6094   3.027   1.367   2.282
 1929SOL     OW 6095   3.144   1.497   3.038
 1929SOL    HW1 6096   3.214   1.485   3.102
 1929SOL    HW2 6097   3.068   1.455   3.078
 1930SOL     OW 6098   3.440   0.621   2.362
 1930SOL    HW1 6099   3.378   0.671   2.415
 1930SOL    HW2 6100   3.499   0.687   2.325
 1931SOL     OW 6101   2.267   1.521   3.196
 1931SOL    HW1 6102   2.230   1.461   3.260
 1931SOL    HW2 6103   2.282   1.602   3.245
 1932SOL     OW 6104   2.329   0.719   3.502
 1932SOL    HW1 6105   2.371   0.772   3.434
 1932SOL    HW2 6106   2.392   0.649   3.520
 1933SOL     OW 6107   3.489   0.795   3.561
 1933SOL    HW1 6108   3.400   0.829   3.554
 1933SOL    HW2 6109   3.535   0.833   3.487
 1934SOL     OW 6110   2.873   0.122   3.595
 1934SOL    HW1 6111   2.909   0.151   3.511
 1934SOL    HW2 6112   2.858   0.028   3.584
 1935SOL     OW 6113   2.314   0.038   3.621
 1935SOL    HW1 6114   2.235   5.126   3.641
 1935SOL    HW2 6115   2.286   0.129   3.626
 1936SOL     OW 6116   2.446   0.868   2.898
 1936SOL    HW1 6117   2.483   0.956   2.896
 1936SOL    HW2 6118   2.392   0.867   2.977
 1937SOL     OW 6119   3.169   0.837   2.878
 1937SOL    HW1 6120   3.081   0.818   2.847
 1937SOL    HW2 6121   3.222   0.763   2.848
 1938SOL     OW 6122   3.060   0.538   2.117
 1938SOL    HW1 6123   3.068   0.460   2.172
 1938SOL    HW2 6124   3.017   0.603   2.173
 1939SOL     OW 6125   2.158   0.192   3.099
 1939SOL    HW1 6126   2.102   0.185   3.176
 1939SOL    HW2 6127   2.166   0.102   3.067
 1940SOL     OW 6128   1.913   1.338   3.149
 1940SOL    HW1 6129   1.946   1.286   3.223
 1940SOL    HW2 6130   1.923   1.429   3.177
 1941SOL     OW 6131   2.576   0.620   2.896
 1941SOL    HW1 6132   2.654   0.617   2.840
 1941SOL    HW2 6133   2.543   0.709   2.886
 1942SOL     OW 6134   3.619   0.966   3.737
 1942SOL    HW1 6135   3.576   0.899   3.684
 1942SOL    HW2 6136   3.554   0.990   3.803
 1943SOL     OW 6137   2.174   0.054   2.455
 1943SOL    HW1 6138   2.153   0.135   2.500
 1943SOL    HW2 6139   2.114   5.127   2.492
 1944SOL     OW 6140   3.476   0.414   2.183
 1944SOL    HW1 6141   3.508   0.344   2.239
 1944SOL    HW2 6142   3.447   0.482   2.243
 1945SOL     OW 6143   2.894   0.754   2.823
 1945SOL    HW1 6144   2.874   0.767   2.916
 1945SOL    HW2 6145   2.868   0.664   2.805
 1946SOL     OW 6146   2.839   1.586   3.575
 1946SOL    HW1 6147   2.852   1.623   3.488
 1946SOL    HW2 6148   2.874   1.497   3.569
 1947SOL     OW 6149   3.700   1.489   3.465
 1947SOL    HW1 6150   3.722   1.522   3.378
 1947SOL    HW2 6151   3.779   1.504   3.517
 1948SOL     OW 6152   2.215   0.902   3.674
 1948SOL    HW1 6153   2.287   0.925   3.733
 1948SOL    HW2 6154   2.252   0.835   3.616
 1949SOL     OW 6155   3.407   0.224   1.985
 1949SOL    HW1 6156   3.313   0.238   1.989
 1949SOL    HW2 6157   3.444   0.291   2.043
 1950SOL     OW 6158   3.142   0.817   1.876
 1950SOL    HW1 6159   3.186   0.732   1.883
 1950SOL    HW2 6160   3.177   0.855   1.795
 1951SOL     OW 6161   2.182   0.823   2.799
 1951SOL    HW1 6162   2.276   0.838   2.803
 1951SOL    HW2 6163   2.171   0.733   2.830
 1952SOL     OW 6164   2.187   0.552   2.871
 1952SOL    HW1 6165   2.143   0.467   2.863
 1952SOL    HW2 6166   2.264   0.544   2.815
 1953SOL     OW 6167   2.980   0.457   3.507
 1953SOL    HW1 6168   2.943   0.471   3.594
 1953SOL    HW2 6169   3.074   0.473   3.518
 1954SOL     OW 6170   2.974   0.229   3.364
 1954SOL    HW1 6171   2.972   0.312   3.411
 1954SOL    HW2 6172   3.039   0.242   3.294
 1955SOL     OW 6173   1.868   1.299   2.046
 1955SOL    HW1 6174   1.782   1.323   2.014
 1955SOL    HW2 6175   1.857   1.210   2.079
 1956SOL     OW 6176   2.010   1.751   2.815
 1956SOL    HW1 6177   1.964   1.680   2.770
 1956SOL    HW2 6178   1.989   1.830   2.764
 1957SOL     OW 6179   2.811   0.768   3.085
 1957SOL    HW1 6180   2.872   0.748   3.156
 1957SOL    HW2 6181   2.729   0.728   3.112
 1958SOL     OW 6182   1.899   0.564   2.999
 1958SOL    HW1 6183   1.973   0.560   2.938
 1958SOL    HW2 6184   1.939   0.553   3.086
 1959SOL     OW 6185   2.048   0.570   3.614
 1959SOL    HW1 6186   2.136   0.571   3.578
 1959SOL    HW2 6187   1.999   0.633   3.561
 1960SOL     OW 6188   3.250   0.920   3.513
 1960SOL    HW1 6189   3.269   1.014   3.508
 1960SOL    HW2 6190   3.246   0.891   3.422
 1961SOL     OW 6191   2.672   0.582   2.235
 1961SOL    HW1 6192   2.681   0.507   2.176
 1961SOL    HW2 6193   2.596   0.630   2.203
 1962SOL     OW 6194   3.494   0.601   3.020
 1962SOL    HW1 6195   3.476   0.544   3.095
 1962SOL    HW2 6196   3.587   0.588   3.002
 1963SOL     OW 6197   2.060   1.493   3.606
 1963SOL    HW1 6198   2.022   1.543   3.678
 1963SOL    HW2 6199   2.084   1.409   3.645
 1964SOL     OW 6200   2.602   0.445   3.102
 1964SOL    HW1 6201   2.541   0.372   3.088
 1964SOL    HW2 6202   2.585   0.505   3.029
 1965SOL     OW 6203   2.883   1.661   3.310
 1965SOL    HW1 6204   2.886   1.618   3.225
 1965SOL    HW2 6205   2.868   1.753   3.291
 1966SOL     OW 6206   2.304   0.483   2.011
 1966SOL    HW1 6207   2.369   0.548   2.037
 1966SOL    HW2 6208   2.220   0.527   2.022
 1967SOL     OW 6209   1.989   1.155   3.361
 1967SOL    HW1 6210   1.990   1.108   3.444
 1967SOL    HW2 6211   2.011   1.088   3.296
 1968SOL     OW 6212   3.150   1.018   3.082
 1968SOL    HW1 6213   3.170   0.959   3.009
 1968SOL    HW2 6214   3.075   1.069   3.050
 1969SOL     OW 6215   3.199   0.855   2.146
 1969SOL    HW1 6216   3.124   0.838   2.203
 1969SOL    HW2 6217   3.164   0.842   2.057
 1970SOL     OW 6218   3.650   1.726   3.040
 1970SOL    HW1 6219   3.710   1.752   2.970
 1970SOL    HW2 6220   3.618   1.640   3.014
 1971SOL     OW 6221   3.165   1.779   3.017
 1971SOL    HW1 6222   3.227   1.788   2.946
 1971SOL    HW2 6223   3.156   1.684   3.030
 1972SOL     OW 6224   1.969   1.197   2.920
 1972SOL    HW1 6225   1.943   1.253   2.993
 1972SOL    HW2 6226   1.887   1.176   2.876
 1973SOL     OW 6227   2.575   1.644   3.648
 1973SOL    HW1 6228   2.529   1.725   3.628
 1973SOL    HW2 6229   2.665   1.660   3.621
 1974SOL     OW 6230   3.565   0.208   2.335
 1974SOL    HW1 6231   3.635   0.176   2.278
 1974SOL    HW2 6232   3.555   0.141   2.402
 1975SOL     OW 6233   3.259   1.564   2.321
 1975SOL    HW1 6234   3.322   1.603   2.261
 1975SOL    HW2 6235   3.183   1.623   2.317
 1976SOL     OW 6236   1.978   1.811   3.692
 1976SOL    HW1 6237   1.943   1.733   3.735
 1976SOL    HW2 6238   2.034   1.852   3.757
 1977SOL     OW 6239   3.132   0.946   2.527
 1977SOL    HW1 6240   3.206   0.888   2.542
 1977SOL    HW2 6241   3.166   1.016   2.471
 1978SOL     OW 6242   2.666   1.298   3.253
 1978SOL    HW1 6243   2.640   1.335   3.338
 1978SOL    HW2 6244   2.589   1.308   3.198
 1979SOL     OW 6245   2.550   1.614   2.000
 1979SOL    HW1 6246   2.556   1.636   1.907
 1979SOL    HW2 6247   2.491   1.538   2.003
 1980SOL     OW 6248   3.483   1.724   3.271
 1980SOL    HW1 6249   3.535   1.727   3.191
 1980SOL    HW2 6250   3.471   1.816   3.295
 1981SOL     OW 6251   3.745   0.136   2.820
 1981SOL    HW1 6252   3.745   0.040   2.824
 1981SOL    HW2 6253   3.655   0.158   2.795
 1982SOL     OW 6254   2.113   0.296   2.573
 1982SOL    HW1 6255   2.031   0.339   2.551
 1982SOL    HW2 6256   2.120   0.304   2.668
 1983SOL     OW 6257   3.084   1.603   1.901
 1983SOL    HW1 6258   3.069   1.512   1.928
 1983SOL    HW2 6259   3.009   1.624   1.845
 1984SOL     OW 6260   2.699   1.020   3.242
 1984SOL    HW1 6261   2.751   1.001   3.163
 1984SOL    HW2 6262   2.697   1.115   3.247
 1985SOL     OW 6263   2.779   0.908   2.163
 1985SOL    HW1 6264   2.831   0.933   2.086
 1985SOL    HW2 6265   2.831   0.841   2.206
 1986SOL     OW 6266   3.364   1.617   1.910
 1986SOL    HW1 6267   3.269   1.617   1.900
 1986SOL    HW2 6268   3.397   1.632   1.821
 1987SOL     OW 6269   2.176   1.353   3.388
 1987SOL    HW1 6270   2.131   1.410   3.450
 1987SOL    HW2 6271   2.114   1.281   3.374
 1988SOL     OW 6272   3.463   1.274   3.147
 1988SOL    HW1 6273   3.515   1.257   3.226
 1988SOL    HW2 6274   3.406   1.347   3.170
 1989SOL     OW 6275   2.978   1.104   2.694
 1989SOL    HW1 6276   2.888   1.074   2.688
 1989SOL    HW2 6277   3.026   1.053   2.629
 1990SOL     OW 6278   2.895   0.251   2.806
 1990SOL    HW1 6279   2.882   0.193   2.731
 1990SOL    HW2 6280   2.873   0.197   2.882
 1991SOL     OW 6281   2.428   1.451   2.306
 1991SOL    HW1 6282   2.491   1.415   2.244
 1991SOL    HW2 6283   2.394   1.529   2.262
 1992SOL     OW 6284   3.612   0.384   3.260
 1992SOL    HW1 6285   3.685   0.446   3.260
 1992SOL    HW2 6286   3.640   0.316   3.198
 1993SOL     OW 6287   2.121   1.351   2.133
 1993SOL    HW1 6288   2.030   1.331   2.112
 1993SOL    HW2 6289   2.115   1.413   2.206
 1994SOL     OW 6290   1.984   1.033   3.606
 1994SOL    HW1 6291   1.906   1.006   3.655
 1994SOL    HW2 6292   2.053   0.976   3.637
 1995SOL     OW 6293   2.527   0.245   3.397
 1995SOL    HW1 6294   2.599   0.231   3.336
 1995SOL    HW2 6295   2.569   0.276   3.478
 1996SOL     OW 6296   1.941   0.329   1.868
 1996SOL    HW1 6297   1.863   0.314   1.814
 1996SOL    HW2 6298   1.969   0.417   1.845
 1997SOL     OW 6299   3.281   0.851   3.252
 1997SOL    HW1 6300   3.224   0.907   3.200
 1997SOL    HW2 6301   3.367   0.858   3.210
 1998SOL     OW 6302   1.887   0.154   2.136
 1998SOL    HW1 6303   1.915   0.211   2.064
 1998SOL    HW2 6304   1.895   0.065   2.102
 1999SOL     OW 6305   3.039   1.333   1.978
 1999SOL    HW1 6306   2.944   1.324   1.978
 1999SOL    HW2 6307   3.063   1.333   2.071
 2000SOL     OW 6308   2.490   0.849   3.308
 2000SOL    HW1 6309   2.552   0.920   3.292
 2000SOL    HW2 6310   2.543   0.770   3.307
 2001SOL     OW 6311   3.353   1.799   2.819
 2001SOL    HW1 6312   3.368   1.890   2.791
 2001SOL    HW2 6313   3.440   1.768   2.845
 2002SOL     OW 6314   2.581   0.548   3.569
 2002SOL    HW1 6315   2.633   0.611   3.619
 2002SOL    HW2 6316   2.603   0.463   3.607
 2003SOL     OW 6317   3.333   1.180   3.482
 2003SOL    HW1 6318   3.326   1.206   3.574
 2003SOL    HW2 6319   3.421   1.206   3.456
 2004SOL     OW 6320   2.199   1.689   3.467
 2004SOL    HW1 6321   2.128   1.747   3.439
 2004SOL    HW2 6322   2.155   1.622   3.520
 2005SOL     OW 6323   3.514   0.877   3.109
 2005SOL    HW1 6324   3.512   0.794   3.060
 2005SOL    HW2 6325   3.500   0.944   3.042
 2006SOL     OW 6326   3.077   0.335   2.301
 2006SOL    HW1 6327   3.150   0.273   2.294
 2006SOL    HW2 6328   3.094   0.383   2.382
 2007SOL     OW 6329   2.441   0.712   2.537
 2007SOL    HW1 6330   2.486   0.796   2.523
 2007SOL    HW2 6331   2.379   0.706   2.464
 2008SOL     OW 6332   3.597   0.356   3.531
 2008SOL    HW1 6333   3.606   0.370   3.436
 2008SOL    HW2 6334   3.519   0.301   3.539
 2009SOL     OW 6335   3.611   0.931   3.359
 2009SOL    HW1 6336   3.595   1.024   3.371
 2009SOL    HW2 6337   3.586   0.913   3.269
 2010SOL     OW 6338   2.749   1.361   1.937
 2010SOL    HW1 6339   2.706   1.361   2.022
 2010SOL    HW2 6340   2.739   1.450   1.904
 2011SOL     OW 6341   2.734   0.970   2.723
 2011SOL    HW1 6342   2.786   0.896   2.755
 2011SOL    HW2 6343   2.686   1.001   2.800
 2012SOL     OW 6344   2.918   0.956   1.939
 2012SOL    HW1 6345   2.906   1.026   1.874
 2012SOL    HW2 6346   2.998   0.912   1.912
 2013SOL     OW 6347   3.664   1.568   2.705
 2013SOL    HW1 6348   3.591   1.553   2.645
 2013SOL    HW2 6349   3.640   1.522   2.785
 2014SOL     OW 6350   2.102   1.251   3.718
 2014SOL    HW1 6351   2.059   1.176   3.677
 2014SOL    HW2 6352   2.055   1.263   3.800
 2015SOL     OW 6353   1.983   1.223   2.522
 2015SOL    HW1 6354   2.016   1.183   2.602
 2015SOL    HW2 6355   2.040   1.190   2.453
 2016SOL     OW 6356   2.560   1.408   3.487
 2016SOL    HW1 6357   2.489   1.361   3.530
 2016SOL    HW2 6358   2.571   1.489   3.537
 2017SOL     OW 6359   3.694   0.190   3.094
 2017SOL    HW1 6360   3.620   0.134   3.070
 2017SOL    HW2 6361   3.744   0.199   3.012
 2018SOL     OW 6362   2.270   0.412   2.370
 2018SOL    HW1 6363   2.300   0.340   2.315
 2018SOL    HW2 6364   2.227   0.368   2.444
 2019SOL     OW 6365   3.578   1.476   2.956
 2019SOL    HW1 6366   3.493   1.454   2.919
 2019SOL    HW2 6367   3.595   1.406   3.019
 2020SOL     OW 6368   2.214   0.582   3.148
 2020SOL    HW1 6369   2.262   0.515   3.195
 2020SOL    HW2 6370   2.222   0.558   3.056
 2021SOL     OW 6371   2.672   1.574   2.481
 2021SOL    HW1 6372   2.668   1.614   2.394
 2021SOL    HW2 6373   2.611   1.500   2.476
 2022SOL     OW 6374   3.308   0.256   2.980
 2022SOL    HW1 6375   3.359   0.181   3.010
 2022SOL    HW2 6376   3.253   0.279   3.055
 2023SOL     OW 6377   2.812   0.071   2.994
 2023SOL    HW1 6378   2.767   0.017   2.930
 2023SOL    HW2 6379   2.858   0.009   3.050
 2024SOL     OW 6380   2.648   1.326   2.187
 2024SOL    HW1 6381   2.628   1.236   2.213
 2024SOL    HW2 6382   2.723   1.350   2.242
 2025SOL     OW 6383   3.171   0.002   2.058
 2025SOL    HW1 6384   3.206   5.064   2.013
 2025SOL    HW2 6385   3.097   5.106   2.108
 2026SOL     OW 6386   3.112   0.465   2.535
 2026SOL    HW1 6387   3.069   0.551   2.536
 2026SOL    HW2 6388   3.129   0.446   2.628
 2027SOL     OW 6389   3.494   0.232   2.753
 2027SOL    HW1 6390   3.434   0.245   2.826
 2027SOL    HW2 6391   3.488   0.314   2.703
 2028SOL     OW 6392   1.889   1.043   2.171
 2028SOL    HW1 6393   1.982   1.034   2.151
 2028SOL    HW2 6394   1.860   0.954   2.192
 2029SOL     OW 6395   2.684   1.682   2.233
 2029SOL    HW1 6396   2.648   1.658   2.147
 2029SOL    HW2 6397   2.741   1.758   2.214
 2030SOL     OW 6398   2.072   0.642   3.881
 2030SOL    HW1 6399   1.986   0.621   3.917
 2030SOL    HW2 6400   2.062   0.632   3.787
 2031SOL     OW 6401   2.052   0.339   4.736
 2031SOL    HW1 6402   2.105   0.296   4.803
 2031SOL    HW2 6403   1.989   0.273   4.708
 2032SOL     OW 6404   1.868   0.412   4.354
 2032SOL    HW1 6405   1.791   0.433   4.407
 2032SOL    HW2 6406   1.836   0.353   4.286
 2033SOL     OW 6407   2.425   1.289   4.908
 2033SOL    HW1 6408   2.342   1.306   4.864
 2033SOL    HW2 6409   2.448   1.371   4.951
 2034SOL     OW 6410   3.447   1.521   4.431
 2034SOL    HW1 6411   3.393   1.495   4.505
 2034SOL    HW2 6412   3.386   1.529   4.358
 2035SOL     OW 6413   2.993   0.707   4.412
 2035SOL    HW1 6414   3.039   0.790   4.401
 2035SOL    HW2 6415   2.943   0.717   4.493
 2036SOL     OW 6416   3.667   0.587   3.940
 2036SOL    HW1 6417   3.633   0.591   3.850
 2036SOL    HW2 6418   3.618   0.516   3.981
 2037SOL     OW 6419   2.624   1.143   4.802
 2037SOL    HW1 6420   2.546   1.177   4.846
 2037SOL    HW2 6421   2.652   1.214   4.744
 2038SOL     OW 6422   2.549   0.980   4.374
 2038SOL    HW1 6423   2.614   0.983   4.445
 2038SOL    HW2 6424   2.481   1.042   4.402
 2039SOL     OW 6425   2.195   1.391   4.791
 2039SOL    HW1 6426   2.115   1.351   4.757
 2039SOL    HW2 6427   2.225   1.449   4.721
 2040SOL     OW 6428   3.476   0.475   4.460
 2040SOL    HW1 6429   3.454   0.511   4.373
 2040SOL    HW2 6430   3.426   0.530   4.521
 2041SOL     OW 6431   2.083   1.729   4.187
 2041SOL    HW1 6432   2.106   1.799   4.247
 2041SOL    HW2 6433   2.159   1.720   4.130
 2042SOL     OW 6434   2.090   1.460   4.255
 2042SOL    HW1 6435   2.076   1.555   4.253
 2042SOL    HW2 6436   2.044   1.431   4.334
 2043SOL     OW 6437   2.140   1.093   4.601
 2043SOL    HW1 6438   2.149   1.003   4.631
 2043SOL    HW2 6439   2.089   1.137   4.670
 2044SOL     OW 6440   2.487   1.797   5.131
 2044SOL    HW1 6441   2.398   1.784   0.004
 2044SOL    HW2 6442   2.512   1.883   0.004
 2045SOL     OW 6443   2.422   0.984   3.882
 2045SOL    HW1 6444   2.475   1.024   3.813
 2045SOL    HW2 6445   2.462   1.014   3.963
 2046SOL     OW 6446   1.986   0.668   4.288
 2046SOL    HW1 6447   1.959   0.579   4.312
 2046SOL    HW2 6448   1.979   0.717   4.370
 2047SOL     OW 6449   3.708   1.742   4.041
 2047SOL    HW1 6450   3.782   1.731   4.101
 2047SOL    HW2 6451   3.713   1.834   4.014
 2048SOL     OW 6452   1.922   1.575   3.829
 2048SOL    HW1 6453   1.897   1.486   3.854
 2048SOL    HW2 6454   1.897   1.629   3.904
 2049SOL     OW 6455   3.562   0.928   4.376
 2049SOL    HW1 6456   3.643   0.883   4.352
 2049SOL    HW2 6457   3.541   0.982   4.300
 2050SOL     OW 6458   3.520   1.109   4.160
 2050SOL    HW1 6459   3.604   1.100   4.115
 2050SOL    HW2 6460   3.536   1.174   4.228
 2051SOL     OW 6461   2.473   1.386   4.468
 2051SOL    HW1 6462   2.428   1.302   4.458
 2051SOL    HW2 6463   2.474   1.423   4.380
 2052SOL     OW 6464   2.693   0.037   4.240
 2052SOL    HW1 6465   2.731   0.121   4.216
 2052SOL    HW2 6466   2.599   0.053   4.248
 2053SOL     OW 6467   2.026   0.982   4.989
 2053SOL    HW1 6468   2.106   0.934   4.968
 2053SOL    HW2 6469   1.956   0.932   4.946
 2054SOL     OW 6470   3.399   1.017   3.926
 2054SOL    HW1 6471   3.331   0.957   3.955
 2054SOL    HW2 6472   3.439   1.049   4.007
 2055SOL     OW 6473   3.298   1.425   4.645
 2055SOL    HW1 6474   3.246   1.431   4.725
 2055SOL    HW2 6475   3.290   1.334   4.618
 2056SOL     OW 6476   3.488   1.818   4.276
 2056SOL    HW1 6477   3.478   1.762   4.199
 2056SOL    HW2 6478   3.495   1.758   4.350
 2057SOL     OW 6479   2.443   0.701   3.991
 2057SOL    HW1 6480   2.443   0.790   3.954
 2057SOL    HW2 6481   2.379   0.705   4.062
 2058SOL     OW 6482   3.143   0.406   4.677
 2058SOL    HW1 6483   3.054   0.372   4.680
 2058SOL    HW2 6484   3.194   0.345   4.729
 2059SOL     OW 6485   3.443   1.669   4.047
 2059SOL    HW1 6486   3.537   1.683   4.035
 2059SOL    HW2 6487   3.408   1.659   3.958
 2060SOL     OW 6488   2.645   0.643   0.022
 2060SOL    HW1 6489   2.594   0.631   0.102
 2060SOL    HW2 6490   2.623   0.567   5.128
 2061SOL     OW 6491   2.866   0.398   4.916
 2061SOL    HW1 6492   2.795   0.431   4.970
 2061SOL    HW2 6493   2.833   0.315   4.882
 2062SOL     OW 6494   2.919   0.702   4.144
 2062SOL    HW1 6495   2.938   0.698   4.238
 2062SOL    HW2 6496   2.833   0.660   4.136
 2063SOL     OW 6497   1.955   0.829   4.506
 2063SOL    HW1 6498   2.039   0.824   4.551
 2063SOL    HW2 6499   1.907   0.899   4.553
 2064SOL     OW 6500   1.995   1.847   0.101
 2064SOL    HW1 6501   1.939   1.769   0.098
 2064SOL    HW2 6502   2.009   1.871   0.009
 2065SOL     OW 6503   2.729   0.372   3.923
 2065SOL    HW1 6504   2.789   0.417   3.864
 2065SOL    HW2 6505   2.674   0.319   3.864
 2066SOL     OW 6506   3.256   1.155   4.268
 2066SOL    HW1 6507   3.337   1.144   4.218
 2066SOL    HW2 6508   3.204   1.216   4.216
 2067SOL     OW 6509   2.331   0.212   4.639
 2067SOL    HW1 6510   2.392   0.268   4.687
 2067SOL    HW2 6511   2.330   0.247   4.550
 2068SOL     OW 6512   2.861   1.459   4.188
 2068SOL    HW1 6513   2.838   1.531   4.128
 2068SOL    HW2 6514   2.828   1.488   4.273
 2069SOL     OW 6515   2.215   1.817   4.607
 2069SOL    HW1 6516   2.256   1.731   4.614
 2069SOL    HW2 6517   2.284   1.879   4.629
 2070SOL     OW 6518   3.668   1.041   4.612
 2070SOL    HW1 6519   3.626   1.029   4.527
 2070SOL    HW2 6520   3.595   1.046   4.674
 2071SOL     OW 6521   2.156   0.950   3.988
 2071SOL    HW1 6522   2.240   0.971   3.947
 2071SOL    HW2 6523   2.137   0.861   3.960
 2072SOL     OW 6524   3.342   0.776   4.433
 2072SOL    HW1 6525   3.342   0.732   4.519
 2072SOL    HW2 6526   3.423   0.827   4.433
 2073SOL     OW 6527   3.015   1.770   3.961
 2073SOL    HW1 6528   2.928   1.745   3.993
 2073SOL    HW2 6529   3.033   1.707   3.890
 2074SOL     OW 6530   3.505   1.390   3.829
 2074SOL    HW1 6531   3.467   1.476   3.814
 2074SOL    HW2 6532   3.438   1.328   3.799
 2075SOL     OW 6533   2.325   1.739   4.050
 2075SOL    HW1 6534   2.372   1.801   4.106
 2075SOL    HW2 6535   2.393   1.701   3.994
 2076SOL     OW 6536   3.282   0.154   4.134
 2076SOL    HW1 6537   3.267   0.098   4.057
 2076SOL    HW2 6538   3.377   0.159   4.141
 2077SOL     OW 6539   2.104   1.813   4.993
 2077SOL    HW1 6540   2.166   1.759   5.043
 2077SOL    HW2 6541   2.060   1.752   4.934
 2078SOL     OW 6542   2.815   1.693   4.598
 2078SOL    HW1 6543   2.900   1.649   4.596
 2078SOL    HW2 6544   2.765   1.653   4.527
 2079SOL     OW 6545   2.258   0.679   4.195
 2079SOL    HW1 6546   2.267   0.584   4.206
 2079SOL    HW2 6547   2.166   0.696   4.214
 2080SOL     OW 6548   2.511   0.105   3.823
 2080SOL    HW1 6549   2.542   0.035   3.880
 2080SOL    HW2 6550   2.440   0.066   3.773
 2081SOL     OW 6551   2.737   1.488   4.901
 2081SOL    HW1 6552   2.707   1.468   4.812
 2081SOL    HW2 6553   2.802   1.420   4.920
 2082SOL     OW 6554   2.674   1.372   4.659
 2082SOL    HW1 6555   2.758   1.375   4.614
 2082SOL    HW2 6556   2.609   1.384   4.590
 2083SOL     OW 6557   2.793   0.515   4.611
 2083SOL    HW1 6558   2.768   0.505   4.519
 2083SOL    HW2 6559   2.827   0.429   4.636
 2084SOL     OW 6560   2.425   0.088   4.223
 2084SOL    HW1 6561   2.343   0.068   4.268
 2084SOL    HW2 6562   2.399   0.142   4.148
 2085SOL     OW 6563   3.301   1.216   3.757
 2085SOL    HW1 6564   3.329   1.142   3.811
 2085SOL    HW2 6565   3.215   1.240   3.792
 2086SOL     OW 6566   2.172   0.042   3.911
 2086SOL    HW1 6567   2.223   0.114   3.950
 2086SOL    HW2 6568   2.110   0.017   3.980
 2087SOL     OW 6569   2.811   0.274   4.167
 2087SOL    HW1 6570   2.782   0.304   4.081
 2087SOL    HW2 6571   2.906   0.288   4.166
 2088SOL     OW 6572   3.069   1.591   4.524
 2088SOL    HW1 6573   3.087   1.656   4.456
 2088SOL    HW2 6574   3.153   1.581   4.570
 2089SOL     OW 6575   2.339   1.151   4.426
 2089SOL    HW1 6576   2.275   1.133   4.495
 2089SOL    HW2 6577   2.289   1.146   4.344
 2090SOL     OW 6578   3.110   1.794   4.341
 2090SOL    HW1 6579   3.160   1.857   4.288
 2090SOL    HW2 6580   3.038   1.845   4.377
 2091SOL     OW 6581   2.891   0.521   3.760
 2091SOL    HW1 6582   2.851   0.606   3.742
 2091SOL    HW2 6583   2.957   0.539   3.827
 2092SOL     OW 6584   2.443   0.206   4.959
 2092SOL    HW1 6585   2.455   0.115   4.931
 2092SOL    HW2 6586   2.349   0.221   4.955
 2093SOL     OW 6587   2.732   0.471   4.350
 2093SOL    HW1 6588   2.689   0.525   4.285
 2093SOL    HW2 6589   2.757   0.391   4.303
 2094SOL     OW 6590   2.883   0.022   4.459
 2094SOL    HW1 6591   2.817   0.023   4.390
 2094SOL    HW2 6592   2.902   5.067   4.473
 2095SOL     OW 6593   3.280   1.159   4.565
 2095SOL    HW1 6594   3.211   1.093   4.570
 2095SOL    HW2 6595   3.299   1.167   4.472
 2096SOL     OW 6596   3.323   0.624   4.665
 2096SOL    HW1 6597   3.261   0.553   4.679
 2096SOL    HW2 6598   3.381   0.620   4.741
 2097SOL     OW 6599   3.681   0.792   4.118
 2097SOL    HW1 6600   3.748   0.753   4.174
 2097SOL    HW2 6601   3.673   0.732   4.044
 2098SOL     OW 6602   2.353   1.403   3.881
 2098SOL    HW1 6603   2.275   1.378   3.931
 2098SOL    HW2 6604   2.343   1.357   3.797
 2099SOL     OW 6605   3.576   1.271   4.363
 2099SOL    HW1 6606   3.669   1.265   4.384
 2099SOL    HW2 6607   3.552   1.360   4.390
 2100SOL     OW 6608   3.262   0.577   3.795
 2100SOL    HW1 6609   3.202   0.558   3.867
 2100SOL    HW2 6610   3.349   0.569   3.833
 2101SOL     OW 6611   2.350   0.245   4.004
 2101SOL    HW1 6612   2.416   0.209   3.946
 2101SOL    HW2 6613   2.329   0.330   3.967
 2102SOL     OW 6614   3.626   1.168   0.168
 2102SOL    HW1 6615   3.712   1.155   0.126
 2102SOL    HW2 6616   3.603   1.258   0.147
 2103SOL     OW 6617   2.959   1.250   4.834
 2103SOL    HW1 6618   2.896   1.177   4.837
 2103SOL    HW2 6619   2.951   1.284   4.745
 2104SOL     OW 6620   3.454   1.078   4.777
 2104SOL    HW1 6621   3.448   1.146   4.843
 2104SOL    HW2 6622   3.389   1.102   4.711
 2105SOL     OW 6623   2.571   1.058   4.106
 2105SOL    HW1 6624   2.558   1.031   4.197
 2105SOL    HW2 6625   2.648   1.008   4.077
 2106SOL     OW 6626   2.260   0.832   4.971
 2106SOL    HW1 6627   2.339   0.845   5.024
 2106SOL    HW2 6628   2.230   0.744   4.994
 2107SOL     OW 6629   3.118   0.360   5.011
 2107SOL    HW1 6630   3.147   0.434   5.065
 2107SOL    HW2 6631   3.033   0.387   4.978
 2108SOL     OW 6632   1.954   1.543   5.032
 2108SOL    HW1 6633   1.922   1.572   5.117
 2108SOL    HW2 6634   2.048   1.534   5.044
 2109SOL     OW 6635   2.175   1.131   4.205
 2109SOL    HW1 6636   2.172   1.204   4.143
 2109SOL    HW2 6637   2.172   1.053   4.150
 2110SOL     OW 6638   2.407   0.509   4.579
 2110SOL    HW1 6639   2.418   0.570   4.506
 2110SOL    HW2 6640   2.477   0.533   4.641
 2111SOL     OW 6641   3.111   1.357   4.125
 2111SOL    HW1 6642   3.166   1.428   4.158
 2111SOL    HW2 6643   3.022   1.382   4.153
 2112SOL     OW 6644   3.159   1.435   4.882
 2112SOL    HW1 6645   3.204   1.407   4.962
 2112SOL    HW2 6646   3.086   1.374   4.873
 2113SOL     OW 6647   3.441   0.625   4.218
 2113SOL    HW1 6648   3.382   0.678   4.271
 2113SOL    HW2 6649   3.503   0.689   4.181
 2114SOL     OW 6650   2.223   1.508   5.032
 2114SOL    HW1 6651   2.205   1.462   4.950
 2114SOL    HW2 6652   2.315   1.532   5.027
 2115SOL     OW 6653   2.455   0.864   4.767
 2115SOL    HW1 6654   2.494   0.950   4.782
 2115SOL    HW2 6655   2.389   0.855   4.835
 2116SOL     OW 6656   3.153   0.854   4.731
 2116SOL    HW1 6657   3.067   0.821   4.707
 2116SOL    HW2 6658   3.213   0.782   4.709
 2117SOL     OW 6659   3.063   0.537   3.980
 2117SOL    HW1 6660   3.072   0.459   4.035
 2117SOL    HW2 6661   3.019   0.601   4.036
 2118SOL     OW 6662   2.165   0.220   4.960
 2118SOL    HW1 6663   2.121   0.247   5.041
 2118SOL    HW2 6664   2.149   0.126   4.954
 2119SOL     OW 6665   1.864   1.287   5.011
 2119SOL    HW1 6666   1.922   1.243   5.072
 2119SOL    HW2 6667   1.893   1.378   5.011
 2120SOL     OW 6668   2.578   0.604   4.773
 2120SOL    HW1 6669   2.658   0.595   4.721
 2120SOL    HW2 6670   2.553   0.696   4.765
 2121SOL     OW 6671   2.174   0.057   4.327
 2121SOL    HW1 6672   2.145   0.138   4.370
 2121SOL    HW2 6673   2.114   5.128   4.360
 2122SOL     OW 6674   3.475   0.413   4.043
 2122SOL    HW1 6675   3.506   0.343   4.101
 2122SOL    HW2 6676   3.446   0.482   4.103
 2123SOL     OW 6677   2.890   0.757   4.687
 2123SOL    HW1 6678   2.877   0.768   4.781
 2123SOL    HW2 6679   2.862   0.668   4.668
 2124SOL     OW 6680   3.405   0.224   3.847
 2124SOL    HW1 6681   3.310   0.238   3.850
 2124SOL    HW2 6682   3.440   0.292   3.905
 2125SOL     OW 6683   3.142   0.819   3.742
 2125SOL    HW1 6684   3.184   0.733   3.748
 2125SOL    HW2 6685   3.176   0.857   3.661
 2126SOL     OW 6686   2.935   1.357   4.583
 2126SOL    HW1 6687   2.947   1.283   4.523
 2126SOL    HW2 6688   2.987   1.427   4.545
 2127SOL     OW 6689   2.188   0.822   4.653
 2127SOL    HW1 6690   2.283   0.837   4.648
 2127SOL    HW2 6691   2.179   0.737   4.695
 2128SOL     OW 6692   2.204   0.560   4.748
 2128SOL    HW1 6693   2.146   0.486   4.731
 2128SOL    HW2 6694   2.278   0.546   4.688
 2129SOL     OW 6695   3.007   0.212   0.063
 2129SOL    HW1 6696   3.030   0.281   0.126
 2129SOL    HW2 6697   3.043   0.242   5.140
 2130SOL     OW 6698   1.880   1.298   3.905
 2130SOL    HW1 6699   1.792   1.323   3.877
 2130SOL    HW2 6700   1.869   1.210   3.942
 2131SOL     OW 6701   1.949   1.779   4.672
 2131SOL    HW1 6702   1.920   1.701   4.624
 2131SOL    HW2 6703   2.041   1.790   4.648
 2132SOL     OW 6704   2.344   1.571   4.628
 2132SOL    HW1 6705   2.416   1.630   4.652
 2132SOL    HW2 6706   2.384   1.505   4.572
 2133SOL     OW 6707   2.844   0.791   4.954
 2133SOL    HW1 6708   2.895   0.844   5.016
 2133SOL    HW2 6709   2.779   0.747   5.008
 2134SOL     OW 6710   1.910   0.537   4.891
 2134SOL    HW1 6711   1.941   0.476   4.825
 2134SOL    HW2 6712   1.989   0.567   4.936
 2135SOL     OW 6713   2.675   0.584   4.095
 2135SOL    HW1 6714   2.684   0.508   4.037
 2135SOL    HW2 6715   2.598   0.630   4.063
 2136SOL     OW 6716   3.499   0.617   4.879
 2136SOL    HW1 6717   3.475   0.565   4.956
 2136SOL    HW2 6718   3.592   0.597   4.865
 2137SOL     OW 6719   2.589   0.446   4.998
 2137SOL    HW1 6720   2.541   0.365   4.983
 2137SOL    HW2 6721   2.577   0.497   4.918
 2138SOL     OW 6722   2.823   1.634   5.119
 2138SOL    HW1 6723   2.793   1.601   5.035
 2138SOL    HW2 6724   2.797   1.726   5.120
 2139SOL     OW 6725   2.300   0.483   3.876
 2139SOL    HW1 6726   2.367   0.546   3.901
 2139SOL    HW2 6727   2.217   0.531   3.887
 2140SOL     OW 6728   2.010   1.133   0.049
 2140SOL    HW1 6729   2.067   1.087   0.110
 2140SOL    HW2 6730   2.016   1.083   5.128
 2141SOL     OW 6731   3.120   0.998   4.964
 2141SOL    HW1 6732   3.139   0.946   4.886
 2141SOL    HW2 6733   3.104   1.086   4.931
 2142SOL     OW 6734   3.191   0.859   4.013
 2142SOL    HW1 6735   3.117   0.829   4.066
 2142SOL    HW2 6736   3.162   0.845   3.922
 2143SOL     OW 6737   3.600   1.742   4.848
 2143SOL    HW1 6738   3.679   1.755   4.796
 2143SOL    HW2 6739   3.586   1.648   4.848
 2144SOL     OW 6740   3.120   1.716   4.845
 2144SOL    HW1 6741   3.200   1.746   4.803
 2144SOL    HW2 6742   3.134   1.622   4.858
 2145SOL     OW 6743   1.960   1.237   4.749
 2145SOL    HW1 6744   1.922   1.247   4.836
 2145SOL    HW2 6745   1.897   1.182   4.702
 2146SOL     OW 6746   3.569   0.208   4.194
 2146SOL    HW1 6747   3.638   0.179   4.135
 2146SOL    HW2 6748   3.563   0.139   4.260
 2147SOL     OW 6749   3.259   1.572   4.229
 2147SOL    HW1 6750   3.314   1.605   4.159
 2147SOL    HW2 6751   3.202   1.646   4.252
 2148SOL     OW 6752   3.135   0.940   4.382
 2148SOL    HW1 6753   3.209   0.881   4.397
 2148SOL    HW2 6754   3.172   1.011   4.330
 2149SOL     OW 6755   2.527   1.606   3.913
 2149SOL    HW1 6756   2.543   1.628   3.822
 2149SOL    HW2 6757   2.471   1.528   3.910
 2150SOL     OW 6758   3.742   0.146   4.686
 2150SOL    HW1 6759   3.739   0.051   4.689
 2150SOL    HW2 6760   3.653   0.172   4.662
 2151SOL     OW 6761   2.109   0.302   4.441
 2151SOL    HW1 6762   2.027   0.343   4.412
 2151SOL    HW2 6763   2.109   0.314   4.536
 2152SOL     OW 6764   3.076   1.591   3.763
 2152SOL    HW1 6765   3.061   1.498   3.782
 2152SOL    HW2 6766   3.016   1.610   3.691
 2153SOL     OW 6767   2.643   1.083   5.098
 2153SOL    HW1 6768   2.648   1.113   5.007
 2153SOL    HW2 6769   2.690   1.150   5.148
 2154SOL     OW 6770   2.783   0.917   4.026
 2154SOL    HW1 6771   2.837   0.945   3.952
 2154SOL    HW2 6772   2.834   0.848   4.068
 2155SOL     OW 6773   3.351   1.643   3.787
 2155SOL    HW1 6774   3.258   1.625   3.769
 2155SOL    HW2 6775   3.391   1.647   3.700
 2156SOL     OW 6776   3.457   1.273   4.970
 2156SOL    HW1 6777   3.548   1.269   4.997
 2156SOL    HW2 6778   3.407   1.257   5.050
 2157SOL     OW 6779   2.938   1.119   4.458
 2157SOL    HW1 6780   2.863   1.070   4.490
 2157SOL    HW2 6781   2.997   1.052   4.423
 2158SOL     OW 6782   2.898   0.246   4.642
 2158SOL    HW1 6783   2.884   0.185   4.569
 2158SOL    HW2 6784   2.887   0.192   4.720
 2159SOL     OW 6785   2.489   1.498   4.218
 2159SOL    HW1 6786   2.531   1.443   4.153
 2159SOL    HW2 6787   2.415   1.537   4.172
 2160SOL     OW 6788   3.609   0.424   5.078
 2160SOL    HW1 6789   3.668   0.477   5.024
 2160SOL    HW2 6790   3.618   0.335   5.043
 2161SOL     OW 6791   2.125   1.337   4.022
 2161SOL    HW1 6792   2.035   1.333   3.990
 2161SOL    HW2 6793   2.120   1.388   4.103
 2162SOL     OW 6794   1.938   0.331   3.735
 2162SOL    HW1 6795   1.862   0.315   3.678
 2162SOL    HW2 6796   1.965   0.421   3.713
 2163SOL     OW 6797   1.891   0.166   3.998
 2163SOL    HW1 6798   1.915   0.220   3.923
 2163SOL    HW2 6799   1.898   0.076   3.967
 2164SOL     OW 6800   3.049   1.319   3.850
 2164SOL    HW1 6801   2.960   1.285   3.854
 2164SOL    HW2 6802   3.075   1.329   3.942
 2165SOL     OW 6803   2.499   0.855   5.091
 2165SOL    HW1 6804   2.555   0.933   5.092
 2165SOL    HW2 6805   2.556   0.784   5.123
 2166SOL     OW 6806   3.356   1.797   4.728
 2166SOL    HW1 6807   3.373   1.874   4.673
 2166SOL    HW2 6808   3.440   1.778   4.769
 2167SOL     OW 6809   2.250   1.740   0.080
 2167SOL    HW1 6810   2.171   1.780   0.115
 2167SOL    HW2 6811   2.253   1.653   0.119
 2168SOL     OW 6812   3.572   0.885   4.946
 2168SOL    HW1 6813   3.538   0.800   4.918
 2168SOL    HW2 6814   3.530   0.948   4.888
 2169SOL     OW 6815   3.081   0.334   4.164
 2169SOL    HW1 6816   3.150   0.269   4.157
 2169SOL    HW2 6817   3.096   0.376   4.249
 2170SOL     OW 6818   2.438   0.721   4.404
 2170SOL    HW1 6819   2.482   0.805   4.390
 2170SOL    HW2 6820   2.378   0.713   4.330
 2171SOL     OW 6821   3.656   0.307   0.159
 2171SOL    HW1 6822   3.627   0.350   0.078
 2171SOL    HW2 6823   3.594   0.338   0.225
 2172SOL     OW 6824   3.609   0.884   0.061
 2172SOL    HW1 6825   3.587   0.971   0.095
 2172SOL    HW2 6826   3.597   0.893   5.126
 2173SOL     OW 6827   2.712   1.357   3.796
 2173SOL    HW1 6828   2.679   1.364   3.886
 2173SOL    HW2 6829   2.713   1.448   3.764
 2174SOL     OW 6830   2.532   1.765   4.663
 2174SOL    HW1 6831   2.512   1.858   4.649
 2174SOL    HW2 6832   2.627   1.759   4.655
 2175SOL     OW 6833   2.736   0.980   4.590
 2175SOL    HW1 6834   2.781   0.901   4.622
 2175SOL    HW2 6835   2.696   1.018   4.668
 2176SOL     OW 6836   2.929   0.976   3.808
 2176SOL    HW1 6837   2.909   1.032   3.734
 2176SOL    HW2 6838   3.004   0.924   3.780
 2177SOL     OW 6839   3.687   1.558   4.569
 2177SOL    HW1 6840   3.611   1.553   4.510
 2177SOL    HW2 6841   3.657   1.515   4.649
 2178SOL     OW 6842   1.983   1.216   4.395
 2178SOL    HW1 6843   2.021   1.176   4.473
 2178SOL    HW2 6844   2.040   1.189   4.323
 2179SOL     OW 6845   3.675   0.190   4.962
 2179SOL    HW1 6846   3.607   0.127   4.939
 2179SOL    HW2 6847   3.732   0.194   4.885
 2180SOL     OW 6848   2.268   0.413   4.234
 2180SOL    HW1 6849   2.297   0.341   4.177
 2180SOL    HW2 6850   2.223   0.370   4.307
 2181SOL     OW 6851   3.530   1.479   4.791
 2181SOL    HW1 6852   3.451   1.471   4.737
 2181SOL    HW2 6853   3.519   1.411   4.858
 2182SOL     OW 6854   2.169   0.576   5.017
 2182SOL    HW1 6855   2.217   0.507   5.062
 2182SOL    HW2 6856   2.193   0.566   4.925
 2183SOL     OW 6857   2.694   1.618   4.365
 2183SOL    HW1 6858   2.695   1.704   4.323
 2183SOL    HW2 6859   2.618   1.574   4.327
 2184SOL     OW 6860   3.287   0.235   4.834
 2184SOL    HW1 6861   3.349   0.176   4.876
 2184SOL    HW2 6862   3.232   0.268   4.906
 2185SOL     OW 6863   2.834   0.089   4.858
 2185SOL    HW1 6864   2.754   0.040   4.839
 2185SOL    HW2 6865   2.869   0.048   4.937
 2186SOL     OW 6866   2.640   1.326   4.063
 2186SOL    HW1 6867   2.615   1.235   4.076
 2186SOL    HW2 6868   2.722   1.335   4.112
 2187SOL     OW 6869   2.489   1.553   5.003
 2187SOL    HW1 6870   2.495   1.643   5.035
 2187SOL    HW2 6871   2.575   1.535   4.965
 2188SOL     OW 6872   3.169   5.137   3.921
 2188SOL    HW1 6873   3.206   5.062   3.875
 2188SOL    HW2 6874   3.095   5.101   3.970
 2189SOL     OW 6875   3.111   0.450   4.409
 2189SOL    HW1 6876   3.068   0.535   4.400
 2189SOL    HW2 6877   3.129   0.442   4.503
 2190SOL     OW 6878   3.497   0.249   4.626
 2190SOL    HW1 6879   3.415   0.244   4.675
 2190SOL    HW2 6880   3.483   0.320   4.564
 2191SOL     OW 6881   1.893   1.044   4.032
 2191SOL    HW1 6882   1.986   1.030   4.014
 2191SOL    HW2 6883   1.859   0.957   4.052
 2192SOL     OW 6884   2.761   1.678   4.049
 2192SOL    HW1 6885   2.681   1.655   4.002
 2192SOL    HW2 6886   2.736   1.751   4.106
 2193SOL     OW 6887   2.088   2.445   0.112
 2193SOL    HW1 6888   2.005   2.474   0.151
 2193SOL    HW2 6889   2.087   2.482   0.024
 2194SOL     OW 6890   2.079   2.154   0.991
 2194SOL    HW1 6891   2.109   2.119   1.075
 2194SOL    HW2 6892   1.992   2.116   0.978
 2195SOL     OW 6893   1.845   2.265   0.655
 2195SOL    HW1 6894   1.767   2.294   0.703
 2195SOL    HW2 6895   1.815   2.189   0.605
 2196SOL     OW 6896   2.415   3.155   1.179
 2196SOL    HW1 6897   2.332   3.184   1.140
 2196SOL    HW2 6898   2.444   3.229   1.231
 2197SOL     OW 6899   3.443   3.384   0.712
 2197SOL    HW1 6900   3.399   3.349   0.790
 2197SOL    HW2 6901   3.375   3.384   0.645
 2198SOL     OW 6902   3.004   2.568   0.689
 2198SOL    HW1 6903   3.051   2.650   0.677
 2198SOL    HW2 6904   2.957   2.578   0.772
 2199SOL     OW 6905   3.698   2.530   0.187
 2199SOL    HW1 6906   3.666   2.607   0.139
 2199SOL    HW2 6907   3.630   2.464   0.175
 2200SOL     OW 6908   2.597   2.983   1.073
 2200SOL    HW1 6909   2.525   3.025   1.120
 2200SOL    HW2 6910   2.645   3.056   1.032
 2201SOL     OW 6911   2.555   2.835   0.656
 2201SOL    HW1 6912   2.624   2.835   0.723
 2201SOL    HW2 6913   2.490   2.897   0.688
 2202SOL     OW 6914   2.185   3.275   1.068
 2202SOL    HW1 6915   2.111   3.230   1.026
 2202SOL    HW2 6916   2.226   3.324   0.998
 2203SOL     OW 6917   3.326   3.389   1.365
 2203SOL    HW1 6918   3.385   3.462   1.385
 2203SOL    HW2 6919   3.252   3.402   1.425
 2204SOL     OW 6920   2.342   2.220   1.439
 2204SOL    HW1 6921   2.417   2.168   1.469
 2204SOL    HW2 6922   2.266   2.178   1.478
 2205SOL     OW 6923   3.439   2.297   0.757
 2205SOL    HW1 6924   3.366   2.304   0.695
 2205SOL    HW2 6925   3.421   2.365   0.822
 2206SOL     OW 6926   2.087   3.582   0.489
 2206SOL    HW1 6927   2.111   3.660   0.540
 2206SOL    HW2 6928   2.168   3.556   0.446
 2207SOL     OW 6929   2.044   3.303   0.504
 2207SOL    HW1 6930   2.046   3.393   0.537
 2207SOL    HW2 6931   2.019   3.251   0.580
 2208SOL     OW 6932   2.132   2.957   0.865
 2208SOL    HW1 6933   2.142   2.870   0.902
 2208SOL    HW2 6934   2.079   3.005   0.928
 2209SOL     OW 6935   2.428   3.683   1.396
 2209SOL    HW1 6936   2.356   3.657   1.453
 2209SOL    HW2 6937   2.469   3.758   1.440
 2210SOL     OW 6938   2.432   2.845   0.200
 2210SOL    HW1 6939   2.478   2.870   0.120
 2210SOL    HW2 6940   2.483   2.885   0.270
 2211SOL     OW 6941   3.452   1.983   1.471
 2211SOL    HW1 6942   3.474   2.068   1.432
 2211SOL    HW2 6943   3.443   2.002   1.565
 2212SOL     OW 6944   1.990   2.508   0.582
 2212SOL    HW1 6945   1.951   2.424   0.606
 2212SOL    HW2 6946   1.981   2.561   0.661
 2213SOL     OW 6947   3.703   3.592   0.358
 2213SOL    HW1 6948   3.779   3.569   0.412
 2213SOL    HW2 6949   3.712   3.686   0.344
 2214SOL     OW 6950   1.855   3.466   0.118
 2214SOL    HW1 6951   1.790   3.395   0.116
 2214SOL    HW2 6952   1.856   3.494   0.209
 2215SOL     OW 6953   3.556   2.802   0.637
 2215SOL    HW1 6954   3.619   2.749   0.588
 2215SOL    HW2 6955   3.524   2.867   0.575
 2216SOL     OW 6956   3.504   2.979   0.416
 2216SOL    HW1 6957   3.560   2.992   0.340
 2216SOL    HW2 6958   3.533   3.044   0.480
 2217SOL     OW 6959   1.996   2.626   1.564
 2217SOL    HW1 6960   2.090   2.638   1.577
 2217SOL    HW2 6961   1.958   2.713   1.578
 2218SOL     OW 6962   2.497   3.250   0.747
 2218SOL    HW1 6963   2.455   3.164   0.753
 2218SOL    HW2 6964   2.486   3.275   0.655
 2219SOL     OW 6965   3.156   3.126   1.370
 2219SOL    HW1 6966   3.183   3.048   1.321
 2219SOL    HW2 6967   3.211   3.126   1.448
 2220SOL     OW 6968   2.692   1.882   0.525
 2220SOL    HW1 6969   2.732   1.964   0.497
 2220SOL    HW2 6970   2.598   1.899   0.524
 2221SOL     OW 6971   2.046   2.822   1.274
 2221SOL    HW1 6972   2.134   2.783   1.270
 2221SOL    HW2 6973   1.992   2.764   1.221
 2222SOL     OW 6974   3.329   2.902   0.215
 2222SOL    HW1 6975   3.269   2.836   0.248
 2222SOL    HW2 6976   3.390   2.917   0.286
 2223SOL     OW 6977   3.068   3.709   1.625
 2223SOL    HW1 6978   3.052   3.773   1.556
 2223SOL    HW2 6979   3.080   3.626   1.580
 2224SOL     OW 6980   2.252   2.120   1.838
 2224SOL    HW1 6981   2.280   2.200   1.883
 2224SOL    HW2 6982   2.156   2.123   1.840
 2225SOL     OW 6983   3.336   3.269   0.937
 2225SOL    HW1 6984   3.270   3.292   1.003
 2225SOL    HW2 6985   3.315   3.179   0.912
 2226SOL     OW 6986   3.482   3.660   0.589
 2226SOL    HW1 6987   3.470   3.614   0.506
 2226SOL    HW2 6988   3.483   3.591   0.655
 2227SOL     OW 6989   2.456   2.571   0.285
 2227SOL    HW1 6990   2.460   2.661   0.252
 2227SOL    HW2 6991   2.391   2.575   0.356
 2228SOL     OW 6992   3.146   2.257   0.938
 2228SOL    HW1 6993   3.057   2.224   0.948
 2228SOL    HW2 6994   3.199   2.199   0.993
 2229SOL     OW 6995   3.434   3.546   0.341
 2229SOL    HW1 6996   3.529   3.551   0.338
 2229SOL    HW2 6997   3.407   3.540   0.249
 2230SOL     OW 6998   2.635   2.454   1.448
 2230SOL    HW1 6999   2.599   2.430   1.534
 2230SOL    HW2 7000   2.603   2.386   1.389
 2231SOL     OW 7001   2.756   2.727   1.576
 2231SOL    HW1 7002   2.810   2.655   1.541
 2231SOL    HW2 7003   2.736   2.780   1.499
 2232SOL     OW 7004   2.864   2.258   1.225
 2232SOL    HW1 7005   2.771   2.269   1.244
 2232SOL    HW2 7006   2.867   2.218   1.138
 2233SOL     OW 7007   2.927   2.570   0.424
 2233SOL    HW1 7008   2.948   2.567   0.517
 2233SOL    HW2 7009   2.841   2.527   0.417
 2234SOL     OW 7010   1.959   2.683   0.788
 2234SOL    HW1 7011   2.041   2.684   0.837
 2234SOL    HW2 7012   1.908   2.755   0.825
 2235SOL     OW 7013   1.970   3.733   1.608
 2235SOL    HW1 7014   1.979   3.699   1.697
 2235SOL    HW2 7015   1.889   3.694   1.576
 2236SOL     OW 7016   2.775   2.223   0.200
 2236SOL    HW1 7017   2.837   2.270   0.144
 2236SOL    HW2 7018   2.788   2.131   0.176
 2237SOL     OW 7019   3.257   3.017   0.552
 2237SOL    HW1 7020   3.336   3.009   0.499
 2237SOL    HW2 7021   3.200   3.075   0.502
 2238SOL     OW 7022   2.411   2.019   0.918
 2238SOL    HW1 7023   2.417   2.041   1.011
 2238SOL    HW2 7024   2.406   2.103   0.874
 2239SOL     OW 7025   2.856   3.312   0.475
 2239SOL    HW1 7026   2.831   3.391   0.427
 2239SOL    HW2 7027   2.828   3.330   0.565
 2240SOL     OW 7028   2.212   3.676   0.890
 2240SOL    HW1 7029   2.257   3.592   0.887
 2240SOL    HW2 7030   2.281   3.739   0.910
 2241SOL     OW 7031   3.665   2.895   0.884
 2241SOL    HW1 7032   3.619   2.881   0.801
 2241SOL    HW2 7033   3.596   2.911   0.948
 2242SOL     OW 7034   3.077   3.444   1.486
 2242SOL    HW1 7035   3.028   3.425   1.566
 2242SOL    HW2 7036   3.027   3.400   1.416
 2243SOL     OW 7037   2.160   2.839   0.231
 2243SOL    HW1 7038   2.254   2.851   0.217
 2243SOL    HW2 7039   2.145   2.746   0.215
 2244SOL     OW 7040   3.353   2.625   0.705
 2244SOL    HW1 7041   3.354   2.585   0.792
 2244SOL    HW2 7042   3.430   2.682   0.704
 2245SOL     OW 7043   2.360   3.119   1.741
 2245SOL    HW1 7044   2.307   3.118   1.661
 2245SOL    HW2 7045   2.366   3.028   1.767
 2246SOL     OW 7046   2.983   3.634   0.222
 2246SOL    HW1 7047   2.916   3.595   0.278
 2246SOL    HW2 7048   3.014   3.562   0.168
 2247SOL     OW 7049   2.088   2.120   1.505
 2247SOL    HW1 7050   2.057   2.192   1.560
 2247SOL    HW2 7051   2.048   2.042   1.542
 2248SOL     OW 7052   3.500   3.292   0.107
 2248SOL    HW1 7053   3.448   3.372   0.103
 2248SOL    HW2 7054   3.438   3.222   0.091
 2249SOL     OW 7055   2.345   3.552   0.388
 2249SOL    HW1 7056   2.376   3.634   0.426
 2249SOL    HW2 7057   2.400   3.540   0.310
 2250SOL     OW 7058   3.259   1.968   0.472
 2250SOL    HW1 7059   3.262   1.939   0.381
 2250SOL    HW2 7060   3.349   1.956   0.504
 2251SOL     OW 7061   2.118   3.642   1.216
 2251SOL    HW1 7062   2.165   3.571   1.260
 2251SOL    HW2 7063   2.125   3.621   1.123
 2252SOL     OW 7064   2.806   3.567   0.897
 2252SOL    HW1 7065   2.886   3.522   0.925
 2252SOL    HW2 7066   2.772   3.512   0.826
 2253SOL     OW 7067   2.252   2.544   0.472
 2253SOL    HW1 7068   2.269   2.450   0.482
 2253SOL    HW2 7069   2.162   2.555   0.502
 2254SOL     OW 7070   3.442   2.039   1.743
 2254SOL    HW1 7071   3.436   2.103   1.814
 2254SOL    HW2 7072   3.387   1.966   1.772
 2255SOL     OW 7073   2.609   2.146   1.795
 2255SOL    HW1 7074   2.673   2.121   1.861
 2255SOL    HW2 7075   2.526   2.113   1.828
 2256SOL     OW 7076   2.722   3.394   1.190
 2256SOL    HW1 7077   2.705   3.342   1.111
 2256SOL    HW2 7078   2.794   3.349   1.234
 2257SOL     OW 7079   3.222   2.458   1.399
 2257SOL    HW1 7080   3.307   2.432   1.433
 2257SOL    HW2 7081   3.232   2.550   1.375
 2258SOL     OW 7082   2.683   3.230   0.965
 2258SOL    HW1 7083   2.768   3.228   0.921
 2258SOL    HW2 7084   2.620   3.240   0.894
 2259SOL     OW 7085   2.793   2.375   0.893
 2259SOL    HW1 7086   2.768   2.363   0.802
 2259SOL    HW2 7087   2.821   2.289   0.923
 2260SOL     OW 7088   2.423   1.929   0.492
 2260SOL    HW1 7089   2.346   1.934   0.549
 2260SOL    HW2 7090   2.407   1.997   0.426
 2261SOL     OW 7091   3.308   3.109   0.043
 2261SOL    HW1 7092   3.323   3.029   0.093
 2261SOL    HW2 7093   3.218   3.135   0.065
 2262SOL     OW 7094   2.817   2.117   0.455
 2262SOL    HW1 7095   2.793   2.160   0.372
 2262SOL    HW2 7096   2.911   2.131   0.463
 2263SOL     OW 7097   2.896   2.517   1.446
 2263SOL    HW1 7098   2.807   2.480   1.446
 2263SOL    HW2 7099   2.952   2.444   1.420
 2264SOL     OW 7100   3.073   3.444   0.803
 2264SOL    HW1 7101   3.086   3.507   0.732
 2264SOL    HW2 7102   3.121   3.480   0.877
 2265SOL     OW 7103   2.360   3.016   0.726
 2265SOL    HW1 7104   2.284   2.997   0.782
 2265SOL    HW2 7105   2.325   3.011   0.637
 2266SOL     OW 7106   3.108   3.652   0.620
 2266SOL    HW1 7107   3.158   3.718   0.573
 2266SOL    HW2 7108   3.035   3.700   0.659
 2267SOL     OW 7109   2.906   2.441   0.031
 2267SOL    HW1 7110   2.817   2.465   0.053
 2267SOL    HW2 7111   2.952   2.437   0.115
 2268SOL     OW 7112   1.957   2.428   1.381
 2268SOL    HW1 7113   2.050   2.415   1.363
 2268SOL    HW2 7114   1.954   2.500   1.443
 2269SOL     OW 7115   2.418   2.062   1.188
 2269SOL    HW1 7116   2.448   1.993   1.247
 2269SOL    HW2 7117   2.326   2.075   1.211
 2270SOL     OW 7118   2.736   2.317   0.635
 2270SOL    HW1 7119   2.698   2.374   0.568
 2270SOL    HW2 7120   2.759   2.237   0.588
 2271SOL     OW 7121   2.883   1.918   0.741
 2271SOL    HW1 7122   2.819   1.912   0.671
 2271SOL    HW2 7123   2.858   1.849   0.803
 2272SOL     OW 7124   3.289   3.008   0.855
 2272SOL    HW1 7125   3.226   2.937   0.870
 2272SOL    HW2 7126   3.292   3.017   0.760
 2273SOL     OW 7127   3.322   2.482   0.947
 2273SOL    HW1 7128   3.258   2.412   0.958
 2273SOL    HW2 7129   3.380   2.473   1.023
 2274SOL     OW 7130   3.697   2.666   0.429
 2274SOL    HW1 7131   3.755   2.609   0.480
 2274SOL    HW2 7132   3.696   2.627   0.342
 2275SOL     OW 7133   2.306   3.335   0.142
 2275SOL    HW1 7134   2.260   3.275   0.201
 2275SOL    HW2 7135   2.275   3.311   0.055
 2276SOL     OW 7136   3.571   3.144   0.613
 2276SOL    HW1 7137   3.661   3.130   0.643
 2276SOL    HW2 7138   3.545   3.227   0.654
 2277SOL     OW 7139   3.227   2.408   0.056
 2277SOL    HW1 7140   3.166   2.411   0.129
 2277SOL    HW2 7141   3.275   2.326   0.068
 2278SOL     OW 7142   2.380   2.110   0.293
 2278SOL    HW1 7143   2.428   2.066   0.223
 2278SOL    HW2 7144   2.357   2.196   0.256
 2279SOL     OW 7145   3.590   3.135   1.526
 2279SOL    HW1 7146   3.665   3.076   1.521
 2279SOL    HW2 7147   3.625   3.215   1.564
 2280SOL     OW 7148   2.914   3.243   1.323
 2280SOL    HW1 7149   2.844   3.206   1.376
 2280SOL    HW2 7150   2.993   3.198   1.352
 2281SOL     OW 7151   3.480   3.510   1.673
 2281SOL    HW1 7152   3.472   3.545   1.584
 2281SOL    HW2 7153   3.555   3.451   1.669
 2282SOL     OW 7154   2.996   3.093   1.097
 2282SOL    HW1 7155   2.940   3.137   1.161
 2282SOL    HW2 7156   2.972   3.130   1.013
 2283SOL     OW 7157   3.477   2.957   1.075
 2283SOL    HW1 7158   3.470   3.023   1.144
 2283SOL    HW2 7159   3.402   2.975   1.017
 2284SOL     OW 7160   2.810   1.926   1.405
 2284SOL    HW1 7161   2.829   1.935   1.312
 2284SOL    HW2 7162   2.894   1.904   1.445
 2285SOL     OW 7163   2.731   2.984   1.671
 2285SOL    HW1 7164   2.726   2.997   1.765
 2285SOL    HW2 7165   2.734   2.889   1.660
 2286SOL     OW 7166   2.600   2.933   0.398
 2286SOL    HW1 7167   2.582   2.900   0.486
 2286SOL    HW2 7168   2.672   2.878   0.366
 2287SOL     OW 7169   2.282   2.679   1.261
 2287SOL    HW1 7170   2.346   2.691   1.331
 2287SOL    HW2 7171   2.252   2.588   1.272
 2288SOL     OW 7172   3.133   2.232   1.273
 2288SOL    HW1 7173   3.159   2.312   1.319
 2288SOL    HW2 7174   3.038   2.238   1.265
 2289SOL     OW 7175   1.936   3.428   1.363
 2289SOL    HW1 7176   1.917   3.504   1.308
 2289SOL    HW2 7177   2.031   3.422   1.363
 2290SOL     OW 7178   2.258   2.992   0.478
 2290SOL    HW1 7179   2.234   3.063   0.419
 2290SOL    HW2 7180   2.228   2.913   0.435
 2291SOL     OW 7181   2.393   2.366   0.853
 2291SOL    HW1 7182   2.408   2.424   0.778
 2291SOL    HW2 7183   2.458   2.393   0.918
 2292SOL     OW 7184   3.106   3.213   0.410
 2292SOL    HW1 7185   3.160   3.284   0.446
 2292SOL    HW2 7186   3.017   3.234   0.439
 2293SOL     OW 7187   3.172   3.336   1.147
 2293SOL    HW1 7188   3.228   3.352   1.223
 2293SOL    HW2 7189   3.121   3.259   1.170
 2294SOL     OW 7190   3.445   2.481   0.479
 2294SOL    HW1 7191   3.392   2.519   0.549
 2294SOL    HW2 7192   3.502   2.553   0.450
 2295SOL     OW 7193   2.203   3.386   1.314
 2295SOL    HW1 7194   2.191   3.340   1.231
 2295SOL    HW2 7195   2.298   3.400   1.321
 2296SOL     OW 7196   2.270   2.596   1.613
 2296SOL    HW1 7197   2.339   2.630   1.557
 2296SOL    HW2 7198   2.304   2.604   1.702
 2297SOL     OW 7199   2.380   1.891   1.745
 2297SOL    HW1 7200   2.317   1.847   1.689
 2297SOL    HW2 7201   2.334   1.969   1.776
 2298SOL     OW 7202   2.453   2.733   1.048
 2298SOL    HW1 7203   2.492   2.820   1.054
 2298SOL    HW2 7204   2.396   2.726   1.124
 2299SOL     OW 7205   3.167   2.718   0.987
 2299SOL    HW1 7206   3.078   2.688   0.970
 2299SOL    HW2 7207   3.222   2.640   0.974
 2300SOL     OW 7208   3.047   2.385   0.264
 2300SOL    HW1 7209   3.067   2.309   0.318
 2300SOL    HW2 7210   3.014   2.451   0.326
 2301SOL     OW 7211   2.145   2.055   1.239
 2301SOL    HW1 7212   2.120   2.087   1.326
 2301SOL    HW2 7213   2.124   1.962   1.241
 2302SOL     OW 7214   1.873   3.177   1.268
 2302SOL    HW1 7215   1.918   3.118   1.328
 2302SOL    HW2 7216   1.895   3.265   1.299
 2303SOL     OW 7217   2.563   2.474   1.036
 2303SOL    HW1 7218   2.646   2.470   0.988
 2303SOL    HW2 7219   2.537   2.566   1.031
 2304SOL     OW 7220   2.189   1.928   0.637
 2304SOL    HW1 7221   2.154   2.015   0.654
 2304SOL    HW2 7222   2.193   1.886   0.723
 2305SOL     OW 7223   3.458   2.234   0.362
 2305SOL    HW1 7224   3.492   2.177   0.432
 2305SOL    HW2 7225   3.448   2.319   0.404
 2306SOL     OW 7226   2.901   2.616   0.953
 2306SOL    HW1 7227   2.880   2.632   1.045
 2306SOL    HW2 7228   2.868   2.528   0.936
 2307SOL     OW 7229   2.897   3.412   1.689
 2307SOL    HW1 7230   2.829   3.462   1.643
 2307SOL    HW2 7231   2.849   3.359   1.753
 2308SOL     OW 7232   3.711   3.368   1.607
 2308SOL    HW1 7233   3.738   3.396   1.519
 2308SOL    HW2 7234   3.789   3.379   1.661
 2309SOL     OW 7235   3.287   2.156   0.161
 2309SOL    HW1 7236   3.278   2.062   0.175
 2309SOL    HW2 7237   3.341   2.186   0.235
 2310SOL     OW 7238   3.145   2.672   0.028
 2310SOL    HW1 7239   3.186   2.586   0.019
 2310SOL    HW2 7240   3.184   2.725   5.119
 2311SOL     OW 7241   2.930   3.216   0.859
 2311SOL    HW1 7242   2.945   3.143   0.799
 2311SOL    HW2 7243   2.986   3.286   0.826
 2312SOL     OW 7244   2.186   2.686   0.944
 2312SOL    HW1 7245   2.280   2.703   0.955
 2312SOL    HW2 7246   2.174   2.596   0.973
 2313SOL     OW 7247   2.171   2.406   1.002
 2313SOL    HW1 7248   2.130   2.319   0.998
 2313SOL    HW2 7249   2.248   2.400   0.946
 2314SOL     OW 7250   1.945   3.632   0.943
 2314SOL    HW1 7251   1.918   3.554   0.894
 2314SOL    HW2 7252   2.036   3.647   0.915
 2315SOL     OW 7253   2.343   3.429   0.896
 2315SOL    HW1 7254   2.413   3.491   0.918
 2315SOL    HW2 7255   2.386   3.362   0.843
 2316SOL     OW 7256   2.812   2.639   1.207
 2316SOL    HW1 7257   2.863   2.611   1.283
 2316SOL    HW2 7258   2.721   2.637   1.236
 2317SOL     OW 7259   1.904   2.452   1.114
 2317SOL    HW1 7260   1.987   2.445   1.067
 2317SOL    HW2 7261   1.928   2.442   1.206
 2318SOL     OW 7262   2.078   2.393   1.683
 2318SOL    HW1 7263   2.169   2.420   1.667
 2318SOL    HW2 7264   2.025   2.465   1.648
 2319SOL     OW 7265   3.389   2.838   1.574
 2319SOL    HW1 7266   3.357   2.927   1.582
 2319SOL    HW2 7267   3.338   2.800   1.503
 2320SOL     OW 7268   2.691   2.436   0.377
 2320SOL    HW1 7269   2.700   2.367   0.312
 2320SOL    HW2 7270   2.613   2.485   0.350
 2321SOL     OW 7271   3.502   2.455   1.153
 2321SOL    HW1 7272   3.495   2.394   1.226
 2321SOL    HW2 7273   3.593   2.451   1.126
 2322SOL     OW 7274   2.095   3.410   1.684
 2322SOL    HW1 7275   2.072   3.466   1.758
 2322SOL    HW2 7276   2.092   3.321   1.719
 2323SOL     OW 7277   2.589   2.285   1.234
 2323SOL    HW1 7278   2.525   2.215   1.222
 2323SOL    HW2 7279   2.569   2.348   1.165
 2324SOL     OW 7280   2.725   3.563   1.519
 2324SOL    HW1 7281   2.702   3.505   1.446
 2324SOL    HW2 7282   2.745   3.647   1.478
 2325SOL     OW 7283   2.340   2.353   0.170
 2325SOL    HW1 7284   2.379   2.427   0.217
 2325SOL    HW2 7285   2.249   2.380   0.155
 2326SOL     OW 7286   1.984   3.009   1.457
 2326SOL    HW1 7287   1.998   2.967   1.542
 2326SOL    HW2 7288   2.007   2.942   1.393
 2327SOL     OW 7289   3.170   2.903   1.186
 2327SOL    HW1 7290   3.174   2.839   1.116
 2327SOL    HW2 7291   3.106   2.968   1.157
 2328SOL     OW 7292   3.157   2.710   0.305
 2328SOL    HW1 7293   3.085   2.667   0.352
 2328SOL    HW2 7294   3.145   2.684   0.214
 2329SOL     OW 7295   3.648   3.589   1.168
 2329SOL    HW1 7296   3.710   3.612   1.099
 2329SOL    HW2 7297   3.616   3.502   1.144
 2330SOL     OW 7298   3.098   3.590   1.066
 2330SOL    HW1 7299   3.185   3.625   1.047
 2330SOL    HW2 7300   3.115   3.504   1.104
 2331SOL     OW 7301   1.949   3.122   1.003
 2331SOL    HW1 7302   1.917   3.135   1.092
 2331SOL    HW2 7303   1.891   3.056   0.966
 2332SOL     OW 7304   2.545   3.545   1.731
 2332SOL    HW1 7305   2.493   3.625   1.730
 2332SOL    HW2 7306   2.611   3.559   1.662
 2333SOL     OW 7307   2.819   1.963   0.110
 2333SOL    HW1 7308   2.892   2.011   0.070
 2333SOL    HW2 7309   2.862   1.892   0.158
 2334SOL     OW 7310   3.587   2.044   0.527
 2334SOL    HW1 7311   3.653   2.020   0.462
 2334SOL    HW2 7312   3.561   1.962   0.568
 2335SOL     OW 7313   3.250   3.430   0.511
 2335SOL    HW1 7314   3.308   3.469   0.446
 2335SOL    HW2 7315   3.196   3.503   0.542
 2336SOL     OW 7316   2.002   3.614   1.852
 2336SOL    HW1 7317   1.957   3.549   1.906
 2336SOL    HW2 7318   2.050   3.669   1.915
 2337SOL     OW 7319   3.144   2.797   0.662
 2337SOL    HW1 7320   3.219   2.737   0.672
 2337SOL    HW2 7321   3.179   2.870   0.611
 2338SOL     OW 7322   2.703   3.143   1.461
 2338SOL    HW1 7323   2.721   3.090   1.538
 2338SOL    HW2 7324   2.635   3.204   1.489
 2339SOL     OW 7325   2.535   3.488   0.192
 2339SOL    HW1 7326   2.536   3.539   0.111
 2339SOL    HW2 7327   2.476   3.415   0.173
 2340SOL     OW 7328   3.493   3.606   1.407
 2340SOL    HW1 7329   3.545   3.605   1.326
 2340SOL    HW2 7330   3.470   3.699   1.419
 2341SOL     OW 7331   3.708   2.020   0.969
 2341SOL    HW1 7332   3.737   1.931   0.949
 2341SOL    HW2 7333   3.621   2.026   0.928
 2342SOL     OW 7334   2.103   2.175   0.710
 2342SOL    HW1 7335   2.016   2.211   0.691
 2342SOL    HW2 7336   2.109   2.176   0.806
 2343SOL     OW 7337   3.081   3.444   0.046
 2343SOL    HW1 7338   3.076   3.352   0.073
 2343SOL    HW2 7339   3.000   3.460   5.159
 2344SOL     OW 7340   2.668   2.881   1.360
 2344SOL    HW1 7341   2.675   2.894   1.265
 2344SOL    HW2 7342   2.668   2.970   1.396
 2345SOL     OW 7343   2.793   2.782   0.291
 2345SOL    HW1 7344   2.842   2.807   0.212
 2345SOL    HW2 7345   2.848   2.717   0.334
 2346SOL     OW 7346   3.339   3.527   0.073
 2346SOL    HW1 7347   3.249   3.495   0.062
 2346SOL    HW2 7348   3.366   3.552   5.144
 2347SOL     OW 7349   2.214   3.157   1.514
 2347SOL    HW1 7350   2.216   3.239   1.464
 2347SOL    HW2 7351   2.135   3.112   1.484
 2348SOL     OW 7352   3.461   3.157   1.276
 2348SOL    HW1 7353   3.513   3.136   1.353
 2348SOL    HW2 7354   3.402   3.227   1.305
 2349SOL     OW 7355   2.942   2.980   0.728
 2349SOL    HW1 7356   2.869   2.931   0.764
 2349SOL    HW2 7357   3.004   2.913   0.700
 2350SOL     OW 7358   2.899   2.115   0.962
 2350SOL    HW1 7359   2.896   2.071   0.878
 2350SOL    HW2 7360   2.895   2.045   1.027
 2351SOL     OW 7361   2.487   3.337   0.493
 2351SOL    HW1 7362   2.525   3.292   0.418
 2351SOL    HW2 7363   2.423   3.397   0.455
 2352SOL     OW 7364   3.590   2.258   1.387
 2352SOL    HW1 7365   3.665   2.317   1.387
 2352SOL    HW2 7366   3.615   2.186   1.329
 2353SOL     OW 7367   2.144   3.174   0.295
 2353SOL    HW1 7368   2.067   3.129   0.263
 2353SOL    HW2 7369   2.113   3.226   0.369
 2354SOL     OW 7370   1.994   2.896   1.705
 2354SOL    HW1 7371   1.909   2.886   1.748
 2354SOL    HW2 7372   2.055   2.847   1.760
 2355SOL     OW 7373   2.569   2.046   1.516
 2355SOL    HW1 7374   2.654   2.018   1.481
 2355SOL    HW2 7375   2.588   2.074   1.605
 2356SOL     OW 7376   2.027   2.189   0.020
 2356SOL    HW1 7377   1.943   2.172   0.063
 2356SOL    HW2 7378   2.060   2.268   0.063
 2357SOL     OW 7379   3.294   2.717   1.345
 2357SOL    HW1 7380   3.245   2.782   1.295
 2357SOL    HW2 7381   3.383   2.723   1.311
 2358SOL     OW 7382   1.893   1.996   0.313
 2358SOL    HW1 7383   1.860   2.073   0.267
 2358SOL    HW2 7384   1.955   1.956   0.251
 2359SOL     OW 7385   3.058   3.186   0.132
 2359SOL    HW1 7386   2.964   3.180   0.120
 2359SOL    HW2 7387   3.071   3.178   0.226
 2360SOL     OW 7388   2.476   2.686   1.446
 2360SOL    HW1 7389   2.531   2.764   1.442
 2360SOL    HW2 7390   2.538   2.614   1.459
 2361SOL     OW 7391   3.352   3.669   1.002
 2361SOL    HW1 7392   3.381   3.740   0.945
 2361SOL    HW2 7393   3.433   3.624   1.027
 2362SOL     OW 7394   2.550   2.402   1.699
 2362SOL    HW1 7395   2.515   2.456   1.770
 2362SOL    HW2 7396   2.564   2.316   1.739
 2363SOL     OW 7397   3.322   3.104   1.592
 2363SOL    HW1 7398   3.308   3.121   1.685
 2363SOL    HW2 7399   3.414   3.126   1.577
 2364SOL     OW 7400   2.223   3.625   1.569
 2364SOL    HW1 7401   2.138   3.668   1.563
 2364SOL    HW2 7402   2.203   3.535   1.596
 2365SOL     OW 7403   3.545   2.738   1.238
 2365SOL    HW1 7404   3.545   2.657   1.187
 2365SOL    HW2 7405   3.533   2.807   1.173
 2366SOL     OW 7406   3.085   2.184   0.459
 2366SOL    HW1 7407   3.145   2.109   0.461
 2366SOL    HW2 7408   3.113   2.238   0.533
 2367SOL     OW 7409   2.442   2.576   0.677
 2367SOL    HW1 7410   2.485   2.661   0.668
 2367SOL    HW2 7411   2.377   2.575   0.607
 2368SOL     OW 7412   3.669   2.161   1.641
 2368SOL    HW1 7413   3.632   2.205   1.564
 2368SOL    HW2 7414   3.595   2.113   1.679
 2369SOL     OW 7415   3.642   2.772   1.500
 2369SOL    HW1 7416   3.560   2.799   1.541
 2369SOL    HW2 7417   3.622   2.764   1.407
 2370SOL     OW 7418   2.789   3.227   0.079
 2370SOL    HW1 7419   2.731   3.216   0.155
 2370SOL    HW2 7420   2.777   3.318   0.052
 2371SOL     OW 7421   2.526   3.627   0.920
 2371SOL    HW1 7422   2.509   3.721   0.916
 2371SOL    HW2 7423   2.621   3.619   0.924
 2372SOL     OW 7424   2.742   2.838   0.863
 2372SOL    HW1 7425   2.793   2.764   0.897
 2372SOL    HW2 7426   2.697   2.873   0.940
 2373SOL     OW 7427   2.942   2.847   0.070
 2373SOL    HW1 7428   2.977   2.921   0.020
 2373SOL    HW2 7429   3.006   2.777   0.059
 2374SOL     OW 7430   3.687   3.420   0.841
 2374SOL    HW1 7431   3.610   3.410   0.785
 2374SOL    HW2 7432   3.666   3.372   0.920
 2375SOL     OW 7433   2.026   3.168   1.790
 2375SOL    HW1 7434   2.039   3.079   1.758
 2375SOL    HW2 7435   2.041   3.161   1.885
 2376SOL     OW 7436   1.972   3.075   0.654
 2376SOL    HW1 7437   2.026   3.031   0.719
 2376SOL    HW2 7438   1.981   3.021   0.575
 2377SOL     OW 7439   2.525   3.296   1.601
 2377SOL    HW1 7440   2.473   3.233   1.650
 2377SOL    HW2 7441   2.522   3.376   1.653
 2378SOL     OW 7442   3.660   2.044   1.237
 2378SOL    HW1 7443   3.663   1.950   1.256
 2378SOL    HW2 7444   3.678   2.051   1.144
 2379SOL     OW 7445   2.277   2.280   0.510
 2379SOL    HW1 7446   2.304   2.205   0.458
 2379SOL    HW2 7447   2.226   2.242   0.582
 2380SOL     OW 7448   3.561   3.342   1.081
 2380SOL    HW1 7449   3.481   3.319   1.032
 2380SOL    HW2 7450   3.566   3.276   1.150
 2381SOL     OW 7451   2.214   2.413   1.290
 2381SOL    HW1 7452   2.268   2.351   1.340
 2381SOL    HW2 7453   2.224   2.386   1.199
 2382SOL     OW 7454   2.702   3.434   0.685
 2382SOL    HW1 7455   2.660   3.491   0.620
 2382SOL    HW2 7456   2.636   3.369   0.707
 2383SOL     OW 7457   3.287   2.090   1.106
 2383SOL    HW1 7458   3.294   2.001   1.140
 2383SOL    HW2 7459   3.239   2.138   1.173
 2384SOL     OW 7460   2.885   1.888   1.124
 2384SOL    HW1 7461   2.822   1.828   1.084
 2384SOL    HW2 7462   2.969   1.841   1.117
 2385SOL     OW 7463   2.656   3.189   0.319
 2385SOL    HW1 7464   2.631   3.100   0.345
 2385SOL    HW2 7465   2.728   3.211   0.378
 2386SOL     OW 7466   2.468   3.433   1.281
 2386SOL    HW1 7467   2.466   3.522   1.317
 2386SOL    HW2 7468   2.557   3.423   1.247
 2387SOL     OW 7469   3.233   1.892   0.209
 2387SOL    HW1 7470   3.275   1.821   0.159
 2387SOL    HW2 7471   3.141   1.866   0.215
 2388SOL     OW 7472   3.162   2.335   0.674
 2388SOL    HW1 7473   3.113   2.417   0.672
 2388SOL    HW2 7474   3.154   2.305   0.765
 2389SOL     OW 7475   3.449   2.048   0.888
 2389SOL    HW1 7476   3.395   2.075   0.962
 2389SOL    HW2 7477   3.447   2.123   0.829
 2390SOL     OW 7478   1.961   2.917   0.413
 2390SOL    HW1 7479   2.025   2.896   0.346
 2390SOL    HW2 7480   1.905   2.839   0.419
 2391SOL     OW 7481   2.760   3.538   0.352
 2391SOL    HW1 7482   2.682   3.518   0.300
 2391SOL    HW2 7483   2.733   3.609   0.410
 2392SOL     OW 7484   2.040   2.425   1.988
 2392SOL    HW1 7485   1.993   2.342   1.973
 2392SOL    HW2 7486   2.041   2.467   1.902
 2393SOL     OW 7487   2.002   2.067   2.944
 2393SOL    HW1 7488   2.087   2.105   2.968
 2393SOL    HW2 7489   1.966   2.128   2.880
 2394SOL     OW 7490   3.446   3.395   2.594
 2394SOL    HW1 7491   3.403   3.325   2.643
 2394SOL    HW2 7492   3.386   3.416   2.523
 2395SOL     OW 7493   2.752   2.643   3.704
 2395SOL    HW1 7494   2.695   2.650   3.780
 2395SOL    HW2 7495   2.706   2.582   3.645
 2396SOL     OW 7496   2.566   2.779   2.576
 2396SOL    HW1 7497   2.618   2.777   2.656
 2396SOL    HW2 7498   2.628   2.802   2.507
 2397SOL     OW 7499   2.563   3.011   3.718
 2397SOL    HW1 7500   2.618   3.084   3.748
 2397SOL    HW2 7501   2.483   3.053   3.687
 2398SOL     OW 7502   2.265   2.223   3.458
 2398SOL    HW1 7503   2.335   2.213   3.394
 2398SOL    HW2 7504   2.190   2.179   3.418
 2399SOL     OW 7505   3.518   2.290   2.647
 2399SOL    HW1 7506   3.443   2.299   2.589
 2399SOL    HW2 7507   3.491   2.334   2.728
 2400SOL     OW 7508   2.081   3.629   2.305
 2400SOL    HW1 7509   2.113   3.679   2.379
 2400SOL    HW2 7510   2.159   3.612   2.252
 2401SOL     OW 7511   2.972   3.205   3.637
 2401SOL    HW1 7512   3.009   3.173   3.720
 2401SOL    HW2 7513   2.878   3.187   3.644
 2402SOL     OW 7514   2.463   3.649   3.349
 2402SOL    HW1 7515   2.375   3.635   3.383
 2402SOL    HW2 7516   2.476   3.744   3.355
 2403SOL     OW 7517   3.477   1.982   3.347
 2403SOL    HW1 7518   3.510   2.062   3.305
 2403SOL    HW2 7519   3.429   2.014   3.423
 2404SOL     OW 7520   3.712   3.607   2.168
 2404SOL    HW1 7521   3.781   3.593   2.233
 2404SOL    HW2 7522   3.715   3.701   2.149
 2405SOL     OW 7523   1.890   3.413   2.004
 2405SOL    HW1 7524   1.808   3.369   1.981
 2405SOL    HW2 7525   1.866   3.475   2.073
 2406SOL     OW 7526   3.489   2.990   2.301
 2406SOL    HW1 7527   3.554   2.945   2.354
 2406SOL    HW2 7528   3.423   3.020   2.363
 2407SOL     OW 7529   2.003   2.590   3.426
 2407SOL    HW1 7530   2.089   2.631   3.430
 2407SOL    HW2 7531   1.942   2.662   3.408
 2408SOL     OW 7532   2.017   2.787   3.175
 2408SOL    HW1 7533   2.095   2.743   3.140
 2408SOL    HW2 7534   1.946   2.758   3.119
 2409SOL     OW 7535   3.357   2.958   2.066
 2409SOL    HW1 7536   3.282   2.957   2.126
 2409SOL    HW2 7537   3.433   2.967   2.123
 2410SOL     OW 7538   2.978   3.686   3.463
 2410SOL    HW1 7539   3.001   3.767   3.419
 2410SOL    HW2 7540   2.952   3.626   3.393
 2411SOL     OW 7541   2.206   2.073   3.688
 2411SOL    HW1 7542   2.240   2.136   3.625
 2411SOL    HW2 7543   2.118   2.104   3.709
 2412SOL     OW 7544   3.486   3.688   2.410
 2412SOL    HW1 7545   3.472   3.631   2.335
 2412SOL    HW2 7546   3.480   3.630   2.486
 2413SOL     OW 7547   3.134   2.221   2.752
 2413SOL    HW1 7548   3.105   2.153   2.691
 2413SOL    HW2 7549   3.159   2.173   2.831
 2414SOL     OW 7550   3.443   3.547   2.178
 2414SOL    HW1 7551   3.537   3.555   2.167
 2414SOL    HW2 7552   3.409   3.535   2.089
 2415SOL     OW 7553   3.339   2.425   3.551
 2415SOL    HW1 7554   3.294   2.409   3.634
 2415SOL    HW2 7555   3.287   2.379   3.486
 2416SOL     OW 7556   2.871   2.590   2.292
 2416SOL    HW1 7557   2.954   2.563   2.333
 2416SOL    HW2 7558   2.806   2.530   2.328
 2417SOL     OW 7559   1.964   3.732   3.443
 2417SOL    HW1 7560   1.965   3.723   3.538
 2417SOL    HW2 7561   1.887   3.683   3.415
 2418SOL     OW 7562   3.585   2.434   3.677
 2418SOL    HW1 7563   3.503   2.455   3.633
 2418SOL    HW2 7564   3.615   2.353   3.635
 2419SOL     OW 7565   2.910   3.333   2.344
 2419SOL    HW1 7566   2.864   3.404   2.300
 2419SOL    HW2 7567   2.873   3.330   2.432
 2420SOL     OW 7568   2.216   3.613   2.738
 2420SOL    HW1 7569   2.214   3.519   2.717
 2420SOL    HW2 7570   2.299   3.625   2.784
 2421SOL     OW 7571   3.638   2.899   2.702
 2421SOL    HW1 7572   3.627   2.979   2.651
 2421SOL    HW2 7573   3.567   2.842   2.672
 2422SOL     OW 7574   2.335   3.144   3.648
 2422SOL    HW1 7575   2.326   3.154   3.553
 2422SOL    HW2 7576   2.245   3.131   3.679
 2423SOL     OW 7577   2.995   3.639   2.075
 2423SOL    HW1 7578   2.920   3.602   2.123
 2423SOL    HW2 7579   3.016   3.572   2.010
 2424SOL     OW 7580   2.000   2.126   3.397
 2424SOL    HW1 7581   2.000   2.203   3.340
 2424SOL    HW2 7582   1.929   2.143   3.459
 2425SOL     OW 7583   3.516   3.273   1.949
 2425SOL    HW1 7584   3.478   3.361   1.949
 2425SOL    HW2 7585   3.446   3.217   1.917
 2426SOL     OW 7586   2.324   3.613   2.165
 2426SOL    HW1 7587   2.379   3.651   2.234
 2426SOL    HW2 7588   2.383   3.556   2.116
 2427SOL     OW 7589   3.340   1.991   2.285
 2427SOL    HW1 7590   3.247   1.980   2.306
 2427SOL    HW2 7591   3.385   1.928   2.343
 2428SOL     OW 7592   2.139   3.621   3.057
 2428SOL    HW1 7593   2.177   3.534   3.075
 2428SOL    HW2 7594   2.108   3.615   2.967
 2429SOL     OW 7595   2.841   3.587   2.790
 2429SOL    HW1 7596   2.908   3.535   2.744
 2429SOL    HW2 7597   2.769   3.526   2.804
 2430SOL     OW 7598   3.360   2.085   3.578
 2430SOL    HW1 7599   3.358   2.108   3.671
 2430SOL    HW2 7600   3.270   2.060   3.557
 2431SOL     OW 7601   2.491   1.980   2.001
 2431SOL    HW1 7602   2.585   1.987   2.017
 2431SOL    HW2 7603   2.483   1.914   1.932
 2432SOL     OW 7604   2.640   2.100   3.687
 2432SOL    HW1 7605   2.718   2.059   3.650
 2432SOL    HW2 7606   2.584   2.118   3.611
 2433SOL     OW 7607   2.730   3.396   3.084
 2433SOL    HW1 7608   2.713   3.393   2.990
 2433SOL    HW2 7609   2.643   3.404   3.124
 2434SOL     OW 7610   2.634   3.412   2.825
 2434SOL    HW1 7611   2.651   3.392   2.733
 2434SOL    HW2 7612   2.548   3.375   2.843
 2435SOL     OW 7613   2.316   1.934   2.291
 2435SOL    HW1 7614   2.234   1.938   2.341
 2435SOL    HW2 7615   2.335   2.025   2.269
 2436SOL     OW 7616   3.291   3.127   1.868
 2436SOL    HW1 7617   3.321   3.063   1.932
 2436SOL    HW2 7618   3.210   3.163   1.905
 2437SOL     OW 7619   2.188   1.882   2.028
 2437SOL    HW1 7620   2.260   1.944   2.016
 2437SOL    HW2 7621   2.220   1.821   2.094
 2438SOL     OW 7622   3.024   3.445   2.652
 2438SOL    HW1 7623   3.065   3.501   2.586
 2438SOL    HW2 7624   3.051   3.356   2.628
 2439SOL     OW 7625   3.095   3.665   2.473
 2439SOL    HW1 7626   3.143   3.729   2.421
 2439SOL    HW2 7627   3.026   3.716   2.516
 2440SOL     OW 7628   1.988   2.365   3.268
 2440SOL    HW1 7629   2.060   2.369   3.206
 2440SOL    HW2 7630   1.993   2.447   3.317
 2441SOL     OW 7631   2.701   2.435   2.441
 2441SOL    HW1 7632   2.613   2.473   2.447
 2441SOL    HW2 7633   2.710   2.380   2.519
 2442SOL     OW 7634   3.376   2.377   2.862
 2442SOL    HW1 7635   3.281   2.370   2.856
 2442SOL    HW2 7636   3.390   2.441   2.933
 2443SOL     OW 7637   3.696   2.710   2.276
 2443SOL    HW1 7638   3.754   2.647   2.319
 2443SOL    HW2 7639   3.610   2.692   2.313
 2444SOL     OW 7640   2.350   3.228   1.988
 2444SOL    HW1 7641   2.402   3.157   2.026
 2444SOL    HW2 7642   2.343   3.206   1.895
 2445SOL     OW 7643   3.589   3.119   2.561
 2445SOL    HW1 7644   3.623   3.189   2.506
 2445SOL    HW2 7645   3.494   3.135   2.565
 2446SOL     OW 7646   2.409   2.178   2.171
 2446SOL    HW1 7647   2.442   2.110   2.113
 2446SOL    HW2 7648   2.373   2.245   2.112
 2447SOL     OW 7649   3.617   3.097   3.441
 2447SOL    HW1 7650   3.699   3.067   3.403
 2447SOL    HW2 7651   3.632   3.188   3.465
 2448SOL     OW 7652   3.489   3.516   3.544
 2448SOL    HW1 7653   3.494   3.564   3.462
 2448SOL    HW2 7654   3.555   3.447   3.536
 2449SOL     OW 7655   3.442   2.904   2.920
 2449SOL    HW1 7656   3.507   2.954   2.870
 2449SOL    HW2 7657   3.395   2.853   2.854
 2450SOL     OW 7658   2.830   1.934   3.268
 2450SOL    HW1 7659   2.856   2.013   3.221
 2450SOL    HW2 7660   2.824   1.961   3.360
 2451SOL     OW 7661   2.802   2.897   3.622
 2451SOL    HW1 7662   2.719   2.938   3.648
 2451SOL    HW2 7663   2.788   2.803   3.637
 2452SOL     OW 7664   2.235   2.652   3.071
 2452SOL    HW1 7665   2.273   2.736   3.046
 2452SOL    HW2 7666   2.292   2.619   3.140
 2453SOL     OW 7667   1.971   3.414   3.213
 2453SOL    HW1 7668   1.950   3.495   3.166
 2453SOL    HW2 7669   2.062   3.396   3.189
 2454SOL     OW 7670   2.572   2.411   2.716
 2454SOL    HW1 7671   2.525   2.458   2.648
 2454SOL    HW2 7672   2.505   2.359   2.761
 2455SOL     OW 7673   3.124   3.185   2.251
 2455SOL    HW1 7674   3.181   3.158   2.323
 2455SOL    HW2 7675   3.054   3.235   2.294
 2456SOL     OW 7676   2.221   3.359   3.105
 2456SOL    HW1 7677   2.223   3.272   3.067
 2456SOL    HW2 7678   2.312   3.379   3.125
 2457SOL     OW 7679   2.293   2.609   3.476
 2457SOL    HW1 7680   2.343   2.645   3.403
 2457SOL    HW2 7681   2.340   2.529   3.500
 2458SOL     OW 7682   2.859   1.998   3.559
 2458SOL    HW1 7683   2.908   2.080   3.562
 2458SOL    HW2 7684   2.926   1.930   3.559
 2459SOL     OW 7685   2.354   1.846   3.638
 2459SOL    HW1 7686   2.304   1.789   3.580
 2459SOL    HW2 7687   2.299   1.925   3.646
 2460SOL     OW 7688   1.882   3.166   3.137
 2460SOL    HW1 7689   1.933   3.107   3.193
 2460SOL    HW2 7690   1.913   3.254   3.160
 2461SOL     OW 7691   3.627   2.840   3.707
 2461SOL    HW1 7692   3.590   2.799   3.628
 2461SOL    HW2 7693   3.555   2.841   3.770
 2462SOL     OW 7694   3.508   2.189   2.217
 2462SOL    HW1 7695   3.447   2.120   2.243
 2462SOL    HW2 7696   3.544   2.222   2.299
 2463SOL     OW 7697   3.707   3.357   3.470
 2463SOL    HW1 7698   3.727   3.379   3.379
 2463SOL    HW2 7699   3.788   3.375   3.518
 2464SOL     OW 7700   2.210   2.771   3.681
 2464SOL    HW1 7701   2.289   2.788   3.733
 2464SOL    HW2 7702   2.239   2.712   3.611
 2465SOL     OW 7703   3.383   2.176   1.972
 2465SOL    HW1 7704   3.328   2.099   1.981
 2465SOL    HW2 7705   3.431   2.181   2.054
 2466SOL     OW 7706   2.994   2.242   3.565
 2466SOL    HW1 7707   2.962   2.291   3.641
 2466SOL    HW2 7708   3.001   2.308   3.496
 2467SOL     OW 7709   3.103   2.076   3.377
 2467SOL    HW1 7710   3.076   2.133   3.449
 2467SOL    HW2 7711   3.059   2.112   3.300
 2468SOL     OW 7712   1.957   3.634   2.819
 2468SOL    HW1 7713   1.930   3.546   2.794
 2468SOL    HW2 7714   2.044   3.644   2.780
 2469SOL     OW 7715   2.073   2.393   3.610
 2469SOL    HW1 7716   2.146   2.354   3.562
 2469SOL    HW2 7717   2.040   2.461   3.552
 2470SOL     OW 7718   3.494   2.510   3.084
 2470SOL    HW1 7719   3.470   2.436   3.140
 2470SOL    HW2 7720   3.576   2.483   3.042
 2471SOL     OW 7721   2.085   3.400   3.598
 2471SOL    HW1 7722   2.048   3.424   3.683
 2471SOL    HW2 7723   2.107   3.307   3.607
 2472SOL     OW 7724   2.866   3.589   3.224
 2472SOL    HW1 7725   2.822   3.518   3.177
 2472SOL    HW2 7726   2.797   3.654   3.239
 2473SOL     OW 7727   2.306   2.365   1.979
 2473SOL    HW1 7728   2.331   2.450   1.945
 2473SOL    HW2 7729   2.215   2.376   2.006
 2474SOL     OW 7730   1.994   3.003   3.338
 2474SOL    HW1 7731   2.001   2.966   3.427
 2474SOL    HW2 7732   2.010   2.929   3.280
 2475SOL     OW 7733   3.628   3.592   3.018
 2475SOL    HW1 7734   3.699   3.613   2.957
 2475SOL    HW2 7735   3.606   3.501   2.999
 2476SOL     OW 7736   1.846   3.133   2.858
 2476SOL    HW1 7737   1.881   3.145   2.946
 2476SOL    HW2 7738   1.772   3.072   2.870
 2477SOL     OW 7739   2.546   3.580   3.632
 2477SOL    HW1 7740   2.473   3.642   3.631
 2477SOL    HW2 7741   2.567   3.567   3.539
 2478SOL     OW 7742   3.677   2.005   2.417
 2478SOL    HW1 7743   3.705   2.000   2.325
 2478SOL    HW2 7744   3.614   1.934   2.427
 2479SOL     OW 7745   3.278   3.464   2.399
 2479SOL    HW1 7746   3.306   3.472   2.308
 2479SOL    HW2 7747   3.202   3.522   2.406
 2480SOL     OW 7748   1.973   3.687   3.708
 2480SOL    HW1 7749   1.949   3.600   3.739
 2480SOL    HW2 7750   2.029   3.723   3.776
 2481SOL     OW 7751   2.491   3.472   1.994
 2481SOL    HW1 7752   2.513   3.489   1.902
 2481SOL    HW2 7753   2.444   3.388   1.992
 2482SOL     OW 7754   3.567   3.646   3.298
 2482SOL    HW1 7755   3.566   3.618   3.206
 2482SOL    HW2 7756   3.515   3.726   3.300
 2483SOL     OW 7757   3.705   2.019   2.829
 2483SOL    HW1 7758   3.726   1.933   2.794
 2483SOL    HW2 7759   3.615   2.036   2.801
 2484SOL     OW 7760   3.089   3.457   1.884
 2484SOL    HW1 7761   3.081   3.369   1.922
 2484SOL    HW2 7762   3.030   3.457   1.809
 2485SOL     OW 7763   2.746   2.819   2.383
 2485SOL    HW1 7764   2.735   2.882   2.312
 2485SOL    HW2 7765   2.796   2.747   2.344
 2486SOL     OW 7766   3.353   3.526   1.917
 2486SOL    HW1 7767   3.263   3.500   1.900
 2486SOL    HW2 7768   3.395   3.527   1.831
 2487SOL     OW 7769   2.258   3.150   3.390
 2487SOL    HW1 7770   2.324   3.129   3.323
 2487SOL    HW2 7771   2.175   3.119   3.352
 2488SOL     OW 7772   2.514   3.381   2.311
 2488SOL    HW1 7773   2.529   3.297   2.267
 2488SOL    HW2 7774   2.446   3.362   2.375
 2489SOL     OW 7775   3.632   2.219   3.277
 2489SOL    HW1 7776   3.689   2.294   3.260
 2489SOL    HW2 7777   3.652   2.158   3.206
 2490SOL     OW 7778   2.075   3.209   2.060
 2490SOL    HW1 7779   2.028   3.291   2.043
 2490SOL    HW2 7780   2.167   3.231   2.046
 2491SOL     OW 7781   1.984   2.898   3.595
 2491SOL    HW1 7782   1.907   2.871   3.645
 2491SOL    HW2 7783   2.056   2.847   3.631
 2492SOL     OW 7784   1.981   2.191   1.826
 2492SOL    HW1 7785   1.891   2.178   1.795
 2492SOL    HW2 7786   2.014   2.264   1.774
 2493SOL     OW 7787   1.958   1.993   2.141
 2493SOL    HW1 7788   1.987   2.064   2.198
 2493SOL    HW2 7789   2.036   1.965   2.094
 2494SOL     OW 7790   3.056   3.210   1.991
 2494SOL    HW1 7791   2.960   3.211   1.989
 2494SOL    HW2 7792   3.077   3.201   2.084
 2495SOL     OW 7793   2.441   2.685   3.262
 2495SOL    HW1 7794   2.435   2.759   3.202
 2495SOL    HW2 7795   2.508   2.629   3.224
 2496SOL     OW 7796   3.391   3.714   2.924
 2496SOL    HW1 7797   3.408   3.732   2.831
 2496SOL    HW2 7798   3.471   3.671   2.954
 2497SOL     OW 7799   2.624   2.452   3.564
 2497SOL    HW1 7800   2.636   2.368   3.609
 2497SOL    HW2 7801   2.630   2.430   3.471
 2498SOL     OW 7802   3.347   3.137   3.498
 2498SOL    HW1 7803   3.338   3.122   3.592
 2498SOL    HW2 7804   3.439   3.116   3.479
 2499SOL     OW 7805   2.214   3.609   3.462
 2499SOL    HW1 7806   2.133   3.650   3.432
 2499SOL    HW2 7807   2.186   3.526   3.500
 2500SOL     OW 7808   3.536   2.774   3.146
 2500SOL    HW1 7809   3.523   2.683   3.121
 2500SOL    HW2 7810   3.509   2.824   3.069
 2501SOL     OW 7811   2.454   2.548   2.509
 2501SOL    HW1 7812   2.490   2.633   2.534
 2501SOL    HW2 7813   2.372   2.568   2.465
 2502SOL     OW 7814   3.615   2.190   3.548
 2502SOL    HW1 7815   3.620   2.204   3.453
 2502SOL    HW2 7816   3.528   2.153   3.562
 2503SOL     OW 7817   3.616   2.804   3.409
 2503SOL    HW1 7818   3.599   2.897   3.424
 2503SOL    HW2 7819   3.588   2.789   3.319
 2504SOL     OW 7820   2.778   3.274   1.897
 2504SOL    HW1 7821   2.758   3.180   1.900
 2504SOL    HW2 7822   2.708   3.315   1.949
 2505SOL     OW 7823   2.465   3.691   2.856
 2505SOL    HW1 7824   2.466   3.769   2.801
 2505SOL    HW2 7825   2.538   3.638   2.824
 2506SOL     OW 7826   2.752   2.756   2.769
 2506SOL    HW1 7827   2.789   2.668   2.773
 2506SOL    HW2 7828   2.828   2.814   2.762
 2507SOL     OW 7829   3.687   3.428   2.714
 2507SOL    HW1 7830   3.611   3.421   2.656
 2507SOL    HW2 7831   3.663   3.375   2.790
 2508SOL     OW 7832   2.067   3.137   3.696
 2508SOL    HW1 7833   2.039   3.058   3.650
 2508SOL    HW2 7834   2.004   3.147   3.768
 2509SOL     OW 7835   3.688   2.023   3.101
 2509SOL    HW1 7836   3.674   1.929   3.110
 2509SOL    HW2 7837   3.695   2.038   3.007
 2510SOL     OW 7838   3.576   3.330   2.952
 2510SOL    HW1 7839   3.491   3.291   2.932
 2510SOL    HW2 7840   3.621   3.265   3.006
 2511SOL     OW 7841   2.201   2.379   3.105
 2511SOL    HW1 7842   2.296   2.372   3.121
 2511SOL    HW2 7843   2.190   2.465   3.064
 2512SOL     OW 7844   2.643   3.370   2.559
 2512SOL    HW1 7845   2.637   3.410   2.472
 2512SOL    HW2 7846   2.561   3.322   2.569
 2513SOL     OW 7847   3.226   2.088   2.979
 2513SOL    HW1 7848   3.203   2.002   3.014
 2513SOL    HW2 7849   3.206   2.149   3.050
 2514SOL     OW 7850   2.474   3.478   3.138
 2514SOL    HW1 7851   2.473   3.535   3.214
 2514SOL    HW2 7852   2.458   3.536   3.064
 2515SOL     OW 7853   3.238   1.937   1.925
 2515SOL    HW1 7854   3.256   1.863   1.983
 2515SOL    HW2 7855   3.144   1.950   1.932
 2516SOL     OW 7856   3.277   2.322   2.537
 2516SOL    HW1 7857   3.278   2.418   2.545
 2516SOL    HW2 7858   3.220   2.292   2.607
 2517SOL     OW 7859   3.437   2.058   2.785
 2517SOL    HW1 7860   3.373   2.090   2.849
 2517SOL    HW2 7861   3.450   2.132   2.725
 2518SOL     OW 7862   2.759   3.537   2.226
 2518SOL    HW1 7863   2.672   3.498   2.218
 2518SOL    HW2 7864   2.747   3.612   2.285
 2519SOL     OW 7865   2.075   2.494   3.874
 2519SOL    HW1 7866   1.986   2.476   3.904
 2519SOL    HW2 7867   2.074   2.473   3.780
 2520SOL     OW 7868   2.053   2.184   4.726
 2520SOL    HW1 7869   2.095   2.142   4.801
 2520SOL    HW2 7870   1.976   2.131   4.707
 2521SOL     OW 7871   1.847   2.267   4.372
 2521SOL    HW1 7872   1.765   2.288   4.417
 2521SOL    HW2 7873   1.824   2.195   4.313
 2522SOL     OW 7874   2.427   3.150   4.907
 2522SOL    HW1 7875   2.344   3.168   4.864
 2522SOL    HW2 7876   2.449   3.233   4.951
 2523SOL     OW 7877   3.451   3.382   4.434
 2523SOL    HW1 7878   3.396   3.354   4.507
 2523SOL    HW2 7879   3.390   3.393   4.361
 2524SOL     OW 7880   2.997   2.568   4.414
 2524SOL    HW1 7881   3.044   2.651   4.402
 2524SOL    HW2 7882   2.950   2.578   4.496
 2525SOL     OW 7883   3.658   2.454   3.936
 2525SOL    HW1 7884   3.631   2.457   3.845
 2525SOL    HW2 7885   3.611   2.379   3.973
 2526SOL     OW 7886   2.625   3.004   4.799
 2526SOL    HW1 7887   2.550   3.037   4.848
 2526SOL    HW2 7888   2.650   3.075   4.741
 2527SOL     OW 7889   2.552   2.840   4.378
 2527SOL    HW1 7890   2.616   2.844   4.449
 2527SOL    HW2 7891   2.484   2.902   4.404
 2528SOL     OW 7892   2.195   3.253   4.790
 2528SOL    HW1 7893   2.116   3.211   4.756
 2528SOL    HW2 7894   2.225   3.310   4.718
 2529SOL     OW 7895   3.442   2.296   4.481
 2529SOL    HW1 7896   3.380   2.305   4.408
 2529SOL    HW2 7897   3.417   2.366   4.542
 2530SOL     OW 7898   2.081   3.593   4.186
 2530SOL    HW1 7899   2.108   3.665   4.245
 2530SOL    HW2 7900   2.155   3.582   4.127
 2531SOL     OW 7901   2.090   3.322   4.252
 2531SOL    HW1 7902   2.071   3.415   4.255
 2531SOL    HW2 7903   2.043   3.285   4.327
 2532SOL     OW 7904   2.144   2.953   4.601
 2532SOL    HW1 7905   2.151   2.862   4.629
 2532SOL    HW2 7906   2.091   2.995   4.669
 2533SOL     OW 7907   2.485   3.660   5.130
 2533SOL    HW1 7908   2.397   3.646   0.005
 2533SOL    HW2 7909   2.511   3.746   0.003
 2534SOL     OW 7910   2.425   2.845   3.895
 2534SOL    HW1 7911   2.470   2.893   3.826
 2534SOL    HW2 7912   2.468   2.875   3.976
 2535SOL     OW 7913   1.976   2.520   4.292
 2535SOL    HW1 7914   1.943   2.433   4.315
 2535SOL    HW2 7915   1.971   2.569   4.374
 2536SOL     OW 7916   3.712   3.604   4.038
 2536SOL    HW1 7917   3.785   3.592   4.099
 2536SOL    HW2 7918   3.716   3.696   4.013
 2537SOL     OW 7919   1.937   3.441   3.831
 2537SOL    HW1 7920   1.915   3.350   3.851
 2537SOL    HW2 7921   1.904   3.491   3.905
 2538SOL     OW 7922   3.564   2.790   4.366
 2538SOL    HW1 7923   3.633   2.737   4.326
 2538SOL    HW2 7924   3.536   2.850   4.297
 2539SOL     OW 7925   3.519   2.973   4.153
 2539SOL    HW1 7926   3.602   2.960   4.108
 2539SOL    HW2 7927   3.537   3.039   4.219
 2540SOL     OW 7928   2.474   3.256   4.453
 2540SOL    HW1 7929   2.433   3.170   4.455
 2540SOL    HW2 7930   2.464   3.285   4.363
 2541SOL     OW 7931   2.693   1.875   4.244
 2541SOL    HW1 7932   2.732   1.955   4.209
 2541SOL    HW2 7933   2.599   1.893   4.244
 2542SOL     OW 7934   2.032   2.843   4.994
 2542SOL    HW1 7935   2.113   2.796   4.973
 2542SOL    HW2 7936   1.963   2.793   4.949
 2543SOL     OW 7937   3.399   2.873   3.918
 2543SOL    HW1 7938   3.332   2.812   3.949
 2543SOL    HW2 7939   3.442   2.904   3.997
 2544SOL     OW 7940   3.296   3.286   4.644
 2544SOL    HW1 7941   3.244   3.292   4.724
 2544SOL    HW2 7942   3.289   3.194   4.617
 2545SOL     OW 7943   3.489   3.684   4.277
 2545SOL    HW1 7944   3.480   3.626   4.201
 2545SOL    HW2 7945   3.498   3.624   4.352
 2546SOL     OW 7946   2.449   2.582   4.011
 2546SOL    HW1 7947   2.440   2.668   3.969
 2546SOL    HW2 7948   2.383   2.583   4.081
 2547SOL     OW 7949   3.141   2.262   4.662
 2547SOL    HW1 7950   3.054   2.223   4.668
 2547SOL    HW2 7951   3.194   2.209   4.722
 2548SOL     OW 7952   3.447   3.533   4.051
 2548SOL    HW1 7953   3.541   3.544   4.040
 2548SOL    HW2 7954   3.413   3.525   3.962
 2549SOL     OW 7955   2.630   2.468   0.040
 2549SOL    HW1 7956   2.558   2.457   0.102
 2549SOL    HW2 7957   2.612   2.405   5.130
 2550SOL     OW 7958   2.858   2.263   4.912
 2550SOL    HW1 7959   2.769   2.274   4.945
 2550SOL    HW2 7960   2.849   2.207   4.835
 2551SOL     OW 7961   2.913   2.566   4.150
 2551SOL    HW1 7962   2.933   2.561   4.244
 2551SOL    HW2 7963   2.827   2.524   4.142
 2552SOL     OW 7964   1.954   2.681   4.511
 2552SOL    HW1 7965   2.039   2.681   4.554
 2552SOL    HW2 7966   1.906   2.753   4.552
 2553SOL     OW 7967   1.994   3.708   0.096
 2553SOL    HW1 7968   1.939   3.630   0.095
 2553SOL    HW2 7969   2.013   3.725   0.004
 2554SOL     OW 7970   2.734   2.235   3.918
 2554SOL    HW1 7971   2.795   2.289   3.868
 2554SOL    HW2 7972   2.689   2.182   3.852
 2555SOL     OW 7973   3.263   3.015   4.280
 2555SOL    HW1 7974   3.340   3.004   4.224
 2555SOL    HW2 7975   3.210   3.080   4.235
 2556SOL     OW 7976   2.417   2.024   4.643
 2556SOL    HW1 7977   2.423   2.059   4.732
 2556SOL    HW2 7978   2.418   2.102   4.587
 2557SOL     OW 7979   2.863   3.325   4.201
 2557SOL    HW1 7980   2.842   3.392   4.136
 2557SOL    HW2 7981   2.822   3.356   4.282
 2558SOL     OW 7982   2.216   3.679   4.602
 2558SOL    HW1 7983   2.256   3.593   4.609
 2558SOL    HW2 7984   2.285   3.741   4.626
 2559SOL     OW 7985   3.670   2.901   4.604
 2559SOL    HW1 7986   3.629   2.885   4.519
 2559SOL    HW2 7987   3.596   2.906   4.665
 2560SOL     OW 7988   2.155   2.813   3.990
 2560SOL    HW1 7989   2.239   2.834   3.949
 2560SOL    HW2 7990   2.131   2.729   3.951
 2561SOL     OW 7991   3.349   2.630   4.434
 2561SOL    HW1 7992   3.352   2.587   4.519
 2561SOL    HW2 7993   3.430   2.681   4.430
 2562SOL     OW 7994   3.014   3.626   3.942
 2562SOL    HW1 7995   2.930   3.600   3.978
 2562SOL    HW2 7996   3.034   3.559   3.877
 2563SOL     OW 7997   3.519   3.268   3.833
 2563SOL    HW1 7998   3.479   3.353   3.811
 2563SOL    HW2 7999   3.453   3.204   3.807
 2564SOL     OW 8000   2.323   3.604   4.038
 2564SOL    HW1 8001   2.372   3.655   4.102
 2564SOL    HW2 8002   2.390   3.562   3.984
 2565SOL     OW 8003   3.261   1.966   4.188
 2565SOL    HW1 8004   3.264   1.945   4.094
 2565SOL    HW2 8005   3.346   1.938   4.221
 2566SOL     OW 8006   2.101   3.673   4.991
 2566SOL    HW1 8007   2.163   3.612   5.032
 2566SOL    HW2 8008   2.053   3.619   4.928
 2567SOL     OW 8009   2.821   3.555   4.603
 2567SOL    HW1 8010   2.906   3.512   4.600
 2567SOL    HW2 8011   2.770   3.511   4.534
 2568SOL     OW 8012   2.257   2.548   4.208
 2568SOL    HW1 8013   2.269   2.454   4.220
 2568SOL    HW2 8014   2.162   2.561   4.218
 2569SOL     OW 8015   2.477   1.957   3.857
 2569SOL    HW1 8016   2.543   2.008   3.810
 2569SOL    HW2 8017   2.435   1.904   3.789
 2570SOL     OW 8018   2.735   3.348   4.900
 2570SOL    HW1 8019   2.707   3.328   4.811
 2570SOL    HW2 8020   2.795   3.277   4.924
 2571SOL     OW 8021   2.672   3.234   4.655
 2571SOL    HW1 8022   2.758   3.235   4.613
 2571SOL    HW2 8023   2.610   3.248   4.584
 2572SOL     OW 8024   2.789   2.381   4.605
 2572SOL    HW1 8025   2.766   2.367   4.513
 2572SOL    HW2 8026   2.821   2.296   4.634
 2573SOL     OW 8027   2.425   1.927   4.225
 2573SOL    HW1 8028   2.346   1.924   4.279
 2573SOL    HW2 8029   2.413   2.003   4.168
 2574SOL     OW 8030   3.319   3.091   3.772
 2574SOL    HW1 8031   3.346   3.010   3.816
 2574SOL    HW2 8032   3.233   3.110   3.809
 2575SOL     OW 8033   2.145   1.901   3.902
 2575SOL    HW1 8034   2.196   1.964   3.850
 2575SOL    HW2 8035   2.212   1.848   3.946
 2576SOL     OW 8036   2.809   2.111   4.160
 2576SOL    HW1 8037   2.782   2.147   4.076
 2576SOL    HW2 8038   2.903   2.127   4.164
 2577SOL     OW 8039   3.072   3.450   4.525
 2577SOL    HW1 8040   3.090   3.517   4.459
 2577SOL    HW2 8041   3.157   3.432   4.565
 2578SOL     OW 8042   2.344   3.016   4.429
 2578SOL    HW1 8043   2.279   2.996   4.497
 2578SOL    HW2 8044   2.295   3.009   4.347
 2579SOL     OW 8045   3.112   3.659   4.344
 2579SOL    HW1 8046   3.161   3.723   4.291
 2579SOL    HW2 8047   3.039   3.709   4.380
 2580SOL     OW 8048   2.896   2.401   3.770
 2580SOL    HW1 8049   2.875   2.491   3.745
 2580SOL    HW2 8050   2.959   2.411   3.842
 2581SOL     OW 8051   2.422   2.091   4.915
 2581SOL    HW1 8052   2.453   2.013   4.961
 2581SOL    HW2 8053   2.328   2.093   4.932
 2582SOL     OW 8054   2.737   2.314   4.346
 2582SOL    HW1 8055   2.696   2.370   4.280
 2582SOL    HW2 8056   2.759   2.233   4.299
 2583SOL     OW 8057   2.883   1.921   4.454
 2583SOL    HW1 8058   2.819   1.917   4.383
 2583SOL    HW2 8059   2.859   1.848   4.512
 2584SOL     OW 8060   3.278   3.018   4.569
 2584SOL    HW1 8061   3.213   2.948   4.579
 2584SOL    HW2 8062   3.291   3.024   4.474
 2585SOL     OW 8063   3.323   2.486   4.672
 2585SOL    HW1 8064   3.258   2.417   4.684
 2585SOL    HW2 8065   3.378   2.482   4.750
 2586SOL     OW 8066   3.691   2.656   4.119
 2586SOL    HW1 8067   3.752   2.609   4.176
 2586SOL    HW2 8068   3.675   2.596   4.046
 2587SOL     OW 8069   2.371   3.287   3.885
 2587SOL    HW1 8070   2.294   3.255   3.932
 2587SOL    HW2 8071   2.367   3.243   3.800
 2588SOL     OW 8072   3.581   3.138   4.351
 2588SOL    HW1 8073   3.673   3.130   4.376
 2588SOL    HW2 8074   3.555   3.225   4.384
 2589SOL     OW 8075   3.235   2.391   3.803
 2589SOL    HW1 8076   3.175   2.389   3.877
 2589SOL    HW2 8077   3.287   2.312   3.812
 2590SOL     OW 8078   2.370   2.123   4.045
 2590SOL    HW1 8079   2.408   2.066   3.978
 2590SOL    HW2 8080   2.348   2.204   3.998
 2591SOL     OW 8081   3.629   3.034   0.171
 2591SOL    HW1 8082   3.712   3.022   0.126
 2591SOL    HW2 8083   3.603   3.124   0.150
 2592SOL     OW 8084   2.960   3.106   4.831
 2592SOL    HW1 8085   2.893   3.038   4.835
 2592SOL    HW2 8086   2.953   3.142   4.743
 2593SOL     OW 8087   3.459   2.939   4.773
 2593SOL    HW1 8088   3.450   3.006   4.841
 2593SOL    HW2 8089   3.392   2.962   4.709
 2594SOL     OW 8090   2.584   2.916   4.112
 2594SOL    HW1 8091   2.571   2.884   4.201
 2594SOL    HW2 8092   2.660   2.867   4.080
 2595SOL     OW 8093   2.266   2.692   4.973
 2595SOL    HW1 8094   2.346   2.695   5.025
 2595SOL    HW2 8095   2.231   2.604   4.986
 2596SOL     OW 8096   3.117   2.273   4.993
 2596SOL    HW1 8097   3.133   2.342   5.057
 2596SOL    HW2 8098   3.026   2.286   4.966
 2597SOL     OW 8099   1.951   3.402   5.032
 2597SOL    HW1 8100   1.919   3.432   5.117
 2597SOL    HW2 8101   2.046   3.397   5.041
 2598SOL     OW 8102   2.181   2.993   4.206
 2598SOL    HW1 8103   2.183   3.065   4.142
 2598SOL    HW2 8104   2.173   2.914   4.153
 2599SOL     OW 8105   2.417   2.354   4.582
 2599SOL    HW1 8106   2.423   2.414   4.507
 2599SOL    HW2 8107   2.481   2.387   4.645
 2600SOL     OW 8108   3.114   3.219   4.157
 2600SOL    HW1 8109   3.169   3.293   4.184
 2600SOL    HW2 8110   3.025   3.246   4.179
 2601SOL     OW 8111   3.159   3.294   4.881
 2601SOL    HW1 8112   3.206   3.263   4.958
 2601SOL    HW2 8113   3.085   3.233   4.873
 2602SOL     OW 8114   3.429   2.474   4.212
 2602SOL    HW1 8115   3.383   2.518   4.283
 2602SOL    HW2 8116   3.468   2.544   4.160
 2603SOL     OW 8117   2.221   3.380   5.027
 2603SOL    HW1 8118   2.204   3.330   4.946
 2603SOL    HW2 8119   2.315   3.399   5.024
 2604SOL     OW 8120   2.454   2.733   4.765
 2604SOL    HW1 8121   2.493   2.820   4.777
 2604SOL    HW2 8122   2.389   2.726   4.835
 2605SOL     OW 8123   3.156   2.724   4.727
 2605SOL    HW1 8124   3.070   2.690   4.704
 2605SOL    HW2 8125   3.216   2.652   4.708
 2606SOL     OW 8126   3.051   2.387   4.000
 2606SOL    HW1 8127   3.063   2.310   4.055
 2606SOL    HW2 8128   3.008   2.451   4.056
 2607SOL     OW 8129   2.152   2.080   4.964
 2607SOL    HW1 8130   2.107   2.117   5.040
 2607SOL    HW2 8131   2.134   1.986   4.969
 2608SOL     OW 8132   1.862   3.147   5.007
 2608SOL    HW1 8133   1.920   3.104   5.070
 2608SOL    HW2 8134   1.890   3.239   5.009
 2609SOL     OW 8135   2.578   2.478   4.770
 2609SOL    HW1 8136   2.654   2.472   4.712
 2609SOL    HW2 8137   2.548   2.568   4.761
 2610SOL     OW 8138   2.182   1.921   4.357
 2610SOL    HW1 8139   2.147   2.008   4.374
 2610SOL    HW2 8140   2.188   1.879   4.443
 2611SOL     OW 8141   3.498   2.254   4.062
 2611SOL    HW1 8142   3.535   2.190   4.123
 2611SOL    HW2 8143   3.464   2.324   4.118
 2612SOL     OW 8144   2.893   2.620   4.683
 2612SOL    HW1 8145   2.884   2.626   4.778
 2612SOL    HW2 8146   2.861   2.532   4.661
 2613SOL     OW 8147   3.357   2.149   3.847
 2613SOL    HW1 8148   3.319   2.068   3.880
 2613SOL    HW2 8149   3.412   2.180   3.919
 2614SOL     OW 8150   3.125   2.641   3.758
 2614SOL    HW1 8151   3.169   2.556   3.770
 2614SOL    HW2 8152   3.129   2.656   3.663
 2615SOL     OW 8153   2.933   3.217   4.581
 2615SOL    HW1 8154   2.946   3.143   4.521
 2615SOL    HW2 8155   2.986   3.288   4.544
 2616SOL     OW 8156   2.190   2.681   4.651
 2616SOL    HW1 8157   2.285   2.696   4.648
 2616SOL    HW2 8158   2.181   2.591   4.682
 2617SOL     OW 8159   2.197   2.412   4.724
 2617SOL    HW1 8160   2.141   2.335   4.712
 2617SOL    HW2 8161   2.274   2.395   4.671
 2618SOL     OW 8162   3.031   2.115   0.045
 2618SOL    HW1 8163   3.110   2.132   0.097
 2618SOL    HW2 8164   3.047   2.157   5.121
 2619SOL     OW 8165   1.889   3.165   3.905
 2619SOL    HW1 8166   1.800   3.190   3.881
 2619SOL    HW2 8167   1.880   3.079   3.946
 2620SOL     OW 8168   1.951   3.640   4.674
 2620SOL    HW1 8169   1.922   3.563   4.625
 2620SOL    HW2 8170   2.043   3.652   4.647
 2621SOL     OW 8171   2.344   3.433   4.624
 2621SOL    HW1 8172   2.416   3.491   4.648
 2621SOL    HW2 8173   2.383   3.369   4.564
 2622SOL     OW 8174   2.858   2.619   4.950
 2622SOL    HW1 8175   2.924   2.621   5.019
 2622SOL    HW2 8176   2.790   2.560   4.984
 2623SOL     OW 8177   1.897   2.376   4.895
 2623SOL    HW1 8178   1.931   2.328   4.819
 2623SOL    HW2 8179   1.975   2.410   4.938
 2624SOL     OW 8180   2.674   2.441   4.102
 2624SOL    HW1 8181   2.679   2.368   4.040
 2624SOL    HW2 8182   2.596   2.490   4.074
 2625SOL     OW 8183   3.495   2.476   4.891
 2625SOL    HW1 8184   3.466   2.422   4.965
 2625SOL    HW2 8185   3.587   2.453   4.879
 2626SOL     OW 8186   2.585   2.306   4.981
 2626SOL    HW1 8187   2.528   2.233   4.956
 2626SOL    HW2 8188   2.576   2.369   4.910
 2627SOL     OW 8189   2.823   3.496   5.118
 2627SOL    HW1 8190   2.794   3.461   5.034
 2627SOL    HW2 8191   2.797   3.588   5.116
 2628SOL     OW 8192   2.313   2.357   3.920
 2628SOL    HW1 8193   2.371   2.430   3.941
 2628SOL    HW2 8194   2.227   2.398   3.908
 2629SOL     OW 8195   2.011   3.002   0.048
 2629SOL    HW1 8196   2.072   2.961   0.110
 2629SOL    HW2 8197   2.018   2.948   5.129
 2630SOL     OW 8198   3.131   2.876   4.958
 2630SOL    HW1 8199   3.148   2.821   4.881
 2630SOL    HW2 8200   3.096   2.957   4.922
 2631SOL     OW 8201   3.198   2.713   4.016
 2631SOL    HW1 8202   3.135   2.675   4.078
 2631SOL    HW2 8203   3.169   2.681   3.930
 2632SOL     OW 8204   3.600   3.603   4.848
 2632SOL    HW1 8205   3.679   3.615   4.796
 2632SOL    HW2 8206   3.585   3.508   4.847
 2633SOL     OW 8207   3.121   3.577   4.849
 2633SOL    HW1 8208   3.201   3.608   4.806
 2633SOL    HW2 8209   3.134   3.483   4.860
 2634SOL     OW 8210   1.960   3.097   4.747
 2634SOL    HW1 8211   1.921   3.107   4.833
 2634SOL    HW2 8212   1.899   3.042   4.699
 2635SOL     OW 8213   3.621   2.058   4.217
 2635SOL    HW1 8214   3.674   2.035   4.140
 2635SOL    HW2 8215   3.582   1.975   4.245
 2636SOL     OW 8216   3.263   3.440   4.237
 2636SOL    HW1 8217   3.318   3.471   4.165
 2636SOL    HW2 8218   3.208   3.515   4.259
 2637SOL     OW 8219   3.141   2.797   4.386
 2637SOL    HW1 8220   3.215   2.737   4.400
 2637SOL    HW2 8221   3.179   2.870   4.336
 2638SOL     OW 8222   2.541   3.495   3.890
 2638SOL    HW1 8223   2.547   3.521   3.798
 2638SOL    HW2 8224   2.488   3.416   3.889
 2639SOL     OW 8225   3.702   2.029   4.691
 2639SOL    HW1 8226   3.734   1.941   4.672
 2639SOL    HW2 8227   3.615   2.032   4.652
 2640SOL     OW 8228   2.096   2.167   4.438
 2640SOL    HW1 8229   2.013   2.205   4.411
 2640SOL    HW2 8230   2.097   2.177   4.533
 2641SOL     OW 8231   3.099   3.425   3.770
 2641SOL    HW1 8232   3.092   3.340   3.813
 2641SOL    HW2 8233   3.063   3.411   3.682
 2642SOL     OW 8234   2.628   2.930   5.125
 2642SOL    HW1 8235   2.646   2.956   5.034
 2642SOL    HW2 8236   2.693   2.979   0.017
 2643SOL     OW 8237   2.801   2.786   4.018
 2643SOL    HW1 8238   2.866   2.823   3.959
 2643SOL    HW2 8239   2.846   2.713   4.061
 2644SOL     OW 8240   3.359   3.522   3.788
 2644SOL    HW1 8241   3.271   3.489   3.770
 2644SOL    HW2 8242   3.401   3.526   3.701
 2645SOL     OW 8243   3.455   3.134   4.968
 2645SOL    HW1 8244   3.547   3.130   4.995
 2645SOL    HW2 8245   3.406   3.117   5.049
 2646SOL     OW 8246   2.941   2.978   4.456
 2646SOL    HW1 8247   2.866   2.929   4.489
 2646SOL    HW2 8248   3.001   2.911   4.423
 2647SOL     OW 8249   2.894   2.114   4.669
 2647SOL    HW1 8250   2.891   2.076   4.581
 2647SOL    HW2 8251   2.897   2.038   4.727
 2648SOL     OW 8252   2.471   3.345   4.198
 2648SOL    HW1 8253   2.527   3.293   4.140
 2648SOL    HW2 8254   2.392   3.362   4.146
 2649SOL     OW 8255   3.582   2.250   5.066
 2649SOL    HW1 8256   3.650   2.292   5.014
 2649SOL    HW2 8257   3.576   2.161   5.030
 2650SOL     OW 8258   2.147   3.201   4.022
 2650SOL    HW1 8259   2.063   3.193   3.978
 2650SOL    HW2 8260   2.128   3.250   4.102
 2651SOL     OW 8261   2.557   2.037   0.076
 2651SOL    HW1 8262   2.646   2.006   0.090
 2651SOL    HW2 8263   2.566   2.131   0.061
 2652SOL     OW 8264   1.948   2.180   3.737
 2652SOL    HW1 8265   1.869   2.175   3.683
 2652SOL    HW2 8266   1.989   2.263   3.710
 2653SOL     OW 8267   1.909   2.010   3.983
 2653SOL    HW1 8268   1.898   2.078   3.917
 2653SOL    HW2 8269   1.998   1.976   3.969
 2654SOL     OW 8270   3.073   3.148   3.890
 2654SOL    HW1 8271   3.034   3.060   3.891
 2654SOL    HW2 8272   3.086   3.170   3.982
 2655SOL     OW 8273   2.506   2.690   5.093
 2655SOL    HW1 8274   2.555   2.772   5.104
 2655SOL    HW2 8275   2.562   2.623   5.132
 2656SOL     OW 8276   3.355   3.663   4.731
 2656SOL    HW1 8277   3.374   3.737   4.674
 2656SOL    HW2 8278   3.440   3.641   4.771
 2657SOL     OW 8279   2.252   3.604   0.085
 2657SOL    HW1 8280   2.171   3.642   0.117
 2657SOL    HW2 8281   2.253   3.516   0.121
 2658SOL     OW 8282   3.572   2.747   4.948
 2658SOL    HW1 8283   3.536   2.662   4.923
 2658SOL    HW2 8284   3.532   2.808   4.886
 2659SOL     OW 8285   3.080   2.180   4.183
 2659SOL    HW1 8286   3.141   2.106   4.182
 2659SOL    HW2 8287   3.107   2.232   4.258
 2660SOL     OW 8288   2.437   2.583   4.417
 2660SOL    HW1 8289   2.482   2.665   4.401
 2660SOL    HW2 8290   2.375   2.574   4.345
 2661SOL     OW 8291   3.645   2.193   0.164
 2661SOL    HW1 8292   3.606   2.214   0.079
 2661SOL    HW2 8293   3.575   2.212   0.227
 2662SOL     OW 8294   3.614   2.750   0.061
 2662SOL    HW1 8295   3.587   2.835   0.096
 2662SOL    HW2 8296   3.600   2.757   5.127
 2663SOL     OW 8297   2.715   3.222   3.803
 2663SOL    HW1 8298   2.692   3.210   3.895
 2663SOL    HW2 8299   2.717   3.317   3.791
 2664SOL     OW 8300   2.534   3.626   4.657
 2664SOL    HW1 8301   2.513   3.719   4.646
 2664SOL    HW2 8302   2.629   3.622   4.656
 2665SOL     OW 8303   2.739   2.842   4.591
 2665SOL    HW1 8304   2.784   2.764   4.622
 2665SOL    HW2 8305   2.698   2.880   4.669
 2666SOL     OW 8306   2.983   2.885   3.829
 2666SOL    HW1 8307   2.925   2.898   3.754
 2666SOL    HW2 8308   3.034   2.807   3.808
 2667SOL     OW 8309   3.689   3.421   4.572
 2667SOL    HW1 8310   3.615   3.414   4.512
 2667SOL    HW2 8311   3.659   3.376   4.652
 2668SOL     OW 8312   1.988   3.085   4.394
 2668SOL    HW1 8313   2.023   3.042   4.472
 2668SOL    HW2 8314   2.042   3.053   4.322
 2669SOL     OW 8315   3.593   2.005   4.943
 2669SOL    HW1 8316   3.588   1.910   4.940
 2669SOL    HW2 8317   3.637   2.030   4.862
 2670SOL     OW 8318   2.280   2.286   4.257
 2670SOL    HW1 8319   2.308   2.222   4.192
 2670SOL    HW2 8320   2.225   2.236   4.317
 2671SOL     OW 8321   3.527   3.340   4.792
 2671SOL    HW1 8322   3.449   3.332   4.736
 2671SOL    HW2 8323   3.517   3.272   4.858
 2672SOL     OW 8324   2.161   2.435   4.991
 2672SOL    HW1 8325   2.204   2.358   5.029
 2672SOL    HW2 8326   2.182   2.431   4.898
 2673SOL     OW 8327   2.692   3.464   4.381
 2673SOL    HW1 8328   2.678   3.543   4.330
 2673SOL    HW2 8329   2.611   3.413   4.370
 2674SOL     OW 8330   3.297   2.130   4.847
 2674SOL    HW1 8331   3.345   2.071   4.905
 2674SOL    HW2 8332   3.237   2.177   4.906
 2675SOL     OW 8333   2.897   1.871   4.800
 2675SOL    HW1 8334   2.856   1.805   4.745
 2675SOL    HW2 8335   2.978   1.830   4.831
 2676SOL     OW 8336   2.653   3.181   4.067
 2676SOL    HW1 8337   2.627   3.090   4.083
 2676SOL    HW2 8338   2.731   3.193   4.121
 2677SOL     OW 8339   2.489   3.415   5.003
 2677SOL    HW1 8340   2.496   3.505   5.035
 2677SOL    HW2 8341   2.575   3.397   4.965
 2678SOL     OW 8342   3.250   1.903   3.920
 2678SOL    HW1 8343   3.291   1.837   3.865
 2678SOL    HW2 8344   3.161   1.872   3.933
 2679SOL     OW 8345   3.155   2.335   4.397
 2679SOL    HW1 8346   3.104   2.416   4.395
 2679SOL    HW2 8347   3.150   2.306   4.488
 2680SOL     OW 8348   3.438   2.052   4.622
 2680SOL    HW1 8349   3.386   2.085   4.696
 2680SOL    HW2 8350   3.438   2.124   4.559
 2681SOL     OW 8351   1.895   2.910   4.035
 2681SOL    HW1 8352   1.988   2.896   4.014
 2681SOL    HW2 8353   1.861   2.822   4.052
 2682SOL     OW 8354   2.767   3.538   4.049
 2682SOL    HW1 8355   2.688   3.522   3.997
 2682SOL    HW2 8356   2.741   3.606   4.111
 2683SOL     OW 8357   2.091   4.310   0.112
 2683SOL    HW1 8358   2.005   4.335   0.146
 2683SOL    HW2 8359   2.095   4.351   0.025
 2684SOL     OW 8360   2.079   4.015   0.993
 2684SOL    HW1 8361   2.110   3.977   1.076
 2684SOL    HW2 8362   1.993   3.975   0.979
 2685SOL     OW 8363   1.845   4.130   0.655
 2685SOL    HW1 8364   1.766   4.156   0.702
 2685SOL    HW2 8365   1.817   4.053   0.604
 2686SOL     OW 8366   2.429   5.032   1.219
 2686SOL    HW1 8367   2.367   5.062   1.153
 2686SOL    HW2 8368   2.378   5.029   1.300
 2687SOL     OW 8369   3.433   0.059   0.689
 2687SOL    HW1 8370   3.460   0.107   0.767
 2687SOL    HW2 8371   3.338   0.068   0.687
 2688SOL     OW 8372   2.997   4.432   0.692
 2688SOL    HW1 8373   3.038   4.518   0.684
 2688SOL    HW2 8374   2.947   4.437   0.773
 2689SOL     OW 8375   3.696   4.380   0.169
 2689SOL    HW1 8376   3.665   4.458   0.123
 2689SOL    HW2 8377   3.629   4.314   0.151
 2690SOL     OW 8378   2.549   4.853   1.031
 2690SOL    HW1 8379   2.517   4.907   1.103
 2690SOL    HW2 8380   2.518   4.898   0.952
 2691SOL     OW 8381   2.749   4.459   1.842
 2691SOL    HW1 8382   2.741   4.523   1.913
 2691SOL    HW2 8383   2.766   4.513   1.764
 2692SOL     OW 8384   2.558   4.688   0.654
 2692SOL    HW1 8385   2.627   4.694   0.721
 2692SOL    HW2 8386   2.487   4.741   0.688
 2693SOL     OW 8387   2.560   4.893   1.831
 2693SOL    HW1 8388   2.580   4.954   1.902
 2693SOL    HW2 8389   2.545   4.949   1.755
 2694SOL     OW 8390   2.230   5.122   1.052
 2694SOL    HW1 8391   2.149   5.091   1.010
 2694SOL    HW2 8392   2.265   0.048   0.990
 2695SOL     OW 8393   2.319   4.089   1.454
 2695SOL    HW1 8394   2.395   4.034   1.470
 2695SOL    HW2 8395   2.245   4.037   1.484
 2696SOL     OW 8396   3.439   4.157   0.757
 2696SOL    HW1 8397   3.371   4.166   0.691
 2696SOL    HW2 8398   3.419   4.225   0.822
 2697SOL     OW 8399   2.125   4.828   0.893
 2697SOL    HW1 8400   2.125   4.737   0.925
 2697SOL    HW2 8401   2.068   4.874   0.954
 2698SOL     OW 8402   2.409   4.679   0.201
 2698SOL    HW1 8403   2.453   4.665   0.118
 2698SOL    HW2 8404   2.473   4.724   0.256
 2699SOL     OW 8405   3.443   3.870   1.451
 2699SOL    HW1 8406   3.484   3.950   1.418
 2699SOL    HW2 8407   3.409   3.895   1.537
 2700SOL     OW 8408   1.981   4.375   0.582
 2700SOL    HW1 8409   1.942   4.291   0.606
 2700SOL    HW2 8410   1.967   4.430   0.659
 2701SOL     OW 8411   3.551   4.618   0.647
 2701SOL    HW1 8412   3.644   4.598   0.658
 2701SOL    HW2 8413   3.548   4.677   0.572
 2702SOL     OW 8414   3.516   4.826   0.451
 2702SOL    HW1 8415   3.593   4.820   0.394
 2702SOL    HW2 8416   3.545   4.878   0.526
 2703SOL     OW 8417   1.997   4.473   1.580
 2703SOL    HW1 8418   2.085   4.510   1.587
 2703SOL    HW2 8419   1.940   4.549   1.571
 2704SOL     OW 8420   3.144   4.931   1.431
 2704SOL    HW1 8421   3.184   4.876   1.363
 2704SOL    HW2 8422   3.209   4.934   1.501
 2705SOL     OW 8423   2.691   3.744   0.525
 2705SOL    HW1 8424   2.731   3.827   0.500
 2705SOL    HW2 8425   2.597   3.761   0.523
 2706SOL     OW 8426   2.049   4.669   1.294
 2706SOL    HW1 8427   2.136   4.632   1.276
 2706SOL    HW2 8428   1.991   4.627   1.230
 2707SOL     OW 8429   3.321   4.785   0.251
 2707SOL    HW1 8430   3.268   4.712   0.281
 2707SOL    HW2 8431   3.393   4.790   0.315
 2708SOL     OW 8432   2.221   3.979   1.868
 2708SOL    HW1 8433   2.257   4.057   1.912
 2708SOL    HW2 8434   2.127   3.994   1.866
 2709SOL     OW 8435   3.315   5.085   0.972
 2709SOL    HW1 8436   3.231   5.128   0.953
 2709SOL    HW2 8437   3.307   4.998   0.932
 2710SOL     OW 8438   2.451   4.424   0.304
 2710SOL    HW1 8439   2.446   4.512   0.267
 2710SOL    HW2 8440   2.385   4.424   0.374
 2711SOL     OW 8441   3.142   4.114   0.939
 2711SOL    HW1 8442   3.054   4.079   0.945
 2711SOL    HW2 8443   3.195   4.057   0.994
 2712SOL     OW 8444   2.652   4.329   1.430
 2712SOL    HW1 8445   2.630   4.300   1.518
 2712SOL    HW2 8446   2.629   4.255   1.374
 2713SOL     OW 8447   3.258   4.197   1.675
 2713SOL    HW1 8448   3.263   4.240   1.760
 2713SOL    HW2 8449   3.302   4.113   1.687
 2714SOL     OW 8450   2.805   4.602   1.607
 2714SOL    HW1 8451   2.864   4.540   1.564
 2714SOL    HW2 8452   2.757   4.644   1.535
 2715SOL     OW 8453   2.873   4.124   1.201
 2715SOL    HW1 8454   2.781   4.133   1.225
 2715SOL    HW2 8455   2.871   4.074   1.119
 2716SOL     OW 8456   2.931   4.425   0.424
 2716SOL    HW1 8457   2.952   4.424   0.518
 2716SOL    HW2 8458   2.844   4.386   0.419
 2717SOL     OW 8459   1.941   4.562   0.782
 2717SOL    HW1 8460   2.024   4.555   0.829
 2717SOL    HW2 8461   1.894   4.632   0.828
 2718SOL     OW 8462   2.779   4.083   0.213
 2718SOL    HW1 8463   2.862   4.122   0.188
 2718SOL    HW2 8464   2.783   3.994   0.178
 2719SOL     OW 8465   3.550   4.284   1.839
 2719SOL    HW1 8466   3.530   4.361   1.786
 2719SOL    HW2 8467   3.575   4.217   1.776
 2720SOL     OW 8468   3.273   4.876   0.581
 2720SOL    HW1 8469   3.351   4.853   0.530
 2720SOL    HW2 8470   3.241   4.957   0.541
 2721SOL     OW 8471   2.411   3.884   0.921
 2721SOL    HW1 8472   2.418   3.908   1.014
 2721SOL    HW2 8473   2.406   3.968   0.875
 2722SOL     OW 8474   3.663   4.773   0.898
 2722SOL    HW1 8475   3.619   4.805   0.819
 2722SOL    HW2 8476   3.595   4.774   0.966
 2723SOL     OW 8477   2.149   4.706   0.265
 2723SOL    HW1 8478   2.240   4.704   0.236
 2723SOL    HW2 8479   2.127   4.614   0.281
 2724SOL     OW 8480   3.329   4.483   0.709
 2724SOL    HW1 8481   3.338   4.438   0.794
 2724SOL    HW2 8482   3.411   4.531   0.699
 2725SOL     OW 8483   2.069   3.968   1.503
 2725SOL    HW1 8484   2.001   4.032   1.526
 2725SOL    HW2 8485   2.039   3.886   1.542
 2726SOL     OW 8486   3.512   0.013   0.103
 2726SOL    HW1 8487   3.534   0.105   0.093
 2726SOL    HW2 8488   3.417   0.011   0.113
 2727SOL     OW 8489   3.258   3.829   0.470
 2727SOL    HW1 8490   3.261   3.802   0.379
 2727SOL    HW2 8491   3.345   3.811   0.504
 2728SOL     OW 8492   2.244   4.403   0.482
 2728SOL    HW1 8493   2.260   4.309   0.489
 2728SOL    HW2 8494   2.153   4.414   0.511
 2729SOL     OW 8495   3.364   3.939   1.716
 2729SOL    HW1 8496   3.376   3.959   1.809
 2729SOL    HW2 8497   3.302   3.866   1.715
 2730SOL     OW 8498   2.620   3.996   1.754
 2730SOL    HW1 8499   2.706   3.953   1.750
 2730SOL    HW2 8500   2.575   3.952   1.825
 2731SOL     OW 8501   3.190   4.316   1.438
 2731SOL    HW1 8502   3.224   4.282   1.521
 2731SOL    HW2 8503   3.232   4.401   1.427
 2732SOL     OW 8504   2.793   4.241   0.893
 2732SOL    HW1 8505   2.768   4.229   0.801
 2732SOL    HW2 8506   2.820   4.154   0.922
 2733SOL     OW 8507   2.422   3.793   0.491
 2733SOL    HW1 8508   2.346   3.797   0.549
 2733SOL    HW2 8509   2.405   3.860   0.425
 2734SOL     OW 8510   3.264   4.909   0.019
 2734SOL    HW1 8511   3.286   4.861   0.099
 2734SOL    HW2 8512   3.228   4.843   5.120
 2735SOL     OW 8513   2.818   3.979   0.464
 2735SOL    HW1 8514   2.792   4.018   0.381
 2735SOL    HW2 8515   2.912   3.993   0.470
 2736SOL     OW 8516   2.936   4.418   1.452
 2736SOL    HW1 8517   2.874   4.345   1.458
 2736SOL    HW2 8518   3.022   4.376   1.449
 2737SOL     OW 8519   3.159   0.142   0.730
 2737SOL    HW1 8520   3.149   0.236   0.716
 2737SOL    HW2 8521   3.070   0.109   0.732
 2738SOL     OW 8522   2.345   4.834   0.734
 2738SOL    HW1 8523   2.275   4.836   0.799
 2738SOL    HW2 8524   2.301   4.846   0.650
 2739SOL     OW 8525   2.895   4.341   0.018
 2739SOL    HW1 8526   2.802   4.333   0.039
 2739SOL    HW2 8527   2.940   4.308   0.096
 2740SOL     OW 8528   1.963   4.278   1.390
 2740SOL    HW1 8529   2.055   4.275   1.365
 2740SOL    HW2 8530   1.959   4.347   1.457
 2741SOL     OW 8531   2.420   3.934   1.191
 2741SOL    HW1 8532   2.454   3.865   1.247
 2741SOL    HW2 8533   2.327   3.939   1.212
 2742SOL     OW 8534   2.734   4.182   0.637
 2742SOL    HW1 8535   2.699   4.238   0.567
 2742SOL    HW2 8536   2.759   4.101   0.592
 2743SOL     OW 8537   2.881   3.778   0.740
 2743SOL    HW1 8538   2.818   3.771   0.669
 2743SOL    HW2 8539   2.857   3.708   0.800
 2744SOL     OW 8540   3.302   4.834   0.867
 2744SOL    HW1 8541   3.241   4.762   0.881
 2744SOL    HW2 8542   3.303   4.847   0.772
 2745SOL     OW 8543   3.321   4.334   0.947
 2745SOL    HW1 8544   3.257   4.264   0.960
 2745SOL    HW2 8545   3.378   4.327   1.024
 2746SOL     OW 8546   3.712   4.525   0.398
 2746SOL    HW1 8547   3.759   4.472   0.461
 2746SOL    HW2 8548   3.705   4.470   0.320
 2747SOL     OW 8549   3.594   4.962   0.669
 2747SOL    HW1 8550   3.687   4.986   0.675
 2747SOL    HW2 8551   3.547   5.043   0.686
 2748SOL     OW 8552   3.215   4.281   0.054
 2748SOL    HW1 8553   3.151   4.278   0.125
 2748SOL    HW2 8554   3.269   4.203   0.067
 2749SOL     OW 8555   2.377   3.973   0.291
 2749SOL    HW1 8556   2.425   3.928   0.221
 2749SOL    HW2 8557   2.356   4.059   0.253
 2750SOL     OW 8558   3.622   4.931   1.577
 2750SOL    HW1 8559   3.679   4.883   1.637
 2750SOL    HW2 8560   3.662   5.018   1.570
 2751SOL     OW 8561   2.916   5.021   1.298
 2751SOL    HW1 8562   2.840   5.007   1.353
 2751SOL    HW2 8563   2.991   4.998   1.353
 2752SOL     OW 8564   3.026   4.909   1.069
 2752SOL    HW1 8565   2.976   4.956   1.136
 2752SOL    HW2 8566   2.977   4.925   0.988
 2753SOL     OW 8567   3.473   4.809   1.092
 2753SOL    HW1 8568   3.450   4.866   1.165
 2753SOL    HW2 8569   3.403   4.823   1.028
 2754SOL     OW 8570   2.778   3.805   1.381
 2754SOL    HW1 8571   2.800   3.787   1.290
 2754SOL    HW2 8572   2.856   3.848   1.417
 2755SOL     OW 8573   2.822   4.819   1.770
 2755SOL    HW1 8574   2.729   4.836   1.786
 2755SOL    HW2 8575   2.824   4.749   1.706
 2756SOL     OW 8576   2.585   4.773   0.389
 2756SOL    HW1 8577   2.570   4.748   0.481
 2756SOL    HW2 8578   2.664   4.725   0.364
 2757SOL     OW 8579   2.290   4.543   1.258
 2757SOL    HW1 8580   2.356   4.554   1.326
 2757SOL    HW2 8581   2.260   4.452   1.268
 2758SOL     OW 8582   3.130   4.100   1.284
 2758SOL    HW1 8583   3.155   4.178   1.334
 2758SOL    HW2 8584   3.041   4.118   1.254
 2759SOL     OW 8585   2.199   4.868   0.495
 2759SOL    HW1 8586   2.250   4.938   0.454
 2759SOL    HW2 8587   2.181   4.807   0.424
 2760SOL     OW 8588   2.394   4.226   0.861
 2760SOL    HW1 8589   2.407   4.283   0.786
 2760SOL    HW2 8590   2.460   4.254   0.924
 2761SOL     OW 8591   3.439   4.341   0.484
 2761SOL    HW1 8592   3.380   4.379   0.550
 2761SOL    HW2 8593   3.497   4.413   0.459
 2762SOL     OW 8594   2.299   4.469   1.629
 2762SOL    HW1 8595   2.356   4.508   1.562
 2762SOL    HW2 8596   2.347   4.391   1.658
 2763SOL     OW 8597   3.495   4.508   1.695
 2763SOL    HW1 8598   3.407   4.546   1.686
 2763SOL    HW2 8599   3.545   4.547   1.623
 2764SOL     OW 8600   2.860   3.872   1.749
 2764SOL    HW1 8601   2.918   3.945   1.730
 2764SOL    HW2 8602   2.915   3.794   1.736
 2765SOL     OW 8603   2.366   3.766   1.759
 2765SOL    HW1 8604   2.313   3.718   1.696
 2765SOL    HW2 8605   2.313   3.843   1.781
 2766SOL     OW 8606   2.447   4.591   1.036
 2766SOL    HW1 8607   2.478   4.682   1.036
 2766SOL    HW2 8608   2.392   4.585   1.114
 2767SOL     OW 8609   3.176   4.571   0.993
 2767SOL    HW1 8610   3.085   4.548   0.976
 2767SOL    HW2 8611   3.225   4.491   0.976
 2768SOL     OW 8612   3.025   4.237   0.252
 2768SOL    HW1 8613   3.058   4.166   0.307
 2768SOL    HW2 8614   2.999   4.306   0.313
 2769SOL     OW 8615   2.150   3.912   1.240
 2769SOL    HW1 8616   2.116   3.938   1.325
 2769SOL    HW2 8617   2.135   3.817   1.236
 2770SOL     OW 8618   1.927   5.041   1.290
 2770SOL    HW1 8619   1.971   4.987   1.355
 2770SOL    HW2 8620   1.897   5.118   1.340
 2771SOL     OW 8621   2.569   4.339   1.038
 2771SOL    HW1 8622   2.648   4.333   0.985
 2771SOL    HW2 8623   2.539   4.430   1.028
 2772SOL     OW 8624   3.606   4.699   1.865
 2772SOL    HW1 8625   3.570   4.622   1.820
 2772SOL    HW2 8626   3.548   4.712   1.940
 2773SOL     OW 8627   2.190   3.791   0.638
 2773SOL    HW1 8628   2.154   3.878   0.656
 2773SOL    HW2 8629   2.194   3.748   0.724
 2774SOL     OW 8630   3.455   4.096   0.364
 2774SOL    HW1 8631   3.490   4.039   0.432
 2774SOL    HW2 8632   3.445   4.181   0.406
 2775SOL     OW 8633   2.897   4.483   0.965
 2775SOL    HW1 8634   2.875   4.497   1.057
 2775SOL    HW2 8635   2.866   4.394   0.947
 2776SOL     OW 8636   3.783   0.024   1.581
 2776SOL    HW1 8637   3.818   0.111   1.560
 2776SOL    HW2 8638   3.831   5.136   1.660
 2777SOL     OW 8639   2.198   4.661   1.799
 2777SOL    HW1 8640   2.265   4.677   1.865
 2777SOL    HW2 8641   2.234   4.592   1.743
 2778SOL     OW 8642   3.279   4.026   0.164
 2778SOL    HW1 8643   3.273   3.931   0.174
 2778SOL    HW2 8644   3.335   4.053   0.237
 2779SOL     OW 8645   3.142   4.559   0.039
 2779SOL    HW1 8646   3.173   4.470   0.024
 2779SOL    HW2 8647   3.167   4.607   5.120
 2780SOL     OW 8648   2.170   4.546   0.941
 2780SOL    HW1 8649   2.265   4.562   0.940
 2780SOL    HW2 8650   2.162   4.455   0.970
 2781SOL     OW 8651   2.169   4.266   1.006
 2781SOL    HW1 8652   2.130   4.179   1.000
 2781SOL    HW2 8653   2.248   4.261   0.952
 2782SOL     OW 8654   3.000   4.100   1.675
 2782SOL    HW1 8655   2.956   4.146   1.746
 2782SOL    HW2 8656   3.088   4.138   1.671
 2783SOL     OW 8657   3.011   3.925   1.463
 2783SOL    HW1 8658   3.001   3.987   1.535
 2783SOL    HW2 8659   3.060   3.973   1.397
 2784SOL     OW 8660   2.807   4.503   1.223
 2784SOL    HW1 8661   2.870   4.490   1.294
 2784SOL    HW2 8662   2.731   4.451   1.248
 2785SOL     OW 8663   1.904   4.307   1.121
 2785SOL    HW1 8664   1.986   4.302   1.073
 2785SOL    HW2 8665   1.930   4.299   1.213
 2786SOL     OW 8666   2.053   4.265   1.749
 2786SOL    HW1 8667   2.130   4.236   1.702
 2786SOL    HW2 8668   2.018   4.337   1.697
 2787SOL     OW 8669   3.257   4.643   1.655
 2787SOL    HW1 8670   3.278   4.736   1.651
 2787SOL    HW2 8671   3.251   4.616   1.564
 2788SOL     OW 8672   2.691   4.298   0.381
 2788SOL    HW1 8673   2.700   4.229   0.315
 2788SOL    HW2 8674   2.611   4.344   0.356
 2789SOL     OW 8675   3.498   4.316   1.157
 2789SOL    HW1 8676   3.490   4.257   1.232
 2789SOL    HW2 8677   3.590   4.310   1.131
 2790SOL     OW 8678   2.599   4.148   1.232
 2790SOL    HW1 8679   2.535   4.077   1.221
 2790SOL    HW2 8680   2.576   4.211   1.163
 2791SOL     OW 8681   2.345   4.218   0.165
 2791SOL    HW1 8682   2.380   4.287   0.221
 2791SOL    HW2 8683   2.253   4.243   0.151
 2792SOL     OW 8684   2.059   4.875   1.469
 2792SOL    HW1 8685   2.029   4.841   1.554
 2792SOL    HW2 8686   2.055   4.800   1.411
 2793SOL     OW 8687   3.188   4.743   1.206
 2793SOL    HW1 8688   3.196   4.677   1.137
 2793SOL    HW2 8689   3.133   4.811   1.167
 2794SOL     OW 8690   3.158   4.575   0.315
 2794SOL    HW1 8691   3.089   4.522   0.355
 2794SOL    HW2 8692   3.149   4.560   0.221
 2795SOL     OW 8693   1.943   4.998   1.022
 2795SOL    HW1 8694   1.933   5.010   1.117
 2795SOL    HW2 8695   1.878   4.931   1.000
 2796SOL     OW 8696   2.817   3.827   0.109
 2796SOL    HW1 8697   2.889   3.878   0.070
 2796SOL    HW2 8698   2.860   3.755   0.155
 2797SOL     OW 8699   3.591   3.908   0.526
 2797SOL    HW1 8700   3.655   3.883   0.460
 2797SOL    HW2 8701   3.562   3.826   0.565
 2798SOL     OW 8702   3.131   4.667   0.679
 2798SOL    HW1 8703   3.201   4.603   0.688
 2798SOL    HW2 8704   3.170   4.738   0.628
 2799SOL     OW 8705   2.650   4.987   1.392
 2799SOL    HW1 8706   2.619   5.021   1.476
 2799SOL    HW2 8707   2.581   5.010   1.330
 2800SOL     OW 8708   3.709   3.882   0.962
 2800SOL    HW1 8709   3.736   3.792   0.942
 2800SOL    HW2 8710   3.621   3.889   0.925
 2801SOL     OW 8711   2.102   4.037   0.712
 2801SOL    HW1 8712   2.016   4.074   0.693
 2801SOL    HW2 8713   2.108   4.037   0.808
 2802SOL     OW 8714   2.690   4.718   1.388
 2802SOL    HW1 8715   2.737   4.695   1.308
 2802SOL    HW2 8716   2.681   4.813   1.384
 2803SOL     OW 8717   2.804   4.647   0.307
 2803SOL    HW1 8718   2.858   4.682   0.236
 2803SOL    HW2 8719   2.857   4.577   0.346
 2804SOL     OW 8720   2.270   5.047   1.439
 2804SOL    HW1 8721   2.274   5.091   1.524
 2804SOL    HW2 8722   2.197   4.986   1.447
 2805SOL     OW 8723   3.463   4.992   1.343
 2805SOL    HW1 8724   3.522   4.956   1.410
 2805SOL    HW2 8725   3.429   5.072   1.382
 2806SOL     OW 8726   2.933   4.888   0.784
 2806SOL    HW1 8727   2.859   4.829   0.801
 2806SOL    HW2 8728   2.999   4.832   0.744
 2807SOL     OW 8729   2.895   3.971   0.958
 2807SOL    HW1 8730   2.893   3.929   0.872
 2807SOL    HW2 8731   2.888   3.899   1.021
 2808SOL     OW 8732   3.609   4.103   1.390
 2808SOL    HW1 8733   3.679   4.169   1.386
 2808SOL    HW2 8734   3.637   4.035   1.329
 2809SOL     OW 8735   1.959   4.776   1.714
 2809SOL    HW1 8736   1.891   4.747   1.775
 2809SOL    HW2 8737   2.041   4.742   1.751
 2810SOL     OW 8738   2.542   3.914   1.497
 2810SOL    HW1 8739   2.626   3.889   1.458
 2810SOL    HW2 8740   2.565   3.944   1.585
 2811SOL     OW 8741   2.028   4.058   0.016
 2811SOL    HW1 8742   1.946   4.037   0.061
 2811SOL    HW2 8743   2.060   4.137   0.060
 2812SOL     OW 8744   3.287   4.572   1.394
 2812SOL    HW1 8745   3.237   4.630   1.338
 2812SOL    HW2 8746   3.375   4.572   1.357
 2813SOL     OW 8747   1.893   3.855   0.308
 2813SOL    HW1 8748   1.860   3.934   0.264
 2813SOL    HW2 8749   1.952   3.815   0.244
 2814SOL     OW 8750   2.487   4.546   1.443
 2814SOL    HW1 8751   2.547   4.619   1.432
 2814SOL    HW2 8752   2.543   4.468   1.441
 2815SOL     OW 8753   2.588   4.269   1.688
 2815SOL    HW1 8754   2.636   4.320   1.753
 2815SOL    HW2 8755   2.597   4.179   1.718
 2816SOL     OW 8756   3.343   4.904   1.642
 2816SOL    HW1 8757   3.330   4.931   1.733
 2816SOL    HW2 8758   3.436   4.920   1.626
 2817SOL     OW 8759   3.523   4.586   1.252
 2817SOL    HW1 8760   3.518   4.505   1.202
 2817SOL    HW2 8761   3.510   4.655   1.187
 2818SOL     OW 8762   3.086   4.049   0.455
 2818SOL    HW1 8763   3.146   3.974   0.458
 2818SOL    HW2 8764   3.113   4.103   0.530
 2819SOL     OW 8765   2.437   4.434   0.683
 2819SOL    HW1 8766   2.485   4.517   0.671
 2819SOL    HW2 8767   2.371   4.434   0.614
 2820SOL     OW 8768   3.607   4.073   1.667
 2820SOL    HW1 8769   3.604   4.088   1.572
 2820SOL    HW2 8770   3.531   4.017   1.684
 2821SOL     OW 8771   3.630   4.644   1.499
 2821SOL    HW1 8772   3.626   4.739   1.505
 2821SOL    HW2 8773   3.602   4.624   1.410
 2822SOL     OW 8774   2.741   4.707   0.867
 2822SOL    HW1 8775   2.790   4.633   0.903
 2822SOL    HW2 8776   2.689   4.739   0.941
 2823SOL     OW 8777   2.942   4.747   0.092
 2823SOL    HW1 8778   2.885   4.739   0.015
 2823SOL    HW2 8779   3.014   4.685   0.074
 2824SOL     OW 8780   2.059   5.094   1.824
 2824SOL    HW1 8781   1.998   5.029   1.859
 2824SOL    HW2 8782   2.094   5.138   1.902
 2825SOL     OW 8783   2.014   4.972   0.675
 2825SOL    HW1 8784   2.042   4.926   0.754
 2825SOL    HW2 8785   2.064   4.930   0.605
 2826SOL     OW 8786   2.542   5.108   1.624
 2826SOL    HW1 8787   2.459   5.121   1.669
 2826SOL    HW2 8788   2.559   0.053   1.581
 2827SOL     OW 8789   3.680   3.897   1.232
 2827SOL    HW1 8790   3.682   3.803   1.248
 2827SOL    HW2 8791   3.691   3.907   1.138
 2828SOL     OW 8792   2.274   4.139   0.511
 2828SOL    HW1 8793   2.301   4.065   0.457
 2828SOL    HW2 8794   2.224   4.100   0.582
 2829SOL     OW 8795   3.500   0.034   1.143
 2829SOL    HW1 8796   3.442   0.005   1.073
 2829SOL    HW2 8797   3.496   5.103   1.209
 2830SOL     OW 8798   2.217   4.282   1.291
 2830SOL    HW1 8799   2.263   4.217   1.343
 2830SOL    HW2 8800   2.225   4.251   1.201
 2831SOL     OW 8801   3.285   3.958   1.113
 2831SOL    HW1 8802   3.296   3.870   1.149
 2831SOL    HW2 8803   3.240   4.007   1.182
 2832SOL     OW 8804   2.872   3.743   1.119
 2832SOL    HW1 8805   2.814   3.681   1.076
 2832SOL    HW2 8806   2.958   3.701   1.117
 2833SOL     OW 8807   2.690   5.014   0.301
 2833SOL    HW1 8808   2.648   4.933   0.331
 2833SOL    HW2 8809   2.688   5.072   0.377
 2834SOL     OW 8810   3.231   3.758   0.205
 2834SOL    HW1 8811   3.274   3.687   0.157
 2834SOL    HW2 8812   3.140   3.730   0.212
 2835SOL     OW 8813   3.158   4.198   0.674
 2835SOL    HW1 8814   3.111   4.281   0.674
 2835SOL    HW2 8815   3.151   4.167   0.764
 2836SOL     OW 8816   3.447   3.912   0.893
 2836SOL    HW1 8817   3.394   3.941   0.968
 2836SOL    HW2 8818   3.445   3.986   0.833
 2837SOL     OW 8819   1.884   4.783   0.313
 2837SOL    HW1 8820   1.978   4.786   0.298
 2837SOL    HW2 8821   1.866   4.693   0.340
 2838SOL     OW 8822   2.071   4.348   2.015
 2838SOL    HW1 8823   1.983   4.332   2.050
 2838SOL    HW2 8824   2.061   4.335   1.920
 2839SOL     OW 8825   2.083   4.014   2.860
 2839SOL    HW1 8826   2.118   3.970   2.938
 2839SOL    HW2 8827   1.996   3.976   2.848
 2840SOL     OW 8828   1.856   4.135   2.513
 2840SOL    HW1 8829   1.775   4.152   2.561
 2840SOL    HW2 8830   1.834   4.066   2.451
 2841SOL     OW 8831   2.429   5.036   3.080
 2841SOL    HW1 8832   2.365   5.063   3.014
 2841SOL    HW2 8833   2.379   5.032   3.161
 2842SOL     OW 8834   3.446   0.055   2.548
 2842SOL    HW1 8835   3.471   0.099   2.629
 2842SOL    HW2 8836   3.353   0.074   2.538
 2843SOL     OW 8837   2.992   4.435   2.540
 2843SOL    HW1 8838   3.033   4.521   2.536
 2843SOL    HW2 8839   2.941   4.436   2.621
 2844SOL     OW 8840   3.667   4.297   2.080
 2844SOL    HW1 8841   3.628   4.298   1.992
 2844SOL    HW2 8842   3.619   4.229   2.126
 2845SOL     OW 8843   2.552   4.856   2.891
 2845SOL    HW1 8844   2.521   4.911   2.962
 2845SOL    HW2 8845   2.530   4.905   2.811
 2846SOL     OW 8846   2.753   4.463   3.703
 2846SOL    HW1 8847   2.740   4.528   3.772
 2846SOL    HW2 8848   2.770   4.514   3.624
 2847SOL     OW 8849   2.561   4.697   2.492
 2847SOL    HW1 8850   2.629   4.700   2.560
 2847SOL    HW2 8851   2.488   4.748   2.529
 2848SOL     OW 8852   2.552   4.884   3.684
 2848SOL    HW1 8853   2.571   4.953   3.748
 2848SOL    HW2 8854   2.532   4.931   3.604
 2849SOL     OW 8855   2.222   5.122   2.919
 2849SOL    HW1 8856   2.142   5.089   2.878
 2849SOL    HW2 8857   2.258   0.046   2.855
 2850SOL     OW 8858   2.310   4.098   3.321
 2850SOL    HW1 8859   2.385   4.040   3.334
 2850SOL    HW2 8860   2.234   4.043   3.339
 2851SOL     OW 8861   3.446   4.172   2.607
 2851SOL    HW1 8862   3.378   4.179   2.540
 2851SOL    HW2 8863   3.421   4.236   2.673
 2852SOL     OW 8864   2.127   4.825   2.754
 2852SOL    HW1 8865   2.130   4.734   2.785
 2852SOL    HW2 8866   2.073   4.871   2.818
 2853SOL     OW 8867   2.410   4.712   2.000
 2853SOL    HW1 8868   2.455   4.758   1.930
 2853SOL    HW2 8869   2.461   4.731   2.079
 2854SOL     OW 8870   3.438   3.884   3.314
 2854SOL    HW1 8871   3.476   3.961   3.273
 2854SOL    HW2 8872   3.400   3.916   3.396
 2855SOL     OW 8873   1.976   4.388   2.433
 2855SOL    HW1 8874   1.946   4.301   2.459
 2855SOL    HW2 8875   1.966   4.441   2.512
 2856SOL     OW 8876   3.558   4.622   2.512
 2856SOL    HW1 8877   3.649   4.598   2.531
 2856SOL    HW2 8878   3.563   4.672   2.431
 2857SOL     OW 8879   3.531   4.824   2.302
 2857SOL    HW1 8880   3.611   4.816   2.251
 2857SOL    HW2 8881   3.555   4.876   2.378
 2858SOL     OW 8882   1.990   4.469   3.439
 2858SOL    HW1 8883   2.076   4.510   3.442
 2858SOL    HW2 8884   1.929   4.540   3.421
 2859SOL     OW 8885   3.142   4.930   3.292
 2859SOL    HW1 8886   3.180   4.873   3.225
 2859SOL    HW2 8887   3.209   4.934   3.360
 2860SOL     OW 8888   2.705   3.754   2.390
[truncated: 213,017 more chars]
