# Supplementary material for: Metallicious: Automated Force-Field Parameterization of Covalently Bound Metals for Supramolecular Structures
Source: J Chem Theory Comput. 2024 Oct 7;20(20):9060–71. doi: 10.1021/acs.jctc.4c00850 (PMC11500408; doi:10.1021/acs.jctc.4c00850)
Supplement: Supplementary file 2 — ct4c00850_si_002.zip [file ct4c00850_si_002.zip › SI_MD_input/Fe4L6/dummy_no_ions/4_prod.gro]

Generic title in water
13621
    1UNK     O0    1   2.153   5.070   3.731 -0.3503  0.8941  1.1075
    1UNK     S1    2   2.049   4.966   3.719 -0.6135  0.0284 -0.3787
    1UNK     C2    3   2.103   4.840   3.836  0.1593 -0.4345 -0.1054
    1UNK     C3    4   2.193   4.867   3.940  0.2968 -0.0639 -0.3156
    1UNK     C4    5   2.223   4.774   4.038  0.6876  0.1947 -0.0122
    1UNK     N5    6   2.297   4.804   4.154 -0.4246 -0.1213  0.5301
    1UNK     C6    7   2.226   4.837   4.259  0.6547  0.2334  0.3895
    1UNK     C7    8   2.295   4.840   4.398 -0.0880  0.3547  0.8330
    1UNK     C8    9   2.423   4.808   4.415  0.3689 -0.1653 -0.3174
    1UNK     C9   10   2.477   4.787   4.542  0.5571  0.5091 -0.7939
    1UNK    C10   11   2.400   4.825   4.650 -0.1041 -0.4578 -0.1808
    1UNK    C11   12   2.275   4.880   4.627 -0.0390  0.7100 -0.1661
    1UNK    N12   13   2.221   4.887   4.503  0.1037  0.4123  0.4252
    1UNK    C13   14   2.160   4.654   4.038 -0.2170  0.4042  0.0238
    1UNK    C14   15   2.075   4.621   3.935 -0.0914  0.9788  0.1005
    1UNK    C15   16   2.041   4.713   3.831  0.5750  0.2882  0.0063
    1UNK    C16   17   1.952   4.659   3.729  0.4388  0.0590  0.3556
    1UNK    C17   18   1.822   4.711   3.732 -0.4194 -0.4105 -0.5717
    1UNK    C18   19   1.721   4.663   3.642  0.1618  0.0660  0.6464
    1UNK    C19   20   1.978   4.553   3.640  0.6277  0.3313  0.2560
    1UNK    S20   21   2.138   4.468   3.649  0.0192 -0.1387  0.1361
    1UNK    O21   22   2.247   4.565   3.639  0.4496 -0.2000  0.3950
    1UNK    O22   23   2.135   4.388   3.764 -0.3345  0.0726 -0.6950
    1UNK    O23   24   2.142   4.391   3.530 -0.3723  0.1250 -0.3893
    1UNK    C24   25   1.875   4.505   3.547 -0.1252  0.0536 -0.3011
    1UNK    C25   26   1.751   4.560   3.551  0.2226  0.1481 -0.0073
    1UNK    N26   27   1.651   4.511   3.471  0.1094  0.2596 -0.0623
    1UNK    C27   28   1.663   4.508   3.341  0.5681 -0.8025  0.8456
    1UNK    C28   29   1.685   4.377   3.266  0.1611 -0.4336 -0.2412
    1UNK    C29   30   1.687   4.381   3.121  0.8496 -0.0148  0.6331
    1UNK    C30   31   1.741   4.272   3.052 -0.4590 -0.1766 -0.1079
    1UNK    C31   32   1.769   4.158   3.130 -0.2616 -0.1984 -0.0897
    1UNK    C32   33   1.743   4.154   3.272  0.2730  0.7198  0.4028
    1UNK    N33   34   1.718   4.265   3.336  0.3345  0.1286  0.1677
    1UNK    O34   35   1.923   5.003   3.768  0.1494  0.0684 -0.4209
    1UNK    O35   36   2.048   4.899   3.588  0.2936 -0.0705  0.0102
    1UNK    H36   37   2.237   4.966   3.952 -0.9861  0.5552 -0.5970
    1UNK    H37   38   2.118   4.850   4.256  0.8493  1.9064  0.1732
    1UNK    H38   39   2.484   4.781   4.329  1.0018 -0.5677  0.2562
    1UNK    H39   40   2.582   4.759   4.552  0.1496 -0.0413  2.6228
    1UNK    H40   41   2.438   4.829   4.752 -0.5741  0.1620 -0.0293
    1UNK    H41   42   2.210   4.905   4.710  1.3828 -1.5224  1.6757
    1UNK    H42   43   2.180   4.582   4.117  0.9201 -0.2937 -0.8883
    1UNK    H43   44   2.033   4.522   3.945 -0.6333  1.2829  0.8429
    1UNK    H44   45   1.798   4.794   3.799  1.0304  1.1933 -1.9766
    1UNK    H45   46   1.622   4.707   3.645  0.3818  0.5234  1.4237
    1UNK    H46   47   1.894   4.420   3.482  0.0187  1.0702 -1.6138
    1UNK    H47   48   1.616   4.588   3.283 -0.7616 -1.6104  0.7961
    1UNK    H48   49   1.665   4.469   3.062  3.7523  0.8628  0.7596
    1UNK    H49   50   1.761   4.270   2.945 -2.5038 -1.5404 -0.4955
    1UNK    H50   51   1.807   4.069   3.081 -0.5275 -0.2785 -0.1505
    1UNK    H51   52   1.771   4.069   3.334  0.1335 -0.2376 -0.8326
    2UNK     O0   53   0.947   0.155   3.373  0.5403  0.0168  0.2209
    2UNK     S1   54   0.986   0.030   3.430  0.2238 -0.3023  0.0642
    2UNK     C2   55   1.103   0.086   3.554  0.2066  0.0425 -0.1488
    2UNK     C3   56   1.078   0.208   3.615  0.2257  0.2245 -0.1719
    2UNK     C4   57   1.160   0.266   3.715  0.3686  0.3064 -0.7330
    2UNK     N5   58   1.145   0.395   3.768 -0.4558 -0.1292  0.5077
    2UNK     C6   59   1.242   0.482   3.774 -0.2154 -0.1108 -0.1635
    2UNK     C7   60   1.238   0.621   3.842 -0.5076  0.0924 -0.3493
    2UNK     C8   61   1.356   0.692   3.856  0.3573  0.2786  0.1037
    2UNK     C9   62   1.358   0.803   3.936 -0.3693  0.8805  0.1534
    2UNK    C10   63   1.244   0.844   4.003  0.0704 -0.4675 -0.4844
    2UNK    C11   64   1.129   0.771   3.981  0.8790  0.4803  0.2632
    2UNK    N12   65   1.126   0.657   3.908  0.0733 -0.1021 -0.1040
    2UNK    C13   66   1.278   0.193   3.740 -0.1703  0.4860  0.7274
    2UNK    C14   67   1.302   0.063   3.690 -0.2656  0.3167 -0.4654
    2UNK    C15   68   1.222   0.010   3.592  0.2554  0.0466  0.1858
    2UNK    C16   69   1.245  -0.123   3.541 -0.0952 -0.4209 -0.3298
    2UNK    C17   70   1.164  -0.231   3.590  0.2942  0.2457 -0.3761
    2UNK    C18   71   1.190  -0.365   3.561  0.8588  0.2501  0.3597
    2UNK    C19   72   1.360  -0.159   3.467  0.5200 -0.2816  0.1243
    2UNK    S20   73   1.452  -0.024   3.395  0.1156  0.0029  0.4213
    2UNK    O21   74   1.545   0.022   3.497 -0.5174  0.4637  0.0834
    2UNK    O22   75   1.527  -0.082   3.287  0.1443  0.8958  0.4530
    2UNK    O23   76   1.353   0.079   3.357 -0.3513  0.3188 -0.2890
    2UNK    C24   77   1.392  -0.293   3.447 -0.0118  0.4891 -0.3235
    2UNK    C25   78   1.307  -0.398   3.494 -0.0591 -0.2790 -0.1997
    2UNK    N26   79   1.341  -0.530   3.457  0.0767 -0.1154 -0.8215
    2UNK    C27   80   1.289  -0.590   3.354  0.1172 -1.4665  0.0097
    2UNK    C28   81   1.297  -0.736   3.329  0.0177 -0.1807  0.3405
    2UNK    C29   82   1.230  -0.792   3.224 -0.1716 -0.2332  0.8587
    2UNK    C30   83   1.254  -0.925   3.183  0.6021 -0.5480 -0.3582
    2UNK    C31   84   1.342  -0.997   3.264 -0.0678 -0.7229  0.2220
    2UNK    C32   85   1.403  -0.937   3.375 -0.5895  0.4194  0.0821
    2UNK    N33   86   1.385  -0.805   3.409  0.6168 -0.2381  0.4024
    2UNK    O34   87   0.888  -0.039   3.507 -0.0602 -0.0907 -0.1667
    2UNK    O35   88   1.054  -0.060   3.342 -0.7054  0.1369  0.0661
    2UNK    H36   89   0.990   0.268   3.591  0.6926  1.0236  0.0958
    2UNK    H37   90   1.337   0.462   3.725  0.3192  0.7789  0.4775
    2UNK    H38   91   1.450   0.662   3.811  0.4859  2.3992 -1.0935
    2UNK    H39   92   1.449   0.862   3.947 -0.9012  1.4607  1.5202
    2UNK    H40   93   1.246   0.934   4.064  0.6331  0.2882 -1.6008
    2UNK    H41   94   1.033   0.791   4.028  0.5873  0.0207 -0.1398
    2UNK    H42   95   1.348   0.243   3.806 -0.8367  0.1817  1.6625
    2UNK    H43   96   1.386   0.001   3.719  1.5476  1.2758 -3.3538
    2UNK    H44   97   1.079  -0.201   3.651 -0.3636  2.0272 -2.0931
    2UNK    H45   98   1.128  -0.448   3.594  1.0625 -0.8955 -2.0698
    2UNK    H46   99   1.477  -0.313   3.383 -0.1243 -0.0155 -0.3219
    2UNK    H47  100   1.188  -0.553   3.336  0.7347 -0.6181 -1.7790
    2UNK    H48  101   1.151  -0.733   3.177 -0.2381  0.3533  1.6968
    2UNK    H49  102   1.212  -0.973   3.095  0.7131  0.4234 -0.9520
    2UNK    H50  103   1.372  -1.098   3.240 -1.3610 -1.0798  0.1048
    2UNK    H51  104   1.476  -0.988   3.438 -1.2056 -1.5183 -0.7540
    3UNK     O0  105   0.677   4.256   3.674  0.5886  0.5055 -0.5741
    3UNK     S1  106   0.650   4.329   3.795 -0.1355 -0.2315 -0.2305
    3UNK     C2  107   0.639   4.503   3.760  0.0352  0.1971  0.4467
    3UNK     C3  108   0.519   4.577   3.770 -0.3918 -0.1159  0.4035
    3UNK     C4  109   0.518   4.717   3.765 -0.0715 -0.5764  0.1348
    3UNK     N5  110   0.396   4.780   3.802  0.3092  0.0175  0.5392
    3UNK     C6  111   0.301   4.804   3.715 -0.7517 -0.4095 -0.6932
    3UNK     C7  112   0.179   4.875   3.753  0.3500  0.5664 -0.3735
    3UNK     C8  113   0.077   4.909   3.660  0.0760  0.2251 -0.4693
    3UNK     C9  114  -0.034   4.986   3.694 -0.5746  0.2381  0.8731
    3UNK    C10  115  -0.052   5.028   3.825  0.2293 -0.1613  0.6029
    3UNK    C11  116   0.053   4.990   3.914 -0.0678  0.3087 -0.2800
    3UNK    N12  117   0.167   4.920   3.881  0.2848  0.1210 -0.0296
    3UNK    C13  118   0.629   4.793   3.726  0.2442  0.9713 -0.4075
    3UNK    C14  119   0.753   4.721   3.698 -0.0520 -0.5341 -0.2783
    3UNK    C15  120   0.761   4.583   3.724  0.4813  0.4375 -0.3706
    3UNK    C16  121   0.894   4.519   3.708 -0.4581  0.3286 -0.2756
    3UNK    C17  122   0.983   4.518   3.816 -0.1884  0.1086  0.2371
    3UNK    C18  123   1.110   4.446   3.810  0.7498  0.6966  0.6362
    3UNK    C19  124   0.938   4.458   3.589  0.0263  0.2656  1.0104
    3UNK    S20  125   0.851   4.499   3.443 -0.1584 -0.3381 -0.2321
    3UNK    O21  126   0.917   4.416   3.340 -0.6017  0.4534 -0.4210
    3UNK    O22  127   0.712   4.453   3.460  0.6513  0.0307 -0.2656
    3UNK    O23  128   0.885   4.642   3.439  0.2529  0.1261  0.3037
    3UNK    C24  129   1.056   4.385   3.578  0.3011  0.1106 -0.1163
    3UNK    C25  130   1.138   4.383   3.692 -0.0920  0.6237 -0.0546
    3UNK    N26  131   1.269   4.328   3.675  0.4420 -0.1543 -0.3909
    3UNK    C27  132   1.307   4.218   3.727  0.6875 -0.1217 -0.3132
    3UNK    C28  133   1.451   4.173   3.721  0.2308  0.5888  0.3102
    3UNK    C29  134   1.483   4.045   3.771 -0.0666 -0.2641  0.1804
    3UNK    C30  135   1.617   4.003   3.756  0.4956 -0.6732 -0.5518
    3UNK    C31  136   1.710   4.084   3.700 -0.5458 -0.1389  0.4282
    3UNK    C32  137   1.677   4.216   3.666  0.2094 -0.4751  0.0951
    3UNK    N33  138   1.548   4.255   3.664  0.5739 -0.1529 -0.2536
    3UNK    O34  139   0.762   4.316   3.890  0.7750 -0.6929  0.1545
    3UNK    O35  140   0.516   4.307   3.848  0.2155  0.5528 -0.0162
    3UNK    H36  141   0.428   4.522   3.790 -1.0360  0.8278  0.1275
    3UNK    H37  142   0.315   4.784   3.608 -2.0025 -0.1552 -0.9071
    3UNK    H38  143   0.080   4.863   3.562  0.0159  0.1779 -0.4492
    3UNK    H39  144  -0.111   5.008   3.621  0.1126 -0.8316 -0.1757
    3UNK    H40  145  -0.140   5.080   3.863  0.0273 -0.6026  0.7494
    3UNK    H41  146   0.049   5.013   4.020 -0.4270  1.1853 -0.4739
    3UNK    H42  147   0.617   4.900   3.712 -0.0649  0.9822 -0.0592
    3UNK    H43  148   0.844   4.775   3.672 -1.1984  1.7755  0.3592
    3UNK    H44  149   0.961   4.576   3.905 -0.2421  0.2103  0.1572
    3UNK    H45  150   1.181   4.439   3.891  1.3186 -0.6958  0.0415
    3UNK    H46  151   1.090   4.338   3.486 -2.8529 -0.8467 -0.8575
    3UNK    H47  152   1.224   4.162   3.771 -0.2027  1.4363 -0.0077
    3UNK    H48  153   1.415   3.979   3.823  1.1351  0.3201  2.5499
    3UNK    H49  154   1.627   3.899   3.785  0.6535 -0.0387  1.8536
    3UNK    H50  155   1.814   4.053   3.697 -0.0937  1.4282 -0.3291
    3UNK    H51  156   1.749   4.296   3.649  1.0896 -1.0133  1.2376
    4UNK     O0  157   0.407   0.651   3.797  0.3954  0.4842  0.6692
    4UNK     S1  158   0.395   0.512   3.826  0.1962 -0.3889 -0.2369
    4UNK     C2  159   0.221   0.481   3.814 -0.0471  0.2414 -0.3522
    4UNK     C3  160   0.131   0.579   3.769  0.1147 -0.1827  0.1693
    4UNK     C4  161  -0.006   0.546   3.748  0.3749 -0.6858 -0.7406
    4UNK     N5  162  -0.095   0.644   3.692  0.2089  0.2913  0.0585
    4UNK     C6  163  -0.151   0.736   3.759 -0.5889  0.6727 -0.1059
    4UNK     C7  164  -0.282   0.798   3.724  0.5050 -0.7186  0.5979
    4UNK     C8  165  -0.342   0.889   3.811 -0.1397 -0.0455  0.3099
    4UNK     C9  166  -0.457   0.959   3.773 -0.0057 -0.6033  0.6743
    4UNK    C10  167  -0.505   0.933   3.650 -0.4995  0.0651  0.4633
    4UNK    C11  168  -0.428   0.851   3.558  0.0262  0.3084  0.0917
    4UNK    N12  169  -0.326   0.782   3.600 -0.5277  0.6478 -0.0724
    4UNK    C13  170  -0.052   0.416   3.787 -0.3535 -0.8215  0.8017
    4UNK    C14  171   0.036   0.317   3.839  0.4223  0.7397 -0.2021
    4UNK    C15  172   0.174   0.348   3.863 -0.7672 -0.2903 -0.7740
    4UNK    C16  173   0.266   0.239   3.909 -0.3129  0.7237 -0.0889
    4UNK    C17  174   0.334   0.156   3.818  0.4392 -0.1843  0.0781
    4UNK    C18  175   0.410   0.038   3.852  0.2570 -0.4628 -0.9541
    4UNK    C19  176   0.262   0.192   4.043 -0.7133  0.3840  0.2416
    4UNK    S20  177   0.169   0.277   4.165 -0.1995 -0.1266 -0.1232
    4UNK    O21  178   0.059   0.184   4.186  0.1686 -0.5579  0.2536
    4UNK    O22  179   0.270   0.291   4.264 -0.0768 -0.5395  0.0913
    4UNK    O23  180   0.117   0.407   4.128  0.7505 -0.1561  0.2666
    4UNK    C24  181   0.332   0.074   4.080 -0.7657  0.0389 -1.0135
    4UNK    C25  182   0.403  -0.002   3.983 -0.4999 -0.2414  0.5732
    4UNK    N26  183   0.476  -0.112   4.020  0.2676 -0.3075  0.5465
    4UNK    C27  184   0.585  -0.090   4.091  0.7558 -0.2136  0.0648
    4UNK    C28  185   0.590  -0.090   4.241 -0.8737  0.0746 -0.4500
    4UNK    C29  186   0.695  -0.028   4.305  0.0731 -0.0129 -0.0993
    4UNK    C30  187   0.697  -0.023   4.443  0.0477 -0.2875  0.2088
    4UNK    C31  188   0.585  -0.074   4.509  0.1149  0.0888 -0.0888
    4UNK    C32  189   0.486  -0.141   4.437 -0.0131  0.0361 -0.0202
    4UNK    N33  190   0.483  -0.151   4.301  0.4129  0.2291  0.0445
    4UNK    O34  191   0.430   0.467   3.959  0.3496 -0.1311  0.1916
    4UNK    O35  192   0.441   0.416   3.727  0.1780  0.0497  0.4146
    4UNK    H36  193   0.164   0.681   3.752 -2.3514  0.5995 -0.1093
    4UNK    H37  194  -0.123   0.754   3.863  2.9777 -2.3330 -0.4511
    4UNK    H38  195  -0.309   0.901   3.914  0.8113  0.2967 -0.0259
    4UNK    H39  196  -0.509   1.017   3.849 -3.3111 -3.8929  1.0647
    4UNK    H40  197  -0.591   0.984   3.607 -1.2254 -2.9362 -1.8603
    4UNK    H41  198  -0.462   0.846   3.455 -1.0662  0.8959  0.4213
    4UNK    H42  199  -0.157   0.388   3.779 -0.2280 -1.0718 -0.0619
    4UNK    H43  200  -0.002   0.218   3.862 -0.4636  1.6473  2.5696
    4UNK    H44  201   0.338   0.199   3.718 -0.4426  0.8805  0.4950
    4UNK    H45  202   0.467  -0.019   3.779  3.0565  0.5103  0.3878
    4UNK    H46  203   0.337   0.054   4.186 -1.1319  0.8059 -0.8472
    4UNK    H47  204   0.676  -0.057   4.040  0.2633 -0.4968 -1.0297
    4UNK    H48  205   0.776   0.016   4.246 -1.2623 -0.4058 -2.2890
    4UNK    H49  206   0.772   0.028   4.503  0.3614 -1.0214  0.4517
    4UNK    H50  207   0.574  -0.050   4.614 -1.3315 -0.1659 -0.1723
    4UNK    H51  208   0.395  -0.182   4.479 -1.1320  0.4456 -1.9771
    5UNK     O0  209   1.537   0.497   4.195  0.1784  0.1643 -0.3879
    5UNK     S1  210   1.562   0.359   4.167  0.2224  0.5482  0.1099
    5UNK     C2  211   1.403   0.301   4.112  0.1596 -0.2323 -0.6875
    5UNK     C3  212   1.293   0.391   4.103  0.6421  0.7465  0.0949
    5UNK     C4  213   1.164   0.343   4.073 -0.4156  0.8124  0.0365
    5UNK     N5  214   1.061   0.432   4.068  0.4542 -0.1983  0.0137
    5UNK     C6  215   0.996   0.490   4.171 -0.1487 -0.0893  0.1206
    5UNK     C7  216   0.877   0.567   4.145  0.3980 -0.4812  0.1847
    5UNK     C8  217   0.795   0.629   4.246  0.1800  0.4288  0.0409
    5UNK     C9  218   0.678   0.704   4.217 -0.2894  0.4362  0.7441
    5UNK    C10  219   0.647   0.715   4.085 -0.6010  0.4997 -0.0907
    5UNK    C11  220   0.736   0.670   3.984 -0.8387 -0.0775  0.1358
    5UNK    N12  221   0.846   0.600   4.015 -0.1870 -0.9941  0.0486
    5UNK    C13  222   1.143   0.211   4.051 -0.2095  0.1197 -0.4549
    5UNK    C14  223   1.256   0.123   4.049 -0.3718 -0.1522  0.2465
    5UNK    C15  224   1.383   0.161   4.091  0.0548 -0.7162  0.4155
    5UNK    C16  225   1.482   0.047   4.106  0.2006 -0.2091  0.5339
    5UNK    C17  226   1.577   0.031   4.004  0.2452  0.0603  0.1453
    5UNK    C18  227   1.674  -0.069   4.011 -0.0582 -0.3837  0.0598
    5UNK    C19  228   1.485  -0.045   4.217 -0.3696 -0.0403 -0.5366
    5UNK    S20  229   1.333  -0.053   4.314  0.2696  0.2455  0.1879
    5UNK    O21  230   1.283   0.076   4.357 -0.2792 -0.3707  0.2107
    5UNK    O22  231   1.251  -0.125   4.215  0.3135  0.0404 -0.6018
    5UNK    O23  232   1.385  -0.141   4.421  0.3086  0.6222 -0.6658
    5UNK    C24  233   1.577  -0.155   4.213 -0.0666 -0.4769 -0.1556
    5UNK    C25  234   1.674  -0.157   4.119 -0.0420  0.2097  0.1042
    5UNK    N26  235   1.760  -0.269   4.125 -0.1411 -0.6294  0.8025
    5UNK    C27  236   1.709  -0.376   4.073  0.1768  0.2913 -0.1494
    5UNK    C28  237   1.778  -0.510   4.087  0.4218 -0.3671 -0.0003
    5UNK    C29  238   1.853  -0.541   4.202 -0.6865 -0.3640  0.0140
    5UNK    C30  239   1.905  -0.668   4.215  0.4812 -0.2035 -0.2764
    5UNK    C31  240   1.853  -0.767   4.136 -0.9172  0.6320  1.2218
    5UNK    C32  241   1.776  -0.735   4.026  0.5500 -0.6950 -0.0168
    5UNK    N33  242   1.740  -0.606   3.998 -0.5302  0.2803 -0.0944
    5UNK    O34  243   1.605   0.281   4.285  0.3451 -0.0700  0.2203
    5UNK    O35  244   1.626   0.337   4.040 -0.2745  1.0582 -0.4730
    5UNK    H36  245   1.304   0.498   4.118  0.7167  0.2008  4.2814
    5UNK    H37  246   1.050   0.513   4.263 -1.4606  1.5192  0.5044
    5UNK    H38  247   0.821   0.620   4.351 -0.6769  0.1289  0.2338
    5UNK    H39  248   0.618   0.740   4.300 -0.2500  0.5798  0.7108
    5UNK    H40  249   0.553   0.768   4.070 -1.6046 -1.1399  0.2131
    5UNK    H41  250   0.716   0.703   3.883  1.4651 -0.4895 -0.4719
    5UNK    H42  251   1.049   0.162   4.028 -0.1231  0.0038 -0.5639
    5UNK    H43  252   1.242   0.022   4.013 -0.6816  0.0789 -0.2872
    5UNK    H44  253   1.586   0.100   3.920 -0.2618  1.2023  1.0183
    5UNK    H45  254   1.740  -0.071   3.925  1.2005 -2.2374  1.0500
    5UNK    H46  255   1.559  -0.244   4.272 -1.0842  0.1629  0.5366
    5UNK    H47  256   1.611  -0.373   4.024  1.7151 -0.1952 -3.3897
    5UNK    H48  257   1.860  -0.458   4.271  0.8932 -1.3797  1.1241
    5UNK    H49  258   1.980  -0.691   4.289 -0.3578 -2.3019 -0.0409
    5UNK    H50  259   1.894  -0.867   4.144 -0.1329  0.8751  0.3093
    5UNK    H51  260   1.738  -0.799   3.946 -0.3263 -0.7926  0.4712
    6UNK     O0  261   0.796   4.764   4.638 -0.5811 -0.1262 -0.1142
    6UNK     S1  262   0.729   4.654   4.571  0.2004 -0.4354 -0.3507
    6UNK     C2  263   0.715   4.684   4.397 -0.1255 -0.0168  0.1063
    6UNK     C3  264   0.597   4.671   4.330 -0.2811  0.2232  0.4665
    6UNK     C4  265   0.587   4.695   4.189  0.2944  0.6285 -0.4269
    6UNK     N5  266   0.461   4.665   4.119  0.0339  0.4332 -0.4326
    6UNK     C6  267   0.406   4.547   4.104 -0.0297 -0.0220  0.3719
    6UNK     C7  268   0.273   4.527   4.043 -0.5080  0.0920  0.4344
    6UNK     C8  269   0.217   4.405   4.060 -0.3065  0.0901  0.5608
    6UNK     C9  270   0.090   4.385   4.008  0.5205  0.0484  0.0677
    6UNK    C10  271   0.022   4.497   3.956  0.5710  0.2310 -0.7011
    6UNK    C11  272   0.088   4.622   3.948  0.0615  0.3695 -0.6829
    6UNK    N12  273   0.214   4.636   3.984  0.5196  0.0761  0.2274
    6UNK    C13  274   0.701   4.723   4.115 -0.3393  0.1299  0.1632
    6UNK    C14  275   0.820   4.732   4.185 -0.2327  0.3309  0.1762
    6UNK    C15  276   0.837   4.706   4.325 -0.1237 -0.1907  0.7062
    6UNK    C16  277   0.970   4.703   4.396  0.3811  0.0612 -0.4055
    6UNK    C17  278   1.016   4.823   4.462 -0.1346  0.3490 -0.2592
    6UNK    C18  279   1.124   4.831   4.543  0.0099 -0.3905 -0.0179
    6UNK    C19  280   1.053   4.589   4.404  0.1099  0.6182 -0.3698
    6UNK    S20  281   1.018   4.430   4.328 -0.0137  0.1002  0.4866
    6UNK    O21  282   0.892   4.439   4.261 -0.3107  0.0156 -0.8493
    6UNK    O22  283   1.130   4.428   4.237  0.4418 -0.5208 -0.0973
    6UNK    O23  284   1.037   4.339   4.433 -0.2102  0.3471 -0.6175
    6UNK    C24  285   1.167   4.598   4.483 -0.1412 -0.0183  0.2524
    6UNK    C25  286   1.205   4.712   4.556 -0.2491 -0.4019 -0.0883
    6UNK    N26  287   1.313   4.700   4.650 -0.0327 -0.3025  0.2485
    6UNK    C27  288   1.320   4.788   4.749  0.0461 -0.4622 -0.0161
    6UNK    C28  289   1.436   4.776   4.847  0.2169 -0.5146  0.0995
    6UNK    C29  290   1.427   4.837   4.973 -0.2611  0.6398  0.2225
    6UNK    C30  291   1.536   4.826   5.057  0.7375  0.3374  0.0098
    6UNK    C31  292   1.649   4.759   5.015  0.4137 -1.1954 -0.7508
    6UNK    C32  293   1.655   4.701   4.888 -1.1562 -0.0347  0.3233
    6UNK    N33  294   1.546   4.704   4.804  0.0548  0.4935  0.5980
    6UNK    O34  295   0.591   4.653   4.621 -0.4697  0.0729 -0.1632
    6UNK    O35  296   0.796   4.529   4.584 -0.1046  0.6630 -0.5434
    6UNK    H36  297   0.502   4.642   4.373 -1.4449  0.2949 -1.9754
    6UNK    H37  298   0.457   4.463   4.152  0.4047  0.3635  0.5931
    6UNK    H38  299   0.273   4.327   4.112 -1.2073 -0.7593  0.2544
    6UNK    H39  300   0.038   4.291   4.021  0.6733  0.2413  2.2886
    6UNK    H40  301  -0.077   4.486   3.914  1.5920 -0.5500 -2.9926
    6UNK    H41  302   0.037   4.714   3.919  1.1304  0.4895 -2.2700
    6UNK    H42  303   0.692   4.734   4.007  0.2941 -5.2434 -0.6230
    6UNK    H43  304   0.907   4.755   4.125 -0.4775  1.1977  0.1433
    6UNK    H44  305   0.962   4.917   4.451 -0.6254  0.2460  1.1256
    6UNK    H45  306   1.145   4.924   4.597  1.5156 -0.0950 -1.0801
    6UNK    H46  307   1.235   4.514   4.490 -1.3353 -0.9594  0.7410
    6UNK    H47  308   1.229   4.841   4.779  0.5431  0.6209 -0.4074
    6UNK    H48  309   1.335   4.885   5.007  0.1201  1.1368  0.5608
    6UNK    H49  310   1.542   4.868   5.157  2.0550  0.5713 -0.1651
    6UNK    H50  311   1.734   4.748   5.081 -1.0855 -0.2133  1.4204
    6UNK    H51  312   1.745   4.647   4.857 -0.7093  0.7916  0.1641
    7FeD    Fe1  313   1.451   4.429   3.571 -0.1137  0.1797 -0.0469
    7FeD    dm1  314   1.376   4.399   3.614  0.0378  0.3682  0.0517
    7FeD    dm2  315   1.430   4.378   3.501  2.1926 -0.5810  0.3543
    7FeD    dm3  316   1.403   4.496   3.536 -0.2434 -0.0643  0.2579
    7FeD    dm4  317   1.522   4.459   3.530 -0.7970 -1.2013 -0.0494
    7FeD    dm5  318   1.469   4.480   3.645 -1.3589  0.5974 -0.1340
    7FeD    dm6  319   1.500   4.363   3.608 -0.8969  0.9164  1.7324
    8FeD    Fe1  320   0.980   0.505   3.876  0.1799  0.2662  0.1860
    8FeD    dm1  321   0.924   0.435   3.866  0.9094 -0.1552  1.5615
    8FeD    dm2  322   1.018   0.466   3.946 -1.3699  0.4577 -1.5525
    8FeD    dm3  323   1.039   0.468   3.823 -1.1639 -0.1897  1.3392
    8FeD    dm4  324   1.036   0.576   3.889  1.3681  0.2899 -0.7642
    8FeD    dm5  325   0.940   0.549   3.805  0.8047 -1.2084  1.3587
    8FeD    dm6  326   0.919   0.544   3.932 -0.3288 -0.8071 -0.3531
    9FeD    Fe1  327   0.323   4.822   4.001  0.2343  0.2025  0.6993
    9FeD    dm1  328   0.283   4.847   4.080  0.5864  1.5156  0.4101
    9FeD    dm2  329   0.390   4.778   4.046  0.4512 -0.5089 -1.8568
    9FeD    dm3  330   0.272   4.745   4.002  0.7099  0.6927  0.4770
    9FeD    dm4  331   0.362   4.796   3.926 -0.2969  0.8815  0.7673
    9FeD    dm5  332   0.256   4.863   3.955  0.9810  0.8304 -0.1426
    9FeD    dm6  333   0.373   4.896   4.002  0.7859  0.1595  0.5252
   10FeD    Fe1  334   1.524   4.617   4.602 -0.0559  0.5237 -0.3709
   10FeD    dm1  335   1.535   4.649   4.685  0.7886  1.6681 -1.0285
   10FeD    dm2  336   1.614   4.594   4.601  2.1197 -1.1834  0.2657
   10FeD    dm3  337   1.506   4.534   4.634 -0.2749 -0.0365 -0.2906
   10FeD    dm4  338   1.513   4.584   4.518 -2.6333  0.3162  1.0543
   10FeD    dm5  339   1.438   4.636   4.603 -0.6066  0.7336  0.1820
   10FeD    dm6  340   1.541   4.701   4.570  0.0027  0.1483  0.0109
   11SOL     OW  341   4.043   4.425   0.277 -0.0377 -0.1796 -0.3057
   11SOL    HW1  342   3.975   4.480   0.316  0.6111  0.1313  0.4119
   11SOL    HW2  343   4.120   4.440   0.332  0.6090 -0.5297 -1.1063
   12SOL     OW  344   2.348   3.174   0.762 -0.4766 -0.6399  0.2152
   12SOL    HW1  345   2.429   3.125   0.754  0.3110  0.5013  1.0777
   12SOL    HW2  346   2.309   3.170   0.674  1.1859 -0.0560 -0.5803
   13SOL     OW  347   1.497   3.969   0.304 -0.0992 -0.7515  0.4847
   13SOL    HW1  348   1.450   3.885   0.306  0.7207 -1.2556 -1.0740
   13SOL    HW2  349   1.505   3.989   0.211 -0.1154  0.9720  0.8502
   14SOL     OW  350   3.225   1.660   1.191 -0.5497 -0.0465 -0.0626
   14SOL    HW1  351   3.177   1.742   1.188 -0.3520  0.1140  1.0597
   14SOL    HW2  352   3.213   1.628   1.280  0.5204 -0.5489 -0.0883
   15SOL     OW  353   3.722   3.541   2.043 -0.0479 -0.4728 -0.3650
   15SOL    HW1  354   3.712   3.577   1.954  0.2209  1.4870  0.3801
   15SOL    HW2  355   3.664   3.465   2.044 -1.2937  0.4230 -1.7220
   16SOL     OW  356   1.096   0.555   5.053  0.1303  0.4603 -0.6765
   16SOL    HW1  357   1.133   0.584   5.137 -0.0956  1.9109 -1.0511
   16SOL    HW2  358   1.015   0.511   5.076 -0.4190  1.7018 -0.1763
   17SOL     OW  359   3.057   4.189   3.306  1.1210 -0.4542  0.0292
   17SOL    HW1  360   3.032   4.261   3.363  1.1025 -0.5819  0.1836
   17SOL    HW2  361   3.151   4.200   3.293  0.5187  1.8193 -3.0460
   18SOL     OW  362   3.572   4.313   5.039 -0.2129  0.6002 -0.1371
   18SOL    HW1  363   3.544   4.221   5.038  1.3899  0.1025 -1.2913
   18SOL    HW2  364   3.651   4.314   5.092  0.0739  1.2203 -0.5689
   19SOL     OW  365   2.228   2.014   2.294  0.0995  0.0233 -0.1251
   19SOL    HW1  366   2.225   2.036   2.387  0.8091 -0.2664 -0.0273
   19SOL    HW2  367   2.153   1.956   2.281 -0.3125  0.4878  0.1475
   20SOL     OW  368   3.944   4.579   2.868  0.0929  0.6602  0.2704
   20SOL    HW1  369   3.926   4.497   2.824 -0.6794  1.6573 -1.2780
   20SOL    HW2  370   3.986   4.634   2.802 -0.6798  2.0166  0.8776
   21SOL     OW  371   4.029   1.560   2.123 -0.2749 -0.7271 -0.2142
   21SOL    HW1  372   4.005   1.565   2.031  1.3371  2.3204 -0.5206
   21SOL    HW2  373   3.985   1.636   2.163  0.5822 -0.9430  1.1502
   22SOL     OW  374   3.709   3.836   4.335 -0.1351  0.6298 -0.2058
   22SOL    HW1  375   3.614   3.827   4.339 -0.0829  0.0743 -0.1578
   22SOL    HW2  376   3.743   3.761   4.383  0.3272  1.0715  0.1687
   23SOL     OW  377   1.995   0.472   2.052 -0.0771  0.1136  0.1388
   23SOL    HW1  378   2.032   0.437   2.132  0.2866  0.1978  0.0108
   23SOL    HW2  379   1.962   0.396   2.004 -0.9896  0.1419  0.7173
   24SOL     OW  380   2.243   1.275   1.451  0.5499  0.0003 -0.1997
   24SOL    HW1  381   2.283   1.361   1.442  1.0733 -0.3286 -1.0893
   24SOL    HW2  382   2.162   1.281   1.400 -1.0816  0.9781  2.4053
   25SOL     OW  383   0.294   2.883   4.571  0.1033 -0.1765 -0.2093
   25SOL    HW1  384   0.324   2.812   4.627 -0.8162 -0.6441 -0.3128
   25SOL    HW2  385   0.271   2.953   4.632 -2.0765 -1.1171  0.1061
   26SOL     OW  386   5.037   0.991   4.696  0.0439  0.4198  0.2011
   26SOL    HW1  387   5.125   0.983   4.656 -0.1005  1.6992 -0.4166
   26SOL    HW2  388   5.024   0.908   4.741  1.3448 -0.0210 -0.1849
   27SOL     OW  389   1.113   2.248   0.588  0.0320 -0.7369  0.2643
   27SOL    HW1  390   1.164   2.185   0.640 -0.1446 -0.6520  0.5404
   27SOL    HW2  391   1.177   2.315   0.564 -0.2210  0.0669  1.7343
   28SOL     OW  392   4.699   3.926   3.793  0.2688 -0.4899 -0.2665
   28SOL    HW1  393   4.678   4.006   3.744 -0.1103  0.7759  1.8915
   28SOL    HW2  394   4.728   3.957   3.879 -1.0046 -2.6940  1.0127
   29SOL     OW  395   1.549   3.646   5.107 -0.0721  0.2145 -0.6883
   29SOL    HW1  396   1.463   3.688   5.112 -0.0625  0.2488 -0.8294
   29SOL    HW2  397   1.548   3.598   5.024 -0.0005  0.1149 -0.6317
   30SOL     OW  398   3.428   2.102   2.321  0.4130  0.2936  0.0352
   30SOL    HW1  399   3.398   2.144   2.240  1.5989 -0.4984 -0.8259
   30SOL    HW2  400   3.519   2.077   2.303  0.6704  0.0618  1.5973
   31SOL     OW  401   1.318   1.682   4.884 -0.2841 -0.2258  0.2971
   31SOL    HW1  402   1.355   1.664   4.971 -0.2971 -1.3296  0.0772
   31SOL    HW2  403   1.392   1.670   4.824 -0.8542 -1.9496 -0.0907
   32SOL     OW  404   2.348   0.259   3.902 -0.2113  0.3165  0.2287
   32SOL    HW1  405   2.436   0.255   3.939 -0.1841 -1.5244  0.0387
   32SOL    HW2  406   2.338   0.349   3.872  0.9364  1.0245  1.8714
   33SOL     OW  407   3.152   3.687   4.249 -0.4506 -0.7179  0.3075
   33SOL    HW1  408   3.121   3.674   4.160 -1.1828  0.7303  0.3381
   33SOL    HW2  409   3.132   3.779   4.269  1.1615 -0.5669  1.3819
   34SOL     OW  410   3.610   3.691   0.941 -0.1039  0.3223 -0.4845
   34SOL    HW1  411   3.694   3.679   0.896  0.8407  1.4528  0.9432
   34SOL    HW2  412   3.617   3.637   1.020 -0.2193  1.3878  0.2672
   35SOL     OW  413   4.926   3.658   2.771 -0.9008 -0.0730  0.0244
   35SOL    HW1  414   4.936   3.572   2.732  1.6628  0.5512 -0.7754
   35SOL    HW2  415   4.835   3.661   2.800 -1.6312 -2.1681 -1.9767
   36SOL     OW  416   4.084   4.257   3.633  0.1566  0.5224 -0.0448
   36SOL    HW1  417   4.061   4.295   3.548 -1.5399  0.9251  0.5809
   36SOL    HW2  418   4.010   4.201   3.655  1.5780 -1.3723  0.1434
   37SOL     OW  419   1.310   3.088   2.921 -0.1079  0.1577  0.7554
   37SOL    HW1  420   1.304   3.151   2.993  1.6965 -0.5017  1.5055
   37SOL    HW2  421   1.236   3.029   2.935 -1.2782  1.5622  0.5681
   38SOL     OW  422   3.736   4.747   0.959 -0.0403  0.4307  1.1281
   38SOL    HW1  423   3.659   4.799   0.939  0.8440  1.1768 -0.3891
   38SOL    HW2  424   3.708   4.689   1.031 -1.7149  1.3285  1.2171
   39SOL     OW  425   1.504   2.549   0.311  0.2426  0.4791 -0.0877
   39SOL    HW1  426   1.503   2.618   0.245  1.9793 -0.8481 -1.5221
   39SOL    HW2  427   1.578   2.571   0.368  0.2528  0.2726 -0.0195
   40SOL     OW  428   3.877   3.468   1.469  1.0634 -0.1556 -0.2148
   40SOL    HW1  429   3.804   3.505   1.518  1.5296 -1.3783  1.4448
   40SOL    HW2  430   3.905   3.539   1.410 -2.3513 -0.1362 -1.9392
   41SOL     OW  431   1.264   4.608   2.264  0.8555 -0.2303 -0.2153
   41SOL    HW1  432   1.266   4.516   2.237 -2.4722 -0.5165  0.3581
   41SOL    HW2  433   1.214   4.652   2.195  0.2231  0.6767  0.8082
   42SOL     OW  434   3.181   3.002   0.793 -0.6420 -0.4400  0.0345
   42SOL    HW1  435   3.156   3.055   0.717 -0.2081  0.4072  0.4748
   42SOL    HW2  436   3.140   2.917   0.778  0.3067 -0.6125 -1.6616
   43SOL     OW  437   1.334   0.347   4.417  0.8793  0.4387 -0.4436
   43SOL    HW1  438   1.425   0.346   4.444  0.5617  0.7137  0.6609
   43SOL    HW2  439   1.321   0.263   4.372  1.7593  0.5533 -0.9171
   44SOL     OW  440   1.814   2.186   2.083 -0.1347 -0.4328  0.4896
   44SOL    HW1  441   1.771   2.109   2.121  0.9249 -1.1499  0.2591
   44SOL    HW2  442   1.895   2.195   2.133  0.6479 -0.6009 -0.7253
   45SOL     OW  443   1.747   4.400   4.820  0.2957  0.2433  0.6156
   45SOL    HW1  444   1.718   4.309   4.808  1.1704 -0.1841  1.7053
   45SOL    HW2  445   1.727   4.420   4.911 -1.4585  1.7391 -0.0612
   46SOL     OW  446   0.147   4.409   2.684 -0.0780 -0.7434  0.0565
   46SOL    HW1  447   0.219   4.455   2.727  1.8080 -3.6895  0.2260
   46SOL    HW2  448   0.183   4.378   2.601 -2.0530  0.2178 -1.1988
   47SOL     OW  449   1.370   2.055   4.939 -0.0236 -0.3688  1.0089
   47SOL    HW1  450   1.302   2.008   4.988 -0.4698  1.4106  2.1553
   47SOL    HW2  451   1.356   2.147   4.961  0.3615  0.3950 -1.7833
   48SOL     OW  452   4.797   0.873   3.106  0.4129  0.4604  0.3065
   48SOL    HW1  453   4.891   0.878   3.088 -0.2146  1.1101 -3.1816
   48SOL    HW2  454   4.784   0.784   3.140  2.0999 -0.0909 -0.4325
   49SOL     OW  455   4.031   4.736   2.685  0.4427  0.0768  0.5519
   49SOL    HW1  456   3.998   4.822   2.710 -1.3965 -0.6667  0.6992
   49SOL    HW2  457   4.036   4.738   2.589  0.9036  0.5079  0.5802
   50SOL     OW  458   4.566   1.026   1.524  0.9565  0.4676 -0.0694
   50SOL    HW1  459   4.524   1.109   1.503 -2.2420 -1.4439 -1.5748
   50SOL    HW2  460   4.603   0.996   1.441 -0.0427 -0.7583 -0.0797
   51SOL     OW  461   3.863   3.943   2.720 -0.2572  0.0260  0.5538
   51SOL    HW1  462   3.895   3.868   2.771 -1.5326  1.5685  3.7713
   51SOL    HW2  463   3.892   4.019   2.769 -1.3790  1.5942 -1.1678
   52SOL     OW  464   3.546   1.303   3.510 -0.3552 -0.3917  0.1781
   52SOL    HW1  465   3.551   1.320   3.605  0.6546  0.8296 -0.0735
   52SOL    HW2  466   3.574   1.212   3.501 -0.6807 -0.5904  1.0801
   53SOL     OW  467   3.990   0.863   1.034 -0.0180  0.0093 -0.5397
   53SOL    HW1  468   4.020   0.783   0.993 -0.4140 -0.0955 -0.6316
   53SOL    HW2  469   3.909   0.838   1.080  2.0326 -0.6076  2.9292
   54SOL     OW  470   0.460   1.398   0.261 -0.0273  0.1592  0.1677
   54SOL    HW1  471   0.529   1.406   0.195  0.2816  0.5071  0.5231
   54SOL    HW2  472   0.507   1.378   0.342 -0.4160 -0.4007  0.2566
   55SOL     OW  473   0.731   2.205   4.213 -0.1294 -0.2995 -0.4968
   55SOL    HW1  474   0.819   2.237   4.192  0.1249  0.0556  1.0571
   55SOL    HW2  475   0.737   2.176   4.304 -2.3125  2.2960  0.5261
   56SOL     OW  476   1.550   3.483   4.894 -0.1848  0.4257 -0.4410
   56SOL    HW1  477   1.516   3.516   4.811  1.2233  0.6256 -0.9482
   56SOL    HW2  478   1.524   3.391   4.895 -0.0174  0.3647 -1.2173
   57SOL     OW  479   1.271   0.320   2.259 -0.1811  0.0003  1.0376
   57SOL    HW1  480   1.294   0.309   2.167  0.7474 -1.5609  1.4429
   57SOL    HW2  481   1.339   0.272   2.307 -0.9595  0.3376  2.5136
   58SOL     OW  482   3.033   2.417   0.618 -0.2413 -0.1062  0.9474
   58SOL    HW1  483   3.024   2.323   0.604 -1.0778  0.0250  0.5803
   58SOL    HW2  484   3.039   2.427   0.713  0.5776 -0.5827  0.9542
   59SOL     OW  485   0.891   0.118   2.024  0.2608  0.2972 -0.4216
   59SOL    HW1  486   0.812   0.132   1.972  0.5574  0.2171 -0.8888
   59SOL    HW2  487   0.866   0.051   2.088 -0.0725  0.3352 -0.5117
   60SOL     OW  488   2.660   1.451   2.763  0.0768 -0.2598  0.1301
   60SOL    HW1  489   2.636   1.531   2.716 -1.6435 -0.6076  0.4043
   60SOL    HW2  490   2.726   1.480   2.826  0.4836  0.6872 -0.7209
   61SOL     OW  491   0.162   1.671   2.118  0.1108 -0.2915 -0.0765
   61SOL    HW1  492   0.218   1.720   2.178 -2.1383  0.9072  1.1237
   61SOL    HW2  493   0.179   1.579   2.139 -1.4550  0.1239  3.2314
   62SOL     OW  494   1.085   4.103   0.300  0.3933 -0.3199  0.4426
   62SOL    HW1  495   1.073   4.010   0.316  3.1231 -0.8077 -0.0142
   62SOL    HW2  496   1.003   4.132   0.260 -1.0167 -2.1878  1.9304
   63SOL     OW  497   3.559   0.436   4.110  0.1064 -0.6763 -0.5246
   63SOL    HW1  498   3.643   0.412   4.149 -0.5746 -0.4437  1.1182
   63SOL    HW2  499   3.575   0.432   4.016  2.2850  0.4364 -0.2490
   64SOL     OW  500   3.496   4.940   2.912  0.1284  0.0692 -1.2130
   64SOL    HW1  501   3.564   4.978   2.968  0.8698 -0.3106 -1.8361
   64SOL    HW2  502   3.506   4.845   2.924  1.6821 -0.1204 -3.5417
   65SOL     OW  503   2.292   0.888   2.660  0.0085 -0.3419 -0.2056
   65SOL    HW1  504   2.247   0.844   2.588 -1.3810 -1.6377  1.4269
   65SOL    HW2  505   2.265   0.841   2.738  1.1753  1.3009  1.2315
   66SOL     OW  506   4.700   1.828   0.373  0.5183 -0.2510  0.2789
   66SOL    HW1  507   4.786   1.797   0.401 -0.4618 -2.0916  1.3957
   66SOL    HW2  508   4.717   1.881   0.295  2.6612 -0.5051  0.5523
   67SOL     OW  509   3.933   3.950   3.151 -0.2561  0.9197  0.4738
   67SOL    HW1  510   3.875   4.024   3.171 -0.4196  0.9583 -0.1378
   67SOL    HW2  511   3.877   3.873   3.163  0.0202  0.8746  1.4873
   68SOL     OW  512   4.501   4.226   4.861  0.0141  0.1975  0.0064
   68SOL    HW1  513   4.465   4.142   4.833 -0.5021  1.0481 -1.9237
   68SOL    HW2  514   4.592   4.225   4.831 -0.4599  0.9951 -1.4789
   69SOL     OW  515   1.350   3.300   3.979 -0.3631 -0.1081  0.4856
   69SOL    HW1  516   1.297   3.376   3.953  0.5736  1.1517  2.2241
   69SOL    HW2  517   1.430   3.337   4.016 -0.2709 -1.9203  2.1819
   70SOL     OW  518   4.576   1.762   1.166  0.0278 -0.7732 -0.0132
   70SOL    HW1  519   4.555   1.792   1.078 -0.4757  0.1262  0.4129
   70SOL    HW2  520   4.497   1.713   1.193 -0.4485  0.2995  0.5455
   71SOL     OW  521   3.076   1.648   4.774 -0.8398  0.3008 -0.1534
   71SOL    HW1  522   3.150   1.661   4.833 -1.0131  0.4145  0.0401
   71SOL    HW2  523   3.007   1.703   4.810 -1.4301 -0.7861  0.4119
   72SOL     OW  524   5.018   4.665   0.409  0.5653 -0.0235 -0.5264
   72SOL    HW1  525   5.018   4.726   0.334 -2.1858  1.4228  0.5554
   72SOL    HW2  526   4.938   4.687   0.457 -0.0383 -3.9189  0.4343
   73SOL     OW  527   3.031   3.718   2.192 -0.3224  0.3959  0.2395
   73SOL    HW1  528   3.099   3.660   2.225 -0.4722  0.6536  1.0097
   73SOL    HW2  529   2.970   3.660   2.147  0.0946  0.0909  0.0641
   74SOL     OW  530   1.565   2.260   4.288 -0.1742 -0.4855 -0.0265
   74SOL    HW1  531   1.608   2.238   4.205  2.8390  3.0192  0.4682
   74SOL    HW2  532   1.476   2.284   4.263  0.3459 -0.6109 -2.1095
   75SOL     OW  533   3.697   5.007   3.122 -0.2538 -0.2595 -0.0340
   75SOL    HW1  534   3.730   4.918   3.133  0.1334  0.0385  1.4883
   75SOL    HW2  535   3.666   5.031   3.210 -1.6701  0.5901 -0.7533
   76SOL     OW  536   4.636   1.580   1.426 -0.1730 -0.4423 -0.5199
   76SOL    HW1  537   4.567   1.622   1.477 -0.8154 -1.9738 -0.1027
   76SOL    HW2  538   4.611   1.596   1.335 -0.4385  0.0418 -0.3639
   77SOL     OW  539   1.864   1.203   2.271  0.1430 -0.0261  0.2465
   77SOL    HW1  540   1.847   1.110   2.256  0.0137 -0.3092  2.0865
   77SOL    HW2  541   1.951   1.205   2.310  0.2929  0.6628 -0.1143
   78SOL     OW  542   2.741   3.396   0.920  0.4885 -0.4129 -0.5029
   78SOL    HW1  543   2.677   3.391   0.849 -1.7033 -0.0780  1.4110
   78SOL    HW2  544   2.734   3.485   0.953 -1.7992 -1.8099  3.0680
   79SOL     OW  545   1.840   0.483   0.275 -0.0490 -0.2401  0.1994
   79SOL    HW1  546   1.850   0.574   0.250 -0.6499 -0.3612 -0.4883
   79SOL    HW2  547   1.893   0.474   0.355 -0.1751  0.7550  0.3956
   80SOL     OW  548   2.548   2.732   4.657  0.6515  0.2566 -0.2064
   80SOL    HW1  549   2.543   2.654   4.711 -1.4869 -1.3966 -2.6933
   80SOL    HW2  550   2.611   2.709   4.588  0.9133  1.1457 -0.2662
   81SOL     OW  551   3.274   3.747   2.645 -0.0591 -0.1849  0.7789
   81SOL    HW1  552   3.216   3.793   2.584 -0.0685 -0.3386  0.6722
   81SOL    HW2  553   3.243   3.773   2.732 -0.5282 -0.5695  0.7254
   82SOL     OW  554   2.201   5.058   1.496 -0.4146 -0.2542 -0.1063
   82SOL    HW1  555   2.211   5.092   1.407  0.5760 -0.5286 -0.1090
   82SOL    HW2  556   2.213   5.133   1.553  2.3642 -0.6569 -0.0877
   83SOL     OW  557   2.976   1.090   2.649  0.4306 -0.4988 -0.5890
   83SOL    HW1  558   2.880   1.088   2.642  0.3073 -1.2925  1.2717
   83SOL    HW2  559   3.004   1.128   2.565 -1.5539  0.7495 -0.7364
   84SOL     OW  560   4.839   2.927   0.627  0.5446 -0.3469  0.0335
   84SOL    HW1  561   4.835   2.896   0.537 -1.7273 -0.6096  0.1998
   84SOL    HW2  562   4.772   2.876   0.673 -2.0412  3.4156  0.7151
   85SOL     OW  563   3.266   1.723   3.453 -0.7478 -0.5501 -0.1895
   85SOL    HW1  564   3.347   1.673   3.439  0.0715  0.5325  0.6654
   85SOL    HW2  565   3.276   1.800   3.398 -0.9398 -0.1175  0.3822
   86SOL     OW  566   5.171   0.328   2.840  0.1234 -0.9433 -0.3922
   86SOL    HW1  567   5.099   0.331   2.776  1.4772  0.4583 -1.8954
   86SOL    HW2  568   5.152   0.400   2.900  1.0280  0.3970 -1.6682
   87SOL     OW  569   5.176   3.691   0.158  0.5098  0.0801 -0.2184
   87SOL    HW1  570   5.171   3.783   0.185 -1.2894 -0.5126  1.5938
   87SOL    HW2  571   5.092   3.674   0.115  0.0589 -1.1679  1.0845
   88SOL     OW  572   0.846   4.463   1.870 -0.3012  0.2098  0.3725
   88SOL    HW1  573   0.754   4.466   1.896  0.1385  1.0896  1.9096
   88SOL    HW2  574   0.886   4.399   1.930  0.4238  1.1142  0.8666
   89SOL     OW  575   1.662   3.961   1.416  0.1904  0.0669  0.4161
   89SOL    HW1  576   1.624   3.977   1.502 -1.2389  0.8314 -0.3335
   89SOL    HW2  577   1.626   3.875   1.390 -0.3703  0.4067  0.0604
   90SOL     OW  578   2.063   2.596   4.546  0.3778  0.0616  0.2354
   90SOL    HW1  579   2.135   2.565   4.490  0.6315  0.0629  0.5581
   90SOL    HW2  580   2.037   2.680   4.509  1.8433  0.9986  1.2611
   91SOL     OW  581   3.498   0.781   3.507 -0.0089 -0.0467 -0.2624
   91SOL    HW1  582   3.546   0.838   3.567 -1.5951  1.3580 -0.2913
   91SOL    HW2  583   3.409   0.778   3.541 -0.1814 -1.7730 -0.7956
   92SOL     OW  584   2.890   0.263   1.626  0.3883  0.3190 -0.6384
   92SOL    HW1  585   2.863   0.347   1.589 -0.4944  0.8417  1.1524
   92SOL    HW2  586   2.902   0.281   1.719  0.2115 -1.5371 -0.2457
   93SOL     OW  587   3.563   4.461   2.269  0.1838 -0.1504 -0.5598
   93SOL    HW1  588   3.470   4.481   2.253  0.3780  0.3635 -1.0721
   93SOL    HW2  589   3.568   4.366   2.265 -0.3634 -0.1931 -0.3236
   94SOL     OW  590   1.688   0.741   0.257  0.1640  0.4826 -0.2405
   94SOL    HW1  591   1.632   0.663   0.257  0.3636  0.2929 -2.1060
   94SOL    HW2  592   1.669   0.785   0.339 -0.9001 -0.8710  0.2648
   95SOL     OW  593   4.717   1.326   0.721  0.2054 -0.2513 -0.5503
   95SOL    HW1  594   4.742   1.403   0.671 -0.2166 -0.2999 -0.8327
   95SOL    HW2  595   4.674   1.361   0.799 -1.1006 -0.2223 -1.2676
   96SOL     OW  596   2.936   4.422   1.532  0.1092  0.5054 -0.3080
   96SOL    HW1  597   2.986   4.502   1.517 -0.7664  0.9554 -0.8905
   96SOL    HW2  598   2.978   4.381   1.608  0.5934  1.4868 -0.0391
   97SOL     OW  599   3.060   2.797   2.723  0.5221  0.3181  0.4649
   97SOL    HW1  600   3.031   2.728   2.663 -0.2471  1.5541 -0.6112
   97SOL    HW2  601   3.143   2.828   2.686  0.8199  0.0370  0.8949
   98SOL     OW  602   2.368   3.431   3.870 -0.6881 -0.1138 -0.1087
   98SOL    HW1  603   2.410   3.480   3.799  1.2324 -1.8227 -0.1939
   98SOL    HW2  604   2.298   3.381   3.826 -1.9065  1.6175 -0.1945
   99SOL     OW  605   0.758   3.849   4.558 -0.4443  0.2349  0.0705
   99SOL    HW1  606   0.823   3.904   4.600 -0.8973  2.1862 -1.7262
   99SOL    HW2  607   0.807   3.799   4.493 -0.5382  0.6795 -0.3348
  100SOL     OW  608   1.559   2.058   3.845  0.2150 -0.6712 -0.2032
  100SOL    HW1  609   1.567   2.048   3.750  1.2873 -0.2914 -0.1544
  100SOL    HW2  610   1.465   2.045   3.862 -0.0225 -0.5261 -1.3376
  101SOL     OW  611   2.252   0.786   4.371 -0.0642 -0.1329 -0.2862
  101SOL    HW1  612   2.285   0.770   4.282  1.2294 -1.2573  0.3707
  101SOL    HW2  613   2.235   0.880   4.374  1.1761  0.1364 -1.3015
  102SOL     OW  614   4.317   4.332   3.154  0.4647 -0.1925  0.2776
  102SOL    HW1  615   4.277   4.417   3.172  0.7178 -0.4058  1.9749
  102SOL    HW2  616   4.275   4.272   3.216 -0.0084 -1.4135 -1.1734
  103SOL     OW  617   2.200   3.672   5.131  0.2245 -0.2285 -0.4505
  103SOL    HW1  618   2.279   3.709   5.093  0.7145 -1.3904 -0.5761
  103SOL    HW2  619   2.172   3.605   5.068 -0.6352 -0.0910 -0.2192
  104SOL     OW  620   2.844   3.210   1.092  0.1359  0.0460  0.4989
  104SOL    HW1  621   2.776   3.206   1.160 -0.8697 -0.6823 -0.5247
  104SOL    HW2  622   2.801   3.253   1.019 -0.5401 -3.9107 -1.5915
  105SOL     OW  623   1.271   1.535   0.685 -0.2990  0.0888  0.3218
  105SOL    HW1  624   1.183   1.530   0.648 -0.5072  0.5313  0.7576
  105SOL    HW2  625   1.277   1.461   0.745  0.1065 -0.7456 -0.7303
  106SOL     OW  626   2.928   3.224   4.259 -0.1440 -0.1037  0.0012
  106SOL    HW1  627   2.918   3.166   4.183 -0.0036 -0.7109  0.4442
  106SOL    HW2  628   2.953   3.166   4.331 -3.1699  0.0439  1.2355
  107SOL     OW  629   2.015   3.649   0.936 -0.6783  0.1953  0.1708
  107SOL    HW1  630   1.975   3.622   0.853  1.5752  0.9298 -1.1846
  107SOL    HW2  631   2.028   3.568   0.984 -0.8786 -0.3542 -0.6949
  108SOL     OW  632   4.146   2.602   5.002  0.0165  0.0635 -0.0600
  108SOL    HW1  633   4.143   2.579   5.095  1.8922  1.7784  0.4597
  108SOL    HW2  634   4.062   2.644   4.985  0.0409  0.5938  1.0955
  109SOL     OW  635   0.233   3.479   1.158 -0.0463  0.3082  0.0934
  109SOL    HW1  636   0.191   3.510   1.078 -0.6515 -2.5042 -0.7503
  109SOL    HW2  637   0.165   3.429   1.203  1.2460 -0.9599  0.6833
  110SOL     OW  638   0.900   0.612   3.727 -0.2732 -0.5943  0.5068
  110SOL    HW1  639   0.917   0.699   3.691  0.7134 -1.4235 -1.1285
  110SOL    HW2  640   0.817   0.585   3.688 -0.1824 -0.7024  0.3866
  111SOL     OW  641   4.721   3.158   3.511 -0.1321 -0.3590 -0.0205
  111SOL    HW1  642   4.685   3.079   3.470 -0.5946 -1.0446  1.6662
  111SOL    HW2  643   4.664   3.174   3.586  2.5586 -0.9800  2.2393
  112SOL     OW  644   2.632   4.945   2.114  0.4355 -0.0818  0.3508
  112SOL    HW1  645   2.678   4.864   2.091  0.6064 -0.0940  0.7365
  112SOL    HW2  646   2.579   4.965   2.037 -1.7467 -2.0598  1.2705
  113SOL     OW  647   3.868   0.580   3.802 -0.7416  0.4291  0.1960
  113SOL    HW1  648   3.850   0.594   3.709  0.0511 -0.4868 -0.1000
  113SOL    HW2  649   3.963   0.582   3.809 -0.7203 -1.2801  0.6861
  114SOL     OW  650   3.413   1.258   4.407  0.2453 -0.3013  0.7049
  114SOL    HW1  651   3.347   1.209   4.357 -0.0676  0.7101  0.0900
  114SOL    HW2  652   3.388   1.245   4.499  1.8916 -3.6769  0.7509
  115SOL     OW  653   1.908   0.162   2.250  0.1616  0.4800 -0.3206
  115SOL    HW1  654   1.905   0.098   2.321 -0.3138  1.4292  0.5252
  115SOL    HW2  655   1.976   0.130   2.191  0.5990 -0.2816  0.5931
  116SOL     OW  656   3.313   2.221   3.305  0.2230  0.6950  0.1472
  116SOL    HW1  657   3.353   2.307   3.289  3.0222 -0.6831 -0.5942
  116SOL    HW2  658   3.280   2.226   3.394  0.9238  2.3450  0.3397
  117SOL     OW  659   4.849   4.201   0.872  0.0228 -0.6879  0.2476
  117SOL    HW1  660   4.834   4.184   0.965  0.8451 -0.2364  0.4704
  117SOL    HW2  661   4.931   4.155   0.853  0.3544  0.0035 -0.0185
  118SOL     OW  662   2.556   1.209   3.754  0.0201 -0.1218 -0.4763
  118SOL    HW1  663   2.563   1.181   3.663 -0.0056  0.8163 -0.7799
  118SOL    HW2  664   2.624   1.161   3.800 -0.1705 -0.8348 -0.9350
  119SOL     OW  665   3.884   0.208   1.556 -0.1240 -0.7548  0.4803
  119SOL    HW1  666   3.895   0.207   1.461 -0.0580  0.4474  0.4733
  119SOL    HW2  667   3.917   0.293   1.583 -0.4826 -0.9517  1.5431
  120SOL     OW  668   1.649   0.971   1.391  0.4198  0.1666  0.0228
  120SOL    HW1  669   1.684   1.024   1.319  0.9975 -0.5726 -0.2444
  120SOL    HW2  670   1.723   0.921   1.422 -0.0333 -0.1713  0.5600
  121SOL     OW  671   0.523   2.471   2.654  0.6796  0.1261  0.3986
  121SOL    HW1  672   0.486   2.466   2.566 -0.4589 -1.1699  0.9384
  121SOL    HW2  673   0.514   2.382   2.689  3.3240  0.0209  0.9479
  122SOL     OW  674   4.663   1.053   3.283  0.3018 -0.1058  0.4540
  122SOL    HW1  675   4.690   0.969   3.245 -1.7151  0.3532 -2.1354
  122SOL    HW2  676   4.743   1.104   3.289  1.3477 -1.7578  0.8791
  123SOL     OW  677   2.302   4.065   0.830  0.1539 -0.3369 -0.4940
  123SOL    HW1  678   2.299   3.970   0.845  0.8901 -0.2553  0.2000
  123SOL    HW2  679   2.233   4.100   0.887 -0.7884 -0.5385 -1.4930
  124SOL     OW  680   1.383   3.888   0.704  0.3910 -0.5418  0.2022
  124SOL    HW1  681   1.361   3.905   0.796  1.8713 -0.8256  0.6252
  124SOL    HW2  682   1.478   3.902   0.699  0.2931 -0.3433 -1.3268
  125SOL     OW  683   2.817   0.714   0.590  0.1767  0.5658 -0.5629
  125SOL    HW1  684   2.814   0.619   0.587 -1.0242  0.5896 -0.2404
  125SOL    HW2  685   2.806   0.736   0.682 -2.0324  1.0843 -0.9141
  126SOL     OW  686   1.787   4.218   0.536 -0.1205  0.3187 -0.2022
  126SOL    HW1  687   1.881   4.229   0.551  0.0767  0.1981 -1.3194
  126SOL    HW2  688   1.752   4.308   0.538  0.1913  0.4581 -0.8852
  127SOL     OW  689   4.219   2.908   2.567  0.2776 -0.3790 -0.4255
  127SOL    HW1  690   4.184   2.856   2.495  0.2427  0.0867 -0.7476
  127SOL    HW2  691   4.314   2.905   2.555  0.1975  1.8723 -2.0561
  128SOL     OW  692   2.993   0.020   0.067  0.2262  0.5243 -0.3414
  128SOL    HW1  693   3.013   0.113   0.081 -1.7668  1.0035 -0.4483
  128SOL    HW2  694   3.036  -0.003  -0.015  2.1784  0.8724  0.5533
  129SOL     OW  695   1.810   4.562   1.233  0.3065  0.6108 -0.1375
  129SOL    HW1  696   1.830   4.475   1.267  0.5393  0.5080 -0.5360
  129SOL    HW2  697   1.767   4.546   1.149  2.1020  0.9151 -1.1456
  130SOL     OW  698   4.144   3.573   3.028 -0.1059 -0.1246  0.2637
  130SOL    HW1  699   4.130   3.479   3.017 -1.0159 -0.0220  0.4839
  130SOL    HW2  700   4.183   3.580   3.116 -1.7961 -0.1538  1.0406
  131SOL     OW  701   0.322   1.648   2.576 -0.2046 -0.1960  0.0844
  131SOL    HW1  702   0.382   1.642   2.650  0.7195 -1.3704 -0.7319
  131SOL    HW2  703   0.281   1.561   2.571 -1.1946  0.2723 -0.0063
  132SOL     OW  704   0.449   3.113   1.987 -0.5472  0.4353 -0.3392
  132SOL    HW1  705   0.411   3.201   1.991 -0.7207  0.3335  0.4745
  132SOL    HW2  706   0.420   3.077   1.903  0.8613  1.7469 -1.4256
  133SOL     OW  707   3.501   3.974   1.292 -0.8376  0.0169 -0.1535
  133SOL    HW1  708   3.530   3.967   1.202 -2.5922 -0.2042 -0.7264
  133SOL    HW2  709   3.454   3.893   1.309  0.2410 -0.3390  1.2626
  134SOL     OW  710   0.099   1.091   3.251  0.1291  0.0049  0.1493
  134SOL    HW1  711   0.159   1.053   3.186 -1.0771 -0.5743 -0.6519
  134SOL    HW2  712   0.077   1.018   3.309  0.6821  0.3617  0.8037
  135SOL     OW  713   2.055   4.576   3.282  0.2646 -0.1162 -0.5076
  135SOL    HW1  714   2.149   4.595   3.287  0.2699 -0.3726  0.4061
  135SOL    HW2  715   2.049   4.481   3.283 -0.0686 -0.0944  0.8517
  136SOL     OW  716   1.029   3.880   4.912  0.1884  0.1195  0.0833
  136SOL    HW1  717   0.977   3.925   4.978 -1.2324 -0.3993 -0.6383
  136SOL    HW2  718   1.109   3.932   4.903 -0.7479  1.6357  0.3510
  137SOL     OW  719   2.229   0.401   4.766  0.4446  0.3093  0.1052
  137SOL    HW1  720   2.254   0.482   4.810  0.0214  0.1288  0.6875
  137SOL    HW2  721   2.151   0.425   4.716  0.9259  0.5147 -0.5500
  138SOL     OW  722   0.284   0.553   1.459 -0.5499  0.2339  0.5769
  138SOL    HW1  723   0.356   0.551   1.522 -0.4889  1.6354  0.5794
  138SOL    HW2  724   0.297   0.635   1.411 -1.2834 -0.2367 -0.4453
  139SOL     OW  725   1.211   5.096   3.121 -0.5281 -0.3354  0.2080
  139SOL    HW1  726   1.273   5.145   3.175  0.1822  0.1646 -1.0328
  139SOL    HW2  727   1.141   5.070   3.181 -0.2920  1.1444  1.1365
  140SOL     OW  728   2.143   5.086   1.818 -0.1110  0.2789  0.4658
  140SOL    HW1  729   2.065   5.096   1.763  0.2243  0.9958  0.1165
  140SOL    HW2  730   2.133   5.000   1.858  0.6642 -1.1393 -2.3310
  141SOL     OW  731   2.589   2.724   2.920  0.0688 -0.2768  0.4486
  141SOL    HW1  732   2.660   2.778   2.884  0.1304 -1.2312 -0.8734
  141SOL    HW2  733   2.626   2.688   3.001  1.5183 -1.6270 -0.7705
  142SOL     OW  734   2.105   4.072   3.716 -0.0234 -0.0667 -0.2515
  142SOL    HW1  735   2.108   4.167   3.705  0.6441 -0.0110  0.3505
  142SOL    HW2  736   2.197   4.045   3.712 -0.2560 -0.7699 -1.0899
  143SOL     OW  737   4.659   4.729   3.147 -0.6790  0.4495  0.2805
  143SOL    HW1  738   4.624   4.703   3.232 -1.1707 -1.7103 -0.5647
  143SOL    HW2  739   4.748   4.759   3.166 -1.6972  2.5632  1.9220
  144SOL     OW  740   0.204   0.150   1.051 -0.0936  0.0002  0.3753
  144SOL    HW1  741   0.295   0.173   1.031  1.0621 -3.0739  1.8357
  144SOL    HW2  742   0.182   0.082   0.988 -1.5320  0.9317 -0.1669
  145SOL     OW  743   3.885   4.745   3.826  0.2166  0.2562  0.2775
  145SOL    HW1  744   3.919   4.670   3.777 -1.5095  0.8576 -1.9584
  145SOL    HW2  745   3.956   4.809   3.826 -0.2488  0.8485 -2.8722
  146SOL     OW  746   4.890   2.495   1.622  0.0096 -0.0639  0.4724
  146SOL    HW1  747   4.801   2.489   1.656  0.2395  0.0822  1.1162
  146SOL    HW2  748   4.912   2.405   1.597  1.0203 -0.8159  3.8170
  147SOL     OW  749   2.629   3.121   1.836 -0.3328  0.2220  0.4655
  147SOL    HW1  750   2.627   3.118   1.932 -1.1820  0.9010  0.4694
  147SOL    HW2  751   2.537   3.116   1.809 -0.3808  3.3365 -0.2012
  148SOL     OW  752   3.553   3.528   4.388 -0.3707  0.0567 -0.4395
  148SOL    HW1  753   3.505   3.508   4.308 -1.0154 -0.2184  0.0148
  148SOL    HW2  754   3.486   3.551   4.452  0.1976  1.1634 -0.2196
  149SOL     OW  755   0.420   4.002   4.876  0.2306  1.1008  0.1961
  149SOL    HW1  756   0.420   4.042   4.789 -1.3758 -0.5916 -0.6145
  149SOL    HW2  757   0.499   3.948   4.877  0.5367  1.5418 -0.0158
  150SOL     OW  758   5.129   4.657   3.624  0.2001 -0.0780 -0.8690
  150SOL    HW1  759   5.067   4.728   3.639  1.2828  0.4667  1.2641
  150SOL    HW2  760   5.083   4.578   3.651  0.2224  0.2557  0.1545
  151SOL     OW  761   5.094   0.468   4.713  0.5381 -0.0171  0.5379
  151SOL    HW1  762   5.173   0.435   4.756  0.6035 -0.2420  0.2479
  151SOL    HW2  763   5.122   0.486   4.623  0.8339  2.0512  1.0151
  152SOL     OW  764   1.763   5.105   1.486 -0.5937 -0.2337 -0.7255
  152SOL    HW1  765   1.816   5.025   1.486 -0.4783 -0.1602 -0.3912
  152SOL    HW2  766   1.801   5.159   1.416  2.0122  1.2709  1.7441
  153SOL     OW  767   3.138   0.447   3.918 -0.1770  0.5751  0.4755
  153SOL    HW1  768   3.086   0.472   3.841  0.3955  0.0301 -0.0903
  153SOL    HW2  769   3.096   0.368   3.950  1.2518 -0.7840 -0.9357
  154SOL     OW  770   2.846   1.548   2.926 -0.1949 -0.4844 -0.2899
  154SOL    HW1  771   2.873   1.458   2.944 -0.1791 -0.5098 -0.4385
  154SOL    HW2  772   2.927   1.599   2.933 -0.4657 -0.2512  1.2990
  155SOL     OW  773   4.938   1.809   2.544 -0.4283  0.0374 -0.1057
  155SOL    HW1  774   5.008   1.771   2.596  1.2381  2.1706 -0.7475
  155SOL    HW2  775   4.872   1.740   2.538  1.4414 -1.8490  0.8199
  156SOL     OW  776   3.045   3.795   3.692  0.0316  0.2376  0.3125
  156SOL    HW1  777   3.083   3.731   3.631  0.6925  0.3823  0.5663
  156SOL    HW2  778   3.020   3.869   3.637 -0.0674  0.0602  0.1174
  157SOL     OW  779   1.679   1.867   4.080 -0.1293 -0.3668  0.2064
  157SOL    HW1  780   1.756   1.877   4.137 -1.0665  1.0022  1.2702
  157SOL    HW2  781   1.709   1.896   3.994  0.6164 -0.0706  0.5558
  158SOL     OW  782   4.738   4.255   2.373 -0.3249  0.2346 -0.2684
  158SOL    HW1  783   4.676   4.287   2.307 -1.2258 -2.0608 -0.5659
  158SOL    HW2  784   4.688   4.256   2.455  0.2205  1.2755  0.0740
  159SOL     OW  785   3.616   0.936   1.628 -0.0744  0.0409  0.2399
  159SOL    HW1  786   3.679   0.966   1.562 -2.4434  1.4333 -1.4908
  159SOL    HW2  787   3.534   0.924   1.579 -2.0983  1.8732  3.0311
  160SOL     OW  788   4.200   4.839   1.436 -0.0907 -0.6010  0.1424
  160SOL    HW1  789   4.204   4.743   1.437 -0.6846 -0.6230  0.0638
  160SOL    HW2  790   4.292   4.866   1.447  0.1280 -1.1749 -0.2539
  161SOL     OW  791   5.156   1.901   3.399 -0.3281  0.2544  0.7352
  161SOL    HW1  792   5.138   1.839   3.470 -1.0607  0.2831  0.5811
  161SOL    HW2  793   5.228   1.955   3.432  0.1576 -0.5205  0.9662
  162SOL     OW  794   3.415   1.692   0.300 -0.1711 -0.1642 -0.4650
  162SOL    HW1  795   3.470   1.680   0.222  1.2324  0.4527  0.4184
  162SOL    HW2  796   3.421   1.608   0.346 -0.6343 -0.3755 -0.7892
  163SOL     OW  797   3.954   2.668   1.704 -0.6259  0.9961  0.3716
  163SOL    HW1  798   3.997   2.625   1.778 -0.3210 -0.8025 -0.8126
  163SOL    HW2  799   3.878   2.711   1.742 -0.4718  0.1051  1.7230
  164SOL     OW  800   0.104   3.092   0.267  0.1734  0.2581 -0.2200
  164SOL    HW1  801   0.072   3.017   0.218 -1.6074  1.4612 -0.9645
  164SOL    HW2  802   0.165   3.136   0.207 -1.3758  1.2659 -1.1218
  165SOL     OW  803   1.575   2.712   1.353  0.1701 -0.3525 -0.5545
  165SOL    HW1  804   1.536   2.788   1.394  1.7351  0.7093 -0.9951
  165SOL    HW2  805   1.536   2.637   1.399  0.5335  0.7490  1.6020
  166SOL     OW  806   3.973   4.317   0.818 -0.3272  0.2861 -0.7493
  166SOL    HW1  807   4.048   4.369   0.788 -0.0010 -0.3286 -1.0104
  166SOL    HW2  808   4.010   4.231   0.838 -0.9837 -0.0602 -1.0079
  167SOL     OW  809   1.979   0.772   3.744  0.4600 -0.6021  0.1206
  167SOL    HW1  810   1.890   0.739   3.759  0.7328 -1.2969  0.2423
  167SOL    HW2  811   1.977   0.862   3.776 -0.2054 -0.6044  0.1018
  168SOL     OW  812   0.808   2.006   1.593  0.2503 -0.3618 -0.0907
  168SOL    HW1  813   0.794   2.069   1.522  0.8067 -1.5943 -1.3263
  168SOL    HW2  814   0.893   1.967   1.573  2.4138  2.1722  3.5463
  169SOL     OW  815   3.455   0.704   4.118 -0.0025 -0.3693  0.1714
  169SOL    HW1  816   3.537   0.735   4.156  0.3615  0.1421 -1.0048
  169SOL    HW2  817   3.464   0.609   4.114  1.3830 -0.1770 -1.8378
  170SOL     OW  818   4.554   3.255   4.855 -0.4161  0.4180  0.2577
  170SOL    HW1  819   4.615   3.298   4.796  0.2960  0.9503  1.3545
  170SOL    HW2  820   4.468   3.267   4.815  0.0085  1.0925 -0.4650
  171SOL     OW  821   0.821   0.723   1.318 -0.3319  0.1716  0.5217
  171SOL    HW1  822   0.739   0.676   1.299  0.0456 -0.2572 -0.0710
  171SOL    HW2  823   0.879   0.699   1.246 -0.6754  2.9077 -0.7057
  172SOL     OW  824   5.012   0.968   0.638 -0.4046 -0.2104  0.2545
  172SOL    HW1  825   5.050   1.024   0.706 -1.2616  1.0577 -0.2845
  172SOL    HW2  826   4.930   1.012   0.614  0.0377 -0.4422 -1.8242
  173SOL     OW  827   4.909   4.587   2.196 -0.2151 -0.3529  0.2521
  173SOL    HW1  828   4.953   4.658   2.243 -0.4248 -0.2626  0.3143
  173SOL    HW2  829   4.937   4.507   2.241 -0.2731 -0.2797  0.4164
  174SOL     OW  830   0.469   1.094   0.400  0.8156 -0.2993 -0.1090
  174SOL    HW1  831   0.480   1.037   0.476  2.0253 -1.1943 -0.9293
  174SOL    HW2  832   0.558   1.119   0.376  0.3048  1.8000  0.1099
  175SOL     OW  833   2.659   3.102   3.757  0.2853 -0.0812 -0.4942
  175SOL    HW1  834   2.680   3.023   3.707  1.5304  1.0022 -1.7164
  175SOL    HW2  835   2.571   3.126   3.727 -0.8690 -2.0518  1.2687
  176SOL     OW  836   4.020   2.430   4.745 -0.0789  0.1806  0.1810
  176SOL    HW1  837   3.957   2.364   4.716 -0.4203 -0.2200  1.7751
  176SOL    HW2  838   3.967   2.494   4.794  0.7519 -0.2769  1.7249
  177SOL     OW  839   1.036   3.575   3.245  0.1233  0.6075  0.4906
  177SOL    HW1  840   1.011   3.569   3.152  1.7047  0.9942  0.0175
  177SOL    HW2  841   0.965   3.624   3.286 -0.7755  0.1079 -0.4472
  178SOL     OW  842   1.270   3.637   1.297  0.5161 -0.6166  0.1284
  178SOL    HW1  843   1.203   3.705   1.301  0.8175 -0.3652  0.9364
  178SOL    HW2  844   1.228   3.566   1.248  0.7116  0.7148 -2.0748
  179SOL     OW  845   4.803   2.840   0.375 -0.1484  0.4007  0.3332
  179SOL    HW1  846   4.854   2.808   0.300 -0.4504  1.4336 -0.3288
  179SOL    HW2  847   4.712   2.820   0.353 -0.3133  1.4313  0.0393
  180SOL     OW  848   1.282   0.325   5.080  0.1604 -0.0787  0.3843
  180SOL    HW1  849   1.359   0.358   5.032  0.7186  2.5869  2.9258
  180SOL    HW2  850   1.214   0.390   5.062 -0.5841 -0.8259  0.5303
  181SOL     OW  851   2.105   4.523   2.925  0.3748 -0.2143  0.5021
  181SOL    HW1  852   2.113   4.558   2.836  1.4493 -0.1492  0.6189
  181SOL    HW2  853   2.054   4.589   2.972 -0.6936 -0.5209 -0.2097
  182SOL     OW  854   2.936   3.828   0.269  0.2133  0.1383 -0.8077
  182SOL    HW1  855   2.915   3.903   0.215  0.1502  2.5674  2.4582
  182SOL    HW2  856   2.892   3.845   0.352  1.6283 -2.6662  0.5829
  183SOL     OW  857   4.319   4.758   2.851  0.2277 -0.1231 -0.2225
  183SOL    HW1  858   4.348   4.792   2.766  0.0881 -0.6747 -0.4966
  183SOL    HW2  859   4.236   4.804   2.868  0.6301  0.5437 -0.0205
  184SOL     OW  860   1.806   3.707   4.508  0.5403 -0.5116 -0.1041
  184SOL    HW1  861   1.845   3.730   4.593  2.1113 -2.8704 -0.1556
  184SOL    HW2  862   1.727   3.658   4.530 -0.0967  0.5174 -0.0304
  185SOL     OW  863   1.058   1.009   3.787 -0.4543 -0.9752 -0.0592
  185SOL    HW1  864   1.131   1.051   3.832 -0.1570  2.1006 -3.1656
  185SOL    HW2  865   0.995   0.990   3.856  2.3373 -1.7258  2.3751
  186SOL     OW  866   1.870   3.971   4.952 -0.0117 -0.1553 -0.0534
  186SOL    HW1  867   1.932   3.973   5.024 -1.2959  1.0624  1.0535
  186SOL    HW2  868   1.792   3.929   4.988 -0.8217  0.8530 -0.5652
  187SOL     OW  869   5.070   0.963   3.382 -0.5006 -0.1538 -0.0844
  187SOL    HW1  870   5.145   0.917   3.343  1.0535  0.2021  2.3411
  187SOL    HW2  871   5.023   0.896   3.430  0.0194  0.1844  0.9123
  188SOL     OW  872   2.899   3.372   2.478  0.1100  0.0343 -0.5912
  188SOL    HW1  873   2.909   3.388   2.572  1.8325  1.3814 -0.9821
  188SOL    HW2  874   2.925   3.281   2.466  0.4386  0.0249  0.1584
  189SOL     OW  875   4.156   0.420   0.429 -0.0677  0.7006  0.4699
  189SOL    HW1  876   4.165   0.347   0.491 -0.7945  1.2340  1.2133
  189SOL    HW2  877   4.125   0.379   0.348 -1.4433  0.2916  1.1826
  190SOL     OW  878   1.722   0.660   2.795  0.5065  0.1566  0.0859
  190SOL    HW1  879   1.744   0.743   2.837  0.4839  1.2823 -2.0417
  190SOL    HW2  880   1.807   0.616   2.784  1.0613  1.7638 -2.5169
  191SOL     OW  881   2.486   1.274   2.858 -0.5503 -0.0804 -0.0232
  191SOL    HW1  882   2.553   1.211   2.886 -0.6234  0.0860  0.5338
  191SOL    HW2  883   2.536   1.349   2.827 -0.4755  1.0428  2.6953
  192SOL     OW  884   4.837   3.391   0.485  0.0579 -0.1556 -0.1328
  192SOL    HW1  885   4.877   3.380   0.399 -0.1366  0.1698 -0.2661
  192SOL    HW2  886   4.858   3.310   0.532  1.3415  0.2575 -0.0010
  193SOL     OW  887   5.019   4.837   4.519  0.1471 -0.1172 -0.2600
  193SOL    HW1  888   4.937   4.885   4.532  0.8924  0.9145  0.8095
  193SOL    HW2  889   5.082   4.905   4.496  1.0203 -0.7111  0.3574
  194SOL     OW  890   3.162   0.101   1.666  0.0182 -0.2714  0.0769
  194SOL    HW1  891   3.092   0.166   1.651 -0.9293 -0.7557  2.2727
  194SOL    HW2  892   3.241   0.154   1.676 -0.6874  0.5520  1.5189
  195SOL     OW  893   1.144   1.034   2.949  0.3448  0.2356  0.1382
  195SOL    HW1  894   1.143   1.008   3.041  3.4327  0.3057  0.2569
  195SOL    HW2  895   1.166   0.953   2.902 -0.8134  0.2918 -0.5188
  196SOL     OW  896   2.039   3.886   5.134 -0.1739  0.2812  0.0991
  196SOL    HW1  897   2.023   3.904   5.226 -0.4969  0.1476  0.0672
  196SOL    HW2  898   2.085   3.802   5.133 -1.5767 -0.5010  0.0414
  197SOL     OW  899   1.472   4.079   2.204 -0.1471 -0.0938 -0.3797
  197SOL    HW1  900   1.527   4.157   2.202  0.7147 -0.7011 -0.8309
  197SOL    HW2  901   1.514   4.021   2.267 -0.9353 -0.0917  0.1548
  198SOL     OW  902   4.956   3.286   0.241  0.1704 -0.0728 -0.2748
  198SOL    HW1  903   5.029   3.296   0.180  1.1134  2.1929  1.1444
  198SOL    HW2  904   4.996   3.245   0.318 -0.5182 -0.7248 -0.2585
  199SOL     OW  905   1.511   3.848   2.391  0.5464  0.1245  0.2507
  199SOL    HW1  906   1.485   3.778   2.451 -0.7623 -1.7219 -2.3582
  199SOL    HW2  907   1.605   3.857   2.404  0.4952 -1.1157  1.6790
  200SOL     OW  908   3.284   4.718   1.212  0.3672 -0.1058  0.0094
  200SOL    HW1  909   3.249   4.688   1.128  1.0409  1.6250 -0.9225
  200SOL    HW2  910   3.224   4.787   1.240  1.6974  1.2824 -0.4681
  201SOL     OW  911   1.298   1.150   3.808 -0.2905 -0.5278  0.3946
  201SOL    HW1  912   1.342   1.129   3.890 -1.6361  1.9488  1.8154
  201SOL    HW2  913   1.229   1.212   3.832 -0.7939  0.1764 -2.5843
  202SOL     OW  914   4.150   1.808   0.396  0.1414 -0.0437  0.7728
  202SOL    HW1  915   4.204   1.884   0.374 -1.3123  0.6405 -0.4640
  202SOL    HW2  916   4.107   1.784   0.314 -1.1769 -0.7780  1.6573
  203SOL     OW  917   4.735   2.537   4.680 -0.1768 -0.4152  0.2586
  203SOL    HW1  918   4.697   2.625   4.675  0.5981 -0.0683  0.5362
  203SOL    HW2  919   4.799   2.535   4.609 -1.0398 -1.1688 -0.5143
  204SOL     OW  920   3.846   0.315   4.585  0.5142 -0.4921  0.0930
  204SOL    HW1  921   3.810   0.404   4.585  0.5081 -0.4834 -1.1861
  204SOL    HW2  922   3.932   0.324   4.544  0.6722 -1.0164  0.3078
  205SOL     OW  923   4.527   0.067   4.264 -0.0933 -0.2171 -0.1297
  205SOL    HW1  924   4.503  -0.020   4.233  2.3783 -0.3039 -1.9424
  205SOL    HW2  925   4.449   0.099   4.309 -1.5217 -2.7746 -0.7059
  206SOL     OW  926   2.364   1.300   3.916 -0.0980  0.5810 -0.2951
  206SOL    HW1  927   2.427   1.324   3.984  1.3569 -0.7148 -1.1820
  206SOL    HW2  928   2.417   1.269   3.843 -1.7541 -0.1910 -1.1935
  207SOL     OW  929   1.428   1.977   4.645 -0.2351 -0.2183  0.7634
  207SOL    HW1  930   1.370   2.012   4.713 -1.1388 -2.9377  1.4239
  207SOL    HW2  931   1.467   1.899   4.685  1.3326 -0.3035 -0.8788
  208SOL     OW  932   3.901   1.010   2.893 -0.1937  0.2321  0.1967
  208SOL    HW1  933   3.950   1.079   2.848 -1.0137 -0.1110 -1.2582
  208SOL    HW2  934   3.815   1.049   2.909 -0.8627 -0.6667 -1.1917
  209SOL     OW  935   1.408   4.762   3.885  0.1822 -0.3368 -0.8433
  209SOL    HW1  936   1.359   4.803   3.956 -1.3210 -0.4777 -1.7641
  209SOL    HW2  937   1.433   4.834   3.828 -1.5444 -0.5553 -1.9116
  210SOL     OW  938   2.665   0.403   4.455 -0.1214 -0.2289 -0.6040
  210SOL    HW1  939   2.713   0.380   4.535 -0.0146  0.1908 -0.5419
  210SOL    HW2  940   2.586   0.349   4.458 -0.2371 -0.0386 -0.0873
  211SOL     OW  941   2.302   3.697   2.267  0.0319 -0.3957 -0.1878
  211SOL    HW1  942   2.239   3.703   2.340 -1.3793 -0.4093 -1.3832
  211SOL    HW2  943   2.253   3.653   2.197  0.3615  2.3501 -2.2112
  212SOL     OW  944   3.693   4.860   2.569  0.2691 -0.3647 -0.2447
  212SOL    HW1  945   3.618   4.877   2.512  0.0465 -1.1210 -0.1806
  212SOL    HW2  946   3.662   4.793   2.630  1.3827 -1.6092 -1.0157
  213SOL     OW  947   4.596   3.219   2.386  0.2709 -0.1339 -0.0887
  213SOL    HW1  948   4.584   3.260   2.300 -0.2672 -0.0848  0.0100
  213SOL    HW2  949   4.592   3.292   2.448 -1.1194 -0.3729  0.1258
  214SOL     OW  950   1.749   3.562   2.084  0.4098  0.4115 -0.3746
  214SOL    HW1  951   1.800   3.570   2.165  1.4924 -0.7450 -0.9207
  214SOL    HW2  952   1.799   3.611   2.019  0.0774  0.4710 -0.5890
  215SOL     OW  953   3.229   0.300   2.930 -0.4901  0.4161 -0.5885
  215SOL    HW1  954   3.180   0.241   2.871  0.6588 -0.0232 -1.1150
  215SOL    HW2  955   3.263   0.242   2.998 -0.5744  0.7062 -0.2985
  216SOL     OW  956   2.517   1.307   1.998  0.3612  0.1076 -0.5844
  216SOL    HW1  957   2.458   1.360   1.944  0.3192  1.3478  0.6649
  216SOL    HW2  958   2.459   1.255   2.053  0.4069  1.7630  1.0670
  217SOL     OW  959   1.075   0.244   2.442 -0.5986 -0.6267 -0.4090
  217SOL    HW1  960   1.106   0.173   2.499 -1.2837 -0.6386 -0.0425
  217SOL    HW2  961   1.150   0.266   2.388 -0.3172 -1.4927 -0.3746
  218SOL     OW  962   0.342   3.689   5.096  0.0256 -0.1568 -0.3068
  218SOL    HW1  963   0.401   3.756   5.063 -2.4665  0.8477 -2.9609
  218SOL    HW2  964   0.324   3.714   5.187  1.5946  0.9601 -0.2994
  219SOL     OW  965   2.877   1.543   2.128  0.0206  0.7621 -0.2783
  219SOL    HW1  966   2.813   1.475   2.150 -0.8585  1.7976  0.4375
  219SOL    HW2  967   2.835   1.594   2.059  0.4786  0.8572 -0.4887
  220SOL     OW  968   2.101   4.841   1.889 -0.4165  0.1545  0.1805
  220SOL    HW1  969   2.158   4.765   1.903  1.4121  1.5516  0.5475
  220SOL    HW2  970   2.049   4.817   1.813  0.3010 -1.3782  0.1334
  221SOL     OW  971   1.945   5.052   1.197 -0.4355 -0.1885 -0.4880
  221SOL    HW1  972   1.952   5.075   1.105  0.0028  0.0302 -0.4046
  221SOL    HW2  973   1.933   4.957   1.198 -0.6389 -0.1659 -0.7748
  222SOL     OW  974   1.653   3.510   1.539 -0.5181  0.3913  0.2086
  222SOL    HW1  975   1.671   3.427   1.584  0.2593  0.4754  0.0750
  222SOL    HW2  976   1.659   3.488   1.446  0.5060  0.7497  0.1732
  223SOL     OW  977   2.462   0.173   3.492  0.0909  0.2078  0.4770
  223SOL    HW1  978   2.369   0.175   3.518  1.0422 -0.5701  4.3241
  223SOL    HW2  979   2.464   0.121   3.412 -2.5915 -1.5121  1.4637
  224SOL     OW  980   2.389   4.458   4.322  0.0421 -0.4309  0.6870
  224SOL    HW1  981   2.384   4.414   4.237 -0.0343  1.1390 -0.1441
  224SOL    HW2  982   2.459   4.523   4.311 -0.0102 -0.1665  1.8083
  225SOL     OW  983   4.270   2.032   4.105  0.1941  0.9159  0.0891
  225SOL    HW1  984   4.329   2.107   4.096  1.0479  0.2297 -0.1118
  225SOL    HW2  985   4.273   2.010   4.198  0.7287  0.5152 -0.0166
  226SOL     OW  986   2.460   4.061   4.552 -0.6298 -0.8783 -0.5098
  226SOL    HW1  987   2.394   4.121   4.518  0.5545  0.6507 -0.1723
  226SOL    HW2  988   2.419   4.023   4.630 -1.5880 -0.9140 -1.0159
  227SOL     OW  989   0.685   1.263   2.704  0.2355  0.1958  0.3460
  227SOL    HW1  990   0.631   1.251   2.782  0.9261  2.8917  1.3070
  227SOL    HW2  991   0.775   1.266   2.737  0.6550 -0.1712 -0.7361
  228SOL     OW  992   1.538   1.613   3.940  0.6304  0.0696 -0.3921
  228SOL    HW1  993   1.505   1.668   3.869 -0.5066  0.1660  0.1899
  228SOL    HW2  994   1.545   1.672   4.015 -0.5399 -0.5360  0.2171
  229SOL     OW  995   3.371   1.195   0.204 -0.1038 -0.0952 -0.2267
  229SOL    HW1  996   3.432   1.154   0.144 -1.4759 -1.3954 -0.7637
  229SOL    HW2  997   3.408   1.181   0.291  1.0410  0.3413 -0.6405
  230SOL     OW  998   3.934   2.096   1.924  0.0574 -0.0973 -0.7648
  230SOL    HW1  999   3.838   2.090   1.923 -0.0689  1.6637 -1.1952
  230SOL    HW2 1000   3.953   2.154   1.998  0.9653 -2.5257  0.9786
  231SOL     OW 1001   4.498   1.186   0.367 -0.4397  0.3991  0.2573
  231SOL    HW1 1002   4.566   1.248   0.342 -1.1714  0.9922 -0.3089
  231SOL    HW2 1003   4.502   1.182   0.463  0.8311 -0.0937  0.1837
  232SOL     OW 1004   4.012   0.778   2.137 -0.2286  0.4911 -0.1287
  232SOL    HW1 1005   4.056   0.775   2.222  0.0256  4.1828 -0.0467
  232SOL    HW2 1006   3.922   0.751   2.156  0.5100 -1.4201  0.7732
  233SOL     OW 1007   4.224   1.566   3.622 -0.2295 -0.2024 -0.2920
  233SOL    HW1 1008   4.211   1.655   3.589 -1.7758 -0.6774 -1.0326
  233SOL    HW2 1009   4.269   1.520   3.551 -2.9333 -1.0354 -1.5456
  234SOL     OW 1010   2.999   2.378   1.420 -0.3580  0.0826  0.1604
  234SOL    HW1 1011   3.014   2.459   1.371  0.0447 -0.0564  0.0495
  234SOL    HW2 1012   2.911   2.388   1.456 -1.4848 -0.6792 -2.2871
  235SOL     OW 1013   2.540   4.172   0.761 -0.5142 -0.9389 -0.3414
  235SOL    HW1 1014   2.451   4.144   0.778 -1.4008  1.3251 -0.9802
  235SOL    HW2 1015   2.547   4.174   0.665  0.0543 -0.6147 -0.3000
  236SOL     OW 1016   2.218   3.817   3.984 -0.1686  0.2448 -0.9140
  236SOL    HW1 1017   2.242   3.910   3.989 -3.1835  1.0242  0.1682
  236SOL    HW2 1018   2.178   3.808   3.897 -0.2190  0.0587 -0.8708
  237SOL     OW 1019   0.983   0.334   1.400 -1.1375 -0.0858  0.5878
  237SOL    HW1 1020   0.946   0.309   1.484 -2.3330  0.8293  0.3330
  237SOL    HW2 1021   0.921   0.301   1.335 -1.3121  1.0788  0.1446
  238SOL     OW 1022   3.524   3.332   1.595 -0.4368 -0.3500  0.0800
  238SOL    HW1 1023   3.592   3.400   1.592 -0.3619 -0.3882  0.8095
  238SOL    HW2 1024   3.449   3.371   1.550 -0.9792  0.8685  1.9786
  239SOL     OW 1025   3.409   3.641   1.807 -0.2034 -0.1198  0.7216
  239SOL    HW1 1026   3.318   3.633   1.776  0.2717 -1.2469 -0.4333
  239SOL    HW2 1027   3.408   3.604   1.895 -1.1260  1.0940  1.2387
  240SOL     OW 1028   3.434   1.803   4.491  0.2465 -0.0898 -0.1473
  240SOL    HW1 1029   3.514   1.800   4.439 -0.6056 -2.6407 -1.3993
  240SOL    HW2 1030   3.444   1.734   4.556 -0.7077 -0.0867  0.0194
  241SOL     OW 1031   0.459   0.237   2.220  0.5067  0.0714 -0.1665
  241SOL    HW1 1032   0.391   0.214   2.157  0.5635  0.9890 -0.5730
  241SOL    HW2 1033   0.464   0.162   2.279  0.7436 -0.9906 -1.5158
  242SOL     OW 1034   5.064   2.602   3.693 -0.2434 -0.2247  0.2128
  242SOL    HW1 1035   4.985   2.656   3.692 -0.1650 -0.1180 -1.1646
  242SOL    HW2 1036   5.050   2.538   3.623  1.7982  1.1594 -1.5608
  243SOL     OW 1037   4.495   4.583   3.383  0.0775  0.1423 -0.5001
  243SOL    HW1 1038   4.550   4.580   3.462  0.8430  0.6596 -1.0070
  243SOL    HW2 1039   4.484   4.491   3.359  0.6728  0.0284 -0.3530
  244SOL     OW 1040   4.696   2.322   0.711 -0.0305  0.1419  0.0659
  244SOL    HW1 1041   4.736   2.258   0.652  0.8331  1.9023 -1.3281
  244SOL    HW2 1042   4.610   2.286   0.731  0.0746 -1.0105 -1.4227
  245SOL     OW 1043   3.380   3.708   0.779 -0.0156 -0.3339 -0.1427
  245SOL    HW1 1044   3.451   3.696   0.842 -1.2428  0.2927  1.4210
  245SOL    HW2 1045   3.415   3.768   0.713  1.1527 -0.6324  0.2103
  246SOL     OW 1046   4.016   2.582   1.459  0.2151 -0.5427  0.0169
  246SOL    HW1 1047   4.082   2.651   1.450 -0.4429 -0.1242 -1.9196
  246SOL    HW2 1048   3.989   2.585   1.551  0.9756  1.0496  0.1944
  247SOL     OW 1049   2.329   2.372   1.325  0.0386 -0.1972  0.1835
  247SOL    HW1 1050   2.309   2.379   1.232 -0.4407  0.0123  0.3008
  247SOL    HW2 1051   2.379   2.451   1.344  1.2147 -0.8520 -0.1677
  248SOL     OW 1052   4.428   4.021   1.066  0.0912 -0.7371  0.2667
  248SOL    HW1 1053   4.502   3.965   1.090  0.5071 -0.1420  0.3892
  248SOL    HW2 1054   4.453   4.108   1.098 -0.3697 -0.4037 -0.2887
  249SOL     OW 1055   4.366   4.458   2.019  0.2936  0.1026 -0.2703
  249SOL    HW1 1056   4.299   4.458   1.951 -1.1470 -0.7202  1.1094
  249SOL    HW2 1057   4.364   4.546   2.056 -2.2563 -0.7826  1.8548
  250SOL     OW 1058   2.168   2.497   1.780 -0.5060  0.2146 -0.1882
  250SOL    HW1 1059   2.073   2.511   1.774 -0.4920  0.4135  0.0184
  250SOL    HW2 1060   2.191   2.450   1.700 -0.7991  0.0584 -0.1809
  251SOL     OW 1061   0.346   0.733   1.849 -0.0425 -0.9726  0.2529
  251SOL    HW1 1062   0.293   0.761   1.775  0.3031  0.4265  0.5285
  251SOL    HW2 1063   0.285   0.731   1.923 -0.3832 -2.3508 -0.0404
  252SOL     OW 1064   5.135   3.753   2.396 -0.0184 -0.3533  0.0816
  252SOL    HW1 1065   5.128   3.806   2.317 -2.9877 -1.6628 -0.6424
  252SOL    HW2 1066   5.172   3.811   2.462 -0.0632  1.5878 -1.5769
  253SOL     OW 1067   2.722   4.220   1.843 -0.4435  0.1759 -0.1586
  253SOL    HW1 1068   2.696   4.222   1.936 -0.2938  1.9340 -0.1396
  253SOL    HW2 1069   2.817   4.223   1.845 -0.4504  0.4963 -0.3806
  254SOL     OW 1070   5.106   0.571   2.990 -0.0570 -0.3622  0.6323
  254SOL    HW1 1071   5.105   0.641   3.056  1.5108  0.3406 -0.0522
  254SOL    HW2 1072   5.118   0.617   2.907 -0.2390 -1.3670  0.0406
  255SOL     OW 1073   4.565   1.240   3.696 -0.3354  0.5064  0.3182
  255SOL    HW1 1074   4.550   1.177   3.767 -1.3475 -0.1424 -0.4505
  255SOL    HW2 1075   4.507   1.210   3.626 -0.0934  1.7377 -0.4109
  256SOL     OW 1076   2.666   0.900   1.627  0.3299 -0.3479  0.2777
  256SOL    HW1 1077   2.573   0.899   1.650  0.6315  0.3768  1.5491
  256SOL    HW2 1078   2.666   0.895   1.531 -1.0787  1.5337  0.1400
  257SOL     OW 1079   0.166   2.291   0.631  0.2514  0.1796  0.1944
  257SOL    HW1 1080   0.227   2.219   0.618 -1.5397 -1.7541  2.0266
  257SOL    HW2 1081   0.175   2.314   0.723  0.5541  2.0845 -0.2935
  258SOL     OW 1082   2.465   2.254   0.186 -0.5467 -0.2283 -0.2033
  258SOL    HW1 1083   2.523   2.197   0.135  0.9579 -1.7571  2.9935
  258SOL    HW2 1084   2.524   2.301   0.245 -2.3720 -0.3515  1.7839
  259SOL     OW 1085   5.018   3.836   1.901  0.4632  0.2995  0.0028
  259SOL    HW1 1086   4.963   3.901   1.944  1.7738  2.5081 -1.5941
  259SOL    HW2 1087   5.077   3.805   1.971 -1.5757 -0.7987  1.2869
  260SOL     OW 1088   2.888   4.508   1.264 -0.2127 -0.2424  0.1672
  260SOL    HW1 1089   2.878   4.418   1.297  1.6392 -0.3903  0.4108
  260SOL    HW2 1090   2.924   4.556   1.338  1.7189 -0.0183 -0.8927
  261SOL     OW 1091   4.792   2.277   3.183 -0.2434  0.0538  0.0691
  261SOL    HW1 1092   4.750   2.332   3.116  2.4247  0.6579 -1.1964
  261SOL    HW2 1093   4.848   2.337   3.232  0.3694 -0.9817  0.6592
  262SOL     OW 1094   1.424   3.575   1.692  0.0073  0.1324  0.2660
  262SOL    HW1 1095   1.435   3.598   1.784  1.3949 -0.4371  0.2568
  262SOL    HW2 1096   1.513   3.563   1.660 -0.4011  1.4355 -1.4492
  263SOL     OW 1097   2.824   2.973   0.780  0.5470  0.2340 -0.6272
  263SOL    HW1 1098   2.841   3.065   0.760  3.4380 -0.1815 -0.3165
  263SOL    HW2 1099   2.828   2.929   0.696 -0.2647  0.2962 -0.7034
  264SOL     OW 1100   3.181   1.165   0.722  1.2793 -0.1598  0.8726
  264SOL    HW1 1101   3.159   1.105   0.651  0.5118  1.7972 -0.5808
  264SOL    HW2 1102   3.114   1.149   0.789  0.7646 -0.5169  0.2728
  265SOL     OW 1103   2.768   4.989   0.589 -0.3379 -0.5347 -0.4162
  265SOL    HW1 1104   2.772   5.042   0.509  0.7507  2.3284  1.4432
  265SOL    HW2 1105   2.675   4.985   0.610 -0.5305 -0.3564 -1.2115
  266SOL     OW 1106   2.340   2.717   0.186  0.0382  0.3863  0.5588
  266SOL    HW1 1107   2.246   2.734   0.184  0.2658  1.5688 -0.5670
  266SOL    HW2 1108   2.372   2.767   0.261 -0.2041  0.0889  0.8621
  267SOL     OW 1109   0.413   1.914   3.597  0.1960  0.3897  0.3295
  267SOL    HW1 1110   0.334   1.932   3.648  0.0689 -1.0678  0.6812
  267SOL    HW2 1111   0.383   1.910   3.507  0.4809  3.3320  0.0876
  268SOL     OW 1112   3.410   1.129   0.456 -0.1043  0.6179 -0.4575
  268SOL    HW1 1113   3.490   1.137   0.508 -0.4060  2.1414 -0.2057
  268SOL    HW2 1114   3.374   1.043   0.480  2.1870 -0.7329 -1.6696
  269SOL     OW 1115   4.918   0.743   0.880 -0.3111  0.3391 -0.4033
  269SOL    HW1 1116   4.994   0.762   0.825 -0.3074  0.0496 -0.5002
  269SOL    HW2 1117   4.851   0.805   0.851  0.2720  1.4134  0.5157
  270SOL     OW 1118   2.753   0.643   2.229 -0.1222 -0.1540 -0.1668
  270SOL    HW1 1119   2.659   0.657   2.223 -0.0055  0.5678 -0.3992
  270SOL    HW2 1120   2.773   0.654   2.322 -0.2609 -0.2535 -0.1258
  271SOL     OW 1121   0.347   2.750   5.023 -0.1473  0.0557 -0.1448
  271SOL    HW1 1122   0.260   2.788   5.036 -0.1087 -0.2668  1.1071
  271SOL    HW2 1123   0.407   2.822   5.039 -0.1483 -0.0145  0.1873
  272SOL     OW 1124   0.833   0.951   0.226  0.3155  0.2850  0.2964
  272SOL    HW1 1125   0.770   1.003   0.275 -0.8468 -0.3839 -0.4686
  272SOL    HW2 1126   0.819   0.975   0.135  0.6409 -0.4232  0.0546
  273SOL     OW 1127   1.354   5.074   2.260  0.6068  0.3006  0.0038
  273SOL    HW1 1128   1.281   5.040   2.312 -0.3742  0.7691 -1.0442
  273SOL    HW2 1129   1.387   5.148   2.310 -2.0114  2.3929 -1.2364
  274SOL     OW 1130   3.964   5.002   4.089  0.4073  0.1237  0.2693
  274SOL    HW1 1131   3.933   5.055   4.015 -0.3999 -0.8106 -0.0720
  274SOL    HW2 1132   3.908   5.029   4.162  0.2874  0.0704  0.1989
  275SOL     OW 1133   0.478   1.470   2.303  0.2676 -0.1030 -0.3762
  275SOL    HW1 1134   0.542   1.421   2.252  0.1429 -0.4742 -0.1738
  275SOL    HW2 1135   0.506   1.461   2.394 -0.6208 -1.0889 -0.1918
  276SOL     OW 1136   5.082   0.465   4.091  0.1907  0.3656  0.5366
  276SOL    HW1 1137   5.175   0.446   4.104  0.2872 -0.6913 -1.4392
  276SOL    HW2 1138   5.039   0.380   4.101 -0.2155  0.3303 -1.3446
  277SOL     OW 1139   4.205   1.881   1.909 -0.3794 -0.4079 -0.2815
  277SOL    HW1 1140   4.120   1.839   1.895 -0.9150  1.0894 -1.7488
  277SOL    HW2 1141   4.200   1.916   1.998 -1.8478  0.8093 -0.8064
  278SOL     OW 1142   4.746   4.326   4.824  0.2766 -0.3990  0.1073
  278SOL    HW1 1143   4.828   4.289   4.858  1.1612  0.4602 -1.0325
  278SOL    HW2 1144   4.761   4.421   4.823 -1.0845 -0.1658  0.7637
  279SOL     OW 1145   0.754   4.453   0.242 -0.1729 -0.7433  0.6534
  279SOL    HW1 1146   0.726   4.543   0.259 -0.7246 -1.1374  1.9210
  279SOL    HW2 1147   0.675   4.409   0.209 -0.2640 -1.0950  1.3269
  280SOL     OW 1148   0.614   2.054   1.006 -0.1474 -0.2191 -0.1807
  280SOL    HW1 1149   0.563   2.006   1.072 -1.1502  0.0927 -0.7233
  280SOL    HW2 1150   0.654   2.126   1.054  0.3309 -0.8437  0.3821
  281SOL     OW 1151   0.692   2.760   1.247 -0.0296 -0.9666 -0.0941
  281SOL    HW1 1152   0.685   2.784   1.339  1.7736  0.0982 -0.2132
  281SOL    HW2 1153   0.745   2.680   1.246  0.9449 -0.3182 -0.2934
  282SOL     OW 1154   3.845   0.033   3.895  0.6043  0.7221 -0.6290
  282SOL    HW1 1155   3.770   0.045   3.954  0.9996 -1.5596  0.3790
  282SOL    HW2 1156   3.858   0.119   3.856 -2.0319  1.3701 -0.1976
  283SOL     OW 1157   2.462   3.502   1.091  0.3796 -0.2116 -0.1122
  283SOL    HW1 1158   2.398   3.572   1.106  0.4813  0.0317 -0.8002
  283SOL    HW2 1159   2.411   3.432   1.049  1.1121  1.0890 -3.3411
  284SOL     OW 1160   1.609   0.006   4.600  0.1246  0.1128  0.1271
  284SOL    HW1 1161   1.514  -0.001   4.591  0.1072  1.1689 -0.6180
  284SOL    HW2 1162   1.631   0.091   4.561  1.3264  0.0686  0.6703
  285SOL     OW 1163   4.788   4.028   4.994  0.4687  0.6176 -0.0741
  285SOL    HW1 1164   4.746   4.006   4.911 -0.9829  0.4205  0.6892
  285SOL    HW2 1165   4.868   4.074   4.969  0.5133 -0.2342 -1.5903
  286SOL     OW 1166   2.239   2.040   2.844  0.6580  0.5121  0.1445
  286SOL    HW1 1167   2.187   1.964   2.868  1.2051  0.3524  0.8147
  286SOL    HW2 1168   2.200   2.070   2.761  1.1625 -1.1706 -0.7119
  287SOL     OW 1169   0.021   3.884   1.181  0.2148 -0.0189  0.5735
  287SOL    HW1 1170  -0.050   3.942   1.209  0.8278  0.7326  0.5819
  287SOL    HW2 1171   0.035   3.825   1.255 -0.3391 -0.1056  0.6084
  288SOL     OW 1172   0.354   1.214   2.632 -0.2421 -0.4931 -0.3914
  288SOL    HW1 1173   0.337   1.137   2.577 -2.0418 -2.3344  2.5798
  288SOL    HW2 1174   0.355   1.180   2.722 -0.9000  2.9393  1.0107
  289SOL     OW 1175   1.831   3.457   4.853 -1.0932 -0.1383 -0.3713
  289SOL    HW1 1176   1.857   3.547   4.835  0.0869 -0.4296 -0.1623
  289SOL    HW2 1177   1.740   3.463   4.882 -0.7903  1.0676  0.3609
  290SOL     OW 1178   5.173   0.662   2.522  0.5125 -0.1516 -0.5028
  290SOL    HW1 1179   5.135   0.598   2.461  2.9870 -2.1385 -0.0577
  290SOL    HW2 1180   5.221   0.608   2.585  1.1315  2.0869  0.9840
  291SOL     OW 1181   4.770   4.869   4.318 -0.4809 -0.3235  0.1417
  291SOL    HW1 1182   4.853   4.896   4.279 -0.2189 -0.9062  0.2893
  291SOL    HW2 1183   4.739   4.946   4.366 -1.1511  0.6357 -1.7781
  292SOL     OW 1184   2.995   3.413   2.755 -0.6152 -0.2245 -0.0889
  292SOL    HW1 1185   2.975   3.321   2.771 -0.9500 -0.1429 -0.0421
  292SOL    HW2 1186   3.016   3.448   2.842 -2.4474  0.2231  0.1818
  293SOL     OW 1187   1.897   4.896   4.903 -0.0605  0.1043 -0.1478
  293SOL    HW1 1188   1.837   4.870   4.833  0.8110  2.3642 -1.8116
  293SOL    HW2 1189   1.910   4.990   4.889  1.2428  0.3095  2.2215
  294SOL     OW 1190   0.918   1.709   5.035 -0.8276  0.0270 -0.2775
  294SOL    HW1 1191   1.003   1.738   5.067 -0.7762 -0.3393 -0.0833
  294SOL    HW2 1192   0.882   1.786   4.989 -0.9722  0.6089  0.7940
  295SOL     OW 1193   3.919   1.744   3.881 -0.3404  0.0995  0.0731
  295SOL    HW1 1194   3.965   1.828   3.887 -1.8860  0.8940  0.8260
  295SOL    HW2 1195   3.989   1.680   3.868  0.6932  1.7544 -2.9965
  296SOL     OW 1196   2.366   3.555   3.247 -0.2372 -0.1523  0.0281
  296SOL    HW1 1197   2.450   3.597   3.229 -0.3896  0.7274  1.2942
  296SOL    HW2 1198   2.332   3.531   3.161  1.3462 -0.5945 -0.4922
  297SOL     OW 1199   3.364   1.529   1.948  0.2358 -0.1479 -0.0309
  297SOL    HW1 1200   3.312   1.518   2.027  1.6908 -0.9343  0.8358
  297SOL    HW2 1201   3.373   1.624   1.937  0.5485 -0.0492  1.0909
  298SOL     OW 1202   2.912   3.335   2.074  0.6391 -0.0552 -0.1279
  298SOL    HW1 1203   2.837   3.309   2.128  0.8276 -1.1538 -0.3735
  298SOL    HW2 1204   2.884   3.415   2.030 -0.1094 -0.0408  0.3719
  299SOL     OW 1205   3.360   1.573   4.256  0.4673 -0.1412  0.0115
  299SOL    HW1 1206   3.368   1.659   4.214 -1.1217 -0.1046 -0.2245
  299SOL    HW2 1207   3.409   1.582   4.338  0.8154  0.7927 -0.2889
  300SOL     OW 1208   3.286   0.895   1.921 -0.1623 -0.2101  0.0996
  300SOL    HW1 1209   3.336   0.977   1.930  0.5805 -0.7497  1.0259
  300SOL    HW2 1210   3.305   0.847   2.002 -0.2816 -1.4650 -0.6063
  301SOL     OW 1211   2.109   0.011   2.117 -0.2329 -0.0894  0.4080
  301SOL    HW1 1212   2.193   0.024   2.162 -0.4023 -1.5312  1.1622
  301SOL    HW2 1213   2.132   0.008   2.025  0.6964 -1.4864  0.6682
  302SOL     OW 1214   3.345   0.803   1.653 -0.7021 -0.6842  0.2219
  302SOL    HW1 1215   3.309   0.823   1.740 -0.8122 -0.5908  0.1557
  302SOL    HW2 1216   3.434   0.771   1.671 -0.6905 -0.5760  0.3629
  303SOL     OW 1217   3.752   1.249   4.373 -0.1604  0.5138 -0.4683
  303SOL    HW1 1218   3.791   1.300   4.444 -2.1470  0.2280  0.8764
  303SOL    HW2 1219   3.671   1.295   4.352 -0.0137  0.1184 -2.0012
  304SOL     OW 1220   3.885   0.099   4.750 -0.4774  0.0837 -0.5013
  304SOL    HW1 1221   3.819   0.096   4.819 -0.2645  0.3053 -0.2868
  304SOL    HW2 1222   3.867   0.181   4.703  0.4452  0.7884  0.3582
  305SOL     OW 1223   3.022   3.969   2.726 -0.2790 -0.0873  0.1121
  305SOL    HW1 1224   2.947   3.936   2.775 -0.4752  0.7108  0.3658
  305SOL    HW2 1225   3.094   3.969   2.789 -0.4606  0.6616  0.3279
  306SOL     OW 1226   0.434   0.442   1.945  0.2616 -0.2789  0.4586
  306SOL    HW1 1227   0.359   0.395   1.982  0.3305 -1.4836 -0.9314
  306SOL    HW2 1228   0.399   0.529   1.924 -0.1908 -0.1139  1.7922
  307SOL     OW 1229   4.241   1.027   3.234  0.5482  0.4403  0.0348
  307SOL    HW1 1230   4.289   0.947   3.216  0.7923  0.2037  1.6969
  307SOL    HW2 1231   4.236   1.072   3.149  0.7995 -1.1005 -0.8046
  308SOL     OW 1232   4.273   3.930   3.531 -0.3649 -0.4377 -0.1441
  308SOL    HW1 1233   4.223   3.851   3.509  0.9997 -2.3166  3.1618
  308SOL    HW2 1234   4.345   3.899   3.584  2.2805  2.6792 -1.7136
  309SOL     OW 1235   2.064   5.047   0.710 -0.4036  0.0173 -0.4288
  309SOL    HW1 1236   2.070   5.116   0.644  0.7088  0.8188  0.4965
  309SOL    HW2 1237   2.019   5.087   0.784  1.3836  0.1458  0.6058
  310SOL     OW 1238   2.239   1.634   2.544 -0.3938  0.2398 -0.0336
  310SOL    HW1 1239   2.158   1.662   2.501  0.1688 -1.0696 -2.0445
  310SOL    HW2 1240   2.210   1.579   2.616 -1.2924 -1.3439 -1.5611
  311SOL     OW 1241   2.256   3.595   1.991  0.2109 -0.1126  0.0121
  311SOL    HW1 1242   2.250   3.525   1.927  2.8092  0.3994 -0.8446
  311SOL    HW2 1243   2.171   3.638   1.988 -0.1924 -1.0148 -2.0429
  312SOL     OW 1244   2.237   1.151   0.548 -0.0734 -0.4918 -0.5158
  312SOL    HW1 1245   2.233   1.214   0.476  1.4467  0.4355  0.1999
  312SOL    HW2 1246   2.169   1.087   0.527  1.8412 -1.5254 -4.0055
  313SOL     OW 1247   1.951   5.001   0.108  0.2463 -0.3185 -0.2043
  313SOL    HW1 1248   1.927   4.925   0.161  3.6775  0.0955  2.0825
  313SOL    HW2 1249   2.029   4.973   0.060  0.1936  1.0193 -1.0915
  314SOL     OW 1250   5.108   3.452   1.898 -0.5166 -0.7942 -0.8630
  314SOL    HW1 1251   5.184   3.501   1.867 -1.9941  2.3525  0.2740
  314SOL    HW2 1252   5.033   3.497   1.858 -1.8564 -3.3773 -1.3571
  315SOL     OW 1253   4.435   4.029   0.079  0.3680 -0.5944  0.0148
  315SOL    HW1 1254   4.353   3.991   0.110  0.5789 -0.2365  1.0180
  315SOL    HW2 1255   4.413   4.117   0.051  0.3970 -0.5301  0.1967
  316SOL     OW 1256   2.377   3.111   1.798 -0.3496 -0.0644  0.0470
  316SOL    HW1 1257   2.312   3.046   1.770 -0.6297  0.2679 -0.0839
  316SOL    HW2 1258   2.324   3.186   1.826  0.0030  0.5242 -0.8546
  317SOL     OW 1259   0.227   3.993   2.758 -0.0789 -0.1280 -0.0009
  317SOL    HW1 1260   0.204   4.054   2.688  1.4686  0.1891 -0.2490
  317SOL    HW2 1261   0.225   4.046   2.837  2.1562  0.4651 -0.3327
  318SOL     OW 1262   0.364   4.378   0.703  0.0060  0.2242 -0.0653
  318SOL    HW1 1263   0.407   4.357   0.620 -0.3233  0.6660 -0.3565
  318SOL    HW2 1264   0.292   4.315   0.710  0.5672 -0.3750  0.3161
  319SOL     OW 1265   0.806   1.637   2.151 -0.4644 -0.5182  0.2487
  319SOL    HW1 1266   0.783   1.591   2.070 -1.5331  0.2551  0.1126
  319SOL    HW2 1267   0.757   1.719   2.147  2.1453  1.0966  0.0282
  320SOL     OW 1268   4.453   0.165   3.982 -0.2155 -0.2488  0.0655
  320SOL    HW1 1269   4.377   0.152   4.038 -0.0454 -1.3787  0.0479
  320SOL    HW2 1270   4.526   0.129   4.032  0.6506  2.4601  0.8706
  321SOL     OW 1271   2.059   3.040   3.811 -0.1950  0.3826 -0.5216
  321SOL    HW1 1272   2.118   2.975   3.848  0.2624  0.9603 -0.2303
  321SOL    HW2 1273   1.995   2.989   3.761 -1.6564 -0.5236  2.1966
  322SOL     OW 1274   4.421   4.914   2.204 -0.1080 -0.1252 -0.0507
  322SOL    HW1 1275   4.349   4.974   2.184 -0.2970 -0.0570  0.8099
  322SOL    HW2 1276   4.479   4.920   2.128 -1.1758 -0.4344 -0.8909
  323SOL     OW 1277   1.430   3.012   2.184  0.1594  1.5006 -0.3056
  323SOL    HW1 1278   1.465   2.977   2.266 -0.3447  0.0235 -0.6975
  323SOL    HW2 1279   1.341   2.977   2.179  0.2778  1.3467 -1.6201
  324SOL     OW 1280   1.132   3.328   0.238 -0.3909 -0.2974 -1.1043
  324SOL    HW1 1281   1.174   3.252   0.198  0.2378 -1.4713  1.6616
  324SOL    HW2 1282   1.201   3.393   0.247 -0.2034 -0.5456 -0.7128
  325SOL     OW 1283   1.062   2.513   2.403 -0.0931 -0.8199 -0.1068
  325SOL    HW1 1284   1.136   2.567   2.376 -0.2974 -0.1057  0.7444
  325SOL    HW2 1285   1.080   2.427   2.364 -0.2970  0.1211 -2.3099
  326SOL     OW 1286   4.881   4.022   2.314  0.3786  0.1100 -0.0995
  326SOL    HW1 1287   4.869   4.100   2.368  0.3779  0.2776 -0.3444
  326SOL    HW2 1288   4.845   3.951   2.367  0.7518  0.2137  0.2939
  327SOL     OW 1289   1.900   4.793   1.732  0.0082  0.0328 -0.1152
  327SOL    HW1 1290   1.869   4.703   1.746  0.5018  0.0751  1.3041
  327SOL    HW2 1291   1.844   4.847   1.788  0.9346  0.3963  0.4798
  328SOL     OW 1292   0.897   0.966   0.511  0.0165 -0.1747  0.0462
  328SOL    HW1 1293   0.950   1.043   0.535 -0.0074 -0.6392  1.6965
  328SOL    HW2 1294   0.888   0.972   0.416  1.7756  0.7318 -0.0965
  329SOL     OW 1295   0.083   2.903   1.341 -0.8859  1.0322 -0.4954
  329SOL    HW1 1296   0.153   2.917   1.405 -1.1914 -2.1218  0.6533
  329SOL    HW2 1297   0.003   2.925   1.389 -0.9383  1.1365 -0.6310
  330SOL     OW 1298   4.055   1.003   1.568  0.2001 -0.0752  0.4566
  330SOL    HW1 1299   4.062   0.918   1.611  1.6704  1.0161  2.4126
  330SOL    HW2 1300   4.145   1.037   1.565 -0.2345  1.0034 -1.1395
  331SOL     OW 1301   1.137   3.948   4.295  0.1590  0.2011 -0.1577
  331SOL    HW1 1302   1.075   3.943   4.222  0.9644 -0.2049 -0.8139
  331SOL    HW2 1303   1.179   3.862   4.298  0.8546  0.5462  0.1447
  332SOL     OW 1304   1.712   4.803   2.236  0.4872  0.0377  0.0090
  332SOL    HW1 1305   1.797   4.844   2.218  1.4569 -0.8667  2.2974
  332SOL    HW2 1306   1.710   4.794   2.331 -1.4709 -1.4670 -0.1498
  333SOL     OW 1307   3.633   1.344   0.395 -0.1838 -0.1563 -0.0217
  333SOL    HW1 1308   3.591   1.324   0.478  1.6817 -3.1480  0.2735
  333SOL    HW2 1309   3.707   1.401   0.418 -0.1148 -0.3734  0.2911
  334SOL     OW 1310   2.153   2.115   1.622 -0.4276  0.3779  0.1714
  334SOL    HW1 1311   2.110   2.056   1.560  0.5533  1.1562 -1.2980
  334SOL    HW2 1312   2.146   2.202   1.581  1.3121  0.7159  0.5388
  335SOL     OW 1313   0.201   2.410   4.748 -0.6165  0.4220  0.0979
  335SOL    HW1 1314   0.276   2.461   4.780 -0.8554  0.2960  0.8535
  335SOL    HW2 1315   0.241   2.332   4.709 -0.4030 -0.0438  1.2440
  336SOL     OW 1316   0.273   0.085   0.665  0.1968  0.3767  0.1791
  336SOL    HW1 1317   0.206   0.147   0.639 -0.8300 -1.2187 -1.1005
  336SOL    HW2 1318   0.234   0.037   0.738  0.2598  0.0050 -0.0301
  337SOL     OW 1319   4.529   3.573   3.468  0.1372 -0.1126 -0.0306
  337SOL    HW1 1320   4.624   3.585   3.474  0.0133  1.3254 -0.7548
  337SOL    HW2 1321   4.508   3.516   3.542  1.4948  0.0038  0.4644
  338SOL     OW 1322   0.387   4.873   0.375 -0.1341 -0.5719 -0.1302
  338SOL    HW1 1323   0.331   4.847   0.448  1.2445 -0.2266  1.0744
  338SOL    HW2 1324   0.453   4.931   0.414 -0.1974  0.7361 -1.9011
  339SOL     OW 1325   4.806   4.324   3.389 -0.7880  0.3694 -0.0771
  339SOL    HW1 1326   4.783   4.238   3.353 -0.0777  0.1128  0.0882
  339SOL    HW2 1327   4.901   4.323   3.397 -0.8650  0.7665  0.9616
  340SOL     OW 1328   0.266   2.028   0.666 -0.3607  0.2323 -0.3739
  340SOL    HW1 1329   0.237   1.981   0.744 -1.2206 -2.8551 -2.4405
  340SOL    HW2 1330   0.361   2.028   0.673 -0.4843  3.0339  2.3140
  341SOL     OW 1331   3.393   4.127   3.537  0.4088 -0.0050 -0.0038
  341SOL    HW1 1332   3.397   4.032   3.545 -1.4362  0.0702  2.2588
  341SOL    HW2 1333   3.356   4.157   3.620 -0.5610  2.5707 -1.3022
  342SOL     OW 1334   2.658   2.063   3.028 -0.3261  0.2326  0.0381
  342SOL    HW1 1335   2.747   2.098   3.042 -0.7751  1.0380  1.0196
  342SOL    HW2 1336   2.671   1.981   2.981  0.9701  0.1745  0.4720
  343SOL     OW 1337   0.573   0.299   5.116 -0.3616  0.0085 -0.1497
  343SOL    HW1 1338   0.527   0.228   5.071 -1.6000  0.8894 -0.3111
  343SOL    HW2 1339   0.582   0.368   5.050 -0.0638  0.3845  0.2766
  344SOL     OW 1340   4.234   1.973   3.756  0.2182  0.3601 -0.2268
  344SOL    HW1 1341   4.171   1.968   3.827 -0.6859  0.0674 -1.0375
  344SOL    HW2 1342   4.315   1.938   3.793  0.3681  2.2316  1.3080
  345SOL     OW 1343   4.186   3.865   3.065 -0.5577 -0.0927  0.0280
  345SOL    HW1 1344   4.108   3.903   3.106 -0.2796  1.6241 -0.9696
  345SOL    HW2 1345   4.156   3.783   3.026 -1.0352 -1.2663  2.7990
  346SOL     OW 1346   2.342   0.600   4.548  0.0437 -0.5701 -0.2299
  346SOL    HW1 1347   2.304   0.674   4.500  0.4814  0.6660  1.2572
  346SOL    HW2 1348   2.312   0.523   4.501 -1.0506  0.5302 -1.3952
  347SOL     OW 1349   3.047   1.732   3.253 -0.0048  0.7747 -0.3098
  347SOL    HW1 1350   3.086   1.776   3.328  0.7026 -0.3049 -0.0382
  347SOL    HW2 1351   2.971   1.686   3.288  0.7604 -0.3521 -0.0981
  348SOL     OW 1352   4.284   2.810   0.676  0.5616 -0.1821 -0.5715
  348SOL    HW1 1353   4.315   2.898   0.694  1.0573 -0.1817 -1.4183
  348SOL    HW2 1354   4.349   2.772   0.617  0.1332 -0.9637 -0.5616
  349SOL     OW 1355   0.129   4.632   0.175  0.0637  0.1079 -0.1501
  349SOL    HW1 1356   0.128   4.603   0.267  0.1497 -0.1366 -0.2266
  349SOL    HW2 1357   0.135   4.727   0.181 -2.4215  0.2782  0.1278
  350SOL     OW 1358   0.297   3.200   0.083 -0.1491  0.1000  0.9839
  350SOL    HW1 1359   0.313   3.252   0.005 -0.1374 -1.0385  0.2190
  350SOL    HW2 1360   0.274   3.264   0.151 -0.0236  1.0951  0.0906
  351SOL     OW 1361   0.542   1.142   4.490 -0.5708 -0.6433 -0.2279
  351SOL    HW1 1362   0.452   1.144   4.457 -0.4461  1.7404 -0.5421
  351SOL    HW2 1363   0.597   1.134   4.412 -0.4597 -0.4123 -0.1748
  352SOL     OW 1364   4.139   2.436   2.745 -0.2200  0.5419  0.4986
  352SOL    HW1 1365   4.145   2.475   2.833 -1.6776  2.1617 -0.1036
  352SOL    HW2 1366   4.127   2.343   2.761  0.4912  0.6894  2.0063
  353SOL     OW 1367   1.688   0.559   1.479  0.0626 -0.4457 -0.7896
  353SOL    HW1 1368   1.655   0.508   1.405 -1.4749 -0.6861  0.0321
  353SOL    HW2 1369   1.638   0.527   1.554  1.3658  0.0222  0.3091
  354SOL     OW 1370   3.275   1.713   0.675 -0.9902 -0.0687 -0.1595
  354SOL    HW1 1371   3.342   1.657   0.713 -0.2569 -1.1358 -2.8740
  354SOL    HW2 1372   3.318   1.797   0.662 -0.6650 -0.2631 -0.3471
  355SOL     OW 1373   1.021   3.395   1.122  0.0767  0.3270 -0.1556
  355SOL    HW1 1374   0.938   3.355   1.148  0.8548 -1.6561 -0.6403
  355SOL    HW2 1375   1.086   3.355   1.179  1.1260 -0.5515 -1.9107
  356SOL     OW 1376   4.682   3.273   3.109 -0.6094  0.3175 -0.3622
  356SOL    HW1 1377   4.592   3.270   3.142 -0.5283 -0.1691 -0.1890
  356SOL    HW2 1378   4.696   3.187   3.070  0.0022  0.1664  0.1890
  357SOL     OW 1379   4.390   0.753   3.222  0.2666 -0.3007  0.1943
  357SOL    HW1 1380   4.470   0.706   3.200  0.3677 -0.1723  0.2830
  357SOL    HW2 1381   4.376   0.736   3.315 -0.6003 -1.4896 -0.1525
  358SOL     OW 1382   5.230   3.416   2.693 -0.4029  0.3064 -0.1614
  358SOL    HW1 1383   5.290   3.357   2.739 -1.1798  0.6231  1.2824
  358SOL    HW2 1384   5.280   3.446   2.617  1.4499  0.9547  1.2853
  359SOL     OW 1385   2.933   4.619   0.309  0.4951  0.0931  0.4165
  359SOL    HW1 1386   3.021   4.584   0.323  0.8632  1.3385  1.3121
  359SOL    HW2 1387   2.946   4.695   0.252 -0.3134 -1.2440 -1.6402
  360SOL     OW 1388   0.064   4.570   0.442  0.3829 -0.6077  0.0981
  360SOL    HW1 1389   0.092   4.541   0.529 -0.5131 -0.5164  0.4226
  360SOL    HW2 1390  -0.022   4.610   0.457  0.3735 -0.3011 -0.7785
  361SOL     OW 1391   3.431   4.014   1.756 -0.0178 -0.0040  0.0587
  361SOL    HW1 1392   3.434   4.073   1.681  1.7186 -1.2666 -0.8984
  361SOL    HW2 1393   3.469   3.932   1.724  0.9857 -0.4890  2.3654
  362SOL     OW 1394   3.741   0.701   4.299 -0.4287  0.1258 -0.1821
  362SOL    HW1 1395   3.769   0.712   4.208 -1.4024  0.1044 -0.4890
  362SOL    HW2 1396   3.798   0.631   4.333 -0.4498 -0.2626 -0.9397
  363SOL     OW 1397   0.855   3.069   2.790  0.1415 -0.0168 -0.5555
  363SOL    HW1 1398   0.768   3.104   2.772  0.1342  0.4720  0.3915
  363SOL    HW2 1399   0.839   2.994   2.848  0.4145  0.7359  0.5114
  364SOL     OW 1400   1.252   2.860   4.879  0.0267 -0.0814 -0.2537
  364SOL    HW1 1401   1.329   2.872   4.935 -0.1434 -0.5640  0.0931
  364SOL    HW2 1402   1.198   2.936   4.896  0.3468  0.1728 -0.3644
  365SOL     OW 1403   3.470   2.302   2.107 -0.1211 -0.1181 -0.0246
  365SOL    HW1 1404   3.489   2.335   2.195  1.4306  1.2914 -0.8803
  365SOL    HW2 1405   3.443   2.379   2.058  0.4980 -0.6402 -1.2021
  366SOL     OW 1406   3.055   0.419   3.215  0.0090 -0.1978 -0.1099
  366SOL    HW1 1407   3.084   0.450   3.301 -0.9698  1.2515 -0.2791
  366SOL    HW2 1408   3.029   0.328   3.229  1.6410 -0.5472  0.7090
  367SOL     OW 1409   3.820   1.677   2.932  0.1021 -0.2771  0.4060
  367SOL    HW1 1410   3.843   1.689   2.840 -2.1657 -1.3334 -0.3401
  367SOL    HW2 1411   3.798   1.584   2.940 -0.5818 -0.0116  1.8101
  368SOL     OW 1412   3.419   4.906   3.754  0.9910 -0.1991  0.6558
  368SOL    HW1 1413   3.509   4.936   3.746  0.0594  2.2589 -1.1529
  368SOL    HW2 1414   3.400   4.866   3.669 -0.3710  1.4800  0.1452
  369SOL     OW 1415   0.605   4.776   0.955  0.6528  0.2474  0.3880
  369SOL    HW1 1416   0.615   4.690   0.914  0.1917  0.3030  0.1430
  369SOL    HW2 1417   0.620   4.838   0.884 -0.6458  0.3371  0.1831
  370SOL     OW 1418   2.447   4.892   1.491 -0.4400 -0.0125  0.7862
  370SOL    HW1 1419   2.401   4.966   1.529  3.0935  3.0110 -0.5545
  370SOL    HW2 1420   2.529   4.928   1.459  1.0393 -4.3597 -0.7293
  371SOL     OW 1421   3.643   0.394   0.038  0.4743 -0.3764  0.5644
  371SOL    HW1 1422   3.576   0.388  -0.031  0.1952  0.1220  0.7843
  371SOL    HW2 1423   3.650   0.488   0.056  0.7993 -0.4759  0.9668
  372SOL     OW 1424   4.032   4.485   3.856  0.4355 -0.3345  0.2674
  372SOL    HW1 1425   4.009   4.498   3.764 -1.0804  0.2036  0.7073
  372SOL    HW2 1426   4.125   4.462   3.855  0.0611 -1.8361 -1.5120
  373SOL     OW 1427   2.196   2.056   0.912  0.3398 -0.8268 -0.2233
  373SOL    HW1 1428   2.263   2.039   0.979  0.1780 -0.9245 -0.0858
  373SOL    HW2 1429   2.201   2.151   0.898 -0.5319 -0.6056  0.8979
  374SOL     OW 1430   0.424   4.790   3.385  0.7488 -0.1125  0.8533
  374SOL    HW1 1431   0.449   4.698   3.373  1.4815 -0.0038  1.5582
  374SOL    HW2 1432   0.506   4.838   3.386  0.3144  0.6967 -0.6488
  375SOL     OW 1433   4.955   3.401   2.665  0.3170  0.1026  0.6805
  375SOL    HW1 1434   4.931   3.317   2.705  0.2822 -0.7159 -1.0090
  375SOL    HW2 1435   5.050   3.408   2.680  0.5781 -0.9368 -0.4299
  376SOL     OW 1436   2.680   4.962   1.125  0.1260  0.2830  0.3664
  376SOL    HW1 1437   2.690   4.993   1.215 -1.0800 -2.5637  1.5404
  376SOL    HW2 1438   2.597   5.001   1.095 -1.1426 -1.3303  1.6652
  377SOL     OW 1439   4.274   1.045   2.384  0.4325  0.1068 -0.3865
  377SOL    HW1 1440   4.215   1.117   2.360 -0.3197  0.4314  2.2466
  377SOL    HW2 1441   4.353   1.089   2.414 -0.2918 -0.1164  1.9048
  378SOL     OW 1442   0.711   0.331   2.147 -0.0551  0.1823 -0.3700
  378SOL    HW1 1443   0.628   0.290   2.172 -1.5698  3.0874 -0.4129
  378SOL    HW2 1444   0.777   0.286   2.200 -2.0053 -0.2580  1.7813
  379SOL     OW 1445   1.964   1.963   1.404 -0.5862 -0.1459  0.0581
  379SOL    HW1 1446   2.025   1.927   1.339 -0.0220 -0.1325  0.5765
  379SOL    HW2 1447   1.884   1.980   1.355 -0.1862 -0.2100 -0.6189
  380SOL     OW 1448   4.109   1.554   4.584 -0.1088 -0.2568  0.4377
  380SOL    HW1 1449   4.014   1.552   4.593  0.0503 -1.2659  2.1429
  380SOL    HW2 1450   4.139   1.611   4.654  0.5293  0.3549 -0.3174
  381SOL     OW 1451   0.826   3.682   1.612  0.0578  0.1735  0.4877
  381SOL    HW1 1452   0.814   3.766   1.568 -0.0526  0.3533  0.8551
  381SOL    HW2 1453   0.788   3.695   1.699  1.6843  0.3192  1.1943
  382SOL     OW 1454   0.433   3.674   0.945  0.1020 -0.4357 -0.1135
  382SOL    HW1 1455   0.349   3.637   0.971  0.6044 -1.0131  0.7338
  382SOL    HW2 1456   0.487   3.668   1.024  1.6304 -2.0791 -1.2323
  383SOL     OW 1457   4.243   1.226   0.234 -0.0772 -0.3590  0.2828
  383SOL    HW1 1458   4.203   1.217   0.321  1.3885  2.8779  1.3349
  383SOL    HW2 1459   4.320   1.169   0.236 -0.5967 -1.0442  0.7485
  384SOL     OW 1460   1.547   0.808   3.089 -0.1118  0.3456 -0.2106
  384SOL    HW1 1461   1.635   0.834   3.064  0.4260 -0.5821  0.6751
  384SOL    HW2 1462   1.531   0.726   3.043 -0.3629  0.3128 -0.0720
  385SOL     OW 1463   4.030   3.228   1.093  0.3182 -0.6365  0.3863
  385SOL    HW1 1464   3.954   3.210   1.148 -0.0479  0.7264  0.3484
  385SOL    HW2 1465   4.049   3.321   1.109 -0.0073 -0.1247 -2.0324
  386SOL     OW 1466   3.252   4.176   3.772 -0.4229 -0.4387  0.3580
  386SOL    HW1 1467   3.251   4.203   3.864 -1.5173  0.2901  0.1324
  386SOL    HW2 1468   3.190   4.103   3.768  0.6924 -1.4199  0.4697
  387SOL     OW 1469   2.182   4.488   4.970 -0.0821  0.6814 -0.5378
  387SOL    HW1 1470   2.255   4.533   4.927  1.1308 -2.5197 -2.0821
  387SOL    HW2 1471   2.225   4.420   5.022 -1.7887  1.6922  2.2481
  388SOL     OW 1472   1.411   0.337   4.845  0.3141 -0.0585  0.9157
  388SOL    HW1 1473   1.489   0.370   4.801  0.1139  0.3206  0.8344
  388SOL    HW2 1474   1.372   0.275   4.783  0.5078 -0.1880  0.9253
  389SOL     OW 1475   1.028   1.761   2.560 -0.4619 -0.4783 -0.4404
  389SOL    HW1 1476   0.942   1.765   2.603 -1.0743 -1.1756 -1.5800
  389SOL    HW2 1477   1.014   1.703   2.485  1.0822 -0.8258 -0.4620
  390SOL     OW 1478   2.847   5.059   0.313  0.3501 -0.1034 -0.2893
  390SOL    HW1 1479   2.895   5.098   0.240 -1.2716  2.7551  0.0880
  390SOL    HW2 1480   2.774   5.013   0.272  0.9126 -0.7203 -0.6069
  391SOL     OW 1481   4.318   2.585   3.485  0.2689 -0.0837 -0.1905
  391SOL    HW1 1482   4.340   2.581   3.578 -0.3895 -0.8874 -0.0653
  391SOL    HW2 1483   4.367   2.512   3.446 -2.0493 -1.8574  0.0768
  392SOL     OW 1484   5.142   0.575   4.382 -0.7202  0.0691 -0.6221
  392SOL    HW1 1485   5.164   0.658   4.426  0.9069 -0.4796 -0.3881
  392SOL    HW2 1486   5.107   0.602   4.297  0.1746  0.9893 -0.7120
  393SOL     OW 1487   0.537   0.009   2.382 -0.0088 -1.1393  0.2068
  393SOL    HW1 1488   0.577   0.051   2.458  0.7966 -2.6359  0.6194
  393SOL    HW2 1489   0.514  -0.079   2.412  1.1898 -2.0847 -1.5574
  394SOL     OW 1490   0.528   1.579   2.740  0.0143 -0.3375  0.0720
  394SOL    HW1 1491   0.549   1.501   2.690  0.3531 -0.5204  0.4971
  394SOL    HW2 1492   0.613   1.614   2.767 -0.0472  1.2071 -1.6759
  395SOL     OW 1493   0.982   2.886   0.066  0.1582  0.2188  0.2177
  395SOL    HW1 1494   0.912   2.920   0.010  1.4608 -0.5101 -1.9262
  395SOL    HW2 1495   1.059   2.886   0.009  1.3757 -1.1688  1.8417
  396SOL     OW 1496   2.257   3.134   1.409 -0.5742  0.3088  0.3133
  396SOL    HW1 1497   2.288   3.209   1.460  0.6820 -0.4443  0.6900
  396SOL    HW2 1498   2.186   3.169   1.355 -0.0384  1.7465  0.5161
  397SOL     OW 1499   3.265   3.432   2.720  0.6316 -0.4397  0.2570
  397SOL    HW1 1500   3.175   3.405   2.705  0.8937 -1.8079  1.0840
  397SOL    HW2 1501   3.259   3.514   2.768 -0.1713 -0.1783 -0.2893
  398SOL     OW 1502   4.104   4.968   2.865  0.3899  0.2261 -0.0547
  398SOL    HW1 1503   4.080   4.986   2.956 -0.2191  0.0706 -0.1814
  398SOL    HW2 1504   4.023   4.980   2.816 -0.3052 -3.7666 -0.0104
  399SOL     OW 1505   3.611   4.369   2.641 -0.1025 -0.0410 -0.5503
  399SOL    HW1 1506   3.565   4.319   2.574  0.5191 -0.4575 -0.6782
  399SOL    HW2 1507   3.683   4.411   2.594 -0.6178  0.9719 -0.4400
  400SOL     OW 1508   4.888   5.042   4.941 -0.1437 -0.4539 -0.2910
  400SOL    HW1 1509   4.877   5.036   5.036  0.4829 -1.3375 -0.2691
  400SOL    HW2 1510   4.931   4.960   4.917  0.8935  0.3454 -1.1683
  401SOL     OW 1511   4.437   2.196   0.728 -0.7302 -0.2989  0.0538
  401SOL    HW1 1512   4.380   2.131   0.769 -0.0096 -1.0365 -0.0971
  401SOL    HW2 1513   4.381   2.272   0.715 -2.3534 -1.7764 -2.1578
  402SOL     OW 1514   0.579   0.149   2.834  0.2977 -0.3317  0.4872
  402SOL    HW1 1515   0.643   0.086   2.866 -0.5912 -0.5363  1.9003
  402SOL    HW2 1516   0.529   0.174   2.911 -0.0894  1.2679 -0.2607
  403SOL     OW 1517   1.328   0.287   1.989  0.1719  0.2165 -0.4387
  403SOL    HW1 1518   1.399   0.232   1.957  0.3380 -0.6654  1.3410
  403SOL    HW2 1519   1.250   0.233   1.981  0.2015  0.0232  0.5267
  404SOL     OW 1520   2.079   2.930   0.731 -0.1989 -0.0413 -0.3780
  404SOL    HW1 1521   2.034   2.888   0.805  0.7837 -1.3539 -0.5073
  404SOL    HW2 1522   2.166   2.890   0.730  0.7218  1.9034 -0.6260
  405SOL     OW 1523   1.239   4.511   1.748  0.0406  0.0496 -0.5696
  405SOL    HW1 1524   1.232   4.415   1.743 -0.0305  0.1010 -1.5037
  405SOL    HW2 1525   1.331   4.526   1.773 -0.4981 -0.3138  1.7262
  406SOL     OW 1526   4.037   2.543   3.487 -0.0499 -0.0468 -0.3805
  406SOL    HW1 1527   4.131   2.551   3.506 -0.2240  0.8671  0.1187
  406SOL    HW2 1528   4.034   2.506   3.399  0.7667 -1.7370  0.2863
  407SOL     OW 1529   2.486   4.351   3.853  0.1859  0.2433 -0.1547
  407SOL    HW1 1530   2.463   4.328   3.763  0.6496 -0.6482 -0.0520
  407SOL    HW2 1531   2.570   4.397   3.846  0.1832  0.2433 -0.1843
  408SOL     OW 1532   4.699   0.232   2.815 -0.3611 -0.3805 -0.1879
  408SOL    HW1 1533   4.654   0.156   2.778 -0.6663 -0.3310  0.0741
  408SOL    HW2 1534   4.632   0.276   2.867 -0.3964  0.5083 -0.9751
  409SOL     OW 1535   4.768   5.033   4.679 -0.3744 -0.2157 -0.2839
  409SOL    HW1 1536   4.672   5.032   4.686 -0.3268 -1.7335  0.2979
  409SOL    HW2 1537   4.798   5.033   4.770  0.1798 -1.4303 -0.4597
  410SOL     OW 1538   0.728   0.726   3.418  0.1707  0.2011 -0.6324
  410SOL    HW1 1539   0.633   0.714   3.421 -0.3046  2.2728 -4.5394
  410SOL    HW2 1540   0.744   0.800   3.477 -0.1991 -2.1241  2.4683
  411SOL     OW 1541   3.241   0.026   3.843  0.2856  0.4127  0.3727
  411SOL    HW1 1542   3.286  -0.055   3.820 -0.6415 -0.1207  0.4031
  411SOL    HW2 1543   3.311   0.086   3.871  0.7823 -1.1344  2.6275
  412SOL     OW 1544   1.098   4.441   1.328 -0.7361 -0.5783  0.3430
  412SOL    HW1 1545   1.079   4.424   1.236 -0.6132 -2.0724  0.5927
  412SOL    HW2 1546   1.124   4.356   1.364  0.2492  0.2004  1.5066
  413SOL     OW 1547   4.735   4.677   4.529  0.3986  0.3338  0.6578
  413SOL    HW1 1548   4.788   4.732   4.473 -1.3750 -0.8834 -2.3349
  413SOL    HW2 1549   4.645   4.705   4.512 -0.3639 -1.9232  0.8010
  414SOL     OW 1550   4.653   3.989   2.997 -0.3941  0.3853  0.0250
  414SOL    HW1 1551   4.650   3.924   2.928  0.5186  0.0057  0.3409
  414SOL    HW2 1552   4.562   3.997   3.027 -0.6943  0.1348 -0.8126
  415SOL     OW 1553   4.030   2.860   4.188 -0.1265 -0.3173  0.1067
  415SOL    HW1 1554   4.034   2.776   4.142 -2.4131  0.0408 -0.7983
  415SOL    HW2 1555   4.049   2.839   4.279  3.0625 -1.2525 -0.6997
  416SOL     OW 1556   2.863   3.784   3.060 -0.0084  0.3161 -0.5282
  416SOL    HW1 1557   2.838   3.865   3.015 -1.6782 -0.2182 -0.5991
  416SOL    HW2 1558   2.841   3.800   3.152  1.1298  0.5133 -0.2861
  417SOL     OW 1559   2.309   0.669   0.061  0.0626  0.0056 -0.6433
  417SOL    HW1 1560   2.260   0.639   0.138 -0.6417  0.1179 -1.0458
  417SOL    HW2 1561   2.399   0.680   0.092 -0.0809 -0.6161 -0.0030
  418SOL     OW 1562   1.974   3.194   0.641 -0.0030  0.2664 -0.0988
  418SOL    HW1 1563   2.008   3.116   0.684  0.7639  0.7869  0.2354
  418SOL    HW2 1564   1.880   3.194   0.663  0.5744  1.1684  2.5956
  419SOL     OW 1565   1.587   0.204   3.676  0.3322  0.0005  0.1871
  419SOL    HW1 1566   1.676   0.180   3.702 -0.0425 -0.5683  0.9682
  419SOL    HW2 1567   1.553   0.125   3.634  0.5499  0.5545 -1.0390
  420SOL     OW 1568   2.994   3.144   2.792 -0.5528 -0.1436  0.3950
  420SOL    HW1 1569   3.060   3.098   2.741  0.8617  2.2494 -0.0332
  420SOL    HW2 1570   2.988   3.096   2.874  0.1371 -1.6517 -0.4325
  421SOL     OW 1571   3.126   2.139   1.068 -0.2275 -0.0666  0.6198
  421SOL    HW1 1572   3.148   2.155   0.976  1.2728 -2.0852  0.6048
  421SOL    HW2 1573   3.198   2.180   1.116 -0.6558  0.3833  0.8814
  422SOL     OW 1574   3.456   3.379   0.404  0.1499 -0.0717  0.0926
  422SOL    HW1 1575   3.404   3.338   0.334  0.1377 -2.4531  1.4435
  422SOL    HW2 1576   3.391   3.407   0.469  0.1641  2.1054 -0.7873
  423SOL     OW 1577   0.342   3.693   1.303 -0.0821  0.2119 -0.3036
  423SOL    HW1 1578   0.364   3.777   1.263  1.0525 -0.1252 -0.4276
  423SOL    HW2 1579   0.323   3.635   1.228 -0.5097  0.2599 -0.2343
  424SOL     OW 1580   2.844   2.337   4.670  0.2350 -0.1652  0.4972
  424SOL    HW1 1581   2.877   2.408   4.725 -1.5190  0.1805  1.1242
  424SOL    HW2 1582   2.885   2.352   4.584 -1.8164  2.9468 -0.0170
  425SOL     OW 1583   4.433   0.590   2.194 -0.4901 -0.3806 -0.2832
  425SOL    HW1 1584   4.411   0.680   2.170 -0.4679 -0.2353  0.2197
  425SOL    HW2 1585   4.354   0.558   2.239  0.3362  0.1681  1.5958
  426SOL     OW 1586   1.827   0.489   0.882 -0.2956 -0.2912  0.0084
  426SOL    HW1 1587   1.788   0.481   0.795  0.5557  3.2031 -0.7837
  426SOL    HW2 1588   1.921   0.482   0.866  0.0805  3.1953  0.1196
  427SOL     OW 1589   2.513   2.064   0.495  0.8551  0.4574 -0.1168
  427SOL    HW1 1590   2.581   1.998   0.482 -0.3362 -0.8067  0.0310
  427SOL    HW2 1591   2.562   2.144   0.516  2.3668 -0.0273 -1.6685
  428SOL     OW 1592   3.659   4.419   1.576  0.0153  0.0478  0.0331
  428SOL    HW1 1593   3.686   4.415   1.668 -0.5357 -2.0198  0.1377
  428SOL    HW2 1594   3.734   4.385   1.527  0.1087  0.6421 -0.2397
  429SOL     OW 1595   4.037   3.039   2.380  0.1387 -0.3256 -0.0622
  429SOL    HW1 1596   3.982   3.116   2.397 -0.4194 -0.4990 -1.0432
  429SOL    HW2 1597   4.126   3.074   2.376 -0.0953  0.2523 -0.3495
  430SOL     OW 1598   2.155   4.514   4.482 -0.6579 -0.2269  0.1547
  430SOL    HW1 1599   2.220   4.475   4.424 -0.3947  0.6508 -0.1422
  430SOL    HW2 1600   2.145   4.450   4.553  2.0030  0.5374  1.2641
  431SOL     OW 1601   5.075   4.078   0.790  0.1636 -0.5667  0.0045
  431SOL    HW1 1602   5.077   4.065   0.695 -0.5042  0.8947 -0.2255
  431SOL    HW2 1603   5.104   3.995   0.827  0.1677 -1.2271 -1.4770
  432SOL     OW 1604   3.035   3.500   1.546 -0.0066  0.0686 -0.0345
  432SOL    HW1 1605   2.942   3.511   1.564 -0.5280 -0.8446 -2.0605
  432SOL    HW2 1606   3.039   3.471   1.455  2.1339 -2.0629  0.6799
  433SOL     OW 1607   1.298   3.504   3.680  0.0667 -0.7315  0.2843
  433SOL    HW1 1608   1.236   3.564   3.639  0.9341  2.5634  3.5211
  433SOL    HW2 1609   1.268   3.495   3.770  1.5998 -2.9425  0.6245
  434SOL     OW 1610   0.583   4.260   3.334  0.0060  0.1417  0.3143
  434SOL    HW1 1611   0.598   4.199   3.406 -0.1061  0.3938  0.5529
  434SOL    HW2 1612   0.624   4.342   3.362 -1.2412  0.6554  0.7066
  435SOL     OW 1613   3.114   0.593   1.398 -0.4135 -0.4844 -0.0213
  435SOL    HW1 1614   3.027   0.556   1.385 -0.6030  0.2246 -0.8291
  435SOL    HW2 1615   3.101   0.665   1.459 -0.2535 -0.8860  0.4984
  436SOL     OW 1616   0.633   2.524   4.759 -0.0761  0.4227 -0.3970
  436SOL    HW1 1617   0.544   2.505   4.790  0.5797 -2.3204 -0.0707
  436SOL    HW2 1618   0.681   2.550   4.837 -0.3141  0.7884 -0.3741
  437SOL     OW 1619   3.424   0.914   1.393 -0.3202 -0.3123  0.6404
  437SOL    HW1 1620   3.344   0.939   1.440 -0.0297 -0.1895  1.0757
  437SOL    HW2 1621   3.431   0.819   1.405 -1.0689 -0.5175 -0.4538
  438SOL     OW 1622   0.215   2.341   3.644 -0.0679 -0.2604 -0.6541
  438SOL    HW1 1623   0.160   2.318   3.719  0.4174  1.4319  0.2400
  438SOL    HW2 1624   0.154   2.378   3.581 -0.1544  0.3668 -0.2032
  439SOL     OW 1625   1.613   3.845   4.766 -0.1430 -0.0303  0.0559
  439SOL    HW1 1626   1.617   3.904   4.690 -0.2145 -0.1815 -0.0659
  439SOL    HW2 1627   1.521   3.822   4.773  0.0946 -1.3201 -0.8224
  440SOL     OW 1628   2.626   2.161   3.583  0.3186 -0.5997  0.0698
  440SOL    HW1 1629   2.584   2.078   3.602  0.5722 -0.4553  1.2765
  440SOL    HW2 1630   2.633   2.163   3.487 -0.1481 -1.7258  0.0083
  441SOL     OW 1631   3.720   4.320   1.124  0.0785  0.1570  0.2752
  441SOL    HW1 1632   3.690   4.408   1.149  0.4222  0.4323 -0.2782
  441SOL    HW2 1633   3.663   4.294   1.052  1.7816  1.1105 -1.4893
  442SOL     OW 1634   2.370   0.949   1.899 -0.2953 -0.1928  0.6473
  442SOL    HW1 1635   2.349   1.042   1.900 -2.7294 -0.7203  2.7077
  442SOL    HW2 1636   2.290   0.906   1.930  1.3588 -2.8612  1.3453
  443SOL     OW 1637   2.072   2.865   1.913 -0.3427  0.4703 -0.2321
  443SOL    HW1 1638   2.003   2.811   1.951  0.7644 -0.9937 -0.2532
  443SOL    HW2 1639   2.153   2.827   1.947  0.4291  2.6468  0.4227
  444SOL     OW 1640   1.999   0.391   3.211 -0.0025  0.4862 -0.1293
  444SOL    HW1 1641   2.067   0.326   3.191  1.7336  1.9553  0.8437
  444SOL    HW2 1642   1.917   0.341   3.212  0.8110 -1.0486 -2.9381
  445SOL     OW 1643   3.282   0.882   0.515  0.7236  0.2916  0.5189
  445SOL    HW1 1644   3.234   0.818   0.463 -1.1513  1.0756  1.2452
  445SOL    HW2 1645   3.301   0.837   0.597 -0.0353  0.4360  0.7803
  446SOL     OW 1646   0.724   3.376   2.458  0.1828 -0.2005 -0.3026
  446SOL    HW1 1647   0.773   3.302   2.422  2.7662  2.0441 -1.5152
  446SOL    HW2 1648   0.749   3.379   2.551  0.0320 -0.8163 -0.2361
  447SOL     OW 1649   2.810   1.859   2.883  0.0043 -1.1117 -0.0313
  447SOL    HW1 1650   2.898   1.830   2.905  0.1261 -0.3944  0.4122
  447SOL    HW2 1651   2.761   1.778   2.867  0.2437 -1.5895  1.5889
  448SOL     OW 1652   2.343   5.012   0.124 -0.1640 -0.0629 -0.2843
  448SOL    HW1 1653   2.283   4.994   0.197 -1.7633  3.6767 -0.5306
  448SOL    HW2 1654   2.286   5.038   0.052  1.6066  0.0889 -1.6621
  449SOL     OW 1655   3.865   1.378   4.597 -0.2774 -0.2880  0.2634
  449SOL    HW1 1656   3.791   1.346   4.648  0.2166 -2.2061 -0.1827
  449SOL    HW2 1657   3.942   1.346   4.644  0.2773  1.2359  0.4291
  450SOL     OW 1658   2.247   2.139   4.993 -0.0112  0.0328 -0.0073
  450SOL    HW1 1659   2.296   2.217   4.969 -1.0291  0.2843 -1.3193
  450SOL    HW2 1660   2.201   2.114   4.913  1.2760 -2.6411  0.0250
  451SOL     OW 1661   0.104   0.478   5.116 -0.2840  0.1544  0.3320
  451SOL    HW1 1662   0.178   0.456   5.172  0.7703  2.3340 -0.1772
  451SOL    HW2 1663   0.029   0.482   5.176 -0.0178 -2.0291  0.8520
  452SOL     OW 1664   1.823   1.568   1.032  0.1944  0.5734 -0.2856
  452SOL    HW1 1665   1.780   1.633   0.976  1.7748  0.7013 -1.3777
  452SOL    HW2 1666   1.903   1.545   0.985  0.8176 -0.4200  1.2289
  453SOL     OW 1667   3.563   3.068   4.830 -0.0015  0.7746  0.5004
  453SOL    HW1 1668   3.492   3.076   4.766  0.1954 -0.7857  0.0735
  453SOL    HW2 1669   3.519   3.044   4.912  0.1608 -2.2886 -0.2359
  454SOL     OW 1670   0.147   1.601   0.342  0.4823  0.0965  0.6745
  454SOL    HW1 1671   0.053   1.606   0.325  0.3846 -1.6953  0.6411
  454SOL    HW2 1672   0.164   1.672   0.404 -1.5133 -1.6505  3.3326
  455SOL     OW 1673   3.993   4.742   4.718  0.1399 -0.9621 -0.8608
  455SOL    HW1 1674   4.016   4.663   4.768 -0.5207  0.0790  1.1350
  455SOL    HW2 1675   3.907   4.767   4.752  0.1626  0.3903 -1.7713
  456SOL     OW 1676   3.502   0.325   3.133  0.1218  0.2333 -0.2229
  456SOL    HW1 1677   3.457   0.393   3.182 -0.6104 -0.0994 -0.4383
  456SOL    HW2 1678   3.444   0.250   3.135  0.9283 -0.3884  0.0035
  457SOL     OW 1679   4.416   3.257   0.473  0.5021 -0.1379 -0.5286
  457SOL    HW1 1680   4.340   3.292   0.427  1.2049  1.3895 -0.5616
  457SOL    HW2 1681   4.479   3.330   0.474  1.3019 -0.8238  0.9990
  458SOL     OW 1682   0.086   0.132   2.938 -0.2557  0.4529  0.5875
  458SOL    HW1 1683   0.015   0.085   2.981 -0.0673  0.0166  0.4185
  458SOL    HW2 1684   0.043   0.210   2.901 -0.3015  1.1963  2.1325
  459SOL     OW 1685   0.535   3.848   2.795  0.2332 -0.3451 -0.0060
  459SOL    HW1 1686   0.445   3.816   2.803 -0.4131  1.4997  0.5661
  459SOL    HW2 1687   0.567   3.811   2.713 -1.3835 -0.2831 -0.6838
  460SOL     OW 1688   4.162   1.839   0.662  0.1516 -0.0167  0.1662
  460SOL    HW1 1689   4.161   1.828   0.567  1.0005 -1.3242  0.2918
  460SOL    HW2 1690   4.079   1.802   0.691  1.1268 -2.3225  0.1720
  461SOL     OW 1691   3.342   2.537   1.980  1.0298 -0.2736 -0.3861
  461SOL    HW1 1692   3.247   2.550   1.981  1.1806  0.9040  1.0742
  461SOL    HW2 1693   3.366   2.546   1.888 -0.1475  0.4933 -0.6332
  462SOL     OW 1694   3.445   4.545   1.919  0.0024  0.1936 -0.1335
  462SOL    HW1 1695   3.530   4.557   1.877 -1.3612  4.0101 -2.1078
  462SOL    HW2 1696   3.441   4.616   1.984 -1.8127  0.3297 -0.3718
  463SOL     OW 1697   2.635   0.597   4.790  0.3071  0.0265  0.1911
  463SOL    HW1 1698   2.723   0.623   4.763  0.6705 -1.0301  0.3469
  463SOL    HW2 1699   2.610   0.528   4.729 -0.7977  0.9750 -0.4443
  464SOL     OW 1700   1.969   4.853   0.483  0.0678 -0.7236 -0.6398
  464SOL    HW1 1701   1.880   4.866   0.452  0.1333 -1.4774 -1.1616
  464SOL    HW2 1702   1.971   4.895   0.569 -0.4808  0.2466 -1.0915
  465SOL     OW 1703   0.254   1.584   1.876  0.2969  0.1561  0.1259
  465SOL    HW1 1704   0.302   1.506   1.903 -0.3745 -0.6056 -0.8349
  465SOL    HW2 1705   0.235   1.630   1.957  0.0739 -1.0475  0.7699
  466SOL     OW 1706   1.382   0.360   0.724  0.0515  0.5149 -0.2365
  466SOL    HW1 1707   1.439   0.349   0.800  1.8643  0.2147 -1.6211
  466SOL    HW2 1708   1.399   0.283   0.669 -0.3923  1.2820 -1.4782
  467SOL     OW 1709   1.036   1.403   2.666 -0.1729 -0.3224 -0.3328
  467SOL    HW1 1710   0.994   1.475   2.619 -0.1778  1.6599  2.5753
  467SOL    HW2 1711   1.129   1.412   2.646 -0.2644  0.0516 -0.5931
  468SOL     OW 1712   0.927   2.006   0.949 -0.3965 -0.4176 -0.5493
  468SOL    HW1 1713   0.986   1.965   1.013 -1.8936 -1.2437  0.3341
  468SOL    HW2 1714   0.881   2.073   1.000 -1.6527 -1.1340 -0.7074
  469SOL     OW 1715   1.304   1.788   1.502  0.4306 -0.2702  0.4424
  469SOL    HW1 1716   1.226   1.806   1.556 -0.5714 -0.8610 -0.7842
  469SOL    HW2 1717   1.317   1.868   1.451 -2.0754 -1.6853 -2.6131
  470SOL     OW 1718   1.811   0.011   0.327 -0.5055  0.3462 -0.7039
  470SOL    HW1 1719   1.854   0.096   0.337 -0.6260  0.2851  0.3875
  470SOL    HW2 1720   1.842  -0.021   0.242 -1.2285  1.9104 -1.5937
  471SOL     OW 1721   1.306   1.829   0.413 -0.0939  0.0436  0.0599
  471SOL    HW1 1722   1.345   1.751   0.373 -2.4929 -1.6224  0.8292
  471SOL    HW2 1723   1.284   1.885   0.338  0.8277 -0.4014 -0.5654
  472SOL     OW 1724   0.710   0.468   0.587  0.6754 -0.4483 -0.1016
  472SOL    HW1 1725   0.793   0.486   0.543 -0.2204  0.3434 -1.5102
  472SOL    HW2 1726   0.700   0.373   0.583  0.2311 -0.3355 -2.3584
  473SOL     OW 1727   0.190   1.997   3.750  0.6979 -0.3126 -0.6688
  473SOL    HW1 1728   0.135   1.938   3.801  2.2594 -1.8840 -0.7580
  473SOL    HW2 1729   0.188   2.080   3.798 -0.1661 -0.9176  0.3605
  474SOL     OW 1730   4.783   0.961   4.964 -0.1374 -0.2728  0.0589
  474SOL    HW1 1731   4.782   1.057   4.961  1.0727 -0.1987  1.4371
  474SOL    HW2 1732   4.690   0.936   4.957 -0.3291  0.9180 -1.9036
  475SOL     OW 1733   0.367   4.158   1.467  0.1247  0.4370  0.1092
  475SOL    HW1 1734   0.277   4.158   1.498 -0.0320  1.0574 -0.3369
  475SOL    HW2 1735   0.376   4.076   1.418 -0.0123  0.0856  0.6660
  476SOL     OW 1736   0.535   2.329   1.189 -0.3398 -0.0722  0.0632
  476SOL    HW1 1737   0.448   2.356   1.217  0.3501  0.7964  1.4051
  476SOL    HW2 1738   0.576   2.292   1.267  0.6103 -0.2011 -0.4781
  477SOL     OW 1739   5.213   3.500   0.618 -0.3659  0.0770 -0.0611
  477SOL    HW1 1740   5.171   3.423   0.580  1.1657 -0.4489 -0.7241
  477SOL    HW2 1741   5.294   3.468   0.655  0.8183  1.5450 -1.3041
  478SOL     OW 1742   1.846   3.569   0.688  0.2349 -0.2132  0.1437
  478SOL    HW1 1743   1.890   3.539   0.609 -0.0759  1.4881 -0.7167
  478SOL    HW2 1744   1.770   3.618   0.655  0.2107  0.6744  1.4833
  479SOL     OW 1745   3.575   0.672   3.810  0.1915 -0.0884  0.4354
  479SOL    HW1 1746   3.631   0.730   3.861 -1.3753  1.0165  0.9111
  479SOL    HW2 1747   3.486   0.698   3.832 -0.5378 -2.0503 -0.0602
  480SOL     OW 1748   1.149   3.330   4.870 -0.1011  0.0709 -0.2080
  480SOL    HW1 1749   1.126   3.419   4.899  1.0636  0.2392  0.2111
  480SOL    HW2 1750   1.226   3.342   4.815  1.0292 -0.8517  1.1542
  481SOL     OW 1751   5.037   0.723   4.143 -0.1521  0.0683 -0.3425
  481SOL    HW1 1752   5.053   0.639   4.098 -1.0846 -0.2098 -0.1595
  481SOL    HW2 1753   4.952   0.711   4.185 -0.9104  1.5762 -1.4117
  482SOL     OW 1754   1.085   0.762   0.602  0.5743 -0.2967 -0.6859
  482SOL    HW1 1755   1.039   0.819   0.540  0.2598 -0.1755 -0.3428
  482SOL    HW2 1756   1.159   0.814   0.632  0.5644 -0.2490 -0.7425
  483SOL     OW 1757   0.398   0.447   3.152 -0.2464  0.0190  0.0465
  483SOL    HW1 1758   0.463   0.379   3.139  0.0999  0.4115 -0.2891
  483SOL    HW2 1759   0.314   0.405   3.129 -0.0484 -0.3178 -0.0624
  484SOL     OW 1760   2.993   3.014   3.051  0.1384  0.0506 -0.1082
  484SOL    HW1 1761   3.051   2.950   3.093  1.3511  1.0710 -0.2100
  484SOL    HW2 1762   2.932   3.040   3.121  0.1644 -0.6007  0.1561
  485SOL     OW 1763   1.734   1.895   0.003 -0.1954  0.1449 -0.0913
  485SOL    HW1 1764   1.717   1.927  -0.086 -0.0507 -0.2958 -0.2769
  485SOL    HW2 1765   1.777   1.969   0.046  1.5341 -0.3095 -0.9806
  486SOL     OW 1766   0.845   1.032   3.952 -0.0523 -0.0888 -0.0016
  486SOL    HW1 1767   0.886   1.060   4.034 -0.6931  2.5320 -0.5247
  486SOL    HW2 1768   0.762   1.079   3.950 -0.6793 -1.2381 -1.4758
  487SOL     OW 1769   3.088   0.018   2.756 -0.2793 -0.3999  0.4111
  487SOL    HW1 1770   3.175   0.028   2.796 -0.3541  0.5468  0.3550
  487SOL    HW2 1771   3.033   0.081   2.803 -1.1234 -1.5209  0.9609
  488SOL     OW 1772   0.679   2.683   5.045 -0.5869 -0.0252 -0.9861
  488SOL    HW1 1773   0.687   2.674   5.140 -2.0155 -1.5488 -0.9851
  488SOL    HW2 1774   0.611   2.750   5.034 -0.4228  0.1505 -0.9351
  489SOL     OW 1775   1.434   1.457   2.315  0.3995  0.1820 -0.4169
  489SOL    HW1 1776   1.507   1.442   2.375  0.5291  0.6182 -0.4652
  489SOL    HW2 1777   1.450   1.396   2.242 -0.0878 -0.7872  0.2755
  490SOL     OW 1778   4.709   2.895   3.806 -0.4006  0.6335  0.1358
  490SOL    HW1 1779   4.647   2.854   3.868 -1.5102 -0.2692 -1.5314
  490SOL    HW2 1780   4.672   2.981   3.788 -0.2559  0.7640  0.4545
  491SOL     OW 1781   1.643   4.942   1.089 -0.0531  0.1163 -0.4099
  491SOL    HW1 1782   1.696   4.884   1.144  0.6044 -0.0822 -1.2455
  491SOL    HW2 1783   1.555   4.903   1.091  0.4012 -0.9594 -1.0260
  492SOL     OW 1784   2.799   0.436   3.084 -0.0396 -0.3263 -0.0227
  492SOL    HW1 1785   2.888   0.447   3.116 -0.3747 -0.6540  1.0495
  492SOL    HW2 1786   2.768   0.356   3.127 -0.4630 -0.8452 -1.2672
  493SOL     OW 1787   4.267   2.422   0.743  0.0221 -0.2609  0.5560
  493SOL    HW1 1788   4.263   2.435   0.648 -0.8251 -0.2092  0.5885
  493SOL    HW2 1789   4.196   2.478   0.777  1.0267  0.5687  1.3122
  494SOL     OW 1790   3.671   4.968   3.657 -0.2860 -0.0284 -0.0404
  494SOL    HW1 1791   3.639   5.053   3.626  1.2993  0.3639 -0.6600
  494SOL    HW2 1792   3.741   4.945   3.597  0.8144 -0.7097  1.4542
  495SOL     OW 1793   2.700   0.518   0.010  0.0499 -0.0252 -0.0820
  495SOL    HW1 1794   2.733   0.539  -0.077 -0.5687 -0.2293 -0.3705
  495SOL    HW2 1795   2.656   0.597   0.040  0.2293  0.0326  0.0337
  496SOL     OW 1796   1.757   3.589   2.806 -0.5729 -0.6154  0.3292
  496SOL    HW1 1797   1.784   3.660   2.865 -3.4881  0.7622  0.1129
  496SOL    HW2 1798   1.721   3.522   2.864  1.6847 -1.7584  0.4880
  497SOL     OW 1799   0.455   3.842   4.173  0.4361  0.1894 -0.2317
  497SOL    HW1 1800   0.507   3.864   4.251  0.3168 -0.0942 -0.0725
  497SOL    HW2 1801   0.475   3.913   4.111  0.9986  0.0893 -0.1695
  498SOL     OW 1802   0.261   0.855   0.935 -0.5446  0.9319 -0.7754
  498SOL    HW1 1803   0.298   0.834   0.849 -0.6193  2.7245 -1.2567
  498SOL    HW2 1804   0.328   0.825   0.997 -0.6938 -0.8054 -1.4064
  499SOL     OW 1805   0.311   0.547   2.853  0.0770 -0.7284  0.1034
  499SOL    HW1 1806   0.315   0.564   2.947 -0.5699 -3.6105  0.7020
  499SOL    HW2 1807   0.401   0.530   2.827  0.1215 -0.9842  0.4240
  500SOL     OW 1808   4.207   3.383   0.244  0.1938 -0.1381 -0.4601
  500SOL    HW1 1809   4.219   3.435   0.164 -0.7644 -0.1809 -0.6376
  500SOL    HW2 1810   4.113   3.389   0.263  0.1219 -1.5888 -0.3318
  501SOL     OW 1811   3.286   3.840   1.029 -0.7501  0.5708  0.3523
  501SOL    HW1 1812   3.374   3.879   1.025  0.2328 -1.4367  1.6751
  501SOL    HW2 1813   3.273   3.802   0.942 -0.1453  0.5539  0.2638
  502SOL     OW 1814   2.856   1.508   1.740  0.3615  0.2733 -0.0140
  502SOL    HW1 1815   2.851   1.440   1.807  0.2142 -1.0348 -1.3270
  502SOL    HW2 1816   2.947   1.537   1.741  0.4615 -0.0584  0.4529
  503SOL     OW 1817   2.906   2.548   4.805  0.5959  0.3904  0.2758
  503SOL    HW1 1818   2.908   2.608   4.731  1.8067 -0.5029 -0.4349
  503SOL    HW2 1819   2.997   2.542   4.834  0.7484 -2.1859 -0.5883
  504SOL     OW 1820   0.955   0.351   0.848 -0.2079 -0.9396  0.2773
  504SOL    HW1 1821   0.889   0.414   0.879 -0.5484 -1.0137 -0.2824
  504SOL    HW2 1822   1.026   0.406   0.815  0.1065 -0.8606  1.0875
  505SOL     OW 1823   5.027   2.092   0.271  0.6296  0.8802  0.1366
  505SOL    HW1 1824   5.092   2.162   0.283  0.5658  0.9130  0.2874
  505SOL    HW2 1825   5.079   2.013   0.256  0.6974  1.0534 -0.5468
  506SOL     OW 1826   2.994   3.402   4.096 -0.1509  0.2468  0.4255
  506SOL    HW1 1827   2.988   3.346   4.174 -0.7992  2.3483  1.9356
  506SOL    HW2 1828   2.933   3.363   4.034 -0.0096 -1.1764  1.1483
  507SOL     OW 1829   2.491   0.551   0.528  0.1031 -0.3777  0.1160
  507SOL    HW1 1830   2.411   0.585   0.486 -0.5731 -0.0354  1.6609
  507SOL    HW2 1831   2.526   0.489   0.464 -0.9151  0.1256 -0.9668
  508SOL     OW 1832   0.676   0.198   0.629 -0.1112 -0.3137  0.3377
  508SOL    HW1 1833   0.743   0.164   0.570  0.9784  0.2879  1.2070
  508SOL    HW2 1834   0.693   0.153   0.712 -1.3051 -0.7673  0.3415
  509SOL     OW 1835   2.794   2.686   3.210 -0.1106 -0.2647 -0.1225
  509SOL    HW1 1836   2.785   2.602   3.254 -2.3852  1.0180  1.9389
  509SOL    HW2 1837   2.889   2.696   3.197  0.4043 -1.8742  2.1153
  510SOL     OW 1838   4.718   3.659   3.711  0.2551 -0.3157  0.3142
  510SOL    HW1 1839   4.711   3.753   3.726 -0.2023 -0.6340  2.1818
  510SOL    HW2 1840   4.784   3.651   3.642  0.9202  1.3300  0.7335
  511SOL     OW 1841   4.050   1.629   2.495 -0.6199 -0.3915 -0.3975
  511SOL    HW1 1842   4.008   1.691   2.555 -0.4161  0.7782 -1.4365
  511SOL    HW2 1843   4.144   1.642   2.509 -0.5846 -2.0035  0.9156
  512SOL     OW 1844   3.166   3.556   5.065 -0.1325 -1.1721 -0.0124
  512SOL    HW1 1845   3.117   3.496   5.009  1.8525 -1.3430 -1.6523
  512SOL    HW2 1846   3.236   3.502   5.102 -1.0679 -0.9156  2.1972
  513SOL     OW 1847   0.813   1.108   0.013  0.5573  0.3739 -0.1914
  513SOL    HW1 1848   0.754   1.173  -0.025 -0.0934 -0.3127 -0.3654
  513SOL    HW2 1849   0.900   1.146   0.004  0.1358  1.4173  0.1180
  514SOL     OW 1850   2.548   3.868   3.433 -0.2258  0.1767 -1.0290
  514SOL    HW1 1851   2.472   3.813   3.450  0.9147 -1.3028 -0.6185
  514SOL    HW2 1852   2.577   3.896   3.520 -0.3571  0.8079 -1.1889
  515SOL     OW 1853   0.978   0.832   3.607  0.1927 -0.0115  0.1120
  515SOL    HW1 1854   1.020   0.904   3.653 -0.1177  0.9200 -1.0122
  515SOL    HW2 1855   1.041   0.806   3.540  0.1240 -0.4988  0.2336
  516SOL     OW 1856   3.083   2.597   4.097  0.3056 -0.2244 -0.0383
  516SOL    HW1 1857   3.122   2.513   4.073  1.3716  0.3740 -0.4203
  516SOL    HW2 1858   2.989   2.582   4.092  0.4776 -1.5626  0.4739
  517SOL     OW 1859   4.681   2.046   3.032  0.0513 -0.0649 -0.2227
  517SOL    HW1 1860   4.699   2.082   2.945  0.3690  0.5856  0.1095
  517SOL    HW2 1861   4.750   2.083   3.088  0.1948 -0.9417  0.1835
  518SOL     OW 1862   2.810   2.191   3.900 -0.6977  0.2395 -0.4520
  518SOL    HW1 1863   2.752   2.119   3.924 -1.9865  1.7661  1.1419
  518SOL    HW2 1864   2.821   2.183   3.805 -1.1336 -1.8018 -0.3377
  519SOL     OW 1865   2.582   3.842   5.127  0.2142  0.5225 -0.3919
  519SOL    HW1 1866   2.530   3.916   5.095  0.3668 -0.0375 -1.9645
  519SOL    HW2 1867   2.597   3.789   5.049  0.4951 -0.9261  0.6507
  520SOL     OW 1868   4.983   1.655   4.944 -0.3241  0.0229 -0.3253
  520SOL    HW1 1869   4.999   1.731   4.888 -1.4702  0.3609 -0.2194
  520SOL    HW2 1870   5.022   1.581   4.897  1.8952  0.8414  0.1591
  521SOL     OW 1871   0.088   1.361   4.638 -0.2171 -0.1608  0.8775
  521SOL    HW1 1872   0.040   1.296   4.587 -0.9474  0.5023  0.6967
  521SOL    HW2 1873   0.080   1.332   4.728 -1.0842  0.0092  0.8632
  522SOL     OW 1874   1.949   0.060   3.456 -0.0848 -0.4248 -0.2900
  522SOL    HW1 1875   1.998  -0.022   3.465 -2.2198 -1.4578  2.8602
  522SOL    HW2 1876   1.923   0.082   3.546 -1.7117  2.3734 -1.3865
  523SOL     OW 1877   3.151   2.343   4.055 -0.1025  0.3514  0.4402
  523SOL    HW1 1878   3.208   2.305   4.121  1.0741  0.7857 -0.3104
  523SOL    HW2 1879   3.139   2.272   3.990 -0.3228  0.3050  0.5286
  524SOL     OW 1880   4.034   5.018   1.342 -0.2319  0.0501 -0.1270
  524SOL    HW1 1881   3.949   4.974   1.348 -0.4662  0.3969 -0.8174
  524SOL    HW2 1882   4.094   4.961   1.390 -1.1651  0.5975  1.7331
  525SOL     OW 1883   4.524   1.918   0.004 -0.3608 -0.1449 -0.4665
  525SOL    HW1 1884   4.546   1.969   0.082 -3.0922  1.0710 -0.4250
  525SOL    HW2 1885   4.494   1.834   0.037  0.0394 -0.2244 -0.3050
  526SOL     OW 1886   0.339   4.391   4.949 -0.0492  0.5776 -0.4428
  526SOL    HW1 1887   0.310   4.300   4.947  3.5826 -0.6794  0.2302
  526SOL    HW2 1888   0.403   4.397   4.879  0.1591  2.4998 -0.1036
  527SOL     OW 1889   0.999   0.735   2.207  0.0609 -0.0082  0.1437
  527SOL    HW1 1890   0.915   0.777   2.190  0.4809  0.0656 -1.8734
  527SOL    HW2 1891   0.999   0.658   2.150  0.3752 -1.3407  1.9069
  528SOL     OW 1892   3.455   4.023   5.070 -0.5944 -0.0818 -0.0297
  528SOL    HW1 1893   3.492   3.981   4.992  0.0229  0.8062 -0.2231
  528SOL    HW2 1894   3.513   3.998   5.141 -0.8515 -0.4506  0.0526
  529SOL     OW 1895   2.946   0.706   0.109  0.0068  0.3378 -0.0567
  529SOL    HW1 1896   2.926   0.735   0.198  0.2033  1.0223 -0.2367
  529SOL    HW2 1897   2.860   0.684   0.072 -0.0710  0.0196  0.3137
  530SOL     OW 1898   4.101   3.347   0.614  0.4978 -0.1700 -0.4638
  530SOL    HW1 1899   4.021   3.294   0.623  0.6714 -0.0299  2.2798
  530SOL    HW2 1900   4.073   3.422   0.561 -1.2804  0.0254  0.6922
  531SOL     OW 1901   4.175   0.777   1.923  0.0318 -0.0864  0.1234
  531SOL    HW1 1902   4.106   0.783   1.989 -2.0874  0.5631 -2.0592
  531SOL    HW2 1903   4.224   0.859   1.933  0.0288 -0.2043  1.1869
  532SOL     OW 1904   3.128   3.896   2.483  0.1075  0.5746 -0.4465
  532SOL    HW1 1905   3.124   3.955   2.408  1.0150  2.0778  0.6670
  532SOL    HW2 1906   3.078   3.941   2.552 -0.9601 -0.9187 -0.2235
  533SOL     OW 1907   3.756   0.582   4.628  0.3290 -0.2214 -0.0165
  533SOL    HW1 1908   3.786   0.559   4.716  1.0344  1.4244  0.1828
  533SOL    HW2 1909   3.800   0.664   4.607 -0.0448 -0.4459 -1.8058
  534SOL     OW 1910   3.086   4.922   4.978  0.2037 -0.1035  0.4128
  534SOL    HW1 1911   3.022   4.918   5.049  0.4336 -0.4736  0.6003
  534SOL    HW2 1912   3.091   4.833   4.944 -2.2016  0.6532 -2.1434
  535SOL     OW 1913   3.218   3.926   2.911 -0.3710 -0.4004 -0.1340
  535SOL    HW1 1914   3.247   4.001   2.963 -0.9737 -0.9725  1.0559
  535SOL    HW2 1915   3.280   3.856   2.934 -0.1789 -0.4361 -0.7672
  536SOL     OW 1916   4.073   0.213   2.890  0.2782  0.0125 -0.2403
  536SOL    HW1 1917   4.052   0.306   2.889 -3.0658 -0.6699  0.5447
  536SOL    HW2 1918   4.053   0.183   2.801  0.7414 -0.0617 -0.3171
  537SOL     OW 1919   4.092   5.028   1.943  0.5961  0.2892  0.2815
  537SOL    HW1 1920   4.000   5.050   1.955  0.8195  0.8874  0.9426
  537SOL    HW2 1921   4.106   5.033   1.849  0.4762  2.3396  0.3580
  538SOL     OW 1922   0.330   1.630   0.117 -0.3535 -0.1829 -0.4738
  538SOL    HW1 1923   0.294   1.566   0.178 -0.8978  0.9224  0.3612
  538SOL    HW2 1924   0.418   1.649   0.150 -0.2654 -0.3467 -0.6118
  539SOL     OW 1925   0.269   1.269   3.475  0.0408 -0.2396  0.5230
  539SOL    HW1 1926   0.346   1.325   3.465 -0.7303  0.5311 -1.4361
  539SOL    HW2 1927   0.287   1.193   3.421 -0.6362  0.0277 -0.0878
  540SOL     OW 1928   0.248   3.900   2.043  0.0159  0.5028 -0.1927
  540SOL    HW1 1929   0.235   3.936   1.956  0.2899 -0.0663 -0.4754
  540SOL    HW2 1930   0.337   3.925   2.067  0.5016 -0.6730 -0.7305
  541SOL     OW 1931   4.235   2.997   0.399 -0.3037  0.0528  0.1497
  541SOL    HW1 1932   4.308   2.969   0.454  0.1033  0.9652  0.0855
  541SOL    HW2 1933   4.163   3.013   0.460  0.3593  1.7574  0.5149
  542SOL     OW 1934   2.569   2.539   1.996 -0.1381 -0.0500 -0.2077
  542SOL    HW1 1935   2.598   2.548   2.087 -0.5689 -2.0761  0.1555
  542SOL    HW2 1936   2.534   2.625   1.973 -1.0490  0.1578  1.8954
  543SOL     OW 1937   3.345   1.201   2.486 -0.2868 -0.1195 -0.3288
  543SOL    HW1 1938   3.386   1.236   2.407 -2.1395  0.6822 -0.9869
  543SOL    HW2 1939   3.265   1.158   2.454  0.0199 -1.6308  0.8900
  544SOL     OW 1940   0.524   0.828   4.748  0.0055  0.1941 -0.4209
  544SOL    HW1 1941   0.596   0.880   4.781 -0.5389  2.0322 -2.0392
  544SOL    HW2 1942   0.466   0.817   4.823  0.9576  0.4560  0.3641
  545SOL     OW 1943   4.393   0.986   0.156  0.0739  0.7562 -0.2511
  545SOL    HW1 1944   4.477   1.022   0.128  0.4301  1.5811  1.7912
  545SOL    HW2 1945   4.415   0.933   0.233 -1.2721  0.9962  0.3077
  546SOL     OW 1946   3.637   0.194   4.862  0.3874  0.3142  0.3923
  546SOL    HW1 1947   3.646   0.289   4.864 -2.0743  0.7865 -4.6880
  546SOL    HW2 1948   3.544   0.178   4.873  0.8915 -1.6448  2.2008
  547SOL     OW 1949   4.839   2.656   0.073 -0.6860  1.1503  0.0445
  547SOL    HW1 1950   4.832   2.564   0.098  0.6907  0.9925 -0.1313
  547SOL    HW2 1951   4.763   2.672   0.017  0.2745 -0.4917 -1.7906
  548SOL     OW 1952   4.748   0.991   2.201  0.9463  0.5260 -0.0460
  548SOL    HW1 1953   4.736   0.905   2.241  3.4116  0.1799  0.0352
  548SOL    HW2 1954   4.709   0.983   2.114 -0.4454 -0.1059  0.6321
  549SOL     OW 1955   3.826   4.446   4.479  0.0286  0.2889 -0.5492
  549SOL    HW1 1956   3.739   4.407   4.483  0.4186 -0.4068  1.8047
  549SOL    HW2 1957   3.818   4.527   4.530  0.7813  0.1505 -0.2108
  550SOL     OW 1958   4.055   2.874   3.898 -0.6075 -0.1032 -0.3601
  550SOL    HW1 1959   3.995   2.945   3.921 -0.2739  0.3113 -0.7472
  550SOL    HW2 1960   4.005   2.794   3.913 -0.9776  0.2107  0.1135
  551SOL     OW 1961   4.185   4.771   3.277  0.1058 -0.3831  0.2338
  551SOL    HW1 1962   4.218   4.858   3.252  0.9012 -0.8433 -0.3283
  551SOL    HW2 1963   4.188   4.720   3.196 -3.4413 -0.0119 -0.2163
  552SOL     OW 1964   4.808   1.984   1.579 -0.3111  0.8268 -0.5137
  552SOL    HW1 1965   4.786   1.944   1.495 -1.7875 -2.2170  1.2233
  552SOL    HW2 1966   4.864   1.919   1.622  0.5971  2.4401  0.7638
  553SOL     OW 1967   2.793   4.152   3.649 -0.1035 -0.6193  0.2550
  553SOL    HW1 1968   2.835   4.171   3.733 -0.3670 -0.7331  0.4158
  553SOL    HW2 1969   2.730   4.223   3.637 -0.5600 -0.9751  0.4959
  554SOL     OW 1970   4.554   3.983   2.692  0.6688  0.4234 -0.1606
  554SOL    HW1 1971   4.585   4.069   2.722 -0.6809  0.3676  1.5061
  554SOL    HW2 1972   4.463   3.999   2.667  0.8130 -0.2546 -1.1269
  555SOL     OW 1973   3.435   0.121   0.227 -0.1491 -0.0039 -0.1898
  555SOL    HW1 1974   3.360   0.152   0.277 -1.5567 -1.5689 -1.2798
  555SOL    HW2 1975   3.468   0.046   0.276  0.3761  0.3362 -0.0099
  556SOL     OW 1976   1.891   3.038   1.793  0.6140  0.3792 -0.1052
  556SOL    HW1 1977   1.860   2.982   1.721  0.9256  0.7108 -0.4949
  556SOL    HW2 1978   1.936   2.977   1.851  0.3364  0.1025 -0.1726
  557SOL     OW 1979   4.744   3.392   4.697  0.0145 -0.2526 -0.3520
  557SOL    HW1 1980   4.834   3.395   4.663 -0.0401  0.6586 -0.4051
  557SOL    HW2 1981   4.695   3.452   4.642 -0.0980  1.1721  1.2782
  558SOL     OW 1982   3.345   4.477   3.430  0.0016  0.2151 -0.4868
  558SOL    HW1 1983   3.419   4.468   3.490 -0.5973  0.8737  0.3675
  558SOL    HW2 1984   3.268   4.459   3.484 -0.4853 -0.1166 -1.2854
  559SOL     OW 1985   4.198   1.377   1.919  0.3491 -0.3457 -0.0185
  559SOL    HW1 1986   4.136   1.320   1.874  0.1997  0.5831 -0.9924
  559SOL    HW2 1987   4.150   1.409   1.996  0.1529 -0.8474  0.0733
  560SOL     OW 1988   5.099   4.007   2.561 -0.1182  0.1348 -0.0288
  560SOL    HW1 1989   5.071   4.080   2.617  1.1079  0.2026  0.5079
  560SOL    HW2 1990   5.110   3.933   2.621 -0.7104 -0.3269 -0.4763
  561SOL     OW 1991   1.575   5.057   3.024  0.2522  0.2471 -0.7194
  561SOL    HW1 1992   1.525   5.135   3.002  3.0691  2.0069 -1.1566
  561SOL    HW2 1993   1.580   5.058   3.120  1.4577  1.4144 -0.7763
  562SOL     OW 1994   4.540   2.768   2.153  0.3557 -0.1599  0.2774
  562SOL    HW1 1995   4.445   2.774   2.145  0.7054  3.2374 -3.6680
  562SOL    HW2 1996   4.566   2.853   2.188  2.0178 -0.3784 -0.3664
  563SOL     OW 1997   4.221   2.645   0.117 -0.2789  0.2714  0.1652
  563SOL    HW1 1998   4.232   2.740   0.130  0.7155  0.3690 -1.2455
  563SOL    HW2 1999   4.306   2.608   0.142  0.0157 -0.0252 -1.2309
  564SOL     OW 2000   1.315   0.204   1.415  0.3228  0.2346 -0.5517
  564SOL    HW1 2001   1.244   0.230   1.474 -0.7091 -0.2149 -1.5756
  564SOL    HW2 2002   1.364   0.138   1.464 -1.2950 -1.0860 -0.6624
  565SOL     OW 2003   2.973   1.098   4.815 -0.5560  0.3663 -0.2090
  565SOL    HW1 2004   2.912   1.096   4.888 -0.9067  1.3077 -0.4619
  565SOL    HW2 2005   2.986   1.192   4.797 -0.0239  0.1536 -0.9705
  566SOL     OW 2006   1.209   4.076   4.804 -0.2203 -0.0723  0.3578
  566SOL    HW1 2007   1.291   4.064   4.851  0.9324 -0.1746 -1.6849
  566SOL    HW2 2008   1.234   4.093   4.714 -2.4131  0.6669 -0.1494
  567SOL     OW 2009   2.677   1.841   0.490  0.1355  0.4562  0.2213
  567SOL    HW1 2010   2.715   1.844   0.578 -0.6230 -3.3486  0.7366
  567SOL    HW2 2011   2.750   1.818   0.433 -0.0750 -0.5280  0.3431
  568SOL     OW 2012   2.702   0.866   2.450  0.3010 -0.4675  0.6113
  568SOL    HW1 2013   2.638   0.861   2.522  1.2065  2.0740  1.6374
  568SOL    HW2 2014   2.675   0.943   2.400  1.4276 -0.5106 -0.0679
  569SOL     OW 2015   4.198   3.607   4.858  0.5455  0.0812  0.1744
  569SOL    HW1 2016   4.292   3.609   4.843  0.7786  1.7009  1.6062
  569SOL    HW2 2017   4.172   3.517   4.839  2.6064 -0.7121  1.0092
  570SOL     OW 2018   4.646   1.764   3.258 -0.1889  0.8079 -0.3678
  570SOL    HW1 2019   4.733   1.803   3.254  0.5243 -0.7395  0.0256
  570SOL    HW2 2020   4.630   1.730   3.169 -1.4819  3.3700 -1.1735
  571SOL     OW 2021   1.424   4.436   0.019  0.1971  0.8968 -0.2843
  571SOL    HW1 2022   1.419   4.506   0.084  1.5340 -0.1084  0.9103
  571SOL    HW2 2023   1.373   4.364   0.057  0.3883  0.5506 -0.6765
  572SOL     OW 2024   3.194   1.014   4.239 -0.4046  0.0294 -0.2776
  572SOL    HW1 2025   3.110   1.022   4.193 -0.5900  3.2057  0.4986
  572SOL    HW2 2026   3.169   1.004   4.331  0.0366  0.4586 -0.1081
  573SOL     OW 2027   3.295   4.781   2.461 -0.0462 -0.3916 -0.1623
  573SOL    HW1 2028   3.356   4.847   2.493  1.1610 -2.3287  1.6937
  573SOL    HW2 2029   3.221   4.785   2.521 -0.6823  0.3316 -0.9887
  574SOL     OW 2030   2.633   0.465   0.760 -0.0625  0.0532  0.2768
  574SOL    HW1 2031   2.670   0.387   0.718 -0.5113  0.0835 -0.1749
  574SOL    HW2 2032   2.579   0.505   0.692  0.3085  0.8559  0.4532
  575SOL     OW 2033   2.303   0.795   4.090 -0.2182 -0.3055 -0.9136
  575SOL    HW1 2034   2.272   0.876   4.050 -0.8039 -0.2993 -0.4464
  575SOL    HW2 2035   2.314   0.734   4.017 -2.1082 -0.5649 -0.9946
  576SOL     OW 2036   2.843   3.242   0.711 -0.1328 -0.2339  0.2488
  576SOL    HW1 2037   2.805   3.286   0.788  0.0447  0.9113 -0.3025
  576SOL    HW2 2038   2.769   3.227   0.653  0.0020  0.5930 -0.1520
  577SOL     OW 2039   2.873   1.781   4.888  0.0608  0.2730  0.5239
  577SOL    HW1 2040   2.877   1.821   4.975  1.5743  0.5897  0.3109
  577SOL    HW2 2041   2.785   1.802   4.856  0.0000  1.3583  1.3985
  578SOL     OW 2042   3.811   1.292   5.025 -0.2364 -0.3235  0.0489
  578SOL    HW1 2043   3.888   1.247   5.059  0.5922  2.1690  1.6193
  578SOL    HW2 2044   3.763   1.320   5.103 -0.8917  1.2098 -0.8712
  579SOL     OW 2045   0.194   3.658   0.243 -0.4135  0.3473 -0.2123
  579SOL    HW1 2046   0.145   3.720   0.297 -0.9840 -0.6670  0.4669
  579SOL    HW2 2047   0.136   3.641   0.168 -0.9935 -0.6259  0.4421
  580SOL     OW 2048   4.300   1.957   2.396  0.5393  0.5138  0.1368
  580SOL    HW1 2049   4.272   1.872   2.429 -0.3462  1.2207  1.2204
  580SOL    HW2 2050   4.309   2.011   2.474 -0.3749  1.8473 -0.6661
  581SOL     OW 2051   4.750   2.833   1.108  0.2497  0.4547 -0.2188
  581SOL    HW1 2052   4.713   2.905   1.159  0.8168  0.2900  0.4321
  581SOL    HW2 2053   4.830   2.869   1.070  0.7375  0.0463  0.4251
  582SOL     OW 2054   4.040   1.829   3.340  0.8327  0.3166  0.1021
  582SOL    HW1 2055   4.106   1.825   3.408  1.0297 -2.4470 -0.2084
  582SOL    HW2 2056   4.063   1.759   3.279 -2.3032 -0.6835 -0.0586
  583SOL     OW 2057   3.459   0.173   1.254  0.0169 -0.4735 -0.3752
  583SOL    HW1 2058   3.430   0.120   1.328  1.5471 -1.4225 -0.4338
  583SOL    HW2 2059   3.554   0.161   1.251 -0.1311 -1.3387 -3.1906
  584SOL     OW 2060   1.917   1.073   1.045 -0.4607 -0.3559 -0.0097
  584SOL    HW1 2061   1.954   1.075   0.957 -0.0896  0.9053  0.1655
  584SOL    HW2 2062   1.964   1.002   1.089 -0.1050 -0.4876 -0.6022
  585SOL     OW 2063   2.125   2.080   1.886  0.1990 -0.0248  0.2588
  585SOL    HW1 2064   2.111   2.099   1.794 -2.0114 -1.8953  0.1597
  585SOL    HW2 2065   2.149   2.164   1.925  1.5766  0.7015 -2.0600
  586SOL     OW 2066   3.738   2.913   2.065  0.4703  0.2701  0.0453
  586SOL    HW1 2067   3.761   3.004   2.081  1.8154  0.0542 -0.5633
  586SOL    HW2 2068   3.656   2.917   2.015  0.8945  1.1591 -0.5806
  587SOL     OW 2069   4.830   3.463   4.175  0.2334  0.3236 -0.2639
  587SOL    HW1 2070   4.860   3.541   4.221 -0.8768 -0.9205  2.6904
  587SOL    HW2 2071   4.880   3.392   4.214 -0.0015 -0.6570 -1.7265
  588SOL     OW 2072   0.316   4.431   4.388 -0.2508 -0.1579  0.4915
  588SOL    HW1 2073   0.264   4.378   4.449 -1.5762 -0.2072 -0.6639
  588SOL    HW2 2074   0.381   4.370   4.353  0.7082 -0.0594  2.0663
  589SOL     OW 2075   1.212   4.130   4.491 -0.3572 -0.1467 -0.2442
  589SOL    HW1 2076   1.202   4.057   4.430  1.1252  0.5836 -1.3858
  589SOL    HW2 2077   1.159   4.200   4.453 -0.3878 -0.0624 -0.0492
  590SOL     OW 2078   2.134   4.139   3.403 -0.4176  0.6984  0.0794
  590SOL    HW1 2079   2.115   4.179   3.318 -1.6521  2.3800  1.1015
  590SOL    HW2 2080   2.108   4.206   3.467 -0.1476 -0.7951  1.7934
  591SOL     OW 2081   1.697   1.726   2.228 -0.1292 -0.2360 -0.3489
  591SOL    HW1 2082   1.773   1.709   2.172 -1.7372  1.4306 -3.1631
  591SOL    HW2 2083   1.722   1.691   2.314  3.5763 -0.2337 -1.3365
  592SOL     OW 2084   5.024   2.550   1.851 -0.0130 -0.3475 -1.0118
  592SOL    HW1 2085   5.002   2.536   1.758 -0.4287 -0.4075 -0.9073
  592SOL    HW2 2086   5.115   2.523   1.859  0.5578  1.2559 -1.7728
  593SOL     OW 2087   2.902   3.821   4.603 -0.3707  0.3325  0.1102
  593SOL    HW1 2088   2.925   3.859   4.688  1.0935 -0.4700  0.0925
  593SOL    HW2 2089   2.806   3.820   4.602 -0.4074  1.3383  1.2960
  594SOL     OW 2090   5.032   4.034   4.600  0.2161 -0.4087  0.1139
  594SOL    HW1 2091   4.965   4.097   4.574 -0.3093 -0.3286  1.5928
  594SOL    HW2 2092   5.110   4.061   4.551  0.2392  1.9509  1.3522
  595SOL     OW 2093   1.955   2.084   4.305  0.2960 -0.0752 -0.2308
  595SOL    HW1 2094   1.960   2.081   4.210 -1.4470  0.3006 -0.3390
  595SOL    HW2 2095   1.922   1.997   4.331  2.1571 -0.7005  0.1443
  596SOL     OW 2096   1.831   2.159   3.327  0.4139 -0.3351  0.3270
  596SOL    HW1 2097   1.822   2.065   3.311 -1.0316  0.2035 -2.2014
  596SOL    HW2 2098   1.750   2.183   3.372  0.7538 -0.2737  0.9095
  597SOL     OW 2099   1.805   1.406   4.480 -0.0272  0.3545 -0.4900
  597SOL    HW1 2100   1.881   1.377   4.531 -0.1449  0.0193 -0.5052
  597SOL    HW2 2101   1.843   1.457   4.408  0.1157  1.1030  0.1140
  598SOL     OW 2102   1.055   1.335   3.459 -0.5185  0.1936 -0.6290
  598SOL    HW1 2103   1.151   1.336   3.450 -0.6123  0.2943 -1.6356
  598SOL    HW2 2104   1.041   1.323   3.553  0.5013 -2.5290 -0.7750
  599SOL     OW 2105   3.146   1.715   0.231  0.2549 -0.3606 -0.2508
  599SOL    HW1 2106   3.241   1.717   0.226  0.1833 -0.4005 -1.7182
  599SOL    HW2 2107   3.127   1.657   0.305  1.3758  0.9103  1.0370
  600SOL     OW 2108   4.967   1.114   1.863  0.2296  0.5094 -0.1987
  600SOL    HW1 2109   4.983   1.022   1.885  0.8831  0.6719  0.0278
  600SOL    HW2 2110   4.943   1.155   1.946  1.1676  0.7988 -0.0604
  601SOL     OW 2111   3.762   3.490   4.640 -0.3508  0.3393  0.2842
  601SOL    HW1 2112   3.811   3.557   4.594  2.1711 -1.8366 -0.3239
  601SOL    HW2 2113   3.731   3.432   4.571 -1.1747  0.0195  0.9165
  602SOL     OW 2114   4.437   0.811   1.710 -0.4444  0.5048 -0.1383
  602SOL    HW1 2115   4.503   0.839   1.774  0.8612  0.1075 -1.2873
  602SOL    HW2 2116   4.475   0.833   1.625 -1.9323  0.5498 -0.8190
  603SOL     OW 2117   2.245   4.858   0.793 -0.7790 -0.1863 -0.2017
  603SOL    HW1 2118   2.187   4.919   0.747 -1.0587 -0.3804 -0.1079
  603SOL    HW2 2119   2.234   4.774   0.747 -2.1192 -0.7246  1.0921
  604SOL     OW 2120   3.063   3.642   3.985  0.5353 -0.0411 -0.1947
  604SOL    HW1 2121   3.051   3.621   3.892 -2.1813  0.5648 -0.0169
  604SOL    HW2 2122   3.044   3.560   4.030  0.4904  0.0208 -0.1023
  605SOL     OW 2123   2.995   4.259   1.758  0.1683  0.1582  0.7243
  605SOL    HW1 2124   3.067   4.304   1.802  0.1357  0.3217  0.6099
  605SOL    HW2 2125   3.035   4.180   1.721  0.3676  0.4419  0.3350
  606SOL     OW 2126   5.004   0.440   3.322 -0.3683  0.1568 -0.5102
  606SOL    HW1 2127   5.099   0.435   3.332 -0.5629 -2.5340  0.5395
  606SOL    HW2 2128   4.973   0.474   3.406 -0.3731  0.2511 -0.5510
  607SOL     OW 2129   1.788   3.755   1.598 -0.1251  0.4151  0.0196
  607SOL    HW1 2130   1.827   3.786   1.517 -1.1960  0.2920 -0.5527
  607SOL    HW2 2131   1.751   3.670   1.576 -2.5311  1.4208 -0.0293
  608SOL     OW 2132   4.535   3.779   0.252 -0.2273 -0.0420  0.0739
  608SOL    HW1 2133   4.535   3.874   0.262 -1.7152 -0.1829  1.7381
  608SOL    HW2 2134   4.625   3.753   0.275  0.5486  1.0565 -1.6699
  609SOL     OW 2135   0.889   3.643   0.138 -0.4249 -0.1187  0.2004
  609SOL    HW1 2136   0.958   3.694   0.094  0.4311 -1.1029  0.3740
  609SOL    HW2 2137   0.925   3.624   0.225 -0.1585 -2.1568 -0.3313
  610SOL     OW 2138   2.202   2.331   0.898 -0.2697 -0.1739  0.2783
  610SOL    HW1 2139   2.209   2.422   0.928 -2.1885  0.1500 -0.1948
  610SOL    HW2 2140   2.196   2.337   0.803  0.5725 -0.8544  0.1842
  611SOL     OW 2141   3.149   3.325   4.584 -0.4543  0.4445 -0.2740
  611SOL    HW1 2142   3.108   3.241   4.569  1.1169 -0.4066  0.0827
  611SOL    HW2 2143   3.113   3.382   4.516 -1.1736 -0.6233 -0.8017
  612SOL     OW 2144   3.283   2.050   2.544  0.2030 -0.1344 -0.2183
  612SOL    HW1 2145   3.267   2.138   2.578  0.8837 -0.0786 -0.0451
  612SOL    HW2 2146   3.330   2.064   2.462  1.7052 -0.3838  0.5912
  613SOL     OW 2147   0.087   4.184   4.810  0.1734  0.1803 -0.0459
  613SOL    HW1 2148   0.020   4.122   4.838 -0.2691  0.3087 -0.7873
  613SOL    HW2 2149   0.041   4.267   4.801  1.0334  0.9058  2.1530
  614SOL     OW 2150   4.832   0.569   1.782  0.1399 -0.0483  0.4923
  614SOL    HW1 2151   4.916   0.574   1.738 -0.1102  0.2768  0.0464
  614SOL    HW2 2152   4.834   0.641   1.845  0.2525 -0.1288  0.5807
  615SOL     OW 2153   4.584   3.514   1.733 -0.4042  0.0792  0.9074
  615SOL    HW1 2154   4.615   3.585   1.790 -0.1759  0.3815  0.4094
  615SOL    HW2 2155   4.509   3.477   1.780  0.9727 -0.9518  2.3351
  616SOL     OW 2156   0.363   0.244   1.510 -0.4239 -0.4651 -0.6241
  616SOL    HW1 2157   0.351   0.339   1.506  1.4126 -0.2542 -1.7132
  616SOL    HW2 2158   0.299   0.209   1.447  0.1216  0.1815 -1.5484
  617SOL     OW 2159   0.653   3.991   1.853 -0.7813 -0.4521 -0.5378
  617SOL    HW1 2160   0.602   4.057   1.807 -0.1406  0.6158  0.2588
  617SOL    HW2 2161   0.627   3.999   1.945  0.0177 -0.6205 -0.2846
  618SOL     OW 2162   4.378   2.203   0.066 -0.7603 -0.5241 -0.3660
  618SOL    HW1 2163   4.329   2.166  -0.007 -1.9597  2.1616 -0.9634
  618SOL    HW2 2164   4.458   2.238   0.026 -0.3096 -1.1578 -0.0268
  619SOL     OW 2165   0.291   1.904   3.349 -0.4093  0.1679 -0.3297
  619SOL    HW1 2166   0.291   1.935   3.259 -0.8192 -1.8233 -1.0284
  619SOL    HW2 2167   0.210   1.939   3.387  0.0897  1.5572 -0.5198
  620SOL     OW 2168   3.407   1.048   3.689  0.2128  0.2575 -0.2301
  620SOL    HW1 2169   3.402   0.977   3.752 -2.8415 -1.5989 -2.4316
  620SOL    HW2 2170   3.379   1.126   3.737 -1.1358 -0.9425  0.9599
  621SOL     OW 2171   1.896   0.922   1.830  0.5861  0.0546  0.2247
  621SOL    HW1 2172   1.850   0.839   1.821 -0.0483  0.2996  1.0990
  621SOL    HW2 2173   1.830   0.988   1.806  1.6704  0.2274 -2.4629
  622SOL     OW 2174   3.041   1.302   2.826 -0.2025 -0.2354 -0.2620
  622SOL    HW1 2175   3.031   1.354   2.746 -3.4760  0.6293  0.6444
  622SOL    HW2 2176   3.032   1.211   2.797 -2.4332  0.1204 -0.7601
  623SOL     OW 2177   0.469   1.849   1.598  0.1314  0.0069  0.0867
  623SOL    HW1 2178   0.531   1.801   1.653 -0.9629  0.4821  1.7514
  623SOL    HW2 2179   0.397   1.788   1.585  0.7269 -0.3859 -1.4930
  624SOL     OW 2180   0.836   5.090   3.806  0.3024  0.6970 -0.6865
  624SOL    HW1 2181   0.827   5.184   3.819 -0.3019  0.4849  0.5460
  624SOL    HW2 2182   0.869   5.080   3.717  0.1265  2.0608 -0.9026
  625SOL     OW 2183   3.443   2.226   4.608 -0.1457  0.4215  0.2842
  625SOL    HW1 2184   3.470   2.142   4.646  1.3978  1.3352  1.2377
  625SOL    HW2 2185   3.385   2.201   4.535  2.1957 -1.5648 -0.9751
  626SOL     OW 2186   0.100   4.002   3.897  0.1046  0.6925  0.0537
  626SOL    HW1 2187   0.045   4.045   3.831 -3.6787 -2.1737  1.2253
  626SOL    HW2 2188   0.155   3.942   3.847 -0.4760  0.8715 -0.8099
  627SOL     OW 2189   2.412   4.331   2.328 -0.2860  0.0346  0.4604
  627SOL    HW1 2190   2.344   4.397   2.345  0.4645  1.2646 -1.1449
  627SOL    HW2 2191   2.404   4.270   2.400 -2.4292  0.7194  0.8612
  628SOL     OW 2192   1.105   4.472   2.484  0.3727  0.0570 -0.1051
  628SOL    HW1 2193   1.035   4.467   2.549 -0.3706 -1.1933 -1.0008
  628SOL    HW2 2194   1.131   4.564   2.486 -1.2387  0.5278  0.2959
  629SOL     OW 2195   5.156   0.229   3.203  0.2294 -0.2602 -0.1700
  629SOL    HW1 2196   5.081   0.287   3.187 -1.2610 -1.6765  1.5984
  629SOL    HW2 2197   5.133   0.147   3.159  0.2096 -1.0882  1.3629
  630SOL     OW 2198   0.728   1.734   3.337  0.1220  0.4226 -0.0489
  630SOL    HW1 2199   0.768   1.781   3.410 -0.2554 -0.6299  0.8609
  630SOL    HW2 2200   0.779   1.654   3.329 -0.9935 -0.3364  0.2915
  631SOL     OW 2201   1.298   2.404   3.791  0.4738 -0.3411  1.0933
  631SOL    HW1 2202   1.256   2.436   3.871 -2.0611 -3.3856  1.0587
  631SOL    HW2 2203   1.236   2.424   3.721  0.6118 -1.7967  0.5411
  632SOL     OW 2204   4.354   3.901   4.681  0.2626 -0.0952 -0.2813
  632SOL    HW1 2205   4.265   3.883   4.651  0.7921 -1.1275 -1.2384
  632SOL    HW2 2206   4.405   3.914   4.601  0.9716  0.5330  0.2622
  633SOL     OW 2207   0.145   0.345   3.121 -0.5133 -0.7742 -0.0879
  633SOL    HW1 2208   0.069   0.338   3.179 -0.1354 -1.5175  0.3228
  633SOL    HW2 2209   0.142   0.266   3.068 -1.4880  0.4306 -1.8694
  634SOL     OW 2210   3.352   2.373   1.727 -0.2114  0.2882  0.3951
  634SOL    HW1 2211   3.271   2.422   1.718  0.1964  0.6915 -1.1203
  634SOL    HW2 2212   3.325   2.292   1.771 -1.3528  0.6181  0.3342
  635SOL     OW 2213   4.101   2.268   4.118  0.5153 -0.2588 -0.4207
  635SOL    HW1 2214   4.104   2.236   4.209 -1.0136  2.3449  0.6057
  635SOL    HW2 2215   4.016   2.236   4.085  0.0286  0.7314 -0.1512
  636SOL     OW 2216   1.938   2.446   2.620 -0.4178  0.2535  0.1903
  636SOL    HW1 2217   1.985   2.526   2.596 -0.3669  0.2642  0.3242
  636SOL    HW2 2218   1.883   2.472   2.695 -1.7100  0.6055 -0.8562
  637SOL     OW 2219   3.195   2.301   2.663  0.2868  0.2187  0.4527
  637SOL    HW1 2220   3.181   2.293   2.757  0.3790  2.0345  0.6484
  637SOL    HW2 2221   3.283   2.338   2.655  1.5934 -2.8816 -0.4772
  638SOL     OW 2222   2.072   3.383   1.025 -0.1283  0.3717 -0.3946
  638SOL    HW1 2223   2.041   3.390   1.115  1.1623 -1.8780  0.2728
  638SOL    HW2 2224   2.019   3.313   0.987 -0.4209  1.0706 -1.2824
  639SOL     OW 2225   3.617   0.206   0.707  0.1650  0.1346 -0.2665
  639SOL    HW1 2226   3.628   0.137   0.641  1.5449  1.3832 -1.3817
  639SOL    HW2 2227   3.524   0.229   0.701 -0.0376 -0.7759 -0.7468
  640SOL     OW 2228   2.953   0.718   2.493  0.7718 -0.1024  0.4276
  640SOL    HW1 2229   3.035   0.765   2.484  1.5330 -1.2007  1.5543
  640SOL    HW2 2230   2.885   0.785   2.483  1.8376  1.2852  2.3150
  641SOL     OW 2231   4.916   0.664   0.387  0.1614  0.0922  0.4126
  641SOL    HW1 2232   4.926   0.572   0.411  1.9092  0.7118  2.1818
  641SOL    HW2 2233   4.908   0.663   0.291  1.2332 -1.8203  0.3277
  642SOL     OW 2234   0.652   2.454   0.966  0.4798 -0.1271  0.9962
  642SOL    HW1 2235   0.747   2.467   0.962  0.4666 -0.2939  0.1058
  642SOL    HW2 2236   0.636   2.421   1.054  1.2069  0.2396  1.2711
  643SOL     OW 2237   2.941   1.435   0.964  0.3554  0.4883 -0.3692
  643SOL    HW1 2238   2.949   1.359   0.906  0.2545  0.5145 -0.4176
  643SOL    HW2 2239   3.009   1.422   1.030  1.7197  1.3773 -1.5431
  644SOL     OW 2240   0.447   1.415   1.966  0.1669 -0.1154 -0.3050
  644SOL    HW1 2241   0.528   1.424   1.916 -0.4711  1.4570 -1.0907
  644SOL    HW2 2242   0.462   1.339   2.023  1.4427 -1.0538 -1.8515
  645SOL     OW 2243   4.505   4.681   2.328 -0.4220 -0.2331  0.9281
  645SOL    HW1 2244   4.592   4.711   2.357  0.0293 -1.3652  0.7872
  645SOL    HW2 2245   4.465   4.758   2.288  1.1762 -0.1106 -0.4910
  646SOL     OW 2246   3.635   2.643   3.725 -0.2241 -0.2976 -0.3813
  646SOL    HW1 2247   3.565   2.578   3.717  0.3709 -1.1731  1.2468
  646SOL    HW2 2248   3.716   2.592   3.727  0.4099  0.6556 -1.4556
  647SOL     OW 2249   4.174   2.236   0.260 -0.0832 -0.3904  0.5010
  647SOL    HW1 2250   4.193   2.149   0.295 -1.4030 -1.2055 -0.7120
  647SOL    HW2 2251   4.245   2.253   0.197 -0.7346 -1.3462 -0.5132
  648SOL     OW 2252   2.004   2.924   2.497 -0.1785  0.3194 -0.0313
  648SOL    HW1 2253   2.055   3.000   2.470 -0.4796  0.6962  0.4444
  648SOL    HW2 2254   2.007   2.926   2.593  0.2959 -0.6020 -0.0260
  649SOL     OW 2255   3.652   4.239   3.796 -0.0757  0.5351 -0.1709
  649SOL    HW1 2256   3.705   4.289   3.859  0.2018 -1.0802  0.9182
  649SOL    HW2 2257   3.708   4.165   3.772 -1.5592 -0.7852  0.4168
  650SOL     OW 2258   3.126   3.982   2.185  0.6604 -0.2738  0.0246
  650SOL    HW1 2259   3.144   3.986   2.091 -0.5461  1.0139 -0.1679
  650SOL    HW2 2260   3.129   3.889   2.206  3.6275 -0.4260 -0.7374
  651SOL     OW 2261   1.610   2.329   3.176  0.4377  0.7357 -0.1832
  651SOL    HW1 2262   1.638   2.244   3.140  0.7618 -0.0327  1.8072
  651SOL    HW2 2263   1.518   2.316   3.199  0.3800  1.0420 -0.2405
  652SOL     OW 2264   2.966   2.373   4.397 -0.3865 -0.0098  0.1490
  652SOL    HW1 2265   3.057   2.399   4.384 -0.4431  0.0524 -0.1177
  652SOL    HW2 2266   2.940   2.333   4.314 -0.7282  0.3432  0.0857
  653SOL     OW 2267   3.052   2.734   2.316 -0.1431 -0.6134  0.3048
  653SOL    HW1 2268   2.982   2.800   2.321  0.7805  0.7050 -2.9431
  653SOL    HW2 2269   3.020   2.661   2.369 -3.3900  0.5184  0.0126
  654SOL     OW 2270   0.052   2.589   0.130  0.2224  0.2513  0.2640
  654SOL    HW1 2271   0.047   2.575   0.036  0.2642  2.0753 -0.0345
  654SOL    HW2 2272  -0.037   2.577   0.162 -0.4745  3.0146 -0.5403
  655SOL     OW 2273   2.792   0.295   4.660 -0.0847 -0.0984 -0.0730
  655SOL    HW1 2274   2.868   0.238   4.672  1.5438  1.8698 -0.8503
  655SOL    HW2 2275   2.820   0.380   4.695 -1.9837  0.6091 -0.2398
  656SOL     OW 2276   2.589   3.644   0.669 -0.3818  0.6538  0.1331
  656SOL    HW1 2277   2.540   3.723   0.693 -0.1753  0.1618  2.2801
  656SOL    HW2 2278   2.545   3.573   0.718  0.1973 -0.3640 -0.8017
  657SOL     OW 2279   4.596   1.235   4.688 -0.1538 -0.0519  0.1136
  657SOL    HW1 2280   4.641   1.200   4.611  0.4880 -0.1095  0.5088
  657SOL    HW2 2281   4.667   1.255   4.750 -0.6624  0.0163  0.6803
  658SOL     OW 2282   0.097   4.308   2.332 -0.1445  0.2655 -0.0185
  658SOL    HW1 2283   0.044   4.288   2.255  0.3166 -0.2358 -0.2124
  658SOL    HW2 2284   0.117   4.222   2.369 -0.6526  0.5184  0.8565
  659SOL     OW 2285   3.507   2.948   1.898  0.0195  0.1038  0.5269
  659SOL    HW1 2286   3.474   3.028   1.857  0.1379  0.0401  0.3022
  659SOL    HW2 2287   3.429   2.900   1.925 -0.1498 -0.7322 -1.3135
  660SOL     OW 2288   3.478   2.790   3.430  0.1463 -0.2430  0.1909
  660SOL    HW1 2289   3.455   2.833   3.347 -0.4592 -0.0572  0.4598
  660SOL    HW2 2290   3.458   2.854   3.497  1.4872 -0.0577  0.4327
  661SOL     OW 2291   0.212   4.502   2.028 -0.1516  0.0492  0.5554
  661SOL    HW1 2292   0.174   4.562   1.963  1.3904  1.2252  0.7108
  661SOL    HW2 2293   0.178   4.534   2.112  0.3125  0.4543  0.5958
  662SOL     OW 2294   3.367   0.152   2.385  0.1292 -0.2537 -0.2264
  662SOL    HW1 2295   3.342   0.086   2.321 -0.6388 -1.3910  1.2231
  662SOL    HW2 2296   3.285   0.195   2.409  0.4252  0.2344 -0.0729
  663SOL     OW 2297   4.391   1.609   3.226  0.1285  0.4005  0.5070
  663SOL    HW1 2298   4.479   1.591   3.193 -0.5676 -0.9431 -0.6652
  663SOL    HW2 2299   4.392   1.573   3.315  0.2007 -1.2872 -0.1619
  664SOL     OW 2300   2.547   4.566   0.811  0.5609 -0.2704 -0.3397
  664SOL    HW1 2301   2.549   4.473   0.836  0.7622 -0.1361  0.1399
  664SOL    HW2 2302   2.515   4.611   0.889 -1.1029 -0.1061 -1.1097
  665SOL     OW 2303   2.893   2.680   4.583 -0.4744 -0.2538  0.4323
  665SOL    HW1 2304   2.977   2.676   4.538  0.1341  0.4726  1.4956
  665SOL    HW2 2305   2.828   2.686   4.512  0.3543 -0.9068 -0.3866
  666SOL     OW 2306   4.432   2.604   4.436  0.4167  0.5792  0.4730
  666SOL    HW1 2307   4.466   2.622   4.523  0.7359  0.3120  0.4067
  666SOL    HW2 2308   4.438   2.509   4.427  0.7845  0.6449 -0.0016
  667SOL     OW 2309   1.829   4.700   0.908 -0.0229 -0.9711  0.2312
  667SOL    HW1 2310   1.828   4.683   0.813 -0.2910 -0.7553  0.1937
  667SOL    HW2 2311   1.922   4.704   0.931  0.0575  0.5516 -0.3089
  668SOL     OW 2312   1.742   4.397   5.086  0.1170  0.7305 -0.0829
  668SOL    HW1 2313   1.784   4.353   5.160 -0.7360  0.9143  0.5298
  668SOL    HW2 2314   1.648   4.383   5.102 -0.0322 -1.0565 -2.2485
  669SOL     OW 2315   4.069   3.947   4.019  0.8424 -0.0483 -0.4178
  669SOL    HW1 2316   4.052   4.020   4.078  1.5779 -0.9013  0.8731
  669SOL    HW2 2317   4.004   3.881   4.043  3.2054 -1.6863  1.7241
  670SOL     OW 2318   4.535   2.411   4.148  0.2041 -1.0021  0.0460
  670SOL    HW1 2319   4.532   2.370   4.234  0.9013  1.4059  1.2742
  670SOL    HW2 2320   4.463   2.475   4.150 -1.3957 -2.6715 -2.1050
  671SOL     OW 2321   0.718   4.814   2.759 -0.1933  0.2284 -0.8021
  671SOL    HW1 2322   0.733   4.782   2.670 -0.1777 -0.9957 -0.3591
  671SOL    HW2 2323   0.664   4.747   2.800  0.8282  0.1938  0.5045
  672SOL     OW 2324   2.431   4.924   3.322 -0.1058  0.1113  0.8006
  672SOL    HW1 2325   2.371   4.857   3.354 -0.7114  0.5060  0.4998
  672SOL    HW2 2326   2.401   4.944   3.234  1.2813 -0.6419  0.1383
  673SOL     OW 2327   4.674   0.742   1.510  0.0008  0.6303  0.1984
  673SOL    HW1 2328   4.740   0.803   1.477 -1.0877  2.0351  0.5570
  673SOL    HW2 2329   4.701   0.657   1.476  1.4812  1.3269 -0.4229
  674SOL     OW 2330   1.054   0.116   0.279 -0.0073  0.5296 -0.3762
  674SOL    HW1 2331   1.081   0.024   0.275  0.3757  0.6868 -1.5132
  674SOL    HW2 2332   1.064   0.140   0.371 -1.5723 -1.0050  0.2226
  675SOL     OW 2333   1.720   3.955   0.044 -0.1566 -0.0845 -0.1656
  675SOL    HW1 2334   1.637   3.994   0.019  0.5342  1.5140 -0.0232
  675SOL    HW2 2335   1.765   4.023   0.094  1.1359 -1.0097 -0.0226
  676SOL     OW 2336   0.102   1.383   4.130  0.2365  0.4344 -0.4429
  676SOL    HW1 2337   0.006   1.382   4.133  0.2161 -1.6881 -0.6038
  676SOL    HW2 2338   0.129   1.365   4.220  0.4262 -1.7824 -0.9199
  677SOL     OW 2339   5.039   2.278   2.122 -0.4322 -0.1059  0.7872
  677SOL    HW1 2340   4.971   2.345   2.109 -1.0624 -0.5527  1.7523
  677SOL    HW2 2341   5.008   2.227   2.196  0.5398 -0.8629  0.6731
  678SOL     OW 2342   5.119   2.793   5.101  0.1712 -0.1336  0.3853
  678SOL    HW1 2343   5.091   2.703   5.082  1.0593 -0.6886  1.6472
  678SOL    HW2 2344   5.084   2.844   5.028 -0.8854 -1.3979 -0.0237
  679SOL     OW 2345   3.732   5.096   1.513  0.3105 -0.3362  0.0251
  679SOL    HW1 2346   3.658   5.146   1.479  0.0208  0.2716  1.4806
  679SOL    HW2 2347   3.796   5.163   1.538  1.6331 -0.8879 -1.8272
  680SOL     OW 2348   5.189   0.512   0.264  0.0076  0.1256 -0.2691
  680SOL    HW1 2349   5.247   0.446   0.302  1.0208  2.7653  2.9869
  680SOL    HW2 2350   5.101   0.486   0.293  0.1865 -0.8081 -0.5613
  681SOL     OW 2351   3.108   2.141   0.799  0.3302 -0.2034 -0.0508
  681SOL    HW1 2352   3.116   2.120   0.706 -2.3126 -0.1357 -0.3366
  681SOL    HW2 2353   3.023   2.107   0.824  0.3791  1.0749  1.9971
  682SOL     OW 2354   4.446   3.422   3.965 -0.2267 -0.2533 -0.4348
  682SOL    HW1 2355   4.439   3.371   4.046  2.0674  1.0075  0.5996
  682SOL    HW2 2356   4.506   3.494   3.987  0.2287  0.2490 -3.1724
  683SOL     OW 2357   0.513   3.939   2.101  0.1219  0.0876 -0.5052
  683SOL    HW1 2358   0.521   3.844   2.116 -0.3006  0.2293  0.6642
  683SOL    HW2 2359   0.567   3.978   2.170 -1.0720  0.7345  0.0685
  684SOL     OW 2360   3.925   4.064   0.027  0.6208  0.1358 -0.0359
  684SOL    HW1 2361   3.892   4.013  -0.047  0.3393 -0.0442  0.2148
  684SOL    HW2 2362   4.007   4.101  -0.005  1.1764 -1.0339  0.0158
  685SOL     OW 2363   0.102   2.646   0.889  0.0487  0.6413 -0.3084
  685SOL    HW1 2364   0.105   2.732   0.931 -1.8978  0.3884  0.4165
  685SOL    HW2 2365   0.008   2.628   0.879  0.4524 -0.9626 -1.3485
  686SOL     OW 2366   0.993   3.300   3.065 -0.0317 -0.2019  0.7105
  686SOL    HW1 2367   1.089   3.305   3.054 -0.1560 -0.9919 -1.0035
  686SOL    HW2 2368   0.961   3.383   3.029 -0.0408 -0.2681  0.5652
  687SOL     OW 2369   4.915   1.789   0.780 -0.2747 -0.5745  0.3783
  687SOL    HW1 2370   4.979   1.848   0.741 -1.5823  0.5686 -0.0478
  687SOL    HW2 2371   4.892   1.728   0.710 -0.3130 -0.4473  0.2816
  688SOL     OW 2372   2.703   2.941   3.122  0.8286  0.1686  0.5758
  688SOL    HW1 2373   2.748   2.864   3.157 -0.0579 -0.5873  0.0670
  688SOL    HW2 2374   2.639   2.964   3.189  1.5043  0.8319  0.9963
  689SOL     OW 2375   2.610   0.753   0.110 -0.1760  0.0486  0.2035
  689SOL    HW1 2376   2.545   0.816   0.079  1.0312  0.5724 -1.3118
  689SOL    HW2 2377   2.610   0.763   0.205 -1.9588  0.3819  0.1715
  690SOL     OW 2378   3.497   2.090   1.704 -0.3245 -0.2048 -0.4265
  690SOL    HW1 2379   3.455   2.020   1.653 -0.6715  0.0128 -0.4446
  690SOL    HW2 2380   3.424   2.135   1.747 -0.2075  0.9006 -1.3752
  691SOL     OW 2381   4.176   1.092   4.162 -0.0333  0.3822 -0.0908
  691SOL    HW1 2382   4.113   1.140   4.217  1.1175  0.1681  1.4341
  691SOL    HW2 2383   4.223   1.036   4.223  0.5537 -0.6377 -1.4729
  692SOL     OW 2384   1.715   3.286   0.732  0.2339  0.1506  0.5655
  692SOL    HW1 2385   1.688   3.261   0.820 -1.9716 -1.9328 -0.6374
  692SOL    HW2 2386   1.670   3.369   0.716 -0.0028  0.1295  1.1136
  693SOL     OW 2387   2.632   3.608   3.894 -0.4741  0.1875  0.0440
  693SOL    HW1 2388   2.596   3.594   3.806  0.5458  0.7132 -0.4669
  693SOL    HW2 2389   2.705   3.669   3.881 -0.1768  0.1004  1.2269
  694SOL     OW 2390   4.711   3.298   0.158  0.1723 -0.1823 -0.1903
  694SOL    HW1 2391   4.670   3.228   0.207 -0.4677 -0.3731 -0.9805
  694SOL    HW2 2392   4.799   3.305   0.194 -0.6870  0.5282  1.8192
  695SOL     OW 2393   3.670   1.713   1.953  0.4518  0.1467 -0.0106
  695SOL    HW1 2394   3.585   1.756   1.939  1.6672  2.7927  0.4407
  695SOL    HW2 2395   3.663   1.676   2.041 -0.2585  0.3197  0.0112
  696SOL     OW 2396   2.319   0.129   4.743  0.2716  0.2813  0.5104
  696SOL    HW1 2397   2.414   0.121   4.732 -0.0071  0.4320 -2.4904
  696SOL    HW2 2398   2.299   0.218   4.713 -0.8659  0.0988  0.7062
  697SOL     OW 2399   1.254   1.292   3.093 -0.7116 -0.4726 -0.1885
  697SOL    HW1 2400   1.271   1.198   3.091 -0.1250 -0.3898  0.4370
  697SOL    HW2 2401   1.323   1.331   3.039  1.4785 -0.0976  2.7316
  698SOL     OW 2402   3.566   2.953   2.570 -0.4165  0.2121  0.2244
  698SOL    HW1 2403   3.503   3.018   2.540  1.5965  1.9600 -0.3065
  698SOL    HW2 2404   3.623   2.938   2.495  0.7432 -0.1803  1.1639
  699SOL     OW 2405   0.595   4.420   1.709  0.2820 -0.4117 -0.4729
  699SOL    HW1 2406   0.554   4.466   1.782  1.0547  0.2438 -0.4487
  699SOL    HW2 2407   0.554   4.333   1.709  0.7088 -0.6132  1.1006
  700SOL     OW 2408   3.464   3.953   2.523 -0.1419 -0.3095  0.1013
  700SOL    HW1 2409   3.465   3.917   2.434  0.5213 -0.4979  0.1798
  700SOL    HW2 2410   3.431   3.881   2.577 -1.0357 -0.0238 -0.0626
  701SOL     OW 2411   0.470   1.129   1.456 -0.7288 -0.2001 -0.3123
  701SOL    HW1 2412   0.509   1.043   1.471  0.3032  0.5772  1.5969
  701SOL    HW2 2413   0.480   1.145   1.362  0.1466 -1.6368 -0.4627
  702SOL     OW 2414   2.475   2.547   4.868 -0.8572 -0.5417  0.1324
  702SOL    HW1 2415   2.407   2.496   4.910 -1.1465 -0.2611  0.0119
  702SOL    HW2 2416   2.433   2.630   4.846 -0.9395 -0.9682 -1.4120
  703SOL     OW 2417   3.878   4.745   2.380  0.4316  0.2146  0.1878
  703SOL    HW1 2418   3.972   4.757   2.373  0.3604  0.6426 -0.0074
  703SOL    HW2 2419   3.850   4.811   2.444  0.1708  0.5196 -0.2418
  704SOL     OW 2420   3.443   3.588   2.514  0.4587 -0.4406  0.4154
  704SOL    HW1 2421   3.389   3.633   2.579  0.2358  0.9113 -0.6610
  704SOL    HW2 2422   3.532   3.616   2.533  0.3254  0.4533 -0.2236
  705SOL     OW 2423   2.930   3.509   3.763  0.1852 -0.4991  0.1064
  705SOL    HW1 2424   2.877   3.434   3.789 -0.1936 -0.8278 -1.5366
  705SOL    HW2 2425   2.893   3.536   3.679  0.3189  1.5352  0.6765
  706SOL     OW 2426   4.012   3.426   4.731 -0.6535 -0.7422 -0.0466
  706SOL    HW1 2427   3.922   3.442   4.705  0.0674 -0.8530 -2.7459
  706SOL    HW2 2428   4.005   3.375   4.812 -3.0061 -1.3462 -0.6082
  707SOL     OW 2429   2.824   1.446   0.186 -0.2917  0.2932  0.9309
  707SOL    HW1 2430   2.800   1.358   0.155  0.6125  0.8179 -1.2987
  707SOL    HW2 2431   2.913   1.459   0.155 -0.8696  2.5076  0.1458
  708SOL     OW 2432   2.052   0.381   0.043 -0.3564 -0.7525 -0.4174
  708SOL    HW1 2433   2.119   0.438   0.006 -0.5713 -0.4519 -0.3412
  708SOL    HW2 2434   2.035   0.316  -0.026 -0.6731 -0.2620 -0.8089
  709SOL     OW 2435   1.859   2.616   4.044 -0.3368  0.1092  0.4983
  709SOL    HW1 2436   1.948   2.609   4.079  0.2758 -1.3438 -1.2829
  709SOL    HW2 2437   1.856   2.704   4.006  0.1246  0.3939  1.1061
  710SOL     OW 2438   3.166   3.079   2.200  0.3691  0.2394  0.3131
  710SOL    HW1 2439   3.170   3.006   2.139  2.0543 -0.5150  1.2913
  710SOL    HW2 2440   3.150   3.156   2.144  1.8202 -0.4351 -1.0905
  711SOL     OW 2441   4.114   1.029   1.219 -0.2661 -0.6964  0.0157
  711SOL    HW1 2442   4.156   0.966   1.278  0.9211 -0.7945 -0.9001
  711SOL    HW2 2443   4.080   0.975   1.147 -0.5903 -0.4536 -0.0123
  712SOL     OW 2444   1.074   0.482   3.428 -0.5118  0.0504 -0.6826
  712SOL    HW1 2445   1.165   0.505   3.447 -1.1083  2.0038 -0.1148
  712SOL    HW2 2446   1.080   0.404   3.373  1.5124  0.4588 -1.0772
  713SOL     OW 2447   4.628   0.214   3.620  0.5266 -0.2778 -0.3965
  713SOL    HW1 2448   4.681   0.264   3.557  2.2162 -1.3210  0.1543
  713SOL    HW2 2449   4.596   0.139   3.571 -0.2094  0.2013 -0.6541
  714SOL     OW 2450   3.521   1.670   5.130  0.4157  0.3878 -0.0710
  714SOL    HW1 2451   3.521   1.579   5.098  0.3093 -0.7252  2.9387
  714SOL    HW2 2452   3.613   1.695   5.130  0.3405  0.7891 -2.1687
  715SOL     OW 2453   3.210   2.176   2.905  0.0913  0.2815 -0.1654
  715SOL    HW1 2454   3.226   2.158   2.998  0.1412  0.2088 -0.1882
  715SOL    HW2 2455   3.117   2.154   2.892  0.2908 -0.4775 -0.3186
  716SOL     OW 2456   0.046   4.133   3.660 -0.0332 -0.3000  0.2078
  716SOL    HW1 2457   0.017   4.098   3.576  0.2066  2.0195 -0.8744
  716SOL    HW2 2458   0.137   4.160   3.644 -0.5616  1.8236  0.6817
  717SOL     OW 2459   4.590   2.070   2.325 -0.8831 -0.4890 -0.0538
  717SOL    HW1 2460   4.558   2.008   2.390 -1.1178 -0.5061 -0.1851
  717SOL    HW2 2461   4.530   2.060   2.251 -1.4185  0.4940  0.2387
  718SOL     OW 2462   3.896   2.640   0.268  0.3627 -0.2521  0.6331
  718SOL    HW1 2463   3.983   2.677   0.253 -0.4113  1.7334  0.8340
  718SOL    HW2 2464   3.884   2.576   0.198  1.7648 -0.1536  0.2968
  719SOL     OW 2465   3.115   2.062   0.536 -0.2428  0.0896  0.1748
  719SOL    HW1 2466   3.053   2.038   0.467 -0.8163  0.4558  0.5556
  719SOL    HW2 2467   3.201   2.040   0.500 -0.6746 -1.5904  0.1210
  720SOL     OW 2468   2.609   4.694   2.593 -0.0782  1.0107 -0.1528
  720SOL    HW1 2469   2.663   4.617   2.611  1.7212  2.1666 -0.6046
  720SOL    HW2 2470   2.522   4.669   2.626 -0.3498 -2.4301 -3.0657
  721SOL     OW 2471   2.575   1.230   3.161 -0.4189 -0.0757 -0.5010
  721SOL    HW1 2472   2.630   1.223   3.084  0.6315  0.0591  0.2280
  721SOL    HW2 2473   2.553   1.323   3.167  0.5892  0.1245  0.1113
  722SOL     OW 2474   3.520   1.623   2.191  0.6599 -0.0153  0.1485
  722SOL    HW1 2475   3.426   1.615   2.209  0.8030 -0.3295  0.7755
  722SOL    HW2 2476   3.553   1.680   2.260  1.2632 -1.4516  1.0699
  723SOL     OW 2477   3.009   4.564   3.831 -0.4176  0.0930 -0.3686
  723SOL    HW1 2478   3.016   4.589   3.923  0.0322  3.2223 -1.2059
  723SOL    HW2 2479   2.929   4.607   3.800 -0.3940 -0.6725 -1.5198
  724SOL     OW 2480   2.768   2.060   2.311  0.1203 -0.4762  0.1156
  724SOL    HW1 2481   2.709   2.038   2.383 -0.6955 -0.5782 -0.5847
  724SOL    HW2 2482   2.851   2.082   2.354  0.0491 -1.9151  1.0146
  725SOL     OW 2483   2.742   4.238   1.219  0.4026 -0.2553  0.3376
  725SOL    HW1 2484   2.679   4.214   1.286  0.9701 -0.3535  0.8465
  725SOL    HW2 2485   2.774   4.155   1.184 -1.0110 -0.1981 -1.1330
  726SOL     OW 2486   2.442   0.815   4.765  0.0286 -0.1774 -0.3689
  726SOL    HW1 2487   2.525   0.788   4.805 -1.4743 -1.2838  2.1114
  726SOL    HW2 2488   2.423   0.746   4.701 -0.1038 -1.1636  0.7092
  727SOL     OW 2489   3.615   0.295   2.372  0.2055 -0.1765  0.0525
  727SOL    HW1 2490   3.546   0.232   2.392  0.2159 -0.3098 -0.3266
  727SOL    HW2 2491   3.661   0.258   2.296 -0.2530  0.6507 -0.6430
  728SOL     OW 2492   3.203   0.409   2.445  0.0157  0.0134 -0.2805
  728SOL    HW1 2493   3.254   0.469   2.500  0.4225  0.0496 -0.6879
  728SOL    HW2 2494   3.160   0.466   2.382  0.6531 -0.1442 -0.8653
  729SOL     OW 2495   3.338   2.599   2.666 -0.8547 -0.2138  0.5888
  729SOL    HW1 2496   3.322   2.647   2.585 -0.8606  0.3073  0.8949
  729SOL    HW2 2497   3.371   2.514   2.638 -1.5411 -0.2944  0.0209
  730SOL     OW 2498   4.833   2.687   3.057  0.2042 -0.2184  0.3843
  730SOL    HW1 2499   4.860   2.633   2.983  0.3046 -0.6529  0.7340
  730SOL    HW2 2500   4.816   2.625   3.127 -0.4433  0.1514  0.5608
  731SOL     OW 2501   4.980   2.223   0.800 -0.1499  0.4450 -0.5983
  731SOL    HW1 2502   4.888   2.246   0.787 -0.4606 -0.7280 -0.4705
  731SOL    HW2 2503   5.026   2.307   0.792 -1.1991  1.0112 -0.8630
  732SOL     OW 2504   3.286   3.930   0.324 -0.5030 -0.1693 -0.2009
  732SOL    HW1 2505   3.193   3.908   0.336 -1.0171  0.9754 -1.8584
  732SOL    HW2 2506   3.317   3.868   0.257  0.1104 -0.9598  0.7963
  733SOL     OW 2507   2.198   2.939   1.692  0.5653 -0.0593 -0.0832
  733SOL    HW1 2508   2.179   2.862   1.638 -1.3957  0.3939 -0.0749
  733SOL    HW2 2509   2.154   2.921   1.776 -1.3838  1.7943 -0.6694
  734SOL     OW 2510   4.220   1.294   1.526  0.0285 -0.1749  0.5640
  734SOL    HW1 2511   4.173   1.377   1.511 -0.7039 -0.7991 -0.6588
  734SOL    HW2 2512   4.308   1.311   1.492 -0.3846 -0.1843 -0.5344
  735SOL     OW 2513   2.152   1.621   4.627 -0.1478  0.8730  0.2003
  735SOL    HW1 2514   2.145   1.646   4.534 -0.1194 -0.6006 -0.2071
  735SOL    HW2 2515   2.061   1.609   4.655 -0.1012 -0.0848 -0.0370
  736SOL     OW 2516   4.421   3.226   3.192  0.2689 -0.0683  0.5851
  736SOL    HW1 2517   4.355   3.186   3.135  1.0642 -0.5537 -0.0067
  736SOL    HW2 2518   4.458   3.153   3.241  1.4822 -0.0159 -0.2423
  737SOL     OW 2519   0.818   3.937   1.069  0.5054  0.1220  0.4210
  737SOL    HW1 2520   0.734   3.979   1.054  0.2394 -0.0576  1.3580
  737SOL    HW2 2521   0.868   4.000   1.121  0.4894 -0.2856  0.9334
  738SOL     OW 2522   1.998   3.559   3.197 -0.4314 -0.3483 -0.1702
  738SOL    HW1 2523   1.961   3.495   3.137  0.4704 -0.1936 -0.9018
  738SOL    HW2 2524   1.936   3.563   3.269 -0.6915 -1.7672 -0.2997
  739SOL     OW 2525   1.036   2.312   3.125  0.5878  0.2522  0.5073
  739SOL    HW1 2526   0.998   2.296   3.212  0.8298  1.1915  0.7966
  739SOL    HW2 2527   1.082   2.395   3.135  0.6085  0.3653 -0.5357
  740SOL     OW 2528   2.526   4.638   4.019 -0.2193  0.5123  0.4490
  740SOL    HW1 2529   2.494   4.554   3.985 -0.2087  0.3734  0.7811
  740SOL    HW2 2530   2.520   4.698   3.944  0.1211  0.1274  0.1091
  741SOL     OW 2531   0.838   4.012   1.604  0.4262  0.0678 -0.0015
  741SOL    HW1 2532   0.767   4.019   1.668 -0.4463  0.9921 -1.0392
  741SOL    HW2 2533   0.821   4.083   1.543  1.3899 -0.6635 -1.1291
  742SOL     OW 2534   1.733   4.007   4.124  0.0395  0.2842 -0.3330
  742SOL    HW1 2535   1.767   3.925   4.159  1.4648  0.9216 -0.1730
  742SOL    HW2 2536   1.756   4.003   4.031 -0.2589  0.3195 -0.4072
  743SOL     OW 2537   4.121   0.013   4.872 -0.3052  0.2925 -0.2768
  743SOL    HW1 2538   4.161  -0.013   4.789 -3.4609 -0.0979 -1.7588
  743SOL    HW2 2539   4.062   0.085   4.849  0.4553  1.7091  2.0333
  744SOL     OW 2540   0.961   2.655   4.627 -0.3618 -0.0282  0.2786
  744SOL    HW1 2541   0.917   2.572   4.643  1.0041 -0.7571  0.3141
  744SOL    HW2 2542   1.029   2.634   4.562  0.5577  0.8721  0.9396
  745SOL     OW 2543   4.485   2.995   2.289 -0.0294 -0.2795  0.1029
  745SOL    HW1 2544   4.504   3.086   2.310  1.1586 -0.3703 -0.4853
  745SOL    HW2 2545   4.498   2.947   2.371  1.0479 -0.1449  0.0206
  746SOL     OW 2546   5.052   3.549   4.984 -0.0600 -0.1703  0.2767
  746SOL    HW1 2547   5.002   3.583   5.059 -1.2477 -0.3968 -0.3934
  746SOL    HW2 2548   5.113   3.619   4.962 -0.9827  0.6521  0.2915
  747SOL     OW 2549   4.633   4.430   4.493 -0.3062 -0.0454 -0.6314
  747SOL    HW1 2550   4.618   4.428   4.398  1.1988  0.2243 -0.8813
  747SOL    HW2 2551   4.657   4.521   4.511 -0.0647 -0.2222 -0.0719
  748SOL     OW 2552   5.091   3.755   4.501 -0.3008  0.1401  0.1118
  748SOL    HW1 2553   5.053   3.833   4.542 -0.3056 -0.0238  0.4181
  748SOL    HW2 2554   5.181   3.780   4.480 -0.0017 -0.0876  1.0905
  749SOL     OW 2555   1.268   3.166   1.906 -0.1246  0.0419  0.0918
  749SOL    HW1 2556   1.180   3.173   1.944  0.1243  1.3600  0.4464
  749SOL    HW2 2557   1.296   3.076   1.926 -1.7836 -0.7222 -0.8910
  750SOL     OW 2558   4.478   4.278   1.119 -0.0656 -0.0583 -0.1425
  750SOL    HW1 2559   4.521   4.279   1.204  1.9217 -0.6187 -1.1110
  750SOL    HW2 2560   4.486   4.367   1.086  0.3568 -0.1612 -0.3195
  751SOL     OW 2561   4.571   0.088   5.081 -0.3870  0.2941  0.2080
  751SOL    HW1 2562   4.486   0.130   5.086 -1.0586 -1.0371  0.2323
  751SOL    HW2 2563   4.559   0.017   5.018  1.3340  1.5336 -1.5617
  752SOL     OW 2564   2.215   2.613   0.916 -0.3386  0.1447  0.5606
  752SOL    HW1 2565   2.164   2.613   0.997 -1.5761  0.4227 -0.2163
  752SOL    HW2 2566   2.252   2.701   0.911  0.3936 -0.1181  1.2232
  753SOL     OW 2567   4.968   5.003   1.901 -0.2052 -0.0568 -0.0957
  753SOL    HW1 2568   4.876   4.979   1.900 -0.3481  0.5281 -0.9178
  753SOL    HW2 2569   4.970   5.092   1.937  0.0719 -0.1989  0.2480
  754SOL     OW 2570   0.751   0.445   4.769  0.1396 -0.6624 -0.3162
  754SOL    HW1 2571   0.672   0.479   4.810  1.4346 -0.6490  2.2628
  754SOL    HW2 2572   0.812   0.518   4.769  0.5307 -0.9833 -1.2509
  755SOL     OW 2573   5.213   1.728   0.568 -0.1662  0.3186  0.3283
  755SOL    HW1 2574   5.189   1.637   0.586 -1.3431  0.8177  1.3070
  755SOL    HW2 2575   5.219   1.769   0.654  2.0968  0.7597 -0.0133
  756SOL     OW 2576   4.493   5.099   1.762 -0.2967  0.0422  0.6995
  756SOL    HW1 2577   4.431   5.095   1.689  0.9172  0.7277 -0.3904
  756SOL    HW2 2578   4.503   5.193   1.780  2.2954  0.1012 -0.8018
  757SOL     OW 2579   1.250   0.669   3.148 -0.5650  0.0478 -0.2126
  757SOL    HW1 2580   1.195   0.693   3.074 -0.9614 -2.7095 -0.8690
  757SOL    HW2 2581   1.219   0.725   3.220 -3.8112 -0.9570 -0.7290
  758SOL     OW 2582   3.574   4.455   0.421  0.1304  0.5870  0.3533
  758SOL    HW1 2583   3.538   4.436   0.335 -0.6785 -0.0670  0.8252
  758SOL    HW2 2584   3.648   4.513   0.404  0.0858  0.3213 -0.7897
  759SOL     OW 2585   4.218   0.125   3.602  0.4763 -0.7024  0.1105
  759SOL    HW1 2586   4.227   0.168   3.517 -1.1437 -0.3963  0.0955
  759SOL    HW2 2587   4.218   0.197   3.665  3.5629 -1.0100  0.5661
  760SOL     OW 2588   3.018   3.076   4.582  0.7180  0.2557  0.4094
  760SOL    HW1 2589   3.004   3.055   4.674 -0.1726  1.2817  0.5229
  760SOL    HW2 2590   2.930   3.095   4.549  0.8862 -1.2590 -0.9496
  761SOL     OW 2591   2.271   3.898   1.836 -0.4856  0.0698  0.0707
  761SOL    HW1 2592   2.233   3.846   1.906 -1.0025  0.4076  0.0456
  761SOL    HW2 2593   2.335   3.840   1.795 -0.1203 -0.0983  0.8703
  762SOL     OW 2594   2.631   0.264   2.416  0.0540  0.8169  0.0182
  762SOL    HW1 2595   2.712   0.303   2.381  0.3404 -0.4051 -0.7007
  762SOL    HW2 2596   2.628   0.176   2.379 -2.3071  1.3038 -1.0631
  763SOL     OW 2597   0.544   3.531   2.927  0.0334 -0.3094  0.2621
  763SOL    HW1 2598   0.501   3.615   2.938  0.1291 -0.0919 -0.8930
  763SOL    HW2 2599   0.547   3.493   3.014  2.2538  1.9841  1.2399
  764SOL     OW 2600   2.636   3.939   3.709  0.2858  0.0543 -0.4881
  764SOL    HW1 2601   2.686   3.869   3.752 -0.2040 -0.1958 -0.3328
  764SOL    HW2 2602   2.703   4.001   3.680  0.5867  0.4957  1.1032
  765SOL     OW 2603   4.076   4.071   0.868 -0.2494  0.3387  0.2489
  765SOL    HW1 2604   4.095   4.112   0.952  3.4526 -2.0247  0.6683
  765SOL    HW2 2605   4.118   3.985   0.872  1.2487  0.6848 -4.4910
  766SOL     OW 2606   2.684   4.131   2.656 -0.4132 -0.2556  0.3024
  766SOL    HW1 2607   2.726   4.207   2.616  2.4669 -0.7553  2.2306
  766SOL    HW2 2608   2.668   4.071   2.583  0.6773  0.6612 -0.7073
  767SOL     OW 2609   3.659   3.194   3.438  0.1016  0.0810  0.7354
  767SOL    HW1 2610   3.610   3.127   3.390 -0.5060 -0.6700  2.3633
  767SOL    HW2 2611   3.603   3.215   3.513  1.7240  0.0736  1.9780
  768SOL     OW 2612   2.985   3.302   1.337  0.1024  0.5315 -0.0992
  768SOL    HW1 2613   2.908   3.279   1.390 -0.3563  0.7227 -0.6732
  768SOL    HW2 2614   2.953   3.300   1.247  0.4538  1.8605 -0.2588
  769SOL     OW 2615   3.092   0.011   0.486 -0.3946 -0.3116 -0.5550
  769SOL    HW1 2616   3.123  -0.045   0.557 -1.1098  0.9715  0.8163
  769SOL    HW2 2617   3.031  -0.043   0.437  0.5321 -1.3933 -0.5308
  770SOL     OW 2618   2.358   0.688   0.718  0.0359  0.0481 -0.2673
  770SOL    HW1 2619   2.401   0.624   0.661  0.7572  0.7877 -0.5497
  770SOL    HW2 2620   2.421   0.759   0.727 -0.6162  0.5528  0.3594
  771SOL     OW 2621   0.382   0.697   3.227  0.5789  0.1110 -0.2556
  771SOL    HW1 2622   0.294   0.724   3.199  1.3486  1.5292 -1.4142
  771SOL    HW2 2623   0.387   0.604   3.204 -0.3474  0.2122 -0.9081
  772SOL     OW 2624   3.769   2.010   0.636 -0.1557 -0.0175 -0.3913
  772SOL    HW1 2625   3.683   1.967   0.643 -0.8840  1.3503 -0.8360
  772SOL    HW2 2626   3.749   2.103   0.634  1.1744  0.2657 -2.6241
  773SOL     OW 2627   2.195   4.467   1.122  0.0366 -0.1828 -0.3719
  773SOL    HW1 2628   2.222   4.490   1.211  1.7264  0.9400 -1.1362
  773SOL    HW2 2629   2.146   4.544   1.091 -2.2091 -1.3369  0.2386
  774SOL     OW 2630   0.495   2.978   3.760 -0.4714  0.2439 -0.5111
  774SOL    HW1 2631   0.525   2.929   3.683 -2.5382  1.7409 -2.3098
  774SOL    HW2 2632   0.400   2.974   3.755 -0.6365  2.6406  0.5124
  775SOL     OW 2633   2.209   2.937   1.103  0.2364 -0.0623  0.1228
  775SOL    HW1 2634   2.265   2.884   1.046 -0.3095 -0.7618  0.2331
  775SOL    HW2 2635   2.269   2.999   1.145  1.2222 -2.0343  1.6767
  776SOL     OW 2636   4.711   0.077   1.300 -0.2217  0.7217  0.5112
  776SOL    HW1 2637   4.666   0.153   1.337 -1.2516  1.2485 -1.7737
  776SOL    HW2 2638   4.785   0.113   1.252 -0.2688  0.2404  0.0651
  777SOL     OW 2639   2.170   0.213   0.751 -0.0325  0.0121  0.2254
  777SOL    HW1 2640   2.098   0.216   0.688  0.3786 -0.5084 -0.2790
  777SOL    HW2 2641   2.187   0.304   0.773 -1.6524  0.0634  1.2770
  778SOL     OW 2642   2.670   0.596   2.835 -0.2010  0.6042 -0.3391
  778SOL    HW1 2643   2.717   0.552   2.906 -2.0811  1.6301  1.6168
  778SOL    HW2 2644   2.586   0.551   2.830 -1.3794  2.6330  0.3734
  779SOL     OW 2645   4.929   0.544   1.081 -0.0518  0.0187 -0.6517
  779SOL    HW1 2646   4.929   0.616   1.017  0.2796  0.0782 -0.5859
  779SOL    HW2 2647   5.013   0.500   1.067 -0.3090 -0.4342 -0.7786
  780SOL     OW 2648   0.986   2.537   2.660 -0.0506 -0.4539 -0.4543
  780SOL    HW1 2649   1.043   2.529   2.583  0.7208 -1.2953  0.2070
  780SOL    HW2 2650   0.897   2.540   2.623  0.3563 -0.1621 -1.4221
  781SOL     OW 2651   0.773   0.268   4.094  0.3346  0.0667 -0.0253
  781SOL    HW1 2652   0.821   0.249   4.176 -0.6267  0.5498  0.6548
  781SOL    HW2 2653   0.681   0.264   4.119  0.0615  2.4163 -0.5913
  782SOL     OW 2654   4.270   2.749   3.254  0.3357 -0.1053  0.4178
  782SOL    HW1 2655   4.280   2.693   3.331  0.2179 -0.5632  0.1012
  782SOL    HW2 2656   4.184   2.790   3.264  0.4365  0.0497  0.6664
  783SOL     OW 2657   2.109   1.831   2.975 -0.3082  0.4851  0.0886
  783SOL    HW1 2658   2.183   1.816   3.033 -0.4288  0.4058  0.2246
  783SOL    HW2 2659   2.081   1.743   2.949  0.0370  0.5306 -0.4643
  784SOL     OW 2660   0.003   2.159   4.648 -0.5036  0.8212 -0.3969
  784SOL    HW1 2661   0.031   2.177   4.737 -1.0304  0.7016 -0.2042
  784SOL    HW2 2662  -0.085   2.121   4.657  1.5095 -4.3062 -0.6052
  785SOL     OW 2663   1.118   5.106   4.750 -0.1213  0.0511  0.2321
  785SOL    HW1 2664   1.045   5.045   4.740 -1.1172  1.2597  0.0693
  785SOL    HW2 2665   1.144   5.098   4.842 -0.4308 -0.3897  0.2825
  786SOL     OW 2666   0.645   3.942   3.782  0.3213  0.1199 -0.0055
  786SOL    HW1 2667   0.676   3.989   3.860 -1.0101  0.0515  0.5691
  786SOL    HW2 2668   0.633   3.852   3.812  0.2287  0.0030 -0.3996
  787SOL     OW 2669   4.602   1.120   0.046 -0.3494 -0.6261  0.3249
  787SOL    HW1 2670   4.606   1.186   0.116  0.0317  0.4001 -0.6405
  787SOL    HW2 2671   4.687   1.077   0.049 -0.3842 -0.6744  0.5938
  788SOL     OW 2672   4.042   1.977   1.324 -0.4113  0.3624  0.4367
  788SOL    HW1 2673   4.064   2.063   1.359 -0.7123  1.6700 -2.4571
  788SOL    HW2 2674   4.119   1.923   1.341  0.9464  2.0365 -0.3174
  789SOL     OW 2675   1.950   4.709   4.533 -0.3494 -0.6728 -0.4048
  789SOL    HW1 2676   2.034   4.663   4.535  0.7201  1.1916  2.3522
  789SOL    HW2 2677   1.968   4.789   4.483 -0.9168 -1.0292 -1.1754
  790SOL     OW 2678   1.552   3.036   1.924  0.3767 -0.6516  0.4910
  790SOL    HW1 2679   1.527   3.062   2.013 -0.0950 -2.1624  0.8220
  790SOL    HW2 2680   1.615   3.102   1.897 -0.5406  0.6164  1.4108
  791SOL     OW 2681   3.228   1.940   3.664 -0.3923  0.0635 -0.5567
  791SOL    HW1 2682   3.276   1.905   3.739 -0.2103  1.6377  0.0770
  791SOL    HW2 2683   3.194   1.862   3.620 -1.9280 -0.8747  2.1127
  792SOL     OW 2684   2.714   5.029   2.859  0.4025  0.2953 -0.0462
  792SOL    HW1 2685   2.672   5.115   2.853 -0.4158  0.1767  3.0409
  792SOL    HW2 2686   2.773   5.037   2.934  1.3852 -1.4106 -0.6136
  793SOL     OW 2687   1.879   1.689   4.598  0.0321 -0.0678  0.2410
  793SOL    HW1 2688   1.826   1.676   4.676  2.2423  1.5551  2.0890
  793SOL    HW2 2689   1.857   1.778   4.569  2.4104  1.0287  1.6366
  794SOL     OW 2690   0.871   1.477   2.885 -0.2383 -0.2055 -0.1634
  794SOL    HW1 2691   0.942   1.493   2.823  0.2164  0.0833  0.4279
  794SOL    HW2 2692   0.896   1.398   2.931  0.1304  0.3787  0.6516
  795SOL     OW 2693   5.118   4.037   4.886 -0.3065  0.6530  0.0627
  795SOL    HW1 2694   5.147   3.946   4.880  1.1905  1.1088  0.4162
  795SOL    HW2 2695   5.087   4.058   4.798 -0.7175 -0.2125 -0.0020
  796SOL     OW 2696   3.812   0.338   4.192  0.1412 -0.3033  0.2205
  796SOL    HW1 2697   3.883   0.366   4.249  1.5857 -0.9538 -1.2125
  796SOL    HW2 2698   3.852   0.331   4.105 -1.2021 -2.4731 -0.2828
  797SOL     OW 2699   2.704   3.020   4.949 -0.0316  0.3462 -0.1297
  797SOL    HW1 2700   2.677   2.990   5.036  0.2158  1.8034  0.4799
  797SOL    HW2 2701   2.797   2.996   4.942 -0.3349 -0.7462 -0.4400
  798SOL     OW 2702   2.228   3.329   5.116 -0.6347  0.5091 -0.6031
  798SOL    HW1 2703   2.213   3.385   5.040 -0.1581  1.9624  0.3521
  798SOL    HW2 2704   2.144   3.327   5.162 -1.6124 -2.3355 -2.4222
  799SOL     OW 2705   4.289   0.003   2.095  0.1751 -0.0575 -0.7068
  799SOL    HW1 2706   4.235  -0.025   2.022  2.0873  0.9717 -2.5796
  799SOL    HW2 2707   4.256   0.090   2.117 -1.6399 -1.1325  0.9488
  800SOL     OW 2708   3.764   4.011   3.943  0.1071 -0.0356  0.4457
  800SOL    HW1 2709   3.836   4.070   3.966  0.4476 -0.4875  0.5437
  800SOL    HW2 2710   3.779   3.933   3.996  0.2957 -0.6656 -0.5174
  801SOL     OW 2711   3.811   0.894   3.399  0.3049  0.0959  0.0308
  801SOL    HW1 2712   3.816   0.937   3.485 -0.7201  0.0001  0.1561
  801SOL    HW2 2713   3.725   0.920   3.365  0.5228 -0.2282 -0.7742
  802SOL     OW 2714   2.110   1.385   1.102  0.1963  0.3780 -0.5008
  802SOL    HW1 2715   2.053   1.384   1.026 -0.9722 -0.3848  0.3716
  802SOL    HW2 2716   2.115   1.294   1.130  0.0074  0.7550  0.7845
  803SOL     OW 2717   4.464   2.457   1.582 -0.1276 -0.0976  0.4677
  803SOL    HW1 2718   4.411   2.383   1.612 -0.1219 -1.0199 -1.7287
  803SOL    HW2 2719   4.414   2.495   1.510  1.1793  0.3310 -0.2234
  804SOL     OW 2720   4.684   1.139   1.200 -0.1901  0.1515  0.1212
  804SOL    HW1 2721   4.600   1.175   1.173  0.3615  3.8726  2.9457
  804SOL    HW2 2722   4.727   1.114   1.118 -3.0906  0.3393 -1.5111
  805SOL     OW 2723   0.668   4.640   4.919 -0.0615 -0.2789 -0.0942
  805SOL    HW1 2724   0.630   4.680   4.841  0.0239 -1.5046 -0.7847
  805SOL    HW2 2725   0.711   4.561   4.886 -1.6179 -1.8170  1.4594
  806SOL     OW 2726   3.997   0.190   1.324 -0.3180 -0.5469 -0.2832
  806SOL    HW1 2727   4.046   0.221   1.248 -0.0308  0.4437  0.2978
  806SOL    HW2 2728   4.000   0.095   1.317 -0.8383 -0.4665 -1.8576
  807SOL     OW 2729   2.937   4.875   1.875  0.5958 -0.1847  0.1458
  807SOL    HW1 2730   2.858   4.832   1.909 -0.7562  2.5987  0.7514
  807SOL    HW2 2731   2.924   4.878   1.781 -0.0074  0.1599  0.2329
  808SOL     OW 2732   0.141   0.732   3.066  0.2674 -0.5342  0.2540
  808SOL    HW1 2733   0.121   0.675   2.992 -0.1994 -0.1835  0.1090
  808SOL    HW2 2734   0.084   0.702   3.136  0.9306 -1.0675  0.5735
  809SOL     OW 2735   4.939   0.031   0.192  0.3460 -0.0360 -0.2048
  809SOL    HW1 2736   4.845   0.048   0.188  0.0696 -1.6364 -0.9793
  809SOL    HW2 2737   4.978   0.116   0.210 -1.4619  0.1843  3.3075
  810SOL     OW 2738   2.536   3.570   2.284 -0.0460 -0.2278 -0.2294
  810SOL    HW1 2739   2.536   3.566   2.380  1.4978 -1.9817 -0.2735
  810SOL    HW2 2740   2.464   3.630   2.263 -0.4245  0.1688  2.0145
  811SOL     OW 2741   2.910   3.186   3.264  0.4683  0.2383  0.0378
  811SOL    HW1 2742   2.818   3.212   3.272 -0.2481 -1.6861 -1.4997
  811SOL    HW2 2743   2.922   3.121   3.334 -0.1662 -1.6010 -1.5129
  812SOL     OW 2744   0.911   1.322   4.592  0.6066 -0.5899 -0.1908
  812SOL    HW1 2745   0.992   1.272   4.591  0.8036 -0.2970 -2.7622
  812SOL    HW2 2746   0.924   1.387   4.661  2.7449 -0.2624 -0.8730
  813SOL     OW 2747   2.890   3.812   4.296  0.1084 -1.0722 -0.2909
  813SOL    HW1 2748   2.919   3.835   4.384  0.4305  0.0009 -0.6811
  813SOL    HW2 2749   2.799   3.843   4.292  0.1937 -0.8495 -0.4523
  814SOL     OW 2750   2.619   1.825   3.547 -0.4978  0.4144 -0.1248
  814SOL    HW1 2751   2.536   1.859   3.512 -0.3755  1.3808  0.4756
  814SOL    HW2 2752   2.595   1.743   3.591 -1.2231  0.9061  0.4204
  815SOL     OW 2753   3.132   4.178   1.304 -0.2878  0.4728 -0.2174
  815SOL    HW1 2754   3.133   4.169   1.209  0.3116  0.0363 -0.1719
  815SOL    HW2 2755   3.192   4.251   1.322  0.8103 -0.4518 -0.0765
  816SOL     OW 2756   0.902   0.695   4.756 -0.0213 -0.0175 -0.0856
  816SOL    HW1 2757   0.897   0.769   4.695  2.3801 -0.5370 -0.9366
  816SOL    HW2 2758   0.903   0.736   4.843  0.4972  0.9148 -0.5230
  817SOL     OW 2759   0.029   1.005   1.045  0.3314 -0.7702  0.2688
  817SOL    HW1 2760   0.050   1.083   1.096 -0.2454 -0.1920 -0.3760
  817SOL    HW2 2761   0.114   0.968   1.022  0.6312  0.4243 -0.5843
  818SOL     OW 2762   4.977   4.378   1.487 -0.3731  0.0044  0.4772
  818SOL    HW1 2763   4.894   4.425   1.487 -0.4427 -0.1099 -0.1559
  818SOL    HW2 2764   5.018   4.401   1.403 -1.4703 -2.9070 -0.9475
  819SOL     OW 2765   0.885   3.092   0.989  0.2079 -0.5977  0.8576
  819SOL    HW1 2766   0.811   3.152   1.000 -0.9926 -2.0723  0.9478
  819SOL    HW2 2767   0.924   3.119   0.906  0.1883  0.8359  1.2970
  820SOL     OW 2768   2.146   3.019   4.417  0.6723 -0.1282  0.1755
  820SOL    HW1 2769   2.225   2.970   4.440  2.1136  0.3459 -3.4386
  820SOL    HW2 2770   2.167   3.110   4.439  0.7702 -0.1372  0.1209
  821SOL     OW 2771   1.655   1.415   4.948  0.3648 -0.7998 -0.4614
  821SOL    HW1 2772   1.701   1.382   5.025  1.1188  1.4029  0.0556
  821SOL    HW2 2773   1.573   1.451   4.982  1.4881  1.8281 -0.3804
  822SOL     OW 2774   2.035   1.790   2.467 -0.4670 -0.7136  1.0141
  822SOL    HW1 2775   2.008   1.860   2.527 -1.7929 -0.2512 -0.0790
  822SOL    HW2 2776   1.998   1.815   2.382  0.7140 -1.7489  0.1619
  823SOL     OW 2777   3.958   0.674   0.629  0.3217 -0.0435 -0.6646
  823SOL    HW1 2778   3.889   0.740   0.620 -0.2193 -0.7384 -1.6672
  823SOL    HW2 2779   3.916   0.602   0.676  0.1271 -0.8055 -1.9986
  824SOL     OW 2780   1.040   2.944   2.614  0.0554  0.8234 -0.1506
  824SOL    HW1 2781   0.979   2.917   2.546 -0.0119  2.8570 -0.9244
  824SOL    HW2 2782   0.988   2.997   2.674  0.7144  1.2766  0.0341
  825SOL     OW 2783   1.933   3.447   1.303 -0.3171 -0.4800  0.3460
  825SOL    HW1 2784   1.841   3.473   1.315 -0.5760 -1.5110  0.6231
  825SOL    HW2 2785   1.983   3.526   1.326 -1.1430  0.1993 -0.1619
  826SOL     OW 2786   4.373   1.905   3.228  1.0559  0.2540 -0.4507
  826SOL    HW1 2787   4.302   1.896   3.165 -1.1115  0.4492  1.8864
  826SOL    HW2 2788   4.435   1.836   3.206 -1.6607 -2.3212 -0.2452
  827SOL     OW 2789   0.915   0.578   1.579  0.8519 -1.0941 -0.3732
  827SOL    HW1 2790   0.912   0.660   1.530 -0.3172 -0.9223 -0.0221
  827SOL    HW2 2791   0.867   0.516   1.524  0.3501 -1.1363  0.1090
  828SOL     OW 2792   3.103   0.795   3.399  0.0667 -0.0528  0.5295
  828SOL    HW1 2793   3.151   0.873   3.372 -0.0846 -0.4602 -0.9809
  828SOL    HW2 2794   3.011   0.818   3.386  0.0326 -0.5565 -0.1378
  829SOL     OW 2795   2.974   3.724   5.081 -0.4538  0.1069 -0.0686
  829SOL    HW1 2796   3.055   3.673   5.090 -0.8226 -0.5590 -0.4638
  829SOL    HW2 2797   2.962   3.767   5.166  1.1041  1.4046 -0.4844
  830SOL     OW 2798   0.166   4.242   4.515 -0.4586 -0.0399  0.4242
  830SOL    HW1 2799   0.107   4.266   4.586 -1.0750 -0.4174  0.0437
  830SOL    HW2 2800   0.110   4.199   4.451  0.3183 -0.8624  0.2901
  831SOL     OW 2801   0.745   0.068   2.621 -0.2301  0.0804 -0.4641
  831SOL    HW1 2802   0.676   0.076   2.687 -0.5709 -0.5265 -0.7396
  831SOL    HW2 2803   0.822   0.038   2.669 -1.1698 -2.8985 -0.7166
  832SOL     OW 2804   1.245   1.518   3.756  0.9189  0.1838 -0.7279
  832SOL    HW1 2805   1.245   1.610   3.783  0.9354 -0.2879  0.9852
  832SOL    HW2 2806   1.164   1.482   3.792  2.2563 -1.1280  1.0850
  833SOL     OW 2807   0.564   2.843   2.735  0.2066 -0.1437  0.0357
  833SOL    HW1 2808   0.519   2.891   2.804 -1.2006 -0.8009 -0.4071
  833SOL    HW2 2809   0.617   2.777   2.781  1.7516  1.4585  0.6189
  834SOL     OW 2810   1.045   0.281   3.163 -0.6595 -0.3347 -0.2755
  834SOL    HW1 2811   1.023   0.229   3.240  0.5367  0.7809  0.8341
  834SOL    HW2 2812   1.141   0.277   3.158 -0.5589  1.7232 -0.2081
  835SOL     OW 2813   3.913   2.344   1.164  0.1542 -0.4724 -0.7742
  835SOL    HW1 2814   3.997   2.349   1.119  0.1933  0.6602 -0.5959
  835SOL    HW2 2815   3.859   2.286   1.110  1.2183 -1.6573 -0.5970
  836SOL     OW 2816   2.116   3.495   4.919  0.2823  0.4043 -0.3134
  836SOL    HW1 2817   2.173   3.539   4.855 -1.4209 -0.7724 -2.7305
  836SOL    HW2 2818   2.036   3.477   4.870 -0.6124 -1.6510  1.8473
  837SOL     OW 2819   3.993   3.857   2.254 -0.1640  0.1363  0.3038
  837SOL    HW1 2820   4.044   3.911   2.314 -0.0943 -0.8622  1.1442
  837SOL    HW2 2821   3.927   3.917   2.219 -1.4849  0.2452  2.8857
  838SOL     OW 2822   2.788   2.105   1.581 -0.0384  0.4002  0.1409
  838SOL    HW1 2823   2.819   2.069   1.664  0.9873 -0.4027 -0.5611
  838SOL    HW2 2824   2.759   2.028   1.531  1.8302  0.5328 -1.2382
  839SOL     OW 2825   2.141   1.704   0.424 -0.3120  0.5725 -0.1557
  839SOL    HW1 2826   2.146   1.744   0.511 -0.8061 -0.5850  0.4136
  839SOL    HW2 2827   2.231   1.704   0.392 -0.0841  0.7230  0.4739
  840SOL     OW 2828   2.572   3.010   0.086 -0.4429 -0.3074  0.3737
  840SOL    HW1 2829   2.477   3.026   0.090 -0.5188 -0.9936  2.1070
  840SOL    HW2 2830   2.608   3.064   0.156  0.1381 -1.9619  1.3973
  841SOL     OW 2831   1.987   2.498   3.763 -0.3504 -0.6857  0.3280
  841SOL    HW1 2832   1.975   2.478   3.670 -1.2015  0.1564  0.2616
  841SOL    HW2 2833   1.909   2.463   3.806 -0.5007 -0.0468  0.5805
  842SOL     OW 2834   1.974   3.483   4.505 -0.1924 -0.1366  0.4824
  842SOL    HW1 2835   1.894   3.536   4.512 -0.3989 -0.4187  0.2761
  842SOL    HW2 2836   2.011   3.506   4.420  0.5893  0.8823  1.0824
  843SOL     OW 2837   1.442   1.345   3.327 -0.4978  0.5237  0.4583
  843SOL    HW1 2838   1.425   1.275   3.264 -0.1980  0.7198  0.1570
  843SOL    HW2 2839   1.446   1.301   3.412 -0.6324  0.2233  0.3081
  844SOL     OW 2840   1.359   4.785   2.450 -0.5216 -0.2315 -0.6138
  844SOL    HW1 2841   1.334   4.722   2.382 -0.7962 -0.7465 -0.0468
  844SOL    HW2 2842   1.436   4.830   2.415 -0.8830 -0.2310 -1.4201
  845SOL     OW 2843   2.381   2.513   3.555 -0.4090  0.4707  0.7436
  845SOL    HW1 2844   2.432   2.456   3.613 -1.4116 -0.5196  0.6659
  845SOL    HW2 2845   2.290   2.494   3.577 -0.8464 -0.9616 -2.1517
  846SOL     OW 2846   1.509   2.923   4.993 -0.1843 -0.3784  0.0128
  846SOL    HW1 2847   1.567   2.943   5.066  0.1610 -0.5240 -0.2162
  846SOL    HW2 2848   1.563   2.871   4.933  0.0860  1.2355 -1.1920
  847SOL     OW 2849   4.304   0.130   4.412  0.0265 -0.3566 -0.5982
  847SOL    HW1 2850   4.322   0.159   4.501 -1.4684 -0.4735 -0.2342
  847SOL    HW2 2851   4.261   0.045   4.423 -1.9683  0.5220 -1.3136
  848SOL     OW 2852   4.674   0.295   4.944 -0.2224 -0.1471  0.0321
  848SOL    HW1 2853   4.727   0.255   4.875 -1.7987 -0.8888 -0.7739
  848SOL    HW2 2854   4.640   0.220   4.993 -0.0800  0.3466  0.8832
  849SOL     OW 2855   5.206   3.624   1.340 -0.9394 -0.4970 -0.2709
  849SOL    HW1 2856   5.114   3.610   1.316 -0.7200  0.4229 -1.7125
  849SOL    HW2 2857   5.204   3.695   1.404 -1.4324 -2.2176  1.6996
  850SOL     OW 2858   2.532   0.082   0.431 -0.0283  0.2281  0.4208
  850SOL    HW1 2859   2.526   0.061   0.338 -3.2039 -1.8980  1.0394
  850SOL    HW2 2860   2.441   0.086   0.461  0.9527 -0.6864  3.7488
  851SOL     OW 2861   1.468   2.870   4.676  0.2843  0.5245 -0.0825
  851SOL    HW1 2862   1.459   2.811   4.601 -2.9150  0.0955  0.5702
  851SOL    HW2 2863   1.518   2.820   4.740 -0.1137 -0.4816 -0.5416
  852SOL     OW 2864   2.256   1.982   4.351  0.2471 -0.1764 -0.2875
  852SOL    HW1 2865   2.222   2.014   4.267  1.8781  0.5162 -0.6896
  852SOL    HW2 2866   2.244   2.057   4.411  0.6257 -0.1008 -0.3093
  853SOL     OW 2867   1.402   3.691   0.317  0.2009 -1.1122  0.2362
  853SOL    HW1 2868   1.386   3.630   0.244 -0.0305  1.7119 -2.1558
  853SOL    HW2 2869   1.321   3.687   0.368 -0.2212 -2.0298 -0.4646
  854SOL     OW 2870   3.515   4.655   2.675  0.0821  0.3620  0.5341
  854SOL    HW1 2871   3.421   4.637   2.662  0.1561  0.4058 -0.0838
  854SOL    HW2 2872   3.555   4.568   2.683  0.3055  0.2460 -1.5080
  855SOL     OW 2873   2.431   0.953   0.037 -0.2954 -0.4302 -0.3582
  855SOL    HW1 2874   2.342   0.927   0.014 -0.1644 -2.6216  1.4103
  855SOL    HW2 2875   2.420   1.024   0.100 -0.7568  0.0867 -1.0151
  856SOL     OW 2876   3.797   1.191   2.452  0.0183  0.2155  0.3553
  856SOL    HW1 2877   3.789   1.275   2.407  0.0357 -1.1729 -2.2801
  856SOL    HW2 2878   3.890   1.186   2.476  0.4603  0.0174 -1.3567
  857SOL     OW 2879   0.009   4.301   0.847  0.6606 -0.1975  0.6967
  857SOL    HW1 2880   0.081   4.244   0.873  1.1887  0.2951  0.3469
  857SOL    HW2 2881  -0.067   4.243   0.838  1.3195 -0.9271 -0.2253
  858SOL     OW 2882   3.083   2.635   0.452  0.2338 -0.4021  0.0492
  858SOL    HW1 2883   3.058   2.609   0.363  0.2561  0.1898 -0.1317
  858SOL    HW2 2884   3.061   2.559   0.506  0.0377 -0.6909 -0.4331
  859SOL     OW 2885   5.051   4.062   1.262 -0.3164  0.1654  0.5274
  859SOL    HW1 2886   4.974   4.103   1.222  0.3531  0.7917 -0.1378
  859SOL    HW2 2887   5.025   4.048   1.353 -2.1575 -2.0620 -0.3049
  860SOL     OW 2888   4.424   4.544   1.088 -0.4842 -0.0268  0.2363
  860SOL    HW1 2889   4.328   4.549   1.087 -0.4122  1.7402 -1.9117
  860SOL    HW2 2890   4.450   4.571   1.000  1.9901 -0.8580  0.6800
  861SOL     OW 2891   0.688   1.343   2.143 -0.5685  0.5383 -0.0282
  861SOL    HW1 2892   0.716   1.414   2.086 -0.1760  0.0919 -0.3949
  861SOL    HW2 2893   0.702   1.263   2.092 -1.5491  0.2314  0.1650
  862SOL     OW 2894   1.251   1.273   0.848 -0.3876 -0.2843  0.2279
  862SOL    HW1 2895   1.205   1.277   0.932 -1.9409 -0.3641 -0.5996
  862SOL    HW2 2896   1.315   1.203   0.859 -1.4975 -1.2074  0.9047
  863SOL     OW 2897   4.442   0.030   4.659  0.1467  0.2305 -0.2740
  863SOL    HW1 2898   4.369  -0.031   4.663 -0.5658  1.0598 -0.4620
  863SOL    HW2 2899   4.401   0.117   4.656  1.0678  0.6261 -2.4642
  864SOL     OW 2900   3.634   3.693   3.791  0.1442 -0.4562  0.1724
  864SOL    HW1 2901   3.615   3.733   3.876  0.2373  0.1282 -0.0793
  864SOL    HW2 2902   3.716   3.645   3.805  0.2762 -0.1818  0.3529
  865SOL     OW 2903   4.190   3.617   3.600  0.5946 -0.3715  0.4804
  865SOL    HW1 2904   4.224   3.663   3.677  0.2443  0.2087  0.2975
  865SOL    HW2 2905   4.252   3.545   3.585  1.6199  0.5305  0.2864
  866SOL     OW 2906   1.806   3.676  -0.000 -0.4616  0.1552 -0.6818
  866SOL    HW1 2907   1.813   3.767   0.030 -1.1989 -0.6191  1.9636
  866SOL    HW2 2908   1.712   3.660  -0.008 -0.3217 -0.2138 -1.7164
  867SOL     OW 2909   1.040   0.778   1.795 -0.0146 -0.1197 -0.6046
  867SOL    HW1 2910   1.055   0.833   1.872  1.2501 -1.0013 -0.2085
  867SOL    HW2 2911   1.084   0.824   1.724 -0.3917  0.2213 -0.6218
  868SOL     OW 2912   1.160   3.481   1.836  0.5900 -0.0032 -0.0134
  868SOL    HW1 2913   1.191   3.494   1.746  0.1793 -0.4734 -0.2271
  868SOL    HW2 2914   1.080   3.429   1.826  1.2444 -1.1554  0.7104
  869SOL     OW 2915   0.682   4.968   0.389 -0.2179 -0.0136  0.2599
  869SOL    HW1 2916   0.637   4.932   0.465 -0.5415 -0.6309 -0.2131
  869SOL    HW2 2917   0.664   5.062   0.392 -3.1861 -0.4893 -0.9872
  870SOL     OW 2918   4.065   3.318   2.999 -0.0449 -0.3033 -0.2215
  870SOL    HW1 2919   4.088   3.317   2.906  2.6016 -2.0004  0.4074
  870SOL    HW2 2920   4.015   3.238   3.013  1.7322 -1.3263  0.3231
  871SOL     OW 2921   5.136   3.362   0.029 -0.3323 -0.4377 -0.0022
  871SOL    HW1 2922   5.231   3.377   0.026 -0.0769 -2.0593 -1.3184
  871SOL    HW2 2923   5.099   3.428  -0.029  0.0141  0.0121  0.2838
  872SOL     OW 2924   3.242   2.818   4.682  0.1190  0.2712  0.2865
  872SOL    HW1 2925   3.302   2.862   4.622 -0.1643 -0.3401 -0.4495
  872SOL    HW2 2926   3.160   2.812   4.634  0.9013 -3.6028 -0.7760
  873SOL     OW 2927   4.703   1.219   3.019  0.1088 -0.2116  0.2146
  873SOL    HW1 2928   4.715   1.173   3.102  0.1924  0.3592  0.5242
  873SOL    HW2 2929   4.617   1.192   2.988  0.4816 -1.1690  0.0101
  874SOL     OW 2930   2.144   4.866   3.176  0.1727  0.0762 -0.5813
  874SOL    HW1 2931   2.186   4.782   3.191  1.7461  0.8038 -0.8198
  874SOL    HW2 2932   2.066   4.864   3.231  0.9227 -0.9869  0.4643
  875SOL     OW 2933   3.283   4.215   2.252  0.0945 -0.2773  0.5684
  875SOL    HW1 2934   3.272   4.120   2.252  0.3351 -0.3565  3.2317
  875SOL    HW2 2935   3.194   4.249   2.262 -0.2856 -0.0986 -2.8986
  876SOL     OW 2936   1.870   3.755   2.995 -0.4899 -0.1831 -0.1031
  876SOL    HW1 2937   1.798   3.783   3.052  0.7943  1.2859  0.8368
  876SOL    HW2 2938   1.926   3.702   3.052  2.1768  3.4349  0.8194
  877SOL     OW 2939   4.576   4.334   2.981 -0.1886 -0.1273 -0.7290
  877SOL    HW1 2940   4.590   4.428   2.971 -0.2314  0.1220  1.4734
  877SOL    HW2 2941   4.508   4.326   3.048 -0.4117 -1.7219 -1.1174
  878SOL     OW 2942   2.107   1.192   2.401 -0.6511 -0.0553 -0.0105
  878SOL    HW1 2943   2.105   1.242   2.483 -0.1873 -0.2401  0.1139
  878SOL    HW2 2944   2.199   1.169   2.389 -0.6523  0.3727 -0.8362
  879SOL     OW 2945   3.908   3.529   3.984  0.1228  0.5122 -0.1728
  879SOL    HW1 2946   3.983   3.483   4.023 -1.1101 -0.2345  1.3933
  879SOL    HW2 2947   3.900   3.493   3.896  0.4082 -0.8368  0.3468
  880SOL     OW 2948   3.496   3.237   2.225  0.0039 -0.3414  0.5662
  880SOL    HW1 2949   3.423   3.266   2.280 -0.4636  0.2964 -0.3851
  880SOL    HW2 2950   3.481   3.278   2.140  2.2553  0.9864  0.7573
  881SOL     OW 2951   2.506   1.114   4.418 -0.7329 -0.4357  0.3859
  881SOL    HW1 2952   2.495   1.090   4.326 -0.1111 -1.7142  0.6310
  881SOL    HW2 2953   2.507   1.210   4.418  0.1661 -0.4347 -1.0338
  882SOL     OW 2954   2.678   1.081   0.456 -0.7455  0.1813  0.1049
  882SOL    HW1 2955   2.626   1.159   0.474 -2.2931 -0.9101  0.5056
  882SOL    HW2 2956   2.729   1.066   0.535 -0.5258  0.7160  0.0661
  883SOL     OW 2957   0.491   4.164   1.708  0.4149  0.6351 -0.1160
  883SOL    HW1 2958   0.412   4.176   1.760  0.7172 -2.8857  1.3543
  883SOL    HW2 2959   0.460   4.153   1.618 -0.6763  0.3096  0.2963
  884SOL     OW 2960   2.103   4.716   1.014  0.0781  0.4746 -0.3546
  884SOL    HW1 2961   2.131   4.785   0.954  0.5910 -0.5077 -1.2636
  884SOL    HW2 2962   2.161   4.725   1.089  1.9335 -0.6379 -1.6151
  885SOL     OW 2963   1.323   2.065   1.982  0.4088 -0.1061  0.7307
  885SOL    HW1 2964   1.271   2.020   2.048  0.9676  0.0421  1.2774
  885SOL    HW2 2965   1.342   1.998   1.916  0.5443 -0.4650  1.1325
  886SOL     OW 2966   3.453   1.471   1.547 -0.4931 -0.3095 -0.5151
  886SOL    HW1 2967   3.499   1.404   1.495 -0.2228 -0.9762  0.5590
  886SOL    HW2 2968   3.499   1.471   1.631 -0.3716  1.3802 -0.5663
  887SOL     OW 2969   1.663   2.216   4.029 -0.0694 -0.2419 -0.8271
  887SOL    HW1 2970   1.627   2.297   3.992  0.6181 -0.5180 -2.1337
  887SOL    HW2 2971   1.627   2.147   3.974 -0.0418 -0.7630 -0.1873
  888SOL     OW 2972   2.369   4.554   2.565  0.2420 -0.0636  0.0082
  888SOL    HW1 2973   2.295   4.589   2.515  0.9765  1.1229 -0.2703
  888SOL    HW2 2974   2.359   4.459   2.558 -1.7940  0.0639  0.7853
  889SOL     OW 2975   3.667   4.134   2.253  0.3617 -0.5433  0.3075
  889SOL    HW1 2976   3.703   4.089   2.329 -1.2498 -2.8412 -0.2279
  889SOL    HW2 2977   3.591   4.081   2.227  1.1537 -0.1133 -3.1740
  890SOL     OW 2978   2.665   1.209   1.611 -0.0930  0.3418  0.1159
  890SOL    HW1 2979   2.611   1.225   1.533  0.3017 -0.4116 -0.3189
  890SOL    HW2 2980   2.642   1.120   1.638 -0.9181  0.9321  1.4275
  891SOL     OW 2981   0.638   2.570   4.320  0.3322  0.1847 -0.0351
  891SOL    HW1 2982   0.671   2.518   4.394 -1.6112 -1.6958 -0.4243
  891SOL    HW2 2983   0.624   2.657   4.357  3.4074  0.4054  0.7077
  892SOL     OW 2984   3.179   3.596   3.486 -0.1355  0.2842 -0.2957
  892SOL    HW1 2985   3.264   3.570   3.523  0.3536  1.1857 -0.7649
  892SOL    HW2 2986   3.149   3.518   3.440  0.4526 -0.0408 -0.1422
  893SOL     OW 2987   4.892   2.228   1.547 -0.4017  0.1910  0.2572
  893SOL    HW1 2988   4.982   2.232   1.579 -0.7969 -0.0009  1.4003
  893SOL    HW2 2989   4.869   2.135   1.548  0.5061 -0.1507 -3.2451
  894SOL     OW 2990   2.633   1.020   1.953 -0.0177  0.3921 -0.1229
  894SOL    HW1 2991   2.545   0.985   1.940 -0.2966  0.8935  0.3874
  894SOL    HW2 2992   2.685   0.979   1.884 -0.2507 -1.3011  0.6771
  895SOL     OW 2993   4.964   3.550   2.244  0.1439 -0.2376 -0.3876
  895SOL    HW1 2994   5.041   3.606   2.253  0.6553 -0.5493 -2.5031
  895SOL    HW2 2995   4.985   3.471   2.294  1.5691 -0.6782 -1.6584
  896SOL     OW 2996   1.595   1.736   4.314 -0.2134 -0.0839 -0.0365
  896SOL    HW1 2997   1.505   1.743   4.347 -0.8307 -0.1404 -1.6744
  896SOL    HW2 2998   1.594   1.785   4.232  2.0277  2.4878  1.3979
  897SOL     OW 2999   1.183   4.952   0.059 -0.1955  0.3455  0.2207
  897SOL    HW1 3000   1.138   4.911  -0.015  1.5986 -0.2088 -0.5783
  897SOL    HW2 3001   1.231   5.025   0.022  0.3318  0.3588  0.9124
  898SOL     OW 3002   2.973   0.463   0.659 -0.3158  0.4262  0.1257
  898SOL    HW1 3003   2.961   0.399   0.590 -0.2448 -0.7425  1.1680
  898SOL    HW2 3004   3.053   0.511   0.634  0.1808 -0.5459 -0.1748
  899SOL     OW 3005   4.040   0.984   0.642 -0.6541  0.3571 -0.6076
  899SOL    HW1 3006   3.956   0.939   0.653 -1.6522  2.3548  0.1696
  899SOL    HW2 3007   4.089   0.928   0.581 -2.5855 -0.7703 -1.1758
  900SOL     OW 3008   0.081   3.876   3.149 -0.3460  0.1558 -0.4167
  900SOL    HW1 3009   0.031   3.901   3.227 -0.5951 -0.5776 -0.3380
  900SOL    HW2 3010   0.033   3.918   3.077 -1.3529 -0.8942 -0.3869
  901SOL     OW 3011   3.632   1.294   1.398  0.7484 -0.2906 -0.0453
  901SOL    HW1 3012   3.625   1.202   1.372 -0.0891 -0.2462  0.0304
  901SOL    HW2 3013   3.725   1.305   1.419  0.7272 -1.2963  0.6076
  902SOL     OW 3014   2.447   0.140   0.835 -0.3106 -0.2230 -0.2775
  902SOL    HW1 3015   2.509   0.160   0.766  0.4289  2.7192  1.1900
  902SOL    HW2 3016   2.362   0.139   0.790  0.2755  0.3960 -1.4358
  903SOL     OW 3017   4.743   1.975   2.667 -0.2294 -0.4129 -0.2496
  903SOL    HW1 3018   4.800   2.049   2.690  0.1815 -0.9261  0.4082
  903SOL    HW2 3019   4.803   1.907   2.636 -0.5691 -0.6179 -0.4611
  904SOL     OW 3020   2.980   2.596   0.198 -0.6499  0.7723  0.4422
  904SOL    HW1 3021   2.898   2.646   0.197 -2.2914 -1.8247 -2.3407
  904SOL    HW2 3022   3.029   2.629   0.122 -0.7048 -0.1510 -0.0036
  905SOL     OW 3023   4.459   2.270   3.180  0.2406 -0.2271  0.1569
  905SOL    HW1 3024   4.485   2.192   3.229 -0.8148 -0.8679 -0.3015
  905SOL    HW2 3025   4.542   2.315   3.161  0.8961 -1.5146 -0.0503
  906SOL     OW 3026   5.178   0.089   4.476  0.3270 -0.0697 -0.1438
  906SOL    HW1 3027   5.136   0.175   4.464 -2.6087 -1.4645 -0.2050
  906SOL    HW2 3028   5.149   0.060   4.562  2.4453 -0.4215  0.4716
  907SOL     OW 3029   5.246   5.075   0.363 -0.0541  0.0565 -0.0413
  907SOL    HW1 3030   5.219   4.997   0.314  1.0735  0.4573 -1.3080
  907SOL    HW2 3031   5.338   5.087   0.341  0.3008  0.6139  1.6936
  908SOL     OW 3032   4.965   4.846   0.222  0.1932  0.1817  0.4440
  908SOL    HW1 3033   4.929   4.933   0.205 -0.6285 -0.0193  1.1039
  908SOL    HW2 3034   5.019   4.826   0.145 -0.8721  0.6175 -0.4291
  909SOL     OW 3035   3.792   4.130   1.675  0.5527 -0.1680  0.3479
  909SOL    HW1 3036   3.842   4.052   1.650 -1.6542 -1.6316  0.4357
  909SOL    HW2 3037   3.746   4.155   1.595  0.4430  0.4365  0.6040
  910SOL     OW 3038   1.319   0.137   4.636  0.1228 -0.2461  0.2151
  910SOL    HW1 3039   1.318   0.132   4.540  0.4416  0.7311  0.1604
  910SOL    HW2 3040   1.232   0.106   4.662  0.4216 -1.5826 -0.3263
  911SOL     OW 3041   1.003   4.994   4.158  0.1840 -0.0116  0.0381
  911SOL    HW1 3042   0.968   5.067   4.210 -0.4204 -1.0009  1.0599
  911SOL    HW2 3043   1.097   4.994   4.177  0.1950  0.5328 -0.0048
  912SOL     OW 3044   2.789   0.758   4.426  0.3566 -0.3246  0.2350
  912SOL    HW1 3045   2.772   0.849   4.452  2.3675 -0.3100  1.5994
  912SOL    HW2 3046   2.702   0.722   4.408 -0.4276  2.1012 -1.1821
  913SOL     OW 3047   3.954   3.625   4.488 -0.4661 -0.2008  0.3515
  913SOL    HW1 3048   4.003   3.606   4.408 -0.8971 -0.7568  0.2159
  913SOL    HW2 3049   4.011   3.685   4.537  0.7163 -1.4650  0.5602
  914SOL     OW 3050   3.796   3.145   2.200 -0.4623  0.1814  0.4276
  914SOL    HW1 3051   3.860   3.208   2.234 -0.3312  0.5806 -0.5528
  914SOL    HW2 3052   3.711   3.185   2.219 -0.3756  0.8587 -0.5514
  915SOL     OW 3053   4.187   1.588   4.870 -0.2351  0.1039  0.1617
  915SOL    HW1 3054   4.097   1.589   4.902 -0.1571 -0.2389  0.4024
  915SOL    HW2 3055   4.206   1.495   4.856  0.2343  0.1391  0.5541
  916SOL     OW 3056   3.267   2.134   1.871  0.1144 -0.7517  0.5301
  916SOL    HW1 3057   3.256   2.090   1.955 -1.2247  0.5368  1.0524
  916SOL    HW2 3058   3.178   2.147   1.838  0.4056  2.2183  0.7740
  917SOL     OW 3059   2.464   3.037   4.026  0.1323 -0.7256 -0.4011
  917SOL    HW1 3060   2.478   3.132   4.024 -0.1085 -0.6353  1.8228
  917SOL    HW2 3061   2.552   3.000   4.035  0.1150 -0.6579  0.0588
  918SOL     OW 3062   5.104   1.255   3.552  0.0681 -0.5305  0.7007
  918SOL    HW1 3063   5.154   1.184   3.512  0.5072 -0.6838  1.5066
  918SOL    HW2 3064   5.171   1.314   3.586 -0.2853  0.6089 -0.5286
  919SOL     OW 3065   1.158   3.564   0.958 -0.0278  0.0447  0.1717
  919SOL    HW1 3066   1.093   3.541   0.892  0.4155 -0.3182 -0.1481
  919SOL    HW2 3067   1.141   3.505   1.031  2.1367 -2.5071 -1.2807
  920SOL     OW 3068   1.078   3.835   1.932  0.4622 -0.3000 -0.0600
  920SOL    HW1 3069   1.103   3.873   2.016 -1.3559 -0.5921  0.6523
  920SOL    HW2 3070   1.044   3.748   1.954 -0.8090 -0.0623 -0.9710
  921SOL     OW 3071   4.350   3.933   3.942  0.1195 -0.1464 -0.0170
  921SOL    HW1 3072   4.259   3.945   3.968  0.5179  0.9735  0.9279
  921SOL    HW2 3073   4.360   3.988   3.864 -0.0673 -0.4519 -0.2579
  922SOL     OW 3074   3.771   1.509   0.621 -0.0955  0.6541  0.7319
  922SOL    HW1 3075   3.839   1.568   0.589 -0.4896  0.9235  0.3834
  922SOL    HW2 3076   3.721   1.562   0.683 -0.4301  0.6734  0.4441
  923SOL     OW 3077   4.085   0.644   0.935  0.4609  0.3853 -0.0613
  923SOL    HW1 3078   4.180   0.641   0.945  0.4800 -0.9377 -0.4723
  923SOL    HW2 3079   4.071   0.645   0.841  0.0374 -2.0688 -0.0521
  924SOL     OW 3080   0.838   1.632   0.322 -0.0315  0.4966  0.2019
  924SOL    HW1 3081   0.794   1.626   0.408 -0.5380  0.6557 -0.0419
  924SOL    HW2 3082   0.868   1.722   0.317 -0.9313  0.7849 -0.2276
  925SOL     OW 3083   2.619   5.054   3.860  0.0427  0.0718  0.2728
  925SOL    HW1 3084   2.618   5.018   3.949 -3.4863  0.4738  0.4776
  925SOL    HW2 3085   2.550   5.005   3.814 -0.7659  2.4361 -1.1322
  926SOL     OW 3086   3.656   2.888   3.854  0.3042 -0.1381 -0.6298
  926SOL    HW1 3087   3.616   2.810   3.814 -0.5809  0.2030 -0.3984
  926SOL    HW2 3088   3.651   2.872   3.948  3.5237 -1.5213 -0.6213
  927SOL     OW 3089   4.517   0.575   4.530 -1.0162  0.0508  0.0336
  927SOL    HW1 3090   4.601   0.558   4.573 -0.1160  1.7605 -0.9841
  927SOL    HW2 3091   4.502   0.499   4.475 -0.1745 -0.2984  0.2782
  928SOL     OW 3092   2.958   4.718   2.986  0.1274  0.6516 -0.0452
  928SOL    HW1 3093   2.912   4.732   2.903 -0.6895  0.7791  0.4258
  928SOL    HW2 3094   2.984   4.626   2.984  0.3223  0.7109 -0.5409
  929SOL     OW 3095   2.232   1.130   1.201  0.0146 -0.2934 -0.4544
  929SOL    HW1 3096   2.210   1.110   1.292  1.1642  0.5539  0.0300
  929SOL    HW2 3097   2.284   1.056   1.171  1.7691  0.5794  0.3899
  930SOL     OW 3098   2.262   1.032   3.912  0.3934  0.4827 -0.3711
  930SOL    HW1 3099   2.200   1.088   3.865  0.6754  0.7748 -0.3985
  930SOL    HW2 3100   2.340   1.087   3.924  0.5680  0.1901 -0.1486
  931SOL     OW 3101   2.043   3.066   0.022  0.0219  0.1973  0.4287
  931SOL    HW1 3102   1.988   2.988   0.028  1.3719 -0.5668  3.3568
  931SOL    HW2 3103   2.041   3.088  -0.071 -3.5934 -0.9585  0.1467
  932SOL     OW 3104   0.586   1.951   4.601 -0.3575 -0.2620 -0.0783
  932SOL    HW1 3105   0.506   2.003   4.611  1.4811  2.4767  0.9183
  932SOL    HW2 3106   0.590   1.898   4.681 -0.3242  0.8359  0.6630
  933SOL     OW 3107   2.308   4.322   0.017  0.4034  0.1418 -0.0799
  933SOL    HW1 3108   2.389   4.342   0.065  0.6633 -0.2575 -0.3481
  933SOL    HW2 3109   2.259   4.266   0.077  0.3933  0.2591  0.0221
  934SOL     OW 3110   3.813   3.261   0.099  0.1241 -0.5775  0.7652
  934SOL    HW1 3111   3.860   3.294   0.176  0.5459  1.2612 -0.2250
  934SOL    HW2 3112   3.811   3.166   0.110  0.4278 -0.3596  2.8889
  935SOL     OW 3113   4.368   2.105   2.665 -0.2689 -0.5499  0.1143
  935SOL    HW1 3114   4.417   2.169   2.613  0.2526 -1.3709 -0.4223
  935SOL    HW2 3115   4.410   2.107   2.751  0.2368 -0.7072 -0.1229
  936SOL     OW 3116   5.022   2.764   0.845 -0.0862  0.0166 -0.1469
  936SOL    HW1 3117   5.050   2.805   0.926  0.0264  0.6723 -0.5179
  936SOL    HW2 3118   4.981   2.834   0.795 -0.3679 -0.4366 -0.5578
  937SOL     OW 3119   1.550   2.998   3.005  0.1215 -0.1683 -0.1985
  937SOL    HW1 3120   1.469   3.044   2.984 -0.5879 -0.8959  0.8750
  937SOL    HW2 3121   1.533   2.907   2.983  0.4527 -0.4151  0.5253
  938SOL     OW 3122   0.452   1.934   2.993  0.1734  0.0014  0.1305
  938SOL    HW1 3123   0.493   1.942   3.080 -0.5447 -0.0453  0.4764
  938SOL    HW2 3124   0.440   1.840   2.981  1.0908 -0.0500 -0.4078
  939SOL     OW 3125   2.835   0.533   1.566  0.2283 -0.3037 -0.5287
  939SOL    HW1 3126   2.879   0.618   1.558  0.6448 -0.4667  0.0217
  939SOL    HW2 3127   2.742   0.553   1.560  0.2613  0.3584  1.0004
  940SOL     OW 3128   3.623   5.043   2.158  0.3913 -0.9218  0.0917
  940SOL    HW1 3129   3.641   4.977   2.225  0.9785 -0.7360  0.1247
  940SOL    HW2 3130   3.534   5.072   2.176  0.7237 -0.5026  1.1148
  941SOL     OW 3131   0.238   2.322   0.351 -0.0366  0.3535 -0.2435
  941SOL    HW1 3132   0.195   2.319   0.437  2.1983  0.6122  0.8962
  941SOL    HW2 3133   0.331   2.311   0.370  0.7827  3.0950 -2.4010
  942SOL     OW 3134   2.493   1.650   1.919  0.0001  0.0858 -0.0937
  942SOL    HW1 3135   2.457   1.566   1.890 -0.0864 -1.1104  3.2490
  942SOL    HW2 3136   2.416   1.706   1.931 -0.3506 -0.7017  1.6032
  943SOL     OW 3137   3.398   4.754   2.078  0.2300  0.3707 -0.5017
  943SOL    HW1 3138   3.364   4.843   2.086  1.5516  0.7214  1.5467
  943SOL    HW2 3139   3.353   4.705   2.147  0.5694 -0.2169 -0.6889
  944SOL     OW 3140   4.633   0.392   0.331 -0.7515  0.9432 -0.3698
  944SOL    HW1 3141   4.702   0.364   0.271  1.4776 -0.1242  2.5821
  944SOL    HW2 3142   4.561   0.331   0.314  1.0056 -1.3697  0.1624
  945SOL     OW 3143   4.163   0.237   2.084  0.2296  0.7399 -0.2908
  945SOL    HW1 3144   4.253   0.271   2.080 -0.2774  2.1916  0.1818
  945SOL    HW2 3145   4.109   0.311   2.057 -0.9411  0.4028  1.0982
  946SOL     OW 3146   2.684   2.868   3.655 -0.6748 -0.0569  0.0314
  946SOL    HW1 3147   2.736   2.817   3.594 -0.0636  1.6961 -0.9424
  946SOL    HW2 3148   2.609   2.812   3.676 -0.7102 -0.8146 -2.0460
  947SOL     OW 3149   2.013   2.424   2.116 -0.1338  0.0720  0.2539
  947SOL    HW1 3150   1.966   2.501   2.149 -0.1383 -0.1436  0.7468
  947SOL    HW2 3151   1.996   2.355   2.180  0.2289 -0.2204  0.0397
  948SOL     OW 3152   1.807   2.031   3.618 -0.1032 -0.3143  0.3886
  948SOL    HW1 3153   1.771   2.094   3.555  1.8988 -0.4151 -0.8957
  948SOL    HW2 3154   1.769   1.947   3.592  0.5261 -0.3161 -0.5648
  949SOL     OW 3155   3.508   2.208   2.925 -0.6134  0.4151 -0.3351
  949SOL    HW1 3156   3.500   2.128   2.977 -0.6642 -0.8508 -2.2310
  949SOL    HW2 3157   3.419   2.228   2.897 -0.4160  0.2894 -1.0744
  950SOL     OW 3158   1.112   3.824   0.098  0.0638 -0.7823 -0.0595
  950SOL    HW1 3159   1.105   3.851   0.190  0.7339  1.9695 -0.7591
  950SOL    HW2 3160   1.064   3.892   0.050  2.1303 -0.6193 -1.9622
  951SOL     OW 3161   4.469   4.281   3.454 -0.0844 -0.0296 -0.2927
  951SOL    HW1 3162   4.537   4.218   3.430 -0.7221 -1.7142  2.2501
  951SOL    HW2 3163   4.387   4.235   3.437 -0.6076  1.1567 -1.0759
  952SOL     OW 3164   0.254   2.519   2.761 -0.5341  0.2548  0.0790
  952SOL    HW1 3165   0.221   2.587   2.820  0.1218  1.2372 -0.6703
  952SOL    HW2 3166   0.349   2.526   2.767 -0.4669 -0.4192 -0.2079
  953SOL     OW 3167   1.527   1.649   0.620 -0.2752  0.0574  0.0657
  953SOL    HW1 3168   1.434   1.626   0.629 -0.3579  0.7038  0.8455
  953SOL    HW2 3169   1.540   1.653   0.525 -1.0228 -0.1112 -0.0528
  954SOL     OW 3170   3.081   1.530   3.525  0.2135  0.3302  0.0556
  954SOL    HW1 3171   3.037   1.530   3.611 -0.7497  2.1427 -0.4189
  954SOL    HW2 3172   3.143   1.602   3.530  0.4724  0.1583 -0.6250
  955SOL     OW 3173   4.644   2.802   0.780 -0.3192 -0.5299  0.4709
  955SOL    HW1 3174   4.582   2.775   0.713  0.1450 -1.0154  0.2291
  955SOL    HW2 3175   4.702   2.726   0.790  0.8441  0.2755 -0.0386
  956SOL     OW 3176   0.749   4.133   2.429  0.4358  0.7245  0.1524
  956SOL    HW1 3177   0.826   4.077   2.418  0.8128  1.3051 -0.1623
  956SOL    HW2 3178   0.705   4.097   2.505  1.1546  0.5443  0.4886
  957SOL     OW 3179   2.115   0.610   1.096 -0.3578 -0.2722  0.1453
  957SOL    HW1 3180   2.058   0.686   1.102 -0.7768 -0.6136  0.4712
  957SOL    HW2 3181   2.121   0.576   1.185  1.1430  0.3313  0.2914
  958SOL     OW 3182   2.228   4.349   2.730  0.4894 -0.3431  0.3044
  958SOL    HW1 3183   2.140   4.370   2.697  0.5486 -1.7587 -0.7946
  958SOL    HW2 3184   2.228   4.382   2.820 -1.0291  0.0354  0.1860
  959SOL     OW 3185   3.141   4.806   4.583  0.2055 -0.2081 -0.5207
  959SOL    HW1 3186   3.152   4.755   4.663 -1.0616 -1.7765 -1.3142
  959SOL    HW2 3187   3.217   4.782   4.529  0.9391  0.6761  0.1152
  960SOL     OW 3188   5.149   1.476   0.663  0.1368  0.5623 -0.2775
  960SOL    HW1 3189   5.094   1.460   0.740  1.0034  0.5303  0.3473
  960SOL    HW2 3190   5.201   1.396   0.654  0.5403  0.8440 -0.4725
  961SOL     OW 3191   3.445   2.452   3.688  0.4508 -0.3702  0.3601
  961SOL    HW1 3192   3.465   2.472   3.596  0.3422  0.8298  0.5950
  961SOL    HW2 3193   3.353   2.476   3.698  0.8338  0.7999  1.1422
  962SOL     OW 3194   2.694   2.202   4.836  0.0157  0.2776  0.2766
  962SOL    HW1 3195   2.741   2.263   4.781  0.4647  0.2633  0.6429
  962SOL    HW2 3196   2.710   2.232   4.925 -3.2312  2.1403  0.3114
  963SOL     OW 3197   0.451   2.380   0.071  0.1634  0.1186 -0.7598
  963SOL    HW1 3198   0.541   2.369   0.102  0.3800  0.9918 -1.0747
  963SOL    HW2 3199   0.407   2.427   0.141 -0.1187 -0.5156 -0.5026
  964SOL     OW 3200   2.726   1.065   5.037 -0.4596  0.1503  0.5286
  964SOL    HW1 3201   2.753   1.084   5.127 -0.7734  0.6411  0.5184
  964SOL    HW2 3202   2.651   1.005   5.047 -0.4575  0.1580  0.5912
  965SOL     OW 3203   0.337   0.488   1.021 -0.1265  0.1871 -0.2029
  965SOL    HW1 3204   0.364   0.565   1.071 -0.8140 -0.4887  1.2211
  965SOL    HW2 3205   0.262   0.454   1.069  0.6971 -1.8787 -0.3459
  966SOL     OW 3206   3.538   4.821   0.515 -0.3097  0.1772 -0.1163
  966SOL    HW1 3207   3.452   4.783   0.533 -0.6935  1.0685 -0.0076
  966SOL    HW2 3208   3.600   4.756   0.546 -0.9551 -0.1500  0.5222
  967SOL     OW 3209   0.331   1.981   4.147  0.1753  0.6421  0.2040
  967SOL    HW1 3210   0.330   2.066   4.191  1.7509  0.2466  1.0565
  967SOL    HW2 3211   0.417   1.975   4.107  0.2549 -0.7339  0.5307
  968SOL     OW 3212   1.332   1.760   3.804  0.3976  0.0192 -0.1631
  968SOL    HW1 3213   1.302   1.850   3.812  0.0124 -0.1212  0.0037
  968SOL    HW2 3214   1.373   1.755   3.718 -1.0819 -0.0848 -0.8663
  969SOL     OW 3215   4.763   4.011   1.703  0.5747  0.1677  0.4976
  969SOL    HW1 3216   4.690   4.058   1.662  0.0470 -0.3863  0.7922
  969SOL    HW2 3217   4.723   3.932   1.739  1.5386 -0.7814 -0.4588
  970SOL     OW 3218   0.623   3.816   2.533 -0.2928 -0.2856 -0.2168
  970SOL    HW1 3219   0.688   3.773   2.478 -0.6680 -0.8415 -0.2268
  970SOL    HW2 3220   0.572   3.870   2.472  0.9281  1.0930 -0.0295
  971SOL     OW 3221   3.656   0.550   2.452  0.2714  0.4541 -0.0721
  971SOL    HW1 3222   3.700   0.527   2.533 -1.7587 -0.2218  0.8791
  971SOL    HW2 3223   3.611   0.470   2.425  0.1133  0.9505 -1.3316
  972SOL     OW 3224   1.745   2.417   0.983 -0.6821 -0.0471 -0.0621
  972SOL    HW1 3225   1.713   2.328   1.002  0.4908 -0.2774  0.8830
  972SOL    HW2 3226   1.765   2.453   1.070  0.6962  0.4379 -0.5763
  973SOL     OW 3227   4.123   4.610   2.128  0.5263  0.0036  0.2527
  973SOL    HW1 3228   4.060   4.587   2.059  0.9378 -0.9084  0.1714
  973SOL    HW2 3229   4.150   4.699   2.106 -1.9287  1.0410  1.1997
  974SOL     OW 3230   5.207   3.797   0.656  0.4814  0.1962  0.0579
  974SOL    HW1 3231   5.186   3.809   0.749  1.2299 -0.9878  0.3969
  974SOL    HW2 3232   5.219   3.702   0.647  0.4277  0.3103 -1.2448
  975SOL     OW 3233   2.235   3.984   1.119  0.3070  0.1407  0.3934
  975SOL    HW1 3234   2.161   3.951   1.170  0.3287  0.3957  0.5960
  975SOL    HW2 3235   2.205   4.069   1.086  0.2381 -0.0972 -0.1487
  976SOL     OW 3236   4.518   2.330   4.410  0.1040 -0.4319  0.3606
  976SOL    HW1 3237   4.532   2.327   4.505 -3.3703  0.6171  0.9758
  976SOL    HW2 3238   4.454   2.262   4.393 -0.1327  0.1362 -1.0708
  977SOL     OW 3239   1.957   1.827   1.638  0.1982  0.2254 -0.1339
  977SOL    HW1 3240   1.868   1.796   1.655  1.2927 -3.3711 -0.4694
  977SOL    HW2 3241   1.951   1.875   1.555 -1.4643  0.2528 -0.0060
  978SOL     OW 3242   2.289   3.476   4.695  0.0327  0.2910  0.8692
  978SOL    HW1 3243   2.339   3.473   4.613 -1.8095 -1.7231 -0.2446
  978SOL    HW2 3244   2.294   3.387   4.729 -2.2303  0.2100  1.0671
  979SOL     OW 3245   5.181   4.899   2.542 -0.2238 -0.1983 -0.1857
  979SOL    HW1 3246   5.237   4.950   2.600  0.8390 -1.8969  0.3185
  979SOL    HW2 3247   5.173   4.953   2.463  1.1110  0.6147  0.2173
  980SOL     OW 3248   3.330   2.859   0.131 -0.1189 -0.2392 -0.6010
  980SOL    HW1 3249   3.325   2.846   0.225 -0.0087  1.4015 -0.3483
  980SOL    HW2 3250   3.240   2.848   0.100 -0.2575 -0.2003 -0.2148
  981SOL     OW 3251   4.757   0.875   1.751 -0.7206  0.0722  0.4784
  981SOL    HW1 3252   4.833   0.903   1.700  0.2264 -0.9687  1.3008
  981SOL    HW2 3253   4.709   0.816   1.692  0.0187 -0.6043  0.5429
  982SOL     OW 3254   0.153   1.232   1.852  0.4316 -0.3259 -0.0908
  982SOL    HW1 3255   0.183   1.288   1.923  0.6765 -1.4851  0.7323
  982SOL    HW2 3256   0.222   1.165   1.843  0.6319  0.0736 -1.7226
  983SOL     OW 3257   0.866   0.587   2.404 -0.3999 -0.3541 -0.4388
  983SOL    HW1 3258   0.855   0.654   2.471  3.2985  1.3882 -1.4777
  983SOL    HW2 3259   0.893   0.636   2.326 -0.4707 -2.7728 -2.0184
  984SOL     OW 3260   4.537   0.564   0.156 -0.1075 -0.0923 -0.0818
  984SOL    HW1 3261   4.556   0.498   0.223 -2.9759 -1.0586 -0.1475
  984SOL    HW2 3262   4.467   0.526   0.103 -1.9440  3.0048 -0.0582
  985SOL     OW 3263   3.108   0.941   0.069 -0.1283  0.1196  0.5202
  985SOL    HW1 3264   3.125   0.943  -0.025  0.1214 -1.1923  0.5237
  985SOL    HW2 3265   3.050   0.866   0.082 -1.2851  1.1166  1.2455
  986SOL     OW 3266   3.631   0.396   0.374  0.1327  0.0895  1.0215
  986SOL    HW1 3267   3.643   0.308   0.409  1.1384  0.0763  0.6777
  986SOL    HW2 3268   3.648   0.386   0.280  2.1043  0.9873  1.2621
  987SOL     OW 3269   4.026   2.031   1.665  0.2673  0.3361  0.1068
  987SOL    HW1 3270   4.027   2.046   1.760 -0.3263 -4.5976  1.0022
  987SOL    HW2 3271   3.934   2.015   1.644  0.6134 -0.2121 -1.0372
  988SOL     OW 3272   0.482   2.408   3.641 -0.0108 -0.0536  0.2365
  988SOL    HW1 3273   0.390   2.384   3.646  0.0328 -0.4654 -0.8470
  988SOL    HW2 3274   0.521   2.373   3.721 -0.4238 -1.4954 -0.1810
  989SOL     OW 3275   4.367   3.223   1.060  0.0077  0.2878  0.5223
  989SOL    HW1 3276   4.298   3.170   1.020 -1.2082  1.4391  1.0643
  989SOL    HW2 3277   4.337   3.238   1.149  0.5206  1.5951  0.4771
  990SOL     OW 3278   2.082   1.020   4.231  0.0502  0.2992  0.4406
  990SOL    HW1 3279   2.042   1.045   4.314  0.8030 -0.8412  1.1578
  990SOL    HW2 3280   2.010   1.024   4.168 -0.7011  0.4316  1.2906
  991SOL     OW 3281   0.858   3.907   4.206  0.1732  0.5015 -0.0169
  991SOL    HW1 3282   0.833   3.819   4.235  0.7151  0.5445  0.5961
  991SOL    HW2 3283   0.832   3.964   4.278 -2.8958  1.2495 -1.6187
  992SOL     OW 3284   0.105   2.242   2.827 -0.3769 -0.0758 -0.0682
  992SOL    HW1 3285   0.172   2.216   2.890 -0.7950 -0.4342  0.2308
  992SOL    HW2 3286   0.144   2.316   2.780  0.6137 -0.9135 -0.5776
  993SOL     OW 3287   4.468   1.846   0.502  0.0454 -0.5033 -0.1235
  993SOL    HW1 3288   4.536   1.814   0.443 -0.3673 -2.2385  0.3032
  993SOL    HW2 3289   4.495   1.817   0.589 -0.3200  0.3835  0.3000
  994SOL     OW 3290   3.086   0.530   3.451  0.6997 -0.4237 -0.6350
  994SOL    HW1 3291   3.088   0.625   3.441  0.4608 -0.4343 -0.7866
  994SOL    HW2 3292   3.149   0.511   3.521 -0.7384  0.0193  0.8146
  995SOL     OW 3293   3.861   2.506   3.714 -0.2297 -0.5314  0.2571
  995SOL    HW1 3294   3.907   2.538   3.636  0.5701 -1.7221  0.2321
  995SOL    HW2 3295   3.862   2.411   3.705 -0.2523 -0.6713  1.6636
  996SOL     OW 3296   3.288   3.304   3.937 -0.0841  0.1112  0.6247
  996SOL    HW1 3297   3.357   3.366   3.913 -0.7069  0.8691  0.7697
  996SOL    HW2 3298   3.227   3.306   3.863 -1.2007  1.2737  1.5593
  997SOL     OW 3299   1.994   4.455   1.573 -0.5708  0.1859  0.5052
  997SOL    HW1 3300   2.089   4.468   1.578 -0.6224  0.0037  2.5640
  997SOL    HW2 3301   1.975   4.450   1.480  1.5897 -0.8320  0.0955
  998SOL     OW 3302   5.069   0.844   3.038 -0.2306 -0.4427  0.6557
  998SOL    HW1 3303   5.072   0.860   2.944 -1.8491  0.7281  0.7734
  998SOL    HW2 3304   5.151   0.880   3.071  0.3781 -0.9339 -0.3210
  999SOL     OW 3305   1.270   0.437   2.947 -0.0508  0.5221  0.0535
  999SOL    HW1 3306   1.267   0.491   3.026  2.3864 -1.8545  1.8383
  999SOL    HW2 3307   1.179   0.408   2.935 -0.2523 -0.1080  2.7375
 1000SOL     OW 3308   4.005   0.453   1.723  0.0717  0.0100 -0.5505
 1000SOL    HW1 3309   3.985   0.451   1.816 -2.7894  3.4296 -1.0241
 1000SOL    HW2 3310   4.061   0.529   1.711  0.7560 -0.6301 -1.6098
 1001SOL     OW 3311   5.147   0.569   1.975 -0.5943  0.9157  0.1001
 1001SOL    HW1 3312   5.082   0.510   2.014 -1.4561  1.8397  0.0831
 1001SOL    HW2 3313   5.108   0.596   1.892  0.4365  0.3710 -0.5592
 1002SOL     OW 3314   1.084   1.692   0.534 -0.2806  0.9296  0.6216
 1002SOL    HW1 3315   1.029   1.767   0.557  1.8609  2.5529  0.5711
 1002SOL    HW2 3316   1.168   1.730   0.511 -0.1081 -1.2371 -2.6214
 1003SOL     OW 3317   2.324   0.876   1.307  0.5280 -0.3039  0.3742
 1003SOL    HW1 3318   2.418   0.860   1.313  0.6576 -0.7529 -2.0656
 1003SOL    HW2 3319   2.293   0.811   1.242 -1.2741  0.4953  0.3988
 1004SOL     OW 3320   3.790   1.027   1.446 -0.1022 -0.4853 -0.0903
 1004SOL    HW1 3321   3.885   1.020   1.440 -0.3025 -1.9976 -1.8766
 1004SOL    HW2 3322   3.775   1.108   1.495  2.0932 -0.3983  0.4890
 1005SOL     OW 3323   0.367   4.576   0.321 -0.8039 -0.4003  0.4809
 1005SOL    HW1 3324   0.320   4.633   0.260 -1.4453 -0.8556  0.5467
 1005SOL    HW2 3325   0.403   4.636   0.386 -1.3902 -0.0583  0.4959
 1006SOL     OW 3326   1.231   2.366   3.434  0.5315 -0.4640  0.3397
 1006SOL    HW1 3327   1.235   2.460   3.451 -2.4769 -0.3917  1.0447
 1006SOL    HW2 3328   1.317   2.344   3.398  1.1185  2.6459 -0.3310
 1007SOL     OW 3329   4.913   4.241   3.826  0.4400  0.3520  0.1470
 1007SOL    HW1 3330   4.846   4.302   3.796  0.6835  0.6910  0.2911
 1007SOL    HW2 3331   4.875   4.200   3.904 -1.3156 -2.5188 -2.1218
 1008SOL     OW 3332   5.040   1.843   4.754  0.0426  0.3200  0.0436
 1008SOL    HW1 3333   5.072   1.811   4.669  0.0201 -0.3674  0.2882
 1008SOL    HW2 3334   5.044   1.938   4.747  0.7223  0.2605 -0.4782
 1009SOL     OW 3335   1.317   0.243   0.228 -0.3443 -0.2885 -0.5451
 1009SOL    HW1 3336   1.308   0.258   0.134 -0.0154 -1.2800 -0.7480
 1009SOL    HW2 3337   1.256   0.172   0.247  0.5440 -0.9966 -0.2743
 1010SOL     OW 3338   0.056   2.281   2.110  0.3934 -0.3354 -0.1028
 1010SOL    HW1 3339   0.093   2.211   2.164  0.5279  1.8261  2.7150
 1010SOL    HW2 3340  -0.039   2.266   2.112  0.2587  0.5875  2.0722
 1011SOL     OW 3341   3.864   0.264   0.003 -0.1305  0.4004  0.5895
 1011SOL    HW1 3342   3.794   0.326   0.023 -0.6526  0.2411 -0.7152
 1011SOL    HW2 3343   3.819   0.182  -0.015  0.3539  0.3699 -0.5505
 1012SOL     OW 3344   0.043   3.295   4.814  0.1300 -0.9535  0.4022
 1012SOL    HW1 3345  -0.033   3.243   4.843 -0.7377 -0.5488 -1.0884
 1012SOL    HW2 3346   0.080   3.244   4.742  0.0391 -0.1171 -0.2305
 1013SOL     OW 3347   4.982   4.338   2.310 -0.5573 -0.4268 -0.2878
 1013SOL    HW1 3348   4.902   4.290   2.328 -0.9446  0.2329 -0.2385
 1013SOL    HW2 3349   5.010   4.372   2.396  1.0604 -2.6217  0.0964
 1014SOL     OW 3350   3.417   4.265   0.886 -0.0091 -0.2950 -0.1068
 1014SOL    HW1 3351   3.393   4.234   0.798  1.1800 -1.1442 -0.1354
 1014SOL    HW2 3352   3.508   4.293   0.878  0.4272 -1.3102  1.0823
 1015SOL     OW 3353   1.049   3.597   4.929  0.1692  0.6457  0.1524
 1015SOL    HW1 3354   1.050   3.691   4.949 -0.8011  0.7115 -0.0400
 1015SOL    HW2 3355   0.957   3.572   4.942  0.5152 -0.3760  0.6523
 1016SOL     OW 3356   3.981   4.584   3.585  0.3293  0.0193  0.5321
 1016SOL    HW1 3357   3.947   4.590   3.496  1.4694 -1.5620 -0.0350
 1016SOL    HW2 3358   4.076   4.577   3.574  0.2793 -2.9447  1.7291
 1017SOL     OW 3359   2.559   3.331   4.063 -0.4494  0.0620 -0.0195
 1017SOL    HW1 3360   2.500   3.384   4.009  1.9928  1.1216 -1.7458
 1017SOL    HW2 3361   2.594   3.393   4.127 -2.0029 -0.8063  1.6899
 1018SOL     OW 3362   3.568   3.060   0.223 -0.4257 -0.1071  0.0933
 1018SOL    HW1 3363   3.567   2.995   0.293  2.3102 -0.7666 -0.3890
 1018SOL    HW2 3364   3.554   3.009   0.143  2.5580 -0.3072 -0.3666
 1019SOL     OW 3365   3.461   2.428   0.865  0.4634 -0.1224 -0.0050
 1019SOL    HW1 3366   3.546   2.472   0.864  0.0893  0.5951 -1.2370
 1019SOL    HW2 3367   3.405   2.484   0.812 -0.4003 -1.3589 -0.4070
 1020SOL     OW 3368   3.103   0.114   2.498  0.1612 -0.1297  0.3672
 1020SOL    HW1 3369   3.122   0.061   2.575 -1.6574 -2.3917 -0.6908
 1020SOL    HW2 3370   3.073   0.198   2.534  0.4657 -0.7456  2.0883
 1021SOL     OW 3371   4.561   3.125   0.279  0.3371  0.8269 -0.3221
 1021SOL    HW1 3372   4.538   3.160   0.366 -0.9742  0.7329 -0.6224
 1021SOL    HW2 3373   4.476   3.110   0.236  0.8923 -1.2340 -0.7872
 1022SOL     OW 3374   1.758   2.886   3.403  0.6706  0.0185  0.1692
 1022SOL    HW1 3375   1.703   2.813   3.428  1.0666 -0.0852  0.7500
 1022SOL    HW2 3376   1.698   2.959   3.390  0.4459  0.0301  1.2680
 1023SOL     OW 3377   4.059   1.307   2.902  0.4444  0.4530  0.1979
 1023SOL    HW1 3378   4.134   1.365   2.902 -0.6368  1.8818  0.2570
 1023SOL    HW2 3379   4.048   1.282   2.810  1.2723 -0.1465  0.2569
 1024SOL     OW 3380   0.081   3.613   0.982  0.0545  0.4201 -0.7504
 1024SOL    HW1 3381   0.029   3.693   0.984 -0.4431  0.1032 -1.1141
 1024SOL    HW2 3382   0.086   3.590   0.889  1.2609  0.7286 -0.7700
 1025SOL     OW 3383   3.449   0.685   1.001 -0.5666  0.3531 -0.8121
 1025SOL    HW1 3384   3.535   0.653   1.027 -0.5882  0.9257 -0.0113
 1025SOL    HW2 3385   3.388   0.637   1.057 -0.6987  0.6747 -0.6802
 1026SOL     OW 3386   3.553   3.926   1.018  0.0256  0.0421  0.0886
 1026SOL    HW1 3387   3.564   3.831   1.010  2.9735  0.4042 -0.6935
 1026SOL    HW2 3388   3.595   3.962   0.939 -3.4255  1.8988 -0.9953
 1027SOL     OW 3389   3.974   4.291   2.341  0.5574 -0.7002  0.2095
 1027SOL    HW1 3390   3.934   4.241   2.270 -0.7294  0.1860  0.2986
 1027SOL    HW2 3391   3.904   4.349   2.372  1.6807  0.3118  0.8905
 1028SOL     OW 3392   2.652   0.025   2.305 -0.3089 -0.1674 -0.1914
 1028SOL    HW1 3393   2.730  -0.012   2.346  0.5149  1.7606  0.0339
 1028SOL    HW2 3394   2.636  -0.031   2.229  0.2511 -1.6332  0.7626
 1029SOL     OW 3395   0.111   1.390   1.604  0.0261 -0.0757 -0.1801
 1029SOL    HW1 3396   0.101   1.376   1.698  0.9164  0.2241 -0.0373
 1029SOL    HW2 3397   0.098   1.304   1.565 -0.3685 -0.1961  0.2098
 1030SOL     OW 3398   4.319   2.262   2.020  0.1459 -0.0374  0.3186
 1030SOL    HW1 3399   4.289   2.338   1.969  0.2585 -0.3043 -0.1529
 1030SOL    HW2 3400   4.300   2.285   2.111  1.3832  1.1347  0.3105
 1031SOL     OW 3401   2.037   0.921   0.481 -0.0412  0.1933 -0.3437
 1031SOL    HW1 3402   2.086   0.868   0.544  2.4982  1.1762 -1.4349
 1031SOL    HW2 3403   2.002   0.857   0.419  0.0682 -0.5066  0.2992
 1032SOL     OW 3404   2.156   1.558   3.366  0.5154 -0.3987  0.4056
 1032SOL    HW1 3405   2.213   1.559   3.289 -1.0858  3.7277 -0.8969
 1032SOL    HW2 3406   2.086   1.498   3.343  1.9493 -2.0062  0.1588
 1033SOL     OW 3407   2.647   4.686   3.161 -0.3065  0.1324 -0.3329
 1033SOL    HW1 3408   2.731   4.729   3.179  0.1102 -0.3714 -1.0507
 1033SOL    HW2 3409   2.596   4.753   3.116 -0.6917  0.7984  1.0822
 1034SOL     OW 3410   1.205   4.854   0.570 -0.4048 -1.0269  0.0373
 1034SOL    HW1 3411   1.212   4.760   0.556 -0.7676 -1.0068 -0.2596
 1034SOL    HW2 3412   1.194   4.891   0.483  0.7858 -0.6132  0.0466
 1035SOL     OW 3413   1.248   2.713   3.792  0.5160 -0.1776 -0.3104
 1035SOL    HW1 3414   1.262   2.763   3.873 -0.6804  1.9316 -1.3672
 1035SOL    HW2 3415   1.335   2.683   3.767  1.4208  2.2593 -0.1814
 1036SOL     OW 3416   1.922   1.318   1.381  0.3204  0.4697 -0.0273
 1036SOL    HW1 3417   1.970   1.398   1.403  0.6535 -0.1274  1.4615
 1036SOL    HW2 3418   1.853   1.347   1.321 -0.6714  2.1712  1.8766
 1037SOL     OW 3419   4.144   4.918   2.491 -0.1094 -0.6567  0.0369
 1037SOL    HW1 3420   4.159   4.824   2.476 -2.2523 -1.3047  1.6006
 1037SOL    HW2 3421   4.169   4.932   2.582 -1.2518 -0.0576  0.2691
 1038SOL     OW 3422   3.722   1.898   1.019 -0.4459 -0.2309 -0.1590
 1038SOL    HW1 3423   3.761   1.862   1.099 -0.6498  1.2856  0.6391
 1038SOL    HW2 3424   3.637   1.931   1.047 -1.0470 -0.8035 -1.2768
 1039SOL     OW 3425   1.664   1.314   1.836  0.1865  0.1220 -0.1160
 1039SOL    HW1 3426   1.568   1.316   1.839  0.2309  1.4525  0.7908
 1039SOL    HW2 3427   1.690   1.293   1.925  0.7708  2.0434  0.1948
 1040SOL     OW 3428   2.751   0.068   4.981  0.2321  0.1433 -0.0825
 1040SOL    HW1 3429   2.777   0.107   5.064  0.5275  0.4514 -0.3191
 1040SOL    HW2 3430   2.716  -0.018   5.005 -1.3284  0.9330  0.5369
 1041SOL     OW 3431   3.400   2.518   2.365  0.4845  0.5182 -0.6451
 1041SOL    HW1 3432   3.441   2.585   2.310 -0.7755  1.4811 -0.4163
 1041SOL    HW2 3433   3.311   2.510   2.331  0.4516 -0.6466 -0.3116
 1042SOL     OW 3434   0.144   3.023   2.024 -0.0485 -0.2466  0.4363
 1042SOL    HW1 3435   0.172   3.108   1.990 -0.8691 -0.4285 -0.7300
 1042SOL    HW2 3436   0.221   2.967   2.012  0.0986  0.0249  0.0832
 1043SOL     OW 3437   3.361   4.380   4.273 -0.5261  0.5995  0.1318
 1043SOL    HW1 3438   3.407   4.320   4.331 -1.7560  0.7370  1.2458
 1043SOL    HW2 3439   3.430   4.439   4.240  0.6107 -1.1289 -0.6406
 1044SOL     OW 3440   1.445   1.263   2.111 -0.0624  0.0086  0.7126
 1044SOL    HW1 3441   1.454   1.252   2.016  1.6253 -0.1206  0.8673
 1044SOL    HW2 3442   1.512   1.206   2.148 -0.4337  0.3764  1.9800
 1045SOL     OW 3443   0.370   0.790   1.354 -0.0199  0.2011 -0.0213
 1045SOL    HW1 3444   0.449   0.810   1.404  0.0267 -0.0115 -0.0101
 1045SOL    HW2 3445   0.389   0.821   1.265 -0.0907  0.5500  0.0846
 1046SOL     OW 3446   3.914   1.886   0.139  0.2409  0.5888  0.3110
 1046SOL    HW1 3447   3.990   1.937   0.111  0.6466  0.0218  0.3637
 1046SOL    HW2 3448   3.902   1.909   0.231 -0.6485  1.9043 -0.1268
 1047SOL     OW 3449   0.612   2.222   2.960  0.2917 -0.0820  0.0236
 1047SOL    HW1 3450   0.596   2.159   3.030 -0.3186 -0.2023 -0.2222
 1047SOL    HW2 3451   0.657   2.173   2.892  0.4149 -0.0922  0.1135
 1048SOL     OW 3452   0.764   2.851   1.498  0.4062 -0.0012 -0.3723
 1048SOL    HW1 3453   0.858   2.862   1.513  0.3386  0.5237 -0.2996
 1048SOL    HW2 3454   0.740   2.774   1.549  0.4320  0.9920  1.1934
 1049SOL     OW 3455   0.689   3.265   3.031 -0.4660 -0.2093 -0.2701
 1049SOL    HW1 3456   0.769   3.248   3.081  0.7497  0.7714 -1.8022
 1049SOL    HW2 3457   0.634   3.316   3.090  0.7694  0.6014  0.2048
 1050SOL     OW 3458   2.666   0.136   1.945  0.8246  0.1102 -0.2919
 1050SOL    HW1 3459   2.693   0.220   1.983  0.7935  0.9951 -2.1782
 1050SOL    HW2 3460   2.749   0.093   1.922  0.8289 -0.2193  0.3329
 1051SOL     OW 3461   4.732   3.148   5.028 -0.8059  0.5433 -0.4505
 1051SOL    HW1 3462   4.762   3.211   5.094 -1.4189  1.5945 -1.1575
 1051SOL    HW2 3463   4.666   3.196   4.978 -1.2948 -0.6840 -0.9841
 1052SOL     OW 3464   1.782   1.153   3.463  0.2562  0.1465  0.2996
 1052SOL    HW1 3465   1.822   1.103   3.392 -0.2635  1.0218 -0.6221
 1052SOL    HW2 3466   1.688   1.138   3.453 -0.0073  2.2791 -0.7558
 1053SOL     OW 3467   4.654   3.878   1.180 -0.1062  0.0468  0.4200
 1053SOL    HW1 3468   4.703   3.857   1.259 -0.3985 -3.1984 -0.1996
 1053SOL    HW2 3469   4.628   3.793   1.145 -1.1686  1.4933 -2.4164
 1054SOL     OW 3470   0.371   0.184   3.010  0.0418  0.3710  0.0971
 1054SOL    HW1 3471   0.346   0.148   3.095 -2.3625  1.1984 -0.2000
 1054SOL    HW2 3472   0.289   0.185   2.960  1.3576  0.2046 -2.1146
 1055SOL     OW 3473   3.427   4.427   1.099 -0.0159  0.2781  0.2970
 1055SOL    HW1 3474   3.411   4.350   1.044  0.5229 -1.2953  2.2564
 1055SOL    HW2 3475   3.382   4.408   1.181  0.1346  2.0629  0.8159
 1056SOL     OW 3476   4.085   2.197   4.889  0.0835  0.1098 -0.1978
 1056SOL    HW1 3477   4.122   2.278   4.853 -0.2004 -0.0954 -0.9529
 1056SOL    HW2 3478   4.160   2.138   4.896  0.7350  1.1443  2.4539
 1057SOL     OW 3479   2.278   3.034   3.354 -0.4788 -0.3505 -0.4353
 1057SOL    HW1 3480   2.196   2.988   3.336 -0.8286  0.4088 -0.8090
 1057SOL    HW2 3481   2.257   3.126   3.341  0.1384 -0.0550  0.6172
 1058SOL     OW 3482   3.728   1.511   3.184  0.0328 -0.2708 -0.4454
 1058SOL    HW1 3483   3.687   1.494   3.099  0.0438  1.0433 -0.7231
 1058SOL    HW2 3484   3.793   1.441   3.194 -0.3202 -0.7254 -1.2736
 1059SOL     OW 3485   4.336   4.010   2.204 -0.0166 -0.1645 -0.3749
 1059SOL    HW1 3486   4.412   4.009   2.146 -0.7684 -0.4919 -1.3515
 1059SOL    HW2 3487   4.300   4.098   2.193 -1.3455 -0.8877 -1.9606
 1060SOL     OW 3488   3.700   3.247   0.422 -0.5243 -0.3345 -0.7769
 1060SOL    HW1 3489   3.630   3.309   0.443 -0.5856 -0.3291 -0.9908
 1060SOL    HW2 3490   3.655   3.177   0.373  0.0415  0.9217 -3.1618
 1061SOL     OW 3491   4.053   0.896   4.854 -0.0595  0.4920 -0.0854
 1061SOL    HW1 3492   4.025   0.984   4.828 -0.3476  0.2757 -0.5207
 1061SOL    HW2 3493   4.120   0.911   4.921  2.1685  1.1052 -2.3828
 1062SOL     OW 3494   5.029   2.779   4.744 -0.5521  0.0224  0.1928
 1062SOL    HW1 3495   4.950   2.745   4.702 -0.2603  0.2607 -0.5625
 1062SOL    HW2 3496   4.997   2.823   4.823 -1.3529  1.5058 -0.9292
 1063SOL     OW 3497   4.730   2.653   4.276  0.8000  0.1404  0.0775
 1063SOL    HW1 3498   4.779   2.570   4.274  0.1357 -0.2394 -0.6544
 1063SOL    HW2 3499   4.646   2.630   4.314 -0.0819  0.0945 -1.8452
 1064SOL     OW 3500   4.292   3.188   4.763  0.1902 -0.2567 -0.2032
 1064SOL    HW1 3501   4.214   3.137   4.742  1.6942 -2.1519 -1.4303
 1064SOL    HW2 3502   4.307   3.171   4.856 -1.4017  0.8893  0.2580
 1065SOL     OW 3503   1.037   0.420   2.145 -0.2582  0.1244  0.1665
 1065SOL    HW1 3504   1.122   0.392   2.179 -0.4274 -0.2458  0.2875
 1065SOL    HW2 3505   0.973   0.372   2.197 -0.5433  0.3566  0.0359
 1066SOL     OW 3506   0.283   2.971   4.055 -0.3161  0.5376 -0.1553
 1066SOL    HW1 3507   0.202   2.923   4.076 -0.1131 -0.2296 -1.0921
 1066SOL    HW2 3508   0.312   3.006   4.139 -1.3332  0.3637  0.2820
 1067SOL     OW 3509   2.136   1.296   4.250  0.4544 -0.0573 -0.2338
 1067SOL    HW1 3510   2.162   1.312   4.341 -2.8842 -0.9106  0.9213
 1067SOL    HW2 3511   2.133   1.200   4.243 -0.9577  0.0140 -0.7303
 1068SOL     OW 3512   5.183   0.742   2.793  0.3620 -0.3585  0.0984
 1068SOL    HW1 3513   5.147   0.711   2.710 -1.5521 -0.9487  1.1067
 1068SOL    HW2 3514   5.273   0.767   2.773  0.7158 -2.8712 -1.6071
 1069SOL     OW 3515   0.699   4.140   4.756 -0.7741  0.5191 -0.5074
 1069SOL    HW1 3516   0.684   4.045   4.756 -0.2137  0.4281 -0.6817
 1069SOL    HW2 3517   0.672   4.169   4.669  0.7912  0.2356 -1.0977
 1070SOL     OW 3518   0.222   4.175   0.191 -0.1156 -0.1561  0.0578
 1070SOL    HW1 3519   0.231   4.162   0.097 -0.1723  0.5476 -0.0484
 1070SOL    HW2 3520   0.251   4.092   0.230 -1.4045 -0.9520 -0.6329
 1071SOL     OW 3521   4.773   2.548   0.825 -0.2059 -0.3390 -0.0661
 1071SOL    HW1 3522   4.787   2.526   0.917  1.3014  1.4195  0.1522
 1071SOL    HW2 3523   4.731   2.470   0.788  1.5213 -2.0542  1.4926
 1072SOL     OW 3524   3.916   1.523   4.948  0.4127 -0.4824  0.4045
 1072SOL    HW1 3525   3.875   1.437   4.960  0.6998 -0.5107  1.2302
 1072SOL    HW2 3526   3.865   1.565   4.879 -0.8815 -0.6124  1.2607
 1073SOL     OW 3527   4.720   4.484   2.026  0.0704  0.5841  0.4189
 1073SOL    HW1 3528   4.665   4.456   2.099 -0.6490  0.6931 -0.0783
 1073SOL    HW2 3529   4.779   4.549   2.064  0.4915 -0.2190  1.1631
 1074SOL     OW 3530   3.745   3.102   4.605 -0.3239 -0.3672 -0.1885
 1074SOL    HW1 3531   3.715   3.145   4.525  0.2311  1.6196  0.6572
 1074SOL    HW2 3532   3.665   3.075   4.650 -0.7233  0.9331 -0.1099
 1075SOL     OW 3533   1.562   4.808   4.524  0.0628  0.2907  0.1046
 1075SOL    HW1 3534   1.631   4.861   4.563  0.5871  0.9602 -1.6999
 1075SOL    HW2 3535   1.495   4.870   4.498  0.2370  0.0029 -1.0979
 1076SOL     OW 3536   2.417   1.144   0.237 -0.3194  0.1204 -0.6167
 1076SOL    HW1 3537   2.329   1.154   0.272 -0.0699 -0.0133  0.0537
 1076SOL    HW2 3538   2.472   1.200   0.291 -0.0507  0.4848 -1.2654
 1077SOL     OW 3539   2.366   4.439   2.977  0.1147  0.1587  0.6307
 1077SOL    HW1 3540   2.368   4.345   2.991  0.3505  0.2614  1.3331
 1077SOL    HW2 3541   2.273   4.460   2.965  0.3137 -0.5344 -2.2971
 1078SOL     OW 3542   0.212   3.728   2.746 -0.4110 -0.0986  0.0462
 1078SOL    HW1 3543   0.197   3.681   2.828  2.3365  0.9694  1.2110
 1078SOL    HW2 3544   0.192   3.819   2.766 -3.3450 -0.3253 -1.5455
 1079SOL     OW 3545   4.841   2.400   0.202  0.3038  0.2595 -0.5492
 1079SOL    HW1 3546   4.889   2.380   0.282  3.0513  1.0350 -1.9422
 1079SOL    HW2 3547   4.835   2.317   0.155 -0.8175 -0.0825  0.1924
 1080SOL     OW 3548   4.220   3.692   1.526 -0.0999 -0.1254  0.2257
 1080SOL    HW1 3549   4.221   3.605   1.564 -0.1603 -0.7622 -1.2063
 1080SOL    HW2 3550   4.150   3.690   1.461 -0.5515  1.1957  0.6375
 1081SOL     OW 3551   4.096   1.549   3.869 -0.4750  0.0608  0.6757
 1081SOL    HW1 3552   4.143   1.495   3.932  1.1829  3.5834  2.6598
 1081SOL    HW2 3553   4.162   1.572   3.803 -0.5729  1.2585  0.9693
 1082SOL     OW 3554   2.601   3.650   0.169  0.3335 -0.1253  0.1424
 1082SOL    HW1 3555   2.590   3.699   0.249 -1.0465 -1.3611  0.7326
 1082SOL    HW2 3556   2.591   3.714   0.099  2.0900  1.0610  0.9281
 1083SOL     OW 3557   3.817   1.303   3.933 -0.0641  0.0116  0.1715
 1083SOL    HW1 3558   3.873   1.226   3.929  1.0228  0.7603  0.7073
 1083SOL    HW2 3559   3.855   1.364   3.870  0.0975  0.7636  0.9820
 1084SOL     OW 3560   3.996   1.087   3.917  0.4410 -0.3172  0.0505
 1084SOL    HW1 3561   4.048   1.106   3.994 -0.4732 -0.2240  0.6569
 1084SOL    HW2 3562   4.045   1.125   3.844  1.4952 -0.7419  0.5304
 1085SOL     OW 3563   2.232   1.791   0.091 -0.6159  0.6308 -0.5802
 1085SOL    HW1 3564   2.295   1.808   0.022  2.0001 -1.0023  1.3069
 1085SOL    HW2 3565   2.230   1.872   0.142 -0.0910  0.7007 -0.6713
 1086SOL     OW 3566   4.589   3.564   1.451 -0.3286 -0.4830  0.1761
 1086SOL    HW1 3567   4.588   3.537   1.543 -0.2544 -1.6153 -0.1501
 1086SOL    HW2 3568   4.668   3.524   1.415  0.6295  1.4390  0.0439
 1087SOL     OW 3569   4.421   0.799   1.168 -0.0692 -0.0701  0.2591
 1087SOL    HW1 3570   4.407   0.879   1.117 -2.8297 -0.0032  1.0249
 1087SOL    HW2 3571   4.355   0.804   1.238  0.8489 -2.2115  1.3109
 1088SOL     OW 3572   4.160   2.566   2.527  0.0707  0.4613 -0.3830
 1088SOL    HW1 3573   4.150   2.522   2.611 -0.0320  0.6119 -0.3176
 1088SOL    HW2 3574   4.250   2.598   2.527  0.4023 -0.4495 -0.7646
 1089SOL     OW 3575   4.160   1.160   3.476  0.1272  0.4585  0.3009
 1089SOL    HW1 3576   4.215   1.128   3.548 -2.2298  0.2382  2.0681
 1089SOL    HW2 3577   4.160   1.089   3.412  0.3875 -0.2930  1.1261
 1090SOL     OW 3578   2.849   1.130   1.153  0.1325 -0.1293  0.7172
 1090SOL    HW1 3579   2.886   1.188   1.220 -0.4085  0.3903  0.5700
 1090SOL    HW2 3580   2.755   1.131   1.169  0.0179 -0.1480  0.0673
 1091SOL     OW 3581   3.014   1.434   5.127  0.0429  0.5562 -0.4834
 1091SOL    HW1 3582   3.061   1.368   5.178  2.7477  0.4338 -3.0106
 1091SOL    HW2 3583   2.955   1.383   5.072  0.8578  0.3397 -1.1669
 1092SOL     OW 3584   2.112   0.964   5.087 -0.0529 -0.1799  0.2419
 1092SOL    HW1 3585   2.070   1.010   5.015  0.0204  1.4759  1.2305
 1092SOL    HW2 3586   2.069   0.878   5.089 -0.4579 -0.0385 -1.3783
 1093SOL     OW 3587   0.691   2.851   0.584  0.4268 -0.1890 -0.0069
 1093SOL    HW1 3588   0.613   2.877   0.535  0.2953 -0.1546  0.2223
 1093SOL    HW2 3589   0.657   2.815   0.666  0.6285 -0.5833 -0.0915
 1094SOL     OW 3590   2.432   3.369   0.453 -0.5770  0.0874  0.5658
 1094SOL    HW1 3591   2.390   3.446   0.493  1.6543  1.2955  0.6738
 1094SOL    HW2 3592   2.431   3.388   0.359 -0.0612  0.2408  0.5892
 1095SOL     OW 3593   3.503   3.541   4.875  0.5049 -0.4879  0.2608
 1095SOL    HW1 3594   3.565   3.552   4.947  0.6447  0.4456  0.0085
 1095SOL    HW2 3595   3.461   3.456   4.891  0.4494 -0.2273  1.4927
 1096SOL     OW 3596   2.154   5.039   2.979  0.1695  0.2621 -0.4847
 1096SOL    HW1 3597   2.152   4.969   3.044  1.4987  0.2399 -0.4567
 1096SOL    HW2 3598   2.105   5.003   2.904  1.1491 -0.8511 -0.6077
 1097SOL     OW 3599   4.009   4.764   4.439 -0.2332  0.2693  0.1448
 1097SOL    HW1 3600   3.915   4.779   4.431 -0.1679 -0.0112 -1.2810
 1097SOL    HW2 3601   4.020   4.729   4.527 -1.3798  0.9153  0.5604
 1098SOL     OW 3602   5.019   2.844   1.877 -0.2874 -0.0702  0.1733
 1098SOL    HW1 3603   5.088   2.848   1.810  1.2835  0.9880  1.8217
 1098SOL    HW2 3604   5.009   2.750   1.895  2.1018 -0.1470  1.2861
 1099SOL     OW 3605   2.423   1.121   2.211  0.3160 -0.0961 -0.1851
 1099SOL    HW1 3606   2.376   1.038   2.201 -0.7827  0.4095  0.7834
 1099SOL    HW2 3607   2.433   1.132   2.305  0.0706  1.0866 -0.2918
 1100SOL     OW 3608   1.296   1.296   2.608 -0.1827  0.1194 -0.3899
 1100SOL    HW1 3609   1.285   1.233   2.537  0.8328  0.1635 -0.6012
 1100SOL    HW2 3610   1.294   1.243   2.688 -2.6308  0.2197 -0.3432
 1101SOL     OW 3611   3.718   2.969   5.108 -0.0026 -0.7359  0.1046
 1101SOL    HW1 3612   3.749   2.956   5.018  1.4371  0.3207  0.4284
 1101SOL    HW2 3613   3.648   3.034   5.100  1.0615  0.3923 -0.1001
 1102SOL     OW 3614   2.098   2.652   2.524  0.1763  0.3079 -0.1395
 1102SOL    HW1 3615   2.167   2.695   2.573 -0.7107  1.5947  0.0023
 1102SOL    HW2 3616   2.050   2.723   2.482 -2.0404 -0.4356  1.0340
 1103SOL     OW 3617   0.861   4.306   4.900 -0.8092  0.1302  0.1814
 1103SOL    HW1 3618   0.923   4.327   4.831 -1.4842 -0.0525 -0.4875
 1103SOL    HW2 3619   0.792   4.257   4.856 -0.7857 -0.7877  1.1595
 1104SOL     OW 3620   4.738   3.037   1.401  0.7874  0.0188 -0.1438
 1104SOL    HW1 3621   4.830   3.010   1.396  0.6950 -0.2125 -0.5840
 1104SOL    HW2 3622   4.716   3.065   1.312 -0.0571 -1.5613 -0.4558
 1105SOL     OW 3623   4.544   3.927   4.485  0.2741 -0.0947  0.4534
 1105SOL    HW1 3624   4.572   4.002   4.433 -1.3114 -0.2017 -0.6050
 1105SOL    HW2 3625   4.619   3.906   4.540  2.1579 -0.2060 -2.0640
 1106SOL     OW 3626   4.689   0.381   3.107 -0.0810 -0.2920 -0.6527
 1106SOL    HW1 3627   4.725   0.293   3.095 -0.7862 -0.4828 -1.4058
 1106SOL    HW2 3628   4.595   0.368   3.114 -0.0748  0.2778  0.6056
 1107SOL     OW 3629   1.577   2.883   2.446 -0.0052 -0.4209 -0.1842
 1107SOL    HW1 3630   1.482   2.882   2.460 -0.0129 -1.2707 -0.2361
 1107SOL    HW2 3631   1.608   2.957   2.497 -0.8832  0.8407 -1.4543
 1108SOL     OW 3632   1.075   3.445   4.445 -0.1745 -0.3175 -0.1968
 1108SOL    HW1 3633   1.075   3.411   4.355 -0.3558 -0.5687 -0.1025
 1108SOL    HW2 3634   1.017   3.386   4.493 -1.6230  0.9489 -0.3515
 1109SOL     OW 3635   4.621   1.661   2.223  0.6178  0.3103  0.1907
 1109SOL    HW1 3636   4.652   1.749   2.242  0.2244  0.6173 -0.5664
 1109SOL    HW2 3637   4.526   1.666   2.232  0.6045 -0.0812  0.3107
 1110SOL     OW 3638   4.278   2.198   3.527 -0.8871  0.0467 -0.6505
 1110SOL    HW1 3639   4.199   2.236   3.489 -1.2920 -2.0381 -1.9056
 1110SOL    HW2 3640   4.246   2.136   3.593 -0.2679  0.0913 -0.2997
 1111SOL     OW 3641   3.293   3.020   0.442 -0.0543  0.1680 -0.4560
 1111SOL    HW1 3642   3.385   3.039   0.462 -0.2295 -0.0955  0.6274
 1111SOL    HW2 3643   3.243   3.084   0.492 -0.4380  1.4176 -2.3511
 1112SOL     OW 3644   0.824   3.365   4.591  0.2883 -0.0397  0.5710
 1112SOL    HW1 3645   0.870   3.401   4.667 -0.3938 -0.8101  1.3623
 1112SOL    HW2 3646   0.771   3.294   4.627  1.2650 -1.5419 -0.8906
 1113SOL     OW 3647   3.125   3.275   1.709 -0.2027 -0.1731 -0.5656
 1113SOL    HW1 3648   3.137   3.352   1.654  0.4235  0.6756  0.7652
 1113SOL    HW2 3649   3.035   3.281   1.740  0.0329  0.3395  0.0225
 1114SOL     OW 3650   4.061   3.597   4.248  0.4725  0.0969  0.3707
 1114SOL    HW1 3651   4.092   3.525   4.193 -0.5645  0.3760 -0.6039
 1114SOL    HW2 3652   4.124   3.667   4.234 -0.2745  0.4689 -1.1579
 1115SOL     OW 3653   2.301   0.541   3.600  0.9214 -0.5483  0.3838
 1115SOL    HW1 3654   2.242   0.538   3.524 -0.1728 -1.3494  1.2535
 1115SOL    HW2 3655   2.385   0.513   3.566  0.4359 -0.9144 -0.5354
 1116SOL     OW 3656   2.283   1.012   4.834  0.1194 -0.2078 -0.1174
 1116SOL    HW1 3657   2.332   0.941   4.793 -0.0430  0.3708 -1.3176
 1116SOL    HW2 3658   2.330   1.029   4.915 -0.1088 -2.0070  0.4327
 1117SOL     OW 3659   3.577   0.101   3.597  0.5695 -0.1887 -0.1105
 1117SOL    HW1 3660   3.640   0.163   3.634  1.0253 -0.3877 -0.5436
 1117SOL    HW2 3661   3.502   0.105   3.656  0.4181  1.0897 -0.3763
 1118SOL     OW 3662   1.534   3.723   4.135 -0.2818 -0.2878  0.0534
 1118SOL    HW1 3663   1.524   3.634   4.169 -0.2663 -0.8251 -1.3169
 1118SOL    HW2 3664   1.621   3.750   4.164 -0.1288 -0.8790  0.1501
 1119SOL     OW 3665   2.546   4.430   1.190 -0.3056  0.6471  0.7427
 1119SOL    HW1 3666   2.638   4.416   1.211  0.2384 -0.7383 -2.2669
 1119SOL    HW2 3667   2.546   4.506   1.132 -0.8799 -0.0634 -0.2152
 1120SOL     OW 3668   0.388   0.221   4.904  0.3216  0.8628  0.3676
 1120SOL    HW1 3669   0.390   0.217   4.809 -0.5471  0.9278  0.3492
 1120SOL    HW2 3670   0.298   0.201   4.928  1.1207 -1.7633  1.3062
 1121SOL     OW 3671   0.651   1.977   3.188 -0.0384  0.2846  0.6543
 1121SOL    HW1 3672   0.645   2.025   3.270 -0.2910 -0.7503  1.2471
 1121SOL    HW2 3673   0.677   1.888   3.213 -0.0543 -0.0245 -0.3827
 1122SOL     OW 3674   3.565   3.638   3.332  0.4077 -0.0365 -0.0118
 1122SOL    HW1 3675   3.635   3.574   3.347  0.1527 -0.1935  0.5385
 1122SOL    HW2 3676   3.498   3.615   3.397  0.1251  0.5111 -0.1104
 1123SOL     OW 3677   0.927   3.696   0.675  0.4491 -0.4902 -0.1944
 1123SOL    HW1 3678   0.870   3.743   0.613  1.6736  0.6159 -0.5039
 1123SOL    HW2 3679   0.970   3.766   0.725  2.4055 -1.2529 -0.7611
 1124SOL     OW 3680   2.084   1.508   1.729  0.3701 -0.2229 -0.6199
 1124SOL    HW1 3681   2.004   1.521   1.679  0.1081 -0.3864 -0.2539
 1124SOL    HW2 3682   2.064   1.432   1.785  0.7214 -0.1621 -0.4134
 1125SOL     OW 3683   3.663   4.112   4.259 -0.1298  0.1068 -0.1834
 1125SOL    HW1 3684   3.571   4.136   4.266  0.0673  0.6766  0.5285
 1125SOL    HW2 3685   3.667   4.023   4.295 -0.4600 -0.0593 -0.5532
 1126SOL     OW 3686   1.793   1.963   4.687  0.2588 -0.2768  0.6453
 1126SOL    HW1 3687   1.731   1.994   4.753  1.9077  1.0955  1.5934
 1126SOL    HW2 3688   1.775   2.017   4.610 -1.7055 -1.9186 -0.0657
 1127SOL     OW 3689   2.610   4.422   3.237  0.1774 -0.3328  0.1340
 1127SOL    HW1 3690   2.522   4.415   3.273 -0.1271 -0.9500 -0.6885
 1127SOL    HW2 3691   2.624   4.516   3.224 -0.1309 -0.1936  0.8221
 1128SOL     OW 3692   1.024   2.132   0.297 -0.5085  0.1350 -0.2794
 1128SOL    HW1 3693   1.076   2.164   0.372  2.1316 -0.3140 -1.8362
 1128SOL    HW2 3694   0.966   2.205   0.276  0.4978  1.2438  0.6320
 1129SOL     OW 3695   4.030   2.065   0.974  0.3933 -0.1651  0.2414
 1129SOL    HW1 3696   4.009   1.981   1.015 -0.6947  0.8625  1.8722
 1129SOL    HW2 3697   3.946   2.097   0.942  0.6201  0.7637  0.5617
 1130SOL     OW 3698   2.331   0.266   2.971  0.0828  0.0316 -0.4290
 1130SOL    HW1 3699   2.267   0.271   2.900 -0.5460  2.3895  0.2525
 1130SOL    HW2 3700   2.278   0.271   3.051  1.0178  0.5616  0.1609
 1131SOL     OW 3701   1.017   1.094   4.155  0.4341 -0.0430 -0.6084
 1131SOL    HW1 3702   1.066   1.155   4.100  1.9002 -1.3775 -0.8255
 1131SOL    HW2 3703   1.075   1.076   4.228 -0.5108 -0.1884  0.1074
 1132SOL     OW 3704   0.512   2.409   0.391 -0.1999 -0.3892  0.2604
 1132SOL    HW1 3705   0.570   2.385   0.319  1.2526  1.7118  0.6787
 1132SOL    HW2 3706   0.560   2.476   0.439 -2.3513  0.2988  1.5149
 1133SOL     OW 3707   4.364   4.387   2.702  0.0469  0.1008 -0.1242
 1133SOL    HW1 3708   4.275   4.384   2.666 -0.1890 -0.5600  0.5037
 1133SOL    HW2 3709   4.362   4.327   2.777  1.1484 -0.2808 -0.3865
 1134SOL     OW 3710   1.468   4.440   4.685 -0.1943  0.3197 -0.5991
 1134SOL    HW1 3711   1.453   4.351   4.653  0.3819  0.3028 -0.8303
 1134SOL    HW2 3712   1.415   4.446   4.765  0.6687 -0.6224  0.0574
 1135SOL     OW 3713   2.669   4.761   3.447  0.2988 -0.1304  0.9970
 1135SOL    HW1 3714   2.714   4.772   3.363 -0.7596  2.2179  0.7056
 1135SOL    HW2 3715   2.614   4.684   3.435  1.3291 -0.7354  0.0648
 1136SOL     OW 3716   0.095   1.345   4.915  0.2604  0.2511  0.4718
 1136SOL    HW1 3717   0.067   1.274   4.974 -1.1378  1.0250  0.7608
 1136SOL    HW2 3718   0.186   1.361   4.940  0.1333 -0.4203  1.4385
 1137SOL     OW 3719   3.904   0.371   3.269 -0.1679  0.3865 -0.2413
 1137SOL    HW1 3720   3.913   0.289   3.220 -1.3023  0.2104 -0.1584
 1137SOL    HW2 3721   3.977   0.425   3.238  0.3948 -0.5291 -0.5404
 1138SOL     OW 3722   2.546   3.829   2.930 -0.4581 -0.7039 -0.5832
 1138SOL    HW1 3723   2.485   3.853   3.000  0.4691 -1.8507  0.6373
 1138SOL    HW2 3724   2.490   3.802   2.857 -1.4308  0.6053 -0.3378
 1139SOL     OW 3725   0.675   4.041   4.053  0.6180 -0.4592  0.0808
 1139SOL    HW1 3726   0.709   4.130   4.068 -1.0320  0.0803  0.6563
 1139SOL    HW2 3727   0.733   3.985   4.105 -0.0495  0.5672  1.9716
 1140SOL     OW 3728   4.604   3.530   3.095  0.4548 -0.0729  0.5291
 1140SOL    HW1 3729   4.627   3.442   3.125 -0.6442 -0.1386  1.1746
 1140SOL    HW2 3730   4.509   3.535   3.105  0.4331  0.9578 -0.1307
 1141SOL     OW 3731   2.272   1.359   4.504 -1.0513  0.8315  0.4558
 1141SOL    HW1 3732   2.302   1.446   4.528 -0.7067  1.3428 -1.7126
 1141SOL    HW2 3733   2.326   1.299   4.556 -0.1467  1.8800  0.7399
 1142SOL     OW 3734   0.035   0.969   0.582 -0.3349 -0.1440 -0.2716
 1142SOL    HW1 3735  -0.061   0.975   0.588 -0.5613 -1.9180 -1.5207
 1142SOL    HW2 3736   0.056   0.887   0.628  0.5728  0.1736 -0.1218
 1143SOL     OW 3737   2.370   2.894   4.490  0.0508 -0.2742  0.0813
 1143SOL    HW1 3738   2.423   2.848   4.555  1.1458  1.1627  0.2406
 1143SOL    HW2 3739   2.422   2.890   4.410 -1.6175 -2.6689 -0.9409
 1144SOL     OW 3740   1.318   0.555   1.857 -0.2476  0.4133  0.2205
 1144SOL    HW1 3741   1.251   0.502   1.814 -1.7648  0.7645  2.0876
 1144SOL    HW2 3742   1.372   0.491   1.904  0.2468  0.2054 -0.6159
 1145SOL     OW 3743   1.795   1.094   5.050 -0.2357  0.2854  0.2046
 1145SOL    HW1 3744   1.756   1.007   5.048  0.4283  0.0051 -1.4712
 1145SOL    HW2 3745   1.866   1.090   4.987  0.5218  1.7199  0.9342
 1146SOL     OW 3746   0.805   0.164   3.067  0.6110  0.3820 -0.7395
 1146SOL    HW1 3747   0.842   0.123   2.989  0.8718 -0.9310  0.0607
 1146SOL    HW2 3748   0.872   0.225   3.097  0.4189  1.0573 -1.6589
 1147SOL     OW 3749   1.873   3.603   1.818  0.1305 -0.2108  0.3835
 1147SOL    HW1 3750   1.826   3.664   1.761 -0.8069 -0.9611  0.3528
 1147SOL    HW2 3751   1.827   3.520   1.808  1.2300 -0.8609  0.6437
 1148SOL     OW 3752   0.059   2.832   4.116 -0.6267 -0.2134  0.6584
 1148SOL    HW1 3753   0.061   2.807   4.208 -0.5849  0.0495  0.7268
 1148SOL    HW2 3754  -0.028   2.871   4.103 -0.9810 -1.0815  0.3737
 1149SOL     OW 3755   5.196   4.306   0.301  0.2568  0.3260 -0.6486
 1149SOL    HW1 3756   5.217   4.371   0.369  1.3003 -1.4059  0.7478
 1149SOL    HW2 3757   5.274   4.250   0.298 -1.2708 -1.8568 -0.6262
 1150SOL     OW 3758   1.355   4.639   0.227  0.4187 -0.0041 -0.0396
 1150SOL    HW1 3759   1.379   4.732   0.230 -0.3748  0.1574  2.0347
 1150SOL    HW2 3760   1.262   4.640   0.203 -0.1791 -0.1278  2.1573
 1151SOL     OW 3761   2.210   0.703   2.834  0.4274  0.1465  0.4171
 1151SOL    HW1 3762   2.125   0.667   2.859  0.6127 -2.0048 -1.8866
 1151SOL    HW2 3763   2.270   0.672   2.902 -0.0517 -1.1281  0.2741
 1152SOL     OW 3764   4.410   0.586   1.858  0.0121  0.2015  0.4962
 1152SOL    HW1 3765   4.418   0.669   1.811 -1.8860  0.0211 -0.1876
 1152SOL    HW2 3766   4.340   0.602   1.922 -1.6234 -1.3929 -0.8506
 1153SOL     OW 3767   5.061   4.299   4.270 -0.2624  0.2054 -0.1491
 1153SOL    HW1 3768   5.074   4.387   4.233 -0.9331  0.1489 -0.5325
 1153SOL    HW2 3769   4.995   4.259   4.213 -0.1782 -0.4393  0.2058
 1154SOL     OW 3770   4.409   0.568   1.434  0.2385 -0.6719  0.1797
 1154SOL    HW1 3771   4.482   0.575   1.497 -0.3016 -1.3537  0.8918
 1154SOL    HW2 3772   4.452   0.568   1.348  0.9559  0.6778  0.5265
 1155SOL     OW 3773   2.892   1.804   2.532 -0.2272  0.2856  0.0141
 1155SOL    HW1 3774   2.869   1.894   2.509  0.1699  0.7453  1.3624
 1155SOL    HW2 3775   2.974   1.811   2.581  1.3866 -1.0897 -2.3715
 1156SOL     OW 3776   0.907   0.072   0.059  0.7740  0.1562  0.5717
 1156SOL    HW1 3777   0.963   0.098  -0.015  0.4146  0.1002  0.2791
 1156SOL    HW2 3778   0.958   0.094   0.136  2.5433 -2.7537  0.3024
 1157SOL     OW 3779   0.425   2.945   0.741 -0.5976 -0.3771  0.0424
 1157SOL    HW1 3780   0.460   2.863   0.776 -1.7809 -0.7238  0.4587
 1157SOL    HW2 3781   0.339   2.920   0.705 -1.4922  0.8971  1.2460
 1158SOL     OW 3782   1.760   1.917   1.140 -0.4747  0.5520 -0.2253
 1158SOL    HW1 3783   1.818   1.876   1.076 -1.6689 -2.6582  0.6437
 1158SOL    HW2 3784   1.675   1.874   1.127 -1.2921  1.3953  2.0452
 1159SOL     OW 3785   4.150   0.355   3.795  0.1648 -0.2388 -0.0809
 1159SOL    HW1 3786   4.246   0.351   3.785  0.1184 -2.3743  0.0771
 1159SOL    HW2 3787   4.119   0.390   3.713  0.9758 -1.3459 -0.8826
 1160SOL     OW 3788   4.957   3.657   1.243  0.3482  0.4953 -0.7232
 1160SOL    HW1 3789   4.917   3.733   1.286  1.8501  0.5089  0.7026
 1160SOL    HW2 3790   4.955   3.678   1.150 -0.0928  1.8843 -0.4173
 1161SOL     OW 3791   2.867   4.045   2.108  0.1445  0.1345 -0.1241
 1161SOL    HW1 3792   2.816   3.985   2.162  0.1202 -1.4256 -1.8499
 1161SOL    HW2 3793   2.948   3.998   2.091  0.4596  0.9331 -0.8318
 1162SOL     OW 3794   4.007   0.389   2.561 -0.2469 -0.1706  0.0001
 1162SOL    HW1 3795   3.982   0.383   2.469  0.8601 -1.8354 -0.2221
 1162SOL    HW2 3796   4.058   0.470   2.566  0.0707 -0.2966 -0.9647
 1163SOL     OW 3797   3.214   3.052   2.638 -0.3281 -0.4441  0.1725
 1163SOL    HW1 3798   3.283   3.117   2.649 -0.1269 -0.9482  1.8637
 1163SOL    HW2 3799   3.255   2.981   2.590 -0.3479  0.3289 -1.0186
 1164SOL     OW 3800   4.716   1.920   4.601  0.1068  0.3134 -0.4284
 1164SOL    HW1 3801   4.795   1.883   4.562  0.5264  0.5507  0.1880
 1164SOL    HW2 3802   4.645   1.866   4.568  0.8354 -1.8720  1.4512
 1165SOL     OW 3803   2.559   1.383   4.400 -0.4426 -0.3354  0.3515
 1165SOL    HW1 3804   2.631   1.386   4.463  0.5995 -0.9102 -0.7909
 1165SOL    HW2 3805   2.526   1.473   4.396  0.9311  0.1568  0.0724
 1166SOL     OW 3806   2.006   2.967   3.364 -0.1150 -0.1447  0.4103
 1166SOL    HW1 3807   1.918   2.930   3.356 -0.0247 -0.5967  1.4144
 1166SOL    HW2 3808   2.059   2.897   3.402  0.6232  0.2060  0.0365
 1167SOL     OW 3809   1.487   2.227   0.730 -0.3434 -0.1672 -0.5735
 1167SOL    HW1 3810   1.481   2.182   0.646  0.5298 -1.1681 -0.1128
 1167SOL    HW2 3811   1.543   2.303   0.713 -3.4976  1.9713 -1.8361
 1168SOL     OW 3812   3.321   3.499   0.605 -0.3284  0.6702  0.4292
 1168SOL    HW1 3813   3.234   3.539   0.604 -1.5716 -1.9048  0.3181
 1168SOL    HW2 3814   3.361   3.530   0.687 -2.2984  0.0101  1.6870
 1169SOL     OW 3815   3.697   4.524   2.999  0.1573  0.1899  0.1812
 1169SOL    HW1 3816   3.771   4.585   2.998 -1.3729  2.0648  0.0411
 1169SOL    HW2 3817   3.620   4.580   3.004 -1.3753 -1.6733 -1.9485
 1170SOL     OW 3818   5.204   2.343   0.997  0.8835 -0.1129 -0.2470
 1170SOL    HW1 3819   5.149   2.384   0.930  0.1252 -2.0337 -0.8569
 1170SOL    HW2 3820   5.294   2.362   0.969  0.5612  2.7508  0.5675
 1171SOL     OW 3821   0.295   2.595   0.531 -0.3827 -0.2202  0.4920
 1171SOL    HW1 3822   0.382   2.598   0.571  0.2342  2.3893 -0.9383
 1171SOL    HW2 3823   0.304   2.534   0.458  0.2551  0.0730  0.3222
 1172SOL     OW 3824   1.812   0.925   2.346 -0.6858  0.6576  0.2332
 1172SOL    HW1 3825   1.740   0.879   2.303  0.3221 -1.2348  0.5553
 1172SOL    HW2 3826   1.797   0.909   2.440  0.2850  0.0647  0.2875
 1173SOL     OW 3827   3.854   3.226   1.289  0.4065 -0.0665 -0.4456
 1173SOL    HW1 3828   3.843   3.298   1.350 -3.1567 -0.6792 -0.2192
 1173SOL    HW2 3829   3.765   3.192   1.277  1.5550 -2.3240 -3.0657
 1174SOL     OW 3830   1.632   0.755   3.381 -0.5078 -0.1867 -0.3883
 1174SOL    HW1 3831   1.605   0.701   3.456 -0.1184  0.1957  0.0358
 1174SOL    HW2 3832   1.609   0.703   3.304 -2.8359  0.3182 -0.0750
 1175SOL     OW 3833   1.208   1.261   4.603  0.4077 -0.3629  0.1718
 1175SOL    HW1 3834   1.205   1.196   4.533  1.3710 -0.2908  0.0476
 1175SOL    HW2 3835   1.270   1.225   4.667  0.5481  0.1829  0.3495
 1176SOL     OW 3836   3.323   2.580   2.950  0.2049 -0.0184 -0.0754
 1176SOL    HW1 3837   3.351   2.585   2.858  0.6687 -1.1189  0.0074
 1176SOL    HW2 3838   3.228   2.573   2.945  0.3399 -1.6065 -0.5233
 1177SOL     OW 3839   0.887   1.258   0.859  0.3104  0.6494 -0.4233
 1177SOL    HW1 3840   0.949   1.278   0.929 -0.1877 -1.2308  0.6163
 1177SOL    HW2 3841   0.939   1.262   0.778  2.0715 -1.7813  0.5045
 1178SOL     OW 3842   3.535   1.050   0.036  0.1165 -0.6999 -0.5298
 1178SOL    HW1 3843   3.623   1.031   0.003 -0.2936 -1.3896 -1.2405
 1178SOL    HW2 3844   3.510   0.971   0.084  1.2277  0.7753  2.6182
 1179SOL     OW 3845   1.327   3.377   2.519 -0.0977 -0.0908  0.0206
 1179SOL    HW1 3846   1.365   3.359   2.433 -1.1699 -0.7934 -0.3155
 1179SOL    HW2 3847   1.242   3.332   2.517 -0.6555  0.9042  0.9940
 1180SOL     OW 3848   1.420   4.340   0.653  0.2396  0.2563 -0.7138
 1180SOL    HW1 3849   1.347   4.367   0.709  1.3940 -2.8109  2.5082
 1180SOL    HW2 3850   1.379   4.291   0.582 -0.9375 -0.3786  0.3863
 1181SOL     OW 3851   1.011   2.999   0.299  0.0444 -0.2727  0.1381
 1181SOL    HW1 3852   0.986   2.927   0.241  1.3015 -1.2189  0.7539
 1181SOL    HW2 3853   1.091   3.036   0.259  0.4826 -0.4404  0.8491
 1182SOL     OW 3854   3.105   3.074   1.054  0.0678 -0.1561 -0.1864
 1182SOL    HW1 3855   3.017   3.111   1.057 -0.1425 -0.5422 -1.3727
 1182SOL    HW2 3856   3.124   3.065   0.961  1.1483 -0.5926  0.0694
 1183SOL     OW 3857   0.229   1.768   1.340 -0.0023  0.3128  0.5370
 1183SOL    HW1 3858   0.269   1.849   1.372 -0.1645  0.4239  0.4669
 1183SOL    HW2 3859   0.274   1.698   1.386  1.8257  0.3070 -1.1785
 1184SOL     OW 3860   4.380   0.860   2.179  0.0454  0.1907 -0.2017
 1184SOL    HW1 3861   4.311   0.895   2.235  0.1717 -0.7563  0.5484
 1184SOL    HW2 3862   4.432   0.937   2.154 -0.7299  0.7788 -0.0241
 1185SOL     OW 3863   4.016   0.543   4.312  0.1804 -0.4055  0.4620
 1185SOL    HW1 3864   4.048   0.526   4.223  1.4791 -1.1399  1.0561
 1185SOL    HW2 3865   4.033   0.636   4.326 -0.2548 -0.2299 -0.1428
 1186SOL     OW 3866   3.790   2.779   0.974  0.1284  0.1326  0.0188
 1186SOL    HW1 3867   3.851   2.721   1.020 -0.4901  0.7745  1.6602
 1186SOL    HW2 3868   3.707   2.767   1.019 -0.9829 -0.7179 -2.2026
 1187SOL     OW 3869   3.354   2.692   4.109 -0.3132  0.9148  0.1337
 1187SOL    HW1 3870   3.260   2.681   4.124 -0.3902  1.4807  0.0804
 1187SOL    HW2 3871   3.368   2.659   4.020  0.0276 -1.8051  1.1773
 1188SOL     OW 3872   0.682   4.291   2.107  0.2414 -0.7565 -0.5031
 1188SOL    HW1 3873   0.693   4.385   2.127 -1.0612 -0.6621 -0.1811
 1188SOL    HW2 3874   0.619   4.261   2.172 -0.6602 -1.4752 -1.7132
 1189SOL     OW 3875   4.525   2.374   4.670 -0.3561  0.3491  0.4342
 1189SOL    HW1 3876   4.445   2.399   4.716 -1.6987  0.0696 -1.6812
 1189SOL    HW2 3877   4.585   2.448   4.684 -1.7465  1.5298  0.2614
 1190SOL     OW 3878   3.387   3.209   1.804  0.2270 -0.1184 -0.4909
 1190SOL    HW1 3879   3.301   3.243   1.781  0.2906 -0.9314 -2.0122
 1190SOL    HW2 3880   3.442   3.232   1.728  1.3182  0.2681  0.3990
 1191SOL     OW 3881   4.748   1.281   0.236  0.4180  0.2177 -0.3480
 1191SOL    HW1 3882   4.809   1.239   0.175  0.8676  3.3399 -2.1610
 1191SOL    HW2 3883   4.805   1.326   0.299 -0.0523 -0.5362  0.6280
 1192SOL     OW 3884   2.367   4.907   2.172  0.2074  0.0092 -0.0003
 1192SOL    HW1 3885   2.364   4.854   2.092 -0.6701 -1.5556  1.0211
 1192SOL    HW2 3886   2.460   4.919   2.190  0.4176 -1.0661 -0.3442
 1193SOL     OW 3887   2.863   0.863   1.804  0.2686  0.1503 -0.0472
 1193SOL    HW1 3888   2.911   0.946   1.799 -0.8983  0.9474  1.6754
 1193SOL    HW2 3889   2.805   0.865   1.728 -0.5168  1.4193  0.5699
 1194SOL     OW 3890   4.348   1.615   3.948 -0.2646  0.7404  0.2922
 1194SOL    HW1 3891   4.386   1.541   3.900 -0.4997  1.3496 -0.8400
 1194SOL    HW2 3892   4.412   1.685   3.938 -0.6668  1.0988  0.2307
 1195SOL     OW 3893   2.055   0.860   2.448  0.3781  0.3414  0.0249
 1195SOL    HW1 3894   2.132   0.913   2.426  0.9969 -0.7280 -0.4419
 1195SOL    HW2 3895   1.983   0.902   2.401  0.9544  0.4733 -0.7641
 1196SOL     OW 3896   3.732   0.374   1.980 -0.3346 -0.7465 -0.2274
 1196SOL    HW1 3897   3.715   0.293   1.932 -0.8510 -3.2558  3.9744
 1196SOL    HW2 3898   3.654   0.427   1.966 -1.7005 -2.6102  0.0917
 1197SOL     OW 3899   3.348   4.850   1.482  0.0401 -0.1414 -0.8103
 1197SOL    HW1 3900   3.442   4.841   1.498  0.5431  1.2554 -2.7623
 1197SOL    HW2 3901   3.332   4.799   1.402 -1.0074 -1.0035 -0.0560
 1198SOL     OW 3902   1.342   4.493   2.938  0.0418  0.4323 -0.6179
 1198SOL    HW1 3903   1.380   4.566   2.987 -0.0051 -1.1502  1.8684
 1198SOL    HW2 3904   1.248   4.511   2.939  0.0911  0.6935 -0.6038
 1199SOL     OW 3905   2.152   3.631   1.335  0.7630  0.0457 -0.4623
 1199SOL    HW1 3906   2.225   3.600   1.388 -0.1242 -1.0305  0.1412
 1199SOL    HW2 3907   2.188   3.641   1.247  0.9522 -3.2800 -0.8126
 1200SOL     OW 3908   3.198   0.839   1.243  0.1689 -0.3507  0.8141
 1200SOL    HW1 3909   3.294   0.835   1.242  0.2365  0.8162 -0.8709
 1200SOL    HW2 3910   3.178   0.917   1.294  0.0949 -0.9423  1.6901
 1201SOL     OW 3911   2.385   4.175   2.593 -0.3392  0.3022 -0.2309
 1201SOL    HW1 3912   2.458   4.158   2.652  0.0770  0.6224 -0.6483
 1201SOL    HW2 3913   2.321   4.220   2.648 -0.3189 -0.1728  0.1904
 1202SOL     OW 3914   0.487   0.820   3.607  0.4446 -0.1369 -0.3897
 1202SOL    HW1 3915   0.567   0.853   3.649  0.3344 -0.0673 -0.2348
 1202SOL    HW2 3916   0.448   0.762   3.673  0.7616 -0.7670 -0.7422
 1203SOL     OW 3917   3.850   1.043   2.162  0.5786  0.0485  0.1487
 1203SOL    HW1 3918   3.876   1.019   2.073 -0.9300  0.2462 -0.3778
 1203SOL    HW2 3919   3.913   0.999   2.219  0.5239 -1.5095 -0.9520
 1204SOL     OW 3920   0.870   3.404   3.914  0.1974  0.6597 -0.5345
 1204SOL    HW1 3921   0.904   3.319   3.942  0.3219  0.7472 -0.4193
 1204SOL    HW2 3922   0.779   3.387   3.890  0.4853  0.3055 -1.4172
 1205SOL     OW 3923   2.735   4.283   4.836 -0.3119 -0.0130  0.6283
 1205SOL    HW1 3924   2.657   4.267   4.782 -1.7299 -0.2129  2.6918
 1205SOL    HW2 3925   2.808   4.271   4.776 -1.8449 -0.4897 -1.1941
 1206SOL     OW 3926   2.840   1.289   3.965  0.4700 -0.3114 -0.6486
 1206SOL    HW1 3927   2.765   1.348   3.977 -0.0841 -0.7528 -1.8353
 1206SOL    HW2 3928   2.904   1.318   4.029 -0.4056  0.6009 -0.1747
 1207SOL     OW 3929   3.492   1.700   1.418  0.6630 -0.2831  0.2258
 1207SOL    HW1 3930   3.471   1.613   1.453  1.3772 -0.9959 -1.0592
 1207SOL    HW2 3931   3.508   1.684   1.325  1.8119  1.0619  0.1903
 1208SOL     OW 3932   1.531   1.683   3.057 -0.1508 -0.3216 -0.5952
 1208SOL    HW1 3933   1.529   1.721   2.970 -0.3530 -0.0002 -0.4495
 1208SOL    HW2 3934   1.622   1.653   3.068  0.0865  0.4112 -0.5808
 1209SOL     OW 3935   0.545   2.305   1.530  0.0577  0.6591  0.0346
 1209SOL    HW1 3936   0.481   2.234   1.525 -0.3147  1.0238 -0.3745
 1209SOL    HW2 3937   0.511   2.363   1.598  0.2332  0.5751  0.1944
 1210SOL     OW 3938   4.240   4.151   3.362  0.4504  0.2489  0.3839
 1210SOL    HW1 3939   4.265   4.075   3.415 -0.3435  0.8309  1.6209
 1210SOL    HW2 3940   4.145   4.151   3.363  0.4156  0.0581 -1.3823
 1211SOL     OW 3941   5.055   2.661   3.300  0.5819  0.3714 -0.3502
 1211SOL    HW1 3942   5.058   2.724   3.227  1.7042 -0.4363 -1.0283
 1211SOL    HW2 3943   5.132   2.605   3.286  0.7715  0.1552  1.4224
 1212SOL     OW 3944   4.330   0.665   4.904  0.0759  0.0223 -0.4231
 1212SOL    HW1 3945   4.308   0.679   4.812  0.3812 -1.1739 -0.6862
 1212SOL    HW2 3946   4.294   0.741   4.950 -2.9349 -0.9532 -1.0797
 1213SOL     OW 3947   2.583   4.965   2.567 -0.1447 -0.1453  0.0958
 1213SOL    HW1 3948   2.666   4.998   2.532  0.8448  0.0512  2.5774
 1213SOL    HW2 3949   2.592   4.870   2.566 -0.1455 -0.1413 -0.2412
 1214SOL     OW 3950   3.640   3.547   0.554 -0.7588 -0.5352  0.0836
 1214SOL    HW1 3951   3.574   3.493   0.510 -0.4499 -1.2880  0.5376
 1214SOL    HW2 3952   3.669   3.494   0.627  0.9151 -0.5161 -0.5568
 1215SOL     OW 3953   4.779   1.400   3.910 -0.1513  0.5257  0.3936
 1215SOL    HW1 3954   4.781   1.496   3.909  2.8622  0.4990 -0.0505
 1215SOL    HW2 3955   4.746   1.376   3.823  1.1277  1.1597 -0.2828
 1216SOL     OW 3956   2.291   3.436   2.680 -0.4785 -0.0982  0.3501
 1216SOL    HW1 3957   2.384   3.422   2.700 -0.3502  1.1584  0.7457
 1216SOL    HW2 3958   2.245   3.367   2.728  0.3452 -1.6125 -1.0218
 1217SOL     OW 3959   0.033   2.883   3.191  0.3633  0.2212 -0.2345
 1217SOL    HW1 3960   0.095   2.841   3.250  0.3186  0.4285 -0.0413
 1217SOL    HW2 3961  -0.002   2.957   3.241 -0.1602  0.0086 -0.2828
 1218SOL     OW 3962   1.350   0.660   4.359 -0.1107  0.6239  0.5355
 1218SOL    HW1 3963   1.394   0.618   4.285  0.2846  1.2529  0.4118
 1218SOL    HW2 3964   1.366   0.601   4.433 -0.3395  0.0936  0.1623
 1219SOL     OW 3965   4.986   1.561   2.097 -0.4832 -0.4433 -0.0065
 1219SOL    HW1 3966   4.917   1.560   2.031 -0.1831 -0.3908 -0.3218
 1219SOL    HW2 3967   5.066   1.547   2.048 -0.3404 -1.2207  0.4414
 1220SOL     OW 3968   3.793   4.410   3.955  0.3780 -0.0842 -0.4749
 1220SOL    HW1 3969   3.877   4.452   3.936 -0.1435  1.0033 -0.4211
 1220SOL    HW2 3970   3.799   4.384   4.047  0.3981  0.5997 -0.2838
 1221SOL     OW 3971   0.896   2.308   3.372 -0.2690  0.3397  0.5286
 1221SOL    HW1 3972   0.885   2.399   3.344  0.6013 -0.3162 -2.0164
 1221SOL    HW2 3973   0.958   2.312   3.444 -1.7168  1.9452  1.7297
 1222SOL     OW 3974   5.107   0.347   0.683 -0.0445 -0.0991 -0.1499
 1222SOL    HW1 3975   5.146   0.321   0.766  1.3809 -0.1590 -0.8273
 1222SOL    HW2 3976   5.159   0.421   0.653  0.0109 -0.6152 -1.4049
 1223SOL     OW 3977   3.749   2.447   4.184 -0.2411 -0.2329  0.2647
 1223SOL    HW1 3978   3.791   2.432   4.269 -1.0677 -1.7541  0.4352
 1223SOL    HW2 3979   3.697   2.526   4.196 -0.2753 -0.3857  1.1562
 1224SOL     OW 3980   4.035   3.071   3.253  0.1342 -0.8819 -0.2961
 1224SOL    HW1 3981   4.028   2.976   3.250  0.0388 -0.8953  0.3069
 1224SOL    HW2 3982   4.117   3.091   3.207  0.6047 -1.3167  0.3343
 1225SOL     OW 3983   4.621   4.893   3.832 -0.5052 -0.1202  0.1401
 1225SOL    HW1 3984   4.613   4.856   3.919 -1.5609 -0.7867 -0.2285
 1225SOL    HW2 3985   4.679   4.968   3.843 -2.5106  1.2394  1.8678
 1226SOL     OW 3986   2.325   1.315   0.906  0.1393 -0.0571 -0.2563
 1226SOL    HW1 3987   2.350   1.236   0.953  0.1069  0.5858  0.8458
 1226SOL    HW2 3988   2.239   1.338   0.941 -0.4884 -0.3126 -1.5712
 1227SOL     OW 3989   4.411   0.344   2.045 -0.0035  0.2925 -0.0874
 1227SOL    HW1 3990   4.442   0.433   2.061  1.4662 -0.4237  1.1331
 1227SOL    HW2 3991   4.415   0.334   1.950  3.1578  0.3680 -0.0047
 1228SOL     OW 3992   0.663   1.441   3.910  0.2364  0.4214 -0.1331
 1228SOL    HW1 3993   0.638   1.521   3.957  2.6407  2.0503 -1.4987
 1228SOL    HW2 3994   0.693   1.382   3.979 -1.0643  0.8615  0.8416
 1229SOL     OW 3995   0.263   3.855   3.713 -0.5771  0.0578 -0.6501
 1229SOL    HW1 3996   0.285   3.790   3.645  0.1205  2.4057 -2.7583
 1229SOL    HW2 3997   0.341   3.910   3.719 -0.3706 -0.5034  2.6275
 1230SOL     OW 3998   1.426   3.265   3.610 -0.3827  0.1019  0.5160
 1230SOL    HW1 3999   1.420   3.248   3.516  2.7561  1.2437  0.0624
 1230SOL    HW2 4000   1.390   3.354   3.620 -0.6196  0.0216  0.3945
 1231SOL     OW 4001   3.788   4.999   0.725 -0.2666 -0.2609  0.9056
 1231SOL    HW1 4002   3.729   5.052   0.671  1.4743  1.2860  0.4864
 1231SOL    HW2 4003   3.752   4.911   0.720 -0.6631  0.0317 -2.0229
 1232SOL     OW 4004   1.730   4.314   2.685  0.1968  0.2682  0.3352
 1232SOL    HW1 4005   1.658   4.335   2.745  0.6955 -0.5643  1.2423
 1232SOL    HW2 4006   1.689   4.259   2.618 -0.1504  0.3370  0.4879
 1233SOL     OW 4007   3.179   3.640   2.903  0.1373  0.1147  0.2037
 1233SOL    HW1 4008   3.156   3.727   2.936  1.6519  1.2580 -1.6187
 1233SOL    HW2 4009   3.115   3.581   2.943 -0.5050  1.9595  2.0035
 1234SOL     OW 4010   1.708   2.813   4.518 -0.3952 -0.3919  0.4057
 1234SOL    HW1 4011   1.663   2.868   4.583  1.0987  0.3540  0.8124
 1234SOL    HW2 4012   1.798   2.809   4.548 -0.2072 -2.0237 -0.3322
 1235SOL     OW 4013   3.597   1.460   2.958 -0.2441  0.1282 -0.1288
 1235SOL    HW1 4014   3.512   1.424   2.980  0.2971 -2.1509 -1.6739
 1235SOL    HW2 4015   3.588   1.492   2.869  0.5875 -0.3736 -0.3985
 1236SOL     OW 4016   3.427   3.896   0.583  0.6015 -0.3763 -0.1735
 1236SOL    HW1 4017   3.388   3.980   0.608  2.3344  0.3976 -0.0056
 1236SOL    HW2 4018   3.402   3.885   0.491  0.0888  0.1656 -0.0995
 1237SOL     OW 4019   0.201   4.670   4.326  0.1924 -0.6263  0.5308
 1237SOL    HW1 4020   0.245   4.585   4.335  0.5532 -0.4707  0.2446
 1237SOL    HW2 4021   0.123   4.662   4.381  0.3279 -1.0737  0.6639
 1238SOL     OW 4022   1.079   2.635   1.490 -0.2653 -0.4248 -0.0754
 1238SOL    HW1 4023   1.054   2.721   1.524  3.9887  0.6227  0.7551
 1238SOL    HW2 4024   1.104   2.585   1.568 -1.4449 -1.9870 -0.6767
 1239SOL     OW 4025   2.122   0.391   1.544 -0.0915 -0.0011  0.0831
 1239SOL    HW1 4026   2.181   0.382   1.619  0.4852 -1.9658 -0.5751
 1239SOL    HW2 4027   2.035   0.397   1.583  0.4656  2.2845  1.0363
 1240SOL     OW 4028   1.256   3.823   0.969 -0.1503  0.0239  0.5209
 1240SOL    HW1 4029   1.236   3.729   0.969 -3.6373  0.6953  1.6097
 1240SOL    HW2 4030   1.245   3.850   1.060 -2.3566  2.0643 -0.3071
 1241SOL     OW 4031   1.087   1.785   1.266 -0.1403 -0.2762  0.1688
 1241SOL    HW1 4032   1.103   1.817   1.354 -0.6454  0.2740  0.0619
 1241SOL    HW2 4033   1.021   1.717   1.277 -0.1402 -0.2674  0.2245
 1242SOL     OW 4034   3.864   3.951   1.339  0.2727  0.0392 -0.0783
 1242SOL    HW1 4035   3.917   3.942   1.419 -1.0479  0.4246  0.8551
 1242SOL    HW2 4036   3.898   4.030   1.297  0.9800 -0.1627  0.1086
 1243SOL     OW 4037   0.429   1.894   0.292  0.3839 -0.5498  0.2238
 1243SOL    HW1 4038   0.346   1.908   0.338  1.3699  1.6264  1.4192
 1243SOL    HW2 4039   0.414   1.931   0.204 -0.3148 -1.3209  0.0175
 1244SOL     OW 4040   2.649   5.061   1.431  0.0534  0.8240 -0.4082
 1244SOL    HW1 4041   2.736   5.066   1.470 -0.7507  1.1391  1.3946
 1244SOL    HW2 4042   2.607   5.144   1.456 -2.3282 -1.1820  2.6411
 1245SOL     OW 4043   5.080   1.480   1.567  0.3333  0.1368  0.0611
 1245SOL    HW1 4044   5.143   1.452   1.633  1.9978  1.0801 -1.0895
 1245SOL    HW2 4045   5.000   1.432   1.588  1.9444 -2.4446  0.4629
 1246SOL     OW 4046   1.925   3.532   2.286 -0.6507 -0.5768 -0.2061
 1246SOL    HW1 4047   1.994   3.467   2.300  1.4854  1.5639 -0.4381
 1246SOL    HW2 4048   1.899   3.558   2.374  0.0163 -0.2207 -0.1065
 1247SOL     OW 4049   2.273   2.490   3.168 -0.0239 -0.7707 -0.0130
 1247SOL    HW1 4050   2.212   2.427   3.206 -2.0507  0.6016 -0.9286
 1247SOL    HW2 4051   2.262   2.482   3.074  1.4906 -0.7771 -0.1971
 1248SOL     OW 4052   2.768   1.788   4.067  0.5378 -0.4559  0.0367
 1248SOL    HW1 4053   2.829   1.746   4.007  0.1004 -1.1411  0.0727
 1248SOL    HW2 4054   2.683   1.753   4.043  0.4252 -1.1433  1.4021
 1249SOL     OW 4055   5.085   1.416   4.291 -0.4122 -0.1848  0.3781
 1249SOL    HW1 4056   4.990   1.407   4.291 -0.5136  0.8182  0.8115
 1249SOL    HW2 4057   5.115   1.360   4.363 -0.5160 -1.9551 -0.9374
 1250SOL     OW 4058   2.775   2.294   5.086  0.5936 -0.6745  0.6995
 1250SOL    HW1 4059   2.849   2.323   5.139  1.4221  1.0080 -1.3056
 1250SOL    HW2 4060   2.710   2.364   5.092  0.5464 -0.6265 -0.1984
 1251SOL     OW 4061   3.612   1.692   4.780 -0.1486  0.2192 -0.3142
 1251SOL    HW1 4062   3.547   1.621   4.788  0.0310  0.1044  0.1404
 1251SOL    HW2 4063   3.559   1.771   4.772 -0.3603  0.2967  1.5781
 1252SOL     OW 4064   0.788   0.615   0.037 -0.8651 -0.0527  0.0916
 1252SOL    HW1 4065   0.818   0.533  -0.002 -1.9776 -1.3397  1.8485
 1252SOL    HW2 4066   0.813   0.682  -0.026  0.1244 -1.7272 -1.3565
 1253SOL     OW 4067   0.650   2.353   2.216  0.5137 -0.3906  0.1364
 1253SOL    HW1 4068   0.663   2.350   2.311  0.5553  1.1199  0.1914
 1253SOL    HW2 4069   0.576   2.293   2.200 -0.6819  0.7140  1.3467
 1254SOL     OW 4070   1.361   5.069   1.261 -0.2391 -0.2994 -0.4643
 1254SOL    HW1 4071   1.338   5.158   1.288 -0.2229 -0.3609 -0.2501
 1254SOL    HW2 4072   1.278   5.028   1.240 -0.3702 -0.6778  0.7801
 1255SOL     OW 4073   1.297   1.765   4.324 -0.9884  0.2579  0.0975
 1255SOL    HW1 4074   1.245   1.736   4.399 -0.2046 -1.0688  0.1363
 1255SOL    HW2 4075   1.246   1.737   4.248 -0.1774 -1.3619  0.1342
 1256SOL     OW 4076   3.319   3.424   0.975  0.1267  0.3153  0.4160
 1256SOL    HW1 4077   3.259   3.496   0.959 -0.3009 -0.1066  0.0893
 1256SOL    HW2 4078   3.283   3.379   1.051  1.7054  1.8352  2.1378
 1257SOL     OW 4079   1.409   3.765   2.133 -0.4099  0.0603 -0.2220
 1257SOL    HW1 4080   1.327   3.718   2.150  0.9348 -2.5307 -0.6386
 1257SOL    HW2 4081   1.419   3.823   2.209 -0.7683 -2.3097  1.7284
 1258SOL     OW 4082   2.784   1.157   0.168  0.1274 -0.0503  0.3586
 1258SOL    HW1 4083   2.873   1.138   0.198 -0.4286 -1.1255  1.3806
 1258SOL    HW2 4084   2.729   1.142   0.246 -1.2595 -2.0828 -0.9631
 1259SOL     OW 4085   2.519   1.446   4.767  0.3004  0.6260  0.0608
 1259SOL    HW1 4086   2.437   1.462   4.814  0.8215  0.1647  1.1354
 1259SOL    HW2 4087   2.510   1.358   4.731  0.7011  0.2179  0.9624
 1260SOL     OW 4088   3.223   2.811   3.869  0.1502 -0.0737  0.0153
 1260SOL    HW1 4089   3.249   2.892   3.912  0.9965 -1.6578  2.6290
 1260SOL    HW2 4090   3.128   2.806   3.883 -0.3276  1.6639 -2.3573
 1261SOL     OW 4091   4.758   0.271   0.110  0.0210  0.3805  0.4165
 1261SOL    HW1 4092   4.817   0.328   0.061  0.7332 -0.4851  0.2492
 1261SOL    HW2 4093   4.694   0.242   0.046  1.5651 -1.5896 -0.2812
 1262SOL     OW 4094   4.773   2.207   4.546  0.2560  0.5295 -0.3305
 1262SOL    HW1 4095   4.738   2.119   4.533 -1.8379  1.3974 -0.8536
 1262SOL    HW2 4096   4.718   2.245   4.615  1.3776  1.2986  0.1535
 1263SOL     OW 4097   0.809   2.595   2.434 -0.1295 -0.2670 -0.9114
 1263SOL    HW1 4098   0.901   2.574   2.416  0.3958 -1.6960  2.9445
 1263SOL    HW2 4099   0.771   2.511   2.461 -2.2789  0.5450 -1.3683
 1264SOL     OW 4100   2.537   4.361   0.180  0.3637  0.0117 -0.4300
 1264SOL    HW1 4101   2.606   4.296   0.166  1.2884  1.2363 -1.6749
 1264SOL    HW2 4102   2.578   4.445   0.158 -0.5755  1.1243  1.8980
 1265SOL     OW 4103   0.669   3.869   1.359 -0.2175 -0.1359 -0.1181
 1265SOL    HW1 4104   0.663   3.947   1.304  1.6415 -1.4004 -2.2051
 1265SOL    HW2 4105   0.648   3.796   1.300  1.7115 -1.5106  0.8485
 1266SOL     OW 4106   0.560   1.602   4.090 -0.0164  0.2737 -0.0270
 1266SOL    HW1 4107   0.566   1.571   4.180 -0.7188 -0.3061 -0.1760
 1266SOL    HW2 4108   0.467   1.608   4.072  0.1225  0.9189 -0.5370
 1267SOL     OW 4109   2.931   0.088   4.328 -0.0183  0.1755 -0.0800
 1267SOL    HW1 4110   2.938   0.022   4.397  1.5860 -0.4771 -0.8426
 1267SOL    HW2 4111   3.004   0.147   4.343 -0.9718  1.3313  0.1093
 1268SOL     OW 4112   0.367   4.107   4.028  0.5017  0.2685 -0.0223
 1268SOL    HW1 4113   0.429   4.140   3.963 -0.7019  2.5788 -0.0220
 1268SOL    HW2 4114   0.286   4.096   3.979 -0.6313  2.7806  1.2410
 1269SOL     OW 4115   4.300   4.992   0.130  0.2290  0.3162  0.0863
 1269SOL    HW1 4116   4.388   4.957   0.148  0.3456  0.2364 -0.6234
 1269SOL    HW2 4117   4.256   4.921   0.082 -0.0978  0.5030  0.1109
 1270SOL     OW 4118   4.801   0.377   0.868 -0.0362 -0.0572 -0.7194
 1270SOL    HW1 4119   4.713   0.401   0.840 -0.2196  0.2706  0.1422
 1270SOL    HW2 4120   4.818   0.432   0.944  0.8660 -0.2107 -0.8058
 1271SOL     OW 4121   1.509   2.267   4.724  0.5791 -0.6420 -0.0253
 1271SOL    HW1 4122   1.482   2.330   4.791  0.4251 -1.4678  0.6977
 1271SOL    HW2 4123   1.430   2.252   4.672  0.0762 -1.7611  1.0411
 1272SOL     OW 4124   3.568   2.974   0.939  0.1300 -0.0437  0.0074
 1272SOL    HW1 4125   3.661   2.959   0.952  0.4384  1.4391 -0.3681
 1272SOL    HW2 4126   3.563   3.060   0.897 -1.4728  0.4487  1.1560
 1273SOL     OW 4127   2.210   3.162   2.822  0.2893 -0.0680 -0.4218
 1273SOL    HW1 4128   2.173   3.147   2.735 -0.4429 -2.4963  0.2779
 1273SOL    HW2 4129   2.287   3.104   2.825 -0.2505 -0.7340  0.8799
 1274SOL     OW 4130   0.620   0.345   1.477 -0.8781  0.3638  0.2863
 1274SOL    HW1 4131   0.604   0.370   1.568 -1.0303 -1.4782  0.7663
 1274SOL    HW2 4132   0.543   0.294   1.452  0.0720 -0.8285 -0.2333
 1275SOL     OW 4133   2.784   3.453   0.255 -0.0939  0.2024  0.5817
 1275SOL    HW1 4134   2.745   3.536   0.228  0.2662  0.4570  0.8346
 1275SOL    HW2 4135   2.790   3.460   0.351 -2.4401 -1.1540  0.8573
 1276SOL     OW 4136   4.229   3.316   2.267 -0.0041  0.1359  0.4396
 1276SOL    HW1 4137   4.166   3.375   2.227  1.9702  0.7609 -1.9316
 1276SOL    HW2 4138   4.212   3.231   2.225  0.6010  0.2706 -0.0920
 1277SOL     OW 4139   3.293   4.474   2.944  0.0793  0.6546  0.0501
 1277SOL    HW1 4140   3.284   4.383   2.972 -0.2435  0.2402 -1.3190
 1277SOL    HW2 4141   3.208   4.514   2.965 -1.1951 -0.3920 -2.8548
 1278SOL     OW 4142   0.405   0.948   3.390  0.0962 -0.8265  0.1995
 1278SOL    HW1 4143   0.414   0.878   3.325 -1.0396 -0.1374 -0.7291
 1278SOL    HW2 4144   0.436   0.910   3.471  1.4279 -1.7513 -0.7321
 1279SOL     OW 4145   1.552   2.457   3.947  0.9242  0.1435 -0.1140
 1279SOL    HW1 4146   1.586   2.531   3.896 -1.0319  1.3242  0.2096
 1279SOL    HW2 4147   1.460   2.449   3.919  1.2612 -2.5558 -0.5494
 1280SOL     OW 4148   5.091   4.332   3.396 -0.8882  0.2730  0.1134
 1280SOL    HW1 4149   5.140   4.370   3.323 -0.7855 -1.8420 -0.9476
 1280SOL    HW2 4150   5.139   4.253   3.419 -4.7751 -2.9717 -2.2611
 1281SOL     OW 4151   1.052   3.290   3.625 -0.1400  0.3699  0.1031
 1281SOL    HW1 4152   1.040   3.342   3.704  3.2957  2.1608 -0.4801
 1281SOL    HW2 4153   1.097   3.211   3.654 -0.9532 -0.0480  0.2491
 1282SOL     OW 4154   0.575   1.774   4.808 -0.0069 -0.1456 -0.4215
 1282SOL    HW1 4155   0.559   1.685   4.777 -0.6602 -0.1012 -0.2179
 1282SOL    HW2 4156   0.507   1.789   4.874  0.3793  0.3412 -0.1384
 1283SOL     OW 4157   0.871   3.783   3.621 -0.1143  0.4946  0.0643
 1283SOL    HW1 4158   0.821   3.755   3.698  1.6245  0.0578  1.0551
 1283SOL    HW2 4159   0.877   3.878   3.630  0.0174  0.4540  0.4347
 1284SOL     OW 4160   3.285   4.612   2.266 -0.0419 -0.2431 -0.1753
 1284SOL    HW1 4161   3.206   4.560   2.282  1.4557 -2.2728  0.9560
 1284SOL    HW2 4162   3.297   4.663   2.346 -0.0150 -0.2230 -0.1918
 1285SOL     OW 4163   1.724   0.204   0.608 -0.3936  0.0677  0.6815
 1285SOL    HW1 4164   1.706   0.113   0.582  1.5245  0.0021 -0.5335
 1285SOL    HW2 4165   1.790   0.196   0.677 -0.7159  0.5179  1.0418
 1286SOL     OW 4166   0.191   2.260   3.240  0.0478  0.0449  0.2784
 1286SOL    HW1 4167   0.260   2.244   3.305 -1.6192 -0.2595  2.0160
 1286SOL    HW2 4168   0.226   2.222   3.159  2.1713  0.4324  0.9721
 1287SOL     OW 4169   3.965   4.121   2.925 -0.7816  0.1465 -0.5430
 1287SOL    HW1 4170   3.890   4.065   2.948  0.1560 -0.7207  0.4803
 1287SOL    HW2 4171   4.029   4.105   2.994  0.4194  0.7732 -1.4824
 1288SOL     OW 4172   4.262   0.999   3.690  0.1432  0.1860 -0.1961
 1288SOL    HW1 4173   4.258   0.903   3.689  1.8109  0.1123 -2.1943
 1288SOL    HW2 4174   4.300   1.020   3.776 -0.7875 -0.8936  0.5032
 1289SOL     OW 4175   1.333   1.023   2.428 -0.3472  0.1341 -0.3414
 1289SOL    HW1 4176   1.242   1.027   2.397  0.4340 -0.6423 -2.8386
 1289SOL    HW2 4177   1.344   0.934   2.460 -0.5542  0.3339  0.2984
 1290SOL     OW 4178   2.945   4.711   4.382  0.5047  0.5813  0.1922
 1290SOL    HW1 4179   2.990   4.638   4.340 -0.2607  1.3476 -2.0399
 1290SOL    HW2 4180   3.003   4.736   4.455  2.9828  0.5790 -1.6927
 1291SOL     OW 4181   2.129   2.366   1.526 -0.2431 -0.0795  0.4961
 1291SOL    HW1 4182   2.053   2.422   1.509 -0.6075 -0.3572  1.2033
 1291SOL    HW2 4183   2.183   2.375   1.447  0.3204  2.2374  1.1047
 1292SOL     OW 4184   2.632   1.920   4.832  0.6793 -0.8719  0.2384
 1292SOL    HW1 4185   2.663   2.010   4.840  0.5515 -0.7726 -0.3602
 1292SOL    HW2 4186   2.570   1.910   4.905  0.8123 -0.5261  0.4009
 1293SOL     OW 4187   4.880   1.223   2.091  0.7068 -0.0249 -0.0935
 1293SOL    HW1 4188   4.808   1.163   2.108 -0.2549  1.3103  0.6598
 1293SOL    HW2 4189   4.924   1.231   2.176  0.2397  1.0862  0.0488
 1294SOL     OW 4190   3.096   1.455   2.613  0.2213 -0.2683  0.1192
 1294SOL    HW1 4191   3.167   1.515   2.633  0.4245 -0.2875 -0.5308
 1294SOL    HW2 4192   3.066   1.481   2.526 -0.1433 -0.6650  0.1235
 1295SOL     OW 4193   2.534   3.020   0.640  0.3637 -0.7408  0.3305
 1295SOL    HW1 4194   2.570   3.086   0.581  1.3279 -2.2093 -0.7551
 1295SOL    HW2 4195   2.611   2.974   0.674 -0.2767 -1.0431  1.4132
 1296SOL     OW 4196   5.129   3.107   5.086 -0.1734 -0.7249 -0.2919
 1296SOL    HW1 4197   5.118   3.089   5.179 -0.7925 -0.4487 -0.3106
 1296SOL    HW2 4198   5.122   3.202   5.078 -0.0491 -0.7408 -0.6081
 1297SOL     OW 4199   0.003   0.986   1.848  0.3302  0.2734 -0.2051
 1297SOL    HW1 4200   0.028   1.049   1.916 -0.2515 -0.4354  0.6600
 1297SOL    HW2 4201  -0.030   0.910   1.896 -0.4703 -0.0669 -1.2893
 1298SOL     OW 4202   3.285   3.455   1.475  0.0164 -0.0544  0.1813
 1298SOL    HW1 4203   3.200   3.492   1.498  0.2741  0.3712  0.4610
 1298SOL    HW2 4204   3.271   3.412   1.391 -0.2576  0.8115 -0.2250
 1299SOL     OW 4205   0.073   5.012   1.347  0.3680 -0.1230  0.2868
 1299SOL    HW1 4206   0.070   4.984   1.438 -1.8289 -1.8869 -0.2997
 1299SOL    HW2 4207  -0.017   5.002   1.315  1.1402  0.2769 -2.1319
 1300SOL     OW 4208   2.164   3.605   1.694  0.3278  0.0421  0.0246
 1300SOL    HW1 4209   2.078   3.575   1.723  1.6416 -2.9539  0.9705
 1300SOL    HW2 4210   2.145   3.672   1.628 -2.7075 -0.9502 -0.1809
 1301SOL     OW 4211   5.036   1.409   3.128 -0.3292  0.2301 -0.3150
 1301SOL    HW1 4212   4.951   1.404   3.170 -0.5994  2.2881 -0.5428
 1301SOL    HW2 4213   5.097   1.370   3.192 -1.3719 -0.8335  0.0309
 1302SOL     OW 4214   0.679   2.593   4.038  0.9058 -0.2976 -0.7484
 1302SOL    HW1 4215   0.651   2.582   4.129  1.1967 -0.9823 -0.7329
 1302SOL    HW2 4216   0.642   2.676   4.010  1.6406  0.3981  0.3162
 1303SOL     OW 4217   0.107   1.788   4.123  0.8724 -0.5498  0.0828
 1303SOL    HW1 4218   0.095   1.793   4.218  1.7305  0.0053  0.1678
 1303SOL    HW2 4219   0.173   1.855   4.103 -0.2254  0.2067 -1.0670
 1304SOL     OW 4220   2.635   4.171   5.074 -0.0663  0.5839  0.2107
 1304SOL    HW1 4221   2.653   4.188   4.982  0.8846  2.4685  0.7224
 1304SOL    HW2 4222   2.542   4.149   5.076  0.0087  0.0947 -1.2515
 1305SOL     OW 4223   4.317   1.920   1.211  0.4153 -0.2633  0.2348
 1305SOL    HW1 4224   4.275   2.005   1.205  0.1025 -0.3218  1.4872
 1305SOL    HW2 4225   4.374   1.926   1.288  0.2683 -1.2399  0.4249
 1306SOL     OW 4226   2.330   0.530   3.872 -0.1177 -0.8568  0.0923
 1306SOL    HW1 4227   2.421   0.558   3.862 -0.4193  0.5132  1.1088
 1306SOL    HW2 4228   2.293   0.540   3.784 -0.2620  2.1703  0.4421
 1307SOL     OW 4229   1.092   3.903   3.273  1.0648  0.6413 -0.1194
 1307SOL    HW1 4230   1.015   3.865   3.231  2.0468  2.1273 -3.3784
 1307SOL    HW2 4231   1.063   3.989   3.303  1.0086  0.5215  0.1737
 1308SOL     OW 4232   4.583   0.773   4.930 -0.0837  0.3031 -0.1293
 1308SOL    HW1 4233   4.492   0.746   4.934  0.3261 -1.2828 -1.0310
 1308SOL    HW2 4234   4.615   0.769   5.020 -0.4819 -0.6430 -0.0342
 1309SOL     OW 4235   2.690   0.706   3.168 -0.5281  0.0553 -0.2235
 1309SOL    HW1 4236   2.718   0.622   3.132 -1.2100 -0.5135  0.5422
 1309SOL    HW2 4237   2.599   0.716   3.139 -0.7164  0.1305  0.3763
 1310SOL     OW 4238   4.601   0.498   1.678 -0.0077 -0.1619 -0.0589
 1310SOL    HW1 4239   4.537   0.544   1.732  0.5891  0.0358  0.4760
 1310SOL    HW2 4240   4.685   0.513   1.720  0.6075  0.8277 -1.5905
 1311SOL     OW 4241   0.710   2.612   1.646 -0.5078 -0.3764 -0.4965
 1311SOL    HW1 4242   0.631   2.591   1.697 -0.0265 -0.8009  0.0846
 1311SOL    HW2 4243   0.751   2.527   1.631  0.2417 -0.0751 -0.1360
 1312SOL     OW 4244   1.416   2.955   0.511 -0.1539 -0.0217  0.5351
 1312SOL    HW1 4245   1.508   2.981   0.515  0.1046 -0.7406 -0.6667
 1312SOL    HW2 4246   1.368   3.036   0.530  0.7076  0.4784  0.6271
 1313SOL     OW 4247   4.167   0.749   1.664 -0.6477  0.6359  0.1288
 1313SOL    HW1 4248   4.258   0.725   1.646 -1.1725 -0.4516 -1.1081
 1313SOL    HW2 4249   4.164   0.758   1.759 -0.0507 -2.7093  0.5249
 1314SOL     OW 4250   3.444   3.537   3.548 -0.5891  0.3741 -0.0705
 1314SOL    HW1 4251   3.446   3.465   3.486  0.3378 -0.0861  0.4801
 1314SOL    HW2 4252   3.463   3.496   3.633 -1.4199  1.0515  0.4584
 1315SOL     OW 4253   3.546   4.393   4.746  0.1881  0.2555  0.3093
 1315SOL    HW1 4254   3.461   4.429   4.773  0.4075  1.5184 -0.6227
 1315SOL    HW2 4255   3.593   4.381   4.829 -0.7967 -0.2278  0.8161
 1316SOL     OW 4256   1.278   2.628   3.499  0.0666  0.3724 -0.7252
 1316SOL    HW1 4257   1.204   2.664   3.547  1.3094  0.5011  1.1118
 1316SOL    HW2 4258   1.303   2.697   3.438 -1.2605  0.3507 -1.3202
 1317SOL     OW 4259   2.006   3.438   0.513  0.7599  0.0038 -0.0643
 1317SOL    HW1 4260   2.056   3.423   0.432  0.2395  0.3680 -0.4596
 1317SOL    HW2 4261   1.999   3.352   0.553  0.3394 -0.3169 -0.8161
 1318SOL     OW 4262   1.401   0.978   3.600 -0.4429  0.0716 -0.0271
 1318SOL    HW1 4263   1.366   1.005   3.685 -0.3020 -0.9971  0.3765
 1318SOL    HW2 4264   1.481   0.929   3.622  0.8285  1.7192 -0.8919
 1319SOL     OW 4265   4.450   0.328   1.069 -0.1737 -0.3997  0.5209
 1319SOL    HW1 4266   4.499   0.407   1.094 -0.8508  0.4093 -0.6222
 1319SOL    HW2 4267   4.360   0.359   1.060 -0.0417 -0.7483 -2.3590
 1320SOL     OW 4268   1.759   3.549   0.249 -0.3959  0.2410 -0.2966
 1320SOL    HW1 4269   1.841   3.502   0.236 -0.5755 -0.3842  0.7944
 1320SOL    HW2 4270   1.770   3.630   0.200 -0.3950 -1.2659 -2.9118
 1321SOL     OW 4271   3.232   0.675   0.336 -0.5542 -0.2452 -0.0485
 1321SOL    HW1 4272   3.140   0.651   0.326 -0.5460 -0.0601 -0.5941
 1321SOL    HW2 4273   3.273   0.597   0.373 -1.4453  0.6035  2.8554
 1322SOL     OW 4274   2.279   3.610   0.534 -0.4157  0.0571  0.7032
 1322SOL    HW1 4275   2.199   3.576   0.574  0.4551  0.0756  2.5070
 1322SOL    HW2 4276   2.297   3.692   0.581 -0.4802  1.1578 -1.1239
 1323SOL     OW 4277   2.747   4.659   0.615  0.1273  0.4545 -0.1900
 1323SOL    HW1 4278   2.704   4.704   0.542 -1.8445 -0.1940  0.5417
 1323SOL    HW2 4279   2.682   4.660   0.685  1.1354 -0.9903  0.7830
 1324SOL     OW 4280   3.780   3.575   4.909 -0.0380  0.1404 -0.0057
 1324SOL    HW1 4281   3.761   3.508   4.975  1.8168 -1.8594 -1.4677
 1324SOL    HW2 4282   3.754   3.536   4.826 -0.5909  1.9307 -0.7027
 1325SOL     OW 4283   2.009   1.554   1.381  0.2432 -0.6822  0.3246
 1325SOL    HW1 4284   1.981   1.619   1.316  0.6335 -0.5572  0.2767
 1325SOL    HW2 4285   2.082   1.597   1.427  1.3378 -1.5626 -0.5426
 1326SOL     OW 4286   1.605   0.108   1.079 -0.4743  0.0774  0.3403
 1326SOL    HW1 4287   1.522   0.115   1.127 -0.3480 -2.0115  0.9101
 1326SOL    HW2 4288   1.616   0.014   1.064  1.3434  0.4149 -0.5494
 1327SOL     OW 4289   0.442   2.953   0.065  0.5858 -0.4645  0.0574
 1327SOL    HW1 4290   0.397   3.035   0.088  0.7493  0.1177 -1.5654
 1327SOL    HW2 4291   0.526   2.958   0.110  0.5195  0.1872  0.1213
 1328SOL     OW 4292   0.534   3.066   2.937 -0.2325 -0.4191 -0.6138
 1328SOL    HW1 4293   0.466   3.065   3.004 -0.3265 -1.3671 -0.7203
 1328SOL    HW2 4294   0.597   3.131   2.968 -1.2142  0.5085 -0.5436
 1329SOL     OW 4295   3.519   0.611   4.410  0.2463 -0.1597  0.1138
 1329SOL    HW1 4296   3.558   0.529   4.440 -0.3310 -1.2649 -2.0209
 1329SOL    HW2 4297   3.594   0.663   4.379  0.3248 -1.3446 -1.8096
 1330SOL     OW 4298   1.369   3.949   4.106 -0.0568  0.0740  0.1456
 1330SOL    HW1 4299   1.323   3.944   4.022  2.5918  0.6957 -1.3929
 1330SOL    HW2 4300   1.431   3.877   4.105 -1.0216 -0.8505  2.2659
 1331SOL     OW 4301   4.590   3.864   2.112  0.1962  0.2559  0.1375
 1331SOL    HW1 4302   4.606   3.788   2.056 -0.3688  0.4563 -0.2990
 1331SOL    HW2 4303   4.511   3.841   2.160  1.0024 -0.1608  1.2888
 1332SOL     OW 4304   4.131   2.127   0.688 -0.8435  0.0229 -0.0268
 1332SOL    HW1 4305   4.147   2.039   0.653 -1.0451 -0.3327  0.7591
 1332SOL    HW2 4306   4.085   2.112   0.770 -2.3313  0.9348 -0.6717
 1333SOL     OW 4307   1.723   1.203   1.197 -0.3822 -0.0534 -0.0559
 1333SOL    HW1 4308   1.786   1.162   1.139  0.9621  0.5934  0.9251
 1333SOL    HW2 4309   1.703   1.287   1.156  1.2085  0.7714  0.8170
 1334SOL     OW 4310   2.271   4.864   2.448  0.2650  0.1643  0.6224
 1334SOL    HW1 4311   2.316   4.872   2.364  2.3222 -1.9105  1.4766
 1334SOL    HW2 4312   2.195   4.809   2.430  0.8577 -0.5081  0.1746
 1335SOL     OW 4313   0.758   0.333   3.365  0.4324 -0.1070  0.4508
 1335SOL    HW1 4314   0.851   0.309   3.363  0.5911  0.4759  0.7297
 1335SOL    HW2 4315   0.712   0.249   3.361  0.9577 -0.3643 -0.5619
 1336SOL     OW 4316   2.347   1.534   3.137  0.2528  0.1498  0.0537
 1336SOL    HW1 4317   2.441   1.526   3.152  0.5666  0.1948 -1.7529
 1336SOL    HW2 4318   2.325   1.460   3.080 -0.6101  0.6895 -0.3333
 1337SOL     OW 4319   4.793   3.749   4.605 -0.0714  1.0307 -0.9017
 1337SOL    HW1 4320   4.828   3.662   4.585  1.8401  1.6700 -0.4599
 1337SOL    HW2 4321   4.770   3.745   4.698  0.2579  1.0704 -0.8178
 1338SOL     OW 4322   2.003   3.979   2.572 -0.5754  0.1590 -0.4548
 1338SOL    HW1 4323   2.078   4.003   2.518  0.3349  0.8824  1.0792
 1338SOL    HW2 4324   1.938   3.944   2.511  0.4825  0.8231 -1.9653
 1339SOL     OW 4325   1.531   1.883   0.756  0.1276  0.5165 -0.3822
 1339SOL    HW1 4326   1.443   1.907   0.726 -0.2242 -0.0052  0.2234
 1339SOL    HW2 4327   1.551   1.803   0.706 -0.6415 -0.6087  1.0737
 1340SOL     OW 4328   0.711   4.044   2.718  0.2526  0.7192 -0.2992
 1340SOL    HW1 4329   0.632   3.997   2.744  0.4508  1.1436  1.1217
 1340SOL    HW2 4330   0.781   3.980   2.728  0.0384  0.1762 -2.0915
 1341SOL     OW 4331   1.051   1.223   0.013  0.0591 -0.2024 -0.0155
 1341SOL    HW1 4332   1.091   1.187   0.092 -0.5996  0.0938  0.4583
 1341SOL    HW2 4333   1.049   1.318   0.028  1.7598  0.0374 -1.2452
 1342SOL     OW 4334   4.869   4.034   2.739  0.2764 -0.8799  0.0254
 1342SOL    HW1 4335   4.818   4.114   2.752  1.2781 -0.3532  0.7052
 1342SOL    HW2 4336   4.812   3.964   2.773  0.0112 -0.2876  0.8235
 1343SOL     OW 4337   1.558   4.921   0.793 -0.4298 -0.9169  0.4722
 1343SOL    HW1 4338   1.476   4.968   0.780  0.2819 -0.2686 -1.8784
 1343SOL    HW2 4339   1.583   4.941   0.883 -1.5191  0.9808  0.3798
 1344SOL     OW 4340   5.232   1.551   2.862 -0.3156  0.4411  0.0418
 1344SOL    HW1 4341   5.314   1.557   2.913  0.1604  1.6215 -0.8230
 1344SOL    HW2 4342   5.164   1.573   2.925  0.0538 -0.3114  0.7178
 1345SOL     OW 4343   4.469   3.583   4.815 -0.4722 -0.4158 -0.2699
 1345SOL    HW1 4344   4.551   3.556   4.774 -1.3823 -0.8280 -1.8752
 1345SOL    HW2 4345   4.455   3.673   4.784  0.1822  0.2563  1.3162
 1346SOL     OW 4346   5.215   2.304   0.173  0.1287 -0.0835  0.1491
 1346SOL    HW1 4347   5.231   2.372   0.238 -0.6080 -0.2122  0.4686
 1346SOL    HW2 4348   5.300   2.290   0.131  0.3501  0.8096  0.2982
 1347SOL     OW 4349   4.652   4.079   3.456  0.3154 -0.4984  0.2507
 1347SOL    HW1 4350   4.609   3.994   3.448 -0.0858 -0.3008  0.2898
 1347SOL    HW2 4351   4.742   4.059   3.482  0.0042 -0.8775  1.0563
 1348SOL     OW 4352   2.862   1.801   3.548  0.0589  0.1545  0.0554
 1348SOL    HW1 4353   2.771   1.823   3.529  0.4367  1.3453 -0.4344
 1348SOL    HW2 4354   2.858   1.716   3.591 -1.5357  1.6561  2.9904
 1349SOL     OW 4355   1.670   3.974   4.540  0.5706  0.0892 -0.4119
 1349SOL    HW1 4356   1.621   3.924   4.474 -0.5361  2.7073 -1.6782
 1349SOL    HW2 4357   1.739   4.018   4.490  0.3368  1.2979  0.2959
 1350SOL     OW 4358   3.053   4.839   0.205 -0.5189 -0.8091  0.3613
 1350SOL    HW1 4359   3.136   4.810   0.243  0.1525 -0.4795 -0.8237
 1350SOL    HW2 4360   3.055   4.935   0.214 -0.1051 -0.6883 -0.9979
 1351SOL     OW 4361   1.172   4.837   2.807 -0.6302  0.1642 -0.1107
 1351SOL    HW1 4362   1.202   4.764   2.860 -0.6383 -0.6306 -1.1866
 1351SOL    HW2 4363   1.252   4.872   2.768 -0.7867 -0.1821 -0.7443
 1352SOL     OW 4364   3.904   4.930   3.517 -0.2059 -0.2685  0.0500
 1352SOL    HW1 4365   3.950   4.924   3.600  0.7464 -3.7239 -0.6718
 1352SOL    HW2 4366   3.924   5.018   3.485 -0.5170  1.0782  3.3725
 1353SOL     OW 4367   3.387   0.701   2.816  0.0395 -0.1044  0.4702
 1353SOL    HW1 4368   3.384   0.793   2.791  0.2322 -0.4856 -0.9851
 1353SOL    HW2 4369   3.360   0.700   2.908 -1.8391  1.2020 -0.0345
 1354SOL     OW 4370   4.955   3.692   4.269 -0.2127  0.0315  0.2046
 1354SOL    HW1 4371   5.046   3.686   4.242 -0.0046  2.4161  0.3117
 1354SOL    HW2 4372   4.959   3.702   4.364 -0.4542  2.3598 -0.0025
 1355SOL     OW 4373   0.453   1.057   2.091  0.0843 -0.1399 -0.6967
 1355SOL    HW1 4374   0.497   0.984   2.135  2.1833  1.3296 -0.2544
 1355SOL    HW2 4375   0.376   1.074   2.144  0.0085 -1.5080 -0.3467
 1356SOL     OW 4376   3.459   0.157   3.917  0.0589  0.8698  0.8208
 1356SOL    HW1 4377   3.538   0.116   3.953 -0.3686 -2.7664 -2.0759
 1356SOL    HW2 4378   3.486   0.246   3.897  3.6018 -0.3937 -0.5099
 1357SOL     OW 4379   4.403   2.151   2.926 -0.0179  0.0841  0.2105
 1357SOL    HW1 4380   4.344   2.220   2.956  1.2330  0.7374  1.2222
 1357SOL    HW2 4381   4.463   2.137   3.000  1.0586 -0.6086 -0.7737
 1358SOL     OW 4382   2.330   3.794   2.718 -0.2775 -0.2346  0.2128
 1358SOL    HW1 4383   2.277   3.740   2.659 -0.7949  0.4657  0.0266
 1358SOL    HW2 4384   2.305   3.884   2.696  0.9233  0.1026  0.1929
 1359SOL     OW 4385   1.542   4.530   1.321  0.2687  0.4882 -0.4245
 1359SOL    HW1 4386   1.542   4.434   1.326  1.5095  0.5323  0.8147
 1359SOL    HW2 4387   1.622   4.552   1.275  0.1315  0.9372 -0.4521
 1360SOL     OW 4388   2.329   1.864   1.984  0.5373 -0.1180 -0.2915
 1360SOL    HW1 4389   2.286   1.947   2.007  3.1628  1.9018 -2.3402
 1360SOL    HW2 4390   2.308   1.850   1.892  0.6605 -1.4302 -0.1334
 1361SOL     OW 4391   2.253   2.758   3.157  0.4019  0.0897 -0.0356
 1361SOL    HW1 4392   2.165   2.761   3.122  1.0048 -1.1768 -1.7403
 1361SOL    HW2 4393   2.267   2.665   3.180  1.3352  0.2485  0.0790
 1362SOL     OW 4394   3.933   1.511   0.898  0.2929 -0.0121  0.1519
 1362SOL    HW1 4395   3.881   1.483   0.973 -0.1977  2.2551  0.6738
 1362SOL    HW2 4396   3.928   1.437   0.837 -1.9728 -0.5763  0.9732
 1363SOL     OW 4397   1.483   2.322   0.165 -0.0392  0.1322 -0.4195
 1363SOL    HW1 4398   1.480   2.394   0.228  2.1843  0.2467 -0.4185
 1363SOL    HW2 4399   1.568   2.330   0.122  0.0470 -2.2077 -0.7613
 1364SOL     OW 4400   4.428   4.663   1.638  0.4557  0.3078  0.1716
 1364SOL    HW1 4401   4.445   4.721   1.564 -1.5430  0.6078 -0.0742
 1364SOL    HW2 4402   4.433   4.575   1.600 -0.1969  0.4475 -0.2394
 1365SOL     OW 4403   0.338   4.240   1.074 -0.3689 -0.0842 -0.4080
 1365SOL    HW1 4404   0.242   4.243   1.069 -0.2537  1.2204 -2.5791
 1365SOL    HW2 4405   0.359   4.282   1.157 -1.6729 -0.0707 -0.0746
 1366SOL     OW 4406   3.873   3.102   2.785  0.0921 -1.0088  0.8392
 1366SOL    HW1 4407   3.813   3.074   2.716 -0.2196 -1.1797  1.1784
 1366SOL    HW2 4408   3.847   3.192   2.804  1.6183 -0.2069 -0.8169
 1367SOL     OW 4409   3.785   5.052   0.189 -0.1380 -0.4279  0.0190
 1367SOL    HW1 4410   3.814   5.120   0.250  3.6196 -1.4647 -0.4919
 1367SOL    HW2 4411   3.794   5.092   0.102  1.7447 -1.3851 -0.2612
 1368SOL     OW 4412   0.922   2.726   4.162  0.2073  0.1742  0.3717
 1368SOL    HW1 4413   0.864   2.786   4.209  0.8573  0.7513  0.4523
 1368SOL    HW2 4414   0.863   2.668   4.114 -0.4961 -1.1106  2.7062
 1369SOL     OW 4415   1.889   1.026   3.790 -0.4035 -0.6495  0.1224
 1369SOL    HW1 4416   1.836   1.025   3.711 -0.3974 -1.6785  0.1164
 1369SOL    HW2 4417   1.900   1.118   3.811  0.7116 -0.3103 -1.8327
 1370SOL     OW 4418   1.642   2.121   0.973  0.1024 -0.2872  0.0365
 1370SOL    HW1 4419   1.643   2.113   0.878  0.6321  1.6604 -0.1476
 1370SOL    HW2 4420   1.711   2.063   1.004  1.5359  0.8514 -0.9484
 1371SOL     OW 4421   5.096   3.921   2.179  0.2147  0.3226  0.2968
 1371SOL    HW1 4422   5.145   4.003   2.176 -0.7212  0.8485 -1.2905
 1371SOL    HW2 4423   5.017   3.942   2.229 -0.8633  0.8994 -1.5723
 1372SOL     OW 4424   1.243   3.444   1.513 -0.5791  0.3903 -0.0577
 1372SOL    HW1 4425   1.309   3.501   1.553  0.3018 -1.3178  0.9543
 1372SOL    HW2 4426   1.178   3.505   1.478 -0.2759  1.9899  2.0419
 1373SOL     OW 4427   3.353   2.699   0.366  0.0669 -0.8394 -0.2791
 1373SOL    HW1 4428   3.367   2.647   0.287  1.7141 -0.3913 -0.2888
 1373SOL    HW2 4429   3.271   2.665   0.402 -0.7467 -0.9744 -2.2215
 1374SOL     OW 4430   0.458   2.467   2.017  0.0565 -0.3349 -0.5295
 1374SOL    HW1 4431   0.475   2.428   1.931 -0.2398  0.5402 -0.9882
 1374SOL    HW2 4432   0.542   2.504   2.043  0.4160 -1.5298  0.0431
 1375SOL     OW 4433   3.114   3.975   1.528 -0.2678 -0.5224  0.1691
 1375SOL    HW1 4434   3.046   4.042   1.537 -0.3020 -0.2311 -1.9862
 1375SOL    HW2 4435   3.189   4.022   1.491  0.7298 -1.0733  1.4676
 1376SOL     OW 4436   1.780   3.835   2.438  0.1208  0.3139  0.3955
 1376SOL    HW1 4437   1.795   3.746   2.470  0.1961  0.7359  1.5811
 1376SOL    HW2 4438   1.851   3.852   2.377 -0.4492 -0.7899 -0.5864
 1377SOL     OW 4439   3.415   0.533   3.282 -0.3111  0.4781 -0.6444
 1377SOL    HW1 4440   3.367   0.584   3.217 -0.1294  0.0207 -1.1447
 1377SOL    HW2 4441   3.477   0.594   3.321 -0.6596  0.8380 -0.6579
 1378SOL     OW 4442   1.728   4.571   4.601 -0.3325  0.2418 -0.0981
 1378SOL    HW1 4443   1.799   4.625   4.568 -0.5447  0.9251  0.5289
 1378SOL    HW2 4444   1.770   4.495   4.640  0.1102  0.9829  0.9035
 1379SOL     OW 4445   4.845   1.516   2.350 -0.5910  0.3580 -0.0173
 1379SOL    HW1 4446   4.755   1.540   2.330 -0.8964 -0.7767 -0.0428
 1379SOL    HW2 4447   4.893   1.529   2.268 -0.6544  1.3140  0.0958
 1380SOL     OW 4448   3.765   0.800   1.178  0.1858  0.1830  0.0229
 1380SOL    HW1 4449   3.757   0.767   1.268 -0.4625 -1.8997 -0.7696
 1380SOL    HW2 4450   3.757   0.722   1.123  2.6184  1.1403 -1.7925
 1381SOL     OW 4451   0.456   3.092   1.348  0.5465  0.6797 -0.4884
 1381SOL    HW1 4452   0.461   3.048   1.263 -1.1129  0.1746 -0.3551
 1381SOL    HW2 4453   0.477   3.183   1.330  0.1652  0.5808 -1.4568
 1382SOL     OW 4454   0.623   2.675   0.222  0.4231  0.4849  0.2625
 1382SOL    HW1 4455   0.643   2.629   0.304 -0.6678 -1.5315 -0.5831
 1382SOL    HW2 4456   0.529   2.667   0.212  0.5731  0.5672 -1.2885
 1383SOL     OW 4457   4.167   1.715   1.030 -0.1075  0.2399 -0.1392
 1383SOL    HW1 4458   4.213   1.773   1.090  0.1034 -0.6927  0.6068
 1383SOL    HW2 4459   4.228   1.703   0.957  0.4566 -0.2377  0.4050
 1384SOL     OW 4460   1.288   3.122   4.247  0.8564  0.3251  1.0609
 1384SOL    HW1 4461   1.355   3.123   4.315  0.8301 -0.3301  1.0995
 1384SOL    HW2 4462   1.242   3.039   4.259  1.2954 -0.1166 -0.1862
 1385SOL     OW 4463   1.295   3.201   0.521  0.1505  0.0477 -0.0484
 1385SOL    HW1 4464   1.351   3.276   0.502  0.0795  0.3138  0.7949
 1385SOL    HW2 4465   1.207   3.238   0.530 -0.0572 -0.2755 -0.6538
 1386SOL     OW 4466   4.060   4.924   3.749 -0.0239  0.4325  0.0531
 1386SOL    HW1 4467   4.079   5.000   3.804 -0.5760  1.3872 -1.0556
 1386SOL    HW2 4468   4.137   4.915   3.694  0.2108 -0.0609  0.4597
 1387SOL     OW 4469   4.196   3.673   0.010 -0.4583  0.7568  0.0134
 1387SOL    HW1 4470   4.220   3.729  -0.064 -1.0530  1.4809  0.3685
 1387SOL    HW2 4471   4.278   3.663   0.059  0.4805 -1.5033 -1.8830
 1388SOL     OW 4472   1.805   2.838   1.618  0.1548  0.0324 -0.5303
 1388SOL    HW1 4473   1.776   2.749   1.635 -0.0265  0.5244  1.9667
 1388SOL    HW2 4474   1.725   2.889   1.606  0.1904  0.1821 -0.1532
 1389SOL     OW 4475   4.568   1.803   2.560 -0.2700 -0.5101 -0.5430
 1389SOL    HW1 4476   4.605   1.857   2.630 -1.5383 -0.8090  0.3635
 1389SOL    HW2 4477   4.599   1.714   2.578  0.2914 -0.4053 -0.9808
 1390SOL     OW 4478   1.577   0.460   3.816  0.0496  0.7504 -0.0616
 1390SOL    HW1 4479   1.582   0.379   3.766  0.3241  0.4583  0.4458
 1390SOL    HW2 4480   1.578   0.433   3.907  0.3468  1.3293  0.1116
 1391SOL     OW 4481   0.261   3.402   3.061 -0.3516 -0.0550  0.0087
 1391SOL    HW1 4482   0.347   3.415   3.101  0.4291  0.6909 -1.8836
 1391SOL    HW2 4483   0.236   3.313   3.086  1.7392 -0.8947 -0.8338
 1392SOL     OW 4484   4.942   1.820   1.755  0.0653  0.2697  0.1003
 1392SOL    HW1 4485   4.853   1.802   1.785  0.1067 -1.0222 -0.5267
 1392SOL    HW2 4486   4.989   1.851   1.833 -0.9464  1.0561  0.4115
 1393SOL     OW 4487   0.359   2.503   3.377  0.2909 -0.0119 -0.0143
 1393SOL    HW1 4488   0.375   2.497   3.472 -1.7218  0.3828  0.3924
 1393SOL    HW2 4489   0.263   2.505   3.370  0.4210 -0.2925 -2.0859
 1394SOL     OW 4490   1.641   4.989   2.586  0.0767  0.0688  0.0385
 1394SOL    HW1 4491   1.574   4.977   2.652  1.0995 -1.1843  0.8861
 1394SOL    HW2 4492   1.665   4.900   2.559 -0.5142  0.5525 -2.2289
 1395SOL     OW 4493   4.145   3.161   3.878  0.5848 -0.5006  0.2754
 1395SOL    HW1 4494   4.060   3.123   3.854  1.1590 -1.7700  0.2382
 1395SOL    HW2 4495   4.209   3.107   3.832  1.4501 -0.0122  0.9042
 1396SOL     OW 4496   1.004   4.212   2.854 -0.0650 -0.3881  0.0892
 1396SOL    HW1 4497   1.002   4.249   2.943  1.7463 -1.5614  0.6364
 1396SOL    HW2 4498   0.974   4.122   2.865  1.4829 -0.9580 -0.2558
 1397SOL     OW 4499   0.625   1.667   4.514  0.0675  0.2287  0.0619
 1397SOL    HW1 4500   0.621   1.727   4.440 -1.2639  0.2580  0.1336
 1397SOL    HW2 4501   0.539   1.676   4.557  0.3425 -0.7299  0.8526
 1398SOL     OW 4502   2.174   1.467   2.041 -0.0820 -0.0076 -0.1279
 1398SOL    HW1 4503   2.207   1.416   2.116  0.4215 -0.7088 -0.8142
 1398SOL    HW2 4504   2.191   1.558   2.065  1.6305 -0.3069 -0.0859
 1399SOL     OW 4505   0.639   4.310   4.508 -0.0584  0.0501  0.2862
 1399SOL    HW1 4506   0.712   4.361   4.469  0.0767 -1.5260 -1.6127
 1399SOL    HW2 4507   0.573   4.307   4.438 -1.1136 -0.2498  1.2916
 1400SOL     OW 4508   1.635   4.318   4.391 -0.1310  0.3322 -0.1652
 1400SOL    HW1 4509   1.727   4.290   4.397  0.1684  1.4839  0.7368
 1400SOL    HW2 4510   1.587   4.237   4.370  1.2050 -0.0905 -1.7937
 1401SOL     OW 4511   3.051   0.047   4.817  0.2374 -0.8561 -0.1953
 1401SOL    HW1 4512   3.087  -0.030   4.861  1.7840 -0.2504 -0.3680
 1401SOL    HW2 4513   2.985   0.081   4.878  1.2925 -0.9005  0.9815
 1402SOL     OW 4514   5.210   0.517   1.143 -0.5127  0.1896 -0.0628
 1402SOL    HW1 4515   5.299   0.500   1.172  0.4410  2.2832 -1.6043
 1402SOL    HW2 4516   5.184   0.597   1.190 -2.0569 -1.0931  1.3283
 1403SOL     OW 4517   0.192   2.746   2.919 -0.4083  0.2882  0.2583
 1403SOL    HW1 4518   0.194   2.776   2.828 -0.2821  0.5880  0.3604
 1403SOL    HW2 4519   0.208   2.825   2.971  0.9760 -0.1418  0.4924
 1404SOL     OW 4520   3.695   4.043   2.988  0.3853 -0.2760  0.6433
 1404SOL    HW1 4521   3.639   4.044   3.065  0.1576 -0.1099  0.4754
 1404SOL    HW2 4522   3.686   4.130   2.950  1.4476  0.0468  1.1110
 1405SOL     OW 4523   1.093   1.538   1.835 -0.3014  0.3391 -0.3198
 1405SOL    HW1 4524   1.119   1.489   1.756  0.4460  1.3890 -0.7285
 1405SOL    HW2 4525   1.119   1.481   1.907 -2.7208 -1.5047 -0.8374
 1406SOL     OW 4526   4.815   4.134   1.166  0.2312 -0.1498 -0.4083
 1406SOL    HW1 4527   4.763   4.054   1.163 -0.1105  0.0984 -2.7651
 1406SOL    HW2 4528   4.754   4.202   1.193  0.5731 -0.7004  1.8070
 1407SOL     OW 4529   0.195   4.050   0.754  0.2709 -0.4494  0.0602
 1407SOL    HW1 4530   0.225   3.959   0.748 -0.1166 -0.5646 -0.1574
 1407SOL    HW2 4531   0.177   4.063   0.847  1.2749 -0.2834  0.2421
 1408SOL     OW 4532   1.260   0.060   5.000 -0.2163  0.7390 -0.2833
 1408SOL    HW1 4533   1.352   0.035   5.000 -0.6624 -1.0152 -0.2578
 1408SOL    HW2 4534   1.258   0.150   5.033  1.4373  0.6284  0.1160
 1409SOL     OW 4535   4.414   2.125   4.635 -0.6329 -0.5584 -0.1018
 1409SOL    HW1 4536   4.394   2.062   4.705 -0.4053 -0.8255 -0.2754
 1409SOL    HW2 4537   4.429   2.207   4.681  0.3260 -0.9113  0.2405
 1410SOL     OW 4538   0.667   1.207   1.036  0.0082  0.3524  0.4299
 1410SOL    HW1 4539   0.741   1.223   0.976  1.9982  1.4133  3.0795
 1410SOL    HW2 4540   0.656   1.290   1.082 -2.7764  0.1498  0.1982
 1411SOL     OW 4541   4.578   1.811   2.975  0.8299 -0.0821  0.0484
 1411SOL    HW1 4542   4.569   1.837   2.884 -0.9872  0.5126  0.3637
 1411SOL    HW2 4543   4.619   1.886   3.018 -0.3822  0.5714  0.1180
 1412SOL     OW 4544   1.029   3.148   2.082 -0.2372 -0.4386  0.1828
 1412SOL    HW1 4545   0.949   3.095   2.082 -1.4152  1.3070  0.8310
 1412SOL    HW2 4546   1.013   3.216   2.018 -0.0003  0.9757  1.5944
 1413SOL     OW 4547   3.888   4.827   1.680 -0.3909 -0.0348 -0.3024
 1413SOL    HW1 4548   3.926   4.912   1.657  0.1214 -0.4582 -0.9880
 1413SOL    HW2 4549   3.806   4.824   1.631  0.6308 -0.8762 -2.0026
 1414SOL     OW 4550   3.607   2.432   4.943 -0.5892 -0.4034 -0.3641
 1414SOL    HW1 4551   3.588   2.338   4.945 -0.6088 -0.5618 -4.0171
 1414SOL    HW2 4552   3.520   2.474   4.947 -0.6528 -0.5648 -0.0125
 1415SOL     OW 4553   4.177   1.971   0.127 -0.1770  0.5340  1.0903
 1415SOL    HW1 4554   4.272   1.968   0.116 -0.1825 -0.9334  1.3899
 1415SOL    HW2 4555   4.148   2.038   0.065  1.1308  1.6101  1.6017
 1416SOL     OW 4556   4.313   4.121   3.741 -0.1402  0.1208 -0.0202
 1416SOL    HW1 4557   4.241   4.185   3.740 -2.2270 -2.1309  0.5976
 1416SOL    HW2 4558   4.296   4.064   3.666  0.9085 -0.5246  0.2224
 1417SOL     OW 4559   4.632   2.844   4.079 -0.0413 -0.3064 -0.1211
 1417SOL    HW1 4560   4.695   2.914   4.097  0.0310 -0.6320  0.9522
 1417SOL    HW2 4561   4.651   2.778   4.145 -2.3726  0.1644  1.0785
 1418SOL     OW 4562   1.983   4.377   2.621  0.7678 -0.1967 -0.2724
 1418SOL    HW1 4563   1.897   4.370   2.663  0.4374  2.4651 -0.4207
 1418SOL    HW2 4564   1.978   4.319   2.545 -1.2571  0.6430 -0.8209
 1419SOL     OW 4565   0.636   2.683   3.566  0.4629  0.2835  0.4263
 1419SOL    HW1 4566   0.590   2.600   3.575  0.9908 -0.0852 -0.1523
 1419SOL    HW2 4567   0.646   2.695   3.471 -2.2295  2.4919  0.3750
 1420SOL     OW 4568   1.845   0.313   1.351  0.4532 -0.0928  0.1765
 1420SOL    HW1 4569   1.752   0.334   1.348  0.6879  0.9418 -0.4563
 1420SOL    HW2 4570   1.879   0.367   1.422  0.6125 -0.2597  0.2259
 1421SOL     OW 4571   1.670   3.108   2.613 -0.2316 -0.0045  0.0350
 1421SOL    HW1 4572   1.734   3.121   2.683 -0.7755  0.2024  0.4972
 1421SOL    HW2 4573   1.591   3.152   2.645  0.0262  1.5704 -1.4535
 1422SOL     OW 4574   4.419   0.768   3.490  0.1724  0.4268  0.3030
 1422SOL    HW1 4575   4.393   0.676   3.493  0.8658  0.1998 -0.4270
 1422SOL    HW2 4576   4.426   0.795   3.581  1.8288 -0.7950  0.5588
 1423SOL     OW 4577   2.630   2.270   2.565 -0.6841 -0.5855 -0.0281
 1423SOL    HW1 4578   2.664   2.330   2.499  0.5769 -1.8308 -0.5523
 1423SOL    HW2 4579   2.609   2.326   2.640 -1.5807  0.7661 -1.2636
 1424SOL     OW 4580   1.323   2.662   1.847 -0.3104 -0.5479 -0.5564
 1424SOL    HW1 4581   1.281   2.654   1.933 -2.7174  2.5987 -1.3835
 1424SOL    HW2 4582   1.281   2.594   1.794 -1.1121 -0.3737 -0.1484
 1425SOL     OW 4583   4.500   4.765   0.672 -0.2560 -0.6078 -0.1995
 1425SOL    HW1 4584   4.501   4.740   0.580  1.8997 -0.1431 -0.3248
 1425SOL    HW2 4585   4.491   4.860   0.671 -0.0793 -0.5870  0.0595
 1426SOL     OW 4586   5.145   4.821   0.031  0.7435  0.4420 -0.3895
 1426SOL    HW1 4587   5.186   4.742   0.064  1.2360  1.0055  0.3623
 1426SOL    HW2 4588   5.124   4.801  -0.061  0.6993 -0.6103 -0.1486
 1427SOL     OW 4589   2.794   3.975   0.780  0.1560 -0.3972 -0.2930
 1427SOL    HW1 4590   2.833   3.991   0.866  1.3257 -1.7102 -0.5572
 1427SOL    HW2 4591   2.701   3.990   0.792  0.2493 -1.0162  1.3218
 1428SOL     OW 4592   1.445   1.878   2.256 -0.1401 -0.2559 -0.6683
 1428SOL    HW1 4593   1.496   1.837   2.186  0.6035  0.8859 -0.8174
 1428SOL    HW2 4594   1.355   1.877   2.225  0.1267 -0.1545 -1.4490
 1429SOL     OW 4595   2.809   1.321   4.995 -0.0769  0.3744 -0.0950
 1429SOL    HW1 4596   2.742   1.387   5.010 -0.9292 -0.0878 -1.7700
 1429SOL    HW2 4597   2.768   1.239   5.019  0.9912  0.4402  2.0074
 1430SOL     OW 4598   2.787   3.592   2.677 -0.6932  0.4117 -0.5549
 1430SOL    HW1 4599   2.818   3.595   2.586  1.2741  1.9479  0.1268
 1430SOL    HW2 4600   2.863   3.562   2.727 -1.5471  0.2678  0.6682
 1431SOL     OW 4601   2.585   0.372   2.667 -0.1158 -0.2745  0.2326
 1431SOL    HW1 4602   2.619   0.339   2.584  0.5837 -0.0564  0.4223
 1431SOL    HW2 4603   2.496   0.400   2.647  0.3270  0.5729 -0.6602
 1432SOL     OW 4604   1.671   0.288   2.263  0.4246  0.0533 -0.5200
 1432SOL    HW1 4605   1.694   0.379   2.281 -0.8523 -0.0176  1.6689
 1432SOL    HW2 4606   1.755   0.245   2.248  1.1407  1.3420 -0.3076
 1433SOL     OW 4607   1.467   4.896   2.787 -0.3703  1.0236  0.1660
 1433SOL    HW1 4608   1.523   4.820   2.802  0.3269  1.4466 -0.2779
 1433SOL    HW2 4609   1.464   4.940   2.872  1.3914  1.9467 -0.2384
 1434SOL     OW 4610   0.879   3.133   3.836  0.1130 -0.6254 -0.0154
 1434SOL    HW1 4611   0.920   3.057   3.797  0.4369  0.0274 -0.9495
 1434SOL    HW2 4612   0.851   3.103   3.923  3.2228 -0.8657  0.9679
 1435SOL     OW 4613   0.906   4.813   0.305 -0.2583  0.0531 -0.0225
 1435SOL    HW1 4614   0.855   4.888   0.334 -1.8249 -1.2477  0.6543
 1435SOL    HW2 4615   0.864   4.786   0.223  1.2059  0.8002 -1.0344
 1436SOL     OW 4616   3.707   2.536   3.219 -0.0021 -0.4253 -0.6684
 1436SOL    HW1 4617   3.683   2.448   3.250  0.1885 -0.4525 -0.6012
 1436SOL    HW2 4618   3.698   2.531   3.124 -2.3163  0.1508 -0.5203
 1437SOL     OW 4619   3.941   1.491   4.151  0.2211  0.5751 -0.2132
 1437SOL    HW1 4620   3.923   1.428   4.081  2.0220  0.2105 -0.3693
 1437SOL    HW2 4621   3.876   1.560   4.139 -0.2103 -0.0460 -1.5444
 1438SOL     OW 4622   3.582   0.984   4.803  0.2511 -0.0099 -0.4108
 1438SOL    HW1 4623   3.662   0.951   4.844  0.8505  0.0475 -1.5071
 1438SOL    HW2 4624   3.511   0.946   4.854  0.9832  0.4529  0.9831
 1439SOL     OW 4625   3.015   2.166   1.771  0.3698 -0.2068  0.0307
 1439SOL    HW1 4626   3.025   2.163   1.676 -1.0730  1.2497 -0.1965
 1439SOL    HW2 4627   2.950   2.097   1.789  1.0899 -0.8902  0.0383
 1440SOL     OW 4628   5.168   2.409   3.012  0.4801  0.1789 -0.0398
 1440SOL    HW1 4629   5.089   2.453   2.982  0.1731 -0.0608  0.4118
 1440SOL    HW2 4630   5.181   2.337   2.950  0.2332  0.1042 -0.0057
 1441SOL     OW 4631   3.609   3.454   0.075  0.3036  0.3078 -0.4941
 1441SOL    HW1 4632   3.669   3.520   0.109  1.4050  0.7812 -3.2930
 1441SOL    HW2 4633   3.645   3.371   0.107  0.9970  0.7805 -0.0263
 1442SOL     OW 4634   4.469   0.913   0.417  0.3767  0.3423  0.2890
 1442SOL    HW1 4635   4.547   0.883   0.464 -0.4751  0.2586  1.6973
 1442SOL    HW2 4636   4.475   1.009   0.421  0.0186  0.3353  1.0767
 1443SOL     OW 4637   1.668   3.849   0.650  0.4526 -0.0965  0.5699
 1443SOL    HW1 4638   1.746   3.869   0.598  0.5840 -0.7658  0.5070
 1443SOL    HW2 4639   1.619   3.787   0.597  0.6579 -0.8987  1.3093
 1444SOL     OW 4640   3.370   4.824   4.401 -0.6218 -0.0900  0.2086
 1444SOL    HW1 4641   3.450   4.805   4.352 -0.5159  0.2750  0.2398
 1444SOL    HW2 4642   3.317   4.876   4.341  0.0594  1.4831  0.9379
 1445SOL     OW 4643   3.026   3.503   4.397 -0.1619  0.0861  0.0665
 1445SOL    HW1 4644   3.081   3.566   4.350 -0.4974 -0.1305 -0.6354
 1445SOL    HW2 4645   2.938   3.520   4.363 -0.3295 -0.4284  0.2445
 1446SOL     OW 4646   1.076   0.696   4.405  0.1547  0.7965  0.0098
 1446SOL    HW1 4647   1.084   0.745   4.487  0.5217  0.7923 -0.0215
 1446SOL    HW2 4648   1.167   0.673   4.382  0.0397  0.6665 -0.3159
 1447SOL     OW 4649   1.085   3.299   4.183 -0.5370 -0.4242 -0.2322
 1447SOL    HW1 4650   1.023   3.249   4.236 -1.4068 -0.1206 -0.9591
 1447SOL    HW2 4651   1.166   3.248   4.188 -1.2160 -1.5482 -0.3855
 1448SOL     OW 4652   4.909   3.687   0.957 -1.0785  0.0854  0.6636
 1448SOL    HW1 4653   4.850   3.612   0.973 -0.5887 -0.4862 -0.1661
 1448SOL    HW2 4654   4.909   3.697   0.862  0.2113  0.0512  0.6600
 1449SOL     OW 4655   2.556   0.635   4.346  0.2685 -0.3551  0.6299
 1449SOL    HW1 4656   2.605   0.554   4.360  2.4978  1.1410  1.8983
 1449SOL    HW2 4657   2.482   0.629   4.407  0.1033 -1.6358  0.3279
 1450SOL     OW 4658   2.194   3.210   3.090 -0.6209  0.1874 -0.4148
 1450SOL    HW1 4659   2.127   3.146   3.114  0.0719 -0.5607 -0.4299
 1450SOL    HW2 4660   2.193   3.211   2.994 -1.2542  0.8698 -0.3999
 1451SOL     OW 4661   2.655   2.386   2.973  0.4272 -0.3070  0.0399
 1451SOL    HW1 4662   2.692   2.388   3.061 -0.4948  0.7738  0.4104
 1451SOL    HW2 4663   2.599   2.309   2.972  1.9056 -1.4118 -0.2215
 1452SOL     OW 4664   1.710   0.477   0.612 -0.1056  0.1715 -0.0616
 1452SOL    HW1 4665   1.714   0.381   0.609  0.4619  0.2566 -3.3040
 1452SOL    HW2 4666   1.617   0.497   0.600 -0.2087  0.0376  0.5012
 1453SOL     OW 4667   4.883   3.913   0.091  0.0595 -0.3208 -0.1523
 1453SOL    HW1 4668   4.826   3.957   0.153 -2.2556 -0.6800 -1.9467
 1453SOL    HW2 4669   4.862   3.952   0.006  1.9334 -1.0134 -0.9868
 1454SOL     OW 4670   1.208   3.647   4.603  0.4307 -0.3527  0.2963
 1454SOL    HW1 4671   1.158   3.566   4.615 -0.6857  0.3397  0.4224
 1454SOL    HW2 4672   1.185   3.677   4.515 -0.5905  0.7855  0.9399
 1455SOL     OW 4673   0.854   3.161   2.407  0.0771 -0.3019  0.5956
 1455SOL    HW1 4674   0.798   3.086   2.386  0.8293 -1.0734  1.3261
 1455SOL    HW2 4675   0.908   3.173   2.328 -0.7366  0.1145  0.0931
 1456SOL     OW 4676   3.109   1.598   0.467 -0.2236 -0.1103  0.5192
 1456SOL    HW1 4677   3.129   1.627   0.556 -0.6339 -1.2767  1.0076
 1456SOL    HW2 4678   3.166   1.523   0.453 -1.8549 -1.4152  0.6966
 1457SOL     OW 4679   3.625   0.608   0.587  0.0922 -0.3747 -0.4608
 1457SOL    HW1 4680   3.634   0.553   0.509  1.9629  1.0349 -1.3086
 1457SOL    HW2 4681   3.614   0.697   0.551  1.3145  0.3319  0.8540
 1458SOL     OW 4682   4.121   1.650   3.156 -0.3461 -0.0621  0.3077
 1458SOL    HW1 4683   4.079   1.585   3.212  1.9831 -0.2312  1.9223
 1458SOL    HW2 4684   4.214   1.644   3.177  0.3041  1.5037 -1.9193
 1459SOL     OW 4685   3.207   1.511   3.245 -0.2534 -0.3445  0.3567
 1459SOL    HW1 4686   3.177   1.590   3.200 -1.2279 -0.3751  0.9302
 1459SOL    HW2 4687   3.215   1.537   3.336  2.1292 -0.1685  0.1278
 1460SOL     OW 4688   4.431   1.103   4.961  0.1583  0.5332  0.1228
 1460SOL    HW1 4689   4.489   1.166   4.917 -0.2882  0.5732 -0.4077
 1460SOL    HW2 4690   4.468   1.095   5.049  1.2916  0.1569 -0.3701
 1461SOL     OW 4691   3.802   2.233   3.691  0.1409  0.2078 -0.1185
 1461SOL    HW1 4692   3.878   2.220   3.634 -0.5073 -0.3468 -0.8540
 1461SOL    HW2 4693   3.737   2.171   3.660 -0.0884 -0.3808  1.4769
 1462SOL     OW 4694   4.498   3.836   1.499  0.0534  0.9347 -0.0184
 1462SOL    HW1 4695   4.495   3.740   1.496  2.4688  0.7967  0.3937
 1462SOL    HW2 4696   4.432   3.860   1.563  1.4256 -0.6443  2.0542
 1463SOL     OW 4697   5.162   3.998   0.202 -0.1375  0.7868 -0.5160
 1463SOL    HW1 4698   5.073   3.984   0.168 -0.7733  2.4039  0.4405
 1463SOL    HW2 4699   5.181   4.089   0.182  1.7116  0.1945 -1.5602
 1464SOL     OW 4700   1.842   4.531   1.759 -0.2014 -0.3536  0.4746
 1464SOL    HW1 4701   1.883   4.491   1.837  0.9223 -0.9683 -0.4129
 1464SOL    HW2 4702   1.898   4.504   1.687 -1.7628 -0.5562 -0.6828
 1465SOL     OW 4703   2.163   3.945   4.872  0.0781 -0.3104  0.5984
 1465SOL    HW1 4704   2.099   4.005   4.833 -0.4209 -1.9550 -1.2180
 1465SOL    HW2 4705   2.118   3.910   4.949 -0.7789 -0.5400  0.0143
 1466SOL     OW 4706   0.214   0.076   4.450  0.8762  0.1092 -0.1730
 1466SOL    HW1 4707   0.230   0.140   4.380  0.9197 -0.9448 -1.1376
 1466SOL    HW2 4708   0.119   0.081   4.465  0.6814 -0.5346 -1.1637
 1467SOL     OW 4709   2.713   3.786   2.220 -0.0124 -0.0277 -0.1690
 1467SOL    HW1 4710   2.805   3.788   2.247  0.3783 -0.3642 -1.4286
 1467SOL    HW2 4711   2.685   3.696   2.237 -0.2801  0.2340  0.7711
 1468SOL     OW 4712   3.105   1.203   2.129  0.0650  0.1846  0.2887
 1468SOL    HW1 4713   3.030   1.162   2.086 -0.0913  0.4311  0.3303
 1468SOL    HW2 4714   3.096   1.296   2.112 -0.7853  0.4520  2.0722
 1469SOL     OW 4715   2.444   3.429   4.484  0.6815 -0.2681  0.5672
 1469SOL    HW1 4716   2.368   3.374   4.464  1.2437 -0.5127 -1.0347
 1469SOL    HW2 4717   2.517   3.386   4.440  1.6625  0.2371  1.6748
 1470SOL     OW 4718   1.927   2.851   0.951 -0.2363  0.0524  0.0429
 1470SOL    HW1 4719   1.863   2.861   1.022 -1.1703  0.9541 -0.9149
 1470SOL    HW2 4720   2.010   2.835   0.996 -0.9243  0.0116  1.3255
 1471SOL     OW 4721   1.015   4.644   1.780  0.0652 -0.1571 -0.1672
 1471SOL    HW1 4722   0.954   4.572   1.794  0.9366 -0.7249  0.6904
 1471SOL    HW2 4723   1.098   4.603   1.759  0.1104  0.6231 -1.6435
 1472SOL     OW 4724   2.436   5.102   3.004 -0.0220  0.0773 -0.0462
 1472SOL    HW1 4725   2.340   5.098   2.999  0.0440 -0.9374 -0.8453
 1472SOL    HW2 4726   2.462   5.148   2.924  0.2292 -1.0884 -0.6443
 1473SOL     OW 4727   0.996   2.155   4.674 -0.1083 -0.3572 -0.5030
 1473SOL    HW1 4728   1.065   2.217   4.649 -0.4248  0.3236  0.2945
 1473SOL    HW2 4729   1.043   2.081   4.713  0.2623 -0.5597 -1.3203
 1474SOL     OW 4730   1.569   0.395   3.265 -0.1948 -0.4428 -0.3909
 1474SOL    HW1 4731   1.616   0.357   3.340 -1.3124 -0.2504  0.4144
 1474SOL    HW2 4732   1.621   0.368   3.189  0.7049 -1.0227  0.4085
 1475SOL     OW 4733   0.243   3.119   3.566 -0.0992 -0.0286 -0.4788
 1475SOL    HW1 4734   0.168   3.123   3.507  0.2681 -2.5263 -1.1682
 1475SOL    HW2 4735   0.222   3.050   3.628  0.1733  1.5727  1.4727
 1476SOL     OW 4736   1.836   1.887   3.050  0.7249 -0.3692 -0.5687
 1476SOL    HW1 4737   1.785   1.862   2.973  1.6584 -0.2899 -1.2281
 1476SOL    HW2 4738   1.925   1.897   3.017  0.9207  0.8011  0.3059
 1477SOL     OW 4739   0.719   2.071   2.762 -0.1973  0.4529  0.0660
 1477SOL    HW1 4740   0.703   2.025   2.679 -0.0585 -0.9519  0.8058
 1477SOL    HW2 4741   0.815   2.076   2.768 -0.0102 -3.5993  2.3258
 1478SOL     OW 4742   5.148   4.624   4.939  0.0484  0.7845  0.3392
 1478SOL    HW1 4743   5.155   4.537   4.978 -0.3798  0.5747 -0.0377
 1478SOL    HW2 4744   5.208   4.622   4.864 -2.1878 -0.2240 -1.4898
 1479SOL     OW 4745   0.993   1.337   3.109 -0.8712 -0.0610 -0.1208
 1479SOL    HW1 4746   1.088   1.325   3.106 -0.9933 -0.7776 -1.7285
 1479SOL    HW2 4747   0.960   1.251   3.134 -1.1459 -0.0895 -0.5822
 1480SOL     OW 4748   2.659   4.483   2.340  0.0384 -0.3230  0.7933
 1480SOL    HW1 4749   2.574   4.441   2.323 -0.3518  0.8799 -0.3355
 1480SOL    HW2 4750   2.637   4.575   2.353  1.4331  0.4952 -2.2068
 1481SOL     OW 4751   0.673   3.358   4.124  0.3189  0.4418  0.5824
 1481SOL    HW1 4752   0.581   3.383   4.128  0.5164  1.3479 -0.2021
 1481SOL    HW2 4753   0.721   3.440   4.136  0.9949  0.2487 -0.6700
 1482SOL     OW 4754   0.952   4.958   2.719  0.5477  0.0630 -0.7263
 1482SOL    HW1 4755   1.028   4.907   2.744  2.0559  1.0083 -3.1871
 1482SOL    HW2 4756   0.884   4.893   2.699  1.0771 -0.8192  0.3313
 1483SOL     OW 4757   0.217   2.997   3.806 -0.5756  0.2077  0.4003
 1483SOL    HW1 4758   0.256   2.959   3.885 -1.1927 -1.1302  0.0808
 1483SOL    HW2 4759   0.123   2.978   3.814 -0.6034 -0.1815 -0.7943
 1484SOL     OW 4760   4.881   3.202   3.773 -0.2850  0.2402  0.4760
 1484SOL    HW1 4761   4.798   3.191   3.726 -0.7171 -0.6627  1.4482
 1484SOL    HW2 4762   4.861   3.266   3.841  0.0020  0.5383  0.2824
 1485SOL     OW 4763   1.518   0.815   1.580 -0.0257  0.0725 -0.4967
 1485SOL    HW1 4764   1.471   0.753   1.525 -0.4990 -0.0001 -0.0153
 1485SOL    HW2 4765   1.559   0.875   1.519 -1.0326  0.3469 -0.9147
 1486SOL     OW 4766   2.832   1.101   2.107  0.3273 -0.1505  0.2393
 1486SOL    HW1 4767   2.794   1.127   2.191 -0.3909  1.0812 -0.4435
 1486SOL    HW2 4768   2.756   1.078   2.053  0.8739 -2.2884  0.3589
 1487SOL     OW 4769   1.664   0.297   0.178  0.2493  0.0486 -0.4289
 1487SOL    HW1 4770   1.593   0.360   0.185 -0.4571 -0.9210  1.3610
 1487SOL    HW2 4771   1.743   0.349   0.197 -0.4568  0.1432  2.4487
 1488SOL     OW 4772   4.720   2.560   3.307 -0.1438  0.6832  0.5426
 1488SOL    HW1 4773   4.707   2.644   3.351  0.8481 -0.3730  2.9832
 1488SOL    HW2 4774   4.659   2.500   3.351 -0.0774 -0.1034 -0.4279
 1489SOL     OW 4775   2.661   2.624   3.847 -0.1946 -0.3862  0.3198
 1489SOL    HW1 4776   2.593   2.674   3.801 -1.1768 -0.1019  2.0203
 1489SOL    HW2 4777   2.614   2.549   3.884  0.8920 -1.4883 -0.5092
 1490SOL     OW 4778   0.879   4.435   0.652  0.4348  0.3340 -0.4281
 1490SOL    HW1 4779   0.820   4.397   0.586 -0.6422  1.5376 -0.1927
 1490SOL    HW2 4780   0.962   4.389   0.640 -0.5801 -1.4756 -0.7061
 1491SOL     OW 4781   4.000   1.175   0.046 -0.3194 -0.2220 -0.0632
 1491SOL    HW1 4782   4.026   1.088   0.017  0.6200 -0.0692  0.2942
 1491SOL    HW2 4783   4.055   1.193   0.122  0.7736  1.4001 -1.1875
 1492SOL     OW 4784   1.958   3.888   2.240 -0.4511  0.1150 -0.2471
 1492SOL    HW1 4785   1.957   3.980   2.215 -0.3366  0.2153  0.1227
 1492SOL    HW2 4786   1.982   3.842   2.160 -1.9132  0.2917 -0.8074
 1493SOL     OW 4787   0.516   1.473   5.088 -0.8240 -0.0173 -0.1937
 1493SOL    HW1 4788   0.581   1.457   5.156  1.5181 -0.6311 -2.4543
 1493SOL    HW2 4789   0.501   1.567   5.091 -1.0486 -0.0944  1.4186
 1494SOL     OW 4790   1.151   4.924   0.323  0.2766  0.0418  0.3548
 1494SOL    HW1 4791   1.066   4.880   0.318 -1.1123  2.8147 -1.6333
 1494SOL    HW2 4792   1.173   4.946   0.232  3.0431 -0.4108  0.8508
 1495SOL     OW 4793   2.123   4.702   0.191  0.0491  0.0641  0.5932
 1495SOL    HW1 4794   2.205   4.651   0.198  1.0770  1.3339 -1.8390
 1495SOL    HW2 4795   2.059   4.640   0.157  0.7315 -0.1883 -0.2346
 1496SOL     OW 4796   5.176   4.512   2.477  0.1030 -0.3680  0.0875
 1496SOL    HW1 4797   5.242   4.569   2.517  0.7270  0.5770 -2.1743
 1496SOL    HW2 4798   5.227   4.450   2.424 -0.6457 -2.1944  1.4311
 1497SOL     OW 4799   3.808   0.377   1.183 -0.6791 -0.7962 -0.4920
 1497SOL    HW1 4800   3.902   0.360   1.180 -1.0330 -2.8734 -0.8442
 1497SOL    HW2 4801   3.773   0.309   1.241 -1.9194  0.1407 -0.1229
 1498SOL     OW 4802   1.413   1.112   5.087 -0.7330  1.0580 -0.0288
 1498SOL    HW1 4803   1.339   1.052   5.097 -0.0930  0.1653 -0.5803
 1498SOL    HW2 4804   1.488   1.064   5.122 -0.0522  1.1901 -1.2767
 1499SOL     OW 4805   0.583   4.616   0.032  0.7630  0.5065 -0.4982
 1499SOL    HW1 4806   0.506   4.561   0.047  1.3494 -0.4224 -0.8248
 1499SOL    HW2 4807   0.598   4.611  -0.063  0.6158  1.5183 -0.5816
 1500SOL     OW 4808   1.825   1.639   3.951 -0.0205 -0.1634  0.2781
 1500SOL    HW1 4809   1.842   1.721   3.905 -0.6351 -0.1041  0.1425
 1500SOL    HW2 4810   1.736   1.615   3.923  0.2028 -0.9338  0.2193
 1501SOL     OW 4811   1.619   2.682   3.802  0.1953  0.7783 -0.2846
 1501SOL    HW1 4812   1.603   2.757   3.745  1.9805  3.0091  2.0620
 1501SOL    HW2 4813   1.708   2.694   3.833 -0.2730 -1.1354  1.9292
 1502SOL     OW 4814   4.113   0.140   0.544 -0.3512  0.6902 -0.8334
 1502SOL    HW1 4815   4.084   0.070   0.604 -0.7468  0.6729 -1.0473
 1502SOL    HW2 4816   4.140   0.093   0.465 -0.3571  0.7582 -0.8751
 1503SOL     OW 4817   5.088   4.758   2.304  0.6211 -0.1113  0.1576
 1503SOL    HW1 4818   5.084   4.853   2.290  1.8073 -0.4476 -2.9680
 1503SOL    HW2 4819   5.094   4.748   2.399  0.0135  2.9073  0.5847
 1504SOL     OW 4820   1.283   0.198   1.094 -0.3015 -0.0452  0.0165
 1504SOL    HW1 4821   1.277   0.267   1.027  1.2503 -1.0233 -1.1582
 1504SOL    HW2 4822   1.231   0.232   1.167  0.0260  2.1646 -0.7147
 1505SOL     OW 4823   0.722   2.418   4.520 -0.3411 -0.1356 -0.1446
 1505SOL    HW1 4824   0.686   2.440   4.606  1.6131  0.7932  0.4540
 1505SOL    HW2 4825   0.719   2.322   4.517 -1.6539 -0.1285  0.4019
 1506SOL     OW 4826   1.763   2.578   4.644 -0.2342 -0.4184 -0.4376
 1506SOL    HW1 4827   1.853   2.611   4.641  0.0920 -0.9946  1.9804
 1506SOL    HW2 4828   1.755   2.525   4.565  1.9085 -1.2612 -0.1418
 1507SOL     OW 4829   3.795   2.886   4.779  0.2166 -0.0988  0.2314
 1507SOL    HW1 4830   3.819   2.963   4.728 -0.5434 -0.1730 -0.2567
 1507SOL    HW2 4831   3.703   2.870   4.757  0.5314 -1.5106 -0.1463
 1508SOL     OW 4832   4.952   1.707   0.436  0.2161  0.7101  0.3661
 1508SOL    HW1 4833   4.983   1.664   0.357  1.2601  1.4238  0.3673
 1508SOL    HW2 4834   5.028   1.758   0.467 -1.3794  3.6980 -0.4434
 1509SOL     OW 4835   0.881   4.875   3.026 -0.0345  0.0139  0.3843
 1509SOL    HW1 4836   0.912   4.940   2.963  0.2546  0.4888  1.0161
 1509SOL    HW2 4837   0.957   4.860   3.083 -0.8070  0.7948  1.6259
 1510SOL     OW 4838   1.129   1.735   3.362  0.7038  0.2037 -0.0037
 1510SOL    HW1 4839   1.045   1.703   3.329 -0.0420  0.3730  1.6658
 1510SOL    HW2 4840   1.194   1.674   3.327 -0.1900 -0.3139 -0.7704
 1511SOL     OW 4841   4.293   3.134   0.174 -0.3894  0.6491 -0.1532
 1511SOL    HW1 4842   4.285   3.082   0.255 -1.0895  0.4258 -0.3657
 1511SOL    HW2 4843   4.244   3.214   0.192  0.2728  1.0276 -0.0072
 1512SOL     OW 4844   0.352   3.630   3.530  0.4139  0.0181  0.2424
 1512SOL    HW1 4845   0.383   3.649   3.441  1.0308  1.0571  0.6835
 1512SOL    HW2 4846   0.331   3.536   3.528  2.5576 -0.4710 -0.3594
 1513SOL     OW 4847   3.908   2.246   0.308  0.4740 -0.5905  0.3140
 1513SOL    HW1 4848   3.906   2.300   0.387 -0.3220  0.0836 -0.1588
 1513SOL    HW2 4849   3.999   2.252   0.278  0.2490  1.0611 -0.1101
 1514SOL     OW 4850   0.109   3.433   2.072 -0.1805  0.2623 -0.0406
 1514SOL    HW1 4851   0.055   3.369   2.118 -1.1316 -0.4365 -2.0687
 1514SOL    HW2 4852   0.083   3.517   2.109 -0.3418 -0.3340  1.2420
 1515SOL     OW 4853   5.176   2.106   4.040  0.1860 -0.0455  0.1664
 1515SOL    HW1 4854   5.082   2.090   4.026  0.2733  0.0234 -0.5278
 1515SOL    HW2 4855   5.191   2.080   4.130 -0.0476 -2.2952 -0.4051
 1516SOL     OW 4856   4.301   3.783   0.404  0.0977  0.1324  0.0046
 1516SOL    HW1 4857   4.384   3.778   0.355 -1.3362 -1.7527 -2.3531
 1516SOL    HW2 4858   4.247   3.843   0.353 -0.3684  0.5219  0.9524
 1517SOL     OW 4859   0.224   4.888   4.165  0.6653  0.4789  0.3770
 1517SOL    HW1 4860   0.155   4.949   4.191 -0.7983 -0.9279 -0.0968
 1517SOL    HW2 4861   0.230   4.826   4.237 -0.0716 -0.6468 -0.5112
 1518SOL     OW 4862   1.010   3.878   0.875 -0.1749  0.2252  0.1088
 1518SOL    HW1 4863   1.090   3.854   0.922  0.0071  0.5909 -0.0108
 1518SOL    HW2 4864   0.943   3.884   0.943 -0.5049 -1.7791  0.0056
 1519SOL     OW 4865   0.767   2.875   2.457 -0.4976  0.7458  0.1722
 1519SOL    HW1 4866   0.789   2.782   2.451 -0.4754  0.6921  0.9839
 1519SOL    HW2 4867   0.678   2.876   2.493 -1.3412  0.9919 -1.8868
 1520SOL     OW 4868   2.607   2.966   1.217  0.2042 -0.0332  0.5403
 1520SOL    HW1 4869   2.651   2.893   1.261  0.1268 -0.8685 -0.7348
 1520SOL    HW2 4870   2.547   3.001   1.283  0.6861 -0.7341  1.3591
 1521SOL     OW 4871   0.654   3.316   0.514 -0.1245  0.1403 -0.7603
 1521SOL    HW1 4872   0.749   3.309   0.516 -0.2522 -1.8435  2.1984
 1521SOL    HW2 4873   0.631   3.357   0.597 -1.8399  0.5228 -1.4076
 1522SOL     OW 4874   0.616   1.641   0.905 -0.0236 -0.1369  0.0161
 1522SOL    HW1 4875   0.522   1.631   0.922  0.0914  0.9766  1.4001
 1522SOL    HW2 4876   0.625   1.730   0.872  0.5214 -0.3132 -0.3117
 1523SOL     OW 4877   3.714   0.491   1.483 -0.0088  0.1250 -0.4273
 1523SOL    HW1 4878   3.658   0.452   1.416 -1.3275  2.1022 -0.5195
 1523SOL    HW2 4879   3.667   0.477   1.565  0.2529  0.1607 -0.2702
 1524SOL     OW 4880   4.368   0.562   4.156 -0.5408  0.1793 -0.3902
 1524SOL    HW1 4881   4.391   0.634   4.215  0.8844 -1.7309  1.4564
 1524SOL    HW2 4882   4.443   0.555   4.097 -0.7241  0.2637 -0.6319
 1525SOL     OW 4883   0.665   2.888   3.183  0.1114  0.3328  0.6715
 1525SOL    HW1 4884   0.730   2.917   3.248 -0.0113  0.3238  0.7976
 1525SOL    HW2 4885   0.712   2.891   3.100 -0.0356  1.3859  0.6110
 1526SOL     OW 4886   2.438   4.817   5.004  0.6722 -0.1802  0.3716
 1526SOL    HW1 4887   2.460   4.724   4.999  1.5878  0.1217 -1.2076
 1526SOL    HW2 4888   2.344   4.818   5.024  0.3669 -1.4458 -0.9132
 1527SOL     OW 4889   2.582   4.981   0.234 -0.8538  0.0976 -0.6089
 1527SOL    HW1 4890   2.556   4.917   0.301 -0.7288  1.4980  0.8073
 1527SOL    HW2 4891   2.517   4.971   0.165 -3.5461  1.5585  1.6156
 1528SOL     OW 4892   1.259   4.813   3.094  0.4356  0.0071 -0.1935
 1528SOL    HW1 4893   1.261   4.907   3.078  1.0659  0.1622  0.7704
 1528SOL    HW2 4894   1.187   4.801   3.155  1.1093  0.0130  0.6077
 1529SOL     OW 4895   0.035   1.231   3.898 -0.6333  0.5818 -0.2861
 1529SOL    HW1 4896  -0.006   1.160   3.947 -0.5138  1.4893  1.1740
 1529SOL    HW2 4897   0.075   1.286   3.965  1.3439  0.7368 -1.5551
 1530SOL     OW 4898   4.740   1.401   1.623 -0.1289 -0.2952  0.7664
 1530SOL    HW1 4899   4.727   1.465   1.553 -1.0730  0.0211  1.2122
 1530SOL    HW2 4900   4.722   1.449   1.703 -0.0809 -0.9204  1.1576
 1531SOL     OW 4901   0.808   4.134   0.192  0.5439 -0.2451  0.3924
 1531SOL    HW1 4902   0.816   4.191   0.269 -0.9723 -0.2354  0.5521
 1531SOL    HW2 4903   0.718   4.102   0.195  0.1822  0.4593 -1.8620
 1532SOL     OW 4904   4.544   3.276   2.123  0.6844  0.0844  0.1123
 1532SOL    HW1 4905   4.600   3.348   2.096  0.8478  0.1357  0.5769
 1532SOL    HW2 4906   4.456   3.303   2.096  0.9962 -0.3896 -1.3876
 1533SOL     OW 4907   4.349   2.603   1.312  0.7299  0.6325  0.2832
 1533SOL    HW1 4908   4.324   2.511   1.321 -1.9868  1.3932  1.1900
 1533SOL    HW2 4909   4.406   2.606   1.236 -0.6246 -1.5431 -0.8627
 1534SOL     OW 4910   3.779   3.550   1.128  0.0131 -0.1378  0.0470
 1534SOL    HW1 4911   3.778   3.613   1.200 -0.0122 -0.6355  0.4769
 1534SOL    HW2 4912   3.872   3.527   1.118  0.1516  0.7355 -0.7781
 1535SOL     OW 4913   2.116   0.095   2.613 -0.1875 -0.0794 -0.0269
 1535SOL    HW1 4914   2.184   0.028   2.625 -2.1755 -2.0818  0.2852
 1535SOL    HW2 4915   2.131   0.129   2.525  1.5509 -0.0913  0.2475
 1536SOL     OW 4916   2.279   3.805   4.432  0.4181  0.0539  0.5637
 1536SOL    HW1 4917   2.370   3.818   4.406  0.2305  0.7141  0.2106
 1536SOL    HW2 4918   2.276   3.716   4.466  0.4753 -1.2130 -2.6045
 1537SOL     OW 4919   3.378   4.936   4.999  0.1132  0.4529 -0.3204
 1537SOL    HW1 4920   3.374   5.020   5.046  1.5764  0.0289  0.5878
 1537SOL    HW2 4921   3.287   4.917   4.977 -0.2846  2.0563 -0.1303
 1538SOL     OW 4922   1.706   1.715   1.711  0.1562 -0.4022  0.0405
 1538SOL    HW1 4923   1.649   1.707   1.787 -0.0189  0.4334  0.0044
 1538SOL    HW2 4924   1.748   1.630   1.703 -1.6739 -1.2846 -0.3989
 1539SOL     OW 4925   2.043   1.509   2.356  0.6152 -0.0852  0.0048
 1539SOL    HW1 4926   2.109   1.572   2.328  0.4133 -1.1319 -2.9483
 1539SOL    HW2 4927   2.093   1.429   2.375  0.2249 -1.0076 -2.6404
 1540SOL     OW 4928   2.004   3.948   0.273  0.6793 -0.2578 -0.4750
 1540SOL    HW1 4929   2.066   3.907   0.333  0.5846  1.3645  0.7499
 1540SOL    HW2 4930   1.919   3.940   0.317  0.6453  1.1565 -0.2605
 1541SOL     OW 4931   1.118   4.699   2.056 -0.0381 -0.6825  0.0678
 1541SOL    HW1 4932   1.165   4.664   1.980 -0.4362 -0.5986 -0.2146
 1541SOL    HW2 4933   1.069   4.774   2.022  1.2906  0.5436  0.8030
 1542SOL     OW 4934   3.253   0.105   3.117  0.0050 -0.4746 -0.1143
 1542SOL    HW1 4935   3.206   0.022   3.105  0.3309 -0.5118 -1.2080
 1542SOL    HW2 4936   3.249   0.122   3.211  0.2147 -1.8979  0.1612
 1543SOL     OW 4937   0.321   0.411   0.124 -0.2250 -0.0040  0.3053
 1543SOL    HW1 4938   0.288   0.391   0.211  1.0563  0.3121  0.8784
 1543SOL    HW2 4939   0.382   0.340   0.104  0.3750  0.5426  0.1648
 1544SOL     OW 4940   0.592   0.396   0.944 -0.4624 -0.1770 -0.0396
 1544SOL    HW1 4941   0.558   0.319   0.898 -1.6784  0.9521 -1.0866
 1544SOL    HW2 4942   0.513   0.445   0.968  0.1978 -0.3180  2.5257
 1545SOL     OW 4943   3.722   3.708   1.346  0.3659 -0.2218  0.0121
 1545SOL    HW1 4944   3.753   3.798   1.338 -0.8870  0.0117 -2.5247
 1545SOL    HW2 4945   3.628   3.715   1.358  0.2836 -1.1848 -0.0111
 1546SOL     OW 4946   5.136   1.748   3.629 -0.4123 -0.0391  0.1455
 1546SOL    HW1 4947   5.080   1.671   3.637  1.2343 -1.2088  0.7281
 1546SOL    HW2 4948   5.213   1.727   3.681  0.5320  1.5741 -0.5682
 1547SOL     OW 4949   2.500   3.072   1.008  0.4676 -0.0417  0.2150
 1547SOL    HW1 4950   2.513   3.162   1.039  2.7434  0.2991 -1.6161
 1547SOL    HW2 4951   2.538   3.018   1.077  0.1166  0.4180  0.7828
 1548SOL     OW 4952   4.985   0.367   2.631 -0.4936  0.2730 -0.7359
 1548SOL    HW1 4953   4.996   0.286   2.582  0.4900  0.4808 -0.8646
 1548SOL    HW2 4954   4.897   0.361   2.668 -0.2054 -1.0898 -0.2749
 1549SOL     OW 4955   2.571   0.951   3.950 -0.4825 -0.0099 -0.3078
 1549SOL    HW1 4956   2.638   0.903   3.998 -1.8325 -1.3022  0.3323
 1549SOL    HW2 4957   2.527   0.884   3.897 -2.6973  0.3777  0.9426
 1550SOL     OW 4958   4.578   0.389   2.359 -0.2749  0.4376  0.0485
 1550SOL    HW1 4959   4.549   0.454   2.295 -0.5882 -0.1161 -0.3814
 1550SOL    HW2 4960   4.500   0.336   2.376 -0.0690  0.2878  0.5378
 1551SOL     OW 4961   3.634   3.618   1.627 -0.0703  0.0341  0.3381
 1551SOL    HW1 4962   3.657   3.708   1.647  1.0302  0.0200 -0.7984
 1551SOL    HW2 4963   3.565   3.596   1.690  0.8582  1.0999  1.7652
 1552SOL     OW 4964   1.201   1.747   2.804 -0.3139 -0.6068 -0.3963
 1552SOL    HW1 4965   1.146   1.758   2.726  0.3700  0.3040 -0.7606
 1552SOL    HW2 4966   1.277   1.698   2.773  1.3076  2.1543 -0.9729
 1553SOL     OW 4967   1.336   4.975   1.885  0.1861 -0.1062  0.5616
 1553SOL    HW1 4968   1.329   4.900   1.945  0.5541  0.7197  1.6516
 1553SOL    HW2 4969   1.255   5.024   1.899  0.5967  0.4721  0.9085
 1554SOL     OW 4970   1.073   2.603   0.434 -0.1024 -0.0723  0.4743
 1554SOL    HW1 4971   1.166   2.626   0.432 -0.3938  1.0946 -0.1631
 1554SOL    HW2 4972   1.030   2.680   0.471 -0.9002 -0.3280  0.0908
 1555SOL     OW 4973   3.049   1.304   4.192  0.7766  0.2530  0.0026
 1555SOL    HW1 4974   3.139   1.274   4.182  0.7443  0.6502 -1.4882
 1555SOL    HW2 4975   3.052   1.366   4.266  1.6088 -0.1534  0.3125
 1556SOL     OW 4976   4.811   3.611   3.429  0.6949 -0.2363 -0.2271
 1556SOL    HW1 4977   4.901   3.580   3.432  0.7687  0.0104 -0.0017
 1556SOL    HW2 4978   4.795   3.628   3.336  0.9027 -0.2076 -0.2572
 1557SOL     OW 4979   3.789   4.520   2.093  0.0249 -0.4344 -0.3920
 1557SOL    HW1 4980   3.702   4.496   2.123  0.1294  3.5162  3.4400
 1557SOL    HW2 4981   3.847   4.495   2.165  1.3637  1.7268 -0.6759
 1558SOL     OW 4982   4.263   0.235   4.685  0.0997 -0.0630 -0.4467
 1558SOL    HW1 4983   4.227   0.314   4.647  0.0666  0.5019  0.7287
 1558SOL    HW2 4984   4.318   0.266   4.758 -0.2949 -1.1352  0.3236
 1559SOL     OW 4985   2.908   3.086   4.006 -0.5842 -0.3297 -0.1488
 1559SOL    HW1 4986   2.914   3.007   3.952 -1.2252 -0.3802 -0.1413
 1559SOL    HW2 4987   2.869   3.151   3.949 -0.5992 -0.1808  0.0317
 1560SOL     OW 4988   1.463   3.427   0.523 -0.1827 -0.2484 -0.4717
 1560SOL    HW1 4989   1.445   3.440   0.616 -2.0509 -1.0569 -0.6999
 1560SOL    HW2 4990   1.513   3.505   0.497  0.1732  0.0817  1.1430
 1561SOL     OW 4991   1.150   2.286   1.900 -0.4451 -0.1730  0.3957
 1561SOL    HW1 4992   1.237   2.248   1.915  0.2990  1.6233  0.7295
 1561SOL    HW2 4993   1.097   2.250   1.971  0.3889 -0.1939  1.0284
 1562SOL     OW 4994   2.763   1.016   4.499  0.1619 -0.5370 -0.1775
 1562SOL    HW1 4995   2.682   1.062   4.519  0.4630  0.0431 -0.2851
 1562SOL    HW2 4996   2.799   1.061   4.422  0.2720 -1.1791 -0.5105
 1563SOL     OW 4997   3.219   3.902   4.507 -0.4020  0.4810  0.0030
 1563SOL    HW1 4998   3.196   3.820   4.550  0.0577 -0.2217 -1.0539
 1563SOL    HW2 4999   3.142   3.925   4.455 -0.5059  0.6836  0.2463
 1564SOL     OW 5000   3.064   2.975   4.833  0.7019  0.7684  0.5358
 1564SOL    HW1 5001   3.092   3.004   4.920  2.0062 -0.4532  0.5465
 1564SOL    HW2 5002   3.143   2.937   4.794 -0.2106  0.0662 -0.6526
 1565SOL     OW 5003   4.040   0.803   3.004 -0.0665  0.0264 -0.6446
 1565SOL    HW1 5004   4.000   0.880   2.964  0.0946  0.6427  0.3512
 1565SOL    HW2 5005   3.977   0.775   3.070  0.1516 -0.3230 -0.5843
 1566SOL     OW 5006   1.201   2.529   4.021 -0.0557  0.2377  0.1938
 1566SOL    HW1 5007   1.216   2.489   4.107 -0.9147 -0.7998 -0.1267
 1566SOL    HW2 5008   1.212   2.623   4.035  0.3692  0.0240  1.3155
 1567SOL     OW 5009   3.274   2.012   4.459  0.0375 -0.3286  0.8131
 1567SOL    HW1 5010   3.335   1.939   4.471  0.8356  0.2655  0.4358
 1567SOL    HW2 5011   3.197   1.987   4.510 -0.2362 -2.0341 -0.3954
 1568SOL     OW 5012   1.574   2.521   2.969 -0.3637  0.2302  0.1905
 1568SOL    HW1 5013   1.570   2.463   3.045 -0.6840  0.2224  0.1676
 1568SOL    HW2 5014   1.505   2.489   2.911  0.4146 -0.2978 -0.4791
 1569SOL     OW 5015   0.446   4.217   2.584  0.4863  0.0931  0.0677
 1569SOL    HW1 5016   0.495   4.243   2.662 -0.1367 -1.8020  1.1195
 1569SOL    HW2 5017   0.498   4.250   2.511  1.6518  0.9265  1.2363
 1570SOL     OW 5018   5.064   0.335   4.447  0.5181 -0.6868  0.0814
 1570SOL    HW1 5019   5.099   0.413   4.405 -0.0551 -0.7045 -0.4464
 1570SOL    HW2 5020   4.969   0.348   4.447  0.6146  0.5094  3.7361
 1571SOL     OW 5021   3.174   0.228   4.338  0.4468  0.1579 -0.6102
 1571SOL    HW1 5022   3.231   0.264   4.270  2.2572 -1.7773 -0.1746
 1571SOL    HW2 5023   3.107   0.294   4.350  0.1747  0.6468 -4.1536
 1572SOL     OW 5024   5.039   2.502   4.908 -0.0177  0.0782 -0.0708
 1572SOL    HW1 5025   4.947   2.516   4.889 -0.2451 -1.3096 -0.0237
 1572SOL    HW2 5026   5.081   2.500   4.821 -0.0738  0.3364 -0.1064
 1573SOL     OW 5027   0.090   5.050   0.865 -0.0799 -0.0019  0.5259
 1573SOL    HW1 5028   0.129   4.989   0.927  1.2478  0.6709  0.3697
 1573SOL    HW2 5029   0.003   5.015   0.848  0.6789 -1.8973  0.3853
 1574SOL     OW 5030   2.311   2.561   4.415  1.0220  0.0672 -0.2869
 1574SOL    HW1 5031   2.353   2.507   4.482  0.7141 -0.4318 -0.4988
 1574SOL    HW2 5032   2.384   2.602   4.368  1.2387  0.4762  0.3962
 1575SOL     OW 5033   3.073   1.758   2.881 -0.6149  0.0370 -0.2376
 1575SOL    HW1 5034   3.122   1.785   2.803  0.2876  2.2896  1.0327
 1575SOL    HW2 5035   3.119   1.681   2.913  0.8258  0.8563 -0.2839
 1576SOL     OW 5036   0.131   1.786   4.877  0.6041 -0.1449 -0.1225
 1576SOL    HW1 5037   0.112   1.723   4.946 -0.8804  0.1626 -0.2225
 1576SOL    HW2 5038   0.113   1.738   4.796 -0.8178  0.4780 -0.1907
 1577SOL     OW 5039   3.704   0.099   4.109  0.2351  0.0083  0.1176
 1577SOL    HW1 5040   3.724   0.188   4.137 -1.0223  0.4139 -0.2532
 1577SOL    HW2 5041   3.721   0.045   4.187  1.2172  0.5246  0.2754
 1578SOL     OW 5042   5.169   3.873   1.486  0.6603  0.1078 -0.1458
 1578SOL    HW1 5043   5.119   3.816   1.545  2.6962  0.1540  1.6716
 1578SOL    HW2 5044   5.121   3.956   1.487  1.1590  0.3985  2.1713
 1579SOL     OW 5045   1.330   5.043   0.764  0.2212  0.1029  0.1792
 1579SOL    HW1 5046   1.276   4.978   0.719  1.0556  0.6713 -1.6675
 1579SOL    HW2 5047   1.280   5.063   0.843 -1.0049 -1.3133 -0.1945
 1580SOL     OW 5048   3.356   4.256   3.293 -0.3985  0.3387 -0.0597
 1580SOL    HW1 5049   3.384   4.192   3.358 -1.0504  0.3632  0.2480
 1580SOL    HW2 5050   3.365   4.341   3.338  0.2481  0.4542 -0.3899
 1581SOL     OW 5051   1.611   2.345   1.994 -0.6214 -0.2707  0.1784
 1581SOL    HW1 5052   1.663   2.350   1.914 -0.5112  0.4469  0.2947
 1581SOL    HW2 5053   1.658   2.283   2.050 -0.6595 -0.7165 -0.2796
 1582SOL     OW 5054   0.812   1.646   1.089  0.0917  0.2425  0.4973
 1582SOL    HW1 5055   0.899   1.656   1.050 -0.8061  1.4278 -1.2848
 1582SOL    HW2 5056   0.753   1.642   1.014 -1.2168 -2.9285  1.5964
 1583SOL     OW 5057   5.154   3.245   0.472 -0.5337  0.2107  0.9677
 1583SOL    HW1 5058   5.098   3.174   0.441 -0.7419 -0.5046  2.8813
 1583SOL    HW2 5059   5.240   3.204   0.486  0.0087  0.9045 -0.2765
 1584SOL     OW 5060   3.879   0.163   0.335 -0.3851  0.2748 -0.3729
 1584SOL    HW1 5061   3.919   0.183   0.420  0.0456 -1.4554 -0.1571
 1584SOL    HW2 5062   3.949   0.178   0.272  0.4771 -2.1831 -0.0486
 1585SOL     OW 5063   4.658   3.745   2.834 -0.1150 -0.0597  0.1681
 1585SOL    HW1 5064   4.627   3.796   2.758 -1.2628  2.6194  2.3249
 1585SOL    HW2 5065   4.577   3.714   2.875  0.3771  0.3485  1.4636
 1586SOL     OW 5066   3.879   2.181   3.931  0.1668 -0.1212  0.2926
 1586SOL    HW1 5067   3.802   2.180   3.987  0.0991 -0.3090  0.1968
 1586SOL    HW2 5068   3.846   2.201   3.844  0.3432  0.7270  0.4241
 1587SOL     OW 5069   0.604   2.681   2.174  0.7328  0.0787 -0.6130
 1587SOL    HW1 5070   0.574   2.768   2.200  3.8007  0.6189  1.3931
 1587SOL    HW2 5071   0.602   2.629   2.254 -0.3948 -1.5382 -1.6518
 1588SOL     OW 5072   3.511   1.613   1.165  0.5144  0.0112 -0.0391
 1588SOL    HW1 5073   3.417   1.618   1.178  0.1973 -1.9914 -1.4247
 1588SOL    HW2 5074   3.523   1.609   1.070  1.6693 -4.5171  0.1703
 1589SOL     OW 5075   3.269   0.905   4.652 -0.0996  0.3451 -0.7747
 1589SOL    HW1 5076   3.305   0.877   4.567  0.9280 -0.8336  0.0188
 1589SOL    HW2 5077   3.347   0.929   4.703 -0.4645 -1.7450  0.8053
 1590SOL     OW 5078   4.536   2.645   1.106 -0.4037  0.5958  0.1965
 1590SOL    HW1 5079   4.493   2.662   1.023  1.9867 -0.0781 -1.2158
 1590SOL    HW2 5080   4.609   2.707   1.108 -1.0951  1.4069  2.3543
 1591SOL     OW 5081   0.049   2.511   4.998 -0.0212  0.0755  0.0603
 1591SOL    HW1 5082   0.087   2.507   4.910  0.9331  0.1839  0.4641
 1591SOL    HW2 5083  -0.045   2.498   4.984 -0.0396  1.3366 -1.1055
 1592SOL     OW 5084   2.144   2.725   3.451  0.2277  0.1593  0.5227
 1592SOL    HW1 5085   2.207   2.705   3.521  0.6690  0.2333  0.1511
 1592SOL    HW2 5086   2.099   2.642   3.435  0.4546  0.0254  0.5703
 1593SOL     OW 5087   4.863   2.130   2.279 -0.1390 -0.5529 -0.0624
 1593SOL    HW1 5088   4.772   2.140   2.304 -0.4023 -0.9839 -0.8220
 1593SOL    HW2 5089   4.868   2.042   2.241  0.5007 -0.3790 -0.3934
 1594SOL     OW 5090   4.693   0.907   0.836  0.1647 -0.1312  0.0636
 1594SOL    HW1 5091   4.674   0.911   0.742 -0.8771  0.9563  0.3069
 1594SOL    HW2 5092   4.607   0.916   0.878  0.6585 -0.3263  1.1241
 1595SOL     OW 5093   1.551   1.752   4.729 -0.0887  0.4403 -0.4906
 1595SOL    HW1 5094   1.552   1.669   4.681 -1.0109  0.4454 -0.5348
 1595SOL    HW2 5095   1.628   1.749   4.785 -1.2724 -1.3983  1.1020
 1596SOL     OW 5096   1.083   4.282   0.534 -0.4034  0.0923  0.4116
 1596SOL    HW1 5097   1.065   4.320   0.448  1.3401 -2.0471 -0.9454
 1596SOL    HW2 5098   1.104   4.191   0.516  1.1014 -0.1186  2.9940
 1597SOL     OW 5099   0.420   3.148   0.553  0.0091  0.2975 -0.0075
 1597SOL    HW1 5100   0.497   3.204   0.559  0.4015  0.0877 -2.5319
 1597SOL    HW2 5101   0.433   3.081   0.621  1.7503  0.5912 -0.0425
 1598SOL     OW 5102   0.449   3.815   1.525  0.2554  0.7333  0.4981
 1598SOL    HW1 5103   0.438   3.786   1.434 -0.8678 -2.0965  1.4826
 1598SOL    HW2 5104   0.543   3.821   1.536  0.5448 -1.8367 -0.0455
 1599SOL     OW 5105   1.945   2.929   2.762  0.1486 -0.9493  0.5842
 1599SOL    HW1 5106   2.008   2.865   2.796  0.5800 -0.6939  0.2740
 1599SOL    HW2 5107   1.861   2.886   2.769  0.3833 -1.3682  0.8340
 1600SOL     OW 5108   1.755   4.619   2.807  0.2453 -0.2341  0.5128
 1600SOL    HW1 5109   1.740   4.708   2.839 -0.0280 -0.6551  1.5950
 1600SOL    HW2 5110   1.830   4.588   2.858  0.9038 -0.3054 -0.5006
 1601SOL     OW 5111   1.199   2.861   0.878 -0.3524  0.1740  0.4480
 1601SOL    HW1 5112   1.273   2.922   0.874 -1.2846  1.4003  1.6886
 1601SOL    HW2 5113   1.200   2.827   0.968 -2.1434  1.2882  0.9108
 1602SOL     OW 5114   4.065   0.607   0.224  0.7618  1.1278 -0.3566
 1602SOL    HW1 5115   4.124   0.559   0.283 -0.5597  0.5250  0.4973
 1602SOL    HW2 5116   4.086   0.572   0.137  0.2740 -0.5413  0.1772
 1603SOL     OW 5117   0.937   0.981   4.680  0.0751  0.1241  0.0209
 1603SOL    HW1 5118   0.843   0.993   4.695  0.2935 -0.6334  2.1020
 1603SOL    HW2 5119   0.977   0.999   4.765  1.7185 -0.7688 -0.5534
 1604SOL     OW 5120   4.256   3.051   3.063  0.0494  0.5067  0.0575
 1604SOL    HW1 5121   4.338   3.015   3.030 -0.6620  0.3224 -1.5549
 1604SOL    HW2 5122   4.202   3.062   2.985 -1.1245  1.4932  0.9952
 1605SOL     OW 5123   1.722   4.015   0.940  0.2793  0.0915  0.3567
 1605SOL    HW1 5124   1.818   4.021   0.947  0.4767 -1.9335 -0.2989
 1605SOL    HW2 5125   1.701   4.060   0.859  0.7153  0.1218  0.2588
 1606SOL     OW 5126   2.388   4.036   5.048  0.0357 -0.0754  0.1817
 1606SOL    HW1 5127   2.318   4.078   5.098  0.2541  0.2360  0.2257
 1606SOL    HW2 5128   2.351   4.021   4.961  0.2328  0.9495 -0.0791
 1607SOL     OW 5129   4.092   4.394   4.467  0.1665 -0.1243  0.0474
 1607SOL    HW1 5130   4.004   4.421   4.490 -1.7977 -2.9038 -3.6117
 1607SOL    HW2 5131   4.105   4.428   4.378  1.5597 -2.2768 -0.6233
 1608SOL     OW 5132   2.057   1.524   0.873  0.0526 -0.0285 -0.0368
 1608SOL    HW1 5133   2.133   1.580   0.892  1.9668 -2.7837  0.6049
 1608SOL    HW2 5134   2.068   1.498   0.782  0.7014 -1.6619  0.5024
 1609SOL     OW 5135   3.785   0.147   2.194 -0.0983  0.6406 -0.4449
 1609SOL    HW1 5136   3.818   0.142   2.105  1.3528 -1.0140  0.1634
 1609SOL    HW2 5137   3.738   0.064   2.208 -0.6951  1.0741  0.1928
 1610SOL     OW 5138   1.888   0.036   2.781 -0.1159  0.0783  0.0771
 1610SOL    HW1 5139   1.837   0.118   2.775  1.2890  0.9178 -0.7062
 1610SOL    HW2 5140   1.979   0.065   2.777  0.4386 -1.3827  1.9254
 1611SOL     OW 5141   1.720   4.146   4.776 -0.8175 -0.5951  0.3188
 1611SOL    HW1 5142   1.733   4.081   4.845 -0.4386 -0.5641  0.2795
 1611SOL    HW2 5143   1.755   4.104   4.697 -1.0966 -0.5650  0.1794
 1612SOL     OW 5144   1.825   2.741   1.978 -0.2458 -0.3525  0.9252
 1612SOL    HW1 5145   1.861   2.673   1.921 -1.6100  0.1712 -0.6233
 1612SOL    HW2 5146   1.745   2.769   1.933 -0.8140  0.7930  2.6117
 1613SOL     OW 5147   4.099   4.311   2.571 -0.3686  0.2172 -0.4667
 1613SOL    HW1 5148   4.048   4.300   2.491 -0.0086 -1.2452 -0.5130
 1613SOL    HW2 5149   4.033   4.322   2.640 -0.6843  1.1007 -0.9066
 1614SOL     OW 5150   3.689   4.621   3.594  0.8716  0.2338  0.1731
 1614SOL    HW1 5151   3.779   4.589   3.600  1.2850  1.3959  0.2035
 1614SOL    HW2 5152   3.688   4.702   3.645 -1.0040 -1.4731  2.9791
 1615SOL     OW 5153   3.867   1.802   4.187 -0.2386  1.0402 -0.0553
 1615SOL    HW1 5154   3.815   1.870   4.143 -0.7552 -0.8541 -2.5274
 1615SOL    HW2 5155   3.955   1.813   4.152 -0.4604  0.0905 -0.9643
 1616SOL     OW 5156   0.685   0.508   3.619 -0.1116 -0.2145  0.3716
 1616SOL    HW1 5157   0.708   0.455   3.543 -1.4116  0.3301 -0.4289
 1616SOL    HW2 5158   0.600   0.475   3.646 -0.2344  0.4448  0.7975
 1617SOL     OW 5159   4.443   1.303   1.161 -0.0346  0.0138  0.1439
 1617SOL    HW1 5160   4.350   1.290   1.180  0.0598 -1.5410 -0.3606
 1617SOL    HW2 5161   4.445   1.370   1.092 -0.7640  0.1714  0.2733
 1618SOL     OW 5162   0.033   0.200   0.525 -0.2958 -0.1993 -0.4745
 1618SOL    HW1 5163   0.004   0.118   0.484 -2.7289  0.5617 -0.3630
 1618SOL    HW2 5164  -0.044   0.231   0.574  1.5778  0.4920  2.1764
 1619SOL     OW 5165   4.246   1.932   1.541  0.0409 -0.1659 -0.1946
 1619SOL    HW1 5166   4.197   1.977   1.610 -0.2330 -2.0383  0.8734
 1619SOL    HW2 5167   4.319   1.990   1.522 -0.1919  0.6456  1.2911
 1620SOL     OW 5168   0.445   4.693   3.057 -0.2604  0.1541  0.6436
 1620SOL    HW1 5169   0.410   4.645   3.132  1.3138 -0.1915  1.1803
 1620SOL    HW2 5170   0.497   4.763   3.095 -1.4480  1.4885 -0.1447
 1621SOL     OW 5171   3.449   2.413   3.159 -0.3239 -0.1693  0.1786
 1621SOL    HW1 5172   3.481   2.328   3.127  0.7006  0.2802 -0.0313
 1621SOL    HW2 5173   3.419   2.458   3.080  0.6929  0.3086  0.0572
 1622SOL     OW 5174   1.634   3.701   3.190  0.6540  0.2633 -0.0039
 1622SOL    HW1 5175   1.650   3.761   3.263 -0.7498 -0.7837  1.1876
 1622SOL    HW2 5176   1.554   3.733   3.150  1.9722  1.4535 -1.7639
 1623SOL     OW 5177   0.766   4.681   0.491  0.0752  0.6439 -0.1662
 1623SOL    HW1 5178   0.818   4.614   0.535  0.2362  0.8863  0.0138
 1623SOL    HW2 5179   0.819   4.709   0.417 -0.8875 -0.9203 -1.4690
 1624SOL     OW 5180   5.154   1.752   2.180 -0.5765 -0.1593  0.3593
 1624SOL    HW1 5181   5.110   1.680   2.136  1.4063 -2.5207  2.1444
 1624SOL    HW2 5182   5.248   1.736   2.167 -0.0549  1.1748  2.1688
 1625SOL     OW 5183   1.475   4.325   1.796  0.4227  0.1979 -0.1267
 1625SOL    HW1 5184   1.499   4.414   1.770 -0.7204  0.4931 -0.1964
 1625SOL    HW2 5185   1.490   4.323   1.890  0.8686  0.3264 -0.1922
 1626SOL     OW 5186   2.800   0.213   1.289  0.3148  0.5692  0.4115
 1626SOL    HW1 5187   2.720   0.201   1.238  1.5315 -0.3392 -1.3568
 1626SOL    HW2 5188   2.783   0.170   1.372 -1.1337  0.6418  0.1579
 1627SOL     OW 5189   1.740   2.119   2.734  0.5469  0.1775 -0.2474
 1627SOL    HW1 5190   1.723   2.079   2.649 -0.9666 -0.8336  0.5015
 1627SOL    HW2 5191   1.676   2.189   2.741 -0.7230 -1.0797  0.9227
 1628SOL     OW 5192   4.549   3.821   5.073 -0.3609  0.5237 -0.0114
 1628SOL    HW1 5193   4.551   3.753   5.140  1.1535  0.1481 -0.4138
 1628SOL    HW2 5194   4.521   3.900   5.119 -0.3398  0.0356  0.8397
 1629SOL     OW 5195   2.962   1.879   4.406 -0.5319  0.4070  0.6317
 1629SOL    HW1 5196   2.942   1.923   4.489  0.0304 -0.5254  1.2746
 1629SOL    HW2 5197   2.876   1.854   4.372 -0.9510  3.0110 -0.3340
 1630SOL     OW 5198   3.420   0.811   4.928  0.2178  0.0366 -0.1920
 1630SOL    HW1 5199   3.339   0.800   4.977  0.9157 -1.8506  0.5808
 1630SOL    HW2 5200   3.413   0.747   4.857  0.6470  0.4827 -0.6385
 1631SOL     OW 5201   4.118   2.858   4.678 -0.0370 -0.1469 -0.1142
 1631SOL    HW1 5202   4.184   2.840   4.611 -1.0334 -1.7270 -0.7119
 1631SOL    HW2 5203   4.168   2.867   4.759  1.1263  1.1892 -0.9595
 1632SOL     OW 5204   3.706   1.424   2.127 -0.3304  0.2932  0.4635
 1632SOL    HW1 5205   3.769   1.440   2.197 -1.1037 -0.9975  1.4971
 1632SOL    HW2 5206   3.644   1.497   2.132  1.0026  1.4932 -0.4754
 1633SOL     OW 5207   0.040   1.151   4.500  0.1950  0.3740 -0.0160
 1633SOL    HW1 5208   0.128   1.174   4.468  0.5932 -0.5124  0.4291
 1633SOL    HW2 5209   0.034   1.057   4.487 -0.9783  0.5409 -0.7162
 1634SOL     OW 5210   1.345   1.594   3.242 -0.1657  0.5256 -0.2738
 1634SOL    HW1 5211   1.382   1.509   3.265 -1.5629  0.1259  0.5583
 1634SOL    HW2 5212   1.398   1.624   3.168  0.7393 -0.7714 -0.1707
 1635SOL     OW 5213   0.916   3.551   2.979  0.6044  0.1044 -0.4918
 1635SOL    HW1 5214   0.946   3.590   2.896 -1.5778 -0.0462 -1.3962
 1635SOL    HW2 5215   0.843   3.606   3.006 -1.7635 -2.5612 -1.1644
 1636SOL     OW 5216   4.795   5.063   0.952 -0.0511 -0.2733  0.0010
 1636SOL    HW1 5217   4.731   5.113   1.003 -0.1179 -0.1514 -0.2014
 1636SOL    HW2 5218   4.851   5.130   0.912  1.1708 -0.4213  1.4276
 1637SOL     OW 5219   3.695   1.743   0.800 -0.3850 -0.2559 -0.5431
 1637SOL    HW1 5220   3.705   1.768   0.892  3.0741  1.0658 -1.1944
 1637SOL    HW2 5221   3.635   1.809   0.764  0.0616  0.6158  0.2631
 1638SOL     OW 5222   3.739   2.775   3.515 -0.1489  1.1254  0.0241
 1638SOL    HW1 5223   3.675   2.766   3.444  2.2994  0.3442 -2.1909
 1638SOL    HW2 5224   3.697   2.737   3.591 -1.9104 -0.3584 -1.6449
 1639SOL     OW 5225   0.812   1.935   4.907 -0.3363 -0.4142  0.1104
 1639SOL    HW1 5226   0.806   2.030   4.906  1.1176 -0.3044  0.1537
 1639SOL    HW2 5227   0.752   1.906   4.838 -0.0832  0.5870 -0.5424
 1640SOL     OW 5228   0.806   0.770   2.618  0.0186  0.2271 -0.2845
 1640SOL    HW1 5229   0.759   0.826   2.680  0.7570 -1.4964  1.9151
 1640SOL    HW2 5230   0.889   0.751   2.662  0.8564 -0.4738 -2.1342
 1641SOL     OW 5231   0.076   4.639   2.240  0.3876  0.2573  0.2233
 1641SOL    HW1 5232   0.127   4.649   2.320  0.2881  0.0575  0.3109
 1641SOL    HW2 5233  -0.004   4.690   2.255  0.3285  0.1460  0.2840
 1642SOL     OW 5234   4.743   0.565   4.660  0.1300 -0.4535 -0.0221
 1642SOL    HW1 5235   4.824   0.517   4.641 -0.9605 -2.1500 -0.4469
 1642SOL    HW2 5236   4.741   0.572   4.755  0.4078 -1.0615  0.0319
 1643SOL     OW 5237   0.998   4.417   4.705 -0.2102 -0.4700 -0.0719
 1643SOL    HW1 5238   0.925   4.455   4.656  1.0254 -0.3220 -1.8229
 1643SOL    HW2 5239   1.058   4.384   4.638  1.9416  0.5253  1.2874
 1644SOL     OW 5240   3.347   2.003   4.864  0.3092 -0.1962 -0.1416
 1644SOL    HW1 5241   3.338   1.964   4.950 -0.0795 -0.3312 -0.2457
 1644SOL    HW2 5242   3.268   1.977   4.816 -1.1339  2.6752  0.5620
 1645SOL     OW 5243   3.361   0.178   4.866 -0.4648 -0.3712  0.2536
 1645SOL    HW1 5244   3.314   0.164   4.784  0.3223 -1.4329 -0.0221
 1645SOL    HW2 5245   3.299   0.150   4.934 -0.5370 -0.9912 -0.0643
 1646SOL     OW 5246   1.445   1.355   0.246  0.0456  0.5066  0.0613
 1646SOL    HW1 5247   1.504   1.280   0.256  0.3424  0.6884 -0.3168
 1646SOL    HW2 5248   1.358   1.319   0.262  0.1950  0.0982 -0.0296
 1647SOL     OW 5249   5.001   1.417   0.869  0.5513 -0.6717  0.0415
 1647SOL    HW1 5250   5.065   1.466   0.920  1.0346 -1.3339  0.0612
 1647SOL    HW2 5251   4.916   1.454   0.896  0.6708 -2.0567  2.4868
 1648SOL     OW 5252   4.422   1.094   3.925  0.3097  0.2346 -0.3701
 1648SOL    HW1 5253   4.434   1.011   3.972  0.4590 -0.6680 -1.9676
 1648SOL    HW2 5254   4.471   1.158   3.976  1.1552 -0.8954  0.2503
 1649SOL     OW 5255   2.875   0.890   3.263 -0.0781  0.0220 -0.6442
 1649SOL    HW1 5256   2.818   0.835   3.209  0.3532 -0.8295 -0.2489
 1649SOL    HW2 5257   2.876   0.974   3.218 -1.3837 -0.0505 -0.8337
 1650SOL     OW 5258   4.243   3.598   0.747 -0.4432  0.2156  0.2944
 1650SOL    HW1 5259   4.335   3.580   0.764 -0.3115  0.7551  0.1543
 1650SOL    HW2 5260   4.216   3.529   0.687  0.2609  0.9118 -0.8410
 1651SOL     OW 5261   4.928   1.547   3.677 -0.6232 -0.2552  0.6038
 1651SOL    HW1 5262   4.920   1.470   3.622 -1.1931 -0.0172  0.3501
 1651SOL    HW2 5263   4.949   1.512   3.764 -0.9589 -0.6973  0.5087
 1652SOL     OW 5264   4.455   1.393   0.074 -0.7398  0.2870  0.4260
 1652SOL    HW1 5265   4.391   1.323   0.089 -2.5401  1.2437 -2.3537
 1652SOL    HW2 5266   4.471   1.390  -0.021  2.5705  0.7691  0.9010
 1653SOL     OW 5267   3.223   1.294   1.525 -0.0395  0.0044  0.1595
 1653SOL    HW1 5268   3.239   1.297   1.619  0.6991 -0.0140  0.0346
 1653SOL    HW2 5269   3.289   1.351   1.487  0.2304 -0.6779 -0.4147
 1654SOL     OW 5270   0.515   2.057   0.749  0.4586 -0.1381  0.2591
 1654SOL    HW1 5271   0.559   2.136   0.718 -2.7956  2.8360  2.7848
 1654SOL    HW2 5272   0.542   2.049   0.840  0.7820 -2.0117  0.0160
 1655SOL     OW 5273   2.012   1.054   4.846 -0.5527 -0.1004 -0.2259
 1655SOL    HW1 5274   1.970   1.018   4.768 -0.0780 -1.1486 -0.0064
 1655SOL    HW2 5275   2.106   1.047   4.828 -0.4419 -0.5192  0.5119
 1656SOL     OW 5276   0.194   4.145   1.830  0.3821  0.1745  0.0989
 1656SOL    HW1 5277   0.166   4.231   1.798 -0.8163  0.3890  1.6914
 1656SOL    HW2 5278   0.137   4.082   1.785  1.1294  0.2141 -0.9182
 1657SOL     OW 5279   4.810   3.440   1.357  0.4387 -0.2258  0.5810
 1657SOL    HW1 5280   4.845   3.351   1.363  2.3320  0.6235  2.4982
 1657SOL    HW2 5281   4.872   3.487   1.301 -0.7246 -0.1647 -0.6842
 1658SOL     OW 5282   1.562   1.619   1.965 -0.0701  0.5181  0.4007
 1658SOL    HW1 5283   1.601   1.532   1.974  0.6740  0.7457 -0.4629
 1658SOL    HW2 5284   1.556   1.652   2.054 -0.5088 -0.4827  0.7452
 1659SOL     OW 5285   3.987   1.476   3.548 -1.0957  0.8268  0.3907
 1659SOL    HW1 5286   4.062   1.479   3.607 -0.6315  2.1998 -0.2419
 1659SOL    HW2 5287   4.026   1.473   3.460 -1.7793 -0.1417  0.1116
 1660SOL     OW 5288   0.807   2.645   1.900 -0.5075  0.7562  0.6811
 1660SOL    HW1 5289   0.728   2.683   1.936 -0.5384  0.3258  1.0677
 1660SOL    HW2 5290   0.785   2.626   1.808 -1.5065 -1.2106  1.3168
 1661SOL     OW 5291   4.407   1.908   0.958  0.0163  0.6143 -0.8615
 1661SOL    HW1 5292   4.375   1.903   1.048 -0.9837 -0.1180 -1.2547
 1661SOL    HW2 5293   4.455   1.991   0.955  1.1515  0.0559  0.6980
 1662SOL     OW 5294   2.165   4.798   5.019  0.1629  0.9151 -0.0236
 1662SOL    HW1 5295   2.087   4.820   4.969 -0.8568  2.2861  2.0903
 1662SOL    HW2 5296   2.131   4.768   5.104  1.8029 -2.2645 -0.4298
 1663SOL     OW 5297   3.695   3.705   2.667  0.1517  0.4107 -0.6489
 1663SOL    HW1 5298   3.749   3.783   2.655 -0.2413  0.8119  0.1272
 1663SOL    HW2 5299   3.664   3.712   2.757 -0.0781 -0.5224 -0.6541
 1664SOL     OW 5300   2.353   4.380   3.359  0.5170 -0.3988 -0.0515
 1664SOL    HW1 5301   2.311   4.312   3.307 -1.8112 -0.0930  1.3313
 1664SOL    HW2 5302   2.288   4.403   3.426  2.3983  1.0617  1.3600
 1665SOL     OW 5303   3.452   5.014   2.547 -0.0710 -0.2155  0.4106
 1665SOL    HW1 5304   3.499   5.000   2.629 -0.7468 -0.7501  0.7096
 1665SOL    HW2 5305   3.409   5.099   2.558 -2.5704 -1.5972  1.7935
 1666SOL     OW 5306   4.635   2.736   5.022 -1.0421  1.0098 -0.3054
 1666SOL    HW1 5307   4.635   2.771   4.933 -0.1368 -1.1291 -1.1942
 1666SOL    HW2 5308   4.620   2.812   5.079  2.6621  3.1436 -2.0063
 1667SOL     OW 5309   1.545   1.886   0.185  0.2773 -0.2122 -0.3159
 1667SOL    HW1 5310   1.513   1.976   0.176  0.7766 -0.0883 -0.8834
 1667SOL    HW2 5311   1.616   1.879   0.122 -1.6391 -1.8947 -2.3715
 1668SOL     OW 5312   4.477   1.154   2.597  0.0385  1.1069 -0.0129
 1668SOL    HW1 5313   4.522   1.092   2.655 -1.6201  0.8942  1.0787
 1668SOL    HW2 5314   4.484   1.238   2.642 -2.2170  0.7422  1.0924
 1669SOL     OW 5315   4.136   1.994   3.072  0.6251 -0.2579  0.0021
 1669SOL    HW1 5316   4.106   2.083   3.050 -0.4201 -0.6907 -0.3451
 1669SOL    HW2 5317   4.056   1.943   3.082  1.2118 -1.0546  0.7065
 1670SOL     OW 5318   2.174   5.095   5.065 -0.0354 -0.2445 -0.7538
 1670SOL    HW1 5319   2.144   5.158   5.000 -2.1499 -1.9059 -1.4671
 1670SOL    HW2 5320   2.181   5.012   5.017  0.5226 -1.0293  0.6329
 1671SOL     OW 5321   3.271   4.423   1.322  0.0344  0.6882  0.4048
 1671SOL    HW1 5322   3.278   4.420   1.417 -1.7400 -0.6544  0.5336
 1671SOL    HW2 5323   3.216   4.499   1.304  2.0621  2.1480  0.3179
 1672SOL     OW 5324   2.241   2.093   0.552 -0.1917 -0.4431  0.0075
 1672SOL    HW1 5325   2.336   2.087   0.539 -0.0755  2.8038 -1.0453
 1672SOL    HW2 5326   2.205   2.077   0.464 -0.6532 -1.9292  0.4574
 1673SOL     OW 5327   4.165   0.475   1.368 -0.2101  0.2434  0.5609
 1673SOL    HW1 5328   4.091   0.532   1.385  0.7936  0.6743  3.7339
 1673SOL    HW2 5329   4.242   0.529   1.384  0.8148 -0.6181 -1.2586
 1674SOL     OW 5330   3.294   0.051   5.127  0.2437 -0.2201  0.0711
 1674SOL    HW1 5331   3.360   0.069   5.194 -0.8773  1.2715  0.7978
 1674SOL    HW2 5332   3.247   0.133   5.117 -0.8421 -0.9800 -1.1776
 1675SOL     OW 5333   1.195   2.911   3.471 -0.0847  0.6755 -0.2168
 1675SOL    HW1 5334   1.124   2.853   3.497 -1.6106  2.2442 -0.8555
 1675SOL    HW2 5335   1.211   2.967   3.547  0.0595  0.7427 -0.2953
 1676SOL     OW 5336   3.895   2.408   0.818  0.0386 -0.8085 -0.3426
 1676SOL    HW1 5337   3.920   2.483   0.872 -0.5482  0.1172 -1.3479
 1676SOL    HW2 5338   3.858   2.345   0.880  2.7278 -1.2803  0.8660
 1677SOL     OW 5339   4.709   2.758   1.604  0.1282  0.2753 -0.1393
 1677SOL    HW1 5340   4.738   2.828   1.663 -1.3992  0.6689  0.1563
 1677SOL    HW2 5341   4.739   2.786   1.518  1.4531  0.2111  0.2877
 1678SOL     OW 5342   2.492   2.268   2.063  0.3274 -0.0259 -0.2924
 1678SOL    HW1 5343   2.531   2.352   2.037 -0.5386 -0.0344 -1.6225
 1678SOL    HW2 5344   2.399   2.277   2.042  0.2412 -1.3352 -0.4871
 1679SOL     OW 5345   4.247   1.354   0.706  0.6379  0.1678 -0.3211
 1679SOL    HW1 5346   4.156   1.349   0.736  1.0505 -0.3296  0.8893
 1679SOL    HW2 5347   4.294   1.396   0.778  1.5702 -0.6700 -0.4267
 1680SOL     OW 5348   3.738   1.767   1.512  0.6965  0.3944 -0.0123
 1680SOL    HW1 5349   3.649   1.736   1.494  1.4197 -1.5037 -0.4089
 1680SOL    HW2 5350   3.727   1.859   1.536 -1.4208  0.0599  0.3753
 1681SOL     OW 5351   0.590   0.807   0.036 -0.1310  0.2797 -0.1574
 1681SOL    HW1 5352   0.501   0.774   0.047 -0.1908  0.1782 -0.9198
 1681SOL    HW2 5353   0.646   0.731   0.054 -0.1338  0.7415  1.9063
 1682SOL     OW 5354   0.616   4.215   5.037  0.1320 -0.4232  0.2886
 1682SOL    HW1 5355   0.591   4.187   4.949 -0.4084 -1.2958  0.7127
 1682SOL    HW2 5356   0.696   4.266   5.024 -0.5029  0.3154 -0.8147
 1683SOL     OW 5357   4.377   4.685   4.199 -0.2863 -0.0147  0.6744
 1683SOL    HW1 5358   4.352   4.766   4.154  0.3160 -0.3630 -0.2923
 1683SOL    HW2 5359   4.294   4.640   4.215 -0.5472  0.3597  0.3876
 1684SOL     OW 5360   3.209   1.586   1.447  0.5026  0.4826 -0.1311
 1684SOL    HW1 5361   3.191   1.670   1.488 -1.2868  0.7024 -1.3206
 1684SOL    HW2 5362   3.171   1.521   1.505 -2.3525  0.8128 -1.5273
 1685SOL     OW 5363   4.830   0.588   1.332 -0.8322  0.1698  0.1131
 1685SOL    HW1 5364   4.861   0.679   1.333 -0.9053  0.1890  1.4694
 1685SOL    HW2 5365   4.851   0.557   1.244  1.0781  0.8522  0.2970
 1686SOL     OW 5366   3.832   2.588   2.775 -0.1971  0.4097  0.2741
 1686SOL    HW1 5367   3.920   2.589   2.812 -0.6752 -0.3233  1.4616
 1686SOL    HW2 5368   3.831   2.660   2.712  1.6730 -0.4447 -0.7529
 1687SOL     OW 5369   4.385   4.986   0.558 -0.0831 -0.3156 -0.2940
 1687SOL    HW1 5370   4.454   4.993   0.492 -1.1383  0.3586 -1.3463
 1687SOL    HW2 5371   4.360   5.077   0.576  1.4088 -0.3781  2.3784
 1688SOL     OW 5372   2.816   5.030   3.393  0.1215  0.3667 -0.2908
 1688SOL    HW1 5373   2.740   5.054   3.446  0.1483  2.2563 -1.0929
 1688SOL    HW2 5374   2.803   4.937   3.374 -0.8783  0.1468  1.3913
 1689SOL     OW 5375   2.359   1.877   4.999  0.1801  0.3945  0.0867
 1689SOL    HW1 5376   2.345   1.872   4.905  0.9948  0.8429 -0.0653
 1689SOL    HW2 5377   2.345   1.969   5.021 -1.4106  0.0395  0.6458
 1690SOL     OW 5378   3.137   2.481   3.369  0.0962  0.0403 -0.0470
 1690SOL    HW1 5379   3.231   2.476   3.385  0.0819  1.9989  0.8045
 1690SOL    HW2 5380   3.099   2.501   3.455 -1.1769 -1.3308 -0.2550
 1691SOL     OW 5381   4.247   1.576   1.741  0.1817 -0.1067 -0.4082
 1691SOL    HW1 5382   4.234   1.506   1.805  1.8395  0.1634  0.2384
 1691SOL    HW2 5383   4.158   1.608   1.723 -0.5153 -1.8138 -0.0931
 1692SOL     OW 5384   4.925   3.281   2.000  0.1403 -0.1093  0.7569
 1692SOL    HW1 5385   5.008   3.319   1.971 -0.1160 -0.3610 -0.3182
 1692SOL    HW2 5386   4.886   3.348   2.056 -0.1921  1.1199 -0.9153
 1693SOL     OW 5387   3.935   2.650   3.968  0.1220  0.4473 -0.9862
 1693SOL    HW1 5388   3.889   2.595   4.031  1.1902  1.7437  0.9567
 1693SOL    HW2 5389   3.911   2.613   3.882 -0.8661 -1.7044  0.1745
 1694SOL     OW 5390   2.522   2.358   3.748 -0.3329  0.3098  0.4128
 1694SOL    HW1 5391   2.479   2.310   3.819 -0.6597 -0.2084 -0.1369
 1694SOL    HW2 5392   2.548   2.290   3.686 -0.6974  0.8393 -0.3152
 1695SOL     OW 5393   0.130   0.941   4.876  0.3194 -0.2147 -0.1414
 1695SOL    HW1 5394   0.200   0.969   4.816  0.5749  0.9487  0.6799
 1695SOL    HW2 5395   0.176   0.919   4.957 -0.2196  0.0169  0.2243
 1696SOL     OW 5396   0.276   2.397   1.286 -0.1431  0.0748  0.9610
 1696SOL    HW1 5397   0.273   2.397   1.381 -0.0846  1.9247  0.9645
 1696SOL    HW2 5398   0.241   2.482   1.260 -0.1624 -0.4117 -0.6706
 1697SOL     OW 5399   0.248   4.675   0.916  0.1943 -1.2501 -0.0661
 1697SOL    HW1 5400   0.317   4.666   0.850 -0.3377 -0.9147 -0.6700
 1697SOL    HW2 5401   0.295   4.683   0.998  0.8722 -1.4364 -0.4299
 1698SOL     OW 5402   4.956   2.601   4.515 -0.2619 -0.4483 -0.2160
 1698SOL    HW1 5403   4.946   2.534   4.447  0.8159  0.0646 -0.8972
 1698SOL    HW2 5404   5.021   2.564   4.575 -0.2333 -0.3431 -0.1823
 1699SOL     OW 5405   4.614   2.600   2.619 -0.9154 -0.1837 -0.4139
 1699SOL    HW1 5406   4.678   2.607   2.548 -2.1374  0.7668 -1.4416
 1699SOL    HW2 5407   4.648   2.530   2.675  1.8985  1.4287 -0.0047
 1700SOL     OW 5408   0.114   3.760   4.612 -0.6816 -0.1706 -0.2215
 1700SOL    HW1 5409   0.206   3.782   4.625 -1.2226  1.6529  0.7595
 1700SOL    HW2 5410   0.097   3.777   4.520 -0.1497 -0.0640 -0.2990
 1701SOL     OW 5411   3.485   4.682   3.033 -0.3924 -0.6964  0.5853
 1701SOL    HW1 5412   3.420   4.615   3.012  0.6285 -2.1020  1.7902
 1701SOL    HW2 5413   3.472   4.700   3.126  0.7750 -0.8166  0.7816
 1702SOL     OW 5414   1.565   1.436   4.340  0.1525  0.1171  0.3306
 1702SOL    HW1 5415   1.581   1.529   4.323 -0.5059  0.6244  2.3210
 1702SOL    HW2 5416   1.636   1.411   4.399 -1.1116  0.0255  1.8387
 1703SOL     OW 5417   4.885   2.501   2.092 -0.4286 -0.8867  0.1749
 1703SOL    HW1 5418   4.936   2.531   2.168 -0.6002 -0.6338  0.1922
 1703SOL    HW2 5419   4.938   2.527   2.017 -1.0942  0.4594  0.1549
 1704SOL     OW 5420   4.297   2.471   4.801 -0.5354 -0.1199 -0.4651
 1704SOL    HW1 5421   4.291   2.531   4.875 -0.4015  0.2367 -0.7436
 1704SOL    HW2 5422   4.208   2.466   4.767 -1.1174 -2.2525  1.2710
 1705SOL     OW 5423   0.356   1.319   3.925  0.2770 -0.4918  0.0622
 1705SOL    HW1 5424   0.412   1.356   3.857  0.0421 -1.2250 -0.5274
 1705SOL    HW2 5425   0.347   1.390   3.989 -0.5607  0.6467 -1.2899
 1706SOL     OW 5426   3.411   4.238   2.493  0.5653  0.2902  0.0963
 1706SOL    HW1 5427   3.434   4.147   2.509  0.0124 -0.0624 -1.0785
 1706SOL    HW2 5428   3.375   4.239   2.404 -0.5921  1.4397  0.5604
 1707SOL     OW 5429   1.216   3.279   1.268 -0.5809  0.1163 -0.5482
 1707SOL    HW1 5430   1.151   3.209   1.262 -1.2778  0.8176 -1.2001
 1707SOL    HW2 5431   1.222   3.299   1.361 -0.1508 -1.0233 -0.3275
 1708SOL     OW 5432   3.057   3.996   1.058  0.4353 -0.6536  0.4604
 1708SOL    HW1 5433   3.068   4.074   1.004  0.0576 -0.6235  0.4208
 1708SOL    HW2 5434   3.134   3.943   1.040  0.9754 -0.0277  0.9404
 1709SOL     OW 5435   0.882   4.607   1.373  0.2866 -0.3523 -0.3095
 1709SOL    HW1 5436   0.958   4.550   1.359 -1.0757 -1.8853 -1.6333
 1709SOL    HW2 5437   0.878   4.618   1.468  1.2886 -1.4938 -0.1185
 1710SOL     OW 5438   0.933   2.462   0.989 -0.4864 -0.2770 -0.2356
 1710SOL    HW1 5439   0.985   2.467   0.909  1.8466 -2.7748  1.0389
 1710SOL    HW2 5440   0.983   2.512   1.053 -1.1713 -0.1828  0.2252
 1711SOL     OW 5441   0.053   3.610   1.772 -0.3853  0.4937  0.0757
 1711SOL    HW1 5442   0.142   3.619   1.738 -0.3475  0.2204  0.1013
 1711SOL    HW2 5443   0.054   3.660   1.854 -0.6272  1.6073 -0.5884
 1712SOL     OW 5444   1.414   3.434   4.431 -0.0422  0.4424 -0.6720
 1712SOL    HW1 5445   1.365   3.477   4.502  1.9001  1.6147  0.0387
 1712SOL    HW2 5446   1.386   3.343   4.433  0.4524  0.3022  2.0974
 1713SOL     OW 5447   3.022   1.669   0.801  0.1093  0.6290 -0.1950
 1713SOL    HW1 5448   3.021   1.585   0.848 -0.0373 -0.7891 -2.6648
 1713SOL    HW2 5449   3.115   1.687   0.786  0.0815  0.1366 -0.9829
 1714SOL     OW 5450   4.285   2.754   2.796  0.0521 -0.7170 -0.0305
 1714SOL    HW1 5451   4.207   2.719   2.841 -0.3483 -1.4676 -1.2705
 1714SOL    HW2 5452   4.250   2.811   2.728  0.6538  0.4115  0.6005
 1715SOL     OW 5453   3.287   0.190   3.393  0.1951 -0.2121 -0.2380
 1715SOL    HW1 5454   3.203   0.172   3.434 -0.4672  0.5226 -1.2246
 1715SOL    HW2 5455   3.304   0.282   3.412 -0.2691  0.2289 -1.7997
 1716SOL     OW 5456   3.454   0.630   1.380 -0.1731 -0.1174 -0.1806
 1716SOL    HW1 5457   3.430   0.595   1.466 -0.7548  1.6529  0.4179
 1716SOL    HW2 5458   3.389   0.593   1.320 -1.3744  0.6716  0.5935
 1717SOL     OW 5459   2.267   2.416   4.944 -0.1018 -0.1539 -0.0138
 1717SOL    HW1 5460   2.215   2.461   5.011  1.1565 -1.0896  1.6592
 1717SOL    HW2 5461   2.205   2.396   4.874 -1.3651  1.2500  0.6789
 1718SOL     OW 5462   2.885   5.042   0.817  0.6293 -0.3747  0.3810
 1718SOL    HW1 5463   2.846   5.018   0.733  0.1313 -0.0414  0.5152
 1718SOL    HW2 5464   2.884   5.138   0.818  0.0291 -0.3822  1.0399
 1719SOL     OW 5465   3.916   3.315   1.820 -0.2401  0.7956 -0.0406
 1719SOL    HW1 5466   3.982   3.253   1.851  0.4871  0.7510 -1.6279
 1719SOL    HW2 5467   3.849   3.261   1.779 -0.6376  0.9329  0.4139
 1720SOL     OW 5468   3.364   2.169   0.835  1.2210 -0.4488  0.2407
 1720SOL    HW1 5469   3.399   2.258   0.844  2.3300 -0.7046 -1.3536
 1720SOL    HW2 5470   3.271   2.182   0.816  1.3561  0.3804  0.1134
 1721SOL     OW 5471   5.163   0.822   2.304 -0.6044 -0.1301 -0.0280
 1721SOL    HW1 5472   5.167   0.787   2.393  0.4703  0.2195  0.0650
 1721SOL    HW2 5473   5.209   0.757   2.250 -0.4002  0.1371 -0.1773
 1722SOL     OW 5474   4.866   1.758   4.419  0.2688  0.5882 -0.4210
 1722SOL    HW1 5475   4.790   1.700   4.419  1.3791 -0.9095  0.0048
 1722SOL    HW2 5476   4.859   1.808   4.338 -2.6293  2.4411  0.9332
 1723SOL     OW 5477   1.009   0.574   1.167 -0.0937  0.3294 -0.0812
 1723SOL    HW1 5478   1.077   0.510   1.187 -0.6671 -0.1248  0.4170
 1723SOL    HW2 5479   0.930   0.522   1.150 -0.9017  0.9443  1.6793
 1724SOL     OW 5480   4.749   3.091   4.113 -0.1484 -0.1929 -0.1404
 1724SOL    HW1 5481   4.717   3.142   4.187 -1.0368 -0.8708 -0.0494
 1724SOL    HW2 5482   4.689   3.111   4.041  0.9917  0.8338 -0.8273
 1725SOL     OW 5483   0.550   4.412   4.749 -0.2169 -0.1953 -0.6262
 1725SOL    HW1 5484   0.564   4.337   4.691  0.8882 -2.0782  1.9932
 1725SOL    HW2 5485   0.597   4.484   4.706 -1.7411 -0.8117 -3.4427
 1726SOL     OW 5486   0.599   5.098   0.016 -0.0673 -0.2623  0.3088
 1726SOL    HW1 5487   0.688   5.106   0.052 -0.1936  0.8018  0.3775
 1726SOL    HW2 5488   0.577   5.005   0.029  1.7501 -0.9818 -1.3819
 1727SOL     OW 5489   1.304   2.037   4.394 -0.4923 -0.2972 -0.1395
 1727SOL    HW1 5490   1.358   2.025   4.472 -0.1989  0.0969 -0.2818
 1727SOL    HW2 5491   1.310   1.954   4.347  0.5148 -0.0346 -0.4807
 1728SOL     OW 5492   1.124   1.912   2.998 -0.0046  0.1982  0.6032
 1728SOL    HW1 5493   1.158   1.840   2.944 -0.3341  0.4838  0.0184
 1728SOL    HW2 5494   1.033   1.889   3.015 -0.2226  0.6799  0.0802
 1729SOL     OW 5495   4.242   3.041   2.123  0.5615 -0.1510  0.0105
 1729SOL    HW1 5496   4.328   3.044   2.165 -0.0290 -2.1984  1.4203
 1729SOL    HW2 5497   4.199   2.963   2.159 -1.8503  0.7496 -0.7528
 1730SOL     OW 5498   0.069   4.562   0.719  0.0221  0.5909  0.7874
 1730SOL    HW1 5499   0.096   4.618   0.792 -0.2330  2.1092 -0.2465
 1730SOL    HW2 5500   0.062   4.475   0.757  0.5152  1.2391  2.4316
 1731SOL     OW 5501   1.986   2.469   3.485  0.2173  0.7397 -0.0418
 1731SOL    HW1 5502   1.990   2.374   3.489  0.8351  0.7415 -0.5288
 1731SOL    HW2 5503   1.900   2.489   3.448 -0.1004  0.3865  0.5063
 1732SOL     OW 5504   0.323   0.809   2.336  0.2402  0.4655 -0.3322
 1732SOL    HW1 5505   0.280   0.768   2.261 -1.2043  0.5424  0.4423
 1732SOL    HW2 5506   0.413   0.823   2.307  0.2675 -1.5182 -1.2838
 1733SOL     OW 5507   4.968   4.240   4.966  0.0175  0.0147 -0.5371
 1733SOL    HW1 5508   5.014   4.274   5.043 -0.6867  0.0490 -0.1289
 1733SOL    HW2 5509   5.029   4.177   4.928 -0.8603 -2.3682  1.8482
 1734SOL     OW 5510   2.460   4.794   1.942  0.2815 -0.3761  0.9616
 1734SOL    HW1 5511   2.436   4.875   1.897 -0.4592 -1.8444 -1.3239
 1734SOL    HW2 5512   2.533   4.759   1.891 -0.6613 -2.1285  0.7705
 1735SOL     OW 5513   1.058   0.342   4.474 -0.5424 -0.1791 -0.3043
 1735SOL    HW1 5514   1.054   0.411   4.540 -1.6116  0.6592 -1.2185
 1735SOL    HW2 5515   1.151   0.336   4.451 -0.3886  0.6766  0.0884
 1736SOL     OW 5516   2.358   4.263   1.263 -0.4766  0.2793  0.2945
 1736SOL    HW1 5517   2.295   4.282   1.193 -0.7417 -1.1177  0.1480
 1736SOL    HW2 5518   2.427   4.329   1.251 -2.0202  2.0036  0.6255
 1737SOL     OW 5519   3.838   0.846   1.787 -0.0130  0.4665  0.2041
 1737SOL    HW1 5520   3.847   0.751   1.777 -1.0050  0.5737 -2.1106
 1737SOL    HW2 5521   3.767   0.870   1.726  1.2725  2.8828 -0.4063
 1738SOL     OW 5522   2.135   4.645   0.652 -0.5480  0.3105 -0.1025
 1738SOL    HW1 5523   2.080   4.579   0.695 -0.0939  0.4896  0.7361
 1738SOL    HW2 5524   2.076   4.686   0.589 -1.5359  0.8788  1.1748
 1739SOL     OW 5525   2.132   2.112   3.571 -0.5574  0.2511  0.0148
 1739SOL    HW1 5526   2.070   2.125   3.642 -0.6446  1.1391 -0.2154
 1739SOL    HW2 5527   2.114   2.024   3.538  0.1864 -0.5736  1.7630
 1740SOL     OW 5528   2.453   0.165   2.111  0.3132 -0.4539  0.4563
 1740SOL    HW1 5529   2.472   0.093   2.171  1.0861 -1.2578 -0.7268
 1740SOL    HW2 5530   2.535   0.178   2.064  0.2370  1.3487  0.8106
 1741SOL     OW 5531   1.986   1.901   2.246 -0.7085 -0.6037  0.3406
 1741SOL    HW1 5532   2.002   1.849   2.168  1.8908 -2.4737  2.0224
 1741SOL    HW2 5533   1.905   1.949   2.228 -1.1522 -2.4342 -2.7123
 1742SOL     OW 5534   1.073   0.988   2.360  0.1493 -0.2788 -0.5364
 1742SOL    HW1 5535   1.006   0.919   2.359 -0.1658  0.0040  0.6182
 1742SOL    HW2 5536   1.023   1.070   2.356  0.3734 -0.0505  0.8535
 1743SOL     OW 5537   2.527   0.047   3.247  0.0500 -0.1899  0.5945
 1743SOL    HW1 5538   2.525  -0.042   3.282  0.4745  0.1926  1.6199
 1743SOL    HW2 5539   2.507   0.037   3.154  0.9408 -1.4402  0.5313
 1744SOL     OW 5540   1.663   3.978   1.945 -0.1964  0.2602 -0.3779
 1744SOL    HW1 5541   1.585   3.938   1.982 -0.9223  0.2494 -1.8827
 1744SOL    HW2 5542   1.733   3.955   2.006 -1.4625  0.7668  1.2843
 1745SOL     OW 5543   2.798   4.033   0.169 -0.0800  0.0913 -0.3746
 1745SOL    HW1 5544   2.735   4.042   0.097 -1.0109  2.1213  0.6566
 1745SOL    HW2 5545   2.750   4.065   0.246  1.4689 -0.4765  0.8402
 1746SOL     OW 5546   3.212   3.906   1.901  0.2084  0.0839  0.6022
 1746SOL    HW1 5547   3.286   3.927   1.845 -0.0905  1.8828  0.8527
 1746SOL    HW2 5548   3.173   3.829   1.861  1.7607 -0.4287  0.0358
 1747SOL     OW 5549   2.500   2.615   4.212 -0.0925  0.2738 -0.2522
 1747SOL    HW1 5550   2.518   2.530   4.172  0.8998  0.5595 -0.4194
 1747SOL    HW2 5551   2.495   2.676   4.137 -0.5449  0.4101 -0.1143
 1748SOL     OW 5552   0.708   0.959   0.728  0.0121 -0.2469 -0.1199
 1748SOL    HW1 5553   0.762   1.034   0.751  0.6915 -0.4504 -0.9935
 1748SOL    HW2 5554   0.743   0.930   0.643 -0.8321 -0.9836 -0.2244
 1749SOL     OW 5555   4.746   1.557   2.607  0.2466 -0.7731  0.5101
 1749SOL    HW1 5556   4.761   1.484   2.666  0.1449 -1.8296 -0.7638
 1749SOL    HW2 5557   4.791   1.533   2.526 -1.3950 -0.2887 -0.5636
 1750SOL     OW 5558   0.104   1.645   5.094 -0.6154  0.0790 -0.5316
 1750SOL    HW1 5559   0.042   1.591   5.143 -0.9669  1.6396  0.7966
 1750SOL    HW2 5560   0.182   1.647   5.150 -1.0236  1.8879  0.0024
 1751SOL     OW 5561   3.683   4.886   4.755  0.3462  0.1636 -0.6343
 1751SOL    HW1 5562   3.606   4.930   4.718  0.3982 -2.0628 -3.5967
 1751SOL    HW2 5563   3.657   4.863   4.844 -1.7278  1.0967 -0.9601
 1752SOL     OW 5564   1.856   3.346   3.674 -0.2494 -0.1185  0.4961
 1752SOL    HW1 5565   1.887   3.317   3.588  0.6425  0.3115  0.6642
 1752SOL    HW2 5566   1.788   3.411   3.654 -1.3721 -1.3730  0.1238
 1753SOL     OW 5567   4.872   3.796   2.497 -0.0861 -0.6670 -0.2078
 1753SOL    HW1 5568   4.949   3.753   2.459  1.4604  2.8409 -1.2598
 1753SOL    HW2 5569   4.898   3.818   2.587  0.0370  0.2472 -0.4631
 1754SOL     OW 5570   2.247   4.000   2.439 -0.6913 -0.2938  0.3108
 1754SOL    HW1 5571   2.301   4.066   2.483  0.5325 -0.7815 -0.4648
 1754SOL    HW2 5572   2.282   3.995   2.351 -1.8140 -0.8390 -0.1127
 1755SOL     OW 5573   0.265   3.779   1.732  0.1757  0.0582  0.3563
 1755SOL    HW1 5574   0.322   3.801   1.658 -1.1030 -1.3834 -1.0928
 1755SOL    HW2 5575   0.196   3.845   1.730 -0.0661 -0.2085  0.0509
 1756SOL     OW 5576   2.009   2.875   4.588 -0.6099  0.2823  0.0541
 1756SOL    HW1 5577   2.051   2.858   4.673 -0.0715 -2.6986 -0.7705
 1756SOL    HW2 5578   2.065   2.940   4.547  0.5288 -0.0954  0.9606
 1757SOL     OW 5579   1.869   3.722   4.799  0.1554  0.2779  0.8898
 1757SOL    HW1 5580   1.777   3.746   4.813  0.0384  0.5325 -0.3244
 1757SOL    HW2 5581   1.918   3.798   4.831 -0.0568  0.2146  1.3765
 1758SOL     OW 5582   1.022   2.878   1.836 -0.3135 -0.1524 -0.2096
 1758SOL    HW1 5583   0.999   2.787   1.857 -1.4212 -0.1047 -1.2024
 1758SOL    HW2 5584   1.001   2.927   1.916  2.3086 -1.0563  1.1211
 1759SOL     OW 5585   4.646   1.906   3.670  0.3837 -0.1127  0.3963
 1759SOL    HW1 5586   4.695   1.979   3.632  0.7138 -0.4550  0.1601
 1759SOL    HW2 5587   4.608   1.861   3.595  1.3862 -1.0394  0.4291
 1760SOL     OW 5588   1.983   3.916   0.981 -0.1681  0.5225 -0.2454
 1760SOL    HW1 5589   1.990   3.821   0.967 -1.4096  0.5574 -1.1784
 1760SOL    HW2 5590   1.949   3.924   1.070 -1.1003  0.0518 -0.5496
 1761SOL     OW 5591   4.439   4.692   4.463  0.4612 -0.1657  0.1655
 1761SOL    HW1 5592   4.418   4.704   4.371 -0.6633  0.7534  0.5321
 1761SOL    HW2 5593   4.380   4.622   4.493 -0.4071  0.7473  0.6072
 1762SOL     OW 5594   2.291   2.677   1.990  0.2563 -0.4729 -0.0448
 1762SOL    HW1 5595   2.261   2.617   1.922  1.1602 -1.1363  0.1264
 1762SOL    HW2 5596   2.284   2.628   2.072 -2.4341  0.8894  0.6100
 1763SOL     OW 5597   0.988   0.110   4.342  0.4521  0.0057  1.4429
 1763SOL    HW1 5598   0.954   0.195   4.372  3.6629  1.6908  0.5084
 1763SOL    HW2 5599   1.078   0.108   4.374  1.4530 -1.6286 -1.3146
 1764SOL     OW 5600   4.265   3.670   1.141 -0.0580 -0.7299 -0.0312
 1764SOL    HW1 5601   4.346   3.691   1.094 -0.3583  1.0856  0.2004
 1764SOL    HW2 5602   4.291   3.605   1.206  1.1913 -0.3186 -0.0988
 1765SOL     OW 5603   0.719   0.593   0.307  0.1754  0.1213 -0.5272
 1765SOL    HW1 5604   0.787   0.532   0.337 -0.9496 -0.0101  1.8488
 1765SOL    HW2 5605   0.741   0.610   0.216  1.2589 -2.8350 -0.8738
 1766SOL     OW 5606   0.123   0.876   4.143  0.4413 -0.2477  0.0254
 1766SOL    HW1 5607   0.152   0.837   4.226 -1.2268 -0.0839  0.7044
 1766SOL    HW2 5608   0.200   0.870   4.086  2.0771  0.8880  2.0215
 1767SOL     OW 5609   1.024   5.102   2.284  0.1304 -0.3695 -0.4328
 1767SOL    HW1 5610   0.948   5.156   2.306  0.6868  0.4855 -0.5802
 1767SOL    HW2 5611   1.067   5.087   2.369  1.1479  1.2171 -0.6452
 1768SOL     OW 5612   0.929   2.557   4.974 -0.1174  0.2287  0.1540
 1768SOL    HW1 5613   0.840   2.582   4.998 -0.2578  0.2011 -0.3387
 1768SOL    HW2 5614   0.977   2.557   5.057 -0.4254  0.8638  0.3323
 1769SOL     OW 5615   3.011   2.597   2.979 -0.2416 -0.0819 -0.0388
 1769SOL    HW1 5616   2.949   2.574   2.911 -1.5876  1.7932  0.5233
 1769SOL    HW2 5617   3.040   2.686   2.958 -2.2029  1.3406  2.8614
 1770SOL     OW 5618   0.423   4.348   1.302 -0.0560  0.2120 -0.3003
 1770SOL    HW1 5619   0.391   4.287   1.369 -1.8964  1.1696 -0.2929
 1770SOL    HW2 5620   0.458   4.422   1.351 -1.5006  0.9620 -0.3581
 1771SOL     OW 5621   0.192   3.380   0.717 -0.4912  0.1288 -0.0285
 1771SOL    HW1 5622   0.246   3.428   0.653  2.2259 -1.0340  1.3324
 1771SOL    HW2 5623   0.192   3.290   0.685  1.1449 -0.5242  1.7363
 1772SOL     OW 5624   4.748   4.766   0.573  0.3866  0.3662 -0.2609
 1772SOL    HW1 5625   4.662   4.733   0.597  0.0321  1.3143 -0.1889
 1772SOL    HW2 5626   4.750   4.763   0.478 -0.2767  1.6796 -0.3236
 1773SOL     OW 5627   2.395   1.470   4.192 -0.1196 -0.2980 -0.1493
 1773SOL    HW1 5628   2.416   1.380   4.215 -0.7034  0.0158  1.7208
 1773SOL    HW2 5629   2.300   1.473   4.191 -0.1094  0.4137  0.3337
 1774SOL     OW 5630   3.143   3.662   4.634 -0.0221 -0.3985 -0.3720
 1774SOL    HW1 5631   3.132   3.572   4.603 -1.2412 -0.4650  0.2087
 1774SOL    HW2 5632   3.057   3.702   4.625  0.9887  1.3658 -2.5486
 1775SOL     OW 5633   5.223   3.577   4.250 -0.9508 -0.3773  0.0743
 1775SOL    HW1 5634   5.244   3.503   4.307 -0.0840  0.0536  0.3156
 1775SOL    HW2 5635   5.283   3.646   4.276  0.2294 -0.5252 -2.0698
 1776SOL     OW 5636   0.512   3.309   2.272 -0.4146 -0.3427 -0.2189
 1776SOL    HW1 5637   0.586   3.324   2.330  0.6865 -1.0212 -1.4268
 1776SOL    HW2 5638   0.468   3.231   2.308  0.2722 -0.7718 -0.3038
 1777SOL     OW 5639   1.094   2.723   2.845  0.6665 -0.1225  0.0227
 1777SOL    HW1 5640   1.065   2.654   2.785 -1.2780  0.2216  0.5653
 1777SOL    HW2 5641   1.108   2.799   2.788  2.8984 -0.9493 -0.5903
 1778SOL     OW 5642   2.289   2.873   3.886 -0.1418  0.0297 -0.3320
 1778SOL    HW1 5643   2.277   2.810   3.958  0.1865 -1.7462 -1.8091
 1778SOL    HW2 5644   2.338   2.945   3.926 -0.6018 -0.5814  1.4094
 1779SOL     OW 5645   0.959   3.900   3.929  0.4406 -0.1751 -0.2846
 1779SOL    HW1 5646   0.902   3.876   4.002  0.9701 -0.8979 -0.1082
 1779SOL    HW2 5647   0.957   3.995   3.927 -0.0087 -0.1719  0.3245
 1780SOL     OW 5648   3.942   1.669   1.884  0.1286  0.2862 -0.0639
 1780SOL    HW1 5649   3.847   1.656   1.894  0.0908 -0.3417 -1.1669
 1780SOL    HW2 5650   3.952   1.705   1.796  1.2684 -3.8106 -1.7176
 1781SOL     OW 5651   3.185   4.438   3.668 -0.3227  0.3026  0.1566
 1781SOL    HW1 5652   3.119   4.479   3.724  1.7297  0.4234  2.6064
 1781SOL    HW2 5653   3.222   4.368   3.723  1.8476  0.5069 -0.9904
 1782SOL     OW 5654   0.172   4.885   3.319 -0.1988 -0.0891  0.1679
 1782SOL    HW1 5655   0.261   4.876   3.354 -0.9748 -1.0231  1.9622
 1782SOL    HW2 5656   0.129   4.803   3.342 -1.9306  0.8908  0.4782
 1783SOL     OW 5657   4.151   0.504   5.092 -0.1466  0.5218 -0.6803
 1783SOL    HW1 5658   4.134   0.480   5.001 -0.1181 -1.0859 -0.2653
 1783SOL    HW2 5659   4.242   0.532   5.093  0.1731 -0.5024 -0.9363
 1784SOL     OW 5660   1.189   3.393   3.354 -0.1413 -0.6228 -0.4990
 1784SOL    HW1 5661   1.141   3.472   3.331 -2.3613 -1.9419 -0.5041
 1784SOL    HW2 5662   1.158   3.371   3.442 -0.2828 -2.0264 -0.8822
 1785SOL     OW 5663   1.772   2.993   0.309 -0.1341  0.8867 -0.4559
 1785SOL    HW1 5664   1.717   2.993   0.387 -1.4565 -3.0227 -1.2986
 1785SOL    HW2 5665   1.861   2.981   0.342 -0.5480  0.4879  0.5199
 1786SOL     OW 5666   1.894   3.961   1.716  0.6142  0.4723  0.1972
 1786SOL    HW1 5667   1.831   3.891   1.698 -0.2752  1.0528  0.9702
 1786SOL    HW2 5668   1.847   4.042   1.694  1.8945  0.7904 -1.3971
 1787SOL     OW 5669   3.744   3.988   0.788  0.2357 -0.1668  0.9658
 1787SOL    HW1 5670   3.707   4.055   0.731 -0.6766 -0.4082  1.2587
 1787SOL    HW2 5671   3.755   3.912   0.731  0.5705  0.0016  0.8058
 1788SOL     OW 5672   2.175   4.929   0.318  0.3919  0.2208  0.3304
 1788SOL    HW1 5673   2.131   4.923   0.403  0.5359 -0.3292  0.3660
 1788SOL    HW2 5674   2.140   4.856   0.267 -0.8630  1.4712 -0.6403
 1789SOL     OW 5675   5.046   4.601   1.924  0.1318 -0.0055  0.0085
 1789SOL    HW1 5676   5.019   4.590   2.015  2.3195  0.1236  0.6998
 1789SOL    HW2 5677   5.023   4.517   1.882  2.5226 -1.4922  1.5726
 1790SOL     OW 5678   0.628   2.323   3.956 -0.1534 -0.1277 -0.2378
 1790SOL    HW1 5679   0.624   2.419   3.965  0.8422 -0.0322 -0.7294
 1790SOL    HW2 5680   0.682   2.295   4.030 -1.3846 -0.4247  0.5583
 1791SOL     OW 5681   3.099   4.829   3.530 -0.4859  0.0905  0.3221
 1791SOL    HW1 5682   3.083   4.893   3.460 -2.0794 -0.9514 -0.3022
 1791SOL    HW2 5683   3.073   4.875   3.610 -1.6718  0.2184 -0.1269
 1792SOL     OW 5684   2.909   0.589   4.684  0.2062 -0.0129  0.6016
 1792SOL    HW1 5685   3.001   0.576   4.707  0.1323 -0.5873  0.5827
 1792SOL    HW2 5686   2.911   0.628   4.597  0.4452  0.6263  0.8837
 1793SOL     OW 5687   3.607   2.117   2.665  0.2579  0.6906  0.0732
 1793SOL    HW1 5688   3.556   2.136   2.743 -0.4390 -0.9439  0.0348
 1793SOL    HW2 5689   3.666   2.192   2.656  0.1579  1.0224  1.9967
 1794SOL     OW 5690   0.139   3.269   2.845  0.2792 -0.0115 -0.0392
 1794SOL    HW1 5691   0.220   3.264   2.895  0.9277 -1.9396 -1.2267
 1794SOL    HW2 5692   0.078   3.212   2.892  0.8608 -1.7524 -1.3671
 1795SOL     OW 5693   0.202   3.273   3.885  0.0874  0.9194  0.1051
 1795SOL    HW1 5694   0.211   3.189   3.840 -1.1900  0.7311  0.1916
 1795SOL    HW2 5695   0.153   3.253   3.964  0.1815  1.6749  0.3593
 1796SOL     OW 5696   1.128   1.412   0.471  0.0416  0.4588 -0.2108
 1796SOL    HW1 5697   1.221   1.397   0.453 -0.0723 -1.0639  0.3386
 1796SOL    HW2 5698   1.119   1.507   0.472  1.5539  0.6304 -0.4877
 1797SOL     OW 5699   0.704   2.351   0.169  0.5406 -0.2900 -0.1655
 1797SOL    HW1 5700   0.721   2.268   0.123  2.1741 -0.9766  1.5830
 1797SOL    HW2 5701   0.791   2.382   0.194 -0.3132 -0.2038  2.8429
 1798SOL     OW 5702   1.952   0.816   0.264  0.1879  0.2950  0.5864
 1798SOL    HW1 5703   1.959   0.780   0.175  2.1356 -0.4371  1.0011
 1798SOL    HW2 5704   1.866   0.788   0.295 -0.0256 -0.4413 -0.6489
 1799SOL     OW 5705   3.359   0.853   4.410 -0.4616  0.1453  0.1915
 1799SOL    HW1 5706   3.371   0.891   4.322 -0.9068 -0.9917 -0.3759
 1799SOL    HW2 5707   3.415   0.775   4.410 -0.9178 -0.1865  0.6994
 1800SOL     OW 5708   2.664   3.639   1.000 -0.2198  0.2645  0.4774
 1800SOL    HW1 5709   2.702   3.687   1.073 -1.2520  1.5067  0.2205
 1800SOL    HW2 5710   2.587   3.596   1.037 -0.1721  0.0728  0.3555
 1801SOL     OW 5711   0.152   1.407   2.547 -0.3836  0.1454 -0.5742
 1801SOL    HW1 5712   0.062   1.374   2.545 -0.2391 -0.3187  0.3171
 1801SOL    HW2 5713   0.203   1.333   2.581  0.1318  0.8804  0.2400
 1802SOL     OW 5714   1.006   0.729   0.948 -0.0686  0.5813  0.5703
 1802SOL    HW1 5715   1.026   0.671   1.022 -1.4980  1.2301  1.4947
 1802SOL    HW2 5716   0.933   0.687   0.904  0.0286  0.7957  0.2055
 1803SOL     OW 5717   2.626   1.516   5.013  0.2565 -0.2900 -0.8011
 1803SOL    HW1 5718   2.620   1.515   4.917  0.6304 -2.5107 -0.8173
 1803SOL    HW2 5719   2.551   1.465   5.042  1.9177 -2.3595 -0.0428
 1804SOL     OW 5720   0.343   3.609   4.224  0.0279  0.1560  0.0304
 1804SOL    HW1 5721   0.378   3.694   4.199 -0.7953  0.6118  0.3869
 1804SOL    HW2 5722   0.312   3.571   4.142  0.0211  0.3828 -0.0734
 1805SOL     OW 5723   1.475   1.353   3.633  0.3788 -0.3258 -0.4144
 1805SOL    HW1 5724   1.411   1.421   3.655  0.5391 -0.3941  0.2493
 1805SOL    HW2 5725   1.449   1.278   3.685  1.0681 -0.3211 -0.0667
 1806SOL     OW 5726   2.414   3.418   0.183 -1.0862 -0.8514 -0.9383
 1806SOL    HW1 5727   2.418   3.378   0.096  0.3575  2.2171 -2.3716
 1806SOL    HW2 5728   2.468   3.497   0.175 -3.4434  1.1330  1.8763
 1807SOL     OW 5729   1.679   3.023   0.563 -0.3792 -0.8513 -0.7969
 1807SOL    HW1 5730   1.696   3.094   0.625 -0.4078 -0.0638 -1.6743
 1807SOL    HW2 5731   1.695   2.943   0.613 -4.2044 -0.3504  1.3855
 1808SOL     OW 5732   1.080   4.474   5.025 -0.4814  0.1838  0.0388
 1808SOL    HW1 5733   1.064   4.555   4.977 -1.1321  0.8572  1.3916
 1808SOL    HW2 5734   1.004   4.419   5.006  0.2206 -0.3398 -1.3245
 1809SOL     OW 5735   0.609   3.509   0.734 -0.1112 -0.9684  0.8270
 1809SOL    HW1 5736   0.592   3.568   0.808  0.2990 -0.6256  0.6483
 1809SOL    HW2 5737   0.643   3.429   0.775  0.3734 -0.6803  0.9916
 1810SOL     OW 5738   2.865   5.083   1.561 -0.3092 -0.2152  0.0188
 1810SOL    HW1 5739   2.946   5.032   1.564 -1.5344 -2.1505  1.9531
 1810SOL    HW2 5740   2.890   5.169   1.595  1.0165 -0.6655  0.2411
 1811SOL     OW 5741   0.976   1.841   4.325  0.0740 -0.4415 -0.1712
 1811SOL    HW1 5742   0.881   1.831   4.331  0.1050 -0.3003  0.5334
 1811SOL    HW2 5743   1.009   1.813   4.410  0.5999  0.3016 -0.1261
 1812SOL     OW 5744   0.855   1.862   3.018 -0.5760 -0.5557  0.0623
 1812SOL    HW1 5745   0.810   1.779   3.034  1.9487 -1.7523  1.2697
 1812SOL    HW2 5746   0.792   1.929   3.047 -2.4024 -2.0460 -0.3507
 1813SOL     OW 5747   3.906   1.707   0.436 -0.3822  0.3972 -1.2470
 1813SOL    HW1 5748   3.905   1.800   0.414  1.0543  0.6635 -0.2398
 1813SOL    HW2 5749   3.999   1.686   0.451 -0.7691 -1.0028 -0.6694
 1814SOL     OW 5750   3.339   0.043   2.850  0.0515 -0.5326 -0.2643
 1814SOL    HW1 5751   3.401   0.101   2.806  0.3109 -2.5394 -2.6766
 1814SOL    HW2 5752   3.393  -0.006   2.912 -0.0151  1.1398  1.1469
 1815SOL     OW 5753   4.347   4.452   4.575  0.1572  0.5142  0.1598
 1815SOL    HW1 5754   4.392   4.376   4.539 -1.3589  0.4999 -1.7402
 1815SOL    HW2 5755   4.254   4.431   4.566 -0.2558  1.8433  1.2481
 1816SOL     OW 5756   2.672   2.262   0.534 -0.1067  0.1573 -0.1238
 1816SOL    HW1 5757   2.725   2.242   0.457  0.7788  1.6583  0.0832
 1816SOL    HW2 5758   2.635   2.349   0.516 -1.8417 -0.5136  0.0960
 1817SOL     OW 5759   4.262   3.038   4.235 -0.3246 -0.6827  0.2490
 1817SOL    HW1 5760   4.191   2.976   4.216 -0.8885 -0.5745  1.9226
 1817SOL    HW2 5761   4.220   3.107   4.287  0.9850 -0.5977  1.2134
 1818SOL     OW 5762   2.173   3.783   3.166 -0.6791  0.4868  0.3641
 1818SOL    HW1 5763   2.231   3.759   3.094  0.5665  1.7719  0.9140
 1818SOL    HW2 5764   2.116   3.707   3.178 -0.8170  0.2098 -1.8806
 1819SOL     OW 5765   5.044   2.258   2.446 -0.3268  1.0246 -0.3985
 1819SOL    HW1 5766   5.075   2.168   2.450  1.0157  1.3620 -2.4984
 1819SOL    HW2 5767   4.970   2.256   2.385 -0.8778  1.1811  0.2627
 1820SOL     OW 5768   1.736   2.467   2.414 -0.1992  0.3413 -0.1891
 1820SOL    HW1 5769   1.808   2.457   2.476  1.3113 -1.4104 -2.1769
 1820SOL    HW2 5770   1.765   2.536   2.354 -1.1180  1.1294  0.2454
 1821SOL     OW 5771   0.857   2.446   2.081  0.3612  0.4735 -0.6829
 1821SOL    HW1 5772   0.827   2.512   2.019  2.7323 -0.9451 -3.4556
 1821SOL    HW2 5773   0.777   2.401   2.109 -0.9338  2.4315 -1.1339
 1822SOL     OW 5774   2.565   4.187   0.500  0.4723  0.1149 -0.3285
 1822SOL    HW1 5775   2.492   4.193   0.439 -0.0861  2.0724  0.4992
 1822SOL    HW2 5776   2.641   4.217   0.451  0.1528  1.0244 -0.2661
 1823SOL     OW 5777   5.175   3.015   1.576  0.3487 -0.2933 -0.4707
 1823SOL    HW1 5778   5.166   3.095   1.629 -2.3781 -1.9802  1.7635
 1823SOL    HW2 5779   5.212   2.950   1.635 -0.3663 -1.5259 -1.3410
 1824SOL     OW 5780   3.642   3.972   3.284 -0.5580  0.0692  0.2464
 1824SOL    HW1 5781   3.573   4.015   3.335 -1.3312 -0.7944 -0.0353
 1824SOL    HW2 5782   3.674   3.903   3.342 -0.7007 -0.2364 -0.0394
 1825SOL     OW 5783   2.354   3.999   3.730  0.5494 -0.1578  0.2252
 1825SOL    HW1 5784   2.360   4.029   3.639  1.5341 -4.6757 -1.3694
 1825SOL    HW2 5785   2.444   3.975   3.753  0.5076  2.0551  2.8772
 1826SOL     OW 5786   0.555   3.969   0.334 -0.1419  0.0665 -0.5577
 1826SOL    HW1 5787   0.466   3.975   0.368 -0.3442  0.4505 -1.1474
 1826SOL    HW2 5788   0.553   3.895   0.273 -0.4241  0.9622 -1.6558
 1827SOL     OW 5789   4.458   3.167   2.739 -0.3581  0.2421 -0.3771
 1827SOL    HW1 5790   4.510   3.242   2.766  0.6892 -1.1699  1.6173
 1827SOL    HW2 5791   4.368   3.197   2.744  0.0029  1.1062  1.3428
 1828SOL     OW 5792   1.013   3.279   0.659 -0.2893  0.0179 -0.6958
 1828SOL    HW1 5793   1.023   3.184   0.667 -1.4731  0.0305  1.2773
 1828SOL    HW2 5794   0.996   3.294   0.566 -0.7869 -1.7664 -0.9096
 1829SOL     OW 5795   3.057   0.688   4.420  0.6132 -0.3174 -0.2985
 1829SOL    HW1 5796   3.129   0.742   4.452 -0.4404 -0.2919  2.1172
[truncated: 539,957 more chars]
