# Supplementary material for: Metallicious: Automated Force-Field Parameterization of Covalently Bound Metals for Supramolecular Structures
Source: J Chem Theory Comput. 2024 Oct 7;20(20):9060–71. doi: 10.1021/acs.jctc.4c00850 (PMC11500408; doi:10.1021/acs.jctc.4c00850)
Supplement: Supplementary file 2 — ct4c00850_si_002.zip [file ct4c00850_si_002.zip › SI_MD_input/Fe4L6/dummy_no_ions/3_npt.gro]

Generic title in water
13621
    1UNK     O0    1   2.279   3.031   3.036 -0.1130 -0.3968  0.5376
    1UNK     S1    2   2.403   2.987   3.085 -0.0879  0.2157 -0.1993
    1UNK     C2    3   2.522   3.038   2.966 -0.3054  0.2218  0.0996
    1UNK     C3    4   2.649   3.087   3.012  0.9025  0.1601 -0.0746
    1UNK     C4    5   2.757   3.089   2.927 -0.0958  0.1128  1.2473
    1UNK     N5    6   2.887   3.115   2.978 -0.3421  0.4023 -0.3300
    1UNK     C6    7   2.946   3.228   2.955  0.9910 -0.1295 -0.3602
    1UNK     C7    8   3.079   3.249   3.016 -0.0691 -0.7217  0.1409
    1UNK     C8    9   3.155   3.361   2.983 -0.1432 -0.1504 -0.3008
    1UNK     C9   10   3.285   3.374   3.030  0.4790  0.0422 -0.1240
    1UNK    C10   11   3.336   3.271   3.111  0.2403  0.0737 -0.7582
    1UNK    C11   12   3.253   3.162   3.138  0.5761 -0.2558  0.2397
    1UNK    N12   13   3.127   3.150   3.091 -0.0196 -0.0621  0.7023
    1UNK    C13   14   2.740   3.027   2.799  0.5225 -0.2647 -0.0808
    1UNK    C14   15   2.618   2.970   2.758 -0.0230  0.1432 -0.2648
    1UNK    C15   16   2.500   2.996   2.833 -0.2534 -0.4872 -0.4586
    1UNK    C16   17   2.367   2.959   2.779 -0.2293  1.2057 -0.1893
    1UNK    C17   18   2.324   2.823   2.774 -0.4182 -0.0652 -0.6442
    1UNK    C18   19   2.195   2.788   2.727 -0.6187 -0.5096 -0.1520
    1UNK    C19   20   2.281   3.061   2.725  0.3452  0.1037  0.2879
    1UNK    S20   21   2.344   3.228   2.732 -0.1762  0.1999 -0.0052
    1UNK    O21   22   2.244   3.309   2.670 -0.2285 -0.9574 -0.1722
    1UNK    O22   23   2.375   3.262   2.870 -0.0751 -0.3362  0.0936
    1UNK    O23   24   2.462   3.223   2.646  0.3918  0.1163  0.2152
    1UNK    C24   25   2.156   3.024   2.668  0.0315  0.9052 -0.3677
    1UNK    C25   26   2.107   2.890   2.673 -0.4882 -0.0932  0.0749
    1UNK    N26   27   1.982   2.856   2.607 -0.4335 -0.1732  0.3371
    1UNK    C27   28   1.877   2.839   2.682 -0.8017 -0.5868  0.2027
    1UNK    C28   29   1.740   2.812   2.626  0.1237  0.5615 -0.2759
    1UNK    C29   30   1.630   2.782   2.705  0.7923 -0.2101  0.1399
    1UNK    C30   31   1.509   2.766   2.636  0.4459 -0.3870 -0.2085
    1UNK    C31   32   1.505   2.780   2.494  0.1242 -0.2605 -0.6598
    1UNK    C32   33   1.619   2.807   2.425 -0.6839  0.0803 -0.0943
    1UNK    N33   34   1.737   2.831   2.494 -0.0115 -0.4072  0.5181
    1UNK    O34   35   2.446   3.046   3.207  0.6812  0.0912 -0.2850
    1UNK    O35   36   2.407   2.844   3.082  0.2186 -0.3808 -0.3494
    1UNK    H36   37   2.662   3.108   3.118  1.2126  1.1280 -0.2992
    1UNK    H37   38   2.918   3.290   2.871 -0.9245  0.8921  1.0046
    1UNK    H38   39   3.116   3.429   2.908 -1.0057 -3.3921 -2.8855
    1UNK    H39   40   3.348   3.461   3.016  0.4880  0.4038  1.9778
    1UNK    H40   41   3.437   3.281   3.151  0.0542  1.1772 -0.5549
    1UNK    H41   42   3.281   3.083   3.208 -2.0508  0.1013  1.7560
    1UNK    H42   43   2.827   3.021   2.734  0.8366 -1.4317  0.4302
    1UNK    H43   44   2.610   2.914   2.666  1.3898  1.4925 -1.2483
    1UNK    H44   45   2.394   2.750   2.814  0.5517  2.0148  1.5221
    1UNK    H45   46   2.162   2.685   2.732 -1.4752 -0.3663 -2.2658
    1UNK    H46   47   2.093   3.104   2.631 -0.6822  0.3708 -0.3178
    1UNK    H47   48   1.896   2.819   2.787  1.2399 -0.7388 -0.1649
    1UNK    H48   49   1.647   2.774   2.812  1.5912 -0.0959  0.0309
    1UNK    H49   50   1.414   2.746   2.684 -0.6604  3.3031 -0.7590
    1UNK    H50   51   1.411   2.763   2.442  0.7520 -1.0747 -1.5470
    1UNK    H51   52   1.602   2.816   2.318  0.4414  2.0156 -0.1370
    2UNK     O0   53   2.224   2.104   2.378  0.1028 -0.8153 -0.1665
    2UNK     S1   54   2.110   2.077   2.465 -0.1121  0.2144 -0.1429
    2UNK     C2   55   2.166   2.120   2.627  0.2018 -0.0347 -0.2734
    2UNK     C3   56   2.230   2.019   2.706  0.1387  0.1644  1.0485
    2UNK     C4   57   2.289   2.049   2.824 -0.5841 -0.1545  0.9744
    2UNK     N5   58   2.348   1.946   2.897  0.0807  0.6172  0.2841
    2UNK     C6   59   2.319   1.925   3.026 -0.0483  0.7967  0.2722
    2UNK     C7   60   2.409   1.851   3.115 -0.0335 -0.1114  0.2118
    2UNK     C8   61   2.410   1.878   3.252  0.7037  0.1645 -0.4096
    2UNK     C9   62   2.491   1.808   3.343  0.0723 -0.7582  0.5217
    2UNK    C10   63   2.564   1.706   3.280 -0.1733 -0.7933 -0.3469
    2UNK    C11   64   2.568   1.690   3.143  0.5475  0.0752  0.7000
    2UNK    N12   65   2.492   1.765   3.060  0.2357 -0.3209  0.1297
    2UNK    C13   66   2.287   2.180   2.871  0.3658  0.1110 -0.4421
    2UNK    C14   67   2.222   2.283   2.802  0.6635  0.3592 -1.4803
    2UNK    C15   68   2.158   2.254   2.681 -0.2470 -0.4702  0.0756
    2UNK    C16   69   2.104   2.363   2.595  0.3253  0.5744 -0.5187
    2UNK    C17   70   2.181   2.410   2.488 -0.6747 -0.3894 -0.3977
    2UNK    C18   71   2.145   2.524   2.410 -0.4873 -0.3312 -0.1065
    2UNK    C19   72   1.971   2.419   2.602 -0.3903  0.5939 -0.0258
    2UNK    S20   73   1.871   2.360   2.738 -0.3534 -0.5228  0.3295
    2UNK    O21   74   1.746   2.428   2.727 -0.4088 -0.1847  0.0949
    2UNK    O22   75   1.853   2.218   2.717  0.0636  0.1431 -0.6193
    2UNK    O23   76   1.948   2.403   2.857 -0.1446  0.3592 -0.4900
    2UNK    C24   77   1.927   2.525   2.517  0.2983 -0.8415  1.1734
    2UNK    C25   78   2.016   2.585   2.422  0.1137 -0.5091 -0.8611
    2UNK    N26   79   1.970   2.695   2.343 -0.0125  0.1139  0.0155
    2UNK    C27   80   1.932   2.676   2.223 -0.0479  0.3785 -0.4698
    2UNK    C28   81   1.867   2.784   2.138 -0.2712  0.3876 -0.3857
    2UNK    C29   82   1.845   2.747   2.004 -0.3759 -0.0100 -0.0637
    2UNK    C30   83   1.776   2.837   1.921  0.1443 -0.0463 -0.2288
    2UNK    C31   84   1.741   2.959   1.982  0.4144 -0.0645  0.1020
    2UNK    C32   85   1.773   2.989   2.114 -0.1876  0.7406 -0.3162
    2UNK    N33   86   1.832   2.901   2.197 -0.7900  0.2428  0.3393
    2UNK    O34   87   1.989   2.148   2.423 -0.6092  0.2394  0.2852
    2UNK    O35   88   2.087   1.935   2.482 -0.2688  0.0594 -0.4961
    2UNK    H36   89   2.227   1.915   2.677 -0.2392  0.0748  1.3945
    2UNK    H37   90   2.260   2.002   3.076  0.9430  0.3700  2.1367
    2UNK    H38   91   2.344   1.953   3.295  1.0694 -0.2582  0.9119
    2UNK    H39   92   2.492   1.827   3.450  2.1534  0.7822  0.2561
    2UNK    H40   93   2.640   1.648   3.332  0.5088 -2.0396 -2.6554
    2UNK    H41   94   2.642   1.628   3.092  1.7058  1.0651  1.1771
    2UNK    H42   95   2.327   2.202   2.970 -3.7879  2.3182  0.8718
    2UNK    H43   96   2.210   2.382   2.845 -0.3648 -0.4598  0.1743
    2UNK    H44   97   2.283   2.372   2.483 -0.1542  0.9221  0.1133
    2UNK    H45   98   2.212   2.564   2.335 -1.0396  0.8419  0.0156
    2UNK    H46   99   1.825   2.562   2.526  0.1305 -0.6329 -1.2188
    2UNK    H47  100   1.984   2.597   2.169 -1.3306  0.5660 -2.0177
    2UNK    H48  101   1.855   2.647   1.962  0.6670  1.1161 -2.6144
    2UNK    H49  102   1.734   2.819   1.822 -1.9776 -1.0629  0.8048
    2UNK    H50  103   1.685   3.032   1.923  1.3618  1.0037  0.5022
    2UNK    H51  104   1.743   3.087   2.151 -0.5520  0.1500  0.9853
    3UNK     O0  105   2.507   3.018   1.976 -0.6623 -0.3610  0.6669
    3UNK     S1  106   2.636   2.969   2.011  0.1444 -0.0291 -0.2330
    3UNK     C2  107   2.640   2.785   2.007  0.1443 -0.7919  0.0334
    3UNK     C3  108   2.752   2.721   1.960 -0.5182  0.3990  0.4961
    3UNK     C4  109   2.757   2.581   1.950  0.4279  0.0252 -0.5270
    3UNK     N5  110   2.859   2.516   1.872 -0.3275 -0.2148 -0.0810
    3UNK     C6  111   2.830   2.437   1.771  0.2706 -0.6237  0.0770
    3UNK     C7  112   2.943   2.365   1.714 -0.0553 -0.3054  0.1178
    3UNK     C8  113   2.932   2.276   1.609  0.1282  0.0746 -0.0441
    3UNK     C9  114   3.042   2.203   1.562 -0.3636 -0.3077  0.8267
    3UNK    C10  115   3.164   2.220   1.631  0.4440 -0.0078 -0.1642
    3UNK    C11  116   3.167   2.315   1.733 -0.0537 -0.5995  0.5148
    3UNK    N12  117   3.059   2.388   1.775  0.1254  1.2258 -0.2736
    3UNK    C13  118   2.644   2.504   1.990  0.4712  0.1848  0.1030
    3UNK    C14  119   2.533   2.575   2.050  0.5860 -0.1895 -0.0959
    3UNK    C15  120   2.530   2.710   2.063 -0.1919  0.3626  0.3306
    3UNK    C16  121   2.413   2.773   2.121  0.0211 -0.3896 -0.1141
    3UNK    C17  122   2.425   2.790   2.257  0.2456  0.4934 -1.2232
    3UNK    C18  123   2.333   2.856   2.330  0.0535  0.8948 -0.8220
    3UNK    C19  124   2.283   2.798   2.057  0.3596 -0.0742 -0.7129
    3UNK    S20  125   2.265   2.755   1.888 -0.2782 -0.0093  0.1802
    3UNK    O21  126   2.177   2.862   1.840 -0.5012 -0.0693  0.2109
    3UNK    O22  127   2.395   2.749   1.829 -0.2791 -0.4102 -0.2172
    3UNK    O23  128   2.215   2.620   1.896  0.4163 -0.3811 -0.3430
    3UNK    C24  129   2.191   2.865   2.129 -0.0215  0.6877 -0.2765
    3UNK    C25  130   2.216   2.903   2.261 -0.0549 -0.0033 -0.2858
    3UNK    N26  131   2.117   2.975   2.337 -0.4331 -0.0717  0.5985
    3UNK    C27  132   2.109   3.106   2.319  0.1890 -0.2270  0.3539
    3UNK    C28  133   1.995   3.181   2.377  0.8068  0.4283  0.1578
    3UNK    C29  134   2.000   3.321   2.385  0.2434 -0.0244  0.1985
    3UNK    C30  135   1.894   3.386   2.449  0.4647 -0.0062  0.4064
    3UNK    C31  136   1.788   3.310   2.498 -0.0089  0.3987  0.1284
    3UNK    C32  137   1.788   3.171   2.476  0.2600  0.1952  0.9772
    3UNK    N33  138   1.892   3.106   2.423 -0.3469  0.0944 -0.5646
    3UNK    O34  139   2.674   2.995   2.146 -0.1478  0.4821  0.1119
    3UNK    O35  140   2.737   3.005   1.916 -0.2150  0.1061  0.7114
    3UNK    H36  141   2.836   2.783   1.931 -0.5365  0.5544  0.7751
    3UNK    H37  142   2.728   2.416   1.739 -0.2941  0.6729  0.9530
    3UNK    H38  143   2.836   2.259   1.562  0.3109 -0.8652 -0.0894
    3UNK    H39  144   3.040   2.130   1.482 -0.0707  0.3924  0.1792
    3UNK    H40  145   3.250   2.167   1.592 -0.4000 -0.6397 -1.2046
    3UNK    H41  146   3.260   2.333   1.786 -0.3591  2.5109  0.0902
    3UNK    H42  147   2.634   2.398   1.966  2.7225  0.6809 -3.2568
    3UNK    H43  148   2.452   2.514   2.089  0.1194  1.5376  1.7252
    3UNK    H44  149   2.514   2.752   2.306 -0.8436  0.3387  0.6609
    3UNK    H45  150   2.357   2.881   2.433 -1.5058 -0.4760 -0.1117
    3UNK    H46  151   2.111   2.908   2.070 -1.4244  0.1608  1.2158
    3UNK    H47  152   2.179   3.166   2.261  0.0021  0.1690  0.5371
    3UNK    H48  153   2.091   3.372   2.352 -0.5022  2.6368  2.0959
    3UNK    H49  154   1.897   3.488   2.484  0.0985 -0.0155  0.4693
    3UNK    H50  155   1.706   3.369   2.539 -1.0413 -0.7822 -0.2507
    3UNK    H51  156   1.699   3.113   2.499  0.9661 -1.5414 -0.5999
    4UNK     O0  157   3.057   1.967   2.260 -0.2341  0.2838 -0.5490
    4UNK     S1  158   3.001   1.904   2.380 -0.3972  0.0791 -0.1467
    4UNK     C2  159   2.837   1.960   2.450  0.4154 -0.4706  0.3821
    4UNK     C3  160   2.759   1.871   2.523  0.1620  0.2617 -0.9590
    4UNK     C4  161   2.631   1.914   2.568 -0.3668 -0.1591  0.0863
    4UNK     N5  162   2.539   1.831   2.640  0.0504 -0.3618 -0.7472
    4UNK     C6  163   2.444   1.759   2.581  0.2569  0.4124  0.3687
    4UNK     C7  164   2.352   1.675   2.661  0.4350  0.2261 -0.4608
    4UNK     C8  165   2.250   1.602   2.591  0.8675  0.6953 -0.2173
    4UNK     C9  166   2.169   1.509   2.654  0.1814 -0.7227  0.3959
    4UNK    C10  167   2.183   1.493   2.796 -0.0252  0.3727  0.3548
    4UNK    C11  168   2.288   1.572   2.861  0.5325  0.1157 -0.1119
    4UNK    N12  169   2.364   1.661   2.794 -0.5880  0.0271  0.1586
    4UNK    C13  170   2.584   2.041   2.532 -0.1148  0.8086  0.2905
    4UNK    C14  171   2.660   2.125   2.451 -0.6135  1.0855 -0.0073
    4UNK    C15  172   2.792   2.091   2.412  0.2692 -0.3343 -0.6408
    4UNK    C16  173   2.867   2.184   2.320  0.5394  0.3423 -0.1985
    4UNK    C17  174   2.959   2.275   2.378  0.2058  0.5184 -0.0448
    4UNK    C18  175   3.034   2.360   2.301  0.4701 -0.1481 -0.8047
    4UNK    C19  176   2.861   2.183   2.177 -1.3669 -0.5081 -0.4965
    4UNK    S20  177   2.747   2.067   2.109  0.2183  0.3244 -0.2545
    4UNK    O21  178   2.765   2.082   1.967 -0.0695  0.4893 -0.5784
    4UNK    O22  179   2.778   1.934   2.158 -0.4455 -0.5362 -0.0252
    4UNK    O23  180   2.628   2.126   2.156 -0.2712  0.5147 -0.3752
    4UNK    C24  181   2.939   2.266   2.097 -0.0378  0.0057 -0.0198
    4UNK    C25  182   3.034   2.350   2.163 -0.3195 -0.3658 -0.6864
    4UNK    N26  183   3.121   2.439   2.089  0.6423 -0.2142  0.5072
    4UNK    C27  184   3.249   2.402   2.090  0.3211  0.6042 -0.0923
    4UNK    C28  185   3.343   2.462   1.994 -0.6099 -0.1294  0.0516
    4UNK    C29  186   3.479   2.442   2.010  0.5163 -0.0620  0.3768
    4UNK    C30  187   3.577   2.507   1.934  0.0260 -0.3062  0.3252
    4UNK    C31  188   3.530   2.598   1.841  0.1210  0.8568 -0.4857
    4UNK    C32  189   3.390   2.617   1.831  0.2015 -0.0886  0.1537
    4UNK    N33  190   3.297   2.551   1.904 -0.7636 -0.3536  0.2153
    4UNK    O34  191   3.074   1.944   2.498 -0.1420 -0.5706 -0.4464
    4UNK    O35  192   2.987   1.757   2.374  0.0274 -0.0497 -0.0340
    4UNK    H36  193   2.789   1.773   2.558 -2.2373  0.3271  1.4195
    4UNK    H37  194   2.418   1.769   2.476 -0.2096 -1.0197  0.3429
    4UNK    H38  195   2.237   1.616   2.484 -0.2461  3.0645  0.2005
    4UNK    H39  196   2.092   1.456   2.598  0.5484 -0.7111 -0.1174
    4UNK    H40  197   2.129   1.419   2.854  0.3553  0.6825  1.1186
    4UNK    H41  198   2.302   1.564   2.969 -0.2916 -1.7155 -0.1169
    4UNK    H42  199   2.485   2.076   2.560 -0.7625 -0.8965  0.2255
    4UNK    H43  200   2.627   2.218   2.404 -2.4205 -0.6216 -2.2219
    4UNK    H44  201   2.974   2.283   2.485 -0.0374 -3.7146  0.3885
    4UNK    H45  202   3.095   2.438   2.346 -1.7465  1.2023 -0.0764
    4UNK    H46  203   2.938   2.260   1.989 -3.5851  1.2324 -0.1468
    4UNK    H47  204   3.297   2.376   2.184 -1.4928  0.4164  0.8191
    4UNK    H48  205   3.516   2.372   2.084  0.1809  0.4319  1.0239
    4UNK    H49  206   3.682   2.479   1.934  1.3338  4.1323 -0.7888
    4UNK    H50  207   3.594   2.641   1.764 -1.1267  1.3962 -1.2329
    4UNK    H51  208   3.349   2.694   1.767 -2.4916 -2.0364 -0.5626
    5UNK     O0  209   2.685   2.345   3.340  0.0167  0.1270  0.1653
    5UNK     S1  210   2.591   2.309   3.234  0.2954 -0.1619  0.4898
    5UNK     C2  211   2.678   2.230   3.091 -0.9433  0.5417  0.4643
    5UNK     C3  212   2.660   2.095   3.060  1.1085 -0.3876 -0.2260
    5UNK     C4  213   2.704   2.049   2.937  0.9641 -0.0902 -0.4387
    5UNK     N5  214   2.710   1.911   2.909 -0.2243  0.2655 -0.1435
    5UNK     C6  215   2.818   1.839   2.885  0.3814 -0.2288  0.4991
    5UNK     C7  216   2.811   1.690   2.853 -0.6094 -0.4245  0.3171
    5UNK     C8  217   2.930   1.616   2.831 -0.1839  0.4891  0.5655
    5UNK     C9  218   2.917   1.488   2.779  0.5252  0.3608  0.3176
    5UNK    C10  219   2.798   1.424   2.780 -0.2079  0.4689 -0.2855
    5UNK    C11  220   2.684   1.503   2.802 -0.4251  0.1096  0.2980
    5UNK    N12  221   2.688   1.634   2.839 -0.4881 -0.0926  0.1118
    5UNK    C13  222   2.770   2.137   2.850  0.0919 -0.5922 -0.2578
    5UNK    C14  223   2.809   2.261   2.895  0.2832  0.0834  0.5771
    5UNK    C15  224   2.761   2.309   3.014  0.6576  0.1737 -0.2594
    5UNK    C16  225   2.795   2.448   3.058  0.3630  0.4041  0.1632
    5UNK    C17  226   2.710   2.558   3.002 -0.3181  0.5489  0.0381
    5UNK    C18  227   2.725   2.690   3.049  0.6406  0.5061  0.0718
    5UNK    C19  228   2.881   2.479   3.160 -0.8274 -0.5421  0.6580
    5UNK    S20  229   3.004   2.359   3.215 -0.2361  0.3649  0.1776
    5UNK    O21  230   3.110   2.389   3.114 -0.4057  0.0752 -0.2761
    5UNK    O22  231   3.043   2.415   3.345 -0.3111 -0.3097 -0.3330
    5UNK    O23  232   2.948   2.222   3.210 -0.1071 -0.3735 -0.0237
    5UNK    C24  233   2.884   2.614   3.204 -0.4792 -1.1529  0.4090
    5UNK    C25  234   2.814   2.724   3.151 -0.6694 -0.0571 -0.4877
    5UNK    N26  235   2.821   2.853   3.199  0.2797  0.2419 -0.4008
    5UNK    C27  236   2.745   2.884   3.300 -0.0571 -0.1234  0.7532
    5UNK    C28  237   2.750   3.029   3.350 -0.6484  0.5594 -0.6036
    5UNK    C29  238   2.673   3.076   3.456 -0.2746  0.8995  0.2907
    5UNK    C30  239   2.704   3.195   3.522  0.3338 -0.2023  0.4116
    5UNK    C31  240   2.796   3.285   3.460  0.2211 -0.0976  0.5340
    5UNK    C32  241   2.869   3.228   3.353  0.2881 -0.0253  0.1254
    5UNK    N33  242   2.846   3.107   3.295  0.1960  0.1777 -0.2023
    5UNK    O34  243   2.521   2.413   3.159 -0.3412 -0.2043  0.3286
    5UNK    O35  244   2.504   2.198   3.272  0.0967  0.3540  0.1164
    5UNK    H36  245   2.614   2.025   3.128  2.7074  0.3408  1.6565
    5UNK    H37  246   2.921   1.871   2.900  0.2319 -0.6914  2.7673
    5UNK    H38  247   3.026   1.666   2.834  0.9985 -1.7424  1.3678
    5UNK    H39  248   3.004   1.431   2.747  1.7719  1.7464  1.2201
    5UNK    H40  249   2.781   1.323   2.746  2.6230 -0.6087  1.3748
    5UNK    H41  250   2.583   1.462   2.792 -0.7395  1.0266 -0.2716
    5UNK    H42  251   2.822   2.101   2.762  2.0812 -0.4404  0.8246
    5UNK    H43  252   2.860   2.335   2.833 -2.0161  0.3526 -1.0416
    5UNK    H44  253   2.634   2.528   2.931 -1.2236  0.0586  1.2056
    5UNK    H45  254   2.660   2.768   3.010 -0.0694  0.2231  0.6690
    5UNK    H46  255   2.960   2.642   3.277 -0.1848 -1.9435  0.4172
    5UNK    H47  256   2.685   2.808   3.350  1.2912 -1.7561 -0.0291
    5UNK    H48  257   2.596   3.013   3.501  1.7412  0.3732  3.1281
    5UNK    H49  258   2.660   3.237   3.612  3.2574  1.9508  0.9444
    5UNK    H50  259   2.840   3.376   3.498  1.5348 -0.8205  0.8040
    5UNK    H51  260   2.951   3.282   3.304  0.7950 -0.7624  0.1564
    6UNK     O0  261   3.348   2.749   2.580  0.3931  0.1946  0.0759
    6UNK     S1  262   3.306   2.662   2.467  0.1127  0.4692  0.0300
    6UNK     C2  263   3.188   2.757   2.378  0.2135  1.2505 -1.0957
    6UNK     C3  264   3.186   2.726   2.242 -0.5145 -0.1794 -0.5323
    6UNK     C4  265   3.080   2.776   2.166  0.5018 -0.0551  0.5693
    6UNK     N5  266   3.082   2.749   2.027  0.1951  1.0355  0.1762
    6UNK     C6  267   3.112   2.846   1.939 -0.0656  0.8725  0.3405
    6UNK     C7  268   3.086   2.825   1.788 -0.5261  0.0298  0.3975
    6UNK     C8  269   3.088   2.935   1.704  0.3512  0.0198  0.1702
    6UNK     C9  270   3.064   2.925   1.569  0.5530 -0.3433  0.2383
    6UNK    C10  271   3.037   2.798   1.517 -0.3334 -0.4864 -0.6816
    6UNK    C11  272   3.045   2.688   1.603  0.5836  0.2722 -0.2600
    6UNK    N12  273   3.068   2.700   1.737 -0.0842 -0.2223 -0.8076
    6UNK    C13  274   2.989   2.863   2.226  0.1935  0.3738 -0.2359
    6UNK    C14  275   3.005   2.901   2.360 -0.3147  0.0911 -0.2156
    6UNK    C15  276   3.101   2.843   2.441  0.3034 -0.2762 -0.2545
    6UNK    C16  277   3.091   2.863   2.593 -0.2030 -0.3300  0.3625
    6UNK    C17  278   3.030   2.753   2.660  0.1277 -0.0229 -0.2472
    6UNK    C18  279   3.020   2.751   2.799  0.8039 -0.4489  0.5905
    6UNK    C19  280   3.145   2.964   2.673 -0.3715  0.6068 -0.0483
    6UNK    S20  281   3.203   3.102   2.582 -0.5793 -0.5396 -0.0131
    6UNK    O21  282   3.231   3.200   2.690 -0.2869 -0.5908 -0.3274
    6UNK    O22  283   3.316   3.051   2.505  0.7386  0.0234  0.3480
    6UNK    O23  284   3.080   3.144   2.514 -0.1771  0.2088 -0.0717
    6UNK    C24  285   3.136   2.956   2.814 -0.3399  0.0317  0.0946
    6UNK    C25  286   3.075   2.850   2.880  0.0656 -0.3192 -0.2624
    6UNK    N26  287   3.068   2.852   3.025 -0.6019  0.4005 -0.4015
    6UNK    C27  288   3.132   2.763   3.093 -0.1437  0.5009 -0.1852
    6UNK    C28  289   3.169   2.796   3.235 -0.2249  0.0236  0.0438
    6UNK    C29  290   3.254   2.712   3.298 -0.6185  0.2872  0.7009
    6UNK    C30  291   3.269   2.712   3.432 -0.0741  0.6315 -1.0991
    6UNK    C31  292   3.212   2.819   3.507  0.4029 -0.9167  0.9023
    6UNK    C32  293   3.139   2.916   3.437 -0.0553 -0.2372 -0.5735
    6UNK    N33  294   3.110   2.902   3.297 -0.7090 -0.7212  0.3995
    6UNK    O34  295   3.227   2.551   2.524 -0.5983  0.2196 -0.7124
    6UNK    O35  296   3.410   2.627   2.371 -0.2487  0.1839 -0.3425
    6UNK    H36  297   3.255   2.654   2.198 -0.3079  0.3884 -1.1455
    6UNK    H37  298   3.134   2.946   1.975 -1.3525  0.2233  3.0010
    6UNK    H38  299   3.116   3.034   1.737 -0.2312  0.6994 -1.2899
    6UNK    H39  300   3.068   3.009   1.501  3.4921 -0.9253 -0.3435
    6UNK    H40  301   3.017   2.782   1.412  0.4482 -0.0730 -0.8966
    6UNK    H41  302   3.031   2.589   1.560  3.3734 -1.5688  2.9247
    6UNK    H42  303   2.906   2.900   2.166  0.8495  2.3522  0.0244
    6UNK    H43  304   2.941   2.976   2.404  0.2079  1.5917 -1.9623
    6UNK    H44  305   2.988   2.670   2.605 -1.2643 -0.7026  1.7981
    6UNK    H45  306   2.965   2.670   2.847 -1.5554  1.6704  1.5842
    6UNK    H46  307   3.178   3.040   2.868 -0.9799  0.8404 -0.6303
    6UNK    H47  308   3.190   2.689   3.038 -3.4486  0.1059 -3.2720
    6UNK    H48  309   3.300   2.628   3.247 -2.8795 -0.7064  0.2090
    6UNK    H49  310   3.327   2.632   3.477  1.0333  1.2460 -1.3925
    6UNK    H50  311   3.223   2.830   3.614  0.0441 -0.8904  0.9398
    6UNK    H51  312   3.087   2.995   3.492  2.3828  1.7175 -0.9603
    7FeD    Fe1  313   1.922   2.897   2.404 -0.0359 -0.0388 -0.3234
    7FeD    dm1  314   2.005   2.925   2.379  0.7650 -0.5134  0.2009
    7FeD    dm2  315   1.897   2.985   2.417  0.3356  1.3054 -1.2013
    7FeD    dm3  316   1.892   2.901   2.319 -1.3122 -1.1832 -0.5475
    7FeD    dm4  317   1.840   2.870   2.432  0.0985 -0.1670  0.8639
    7FeD    dm5  318   1.947   2.812   2.394  1.3539  1.4769 -0.5323
    7FeD    dm6  319   1.952   2.897   2.490 -0.2502 -0.3087 -1.3803
    8FeD    Fe1  320   2.527   1.792   2.855  0.3639  0.0635  0.2098
    8FeD    dm1  321   2.538   1.813   2.766 -0.4082  0.2871  0.2246
    8FeD    dm2  322   2.593   1.849   2.875  1.0681 -2.7492 -0.5294
    8FeD    dm3  323   2.466   1.856   2.859 -1.5939 -0.9969 -0.4981
    8FeD    dm4  324   2.517   1.777   2.943  0.3753  0.1893 -0.8854
    8FeD    dm5  325   2.462   1.735   2.833  0.6335  0.5996  0.1365
    8FeD    dm6  326   2.587   1.729   2.849 -0.7950  0.6971  0.1411
    9FeD    Fe1  327   3.080   2.561   1.905  0.0235 -0.3228  0.0345
    9FeD    dm1  328   3.171   2.555   1.900  0.1258 -2.1385 -0.0815
    9FeD    dm2  329   3.085   2.635   1.957 -2.4736 -0.4806  1.4828
    9FeD    dm3  330   3.078   2.611   1.830 -0.4170 -0.0318  0.5729
    9FeD    dm4  331   2.989   2.566   1.911 -0.9345 -0.1963  0.9203
    9FeD    dm5  332   3.075   2.489   1.856  0.7121  0.5641  1.6847
    9FeD    dm6  333   3.080   2.511   1.980  0.1841  0.6809 -0.1882
   10FeD    Fe1  334   2.976   3.004   3.146  0.1525  0.0471  0.1391
   10FeD    dm1  335   3.033   3.070   3.125 -0.0305  1.6241  1.7637
   10FeD    dm2  336   2.931   3.054   3.206 -0.9973 -0.0874 -0.9354
   10FeD    dm3  337   2.917   3.033   3.082 -1.6532 -0.2824  0.9033
   10FeD    dm4  338   2.919   2.935   3.167  0.0110 -0.1733  2.0155
   10FeD    dm5  339   3.016   2.948   3.085  1.9004 -0.9711  0.5359
   10FeD    dm6  340   3.032   2.974   3.211  0.0154  0.5401  0.8361
   11SOL     OW  341   4.580   1.659   5.110  0.5806 -0.4532 -0.6037
   11SOL    HW1  342   4.541   1.582   5.151  0.6109 -0.1267  0.0450
   11SOL    HW2  343   4.507   1.700   5.063 -0.1546  0.7602  1.4992
   12SOL     OW  344   4.957   0.799   0.557 -0.0220 -1.2353 -0.0677
   12SOL    HW1  345   4.949   0.799   0.462  0.7252  1.5574 -0.1732
   12SOL    HW2  346   4.953   0.892   0.581  3.6134 -1.6171  2.2920
   13SOL     OW  347   4.575   1.142   0.490 -0.0836 -0.2843 -0.5294
   13SOL    HW1  348   4.495   1.148   0.437 -0.8083 -1.2165  0.4553
   13SOL    HW2  349   4.568   1.216   0.551  0.7837  0.8297 -1.7560
   14SOL     OW  350   0.756   0.895   1.107  0.0917 -0.9716  0.0416
   14SOL    HW1  351   0.672   0.928   1.139 -0.4724 -1.1203 -1.2378
   14SOL    HW2  352   0.750   0.905   1.012  1.8775 -0.1348 -0.0035
   15SOL     OW  353   1.878   1.291   0.891  0.3203 -0.2597 -0.4814
   15SOL    HW1  354   1.923   1.209   0.910 -0.1291 -0.4754 -0.3355
   15SOL    HW2  355   1.807   1.295   0.955 -0.0999 -0.1086 -0.9531
   16SOL     OW  356   1.284   0.267   0.215  0.3077  0.1001 -0.6711
   16SOL    HW1  357   1.196   0.230   0.220  0.5538 -0.4230 -0.2173
   16SOL    HW2  358   1.291   0.322   0.294  0.5301 -0.1634 -0.5086
   17SOL     OW  359   1.854   1.043   5.123  0.3245 -0.1045  0.4572
   17SOL    HW1  360   1.795   1.103   5.169  1.0968  0.2690  0.9772
   17SOL    HW2  361   1.926   1.099   5.092  0.8858 -0.7020  0.6669
   18SOL     OW  362   1.021   0.281   0.504 -0.4841  0.2017  0.3840
   18SOL    HW1  363   1.039   0.343   0.433 -0.6298  0.1626  0.3123
   18SOL    HW2  364   1.082   0.209   0.489 -0.2698  0.3588  0.5047
   19SOL     OW  365   0.802   0.921   1.375 -0.0893 -0.0352  0.2520
   19SOL    HW1  366   0.749   0.850   1.410  2.5736 -2.6198 -0.8088
   19SOL    HW2  367   0.819   0.896   1.284  1.0831  1.8508 -0.0734
   20SOL     OW  368   0.106   1.224   0.938 -0.4931  0.3590  0.4147
   20SOL    HW1  369   0.110   1.130   0.956  3.1780  0.1363 -1.1952
   20SOL    HW2  370   0.188   1.259   0.973 -0.4310  2.4320 -1.6620
   21SOL     OW  371   0.209   1.661   2.189 -0.0532  0.1433  0.1582
   21SOL    HW1  372   0.285   1.708   2.223  0.6418 -0.7171 -0.1831
   21SOL    HW2  373   0.184   1.709   2.111 -0.8689  1.3801  1.1632
   22SOL     OW  374   1.158   1.532   1.083 -0.5321  0.5723  0.0948
   22SOL    HW1  375   1.224   1.555   1.017 -0.8157  3.1562  0.6503
   22SOL    HW2  376   1.080   1.509   1.032  0.3211 -1.0202 -0.5238
   23SOL     OW  377   1.469   2.163   1.419  0.1223  0.0702 -0.1919
   23SOL    HW1  378   1.455   2.252   1.451  1.4485  0.0013  0.5990
   23SOL    HW2  379   1.555   2.139   1.452 -0.5100 -1.7600  0.1471
   24SOL     OW  380   0.359   0.515   1.277 -0.0302  0.1401  0.3425
   24SOL    HW1  381   0.314   0.445   1.229  1.1965 -0.3987 -0.0413
   24SOL    HW2  382   0.423   0.549   1.215  0.6374  0.3702  1.1493
   25SOL     OW  383   1.764   1.584   1.094 -0.1076 -0.1806  0.0367
   25SOL    HW1  384   1.847   1.537   1.108 -0.3785 -0.6580  0.0747
   25SOL    HW2  385   1.713   1.565   1.173 -1.0426 -1.5870 -0.8867
   26SOL     OW  386   0.181   2.005   0.444 -0.1186 -0.0811  0.1703
   26SOL    HW1  387   0.177   2.036   0.534  1.8577 -3.8004  1.6609
   26SOL    HW2  388   0.092   2.013   0.411 -0.6435  2.3222  2.0619
   27SOL     OW  389   0.539   1.468   1.673  0.2026 -0.8911  0.6481
   27SOL    HW1  390   0.493   1.430   1.748 -0.6031  1.5189  1.4473
   27SOL    HW2  391   0.623   1.421   1.669 -0.1180 -1.6525  2.5118
   28SOL     OW  392   5.097   1.367   0.701 -0.2171 -0.5165  0.4702
   28SOL    HW1  393   5.136   1.440   0.749 -2.1609 -0.1186  1.4862
   28SOL    HW2  394   5.021   1.405   0.658 -0.7788 -1.7589  0.3579
   29SOL     OW  395   0.164   1.464   5.010 -0.6754 -0.1042  0.3313
   29SOL    HW1  396   0.137   1.505   5.093  0.0475  0.2437  0.4040
   29SOL    HW2  397   0.082   1.448   4.963 -1.1620 -1.2421  1.5491
   30SOL     OW  398   0.442   1.810   0.951 -0.2750 -0.4642 -0.1562
   30SOL    HW1  399   0.447   1.749   1.024 -1.3985  1.2503  1.4071
   30SOL    HW2  400   0.438   1.896   0.992 -0.5064  0.5682 -2.2596
   31SOL     OW  401   0.484   1.336   0.388  0.2529  0.2691 -0.1351
   31SOL    HW1  402   0.508   1.426   0.410  0.4214  0.3949 -0.8179
   31SOL    HW2  403   0.500   1.287   0.468  4.0286  0.1106 -0.8856
   32SOL     OW  404   0.882   4.298   1.352 -0.4522  0.2281  0.4716
   32SOL    HW1  405   0.905   4.216   1.308  2.8349  0.0350  2.3413
   32SOL    HW2  406   0.873   4.274   1.444 -0.1403  1.8498  0.9471
   33SOL     OW  407   4.971   1.033   1.483 -0.1970 -0.5020 -0.6041
   33SOL    HW1  408   4.949   1.110   1.536  0.4196 -0.4765 -0.3805
   33SOL    HW2  409   4.993   0.965   1.547  2.8762  0.2080 -0.8072
   34SOL     OW  410   1.801   2.377   0.557  0.1517  0.3244 -0.0008
   34SOL    HW1  411   1.709   2.399   0.569  0.1442  0.2221  0.1268
   34SOL    HW2  412   1.841   2.398   0.642  0.1628 -0.0660  0.0914
   35SOL     OW  413   5.103   1.712   4.774 -0.5219  0.1788 -0.4005
   35SOL    HW1  414   5.124   1.632   4.726 -0.1900  0.2081 -0.3079
   35SOL    HW2  415   5.179   1.768   4.760 -0.6390  0.3747 -0.2442
   36SOL     OW  416   1.434   1.890   0.773 -0.1443  0.0185  0.7317
   36SOL    HW1  417   1.511   1.935   0.807  0.8896 -1.1844  0.0006
   36SOL    HW2  418   1.432   1.914   0.680 -1.0811  0.6339  0.9007
   37SOL     OW  419   2.008   2.372   0.757 -0.0396  0.7470  0.3783
   37SOL    HW1  420   2.018   2.313   0.682 -0.2834  0.1823  0.7866
   37SOL    HW2  421   1.996   2.313   0.832 -0.5166  1.3255  0.7542
   38SOL     OW  422   0.413   1.138   2.870 -0.5683 -0.0093 -0.2049
   38SOL    HW1  423   0.493   1.170   2.912 -0.1827 -0.9798 -0.1896
   38SOL    HW2  424   0.384   1.066   2.926 -2.1619  1.1245  0.4996
   39SOL     OW  425   5.236   1.490   0.942  0.7281  0.6850  0.2044
   39SOL    HW1  426   5.252   1.396   0.929 -0.3793  0.4747  0.2763
   39SOL    HW2  427   5.320   1.525   0.968  0.8514 -0.5357  1.5388
   40SOL     OW  428   1.030   0.763   1.690  0.3607 -0.1131  0.0970
   40SOL    HW1  429   1.112   0.767   1.640  0.8382 -2.1034  0.6577
   40SOL    HW2  430   1.050   0.703   1.762 -1.5469 -0.4334  0.3683
   41SOL     OW  431   1.418   5.017   0.695  0.4804  0.0240 -0.5137
   41SOL    HW1  432   1.328   4.985   0.709 -0.1562  1.9001 -0.1954
   41SOL    HW2  433   1.428   5.017   0.600  0.0769 -0.0343 -0.5608
   42SOL     OW  434   0.134   1.920   1.073  0.3062 -0.1729 -0.3521
   42SOL    HW1  435   0.099   1.982   1.008 -2.1994  0.2906  1.3643
   42SOL    HW2  436   0.063   1.910   1.137  2.4589 -1.1431  1.9528
   43SOL     OW  437   0.251   1.346   0.225  0.1251  0.6928  0.0075
   43SOL    HW1  438   0.173   1.351   0.281 -0.2600  1.4023 -0.5973
   43SOL    HW2  439   0.320   1.316   0.284 -1.0799 -2.1599  0.0927
   44SOL     OW  440   5.231   3.053   1.781 -0.7522  0.0728 -0.2306
   44SOL    HW1  441   5.249   3.054   1.687  1.0645 -0.6811  0.0795
   44SOL    HW2  442   5.318   3.052   1.822 -1.5020 -2.2619  1.4035
   45SOL     OW  443   5.201   0.467   1.765  0.0173 -0.2733 -0.2888
   45SOL    HW1  444   5.143   0.446   1.692  1.0353  2.3940 -1.9364
   45SOL    HW2  445   5.286   0.484   1.723  0.8690  0.2882  1.6313
   46SOL     OW  446   1.271   1.396   1.715 -1.0682  0.1563 -0.5084
   46SOL    HW1  447   1.289   1.313   1.760 -0.1511  0.9448  0.5834
   46SOL    HW2  448   1.217   1.370   1.640 -1.3785 -1.3477  0.2005
   47SOL     OW  449   1.948   2.140   0.948  0.0411  0.1335 -0.1716
   47SOL    HW1  450   1.988   2.122   1.033 -2.8137 -0.0180  1.1958
   47SOL    HW2  451   1.910   2.057   0.921 -1.0277  0.7345 -0.5320
   48SOL     OW  452   0.199   1.183   5.076 -0.8833  0.1789  0.1380
   48SOL    HW1  453   0.224   1.276   5.076  0.0186  0.0295 -3.3788
   48SOL    HW2  454   0.154   1.171   4.992  1.8565 -3.2178 -0.9701
   49SOL     OW  455   0.762   0.927   5.115 -0.9793 -0.2858 -0.0152
   49SOL    HW1  456   0.726   0.989   5.179 -1.4611 -1.2432  0.6595
   49SOL    HW2  457   0.808   0.982   5.052  0.2218  0.6260  1.6095
   50SOL     OW  458   1.531   2.459   4.985  0.3112  0.5346  0.2021
   50SOL    HW1  459   1.604   2.511   5.019  1.1745 -0.3149 -0.3175
   50SOL    HW2  460   1.569   2.373   4.969 -1.0815 -0.2174  0.9214
   51SOL     OW  461   0.216   0.283   1.633 -0.2898 -0.2814 -0.3821
   51SOL    HW1  462   0.194   0.222   1.704 -0.9390  1.0854  0.6304
   51SOL    HW2  463   0.137   0.285   1.579 -0.6513  0.4185  0.1580
   52SOL     OW  464   0.718   0.443   1.629  0.2684 -0.4688  0.5825
   52SOL    HW1  465   0.636   0.408   1.594  0.1495 -0.2980  0.6889
   52SOL    HW2  466   0.776   0.368   1.634  0.3580 -0.4519 -0.1941
   53SOL     OW  467   0.419   1.142   1.606 -0.6938  0.1328  0.2877
   53SOL    HW1  468   0.399   1.049   1.609 -1.7386  0.3360 -0.3447
   53SOL    HW2  469   0.507   1.146   1.569 -0.4343 -0.6261  0.8077
   54SOL     OW  470   0.913   0.346   1.030 -0.3011  0.3997 -0.2161
   54SOL    HW1  471   0.943   0.282   1.094  0.5548  0.7035 -0.3123
   54SOL    HW2  472   0.993   0.382   0.992 -0.7549  1.7282  0.0447
   55SOL     OW  473   1.578   0.622   1.098 -0.1924 -0.5828  0.1151
   55SOL    HW1  474   1.658   0.623   1.150 -0.5231 -0.1268  0.6161
   55SOL    HW2  475   1.589   0.695   1.037 -0.1686 -0.6056  0.0918
   56SOL     OW  476   0.166   1.064   0.194  0.7492  0.0783  0.3174
   56SOL    HW1  477   0.203   1.091   0.110 -0.2356 -0.5825 -0.3438
   56SOL    HW2  478   0.151   1.146   0.241  0.9155  0.4795 -0.3220
   57SOL     OW  479   5.016   1.755   1.466  0.0620 -0.1987  0.2646
   57SOL    HW1  480   4.943   1.805   1.430  0.3307  0.5802  0.7823
   57SOL    HW2  481   4.990   1.663   1.456 -0.1548  0.0141 -1.2772
   58SOL     OW  482   0.513   0.694   1.438  0.3315 -0.0362 -0.4372
   58SOL    HW1  483   0.583   0.652   1.488  0.7353 -0.4301 -1.3333
   58SOL    HW2  484   0.466   0.622   1.397 -0.9292  0.1932  0.5762
   59SOL     OW  485   1.641   1.312   1.488 -0.2143 -0.4949  0.0438
   59SOL    HW1  486   1.684   1.228   1.471 -1.8643 -1.6983  1.6762
   59SOL    HW2  487   1.602   1.302   1.574 -2.0232  1.2930 -0.5341
   60SOL     OW  488   0.490   1.178   0.693  0.1611  0.1731 -0.0283
   60SOL    HW1  489   0.441   1.101   0.722  1.7281 -0.4590  1.0078
   60SOL    HW2  490   0.425   1.248   0.691 -1.1757 -1.0624 -0.4871
   61SOL     OW  491   0.168   0.397   1.099  0.1011 -0.3825 -0.0599
   61SOL    HW1  492   0.135   0.310   1.075  1.0909 -0.4777 -1.1137
   61SOL    HW2  493   0.098   0.435   1.152 -1.0025 -1.2106 -0.8963
   62SOL     OW  494   1.384   1.919   1.453 -0.2395  0.3764  0.4658
   62SOL    HW1  495   1.419   2.003   1.423 -0.4631 -0.2117 -1.5482
   62SOL    HW2  496   1.449   1.855   1.425 -0.5346 -0.2270  1.1476
   63SOL     OW  497   0.301   1.320   1.080  0.1910 -0.1956 -0.2513
   63SOL    HW1  498   0.328   1.280   1.162 -0.1321 -0.2245 -0.1582
   63SOL    HW2  499   0.330   1.411   1.086 -2.3693  0.5853  1.1200
   64SOL     OW  500   2.038   1.582   0.844 -0.4472 -0.5920  1.0895
   64SOL    HW1  501   1.977   1.511   0.863 -1.4540 -0.0280  0.0078
   64SOL    HW2  502   2.048   1.628   0.928 -0.5298 -1.4233  1.5613
   65SOL     OW  503   0.700   1.594   0.930 -0.0005  0.5132  0.4120
   65SOL    HW1  504   0.712   1.641   0.847  0.8425  1.1225  0.8780
   65SOL    HW2  505   0.605   1.596   0.945 -0.4026 -1.3139 -1.5303
   66SOL     OW  506   4.534   0.597   0.113 -0.3435  0.0571 -0.3376
   66SOL    HW1  507   4.617   0.552   0.096 -0.0390  0.5851 -0.2834
   66SOL    HW2  508   4.469   0.528   0.120  0.0102 -0.3309 -0.8831
   67SOL     OW  509   1.189   1.268   0.829 -0.0270 -0.6416 -0.5034
   67SOL    HW1  510   1.122   1.296   0.767  0.6179  0.3630 -0.7616
   67SOL    HW2  511   1.149   1.280   0.915 -0.4204 -0.7007 -0.6804
   68SOL     OW  512   0.314   1.913   1.595 -0.2643 -0.0330 -0.4729
   68SOL    HW1  513   0.372   1.844   1.625 -0.0061  0.0682 -0.7435
   68SOL    HW2  514   0.275   1.879   1.514  1.1873  0.8415 -1.5620
   69SOL     OW  515   1.588   1.196   0.088  0.5972  0.3109 -0.2464
   69SOL    HW1  516   1.512   1.159   0.133  1.7343 -1.9478 -0.0968
   69SOL    HW2  517   1.565   1.195  -0.005  0.7699 -1.1716 -0.2761
   70SOL     OW  518   4.950   1.795   0.620  0.1250  0.1951  0.0619
   70SOL    HW1  519   4.979   1.882   0.649  0.8224 -0.6562  1.9725
   70SOL    HW2  520   4.989   1.734   0.682  0.3176 -1.5838 -1.7340
   71SOL     OW  521   1.893   1.542   4.266 -0.3419 -0.4019 -0.6782
   71SOL    HW1  522   1.910   1.453   4.298  2.1624  0.8745  1.8157
   71SOL    HW2  523   1.859   1.588   4.343 -0.4088  1.1057 -1.6024
   72SOL     OW  524   0.545   1.583   0.468  0.1674 -0.0107  0.1933
   72SOL    HW1  525   0.489   1.660   0.458 -1.0903 -1.0208 -0.5665
   72SOL    HW2  526   0.631   1.612   0.436  0.0956  1.5325  1.3333
   73SOL     OW  527   1.966   0.392   1.157  0.2388 -0.1711 -0.1011
   73SOL    HW1  528   1.972   0.389   1.253 -1.7751  1.2577  0.1283
   73SOL    HW2  529   1.877   0.362   1.138 -0.1096  1.5234 -1.3410
   74SOL     OW  530   0.631   1.923   2.155 -0.7655 -0.7381  0.5031
   74SOL    HW1  531   0.711   1.971   2.179 -0.0858 -1.5169 -0.1843
   74SOL    HW2  532   0.663   1.838   2.127 -1.7894 -0.7701 -0.5515
   75SOL     OW  533   1.646   1.648   0.554  0.2122 -0.0019 -0.8001
   75SOL    HW1  534   1.659   1.713   0.485 -0.6581  1.5529  0.4734
   75SOL    HW2  535   1.682   1.688   0.632 -1.9990 -0.2584  0.3926
   76SOL     OW  536   0.473   0.773   0.287 -0.7093  0.1703 -0.5663
   76SOL    HW1  537   0.385   0.797   0.317 -0.7269 -2.1352  1.4153
   76SOL    HW2  538   0.461   0.686   0.248  0.7268 -0.2479 -0.0912
   77SOL     OW  539   1.747   4.738   1.197  0.0950 -0.5656  0.2011
   77SOL    HW1  540   1.730   4.831   1.207  1.8023 -0.2456  0.3596
   77SOL    HW2  541   1.824   4.721   1.252  0.4759 -1.8314 -0.6873
   78SOL     OW  542   0.840   0.442   0.657 -0.5777 -0.1353  0.1785
   78SOL    HW1  543   0.776   0.461   0.588  0.1104  0.8866 -0.1831
   78SOL    HW2  544   0.907   0.388   0.614  0.5899  1.6839 -0.3368
   79SOL     OW  545   0.267   5.096   2.003  0.8364 -0.4260  0.2037
   79SOL    HW1  546   0.235   5.077   2.091 -0.4573  1.9443  0.2657
   79SOL    HW2  547   0.344   5.152   2.017  0.7320 -0.1889 -0.1585
   80SOL     OW  548   1.381   1.620   1.458  0.0009  0.1312 -0.2834
   80SOL    HW1  549   1.352   1.546   1.511 -0.2231  0.5047  0.1196
   80SOL    HW2  550   1.301   1.671   1.443  0.3268  0.7917  0.2383
   81SOL     OW  551   1.538   0.031   1.524  0.6996  0.0250 -0.1321
   81SOL    HW1  552   1.546   0.127   1.525  1.5867 -0.0471 -0.1379
   81SOL    HW2  553   1.583   0.002   1.603 -1.2564 -0.2748  0.9066
   82SOL     OW  554   0.750   1.819   0.467 -0.2523  0.4087  0.0657
   82SOL    HW1  555   0.701   1.882   0.414 -0.1443  0.0267 -0.4950
   82SOL    HW2  556   0.842   1.843   0.455 -0.1106 -0.7056 -1.2864
   83SOL     OW  557   1.487   0.380   0.781  0.1408 -0.0067  0.1049
   83SOL    HW1  558   1.547   0.373   0.855  1.6681  2.6851 -0.8062
   83SOL    HW2  559   1.400   0.372   0.820  0.9130  1.4676  2.2381
   84SOL     OW  560   1.200   4.918   1.623 -0.1427  0.2269  0.2293
   84SOL    HW1  561   1.155   4.937   1.705 -0.2210  0.6068  0.0970
   84SOL    HW2  562   1.200   5.000   1.575 -1.6141 -0.4117 -0.8937
   85SOL     OW  563   1.009   1.333   0.652  0.2803 -0.1714 -0.1179
   85SOL    HW1  564   0.925   1.313   0.611 -0.9178  0.7625  1.8096
   85SOL    HW2  565   1.066   1.357   0.579 -1.3772  0.0571 -1.3722
   86SOL     OW  566   0.121   0.161   0.573  0.2138 -0.0759 -0.2548
   86SOL    HW1  567   0.200   0.116   0.601 -0.0692  0.6796  1.8448
   86SOL    HW2  568   0.100   0.123   0.488  2.0639 -1.2285 -0.2134
   87SOL     OW  569   1.217   0.732   0.574  0.3959  0.6899 -0.1266
   87SOL    HW1  570   1.301   0.696   0.604 -0.7157 -1.6853  0.2548
   87SOL    HW2  571   1.211   0.818   0.617  1.8255  0.1282  1.2537
   88SOL     OW  572   1.043   0.947   1.949  0.2781 -0.1722 -0.1913
   88SOL    HW1  573   1.080   0.908   1.870 -0.7354 -2.5824  0.4815
   88SOL    HW2  574   1.076   0.892   2.020 -0.9183  0.4080  0.8300
   89SOL     OW  575   1.974   2.633   0.643  0.4826 -0.6667  0.0127
   89SOL    HW1  576   1.995   2.549   0.684 -1.4628 -1.1104  0.1585
   89SOL    HW2  577   1.878   2.635   0.641  0.5170  1.3254 -0.4645
   90SOL     OW  578   4.997   1.216   1.115  0.9981 -0.8786 -0.4183
   90SOL    HW1  579   4.997   1.202   1.020  1.8517 -1.0809 -0.3997
   90SOL    HW2  580   4.943   1.146   1.150  1.4008 -1.3377 -0.6959
   91SOL     OW  581   1.022   2.865   1.805  0.5018  0.4196  0.1622
   91SOL    HW1  582   1.015   2.787   1.750  1.1737  0.1265  0.4844
   91SOL    HW2  583   1.070   2.835   1.882  0.2505  1.0161  0.5508
   92SOL     OW  584   0.685   0.336   4.837 -0.1195  0.0544 -0.1193
   92SOL    HW1  585   0.732   0.273   4.783  0.0770  0.1140 -0.0159
   92SOL    HW2  586   0.636   0.390   4.774  0.4536  0.4060 -0.2618
   93SOL     OW  587   4.630   1.160   1.279  0.0984  0.1962  0.4343
   93SOL    HW1  588   4.724   1.153   1.260  0.2465 -1.5149  1.7435
   93SOL    HW2  589   4.619   1.117   1.363 -2.0523 -0.6121 -0.2336
   94SOL     OW  590   1.353   4.874   1.067 -0.2238  0.2038 -0.2391
   94SOL    HW1  591   1.276   4.859   1.012  2.2895 -1.4043 -3.5164
   94SOL    HW2  592   1.372   4.787   1.104  0.8229  0.2962 -0.5668
   95SOL     OW  593   0.441   0.927   0.770  0.2099  0.7655  0.2958
   95SOL    HW1  594   0.450   0.872   0.692 -0.6141  1.4412 -0.2915
   95SOL    HW2  595   0.421   0.865   0.841 -0.2496  0.2621 -0.2652
   96SOL     OW  596   0.742   0.823   0.391 -0.1010  0.2415  0.0098
   96SOL    HW1  597   0.668   0.825   0.331 -0.8439 -0.4246  0.8959
   96SOL    HW2  598   0.815   0.788   0.339 -0.7069 -0.2151 -0.5297
   97SOL     OW  599   1.017   1.224   1.232  0.3244 -0.0728  0.2723
   97SOL    HW1  600   1.093   1.277   1.254  0.2110 -0.0753  0.6700
   97SOL    HW2  601   1.053   1.143   1.196  0.4929  0.4569 -0.7705
   98SOL     OW  602   1.368   0.455   1.184  0.6540 -0.1777  0.0475
   98SOL    HW1  603   1.337   0.382   1.130 -0.9429  0.2960  0.3013
   98SOL    HW2  604   1.448   0.485   1.140  0.0957 -0.6271 -1.3044
   99SOL     OW  605   1.919   1.797   0.667 -0.5187 -0.0911 -0.5315
   99SOL    HW1  606   1.999   1.811   0.617 -0.4631  0.6991 -0.2281
   99SOL    HW2  607   1.938   1.721   0.722 -0.3246 -0.5048 -1.1751
  100SOL     OW  608   5.036   1.897   0.003  0.7362  0.1022 -0.1315
  100SOL    HW1  609   4.966   1.898  -0.063  0.9814  0.0396 -0.3941
  100SOL    HW2  610   4.990   1.886   0.086  0.4266  0.1363 -0.2967
  101SOL     OW  611   2.225   2.114   4.491 -0.8831 -0.1392  0.1828
  101SOL    HW1  612   2.202   2.201   4.523  0.6018  0.3281 -0.0029
  101SOL    HW2  613   2.195   2.113   4.400 -1.0949  0.0865  0.2477
  102SOL     OW  614   0.812   0.728   0.711 -0.6479  0.3959  0.4607
  102SOL    HW1  615   0.818   0.636   0.736  0.7742  0.0820 -0.9491
  102SOL    HW2  616   0.718   0.747   0.708 -0.9390 -0.9667  0.8518
  103SOL     OW  617   4.906   0.781   0.276  0.1422  0.6565  0.0740
  103SOL    HW1  618   4.850   0.851   0.242  0.8553  1.3919  0.3870
  103SOL    HW2  619   4.850   0.704   0.278  0.0080  0.6189 -2.6340
  104SOL     OW  620   1.942   1.933   1.801 -0.9200 -0.4087 -0.4192
  104SOL    HW1  621   2.037   1.935   1.787 -0.8091 -2.1981  0.0306
  104SOL    HW2  622   1.929   1.985   1.881 -0.5349  1.4008 -1.5025
  105SOL     OW  623   1.009   1.261   1.826 -0.1264  0.4270 -0.5399
  105SOL    HW1  624   1.063   1.218   1.760  0.3832 -2.3254  1.5857
  105SOL    HW2  625   1.071   1.292   1.892 -0.7800  1.1767 -0.2663
  106SOL     OW  626   1.636   1.520   1.767  0.0370 -0.0542  0.0742
  106SOL    HW1  627   1.633   1.434   1.811 -2.8838 -0.4064 -0.6955
  106SOL    HW2  628   1.588   1.578   1.826  1.9708  1.0896  0.5705
  107SOL     OW  629   0.126   0.915   0.638 -0.5533  0.0081 -0.4383
  107SOL    HW1  630   0.081   0.997   0.616  0.0733  0.8375  1.2247
  107SOL    HW2  631   0.155   0.928   0.729  2.9261 -0.5651 -1.3980
  108SOL     OW  632   1.807   1.089   1.469  0.0708 -0.4037 -0.2474
  108SOL    HW1  633   1.865   1.057   1.538 -0.1086 -1.2156 -0.4646
  108SOL    HW2  634   1.813   1.023   1.401  0.0972  0.3017 -0.9328
  109SOL     OW  635   0.549   4.795   1.641  0.1057 -0.2743  0.2161
  109SOL    HW1  636   0.621   4.834   1.690 -1.0407  0.8513  1.0420
  109SOL    HW2  637   0.472   4.848   1.663 -0.4609  0.3113 -2.8402
  110SOL     OW  638   1.438   1.438   2.122 -0.6879 -0.3962 -0.2177
  110SOL    HW1  639   1.482   1.397   2.197  0.3066 -0.1961 -0.6824
  110SOL    HW2  640   1.495   1.418   2.047 -1.6383 -0.5320 -0.9092
  111SOL     OW  641   0.418   0.482   0.260  0.0864  0.1225 -0.0002
  111SOL    HW1  642   0.418   0.442   0.173 -0.8818  1.9468 -0.8525
  111SOL    HW2  643   0.326   0.485   0.285  0.2162  1.0856  0.3898
  112SOL     OW  644   5.173   0.747   0.225 -0.3166  0.5402 -0.2818
  112SOL    HW1  645   5.208   0.727   0.312 -0.9319  1.1034  0.1034
  112SOL    HW2  646   5.079   0.756   0.240 -0.4964  0.0401 -1.1197
  113SOL     OW  647   0.827   0.617   1.323 -0.4660  0.0132  0.3479
  113SOL    HW1  648   0.831   0.522   1.331  1.0083  0.0133 -0.1329
  113SOL    HW2  649   0.787   0.647   1.405 -3.8487 -1.1994 -0.7660
  114SOL     OW  650   0.079   2.247   1.371 -0.0344  0.1817  0.1893
  114SOL    HW1  651   0.161   2.270   1.415  0.8930 -0.4953 -1.1309
  114SOL    HW2  652   0.107   2.198   1.294 -1.5008  2.6410 -2.0000
  115SOL     OW  653   0.525   1.226   0.143 -0.5891  0.0495 -0.6857
  115SOL    HW1  654   0.617   1.236   0.118  0.1120 -1.3790  1.2071
  115SOL    HW2  655   0.519   1.266   0.230 -1.6831 -0.1815 -0.6441
  116SOL     OW  656   0.146   0.493   0.314  0.0881 -0.2941 -0.3198
  116SOL    HW1  657   0.167   0.574   0.360 -0.1482  0.1603 -1.0176
  116SOL    HW2  658   0.051   0.483   0.323  0.1006 -0.4327 -0.3326
  117SOL     OW  659   2.112   1.972   0.208 -0.3986  0.0705  0.4856
  117SOL    HW1  660   2.199   1.962   0.170  0.6775  0.9824  2.6084
  117SOL    HW2  661   2.096   2.066   0.209 -1.0249 -0.0345  0.9090
  118SOL     OW  662   0.858   1.611   1.395 -0.0474 -0.8328 -0.0330
  118SOL    HW1  663   0.823   1.526   1.368  0.8191 -0.8698 -1.1008
  118SOL    HW2  664   0.908   1.592   1.474  0.0381 -1.2990 -0.1965
  119SOL     OW  665   1.386   0.221   1.056 -0.0697 -0.5963 -0.4275
  119SOL    HW1  666   1.329   0.241   0.982 -1.6193  0.6008  1.0715
  119SOL    HW2  667   1.350   0.141   1.094  0.0046 -0.5407 -0.2367
  120SOL     OW  668   0.487   0.919   1.267  0.7993 -0.3124  0.2401
  120SOL    HW1  669   0.406   0.878   1.237  0.2001 -0.1910  1.6354
  120SOL    HW2  670   0.531   0.850   1.317 -0.0588  0.6113  2.3187
  121SOL     OW  671   0.302   0.684   1.787  0.4102  0.1677 -0.0595
  121SOL    HW1  672   0.363   0.687   1.861  0.6521 -0.0221 -0.2511
  121SOL    HW2  673   0.217   0.665   1.827  0.6241 -0.4351  0.1203
  122SOL     OW  674   1.244   0.322   0.863 -0.3153  0.7114  1.0039
  122SOL    HW1  675   1.188   0.270   0.805  1.0687  1.4140 -1.0040
  122SOL    HW2  676   1.217   0.412   0.848  1.9731  1.1545 -0.7364
  123SOL     OW  677   0.986   0.299   2.377  0.8361  0.4463 -0.3266
  123SOL    HW1  678   0.952   0.309   2.466  0.4062  0.4828 -0.4959
  123SOL    HW2  679   1.009   0.387   2.350 -0.4210  0.6399 -0.8034
  124SOL     OW  680   5.111   0.207   2.244  0.6565  0.1456  0.2889
  124SOL    HW1  681   5.168   0.262   2.298  1.0818 -1.0489  1.0695
  124SOL    HW2  682   5.141   0.222   2.155  1.4523  0.3788  0.5947
  125SOL     OW  683   5.187   0.529   1.242 -0.4187 -0.2353  0.5684
  125SOL    HW1  684   5.200   0.534   1.336 -0.7672  0.9857  0.5508
  125SOL    HW2  685   5.106   0.479   1.232  0.5660 -1.9270  0.8533
  126SOL     OW  686   0.017   0.931   0.950  0.2236 -0.4533  0.0615
  126SOL    HW1  687  -0.035   0.851   0.944  0.7111 -0.7316 -0.5372
  126SOL    HW2  688   0.016   0.954   1.043 -1.9156  0.1802 -0.0939
  127SOL     OW  689   2.179   0.369   0.453  0.3461  0.4576 -0.7182
  127SOL    HW1  690   2.229   0.417   0.519  0.1717  0.2424 -0.4301
  127SOL    HW2  691   2.118   0.315   0.503 -0.8105  1.3944 -1.0840
  128SOL     OW  692   4.952   0.370   1.210  0.3701  0.3612 -0.0921
  128SOL    HW1  693   4.954   0.275   1.218  0.6197  0.5461  2.9171
  128SOL    HW2  694   4.873   0.396   1.257  1.4733  1.7388  1.0701
  129SOL     OW  695   4.172   1.116   2.461  0.4514  0.3714 -0.5115
  129SOL    HW1  696   4.167   1.128   2.366 -0.5365  1.8895 -0.2786
  129SOL    HW2  697   4.086   1.142   2.493  1.3472  1.5626  0.9744
  130SOL     OW  698   5.157   1.406   1.246 -0.2517 -0.2734  0.4633
  130SOL    HW1  699   5.137   1.451   1.164  0.1549  2.6363  1.8602
  130SOL    HW2  700   5.125   1.317   1.234 -1.3486  0.4471 -2.3633
  131SOL     OW  701   1.344   0.678   1.337  0.6053 -0.5900 -0.4148
  131SOL    HW1  702   1.386   0.728   1.267 -1.0882  0.7543 -0.5098
  131SOL    HW2  703   1.367   0.587   1.319  1.9385 -0.0608 -1.4857
  132SOL     OW  704   4.820   0.532   0.329  0.1091  0.0784  0.4860
  132SOL    HW1  705   4.899   0.517   0.277  0.7417  1.2003  1.0948
  132SOL    HW2  706   4.825   0.467   0.399 -0.0295 -0.5150 -0.0523
  133SOL     OW  707   1.914   0.690   0.262 -0.0746  0.1529 -0.3206
  133SOL    HW1  708   1.984   0.696   0.327 -0.1965 -1.3524 -0.0480
  133SOL    HW2  709   1.883   0.780   0.252  1.2154  0.6748  0.3053
  134SOL     OW  710   0.968   1.484   0.907 -0.1502  0.1641 -0.1210
  134SOL    HW1  711   0.877   1.493   0.936 -0.5069  0.9979 -1.4708
  134SOL    HW2  712   0.961   1.439   0.822  0.6978  0.3166 -0.2706
  135SOL     OW  713   4.705   1.743   2.303  0.3423 -0.2478  0.0504
  135SOL    HW1  714   4.625   1.690   2.305  0.9763 -1.1703  1.4210
  135SOL    HW2  715   4.730   1.752   2.395  0.9173  1.4301 -0.2587
  136SOL     OW  716   1.805   1.880   0.949  0.1639  0.2652  0.4048
  136SOL    HW1  717   1.767   1.966   0.932 -0.2676  0.0712  0.3877
  136SOL    HW2  718   1.787   1.863   1.041  0.2498  0.1887  0.4079
  137SOL     OW  719   4.661   1.683   1.470 -0.5192 -0.4168  0.1908
  137SOL    HW1  720   4.716   1.650   1.542 -0.3865 -2.1972 -0.6820
  137SOL    HW2  721   4.630   1.603   1.426 -0.9323  0.6402 -1.4634
  138SOL     OW  722   0.859   1.008   4.437  0.6593 -0.4999  0.6996
  138SOL    HW1  723   0.765   0.988   4.439  0.4518  0.4150  0.1287
  138SOL    HW2  724   0.887   0.994   4.527  0.0638 -1.1701  0.7973
  139SOL     OW  725   1.038   0.974   0.877 -0.0128 -0.1561  0.2339
  139SOL    HW1  726   1.041   0.950   0.784  1.7197 -1.6021  0.6272
  139SOL    HW2  727   0.947   0.998   0.893 -0.1321  1.0386 -2.0542
  140SOL     OW  728   1.689   1.838   0.353 -0.0933 -0.3967 -0.4564
  140SOL    HW1  729   1.671   1.800   0.268 -0.4630 -1.2279 -0.0096
  140SOL    HW2  730   1.683   1.932   0.339  0.7097 -0.4928 -1.5431
  141SOL     OW  731   0.404   1.486   1.353  0.3133  0.3168  0.3334
  141SOL    HW1  732   0.440   1.527   1.432 -0.3601  2.0686 -0.2446
  141SOL    HW2  733   0.473   1.496   1.288  0.7843 -0.9350  0.6388
  142SOL     OW  734   4.711   0.491   1.337 -0.1417  0.6482 -0.8687
  142SOL    HW1  735   4.703   0.585   1.356  0.0894  0.0879  2.1764
  142SOL    HW2  736   4.620   0.461   1.332 -0.2206  0.6130  0.5091
  143SOL     OW  737   1.180   0.134   1.653  0.3895 -0.0719  0.3416
  143SOL    HW1  738   1.260   0.127   1.706  0.2712  0.6986  0.6441
  143SOL    HW2  739   1.151   0.225   1.667 -0.3085 -0.2253 -0.0947
  144SOL     OW  740   1.081   4.765   1.369 -0.0960  0.7984 -0.1398
  144SOL    HW1  741   1.081   4.834   1.436 -2.2241  0.3781  0.3397
  144SOL    HW2  742   1.073   4.684   1.420  2.1517  0.2007 -0.7125
  145SOL     OW  743   0.186   2.105   4.986 -0.2949  0.3631  0.4920
  145SOL    HW1  744   0.142   2.020   4.981  0.8650 -0.2954  1.2093
  145SOL    HW2  745   0.143   2.150   5.058 -0.3824  0.0754  0.6210
  146SOL     OW  746   5.226   1.460   1.517 -0.2333  0.2747  0.2447
  146SOL    HW1  747   5.168   1.513   1.572  0.1280  1.3593 -0.3879
  146SOL    HW2  748   5.188   1.467   1.429 -0.1119 -0.4217  0.1347
  147SOL     OW  749   0.093   1.779   0.745  0.5667  0.5241 -0.0832
  147SOL    HW1  750   0.189   1.775   0.755  0.4257  0.4498  1.3033
  147SOL    HW2  751   0.074   1.714   0.677  1.2845 -1.1895  1.3019
  148SOL     OW  752   0.959   0.691   1.027 -0.2354 -0.2684 -0.0408
  148SOL    HW1  753   0.884   0.749   1.016 -0.4591 -0.4508  0.5223
  148SOL    HW2  754   0.982   0.697   1.119 -0.3121 -1.1337  0.0450
  149SOL     OW  755   4.196   0.829   1.460  0.3845 -0.4926 -0.2996
  149SOL    HW1  756   4.117   0.856   1.507  0.6811 -0.0114 -0.0703
  149SOL    HW2  757   4.266   0.838   1.524  0.5190 -1.6608 -0.2676
  150SOL     OW  758   0.393   1.320   1.852 -0.1915 -0.2668 -0.1265
  150SOL    HW1  759   0.408   1.274   1.934  0.8036 -1.0057 -0.7026
  150SOL    HW2  760   0.330   1.266   1.805 -1.0909  0.3774  0.3106
  151SOL     OW  761   1.085   0.774   1.300 -0.3902  0.2125 -0.0587
  151SOL    HW1  762   1.013   0.747   1.356 -0.4761  2.6209  1.0727
  151SOL    HW2  763   1.150   0.703   1.307 -0.8891 -0.0496  2.1878
  152SOL     OW  764   1.059   0.143   0.207  0.0892 -0.0654 -0.5151
  152SOL    HW1  765   0.967   0.130   0.232 -0.3779 -0.1025 -2.1672
  152SOL    HW2  766   1.063   0.114   0.116  1.6187  0.4635 -0.6293
  153SOL     OW  767   1.484   0.309   1.577  0.3739 -0.0685 -0.1537
  153SOL    HW1  768   1.444   0.278   1.658  0.3607 -0.2409 -0.2257
  153SOL    HW2  769   1.500   0.402   1.592 -0.7583  0.1682 -0.4043
  154SOL     OW  770   0.376   1.963   1.225  0.4230 -0.1936  0.0374
  154SOL    HW1  771   0.294   1.965   1.176  0.2773  0.6718  0.3106
  154SOL    HW2  772   0.365   1.893   1.289 -0.6402  0.8497  1.0061
  155SOL     OW  773   1.093   4.934   0.809  0.5513  0.1502 -0.1685
  155SOL    HW1  774   1.096   4.851   0.762  2.3196 -0.5172  1.0750
  155SOL    HW2  775   1.070   4.910   0.899  0.9092  1.0325  0.1601
  156SOL     OW  776   1.376   2.591   0.805  0.1105 -0.1354 -0.2824
  156SOL    HW1  777   1.399   2.523   0.742 -2.4464 -0.9068 -0.4463
  156SOL    HW2  778   1.409   2.558   0.889  1.7824 -0.0138 -0.8613
  157SOL     OW  779   0.535   0.043   0.197  0.0362 -0.2307 -0.0797
  157SOL    HW1  780   0.505   0.105   0.264 -0.3800  0.0155 -0.4889
  157SOL    HW2  781   0.613   0.084   0.160 -1.0433  0.7423 -1.3288
  158SOL     OW  782   0.665   1.659   2.023 -0.0481  0.0137  0.4866
  158SOL    HW1  783   0.591   1.598   2.019 -0.7401  0.8638 -0.3729
  158SOL    HW2  784   0.724   1.623   2.088  0.0493 -2.1142 -0.7301
  159SOL     OW  785   0.183   1.272   1.669 -0.1559 -1.2823  0.0587
  159SOL    HW1  786   0.271   1.285   1.634 -0.2155 -1.7675 -0.2779
  159SOL    HW2  787   0.126   1.323   1.611 -0.0855 -0.8860  0.3375
  160SOL     OW  788   1.675   2.105   0.178  0.1450 -0.1221  0.4837
  160SOL    HW1  789   1.717   2.159   0.245  2.5409 -1.8833  0.4820
  160SOL    HW2  790   1.737   2.106   0.105 -0.7680 -1.1378 -0.3109
  161SOL     OW  791   2.202   1.926   1.757  0.0939  0.2843  0.1594
  161SOL    HW1  792   2.201   1.914   1.852  1.3159 -1.2026  0.0103
  161SOL    HW2  793   2.295   1.927   1.733 -0.2061 -1.1062 -1.1930
  162SOL     OW  794   1.521   2.225   1.153 -0.3468  0.2243  0.2105
  162SOL    HW1  795   1.522   2.230   1.249  0.7146 -0.6625  0.2492
  162SOL    HW2  796   1.434   2.191   1.132 -1.7203  3.2714  0.6932
  163SOL     OW  797   5.154   1.939   1.272  0.6316  0.2136  0.0408
  163SOL    HW1  798   5.125   2.030   1.260  1.1821  0.4386  0.3722
  163SOL    HW2  799   5.090   1.902   1.333  0.0381  0.1885 -0.5923
  164SOL     OW  800   0.689   2.232   1.756 -0.2314 -0.3415  0.1912
  164SOL    HW1  801   0.695   2.310   1.700 -0.2031 -0.8906 -0.5848
  164SOL    HW2  802   0.629   2.174   1.709 -0.7330 -0.5317  1.0702
  165SOL     OW  803   0.520   0.696   4.786  0.4107  0.0437 -0.5720
  165SOL    HW1  804   0.534   0.606   4.758 -1.6625 -0.4364 -0.1241
  165SOL    HW2  805   0.471   0.736   4.714 -0.1126  0.3532 -0.0445
  166SOL     OW  806   2.084   4.996   5.088 -0.1918 -0.2068 -0.4685
  166SOL    HW1  807   2.066   5.036   5.173 -0.5180  0.4475 -0.8448
  166SOL    HW2  808   2.053   5.059   5.024  0.8946 -0.2891 -1.0987
  167SOL     OW  809   1.421   1.842   1.145  0.4939 -0.4131 -0.2833
  167SOL    HW1  810   1.476   1.798   1.211 -0.2392 -1.4997 -0.3864
  167SOL    HW2  811   1.395   1.772   1.086 -1.2163  0.0491 -0.1022
  168SOL     OW  812   4.715   1.411   2.513  0.1085 -0.1999  0.3678
  168SOL    HW1  813   4.777   1.483   2.527  0.5246 -0.5857  0.5599
  168SOL    HW2  814   4.705   1.372   2.600  0.6172 -0.9542  0.0994
  169SOL     OW  815   1.472   1.322   0.803  0.2287  0.2182  0.2164
  169SOL    HW1  816   1.378   1.317   0.822  0.0954  1.1389 -0.1740
  169SOL    HW2  817   1.486   1.413   0.776  1.1971  0.0318  0.0867
  170SOL     OW  818   1.004   1.010   1.548 -0.4461 -0.0706  0.4181
  170SOL    HW1  819   0.951   0.978   1.474  0.0439 -0.7485  0.3525
  170SOL    HW2  820   1.022   0.931   1.600  1.8334 -0.1586 -0.4150
  171SOL     OW  821   0.318   1.723   4.863 -0.8178  0.8267 -0.1803
  171SOL    HW1  822   0.246   1.774   4.826 -0.7146 -0.3423 -2.0574
  171SOL    HW2  823   0.294   1.631   4.848 -0.3998  0.3243  1.9912
  172SOL     OW  824   1.667   1.654   0.869  0.9008 -0.0727 -0.2043
  172SOL    HW1  825   1.704   1.741   0.881 -0.6660  0.3846  1.4615
  172SOL    HW2  826   1.694   1.605   0.947  0.2011 -0.5153 -0.2342
  173SOL     OW  827   2.238   4.936   0.906  0.3302 -0.4973 -0.4882
  173SOL    HW1  828   2.248   5.026   0.875 -0.3662  0.0290  0.7537
  173SOL    HW2  829   2.143   4.925   0.919  0.1154 -2.3140 -3.2135
  174SOL     OW  830   4.940   0.291   0.077 -0.1015 -0.4001 -0.1291
  174SOL    HW1  831   4.961   0.384   0.080 -1.4464 -0.0555 -0.9832
  174SOL    HW2  832   5.003   0.255   0.014  1.0778 -0.2751  0.9472
  175SOL     OW  833   1.496   0.651   4.803 -0.7528 -0.2016 -0.1157
  175SOL    HW1  834   1.457   0.566   4.783 -1.2483 -0.1534  0.6162
  175SOL    HW2  835   1.483   0.661   4.897  1.0879 -0.2135  0.1426
  176SOL     OW  836   0.757   0.702   1.584  0.2245 -0.0085 -0.2125
  176SOL    HW1  837   0.750   0.607   1.597  1.8762 -0.2040 -0.5979
  176SOL    HW2  838   0.819   0.731   1.651  1.3676  0.4553 -1.4368
  177SOL     OW  839   1.008   0.620   5.072  0.0488  0.7574  0.2194
  177SOL    HW1  840   0.988   0.696   5.017  0.0795  0.1008 -0.7044
  177SOL    HW2  841   1.078   0.574   5.025 -1.2700 -0.8665 -0.1956
  178SOL     OW  842   2.028   1.450   4.538  0.1697  0.2200  0.3908
  178SOL    HW1  843   1.971   1.373   4.547  0.1971 -0.0238 -1.3072
  178SOL    HW2  844   2.060   1.466   4.626 -2.5994  0.4222  1.3986
  179SOL     OW  845   5.234   0.924   1.247 -0.3726 -0.3391 -0.5877
  179SOL    HW1  846   5.231   0.996   1.311  0.8519 -0.6571 -0.1557
  179SOL    HW2  847   5.155   0.873   1.265 -2.1418  1.7942 -1.9833
  180SOL     OW  848   0.697   1.011   0.860  0.1261 -0.5458  0.3620
  180SOL    HW1  849   0.616   1.003   0.810  1.4309  1.7764 -2.2004
  180SOL    HW2  850   0.693   1.098   0.898  0.3794 -1.3098  2.2040
  181SOL     OW  851   0.762   1.143   0.540 -0.1119 -0.3798  0.2457
  181SOL    HW1  852   0.731   1.231   0.561 -2.1112 -0.6036 -1.6583
  181SOL    HW2  853   0.691   1.085   0.568  0.0128 -1.1653 -1.0080
  182SOL     OW  854   0.901   4.029   1.262 -0.0125  0.1920 -0.1059
  182SOL    HW1  855   0.906   3.972   1.339  1.0081 -0.0894 -0.3758
  182SOL    HW2  856   0.908   3.969   1.188  1.9976  0.7429 -0.3875
  183SOL     OW  857   0.517   2.001   4.126  0.1769  0.3843  0.3122
  183SOL    HW1  858   0.452   2.011   4.196  1.1452 -0.5693  1.3875
  183SOL    HW2  859   0.483   2.051   4.053 -1.5154  0.3149  1.0415
  184SOL     OW  860   1.628   5.000   1.017 -0.4363  0.3218  0.0707
  184SOL    HW1  861   1.555   4.959   0.970  0.6596 -1.3963 -0.1870
  184SOL    HW2  862   1.595   5.012   1.107 -0.8115 -1.0960  0.1380
  185SOL     OW  863   4.828   1.623   0.100 -0.1707 -0.6236 -0.1288
  185SOL    HW1  864   4.742   1.641   0.062 -0.9464 -0.0644  1.8558
  185SOL    HW2  865   4.890   1.644   0.029 -1.5416  1.2080 -0.8187
  186SOL     OW  866   0.258   0.778   1.227 -0.1200  0.1183  0.1298
  186SOL    HW1  867   0.170   0.814   1.238 -0.0697 -0.0414  1.0842
  186SOL    HW2  868   0.254   0.691   1.268 -0.1744 -0.8798 -1.9288
  187SOL     OW  869   0.886   0.069   1.377 -0.1182  0.4113 -0.6968
  187SOL    HW1  870   0.857  -0.019   1.400  0.0311  0.1486 -1.5009
  187SOL    HW2  871   0.873   0.074   1.282 -0.5129  1.3936 -0.5976
  188SOL     OW  872   0.141   0.784   0.092  0.6430  0.4299 -0.4162
  188SOL    HW1  873   0.059   0.763   0.139  0.2721 -0.0167 -1.2572
  188SOL    HW2  874   0.185   0.848   0.148  0.5292 -0.6236  0.9049
  189SOL     OW  875   1.136   1.243   1.539  0.7742  0.1650 -0.2794
  189SOL    HW1  876   1.083   1.163   1.542 -2.4958  2.2385 -0.1513
  189SOL    HW2  877   1.172   1.243   1.451 -0.2767 -0.8086 -0.7407
  190SOL     OW  878   0.377   4.774   5.116 -0.1533  0.1317 -0.1680
  190SOL    HW1  879   0.309   4.835   5.089  0.3215  0.2166 -1.2206
  190SOL    HW2  880   0.432   4.824   5.176 -0.3741  0.4045 -0.1940
  191SOL     OW  881   1.155   1.104   0.336 -0.2752 -0.4279  0.4950
  191SOL    HW1  882   1.060   1.101   0.325  0.0626 -0.9413 -2.7612
  191SOL    HW2  883   1.182   1.184   0.292  0.8472 -0.5348  0.9654
  192SOL     OW  884   0.319   0.869   1.603  0.4999  0.3980  0.3863
  192SOL    HW1  885   0.365   0.838   1.525  0.2742  0.2062  0.3310
  192SOL    HW2  886   0.316   0.792   1.661 -0.2431  0.2580  0.1646
  193SOL     OW  887   1.152   1.694   1.314  0.6129  0.2021  0.3420
  193SOL    HW1  888   1.057   1.694   1.327  0.4500  0.9462 -0.8475
  193SOL    HW2  889   1.168   1.625   1.250  0.7086  1.1111 -0.6264
  194SOL     OW  890   5.127   1.121   1.854  0.1697  0.8399 -0.0260
  194SOL    HW1  891   5.119   1.216   1.845  0.4479  1.0846  2.1353
  194SOL    HW2  892   5.221   1.104   1.842  0.2448  0.9276  0.4552
  195SOL     OW  893   1.690   1.264   1.097 -0.3602 -0.2676 -0.5567
  195SOL    HW1  894   1.605   1.307   1.108  0.4857  1.1134  0.8050
  195SOL    HW2  895   1.669   1.176   1.066 -2.2690  0.1811 -0.5730
  196SOL     OW  896   0.495   2.119   1.554  0.3227  0.1962  0.2247
  196SOL    HW1  897   0.437   2.181   1.510  1.7196  1.6094  0.3260
  196SOL    HW2  898   0.439   2.044   1.574 -0.1957 -0.8376 -4.5631
  197SOL     OW  899   1.837   1.886   1.241 -0.4529  0.2957 -0.6500
  197SOL    HW1  900   1.916   1.834   1.260 -0.9414 -0.1560  0.1861
  197SOL    HW2  901   1.869   1.976   1.231 -0.2230  0.7314  3.2148
  198SOL     OW  902   1.423   1.357   1.110  0.5532  0.1103 -0.2081
  198SOL    HW1  903   1.494   1.406   1.150 -0.8174  0.6914  1.6047
  198SOL    HW2  904   1.358   1.423   1.087 -0.3444 -0.6164  0.1957
  199SOL     OW  905   0.466   0.967   0.079 -0.6443  0.4057  0.5133
  199SOL    HW1  906   0.460   1.058   0.109 -0.7704  0.1959  1.1457
  199SOL    HW2  907   0.469   0.916   0.160  2.0986  0.0081  0.1991
  200SOL     OW  908   1.154   0.015   1.398 -0.2279 -0.3715  0.3674
  200SOL    HW1  909   1.059   0.024   1.387 -0.2897  0.3375  1.4260
  200SOL    HW2  910   1.174   0.068   1.475  0.7195 -2.1791  1.4050
  201SOL     OW  911   1.313   1.216   1.332 -0.3236 -0.4430 -0.1720
  201SOL    HW1  912   1.364   1.263   1.266  1.3203 -0.4147  1.1068
  201SOL    HW2  913   1.305   1.127   1.297 -0.1767 -0.2227 -0.7850
  202SOL     OW  914   1.407   1.569   0.666  0.5083 -0.7313 -0.0902
  202SOL    HW1  915   1.343   1.640   0.655  1.0803 -0.0643  0.7709
  202SOL    HW2  916   1.487   1.602   0.625  1.2589 -0.1793  1.7452
  203SOL     OW  917   1.535   2.131   0.579 -0.3735  0.4978 -0.2543
  203SOL    HW1  918   1.475   2.086   0.518  1.0673 -0.6345 -0.8625
  203SOL    HW2  919   1.596   2.063   0.607 -0.0868  1.3744  1.2928
  204SOL     OW  920   4.955   1.280   1.648 -0.5014 -0.2840  0.2148
  204SOL    HW1  921   4.884   1.240   1.699  0.5201 -2.0765  0.2750
  204SOL    HW2  922   4.995   1.343   1.708 -0.5338 -0.9808  0.9747
  205SOL     OW  923   1.156   1.057   0.004 -0.2609  0.4810  0.0545
  205SOL    HW1  924   1.063   1.061  -0.018  0.1679  0.1220 -1.8941
  205SOL    HW2  925   1.189   0.980  -0.043  1.1768  1.0652  0.0762
  206SOL     OW  926   2.155   1.310   1.010 -0.1343  0.2944 -0.4755
  206SOL    HW1  927   2.096   1.322   0.936 -0.8971 -2.2376 -0.3562
  206SOL    HW2  928   2.101   1.329   1.087 -0.3873 -0.4972 -0.4433
  207SOL     OW  929   0.690   1.232   1.038  0.0923  0.8231 -0.2178
  207SOL    HW1  930   0.747   1.247   1.113 -0.4355 -3.1262  1.0967
  207SOL    HW2  931   0.601   1.242   1.074 -0.1991 -2.4043  0.1159
  208SOL     OW  932   0.274   1.338   0.655  0.2362 -0.5082 -0.8350
  208SOL    HW1  933   0.261   1.424   0.615 -1.5353  0.4678  1.6898
  208SOL    HW2  934   0.195   1.289   0.632  0.4513 -0.8783 -0.7963
  209SOL     OW  935   1.043   1.535   1.605 -0.4631 -0.2403 -0.1000
  209SOL    HW1  936   1.037   1.445   1.572  1.3737 -0.7447  0.8419
  209SOL    HW2  937   1.113   1.531   1.671  0.5511  2.1554 -0.9776
  210SOL     OW  938   1.675   0.232   1.073  0.5487  0.3693 -0.4432
  210SOL    HW1  939   1.581   0.226   1.091  0.6978 -0.2219  0.1808
  210SOL    HW2  940   1.685   0.192   0.987  0.3305 -0.2541 -0.1805
  211SOL     OW  941   5.218   5.107   0.356 -0.4944 -0.3708 -0.6116
  211SOL    HW1  942   5.127   5.124   0.331 -0.3874 -0.2699 -0.9309
  211SOL    HW2  943   5.270   5.164   0.300 -0.2361 -0.3796 -0.3818
  212SOL     OW  944   1.613   1.776   1.351  0.3807  0.2199  0.5882
  212SOL    HW1  945   1.674   1.839   1.313  0.5259  0.5823  1.3972
  212SOL    HW2  946   1.667   1.722   1.409 -0.3035  1.5701  2.5474
  213SOL     OW  947   1.095   0.560   0.832 -0.7214 -0.1114 -0.0374
  213SOL    HW1  948   1.016   0.569   0.779  0.1574  2.4987 -0.9938
  213SOL    HW2  949   1.086   0.627   0.900  0.1977 -0.4666  0.4421
  214SOL     OW  950   0.258   0.882   0.393  0.3968  0.2804 -0.0446
  214SOL    HW1  951   0.222   0.904   0.479  1.4819  0.1550  0.4602
  214SOL    HW2  952   0.222   0.948   0.334  0.7872  1.2439  0.7871
  215SOL     OW  953   1.028   4.906   1.095 -0.0545  0.3816 -0.0195
  215SOL    HW1  954   0.969   4.979   1.112 -0.3491  0.2765 -0.6196
  215SOL    HW2  955   1.025   4.854   1.176  0.3125  1.1287  0.4918
  216SOL     OW  956   1.510   4.193   1.049  0.4576  0.0573  0.8582
  216SOL    HW1  957   1.499   4.272   0.997  1.1238  0.8119  1.8509
  216SOL    HW2  958   1.504   4.122   0.985  1.7070  0.9864 -0.3390
  217SOL     OW  959   0.711   1.418   0.643  0.8875 -0.0097  0.2047
  217SOL    HW1  960   0.641   1.457   0.590  1.1539  2.0077  1.2833
  217SOL    HW2  961   0.675   1.415   0.732  0.6392 -2.8688  0.0497
  218SOL     OW  962   0.214   1.628   1.041 -0.6642 -0.0576  0.1788
  218SOL    HW1  963   0.204   1.593   1.130 -1.4600  0.8435  0.4548
  218SOL    HW2  964   0.169   1.712   1.043 -0.9326 -0.1565 -1.1653
  219SOL     OW  965   0.917   0.805   0.188 -0.0031  1.0003 -0.0312
  219SOL    HW1  966   0.893   0.837   0.101  0.6537 -0.3329 -0.7144
  219SOL    HW2  967   1.013   0.804   0.188 -0.0055  0.3945  0.4870
  220SOL     OW  968   0.898   1.071   0.306 -0.2399  0.2256 -0.2398
  220SOL    HW1  969   0.881   0.978   0.290  0.5182 -0.0276  0.4052
  220SOL    HW2  970   0.842   1.094   0.380  1.1533 -0.2602  0.9839
  221SOL     OW  971   1.829   0.130   1.272 -0.0289 -0.3139  0.5410
  221SOL    HW1  972   1.765   0.167   1.210  1.4417  0.5857 -0.4560
  221SOL    HW2  973   1.858   0.205   1.324  0.1312 -0.7497  1.0904
  222SOL     OW  974   0.037   0.487   4.497 -0.2738 -0.2584 -0.6847
  222SOL    HW1  975   0.026   0.444   4.412  2.2834  0.7145 -1.5290
  222SOL    HW2  976   0.064   0.417   4.556 -1.0474 -0.7334 -0.8772
  223SOL     OW  977   1.575   1.803   0.096  0.1756  0.1415  0.2050
  223SOL    HW1  978   1.544   1.721   0.057 -0.8109  0.8466 -0.5276
  223SOL    HW2  979   1.586   1.862   0.021  0.3768  0.8342  0.7766
  224SOL     OW  980   5.031   0.870   1.755 -0.0826 -0.2756  0.2455
  224SOL    HW1  981   5.048   0.944   1.814  0.2628 -0.2606  0.1239
  224SOL    HW2  982   5.031   0.793   1.812 -2.7801  0.0538  0.7669
  225SOL     OW  983   0.198   4.409   3.399  0.1020 -0.4157 -0.1516
  225SOL    HW1  984   0.122   4.454   3.435 -0.5494 -0.9288 -0.8678
  225SOL    HW2  985   0.267   4.422   3.464 -0.2532  1.0689 -0.0637
  226SOL     OW  986   4.162   0.094   3.145  0.1998 -0.3614  0.1035
  226SOL    HW1  987   4.076   0.130   3.125  0.9468  1.4126  0.0174
  226SOL    HW2  988   4.223   0.142   3.088  1.3775 -0.7996  0.9596
  227SOL     OW  989   0.394   2.107   3.282 -0.2202 -0.5331 -0.3756
  227SOL    HW1  990   0.480   2.080   3.251 -0.0464 -3.8340  2.6601
  227SOL    HW2  991   0.333   2.078   3.214  0.8532 -0.0182 -1.5737
  228SOL     OW  992   1.629   0.768   2.215 -0.1501  0.7368  0.0797
  228SOL    HW1  993   1.623   0.675   2.236 -0.0153  0.5002 -0.8745
  228SOL    HW2  994   1.541   0.803   2.232 -0.1231  0.5010  0.7174
  229SOL     OW  995   0.926   0.890   2.426  0.9934  0.2973  0.0423
  229SOL    HW1  996   0.838   0.925   2.412  1.0328  0.7730  0.9693
  229SOL    HW2  997   0.938   0.891   2.521  2.1573  0.6242 -0.0952
  230SOL     OW  998   0.691   0.782   2.240 -1.0913 -0.4355 -0.3190
  230SOL    HW1  999   0.690   0.877   2.232 -1.7898 -0.4836 -0.8238
  230SOL    HW2 1000   0.765   0.754   2.187 -0.0720 -0.0863  0.8899
  231SOL     OW 1001   0.474   2.371   3.133  0.6206  0.3328 -0.3521
  231SOL    HW1 1002   0.564   2.340   3.144  0.7085  1.3633  2.0572
  231SOL    HW2 1003   0.430   2.347   3.214 -1.2901 -0.0893 -1.4793
  232SOL     OW 1004   1.661   0.949   3.735  0.1574 -0.1714  0.1750
  232SOL    HW1 1005   1.700   0.956   3.822 -0.5829  0.3032  0.4729
  232SOL    HW2 1006   1.735   0.955   3.674  0.8999 -2.3204  0.8164
  233SOL     OW 1007   1.049   1.231   3.287 -0.0186 -0.2141  0.3713
  233SOL    HW1 1008   1.000   1.202   3.211 -0.8355 -0.6160  1.0494
  233SOL    HW2 1009   1.083   1.318   3.262 -1.2179  0.1446 -0.0323
  234SOL     OW 1010   1.316   0.952   3.378  0.2266 -0.2613 -0.2492
  234SOL    HW1 1011   1.336   0.895   3.452  0.0462  0.3333  0.2590
  234SOL    HW2 1012   1.326   1.041   3.412 -0.9925  0.0241 -0.6165
  235SOL     OW 1013   4.753   1.687   3.146 -0.2797  0.5433 -0.6700
  235SOL    HW1 1014   4.832   1.644   3.178 -0.9751 -0.1370  0.1523
  235SOL    HW2 1015   4.682   1.650   3.199 -1.2533  0.5449 -1.9433
  236SOL     OW 1016   1.161   2.134   2.730  0.1256 -0.0879  0.0152
  236SOL    HW1 1017   1.080   2.107   2.688 -0.3021 -3.2215  2.6707
  236SOL    HW2 1018   1.135   2.160   2.818  1.8430 -0.0309  0.5240
  237SOL     OW 1019   1.218   0.891   3.122  0.2353  0.0044 -0.6606
  237SOL    HW1 1020   1.126   0.873   3.143  0.5416  0.8328  1.4822
  237SOL    HW2 1021   1.256   0.920   3.204  1.9303  1.6321 -1.9753
  238SOL     OW 1022   1.625   0.802   2.932  0.0566  0.4582  0.1585
  238SOL    HW1 1023   1.606   0.883   2.978 -1.9401 -0.3391  0.8213
  238SOL    HW2 1024   1.615   0.824   2.840 -1.7632  0.6975  0.3840
  239SOL     OW 1025   0.156   1.034   1.795 -0.0059  0.0608  0.1968
  239SOL    HW1 1026   0.199   0.970   1.737 -1.0432  0.5659 -1.1604
  239SOL    HW2 1027   0.182   1.119   1.759 -0.4842  0.3786  0.6046
  240SOL     OW 1028   1.371   1.807   3.211  0.5822 -0.3175 -0.2593
  240SOL    HW1 1029   1.437   1.840   3.149 -0.9278  1.5044 -0.9636
  240SOL    HW2 1030   1.383   1.860   3.290  0.2750 -0.2858 -0.2320
  241SOL     OW 1031   0.499   1.675   2.524  0.2040 -0.5313 -0.2196
  241SOL    HW1 1032   0.426   1.641   2.576 -1.2584  1.3917 -0.9717
  241SOL    HW2 1033   0.479   1.768   2.513  1.8795 -0.3588 -1.9352
  242SOL     OW 1034   0.301   1.577   2.687 -0.1286  0.6319  0.3528
  242SOL    HW1 1035   0.334   1.487   2.687 -0.0969  0.6368 -0.5609
  242SOL    HW2 1036   0.224   1.574   2.743 -2.0266 -0.7043 -2.1942
  243SOL     OW 1037   0.304   2.226   2.959 -0.0184 -0.3344  0.5966
  243SOL    HW1 1038   0.358   2.279   3.017 -0.5851  0.0789  0.7444
  243SOL    HW2 1039   0.266   2.159   3.016  0.4078 -0.6785  0.4762
  244SOL     OW 1040   0.777   1.358   1.726 -0.6449 -0.4463  0.5381
  244SOL    HW1 1041   0.847   1.298   1.752 -0.3081 -0.0331  0.5968
  244SOL    HW2 1042   0.819   1.444   1.724 -0.3848 -0.5736 -2.3184
  245SOL     OW 1043   1.346   0.227   3.568 -0.0073 -0.4534 -0.2772
  245SOL    HW1 1044   1.432   0.220   3.609 -1.5239  0.1187  3.2036
  245SOL    HW2 1045   1.348   0.311   3.523  2.1616 -1.6876 -2.6115
  246SOL     OW 1046   0.744   0.808   2.720 -0.2795  0.0006 -0.3673
  246SOL    HW1 1047   0.676   0.870   2.694 -0.3669  0.0078 -0.1174
  246SOL    HW2 1048   0.824   0.860   2.724 -0.4346  0.1901  0.2848
  247SOL     OW 1049   1.585   1.669   1.983  0.0484 -0.0512  0.5255
  247SOL    HW1 1050   1.575   1.764   1.994 -0.7080 -0.1512  0.7488
  247SOL    HW2 1051   1.675   1.652   2.010  0.2881  0.6470  0.1906
  248SOL     OW 1052   4.855   1.620   1.223 -0.1757  0.3440  0.2085
  248SOL    HW1 1053   4.803   1.693   1.258 -1.9788 -0.5094 -0.6489
  248SOL    HW2 1054   4.863   1.560   1.297 -2.1144 -0.4421 -0.2135
  249SOL     OW 1055   2.029   0.778   2.835 -0.0626 -0.3820  0.4998
  249SOL    HW1 1056   2.038   0.699   2.781  0.2310 -0.0138  0.0097
  249SOL    HW2 1057   2.103   0.833   2.810  0.0458 -0.1889  1.2459
  250SOL     OW 1058   0.843   0.712   2.027  0.3571  0.3285  0.0929
  250SOL    HW1 1059   0.785   0.638   2.006 -0.7148  0.7986  1.3672
  250SOL    HW2 1060   0.820   0.778   1.962 -0.2098  0.3464  0.3100
  251SOL     OW 1061   0.860   0.082   3.394 -0.0689  0.3027  0.5055
  251SOL    HW1 1062   0.876   0.019   3.464 -0.7223 -0.5967 -0.1411
  251SOL    HW2 1063   0.877   0.168   3.434  1.5620 -0.3171  1.1814
  252SOL     OW 1064   0.757   1.594   2.445  0.0561  0.4534  0.0447
  252SOL    HW1 1065   0.792   1.615   2.532  0.7146  1.7474 -0.5226
  252SOL    HW2 1066   0.664   1.615   2.450  0.4461  2.2545 -0.1099
  253SOL     OW 1067   1.544   1.056   3.004 -0.2680  0.4263  0.2698
  253SOL    HW1 1068   1.596   1.135   3.002  0.0727  0.1893 -0.1841
  253SOL    HW2 1069   1.453   1.087   3.000 -0.1045  0.7298 -1.6922
  254SOL     OW 1070   0.774   1.207   2.805 -0.5148  0.3162  0.4374
  254SOL    HW1 1071   0.694   1.196   2.856 -0.3203 -1.3986  0.3797
  254SOL    HW2 1072   0.770   1.139   2.738  0.5425  0.8235 -0.1582
  255SOL     OW 1073   0.325   1.184   3.369 -0.4416  0.4557 -0.4103
  255SOL    HW1 1074   0.401   1.240   3.381 -0.0545  0.1195 -1.2274
  255SOL    HW2 1075   0.362   1.098   3.349 -0.9448 -1.0153  4.3020
  256SOL     OW 1076   1.865   1.278   2.062  0.6614  0.3222  0.6173
  256SOL    HW1 1077   1.844   1.323   2.143 -2.3412 -0.4591  0.3473
  256SOL    HW2 1078   1.853   1.185   2.081  1.1748  0.0356 -0.3723
  257SOL     OW 1079   0.545   1.707   3.365 -0.4368 -0.4467 -0.4585
  257SOL    HW1 1080   0.627   1.684   3.408 -0.6689  0.1106  0.2924
  257SOL    HW2 1081   0.571   1.763   3.292 -0.2977  1.7536  1.2140
  258SOL     OW 1082   0.505   0.318   3.586 -0.0272 -0.4358 -0.3062
  258SOL    HW1 1083   0.471   0.235   3.618 -1.3380 -0.1513 -0.9297
  258SOL    HW2 1084   0.572   0.343   3.650 -3.1067  0.5153  2.6586
  259SOL     OW 1085   1.717   1.353   3.274  0.8742 -0.4690 -0.3469
  259SOL    HW1 1086   1.739   1.307   3.193 -1.7033 -0.0329 -1.3485
  259SOL    HW2 1087   1.693   1.283   3.335  2.5521 -0.7815 -0.0292
  260SOL     OW 1088   1.062   1.863   2.463 -0.0672 -0.3376  0.4921
  260SOL    HW1 1089   1.143   1.903   2.493 -0.0669  0.3892 -0.4523
  260SOL    HW2 1090   1.088   1.805   2.392 -0.2383 -0.9388  0.9242
  261SOL     OW 1091   0.452   0.325   2.170 -0.0703  0.6083 -0.0224
  261SOL    HW1 1092   0.506   0.399   2.196  0.7680 -0.6565  1.9607
  261SOL    HW2 1093   0.497   0.248   2.206 -0.6754 -0.9397 -2.4022
  262SOL     OW 1094   1.449   0.650   2.654 -0.5687  0.0251  0.3306
  262SOL    HW1 1095   1.378   0.613   2.601  0.0761  1.0525 -1.3205
  262SOL    HW2 1096   1.465   0.736   2.615  2.2614 -0.5840  0.0010
  263SOL     OW 1097   1.588   0.706   1.930  0.3016  0.1031 -0.6438
  263SOL    HW1 1098   1.679   0.727   1.907  1.1905 -1.7047  1.1587
  263SOL    HW2 1099   1.587   0.704   2.025 -1.3064 -1.2951 -0.6706
  264SOL     OW 1100   0.750   1.193   4.223  0.1496 -0.1717 -0.1573
  264SOL    HW1 1101   0.824   1.133   4.230  0.5425  0.2314 -0.7634
  264SOL    HW2 1102   0.737   1.225   4.312  0.2448 -0.7863  0.0836
  265SOL     OW 1103   1.568   0.094   3.655 -0.1670  0.2197 -0.6293
  265SOL    HW1 1104   1.622   0.149   3.713 -1.7885  2.0561 -0.8041
  265SOL    HW2 1105   1.532   0.026   3.712  0.8967  0.0357 -0.1633
  266SOL     OW 1106   0.484   1.456   2.883 -0.0576  0.1113  0.5761
  266SOL    HW1 1107   0.525   1.542   2.896  0.3486 -0.0270  0.2202
  266SOL    HW2 1108   0.535   1.397   2.939  1.5822 -0.4560 -1.4675
  267SOL     OW 1109   0.731   0.827   3.028  0.7097  0.0671  0.1259
  267SOL    HW1 1110   0.660   0.858   2.973  0.3345 -0.6663  0.1822
  267SOL    HW2 1111   0.729   0.731   3.018  0.8087 -0.0546  1.1866
  268SOL     OW 1112   0.118   0.625   2.008 -0.5875 -0.0963 -0.8091
  268SOL    HW1 1113   0.048   0.560   2.017 -2.9720  2.5380  0.1739
  268SOL    HW2 1114   0.166   0.620   2.090 -0.7996 -0.5483 -0.7111
  269SOL     OW 1115   0.160   0.759   2.561  0.4041 -0.1169  0.1363
  269SOL    HW1 1116   0.107   0.735   2.485  1.4587 -0.5377 -0.4760
  269SOL    HW2 1117   0.245   0.719   2.544  0.4600 -0.7602  1.8462
  270SOL     OW 1118   5.200   0.452   3.262 -0.2539  0.1163 -0.1750
  270SOL    HW1 1119   5.108   0.426   3.249  0.2493 -1.4558 -0.6747
  270SOL    HW2 1120   5.224   0.499   3.182 -0.4949  0.1695 -0.2168
  271SOL     OW 1121   0.547   0.758   1.908 -0.5863 -0.9686  0.1140
  271SOL    HW1 1122   0.520   0.811   1.983 -0.4529 -0.4012 -0.2361
  271SOL    HW2 1123   0.619   0.808   1.869  0.2709 -1.9441  0.4275
  272SOL     OW 1124   1.744   0.082   4.630  0.4251 -0.3953 -0.0112
  272SOL    HW1 1125   1.677   0.039   4.577 -0.2900 -1.3082  1.5805
  272SOL    HW2 1126   1.697   0.153   4.675  0.4730 -1.1188  1.2136
  273SOL     OW 1127   1.607   1.023   1.921  0.0357 -0.0854  1.1555
  273SOL    HW1 1128   1.682   0.999   1.976 -0.1265  0.9261  1.8397
  273SOL    HW2 1129   1.547   0.949   1.929 -0.2499  0.2956  2.8584
  274SOL     OW 1130   0.968   1.444   2.870  0.3461  0.1224  0.4564
  274SOL    HW1 1131   0.926   1.359   2.852 -1.3429  0.9931  0.1458
  274SOL    HW2 1132   0.908   1.487   2.932  0.7264  1.4485 -0.0934
  275SOL     OW 1133   0.622   1.360   2.088  0.3696  0.0964 -0.4053
  275SOL    HW1 1134   0.605   1.432   2.149 -0.4841  0.0480 -0.5661
  275SOL    HW2 1135   0.716   1.347   2.091  0.5047  1.0724 -0.2010
  276SOL     OW 1136   0.018   1.456   2.521 -0.0810  0.1356  0.0257
  276SOL    HW1 1137  -0.008   1.364   2.528  1.3735 -0.1782  1.7412
  276SOL    HW2 1138   0.006   1.491   2.610 -0.3698  1.5314 -0.5488
  277SOL     OW 1139   2.100   0.551   2.585  0.2918 -0.1288  0.2133
  277SOL    HW1 1140   2.168   0.484   2.596 -0.0492 -0.5159  0.0239
  277SOL    HW2 1141   2.057   0.527   2.503 -0.3026 -0.0983  0.5120
  278SOL     OW 1142   1.487   1.693   3.513  0.2388 -0.3958 -0.1196
  278SOL    HW1 1143   1.436   1.769   3.485  1.2246  1.4542  2.8447
  278SOL    HW2 1144   1.533   1.665   3.434  0.8197  2.8873 -1.0498
  279SOL     OW 1145   0.400   1.852   2.249  0.7196  0.3344 -0.2113
  279SOL    HW1 1146   0.480   1.887   2.211  0.6726  1.2554  0.5150
  279SOL    HW2 1147   0.343   1.928   2.259  0.4357 -0.0216  0.9271
  280SOL     OW 1148   1.509   0.779   3.556  0.6899 -0.4739  0.6060
  280SOL    HW1 1149   1.541   0.828   3.632  0.5640 -0.1606  0.4567
  280SOL    HW2 1150   1.572   0.800   3.486 -0.6878  1.3289 -0.1034
  281SOL     OW 1151   1.035   0.744   3.565  0.1150 -0.3808 -0.3411
  281SOL    HW1 1152   0.967   0.690   3.525  0.8452 -1.5185 -0.0467
  281SOL    HW2 1153   1.118   0.706   3.534  0.6319  1.4936 -1.3828
  282SOL     OW 1154   0.876   2.084   1.410  0.0075 -0.2238  0.3464
  282SOL    HW1 1155   0.956   2.036   1.390  0.1337 -0.7034  1.9626
  282SOL    HW2 1156   0.809   2.016   1.417 -0.3905  0.1075 -0.2396
  283SOL     OW 1157   0.669   0.715   3.716  0.1254  0.2571  0.5964
  283SOL    HW1 1158   0.576   0.735   3.723  0.1148  0.8326 -1.0020
  283SOL    HW2 1159   0.713   0.793   3.749  0.0379  0.0360  1.2318
  284SOL     OW 1160   1.309   0.815   1.580 -0.1302  0.1616  0.1755
  284SOL    HW1 1161   1.312   0.771   1.665 -1.0542 -0.2272  0.0112
  284SOL    HW2 1162   1.305   0.743   1.516 -1.6378  0.4754 -0.0970
  285SOL     OW 1163   5.050   1.410   2.333 -0.3018  0.7165 -0.2563
  285SOL    HW1 1164   5.095   1.445   2.257 -1.3296 -1.7818 -2.0990
  285SOL    HW2 1165   5.098   1.445   2.408  1.1460  2.6861 -2.0481
  286SOL     OW 1166   0.935   4.525   2.283 -0.3183  0.2180 -0.3633
  286SOL    HW1 1167   0.954   4.432   2.277  1.3110  0.5953 -1.5597
  286SOL    HW2 1168   0.954   4.549   2.373 -1.8207 -0.8103  0.2417
  287SOL     OW 1169   4.722   1.405   3.333 -0.1580  0.0676 -0.1033
  287SOL    HW1 1170   4.634   1.380   3.307  0.7199  0.0577 -3.3072
  287SOL    HW2 1171   4.777   1.330   3.309  1.1661  1.3586 -1.2778
  288SOL     OW 1172   0.639   1.738   2.828 -0.2785 -0.0174 -0.3489
  288SOL    HW1 1173   0.573   1.804   2.810  2.2351  2.7544  0.2099
  288SOL    HW2 1174   0.691   1.733   2.747  1.1911  0.7109  0.5213
  289SOL     OW 1175   0.208   1.374   2.935  0.0845  0.7197 -0.7266
  289SOL    HW1 1176   0.168   1.290   2.956 -0.4424  1.1015 -0.1658
  289SOL    HW2 1177   0.295   1.352   2.902 -0.5077 -0.1051 -1.7461
  290SOL     OW 1178   1.997   0.313   3.357  0.0537 -0.1497 -0.1108
  290SOL    HW1 1179   2.078   0.263   3.345  0.1589 -0.0216  0.0572
  290SOL    HW2 1180   1.935   0.274   3.295  0.4259  0.1507 -0.6728
  291SOL     OW 1181   0.295   0.782   2.188  0.0980 -0.0249 -0.2423
  291SOL    HW1 1182   0.365   0.840   2.158 -1.5663  3.0534  1.5715
  291SOL    HW2 1183   0.216   0.819   2.149 -0.8083 -2.1177 -0.4220
  292SOL     OW 1184   0.698   0.326   2.918 -0.1151 -0.0029  1.4255
  292SOL    HW1 1185   0.681   0.419   2.902  1.3800 -0.4317 -3.5659
  292SOL    HW2 1186   0.612   0.284   2.910 -0.4514  0.6844  1.4167
  293SOL     OW 1187   0.843   1.606   2.202 -0.0832  0.1968 -0.7887
  293SOL    HW1 1188   0.917   1.663   2.223  0.4239 -0.4786 -0.7372
  293SOL    HW2 1189   0.802   1.588   2.287  0.5150 -0.5490 -0.6550
  294SOL     OW 1190   1.688   0.585   4.079 -0.2088 -0.1609 -0.4368
  294SOL    HW1 1191   1.763   0.536   4.113 -0.6599  0.7618  1.9999
  294SOL    HW2 1192   1.630   0.518   4.043  0.7911 -1.0815 -0.3625
  295SOL     OW 1193   1.793   1.019   2.153  0.0928  0.2751  0.1281
  295SOL    HW1 1194   1.729   0.974   2.208  0.3964 -0.4646 -0.1161
  295SOL    HW2 1195   1.862   0.954   2.139  2.5944  2.1047  3.1944
  296SOL     OW 1196   1.425   1.301   2.597 -0.1898 -0.5355 -0.2683
  296SOL    HW1 1197   1.488   1.229   2.596  0.3151 -0.1105  0.3604
  296SOL    HW2 1198   1.473   1.375   2.559 -1.0566 -0.8057 -1.9546
  297SOL     OW 1199   1.208   4.803   2.046  0.1807 -0.4584 -0.4483
  297SOL    HW1 1200   1.200   4.714   2.080  1.0790 -0.5328 -0.4202
  297SOL    HW2 1201   1.127   4.847   2.073 -0.0732 -1.1411 -0.0999
  298SOL     OW 1202   0.779   0.921   1.852  0.1064  0.1229 -0.5017
  298SOL    HW1 1203   0.728   1.001   1.862 -0.1860 -0.1892  0.4870
  298SOL    HW2 1204   0.866   0.944   1.886  0.2487  0.2582 -0.9564
  299SOL     OW 1205   0.457   5.051   2.549  0.3607  0.3564  0.3342
  299SOL    HW1 1206   0.527   5.116   2.553  0.0963  0.7851 -1.5886
  299SOL    HW2 1207   0.501   4.968   2.567  1.7103  0.4094 -2.4195
  300SOL     OW 1208   0.716   1.060   2.218  0.5736 -0.8737  0.0112
  300SOL    HW1 1209   0.782   1.123   2.191 -0.7729 -0.5960 -2.7602
  300SOL    HW2 1210   0.665   1.106   2.284 -0.4147  0.9902 -2.0023
  301SOL     OW 1211   0.923   0.352   3.486  0.8458  0.3377  0.2250
  301SOL    HW1 1212   0.908   0.436   3.442  1.2999  0.3941  0.1741
  301SOL    HW2 1213   0.999   0.367   3.542 -0.7954  0.7789  2.4199
  302SOL     OW 1214   1.418   1.707   2.331 -0.2756  1.1148 -0.2252
  302SOL    HW1 1215   1.375   1.770   2.273 -0.6609  1.7456  0.7376
  302SOL    HW2 1216   1.441   1.634   2.274 -1.9106  1.1220 -0.9227
  303SOL     OW 1217   5.230   1.171   2.563  0.0049  0.6118  0.1378
  303SOL    HW1 1218   5.284   1.105   2.607 -0.7901 -0.7038 -0.8435
  303SOL    HW2 1219   5.141   1.140   2.572 -0.3276  1.2562 -0.8454
  304SOL     OW 1220   1.114   2.138   1.871  0.1156  0.2639  0.2286
  304SOL    HW1 1221   1.191   2.126   1.816  0.9888 -0.8028  1.6514
  304SOL    HW2 1222   1.048   2.176   1.813  0.6764 -1.8116 -1.8253
  305SOL     OW 1223   0.465   0.375   1.546 -0.5373  0.0131 -0.3123
  305SOL    HW1 1224   0.394   0.364   1.610 -0.5465 -2.2706 -0.6586
  305SOL    HW2 1225   0.424   0.418   1.471 -1.3234 -0.4001 -0.1233
  306SOL     OW 1226   4.982   1.273   3.184 -0.4303  0.0685 -0.5165
  306SOL    HW1 1227   4.985   1.258   3.090 -0.2033  1.9938 -0.8234
  306SOL    HW2 1228   5.037   1.204   3.221  0.7996  0.2885 -1.9111
  307SOL     OW 1229   0.402   0.892   3.319  0.0607  0.3382 -0.1239
  307SOL    HW1 1230   0.413   0.827   3.388 -1.2538  1.4756  1.2008
  307SOL    HW2 1231   0.373   0.842   3.243  0.4748 -0.8036  0.4654
  308SOL     OW 1232   0.936   1.159   2.561  0.4069  0.4415 -0.1558
  308SOL    HW1 1233   1.031   1.168   2.557  0.5215  0.3322  1.7842
  308SOL    HW2 1234   0.903   1.220   2.495  1.7808  1.3966  0.0250
  309SOL     OW 1235   0.887   0.321   2.646 -0.1456 -0.1368  0.1503
  309SOL    HW1 1236   0.924   0.233   2.659 -0.0813  0.0336  1.1463
  309SOL    HW2 1237   0.912   0.369   2.724 -1.6901  0.2633  0.4126
  310SOL     OW 1238   2.281   0.864   2.415 -0.0689 -0.1700 -0.1591
  310SOL    HW1 1239   2.293   0.958   2.400 -0.3314  0.1362  1.4677
  310SOL    HW2 1240   2.369   0.829   2.426  0.0193 -0.0837 -0.5941
  311SOL     OW 1241   1.272   0.634   3.521 -0.0580 -0.3335  0.5001
  311SOL    HW1 1242   1.277   0.575   3.446  1.1314 -0.3427  0.5845
  311SOL    HW2 1243   1.350   0.689   3.515 -0.0568 -0.1900  1.6035
  312SOL     OW 1244   0.932   0.631   2.340  0.0112 -0.0951 -0.9080
  312SOL    HW1 1245   0.936   0.724   2.365  2.1873  0.2841 -2.5228
  312SOL    HW2 1246   0.874   0.592   2.405  0.1031  2.1479  0.6042
  313SOL     OW 1247   5.193   1.689   1.690 -0.2893  0.2047  0.1344
  313SOL    HW1 1248   5.273   1.643   1.716  0.5544  1.8329  0.4826
  313SOL    HW2 1249   5.214   1.730   1.607 -1.0726 -0.1214 -0.2309
  314SOL     OW 1250   1.609   1.280   1.971  0.0700 -0.0822  0.8135
  314SOL    HW1 1251   1.598   1.199   1.921  0.0991  0.0245  0.6381
  314SOL    HW2 1252   1.693   1.268   2.016  0.2307 -0.0139  0.5354
  315SOL     OW 1253   0.924   1.210   2.105 -0.1293  0.3297  0.2542
  315SOL    HW1 1254   0.955   1.243   2.021  0.3191  1.2632  0.7833
  315SOL    HW2 1255   0.945   1.117   2.104 -1.9298 -0.0805 -1.4933
  316SOL     OW 1256   1.116   0.978   2.280  0.3656  0.4610  0.2060
  316SOL    HW1 1257   1.135   1.062   2.322 -1.7020  1.4712 -0.7937
  316SOL    HW2 1258   1.047   0.940   2.334  0.3377  0.0325 -0.1369
  317SOL     OW 1259   1.031   1.825   3.738 -0.5719  0.5648  0.5597
  317SOL    HW1 1260   0.950   1.860   3.701 -1.7768 -0.3424  2.2802
  317SOL    HW2 1261   1.019   1.730   3.737  1.4065  0.2958 -1.2116
  318SOL     OW 1262   1.537   1.775   2.914 -0.5160  0.3430  0.5675
  318SOL    HW1 1263   1.527   1.828   2.835 -0.3845  1.3127  1.1906
  318SOL    HW2 1264   1.448   1.751   2.939 -0.3853 -3.0565 -1.9109
  319SOL     OW 1265   1.271   1.119   4.173  0.2449  0.2671  0.9802
  319SOL    HW1 1266   1.262   1.214   4.173  2.3039  0.4799  1.8859
  319SOL    HW2 1267   1.315   1.099   4.090  0.5324  0.1878  1.1503
  320SOL     OW 1268   1.865   0.938   3.924  0.2833 -0.4341 -0.6012
  320SOL    HW1 1269   1.929   0.936   3.853  3.3821  2.6427  1.9282
  320SOL    HW2 1270   1.901   0.878   3.990 -0.1211  0.2813  0.2810
  321SOL     OW 1271   1.882   1.018   3.058  0.0746 -0.8001  0.6011
  321SOL    HW1 1272   1.962   0.975   3.029  0.0768  0.2804 -1.0372
  321SOL    HW2 1273   1.812   0.971   3.013 -0.0435 -0.2387  0.1944
  322SOL     OW 1274   0.136   0.363   2.978  0.9680 -0.1277  0.0089
  322SOL    HW1 1275   0.163   0.272   2.988  0.2295 -0.1869  1.5918
  322SOL    HW2 1276   0.168   0.407   3.057 -1.5693  0.2633  0.8722
  323SOL     OW 1277   2.030   1.521   3.500 -0.1267  0.2161 -0.1120
  323SOL    HW1 1278   2.011   1.579   3.574 -3.2639 -1.0238  0.1599
  323SOL    HW2 1279   1.991   1.565   3.424 -0.4930 -0.4386 -0.3062
  324SOL     OW 1280   1.233   1.253   2.026  0.5410  0.1792  0.1766
  324SOL    HW1 1281   1.193   1.291   2.104  1.6935  1.3892  0.2066
  324SOL    HW2 1282   1.312   1.306   2.011  0.9583 -0.7671 -1.1313
  325SOL     OW 1283   4.848   1.157   3.509 -0.5794 -0.5534  0.3454
  325SOL    HW1 1284   4.907   1.227   3.538 -0.0145 -1.6226  1.8921
  325SOL    HW2 1285   4.778   1.157   3.575 -0.9650 -0.9578 -0.0629
  326SOL     OW 1286   0.830   0.586   3.359  0.4814  0.2554 -0.5683
  326SOL    HW1 1287   0.818   0.538   3.277 -2.7347 -0.9778  0.5287
  326SOL    HW2 1288   0.742   0.615   3.383  1.9347  4.1936  0.3564
  327SOL     OW 1289   0.068   1.616   3.370  0.4973  0.1414 -0.8028
  327SOL    HW1 1290   0.139   1.647   3.425  0.5225 -0.9927 -0.1850
  327SOL    HW2 1291   0.073   1.521   3.375 -0.0926  0.0334 -2.0018
  328SOL     OW 1292   0.314   1.626   3.494  0.5754 -0.2776 -0.4366
  328SOL    HW1 1293   0.335   1.610   3.586  0.7469  2.0921 -0.0226
  328SOL    HW2 1294   0.393   1.667   3.458 -0.0474  0.2610 -1.2251
  329SOL     OW 1295   0.396   1.215   2.097 -0.2140 -0.2336  0.3962
  329SOL    HW1 1296   0.476   1.264   2.080 -0.0814 -1.0241 -1.3658
  329SOL    HW2 1297   0.348   1.268   2.160 -0.2479  2.3476 -1.7283
  330SOL     OW 1298   1.906   1.143   2.490 -0.1261  0.3042  0.6987
  330SOL    HW1 1299   1.914   1.146   2.585  0.0162 -1.4340  0.7641
  330SOL    HW2 1300   1.984   1.096   2.460  0.6813  2.3027 -0.4270
  331SOL     OW 1301   1.073   1.730   2.860 -0.3845  0.2105 -0.4393
  331SOL    HW1 1302   1.153   1.781   2.848  0.2465 -0.5411  0.4177
  331SOL    HW2 1303   1.095   1.643   2.824 -0.9330  0.0935 -0.4999
  332SOL     OW 1304   2.307   0.782   3.538  0.4353  0.9310 -0.2328
  332SOL    HW1 1305   2.221   0.742   3.552  0.5677  1.8331  3.8838
  332SOL    HW2 1306   2.367   0.708   3.525 -0.0977 -0.0183  2.4517
  333SOL     OW 1307   0.073   1.596   3.079 -0.3529  0.4642 -0.3105
  333SOL    HW1 1308   0.138   1.528   3.061 -0.6338  0.2597 -0.5659
  333SOL    HW2 1309   0.070   1.603   3.174  0.8703  1.2751 -0.3278
  334SOL     OW 1310   1.194   0.826   2.859 -0.5981  0.1576  0.2651
  334SOL    HW1 1311   1.215   0.889   2.928  0.7493 -0.6928  0.6624
  334SOL    HW2 1312   1.228   0.742   2.892  0.9217 -0.0856 -1.8005
  335SOL     OW 1313   1.787   1.268   3.529 -0.3761 -0.3485  0.2857
  335SOL    HW1 1314   1.797   1.298   3.619  3.3239 -2.0858  0.5625
  335SOL    HW2 1315   1.829   1.336   3.476 -1.3918  0.0435 -0.0283
  336SOL     OW 1316   0.951   4.592   2.549 -0.1610  0.3380  0.8068
  336SOL    HW1 1317   0.937   4.686   2.539 -1.0516  0.0047 -1.3490
  336SOL    HW2 1318   0.930   4.574   2.641 -2.9022  1.7456  0.4984
  337SOL     OW 1319   0.850   4.666   4.197  0.3644  0.2842 -0.1536
  337SOL    HW1 1320   0.802   4.713   4.129  0.5482  0.6376 -0.0386
  337SOL    HW2 1321   0.853   4.575   4.165  0.4727  0.4515 -0.6287
  338SOL     OW 1322   0.402   1.923   2.840 -0.4279  0.8145 -0.6427
  338SOL    HW1 1323   0.320   1.879   2.860 -0.0184  0.8764  1.2605
  338SOL    HW2 1324   0.414   1.986   2.911  1.2799  0.7895 -0.8703
  339SOL     OW 1325   1.025   1.518   3.435  0.3397 -0.2924  0.0138
  339SOL    HW1 1326   1.077   1.555   3.364  0.4619  2.9271  1.6765
  339SOL    HW2 1327   1.091   1.486   3.498  0.2397 -1.0860 -0.2745
  340SOL     OW 1328   0.808   0.345   2.049  0.4884  0.6870 -0.0811
  340SOL    HW1 1329   0.767   0.364   2.133  0.4221 -0.7468  0.2210
  340SOL    HW2 1330   0.754   0.392   1.985 -0.1281  0.8641  0.5617
  341SOL     OW 1331   0.942   4.267   2.912  0.0494  0.4515 -0.1832
  341SOL    HW1 1332   0.937   4.177   2.879 -0.9137  0.5377 -0.2952
  341SOL    HW2 1333   0.925   4.258   3.006  2.5372  0.2336  0.2641
  342SOL     OW 1334   4.950   0.814   2.857  0.4997 -0.0443  0.6035
  342SOL    HW1 1335   4.868   0.851   2.889 -0.6787 -1.5102 -0.6571
  342SOL    HW2 1336   5.018   0.873   2.891 -0.9172  0.1280  3.2255
  343SOL     OW 1337   1.223   1.111   2.661  0.1073 -0.5874  0.1098
  343SOL    HW1 1338   1.242   1.077   2.748 -1.0041 -0.0165  0.5773
  343SOL    HW2 1339   1.248   1.203   2.665  0.5704 -0.6875 -0.3491
  344SOL     OW 1340   2.148   0.493   4.457  0.2698  0.4051  0.2884
  344SOL    HW1 1341   2.158   0.583   4.424 -0.4631  1.0365  1.7329
  344SOL    HW2 1342   2.235   0.454   4.449  0.5171  1.1412 -0.6545
  345SOL     OW 1343   0.252   0.495   2.237  0.0216 -0.4003  0.5697
  345SOL    HW1 1344   0.307   0.569   2.262  1.3380 -0.8624 -0.9186
  345SOL    HW2 1345   0.310   0.436   2.189 -1.5036 -1.4076 -0.0989
  346SOL     OW 1346   1.319   1.011   2.010 -0.2444  0.3537  0.2826
  346SOL    HW1 1347   1.262   1.085   2.032  0.9197  0.5255  2.9067
  346SOL    HW2 1348   1.405   1.036   2.043  0.3892 -1.7642  0.3149
  347SOL     OW 1349   1.199   1.590   3.249 -0.3562  0.8158  0.3260
  347SOL    HW1 1350   1.220   1.530   3.177 -0.0960 -0.2180  1.2600
  347SOL    HW2 1351   1.266   1.658   3.244  0.2242  0.2360  0.1831
  348SOL     OW 1352   1.965   1.769   3.686  0.0266  0.5398  0.0253
  348SOL    HW1 1353   2.037   1.730   3.736  0.7501  0.5826 -0.9751
  348SOL    HW2 1354   1.893   1.774   3.749  0.3796 -1.0237  0.5856
  349SOL     OW 1355   0.581   1.580   3.697 -0.5846  0.2117  0.0315
  349SOL    HW1 1356   0.556   1.618   3.781  1.1679 -1.7233  1.5010
  349SOL    HW2 1357   0.606   1.490   3.718  1.6573  0.2433 -2.2482
  350SOL     OW 1358   1.095   0.477   3.679  0.3013  0.0402  0.4246
  350SOL    HW1 1359   1.171   0.535   3.677 -0.0907  0.5366 -0.3863
  350SOL    HW2 1360   1.092   0.444   3.769  0.7888  0.9272  0.7727
  351SOL     OW 1361   1.144   0.559   1.522  0.0893 -0.1278  0.5342
  351SOL    HW1 1362   1.127   0.489   1.585 -0.2715 -0.4804  0.0440
  351SOL    HW2 1363   1.213   0.525   1.466 -1.4318 -0.8681 -0.9249
  352SOL     OW 1364   1.477   0.918   1.232 -0.6351 -0.7992  0.6190
  352SOL    HW1 1365   1.488   0.938   1.325  0.2895 -1.7501  0.7208
  352SOL    HW2 1366   1.543   0.971   1.188  0.1734 -1.7387  0.6770
  353SOL     OW 1367   1.513   1.237   2.286  0.4671  0.0912 -0.2670
  353SOL    HW1 1368   1.499   1.172   2.354  1.3275 -1.9210 -1.9519
  353SOL    HW2 1369   1.603   1.266   2.297 -0.3856  2.2430  1.4749
  354SOL     OW 1370   0.518   1.490   2.331 -0.0608 -0.2171 -0.6208
  354SOL    HW1 1371   0.433   1.459   2.301 -0.0041 -2.3235  1.2866
  354SOL    HW2 1372   0.498   1.557   2.395 -0.2349  0.9297 -1.8551
  355SOL     OW 1373   5.085   1.064   2.961 -0.1252 -0.1745 -0.5050
  355SOL    HW1 1374   5.010   1.119   2.938 -1.0087 -0.9087  0.5664
  355SOL    HW2 1375   5.161   1.120   2.947 -0.9582  1.0558 -0.1966
  356SOL     OW 1376   1.710   0.580   0.044 -0.0756  0.6265  0.2845
  356SOL    HW1 1377   1.779   0.602   0.108  0.6717  1.0954 -0.6576
  356SOL    HW2 1378   1.758   0.550  -0.033 -0.9529  0.5778 -0.2475
  357SOL     OW 1379   1.337   0.160   3.941  0.5142 -0.1285 -0.0666
  357SOL    HW1 1380   1.339   0.089   4.005 -1.5032  0.9928  1.3052
  357SOL    HW2 1381   1.299   0.121   3.863  0.4470 -0.8361  0.3169
  358SOL     OW 1382   0.673   1.110   1.538  0.0738  0.8068  0.2301
  358SOL    HW1 1383   0.718   1.035   1.499  0.3067  0.2858  1.4461
  358SOL    HW2 1384   0.735   1.145   1.602 -0.2471  1.6923  0.0649
  359SOL     OW 1385   5.152   1.742   2.794 -0.0279  0.1338 -0.2033
  359SOL    HW1 1386   5.144   1.760   2.700  0.0837 -0.2829 -0.2944
  359SOL    HW2 1387   5.189   1.654   2.798 -1.3052 -0.3903  0.2461
  360SOL     OW 1388   5.133   2.112   2.646  0.1554  0.1836  0.0653
  360SOL    HW1 1389   5.094   2.089   2.730  0.6262  0.6902  0.4191
  360SOL    HW2 1390   5.097   2.198   2.625 -0.6221 -0.3093 -0.6587
  361SOL     OW 1391   1.143   0.388   3.114 -0.2183  0.4432 -0.2892
  361SOL    HW1 1392   1.236   0.412   3.108 -0.2721  0.7504  0.1247
  361SOL    HW2 1393   1.133   0.352   3.202 -0.4484  0.2218 -0.4073
  362SOL     OW 1394   0.544   1.014   2.638  0.0031 -0.2285 -0.1488
  362SOL    HW1 1395   0.540   1.091   2.581  0.2303 -1.8811 -2.4743
  362SOL    HW2 1396   0.464   1.018   2.690  0.0352  1.5870 -0.2123
  363SOL     OW 1397   0.754   0.391   4.412 -0.6162  0.2260 -0.7291
  363SOL    HW1 1398   0.804   0.456   4.459 -0.2121 -0.0697 -0.7505
  363SOL    HW2 1399   0.665   0.426   4.409 -1.4922 -1.3658  3.3463
  364SOL     OW 1400   1.983   0.733   4.088 -0.0177 -0.0232  0.3696
  364SOL    HW1 1401   2.046   0.666   4.059  0.3278  0.5765 -0.2791
  364SOL    HW2 1402   1.906   0.684   4.115  0.3696 -0.7094  0.2317
  365SOL     OW 1403   0.926   1.993   2.032 -0.6603  0.1427 -0.5543
  365SOL    HW1 1404   0.883   2.072   1.999  1.8389  2.0102  0.4733
  365SOL    HW2 1405   1.005   1.985   1.978  0.1100 -0.5116  0.6542
  366SOL     OW 1406   1.884   0.852   3.309  0.1959  0.1628 -0.1439
  366SOL    HW1 1407   1.917   0.771   3.346  0.8164  0.6144  0.3019
  366SOL    HW2 1408   1.943   0.873   3.237 -0.0248  0.1634 -0.3271
  367SOL     OW 1409   0.722   1.077   3.305 -0.0540  0.1482  0.0135
  367SOL    HW1 1410   0.800   1.076   3.360  1.4342 -0.3261 -2.0415
  367SOL    HW2 1411   0.666   1.008   3.341  0.0139  1.1658  2.1152
  368SOL     OW 1412   0.952   0.846   3.171  0.7286 -0.1814 -0.9561
  368SOL    HW1 1413   0.948   0.772   3.232  1.8277 -0.1707 -0.8511
  368SOL    HW2 1414   0.864   0.851   3.133  0.1232 -0.3685  0.4043
  369SOL     OW 1415   0.799   2.405   2.626  0.7445 -0.3874  0.1761
  369SOL    HW1 1416   0.788   2.428   2.534  0.4346  0.8808  0.5145
  369SOL    HW2 1417   0.719   2.357   2.648  0.3416  0.2199  0.0527
  370SOL     OW 1418   0.256   1.392   2.265 -0.1587 -0.7566 -0.2483
  370SOL    HW1 1419   0.227   1.480   2.243 -1.0995 -1.1766 -0.6792
  370SOL    HW2 1420   0.176   1.345   2.289  0.4069 -1.3265  0.5545
  371SOL     OW 1421   0.509   0.079   3.736 -0.0569 -0.4350 -0.4691
  371SOL    HW1 1422   0.584   0.026   3.762 -0.8694 -2.1855 -1.5797
  371SOL    HW2 1423   0.437   0.049   3.792 -0.8065 -1.3614 -1.8861
  372SOL     OW 1424   0.807   1.383   3.411  0.2078 -0.2353  0.0038
  372SOL    HW1 1425   0.833   1.298   3.375  0.6003 -0.3614  0.5752
  372SOL    HW2 1426   0.887   1.436   3.407  0.4344 -0.4509  1.2622
  373SOL     OW 1427   1.558   0.561   1.686  0.2367 -0.0746  1.0225
  373SOL    HW1 1428   1.573   0.563   1.780  2.8479 -1.5965  0.6952
  373SOL    HW2 1429   1.621   0.623   1.650 -0.7298  0.4804  0.2656
  374SOL     OW 1430   1.215   1.412   2.978 -0.1340 -0.6733 -0.7629
  374SOL    HW1 1431   1.135   1.409   2.924 -0.5837  0.5751 -0.1956
  374SOL    HW2 1432   1.280   1.452   2.922 -1.2075  2.7612  0.2930
  375SOL     OW 1433   1.013   2.215   3.454 -0.0513  0.0492 -0.0649
  375SOL    HW1 1434   0.974   2.277   3.516 -0.5428  0.1017 -0.4191
  375SOL    HW2 1435   1.051   2.271   3.386  0.8489  0.0042  0.4002
  376SOL     OW 1436   0.167   2.070   2.652  0.4804 -0.2006  0.1502
  376SOL    HW1 1437   0.080   2.110   2.648  0.0675 -0.8836  1.8408
  376SOL    HW2 1438   0.213   2.121   2.719  0.2633 -1.9286  1.6527
  377SOL     OW 1439   1.140   1.684   4.484  0.1822 -0.2708 -0.2927
  377SOL    HW1 1440   1.111   1.684   4.393 -0.0056 -0.4291 -0.2343
  377SOL    HW2 1441   1.233   1.705   4.480  0.3701 -1.1440 -0.5887
  378SOL     OW 1442   1.721   0.862   2.682  0.0110 -0.3125  0.6270
  378SOL    HW1 1443   1.812   0.878   2.707 -0.2097  0.7286  0.7907
  378SOL    HW2 1444   1.726   0.829   2.593  0.3362  3.1756 -0.7125
  379SOL     OW 1445   1.176   2.228   1.457  0.2275 -0.3191  0.3656
  379SOL    HW1 1446   1.267   2.200   1.466  0.2054 -1.0436 -1.4696
  379SOL    HW2 1447   1.128   2.148   1.435 -1.2637 -0.3938  3.5951
  380SOL     OW 1448   0.214   2.133   4.304 -0.4511  0.0146  0.2763
  380SOL    HW1 1449   0.164   2.063   4.346 -2.7528  2.3349  1.5244
  380SOL    HW2 1450   0.270   2.167   4.374 -0.1047  0.1196 -0.0524
  381SOL     OW 1451   2.299   1.071   3.466  0.8460  0.1029  0.2770
  381SOL    HW1 1452   2.314   0.978   3.452  1.0231  0.3106 -0.9758
  381SOL    HW2 1453   2.229   1.074   3.531  1.4246 -0.8904  0.9709
  382SOL     OW 1454   0.853   1.677   3.003 -0.5408  0.7721  0.1779
  382SOL    HW1 1455   0.787   1.697   2.937 -0.0464  0.3738 -0.4364
  382SOL    HW2 1456   0.936   1.705   2.965 -0.1538 -0.1648  0.3074
  383SOL     OW 1457   0.808   1.353   1.351 -0.5935  0.1932  0.0957
  383SOL    HW1 1458   0.756   1.278   1.380  0.4960 -0.2783  0.8899
  383SOL    HW2 1459   0.882   1.314   1.305 -0.4927  0.8188 -0.2740
  384SOL     OW 1460   2.216   1.776   4.036  0.3678 -0.0466 -0.0648
  384SOL    HW1 1461   2.140   1.802   4.088  0.7345  0.1643  0.3699
  384SOL    HW2 1462   2.179   1.722   3.966 -0.0899 -0.6361  0.6151
  385SOL     OW 1463   1.210   4.486   2.157  0.1360 -0.4519  0.1886
  385SOL    HW1 1464   1.232   4.438   2.078  1.2565 -0.0904  0.2746
  385SOL    HW2 1465   1.114   4.488   2.158  0.1051  0.1074 -1.5057
  386SOL     OW 1466   0.711   0.594   2.876 -0.0973  0.3108  0.5696
  386SOL    HW1 1467   0.724   0.677   2.830  0.9789  0.4433  1.1188
  386SOL    HW2 1468   0.616   0.585   2.880 -0.2800  2.7335  2.6969
  387SOL     OW 1469   1.042   1.789   2.185 -0.1115 -0.4118  0.3980
  387SOL    HW1 1470   1.119   1.767   2.133 -0.0110  1.4087 -0.2743
  387SOL    HW2 1471   0.979   1.824   2.121 -0.7097  0.0492  1.2269
  388SOL     OW 1472   0.047   1.042   3.664 -0.4865  0.2615  0.2613
  388SOL    HW1 1473   0.141   1.056   3.658 -0.3001 -0.6222  1.1413
  388SOL    HW2 1474   0.030   1.029   3.757 -1.6169  1.3722  0.2210
  389SOL     OW 1475   1.042   0.516   2.133 -0.6289  0.1099  0.1761
  389SOL    HW1 1476   0.997   0.571   2.197 -0.6035 -0.8557  1.0330
  389SOL    HW2 1477   0.971   0.466   2.092 -0.6766  0.9095 -0.7579
  390SOL     OW 1478   1.328   0.787   1.866  0.4607  0.3866  0.4328
  390SOL    HW1 1479   1.336   0.866   1.919  0.2819  1.8088 -1.6098
  390SOL    HW2 1480   1.412   0.742   1.878 -0.9538 -1.3515  4.9631
  391SOL     OW 1481   0.637   1.319   3.755 -0.1262  0.3563 -0.3246
  391SOL    HW1 1482   0.631   1.272   3.839 -0.9559 -0.7984 -1.0256
  391SOL    HW2 1483   0.707   1.275   3.708  1.2742  1.8744  0.2886
  392SOL     OW 1484   1.146   1.942   3.192  0.4221 -0.2720 -0.4193
  392SOL    HW1 1485   1.182   1.914   3.108  1.9270  2.2508 -0.6432
  392SOL    HW2 1486   1.212   1.918   3.256 -0.7678 -2.2831  0.1102
  393SOL     OW 1487   1.533   1.545   2.519 -0.0816  0.2916  0.2869
  393SOL    HW1 1488   1.606   1.607   2.529 -0.1583  0.5477 -0.6689
  393SOL    HW2 1489   1.478   1.584   2.451 -1.3189  0.2854  1.2819
  394SOL     OW 1490   0.942   1.151   3.050  0.0585  0.3213  0.1859
  394SOL    HW1 1491   0.936   1.059   3.074  2.0539  0.2641  0.5938
  394SOL    HW2 1492   0.875   1.163   2.982 -2.5593 -0.5793  2.5384
  395SOL     OW 1493   0.787   1.675   1.780 -0.5307 -0.2024  0.2004
  395SOL    HW1 1494   0.723   1.670   1.850 -1.3513 -1.2120 -0.6050
  395SOL    HW2 1495   0.868   1.642   1.819 -0.9857 -0.7547  0.6881
  396SOL     OW 1496   1.124   0.559   4.117  0.5627  0.3024 -0.5932
  396SOL    HW1 1497   1.131   0.572   4.212 -0.9373 -0.9106 -0.2873
  396SOL    HW2 1498   1.212   0.574   4.084  1.4091 -0.5944  1.1805
  397SOL     OW 1499   5.088   1.422   1.859  0.3062  0.2589 -0.4739
  397SOL    HW1 1500   5.035   1.470   1.922 -0.5261 -1.1382 -0.0907
  397SOL    HW2 1501   5.178   1.432   1.891 -0.0217  0.3025  0.4548
  398SOL     OW 1502   1.111   1.299   3.826 -0.2818  0.4694  0.0056
  398SOL    HW1 1503   1.069   1.220   3.858 -2.6874  1.8243  0.3004
  398SOL    HW2 1504   1.203   1.275   3.817 -0.9613 -2.3438  0.0720
  399SOL     OW 1505   1.857   1.006   3.521 -0.4064 -0.4363  0.2403
  399SOL    HW1 1506   1.859   0.975   3.431 -1.6665 -0.1064  0.0985
  399SOL    HW2 1507   1.830   1.097   3.515  0.1022 -0.2367  0.9062
  400SOL     OW 1508   4.706   0.351   1.910  0.5537  0.1498 -0.1420
  400SOL    HW1 1509   4.684   0.383   1.823  1.2944  0.4135 -0.2377
  400SOL    HW2 1510   4.623   0.322   1.947  0.2498 -0.0540 -0.9731
  401SOL     OW 1511   1.362   0.432   3.351 -0.5889 -0.6706 -0.1854
  401SOL    HW1 1512   1.451   0.423   3.385 -1.1336 -0.8625  1.2189
  401SOL    HW2 1513   1.372   0.423   3.256  1.2319  1.8010 -0.2913
  402SOL     OW 1514   0.650   0.483   2.266  0.1252 -0.1299 -0.7781
  402SOL    HW1 1515   0.614   0.459   2.352 -2.1879 -0.5859 -1.8533
  402SOL    HW2 1516   0.664   0.578   2.272  2.5551 -0.5533  1.0180
  403SOL     OW 1517   1.046   2.301   2.105  0.6195 -0.4707 -0.8582
  403SOL    HW1 1518   0.956   2.323   2.082  1.0458  2.0664 -0.2807
  403SOL    HW2 1519   1.077   2.246   2.033 -0.0212  2.2940 -3.3718
  404SOL     OW 1520   0.938   1.050   3.454 -0.1774 -0.1479  0.7717
  404SOL    HW1 1521   0.984   0.979   3.499 -0.2434 -1.2942 -0.9289
  404SOL    HW2 1522   0.999   1.078   3.386 -0.6337  0.6308  0.6886
  405SOL     OW 1523   0.948   2.501   2.817 -0.0455 -0.8697  0.1481
  405SOL    HW1 1524   0.919   2.500   2.908  0.2063 -0.4925  0.2326
  405SOL    HW2 1525   0.878   2.456   2.769 -0.3315 -0.7793  0.4784
  406SOL     OW 1526   0.526   0.431   4.119  0.4672  0.0252  0.2616
  406SOL    HW1 1527   0.501   0.476   4.038  3.3190  0.4108 -0.4806
  406SOL    HW2 1528   0.445   0.392   4.151 -0.7674  0.0294 -2.6919
  407SOL     OW 1529   1.629   1.583   3.693 -0.0743  0.8903 -0.2656
  407SOL    HW1 1530   1.565   1.623   3.634 -0.4873 -0.4495 -0.7487
  407SOL    HW2 1531   1.580   1.567   3.773  0.1078  1.3992 -0.0505
  408SOL     OW 1532   0.464   2.562   2.912  0.2084  0.4638 -0.7060
  408SOL    HW1 1533   0.390   2.518   2.870 -0.7717  2.0766 -0.7042
  408SOL    HW2 1534   0.479   2.512   2.993  0.3830 -1.0343 -1.6527
  409SOL     OW 1535   2.043   1.270   3.053 -0.5267  0.1542 -0.2697
  409SOL    HW1 1536   2.033   1.290   3.146  0.1519 -0.7366  0.0055
  409SOL    HW2 1537   2.106   1.334   3.022 -0.3922  0.1543 -0.0022
  410SOL     OW 1538   1.262   5.050   2.716  0.2653  0.4530 -0.0458
  410SOL    HW1 1539   1.298   4.973   2.673  2.2112  1.3838 -0.1521
  410SOL    HW2 1540   1.232   5.105   2.645  0.0949  0.3688 -0.0384
  411SOL     OW 1541   1.593   1.105   2.526 -0.7939 -0.0077 -0.6331
  411SOL    HW1 1542   1.684   1.081   2.546 -1.1449  0.6074  1.8888
  411SOL    HW2 1543   1.541   1.032   2.556 -1.3344  0.8415  0.5259
  412SOL     OW 1544   0.309   0.434   3.172  0.0660  0.6264  0.3970
  412SOL    HW1 1545   0.332   0.496   3.240  1.0426 -0.6116  1.2117
  412SOL    HW2 1546   0.327   0.348   3.210  0.9055 -0.0802 -1.5142
  413SOL     OW 1547   1.834   1.373   3.800  0.5053  0.2680  0.0896
  413SOL    HW1 1548   1.791   1.458   3.803  0.2178  0.1120  0.5029
  413SOL    HW2 1549   1.815   1.334   3.886  1.5091  0.2262  0.2991
  414SOL     OW 1550   1.169   1.238   2.379  0.1331  0.4742  0.0359
  414SOL    HW1 1551   1.134   1.304   2.439 -1.7882 -1.2548  0.8551
  414SOL    HW2 1552   1.254   1.215   2.415  0.1637  1.4085  0.5754
  415SOL     OW 1553   1.248   2.446   3.672  0.1934 -0.4079  0.1324
  415SOL    HW1 1554   1.154   2.446   3.689  0.2623 -2.8542  0.6844
  415SOL    HW2 1555   1.270   2.354   3.658  2.8605 -0.1118  2.0280
  416SOL     OW 1556   1.062   1.431   2.586  0.3279  0.2245 -0.4333
  416SOL    HW1 1557   1.045   1.461   2.675 -0.7125 -0.7817 -0.2813
  416SOL    HW2 1558   0.977   1.436   2.542  0.5807 -0.4465 -1.0123
  417SOL     OW 1559   0.971   1.573   1.940 -0.7905 -0.5615 -0.1011
  417SOL    HW1 1560   1.050   1.610   1.979  0.0077 -2.6140  0.2870
  417SOL    HW2 1561   0.928   1.527   2.012 -3.7444  2.6758  0.3477
  418SOL     OW 1562   1.623   2.091   2.747 -0.3833  0.5259  0.0301
  418SOL    HW1 1563   1.710   2.121   2.719 -0.1323  0.2470  0.5021
  418SOL    HW2 1564   1.633   2.073   2.840 -0.7072 -0.3728 -0.1031
  419SOL     OW 1565   1.375   1.261   3.796 -0.2407  0.0630  0.0928
  419SOL    HW1 1566   1.399   1.344   3.837  2.5700 -1.6692  2.1736
  419SOL    HW2 1567   1.422   1.259   3.713  0.7761 -0.0299  0.6711
  420SOL     OW 1568   0.085   1.133   2.903  0.0179 -0.4125  0.7557
  420SOL    HW1 1569   0.107   1.091   2.986  1.6753  0.2678  0.6948
  420SOL    HW2 1570   0.081   1.061   2.840  2.3714 -0.5893  0.7416
  421SOL     OW 1571   1.140   0.951   4.329  0.5133  0.0575  0.2000
  421SOL    HW1 1572   1.046   0.954   4.311  0.8372 -0.5807 -1.7010
  421SOL    HW2 1573   1.178   1.015   4.268  1.3608 -0.0395  0.6236
  422SOL     OW 1574   1.601   0.564   3.222  0.3129 -0.1094 -0.1479
  422SOL    HW1 1575   1.553   0.646   3.237  1.2575  0.8604 -2.1797
  422SOL    HW2 1576   1.690   0.592   3.202  0.8195 -1.6876 -0.1759
  423SOL     OW 1577   0.632   1.176   1.865 -0.0775 -0.5632  0.1663
  423SOL    HW1 1578   0.692   1.250   1.856 -0.3112 -0.2584  1.0128
  423SOL    HW2 1579   0.571   1.185   1.792  0.7343 -0.7154 -0.5355
  424SOL     OW 1580   1.539   1.547   3.292 -0.5600 -0.3488 -0.1512
  424SOL    HW1 1581   1.597   1.472   3.282 -1.7443 -1.2920 -0.0774
  424SOL    HW2 1582   1.491   1.551   3.209 -1.0140 -0.1240  0.1212
  425SOL     OW 1583   5.151   1.130   3.337 -0.0941  0.0088  0.5591
  425SOL    HW1 1584   5.166   1.041   3.368 -1.4701 -0.4068  0.0554
  425SOL    HW2 1585   5.127   1.179   3.416  0.2134 -0.1726  0.7653
  426SOL     OW 1586   0.953   2.193   2.526  0.9207 -0.4291  0.3228
  426SOL    HW1 1587   0.876   2.177   2.472  0.9558 -0.9380  0.4184
  426SOL    HW2 1588   0.932   2.272   2.576 -0.0186 -1.2341  1.2188
  427SOL     OW 1589   1.742   1.270   3.018 -0.0976  0.4008 -0.1183
  427SOL    HW1 1590   1.814   1.206   3.014  0.6847  1.2951 -0.5450
  427SOL    HW2 1591   1.773   1.344   2.966 -1.5764  0.5700 -0.7588
  428SOL     OW 1592   0.550   0.108   2.333 -0.0357  0.0345  0.1132
  428SOL    HW1 1593   0.606   0.079   2.405 -1.3768 -4.4466 -0.4922
  428SOL    HW2 1594   0.591   0.072   2.255 -0.1751  2.4181 -1.0992
  429SOL     OW 1595   5.077   0.523   2.178  0.2195 -0.1680 -0.0149
  429SOL    HW1 1596   4.987   0.495   2.193  0.1748  0.3886  0.7726
  429SOL    HW2 1597   5.110   0.462   2.112 -1.4116  0.9383 -1.9350
  430SOL     OW 1598   1.372   1.793   3.843 -0.0495 -0.1752 -0.7208
  430SOL    HW1 1599   1.309   1.851   3.885  1.1535  1.0427 -0.5892
  430SOL    HW2 1600   1.458   1.831   3.862  0.7414 -1.7820 -0.9431
  431SOL     OW 1601   0.710   0.571   2.565  0.4460 -0.0632  0.3276
  431SOL    HW1 1602   0.712   0.631   2.641 -1.1633 -0.4539  0.6864
  431SOL    HW2 1603   0.771   0.501   2.589  1.6229  0.9242  0.3106
  432SOL     OW 1604   1.364   0.836   2.265  0.2422 -0.3929 -0.2205
  432SOL    HW1 1605   1.296   0.890   2.224  0.6152 -0.6538 -1.1924
  432SOL    HW2 1606   1.330   0.747   2.258  0.5982 -0.5011 -0.5075
  433SOL     OW 1607   1.840   0.194   3.142  0.5830 -0.1877  0.3286
  433SOL    HW1 1608   1.762   0.158   3.100 -0.0628  0.7821  0.7018
  433SOL    HW2 1609   1.905   0.123   3.136  0.0031 -0.6274 -0.8907
  434SOL     OW 1610   0.532   1.208   2.392 -0.0891  0.0367  0.1789
  434SOL    HW1 1611   0.454   1.220   2.445 -1.8196 -0.0151 -2.2748
  434SOL    HW2 1612   0.553   1.296   2.359 -0.7900 -0.3763 -1.4192
  435SOL     OW 1613   1.371   1.142   1.770  0.4231  0.0755 -0.3561
  435SOL    HW1 1614   1.460   1.108   1.777  0.7633  0.8367 -0.9551
  435SOL    HW2 1615   1.318   1.080   1.819  1.3429 -0.1603  0.3568
  436SOL     OW 1616   5.101   0.183   3.417 -0.4046  0.1616  0.2487
  436SOL    HW1 1617   5.082   0.266   3.372  1.2763  0.2457 -0.3531
  436SOL    HW2 1618   5.185   0.156   3.381 -0.1816 -1.0029  1.6224
  437SOL     OW 1619   5.058   0.153   4.496 -0.5644 -0.5733  0.3620
  437SOL    HW1 1620   5.049   0.101   4.576 -2.0531 -0.1898  0.4677
  437SOL    HW2 1621   4.989   0.119   4.438  0.2343 -0.5703 -0.6014
  438SOL     OW 1622   0.212   4.906   4.794 -0.8114  0.5544  0.1257
  438SOL    HW1 1623   0.289   4.893   4.740 -0.6325  0.3682  0.4214
  438SOL    HW2 1624   0.189   4.998   4.783  0.7829  1.1720  1.7860
  439SOL     OW 1625   4.702   1.283   5.001  0.2620 -0.0091  0.1829
  439SOL    HW1 1626   4.688   1.193   4.972  0.0095 -0.3026  1.1854
  439SOL    HW2 1627   4.672   1.337   4.928  1.1821 -0.7380 -0.7550
  440SOL     OW 1628   1.321   0.867   4.692  0.5247  0.1947  0.6135
  440SOL    HW1 1629   1.379   0.930   4.649  0.7750 -0.9788 -0.8372
  440SOL    HW2 1630   1.377   0.791   4.710 -0.5052 -0.9367 -0.7594
  441SOL     OW 1631   1.143   0.478   4.881 -0.4781  0.3652  0.4234
  441SOL    HW1 1632   1.114   0.403   4.828  0.0346 -0.1040  0.7958
  441SOL    HW2 1633   1.239   0.469   4.883 -0.5908 -0.5453  2.7775
  442SOL     OW 1634   2.127   0.391   3.581  0.0633  0.3389 -0.3984
  442SOL    HW1 1635   2.076   0.371   3.503 -1.2649  1.9588  0.0178
  442SOL    HW2 1636   2.077   0.460   3.625  2.0267  1.1422  0.6283
  443SOL     OW 1637   0.051   1.841   5.029 -0.3690  0.2289 -0.2108
  443SOL    HW1 1638  -0.035   1.863   5.066 -0.1919  2.5465 -1.0475
  443SOL    HW2 1639   0.104   1.814   5.104 -0.9794  1.6556  0.7548
  444SOL     OW 1640   5.186   1.208   4.504  0.8040  0.0245 -0.4966
  444SOL    HW1 1641   5.117   1.244   4.559  0.8155  0.4848 -0.7834
  444SOL    HW2 1642   5.188   1.264   4.427  0.4905 -0.8745 -1.1658
  445SOL     OW 1643   5.044   1.146   4.213 -0.2972 -0.4197  0.3392
  445SOL    HW1 1644   4.965   1.160   4.160  0.3733 -1.0088 -0.8599
  445SOL    HW2 1645   5.078   1.233   4.230  0.9595 -0.2819 -2.5427
  446SOL     OW 1646   0.802   0.691   4.769 -0.4795  0.3246  0.0503
  446SOL    HW1 1647   0.725   0.663   4.819  0.3732  0.8958  1.7391
  446SOL    HW2 1648   0.835   0.767   4.817  1.0082  0.2205 -0.7861
  447SOL     OW 1649   0.381   1.848   5.107  0.3559 -0.0080  0.9221
  447SOL    HW1 1650   0.371   1.791   5.031  2.3507  0.2516  0.4374
  447SOL    HW2 1651   0.323   1.811   5.173  0.0411 -1.3478 -0.0882
  448SOL     OW 1652   0.132   1.362   3.503 -0.1024  0.3640  0.1769
  448SOL    HW1 1653   0.194   1.315   3.447  0.9588  0.9143  0.8768
  448SOL    HW2 1654   0.172   1.362   3.590 -1.5677 -0.1727  0.8763
  449SOL     OW 1655   0.256   0.913   4.292 -0.1619  0.2354 -0.3787
  449SOL    HW1 1656   0.345   0.909   4.257 -0.7903 -0.8430 -1.9066
  449SOL    HW2 1657   0.240   1.006   4.306  1.2640  0.4220  0.0720
  450SOL     OW 1658   1.599   1.638   4.477 -0.3809 -0.0139 -0.0262
  450SOL    HW1 1659   1.589   1.643   4.572  0.1918  1.8220 -0.0310
  450SOL    HW2 1660   1.532   1.576   4.448 -1.6954  0.7287  1.4065
  451SOL     OW 1661   0.752   0.962   3.835 -0.1459 -0.1146 -0.5266
  451SOL    HW1 1662   0.762   0.949   3.930  1.1413 -0.3446 -0.6736
  451SOL    HW2 1663   0.822   1.023   3.812  0.6045 -1.3359 -1.5830
  452SOL     OW 1664   0.257   0.299   4.917 -0.8659 -0.1436 -0.1766
  452SOL    HW1 1665   0.266   0.360   4.990 -1.6622  0.4715 -0.5868
  452SOL    HW2 1666   0.333   0.242   4.924  0.3939  1.4730 -0.3341
  453SOL     OW 1667   2.092   1.328   4.271  0.1082 -0.3302 -0.6649
  453SOL    HW1 1668   2.114   1.304   4.361  1.3061  0.4796 -0.7237
  453SOL    HW2 1669   2.082   1.245   4.226  1.5454 -0.7455 -0.2485
  454SOL     OW 1670   4.787   1.796   3.841  0.2166 -0.7169 -0.7129
  454SOL    HW1 1671   4.696   1.822   3.854  0.3860 -0.8176  0.7023
  454SOL    HW2 1672   4.788   1.761   3.752 -1.0198 -0.2586 -0.9280
  455SOL     OW 1673   2.736   0.824   3.789 -0.1990 -0.0465 -0.2637
  455SOL    HW1 1674   2.805   0.888   3.770 -0.2331  0.5251  1.4711
  455SOL    HW2 1675   2.656   0.866   3.760 -0.2437  0.7880  1.0493
  456SOL     OW 1676   2.060   1.018   4.438  0.3817  0.0872  0.2681
  456SOL    HW1 1677   2.025   1.007   4.526  0.4336  2.3058  0.5727
  456SOL    HW2 1678   2.114   1.096   4.442  2.0771 -0.9547 -1.2366
  457SOL     OW 1679   0.612   0.933   4.567 -0.5236  0.5513  0.1888
  457SOL    HW1 1680   0.562   0.859   4.603  0.1038 -0.0991 -0.2548
  457SOL    HW2 1681   0.548   1.003   4.559 -1.5301 -0.4706 -0.9896
  458SOL     OW 1682   1.138   0.110   4.304 -0.6306 -0.0692 -0.2567
  458SOL    HW1 1683   1.065   0.171   4.291 -2.1409 -1.5414  1.1088
  458SOL    HW2 1684   1.100   0.037   4.353  1.6597 -1.0891  0.0598
  459SOL     OW 1685   4.925   1.185   0.838 -0.3733  0.5271  0.4285
  459SOL    HW1 1686   4.917   1.118   0.769 -2.7537  1.0022  0.2087
  459SOL    HW2 1687   4.982   1.251   0.799 -2.2406  1.1246 -1.4100
  460SOL     OW 1688   1.618   0.401   3.501  0.5433  0.1969 -0.4343
  460SOL    HW1 1689   1.682   0.358   3.557 -0.0625  0.2275  0.2903
  460SOL    HW2 1690   1.669   0.464   3.450  1.0200  0.5245  0.4511
  461SOL     OW 1691   2.078   1.519   0.567  0.0657  0.2879 -0.0408
  461SOL    HW1 1692   2.018   1.542   0.495  0.9611 -1.1516 -1.2750
  461SOL    HW2 1693   2.021   1.515   0.644 -0.8956  1.9660 -0.6202
  462SOL     OW 1694   1.857   2.056   3.785  0.4360 -0.3205 -0.9394
  462SOL    HW1 1695   1.951   2.069   3.796  0.0174  1.6321  0.5566
  462SOL    HW2 1696   1.839   1.972   3.827  1.4012 -0.3469 -0.5712
  463SOL     OW 1697   0.415   1.013   4.943 -0.2756 -1.0758 -0.6221
  463SOL    HW1 1698   0.466   0.989   5.020  0.2507  0.1592 -0.5695
  463SOL    HW2 1699   0.328   0.978   4.960  0.2728 -2.2656 -0.2293
  464SOL     OW 1700   1.318   0.574   0.152  0.1593 -0.5252 -0.2251
  464SOL    HW1 1701   1.295   0.482   0.165 -0.9201 -0.1429  0.6414
  464SOL    HW2 1702   1.244   0.623   0.189  2.6235  0.7571  3.3232
  465SOL     OW 1703   1.747   1.027   4.372  0.0887  0.2327 -0.0616
  465SOL    HW1 1704   1.841   1.027   4.389  0.1668  1.5263 -0.4405
  465SOL    HW2 1705   1.733   0.950   4.318  0.9981  0.2408 -0.3244
  466SOL     OW 1706   0.716   1.128   4.777 -0.4723  0.1231 -0.3692
  466SOL    HW1 1707   0.699   1.072   4.701  1.6891  1.1287 -1.6475
  466SOL    HW2 1708   0.629   1.148   4.812 -1.3970 -1.9518 -1.3894
  467SOL     OW 1709   0.988   0.619   0.459 -0.4328 -0.2874  0.2811
  467SOL    HW1 1710   1.051   0.673   0.507  0.2177 -0.4808 -0.3567
  467SOL    HW2 1711   0.902   0.650   0.490 -0.0719  1.2201 -0.1853
  468SOL     OW 1712   0.503   0.875   4.161  0.0332 -0.3328 -0.1542
  468SOL    HW1 1713   0.578   0.827   4.197  0.3584 -0.1613 -0.5987
  468SOL    HW2 1714   0.535   0.910   4.078  0.1087  1.5080  0.6341
  469SOL     OW 1715   4.867   0.748   4.371  0.2049 -0.4631  0.4593
  469SOL    HW1 1716   4.889   0.757   4.278 -1.9989  0.0589 -0.0434
  469SOL    HW2 1717   4.887   0.834   4.408 -0.2784 -0.2222  0.1657
  470SOL     OW 1718   4.759   1.505   0.821 -0.1387  0.4433 -0.1455
  470SOL    HW1 1719   4.711   1.577   0.861 -1.7822 -0.1564 -0.9929
  470SOL    HW2 1720   4.797   1.457   0.895  0.4321  1.7783  0.4505
  471SOL     OW 1721   1.548   0.380   4.384  0.4802  0.6029 -0.1787
  471SOL    HW1 1722   1.539   0.355   4.292  1.5589 -0.3673 -0.0420
  471SOL    HW2 1723   1.462   0.365   4.421  0.2595  0.1506 -0.8487
  472SOL     OW 1724   1.210   1.270   4.567 -0.1628  0.2691  0.1585
  472SOL    HW1 1725   1.183   1.179   4.553 -0.5808  0.6018 -1.2432
  472SOL    HW2 1726   1.284   1.264   4.627 -1.7103 -0.8388  2.0044
  473SOL     OW 1727   5.228   0.171   5.033 -0.9183 -0.0875 -0.1040
  473SOL    HW1 1728   5.321   0.149   5.042 -1.4313 -1.9148  0.8239
  473SOL    HW2 1729   5.227   0.267   5.032  0.9628 -0.0393  0.0064
  474SOL     OW 1730   0.813   1.292   4.477 -0.0901  0.1158  0.5742
  474SOL    HW1 1731   0.881   1.354   4.450  0.2627 -1.3489 -2.0980
  474SOL    HW2 1732   0.861   1.222   4.521  0.0527 -0.4199 -0.4093
  475SOL     OW 1733   1.707   2.010   4.148  0.2450 -0.1341  0.0229
  475SOL    HW1 1734   1.625   2.033   4.191 -0.7733 -1.2115 -1.3004
  475SOL    HW2 1735   1.741   1.937   4.200 -0.0933 -0.2807  0.0404
  476SOL     OW 1736   1.654   0.786   4.274  0.1836 -0.3992  0.1681
  476SOL    HW1 1737   1.674   0.731   4.198  0.1749  1.4792 -1.2243
  476SOL    HW2 1738   1.561   0.771   4.291  0.0782 -0.4881 -0.4741
  477SOL     OW 1739   0.190   0.234   3.605 -0.2133 -0.0852 -0.6630
  477SOL    HW1 1740   0.229   0.197   3.684  0.1087 -0.2602 -0.9049
  477SOL    HW2 1741   0.184   0.328   3.624 -0.7969 -0.2262 -0.1517
  478SOL     OW 1742   1.391   0.583   4.004  0.5399 -0.2950 -0.1062
  478SOL    HW1 1743   1.402   0.579   3.909  0.5398  1.5678 -0.2122
  478SOL    HW2 1744   1.421   0.671   4.027 -0.4312 -0.3727  1.4946
  479SOL     OW 1745   1.404   1.392   4.361  0.1752 -0.2626 -0.2820
  479SOL    HW1 1746   1.358   1.354   4.436  2.0246 -0.0427  0.9823
  479SOL    HW2 1747   1.460   1.321   4.329 -0.0450 -0.1165 -1.0025
  480SOL     OW 1748   1.355   1.952   3.435  0.1329 -0.2998  0.0234
  480SOL    HW1 1749   1.265   1.967   3.465  0.4892  1.0475  0.4150
  480SOL    HW2 1750   1.407   1.947   3.515  0.4170 -1.0975 -0.2024
  481SOL     OW 1751   1.160   2.058   3.600  0.0852  0.2373  0.5811
  481SOL    HW1 1752   1.120   2.011   3.673  0.7867 -1.6266 -0.1914
  481SOL    HW2 1753   1.090   2.113   3.565 -0.8262 -0.4116  1.3536
  482SOL     OW 1754   2.055   4.672   4.238  0.1796 -0.1112 -0.7167
  482SOL    HW1 1755   2.047   4.590   4.189  0.3604 -0.6645  0.1658
  482SOL    HW2 1756   2.070   4.644   4.328 -0.0512  0.8973 -0.3629
  483SOL     OW 1757   0.870   1.358   4.014  0.1806 -0.1363 -0.4299
  483SOL    HW1 1758   0.832   1.290   4.070  0.4568  0.6213  0.6765
  483SOL    HW2 1759   0.877   1.316   3.928 -2.3703 -0.5602 -0.4785
  484SOL     OW 1760   1.254   1.288   0.116  0.1453  0.1752  0.2204
  484SOL    HW1 1761   1.252   1.193   0.105 -1.6804  0.1664  0.3405
  484SOL    HW2 1762   1.178   1.319   0.066 -0.6234  1.3450  2.0346
  485SOL     OW 1763   0.769   0.346   4.041 -0.1198 -0.1152  0.3719
  485SOL    HW1 1764   0.770   0.381   3.951 -0.3374 -1.0095  0.0116
  485SOL    HW2 1765   0.687   0.378   4.078 -0.7729 -1.0158 -0.2742
  486SOL     OW 1766   1.050   4.863   4.037  0.1806 -0.1510  0.0850
  486SOL    HW1 1767   1.028   4.882   3.946 -0.6171 -1.2892  0.0236
  486SOL    HW2 1768   0.966   4.864   4.083  0.3637 -1.3312  0.4685
  487SOL     OW 1769   0.624   0.441   0.052 -0.2598 -0.1873  0.0320
  487SOL    HW1 1770   0.626   0.528   0.013 -1.5957 -0.4770 -0.7097
  487SOL    HW2 1771   0.714   0.408   0.041 -0.2834  0.2469 -1.6592
  488SOL     OW 1772   1.046   1.430   4.383  0.1077 -0.2484 -0.7503
  488SOL    HW1 1773   1.106   1.401   4.452 -0.5560 -1.1437 -0.5363
  488SOL    HW2 1774   1.084   1.397   4.302  0.2353 -0.2757 -0.6787
  489SOL     OW 1775   1.518   0.774   0.213  0.7756 -0.1360  0.1329
  489SOL    HW1 1776   1.549   0.754   0.125  2.7779 -0.0086  0.7973
  489SOL    HW2 1777   1.487   0.690   0.247  0.1263 -0.2141 -0.6110
  490SOL     OW 1778   0.670   4.586   4.404  0.3704 -0.2106  0.1120
  490SOL    HW1 1779   0.748   4.629   4.371 -0.0341 -0.6011 -1.3713
  490SOL    HW2 1780   0.607   4.657   4.417  0.4208 -0.0972 -0.2684
  491SOL     OW 1781   2.498   1.346   3.526 -0.4588 -0.2037  0.3590
  491SOL    HW1 1782   2.476   1.301   3.607  0.0289 -1.3570 -0.1271
  491SOL    HW2 1783   2.435   1.417   3.519 -1.5283 -1.0884  0.9279
  492SOL     OW 1784   0.749   4.656   5.054 -0.0134  0.5190  0.4731
  492SOL    HW1 1785   0.789   4.588   5.000  2.3157  1.8045  0.5134
  492SOL    HW2 1786   0.774   4.632   5.144 -2.8110 -0.9160  0.9134
  493SOL     OW 1787   0.571   4.796   4.526  0.1982  0.2666  0.5598
  493SOL    HW1 1788   0.486   4.769   4.560  0.6967 -0.2339  1.4165
  493SOL    HW2 1789   0.632   4.785   4.600  0.7874  1.7716  0.3253
  494SOL     OW 1790   1.025   1.357   5.116  0.2739 -0.3557  0.1074
  494SOL    HW1 1791   1.051   1.362   5.024 -0.7451 -1.0483 -0.2288
  494SOL    HW2 1792   1.006   1.447   5.141 -0.6160 -0.3042 -0.7169
  495SOL     OW 1793   0.876   0.938   4.123 -0.2468 -0.5038 -0.0884
  495SOL    HW1 1794   0.878   0.848   4.090 -0.9338 -1.9197  3.4495
  495SOL    HW2 1795   0.853   0.928   4.216  0.1522  3.3109  0.4748
  496SOL     OW 1796   1.077   1.616   4.751  0.1192 -0.1918 -0.4740
  496SOL    HW1 1797   1.077   1.636   4.657 -0.1005 -0.8601 -0.6209
  496SOL    HW2 1798   0.992   1.649   4.782  1.3318  2.5574  0.0550
  497SOL     OW 1799   0.534   0.461   4.632  0.5940 -0.2314  0.2429
  497SOL    HW1 1800   0.499   0.373   4.642  0.1785 -0.1698 -0.6790
  497SOL    HW2 1801   0.496   0.494   4.551  2.3651  0.0269 -0.5131
  498SOL     OW 1802   0.797   4.938   0.189  0.9641  0.2929 -0.4946
  498SOL    HW1 1803   0.790   4.917   0.282  1.6553  0.7591 -0.3334
  498SOL    HW2 1804   0.774   5.031   0.183 -0.4169 -0.0662 -0.9769
  499SOL     OW 1805   0.903   4.958   3.553  0.1434 -0.4650  0.2160
  499SOL    HW1 1806   0.969   4.921   3.612 -0.3702 -0.3717  0.8520
  499SOL    HW2 1807   0.934   4.936   3.465  0.0153 -2.1076  0.5767
  500SOL     OW 1808   1.515   4.254   0.140  0.3605 -0.0387 -0.6377
  500SOL    HW1 1809   1.560   4.339   0.136  2.5268 -1.0092  1.4452
  500SOL    HW2 1810   1.425   4.276   0.164  1.2786  1.6331  1.5682
  501SOL     OW 1811   1.745   0.594   4.457 -0.3196 -0.1827 -0.7550
  501SOL    HW1 1812   1.679   0.526   4.444 -0.0326 -0.1914 -2.2517
  501SOL    HW2 1813   1.712   0.670   4.408  0.7814 -0.2071 -1.5560
  502SOL     OW 1814   1.468   0.640   5.079  0.0326 -0.2314 -0.0480
  502SOL    HW1 1815   1.554   0.599   5.091 -0.2720 -0.7899  0.2786
  502SOL    HW2 1816   1.420   0.617   5.159  0.1475  1.5155  0.5407
  503SOL     OW 1817   2.019   5.026   4.338  0.6508  0.2130  0.3173
  503SOL    HW1 1818   1.995   5.009   4.429  0.1909  0.1569  0.1918
  503SOL    HW2 1819   1.939   5.006   4.289  0.9850 -0.0472 -0.1272
  504SOL     OW 1820   0.362   1.367   4.378  0.0024 -0.1521  0.2305
  504SOL    HW1 1821   0.401   1.403   4.299 -0.0311 -1.4561 -0.3989
  504SOL    HW2 1822   0.311   1.439   4.416 -0.7237  0.2106 -1.4100
  505SOL     OW 1823   1.867   0.543   4.959 -0.0925  0.0497  0.2089
  505SOL    HW1 1824   1.899   0.566   4.871  1.2406 -0.7732  0.4613
  505SOL    HW2 1825   1.903   0.611   5.016  1.2947 -0.9055  0.5009
  506SOL     OW 1826   0.882   0.591   4.542  0.3262 -0.9400  0.3742
  506SOL    HW1 1827   0.971   0.623   4.527 -0.2607 -0.1475 -1.7293
  506SOL    HW2 1828   0.858   0.625   4.628  2.1810 -1.4604  1.1113
  507SOL     OW 1829   1.021   5.038   4.483  0.3938 -0.0642 -0.6986
  507SOL    HW1 1830   0.933   5.068   4.460  0.0922 -1.5996 -1.6032
  507SOL    HW2 1831   1.008   4.986   4.562  0.8340  1.5843  0.5054
  508SOL     OW 1832   1.704   1.166   4.728  0.2549  0.5317  0.2543
  508SOL    HW1 1833   1.660   1.231   4.783  0.1631 -0.4000  1.2994
  508SOL    HW2 1834   1.704   1.086   4.781  1.8432  0.1152 -0.3567
  509SOL     OW 1835   1.202   0.830   0.319  0.2625  0.1553  0.7389
  509SOL    HW1 1836   1.165   0.918   0.316 -1.1145 -0.3106  3.2785
  509SOL    HW2 1837   1.205   0.807   0.412  1.5990 -2.0757  0.1946
  510SOL     OW 1838   1.902   0.262   4.375 -0.2642  0.1748 -0.0487
  510SOL    HW1 1839   1.996   0.245   4.378 -0.4309 -0.9622 -0.8595
  510SOL    HW2 1840   1.874   0.254   4.466  0.1025 -1.4644 -0.0620
  511SOL     OW 1841   0.843   1.637   4.455 -0.5139  0.0390  0.2529
  511SOL    HW1 1842   0.836   1.608   4.546 -3.3183 -0.2030  0.0198
  511SOL    HW2 1843   0.936   1.629   4.434  0.3247  1.0161  3.3733
  512SOL     OW 1844   1.187   1.392   0.436 -0.0589  0.3700 -0.2456
  512SOL    HW1 1845   1.162   1.453   0.368 -1.4647 -0.8209 -0.8414
  512SOL    HW2 1846   1.264   1.431   0.477  0.2073  1.5785 -1.8521
  513SOL     OW 1847   0.795   0.145   4.680 -0.9249  0.2329  0.3289
  513SOL    HW1 1848   0.798   0.060   4.724 -0.7613  0.4257  0.6815
  513SOL    HW2 1849   0.797   0.123   4.586 -1.6784 -0.1862  0.4117
  514SOL     OW 1850   0.399   1.738   0.698 -0.8573 -0.0364 -0.0277
  514SOL    HW1 1851   0.412   1.788   0.779  0.0234 -2.1891  1.1861
  514SOL    HW2 1852   0.418   1.647   0.722 -0.3286 -0.6832 -2.7249
  515SOL     OW 1853   0.531   0.549   4.351  0.4456 -0.5107  0.7076
  515SOL    HW1 1854   0.459   0.609   4.330 -2.1164 -2.9973  2.0693
  515SOL    HW2 1855   0.542   0.496   4.272  1.4761  0.5042  0.1549
  516SOL     OW 1856   0.015   0.416   0.031  0.0667 -0.2841 -0.4281
  516SOL    HW1 1857   0.066   0.481  -0.017 -0.2895 -0.2453 -0.7620
  516SOL    HW2 1858  -0.042   0.467   0.088  2.2478 -0.3813  1.8847
  517SOL     OW 1859   0.905   0.677   3.999  0.4740 -0.0308 -0.7054
  517SOL    HW1 1860   0.980   0.639   4.044 -0.1229 -1.1382 -0.6097
  517SOL    HW2 1861   0.889   0.619   3.925  1.6934  1.9975 -2.6131
  518SOL     OW 1862   1.770   1.263   4.055 -0.3702 -0.3075  0.1157
  518SOL    HW1 1863   1.695   1.264   4.114  0.7993 -0.3885  1.6698
  518SOL    HW2 1864   1.824   1.191   4.087  0.1503 -0.5383 -1.2515
  519SOL     OW 1865   1.126   0.805   3.824  0.6807  1.2116 -0.0530
  519SOL    HW1 1866   1.048   0.776   3.872  1.9682  0.5770  1.6742
  519SOL    HW2 1867   1.108   0.778   3.733 -0.1496 -0.9323  0.7124
  520SOL     OW 1868   0.588   1.781   4.871  0.2190  0.2950  0.1028
  520SOL    HW1 1869   0.495   1.785   4.848  0.4419  2.9937 -0.4329
  520SOL    HW2 1870   0.591   1.725   4.948 -1.8372  0.0726  0.0462
  521SOL     OW 1871   0.146   1.031   4.553  0.2228 -0.3291  0.9700
  521SOL    HW1 1872   0.070   1.088   4.538  0.2113 -1.0996 -2.2010
  521SOL    HW2 1873   0.110   0.943   4.556  0.9006 -0.6299  0.3562
  522SOL     OW 1874   1.982   0.505   4.674  0.6480 -0.1290 -0.3018
  522SOL    HW1 1875   1.921   0.574   4.651 -1.0469 -1.5703 -0.2183
  522SOL    HW2 1876   2.041   0.498   4.599 -0.1787  0.3052 -0.9958
  523SOL     OW 1877   1.076   0.999   4.597 -0.0597  0.3749  0.8765
  523SOL    HW1 1878   1.098   0.963   4.511 -0.2659 -0.8760  1.3286
  523SOL    HW2 1879   1.151   0.975   4.652 -1.3446 -1.6854  1.8112
  524SOL     OW 1880   1.001   0.509   0.186  0.5354  0.4002 -0.1151
  524SOL    HW1 1881   1.005   0.573   0.257  0.9498 -0.6222  0.7905
  524SOL    HW2 1882   0.985   0.561   0.108  0.3503  1.5648  0.6893
  525SOL     OW 1883   4.913   1.270   0.388 -0.7017  0.2404 -0.7112
  525SOL    HW1 1884   4.857   1.289   0.313 -0.8691 -2.0226 -1.1870
  525SOL    HW2 1885   4.884   1.331   0.456 -2.0109  0.8143 -1.7705
  526SOL     OW 1886   1.446   4.387   3.719 -0.4097  0.3744 -0.2664
  526SOL    HW1 1887   1.398   4.410   3.798 -1.0907  0.2017 -0.6242
  526SOL    HW2 1888   1.502   4.463   3.701 -1.3515  1.0254 -0.4610
  527SOL     OW 1889   0.441   0.194   4.671  0.2097 -0.0673 -0.1707
  527SOL    HW1 1890   0.460   0.123   4.733  2.3616 -0.7981 -1.6035
  527SOL    HW2 1891   0.351   0.177   4.642  0.4774 -1.8736 -0.0307
  528SOL     OW 1892   1.138   0.105   3.712 -0.0063 -0.2888 -0.0541
  528SOL    HW1 1893   1.191   0.174   3.670  0.0055  0.4219  1.1000
  528SOL    HW2 1894   1.050   0.141   3.716 -0.3033 -0.9351 -0.7645
  529SOL     OW 1895   0.426   1.112   4.474 -0.0789  0.0504  0.1309
  529SOL    HW1 1896   0.413   1.202   4.443  0.0212  0.0590  0.1148
  529SOL    HW2 1897   0.343   1.090   4.517 -0.0980  0.1566  0.1496
  530SOL     OW 1898   1.330   4.780   3.691 -0.5010  0.7124  0.0873
  530SOL    HW1 1899   1.383   4.854   3.660  1.1971  0.6112  2.5968
  530SOL    HW2 1900   1.393   4.722   3.733 -1.9816 -1.6775 -0.9259
  531SOL     OW 1901   1.939   0.145   4.117 -0.1812  0.0695  0.2150
  531SOL    HW1 1902   1.888   0.163   4.196 -0.1509  0.8282  0.0705
  531SOL    HW2 1903   1.929   0.051   4.102  1.2586 -0.4254  2.1213
  532SOL     OW 1904   0.402   1.712   4.516  0.7410 -0.0705  0.1543
  532SOL    HW1 1905   0.407   1.699   4.421  0.3457 -1.8558  0.3770
  532SOL    HW2 1906   0.326   1.662   4.544  0.9196  0.3558  1.4412
  533SOL     OW 1907   0.190   0.377   4.206  0.7948  0.6285 -0.4075
  533SOL    HW1 1908   0.106   0.337   4.229  0.1158  2.2478  0.0249
  533SOL    HW2 1909   0.251   0.346   4.273  0.1060  0.8734  0.3393
  534SOL     OW 1910   0.492   0.701   5.079 -0.7973 -0.0437 -0.0656
  534SOL    HW1 1911   0.512   0.704   4.985 -0.9480  0.6063 -0.0805
  534SOL    HW2 1912   0.507   0.791   5.109 -0.2431 -0.3655  0.6367
  535SOL     OW 1913   1.015   0.874   4.884  0.1494 -0.2585  0.2110
  535SOL    HW1 1914   0.997   0.952   4.832 -0.2921 -0.1044  0.5890
  535SOL    HW2 1915   1.107   0.883   4.911 -0.5661  1.3403  2.2725
  536SOL     OW 1916   0.206   0.821   3.469  0.5794  0.0634 -0.0068
  536SOL    HW1 1917   0.162   0.787   3.391 -0.1242  0.7855  0.0628
  536SOL    HW2 1918   0.271   0.882   3.434  1.1953 -0.6307 -0.0863
  537SOL     OW 1919   0.327   1.172   4.020 -0.0296  0.6107  0.1273
  537SOL    HW1 1920   0.302   1.258   3.985 -1.0624  0.1683 -0.2249
  537SOL    HW2 1921   0.278   1.164   4.101 -3.3813 -1.4821 -1.9725
  538SOL     OW 1922   5.107   0.964   4.406  0.3380  0.0842  0.4569
  538SOL    HW1 1923   5.064   1.017   4.339  0.3532 -0.8806 -0.3265
  538SOL    HW2 1924   5.145   1.028   4.466 -0.7058  0.9539  0.2140
  539SOL     OW 1925   0.732   1.428   4.931 -0.3376 -0.1444  0.1780
  539SOL    HW1 1926   0.717   1.501   4.991 -0.8314 -1.1006  1.2290
  539SOL    HW2 1927   0.653   1.375   4.938 -0.1691 -0.5532 -0.9165
  540SOL     OW 1928   4.881   0.361   4.804  0.2255 -0.0137  0.4740
  540SOL    HW1 1929   4.894   0.393   4.714 -2.6161  1.5352  0.5830
  540SOL    HW2 1930   4.864   0.268   4.794 -0.4746  0.2272 -0.6504
  541SOL     OW 1931   0.876   0.195   3.775  0.1817  0.5470  0.8153
  541SOL    HW1 1932   0.821   0.264   3.738 -1.7135 -0.0843  2.3752
  541SOL    HW2 1933   0.901   0.228   3.861  0.5961 -0.0304  0.9173
  542SOL     OW 1934   1.378   0.144   4.647  0.1052  0.4327  0.0258
  542SOL    HW1 1935   1.397   0.069   4.590  0.0135 -0.0439  0.6226
  542SOL    HW2 1936   1.433   0.130   4.724 -3.7304 -1.8264  2.5204
  543SOL     OW 1937   1.145   0.671   4.617 -0.3382 -0.0342  0.6058
  543SOL    HW1 1938   1.101   0.654   4.701 -0.9868 -2.5941 -0.1896
  543SOL    HW2 1939   1.202   0.745   4.635 -0.5526 -0.4456  3.3045
  544SOL     OW 1940   1.721   1.452   0.095 -0.4067 -0.2987  0.0661
  544SOL    HW1 1941   1.670   1.398   0.036  2.2669 -1.9517 -0.8223
  544SOL    HW2 1942   1.719   1.405   0.179 -1.4828  0.3772  0.4362
  545SOL     OW 1943   1.204   0.574   4.376  0.6241 -0.0140 -0.2123
  545SOL    HW1 1944   1.250   0.492   4.391 -0.3214 -0.5815 -0.3468
  545SOL    HW2 1945   1.170   0.600   4.462  1.7927  0.7748  0.0178
  546SOL     OW 1946   0.064   1.527   0.127 -0.2361  0.2733  0.3887
  546SOL    HW1 1947   0.091   1.435   0.120 -1.1089  0.1626 -2.0031
  546SOL    HW2 1948  -0.022   1.523   0.169 -0.4650 -0.0406 -0.1062
  547SOL     OW 1949   2.015   0.102   4.946  0.5649 -0.3213  0.1558
  547SOL    HW1 1950   1.936   0.155   4.947 -0.3882 -1.6866 -0.7594
  547SOL    HW2 1951   2.026   0.076   4.855  1.3191 -1.2211  0.4922
  548SOL     OW 1952   1.547   0.960   4.562 -0.3101  0.1114 -0.6645
  548SOL    HW1 1953   1.570   0.913   4.482  1.5445 -0.1279 -0.0160
  548SOL    HW2 1954   1.629   1.000   4.591 -0.3114 -1.9503  2.5071
  549SOL     OW 1955   1.352   1.641   4.820 -0.0198 -0.7234  0.0012
  549SOL    HW1 1956   1.335   1.678   4.906  0.8594 -2.5033  0.9714
  549SOL    HW2 1957   1.270   1.650   4.772 -0.6017 -0.0075  1.1418
  550SOL     OW 1958   0.961   1.611   4.056  0.0691  0.2925 -0.0172
  550SOL    HW1 1959   0.914   1.528   4.063  0.9655 -0.1097  1.2484
  550SOL    HW2 1960   0.901   1.676   4.093  0.3588 -0.1708  1.2814
  551SOL     OW 1961   0.164   1.177   4.291  0.7503 -0.0341 -0.5148
  551SOL    HW1 1962   0.069   1.182   4.283  0.6513 -1.1030 -0.0975
  551SOL    HW2 1963   0.191   1.268   4.305 -0.0254  0.5089 -2.4313
  552SOL     OW 1964   1.953   4.843   4.872  0.2303 -0.0494 -0.1659
  552SOL    HW1 1965   2.021   4.870   4.934 -1.2468 -1.6660  2.2352
  552SOL    HW2 1966   1.968   4.750   4.859 -0.9009 -0.2076 -0.4056
  553SOL     OW 1967   1.419   1.065   3.979 -0.0226  0.1994  0.5979
  553SOL    HW1 1968   1.470   0.998   3.933  0.4287  0.1703  1.1269
  553SOL    HW2 1969   1.399   1.130   3.912 -1.7029 -1.1518 -0.2439
  554SOL     OW 1970   1.810   0.923   4.868 -0.0799 -0.2624 -0.5597
  554SOL    HW1 1971   1.810   0.828   4.865 -0.2707 -0.2920  0.2493
  554SOL    HW2 1972   1.837   0.945   4.957  2.0455  0.4812 -1.3588
  555SOL     OW 1973   0.898   2.017   3.325 -0.1882 -0.0642  0.0365
  555SOL    HW1 1974   0.974   1.978   3.283  0.7264  1.5924  0.1273
  555SOL    HW2 1975   0.933   2.090   3.376 -1.9116  1.1712 -0.5137
  556SOL     OW 1976   1.814   5.012   0.252  0.1629  0.0550 -0.0666
  556SOL    HW1 1977   1.906   4.988   0.240  0.6263  1.3518  0.7535
  556SOL    HW2 1978   1.766   4.931   0.236  1.5383 -0.9558  0.7507
  557SOL     OW 1979   0.129   0.207   0.208  0.5408 -0.4860 -0.3040
  557SOL    HW1 1980   0.113   0.257   0.288  1.2362  0.1038 -0.5308
  557SOL    HW2 1981   0.088   0.260   0.139 -0.0349 -0.9802 -0.3475
  558SOL     OW 1982   1.981   0.595   3.261  0.2196  0.0664 -0.4427
  558SOL    HW1 1983   1.978   0.499   3.265 -0.1136  0.0553 -0.8848
  558SOL    HW2 1984   1.969   0.615   3.168 -0.4071  0.5573 -0.2583
  559SOL     OW 1985   0.349   1.351   4.735  0.0064 -0.0977  0.1579
  559SOL    HW1 1986   0.435   1.328   4.699  0.1980  1.2586 -0.2588
  559SOL    HW2 1987   0.366   1.366   4.828  0.2244  0.2128  0.0687
  560SOL     OW 1988   1.094   0.356   3.910  0.2801  0.0774 -0.2597
  560SOL    HW1 1989   1.147   0.277   3.920  0.6935  0.1365 -1.7948
  560SOL    HW2 1990   1.107   0.405   3.991  2.5615  0.0844 -0.5985
  561SOL     OW 1991   2.282   1.221   3.953 -0.3347 -0.1011 -0.4827
  561SOL    HW1 1992   2.203   1.198   3.904 -0.4973 -1.5999  0.4435
  561SOL    HW2 1993   2.312   1.138   3.990 -0.6031  1.0628  2.5354
  562SOL     OW 1994   1.585   0.343   5.123 -0.2620  0.3123 -0.6506
  562SOL    HW1 1995   1.614   0.418   5.174  1.3241  0.3520 -1.5936
  562SOL    HW2 1996   1.625   0.267   5.165 -1.4636  0.0179  0.0032
  563SOL     OW 1997   0.483   1.288   4.976  0.1033 -0.1874  0.4083
  563SOL    HW1 1998   0.502   1.290   5.070  1.9405 -1.9563  0.1016
  563SOL    HW2 1999   0.447   1.201   4.960 -0.8077  0.3332 -0.4277
  564SOL     OW 2000   0.785   4.923   5.043  0.2165  0.1534 -0.3500
  564SOL    HW1 2001   0.757   4.833   5.056  2.0232 -0.5342 -1.0466
  564SOL    HW2 2002   0.803   4.956   5.131 -0.6536 -0.0845 -0.0767
  565SOL     OW 2003   0.604   1.171   3.995 -0.3391  0.5924 -0.3392
  565SOL    HW1 2004   0.516   1.154   4.027 -1.3534  1.2353 -2.7021
  565SOL    HW2 2005   0.662   1.137   4.063 -2.3999 -1.2053  0.5299
  566SOL     OW 2006   1.462   0.594   0.599  0.1148  0.3310 -0.3588
  566SOL    HW1 2007   1.533   0.657   0.590  1.1856 -0.7059  0.5497
  566SOL    HW2 2008   1.495   0.530   0.662 -1.8198  0.0973  0.4595
  567SOL     OW 2009   1.060   1.051   3.922  0.3579 -0.2802 -0.6937
  567SOL    HW1 2010   1.107   0.971   3.898  0.6457 -0.1504 -0.5598
  567SOL    HW2 2011   1.028   1.034   4.011 -0.0320 -0.4489 -0.8608
  568SOL     OW 2012   0.484   4.813   3.120 -0.0512 -0.0462  0.0228
  568SOL    HW1 2013   0.401   4.837   3.162 -0.5681  1.0319 -1.5526
  568SOL    HW2 2014   0.460   4.799   3.028  1.1727 -1.6486 -0.0634
  569SOL     OW 2015   0.144   4.668   3.649 -0.0590 -0.3387 -0.2389
  569SOL    HW1 2016   0.064   4.714   3.622  0.2602 -0.9751 -2.4266
  569SOL    HW2 2017   0.213   4.735   3.645 -0.0225 -0.4167 -1.0166
  570SOL     OW 2018   1.897   0.508   4.229  0.5759  0.0890  0.3505
  570SOL    HW1 2019   1.944   0.432   4.264 -1.1854 -0.8476  0.7437
  570SOL    HW2 2020   1.853   0.546   4.305  0.3526  0.6916 -0.0773
  571SOL     OW 2021   1.499   1.481   0.379  0.6176  0.0591  0.5902
  571SOL    HW1 2022   1.558   1.533   0.435  0.4809  0.3687  0.4485
  571SOL    HW2 2023   1.519   1.390   0.401  0.0097  0.1887  1.7154
  572SOL     OW 2024   2.639   1.886   0.084 -1.2120  0.0882 -0.2049
  572SOL    HW1 2025   2.709   1.920   0.028 -2.3000 -1.8948 -2.9171
  572SOL    HW2 2026   2.685   1.844   0.157  0.3256  1.1081 -0.5505
  573SOL     OW 2027   0.799   1.287   0.148  0.3542 -0.2637 -0.0111
  573SOL    HW1 2028   0.859   1.319   0.081  0.0860  0.1927 -0.0350
  573SOL    HW2 2029   0.850   1.225   0.198  0.6641 -0.3410 -0.4184
  574SOL     OW 2030   1.846   1.245   4.527  0.1084  0.1730 -0.2278
  574SOL    HW1 2031   1.802   1.219   4.608  1.7358 -1.7765  0.0568
  574SOL    HW2 2032   1.807   1.188   4.460  0.9758 -0.3703 -0.2706
  575SOL     OW 2033   1.415   0.553   3.743 -0.0427 -0.3269 -0.1428
  575SOL    HW1 2034   1.499   0.530   3.704 -0.1179 -0.7823 -0.0382
  575SOL    HW2 2035   1.364   0.590   3.670  0.0164 -0.6563 -0.3533
  576SOL     OW 2036   0.712   0.778   4.346  0.2568  0.4848 -0.3036
  576SOL    HW1 2037   0.759   0.706   4.389 -0.6232 -0.2694 -0.5880
  576SOL    HW2 2038   0.647   0.806   4.410  0.3676  0.7875 -0.3264
  577SOL     OW 2039   1.652   0.823   0.849 -0.4869 -0.5311  0.0480
  577SOL    HW1 2040   1.693   0.859   0.770  0.1846  1.1269  1.1198
  577SOL    HW2 2041   1.563   0.801   0.821 -0.1975 -0.1441 -1.2345
  578SOL     OW 2042   1.811   1.446   0.686 -0.0216 -0.1385 -0.2384
  578SOL    HW1 2043   1.826   1.391   0.763  3.0546  1.6922  0.5487
  578SOL    HW2 2044   1.748   1.513   0.716  1.3842  0.7410  0.8187
  579SOL     OW 2045   0.766   1.664   3.517 -0.2143 -0.4546 -0.4623
  579SOL    HW1 2046   0.834   1.600   3.499  0.2181 -0.4179  0.9757
  579SOL    HW2 2047   0.707   1.620   3.578  0.0182  0.4604  0.4354
  580SOL     OW 2048   0.582   1.392   4.566 -0.3002  0.0809  0.3998
  580SOL    HW1 2049   0.669   1.382   4.525 -0.0865  0.2281  0.8161
  580SOL    HW2 2050   0.521   1.379   4.494  0.0889  0.7204 -0.0541
  581SOL     OW 2051   0.895   1.127   5.000 -0.2116 -0.8506 -0.6195
  581SOL    HW1 2052   0.860   1.176   4.926  0.6062  1.2062  0.3162
  581SOL    HW2 2053   0.933   1.194   5.057 -1.2640 -2.3347  1.9052
  582SOL     OW 2054   1.367   0.783   4.308 -0.1614 -0.1877 -0.0501
  582SOL    HW1 2055   1.322   0.705   4.340 -1.3111  0.9154  1.0595
  582SOL    HW2 2056   1.304   0.854   4.319  0.5976  0.7748 -1.7662
  583SOL     OW 2057   2.021   0.992   4.698 -0.8186 -0.3202  0.4609
  583SOL    HW1 2058   1.953   0.946   4.747 -0.9769  0.8112  1.3362
  583SOL    HW2 2059   2.027   1.078   4.740  2.3815 -1.0099  1.5940
  584SOL     OW 2060   0.417   5.025   4.087  0.1380 -0.5733 -0.1546
  584SOL    HW1 2061   0.325   5.050   4.094  0.3159  0.2250 -0.5886
  584SOL    HW2 2062   0.416   4.942   4.038 -0.2598  0.1720 -1.4292
  585SOL     OW 2063   2.456   0.174   4.850  0.2204 -0.2405 -0.2929
  585SOL    HW1 2064   2.509   0.202   4.925 -0.3358 -2.0696  0.8109
  585SOL    HW2 2065   2.450   0.079   4.859 -0.7898 -0.3627 -2.0513
  586SOL     OW 2066   0.227   0.138   4.432  0.6264 -0.1712 -0.7056
  586SOL    HW1 2067   0.143   0.107   4.399 -0.1597 -0.7360  1.7143
  586SOL    HW2 2068   0.290   0.072   4.402 -0.0726 -0.7334 -0.9568
  587SOL     OW 2069   1.431   1.531   3.874 -0.5966  0.6792 -0.3182
  587SOL    HW1 2070   1.452   1.514   3.966 -2.1728  1.1306  0.1428
  587SOL    HW2 2071   1.399   1.621   3.873 -0.5693  0.6864 -1.3185
  588SOL     OW 2072   0.182   0.597   4.779  0.5956 -0.1447 -0.6013
  588SOL    HW1 2073   0.216   0.598   4.869  1.9243 -0.1637 -1.0970
  588SOL    HW2 2074   0.089   0.616   4.789  0.3909 -1.7736  0.9395
  589SOL     OW 2075   0.847   1.795   4.810 -0.2309 -0.0814 -0.0428
  589SOL    HW1 2076   0.753   1.807   4.825 -0.4691 -1.8027 -0.0388
  589SOL    HW2 2077   0.888   1.837   4.886 -1.0296 -0.1935  0.4618
  590SOL     OW 2078   1.977   0.757   5.055 -0.1209 -0.5259  0.0964
  590SOL    HW1 2079   2.014   0.772   5.142  0.3454  0.0253 -0.1915
  590SOL    HW2 2080   2.053   0.737   5.000 -0.2851  0.2207 -0.4117
  591SOL     OW 2081   1.648   0.043   0.095  0.4442 -0.2093 -0.1014
  591SOL    HW1 2082   1.716   0.010   0.153  1.7221  0.7787 -0.9953
  591SOL    HW2 2083   1.657  -0.010   0.016 -0.1244 -0.3866 -0.0426
  592SOL     OW 2084   1.232   1.476   3.602  0.4115  0.3708 -0.4030
  592SOL    HW1 2085   1.182   1.506   3.679 -1.9273 -2.8769 -0.5386
  592SOL    HW2 2086   1.304   1.539   3.594 -1.4240  2.9526  2.1913
  593SOL     OW 2087   0.972   1.634   5.055  0.2487 -0.1778  0.4000
  593SOL    HW1 2088   0.944   1.686   5.130  1.0636  0.7323  0.0753
  593SOL    HW2 2089   1.028   1.692   5.004  1.4914 -1.4697  0.2420
  594SOL     OW 2090   0.741   5.045   3.744  0.1583 -0.0202 -0.0694
  594SOL    HW1 2091   0.782   5.001   3.669  0.9379 -0.5575  0.6643
  594SOL    HW2 2092   0.782   5.132   3.747  0.0982  0.0160 -0.2847
  595SOL     OW 2093   0.118   1.191   4.798  0.1067 -0.0265 -0.3200
  595SOL    HW1 2094   0.198   1.213   4.750 -0.0666  0.3865 -0.4193
  595SOL    HW2 2095   0.076   1.123   4.745  0.6017 -0.5481 -0.0544
  596SOL     OW 2096   1.563   0.132   4.844 -0.2795 -0.5650 -0.0490
  596SOL    HW1 2097   1.615   0.200   4.886 -0.6742  0.0703 -0.5995
  596SOL    HW2 2098   1.612   0.051   4.862  0.1495 -0.1540  0.6573
  597SOL     OW 2099   0.294   4.977   3.444 -0.4294  0.6960 -0.1803
  597SOL    HW1 2100   0.317   4.924   3.520  0.3837 -1.9556 -2.2119
  597SOL    HW2 2101   0.363   5.044   3.439 -0.4979  0.8952  1.3955
  598SOL     OW 2102   0.946   2.117   3.990  0.3990  0.1828  0.0766
  598SOL    HW1 2103   0.881   2.135   3.922 -2.0698  1.0320  2.5716
  598SOL    HW2 2104   0.987   2.202   4.006 -0.4650  0.4169  1.0734
  599SOL     OW 2105   0.555   2.252   0.129 -0.5115  0.3915 -0.4967
  599SOL    HW1 2106   0.546   2.199   0.050  1.0610 -0.1716 -0.3126
  599SOL    HW2 2107   0.485   2.221   0.186 -1.2130  0.3065 -1.3766
  600SOL     OW 2108   5.168   1.675   0.495  0.3068 -0.1869 -0.0356
  600SOL    HW1 2109   5.135   1.615   0.428 -1.5459 -1.6758  2.0976
  600SOL    HW2 2110   5.091   1.726   0.521  0.8215 -0.0908  1.3773
  601SOL     OW 2111   0.276   2.631   0.625 -0.1187  0.0686  0.5106
  601SOL    HW1 2112   0.331   2.586   0.561 -0.6071 -0.6653  0.6057
  601SOL    HW2 2113   0.193   2.583   0.625 -1.6099  2.5633 -1.3022
  602SOL     OW 2114   0.488   2.263   0.907  0.4058 -0.0095  0.7014
  602SOL    HW1 2115   0.473   2.294   0.996 -0.6222  1.7266 -0.0448
  602SOL    HW2 2116   0.512   2.342   0.858 -2.1882 -0.3538 -1.2238
  603SOL     OW 2117   1.854   3.112   0.865 -0.1345  0.3448  0.0477
  603SOL    HW1 2118   1.824   3.193   0.823  0.6639  0.7314  0.2072
  603SOL    HW2 2119   1.946   3.129   0.887 -0.3392 -0.1259  1.2902
  604SOL     OW 2120   1.291   2.974   0.230  0.2095 -0.1069 -0.1659
  604SOL    HW1 2121   1.267   2.975   0.137  1.8953  0.3709 -0.6120
  604SOL    HW2 2122   1.208   2.963   0.276 -0.7845  0.8677 -1.6776
  605SOL     OW 2123   2.263   3.020   0.223 -0.8628 -0.4944 -0.3545
  605SOL    HW1 2124   2.307   2.952   0.276 -1.6393 -1.1116 -0.4904
  605SOL    HW2 2125   2.296   3.102   0.258  1.8101 -0.9607 -1.6448
  606SOL     OW 2126   0.158   2.861   1.567  0.4322 -0.2124  0.1290
  606SOL    HW1 2127   0.204   2.893   1.645  0.6006  0.0217 -0.0667
  606SOL    HW2 2128   0.219   2.876   1.495 -0.3581  1.0677 -0.2831
  607SOL     OW 2129   0.576   2.213   2.568  0.5538  0.0347 -0.3895
  607SOL    HW1 2130   0.556   2.120   2.580 -1.0509  0.4034  0.0190
  607SOL    HW2 2131   0.619   2.217   2.483  1.3026 -1.1709 -0.0826
  608SOL     OW 2132   0.878   2.566   0.687 -0.1193  0.6792  0.1621
  608SOL    HW1 2133   0.941   2.569   0.759  1.7181 -1.4098 -1.2950
  608SOL    HW2 2134   0.910   2.631   0.625  0.6331 -0.3905 -0.5830
  609SOL     OW 2135   4.995   3.350   1.910 -1.1462 -0.2529  0.5779
  609SOL    HW1 2136   5.081   3.366   1.947 -1.0590  1.8081 -0.4362
  609SOL    HW2 2137   4.937   3.342   1.986  0.1629 -3.4874  1.3457
  610SOL     OW 2138   0.035   3.895   2.073  0.1369 -0.2785  0.1833
  610SOL    HW1 2139   0.050   3.875   2.165  1.2063 -1.4867 -0.2471
  610SOL    HW2 2140   0.057   3.814   2.027  1.4297  0.9060 -1.3034
  611SOL     OW 2141   1.173   3.954   1.068  0.3077 -0.3455 -0.5848
  611SOL    HW1 2142   1.245   3.946   1.006  0.0953 -1.8929 -0.6509
  611SOL    HW2 2143   1.187   3.883   1.131 -2.1415 -1.8775 -1.6575
  612SOL     OW 2144   5.052   2.657   1.710  0.5780 -0.0346 -0.0396
  612SOL    HW1 2145   5.048   2.735   1.766  1.0920  0.3362 -0.5194
  612SOL    HW2 2146   5.033   2.689   1.622  1.3858 -0.3470 -0.3324
  613SOL     OW 2147   1.500   2.742   1.654  0.0045  0.0317  0.4659
  613SOL    HW1 2148   1.571   2.679   1.669  0.6466  0.3630 -1.0536
  613SOL    HW2 2149   1.542   2.827   1.665 -0.5187  0.2163  1.0418
  614SOL     OW 2150   0.332   3.355   1.614  0.3045  0.6598  0.5514
  614SOL    HW1 2151   0.297   3.270   1.589  1.3224  0.4926 -0.3296
  614SOL    HW2 2152   0.334   3.353   1.710  2.5561 -1.2400  0.4999
  615SOL     OW 2153   0.778   2.964   1.855 -0.2063  0.0148  0.6758
  615SOL    HW1 2154   0.853   2.911   1.826 -0.6414  0.2793 -1.0033
  615SOL    HW2 2155   0.803   2.995   1.942  1.4454 -0.2672  0.3219
  616SOL     OW 2156   5.198   3.713   0.982 -0.0667  0.0948  0.6254
  616SOL    HW1 2157   5.264   3.722   1.051 -0.9468  1.6420  1.2680
  616SOL    HW2 2158   5.128   3.663   1.022 -0.5920  1.0195  0.8636
  617SOL     OW 2159   0.282   2.377   1.072 -0.1401 -0.0885 -0.1332
  617SOL    HW1 2160   0.332   2.399   1.150 -0.6848 -0.1905  0.2456
  617SOL    HW2 2161   0.300   2.449   1.011 -2.5869  1.9036  1.4159
  618SOL     OW 2162   0.586   3.344   2.132  0.3947 -0.0587  0.1609
  618SOL    HW1 2163   0.572   3.438   2.118  2.0835  0.4312  1.5541
  618SOL    HW2 2164   0.677   3.329   2.106  0.6652 -0.9488  1.5538
  619SOL     OW 2165   0.661   2.998   0.277  0.5034  0.8429 -0.1992
  619SOL    HW1 2166   0.636   2.997   0.369 -1.3615  0.2288 -0.7053
  619SOL    HW2 2167   0.641   3.086   0.247 -0.9073  0.4198 -0.5450
  620SOL     OW 2168   1.922   2.390   1.193  0.8927  0.1386 -0.4151
  620SOL    HW1 2169   1.907   2.465   1.135  1.7515  0.6800  0.0559
  620SOL    HW2 2170   2.016   2.391   1.209  0.6729 -0.0620  0.9109
  621SOL     OW 2171   5.059   2.449   0.553 -0.2451  0.3712  0.1439
  621SOL    HW1 2172   4.964   2.441   0.543 -0.2349  0.9319 -0.3813
  621SOL    HW2 2173   5.075   2.543   0.561  0.3090  0.3025 -0.1241
  622SOL     OW 2174   1.081   4.230   0.493 -0.0155  0.2707  0.5734
  622SOL    HW1 2175   1.159   4.224   0.548 -0.3929 -0.5073  1.0377
  622SOL    HW2 2176   1.035   4.147   0.508 -0.5814  0.4386 -0.2180
  623SOL     OW 2177   0.686   3.288   0.850 -0.7437  0.2936  0.3447
  623SOL    HW1 2178   0.710   3.370   0.892 -1.8267  0.3930  0.7744
  623SOL    HW2 2179   0.681   3.309   0.757  0.3147  0.3877  0.2979
  624SOL     OW 2180   2.398   2.769   1.095  0.0473  0.5744  0.1084
  624SOL    HW1 2181   2.392   2.814   1.011  2.5262 -1.4758 -1.2242
  624SOL    HW2 2182   2.395   2.840   1.160  1.0487  2.4530 -1.8308
  625SOL     OW 2183   1.689   2.880   0.958  0.4727  0.0561 -0.1005
  625SOL    HW1 2184   1.612   2.919   0.918  0.0111  0.2654  0.9915
  625SOL    HW2 2185   1.742   2.954   0.987  0.5479 -0.1044  0.1757
  626SOL     OW 2186   1.002   2.306   0.623  0.4571 -0.4069 -0.0670
  626SOL    HW1 2187   0.956   2.390   0.622  0.5417 -0.3629 -0.5420
  626SOL    HW2 2188   0.973   2.264   0.704  0.8678  0.3311  0.4718
  627SOL     OW 2189   0.657   3.037   1.606 -0.0541 -0.8406  0.0629
  627SOL    HW1 2190   0.697   3.119   1.574  0.0056 -0.8150  0.2007
  627SOL    HW2 2191   0.701   3.021   1.690 -2.1447  0.5504  1.4727
  628SOL     OW 2192   0.744   2.722   2.152 -0.1960  0.8092 -0.1023
  628SOL    HW1 2193   0.758   2.697   2.244 -0.4090 -0.7560 -0.4734
  628SOL    HW2 2194   0.832   2.740   2.119  0.2543 -1.7399 -0.4258
  629SOL     OW 2195   0.375   1.511   0.850  0.3707 -0.1751  0.2982
  629SOL    HW1 2196   0.324   1.549   0.922 -0.6708 -0.6805 -0.1591
  629SOL    HW2 2197   0.326   1.432   0.826  0.7234 -0.0122 -0.9628
  630SOL     OW 2198   0.298   2.463   1.711  0.0648 -0.0168 -0.3338
  630SOL    HW1 2199   0.377   2.504   1.745 -0.9941 -0.4441  2.7534
  630SOL    HW2 2200   0.227   2.523   1.733 -0.8839 -1.1944 -0.0789
  631SOL     OW 2201   1.405   3.113   1.093  0.0707  0.0974 -0.2379
  631SOL    HW1 2202   1.416   3.059   1.015  0.2852 -0.0864 -0.0822
  631SOL    HW2 2203   1.482   3.094   1.147 -1.4849 -1.9690  1.3295
  632SOL     OW 2204   0.554   3.860   1.991  0.0023  0.1574  0.2700
  632SOL    HW1 2205   0.575   3.863   1.897  0.5894  2.5510  0.4312
  632SOL    HW2 2206   0.501   3.938   2.006  0.6023  0.2390  2.0983
  633SOL     OW 2207   4.830   2.564   2.091  0.5805  0.6071  0.1878
  633SOL    HW1 2208   4.759   2.518   2.047  2.2784 -1.4908 -0.4389
  633SOL    HW2 2209   4.795   2.651   2.110 -2.4578 -0.6867  0.7218
  634SOL     OW 2210   0.918   2.222   0.309  0.2811  0.3928  0.2678
  634SOL    HW1 2211   0.988   2.286   0.296 -0.6230  1.4087  0.3316
  634SOL    HW2 2212   0.872   2.252   0.387 -0.1204 -0.3760  0.3358
  635SOL     OW 2213   1.594   3.597   0.371  0.2032  1.1026  0.0176
  635SOL    HW1 2214   1.545   3.670   0.333 -0.6304 -0.0552 -1.2002
  635SOL    HW2 2215   1.686   3.620   0.357 -0.0309  2.2633  0.3267
  636SOL     OW 2216   5.093   2.961   0.446 -0.4123  0.1981 -0.3256
  636SOL    HW1 2217   5.141   2.916   0.377 -0.5811 -0.7927  0.1878
  636SOL    HW2 2218   5.020   3.004   0.402 -1.5830 -1.9548 -0.5330
  637SOL     OW 2219   1.538   2.455   0.983  0.4009 -0.2773 -0.1544
  637SOL    HW1 2220   1.548   2.378   1.039 -0.7140 -0.7150 -0.5473
  637SOL    HW2 2221   1.586   2.434   0.903  0.1768 -0.5289 -0.2231
  638SOL     OW 2222   1.943   3.407   0.849  0.4762  0.3592  0.1415
  638SOL    HW1 2223   1.935   3.420   0.944  0.1633 -0.0252  0.1706
  638SOL    HW2 2224   1.880   3.468   0.811  0.5667  0.4791  0.1851
  639SOL     OW 2225   0.983   2.583   1.127  0.2580 -0.2783  0.4122
  639SOL    HW1 2226   1.051   2.649   1.134  0.7150 -0.6159 -0.7148
  639SOL    HW2 2227   0.956   2.566   1.217  0.0111  1.5555  0.6851
  640SOL     OW 2228   0.874   2.055   2.292 -0.0073 -0.0487  0.2906
  640SOL    HW1 2229   0.933   2.015   2.356 -0.9559 -0.5138  0.8720
  640SOL    HW2 2230   0.931   2.074   2.217  1.1347  0.6174  1.3036
  641SOL     OW 2231   0.613   3.034   2.334  0.3304  0.4238  0.0437
  641SOL    HW1 2232   0.552   2.965   2.306  0.0996  0.6501 -0.0159
  641SOL    HW2 2233   0.695   3.013   2.290  0.1417  0.4262 -0.3092
  642SOL     OW 2234   1.298   1.695   1.761 -0.8278  0.2145 -0.2007
  642SOL    HW1 2235   1.319   1.603   1.743 -3.1116 -0.0157 -1.9781
  642SOL    HW2 2236   1.369   1.745   1.721  1.1339 -0.7819  1.9310
  643SOL     OW 2237   1.501   3.196   0.298 -0.2130 -0.0696 -0.6045
  643SOL    HW1 2238   1.559   3.206   0.222 -1.4121  0.1785 -1.5002
  643SOL    HW2 2239   1.457   3.112   0.283  1.5279 -1.3752  1.2131
  644SOL     OW 2240   0.556   2.259   0.506  0.1194 -0.5854 -0.4722
  644SOL    HW1 2241   0.582   2.345   0.474  0.0883 -0.3785  0.0566
  644SOL    HW2 2242   0.477   2.237   0.457 -0.6297  0.2715  0.3352
  645SOL     OW 2243   4.943   3.338   2.631  0.4904  0.2671 -0.0169
  645SOL    HW1 2244   4.911   3.322   2.542 -2.7175  0.5577  1.0208
  645SOL    HW2 2245   4.995   3.261   2.651  0.0824 -0.4689 -1.6570
  646SOL     OW 2246   1.175   2.501   5.126 -0.4423  0.5082  0.4411
  646SOL    HW1 2247   1.196   2.438   5.058 -1.2667 -0.2922  0.9264
  646SOL    HW2 2248   1.260   2.521   5.167 -0.6099 -2.9429  2.6078
  647SOL     OW 2249   1.796   2.294   2.313  0.9449 -0.4391 -0.1311
  647SOL    HW1 2250   1.856   2.253   2.376  1.0466 -0.9291 -0.5443
  647SOL    HW2 2251   1.846   2.296   2.231  1.0894  0.8762 -0.0186
  648SOL     OW 2252   1.650   3.269   0.768  0.1141 -0.5284  0.3640
  648SOL    HW1 2253   1.650   3.182   0.726 -1.3966  0.4483 -1.7509
  648SOL    HW2 2254   1.610   3.327   0.703 -0.6006  1.4133  2.4651
  649SOL     OW 2255   1.273   1.799   0.265  0.4717 -0.2862 -0.2450
  649SOL    HW1 2256   1.272   1.854   0.186 -0.2736 -0.7852 -0.5934
  649SOL    HW2 2257   1.295   1.712   0.233  1.3521 -0.2541  0.2690
  650SOL     OW 2258   1.227   3.193   0.750  0.0038  0.2089  0.0388
  650SOL    HW1 2259   1.136   3.223   0.744 -0.0400 -0.0998 -0.9980
  650SOL    HW2 2260   1.270   3.256   0.808 -0.7090  0.7685 -0.0408
  651SOL     OW 2261   0.060   4.112   0.870  0.5947 -0.5732 -0.0957
  651SOL    HW1 2262   0.064   4.197   0.827 -2.0991 -0.6028 -0.4872
  651SOL    HW2 2263   0.113   4.055   0.814  1.4005  0.5601 -0.5047
  652SOL     OW 2264   1.962   2.122   1.220  0.1946 -0.2591  0.0163
  652SOL    HW1 2265   2.050   2.140   1.252  0.7136 -0.5614 -1.1960
  652SOL    HW2 2266   1.916   2.205   1.225  0.2409 -0.3158  1.5812
  653SOL     OW 2267   1.462   3.681   1.698 -0.0712 -0.1906  0.4238
  653SOL    HW1 2268   1.463   3.771   1.729  3.9147 -0.6608  1.9142
  653SOL    HW2 2269   1.439   3.689   1.605  1.5581  2.4722  0.1991
  654SOL     OW 2270   0.456   3.268   0.282 -0.0834  0.0388 -0.0440
  654SOL    HW1 2271   0.504   3.327   0.340 -0.6821  0.8629 -0.3751
  654SOL    HW2 2272   0.380   3.241   0.333 -1.2598  1.7303 -0.8584
  655SOL     OW 2273   1.303   2.670   0.462 -0.1059  0.0170 -0.2711
  655SOL    HW1 2274   1.214   2.697   0.483  0.5239  1.0815  1.1617
  655SOL    HW2 2275   1.297   2.577   0.444 -1.6593  0.2797 -1.1519
  656SOL     OW 2276   0.782   3.008   3.132 -0.6310  0.0241  0.5919
  656SOL    HW1 2277   0.721   3.050   3.071  0.2914  0.8400  0.2275
  656SOL    HW2 2278   0.784   3.067   3.208 -2.8657 -1.6893  2.0548
  657SOL     OW 2279   0.461   3.855   0.583  0.0610 -0.2426  0.1456
  657SOL    HW1 2280   0.392   3.810   0.534  1.0708 -1.0507 -0.5443
  657SOL    HW2 2281   0.524   3.882   0.516  0.4210  0.4674  0.7745
  658SOL     OW 2282   5.006   2.161   0.480  0.3795  0.1704  0.0115
  658SOL    HW1 2283   5.031   2.249   0.452  0.8776 -0.1716 -0.6593
  658SOL    HW2 2284   5.030   2.157   0.572  0.0601  0.8413  0.1269
  659SOL     OW 2285   1.797   3.197   4.339 -0.6443  0.3150  0.4088
  659SOL    HW1 2286   1.777   3.200   4.246 -2.5528 -0.2458  0.7881
  659SOL    HW2 2287   1.836   3.111   4.353  0.1533  0.6150  0.0317
  660SOL     OW 2288   0.649   2.636   0.791 -0.0461 -0.0714  0.1473
  660SOL    HW1 2289   0.727   2.601   0.748  1.2762  1.5185  1.1840
  660SOL    HW2 2290   0.682   2.676   0.872 -1.9312  0.6666  0.5861
  661SOL     OW 2291   1.983   2.439   0.086  0.4398  0.5176 -0.2112
  661SOL    HW1 2292   1.940   2.440   0.172  0.3608 -1.6811 -0.1886
  661SOL    HW2 2293   1.924   2.488   0.029 -1.4408 -1.2146  0.1519
  662SOL     OW 2294   5.117   3.628   2.097 -0.0150 -0.4770  0.2344
  662SOL    HW1 2295   5.089   3.707   2.050 -0.2551 -0.3501  0.5874
  662SOL    HW2 2296   5.078   3.637   2.184  0.6855 -0.5588  0.5591
  663SOL     OW 2297   1.201   2.794   1.117  0.2702 -0.0298 -0.2812
  663SOL    HW1 2298   1.236   2.869   1.069 -0.0568  0.3449  0.0635
  663SOL    HW2 2299   1.278   2.744   1.143  0.4098 -0.9329 -2.3032
  664SOL     OW 2300   1.377   2.311   0.709 -0.1340 -0.1279 -0.0786
  664SOL    HW1 2301   1.326   2.272   0.781  0.3332  1.8919  1.3910
  664SOL    HW2 2302   1.429   2.238   0.675 -0.7931 -1.2550  1.2528
  665SOL     OW 2303   2.108   1.810   1.279  0.3518  0.2218  0.0068
  665SOL    HW1 2304   2.138   1.728   1.318  0.7785 -0.1217 -1.0216
  665SOL    HW2 2305   2.115   1.874   1.349 -1.5506 -0.9500  1.3154
  666SOL     OW 2306   0.602   1.593   1.187 -0.1354 -0.0123 -0.2801
  666SOL    HW1 2307   0.667   1.599   1.117  1.1286  0.9679  0.9486
  666SOL    HW2 2308   0.610   1.675   1.235 -1.3649 -0.4388  0.6999
  667SOL     OW 2309   0.537   2.824   2.003 -0.2036 -0.5721 -0.9405
  667SOL    HW1 2310   0.591   2.765   2.056 -0.6569 -0.8858 -0.8236
  667SOL    HW2 2311   0.597   2.894   1.976 -0.1731  0.1156  0.7895
  668SOL     OW 2312   1.721   2.557   1.419 -0.0079  0.3731 -0.5046
  668SOL    HW1 2313   1.704   2.480   1.365  0.9153  0.1862 -0.5313
  668SOL    HW2 2314   1.757   2.621   1.358 -2.6668  1.5645 -0.9086
  669SOL     OW 2315   1.340   3.312   1.661  0.4465 -0.5009 -0.6414
  669SOL    HW1 2316   1.400   3.330   1.589  1.7081  3.2904  1.2154
  669SOL    HW2 2317   1.268   3.373   1.648  0.0214 -0.7456  0.5177
  670SOL     OW 2318   1.029   2.681   1.606  0.0042  0.3464  0.3402
  670SOL    HW1 2319   1.079   2.647   1.532  0.2528  0.5184  0.4289
  670SOL    HW2 2320   0.959   2.733   1.566 -0.0909  0.1218  0.2174
  671SOL     OW 2321   0.890   1.539   0.356  0.1957  0.0252  0.0193
  671SOL    HW1 2322   0.867   1.450   0.383  1.1915 -0.0347  0.7104
  671SOL    HW2 2323   0.928   1.579   0.435 -1.1811  1.4049  0.0058
  672SOL     OW 2324   1.831   3.434   0.181 -0.6141 -0.3550 -0.8392
  672SOL    HW1 2325   1.745   3.435   0.138 -0.1653 -1.1520 -1.7765
  672SOL    HW2 2326   1.825   3.360   0.243 -0.8990  0.1335 -0.2813
  673SOL     OW 2327   1.355   1.717   5.073  0.5640  0.0183  0.1882
  673SOL    HW1 2328   1.352   1.652   5.143 -2.3164  0.2817  0.3288
  673SOL    HW2 2329   1.330   1.799   5.115  0.5662  0.5272 -0.7901
  674SOL     OW 2330   1.002   2.983   2.344  0.1108  0.0266 -0.4013
  674SOL    HW1 2331   1.013   2.979   2.439 -1.5036  0.3575 -0.1886
  674SOL    HW2 2332   1.089   2.966   2.309  1.0144  1.2675  1.1717
  675SOL     OW 2333   1.087   3.078   1.508 -0.3846 -0.2735 -0.0312
  675SOL    HW1 2334   1.164   3.023   1.521  0.8143  1.7037  1.4516
  675SOL    HW2 2335   1.115   3.144   1.444 -1.4798 -0.7408 -1.0124
  676SOL     OW 2336   0.948   2.869   0.842 -0.4110 -0.2283  0.1649
  676SOL    HW1 2337   0.870   2.826   0.877 -0.7799 -0.0874 -0.4752
  676SOL    HW2 2338   1.009   2.797   0.825 -0.3064 -0.3188  0.8830
  677SOL     OW 2339   0.990   3.292   0.602 -0.4561  0.2976  0.1225
  677SOL    HW1 2340   0.980   3.360   0.535  0.3703  0.1904 -0.1075
  677SOL    HW2 2341   0.991   3.210   0.554  1.7586  0.3082  0.1035
  678SOL     OW 2342   1.128   3.025   5.086  0.7983  0.0377  0.4925
  678SOL    HW1 2343   1.035   3.044   5.074  0.8818  0.6890  0.8205
  678SOL    HW2 2344   1.153   2.977   5.008  0.2788  0.2213  0.2090
  679SOL     OW 2345   4.502   2.864   0.741  0.5084  0.0506  0.4614
  679SOL    HW1 2346   4.439   2.804   0.700  2.6052 -1.2244 -0.9539
  679SOL    HW2 2347   4.513   2.830   0.830 -0.3223 -0.0870  0.5152
  680SOL     OW 2348   5.166   1.996   0.367  0.1112 -0.0970 -0.7668
  680SOL    HW1 2349   5.101   1.931   0.341  0.9030 -0.7106 -1.2258
  680SOL    HW2 2350   5.117   2.060   0.418 -0.7554 -0.8153 -0.6950
  681SOL     OW 2351   1.102   2.649   0.827  0.2120 -0.8778 -0.6299
  681SOL    HW1 2352   1.195   2.627   0.813  0.3253  0.3401 -1.9704
  681SOL    HW2 2353   1.094   2.663   0.921  2.5585  3.8643 -0.9731
  682SOL     OW 2354   1.628   2.776   1.225  0.1789 -0.5901  0.1019
  682SOL    HW1 2355   1.664   2.813   1.306  1.3914 -1.0129 -0.2405
  682SOL    HW2 2356   1.661   2.834   1.156  0.0123 -0.8507 -0.1963
  683SOL     OW 2357   1.038   3.099   0.973 -0.1160  0.1433  0.1533
  683SOL    HW1 2358   1.095   3.099   0.896 -0.8453  0.4641 -0.3903
  683SOL    HW2 2359   0.981   3.023   0.961 -0.6181  0.5326  0.0901
  684SOL     OW 2360   1.394   2.577   1.203 -0.2649  0.5271 -0.3635
  684SOL    HW1 2361   1.476   2.625   1.211  1.3910 -2.3826  1.1370
  684SOL    HW2 2362   1.412   2.509   1.138 -0.6745 -1.5639  1.6040
  685SOL     OW 2363   2.487   3.475   1.301  0.0634  0.1709  0.3588
  685SOL    HW1 2364   2.422   3.404   1.306 -1.4323  1.2732 -2.1488
  685SOL    HW2 2365   2.555   3.441   1.243 -0.8889  0.9277 -1.2279
  686SOL     OW 2366   0.647   3.331   1.798  0.3976 -0.3615 -0.5360
  686SOL    HW1 2367   0.613   3.333   1.887  0.3063 -1.2163 -0.5430
  686SOL    HW2 2368   0.722   3.272   1.803  1.0290  0.4199 -0.8084
  687SOL     OW 2369   2.175   2.633   0.828 -0.1288  0.3267 -0.3569
  687SOL    HW1 2370   2.088   2.654   0.794  0.4315  1.9838 -0.8300
  687SOL    HW2 2371   2.219   2.589   0.755 -1.1376 -2.1416  0.4680
  688SOL     OW 2372   2.164   1.535   4.838  0.8278 -0.2376  0.2461
  688SOL    HW1 2373   2.162   1.581   4.922 -0.5721  0.2600 -0.0383
  688SOL    HW2 2374   2.228   1.584   4.785 -1.0018  1.7408 -0.2242
  689SOL     OW 2375   0.549   2.086   5.065  0.6365  0.3046  0.8749
  689SOL    HW1 2376   0.625   2.045   5.025 -0.2752 -0.1104 -0.4762
  689SOL    HW2 2377   0.482   2.018   5.067 -0.6218  1.4458 -0.6230
  690SOL     OW 2378   1.365   3.561   1.140 -0.2074 -0.2096 -0.0998
  690SOL    HW1 2379   1.407   3.542   1.224 -0.3382 -0.6719 -0.1392
  690SOL    HW2 2380   1.419   3.630   1.101 -1.0572  1.1307  1.0719
  691SOL     OW 2381   1.372   2.945   1.966  0.5763 -0.1132 -0.2367
  691SOL    HW1 2382   1.336   3.008   1.903  1.4583  0.4597 -0.1727
  691SOL    HW2 2383   1.371   2.861   1.919 -3.2418 -0.6493  0.6434
  692SOL     OW 2384   1.557   3.442   1.497  0.0208 -0.2835  0.8435
  692SOL    HW1 2385   1.472   3.467   1.462  1.6100  2.0701 -1.4622
  692SOL    HW2 2386   1.570   3.499   1.573  0.6874  1.2123 -0.3866
  693SOL     OW 2387   1.364   3.489   1.906  0.0407 -0.5199  0.2222
  693SOL    HW1 2388   1.387   3.484   1.813 -2.7073  0.1566 -0.5381
  693SOL    HW2 2389   1.386   3.578   1.932  0.7607 -0.6938  0.2229
  694SOL     OW 2390   0.689   3.963   0.446 -0.2180 -0.3223 -0.0131
  694SOL    HW1 2391   0.722   3.913   0.520 -1.8727  0.9349  1.6228
  694SOL    HW2 2392   0.757   3.954   0.378  1.4077 -1.3191  1.7108
  695SOL     OW 2393   0.452   2.977   1.433  0.0444 -0.0788  0.7051
  695SOL    HW1 2394   0.521   3.000   1.496  0.8945  0.6260 -0.4577
  695SOL    HW2 2395   0.473   2.888   1.405  0.2034 -0.0529  0.7397
  696SOL     OW 2396   0.257   3.357   1.904 -0.2789  0.6107  0.1075
  696SOL    HW1 2397   0.337   3.377   1.951  0.0564 -1.1367  0.2941
  696SOL    HW2 2398   0.235   3.267   1.929 -1.3518  0.4624 -1.2701
  697SOL     OW 2399   0.591   3.069   0.540  0.6550 -0.6750  0.1291
  697SOL    HW1 2400   0.520   3.130   0.559  0.6339 -0.7902  0.4215
  697SOL    HW2 2401   0.655   3.084   0.610  0.0840 -1.8681  0.9064
  698SOL     OW 2402   0.853   2.159   0.869 -0.0025 -0.0087  0.1471
  698SOL    HW1 2403   0.834   2.112   0.950 -0.0657  0.3058  0.3152
  698SOL    HW2 2404   0.780   2.138   0.811 -0.9089  1.2385  0.8107
  699SOL     OW 2405   0.083   2.631   1.753  0.9520 -0.0452 -0.5920
  699SOL    HW1 2406  -0.012   2.635   1.768  1.4161  2.1338  2.1116
  699SOL    HW2 2407   0.097   2.686   1.677  0.1124  0.0695 -0.6753
  700SOL     OW 2408   5.188   3.366   1.736  0.3907 -0.2655 -0.4070
  700SOL    HW1 2409   5.117   3.331   1.790 -1.5919  1.4535 -1.8053
  700SOL    HW2 2410   5.214   3.293   1.680 -1.1892 -0.5278 -0.8028
  701SOL     OW 2411   0.772   2.748   0.993  0.3266  0.2828  0.4265
  701SOL    HW1 2412   0.831   2.693   1.045  0.2178  0.5215  0.8048
  701SOL    HW2 2413   0.743   2.816   1.054 -0.8276 -0.1943  0.4245
  702SOL     OW 2414   0.653   1.631   5.107 -0.1286  0.1528  0.3297
  702SOL    HW1 2415   0.719   1.694   5.138  1.0519 -1.4504  1.1197
  702SOL    HW2 2416   0.600   1.613   5.184 -0.2686 -0.0682  0.1798
  703SOL     OW 2417   1.369   2.642   0.196  0.4645  0.1002 -0.0870
  703SOL    HW1 2418   1.372   2.730   0.158  2.4395 -0.2619 -0.8171
  703SOL    HW2 2419   1.353   2.658   0.289  0.6222  1.2212 -0.2355
  704SOL     OW 2420   1.729   3.319   1.066 -0.5284  0.0721 -0.0232
  704SOL    HW1 2421   1.707   3.305   0.974  1.0735  0.9423 -0.5567
  704SOL    HW2 2422   1.730   3.231   1.104  0.2585 -0.4258 -1.1751
  705SOL     OW 2423   1.690   3.066   1.203  0.4703 -0.5096 -0.5608
  705SOL    HW1 2424   1.775   3.021   1.212  0.6644  0.1054  0.7763
  705SOL    HW2 2425   1.656   3.069   1.293  0.4690  2.0335 -0.6327
  706SOL     OW 2426   0.716   4.057   2.252  0.3380  0.1148  0.1203
  706SOL    HW1 2427   0.704   4.136   2.199 -0.5442 -1.3363 -1.9034
  706SOL    HW2 2428   0.669   4.076   2.333  0.3346  1.7676 -0.2530
  707SOL     OW 2429   0.443   2.718   1.315  0.1143 -0.4966 -0.7167
  707SOL    HW1 2430   0.404   2.631   1.313 -1.1374  0.0229  0.6781
  707SOL    HW2 2431   0.517   2.712   1.254 -1.8264 -1.6142 -3.0464
  708SOL     OW 2432   1.886   2.292   1.507  0.0045 -0.6834 -0.2663
  708SOL    HW1 2433   1.940   2.330   1.577  0.1066  0.6447 -1.0594
  708SOL    HW2 2434   1.886   2.359   1.438 -1.5908 -1.2209 -0.7914
  709SOL     OW 2435   1.175   2.267   2.339 -0.4702  0.3876  0.2021
  709SOL    HW1 2436   1.126   2.264   2.256  1.7011  1.9949 -1.1885
  709SOL    HW2 2437   1.116   2.312   2.399 -2.0158 -0.6436 -0.5100
  710SOL     OW 2438   4.816   1.744   2.541  0.3443 -0.4916 -0.1466
  710SOL    HW1 2439   4.910   1.738   2.557 -0.2374 -0.5240  3.6276
  710SOL    HW2 2440   4.791   1.832   2.572 -0.9767 -0.7557 -0.4098
  711SOL     OW 2441   0.725   2.981   1.117 -0.2895 -0.5400 -0.1932
  711SOL    HW1 2442   0.754   3.058   1.166 -1.8774 -0.5765  0.8198
  711SOL    HW2 2443   0.659   3.014   1.057 -2.9644 -1.5006  2.1159
  712SOL     OW 2444   1.607   2.995   1.683  0.2433  0.1708 -0.0152
  712SOL    HW1 2445   1.693   3.035   1.691  0.2702  0.1158 -0.0263
  712SOL    HW2 2446   1.551   3.044   1.743  0.8262 -1.2968  1.7779
  713SOL     OW 2447   1.285   2.082   1.061 -0.5197  0.1739  0.5845
  713SOL    HW1 2448   1.324   1.997   1.078 -2.4943 -0.4709  2.1181
  713SOL    HW2 2449   1.224   2.067   0.988  0.5079  0.6987 -0.3900
  714SOL     OW 2450   0.306   2.301   1.498 -0.0944  0.1747 -0.8069
  714SOL    HW1 2451   0.376   2.325   1.437  0.0441  1.0343 -0.3128
  714SOL    HW2 2452   0.324   2.352   1.577 -0.7401 -0.3185 -0.3363
  715SOL     OW 2453   0.040   4.042   1.142  0.3526 -0.8137  0.9850
  715SOL    HW1 2454   0.062   4.069   1.053  0.0714  1.1151  1.4744
  715SOL    HW2 2455  -0.055   4.050   1.147  0.5430  1.1793  2.0770
  716SOL     OW 2456   1.030   2.218   1.148  0.1091 -0.7156 -0.7079
  716SOL    HW1 2457   1.124   2.209   1.130  0.3365 -1.2062  0.6620
  716SOL    HW2 2458   1.025   2.286   1.215 -0.5085 -0.7178 -0.7515
  717SOL     OW 2459   1.394   1.616   0.959  0.0328 -0.4025  0.4769
  717SOL    HW1 2460   1.378   1.592   0.867 -0.2721  0.2325  0.3659
  717SOL    HW2 2461   1.489   1.622   0.966  0.1591 -2.1275  0.6243
  718SOL     OW 2462   1.004   2.504   0.268 -0.0965 -0.4625 -0.1719
  718SOL    HW1 2463   1.002   2.590   0.311 -3.3791  0.2415 -1.5617
  718SOL    HW2 2464   1.022   2.523   0.176 -0.7525 -1.2548 -0.4728
  719SOL     OW 2465   0.773   2.804   1.530 -0.0526  0.0446  0.3340
  719SOL    HW1 2466   0.819   2.865   1.472  0.6916 -0.3807  0.4779
  719SOL    HW2 2467   0.713   2.860   1.580  0.9784  0.7376  0.8192
  720SOL     OW 2468   0.618   3.427   1.547 -0.2968  0.2014  0.2505
  720SOL    HW1 2469   0.619   3.399   1.639 -0.2581 -1.5006 -0.2639
  720SOL    HW2 2470   0.526   3.421   1.522 -0.5063  1.9018  0.5313
  721SOL     OW 2471   1.502   3.184   1.840 -0.1088 -0.3039 -0.2414
  721SOL    HW1 2472   1.563   3.257   1.828  0.5057 -0.9879 -1.3283
  721SOL    HW2 2473   1.418   3.218   1.809  0.5904 -0.6901 -2.6373
  722SOL     OW 2474   5.034   2.862   1.886 -0.2301 -0.2769  0.0364
  722SOL    HW1 2475   5.096   2.923   1.844  0.3079 -1.3215 -0.7019
  722SOL    HW2 2476   5.059   2.863   1.978 -0.8205  1.3238  0.2004
  723SOL     OW 2477   1.606   2.524   4.286  0.4424  0.2048 -0.5819
  723SOL    HW1 2478   1.593   2.583   4.361 -0.0073  0.4890 -0.8857
  723SOL    HW2 2479   1.621   2.583   4.212  2.5333 -0.0803 -0.4339
  724SOL     OW 2480   2.045   2.371   4.867  0.6455  0.3140 -0.1625
  724SOL    HW1 2481   2.107   2.320   4.919  0.5660  1.4642  1.1209
  724SOL    HW2 2482   2.024   2.316   4.792  1.4756 -1.0182  0.5664
  725SOL     OW 2483   1.292   3.496   1.414 -0.5597 -0.1629  0.2460
  725SOL    HW1 2484   1.246   3.421   1.376 -0.7176  0.2349 -0.3495
  725SOL    HW2 2485   1.234   3.525   1.485 -2.2054  1.5416 -1.7306
  726SOL     OW 2486   0.611   2.115   0.722  0.5503  0.4297  0.4329
  726SOL    HW1 2487   0.586   2.166   0.645 -1.9303 -1.1480  0.1463
  726SOL    HW2 2488   0.563   2.156   0.794  1.9835  1.1942  0.9772
  727SOL     OW 2489   1.182   2.109   0.521  0.2805  0.0948 -0.8229
  727SOL    HW1 2490   1.126   2.182   0.549 -0.5161 -0.6187 -0.5451
  727SOL    HW2 2491   1.187   2.118   0.426 -1.0626 -0.3766 -0.9441
  728SOL     OW 2492   1.452   2.293   1.832  0.6505 -0.4844 -0.6640
  728SOL    HW1 2493   1.440   2.206   1.793 -0.8346 -0.4247 -0.3808
  728SOL    HW2 2494   1.412   2.285   1.919  0.1150  0.6026 -0.8103
  729SOL     OW 2495   0.501   1.762   1.681 -0.0882  0.0777  0.5850
  729SOL    HW1 2496   0.547   1.678   1.673  0.2158  0.3305 -0.3681
  729SOL    HW2 2497   0.571   1.828   1.677 -0.5286  0.4646 -0.9644
  730SOL     OW 2498   4.885   3.203   3.871  0.5429 -0.3819  0.0072
  730SOL    HW1 2499   4.850   3.136   3.813 -0.0730 -0.0279 -0.0333
  730SOL    HW2 2500   4.884   3.163   3.958 -3.9506  1.0464  0.7359
  731SOL     OW 2501   4.862   3.769   4.949  0.0146 -0.6024  0.0757
  731SOL    HW1 2502   4.768   3.767   4.966 -0.0749 -0.2486 -0.3797
  731SOL    HW2 2503   4.901   3.788   5.035 -0.4588  1.3898 -0.1297
  732SOL     OW 2504   4.860   3.672   0.814  0.1263 -0.4535  0.1847
  732SOL    HW1 2505   4.930   3.736   0.807  0.4532 -0.7834  0.3863
  732SOL    HW2 2506   4.888   3.599   0.759 -0.4907 -0.2091 -0.4589
  733SOL     OW 2507   0.363   3.577   1.452  0.3524 -0.2855 -0.6080
  733SOL    HW1 2508   0.361   3.499   1.507  0.0774  0.9808  1.2198
  733SOL    HW2 2509   0.277   3.618   1.463  1.5539  1.9414  0.9476
  734SOL     OW 2510   4.639   3.265   0.763  0.2709  0.5957 -0.1988
  734SOL    HW1 2511   4.645   3.338   0.824  0.7411  0.7643 -0.4461
  734SOL    HW2 2512   4.579   3.295   0.695 -1.0237  0.0438  0.6866
  735SOL     OW 2513   4.620   2.453   2.278  0.2953  0.2133  0.4321
  735SOL    HW1 2514   4.610   2.360   2.257 -0.6418  0.3690  0.1468
  735SOL    HW2 2515   4.574   2.499   2.207 -0.3849  0.8463  1.2670
  736SOL     OW 2516   2.161   2.195   1.801  0.0836 -0.2725  0.3661
  736SOL    HW1 2517   2.173   2.101   1.789 -2.0078 -0.4751 -0.3075
  736SOL    HW2 2518   2.177   2.233   1.715 -0.7452 -0.2085  0.2334
  737SOL     OW 2519   0.795   2.381   5.099 -0.2752 -0.0341 -0.5548
  737SOL    HW1 2520   0.814   2.367   5.192 -0.1975 -0.8282 -0.6811
  737SOL    HW2 2521   0.859   2.445   5.071 -0.7897  0.7899  0.1207
  738SOL     OW 2522   2.083   2.871   0.961 -0.0088  0.4659 -0.2854
  738SOL    HW1 2523   2.131   2.947   0.928  1.4746 -0.6792 -0.8595
  738SOL    HW2 2524   2.110   2.799   0.903  1.0834 -1.1687  2.1711
  739SOL     OW 2525   4.948   4.196   2.133  0.5564  1.1773 -0.2505
  739SOL    HW1 2526   5.032   4.158   2.107 -0.3857 -0.0461 -1.5971
  739SOL    HW2 2527   4.901   4.124   2.175 -0.4798  1.3907 -1.0312
  740SOL     OW 2528   1.011   2.402   1.357  0.0040 -0.0927 -0.2984
  740SOL    HW1 2529   1.061   2.332   1.399 -1.5456 -0.9917  0.0914
  740SOL    HW2 2530   1.064   2.481   1.369 -0.2903 -0.3728  3.0929
  741SOL     OW 2531   0.513   3.620   1.819  0.2289 -0.4271 -0.3916
  741SOL    HW1 2532   0.603   3.645   1.841  0.1690 -0.7047  0.1718
  741SOL    HW2 2533   0.523   3.558   1.747  0.4159  0.6437 -1.2989
  742SOL     OW 2534   1.003   2.061   0.069 -0.2675 -0.4226  0.4043
  742SOL    HW1 2535   0.975   2.143   0.110 -1.9863 -0.7920  0.0055
  742SOL    HW2 2536   0.993   1.995   0.138  0.0529 -0.4894  0.3889
  743SOL     OW 2537   0.258   4.553   1.548 -0.1119  0.6449  0.2117
  743SOL    HW1 2538   0.274   4.536   1.455  2.9483  1.2953  0.5681
  743SOL    HW2 2539   0.273   4.468   1.590 -0.6729  0.5445  0.2091
  744SOL     OW 2540   0.914   2.948   1.334  0.7167 -0.3329 -0.5282
  744SOL    HW1 2541   0.935   2.962   1.242  0.3802  0.9986 -0.4040
  744SOL    HW2 2542   0.959   3.018   1.381 -1.1404  0.4911  0.0634
  745SOL     OW 2543   1.001   2.961   0.333  0.2358 -0.6385 -0.1516
  745SOL    HW1 2544   0.957   2.901   0.272 -0.9208 -1.4219  1.4396
  745SOL    HW2 2545   0.947   3.039   0.333  2.0050  0.6744 -2.6013
  746SOL     OW 2546   1.216   3.611   0.891  0.5032  0.1521  0.3093
  746SOL    HW1 2547   1.252   3.588   0.977  0.8015 -1.0156 -0.1117
  746SOL    HW2 2548   1.148   3.544   0.875  0.6163  0.2166 -0.4625
  747SOL     OW 2549   1.209   3.081   1.776  0.1777 -0.6645 -0.8579
  747SOL    HW1 2550   1.223   3.112   1.686 -2.0031  1.4481 -0.5269
  747SOL    HW2 2551   1.135   3.021   1.770  0.3125 -0.8625 -0.5410
  748SOL     OW 2552   0.048   3.018   1.137 -0.4123  0.0354  0.0313
  748SOL    HW1 2553   0.140   3.040   1.122 -0.3664  1.6264  2.2817
  748SOL    HW2 2554   0.049   2.932   1.177  0.1099  0.0733  0.0954
  749SOL     OW 2555   0.239   3.106   1.967 -0.0936 -0.5768 -0.4830
  749SOL    HW1 2556   0.223   3.074   2.056 -1.1706 -0.9599 -0.7989
  749SOL    HW2 2557   0.259   3.027   1.917  2.5871 -0.1402 -0.1725
  750SOL     OW 2558   1.883   2.182   0.002  0.6087 -0.1193  0.2360
  750SOL    HW1 2559   1.893   2.253   0.065  0.5922 -0.2313  0.3643
  750SOL    HW2 2560   1.886   2.225  -0.084 -3.4353  0.5881  0.3468
  751SOL     OW 2561   1.337   1.338   4.838 -0.2156 -0.4455 -0.2549
  751SOL    HW1 2562   1.243   1.322   4.838 -0.3345  0.2322 -1.0902
  751SOL    HW2 2563   1.346   1.434   4.837  0.4859 -0.4779  1.1147
  752SOL     OW 2564   1.352   4.134   0.603 -0.3056 -0.4903 -0.2706
  752SOL    HW1 2565   1.365   4.069   0.535 -1.6785  1.5210 -2.5484
  752SOL    HW2 2566   1.440   4.165   0.625  0.0478  0.0181 -2.3414
  753SOL     OW 2567   5.101   3.290   2.245 -0.1912 -0.0440  0.2027
  753SOL    HW1 2568   5.167   3.300   2.314  0.7167 -1.9140 -0.3737
  753SOL    HW2 2569   5.152   3.282   2.164 -1.1797 -0.0293 -0.4291
  754SOL     OW 2570   1.392   3.754   0.706  0.6293  0.3368  0.5640
  754SOL    HW1 2571   1.365   3.745   0.615 -0.2195  1.7646  0.6595
  754SOL    HW2 2572   1.341   3.689   0.753 -2.6735  2.9148  0.7232
  755SOL     OW 2573   4.611   3.166   1.254 -0.3903 -0.1472  0.6461
  755SOL    HW1 2574   4.601   3.145   1.161 -0.1308 -0.9168  0.7885
  755SOL    HW2 2575   4.563   3.097   1.300  1.3927 -1.0853  1.1491
  756SOL     OW 2576   0.215   3.758   0.848  0.2070  0.1396  0.4108
  756SOL    HW1 2577   0.120   3.764   0.854  0.0827  0.0921 -1.2526
  756SOL    HW2 2578   0.245   3.849   0.849  0.2126  0.1209  1.9052
  757SOL     OW 2579   0.887   3.227   0.341  0.1904  0.2592 -0.6206
  757SOL    HW1 2580   0.919   3.317   0.350 -1.5707  0.7201  1.8383
  757SOL    HW2 2581   0.833   3.229   0.262  2.0878  0.7329 -1.9339
  758SOL     OW 2582   1.373   2.370   0.419  0.0732 -0.0848 -0.1278
  758SOL    HW1 2583   1.377   2.360   0.514  0.1726 -0.3805 -0.1634
  758SOL    HW2 2584   1.340   2.286   0.387 -0.2411  0.1123 -0.3334
  759SOL     OW 2585   0.185   2.157   0.685  0.1831  1.2358 -0.1077
  759SOL    HW1 2586   0.178   2.250   0.661 -1.2000  1.0256 -0.5666
  759SOL    HW2 2587   0.156   2.153   0.776 -0.4826  1.1528 -0.3200
  760SOL     OW 2588   1.581   3.221   0.015  0.0345  0.4825  0.4790
  760SOL    HW1 2589   1.488   3.197   0.006 -0.4370  1.8324  1.5369
  760SOL    HW2 2590   1.579   3.315   0.036  1.6284  0.4527  0.7960
  761SOL     OW 2591   0.265   2.872   1.830  0.2061  0.6923 -0.3990
  761SOL    HW1 2592   0.216   2.799   1.867 -0.9943  2.0995  0.8620
  761SOL    HW2 2593   0.356   2.844   1.832 -0.3208 -1.0692 -0.6568
  762SOL     OW 2594   1.287   3.224   5.078  0.4207 -0.1890 -0.0227
  762SOL    HW1 2595   1.232   3.147   5.093  0.6588 -0.0247  1.8976
  762SOL    HW2 2596   1.268   3.250   4.988 -1.3889 -1.1358  0.0510
  763SOL     OW 2597   2.247   4.006   0.770  0.1039  0.0831  0.0585
  763SOL    HW1 2598   2.213   3.994   0.858 -1.4368 -1.5026 -0.7281
  763SOL    HW2 2599   2.335   3.968   0.772  0.6282  1.3208  1.2547
  764SOL     OW 2600   0.223   3.953   1.767  0.5010  0.5158 -0.7076
  764SOL    HW1 2601   0.196   3.865   1.741  0.9637  0.0387  0.4199
  764SOL    HW2 2602   0.152   4.009   1.737  0.5675 -0.1294 -2.1582
  765SOL     OW 2603   1.375   3.975   0.855 -0.2628 -0.0890  0.1719
  765SOL    HW1 2604   1.369   3.894   0.804 -3.2278  0.1121  0.1545
  765SOL    HW2 2605   1.344   4.043   0.795  1.1944  0.9266  0.5485
  766SOL     OW 2606   1.717   2.684   0.733 -0.2012 -0.4459  0.1943
  766SOL    HW1 2607   1.690   2.755   0.793 -2.6135 -0.1998 -1.1167
  766SOL    HW2 2608   1.653   2.687   0.662  0.6991 -2.8418 -0.7697
  767SOL     OW 2609   1.810   2.296   0.301 -0.0257  0.0148 -0.1437
  767SOL    HW1 2610   1.745   2.356   0.265 -1.2239 -0.8187  0.5691
  767SOL    HW2 2611   1.814   2.317   0.394  2.0370  1.2355 -0.4839
  768SOL     OW 2612   0.857   3.246   1.602 -0.1506 -0.0836 -0.1809
  768SOL    HW1 2613   0.947   3.220   1.580  0.1539 -0.1562  1.1384
  768SOL    HW2 2614   0.866   3.335   1.636 -0.7357  0.3568 -1.1511
  769SOL     OW 2615   1.883   2.315   2.055 -0.3535 -0.1243 -0.6173
  769SOL    HW1 2616   1.824   2.369   2.003 -1.4434  0.4162  1.1462
  769SOL    HW2 2617   1.971   2.342   2.027 -0.8915  1.8781 -0.4294
  770SOL     OW 2618   1.333   2.927   1.507  0.1150 -0.4302 -0.0577
  770SOL    HW1 2619   1.400   2.868   1.541  1.0973  1.0785  0.6827
  770SOL    HW2 2620   1.356   2.939   1.415  1.2727  0.5904  0.3458
  771SOL     OW 2621   5.070   3.202   1.375  0.3741 -0.4959 -0.1499
  771SOL    HW1 2622   5.086   3.123   1.323  1.1763 -0.4021 -0.0510
  771SOL    HW2 2623   5.000   3.177   1.436  1.2466 -1.4139  0.4907
  772SOL     OW 2624   5.084   2.576   1.965  0.1681 -0.0474  0.4676
  772SOL    HW1 2625   4.993   2.565   1.992 -0.5370  2.4707 -0.7620
  772SOL    HW2 2626   5.078   2.598   1.872  2.0881 -0.6479  0.1835
  773SOL     OW 2627   0.234   2.489   4.833 -0.3420 -0.3980  0.4961
  773SOL    HW1 2628   0.261   2.502   4.924  2.5199  0.7704 -0.4677
  773SOL    HW2 2629   0.248   2.395   4.817 -0.9014 -0.6150  1.2605
  774SOL     OW 2630   1.216   2.562   1.416  0.2162  0.4742 -0.0710
  774SOL    HW1 2631   1.276   2.567   1.342  0.4545 -2.7470 -0.1490
  774SOL    HW2 2632   1.268   2.525   1.487 -0.7145  1.0731  0.9442
  775SOL     OW 2633   0.289   2.225   4.739 -0.1846 -0.4324  0.2296
  775SOL    HW1 2634   0.379   2.195   4.728  0.2655  0.1834  1.9530
  775SOL    HW2 2635   0.259   2.183   4.820  0.3614  3.3376  2.5148
  776SOL     OW 2636   0.926   4.273   5.078  0.0965  0.0026 -0.0446
  776SOL    HW1 2637   0.962   4.353   5.040 -1.6978  1.0481  0.3903
  776SOL    HW2 2638   0.873   4.235   5.008  0.1248 -0.2608  0.0768
  777SOL     OW 2639   0.040   3.196   1.537  0.2494 -0.2263  0.0678
  777SOL    HW1 2640  -0.011   3.233   1.465  1.4546 -0.1976 -0.8004
  777SOL    HW2 2641   0.124   3.173   1.497  1.5010  1.2049  1.7870
  778SOL     OW 2642   1.198   3.754   1.225  0.1769  0.2225 -0.0348
  778SOL    HW1 2643   1.236   3.673   1.193 -0.1639  0.6026 -1.4319
  778SOL    HW2 2644   1.112   3.729   1.261  0.3387 -0.1178  0.1146
  779SOL     OW 2645   0.453   2.397   1.296 -0.0014  0.3527  0.2444
  779SOL    HW1 2646   0.489   2.315   1.263 -0.0562  0.5596 -0.3444
  779SOL    HW2 2647   0.527   2.439   1.342 -0.3990 -0.7353  1.9149
  780SOL     OW 2648   1.750   3.840   2.107 -0.0696  0.6695  0.2729
  780SOL    HW1 2649   1.797   3.916   2.072  0.0642 -0.4606 -2.0998
  780SOL    HW2 2650   1.671   3.835   2.053 -0.0361 -0.9359  0.3660
  781SOL     OW 2651   0.548   4.264   2.043  0.0614 -0.6512 -0.2310
  781SOL    HW1 2652   0.470   4.216   2.016 -0.3008  0.1706 -0.6807
  781SOL    HW2 2653   0.522   4.310   2.123  0.2506 -0.7953 -0.0849
  782SOL     OW 2654   1.301   3.439   0.389 -0.6191  0.0046 -0.4765
  782SOL    HW1 2655   1.391   3.470   0.397 -0.6209  0.2691 -1.4170
  782SOL    HW2 2656   1.309   3.352   0.349 -0.6937 -0.6578  0.9152
  783SOL     OW 2657   1.267   1.940   0.037 -0.2185  0.1589  0.2272
  783SOL    HW1 2658   1.178   1.976   0.028  0.4010  1.1715 -2.3672
  783SOL    HW2 2659   1.322   2.017   0.051  0.4404 -0.3139  0.2068
  784SOL     OW 2660   1.787   2.036   0.679 -0.0190  0.3268  0.0636
  784SOL    HW1 2661   1.828   1.949   0.681 -0.4889  0.1224  1.3743
  784SOL    HW2 2662   1.850   2.092   0.634  0.3695 -0.6519 -0.6321
  785SOL     OW 2663   1.616   1.935   2.113  0.1041  0.2545  0.3347
  785SOL    HW1 2664   1.646   1.925   2.204 -1.3501  0.6170  0.8640
  785SOL    HW2 2665   1.547   2.002   2.117  0.4590  0.7430 -1.1397
  786SOL     OW 2666   2.236   3.288   1.054 -0.1849  0.2095  0.2590
  786SOL    HW1 2667   2.252   3.376   1.088 -0.0988  0.9688 -1.7224
  786SOL    HW2 2668   2.162   3.256   1.105 -0.7626  1.7535  0.4165
  787SOL     OW 2669   1.201   3.230   1.263 -0.0988  0.0608 -0.2817
  787SOL    HW1 2670   1.138   3.245   1.192  1.1664  3.0618 -0.8482
  787SOL    HW2 2671   1.275   3.187   1.221 -0.6556 -1.0345 -0.1465
  788SOL     OW 2672   0.107   3.756   1.202  0.0458  0.1283  0.3398
  788SOL    HW1 2673   0.090   3.850   1.192  0.6098  0.4809  2.4089
  788SOL    HW2 2674   0.202   3.749   1.198 -0.0809 -0.5941 -1.5779
  789SOL     OW 2675   0.492   2.273   2.112 -0.5859 -0.5997 -0.0577
  789SOL    HW1 2676   0.413   2.320   2.086 -0.7635 -0.9440 -0.1368
  789SOL    HW2 2677   0.504   2.206   2.044 -0.0569 -0.3509 -0.2107
  790SOL     OW 2678   2.029   2.998   0.062  0.3346 -1.0844 -0.0217
  790SOL    HW1 2679   2.095   2.992   0.132  1.3058 -0.0871 -0.8264
  790SOL    HW2 2680   2.061   3.068   0.005 -0.9571 -1.2193 -0.9345
  791SOL     OW 2681   1.310   3.346   0.968  0.6543 -0.1095 -0.3228
  791SOL    HW1 2682   1.341   3.263   1.002  1.5527  0.9237  1.4617
  791SOL    HW2 2683   1.332   3.410   1.036 -0.2429  1.5485 -1.5383
  792SOL     OW 2684   0.005   3.372   2.019 -0.5134  0.1099 -0.0628
  792SOL    HW1 2685   0.078   3.373   1.957 -1.8850 -2.0786 -1.7886
  792SOL    HW2 2686  -0.021   3.464   2.026  1.6448  0.7691 -0.3257
  793SOL     OW 2687   0.401   2.855   0.724 -0.1426 -0.6395  0.0497
  793SOL    HW1 2688   0.359   2.782   0.771  1.4766 -0.8580  1.1916
  793SOL    HW2 2689   0.443   2.814   0.649  1.0157 -0.9667  0.8486
  794SOL     OW 2690   0.283   4.340   1.742  0.3764 -0.1833  0.2949
  794SOL    HW1 2691   0.327   4.255   1.733  2.1807  0.6929  0.7144
  794SOL    HW2 2692   0.310   4.372   1.828 -1.8724 -0.0540  0.9946
  795SOL     OW 2693   2.408   3.215   1.316  0.2730  0.1796  0.3016
  795SOL    HW1 2694   2.351   3.138   1.323  0.8883 -0.2633  0.5554
  795SOL    HW2 2695   2.424   3.242   1.406  1.6981 -0.6419  0.3230
  796SOL     OW 2696   0.725   1.797   0.747  0.0435  0.3879 -0.1758
  796SOL    HW1 2697   0.668   1.870   0.770 -1.1242 -1.0305  1.5611
  796SOL    HW2 2698   0.711   1.784   0.653 -0.8207  1.4766 -0.2063
  797SOL     OW 2699   1.064   3.808   0.790 -0.5996  0.2764 -0.5943
  797SOL    HW1 2700   1.095   3.729   0.834 -0.4250  0.7304  0.1072
  797SOL    HW2 2701   1.140   3.838   0.739 -0.1089  0.9661  0.5274
  798SOL     OW 2702   1.140   2.014   0.844  0.1642  0.7203 -0.1618
  798SOL    HW1 2703   1.080   1.940   0.858  3.4192 -1.8432  0.8150
  798SOL    HW2 2704   1.112   2.052   0.760 -2.8394 -0.3165  0.3022
  799SOL     OW 2705   0.354   3.655   1.162 -0.9669 -0.1108 -0.2209
  799SOL    HW1 2706   0.390   3.721   1.102  0.2571 -2.3617 -2.0729
  799SOL    HW2 2707   0.431   3.616   1.203 -1.4927 -2.0235 -0.9761
  800SOL     OW 2708   1.114   1.982   1.351 -0.1809  0.8973 -0.0335
  800SOL    HW1 2709   1.138   1.896   1.387  0.1678  0.8253 -0.4304
  800SOL    HW2 2710   1.183   2.000   1.287 -0.2140  1.5122  0.1089
  801SOL     OW 2711   1.709   2.286   0.837  0.0186  0.3346 -0.8243
  801SOL    HW1 2712   1.721   2.210   0.780  2.2047  1.4185 -1.8898
  801SOL    HW2 2713   1.768   2.271   0.910 -0.6781  0.2950 -0.2642
  802SOL     OW 2714   1.023   3.472   0.407 -0.1412  0.5866  0.4436
  802SOL    HW1 2715   1.011   3.563   0.382 -0.6746  0.3268 -0.2554
  802SOL    HW2 2716   1.117   3.459   0.407 -0.1304  0.2873 -2.5718
  803SOL     OW 2717   0.555   3.758   1.369 -0.2461 -0.0650 -0.6478
  803SOL    HW1 2718   0.490   3.688   1.377  0.1698 -0.3688  0.0971
  803SOL    HW2 2719   0.627   3.731   1.426 -0.5565  1.5121  0.5149
  804SOL     OW 2720   2.222   2.405   4.391  0.3598 -0.2028  0.5081
  804SOL    HW1 2721   2.253   2.422   4.302  1.3961  0.6884  1.0298
  804SOL    HW2 2722   2.127   2.413   4.385  0.3006 -1.6334 -0.8324
  805SOL     OW 2723   0.403   2.548   0.864 -0.6395 -0.2357 -0.0906
  805SOL    HW1 2724   0.493   2.580   0.857 -0.6790 -0.1393 -0.1583
  805SOL    HW2 2725   0.365   2.563   0.777 -0.6525 -0.4801 -0.1275
  806SOL     OW 2726   1.429   2.968   0.847  0.0021 -0.4236  0.0515
  806SOL    HW1 2727   1.371   3.012   0.784  1.6922  0.5837 -0.8379
  806SOL    HW2 2728   1.425   2.876   0.822 -2.6951 -0.6949  1.2226
  807SOL     OW 2729   5.075   2.549   4.885  0.3955  0.0907 -0.5708
  807SOL    HW1 2730   5.053   2.460   4.910  2.6523 -1.1644 -2.7711
  807SOL    HW2 2731   4.990   2.592   4.871 -0.7387 -1.0941  2.4104
  808SOL     OW 2732   0.997   3.329   1.093 -0.1005  0.1904  0.1268
  808SOL    HW1 2733   1.002   3.389   1.019  0.8085  0.5570  0.4865
  808SOL    HW2 2734   1.022   3.244   1.057  1.5111  0.5973  0.2775
  809SOL     OW 2735   5.212   2.126   1.679  0.0223  0.3801  0.2919
  809SOL    HW1 2736   5.278   2.066   1.715 -0.2652  0.2874  0.6771
  809SOL    HW2 2737   5.259   2.176   1.612  0.3355 -0.0844  0.1605
  810SOL     OW 2738   4.738   3.296   3.085  0.0561 -0.7246  0.5406
  810SOL    HW1 2739   4.760   3.377   3.130  1.2245 -0.1588 -0.9911
  810SOL    HW2 2740   4.645   3.281   3.104 -0.1207  0.8796  0.9524
  811SOL     OW 2741   0.474   2.754   2.525  0.5008 -0.8307 -0.1971
  811SOL    HW1 2742   0.474   2.793   2.437  0.4063 -0.2928  0.0447
  811SOL    HW2 2743   0.499   2.662   2.509  4.1826  0.1147 -0.3990
  812SOL     OW 2744   0.218   2.807   3.527  0.2539 -0.0374  0.3659
  812SOL    HW1 2745   0.146   2.745   3.532 -0.8549  1.1204 -0.8160
  812SOL    HW2 2746   0.273   2.775   3.455 -0.3529  0.3687 -0.2882
  813SOL     OW 2747   0.816   2.677   2.452 -0.8257 -0.1631 -0.4690
  813SOL    HW1 2748   0.908   2.658   2.469  0.1479  0.9951 -3.8743
  813SOL    HW2 2749   0.780   2.703   2.536  1.9303 -0.7836  0.9469
  814SOL     OW 2750   1.692   2.453   1.919  0.2840 -0.1720 -0.0277
  814SOL    HW1 2751   1.705   2.525   1.857  0.5291 -1.7395 -1.8551
  814SOL    HW2 2752   1.620   2.402   1.881  0.7057 -1.3787  0.7821
  815SOL     OW 2753   1.026   3.439   4.444 -0.2809  0.4903  0.0352
  815SOL    HW1 2754   0.964   3.407   4.379  0.6347  0.6300 -0.9305
  815SOL    HW2 2755   0.983   3.515   4.483 -0.7759  0.4977 -0.5180
  816SOL     OW 2756   1.012   2.897   4.369 -0.4042 -0.2665  0.1285
  816SOL    HW1 2757   0.961   2.816   4.357 -1.3830  0.5080 -1.0316
  816SOL    HW2 2758   1.025   2.931   4.281  0.3741  0.6276  0.5778
  817SOL     OW 2759   4.986   2.048   2.364 -0.1450 -0.1353  0.3452
  817SOL    HW1 2760   5.041   1.974   2.336  1.5865  0.7070  1.4422
  817SOL    HW2 2761   5.005   2.117   2.301  0.8454  0.4962  1.3262
  818SOL     OW 2762   0.722   2.701   4.163  0.3624 -0.0113  0.2535
  818SOL    HW1 2763   0.760   2.756   4.094  0.4695 -1.4548 -0.8415
  818SOL    HW2 2764   0.634   2.737   4.176  0.5561  0.6456 -0.1940
  819SOL     OW 2765   0.503   3.616   3.336 -0.4450 -0.2486  0.3870
  819SOL    HW1 2766   0.573   3.646   3.394 -0.8736 -0.2194  0.8978
  819SOL    HW2 2767   0.427   3.609   3.394 -0.5875 -1.3527  0.0674
  820SOL     OW 2768   1.208   3.322   3.661  0.4059 -0.0359  0.4598
  820SOL    HW1 2769   1.264   3.252   3.695  1.0560 -0.2497 -1.0146
  820SOL    HW2 2770   1.243   3.342   3.575 -1.1825  0.5247 -0.0887
  821SOL     OW 2771   0.616   2.302   3.469 -0.0759 -0.3024  0.2792
  821SOL    HW1 2772   0.559   2.379   3.472 -0.9053 -0.8709 -0.6127
  821SOL    HW2 2773   0.688   2.324   3.528 -0.3430  1.1257  0.1037
  822SOL     OW 2774   5.094   4.763   2.481 -0.4782  0.6348  0.1123
  822SOL    HW1 2775   5.003   4.761   2.453 -0.2891  0.4651 -0.4900
  822SOL    HW2 2776   5.108   4.852   2.514 -1.0918  0.4129  0.9838
  823SOL     OW 2777   0.721   2.879   3.934 -0.2295 -0.2951 -0.0272
  823SOL    HW1 2778   0.632   2.864   3.967  0.4513  0.3708  2.2410
  823SOL    HW2 2779   0.714   2.871   3.839 -2.3943 -1.8465  0.2414
  824SOL     OW 2780   5.094   3.011   2.470 -0.0712 -0.0763 -0.6001
  824SOL    HW1 2781   5.135   3.091   2.437 -0.5785  1.5505  2.4838
  824SOL    HW2 2782   5.162   2.944   2.466  0.5451  0.6462 -2.6311
  825SOL     OW 2783   0.318   2.669   3.308  0.4617 -0.5038 -0.4228
  825SOL    HW1 2784   0.242   2.651   3.253 -0.8586  0.3622  1.0537
  825SOL    HW2 2785   0.378   2.718   3.252 -0.3036 -0.7163 -1.4433
  826SOL     OW 2786   0.129   3.891   3.298 -0.0828  0.0850 -0.1355
  826SOL    HW1 2787   0.126   3.972   3.246  1.5785  0.2516  0.0146
  826SOL    HW2 2788   0.137   3.821   3.233 -0.8914  0.0713 -0.2318
  827SOL     OW 2789   0.989   2.742   2.070  0.0122  0.3072 -0.2979
  827SOL    HW1 2790   0.970   2.675   2.004 -1.3626 -0.1586  0.5624
  827SOL    HW2 2791   1.066   2.708   2.116 -0.2396 -0.3362 -0.3436
  828SOL     OW 2792   1.150   2.819   2.788  0.2285  0.0586  0.7735
  828SOL    HW1 2793   1.175   2.728   2.802 -0.8613  0.0932  3.1059
  828SOL    HW2 2794   1.061   2.825   2.823 -0.4267  1.5887 -1.0687
  829SOL     OW 2795   0.579   2.187   1.185  0.4456  0.3361 -0.3433
  829SOL    HW1 2796   0.553   2.095   1.192 -0.2106  0.4338 -1.4082
  829SOL    HW2 2797   0.672   2.185   1.162  0.7283 -0.0440  0.8145
  830SOL     OW 2798   1.768   3.616   1.605  0.6733 -0.0544  0.1692
  830SOL    HW1 2799   1.781   3.691   1.663  3.0121  0.7653 -1.3321
  830SOL    HW2 2800   1.738   3.655   1.522 -2.5935 -1.2004  0.7439
  831SOL     OW 2801   4.304   3.251   2.198  0.8066 -0.7754 -0.3972
  831SOL    HW1 2802   4.320   3.211   2.284 -0.4104  0.2257  0.3262
  831SOL    HW2 2803   4.209   3.248   2.188  0.9461 -0.8830 -1.7196
  832SOL     OW 2804   0.172   2.670   2.964  0.6046 -0.2439  0.6686
  832SOL    HW1 2805   0.175   2.598   2.902  0.9321  0.1454  0.2311
  832SOL    HW2 2806   0.085   2.709   2.950  0.8686  0.1476  0.1088
  833SOL     OW 2807   5.050   2.916   3.092  0.0968 -0.7811 -0.2432
  833SOL    HW1 2808   5.040   3.007   3.064 -0.4679 -0.4974  0.8719
  833SOL    HW2 2809   5.130   2.916   3.145  1.7235 -1.5133 -2.6339
  834SOL     OW 2810   0.833   3.078   3.482  0.4560 -0.1905 -0.4077
  834SOL    HW1 2811   0.750   3.091   3.436  0.4912 -0.5261 -0.5701
  834SOL    HW2 2812   0.824   3.126   3.564  0.2133  0.0189 -0.5577
  835SOL     OW 2813   0.527   2.471   2.463 -0.3952 -0.2027  0.4242
  835SOL    HW1 2814   0.569   2.421   2.394  0.1893  1.2384 -0.2963
  835SOL    HW2 2815   0.484   2.406   2.518  0.4564 -1.4811 -0.4081
  836SOL     OW 2816   0.055   2.921   3.213  0.4271  0.2677 -0.2359
  836SOL    HW1 2817   0.101   2.855   3.266  0.0427  0.4779  0.3691
  836SOL    HW2 2818   0.112   2.998   3.217  0.9032 -0.0476 -0.9887
  837SOL     OW 2819   1.421   3.198   2.124 -0.1887  0.1787 -0.0915
  837SOL    HW1 2820   1.474   3.166   2.050 -1.6885 -1.0284 -0.6653
  837SOL    HW2 2821   1.341   3.231   2.083  0.7393  3.4639  0.6250
  838SOL     OW 2822   0.886   3.944   4.043 -0.4383  0.1192  0.2933
  838SOL    HW1 2823   0.831   4.022   4.036 -1.4177 -0.4234  1.5172
  838SOL    HW2 2824   0.827   3.877   4.080  0.2484 -1.3322 -1.1577
  839SOL     OW 2825   1.200   1.696   4.146  0.2121  0.1124 -0.2558
  839SOL    HW1 2826   1.112   1.663   4.129  0.5986 -1.0437 -0.0608
  839SOL    HW2 2827   1.203   1.781   4.101 -0.6981 -0.2547 -1.0277
  840SOL     OW 2828   1.477   3.854   3.227 -0.3921  0.0917 -0.4485
  840SOL    HW1 2829   1.493   3.874   3.135  0.2358 -0.1469 -0.3978
  840SOL    HW2 2830   1.462   3.759   3.228  3.0907 -0.5418  0.1153
  841SOL     OW 2831   1.590   3.864   2.693  0.6969 -0.3321  0.6852
  841SOL    HW1 2832   1.666   3.834   2.643  0.6467  1.6601 -0.6369
  841SOL    HW2 2833   1.541   3.919   2.632 -0.4215  0.5400  2.3318
  842SOL     OW 2834   0.288   2.326   1.934 -0.1252 -0.4186  0.0085
  842SOL    HW1 2835   0.287   2.354   1.842 -0.4013  0.4491  0.2687
  842SOL    HW2 2836   0.262   2.234   1.932 -0.4137 -0.3225 -0.7585
  843SOL     OW 2837   1.293   1.891   2.805  0.5634 -0.3913 -0.0740
  843SOL    HW1 2838   1.268   1.978   2.771  1.6910  0.4180  1.1328
  843SOL    HW2 2839   1.338   1.849   2.731 -0.8134 -0.3130 -0.9649
  844SOL     OW 2840   2.326   4.136   2.632  0.4412  0.4323 -0.0027
  844SOL    HW1 2841   2.331   4.217   2.580  0.4647 -0.1104 -0.8600
  844SOL    HW2 2842   2.415   4.121   2.662  0.5088  0.5216 -0.1584
  845SOL     OW 2843   1.003   2.027   4.343 -0.7513 -0.1237  0.2076
  845SOL    HW1 2844   0.939   2.066   4.284  0.5538 -1.3185 -2.0728
  845SOL    HW2 2845   0.952   1.998   4.418 -2.3931  1.8477 -0.1147
  846SOL     OW 2846   1.454   2.356   4.138 -0.4054 -0.5992 -0.0663
  846SOL    HW1 2847   1.510   2.430   4.163  0.3388 -1.4498  0.8076
  846SOL    HW2 2848   1.382   2.358   4.201  0.2564 -1.3463  0.7253
  847SOL     OW 2849   0.844   2.315   3.653 -0.1890  0.7690  0.6354
  847SOL    HW1 2850   0.801   2.255   3.714  0.4667 -0.0282  0.3122
  847SOL    HW2 2851   0.891   2.377   3.709  1.2893 -0.5948  0.9376
  848SOL     OW 2852   1.250   2.373   2.618 -0.0077  0.0961 -0.2319
  848SOL    HW1 2853   1.343   2.365   2.598 -0.0066  0.4226 -0.3582
  848SOL    HW2 2854   1.222   2.284   2.639 -0.0714 -0.2977 -1.9288
  849SOL     OW 2855   0.949   2.852   2.970 -0.2328  0.3827  0.2451
  849SOL    HW1 2856   0.869   2.811   2.938 -0.4634  0.3985  0.7917
  849SOL    HW2 2857   0.919   2.920   3.031  0.2695 -1.4863  2.6385
  850SOL     OW 2858   4.221   2.583   2.870 -0.8009 -0.2256 -0.0553
  850SOL    HW1 2859   4.190   2.551   2.954  1.6430  2.9055  2.1642
  850SOL    HW2 2860   4.194   2.675   2.868  3.0139  0.9544 -0.6332
  851SOL     OW 2861   5.152   4.079   3.408  0.4032  0.3841 -0.0318
  851SOL    HW1 2862   5.133   4.138   3.335  0.4494 -0.2007 -0.5152
  851SOL    HW2 2863   5.171   3.995   3.367  0.0143 -0.0538  0.6688
  852SOL     OW 2864   0.509   2.583   1.841  0.4038  0.2239  0.0939
  852SOL    HW1 2865   0.586   2.548   1.795  0.4275  0.1935  0.1561
  852SOL    HW2 2866   0.545   2.650   1.900  0.2051  1.2744 -0.9742
  853SOL     OW 2867   1.589   2.350   3.414  0.1065  0.1029 -0.3340
  853SOL    HW1 2868   1.572   2.443   3.420  2.1826  0.5578 -1.0373
  853SOL    HW2 2869   1.644   2.330   3.490 -1.1802 -0.7651  0.3905
  854SOL     OW 2870   0.538   3.387   2.773 -0.9469  0.1185  0.3406
  854SOL    HW1 2871   0.537   3.292   2.762 -1.6751  0.4042 -2.5443
  854SOL    HW2 2872   0.624   3.414   2.740 -2.0838  0.7401 -2.2881
  855SOL     OW 2873   0.461   1.955   2.574  0.0134 -0.0775  0.7152
  855SOL    HW1 2874   0.376   1.988   2.544  0.8202  2.2713  0.9394
  855SOL    HW2 2875   0.449   1.937   2.667 -0.2097  0.3555  0.7712
  856SOL     OW 2876   0.199   2.528   2.067 -0.3008 -0.4199  0.1533
  856SOL    HW1 2877   0.254   2.457   2.034  0.6220  0.2141  0.3105
  856SOL    HW2 2878   0.126   2.533   2.005  0.6389 -0.2237 -0.9514
  857SOL     OW 2879   5.040   4.169   2.471  0.4381  0.2224 -0.4144
  857SOL    HW1 2880   4.964   4.169   2.529 -0.0809  1.5013 -1.0778
  857SOL    HW2 2881   5.043   4.080   2.436 -0.7518  0.1579 -0.3889
  858SOL     OW 2882   1.248   3.992   3.375  0.2406  0.1876 -0.0260
  858SOL    HW1 2883   1.342   3.989   3.391 -0.0881  1.6974  2.5091
  858SOL    HW2 2884   1.238   4.052   3.300  1.2348  0.7934  0.3168
  859SOL     OW 2885   4.853   3.049   2.327 -0.5544 -0.3407  0.1861
  859SOL    HW1 2886   4.836   2.957   2.304  2.3628 -1.2163  1.3289
  859SOL    HW2 2887   4.930   3.046   2.383 -1.8111  2.6443  2.1881
  860SOL     OW 2888   0.765   4.056   3.333  0.0687 -0.1739 -0.3245
  860SOL    HW1 2889   0.689   4.080   3.386 -0.1764  0.6766 -1.0386
  860SOL    HW2 2890   0.832   4.031   3.397 -0.7457 -0.7220  0.3153
  861SOL     OW 2891   0.531   3.919   2.700  0.1479 -0.9028  0.2098
  861SOL    HW1 2892   0.523   3.828   2.669  0.8794 -0.8019 -0.2984
  861SOL    HW2 2893   0.521   3.913   2.795  0.6640 -1.5843  0.2325
  862SOL     OW 2894   5.128   0.892   3.515 -0.1008  0.0353 -0.0657
  862SOL    HW1 2895   5.060   0.920   3.577  0.5520 -0.0623  0.6963
  862SOL    HW2 2896   5.207   0.937   3.543  0.2287 -0.1049 -0.7574
  863SOL     OW 2897   1.129   3.250   2.441 -0.3813  0.2033  0.6429
  863SOL    HW1 2898   1.185   3.202   2.380 -0.8489  1.5744 -0.8888
  863SOL    HW2 2899   1.064   3.186   2.470  0.6261 -0.8025  0.7036
  864SOL     OW 2900   0.049   3.849   2.328  0.4780 -0.0329 -0.0895
  864SOL    HW1 2901   0.069   3.781   2.392  1.1266  0.8384  0.6450
  864SOL    HW2 2902  -0.046   3.862   2.335  0.5899  0.2866  0.9395
  865SOL     OW 2903   1.282   2.049   2.491 -0.1047  0.3397 -0.6435
  865SOL    HW1 2904   1.225   2.113   2.450  0.8122 -0.6241 -3.5844
  865SOL    HW2 2905   1.352   2.101   2.530 -2.0748  1.4088  1.5455
  866SOL     OW 2906   4.835   3.267   3.524 -0.5226 -0.0234 -0.3512
  866SOL    HW1 2907   4.864   3.195   3.581 -0.3159 -0.2824 -0.7838
  866SOL    HW2 2908   4.881   3.252   3.442 -0.8262  0.3533 -0.5886
  867SOL     OW 2909   0.813   3.467   3.863  0.0976 -0.1804 -0.2837
  867SOL    HW1 2910   0.809   3.449   3.957  0.1258  0.4083 -0.1708
  867SOL    HW2 2911   0.906   3.475   3.844  0.1164 -0.7385 -0.4489
  868SOL     OW 2912   0.702   2.731   2.684  0.4818  0.1850 -0.4460
  868SOL    HW1 2913   0.620   2.735   2.635  1.0525 -0.7516 -1.5123
  868SOL    HW2 2914   0.677   2.695   2.769 -0.2592  0.1887 -0.6571
  869SOL     OW 2915   1.135   2.345   4.022  1.0704  0.2902  0.4299
  869SOL    HW1 2916   1.045   2.356   4.054  1.2124 -0.0618  0.9646
  869SOL    HW2 2917   1.155   2.426   3.977  0.7498  0.6704  0.9660
  870SOL     OW 2918   0.221   1.626   1.726  0.0248  0.2307 -0.9538
  870SOL    HW1 2919   0.302   1.634   1.777 -0.0060 -1.3896 -0.6345
  870SOL    HW2 2920   0.252   1.611   1.636  0.0778  0.8209 -1.0349
  871SOL     OW 2921   0.438   1.891   3.753  0.4147 -0.0628 -0.2335
  871SOL    HW1 2922   0.343   1.878   3.751  0.5617 -1.1695 -0.7547
  871SOL    HW2 2923   0.456   1.941   3.673  0.4255 -1.0546 -0.8598
  872SOL     OW 2924   0.964   3.994   3.550 -0.5204  0.3809  0.3676
  872SOL    HW1 2925   1.027   3.967   3.483 -1.1059 -2.5234  0.9640
  872SOL    HW2 2926   0.999   4.077   3.583  1.3473  0.3554 -1.4564
  873SOL     OW 2927   1.010   2.654   3.215 -0.0603  0.0541  0.6279
  873SOL    HW1 2928   1.068   2.690   3.148 -0.4362  0.1347  0.3444
  873SOL    HW2 2929   0.980   2.731   3.264 -0.3206  0.0613  0.4578
  874SOL     OW 2930   0.447   3.708   2.394  0.2824 -0.0418 -0.2582
  874SOL    HW1 2931   0.385   3.687   2.464  0.3504  2.3860  0.5978
  874SOL    HW2 2932   0.533   3.706   2.437  0.3347  1.3416 -0.2624
  875SOL     OW 2933   1.097   2.388   3.265 -0.2319 -0.4499 -0.3139
  875SOL    HW1 2934   1.094   2.483   3.269 -0.6093 -0.4802  0.2105
  875SOL    HW2 2935   1.190   2.367   3.274 -0.1186 -0.1197 -0.7244
  876SOL     OW 2936   0.545   2.014   3.058 -0.8557  0.1408  0.2161
  876SOL    HW1 2937   0.603   2.022   2.983 -0.1129  2.2193  0.9731
  876SOL    HW2 2938   0.582   1.943   3.110 -0.1045  0.1759 -0.2715
  877SOL     OW 2939   1.510   3.107   2.347  0.4280 -0.2200  0.5158
  877SOL    HW1 2940   1.483   3.135   2.260 -0.4892  0.7899  1.1217
  877SOL    HW2 2941   1.499   3.011   2.345  0.8606 -0.2570 -0.6198
  878SOL     OW 2942   5.005   2.003   2.897  0.1401  0.0830  0.1668
  878SOL    HW1 2943   5.094   1.980   2.921 -0.6670 -2.4813  0.8981
  878SOL    HW2 2944   4.966   2.038   2.977  0.3827  0.8830 -0.0623
  879SOL     OW 2945   1.071   2.575   2.558  0.7592 -0.0447 -0.2095
  879SOL    HW1 2946   1.121   2.494   2.561  1.4449  0.4200  1.2479
  879SOL    HW2 2947   1.029   2.581   2.644 -0.0138  0.6915 -0.6245
  880SOL     OW 2948   0.693   2.573   3.899 -0.1000 -0.0428  0.5498
  880SOL    HW1 2949   0.691   2.575   3.995 -1.1413 -1.0244  0.5646
  880SOL    HW2 2950   0.600   2.576   3.874  0.2321  4.0221 -0.5386
  881SOL     OW 2951   1.393   3.491   3.469 -0.0320 -0.3063 -0.5678
  881SOL    HW1 2952   1.342   3.565   3.503 -2.3680 -2.4510  0.7844
  881SOL    HW2 2953   1.335   3.450   3.404  0.8451 -1.5073 -0.6098
  882SOL     OW 2954   0.221   3.289   2.823 -0.0851 -0.1904  0.1432
  882SOL    HW1 2955   0.216   3.383   2.843 -1.3891 -0.3594  0.6597
  882SOL    HW2 2956   0.263   3.285   2.738  1.6612  0.7752  0.9414
  883SOL     OW 2957   1.309   3.943   2.153 -0.0394 -0.4676 -0.5719
  883SOL    HW1 2958   1.276   3.906   2.234 -0.0162  1.5823  0.3923
  883SOL    HW2 2959   1.255   4.020   2.137 -0.8302 -1.5129 -3.1550
  884SOL     OW 2960   1.013   1.956   1.668 -0.1222  0.1062 -0.3708
  884SOL    HW1 2961   1.096   2.002   1.671  0.5107 -0.9588 -1.0790
  884SOL    HW2 2962   1.036   1.864   1.684 -1.1191 -0.2268 -0.8116
  885SOL     OW 2963   5.161   2.279   3.359  0.0060  0.0547 -0.6802
  885SOL    HW1 2964   5.165   2.243   3.271 -0.5838 -0.1800 -0.6103
  885SOL    HW2 2965   5.175   2.204   3.417  0.4886  0.2227 -0.5709
  886SOL     OW 2966   4.709   2.169   3.172  0.0296  0.2154  0.0123
  886SOL    HW1 2967   4.752   2.221   3.103 -0.9054  0.8494 -0.1070
  886SOL    HW2 2968   4.760   2.088   3.176  0.9587  0.7605 -0.4367
  887SOL     OW 2969   0.747   2.372   1.435  0.0181  0.2087  0.5114
  887SOL    HW1 2970   0.745   2.282   1.400 -1.0728  0.9972 -1.5209
  887SOL    HW2 2971   0.837   2.401   1.421  0.2285 -0.3562  0.6552
  888SOL     OW 2972   0.938   2.253   1.724  0.2631 -0.4007 -0.5635
  888SOL    HW1 2973   0.961   2.244   1.632 -1.8664 -1.1775 -1.0500
  888SOL    HW2 2974   0.848   2.220   1.730  0.3435 -0.3040  1.7754
  889SOL     OW 2975   0.772   3.023   2.738  0.6320 -0.1206  0.3760
  889SOL    HW1 2976   0.746   3.087   2.804  1.2680 -0.7767  1.2714
  889SOL    HW2 2977   0.770   2.939   2.784  1.6134 -0.5185 -0.2840
  890SOL     OW 2978   1.312   2.982   2.973 -0.3375  0.1822 -0.0651
  890SOL    HW1 2979   1.308   2.904   3.027 -1.9695  0.3784  0.1354
  890SOL    HW2 2980   1.271   2.956   2.890  0.3608  0.4415 -0.5022
  891SOL     OW 2981   4.898   3.694   2.340 -0.3644  0.3313  0.4077
  891SOL    HW1 2982   4.829   3.707   2.406 -0.4417  0.1026  0.3707
  891SOL    HW2 2983   4.893   3.601   2.318  0.2003  0.2397  0.6757
  892SOL     OW 2984   1.463   2.446   1.568  0.1038  0.0341 -0.5528
  892SOL    HW1 2985   1.496   2.402   1.646 -1.6162 -0.5710 -0.1648
  892SOL    HW2 2986   1.521   2.522   1.558  0.4317  0.0334  1.2103
  893SOL     OW 2987   1.391   2.425   2.258  0.3300 -0.8863 -0.1044
  893SOL    HW1 2988   1.342   2.357   2.306  0.1341 -1.1918 -0.7323
  893SOL    HW2 2989   1.468   2.379   2.225  0.1097 -0.8466 -0.6780
  894SOL     OW 2990   1.571   3.216   2.762  0.3455 -0.1523 -0.1427
  894SOL    HW1 2991   1.661   3.184   2.763  0.1092 -0.8611 -0.9438
  894SOL    HW2 2992   1.549   3.231   2.854  1.3897  0.3474  0.0317
  895SOL     OW 2993   1.083   3.490   3.821  0.5087 -0.0147  0.3574
  895SOL    HW1 2994   1.122   3.436   3.752  0.2363  0.8553 -0.4679
  895SOL    HW2 2995   1.127   3.574   3.814 -0.4191  0.4820  0.4252
  896SOL     OW 2996   1.056   3.485   4.102  0.2462  0.0585  0.1456
  896SOL    HW1 2997   1.083   3.481   4.010  0.8185  4.2355  0.0410
  896SOL    HW2 2998   1.128   3.530   4.146 -1.2204  0.5245  2.1309
  897SOL     OW 2999   0.904   3.466   3.411  0.4984  0.5459  0.0886
  897SOL    HW1 3000   0.954   3.387   3.433 -0.0039  0.1585 -0.1442
  897SOL    HW2 3001   0.815   3.446   3.440 -0.1000  0.1520 -1.9691
  898SOL     OW 3002   1.468   3.215   3.019  0.0667 -0.6324 -0.0491
  898SOL    HW1 3003   1.442   3.123   3.009  0.1710 -0.7074  0.3463
  898SOL    HW2 3004   1.387   3.261   3.040 -0.3641 -0.2825 -2.3403
  899SOL     OW 3005   0.713   2.252   3.223  0.0373  0.0176 -0.4777
  899SOL    HW1 3006   0.783   2.186   3.222 -1.0522 -1.1975  1.6654
  899SOL    HW2 3007   0.695   2.267   3.316 -3.7452 -0.9942 -0.9522
  900SOL     OW 3008   1.813   4.230   3.215 -0.3338  0.3058 -0.2668
  900SOL    HW1 3009   1.845   4.141   3.233  0.6906  0.4459 -1.3232
  900SOL    HW2 3010   1.801   4.232   3.120  0.1580  1.4586 -0.3105
  901SOL     OW 3011   0.926   2.507   1.874 -0.1191 -0.4328 -0.2032
  901SOL    HW1 3012   0.855   2.551   1.826 -0.0317 -0.5409 -0.4302
  901SOL    HW2 3013   0.944   2.428   1.823  0.2616 -0.3349 -0.2219
  902SOL     OW 3014   0.343   2.357   3.803 -0.7240  0.2822 -0.0772
  902SOL    HW1 3015   0.385   2.443   3.811  0.0466 -0.1060 -0.0062
  902SOL    HW2 3016   0.296   2.362   3.720 -0.1958  0.5583 -0.3601
  903SOL     OW 3017   0.782   3.309   3.138 -1.0374  0.1738 -0.0275
  903SOL    HW1 3018   0.846   3.379   3.123 -3.2746  2.1663 -0.6397
  903SOL    HW2 3019   0.762   3.315   3.232 -0.6630 -0.1511  0.0736
  904SOL     OW 3020   4.937   3.032   3.616 -0.1056  0.1215 -0.5690
  904SOL    HW1 3021   5.002   2.964   3.601  0.3001  0.1178  1.0908
  904SOL    HW2 3022   4.871   2.990   3.672  0.5803  1.2994  1.1850
  905SOL     OW 3023   0.175   3.379   2.390  0.4768  0.5606  0.0548
  905SOL    HW1 3024   0.220   3.314   2.444  2.0688  1.4816 -0.1372
  905SOL    HW2 3025   0.211   3.366   2.302  0.7829  1.6716  0.0104
  906SOL     OW 3026   5.160   2.473   2.924 -0.2175 -0.0874  0.4175
  906SOL    HW1 3027   5.164   2.567   2.942  1.3793 -0.3630  1.5901
  906SOL    HW2 3028   5.170   2.466   2.829 -0.4906  0.9321  0.3078
  907SOL     OW 3029   1.021   3.723   3.439 -0.0438 -0.7045  0.5408
  907SOL    HW1 3030   0.965   3.752   3.512 -2.4972 -1.2194 -1.0939
  907SOL    HW2 3031   1.002   3.630   3.430 -1.6874 -0.1368 -2.3784
  908SOL     OW 3032   1.265   3.856   2.428 -0.2748  0.5460  0.1210
  908SOL    HW1 3033   1.219   3.895   2.502 -0.9535 -0.1980  0.0913
  908SOL    HW2 3034   1.261   3.762   2.443  0.2156  0.4202 -0.4885
  909SOL     OW 3035   1.632   2.544   2.336  0.7764  0.1785 -0.2515
  909SOL    HW1 3036   1.665   2.464   2.294 -0.6484 -0.2886 -0.5273
  909SOL    HW2 3037   1.537   2.535   2.331  0.5847  0.7197  1.9797
  910SOL     OW 3038   5.061   3.446   3.408 -0.3423  0.0754 -0.2608
  910SOL    HW1 3039   5.023   3.368   3.367 -2.5013  1.4959 -1.0288
  910SOL    HW2 3040   5.050   3.432   3.502 -3.5062  0.7548 -0.4660
  911SOL     OW 3041   5.196   2.587   4.234  0.2320 -0.1731  0.5118
  911SOL    HW1 3042   5.273   2.587   4.177 -0.4553 -0.4025 -0.4213
  911SOL    HW2 3043   5.232   2.598   4.322  1.4713 -2.2442  0.2868
  912SOL     OW 3044   1.128   1.926   3.965 -0.2279  0.4044  0.1184
  912SOL    HW1 3045   1.103   1.890   3.880  1.2675  1.9195 -1.0147
  912SOL    HW2 3046   1.050   1.972   3.995 -1.2268 -1.3463  0.2516
  913SOL     OW 3047   1.552   1.189   4.276  0.9495 -0.0778  0.1072
  913SOL    HW1 3048   1.520   1.137   4.202  1.6398 -0.1610 -0.1302
  913SOL    HW2 3049   1.619   1.135   4.317  0.8239  0.1207  0.5852
  914SOL     OW 3050   0.811   2.426   4.670 -0.0966 -0.1375  0.4718
  914SOL    HW1 3051   0.762   2.409   4.750 -1.3289  0.3442 -0.1614
  914SOL    HW2 3052   0.879   2.358   4.668  0.4487  0.3401  2.3149
  915SOL     OW 3053   4.992   3.165   3.026 -0.3786  0.8390 -0.1861
  915SOL    HW1 3054   4.909   3.212   3.019 -0.2819  1.5863  2.7995
  915SOL    HW2 3055   5.047   3.204   2.958 -1.7268  1.9612 -0.6604
  916SOL     OW 3056   0.205   2.421   2.809  0.3890 -0.0411 -0.1910
  916SOL    HW1 3057   0.120   2.410   2.767  0.5349  1.8839 -1.0388
  916SOL    HW2 3058   0.230   2.333   2.837 -1.4849 -0.7415 -0.6945
  917SOL     OW 3059   1.225   2.649   2.241  0.3825  0.1108 -0.4655
  917SOL    HW1 3060   1.183   2.616   2.321  2.3894  2.8156  1.8218
  917SOL    HW2 3061   1.304   2.596   2.232 -1.0162 -1.7547 -2.0275
  918SOL     OW 3062   5.058   1.761   3.083  0.2570 -0.3738  0.0938
  918SOL    HW1 3063   5.095   1.737   2.998  0.9715  1.7827 -0.2326
  918SOL    HW2 3064   5.037   1.677   3.125 -0.1686 -1.4674 -2.2175
  919SOL     OW 3065   4.732   3.649   3.029 -0.0270 -0.2833 -0.3447
  919SOL    HW1 3066   4.776   3.631   3.112 -1.7902 -0.7709  0.5230
  919SOL    HW2 3067   4.772   3.587   2.967  0.5179 -0.7021  0.4121
  920SOL     OW 3068   0.606   3.130   3.344  0.0438 -0.1874  0.1998
  920SOL    HW1 3069   0.562   3.214   3.345 -0.7378 -0.5967  0.3470
  920SOL    HW2 3070   0.538   3.067   3.322 -0.1306 -1.2236  3.4672
  921SOL     OW 3071   2.136   1.613   3.843  0.2688 -0.1000  0.4374
  921SOL    HW1 3072   2.216   1.568   3.814 -1.1107 -0.8721 -2.3838
  921SOL    HW2 3073   2.089   1.547   3.894 -0.0810 -0.7054 -0.6620
  922SOL     OW 3074   5.234   1.826   1.913  0.1594 -0.2735 -0.1988
  922SOL    HW1 3075   5.197   1.789   1.833 -0.7074  1.6316 -0.7096
  922SOL    HW2 3076   5.162   1.822   1.977  0.3557 -0.3054  0.0230
  923SOL     OW 3077   1.333   2.041   1.731  0.2406  0.9102  0.0422
  923SOL    HW1 3078   1.352   2.027   1.638 -1.1043 -0.4878 -0.0403
  923SOL    HW2 3079   1.412   2.014   1.777  0.0355 -0.7090 -0.5482
  924SOL     OW 3080   0.529   2.817   3.206  0.3375  0.0565  0.1207
  924SOL    HW1 3081   0.486   2.863   3.133 -0.5186  1.4069  1.4397
  924SOL    HW2 3082   0.620   2.809   3.179 -0.0618  0.1235 -1.2982
  925SOL     OW 3083   1.220   2.845   4.892 -0.0532 -0.4418  0.5669
  925SOL    HW1 3084   1.246   2.764   4.848  0.4072 -0.2579  0.5005
  925SOL    HW2 3085   1.245   2.915   4.832  0.5076 -0.1946  1.0820
  926SOL     OW 3086   1.324   3.131   4.212  0.3254  0.1929 -0.2524
  926SOL    HW1 3087   1.308   3.225   4.207 -2.3831 -0.2340 -0.2189
  926SOL    HW2 3088   1.419   3.124   4.224  0.4877  2.9260  0.5022
  927SOL     OW 3089   0.879   2.398   4.125  0.1376  0.1362 -0.0130
  927SOL    HW1 3090   0.895   2.374   4.216 -0.2741  3.1817  0.9379
  927SOL    HW2 3091   0.784   2.398   4.116  0.1825 -0.5296 -0.5766
  928SOL     OW 3092   1.398   2.110   2.121  0.4693 -0.0143  0.0330
  928SOL    HW1 3093   1.426   2.137   2.209 -0.0824  1.6840 -0.2844
  928SOL    HW2 3094   1.308   2.079   2.133  0.8325 -0.9670  0.2760
  929SOL     OW 3095   1.285   2.664   1.847 -0.2221 -0.1635 -0.1365
  929SOL    HW1 3096   1.216   2.603   1.820 -0.8065  1.2049 -1.8215
  929SOL    HW2 3097   1.350   2.658   1.777  1.0088 -0.8516  1.0507
  930SOL     OW 3098   5.097   3.568   3.171 -0.4149  0.0098  0.0888
  930SOL    HW1 3099   5.116   3.528   3.256 -0.6509  1.8645  1.0497
  930SOL    HW2 3100   5.183   3.594   3.137 -0.2520 -1.3940 -0.5865
  931SOL     OW 3101   5.195   2.765   2.896 -0.0902 -1.1141 -0.4821
  931SOL    HW1 3102   5.176   2.787   2.805 -0.3887 -1.0785 -0.4127
  931SOL    HW2 3103   5.125   2.807   2.946  1.0534  0.3472 -0.0808
  932SOL     OW 3104   5.127   2.770   2.637 -0.0296 -0.2120  0.2441
  932SOL    HW1 3105   5.075   2.690   2.637 -0.4950  0.0876  0.0718
  932SOL    HW2 3106   5.066   2.839   2.611  0.3051  0.2402  0.6377
  933SOL     OW 3107   1.273   3.442   2.994  0.6318  0.7941  0.1109
  933SOL    HW1 3108   1.269   3.515   2.933 -0.7343  0.4619 -0.2175
  933SOL    HW2 3109   1.244   3.366   2.943  1.1484  0.2010  0.6981
  934SOL     OW 3110   1.080   2.218   2.999  0.1643 -0.2119 -0.4083
  934SOL    HW1 3111   0.996   2.263   2.990  1.4429  1.9459 -1.8905
  934SOL    HW2 3112   1.107   2.235   3.089 -0.8260 -0.6529 -0.0209
  935SOL     OW 3113   4.836   3.414   2.259  0.2875  0.5121 -0.0833
  935SOL    HW1 3114   4.761   3.362   2.231  0.5040 -0.9841  2.0030
  935SOL    HW2 3115   4.912   3.359   2.241  0.7605  1.3046 -0.5545
  936SOL     OW 3116   5.039   3.924   2.356  0.0349  0.9235 -0.3482
  936SOL    HW1 3117   4.978   3.958   2.290 -2.3506  0.0151  1.3042
  936SOL    HW2 3118   4.997   3.843   2.387  2.8177 -0.4929 -0.1773
  937SOL     OW 3119   1.179   3.966   2.978 -0.1735 -0.1726  0.2912
  937SOL    HW1 3120   1.118   3.981   2.905 -0.6084  0.6856  0.8205
  937SOL    HW2 3121   1.122   3.945   3.052  0.3203 -2.1769  0.1241
  938SOL     OW 3122   0.374   2.940   2.744 -0.5371 -0.8533  0.3985
  938SOL    HW1 3123   0.461   2.966   2.715 -0.6399  0.4794  1.2548
  938SOL    HW2 3124   0.342   2.883   2.674  0.2912  0.1421 -0.8111
  939SOL     OW 3125   4.980   2.482   3.417 -0.0622 -0.2365  0.1372
  939SOL    HW1 3126   4.925   2.435   3.480  3.1363 -0.7575  2.7039
  939SOL    HW2 3127   5.053   2.423   3.400  0.2861  0.8490 -2.3709
  940SOL     OW 3128   4.829   2.932   4.470 -0.3324  0.4755 -0.3162
  940SOL    HW1 3129   4.823   2.935   4.565 -1.2694 -0.8342 -0.3254
  940SOL    HW2 3130   4.923   2.938   4.452 -0.2409  2.0800  0.6171
  941SOL     OW 3131   1.347   3.106   3.797 -0.8761  0.2362  0.3320
  941SOL    HW1 3132   1.395   3.035   3.840  1.1367  1.2355 -0.2226
  941SOL    HW2 3133   1.369   3.184   3.848 -0.1299  1.0813 -1.2392
  942SOL     OW 3134   1.219   3.219   2.826 -0.0174  1.1021 -0.3895
  942SOL    HW1 3135   1.295   3.161   2.832  0.2579  1.3708 -1.2670
  942SOL    HW2 3136   1.144   3.159   2.832  0.2644  0.8238  0.3450
  943SOL     OW 3137   1.903   2.389   3.135  0.4800  0.2670  0.1816
  943SOL    HW1 3138   1.926   2.408   3.044  1.9717 -1.7167  0.1103
  943SOL    HW2 3139   1.949   2.308   3.155  0.4375  0.8413  2.8203
  944SOL     OW 3140   0.597   2.838   3.679 -0.3173  0.1505  0.0425
  944SOL    HW1 3141   0.650   2.786   3.618 -1.2719  0.4908 -1.0944
  944SOL    HW2 3142   0.605   2.928   3.647  0.1674  0.5060  1.1548
  945SOL     OW 3143   0.674   2.704   2.977 -0.6744 -0.3477 -0.3364
  945SOL    HW1 3144   0.586   2.670   2.957 -1.3230  0.6105  0.8074
  945SOL    HW2 3145   0.721   2.629   3.012 -0.1916 -1.5196 -3.4221
  946SOL     OW 3146   0.437   3.473   3.037  0.0326 -0.9584 -0.7107
  946SOL    HW1 3147   0.395   3.389   3.054 -0.4729 -0.8997 -1.5933
  946SOL    HW2 3148   0.449   3.474   2.942 -0.6474  0.2808 -0.7844
  947SOL     OW 3149   4.922   2.306   0.948  0.3984  0.0774  0.1547
  947SOL    HW1 3150   4.917   2.401   0.941  1.3375  0.3005  2.1488
  947SOL    HW2 3151   4.991   2.280   0.887 -0.2518  0.6022 -0.8146
  948SOL     OW 3152   5.094   2.857   3.511 -0.4311  0.5513 -0.3986
  948SOL    HW1 3153   5.026   2.791   3.499 -0.2233  0.4871 -1.2530
  948SOL    HW2 3154   5.144   2.855   3.429 -0.1679  1.4706 -0.2697
  949SOL     OW 3155   0.839   3.200   3.777 -0.1502  0.0434  0.4828
  949SOL    HW1 3156   0.807   3.154   3.854 -1.0921 -1.1258 -0.5867
  949SOL    HW2 3157   0.799   3.287   3.784 -0.1019  0.0024  1.3911
  950SOL     OW 3158   1.282   2.935   2.224  0.2452  0.1916  0.9656
  950SOL    HW1 3159   1.274   2.840   2.228 -1.1261  0.3529  2.3573
  950SOL    HW2 3160   1.306   2.953   2.133 -0.4509 -1.4144  0.4488
  951SOL     OW 3161   1.641   3.557   3.347 -0.3795 -0.5017  0.4322
  951SOL    HW1 3162   1.639   3.612   3.269 -0.0125 -1.1665 -0.0436
  951SOL    HW2 3163   1.549   3.550   3.374 -0.4369  0.2964  0.4701
  952SOL     OW 3164   2.129   4.104   3.340  0.8870  0.8119 -0.2120
  952SOL    HW1 3165   2.100   4.156   3.415  2.0323  0.4487  0.5002
  952SOL    HW2 3166   2.074   4.026   3.342  1.4826  0.3985  0.7844
  953SOL     OW 3167   4.973   3.807   2.707 -0.1312 -0.8314  0.2608
  953SOL    HW1 3168   4.971   3.850   2.792 -2.4651 -2.2127  0.9725
  953SOL    HW2 3169   4.893   3.837   2.664  0.1346 -1.5334 -0.7324
  954SOL     OW 3170   0.252   3.188   3.333  0.6662 -0.0111 -0.2163
  954SOL    HW1 3171   0.333   3.233   3.309  1.6277 -1.0591  1.0228
  954SOL    HW2 3172   0.183   3.251   3.310  1.8272  1.0353 -0.9586
  955SOL     OW 3173   1.780   1.972   2.359 -0.0645 -0.4043 -0.1904
  955SOL    HW1 3174   1.836   2.041   2.394 -0.2848 -1.0660  1.5609
  955SOL    HW2 3175   1.788   1.901   2.423 -1.7463 -1.0591 -0.6784
  956SOL     OW 3176   1.465   3.569   2.628  0.1245 -0.0595  0.3889
  956SOL    HW1 3177   1.441   3.489   2.582  1.0137 -0.1848  0.1283
  956SOL    HW2 3178   1.384   3.597   2.671 -0.0942 -1.3198  0.8242
  957SOL     OW 3179   0.644   3.678   3.864 -0.1265  0.5709 -0.6575
  957SOL    HW1 3180   0.733   3.711   3.849 -0.4431  1.8858  0.3263
  957SOL    HW2 3181   0.654   3.583   3.862  1.6903  0.6814  1.5640
  958SOL     OW 3182   0.019   3.611   3.540 -0.3130  0.1516 -0.2112
  958SOL    HW1 3183  -0.044   3.553   3.496  0.1338 -0.5622  0.0828
  958SOL    HW2 3184  -0.033   3.687   3.566 -0.8917 -0.0836 -0.6669
  959SOL     OW 3185   0.185   4.057   2.415 -0.4392 -0.2005  0.0654
  959SOL    HW1 3186   0.145   3.976   2.382 -0.9720  0.0150  0.1730
  959SOL    HW2 3187   0.275   4.053   2.384 -1.5386  1.1338 -3.4863
  960SOL     OW 3188   1.008   3.514   3.167  0.1125  0.3636 -0.5401
  960SOL    HW1 3189   1.053   3.597   3.180 -1.0653  0.8155  0.7310
  960SOL    HW2 3190   0.993   3.481   3.255 -0.4492 -0.6440 -1.0039
  961SOL     OW 3191   1.997   1.799   2.856 -0.2547  0.3125  0.4611
  961SOL    HW1 3192   1.957   1.883   2.880 -2.5949 -0.4317 -0.6559
  961SOL    HW2 3193   2.025   1.761   2.939 -1.2375  1.1916  1.2146
  962SOL     OW 3194   5.096   1.789   2.535 -0.1455  0.0239  0.3677
  962SOL    HW1 3195   5.103   1.884   2.541 -0.7053  0.0155  1.2811
  962SOL    HW2 3196   5.153   1.765   2.462 -0.8950  1.1688 -0.6164
  963SOL     OW 3197   1.074   3.025   2.642 -0.3123 -0.2653  0.2954
  963SOL    HW1 3198   0.979   3.022   2.653 -0.1954  0.1473  1.5592
  963SOL    HW2 3199   1.105   2.942   2.677 -0.0763  0.3241  1.5266
  964SOL     OW 3200   0.457   3.346   3.328 -0.5329 -0.3559 -0.3845
  964SOL    HW1 3201   0.420   3.415   3.273  0.5336 -0.0246 -0.6848
  964SOL    HW2 3202   0.504   3.392   3.397  1.2452 -0.7667 -1.2975
  965SOL     OW 3203   0.723   2.552   1.672 -0.1757 -0.1960 -0.1453
  965SOL    HW1 3204   0.745   2.485   1.607 -2.8001  0.4828 -1.7993
  965SOL    HW2 3205   0.726   2.634   1.623 -2.6580  0.2760  0.4104
  966SOL     OW 3206   1.090   3.395   2.658 -0.2448  0.2758  0.1399
  966SOL    HW1 3207   1.138   3.362   2.582  0.6136 -0.7385  1.0846
  966SOL    HW2 3208   1.127   3.346   2.732 -0.6166  1.6827  1.2834
  967SOL     OW 3209   5.046   3.387   3.726  0.0288  0.4485  0.0530
  967SOL    HW1 3210   5.018   3.306   3.768 -0.6910 -0.4376 -2.0791
  967SOL    HW2 3211   4.979   3.451   3.751 -2.5245 -1.0126 -2.8001
  968SOL     OW 3212   0.057   3.258   3.158 -0.1247 -0.4387 -0.0239
  968SOL    HW1 3213   0.019   3.335   3.115  0.3638  0.3868  0.9911
  968SOL    HW2 3214   0.034   3.185   3.102 -2.8152  0.1085  0.3249
  969SOL     OW 3215   0.351   3.230   2.586 -0.3052  0.8711  0.0049
  969SOL    HW1 3216   0.425   3.168   2.585 -1.3241 -0.3689  0.3706
  969SOL    HW2 3217   0.383   3.306   2.538  0.0865 -0.9611 -2.7552
  970SOL     OW 3218   1.242   2.556   2.817  0.3575 -0.1352  0.5184
  970SOL    HW1 3219   1.147   2.546   2.829  0.3827 -2.7105 -0.9127
  970SOL    HW2 3220   1.260   2.510   2.735  2.8757  0.2684  0.8134
  971SOL     OW 3221   0.097   3.636   2.485  1.0088 -0.2799  0.5285
  971SOL    HW1 3222   0.115   3.546   2.458 -0.4501  0.4010 -2.9515
  971SOL    HW2 3223   0.004   3.636   2.510  0.4324  0.6965 -1.5418
  972SOL     OW 3224   0.883   2.822   3.390  0.3617 -0.3807  0.3023
  972SOL    HW1 3225   0.852   2.913   3.389 -0.0912 -0.5343 -0.2340
  972SOL    HW2 3226   0.813   2.773   3.433  2.3793  0.1177  4.3747
  973SOL     OW 3227   0.344   3.612   2.629 -0.1706 -0.3687 -0.0833
  973SOL    HW1 3228   0.261   3.611   2.582  0.8520  0.0608 -1.9233
  973SOL    HW2 3229   0.332   3.551   2.702 -1.9102 -0.6933 -0.6406
  974SOL     OW 3230   5.148   3.045   3.998  0.2893 -0.3541  0.4861
  974SOL    HW1 3231   5.190   2.988   3.934  0.1627 -0.8977  0.8934
  974SOL    HW2 3232   5.061   3.008   4.012 -0.5552  1.0809 -0.7725
  975SOL     OW 3233   1.122   2.951   3.482 -0.1547  0.7253 -0.1442
  975SOL    HW1 3234   1.070   3.014   3.531 -1.3843 -0.0292 -0.4576
  975SOL    HW2 3235   1.076   2.940   3.399  0.4329 -0.0351 -0.3837
  976SOL     OW 3236   4.926   1.875   1.728 -0.4522 -0.5086  0.3564
  976SOL    HW1 3237   4.878   1.956   1.712 -2.1812 -1.5833 -0.0608
  976SOL    HW2 3238   4.970   1.856   1.645  0.4838  0.3261  0.6523
  977SOL     OW 3239   2.189   4.051   3.793  0.2500  0.0896 -0.2683
  977SOL    HW1 3240   2.140   4.046   3.711  0.3269 -0.7017 -0.2744
  977SOL    HW2 3241   2.234   3.967   3.799 -1.3103 -0.6440  1.5562
  978SOL     OW 3242   0.772   2.282   2.021  0.2946 -0.2119 -0.5053
  978SOL    HW1 3243   0.772   2.307   1.928  0.9456  1.7083 -0.0134
  978SOL    HW2 3244   0.680   2.287   2.046  0.1646 -0.3284 -0.9471
  979SOL     OW 3245   1.435   3.317   2.555 -0.3415  0.4543 -0.0653
  979SOL    HW1 3246   1.472   3.293   2.640 -0.6505  1.7605  0.4474
  979SOL    HW2 3247   1.455   3.242   2.498 -0.3340 -0.5187  1.2081
  980SOL     OW 3248   0.429   2.516   3.478 -0.3700  0.7159  0.1928
  980SOL    HW1 3249   0.428   2.571   3.556  1.9565  1.5352 -0.3089
  980SOL    HW2 3250   0.379   2.565   3.413  0.8314  1.8129  0.0648
  981SOL     OW 3251   2.297   3.750   2.465  0.3538  0.0401 -0.1602
  981SOL    HW1 3252   2.375   3.799   2.438  0.4032  1.5436  2.5959
  981SOL    HW2 3253   2.330   3.663   2.486  0.7752 -0.2620 -1.9918
  982SOL     OW 3254   1.056   3.023   3.842 -0.3678 -0.3855 -0.2380
  982SOL    HW1 3255   1.011   3.103   3.820 -0.7146 -0.8529 -1.2232
  982SOL    HW2 3256   1.149   3.046   3.838 -0.4844  0.3946  1.1352
  983SOL     OW 3257   1.706   2.767   3.056  0.8486 -0.3118  0.7382
  983SOL    HW1 3258   1.713   2.680   3.017  0.8838 -0.0298  0.1119
  983SOL    HW2 3259   1.652   2.754   3.134 -1.2574 -0.4453 -0.7160
  984SOL     OW 3260   4.705   3.400   3.876  0.4257  0.4020  1.1749
  984SOL    HW1 3261   4.771   3.335   3.854  2.1966  2.5237  0.0126
  984SOL    HW2 3262   4.644   3.399   3.802  0.4091  0.0559  1.1915
  985SOL     OW 3263   2.022   3.047   2.973 -0.3192  0.1118 -0.0755
  985SOL    HW1 3264   2.117   3.032   2.971 -0.4053 -0.3979 -0.3450
  985SOL    HW2 3265   1.987   2.972   3.020 -0.7891 -0.7006 -1.7073
  986SOL     OW 3266   0.887   1.786   2.645  0.2038  0.0503  0.4880
  986SOL    HW1 3267   0.939   1.806   2.567  1.1934 -1.0043  0.8702
  986SOL    HW2 3268   0.949   1.793   2.717 -0.2192 -1.0856  0.9648
  987SOL     OW 3269   0.224   3.028   2.248  0.5970 -0.3025 -0.0758
  987SOL    HW1 3270   0.295   3.087   2.272  0.8637 -0.6061 -0.1167
  987SOL    HW2 3271   0.166   3.028   2.324 -0.8926  2.2255 -1.1478
  988SOL     OW 3272   1.672   2.094   3.014  0.0148  0.3388  0.0134
  988SOL    HW1 3273   1.582   2.124   2.998  0.2417  0.9470 -0.1406
  988SOL    HW2 3274   1.691   2.120   3.104 -0.0540 -0.0270  0.1353
  989SOL     OW 3275   1.362   2.352   3.254 -0.0483  0.5094 -0.2011
  989SOL    HW1 3276   1.390   2.423   3.196  1.5639  0.2708  0.2483
  989SOL    HW2 3277   1.438   2.335   3.309 -0.9725 -0.4653  0.7952
  990SOL     OW 3278   0.420   2.850   2.264  0.1780 -0.3049  0.1452
  990SOL    HW1 3279   0.448   2.818   2.178 -0.4114 -2.5289  0.7274
  990SOL    HW2 3280   0.330   2.879   2.251  0.7499  1.2212 -0.4175
  991SOL     OW 3281   0.209   3.541   2.878 -0.6166  0.0154 -0.0867
  991SOL    HW1 3282   0.122   3.576   2.860 -0.3401  1.6976  1.5972
  991SOL    HW2 3283   0.214   3.537   2.973  0.0435 -3.0445 -0.2099
  992SOL     OW 3284   5.168   3.366   2.927 -0.1189 -0.0340 -0.4552
  992SOL    HW1 3285   5.231   3.379   2.856 -0.4657  0.9654 -0.5921
  992SOL    HW2 3286   5.133   3.453   2.944 -1.6310 -0.6152 -0.5242
  993SOL     OW 3287   1.719   2.080   1.525 -0.1783 -0.0573 -0.1598
  993SOL    HW1 3288   1.778   2.009   1.548 -0.8710  0.1197  2.3635
  993SOL    HW2 3289   1.776   2.156   1.513  0.1984 -0.0904  1.3619
  994SOL     OW 3290   1.836   3.135   2.787 -0.4046 -0.1810 -0.5474
  994SOL    HW1 3291   1.906   3.101   2.844  0.8371 -1.7796 -2.9190
  994SOL    HW2 3292   1.861   3.226   2.771  1.8200 -1.0322 -2.2578
  995SOL     OW 3293   4.902   2.050   3.733 -0.0584 -0.8770 -0.0088
  995SOL    HW1 3294   4.809   2.034   3.744 -0.2055 -0.5793 -0.7875
  995SOL    HW2 3295   4.944   1.994   3.799 -0.8042 -0.6181  0.6947
  996SOL     OW 3296   0.098   2.529   2.405 -0.4395 -0.3839 -0.0500
  996SOL    HW1 3297   0.033   2.572   2.350 -0.5636 -1.3775 -0.6978
  996SOL    HW2 3298   0.181   2.542   2.358 -0.5449 -1.2277 -0.4842
  997SOL     OW 3299   0.482   3.315   3.883  0.1648 -0.5993  0.3575
  997SOL    HW1 3300   0.428   3.383   3.843 -0.5954 -1.8630 -0.8147
  997SOL    HW2 3301   0.497   3.345   3.972  0.7781  1.6432 -0.4647
  998SOL     OW 3302   1.258   1.232   3.465 -0.1371 -0.3409  0.0661
  998SOL    HW1 3303   1.251   1.306   3.526  2.5621  1.4144 -1.6604
  998SOL    HW2 3304   1.176   1.236   3.415  0.0966  1.6658 -0.1985
  999SOL     OW 3305   0.136   3.024   2.500 -0.2686  0.2305  0.0699
  999SOL    HW1 3306   0.176   3.084   2.563 -2.0618 -0.0803  1.5258
  999SOL    HW2 3307   0.152   2.937   2.536 -1.5585  0.0665  0.2658
 1000SOL     OW 3308   1.630   3.594   2.818  0.1423  0.2653  0.0542
 1000SOL    HW1 3309   1.594   3.678   2.849  0.4183  1.0261 -1.6593
 1000SOL    HW2 3310   1.570   3.566   2.749  1.0305 -0.0781 -0.5809
 1001SOL     OW 3311   0.158   2.777   2.620  0.0299 -0.9142 -0.0418
 1001SOL    HW1 3312   0.064   2.760   2.611  0.0317 -0.6302 -0.5661
 1001SOL    HW2 3313   0.197   2.689   2.627  0.1042 -1.1829 -3.3519
 1002SOL     OW 3314   0.796   3.416   2.349 -0.2734  0.3440 -0.6286
 1002SOL    HW1 3315   0.754   3.498   2.375 -1.2629 -0.4961  0.4827
 1002SOL    HW2 3316   0.723   3.359   2.326  0.2479 -1.0093  0.9747
 1003SOL     OW 3317   1.522   2.310   2.600 -0.0200 -0.0819  0.1663
 1003SOL    HW1 3318   1.573   2.389   2.617 -0.1443  0.1454 -0.4825
 1003SOL    HW2 3319   1.540   2.253   2.674  1.6002 -0.2100 -0.2961
 1004SOL     OW 3320   1.316   1.540   2.740 -0.2327 -0.3505 -0.0864
 1004SOL    HW1 3321   1.259   1.503   2.672  1.3120 -1.2442 -0.9290
 1004SOL    HW2 3322   1.401   1.550   2.697  0.5758 -0.1923  1.5020
 1005SOL     OW 3323   5.058   2.849   2.148  0.6607 -0.0775 -0.7004
 1005SOL    HW1 3324   5.047   2.769   2.200  0.3609 -0.0179 -0.6690
 1005SOL    HW2 3325   5.068   2.919   2.214 -0.3343  0.0832 -0.7145
 1006SOL     OW 3326   5.054   3.839   3.200 -0.0088  0.1562  0.3576
 1006SOL    HW1 3327   5.058   3.746   3.179  1.4379  0.1723  0.5285
 1006SOL    HW2 3328   5.048   3.882   3.114  2.3233  0.0443  0.1264
 1007SOL     OW 3329   0.811   2.064   1.099  0.4292 -0.3075  0.0623
 1007SOL    HW1 3330   0.885   2.124   1.104  0.5819 -0.4868 -0.0358
 1007SOL    HW2 3331   0.807   2.023   1.185  0.5149 -0.3824  0.0304
 1008SOL     OW 3332   1.547   2.179   2.369  0.5164  0.0165  0.0630
 1008SOL    HW1 3333   1.541   2.226   2.452  0.9945  1.4682 -0.7092
 1008SOL    HW2 3334   1.635   2.198   2.337  0.3672 -0.6080 -0.7415
 1009SOL     OW 3335   1.747   1.771   3.078  0.1798  0.0460  0.0260
 1009SOL    HW1 3336   1.778   1.862   3.075  2.3426 -0.6915 -3.0546
 1009SOL    HW2 3337   1.669   1.770   3.022  0.4354 -0.0868 -0.3288
 1010SOL     OW 3338   5.195   2.363   2.073 -0.5319 -0.2904  0.1874
 1010SOL    HW1 3339   5.165   2.443   2.030 -0.3962  0.3648  1.2934
 1010SOL    HW2 3340   5.152   2.292   2.024  0.0138  0.4091 -1.3255
 1011SOL     OW 3341   0.667   3.167   2.951 -0.0199  0.9557 -0.3417
 1011SOL    HW1 3342   0.572   3.174   2.955 -0.1315 -0.3547 -0.6386
 1011SOL    HW2 3343   0.698   3.224   3.021 -1.1031 -0.3748  1.2549
 1012SOL     OW 3344   0.333   2.380   4.498  0.3498 -0.3813 -0.7324
 1012SOL    HW1 3345   0.340   2.315   4.568 -1.8939  0.4540  0.3230
 1012SOL    HW2 3346   0.422   2.411   4.485  1.4858 -3.8598 -1.4524
 1013SOL     OW 3347   0.384   2.813   4.784  0.6602  0.1311 -0.6714
 1013SOL    HW1 3348   0.432   2.811   4.866 -0.9831  0.7902  0.3339
 1013SOL    HW2 3349   0.434   2.757   4.725  3.3196  1.7608 -0.0481
 1014SOL     OW 3350   0.454   2.111   3.891  0.3731  0.6366 -0.1296
 1014SOL    HW1 3351   0.435   2.028   3.847  0.0951  0.5883  0.0799
 1014SOL    HW2 3352   0.417   2.178   3.834 -1.4715  0.4782  0.8358
 1015SOL     OW 3353   0.254   3.146   1.402  0.0648  0.3902 -0.3466
 1015SOL    HW1 3354   0.317   3.075   1.416 -1.8449 -1.0709  1.0680
 1015SOL    HW2 3355   0.270   3.174   1.312  0.9779 -1.7157 -0.8804
 1016SOL     OW 3356   2.368   3.444   4.111  0.4322  0.1502 -0.1839
 1016SOL    HW1 3357   2.415   3.370   4.149  0.1420  0.8691  1.6191
 1016SOL    HW2 3358   2.283   3.408   4.086  1.5309 -0.9246 -2.5579
 1017SOL     OW 3359   0.763   3.274   0.085  0.0997  0.3722 -0.1556
 1017SOL    HW1 3360   0.809   3.234   0.012  1.7263 -1.1184  1.6110
 1017SOL    HW2 3361   0.766   3.368   0.067  1.6981  0.1223 -1.2977
 1018SOL     OW 3362   1.576   2.701   3.277  0.1043  0.1874 -0.1380
 1018SOL    HW1 3363   1.664   2.664   3.282  0.6880  1.5990  0.3506
 1018SOL    HW2 3364   1.535   2.676   3.359 -0.9739 -2.9362 -1.5654
 1019SOL     OW 3365   0.891   3.104   4.487  0.4230 -0.0616  0.9468
 1019SOL    HW1 3366   0.807   3.060   4.496  0.4324 -0.2632  0.1423
 1019SOL    HW2 3367   0.950   3.037   4.452  0.6257  0.3831  0.4261
 1020SOL     OW 3368   0.334   3.176   4.213  0.0470  0.1095  0.3132
 1020SOL    HW1 3369   0.349   3.125   4.292  1.2992 -1.1862 -0.7422
 1020SOL    HW2 3370   0.239   3.190   4.210 -0.1358 -0.8860  1.3852
 1021SOL     OW 3371   0.772   3.052   0.756 -0.4065  0.5127  0.3150
 1021SOL    HW1 3372   0.842   2.996   0.789 -0.8552 -1.2540 -1.6096
 1021SOL    HW2 3373   0.780   3.133   0.807  3.3464  0.5799 -0.2356
 1022SOL     OW 3374   0.923   2.332   4.379  0.1510 -0.8872  0.0966
 1022SOL    HW1 3375   0.854   2.268   4.394 -0.2905 -0.2959  0.6402
 1022SOL    HW2 3376   0.968   2.338   4.463 -0.2411  0.0130  0.2455
 1023SOL     OW 3377   0.764   4.125   4.936 -0.1637  0.0204  0.3891
 1023SOL    HW1 3378   0.726   4.106   4.850 -2.2117 -0.5954  1.3996
 1023SOL    HW2 3379   0.691   4.158   4.987  0.8685 -0.3612  2.1419
 1024SOL     OW 3380   0.014   3.164   5.020  0.4788 -0.2687  0.2715
 1024SOL    HW1 3381   0.048   3.089   4.972  1.8083  0.0469  0.6983
 1024SOL    HW2 3382   0.074   3.235   4.999 -0.5080  0.5723  0.2258
 1025SOL     OW 3383   0.729   2.652   3.522 -0.0359 -0.2879 -0.1144
 1025SOL    HW1 3384   0.664   2.636   3.454 -1.2468  0.0583  0.9385
 1025SOL    HW2 3385   0.779   2.571   3.526 -1.1801 -1.0175 -0.1124
 1026SOL     OW 3386   1.171   3.421   0.089  0.6552 -0.2381  0.7133
 1026SOL    HW1 3387   1.246   3.362   0.088  1.7711  1.1494 -0.4348
 1026SOL    HW2 3388   1.121   3.397   0.011  2.5256  2.0152 -1.2812
 1027SOL     OW 3389   0.840   2.797   4.813 -0.7637  0.7265 -0.3721
 1027SOL    HW1 3390   0.760   2.745   4.808 -1.5060  1.8863 -0.6100
 1027SOL    HW2 3391   0.895   2.762   4.743 -0.4788 -0.9977  0.6527
 1028SOL     OW 3392   0.555   2.819   4.479 -0.0084 -0.7014 -0.4794
 1028SOL    HW1 3393   0.614   2.750   4.449 -0.0036 -1.0929  0.4172
 1028SOL    HW2 3394   0.612   2.886   4.515 -0.0852 -0.9373  0.0925
 1029SOL     OW 3395   2.827   3.509   4.118 -0.2706 -0.5010 -0.2623
 1029SOL    HW1 3396   2.811   3.448   4.046 -0.3641 -0.3498 -0.3685
 1029SOL    HW2 3397   2.795   3.593   4.087  0.1790 -0.3234 -0.2444
 1030SOL     OW 3398   0.297   3.467   3.763 -0.1268 -0.3967 -0.7658
 1030SOL    HW1 3399   0.237   3.399   3.794 -0.3306 -0.0561 -0.4140
 1030SOL    HW2 3400   0.244   3.546   3.763  0.7523  0.2147  1.0107
 1031SOL     OW 3401   1.727   1.651   4.075  0.1534  0.1124  0.5790
 1031SOL    HW1 3402   1.653   1.663   4.134  0.3822  0.0904  0.8684
 1031SOL    HW2 3403   1.790   1.600   4.125 -0.3910 -1.4721 -0.2773
 1032SOL     OW 3404   1.074   2.280   4.610  0.4584 -0.3904 -0.1862
 1032SOL    HW1 3405   1.166   2.259   4.622  0.3272 -0.2629  1.1386
 1032SOL    HW2 3406   1.027   2.207   4.649  0.0009  0.3020  0.5649
 1033SOL     OW 3407   0.647   4.066   4.691  0.1491 -0.2629 -0.3428
 1033SOL    HW1 3408   0.577   4.014   4.731  1.2817 -1.7748 -0.2403
 1033SOL    HW2 3409   0.602   4.129   4.636 -1.4357  1.0918  2.3698
 1034SOL     OW 3410   0.600   2.476   4.469 -0.3815 -0.1274 -0.0922
 1034SOL    HW1 3411   0.621   2.511   4.556 -1.8573 -0.5122  0.4385
 1034SOL    HW2 3412   0.674   2.419   4.448  0.6362  1.0103  0.3202
 1035SOL     OW 3413   0.167   3.476   0.332  0.0567  0.5198 -0.3271
 1035SOL    HW1 3414   0.195   3.462   0.241 -0.0744 -1.9483 -0.0185
 1035SOL    HW2 3415   0.246   3.462   0.384 -0.6928 -1.8614  0.2051
 1036SOL     OW 3416   1.333   2.687   3.788 -0.2619  0.5395 -0.5548
 1036SOL    HW1 3417   1.266   2.745   3.753  0.4296  2.4447  1.1927
 1036SOL    HW2 3418   1.308   2.600   3.758 -1.4603  1.6903 -3.0002
 1037SOL     OW 3419   1.246   1.955   4.831 -0.8938 -0.8541  0.2296
 1037SOL    HW1 3420   1.179   1.966   4.898 -0.8381 -0.9416  0.3004
 1037SOL    HW2 3421   1.198   1.952   4.749 -0.9397 -0.4630  0.2426
 1038SOL     OW 3422   1.338   4.013   4.082  0.8076 -0.3332  0.1646
 1038SOL    HW1 3423   1.405   4.081   4.076  1.7231 -1.2793 -0.3317
 1038SOL    HW2 3424   1.262   4.059   4.119  1.1414  1.1595 -0.9358
 1039SOL     OW 3425   0.690   3.195   4.914  0.2812  0.1174 -0.5044
 1039SOL    HW1 3426   0.757   3.241   4.864  0.0014  0.3439 -0.6683
 1039SOL    HW2 3427   0.607   3.216   4.870  0.1604 -0.6072 -0.6350
 1040SOL     OW 3428   2.052   1.725   4.546 -0.2015  0.6326 -0.3835
 1040SOL    HW1 3429   2.034   1.632   4.533  0.9123  0.1548  1.3426
 1040SOL    HW2 3430   1.969   1.761   4.576 -0.2825 -0.0878  0.2749
 1041SOL     OW 3431   1.804   3.566   3.882  0.2633  0.3793  0.0452
 1041SOL    HW1 3432   1.737   3.601   3.823 -0.9921 -0.2088  1.1080
 1041SOL    HW2 3433   1.851   3.502   3.829 -1.2276 -0.5678 -0.1669
 1042SOL     OW 3434   1.639   1.683   4.773 -0.7051 -0.3368  0.2922
 1042SOL    HW1 3435   1.543   1.680   4.776 -0.7212  0.0289  0.0937
 1042SOL    HW2 3436   1.666   1.608   4.827 -1.0994 -0.3617  0.4625
 1043SOL     OW 3437   1.287   2.378   4.905  0.4772 -0.0687 -0.3278
 1043SOL    HW1 3438   1.278   2.419   4.819 -1.2382  0.7194  0.1852
 1043SOL    HW2 3439   1.377   2.396   4.932  1.9398 -2.7793 -3.1407
 1044SOL     OW 3440   1.437   3.420   4.192  0.1693 -0.0549 -0.1852
 1044SOL    HW1 3441   1.463   3.394   4.281  3.0025  0.1935 -0.8941
 1044SOL    HW2 3442   1.459   3.513   4.187  1.0599 -0.3265 -1.4798
 1045SOL     OW 3443   5.012   3.388   4.080  0.0530  0.2444 -0.1455
 1045SOL    HW1 3444   5.004   3.336   4.001 -2.8137 -0.4291  0.5521
 1045SOL    HW2 3445   5.008   3.324   4.152 -0.0429  1.0980  0.6251
 1046SOL     OW 3446   0.756   3.552   0.914 -0.2760 -0.5374 -0.2701
 1046SOL    HW1 3447   0.694   3.620   0.887  0.4662 -0.3974 -1.7003
 1046SOL    HW2 3448   0.785   3.577   1.001 -0.5811  0.5800 -0.4899
 1047SOL     OW 3449   0.263   2.286   3.509  0.1346  0.3841 -0.3614
 1047SOL    HW1 3450   0.265   2.361   3.449 -0.7683  0.1955 -0.6468
 1047SOL    HW2 3451   0.338   2.233   3.484  0.5996  1.0396 -0.3628
 1048SOL     OW 3452   2.247   2.794   4.324 -0.5159  0.7785  0.2939
 1048SOL    HW1 3453   2.264   2.867   4.383 -0.6203  0.6711  0.4592
 1048SOL    HW2 3454   2.227   2.834   4.240  1.6051  0.8983 -0.1881
 1049SOL     OW 3455   0.736   2.151   4.458  0.2789 -0.2094  0.0553
 1049SOL    HW1 3456   0.674   2.121   4.391  0.9880 -0.4178 -0.5174
 1049SOL    HW2 3457   0.695   2.126   4.541 -0.0596 -1.0206 -0.3438
 1050SOL     OW 3458   1.511   2.938   3.973  1.1226  0.0236 -0.4089
 1050SOL    HW1 3459   1.485   2.848   3.949  0.7521 -0.0182  0.1551
 1050SOL    HW2 3460   1.586   2.926   4.031  1.5564  0.1030 -0.9537
 1051SOL     OW 3461   0.391   4.581   4.802  0.1793  0.1067 -0.0277
 1051SOL    HW1 3462   0.400   4.541   4.888  0.1527  0.6343  0.2182
 1051SOL    HW2 3463   0.327   4.651   4.813  0.5551  0.5131 -0.3546
 1052SOL     OW 3464   2.296   3.147   3.674  0.6243 -0.2066  0.2774
 1052SOL    HW1 3465   2.307   3.099   3.592  2.0863 -1.4931  1.1876
 1052SOL    HW2 3466   2.299   3.079   3.741 -1.6309  0.7041  1.3541
 1053SOL     OW 3467   0.313   3.517   4.553  0.2485  0.3140  0.0844
 1053SOL    HW1 3468   0.280   3.434   4.587 -0.0988  0.2541 -0.3934
 1053SOL    HW2 3469   0.238   3.577   4.561  1.2237  1.2510  2.7572
 1054SOL     OW 3470   1.050   1.897   4.625  0.0187 -0.4715  0.6006
 1054SOL    HW1 3471   1.093   1.832   4.569 -0.9264  0.1768 -0.9035
 1054SOL    HW2 3472   0.983   1.848   4.673  0.9689 -1.0677  1.3230
 1055SOL     OW 3473   0.449   3.731   4.035  0.2680 -0.3349  0.3241
 1055SOL    HW1 3474   0.421   3.664   4.098  1.8430  0.1703  1.6012
 1055SOL    HW2 3475   0.473   3.681   3.957 -1.8796 -0.9538  0.0345
 1056SOL     OW 3476   1.104   4.376   4.100  0.2040  0.3486 -0.2085
 1056SOL    HW1 3477   1.108   4.299   4.157 -1.6436  1.1545  1.0755
 1056SOL    HW2 3478   1.017   4.371   4.059 -0.1364  2.0103  0.2801
 1057SOL     OW 3479   0.292   4.303   4.484 -0.5714 -0.3956  0.2893
 1057SOL    HW1 3480   0.207   4.335   4.515 -0.5364  0.1323 -0.1412
 1057SOL    HW2 3481   0.352   4.377   4.496 -0.5212 -0.2413 -0.8453
 1058SOL     OW 3482   2.629   2.382   4.633 -0.4000  0.2705 -0.2978
 1058SOL    HW1 3483   2.559   2.320   4.609 -1.1896  1.2158 -0.4720
 1058SOL    HW2 3484   2.595   2.467   4.606  0.7226  0.7728 -0.1401
 1059SOL     OW 3485   0.511   4.080   0.807  0.0557  0.2328  0.2390
 1059SOL    HW1 3486   0.509   4.039   0.721 -0.6147 -1.2304  0.9351
 1059SOL    HW2 3487   0.498   4.173   0.789  1.1189  0.0963 -1.3172
 1060SOL     OW 3488   0.938   3.908   5.014  0.2288 -0.4736  0.2278
 1060SOL    HW1 3489   0.984   3.924   4.931  1.4639 -1.8093  0.6325
 1060SOL    HW2 3490   0.868   3.973   5.015  0.5057 -0.1018 -1.6320
 1061SOL     OW 3491   0.455   2.791   4.134 -0.3258  0.0737 -0.3640
 1061SOL    HW1 3492   0.408   2.872   4.113 -1.2747 -0.2546  0.4691
 1061SOL    HW2 3493   0.398   2.745   4.195  0.7659 -0.6572  0.1273
 1062SOL     OW 3494   1.173   1.374   4.112 -0.8465 -0.3230  0.3715
 1062SOL    HW1 3495   1.198   1.467   4.117 -0.1157 -0.5258  0.5017
 1062SOL    HW2 3496   1.108   1.371   4.042 -1.2913  0.3801  0.7454
 1063SOL     OW 3497   1.186   2.823   4.571 -0.6827  0.6187  0.6771
 1063SOL    HW1 3498   1.134   2.750   4.604 -0.9428  0.6157  0.2723
 1063SOL    HW2 3499   1.140   2.851   4.492  1.6291 -1.4322 -1.4882
 1064SOL     OW 3500   0.309   2.976   4.455 -0.1939 -0.4785 -0.8145
 1064SOL    HW1 3501   0.255   2.927   4.517 -0.9017  1.2348 -0.0445
 1064SOL    HW2 3502   0.399   2.949   4.475 -0.5043 -0.8440  0.1379
 1065SOL     OW 3503   0.988   1.966   4.952  0.7742 -0.8720  0.2125
 1065SOL    HW1 3504   0.993   1.995   5.043  2.5416 -2.0416  0.5116
 1065SOL    HW2 3505   0.965   2.045   4.903  1.9009  0.2345  1.4186
 1066SOL     OW 3506   0.768   1.763   4.219  0.1230  0.1236 -0.0649
 1066SOL    HW1 3507   0.754   1.852   4.254 -2.5502  0.2463 -1.3095
 1066SOL    HW2 3508   0.759   1.706   4.296  1.0886  0.8482  0.6061
 1067SOL     OW 3509   1.391   2.926   3.566 -0.4791  0.0450  0.8036
 1067SOL    HW1 3510   1.304   2.930   3.526  0.1725 -0.6101 -0.7478
 1067SOL    HW2 3511   1.387   2.988   3.638 -2.1268  0.2749  0.5504
 1068SOL     OW 3512   0.455   2.040   3.536  0.2051  0.1006 -0.1498
 1068SOL    HW1 3513   0.413   2.043   3.450 -1.2441 -2.7084  0.4144
 1068SOL    HW2 3514   0.534   2.093   3.526 -0.9331  1.4213 -2.6346
 1069SOL     OW 3515   0.901   2.636   4.352 -0.0489 -0.1103  0.1249
 1069SOL    HW1 3516   0.897   2.540   4.345 -1.4850 -0.1239  0.9512
 1069SOL    HW2 3517   0.830   2.667   4.297 -0.1257  0.4486  0.5394
 1070SOL     OW 3518   0.958   2.673   4.618  0.1412 -0.1500 -0.1982
 1070SOL    HW1 3519   0.921   2.599   4.666 -0.0480  0.3939  0.4987
 1070SOL    HW2 3520   0.947   2.650   4.526 -2.6736  0.3560 -0.0242
 1071SOL     OW 3521   0.467   3.861   4.839 -0.4722  0.0539  0.1150
 1071SOL    HW1 3522   0.435   3.914   4.913  1.3347 -0.5384  1.3620
 1071SOL    HW2 3523   0.529   3.800   4.879 -1.5760 -2.1930 -1.4800
 1072SOL     OW 3524   1.571   3.900   4.093 -0.4431 -0.1542  0.3637
 1072SOL    HW1 3525   1.598   3.811   4.114  1.0628  0.2809  0.4053
 1072SOL    HW2 3526   1.476   3.900   4.101 -0.4591 -1.7704  0.2873
 1073SOL     OW 3527   1.397   2.219   3.623 -0.5097 -0.3786  0.2988
 1073SOL    HW1 3528   1.462   2.203   3.555 -2.0736 -0.4450 -1.2385
 1073SOL    HW2 3529   1.336   2.146   3.616 -2.2445  1.0566 -0.1395
 1074SOL     OW 3530   0.846   1.741   0.158 -0.0205 -0.6611  0.1701
 1074SOL    HW1 3531   0.808   1.820   0.197 -1.6308 -1.3426  0.0356
 1074SOL    HW2 3532   0.835   1.674   0.226  1.1821 -0.8235  0.2161
 1075SOL     OW 3533   0.226   3.047   4.746  0.1878 -0.3859  0.0455
 1075SOL    HW1 3534   0.162   3.020   4.812  0.8591 -1.3501  0.3263
 1075SOL    HW2 3535   0.288   2.973   4.742  0.1865 -0.3133 -1.6130
 1076SOL     OW 3536   0.627   1.855   4.519  0.0538 -0.1026  0.9817
 1076SOL    HW1 3537   0.558   1.790   4.506  0.2003  0.2694 -2.0845
 1076SOL    HW2 3538   0.709   1.807   4.510  0.1638  0.3832 -0.6926
 1077SOL     OW 3539   1.106   3.798   4.649  0.0784  0.1772  0.0276
 1077SOL    HW1 3540   1.133   3.889   4.641 -0.7145  0.3493 -0.7498
 1077SOL    HW2 3541   1.155   3.752   4.582 -0.5073  0.2567 -0.4587
 1078SOL     OW 3542   1.064   1.357   4.845 -0.4734  0.4319 -0.3521
 1078SOL    HW1 3543   1.050   1.438   4.796 -1.3988  0.9429  0.7448
 1078SOL    HW2 3544   1.002   1.295   4.807  0.0957  0.2806 -1.0558
 1079SOL     OW 3545   2.319   2.405   3.699 -0.0325 -0.2273  0.3997
 1079SOL    HW1 3546   2.245   2.355   3.665 -0.7181 -0.6073  2.4220
 1079SOL    HW2 3547   2.387   2.393   3.633 -0.9314 -1.9492 -0.2589
 1080SOL     OW 3548   0.287   3.554   3.487  0.5610  0.1687  0.3245
 1080SOL    HW1 3549   0.314   3.503   3.563 -1.6760  0.6343  1.4464
 1080SOL    HW2 3550   0.196   3.576   3.503  0.9767  3.0949 -0.9097
 1081SOL     OW 3551   2.508   2.742   3.578  0.4368 -0.3705  0.1849
 1081SOL    HW1 3552   2.504   2.723   3.484  0.8467 -0.6064  0.2150
 1081SOL    HW2 3553   2.419   2.769   3.600  0.2421 -0.6909 -0.1955
 1082SOL     OW 3554   0.437   2.622   3.776  0.4215  0.3417  0.1085
 1082SOL    HW1 3555   0.482   2.706   3.771 -1.3701  1.3600  0.6023
 1082SOL    HW2 3556   0.353   2.642   3.818 -0.9426 -1.2882 -1.7257
 1083SOL     OW 3557   0.729   1.894   3.644 -0.0391  0.5201 -0.0587
 1083SOL    HW1 3558   0.655   1.852   3.689  2.4965 -1.8062  2.0738
 1083SOL    HW2 3559   0.752   1.832   3.574  2.0135 -0.4142  1.4132
 1084SOL     OW 3560   1.840   2.795   0.104 -0.3139  0.1978  1.4274
 1084SOL    HW1 3561   1.752   2.832   0.115 -0.3659  0.8312 -0.7428
 1084SOL    HW2 3562   1.892   2.868   0.071 -0.1670 -1.3295 -1.9559
 1085SOL     OW 3563   0.886   3.597   4.609 -0.0707 -0.6478  0.2751
 1085SOL    HW1 3564   0.811   3.655   4.608 -0.6407 -1.3842 -0.0876
 1085SOL    HW2 3565   0.960   3.654   4.631 -0.3886  0.4962 -1.4596
 1086SOL     OW 3566   2.246   2.642   5.090  0.5271  0.4621 -0.1680
 1086SOL    HW1 3567   2.183   2.612   5.024 -2.9026  1.8749  2.3034
 1086SOL    HW2 3568   2.245   2.573   5.157  0.5139  1.1267  0.5321
 1087SOL     OW 3569   1.229   3.684   4.170 -0.4906 -0.5671  0.5458
 1087SOL    HW1 3570   1.314   3.696   4.128 -0.1383 -1.3824  0.9962
 1087SOL    HW2 3571   1.169   3.737   4.119  0.3284  0.1796  0.3427
 1088SOL     OW 3572   0.678   3.536   0.198 -0.5336 -0.4071 -0.4674
 1088SOL    HW1 3573   0.765   3.502   0.219 -0.7215  0.8932  2.6359
 1088SOL    HW2 3574   0.693   3.628   0.174 -0.9207 -0.5630 -1.3520
 1089SOL     OW 3575   1.579   2.924   0.034  0.3848 -0.1796 -0.3442
 1089SOL    HW1 3576   1.590   3.007   0.079 -3.2110  0.2787 -0.1608
 1089SOL    HW2 3577   1.541   2.947  -0.050  1.2853 -1.4973 -1.1299
 1090SOL     OW 3578   0.340   3.505   0.807 -0.4905 -0.1301  0.1799
 1090SOL    HW1 3579   0.289   3.437   0.852 -1.7546 -1.4234 -3.0676
 1090SOL    HW2 3580   0.284   3.583   0.813 -0.4272 -0.1517  1.2274
 1091SOL     OW 3581   0.368   4.508   5.103  0.2223  0.4126  0.6282
 1091SOL    HW1 3582   0.421   4.470   5.173  0.7710  1.5633  0.8550
 1091SOL    HW2 3583   0.390   4.601   5.104  1.6615  0.1727 -2.3139
 1092SOL     OW 3584   0.749   1.976   0.253  0.7277  0.6250 -0.1751
 1092SOL    HW1 3585   0.680   2.033   0.218  0.9253  1.1431  0.2734
 1092SOL    HW2 3586   0.812   2.036   0.292  0.1303  0.0308  1.7676
 1093SOL     OW 3587   1.580   4.107   4.275  0.7530  0.3227  0.0764
 1093SOL    HW1 3588   1.619   4.076   4.356 -1.9375 -0.3921  1.1380
 1093SOL    HW2 3589   1.577   4.029   4.219 -0.5553 -0.0066  0.5807
 1094SOL     OW 3590   1.463   3.388   4.449 -0.4864 -0.0421  0.0693
 1094SOL    HW1 3591   1.533   3.333   4.485 -0.5130  0.0476  0.2590
 1094SOL    HW2 3592   1.396   3.388   4.517 -2.0434 -2.6721 -1.3529
 1095SOL     OW 3593   1.269   2.043   4.367  0.0388 -0.4139  0.2887
 1095SOL    HW1 3594   1.275   2.093   4.448  0.0434  0.7708 -0.4296
 1095SOL    HW2 3595   1.175   2.038   4.348 -0.1100 -2.4116  1.4005
 1096SOL     OW 3596   0.019   4.081   0.318  0.3921  0.0611  0.1843
 1096SOL    HW1 3597   0.091   4.068   0.379 -0.7131 -0.9360  1.2846
 1096SOL    HW2 3598  -0.051   4.121   0.370 -0.5406 -0.7320 -0.4381
 1097SOL     OW 3599   0.986   3.391   5.022  0.2010 -0.4335  0.1182
 1097SOL    HW1 3600   0.954   3.478   4.998 -1.5126 -0.9654  0.3881
 1097SOL    HW2 3601   1.053   3.371   4.957 -0.4839  0.4583 -0.8789
 1098SOL     OW 3602   2.021   2.727   4.446 -0.4423  0.0334 -0.0787
 1098SOL    HW1 3603   2.104   2.729   4.399  0.5768  3.5890  1.6855
 1098SOL    HW2 3604   2.040   2.682   4.528 -1.1021 -2.1181 -1.0897
 1099SOL     OW 3605   1.216   2.417   4.261  0.2667  0.2675  0.3490
 1099SOL    HW1 3606   1.148   2.377   4.315  1.1515 -1.3095  0.3431
 1099SOL    HW2 3607   1.196   2.389   4.172  0.6654  0.1368  0.2971
 1100SOL     OW 3608   1.391   1.911   0.505  0.2055  0.4908 -0.6259
 1100SOL    HW1 3609   1.380   1.864   0.422  0.1889  1.1063 -0.9761
 1100SOL    HW2 3610   1.306   1.952   0.520 -0.8348 -2.2499  1.3538
 1101SOL     OW 3611   0.291   3.384   0.090 -0.2341 -0.3828  0.8353
 1101SOL    HW1 3612   0.337   3.331   0.154  0.8010  0.6856  0.9922
 1101SOL    HW2 3613   0.360   3.417   0.032 -0.9551  0.1058  0.2392
 1102SOL     OW 3614   1.035   2.736   0.497 -0.0517  0.5457  0.5456
 1102SOL    HW1 3615   1.065   2.819   0.459 -0.0511 -0.1331 -1.0025
 1102SOL    HW2 3616   0.940   2.737   0.486  0.0305 -0.0233 -0.2633
 1103SOL     OW 3617   0.115   2.161   3.738  0.4586 -0.6429 -0.0644
 1103SOL    HW1 3618   0.199   2.207   3.734 -0.5064  1.3739  2.0231
 1103SOL    HW2 3619   0.088   2.168   3.830 -3.2037  0.9561 -1.1641
 1104SOL     OW 3620   2.380   1.959   3.890  0.1929  0.1535  0.7368
 1104SOL    HW1 3621   2.469   1.925   3.894 -0.0349 -0.8818 -1.6190
 1104SOL    HW2 3622   2.333   1.912   3.959  1.0250 -0.8253  0.6560
 1105SOL     OW 3623   1.809   2.302   4.139  0.8081 -0.1098 -0.5041
 1105SOL    HW1 3624   1.727   2.347   4.158  1.4108  0.8874 -0.1945
 1105SOL    HW2 3625   1.783   2.216   4.108 -0.4358  0.9523 -2.5238
 1106SOL     OW 3626   1.271   2.778   3.154 -0.2510  0.5677 -0.4233
 1106SOL    HW1 3627   1.261   2.776   3.249 -2.2449  0.5769 -0.6071
 1106SOL    HW2 3628   1.343   2.717   3.135  1.0117  1.5351  1.1716
 1107SOL     OW 3629   1.544   2.328   3.839 -0.3249 -0.7415  0.4214
 1107SOL    HW1 3630   1.504   2.265   3.779  1.3555 -2.1308  0.7106
 1107SOL    HW2 3631   1.489   2.326   3.917 -1.4382 -0.3398 -0.3582
 1108SOL     OW 3632   1.588   3.511   0.028  0.1961  0.2952  0.3254
 1108SOL    HW1 3633   1.657   3.544  -0.030 -0.2101  0.8274  0.1415
 1108SOL    HW2 3634   1.522   3.580   0.029 -2.0706 -1.7228 -2.4420
 1109SOL     OW 3635   0.677   2.981   4.659  0.1342 -0.5738  0.1562
 1109SOL    HW1 3636   0.734   2.923   4.709  0.4841  0.0404  0.4852
 1109SOL    HW2 3637   0.668   3.059   4.714  1.9902  0.8572 -1.5218
 1110SOL     OW 3638   0.559   2.801   5.002 -0.0824 -0.1645  0.1944
 1110SOL    HW1 3639   0.483   2.823   5.055 -0.3260  0.2804 -0.3418
 1110SOL    HW2 3640   0.629   2.783   5.066 -0.4227  0.1902  0.6655
 1111SOL     OW 3641   1.552   1.244   4.953  0.5911 -0.2494  0.1156
 1111SOL    HW1 3642   1.604   1.325   4.942  0.1679  0.4117  2.7093
 1111SOL    HW2 3643   1.461   1.273   4.949  0.4112 -0.9754 -1.3774
 1112SOL     OW 3644   4.589   3.125   3.433  0.0231  0.2160  0.4340
 1112SOL    HW1 3645   4.665   3.108   3.377  0.7643  0.1336  1.4629
 1112SOL    HW2 3646   4.625   3.160   3.514 -1.0688  0.5918  0.7743
 1113SOL     OW 3647   0.499   3.197   4.436 -0.3308 -0.2646  0.3719
 1113SOL    HW1 3648   0.427   3.212   4.497 -0.6324 -0.8020  0.1528
 1113SOL    HW2 3649   0.548   3.280   4.435  1.3279 -1.1383  3.4521
 1114SOL     OW 3650   0.661   3.434   4.457  0.0009  0.8068  0.1349
 1114SOL    HW1 3651   0.719   3.372   4.501 -0.4640 -0.7877 -1.4399
 1114SOL    HW2 3652   0.665   3.513   4.511 -1.1152 -1.2952  3.4525
 1115SOL     OW 3653   0.968   3.723   0.313  0.3751  0.0593  0.0313
 1115SOL    HW1 3654   0.925   3.796   0.268  3.3942  1.0868 -1.2978
 1115SOL    HW2 3655   1.047   3.706   0.262  0.8921 -2.6646  1.6275
 1116SOL     OW 3656   0.067   2.630   0.050  0.4753 -0.2330  0.2192
 1116SOL    HW1 3657   0.150   2.672   0.026  0.6931 -0.1736  1.0507
 1116SOL    HW2 3658   0.073   2.542   0.012  0.9678 -0.2645  0.3652
 1117SOL     OW 3659   1.795   2.244   3.599  0.3798 -0.2934 -0.3318
 1117SOL    HW1 3660   1.810   2.159   3.556 -0.7814 -1.3937  1.3977
 1117SOL    HW2 3661   1.807   2.226   3.692 -1.1549  1.1618  0.1637
 1118SOL     OW 3662   1.512   1.998   4.664 -0.2747 -0.3516  0.1828
 1118SOL    HW1 3663   1.533   2.013   4.756 -1.2219  0.4552  0.2729
 1118SOL    HW2 3664   1.436   1.941   4.665  0.5788 -1.5172 -0.1268
 1119SOL     OW 3665   0.947   2.618   4.995  0.2491  0.2770  0.4674
 1119SOL    HW1 3666   0.939   2.704   4.955  1.1810  0.6519  1.0890
 1119SOL    HW2 3667   1.033   2.617   5.035 -0.1730 -0.5596  1.3881
 1120SOL     OW 3668   1.912   3.681   0.013 -0.6931 -0.0714 -0.4198
 1120SOL    HW1 3669   1.953   3.750  -0.038 -0.8379 -0.3561 -0.9300
 1120SOL    HW2 3670   1.958   3.601  -0.013  0.8240  0.0869  1.6356
 1121SOL     OW 3671   0.523   2.560   4.744 -0.0843 -0.1845  0.2684
 1121SOL    HW1 3672   0.568   2.494   4.796  2.4861  3.1192  2.4147
 1121SOL    HW2 3673   0.431   2.553   4.771  0.4527 -1.6705  1.7763
 1122SOL     OW 3674   0.033   2.616   4.704  0.4216  0.6751 -0.2230
 1122SOL    HW1 3675  -0.042   2.609   4.764  1.4831  2.5372  1.3687
 1122SOL    HW2 3676   0.109   2.600   4.760  1.4017  1.8971 -1.2069
 1123SOL     OW 3677   1.769   1.856   4.373  0.5503  0.1785  0.2849
 1123SOL    HW1 3678   1.758   1.929   4.434  0.2023 -0.3955  0.9196
 1123SOL    HW2 3679   1.718   1.784   4.413  1.0227 -0.4518 -0.2469
 1124SOL     OW 3680   0.723   2.121   3.800  0.5767 -0.1266  0.4273
 1124SOL    HW1 3681   0.714   2.062   3.725 -0.1790 -1.1728  1.3090
 1124SOL    HW2 3682   0.635   2.123   3.839  0.9640  0.4008  1.2869
 1125SOL     OW 3683   1.733   3.185   4.891 -0.0770 -0.4214  0.2363
 1125SOL    HW1 3684   1.760   3.099   4.859  0.2175 -0.4135  0.4610
 1125SOL    HW2 3685   1.748   3.181   4.985 -0.7384 -0.3717  0.3451
 1126SOL     OW 3686   1.970   3.895   4.108 -0.1815  0.5665  0.3989
 1126SOL    HW1 3687   1.995   3.808   4.139 -0.7840  0.5022  0.7361
 1126SOL    HW2 3688   1.930   3.880   4.022  0.9060  0.6685 -0.1316
 1127SOL     OW 3689   0.772   2.772   0.454 -0.4025 -0.4079 -0.6593
 1127SOL    HW1 3690   0.759   2.856   0.497 -0.7883  0.3178 -2.1584
 1127SOL    HW2 3691   0.691   2.757   0.405 -1.6430 -3.2004  2.0862
 1128SOL     OW 3692   1.780   1.823   3.887  0.2472  0.2528  0.0921
 1128SOL    HW1 3693   1.760   1.757   3.953  1.8111  0.6601  1.0016
 1128SOL    HW2 3694   1.703   1.880   3.885 -0.5895 -0.8633  0.1942
 1129SOL     OW 3695   1.657   3.649   4.109 -0.3700 -0.5643 -0.3113
 1129SOL    HW1 3696   1.713   3.616   4.180 -0.8869 -1.4942 -0.3325
 1129SOL    HW2 3697   1.684   3.599   4.033  0.4149  0.6699 -0.8607
 1130SOL     OW 3698   0.867   2.960   5.027  0.0190 -0.2255  0.0737
 1130SOL    HW1 3699   0.856   2.903   4.951 -1.9436 -1.3038  1.1404
 1130SOL    HW2 3700   0.796   3.024   5.020 -0.2537 -0.4146  1.0643
 1131SOL     OW 3701   4.362   4.570   3.021 -0.1492  0.0918  0.0418
 1131SOL    HW1 3702   4.268   4.562   3.036 -0.3849  3.2380  0.6271
 1131SOL    HW2 3703   4.401   4.502   3.076 -1.9208  0.7438  2.1732
 1132SOL     OW 3704   2.613   2.010   4.799  0.0114 -0.7788  0.6660
 1132SOL    HW1 3705   2.708   2.002   4.803  0.1678  0.9780  0.9832
 1132SOL    HW2 3706   2.587   1.963   4.720  1.2719 -0.1968 -0.0955
 1133SOL     OW 3707   0.408   2.030   4.510  0.5198 -0.7076  0.1551
 1133SOL    HW1 3708   0.325   1.988   4.534 -0.2450  0.6017 -0.2071
 1133SOL    HW2 3709   0.456   1.961   4.465 -0.4135 -1.4438  0.2502
 1134SOL     OW 3710   1.432   2.692   4.457  0.0706  0.1359 -0.4049
 1134SOL    HW1 3711   1.394   2.676   4.371 -0.7606  1.3213 -0.2544
 1134SOL    HW2 3712   1.365   2.740   4.505  0.5915 -0.3757  0.8612
 1135SOL     OW 3713   0.894   3.655   5.091  0.3828  0.8614 -0.2068
 1135SOL    HW1 3714   0.968   3.651   5.151 -1.9974  3.4223  3.0828
 1135SOL    HW2 3715   0.890   3.747   5.064 -0.2294  0.2768 -2.1570
 1136SOL     OW 3716   0.883   2.121   4.742 -0.6863 -1.3203  0.6716
 1136SOL    HW1 3717   0.911   2.054   4.679  0.7674 -0.4737  0.3909
 1136SOL    HW2 3718   0.790   2.103   4.757 -1.2315 -1.1175 -2.2464
 1137SOL     OW 3719   1.695   3.548   4.401 -0.1820  0.2300 -0.0179
 1137SOL    HW1 3720   1.619   3.497   4.430  1.0205 -0.0208  2.8700
 1137SOL    HW2 3721   1.682   3.634   4.440  0.8732  0.2787  0.2169
 1138SOL     OW 3722   1.630   3.821   4.730  0.3243 -0.3342  0.0467
 1138SOL    HW1 3723   1.714   3.781   4.709  0.8290  0.5648  0.3288
 1138SOL    HW2 3724   1.574   3.799   4.655  1.7302  1.7008 -1.6796
 1139SOL     OW 3725   1.139   3.222   4.590  0.0380 -0.2180 -0.0704
 1139SOL    HW1 3726   1.130   3.305   4.542  1.3157 -1.3270 -2.3080
 1139SOL    HW2 3727   1.062   3.171   4.564  0.2710 -0.4853 -0.2344
 1140SOL     OW 3728   1.504   1.945   4.948  0.4913  0.6950 -0.6866
 1140SOL    HW1 3729   1.536   1.855   4.946  0.1690  0.5294  1.1068
 1140SOL    HW2 3730   1.418   1.941   4.906  0.0499 -0.0203  0.2732
 1141SOL     OW 3731   0.600   3.071   4.202 -0.1518  0.2547  0.5699
 1141SOL    HW1 3732   0.530   3.038   4.145  0.5487 -0.3293  0.0379
 1141SOL    HW2 3733   0.554   3.125   4.266 -0.7385  2.7291 -1.8412
 1142SOL     OW 3734   1.597   2.505   0.261  0.4671 -0.2791  0.5159
 1142SOL    HW1 3735   1.555   2.466   0.337 -0.1141  2.8180  1.8448
 1142SOL    HW2 3736   1.527   2.550   0.214  0.7335 -2.4460 -2.1405
 1143SOL     OW 3737   0.389   3.430   4.137 -0.0910 -0.1806 -0.2868
 1143SOL    HW1 3738   0.306   3.474   4.122  0.5466  0.7960 -1.0042
 1143SOL    HW2 3739   0.365   3.340   4.160 -1.3177 -0.2691 -1.7958
 1144SOL     OW 3740   1.366   2.472   4.649 -0.3600 -0.7360 -0.2898
 1144SOL    HW1 3741   1.397   2.523   4.724 -2.9824 -0.6626  0.7730
 1144SOL    HW2 3742   1.389   2.525   4.573 -0.3367  0.5771  0.6177
 1145SOL     OW 3743   0.715   1.843   3.193 -0.6935 -0.5816 -0.8504
 1145SOL    HW1 3744   0.785   1.874   3.251 -1.5887  0.3017 -0.2427
 1145SOL    HW2 3745   0.762   1.794   3.125  0.5577  0.3318 -0.6735
 1146SOL     OW 3746   0.541   1.742   3.981 -0.7097  0.4916  0.1038
 1146SOL    HW1 3747   0.504   1.808   3.922  0.8408  1.3764  0.1035
 1146SOL    HW2 3748   0.583   1.793   4.050 -3.3697 -0.5248  2.5610
 1147SOL     OW 3749   0.846   3.020   4.128  0.2200  0.2176  0.4512
 1147SOL    HW1 3750   0.769   3.024   4.186 -0.4095  0.7271 -0.4154
 1147SOL    HW2 3751   0.827   2.948   4.068 -0.4777  1.6164 -1.0263
 1148SOL     OW 3752   0.022   2.910   0.223 -0.4721 -0.0649  0.3385
 1148SOL    HW1 3753   0.038   3.003   0.209  2.2624 -0.7448 -1.4655
 1148SOL    HW2 3754  -0.036   2.885   0.152 -0.9144  0.1689  0.6134
 1149SOL     OW 3755   1.842   3.823   4.386 -0.2822  0.1309  0.0180
 1149SOL    HW1 3756   1.776   3.880   4.424  0.5291  0.2984  1.1945
 1149SOL    HW2 3757   1.877   3.871   4.311 -0.5089  0.6326  0.2381
 1150SOL     OW 3758   0.560   3.394   0.639 -0.0263 -0.3151  0.0265
 1150SOL    HW1 3759   0.549   3.426   0.549 -1.4282 -0.3325  0.1889
 1150SOL    HW2 3760   0.485   3.428   0.686  1.5540  1.0825  1.6140
 1151SOL     OW 3761   1.478   1.619   4.191  0.3692  0.3639  0.5584
 1151SOL    HW1 3762   1.484   1.533   4.232  0.9793  0.5987  0.9673
 1151SOL    HW2 3763   1.384   1.638   4.190  0.1947 -0.4825  0.0900
 1152SOL     OW 3764   0.809   1.532   4.690  0.0171  0.6200 -0.6323
 1152SOL    HW1 3765   0.720   1.552   4.662  0.0031  1.0030 -0.3303
 1152SOL    HW2 3766   0.799   1.489   4.774  0.0917  0.1442 -0.8674
 1153SOL     OW 3767   0.441   3.056   3.952 -0.1584 -0.6935  0.1683
 1153SOL    HW1 3768   0.364   3.051   3.896 -0.5099 -0.3235  0.6202
 1153SOL    HW2 3769   0.476   3.144   3.937 -1.6868  0.3346  2.4046
 1154SOL     OW 3770   1.983   2.659   4.916 -0.1973  0.2801  0.3440
 1154SOL    HW1 3771   2.045   2.665   4.843 -0.5958  0.4743  0.0201
 1154SOL    HW2 3772   1.984   2.566   4.940  0.8892  0.4260  0.9330
 1155SOL     OW 3773   1.666   3.248   4.570  0.0359  0.2993 -0.6945
 1155SOL    HW1 3774   1.742   3.296   4.602  0.5080 -3.0877  3.6184
 1155SOL    HW2 3775   1.693   3.215   4.484  2.6863  0.7841 -0.0818
 1156SOL     OW 3776   0.680   3.475   4.123  0.5055  0.2405 -0.1029
 1156SOL    HW1 3777   0.745   3.419   4.166  1.3894  0.0202 -1.6886
 1156SOL    HW2 3778   0.596   3.433   4.140  0.8281  0.1663  1.4075
 1157SOL     OW 3779   0.971   4.871   4.703  0.2724 -0.1582  0.8585
 1157SOL    HW1 3780   1.027   4.872   4.781  2.3819 -0.6143 -0.6167
 1157SOL    HW2 3781   0.985   4.785   4.665 -0.6840  0.0992 -0.0763
 1158SOL     OW 3782   0.825   3.302   4.671  0.0465 -0.0749 -0.2560
 1158SOL    HW1 3783   0.858   3.389   4.651 -0.5213  0.0259 -0.7786
 1158SOL    HW2 3784   0.867   3.245   4.606  1.2516 -0.3633  0.7622
 1159SOL     OW 3785   0.964   2.514   3.773 -0.0229  0.1695 -0.3819
 1159SOL    HW1 3786   1.013   2.592   3.746  0.4247 -0.1710 -0.5651
 1159SOL    HW2 3787   0.895   2.547   3.830  2.3176  0.3555  2.4694
 1160SOL     OW 3788   2.224   2.208   4.997  0.4948 -0.2469  0.5563
 1160SOL    HW1 3789   2.318   2.227   4.991  0.3046  0.6088  0.2161
 1160SOL    HW2 3790   2.219   2.113   4.998  1.2053 -0.3721 -2.3432
 1161SOL     OW 3791   0.255   2.427   4.128  0.5508 -0.4340 -0.1952
 1161SOL    HW1 3792   0.238   2.362   4.059  0.1915 -0.0662 -0.4554
 1161SOL    HW2 3793   0.224   2.509   4.090 -2.0665 -0.6343  1.3912
 1162SOL     OW 3794   1.388   1.799   4.451 -0.2977 -0.1362 -1.0387
 1162SOL    HW1 3795   1.480   1.786   4.429 -0.5087 -2.2792 -0.7105
 1162SOL    HW2 3796   1.367   1.886   4.416  2.4171  1.3360  0.7902
 1163SOL     OW 3797   0.782   2.061   4.195 -0.3618 -1.1291  0.3324
 1163SOL    HW1 3798   0.691   2.046   4.171 -0.2300 -2.5545  0.7053
 1163SOL    HW2 3799   0.829   2.060   4.112 -0.7359  0.0426  0.0968
 1164SOL     OW 3800   1.180   3.321   4.848  0.2063 -0.3927 -0.0115
 1164SOL    HW1 3801   1.267   3.354   4.826 -0.1249  1.2962  1.1606
 1164SOL    HW2 3802   1.141   3.297   4.764  0.9096  1.0932 -0.7760
 1165SOL     OW 3803   1.368   1.541   0.144  0.1400  0.0456 -0.1744
 1165SOL    HW1 3804   1.327   1.455   0.136 -0.0890 -0.1479  2.7341
 1165SOL    HW2 3805   1.450   1.524   0.189  0.5316  1.2558 -0.4240
 1166SOL     OW 3806   1.410   3.597   3.806 -0.0676  0.3096 -0.3946
 1166SOL    HW1 3807   1.372   3.635   3.727  0.3603  0.9110 -0.3098
 1166SOL    HW2 3808   1.501   3.627   3.807  0.0527 -0.0576  0.0919
 1167SOL     OW 3809   1.457   2.665   4.817 -0.0988  0.0627 -0.1598
 1167SOL    HW1 3810   1.471   2.753   4.851 -2.1127 -0.1560  1.3173
 1167SOL    HW2 3811   1.482   2.607   4.890 -1.4406 -0.5048 -0.1347
 1168SOL     OW 3812   0.649   2.011   4.742  0.8231  0.5091  0.7136
 1168SOL    HW1 3813   0.627   1.946   4.809  1.7872  1.5610  2.0493
 1168SOL    HW2 3814   0.628   1.967   4.659 -2.2403 -0.0989  1.7454
 1169SOL     OW 3815   0.436   3.274   4.831 -0.0539  0.2064  0.0027
 1169SOL    HW1 3816   0.355   3.302   4.875  0.5053  0.4015  0.9267
 1169SOL    HW2 3817   0.422   3.181   4.812 -0.5041  0.2389  0.1568
 1170SOL     OW 3818   0.621   3.653   4.984  0.4978 -0.0619 -0.4611
 1170SOL    HW1 3819   0.711   3.639   5.015  1.0298  1.9043 -1.0006
 1170SOL    HW2 3820   0.620   3.614   4.897  0.9826  0.3204 -0.6441
 1171SOL     OW 3821   2.028   1.448   4.010 -0.5398  0.4365 -0.1017
 1171SOL    HW1 3822   1.947   1.448   4.062 -0.8765  0.5211 -0.6175
 1171SOL    HW2 3823   2.098   1.436   4.074 -1.0815 -1.4285  0.1675
 1172SOL     OW 3824   1.273   3.028   4.709  0.4024 -0.0052 -0.6335
 1172SOL    HW1 3825   1.234   3.096   4.654  1.4941  1.0219 -0.1619
 1172SOL    HW2 3826   1.262   2.947   4.660 -0.6705  0.5617 -1.3246
 1173SOL     OW 3827   1.995   1.788   4.205  0.1722 -0.0802 -0.3328
 1173SOL    HW1 3828   1.922   1.822   4.258  0.0064 -2.1967  0.8458
 1173SOL    HW2 3829   1.986   1.693   4.211  1.2880 -0.3454 -2.6509
 1174SOL     OW 3830   5.208   2.610   3.828 -0.0345 -0.2435  0.3078
 1174SOL    HW1 3831   5.214   2.534   3.771  2.8193  1.1862 -1.4463
 1174SOL    HW2 3832   5.212   2.685   3.768  1.6395  1.2916  2.2711
 1175SOL     OW 3833   0.715   3.758   4.152  0.0870  0.1303 -0.3142
 1175SOL    HW1 3834   0.744   3.669   4.173 -0.1256  0.0296 -0.4392
 1175SOL    HW2 3835   0.631   3.745   4.108 -0.8324  0.5150  1.3366
 1176SOL     OW 3836   0.398   4.975   0.423  0.3330  0.5833  0.2364
 1176SOL    HW1 3837   0.366   4.888   0.401  0.9840  0.6382 -0.9675
 1176SOL    HW2 3838   0.433   5.010   0.340  3.5157  0.5195  1.4819
 1177SOL     OW 3839   0.480   4.035   1.229  0.6145  0.1769  0.3267
 1177SOL    HW1 3840   0.461   4.008   1.139  1.5248  0.3029  0.0968
 1177SOL    HW2 3841   0.496   3.953   1.276 -0.0453  0.0992  0.4162
 1178SOL     OW 3842   0.256   4.603   0.513  0.1585  0.0469 -1.4326
 1178SOL    HW1 3843   0.284   4.553   0.436  0.8682 -0.6328 -0.7396
 1178SOL    HW2 3844   0.165   4.627   0.493  0.3835  0.0119 -2.5509
 1179SOL     OW 3845   1.050   4.142   0.936 -0.3233  0.4345 -0.1302
 1179SOL    HW1 3846   1.078   4.057   0.969 -0.2627  0.4248 -0.2068
 1179SOL    HW2 3847   0.955   4.143   0.949 -0.3646  0.2332 -0.4103
 1180SOL     OW 3848   1.662   4.776   0.705 -0.1493 -0.8982  0.4340
 1180SOL    HW1 3849   1.584   4.806   0.659  1.3932  2.3405 -0.1980
 1180SOL    HW2 3850   1.730   4.772   0.638  1.4633  1.3016  1.8908
 1181SOL     OW 3851   0.019   0.277   1.451  0.0614 -0.2229  0.5324
 1181SOL    HW1 3852  -0.071   0.276   1.484 -0.2851 -2.8436 -0.4038
 1181SOL    HW2 3853   0.009   0.274   1.356  1.1490 -0.4731  0.4290
 1182SOL     OW 3854   1.649   4.634   0.937  0.2426 -0.0825 -0.0464
 1182SOL    HW1 3855   1.716   4.671   0.995  0.7248  0.1036 -0.7014
 1182SOL    HW2 3856   1.643   4.697   0.865 -0.1525 -0.4387 -0.3304
 1183SOL     OW 3857   0.329   4.480   1.957 -0.4023  0.1699  0.1260
 1183SOL    HW1 3858   0.390   4.530   2.012  0.7447 -2.7538  1.6609
 1183SOL    HW2 3859   0.274   4.433   2.019 -1.6085 -0.3130 -1.2732
 1184SOL     OW 3860   0.660   0.004   2.098  0.1396  0.8215 -0.4047
 1184SOL    HW1 3861   0.642  -0.087   2.076 -0.6829  1.1679 -1.2352
 1184SOL    HW2 3862   0.724   0.033   2.034 -0.3904  1.1198 -0.8088
 1185SOL     OW 3863   5.226   0.683   0.503 -0.5364  0.3860  0.1165
 1185SOL    HW1 3864   5.147   0.730   0.529 -0.8326  1.4158 -2.4654
 1185SOL    HW2 3865   5.292   0.710   0.566 -2.0339  0.1141  1.8488
 1186SOL     OW 3866   0.863   4.364   1.755  0.4603  0.0319 -0.0669
 1186SOL    HW1 3867   0.808   4.393   1.827  0.0464 -1.2506  0.1541
 1186SOL    HW2 3868   0.886   4.444   1.708 -1.0780  0.6421  0.1928
 1187SOL     OW 3869   1.150   0.053   0.471  0.1709  0.0475  0.5718
 1187SOL    HW1 3870   1.198  -0.026   0.494 -0.1939 -0.6896 -1.1355
 1187SOL    HW2 3871   1.127   0.041   0.379 -2.1997  0.9407  1.0145
 1188SOL     OW 3872   0.513   3.962   1.730 -0.6277 -0.0134  0.3094
 1188SOL    HW1 3873   0.420   3.944   1.722 -0.5813  0.5517 -1.7923
 1188SOL    HW2 3874   0.526   4.044   1.682  0.7826  0.4426  1.4237
 1189SOL     OW 3875   0.608   4.510   1.074 -0.2808 -0.1689  0.5496
 1189SOL    HW1 3876   0.629   4.418   1.088 -0.7962 -0.5596 -1.1937
 1189SOL    HW2 3877   0.525   4.509   1.028  0.7410  1.1113 -1.3740
 1190SOL     OW 3878   0.112   4.715   1.144 -0.2428  0.2120  0.1590
 1190SOL    HW1 3879   0.095   4.790   1.088  2.9324  0.6917 -0.2433
 1190SOL    HW2 3880   0.097   4.746   1.233 -0.4199  0.8874 -0.1102
 1191SOL     OW 3881   0.033   0.400   0.649 -0.0603  0.0370  0.3262
 1191SOL    HW1 3882   0.080   0.319   0.627  0.7652  1.2845 -2.7729
 1191SOL    HW2 3883   0.101   0.462   0.674 -0.6712 -0.0733  2.3977
 1192SOL     OW 3884   1.143   4.274   1.607 -0.2801 -0.2110  0.3782
 1192SOL    HW1 3885   1.211   4.214   1.576 -2.3291 -2.9744  1.0515
 1192SOL    HW2 3886   1.134   4.255   1.700 -0.6340  1.4872  0.7052
 1193SOL     OW 3887   4.984   4.000   0.274 -0.4369  0.3248 -0.2292
 1193SOL    HW1 3888   5.037   3.998   0.354 -1.2062 -0.2341  0.2748
 1193SOL    HW2 3889   4.916   4.064   0.292 -0.5619  0.2611 -0.4703
 1194SOL     OW 3890   1.805   5.098   0.488  0.0900  0.6223 -0.1528
 1194SOL    HW1 3891   1.798   5.065   0.398  2.0998 -0.9234  0.2177
 1194SOL    HW2 3892   1.715   5.122   0.512 -1.1909 -2.9957 -1.0728
 1195SOL     OW 3893   1.383   0.811   0.821  0.3681 -0.3139  0.4822
 1195SOL    HW1 3894   1.305   0.761   0.846  0.7220 -0.0636  2.1239
 1195SOL    HW2 3895   1.378   0.891   0.875  2.2373 -0.7203  1.2658
 1196SOL     OW 3896   4.783   0.133   1.580  0.2590 -0.3376 -0.3522
 1196SOL    HW1 3897   4.749   0.090   1.659 -0.8177  0.3270 -0.4454
 1196SOL    HW2 3898   4.822   0.214   1.612 -2.2723  1.0992 -0.7191
 1197SOL     OW 3899   1.292   4.658   1.268 -0.1102  0.1500 -0.0562
 1197SOL    HW1 3900   1.279   4.563   1.270 -0.5600  0.1524 -1.8429
 1197SOL    HW2 3901   1.206   4.695   1.287  0.0723  0.2103  0.6735
 1198SOL     OW 3902   0.566   3.719   0.799 -0.1037 -0.4930 -0.5215
 1198SOL    HW1 3903   0.535   3.766   0.722 -0.7887  0.8325  0.5542
 1198SOL    HW2 3904   0.518   3.636   0.797 -2.1671  0.6529 -0.0474
 1199SOL     OW 3905   0.097   0.096   1.829 -0.3659  0.3935 -0.5054
 1199SOL    HW1 3906   0.050   0.157   1.886  1.2512  0.4075  0.8629
 1199SOL    HW2 3907   0.137   0.033   1.888 -1.5855 -1.7157 -1.8912
 1200SOL     OW 3908   2.060   0.002   1.186  0.1495 -0.4999  0.0846
 1200SOL    HW1 3909   2.100   0.054   1.117  0.4178 -0.0253  0.5981
 1200SOL    HW2 3910   2.038   0.065   1.254 -0.1521 -0.9606  0.4150
 1201SOL     OW 3911   5.140   4.847   1.711  0.5650  0.0359 -0.1172
 1201SOL    HW1 3912   5.141   4.792   1.633  1.3680  1.3155 -1.0485
 1201SOL    HW2 3913   5.220   4.822   1.759 -0.0268 -0.8817  0.3982
 1202SOL     OW 3914   0.791   4.914   1.429 -0.1453  0.2223  0.2511
 1202SOL    HW1 3915   0.740   4.940   1.506 -2.0158  1.3321 -1.3317
 1202SOL    HW2 3916   0.733   4.856   1.380  0.8495 -0.0651 -0.6004
 1203SOL     OW 3917   0.577   4.472   0.188 -0.0501  0.2364  0.3033
 1203SOL    HW1 3918   0.638   4.435   0.252  0.3642  1.4700  0.6344
 1203SOL    HW2 3919   0.600   4.430   0.105  1.8067  1.3099  0.2675
 1204SOL     OW 3920   1.031   3.951   1.719 -0.0643  0.2013  0.4889
 1204SOL    HW1 3921   1.040   4.043   1.743 -0.9940  0.7912 -1.3916
 1204SOL    HW2 3922   1.024   3.905   1.803 -1.6664  2.0573  1.3843
 1205SOL     OW 3923   0.166   4.762   2.039  0.0159 -0.1078 -0.8695
 1205SOL    HW1 3924   0.078   4.789   2.066  0.8464 -0.0588  1.9867
 1205SOL    HW2 3925   0.152   4.714   1.958 -2.4565  1.3447 -1.3647
 1206SOL     OW 3926   0.999   3.793   1.933  0.0943 -0.7520  0.0685
 1206SOL    HW1 3927   0.938   3.821   2.001  0.5589 -1.2219  0.6974
 1206SOL    HW2 3928   1.070   3.750   1.982  1.2079  0.2883 -0.5961
 1207SOL     OW 3929   4.894   4.671   1.589 -0.2109  0.1041  0.2550
 1207SOL    HW1 3930   4.864   4.705   1.674 -0.4244  2.4510 -0.7308
 1207SOL    HW2 3931   4.959   4.735   1.559 -1.8162  0.5577 -2.4141
 1208SOL     OW 3932   1.046   4.189   1.856 -0.3441  0.4203 -0.2287
 1208SOL    HW1 3933   1.042   4.157   1.946  2.2839  0.6442  0.0241
 1208SOL    HW2 3934   0.971   4.247   1.847  0.3569  1.8089  2.4058
 1209SOL     OW 3935   1.235   4.600   0.485  0.2817  0.0291 -0.1860
 1209SOL    HW1 3936   1.287   4.566   0.559 -0.6262 -0.8903  0.0440
 1209SOL    HW2 3937   1.290   4.584   0.408  0.7382 -0.0828  0.1572
 1210SOL     OW 3938   4.527   0.304   1.012 -0.3463 -0.2482  0.2070
 1210SOL    HW1 3939   4.541   0.390   0.971 -1.8008 -0.7964 -1.5055
 1210SOL    HW2 3940   4.436   0.306   1.041  0.1113 -0.5946  1.7313
 1211SOL     OW 3941   1.178   4.063   4.902 -0.2076 -0.9732 -0.7138
 1211SOL    HW1 3942   1.153   4.062   4.994 -0.5185 -1.9764 -0.8013
 1211SOL    HW2 3943   1.242   3.992   4.893 -1.9096 -2.4227 -1.7274
 1212SOL     OW 3944   2.021   4.304   1.136  0.1945 -0.3468 -0.1695
 1212SOL    HW1 3945   2.037   4.383   1.084  0.5603 -0.8823 -0.8913
 1212SOL    HW2 3946   2.056   4.325   1.223  2.1455 -0.4283 -0.9020
 1213SOL     OW 3947   1.149   4.542   0.018  0.2611 -0.2495  0.2095
 1213SOL    HW1 3948   1.213   4.527   0.088  0.0008  0.6838  0.6675
 1213SOL    HW2 3949   1.089   4.606   0.055 -2.3575 -2.8815  0.6530
 1214SOL     OW 3950   0.015   3.517   1.306 -0.3586 -0.2312  0.3237
 1214SOL    HW1 3951  -0.023   3.497   1.392 -0.0681 -1.2475  0.2277
 1214SOL    HW2 3952   0.022   3.612   1.304 -0.8781 -0.1716  1.2112
 1215SOL     OW 3953   0.516   0.037   0.863 -0.4925  0.0914  0.3202
 1215SOL    HW1 3954   0.587  -0.025   0.880  0.8283  1.1086 -1.3309
 1215SOL    HW2 3955   0.556   0.123   0.871 -1.4504  0.6734 -0.9861
 1216SOL     OW 3956   0.343   0.028   0.620 -0.5156  0.2008  0.5851
 1216SOL    HW1 3957   0.359  -0.034   0.548  2.7071  2.2613 -0.5616
 1216SOL    HW2 3958   0.400  -0.003   0.691  0.0285  1.0046  0.5032
 1217SOL     OW 3959   0.441   3.873   0.999  0.3435  0.6301  0.1818
 1217SOL    HW1 3960   0.473   3.954   0.959 -1.1898 -0.2103 -2.8991
 1217SOL    HW2 3961   0.457   3.805   0.934 -2.5261 -0.7607  0.8067
 1218SOL     OW 3962   4.199   3.986   1.297 -0.1702  0.3723 -0.1117
 1218SOL    HW1 3963   4.214   4.061   1.354  1.4269  1.2926 -1.6939
 1218SOL    HW2 3964   4.281   3.936   1.300 -0.1417  0.3189 -1.4024
 1219SOL     OW 3965   1.848   0.628   0.574  0.1828 -0.4187  0.1269
 1219SOL    HW1 3966   1.830   0.536   0.555  1.8303 -0.7683  0.2015
 1219SOL    HW2 3967   1.792   0.676   0.514 -0.9624 -1.4666  0.3448
 1220SOL     OW 3968   0.806   3.790   0.667 -0.3192 -0.1005 -0.4351
 1220SOL    HW1 3969   0.870   3.733   0.710  1.4093  0.2684 -2.4636
 1220SOL    HW2 3970   0.727   3.782   0.721  2.2693  1.7598  3.9077
 1221SOL     OW 3971   0.426   4.770   0.654  0.5939  0.7175 -0.1373
 1221SOL    HW1 3972   0.372   4.706   0.609  0.9594  0.2606  0.0740
 1221SOL    HW2 3973   0.459   4.827   0.584  2.7710 -1.1812 -0.6847
 1222SOL     OW 3974   1.130   3.770   3.203  0.1797 -0.3135  0.1221
 1222SOL    HW1 3975   1.064   3.762   3.272 -0.9275  2.7577 -0.4955
 1222SOL    HW2 3976   1.197   3.827   3.240  1.2085 -1.3039 -0.1895
 1223SOL     OW 3977   0.646   4.510   2.389  0.2360  0.6646 -0.1102
 1223SOL    HW1 3978   0.604   4.582   2.342  1.2161  2.0374  1.0838
 1223SOL    HW2 3979   0.735   4.507   2.352 -0.0782 -0.5474 -0.8016
 1224SOL     OW 3980   0.851   3.258   2.030  0.0337  0.1137 -0.3865
 1224SOL    HW1 3981   0.936   3.301   2.039 -0.4376  0.7882  0.9956
 1224SOL    HW2 3982   0.870   3.164   2.038  0.6769  0.2487 -0.3374
 1225SOL     OW 3983   0.273   4.863   1.526 -0.0777 -0.3330 -0.1217
 1225SOL    HW1 3984   0.242   4.861   1.617 -2.5998  1.1347 -0.9126
 1225SOL    HW2 3985   0.282   4.770   1.503 -1.3873 -0.7532  0.9759
 1226SOL     OW 3986   0.462   4.360   0.780  0.6836 -0.4756  0.1367
 1226SOL    HW1 3987   0.530   4.404   0.728  2.4043 -1.4632  1.5116
 1226SOL    HW2 3988   0.418   4.431   0.827  2.6760 -0.0717  1.4430
 1227SOL     OW 3989   2.281   0.443   0.794  0.4598 -0.7023  0.0498
 1227SOL    HW1 3990   2.186   0.450   0.807  0.5351 -1.1915  0.8957
 1227SOL    HW2 3991   2.313   0.532   0.807 -0.0314 -0.2787 -1.5505
 1228SOL     OW 3992   0.245   3.861   0.206 -0.1531 -0.1146  0.1995
 1228SOL    HW1 3993   0.250   3.943   0.157 -0.9020  0.4500  1.0504
 1228SOL    HW2 3994   0.306   3.802   0.161 -0.6274  0.4709 -1.2573
 1229SOL     OW 3995   1.508   3.893   1.916  0.5400 -0.3504  0.3412
 1229SOL    HW1 3996   1.456   3.883   1.996 -0.1002  0.8026  0.0741
 1229SOL    HW2 3997   1.453   3.945   1.858  1.7199  0.3134 -0.1987
 1230SOL     OW 3998   2.017   0.455   0.892  0.0879  0.1237 -0.0267
 1230SOL    HW1 3999   1.977   0.537   0.862 -0.4469 -0.0906  0.0940
 1230SOL    HW2 4000   1.974   0.437   0.976  2.4050  1.3627  1.4994
 1231SOL     OW 4001   0.802   0.056   1.124  0.5016  0.1623  0.3155
 1231SOL    HW1 4002   0.711   0.026   1.122  0.6331 -0.2964  1.1054
 1231SOL    HW2 4003   0.809   0.117   1.051 -0.8410  1.3229  1.1364
 1232SOL     OW 4004   1.862   3.684   4.612 -0.3604 -0.0114 -0.1410
 1232SOL    HW1 4005   1.887   3.593   4.602  3.2717  0.7375  1.2543
 1232SOL    HW2 4006   1.878   3.723   4.527  2.6615  0.2420  0.4647
 1233SOL     OW 4007   5.150   4.656   1.500  0.0654 -0.3984 -0.3317
 1233SOL    HW1 4008   5.075   4.607   1.533  0.2571  0.5450  1.5840
 1233SOL    HW2 4009   5.197   4.593   1.445 -0.2497 -2.0767  1.2347
 1234SOL     OW 4010   0.652   4.257   1.154  0.2850  0.0614  0.4788
 1234SOL    HW1 4011   0.720   4.285   1.215  2.6287 -0.9388 -1.6009
 1234SOL    HW2 4012   0.629   4.169   1.182  0.8657 -0.1343  0.3479
 1235SOL     OW 4013   1.634   3.358   0.494 -0.3097  0.3737 -0.5090
 1235SOL    HW1 4014   1.601   3.301   0.425  3.5165 -0.8538 -1.4614
 1235SOL    HW2 4015   1.633   3.446   0.456  0.2235 -0.0635 -1.5365
 1236SOL     OW 4016   0.195   3.986   0.653 -0.4378 -0.1750  0.1483
 1236SOL    HW1 4017   0.203   4.077   0.623  1.6895 -0.9153 -1.6556
 1236SOL    HW2 4018   0.279   3.946   0.630 -1.5837 -2.7750  0.3519
 1237SOL     OW 4019   1.064   4.683   0.699 -0.1072  0.0129  0.2598
 1237SOL    HW1 4020   1.094   4.599   0.666 -1.1159 -0.3306  0.2225
 1237SOL    HW2 4021   0.996   4.662   0.763  1.4826  0.6828  2.2216
 1238SOL     OW 4022   1.174   4.119   1.275 -0.1172 -0.3307 -0.3190
 1238SOL    HW1 4023   1.092   4.072   1.289  0.1026 -0.2539  1.4032
 1238SOL    HW2 4024   1.200   4.098   1.186 -0.6054 -2.5522  0.0494
 1239SOL     OW 4025   2.817   4.229   0.323 -0.6164  0.0048 -0.0349
 1239SOL    HW1 4026   2.791   4.283   0.248  0.1760 -0.2660 -0.5043
 1239SOL    HW2 4027   2.807   4.288   0.398 -0.2592  0.6470 -0.4847
 1240SOL     OW 4028   0.682   0.434   0.889 -0.8315 -0.1287 -0.4648
 1240SOL    HW1 4029   0.725   0.435   0.804 -0.1495 -0.7796 -0.1311
 1240SOL    HW2 4030   0.752   0.419   0.952 -0.9877  2.6944  0.4367
 1241SOL     OW 4031   0.739   4.166   4.431  0.1789 -0.1074 -0.3976
 1241SOL    HW1 4032   0.692   4.186   4.351 -1.9706  0.5985  0.9981
 1241SOL    HW2 4033   0.743   4.071   4.434 -1.4736 -0.1793 -0.3741
 1242SOL     OW 4034   0.626   4.534   0.647  0.1410  0.0202  0.3094
 1242SOL    HW1 4035   0.675   4.587   0.710  0.5657 -1.0833  0.9397
 1242SOL    HW2 4036   0.562   4.594   0.609 -0.7877  0.4820  2.5201
 1243SOL     OW 4037   2.027   0.129   0.844 -0.2977 -0.1094 -0.1704
 1243SOL    HW1 4038   1.998   0.212   0.882 -1.0501 -0.4181 -0.0621
 1243SOL    HW2 4039   1.992   0.131   0.755  1.3955  0.5790 -0.8445
 1244SOL     OW 4040   0.564   5.048   1.152 -0.3743  0.0875 -0.4228
 1244SOL    HW1 4041   0.496   5.003   1.204  0.0255 -0.7938 -0.6437
 1244SOL    HW2 4042   0.603   4.978   1.099  1.6032  0.3261  0.6608
 1245SOL     OW 4043   0.767   4.709   1.196  0.1214 -0.3512 -0.1262
 1245SOL    HW1 4044   0.708   4.656   1.142  0.6056  0.1948 -1.1980
 1245SOL    HW2 4045   0.788   4.785   1.142 -0.5367  0.9438  1.3647
 1246SOL     OW 4046   1.627   4.072   0.697 -0.0220  0.3481 -0.0440
 1246SOL    HW1 4047   1.703   4.058   0.754  0.4301  0.3916 -0.6326
 1246SOL    HW2 4048   1.620   3.991   0.646 -1.2635 -0.2461  1.0428
 1247SOL     OW 4049   0.338   4.475   1.284  0.4479  0.3517 -0.6032
 1247SOL    HW1 4050   0.421   4.496   1.327  0.8153  0.4201 -1.3348
 1247SOL    HW2 4051   0.331   4.380   1.290 -0.6338  0.5243  1.6517
 1248SOL     OW 4052   1.280   4.996   2.254 -0.3457  0.7330  0.1524
 1248SOL    HW1 4053   1.249   4.916   2.212  1.4790  0.0952 -0.0355
 1248SOL    HW2 4054   1.211   5.060   2.238 -1.2100 -0.4261 -0.8809
 1249SOL     OW 4055   1.169   4.890   0.504  0.1013  0.2804 -0.4471
 1249SOL    HW1 4056   1.205   4.843   0.429  0.0452  1.0736 -0.9791
 1249SOL    HW2 4057   1.151   4.822   0.569  1.3357 -0.2711 -0.6678
 1250SOL     OW 4058   0.398   4.906   1.289  0.0556 -0.4401 -0.4907
 1250SOL    HW1 4059   0.366   4.912   1.379  0.8399  0.0056 -0.2401
 1250SOL    HW2 4060   0.396   4.812   1.269 -1.9246 -0.3816 -0.6766
 1251SOL     OW 4061   0.571   4.215   1.602  0.3741  0.0122  0.1142
 1251SOL    HW1 4062   0.660   4.181   1.596  0.8357  0.7077  2.3665
 1251SOL    HW2 4063   0.580   4.300   1.646 -1.4631 -0.4071  1.4084
 1252SOL     OW 4064   5.189   0.671   1.015  0.0372  0.2565  0.1668
 1252SOL    HW1 4065   5.107   0.626   0.996 -0.5601  1.6798 -0.7169
 1252SOL    HW2 4066   5.217   0.636   1.100 -2.7261  1.5003  1.6490
 1253SOL     OW 4067   4.945   0.542   1.016  0.2859  0.1024  0.2118
 1253SOL    HW1 4068   4.952   0.506   0.927  2.0469  0.5707  0.1327
 1253SOL    HW2 4069   4.948   0.465   1.073 -2.3897 -0.3155 -0.1663
 1254SOL     OW 4070   0.250   5.057   0.932 -0.4898 -0.3738 -0.5068
 1254SOL    HW1 4071   0.334   5.103   0.922  0.5513 -2.0689  0.0918
 1254SOL    HW2 4072   0.270   4.967   0.905 -1.6584 -1.2225  1.3918
 1255SOL     OW 4073   1.976   0.165   0.570 -0.1049 -0.0269 -0.2174
 1255SOL    HW1 4074   2.007   0.161   0.479 -1.9155 -0.1221 -0.8515
 1255SOL    HW2 4075   1.906   0.100   0.573 -0.2358  0.1799  1.1963
 1256SOL     OW 4076   4.991   0.333   1.603 -0.4301  0.1669 -0.4444
 1256SOL    HW1 4077   5.006   0.270   1.673  2.5234  1.2718 -0.0061
 1256SOL    HW2 4078   4.911   0.378   1.629 -1.9534 -2.5644 -0.1919
 1257SOL     OW 4079   1.802   3.966   1.181 -0.6104 -0.2512  0.0559
 1257SOL    HW1 4080   1.841   3.905   1.118  1.4686  2.8117 -1.7767
 1257SOL    HW2 4081   1.710   3.974   1.153  0.6445  2.3446 -3.8683
 1258SOL     OW 4082   0.784   3.745   1.774 -0.2010 -0.2873  0.0558
 1258SOL    HW1 4083   0.869   3.746   1.818 -0.2906 -1.4214  0.2782
 1258SOL    HW2 4084   0.782   3.827   1.724  1.0138 -0.2372  0.0612
 1259SOL     OW 4085   0.298   4.117   1.983 -0.4369 -0.0385  0.0673
 1259SOL    HW1 4086   0.224   4.107   2.043 -0.8869  1.1292 -0.2804
 1259SOL    HW2 4087   0.280   4.056   1.912 -1.1430  0.3326 -0.0818
 1260SOL     OW 4088   0.226   0.513   0.819 -0.4012 -0.4092  0.2192
 1260SOL    HW1 4089   0.258   0.599   0.847  3.3542 -1.7046  0.2777
 1260SOL    HW2 4090   0.182   0.477   0.896 -0.5026  0.7776  0.7247
 1261SOL     OW 4091   1.216   4.230   0.266 -0.2414 -0.1021  0.0791
 1261SOL    HW1 4092   1.251   4.318   0.277 -1.9787  0.7564 -1.0040
 1261SOL    HW2 4093   1.157   4.217   0.340 -0.2959 -0.1917  0.0208
 1262SOL     OW 4094   0.924   3.860   1.478  0.5776 -0.3107 -0.0903
 1262SOL    HW1 4095   0.992   3.864   1.545 -1.7179 -1.3959  2.3843
 1262SOL    HW2 4096   0.880   3.777   1.493 -1.6441  0.6038 -1.2888
 1263SOL     OW 4097   0.445   4.763   0.925 -0.2587  0.1404  0.3277
 1263SOL    HW1 4098   0.403   4.691   0.972  1.4837 -1.5403 -0.6322
 1263SOL    HW2 4099   0.426   4.745   0.832  2.5265 -0.6521 -0.1220
 1264SOL     OW 4100   4.955   5.017   1.479  0.5085  0.1204  0.3616
 1264SOL    HW1 4101   5.003   5.017   1.562 -0.1285 -1.7228  0.7673
 1264SOL    HW2 4102   4.876   5.068   1.496  0.7290  0.3530  0.6768
 1265SOL     OW 4103   0.167   4.640   1.810  0.3920 -0.2735 -0.1075
 1265SOL    HW1 4104   0.196   4.566   1.863  0.3996  0.0793  0.3839
 1265SOL    HW2 4105   0.187   4.615   1.720  0.0095 -1.0414  0.0217
 1266SOL     OW 4106   1.601   4.739   1.907 -0.6867  0.3272  0.0609
 1266SOL    HW1 4107   1.686   4.773   1.878 -1.1383 -0.5113 -2.3566
 1266SOL    HW2 4108   1.613   4.722   2.000  2.4960 -1.7565 -0.6584
 1267SOL     OW 4109   0.438   0.215   1.188  0.1633  0.2038 -0.7818
 1267SOL    HW1 4110   0.511   0.160   1.160  0.9155 -0.2839  2.0100
 1267SOL    HW2 4111   0.478   0.299   1.210 -0.1619  0.0925  0.2770
 1268SOL     OW 4112   1.118   4.389   0.829  0.2847  0.7014 -0.4786
 1268SOL    HW1 4113   1.088   4.301   0.853  0.2547  1.0276  0.7443
 1268SOL    HW2 4114   1.119   4.437   0.912 -0.3824  2.0691 -1.2501
 1269SOL     OW 4115   0.801   0.340   0.254  0.2899  0.5197 -0.4596
 1269SOL    HW1 4116   0.882   0.385   0.230  0.4044 -1.1798 -3.4747
 1269SOL    HW2 4117   0.733   0.407   0.246  0.9866  1.1748 -0.9351
 1270SOL     OW 4118   1.625   0.219   1.834  0.1621 -0.0387  0.0809
 1270SOL    HW1 4119   1.701   0.249   1.785 -0.9328  0.0370 -1.6237
 1270SOL    HW2 4120   1.660   0.158   1.899  1.6788  0.0682 -0.6207
 1271SOL     OW 4121   0.396   5.026   1.754  0.0128 -0.3188 -0.2233
 1271SOL    HW1 4122   0.368   5.076   1.677 -0.5235 -0.6522 -0.2484
 1271SOL    HW2 4123   0.330   5.045   1.820 -1.1459 -2.3362 -0.7668
 1272SOL     OW 4124   1.581   3.682   0.926  0.7454  0.2538 -0.2625
 1272SOL    HW1 4125   1.647   3.614   0.914 -0.1253 -0.1816 -3.0980
 1272SOL    HW2 4126   1.579   3.728   0.842 -2.3781  0.3758 -0.1792
 1273SOL     OW 4127   1.482   4.475   0.429 -0.6737  0.0617 -0.2780
 1273SOL    HW1 4128   1.557   4.417   0.419 -0.5950  0.1319 -0.0751
 1273SOL    HW2 4129   1.447   4.455   0.516 -0.1056  0.9619  0.1618
 1274SOL     OW 4130   0.189   0.027   1.184  0.1049  0.0467  0.2788
 1274SOL    HW1 4131   0.256   0.090   1.210 -0.0776  0.2557  0.2380
 1274SOL    HW2 4132   0.204   0.014   1.090 -1.2600  1.6946 -0.1713
 1275SOL     OW 4133   4.826   4.557   1.288 -0.6496  0.6506 -0.2720
 1275SOL    HW1 4134   4.861   4.632   1.240 -0.5825  0.9386  0.2185
 1275SOL    HW2 4135   4.843   4.578   1.380 -0.3616 -0.1014 -0.1495
 1276SOL     OW 4136   0.998   4.964   2.179 -0.8085 -0.4641  0.0162
 1276SOL    HW1 4137   0.978   4.994   2.268 -0.6458  2.7498 -0.9706
 1276SOL    HW2 4138   0.914   4.968   2.133 -0.4128  0.3712 -0.6443
 1277SOL     OW 4139   1.001   3.441   0.824 -0.1107 -0.1893 -0.3030
 1277SOL    HW1 4140   0.915   3.484   0.822  0.0189  0.0494 -1.4940
 1277SOL    HW2 4141   1.005   3.392   0.742  1.8491  1.7492 -1.4128
 1278SOL     OW 4142   4.856   1.068   0.587  0.5128  0.5479 -0.0240
 1278SOL    HW1 4143   4.879   1.125   0.514  0.3814  1.0773  0.3423
 1278SOL    HW2 4144   4.766   1.091   0.609  0.0422 -0.6569 -0.6565
 1279SOL     OW 4145   1.346   3.789   1.472 -0.5174 -0.4025 -0.3127
 1279SOL    HW1 4146   1.404   3.865   1.460 -0.1876 -0.4659  0.8485
 1279SOL    HW2 4147   1.291   3.789   1.394 -1.0049  1.4565  0.0061
 1280SOL     OW 4148   4.902   4.916   0.964  0.0917 -0.2745  0.1927
 1280SOL    HW1 4149   4.847   4.869   1.026  0.1235  1.7381  1.8046
 1280SOL    HW2 4150   4.990   4.880   0.977 -0.3110 -1.4953 -0.3713
 1281SOL     OW 4151   0.383   4.219   1.415 -0.5617  0.3901 -0.3359
 1281SOL    HW1 4152   0.426   4.157   1.356 -0.7605 -0.4195  0.3578
 1281SOL    HW2 4153   0.434   4.214   1.497 -0.9844  0.6404 -0.0536
 1282SOL     OW 4154   2.178   4.375   2.319  0.3254 -0.0040  0.2586
 1282SOL    HW1 4155   2.237   4.441   2.356  0.1216  0.0825  0.4317
 1282SOL    HW2 4156   2.183   4.387   2.224  1.0443 -0.3900  0.2414
 1283SOL     OW 4157   0.744   4.826   0.705  0.4184  0.0150  0.2608
 1283SOL    HW1 4158   0.803   4.771   0.654  0.7671  0.0380  0.6354
 1283SOL    HW2 4159   0.771   4.915   0.685 -1.5287  0.1580 -2.0254
 1284SOL     OW 4160   1.999   3.781   1.591 -0.4681 -0.1914  1.1631
 1284SOL    HW1 4161   2.000   3.862   1.642  0.6235  0.6874 -0.2173
 1284SOL    HW2 4162   2.090   3.751   1.592 -0.5690 -0.5290  0.3209
 1285SOL     OW 4163   1.077   4.467   1.090 -0.4885  0.5672  0.1123
 1285SOL    HW1 4164   1.152   4.417   1.122 -2.0464 -0.8967  1.6002
 1285SOL    HW2 4165   1.009   4.454   1.156 -2.4233  0.9535 -1.7153
 1286SOL     OW 4166   0.488   5.091   4.812 -0.5180 -0.5548 -0.1984
 1286SOL    HW1 4167   0.581   5.076   4.794 -0.5720  0.1936 -1.1650
 1286SOL    HW2 4168   0.484   5.111   4.905  0.3939  0.2040 -0.3200
 1287SOL     OW 4169   4.947   4.982   1.812  0.7449 -0.6150 -0.0960
 1287SOL    HW1 4170   4.885   4.917   1.845  0.4932 -0.2500  0.1521
 1287SOL    HW2 4171   5.018   4.930   1.774 -0.0144 -1.0317 -0.9499
 1288SOL     OW 4172   0.811   4.563   1.438  0.7702 -0.4592  0.1932
 1288SOL    HW1 4173   0.869   4.497   1.401  0.9249 -0.6735  0.8051
 1288SOL    HW2 4174   0.819   4.638   1.380 -1.6713 -1.9964 -2.2442
 1289SOL     OW 4175   1.505   3.857   1.114 -0.2706  0.0819 -0.0179
 1289SOL    HW1 4176   1.517   3.796   1.041  0.9525  0.8534 -0.4851
 1289SOL    HW2 4177   1.484   3.941   1.072 -1.1031  0.1768  0.5807
 1290SOL     OW 4178   5.060   0.379   0.824  0.0873  0.5161 -0.3929
 1290SOL    HW1 4179   5.132   0.398   0.765  0.6057 -2.9706 -1.0010
 1290SOL    HW2 4180   5.072   0.286   0.847 -1.8595  0.9593  2.7257
 1291SOL     OW 4181   0.707   3.908   4.367 -0.1307  0.0620 -0.8449
 1291SOL    HW1 4182   0.714   3.841   4.435 -0.6103  0.6265 -0.2305
 1291SOL    HW2 4183   0.693   3.858   4.286 -1.0238 -0.5673 -0.3177
 1292SOL     OW 4184   2.472   4.146   0.456 -0.3759 -0.1171 -0.2095
 1292SOL    HW1 4185   2.542   4.086   0.484  0.0996  0.6615  0.2956
 1292SOL    HW2 4186   2.475   4.217   0.520 -1.4875  0.0412 -0.3221
 1293SOL     OW 4187   1.414   4.861   0.328  0.3961  0.5400 -0.1402
 1293SOL    HW1 4188   1.476   4.819   0.268  1.3205  1.5898  0.0594
 1293SOL    HW2 4189   1.420   4.954   0.306 -0.9703  0.6715  0.0270
 1294SOL     OW 4190   0.558   0.565   1.127  0.0504 -0.8562 -0.2845
 1294SOL    HW1 4191   0.637   0.597   1.170 -0.4995  1.2152 -0.7421
 1294SOL    HW2 4192   0.589   0.531   1.043  0.6166 -1.3261  0.1059
 1295SOL     OW 4193   0.561   3.080   2.591  0.3588 -0.4493  0.6547
 1295SOL    HW1 4194   0.574   3.046   2.502 -0.8695  1.5436 -0.3116
 1295SOL    HW2 4195   0.646   3.068   2.634  1.0498 -1.1623 -0.8555
 1296SOL     OW 4196   0.681   4.860   0.966 -0.3253 -0.3491 -0.4253
 1296SOL    HW1 4197   0.722   4.830   0.885 -1.4598  0.1294 -1.1901
 1296SOL    HW2 4198   0.588   4.841   0.954 -0.2769 -1.8836  1.4958
 1297SOL     OW 4199   0.972   4.661   1.737  0.1227 -0.4423 -0.4314
 1297SOL    HW1 4200   1.037   4.731   1.737 -3.4945  3.1381  0.7461
 1297SOL    HW2 4201   0.952   4.647   1.830  0.3700 -2.6589 -0.6876
 1298SOL     OW 4202   0.901   3.975   0.227  0.4150 -0.0678 -0.1316
 1298SOL    HW1 4203   0.966   4.010   0.166 -0.1773 -1.5258 -1.6167
 1298SOL    HW2 4204   0.946   3.972   0.312  2.0222 -0.3111 -0.9921
 1299SOL     OW 4205   0.685   4.832   2.020  0.4748  0.1772  0.4665
 1299SOL    HW1 4206   0.754   4.821   1.954 -1.1386  0.8787 -1.3966
 1299SOL    HW2 4207   0.607   4.798   1.977 -0.7065  1.1427  1.8441
 1300SOL     OW 4208   1.297   4.380   1.257  0.7584  0.1919  0.5487
 1300SOL    HW1 4209   1.263   4.298   1.291  1.0602  0.2171  0.9172
 1300SOL    HW2 4210   1.392   4.371   1.264  0.8279  0.0589 -0.6188
 1301SOL     OW 4211   0.611   0.128   1.684 -0.8037 -0.4721  0.1409
 1301SOL    HW1 4212   0.545   0.139   1.615  1.2545 -1.7871 -2.1181
 1301SOL    HW2 4213   0.583   0.049   1.731 -0.8660 -1.0234 -0.8022
 1302SOL     OW 4214   0.945   3.614   1.289 -0.8532 -0.0056 -0.1977
 1302SOL    HW1 4215   0.973   3.536   1.241  2.3083 -0.1042  1.7335
 1302SOL    HW2 4216   0.891   3.662   1.226 -1.1077 -2.6909 -2.1016
 1303SOL     OW 4217   1.424   3.645   2.172 -0.5257 -0.0087 -0.1864
 1303SOL    HW1 4218   1.403   3.561   2.213  1.9246 -0.9220 -0.6888
 1303SOL    HW2 4219   1.454   3.700   2.244 -1.5826  0.2384  0.0612
 1304SOL     OW 4220   0.465   0.944   2.085 -0.3969 -0.3580 -0.9335
 1304SOL    HW1 4221   0.416   1.027   2.085  0.5892  0.2452 -0.1276
 1304SOL    HW2 4222   0.551   0.968   2.121 -0.3501 -1.8780 -0.0094
 1305SOL     OW 4223   0.791   3.626   1.489  0.0096 -0.3820 -0.0606
 1305SOL    HW1 4224   0.843   3.613   1.410  1.4117  1.7566  0.4741
 1305SOL    HW2 4225   0.733   3.549   1.492 -1.1543  0.2268 -3.9563
 1306SOL     OW 4226   4.993   4.094   0.831 -0.1476 -0.2559 -0.3917
 1306SOL    HW1 4227   5.017   4.003   0.818 -1.0873 -0.4235 -1.0215
 1306SOL    HW2 4228   4.997   4.107   0.926 -3.5384 -1.9800  0.0555
 1307SOL     OW 4229   0.434   3.235   2.329  0.6033 -0.8322  0.0751
 1307SOL    HW1 4230   0.486   3.270   2.257  0.5954 -1.1139 -0.0734
 1307SOL    HW2 4231   0.479   3.154   2.354  1.7256  0.2774  1.7360
 1308SOL     OW 4232   0.213   3.302   0.932 -0.0932 -0.1840  0.5640
 1308SOL    HW1 4233   0.125   3.279   0.903 -0.6666  1.2599  1.1238
 1308SOL    HW2 4234   0.202   3.331   1.022  0.8490  0.6656  0.4169
 1309SOL     OW 4235   1.477   4.285   1.716  0.1743 -0.4371 -0.3366
 1309SOL    HW1 4236   1.479   4.375   1.682 -1.4411  0.2677  1.3247
 1309SOL    HW2 4237   1.440   4.233   1.644 -1.3990  0.6990 -0.3882
 1310SOL     OW 4238   0.842   4.151   1.584  0.6169  0.1932 -0.0553
 1310SOL    HW1 4239   0.912   4.087   1.577  2.1011  1.8662 -0.9145
 1310SOL    HW2 4240   0.868   4.208   1.657 -0.7390 -0.2375  0.7801
 1311SOL     OW 4241   1.072   0.385   1.716  0.3296 -0.2381 -0.2959
 1311SOL    HW1 4242   0.978   0.372   1.725  0.2649 -0.6278 -1.5135
 1311SOL    HW2 4243   1.092   0.456   1.777 -1.1042  1.3249 -1.5960
 1312SOL     OW 4244   1.332   3.970   1.736  0.0142  0.2351 -0.2830
 1312SOL    HW1 4245   1.251   3.923   1.718  1.5250 -2.1501 -1.0310
 1312SOL    HW2 4246   1.339   4.034   1.665 -0.9739  0.1207 -0.4779
 1313SOL     OW 4247   0.987   4.475   0.458  0.2614  0.2752 -0.0319
 1313SOL    HW1 4248   1.067   4.522   0.434 -0.0084  0.9470  0.3601
 1313SOL    HW2 4249   1.018   4.389   0.489  0.9204  0.9018  1.1071
 1314SOL     OW 4250   0.285   0.091   5.122 -0.6220  0.2606  0.2477
 1314SOL    HW1 4251   0.248   0.125   5.204  0.3723  0.5946  0.5587
 1314SOL    HW2 4252   0.370   0.135   5.114  1.0315 -2.6774  1.0405
 1315SOL     OW 4253   0.907   3.498   1.722 -0.2348 -0.0742  0.0507
 1315SOL    HW1 4254   0.837   3.561   1.701 -1.9052 -2.0162 -0.3750
 1315SOL    HW2 4255   0.890   3.473   1.812  2.2356  2.2917  1.2528
 1316SOL     OW 4256   1.580   4.260   1.302 -0.4587  0.4558  0.0567
 1316SOL    HW1 4257   1.611   4.347   1.275  1.2756 -0.3246 -0.4968
 1316SOL    HW2 4258   1.556   4.217   1.220  0.2987 -0.2009  0.1745
 1317SOL     OW 4259   0.545   4.587   1.435 -0.2365 -0.3231  0.5660
 1317SOL    HW1 4260   0.550   4.659   1.498  0.8807  0.4566 -0.3831
 1317SOL    HW2 4261   0.636   4.568   1.413 -0.6246  0.7801 -2.2693
 1318SOL     OW 4262   1.798   0.389   0.477  0.3718 -0.0427  0.1770
 1318SOL    HW1 4263   1.871   0.342   0.517  2.3149  2.4225 -0.3490
 1318SOL    HW2 4264   1.813   0.380   0.383 -1.3056 -1.4454  0.0204
 1319SOL     OW 4265   5.157   0.318   1.983  1.0805 -0.2941  0.1155
 1319SOL    HW1 4266   5.174   0.377   1.910 -0.3341 -1.2287 -0.9842
 1319SOL    HW2 4267   5.088   0.260   1.952  0.1032 -0.3853  2.3778
 1320SOL     OW 4268   4.833   0.374   0.663  1.1390 -0.3129 -0.0439
 1320SOL    HW1 4269   4.906   0.393   0.722 -0.7952  1.5390  1.8580
 1320SOL    HW2 4270   4.784   0.456   0.658  0.2684 -0.9646 -2.8598
 1321SOL     OW 4271   0.921   4.614   2.008 -0.3444  0.2046 -0.2850
 1321SOL    HW1 4272   0.834   4.577   1.993  0.5178 -1.4236 -1.3725
 1321SOL    HW2 4273   0.929   4.618   2.104 -1.8532  0.9771 -0.1721
 1322SOL     OW 4274   0.201   3.664   1.911  0.3352 -0.3767 -0.4318
 1322SOL    HW1 4275   0.164   3.582   1.945  0.5927 -0.7671 -1.0681
 1322SOL    HW2 4276   0.293   3.643   1.894  0.4722  0.1326 -0.3381
 1323SOL     OW 4277   0.798   0.107   0.728  0.4283 -0.1512  0.1498
 1323SOL    HW1 4278   0.855   0.183   0.745  1.5844 -1.2681  1.3585
 1323SOL    HW2 4279   0.787   0.107   0.633  1.2647  0.9352  0.0379
 1324SOL     OW 4280   0.873   4.603   0.892 -0.3063  0.6963  0.3196
 1324SOL    HW1 4281   0.932   4.559   0.953 -0.8835 -0.2254  0.2171
 1324SOL    HW2 4282   0.787   4.597   0.933 -0.6532  0.3193 -0.4534
 1325SOL     OW 4283   0.374   0.067   1.525 -0.4351  0.3851  0.0593
 1325SOL    HW1 4284   0.313   0.139   1.511  0.9489  1.6517  0.4576
 1325SOL    HW2 4285   0.393   0.034   1.437 -1.5592  0.0817 -0.0737
 1326SOL     OW 4286   1.177   3.291   2.009 -0.2709 -0.0417  0.2221
 1326SOL    HW1 4287   1.223   3.375   2.001 -1.7567  0.6908 -0.9797
 1326SOL    HW2 4288   1.181   3.253   1.921 -2.2821  0.2450 -0.0386
 1327SOL     OW 4289   0.844   3.905   0.921  0.7439 -0.0664  0.2260
 1327SOL    HW1 4290   0.927   3.868   0.892 -0.1367 -1.5258 -0.5207
 1327SOL    HW2 4291   0.853   3.999   0.905  2.8273  0.0125  1.6637
 1328SOL     OW 4292   1.240   0.454   0.414  0.2151 -0.6683  0.4817
 1328SOL    HW1 4293   1.298   0.482   0.485  0.7325  0.1952 -0.2771
 1328SOL    HW2 4294   1.161   0.507   0.426  0.7561  0.3263 -0.2773
 1329SOL     OW 4295   0.770   3.732   1.123 -0.1632 -0.7439 -0.8345
 1329SOL    HW1 4296   0.775   3.794   1.051  1.0753 -1.6391 -1.5445
 1329SOL    HW2 4297   0.689   3.755   1.170  1.6439  3.2201  0.5945
 1330SOL     OW 4298   1.137   4.534   1.501  0.4217 -0.2062  0.0002
 1330SOL    HW1 4299   1.117   4.531   1.595 -1.1783  1.2173 -0.2686
 1330SOL    HW2 4300   1.155   4.443   1.477 -1.3463 -0.9036  1.2400
 1331SOL     OW 4301   2.211   4.048   1.684  0.0025  0.4458 -0.6123
 1331SOL    HW1 4302   2.120   4.074   1.695 -0.4756 -2.3110  2.3544
 1331SOL    HW2 4303   2.261   4.127   1.707 -1.5530  1.5965 -1.0678
 1332SOL     OW 4304   4.988   0.117   0.284  0.1160 -0.2672  0.3938
 1332SOL    HW1 4305   4.906   0.067   0.288 -0.3509  0.4238 -0.3150
 1332SOL    HW2 4306   4.978   0.173   0.207  1.7584 -1.0164 -0.3935
 1333SOL     OW 4307   4.953   4.385   1.792 -0.4917  0.1894 -0.3728
 1333SOL    HW1 4308   4.972   4.411   1.702 -1.4682 -1.1405 -0.9844
 1333SOL    HW2 4309   5.006   4.444   1.845 -0.7991  1.7801 -1.7745
 1334SOL     OW 4310   0.224   3.822   3.012 -0.7840 -0.4055  0.4077
 1334SOL    HW1 4311   0.318   3.832   2.996 -0.8857  0.4600  0.3629
 1334SOL    HW2 4312   0.185   3.905   2.985 -1.4894 -0.5196  1.0419
 1335SOL     OW 4313   5.063   5.050   2.325  0.2165  0.5257 -0.2234
 1335SOL    HW1 4314   5.081   5.140   2.296 -0.3981  0.5071 -0.6534
 1335SOL    HW2 4315   5.138   5.028   2.380  0.6857  1.0760 -0.6338
 1336SOL     OW 4316   1.296   4.339   2.969 -0.5191 -0.3812  0.1933
 1336SOL    HW1 4317   1.237   4.336   2.894 -2.9266  1.9524  1.9233
 1336SOL    HW2 4318   1.355   4.412   2.949 -1.0575  0.1365  0.4862
 1337SOL     OW 4319   1.763   4.925   2.189  0.0576  0.1132  0.4230
 1337SOL    HW1 4320   1.754   4.969   2.274  0.1541 -0.0844  0.5374
 1337SOL    HW2 4321   1.731   4.837   2.204  1.1033 -0.2572  0.5462
 1338SOL     OW 4322   0.795   0.102   2.980  0.6839  0.7112 -0.0518
 1338SOL    HW1 4323   0.886   0.090   2.956  0.6494  3.3712 -1.6922
 1338SOL    HW2 4324   0.772   0.189   2.948 -1.8044  1.0122  2.2911
 1339SOL     OW 4325   1.928   4.344   2.506 -0.1848  0.2989  0.0386
 1339SOL    HW1 4326   1.991   4.324   2.575  0.0994  0.8318 -0.0687
 1339SOL    HW2 4327   1.980   4.387   2.438  0.4308 -4.0142 -2.4140
 1340SOL     OW 4328   0.729   4.843   2.981  0.0826  0.3968 -0.1817
 1340SOL    HW1 4329   0.660   4.868   3.044  2.2418  0.1741  2.3455
 1340SOL    HW2 4330   0.716   4.749   2.967 -1.3368  0.7358 -1.2860
 1341SOL     OW 4331   1.052   4.872   3.307 -0.2271  0.3394  0.1041
 1341SOL    HW1 4332   1.019   4.903   3.223  0.8370 -1.8748 -1.1692
 1341SOL    HW2 4333   1.108   4.943   3.338  0.5690  0.5760 -1.7975
 1342SOL     OW 4334   1.378   4.806   2.475  0.4799 -0.7109 -0.1030
 1342SOL    HW1 4335   1.348   4.716   2.464  0.3656 -0.7341  0.3884
 1342SOL    HW2 4336   1.324   4.858   2.415  0.9120 -1.0393 -0.7861
 1343SOL     OW 4337   1.233   4.628   4.444  0.4952 -0.1248 -0.0148
 1343SOL    HW1 4338   1.300   4.695   4.428  1.5656 -1.4352 -1.0924
 1343SOL    HW2 4339   1.199   4.606   4.358 -1.0647  0.2341  0.4905
 1344SOL     OW 4340   0.970   0.058   2.673 -0.1056 -0.0747  0.0592
 1344SOL    HW1 4341   0.909  -0.008   2.705 -0.4828 -0.8519 -2.1651
 1344SOL    HW2 4342   1.029   0.074   2.746 -0.8389 -1.8889  1.0701
 1345SOL     OW 4343   4.926   3.837   3.442 -0.0627 -0.3400 -0.1522
 1345SOL    HW1 4344   5.003   3.825   3.497 -0.9676 -1.3271  0.9283
 1345SOL    HW2 4345   4.961   3.864   3.357  1.3259  1.7099  1.0426
 1346SOL     OW 4346   1.785   4.636   3.050 -0.9026  0.3742  0.4963
 1346SOL    HW1 4347   1.792   4.613   2.957  1.3703 -0.2827  0.8004
 1346SOL    HW2 4348   1.729   4.568   3.087  1.3705 -1.6805  0.3198
 1347SOL     OW 4349   0.261   4.788   2.660  0.1657  0.6065 -0.2589
 1347SOL    HW1 4350   0.180   4.801   2.709  0.7473  1.8593  0.3899
 1347SOL    HW2 4351   0.233   4.749   2.577 -0.8712 -1.1374  0.8800
 1348SOL     OW 4352   0.618   4.774   2.289 -0.1118  0.0605  0.1288
 1348SOL    HW1 4353   0.526   4.766   2.264 -0.7311  0.9871  2.0589
 1348SOL    HW2 4354   0.661   4.806   2.210 -1.6373  0.6686 -0.4840
 1349SOL     OW 4355   1.872   3.730   2.907 -0.1508  0.1097  0.4152
 1349SOL    HW1 4356   1.810   3.657   2.903 -1.0445  0.9582 -1.8432
 1349SOL    HW2 4357   1.889   3.752   2.816  3.6645 -0.2239  0.9616
 1350SOL     OW 4358   4.074   0.143   2.329 -0.4370 -0.2297  0.1945
 1350SOL    HW1 4359   4.040   0.173   2.414 -1.5586 -0.2996 -0.2170
 1350SOL    HW2 4360   4.165   0.118   2.347 -0.0042  1.7643  0.9028
 1351SOL     OW 4361   1.898   4.039   2.004 -0.4799  0.5104 -0.4661
 1351SOL    HW1 4362   1.935   4.102   2.066  1.6228  0.7083 -1.8987
 1351SOL    HW2 4363   1.834   4.090   1.954 -1.1996  0.6706  0.5765
 1352SOL     OW 4364   1.871   0.176   2.382 -0.2610  0.1583 -0.4828
 1352SOL    HW1 4365   1.801   0.183   2.447 -1.3618 -0.6385 -1.5534
 1352SOL    HW2 4366   1.927   0.252   2.399 -1.4946  0.9265  0.2617
 1353SOL     OW 4367   0.641   4.329   3.213  0.1869  0.1294  0.0681
 1353SOL    HW1 4368   0.642   4.249   3.162 -0.0740 -0.2315  0.6212
 1353SOL    HW2 4369   0.636   4.300   3.304 -0.7737  0.7762  0.2356
 1354SOL     OW 4370   1.244   5.021   2.991 -0.2339 -0.1061  0.3702
 1354SOL    HW1 4371   1.237   5.044   2.899 -0.7470  0.4038  0.5289
 1354SOL    HW2 4372   1.154   5.022   3.023 -0.1676 -1.4536  0.6057
 1355SOL     OW 4373   0.806   3.428   2.627  0.4342 -0.5900  0.1659
 1355SOL    HW1 4374   0.902   3.432   2.633  0.6140  0.2897 -2.4478
 1355SOL    HW2 4375   0.789   3.367   2.555 -0.9287 -0.0433  0.0025
 1356SOL     OW 4376   4.444   3.921   2.326  0.1908 -0.3749 -0.3990
 1356SOL    HW1 4377   4.410   3.902   2.414 -3.6284 -1.1537 -1.9254
 1356SOL    HW2 4378   4.515   3.858   2.314 -0.0148 -1.0567  1.7060
 1357SOL     OW 4379   1.995   4.690   2.420 -0.3023  0.6973 -0.3370
 1357SOL    HW1 4380   2.001   4.756   2.488 -0.6508  0.7824 -0.3894
 1357SOL    HW2 4381   1.903   4.665   2.418 -0.0485 -0.2904  0.1521
 1358SOL     OW 4382   0.405   4.100   3.532  0.1683 -0.3648  0.7306
 1358SOL    HW1 4383   0.441   4.057   3.609 -0.0674 -0.7015  0.6532
 1358SOL    HW2 4384   0.315   4.123   3.557  0.2890  0.0638  0.7664
 1359SOL     OW 4385   1.031   4.625   3.432 -0.1994  0.2516 -0.4606
 1359SOL    HW1 4386   1.029   4.565   3.358 -1.4754  0.8074 -0.9010
 1359SOL    HW2 4387   1.017   4.712   3.393 -0.5598  0.5835  0.3916
 1360SOL     OW 4388   4.652   4.673   2.119 -0.1004 -0.0410 -0.0878
 1360SOL    HW1 4389   4.666   4.727   2.197  0.9125  0.2819 -0.4860
 1360SOL    HW2 4390   4.632   4.586   2.154  1.3494 -0.1351  0.5360
 1361SOL     OW 4391   1.437   3.599   3.123 -0.1270 -0.6934 -0.3001
 1361SOL    HW1 4392   1.376   3.532   3.093 -0.6692  0.5016 -1.9405
 1361SOL    HW2 4393   1.510   3.594   3.061  0.4247 -0.6258  0.3414
 1362SOL     OW 4394   0.561   4.390   2.817  0.4536  0.2774  0.3809
 1362SOL    HW1 4395   0.490   4.369   2.878  0.6644  1.3575  1.0175
 1362SOL    HW2 4396   0.599   4.305   2.795  0.7381 -0.1131  2.2359
 1363SOL     OW 4397   0.661   3.377   3.532 -0.3809  0.2066  0.6871
 1363SOL    HW1 4398   0.641   3.468   3.556  0.6961  0.0973  2.0417
 1363SOL    HW2 4399   0.602   3.324   3.585 -0.4888  0.0790  0.4433
 1364SOL     OW 4400   0.791   3.895   3.078  0.1705 -0.3327  0.4245
 1364SOL    HW1 4401   0.722   3.829   3.075  1.5002 -1.7514  0.9349
 1364SOL    HW2 4402   0.772   3.944   3.159 -1.2551  0.4356 -0.3448
 1365SOL     OW 4403   2.096   4.095   2.463  0.7023 -0.1103 -0.3252
 1365SOL    HW1 4404   2.072   4.169   2.406 -0.2561 -0.1593 -0.0047
 1365SOL    HW2 4405   2.174   4.124   2.509  0.0407  0.9022  0.1673
 1366SOL     OW 4406   1.140   4.012   2.690 -0.6466  0.5487 -0.0280
 1366SOL    HW1 4407   1.087   4.088   2.666 -1.6814 -0.4103 -0.8494
 1366SOL    HW2 4408   1.076   3.945   2.716  0.1557 -0.5519 -0.8384
 1367SOL     OW 4409   4.718   4.594   3.083  0.3671 -0.5548 -0.6961
 1367SOL    HW1 4410   4.741   4.687   3.077 -0.1357 -0.5068 -2.0723
 1367SOL    HW2 4411   4.633   4.594   3.128  0.8429 -0.4251  0.2193
 1368SOL     OW 4412   0.681   4.497   1.960 -0.5982 -0.1746 -0.2847
 1368SOL    HW1 4413   0.646   4.412   1.985 -0.9584 -0.0694 -0.4347
 1368SOL    HW2 4414   0.639   4.516   1.876  0.3744 -0.3943 -0.8340
 1369SOL     OW 4415   1.400   4.430   4.549 -0.3978 -0.2316 -0.0667
 1369SOL    HW1 4416   1.331   4.472   4.498  0.3418  0.7918 -0.2468
 1369SOL    HW2 4417   1.480   4.448   4.500  0.0400 -1.1040  0.3263
 1370SOL     OW 4418   1.125   0.101   2.158 -0.1426 -0.5882 -0.5334
 1370SOL    HW1 4419   1.043   0.063   2.126 -1.2128  1.0487  0.1709
 1370SOL    HW2 4420   1.097   0.179   2.207  1.8943  0.4415 -0.9692
 1371SOL     OW 4421   0.118   4.389   2.949  0.3483 -0.0644  0.1032
 1371SOL    HW1 4422   0.131   4.456   3.017  1.7441  0.4629 -0.6598
 1371SOL    HW2 4423   0.203   4.346   2.942 -0.0317 -0.6751 -0.7219
 1372SOL     OW 4424   1.586   4.802   2.637  0.3879 -0.2480 -0.2378
 1372SOL    HW1 4425   1.505   4.811   2.586  0.8097  0.0037 -0.8801
 1372SOL    HW2 4426   1.593   4.709   2.655  0.2406 -0.3430 -0.6664
 1373SOL     OW 4427   4.801   0.487   2.114 -0.3611 -0.0367 -0.0137
 1373SOL    HW1 4428   4.802   0.438   2.197  0.6667  0.2468  0.1426
 1373SOL    HW2 4429   4.780   0.420   2.048  0.9474 -0.6978  0.2110
 1374SOL     OW 4430   1.103   0.141   3.234 -0.4716 -0.3045  0.8188
 1374SOL    HW1 4431   1.169   0.097   3.288  1.2338  1.8157  0.5562
 1374SOL    HW2 4432   1.026   0.146   3.290  1.2795  1.8847  3.1912
 1375SOL     OW 4433   1.107   4.743   2.876 -0.1507  0.1400 -0.2027
 1375SOL    HW1 4434   1.032   4.683   2.875 -0.4084  0.4037 -4.0292
 1375SOL    HW2 4435   1.069   4.830   2.888 -0.3305  0.1453 -0.8244
 1376SOL     OW 4436   1.371   0.215   2.046  0.2602  0.0934 -0.3168
 1376SOL    HW1 4437   1.288   0.178   2.076  1.2139 -1.7196  0.1778
 1376SOL    HW2 4438   1.384   0.175   1.960  0.5211  0.5483 -0.4895
 1377SOL     OW 4439   1.555   4.199   2.188 -0.1040 -0.0475  0.2412
 1377SOL    HW1 4440   1.611   4.130   2.225 -1.0066 -0.5253  0.7301
 1377SOL    HW2 4441   1.572   4.195   2.094  3.0473  1.9067  0.6434
 1378SOL     OW 4442   0.219   4.380   2.195  0.2311  0.7888  0.6065
 1378SOL    HW1 4443   0.270   4.391   2.275 -0.4547 -0.2659  1.1905
 1378SOL    HW2 4444   0.130   4.363   2.225  0.0168  0.1494 -0.3819
 1379SOL     OW 4445   1.971   4.463   3.233  0.1426 -0.1784  0.2692
 1379SOL    HW1 4446   1.932   4.376   3.236 -0.6226  0.1969  1.7724
 1379SOL    HW2 4447   1.909   4.516   3.183  0.7412 -0.5440 -0.8830
 1380SOL     OW 4448   0.875   4.850   2.490 -0.2240  0.5364 -0.0910
 1380SOL    HW1 4449   0.782   4.869   2.480 -0.4654 -1.4476 -2.0156
 1380SOL    HW2 4450   0.920   4.928   2.458 -1.2189  0.5024 -1.5867
 1381SOL     OW 4451   4.968   3.193   3.303  0.0512  0.6756 -0.0747
 1381SOL    HW1 4452   5.015   3.179   3.221  1.2165  0.2730  0.6561
 1381SOL    HW2 4453   4.908   3.119   3.309  0.5626  0.2567 -0.1396
 1382SOL     OW 4454   1.845   4.809   2.743  0.1878  0.1834 -0.0125
 1382SOL    HW1 4455   1.750   4.821   2.744  0.3168  1.2204  0.3171
 1382SOL    HW2 4456   1.857   4.715   2.733 -0.8699  0.1180 -0.7663
 1383SOL     OW 4457   0.943   3.747   2.382 -0.1995  0.7000 -0.6646
 1383SOL    HW1 4458   0.873   3.753   2.316  0.1567  0.4062 -1.0717
 1383SOL    HW2 4459   1.001   3.678   2.349  0.5151  1.2459 -0.5426
 1384SOL     OW 4460   0.789   3.818   2.164  0.7721 -0.1041 -0.6414
 1384SOL    HW1 4461   0.721   3.802   2.098  1.6668  0.4215 -1.6870
 1384SOL    HW2 4462   0.751   3.885   2.221 -0.8821 -2.0873  0.6886
 1385SOL     OW 4463   1.049   4.987   1.847 -0.3234  0.3880 -0.2887
 1385SOL    HW1 4464   1.126   4.971   1.903  0.0308  0.6539 -0.6951
 1385SOL    HW2 4465   1.019   5.074   1.873  1.2886  1.5477 -2.1736
 1386SOL     OW 4466   5.154   4.117   1.987  0.4714  0.5005 -0.7810
 1386SOL    HW1 4467   5.190   4.029   1.997  0.0606  0.4681  0.4915
 1386SOL    HW2 4468   5.190   4.148   1.904  0.8011 -0.7762 -1.1227
 1387SOL     OW 4469   1.154   3.663   2.118 -0.8708  0.6781 -0.1552
 1387SOL    HW1 4470   1.124   3.601   2.185  0.0179  0.3839 -0.0179
 1387SOL    HW2 4471   1.249   3.667   2.130 -0.8378  1.4946 -0.6607
 1388SOL     OW 4472   0.872   3.758   3.689 -0.0129 -0.3047  0.3432
 1388SOL    HW1 4473   0.941   3.752   3.756  1.2469 -1.0724 -1.0046
 1388SOL    HW2 4474   0.881   3.846   3.653 -0.9477  0.2512  1.4343
 1389SOL     OW 4475   1.319   0.471   2.479  0.2496 -0.6537 -0.3510
 1389SOL    HW1 4476   1.235   0.495   2.518  1.6768  1.9618  1.2055
 1389SOL    HW2 4477   1.304   0.478   2.384 -1.8796 -2.4085 -0.1836
 1390SOL     OW 4478   0.852   0.216   1.626  0.1732  0.2955  0.0077
 1390SOL    HW1 4479   0.764   0.178   1.633 -0.5777  1.7685 -0.9543
 1390SOL    HW2 4480   0.882   0.189   1.539 -0.4493  2.0132 -0.7666
 1391SOL     OW 4481   1.334   4.145   1.506  0.4103  0.2349 -0.3624
 1391SOL    HW1 4482   1.272   4.125   1.436 -1.2934 -0.0849  1.1844
 1391SOL    HW2 4483   1.417   4.109   1.476 -1.2266 -3.8744 -0.3441
 1392SOL     OW 4484   4.443   4.330   3.195 -0.2974  0.3346 -0.1287
 1392SOL    HW1 4485   4.414   4.269   3.127  0.1592  1.9322 -1.7903
 1392SOL    HW2 4486   4.362   4.364   3.232 -0.5552 -1.0024  0.5783
 1393SOL     OW 4487   0.351   4.244   2.923 -0.3197  0.5820 -0.5950
 1393SOL    HW1 4488   0.354   4.198   2.839  1.0360  1.2266 -0.9112
 1393SOL    HW2 4489   0.343   4.174   2.988  0.5882 -0.0448 -1.1423
 1394SOL     OW 4490   0.650   4.152   2.655 -0.5417 -0.1085  0.4428
 1394SOL    HW1 4491   0.610   4.150   2.568 -0.0951 -0.7542  0.2470
 1394SOL    HW2 4492   0.642   4.062   2.687  1.9706 -0.5912 -0.1714
 1395SOL     OW 4493   0.393   3.193   3.014  0.1319  0.0425 -0.3040
 1395SOL    HW1 4494   0.349   3.110   3.030 -1.2038  1.0444  1.3925
 1395SOL    HW2 4495   0.347   3.232   2.940 -0.1394 -0.0935 -0.2046
 1396SOL     OW 4496   0.526   0.074   3.419  0.2524  0.3988 -0.0517
 1396SOL    HW1 4497   0.603   0.056   3.365 -0.4673  0.2521 -1.0362
 1396SOL    HW2 4498   0.559   0.072   3.509  0.9026 -2.1666 -0.3267
 1397SOL     OW 4499   0.909   3.998   2.844 -0.1655  0.2929  0.2037
 1397SOL    HW1 4500   0.867   3.965   2.923 -0.8660  0.8018  0.0517
 1397SOL    HW2 4501   0.893   3.930   2.778 -1.6102  0.9228 -0.1122
 1398SOL     OW 4502   2.007   4.669   1.330 -0.2199  0.3409  0.0002
 1398SOL    HW1 4503   2.055   4.641   1.252 -0.6146  0.6823 -0.3675
 1398SOL    HW2 4504   1.968   4.589   1.365 -2.5108  0.6037 -1.8336
 1399SOL     OW 4505   1.424   4.958   1.934  0.3813  0.2151  0.0811
 1399SOL    HW1 4506   1.488   4.901   1.890 -0.4490 -0.8862  0.2712
 1399SOL    HW2 4507   1.349   4.901   1.950 -0.9414  1.6801 -0.7873
 1400SOL     OW 4508   1.660   4.174   1.894  0.4316  0.2775 -0.0744
 1400SOL    HW1 4509   1.619   4.238   1.837 -0.0848  0.5714  0.6181
 1400SOL    HW2 4510   1.636   4.089   1.855  0.1255  0.4763 -0.3245
 1401SOL     OW 4511   0.036   4.140   1.743 -0.2256 -0.4035  0.0177
 1401SOL    HW1 4512  -0.028   4.139   1.671  0.0972 -1.7597 -0.2631
 1401SOL    HW2 4513   0.070   4.229   1.743 -1.2308 -0.0099 -0.6243
 1402SOL     OW 4514   1.340   4.448   3.955  0.4810 -0.5960  0.5217
 1402SOL    HW1 4515   1.394   4.381   3.996  0.6970 -0.8877 -0.2242
 1402SOL    HW2 4516   1.264   4.457   4.012  1.4983  0.0885  1.7944
 1403SOL     OW 4517   0.704   0.111   2.556 -0.4739 -0.1130  0.0694
 1403SOL    HW1 4518   0.740   0.193   2.591 -2.4455 -0.1011  2.1206
 1403SOL    HW2 4519   0.744   0.042   2.610 -0.9396 -0.3148  0.1590
 1404SOL     OW 4520   1.285   5.099   3.408 -0.5021 -0.2079 -0.3429
 1404SOL    HW1 4521   1.361   5.106   3.351 -1.4122  1.1716 -1.4435
 1404SOL    HW2 4522   1.309   5.149   3.486 -0.0042 -0.4019 -0.3699
 1405SOL     OW 4523   1.354   4.359   3.359  0.0147 -0.1799  0.3809
 1405SOL    HW1 4524   1.344   4.451   3.385 -0.8769  0.2753 -1.4373
 1405SOL    HW2 4525   1.438   4.333   3.396  0.3310  1.4255  0.8401
 1406SOL     OW 4526   1.250   3.367   3.297 -0.2958 -0.1739 -0.2749
 1406SOL    HW1 4527   1.183   3.371   3.229 -1.3634 -1.3573  0.6807
 1406SOL    HW2 4528   1.330   3.342   3.250 -1.0967 -1.3553 -1.0600
 1407SOL     OW 4529   0.788   4.363   3.753  0.3131  0.6398 -0.3400
 1407SOL    HW1 4530   0.866   4.316   3.723  2.9698  3.8646  1.3080
 1407SOL    HW2 4531   0.806   4.455   3.734 -2.0599  1.6914  2.2125
 1408SOL     OW 4532   1.254   4.368   1.911 -0.2498 -0.2244 -0.4891
 1408SOL    HW1 4533   1.207   4.287   1.892  0.5983 -0.7067 -0.5505
 1408SOL    HW2 4534   1.346   4.342   1.916  0.0178  0.7171 -0.4088
 1409SOL     OW 4535   0.672   4.588   3.038 -0.3202 -0.0807  0.0455
 1409SOL    HW1 4536   0.690   4.499   3.070  1.6955 -0.4959 -2.1370
 1409SOL    HW2 4537   0.576   4.595   3.040 -0.4595 -1.9545  1.1414
 1410SOL     OW 4538   1.285   3.644   2.805 -0.0766  0.1078  0.2305
 1410SOL    HW1 4539   1.191   3.654   2.822 -0.2032  1.6926 -1.2985
 1410SOL    HW2 4540   1.326   3.718   2.850  0.4019 -0.3216  0.5122
 1411SOL     OW 4541   0.735   4.883   3.954  0.6486  0.3111 -0.0846
 1411SOL    HW1 4542   0.711   4.908   3.865  1.6653 -0.9573 -0.7505
 1411SOL    HW2 4543   0.754   4.966   3.998 -1.2052  1.0445 -0.6319
 1412SOL     OW 4544   0.541   4.597   2.651 -0.0121  0.5294  0.1260
 1412SOL    HW1 4545   0.571   4.559   2.568 -0.3214  0.5400  0.0073
 1412SOL    HW2 4546   0.554   4.527   2.715  0.6689  0.6844  0.1554
 1413SOL     OW 4547   0.701   3.645   2.472 -0.3596 -0.1440  0.5146
 1413SOL    HW1 4548   0.769   3.712   2.459  0.4364 -0.8789  0.8714
 1413SOL    HW2 4549   0.728   3.598   2.551 -0.6358 -1.2369 -0.0318
 1414SOL     OW 4550   1.747   4.580   2.502 -0.1494 -0.0827  0.8045
 1414SOL    HW1 4551   1.658   4.552   2.481 -0.2951  0.2513  0.9627
 1414SOL    HW2 4552   1.792   4.500   2.529  0.5025 -0.8238 -2.2749
 1415SOL     OW 4553   1.019   4.533   3.149  0.2678 -0.0814 -0.8645
 1415SOL    HW1 4554   1.102   4.498   3.115  0.6709  0.3747 -0.3600
 1415SOL    HW2 4555   0.955   4.464   3.131  0.7749 -0.4769 -1.1765
 1416SOL     OW 4556   0.921   4.247   3.179  0.1687  0.0204 -0.5818
 1416SOL    HW1 4557   1.008   4.219   3.207  1.2287  3.3869 -0.2891
 1416SOL    HW2 4558   0.863   4.226   3.253  0.6885 -2.2087 -0.7740
 1417SOL     OW 4559   1.252   3.715   3.588  0.6442 -0.1124 -0.3830
 1417SOL    HW1 4560   1.185   3.737   3.523  1.2421  0.6790 -0.7578
 1417SOL    HW2 4561   1.260   3.794   3.642  0.9488 -0.3585 -0.0623
 1418SOL     OW 4562   0.184   3.906   3.642 -0.4031 -0.5314  0.2574
 1418SOL    HW1 4563   0.161   3.898   3.550 -0.5435  1.0696  0.1480
 1418SOL    HW2 4564   0.165   3.997   3.664 -0.0319 -0.8081  1.7764
 1419SOL     OW 4565   0.475   3.962   2.995 -0.5596 -0.0257 -0.6386
 1419SOL    HW1 4566   0.501   4.029   3.058 -2.8389  0.8657 -0.5825
 1419SOL    HW2 4567   0.513   3.881   3.029  0.6924  0.9308  0.2747
 1420SOL     OW 4568   0.906   4.541   2.846  0.2568 -0.3203  0.1462
 1420SOL    HW1 4569   0.839   4.560   2.911  0.7747 -0.6086  0.7689
 1420SOL    HW2 4570   0.925   4.448   2.857 -0.4544 -0.6247 -1.1782
 1421SOL     OW 4571   1.571   4.464   2.308  0.6457 -0.0701 -0.0779
 1421SOL    HW1 4572   1.476   4.467   2.306  0.6973  1.3527 -1.0030
 1421SOL    HW2 4573   1.594   4.390   2.250  0.1283 -0.0909 -0.2601
 1422SOL     OW 4574   0.127   3.611   3.139  0.0983 -0.3297 -0.0435
 1422SOL    HW1 4575   0.177   3.685   3.104  1.2566 -1.8316 -1.6802
 1422SOL    HW2 4576   0.164   3.597   3.226  1.6709 -0.5960 -0.7302
 1423SOL     OW 4577   0.341   4.295   3.203 -0.4670  0.4685  0.0620
 1423SOL    HW1 4578   0.425   4.340   3.196  0.5939 -1.6032 -0.8724
 1423SOL    HW2 4579   0.290   4.348   3.264  1.6352  1.5652  0.8835
 1424SOL     OW 4580   2.045   4.466   2.921 -0.2767 -0.2664 -0.3119
 1424SOL    HW1 4581   2.093   4.417   2.987 -2.0073 -1.8754 -0.2207
 1424SOL    HW2 4582   2.075   4.556   2.932  1.2695 -0.9175  1.0165
 1425SOL     OW 4583   1.494   4.247   4.055  0.4535 -0.4287 -0.0359
 1425SOL    HW1 4584   1.543   4.215   4.131  1.3574 -0.4487 -0.6289
 1425SOL    HW2 4585   1.544   4.218   3.979 -0.2880 -0.1447 -0.6435
 1426SOL     OW 4586   0.338   4.114   2.675  0.3311  0.3195  0.7929
 1426SOL    HW1 4587   0.345   4.147   2.585  0.6666  1.9222  1.3767
 1426SOL    HW2 4588   0.403   4.044   2.680 -0.6428 -0.6928 -0.5933
 1427SOL     OW 4589   0.950   5.107   2.418  0.0052  0.4632 -0.1158
 1427SOL    HW1 4590   0.982   5.109   2.508  0.7603  1.3416 -0.3883
 1427SOL    HW2 4591   0.911   5.194   2.405 -1.2747 -0.1176 -0.2253
 1428SOL     OW 4592   1.048   3.514   2.332  0.2515 -0.0762 -0.1210
 1428SOL    HW1 4593   1.095   3.434   2.356  1.4640  0.9670  1.0082
 1428SOL    HW2 4594   0.955   3.489   2.338  0.6109 -1.3163  0.5031
 1429SOL     OW 4595   1.836   5.067   3.546 -0.1723  0.2488 -0.3295
 1429SOL    HW1 4596   1.777   5.143   3.545  0.4718  0.7475 -1.3777
 1429SOL    HW2 4597   1.904   5.091   3.610 -0.8227 -0.1106  0.4991
 1430SOL     OW 4598   0.505   4.495   3.810 -0.0375  0.5917  0.6733
 1430SOL    HW1 4599   0.599   4.476   3.809 -0.3381 -1.1412  1.8609
 1430SOL    HW2 4600   0.477   4.475   3.900 -1.6655  0.3345  0.1365
 1431SOL     OW 4601   1.747   4.279   2.688  0.5135 -0.8894 -0.3112
 1431SOL    HW1 4602   1.820   4.256   2.630  0.5468  0.5974 -0.8847
 1431SOL    HW2 4603   1.676   4.220   2.662  0.2438  0.3336 -2.4809
 1432SOL     OW 4604   0.798   4.880   1.722 -0.2416  0.1913  0.1541
 1432SOL    HW1 4605   0.876   4.935   1.730 -0.5687  0.6975 -0.1859
 1432SOL    HW2 4606   0.824   4.811   1.661  0.4296 -0.4943  1.2004
 1433SOL     OW 4607   0.609   4.840   2.552  0.0958 -0.0903  0.3214
 1433SOL    HW1 4608   0.569   4.773   2.607  1.1618 -0.0231  1.1938
 1433SOL    HW2 4609   0.619   4.798   2.467 -0.0403 -0.7421  0.6222
 1434SOL     OW 4610   0.426   3.980   2.341  0.5090 -0.0512  0.1300
 1434SOL    HW1 4611   0.496   4.005   2.281 -0.2813 -0.6188 -1.0629
 1434SOL    HW2 4612   0.428   3.884   2.341  0.0955 -0.0583  0.5172
 1435SOL     OW 4613   1.066   3.784   3.906 -0.4749 -0.0707 -0.1535
 1435SOL    HW1 4614   1.135   3.848   3.887 -0.7309  0.4054  0.4716
 1435SOL    HW2 4615   1.005   3.832   3.962 -0.4383 -1.0085  0.7050
 1436SOL     OW 4616   2.150   4.027   2.973  0.2981  0.2020 -0.5144
 1436SOL    HW1 4617   2.107   3.983   3.047 -1.9097  0.4002 -1.6292
 1436SOL    HW2 4618   2.154   3.960   2.905 -0.8003  0.9786 -1.3607
 1437SOL     OW 4619   5.135   0.273   2.865  0.4627 -0.2010  0.8809
 1437SOL    HW1 4620   5.221   0.285   2.907  1.2195  0.6461 -0.8711
 1437SOL    HW2 4621   5.100   0.362   2.856 -0.4308 -0.5159  1.2364
 1438SOL     OW 4622   1.511   3.916   2.963 -0.1455  0.8136  0.4735
 1438SOL    HW1 4623   1.553   3.930   2.878  0.4731  0.2391  0.6780
 1438SOL    HW2 4624   1.431   3.968   2.959  0.6264  1.9985  0.1076
 1439SOL     OW 4625   4.784   3.975   2.168 -0.1002 -0.4851 -0.3930
 1439SOL    HW1 4626   4.714   3.916   2.194  0.9358 -1.9394 -0.8656
 1439SOL    HW2 4627   4.749   4.023   2.093 -0.9085 -0.5751 -0.0718
 1440SOL     OW 4628   4.664   4.411   3.489 -0.0098 -0.2218 -0.2059
 1440SOL    HW1 4629   4.658   4.418   3.584 -1.9611 -2.8676 -0.1017
 1440SOL    HW2 4630   4.736   4.350   3.474  1.7531  1.8680 -0.5336
 1441SOL     OW 4631   1.449   4.522   2.598  0.0957  0.4312  0.6549
 1441SOL    HW1 4632   1.464   4.428   2.588 -0.4422  0.4018  0.0770
 1441SOL    HW2 4633   1.358   4.528   2.628 -0.4556  0.8365 -1.0289
 1442SOL     OW 4634   0.972   4.118   2.107 -0.2550  0.1303  0.4097
 1442SOL    HW1 4635   0.899   4.058   2.119 -1.4361  1.2352 -1.0062
 1442SOL    HW2 4636   0.978   4.166   2.189 -0.5401 -0.5818  0.8512
 1443SOL     OW 4637   1.812   4.168   2.938  0.0160  0.0072 -0.3090
 1443SOL    HW1 4638   1.787   4.213   2.858 -0.3137  1.6187  0.6842
 1443SOL    HW2 4639   1.904   4.145   2.925  0.3752  1.5463 -0.5760
 1444SOL     OW 4640   4.676   3.761   3.726  0.4252 -0.4481  0.0614
 1444SOL    HW1 4641   4.734   3.687   3.743 -0.5718 -1.3177 -0.2880
 1444SOL    HW2 4642   4.659   3.757   3.632 -0.3944 -0.3397  0.2014
 1445SOL     OW 4643   4.982   4.400   1.507 -0.1089  0.6158 -0.1447
 1445SOL    HW1 4644   5.026   4.315   1.494 -0.9043  0.2434 -0.4534
 1445SOL    HW2 4645   4.888   4.378   1.507 -0.3075  1.4702 -0.0234
 1446SOL     OW 4646   1.469   4.684   3.253  0.1793 -0.0800  0.0236
 1446SOL    HW1 4647   1.527   4.610   3.235  0.4096 -0.1173  0.8943
 1446SOL    HW2 4648   1.418   4.656   3.329  1.8172  1.5033  1.7739
 1447SOL     OW 4649   0.971   4.975   3.074 -0.1020 -0.0761 -0.2242
 1447SOL    HW1 4650   0.913   4.910   3.034 -0.1319  0.9945 -1.9962
 1447SOL    HW2 4651   0.914   5.050   3.092 -0.3597 -1.0271  3.1284
 1448SOL     OW 4652   1.811   4.524   2.798  0.0652  0.0547 -0.0408
 1448SOL    HW1 4653   1.890   4.490   2.839 -1.0549 -1.2834  1.0622
 1448SOL    HW2 4654   1.773   4.448   2.753 -1.9296  0.0349  1.5901
 1449SOL     OW 4655   0.371   4.493   3.572  0.7931 -0.5576  0.4551
 1449SOL    HW1 4656   0.434   4.502   3.644  1.6781 -0.1534 -0.3459
 1449SOL    HW2 4657   0.293   4.538   3.602  1.5016  0.4834  0.7684
 1450SOL     OW 4658   2.433   4.562   2.792  0.8753  0.2879  0.0284
 1450SOL    HW1 4659   2.513   4.614   2.787  1.7190 -1.0091 -0.1961
 1450SOL    HW2 4660   2.434   4.524   2.880 -0.0144  1.0660  0.3862
 1451SOL     OW 4661   1.003   0.460   2.837  0.0698 -0.4925 -0.1570
 1451SOL    HW1 4662   1.045   0.449   2.922 -0.6975 -0.8396  0.1874
 1451SOL    HW2 4663   0.928   0.516   2.855  0.7606  0.6649 -0.8856
 1452SOL     OW 4664   1.188   4.191   3.212  0.4497  0.2042  0.3890
 1452SOL    HW1 4665   1.208   4.183   3.119  0.0797  2.1736  0.1302
 1452SOL    HW2 4666   1.252   4.253   3.246  2.3043 -2.5146  2.0391
 1453SOL     OW 4667   2.280   3.613   2.957 -0.1434  1.0420 -0.2846
 1453SOL    HW1 4668   2.371   3.606   2.928 -0.0148 -1.4882  0.6185
 1453SOL    HW2 4669   2.230   3.623   2.876  0.7819  0.6172 -0.9154
 1454SOL     OW 4670   0.543   4.262   2.392 -0.1189 -0.0277 -0.4166
 1454SOL    HW1 4671   0.456   4.297   2.412  0.2876  0.9352 -0.2899
 1454SOL    HW2 4672   0.597   4.340   2.377  0.7112 -0.6203 -0.5413
 1455SOL     OW 4673   0.671   0.518   1.895  0.3366 -0.4996 -0.4842
 1455SOL    HW1 4674   0.622   0.598   1.915  2.3289  0.2025  1.8318
 1455SOL    HW2 4675   0.619   0.473   1.829 -1.9372  1.6363 -0.1824
 1456SOL     OW 4676   5.239   4.214   2.262 -0.2656 -0.2992 -0.2811
 1456SOL    HW1 4677   5.291   4.158   2.319 -2.1843 -1.1716  0.6793
 1456SOL    HW2 4678   5.249   4.176   2.175 -1.1792 -1.9129  0.2877
 1457SOL     OW 4679   1.292   4.206   2.347  0.6516  0.0218 -0.1035
 1457SOL    HW1 4680   1.336   4.251   2.275  1.3496 -0.7856 -0.1826
 1457SOL    HW2 4681   1.363   4.164   2.396  0.0770 -0.3307  0.4284
 1458SOL     OW 4682   0.670   5.089   3.193 -0.1271 -0.2707 -0.0607
 1458SOL    HW1 4683   0.753   5.096   3.239 -0.8337 -1.6173  1.4511
 1458SOL    HW2 4684   0.682   5.142   3.114  2.6373 -1.5490 -0.5608
 1459SOL     OW 4685   1.631   0.019   3.079 -0.1175  0.0197  0.2113
 1459SOL    HW1 4686   1.547   0.029   3.123 -0.5216 -0.2573 -0.4731
 1459SOL    HW2 4687   1.608  -0.001   2.988  0.6478 -2.3197  0.4815
 1460SOL     OW 4688   0.411   4.792   1.941 -0.3093  1.0077  0.3048
 1460SOL    HW1 4689   0.320   4.772   1.959 -0.9125  1.3362 -2.2110
 1460SOL    HW2 4690   0.411   4.882   1.910  0.6256  0.4924 -1.2977
 1461SOL     OW 4691   1.026   3.631   2.901  0.1315  0.3345  0.6531
 1461SOL    HW1 4692   0.944   3.582   2.888 -0.6534  1.6092  0.6812
 1461SOL    HW2 4693   1.039   3.632   2.995  0.4836 -0.3310  0.6192
 1462SOL     OW 4694   1.940   4.185   4.127 -0.0911 -0.3929  0.0202
 1462SOL    HW1 4695   2.003   4.113   4.125  1.2753  0.7878 -0.8760
 1462SOL    HW2 4696   1.914   4.197   4.036 -0.4354  0.1352  0.1886
 1463SOL     OW 4697   0.468   4.764   3.961  0.7806  0.3236 -0.3362
 1463SOL    HW1 4698   0.549   4.809   3.984  0.3173  0.4903  0.9792
 1463SOL    HW2 4699   0.487   4.672   3.975 -0.1199  0.5650  2.6884
 1464SOL     OW 4700   1.465   4.186   3.095 -0.5101 -0.1801  0.2965
 1464SOL    HW1 4701   1.528   4.151   3.033  0.3617 -0.6828  1.4366
 1464SOL    HW2 4702   1.397   4.225   3.041  0.5555 -0.0251 -0.9559
 1465SOL     OW 4703   1.026   4.248   2.348 -0.2215 -0.6041  0.1783
 1465SOL    HW1 4704   1.118   4.223   2.349 -0.2141 -0.5462  1.2250
 1465SOL    HW2 4705   1.001   4.253   2.440 -0.5018  2.2446  0.0013
 1466SOL     OW 4706   1.204   4.545   2.702 -0.5192 -0.0694  0.5082
 1466SOL    HW1 4707   1.149   4.557   2.624  2.1038  2.8784 -1.0071
 1466SOL    HW2 4708   1.166   4.603   2.767 -1.1421 -0.5097  0.5368
 1467SOL     OW 4709   5.037   4.419   2.273 -0.2193 -0.1931  0.2172
 1467SOL    HW1 4710   5.019   4.325   2.264  3.1214 -0.9830  1.1867
 1467SOL    HW2 4711   5.094   4.439   2.199 -0.9008  1.0995  0.0299
 1468SOL     OW 4712   0.476   4.081   3.248 -0.1765 -0.1890  0.2441
 1468SOL    HW1 4713   0.451   4.054   3.336 -0.4697 -0.9465 -0.0695
 1468SOL    HW2 4714   0.433   4.166   3.235  0.0472  0.0295  0.9069
 1469SOL     OW 4715   0.613   4.282   3.479 -0.8325  0.2309  0.2514
 1469SOL    HW1 4716   0.655   4.319   3.556 -0.5891 -0.3500  0.4000
 1469SOL    HW2 4717   0.536   4.236   3.513 -0.8152  0.1119  0.1299
 1470SOL     OW 4718   1.311   4.626   3.463  0.3453  0.3891  0.2153
 1470SOL    HW1 4719   1.218   4.635   3.442  0.7501 -0.2203 -1.9399
 1470SOL    HW2 4720   1.322   4.675   3.544 -1.5018  1.9531 -0.4445
 1471SOL     OW 4721   1.386   4.137   2.702  0.3721  0.0561 -0.0110
 1471SOL    HW1 4722   1.418   4.123   2.612  0.5812 -0.4011  0.1312
 1471SOL    HW2 4723   1.318   4.070   2.713 -0.6649  1.0490 -0.3253
 1472SOL     OW 4724   1.730   4.012   2.318 -0.0975  0.0366  0.0596
 1472SOL    HW1 4725   1.728   3.918   2.297  0.8193  0.2600 -1.1274
 1472SOL    HW2 4726   1.783   4.018   2.397 -0.2522 -0.4662  0.2031
 1473SOL     OW 4727   0.033   4.196   2.623  0.1144 -0.0816  0.5282
 1473SOL    HW1 4728   0.093   4.147   2.567 -0.2833  0.4707 -0.3912
 1473SOL    HW2 4729  -0.038   4.222   2.565 -0.6575 -0.1034  1.4513
 1474SOL     OW 4730   2.295   4.286   2.947 -0.2704  0.0323 -0.4990
 1474SOL    HW1 4731   2.371   4.232   2.922  0.7487  1.4705 -0.5482
 1474SOL    HW2 4732   2.227   4.222   2.969  1.3187 -1.3109  0.6708
 1475SOL     OW 4733   1.426   0.398   3.095  0.0773 -0.2118  0.5308
 1475SOL    HW1 4734   1.445   0.394   3.001 -1.2028  3.2344  0.0670
 1475SOL    HW2 4735   1.508   0.429   3.134  0.6361 -1.7223  0.6202
 1476SOL     OW 4736   1.493   4.028   2.479  0.1475  0.1194 -0.3348
 1476SOL    HW1 4737   1.580   4.036   2.440  0.2729 -0.9304 -0.2762
 1476SOL    HW2 4738   1.450   3.958   2.429 -0.1181 -0.4105  0.6090
 1477SOL     OW 4739   1.587   4.454   3.165  0.6178 -0.3204 -0.7740
 1477SOL    HW1 4740   1.550   4.441   3.077 -0.1478 -1.3340 -0.3215
 1477SOL    HW2 4741   1.575   4.369   3.208  0.3729  0.3619  0.5344
 1478SOL     OW 4742   0.481   4.491   4.076 -0.0093 -0.1713  0.1937
 1478SOL    HW1 4743   0.439   4.556   4.132 -0.2050 -0.5738  0.5163
 1478SOL    HW2 4744   0.457   4.407   4.115 -0.1146 -0.4522 -0.4696
 1479SOL     OW 4745   0.479   0.417   2.523  0.6077  0.1846 -0.5936
 1479SOL    HW1 4746   0.557   0.405   2.576 -1.9096 -1.1800  2.9616
 1479SOL    HW2 4747   0.471   0.512   2.512  2.0979  0.3836 -0.0172
 1480SOL     OW 4748   1.815   0.251   3.701  0.1817  0.0949 -0.0433
 1480SOL    HW1 4749   1.860   0.291   3.775 -0.3987  0.8469 -0.0931
 1480SOL    HW2 4750   1.882   0.245   3.633  0.4627  0.3121  0.2120
 1481SOL     OW 4751   2.053   3.630   4.105  0.0464  0.0861  0.0369
 1481SOL    HW1 4752   2.064   3.587   4.020 -0.9504 -0.6429  0.2631
 1481SOL    HW2 4753   2.104   3.576   4.166 -0.2526 -0.1112  0.1150
 1482SOL     OW 4754   0.927   4.207   2.622 -0.3526  0.2724  0.4536
 1482SOL    HW1 4755   0.907   4.240   2.710 -0.3966 -1.6139  1.1583
 1482SOL    HW2 4756   0.843   4.173   2.590 -0.1705  0.2800 -0.0382
 1483SOL     OW 4757   1.264   1.143   2.955  0.1376  0.0150  0.1519
 1483SOL    HW1 4758   1.198   1.097   3.008  2.3678 -0.9952  2.1535
 1483SOL    HW2 4759   1.249   1.236   2.974 -0.3810 -0.2350  1.0070
 1484SOL     OW 4760   0.002   4.459   2.452  0.2151 -0.4352 -0.0177
 1484SOL    HW1 4761  -0.075   4.429   2.403  0.1017  0.4271 -0.3635
 1484SOL    HW2 4762  -0.034   4.502   2.529  0.3775 -1.0545  0.4042
 1485SOL     OW 4763   2.017   5.038   2.670 -0.0893 -1.1205 -0.7972
 1485SOL    HW1 4764   1.987   5.123   2.702  0.8148 -1.0725 -0.0508
 1485SOL    HW2 4765   1.951   4.976   2.702  0.5593 -1.0123  0.8111
 1486SOL     OW 4766   1.504   4.109   3.345  0.1060  0.2458 -0.1433
 1486SOL    HW1 4767   1.509   4.142   3.256 -0.4574  1.7100  0.3672
 1486SOL    HW2 4768   1.521   4.015   3.336  0.3055  0.4215 -1.7530
 1487SOL     OW 4769   0.874   0.103   1.946 -0.0170  0.1210  0.3151
 1487SOL    HW1 4770   0.875   0.179   2.004 -0.5283  0.3309  0.0489
 1487SOL    HW2 4771   0.863   0.140   1.858  1.5354 -0.1320 -0.0149
 1488SOL     OW 4772   1.585   3.677   2.390 -0.5376 -0.2011  0.0593
 1488SOL    HW1 4773   1.671   3.636   2.384  0.6445  1.8845  1.9316
 1488SOL    HW2 4774   1.558   3.663   2.481 -1.4070  0.6194 -0.0627
 1489SOL     OW 4775   0.569   3.622   2.126 -0.6053 -0.1197 -0.0390
 1489SOL    HW1 4776   0.547   3.690   2.062  2.0601  1.5775  0.7736
 1489SOL    HW2 4777   0.542   3.659   2.210 -0.5075 -0.6770  0.2386
 1490SOL     OW 4778   1.824   4.885   1.929 -0.4478 -0.0016 -0.4461
 1490SOL    HW1 4779   1.899   4.825   1.931  1.5364  2.4356  1.0333
 1490SOL    HW2 4780   1.798   4.893   2.021 -1.3256  0.6352 -0.7529
 1491SOL     OW 4781   4.917   4.872   2.170  0.2095  0.2173  0.0137
 1491SOL    HW1 4782   4.856   4.827   2.228  0.7317  1.3426  1.4607
 1491SOL    HW2 4783   4.971   4.926   2.228  0.9500  1.1345 -1.4834
 1492SOL     OW 4784   0.575   3.712   3.081 -1.1598 -0.3576  0.0009
 1492SOL    HW1 4785   0.557   3.710   3.175  1.4390 -0.7821  0.5165
 1492SOL    HW2 4786   0.548   3.625   3.050 -1.4505 -0.4383  0.4675
 1493SOL     OW 4787   0.567   4.364   4.835  0.1154 -0.4050 -0.3394
 1493SOL    HW1 4788   0.624   4.377   4.759  0.7619  0.4463  0.2829
 1493SOL    HW2 4789   0.487   4.327   4.799  0.4465 -0.0697 -1.4243
 1494SOL     OW 4790   0.366   4.140   4.699 -0.4044  0.3879  0.4037
 1494SOL    HW1 4791   0.359   4.195   4.621 -0.6345 -0.7923 -0.4082
 1494SOL    HW2 4792   0.300   4.071   4.686 -0.2354  0.0124  1.4971
 1495SOL     OW 4793   0.761   0.119   0.441  0.1389  0.6130 -0.2474
 1495SOL    HW1 4794   0.675   0.134   0.402  1.3786  0.7968 -3.0124
 1495SOL    HW2 4795   0.805   0.204   0.437  0.8315  0.2815  0.1996
 1496SOL     OW 4796   0.747   5.007   4.791  0.3379  0.2375  0.1141
 1496SOL    HW1 4797   0.776   4.974   4.876 -1.5491 -0.1497  0.6307
 1496SOL    HW2 4798   0.801   4.960   4.727  1.2260 -0.0469  1.0565
 1497SOL     OW 4799   1.688   3.825   0.554 -0.1745 -0.4447 -0.7367
 1497SOL    HW1 4800   1.768   3.841   0.502 -1.1621  1.1380 -1.8137
 1497SOL    HW2 4801   1.652   3.744   0.517 -0.7578  0.5589 -2.4189
 1498SOL     OW 4802   1.863   4.413   4.322 -0.3029 -0.6543  0.2032
 1498SOL    HW1 4803   1.915   4.366   4.387  0.0350 -0.9927 -0.3128
 1498SOL    HW2 4804   1.867   4.358   4.243 -0.3704 -0.0408 -0.2312
 1499SOL     OW 4805   0.993   0.029   5.093  0.0351  0.5280 -0.2694
 1499SOL    HW1 4806   1.049  -0.043   5.124 -0.3071  0.2399 -0.3233
 1499SOL    HW2 4807   1.023   0.046   5.004  0.0979  0.4347 -0.2661
 1500SOL     OW 4808   0.838   4.973   0.466  0.2804  0.7337  0.2387
 1500SOL    HW1 4809   0.817   5.066   0.455 -0.8641  0.6068  1.1962
 1500SOL    HW2 4810   0.925   4.973   0.506  2.5431  1.2675 -4.3110
 1501SOL     OW 4811   0.523   0.227   5.043  0.3212  0.7892 -0.2039
 1501SOL    HW1 4812   0.555   0.297   5.101 -0.3452  0.8173  0.1397
 1501SOL    HW2 4813   0.593   0.214   4.979  1.7138 -0.2707  1.4973
 1502SOL     OW 4814   1.078   4.186   4.493  0.3765  0.3546  0.4431
 1502SOL    HW1 4815   1.037   4.272   4.480 -0.4174 -0.1464 -0.4147
 1502SOL    HW2 4816   1.012   4.136   4.542 -0.8964 -1.0884 -2.5865
 1503SOL     OW 4817   0.544   0.750   0.580  0.2407  0.1105  0.3483
 1503SOL    HW1 4818   0.609   0.789   0.522  3.8210 -3.0965  2.0156
 1503SOL    HW2 4819   0.487   0.700   0.521  1.0100  0.5766 -0.8228
 1504SOL     OW 4820   0.209   4.967   5.063 -0.2408  0.1528 -0.4943
 1504SOL    HW1 4821   0.244   5.052   5.089 -0.7299  0.4074 -0.6604
 1504SOL    HW2 4822   0.216   4.966   4.968 -1.2645  0.4697 -0.5827
 1505SOL     OW 4823   0.854   0.444   3.128 -0.1708  0.5425  0.1894
 1505SOL    HW1 4824   0.901   0.361   3.130  1.2650  1.3128 -1.1564
 1505SOL    HW2 4825   0.802   0.440   3.048 -2.0301 -0.0621  1.3724
 1506SOL     OW 4826   4.806   3.960   3.822  0.5997  0.8762  0.4350
 1506SOL    HW1 4827   4.860   3.994   3.750  0.9595  1.9634  1.1983
 1506SOL    HW2 4828   4.753   3.892   3.782  2.7912 -0.4866 -0.2769
 1507SOL     OW 4829   1.569   4.994   4.100 -0.5934  0.3657  0.2072
 1507SOL    HW1 4830   1.490   5.044   4.120 -0.1965  1.1246 -0.1298
 1507SOL    HW2 4831   1.631   5.019   4.168  0.0812  1.4146 -0.7843
 1508SOL     OW 4832   1.254   3.948   3.745  0.0898 -0.2381 -0.0538
 1508SOL    HW1 4833   1.221   4.006   3.676 -1.2922 -2.7852 -1.6087
 1508SOL    HW2 4834   1.316   4.002   3.794 -1.1383  2.5408 -1.4351
 1509SOL     OW 4835   0.503   3.845   3.696 -0.0655 -0.1039 -0.3000
 1509SOL    HW1 4836   0.556   3.820   3.772 -0.5722  2.4637  0.9430
 1509SOL    HW2 4837   0.413   3.827   3.723 -0.1612 -0.4371 -0.8208
 1510SOL     OW 4838   5.038   4.385   3.908 -0.0834 -0.2330  0.4399
 1510SOL    HW1 4839   4.986   4.323   3.959  0.1535  0.6040  1.7282
 1510SOL    HW2 4840   5.095   4.330   3.854 -1.3537 -1.1435 -0.0081
 1511SOL     OW 4841   1.329   5.094   4.177 -0.2942  0.0374 -0.3497
 1511SOL    HW1 4842   1.268   5.022   4.163  0.5175 -0.7703  0.2451
 1511SOL    HW2 4843   1.280   5.158   4.229 -1.5053  0.5897 -2.1195
 1512SOL     OW 4844   1.285   0.316   4.437 -0.4188  0.1393  0.3676
 1512SOL    HW1 4845   1.319   0.256   4.503 -0.4562 -0.5260 -0.2063
 1512SOL    HW2 4846   1.216   0.266   4.393 -0.0505  0.3978 -0.5062
 1513SOL     OW 4847   0.890   4.627   3.670  0.3725 -0.7289  0.0231
 1513SOL    HW1 4848   0.924   4.714   3.695 -4.2108  1.1483  0.2415
 1513SOL    HW2 4849   0.932   4.607   3.587  1.7332  1.5883  0.1220
 1514SOL     OW 4850   1.466   3.768   4.531 -0.2223 -0.6779  0.5379
 1514SOL    HW1 4851   1.413   3.846   4.549  0.8695 -0.1579  1.5382
 1514SOL    HW2 4852   1.403   3.704   4.498 -1.3215  0.2530  0.7965
 1515SOL     OW 4853   0.290   3.717   0.414 -0.1227 -0.3893  0.1909
 1515SOL    HW1 4854   0.280   3.786   0.348 -1.1162  0.2613  1.0135
 1515SOL    HW2 4855   0.221   3.654   0.393  0.2163 -0.6951 -0.0131
 1516SOL     OW 4856   1.287   3.786   0.446  0.1738  0.0133  0.4193
 1516SOL    HW1 4857   1.307   3.870   0.404  0.9132 -0.7557 -0.8048
 1516SOL    HW2 4858   1.246   3.734   0.377 -2.9573  0.3571  1.9521
 1517SOL     OW 4859   1.049   4.880   4.955 -0.5029 -0.1312  0.3209
 1517SOL    HW1 4860   1.076   4.882   5.047 -1.1170 -0.2854  0.5102
 1517SOL    HW2 4861   0.959   4.849   4.958 -0.5196 -0.1454 -0.3385
 1518SOL     OW 4862   5.226   4.139   4.423  0.3219 -0.0983 -0.4522
 1518SOL    HW1 4863   5.206   4.084   4.498 -1.1413  0.6595 -0.2823
 1518SOL    HW2 4864   5.236   4.227   4.459  2.3300 -0.1752 -0.7655
 1519SOL     OW 4865   0.396   4.215   3.807 -0.1409 -0.5201  0.6322
 1519SOL    HW1 4866   0.451   4.293   3.804  1.1522 -1.3040  2.9397
 1519SOL    HW2 4867   0.341   4.227   3.885 -0.7454 -1.3875  0.3499
 1520SOL     OW 4868   1.779   4.074   0.023  0.4397  0.4021 -0.0416
 1520SOL    HW1 4869   1.824   4.132  -0.038 -0.5835  1.5125  0.2399
 1520SOL    HW2 4870   1.814   4.097   0.109 -0.7952  1.4336  0.2069
 1521SOL     OW 4871   1.067   4.112   4.171 -0.4394  0.3028 -0.3877
 1521SOL    HW1 4872   1.001   4.060   4.124 -2.6874  1.9012  0.8776
 1521SOL    HW2 4873   1.055   4.087   4.263  2.0096 -0.7248 -0.3084
 1522SOL     OW 4874   2.558   4.612   0.065 -0.1178 -0.2909  0.3893
 1522SOL    HW1 4875   2.473   4.593   0.102 -0.9502 -0.2249 -1.4371
 1522SOL    HW2 4876   2.581   4.699   0.099 -0.7470 -0.3379  0.9248
 1523SOL     OW 4877   1.085   4.869   3.727 -0.2760 -0.6157 -0.3755
 1523SOL    HW1 4878   1.121   4.955   3.750 -1.1193 -0.0767 -1.0304
 1523SOL    HW2 4879   1.161   4.819   3.697  0.4019 -0.4589  1.0289
 1524SOL     OW 4880   2.052   4.573   0.065  0.0395  0.7930  0.1269
 1524SOL    HW1 4881   2.049   4.502   0.129  1.6217  1.4949  0.9877
 1524SOL    HW2 4882   1.988   4.547  -0.002  0.8034 -1.5956  0.2832
 1525SOL     OW 4883   1.544   4.739   4.033 -0.1176 -0.0288  0.0619
 1525SOL    HW1 4884   1.554   4.830   4.063 -1.9559  0.4534 -0.6870
 1525SOL    HW2 4885   1.481   4.701   4.095 -0.2291 -0.4420 -0.3068
 1526SOL     OW 4886   1.829   3.315   4.064  0.2120 -0.4838 -0.0874
 1526SOL    HW1 4887   1.920   3.342   4.052  0.1458  0.4965  1.4523
 1526SOL    HW2 4888   1.777   3.387   4.027  0.0526  1.0921  2.9536
 1527SOL     OW 4889   0.946   4.676   4.435  0.1144  0.1252  0.9491
 1527SOL    HW1 4890   1.038   4.700   4.419 -0.8048  3.5202  0.3985
 1527SOL    HW2 4891   0.906   4.673   4.348 -0.6775  0.1948  1.3075
 1528SOL     OW 4892   0.922   3.797   2.651  0.0574 -0.1761 -0.1634
 1528SOL    HW1 4893   0.948   3.709   2.678  0.0003 -0.1427 -0.0005
 1528SOL    HW2 4894   0.935   3.798   2.556  1.6849  0.1966  0.0474
 1529SOL     OW 4895   0.695   3.793   0.143  0.2565 -0.3141  0.0952
 1529SOL    HW1 4896   0.628   3.861   0.134 -1.6554 -2.3635 -1.6980
 1529SOL    HW2 4897   0.778   3.841   0.137 -1.0431  1.9503 -0.4143
 1530SOL     OW 4898   0.005   4.063   3.812 -0.3017  0.0869 -0.1231
 1530SOL    HW1 4899   0.059   4.124   3.863  0.3095 -0.8115  0.3215
 1530SOL    HW2 4900  -0.006   4.106   3.728 -0.9534  1.3951  0.6109
 1531SOL     OW 4901   1.574   4.634   3.754 -0.1294  0.1624  0.1920
 1531SOL    HW1 4902   1.643   4.685   3.712 -0.8773  0.7965 -0.2899
 1531SOL    HW2 4903   1.571   4.667   3.844 -0.6004  0.9609 -0.1142
 1532SOL     OW 4904   5.047   3.817   4.751  0.0596  0.0642 -0.0758
 1532SOL    HW1 4905   4.986   3.806   4.824 -0.3063 -0.3082 -0.4394
 1532SOL    HW2 4906   4.993   3.853   4.681 -0.1969 -2.1927 -1.0719
 1533SOL     OW 4907   1.289   2.670   4.224 -0.0905 -0.0027 -0.2239
 1533SOL    HW1 4908   1.237   2.592   4.237  0.4887 -0.0397  2.1035
 1533SOL    HW2 4909   1.227   2.737   4.196 -0.7959 -0.9431 -0.9005
 1534SOL     OW 4910   1.056   0.255   4.688 -0.5021  0.0752  0.5403
 1534SOL    HW1 4911   0.980   0.217   4.731 -0.3299  2.8193  3.5278
 1534SOL    HW2 4912   1.024   0.288   4.604 -1.5646 -2.6281 -0.1604
 1535SOL     OW 4913   1.178   4.915   0.053 -0.0325  0.0461 -0.1975
 1535SOL    HW1 4914   1.188   4.897   0.146 -1.7653  1.3439  0.2832
 1535SOL    HW2 4915   1.233   4.991   0.037 -1.6505  1.3782  0.3595
 1536SOL     OW 4916   1.020   4.213   3.729 -0.2198 -0.2189 -0.1881
 1536SOL    HW1 4917   1.035   4.165   3.810 -0.8453 -0.6815 -0.3438
 1536SOL    HW2 4918   1.107   4.246   3.705 -0.1919  0.7526  1.1721
 1537SOL     OW 4919   0.426   4.122   4.966 -0.1386  0.0744 -0.3270
 1537SOL    HW1 4920   0.426   4.128   4.870 -1.3180  0.1635 -0.3272
 1537SOL    HW2 4921   0.368   4.193   4.994  0.4084  0.2074  0.4680
 1538SOL     OW 4922   1.511   4.776   5.062 -0.2363 -0.2637  0.9616
 1538SOL    HW1 4923   1.447   4.793   4.993  0.1030  2.2479  1.2303
 1538SOL    HW2 4924   1.550   4.692   5.038  1.1826  1.4103 -2.9411
 1539SOL     OW 4925   0.635   4.223   4.154  0.8046  0.3783 -0.6948
 1539SOL    HW1 4926   0.548   4.259   4.171  0.1618 -0.7390 -1.5068
 1539SOL    HW2 4927   0.618   4.135   4.119  2.2862 -0.2439  0.0934
 1540SOL     OW 4928   1.731   5.017   4.954  0.2833  0.3701  0.5494
 1540SOL    HW1 4929   1.806   4.960   4.936  0.1044  0.2756  0.1132
 1540SOL    HW2 4930   1.665   4.960   4.992 -0.1588  0.1479 -0.5399
 1541SOL     OW 4931   1.664   4.110   0.327 -0.2062 -0.1469  0.0591
 1541SOL    HW1 4932   1.732   4.061   0.283 -0.4756  0.1475 -0.6905
 1541SOL    HW2 4933   1.610   4.146   0.257 -0.3254  0.7724  0.6035
 1542SOL     OW 4934   1.965   4.160   4.655  0.4292 -0.1254  0.1139
 1542SOL    HW1 4935   2.043   4.207   4.686  1.2914 -0.8677 -0.8714
 1542SOL    HW2 4936   1.974   4.159   4.559 -1.8884  1.6221 -0.1480
 1543SOL     OW 4937   2.298   4.828   5.061 -0.1863 -0.6674  0.3103
 1543SOL    HW1 4938   2.313   4.799   5.151  0.2722  0.6613  0.6721
 1543SOL    HW2 4939   2.224   4.888   5.067  0.8665  0.6872  0.0603
 1544SOL     OW 4940   1.519   4.719   4.711 -0.4777 -0.0253  0.0274
 1544SOL    HW1 4941   1.449   4.760   4.763 -1.0749 -1.2427  0.1896
 1544SOL    HW2 4942   1.530   4.632   4.750  0.9944  0.0825 -0.1248
 1545SOL     OW 4943   0.413   3.943   4.396 -0.1185 -0.3086  0.8011
 1545SOL    HW1 4944   0.499   3.982   4.379 -0.3840  0.1307  0.4696
 1545SOL    HW2 4945   0.422   3.853   4.366  0.1626 -0.2059  0.5725
 1546SOL     OW 4946   2.030   4.352   0.241  0.2774  0.5406  0.4051
 1546SOL    HW1 4947   1.954   4.403   0.267  0.7499  0.5287  1.8425
 1546SOL    HW2 4948   2.051   4.298   0.317  1.5592  0.3483 -0.0579
 1547SOL     OW 4949   1.408   1.041   0.205 -0.1823 -0.4399 -0.3953
 1547SOL    HW1 4950   1.318   1.045   0.238  0.3933 -0.1583  1.1936
 1547SOL    HW2 4951   1.431   0.949   0.210 -0.5777 -0.5969 -1.3676
 1548SOL     OW 4952   1.522   0.027   0.412 -0.0329  0.1860  0.7038
 1548SOL    HW1 4953   1.482   0.052   0.329 -0.7946  0.7309  1.2267
 1548SOL    HW2 4954   1.527   0.108   0.463 -0.1623 -0.2488  1.4283
 1549SOL     OW 4955   2.044   4.775   3.951  0.0500  0.0194 -0.5526
 1549SOL    HW1 4956   2.033   4.694   3.902 -3.6373  0.8786 -1.2942
 1549SOL    HW2 4957   2.016   4.753   4.040  0.4337  0.1104 -0.4089
 1550SOL     OW 4958   0.799   4.415   4.037 -0.8962 -0.1299  0.3907
 1550SOL    HW1 4959   0.735   4.358   4.080 -0.4257 -1.1220 -0.2259
 1550SOL    HW2 4960   0.786   4.399   3.943  0.4346 -0.5190  0.2722
 1551SOL     OW 4961   1.358   4.512   0.201 -0.3138 -0.1138 -0.5386
 1551SOL    HW1 4962   1.404   4.520   0.284  0.7344  0.4794 -1.1708
 1551SOL    HW2 4963   1.410   4.563   0.139 -1.0087 -0.6604 -1.5908
 1552SOL     OW 4964   1.002   3.941   0.542 -0.9515 -0.4525  0.2274
 1552SOL    HW1 4965   1.070   3.877   0.521  0.6835  1.3909 -0.2104
 1552SOL    HW2 4966   0.938   3.892   0.594  0.7205 -2.2152  0.6660
 1553SOL     OW 4967   4.728   0.015   5.064 -0.0951  0.2846 -0.1047
 1553SOL    HW1 4968   4.678   0.021   4.982  0.6293 -1.4183 -0.6951
 1553SOL    HW2 4969   4.819   0.025   5.036  0.3801 -2.9135  0.1075
 1554SOL     OW 4970   0.855   4.480   4.863 -0.1462  0.1221 -0.1963
 1554SOL    HW1 4971   0.936   4.513   4.825 -0.5426  2.6813  1.0580
 1554SOL    HW2 4972   0.826   4.411   4.803  2.6248 -0.4251 -0.9608
 1555SOL     OW 4973   0.429   4.521   4.554 -0.1045  0.5111 -0.8472
 1555SOL    HW1 4974   0.420   4.536   4.648 -2.5869 -0.6272 -0.8730
 1555SOL    HW2 4975   0.523   4.531   4.537  0.1136  2.5324  1.4136
 1556SOL     OW 4976   1.519   4.216   4.653 -0.9959 -0.1585 -0.3636
 1556SOL    HW1 4977   1.498   4.216   4.747  0.5318  1.5272 -0.0007
 1556SOL    HW2 4978   1.475   4.292   4.618 -0.1343  0.2026 -0.6737
 1557SOL     OW 4979   1.092   4.103   0.073 -0.1480  0.0306  0.2772
 1557SOL    HW1 4980   1.134   4.163   0.134 -1.2443 -0.4836  1.5769
 1557SOL    HW2 4981   1.028   4.157   0.026 -0.5678  0.0590  0.8740
 1558SOL     OW 4982   2.128   0.200   0.113 -0.3618 -0.3436  0.6874
 1558SOL    HW1 4983   2.169   0.131   0.166 -2.0062 -0.9087  1.2792
 1558SOL    HW2 4984   2.108   0.157   0.030  0.4127 -0.0235  0.3388
 1559SOL     OW 4985   1.233   3.658   4.436 -0.3014 -0.1530 -0.6127
 1559SOL    HW1 4986   1.211   3.688   4.347 -1.6037  1.8113  0.3348
 1559SOL    HW2 4987   1.210   3.565   4.436 -0.3228 -0.1654 -2.3261
 1560SOL     OW 4988   0.536   4.174   0.351 -0.0025  0.2587  0.1698
 1560SOL    HW1 4989   0.564   4.093   0.392 -0.4384  0.0136 -0.0124
 1560SOL    HW2 4990   0.610   4.234   0.362 -0.3637  0.4081  1.8869
 1561SOL     OW 4991   1.378   0.028   0.149  0.2558 -0.1335 -0.0007
 1561SOL    HW1 4992   1.342   0.116   0.165 -0.1401 -0.2523 -0.2154
 1561SOL    HW2 4993   1.466   0.044   0.116  0.9530  0.1221  1.9276
 1562SOL     OW 4994   0.804   4.712   0.398  0.2313 -0.0613  0.1452
 1562SOL    HW1 4995   0.813   4.792   0.449  0.4023 -0.3559  0.5784
 1562SOL    HW2 4996   0.858   4.648   0.444 -0.7086 -0.6997  0.3669
 1563SOL     OW 4997   0.065   4.570   0.170  0.1521 -0.9989  0.0653
 1563SOL    HW1 4998   0.151   4.528   0.173  0.4271 -0.4239  0.3354
 1563SOL    HW2 4999   0.081   4.652   0.123 -0.2248 -0.8358  0.2261
 1564SOL     OW 5000   1.550   5.043   4.489  0.4994 -0.0543  0.2833
 1564SOL    HW1 5001   1.532   5.045   4.395  1.5848 -0.4895  0.0513
 1564SOL    HW2 5002   1.581   4.954   4.505  1.9028  0.5064  0.7361
 1565SOL     OW 5003   0.983   4.717   0.186  0.4156 -0.1135 -0.2602
 1565SOL    HW1 5004   0.927   4.795   0.182  0.1530 -0.3212 -0.6850
 1565SOL    HW2 5005   0.937   4.659   0.247 -0.9690 -1.1618 -2.2334
 1566SOL     OW 5006   0.670   3.656   3.546  0.4167  0.0824  0.0649
 1566SOL    HW1 5007   0.759   3.667   3.579  0.3519 -0.6768  0.5091
 1566SOL    HW2 5008   0.615   3.710   3.602  0.7148  1.2909 -0.7951
 1567SOL     OW 5009   1.263   4.192   3.610 -0.4636 -0.4708 -0.1131
 1567SOL    HW1 5010   1.275   4.205   3.516 -0.9532  0.8697 -0.0049
 1567SOL    HW2 5011   1.335   4.241   3.650 -0.9209 -0.0858  0.2419
 1568SOL     OW 5012   0.620   0.503   0.458  0.7393  0.3627 -0.1713
 1568SOL    HW1 5013   0.556   0.526   0.390  1.5791 -1.9604 -1.8160
 1568SOL    HW2 5014   0.569   0.501   0.539 -1.6315 -2.6495 -1.6052
 1569SOL     OW 5015   0.702   4.686   4.718 -0.2673 -0.2482 -0.2520
 1569SOL    HW1 5016   0.660   4.678   4.804 -1.0080  0.1974 -0.5647
 1569SOL    HW2 5017   0.794   4.663   4.734 -0.5144 -0.7033  0.5492
 1570SOL     OW 5018   1.170   3.700   0.140  0.7391  0.7074 -0.1177
 1570SOL    HW1 5019   1.217   3.746   0.070 -0.9880  0.5585 -1.4006
 1570SOL    HW2 5020   1.187   3.607   0.124 -1.3815  0.5476 -1.6435
 1571SOL     OW 5021   0.367   5.041   4.583  0.3350 -0.3191 -0.2040
 1571SOL    HW1 5022   0.417   5.050   4.665 -0.1322  1.4906 -0.1124
 1571SOL    HW2 5023   0.430   5.061   4.514  0.2154  0.1003 -0.1895
 1572SOL     OW 5024   1.376   4.015   0.340 -0.8525 -0.1045  0.0529
 1572SOL    HW1 5025   1.460   3.996   0.297 -0.5886  1.6881 -0.2944
 1572SOL    HW2 5026   1.333   4.076   0.280 -1.4812  0.6349  1.2379
 1573SOL     OW 5027   4.626   4.865   4.956  0.1174 -0.5225 -0.0406
 1573SOL    HW1 5028   4.657   4.865   5.046  1.4713  0.3319 -0.4887
 1573SOL    HW2 5029   4.589   4.952   4.943 -1.0905 -1.0139  0.0102
 1574SOL     OW 5030   1.592   4.460   4.355 -0.2690 -0.6829  0.1497
 1574SOL    HW1 5031   1.571   4.393   4.291 -1.2038 -1.3649  1.1610
 1574SOL    HW2 5032   1.685   4.446   4.376 -0.2668 -1.1660 -0.2071
 1575SOL     OW 5033   2.347   4.585   0.358 -0.0592  0.3450  0.4111
 1575SOL    HW1 5034   2.323   4.539   0.438  0.1396 -0.2663  0.1243
 1575SOL    HW2 5035   2.339   4.519   0.289 -3.3399  1.6401 -0.5496
 1576SOL     OW 5036   0.541   4.718   0.320  0.0212 -0.2474  0.2275
 1576SOL    HW1 5037   0.559   4.635   0.277 -0.1126  0.0155 -0.3336
 1576SOL    HW2 5038   0.626   4.745   0.356  0.0873 -0.5699  0.3145
 1577SOL     OW 5039   0.106   4.118   3.154 -0.4317 -0.2786 -0.3240
 1577SOL    HW1 5040   0.078   4.152   3.068  1.3222  0.2378 -0.6966
 1577SOL    HW2 5041   0.178   4.175   3.180 -0.2873 -1.0776  1.0426
 1578SOL     OW 5042   4.773   0.530   4.501  0.2635 -0.9683 -0.8714
 1578SOL    HW1 5043   4.774   0.619   4.466  0.4983 -0.3392  0.7072
 1578SOL    HW2 5044   4.865   0.509   4.517  0.0774 -0.7145  0.6499
 1579SOL     OW 5045   1.502   4.195   4.984 -0.5024  0.8966 -0.2013
 1579SOL    HW1 5046   1.544   4.178   5.069 -0.3631 -1.0360 -0.6369
 1579SOL    HW2 5047   1.432   4.257   5.004 -1.3569 -0.5845  1.5766
 1580SOL     OW 5048   1.329   4.870   4.887  0.1594  0.3387  0.4475
 1580SOL    HW1 5049   1.235   4.879   4.904  0.5748 -0.4727  3.3772
 1580SOL    HW2 5050   1.357   4.957   4.858 -1.4711  0.5656 -0.5494
 1581SOL     OW 5051   0.227   4.848   4.409 -0.1570  0.3408  0.2112
 1581SOL    HW1 5052   0.145   4.894   4.423  0.1435  1.7425 -2.2730
 1581SOL    HW2 5053   0.294   4.907   4.443  0.2609  2.0582 -3.3224
 1582SOL     OW 5054   1.903   4.104   4.913  0.4584  0.1269 -0.2179
 1582SOL    HW1 5055   1.918   4.099   4.819 -1.5624  1.7312 -0.6585
 1582SOL    HW2 5056   1.879   4.015   4.938  0.8563 -0.2786 -1.2328
 1583SOL     OW 5057   1.640   4.497   0.149 -0.1728 -0.6571  0.1151
 1583SOL    HW1 5058   1.704   4.473   0.216  0.5292 -2.6844 -1.2575
 1583SOL    HW2 5059   1.690   4.503   0.068 -1.6337 -1.8760 -0.9008
 1584SOL     OW 5060   1.709   4.301   0.523  0.4815 -0.6593  0.0390
 1584SOL    HW1 5061   1.699   4.273   0.614 -0.7826 -1.9625 -0.4770
 1584SOL    HW2 5062   1.688   4.223   0.472  2.1088 -0.2142 -1.3637
 1585SOL     OW 5063   1.454   3.353   4.764 -0.2380  0.4105 -0.0373
 1585SOL    HW1 5064   1.508   3.280   4.733  1.2986  0.4522  2.4197
 1585SOL    HW2 5065   1.517   3.423   4.781 -1.4035  1.4180  0.1589
 1586SOL     OW 5066   0.462   3.655   4.363 -0.5605  0.6673  0.2499
 1586SOL    HW1 5067   0.413   3.625   4.440 -0.1757 -0.8447 -0.0794
 1586SOL    HW2 5068   0.494   3.575   4.322 -0.0661  1.5026 -1.0371
 1587SOL     OW 5069   1.424   4.587   2.949  1.2378  0.7179  0.2810
 1587SOL    HW1 5070   1.396   4.599   2.859  0.3004 -0.3777  0.4098
 1587SOL    HW2 5071   1.431   4.675   2.985  1.2146  1.1333 -0.7440
 1588SOL     OW 5072   1.114   0.088   0.742 -0.4526  0.5698 -0.1591
 1588SOL    HW1 5073   1.128   0.086   0.647  0.5040 -0.0539 -0.0122
 1588SOL    HW2 5074   1.101  -0.003   0.767 -0.4474  0.7029  0.3417
 1589SOL     OW 5075   1.658   0.121   4.258 -0.3704 -0.5873 -0.8437
 1589SOL    HW1 5076   1.616   0.195   4.214 -0.2114 -0.0676 -0.1350
 1589SOL    HW2 5077   1.689   0.157   4.341 -1.4512 -1.7870  0.0854
 1590SOL     OW 5078   1.360   4.452   0.674 -0.0330 -0.0408  0.2446
 1590SOL    HW1 5079   1.432   4.423   0.729  0.2418  1.0460  0.4612
 1590SOL    HW2 5080   1.283   4.405   0.708  0.0522  0.9691  1.8323
 1591SOL     OW 5081   1.509   4.514   4.876 -0.2362 -0.2370  0.8911
 1591SOL    HW1 5082   1.435   4.465   4.912  0.5823 -0.9404  1.6244
 1591SOL    HW2 5083   1.572   4.447   4.850 -0.0259  0.3406 -0.1419
 1592SOL     OW 5084   1.311   4.374   4.994  0.5390  0.3993 -0.6338
 1592SOL    HW1 5085   1.239   4.323   4.956  0.1467 -0.9834  1.8453
 1592SOL    HW2 5086   1.268   4.439   5.049  1.1453  0.5059 -0.2770
 1593SOL     OW 5087   0.930   4.034   4.657 -0.2332  0.3099  0.9599
 1593SOL    HW1 5088   0.929   3.942   4.632 -1.8737  0.7072 -0.5928
 1593SOL    HW2 5089   0.841   4.052   4.687  0.2722  1.2072  1.9742
 1594SOL     OW 5090   1.702   3.460   4.869  0.2053  0.0123  0.2819
 1594SOL    HW1 5091   1.694   3.366   4.882 -0.3606  0.0182 -0.0504
 1594SOL    HW2 5092   1.775   3.470   4.808 -0.5694 -0.2647 -0.6804
 1595SOL     OW 5093   0.562   4.032   0.092  0.5227 -0.0352 -0.7616
 1595SOL    HW1 5094   0.514   4.069   0.018 -1.4403  0.2752  0.6311
 1595SOL    HW2 5095   0.560   4.100   0.158  4.0157  0.4569 -1.1002
 1596SOL     OW 5096   4.794   3.333   4.402  0.4084  0.0086 -0.6817
 1596SOL    HW1 5097   4.751   3.364   4.323 -1.2615 -0.0494  0.1715
 1596SOL    HW2 5098   4.858   3.268   4.372 -0.6906 -0.5121 -1.9217
 1597SOL     OW 5099   5.215   4.041   4.687  0.2273 -0.6397  0.5499
 1597SOL    HW1 5100   5.306   4.015   4.676  0.3796 -1.2285  2.9185
 1597SOL    HW2 5101   5.166   3.959   4.693 -0.4243 -0.3276 -0.3096
 1598SOL     OW 5102   1.426   3.755   5.113 -0.1308  0.1306 -0.2953
 1598SOL    HW1 5103   1.394   3.786   5.028  1.1181  1.0730 -0.4245
 1598SOL    HW2 5104   1.465   3.832   5.154  1.6197 -0.8980  0.0301
 1599SOL     OW 5105   1.902   3.326   4.709 -0.1318  0.1561  0.0862
 1599SOL    HW1 5106   1.881   3.261   4.776  1.4365  1.0685  1.4825
 1599SOL    HW2 5107   1.997   3.335   4.713 -0.0248  0.3840 -2.1423
 1600SOL     OW 5108   1.731   4.057   4.528  0.5060 -0.0115  0.4374
 1600SOL    HW1 5109   1.661   4.099   4.577  0.7398  0.7078  0.1650
 1600SOL    HW2 5110   1.790   4.022   4.595  1.5319  2.1440  0.7058
 1601SOL     OW 5111   0.748   4.389   4.614 -0.1945  0.2309 -0.5270
 1601SOL    HW1 5112   0.751   4.324   4.544 -0.5415 -0.8251  0.4203
 1601SOL    HW2 5113   0.751   4.473   4.568 -2.5322 -0.4116 -1.9455
 1602SOL     OW 5114   1.915   3.819   0.942 -0.0805 -0.4652  0.5614
 1602SOL    HW1 5115   1.974   3.792   0.871 -0.8097 -1.7619  0.4176
 1602SOL    HW2 5116   1.886   3.736   0.981  0.1035  0.2263  2.2086
 1603SOL     OW 5117   1.724   0.951   0.245  0.1343 -0.3615  0.7374
 1603SOL    HW1 5118   1.666   0.877   0.229  0.5128 -0.1685 -1.7500
 1603SOL    HW2 5119   1.679   1.025   0.205  2.1594 -0.2658 -1.4637
 1604SOL     OW 5120   0.655   3.768   4.599 -0.2176  0.0524 -0.2630
 1604SOL    HW1 5121   0.590   3.830   4.564 -0.6934  0.0022  0.5192
 1604SOL    HW2 5122   0.613   3.731   4.677 -0.0953 -1.5405 -0.9414
 1605SOL     OW 5123   1.125   4.267   4.757 -0.3027  0.0108  0.3085
 1605SOL    HW1 5124   1.146   4.183   4.799 -2.0956  0.1963  1.6454
 1605SOL    HW2 5125   1.114   4.245   4.665  1.7388 -0.7645  0.2162
 1606SOL     OW 5126   0.848   5.092   4.090 -0.0019 -0.5946  0.6139
 1606SOL    HW1 5127   0.841   5.134   4.176  0.5695  2.1855 -0.6366
 1606SOL    HW2 5128   0.908   5.148   4.041 -1.0888 -1.5864 -1.9406
 1607SOL     OW 5129   1.506   2.963   4.832 -0.1025 -0.3493  0.4657
 1607SOL    HW1 5130   1.420   2.988   4.799  0.7698 -0.5497 -2.0763
 1607SOL    HW2 5131   1.567   3.002   4.769  1.6590 -0.3661  2.1316
 1608SOL     OW 5132   0.401   4.255   4.236 -0.6213 -0.2444  0.5225
 1608SOL    HW1 5133   0.359   4.280   4.318 -0.2020 -0.0416  0.6741
 1608SOL    HW2 5134   0.363   4.169   4.215 -3.2698  1.2046 -0.8446
 1609SOL     OW 5135   1.194   0.149   4.910  0.6471  0.2988 -0.2378
 1609SOL    HW1 5136   1.166   0.176   4.823  0.2308 -0.8825 -0.4711
 1609SOL    HW2 5137   1.260   0.214   4.935  1.3138  0.2092 -1.7450
 1610SOL     OW 5138   0.654   4.356   5.097  0.3787  0.3593 -0.0812
 1610SOL    HW1 5139   0.614   4.386   5.015  0.9120 -0.7591 -0.7526
 1610SOL    HW2 5140   0.748   4.361   5.081  0.5448  2.4915  1.3254
 1611SOL     OW 5141   2.014   4.351   5.000 -0.2638 -0.1502 -0.3099
 1611SOL    HW1 5142   2.007   4.255   5.004  0.7181 -0.1761  0.8337
 1611SOL    HW2 5143   2.108   4.369   5.007 -0.3810  0.8728 -1.2190
 1612SOL     OW 5144   2.351   3.420   4.513 -0.0542 -0.5563  0.0733
 1612SOL    HW1 5145   2.312   3.458   4.592 -0.5604 -0.2578 -0.3113
 1612SOL    HW2 5146   2.388   3.337   4.542  0.5807 -0.0158  0.8133
 1613SOL     OW 5147   1.317   4.025   4.577  0.3339 -0.3329 -0.5330
 1613SOL    HW1 5148   1.264   4.084   4.524  0.7050 -0.4322 -1.0150
 1613SOL    HW2 5149   1.387   4.081   4.612  0.3754 -0.3724 -0.5528
 1614SOL     OW 5150   1.417   3.323   3.912  0.0895 -0.4904  0.0610
 1614SOL    HW1 5151   1.378   3.402   3.873  0.4369 -0.8047 -0.9527
 1614SOL    HW2 5152   1.430   3.345   4.004 -1.0394  0.1742  0.0748
 1615SOL     OW 5153   1.146   4.631   4.200 -0.1172  0.5812 -0.4547
 1615SOL    HW1 5154   1.093   4.563   4.160  0.7763  0.2496 -1.0979
 1615SOL    HW2 5155   1.132   4.708   4.144 -2.4774  1.4313  1.2613
 1616SOL     OW 5156   0.888   3.291   4.210 -0.3633  0.3748 -0.1535
 1616SOL    HW1 5157   0.969   3.329   4.177  0.8993 -1.3352  0.8675
 1616SOL    HW2 5158   0.893   3.199   4.185 -1.2850 -0.0584  1.2179
 1617SOL     OW 5159   4.563   4.232   4.440 -0.4165 -0.6908 -0.4246
 1617SOL    HW1 5160   4.530   4.144   4.457  1.2868 -1.5236 -1.2497
 1617SOL    HW2 5161   4.598   4.228   4.351  0.8668  0.4416  0.0053
 1618SOL     OW 5162   2.545   0.841   4.924  0.2061  0.1793  0.0122
 1618SOL    HW1 5163   2.501   0.903   4.867  1.8156  0.0795 -1.3782
 1618SOL    HW2 5164   2.579   0.894   4.996 -1.4309  0.3731  0.6594
 1619SOL     OW 5165   1.675   0.057   0.831  0.1077  0.3045 -0.0500
 1619SOL    HW1 5166   1.662  -0.007   0.901  1.1577 -0.0329 -0.1612
 1619SOL    HW2 5167   1.587   0.076   0.800 -0.2861 -0.3555  0.6433
 1620SOL     OW 5168   2.329   0.793   0.902 -0.2012  0.3429 -0.2727
 1620SOL    HW1 5169   2.273   0.747   0.964  0.0046  0.2178 -0.1787
 1620SOL    HW2 5170   2.272   0.812   0.827  0.1653 -1.6082 -1.0651
 1621SOL     OW 5171   2.066   1.837   0.978 -0.3001 -0.2691 -0.2528
 1621SOL    HW1 5172   2.106   1.924   0.982 -1.4318  0.1927  2.3979
 1621SOL    HW2 5173   1.974   1.854   0.959 -0.3208 -0.9644 -0.7785
 1622SOL     OW 5174   3.347   0.652   0.989  0.1946 -0.3317 -0.2149
 1622SOL    HW1 5175   3.259   0.614   0.997  0.6307 -1.4218 -0.4075
 1622SOL    HW2 5176   3.382   0.615   0.908  1.7095 -1.7918  1.0582
 1623SOL     OW 5177   2.899   4.936   0.077 -0.5616  0.6494  0.3492
 1623SOL    HW1 5178   2.917   5.030   0.074 -0.2505  0.5304 -1.9889
 1623SOL    HW2 5179   2.979   4.895   0.044 -0.6441 -0.4678  1.4894
 1624SOL     OW 5180   3.652   4.854   4.664 -0.0048 -0.2761 -0.5085
 1624SOL    HW1 5181   3.682   4.830   4.576 -0.2334  0.7493 -0.8828
 1624SOL    HW2 5182   3.605   4.936   4.650  1.7520  0.9973  0.8914
 1625SOL     OW 5183   2.006   1.506   1.179 -0.0269  0.1615 -0.5859
 1625SOL    HW1 5184   2.086   1.529   1.228  0.6438  0.3315 -1.7468
 1625SOL    HW2 5185   1.976   1.424   1.219 -0.0592  0.8262  0.7805
 1626SOL     OW 5186   2.972   1.000   1.949  0.3397 -0.1746  0.4262
 1626SOL    HW1 5187   2.882   1.018   1.976  0.0511 -0.2583 -0.4638
 1626SOL    HW2 5188   2.980   0.905   1.953  0.3564 -0.1737  0.4147
 1627SOL     OW 5189   2.452   5.030   0.634 -0.2487 -0.2292  0.3654
 1627SOL    HW1 5190   2.529   5.085   0.653 -0.4391  0.0542  0.3264
 1627SOL    HW2 5191   2.378   5.082   0.665 -0.5399  0.1258 -0.8866
 1628SOL     OW 5192   2.380   1.492   1.607 -0.0170 -0.3290 -0.3054
 1628SOL    HW1 5193   2.447   1.541   1.560 -0.6034  0.0567 -0.7340
 1628SOL    HW2 5194   2.413   1.487   1.697  0.2583  0.4517 -0.3613
 1629SOL     OW 5195   2.224   2.269   1.245  0.4897  0.3170  0.2929
 1629SOL    HW1 5196   2.195   2.273   1.336 -1.1930 -0.1810 -0.1944
 1629SOL    HW2 5197   2.283   2.194   1.241 -0.5571 -0.5384  0.6866
 1630SOL     OW 5198   2.184   1.944   2.021 -0.2047 -0.2537 -0.2961
 1630SOL    HW1 5199   2.244   1.971   2.091  0.9956 -1.4922 -0.8113
 1630SOL    HW2 5200   2.098   1.975   2.049  0.6019  1.1813  0.6720
 1631SOL     OW 5201   1.981   4.801   1.571  0.7555  0.0239 -0.0095
 1631SOL    HW1 5202   2.002   4.761   1.487 -1.1507 -0.4434 -0.2885
 1631SOL    HW2 5203   1.893   4.838   1.559 -0.6940 -2.3904  2.5940
 1632SOL     OW 5204   3.101   0.554   1.003 -0.2569 -0.3578  0.4747
 1632SOL    HW1 5205   3.049   0.489   0.956 -4.0450  3.4873 -0.9530
 1632SOL    HW2 5206   3.083   0.538   1.095 -1.1879 -1.3104  0.1272
 1633SOL     OW 5207   2.250   2.404   0.098  0.0992  0.2482 -0.1605
 1633SOL    HW1 5208   2.275   2.313   0.088 -0.0827 -0.1909  2.7162
 1633SOL    HW2 5209   2.154   2.403   0.098  0.0884  0.6302 -1.4634
 1634SOL     OW 5210   2.485   1.466   1.891 -0.0254 -0.4676 -0.1290
 1634SOL    HW1 5211   2.545   1.396   1.915  1.4317  0.2018 -1.6899
 1634SOL    HW2 5212   2.402   1.422   1.874  1.1776 -1.9959 -2.2607
 1635SOL     OW 5213   2.361   2.117   0.127 -0.3112 -0.4930 -0.0477
 1635SOL    HW1 5214   2.380   2.086   0.039 -0.7480 -0.4447 -0.1603
 1635SOL    HW2 5215   2.433   2.177   0.148  1.0112 -2.2470  0.5125
 1636SOL     OW 5216   2.146   0.667   1.068 -0.1509  0.5337  0.2713
 1636SOL    HW1 5217   2.083   0.663   1.140 -0.5610  0.2625 -0.0997
 1636SOL    HW2 5218   2.094   0.652   0.989  0.5275 -0.6438  0.0363
 1637SOL     OW 5219   2.498   2.009   1.417 -0.2558 -0.3113  0.3516
 1637SOL    HW1 5220   2.409   2.006   1.381 -1.3760  2.9276  2.5732
 1637SOL    HW2 5221   2.554   2.023   1.341 -1.8690 -0.1674 -0.8480
 1638SOL     OW 5222   2.462   1.174   0.772  0.1096  0.7715  0.3768
 1638SOL    HW1 5223   2.390   1.112   0.758  1.6748 -0.9388 -0.4634
 1638SOL    HW2 5224   2.493   1.154   0.860 -0.3079  1.3547  0.6541
 1639SOL     OW 5225   2.668   0.546   1.131  0.1408 -0.0760 -0.1010
 1639SOL    HW1 5226   2.679   0.621   1.189 -0.6914  0.6382 -0.8556
 1639SOL    HW2 5227   2.736   0.485   1.158  1.6945  1.5097 -0.3594
 1640SOL     OW 5228   1.298   1.129   0.587  0.5968  0.1041  0.2228
 1640SOL    HW1 5229   1.269   1.149   0.676 -0.5472 -3.5928  0.7406
 1640SOL    HW2 5230   1.219   1.135   0.534  1.0984  1.3368 -0.4117
 1641SOL     OW 5231   3.920   1.581   0.522 -0.0498 -0.1594  0.0372
 1641SOL    HW1 5232   3.984   1.609   0.587 -0.9774  1.0945  0.4219
 1641SOL    HW2 5233   3.856   1.530   0.571  0.0621 -0.5056 -0.1688
 1642SOL     OW 5234   1.595   0.857   0.540 -0.9133  0.3190  0.2851
 1642SOL    HW1 5235   1.559   0.926   0.596 -1.2678 -1.3092  2.1044
 1642SOL    HW2 5236   1.595   0.895   0.452 -2.4630  2.1079  1.0305
 1643SOL     OW 5237   2.772   0.231   0.300  0.1396  0.0569 -0.3766
 1643SOL    HW1 5238   2.791   0.138   0.308  0.8786  0.0650 -1.8030
 1643SOL    HW2 5239   2.853   0.274   0.326  0.7052  0.2155 -2.3575
 1644SOL     OW 5240   2.852   1.243   1.059 -0.1734  0.2798 -0.3259
 1644SOL    HW1 5241   2.766   1.202   1.057 -0.9565  1.9126 -2.1618
 1644SOL    HW2 5242   2.903   1.196   0.993  0.2998 -0.5494  0.6146
 1645SOL     OW 5243   1.106   0.602   1.889  0.6368  0.4572 -0.2112
 1645SOL    HW1 5244   1.066   0.603   1.976  2.2523 -0.0295  0.5387
 1645SOL    HW2 5245   1.197   0.629   1.903  0.7508  1.0123 -1.8356
 1646SOL     OW 5246   1.908   1.630   0.366  0.1851  0.7850 -0.1162
 1646SOL    HW1 5247   1.834   1.569   0.368  1.0698 -0.2996  1.8578
 1646SOL    HW2 5248   1.877   1.706   0.414  0.3156  0.3568  0.6574
 1647SOL     OW 5249   2.990   1.137   1.717  0.6653 -0.3687  0.2248
 1647SOL    HW1 5250   3.042   1.216   1.730  0.9033 -0.5562  0.4277
 1647SOL    HW2 5251   3.010   1.082   1.794  1.2485 -1.0416 -0.4033
 1648SOL     OW 5252   2.083   4.957   0.250  0.7120 -0.4933  0.4873
 1648SOL    HW1 5253   2.145   5.030   0.260  2.4570 -1.8023 -0.4833
 1648SOL    HW2 5254   2.137   4.885   0.218 -1.3841 -1.5991 -0.6053
 1649SOL     OW 5255   2.662   0.891   2.070 -0.2492 -0.4093 -0.2503
 1649SOL    HW1 5256   2.613   0.824   2.118  1.1709 -1.1211  0.2640
 1649SOL    HW2 5257   2.656   0.864   1.979 -0.1405 -0.9538 -0.1021
 1650SOL     OW 5258   3.081   0.924   4.578  0.3664  0.4882  0.5199
 1650SOL    HW1 5259   3.076   0.847   4.521  0.7877  1.2889 -0.6026
 1650SOL    HW2 5260   3.169   0.920   4.617 -0.0449 -0.2439  1.3895
 1651SOL     OW 5261   2.937   1.718   2.077  0.2056  0.5308  0.3114
 1651SOL    HW1 5262   3.011   1.743   2.132 -0.6692 -0.1612  1.8402
 1651SOL    HW2 5263   2.872   1.786   2.092 -0.2046  0.1060  0.4931
 1652SOL     OW 5264   2.985   0.707   1.918 -0.3302 -0.3567 -0.6680
 1652SOL    HW1 5265   2.895   0.679   1.899 -0.2456 -1.4988  0.5287
 1652SOL    HW2 5266   3.028   0.628   1.950  0.2530  0.8809  1.6976
 1653SOL     OW 5267   3.223   0.962   1.006  0.1700  0.0494  0.0464
 1653SOL    HW1 5268   3.260   0.885   1.050  0.5520 -0.4811 -1.2002
 1653SOL    HW2 5269   3.296   1.022   0.996 -0.3026  0.9432  1.7777
 1654SOL     OW 5270   3.128   1.959   0.040  0.0302  0.0538 -0.3260
 1654SOL    HW1 5271   3.106   1.903  -0.034 -0.1950  1.3679 -1.2664
 1654SOL    HW2 5272   3.223   1.974   0.032 -0.3226  1.8142 -1.5159
 1655SOL     OW 5273   2.607   0.226   0.083 -0.0634 -0.0464  0.3262
 1655SOL    HW1 5274   2.665   0.219   0.158 -0.0740  1.1278  0.4596
 1655SOL    HW2 5275   2.625   0.313   0.047  0.0343 -0.6449 -1.1019
 1656SOL     OW 5276   3.450   4.868   0.587  0.1666 -0.6736 -0.1965
 1656SOL    HW1 5277   3.482   4.802   0.649  1.2750 -1.5143 -1.6370
 1656SOL    HW2 5278   3.521   4.933   0.582 -1.0856  0.8901  1.5298
 1657SOL     OW 5279   3.535   1.642   4.974 -0.6530  0.6310  0.1511
 1657SOL    HW1 5280   3.443   1.639   4.946  0.0308 -0.8609 -2.0238
 1657SOL    HW2 5281   3.570   1.720   4.932 -0.5490  0.4051 -0.1775
 1658SOL     OW 5282   2.169   0.213   1.539 -0.3996 -0.2396  0.7679
 1658SOL    HW1 5283   2.237   0.274   1.565  0.6978  0.2428 -2.8900
 1658SOL    HW2 5284   2.216   0.131   1.523 -1.3995 -1.2071  2.6846
 1659SOL     OW 5285   2.308   4.904   2.341 -0.0894  0.5473 -0.4012
 1659SOL    HW1 5286   2.403   4.917   2.345 -0.0670 -0.0706  1.6707
 1659SOL    HW2 5287   2.278   4.968   2.277  1.4975  2.1627  0.4135
 1660SOL     OW 5288   1.827   0.581   1.464  0.0440 -0.2680 -0.2344
 1660SOL    HW1 5289   1.778   0.654   1.502  0.1175 -0.3170 -0.0465
 1660SOL    HW2 5290   1.762   0.533   1.412 -0.0711 -0.2430 -0.1127
 1661SOL     OW 5291   1.643   0.423   1.320 -0.1751  0.1849 -0.1127
 1661SOL    HW1 5292   1.665   0.354   1.381 -0.7043 -0.6890 -0.8945
 1661SOL    HW2 5293   1.548   0.418   1.310 -0.5000  2.3822  1.4197
 1662SOL     OW 5294   2.886   0.327   0.646 -0.0081  0.9457 -0.4548
 1662SOL    HW1 5295   2.791   0.335   0.634 -0.0837  1.3479  0.3941
 1662SOL    HW2 5296   2.902   0.361   0.734  0.5772 -1.5828  0.4552
 1663SOL     OW 5297   1.614   1.024   1.023  0.7141 -0.0600  0.2272
 1663SOL    HW1 5298   1.518   1.025   1.019  0.6341  0.6599  1.9339
 1663SOL    HW2 5299   1.640   0.976   0.945 -1.0501 -0.4423 -0.1595
 1664SOL     OW 5300   1.592   2.004   1.825  0.0737  0.5031  0.5877
 1664SOL    HW1 5301   1.658   2.033   1.763  1.4493 -0.3713  1.6075
 1664SOL    HW2 5302   1.639   1.998   1.909 -1.5730  1.0059  1.5724
 1665SOL     OW 5303   2.515   0.173   0.994  0.5364  0.7840 -0.1161
 1665SOL    HW1 5304   2.521   0.078   0.982 -1.3609  0.7689 -0.9794
 1665SOL    HW2 5305   2.536   0.187   1.087  0.1870 -0.5405  0.1656
 1666SOL     OW 5306   3.364   0.958   2.286 -0.1950  0.2541 -0.0469
 1666SOL    HW1 5307   3.324   0.988   2.368  0.0464  0.4195  0.0126
 1666SOL    HW2 5308   3.312   1.000   2.217 -0.1235  0.4703  0.0297
 1667SOL     OW 5309   3.222   0.696   0.275  0.3408  0.0849  0.0036
 1667SOL    HW1 5310   3.250   0.610   0.243  1.2365  0.5242 -0.4191
 1667SOL    HW2 5311   3.143   0.678   0.326  1.0988 -1.1211  0.7801
 1668SOL     OW 5312   2.168   0.694   0.380 -0.3283 -0.5152  0.3791
 1668SOL    HW1 5313   2.189   0.697   0.287  1.8165 -0.1899  0.8688
 1668SOL    HW2 5314   2.245   0.655   0.422 -0.9810 -0.0101  2.1038
 1669SOL     OW 5315   2.801   2.280   0.493  0.2385  0.0337 -0.4005
 1669SOL    HW1 5316   2.777   2.192   0.520 -0.1322  0.4733  0.7182
 1669SOL    HW2 5317   2.824   2.271   0.400  0.5806 -1.3030 -0.2006
 1670SOL     OW 5318   2.552   1.809   0.746  0.1741  0.0397 -0.1856
 1670SOL    HW1 5319   2.465   1.771   0.758  0.2034  0.0149 -0.0517
 1670SOL    HW2 5320   2.572   1.796   0.654 -0.3189  0.7958 -0.4063
 1671SOL     OW 5321   3.155   0.996   0.348 -0.1559  0.1450 -0.0079
 1671SOL    HW1 5322   3.243   0.973   0.317  0.1237  0.8017  0.2752
 1671SOL    HW2 5323   3.127   1.065   0.287 -1.8233 -2.3283 -2.1324
 1672SOL     OW 5324   2.471   1.924   1.689 -0.1228  0.7347 -0.0387
 1672SOL    HW1 5325   2.481   1.955   1.599  2.2183  1.5931  0.4848
 1672SOL    HW2 5326   2.479   2.003   1.743 -0.7501  0.1206  0.9660
 1673SOL     OW 5327   1.051   1.788   0.455 -0.3240 -0.3062 -0.8443
 1673SOL    HW1 5328   1.090   1.781   0.542  0.4290 -1.1340 -1.2381
 1673SOL    HW2 5329   1.124   1.808   0.397 -0.8419  0.3639 -1.2717
 1674SOL     OW 5330   2.758   0.697   0.885 -0.1133 -0.5076  0.2279
 1674SOL    HW1 5331   2.752   0.627   0.951 -0.7040  0.3006  1.0369
 1674SOL    HW2 5332   2.783   0.775   0.935 -0.1868  0.0230 -0.5620
 1675SOL     OW 5333   3.012   1.279   1.282  0.0117 -0.5641  0.1922
 1675SOL    HW1 5334   2.937   1.266   1.224  0.3881 -0.4919 -0.3235
 1675SOL    HW2 5335   3.010   1.204   1.341  1.0486 -1.9957 -1.5307
 1676SOL     OW 5336   2.756   2.020   0.579 -0.7447 -0.2406 -0.3098
 1676SOL    HW1 5337   2.803   1.946   0.617 -1.6529 -0.3192  0.6593
 1676SOL    HW2 5338   2.762   2.006   0.484 -0.7269 -1.4208 -0.1326
 1677SOL     OW 5339   1.407   0.066   1.828 -0.2819  0.1423 -0.0731
 1677SOL    HW1 5340   1.420  -0.020   1.869 -1.5259  0.6488  1.4155
 1677SOL    HW2 5341   1.495   0.100   1.815  0.1519 -0.3805  1.4618
 1678SOL     OW 5342   2.881   0.907   4.807 -0.6950 -0.6447 -0.0601
 1678SOL    HW1 5343   2.945   0.965   4.766 -0.2581  0.3664  1.9820
 1678SOL    HW2 5344   2.798   0.926   4.762 -0.1240  0.0744 -0.8021
 1679SOL     OW 5345   2.443   1.977   5.050 -0.2724 -0.0269 -0.7113
 1679SOL    HW1 5346   2.490   1.928   5.117  0.0950  0.4847 -0.5906
 1679SOL    HW2 5347   2.504   1.981   4.976 -1.1060 -1.5757 -1.5116
 1680SOL     OW 5348   3.187   4.757   0.788  0.2134  0.2704  0.0539
 1680SOL    HW1 5349   3.125   4.822   0.756 -0.9079  0.6142  2.7488
 1680SOL    HW2 5350   3.256   4.808   0.831 -0.4795 -0.2425  1.8450
 1681SOL     OW 5351   2.357   1.542   0.053 -0.5216  0.5374 -0.0765
 1681SOL    HW1 5352   2.336   1.607   0.121 -0.1997  0.5848 -0.0212
 1681SOL    HW2 5353   2.365   1.460   0.100  1.5970  0.8993  0.2239
 1682SOL     OW 5354   2.788   2.024   0.970 -0.0619  0.3506 -0.0061
 1682SOL    HW1 5355   2.747   2.072   0.898  1.6514  1.4223 -0.3038
 1682SOL    HW2 5356   2.787   1.933   0.941  0.0269  0.6875 -1.1261
 1683SOL     OW 5357   3.055   0.555   5.027 -0.9277  0.4204  0.4189
 1683SOL    HW1 5358   3.142   0.594   5.028 -0.8268  0.1978  0.3497
 1683SOL    HW2 5359   3.032   0.552   4.934 -0.7031 -0.2015  0.3830
 1684SOL     OW 5360   2.895   0.338   1.462  0.3627 -0.1106 -0.5752
 1684SOL    HW1 5361   2.982   0.300   1.464  0.1625 -0.5887 -1.0194
 1684SOL    HW2 5362   2.883   0.368   1.372 -0.3442 -1.0048 -0.7770
 1685SOL     OW 5363   3.044   4.625   0.527  0.5701 -0.0603  0.4019
 1685SOL    HW1 5364   2.971   4.592   0.580  0.7298 -0.6593  0.2564
 1685SOL    HW2 5365   3.118   4.624   0.587  0.7374 -0.6777  0.1911
 1686SOL     OW 5366   1.870   0.305   1.749 -0.6767  0.3796 -0.2552
 1686SOL    HW1 5367   1.914   0.226   1.717  0.1566  0.5678  0.3966
 1686SOL    HW2 5368   1.925   0.377   1.717  0.4700  0.5556  1.9882
 1687SOL     OW 5369   2.401   1.910   0.414 -0.0912  1.1155 -0.3889
 1687SOL    HW1 5370   2.461   1.843   0.445  1.9625  2.0065 -2.2728
 1687SOL    HW2 5371   2.344   1.865   0.352 -0.3468  0.6042  0.2107
 1688SOL     OW 5372   2.222   0.441   1.893  0.1278 -0.3349  0.2712
 1688SOL    HW1 5373   2.292   0.491   1.852  0.1881 -0.9343 -0.3586
 1688SOL    HW2 5374   2.159   0.424   1.823 -0.4703 -0.1181  0.7485
 1689SOL     OW 5375   2.169   1.899   0.619 -0.2941 -0.4037 -0.1965
 1689SOL    HW1 5376   2.222   1.891   0.540  0.6165 -0.4229  0.4117
 1689SOL    HW2 5377   2.218   1.851   0.686 -0.8538 -0.0330  0.4860
 1690SOL     OW 5378   1.895   0.681   0.825  0.1439  0.4785  0.7236
 1690SOL    HW1 5379   1.868   0.650   0.739  0.8594  1.5830  0.0931
 1690SOL    HW2 5380   1.819   0.728   0.859 -0.0264  0.3235  0.5537
 1691SOL     OW 5381   2.291   0.013   0.262  0.0769  0.2508  0.2111
 1691SOL    HW1 5382   2.363  -0.045   0.239  1.7260  0.9006  3.4949
 1691SOL    HW2 5383   2.330   0.081   0.316 -2.7692  1.2835  1.0893
 1692SOL     OW 5384   2.893   0.911   0.200 -0.2366 -0.4312 -0.0340
 1692SOL    HW1 5385   2.970   0.897   0.254  0.0343  2.8609  0.5531
 1692SOL    HW2 5386   2.920   0.889   0.111  0.4658 -2.1631  0.6093
 1693SOL     OW 5387   2.401   4.715   0.846  0.5181  0.1515  0.4279
 1693SOL    HW1 5388   2.324   4.772   0.850  0.1165 -0.3763  0.3281
 1693SOL    HW2 5389   2.411   4.683   0.936  0.2588 -0.2510  0.3150
 1694SOL     OW 5390   2.722   4.236   5.046  0.2019 -0.1020  0.2656
 1694SOL    HW1 5391   2.816   4.218   5.059  0.1435 -0.9786 -0.4682
 1694SOL    HW2 5392   2.679   4.157   5.081 -0.3054  0.6082  1.2671
 1695SOL     OW 5393   2.964   0.061   0.889  0.0239  0.2156 -0.3039
 1695SOL    HW1 5394   3.041   0.034   0.939  0.0977 -0.9494 -1.0498
 1695SOL    HW2 5395   2.992   0.061   0.798  0.0135  2.7860 -0.3558
 1696SOL     OW 5396   3.066   1.279   0.581  0.0330 -0.4232  0.1537
 1696SOL    HW1 5397   3.122   1.309   0.652  1.1458 -1.4319 -0.2649
 1696SOL    HW2 5398   2.991   1.338   0.581  1.3362  1.2419  0.4379
 1697SOL     OW 5399   2.142   1.023   0.770  0.1058 -0.0377  0.0116
 1697SOL    HW1 5400   2.056   1.005   0.733 -0.0279 -0.4814  0.5454
 1697SOL    HW2 5401   2.203   1.005   0.699  0.0078 -2.8231  0.5886
 1698SOL     OW 5402   2.620   1.719   0.482 -0.5920  0.3823 -0.4008
 1698SOL    HW1 5403   2.579   1.637   0.454  0.4034 -0.6919  1.2186
 1698SOL    HW2 5404   2.701   1.724   0.432 -0.8447  0.5886 -0.7934
 1699SOL     OW 5405   2.324   4.108   0.227 -0.1517 -0.7708 -0.3899
 1699SOL    HW1 5406   2.361   4.195   0.211 -3.0248  0.3546 -1.1692
 1699SOL    HW2 5407   2.377   4.073   0.298  0.8630  1.7364  0.1664
 1700SOL     OW 5408   1.841   0.784   1.874 -0.2469 -0.7440  1.0893
 1700SOL    HW1 5409   1.910   0.755   1.933 -0.0749  0.5052  1.5164
 1700SOL    HW2 5410   1.883   0.850   1.818 -0.9138 -0.4576  0.9159
 1701SOL     OW 5411   1.111   0.566   2.605 -0.7301  0.8861 -0.4096
 1701SOL    HW1 5412   1.108   0.656   2.637 -3.5376  0.9701 -0.7781
 1701SOL    HW2 5413   1.079   0.514   2.679  1.7929  0.0532  0.1421
 1702SOL     OW 5414   3.344   3.800   0.964  0.4198 -0.0194  0.0493
 1702SOL    HW1 5415   3.358   3.866   1.032  0.9866 -1.0291  0.9174
 1702SOL    HW2 5416   3.259   3.824   0.926 -0.3832 -0.0049  1.7714
 1703SOL     OW 5417   3.345   4.648   1.257  0.9453  0.5170  0.2746
 1703SOL    HW1 5418   3.251   4.648   1.243  1.0680 -1.8418 -0.7118
 1703SOL    HW2 5419   3.355   4.633   1.351  0.3392  1.0258  0.4207
 1704SOL     OW 5420   3.006   1.101   0.897  0.0438  0.1383  0.1846
 1704SOL    HW1 5421   3.050   1.103   0.812 -1.1761 -0.6856 -0.4894
 1704SOL    HW2 5422   3.071   1.064   0.957  0.4743 -0.4972 -0.6638
 1705SOL     OW 5423   3.158   5.059   1.008  0.4161  0.4982 -0.2955
 1705SOL    HW1 5424   3.231   5.071   1.069 -0.4336  0.7351  0.6924
 1705SOL    HW2 5425   3.099   4.998   1.053 -0.7559  1.5422 -0.4106
 1706SOL     OW 5426   3.080   0.780   1.304 -0.0217  0.1871  0.5394
 1706SOL    HW1 5427   3.129   0.859   1.324 -0.8409  1.8473 -3.4521
 1706SOL    HW2 5428   2.988   0.806   1.313 -0.2914 -1.3701  2.6763
 1707SOL     OW 5429   2.300   1.114   4.983 -0.2923 -0.1034  0.0805
 1707SOL    HW1 5430   2.318   1.102   5.076 -4.0122 -0.6788  0.7915
 1707SOL    HW2 5431   2.309   1.208   4.968 -0.4202  0.0934  1.2023
 1708SOL     OW 5432   3.323   1.485   1.138  0.1683  0.1781  0.4385
 1708SOL    HW1 5433   3.233   1.480   1.107 -0.0084  0.1575  0.9440
 1708SOL    HW2 5434   3.370   1.416   1.091 -0.3669 -0.6601  1.1247
 1709SOL     OW 5435   3.368   5.066   4.578 -0.2812  0.5216  0.1388
 1709SOL    HW1 5436   3.394   5.092   4.490 -0.5965 -0.7723 -0.3416
 1709SOL    HW2 5437   3.343   4.974   4.570 -0.4637  0.4356  1.5460
 1710SOL     OW 5438   3.103   0.228   4.925 -0.1710  0.0265  0.3961
 1710SOL    HW1 5439   3.116   0.145   4.970 -2.0549 -0.2651  0.4458
 1710SOL    HW2 5440   3.191   0.257   4.902  0.4651 -2.2978 -0.2175
 1711SOL     OW 5441   3.510   1.294   1.462 -0.2135 -0.4004  0.2422
 1711SOL    HW1 5442   3.438   1.257   1.513 -1.6545  0.5902 -1.0307
 1711SOL    HW2 5443   3.526   1.380   1.501 -1.0555  0.1958 -0.6932
 1712SOL     OW 5444   2.284   1.683   0.745  0.1037  0.8002  0.6236
 1712SOL    HW1 5445   2.347   1.611   0.738 -0.0613  0.6159  1.0595
 1712SOL    HW2 5446   2.200   1.640   0.755 -0.3047  1.0084 -1.5067
 1713SOL     OW 5447   3.315   1.860   1.599 -0.0369  0.0026  0.0219
 1713SOL    HW1 5448   3.326   1.794   1.531 -3.0703  0.9052 -1.4072
 1713SOL    HW2 5449   3.244   1.826   1.654 -1.3407  1.8395 -0.4886
 1714SOL     OW 5450   2.552   1.406   0.373 -0.5525 -0.1016  0.1899
 1714SOL    HW1 5451   2.521   1.347   0.305  0.5403  0.1806 -0.5608
 1714SOL    HW2 5452   2.481   1.409   0.437 -1.7468 -0.0523 -1.1347
 1715SOL     OW 5453   2.742   1.058   1.728  0.2583  0.6721 -0.6002
 1715SOL    HW1 5454   2.835   1.077   1.733 -0.0838  2.1422  0.6126
 1715SOL    HW2 5455   2.703   1.137   1.690 -0.3736 -0.3430 -2.1135
 1716SOL     OW 5456   2.378   0.483   1.147 -0.2191  0.0964  0.4814
 1716SOL    HW1 5457   2.464   0.491   1.107 -0.1943 -0.7401  0.3555
 1716SOL    HW2 5458   2.319   0.527   1.085  0.1746  1.1067  0.8112
 1717SOL     OW 5459   2.812   0.914   1.286 -0.5632 -0.1599  0.2502
 1717SOL    HW1 5460   2.764   0.895   1.366 -0.0518 -0.1006  0.5739
 1717SOL    HW2 5461   2.890   0.961   1.315  0.5635 -1.7573 -0.0974
 1718SOL     OW 5462   1.525   0.973   5.001 -0.0893 -0.4303  0.2324
 1718SOL    HW1 5463   1.549   1.061   4.973 -0.5172 -0.0518  1.0378
 1718SOL    HW2 5464   1.605   0.921   4.987  0.3471  0.2145  0.3156
 1719SOL     OW 5465   1.838   0.727   2.412  0.5263  0.4299  0.2892
 1719SOL    HW1 5466   1.779   0.721   2.337 -0.7237  2.0291  1.1075
 1719SOL    HW2 5467   1.860   0.637   2.434 -1.1432 -0.1481 -0.4142
 1720SOL     OW 5468   2.583   5.049   1.372 -0.1002  0.0396 -0.2838
 1720SOL    HW1 5469   2.578   4.995   1.293 -1.6015 -1.2090  0.6468
 1720SOL    HW2 5470   2.595   5.138   1.339  0.4398 -0.5972 -1.8824
 1721SOL     OW 5471   1.944   1.244   1.256  0.2294 -0.4124  0.7602
 1721SOL    HW1 5472   1.862   1.211   1.222 -0.0939  1.1384 -0.0349
 1721SOL    HW2 5473   1.925   1.267   1.347 -0.1021 -0.4733  0.7068
 1722SOL     OW 5474   2.048   1.692   0.159 -0.3229 -0.0210  0.6833
 1722SOL    HW1 5475   1.993   1.650   0.225  0.0284 -1.1109  0.2955
 1722SOL    HW2 5476   2.043   1.786   0.179 -0.5995 -0.3044  1.9548
 1723SOL     OW 5477   2.070   0.749   2.014 -0.0923  0.3701 -0.2938
 1723SOL    HW1 5478   2.046   0.772   2.104  0.4522  1.1596 -0.3407
 1723SOL    HW2 5479   2.166   0.741   2.017 -0.1495 -0.4256 -0.6193
 1724SOL     OW 5480   2.470   1.445   0.739  0.0613  0.5115  0.3204
 1724SOL    HW1 5481   2.456   1.352   0.757 -0.9604  0.4149 -0.8804
 1724SOL    HW2 5482   2.547   1.468   0.791  2.1516 -1.7287 -1.6100
 1725SOL     OW 5483   3.417   1.644   0.543  0.4080  0.5671 -0.2115
 1725SOL    HW1 5484   3.511   1.629   0.535  0.9870  3.4783  0.7032
 1725SOL    HW2 5485   3.395   1.618   0.632  0.8784  2.4157  0.4583
 1726SOL     OW 5486   3.275   0.325   0.681  0.3603 -0.4180 -0.0324
 1726SOL    HW1 5487   3.303   0.291   0.597  0.7282  0.4563 -0.2703
 1726SOL    HW2 5488   3.330   0.402   0.696 -0.1737 -0.1596  0.6804
 1727SOL     OW 5489   2.207   2.126   0.879  0.2411  0.7409  0.3155
 1727SOL    HW1 5490   2.186   2.219   0.889 -0.4626  0.7878 -1.5280
 1727SOL    HW2 5491   2.135   2.091   0.826  0.3176 -0.9297  1.2859
 1728SOL     OW 5492   2.648   0.713   1.869  0.5000  0.2386  0.1339
 1728SOL    HW1 5493   2.583   0.681   1.806  0.4412  0.5223  0.0505
 1728SOL    HW2 5494   2.668   0.636   1.923 -1.9188  0.7583  1.8972
 1729SOL     OW 5495   3.231   0.459   1.595 -0.3377  0.2874 -0.5394
 1729SOL    HW1 5496   3.195   0.469   1.507 -0.2356  1.1229 -0.4898
 1729SOL    HW2 5497   3.326   0.452   1.582 -0.4248 -0.7920 -0.5866
 1730SOL     OW 5498   3.048   5.093   1.775 -0.5423  0.2742 -0.2451
 1730SOL    HW1 5499   3.090   5.149   1.709  1.3820 -0.2492  0.5090
 1730SOL    HW2 5500   3.077   5.005   1.753  0.8540  0.2006  1.8471
 1731SOL     OW 5501   1.994   0.551   1.693  0.1773 -0.1886  0.0740
 1731SOL    HW1 5502   2.025   0.642   1.699  2.8964 -1.0597  0.1226
 1731SOL    HW2 5503   1.953   0.545   1.607 -1.3669  1.4520  0.6562
 1732SOL     OW 5504   1.973   0.712   1.266  0.4289  0.1856 -0.5793
 1732SOL    HW1 5505   1.927   0.795   1.255  0.5269  0.0698 -1.8649
 1732SOL    HW2 5506   1.916   0.659   1.322  0.0125  0.8273 -0.3960
 1733SOL     OW 5507   2.947   0.343   0.920  0.0306 -0.3258  0.1146
 1733SOL    HW1 5508   2.949   0.250   0.897 -0.0572 -0.6355  1.3167
 1733SOL    HW2 5509   2.887   0.348   0.995  1.3921  0.4499  1.1680
 1734SOL     OW 5510   2.433   4.759   4.698  0.0223 -0.1222  0.2342
 1734SOL    HW1 5511   2.469   4.819   4.763 -0.8968  1.0837 -0.3528
 1734SOL    HW2 5512   2.411   4.814   4.623  2.4422 -1.7075 -1.7120
 1735SOL     OW 5513   1.685   4.776   1.531  0.0242  0.1160  0.3428
 1735SOL    HW1 5514   1.695   4.683   1.550  1.7293  0.0948 -0.5026
 1735SOL    HW2 5515   1.596   4.785   1.499 -0.3806 -1.1087  1.0876
 1736SOL     OW 5516   2.085   2.156   0.600  0.1262  0.0219 -0.2656
 1736SOL    HW1 5517   2.155   2.202   0.554 -0.7095  1.5575 -0.0621
 1736SOL    HW2 5518   2.112   2.065   0.602  1.4189  0.3715 -1.4736
 1737SOL     OW 5519   2.549   1.092   1.013  0.0398  0.5554  0.2430
 1737SOL    HW1 5520   2.495   1.035   1.068  0.9688  1.0704  1.7158
 1737SOL    HW2 5521   2.623   1.037   0.986  0.2545  0.6862  0.5710
 1738SOL     OW 5522   3.165   0.734   1.694 -0.1322 -0.1976  0.3600
 1738SOL    HW1 5523   3.253   0.700   1.708 -0.0285  0.5271  1.5704
 1738SOL    HW2 5524   3.129   0.743   1.783 -1.2815 -0.1287 -0.1115
 1739SOL     OW 5525   2.821   4.409   0.616  0.2628  0.8964 -0.4747
 1739SOL    HW1 5526   2.836   4.432   0.708  0.1234  0.0990 -0.2442
 1739SOL    HW2 5527   2.749   4.466   0.589 -2.2156 -1.3624  1.0023
 1740SOL     OW 5528   3.511   0.424   0.006  0.2245  0.1048 -0.2819
 1740SOL    HW1 5529   3.454   0.426  -0.070  0.7119  0.3111 -0.6413
 1740SOL    HW2 5530   3.454   0.395   0.078  0.2211 -2.1235 -1.1335
 1741SOL     OW 5531   2.137   0.718   0.715 -0.1567 -0.2692  0.3119
 1741SOL    HW1 5532   2.121   0.702   0.622 -1.5964  0.7445  0.3730
 1741SOL    HW2 5533   2.050   0.727   0.753  0.4205 -0.8259  1.7986
 1742SOL     OW 5534   2.781   1.899   1.767 -0.3216  0.7197 -0.2334
 1742SOL    HW1 5535   2.732   1.826   1.807  0.2849  1.4985  2.0216
 1742SOL    HW2 5536   2.785   1.965   1.836  2.8809  1.1557 -0.7453
 1743SOL     OW 5537   2.874   1.515   1.878 -0.3648 -0.3361  0.1812
 1743SOL    HW1 5538   2.831   1.479   1.956 -0.3051  1.8084  1.2632
 1743SOL    HW2 5539   2.900   1.604   1.905  1.1605 -0.1742 -1.7537
 1744SOL     OW 5540   1.946   1.027   1.740  0.3839 -0.9300  0.3295
 1744SOL    HW1 5541   1.900   1.109   1.720 -0.1226 -2.1418 -3.7801
 1744SOL    HW2 5542   2.010   1.052   1.807 -1.5504  2.2459  1.1073
 1745SOL     OW 5543   2.985   4.806   4.645 -0.1392 -0.0622  0.2380
 1745SOL    HW1 5544   2.969   4.871   4.576  0.2687 -0.1842  0.0252
 1745SOL    HW2 5545   2.961   4.851   4.726  2.3991  1.2226  0.3467
 1746SOL     OW 5546   2.261   4.628   4.886 -0.0349  0.1010 -0.0748
 1746SOL    HW1 5547   2.252   4.702   4.946 -1.3153  0.1924 -0.3681
 1746SOL    HW2 5548   2.316   4.661   4.815 -0.9689  0.9097 -0.4250
 1747SOL     OW 5549   2.092   1.478   5.110  0.4388  0.4074  0.2687
 1747SOL    HW1 5550   2.182   1.501   5.134  0.3691  0.6903  0.2619
 1747SOL    HW2 5551   2.039   1.547   5.148  0.1623 -0.1141  0.8314
 1748SOL     OW 5552   1.339   1.046   0.971 -0.1104 -0.0947  0.2861
 1748SOL    HW1 5553   1.296   1.123   0.933 -2.1182 -0.9118  0.8026
 1748SOL    HW2 5554   1.275   1.012   1.033  1.8826 -0.5753  2.1130
 1749SOL     OW 5555   2.321   0.923   0.555 -0.4561  0.1090 -0.5592
 1749SOL    HW1 5556   2.277   0.840   0.541 -0.7592  0.1758 -0.0415
 1749SOL    HW2 5557   2.414   0.904   0.544 -0.5774 -0.1413 -1.1543
 1750SOL     OW 5558   2.575   0.751   1.366  0.2294  0.6979  0.1656
 1750SOL    HW1 5559   2.504   0.705   1.410  1.1856 -1.8307 -0.8679
 1750SOL    HW2 5560   2.624   0.794   1.436 -1.3082  1.0654  1.0350
 1751SOL     OW 5561   2.150   0.380   2.134  0.6090  0.5617  0.0578
 1751SOL    HW1 5562   2.072   0.325   2.119  1.9389 -1.6694  1.0365
 1751SOL    HW2 5563   2.183   0.399   2.047 -0.0983  0.1103 -0.3179
 1752SOL     OW 5564   1.601   2.013   1.002 -0.1339 -0.2589 -0.3770
 1752SOL    HW1 5565   1.563   1.937   1.047  0.7338 -0.2574  0.3891
 1752SOL    HW2 5566   1.566   2.089   1.049  1.8581 -0.2849  1.2513
 1753SOL     OW 5567   2.309   2.488   0.337  0.1976  0.0478  0.7476
 1753SOL    HW1 5568   2.240   2.551   0.317 -1.1320 -1.2958  1.0029
 1753SOL    HW2 5569   2.322   2.440   0.255 -0.7376 -1.1653  1.2887
 1754SOL     OW 5570   2.427   1.345   1.094 -0.5473  0.4804  0.8350
 1754SOL    HW1 5571   2.470   1.282   1.036 -2.9942  0.5324 -1.1119
 1754SOL    HW2 5572   2.336   1.346   1.065 -1.5745  1.4436  3.9104
 1755SOL     OW 5573   1.324   0.006   1.188  0.1262  0.1511 -0.5450
 1755SOL    HW1 5574   1.278  -0.013   1.270  1.4620  2.2261  0.7446
 1755SOL    HW2 5575   1.342  -0.079   1.150 -2.4912 -0.7748  0.2107
 1756SOL     OW 5576   2.359   0.812   1.938  0.0333  0.2402  0.2023
 1756SOL    HW1 5577   2.410   0.755   1.996  0.0765 -0.6904 -0.7415
 1756SOL    HW2 5578   2.419   0.834   1.867  0.4612  2.5704  1.2103
 1757SOL     OW 5579   3.236   0.917   1.512  0.4863  0.2307  0.4940
 1757SOL    HW1 5580   3.328   0.892   1.505  1.0222  1.4719  2.7575
 1757SOL    HW2 5581   3.197   0.851   1.571 -0.3420 -0.8787 -1.2349
 1758SOL     OW 5582   2.935   0.060   5.129  0.6014 -0.0257 -1.1025
 1758SOL    HW1 5583   2.901   0.134   5.077  0.8892 -0.1990 -1.5419
 1758SOL    HW2 5584   3.009   0.097   5.177 -0.4048  0.4380  0.1167
 1759SOL     OW 5585   2.802   1.459   1.603  0.1049 -0.2098  0.2800
 1759SOL    HW1 5586   2.889   1.428   1.578  0.6355  1.9518 -0.7579
 1759SOL    HW2 5587   2.801   1.455   1.699  1.7102  0.5744  0.3542
 1760SOL     OW 5588   2.971   1.826   1.548 -0.3111 -0.6243  0.1723
 1760SOL    HW1 5589   2.951   1.851   1.458 -0.2818  2.1925  0.8788
 1760SOL    HW2 5590   2.894   1.853   1.598 -0.2023 -1.8839  1.0347
 1761SOL     OW 5591   1.665   5.011   1.291  1.0780 -0.8468  0.3727
 1761SOL    HW1 5592   1.712   5.094   1.282  1.2589 -0.9939 -0.0481
 1761SOL    HW2 5593   1.599   5.028   1.358  1.6534 -0.5998  0.8873
 1762SOL     OW 5594   2.429   1.972   0.945 -0.2163  0.7985 -0.0109
 1762SOL    HW1 5595   2.368   2.043   0.923 -0.3249  0.9116  0.6430
 1762SOL    HW2 5596   2.466   1.946   0.861 -1.8827  0.0751 -0.5426
 1763SOL     OW 5597   2.241   4.748   0.169 -0.5658  0.4315  0.4447
 1763SOL    HW1 5598   2.293   4.710   0.240  0.9429 -0.4220 -1.1004
 1763SOL    HW2 5599   2.174   4.683   0.150 -1.6674  1.1356  1.8068
 1764SOL     OW 5600   1.581   1.496   1.295 -0.2790 -0.4558  0.2597
 1764SOL    HW1 5601   1.602   1.446   1.374 -2.2273 -1.3840  0.2036
 1764SOL    HW2 5602   1.529   1.570   1.326 -0.1938 -0.2666 -0.0450
 1765SOL     OW 5603   2.887   1.810   0.692  0.1020  0.1670  0.3671
 1765SOL    HW1 5604   2.948   1.876   0.725  0.7500 -0.4092  0.3292
 1765SOL    HW2 5605   2.848   1.771   0.770 -1.1884  1.4301  0.3696
 1766SOL     OW 5606   3.664   0.033   4.934 -0.1412 -0.5249 -0.4700
 1766SOL    HW1 5607   3.724   0.040   4.860 -0.7045  0.8504 -0.8012
 1766SOL    HW2 5608   3.703   0.086   5.003 -0.4179 -0.5380 -0.3022
 1767SOL     OW 5609   3.376   1.586   0.804 -0.6606 -0.4218 -0.7562
 1767SOL    HW1 5610   3.318   1.644   0.855 -0.7540 -0.7620 -0.4741
 1767SOL    HW2 5611   3.340   1.499   0.817 -0.0401 -0.6463 -0.5146
 1768SOL     OW 5612   2.805   1.634   1.274 -0.2742  0.5413  0.1486
 1768SOL    HW1 5613   2.724   1.613   1.228  0.9254  0.6690 -2.0626
 1768SOL    HW2 5614   2.811   1.567   1.343 -1.4102 -0.4615 -0.6991
 1769SOL     OW 5615   2.217   0.893   1.302 -0.0007  0.5867  0.5403
 1769SOL    HW1 5616   2.140   0.855   1.260  0.6629 -1.1639  0.8963
 1769SOL    HW2 5617   2.279   0.908   1.230  0.0240  0.2993  0.5019
 1770SOL     OW 5618   2.473   1.258   1.373 -0.1360 -0.7205  0.5492
 1770SOL    HW1 5619   2.452   1.232   1.283  0.5573  0.0599  0.1580
 1770SOL    HW2 5620   2.425   1.340   1.386  0.2260 -0.5356  0.6997
 1771SOL     OW 5621   2.994   4.852   0.361 -0.1731  0.7837 -0.2905
 1771SOL    HW1 5622   3.022   4.764   0.387 -0.5156  0.6044 -0.5319
 1771SOL    HW2 5623   2.996   4.851   0.265  1.4538  1.5605 -0.2882
 1772SOL     OW 5624   3.292   0.295   0.969 -0.2846 -0.7359  0.0704
 1772SOL    HW1 5625   3.358   0.231   0.997  0.9850  0.4392 -0.1722
 1772SOL    HW2 5626   3.290   0.287   0.873  1.1839  0.7949 -0.1220
 1773SOL     OW 5627   2.769   1.728   0.914 -0.2256 -0.0010  0.5991
 1773SOL    HW1 5628   2.748   1.656   0.973 -0.2623 -2.5939 -2.5058
 1773SOL    HW2 5629   2.688   1.744   0.865  0.0557  1.5587  0.5941
 1774SOL     OW 5630   1.794   1.275   1.750 -0.8578  0.4665 -0.4021
 1774SOL    HW1 5631   1.819   1.333   1.678  1.5221  1.8171  1.4212
 1774SOL    HW2 5632   1.826   1.320   1.829 -0.5552 -2.4801  1.2151
 1775SOL     OW 5633   2.977   4.898   0.667  0.3142  0.4243 -0.4322
 1775SOL    HW1 5634   2.940   4.986   0.679  0.0858  0.4609 -1.3879
 1775SOL    HW2 5635   2.955   4.875   0.577  2.3126  0.2813 -0.8956
 1776SOL     OW 5636   2.538   1.688   1.485 -0.0735 -0.5635 -0.0589
 1776SOL    HW1 5637   2.545   1.755   1.553 -0.1252 -0.4508 -0.1630
 1776SOL    HW2 5638   2.562   1.734   1.404  0.3536 -0.7888 -0.0622
 1777SOL     OW 5639   2.333   1.430   0.516  0.1851 -0.7267 -0.6736
 1777SOL    HW1 5640   2.390   1.449   0.591  0.6102 -0.5128 -1.0520
 1777SOL    HW2 5641   2.245   1.453   0.547  0.4992  0.4127 -0.6096
 1778SOL     OW 5642   2.333   2.020   1.196  0.2766 -0.0715  0.4220
 1778SOL    HW1 5643   2.389   2.006   1.119 -0.4148 -0.7354  0.0294
 1778SOL    HW2 5644   2.274   1.945   1.196 -0.9802  0.8955  0.5106
 1779SOL     OW 5645   3.345   0.429   0.244  0.2955 -0.2134  0.0643
 1779SOL    HW1 5646   3.420   0.471   0.285  0.6458 -0.1435 -0.6284
 1779SOL    HW2 5647   3.340   0.342   0.283  1.1313 -0.4521 -0.3527
 1780SOL     OW 5648   1.931   1.033   0.419 -0.2853  0.5172  0.1523
 1780SOL    HW1 5649   1.883   1.109   0.452  0.7738  1.4877 -0.5214
 1780SOL    HW2 5650   1.878   1.002   0.346 -0.6413  0.6883  0.3328
 1781SOL     OW 5651   2.416   0.585   0.507  0.7480  0.2683  0.7105
 1781SOL    HW1 5652   2.488   0.560   0.449  1.0801  0.2677  1.1157
 1781SOL    HW2 5653   2.459   0.607   0.590  0.1236 -1.4197  1.4974
 1782SOL     OW 5654   1.592   1.094   0.716  0.0934  0.0328 -0.2773
 1782SOL    HW1 5655   1.523   1.102   0.650  0.9712 -0.0762 -1.2298
 1782SOL    HW2 5656   1.579   1.169   0.774  0.1048  0.8555 -1.3358
 1783SOL     OW 5657   2.830   0.085   4.694  0.4278  0.2737 -0.2840
 1783SOL    HW1 5658   2.911   0.072   4.644 -0.0600 -1.4842 -0.6535
 1783SOL    HW2 5659   2.766   0.029   4.650 -0.4472 -0.0025  1.3072
 1784SOL     OW 5660   2.786   0.927   1.021 -0.1066 -0.1672 -0.0826
 1784SOL    HW1 5661   2.794   0.932   1.116  1.1974  2.2318 -0.2971
 1784SOL    HW2 5662   2.864   0.971   0.988 -1.4625  0.6658 -2.2610
 1785SOL     OW 5663   2.443   1.387   2.206 -0.1452  0.0768 -0.4756
 1785SOL    HW1 5664   2.384   1.457   2.235  1.4208  3.3943 -4.7593
 1785SOL    HW2 5665   2.384   1.316   2.179 -1.8427  0.5867  1.7067
 1786SOL     OW 5666   3.335   0.748   0.555 -0.4252  0.7018 -0.1921
 1786SOL    HW1 5667   3.392   0.822   0.578  0.8504 -0.1884 -0.4327
 1786SOL    HW2 5668   3.281   0.781   0.483  1.0852  0.9806 -1.2227
 1787SOL     OW 5669   2.459   0.210   0.406 -0.2779  0.4914 -0.2071
 1787SOL    HW1 5670   2.456   0.266   0.484  0.9086  0.3758 -0.0632
 1787SOL    HW2 5671   2.499   0.264   0.339  2.0633 -0.5467  0.2832
 1788SOL     OW 5672   1.120   0.997   1.159 -0.3831  0.1042  0.2544
 1788SOL    HW1 5673   1.102   0.925   1.220  2.2295 -0.5498  0.3298
 1788SOL    HW2 5674   1.080   0.969   1.076 -1.4352 -0.3328  0.8937
 1789SOL     OW 5675   1.766   1.237   0.488 -0.0994  0.0367  0.0145
 1789SOL    HW1 5676   1.671   1.227   0.489  0.0141 -1.1405  0.3149
 1789SOL    HW2 5677   1.784   1.301   0.557 -0.5282 -1.3850  1.5053
 1790SOL     OW 5678   3.091   0.220   1.169  0.3442  0.2706 -0.0187
 1790SOL    HW1 5679   3.125   0.246   1.084  0.3992 -0.7236 -0.3106
 1790SOL    HW2 5680   3.166   0.227   1.228  0.3046  0.9613 -0.0459
 1791SOL     OW 5681   1.511   1.171   0.432  0.2889 -0.9357  0.0989
 1791SOL    HW1 5682   1.481   1.128   0.352 -0.1963 -0.7749  0.1888
 1791SOL    HW2 5683   1.430   1.194   0.479  0.5332  0.0880  0.0445
 1792SOL     OW 5684   2.278   0.703   1.500 -0.3212  0.5029 -0.0211
 1792SOL    HW1 5685   2.258   0.766   1.430 -0.4664  0.5012  0.0183
 1792SOL    HW2 5686   2.266   0.753   1.581 -0.3565  0.4460  0.0085
 1793SOL     OW 5687   1.952   0.315   1.425  0.2835 -0.5117 -0.2296
 1793SOL    HW1 5688   2.026   0.290   1.480 -0.8964 -1.4772  0.9603
 1793SOL    HW2 5689   1.928   0.403   1.455  0.1024 -0.7424  0.3076
 1794SOL     OW 5690   2.493   4.943   4.894  0.0770 -0.7043  0.7559
 1794SOL    HW1 5691   2.426   4.909   4.954  0.1699 -1.3410  0.5097
 1794SOL    HW2 5692   2.541   5.007   4.946 -2.1784  1.4741  0.2339
 1795SOL     OW 5693   2.282   1.657   0.299 -0.4479  0.5233 -0.5251
 1795SOL    HW1 5694   2.199   1.652   0.252  0.1893  0.2927 -1.6197
 1795SOL    HW2 5695   2.293   1.570   0.338 -0.0120  0.0901 -1.5933
 1796SOL     OW 5696   1.832   4.491   0.345 -0.3560  0.8639 -0.2991
 1796SOL    HW1 5697   1.850   4.573   0.392  2.1581 -0.1995  0.7014
 1796SOL    HW2 5698   1.786   4.436   0.409 -0.4744  0.8578 -0.3894
 1797SOL     OW 5699   2.597   0.356   0.763  0.3233 -0.7774 -0.3405
 1797SOL    HW1 5700   2.523   0.406   0.730 -0.1107 -1.4653 -0.4131
 1797SOL    HW2 5701   2.595   0.371   0.858  1.3866  0.9438 -0.5613
 1798SOL     OW 5702   2.444   0.900   1.169 -0.3444 -0.1127  0.1149
 1798SOL    HW1 5703   2.429   0.841   1.095  3.7428  0.3799 -1.2596
 1798SOL    HW2 5704   2.506   0.853   1.224 -0.4968  1.0691  1.3245
 1799SOL     OW 5705   2.804   0.788   0.637 -0.3225  0.0405 -0.0800
 1799SOL    HW1 5706   2.871   0.855   0.653  1.3715 -0.9817 -2.5956
 1799SOL    HW2 5707   2.821   0.721   0.704  0.9124  0.0082 -0.4015
 1800SOL     OW 5708   2.380   0.440   2.281  0.3219 -0.7834  0.4202
 1800SOL    HW1 5709   2.293   0.429   2.243  0.4151  2.0680 -0.7058
 1800SOL    HW2 5710   2.365   0.435   2.376 -0.4738 -4.0711  0.1717
 1801SOL     OW 5711   3.778   1.551   1.621 -0.2060  0.3253 -0.3752
 1801SOL    HW1 5712   3.687   1.545   1.649  0.2857 -2.1297  0.8588
 1801SOL    HW2 5713   3.778   1.518   1.532 -0.4812  0.0029 -0.2581
 1802SOL     OW 5714   2.168   1.619   1.465  0.1046  0.2204 -0.1033
 1802SOL    HW1 5715   2.226   1.548   1.494  0.1834  0.1443 -0.4534
 1802SOL    HW2 5716   2.170   1.681   1.538  0.2744  0.0091  0.0766
 1803SOL     OW 5717   3.980   1.141   1.277  0.0949  0.1832  0.0075
 1803SOL    HW1 5718   3.893   1.173   1.299  0.0822 -0.0196  0.2453
 1803SOL    HW2 5719   3.971   1.046   1.271  0.2809  0.1680 -0.0538
 1804SOL     OW 5720   3.417   4.696   0.038 -0.2525  0.2120  0.4177
 1804SOL    HW1 5721   3.390   4.605   0.027  0.9261 -0.0143 -0.6764
 1804SOL    HW2 5722   3.510   4.692   0.060  0.0355  1.1819 -0.5521
 1805SOL     OW 5723   2.070   1.025   1.053 -0.2370  0.4295 -0.3774
 1805SOL    HW1 5724   2.126   1.099   1.078  0.6999 -0.0791 -0.9369
 1805SOL    HW2 5725   2.097   1.004   0.963 -0.4632 -0.6205 -0.2075
 1806SOL     OW 5726   2.333   0.170   1.901  0.0139  0.6266 -0.1849
 1806SOL    HW1 5727   2.254   0.117   1.907  0.7220 -0.2794  1.7268
 1806SOL    HW2 5728   2.301   0.260   1.893 -1.2192  0.2674  0.5342
 1807SOL     OW 5729   3.656   1.006   0.917  0.3767 -0.4188  0.0186
 1807SOL    HW1 5730   3.649   0.920   0.957  1.6397 -0.0980  0.9581
 1807SOL    HW2 5731   3.744   1.037   0.940 -0.0737  1.1408 -0.2580
 1808SOL     OW 5732   2.945   0.821   5.075  0.3979  0.3075  0.4899
 1808SOL    HW1 5733   2.947   0.843   4.981 -0.5154  0.2967  0.4698
 1808SOL    HW2 5734   2.998   0.742   5.082 -0.5144 -0.3806 -0.2036
 1809SOL     OW 5735   2.111   3.648   1.295  0.1382  0.3810  0.7551
 1809SOL    HW1 5736   2.028   3.685   1.325  0.4954  2.4676 -0.6941
 1809SOL    HW2 5737   2.173   3.668   1.365 -0.2357  0.2199  1.1362
 1810SOL     OW 5738   1.859   0.982   0.689  0.3269  0.7030  0.2904
 1810SOL    HW1 5739   1.875   0.953   0.599  1.0472 -1.6467  1.1219
 1810SOL    HW2 5740   1.781   1.036   0.684  1.3289  2.0107 -1.9987
 1811SOL     OW 5741   2.882   0.319   4.810  0.1219 -0.7947 -0.7524
 1811SOL    HW1 5742   2.973   0.300   4.833  0.8667  1.5981 -1.6230
 1811SOL    HW2 5743   2.851   0.239   4.767  1.0724 -2.4783  1.5585
 1812SOL     OW 5744   4.096   1.560   0.329 -0.1354 -0.0419 -0.4428
 1812SOL    HW1 5745   4.026   1.542   0.392 -2.4250 -0.0765 -2.8844
 1812SOL    HW2 5746   4.087   1.654   0.311  0.7636  0.0476 -0.4365
 1813SOL     OW 5747   2.349   1.031   1.521  0.3529  0.3572  0.2572
 1813SOL    HW1 5748   2.274   0.994   1.473  2.9291 -2.8862 -1.5108
 1813SOL    HW2 5749   2.391   1.088   1.457  0.1910  1.0617  0.7816
 1814SOL     OW 5750   2.567   1.597   5.011 -0.0479  0.1823 -0.3818
 1814SOL    HW1 5751   2.523   1.630   4.932 -0.5029 -0.8616 -0.5702
 1814SOL    HW2 5752   2.496   1.578   5.072  0.0382 -2.3387 -0.9987
 1815SOL     OW 5753   2.544   0.663   2.158 -0.2149  0.4814  0.4324
 1815SOL    HW1 5754   2.461   0.624   2.184 -0.4049  0.6348  0.0546
 1815SOL    HW2 5755   2.601   0.589   2.139 -0.7802  0.4019 -0.9444
 1816SOL     OW 5756   3.111   0.108   1.527  0.4099 -0.0848 -0.3548
 1816SOL    HW1 5757   3.060   0.079   1.451 -1.9541  1.4511  0.5768
 1816SOL    HW2 5758   3.180   0.164   1.490 -1.0006  1.0322 -1.3745
 1817SOL     OW 5759   2.449   3.801   0.520  0.2249  0.0375  0.0383
 1817SOL    HW1 5760   2.354   3.800   0.513  0.1993  2.4308 -0.5726
 1817SOL    HW2 5761   2.479   3.825   0.433  1.2707  1.2162  0.7004
 1818SOL     OW 5762   3.271   1.322   0.857  0.3362 -0.3381 -0.1352
 1818SOL    HW1 5763   3.292   1.303   0.948 -2.2348 -1.1234  0.3374
 1818SOL    HW2 5764   3.277   1.237   0.813 -2.9786 -0.8589  0.2910
 1819SOL     OW 5765   2.613   1.260   1.605 -0.3031 -0.5788 -0.6003
 1819SOL    HW1 5766   2.560   1.252   1.526 -0.4651  0.7144 -0.6309
 1819SOL    HW2 5767   2.665   1.339   1.592 -0.7072 -0.0577  0.7973
 1820SOL     OW 5768   2.444   2.740   0.623  0.3893  0.6197 -0.4322
 1820SOL    HW1 5769   2.435   2.650   0.653 -1.7035  1.0452  0.3321
 1820SOL    HW2 5770   2.531   2.767   0.652 -0.1431 -0.1747  2.0578
 1821SOL     OW 5771   2.515   0.649   0.755  0.1551  0.2231  0.2157
 1821SOL    HW1 5772   2.449   0.696   0.805  0.4138 -0.2133  0.9782
 1821SOL    HW2 5773   2.597   0.668   0.801  0.1780 -1.4489  0.8829
 1822SOL     OW 5774   2.571   0.212   1.297 -0.5495  1.3002 -0.0606
 1822SOL    HW1 5775   2.495   0.258   1.332 -0.5178  0.4085  1.2092
 1822SOL    HW2 5776   2.647   0.262   1.327 -0.3869 -0.9661  3.5326
 1823SOL     OW 5777   2.571   5.049   0.349 -0.9082 -0.0186  0.1437
 1823SOL    HW1 5778   2.533   5.047   0.437 -0.0064  1.3073  0.5725
 1823SOL    HW2 5779   2.537   5.130   0.310 -1.6852 -0.8274 -0.9178
 1824SOL     OW 5780   1.938   1.922   5.081  0.0485  0.0917 -0.8530
 1824SOL    HW1 5781   1.914   2.012   5.101 -1.2023  0.1077 -2.2771
 1824SOL    HW2 5782   2.030   1.927   5.054  0.8206  0.4973  1.7084
 1825SOL     OW 5783   3.457   5.025   5.040  0.3443 -0.4067 -0.0709
 1825SOL    HW1 5784   3.431   4.956   4.979  0.0557 -0.2157 -0.1624
 1825SOL    HW2 5785   3.528   5.071   4.996  0.8872 -0.9676  0.2067
 1826SOL     OW 5786   2.986   0.073   0.615 -0.1732  0.2911 -0.4490
 1826SOL    HW1 5787   2.964   0.040   0.528 -2.2004  0.2516  0.0510
 1826SOL    HW2 5788   2.980   0.168   0.607 -2.9454  0.2284  0.2458
 1827SOL     OW 5789   3.150   0.525   1.337 -0.3173 -0.2085  0.1153
 1827SOL    HW1 5790   3.239   0.505   1.307 -0.0080  0.6172  0.4899
 1827SOL    HW2 5791   3.146   0.620   1.340 -1.0367 -0.2522  0.6479
 1828SOL     OW 5792   2.295   1.724   1.078  1.0285 -0.3562 -0.1343
 1828SOL    HW1 5793   2.309   1.754   0.988 -0.7888  0.4973 -0.1477
 1828SOL    HW2 5794   2.209   1.759   1.102  0.2603 -2.8786  0.9730
 1829SOL     OW 5795   3.271   2.123   0.762  0.0058  0.0212 -0.3138
 1829SOL    HW1 5796   3.298   2.206   0.724 -0.4278  0.1675 -0.3041
[truncated: 539,957 more chars]
