# Supplementary material for: Metallicious: Automated Force-Field Parameterization of Covalently Bound Metals for Supramolecular Structures
Source: J Chem Theory Comput. 2024 Oct 7;20(20):9060–71. doi: 10.1021/acs.jctc.4c00850 (PMC11500408; doi:10.1021/acs.jctc.4c00850)
Supplement: Supplementary file 2 — ct4c00850_si_002.zip [file ct4c00850_si_002.zip › SI_MD_input/Fe4L6/dummy_no_ions/2_nvt.gro]

Generic title in water
13621
    1UNK     O0    1   2.269   3.121   3.003  0.5837 -0.0626  0.1423
    1UNK     S1    2   2.382   3.067   3.069 -0.6470  0.0882  0.1886
    1UNK     C2    3   2.523   3.079   2.952  0.6757 -0.4872  0.2313
    1UNK     C3    4   2.646   3.113   3.003  0.1115  0.5794  0.6338
    1UNK     C4    5   2.761   3.090   2.924 -0.0403  0.3229 -0.2281
    1UNK     N5    6   2.880   3.115   2.978 -0.0997 -0.0822  0.0887
    1UNK     C6    7   2.943   3.230   2.950 -0.4050  0.3765 -0.4962
    1UNK     C7    8   3.072   3.268   3.020  0.1621  0.2317  0.2794
    1UNK     C8    9   3.157   3.369   2.966  0.4372 -0.1336 -0.4026
    1UNK     C9   10   3.287   3.387   3.015 -0.1381  0.1959 -0.3141
    1UNK    C10   11   3.326   3.289   3.110 -0.1664  0.8028 -0.4774
    1UNK    C11   12   3.236   3.195   3.161 -0.3779  0.4582  0.2123
    1UNK    N12   13   3.110   3.183   3.118  0.3225 -0.4033 -0.3043
    1UNK    C13   14   2.748   3.034   2.796 -0.2225  0.2626 -0.4213
    1UNK    C14   15   2.620   3.012   2.739  0.5929 -0.3651 -0.5894
    1UNK    C15   16   2.500   3.032   2.822 -0.1949 -0.5682  0.7813
    1UNK    C16   17   2.369   2.998   2.771  0.6734  0.4609  0.3773
    1UNK    C17   18   2.323   2.867   2.775  0.0876  0.3699 -0.4982
    1UNK    C18   19   2.191   2.838   2.731 -0.2579  0.1925  0.3795
    1UNK    C19   20   2.280   3.096   2.711  0.0393  0.2077 -0.2034
    1UNK    S20   21   2.359   3.237   2.648  0.0167 -0.0304  0.1102
    1UNK    O21   22   2.252   3.301   2.575 -0.2274 -0.1469 -0.0895
    1UNK    O22   23   2.423   3.312   2.758  0.2566  0.2349  0.1916
    1UNK    O23   24   2.454   3.168   2.561  0.3150 -0.5954 -0.2054
    1UNK    C24   25   2.146   3.070   2.680 -0.2056  0.8509  0.1414
    1UNK    C25   26   2.100   2.936   2.683 -0.2665 -0.2772  0.0154
    1UNK    N26   27   1.974   2.907   2.637 -0.2021 -0.6691 -0.0578
    1UNK    C27   28   1.891   2.857   2.720  1.0797 -0.1650  0.1643
    1UNK    C28   29   1.760   2.816   2.664  0.0092 -0.5287  0.2778
    1UNK    C29   30   1.659   2.766   2.747  0.0588 -0.3983  0.4762
    1UNK    C30   31   1.537   2.732   2.694 -0.2466 -0.1628  0.1753
    1UNK    C31   32   1.513   2.756   2.557 -0.1311  0.2797  0.0054
    1UNK    C32   33   1.619   2.805   2.479  0.0254  0.0306  0.0237
    1UNK    N33   34   1.738   2.829   2.530  0.5905  0.3166  0.0986
    1UNK    O34   35   2.426   3.149   3.174 -0.1689 -0.5640 -0.3177
    1UNK    O35   36   2.383   2.923   3.097 -0.3713 -0.7530 -1.1275
    1UNK    H36   37   2.657   3.156   3.103  1.2470  1.7542  0.0164
    1UNK    H37   38   2.885   3.310   2.904  1.2674  1.0562 -1.4482
    1UNK    H38   39   3.116   3.425   2.882  1.6701 -0.1883 -1.0419
    1UNK    H39   40   3.358   3.465   2.991  0.1780 -0.7349 -2.5809
    1UNK    H40   41   3.426   3.292   3.153 -0.4579 -1.5917  0.4420
    1UNK    H41   42   3.268   3.124   3.237 -0.5943 -0.4748 -0.5644
    1UNK    H42   43   2.836   3.006   2.738  1.1090  2.3991  0.5259
    1UNK    H43   44   2.611   2.972   2.639 -1.5140  0.0606 -0.5890
    1UNK    H44   45   2.392   2.802   2.829 -0.7136  0.6228  0.8731
    1UNK    H45   46   2.153   2.736   2.743  0.6704 -0.2447 -0.3839
    1UNK    H46   47   2.083   3.144   2.632 -1.4456  0.5005  1.2003
    1UNK    H47   48   1.911   2.839   2.826  1.8460 -2.0499 -0.2896
    1UNK    H48   49   1.676   2.758   2.853  3.7192 -0.8484 -0.0651
    1UNK    H49   50   1.453   2.712   2.761 -1.3090 -1.2450 -1.4366
    1UNK    H50   51   1.415   2.749   2.510 -0.9207  0.3598  1.5922
    1UNK    H51   52   1.614   2.823   2.371 -0.1747 -2.7827 -0.4883
    2UNK     O0   53   2.148   2.183   2.418 -0.0502 -0.3280  0.4939
    2UNK     S1   54   2.092   2.093   2.518 -0.0220  0.1994  0.2710
    2UNK     C2   55   2.190   2.135   2.662  0.3638  0.4344  0.4342
    2UNK     C3   56   2.257   2.030   2.729 -1.0264  0.2103  0.7052
    2UNK     C4   57   2.339   2.061   2.839 -0.2832  0.4688  0.2076
    2UNK     N5   58   2.394   1.952   2.908 -1.1152  0.2420  0.4214
    2UNK     C6   59   2.352   1.922   3.026  0.5330 -0.2995 -0.8501
    2UNK     C7   60   2.425   1.824   3.109 -0.1986 -0.8603  0.0699
    2UNK     C8   61   2.372   1.800   3.243  0.0791 -0.0537  0.4163
    2UNK     C9   62   2.437   1.703   3.322  0.1234 -0.1681 -0.0426
    2UNK    C10   63   2.545   1.639   3.266 -0.7056  0.1537  0.1362
    2UNK    C11   64   2.579   1.656   3.133  0.3361 -0.6430 -0.1420
    2UNK    N12   65   2.528   1.755   3.056 -0.8283  0.4118  0.2868
    2UNK    C13   66   2.347   2.192   2.888 -0.3931 -0.1803  0.3374
    2UNK    C14   67   2.283   2.297   2.814 -0.3003  0.5188 -0.3406
    2UNK    C15   68   2.204   2.273   2.702 -0.0618  0.4213 -0.5455
    2UNK    C16   69   2.141   2.393   2.634 -0.1460  0.1401  1.0207
    2UNK    C17   70   2.221   2.460   2.539 -0.2082  0.1695  0.1636
    2UNK    C18   71   2.171   2.553   2.449  0.4194  0.2735  0.2869
    2UNK    C19   72   2.010   2.443   2.658  0.3508  0.1952 -1.4033
    2UNK    S20   73   1.916   2.388   2.806 -0.0125 -0.0744  0.1386
    2UNK    O21   74   1.795   2.470   2.801  0.4110 -0.2310  0.3501
    2UNK    O22   75   1.908   2.243   2.806  0.4859 -0.3685  0.1738
    2UNK    O23   76   2.009   2.440   2.905 -0.5746 -0.4234 -0.7292
    2UNK    C24   77   1.958   2.534   2.570  0.6834 -0.3027 -0.0460
    2UNK    C25   78   2.036   2.583   2.460  0.3947 -0.2396  0.6896
    2UNK    N26   79   1.980   2.684   2.377  0.1489 -0.9339 -0.4263
    2UNK    C27   80   1.937   2.647   2.262  0.3187  0.0007  0.3415
    2UNK    C28   81   1.853   2.737   2.174  0.3088  0.9629 -0.6261
    2UNK    C29   82   1.808   2.691   2.051  0.1895 -0.1995 -0.8910
    2UNK    C30   83   1.738   2.782   1.971 -0.2415 -0.0058  0.3676
    2UNK    C31   84   1.709   2.910   2.015  0.4521  0.2539 -0.7472
    2UNK    C32   85   1.762   2.943   2.142  0.3517  0.1374  0.8237
    2UNK    N33   86   1.835   2.862   2.223 -0.1235 -0.1847  0.2662
    2UNK    O34   87   1.953   2.106   2.560 -0.3882 -0.1278  0.1257
    2UNK    O35   88   2.115   1.950   2.486  0.4428 -0.0090  0.5102
    2UNK    H36   89   2.246   1.927   2.695  2.1885 -0.2385  0.7967
    2UNK    H37   90   2.256   1.951   3.071  0.9260 -0.0887 -0.1472
    2UNK    H38   91   2.293   1.861   3.287 -0.4133 -1.7075  1.8927
    2UNK    H39   92   2.432   1.685   3.429 -0.5165 -1.7192 -0.3189
    2UNK    H40   93   2.591   1.555   3.317 -0.1452  1.3091  1.5906
    2UNK    H41   94   2.662   1.600   3.092 -0.3533 -0.2869 -2.0721
    2UNK    H42   95   2.385   2.212   2.988  0.2484 -1.1963  0.3089
    2UNK    H43   96   2.281   2.402   2.844  0.6700  0.9606 -1.7372
    2UNK    H44   97   2.322   2.424   2.517 -0.1435  1.2230 -1.3133
    2UNK    H45   98   2.243   2.598   2.381  0.9860 -1.5506 -0.3390
    2UNK    H46   99   1.860   2.573   2.594 -0.8145 -3.0665 -1.4052
    2UNK    H47  100   1.982   2.561   2.212 -1.9748 -1.1246  0.1532
    2UNK    H48  101   1.837   2.595   2.011  0.5871 -1.1032  1.4700
    2UNK    H49  102   1.707   2.750   1.872  1.2174  5.0095 -1.8827
    2UNK    H50  103   1.661   2.984   1.951 -0.0118 -0.6004 -1.3983
    2UNK    H51  104   1.743   3.044   2.179 -1.0452 -0.6490  2.3139
    3UNK     O0  105   2.500   3.045   2.008  0.0558  0.2310 -0.0619
    3UNK     S1  106   2.626   2.991   2.044  0.0342  0.4171  0.0405
    3UNK     C2  107   2.637   2.812   2.019 -0.8778 -0.3180  0.1258
    3UNK     C3  108   2.756   2.757   1.966  0.3517 -0.4831 -0.1405
    3UNK     C4  109   2.767   2.621   1.953  0.4062 -0.4640  0.0502
    3UNK     N5  110   2.876   2.558   1.884 -0.5452 -0.0913  1.0044
    3UNK     C6  111   2.842   2.473   1.787 -0.3798 -0.2116 -0.8210
    3UNK     C7  112   2.955   2.381   1.738 -0.3366 -0.2592  0.2567
    3UNK     C8  113   2.940   2.278   1.642  0.8642  0.1739  0.0366
    3UNK     C9  114   3.052   2.206   1.599 -0.0664  0.4374 -0.8239
    3UNK    C10  115   3.178   2.238   1.651  0.0851  0.1796 -0.7761
    3UNK    C11  116   3.186   2.338   1.745  0.0940 -0.2304 -0.0633
    3UNK    N12  117   3.084   2.408   1.792  0.5232 -0.0544 -0.0012
    3UNK    C13  118   2.659   2.544   1.991  0.7171  1.0296  0.0007
    3UNK    C14  119   2.538   2.600   2.044 -0.8142 -0.4519 -0.1260
    3UNK    C15  120   2.523   2.735   2.062  0.2400 -0.1008 -0.4977
    3UNK    C16  121   2.408   2.788   2.128 -0.7002  0.7589 -0.9259
    3UNK    C17  122   2.433   2.840   2.265  0.0410  0.4245 -0.0839
    3UNK    C18  123   2.335   2.899   2.343  0.2173  0.1342 -0.2289
    3UNK    C19  124   2.281   2.810   2.074  0.1885  0.1615  0.2741
    3UNK    S20  125   2.241   2.745   1.905 -0.2159 -0.1053 -0.1826
    3UNK    O21  126   2.113   2.815   1.883  0.7596 -0.5228  0.4277
    3UNK    O22  127   2.350   2.782   1.814  0.0970  0.1469  0.5194
    3UNK    O23  128   2.235   2.600   1.922 -0.3569  0.4482 -0.1262
    3UNK    C24  129   2.177   2.867   2.154 -0.2271  0.6470  0.4272
    3UNK    C25  130   2.204   2.914   2.287 -0.5985  0.1547  0.5533
    3UNK    N26  131   2.099   2.984   2.349  0.4009 -0.2918  0.1004
    3UNK    C27  132   2.082   3.113   2.330 -0.2056  0.7450  0.2498
    3UNK    C28  133   1.966   3.181   2.389  0.2887 -1.1122 -0.9724
    3UNK    C29  134   1.984   3.324   2.412  0.2032  0.3083 -0.3102
    3UNK    C30  135   1.874   3.393   2.461 -0.8905 -0.0854 -0.4958
    3UNK    C31  136   1.767   3.321   2.512 -0.4032  0.3043  0.5369
    3UNK    C32  137   1.759   3.179   2.496 -0.5618 -0.0098 -1.1113
    3UNK    N33  138   1.860   3.110   2.442 -0.0654  0.4806  0.6768
    3UNK    O34  139   2.652   3.001   2.186 -0.7659  0.8419 -0.0566
    3UNK    O35  140   2.728   3.050   1.964  0.1749  0.1891 -0.0683
    3UNK    H36  141   2.836   2.818   1.925 -0.5033 -0.3209 -1.5935
    3UNK    H37  142   2.743   2.431   1.770 -0.7328  0.1896  0.2160
    3UNK    H38  143   2.843   2.253   1.601  0.8563 -3.1439  1.9646
    3UNK    H39  144   3.035   2.140   1.515 -1.1948 -1.5796  0.9308
    3UNK    H40  145   3.265   2.178   1.625  0.6300 -0.8235  3.1524
    3UNK    H41  146   3.278   2.369   1.793  0.7626 -1.0034 -0.8399
    3UNK    H42  147   2.671   2.436   1.988  1.7278  1.1119  0.8525
    3UNK    H43  148   2.462   2.534   2.086 -0.6173 -0.8050 -0.3293
    3UNK    H44  149   2.530   2.817   2.307 -0.1743  1.6710  1.1501
    3UNK    H45  150   2.359   2.929   2.444 -0.1007  2.0508 -0.6971
    3UNK    H46  151   2.082   2.887   2.107 -1.4984 -2.6010  1.4606
    3UNK    H47  152   2.161   3.176   2.289 -0.4622  0.7394 -0.2552
    3UNK    H48  153   2.066   3.384   2.373  0.1666  0.2294 -0.5099
    3UNK    H49  154   1.867   3.501   2.456  1.8781  0.1291 -0.5421
    3UNK    H50  155   1.682   3.379   2.546 -0.0813  0.7075  0.6378
    3UNK    H51  156   1.674   3.117   2.525  1.2242 -1.6809  0.7443
    4UNK     O0  157   3.083   1.963   2.329  0.4993  0.3562 -0.1779
    4UNK     S1  158   3.026   1.933   2.459 -0.0466 -0.1835  0.2153
    4UNK     C2  159   2.848   1.971   2.462  0.3894  0.3960  0.5275
    4UNK     C3  160   2.760   1.886   2.534  0.5511  0.2681  0.1325
    4UNK     C4  161   2.622   1.923   2.549 -0.4427 -0.1724  0.4568
    4UNK     N5  162   2.539   1.842   2.626 -0.7984 -0.5671 -0.5787
    4UNK     C6  163   2.437   1.781   2.574  0.1414  0.2661  0.1611
    4UNK     C7  164   2.374   1.669   2.652  0.4204 -0.5589  0.0596
    4UNK     C8  165   2.280   1.595   2.585  0.4521 -0.2163  0.0938
    4UNK     C9  166   2.208   1.498   2.653  0.5582 -0.7018  0.6296
    4UNK    C10  167   2.235   1.488   2.786 -0.4702 -0.4379  0.6295
    4UNK    C11  168   2.333   1.571   2.847 -0.1339  0.0550  0.1583
    4UNK    N12  169   2.402   1.668   2.782  0.4848 -0.0949 -0.6239
    4UNK    C13  170   2.579   2.041   2.483  0.2403 -0.0551 -0.5342
    4UNK    C14  171   2.664   2.116   2.412 -0.2273 -0.1468  0.4515
    4UNK    C15  172   2.799   2.085   2.393  0.6309  0.0598 -0.4977
    4UNK    C16  173   2.882   2.184   2.309  0.1357 -0.0328  0.4002
    4UNK    C17  174   2.956   2.283   2.377  0.2988  0.1220  0.2371
    4UNK    C18  175   3.037   2.372   2.304 -0.3536 -0.3502 -0.2474
    4UNK    C19  176   2.887   2.181   2.166  0.4610  0.4294 -0.7911
    4UNK    S20  177   2.770   2.073   2.078  0.4411 -0.2045 -0.5996
    4UNK    O21  178   2.808   2.083   1.942 -0.0823  0.2063  0.8486
    4UNK    O22  179   2.794   1.941   2.144 -0.1064 -0.4861  0.4512
    4UNK    O23  180   2.644   2.124   2.111 -0.1084  0.0667  0.2217
    4UNK    C24  181   2.967   2.268   2.096  0.9503  0.7387  0.3813
    4UNK    C25  182   3.043   2.363   2.166  0.2414 -0.6638  1.0869
    4UNK    N26  183   3.132   2.454   2.102  0.4075 -0.5180  0.6386
    4UNK    C27  184   3.263   2.431   2.112  0.7123  0.2816 -0.1129
    4UNK    C28  185   3.363   2.505   2.032  0.6726 -0.5280 -0.2021
    4UNK    C29  186   3.498   2.497   2.053  0.5048  0.3383  0.1430
    4UNK    C30  187   3.591   2.573   1.985  0.3698  0.1476  0.2228
    4UNK    C31  188   3.535   2.651   1.888  0.9661 -0.3236 -0.4512
    4UNK    C32  189   3.394   2.664   1.865 -0.6555  0.0709  0.3420
    4UNK    N33  190   3.301   2.593   1.942 -0.3830 -0.1562 -0.8932
    4UNK    O34  191   3.082   2.017   2.569  0.6610 -0.1832  0.2068
    4UNK    O35  192   3.021   1.791   2.481  0.4765  0.0732 -0.3455
    4UNK    H36  193   2.801   1.802   2.590  1.2567 -1.3919 -2.7632
    4UNK    H37  194   2.399   1.820   2.479 -2.2448  0.4117  1.1434
    4UNK    H38  195   2.257   1.610   2.480 -2.9190 -0.7008  0.6949
    4UNK    H39  196   2.131   1.437   2.605  0.8864 -1.0196  0.5085
    4UNK    H40  197   2.188   1.412   2.848  3.3690 -0.5393  3.5846
    4UNK    H41  198   2.355   1.567   2.953 -0.7128  1.1151  0.3254
    4UNK    H42  199   2.475   2.072   2.497  0.0695 -1.5692  1.9092
    4UNK    H43  200   2.626   2.205   2.363  2.2562  0.3430 -0.6315
    4UNK    H44  201   2.959   2.290   2.485 -2.1801  0.3342  0.3187
    4UNK    H45  202   3.101   2.444   2.353 -0.7060  2.5782 -3.8195
    4UNK    H46  203   2.962   2.274   1.987  2.0039  0.0947  0.2830
    4UNK    H47  204   3.297   2.367   2.195 -2.0721 -3.7081 -1.8926
    4UNK    H48  205   3.543   2.425   2.122  1.7679  0.6461 -0.3380
    4UNK    H49  206   3.698   2.555   1.989  0.2117 -0.9261 -0.2570
    4UNK    H50  207   3.598   2.708   1.819  0.5591  1.8378  0.9041
    4UNK    H51  208   3.358   2.715   1.776  0.8402  0.2163 -0.1845
    5UNK     O0  209   2.711   2.344   3.300  0.1938 -0.3205  0.0434
    5UNK     S1  210   2.610   2.296   3.207  0.1372  0.1686  0.0414
    5UNK     C2  211   2.695   2.232   3.061 -0.4316  0.5630  0.3623
    5UNK     C3  212   2.688   2.096   3.028 -0.4454  0.2089 -0.9520
    5UNK     C4  213   2.766   2.049   2.921 -0.2904  0.1887  0.9372
    5UNK     N5  214   2.760   1.913   2.883 -0.4012  0.0622 -0.3903
    5UNK     C6  215   2.863   1.832   2.901  0.0212  0.1393 -0.4046
    5UNK     C7  216   2.842   1.684   2.875  0.0663 -0.8064 -0.4572
    5UNK     C8  217   2.947   1.592   2.881  0.6452  0.4220 -0.4896
    5UNK     C9  218   2.922   1.460   2.846 -0.8001  0.2754  0.2918
    5UNK    C10  219   2.790   1.425   2.804 -0.0652 -0.7806 -0.6507
    5UNK    C11  220   2.695   1.523   2.792  0.3137  0.3810 -0.3736
    5UNK    N12  221   2.717   1.649   2.829 -0.6370  0.4969  0.6885
    5UNK    C13  222   2.833   2.146   2.838 -0.5967 -0.5470 -0.3833
    5UNK    C14  223   2.852   2.278   2.887  0.4264  0.4897 -0.4402
    5UNK    C15  224   2.787   2.321   2.998  0.4937  0.1534 -0.2526
    5UNK    C16  225   2.813   2.464   3.043  0.1932  0.7238  0.9406
    5UNK    C17  226   2.733   2.563   2.984  0.2404  0.0362  0.0896
    5UNK    C18  227   2.749   2.700   3.011 -0.8673  0.0086  0.2208
    5UNK    C19  228   2.907   2.501   3.141  0.3268  0.2828 -0.3792
    5UNK    S20  229   3.010   2.388   3.223 -0.3891  0.2538  0.0927
    5UNK    O21  230   3.019   2.430   3.364  0.0153 -0.1619 -0.1605
    5UNK    O22  231   2.960   2.253   3.201 -0.2396  0.6236  0.3646
    5UNK    O23  232   3.130   2.423   3.143  0.2050  0.1921 -0.0868
    5UNK    C24  233   2.911   2.638   3.176 -0.4656  0.5671 -0.5672
    5UNK    C25  234   2.828   2.737   3.122  0.0510 -0.2509  0.1255
    5UNK    N26  235   2.820   2.873   3.170  0.0628  0.3685  0.3042
    5UNK    C27  236   2.724   2.914   3.238 -0.4345  0.2331 -0.8641
    5UNK    C28  237   2.744   3.036   3.324 -0.3732 -0.4744  0.6759
    5UNK    C29  238   2.661   3.070   3.432  0.0171 -0.1148  0.0129
    5UNK    C30  239   2.693   3.170   3.517 -0.5565  0.4826  0.6621
    5UNK    C31  240   2.810   3.242   3.492 -0.3080 -0.2428 -0.6243
    5UNK    C32  241   2.891   3.206   3.383  0.5924 -0.4860  0.4679
    5UNK    N33  242   2.857   3.102   3.301  0.1882 -0.4233  0.0760
    5UNK    O34  243   2.530   2.405   3.163  0.1213  0.2324 -0.1850
    5UNK    O35  244   2.531   2.180   3.251  0.1390  0.1771 -0.4376
    5UNK    H36  245   2.626   2.032   3.090  0.6116 -0.0065 -0.1015
    5UNK    H37  246   2.966   1.862   2.922 -0.0787  0.4276 -0.3390
    5UNK    H38  247   3.047   1.613   2.919 -0.1551  0.2834  1.7541
    5UNK    H39  248   3.006   1.392   2.840 -0.9407  0.3381 -3.0124
    5UNK    H40  249   2.753   1.327   2.775 -1.9719 -0.2341 -0.1357
    5UNK    H41  250   2.596   1.498   2.754 -0.3604  0.4633  1.2876
    5UNK    H42  251   2.886   2.110   2.751  1.3998  2.3834 -0.4440
    5UNK    H43  252   2.911   2.345   2.825  0.1523  1.9895  0.8731
    5UNK    H44  253   2.667   2.533   2.903 -0.2110  1.6838 -0.1625
    5UNK    H45  254   2.690   2.772   2.954  1.3129  2.5450  1.0697
    5UNK    H46  255   2.971   2.657   3.264  1.4069 -2.6317 -1.0529
    5UNK    H47  256   2.638   2.850   3.262 -1.0641  0.1839 -3.1188
    5UNK    H48  257   2.564   3.021   3.437  0.1646 -0.3522  0.5895
    5UNK    H49  258   2.625   3.198   3.598  2.0041  0.5517  2.8650
    5UNK    H50  259   2.844   3.322   3.557  0.9657  0.2171 -1.8223
    5UNK    H51  260   2.976   3.267   3.355  0.3481 -1.1121 -1.6826
    6UNK     O0  261   3.402   2.786   2.582  0.0459 -0.3311  0.3641
    6UNK     S1  262   3.341   2.693   2.488 -0.0113 -0.0127 -0.2027
    6UNK     C2  263   3.216   2.775   2.388  0.6717  0.1740 -0.0019
    6UNK     C3  264   3.216   2.763   2.249 -0.1904  0.4296  0.5310
    6UNK     C4  265   3.093   2.789   2.177 -0.3897  0.2243  0.2621
    6UNK     N5  266   3.075   2.779   2.035 -0.1532  0.6881  0.0097
    6UNK     C6  267   3.104   2.875   1.950  0.3384 -1.1938  0.4942
    6UNK     C7  268   3.111   2.853   1.798 -0.1626 -0.1404  0.3934
    6UNK     C8  269   3.099   2.957   1.704  1.2199  0.5135  0.4844
    6UNK     C9  270   3.074   2.921   1.570 -0.7050 -0.6902 -0.4100
    6UNK    C10  271   3.083   2.787   1.535  0.0865 -0.3465 -0.3326
    6UNK    C11  272   3.099   2.691   1.631 -0.0565 -0.0635 -0.1807
    6UNK    N12  273   3.110   2.721   1.767 -0.0189  0.4666 -0.2990
    6UNK    C13  274   2.985   2.847   2.250  0.0817 -0.2937 -0.0556
    6UNK    C14  275   2.994   2.864   2.383 -0.7538  0.0666  0.0353
    6UNK    C15  276   3.113   2.838   2.456 -0.1194 -0.2642  0.7132
    6UNK    C16  277   3.110   2.854   2.613  0.6375  0.4231 -0.0706
    6UNK    C17  278   3.037   2.756   2.690 -0.4441 -0.1246  0.6308
    6UNK    C18  279   3.044   2.766   2.830 -0.3604  0.6019  0.6020
    6UNK    C19  280   3.171   2.964   2.678 -0.1018 -0.3291  0.2450
    6UNK    S20  281   3.228   3.095   2.584 -0.0026  0.4284  0.2101
    6UNK    O21  282   3.306   3.179   2.667  0.0702 -0.5821 -0.1841
    6UNK    O22  283   3.303   3.051   2.467 -0.2933  0.4205  0.0875
    6UNK    O23  284   3.101   3.158   2.558  0.2931  0.0657 -0.4174
    6UNK    C24  285   3.165   2.979   2.819 -0.3704 -0.5144  0.7088
    6UNK    C25  286   3.102   2.876   2.895 -0.7222  0.4096  0.1629
    6UNK    N26  287   3.107   2.894   3.038  0.9428 -0.2841  0.6110
    6UNK    C27  288   3.193   2.818   3.105 -0.3911  0.4953 -0.1658
    6UNK    C28  289   3.189   2.823   3.252 -0.5929 -0.1183 -1.1619
    6UNK    C29  290   3.247   2.730   3.333  0.3491  0.1328  0.3197
    6UNK    C30  291   3.221   2.723   3.472 -0.5399 -0.8006 -0.1452
    6UNK    C31  292   3.147   2.825   3.527  0.1204 -0.4248 -0.0416
    6UNK    C32  293   3.094   2.922   3.440  0.3595  0.4928  0.0384
    6UNK    N33  294   3.105   2.920   3.302  0.3419 -0.0022  0.0529
    6UNK    O34  295   3.252   2.592   2.536 -0.1207  0.0928 -0.2346
    6UNK    O35  296   3.444   2.649   2.390 -0.4508 -0.6985 -0.0582
    6UNK    H36  297   3.302   2.730   2.193 -1.7351 -0.5071 -1.3113
    6UNK    H37  298   3.100   2.981   1.976  1.6144 -1.3322  1.2863
    6UNK    H38  299   3.098   3.062   1.731  0.2328  0.6322 -0.0039
    6UNK    H39  300   3.078   3.000   1.496  1.0741  0.5956  1.0208
    6UNK    H40  301   3.093   2.756   1.431  0.4890 -2.9851  0.4640
    6UNK    H41  302   3.105   2.585   1.606  0.4551 -0.0969  0.0793
    6UNK    H42  303   2.891   2.877   2.206  0.0038  2.4453  1.9136
    6UNK    H43  304   2.917   2.910   2.444 -0.4828  0.9100 -0.2432
    6UNK    H44  305   3.011   2.659   2.648 -0.1023  0.0172  0.0825
    6UNK    H45  306   3.005   2.686   2.893  3.6370 -0.1109  2.3780
    6UNK    H46  307   3.220   3.059   2.866 -0.6708 -0.7438  1.4484
    6UNK    H47  308   3.236   2.731   3.054 -1.5009  0.7030 -1.4761
    6UNK    H48  309   3.303   2.648   3.288 -0.1918  0.5146 -1.0659
    6UNK    H49  310   3.287   2.663   3.534  1.0394  1.6046  0.5644
    6UNK    H50  311   3.138   2.830   3.635  1.5195  1.2699  0.0241
    6UNK    H51  312   3.050   3.012   3.481  0.5775  0.1657  0.9947
    7FeD    Fe1  313   1.911   2.896   2.421 -0.4192  0.1165 -0.1528
    7FeD    dm1  314   1.987   2.927   2.380  0.5851 -1.7999 -1.0243
    7FeD    dm2  315   1.885   2.983   2.437 -0.1421  0.4614  0.9407
    7FeD    dm3  316   1.866   2.898   2.342  0.7035  0.9850 -0.4063
    7FeD    dm4  317   1.837   2.865   2.462  0.7817 -0.1639  0.1705
    7FeD    dm5  318   1.939   2.811   2.402  0.1938 -0.3258  1.7268
    7FeD    dm6  319   1.956   2.894   2.499  0.1077  0.0573  1.7098
    8FeD    Fe1  320   2.557   1.808   2.849  0.0408 -0.2144  0.3945
    8FeD    dm1  321   2.563   1.831   2.762 -0.2241 -1.2132 -0.7268
    8FeD    dm2  322   2.622   1.868   2.870  1.3071 -0.5064 -0.2804
    8FeD    dm3  323   2.494   1.871   2.861  0.3697 -2.5411 -1.7694
    8FeD    dm4  324   2.549   1.784   2.935  0.7872 -0.1730  0.3518
    8FeD    dm5  325   2.492   1.751   2.826  1.5229  1.9750 -0.3561
    8FeD    dm6  326   2.620   1.744   2.839 -1.8682  1.2723  2.3311
    9FeD    Fe1  327   3.087   2.579   1.926 -0.2769  0.1122 -0.0474
    9FeD    dm1  328   3.178   2.586   1.930 -0.5807 -1.1434 -0.0281
    9FeD    dm2  329   3.078   2.656   1.979 -0.3916  0.6535  0.3885
    9FeD    dm3  330   3.085   2.631   1.854 -1.0743 -1.0674  0.2873
    9FeD    dm4  331   2.995   2.572   1.925 -2.0314  0.9713 -0.4137
    9FeD    dm5  332   3.094   2.506   1.874  0.8360  0.3459  0.5864
    9FeD    dm6  333   3.089   2.529   2.001  1.9026 -0.0026 -0.3295
   10FeD    Fe1  334   2.982   3.022   3.155 -0.1283  0.5280  0.0676
   10FeD    dm1  335   3.045   3.088   3.153 -0.2082  0.8105 -0.2999
   10FeD    dm2  336   2.932   3.070   3.213 -1.3730  0.5401  0.0684
   10FeD    dm3  337   2.939   3.059   3.086  0.2952  0.0219  0.5940
   10FeD    dm4  338   2.917   2.955   3.158 -0.1963 -0.7204 -1.1468
   10FeD    dm5  339   3.032   2.973   3.096 -0.9092 -0.4415 -0.5578
   10FeD    dm6  340   3.027   2.980   3.225  0.0239 -0.4071  2.4204
   11SOL     OW  341   5.063   0.918   5.005  0.1977  0.2335 -0.2086
   11SOL    HW1  342   5.124   0.863   5.053 -0.0437  0.1192 -0.0322
   11SOL    HW2  343   5.015   0.856   4.949  0.4081  0.3524 -0.5213
   12SOL     OW  344   5.245   0.369   0.678  0.2741  0.1139 -0.1954
   12SOL    HW1  345   5.316   0.433   0.685  0.5157 -0.0460 -1.1561
   12SOL    HW2  346   5.264   0.305   0.746  2.4603 -1.2864 -2.0370
   13SOL     OW  347   4.887   0.330   0.616  0.0003 -0.2713  0.2861
   13SOL    HW1  348   4.848   0.409   0.579 -0.4405 -0.4996  0.2544
   13SOL    HW2  349   4.867   0.335   0.710 -0.4773 -0.5914  0.2079
   14SOL     OW  350   0.632   1.218   1.231  0.2622  0.3154 -0.1167
   14SOL    HW1  351   0.637   1.313   1.226  1.8727  0.4609  3.0808
   14SOL    HW2  352   0.714   1.187   1.194 -0.8370  0.0727 -2.4193
   15SOL     OW  353   1.719   1.602   1.101 -0.1286  0.2274  0.4260
   15SOL    HW1  354   1.668   1.682   1.117  1.9410  1.5294  0.7129
   15SOL    HW2  355   1.794   1.608   1.161  1.4781 -0.5978 -1.4384
   16SOL     OW  356   1.197   0.454   0.203  0.1295  0.1473  0.3421
   16SOL    HW1  357   1.130   0.397   0.164 -0.3546 -0.3283  1.8577
   16SOL    HW2  358   1.156   0.488   0.282  2.2632 -1.5057  2.2151
   17SOL     OW  359   1.602   0.803   0.686 -0.3888  0.4951  0.0203
   17SOL    HW1  360   1.531   0.857   0.650 -0.3445  0.9466  0.6087
   17SOL    HW2  361   1.677   0.821   0.628 -0.2143  1.5084  0.5590
   18SOL     OW  362   1.126   0.291   0.734 -0.4952  0.7807  0.6049
   18SOL    HW1  363   1.097   0.199   0.736  0.9098  0.3017  0.1082
   18SOL    HW2  364   1.220   0.285   0.715 -0.2825  2.3103  1.1488
   19SOL     OW  365   0.736   0.986   1.528  0.5410 -0.3294  0.4124
   19SOL    HW1  366   0.782   0.957   1.449 -0.4144 -1.7912  0.3657
   19SOL    HW2  367   0.670   1.048   1.495  0.4321 -0.6042  0.1060
   20SOL     OW  368   0.620   1.021   0.246  0.5968 -0.0938 -0.6907
   20SOL    HW1  369   0.581   0.938   0.215 -1.0369  0.3499  0.1008
   20SOL    HW2  370   0.614   1.079   0.170 -1.6310  0.3989 -0.1845
   21SOL     OW  371   0.819   1.580   2.176 -0.9960  0.1663  0.3503
   21SOL    HW1  372   0.871   1.519   2.124 -0.1592  0.9673  0.2435
   21SOL    HW2  373   0.729   1.568   2.144 -0.7826 -0.7604  0.0920
   22SOL     OW  374   0.933   1.205   0.780 -0.8019 -0.4247  0.0337
   22SOL    HW1  375   0.987   1.244   0.711  0.4454  0.5860  1.5635
   22SOL    HW2  376   0.860   1.266   0.791 -1.6298 -1.1747 -1.1816
   23SOL     OW  377   1.041   2.060   1.896 -0.0724  0.4404  0.2969
   23SOL    HW1  378   0.946   2.051   1.904  0.0364  0.1227  1.1793
   23SOL    HW2  379   1.075   2.040   1.983  0.9548 -1.3834 -0.5071
   24SOL     OW  380   0.277   0.044   0.741 -0.1767 -0.3282 -0.1974
   24SOL    HW1  381   0.276  -0.018   0.814  0.5334 -0.6793 -0.4933
   24SOL    HW2  382   0.366   0.041   0.707 -0.2506  0.5341 -0.4851
   25SOL     OW  383   1.709   0.883   0.905  0.0985 -0.0527  0.0190
   25SOL    HW1  384   1.671   0.813   0.958 -2.5398  0.9542 -0.4541
   25SOL    HW2  385   1.692   0.856   0.815 -1.0251  1.1927 -0.1692
   26SOL     OW  386   5.230   1.621   0.332  1.0542 -0.1277  0.2656
   26SOL    HW1  387   5.277   1.662   0.258  1.5767  0.3284  0.8444
   26SOL    HW2  388   5.243   1.682   0.405  2.0701 -1.4645  1.2196
   27SOL     OW  389   0.787   1.981   1.912  0.1657  0.0399 -1.2735
   27SOL    HW1  390   0.820   1.896   1.883  0.5045  0.0586 -0.9568
   27SOL    HW2  391   0.714   2.000   1.854 -0.3425 -0.7806 -0.9053
   28SOL     OW  392   5.249   1.337   0.342 -0.0328 -0.5784  0.2275
   28SOL    HW1  393   5.240   1.426   0.308  1.6712 -0.3505  0.3061
   28SOL    HW2  394   5.232   1.346   0.435  1.1448 -0.1222  0.4180
   29SOL     OW  395   5.132   1.074   0.308 -0.3974 -0.1360 -0.2956
   29SOL    HW1  396   5.183   1.000   0.275 -1.7095 -0.4288 -1.7125
   29SOL    HW2  397   5.197   1.140   0.329  0.7129 -1.2652 -0.1328
   30SOL     OW  398   0.547   2.125   1.146 -0.8658  0.3076  0.5890
   30SOL    HW1  399   0.535   2.097   1.237  2.1273 -1.1791  0.5917
   30SOL    HW2  400   0.489   2.068   1.096 -2.9927  1.5386  1.5771
   31SOL     OW  401   0.906   0.698   0.181 -0.3334 -1.0495  0.8299
   31SOL    HW1  402   0.994   0.734   0.173 -0.8509  0.6729  2.5247
   31SOL    HW2  403   0.890   0.695   0.275 -2.2843 -0.8293  0.5293
   32SOL     OW  404   1.236   4.898   1.558  0.3049  0.1194 -0.2852
   32SOL    HW1  405   1.182   4.864   1.630  0.8595  0.3889  0.2590
   32SOL    HW2  406   1.274   4.979   1.592 -1.0416  1.3360 -1.5967
   33SOL     OW  407   0.039   0.715   1.056 -0.2892 -0.0031  0.1753
   33SOL    HW1  408   0.131   0.690   1.048 -0.2731  0.8110 -2.7251
   33SOL    HW2  409   0.001   0.695   0.971 -2.8262 -0.3381  1.3372
   34SOL     OW  410   2.005   2.525   0.736 -0.4501  0.1671  0.6101
   34SOL    HW1  411   1.960   2.468   0.674 -0.1915  0.4981  0.1157
   34SOL    HW2  412   2.032   2.467   0.807 -2.1585  0.0491  1.2019
   35SOL     OW  413   5.090   1.390   4.889 -0.0435 -0.5233 -0.1558
   35SOL    HW1  414   5.127   1.396   4.977  2.0797 -0.9899 -1.0059
   35SOL    HW2  415   4.997   1.410   4.901  0.2160 -0.6334  2.1944
   36SOL     OW  416   1.655   1.704   0.847 -0.2574  0.4867 -0.3177
   36SOL    HW1  417   1.716   1.771   0.819 -0.4920  1.0504  0.5146
   36SOL    HW2  418   1.660   1.704   0.942 -0.4374 -0.5089 -0.2979
   37SOL     OW  419   1.661   2.019   0.748  0.3996  0.4318 -0.2516
   37SOL    HW1  420   1.637   2.082   0.680  0.9021  1.2438  0.3118
   37SOL    HW2  421   1.754   2.003   0.734  0.1198 -0.7481 -0.8375
   38SOL     OW  422   0.454   0.499   2.642 -0.1584  0.4507  0.4858
   38SOL    HW1  423   0.380   0.519   2.698 -0.1378 -0.1609  0.7351
   38SOL    HW2  424   0.478   0.409   2.664 -1.4895 -0.5714 -1.9839
   39SOL     OW  425   0.480   1.188   0.898 -0.9822 -0.7503 -0.0227
   39SOL    HW1  426   0.482   1.183   0.994  3.7847  1.8166  0.2002
   39SOL    HW2  427   0.470   1.281   0.879 -0.2835 -1.0474 -1.9469
   40SOL     OW  428   0.983   1.135   1.548  0.6380  0.3722 -0.3669
   40SOL    HW1  429   0.959   1.042   1.547 -1.9083  0.9841  0.2498
   40SOL    HW2  430   0.902   1.180   1.573  2.4610  2.5697  1.7609
   41SOL     OW  431   1.098   0.380   1.221  0.1646  0.3170 -0.1314
   41SOL    HW1  432   1.054   0.461   1.198 -1.5672 -0.0292  1.8559
   41SOL    HW2  433   1.028   0.319   1.244  1.4905 -1.3458 -0.3188
   42SOL     OW  434   0.039   1.617   0.841  0.4711  0.7661 -0.3810
   42SOL    HW1  435   0.010   1.708   0.854  0.7299  0.2076  5.3937
   42SOL    HW2  436  -0.042   1.566   0.845  0.6323  0.4808 -0.7048
   43SOL     OW  437   1.107   0.897   0.527 -0.3877  0.0220  0.2600
   43SOL    HW1  438   1.075   0.954   0.456 -0.4288  0.4044  0.5834
   43SOL    HW2  439   1.073   0.938   0.607  0.2351 -0.0244  0.5474
   44SOL     OW  440   0.758   2.795   1.707 -0.0737 -0.0192  0.0978
   44SOL    HW1  441   0.716   2.816   1.790  0.5788  0.8249  0.2218
   44SOL    HW2  442   0.826   2.861   1.697  0.3252 -0.5469 -0.7640
   45SOL     OW  443   0.668   0.507   1.632  0.8777 -0.0203 -0.3587
   45SOL    HW1  444   0.690   0.519   1.540  1.3985  1.4801 -0.0465
   45SOL    HW2  445   0.582   0.550   1.642 -0.7701 -3.0721 -0.8657
   46SOL     OW  446   1.002   1.397   1.263  0.4766 -0.0466  0.4263
   46SOL    HW1  447   1.023   1.460   1.332  1.8000 -1.2877  1.1920
   46SOL    HW2  448   1.084   1.389   1.213  0.0259 -0.4173 -0.2540
   47SOL     OW  449   1.549   2.225   0.913 -0.3984 -0.8258  0.0782
   47SOL    HW1  450   1.538   2.289   0.843 -2.2628  0.0364  1.1202
   47SOL    HW2  451   1.582   2.146   0.869  0.3016  0.2963 -1.4640
   48SOL     OW  452   4.822   0.596   0.338  0.5230  0.3220  0.0442
   48SOL    HW1  453   4.907   0.641   0.341  1.0148 -0.4938 -1.0324
   48SOL    HW2  454   4.823   0.549   0.254 -0.5814 -0.4928  0.4706
   49SOL     OW  455   1.170   0.516   0.862  0.0182 -0.2449 -0.3069
   49SOL    HW1  456   1.142   0.430   0.831  0.5197 -0.0501 -1.3313
   49SOL    HW2  457   1.256   0.529   0.822  0.2136  0.4686  0.3367
   50SOL     OW  458   1.727   2.007   0.320  0.5891  0.2606  0.1616
   50SOL    HW1  459   1.753   2.029   0.230 -1.6198  1.1367 -0.2850
   50SOL    HW2  460   1.673   1.929   0.311 -1.1451  1.3945  0.5082
   51SOL     OW  461   0.297   0.618   1.035 -0.5854 -0.1116  0.3926
   51SOL    HW1  462   0.345   0.681   1.089 -2.1213 -0.6028  2.3684
   51SOL    HW2  463   0.353   0.541   1.032 -0.9646 -0.4817  2.2282
   52SOL     OW  464   0.952   0.268   1.834 -0.0717 -0.3234  0.1905
   52SOL    HW1  465   0.889   0.338   1.851  0.0816 -0.1520  0.0728
   52SOL    HW2  466   1.015   0.274   1.906  1.2179  1.1437 -0.9911
   53SOL     OW  467   0.471   0.738   1.231  0.0332  0.2029 -0.3635
   53SOL    HW1  468   0.393   0.749   1.285 -0.3550 -0.6482 -0.7479
   53SOL    HW2  469   0.543   0.733   1.295 -0.3970 -0.5675  0.0692
   54SOL     OW  470   1.022   0.049   1.421 -0.4014  0.3564 -0.5897
   54SOL    HW1  471   0.988   0.097   1.346  1.1243  1.2766 -0.7194
   54SOL    HW2  472   1.047   0.118   1.483  2.5457 -0.2252 -1.0955
   55SOL     OW  473   1.461   0.567   0.834  0.1813  0.4375  0.1098
   55SOL    HW1  474   1.476   0.640   0.773 -2.3082  2.1420  1.4296
   55SOL    HW2  475   1.531   0.576   0.899  1.3333  0.1608 -1.0790
   56SOL     OW  476   5.002   0.787   0.242  0.7348 -0.2878  0.4393
   56SOL    HW1  477   5.090   0.763   0.214  0.5513 -0.0049 -0.3864
   56SOL    HW2  478   5.015   0.861   0.301  1.0457 -0.1393  0.1899
   57SOL     OW  479   0.104   2.010   1.504 -0.0964  0.0535  0.3868
   57SOL    HW1  480   0.067   1.932   1.463 -0.4365  0.3963  0.0454
   57SOL    HW2  481   0.090   1.997   1.598  1.6747 -1.2587  0.5051
   58SOL     OW  482   0.737   0.236   0.370  0.5485 -0.1836  0.6483
   58SOL    HW1  483   0.647   0.210   0.385  0.3644  0.8388  1.3797
   58SOL    HW2  484   0.785   0.205   0.447  0.6545  0.0326  0.6718
   59SOL     OW  485   1.413   1.383   1.619  0.2528  0.3574 -0.2675
   59SOL    HW1  486   1.434   1.377   1.712  0.8367 -0.0894 -0.4297
   59SOL    HW2  487   1.322   1.355   1.613  0.7355 -1.2732 -0.0592
   60SOL     OW  488   0.596   0.656   0.402  0.2399 -0.1904  0.2344
   60SOL    HW1  489   0.523   0.683   0.457 -1.4271 -1.8147 -1.1230
   60SOL    HW2  490   0.564   0.580   0.354  2.2251  0.1088 -1.6754
   61SOL     OW  491   0.230   0.493   0.748 -0.0226 -0.3826 -0.3784
   61SOL    HW1  492   0.243   0.572   0.799 -0.7170 -1.0800  0.9201
   61SOL    HW2  493   0.297   0.432   0.780  1.5453  0.1917 -2.4889
   62SOL     OW  494   1.014   1.485   0.970 -0.8694 -0.2256 -0.2472
   62SOL    HW1  495   1.005   1.460   1.062  0.5791 -2.6040 -0.7041
   62SOL    HW2  496   0.933   1.456   0.929 -0.7411 -0.8196 -0.0772
   63SOL     OW  497   0.495   1.755   0.884 -0.0070  0.3378  0.1198
   63SOL    HW1  498   0.578   1.800   0.905 -0.0834 -0.4653  2.2530
   63SOL    HW2  499   0.427   1.817   0.911 -0.1094 -0.8687  2.7847
   64SOL     OW  500   2.005   1.319   0.932  0.0765 -0.3671  0.2365
   64SOL    HW1  501   1.950   1.263   0.877 -1.7580  1.1254  0.4915
   64SOL    HW2  502   1.964   1.316   1.018  0.7974  0.2279  0.6060
   65SOL     OW  503   0.638   1.882   1.360  0.1146 -0.4412 -0.1126
   65SOL    HW1  504   0.602   1.907   1.445  0.8631 -0.4273  0.2101
   65SOL    HW2  505   0.573   1.824   1.322 -0.6310  0.2578  0.0838
   66SOL     OW  506   4.665   0.919   0.443  0.0347  0.0848  0.8992
   66SOL    HW1  507   4.721   0.977   0.392  0.3800  0.5832  1.8241
   66SOL    HW2  508   4.577   0.933   0.408 -0.0935  2.1185  1.9347
   67SOL     OW  509   1.667   1.208   1.257 -0.1362 -0.2302 -0.1225
   67SOL    HW1  510   1.620   1.209   1.174 -2.3769 -0.8914  1.1010
   67SOL    HW2  511   1.697   1.117   1.267  0.0838 -0.1645 -0.1959
   68SOL     OW  512   0.475   1.903   1.607  0.1223 -0.3558 -0.3958
   68SOL    HW1  513   0.509   1.933   1.691  1.0309  0.6767 -1.1101
   68SOL    HW2  514   0.482   1.807   1.611  0.2451 -0.3109  0.6575
   69SOL     OW  515   1.215   1.348   0.153  0.3174 -0.2278  0.6870
   69SOL    HW1  516   1.262   1.388   0.080  1.7326 -1.1745  1.0769
   69SOL    HW2  517   1.252   1.389   0.231 -1.0896  0.6694  0.9201
   70SOL     OW  518   5.233   1.186   0.827 -0.2433 -0.1695 -0.0329
   70SOL    HW1  519   5.234   1.188   0.923 -0.3197 -2.0753  0.0269
   70SOL    HW2  520   5.145   1.159   0.804  0.3368 -1.6319 -0.5804
   71SOL     OW  521   1.829   1.437   4.855  0.1152 -0.1680 -0.3820
   71SOL    HW1  522   1.924   1.432   4.866  0.0424 -0.7172  0.0524
   71SOL    HW2  523   1.815   1.436   4.761  0.5450 -0.0532 -0.4460
   72SOL     OW  524   0.359   1.537   0.127  0.2105  0.1342 -0.1400
   72SOL    HW1  525   0.387   1.583   0.206 -1.6882 -0.9396  1.2013
   72SOL    HW2  526   0.294   1.474   0.157  0.0479 -0.8770 -2.4555
   73SOL     OW  527   1.592   0.681   1.056  0.1071  0.4266 -0.2990
   73SOL    HW1  528   1.546   0.704   1.137  0.6915  1.9296 -0.3654
   73SOL    HW2  529   1.680   0.659   1.084  0.1150  0.2535 -0.4579
   74SOL     OW  530   0.357   2.062   1.376 -0.8783  0.0899 -0.1714
   74SOL    HW1  531   0.261   2.063   1.372 -1.0651 -2.9677  1.7557
   74SOL    HW2  532   0.378   1.985   1.430  2.6265  1.3657  0.4252
   75SOL     OW  533   1.202   1.701   0.945  0.9163  0.5780 -0.2404
   75SOL    HW1  534   1.126   1.644   0.932 -0.2752  1.7689  1.2548
   75SOL    HW2  535   1.276   1.650   0.911 -0.4272 -0.9234 -1.0080
   76SOL     OW  536   0.101   0.799   0.491 -0.2060  0.3954 -0.0882
   76SOL    HW1  537   0.139   0.887   0.488 -2.1760  1.3536  2.0573
   76SOL    HW2  538   0.021   0.808   0.543 -1.1726 -2.4098 -0.9543
   77SOL     OW  539   1.686   5.098   1.293  0.4459 -0.3010 -0.8264
   77SOL    HW1  540   1.665   5.085   1.386  0.4557  0.9487 -0.6373
   77SOL    HW2  541   1.772   5.058   1.283 -0.9384 -3.3827 -1.0760
   78SOL     OW  542   0.863   0.136   0.580 -0.5584  0.1067  0.7103
   78SOL    HW1  543   0.864   0.077   0.656 -0.1902 -0.2377  0.4361
   78SOL    HW2  544   0.947   0.122   0.537 -1.2536 -0.6117 -0.4631
   79SOL     OW  545   0.721   0.430   1.938  0.0356 -0.1623  0.0092
   79SOL    HW1  546   0.674   0.458   1.860 -2.0755  0.1009  1.3518
   79SOL    HW2  547   0.672   0.354   1.970  0.4623  0.1533  1.4644
   80SOL     OW  548   0.755   1.499   1.163 -0.1814 -0.5497 -0.7157
   80SOL    HW1  549   0.826   1.441   1.189 -1.3341 -1.8964 -0.4991
   80SOL    HW2  550   0.756   1.570   1.227  0.9671 -0.5433 -0.7312
   81SOL     OW  551   1.380   0.543   1.522 -0.4755  0.3391 -0.1503
   81SOL    HW1  552   1.348   0.620   1.568  0.0905  0.7745 -0.4805
   81SOL    HW2  553   1.468   0.529   1.557 -0.6860 -0.3228  0.1154
   82SOL     OW  554   0.379   1.668   0.537  0.1404 -0.1378 -0.2734
   82SOL    HW1  555   0.321   1.594   0.556 -0.1048  0.0932 -0.1212
   82SOL    HW2  556   0.464   1.628   0.518  0.4041 -0.3852  1.3675
   83SOL     OW  557   1.531   0.403   1.104  0.1217 -0.3212 -0.0571
   83SOL    HW1  558   1.469   0.368   1.169 -0.8419  0.4686 -0.5348
   83SOL    HW2  559   1.503   0.494   1.092  1.8386  0.2684  0.2665
   84SOL     OW  560   1.219   0.168   1.021 -0.3775  0.1779 -0.8804
   84SOL    HW1  561   1.171   0.225   1.081 -0.7167  0.1698 -1.1410
   84SOL    HW2  562   1.311   0.184   1.040 -0.4902 -0.0210 -0.1724
   85SOL     OW  563   1.055   1.303   0.531  0.1025  0.4864  0.3231
   85SOL    HW1  564   1.085   1.236   0.469  1.5268  1.1469  0.2555
   85SOL    HW2  565   1.132   1.360   0.543 -0.5319  1.0638  1.7640
   86SOL     OW  566   0.290   5.109   0.426 -0.4555  0.7459 -0.1120
   86SOL    HW1  567   0.243   5.114   0.509  0.9850  0.6696  0.7207
   86SOL    HW2  568   0.253   5.033   0.382 -0.7836  0.4097  0.7350
   87SOL     OW  569   0.861   0.428   0.748  0.3294 -0.6013 -0.5766
   87SOL    HW1  570   0.942   0.390   0.715  2.2089  0.9632  2.0441
   87SOL    HW2  571   0.880   0.522   0.756 -1.7898 -0.1901 -0.0513
   88SOL     OW  572   1.043   1.441   1.712 -0.3287  0.4297 -0.1929
   88SOL    HW1  573   1.076   1.362   1.755 -0.4216  0.2254 -0.4945
   88SOL    HW2  574   0.958   1.414   1.676 -0.5839  0.8023  0.1213
   89SOL     OW  575   1.494   2.362   0.682 -0.2559 -0.0675 -0.2425
   89SOL    HW1  576   1.430   2.303   0.643  1.2048 -1.2372 -0.9383
   89SOL    HW2  577   1.567   2.362   0.620 -0.0775  2.1877 -0.0588
   90SOL     OW  578   5.096   0.749   0.530 -0.3798  0.3171  0.2753
   90SOL    HW1  579   5.016   0.696   0.530 -0.1174 -0.0836 -0.3133
   90SOL    HW2  580   5.077   0.821   0.589 -1.1720  0.2129  0.1506
   91SOL     OW  581   1.152   2.439   1.548 -0.0406 -0.0433  0.7922
   91SOL    HW1  582   1.102   2.504   1.597  0.8008  0.0361  1.5391
   91SOL    HW2  583   1.243   2.465   1.559  0.3141 -1.4473  1.2306
   92SOL     OW  584   1.409   0.551   0.089  0.6564 -0.2480 -0.3002
   92SOL    HW1  585   1.338   0.523   0.146  1.1930  0.5028  0.7490
   92SOL    HW2  586   1.374   0.627   0.042  0.7663  0.1146  0.2078
   93SOL     OW  587   0.093   0.734   1.555  0.5016  0.2963 -0.4022
   93SOL    HW1  588   0.069   0.643   1.539 -3.1685  1.4570 -2.1513
   93SOL    HW2  589   0.054   0.754   1.640  0.8289  0.3806 -0.2728
   94SOL     OW  590   0.809   0.086   1.685  0.0015 -0.0491 -0.1254
   94SOL    HW1  591   0.735   0.141   1.658  0.5919 -0.0968 -1.8998
   94SOL    HW2  592   0.863   0.144   1.739 -0.9169  0.2143  0.5288
   95SOL     OW  593   0.207   0.555   0.472 -0.4185 -0.0911 -0.0046
   95SOL    HW1  594   0.212   0.535   0.566  1.6196 -0.1837 -0.1191
   95SOL    HW2  595   0.178   0.646   0.468  0.2354  0.1611  0.7469
   96SOL     OW  596   1.427   0.319   0.721  0.6226  0.1817  0.4644
   96SOL    HW1  597   1.416   0.401   0.770  0.1570 -0.8819  2.1873
   96SOL    HW2  598   1.429   0.346   0.630 -1.0763  1.9896  0.9125
   97SOL     OW  599   1.252   1.352   1.129 -0.0689  0.0125  0.4829
   97SOL    HW1  600   1.331   1.406   1.126  1.3044 -1.8828  1.2223
   97SOL    HW2  601   1.253   1.303   1.047 -0.0241 -0.6119  0.8510
   98SOL     OW  602   1.194   0.683   1.101 -0.2864 -0.2235  0.4170
   98SOL    HW1  603   1.283   0.690   1.135 -0.5038  0.7033  0.7985
   98SOL    HW2  604   1.204   0.634   1.019  0.5402 -0.3279  0.5740
   99SOL     OW  605   1.848   1.432   0.669  0.2747 -0.0740  0.6576
   99SOL    HW1  606   1.833   1.340   0.693 -1.4713 -0.5344 -1.9634
   99SOL    HW2  607   1.768   1.477   0.696  0.1277  0.2139 -0.2480
  100SOL     OW  608   5.240   1.353   5.141 -0.2437  0.3328  0.0236
  100SOL    HW1  609   5.311   1.342   5.204 -0.4591 -1.5766 -0.0555
  100SOL    HW2  610   5.161   1.341   5.192 -0.5227  1.7488 -0.0376
  101SOL     OW  611   1.745   1.661   0.443  0.1373  0.0548  0.4022
  101SOL    HW1  612   1.702   1.646   0.527 -1.1951 -2.0223 -0.6151
  101SOL    HW2  613   1.676   1.697   0.387  1.2907  2.4911  0.4750
  102SOL     OW  614   0.954   0.707   0.812 -0.0624 -0.3140  0.1628
  102SOL    HW1  615   0.997   0.791   0.800 -0.9503  0.5747  2.8674
  102SOL    HW2  616   1.024   0.642   0.806  0.6483  0.6183 -1.7831
  103SOL     OW  617   0.049   0.280   0.294  0.5189  0.2744  0.1263
  103SOL    HW1  618  -0.003   0.359   0.312 -0.5816 -0.1354 -1.1803
  103SOL    HW2  619   0.032   0.223   0.369  0.0105  0.6363  0.2921
  104SOL     OW  620   2.222   1.586   1.466 -0.1631  0.1085 -0.0713
  104SOL    HW1  621   2.177   1.665   1.497 -0.7687 -1.1301  2.3614
  104SOL    HW2  622   2.264   1.612   1.385 -1.7864  2.4669 -0.2008
  105SOL     OW  623   0.782   1.319   1.676  0.0962  0.1961  0.9123
  105SOL    HW1  624   0.696   1.286   1.703 -0.0716  0.4146  0.6519
  105SOL    HW2  625   0.767   1.412   1.658  0.1035 -0.0323 -0.3240
  106SOL     OW  626   1.145   1.602   1.943 -0.2633 -0.0107 -0.1252
  106SOL    HW1  627   1.218   1.639   1.894  0.2742 -2.7358 -1.4855
  106SOL    HW2  628   1.085   1.569   1.875 -0.4483 -2.0807  1.0044
  107SOL     OW  629   0.394   0.778   0.575 -0.4400 -0.0534 -0.5017
  107SOL    HW1  630   0.464   0.824   0.620 -1.2396  0.3921  0.3103
  107SOL    HW2  631   0.317   0.791   0.630 -1.1133 -0.7238 -1.2591
  108SOL     OW  632   1.629   1.410   1.470  0.2413 -0.2450  1.0539
  108SOL    HW1  633   1.544   1.403   1.513  0.7141  0.8477  2.2364
  108SOL    HW2  634   1.632   1.337   1.408 -1.4573 -0.4135  1.1532
  109SOL     OW  635   0.849   5.008   1.545  0.5415  0.0708  0.3834
  109SOL    HW1  636   0.916   5.045   1.487 -0.8358  2.0487 -0.0001
  109SOL    HW2  637   0.819   5.082   1.597 -3.8819  0.1094 -1.9403
  110SOL     OW  638   1.267   1.671   2.196 -0.6762  0.1243  0.6725
  110SOL    HW1  639   1.237   1.652   2.107  1.2631  0.1550 -0.0110
  110SOL    HW2  640   1.294   1.586   2.230 -3.3987 -0.2412  2.0285
  111SOL     OW  641   0.570   0.424   0.269 -0.1777 -0.1962  0.0888
  111SOL    HW1  642   0.494   0.366   0.281 -1.2952  1.1342 -0.4443
  111SOL    HW2  643   0.636   0.389   0.329 -0.1432 -3.1734 -1.5707
  112SOL     OW  644   0.313   0.353   0.312  0.1023 -0.0082 -0.1767
  112SOL    HW1  645   0.230   0.306   0.313 -0.7936  1.5522  0.1336
  112SOL    HW2  646   0.300   0.428   0.370  0.9038  1.6124 -2.0100
  113SOL     OW  647   0.839   0.475   1.144 -0.2294  0.6604  0.4004
  113SOL    HW1  648   0.800   0.397   1.104 -0.7611  1.1314 -0.0005
  113SOL    HW2  649   0.821   0.546   1.083  1.0934  0.9332  0.3048
  114SOL     OW  650   5.057   2.081   1.385  0.5739 -0.0311 -0.0706
  114SOL    HW1  651   5.075   2.022   1.457 -0.8774 -0.9749 -0.4502
  114SOL    HW2  652   5.130   2.143   1.385  1.6255 -1.2564  0.9103
  115SOL     OW  653   0.413   1.241   0.370 -0.2853  0.5947  0.5171
  115SOL    HW1  654   0.481   1.200   0.316 -0.1625  1.1179  0.2718
  115SOL    HW2  655   0.432   1.212   0.459  0.7375  1.3873  0.5623
  116SOL     OW  656   0.219   0.616   0.080 -0.0464  0.6240 -0.0883
  116SOL    HW1  657   0.137   0.618   0.128  0.4739  0.1339  0.8382
  116SOL    HW2  658   0.287   0.615   0.148  0.7007  0.0230 -0.8284
  117SOL     OW  659   1.445   1.887   0.818 -0.1326 -0.4784 -0.1663
  117SOL    HW1  660   1.461   1.800   0.852  0.0203 -0.6710 -0.7188
  117SOL    HW2  661   1.530   1.914   0.781  0.3655  0.7033  1.7692
  118SOL     OW  662   1.115   1.531   1.474 -0.1888  0.7417  0.2792
  118SOL    HW1  663   1.185   1.587   1.508 -1.5657  2.4980  0.2433
  118SOL    HW2  664   1.089   1.477   1.548  0.1513  1.1374  0.6878
  119SOL     OW  665   1.502   0.916   1.227  0.3570  0.0190  0.3665
  119SOL    HW1  666   1.572   0.919   1.292  1.3058 -1.1318 -0.5769
  119SOL    HW2  667   1.501   1.004   1.189  2.2013 -0.3220 -0.5280
  120SOL     OW  668   0.226   0.871   0.798 -0.7055 -0.7062 -0.2731
  120SOL    HW1  669   0.133   0.871   0.820 -0.3549  1.1462  1.2807
  120SOL    HW2  670   0.249   0.963   0.788  0.5809 -1.2120 -2.4295
  121SOL     OW  671   0.590   0.256   1.279  0.5635 -0.6100  0.0990
  121SOL    HW1  672   0.593   0.304   1.196  0.1090 -0.3463  0.2339
  121SOL    HW2  673   0.549   0.316   1.341 -1.6540 -1.7701 -0.1702
  122SOL     OW  674   1.052   0.650   1.594  0.0951 -0.3870 -0.5050
  122SOL    HW1  675   1.069   0.714   1.525  3.4133  0.8969  1.3818
  122SOL    HW2  676   0.997   0.696   1.657  1.2839  0.1523  0.1497
  123SOL     OW  677   0.665   0.301   2.281 -0.1450 -0.2186 -0.3543
  123SOL    HW1  678   0.728   0.280   2.350  1.7121 -2.3980 -2.6458
  123SOL    HW2  679   0.618   0.219   2.265 -0.0362  0.0505 -2.1964
  124SOL     OW  680   0.044   0.281   1.888  0.0556  0.3278  0.1033
  124SOL    HW1  681  -0.008   0.335   1.829 -2.3204 -1.3045  0.6105
  124SOL    HW2  682   0.070   0.205   1.835  0.9718  0.5882  0.1722
  125SOL     OW  683   0.499   0.375   1.030  0.4411 -0.2567 -0.6490
  125SOL    HW1  684   0.541   0.413   0.953  0.6862 -0.7058 -0.7416
  125SOL    HW2  685   0.479   0.285   1.004 -0.5670 -0.0471 -0.5988
  126SOL     OW  686   0.685   0.956   0.964  0.3735  0.2775  0.2820
  126SOL    HW1  687   0.765   1.001   0.991  0.8857 -0.8378  0.6652
  126SOL    HW2  688   0.618   1.024   0.962  1.0877  1.0078  1.0513
  127SOL     OW  689   1.675   0.286   0.399 -0.4624 -0.3844  0.0717
  127SOL    HW1  690   1.679   0.241   0.484 -1.9065  0.5940  0.6899
  127SOL    HW2  691   1.592   0.258   0.362 -0.4608  0.2417 -0.4084
  128SOL     OW  692   0.035   0.490   1.259 -0.3304  0.2387  0.2369
  128SOL    HW1  693  -0.030   0.466   1.193 -0.7516 -1.1332  1.1098
  128SOL    HW2  694   0.109   0.524   1.210 -1.2700  0.7320 -0.8409
  129SOL     OW  695   5.140   1.207   1.424 -0.2674  0.4289  0.3522
  129SOL    HW1  696   5.175   1.122   1.399 -2.3326 -0.6301  1.0358
  129SOL    HW2  697   5.122   1.251   1.341  0.4943  0.0905  0.0007
  130SOL     OW  698   0.167   1.055   0.501 -0.4002  0.5173 -0.0882
  130SOL    HW1  699   0.219   1.098   0.569  1.9488 -1.2531 -0.6976
  130SOL    HW2  700   0.173   1.114   0.426 -0.8723  1.2419  0.4344
  131SOL     OW  701   1.117   0.871   1.425  0.5207 -0.3969  0.2904
  131SOL    HW1  702   1.163   0.952   1.448 -0.9889  1.4383 -2.8649
  131SOL    HW2  703   1.174   0.829   1.361  0.5316 -1.0376  0.7187
  132SOL     OW  704   4.949   0.063   0.798 -0.4259  0.0987 -0.0172
  132SOL    HW1  705   4.989   0.058   0.711  1.3253 -0.4670  0.7907
  132SOL    HW2  706   4.976   0.149   0.832  0.2139 -0.3309  0.5779
  133SOL     OW  707   1.723   0.533   0.473  0.0854 -0.2891  0.2006
  133SOL    HW1  708   1.706   0.442   0.448  0.7796 -0.3696  0.0305
  133SOL    HW2  709   1.812   0.532   0.507  0.1387  0.3589  0.0763
  134SOL     OW  710   0.732   1.033   0.493 -0.6132 -0.1044  0.3911
  134SOL    HW1  711   0.722   0.940   0.512  0.5392 -0.2735  0.2023
  134SOL    HW2  712   0.704   1.043   0.402  1.5583 -0.7109 -0.3884
  135SOL     OW  713   0.344   1.584   1.839  0.0238 -0.1548 -0.6668
  135SOL    HW1  714   0.434   1.569   1.869 -0.2300  1.0714  0.7407
  135SOL    HW2  715   0.299   1.501   1.856 -0.0007  0.3580  1.9301
  136SOL     OW  716   1.970   1.904   1.489  0.0278  0.1940  0.0171
  136SOL    HW1  717   2.024   1.876   1.563 -1.2810 -1.2401  0.4628
  136SOL    HW2  718   1.900   1.956   1.530 -0.5688 -0.4087 -0.2361
  137SOL     OW  719   5.209   0.732   1.806 -0.2014  0.1074 -0.0176
  137SOL    HW1  720   5.283   0.690   1.850 -0.4278 -1.1808 -0.8388
  137SOL    HW2  721   5.181   0.800   1.867  0.6276 -0.4639  1.0274
  138SOL     OW  722   1.207   0.641   0.592  0.2143  0.1389  0.3904
  138SOL    HW1  723   1.172   0.723   0.556 -0.0484  0.7901  2.0834
  138SOL    HW2  724   1.301   0.645   0.573  0.1639  0.7070  0.2481
  139SOL     OW  725   1.040   0.958   0.790 -0.3519  0.2216  0.1984
  139SOL    HW1  726   1.092   0.971   0.869  0.4130  0.4868 -0.3434
  139SOL    HW2  727   0.991   1.039   0.780  1.2114  1.0848 -0.8054
  140SOL     OW  728   1.050   1.744   0.504  0.1903 -0.1540 -0.7322
  140SOL    HW1  729   0.963   1.748   0.464  0.0638  1.9548 -0.2921
  140SOL    HW2  730   1.043   1.675   0.570 -1.3174  0.3667 -0.3200
  141SOL     OW  731   0.505   1.126   1.447 -0.3757 -0.2391 -0.0006
  141SOL    HW1  732   0.412   1.149   1.449 -0.0969  1.0812 -1.4124
  141SOL    HW2  733   0.537   1.159   1.363  1.5140 -0.0958  0.7292
  142SOL     OW  734   5.004   0.222   1.135  0.5673  0.7094  0.1797
  142SOL    HW1  735   4.919   0.189   1.105  1.3804 -1.3363  0.1133
  142SOL    HW2  736   4.981   0.296   1.192 -1.2993 -0.1982  0.6667
  143SOL     OW  737   1.063   0.281   1.556  0.2912 -0.0662  0.9287
  143SOL    HW1  738   1.007   0.289   1.633 -1.2103  0.3712 -0.1827
  143SOL    HW2  739   1.080   0.372   1.529  2.3684 -0.1564  1.8211
  144SOL     OW  740   0.897   4.982   1.831 -0.0935 -0.0459  0.2394
  144SOL    HW1  741   0.878   5.010   1.742  0.3846 -0.6117 -0.0395
  144SOL    HW2  742   0.829   4.917   1.851  1.5341 -2.1091 -0.7779
  145SOL     OW  743   0.294   1.588   5.020 -0.0369  0.4777  0.6214
  145SOL    HW1  744   0.304   1.568   5.113  0.0979  0.3829  0.5866
  145SOL    HW2  745   0.333   1.513   4.975  3.1177  2.1309  0.4702
  146SOL     OW  746   5.240   1.570   1.181  0.0562  0.9085  0.0894
  146SOL    HW1  747   5.190   1.519   1.245 -0.4117  0.0402 -0.9607
  146SOL    HW2  748   5.285   1.505   1.128 -0.0838  1.5985 -0.8957
  147SOL     OW  749   0.334   1.782   0.294  0.5417 -0.0675  0.0412
  147SOL    HW1  750   0.369   1.757   0.380 -3.3842 -0.5296  1.6385
  147SOL    HW2  751   0.346   1.877   0.290  2.3916 -0.2721  0.2801
  148SOL     OW  752   0.603   0.500   0.827  0.0463 -0.3900 -0.5369
  148SOL    HW1  753   0.620   0.565   0.895 -1.1906  0.5336 -1.0922
  148SOL    HW2  754   0.690   0.473   0.798  0.5971  1.5989 -0.8290
  149SOL     OW  755   5.056   0.734   1.182 -0.1980  0.0755 -0.9885
  149SOL    HW1  756   5.144   0.699   1.167  0.8461  1.4245  1.6763
  149SOL    HW2  757   5.054   0.816   1.133  0.6608  0.8937  0.3183
  150SOL     OW  758   0.511   1.205   1.756 -0.0577  0.7932 -0.6098
  150SOL    HW1  759   0.474   1.150   1.686  1.3939 -1.8270  0.5902
  150SOL    HW2  760   0.442   1.208   1.823  1.2557 -3.0048  1.0615
  151SOL     OW  761   0.857   0.850   1.333 -0.0405  0.2874  0.3768
  151SOL    HW1  762   0.877   0.855   1.239 -1.6262 -1.1938 -0.0693
  151SOL    HW2  763   0.943   0.854   1.375  0.9238 -1.6694 -1.2866
  152SOL     OW  764   1.059   0.447   0.465 -0.6299  0.4369 -0.2677
  152SOL    HW1  765   1.109   0.500   0.526  0.7499  1.7034 -2.4610
  152SOL    HW2  766   0.970   0.483   0.469 -0.3063  1.1905  0.1901
  153SOL     OW  767   1.412   0.676   1.283 -0.9411  0.3922 -0.4667
  153SOL    HW1  768   1.426   0.640   1.371 -1.1794 -0.1537 -0.6521
  153SOL    HW2  769   1.437   0.768   1.291  0.5930 -0.0328 -0.2295
  154SOL     OW  770   0.137   1.802   1.144 -0.1751 -0.0368 -0.8264
  154SOL    HW1  771   0.111   1.814   1.235 -0.7230  1.5254 -1.1742
  154SOL    HW2  772   0.107   1.714   1.122  1.1008 -0.9323  0.8623
  155SOL     OW  773   0.844   5.064   0.789 -0.2942 -0.1113 -0.4511
  155SOL    HW1  774   0.761   5.040   0.748 -0.5577  0.4256 -0.2515
  155SOL    HW2  775   0.849   5.009   0.867 -1.6785  1.5794  0.8850
  156SOL     OW  776   1.109   2.043   1.159  0.5683  0.3466 -0.0478
  156SOL    HW1  777   1.182   2.084   1.113 -0.8469 -0.2822 -2.9302
  156SOL    HW2  778   1.140   1.956   1.181  2.0482  1.4144  2.2599
  157SOL     OW  779   0.422   0.141   5.119  1.0091 -0.4780 -0.4168
  157SOL    HW1  780   0.393   0.068   5.175  1.1149 -1.3688 -1.5095
  157SOL    HW2  781   0.474   0.196   5.177  0.8253 -1.2098  0.4585
  158SOL     OW  782   0.293   1.289   1.415 -0.1750 -0.1813 -0.5181
  158SOL    HW1  783   0.199   1.301   1.430 -0.0483 -0.3467  0.4100
  158SOL    HW2  784   0.327   1.379   1.407 -0.0654 -0.0402  1.3181
  159SOL     OW  785   0.638   0.678   1.019  0.7161 -0.4964  0.0151
  159SOL    HW1  786   0.605   0.708   1.103  0.4380 -0.3829 -0.1354
  159SOL    HW2  787   0.667   0.759   0.975 -0.0084 -0.4536 -0.3808
  160SOL     OW  788   0.828   1.820   0.260  0.3739 -0.3858  0.5773
  160SOL    HW1  789   0.886   1.830   0.184 -0.1517 -0.2451  0.1885
  160SOL    HW2  790   0.857   1.740   0.303  0.6424 -0.4937  0.1930
  161SOL     OW  791   1.957   1.726   1.234 -0.3414 -0.2291 -0.5674
  161SOL    HW1  792   1.916   1.794   1.181  0.3184 -0.8711 -1.9323
  161SOL    HW2  793   1.954   1.759   1.323 -0.6879  1.2577 -1.1254
  162SOL     OW  794   1.175   2.273   1.333  0.6976  0.0322  0.0404
  162SOL    HW1  795   1.160   2.336   1.404 -0.2440  0.4315 -0.5023
  162SOL    HW2  796   1.119   2.198   1.355  2.1359 -0.8180  0.9086
  163SOL     OW  797   5.233   1.376   0.601 -0.1472 -0.0267  0.1133
  163SOL    HW1  798   5.241   1.299   0.658  1.7816 -0.0501 -0.1599
  163SOL    HW2  799   5.199   1.444   0.658 -0.5834 -0.7177  0.6908
  164SOL     OW  800   0.828   2.333   1.504  0.1104 -0.4411  0.4102
  164SOL    HW1  801   0.774   2.334   1.424  1.6423  0.7441 -0.6552
  164SOL    HW2  802   0.876   2.250   1.500  0.8316 -0.0026 -0.3838
  165SOL     OW  803   0.864   0.247   4.782 -0.0397  0.2151 -0.0583
  165SOL    HW1  804   0.887   0.334   4.814 -0.4389  0.4357 -0.3743
  165SOL    HW2  805   0.948   0.204   4.767  0.1596  0.1814  1.0844
  166SOL     OW  806   1.997   0.353   5.115  0.1971  0.4347 -0.2929
  166SOL    HW1  807   1.993   0.345   5.211 -3.9513  1.3549 -0.2947
  166SOL    HW2  808   2.015   0.265   5.084 -0.2015 -0.2114  1.2603
  167SOL     OW  809   1.482   1.477   1.114 -0.0715  0.2732 -0.5812
  167SOL    HW1  810   1.493   1.533   1.190  2.3807 -1.6583  0.5289
  167SOL    HW2  811   1.569   1.471   1.075 -0.2095 -2.9011 -0.5560
  168SOL     OW  812   5.212   1.776   2.521 -0.0272  0.1114  1.2741
  168SOL    HW1  813   5.195   1.729   2.602  1.5890  0.2035  1.6920
  168SOL    HW2  814   5.182   1.717   2.452  0.2783 -0.7471  1.8626
  169SOL     OW  815   1.125   1.530   0.729 -0.7750  0.2752  0.1572
  169SOL    HW1  816   1.030   1.541   0.723 -0.9758 -2.0864 -1.5790
  169SOL    HW2  817   1.139   1.472   0.804 -0.7970 -0.3537 -0.3209
  170SOL     OW  818   0.732   1.582   1.604  0.5104  0.5220 -0.7628
  170SOL    HW1  819   0.642   1.614   1.593 -0.4175 -2.1558 -1.2885
  170SOL    HW2  820   0.769   1.585   1.516 -0.1306 -1.3393 -1.1234
  171SOL     OW  821   0.521   1.430   5.071 -0.0713 -0.0742  0.2177
  171SOL    HW1  822   0.474   1.464   5.147  0.7532 -0.4768  0.9097
  171SOL    HW2  823   0.606   1.473   5.074 -0.1310  0.1114 -0.6298
  172SOL     OW  824   1.026   1.860   1.464 -0.4373 -0.4934 -0.4705
  172SOL    HW1  825   1.086   1.827   1.530 -0.4136  2.3732  0.9981
  172SOL    HW2  826   1.077   1.863   1.383  1.3964  1.7578  0.7206
  173SOL     OW  827   1.687   4.736   1.034 -0.3448 -0.1884  0.1888
  173SOL    HW1  828   1.782   4.739   1.022 -0.5309  0.1951 -1.3122
  173SOL    HW2  829   1.662   4.827   1.054 -0.4698 -0.1653 -0.0665
  174SOL     OW  830   5.256   0.163   0.053  0.1552 -0.7168 -0.0126
  174SOL    HW1  831   5.320   0.098   0.024  1.9742  1.2975 -0.6652
  174SOL    HW2  832   5.288   0.192   0.138 -1.1178 -1.3002  0.6654
  175SOL     OW  833   1.263   1.127   4.848 -0.1301  0.2133  0.3381
  175SOL    HW1  834   1.211   1.121   4.768  1.5338  1.8076 -0.9188
  175SOL    HW2  835   1.264   1.038   4.883 -0.8418 -0.5235 -1.4597
  176SOL     OW  836   0.737   0.604   1.379 -0.5922  0.1186  0.3157
  176SOL    HW1  837   0.786   0.685   1.366  0.6333 -0.4282  1.4966
  176SOL    HW2  838   0.760   0.550   1.303 -0.5143  0.4283  0.1178
  177SOL     OW  839   0.803   0.932   5.081  0.3608 -0.1811 -0.2876
  177SOL    HW1  840   0.808   0.952   5.174  0.5827  2.4824 -0.8162
  177SOL    HW2  841   0.781   0.839   5.077  0.2337 -0.3023  2.4108
  178SOL     OW  842   1.767   1.992   5.051 -0.1394  0.2773  0.1116
  178SOL    HW1  843   1.847   1.953   5.016 -0.2597 -0.4654  0.6602
  178SOL    HW2  844   1.699   1.927   5.035 -0.6106  0.8393 -0.2112
  179SOL     OW  845   0.347   0.936   1.056 -0.5089 -0.2055 -0.4410
  179SOL    HW1  846   0.318   0.867   0.996 -0.5027 -1.2157  0.6954
  179SOL    HW2  847   0.382   0.889   1.132  0.3420  1.0462 -0.0446
  180SOL     OW  848   0.885   1.153   1.083 -0.6167 -0.4637 -0.0435
  180SOL    HW1  849   0.898   1.189   0.995  0.7573  0.6642  0.6088
  180SOL    HW2  850   0.960   1.184   1.134 -1.2100 -1.3929  1.4516
  181SOL     OW  851   0.476   1.117   0.596 -0.1390  0.3534  0.0356
  181SOL    HW1  852   0.551   1.060   0.587 -0.0069  0.5213  0.0747
  181SOL    HW2  853   0.434   1.090   0.678 -0.4923 -0.1741 -0.3101
  182SOL     OW  854   1.135   4.449   1.537  0.3047 -0.0133  0.0666
  182SOL    HW1  855   1.222   4.485   1.554  0.1442  0.0408  0.7716
  182SOL    HW2  856   1.127   4.452   1.441  0.2672  1.9114  0.0979
  183SOL     OW  857   0.316   1.838   4.947 -0.2211  0.9158  0.1946
  183SOL    HW1  858   0.304   1.745   4.963 -0.6865  1.2134  1.6808
  183SOL    HW2  859   0.384   1.864   5.010 -0.8045  1.7716  0.4845
  184SOL     OW  860   1.867   0.295   1.365  0.2606 -0.0449  0.3683
  184SOL    HW1  861   1.774   0.274   1.351  0.6944 -1.7752  0.0670
  184SOL    HW2  862   1.866   0.354   1.441 -1.0125 -0.7598  0.9379
  185SOL     OW  863   4.938   1.331   0.103 -0.2866 -0.4841  0.0947
  185SOL    HW1  864   4.922   1.280   0.183 -0.9800 -0.7005 -0.1754
  185SOL    HW2  865   4.928   1.268   0.032 -0.7983 -0.0520 -0.2220
  186SOL     OW  866   0.429   0.837   1.559 -0.2868 -0.0792 -0.1951
  186SOL    HW1  867   0.435   0.828   1.654 -0.5185  2.0685  0.0457
  186SOL    HW2  868   0.495   0.903   1.537 -0.5421 -0.2441 -1.4671
  187SOL     OW  869   0.702   0.001   1.324  0.3366 -0.1730 -0.0359
  187SOL    HW1  870   0.696  -0.051   1.405  0.2441  1.0971  0.7802
  187SOL    HW2  871   0.661   0.084   1.346  1.0277  0.4675 -1.1534
  188SOL     OW  872   5.223   0.580   0.266  0.0869  0.0755  0.0479
  188SOL    HW1  873   5.161   0.530   0.318  1.9131 -1.9631  0.3339
  188SOL    HW2  874   5.257   0.646   0.326 -0.1512 -0.2246  0.5139
  189SOL     OW  875   0.947   0.804   1.071  0.6857  0.2859 -0.1144
  189SOL    HW1  876   0.924   0.778   0.982  2.4399  2.2558 -1.1580
  189SOL    HW2  877   1.017   0.743   1.096 -0.0026 -0.4530  0.0597
  190SOL     OW  878   4.845   4.700   4.925 -0.2928  0.2016 -0.4033
  190SOL    HW1  879   4.895   4.722   5.003  1.1692  0.9383 -1.5268
  190SOL    HW2  880   4.772   4.647   4.957  0.2753  0.5213  1.4502
  191SOL     OW  881   1.142   1.067   0.306  0.4081  0.4075 -0.6786
  191SOL    HW1  882   1.071   1.068   0.243 -0.2373  2.0195  0.0658
  191SOL    HW2  883   1.220   1.089   0.255 -0.1014  1.6544 -0.9140
  192SOL     OW  884   0.180   0.821   1.294 -0.1801  0.0219 -0.0144
  192SOL    HW1  885   0.151   0.810   1.384  1.1552 -1.0594  0.2953
  192SOL    HW2  886   0.111   0.782   1.241 -0.4643 -0.2893  0.5885
  193SOL     OW  887   1.169   1.753   1.225  0.1676 -0.2646  0.0001
  193SOL    HW1  888   1.203   1.763   1.136 -0.0336 -0.1510 -0.0641
  193SOL    HW2  889   1.193   1.664   1.250 -0.5349 -0.5967 -0.4868
  194SOL     OW  890   0.487   0.786   1.820  0.2659  0.2429 -0.1875
  194SOL    HW1  891   0.524   0.844   1.887 -2.0160  0.0452  1.3139
  194SOL    HW2  892   0.450   0.713   1.870 -2.8654  0.8314 -1.5103
  195SOL     OW  893   1.438   1.591   1.368  0.1771 -0.3179 -0.3414
  195SOL    HW1  894   1.385   1.568   1.445  2.0912  1.4092  1.5503
  195SOL    HW2  895   1.526   1.560   1.390  1.0998  1.6899 -1.1360
  196SOL     OW  896   0.464   2.246   1.725 -0.1079  0.1101 -0.7944
  196SOL    HW1  897   0.444   2.305   1.797 -1.7703 -0.3561 -0.8465
  196SOL    HW2  898   0.399   2.176   1.733 -0.2016 -0.0354 -2.6348
  197SOL     OW  899   1.596   1.910   1.370 -0.5223 -0.1531  0.0983
  197SOL    HW1  900   1.639   1.948   1.447 -0.6090 -0.8627  0.4973
  197SOL    HW2  901   1.544   1.982   1.333 -0.3211  0.2411  0.5834
  198SOL     OW  902   1.491   1.119   1.047  0.0384 -0.1607  0.7676
  198SOL    HW1  903   1.509   1.044   0.990  0.0927  0.3571  0.0989
  198SOL    HW2  904   1.465   1.189   0.987 -2.3728 -0.3379  1.5660
  199SOL     OW  905   0.850   0.659   0.441 -0.4403  0.2404 -0.0201
  199SOL    HW1  906   0.758   0.651   0.415 -0.6521  2.1515  0.0796
  199SOL    HW2  907   0.847   0.699   0.528  0.5046  0.8858 -0.2803
  200SOL     OW  908   1.343   0.796   1.664  0.1766  0.3342  0.3967
  200SOL    HW1  909   1.370   0.881   1.628  0.7822 -0.5913 -1.4311
  200SOL    HW2  910   1.284   0.818   1.736  2.1527  2.3401  1.4851
  201SOL     OW  911   1.222   1.157   1.335 -0.5800 -0.1139 -0.8446
  201SOL    HW1  912   1.130   1.171   1.355 -0.4059  0.7366 -0.6099
  201SOL    HW2  913   1.246   1.231   1.279  0.0014 -0.2453 -0.7730
  202SOL     OW  914   0.864   1.538   0.691 -0.5222 -0.4687  0.4713
  202SOL    HW1  915   0.822   1.461   0.651 -1.3554  0.2440 -0.0444
  202SOL    HW2  916   0.823   1.613   0.647  0.9035  0.2593  0.3399
  203SOL     OW  917   0.714   1.911   0.930 -0.1165 -0.1565  0.4865
  203SOL    HW1  918   0.785   1.868   0.882  0.4162 -0.0412  1.1570
  203SOL    HW2  919   0.751   1.928   1.017 -1.4999 -1.5100  1.3505
  204SOL     OW  920   0.224   1.140   0.764 -0.2324 -0.3279  0.0142
  204SOL    HW1  921   0.138   1.163   0.800 -0.3056 -0.4237 -0.1002
  204SOL    HW2  922   0.285   1.197   0.811 -0.2898 -0.6755  0.5165
  205SOL     OW  923   1.419   0.941   0.438  0.6896  0.6144  0.0409
  205SOL    HW1  924   1.478   0.989   0.379  0.5475 -0.2807 -0.8528
  205SOL    HW2  925   1.332   0.956   0.401  0.4833  0.9817  0.6849
  206SOL     OW  926   1.916   1.265   1.174 -0.4633  0.2787 -0.0727
  206SOL    HW1  927   1.826   1.268   1.209 -0.9614 -0.2480 -1.2879
  206SOL    HW2  928   1.948   1.355   1.186 -1.4210  0.6643 -0.3194
  207SOL     OW  929   0.758   1.372   0.922  0.2821 -0.2435  0.3426
  207SOL    HW1  930   0.692   1.396   0.857  2.1112  1.6600 -0.8736
  207SOL    HW2  931   0.740   1.431   0.996  0.7386  0.4414 -0.0833
  208SOL     OW  932   0.211   1.493   0.660  0.1093  0.4827  0.3945
  208SOL    HW1  933   0.159   1.415   0.638  0.2145  0.4397  0.2957
  208SOL    HW2  934   0.152   1.548   0.711 -0.3382  0.8515 -0.5017
  209SOL     OW  935   0.587   1.542   1.932  0.3486  0.5066  0.3866
  209SOL    HW1  936   0.606   1.472   1.995 -0.0318 -1.9894 -2.1496
  209SOL    HW2  937   0.670   1.557   1.887 -0.1922 -0.2301 -0.8873
  210SOL     OW  938   1.371   0.351   1.295 -0.3568  0.1248 -0.4450
  210SOL    HW1  939   1.281   0.374   1.275  0.4612  2.1151 -2.0330
  210SOL    HW2  940   1.389   0.395   1.378 -0.9481 -0.5343  0.0303
  211SOL     OW  941   0.238   4.906   0.615 -0.1540 -0.4222  0.0089
  211SOL    HW1  942   0.334   4.905   0.608 -0.0440 -0.4482  1.3238
  211SOL    HW2  943   0.209   4.831   0.563  0.4059  0.7957 -2.0808
  212SOL     OW  944   1.519   2.099   1.609  0.1097  0.5670 -0.0804
  212SOL    HW1  945   1.591   2.072   1.667  0.9325 -0.6091 -1.6200
  212SOL    HW2  946   1.442   2.055   1.645  0.8452 -1.1801 -0.6080
  213SOL     OW  947   0.770   0.250   0.971  0.0098  0.9649 -0.5966
  213SOL    HW1  948   0.693   0.205   0.937  0.7334 -0.6528 -0.1578
  213SOL    HW2  949   0.814   0.284   0.893 -1.0169  1.7080 -0.8644
  214SOL     OW  950   0.185   1.323   0.195 -0.0781  0.0208 -0.4665
  214SOL    HW1  951   0.254   1.281   0.248 -1.2244 -0.9193  0.2998
  214SOL    HW2  952   0.113   1.338   0.257 -1.2338 -0.6089 -1.6507
  215SOL     OW  953   1.546   4.970   1.083 -0.5179 -0.2718 -0.2618
  215SOL    HW1  954   1.455   4.949   1.105 -0.7303 -0.0339 -0.9009
  215SOL    HW2  955   1.576   5.025   1.155 -0.8311 -0.4967  0.0380
  216SOL     OW  956   1.495   4.985   0.824 -0.7701 -0.0830  0.4908
  216SOL    HW1  957   1.416   4.993   0.878 -0.7096  0.1851  0.5454
  216SOL    HW2  958   1.566   5.010   0.884 -0.7805  1.0010  0.0736
  217SOL     OW  959   0.888   1.075   0.179  0.0600  0.5321  0.0934
  217SOL    HW1  960   0.895   1.163   0.142 -2.0733  0.2034 -1.1367
  217SOL    HW2  961   0.799   1.070   0.212  0.7957 -0.4945  1.9823
  218SOL     OW  962   0.440   1.716   1.171 -0.0422  0.2856 -0.6485
  218SOL    HW1  963   0.386   1.791   1.143  1.8471  1.0940 -2.2054
  218SOL    HW2  964   0.470   1.676   1.090  0.2390 -1.2681  0.1970
  219SOL     OW  965   1.392   0.371   0.449 -0.3217  0.0100 -0.1044
  219SOL    HW1  966   1.390   0.466   0.437  0.3738  0.1469  0.8120
  219SOL    HW2  967   1.392   0.335   0.360  1.4751  0.9122 -0.4887
  220SOL     OW  968   1.151   1.023   1.064  0.2936 -0.4457  0.4159
  220SOL    HW1  969   1.064   0.987   1.079  0.2489 -0.7868 -0.5983
  220SOL    HW2  970   1.208   0.975   1.124 -0.2254 -0.1746  1.1288
  221SOL     OW  971   1.275   0.164   1.757  0.1593 -0.5003  0.2997
  221SOL    HW1  972   1.214   0.217   1.705  1.6797  1.6954  0.6515
  221SOL    HW2  973   1.246   0.176   1.848  0.6155 -0.0740  0.3966
  222SOL     OW  974   0.203   0.429   4.729  0.3002  0.3091  0.7649
  222SOL    HW1  975   0.128   0.399   4.677  0.0191  1.8769  0.2381
  222SOL    HW2  976   0.195   0.381   4.811 -1.5692  0.7905  0.8970
  223SOL     OW  977   1.281   1.774   0.277 -0.3804  0.1123 -0.4653
  223SOL    HW1  978   1.206   1.738   0.324 -2.4991  1.9181 -2.3499
  223SOL    HW2  979   1.262   1.868   0.269  1.3362  0.3497 -2.2913
  224SOL     OW  980   5.212   0.640   2.273 -0.3744  0.4018 -0.2796
  224SOL    HW1  981   5.192   0.732   2.255 -0.5216  0.6479  1.0378
  224SOL    HW2  982   5.217   0.598   2.187 -1.4688  1.4049 -0.8444
  225SOL     OW  983   0.042   4.932   3.524  0.3465 -0.8232  0.8400
  225SOL    HW1  984   0.122   4.961   3.567 -0.0290  0.9731  0.3354
  225SOL    HW2  985  -0.028   4.948   3.587 -0.1347  1.3198 -0.2075
  226SOL     OW  986   4.905   0.407   2.890  0.1887  0.4082  0.3905
  226SOL    HW1  987   4.946   0.323   2.911 -1.1790 -0.2402  0.4771
  226SOL    HW2  988   4.951   0.436   2.811  1.1409 -0.0832  0.7542
  227SOL     OW  989   0.737   2.116   3.077  0.6415  0.4032 -0.1210
  227SOL    HW1  990   0.654   2.163   3.068  0.0550 -0.8453 -1.4491
  227SOL    HW2  991   0.714   2.024   3.060  2.6707  0.3178 -2.7009
  228SOL     OW  992   1.710   1.656   2.286  0.1198  0.1061 -0.3758
  228SOL    HW1  993   1.641   1.698   2.338  0.5424  0.2359  0.0930
  228SOL    HW2  994   1.677   1.657   2.196 -2.1445 -3.1712  0.3222
  229SOL     OW  995   1.133   0.535   2.562  0.1693  0.3640 -0.4836
  229SOL    HW1  996   1.062   0.561   2.621 -0.1163 -2.1403  0.3003
  229SOL    HW2  997   1.089   0.511   2.481  0.2995  0.6142 -0.6316
  230SOL     OW  998   1.120   0.567   1.835  0.0883 -0.5425  0.8330
  230SOL    HW1  999   1.036   0.598   1.870 -0.5477 -1.5355  0.2105
  230SOL    HW2 1000   1.110   0.575   1.740  0.5566 -1.0079  0.7451
  231SOL     OW 1001   0.933   1.786   2.870 -0.0377  0.1565  0.6191
  231SOL    HW1 1002   0.901   1.827   2.789  1.5582  0.4720  0.1186
  231SOL    HW2 1003   0.927   1.692   2.853 -0.1930  0.2202  0.3198
  232SOL     OW 1004   1.562   0.652   4.019 -0.4092  0.8723 -0.7433
  232SOL    HW1 1005   1.592   0.654   4.110  0.8056 -0.1847 -1.1101
  232SOL    HW2 1006   1.487   0.592   4.019 -0.2200  0.6380 -0.4980
  233SOL     OW 1007   1.159   1.320   2.551  0.0687 -0.3103  0.0652
  233SOL    HW1 1008   1.214   1.359   2.483  0.2696 -1.1306 -0.2501
  233SOL    HW2 1009   1.195   1.353   2.633 -0.5966  1.2201 -0.2535
  234SOL     OW 1010   1.209   1.178   3.501  0.2329 -0.0367 -0.0058
  234SOL    HW1 1011   1.121   1.215   3.510  0.7058  0.8794  1.0364
  234SOL    HW2 1012   1.264   1.252   3.475  0.3777 -0.9876 -2.5344
  235SOL     OW 1013   0.589   1.886   3.019 -0.3902  0.0944 -0.0021
  235SOL    HW1 1014   0.570   1.863   2.928  1.6149 -0.4202 -0.3092
  235SOL    HW2 1015   0.554   1.812   3.069 -2.0684  0.6738 -0.2854
  236SOL     OW 1016   1.569   2.019   3.620  0.0374 -0.8807  0.0903
  236SOL    HW1 1017   1.589   2.108   3.651  1.8794 -1.7590  1.5012
  236SOL    HW2 1018   1.478   2.024   3.591 -0.0229  1.3704  0.5639
  237SOL     OW 1019   1.358   0.903   3.938  0.2289 -0.0075 -0.0067
  237SOL    HW1 1020   1.449   0.876   3.948  0.2606 -0.6264 -1.6883
  237SOL    HW2 1021   1.357   0.954   3.856 -0.8008  0.6197  0.3831
  238SOL     OW 1022   1.591   0.598   2.362 -0.3936 -0.3770  0.3389
  238SOL    HW1 1023   1.500   0.614   2.388 -0.7796 -0.4565 -0.9662
  238SOL    HW2 1024   1.587   0.523   2.304  0.2418  0.9036 -1.4033
  239SOL     OW 1025   0.197   1.319   2.138  0.2818  0.7802 -0.0824
  239SOL    HW1 1026   0.156   1.241   2.174 -0.8688  0.9954 -0.9111
  239SOL    HW2 1027   0.224   1.369   2.215 -0.5598  0.3982  0.4720
  240SOL     OW 1028   1.128   1.787   3.461  0.0302 -0.1526 -0.3151
  240SOL    HW1 1029   1.086   1.790   3.375 -0.0953 -0.9634 -0.2792
  240SOL    HW2 1030   1.117   1.697   3.491  0.7244 -0.0594  0.2321
  241SOL     OW 1031   0.479   1.615   2.470 -0.8086  0.6406 -0.1040
  241SOL    HW1 1032   0.486   1.521   2.453 -1.8749  0.9414 -2.3735
  241SOL    HW2 1033   0.514   1.626   2.559  1.7847 -1.5276 -0.7905
  242SOL     OW 1034   0.738   1.297   2.381  0.0476  0.6582  0.4041
  242SOL    HW1 1035   0.753   1.380   2.427  0.0613 -0.2354  2.0797
  242SOL    HW2 1036   0.752   1.231   2.449 -0.3834 -0.6864 -0.8184
  243SOL     OW 1037   0.348   1.852   3.578  0.0856  0.6245 -0.2736
  243SOL    HW1 1038   0.383   1.784   3.520 -0.8523 -0.5377  0.5081
  243SOL    HW2 1039   0.399   1.843   3.659  3.1991  3.9436 -1.7352
  244SOL     OW 1040   0.705   1.011   1.810  0.0497  0.2103 -0.0794
  244SOL    HW1 1041   0.711   0.992   1.716 -2.0348  0.0204 -0.2062
  244SOL    HW2 1042   0.642   1.083   1.816 -0.5376 -0.3934  1.2385
  245SOL     OW 1043   1.405   0.237   3.611  0.2044  0.0526 -0.3930
  245SOL    HW1 1044   1.461   0.256   3.536 -0.5478  0.9251 -0.7435
  245SOL    HW2 1045   1.318   0.224   3.574 -0.3085  1.2062  0.3842
  246SOL     OW 1046   0.166   0.627   2.515  1.1826  0.0140  0.4795
  246SOL    HW1 1047   0.248   0.645   2.469  0.4175  0.4829 -0.7241
  246SOL    HW2 1048   0.098   0.633   2.447  0.2870 -1.7135  1.1816
  247SOL     OW 1049   1.997   1.706   1.837 -0.0200 -0.0554 -0.0725
  247SOL    HW1 1050   2.028   1.669   1.920 -0.9477  1.3899  0.9549
  247SOL    HW2 1051   1.907   1.674   1.828  0.2320 -0.5773 -0.7523
  248SOL     OW 1052   0.056   1.430   1.475  0.3478 -0.7293 -0.2477
  248SOL    HW1 1053   0.075   1.452   1.566  1.2343  0.6315 -0.7417
  248SOL    HW2 1054  -0.007   1.358   1.480  0.7031 -0.9457  1.4349
  249SOL     OW 1055   1.961   1.250   2.813 -0.2183 -0.1177  0.0739
  249SOL    HW1 1056   1.871   1.261   2.783  0.2072  0.3088 -1.0612
  249SOL    HW2 1057   2.008   1.214   2.737  0.6091 -0.1401  0.5854
  250SOL     OW 1058   1.270   1.313   1.965  0.3635 -0.0841  0.2332
  250SOL    HW1 1059   1.197   1.293   1.906  1.3364  0.6958 -1.2536
  250SOL    HW2 1060   1.329   1.238   1.957  1.1167  0.6007 -0.7913
  251SOL     OW 1061   0.763   0.348   3.761  0.2950  0.3330 -0.2153
  251SOL    HW1 1062   0.735   0.357   3.670  0.3129 -0.7522 -0.3375
  251SOL    HW2 1063   0.819   0.424   3.777 -0.0868  0.7742 -0.9648
  252SOL     OW 1064   0.846   1.784   2.364 -0.0759 -0.0010 -0.3491
  252SOL    HW1 1065   0.846   1.746   2.276  1.4347  0.3419 -0.5048
  252SOL    HW2 1066   0.903   1.861   2.358 -0.8399  0.6591  0.6627
  253SOL     OW 1067   1.486   1.103   3.213  0.1456  0.1431 -0.5631
  253SOL    HW1 1068   1.503   1.185   3.260  1.5858  0.9612 -2.4333
  253SOL    HW2 1069   1.500   1.035   3.279  0.5469  1.3200  0.6163
  254SOL     OW 1070   0.872   0.541   2.665 -0.9037  0.1164 -0.0423
  254SOL    HW1 1071   0.849   0.450   2.649  0.3339 -0.1987 -0.0385
  254SOL    HW2 1072   0.807   0.591   2.616 -2.4343 -0.7346  1.0354
  255SOL     OW 1073   0.620   1.230   3.302 -0.2378 -0.5354 -0.1651
  255SOL    HW1 1074   0.637   1.176   3.225  3.0600  0.3931 -0.1521
  255SOL    HW2 1075   0.627   1.169   3.376 -0.3600 -0.8233 -0.3886
  256SOL     OW 1076   1.220   1.397   2.277 -0.0862 -0.6704 -0.0037
  256SOL    HW1 1077   1.181   1.310   2.283 -1.0915 -0.1770  0.6473
  256SOL    HW2 1078   1.230   1.412   2.182  0.3448 -1.5910 -0.1111
  257SOL     OW 1079   0.668   2.262   3.494  0.1067  0.8005  0.8467
  257SOL    HW1 1080   0.601   2.298   3.552 -0.9111  0.2319  0.0274
  257SOL    HW2 1081   0.629   2.182   3.459  0.7411  1.1105 -0.5857
  258SOL     OW 1082   0.556   0.325   3.971 -0.2800  0.1125  0.4553
  258SOL    HW1 1083   0.618   0.362   3.908 -1.2757  0.5280 -0.2988
  258SOL    HW2 1084   0.611   0.294   4.043  0.8782 -0.3273 -0.5879
  259SOL     OW 1085   1.638   1.892   2.717 -0.7204 -0.2274 -0.0324
  259SOL    HW1 1086   1.612   1.829   2.784 -1.0068 -0.9665 -0.8289
  259SOL    HW2 1087   1.714   1.936   2.753 -0.7208 -0.7995  0.6740
  260SOL     OW 1088   1.873   2.102   2.050  0.5325 -0.1820 -0.4395
  260SOL    HW1 1089   1.951   2.083   1.998  0.5975 -0.6368 -0.1775
  260SOL    HW2 1090   1.888   2.190   2.085  0.5408  0.0807 -1.0910
  261SOL     OW 1091   0.910   0.552   2.096  0.0090  0.2799  0.4296
  261SOL    HW1 1092   0.847   0.502   2.043  0.3468  0.3194 -0.0133
  261SOL    HW2 1093   0.868   0.637   2.110  0.1931  0.4934 -0.3158
  262SOL     OW 1094   1.349   0.695   2.833  0.3239 -0.6328 -0.7394
  262SOL    HW1 1095   1.351   0.605   2.802  1.6407 -0.7069 -0.4563
  262SOL    HW2 1096   1.317   0.688   2.923 -1.8602 -0.5788 -1.4950
  263SOL     OW 1097   1.686   1.447   2.096 -0.1737  0.3179 -0.4470
  263SOL    HW1 1098   1.659   1.383   2.162 -0.2641 -0.5561 -1.3239
  263SOL    HW2 1099   1.757   1.496   2.138 -0.1162 -0.3350  0.2326
  264SOL     OW 1100   1.081   1.163   4.181 -1.0250 -0.2470  0.2354
  264SOL    HW1 1101   1.139   1.087   4.189 -1.2192 -0.4976 -0.7548
  264SOL    HW2 1102   1.129   1.233   4.227 -0.0585 -0.5209 -0.3331
  265SOL     OW 1103   1.474   0.488   3.701  0.3031 -0.0151  0.0507
  265SOL    HW1 1104   1.532   0.473   3.776  0.7255  1.7651  0.0928
  265SOL    HW2 1105   1.453   0.400   3.670  0.3148 -0.7724  2.1095
  266SOL     OW 1106   0.996   1.431   3.297 -0.2265 -0.1427 -0.6435
  266SOL    HW1 1107   1.055   1.446   3.223  0.1483 -0.6687 -0.4539
  266SOL    HW2 1108   0.985   1.336   3.300  2.4407 -0.4406  2.0316
  267SOL     OW 1109   0.777   0.324   3.083 -0.5493 -0.2176 -0.1298
  267SOL    HW1 1110   0.739   0.276   3.157 -1.4481  1.3096  0.4369
  267SOL    HW2 1111   0.710   0.388   3.060 -0.5663 -1.1346 -2.7616
  268SOL     OW 1112   1.161   0.649   2.220  0.2636  0.1999  0.2174
  268SOL    HW1 1113   1.128   0.700   2.146 -0.6976  0.3954  0.7717
  268SOL    HW2 1114   1.117   0.564   2.212  0.9052 -0.1148  0.0079
  269SOL     OW 1115   0.039   0.893   2.756  1.0024 -0.1007 -0.2458
  269SOL    HW1 1116   0.132   0.869   2.755  0.7629 -1.2863  2.3454
  269SOL    HW2 1117  -0.004   0.823   2.804 -0.9846  1.3289  0.1509
  270SOL     OW 1118   0.167   0.962   3.188 -0.2321 -0.4722 -0.0021
  270SOL    HW1 1119   0.217   0.974   3.107  0.1481 -0.3744  0.2503
  270SOL    HW2 1120   0.154   1.050   3.222  1.6335 -0.6762  1.2799
  271SOL     OW 1121   0.865   0.684   1.792  0.2992 -0.2377  0.1353
  271SOL    HW1 1122   0.815   0.612   1.753  0.2836 -0.1970  0.0800
  271SOL    HW2 1123   0.798   0.749   1.816  0.4520  0.4765 -1.3213
  272SOL     OW 1124   1.154   0.322   4.083  0.2903 -0.1409  0.4883
  272SOL    HW1 1125   1.203   0.254   4.129  0.1637 -0.6342 -0.0949
  272SOL    HW2 1126   1.065   0.288   4.077  0.3826 -0.2511 -0.4288
  273SOL     OW 1127   1.559   1.086   2.818  0.0658  0.1361 -0.0938
  273SOL    HW1 1128   1.511   1.049   2.744 -1.9538 -0.0115  1.2336
  273SOL    HW2 1129   1.621   1.017   2.843 -0.8684 -0.7427 -0.1725
  274SOL     OW 1130   0.918   0.697   2.861 -0.6043  0.4281  0.2884
  274SOL    HW1 1131   0.829   0.729   2.878 -1.7201 -2.0745 -0.5409
  274SOL    HW2 1132   0.906   0.625   2.799  2.1315  0.7451 -0.6862
  275SOL     OW 1133   1.063   1.659   2.596 -0.3112  0.4271 -0.2725
  275SOL    HW1 1134   1.137   1.689   2.544  0.0388  0.0811  0.0230
  275SOL    HW2 1135   1.001   1.622   2.533 -0.2084  0.6686 -0.5130
  276SOL     OW 1136   0.497   1.972   2.694 -0.0499 -0.3075  0.7522
  276SOL    HW1 1137   0.572   1.996   2.639  0.0879 -1.1396  0.5720
  276SOL    HW2 1138   0.467   2.055   2.731  1.9825 -0.1283  2.1089
  277SOL     OW 1139   2.111   0.738   2.903 -0.4752 -0.0538 -0.2897
  277SOL    HW1 1140   2.041   0.803   2.895  0.1506  0.6922  0.2309
  277SOL    HW2 1141   2.189   0.782   2.872  0.0942 -0.3256  0.7468
  278SOL     OW 1142   1.595   1.578   3.617  0.2124  0.0213  0.7025
  278SOL    HW1 1143   1.664   1.644   3.609  0.4278 -0.1938  0.7855
  278SOL    HW2 1144   1.525   1.622   3.665  0.3159  0.2199  0.6717
  279SOL     OW 1145   0.265   1.564   2.308 -0.1976 -0.7525  0.5605
  279SOL    HW1 1146   0.267   1.656   2.334 -1.0850 -0.6269  0.1948
  279SOL    HW2 1147   0.355   1.533   2.322  0.9478  1.0145 -2.4080
  280SOL     OW 1148   1.487   0.841   3.340 -0.3931 -0.3939 -0.4048
  280SOL    HW1 1149   1.448   0.781   3.404 -0.0917  1.3634  1.4877
  280SOL    HW2 1150   1.581   0.822   3.343 -0.0700  1.2222  1.4415
  281SOL     OW 1151   0.868   0.781   3.671 -0.2560 -0.1091 -0.7656
  281SOL    HW1 1152   0.925   0.736   3.609  0.7435  0.6747 -0.4481
  281SOL    HW2 1153   0.787   0.731   3.671  0.9759 -2.1517 -0.0869
  282SOL     OW 1154   0.280   1.811   1.944  0.3151 -0.3886  0.1188
  282SOL    HW1 1155   0.346   1.807   2.013  2.2131  1.3081 -1.5463
  282SOL    HW2 1156   0.287   1.727   1.899  1.0069 -0.4058  0.2586
  283SOL     OW 1157   0.281   0.568   3.683  0.0102  0.2870  0.1619
  283SOL    HW1 1158   0.354   0.629   3.689  0.1700  0.3101 -1.5567
  283SOL    HW2 1159   0.271   0.532   3.771  1.9674  0.4262  0.4577
  284SOL     OW 1160   1.320   1.763   1.536  0.1003  0.1261  0.3548
  284SOL    HW1 1161   1.395   1.750   1.477  0.5017 -1.9619  1.2931
  284SOL    HW2 1162   1.349   1.829   1.598  0.3005  1.0684 -0.7356
  285SOL     OW 1163   0.205   1.830   2.424  0.2341  1.2177  0.5486
  285SOL    HW1 1164   0.243   1.832   2.512 -0.7154 -0.9870  1.0323
  285SOL    HW2 1165   0.115   1.800   2.437  1.0996 -2.5146 -1.4951
  286SOL     OW 1166   1.319   0.071   2.565 -0.4154  0.2789  0.4631
  286SOL    HW1 1167   1.354  -0.009   2.602  0.0586  1.6778  3.1130
  286SOL    HW2 1168   1.275   0.115   2.638  1.1792  3.4585 -0.4064
  287SOL     OW 1169   0.048   1.219   3.191 -0.0064  0.0914  0.2317
  287SOL    HW1 1170  -0.034   1.202   3.238 -0.0542  1.0943  0.5141
  287SOL    HW2 1171   0.072   1.308   3.215  2.3892 -0.9797  1.9281
  288SOL     OW 1172   1.158   1.925   2.738  0.1497 -0.0016  0.6223
  288SOL    HW1 1173   1.114   1.894   2.816 -0.9503 -0.4013 -0.1448
  288SOL    HW2 1174   1.246   1.950   2.768 -1.1881  2.6700  2.5406
  289SOL     OW 1175   0.590   1.313   2.797 -0.7917 -0.1495 -0.7143
  289SOL    HW1 1176   0.509   1.364   2.801 -0.9776 -0.3453 -1.7733
  289SOL    HW2 1177   0.658   1.374   2.823 -1.2479  0.0798 -0.0226
  290SOL     OW 1178   2.059   0.443   3.621  0.7338 -0.0046 -0.3975
  290SOL    HW1 1179   2.095   0.425   3.708  1.8917  0.9002 -0.6696
  290SOL    HW2 1180   2.115   0.513   3.587 -0.8970  0.9857 -1.0942
  291SOL     OW 1181   0.503   0.254   1.932  0.9455 -0.2113 -0.3325
  291SOL    HW1 1182   0.524   0.176   1.880 -0.6945  0.0106 -1.3821
  291SOL    HW2 1183   0.448   0.221   2.003 -0.5994  0.0872 -1.3511
  292SOL     OW 1184   0.711   0.129   3.301 -0.5346  0.3573 -0.2789
  292SOL    HW1 1185   0.662   0.049   3.320 -1.1743 -0.1543 -3.6106
  292SOL    HW2 1186   0.797   0.115   3.339 -0.6069 -2.0190 -0.9120
  293SOL     OW 1187   1.157   1.494   3.086  0.1623  0.3505  0.2860
  293SOL    HW1 1188   1.238   1.542   3.070  0.3736 -0.2426 -0.4285
  293SOL    HW2 1189   1.143   1.442   3.007 -1.6973  1.5533 -0.2001
  294SOL     OW 1190   1.876   0.958   3.423  0.3548  0.7664  0.2243
  294SOL    HW1 1191   1.913   0.881   3.464  1.5279  1.1557 -0.0730
  294SOL    HW2 1192   1.840   1.010   3.495 -0.3241  0.0080  0.4312
  295SOL     OW 1193   1.114   1.047   2.529  0.4673 -0.2265 -0.5278
  295SOL    HW1 1194   1.103   1.004   2.614  1.7437 -0.8849 -0.6782
  295SOL    HW2 1195   1.139   1.137   2.550  2.1650 -0.7528 -0.1792
  296SOL     OW 1196   1.128   0.887   2.765 -0.3876  0.3797  0.0834
  296SOL    HW1 1197   1.204   0.838   2.798  0.2603  0.4630 -1.2499
  296SOL    HW2 1198   1.056   0.859   2.821  0.5617  0.0654  1.1785
  297SOL     OW 1199   0.656   4.676   2.501  0.0307  0.1342 -0.1344
  297SOL    HW1 1200   0.659   4.655   2.594 -0.5752 -0.0041 -0.1439
  297SOL    HW2 1201   0.605   4.756   2.496 -0.3910 -0.1483 -0.3947
  298SOL     OW 1202   1.105   1.194   1.787 -0.0044 -0.2102  0.4820
  298SOL    HW1 1203   1.072   1.120   1.836  0.4683  0.1297  1.3277
  298SOL    HW2 1204   1.075   1.180   1.697 -0.1038 -1.3010  0.6872
  299SOL     OW 1205   0.188   5.027   2.271 -0.4851 -0.1283 -0.3773
  299SOL    HW1 1206   0.181   4.967   2.346 -0.0253 -0.0068 -0.2302
  299SOL    HW2 1207   0.204   4.970   2.196  1.0362 -0.1431 -0.0733
  300SOL     OW 1208   0.728   0.705   2.482  0.1381 -0.4950  0.3122
  300SOL    HW1 1209   0.765   0.781   2.436  1.0831 -0.6073  0.8796
  300SOL    HW2 1210   0.666   0.668   2.419 -0.2779  0.7050  0.0028
  301SOL     OW 1211   0.934   0.550   3.877  0.0410  0.5426 -0.8266
  301SOL    HW1 1212   0.970   0.636   3.854  1.0368  0.1273 -0.8595
  301SOL    HW2 1213   0.933   0.550   3.973 -1.3291  1.1363 -0.8224
  302SOL     OW 1214   1.584   1.863   2.457 -0.1726  0.4548  0.5064
  302SOL    HW1 1215   1.586   1.866   2.553  0.8180 -0.0047  0.5020
  302SOL    HW2 1216   1.676   1.868   2.431 -0.3762 -0.4875 -0.3924
  303SOL     OW 1217   0.526   0.946   2.378  0.3295  0.4219  0.5698
  303SOL    HW1 1218   0.589   1.004   2.421  0.0380  1.3994 -0.2926
  303SOL    HW2 1219   0.442   0.990   2.389 -0.0551 -0.3670  0.8290
  304SOL     OW 1220   1.225   2.242   2.488  0.7427 -0.3401  0.1402
  304SOL    HW1 1221   1.270   2.161   2.462 -0.2064 -0.4334 -1.2902
  304SOL    HW2 1222   1.138   2.234   2.449  0.0752  0.6298  1.3963
  305SOL     OW 1223   0.586   0.255   1.598  0.0667  0.7356 -0.3840
  305SOL    HW1 1224   0.600   0.350   1.601 -1.0440  0.9196 -0.9776
  305SOL    HW2 1225   0.491   0.244   1.607  0.2175 -0.3361 -0.0238
  306SOL     OW 1226   0.431   0.785   3.219 -0.2015  0.3360 -0.7128
  306SOL    HW1 1227   0.384   0.702   3.215 -0.2877  0.1990  2.1950
  306SOL    HW2 1228   0.369   0.850   3.186 -2.3678  0.0916  2.6411
  307SOL     OW 1229   0.534   0.551   3.406  0.4301  0.5885 -0.3441
  307SOL    HW1 1230   0.505   0.633   3.446 -1.6170  0.2040 -0.9547
  307SOL    HW2 1231   0.480   0.542   3.328  2.2753 -0.1886 -1.5675
  308SOL     OW 1232   1.019   0.400   2.324  0.0227 -0.0139 -0.0360
  308SOL    HW1 1233   0.972   0.319   2.346  0.0084 -0.6184 -2.1767
  308SOL    HW2 1234   0.974   0.433   2.246  0.7030  1.4897  0.2035
  309SOL     OW 1235   1.177   0.197   2.782  0.7111  0.0089 -0.3679
  309SOL    HW1 1236   1.100   0.147   2.755  1.4649 -0.1272 -2.3622
  309SOL    HW2 1237   1.151   0.240   2.863 -1.4424 -0.0901 -0.9831
  310SOL     OW 1238   1.933   0.955   2.882  0.6019 -0.8767 -0.3800
  310SOL    HW1 1239   1.982   0.999   2.952 -0.3245  0.7170 -0.6997
  310SOL    HW2 1240   1.842   0.957   2.913  0.2035 -0.2745 -1.5623
  311SOL     OW 1241   1.343   0.857   3.076 -0.1803 -0.2135  0.3633
  311SOL    HW1 1242   1.330   0.942   3.035 -0.6252 -0.2142  0.4987
  311SOL    HW2 1243   1.336   0.874   3.170 -0.2668 -0.3955  0.3914
  312SOL     OW 1244   1.515   0.389   2.209 -0.2741  0.1793  0.0252
  312SOL    HW1 1245   1.446   0.343   2.163  1.3833 -1.0034 -1.3582
  312SOL    HW2 1246   1.533   0.467   2.156 -0.5759  0.5103  0.4060
  313SOL     OW 1247   0.046   1.752   1.410  0.2481  0.1879  0.3843
  313SOL    HW1 1248   0.030   1.661   1.385 -0.3235  0.5345 -0.5527
  313SOL    HW2 1249  -0.041   1.791   1.416  0.5484  1.0088 -0.5243
  314SOL     OW 1250   1.956   1.584   2.392 -0.5370  0.4189  0.3537
  314SOL    HW1 1251   1.983   1.658   2.446 -1.2773 -0.2932  1.7475
  314SOL    HW2 1252   1.864   1.601   2.371 -0.9983 -0.5759  1.5191
  315SOL     OW 1253   0.932   0.954   1.928 -0.3475  0.2187  0.2646
  315SOL    HW1 1254   0.863   1.003   1.884  0.1193 -0.2233 -0.9758
  315SOL    HW2 1255   0.898   0.938   2.016 -2.7177 -1.8244 -0.9866
  316SOL     OW 1256   0.504   0.762   2.640 -0.1497  0.1197  0.0993
  316SOL    HW1 1257   0.537   0.800   2.559 -0.7842 -0.1854 -0.3045
  316SOL    HW2 1258   0.497   0.668   2.622 -0.1918  0.0354  0.5412
  317SOL     OW 1259   1.566   1.795   3.319 -0.9791 -0.0088  0.1896
  317SOL    HW1 1260   1.519   1.836   3.391 -2.9692 -0.4876 -0.7968
  317SOL    HW2 1261   1.536   1.842   3.241 -0.2756 -0.7269 -0.5245
  318SOL     OW 1262   1.399   2.007   2.852  0.3990 -0.0988  0.3153
  318SOL    HW1 1263   1.446   2.077   2.896  1.0800 -0.4920  0.2134
  318SOL    HW2 1264   1.458   1.977   2.783 -0.1243 -0.3781 -0.0213
  319SOL     OW 1265   1.570   1.565   3.928 -0.3807  0.8619  0.1421
  319SOL    HW1 1266   1.660   1.559   3.896 -0.5005 -0.0921 -0.0497
  319SOL    HW2 1267   1.521   1.609   3.859  0.2983  3.0462  1.0200
  320SOL     OW 1268   1.658   1.247   3.032  0.1844  0.4707  0.4234
  320SOL    HW1 1269   1.733   1.192   3.055 -0.2857 -0.7178 -0.8303
  320SOL    HW2 1270   1.611   1.197   2.965 -1.3439  1.5219  0.6858
  321SOL     OW 1271   1.712   1.273   2.719  0.4879 -0.7559 -0.2591
  321SOL    HW1 1272   1.644   1.211   2.745 -0.5863  0.4141 -0.2791
  321SOL    HW2 1273   1.674   1.359   2.734  2.8419 -0.0317  2.1299
  322SOL     OW 1274   0.670   0.040   3.005 -0.3356  0.2009  0.0051
  322SOL    HW1 1275   0.716   0.098   3.065 -2.4075  0.6522  1.2126
  322SOL    HW2 1276   0.624   0.098   2.945  0.1779 -0.2270 -0.8041
  323SOL     OW 1277   1.458   1.322   3.379  0.9245  0.6677  0.1650
  323SOL    HW1 1278   1.513   1.345   3.455  1.6558 -2.2737  0.5654
  323SOL    HW2 1279   1.482   1.387   3.313  3.6440  0.5098  0.9166
  324SOL     OW 1280   0.657   1.347   2.109  0.2862  0.1652  0.0807
  324SOL    HW1 1281   0.598   1.273   2.099  1.4786 -0.4385 -3.0057
  324SOL    HW2 1282   0.706   1.328   2.189 -0.8380 -1.3257  0.4313
  325SOL     OW 1283   0.395   1.010   3.007 -0.0441  0.4666 -0.5010
  325SOL    HW1 1284   0.486   1.019   2.979  0.0275 -2.0454 -1.2434
  325SOL    HW2 1285   0.362   0.934   2.958 -1.9496  0.1143  1.2334
  326SOL     OW 1286   0.777   0.626   3.293  0.2258 -0.5012  0.1314
  326SOL    HW1 1287   0.859   0.611   3.341  0.4710 -1.3070 -0.5300
  326SOL    HW2 1288   0.709   0.586   3.347  0.3559 -0.4330  0.3454
  327SOL     OW 1289   0.827   1.439   3.553  0.0189  0.2047  0.0873
  327SOL    HW1 1290   0.864   1.350   3.555  1.3001  0.7123 -0.1915
  327SOL    HW2 1291   0.733   1.426   3.557  0.1533 -1.2230 -0.8942
  328SOL     OW 1292   0.761   1.444   3.176  0.0175  0.3564  0.5870
  328SOL    HW1 1293   0.732   1.363   3.219  0.9726  0.5516  1.6174
  328SOL    HW2 1294   0.832   1.476   3.231  0.7289  1.0437 -0.7065
  329SOL     OW 1295   0.861   0.958   2.416 -0.5640  0.1242  0.5252
  329SOL    HW1 1296   0.953   0.968   2.443 -0.1698 -0.1883 -0.6807
  329SOL    HW2 1297   0.811   1.000   2.486  0.6161  2.2563  0.1247
  330SOL     OW 1298   1.996   0.969   2.606 -0.4401 -0.2121 -0.4324
  330SOL    HW1 1299   1.939   0.949   2.680  0.9029 -1.5495  0.2573
  330SOL    HW2 1300   2.021   0.884   2.571  0.8264  0.3554 -0.9574
  331SOL     OW 1301   1.555   1.732   2.914  0.0609 -0.2261  0.3800
  331SOL    HW1 1302   1.476   1.698   2.958 -0.9797  0.8819 -0.6015
  331SOL    HW2 1303   1.613   1.756   2.986  0.0474 -2.2784  1.1038
  332SOL     OW 1304   1.551   0.587   3.056  0.1947 -0.1073  0.5504
  332SOL    HW1 1305   1.546   0.670   3.009  1.2726 -0.4231 -0.1540
  332SOL    HW2 1306   1.589   0.609   3.141 -0.7476  0.3098  0.8631
  333SOL     OW 1307   0.260   1.468   3.203 -0.0555 -0.4608  0.0741
  333SOL    HW1 1308   0.216   1.549   3.228  0.7935 -0.5695  1.9793
  333SOL    HW2 1309   0.343   1.496   3.164 -0.1232 -0.3805 -0.0107
  334SOL     OW 1310   1.212   0.901   3.440  0.1385  0.0175  0.0249
  334SOL    HW1 1311   1.293   0.862   3.473  0.1923  1.7930  2.1363
  334SOL    HW2 1312   1.223   0.995   3.456 -2.0994  0.3323 -0.1702
  335SOL     OW 1313   1.814   1.357   3.404  0.0896  0.3444  1.2213
  335SOL    HW1 1314   1.757   1.364   3.481 -2.3848  0.8970 -0.5828
  335SOL    HW2 1315   1.837   1.448   3.384 -0.6183  0.3468  0.3752
  336SOL     OW 1316   0.808   0.006   2.637 -0.0769  0.5226  0.4663
  336SOL    HW1 1317   0.759  -0.034   2.566 -1.0944  1.6915  0.5009
  336SOL    HW2 1318   0.863  -0.065   2.670 -1.2158 -0.6260 -0.0337
  337SOL     OW 1319   0.595   4.934   4.244 -0.5436  0.3090  0.4575
  337SOL    HW1 1320   0.511   4.977   4.264 -0.5279  0.3347  0.4691
  337SOL    HW2 1321   0.613   4.959   4.153  0.3530  1.8269  1.0265
  338SOL     OW 1322   0.704   1.617   2.671 -0.2550 -0.0067  0.4040
  338SOL    HW1 1323   0.754   1.548   2.627  1.5912  0.5374  1.5961
  338SOL    HW2 1324   0.747   1.698   2.643 -2.0321  0.6388 -0.4984
  339SOL     OW 1325   1.057   0.980   3.202 -0.1846 -0.2851 -0.6329
  339SOL    HW1 1326   1.067   0.901   3.149  1.8663 -0.4992  0.0274
  339SOL    HW2 1327   1.099   0.959   3.285 -1.6212  0.7316  0.3829
  340SOL     OW 1328   1.417   0.482   1.926  0.4979  0.6334  0.3045
  340SOL    HW1 1329   1.423   0.560   1.871 -0.2425  0.8678  0.5477
  340SOL    HW2 1330   1.329   0.448   1.911 -0.1419  1.3619  2.1972
  341SOL     OW 1331   0.386   5.074   3.296 -0.0125  0.0860  0.3196
  341SOL    HW1 1332   0.460   5.079   3.356  0.6201  1.6776 -0.5639
  341SOL    HW2 1333   0.378   5.163   3.260 -0.9146 -0.6270 -1.2999
  342SOL     OW 1334   5.120   0.869   3.216 -0.0517 -0.1557 -0.1519
  342SOL    HW1 1335   5.182   0.799   3.236 -0.8254 -1.1075 -1.0175
  342SOL    HW2 1336   5.124   0.927   3.292  0.1134 -1.4912  0.8816
  343SOL     OW 1337   1.057   1.211   2.970 -0.2238  0.1720 -0.2260
  343SOL    HW1 1338   1.142   1.208   2.927 -0.5049 -0.1501 -0.7663
  343SOL    HW2 1339   1.029   1.119   2.975  0.2940  0.0829  1.6346
  344SOL     OW 1340   2.191   0.558   4.019 -0.3297  0.1811  0.7897
  344SOL    HW1 1341   2.214   0.585   4.108 -3.0384  0.1659  1.5549
  344SOL    HW2 1342   2.105   0.598   4.004 -0.9390 -1.6973 -0.9614
  345SOL     OW 1343   0.275   0.171   2.110 -0.7997  0.8068  0.5616
  345SOL    HW1 1344   0.219   0.148   2.037 -2.2481  1.7453  1.3603
  345SOL    HW2 1345   0.304   0.086   2.146  0.6231  0.3390 -1.5740
  346SOL     OW 1346   1.171   0.862   1.852 -0.1734  0.4704 -0.4465
  346SOL    HW1 1347   1.173   0.767   1.862  2.1855  0.6913  2.1271
  346SOL    HW2 1348   1.085   0.888   1.886 -0.1358 -0.6272  0.5564
  347SOL     OW 1349   0.850   1.412   2.913 -0.1056  0.4154 -0.2498
  347SOL    HW1 1350   0.925   1.357   2.934 -1.4957 -1.5595 -0.3042
  347SOL    HW2 1351   0.820   1.445   2.997  0.0395  0.1484 -0.0930
  348SOL     OW 1352   1.405   1.719   3.769  0.1853 -0.0296  0.0335
  348SOL    HW1 1353   1.412   1.814   3.780  0.6795 -0.1128  0.4224
  348SOL    HW2 1354   1.312   1.700   3.784 -0.2589  0.6192 -1.7622
  349SOL     OW 1355   0.998   1.750   3.210 -0.7521 -0.4587 -0.2402
  349SOL    HW1 1356   0.988   1.840   3.179 -1.7226 -0.5585 -0.2420
  349SOL    HW2 1357   1.022   1.700   3.133 -2.5190 -0.5949 -0.7278
  350SOL     OW 1358   1.149   0.747   3.780  0.0025  0.1985 -0.7417
  350SOL    HW1 1359   1.242   0.752   3.761  0.1338  0.7644  0.0292
  350SOL    HW2 1360   1.108   0.725   3.696  0.9121 -0.9462 -0.8812
  351SOL     OW 1361   1.569   0.628   1.717  0.0972  0.0090  0.0567
  351SOL    HW1 1362   1.501   0.691   1.693  0.4544  0.2974 -0.2058
  351SOL    HW2 1363   1.612   0.667   1.793  0.7797  0.4223 -0.5378
  352SOL     OW 1364   1.383   1.022   1.518  0.8030  0.4229  0.2410
  352SOL    HW1 1365   1.342   1.082   1.456 -1.3676 -0.3272  0.9164
  352SOL    HW2 1366   1.477   1.033   1.503  0.3845  2.3869 -1.1339
  353SOL     OW 1367   1.362   1.136   2.985  0.4883 -0.4525  0.6889
  353SOL    HW1 1368   1.399   1.132   3.073 -0.4093 -1.2401  1.0411
  353SOL    HW2 1369   1.435   1.113   2.927 -0.0170 -4.5231  1.5211
  354SOL     OW 1370   0.718   1.131   2.601 -0.3931 -0.6690 -0.0170
  354SOL    HW1 1371   0.636   1.162   2.639 -0.9913 -1.3312 -0.7250
  354SOL    HW2 1372   0.783   1.196   2.625 -1.3408  0.4047 -0.3232
  355SOL     OW 1373   0.300   0.821   2.824  0.4716 -0.3940  0.3098
  355SOL    HW1 1374   0.366   0.826   2.755 -1.3243  0.0182 -1.4365
  355SOL    HW2 1375   0.273   0.730   2.825 -0.2274 -0.2021 -0.2640
  356SOL     OW 1376   1.478   0.504   4.696  0.3748  0.1879 -0.6223
  356SOL    HW1 1377   1.567   0.469   4.699  0.4124  0.2290 -1.1567
  356SOL    HW2 1378   1.422   0.430   4.722  0.5854  0.2633  0.0636
  357SOL     OW 1379   1.560   0.080   3.819 -1.0168 -0.1357 -0.3126
  357SOL    HW1 1380   1.541  -0.010   3.792 -1.9138  0.2836 -1.0846
  357SOL    HW2 1381   1.511   0.134   3.758  0.1917  0.9013 -0.3654
  358SOL     OW 1382   0.090   1.397   1.830  0.6726  0.2012 -0.4213
  358SOL    HW1 1383  -0.002   1.373   1.818  0.8942 -0.4805 -0.7884
  358SOL    HW2 1384   0.087   1.478   1.881 -0.0788 -0.9604  1.4354
  359SOL     OW 1385   0.191   1.512   2.648  0.0576 -0.4627  0.4699
  359SOL    HW1 1386   0.252   1.568   2.601  0.4693 -1.3690 -0.0795
  359SOL    HW2 1387   0.149   1.570   2.712  0.2602  0.5331 -0.2969
  360SOL     OW 1388   0.415   2.235   2.774 -0.0886 -0.5533 -0.1377
  360SOL    HW1 1389   0.427   2.239   2.869 -0.1282 -1.5849 -0.0758
  360SOL    HW2 1390   0.477   2.299   2.739  0.4936 -0.7359  0.5431
  361SOL     OW 1391   1.046   0.617   3.499 -0.7351 -0.3220  0.5814
  361SOL    HW1 1392   1.096   0.683   3.451 -2.0960  0.4485  0.1988
  361SOL    HW2 1393   1.103   0.540   3.500  0.3236  0.4386 -0.1261
  362SOL     OW 1394   0.628   0.792   2.889  0.3335  0.4382  0.4246
  362SOL    HW1 1395   0.634   0.887   2.898 -0.8422  0.4994  0.7093
  362SOL    HW2 1396   0.602   0.778   2.798 -1.0863  0.4869  0.8003
  363SOL     OW 1397   0.619   0.123   4.142  0.3988 -0.0896 -0.3943
  363SOL    HW1 1398   0.633   0.037   4.102 -0.0455 -0.1440 -0.4310
  363SOL    HW2 1399   0.546   0.110   4.203  0.3702  0.2475 -0.3575
  364SOL     OW 1400   1.751   1.081   3.607 -0.0042  0.0729  0.0080
  364SOL    HW1 1401   1.678   1.020   3.615  0.6223 -0.9233 -1.7615
  364SOL    HW2 1402   1.710   1.168   3.608 -1.2156 -0.4802 -0.9246
  365SOL     OW 1403   0.981   1.520   2.376 -0.0259  0.0026 -0.0518
  365SOL    HW1 1404   1.063   1.482   2.344 -0.1146  0.3211 -0.6510
  365SOL    HW2 1405   0.953   1.579   2.307 -0.3303  0.5268  0.5119
  366SOL     OW 1406   1.332   0.546   3.368 -0.1925 -1.1620  0.5275
  366SOL    HW1 1407   1.301   0.456   3.380 -0.6512 -1.0917 -0.0910
  366SOL    HW2 1408   1.345   0.554   3.274  0.8264 -0.8949  0.6886
  367SOL     OW 1409   0.803   1.674   3.387 -0.5768 -0.5387 -0.5569
  367SOL    HW1 1410   0.839   1.586   3.400  0.2541 -0.2729 -0.9786
  367SOL    HW2 1411   0.867   1.717   3.330 -1.3044  0.1311 -0.8757
  368SOL     OW 1412   0.687   0.865   3.246 -0.6130  0.9539  0.0436
  368SOL    HW1 1413   0.594   0.846   3.238 -0.7443  1.6435 -0.0654
  368SOL    HW2 1414   0.727   0.780   3.267 -1.2179  0.5947 -0.2455
  369SOL     OW 1415   0.986   1.981   3.071 -0.5522  0.2148 -0.1568
  369SOL    HW1 1416   0.916   2.046   3.066  0.1183  0.8504 -1.5997
  369SOL    HW2 1417   0.976   1.928   2.992  0.3381  0.0547 -0.1701
  370SOL     OW 1418   0.473   1.366   2.378 -0.4649  0.3631  0.5744
  370SOL    HW1 1419   0.426   1.287   2.407 -0.2237 -0.0802 -0.2239
  370SOL    HW2 1420   0.560   1.335   2.355  0.2195  1.1805  1.9896
  371SOL     OW 1421   0.999   1.032   3.739  0.0093  0.6039 -0.6860
  371SOL    HW1 1422   0.963   0.948   3.711  0.9108  0.7128 -2.1864
  371SOL    HW2 1423   0.972   1.040   3.831  0.7456 -1.7556 -0.2468
  372SOL     OW 1424   0.821   1.093   3.132  0.2743 -0.5982 -0.0234
  372SOL    HW1 1425   0.786   1.020   3.181 -0.1507  0.6392  1.5621
  372SOL    HW2 1426   0.913   1.098   3.157  0.0524  0.0463  0.6820
  373SOL     OW 1427   1.427   1.109   1.902  0.0028 -0.5530 -0.4738
  373SOL    HW1 1428   1.462   1.048   1.838 -1.4610 -1.4066 -0.4912
  373SOL    HW2 1429   1.437   1.064   1.986  1.4753  0.3601 -0.1504
  374SOL     OW 1430   1.798   1.574   2.705 -0.7058  0.0461  0.1277
  374SOL    HW1 1431   1.853   1.629   2.648 -0.6594  2.4090  2.3520
  374SOL    HW2 1432   1.848   1.567   2.786 -1.6151 -1.7147  0.5505
  375SOL     OW 1433   0.803   2.472   3.376 -0.2776  0.2944  0.0560
  375SOL    HW1 1434   0.759   2.395   3.410  2.4199 -0.5565  1.7487
  375SOL    HW2 1435   0.837   2.517   3.454  0.6920  1.6203 -1.1026
  376SOL     OW 1436   0.857   1.361   2.641 -0.1121  0.1773  0.1749
  376SOL    HW1 1437   0.833   1.372   2.734 -1.5335  1.1205 -0.2879
  376SOL    HW2 1438   0.952   1.374   2.640 -0.1733  0.9048  1.4114
  377SOL     OW 1439   0.882   1.256   3.986  0.5177 -0.2155  0.1198
  377SOL    HW1 1440   0.827   1.312   4.041  0.3557 -0.4443  0.1949
  377SOL    HW2 1441   0.948   1.221   4.046  1.1759  0.6192 -0.1174
  378SOL     OW 1442   1.779   0.499   2.108  0.2493  0.2973  0.3881
  378SOL    HW1 1443   1.820   0.458   2.032 -0.4171 -0.4417  0.4214
  378SOL    HW2 1444   1.845   0.494   2.177  1.4098  2.2718 -0.5165
  379SOL     OW 1445   0.829   2.253   2.015 -0.3085 -0.4206  0.1359
  379SOL    HW1 1446   0.806   2.162   2.000 -2.2862  0.3030 -1.4844
  379SOL    HW2 1447   0.839   2.290   1.927 -1.0409  1.2871  0.7488
  380SOL     OW 1448   0.141   2.148   4.425 -0.1357 -0.0408  0.5722
  380SOL    HW1 1449   0.073   2.206   4.391 -0.1662  0.2949  1.1956
  380SOL    HW2 1450   0.196   2.204   4.478  0.2695 -0.4389  0.5751
  381SOL     OW 1451   1.662   0.867   2.988 -0.1027  0.0159 -0.1780
  381SOL    HW1 1452   1.571   0.875   3.017  0.1335 -1.0859  0.8867
  381SOL    HW2 1453   1.708   0.831   3.063  1.1661  0.2888 -0.8142
  382SOL     OW 1454   0.554   1.603   3.099  0.2892 -0.0545  0.1585
  382SOL    HW1 1455   0.636   1.558   3.119  0.6872  0.1773 -0.9495
  382SOL    HW2 1456   0.526   1.567   3.015 -1.3391 -0.9670  1.0767
  383SOL     OW 1457   0.675   2.095   1.698 -0.6300  0.3238  0.0854
  383SOL    HW1 1458   0.604   2.157   1.684 -1.4157 -0.9371 -1.5667
  383SOL    HW2 1459   0.740   2.115   1.631 -1.0236 -0.8312 -0.6540
  384SOL     OW 1460   1.799   1.934   3.881  0.1257 -0.3452 -0.3251
  384SOL    HW1 1461   1.748   2.008   3.913 -2.1560 -2.3672  0.9288
  384SOL    HW2 1462   1.752   1.904   3.804  0.6520 -0.8921 -0.4332
  385SOL     OW 1463   1.869   0.163   2.405  0.1976  0.3698  0.0102
  385SOL    HW1 1464   1.778   0.194   2.408 -0.3425 -1.1913  0.2710
  385SOL    HW2 1465   1.868   0.092   2.341  1.6986  1.7746 -1.5766
  386SOL     OW 1466   0.511   0.255   2.882  0.5991 -0.0710  0.2707
  386SOL    HW1 1467   0.515   0.347   2.909 -0.7602  0.5009 -1.4436
  386SOL    HW2 1468   0.443   0.217   2.936  1.0124 -0.0323  0.8280
  387SOL     OW 1469   1.259   1.760   2.443  0.2245 -0.6622 -0.0400
  387SOL    HW1 1470   1.329   1.821   2.463 -0.6284 -0.0132  1.0482
  387SOL    HW2 1471   1.280   1.726   2.355  1.8642 -0.4760  0.2664
  388SOL     OW 1472   0.674   1.104   3.541 -0.1386  0.2609  0.5310
  388SOL    HW1 1473   0.689   1.019   3.582 -0.0663  0.4738  0.9507
  388SOL    HW2 1474   0.682   1.167   3.613 -0.5436  0.5915  0.2906
  389SOL     OW 1475   1.306   0.920   2.394 -0.4115 -0.9423  0.2554
  389SOL    HW1 1476   1.227   0.969   2.414 -1.1360 -1.0705 -2.1145
  389SOL    HW2 1477   1.285   0.829   2.416 -1.1376 -1.0586 -0.8546
  390SOL     OW 1478   1.493   1.475   1.906 -0.2690 -0.0039 -0.1268
  390SOL    HW1 1479   1.547   1.463   1.984 -0.8221  0.9121  0.4090
  390SOL    HW2 1480   1.412   1.426   1.924 -0.1733 -0.2532 -0.3629
  391SOL     OW 1481   0.706   1.655   3.942  0.5593  0.1132 -0.4507
  391SOL    HW1 1482   0.663   1.602   3.875  0.2016 -1.1756  0.7781
  391SOL    HW2 1483   0.706   1.600   4.020 -2.3138  2.9436  1.6660
  392SOL     OW 1484   1.394   1.609   3.088 -0.0294 -0.0627  0.3661
  392SOL    HW1 1485   1.377   1.680   3.150 -3.0477  0.1378 -0.5982
  392SOL    HW2 1486   1.470   1.563   3.124  1.1589  2.8170  1.7155
  393SOL     OW 1487   1.856   1.314   2.498 -0.1860  0.9485  0.0480
  393SOL    HW1 1488   1.816   1.320   2.585  0.9556  1.8235  0.5103
  393SOL    HW2 1489   1.890   1.401   2.481  1.5508  0.2196 -0.3358
  394SOL     OW 1490   0.983   0.413   2.924  0.8666  0.2204  0.3097
  394SOL    HW1 1491   0.914   0.377   2.979  0.2992  0.3794 -0.3027
  394SOL    HW2 1492   0.941   0.481   2.872  1.5034  0.3991  0.0131
  395SOL     OW 1493   0.585   1.822   2.341  0.4172  0.6831  0.1189
  395SOL    HW1 1494   0.539   1.739   2.355 -0.3602  0.7211 -2.0311
  395SOL    HW2 1495   0.678   1.799   2.351  0.1603 -0.2819  0.3395
  396SOL     OW 1496   1.130   0.320   3.465 -0.0519 -0.0279  0.0438
  396SOL    HW1 1497   1.112   0.321   3.559  0.9249  1.6991  0.2353
  396SOL    HW2 1498   1.063   0.262   3.428  1.1515 -2.8091  2.0995
  397SOL     OW 1499   0.348   1.156   1.950 -0.1797  0.1848 -0.4355
  397SOL    HW1 1500   0.293   1.078   1.945  0.2925 -0.2503  0.8849
  397SOL    HW2 1501   0.303   1.214   2.012  0.1596  0.3783 -0.3650
  398SOL     OW 1502   0.936   1.172   3.519  0.2775 -0.1114  0.3892
  398SOL    HW1 1503   0.950   1.121   3.599  1.3539  0.8810  0.8464
  398SOL    HW2 1504   0.851   1.144   3.487  0.0130 -0.8030  1.6790
  399SOL     OW 1505   1.343   1.096   3.736  0.4189  0.0374 -0.9467
  399SOL    HW1 1506   1.287   1.128   3.665 -1.9844  1.0313  1.3269
  399SOL    HW2 1507   1.386   1.174   3.770 -0.6616  0.0061  0.5381
  400SOL     OW 1508   4.732   0.004   1.853 -0.0225 -0.0205 -0.0466
  400SOL    HW1 1509   4.753   0.086   1.807 -0.5082 -0.6516 -1.4077
  400SOL    HW2 1510   4.661  -0.034   1.802  1.0191 -1.8916 -0.1372
  401SOL     OW 1511   1.379   0.712   3.564 -0.0074  0.0054  0.0803
  401SOL    HW1 1512   1.431   0.651   3.617  0.3448  0.0760 -0.1875
  401SOL    HW2 1513   1.352   0.661   3.488 -0.9715 -0.2587  0.5839
  402SOL     OW 1514   0.532   0.592   2.338 -0.1580 -0.1879 -0.5087
  402SOL    HW1 1515   0.544   0.508   2.293  1.9099 -0.8803  1.2393
  402SOL    HW2 1516   0.488   0.570   2.419 -0.1940  0.4964 -0.3409
  403SOL     OW 1517   1.072   1.976   2.402 -0.2576  0.5579  0.2171
  403SOL    HW1 1518   1.075   1.995   2.495 -1.0598  0.1463  0.3330
  403SOL    HW2 1519   1.143   1.912   2.388  0.0737  0.8698  0.4834
  404SOL     OW 1520   1.024   0.919   3.999 -0.3003  0.2979  0.0892
  404SOL    HW1 1521   1.095   0.955   4.052 -0.8875  0.3777  0.8246
  404SOL    HW2 1522   1.066   0.891   3.918  0.7117 -0.4844  0.8873
  405SOL     OW 1523   0.966   2.097   2.696 -0.3209 -0.1973  0.0066
  405SOL    HW1 1524   1.040   2.037   2.709  1.1629  1.3233 -1.1047
  405SOL    HW2 1525   1.000   2.182   2.725 -2.0507  0.2958  0.6131
  406SOL     OW 1526   0.147   0.408   3.859  0.2898  0.0099  0.0467
  406SOL    HW1 1527   0.111   0.469   3.924 -0.6289 -0.5493  0.0838
  406SOL    HW2 1528   0.203   0.349   3.909 -0.7977 -0.7199  0.4249
  407SOL     OW 1529   1.741   1.219   4.074  0.3721  0.2618  0.3613
  407SOL    HW1 1530   1.794   1.177   4.006  0.9586 -0.2514  1.1190
  407SOL    HW2 1531   1.805   1.267   4.126 -0.1113  0.8748  0.3893
  408SOL     OW 1532   0.530   1.742   3.374  0.1160 -0.1852 -0.1570
  408SOL    HW1 1533   0.500   1.712   3.288  0.7068 -1.7219  0.1462
  408SOL    HW2 1534   0.615   1.699   3.386  0.1737  0.2449  1.0590
  409SOL     OW 1535   1.766   0.743   3.220 -0.2592  0.5575  0.3820
  409SOL    HW1 1536   1.841   0.766   3.276 -1.2269  1.0711  1.5137
  409SOL    HW2 1537   1.748   0.652   3.240 -0.7491  0.8070  1.0909
  410SOL     OW 1538   1.248   0.098   2.260  0.5691 -0.2249  0.0587
  410SOL    HW1 1539   1.166   0.048   2.258  0.3070  0.1519  0.9759
  410SOL    HW2 1540   1.274   0.097   2.352  1.8302 -0.7118 -0.2995
  411SOL     OW 1541   1.345   0.640   2.439  0.0370 -0.2542  0.2060
  411SOL    HW1 1542   1.280   0.642   2.369 -1.1883  1.1583  1.3373
  411SOL    HW2 1543   1.300   0.596   2.512  0.4687  0.4014  0.8749
  412SOL     OW 1544   0.635   0.307   3.513  0.1467 -0.0928  0.1367
  412SOL    HW1 1545   0.656   0.271   3.427 -2.4509  0.2966 -0.7233
  412SOL    HW2 1546   0.600   0.394   3.494 -0.0576  0.1660  1.6318
  413SOL     OW 1547   1.605   1.293   3.624 -0.4001 -0.4552  0.2996
  413SOL    HW1 1548   1.573   1.273   3.712 -1.2149  0.4979  0.2408
  413SOL    HW2 1549   1.590   1.388   3.615 -0.2809 -0.5406 -0.8398
  414SOL     OW 1550   1.037   1.191   2.304 -0.3956 -0.2650 -0.1328
  414SOL    HW1 1551   1.055   1.138   2.381 -1.3727 -1.9955 -1.0558
  414SOL    HW2 1552   0.965   1.249   2.330  0.6784  0.6266  0.8829
  415SOL     OW 1553   0.930   2.209   3.506  0.0045 -0.2088  0.7144
  415SOL    HW1 1554   0.943   2.124   3.548 -0.5727 -0.4515  0.4055
  415SOL    HW2 1555   0.837   2.212   3.485  0.5712 -0.8134 -2.0725
  416SOL     OW 1556   1.299   1.329   2.793  0.2272 -0.2307 -0.2831
  416SOL    HW1 1557   1.357   1.287   2.856 -0.3622 -0.4821  0.0929
  416SOL    HW2 1558   1.353   1.395   2.751  0.9197 -0.7807 -0.2620
  417SOL     OW 1559   0.982   1.367   2.065 -0.5264  0.0222 -0.3261
  417SOL    HW1 1560   1.009   1.303   2.130  0.1295  1.5475  0.9234
  417SOL    HW2 1561   1.064   1.404   2.032 -0.9184  0.6086 -0.6433
  418SOL     OW 1562   1.649   2.166   2.802 -0.5518  0.6667 -0.1057
  418SOL    HW1 1563   1.617   2.202   2.885 -0.0575  0.0354  0.3640
  418SOL    HW2 1564   1.744   2.177   2.806 -0.1225 -2.9453  1.1488
  419SOL     OW 1565   0.788   0.762   4.048  0.1922 -0.1291 -0.4332
  419SOL    HW1 1566   0.876   0.798   4.039  0.4295 -0.0840  1.8532
  419SOL    HW2 1567   0.752   0.764   3.959  1.5226  2.3156 -0.9550
  420SOL     OW 1568   0.153   1.121   2.928  0.2825 -0.3484  0.5185
  420SOL    HW1 1569   0.089   1.097   2.995  1.2351 -0.9842  1.2053
  420SOL    HW2 1570   0.234   1.135   2.976  0.1941  2.5105 -0.0876
  421SOL     OW 1571   1.147   1.624   3.819 -0.0570  0.2957  0.2523
  421SOL    HW1 1572   1.063   1.639   3.776 -0.2002  1.7141  1.0168
  421SOL    HW2 1573   1.159   1.529   3.816 -0.5701  0.2762 -1.9638
  422SOL     OW 1574   1.344   0.255   3.149 -0.8156 -0.3303 -0.5094
  422SOL    HW1 1575   1.315   0.346   3.144 -1.7826 -0.6981 -1.7975
  422SOL    HW2 1576   1.271   0.205   3.112 -0.1309 -1.5983 -0.1555
  423SOL     OW 1577   0.325   1.131   2.436 -0.6393  0.1372  0.0068
  423SOL    HW1 1578   0.304   1.172   2.520  1.1579  1.3087 -0.0897
  423SOL    HW2 1579   0.243   1.133   2.387 -1.7650 -0.7494  1.7917
  424SOL     OW 1580   1.611   1.475   3.179 -0.4366  0.0539 -0.2694
  424SOL    HW1 1581   1.639   1.394   3.137 -1.2342 -1.7995  2.6109
  424SOL    HW2 1582   1.688   1.506   3.226 -1.0203 -0.8971  1.3696
  425SOL     OW 1583   0.661   1.066   2.900  0.0156 -0.8406  0.3969
  425SOL    HW1 1584   0.721   1.075   2.974 -1.3336 -0.6799  1.4901
  425SOL    HW2 1585   0.643   1.156   2.872  0.0842 -0.8758  0.2399
  426SOL     OW 1586   0.811   1.864   2.643  0.0804  0.1815  0.3421
  426SOL    HW1 1587   0.838   1.949   2.677  1.6876 -0.5246  0.8591
  426SOL    HW2 1588   0.820   1.873   2.548 -1.0188  0.9925  0.2954
  427SOL     OW 1589   0.989   0.712   3.113 -0.8990 -0.0117  0.4652
  427SOL    HW1 1590   0.901   0.710   3.151 -1.1919  0.8193 -0.1478
  427SOL    HW2 1591   0.974   0.707   3.018 -0.2019 -1.5844  0.4300
  428SOL     OW 1592   0.641   4.984   2.464 -0.0354  0.3775 -0.2549
  428SOL    HW1 1593   0.561   5.025   2.496 -1.5789 -0.7067 -2.5921
  428SOL    HW2 1594   0.653   5.020   2.376  0.4149 -1.6381 -1.0611
  429SOL     OW 1595   0.839   0.833   2.182  0.0635 -0.0444 -0.4442
  429SOL    HW1 1596   0.750   0.841   2.149  0.3170  1.7614 -0.7322
  429SOL    HW2 1597   0.843   0.892   2.257  0.7521 -0.8435  0.1688
  430SOL     OW 1598   1.128   1.505   3.528 -0.6912  0.1216  0.0500
  430SOL    HW1 1599   1.116   1.490   3.434 -0.4107 -0.8686  0.1725
  430SOL    HW2 1600   1.050   1.468   3.568  0.1338 -1.2818  0.3764
  431SOL     OW 1601   0.876   0.172   2.406 -0.3516  0.6586  0.1113
  431SOL    HW1 1602   0.937   0.100   2.390 -0.0319  1.0316 -0.3833
  431SOL    HW2 1603   0.851   0.163   2.498 -0.0556  0.1161  0.1398
  432SOL     OW 1604   1.366   0.401   2.664 -0.1357 -0.2347  0.1444
  432SOL    HW1 1605   1.276   0.431   2.655 -0.4449 -0.2148  2.7653
  432SOL    HW2 1606   1.358   0.314   2.703  0.8809 -2.0093 -3.4188
  433SOL     OW 1607   1.511   0.292   2.929  0.2606 -0.4439 -0.4257
  433SOL    HW1 1608   1.449   0.247   2.987  0.9400 -0.6242  0.1653
  433SOL    HW2 1609   1.484   0.384   2.932  1.1679 -0.2122  1.3130
  434SOL     OW 1610   0.568   0.807   2.155 -0.2632 -0.3103  0.0280
  434SOL    HW1 1611   0.531   0.866   2.220 -1.0377  1.3944 -1.9232
  434SOL    HW2 1612   0.571   0.722   2.199 -2.0659  0.5226  1.8310
  435SOL     OW 1613   1.393   1.802   1.996 -0.8231  0.1668 -0.0118
  435SOL    HW1 1614   1.454   1.865   2.034 -0.6259 -0.6360  1.0235
  435SOL    HW2 1615   1.330   1.784   2.066 -2.0148  0.6543 -0.9248
  436SOL     OW 1616   5.046   0.669   3.780  0.1811 -0.2748  0.7162
  436SOL    HW1 1617   5.141   0.678   3.792  0.2073 -1.2278  1.2504
  436SOL    HW2 1618   5.025   0.732   3.711  1.6654 -2.0718 -1.4510
  437SOL     OW 1619   5.224   0.229   4.559 -0.3154 -0.0656  0.3292
  437SOL    HW1 1620   5.195   0.200   4.646 -0.2451  0.8631  0.6726
  437SOL    HW2 1621   5.143   0.255   4.515 -0.6747 -2.9778 -0.8516
  438SOL     OW 1622   0.288   4.864   4.389  0.0272 -0.0660  0.5080
  438SOL    HW1 1623   0.218   4.918   4.352 -0.2729 -0.8005  0.0037
  438SOL    HW2 1624   0.242   4.795   4.436  0.4109  0.2349  1.3389
  439SOL     OW 1625   0.456   1.203   4.911  0.1608 -0.4469  0.3640
  439SOL    HW1 1626   0.495   1.275   4.960 -0.7170  1.8729 -2.2578
  439SOL    HW2 1627   0.370   1.191   4.950  0.0217  0.4027  0.3210
  440SOL     OW 1628   1.572   0.856   4.748 -0.1564 -0.3053 -0.1037
  440SOL    HW1 1629   1.562   0.784   4.811 -2.6696 -0.4547 -0.6295
  440SOL    HW2 1630   1.500   0.844   4.686 -1.0845  3.0991  0.2045
  441SOL     OW 1631   1.454   0.159   4.979  0.2078  0.2428  0.0242
  441SOL    HW1 1632   1.377   0.160   5.035 -1.5574 -0.2927 -2.3316
  441SOL    HW2 1633   1.435   0.093   4.913  2.8639 -0.1752 -0.3927
  442SOL     OW 1634   1.532   0.929   3.641  0.0894 -0.4141 -0.3469
  442SOL    HW1 1635   1.476   1.003   3.662  0.5235 -0.3205  0.5365
  442SOL    HW2 1636   1.475   0.867   3.597 -0.3563  0.3027 -0.7842
  443SOL     OW 1637   0.289   1.259   4.627 -0.3021  0.2092  0.3255
  443SOL    HW1 1638   0.220   1.264   4.693  0.5028  3.5994  1.0256
  443SOL    HW2 1639   0.267   1.329   4.565  0.3056 -1.3124 -1.6429
  444SOL     OW 1640   0.528   1.115   4.660  0.3034 -0.1268  0.0649
  444SOL    HW1 1641   0.467   1.165   4.606  0.7545 -0.2928 -0.6158
  444SOL    HW2 1642   0.501   1.132   4.750 -0.0073  0.7414 -0.1887
  445SOL     OW 1643   5.093   1.546   4.129  0.1141  0.7584  0.1430
  445SOL    HW1 1644   5.044   1.627   4.115 -0.0538  0.6311 -0.0158
  445SOL    HW2 1645   5.039   1.497   4.191 -0.7267 -0.0348 -1.1932
  446SOL     OW 1646   0.676   0.006   5.064  0.4075 -0.0629 -0.1132
  446SOL    HW1 1647   0.607   0.049   5.014 -0.8383 -1.8393  0.0103
  446SOL    HW2 1648   0.756   0.051   5.039 -0.7726  1.9229 -0.3974
  447SOL     OW 1649   0.198   1.782   4.521  0.5453  0.0688 -0.5816
  447SOL    HW1 1650   0.216   1.851   4.585  2.4546 -0.5017 -0.4845
  447SOL    HW2 1651   0.270   1.788   4.459  0.3939 -1.4435 -0.9060
  448SOL     OW 1652   0.694   1.232   3.778  0.0211  0.2185 -0.8667
  448SOL    HW1 1653   0.656   1.313   3.812 -0.9522 -0.4440 -0.3550
  448SOL    HW2 1654   0.772   1.218   3.831 -0.0127  0.6280 -0.7090
  449SOL     OW 1655   0.279   1.149   4.087 -0.5613 -0.1854  0.1030
  449SOL    HW1 1656   0.346   1.187   4.144  1.0653 -0.5473 -1.4924
  449SOL    HW2 1657   0.202   1.140   4.142  1.2043 -1.3338  2.4810
  450SOL     OW 1658   1.425   1.667   4.867  0.0555  0.7358 -0.9272
  450SOL    HW1 1659   1.410   1.759   4.891  1.5131  0.7540 -0.0146
  450SOL    HW2 1660   1.509   1.668   4.820 -0.1924 -0.0639 -1.3951
  451SOL     OW 1661   0.542   0.959   4.259  0.0510  0.1449 -0.2158
  451SOL    HW1 1662   0.576   0.870   4.246 -0.6340 -0.0235 -0.9211
  451SOL    HW2 1663   0.510   0.960   4.349  1.2273  0.0746  0.2072
  452SOL     OW 1664   0.599   0.172   4.859 -0.8312  0.6059 -0.0689
  452SOL    HW1 1665   0.694   0.180   4.854 -0.6133 -1.3879  0.3075
  452SOL    HW2 1666   0.566   0.254   4.824  1.0309  1.1943 -0.5014
  453SOL     OW 1667   1.758   1.692   4.482  0.0214 -0.2446 -0.0501
  453SOL    HW1 1668   1.846   1.729   4.483  0.7462 -1.8096 -2.4407
  453SOL    HW2 1669   1.772   1.597   4.479 -1.7347 -0.5096 -0.2576
  454SOL     OW 1670   0.028   1.973   3.367  0.4329  0.3430 -0.3414
  454SOL    HW1 1671   0.035   2.067   3.347 -1.8335  0.8738  1.2123
  454SOL    HW2 1672  -0.066   1.957   3.371  0.8145 -1.9970 -0.4407
  455SOL     OW 1673   2.426   1.130   4.535  0.4437  0.1746  0.3030
  455SOL    HW1 1674   2.511   1.095   4.561  1.4654  2.1027 -0.3300
  455SOL    HW2 1675   2.383   1.152   4.618  0.8564 -0.1280  0.6023
  456SOL     OW 1676   2.182   0.920   4.769  0.2693 -0.5132 -0.0802
  456SOL    HW1 1677   2.122   0.871   4.826 -0.0273  1.1794  1.0852
  456SOL    HW2 1678   2.139   0.920   4.683 -1.4924  0.7861  0.7765
  457SOL     OW 1679   0.483   1.241   4.257  0.6124 -0.1191 -0.2218
  457SOL    HW1 1680   0.523   1.273   4.338 -1.3093 -1.3357  1.2733
  457SOL    HW2 1681   0.497   1.146   4.260  0.5784 -0.1671 -1.3702
  458SOL     OW 1682   1.208   4.683   4.766  0.1523  0.1362  0.6442
  458SOL    HW1 1683   1.198   4.589   4.749 -0.3226  0.2752  0.1367
  458SOL    HW2 1684   1.268   4.713   4.698  1.9630 -0.1771  2.0457
  459SOL     OW 1685   0.292   0.805   0.287  0.3197  0.1249  0.1479
  459SOL    HW1 1686   0.351   0.785   0.359  0.0933  2.5516  1.0795
  459SOL    HW2 1687   0.349   0.825   0.214  0.5676 -1.5165 -0.1160
  460SOL     OW 1688   1.677   0.693   3.503  0.2050  0.4264 -0.3431
  460SOL    HW1 1689   1.670   0.638   3.581  2.1602 -1.0073 -1.1458
  460SOL    HW2 1690   1.769   0.687   3.478 -0.1236  1.9440 -2.0011
  461SOL     OW 1691   1.581   1.122   0.258  0.5470 -0.2348  0.2980
  461SOL    HW1 1692   1.651   1.093   0.317  0.8585 -0.1275 -0.0183
  461SOL    HW2 1693   1.616   1.200   0.216  1.0799 -1.3797 -1.4416
  462SOL     OW 1694   1.616   2.047   4.317  0.3629 -0.2329  0.1470
  462SOL    HW1 1695   1.609   1.966   4.367 -5.0459 -0.1695 -0.1834
  462SOL    HW2 1696   1.586   2.115   4.377 -0.8524  0.6421 -1.4128
  463SOL     OW 1697   0.886   0.836   4.694  0.0904  0.6148  0.0305
  463SOL    HW1 1698   0.791   0.851   4.698  0.1660  1.1351 -0.1193
  463SOL    HW2 1699   0.920   0.907   4.640  0.6289  0.7283  0.5042
  464SOL     OW 1700   1.180   0.230   4.998  0.0147 -0.5457 -0.0911
  464SOL    HW1 1701   1.193   0.323   4.977 -1.1691 -0.4582 -0.5381
  464SOL    HW2 1702   1.129   0.197   4.924 -1.7348 -0.9506  1.2586
  465SOL     OW 1703   1.554   1.706   4.304  1.0976  0.9572 -0.0640
  465SOL    HW1 1704   1.630   1.689   4.360  0.1604 -3.5105  0.0173
  465SOL    HW2 1705   1.581   1.678   4.216 -0.1300  0.1433 -0.2033
  466SOL     OW 1706   1.048   0.867   4.919  0.1221  0.2843 -0.4674
  466SOL    HW1 1707   0.992   0.904   4.986  0.4307  0.5089 -0.3319
  466SOL    HW2 1708   0.988   0.824   4.858 -0.1424 -0.0915  0.0539
  467SOL     OW 1709   1.372   0.828   0.013  0.2847  0.2000  0.0151
  467SOL    HW1 1710   1.319   0.897   0.054 -0.3904 -0.6075  0.5329
  467SOL    HW2 1711   1.454   0.871  -0.010 -0.3041  1.2953 -0.1070
  468SOL     OW 1712   0.810   0.619   4.534 -0.3405  0.1327  0.1305
  468SOL    HW1 1713   0.847   0.677   4.601 -0.2835  1.2089 -0.8002
  468SOL    HW2 1714   0.719   0.608   4.559 -0.7583  1.9011 -0.4975
  469SOL     OW 1715   5.075   0.946   4.461  0.0558 -0.0040  0.2933
  469SOL    HW1 1716   5.148   0.983   4.511  1.7555  1.2320 -2.9922
  469SOL    HW2 1717   5.116   0.882   4.403 -1.9557 -1.8194  0.8087
  470SOL     OW 1718   4.883   1.462   0.598  0.2235  0.0226  0.0605
  470SOL    HW1 1719   4.872   1.531   0.532  3.1811  1.1162  0.6457
  470SOL    HW2 1720   4.892   1.382   0.547 -1.3736  0.3064 -0.6976
  471SOL     OW 1721   0.824   0.410   4.256  0.2667 -0.5371 -0.1187
  471SOL    HW1 1722   0.850   0.360   4.178 -2.2005  0.6670 -1.7665
  471SOL    HW2 1723   0.890   0.479   4.262 -0.5312  0.4783 -2.2863
  472SOL     OW 1724   0.850   1.215   4.996 -0.7898  0.0145  0.1936
  472SOL    HW1 1725   0.840   1.211   4.901 -1.1363 -1.5766  0.2865
  472SOL    HW2 1726   0.873   1.126   5.021  1.4649  0.9069  1.3687
  473SOL     OW 1727   0.234   4.847   4.859 -0.2023  0.7682  0.5505
  473SOL    HW1 1728   0.287   4.915   4.818  1.1677 -0.5403  0.0867
  473SOL    HW2 1729   0.237   4.867   4.952  1.5511  0.4267  0.5839
  474SOL     OW 1730   1.217   1.795   4.208 -0.2408  0.3230  0.5681
  474SOL    HW1 1731   1.215   1.782   4.113  2.0508  0.6818  0.4288
  474SOL    HW2 1732   1.149   1.860   4.225 -1.5399 -0.6942 -0.6579
  475SOL     OW 1733   1.463   2.197   4.945  0.3624  0.0581  0.2139
  475SOL    HW1 1734   1.505   2.118   4.912  1.7839  0.6762  0.4697
  475SOL    HW2 1735   1.374   2.195   4.909  0.2959 -1.7814  0.4548
  476SOL     OW 1736   1.642   1.194   4.580  0.0321  0.3973 -0.7384
  476SOL    HW1 1737   1.626   1.264   4.517 -1.1094 -0.2521 -1.1819
  476SOL    HW2 1738   1.576   1.206   4.648 -0.6615 -0.7012 -1.2044
  477SOL     OW 1739   0.637   0.661   3.736  0.2527  0.2373 -0.2449
  477SOL    HW1 1740   0.586   0.735   3.702  1.1187  1.6729  1.4666
  477SOL    HW2 1741   0.580   0.619   3.800  0.1296  0.0752 -0.4650
  478SOL     OW 1742   1.314   0.540   4.056 -0.1336 -0.3970 -0.0958
  478SOL    HW1 1743   1.271   0.600   3.994 -0.3965  0.7549  1.1714
  478SOL    HW2 1744   1.254   0.466   4.062  0.2635 -0.8878 -1.8064
  479SOL     OW 1745   1.333   1.716   4.447  0.0640  0.2737 -0.3658
  479SOL    HW1 1746   1.281   1.721   4.367 -0.9632  0.4650  0.3148
  479SOL    HW2 1747   1.424   1.717   4.416 -0.3243  0.4387 -1.5210
  480SOL     OW 1748   2.031   1.866   3.112 -0.2308 -0.8511 -0.2458
  480SOL    HW1 1749   2.070   1.838   3.030 -1.1360  1.0210 -1.3511
  480SOL    HW2 1750   1.937   1.850   3.101 -0.3969 -0.2639  0.2762
  481SOL     OW 1751   0.921   1.721   3.696  0.3718 -0.1046 -0.2517
  481SOL    HW1 1752   0.855   1.690   3.634  0.3592  1.4551 -1.0513
  481SOL    HW2 1753   0.871   1.751   3.772  0.2621 -0.2462 -0.2680
  482SOL     OW 1754   1.892   4.920   4.240  0.0691 -0.0811  0.2368
  482SOL    HW1 1755   1.799   4.926   4.260  0.0264 -2.3411  0.8793
  482SOL    HW2 1756   1.910   4.826   4.238  2.2684  0.3196 -0.1893
  483SOL     OW 1757   0.331   1.950   4.685  0.1721  0.3885 -0.0129
  483SOL    HW1 1758   0.425   1.968   4.679  0.1034  0.6317 -0.4065
  483SOL    HW2 1759   0.314   1.939   4.778  0.9690 -1.7124 -0.1060
  484SOL     OW 1760   0.927   1.363   0.172 -0.3662  0.2993 -0.4580
  484SOL    HW1 1761   1.020   1.344   0.164 -1.0296 -3.4569 -0.2520
  484SOL    HW2 1762   0.901   1.394   0.085  1.0111  1.2042 -0.5590
  485SOL     OW 1763   0.297   0.375   4.276  0.6313 -0.3738 -0.4797
  485SOL    HW1 1764   0.214   0.419   4.295  0.6933 -0.2895 -0.4052
  485SOL    HW2 1765   0.330   0.348   4.361  0.3456 -1.0158 -0.5710
  486SOL     OW 1766   1.307   5.027   4.501  0.0589  0.0816  0.7305
  486SOL    HW1 1767   1.250   5.033   4.424  2.4281 -1.6499 -1.2702
  486SOL    HW2 1768   1.294   4.937   4.532 -0.3429  0.5518  1.9402
  487SOL     OW 1769   0.658   0.617   0.107  0.0133 -0.8487 -0.7849
  487SOL    HW1 1770   0.725   0.673   0.146  0.7415 -1.6858 -0.8212
  487SOL    HW2 1771   0.643   0.549   0.172 -1.4569 -0.1696 -0.3960
  488SOL     OW 1772   1.073   1.538   4.984  0.1077  0.2747 -0.2286
  488SOL    HW1 1773   1.080   1.478   4.910  0.4188 -0.2702  0.2326
  488SOL    HW2 1774   1.154   1.523   5.034  0.9235  2.1980 -0.9251
  489SOL     OW 1775   1.320   0.784   4.875  0.4226 -0.4171  0.0856
  489SOL    HW1 1776   1.237   0.818   4.907  0.9510  0.6720  0.3057
  489SOL    HW2 1777   1.370   0.765   4.955 -0.0779 -2.2783 -0.0134
  490SOL     OW 1778   0.716   5.005   4.498 -0.3097  0.0608  0.7439
  490SOL    HW1 1779   0.689   4.960   4.418 -0.3266 -0.7230  1.1807
  490SOL    HW2 1780   0.661   4.966   4.567  2.3132 -1.9854  1.7402
  491SOL     OW 1781   2.057   1.283   3.928 -0.1497  0.3256 -0.2965
  491SOL    HW1 1782   2.003   1.214   3.889  0.2359 -1.1935  1.7660
  491SOL    HW2 1783   2.128   1.236   3.972  0.7484  2.1060  0.2049
  492SOL     OW 1784   0.883   4.641   4.996 -0.1185  0.0976  0.0881
  492SOL    HW1 1785   0.961   4.643   5.052 -0.3716 -1.6640  0.5274
  492SOL    HW2 1786   0.913   4.679   4.913  1.3783 -1.0651  0.0627
  493SOL     OW 1787   0.965   5.003   4.642 -0.0660  0.6216 -0.1594
  493SOL    HW1 1788   0.986   4.932   4.581 -0.3858  0.0048  0.4395
  493SOL    HW2 1789   0.878   5.033   4.614 -0.4436 -0.0180  0.3194
  494SOL     OW 1790   0.818   1.452   5.096  0.3841  0.1825 -0.1350
  494SOL    HW1 1791   0.892   1.501   5.061  1.0766  0.6305  1.8426
  494SOL    HW2 1792   0.828   1.364   5.061  1.0679  0.6066 -1.0042
  495SOL     OW 1793   0.308   1.489   4.101 -0.4916 -0.4022  0.2921
  495SOL    HW1 1794   0.239   1.527   4.155  0.9152 -0.2593  2.0874
  495SOL    HW2 1795   0.371   1.455   4.165 -0.1134 -2.7588 -1.2858
  496SOL     OW 1796   1.247   1.561   4.663 -0.4065 -0.2587  0.7242
  496SOL    HW1 1797   1.277   1.616   4.590  0.5428 -0.1868  1.1641
  496SOL    HW2 1798   1.292   1.596   4.739 -0.6298 -0.9806  1.1887
  497SOL     OW 1799   0.660   0.274   4.424  0.1804  0.1954 -0.0751
  497SOL    HW1 1800   0.650   0.320   4.341  0.4740 -1.5547 -1.1134
  497SOL    HW2 1801   0.701   0.338   4.482  1.2735  1.0091 -1.6945
  498SOL     OW 1802   0.979   4.898   0.301  0.1183  0.4531  0.0617
  498SOL    HW1 1803   0.946   4.988   0.292  0.8791  0.7907  0.6097
  498SOL    HW2 1804   1.021   4.879   0.218  0.0005  0.6261 -0.0376
  499SOL     OW 1805   0.706   5.050   4.014 -0.3508  0.4565  0.4338
  499SOL    HW1 1806   0.750   5.116   3.961  0.8850 -0.1464  0.6858
  499SOL    HW2 1807   0.720   4.968   3.966  0.3703 -0.0185  1.4453
  500SOL     OW 1808   1.368   4.717   5.030  0.1711 -0.4472 -0.2843
  500SOL    HW1 1809   1.336   4.684   4.946  3.1946 -1.7686 -0.9780
  500SOL    HW2 1810   1.410   4.801   5.009  1.4332 -1.0500 -0.2191
  501SOL     OW 1811   1.475   0.437   4.295  0.4348 -0.0465 -0.2696
  501SOL    HW1 1812   1.404   0.389   4.339  1.0949 -0.0086  0.8747
  501SOL    HW2 1813   1.439   0.462   4.210  0.0776 -2.5573 -0.8864
  502SOL     OW 1814   1.020   0.456   4.955  0.4048  0.0698 -0.2512
  502SOL    HW1 1815   1.034   0.483   4.864  1.8173  0.8843  0.1988
  502SOL    HW2 1816   0.989   0.535   4.999  2.1099  0.3348  0.5087
  503SOL     OW 1817   2.293   0.093   4.087  0.7256 -0.5922 -0.6697
  503SOL    HW1 1818   2.346   0.021   4.052  1.0096 -0.1304 -1.2009
  503SOL    HW2 1819   2.239   0.053   4.154  1.5800 -1.1188 -0.2954
  504SOL     OW 1820   0.656   1.376   4.416  0.1322 -0.0661 -0.1435
  504SOL    HW1 1821   0.698   1.291   4.410  0.9374  0.2904  0.3995
  504SOL    HW2 1822   0.705   1.423   4.483 -1.0752  0.3931  0.4313
  505SOL     OW 1823   1.720   0.925   4.454 -0.1809 -0.4392  0.6120
  505SOL    HW1 1824   1.766   0.992   4.404 -1.5484 -0.4642 -0.7038
  505SOL    HW2 1825   1.702   0.967   4.538  2.2231 -0.4346  1.1543
  506SOL     OW 1826   1.312   0.730   4.625 -0.4565  0.4055  0.2379
  506SOL    HW1 1827   1.301   0.769   4.712 -2.5665  0.4643 -0.0329
  506SOL    HW2 1828   1.379   0.663   4.637 -0.4790  0.6527  1.8279
  507SOL     OW 1829   0.393   0.029   4.315  0.0257 -0.3652 -0.0647
  507SOL    HW1 1830   0.423   0.027   4.406 -0.0775 -0.8577 -0.0369
  507SOL    HW2 1831   0.297   0.032   4.323  0.0398  0.2836 -0.1535
  508SOL     OW 1832   1.570   1.295   0.551 -0.0996 -0.0423 -0.0939
  508SOL    HW1 1833   1.634   1.259   0.490  0.4554 -0.5940  0.8153
  508SOL    HW2 1834   1.612   1.372   0.588 -0.9725  1.1159 -1.4231
  509SOL     OW 1835   1.253   1.114   5.141  0.6174 -0.2536  0.4604
  509SOL    HW1 1836   1.255   1.199   5.185  0.0390 -0.6110  1.1786
  509SOL    HW2 1837   1.224   1.134   5.052  1.2504  0.4010  0.3986
  510SOL     OW 1838   1.547   0.753   4.310  0.2679 -0.3593  0.4648
  510SOL    HW1 1839   1.583   0.669   4.336 -1.9018 -0.9678  1.6155
  510SOL    HW2 1840   1.612   0.817   4.338  0.4106 -1.4126  2.6122
  511SOL     OW 1841   1.002   1.471   4.208 -0.5453 -0.3746  0.3174
  511SOL    HW1 1842   1.087   1.486   4.167 -1.7136 -0.0961 -2.1062
  511SOL    HW2 1843   1.022   1.427   4.290  1.9271 -0.4501 -0.2990
  512SOL     OW 1844   0.778   1.312   0.570 -0.1532 -0.3105 -0.2222
  512SOL    HW1 1845   0.870   1.312   0.541 -0.3305  0.4415 -0.7927
  512SOL    HW2 1846   0.749   1.222   0.556  1.0540 -1.0518  1.7739
  513SOL     OW 1847   1.238   0.166   0.138 -0.0429  0.2608  0.7299
  513SOL    HW1 1848   1.255   0.075   0.160  3.3072  0.3520 -1.1259
  513SOL    HW2 1849   1.191   0.163   0.054 -0.1185  0.2530  0.7723
  514SOL     OW 1850   0.100   1.725   0.139 -0.8816 -0.1275  0.3416
  514SOL    HW1 1851   0.192   1.717   0.165 -0.4758  1.9680 -0.3533
  514SOL    HW2 1852   0.089   1.818   0.118 -2.9495 -0.5146 -0.4033
  515SOL     OW 1853   0.384   0.914   4.501  0.4177 -0.5295  0.0150
  515SOL    HW1 1854   0.444   0.942   4.570  0.3246  0.5304 -0.3291
  515SOL    HW2 1855   0.303   0.892   4.548  0.4114  0.0147  0.2604
  516SOL     OW 1856   0.357   0.529   5.018  0.2094  0.0708  0.3494
  516SOL    HW1 1857   0.308   0.546   5.099  0.6205  1.1891  0.3696
  516SOL    HW2 1858   0.329   0.442   4.991 -1.0904  0.3130  0.8725
  517SOL     OW 1859   1.072   1.404   4.554  0.2226 -0.1851  0.0745
  517SOL    HW1 1860   1.130   1.341   4.510  0.7928  0.8695 -0.7030
  517SOL    HW2 1861   1.132   1.464   4.599 -0.3325 -0.4546  1.1731
  518SOL     OW 1862   1.477   1.273   4.766 -0.1051 -0.1710 -0.1674
  518SOL    HW1 1863   1.403   1.219   4.794 -0.4322  0.5307  0.3304
  518SOL    HW2 1864   1.514   1.309   4.847  0.3788  0.0100 -0.4597
  519SOL     OW 1865   1.205   0.945   4.211 -0.6355 -0.7032  0.4074
  519SOL    HW1 1866   1.209   0.859   4.253 -0.1520 -0.3107  1.1703
  519SOL    HW2 1867   1.281   0.946   4.152  0.6918  0.0839  2.1074
  520SOL     OW 1868   0.608   1.864   4.713  0.2579 -0.4130 -0.3268
  520SOL    HW1 1869   0.591   1.772   4.696 -0.9799 -0.1572 -0.4997
  520SOL    HW2 1870   0.639   1.866   4.804 -0.5156 -0.9110 -0.0439
  521SOL     OW 1871   0.491   0.773   4.932 -0.7507 -0.2772  0.0127
  521SOL    HW1 1872   0.405   0.815   4.928 -1.1042 -0.7744  1.7860
  521SOL    HW2 1873   0.472   0.683   4.959  0.2884 -0.5150 -0.0416
  522SOL     OW 1874   1.620   0.645   4.926 -0.1334  0.4001 -0.4941
  522SOL    HW1 1875   1.712   0.630   4.950 -0.4341  1.7697  1.6281
  522SOL    HW2 1876   1.572   0.579   4.975 -0.4865  1.2065  0.2484
  523SOL     OW 1877   1.259   1.334   4.276 -0.2152 -0.5167  0.1252
  523SOL    HW1 1878   1.348   1.298   4.285 -0.2081 -0.6265 -0.3942
  523SOL    HW2 1879   1.268   1.405   4.213 -1.0096 -2.3239 -2.0773
  524SOL     OW 1880   0.820   5.113   0.233  0.0681 -0.4494 -0.4084
  524SOL    HW1 1881   0.816   5.192   0.287  1.4893  0.8757 -2.1542
  524SOL    HW2 1882   0.732   5.105   0.196 -1.0897 -1.6985  2.4499
  525SOL     OW 1883   4.576   1.630   4.985  0.0690 -0.3025 -0.0770
  525SOL    HW1 1884   4.499   1.658   5.035  0.5880 -2.3145  1.9463
  525SOL    HW2 1885   4.649   1.679   5.023 -0.0341  0.7641 -1.2357
  526SOL     OW 1886   0.952   0.300   4.475 -0.2857 -0.5975  0.0528
  526SOL    HW1 1887   0.935   0.209   4.452 -0.5663 -0.2973 -0.9746
  526SOL    HW2 1888   0.915   0.350   4.402  0.3972  0.3101  0.3217
  527SOL     OW 1889   0.517   0.078   4.554 -0.3141 -0.4363 -0.0435
  527SOL    HW1 1890   0.576   0.142   4.514 -0.6453  3.1263  4.7743
  527SOL    HW2 1891   0.575   0.021   4.606 -0.4753 -1.1717 -0.6637
  528SOL     OW 1892   1.302   0.031   4.174 -0.5445  0.1635 -0.4824
  528SOL    HW1 1893   1.260  -0.047   4.211  0.7878  0.0091  0.7683
  528SOL    HW2 1894   1.368   0.055   4.239  0.4369  1.1345 -1.8140
  529SOL     OW 1895   0.789   1.503   4.611  0.1445  0.0800 -0.4852
  529SOL    HW1 1896   0.879   1.510   4.579  0.3943 -1.0950 -0.0616
  529SOL    HW2 1897   0.793   1.435   4.678 -0.9796  0.3351 -0.1552
  530SOL     OW 1898   1.532   0.012   4.350  0.0171  0.0068 -0.4316
  530SOL    HW1 1899   1.474  -0.016   4.420  0.8467 -0.5045  0.0631
  530SOL    HW2 1900   1.565   0.097   4.380  1.2970 -0.7537  0.3790
  531SOL     OW 1901   1.927   0.658   3.965  0.0226  0.2248  0.6940
  531SOL    HW1 1902   1.877   0.714   3.905  0.5801 -0.0398 -0.0246
  531SOL    HW2 1903   1.907   0.569   3.936 -0.8077  0.0413  1.7913
  532SOL     OW 1904   0.253   1.485   4.471  0.8391 -0.2093  0.1470
  532SOL    HW1 1905   0.188   1.471   4.402  0.4715  0.9467  0.2588
  532SOL    HW2 1906   0.228   1.567   4.513  1.2843 -0.7012  1.4129
  533SOL     OW 1907   0.278   0.695   4.771  0.3358  1.1230 -0.8551
  533SOL    HW1 1908   0.190   0.720   4.799  0.8635  0.4897  1.4633
  533SOL    HW2 1909   0.270   0.602   4.750  0.7218  0.7237  0.6714
  534SOL     OW 1910   0.876   0.658   5.068  0.3536  0.0923  0.7512
  534SOL    HW1 1911   0.814   0.585   5.068  2.1416 -1.4354  1.1732
  534SOL    HW2 1912   0.892   0.676   5.160  1.5336 -0.3568  0.6335
  535SOL     OW 1913   0.962   0.312   0.030 -0.1903 -0.1265 -0.4766
  535SOL    HW1 1914   0.870   0.335   0.030 -0.2843 -0.4173  1.0692
  535SOL    HW2 1915   0.996   0.345  -0.054 -1.3587  1.3181 -0.3999
  536SOL     OW 1916   0.455   0.662   3.926 -0.1086 -0.2358  0.0388
  536SOL    HW1 1917   0.440   0.639   4.017  2.0609  0.9601  0.7593
  536SOL    HW2 1918   0.425   0.753   3.919  1.1958  0.2093  0.0078
  537SOL     OW 1919   0.434   1.704   4.351 -0.1504 -0.0572 -0.6412
  537SOL    HW1 1920   0.428   1.609   4.363 -0.0571  0.1105  0.8762
  537SOL    HW2 1921   0.528   1.724   4.358 -0.2712  0.2678  0.1578
  538SOL     OW 1922   0.022   0.805   4.782 -0.0875  0.2562  0.3271
  538SOL    HW1 1923  -0.026   0.807   4.864 -0.4247  0.8308  0.1142
  538SOL    HW2 1924  -0.016   0.875   4.729  0.8197  0.5680  0.0669
  539SOL     OW 1925   0.783   1.197   4.720 -0.3024 -0.3907  0.2816
  539SOL    HW1 1926   0.839   1.141   4.667 -0.0135 -1.3370  1.5619
  539SOL    HW2 1927   0.695   1.160   4.710 -0.1425 -0.9797  0.9689
  540SOL     OW 1928   4.949   0.226   4.818  0.3893 -0.0716  0.1426
  540SOL    HW1 1929   4.959   0.203   4.910 -0.5485 -0.9255  0.0436
  540SOL    HW2 1930   4.951   0.322   4.817 -0.2049 -0.0392  1.1239
  541SOL     OW 1931   0.649   0.700   4.273  0.0678 -0.1680 -0.2464
  541SOL    HW1 1932   0.710   0.662   4.336 -0.4322 -1.1924 -0.3626
  541SOL    HW2 1933   0.699   0.710   4.192  0.1663 -0.7290 -0.2563
  542SOL     OW 1934   1.650   0.242   4.457  0.1772  0.4987 -0.0875
  542SOL    HW1 1935   1.678   0.293   4.533  1.1548 -0.5766  0.2993
  542SOL    HW2 1936   1.595   0.302   4.406  0.6806  1.6844  0.7381
  543SOL     OW 1937   1.110   0.125   4.715 -0.7501  0.4573  0.4285
  543SOL    HW1 1938   1.100   0.178   4.635  0.1977  0.7866  0.5302
  543SOL    HW2 1939   1.071   0.041   4.692 -0.7507  0.6496 -0.2890
  544SOL     OW 1940   1.508   1.529   0.157  0.1983  0.8300  0.1066
  544SOL    HW1 1941   1.562   1.468   0.107  0.1340 -0.1143  1.1805
  544SOL    HW2 1942   1.419   1.515   0.126  0.1315  0.0986  0.6247
  545SOL     OW 1943   0.404   0.607   4.180 -0.0210 -0.3846 -1.2590
  545SOL    HW1 1944   0.382   0.517   4.205  0.6634 -0.5296 -1.1596
  545SOL    HW2 1945   0.485   0.626   4.229 -1.7955  1.3587  1.1176
  546SOL     OW 1946   0.016   0.879   0.221  0.2296  0.6660  0.5369
  546SOL    HW1 1947   0.061   0.883   0.136  0.3324 -0.3658  0.5296
  546SOL    HW2 1948   0.085   0.856   0.283  0.0024  0.5971  0.7638
  547SOL     OW 1949   1.692   0.271   5.084 -0.1463  0.3602 -0.5196
  547SOL    HW1 1950   1.747   0.309   5.015 -1.0264  1.4519 -0.6260
  547SOL    HW2 1951   1.611   0.246   5.040 -0.6025  0.8052  0.0499
  548SOL     OW 1952   1.726   1.466   4.296  0.6627  0.3266  0.2821
  548SOL    HW1 1953   1.800   1.406   4.305 -0.0039 -0.4011  1.1111
  548SOL    HW2 1954   1.748   1.521   4.221  0.6780 -1.8672 -1.3705
  549SOL     OW 1955   1.574   1.935   4.781 -0.0460 -0.0732  0.4204
  549SOL    HW1 1956   1.603   1.844   4.774 -2.5340 -1.1515  3.2374
  549SOL    HW2 1957   1.488   1.936   4.738  0.4666  1.2349 -0.6139
  550SOL     OW 1958   1.086   2.080   4.591  0.1504 -0.4203  0.3860
  550SOL    HW1 1959   1.027   2.011   4.620 -0.5961 -0.6499 -1.6540
  550SOL    HW2 1960   1.086   2.075   4.496  2.7505  0.1801  0.3004
  551SOL     OW 1961   5.140   1.285   4.410 -0.0119 -0.4031  0.2966
  551SOL    HW1 1962   5.137   1.354   4.476  0.2814 -0.5834  0.5001
  551SOL    HW2 1963   5.051   1.250   4.408 -0.0228 -0.4012  0.6069
  552SOL     OW 1964   1.931   0.271   4.797 -0.2584  0.0799  0.3650
  552SOL    HW1 1965   2.007   0.329   4.812 -1.1258  0.8986  1.7136
  552SOL    HW2 1966   1.938   0.205   4.866 -0.8273  0.2085  0.5447
  553SOL     OW 1967   1.439   1.047   4.424 -0.3021 -0.1708  0.0423
  553SOL    HW1 1968   1.485   1.108   4.366 -2.1126 -0.8462 -2.2035
  553SOL    HW2 1969   1.497   0.971   4.431  0.5863  0.5309  0.3428
  554SOL     OW 1970   1.197   0.979   4.530  0.5660 -0.2482 -0.1137
  554SOL    HW1 1971   1.225   0.888   4.542 -0.3470 -0.4312  0.6572
  554SOL    HW2 1972   1.275   1.023   4.496  1.0975 -1.2601 -0.2297
  555SOL     OW 1973   0.683   1.936   3.835  0.2615  0.0860 -0.2888
  555SOL    HW1 1974   0.688   1.863   3.897  0.4514  0.8766  0.6388
  555SOL    HW2 1975   0.649   1.897   3.754 -0.7879 -0.7896  0.5657
  556SOL     OW 1976   2.070   5.120   0.075  0.5842  0.3666 -0.3031
  556SOL    HW1 1977   2.030   5.033   0.069  0.2194  0.4329  0.9747
  556SOL    HW2 1978   2.033   5.157   0.155 -0.1615  2.1610 -1.4510
  557SOL     OW 1979   0.502   0.435   4.773  0.1267  0.3570  0.8849
  557SOL    HW1 1980   0.488   0.500   4.842  1.4009 -0.1576  1.6374
  557SOL    HW2 1981   0.499   0.486   4.692  1.4660  1.4348  1.4866
  558SOL     OW 1982   1.744   0.792   3.809  0.1429 -0.7123 -0.4225
  558SOL    HW1 1983   1.688   0.757   3.879 -0.1001 -2.3433 -1.4187
  558SOL    HW2 1984   1.687   0.799   3.733  1.2386 -2.2755 -1.4121
  559SOL     OW 1985   0.616   0.868   4.692  0.0015  0.1754  0.3732
  559SOL    HW1 1986   0.584   0.959   4.696 -0.3425  0.0339  0.8920
  559SOL    HW2 1987   0.577   0.826   4.768 -0.0653 -0.4877 -0.0269
  560SOL     OW 1988   1.249   0.688   4.343  0.0402 -0.3568 -0.6936
  560SOL    HW1 1989   1.332   0.680   4.297  0.9200  3.6250 -0.0392
  560SOL    HW2 1990   1.272   0.685   4.436 -0.6098 -0.0257 -0.5120
  561SOL     OW 1991   1.983   1.355   4.241 -0.2316 -0.1139  0.2337
  561SOL    HW1 1992   2.021   1.341   4.154  0.1260 -0.9122  0.5236
  561SOL    HW2 1993   2.058   1.357   4.300 -0.5045  0.1021  0.5763
  562SOL     OW 1994   1.809   0.670   4.668 -0.2523 -0.2353 -0.1257
  562SOL    HW1 1995   1.793   0.756   4.629  0.6748 -0.7711 -1.7478
  562SOL    HW2 1996   1.838   0.689   4.757 -2.0206  1.0402  0.1995
  563SOL     OW 1997   0.535   1.585   4.694  0.5627 -0.6227  0.3106
  563SOL    HW1 1998   0.601   1.543   4.640 -0.4320 -2.4230  0.4602
  563SOL    HW2 1999   0.452   1.549   4.663 -0.3597  1.5105  0.2053
  564SOL     OW 2000   1.117   4.667   5.126  0.1942  0.2189 -0.0771
  564SOL    HW1 2001   1.206   4.676   5.093  0.5057 -2.8126 -0.2793
  564SOL    HW2 2002   1.111   4.730   5.198  3.6655 -1.8359  2.1698
  565SOL     OW 2003   0.745   1.471   4.143 -0.5681 -0.0690  0.1889
  565SOL    HW1 2004   0.709   1.433   4.223 -2.8942  0.3573 -0.6380
  565SOL    HW2 2005   0.837   1.489   4.165 -0.3677 -2.6845  1.7972
  566SOL     OW 2006   1.690   0.531   0.152 -0.1657 -0.3004 -0.4224
  566SOL    HW1 2007   1.703   0.437   0.165 -1.0957  0.0737  4.1467
  566SOL    HW2 2008   1.597   0.539   0.132  0.0246 -0.3864 -1.3519
  567SOL     OW 2009   0.795   1.138   4.320 -0.4167  0.5289  0.0168
  567SOL    HW1 2010   0.722   1.089   4.281  1.0424 -1.2786 -0.4828
  567SOL    HW2 2011   0.858   1.149   4.248  0.0343  1.6653  0.5705
  568SOL     OW 2012   0.097   4.951   3.262 -0.2560  0.1403  0.0529
  568SOL    HW1 2013   0.075   4.947   3.355 -0.1374 -1.9821  0.0255
  568SOL    HW2 2014   0.185   4.989   3.260 -0.9079  1.7177  0.6744
  569SOL     OW 2015   5.251   5.043   3.841  0.1291  0.0379  0.5324
  569SOL    HW1 2016   5.266   5.067   3.932 -0.5920 -0.2431  0.7310
  569SOL    HW2 2017   5.339   5.037   3.803  0.4433 -0.0548  1.2595
  570SOL     OW 2018   1.516   1.261   4.265  0.2692 -0.0338  0.0963
  570SOL    HW1 2019   1.565   1.227   4.190  0.1442 -1.2026  0.5384
  570SOL    HW2 2020   1.553   1.348   4.280  0.4461  0.1252 -1.1845
  571SOL     OW 2021   1.347   1.611   0.566  0.0084 -0.3817  0.0095
  571SOL    HW1 2022   1.303   1.693   0.541 -1.9385 -1.0621  1.1459
  571SOL    HW2 2023   1.305   1.585   0.647  1.9816 -1.5059  0.7064
  572SOL     OW 2024   1.659   1.671   4.730  0.6044  0.2017 -0.0365
  572SOL    HW1 2025   1.684   1.690   4.640 -1.7163 -2.2573 -1.2551
  572SOL    HW2 2026   1.710   1.593   4.754  0.3549  0.1582  0.3732
  573SOL     OW 2027   0.581   1.165   0.022  0.0229 -0.1406 -0.2063
  573SOL    HW1 2028   0.539   1.251   0.023  0.6223  0.1542 -0.4907
  573SOL    HW2 2029   0.590   1.143  -0.071  1.4134  0.2473 -0.1682
  574SOL     OW 2030   1.713   1.036   4.894  0.3051 -0.2494  0.0306
  574SOL    HW1 2031   1.696   0.995   4.978  0.6925 -1.1888 -0.3517
  574SOL    HW2 2032   1.667   0.981   4.830  0.9941 -0.2190 -0.5015
  575SOL     OW 2033   1.003   0.594   4.317 -0.3374 -0.0146 -0.1286
  575SOL    HW1 2034   0.949   0.618   4.392 -0.0490 -0.5616  0.2694
  575SOL    HW2 2035   1.073   0.659   4.316  0.2000 -0.5521  0.6789
  576SOL     OW 2036   0.944   1.054   4.529 -0.5546 -0.5744  0.2416
  576SOL    HW1 2037   0.899   1.084   4.451 -0.5204 -0.8127  0.1274
  576SOL    HW2 2038   1.031   1.029   4.498 -0.0994  0.5570  0.5843
  577SOL     OW 2039   1.459   0.638   0.448  0.7358  0.1523 -0.3108
  577SOL    HW1 2040   1.539   0.587   0.461  1.7402  1.7000 -0.3225
  577SOL    HW2 2041   1.476   0.689   0.369  0.1462  1.2901  0.2867
  578SOL     OW 2042   1.262   1.243   0.878 -0.8416  0.0753 -0.0358
  578SOL    HW1 2043   1.213   1.166   0.909 -2.0048  0.7565 -0.1362
  578SOL    HW2 2044   1.270   1.230   0.784  0.6660 -0.8550  0.1900
  579SOL     OW 2045   1.138   1.359   3.850  0.3766  0.4934 -0.6744
  579SOL    HW1 2046   1.176   1.272   3.861  0.4923  0.7699  1.3839
  579SOL    HW2 2047   1.047   1.349   3.877  0.2423  0.8851 -0.9738
  580SOL     OW 2048   0.713   1.739   4.362  0.3410 -0.8453 -0.3214
  580SOL    HW1 2049   0.803   1.741   4.393 -0.1265  3.4376  1.0711
  580SOL    HW2 2050   0.717   1.773   4.273  0.1195 -0.7533 -0.2969
  581SOL     OW 2051   0.482   0.823   0.099 -0.0700 -0.3807  0.3177
  581SOL    HW1 2052   0.528   0.740   0.085 -0.5883 -0.5730 -0.2715
  581SOL    HW2 2053   0.478   0.863   0.012  0.0390  0.1914  0.5712
  582SOL     OW 2054   1.292   1.517   4.084 -0.2466 -0.0784  0.3198
  582SOL    HW1 2055   1.287   1.503   3.989  0.0769 -0.9175  0.4195
  582SOL    HW2 2056   1.381   1.547   4.100  0.3468 -1.8774  0.5786
  583SOL     OW 2057   1.824   1.413   4.577  0.1235 -0.5141 -0.3048
  583SOL    HW1 2058   1.915   1.426   4.603 -0.0309 -0.1715  0.0741
  583SOL    HW2 2059   1.813   1.318   4.572 -0.1777 -0.6316  2.1002
  584SOL     OW 2060   5.140   0.305   3.971  0.0057 -0.0440  0.3904
  584SOL    HW1 2061   5.143   0.321   3.877 -0.5754 -0.2554  0.3364
  584SOL    HW2 2062   5.192   0.376   4.009 -1.6377  1.3791  0.0601
  585SOL     OW 2063   2.138   0.459   4.837  0.1480 -0.4868  0.1296
  585SOL    HW1 2064   2.207   0.503   4.789 -0.0141  0.2854  0.5941
  585SOL    HW2 2065   2.166   0.462   4.929 -1.1257  1.0576  0.5024
  586SOL     OW 2066   0.514   0.590   4.520 -0.1328 -0.3532  0.2089
  586SOL    HW1 2067   0.443   0.631   4.568  0.7592  1.5254 -0.0411
  586SOL    HW2 2068   0.548   0.659   4.462  1.5151 -1.3702 -0.0879
  587SOL     OW 2069   1.970   1.863   4.489 -0.0281  0.1859  0.0994
  587SOL    HW1 2070   1.929   1.910   4.563  2.2283  0.4251  1.2424
  587SOL    HW2 2071   2.051   1.828   4.526 -0.1503 -1.9525 -1.6035
  588SOL     OW 2072   5.110   0.624   4.976 -0.4932  0.3320 -0.3018
  588SOL    HW1 2073   5.117   0.556   5.043 -0.5556  0.1807 -0.4499
  588SOL    HW2 2074   5.033   0.600   4.925 -1.7945  1.6978  0.9847
  589SOL     OW 2075   0.975   1.737   4.413 -0.2254 -0.4352 -0.0631
  589SOL    HW1 2076   0.995   1.816   4.362  0.2979 -0.1543  0.5665
  589SOL    HW2 2077   1.041   1.674   4.386  1.3024  0.3565  1.7077
  590SOL     OW 2078   1.709   0.787   0.279  0.0730  0.7802 -0.2929
  590SOL    HW1 2079   1.753   0.777   0.363 -1.7624 -1.0155  0.4929
  590SOL    HW2 2080   1.720   0.702   0.236 -2.0721  0.4864 -0.3222
  591SOL     OW 2081   1.152   4.909   0.087  0.5950 -0.1069 -0.6317
  591SOL    HW1 2082   1.153   4.964   0.009 -3.2629  1.9621  0.6627
  591SOL    HW2 2083   1.216   4.949   0.146 -1.5566  2.6119 -0.0368
  592SOL     OW 2084   1.511   1.277   3.896  0.4633  0.0713 -0.6826
  592SOL    HW1 2085   1.570   1.226   3.951 -0.0251 -0.3565 -0.5475
  592SOL    HW2 2086   1.532   1.368   3.916 -1.1809 -0.0608  1.8490
  593SOL     OW 2087   0.805   1.677   4.817 -0.0625  0.5489  0.3775
  593SOL    HW1 2088   0.721   1.692   4.859 -1.1307  1.2553 -1.8938
  593SOL    HW2 2089   0.784   1.622   4.741  1.5808  0.4320 -0.0174
  594SOL     OW 2090   0.905   0.212   4.070  0.4160  0.5075 -0.3326
  594SOL    HW1 2091   0.960   0.141   4.038 -0.3959 -0.0207 -0.5721
  594SOL    HW2 2092   0.822   0.201   4.024 -0.0133  1.0693  0.2945
  595SOL     OW 2093   1.055   0.517   4.695 -0.3752 -0.6361 -0.7216
  595SOL    HW1 2094   0.991   0.504   4.625 -0.2108  1.4867 -1.3224
  595SOL    HW2 2095   1.092   0.604   4.677  2.7901 -1.8476 -0.4952
  596SOL     OW 2096   1.729   0.395   4.669 -0.0007  0.2005 -0.3937
  596SOL    HW1 2097   1.795   0.337   4.707 -1.1277  1.0782  3.0328
  596SOL    HW2 2098   1.771   0.480   4.665 -0.0163  0.1917 -0.7816
  597SOL     OW 2099   0.301   0.241   4.027 -0.1925 -0.5262 -0.1200
  597SOL    HW1 2100   0.286   0.287   4.109 -0.3050 -1.8932  0.6438
  597SOL    HW2 2101   0.387   0.271   3.998 -0.2809  0.1790  0.3481
  598SOL     OW 2102   0.947   2.213   4.116  0.1388 -0.4632 -0.4109
  598SOL    HW1 2103   0.932   2.248   4.204 -1.9759  0.3615 -1.0728
  598SOL    HW2 2104   1.023   2.262   4.083 -0.0723  0.3772  0.3345
  599SOL     OW 2105   0.579   2.468   0.362  0.1178 -0.4835  0.2565
  599SOL    HW1 2106   0.563   2.482   0.455  2.2533 -1.1712  0.7465
  599SOL    HW2 2107   0.534   2.542   0.319 -0.0471  0.3889  1.8821
  600SOL     OW 2108   0.039   1.805   0.534  0.1261 -0.3708 -0.1215
  600SOL    HW1 2109   0.011   1.821   0.624 -0.1256  3.1002 -0.7552
  600SOL    HW2 2110   0.134   1.799   0.539  0.0919 -0.4858  0.4078
  601SOL     OW 2111   0.197   2.353   0.106 -0.2203 -0.1682  0.1192
  601SOL    HW1 2112   0.209   2.444   0.079 -0.2693 -0.1168  0.2653
  601SOL    HW2 2113   0.102   2.340   0.105 -0.2038 -0.2801 -0.0984
  602SOL     OW 2114   0.106   2.273   1.011 -0.0094 -0.2788  0.3328
  602SOL    HW1 2115   0.117   2.256   0.917 -0.2358  0.3437  0.1893
  602SOL    HW2 2116   0.179   2.331   1.033  0.7412 -1.3960  0.8091
  603SOL     OW 2117   2.019   3.132   0.922 -0.3642 -0.1946  0.3669
  603SOL    HW1 2118   1.942   3.079   0.946 -0.1485 -0.7577 -0.1760
  603SOL    HW2 2119   2.092   3.088   0.965 -0.1196 -0.6213 -0.4747
  604SOL     OW 2120   1.087   3.188   0.181 -0.1335  0.2877 -0.3287
  604SOL    HW1 2121   1.102   3.095   0.167  0.1317  0.1471  0.8638
  604SOL    HW2 2122   0.996   3.202   0.155 -0.0113 -0.2028 -1.0044
  605SOL     OW 2123   2.244   3.062   0.294  0.4913  0.5771  0.5375
  605SOL    HW1 2124   2.254   3.107   0.378  0.1227  1.2305  0.2306
  605SOL    HW2 2125   2.159   3.018   0.301  0.9970 -0.3550  0.9643
  606SOL     OW 2126   0.903   3.280   1.755 -0.8265  0.3173 -0.2590
  606SOL    HW1 2127   0.844   3.324   1.693 -1.2923 -0.7969 -0.6290
  606SOL    HW2 2128   0.857   3.200   1.779  0.3902 -0.4134 -0.2930
  607SOL     OW 2129   0.421   1.904   2.152 -0.1916 -0.0688 -0.1479
  607SOL    HW1 2130   0.483   1.881   2.220  0.0665 -0.4298 -0.5037
  607SOL    HW2 2131   0.419   2.000   2.152 -0.3360 -0.0725  0.4912
  608SOL     OW 2132   0.496   2.376   0.912 -0.3425 -0.3198  0.0244
  608SOL    HW1 2133   0.571   2.316   0.916  0.7052  0.8913 -1.1176
  608SOL    HW2 2134   0.499   2.423   0.995  1.2385  0.9425 -0.6952
  609SOL     OW 2135   0.082   2.877   1.941 -0.2341 -0.2479  0.1923
  609SOL    HW1 2136   0.087   2.781   1.943  0.7898 -0.2585 -1.6497
  609SOL    HW2 2137   0.018   2.895   1.872 -1.1825  0.3860  1.2368
  610SOL     OW 2138   5.235   3.509   1.184 -0.4714  0.0904  0.3306
  610SOL    HW1 2139   5.165   3.483   1.243  0.4520 -2.4171  0.4137
  610SOL    HW2 2140   5.193   3.514   1.098 -0.8064 -1.3116  0.3922
  611SOL     OW 2141   1.599   3.664   1.360 -0.3981 -0.1006  0.1934
  611SOL    HW1 2142   1.548   3.736   1.398 -1.6914 -0.9798  0.1749
  611SOL    HW2 2143   1.677   3.657   1.416 -1.0321  0.2934  1.1464
  612SOL     OW 2144   0.203   2.515   1.652 -0.0302 -0.0706  0.2772
  612SOL    HW1 2145   0.168   2.452   1.714  0.6594 -1.2226 -0.4924
  612SOL    HW2 2146   0.247   2.462   1.585  0.5884  1.2146 -0.3620
  613SOL     OW 2147   1.367   3.115   1.230  0.5276 -0.0013  0.3327
  613SOL    HW1 2148   1.285   3.075   1.257  1.0578 -0.3746  1.4219
  613SOL    HW2 2149   1.406   3.148   1.311  1.0966  0.8340 -0.2749
  614SOL     OW 2150   0.162   3.537   0.925 -0.8335 -0.5681  0.2830
  614SOL    HW1 2151   0.110   3.463   0.959 -1.4103 -0.7768 -1.0163
  614SOL    HW2 2152   0.096   3.601   0.897 -0.3682 -0.2428 -0.0658
  615SOL     OW 2153   0.932   3.674   1.655  0.1825 -0.3250  0.4698
  615SOL    HW1 2154   0.851   3.682   1.705 -0.2639  0.2802 -0.3405
  615SOL    HW2 2155   0.956   3.764   1.633  0.0860 -0.6152 -0.8550
  616SOL     OW 2156   0.220   3.611   0.622  0.0065  0.3739 -0.0339
  616SOL    HW1 2157   0.285   3.566   0.566  0.5324 -0.5053  1.2555
  616SOL    HW2 2158   0.272   3.668   0.678 -0.1814 -1.2754  1.8872
  617SOL     OW 2159   0.404   2.819   0.884 -0.1351 -0.4177 -0.2648
  617SOL    HW1 2160   0.325   2.844   0.932 -0.0190  0.5176 -0.5629
  617SOL    HW2 2161   0.476   2.835   0.946 -0.0409  0.2002 -0.5342
  618SOL     OW 2162   0.269   3.704   1.768  0.2235 -0.3679 -0.1147
  618SOL    HW1 2163   0.211   3.648   1.717  0.7493 -1.0120 -0.0137
  618SOL    HW2 2164   0.355   3.695   1.726 -0.1141  2.0288 -1.4046
  619SOL     OW 2165   0.477   2.810   4.958  0.1980  0.2137  0.1431
  619SOL    HW1 2166   0.427   2.857   5.025 -0.6950 -0.8846  0.2724
  619SOL    HW2 2167   0.511   2.733   5.004 -0.0642 -0.3224 -0.5425
  620SOL     OW 2168   1.612   2.325   1.392 -0.5734 -0.6113  0.0316
  620SOL    HW1 2169   1.581   2.235   1.384  1.0830 -1.2154  0.1266
  620SOL    HW2 2170   1.671   2.337   1.318 -1.1973  0.5788 -0.2769
  621SOL     OW 2171   5.269   2.551   0.494  0.5250  0.0890 -0.5596
  621SOL    HW1 2172   5.268   2.457   0.514  1.9014  0.1801  0.0141
  621SOL    HW2 2173   5.201   2.562   0.428 -0.3041 -1.1584  0.0519
  622SOL     OW 2174   1.423   3.850   0.532  0.2761 -0.6090 -0.4538
  622SOL    HW1 2175   1.359   3.921   0.530  2.4984  1.5127  1.1434
  622SOL    HW2 2176   1.505   3.891   0.504  1.2617 -2.9351 -1.0601
  623SOL     OW 2177   0.729   2.972   0.669  0.4014  0.0712  0.1622
  623SOL    HW1 2178   0.738   2.891   0.719  0.6888 -0.2414 -0.3791
  623SOL    HW2 2179   0.771   3.038   0.723  0.7987 -0.2830  0.2978
  624SOL     OW 2180   1.967   2.788   1.173 -0.2067 -0.5236  0.4496
  624SOL    HW1 2181   2.046   2.751   1.134 -0.3619  0.2380 -0.6220
  624SOL    HW2 2182   1.896   2.762   1.114 -0.3707  1.1019 -0.1102
  625SOL     OW 2183   1.707   3.168   1.211 -0.2030  0.1593  0.3958
  625SOL    HW1 2184   1.658   3.203   1.136 -0.8806  0.3872  0.9416
  625SOL    HW2 2185   1.668   3.211   1.287  1.3062  0.8652  0.7900
  626SOL     OW 2186   5.103   2.224   0.846  0.7274  0.0742  0.1390
  626SOL    HW1 2187   5.188   2.235   0.803  0.6335  2.2807  0.4665
  626SOL    HW2 2188   5.124   2.224   0.940  0.2250  2.2613  0.2748
  627SOL     OW 2189   0.760   3.394   1.469  0.0454 -0.1462  0.7316
  627SOL    HW1 2190   0.725   3.313   1.432  0.7222 -0.6670  1.2077
  627SOL    HW2 2191   0.852   3.373   1.487  0.5738  1.1576 -0.4082
  628SOL     OW 2192   1.342   3.402   2.082  0.3646 -0.6673 -0.5988
  628SOL    HW1 2193   1.261   3.452   2.085  0.9568  0.4110 -2.0363
  628SOL    HW2 2194   1.320   3.322   2.033 -0.1268 -0.9585  0.0929
  629SOL     OW 2195   0.553   1.461   0.452 -0.2523 -0.3139  0.0009
  629SOL    HW1 2196   0.486   1.392   0.449  0.1084 -0.6509 -0.2887
  629SOL    HW2 2197   0.633   1.416   0.479 -0.3228  0.2324  1.1414
  630SOL     OW 2198   0.211   2.672   1.415 -0.3670  0.2160 -0.5709
  630SOL    HW1 2199   0.185   2.621   1.491  1.7280 -4.0768 -2.5261
  630SOL    HW2 2200   0.300   2.702   1.435 -0.8170  1.3424 -0.2584
  631SOL     OW 2201   1.783   2.852   0.334 -0.4197  0.6011 -0.2088
  631SOL    HW1 2202   1.833   2.808   0.403  0.4628  2.4053  0.3150
  631SOL    HW2 2203   1.701   2.878   0.376 -0.5355  0.3305 -0.2639
  632SOL     OW 2204   0.474   4.015   1.667  0.2858 -0.6019  0.4947
  632SOL    HW1 2205   0.434   3.983   1.587 -0.5625  0.9268  0.2941
  632SOL    HW2 2206   0.400   4.036   1.724  0.5573  4.8328 -0.8633
  633SOL     OW 2207   5.153   2.398   1.718  0.4303 -0.1207 -0.0443
  633SOL    HW1 2208   5.157   2.478   1.667  1.3501 -1.0131 -1.3951
  633SOL    HW2 2209   5.139   2.329   1.654 -0.7391 -1.0161  1.1380
  634SOL     OW 2210   1.126   3.037   0.759 -0.3717  0.0682  0.2057
  634SOL    HW1 2211   1.158   3.070   0.675 -1.0823 -1.7537 -0.8269
  634SOL    HW2 2212   1.199   2.987   0.795 -0.4166 -0.0468  0.1407
  635SOL     OW 2213   1.516   3.724   5.112  0.0558 -0.3574  0.0064
  635SOL    HW1 2214   1.485   3.714   5.202  1.5533  0.6836  0.6619
  635SOL    HW2 2215   1.584   3.657   5.103  0.3225 -0.0608 -0.1608
  636SOL     OW 2216   0.383   2.668   0.271 -0.4304  0.3449 -0.3076
  636SOL    HW1 2217   0.340   2.741   0.226  0.2227  1.7991  1.3506
  636SOL    HW2 2218   0.350   2.673   0.361  1.0555 -0.2250  0.2862
  637SOL     OW 2219   1.494   2.603   1.086  0.0231 -0.2066  0.2347
  637SOL    HW1 2220   1.467   2.677   1.140 -2.8712 -1.5871  0.7660
  637SOL    HW2 2221   1.509   2.532   1.149  1.4592 -0.4674 -0.3848
  638SOL     OW 2222   2.034   3.541   0.594 -0.1881  0.1536 -0.4723
  638SOL    HW1 2223   2.001   3.610   0.652 -1.3421 -0.9499  0.2270
  638SOL    HW2 2224   2.030   3.461   0.646 -1.0717 -0.8396 -1.9947
  639SOL     OW 2225   0.462   2.758   1.482 -0.4471 -0.1027 -0.0837
  639SOL    HW1 2226   0.485   2.687   1.542  2.0740  0.3095 -0.5117
  639SOL    HW2 2227   0.546   2.792   1.452 -1.6379  2.4951 -0.5673
  640SOL     OW 2228   1.052   2.821   1.918  0.0208 -0.4581 -0.3439
  640SOL    HW1 2229   1.090   2.734   1.919  0.0451 -0.4496 -0.4702
  640SOL    HW2 2230   1.076   2.859   2.002  1.3987  0.0276 -0.9430
  641SOL     OW 2231   0.964   2.992   1.732 -0.2945 -0.2855 -0.2722
  641SOL    HW1 2232   1.035   3.045   1.696 -0.3098 -0.4270 -0.5135
  641SOL    HW2 2233   1.008   2.920   1.778 -0.2691  0.1593  0.3950
  642SOL     OW 2234   1.435   2.449   1.572 -0.2668 -0.4952 -0.4206
  642SOL    HW1 2235   1.503   2.411   1.517 -0.0115  0.4665 -0.7917
  642SOL    HW2 2236   1.481   2.480   1.650 -0.2321  0.3627 -0.7750
  643SOL     OW 2237   1.227   2.812   0.534  0.5039 -0.2195  0.2302
  643SOL    HW1 2238   1.235   2.907   0.524  0.2034 -0.3807 -1.8359
  643SOL    HW2 2239   1.308   2.778   0.496 -1.1397 -0.9515 -2.7271
  644SOL     OW 2240   0.068   2.282   0.708  0.4027  0.0903  0.3581
  644SOL    HW1 2241   0.151   2.238   0.721  0.2887 -0.0330  0.6666
  644SOL    HW2 2242   0.050   2.272   0.614  0.3237 -0.6033  0.4476
  645SOL     OW 2243   4.879   3.289   1.960  0.3238  0.4221 -0.2783
  645SOL    HW1 2244   4.885   3.293   2.055  3.1605 -0.3157 -0.3929
  645SOL    HW2 2245   4.871   3.196   1.940 -1.8760  0.6770 -0.7162
  646SOL     OW 2246   1.476   2.452   0.301  0.7070  0.6030  0.0559
  646SOL    HW1 2247   1.566   2.427   0.282  0.5757 -0.0901  0.3288
  646SOL    HW2 2248   1.431   2.452   0.216  0.1896 -2.1878  0.2914
  647SOL     OW 2249   1.877   2.334   2.205 -0.0113 -0.4621  0.0535
  647SOL    HW1 2250   1.853   2.401   2.269 -1.0540  0.0468 -0.8499
  647SOL    HW2 2251   1.966   2.358   2.178  0.2274 -0.3736  0.9196
  648SOL     OW 2252   1.615   2.984   0.548 -0.0081 -0.3023 -0.1933
  648SOL    HW1 2253   1.706   2.982   0.579  0.5261 -0.4128 -1.7063
  648SOL    HW2 2254   1.563   2.986   0.628  1.3246 -0.2520  0.7044
  649SOL     OW 2255   0.923   2.383   0.430 -0.4304  0.2403 -0.4090
  649SOL    HW1 2256   0.892   2.350   0.515  0.5448 -1.3963 -0.6721
  649SOL    HW2 2257   1.018   2.378   0.436 -0.3533  0.5407 -1.4410
  650SOL     OW 2258   0.951   3.293   0.741  0.0468 -0.6131  0.4324
  650SOL    HW1 2259   0.996   3.210   0.728 -1.1143 -1.3052  0.8292
  650SOL    HW2 2260   0.897   3.305   0.663  1.6625  0.7095 -0.5096
  651SOL     OW 2261   5.078   3.902   1.226  0.0919 -0.3195 -0.1929
  651SOL    HW1 2262   5.097   3.996   1.227 -0.8915 -0.0790 -2.3379
  651SOL    HW2 2263   5.165   3.861   1.224  0.5036  0.5626 -0.7759
  652SOL     OW 2264   1.808   2.694   1.397 -0.4883 -0.4147  0.2531
  652SOL    HW1 2265   1.751   2.759   1.436 -1.7099 -0.2637 -1.7269
  652SOL    HW2 2266   1.858   2.742   1.330 -0.1549 -1.1476 -0.0390
  653SOL     OW 2267   1.337   3.779   1.441  1.0822 -0.2963 -0.4078
  653SOL    HW1 2268   1.320   3.731   1.360  0.1606 -0.7245  0.0433
  653SOL    HW2 2269   1.271   3.848   1.443 -0.7367 -2.0509  1.4105
  654SOL     OW 2270   0.511   3.164   0.076 -0.7283  0.6941  0.3884
  654SOL    HW1 2271   0.587   3.217   0.101 -1.7229  2.7430 -0.7997
  654SOL    HW2 2272   0.454   3.225   0.030 -1.8440 -1.4654 -1.1618
  655SOL     OW 2273   1.319   2.828   0.896 -0.3430  0.2545 -0.5395
  655SOL    HW1 2274   1.368   2.751   0.866 -0.5486 -0.1917  0.2635
  655SOL    HW2 2275   1.228   2.799   0.899 -0.3459  0.3598  0.3350
  656SOL     OW 2276   0.473   3.316   2.042  0.6453 -0.0078  0.1734
  656SOL    HW1 2277   0.380   3.329   2.060  1.1361  1.6691  1.6728
  656SOL    HW2 2278   0.482   3.222   2.033 -1.3502 -0.1313 -0.9021
  657SOL     OW 2279   1.225   3.976   0.298  0.4072  0.8338  1.0301
  657SOL    HW1 2280   1.299   4.012   0.250  0.7090 -1.0510  0.0304
  657SOL    HW2 2281   1.233   4.014   0.386  1.7194  1.7664  0.5300
  658SOL     OW 2282   5.091   2.519   1.067 -0.7348 -0.4597 -0.5785
  658SOL    HW1 2283   5.117   2.502   0.977 -1.6172  0.5129 -1.0369
  658SOL    HW2 2284   5.095   2.434   1.110  0.8366 -0.7203 -1.2323
  659SOL     OW 2285   1.955   2.930   4.718 -0.1470  0.1555 -0.3265
  659SOL    HW1 2286   1.881   2.899   4.770 -0.0815 -1.8826 -1.3923
  659SOL    HW2 2287   1.919   2.943   4.630  0.5097  0.2270 -0.5883
  660SOL     OW 2288   0.606   2.537   0.631  0.0241 -0.1022  0.3073
  660SOL    HW1 2289   0.651   2.607   0.677 -0.6200 -0.0959  0.9349
  660SOL    HW2 2290   0.536   2.510   0.690 -0.7716 -0.1426 -0.6207
  661SOL     OW 2291   1.815   2.514   5.148 -0.3386  0.2839 -0.4091
  661SOL    HW1 2292   1.773   2.462   5.080 -0.1308 -0.9148  0.3585
  661SOL    HW2 2293   1.909   2.512   5.126 -0.1909 -0.6486  0.2444
  662SOL     OW 2294   5.233   3.803   1.764 -0.6679  0.1124  0.0408
  662SOL    HW1 2295   5.214   3.788   1.857  0.2495 -0.0175  0.2114
  662SOL    HW2 2296   5.284   3.884   1.762  0.9201 -0.8698 -0.1629
  663SOL     OW 2297   0.615   2.875   1.073 -0.2209 -0.3228  0.5937
  663SOL    HW1 2298   0.658   2.873   1.158  1.4453 -0.5023 -0.2184
  663SOL    HW2 2299   0.657   2.947   1.026 -0.2680 -0.9808 -0.4861
  664SOL     OW 2300   0.279   2.292   0.344  0.1990 -0.4084  0.4322
  664SOL    HW1 2301   0.255   2.298   0.252  1.4136 -1.2254  0.0445
  664SOL    HW2 2302   0.338   2.366   0.359 -0.7132  0.2533  0.7926
  665SOL     OW 2303   1.813   2.352   1.596 -0.9414 -0.2442  0.1822
  665SOL    HW1 2304   1.808   2.445   1.616 -0.3093 -0.0213 -0.6689
  665SOL    HW2 2305   1.746   2.338   1.530  0.3713  0.0382 -1.2372
  666SOL     OW 2306   0.828   1.675   1.359  0.0948 -0.2438 -0.0793
  666SOL    HW1 2307   0.918   1.696   1.383  0.8993 -0.2705 -2.9105
  666SOL    HW2 2308   0.778   1.754   1.380  0.4692 -0.7022  2.7759
  667SOL     OW 2309   0.474   3.368   1.617  0.2692  0.0520 -0.2028
  667SOL    HW1 2310   0.526   3.423   1.558 -1.9257  1.0442 -1.2723
  667SOL    HW2 2311   0.488   3.406   1.704 -1.3127  2.4358 -0.9386
  668SOL     OW 2312   1.642   2.910   1.465 -0.6083 -0.1144 -0.2457
  668SOL    HW1 2313   1.562   2.958   1.486 -0.6094  0.6820 -2.0155
  668SOL    HW2 2314   1.712   2.964   1.502 -0.7752  0.0408 -0.1586
  669SOL     OW 2315   0.901   3.023   1.473  0.2515 -0.2268  0.4575
  669SOL    HW1 2316   0.925   3.116   1.465 -0.2852  0.0216  1.6752
  669SOL    HW2 2317   0.876   3.012   1.564 -0.7950 -1.3135  0.0557
  670SOL     OW 2318   1.070   2.745   1.438  0.5946 -0.5859  0.3367
  670SOL    HW1 2319   0.977   2.729   1.421  0.9012  0.0130 -2.1007
  670SOL    HW2 2320   1.086   2.704   1.522 -1.8801 -0.7126  0.7942
  671SOL     OW 2321   0.868   1.565   0.353  0.0395  0.3129  0.0952
  671SOL    HW1 2322   0.862   1.509   0.275 -0.6352  0.6283 -0.0913
  671SOL    HW2 2323   0.854   1.506   0.427 -0.1509  0.1494 -0.0712
  672SOL     OW 2324   1.661   3.177   0.114 -0.3059 -0.3504  0.3895
  672SOL    HW1 2325   1.585   3.174   0.056 -0.9273  3.6430  0.8705
  672SOL    HW2 2326   1.625   3.171   0.202  0.1251 -0.1893  0.5772
  673SOL     OW 2327   0.821   2.128   0.245 -0.2299  0.0536  0.1920
  673SOL    HW1 2328   0.907   2.171   0.238 -0.9223  1.6384  1.1722
  673SOL    HW2 2329   0.826   2.055   0.183  1.6922  0.3483 -0.0450
  674SOL     OW 2330   1.211   3.156   1.890  0.2500 -0.0813 -0.1652
  674SOL    HW1 2331   1.134   3.207   1.916  0.8245  0.6564  0.1082
  674SOL    HW2 2332   1.220   3.172   1.797  0.6497  0.6197 -0.0066
  675SOL     OW 2333   0.813   3.341   0.529 -0.3026 -0.2189 -0.0294
  675SOL    HW1 2334   0.732   3.302   0.494 -0.7531 -0.1573  0.9247
  675SOL    HW2 2335   0.861   3.370   0.452  0.6679 -3.8283 -0.9118
  676SOL     OW 2336   0.779   2.733   0.772  0.2735 -0.1704  0.0670
  676SOL    HW1 2337   0.857   2.743   0.718 -0.0475 -0.9882 -0.5672
  676SOL    HW2 2338   0.803   2.671   0.840 -0.4596 -2.1788 -1.4436
  677SOL     OW 2339   1.136   3.750   0.544 -0.8305 -0.5577 -0.1744
  677SOL    HW1 2340   1.136   3.657   0.523 -0.6779 -0.6753  0.3398
  677SOL    HW2 2341   1.229   3.774   0.548 -0.8820 -0.1857 -1.1798
  678SOL     OW 2342   1.494   2.898   0.254 -0.6636 -0.2442 -0.3912
  678SOL    HW1 2343   1.526   2.890   0.164 -1.1872 -0.1788 -0.5866
  678SOL    HW2 2344   1.494   2.993   0.271  0.5201 -0.3278  0.0766
  679SOL     OW 2345   4.809   2.801   1.418 -0.1594 -0.4338 -0.0289
  679SOL    HW1 2346   4.800   2.724   1.474 -0.2097 -1.1788 -1.0497
  679SOL    HW2 2347   4.848   2.768   1.337  0.3931  0.7131 -0.2488
  680SOL     OW 2348   0.000   1.888   0.809  0.4289 -0.0953 -0.0321
  680SOL    HW1 2349  -0.069   1.905   0.873  0.6782 -2.1844  0.8096
  680SOL    HW2 2350   0.075   1.938   0.842 -0.4978  1.7980 -0.6940
  681SOL     OW 2351   1.148   2.355   1.062 -0.3998  0.0167  0.6263
  681SOL    HW1 2352   1.158   2.323   1.152 -2.1622 -0.5345  0.6314
  681SOL    HW2 2353   1.137   2.449   1.071  1.7703  0.2818  0.8139
  682SOL     OW 2354   1.780   2.420   1.183 -0.3378  0.2597 -0.4919
  682SOL    HW1 2355   1.778   2.362   1.107  1.1240  1.2171 -1.2827
  682SOL    HW2 2356   1.871   2.420   1.211  0.1843  3.7961 -1.8186
  683SOL     OW 2357   1.080   2.828   1.048 -0.5486  0.2282 -0.0849
  683SOL    HW1 2358   1.023   2.866   0.982  1.4002  1.6520 -1.0024
  683SOL    HW2 2359   1.091   2.897   1.114 -0.7690 -0.4196  0.6385
  684SOL     OW 2360   1.382   2.822   1.183  0.3760 -0.0152 -0.8803
  684SOL    HW1 2361   1.345   2.821   1.095 -1.0734 -0.0550 -0.2881
  684SOL    HW2 2362   1.403   2.914   1.199  1.0103 -0.0647 -1.4140
  685SOL     OW 2363   2.416   3.188   0.760  0.4663 -0.3450  0.1171
  685SOL    HW1 2364   2.436   3.258   0.698 -0.9568  0.4425  0.5112
  685SOL    HW2 2365   2.439   3.225   0.845  0.4497 -0.6426  0.2516
  686SOL     OW 2366   0.577   3.277   1.161 -0.2251  0.1522  0.0372
  686SOL    HW1 2367   0.594   3.245   1.249 -0.4433 -1.9931 -0.6478
  686SOL    HW2 2368   0.516   3.213   1.124  1.1650  0.0454 -2.2214
  687SOL     OW 2369   1.915   3.253   0.452 -0.8226 -0.2694 -0.0823
  687SOL    HW1 2370   1.915   3.180   0.514  4.0356 -0.3184  0.0978
  687SOL    HW2 2371   1.874   3.325   0.500  0.2462 -1.1158  2.2018
  688SOL     OW 2372   1.982   1.838   4.965  0.5187  0.1514  0.0735
  688SOL    HW1 2373   2.020   1.752   4.946  0.8233  0.4562 -0.7388
  688SOL    HW2 2374   1.998   1.889   4.885 -1.1387  0.4471 -0.0750
  689SOL     OW 2375   0.573   2.235   0.198  0.2020 -0.5410 -0.2503
  689SOL    HW1 2376   0.654   2.187   0.214 -1.4718 -2.9931  1.2069
  689SOL    HW2 2377   0.579   2.312   0.253  1.2511 -1.0461  0.3549
  690SOL     OW 2378   1.505   3.383   1.340  0.0880 -0.1066 -0.2646
  690SOL    HW1 2379   1.511   3.457   1.401 -1.5190  0.0882 -0.3137
  690SOL    HW2 2380   1.505   3.424   1.253 -0.6160 -0.1614 -0.2966
  691SOL     OW 2381   0.657   3.138   1.735 -0.2034 -0.0048  0.2692
  691SOL    HW1 2382   0.619   3.055   1.764 -1.0970  0.5079  0.5711
  691SOL    HW2 2383   0.582   3.197   1.726  0.2905  0.4208 -1.1211
  692SOL     OW 2384   1.154   3.484   1.289 -0.1016  0.0987  0.3659
  692SOL    HW1 2385   1.143   3.469   1.382  0.1565 -1.3744  0.1703
  692SOL    HW2 2386   1.076   3.533   1.263 -0.6617 -0.3661  1.1532
  693SOL     OW 2387   1.022   3.278   1.421  0.4358 -0.5997 -0.4383
  693SOL    HW1 2388   1.062   3.319   1.344  1.4220 -0.2938  0.2262
  693SOL    HW2 2389   1.072   3.312   1.495  0.4908 -2.0694  0.2226
  694SOL     OW 2390   1.304   3.441   0.624 -0.0732  0.5547 -0.1489
  694SOL    HW1 2391   1.276   3.421   0.534  0.2010 -0.2395 -0.0677
  694SOL    HW2 2392   1.398   3.422   0.624  0.3271  2.4167 -0.2003
  695SOL     OW 2393   0.787   2.650   1.474  0.0491 -0.2100 -0.1757
  695SOL    HW1 2394   0.772   2.705   1.551  0.0901 -0.4772  0.0235
  695SOL    HW2 2395   0.777   2.561   1.506  1.9387 -0.3996 -0.0510
  696SOL     OW 2396   0.492   3.049   1.979 -0.0073 -0.7110  0.0578
  696SOL    HW1 2397   0.444   2.997   1.914 -1.2696  1.2384 -0.6290
  696SOL    HW2 2398   0.584   3.027   1.964 -0.5190 -2.8810 -0.0706
  697SOL     OW 2399   0.740   3.131   0.248 -0.4473 -0.4963 -0.2931
  697SOL    HW1 2400   0.667   3.069   0.247  0.2573 -1.4016  1.7683
  697SOL    HW2 2401   0.812   3.083   0.287  1.1330  0.5626 -1.8409
  698SOL     OW 2402   0.711   2.182   0.925  0.5298 -0.2582 -0.1622
  698SOL    HW1 2403   0.742   2.095   0.899  0.1902 -0.1819 -0.8420
  698SOL    HW2 2404   0.664   2.167   1.007 -0.9348 -0.9879 -1.1117
  699SOL     OW 2405   0.502   2.508   1.586 -0.2373  0.3536  0.0329
  699SOL    HW1 2406   0.482   2.499   1.679  0.1220  0.0942  0.0848
  699SOL    HW2 2407   0.496   2.419   1.552  0.2839  0.3529 -0.0621
  700SOL     OW 2408   0.226   3.455   1.293  0.5646  0.3451  0.3473
  700SOL    HW1 2409   0.147   3.484   1.248  0.1445 -0.8914  0.2633
  700SOL    HW2 2410   0.297   3.502   1.249 -0.0211  0.6215 -0.3186
  701SOL     OW 2411   0.604   2.887   0.357  0.0719 -0.3116 -0.2426
  701SOL    HW1 2412   0.670   2.821   0.377 -0.6246 -0.4923  1.5234
  701SOL    HW2 2413   0.533   2.869   0.418  0.2887  2.7257  0.9819
  702SOL     OW 2414   0.634   1.602   0.195 -0.0101 -0.9107 -0.1200
  702SOL    HW1 2415   0.709   1.656   0.221  0.3160 -1.2239 -0.3977
  702SOL    HW2 2416   0.620   1.544   0.270 -1.2191  0.4640  0.7297
  703SOL     OW 2417   1.537   3.156   0.343  0.1829 -0.0463 -0.1415
  703SOL    HW1 2418   1.496   3.234   0.382 -0.1568 -0.5555  0.5188
  703SOL    HW2 2419   1.548   3.095   0.415 -0.6146 -1.0693 -0.8561
  704SOL     OW 2420   1.576   3.498   0.986  0.1050  0.0394 -0.3327
  704SOL    HW1 2421   1.563   3.585   0.948 -0.3016  0.2830  0.3555
  704SOL    HW2 2422   1.491   3.476   1.024  0.0895 -0.8341 -0.8545
  705SOL     OW 2423   1.384   3.208   0.981 -0.2788 -0.6074  0.2539
  705SOL    HW1 2424   1.301   3.254   0.969 -0.5658 -1.1781  0.0299
  705SOL    HW2 2425   1.385   3.187   1.074 -0.2140 -0.2803  0.3296
  706SOL     OW 2426   0.454   3.616   1.247  0.1480 -0.2931 -0.2295
  706SOL    HW1 2427   0.500   3.629   1.331 -1.2088 -0.3042  0.5216
  706SOL    HW2 2428   0.492   3.682   1.189  0.9540 -0.1454  0.4472
  707SOL     OW 2429   0.358   2.441   1.176 -0.1812 -0.1554 -0.3144
  707SOL    HW1 2430   0.425   2.430   1.244  0.2368 -0.1149 -0.7147
  707SOL    HW2 2431   0.336   2.534   1.178  0.7570  0.0935 -1.0902
  708SOL     OW 2432   2.054   2.227   1.629 -0.0369 -0.1147  0.0158
  708SOL    HW1 2433   1.975   2.271   1.596  1.4035  1.7774 -1.0272
  708SOL    HW2 2434   2.126   2.286   1.606  1.5031 -0.7845  2.7734
  709SOL     OW 2435   1.032   2.284   2.217 -0.1213  0.3570 -0.1067
  709SOL    HW1 2436   0.983   2.263   2.297  0.5351  2.2329  0.8218
  709SOL    HW2 2437   0.967   2.279   2.147 -1.3687  1.5112  0.9353
  710SOL     OW 2438   0.094   1.838   2.156  0.5456 -0.2956 -0.0152
  710SOL    HW1 2439   0.137   1.895   2.220  1.1975 -1.1984  0.3623
  710SOL    HW2 2440   0.162   1.821   2.091 -0.1731  0.7884 -1.0669
  711SOL     OW 2441   0.601   2.589   1.100  0.1096 -0.2176 -0.6157
  711SOL    HW1 2442   0.680   2.625   1.059  0.1367  0.4970  0.0572
  711SOL    HW2 2443   0.542   2.664   1.109  0.1516 -0.3337  0.7663
  712SOL     OW 2444   1.305   2.895   1.447  0.6058  0.0402  0.1277
  712SOL    HW1 2445   1.229   2.844   1.420  0.5878  0.0255  0.2046
  712SOL    HW2 2446   1.378   2.857   1.398  1.0467 -1.7825  2.0899
  713SOL     OW 2447   1.147   2.548   0.826 -0.3978 -0.1611  0.1716
  713SOL    HW1 2448   1.228   2.579   0.784 -0.8042 -0.3338 -0.7539
  713SOL    HW2 2449   1.169   2.462   0.860 -0.4561 -0.6361 -0.9473
  714SOL     OW 2450   0.317   1.973   1.029  0.2203  0.4138  0.4968
  714SOL    HW1 2451   0.244   1.940   1.082 -0.2602 -1.8245 -1.4986
  714SOL    HW2 2452   0.275   2.029   0.963  0.5378  1.0013  0.7937
  715SOL     OW 2453   0.434   3.526   0.960 -0.5781  0.2852  0.6732
  715SOL    HW1 2454   0.341   3.543   0.950 -0.6987 -0.4334  0.5943
  715SOL    HW2 2455   0.448   3.520   1.054 -0.4031  1.5278  0.7454
  716SOL     OW 2456   0.814   1.979   1.158 -0.4942  0.0662 -0.0402
  716SOL    HW1 2457   0.889   2.027   1.192 -2.0260  2.3444  0.2078
  716SOL    HW2 2458   0.759   1.963   1.234  0.3962 -2.9155  0.0390
  717SOL     OW 2459   0.358   1.933   0.654  0.0002  0.3751 -0.1533
  717SOL    HW1 2460   0.378   1.982   0.574 -0.2523  1.1787  0.2690
  717SOL    HW2 2461   0.395   1.846   0.639  0.0067  0.5371 -1.1199
  718SOL     OW 2462   1.466   2.691   0.435 -0.2525  0.1530 -0.7511
  718SOL    HW1 2463   1.481   2.612   0.383  0.1583 -0.1681 -0.1443
  718SOL    HW2 2464   1.460   2.761   0.370 -3.2267 -0.7146 -1.4958
  719SOL     OW 2465   1.140   2.562   1.966 -0.1406 -0.2771 -0.0530
  719SOL    HW1 2466   1.189   2.517   1.897  1.6841 -0.5959  1.4118
  719SOL    HW2 2467   1.185   2.539   2.047 -0.7836  2.0244  1.0161
  720SOL     OW 2468   0.721   3.822   1.171 -0.3125 -0.5898 -0.5123
  720SOL    HW1 2469   0.757   3.777   1.247 -0.4219  0.9668  0.4626
  720SOL    HW2 2470   0.785   3.807   1.101  1.6356  1.0951  0.8629
  721SOL     OW 2471   1.528   3.419   1.634  0.1539 -0.2668  0.1966
  721SOL    HW1 2472   1.523   3.513   1.622  2.3335  0.0308  1.3674
  721SOL    HW2 2473   1.534   3.407   1.729 -1.4392 -1.6714  0.1451
  722SOL     OW 2474   0.037   2.607   1.927 -0.2322  0.2783  0.5576
  722SOL    HW1 2475  -0.042   2.562   1.957 -0.4256  0.6453  0.6029
  722SOL    HW2 2476   0.074   2.549   1.861 -0.5359  0.0979  0.5449
  723SOL     OW 2477   1.399   2.464   5.021  1.1084  0.8460  0.0674
  723SOL    HW1 2478   1.449   2.406   4.964  0.0197 -0.2620  0.2155
  723SOL    HW2 2479   1.321   2.487   4.970  1.6462  2.3728 -0.0777
  724SOL     OW 2480   2.043   2.487   4.792  0.2628  0.1096  0.2873
  724SOL    HW1 2481   2.077   2.403   4.760  0.3681  1.2572 -2.8042
  724SOL    HW2 2482   1.973   2.509   4.731 -1.5017  1.0554  2.5979
  725SOL     OW 2483   1.317   3.500   1.081 -0.3152 -0.0607  0.2444
  725SOL    HW1 2484   1.275   3.484   1.165 -0.0430 -1.3536  0.1451
  725SOL    HW2 2485   1.262   3.454   1.018 -0.0061  0.1342 -0.1700
  726SOL     OW 2486   0.296   2.163   0.824  0.4933  0.0585  0.7791
  726SOL    HW1 2487   0.376   2.211   0.844  1.0917 -0.2113 -0.8962
  726SOL    HW2 2488   0.324   2.095   0.763 -0.9681 -0.2359  0.4236
  727SOL     OW 2489   0.804   2.329   0.694 -0.3874  0.1120  0.5971
  727SOL    HW1 2490   0.761   2.414   0.686 -1.3023 -0.3207  0.8287
  727SOL    HW2 2491   0.775   2.295   0.779 -0.1414 -0.4984  0.4423
  728SOL     OW 2492   1.500   2.398   2.206  0.1981  0.6104  0.1138
  728SOL    HW1 2493   1.465   2.395   2.117 -1.5909  0.1507  0.8212
  728SOL    HW2 2494   1.559   2.323   2.211 -0.5959 -0.0526 -0.3325
  729SOL     OW 2495   1.157   2.156   1.687 -0.0305  0.3865 -0.4458
  729SOL    HW1 2496   1.208   2.237   1.694  1.9536 -0.9240  0.8460
  729SOL    HW2 2497   1.115   2.148   1.773  0.8900 -0.6585 -0.0903
  730SOL     OW 2498   4.628   3.492   4.987  0.0535  0.5185 -0.2277
  730SOL    HW1 2499   4.669   3.407   5.003 -2.4066 -0.4557  1.2631
  730SOL    HW2 2500   4.546   3.488   5.036 -0.1280  3.7671 -0.1781
  731SOL     OW 2501   5.215   3.334   0.463  0.2830 -0.4710 -0.0764
  731SOL    HW1 2502   5.262   3.351   0.544  2.0082 -1.8673 -0.7586
  731SOL    HW2 2503   5.211   3.238   0.457  0.7212 -0.4041 -1.9337
  732SOL     OW 2504   0.122   3.322   0.694  0.2082  0.1651  0.3920
  732SOL    HW1 2505   0.157   3.405   0.659 -0.1557 -0.6789 -2.0777
  732SOL    HW2 2506   0.185   3.256   0.664 -0.7767 -0.7360  0.3025
  733SOL     OW 2507   0.698   2.867   1.336 -0.8024 -0.4095  0.2367
  733SOL    HW1 2508   0.756   2.931   1.378 -2.2276  0.6350  0.6547
  733SOL    HW2 2509   0.737   2.782   1.357  1.8591  0.3600 -1.4581
  734SOL     OW 2510   4.469   2.828   1.303 -0.2699  0.4610  0.3986
  734SOL    HW1 2511   4.556   2.855   1.272 -0.4194  0.8754  0.3386
  734SOL    HW2 2512   4.487   2.760   1.368  0.0218 -1.0429 -1.2196
  735SOL     OW 2513   4.846   2.595   1.623  0.0783  0.0570  0.2386
  735SOL    HW1 2514   4.941   2.586   1.631 -0.0061  0.7336  2.2970
  735SOL    HW2 2515   4.817   2.512   1.586  1.3813 -0.4980  0.4252
  736SOL     OW 2516   1.846   3.056   1.582  0.8121  0.2278 -1.0264
  736SOL    HW1 2517   1.918   3.044   1.644  0.5990  3.0069 -0.1580
  736SOL    HW2 2518   1.889   3.081   1.500  0.9593 -0.6430 -1.2142
  737SOL     OW 2519   1.159   2.640   0.090  0.2238  0.7812 -0.2750
  737SOL    HW1 2520   1.113   2.674   0.014  1.5739  0.8019 -1.1005
  737SOL    HW2 2521   1.206   2.716   0.125  1.9396  0.1576 -1.1620
  738SOL     OW 2522   1.769   2.681   1.020 -0.1992 -0.3637  0.5168
  738SOL    HW1 2523   1.813   2.630   0.952  1.0135 -0.0678  1.0662
  738SOL    HW2 2524   1.694   2.627   1.045  0.2226 -1.1867  0.0417
  739SOL     OW 2525   5.119   3.794   2.050 -0.1673 -0.1815 -0.5340
  739SOL    HW1 2526   5.056   3.774   2.119  0.2431 -0.0050 -0.1065
  739SOL    HW2 2527   5.176   3.717   2.047  0.8573  0.5350  0.4922
  740SOL     OW 2528   0.667   2.370   1.270 -0.4363  0.3233  0.6590
  740SOL    HW1 2529   0.670   2.444   1.210  0.7991  0.9266  1.4509
  740SOL    HW2 2530   0.668   2.293   1.214  0.2854  0.8821 -0.1071
  741SOL     OW 2531   0.795   3.671   1.401  0.2973 -0.8994  0.0805
  741SOL    HW1 2532   0.749   3.588   1.393 -0.5270 -0.4691  0.3086
  741SOL    HW2 2533   0.872   3.651   1.455  0.6725 -1.7325 -0.7568
  742SOL     OW 2534   0.978   2.434   0.141  0.1443  0.0471 -0.4951
  742SOL    HW1 2535   1.028   2.516   0.140 -1.3427  0.9662 -1.1708
  742SOL    HW2 2536   0.957   2.419   0.233  1.6469 -0.3508 -0.2051
  743SOL     OW 2537   0.603   3.166   1.446 -0.1556  0.1799 -0.3555
  743SOL    HW1 2538   0.567   3.235   1.503  0.0224  0.9987 -1.2246
  743SOL    HW2 2539   0.639   3.102   1.507 -0.5706  0.7246  0.4783
  744SOL     OW 2540   1.125   2.598   1.204  0.1759 -0.8907 -0.3008
  744SOL    HW1 2541   1.167   2.680   1.180  0.7517 -0.9334  0.5184
  744SOL    HW2 2542   1.106   2.607   1.298 -1.5775 -0.9142 -0.6378
  745SOL     OW 2543   1.223   3.121   0.492 -0.8546 -0.2042  0.2187
  745SOL    HW1 2544   1.137   3.123   0.451 -0.9511 -0.1269  0.4295
  745SOL    HW2 2545   1.261   3.206   0.472 -1.0423 -0.0310  0.5973
  746SOL     OW 2546   0.942   3.580   1.161 -0.2597 -0.1618  0.2896
  746SOL    HW1 2547   0.865   3.534   1.127 -0.1905 -0.6875  0.8214
  746SOL    HW2 2548   0.961   3.647   1.096 -1.7775  0.6266  0.6188
  747SOL     OW 2549   0.979   3.263   1.078  0.0370 -0.5114 -0.4431
  747SOL    HW1 2550   1.060   3.288   1.034  0.0018  1.7296  0.6580
  747SOL    HW2 2551   0.919   3.336   1.060 -1.1047 -1.2466  0.3357
  748SOL     OW 2552   0.352   2.583   0.773  0.6822 -0.1117 -0.7575
  748SOL    HW1 2553   0.380   2.512   0.831 -2.0627 -0.7177 -0.1194
  748SOL    HW2 2554   0.371   2.663   0.822  1.4027 -0.4993 -0.3966
  749SOL     OW 2555   0.592   3.457   1.835  0.1856  0.1780  0.6701
  749SOL    HW1 2556   0.661   3.520   1.854  0.3521 -0.5152  2.5380
  749SOL    HW2 2557   0.581   3.409   1.917 -1.6430 -0.5607  0.0247
  750SOL     OW 2558   1.630   2.205   0.029  0.2058 -0.5409  0.2926
  750SOL    HW1 2559   1.682   2.138  -0.017 -1.2479 -1.7811  0.4372
  750SOL    HW2 2560   1.561   2.229  -0.033 -0.6107 -0.8078  1.0968
  751SOL     OW 2561   1.291   1.898   0.574 -0.3386  0.9344  0.7185
  751SOL    HW1 2562   1.197   1.883   0.576 -0.4219  1.6003  3.4927
  751SOL    HW2 2563   1.314   1.925   0.663  2.3050  1.8167 -0.1512
  752SOL     OW 2564   1.774   3.767   0.320  0.5870  0.4119  0.5995
  752SOL    HW1 2565   1.830   3.841   0.342  1.6840 -0.8520  2.1448
  752SOL    HW2 2566   1.802   3.740   0.232  0.3427  1.6544  0.1334
  753SOL     OW 2567   5.261   3.448   2.478 -0.2990 -0.7388  0.4071
  753SOL    HW1 2568   5.182   3.414   2.436 -1.4486 -0.3322  2.2223
  753SOL    HW2 2569   5.293   3.376   2.532  0.9022 -1.0891 -0.7364
  754SOL     OW 2570   1.592   3.354   0.695  0.1212 -0.2473 -0.7959
  754SOL    HW1 2571   1.607   3.265   0.727  0.4509  0.2370  0.4406
  754SOL    HW2 2572   1.621   3.410   0.767 -1.1449  0.8368 -1.1095
  755SOL     OW 2573   0.201   3.034   1.574  0.5207 -0.0299  0.5133
  755SOL    HW1 2574   0.205   3.093   1.499  0.2260  2.3614  2.3227
  755SOL    HW2 2575   0.116   2.990   1.566  1.8723 -2.3132 -2.3218
  756SOL     OW 2576   0.318   3.531   0.389 -0.1192 -0.0835  0.3009
  756SOL    HW1 2577   0.264   3.489   0.321 -0.4928  0.2304  0.4028
  756SOL    HW2 2578   0.389   3.469   0.404  0.5324  0.3070 -1.1151
  757SOL     OW 2579   1.186   3.369   0.872 -0.2608  0.5010  0.2157
  757SOL    HW1 2580   1.235   3.411   0.801 -0.1824 -1.9176 -1.2419
  757SOL    HW2 2581   1.099   3.354   0.835 -0.4753 -0.0267  0.9151
  758SOL     OW 2582   1.649   2.637   0.604 -0.2650  0.2628  0.4282
  758SOL    HW1 2583   1.598   2.636   0.685 -1.2025  0.0850 -0.1595
  758SOL    HW2 2584   1.592   2.679   0.539 -0.2181 -1.2073 -0.5888
  759SOL     OW 2585   5.178   2.055   0.429 -0.2899  0.1831  0.1434
  759SOL    HW1 2586   5.244   1.990   0.452  0.1402 -0.0600 -1.7313
  759SOL    HW2 2587   5.155   2.035   0.338  0.2189  2.9611 -0.6383
  760SOL     OW 2588   1.187   3.464   5.063 -0.6017 -0.3085  0.0240
  760SOL    HW1 2589   1.241   3.394   5.027 -1.9759 -1.1499 -0.4672
  760SOL    HW2 2590   1.233   3.492   5.142  1.9172  0.8464 -1.8100
  761SOL     OW 2591   5.114   2.855   1.787 -0.7862 -0.3832  0.2091
  761SOL    HW1 2592   5.051   2.820   1.849 -2.5071  1.3247 -0.5121
  761SOL    HW2 2593   5.123   2.787   1.720 -0.9085 -1.1507  0.9683
  762SOL     OW 2594   1.243   2.884   0.159 -0.2537 -0.0721  0.0561
  762SOL    HW1 2595   1.292   2.895   0.077  0.2839  2.3221  0.6672
  762SOL    HW2 2596   1.309   2.892   0.228 -1.0785  0.3853  0.8002
  763SOL     OW 2597   1.861   4.188   0.264 -0.1850  0.7202  0.7132
  763SOL    HW1 2598   1.902   4.265   0.305  1.5544  0.7989 -1.0893
  763SOL    HW2 2599   1.929   4.120   0.268 -0.6796  0.1519 -0.2902
  764SOL     OW 2600   0.367   2.990   1.257 -0.1499 -0.0914  0.2406
  764SOL    HW1 2601   0.447   2.977   1.206  0.7836  2.4626  0.9615
  764SOL    HW2 2602   0.374   2.927   1.329  1.2677  0.1744  0.3524
  765SOL     OW 2603   1.478   3.784   0.815 -0.4772  0.2541 -0.1719
  765SOL    HW1 2604   1.538   3.859   0.811  1.8298 -1.5934 -1.1104
  765SOL    HW2 2605   1.451   3.770   0.725  0.6543 -1.2489 -0.2952
  766SOL     OW 2606   0.998   2.683   0.607 -0.3952 -0.3837  0.5400
  766SOL    HW1 2607   1.048   2.642   0.678 -1.2855  2.3805  2.9222
  766SOL    HW2 2608   1.053   2.756   0.579 -0.5716 -0.7667 -0.8005
  767SOL     OW 2609   0.759   1.761   0.562  0.6032  0.0712 -0.2952
  767SOL    HW1 2610   0.749   1.826   0.493  1.2676 -0.8543 -1.2672
  767SOL    HW2 2611   0.804   1.808   0.633 -0.5576  1.1615 -0.2678
  768SOL     OW 2612   1.077   3.031   1.217 -0.1585 -0.2419 -0.3860
  768SOL    HW1 2613   1.032   3.099   1.167 -0.0683  0.2519  0.1853
  768SOL    HW2 2614   1.021   3.017   1.294 -0.5822 -1.3946 -0.9101
  769SOL     OW 2615   1.939   2.413   1.856  0.0545 -0.9736 -0.2455
  769SOL    HW1 2616   1.985   2.329   1.862 -0.7771 -1.4403 -0.2164
  769SOL    HW2 2617   1.846   2.388   1.849 -0.3823 -0.0448  1.7258
  770SOL     OW 2618   0.780   3.108   0.943  0.2553  0.2244  0.0715
  770SOL    HW1 2619   0.701   3.155   0.970  0.4127  1.0348 -0.8475
  770SOL    HW2 2620   0.852   3.163   0.976  0.4368  0.0820 -0.0889
  771SOL     OW 2621   5.153   2.882   1.421  0.2085 -0.1712 -0.7288
  771SOL    HW1 2622   5.146   2.942   1.495 -1.5203  0.3413 -1.2934
  771SOL    HW2 2623   5.078   2.903   1.365 -0.1861 -2.5276 -1.1667
  772SOL     OW 2624   0.271   2.342   1.444 -0.2041 -0.0184 -0.6839
  772SOL    HW1 2625   0.303   2.253   1.451 -1.1483 -0.3016  0.2527
  772SOL    HW2 2626   0.297   2.371   1.357 -0.9382 -1.6155 -1.4438
  773SOL     OW 2627   0.089   2.109   4.748 -0.6004 -0.0477  0.1954
  773SOL    HW1 2628   0.133   2.050   4.688  0.5652  0.5599  0.4308
  773SOL    HW2 2629   0.157   2.132   4.812 -1.1275  1.2775  0.2825
  774SOL     OW 2630   1.180   3.124   1.588 -0.4331 -0.0857 -0.1638
  774SOL    HW1 2631   1.192   3.179   1.511 -1.2469 -0.4723 -0.5653
  774SOL    HW2 2632   1.244   3.054   1.578  0.8819  0.9911  0.5461
  775SOL     OW 2633   0.336   2.128   0.055  0.3121  0.1204  0.1157
  775SOL    HW1 2634   0.410   2.137   0.114 -0.0143 -1.3381  0.7637
  775SOL    HW2 2635   0.286   2.209   0.067  0.7098  0.2064  1.1911
  776SOL     OW 2636   1.049   3.943   0.100 -0.1034 -0.0267 -0.7034
  776SOL    HW1 2637   1.110   3.952   0.173 -0.6231 -0.3319 -0.2291
  776SOL    HW2 2638   0.982   4.010   0.118  0.1540  0.3863 -1.2821
  777SOL     OW 2639   0.424   2.941   1.734 -0.0020 -0.4185 -0.6161
  777SOL    HW1 2640   0.355   2.981   1.680  0.8353  0.8894 -0.7406
  777SOL    HW2 2641   0.424   2.849   1.708 -2.2493 -0.6245 -0.0395
  778SOL     OW 2642   1.182   4.040   1.099  0.2859 -0.3008 -0.1945
  778SOL    HW1 2643   1.118   4.054   1.169 -2.8130 -1.3184 -2.7312
  778SOL    HW2 2644   1.190   3.944   1.093 -0.2038 -0.2536 -1.8224
  779SOL     OW 2645   0.260   2.047   1.755  0.5727 -0.8546 -1.0478
  779SOL    HW1 2646   0.269   1.984   1.827 -1.7399 -0.8828 -0.7488
  779SOL    HW2 2647   0.282   1.997   1.677  1.9643 -1.1398 -0.4818
  780SOL     OW 2648   1.527   3.496   1.910  0.0866  0.3233 -0.0939
  780SOL    HW1 2649   1.464   3.498   1.982  0.4017 -0.5443  0.2157
  780SOL    HW2 2650   1.521   3.583   1.871 -2.8937 -0.4385 -1.4751
  781SOL     OW 2651   0.348   3.944   1.439 -0.3262 -0.2884  0.5023
  781SOL    HW1 2652   0.367   3.965   1.348 -0.3014 -0.5486  0.4452
  781SOL    HW2 2653   0.263   3.898   1.435 -0.2627 -0.4149  0.5937
  782SOL     OW 2654   1.799   3.533   0.463  0.4338  0.1098 -0.1629
  782SOL    HW1 2655   1.892   3.548   0.482  0.5618  0.9811 -1.4505
  782SOL    HW2 2656   1.765   3.620   0.440 -0.5495 -0.3197 -0.3469
  783SOL     OW 2657   1.327   2.156   0.499  0.6250 -0.2787 -0.3466
  783SOL    HW1 2658   1.351   2.167   0.407  0.9450  0.9641 -0.1205
  783SOL    HW2 2659   1.303   2.064   0.506 -1.1828  0.0289 -2.0908
  784SOL     OW 2660   0.920   1.835   0.799  0.1441 -0.3291  0.3780
  784SOL    HW1 2661   0.940   1.917   0.843  0.7431 -0.4655  0.3671
  784SOL    HW2 2662   0.994   1.778   0.820 -0.4828 -1.0054  0.7419
  785SOL     OW 2663   2.331   2.007   1.883 -0.3481  0.1492 -0.2135
  785SOL    HW1 2664   2.335   1.961   1.967  2.0903 -0.9814 -0.8966
  785SOL    HW2 2665   2.399   2.074   1.889  1.2778 -1.2771 -1.9848
  786SOL     OW 2666   1.835   3.497   1.024 -0.3838  0.2070 -0.3612
  786SOL    HW1 2667   1.740   3.484   1.012 -0.1787 -1.0765 -0.7328
  786SOL    HW2 2668   1.855   3.450   1.105  0.3307 -1.5555 -1.5371
  787SOL     OW 2669   0.468   3.096   0.732  0.2617  0.1766  0.0879
  787SOL    HW1 2670   0.397   3.079   0.669  1.8721 -0.3763 -1.6377
  787SOL    HW2 2671   0.542   3.044   0.699  1.4096  0.5724  1.9712
  788SOL     OW 2672   0.066   3.771   1.212  0.4008 -0.2510  0.0444
  788SOL    HW1 2673   0.071   3.783   1.307 -0.5559 -0.6818  0.1575
  788SOL    HW2 2674   0.037   3.680   1.201 -2.4223  0.6579 -0.5781
  789SOL     OW 2675   0.856   2.584   0.997  0.5229 -0.1003  0.2152
  789SOL    HW1 2676   0.927   2.640   1.030  0.1577 -0.8446  2.3408
  789SOL    HW2 2677   0.888   2.495   1.007 -0.4871 -0.4226  0.6615
  790SOL     OW 2678   1.895   3.061   0.225  0.3196  0.1550  0.1971
  790SOL    HW1 2679   1.810   3.101   0.207 -0.3710 -0.6081  1.6634
  790SOL    HW2 2680   1.875   2.990   0.286  2.0976  0.4368  1.1410
  791SOL     OW 2681   1.975   3.364   0.791  0.5428  0.0001  0.4443
  791SOL    HW1 2682   2.006   3.279   0.821 -0.7985 -0.7082 -0.1212
  791SOL    HW2 2683   1.915   3.393   0.860  1.9395  1.0538  1.2204
  792SOL     OW 2684   0.227   3.279   1.735 -0.0982 -0.4296  0.1146
  792SOL    HW1 2685   0.189   3.198   1.701  2.1355 -1.2479 -0.5363
  792SOL    HW2 2686   0.312   3.286   1.691 -1.2607  3.5706 -1.7451
  793SOL     OW 2687   0.800   2.677   0.417 -0.0456  0.1327 -0.4531
  793SOL    HW1 2688   0.868   2.678   0.485  0.1739  0.1652 -0.6750
  793SOL    HW2 2689   0.749   2.598   0.435 -1.3569  1.2773  1.1189
  794SOL     OW 2690   0.138   3.539   1.602  0.1717 -0.4203  0.3932
  794SOL    HW1 2691   0.143   3.460   1.656  0.9161 -0.7667 -0.1795
  794SOL    HW2 2692   0.172   3.513   1.517  1.0429  0.6767  0.3861
  795SOL     OW 2693   2.176   2.674   0.978  0.4493 -0.9396 -0.4110
  795SOL    HW1 2694   2.150   2.727   0.903  0.1522 -3.5490 -2.2090
  795SOL    HW2 2695   2.242   2.613   0.943  3.9016  0.8883  2.5045
  796SOL     OW 2696   0.700   2.056   0.485  0.5211 -0.0293  0.2478
  796SOL    HW1 2697   0.755   2.078   0.409  1.2578  0.4198  0.8958
  796SOL    HW2 2698   0.731   2.114   0.554 -0.6161  0.0478  0.7015
  797SOL     OW 2699   1.920   3.767   0.689 -0.0480 -0.3945 -0.2253
  797SOL    HW1 2700   1.854   3.806   0.746  0.6824 -1.2323  1.2107
  797SOL    HW2 2701   1.939   3.835   0.624  0.1512  1.1139  1.3781
  798SOL     OW 2702   1.026   2.066   0.899  0.0004 -0.2878  0.2156
  798SOL    HW1 2703   1.049   2.056   0.991 -1.4218 -1.4177  0.4527
  798SOL    HW2 2704   1.036   2.160   0.882  0.0250 -0.0408  1.5794
  799SOL     OW 2705   0.459   3.802   0.790  0.1148 -0.0996 -0.0267
  799SOL    HW1 2706   0.527   3.734   0.787 -0.2229 -0.4233 -0.2395
  799SOL    HW2 2707   0.503   3.881   0.758  0.5683 -0.1596  0.4268
  800SOL     OW 2708   0.958   2.106   1.510 -0.0105 -0.2221 -0.1674
  800SOL    HW1 2709   1.028   2.123   1.573  0.8720 -0.0575 -1.1619
  800SOL    HW2 2710   0.969   2.014   1.486 -1.0702 -0.5986  0.7832
  801SOL     OW 2711   1.436   2.124   1.287  0.0312  0.7195  0.2487
  801SOL    HW1 2712   1.399   2.109   1.200 -1.0294 -0.3563  0.8687
  801SOL    HW2 2713   1.374   2.182   1.330  0.1650  0.6415  0.5477
  802SOL     OW 2714   1.321   3.521   0.144 -0.3286 -0.0196 -0.2716
  802SOL    HW1 2715   1.292   3.474   0.222  1.1035 -2.4418 -1.1293
  802SOL    HW2 2716   1.374   3.593   0.178 -0.7430 -0.3199  1.0394
  803SOL     OW 2717   0.491   3.964   1.196 -0.0643  0.2757  0.5125
  803SOL    HW1 2718   0.575   3.929   1.226  0.8592  0.5711 -1.5745
  803SOL    HW2 2719   0.514   4.019   1.121 -1.9675  1.6967  0.9346
  804SOL     OW 2720   2.076   2.251   4.997  0.3557  0.5691  0.1228
  804SOL    HW1 2721   2.112   2.233   4.911 -1.3079 -0.3993 -0.4038
  804SOL    HW2 2722   2.034   2.336   4.989 -0.0270  0.3593 -0.0978
  805SOL     OW 2723   0.886   2.981   0.430  0.7003 -0.0081 -0.0153
  805SOL    HW1 2724   0.882   2.887   0.414 -1.0140  0.3014 -1.5686
  805SOL    HW2 2725   0.827   2.995   0.504  1.5442 -0.2466  0.7066
  806SOL     OW 2726   1.468   2.613   0.827  0.3913  0.3557 -0.0829
  806SOL    HW1 2727   1.492   2.612   0.920  0.6571  1.1245 -0.1391
  806SOL    HW2 2728   1.476   2.522   0.799 -0.5871 -0.0380  0.8724
  807SOL     OW 2729   5.102   2.668   0.249 -0.3802  0.1669 -0.1383
  807SOL    HW1 2730   5.044   2.650   0.175  0.8477 -3.7656 -0.2589
  807SOL    HW2 2731   5.184   2.695   0.210 -0.4760  0.4444 -0.1449
  808SOL     OW 2732   0.777   3.411   1.004 -0.1892  0.0180  0.0486
  808SOL    HW1 2733   0.703   3.394   1.063  0.0574 -0.4894  0.2157
  808SOL    HW2 2734   0.737   3.445   0.924 -0.5258  0.7078  0.5077
  809SOL     OW 2735   5.119   2.636   1.562 -0.1737 -0.3818 -0.1462
  809SOL    HW1 2736   5.153   2.608   1.477 -1.2835  0.7034 -0.9655
  809SOL    HW2 2737   5.117   2.731   1.557 -0.1578 -0.3031  1.1439
  810SOL     OW 2738   5.116   2.935   2.923 -0.5711  0.2366  0.4540
  810SOL    HW1 2739   5.183   2.876   2.955 -0.8174  0.5089  1.4788
  810SOL    HW2 2740   5.040   2.879   2.906  0.0112 -0.1238 -1.0335
  811SOL     OW 2741   5.247   2.453   2.538 -0.9091 -0.4426  0.6539
  811SOL    HW1 2742   5.292   2.377   2.577 -0.0517  0.4437  1.4366
  811SOL    HW2 2743   5.192   2.486   2.608  0.0812  0.7237  0.8952
  812SOL     OW 2744   0.133   3.365   3.898  0.2749 -0.2445  0.2880
  812SOL    HW1 2745   0.113   3.416   3.976 -2.1017  1.7187 -1.4894
  812SOL    HW2 2746   0.205   3.412   3.856 -1.1172  1.0461 -0.7251
  813SOL     OW 2747   1.155   2.523   2.312  0.2729  0.2960  0.1161
  813SOL    HW1 2748   1.073   2.565   2.287  1.0593  0.8734 -1.5383
  813SOL    HW2 2749   1.143   2.431   2.288  1.3078  0.9770 -3.2415
  814SOL     OW 2750   1.683   2.638   1.664 -0.0447  0.5624 -0.1827
  814SOL    HW1 2751   1.765   2.653   1.712 -0.1938  2.0126 -0.3366
  814SOL    HW2 2752   1.708   2.645   1.572 -0.6706  3.0308 -0.1985
  815SOL     OW 2753   0.865   3.520   3.724 -0.1960  0.4477  0.1778
  815SOL    HW1 2754   0.877   3.429   3.753  0.4663  0.4442 -0.0910
  815SOL    HW2 2755   0.953   3.557   3.728 -0.5877  1.3017  1.0119
  816SOL     OW 2756   0.878   2.972   4.302  1.0909  0.3848 -0.0080
  816SOL    HW1 2757   0.931   3.018   4.367  0.3358  0.4228  0.5927
  816SOL    HW2 2758   0.941   2.920   4.252  1.2827 -3.1026  3.5987
  817SOL     OW 2759   5.121   2.618   2.323  0.4108  0.3072 -0.6410
  817SOL    HW1 2760   5.186   2.658   2.265  0.8549 -0.7037 -0.8512
  817SOL    HW2 2761   5.169   2.550   2.370 -0.5968 -0.7710 -1.1451
  818SOL     OW 2762   0.441   3.077   3.778  0.1147  0.4520  0.1780
  818SOL    HW1 2763   0.391   3.159   3.771  0.4530  0.6791  0.3566
  818SOL    HW2 2764   0.523   3.104   3.820  0.5316  0.1454 -0.4469
  819SOL     OW 2765   0.771   3.382   3.391  0.3005  0.3145 -0.5812
  819SOL    HW1 2766   0.865   3.387   3.406  0.2691  0.1076 -0.3301
  819SOL    HW2 2767   0.735   3.455   3.443  0.3577  0.6196 -0.9668
  820SOL     OW 2768   1.675   3.261   3.210 -0.4218 -0.3030  1.0056
  820SOL    HW1 2769   1.665   3.172   3.176  0.3566 -0.1641  0.3854
  820SOL    HW2 2770   1.599   3.309   3.176 -0.1019 -0.3850  0.1469
  821SOL     OW 2771   0.788   2.215   3.883  0.4023 -0.4344 -0.4711
  821SOL    HW1 2772   0.822   2.199   3.971  0.9453 -1.6111 -0.8718
  821SOL    HW2 2773   0.757   2.129   3.854 -1.4926  0.3028 -0.7293
  822SOL     OW 2774   0.195   3.954   2.310 -0.3374  0.5508  0.3854
  822SOL    HW1 2775   0.156   3.999   2.235  2.0644 -0.2200 -1.3574
  822SOL    HW2 2776   0.268   3.905   2.274 -0.1538 -1.1810  2.9844
  823SOL     OW 2777   1.533   3.049   3.551 -0.2355 -0.9587 -0.4870
  823SOL    HW1 2778   1.464   3.051   3.617 -2.3858  0.0452 -2.6720
  823SOL    HW2 2779   1.572   3.137   3.555 -0.3700 -0.8956 -0.5582
  824SOL     OW 2780   0.045   3.238   2.621 -0.0671  0.1081  0.2366
  824SOL    HW1 2781   0.124   3.238   2.674 -0.8706 -0.6444  1.4456
  824SOL    HW2 2782   0.043   3.151   2.580  0.6315  0.7381 -1.1648
  825SOL     OW 2783   0.263   2.912   2.827  0.2256  0.2348  0.5736
  825SOL    HW1 2784   0.236   3.004   2.825  0.8661  0.4775  2.1683
  825SOL    HW2 2785   0.181   2.863   2.814 -0.2589  1.0147  0.6324
  826SOL     OW 2786   0.332   3.803   3.436 -0.4362  0.0891 -0.0249
  826SOL    HW1 2787   0.332   3.785   3.342 -1.7144  0.6970 -0.1480
  826SOL    HW2 2788   0.240   3.820   3.458 -0.1541 -0.0765  1.3407
  827SOL     OW 2789   1.123   2.890   2.163  0.2302 -0.5249  0.8486
  827SOL    HW1 2790   1.213   2.920   2.149 -0.7667  1.3446 -2.0096
  827SOL    HW2 2791   1.081   2.962   2.209 -0.3884 -0.4036  0.1063
  828SOL     OW 2792   1.100   2.359   2.731 -0.2969 -0.2357  0.0453
  828SOL    HW1 2793   1.159   2.298   2.687  0.6425  0.6890 -0.0058
  828SOL    HW2 2794   1.133   2.446   2.707  0.5991  0.2929  3.0022
  829SOL     OW 2795   0.124   2.298   1.826 -0.5033  0.0731  0.1415
  829SOL    HW1 2796   0.154   2.221   1.778  0.8125  0.2936  0.5868
  829SOL    HW2 2797   0.184   2.304   1.900 -1.2794  0.9021  0.7083
  830SOL     OW 2798   1.906   3.677   1.656 -0.2842  0.2944 -0.3656
  830SOL    HW1 2799   1.890   3.663   1.749 -0.8567 -0.9476 -0.6348
  830SOL    HW2 2800   2.002   3.676   1.647 -0.1767  1.9170  0.4096
  831SOL     OW 2801   4.532   3.332   2.021  0.3768  1.0382 -0.0152
  831SOL    HW1 2802   4.602   3.270   2.003  0.3222  1.2451 -1.0069
  831SOL    HW2 2803   4.470   3.319   1.949 -0.0825  1.5902  0.2797
  832SOL     OW 2804   0.342   2.590   3.201 -0.1518  0.0261 -0.4312
  832SOL    HW1 2805   0.436   2.575   3.192 -0.1656 -1.3608  1.3608
  832SOL    HW2 2806   0.336   2.677   3.241  0.3502  0.3336 -1.0178
  833SOL     OW 2807   0.114   3.119   3.336 -0.2128  0.1827 -0.7163
  833SOL    HW1 2808   0.056   3.189   3.366 -2.1651 -0.7599 -2.1735
  833SOL    HW2 2809   0.154   3.085   3.416 -0.4891  1.8765  0.1558
  834SOL     OW 2810   0.969   3.229   3.784  0.4443 -0.4628  0.5055
  834SOL    HW1 2811   1.033   3.167   3.819 -0.5853 -2.0109 -0.2507
  834SOL    HW2 2812   0.991   3.235   3.691  1.4224  1.4469  0.8295
  835SOL     OW 2813   0.609   2.088   2.472 -0.5673  0.2360 -0.4291
  835SOL    HW1 2814   0.531   2.140   2.453 -1.4558 -0.1735  1.9429
  835SOL    HW2 2815   0.602   2.012   2.413 -1.9224  0.2429 -0.2883
  836SOL     OW 2816   5.202   3.017   3.648  0.2948 -0.2748  0.0282
  836SOL    HW1 2817   5.216   3.111   3.657 -0.6729 -0.3000  1.9847
  836SOL    HW2 2818   5.264   2.977   3.708 -0.3286 -0.8239  0.3149
  837SOL     OW 2819   1.169   3.448   1.587 -0.3267  0.7888 -0.0181
  837SOL    HW1 2820   1.255   3.423   1.619  1.0342  1.2915 -3.0988
  837SOL    HW2 2821   1.151   3.532   1.628  0.9101  0.9554  0.1833
  838SOL     OW 2822   1.111   3.644   3.733 -0.4667  0.6427  0.0164
  838SOL    HW1 2823   1.195   3.674   3.699  1.8074 -4.0016  1.1031
  838SOL    HW2 2824   1.104   3.684   3.820  0.7354  0.8590  0.0188
  839SOL     OW 2825   0.819   1.838   4.119  0.3762  0.0230 -0.2708
  839SOL    HW1 2826   0.788   1.780   4.050  1.0177 -1.0704  0.3564
  839SOL    HW2 2827   0.902   1.873   4.085  0.8580 -0.7733  0.0944
  840SOL     OW 2828   1.292   3.747   2.908  0.6043  0.0414  0.1387
  840SOL    HW1 2829   1.244   3.664   2.901 -0.5276  0.9326 -3.6271
  840SOL    HW2 2830   1.262   3.785   2.991 -0.9059 -2.0381  0.5832
  841SOL     OW 2831   1.437   4.216   2.502 -0.5924 -0.1759 -0.7508
  841SOL    HW1 2832   1.391   4.175   2.575  1.4008 -1.3954 -0.1309
  841SOL    HW2 2833   1.456   4.305   2.532 -1.1923 -0.1561 -0.4262
  842SOL     OW 2834   0.520   2.527   1.873 -0.0630  0.1472  0.0022
  842SOL    HW1 2835   0.481   2.525   1.960 -0.5180 -0.3758 -0.2091
  842SOL    HW2 2836   0.574   2.605   1.873  0.5514 -0.2661  1.0147
  843SOL     OW 2837   1.226   2.563   2.585 -0.0696  0.0070 -0.7764
  843SOL    HW1 2838   1.182   2.594   2.505  1.2516  1.9349 -0.7821
  843SOL    HW2 2839   1.313   2.536   2.555  0.1585 -0.0086 -0.0906
  844SOL     OW 2840   1.879   3.829   2.561 -0.1334 -0.1979  0.2093
  844SOL    HW1 2841   1.822   3.842   2.485 -0.3411  0.2446  0.4395
  844SOL    HW2 2842   1.959   3.876   2.538 -0.4424  0.4863  0.5438
  845SOL     OW 2843   0.417   2.323   3.712 -0.1114 -0.2852 -0.1934
  845SOL    HW1 2844   0.435   2.236   3.748 -0.7300 -0.5282 -0.4658
  845SOL    HW2 2845   0.491   2.376   3.740 -0.7488 -0.3849  1.7212
  846SOL     OW 2846   1.162   2.326   4.031  0.1072  0.1017  0.3324
  846SOL    HW1 2847   1.243   2.290   4.068  0.3152 -0.4524 -0.6550
  846SOL    HW2 2848   1.168   2.307   3.937 -1.5981 -0.7520  0.3846
  847SOL     OW 2849   0.528   2.953   3.548  0.1369  0.6397 -0.3656
  847SOL    HW1 2850   0.507   2.984   3.636  3.3643 -0.1308  0.7487
  847SOL    HW2 2851   0.609   2.999   3.525  1.7896 -2.4723 -1.0676
  848SOL     OW 2852   1.305   2.402   2.941 -0.0682  0.1197 -0.3532
  848SOL    HW1 2853   1.229   2.386   2.886 -0.7633  0.0076  0.6191
  848SOL    HW2 2854   1.380   2.402   2.881 -0.2368 -4.5808 -0.7316
  849SOL     OW 2855   0.980   2.748   2.506 -0.3139 -0.3040 -0.1481
  849SOL    HW1 2856   0.971   2.799   2.425 -0.5369  1.2588  0.8500
  849SOL    HW2 2857   0.933   2.667   2.488 -0.6778  0.1846 -1.4735
  850SOL     OW 2858   5.092   2.892   2.652  0.3271  0.0679 -0.6546
  850SOL    HW1 2859   5.066   2.920   2.740  0.7337  0.1282 -0.5557
  850SOL    HW2 2860   5.126   2.972   2.611  1.3828 -0.2533 -0.4137
  851SOL     OW 2861   4.891   3.636   3.223  0.4699  0.2941 -0.4606
  851SOL    HW1 2862   4.857   3.669   3.139 -1.7516  0.0015  0.2832
  851SOL    HW2 2863   4.848   3.552   3.235 -0.4475  1.0177  1.6871
  852SOL     OW 2864   0.658   2.764   1.977 -0.0156 -0.1761 -0.6470
  852SOL    HW1 2865   0.696   2.844   2.014 -1.9952  1.5144 -2.0998
  852SOL    HW2 2866   0.730   2.701   1.975  2.3530  2.4626 -2.0893
  853SOL     OW 2867   1.445   2.401   3.896  0.6357  0.4930 -0.2289
  853SOL    HW1 2868   1.534   2.370   3.877  0.4949 -0.0386 -0.0305
  853SOL    HW2 2869   1.418   2.447   3.817  0.6466 -0.3549 -0.7313
  854SOL     OW 2870   1.149   3.022   2.588 -0.4107  0.2201 -0.0808
  854SOL    HW1 2871   1.155   2.928   2.569 -1.4153  0.2439 -0.5665
  854SOL    HW2 2872   1.064   3.033   2.630 -0.3618  0.9345 -0.1539
  855SOL     OW 2873   0.260   2.493   2.485 -0.1230 -0.0687  0.1282
  855SOL    HW1 2874   0.176   2.458   2.454 -0.5176  0.3896  0.6795
  855SOL    HW2 2875   0.279   2.566   2.425 -0.5331  0.3630  0.5244
  856SOL     OW 2876   0.281   2.741   2.362  0.2238 -0.2717 -0.3382
  856SOL    HW1 2877   0.268   2.775   2.273 -3.9753 -1.3019 -0.2293
  856SOL    HW2 2878   0.282   2.819   2.418  0.9761  0.2635 -1.0929
  857SOL     OW 2879   5.261   3.897   2.465  0.4363 -0.4166 -0.1846
  857SOL    HW1 2880   5.332   3.887   2.401  0.7905  0.6680  0.0355
  857SOL    HW2 2881   5.285   3.839   2.537  0.4182 -1.0659 -0.6867
  858SOL     OW 2882   1.215   3.956   3.573 -0.3077  0.5473  0.1003
  858SOL    HW1 2883   1.239   3.889   3.508 -1.6322 -0.8396  1.0060
  858SOL    HW2 2884   1.138   3.998   3.535 -0.4755  0.4297  0.3151
  859SOL     OW 2885   5.221   2.884   2.212  0.0222  0.1946 -0.2600
  859SOL    HW1 2886   5.266   2.898   2.129  0.8759  3.4994  0.6873
  859SOL    HW2 2887   5.132   2.915   2.197  0.6798  2.5464  0.5529
  860SOL     OW 2888   0.420   4.060   3.530 -0.0882 -0.6355 -0.3352
  860SOL    HW1 2889   0.342   4.078   3.478 -0.0843 -0.0381 -0.1394
  860SOL    HW2 2890   0.431   3.965   3.526 -1.9806 -0.9513  1.2588
  861SOL     OW 2891   0.632   3.398   2.778 -0.6632 -0.6037 -0.1218
  861SOL    HW1 2892   0.614   3.320   2.725 -1.1068  0.3248 -1.3399
  861SOL    HW2 2893   0.589   3.469   2.732  0.8426  0.5950  0.2867
  862SOL     OW 2894   0.204   1.366   3.453 -0.1113 -0.2606 -0.0959
  862SOL    HW1 2895   0.219   1.435   3.517  0.8036 -1.2722  0.8040
  862SOL    HW2 2896   0.221   1.409   3.368 -2.8930  1.4985  0.1662
  863SOL     OW 2897   1.578   3.332   2.214 -0.7142 -0.4296  0.1199
  863SOL    HW1 2898   1.554   3.257   2.268  1.6645  0.5997  2.7705
  863SOL    HW2 2899   1.496   3.361   2.175 -2.1275 -2.6804  1.3072
  864SOL     OW 2900   0.030   3.544   2.055  0.1044 -0.5805  0.2251
  864SOL    HW1 2901   0.039   3.475   1.989  2.4004 -1.9608  1.9185
  864SOL    HW2 2902  -0.030   3.507   2.120 -0.6664  0.0462 -0.1132
  865SOL     OW 2903   1.622   2.165   2.308  0.1879 -0.0501  0.0931
  865SOL    HW1 2904   1.670   2.187   2.387 -0.5764  0.0207  0.5397
  865SOL    HW2 2905   1.679   2.103   2.262  1.6843  1.6952 -0.4683
  866SOL     OW 2906   5.259   3.369   3.426 -0.2626  0.2443  0.1531
  866SOL    HW1 2907   5.176   3.322   3.415 -0.4078 -0.1906  2.7726
  866SOL    HW2 2908   5.247   3.450   3.375 -1.1155 -1.1571 -1.9828
  867SOL     OW 2909   0.603   3.158   3.253  0.0983 -0.5462 -0.0569
  867SOL    HW1 2910   0.596   3.239   3.302 -0.4585  0.6225 -2.0040
  867SOL    HW2 2911   0.512   3.131   3.238  0.2426 -0.6403 -0.8115
  868SOL     OW 2912   0.554   2.661   2.375  0.1665  0.2938 -0.5538
  868SOL    HW1 2913   0.587   2.641   2.462 -1.0916 -0.0802 -0.1485
  868SOL    HW2 2914   0.486   2.727   2.389 -0.2272  0.0356 -1.2191
  869SOL     OW 2915   1.135   2.217   3.773  0.4785  0.0279 -0.0802
  869SOL    HW1 2916   1.182   2.224   3.690  0.8074  2.5715  0.3061
  869SOL    HW2 2917   1.068   2.151   3.757  1.5969 -0.7130 -1.8477
  870SOL     OW 2918   0.873   1.747   1.792 -0.4669  0.0285 -0.5866
  870SOL    HW1 2919   0.968   1.740   1.784 -0.3736  1.0254 -0.4262
  870SOL    HW2 2920   0.838   1.683   1.730  0.2973  0.6614 -1.6653
  871SOL     OW 2921   0.988   1.997   3.655 -0.4908  0.0243  0.5934
  871SOL    HW1 2922   0.924   1.994   3.725 -0.5276  0.6544  0.5942
  871SOL    HW2 2923   1.001   1.906   3.630  0.0911 -0.2739  1.9292
  872SOL     OW 2924   1.333   3.769   3.372  0.2430 -0.5088 -0.4641
  872SOL    HW1 2925   1.366   3.683   3.347  1.1383 -0.2433 -0.2095
  872SOL    HW2 2926   1.411   3.824   3.378 -0.2160  0.0585  0.4246
  873SOL     OW 2927   0.977   2.500   3.139 -0.1692  0.3512  0.4466
  873SOL    HW1 2928   1.066   2.484   3.171  0.1967 -0.0831 -0.7653
  873SOL    HW2 2929   0.920   2.476   3.213  0.6777 -0.2162  0.9177
  874SOL     OW 2930   0.770   3.100   3.060  0.1116  0.3686  0.4375
  874SOL    HW1 2931   0.709   3.133   3.125  0.6418 -0.1027  1.1942
  874SOL    HW2 2932   0.775   3.168   2.994 -0.9634  0.5582  0.5448
  875SOL     OW 2933   0.605   2.018   3.390  0.0275 -0.6909  0.0657
  875SOL    HW1 2934   0.603   1.978   3.303  1.6126 -0.7039  0.0183
  875SOL    HW2 2935   0.583   1.946   3.449  0.6108 -1.0876 -0.1982
  876SOL     OW 2936   0.605   2.449   2.708 -0.4572  0.6719  0.0523
  876SOL    HW1 2937   0.648   2.476   2.790 -2.2466 -1.2020  1.6698
  876SOL    HW2 2938   0.526   2.501   2.705  1.2458  3.2547 -2.3210
  877SOL     OW 2939   1.512   3.090   2.321 -0.2283 -0.1307 -0.0149
  877SOL    HW1 2940   1.468   3.057   2.243 -0.8245  2.1875 -0.6700
  877SOL    HW2 2941   1.442   3.119   2.379  0.2772 -0.2345  0.6610
  878SOL     OW 2942   5.215   2.160   2.402  0.6440  0.2519 -0.6015
  878SOL    HW1 2943   5.199   2.095   2.471 -2.1320 -0.4296 -1.8229
  878SOL    HW2 2944   5.158   2.234   2.425 -0.4277 -0.0480 -2.2006
  879SOL     OW 2945   1.385   2.640   2.237  0.3543 -0.0409 -0.0095
  879SOL    HW1 2946   1.307   2.604   2.278  0.2630  0.0865 -0.0757
  879SOL    HW2 2947   1.429   2.563   2.200 -1.7231  0.3166 -3.3982
  880SOL     OW 2948   1.180   2.949   3.569  0.1566 -0.2615  0.1969
  880SOL    HW1 2949   1.133   3.027   3.599  0.9659  0.1324  0.4568
  880SOL    HW2 2950   1.118   2.904   3.512 -0.4902  0.3190  0.4350
  881SOL     OW 2951   1.136   3.517   2.916  0.1150 -0.1827 -0.3629
  881SOL    HW1 2952   1.180   3.439   2.881 -0.5715 -0.8356  0.1994
  881SOL    HW2 2953   1.096   3.487   2.998  1.7008  1.3175  1.0114
  882SOL     OW 2954   0.732   2.804   3.039  0.0699  0.6465 -0.0271
  882SOL    HW1 2955   0.710   2.784   2.948  0.3460  0.6122 -0.0865
  882SOL    HW2 2956   0.725   2.900   3.044 -1.4525  0.5310  0.3089
  883SOL     OW 2957   1.619   3.615   2.221  0.3196 -0.0150  0.1779
  883SOL    HW1 2958   1.618   3.522   2.241  0.9263 -0.1055 -0.2118
  883SOL    HW2 2959   1.526   3.639   2.216  0.1617 -0.5638  0.4087
  884SOL     OW 2960   1.019   2.611   1.696  0.6399 -0.4389 -0.2893
  884SOL    HW1 2961   0.931   2.574   1.692  1.0386 -1.4196 -0.1291
  884SOL    HW2 2962   1.036   2.622   1.789 -0.0198  1.4809 -0.3847
  885SOL     OW 2963   0.110   2.354   4.007  0.0289  0.4191  0.5526
  885SOL    HW1 2964   0.075   2.357   4.096 -0.5232 -1.0482  0.4058
  885SOL    HW2 2965   0.203   2.338   4.018 -0.4636 -2.6758  0.8749
  886SOL     OW 2966   0.168   2.123   3.067  0.0330 -0.3043 -0.1351
  886SOL    HW1 2967   0.104   2.172   3.014 -0.8524 -0.1608  1.0536
  886SOL    HW2 2968   0.115   2.066   3.122  1.0467 -2.3522 -1.2358
  887SOL     OW 2969   0.862   2.570   1.975 -0.3275 -0.0262 -0.1306
  887SOL    HW1 2970   0.846   2.513   1.900 -0.8134 -0.1594  0.0743
  887SOL    HW2 2971   0.954   2.556   1.997 -0.5369 -1.0003  0.1483
  888SOL     OW 2972   1.253   2.134   2.119  0.1688 -0.8611  0.1497
  888SOL    HW1 2973   1.199   2.205   2.153 -0.3947 -0.5527 -1.3607
  888SOL    HW2 2974   1.265   2.075   2.194  0.6994  0.8290  1.4520
  889SOL     OW 2975   0.891   2.911   2.726  0.1717 -0.4207  0.4162
  889SOL    HW1 2976   0.943   2.865   2.660  1.4114  0.0296  1.0745
  889SOL    HW2 2977   0.809   2.861   2.730  0.6902 -1.3568 -0.3580
  890SOL     OW 2978   1.397   2.886   2.974  0.5265 -1.0790 -0.2174
  890SOL    HW1 2979   1.344   2.887   2.894 -0.9736 -1.0564  0.7639
  890SOL    HW2 2980   1.348   2.832   3.035  0.0581  1.4922  1.7560
  891SOL     OW 2981   0.065   3.274   1.948 -0.0563 -0.4598  0.1489
  891SOL    HW1 2982   0.083   3.230   2.031  2.1408 -0.0063 -0.0722
  891SOL    HW2 2983   0.147   3.271   1.900 -0.4118  2.1142 -0.7024
  892SOL     OW 2984   1.279   2.366   1.797 -0.0583  0.4150  0.8068
  892SOL    HW1 2985   1.336   2.391   1.724  0.2256  0.3728  1.0166
  892SOL    HW2 2986   1.333   2.309   1.851 -0.0542  0.9924  1.4134
  893SOL     OW 2987   0.885   2.198   2.442 -0.2450 -0.2102  0.5525
  893SOL    HW1 2988   0.790   2.183   2.446 -0.1162 -1.4794 -0.8663
  893SOL    HW2 2989   0.919   2.153   2.519 -0.9630  1.8063  2.1003
  894SOL     OW 2990   1.463   3.227   2.773 -0.8357 -0.2918 -0.4458
  894SOL    HW1 2991   1.531   3.177   2.818 -0.8183 -0.1365 -0.2955
  894SOL    HW2 2992   1.476   3.317   2.803  1.4983  0.4860 -3.6122
  895SOL     OW 2993   1.027   3.282   3.523  0.3412  0.2479 -0.3442
  895SOL    HW1 2994   1.040   3.264   3.430 -0.3748  2.0336 -0.8185
  895SOL    HW2 2995   1.057   3.372   3.533 -0.6518  0.4320  0.9314
  896SOL     OW 2996   1.429   3.413   3.502 -0.4213 -0.2611 -0.0677
  896SOL    HW1 2997   1.458   3.455   3.421  0.9826  1.0923  1.1093
  896SOL    HW2 2998   1.505   3.362   3.531 -0.4468  0.3870  1.1372
  897SOL     OW 2999   1.024   3.189   3.277  0.0374 -0.0033 -0.1920
  897SOL    HW1 3000   1.109   3.150   3.258  0.7601  2.4596 -2.3439
  897SOL    HW2 3001   0.965   3.148   3.213 -0.3168 -1.3360  0.9661
  898SOL     OW 3002   1.194   3.218   2.842  0.0491 -0.0073 -0.2741
  898SOL    HW1 3003   1.167   3.136   2.885 -1.0287 -0.1932 -1.2847
  898SOL    HW2 3004   1.265   3.193   2.783  0.8942  0.0918  0.6774
  899SOL     OW 3005   1.119   2.225   3.278 -0.2871  0.0825  0.2524
  899SOL    HW1 3006   1.131   2.148   3.223  0.3611 -0.9987  1.8736
  899SOL    HW2 3007   1.031   2.217   3.313 -1.0660  1.2823 -1.3715
  900SOL     OW 3008   1.717   3.818   3.297 -0.4612  0.2003  0.1241
  900SOL    HW1 3009   1.807   3.832   3.266 -0.2941  0.9428  0.9195
  900SOL    HW2 3010   1.662   3.841   3.222 -0.0011  0.1404 -0.2355
  901SOL     OW 3011   0.875   2.594   2.286 -0.4043  0.1014 -0.3253
  901SOL    HW1 3012   0.829   2.562   2.363  0.3711 -4.8242 -1.7556
  901SOL    HW2 3013   0.824   2.560   2.212  1.9850 -0.0727 -1.9380
  902SOL     OW 3014   0.611   2.465   3.840 -0.2082 -0.4504  0.6456
  902SOL    HW1 3015   0.694   2.418   3.828 -1.1015 -2.2912  1.4417
  902SOL    HW2 3016   0.628   2.553   3.807  1.8129 -1.0502  0.0198
  903SOL     OW 3017   1.073   3.008   2.977  0.0475 -0.2217 -0.1857
  903SOL    HW1 3018   1.069   2.924   3.024  0.3918 -0.5283 -0.6881
  903SOL    HW2 3019   0.994   3.009   2.923  0.3221 -0.4890 -0.6034
  904SOL     OW 3020   4.735   3.166   3.529 -0.1447  0.2109 -0.2456
  904SOL    HW1 3021   4.799   3.106   3.566 -0.6888  0.5779  1.3802
  904SOL    HW2 3022   4.658   3.111   3.511  1.0954 -0.5194 -3.6323
  905SOL     OW 3023   5.014   3.246   2.667  0.7046 -0.3122 -0.0285
  905SOL    HW1 3024   4.960   3.232   2.744 -0.3742  0.2502 -0.6563
  905SOL    HW2 3025   5.101   3.217   2.692  0.2130 -0.7725  1.1693
  906SOL     OW 3026   0.134   2.243   2.676  0.3842  0.2345  0.2229
  906SOL    HW1 3027   0.229   2.237   2.675  0.4639  1.5367 -1.4656
  906SOL    HW2 3028   0.103   2.162   2.635  0.8160  0.6429 -0.9111
  907SOL     OW 3029   0.786   3.302   2.518 -0.7098  0.9354  0.6210
  907SOL    HW1 3030   0.840   3.302   2.596  0.3603 -0.9010 -0.0925
  907SOL    HW2 3031   0.821   3.374   2.465 -0.0259  0.7956  0.8748
  908SOL     OW 3032   1.526   3.642   2.630  0.0999 -0.0074 -0.0086
  908SOL    HW1 3033   1.543   3.605   2.717 -1.4503 -1.6927 -0.3908
  908SOL    HW2 3034   1.609   3.681   2.603  1.2016 -1.4554  1.2726
  909SOL     OW 3035   1.707   2.502   2.415  0.7191 -0.3990 -0.2605
  909SOL    HW1 3036   1.714   2.430   2.478  0.8513  0.5767  0.8548
  909SOL    HW2 3037   1.614   2.505   2.393  0.6614 -0.7023 -0.0720
  910SOL     OW 3038   0.348   3.089   3.186  0.1910 -0.7274 -0.1259
  910SOL    HW1 3039   0.266   3.118   3.226  0.6173 -1.3523  1.2375
  910SOL    HW2 3040   0.325   3.074   3.094 -0.1975  3.1589 -0.7501
  911SOL     OW 3041   0.162   2.854   3.715 -0.4138 -0.0519 -0.1345
  911SOL    HW1 3042   0.225   2.922   3.736  1.6152 -1.7255 -0.6124
  911SOL    HW2 3043   0.175   2.787   3.783 -1.2367 -0.6877 -0.5918
  912SOL     OW 3044   1.681   2.276   3.797 -0.1641 -0.4341  0.1957
  912SOL    HW1 3045   1.764   2.270   3.748 -1.3010 -1.1407 -1.7021
  912SOL    HW2 3046   1.696   2.223   3.876  1.0381 -0.9428 -0.3581
  913SOL     OW 3047   1.796   1.663   4.102  0.0037  0.0970  0.3157
  913SOL    HW1 3048   1.836   1.745   4.131 -1.0585  1.3903 -1.7485
  913SOL    HW2 3049   1.813   1.661   4.007 -1.5717 -1.1438  0.0422
  914SOL     OW 3050   0.849   2.543   4.136 -0.2337  0.6964 -0.3444
  914SOL    HW1 3051   0.851   2.448   4.130  0.6601  0.7467 -0.9203
  914SOL    HW2 3052   0.762   2.563   4.171 -0.5315 -0.3114 -0.4898
  915SOL     OW 3053   0.051   2.755   2.664  0.5153  0.4493 -0.1284
  915SOL    HW1 3054  -0.033   2.792   2.638 -0.9232 -0.1448  3.4910
  915SOL    HW2 3055   0.056   2.672   2.618 -1.2059  0.1674  0.1631
  916SOL     OW 3056   0.844   2.503   2.563  0.8320 -0.3610 -0.5342
  916SOL    HW1 3057   0.753   2.491   2.589  0.4164  0.0098 -1.7899
  916SOL    HW2 3058   0.892   2.435   2.611 -0.3101 -1.5064 -0.9945
  917SOL     OW 3059   1.642   2.404   1.914 -0.0923  0.3431  0.3841
  917SOL    HW1 3060   1.587   2.326   1.914  1.5518 -0.8361  0.4929
  917SOL    HW2 3061   1.583   2.474   1.886 -1.2431 -1.1796 -1.1578
  918SOL     OW 3062   0.219   1.696   3.363 -0.5497  0.4382  0.4671
  918SOL    HW1 3063   0.198   1.789   3.368  0.7664  0.6997  1.3452
  918SOL    HW2 3064   0.183   1.659   3.444 -1.1612  0.1612  0.0716
  919SOL     OW 3065   4.870   3.064   3.052 -0.1531  0.0327 -0.2105
  919SOL    HW1 3066   4.939   2.998   3.042 -0.0743  0.0556  0.1953
  919SOL    HW2 3067   4.799   3.019   3.098  0.2245  0.4534  0.8016
  920SOL     OW 3068   0.346   2.806   3.374  0.2692  0.0703 -0.5791
  920SOL    HW1 3069   0.399   2.789   3.452 -0.1476  0.7967 -0.1304
  920SOL    HW2 3070   0.369   2.895   3.348 -0.8686  0.4728 -0.2631
  921SOL     OW 3071   1.766   2.368   4.215 -0.2910  0.4593  0.3904
  921SOL    HW1 3072   1.756   2.456   4.250  0.7837  0.0451  1.7747
  921SOL    HW2 3073   1.838   2.329   4.266 -1.4570 -1.5774  0.5574
  922SOL     OW 3074   0.070   1.415   2.396  0.8314 -0.5105 -0.6367
  922SOL    HW1 3075   0.091   1.431   2.488 -0.1651  0.3878 -0.5586
  922SOL    HW2 3076   0.134   1.466   2.347 -0.6776  1.6767 -0.4054
  923SOL     OW 3077   1.328   1.932   1.738  0.2268  0.1815  0.0314
  923SOL    HW1 3078   1.257   1.997   1.737 -0.6927 -0.8183 -0.1328
  923SOL    HW2 3079   1.351   1.924   1.831 -0.1745  0.1840  0.1342
  924SOL     OW 3080   0.721   2.494   2.944  0.0972  0.0738 -0.1192
  924SOL    HW1 3081   0.794   2.526   2.997  0.3314 -0.4845 -0.1004
  924SOL    HW2 3082   0.658   2.462   3.008 -0.6086  1.4878 -0.0982
  925SOL     OW 3083   0.901   3.404   4.017  0.2994 -0.1780 -0.6821
  925SOL    HW1 3084   0.855   3.374   4.095  2.8862  0.4524  1.1480
  925SOL    HW2 3085   0.917   3.324   3.967 -1.2314 -0.6089 -0.5060
  926SOL     OW 3086   1.665   3.274   3.619  0.0516 -0.0700  0.9039
  926SOL    HW1 3087   1.751   3.237   3.640  0.9647 -0.0739 -2.6571
  926SOL    HW2 3088   1.640   3.322   3.698  2.5237 -1.4944  2.6218
  927SOL     OW 3089   1.127   3.031   3.882  0.4783 -0.4923 -0.1022
  927SOL    HW1 3090   1.165   3.076   3.958  0.4725  0.1546 -0.4746
  927SOL    HW2 3091   1.197   2.974   3.850  0.8445  0.0227 -0.2395
  928SOL     OW 3092   1.440   2.198   1.936  0.2779 -0.7247 -0.1315
  928SOL    HW1 3093   1.365   2.178   1.991  0.6621 -0.5584  0.4647
  928SOL    HW2 3094   1.500   2.124   1.950 -0.4751 -1.6614 -1.8690
  929SOL     OW 3095   1.456   2.914   1.749 -0.1051  0.0653 -0.1225
  929SOL    HW1 3096   1.474   3.005   1.728  0.5780  0.5236  2.3458
  929SOL    HW2 3097   1.411   2.880   1.672  0.4630  2.2264 -1.4299
  930SOL     OW 3098   0.863   3.328   2.901 -0.6109  0.2327  0.1822
  930SOL    HW1 3099   0.926   3.335   2.830  1.4167 -0.7825  1.8044
  930SOL    HW2 3100   0.782   3.363   2.865  0.3666 -0.2112 -2.5825
  931SOL     OW 3101   5.264   2.696   2.963  0.2882  0.3546  0.5044
  931SOL    HW1 3102   5.334   2.649   2.918 -0.7498 -0.5459 -0.2141
  931SOL    HW2 3103   5.266   2.665   3.053 -0.0244 -0.6573  0.1680
  932SOL     OW 3104   5.093   2.490   2.783  0.0357  0.6687 -0.3666
  932SOL    HW1 3105   5.018   2.442   2.820 -1.6596  3.0253 -0.6286
  932SOL    HW2 3106   5.132   2.534   2.858  2.7229 -2.4846  0.1882
  933SOL     OW 3107   0.987   2.793   3.126 -0.1347  0.2599  0.0410
  933SOL    HW1 3108   0.897   2.786   3.096 -0.8511  1.0906  1.9536
  933SOL    HW2 3109   1.023   2.705   3.113 -1.2871 -0.1456 -0.4700
  934SOL     OW 3110   1.235   2.299   3.514  0.8717 -0.1961  0.1345
  934SOL    HW1 3111   1.172   2.252   3.459  0.7026 -1.3874  1.3288
  934SOL    HW2 3112   1.319   2.288   3.469  0.3827  0.5988 -0.9720
  935SOL     OW 3113   5.045   3.570   2.231  0.0327  0.2860  0.3692
  935SOL    HW1 3114   5.006   3.487   2.259 -1.0975  0.3136 -1.0781
  935SOL    HW2 3115   5.018   3.632   2.299  0.9766 -0.5369  1.5188
  936SOL     OW 3116   4.962   3.694   2.497  0.3227  0.2741  0.1271
  936SOL    HW1 3117   5.004   3.766   2.546  0.3261  0.4736 -0.1683
  936SOL    HW2 3118   4.922   3.640   2.565  1.8149 -0.4160  0.4850
  937SOL     OW 3119   0.387   3.741   2.890  0.6011  0.0338  0.0578
  937SOL    HW1 3120   0.474   3.724   2.856  0.5900  0.4256 -0.1660
  937SOL    HW2 3121   0.342   3.789   2.820 -0.2223 -1.3200 -0.3585
  938SOL     OW 3122   0.563   3.165   2.660  0.0153  0.4768 -0.0622
  938SOL    HW1 3123   0.589   3.086   2.707 -1.2028  0.5644  0.7686
  938SOL    HW2 3124   0.624   3.170   2.586  0.5445 -0.8460  0.2769
  939SOL     OW 3125   0.049   2.829   3.418 -0.3119 -0.4009  0.1889
  939SOL    HW1 3126   0.056   2.848   3.512  1.1923 -1.5756  0.3406
  939SOL    HW2 3127   0.139   2.811   3.392 -0.6764  0.2858 -1.5738
  940SOL     OW 3128   4.948   2.483   4.607 -0.0510 -0.0693  0.3024
  940SOL    HW1 3129   5.007   2.410   4.624 -0.7370 -0.6821  0.1031
  940SOL    HW2 3130   4.864   2.441   4.586  0.3176  0.6981 -2.8387
  941SOL     OW 3131   1.408   3.123   3.794  0.4122 -0.2908 -0.4601
  941SOL    HW1 3132   1.477   3.100   3.857 -0.8606 -1.0276  0.6776
  941SOL    HW2 3133   1.378   3.209   3.823 -1.3241 -1.3472  0.9860
  942SOL     OW 3134   0.779   3.009   1.997 -0.0328 -0.7108  0.6274
  942SOL    HW1 3135   0.843   3.020   1.926 -0.1034 -2.0343  0.3492
  942SOL    HW2 3136   0.816   3.058   2.070 -0.8173  2.1757 -0.8363
  943SOL     OW 3137   1.718   2.351   3.197 -0.1841 -0.3759  0.0027
  943SOL    HW1 3138   1.746   2.433   3.156  0.6101 -1.4532 -1.6445
  943SOL    HW2 3139   1.797   2.317   3.240 -0.5934 -0.1313  0.9775
  944SOL     OW 3140   0.771   3.071   3.467  0.8331 -0.2715 -0.1627
  944SOL    HW1 3141   0.718   3.066   3.388  0.7737  0.8998 -0.2101
  944SOL    HW2 3142   0.810   3.158   3.464  0.9046 -0.2474  1.0460
  945SOL     OW 3143   0.416   2.237   3.061 -0.2512 -0.5830 -0.4586
  945SOL    HW1 3144   0.428   2.267   3.152  0.5095  0.0933 -0.7720
  945SOL    HW2 3145   0.329   2.198   3.060  0.5020 -2.3952  1.0565
  946SOL     OW 3146   0.986   3.462   3.223  0.6230  0.3204 -0.0013
  946SOL    HW1 3147   1.008   3.370   3.237 -0.7811  0.0599  0.5941
  946SOL    HW2 3148   1.044   3.509   3.283 -0.4296 -0.3635  1.6180
  947SOL     OW 3149   5.140   2.246   1.133 -0.1288 -0.9461  0.0971
  947SOL    HW1 3150   5.143   2.216   1.224  2.2339 -1.1994 -0.0198
  947SOL    HW2 3151   5.232   2.251   1.107 -0.7833 -1.0225 -2.3351
  948SOL     OW 3152   0.204   2.807   3.994 -0.2890 -0.3777  0.6232
  948SOL    HW1 3153   0.227   2.900   3.993  3.8264 -1.3278 -0.9447
  948SOL    HW2 3154   0.208   2.782   4.087  1.4560  0.3662  0.7616
  949SOL     OW 3155   1.319   3.097   3.231  0.9241  0.3929 -0.1356
  949SOL    HW1 3156   1.361   3.096   3.317  0.8822 -0.0938 -0.1180
  949SOL    HW2 3157   1.326   3.006   3.200  0.3947  0.4317 -0.3778
  950SOL     OW 3158   1.382   3.029   2.068 -0.4734  0.5485  0.0492
  950SOL    HW1 3159   1.438   2.984   2.005 -0.5543  1.4253 -0.6712
  950SOL    HW2 3160   1.309   3.062   2.015 -1.0694  0.4202  0.7789
  951SOL     OW 3161   1.989   3.437   3.075 -0.0360 -0.1171 -0.0439
  951SOL    HW1 3162   1.994   3.480   3.160  0.3941 -0.0323 -0.1138
  951SOL    HW2 3163   2.077   3.445   3.038  0.1976 -1.5529  0.1755
  952SOL     OW 3164   1.405   3.966   2.808 -0.1652 -0.0717 -0.3405
  952SOL    HW1 3165   1.361   3.888   2.842 -0.7240 -0.5884 -2.1875
  952SOL    HW2 3166   1.481   3.932   2.762 -1.0018  0.3700 -2.0825
  953SOL     OW 3167   4.680   3.134   2.856  0.7645 -0.1928 -0.4250
  953SOL    HW1 3168   4.597   3.117   2.901 -0.1249  2.5674 -0.8786
  953SOL    HW2 3169   4.748   3.115   2.920 -0.3607  0.3901  0.9646
  954SOL     OW 3170   0.370   3.737   3.175  0.9719  0.3005 -0.2020
  954SOL    HW1 3171   0.440   3.684   3.213  1.2755  1.1686  0.4541
  954SOL    HW2 3172   0.382   3.727   3.080  1.3570 -0.3668 -0.0851
  955SOL     OW 3173   1.730   2.229   2.546 -0.0366  0.0750 -0.0697
  955SOL    HW1 3174   1.824   2.213   2.552  0.0248  0.6697  0.6032
  955SOL    HW2 3175   1.693   2.189   2.625 -0.3442 -0.1280 -0.3151
  956SOL     OW 3176   1.267   3.611   2.542  0.1694  0.0195  0.6379
  956SOL    HW1 3177   1.214   3.666   2.600 -0.5673 -1.7675  1.7096
  956SOL    HW2 3178   1.355   3.617   2.577 -0.1181 -0.3801  1.4434
  957SOL     OW 3179   0.676   3.591   3.529  0.1810 -0.2155 -0.3286
  957SOL    HW1 3180   0.737   3.581   3.603 -0.9142 -1.0486  0.4905
  957SOL    HW2 3181   0.648   3.682   3.533 -1.2172 -0.6829  1.3966
  958SOL     OW 3182   0.370   3.555   3.568 -0.5046 -0.4802 -0.0812
  958SOL    HW1 3183   0.343   3.638   3.528  0.9873  0.1494  0.1662
  958SOL    HW2 3184   0.458   3.572   3.602 -0.9397 -1.6164  1.6821
  959SOL     OW 3185   0.513   3.871   2.262 -0.3964  0.7042  0.3617
  959SOL    HW1 3186   0.500   3.938   2.330 -2.7342 -0.8002  1.4630
  959SOL    HW2 3187   0.502   3.918   2.179  0.2875  2.1229  1.0559
  960SOL     OW 3188   1.429   3.537   3.224  0.1690  0.3649 -0.2425
  960SOL    HW1 3189   1.523   3.546   3.209  0.8833 -2.4100  2.1020
  960SOL    HW2 3190   1.405   3.458   3.174 -0.8012  0.7261 -0.3511
  961SOL     OW 3191   1.907   1.973   2.786 -0.5588  0.1039 -0.3007
  961SOL    HW1 3192   1.904   2.007   2.875 -1.6603 -1.5102  0.2915
  961SOL    HW2 3193   1.906   2.051   2.731 -0.8576  1.0870  1.0781
  962SOL     OW 3194   0.056   2.000   2.626 -0.1234  0.4910  0.1998
  962SOL    HW1 3195   0.070   1.976   2.718 -1.0977  1.0906  0.5152
  962SOL    HW2 3196   0.014   1.924   2.587  0.4030  0.1881  0.2213
  963SOL     OW 3197   1.074   3.377   1.993  0.3706 -0.4237  0.7797
  963SOL    HW1 3198   1.036   3.426   2.066  1.2565 -1.3431  1.8819
  963SOL    HW2 3199   0.999   3.351   1.940 -0.0143  4.0482 -1.1399
  964SOL     OW 3200   0.966   2.862   3.411 -0.4192  0.5551 -0.3500
  964SOL    HW1 3201   0.960   2.832   3.320 -0.9204 -1.4225  0.3077
  964SOL    HW2 3202   0.890   2.918   3.423 -1.3647 -0.6408 -0.6333
  965SOL     OW 3203   0.576   3.058   2.315  0.0796 -0.1321 -0.1454
  965SOL    HW1 3204   0.671   3.070   2.321  0.1542 -1.1453  1.0552
  965SOL    HW2 3205   0.566   2.977   2.263 -0.1569  0.4266 -0.9776
  966SOL     OW 3206   1.365   3.181   2.513  0.1486 -0.1117  0.3645
  966SOL    HW1 3207   1.294   3.125   2.545 -0.1001 -0.6298 -1.0485
  966SOL    HW2 3208   1.425   3.188   2.588 -1.4773  0.5011  1.6298
  967SOL     OW 3209   5.249   3.269   3.697  0.4620  0.3361  0.0698
  967SOL    HW1 3210   5.276   3.320   3.773  1.6423 -0.7329  0.3901
  967SOL    HW2 3211   5.253   3.330   3.623 -0.2372  1.2510  0.7790
  968SOL     OW 3212   1.019   3.283   2.653 -0.2101 -0.8854  0.0171
  968SOL    HW1 3213   1.061   3.269   2.568  1.1536 -1.6342  0.7992
  968SOL    HW2 3214   1.080   3.246   2.716 -0.5511  0.9444  1.4469
  969SOL     OW 3215   0.535   2.863   2.775  0.3299 -0.1453  0.9062
  969SOL    HW1 3216   0.456   2.886   2.824 -1.2821  1.2318 -2.1846
  969SOL    HW2 3217   0.503   2.823   2.695  2.8646 -1.5474  0.5304
  970SOL     OW 3218   1.243   2.468   3.203 -0.4840  0.1743  0.3134
  970SOL    HW1 3219   1.214   2.385   3.240  3.8283 -0.7130  1.9913
  970SOL    HW2 3220   1.286   2.444   3.121  1.2683  0.6905  1.0789
  971SOL     OW 3221   5.151   3.572   2.721  0.2751 -0.1089 -0.2033
  971SOL    HW1 3222   5.234   3.619   2.727  0.8764 -1.0416 -1.1777
  971SOL    HW2 3223   5.149   3.537   2.632 -0.2776 -1.7404  0.4431
  972SOL     OW 3224   1.210   2.787   2.748  0.6500 -0.2980  0.2715
  972SOL    HW1 3225   1.147   2.741   2.804  2.2128 -1.7636  0.8717
  972SOL    HW2 3226   1.209   2.739   2.665 -2.8167  2.8027 -1.6205
  973SOL     OW 3227   0.296   3.530   2.235 -0.6935 -0.4873 -0.5358
  973SOL    HW1 3228   0.373   3.585   2.252 -0.7759 -0.6972  0.5465
  973SOL    HW2 3229   0.279   3.542   2.141 -0.7491  1.3946 -0.3134
  974SOL     OW 3230   0.125   2.960   4.344 -0.0028  0.0299  0.3292
  974SOL    HW1 3231   0.204   3.014   4.335 -0.1198 -0.0618 -1.3070
  974SOL    HW2 3232   0.156   2.870   4.330 -0.7726  0.1942 -2.7816
  975SOL     OW 3233   0.625   2.598   3.200  0.3637  0.2876  0.0998
  975SOL    HW1 3234   0.658   2.684   3.175 -0.9475  1.4095  2.0831
  975SOL    HW2 3235   0.688   2.567   3.265  0.5831 -0.0630 -0.2755
  976SOL     OW 3236   5.257   2.259   1.439  0.4994 -0.4413 -0.2744
  976SOL    HW1 3237   5.303   2.185   1.476 -1.1535 -0.8118  1.1128
  976SOL    HW2 3238   5.325   2.324   1.421  1.3829 -0.1892  3.5556
  977SOL     OW 3239   1.635   3.702   3.550  0.2003  0.0770  0.0122
  977SOL    HW1 3240   1.699   3.647   3.597  2.1439  0.0958 -2.5015
  977SOL    HW2 3241   1.686   3.743   3.481 -2.3823  0.8439 -1.4759
  978SOL     OW 3242   0.325   2.290   1.999  0.2982  0.7657 -0.2304
  978SOL    HW1 3243   0.403   2.239   2.022  1.0236  1.7542 -0.4704
  978SOL    HW2 3244   0.331   2.369   2.054 -1.2855  0.1905  0.8024
  979SOL     OW 3245   1.089   3.157   2.319  0.0760 -0.5804  0.0134
  979SOL    HW1 3246   1.116   3.249   2.316  0.0306 -0.6062 -2.0220
  979SOL    HW2 3247   1.153   3.115   2.377  0.3569  0.6422  0.6164
  980SOL     OW 3248   0.651   2.799   3.769 -0.1813  0.4507 -0.2564
  980SOL    HW1 3249   0.741   2.783   3.740  0.1940  1.9467  0.0571
  980SOL    HW2 3250   0.611   2.846   3.696 -0.2951  1.0157  0.1674
  981SOL     OW 3251   2.127   3.729   2.340 -0.3996  0.4038  0.0602
  981SOL    HW1 3252   2.211   3.774   2.331 -0.2959  0.1404 -0.3058
  981SOL    HW2 3253   2.149   3.646   2.381 -0.8034  1.3670  2.2692
  982SOL     OW 3254   0.925   2.759   3.647  0.5958 -0.9262  0.2844
  982SOL    HW1 3255   0.936   2.669   3.617  0.7773 -0.3939 -1.3500
  982SOL    HW2 3256   0.943   2.812   3.569  1.8207  0.5798  1.5468
  983SOL     OW 3257   1.631   2.614   3.267 -0.0244 -0.3853 -0.4225
  983SOL    HW1 3258   1.599   2.704   3.274 -1.0588 -0.7611 -0.2559
  983SOL    HW2 3259   1.685   2.614   3.188 -0.2140  0.3263 -0.5524
  984SOL     OW 3260   5.185   3.459   3.078  0.2861  0.1089  0.0544
  984SOL    HW1 3261   5.220   3.371   3.086 -2.5318 -0.9722  0.9632
  984SOL    HW2 3262   5.145   3.462   2.991 -0.9235 -0.0261  0.5920
  985SOL     OW 3263   2.008   3.116   2.952 -0.0699  0.7586 -0.0615
  985SOL    HW1 3264   2.101   3.119   2.973  0.3453  1.0897 -1.8857
  985SOL    HW2 3265   1.966   3.089   3.034  1.8080 -1.4192  0.2307
  986SOL     OW 3266   1.389   2.030   2.391  0.2734 -0.5819 -0.6130
  986SOL    HW1 3267   1.443   1.954   2.415  0.6200 -0.6713 -1.6319
  986SOL    HW2 3268   1.452   2.095   2.360 -0.1329 -0.3659 -0.9895
  987SOL     OW 3269   0.282   2.937   2.544  0.4826  0.5252  0.1017
  987SOL    HW1 3270   0.304   3.026   2.518  0.1033  0.5835 -0.0261
  987SOL    HW2 3271   0.308   2.931   2.636  2.0142  0.2555 -0.3390
  988SOL     OW 3272   1.532   2.294   3.402  0.0253 -0.2082 -0.0378
  988SOL    HW1 3273   1.572   2.340   3.328 -0.1994 -0.1260 -0.1101
  988SOL    HW2 3274   1.603   2.284   3.465  0.1184  0.0964 -0.0897
  989SOL     OW 3275   1.366   2.529   3.668  0.3116  0.2869  0.3048
  989SOL    HW1 3276   1.442   2.528   3.609  1.1018 -4.1581  1.2189
  989SOL    HW2 3277   1.300   2.477   3.622 -0.3533 -0.1441  1.7317
  990SOL     OW 3278   0.273   2.916   2.149  0.0195  0.5521 -0.0955
  990SOL    HW1 3279   0.211   2.909   2.077  1.2421 -0.6472 -1.0619
  990SOL    HW2 3280   0.354   2.946   2.107  0.0566  2.2522  1.1663
  991SOL     OW 3281   0.671   3.695   2.845 -0.2845  0.0396 -0.1026
  991SOL    HW1 3282   0.717   3.770   2.882 -0.7073  0.7444 -0.9983
  991SOL    HW2 3283   0.703   3.620   2.896  1.7613  0.5210 -0.6262
  992SOL     OW 3284   0.305   3.175   2.759  0.7639 -0.6595  0.2184
  992SOL    HW1 3285   0.387   3.163   2.710  0.8986  1.6601 -0.1783
  992SOL    HW2 3286   0.329   3.234   2.831 -0.3689 -0.6588  0.5994
  993SOL     OW 3287   1.462   2.612   1.836 -0.6185 -0.1570 -0.4990
  993SOL    HW1 3288   1.520   2.643   1.767  0.4741 -0.6731  0.1673
  993SOL    HW2 3289   1.432   2.691   1.880  1.6874  0.0269  0.8275
  994SOL     OW 3290   1.838   3.381   2.800  0.8276 -0.5127 -0.1728
  994SOL    HW1 3291   1.846   3.472   2.772 -0.9221 -0.3975 -0.3554
  994SOL    HW2 3292   1.902   3.372   2.871  0.1812  1.1826  0.6482
  995SOL     OW 3293   5.213   2.822   4.026  0.0244  0.8793 -0.1137
  995SOL    HW1 3294   5.212   2.789   4.116  0.6423 -0.0333 -0.4328
  995SOL    HW2 3295   5.305   2.821   4.001 -0.0818  1.7033 -0.5557
  996SOL     OW 3296   0.014   2.986   2.501 -0.4995 -0.6395 -0.1068
  996SOL    HW1 3297   0.083   2.942   2.551 -0.1071  0.5068  0.3752
  996SOL    HW2 3298   0.016   2.943   2.415  0.5309 -0.8942  0.0317
  997SOL     OW 3299   0.365   3.328   3.736  0.1770  0.3891 -0.6073
  997SOL    HW1 3300   0.360   3.375   3.653 -0.4073  0.1988 -0.6816
  997SOL    HW2 3301   0.446   3.359   3.776 -0.7986  2.3885 -0.0937
  998SOL     OW 3302   1.540   2.185   3.043  0.2170  0.1437 -0.3118
  998SOL    HW1 3303   1.525   2.277   3.064  0.9614  0.5065 -1.3137
  998SOL    HW2 3304   1.623   2.163   3.085 -0.4024 -0.3387  0.6873
  999SOL     OW 3305   0.405   2.629   2.670  0.3270  0.3664 -0.1238
  999SOL    HW1 3306   0.351   2.626   2.749 -0.0123 -0.1418 -0.3752
  999SOL    HW2 3307   0.353   2.583   2.604 -0.0552  2.0463 -1.0462
 1000SOL     OW 3308   1.610   3.966   2.650 -0.9618 -0.4594  0.2848
 1000SOL    HW1 3309   1.598   3.957   2.556 -0.9233 -0.0460  0.2401
 1000SOL    HW2 3310   1.653   4.051   2.661  1.2041 -1.5345  0.4949
 1001SOL     OW 3311   0.053   2.420   3.064 -0.6388  0.4325 -0.0235
 1001SOL    HW1 3312   0.029   2.381   3.148 -0.7043 -0.6815 -0.5453
 1001SOL    HW2 3313   0.033   2.352   2.999  0.4409  0.8659 -0.8342
 1002SOL     OW 3314   0.354   3.184   2.405 -0.3884  0.4326  0.0102
 1002SOL    HW1 3315   0.372   3.271   2.442  1.3322  0.3526 -0.6335
 1002SOL    HW2 3316   0.436   3.157   2.365 -1.0388 -1.3246 -0.1739
 1003SOL     OW 3317   1.510   2.428   2.768  0.7220  0.5476  0.3439
 1003SOL    HW1 3318   1.603   2.450   2.779  1.1303 -1.3699  0.9321
 1003SOL    HW2 3319   1.498   2.421   2.674  1.5779 -0.7827  0.3201
 1004SOL     OW 3320   1.397   1.968   3.133  0.2286 -0.0373 -0.2250
 1004SOL    HW1 3321   1.343   1.948   3.056  0.9528  0.7822 -0.9529
 1004SOL    HW2 3322   1.451   2.042   3.106 -0.5258  1.2056  1.5463
 1005SOL     OW 3323   0.223   3.236   2.159 -0.5433 -0.2672 -0.4142
 1005SOL    HW1 3324   0.265   3.281   2.232 -0.8481  0.0345 -0.4242
 1005SOL    HW2 3325   0.244   3.144   2.171  1.1976  0.0217 -1.1099
 1006SOL     OW 3326   0.091   3.667   3.022 -0.4406  0.0953  0.2614
 1006SOL    HW1 3327   0.019   3.612   3.054  0.6027 -1.3433  0.1748
 1006SOL    HW2 3328   0.153   3.670   3.095 -1.1209  2.3398  0.7823
 1007SOL     OW 3329   0.821   2.402   1.769 -0.3987  0.4925  0.1085
 1007SOL    HW1 3330   0.728   2.409   1.745 -0.1428  1.1643 -0.6914
 1007SOL    HW2 3331   0.863   2.362   1.693  0.4754  2.9659 -0.7409
 1008SOL     OW 3332   1.448   2.406   2.484  0.3682  0.0769  0.5615
 1008SOL    HW1 3333   1.378   2.348   2.514  0.0039 -0.2569 -0.8772
 1008SOL    HW2 3334   1.473   2.371   2.398  1.1785  1.1512  0.3471
 1009SOL     OW 3335   1.823   1.954   2.369  0.5365 -0.3085 -0.4696
 1009SOL    HW1 3336   1.909   1.937   2.331  0.9813 -1.8078  1.1293
 1009SOL    HW2 3337   1.839   2.014   2.441 -0.0189  0.8774 -1.3198
 1010SOL     OW 3338   5.065   2.486   1.992 -0.8505 -0.7470  0.1137
 1010SOL    HW1 3339   5.045   2.427   1.919 -2.3351  0.7846 -0.7378
 1010SOL    HW2 3340   5.029   2.441   2.069 -0.8163 -1.5466 -0.3282
 1011SOL     OW 3341   0.828   3.121   2.247 -0.4119  0.2353  0.5247
 1011SOL    HW1 3342   0.913   3.120   2.292 -0.8777  0.0482  1.4188
 1011SOL    HW2 3343   0.814   3.212   2.224 -0.5392  0.4746  1.5085
 1012SOL     OW 3344   0.280   2.545   4.857 -0.0541 -0.1722 -0.3648
 1012SOL    HW1 3345   0.217   2.481   4.823 -1.4531  1.5082 -1.0359
 1012SOL    HW2 3346   0.240   2.630   4.837  0.1847  0.8963  3.3849
 1013SOL     OW 3347   0.129   2.398   4.675  0.2155 -0.2217  0.1812
 1013SOL    HW1 3348   0.086   2.483   4.687 -0.0408 -0.3586  0.2391
 1013SOL    HW2 3349   0.190   2.412   4.603 -0.0255 -0.0619  0.0062
 1014SOL     OW 3350   0.446   2.084   4.348  0.3530  0.2237 -0.4783
 1014SOL    HW1 3351   0.358   2.091   4.384  0.8316  1.2256  0.5253
 1014SOL    HW2 3352   0.468   2.173   4.320  0.6319 -0.2322 -1.7364
 1015SOL     OW 3353   0.493   3.337   0.473  0.3946  0.2848  0.3076
 1015SOL    HW1 3354   0.490   3.359   0.566 -0.8160  1.0077  0.1107
 1015SOL    HW2 3355   0.424   3.272   0.462  1.2951 -0.6601  0.1181
 1016SOL     OW 3356   2.156   3.007   3.966  0.1614 -0.3570 -0.0469
 1016SOL    HW1 3357   2.161   2.920   3.926 -0.3095 -1.0984  1.4671
 1016SOL    HW2 3358   2.074   3.044   3.933  1.6319  0.5909 -2.7630
 1017SOL     OW 3359   0.775   2.907   5.045 -0.0434 -0.3128 -0.8896
 1017SOL    HW1 3360   0.719   2.896   5.122  0.9405 -0.4230 -0.1865
 1017SOL    HW2 3361   0.713   2.916   4.972 -1.0360  1.4437  0.1189
 1018SOL     OW 3362   1.871   2.712   3.867  0.3029  0.3437 -0.2186
 1018SOL    HW1 3363   1.779   2.694   3.850  0.8447 -1.7470 -1.1293
 1018SOL    HW2 3364   1.906   2.629   3.898  1.9349  1.0495 -0.1395
 1019SOL     OW 3365   0.674   3.753   4.677  0.4270  0.5861 -0.5238
 1019SOL    HW1 3366   0.712   3.666   4.663 -0.1048  0.5507 -1.8602
 1019SOL    HW2 3367   0.701   3.803   4.600 -0.9557  0.9985 -0.7534
 1020SOL     OW 3368   0.369   3.327   4.117  0.3798  0.2750 -0.1047
 1020SOL    HW1 3369   0.283   3.367   4.102  0.5580  1.1898  1.2086
 1020SOL    HW2 3370   0.348   3.237   4.143 -0.0222 -0.4889 -2.9250
 1021SOL     OW 3371   0.584   2.905   0.077 -0.9823  0.1367 -0.4392
 1021SOL    HW1 3372   0.552   2.994   0.059  0.3682  0.8612  0.6623
 1021SOL    HW2 3373   0.574   2.895   0.171 -0.3537 -0.5797 -0.4498
 1022SOL     OW 3374   1.279   2.799   4.019 -0.0869 -0.6096 -0.5307
 1022SOL    HW1 3375   1.228   2.718   4.011 -0.1471 -0.4820 -1.4934
 1022SOL    HW2 3376   1.328   2.805   3.938 -0.0392  0.2926 -0.4440
 1023SOL     OW 3377   5.243   3.699   4.571  0.1614  0.2356  0.1671
 1023SOL    HW1 3378   5.186   3.735   4.638 -0.5247 -0.0254 -0.2651
 1023SOL    HW2 3379   5.318   3.664   4.618  0.4872  1.5903  0.6470
 1024SOL     OW 3380   5.125   3.479   4.027 -0.3323 -0.4279 -0.0391
 1024SOL    HW1 3381   5.053   3.502   4.086  0.2272 -0.4059  0.6369
 1024SOL    HW2 3382   5.169   3.563   4.009 -0.7118 -0.3804 -0.7695
 1025SOL     OW 3383   0.538   2.821   4.036  0.5151 -0.2369  0.0953
 1025SOL    HW1 3384   0.566   2.909   4.060  2.8224 -0.9306  0.0433
 1025SOL    HW2 3385   0.569   2.808   3.947  1.0888 -1.4750  0.4595
 1026SOL     OW 3386   1.055   3.712   4.973  0.0607  0.4607  0.6594
 1026SOL    HW1 3387   1.086   3.624   4.996  2.2188  0.8652 -0.6115
 1026SOL    HW2 3388   1.121   3.771   5.011 -0.5495  1.4628  0.1728
 1027SOL     OW 3389   0.703   3.157   3.864  0.2134 -0.2237  0.5447
 1027SOL    HW1 3390   0.706   3.063   3.882 -1.3366 -0.6647 -1.3545
 1027SOL    HW2 3391   0.784   3.176   3.818 -0.8012 -1.2320 -1.7087
 1028SOL     OW 3392   0.486   2.239   4.781 -0.4272  0.1391  0.3510
 1028SOL    HW1 3393   0.504   2.314   4.838  0.3113 -0.7227  1.2806
 1028SOL    HW2 3394   0.398   2.211   4.805 -0.9642  1.1038 -0.4611
 1029SOL     OW 3395   2.075   3.860   4.294 -0.1792 -0.2368  0.9545
 1029SOL    HW1 3396   2.132   3.786   4.277 -3.1837 -2.5225  0.3115
 1029SOL    HW2 3397   2.033   3.839   4.378 -1.5629  0.3852  0.4283
 1030SOL     OW 3398   0.155   3.535   4.102  0.4757 -0.2904 -0.0770
 1030SOL    HW1 3399   0.235   3.587   4.089 -0.0015  0.2121 -1.0785
 1030SOL    HW2 3400   0.086   3.600   4.117  0.0072 -0.6625 -0.5971
 1031SOL     OW 3401   1.835   2.009   4.690 -0.4152 -0.1905  0.0784
 1031SOL    HW1 3402   1.843   2.102   4.667 -0.7437 -0.2180 -0.1577
 1031SOL    HW2 3403   1.745   2.000   4.721 -0.5374 -0.5286 -0.3671
 1032SOL     OW 3404   1.505   2.662   4.358  0.1464  0.0839  0.8219
 1032SOL    HW1 3405   1.419   2.673   4.399  0.5220  0.0204  1.6443
 1032SOL    HW2 3406   1.489   2.604   4.284 -1.0699  2.5634 -0.9218
 1033SOL     OW 3407   0.189   3.611   4.710  0.3018 -0.0760 -0.3854
 1033SOL    HW1 3408   0.194   3.519   4.735  0.2009  0.3765  1.3709
 1033SOL    HW2 3409   0.267   3.651   4.748 -0.8280  1.0042  0.8699
 1034SOL     OW 3410   0.856   2.556   4.486  0.1204  0.0061 -0.1418
 1034SOL    HW1 3411   0.796   2.626   4.462  1.0899  1.1721  0.8135
 1034SOL    HW2 3412   0.826   2.527   4.572 -0.3913 -0.9084 -0.6088
 1035SOL     OW 3413   1.171   3.382   0.346 -0.0874 -0.3978 -0.0756
 1035SOL    HW1 3414   1.162   3.324   0.270 -0.0413  0.9626 -1.1322
 1035SOL    HW2 3415   1.085   3.425   0.354  0.8097  1.6582 -1.1850
 1036SOL     OW 3416   1.606   2.713   3.828 -0.3974 -0.2911 -0.6141
 1036SOL    HW1 3417   1.606   2.652   3.755 -2.9492 -0.2089 -0.7383
 1036SOL    HW2 3418   1.523   2.760   3.820  0.3513  1.3804  0.9653
 1037SOL     OW 3419   1.679   2.620   4.695  0.8244 -0.0767  0.5741
 1037SOL    HW1 3420   1.683   2.694   4.755  0.7486  1.2553 -1.0265
 1037SOL    HW2 3421   1.592   2.627   4.654  1.3228 -0.2807 -0.5405
 1038SOL     OW 3422   1.783   3.628   4.057 -0.2675  0.5450 -0.1234
 1038SOL    HW1 3423   1.831   3.620   4.139 -0.4106 -0.2814 -0.1148
 1038SOL    HW2 3424   1.846   3.666   3.996 -1.2728  4.7897  1.3254
 1039SOL     OW 3425   1.041   3.093   4.546 -0.5738  0.1320  0.1990
 1039SOL    HW1 3426   1.121   3.138   4.519 -1.1195  0.4548 -0.9067
 1039SOL    HW2 3427   0.992   3.158   4.595 -0.3375  0.0567  0.5338
 1040SOL     OW 3428   1.220   2.196   4.808  0.7685  0.0779  0.0402
 1040SOL    HW1 3429   1.159   2.152   4.748  1.4676 -0.8516  0.0063
 1040SOL    HW2 3430   1.193   2.166   4.895 -0.6540  1.9203  0.2756
 1041SOL     OW 3431   1.601   3.690   3.865  0.2999  0.3164  0.2282
 1041SOL    HW1 3432   1.667   3.679   3.934  1.8813  2.9325 -0.7861
 1041SOL    HW2 3433   1.596   3.785   3.852 -1.0168 -0.0635 -2.2475
 1042SOL     OW 3434   1.410   1.890   5.082  0.9175  0.0890 -0.3376
 1042SOL    HW1 3435   1.364   1.974   5.074  2.4415  0.9493 -0.2369
 1042SOL    HW2 3436   1.377   1.853   5.163  1.0950  1.1396  0.2259
 1043SOL     OW 3437   1.384   2.636   4.649 -0.2939 -0.7382  0.7846
 1043SOL    HW1 3438   1.321   2.597   4.710 -3.0571  0.5968 -1.0802
 1043SOL    HW2 3439   1.329   2.679   4.582  2.6144  0.6048 -0.8483
 1044SOL     OW 3440   1.234   3.183   4.090  0.4659  0.2175  0.1111
 1044SOL    HW1 3441   1.306   3.169   4.152  0.1509  1.9253  0.8779
 1044SOL    HW2 3442   1.243   3.274   4.063 -1.9861  0.7462  0.9519
 1045SOL     OW 3443   5.215   3.101   4.500  0.1117  0.0748 -0.1032
 1045SOL    HW1 3444   5.284   3.045   4.464 -1.8365 -1.7994 -0.9750
 1045SOL    HW2 3445   5.164   3.129   4.424 -0.8019  0.5222  0.6610
 1046SOL     OW 3446   0.206   3.107   0.567  0.2035 -0.0718 -0.3907
 1046SOL    HW1 3447   0.182   3.103   0.474 -2.7533 -0.3705  0.3380
 1046SOL    HW2 3448   0.161   3.032   0.606  0.9922  0.3741  1.3875
 1047SOL     OW 3449   0.603   2.593   4.206  0.1277 -0.0934  0.8258
 1047SOL    HW1 3450   0.550   2.616   4.282 -0.9309  0.7810 -0.1609
 1047SOL    HW2 3451   0.592   2.667   4.146  0.6919 -0.9188 -0.3097
 1048SOL     OW 3452   1.865   2.957   4.465  0.6943 -0.6635 -0.0085
 1048SOL    HW1 3453   1.828   2.894   4.403  1.4466 -0.4996 -0.6375
 1048SOL    HW2 3454   1.933   3.002   4.415  2.0787 -1.3036  1.2788
 1049SOL     OW 3455   0.669   1.892   4.989 -0.5525  0.1117 -0.1863
 1049SOL    HW1 3456   0.649   1.981   5.019 -0.1021  0.6493 -1.4313
 1049SOL    HW2 3457   0.625   1.835   5.052  0.0508  1.1974  1.2679
 1050SOL     OW 3458   1.671   3.076   4.649 -0.2343  0.7718  0.1153
 1050SOL    HW1 3459   1.679   3.017   4.724  1.9381  1.0347  0.1171
 1050SOL    HW2 3460   1.732   3.041   4.584 -2.7596 -0.0161 -1.9502
 1051SOL     OW 3461   0.068   4.167   4.796  0.0668 -0.2265  0.0197
 1051SOL    HW1 3462   0.079   4.153   4.702 -1.7417 -0.2636 -0.2127
 1051SOL    HW2 3463   0.013   4.093   4.825  1.2834 -0.6656  1.2639
 1052SOL     OW 3464   2.152   2.754   4.309  0.6751  0.6392 -0.3953
 1052SOL    HW1 3465   2.213   2.756   4.383  0.0420  1.7133  0.1091
 1052SOL    HW2 3466   2.077   2.805   4.339  0.4957  1.2510 -1.8607
 1053SOL     OW 3467   0.346   3.167   4.449  0.5837  0.3333  0.6148
 1053SOL    HW1 3468   0.392   3.147   4.368 -1.1446 -0.1002 -0.2596
 1053SOL    HW2 3469   0.276   3.227   4.424 -0.8236 -0.8817  1.5633
 1054SOL     OW 3470   1.229   2.740   4.427 -0.0887 -0.5480 -0.1042
 1054SOL    HW1 3471   1.230   2.819   4.373 -2.4496  0.1931  0.8865
 1054SOL    HW2 3472   1.186   2.674   4.372 -1.1451 -0.1999  0.2840
 1055SOL     OW 3473   0.713   3.636   4.344 -0.1077  0.2892 -0.2660
 1055SOL    HW1 3474   0.749   3.707   4.397  0.0925  0.8342 -1.1223
 1055SOL    HW2 3475   0.631   3.613   4.387  0.2272  0.4862  0.4800
 1056SOL     OW 3476   1.678   4.102   3.368  0.2921  0.6154 -0.2782
 1056SOL    HW1 3477   1.690   4.007   3.362  0.4347  0.6218 -0.1361
 1056SOL    HW2 3478   1.608   4.122   3.307  0.7746  0.5176 -0.8738
 1057SOL     OW 3479   0.670   4.217   4.507 -0.4769  0.4774 -0.8801
 1057SOL    HW1 3480   0.584   4.225   4.468 -0.9188  1.3749  0.2294
 1057SOL    HW2 3481   0.669   4.280   4.580  0.1207 -1.4995  0.8908
 1058SOL     OW 3482   1.376   2.211   4.182  0.8727  0.2348  0.2001
 1058SOL    HW1 3483   1.381   2.165   4.266  0.3437 -0.4406 -0.1280
 1058SOL    HW2 3484   1.457   2.188   4.137 -0.2483 -2.0014 -0.7640
 1059SOL     OW 3485   0.084   4.149   0.216 -0.9938  0.4520 -0.2190
 1059SOL    HW1 3486   0.032   4.093   0.274 -0.5159 -1.1610 -1.3202
 1059SOL    HW2 3487   0.118   4.090   0.148 -1.1885  2.2214 -1.9134
 1060SOL     OW 3488   1.035   4.369   4.449 -0.1553 -0.2893 -0.8378
 1060SOL    HW1 3489   1.023   4.342   4.540  0.3946  1.2288 -0.3012
 1060SOL    HW2 3490   0.975   4.314   4.400  0.1918 -1.7448  0.3461
 1061SOL     OW 3491   0.752   2.797   4.642  0.2185 -0.0219  0.7880
 1061SOL    HW1 3492   0.766   2.722   4.700  0.1741  0.3850  1.3289
 1061SOL    HW2 3493   0.841   2.828   4.622  0.3432 -1.8154 -1.5496
 1062SOL     OW 3494   1.046   1.864   3.985  0.4196  0.5891 -0.2531
 1062SOL    HW1 3495   1.061   1.780   3.941 -1.5609 -0.3659  0.8826
 1062SOL    HW2 3496   1.112   1.922   3.946  1.6357 -1.3918 -1.2554
 1063SOL     OW 3497   0.770   3.507   4.672  0.4390 -0.1442 -0.1836
 1063SOL    HW1 3498   0.699   3.447   4.648 -0.7763  0.8247  0.9199
 1063SOL    HW2 3499   0.825   3.511   4.594 -0.8822 -0.6776 -1.1670
 1064SOL     OW 3500   0.424   3.702   4.842 -0.2470 -0.1258  0.1511
 1064SOL    HW1 3501   0.508   3.704   4.798  0.6915 -1.0408  1.8402
 1064SOL    HW2 3502   0.420   3.785   4.891 -0.9008  0.4916 -0.9274
 1065SOL     OW 3503   0.943   2.221   4.983  0.2303  0.3137  0.3178
 1065SOL    HW1 3504   0.917   2.163   5.054 -1.5574  1.0784  0.3006
 1065SOL    HW2 3505   0.888   2.196   4.910  1.8821 -0.2903 -0.7550
 1066SOL     OW 3506   0.895   2.310   4.356  0.5219 -0.1873  0.1807
 1066SOL    HW1 3507   0.920   2.261   4.435 -0.0339  0.6227  0.8695
 1066SOL    HW2 3508   0.888   2.401   4.386  1.9133  0.3696 -1.1745
 1067SOL     OW 3509   1.767   2.932   3.652  0.0113 -0.9028  0.4892
 1067SOL    HW1 3510   1.740   2.863   3.713 -0.0613 -0.6454  0.7476
 1067SOL    HW2 3511   1.685   2.973   3.625  0.1138 -0.3124  1.0481
 1068SOL     OW 3512   0.492   2.076   3.950 -0.0190 -0.4991 -0.1195
 1068SOL    HW1 3513   0.471   2.035   4.034  0.8876 -1.0111 -0.1388
 1068SOL    HW2 3514   0.569   2.029   3.919 -0.7035 -0.7022 -1.5279
 1069SOL     OW 3515   0.946   3.278   4.712 -0.1828 -0.5389  0.0362
 1069SOL    HW1 3516   0.889   3.352   4.733 -2.4941 -1.2767 -3.2122
 1069SOL    HW2 3517   0.980   3.250   4.797 -1.5343  2.4164  1.6480
 1070SOL     OW 3518   1.406   3.157   4.707 -0.3843 -0.6734  0.0293
 1070SOL    HW1 3519   1.478   3.118   4.657  0.6971  0.4787  0.6636
 1070SOL    HW2 3520   1.345   3.188   4.641  0.7306  0.2588 -0.5751
 1071SOL     OW 3521   0.424   3.435   0.031  0.0512  0.3132 -0.0523
 1071SOL    HW1 3522   0.375   3.508   0.068  0.1187  0.0861  0.4830
 1071SOL    HW2 3523   0.453   3.467  -0.055  1.5664  1.5548  0.8859
 1072SOL     OW 3524   1.004   3.644   4.008  0.2016 -0.7529  0.9352
 1072SOL    HW1 3525   0.925   3.698   4.016 -0.2311 -1.4582  1.5025
 1072SOL    HW2 3526   0.975   3.555   4.032  0.5025 -1.5867 -1.6679
 1073SOL     OW 3527   0.986   2.475   3.595  0.0613 -0.3344  0.0083
 1073SOL    HW1 3528   0.989   2.379   3.588  0.0064 -0.4060  0.8552
 1073SOL    HW2 3529   1.022   2.493   3.682  0.7435  0.4585 -0.4362
 1074SOL     OW 3530   0.519   1.765   0.009 -0.0199 -0.0701 -0.9556
 1074SOL    HW1 3531   0.456   1.780   0.079 -0.7990 -2.5425 -1.0723
 1074SOL    HW2 3532   0.576   1.695   0.043  0.1853 -0.6262 -2.4010
 1075SOL     OW 3533   0.768   2.573   4.774 -0.2616 -0.5051  0.5451
 1075SOL    HW1 3534   0.852   2.555   4.816  0.2227 -0.3242 -0.3422
 1075SOL    HW2 3535   0.704   2.529   4.830  0.4790 -1.1941  0.8636
 1076SOL     OW 3536   0.972   1.840   4.663 -0.0282  0.2059 -0.1135
 1076SOL    HW1 3537   0.954   1.774   4.730  0.7332 -0.0545 -0.1671
 1076SOL    HW2 3538   0.964   1.793   4.580 -0.4966  0.4192 -0.1918
 1077SOL     OW 3539   1.135   3.800   4.726  0.2196  0.5591 -0.2471
 1077SOL    HW1 3540   1.081   3.739   4.776  0.9031  0.7263  0.7047
 1077SOL    HW2 3541   1.221   3.759   4.722  0.7121  1.5018  0.4968
 1078SOL     OW 3542   1.330   2.384   4.461 -0.1662  0.1017 -0.1640
 1078SOL    HW1 3543   1.398   2.449   4.476 -0.8361  0.3740  1.7778
 1078SOL    HW2 3544   1.252   2.420   4.503  0.0650 -3.0424  3.1824
 1079SOL     OW 3545   1.851   1.914   4.230  1.0764  0.0381 -0.9049
 1079SOL    HW1 3546   1.779   1.975   4.247 -0.7914 -2.1600 -0.7403
 1079SOL    HW2 3547   1.897   1.908   4.314  1.3575  1.2962 -0.9550
 1080SOL     OW 3548   0.503   3.825   3.793  0.4267 -0.1091  0.2810
 1080SOL    HW1 3549   0.556   3.761   3.840 -0.2174 -0.8524  0.0064
 1080SOL    HW2 3550   0.412   3.803   3.816  0.2130  0.8983  0.4342
 1081SOL     OW 3551   2.343   3.058   4.163 -0.3250  0.2623  0.3878
 1081SOL    HW1 3552   2.410   3.070   4.096 -0.8782 -2.0990 -0.6356
 1081SOL    HW2 3553   2.267   3.025   4.115 -1.3431  0.3490  1.9046
 1082SOL     OW 3554   0.890   2.934   3.865 -0.4110  0.2838 -0.8091
 1082SOL    HW1 3555   0.982   2.962   3.865  0.2766 -1.9156 -1.0479
 1082SOL    HW2 3556   0.883   2.871   3.793 -1.3055 -2.0240  1.2139
 1083SOL     OW 3557   0.977   2.021   4.320  0.1369 -0.2088  0.5826
 1083SOL    HW1 3558   0.967   2.064   4.236 -0.1192 -1.8260 -0.2368
 1083SOL    HW2 3559   0.891   2.029   4.362 -0.0029 -0.1933  0.2954
 1084SOL     OW 3560   2.054   3.314   0.231  0.3176  0.7084  0.0682
 1084SOL    HW1 3561   1.991   3.292   0.300  0.9240  0.2201  0.4611
 1084SOL    HW2 3562   2.139   3.289   0.266  0.4619 -1.2335 -1.5606
 1085SOL     OW 3563   1.019   3.768   4.345 -0.4135 -0.7440 -0.5058
 1085SOL    HW1 3564   0.953   3.822   4.303 -0.4754 -1.4239 -1.2949
 1085SOL    HW2 3565   1.075   3.830   4.392 -1.0306 -0.0863 -0.6358
 1086SOL     OW 3566   2.315   2.539   5.155 -0.0818 -0.1800 -0.3953
 1086SOL    HW1 3567   2.231   2.532   5.109  0.7802 -0.3755 -1.9592
 1086SOL    HW2 3568   2.298   2.502   5.241 -2.3687  2.3687  0.3279
 1087SOL     OW 3569   1.296   3.444   4.092 -0.3109  0.5065 -0.4503
 1087SOL    HW1 3570   1.238   3.520   4.106 -0.5139  0.2953 -0.1584
 1087SOL    HW2 3571   1.373   3.482   4.050  0.3779  1.1712  1.3499
 1088SOL     OW 3572   0.948   3.356   5.055  0.0339 -0.1731 -0.6973
 1088SOL    HW1 3573   0.890   3.431   5.040  0.5000  0.1203 -1.0327
 1088SOL    HW2 3574   1.034   3.395   5.066 -0.2651 -0.2988  2.9601
 1089SOL     OW 3575   1.708   2.758   0.067  0.0814 -0.4195  0.4071
 1089SOL    HW1 3576   1.739   2.667   0.056 -1.4187 -0.9624  0.6079
 1089SOL    HW2 3577   1.744   2.785   0.151 -0.6334 -1.3246  1.0166
 1090SOL     OW 3578   0.027   3.639   0.406  0.2286 -0.1506  0.5514
 1090SOL    HW1 3579   0.089   3.617   0.476  1.1538  0.6728 -0.0085
 1090SOL    HW2 3580  -0.006   3.554   0.377  1.2171 -0.6073  0.7363
 1091SOL     OW 3581   0.224   3.994   4.449 -0.6104 -0.3453  0.0950
 1091SOL    HW1 3582   0.301   4.050   4.456  0.7366 -1.7814 -2.6759
 1091SOL    HW2 3583   0.151   4.052   4.471  1.0393  1.6558  0.4410
 1092SOL     OW 3584   0.484   2.596   0.004 -0.1623 -0.2463 -0.2293
 1092SOL    HW1 3585   0.388   2.605   0.008  0.0627  2.8228 -0.4758
 1092SOL    HW2 3586   0.514   2.619   0.091  0.4130  0.0863 -0.5117
 1093SOL     OW 3587   1.780   3.307   4.389  0.2605  0.8242 -0.3321
 1093SOL    HW1 3588   1.738   3.238   4.441  0.7260  0.6393 -0.1947
 1093SOL    HW2 3589   1.866   3.317   4.429  0.6255  0.6834 -1.0761
 1094SOL     OW 3590   1.582   3.313   4.915 -0.1732 -0.5454  0.0109
 1094SOL    HW1 3591   1.527   3.300   4.993 -0.7185  1.8355  0.0621
 1094SOL    HW2 3592   1.522   3.300   4.841 -0.2518 -0.2827  0.0285
 1095SOL     OW 3593   1.174   2.542   4.218  0.4388  0.1055 -0.0679
 1095SOL    HW1 3594   1.260   2.505   4.201 -0.6090 -2.0342 -0.8991
 1095SOL    HW2 3595   1.118   2.507   4.148 -1.5870 -0.4117  1.7398
 1096SOL     OW 3596   5.126   4.282   4.972  0.3050  0.1105  0.1630
 1096SOL    HW1 3597   5.212   4.259   4.937 -0.7719  1.1756 -3.3945
 1096SOL    HW2 3598   5.114   4.374   4.947 -1.9863 -0.1180  0.3586
 1097SOL     OW 3599   0.862   3.819   5.106  0.0029  0.0689  0.7364
 1097SOL    HW1 3600   0.913   3.873   5.166 -0.5641  0.6550  0.6926
 1097SOL    HW2 3601   0.928   3.781   5.048  0.3383  1.4803  0.1538
 1098SOL     OW 3602   1.898   2.555   4.568 -0.2494  0.0489 -0.3641
 1098SOL    HW1 3603   1.874   2.544   4.476  0.8925 -1.4448 -0.4955
 1098SOL    HW2 3604   1.814   2.567   4.613 -0.7335  2.4223 -1.7652
 1099SOL     OW 3605   1.293   1.975   3.895 -0.0941  0.1209  0.0400
 1099SOL    HW1 3606   1.364   1.960   3.958  0.4029 -1.1458 -0.8073
 1099SOL    HW2 3607   1.294   2.070   3.881  0.5660  0.2709  1.0293
 1100SOL     OW 3608   0.957   1.785   5.025  0.1039  0.6101  0.0660
 1100SOL    HW1 3609   0.878   1.776   4.972  0.1487 -0.7715  0.2305
 1100SOL    HW2 3610   1.010   1.709   5.002  0.2395  0.1432  1.8953
 1101SOL     OW 3611   5.163   3.392   0.013 -0.5915  0.7843 -0.4707
 1101SOL    HW1 3612   5.112   3.421   0.088 -0.9946 -1.9504  0.3728
 1101SOL    HW2 3613   5.252   3.385   0.045 -1.0100 -1.8544  0.2421
 1102SOL     OW 3614   0.943   2.692   5.098 -0.2642  0.3961 -0.0025
 1102SOL    HW1 3615   0.909   2.677   5.186  0.7238 -1.8192  0.0341
 1102SOL    HW2 3616   0.892   2.767   5.065 -0.8762  1.0261  2.2964
 1103SOL     OW 3617   0.396   1.920   4.165 -0.1942 -0.3000  0.1278
 1103SOL    HW1 3618   0.404   1.974   4.244  1.3802 -0.5254  0.1415
 1103SOL    HW2 3619   0.415   1.831   4.195  0.3631 -0.3933 -0.4753
 1104SOL     OW 3620   1.679   2.182   4.053 -0.5153  0.5935 -0.1045
 1104SOL    HW1 3621   1.703   2.251   4.115 -0.4239  1.1823 -0.7898
 1104SOL    HW2 3622   1.697   2.100   4.100 -2.0440  1.0259  1.2603
 1105SOL     OW 3623   1.687   2.405   4.883 -0.3221 -0.3899  0.0948
 1105SOL    HW1 3624   1.703   2.332   4.823 -1.1534 -0.3919 -0.1235
 1105SOL    HW2 3625   1.680   2.481   4.825 -2.2685 -0.5629  0.0942
 1106SOL     OW 3626   1.292   1.974   3.576 -0.8674  0.6420 -0.2724
 1106SOL    HW1 3627   1.248   1.900   3.533  1.8324 -0.9769 -0.3522
 1106SOL    HW2 3628   1.248   1.982   3.661  0.1503 -2.4984  0.6327
 1107SOL     OW 3629   1.443   3.156   4.262 -0.4024 -0.5758  0.5416
 1107SOL    HW1 3630   1.525   3.204   4.253 -2.3317  3.1582  1.6239
 1107SOL    HW2 3631   1.469   3.065   4.273  3.6256  0.6015  1.6130
 1108SOL     OW 3632   1.309   3.525   4.481 -0.1452  0.9863  0.0345
 1108SOL    HW1 3633   1.379   3.572   4.525  0.5561  0.9957 -1.0721
 1108SOL    HW2 3634   1.331   3.530   4.388 -1.7527  1.2269 -0.3497
 1109SOL     OW 3635   0.302   2.702   4.529  0.6492  0.3095 -0.2015
 1109SOL    HW1 3636   0.255   2.734   4.607 -0.6863  1.7881 -1.5740
 1109SOL    HW2 3637   0.392   2.730   4.543  0.2662  1.2610  0.4568
 1110SOL     OW 3638   0.369   2.339   4.535 -0.4560 -0.1706 -0.1950
 1110SOL    HW1 3639   0.434   2.408   4.531 -0.3561 -0.3581 -1.9789
 1110SOL    HW2 3640   0.391   2.289   4.614  0.9231  0.3796 -0.2342
 1111SOL     OW 3641   1.213   2.095   5.073  0.2661  0.0402 -0.0917
 1111SOL    HW1 3642   1.219   2.168   5.135  1.1226 -0.2344  0.1650
 1111SOL    HW2 3643   1.121   2.072   5.072  0.0175  0.9855 -0.0102
 1112SOL     OW 3644   4.616   2.942   3.918  0.4107 -0.0330 -0.4622
 1112SOL    HW1 3645   4.622   2.883   3.994 -1.6423 -0.1209 -0.3617
 1112SOL    HW2 3646   4.665   3.020   3.945 -2.7877  1.1924  2.1803
 1113SOL     OW 3647   0.470   3.428   4.923 -0.6916 -0.3356  0.0000
 1113SOL    HW1 3648   0.407   3.370   4.880 -0.8862 -0.0956 -0.0402
 1113SOL    HW2 3649   0.449   3.515   4.890 -0.4732 -0.2247  0.1480
 1114SOL     OW 3650   0.757   3.884   4.453  0.2855 -0.2637 -0.2830
 1114SOL    HW1 3651   0.844   3.910   4.485  0.4928 -0.5939 -0.5811
 1114SOL    HW2 3652   0.705   3.964   4.459 -0.0307 -0.6092  2.0986
 1115SOL     OW 3653   1.236   3.219   4.924 -0.0482  0.0387  0.0773
 1115SOL    HW1 3654   1.291   3.179   4.856 -0.5569  0.8742 -0.8410
 1115SOL    HW2 3655   1.156   3.167   4.923  0.4948 -0.8506  1.0548
 1116SOL     OW 3656   0.568   2.490   4.930 -0.3455  0.0525  0.6738
 1116SOL    HW1 3657   0.605   2.485   5.018  1.4692  2.0201  0.0921
 1116SOL    HW2 3658   0.492   2.548   4.939  0.6743  1.4155  0.7248
 1117SOL     OW 3659   1.459   2.491   4.155 -0.2845  0.1440  0.0023
 1117SOL    HW1 3660   1.441   2.401   4.183  0.2495  0.3477  1.0214
 1117SOL    HW2 3661   1.470   2.485   4.061  2.7651 -1.3722  0.3804
 1118SOL     OW 3662   1.224   2.480   4.799  0.5015  0.7781 -0.0548
 1118SOL    HW1 3663   1.138   2.491   4.841  0.2463 -0.2191 -0.3033
 1118SOL    HW2 3664   1.230   2.386   4.782  0.7741  1.1052 -1.8553
 1119SOL     OW 3665   0.989   2.483   4.933 -0.0399  0.1244 -0.0222
 1119SOL    HW1 3666   0.955   2.528   5.010 -1.4503  2.3502 -1.8756
 1119SOL    HW2 3667   0.962   2.392   4.944  1.9139 -0.1262  3.2752
 1120SOL     OW 3668   1.979   4.034   4.762  0.3505 -0.1788 -0.6030
 1120SOL    HW1 3669   2.067   4.005   4.737  0.2550 -1.0807  0.0942
 1120SOL    HW2 3670   1.935   3.955   4.794 -0.7569  0.2417 -1.0563
 1121SOL     OW 3671   0.558   2.832   4.403 -1.0785  0.2416  0.0302
 1121SOL    HW1 3672   0.580   2.890   4.330  0.2241 -1.2156 -0.7736
 1121SOL    HW2 3673   0.622   2.853   4.470 -1.7835  1.0295  0.4659
 1122SOL     OW 3674   0.180   2.578   5.122 -0.2552  0.2106  0.1551
 1122SOL    HW1 3675   0.111   2.637   5.091  0.2521  0.5937 -0.2559
 1122SOL    HW2 3676   0.220   2.544   5.043  1.4061  1.6223  0.3583
 1123SOL     OW 3677   1.725   2.874   4.863  0.2178 -0.2351 -0.1061
 1123SOL    HW1 3678   1.731   2.946   4.926  0.6915 -1.9043  1.7830
 1123SOL    HW2 3679   1.669   2.809   4.906 -0.2058 -1.0140 -1.7991
 1124SOL     OW 3680   0.977   2.795   4.107  0.0463 -0.0146  0.4803
 1124SOL    HW1 3681   0.960   2.706   4.139 -1.0175 -0.0148 -0.0471
 1124SOL    HW2 3682   0.922   2.802   4.028  0.7948  0.8053  0.0314
 1125SOL     OW 3683   1.785   3.104   5.028 -0.0950 -0.4488 -0.1426
 1125SOL    HW1 3684   1.764   3.176   4.969 -0.0007 -0.1013  0.2522
 1125SOL    HW2 3685   1.773   3.140   5.116 -0.8375 -1.1422  0.0452
 1126SOL     OW 3686   1.784   3.360   4.740 -0.4866  0.5470 -0.8623
 1126SOL    HW1 3687   1.746   3.282   4.698 -0.9177  1.8230 -2.8887
 1126SOL    HW2 3688   1.732   3.372   4.820 -0.7462 -0.9322 -0.7901
 1127SOL     OW 3689   0.769   2.691   0.152 -0.2692 -0.1495 -0.2161
 1127SOL    HW1 3690   0.704   2.760   0.140 -1.7324 -1.5224 -0.3312
 1127SOL    HW2 3691   0.778   2.682   0.247 -0.3646 -0.0830 -0.2013
 1128SOL     OW 3692   2.084   1.894   3.921  0.3719  0.3831  0.2725
 1128SOL    HW1 3693   1.994   1.908   3.949 -0.2267 -0.9240 -0.9641
 1128SOL    HW2 3694   2.082   1.905   3.826  0.9559 -2.3501 -0.1015
 1129SOL     OW 3695   2.224   3.343   4.178  0.0630 -0.5044 -0.3862
 1129SOL    HW1 3696   2.145   3.303   4.215 -0.9984  0.3795 -1.6318
 1129SOL    HW2 3697   2.214   3.331   4.084  0.8036  0.7352 -0.6233
 1130SOL     OW 3698   0.979   3.088   4.986 -0.2226  1.3146 -0.1947
 1130SOL    HW1 3699   0.900   3.037   5.003 -0.5244  1.4288 -1.2075
 1130SOL    HW2 3700   0.967   3.169   5.036  0.5902  0.1080  2.0010
 1131SOL     OW 3701   5.012   4.233   3.190 -0.4972 -0.2725 -0.6746
 1131SOL    HW1 3702   4.997   4.327   3.194  0.9581 -0.0232 -0.9818
 1131SOL    HW2 3703   4.933   4.198   3.148 -1.0110  0.8158 -0.6180
 1132SOL     OW 3704   2.355   2.077   4.880  0.5181  0.0430 -0.4197
 1132SOL    HW1 3705   2.337   2.086   4.973 -1.2944  2.2129 -0.9595
 1132SOL    HW2 3706   2.377   1.984   4.869 -0.7946 -0.5718  1.9009
 1133SOL     OW 3707   0.277   2.169   4.933  0.1408  0.2047 -0.0115
 1133SOL    HW1 3708   0.305   2.143   5.021  0.0502 -0.2466 -0.1138
 1133SOL    HW2 3709   0.224   2.247   4.946 -0.2268 -0.1130  0.3737
 1134SOL     OW 3710   1.267   3.219   4.462  0.1091 -0.1414  0.2060
 1134SOL    HW1 3711   1.246   3.312   4.452 -1.2057 -0.2875  1.4246
 1134SOL    HW2 3712   1.315   3.197   4.382  2.5914  2.1634  0.9578
 1135SOL     OW 3713   1.254   3.862   5.084 -0.5188 -0.3472  0.1485
 1135SOL    HW1 3714   1.338   3.834   5.120 -0.8538 -1.4612  0.0920
 1135SOL    HW2 3715   1.215   3.916   5.153  0.4844  0.6425 -0.0568
 1136SOL     OW 3716   1.172   2.956   4.261 -0.4551 -0.1281  0.6626
 1136SOL    HW1 3717   1.184   3.044   4.224  0.9529 -0.2908  0.6966
 1136SOL    HW2 3718   1.138   2.904   4.188  0.4988  0.0091  0.1080
 1137SOL     OW 3719   1.389   3.699   3.666 -0.1875  0.2460  0.2089
 1137SOL    HW1 3720   1.426   3.694   3.754 -1.2227  0.8039  0.6829
 1137SOL    HW2 3721   1.464   3.686   3.608  0.7789  1.5468  1.1496
 1138SOL     OW 3722   2.135   3.235   5.124  0.0357 -0.1211  0.0430
 1138SOL    HW1 3723   2.083   3.155   5.114  1.4378 -1.1752  0.9396
 1138SOL    HW2 3724   2.124   3.260   5.216 -0.1599  0.5410 -0.1595
 1139SOL     OW 3725   0.995   3.546   4.489 -0.0097 -0.5378 -0.7983
 1139SOL    HW1 3726   0.995   3.630   4.444 -0.5190  1.2563  2.3893
 1139SOL    HW2 3727   1.082   3.510   4.471  1.1134  1.7950 -0.2654
 1140SOL     OW 3728   1.224   2.327   0.056 -0.1707  0.0124  0.0896
 1140SOL    HW1 3729   1.133   2.358   0.058 -0.0478  0.4917 -1.4226
 1140SOL    HW2 3730   1.273   2.399   0.015  0.6937 -0.7479 -0.2179
 1141SOL     OW 3731   0.633   3.037   4.156  0.3808  0.6866 -0.0592
 1141SOL    HW1 3732   0.638   3.131   4.139  1.6391  1.2264  2.8792
 1141SOL    HW2 3733   0.717   3.016   4.198 -0.1965 -1.5871  0.0346
 1142SOL     OW 3734   1.740   2.420   0.255  0.1102 -0.2927  0.1529
 1142SOL    HW1 3735   1.716   2.349   0.195  0.1656  0.0038 -0.2302
 1142SOL    HW2 3736   1.764   2.493   0.196  0.6452 -0.1590  0.5371
 1143SOL     OW 3737   0.794   3.368   4.264 -0.2370 -0.4617 -0.0405
 1143SOL    HW1 3738   0.773   3.462   4.259  1.1721 -0.1688 -0.6107
 1143SOL    HW2 3739   0.784   3.347   4.357 -0.8831  0.1673  0.0432
 1144SOL     OW 3740   1.346   2.906   5.074  0.0199  0.6123 -0.4617
 1144SOL    HW1 3741   1.294   2.907   4.993  0.2361  0.5764 -0.6016
 1144SOL    HW2 3742   1.417   2.845   5.055 -0.5613 -0.2624  0.1557
 1145SOL     OW 3743   0.646   1.757   3.623 -0.7062  0.4122  0.3194
 1145SOL    HW1 3744   0.640   1.669   3.659 -1.5884  0.5731  0.5835
 1145SOL    HW2 3745   0.595   1.753   3.542  0.3536  0.3399 -0.3528
 1146SOL     OW 3746   0.282   1.862   3.933 -0.1870  0.2001  0.0824
 1146SOL    HW1 3747   0.337   1.936   3.907 -0.6862  0.5583  0.0400
 1146SOL    HW2 3748   0.281   1.864   4.029 -0.1126  0.1828  0.0835
 1147SOL     OW 3749   1.561   3.421   3.847 -0.0714 -0.0532 -0.0096
 1147SOL    HW1 3750   1.584   3.513   3.857 -1.5382  0.1837  1.5225
 1147SOL    HW2 3751   1.465   3.420   3.847 -0.0674 -1.5162 -0.6292
 1148SOL     OW 3752   0.233   2.883   0.137  0.0991  0.4223 -0.6482
 1148SOL    HW1 3753   0.181   2.867   0.058  0.0495  1.1018 -0.7531
 1148SOL    HW2 3754   0.170   2.911   0.203 -0.0283 -1.2474 -0.0177
 1149SOL     OW 3755   1.491   3.641   4.639  0.4625  0.0112  0.6513
 1149SOL    HW1 3756   1.579   3.626   4.672  0.5183  0.2109  0.5949
 1149SOL    HW2 3757   1.435   3.637   4.716  0.4554 -0.6341  0.6184
 1150SOL     OW 3758   0.305   3.675   5.152  0.0027  0.1561 -0.2136
 1150SOL    HW1 3759   0.316   3.699   5.245  0.2358 -1.5110  0.2075
 1150SOL    HW2 3760   0.328   3.755   5.104 -1.0319  1.3241  1.1906
 1151SOL     OW 3761   1.330   1.938   4.637 -0.2554 -0.1741  0.4823
 1151SOL    HW1 3762   1.331   1.862   4.578 -0.2055  2.5841 -3.2264
 1151SOL    HW2 3763   1.238   1.964   4.640 -0.0209  0.6739  0.3338
 1152SOL     OW 3764   1.496   1.908   4.058  0.0708  0.0758  0.3354
 1152SOL    HW1 3765   1.544   1.827   4.070 -0.7967 -0.3340  1.1436
 1152SOL    HW2 3766   1.465   1.931   4.146  0.5629  1.4397  0.1669
 1153SOL     OW 3767   0.361   3.056   4.185  0.1366  0.3693 -0.0281
 1153SOL    HW1 3768   0.454   3.035   4.189 -0.0138 -0.2278  0.5117
 1153SOL    HW2 3769   0.322   2.980   4.142 -0.0462  0.8168 -0.6624
 1154SOL     OW 3770   2.095   2.588   5.026 -0.0682 -0.5958 -0.6241
 1154SOL    HW1 3771   2.109   2.568   4.934 -1.3743  0.5526 -1.0889
 1154SOL    HW2 3772   2.100   2.684   5.031 -2.4112 -0.4674  0.0385
 1155SOL     OW 3773   2.072   3.195   4.686 -0.5809  0.2069 -0.1321
 1155SOL    HW1 3774   2.014   3.119   4.684 -0.0648 -0.1758 -3.0810
 1155SOL    HW2 3775   2.150   3.167   4.638  0.2873  2.1023  0.1131
 1156SOL     OW 3776   0.564   3.397   3.921  0.2705  0.2621 -0.7964
 1156SOL    HW1 3777   0.496   3.376   3.986 -0.7463  0.4611 -1.7838
 1156SOL    HW2 3778   0.609   3.314   3.906  0.0344  0.0556 -0.3662
 1157SOL     OW 3779   0.886   4.390   4.895 -0.0686 -0.5846 -0.7972
 1157SOL    HW1 3780   0.899   4.463   4.956 -0.6365 -1.1419  0.0085
 1157SOL    HW2 3781   0.823   4.423   4.831  0.2966 -0.0959 -0.9032
 1158SOL     OW 3782   0.734   3.495   4.955  0.0327 -0.3024 -0.2672
 1158SOL    HW1 3783   0.640   3.475   4.953 -0.2338  0.9378 -0.5810
 1158SOL    HW2 3784   0.750   3.544   4.875  0.7486  0.3482  0.2679
 1159SOL     OW 3785   1.615   3.065   3.964 -0.5171 -0.3061  0.1192
 1159SOL    HW1 3786   1.606   2.999   4.033 -2.9378 -0.1866 -0.0344
 1159SOL    HW2 3787   1.640   3.145   4.010 -1.1020 -0.4780  0.7438
 1160SOL     OW 3788   2.390   2.758   4.500 -0.0067  0.2179  0.3016
 1160SOL    HW1 3789   2.321   2.808   4.544 -0.9614 -1.0954  0.3283
 1160SOL    HW2 3790   2.467   2.773   4.554 -0.3015  1.5586  0.3795
 1161SOL     OW 3791   4.999   2.849   4.670 -0.3663 -0.1293 -0.0709
 1161SOL    HW1 3792   4.957   2.882   4.749 -1.3054  0.6752 -0.8842
 1161SOL    HW2 3793   5.019   2.928   4.619  0.0128 -0.6476 -0.7372
 1162SOL     OW 3794   1.459   2.151   4.505 -0.3634  0.1652 -0.2094
 1162SOL    HW1 3795   1.426   2.087   4.568  2.3393 -1.9033 -0.7733
 1162SOL    HW2 3796   1.388   2.214   4.494 -1.3791 -0.1770  3.8587
 1163SOL     OW 3797   0.737   2.013   4.458 -0.0627  0.3331  0.1357
 1163SOL    HW1 3798   0.688   1.979   4.533  0.5270  1.2613  0.9451
 1163SOL    HW2 3799   0.671   2.022   4.389 -0.9167  0.9293  1.0150
 1164SOL     OW 3800   1.433   3.164   5.118 -0.0291 -0.4201 -0.0460
 1164SOL    HW1 3801   1.418   3.071   5.102  0.6180 -0.1414 -2.5526
 1164SOL    HW2 3802   1.350   3.206   5.096  0.1478 -0.2580 -0.4135
 1165SOL     OW 3803   0.918   2.018   5.145  0.0669 -0.5009 -0.6267
 1165SOL    HW1 3804   0.823   2.017   5.133  0.2018  1.4783 -2.1345
 1165SOL    HW2 3805   0.949   1.943   5.096 -0.6184 -0.4651 -1.1259
 1166SOL     OW 3806   1.194   3.828   4.031 -0.2843 -0.0095 -0.1265
 1166SOL    HW1 3807   1.113   3.777   4.022 -1.3035  1.4528  0.4714
 1166SOL    HW2 3808   1.235   3.796   4.111 -0.9069  0.0692  0.2273
 1167SOL     OW 3809   1.545   2.721   4.994 -0.1750  0.4986 -0.3340
 1167SOL    HW1 3810   1.510   2.635   4.969 -2.1796  1.5153 -1.1059
 1167SOL    HW2 3811   1.596   2.703   5.073  1.9593 -1.8905 -2.1385
 1168SOL     OW 3812   0.829   2.084   4.767  0.7021 -0.1818 -0.0894
 1168SOL    HW1 3813   0.758   2.088   4.703  0.8790  0.0046 -0.2742
 1168SOL    HW2 3814   0.850   1.991   4.773  0.0709 -0.2961  0.3785
 1169SOL     OW 3815   0.712   3.207   4.902 -0.0411 -0.0924  0.7447
 1169SOL    HW1 3816   0.657   3.196   4.825 -0.0668 -0.2807  0.7894
 1169SOL    HW2 3817   0.711   3.301   4.919 -0.9038 -0.1820  1.1617
 1170SOL     OW 3818   0.629   4.012   5.145 -0.5596 -0.0438 -0.1234
 1170SOL    HW1 3819   0.681   4.092   5.140  0.2505 -0.4917  0.7861
 1170SOL    HW2 3820   0.692   3.942   5.128 -1.2780 -0.4853 -0.9860
 1171SOL     OW 3821   1.824   1.618   3.842 -0.6893  0.1522  0.1917
 1171SOL    HW1 3822   1.910   1.577   3.834 -0.8398  0.0463 -1.0536
 1171SOL    HW2 3823   1.823   1.685   3.773 -1.1499  0.9666  0.9884
 1172SOL     OW 3824   1.153   2.903   4.868 -0.2065  0.3844 -0.0364
 1172SOL    HW1 3825   1.078   2.947   4.908 -1.4060 -0.7186 -1.0079
 1172SOL    HW2 3826   1.125   2.886   4.778  0.5240 -1.5988  0.0750
 1173SOL     OW 3827   2.191   1.830   4.294  0.7614 -0.2483  0.0738
 1173SOL    HW1 3828   2.174   1.739   4.271 -2.1660  0.2630  0.0890
 1173SOL    HW2 3829   2.108   1.863   4.327  1.4564  2.7654 -0.9931
 1174SOL     OW 3830   0.122   3.075   3.941 -0.1287 -0.3297 -0.3303
 1174SOL    HW1 3831   0.027   3.067   3.932 -0.6600  0.9516  3.2690
 1174SOL    HW2 3832   0.140   3.167   3.920  0.0010 -0.0272  1.0641
 1175SOL     OW 3833   0.681   3.655   3.915 -0.4195 -0.0400 -0.5118
 1175SOL    HW1 3834   0.632   3.582   3.953  0.8179 -0.3601  0.5194
 1175SOL    HW2 3835   0.746   3.614   3.859 -0.2498  0.3073 -0.5723
 1176SOL     OW 3836   0.182   4.504   0.102 -0.3905 -0.4194 -0.3442
 1176SOL    HW1 3837   0.160   4.457   0.182 -1.0228  0.9611  0.3075
 1176SOL    HW2 3838   0.099   4.512   0.055 -0.1221 -0.7360 -0.8811
 1177SOL     OW 3839   0.254   3.918   1.070  0.5568 -0.4350  0.2143
 1177SOL    HW1 3840   0.209   3.849   1.119  1.9698 -0.5001  1.4425
 1177SOL    HW2 3841   0.339   3.926   1.112  0.9671  1.0405 -0.8566
 1178SOL     OW 3842   5.158   3.839   0.821 -0.7299 -0.2270 -0.0162
 1178SOL    HW1 3843   5.110   3.853   0.739 -0.8355 -0.3836  0.0185
 1178SOL    HW2 3844   5.250   3.845   0.796 -0.7685  0.0708 -0.0833
 1179SOL     OW 3845   1.268   4.881   1.042 -0.1021 -0.0594  0.8148
 1179SOL    HW1 3846   1.203   4.923   1.099 -0.9913  0.0682 -0.2718
 1179SOL    HW2 3847   1.216   4.834   0.977  0.8980 -1.3455  0.9207
 1180SOL     OW 3848   1.868   0.163   0.747 -0.4311  1.1197 -0.2843
 1180SOL    HW1 3849   1.884   0.258   0.752 -0.5827  1.2864 -2.4154
 1180SOL    HW2 3850   1.792   0.155   0.689 -0.0414 -0.3313 -0.6021
 1181SOL     OW 3851   0.283   5.013   0.956  0.0564  0.6906  0.2735
 1181SOL    HW1 3852   0.333   4.932   0.954 -1.6025 -0.3681  0.7316
 1181SOL    HW2 3853   0.318   5.060   1.032 -1.0235 -0.9725  1.8522
 1182SOL     OW 3854   1.316   4.456   0.810  0.0372 -0.3346 -0.0075
 1182SOL    HW1 3855   1.363   4.402   0.873 -0.1516  1.6318  1.8399
 1182SOL    HW2 3856   1.382   4.515   0.774 -0.2047 -0.3025 -0.4094
 1183SOL     OW 3857   0.812   4.748   1.455 -0.1810  0.0815 -0.4583
 1183SOL    HW1 3858   0.886   4.701   1.493 -1.9479 -1.6178  0.9902
 1183SOL    HW2 3859   0.818   4.836   1.491  1.1199 -0.0453 -0.3516
 1184SOL     OW 3860   0.322   4.991   1.928 -0.2658 -0.2674 -0.3400
 1184SOL    HW1 3861   0.276   4.939   1.993 -1.3987  1.6391  0.4181
 1184SOL    HW2 3862   0.344   4.928   1.858  0.4011 -2.1915  1.5480
 1185SOL     OW 3863   5.267   4.937   0.907  0.4677  0.0115 -0.2338
 1185SOL    HW1 3864   5.358   4.914   0.928 -0.3778 -2.6669  0.6824
 1185SOL    HW2 3865   5.241   4.996   0.977  0.6293 -1.4697  1.0998
 1186SOL     OW 3866   0.857   4.803   2.096  0.1565 -0.1883 -0.3608
 1186SOL    HW1 3867   0.930   4.760   2.050  0.1576 -1.0851  0.4806
 1186SOL    HW2 3868   0.868   4.778   2.187 -0.6514  0.4825 -0.0731
 1187SOL     OW 3869   0.888   0.201   1.218 -0.3398  0.2311 -0.2585
 1187SOL    HW1 3870   0.808   0.220   1.267  0.0511 -0.4495  0.6857
 1187SOL    HW2 3871   0.858   0.164   1.135 -1.0002 -0.6512  0.3682
 1188SOL     OW 3872   0.743   4.147   1.575  0.4928  0.5390 -0.0513
 1188SOL    HW1 3873   0.804   4.185   1.638  0.1766 -1.2305  1.3675
 1188SOL    HW2 3874   0.668   4.120   1.628 -0.2320 -0.0369 -1.3397
 1189SOL     OW 3875   1.061   4.494   1.257  0.1672 -0.1631  0.5477
 1189SOL    HW1 3876   1.097   4.455   1.177  0.1047 -0.7415  0.7996
 1189SOL    HW2 3877   1.073   4.589   1.245  1.9834 -0.3443  0.7085
 1190SOL     OW 3878   0.117   4.930   1.217  0.4405 -0.7268  0.1056
 1190SOL    HW1 3879   0.175   4.892   1.283  1.1448  0.7301  0.3515
 1190SOL    HW2 3880   0.066   4.856   1.183  0.7832 -1.6380  1.5661
 1191SOL     OW 3881   0.281   4.569   0.731 -0.2178 -0.3457  0.2012
 1191SOL    HW1 3882   0.287   4.563   0.636 -0.6849 -0.3630  0.1695
 1191SOL    HW2 3883   0.280   4.478   0.761  1.1989 -0.3313  0.3138
 1192SOL     OW 3884   1.723   3.849   1.544  0.5639 -0.1104 -0.2129
 1192SOL    HW1 3885   1.802   3.814   1.585  0.9837  1.2776  0.1792
 1192SOL    HW2 3886   1.681   3.900   1.613 -0.4620 -0.4832 -0.5495
 1193SOL     OW 3887   5.066   4.256   0.353 -0.2456  0.5214 -0.0995
 1193SOL    HW1 3888   5.005   4.278   0.283 -0.7829 -2.1242 -0.5088
 1193SOL    HW2 3889   5.014   4.204   0.414  0.6399  1.4457  1.4683
 1194SOL     OW 3890   1.524   4.674   0.826 -0.1469  0.4368 -0.1263
 1194SOL    HW1 3891   1.484   4.761   0.817  0.7971  0.9341  0.4368
 1194SOL    HW2 3892   1.578   4.680   0.905  0.6929 -0.3570 -0.6284
 1195SOL     OW 3893   1.731   4.986   0.426 -0.1004  0.1535 -0.5094
 1195SOL    HW1 3894   1.648   5.007   0.469  0.3337  0.6758  0.0804
 1195SOL    HW2 3895   1.781   4.938   0.492 -0.0692 -0.4759 -0.9845
 1196SOL     OW 3896   5.058   4.678   1.788 -0.3286  0.6187  0.3315
 1196SOL    HW1 3897   5.055   4.598   1.736  1.6859  1.2959 -0.9066
 1196SOL    HW2 3898   4.970   4.714   1.783 -0.2395  0.5557 -2.4987
 1197SOL     OW 3899   1.133   4.828   1.807  0.6337 -0.2200  0.4298
 1197SOL    HW1 3900   1.140   4.771   1.885 -3.6008 -2.1698 -0.4633
 1197SOL    HW2 3901   1.053   4.878   1.822  1.9169  2.2779 -0.9207
 1198SOL     OW 3902   0.318   3.777   0.246 -0.4939 -0.1785  0.7929
 1198SOL    HW1 3903   0.353   3.862   0.274  1.7378 -1.3232  1.5795
 1198SOL    HW2 3904   0.308   3.727   0.327 -0.9879 -0.9697  0.2483
 1199SOL     OW 3905   0.149   0.126   1.454 -0.2801 -0.4733  0.1636
 1199SOL    HW1 3906   0.184   0.041   1.481  1.1282  0.4814  1.4131
 1199SOL    HW2 3907   0.140   0.120   1.359  4.3537 -0.3750 -0.3630
 1200SOL     OW 3908   1.611   0.206   1.373  0.4823  0.1720 -0.0398
 1200SOL    HW1 3909   1.644   0.132   1.322 -0.2481  0.4727 -0.9647
 1200SOL    HW2 3910   1.521   0.218   1.341  0.3110  0.9065  0.7154
 1201SOL     OW 3911   0.351   4.576   2.001 -0.2331  0.5959 -0.0127
 1201SOL    HW1 3912   0.383   4.487   2.012  0.6541  0.9798  0.5400
 1201SOL    HW2 3913   0.429   4.629   1.984 -0.8088  1.1786 -0.9835
 1202SOL     OW 3914   1.041   4.764   1.228  0.5911  0.5371  0.0556
 1202SOL    HW1 3915   1.104   4.836   1.222 -1.1868  2.0152 -1.5774
 1202SOL    HW2 3916   0.963   4.804   1.267 -0.6717 -0.3002 -1.5454
 1203SOL     OW 3917   0.328   4.492   0.479 -0.3731  0.2929 -0.5807
 1203SOL    HW1 3918   0.258   4.442   0.436 -0.7937  0.8275 -0.5173
 1203SOL    HW2 3919   0.404   4.479   0.423 -0.7607  0.4732 -1.1484
 1204SOL     OW 3920   1.049   3.958   1.680  0.3881 -0.0394 -0.3963
 1204SOL    HW1 3921   1.014   4.045   1.698 -0.7165 -0.1236 -2.0423
 1204SOL    HW2 3922   1.106   3.939   1.755  0.0360  1.7661  0.3510
 1205SOL     OW 3923   0.201   4.540   1.778 -0.1618 -0.2850  0.3685
 1205SOL    HW1 3924   0.160   4.626   1.774  2.3702  0.9058 -1.3299
 1205SOL    HW2 3925   0.253   4.542   1.858 -0.5301 -0.4041  0.6060
 1206SOL     OW 3926   0.595   3.911   1.913 -0.1961 -0.5166  0.2210
 1206SOL    HW1 3927   0.552   3.953   1.838  1.4673 -2.4038 -1.8645
 1206SOL    HW2 3928   0.616   3.984   1.972  1.1057  1.4251 -2.5007
 1207SOL     OW 3929   0.202   4.795   2.076  0.1807 -0.0362  0.3932
 1207SOL    HW1 3930   0.234   4.705   2.076  0.7763  0.1728  1.1215
 1207SOL    HW2 3931   0.107   4.786   2.084  0.1007 -0.6360 -1.0521
 1208SOL     OW 3932   0.875   4.237   1.786  0.0927 -0.0982 -0.1720
 1208SOL    HW1 3933   0.892   4.196   1.870 -1.8880  0.9635  0.7695
 1208SOL    HW2 3934   0.962   4.257   1.751  0.9707 -1.9776  0.8751
 1209SOL     OW 3935   0.675   4.367   0.567 -0.4836 -0.1172  0.5872
 1209SOL    HW1 3936   0.763   4.352   0.533  0.1832  2.1276  1.2080
 1209SOL    HW2 3937   0.623   4.294   0.534  0.8087  0.4013 -2.7113
 1210SOL     OW 3938   4.784   4.679   0.857  0.1479  0.0297 -0.8285
 1210SOL    HW1 3939   4.788   4.773   0.872  0.2397 -0.0527 -0.3153
 1210SOL    HW2 3940   4.863   4.659   0.807  0.3832  0.1493 -0.5065
 1211SOL     OW 3941   0.988   4.235   4.686 -0.1225 -0.2762  0.1557
 1211SOL    HW1 3942   0.961   4.149   4.655 -0.2977 -0.1753  0.0249
 1211SOL    HW2 3943   0.931   4.254   4.760  0.1087 -0.3965  0.3673
 1212SOL     OW 3944   2.125   4.429   1.684  0.1282 -0.3696  0.3627
 1212SOL    HW1 3945   2.035   4.401   1.666 -0.2087  1.1022 -0.3762
 1212SOL    HW2 3946   2.179   4.375   1.626 -0.6339  1.5393 -2.2198
 1213SOL     OW 3947   1.239   4.460   0.316 -0.0599  0.4400  0.2615
 1213SOL    HW1 3948   1.199   4.423   0.238 -0.1872 -0.0331  0.5500
 1213SOL    HW2 3949   1.178   4.529   0.344  0.1682  0.8532 -0.2607
 1214SOL     OW 3950   4.798   3.665   1.682  0.1021  0.0502  0.0602
 1214SOL    HW1 3951   4.888   3.645   1.656 -1.0876 -3.2538 -1.8470
 1214SOL    HW2 3952   4.799   3.661   1.777  1.7770 -1.0201  0.0148
 1215SOL     OW 3953   0.892   4.600   0.867 -0.2935 -0.1477 -0.5359
 1215SOL    HW1 3954   0.902   4.612   0.772 -1.7249  1.5982 -0.4924
 1215SOL    HW2 3955   0.811   4.550   0.876 -0.5330  0.3095 -0.1892
 1216SOL     OW 3956   0.585   4.637   0.637  0.3876  0.1750  0.5881
 1216SOL    HW1 3957   0.627   4.558   0.602 -1.6812 -0.9530  0.5730
 1216SOL    HW2 3958   0.496   4.609   0.657  0.2493  1.9677  2.5861
 1217SOL     OW 3959   0.848   4.085   0.566 -0.2176 -0.6975  0.1730
 1217SOL    HW1 3960   0.864   4.030   0.490 -0.5687  0.7086 -0.9373
 1217SOL    HW2 3961   0.859   4.174   0.534  1.2805 -0.1386  2.1723
 1218SOL     OW 3962   4.434   3.679   1.617 -0.5592 -0.1041  0.1399
 1218SOL    HW1 3963   4.467   3.597   1.581  1.8334  0.2671  1.3828
 1218SOL    HW2 3964   4.420   3.660   1.710  0.9259  1.1246  0.6347
 1219SOL     OW 3965   1.336   5.093   0.272  0.0229 -0.6406 -0.8598
 1219SOL    HW1 3966   1.329   5.082   0.367  0.7140 -0.9083 -0.8346
 1219SOL    HW2 3967   1.428   5.117   0.258  0.1073 -1.3469 -1.5248
 1220SOL     OW 3968   0.858   3.779   0.506  0.0148 -0.4777  0.2437
 1220SOL    HW1 3969   0.951   3.784   0.524  0.3961 -1.8076 -1.2630
 1220SOL    HW2 3970   0.820   3.741   0.585  0.6560  0.6313  1.0926
 1221SOL     OW 3971   0.160   4.369   0.324 -0.0696 -0.4360 -0.4387
 1221SOL    HW1 3972   0.152   4.293   0.267  0.4297  0.9378 -2.3794
 1221SOL    HW2 3973   0.071   4.384   0.355 -0.4794 -0.7855 -1.4179
 1222SOL     OW 3974   1.157   3.418   2.341 -0.5122 -0.1513  0.3484
 1222SOL    HW1 3975   1.233   3.454   2.386 -0.4398  0.3985 -0.2088
 1222SOL    HW2 3976   1.089   3.484   2.352 -0.7787 -0.4395  0.4575
 1223SOL     OW 3977   0.624   4.115   2.137  0.6075 -0.5899  0.1030
 1223SOL    HW1 3978   0.670   4.099   2.220  1.4345 -1.4920 -0.5127
 1223SOL    HW2 3979   0.621   4.210   2.129  2.0678 -0.5167  0.3380
 1224SOL     OW 3980   0.932   3.633   2.062 -0.2985 -0.6231  0.6496
 1224SOL    HW1 3981   1.016   3.679   2.068  0.6083 -1.9451 -1.3584
 1224SOL    HW2 3982   0.913   3.605   2.152  0.3122  1.5542  1.4877
 1225SOL     OW 3983   0.801   4.495   1.339  0.0442 -0.7598 -0.1023
 1225SOL    HW1 3984   0.891   4.470   1.314 -0.0964 -0.7721 -0.5966
 1225SOL    HW2 3985   0.806   4.590   1.352  0.2296 -0.8236  0.2874
 1226SOL     OW 3986   0.579   4.033   0.710  0.4305  0.8157  0.4137
 1226SOL    HW1 3987   0.528   4.090   0.652  0.6801  0.8045  0.1845
 1226SOL    HW2 3988   0.669   4.060   0.697  0.5777  0.2010  0.1160
 1227SOL     OW 3989   1.605   0.154   0.647 -0.0130 -0.1853 -0.1006
 1227SOL    HW1 3990   1.553   0.210   0.704  0.1361 -0.7607  0.6116
 1227SOL    HW2 3991   1.540   0.098   0.604 -0.1864  0.6970 -1.0140
 1228SOL     OW 3992   0.732   3.677   0.140 -0.2616 -0.2202  0.4127
 1228SOL    HW1 3993   0.640   3.660   0.121 -0.7849  2.6345  0.0873
 1228SOL    HW2 3994   0.768   3.708   0.056  1.4714 -3.0313  0.0618
 1229SOL     OW 3995   1.138   4.233   1.702 -0.1177  0.2950  0.2610
 1229SOL    HW1 3996   1.142   4.310   1.647  1.7352  0.9168  1.2268
 1229SOL    HW2 3997   1.229   4.208   1.716 -0.6065 -0.7498  1.7660
 1230SOL     OW 3998   1.464   5.074   0.552 -0.4455 -0.0292 -0.1484
 1230SOL    HW1 3999   1.492   5.028   0.631 -0.7173 -0.6447 -0.4016
 1230SOL    HW2 4000   1.369   5.066   0.551 -0.3506 -1.5014 -1.3850
 1231SOL     OW 4001   0.984   4.853   0.952 -0.0078  0.1197 -0.0085
 1231SOL    HW1 4002   0.934   4.896   1.022 -0.9641 -1.0981  0.0841
 1231SOL    HW2 4003   0.967   4.760   0.965  1.5683 -0.2499 -0.5527
 1232SOL     OW 4004   1.572   3.871   4.891 -0.5746 -0.5490 -0.4025
 1232SOL    HW1 4005   1.544   3.811   4.960 -2.2158  0.4442 -0.1833
 1232SOL    HW2 4006   1.518   3.949   4.904  1.2036  0.7957 -0.9646
 1233SOL     OW 4007   5.019   4.338   1.725  0.4965  0.0122 -0.0816
 1233SOL    HW1 4008   4.925   4.327   1.740  0.3849 -0.0296 -0.7830
 1233SOL    HW2 4009   5.058   4.257   1.759  0.4346  0.6683  1.5650
 1234SOL     OW 4010   0.089   3.811   1.484 -0.2548  0.1953  0.3776
 1234SOL    HW1 4011   0.073   3.892   1.533 -2.0388 -0.2258  0.5092
 1234SOL    HW2 4012   0.102   3.744   1.551  2.5177  0.5894  0.2788
 1235SOL     OW 4013   1.506   3.411   0.449 -0.3722  0.1409 -0.5101
 1235SOL    HW1 4014   1.566   3.418   0.375  0.2586 -0.2775 -0.0417
 1235SOL    HW2 4015   1.563   3.400   0.525 -1.0988 -2.0620 -0.2642
 1236SOL     OW 4016   0.213   3.913   0.795  0.3302  0.3434 -0.0233
 1236SOL    HW1 4017   0.299   3.871   0.786  0.2405 -0.1991  1.5013
 1236SOL    HW2 4018   0.197   3.915   0.889 -1.0532  1.0193 -0.2601
 1237SOL     OW 4019   1.095   4.427   0.975  0.2394 -0.4405 -0.0272
 1237SOL    HW1 4020   1.028   4.483   0.936 -2.0672 -2.3688  1.0600
 1237SOL    HW2 4021   1.162   4.418   0.907 -0.9763  0.8490 -1.4347
 1238SOL     OW 4022   1.326   4.173   1.347 -0.0104 -0.6767  0.1620
 1238SOL    HW1 4023   1.271   4.114   1.399 -0.7668  0.0203  0.1557
 1238SOL    HW2 4024   1.297   4.160   1.257 -2.3359  1.9386  0.4585
 1239SOL     OW 4025   2.694   4.045   0.088 -0.6809 -0.7831 -0.0329
 1239SOL    HW1 4026   2.609   4.086   0.072  0.1586  0.8745 -0.4188
 1239SOL    HW2 4027   2.756   4.101   0.041  1.2655  1.1260  4.4944
 1240SOL     OW 4028   0.769   4.990   1.116 -0.2598  0.6452  0.3365
 1240SOL    HW1 4029   0.745   5.045   1.191  1.0257 -0.1086  1.3264
 1240SOL    HW2 4030   0.686   4.967   1.075 -1.1010 -0.0560  2.3497
 1241SOL     OW 4031   1.138   4.294   4.939 -1.0492 -0.3036  0.8009
 1241SOL    HW1 4032   1.084   4.311   4.861 -0.9462 -0.0407  0.7849
 1241SOL    HW2 4033   1.172   4.206   4.926 -0.1357  0.1554  0.0058
 1242SOL     OW 4034   0.685   4.404   0.835 -0.5217 -0.1552 -0.1615
 1242SOL    HW1 4035   0.700   4.408   0.740 -1.1685  1.4590 -0.2088
 1242SOL    HW2 4036   0.595   4.371   0.843 -0.2843 -0.7942 -0.0890
 1243SOL     OW 4037   1.898   0.058   1.088  0.5369 -0.2048  0.2870
 1243SOL    HW1 4038   1.851   0.137   1.063  0.3873 -0.7884 -1.3368
 1243SOL    HW2 4039   1.914   0.068   1.182 -0.0644  1.4326  0.2284
 1244SOL     OW 4040   1.161   4.995   1.274 -0.1539 -0.1017 -0.4790
 1244SOL    HW1 4041   1.131   5.086   1.283 -1.1064 -0.4349 -0.2459
 1244SOL    HW2 4042   1.212   4.979   1.353 -0.7224 -0.0483 -0.0990
 1245SOL     OW 4043   0.960   4.612   1.718  0.4528 -0.0868 -0.2168
 1245SOL    HW1 4044   1.004   4.560   1.651  0.9409 -1.9356  1.4756
 1245SOL    HW2 4045   1.032   4.657   1.763  0.2468  0.1267 -0.1046
 1246SOL     OW 4046   1.744   4.480   1.331 -0.4583 -0.3920 -0.0960
 1246SOL    HW1 4047   1.774   4.460   1.242 -0.0192 -0.8283  0.1449
 1246SOL    HW2 4048   1.663   4.429   1.341 -0.3562 -0.5672 -0.1520
 1247SOL     OW 4049   0.430   4.325   1.201 -0.3776  0.2964 -0.0861
 1247SOL    HW1 4050   0.484   4.286   1.270 -0.5658  0.1338 -0.0317
 1247SOL    HW2 4051   0.475   4.300   1.120 -0.0446  0.6578 -0.0136
 1248SOL     OW 4052   0.931   5.027   2.347  0.1118  0.4316 -0.2973
 1248SOL    HW1 4053   0.888   5.047   2.264 -0.2095  0.1119 -0.2100
 1248SOL    HW2 4054   0.907   4.936   2.364 -1.0875  0.9631  0.9115
 1249SOL     OW 4055   1.439   4.721   0.431 -0.2206  0.4552  0.3814
 1249SOL    HW1 4056   1.530   4.706   0.455 -0.4961 -1.2917  0.4078
 1249SOL    HW2 4057   1.440   4.727   0.336 -0.2406 -0.8682  0.2874
 1250SOL     OW 4058   0.306   4.829   1.345 -0.5139  0.3527 -0.1992
 1250SOL    HW1 4059   0.276   4.750   1.390 -1.2601  0.7274 -0.0423
 1250SOL    HW2 4060   0.393   4.805   1.311 -1.2565 -0.9661 -1.2400
 1251SOL     OW 4061   0.586   4.116   1.003 -0.2949  0.3634  0.4037
 1251SOL    HW1 4062   0.600   4.049   0.936  0.2062 -0.6199  1.4625
 1251SOL    HW2 4063   0.674   4.143   1.028 -0.5052  1.9156 -0.4818
 1252SOL     OW 4064   5.197   0.418   1.027 -0.2419 -0.1649  0.1381
 1252SOL    HW1 4065   5.159   0.340   1.066 -1.3029 -0.2403 -0.9927
 1252SOL    HW2 4066   5.152   0.427   0.942  1.0284  0.7362 -0.4671
 1253SOL     OW 4067   0.030   0.122   0.549  0.4066  0.4320 -0.0942
 1253SOL    HW1 4068   0.000   0.186   0.613  2.4995 -1.1719  2.5902
 1253SOL    HW2 4069  -0.006   0.039   0.580  1.3167 -0.3414 -1.0802
 1254SOL     OW 4070   0.222   4.407   1.062 -0.3362 -0.0225  0.3585
 1254SOL    HW1 4071   0.188   4.318   1.064  2.6731 -1.2436 -1.0179
 1254SOL    HW2 4072   0.303   4.403   1.112 -0.4339  2.1084  0.7531
 1255SOL     OW 4073   1.927   0.028   0.306 -0.0819 -0.4043 -0.2896
 1255SOL    HW1 4074   1.865   0.059   0.239 -0.9864  0.1028  0.7602
 1255SOL    HW2 4075   1.872  -0.013   0.372  0.6302  0.6422  0.9890
 1256SOL     OW 4076   5.188   4.951   1.831  0.1101 -0.2420 -0.2690
 1256SOL    HW1 4077   5.170   5.005   1.908 -2.3776  1.3205 -1.8836
 1256SOL    HW2 4078   5.147   4.866   1.852 -1.7509  0.6023 -0.4016
 1257SOL     OW 4079   1.570   4.361   1.635 -0.3166 -0.2090 -0.8773
 1257SOL    HW1 4080   1.642   4.423   1.646  1.8888 -2.4661 -2.1449
 1257SOL    HW2 4081   1.551   4.363   1.541  0.4902 -2.2039 -1.0942
 1258SOL     OW 4082   0.975   3.634   2.353  0.1675 -0.0239  0.1356
 1258SOL    HW1 4083   1.004   3.707   2.408  1.2735  0.2550 -0.7877
 1258SOL    HW2 4084   0.882   3.651   2.337  0.3201  0.9628  0.2751
 1259SOL     OW 4085   0.105   4.290   2.102 -0.1701 -0.1980 -0.0580
 1259SOL    HW1 4086   0.038   4.313   2.038 -0.9496  0.2372  0.9117
 1259SOL    HW2 4087   0.106   4.194   2.102  0.1959 -0.2005 -1.0915
 1260SOL     OW 4088   5.269   4.672   0.822  0.2144  0.2540  0.3094
 1260SOL    HW1 4089   5.356   4.661   0.784  0.2068 -2.5355  1.0035
 1260SOL    HW2 4090   5.254   4.767   0.820  2.9703  0.7253 -0.4157
 1261SOL     OW 4091   0.934   4.357   0.494  0.1430 -0.2374 -0.5665
 1261SOL    HW1 4092   0.931   4.399   0.408  0.4553 -1.1415 -1.0383
 1261SOL    HW2 4093   1.027   4.357   0.518  0.0283  0.2177 -0.1283
 1262SOL     OW 4094   0.917   4.226   0.857  0.2515  0.0895  0.6700
 1262SOL    HW1 4095   0.964   4.275   0.925  1.3262  1.2076 -0.8270
 1262SOL    HW2 4096   0.857   4.290   0.820 -0.3065 -0.5047  0.5535
 1263SOL     OW 4097   0.271   4.303   1.685  0.2216  0.3973 -0.2819
 1263SOL    HW1 4098   0.228   4.381   1.721  0.2142  0.2059  0.1275
 1263SOL    HW2 4099   0.355   4.298   1.732  0.2400  0.1825 -0.3354
 1264SOL     OW 4100   4.947   4.740   1.495 -0.4659  0.1375 -0.4812
 1264SOL    HW1 4101   5.018   4.786   1.540 -1.8377 -0.2218  2.1635
 1264SOL    HW2 4102   4.868   4.773   1.537 -1.6540 -2.1118 -0.9324
 1265SOL     OW 4103   0.387   4.644   1.580  0.3497  0.5561  0.5732
 1265SOL    HW1 4104   0.332   4.604   1.647 -0.3401  1.0238  0.2938
 1265SOL    HW2 4105   0.441   4.572   1.547  0.6417  0.3055  1.5610
 1266SOL     OW 4106   1.811   4.906   1.585  0.0440 -0.4663  0.2250
 1266SOL    HW1 4107   1.894   4.944   1.559  1.3263 -1.0309  3.2876
 1266SOL    HW2 4108   1.749   4.980   1.583  0.2977 -0.2825 -3.1571
 1267SOL     OW 4109   0.066   4.033   0.605 -0.3720 -0.7498  0.3973
 1267SOL    HW1 4110   0.016   4.103   0.647  0.8497  0.2122  0.2726
 1267SOL    HW2 4111   0.108   3.986   0.677 -0.7683 -1.0341  0.4455
 1268SOL     OW 4112   1.445   4.158   0.817 -0.1495  0.9128  0.1744
 1268SOL    HW1 4113   1.502   4.203   0.879  0.7391  1.3711 -0.9666
 1268SOL    HW2 4114   1.356   4.175   0.850  0.3721 -0.2036  2.2204
 1269SOL     OW 4115   0.561   5.114   0.665  0.0703  0.3037  0.2605
 1269SOL    HW1 4116   0.548   5.023   0.638  0.4861 -0.5059  2.6316
 1269SOL    HW2 4117   0.609   5.154   0.593  0.4091 -1.5181 -0.5613
 1270SOL     OW 4118   1.840   5.098   2.209 -0.2630  0.1555  0.2165
 1270SOL    HW1 4119   1.792   5.151   2.144 -0.6119 -0.1413  0.2312
 1270SOL    HW2 4120   1.931   5.101   2.179 -0.4578 -0.1899 -0.4341
 1271SOL     OW 4121   0.570   5.068   1.979  0.3996  0.4002  0.3162
 1271SOL    HW1 4122   0.482   5.049   1.945  0.2568  4.2570 -1.7866
 1271SOL    HW2 4123   0.629   5.023   1.917 -0.0429  1.0225 -0.5758
 1272SOL     OW 4124   1.689   4.035   0.413  0.0807 -0.2047 -0.2225
 1272SOL    HW1 4125   1.755   4.071   0.354 -0.0047  0.0915 -0.1375
 1272SOL    HW2 4126   1.693   4.090   0.491  1.0902 -1.3765  0.5802
 1273SOL     OW 4127   1.485   4.385   0.215  0.0806 -0.0830 -0.3756
 1273SOL    HW1 4128   1.488   4.292   0.241 -0.1853 -0.0350 -0.1645
 1273SOL    HW2 4129   1.401   4.416   0.249  1.4428  1.0024  2.1487
 1274SOL     OW 4130   5.243   4.709   1.112  0.1237  0.1203 -0.0110
 1274SOL    HW1 4131   5.278   4.671   1.031  0.2192  1.5579 -0.6612
 1274SOL    HW2 4132   5.204   4.634   1.158  0.1640 -0.7448 -1.3318
 1275SOL     OW 4133   5.169   4.498   1.256  0.0537 -0.1904  0.1191
 1275SOL    HW1 4134   5.235   4.435   1.228 -1.2864 -1.4105 -0.3484
 1275SOL    HW2 4135   5.120   4.453   1.325 -1.3830  0.0501 -0.7250
 1276SOL     OW 4136   1.361   4.836   2.088  0.0035 -0.1231  0.1801
 1276SOL    HW1 4137   1.308   4.783   2.147 -0.8067 -0.9648 -1.2706
 1276SOL    HW2 4138   1.446   4.791   2.085  0.4469  0.5715  1.5751
 1277SOL     OW 4139   0.861   3.746   0.946 -0.5943  0.0880  0.6135
 1277SOL    HW1 4140   0.813   3.667   0.921  0.2872 -0.1432 -0.4078
 1277SOL    HW2 4141   0.891   3.783   0.862  0.7964  0.3418  1.2060
 1278SOL     OW 4142   4.649   0.065   0.728 -0.3409 -0.0262 -0.7952
 1278SOL    HW1 4143   4.637   0.009   0.652  1.6362 -0.3317 -0.9215
 1278SOL    HW2 4144   4.743   0.086   0.727 -0.3044  0.0084  1.5066
 1279SOL     OW 4145   1.377   4.659   1.549  0.5217  0.6509 -0.2761
 1279SOL    HW1 4146   1.352   4.751   1.538  1.1877  1.5012  4.3689
 1279SOL    HW2 4147   1.472   4.658   1.538  0.4260  0.3880 -1.0748
 1280SOL     OW 4148   4.875   4.535   1.329 -0.0290 -0.1538 -0.3110
 1280SOL    HW1 4149   4.906   4.612   1.376  1.2701 -0.9593  0.1839
 1280SOL    HW2 4150   4.781   4.532   1.347  0.0638  0.8431  0.3628
 1281SOL     OW 4151   5.042   4.360   1.443  0.0418  0.0920 -0.2384
 1281SOL    HW1 4152   5.042   4.375   1.537 -1.5292 -0.2496 -0.1760
 1281SOL    HW2 4153   4.971   4.415   1.409 -0.5080 -1.0667 -1.0025
 1282SOL     OW 4154   1.181   4.367   1.976 -0.0143  0.1555 -0.1840
 1282SOL    HW1 4155   1.195   4.336   1.886 -0.3885  1.4577 -0.7012
 1282SOL    HW2 4156   1.131   4.297   2.018  0.6663 -0.7161 -0.8177
 1283SOL     OW 4157   0.411   4.318   0.807  0.0625 -0.2661 -0.1278
 1283SOL    HW1 4158   0.369   4.279   0.730  0.7948 -1.1735 -0.0840
 1283SOL    HW2 4159   0.432   4.243   0.863  1.1906  0.2328  0.1209
 1284SOL     OW 4160   1.957   4.155   1.456 -0.1150  0.1115  0.1365
 1284SOL    HW1 4161   2.016   4.104   1.512 -0.0442 -0.6928 -0.6609
 1284SOL    HW2 4162   1.877   4.103   1.452  0.6746 -1.0074 -2.3481
 1285SOL     OW 4163   0.531   4.178   1.412  0.3786 -0.0501  0.2520
 1285SOL    HW1 4164   0.460   4.140   1.464  0.5904 -1.6564 -0.5796
 1285SOL    HW2 4165   0.611   4.150   1.456  0.5175  0.7040  0.4804
 1286SOL     OW 4166   0.375   4.698   0.107 -0.0494 -0.3932  0.2488
 1286SOL    HW1 4167   0.308   4.630   0.106 -1.9651  1.4238  0.8372
 1286SOL    HW2 4168   0.425   4.682   0.187 -2.8217  1.0245  2.3668
 1287SOL     OW 4169   0.112   4.846   1.674  0.1004 -0.4740 -0.5303
 1287SOL    HW1 4170   0.043   4.876   1.734  0.0960 -0.6699 -0.4346
 1287SOL    HW2 4171   0.110   4.908   1.602 -1.7999 -1.8262 -1.7149
 1288SOL     OW 4172   1.484   4.590   1.830 -0.4628 -0.3700 -0.2078
 1288SOL    HW1 4173   1.437   4.557   1.753 -3.1932  0.3024  1.1114
 1288SOL    HW2 4174   1.452   4.537   1.903  1.5673 -0.5245  0.6214
 1289SOL     OW 4175   1.162   4.114   0.809 -0.0049  0.6480 -0.6255
 1289SOL    HW1 4176   1.176   4.096   0.902  0.4242  0.5172 -0.7135
 1289SOL    HW2 4177   1.075   4.153   0.805 -0.3951 -0.1582 -0.2684
 1290SOL     OW 4178   5.270   0.136   0.841  0.3336  0.1126 -0.0418
 1290SOL    HW1 4179   5.363   0.113   0.843  0.0271 -1.0153  1.1912
 1290SOL    HW2 4180   5.227   0.070   0.895 -0.9597  1.6882  0.9155
 1291SOL     OW 4181   0.985   3.972   4.567 -0.3655 -0.2022 -0.5536
 1291SOL    HW1 4182   1.015   3.896   4.616 -1.1153 -0.2231 -0.1202
 1291SOL    HW2 4183   1.054   3.988   4.503  0.8131  0.0452  0.7375
 1292SOL     OW 4184   2.217   4.342   0.555 -0.1788 -0.4844 -0.0712
 1292SOL    HW1 4185   2.281   4.315   0.490 -1.4196 -0.6893 -1.2367
 1292SOL    HW2 4186   2.176   4.420   0.517 -0.0185  0.1522  1.0481
 1293SOL     OW 4187   1.189   4.348   0.577 -0.5256 -0.0280  0.6836
 1293SOL    HW1 4188   1.229   4.392   0.652 -0.3817  0.4780  0.3138
 1293SOL    HW2 4189   1.225   4.393   0.500  0.0801 -1.1714  0.2789
 1294SOL     OW 4190   0.534   0.124   0.905  0.5610  0.2577  0.2021
 1294SOL    HW1 4191   0.493   0.064   0.967 -1.4947  1.4262  0.0088
 1294SOL    HW2 4192   0.561   0.067   0.832 -1.0504 -0.4895  0.1739
 1295SOL     OW 4193   1.156   3.589   1.848 -0.2781 -0.2426  0.1397
 1295SOL    HW1 4194   1.087   3.618   1.788 -1.5719 -1.1072  1.1857
 1295SOL    HW2 4195   1.127   3.502   1.878  1.5253 -0.8656  0.1787
 1296SOL     OW 4196   0.021   4.235   0.786  0.1330 -0.0902  0.4234
 1296SOL    HW1 4197   0.101   4.209   0.830  1.6440  1.2220 -1.4604
 1296SOL    HW2 4198  -0.009   4.312   0.833  0.2014 -0.3317  0.8647
 1297SOL     OW 4199   1.072   4.633   2.009  0.1677 -0.5380  0.2554
 1297SOL    HW1 4200   1.103   4.646   2.099  1.8925 -0.3129 -0.3539
 1297SOL    HW2 4201   1.102   4.544   1.986 -0.7716 -0.8183  0.0977
 1298SOL     OW 4202   0.847   4.112   0.175 -0.3467 -0.0464 -0.1179
 1298SOL    HW1 4203   0.844   4.205   0.194  1.2177 -0.2033  0.9545
 1298SOL    HW2 4204   0.799   4.071   0.246  1.8914 -0.3029  1.2877
 1299SOL     OW 4205   0.439   4.889   1.706  0.4454 -0.6175  0.0850
 1299SOL    HW1 4206   0.415   4.808   1.661 -0.5466 -0.2807 -0.0075
 1299SOL    HW2 4207   0.528   4.875   1.736  0.6845 -1.3191 -0.9310
 1300SOL     OW 4208   1.654   4.689   1.508  0.6665 -0.3127 -0.2487
 1300SOL    HW1 4209   1.695   4.637   1.439  1.7208  0.7967 -0.4688
 1300SOL    HW2 4210   1.704   4.771   1.510 -1.4106  0.9987 -0.3930
 1301SOL     OW 4211   0.403   0.025   1.132  0.5703  0.2263  0.5584
 1301SOL    HW1 4212   0.447   0.097   1.179  0.3860  0.5873  0.1785
 1301SOL    HW2 4213   0.310   0.043   1.143  0.5305  0.8445 -0.7612
 1302SOL     OW 4214   0.957   3.901   0.758  0.2286  0.1391 -0.9247
 1302SOL    HW1 4215   0.919   3.968   0.701 -0.0661  0.3343 -0.5077
 1302SOL    HW2 4216   1.044   3.935   0.780  0.4444 -0.0632 -1.4707
 1303SOL     OW 4217   1.460   3.693   1.689 -0.0528  0.2886  0.1218
 1303SOL    HW1 4218   1.408   3.727   1.615 -1.8609 -0.3233  1.0801
 1303SOL    HW2 4219   1.473   3.770   1.745  0.5830  0.5658 -0.3920
 1304SOL     OW 4220   0.354   0.521   1.846  0.5988  0.1000  0.1288
 1304SOL    HW1 4221   0.402   0.512   1.764 -0.4086 -0.7015 -0.3864
 1304SOL    HW2 4222   0.345   0.431   1.878  1.8882  0.4948  1.6566
 1305SOL     OW 4223   0.875   4.042   1.323 -0.0887 -0.4257 -0.1711
 1305SOL    HW1 4224   0.831   4.127   1.327  0.2672 -0.2096 -0.7983
 1305SOL    HW2 4225   0.836   3.998   1.247  0.0767 -0.6277 -0.1398
 1306SOL     OW 4226   5.252   3.928   0.350 -0.2655 -0.2768 -0.3022
 1306SOL    HW1 4227   5.284   3.839   0.369  1.4172 -0.0455 -1.8590
 1306SOL    HW2 4228   5.294   3.983   0.415  1.6414 -0.1443 -1.5956
 1307SOL     OW 4229   0.740   3.678   1.885  0.1817 -0.4920  0.5425
 1307SOL    HW1 4230   0.699   3.764   1.890  0.6105 -0.3252  1.2752
 1307SOL    HW2 4231   0.805   3.678   1.955  0.1015 -1.4548  0.6235
 1308SOL     OW 4232   5.022   3.516   0.528  0.0014  0.0783  0.3176
 1308SOL    HW1 4233   4.933   3.493   0.503 -0.3487  0.4236  1.2478
 1308SOL    HW2 4234   5.076   3.445   0.491 -0.7800 -0.7786  0.7986
 1309SOL     OW 4235   0.874   4.458   1.973  0.0317  0.1768 -0.1863
 1309SOL    HW1 4236   0.924   4.529   1.934  0.0247 -0.0083 -0.5366
 1309SOL    HW2 4237   0.841   4.408   1.898  0.4636 -0.4918  0.0577
 1310SOL     OW 4238   0.787   4.273   1.173  0.8371  0.5241  0.3448
 1310SOL    HW1 4239   0.766   4.316   1.256  0.3715  1.2952 -0.1693
 1310SOL    HW2 4240   0.792   4.344   1.109  0.0393 -0.1843 -0.5215
 1311SOL     OW 4241   0.913   5.093   2.087 -0.0819  0.0272 -0.3190
 1311SOL    HW1 4242   0.901   5.002   2.061  0.4111  0.4408 -2.0699
 1311SOL    HW2 4243   0.893   5.143   2.008  0.6443  1.3840  0.3459
 1312SOL     OW 4244   1.389   4.215   1.801  0.1005  0.0374  0.0821
 1312SOL    HW1 4245   1.426   4.203   1.889  1.8493  2.2792 -0.3130
 1312SOL    HW2 4246   1.461   4.251   1.749 -1.4896  0.6435 -1.7594
 1313SOL     OW 4247   0.689   3.898   0.335 -0.5844 -0.2508  0.7385
 1313SOL    HW1 4248   0.676   3.849   0.255 -0.6396  1.8700 -0.6022
 1313SOL    HW2 4249   0.746   3.843   0.389 -0.5307 -1.6767 -0.7564
 1314SOL     OW 4250   0.078   4.668   0.409 -0.1927 -0.1449  0.0814
 1314SOL    HW1 4251   0.163   4.624   0.416  0.7523  1.6636  0.5407
 1314SOL    HW2 4252   0.014   4.601   0.430  1.1484 -1.4744  0.0332
 1315SOL     OW 4253   1.495   3.886   1.884 -0.5755 -0.8598 -0.0169
 1315SOL    HW1 4254   1.571   3.885   1.942  0.5183  0.4912 -1.3808
 1315SOL    HW2 4255   1.458   3.973   1.895 -0.4765 -0.6572 -1.1514
 1316SOL     OW 4256   1.512   4.367   1.351 -0.3769 -0.2694  0.2675
 1316SOL    HW1 4257   1.463   4.287   1.367 -0.5843 -0.5470 -1.6407
 1316SOL    HW2 4258   1.446   4.430   1.321 -0.2584  0.7025  2.0055
 1317SOL     OW 4259   0.550   4.715   1.289  0.1901 -0.0658 -0.5812
 1317SOL    HW1 4260   0.558   4.620   1.283  1.4960  0.0526 -0.8280
 1317SOL    HW2 4261   0.631   4.743   1.332 -0.6136  0.8530  0.3597
 1318SOL     OW 4262   1.495   4.751   0.147 -0.5034  0.7632 -0.4042
 1318SOL    HW1 4263   1.460   4.758   0.058  0.3314 -0.7052 -0.8687
 1318SOL    HW2 4264   1.582   4.792   0.142  0.9075 -2.1653 -1.1013
 1319SOL     OW 4265   5.040   0.094   1.834 -0.1183 -0.1013 -0.4346
 1319SOL    HW1 4266   5.107   0.089   1.765 -2.1940 -2.3994 -2.3355
 1319SOL    HW2 4267   4.976   0.157   1.800 -1.8284 -2.2460 -1.2401
 1320SOL     OW 4268   4.991   4.684   0.678 -0.0493  0.3750  0.2121
 1320SOL    HW1 4269   5.080   4.653   0.696 -0.4762 -1.4704 -0.7359
 1320SOL    HW2 4270   5.002   4.754   0.614  0.5348 -1.9991 -2.3785
 1321SOL     OW 4271   0.670   4.790   1.834 -0.5581 -0.2901 -0.0156
 1321SOL    HW1 4272   0.669   4.736   1.913  0.8384  0.4214  0.5120
 1321SOL    HW2 4273   0.725   4.740   1.773 -0.4612 -0.1547 -0.0382
 1322SOL     OW 4274   0.533   3.356   0.774  0.2572 -0.0716  0.4018
 1322SOL    HW1 4275   0.502   3.267   0.791  2.6465 -0.9143  0.4814
 1322SOL    HW2 4276   0.486   3.410   0.837 -0.4960 -1.3977  0.9974
 1323SOL     OW 4277   0.579   4.858   0.826  0.5033  0.5262 -0.1419
 1323SOL    HW1 4278   0.530   4.801   0.886 -0.4619  0.6137 -0.8455
 1323SOL    HW2 4279   0.643   4.800   0.786  1.1885  0.4711  0.9946
 1324SOL     OW 4280   1.461   4.593   1.137 -0.3143 -0.1178 -0.0517
 1324SOL    HW1 4281   1.545   4.636   1.157  0.5856 -1.9378  0.1611
 1324SOL    HW2 4282   1.401   4.666   1.120  1.2423  1.2240  0.0191
 1325SOL     OW 4283   0.354   4.725   0.936 -0.1682 -0.0253 -0.6128
 1325SOL    HW1 4284   0.353   4.659   1.005  0.9746  0.3359 -0.2468
 1325SOL    HW2 4285   0.317   4.681   0.860 -0.4457 -0.7468 -0.0672
 1326SOL     OW 4286   1.145   3.997   1.422 -0.4057 -0.6125 -0.1806
 1326SOL    HW1 4287   1.121   3.991   1.514 -1.0509  1.5311 -0.1823
 1326SOL    HW2 4288   1.061   3.999   1.375 -0.1654  1.6018 -0.5632
 1327SOL     OW 4289   0.725   3.550   0.745  0.1816  0.0390  0.4030
 1327SOL    HW1 4290   0.800   3.535   0.688 -0.4200  1.3167 -0.7803
 1327SOL    HW2 4291   0.680   3.466   0.750  0.0521  0.0009 -1.3047
 1328SOL     OW 4292   1.196   5.100   0.524 -0.1368  0.6609 -0.8428
 1328SOL    HW1 4293   1.146   5.154   0.463 -1.1441 -0.1165 -0.7191
 1328SOL    HW2 4294   1.167   5.128   0.611  0.2205  0.7444 -0.7473
 1329SOL     OW 4295   0.923   3.527   0.358  0.0227  0.1330  0.9185
 1329SOL    HW1 4296   0.901   3.612   0.395 -0.2073  0.1483  0.7434
 1329SOL    HW2 4297   0.893   3.531   0.267  1.1540  0.3279  0.5341
 1330SOL     OW 4298   0.644   4.433   1.549 -0.2678 -0.3479  0.0858
 1330SOL    HW1 4299   0.618   4.345   1.522 -1.1606  0.3750 -1.5292
 1330SOL    HW2 4300   0.714   4.457   1.488  0.5642 -0.2649  1.0682
 1331SOL     OW 4301   2.197   3.832   1.316  0.6581  0.5197  0.4654
 1331SOL    HW1 4302   2.124   3.876   1.273 -0.0689  0.6908  1.8353
 1331SOL    HW2 4303   2.269   3.837   1.253 -0.3309  0.9042 -0.6443
 1332SOL     OW 4304   5.037   4.918   0.519  0.6652 -0.5429 -0.9671
 1332SOL    HW1 4305   5.127   4.918   0.553  0.5431  0.9907 -0.6150
 1332SOL    HW2 4306   5.009   5.009   0.526 -1.0045 -1.0600 -0.8567
 1333SOL     OW 4307   0.001   4.591   2.454 -0.0716 -0.3980  0.2680
 1333SOL    HW1 4308  -0.077   4.564   2.407  0.0423  1.0014 -0.7678
 1333SOL    HW2 4309   0.074   4.557   2.403  0.0821  2.1089 -1.2648
 1334SOL     OW 4310   5.041   3.983   2.652  0.8112  0.4578  0.1246
 1334SOL    HW1 4311   5.123   3.971   2.604  1.1951 -1.1695  1.1296
 1334SOL    HW2 4312   5.063   3.960   2.742 -0.7775 -0.1022  0.3915
 1335SOL     OW 4313   5.199   4.681   2.015 -0.5445  0.0133  0.1731
 1335SOL    HW1 4314   5.210   4.586   2.023 -0.4056  0.1791  2.2731
 1335SOL    HW2 4315   5.163   4.694   1.927  2.7493 -1.7083 -1.5714
 1336SOL     OW 4316   0.709   4.584   3.055  0.4700  0.1286 -0.0901
 1336SOL    HW1 4317   0.663   4.500   3.063  0.3682  0.1341 -0.5854
 1336SOL    HW2 4318   0.668   4.640   3.120 -0.0064  0.0350 -0.3062
 1337SOL     OW 4319   1.627   0.070   1.999 -0.7636  0.3667 -0.4948
 1337SOL    HW1 4320   1.650   0.161   1.980 -0.3397  0.5828  0.9868
 1337SOL    HW2 4321   1.533   0.064   1.983 -0.5418  0.6943 -1.9882
 1338SOL     OW 4322   0.510   4.854   2.807 -0.0937 -0.2274  0.0182
 1338SOL    HW1 4323   0.565   4.852   2.885 -1.0963  0.6956  0.7633
 1338SOL    HW2 4324   0.527   4.939   2.768 -0.1924 -0.3708 -0.3344
 1339SOL     OW 4325   1.736   4.191   2.446 -0.2466  0.5426 -0.0002
 1339SOL    HW1 4326   1.799   4.164   2.379 -1.4843 -0.5173 -0.7894
 1339SOL    HW2 4327   1.652   4.160   2.412 -1.0533  1.0680  1.4834
 1340SOL     OW 4328   0.321   4.579   2.563 -0.0165  0.3525  0.0383
 1340SOL    HW1 4329   0.296   4.625   2.643 -0.5558 -0.2433  0.2162
 1340SOL    HW2 4330   0.356   4.495   2.594 -0.0369  0.2077 -0.3324
 1341SOL     OW 4331   0.710   4.776   3.835 -0.0225  0.2209  0.0986
 1341SOL    HW1 4332   0.621   4.756   3.864 -0.4097  1.0231 -0.5060
 1341SOL    HW2 4333   0.728   4.713   3.766 -0.8218  1.2048 -1.0402
 1342SOL     OW 4334   0.911   4.712   2.352  0.3409  0.1174  0.6043
 1342SOL    HW1 4335   0.837   4.698   2.410  0.8491  1.2982  1.5504
 1342SOL    HW2 4336   0.946   4.624   2.337 -2.1085 -0.6060 -1.0412
 1343SOL     OW 4337   1.107   4.996   4.327  0.0550 -0.0986  0.1246
 1343SOL    HW1 4338   1.082   4.988   4.235  1.6063  1.4193 -0.4563
 1343SOL    HW2 4339   1.047   5.061   4.363 -0.0063 -0.0580 -0.0502
 1344SOL     OW 4340   0.461   5.136   2.610  0.1443 -0.0094 -0.0456
 1344SOL    HW1 4341   0.374   5.123   2.646  0.0551 -0.8240 -0.5512
 1344SOL    HW2 4342   0.472   5.232   2.608 -1.6341  0.1774 -2.0889
 1345SOL     OW 4343   5.197   3.904   3.202 -0.6221 -0.1088 -1.3970
 1345SOL    HW1 4344   5.211   3.809   3.204  1.5895  0.2074  0.9107
 1345SOL    HW2 4345   5.154   3.923   3.286 -0.2093  1.0215 -1.4345
 1346SOL     OW 4346   1.295   4.445   2.792 -0.3539 -0.1871 -0.1398
 1346SOL    HW1 4347   1.249   4.454   2.875  1.1760  1.4793  0.5761
 1346SOL    HW2 4348   1.352   4.369   2.804 -1.5066 -1.0831 -0.3406
 1347SOL     OW 4349   5.050   0.196   2.893  0.2540 -0.3196 -0.1307
 1347SOL    HW1 4350   5.097   0.117   2.866 -0.7443 -0.8578 -0.3408
 1347SOL    HW2 4351   5.116   0.252   2.934  1.0767 -1.0268 -0.5003
 1348SOL     OW 4352   0.604   4.522   1.804  0.1331 -0.6656 -0.1251
 1348SOL    HW1 4353   0.576   4.432   1.822  0.3444 -0.6804  0.1351
 1348SOL    HW2 4354   0.625   4.523   1.711 -0.5748 -0.6966 -0.2864
 1349SOL     OW 4355   1.706   4.228   2.701 -0.3657  0.0185 -0.2240
 1349SOL    HW1 4356   1.782   4.284   2.714 -1.6560  2.1127 -1.4363
 1349SOL    HW2 4357   1.689   4.232   2.607 -2.7525  0.6789  0.1933
 1350SOL     OW 4358   4.811   4.975   2.353  0.2479  0.4736 -0.0621
 1350SOL    HW1 4359   4.740   4.920   2.386  0.2802  0.7820  0.5126
 1350SOL    HW2 4360   4.769   5.032   2.289 -0.0613  0.7824  0.4117
 1351SOL     OW 4361   1.803   4.528   2.134 -0.1467  0.7727  0.3365
 1351SOL    HW1 4362   1.871   4.460   2.131  0.0363  0.9081  1.3989
 1351SOL    HW2 4363   1.803   4.558   2.224 -0.7759  1.6464  0.0481
 1352SOL     OW 4364   2.118   4.632   2.501 -0.4979  0.5088 -0.1429
 1352SOL    HW1 4365   2.147   4.689   2.431 -0.7346  1.1016  0.2417
 1352SOL    HW2 4366   2.088   4.691   2.570 -1.0601 -0.0761  0.1212
 1353SOL     OW 4367   0.409   4.585   3.608  0.1482  0.2960 -0.1954
 1353SOL    HW1 4368   0.353   4.544   3.674  1.9275 -0.6590  0.7497
 1353SOL    HW2 4369   0.399   4.530   3.531  1.4095 -1.0949  0.6245
 1354SOL     OW 4370   0.710   0.229   2.670  0.1278 -0.0547  0.4572
 1354SOL    HW1 4371   0.733   0.138   2.654 -0.9991 -0.0539 -1.2420
 1354SOL    HW2 4372   0.655   0.226   2.749 -0.8531 -0.9778 -0.2569
 1355SOL     OW 4373   0.695   3.677   2.315 -0.6657 -0.8273 -0.2672
 1355SOL    HW1 4374   0.674   3.677   2.408 -0.1293 -1.2246 -0.1461
 1355SOL    HW2 4375   0.639   3.745   2.278  0.4703  0.6248  0.6502
 1356SOL     OW 4376   4.643   3.957   2.949  0.2652 -0.2101 -0.6713
 1356SOL    HW1 4377   4.665   3.896   2.879  1.5365  1.0369 -1.4002
 1356SOL    HW2 4378   4.683   4.040   2.922  0.2523  0.4537  1.2317
 1357SOL     OW 4379   1.543   4.682   2.302 -0.1285 -0.1848  0.3845
 1357SOL    HW1 4380   1.624   4.636   2.323 -0.5690 -1.2453 -0.1557
 1357SOL    HW2 4381   1.557   4.772   2.332  2.0042  0.1611 -1.5608
 1358SOL     OW 4382   0.160   4.090   3.738  0.6757 -0.1199 -0.5240
 1358SOL    HW1 4383   0.099   4.030   3.695 -1.2485  1.0717  0.4254
 1358SOL    HW2 4384   0.161   4.061   3.830  0.3759  0.7617 -0.2337
 1359SOL     OW 4385   1.168   0.049   3.086  0.5680  0.4480  0.1213
 1359SOL    HW1 4386   1.188  -0.027   3.031 -2.9067  0.2438 -0.9645
 1359SOL    HW2 4387   1.176   0.015   3.176 -0.9389 -1.2338 -0.3470
 1360SOL     OW 4388   5.103   4.452   2.248 -0.3790  0.4098 -0.1886
 1360SOL    HW1 4389   5.130   4.374   2.199  0.6813  1.4345 -1.2746
 1360SOL    HW2 4390   5.023   4.482   2.204 -0.5888  0.1423  0.0092
 1361SOL     OW 4391   1.566   3.457   2.876 -0.2537  0.4947  0.2545
 1361SOL    HW1 4392   1.655   3.429   2.858  0.1949  2.1409 -0.2117
 1361SOL    HW2 4393   1.573   3.507   2.958 -0.3297  2.5650 -0.9682
 1362SOL     OW 4394   0.239   4.128   2.940  0.5481  0.6692 -0.2791
 1362SOL    HW1 4395   0.254   4.104   3.031  2.4992  2.4281 -0.1135
 1362SOL    HW2 4396   0.159   4.180   2.941  0.5223  0.6168  0.4107
 1363SOL     OW 4397   0.733   3.928   3.353 -0.3632 -0.3679 -0.1411
 1363SOL    HW1 4398   0.662   3.878   3.314 -1.5392 -0.3141  1.8768
 1363SOL    HW2 4399   0.731   3.906   3.446  2.7319 -0.9364 -0.1452
 1364SOL     OW 4400   0.928   3.755   3.260 -0.7405 -0.1061  0.3413
 1364SOL    HW1 4401   0.878   3.812   3.318 -0.4057  2.4676 -1.7962
 1364SOL    HW2 4402   0.862   3.698   3.220 -1.2832 -0.1872  1.3271
 1365SOL     OW 4403   1.157   4.114   2.703 -0.2154 -0.1904  0.0966
 1365SOL    HW1 4404   1.078   4.091   2.752  0.0663 -0.5191  0.4011
 1365SOL    HW2 4405   1.219   4.043   2.723  0.7416  0.9358  1.2100
 1366SOL     OW 4406   0.829   4.363   2.478 -0.2512  0.2669  0.0618
 1366SOL    HW1 4407   0.771   4.374   2.553 -0.9944 -1.5234 -0.2317
 1366SOL    HW2 4408   0.917   4.362   2.516 -0.5506  0.5595  0.7758
 1367SOL     OW 4409   4.630   4.608   3.207  0.1215 -0.0595  0.6550
 1367SOL    HW1 4410   4.626   4.629   3.301 -0.2440 -1.6620  1.0180
 1367SOL    HW2 4411   4.565   4.538   3.196  0.4813 -0.1840 -0.7116
 1368SOL     OW 4412   0.617   4.393   2.089  0.1880 -0.3239  0.1287
 1368SOL    HW1 4413   0.588   4.443   2.165 -0.5820  3.2875 -2.4324
 1368SOL    HW2 4414   0.687   4.445   2.051 -0.4600 -1.2917 -2.5175
 1369SOL     OW 4415   2.076   4.532   4.087 -0.5147 -0.3551 -0.3721
 1369SOL    HW1 4416   2.115   4.451   4.121 -1.3952 -0.2844  0.8534
 1369SOL    HW2 4417   2.018   4.503   4.016 -0.8701 -0.8086  0.1012
 1370SOL     OW 4418   1.531   0.032   2.272 -0.1059 -0.0369 -0.3285
 1370SOL    HW1 4419   1.438   0.023   2.251  0.1238 -2.9952 -0.3669
 1370SOL    HW2 4420   1.568   0.074   2.195 -1.0239 -1.1930 -1.4449
 1371SOL     OW 4421   0.033   4.529   2.728 -0.4079  0.2565  0.1688
 1371SOL    HW1 4422   0.010   4.550   2.637 -0.1065  0.9835  0.2557
 1371SOL    HW2 4423   0.104   4.590   2.749  2.1232 -2.3619 -0.3285
 1372SOL     OW 4424   1.377   4.917   2.676 -0.1652 -0.1312  0.5315
 1372SOL    HW1 4425   1.458   4.934   2.725 -0.3523  0.4169  0.6595
 1372SOL    HW2 4426   1.406   4.868   2.599  0.2690 -0.0815  0.6589
 1373SOL     OW 4427   0.132   0.016   1.803 -0.4561 -0.0154 -0.1115
 1373SOL    HW1 4428   0.206  -0.041   1.823  0.2249  0.7257 -0.5037
 1373SOL    HW2 4429   0.062  -0.044   1.775  0.4790 -0.6152 -1.1890
 1374SOL     OW 4430   1.300   4.827   3.164 -0.0297 -0.1356  0.6506
 1374SOL    HW1 4431   1.299   4.840   3.069 -0.0687 -0.1360  0.6515
 1374SOL    HW2 4432   1.318   4.734   3.176  2.2050  0.2714  0.6590
 1375SOL     OW 4433   0.439   4.433   3.368  0.3013 -0.1733 -0.0147
 1375SOL    HW1 4434   0.484   4.369   3.423  0.1748 -0.2047  0.0515
 1375SOL    HW2 4435   0.427   4.388   3.284 -0.0273 -0.3335  0.1165
 1376SOL     OW 4436   1.636   0.298   1.896 -0.0223  0.0396  0.5133
 1376SOL    HW1 4437   1.563   0.357   1.916 -0.4406 -0.5021  0.6176
 1376SOL    HW2 4438   1.623   0.274   1.805  0.4202  0.4840  0.3333
 1377SOL     OW 4439   1.524   4.211   2.041 -0.2145 -0.4784  0.6386
 1377SOL    HW1 4440   1.537   4.147   2.111 -0.9625 -2.5058 -1.0274
 1377SOL    HW2 4441   1.500   4.292   2.087  1.7602 -1.0833  2.8427
 1378SOL     OW 4442   0.154   4.352   2.376 -0.2267  0.1237 -0.3857
 1378SOL    HW1 4443   0.231   4.406   2.391  0.1209 -0.2236 -0.9045
 1378SOL    HW2 4444   0.146   4.348   2.281 -0.3361 -0.6122 -0.3476
 1379SOL     OW 4445   1.477   4.229   2.842 -0.1116 -0.3584  0.5770
 1379SOL    HW1 4446   1.556   4.256   2.795 -1.3059  0.4181 -0.9930
 1379SOL    HW2 4447   1.471   4.135   2.827  0.0134 -0.2673 -0.0642
 1380SOL     OW 4448   0.450   4.290   1.907 -0.0112 -0.6254 -0.2286
 1380SOL    HW1 4449   0.388   4.217   1.913 -0.0355 -0.6792 -1.1242
 1380SOL    HW2 4450   0.518   4.269   1.971  0.5535 -1.9933 -1.2475
 1381SOL     OW 4451   0.616   3.657   3.270 -0.3729 -0.9998  0.5335
 1381SOL    HW1 4452   0.617   3.611   3.354 -0.3043 -0.7650  0.6612
 1381SOL    HW2 4453   0.662   3.599   3.210 -0.8847 -1.4119  0.5314
 1382SOL     OW 4454   1.620   4.419   2.949  0.6921  0.3612  0.5364
 1382SOL    HW1 4455   1.550   4.355   2.939  1.8760 -0.8702 -0.0993
 1382SOL    HW2 4456   1.697   4.366   2.973  1.8001  1.4666 -0.4893
 1383SOL     OW 4457   0.738   3.972   2.570  0.2130 -0.4478 -0.2448
 1383SOL    HW1 4458   0.658   3.985   2.520  0.3526  1.1724 -0.0977
 1383SOL    HW2 4459   0.715   4.001   2.659  0.3894 -1.8773  0.2717
 1384SOL     OW 4460   0.145   3.662   2.414  0.5765 -0.2498 -0.6631
 1384SOL    HW1 4461   0.084   3.590   2.436  1.2925 -0.4168  0.8533
 1384SOL    HW2 4462   0.188   3.633   2.334 -0.2027 -0.8512 -0.8741
 1385SOL     OW 4463   1.352   5.089   2.015 -0.2109  0.3025  0.1098
 1385SOL    HW1 4464   1.271   5.092   2.065 -0.5239 -0.9859 -0.3072
 1385SOL    HW2 4465   1.397   5.011   2.046  0.6652  0.7791  0.0329
 1386SOL     OW 4466   0.061   4.025   2.099 -0.4850  0.6074 -0.3591
 1386SOL    HW1 4467  -0.030   4.034   2.071 -0.5600  0.2931 -0.2208
 1386SOL    HW2 4468   0.079   3.931   2.093  0.4492  0.8860 -2.3111
 1387SOL     OW 4469   1.431   4.088   2.269  0.2604 -0.0239 -0.3962
 1387SOL    HW1 4470   1.416   4.130   2.354  0.7000 -1.8132  0.5886
 1387SOL    HW2 4471   1.347   4.046   2.248  0.5676 -0.7566 -0.1715
 1388SOL     OW 4472   0.712   3.869   3.622  0.7794 -0.2797  0.3163
 1388SOL    HW1 4473   0.637   3.870   3.682 -0.7168  0.9523 -1.4903
 1388SOL    HW2 4474   0.784   3.904   3.673  0.3042 -2.0824  2.2990
 1389SOL     OW 4475   1.606   0.239   2.488  0.5428 -0.1236 -0.7714
 1389SOL    HW1 4476   1.604   0.334   2.499 -1.4781 -0.3100  0.7356
 1389SOL    HW2 4477   1.523   0.218   2.446  0.5746 -1.3020 -0.2681
 1390SOL     OW 4478   0.541   4.753   2.118  0.0929 -0.4156 -0.0813
 1390SOL    HW1 4479   0.615   4.807   2.146 -0.2058 -1.2284  2.3108
 1390SOL    HW2 4480   0.464   4.800   2.149 -0.4030  0.1309 -2.0637
 1391SOL     OW 4481   1.843   4.709   1.756 -0.1131 -0.4225 -0.3809
 1391SOL    HW1 4482   1.761   4.661   1.762  0.0939 -0.6751  0.5800
 1391SOL    HW2 4483   1.825   4.781   1.695 -1.0036 -0.5563 -0.2828
 1392SOL     OW 4484   4.732   4.196   3.081  0.0350  0.3820  0.0413
 1392SOL    HW1 4485   4.642   4.170   3.101  0.0112  0.4889  0.0705
 1392SOL    HW2 4486   4.730   4.224   2.990 -0.3686  2.2355  0.5950
 1393SOL     OW 4487   5.216   4.271   2.758  0.0585 -0.2395 -0.8702
 1393SOL    HW1 4488   5.268   4.230   2.689  0.0636  0.9143 -1.5565
 1393SOL    HW2 4489   5.250   4.360   2.763  0.9621 -0.6759  1.5336
 1394SOL     OW 4490   0.492   4.061   2.446  0.0034  0.7479 -0.2174
 1394SOL    HW1 4491   0.514   4.153   2.435 -1.7581  1.2915  0.6121
 1394SOL    HW2 4492   0.426   4.060   2.516 -0.7741 -1.0375 -0.9386
 1395SOL     OW 4493   0.759   3.391   2.196  0.1344  0.0992 -0.4843
 1395SOL    HW1 4494   0.752   3.483   2.169 -0.9333 -0.2954 -1.6391
 1395SOL    HW2 4495   0.669   3.366   2.219  0.6294 -0.3041  1.0205
 1396SOL     OW 4496   0.959   0.078   3.410 -0.5974 -0.9439  0.5702
 1396SOL    HW1 4497   1.011   0.017   3.357  1.3219  1.0439  0.0830
 1396SOL    HW2 4498   0.960   0.040   3.498  1.8279 -0.8843  0.5984
 1397SOL     OW 4499   0.551   4.570   2.745  0.1091  0.2872  0.3175
 1397SOL    HW1 4500   0.504   4.654   2.739 -1.3534 -0.3289  2.4013
 1397SOL    HW2 4501   0.537   4.542   2.835  1.8417 -1.4953  0.0516
 1398SOL     OW 4502   2.228   4.311   1.932 -0.1875 -0.3156 -0.6826
 1398SOL    HW1 4503   2.133   4.323   1.927 -0.0372  1.9693  1.2640
 1398SOL    HW2 4504   2.265   4.383   1.881  0.5356 -0.9854 -1.1345
 1399SOL     OW 4505   1.654   4.939   2.349 -0.0719 -0.3983  0.0875
 1399SOL    HW1 4506   1.587   5.007   2.350  0.1126 -0.1996 -0.6910
 1399SOL    HW2 4507   1.725   4.975   2.296  0.6147 -0.6472  0.8207
 1400SOL     OW 4508   1.883   4.041   2.241 -0.4074  0.0479  0.3330
 1400SOL    HW1 4509   1.894   4.050   2.146  0.9358  1.1034  0.5747
 1400SOL    HW2 4510   1.859   3.950   2.254 -2.7282  0.3990 -1.2025
 1401SOL     OW 4511   0.172   3.784   2.001  0.3513  0.2736 -0.0355
 1401SOL    HW1 4512   0.154   3.704   2.050 -0.8687  0.1528 -0.6475
 1401SOL    HW2 4513   0.198   3.753   1.914 -0.9652  0.5291 -0.5430
 1402SOL     OW 4514   1.219   5.041   3.566  1.0746  0.5971  0.3310
 1402SOL    HW1 4515   1.266   4.963   3.537  1.3200  0.9430 -0.2166
 1402SOL    HW2 4516   1.259   5.063   3.651 -0.3835 -1.0457  1.4612
 1403SOL     OW 4517   0.262   0.294   2.544  0.5369 -0.0708 -0.3406
 1403SOL    HW1 4518   0.241   0.216   2.595  0.7555 -0.7134 -1.2224
 1403SOL    HW2 4519   0.287   0.360   2.610  0.7044 -0.8524  0.3814
 1404SOL     OW 4520   1.110   5.003   3.305 -0.3167  0.0011  0.1079
 1404SOL    HW1 4521   1.151   5.004   3.391  1.8698  2.6301 -0.8799
 1404SOL    HW2 4522   1.174   4.961   3.248 -1.3122 -0.7878 -0.4426
 1405SOL     OW 4523   1.328   4.836   3.445 -0.1080  0.1476 -0.0666
 1405SOL    HW1 4524   1.320   4.740   3.445 -0.2112  0.1519  1.0977
 1405SOL    HW2 4525   1.343   4.858   3.353  1.0653 -1.0803 -0.1952
 1406SOL     OW 4526   1.401   3.292   3.082 -0.3055  0.4741  0.2156
 1406SOL    HW1 4527   1.365   3.285   2.994 -1.7994  1.8938  0.7041
 1406SOL    HW2 4528   1.364   3.217   3.129 -1.2881  0.9722  0.2469
 1407SOL     OW 4529   0.638   4.253   3.778 -0.1893  0.2768  0.6887
 1407SOL    HW1 4530   0.655   4.285   3.689 -0.3676  0.2491  0.6445
 1407SOL    HW2 4531   0.549   4.218   3.774  0.4646 -1.4171  0.3946
 1408SOL     OW 4532   0.966   4.217   2.077  0.6594 -0.1771  0.2467
 1408SOL    HW1 4533   0.904   4.162   2.126 -0.0396 -0.1020 -0.5182
 1408SOL    HW2 4534   0.915   4.294   2.053  1.0185 -0.1631 -0.4856
 1409SOL     OW 4535   0.201   4.396   3.162  0.3240 -0.4626  0.0100
 1409SOL    HW1 4536   0.178   4.404   3.255  0.7070  0.4357  0.0402
 1409SOL    HW2 4537   0.118   4.382   3.117  0.0831 -0.4303  0.4402
 1410SOL     OW 4538   1.089   4.390   2.617 -0.3640  0.2145  0.1205
 1410SOL    HW1 4539   1.164   4.429   2.661  0.4689 -0.2834 -0.8337
 1410SOL    HW2 4540   1.081   4.303   2.656  0.5179 -0.3156 -0.8373
 1411SOL     OW 4541   0.632   5.043   3.445  0.0290 -0.0929 -0.4844
 1411SOL    HW1 4542   0.561   5.021   3.505 -0.0341 -0.2383 -0.6136
 1411SOL    HW2 4543   0.692   4.969   3.451  0.6588  0.4585  0.3618
 1412SOL     OW 4544   0.139   4.839   2.468 -0.1830 -0.3817 -1.0206
 1412SOL    HW1 4545   0.149   4.859   2.561  1.5572 -0.0590 -1.2617
 1412SOL    HW2 4546   0.073   4.769   2.466 -1.5440  0.8315  0.3039
 1413SOL     OW 4547   0.741   3.508   3.082  0.8228  0.9481  0.2188
 1413SOL    HW1 4548   0.829   3.491   3.116  0.3456 -1.2778  0.4515
 1413SOL    HW2 4549   0.701   3.421   3.076 -0.6531  1.7247 -1.8215
 1414SOL     OW 4550   1.191   4.717   2.266  0.1346 -0.1813  1.0142
 1414SOL    HW1 4551   1.207   4.653   2.335 -0.5486 -1.5407 -0.0646
 1414SOL    HW2 4552   1.098   4.740   2.276  0.2823  0.3682  1.1571
 1415SOL     OW 4553   0.844   4.405   3.528 -0.1755  0.0275  0.4921
 1415SOL    HW1 4554   0.753   4.376   3.518 -0.0906 -0.7846  1.9219
 1415SOL    HW2 4555   0.838   4.501   3.533 -1.0570 -0.0648  1.4674
 1416SOL     OW 4556   1.103   4.411   3.631  0.0679 -0.4856 -0.3999
 1416SOL    HW1 4557   1.132   4.378   3.716 -0.1621  1.0410  0.2801
 1416SOL    HW2 4558   1.008   4.394   3.630  0.2355 -1.4140 -0.7716
 1417SOL     OW 4559   1.130   3.534   3.445  0.2390  0.9361 -0.5686
 1417SOL    HW1 4560   1.215   3.493   3.429 -0.0534  0.1616 -0.1700
 1417SOL    HW2 4561   1.151   3.620   3.481  0.8560 -0.2476  2.0049
 1418SOL     OW 4562   5.255   3.943   3.575 -0.4217 -0.6471 -0.0516
 1418SOL    HW1 4563   5.234   3.849   3.576  0.1636 -0.7851 -0.7410
 1418SOL    HW2 4564   5.187   3.981   3.520  0.8322 -1.0370 -1.9253
 1419SOL     OW 4565   0.698   4.040   2.839 -0.2952 -0.0488 -0.4380
 1419SOL    HW1 4566   0.620   4.026   2.892  0.8447 -1.8304  0.8122
 1419SOL    HW2 4567   0.733   4.124   2.868  0.1312 -0.8510  1.4223
 1420SOL     OW 4568   0.784   4.293   2.944 -0.0665 -0.1331  0.1047
 1420SOL    HW1 4569   0.689   4.306   2.939 -0.2721 -1.2304  1.0406
 1420SOL    HW2 4570   0.820   4.381   2.932 -1.1778  0.2165 -0.8042
 1421SOL     OW 4571   1.021   4.460   2.265 -1.4096 -0.3274  0.4857
 1421SOL    HW1 4572   1.113   4.434   2.277 -0.7389  1.7901  0.2350
 1421SOL    HW2 4573   0.981   4.386   2.219  0.4151 -0.8689 -0.3055
 1422SOL     OW 4574   0.117   3.718   2.742  0.2286 -0.7271  0.1672
 1422SOL    HW1 4575   0.201   3.723   2.696  0.5350 -1.2267  0.6737
 1422SOL    HW2 4576   0.140   3.715   2.835 -0.4406  1.8130  0.4660
 1423SOL     OW 4577   0.585   4.679   3.291 -0.0409 -0.0014 -0.4932
 1423SOL    HW1 4578   0.547   4.602   3.334 -0.3127  0.9787  1.0377
 1423SOL    HW2 4579   0.509   4.733   3.269  0.0969 -0.4374 -2.1618
 1424SOL     OW 4580   0.903   3.814   2.962  0.1254  0.1350  0.4870
 1424SOL    HW1 4581   0.963   3.778   3.028  0.5498  0.7585  0.4475
 1424SOL    HW2 4582   0.927   3.907   2.956 -0.5625  0.2943  0.1595
 1425SOL     OW 4583   1.939   4.347   3.716  0.3445  0.0644  0.0920
 1425SOL    HW1 4584   1.903   4.340   3.804 -0.4424 -2.0138 -0.3599
 1425SOL    HW2 4585   2.030   4.320   3.725 -0.0180 -1.1978  0.1125
 1426SOL     OW 4586   0.332   3.803   2.592 -0.1688  0.8721 -0.0126
 1426SOL    HW1 4587   0.322   3.898   2.601 -0.8280  0.8946 -0.8454
 1426SOL    HW2 4588   0.253   3.776   2.545  0.9652  0.1921 -1.5571
 1427SOL     OW 4589   1.261   4.421   2.369 -0.1269 -0.2259 -0.2979
 1427SOL    HW1 4590   1.196   4.388   2.432 -0.1303  1.7643  0.7985
 1427SOL    HW2 4591   1.333   4.358   2.375 -0.8189 -0.9792  0.4783
 1428SOL     OW 4592   0.978   3.863   2.489  0.3415 -0.0512  0.7062
 1428SOL    HW1 4593   1.018   3.840   2.573 -1.1680 -0.9994  1.1859
 1428SOL    HW2 4594   0.888   3.886   2.511 -0.1197 -0.4934 -0.6793
 1429SOL     OW 4595   1.699   4.970   3.542  0.3025 -0.2377  0.1520
 1429SOL    HW1 4596   1.620   4.937   3.585 -0.8024  0.1014 -1.5630
 1429SOL    HW2 4597   1.666   5.028   3.473  1.9659 -1.5537 -1.8186
 1430SOL     OW 4598   0.456   4.893   3.642  0.2484  0.4988  0.0990
 1430SOL    HW1 4599   0.433   4.801   3.631 -2.6761  1.1509  0.3094
 1430SOL    HW2 4600   0.501   4.896   3.727  1.5426 -0.8944 -0.5003
 1431SOL     OW 4601   1.178   3.926   2.282  0.2199  0.2303  0.3786
 1431SOL    HW1 4602   1.176   3.861   2.212 -1.6393  0.9309 -0.2587
 1431SOL    HW2 4603   1.104   3.904   2.338  1.9087 -0.5507  2.3714
 1432SOL     OW 4604   1.429   4.991   1.771 -0.0540 -0.6703  0.7277
 1432SOL    HW1 4605   1.385   5.031   1.846 -1.0310 -0.1190 -0.1217
 1432SOL    HW2 4606   1.419   4.897   1.785 -3.7591 -0.5683 -0.7126
 1433SOL     OW 4607   0.573   4.543   2.293 -0.1487 -0.1232 -0.8842
 1433SOL    HW1 4608   0.613   4.586   2.368 -0.4215 -0.0715 -0.7696
 1433SOL    HW2 4609   0.552   4.615   2.233  0.2284 -0.1792 -1.0864
 1434SOL     OW 4610   0.539   3.610   2.604 -0.7084  0.4637  0.0664
 1434SOL    HW1 4611   0.453   3.651   2.591  0.3467  2.9297  0.8102
 1434SOL    HW2 4612   0.587   3.670   2.660  2.1202 -0.0508 -1.6814
 1435SOL     OW 4613   0.886   4.071   3.735  0.7241  0.4861  0.4687
 1435SOL    HW1 4614   0.819   4.139   3.741 -0.1828 -0.4075  0.6424
 1435SOL    HW2 4615   0.945   4.090   3.808  0.2256  0.8244  0.7967
 1436SOL     OW 4616   1.190   4.440   3.045  0.2286  0.2231 -0.0463
 1436SOL    HW1 4617   1.272   4.467   3.086  0.3962  1.2809 -1.0573
 1436SOL    HW2 4618   1.122   4.474   3.103  0.4923 -0.1815  0.5056
 1437SOL     OW 4619   5.152   0.217   2.149 -0.8071  0.7170  0.7413
 1437SOL    HW1 4620   5.194   0.277   2.211  0.3283  0.0900  0.6050
 1437SOL    HW2 4621   5.151   0.264   2.066 -1.3214  1.1373  0.9871
 1438SOL     OW 4622   1.166   3.799   3.135 -0.0734 -0.9440 -0.0755
 1438SOL    HW1 4623   1.233   3.792   3.203 -1.6657  1.7579  1.8479
 1438SOL    HW2 4624   1.083   3.787   3.181 -1.1957  0.9413 -1.5190
 1439SOL     OW 4625   4.861   4.552   2.100 -0.2691  0.1552  0.1569
 1439SOL    HW1 4626   4.782   4.588   2.142  0.5092  1.3596  0.6177
 1439SOL    HW2 4627   4.878   4.610   2.026 -0.5716 -0.8894 -0.7429
 1440SOL     OW 4628   5.065   4.079   3.415  0.0977  0.2206  0.2710
 1440SOL    HW1 4629   5.050   4.160   3.463 -0.8517  1.1676 -1.5858
 1440SOL    HW2 4630   5.055   4.103   3.323  2.4041 -1.4493 -0.4592
 1441SOL     OW 4631   1.382   4.573   3.228 -0.0505  0.5217 -0.5475
 1441SOL    HW1 4632   1.347   4.567   3.316 -0.6214  0.1962 -0.7949
 1441SOL    HW2 4633   1.468   4.530   3.234 -0.8179 -1.0551 -0.5319
 1442SOL     OW 4634   1.171   3.964   1.934  0.4762 -0.2356  0.1208
 1442SOL    HW1 4635   1.146   3.886   1.985  0.3250 -1.3019 -1.5285
 1442SOL    HW2 4636   1.182   4.033   1.999  1.3522 -1.8211  1.7075
 1443SOL     OW 4637   0.983   4.104   2.946  0.0577 -0.7149  0.2139
 1443SOL    HW1 4638   0.919   4.170   2.918 -0.9544 -1.4317  0.7986
 1443SOL    HW2 4639   1.038   4.150   3.009 -1.7607 -0.9048  1.9769
 1444SOL     OW 4640   5.163   3.645   3.278 -0.2778 -0.4888 -0.1759
 1444SOL    HW1 4641   5.172   3.570   3.218 -0.0646  1.2977 -2.4486
 1444SOL    HW2 4642   5.070   3.648   3.299 -0.1602 -1.8864  0.5908
 1445SOL     OW 4643   5.231   4.424   1.907 -0.5204  0.6902  0.4304
 1445SOL    HW1 4644   5.292   4.454   1.839 -0.5008  0.8960  0.5394
 1445SOL    HW2 4645   5.157   4.388   1.858 -1.0609  1.9547  0.2907
 1446SOL     OW 4646   0.935   5.069   3.647 -0.2581 -0.3999 -0.4792
 1446SOL    HW1 4647   1.023   5.034   3.632 -0.3720 -1.2565  0.7721
 1446SOL    HW2 4648   0.877   4.993   3.635 -0.6766 -0.2164  0.3534
 1447SOL     OW 4649   0.656   4.895   3.038  0.0950  0.4564 -0.3309
 1447SOL    HW1 4650   0.646   4.989   3.027  2.0063  0.7555  0.4159
 1447SOL    HW2 4651   0.716   4.885   3.111  0.2584 -1.3439 -0.6841
 1448SOL     OW 4652   1.491   4.452   2.609  0.0645  0.1876 -0.0208
 1448SOL    HW1 4653   1.420   4.474   2.671 -0.0310 -1.2926  0.4119
 1448SOL    HW2 4654   1.547   4.530   2.610 -0.9499  0.9417  0.4869
 1449SOL     OW 4655   0.161   4.698   3.410 -0.1175  0.4749 -0.0914
 1449SOL    HW1 4656   0.200   4.744   3.336  0.2357  0.6521  0.2068
 1449SOL    HW2 4657   0.098   4.761   3.446 -0.8363  0.1204 -0.6908
 1450SOL     OW 4658   1.976   4.098   1.945 -0.2172  0.2698 -0.8924
 1450SOL    HW1 4659   1.914   4.167   1.922 -0.7707 -0.7013 -2.4305
 1450SOL    HW2 4660   2.020   4.078   1.862  0.7914 -0.3710 -0.2024
 1451SOL     OW 4661   1.213   4.963   2.901 -0.1849 -0.2858 -0.2899
 1451SOL    HW1 4662   1.126   4.965   2.862  0.5379  0.1215 -1.9122
 1451SOL    HW2 4663   1.273   4.948   2.828  1.3105  1.9102  0.4167
 1452SOL     OW 4664   0.672   4.618   3.582 -0.3572  0.5516 -0.3126
 1452SOL    HW1 4665   0.684   4.671   3.504 -1.9666  1.1243 -0.1904
 1452SOL    HW2 4666   0.577   4.616   3.596 -0.0666  0.8345  1.8743
 1453SOL     OW 4667   1.874   4.019   2.804  0.0034 -0.1501  0.1887
 1453SOL    HW1 4668   1.808   4.085   2.786  0.0714 -0.3466 -0.8293
 1453SOL    HW2 4669   1.845   3.942   2.755  0.6879 -0.4068  0.1723
 1454SOL     OW 4670   0.111   4.140   2.530  0.3181 -0.3937 -0.0341
 1454SOL    HW1 4671   0.111   4.074   2.460 -1.1322  0.7948 -1.1906
 1454SOL    HW2 4672   0.131   4.222   2.485 -0.5241  0.3633  0.9620
 1455SOL     OW 4673   1.182   0.230   2.037  0.5770 -0.2574  0.4208
 1455SOL    HW1 4674   1.151   0.313   2.072 -1.4791 -0.4184 -0.9694
 1455SOL    HW2 4675   1.222   0.186   2.112 -2.0154  0.2206  2.1309
 1456SOL     OW 4676   0.533   4.377   2.978  0.0009 -0.1081  0.2591
 1456SOL    HW1 4677   0.444   4.407   2.965 -0.0679  0.0043  0.9569
 1456SOL    HW2 4678   0.530   4.327   3.060  0.7477  0.6114  0.7399
 1457SOL     OW 4679   1.045   4.689   2.689 -0.3653  0.6758  1.0642
 1457SOL    HW1 4680   1.008   4.698   2.777 -3.5911  1.6243 -0.2965
 1457SOL    HW2 4681   1.034   4.597   2.668  0.5404  0.4175  1.6861
 1458SOL     OW 4682   0.790   0.092   3.827 -0.3022  0.5905 -0.5839
 1458SOL    HW1 4683   0.790   0.183   3.798  2.8429  1.1932  1.1597
 1458SOL    HW2 4684   0.860   0.050   3.777 -0.5619 -0.4595 -0.0876
 1459SOL     OW 4685   1.853   0.136   3.548  0.1881 -0.1843  0.2921
 1459SOL    HW1 4686   1.879   0.097   3.631  0.4683  0.2148  0.3927
 1459SOL    HW2 4687   1.935   0.150   3.501  0.1588  0.8891  0.5279
 1460SOL     OW 4688   0.381   4.759   2.367 -0.0133 -0.1035  0.3528
 1460SOL    HW1 4689   0.407   4.690   2.428  1.1775  1.0890  1.2246
 1460SOL    HW2 4690   0.288   4.773   2.386  0.1419 -0.3312  1.3264
 1461SOL     OW 4691   1.018   3.724   2.731 -0.0302 -0.1721 -0.2134
 1461SOL    HW1 4692   1.066   3.674   2.796  0.2533  1.1015  0.5737
 1461SOL    HW2 4693   0.942   3.758   2.778  0.5016  1.2808 -0.3648
 1462SOL     OW 4694   1.731   4.206   3.622  0.1433  0.1875  0.9802
 1462SOL    HW1 4695   1.731   4.155   3.541 -2.0963 -0.1856  1.1954
 1462SOL    HW2 4696   1.823   4.232   3.633  0.7701 -1.1337 -0.7912
 1463SOL     OW 4697   0.427   4.790   3.914 -0.3649  0.1461  0.5860
 1463SOL    HW1 4698   0.343   4.769   3.875 -0.8148  0.5493  1.3209
 1463SOL    HW2 4699   0.408   4.861   3.976  0.2884 -0.5843  1.6550
 1464SOL     OW 4700   0.801   4.186   3.312 -0.1363 -0.3710 -0.2993
 1464SOL    HW1 4701   0.868   4.213   3.375 -1.9604  0.2149  1.4453
 1464SOL    HW2 4702   0.794   4.092   3.323 -1.1866 -0.1360  1.1483
 1465SOL     OW 4703   0.304   4.048   1.911 -0.1362 -0.2240 -0.0328
 1465SOL    HW1 4704   0.210   4.029   1.918  0.0785 -1.2032  0.2253
 1465SOL    HW2 4705   0.346   3.963   1.921  0.7834  0.2140 -0.1828
 1466SOL     OW 4706   0.859   5.012   3.195 -0.0870  0.1306  0.5821
 1466SOL    HW1 4707   0.865   5.051   3.108 -0.8500 -0.0519  0.4459
 1466SOL    HW2 4708   0.950   4.996   3.220  0.1579  0.6030  0.0111
 1467SOL     OW 4709   5.068   4.830   2.331 -0.4622  0.2977 -0.6966
 1467SOL    HW1 4710   4.993   4.885   2.308  0.4493  0.5197 -3.2859
 1467SOL    HW2 4711   5.099   4.795   2.248  0.9601 -1.5675  0.5804
 1468SOL     OW 4712   0.522   4.232   3.185 -0.0147  0.0703  0.3780
 1468SOL    HW1 4713   0.457   4.163   3.172  1.0400 -0.7767 -0.4774
 1468SOL    HW2 4714   0.586   4.195   3.246 -1.1849  1.4979  2.5238
 1469SOL     OW 4715   0.612   4.262   3.511 -0.3481 -0.0313  0.0169
 1469SOL    HW1 4716   0.673   4.220   3.451 -0.2678  0.9554 -0.5872
 1469SOL    HW2 4717   0.532   4.209   3.503  0.7529 -2.0424  1.6872
 1470SOL     OW 4718   1.030   4.677   3.431  0.1022  0.3100 -0.0295
 1470SOL    HW1 4719   1.002   4.649   3.344 -1.0758  1.6679 -0.0944
 1470SOL    HW2 4720   1.123   4.656   3.434 -0.4251 -2.3576 -0.5708
 1471SOL     OW 4721   0.888   4.729   2.909 -0.0001 -0.5026  0.5126
 1471SOL    HW1 4722   0.848   4.805   2.951  1.0552 -0.8378  2.1662
 1471SOL    HW2 4723   0.842   4.654   2.947 -2.7150 -0.6723 -2.8820
 1472SOL     OW 4724   1.452   4.464   2.136  0.0239  0.1228  0.0404
 1472SOL    HW1 4725   1.361   4.483   2.159  0.6224  2.4410  0.6504
 1472SOL    HW2 4726   1.504   4.515   2.198  1.7138  1.1639 -2.1355
 1473SOL     OW 4727   0.308   4.060   2.681  0.2557 -0.3863 -0.2115
 1473SOL    HW1 4728   0.235   4.092   2.628 -0.2793 -1.8098 -0.3535
 1473SOL    HW2 4729   0.297   4.104   2.766 -0.0349  0.3646 -0.6339
 1474SOL     OW 4730   1.857   4.381   3.243  0.0648 -0.3373 -0.4701
 1474SOL    HW1 4731   1.766   4.373   3.268 -0.1303  0.9346 -0.7123
 1474SOL    HW2 4732   1.907   4.350   3.319 -0.5629 -1.1843 -0.4039
 1475SOL     OW 4733   1.616   5.026   2.776 -0.3022  0.0738  0.0734
 1475SOL    HW1 4734   1.655   5.113   2.782 -3.7854  1.7247  0.1992
 1475SOL    HW2 4735   1.635   4.985   2.860 -0.9850  1.7852  1.0874
 1476SOL     OW 4736   0.811   4.142   2.326 -0.3590 -0.5021  0.2416
 1476SOL    HW1 4737   0.813   4.092   2.407 -1.0531 -0.0642  0.5346
 1476SOL    HW2 4738   0.820   4.233   2.355  1.8621 -0.5036 -0.3441
 1477SOL     OW 4739   1.027   4.988   2.670 -0.1324  0.1538 -0.4262
 1477SOL    HW1 4740   1.052   5.004   2.579  0.2716 -1.0306 -0.5384
 1477SOL    HW2 4741   1.015   4.893   2.675 -0.5193  0.2519  0.6669
 1478SOL     OW 4742   0.531   4.658   4.288  0.0897 -0.2830 -0.1565
 1478SOL    HW1 4743   0.609   4.606   4.269  0.0384 -0.3954 -0.0625
 1478SOL    HW2 4744   0.557   4.748   4.268  1.1188  0.0359  2.4213
 1479SOL     OW 4745   0.182   0.032   2.727  0.3064  0.1492 -0.3110
 1479SOL    HW1 4746   0.158  -0.048   2.775  0.0945  0.0184 -0.6412
 1479SOL    HW2 4747   0.103   0.056   2.678 -0.2980  1.7052  1.3620
 1480SOL     OW 4748   1.069   0.298   3.748  0.2329 -0.0380  0.8322
 1480SOL    HW1 4749   1.005   0.361   3.783 -0.4806 -1.2101  1.7027
 1480SOL    HW2 4750   1.140   0.299   3.812  0.4166  0.1739  0.6284
 1481SOL     OW 4751   2.329   4.000   3.705  0.1899 -0.0909 -0.1659
 1481SOL    HW1 4752   2.401   4.002   3.768  1.1244  2.5621 -1.2365
 1481SOL    HW2 4753   2.370   4.022   3.622 -1.5975 -0.2286 -1.0982
 1482SOL     OW 4754   0.503   4.326   2.456  0.2437  0.2559 -0.0245
 1482SOL    HW1 4755   0.558   4.362   2.525  1.2951  2.1615 -1.8095
 1482SOL    HW2 4756   0.515   4.385   2.381 -1.3473 -1.3863 -1.6510
 1483SOL     OW 4757   1.201   0.476   3.048  0.3280 -0.3277  0.5129
 1483SOL    HW1 4758   1.138   0.430   2.992  2.0732 -1.2883 -0.7045
 1483SOL    HW2 4759   1.153   0.552   3.080 -1.7551 -1.5601  0.3933
 1484SOL     OW 4760   5.038   4.688   3.147  0.3611 -0.4350 -0.0332
 1484SOL    HW1 4761   5.044   4.781   3.169 -0.1388 -0.5710  0.7112
 1484SOL    HW2 4762   5.058   4.684   3.054 -0.4932  0.5303 -0.2709
 1485SOL     OW 4763   1.650   4.653   2.656 -0.3926  0.4455 -0.0731
 1485SOL    HW1 4764   1.692   4.729   2.615  2.5482 -1.2294 -0.3016
 1485SOL    HW2 4765   1.697   4.641   2.738 -1.4146 -0.6157  0.3653
 1486SOL     OW 4766   1.456   4.171   3.205  0.0834  0.0714  0.2566
 1486SOL    HW1 4767   1.381   4.203   3.155 -0.6942 -1.6555  0.2549
 1486SOL    HW2 4768   1.500   4.111   3.145 -0.6244 -1.7022  1.4793
 1487SOL     OW 4769   0.666   5.137   2.230  0.3263  0.2348  0.6137
 1487SOL    HW1 4770   0.620   5.127   2.147  0.5594 -0.5262  0.5683
 1487SOL    HW2 4771   0.750   5.176   2.206  0.8995 -1.1337  0.3281
 1488SOL     OW 4772   1.629   3.916   2.388 -0.0030  0.3226 -0.2491
 1488SOL    HW1 4773   1.671   3.849   2.333 -0.9294 -0.1802 -0.3579
 1488SOL    HW2 4774   1.550   3.940   2.339 -1.0148 -0.3674  1.0265
 1489SOL     OW 4775   1.361   3.696   2.286 -0.4496  0.9849 -0.0808
 1489SOL    HW1 4776   1.353   3.634   2.358 -1.1735  1.1783  0.0113
 1489SOL    HW2 4777   1.331   3.779   2.322 -2.7533  0.6690 -1.1409
 1490SOL     OW 4778   1.800   4.595   2.403 -0.3330  0.3633  0.2022
 1490SOL    HW1 4779   1.860   4.656   2.446  2.9153 -1.5840 -1.3202
 1490SOL    HW2 4780   1.791   4.523   2.465  0.8371 -0.4306 -0.5360
 1491SOL     OW 4781   4.971   5.030   2.020 -0.2441 -0.5926 -0.0267
 1491SOL    HW1 4782   4.955   5.104   1.962 -0.8264  0.0060  0.8886
 1491SOL    HW2 4783   5.050   5.055   2.069  1.3436 -1.8939 -1.8355
 1492SOL     OW 4784   0.137   4.366   3.695 -0.1251 -0.2502 -0.1803
 1492SOL    HW1 4785   0.175   4.392   3.778 -0.6450 -1.9113  0.6125
 1492SOL    HW2 4786   0.147   4.271   3.693 -0.7996 -0.3058 -1.6741
 1493SOL     OW 4787   0.615   4.455   4.709  0.2988 -0.8689 -0.0460
 1493SOL    HW1 4788   0.693   4.499   4.676 -0.0508 -0.3573 -0.2036
 1493SOL    HW2 4789   0.542   4.503   4.670 -0.0954 -1.4857 -0.0886
 1494SOL     OW 4790   0.028   3.903   4.285  0.4388  0.5951  0.0566
 1494SOL    HW1 4791   0.102   3.913   4.344  0.8575 -2.1713  0.0515
 1494SOL    HW2 4792  -0.037   3.854   4.335 -0.7066  1.4613 -0.5454
 1495SOL     OW 4793   1.095   0.031   0.766 -0.1604 -0.3553 -0.0966
 1495SOL    HW1 4794   1.020  -0.026   0.783 -0.6844  0.0965 -0.8306
 1495SOL    HW2 4795   1.119   0.066   0.851 -0.1591 -1.2626  0.2843
 1496SOL     OW 4796   1.214   5.073   5.030 -0.7905  0.0712  0.0877
 1496SOL    HW1 4797   1.153   5.143   5.052 -0.0221  0.9372 -0.5105
 1496SOL    HW2 4798   1.244   5.093   4.942  1.8155  0.7440  1.0809
 1497SOL     OW 4799   1.686   4.170   4.718  0.4973 -0.3758  0.1177
 1497SOL    HW1 4800   1.763   4.127   4.756 -1.2531 -2.8427  1.0314
 1497SOL    HW2 4801   1.654   4.228   4.787  1.2925  0.3310 -0.1095
 1498SOL     OW 4802   1.504   4.446   3.647  0.2166 -0.0184  0.5110
 1498SOL    HW1 4803   1.574   4.382   3.655 -2.2240 -2.7437  1.1499
 1498SOL    HW2 4804   1.510   4.498   3.727  1.6169 -0.0836  0.4579
 1499SOL     OW 4805   0.502   4.712   4.869 -0.5080  0.4122  0.5826
 1499SOL    HW1 4806   0.567   4.736   4.935  0.6663 -0.7996 -0.1044
 1499SOL    HW2 4807   0.429   4.676   4.920  0.5358 -0.8355  1.2191
 1500SOL     OW 4808   0.525   4.888   0.539  0.1044  0.1064 -0.0957
 1500SOL    HW1 4809   0.551   4.815   0.596 -0.9866 -0.2654 -0.0725
 1500SOL    HW2 4810   0.552   4.860   0.452  0.0680 -0.1472 -0.0273
 1501SOL     OW 4811   0.404   5.080   4.836  0.0343 -0.4701 -0.4183
 1501SOL    HW1 4812   0.315   5.113   4.826  0.1658  0.2280  0.7085
 1501SOL    HW2 4813   0.460   5.157   4.824  0.3558 -0.3217  1.9458
 1502SOL     OW 4814   1.747   4.485   4.397  0.1296  0.0289 -0.2429
 1502SOL    HW1 4815   1.755   4.426   4.321  0.0134  0.3392 -0.4961
 1502SOL    HW2 4816   1.791   4.438   4.468 -1.3563 -1.0809 -0.0271
 1503SOL     OW 4817   1.100   0.177   0.408 -0.5145  0.3944 -0.4390
 1503SOL    HW1 4818   1.104   0.268   0.439  1.7142  0.5098 -0.9237
 1503SOL    HW2 4819   1.099   0.185   0.312 -2.1250 -0.0565 -0.4604
 1504SOL     OW 4820   0.028   4.687   4.753  0.2519  0.2960 -0.0931
 1504SOL    HW1 4821   0.106   4.737   4.778  0.8613 -0.1266 -1.0847
 1504SOL    HW2 4822   0.063   4.615   4.700 -0.8655  0.4305 -1.0183
 1505SOL     OW 4823   1.081   0.023   4.005 -0.1448 -0.3303  0.4210
 1505SOL    HW1 4824   1.172   0.043   4.022 -0.7656  0.7687  2.6549
 1505SOL    HW2 4825   1.083  -0.042   3.935  2.2872  0.4500 -0.2569
 1506SOL     OW 4826   5.214   4.275   4.006  0.2870  0.3786  0.3390
 1506SOL    HW1 4827   5.136   4.244   3.960 -0.9934  1.7469  1.4990
 1506SOL    HW2 4828   5.251   4.341   3.948  1.3135 -1.1535 -0.7770
 1507SOL     OW 4829   2.012   5.018   3.990 -0.2739 -0.3061 -0.2981
 1507SOL    HW1 4830   1.921   5.045   3.984 -1.0363 -3.1545 -3.1303
 1507SOL    HW2 4831   2.017   4.965   4.069 -0.5430  1.5181  0.9784
 1508SOL     OW 4832   1.714   3.931   4.196  0.0534  0.6029  0.2539
 1508SOL    HW1 4833   1.660   3.922   4.117  1.1324 -0.8181 -0.3539
 1508SOL    HW2 4834   1.658   3.902   4.267  0.5074 -2.4944 -0.5807
 1509SOL     OW 4835   0.789   3.824   4.136 -0.3743 -0.0994  0.0497
 1509SOL    HW1 4836   0.737   3.790   4.063  0.3784 -1.5635  0.1805
 1509SOL    HW2 4837   0.778   3.760   4.206 -0.2882  0.7865  0.8888
 1510SOL     OW 4838   0.056   4.233   4.529  0.1894 -0.2221 -0.1729
 1510SOL    HW1 4839   0.017   4.313   4.565 -0.2611 -0.3163 -0.4465
 1510SOL    HW2 4840   0.035   4.237   4.435  0.2151 -0.6320 -0.1946
 1511SOL     OW 4841   1.547   4.674   4.145 -0.4145  0.3770  0.4759
 1511SOL    HW1 4842   1.574   4.764   4.163  1.9083  0.0585 -1.2460
 1511SOL    HW2 4843   1.529   4.637   4.232 -0.0583  2.0633  1.3009
 1512SOL     OW 4844   1.338   5.118   4.778 -0.1707 -0.8025 -0.2005
 1512SOL    HW1 4845   1.344   5.089   4.687 -0.8988  1.2675 -0.9406
 1512SOL    HW2 4846   1.260   5.173   4.780  0.3556 -0.0951  1.4761
 1513SOL     OW 4847   1.150   4.414   3.932 -0.3014  0.0235 -0.2900
 1513SOL    HW1 4848   1.062   4.385   3.955 -0.8461  0.7364 -1.4714
 1513SOL    HW2 4849   1.157   4.502   3.968  0.0083 -0.1075 -0.0244
 1514SOL     OW 4850   1.650   4.024   4.492  0.1631 -0.1990  0.4392
 1514SOL    HW1 4851   1.720   4.063   4.441 -2.0896  1.0562 -1.8005
 1514SOL    HW2 4852   1.651   4.071   4.575  1.4366  0.3310  0.1264
 1515SOL     OW 4853   0.456   4.127   0.148  0.2446  0.1535 -0.0699
 1515SOL    HW1 4854   0.412   4.185   0.086 -0.5241 -0.0802  0.2490
 1515SOL    HW2 4855   0.516   4.075   0.094 -2.0215 -1.5880 -0.9690
 1516SOL     OW 4856   1.489   4.035   0.214  0.2718 -0.3494  0.6225
 1516SOL    HW1 4857   1.546   4.038   0.291  1.2985 -0.5298 -0.1285
 1516SOL    HW2 4858   1.548   4.018   0.141 -0.6607  0.1649 -0.2574
 1517SOL     OW 4859   1.496   4.597   4.420 -0.1995  0.3043 -0.2700
 1517SOL    HW1 4860   1.581   4.555   4.434 -0.0135  0.5931 -0.5208
 1517SOL    HW2 4861   1.432   4.533   4.452  0.2158  1.1478  2.3200
 1518SOL     OW 4862   0.239   4.371   4.185  0.0356 -0.8668  0.0535
 1518SOL    HW1 4863   0.229   4.466   4.193  1.6312 -0.3209 -3.6022
 1518SOL    HW2 4864   0.154   4.341   4.153 -1.0751 -0.9878  2.9454
 1519SOL     OW 4865   0.415   4.106   3.829 -0.0162 -0.3486 -0.8758
 1519SOL    HW1 4866   0.444   4.015   3.820  1.0655 -0.2817  1.5845
 1519SOL    HW2 4867   0.330   4.108   3.786 -1.5946 -3.3656  1.9320
 1520SOL     OW 4868   2.047   4.593   4.680 -0.3660 -0.0203 -0.2033
 1520SOL    HW1 4869   2.137   4.596   4.648 -0.4165 -0.0781 -0.3519
 1520SOL    HW2 4870   2.007   4.521   4.632  0.0867 -1.3323  1.3848
 1521SOL     OW 4871   1.194   3.980   4.382  0.1908 -0.0687 -0.6051
 1521SOL    HW1 4872   1.177   4.061   4.334  0.4609 -0.0869 -0.7353
 1521SOL    HW2 4873   1.263   3.937   4.332 -1.1988 -1.2378 -1.5394
 1522SOL     OW 4874   1.977   4.865   5.119 -0.0699 -0.4684  0.2657
 1522SOL    HW1 4875   2.045   4.900   5.061 -1.2807  1.0175 -0.3022
 1522SOL    HW2 4876   1.993   4.771   5.121 -0.3806 -0.6791 -3.0699
 1523SOL     OW 4877   0.836   4.787   4.061  0.0017 -0.1353  0.5664
 1523SOL    HW1 4878   0.790   4.788   3.977 -0.5094  0.7995  0.8424
 1523SOL    HW2 4879   0.802   4.711   4.107 -0.0332 -0.4021  0.0985
 1524SOL     OW 4880   1.598   4.805   4.803  0.2086  0.4313  0.1809
 1524SOL    HW1 4881   1.577   4.889   4.846 -0.9370  0.6278 -0.7286
 1524SOL    HW2 4882   1.691   4.811   4.782  0.5420  0.7533  1.7070
 1525SOL     OW 4883   1.236   4.928   3.854  0.8277  0.6960 -0.4365
 1525SOL    HW1 4884   1.236   4.843   3.810  2.4986  1.2151 -1.5382
 1525SOL    HW2 4885   1.190   4.914   3.936  0.4883 -1.1014 -0.9231
 1526SOL     OW 4886   1.880   3.092   3.887  0.1904  0.6573 -0.2154
 1526SOL    HW1 4887   1.793   3.074   3.923 -0.2136  2.1026 -0.4134
 1526SOL    HW2 4888   1.880   3.049   3.801  0.3264 -0.8408  0.5148
 1527SOL     OW 4889   0.778   4.519   4.201  0.3091  0.4244 -0.5041
 1527SOL    HW1 4890   0.780   4.445   4.140 -0.9592 -0.1867  0.1727
 1527SOL    HW2 4891   0.851   4.503   4.260 -0.5383 -0.8333  0.2388
 1528SOL     OW 4892   0.345   4.029   3.165  0.0795 -0.1276  0.1801
 1528SOL    HW1 4893   0.341   3.937   3.140 -0.9174  0.0561 -0.3919
 1528SOL    HW2 4894   0.282   4.037   3.237  0.4586  0.0198  0.4927
 1529SOL     OW 4895   1.236   4.044   4.875  0.4161 -0.4256 -0.0950
 1529SOL    HW1 4896   1.170   4.047   4.806  1.8439  0.5468 -1.4409
 1529SOL    HW2 4897   1.237   3.952   4.903 -0.8126 -0.6391 -0.7086
 1530SOL     OW 4898   0.730   4.094   4.038 -0.6370 -0.1829  0.9168
 1530SOL    HW1 4899   0.638   4.094   4.013  0.1212 -1.3138 -2.1424
 1530SOL    HW2 4900   0.748   4.004   4.064  0.1920 -0.5746 -0.9530
 1531SOL     OW 4901   1.485   4.943   3.727  0.1290 -0.2864 -0.1278
 1531SOL    HW1 4902   1.395   4.928   3.758  0.3321  0.8530  1.0348
 1531SOL    HW2 4903   1.540   4.893   3.786  0.3440 -0.0787 -0.1522
 1532SOL     OW 4904   5.166   3.466   4.434 -0.4091 -0.0581  0.1439
 1532SOL    HW1 4905   5.113   3.491   4.358 -0.5117  0.0463  0.2496
 1532SOL    HW2 4906   5.184   3.549   4.479  1.0597  0.0817 -0.6805
 1533SOL     OW 4907   1.288   3.385   3.773 -0.1349 -0.6748 -0.5001
 1533SOL    HW1 4908   1.298   3.397   3.679  0.9518  0.5998 -0.2275
 1533SOL    HW2 4909   1.222   3.449   3.799  1.7618  1.1081  0.0728
 1534SOL     OW 4910   0.964   0.033   5.124 -0.0248 -0.4609 -0.1461
 1534SOL    HW1 4911   0.979   0.125   5.146  0.4375 -0.7051  0.5917
 1534SOL    HW2 4912   0.919  -0.003   5.200 -0.8456 -0.6746 -0.7371
 1535SOL     OW 4913   0.952   4.786   4.798  0.3633 -0.6581  0.5053
 1535SOL    HW1 4914   0.956   4.878   4.772 -0.1616 -0.2232  1.9018
 1535SOL    HW2 4915   1.042   4.756   4.796  0.1393 -1.3571 -4.1966
 1536SOL     OW 4916   0.974   4.600   3.183 -0.1953 -0.5073 -0.2413
 1536SOL    HW1 4917   0.885   4.567   3.170 -1.0733  1.9713 -0.8281
 1536SOL    HW2 4918   0.990   4.658   3.109  1.0451  0.8176  1.0063
 1537SOL     OW 4919   0.411   3.907   5.035  0.5450 -0.1245  0.2972
 1537SOL    HW1 4920   0.492   3.936   5.077  0.4942  1.3141 -0.5575
 1537SOL    HW2 4921   0.366   3.989   5.012 -0.5789 -0.9101 -0.3054
 1538SOL     OW 4922   0.983   4.657   4.391 -0.4055  0.1813 -0.0832
 1538SOL    HW1 4923   1.032   4.583   4.424  0.2875  0.5210 -0.3466
 1538SOL    HW2 4924   1.044   4.704   4.334 -1.1386  0.3964 -0.7141
 1539SOL     OW 4925   1.110   4.183   4.233 -0.3139  0.3186 -0.0383
 1539SOL    HW1 4926   1.150   4.269   4.247 -0.5042  0.5741 -1.0251
 1539SOL    HW2 4927   1.019   4.194   4.260 -0.3030  0.3852 -0.0299
 1540SOL     OW 4928   1.529   4.962   5.043 -0.5304  0.3852  0.1255
 1540SOL    HW1 4929   1.473   5.005   5.108  0.6559  1.3337  0.5463
 1540SOL    HW2 4930   1.588   4.907   5.095 -0.4120  0.1701 -0.2353
 1541SOL     OW 4931   2.321   4.230   4.843 -0.0768  0.3063 -0.2649
 1541SOL    HW1 4932   2.399   4.184   4.875  0.3791  1.5242  0.4530
 1541SOL    HW2 4933   2.356   4.310   4.803 -1.0095  1.4522  1.1453
 1542SOL     OW 4934   2.096   4.314   4.262  0.2598 -0.3606  0.6860
 1542SOL    HW1 4935   2.122   4.322   4.354  0.1621 -0.5161  0.7271
 1542SOL    HW2 4936   2.014   4.264   4.264 -0.2365  0.4459  0.5839
 1543SOL     OW 4937   2.045   0.106   4.997 -0.1065  0.0665  0.2038
 1543SOL    HW1 4938   2.042   0.061   5.081  2.1565  2.4590  1.6762
 1543SOL    HW2 4939   2.078   0.041   4.936  1.7299 -0.7192  1.9642
 1544SOL     OW 4940   1.571   4.577   3.899  0.5521  0.6485 -0.4244
 1544SOL    HW1 4941   1.551   4.585   3.992  0.3712  0.2577 -0.4304
 1544SOL    HW2 4942   1.625   4.498   3.893  0.1066  0.3634 -0.7204
 1545SOL     OW 4943   0.467   4.209   4.089 -0.4024  0.2366 -0.5643
 1545SOL    HW1 4944   0.404   4.273   4.120 -0.8180 -1.1505  1.5995
 1545SOL    HW2 4945   0.438   4.188   4.000 -1.1931  1.8341 -0.7012
 1546SOL     OW 4946   2.216   4.763   0.136  0.0529 -0.0027  0.5996
 1546SOL    HW1 4947   2.120   4.756   0.137  0.1676 -1.8445 -0.2554
 1546SOL    HW2 4948   2.247   4.673   0.127  1.9334  0.3790  2.7717
 1547SOL     OW 4949   0.644   0.818   0.681 -0.8457  0.1378  0.3218
 1547SOL    HW1 4950   0.623   0.728   0.706 -1.8563  0.2326 -0.1618
 1547SOL    HW2 4951   0.717   0.842   0.738 -1.2229 -0.6442  1.1476
 1548SOL     OW 4952   1.195   4.836   0.578 -0.6857  0.1110  0.3067
 1548SOL    HW1 4953   1.201   4.923   0.538 -0.1100  1.1968  2.6678
 1548SOL    HW2 4954   1.249   4.780   0.523  1.9754  2.0584  0.8435
 1549SOL     OW 4955   2.187   4.728   4.427 -0.6705  0.1949  0.9031
 1549SOL    HW1 4956   2.109   4.713   4.375 -0.4159  0.9754  0.2826
 1549SOL    HW2 4957   2.236   4.646   4.423 -1.3212 -0.2023  1.0697
 1550SOL     OW 4958   1.106   4.844   4.096 -0.7171  0.7503  0.2296
 1550SOL    HW1 4959   1.126   4.755   4.126  0.2109  0.5323 -1.0024
 1550SOL    HW2 4960   1.011   4.850   4.100 -0.7515 -0.1123  0.8450
 1551SOL     OW 4961   0.897   4.374   0.194 -0.0960  0.2964 -0.0377
 1551SOL    HW1 4962   0.976   4.383   0.142  0.6253  2.5036  1.3919
 1551SOL    HW2 4963   0.830   4.420   0.144  0.4971  2.0309  0.7146
 1552SOL     OW 4964   1.468   3.715   0.247  0.1470 -0.0136 -0.2496
 1552SOL    HW1 4965   1.437   3.751   0.331  1.3610  0.5914 -0.0530
 1552SOL    HW2 4966   1.563   3.719   0.253  0.2517 -0.6751 -1.3639
 1553SOL     OW 4967   4.944   5.034   5.057  0.0978 -0.4437  0.1831
 1553SOL    HW1 4968   5.026   4.990   5.034 -0.0338 -0.4147 -0.3709
 1553SOL    HW2 4969   4.888   4.965   5.091 -0.4115 -0.8897 -1.4815
 1554SOL     OW 4970   0.807   4.621   4.617 -0.2157  0.2231 -0.4787
 1554SOL    HW1 4971   0.842   4.676   4.687 -0.4304  1.1539 -1.0851
 1554SOL    HW2 4972   0.855   4.650   4.539  0.8145 -1.5665 -0.5292
 1555SOL     OW 4973   0.424   4.628   4.532  0.4193 -0.5771 -0.2641
 1555SOL    HW1 4974   0.457   4.714   4.557 -3.2120  1.3137 -1.6870
 1555SOL    HW2 4975   0.456   4.615   4.443 -0.3177 -0.0235 -0.6077
 1556SOL     OW 4976   1.926   4.654   4.263 -0.1921  0.3696 -0.4404
 1556SOL    HW1 4977   1.980   4.613   4.195  1.9833  0.8552  0.9179
 1556SOL    HW2 4978   1.857   4.591   4.281  0.1903 -0.4982 -1.9022
 1557SOL     OW 4979   0.713   4.518   0.027 -0.0203 -0.1235  0.6638
 1557SOL    HW1 4980   0.688   4.448  -0.033 -2.1705  0.8549  0.3928
 1557SOL    HW2 4981   0.727   4.594  -0.030 -1.5561  0.6725  1.3399
 1558SOL     OW 4982   1.752   0.117   0.137 -0.2694 -0.0019  0.0096
 1558SOL    HW1 4983   1.704   0.161   0.207  0.4535 -0.4145  0.7671
 1558SOL    HW2 4984   1.732   0.170   0.059 -1.7802 -0.0535  0.3386
 1559SOL     OW 4985   1.422   3.726   4.163 -0.2335  0.0888 -0.3501
 1559SOL    HW1 4986   1.483   3.743   4.234 -0.2783  1.4414 -0.6159
 1559SOL    HW2 4987   1.468   3.756   4.084 -1.5543  1.9508 -0.4454
 1560SOL     OW 4988   0.334   4.326   5.139  0.9107  0.0730  0.0336
 1560SOL    HW1 4989   0.287   4.392   5.190  1.2385  0.1612  0.2237
 1560SOL    HW2 4990   0.390   4.377   5.080 -0.0643 -0.0188 -0.9913
 1561SOL     OW 4991   0.676   4.821   0.315 -0.2342  0.4221  0.0053
 1561SOL    HW1 4992   0.655   4.854   0.228 -0.0080  3.0379  0.8927
 1561SOL    HW2 4993   0.770   4.834   0.324 -0.2191 -0.0269  0.5401
 1562SOL     OW 4994   0.688   4.877   5.130  0.0286  0.0719  0.3801
 1562SOL    HW1 4995   0.781   4.888   5.107 -0.0160 -1.2512 -0.4809
 1562SOL    HW2 4996   0.652   4.965   5.124  1.0163  0.4509 -0.2916
 1563SOL     OW 4997   4.831   3.977   4.654 -0.3080  0.2644  0.1754
 1563SOL    HW1 4998   4.741   3.998   4.678 -0.0186  1.1877  0.5073
 1563SOL    HW2 4999   4.866   4.059   4.619  0.5378  0.0332  0.4667
 1564SOL     OW 5000   1.718   4.810   3.832 -0.6346  0.3528 -0.3947
 1564SOL    HW1 5001   1.789   4.762   3.790 -0.9487 -0.2237 -0.2682
 1564SOL    HW2 5002   1.660   4.742   3.867  0.9861  0.7553  3.3625
 1565SOL     OW 5003   1.137   4.403   0.046 -0.5036 -0.2148  0.1571
 1565SOL    HW1 5004   1.142   4.494   0.018 -1.9198 -0.2323 -0.1744
 1565SOL    HW2 5005   1.141   4.353  -0.035  1.1120 -0.4963  0.3916
 1566SOL     OW 5006   1.153   4.060   3.860  0.0828 -0.1255 -0.4648
 1566SOL    HW1 5007   1.143   4.007   3.781  0.6456 -1.9033  0.6272
 1566SOL    HW2 5008   1.171   3.997   3.930 -2.0792  1.2452  1.4209
 1567SOL     OW 5009   1.352   4.261   3.886 -0.0677 -0.3524 -0.0093
 1567SOL    HW1 5010   1.281   4.320   3.911 -0.9224 -1.5037  0.3417
 1567SOL    HW2 5011   1.307   4.179   3.863  0.9774 -0.4421 -1.8146
 1568SOL     OW 5012   0.474   0.154   0.376 -0.0852 -0.0401  0.3308
 1568SOL    HW1 5013   0.429   0.078   0.411  1.7156 -1.0370  0.5173
 1568SOL    HW2 5014   0.404   0.219   0.363 -1.4325 -1.2356  1.4161
 1569SOL     OW 5015   0.171   4.509   4.616  0.2528  0.1460  0.5485
 1569SOL    HW1 5016   0.260   4.540   4.600 -0.7515  1.6049 -2.5297
 1569SOL    HW2 5017   0.169   4.422   4.576 -0.4243  1.1628 -1.6460
 1570SOL     OW 5018   1.338   3.641   4.870  0.9058  0.0523  0.1035
 1570SOL    HW1 5019   1.278   3.582   4.915  0.8316 -0.7525 -1.0303
 1570SOL    HW2 5020   1.399   3.670   4.938  0.1004 -0.2336  0.9646
 1571SOL     OW 5021   0.555   4.906   4.706  0.6061 -0.3739 -0.1684
 1571SOL    HW1 5022   0.508   4.975   4.753  0.5709 -0.4049 -0.1567
 1571SOL    HW2 5023   0.529   4.825   4.750  0.4563 -0.4168 -0.3371
 1572SOL     OW 5024   1.575   4.395   4.859 -0.0863  0.2025  0.0998
 1572SOL    HW1 5025   1.565   4.353   4.944  1.0521  0.9259  0.6103
 1572SOL    HW2 5026   1.618   4.479   4.878  0.9396  0.0086 -1.2553
 1573SOL     OW 5027   4.847   4.386   4.864  0.0151  0.1092 -0.0536
 1573SOL    HW1 5028   4.872   4.312   4.809  1.4205  0.8748 -0.4696
 1573SOL    HW2 5029   4.888   4.370   4.948  1.2058  0.9057 -0.4582
 1574SOL     OW 5030   1.335   4.374   4.186 -0.4588  0.0600 -0.2286
 1574SOL    HW1 5031   1.335   4.331   4.101  1.8616  0.4842 -0.4824
 1574SOL    HW2 5032   1.394   4.322   4.240  0.8754  1.7860  0.0338
 1575SOL     OW 5033   1.964   4.532   4.927 -0.3994  0.2288 -0.0139
 1575SOL    HW1 5034   2.015   4.574   4.857  0.9593 -0.3055  0.6213
 1575SOL    HW2 5035   1.980   4.438   4.914 -1.1398  0.0668  0.2649
 1576SOL     OW 5036   0.576   4.372   4.980  0.0739  0.4205 -0.5930
 1576SOL    HW1 5037   0.621   4.293   5.008  0.1685  0.9329  0.7323
 1576SOL    HW2 5038   0.592   4.376   4.885  1.7807 -0.0749 -0.3523
 1577SOL     OW 5039   0.269   4.497   3.890  0.2511  0.0362 -0.0416
 1577SOL    HW1 5040   0.307   4.485   3.977 -0.8622  2.9312  0.9249
 1577SOL    HW2 5041   0.253   4.591   3.884  0.5367 -0.0521 -3.5090
 1578SOL     OW 5042   0.118   5.135   4.860  0.0952 -0.1640  0.3748
 1578SOL    HW1 5043   0.118   5.139   4.956  0.5692  0.6359  0.3526
 1578SOL    HW2 5044   0.053   5.069   4.838 -0.7043  0.3310  1.2257
 1579SOL     OW 5045   1.689   4.615   5.003  0.2721  0.6540 -0.4204
 1579SOL    HW1 5046   1.776   4.641   4.974 -0.3662 -0.2628 -3.3486
 1579SOL    HW2 5047   1.630   4.681   4.967 -0.3351  0.9792  1.1013
 1580SOL     OW 5048   1.389   4.759   4.591 -0.2784 -0.0488 -0.1984
 1580SOL    HW1 5049   1.464   4.770   4.649 -1.0358 -1.0906  1.0205
 1580SOL    HW2 5050   1.420   4.698   4.523  0.3021  0.3695 -0.3117
 1581SOL     OW 5051   5.126   4.436   4.577 -0.5645  0.1973  0.2704
 1581SOL    HW1 5052   5.061   4.434   4.506 -2.2422  2.1448  1.6753
 1581SOL    HW2 5053   5.108   4.518   4.623  1.0814 -0.5936  2.4107
 1582SOL     OW 5054   1.964   4.068   4.184  0.7907 -0.4262 -0.4070
 1582SOL    HW1 5055   1.876   4.029   4.186  0.3348  0.6415  1.0012
 1582SOL    HW2 5056   2.020   4.003   4.227 -0.3759  1.3439  4.0975
 1583SOL     OW 5057   1.868   4.801   4.752 -0.2299 -0.2021 -0.2459
 1583SOL    HW1 5058   1.935   4.864   4.778 -0.3810  0.2040 -0.8436
 1583SOL    HW2 5059   1.917   4.727   4.718  0.1515 -2.2299  4.3111
 1584SOL     OW 5060   1.544   4.360   5.114 -0.2690 -0.2392  0.5177
 1584SOL    HW1 5061   1.547   4.453   5.094  0.6859 -0.0913  1.3436
 1584SOL    HW2 5062   1.522   4.355   5.207  0.8259 -0.8050  0.7552
 1585SOL     OW 5063   2.010   2.936   5.141 -0.0751 -0.0026  0.1110
 1585SOL    HW1 5064   2.003   2.978   5.227 -0.7782 -1.3914  0.7577
 1585SOL    HW2 5065   1.928   2.959   5.096 -0.5067 -0.7337  0.5049
 1586SOL     OW 5066   0.128   4.036   4.001  0.3349 -0.0073 -0.2037
 1586SOL    HW1 5067   0.068   4.107   4.026  0.6566  0.3194 -0.3589
 1586SOL    HW2 5068   0.171   4.011   4.083 -0.8716 -1.0435  0.1208
 1587SOL     OW 5069   0.821   4.866   3.444  0.2014 -0.1482  0.3620
 1587SOL    HW1 5070   0.847   4.924   3.373 -0.1308  2.4627  2.2855
 1587SOL    HW2 5071   0.893   4.804   3.452  2.3073  2.2268  0.5839
 1588SOL     OW 5072   1.024   4.610   0.405  0.1063 -1.2146  0.5001
 1588SOL    HW1 5073   1.019   4.690   0.352  2.5997 -0.5732  1.1381
 1588SOL    HW2 5074   0.974   4.630   0.483 -1.5330 -1.2684 -0.5205
 1589SOL     OW 5075   1.619   4.932   4.209 -0.2785  0.0191 -0.3685
 1589SOL    HW1 5076   1.555   4.995   4.243  0.5049  0.1356  0.9048
 1589SOL    HW2 5077   1.648   4.971   4.127 -0.4850  0.8749 -0.0470
 1590SOL     OW 5078   0.958   4.746   0.666  0.4553 -0.3817  0.0353
 1590SOL    HW1 5079   1.047   4.772   0.643 -0.2193  1.2644 -0.7996
 1590SOL    HW2 5080   0.943   4.785   0.752 -0.3565  1.6187 -0.9706
 1591SOL     OW 5081   1.727   4.857   0.113  0.1273 -0.5311  0.0049
 1591SOL    HW1 5082   1.753   4.827   0.200  1.5472  0.0231 -0.2160
 1591SOL    HW2 5083   1.808   4.860   0.063 -0.5754 -0.1648 -1.1455
 1592SOL     OW 5084   1.295   4.409   4.758 -0.3499  0.2137 -0.0016
 1592SOL    HW1 5085   1.247   4.357   4.821  0.4909 -2.9046 -1.8002
 1592SOL    HW2 5086   1.387   4.399   4.784 -0.1911  0.9327 -0.2766
 1593SOL     OW 5087   1.515   3.783   4.406  0.4281  0.4147 -0.0272
 1593SOL    HW1 5088   1.500   3.735   4.488 -1.4174  1.2627  0.1618
 1593SOL    HW2 5089   1.545   3.869   4.435  4.1200 -0.6491 -0.3714
 1594SOL     OW 5090   1.742   3.561   5.056  0.1005 -0.2068  0.2674
 1594SOL    HW1 5091   1.779   3.490   5.108  0.7877 -2.6728 -3.3753
 1594SOL    HW2 5092   1.817   3.602   5.014 -0.6378 -0.1846 -1.0683
 1595SOL     OW 5093   0.796   4.205   5.074  0.4667  0.1202  0.2875
 1595SOL    HW1 5094   0.839   4.160   5.147  0.9907  0.4528  0.1825
 1595SOL    HW2 5095   0.867   4.246   5.026 -0.0570  1.5136  0.6820
 1596SOL     OW 5096   5.044   3.246   3.939  0.2913  0.8753  0.6000
 1596SOL    HW1 5097   5.076   3.335   3.952 -1.9657  1.6921  0.7754
 1596SOL    HW2 5098   5.022   3.242   3.846  0.4260  0.4731  0.5831
 1597SOL     OW 5099   0.297   3.735   4.456 -0.0977 -0.0425 -0.1087
 1597SOL    HW1 5100   0.256   3.706   4.537 -4.0445 -0.9402 -2.3226
 1597SOL    HW2 5101   0.277   3.829   4.452 -0.1399 -0.0556 -0.2002
 1598SOL     OW 5102   1.466   4.088   5.087 -0.2241 -0.0560  0.2983
 1598SOL    HW1 5103   1.387   4.085   5.032  0.3340 -0.6589 -0.4930
 1598SOL    HW2 5104   1.489   4.181   5.092  0.4763 -0.0911 -1.6244
 1599SOL     OW 5105   2.124   4.114   5.152  0.3307 -0.1777  0.1777
 1599SOL    HW1 5106   2.029   4.129   5.156  0.0290 -1.6655 -0.9740
 1599SOL    HW2 5107   2.147   4.130   5.061  0.7577 -2.1874 -0.0791
 1600SOL     OW 5108   1.774   4.273   4.169  0.4374  0.2125  0.0805
 1600SOL    HW1 5109   1.835   4.203   4.193  0.0620  0.2364  1.1234
 1600SOL    HW2 5110   1.764   4.264   4.074  1.5288 -0.2203 -0.0031
 1601SOL     OW 5111   0.851   4.170   4.314 -0.2279 -0.2590  1.1591
 1601SOL    HW1 5112   0.789   4.185   4.386 -0.6203  1.8328  0.4236
 1601SOL    HW2 5113   0.797   4.141   4.242 -0.2140  0.3926  0.8798
 1602SOL     OW 5114   1.819   4.236   5.041 -0.5095 -0.2673 -0.1642
 1602SOL    HW1 5115   1.837   4.317   4.994 -0.4631 -0.7709 -1.0056
 1602SOL    HW2 5116   1.736   4.253   5.087 -0.3577  0.3497 -0.1180
 1603SOL     OW 5117   1.618   0.952   0.008  0.1399  0.5447 -0.2059
 1603SOL    HW1 5118   1.680   0.880   0.019 -0.9126 -0.2283  0.8254
 1603SOL    HW2 5119   1.622   0.999   0.092  0.4000  1.3676 -0.6685
 1604SOL     OW 5120   1.301   4.434   4.490  0.7478 -0.2778  0.4900
 1604SOL    HW1 5121   1.282   4.433   4.584 -0.3258  1.4849  0.2946
 1604SOL    HW2 5122   1.216   4.426   4.448  1.3644 -2.8291 -0.3588
 1605SOL     OW 5123   1.235   4.623   4.200  0.1355  0.0704  0.1850
 1605SOL    HW1 5124   1.324   4.658   4.202 -0.2799  1.1809  0.0483
 1605SOL    HW2 5125   1.245   4.528   4.201  1.2759  0.1899  1.9975
 1606SOL     OW 5126   0.888   0.060   4.348 -0.5228 -0.5118  0.1511
 1606SOL    HW1 5127   0.832  -0.002   4.393 -1.0513 -0.5194 -0.5081
 1606SOL    HW2 5128   0.831   0.101   4.283  0.0830 -0.0918 -0.1204
 1607SOL     OW 5129   2.221   2.856   4.985 -0.6380 -0.3344  0.0460
 1607SOL    HW1 5130   2.275   2.935   4.986  1.3412 -1.6509  0.1094
 1607SOL    HW2 5131   2.139   2.882   5.029 -0.8354  2.2025 -1.7297
 1608SOL     OW 5132   0.434   4.195   4.370 -0.3812 -0.6140  0.1442
 1608SOL    HW1 5133   0.365   4.262   4.370  0.8009  0.6275  0.9744
 1608SOL    HW2 5134   0.463   4.190   4.279 -1.0317 -0.5874 -0.0680
 1609SOL     OW 5135   1.475   0.291   0.161 -0.2443  0.1867  0.4624
 1609SOL    HW1 5136   1.385   0.262   0.147  0.3262 -0.8224 -1.1855
 1609SOL    HW2 5137   1.482   0.373   0.112 -0.6822  1.0762  1.8394
 1610SOL     OW 5138   0.535   4.535   0.284  0.1454  0.4328 -0.2590
 1610SOL    HW1 5139   0.579   4.495   0.208 -0.7235  0.4329 -0.7645
 1610SOL    HW2 5140   0.589   4.611   0.305  1.1820 -0.3643  0.0068
 1611SOL     OW 5141   2.360   3.849   4.808  0.1313  0.3122 -0.2599
 1611SOL    HW1 5142   2.436   3.801   4.840 -0.1948 -0.2045 -0.2522
 1611SOL    HW2 5143   2.390   3.940   4.800  0.3000  0.4029  1.2201
 1612SOL     OW 5144   1.792   3.794   4.745 -0.1217 -0.0353 -0.2387
 1612SOL    HW1 5145   1.860   3.767   4.807 -0.5002 -0.2079  0.1045
 1612SOL    HW2 5146   1.726   3.838   4.799  1.2720  3.0939 -0.9910
 1613SOL     OW 5147   1.630   4.304   3.889  0.1344 -0.1297  0.4564
 1613SOL    HW1 5148   1.538   4.279   3.899 -0.5564  1.8030 -0.7728
 1613SOL    HW2 5149   1.661   4.253   3.815 -0.0362 -0.5338  0.6604
 1614SOL     OW 5150   1.482   3.930   3.977  0.1389  0.2968  0.5835
 1614SOL    HW1 5151   1.394   3.898   3.958  1.0833 -0.3067 -3.0992
 1614SOL    HW2 5152   1.484   4.017   3.937  0.7551  0.9258  1.9695
 1615SOL     OW 5153   1.516   4.173   4.301 -0.0888 -0.2913 -0.0682
 1615SOL    HW1 5154   1.583   4.152   4.235 -0.0962  0.6014 -0.3784
 1615SOL    HW2 5155   1.552   4.139   4.383  1.4802  1.5061  0.0443
 1616SOL     OW 5156   1.678   3.328   4.076 -0.5256 -0.1538  0.3349
 1616SOL    HW1 5157   1.710   3.409   4.115  0.6861 -0.0870 -0.7169
 1616SOL    HW2 5158   1.676   3.346   3.982  2.5865 -2.2318 -0.2144
 1617SOL     OW 5159   4.930   4.415   4.096  0.3879  0.1106 -0.3216
 1617SOL    HW1 5160   4.858   4.395   4.035 -0.3062 -2.2905  1.2410
 1617SOL    HW2 5161   4.992   4.465   4.043 -2.0009  1.4967 -1.9499
 1618SOL     OW 5162   1.973   1.098   4.995 -0.1123  0.5624 -0.0685
 1618SOL    HW1 5163   2.017   1.013   5.001 -3.0696 -1.0957 -1.0635
 1618SOL    HW2 5164   1.920   1.092   4.915 -1.0406  3.0333  0.3125
 1619SOL     OW 5165   1.876   5.034   0.868  0.0744 -0.5310 -0.7705
 1619SOL    HW1 5166   1.860   5.084   0.948 -2.5573  0.8333 -2.0967
 1619SOL    HW2 5167   1.938   5.087   0.819 -0.9103  0.3039 -1.1279
 1620SOL     OW 5168   1.905   0.431   0.752 -1.0225  0.1171 -0.2544
 1620SOL    HW1 5169   1.945   0.471   0.828  1.3511  0.3305 -1.5834
 1620SOL    HW2 5170   1.934   0.485   0.678 -0.4755 -2.0926 -1.6909
 1621SOL     OW 5171   2.206   1.747   0.990  0.1016 -0.0002 -0.2580
 1621SOL    HW1 5172   2.203   1.651   0.991  0.5882 -0.0203  1.6786
 1621SOL    HW2 5173   2.230   1.771   1.080  0.2776  1.9289 -0.8003
 1622SOL     OW 5174   2.878   1.008   1.043 -1.6177  0.1828  0.2843
 1622SOL    HW1 5175   2.948   1.022   1.107 -0.9969  0.7396 -0.5147
 1622SOL    HW2 5176   2.814   0.954   1.090 -0.8694  0.0421  1.1665
 1623SOL     OW 5177   2.585   5.089   0.225  0.0216  0.0977 -0.0431
 1623SOL    HW1 5178   2.534   5.148   0.169  0.7218  0.0974 -0.7018
 1623SOL    HW2 5179   2.528   5.012   0.237 -0.7736  0.7727  0.5744
 1624SOL     OW 5180   3.377   5.111   4.840  0.1154  0.2949 -0.0463
 1624SOL    HW1 5181   3.345   5.143   4.755 -1.3057 -2.3526 -0.5657
 1624SOL    HW2 5182   3.463   5.074   4.821  0.0976  0.3309 -0.1968
 1625SOL     OW 5183   2.224   1.475   0.986  0.0120 -0.4336 -0.3954
 1625SOL    HW1 5184   2.176   1.414   0.930  0.9224 -2.9135  1.4116
 1625SOL    HW2 5185   2.172   1.479   1.067  1.2998 -0.8897  0.4748
 1626SOL     OW 5186   2.652   1.020   1.655  0.2523 -0.2281 -0.0283
 1626SOL    HW1 5187   2.659   0.997   1.747  0.4054 -1.2070 -0.2748
 1626SOL    HW2 5188   2.628   1.112   1.654  1.0053 -0.0256  0.9820
 1627SOL     OW 5189   2.552   0.614   0.584 -0.3172  0.4486 -0.0529
 1627SOL    HW1 5190   2.595   0.556   0.646 -0.9071 -0.2622 -0.2933
 1627SOL    HW2 5191   2.621   0.638   0.522  0.7156  2.6294  1.8998
 1628SOL     OW 5192   2.257   1.130   1.696  0.1737 -0.4755 -0.3115
 1628SOL    HW1 5193   2.211   1.178   1.764  0.1911 -0.0101 -0.6224
 1628SOL    HW2 5194   2.312   1.196   1.653  0.1731 -0.7645 -0.7617
 1629SOL     OW 5195   2.268   2.072   1.467  0.2620  0.1416  0.1251
 1629SOL    HW1 5196   2.329   2.145   1.458 -0.2679  0.2670 -2.6365
 1629SOL    HW2 5197   2.226   2.086   1.552  2.1228  1.5214  0.8555
 1630SOL     OW 5198   2.471   1.077   1.398  0.6477 -0.1795 -0.6720
 1630SOL    HW1 5199   2.497   1.000   1.448 -1.4035 -0.3425  0.1953
 1630SOL    HW2 5200   2.408   1.123   1.454  0.4919  1.1857 -1.9039
 1631SOL     OW 5201   2.400   4.908   2.085  0.0505  0.3448 -0.2580
 1631SOL    HW1 5202   2.318   4.897   2.037 -0.4303 -2.5892  1.1175
 1631SOL    HW2 5203   2.401   5.000   2.110 -1.8606  0.8722 -1.9850
 1632SOL     OW 5204   3.037   0.204   1.188  0.9400  0.0490  0.4298
 1632SOL    HW1 5205   3.064   0.112   1.181  1.3854  0.1483  0.8213
 1632SOL    HW2 5206   2.941   0.200   1.193  0.8449 -0.3006 -1.0948
 1633SOL     OW 5207   1.608   2.170   0.504 -0.2072 -0.3753 -0.3131
 1633SOL    HW1 5208   1.645   2.115   0.435 -0.6411 -1.9031  0.6450
 1633SOL    HW2 5209   1.519   2.189   0.474  0.3559  0.8502 -1.2303
 1634SOL     OW 5210   2.574   1.268   1.682  0.5342 -0.1342  0.1656
 1634SOL    HW1 5211   2.648   1.328   1.694 -0.1791  0.6600  0.6305
 1634SOL    HW2 5212   2.497   1.324   1.685 -0.1246 -1.0318  0.2390
 1635SOL     OW 5213   2.001   2.105   0.395 -0.0270  0.3659  0.2617
 1635SOL    HW1 5214   1.910   2.090   0.369 -0.4813  1.8971  0.8540
 1635SOL    HW2 5215   2.052   2.092   0.316 -0.8306  0.0313 -0.2048
 1636SOL     OW 5216   2.150   1.036   0.889  0.4695 -0.4040 -0.0475
 1636SOL    HW1 5217   2.199   1.049   0.970 -0.2302 -0.9759  0.4794
 1636SOL    HW2 5218   2.187   1.099   0.827  1.5438 -0.5052  0.4789
 1637SOL     OW 5219   2.314   2.123   1.010 -0.5565 -0.3068 -0.1251
 1637SOL    HW1 5220   2.244   2.127   1.075 -3.1199  3.3130 -2.8985
 1637SOL    HW2 5221   2.289   2.051   0.951 -0.8642 -0.3298  0.0356
 1638SOL     OW 5222   2.203   0.658   0.339  1.0966  0.0946  0.0327
 1638SOL    HW1 5223   2.250   0.681   0.419 -1.0234  0.7783  1.1164
 1638SOL    HW2 5224   2.238   0.718   0.273  2.3462  0.0049  0.5989
 1639SOL     OW 5225   3.180   0.257   1.452 -0.3502 -0.4259 -0.5328
 1639SOL    HW1 5226   3.141   0.267   1.365 -1.4672  0.5562  0.0683
 1639SOL    HW2 5227   3.106   0.258   1.512  0.5740  1.2001  0.6237
 1640SOL     OW 5228   1.903   0.884   0.573  0.7020 -0.4535 -0.5658
 1640SOL    HW1 5229   1.945   0.915   0.493  0.8129 -0.1682 -0.3957
 1640SOL    HW2 5230   1.973   0.884   0.638  0.8395 -1.5951 -0.7046
 1641SOL     OW 5231   3.723   1.208   0.956 -0.0335 -0.2982 -0.4208
 1641SOL    HW1 5232   3.750   1.240   1.042  0.9095 -1.0745 -0.4230
 1641SOL    HW2 5233   3.627   1.205   0.960 -0.0504  0.9278  0.1431
 1642SOL     OW 5234   1.312   1.417   0.392 -0.1703  0.3266 -0.3460
 1642SOL    HW1 5235   1.403   1.390   0.381  0.2642  2.0910 -1.3321
 1642SOL    HW2 5236   1.318   1.503   0.435 -1.4479 -0.4363  1.4355
 1643SOL     OW 5237   3.095   0.491   0.240  0.1871 -0.3416 -0.2950
 1643SOL    HW1 5238   3.097   0.525   0.150  0.5271 -1.2950 -0.6574
 1643SOL    HW2 5239   3.137   0.559   0.293 -0.2908  0.3623 -0.8102
 1644SOL     OW 5240   3.124   1.081   0.484 -0.0972 -0.4332  0.0042
 1644SOL    HW1 5241   3.179   1.103   0.559 -0.3828 -1.1835  0.4476
 1644SOL    HW2 5242   3.120   0.985   0.485 -0.7443 -0.4173 -0.5010
 1645SOL     OW 5243   1.671   0.973   1.480 -0.1948  0.1246 -0.0539
 1645SOL    HW1 5244   1.694   0.962   1.572 -0.2888  1.0501  0.0842
 1645SOL    HW2 5245   1.747   0.941   1.432 -0.4731 -1.1528  0.3254
 1646SOL     OW 5246   2.120   1.466   0.644 -0.0488  0.1990 -1.0104
 1646SOL    HW1 5247   2.033   1.449   0.681  0.2577  0.9978  0.1008
 1646SOL    HW2 5248   2.102   1.491   0.553 -1.0395  0.8301 -0.6623
 1647SOL     OW 5249   2.919   1.360   1.481 -0.1171 -0.0777  0.4327
 1647SOL    HW1 5250   2.852   1.304   1.442  0.9074 -0.3309 -1.0298
 1647SOL    HW2 5251   2.958   1.307   1.550  1.6427 -1.6667 -1.7061
 1648SOL     OW 5252   2.182   0.328   0.493  0.0129  0.5839 -0.0981
 1648SOL    HW1 5253   2.246   0.324   0.422 -0.4932  0.2749 -0.5395
 1648SOL    HW2 5254   2.228   0.294   0.569  0.3787  0.3696 -0.4142
 1649SOL     OW 5255   1.951   0.733   1.853  0.0386  0.3236 -0.0867
 1649SOL    HW1 5256   1.900   0.655   1.873  0.6159  0.2535  1.1421
 1649SOL    HW2 5257   1.922   0.798   1.917  0.6304  0.6533 -0.1454
 1650SOL     OW 5258   3.134   0.872   5.119  0.1017 -0.4730 -0.4144
 1650SOL    HW1 5259   3.188   0.795   5.139 -0.8837 -0.8364  0.9191
 1650SOL    HW2 5260   3.068   0.839   5.058  0.8319 -0.2294 -1.3522
 1651SOL     OW 5261   2.937   1.714   2.062  0.0339 -0.2018 -0.6263
 1651SOL    HW1 5262   2.868   1.678   2.006  1.2488  0.3567 -2.5305
 1651SOL    HW2 5263   2.904   1.800   2.088 -0.5790 -0.5003 -0.4064
 1652SOL     OW 5264   2.484   0.884   2.127 -0.8768 -0.4010  0.7289
 1652SOL    HW1 5265   2.518   0.796   2.111  0.4609  0.1104  0.7254
 1652SOL    HW2 5266   2.411   0.870   2.188 -1.1761 -1.5819  0.1249
 1653SOL     OW 5267   3.251   0.926   1.203  0.2942 -0.2262 -0.2159
 1653SOL    HW1 5268   3.182   0.976   1.247 -0.2151 -0.1973 -1.0286
 1653SOL    HW2 5269   3.276   0.859   1.266 -0.4103 -0.1722  0.1297
 1654SOL     OW 5270   3.192   1.659   0.330  0.3388  0.0188 -0.5086
 1654SOL    HW1 5271   3.157   1.738   0.371 -0.1926  0.4012 -1.6711
 1654SOL    HW2 5272   3.136   1.588   0.362  0.1405  0.2693 -0.3019
 1655SOL     OW 5273   2.515   0.289   0.876  0.0759  0.2863  0.1919
 1655SOL    HW1 5274   2.515   0.200   0.911 -2.8100  0.5752  1.0558
 1655SOL    HW2 5275   2.426   0.301   0.841  0.4527  2.7962  0.0090
 1656SOL     OW 5276   3.220   5.027   0.960  0.2409 -0.2039 -0.2129
 1656SOL    HW1 5277   3.291   4.969   0.986 -0.2964 -0.9821 -0.4727
 1656SOL    HW2 5278   3.192   5.069   1.041 -0.1657 -1.1953  0.1651
 1657SOL     OW 5279   3.475   1.430   0.339  0.0901 -0.5855 -0.5262
 1657SOL    HW1 5280   3.434   1.359   0.290  1.7034 -1.1551 -1.0766
 1657SOL    HW2 5281   3.559   1.444   0.296  0.7284  0.1814  0.9199
 1658SOL     OW 5282   2.690   0.534   1.433  0.5434  0.1187 -0.1852
 1658SOL    HW1 5283   2.692   0.627   1.455  1.3971  0.3919 -1.4330
 1658SOL    HW2 5284   2.624   0.527   1.364  0.9764 -0.0937 -0.5791
 1659SOL     OW 5285   2.441   0.256   2.015 -0.3575  0.1384  0.1225
 1659SOL    HW1 5286   2.362   0.218   1.976 -0.9738 -1.2682  2.6470
 1659SOL    HW2 5287   2.412   0.340   2.052 -0.0828  0.8150 -1.1713
 1660SOL     OW 5288   1.812   0.930   1.240 -0.1077 -0.2460 -0.1165
 1660SOL    HW1 5289   1.906   0.935   1.222 -0.1553  0.0143 -0.3025
 1660SOL    HW2 5290   1.778   0.869   1.173 -0.1580  0.0945 -0.4034
 1661SOL     OW 5291   2.502   0.220   1.220 -0.0349  0.0476  0.2801
 1661SOL    HW1 5292   2.471   0.310   1.218  1.3235  0.5181  0.2537
 1661SOL    HW2 5293   2.518   0.202   1.312  2.1851  0.6977  0.0322
 1662SOL     OW 5294   2.719   0.364   0.707 -0.2825 -0.9294 -0.4988
 1662SOL    HW1 5295   2.797   0.320   0.741  0.3408  0.8828  0.4751
 1662SOL    HW2 5296   2.650   0.343   0.770  0.5911  1.4388  1.3296
 1663SOL     OW 5297   2.006   0.785   1.112 -0.3244  0.3106  0.1907
 1663SOL    HW1 5298   2.053   0.860   1.074  2.0247 -0.3602  1.6356
 1663SOL    HW2 5299   2.031   0.711   1.056  0.0037  0.0317  0.7033
 1664SOL     OW 5300   1.620   1.990   2.018  0.7274 -0.3476  0.0945
 1664SOL    HW1 5301   1.644   1.898   2.009  3.0647  0.2526 -0.0663
 1664SOL    HW2 5302   1.703   2.035   2.030 -0.5114  1.5984  1.5354
 1665SOL     OW 5303   2.495   0.032   0.937 -0.2762 -0.1670 -0.1414
 1665SOL    HW1 5304   2.416  -0.005   0.898  0.1150 -1.0546 -0.1082
 1665SOL    HW2 5305   2.567  -0.008   0.889  0.1622  0.3650  0.0659
 1666SOL     OW 5306   3.288   0.391   2.034 -0.2734  0.3151  0.0072
 1666SOL    HW1 5307   3.377   0.360   2.014  0.0047  0.8338  0.4277
 1666SOL    HW2 5308   3.242   0.313   2.065 -0.2413 -0.1562 -1.1163
 1667SOL     OW 5309   3.137   0.703   0.572  0.3577 -0.3862  0.0715
 1667SOL    HW1 5310   3.164   0.721   0.662  0.3585  0.1424 -0.0317
 1667SOL    HW2 5311   3.062   0.645   0.582 -0.0117  0.1423  0.4381
 1668SOL     OW 5312   1.792   0.326   1.018 -0.0098  0.7675 -0.0410
 1668SOL    HW1 5313   1.713   0.364   1.057  0.3279  0.8482  0.5819
 1668SOL    HW2 5314   1.794   0.360   0.929 -0.7685  0.6309 -0.1163
 1669SOL     OW 5315   2.607   1.860   0.538 -0.5206 -0.2557 -0.4242
 1669SOL    HW1 5316   2.661   1.902   0.471  0.6480 -1.1757 -0.0631
 1669SOL    HW2 5317   2.541   1.811   0.489 -2.8681  3.1637 -0.8665
 1670SOL     OW 5318   2.223   1.947   0.816 -0.1075  0.3961  0.7783
 1670SOL    HW1 5319   2.206   1.911   0.729  1.9951  0.3242  0.3716
 1670SOL    HW2 5320   2.226   1.870   0.874 -1.4206  0.4373  0.9171
 1671SOL     OW 5321   3.581   0.918   1.041 -0.4706  0.3536 -0.0314
 1671SOL    HW1 5322   3.597   0.856   1.112 -0.5945  1.1025  0.6601
 1671SOL    HW2 5323   3.599   1.004   1.080  0.2345  0.7190 -1.1291
 1672SOL     OW 5324   2.481   2.108   1.203  0.4420  0.3994 -0.3416
 1672SOL    HW1 5325   2.435   2.151   1.130  0.1123 -0.1796 -0.4816
 1672SOL    HW2 5326   2.540   2.175   1.237 -1.2262  1.4717  0.4751
 1673SOL     OW 5327   1.801   1.175   0.443  0.4101 -0.3053  0.2527
 1673SOL    HW1 5328   1.877   1.122   0.418  0.8059  1.0474 -1.4430
 1673SOL    HW2 5329   1.825   1.264   0.419 -1.2982  0.2873  0.6934
 1674SOL     OW 5330   2.942   0.489   1.082  0.6426 -0.3855 -0.6262
 1674SOL    HW1 5331   3.026   0.506   1.039  0.5644 -0.8421 -0.9744
 1674SOL    HW2 5332   2.942   0.394   1.094  0.9065 -0.1926  0.8998
 1675SOL     OW 5333   2.512   1.564   1.544  0.9224  0.0164  0.0806
 1675SOL    HW1 5334   2.438   1.607   1.501  1.9939  2.2222  0.3475
 1675SOL    HW2 5335   2.491   1.569   1.637  0.5537 -1.0420  0.0647
 1676SOL     OW 5336   2.827   1.581   0.300 -0.2793 -0.3650  0.1819
 1676SOL    HW1 5337   2.755   1.547   0.353 -0.7401  0.0026 -0.2002
 1676SOL    HW2 5338   2.901   1.524   0.320 -0.1439  0.4268  2.0528
 1677SOL     OW 5339   1.841   5.108   1.852  0.0006  0.9324  0.1287
 1677SOL    HW1 5340   1.866   5.022   1.886 -0.3495  0.4108 -0.8800
 1677SOL    HW2 5341   1.753   5.123   1.887 -1.2001 -0.5150 -2.0742
 1678SOL     OW 5342   3.251   1.103   0.046  0.0093 -0.1610  0.3822
 1678SOL    HW1 5343   3.213   1.154  -0.026 -0.8770  0.7026  1.4487
 1678SOL    HW2 5344   3.222   1.013   0.030  3.1025 -0.7542 -2.5511
 1679SOL     OW 5345   2.183   1.902   0.112  0.3760  0.7075 -0.3789
 1679SOL    HW1 5346   2.208   1.986   0.149  0.6313  0.8871 -0.9589
 1679SOL    HW2 5347   2.087   1.904   0.111  0.3559  0.6236  0.4320
 1680SOL     OW 5348   2.819   4.775   5.096 -0.6233  0.0744 -0.1569
 1680SOL    HW1 5349   2.834   4.815   5.182 -2.1960 -0.2642  0.2902
 1680SOL    HW2 5350   2.725   4.786   5.081 -0.1841  1.0656 -2.3044
 1681SOL     OW 5351   2.439   1.687   0.417  0.1091 -0.2165 -0.2756
 1681SOL    HW1 5352   2.360   1.681   0.471 -0.1262  0.4354 -0.5430
 1681SOL    HW2 5353   2.411   1.650   0.332  0.4024 -0.9912 -0.0416
 1682SOL     OW 5354   2.504   2.161   0.687  0.0662  0.2455  0.2274
 1682SOL    HW1 5355   2.492   2.146   0.593  1.3906  0.9167 -0.0625
 1682SOL    HW2 5356   2.432   2.114   0.728 -0.2171 -0.5131 -1.1003
 1683SOL     OW 5357   2.811   0.517   4.862 -0.4153 -0.1985  0.6043
 1683SOL    HW1 5358   2.723   0.555   4.857 -1.2542 -2.0882  0.2712
 1683SOL    HW2 5359   2.802   0.444   4.924  0.9794 -0.2501  0.7616
 1684SOL     OW 5360   2.786   0.491   1.865 -0.0603 -0.1499 -0.4879
 1684SOL    HW1 5361   2.797   0.554   1.794 -2.5368 -1.6210 -2.2745
 1684SOL    HW2 5362   2.871   0.446   1.871  0.1459 -0.1011 -2.6431
 1685SOL     OW 5363   2.831   5.041   0.072  0.5338  0.5607  0.2276
 1685SOL    HW1 5364   2.776   5.060  -0.004  0.8976  0.3709 -0.0901
 1685SOL    HW2 5365   2.775   5.055   0.148  0.0838  0.4725 -0.0896
 1686SOL     OW 5366   2.113   0.050   2.163  0.2745  0.2110  0.8541
 1686SOL    HW1 5367   2.093   0.142   2.180 -1.2122 -0.0322  0.5113
 1686SOL    HW2 5368   2.186   0.029   2.221  1.6664  2.0260 -0.2012
 1687SOL     OW 5369   2.165   2.214   0.732  0.3702  0.3538 -0.2383
 1687SOL    HW1 5370   2.170   2.261   0.816 -0.7323 -0.3208  0.2214
 1687SOL    HW2 5371   2.171   2.122   0.756  2.5646  0.2285 -1.1437
 1688SOL     OW 5372   2.501   0.688   1.806 -0.2987 -0.1580 -0.1352
 1688SOL    HW1 5373   2.457   0.772   1.823 -2.6910 -1.1917 -1.0598
 1688SOL    HW2 5374   2.526   0.657   1.893  0.0942  1.2115  0.2680
 1689SOL     OW 5375   2.129   1.757   0.623  0.0422  0.1367 -0.4159
 1689SOL    HW1 5376   2.112   1.663   0.633 -0.4498  0.3161  0.5357
 1689SOL    HW2 5377   2.092   1.779   0.538 -1.1084 -0.2645 -0.0312
 1690SOL     OW 5378   2.132   0.572   0.891 -0.4573 -0.2563 -0.9072
 1690SOL    HW1 5379   2.223   0.582   0.863 -1.0935  1.1787 -2.5427
 1690SOL    HW2 5380   2.137   0.513   0.966  1.8027 -0.3336 -1.0694
 1691SOL     OW 5381   2.418   0.217   0.367  0.1096 -0.5612  0.0632
 1691SOL    HW1 5382   2.508   0.233   0.338  0.3352 -2.2587 -0.2239
 1691SOL    HW2 5383   2.426   0.156   0.440 -0.7571  0.0210  0.6562
 1692SOL     OW 5384   2.791   1.183   0.103  0.2691  0.5131  0.1084
 1692SOL    HW1 5385   2.750   1.140   0.027 -0.0325  2.1003 -0.6376
 1692SOL    HW2 5386   2.840   1.113   0.146  1.9402 -0.0313 -2.5751
 1693SOL     OW 5387   2.423   4.885   0.264  0.4539 -0.0883  0.1637
 1693SOL    HW1 5388   2.377   4.962   0.297 -1.5786 -0.2027 -2.2362
 1693SOL    HW2 5389   2.353   4.830   0.228  2.1690 -1.7843 -0.6085
 1694SOL     OW 5390   3.129   4.626   0.164 -0.1056  0.9617 -0.2980
 1694SOL    HW1 5391   3.110   4.600   0.074 -0.0494 -0.2625  0.0327
 1694SOL    HW2 5392   3.107   4.719   0.168  1.9435  1.5579 -2.1648
 1695SOL     OW 5393   2.763   0.240   1.102  0.4481 -0.5010  0.8032
 1695SOL    HW1 5394   2.677   0.226   1.140  0.0765  0.1491  0.2205
 1695SOL    HW2 5395   2.745   0.254   1.009  0.8364  3.2059  1.2336
 1696SOL     OW 5396   3.222   1.576   0.744 -0.5916 -0.0969 -0.1900
 1696SOL    HW1 5397   3.193   1.661   0.711  1.9692  0.9947  0.2819
 1696SOL    HW2 5398   3.286   1.546   0.679  1.3989  0.1480  1.6251
 1697SOL     OW 5399   2.069   1.076   0.389 -0.5994  0.2901  0.0056
 1697SOL    HW1 5400   2.116   1.126   0.456  1.1400 -3.2136  1.5879
 1697SOL    HW2 5401   2.124   1.081   0.311 -0.6600  1.1563  0.0147
 1698SOL     OW 5402   2.716   1.599   0.644  0.3639 -0.4234 -0.1662
 1698SOL    HW1 5403   2.652   1.568   0.708  0.7168 -0.7294  0.0371
 1698SOL    HW2 5404   2.663   1.642   0.576 -0.1231 -1.4038 -0.4177
 1699SOL     OW 5405   2.574   4.497   0.244 -0.3771  0.1116  0.2241
 1699SOL    HW1 5406   2.548   4.557   0.314  0.2138  0.0004  0.5389
 1699SOL    HW2 5407   2.668   4.511   0.234 -0.2948 -0.5321  0.0791
 1700SOL     OW 5408   1.866   0.472   1.591 -0.1522 -0.1553  0.0509
 1700SOL    HW1 5409   1.869   0.463   1.687 -0.3416  0.0483  0.0773
 1700SOL    HW2 5410   1.812   0.550   1.577  1.3208  0.8642 -0.1556
 1701SOL     OW 5411   1.872   0.406   1.871  0.2909 -0.5744  0.5116
 1701SOL    HW1 5412   1.930   0.349   1.819  1.1945  0.1176  0.7493
 1701SOL    HW2 5413   1.800   0.349   1.897  0.7037 -1.3702 -0.0602
 1702SOL     OW 5414   3.236   4.503   0.642  0.4791 -0.4023 -0.2756
 1702SOL    HW1 5415   3.181   4.540   0.573  1.0509 -1.2063 -1.1618
 1702SOL    HW2 5416   3.264   4.418   0.609  3.3639  0.5649 -0.4140
 1703SOL     OW 5417   3.138   4.660   0.924 -0.3373 -0.3153 -0.0744
 1703SOL    HW1 5418   3.131   4.735   0.865  0.3593 -1.4872 -1.6794
 1703SOL    HW2 5419   3.229   4.632   0.916 -0.4111 -0.9164  1.0587
 1704SOL     OW 5420   3.247   1.059   0.951 -0.2920  0.1367  0.4054
 1704SOL    HW1 5421   3.153   1.062   0.935 -0.3909  1.7702  1.1207
 1704SOL    HW2 5422   3.255   1.011   1.033 -0.5016 -0.0032  0.3461
 1705SOL     OW 5423   2.979   5.069   0.818  0.8304 -0.0630  0.2101
 1705SOL    HW1 5424   3.012   4.993   0.771  1.5396  0.6808 -0.5100
 1705SOL    HW2 5425   3.052   5.095   0.875  0.5080 -0.0639  0.6260
 1706SOL     OW 5426   3.215   0.728   0.830 -0.0937  0.1316  0.0492
 1706SOL    HW1 5427   3.178   0.813   0.857 -1.5923 -0.5781  0.2912
 1706SOL    HW2 5428   3.256   0.694   0.909 -0.1620  0.2760  0.1473
 1707SOL     OW 5429   1.715   1.335   0.107  0.1296  0.0690 -0.0636
 1707SOL    HW1 5430   1.700   1.340   0.013  1.5418  1.6761 -0.2231
 1707SOL    HW2 5431   1.788   1.274   0.117 -0.3260 -0.4635  0.0279
 1708SOL     OW 5432   3.550   1.544   1.018  0.2726  0.1740  0.0514
 1708SOL    HW1 5433   3.529   1.587   0.936  0.7254  0.5128  0.1121
 1708SOL    HW2 5434   3.468   1.546   1.068  0.5347  1.8270  0.4385
 1709SOL     OW 5435   3.460   0.174   5.018 -0.2211  0.0580  0.5183
 1709SOL    HW1 5436   3.440   0.106   4.954 -1.3689 -0.5969  1.5507
 1709SOL    HW2 5437   3.484   0.250   4.965 -3.8048  0.3556 -0.7840
 1710SOL     OW 5438   2.487   0.224   5.084 -0.2212  0.1120 -0.5051
 1710SOL    HW1 5439   2.453   0.227   4.994 -1.9368 -2.1816 -0.0104
 1710SOL    HW2 5440   2.414   0.255   5.138 -0.2695 -1.3023  0.2854
 1711SOL     OW 5441   3.519   1.491   1.508 -0.3760  0.3828 -0.1198
 1711SOL    HW1 5442   3.473   1.563   1.466 -0.3262  1.7237  2.0176
 1711SOL    HW2 5443   3.586   1.534   1.562 -0.8952 -1.1945  1.8477
 1712SOL     OW 5444   2.692   1.454   0.926 -0.2203  0.4188  0.0503
 1712SOL    HW1 5445   2.602   1.439   0.953 -0.7986  1.1832 -1.3750
 1712SOL    HW2 5446   2.728   1.367   0.910 -0.7596  0.1224  0.4472
 1713SOL     OW 5447   2.906   1.961   1.405 -0.4337 -0.0893  0.6758
 1713SOL    HW1 5448   2.880   1.873   1.379  0.6354 -0.0901 -0.4083
 1713SOL    HW2 5449   2.988   1.949   1.453  0.1487  0.3924 -0.1917
 1714SOL     OW 5450   2.800   1.211   0.892  0.0150  0.0233  0.0904
 1714SOL    HW1 5451   2.834   1.137   0.943 -1.8208 -0.9477 -0.0510
 1714SOL    HW2 5452   2.875   1.270   0.883  0.7391 -0.4138  2.7582
 1715SOL     OW 5453   3.098   1.345   1.136  0.0194 -0.3592 -0.5292
 1715SOL    HW1 5454   3.086   1.368   1.044  2.9849 -0.5017 -0.9723
 1715SOL    HW2 5455   3.014   1.368   1.177 -0.9042  0.8624 -3.0126
 1716SOL     OW 5456   2.293   0.039   1.159 -0.5079  0.6483 -0.1364
 1716SOL    HW1 5457   2.316   0.008   1.246 -1.0420  0.0770 -0.1939
 1716SOL    HW2 5458   2.364   0.099   1.135  0.6850 -0.7363 -0.1428
 1717SOL     OW 5459   2.679   0.788   1.548 -0.3372  0.4324 -0.5844
 1717SOL    HW1 5460   2.694   0.879   1.575 -0.4979  1.0303 -2.4564
 1717SOL    HW2 5461   2.628   0.750   1.620 -0.5895  1.9240  0.0491
 1718SOL     OW 5462   2.183   1.125   0.146  0.1148 -0.2552 -0.8073
 1718SOL    HW1 5463   2.251   1.188   0.173 -0.9320  0.1586  0.9513
 1718SOL    HW2 5464   2.209   1.098   0.058  1.8847  0.8416 -0.6484
 1719SOL     OW 5465   2.205   0.673   1.981  0.4709 -0.2444  0.3197
 1719SOL    HW1 5466   2.117   0.690   1.949  1.3114  1.8134 -1.0010
 1719SOL    HW2 5467   2.242   0.611   1.919  0.5696  0.3056 -0.1746
 1720SOL     OW 5468   2.822   0.183   1.406  0.0927  0.2324  0.0058
 1720SOL    HW1 5469   2.762   0.256   1.392 -1.9891 -1.2686  0.7977
 1720SOL    HW2 5470   2.882   0.212   1.474 -0.2952  1.4468 -0.1718
 1721SOL     OW 5471   2.079   1.484   1.215  0.0716 -0.7768 -0.1772
 1721SOL    HW1 5472   2.056   1.576   1.233  0.5296 -0.2779 -1.9924
 1721SOL    HW2 5473   2.137   1.459   1.287  0.0887  0.4209  0.2369
 1722SOL     OW 5474   1.977   1.753   0.390  0.2659 -0.5625 -0.2188
 1722SOL    HW1 5475   1.891   1.736   0.429  0.4890 -1.8803 -0.2747
 1722SOL    HW2 5476   1.962   1.745   0.296  0.5682 -1.3582 -0.2000
 1723SOL     OW 5477   2.138   0.544   1.452  0.2181  0.3189 -0.3857
 1723SOL    HW1 5478   2.061   0.599   1.466 -1.1935 -1.8706  0.8392
 1723SOL    HW2 5479   2.204   0.579   1.512 -0.5583  0.8319  0.1724
 1724SOL     OW 5480   2.917   0.580   0.679  0.2180 -0.5793  0.3241
 1724SOL    HW1 5481   2.861   0.648   0.718  0.2819 -0.1960 -0.2578
 1724SOL    HW2 5482   2.888   0.499   0.722  1.1733  0.0189  2.1438
 1725SOL     OW 5483   2.934   1.703   0.878  0.1105 -0.1188 -0.5198
 1725SOL    HW1 5484   2.896   1.632   0.827 -0.7032 -0.1854  0.1709
 1725SOL    HW2 5485   2.976   1.760   0.813 -1.2631  0.0188 -1.3074
 1726SOL     OW 5486   3.335   0.282   0.887 -0.4694  0.5821 -0.0886
 1726SOL    HW1 5487   3.361   0.202   0.840  0.6817  1.2645 -0.6234
 1726SOL    HW2 5488   3.351   0.353   0.825 -2.6692  1.1355 -0.0550
 1727SOL     OW 5489   1.898   1.953   1.081 -0.4274 -0.4390 -0.1289
 1727SOL    HW1 5490   1.920   1.923   0.993  0.7906 -1.8431  0.6298
 1727SOL    HW2 5491   1.979   1.991   1.114 -0.6429 -0.6962  0.7043
 1728SOL     OW 5492   2.403   0.938   1.834  0.1756 -0.3601  0.2592
 1728SOL    HW1 5493   2.425   0.950   1.926 -1.6219 -0.2617  0.6782
 1728SOL    HW2 5494   2.337   1.004   1.816 -1.0914 -1.8184 -0.5282
 1729SOL     OW 5495   3.189   0.189   1.796 -0.4586 -0.2991 -0.1557
 1729SOL    HW1 5496   3.191   0.285   1.800 -2.0375 -0.2897  0.7808
 1729SOL    HW2 5497   3.125   0.170   1.728 -3.1022 -0.6805  2.3529
 1730SOL     OW 5498   3.335   4.981   2.088 -1.0686 -0.3854  0.0792
 1730SOL    HW1 5499   3.267   4.944   2.032 -0.8404 -0.7261  0.0229
 1730SOL    HW2 5500   3.412   4.927   2.070 -1.6301 -2.1145  2.5590
 1731SOL     OW 5501   2.162   4.975   1.967 -0.3861 -0.0576 -0.1135
 1731SOL    HW1 5502   2.135   5.041   2.031 -1.8297  0.5966 -1.3575
 1731SOL    HW2 5503   2.085   4.920   1.955  0.2466 -0.8865 -0.4277
 1732SOL     OW 5504   2.331   1.058   1.098 -0.1015 -0.5268  0.0241
 1732SOL    HW1 5505   2.399   1.066   1.031  0.3827 -1.4503  0.3992
 1732SOL    HW2 5506   2.376   1.020   1.174 -1.1835 -1.8589  0.0255
 1733SOL     OW 5507   2.685   0.551   0.988 -0.0403 -0.3686  0.4220
 1733SOL    HW1 5508   2.754   0.498   1.028 -0.2775 -0.7462  0.3275
 1733SOL    HW2 5509   2.725   0.587   0.908  0.2977  0.0505  0.7763
 1734SOL     OW 5510   2.833   4.871   4.387 -0.1084 -0.5038  0.3485
 1734SOL    HW1 5511   2.910   4.911   4.427 -0.5635  1.2392 -0.4803
 1734SOL    HW2 5512   2.815   4.795   4.442  1.6692 -0.4283  1.0742
 1735SOL     OW 5513   1.936   4.972   1.310 -0.0375  0.0628  0.2852
 1735SOL    HW1 5514   1.985   4.909   1.258 -0.4994 -1.6138  1.8498
 1735SOL    HW2 5515   1.990   4.988   1.387 -0.8552  0.0160  0.8825
 1736SOL     OW 5516   1.923   1.825   0.834 -0.5142  0.0976 -0.4493
 1736SOL    HW1 5517   1.958   1.882   0.765  0.7591 -0.3371 -0.1859
 1736SOL    HW2 5518   1.987   1.754   0.840  0.8300  1.4976  3.0131
 1737SOL     OW 5519   2.305   0.781   1.349  0.0772  0.8654 -0.3277
 1737SOL    HW1 5520   2.229   0.723   1.343  0.6355  0.0682  0.2020
 1737SOL    HW2 5521   2.282   0.843   1.418 -0.5614  1.3388 -0.9617
 1738SOL     OW 5522   3.583   0.901   1.802  0.0732 -0.4933  0.2818
 1738SOL    HW1 5523   3.611   0.829   1.859  0.2275 -1.3179 -0.8211
 1738SOL    HW2 5524   3.534   0.858   1.732 -1.2818  0.6414  0.5128
 1739SOL     OW 5525   2.407   0.029   0.559  0.0470 -0.0603 -0.3133
 1739SOL    HW1 5526   2.497   0.004   0.581 -0.3636 -1.2477  0.0555
 1739SOL    HW2 5527   2.354  -0.015   0.624 -0.8720 -0.1209 -1.0934
 1740SOL     OW 5528   3.183   0.190   0.560 -0.2265  0.8538 -0.4104
 1740SOL    HW1 5529   3.261   0.238   0.589  0.0604  0.0837  0.1132
 1740SOL    HW2 5530   3.212   0.099   0.553 -1.0467  0.5807 -0.3421
 1741SOL     OW 5531   2.413   0.561   0.860 -0.0215 -0.3455 -0.2005
 1741SOL    HW1 5532   2.452   0.644   0.831 -0.0273 -0.5312 -0.7501
 1741SOL    HW2 5533   2.486   0.500   0.862 -0.3689 -0.8283 -1.7492
 1742SOL     OW 5534   2.747   1.670   1.863  0.0046  0.2260  0.4367
 1742SOL    HW1 5535   2.715   1.759   1.853 -0.0256  0.1676 -0.0102
 1742SOL    HW2 5536   2.742   1.633   1.774  0.9529  0.0978  0.4359
 1743SOL     OW 5537   3.372   1.637   1.374  0.0594 -0.0642  0.1984
 1743SOL    HW1 5538   3.360   1.611   1.283  0.0723  0.8279 -0.0664
 1743SOL    HW2 5539   3.301   1.700   1.391 -1.6234 -2.2923  1.6395
 1744SOL     OW 5540   1.872   1.096   2.151  0.3014 -0.3558  0.0694
 1744SOL    HW1 5541   1.793   1.107   2.204 -0.2747 -0.4712 -0.7573
 1744SOL    HW2 5542   1.940   1.074   2.215 -0.1325  0.6212  0.8943
 1745SOL     OW 5543   3.010   4.967   4.570  0.0062 -0.1643 -0.2177
 1745SOL    HW1 5544   3.083   4.906   4.575 -0.3264 -0.4465  1.7811
 1745SOL    HW2 5545   3.041   5.045   4.616 -0.6409  0.0221 -0.0828
 1746SOL     OW 5546   2.546   4.877   5.080 -0.2273 -0.0576 -0.0457
 1746SOL    HW1 5547   2.456   4.876   5.111 -0.2712 -1.2115 -0.1953
 1746SOL    HW2 5548   2.561   4.968   5.054 -1.0836  0.3118  0.7260
 1747SOL     OW 5549   2.548   0.966   0.580  0.4208  0.1980 -0.2692
 1747SOL    HW1 5550   2.520   1.056   0.601  0.3628  0.4366 -1.3610
 1747SOL    HW2 5551   2.467   0.922   0.555  0.7208  0.3572 -1.5486
 1748SOL     OW 5552   2.126   0.802   0.720  0.0251 -0.3673  0.1842
 1748SOL    HW1 5553   2.099   0.722   0.766  1.5198 -0.7053  0.5009
 1748SOL    HW2 5554   2.135   0.868   0.788 -1.0575  0.0503 -0.0602
 1749SOL     OW 5555   2.080   0.403   1.089 -0.2303  0.1006 -0.0682
 1749SOL    HW1 5556   1.988   0.377   1.086  0.2396 -1.5766 -0.7426
 1749SOL    HW2 5557   2.117   0.352   1.161  0.1728  0.8228  0.2465
 1750SOL     OW 5558   2.424   0.499   1.588 -0.5757 -0.2367  0.2783
 1750SOL    HW1 5559   2.439   0.559   1.662  0.4160  0.0844 -0.1759
 1750SOL    HW2 5560   2.495   0.518   1.527 -0.4255 -1.6701 -0.0070
 1751SOL     OW 5561   2.481   0.223   1.511 -0.2705 -0.5619  0.0865
 1751SOL    HW1 5562   2.431   0.302   1.530 -0.9248 -0.9226 -0.1453
 1751SOL    HW2 5563   2.530   0.205   1.591 -0.2351 -0.0038  0.1884
 1752SOL     OW 5564   1.337   2.072   1.023  0.2406 -0.7104 -0.0908
 1752SOL    HW1 5565   1.410   2.131   1.005  1.2937 -1.7930  0.5355
 1752SOL    HW2 5566   1.346   2.002   0.958 -0.3074 -0.8009 -0.0762
 1753SOL     OW 5567   1.919   2.062   0.660 -0.4263  0.1492 -0.1197
 1753SOL    HW1 5568   1.964   2.071   0.575  0.0583  1.6793  0.2930
 1753SOL    HW2 5569   1.909   2.151   0.692  0.3590 -0.4659  1.9468
 1754SOL     OW 5570   2.530   1.127   0.923 -0.0326  0.5979 -0.0618
 1754SOL    HW1 5571   2.619   1.122   0.887  0.3664 -0.9538  1.0764
 1754SOL    HW2 5572   2.533   1.200   0.984  0.4223  0.6370 -0.1264
 1755SOL     OW 5573   1.557   0.248   1.637 -0.3962 -0.0605 -0.3788
 1755SOL    HW1 5574   1.576   0.246   1.543  0.2760 -0.7413 -0.2364
 1755SOL    HW2 5575   1.470   0.209   1.644  0.3839 -1.8750 -0.5360
 1756SOL     OW 5576   2.098   0.964   1.961 -0.5361  1.2664  0.0543
 1756SOL    HW1 5577   2.145   0.881   1.964 -1.2000  0.8615 -0.4727
 1756SOL    HW2 5578   2.166   1.031   1.972  0.2367  0.7096 -1.2367
 1757SOL     OW 5579   3.357   0.986   1.491  0.0958 -0.3753  0.0630
 1757SOL    HW1 5580   3.326   1.035   1.415  0.7465 -0.2355 -0.1193
 1757SOL    HW2 5581   3.279   0.970   1.543 -0.0731  1.1907  0.3138
 1758SOL     OW 5582   3.042   0.101   0.069  0.1140 -0.2793  0.1668
 1758SOL    HW1 5583   3.058   0.140   0.155  1.4309 -0.0195 -0.1813
 1758SOL    HW2 5584   2.955   0.060   0.077  0.0186  0.1370  1.4640
 1759SOL     OW 5585   2.942   0.750   1.218  0.0112  0.5673 -0.5768
 1759SOL    HW1 5586   2.943   0.665   1.175 -0.8858  0.8537 -1.1790
 1759SOL    HW2 5587   3.030   0.760   1.254  0.2805 -0.3777 -0.9623
 1760SOL     OW 5588   2.418   1.887   1.341  0.1321 -0.2941 -0.3439
 1760SOL    HW1 5589   2.360   1.948   1.387 -0.1509 -0.6113 -0.2835
 1760SOL    HW2 5590   2.477   1.944   1.291  1.0790  0.0926  1.1769
 1761SOL     OW 5591   2.148   0.284   1.351  0.1968  0.3537 -0.0136
 1761SOL    HW1 5592   2.057   0.277   1.382  0.3199 -0.9297  0.0840
 1761SOL    HW2 5593   2.178   0.369   1.383 -0.5832  0.2568  1.0079
 1762SOL     OW 5594   2.598   1.680   1.080 -0.1081  0.1992  0.8966
 1762SOL    HW1 5595   2.630   1.620   1.013  0.4575  0.4162  0.9640
 1762SOL    HW2 5596   2.547   1.745   1.032  0.8270  0.7145  0.5950
 1763SOL     OW 5597   2.298   0.251   0.117 -0.0704  0.2322 -0.0176
 1763SOL    HW1 5598   2.225   0.302   0.153  0.4801  0.6461  0.5084
 1763SOL    HW2 5599   2.352   0.229   0.193 -0.0670 -0.7652 -0.2982
 1764SOL     OW 5600   1.554   1.818   1.126  0.1344 -0.1943 -0.1131
 1764SOL    HW1 5601   1.574   1.829   1.219  4.1122  1.5274 -1.0593
 1764SOL    HW2 5602   1.498   1.892   1.105  1.6137  1.0711  0.3114
 1765SOL     OW 5603   2.839   1.435   1.204 -0.0225  0.0168  0.6735
 1765SOL    HW1 5604   2.803   1.468   1.122 -0.2269  1.3739  1.3017
 1765SOL    HW2 5605   2.763   1.408   1.256  0.0339  0.3068  0.9078
 1766SOL     OW 5606   3.097   0.204   0.290 -0.2043 -0.1639 -0.0399
 1766SOL    HW1 5607   3.087   0.219   0.384  0.3838  1.0960 -0.1722
 1766SOL    HW2 5608   3.109   0.291   0.252  0.7019 -0.7503 -1.1489
 1767SOL     OW 5609   3.471   1.810   0.994 -0.1191 -0.6268 -0.1860
 1767SOL    HW1 5610   3.375   1.812   1.001 -0.2003  0.9547 -1.4576
 1767SOL    HW2 5611   3.488   1.755   0.918 -0.1811  1.7700 -1.9991
 1768SOL     OW 5612   3.284   1.533   1.130 -0.0607  0.1384  0.0032
 1768SOL    HW1 5613   3.249   1.448   1.102  2.1829 -0.4125 -1.2050
 1768SOL    HW2 5614   3.217   1.596   1.102 -0.7448 -1.0196 -1.0537
 1769SOL     OW 5615   2.199   1.242   1.245 -0.1951 -0.4715  0.5436
 1769SOL    HW1 5616   2.246   1.170   1.203 -0.8085 -0.8034  0.4297
 1769SOL    HW2 5617   2.108   1.229   1.221 -0.1956  0.8917 -0.2627
 1770SOL     OW 5618   3.023   1.607   1.363 -0.0781  0.1098 -0.8075
 1770SOL    HW1 5619   2.940   1.635   1.323  0.2494 -1.3600 -2.5832
 1770SOL    HW2 5620   3.008   1.516   1.389  0.0015  0.7677  1.7342
 1771SOL     OW 5621   2.590   4.730   0.431 -0.3558  0.1851  0.0092
 1771SOL    HW1 5622   2.527   4.773   0.374  0.1870  0.4710 -0.3789
 1771SOL    HW2 5623   2.565   4.758   0.519 -1.5699 -0.7477 -0.0303
 1772SOL     OW 5624   3.398   0.242   1.182 -0.0495  0.7514  0.0843
 1772SOL    HW1 5625   3.351   0.319   1.215 -4.0818 -1.4867 -0.1632
 1772SOL    HW2 5626   3.358   0.224   1.097  2.0333 -0.6455 -0.6235
 1773SOL     OW 5627   3.034   1.410   0.878 -0.2807  0.1813  0.3559
 1773SOL    HW1 5628   3.094   1.481   0.855  2.7482 -2.1344  0.7304
 1773SOL    HW2 5629   3.003   1.375   0.794  0.4179  0.1717  0.1002
 1774SOL     OW 5630   1.833   1.996   1.703 -0.1129 -0.3278  0.1780
 1774SOL    HW1 5631   1.882   2.074   1.728  0.0615 -0.2210 -0.4870
 1774SOL    HW2 5632   1.878   1.924   1.747  1.1611 -0.3352 -1.0999
 1775SOL     OW 5633   2.697   5.071   0.788 -0.5945 -0.3062 -0.3141
 1775SOL    HW1 5634   2.696   5.073   0.692 -2.0611 -2.0930 -0.3744
 1775SOL    HW2 5635   2.787   5.091   0.811 -0.6044  1.9368 -1.9956
 1776SOL     OW 5636   2.467   1.382   1.060 -0.1265 -0.3346  0.0849
 1776SOL    HW1 5637   2.381   1.422   1.048 -0.2923  0.0027  2.1865
 1776SOL    HW2 5638   2.499   1.417   1.143  1.1635 -2.0109  0.3388
 1777SOL     OW 5639   2.492   1.231   0.642  0.2421 -0.1650 -0.9262
 1777SOL    HW1 5640   2.468   1.323   0.655  0.9075 -0.1217 -0.0055
 1777SOL    HW2 5641   2.520   1.201   0.728  2.0525 -0.6543 -1.6750
 1778SOL     OW 5642   2.566   1.428   1.317  0.3365  0.0431 -0.2501
 1778SOL    HW1 5643   2.547   1.338   1.344  2.4376 -0.0809  0.9566
 1778SOL    HW2 5644   2.537   1.482   1.391  0.4620  0.2342 -0.3392
 1779SOL     OW 5645   3.373   0.013   0.750  0.4744 -0.5537  0.4444
 1779SOL    HW1 5646   3.342  -0.021   0.666 -0.8349 -0.5742  0.9270
 1779SOL    HW2 5647   3.305  -0.012   0.812  1.8704 -1.3385  1.6813
 1780SOL     OW 5648   1.989   0.587   0.559  0.1156  0.5203  0.6031
 1780SOL    HW1 5649   2.069   0.540   0.536 -0.1933 -0.6834  1.9406
 1780SOL    HW2 5650   1.996   0.670   0.512  0.5607 -0.9403 -1.9947
 1781SOL     OW 5651   2.783   1.108   0.456  0.2596 -0.2324 -0.5147
 1781SOL    HW1 5652   2.865   1.060   0.443 -0.3926 -1.4101 -0.3193
 1781SOL    HW2 5653   2.724   1.045   0.495 -0.8334  0.5411 -0.8855
 1782SOL     OW 5654   2.213   1.203   0.602  0.7513 -0.0900 -0.3479
 1782SOL    HW1 5655   2.187   1.295   0.609  0.1987 -0.2783  0.1110
 1782SOL    HW2 5656   2.308   1.204   0.617  0.6946  0.3671  0.0059
 1783SOL     OW 5657   2.722   0.264   0.450  0.5295  0.4505 -0.1802
 1783SOL    HW1 5658   2.766   0.330   0.398 -1.3543  1.3912 -0.6159
 1783SOL    HW2 5659   2.696   0.310   0.530 -0.7273  0.2409 -0.4583
 1784SOL     OW 5660   2.981   0.947   0.783  0.4111  0.1696 -0.0710
 1784SOL    HW1 5661   2.951   0.967   0.872 -0.2972  0.5270 -0.3875
 1784SOL    HW2 5662   2.918   0.881   0.751  0.6019  0.1187 -0.3457
 1785SOL     OW 5663   2.326   1.168   2.334  0.2072  0.5771 -0.5868
 1785SOL    HW1 5664   2.241   1.207   2.353  0.8049  2.4097 -1.5081
 1785SOL    HW2 5665   2.310   1.111   2.259 -0.1943  1.0019 -0.8270
 1786SOL     OW 5666   3.446   1.246   0.937 -0.2820  0.0512 -0.0152
 1786SOL    HW1 5667   3.377   1.184   0.961  0.0999 -0.2609  0.2612
 1786SOL    HW2 5668   3.399   1.329   0.924 -0.4890  0.2513  1.8764
 1787SOL     OW 5669   2.753   0.812   0.725 -0.2435 -0.2379  0.7017
 1787SOL    HW1 5670   2.707   0.816   0.808 -0.8286  0.0419  0.3689
 1787SOL    HW2 5671   2.687   0.835   0.659  0.9180  2.4868  0.4105
 1788SOL     OW 5672   1.820   0.615   1.180 -0.6451 -0.0427  0.0032
 1788SOL    HW1 5673   1.843   0.538   1.233  0.1139 -0.2464 -0.6185
 1788SOL    HW2 5674   1.892   0.677   1.196 -0.4391 -0.0869 -0.7539
 1789SOL     OW 5675   1.889   1.407   0.374  0.7550  0.6731  0.0113
 1789SOL    HW1 5676   1.973   1.448   0.392 -0.1929  1.7357  2.1779
 1789SOL    HW2 5677   1.825   1.477   0.386 -0.4552 -0.0950 -1.7241
 1790SOL     OW 5678   3.443   0.262   1.557  0.6769 -0.2188  0.0115
 1790SOL    HW1 5679   3.348   0.261   1.548  0.6460 -0.8157  0.3544
 1790SOL    HW2 5680   3.474   0.194   1.497  0.9080  0.1648 -0.3059
 1791SOL     OW 5681   1.593   1.553   0.640  0.0534 -0.1219  0.2094
 1791SOL    HW1 5682   1.504   1.559   0.606  0.2503  0.4146 -0.2206
 1791SOL    HW2 5683   1.588   1.590   0.728 -0.5934 -2.1246  1.0542
 1792SOL     OW 5684   1.869   1.092   1.833  0.2667  0.5902 -0.4637
 1792SOL    HW1 5685   1.889   1.180   1.864  1.5120  1.5936 -3.9257
 1792SOL    HW2 5686   1.943   1.039   1.862 -0.5474  0.5968  1.7422
 1793SOL     OW 5687   2.275   0.049   1.421 -1.0451 -0.0457 -0.1034
 1793SOL    HW1 5688   2.347   0.107   1.446 -0.8083  0.3376 -1.5876
 1793SOL    HW2 5689   2.204   0.108   1.396 -1.3300 -0.4075 -0.1508
 1794SOL     OW 5690   2.323   5.112   5.138  0.6678  0.0778 -0.0524
 1794SOL    HW1 5691   2.351   5.203   5.134  3.2654 -0.7066 -0.5018
 1794SOL    HW2 5692   2.252   5.112   5.203  0.4565  2.4394 -0.2446
 1795SOL     OW 5693   2.495   0.813   1.149  0.2927  0.3180  0.1089
 1795SOL    HW1 5694   2.550   0.828   1.226  1.2579 -1.4877 -0.2068
 1795SOL    HW2 5695   2.409   0.791   1.185  0.4994  0.4059  0.6590
 1796SOL     OW 5696   2.258   5.115   0.344 -0.2398  0.2521  0.1582
 1796SOL    HW1 5697   2.195   5.184   0.322  0.9138  1.3599  0.2509
 1796SOL    HW2 5698   2.296   5.143   0.428  0.7273 -0.1192 -0.1423
 1797SOL     OW 5699   2.949   0.840   0.448  0.3960 -0.6531  0.7805
 1797SOL    HW1 5700   2.873   0.781   0.449  1.6715 -2.5427 -2.7336
 1797SOL    HW2 5701   3.013   0.798   0.505 -0.0544 -0.7330  1.2277
 1798SOL     OW 5702   2.745   0.888   1.288  0.5995  0.0370  0.8995
 1798SOL    HW1 5703   2.819   0.834   1.260 -0.8658 -1.8767  0.6074
 1798SOL    HW2 5704   2.732   0.865   1.380 -0.0510 -0.1489  0.7652
 1799SOL     OW 5705   3.180   1.941   0.428 -0.0240  0.4196  0.0789
 1799SOL    HW1 5706   3.247   1.981   0.483 -0.3407  0.9615  0.0744
 1799SOL    HW2 5707   3.141   2.015   0.381  1.3350 -0.1893 -2.0851
 1800SOL     OW 5708   2.258   0.444   1.846 -0.4159 -0.3766  0.4750
 1800SOL    HW1 5709   2.269   0.389   1.769 -1.3038 -1.0094  0.7914
 1800SOL    HW2 5710   2.228   0.384   1.915  1.1807  0.0360  1.5425
 1801SOL     OW 5711   3.309   1.365   1.641  0.1949  0.5664 -0.1843
 1801SOL    HW1 5712   3.375   1.318   1.693  0.3383  0.2967 -0.6100
 1801SOL    HW2 5713   3.353   1.384   1.558 -0.0135  1.0538 -0.1852
 1802SOL     OW 5714   2.172   1.838   1.682 -0.1150 -0.7403  0.2166
 1802SOL    HW1 5715   2.219   1.882   1.752  0.6190 -1.0251 -0.0855
 1802SOL    HW2 5716   2.124   1.768   1.726 -0.3942 -0.3430  0.5496
 1803SOL     OW 5717   3.687   0.787   1.246 -0.5200 -0.1802 -0.0730
 1803SOL    HW1 5718   3.781   0.804   1.249 -0.1372 -2.3047  1.7699
 1803SOL    HW2 5719   3.656   0.815   1.332 -1.3551 -0.6779 -0.2157
 1804SOL     OW 5720   3.683   5.033   0.215 -0.1205 -0.0681  0.6142
 1804SOL    HW1 5721   3.641   4.999   0.295  1.1449 -3.3800 -0.0408
 1804SOL    HW2 5722   3.613   5.077   0.168 -1.0753  1.2296  3.1730
 1805SOL     OW 5723   2.338   0.778   0.548  0.2708 -0.1250 -0.1688
 1805SOL    HW1 5724   2.401   0.717   0.586  0.9016  0.2546 -0.5827
 1805SOL    HW2 5725   2.263   0.775   0.607  1.1890  0.3893  1.0492
 1806SOL     OW 5726   3.145   0.181   2.157  0.1750  0.8432 -0.3009
 1806SOL    HW1 5727   3.066   0.150   2.201  0.8064 -2.4642 -1.3878
 1806SOL    HW2 5728   3.217   0.153   2.214  0.7154  1.6516 -0.5741
 1807SOL     OW 5729   3.015   1.085   1.259  0.2228 -0.2260  0.0395
 1807SOL    HW1 5730   3.024   1.102   1.352 -0.7491 -0.3722  0.1563
 1807SOL    HW2 5731   3.026   1.171   1.218  1.1366 -0.2335  0.2434
 1808SOL     OW 5732   2.428   1.275   0.254  0.2166 -0.2496  0.5146
 1808SOL    HW1 5733   2.448   1.192   0.211 -0.3725  0.7899 -1.9200
 1808SOL    HW2 5734   2.504   1.294   0.308  0.0888 -2.6591  1.5863
 1809SOL     OW 5735   2.219   2.737   0.542 -0.1371  0.7684 -0.0348
 1809SOL    HW1 5736   2.200   2.698   0.627 -2.3912  1.9409  0.0220
 1809SOL    HW2 5737   2.297   2.791   0.558 -1.1949  1.8732  1.5832
 1810SOL     OW 5738   2.527   0.825   0.889  0.1146 -0.5110  0.2661
 1810SOL    HW1 5739   2.534   0.809   0.983  0.1141 -1.9840  0.0381
 1810SOL    HW2 5740   2.511   0.919   0.881 -2.5056 -0.7718  1.8591
 1811SOL     OW 5741   2.946   0.744   4.943  0.4613  0.4676 -0.3827
 1811SOL    HW1 5742   2.930   0.656   4.911  0.0282 -0.5122  2.4011
 1811SOL    HW2 5743   2.858   0.783   4.950  0.5805  0.8017 -0.7557
 1812SOL     OW 5744   3.421   1.440   0.625 -0.1979 -0.0151 -0.4169
 1812SOL    HW1 5745   3.388   1.351   0.629 -0.6868  0.1236 -1.1927
 1812SOL    HW2 5746   3.439   1.455   0.532 -3.4697  1.8843 -0.8465
 1813SOL     OW 5747   2.311   1.304   1.494  0.2664  0.5057 -0.3540
 1813SOL    HW1 5748   2.267   1.294   1.410  0.0174  1.4544 -0.3453
 1813SOL    HW2 5749   2.293   1.395   1.520  0.6566  0.3352  0.5398
 1814SOL     OW 5750   2.205   1.612   0.178 -0.4226 -0.4924 -0.5405
 1814SOL    HW1 5751   2.116   1.587   0.151 -0.2826 -1.4965 -0.1070
 1814SOL    HW2 5752   2.210   1.706   0.161 -1.6598 -0.3776 -0.3121
 1815SOL     OW 5753   2.283   1.161   2.016 -0.1932 -0.5920  0.2759
 1815SOL    HW1 5754   2.266   1.251   1.990 -0.3003 -0.5441  0.5091
 1815SOL    HW2 5755   2.375   1.159   2.042  0.5019 -1.1010 -2.0626
 1816SOL     OW 5756   3.494   0.084   1.371 -0.0642  0.0409 -0.2274
 1816SOL    HW1 5757   3.449   0.139   1.307 -1.4941  0.9586  1.5166
 1816SOL    HW2 5758   3.431   0.014   1.390  0.4341 -0.3368  0.0358
 1817SOL     OW 5759   2.798   4.797   0.758  0.5779  0.1221  0.6636
 1817SOL    HW1 5760   2.749   4.877   0.776  1.4121  0.3415  2.0829
 1817SOL    HW2 5761   2.747   4.728   0.800  0.5385  0.1004  0.5803
 1818SOL     OW 5762   2.755   1.737   1.338  0.3803 -0.2006 -0.4307
 1818SOL    HW1 5763   2.702   1.689   1.274 -0.3572 -0.5570  0.4342
 1818SOL    HW2 5764   2.746   1.687   1.419  2.0361 -0.2419 -0.2643
 1819SOL     OW 5765   2.247   0.868   1.591 -0.7442  0.6700 -0.2782
 1819SOL    HW1 5766   2.231   0.961   1.605  0.9616  0.7695  1.2361
 1819SOL    HW2 5767   2.287   0.838   1.673 -0.6620 -1.2326 -0.9977
 1820SOL     OW 5768   2.190   2.381   0.512  0.7356 -0.2368  0.4651
 1820SOL    HW1 5769   2.125   2.383   0.582 -1.2155 -0.6859 -1.2869
 1820SOL    HW2 5770   2.233   2.296   0.521  1.4164  0.2453  1.9048
 1821SOL     OW 5771   2.955   0.484   1.400 -0.4453  0.9664  0.4746
 1821SOL    HW1 5772   2.924   0.496   1.310  0.6891 -0.4439 -0.1264
 1821SOL    HW2 5773   2.879   0.501   1.455 -1.2286  1.5009 -0.7732
 1822SOL     OW 5774   2.512   0.522   1.199  0.1253 -0.2898  0.2118
 1822SOL    HW1 5775   2.560   0.540   1.118 -0.0500 -1.1190 -0.0802
 1822SOL    HW2 5776   2.441   0.586   1.199  2.3766  2.2753  1.6347
 1823SOL     OW 5777   2.748   0.661   0.410 -0.1019 -0.3619  0.5395
 1823SOL    HW1 5778   2.667   0.673   0.360 -0.5954 -1.8650  0.9382
 1823SOL    HW2 5779   2.784   0.578   0.378  1.3634  0.3688  0.2652
 1824SOL     OW 5780   2.386   1.451   0.705  0.5038  0.2773 -0.1501
 1824SOL    HW1 5781   2.362   1.495   0.787 -1.7326 -0.2285 -0.5114
 1824SOL    HW2 5782   2.310   1.462   0.649  1.9301  0.3968 -2.0951
 1825SOL     OW 5783   3.154   5.067   5.044  0.4235  0.0636  0.2749
 1825SOL    HW1 5784   3.128   5.139   5.102  1.5012 -0.4587  1.4261
 1825SOL    HW2 5785   3.228   5.102   4.994 -0.2088  0.3554 -0.4710
 1826SOL     OW 5786   2.692   5.125   0.488  0.0070  0.1345 -0.1786
 1826SOL    HW1 5787   2.661   5.093   0.403 -0.7856 -0.0750  0.1779
 1826SOL    HW2 5788   2.713   5.217   0.473  1.5925 -0.3590 -1.0348
 1827SOL     OW 5789   3.374   0.670   1.322  0.0471  0.4201 -0.0991
 1827SOL    HW1 5790   3.413   0.601   1.374  0.0470  1.3245  1.1320
 1827SOL    HW2 5791   3.415   0.662   1.236 -0.7128 -1.7447 -0.2899
 1828SOL     OW 5792   1.838   1.157   0.799  0.2692 -0.2221 -0.2136
 1828SOL    HW1 5793   1.791   1.092   0.851 -0.3660  0.4210  0.0309
 1828SOL    HW2 5794   1.897   1.106   0.743  1.8940 -0.8699  2.0165
 1829SOL     OW 5795   2.432   2.137   0.415 -0.1291  0.0093 -0.3364
 1829SOL    HW1 5796   2.397   2.050   0.397 -0.6289 -0.1633  1.3505
[truncated: 539,957 more chars]
