# Supplementary material for: Metallicious: Automated Force-Field Parameterization of Covalently Bound Metals for Supramolecular Structures
Source: J Chem Theory Comput. 2024 Oct 7;20(20):9060–71. doi: 10.1021/acs.jctc.4c00850 (PMC11500408; doi:10.1021/acs.jctc.4c00850)
Supplement: Supplementary file 2 — ct4c00850_si_002.zip [file ct4c00850_si_002.zip › SI_MD_input/Fe4L6/nonbonded/4_prod.gro]

S  C  A  M  O  R  G
17012
    1Fe      Fe    1   2.871   0.029   0.762  0.1857 -0.0769 -0.1753
    2Fe      Fe    2   3.388   0.827   4.930  0.0300  0.0500 -0.1341
    3Fe      Fe    3   3.515   4.559   4.756  0.2528  0.1570 -0.1354
    4Fe      Fe    4   2.367   0.113   4.553  0.1159 -0.0901 -0.1308
    5UNK     O0    5   2.493   0.347   0.159 -0.2245 -0.1290 -0.1055
    5UNK     S1    6   2.382   0.247   0.155 -0.1212  0.0104  0.3320
    5UNK     C2    7   2.461   0.135   0.042 -0.3957  0.0468 -0.2972
    5UNK     C3    8   2.406   0.118  -0.086 -0.3179  0.1465  0.0991
    5UNK     C4    9   2.466   0.032  -0.179  0.4378  0.8285 -0.4405
    5UNK     N5   10   2.403   0.002  -0.298  0.1861  0.0783 -0.0181
    5UNK     C6   11   2.351  -0.120  -0.314 -1.1097  0.3612 -0.1074
    5UNK     C7   12   2.270  -0.160  -0.427  0.5022 -0.3601 -0.1693
    5UNK     C8   13   2.220  -0.293  -0.442  0.9946 -0.5880 -0.7901
    5UNK     C9   14   2.171  -0.337  -0.561  0.4805 -0.2952  0.1337
    5UNK    C10   15   2.181  -0.249  -0.667 -0.1181  0.6661  0.1170
    5UNK    C11   16   2.232  -0.121  -0.649 -0.0228  0.1289 -0.4092
    5UNK    N12   17   2.275  -0.075  -0.531  0.0487 -0.6038  0.8465
    5UNK    C13   18   2.585  -0.034  -0.141 -0.1413 -0.1684 -0.0379
    5UNK    C14   19   2.647  -0.004  -0.017 -1.0875 -0.1926 -0.3211
    5UNK    C15   20   2.575   0.075   0.077 -0.0981 -0.1121  0.5415
    5UNK    C16   21   2.633   0.078   0.211 -0.5206 -0.5182 -0.5279
    5UNK    C17   22   2.720   0.186   0.254  0.0838 -0.2162 -0.1316
    5UNK    C18   23   2.763   0.204   0.387 -0.5509  0.4340 -0.3353
    5UNK    C19   24   2.606  -0.019   0.312 -0.2846 -0.0280  0.8301
    5UNK    S20   25   2.519  -0.161   0.263  0.4495  0.3423 -0.7623
    5UNK    O21   26   2.612  -0.235   0.182  1.0635 -0.1515  0.4408
    5UNK    O22   27   2.498  -0.236   0.387 -0.5046  0.2730 -0.6643
    5UNK    O23   28   2.395  -0.111   0.199  0.1585  0.3425  0.0799
    5UNK    C24   29   2.666  -0.016   0.438  0.1849 -0.0772  0.6004
    5UNK    C25   30   2.737   0.099   0.478 -0.0824 -0.1639 -0.1956
    5UNK    N26   31   2.760   0.118   0.614 -0.6498  0.0007 -0.0805
    5UNK    C27   32   2.703   0.223   0.659  0.4609 -0.6115  0.0213
    5UNK    C28   33   2.695   0.247   0.805 -0.1141 -0.0688 -0.2145
    5UNK    C29   34   2.604   0.337   0.857 -0.1318  0.0223 -0.4039
    5UNK    C30   35   2.607   0.363   0.995  0.3446 -0.0773 -0.5426
    5UNK    C31   36   2.705   0.309   1.077 -0.0459  0.3408  0.4186
    5UNK    C32   37   2.786   0.214   1.016 -1.4280  0.2134  0.2085
    5UNK    N33   38   2.780   0.178   0.886  0.1451  0.0475  0.3449
    5UNK    O34   39   2.362   0.186   0.279  0.4224 -0.6269 -0.4102
    5UNK    O35   40   2.267   0.295   0.082 -0.5364  0.0312  0.2745
    5UNK    H36   41   2.308   0.163  -0.102 -2.0249 -2.4929  2.1016
    5UNK    H37   42   2.348  -0.200  -0.240 -0.4380  1.2926  0.9696
    5UNK    H38   43   2.216  -0.358  -0.355  0.3368 -0.1324 -0.4797
    5UNK    H39   44   2.126  -0.436  -0.573 -0.4258  0.2029 -0.7415
    5UNK    H40   45   2.143  -0.278  -0.764 -2.5552  4.3218 -0.2421
    5UNK    H41   46   2.245  -0.057  -0.736 -0.2172  2.4378  1.1755
    5UNK    H42   47   2.634  -0.096  -0.215 -0.3175 -0.0858 -0.2238
    5UNK    H43   48   2.734  -0.059   0.015 -1.8965 -1.0362  0.4970
    5UNK    H44   49   2.738   0.259   0.176  0.1377 -0.7456 -0.6221
    5UNK    H45   50   2.813   0.296   0.413 -2.4231  1.5304 -0.4659
    5UNK    H46   51   2.639  -0.096   0.506 -1.3252 -0.3422 -0.2634
    5UNK    H47   52   2.628   0.275   0.600 -0.2346 -0.2781  1.1605
    5UNK    H48   53   2.549   0.395   0.784  0.9134 -0.7853 -1.9073
    5UNK    H49   54   2.538   0.437   1.036 -0.1022 -0.3008 -0.8878
    5UNK    H50   55   2.713   0.327   1.184  0.4773 -0.1690  0.4665
    5UNK    H51   56   2.860   0.163   1.077  0.0707  0.1544 -1.5684
    6UNK     O0   57   3.423   0.491   0.452  0.1789  0.5402 -0.2698
    6UNK     S1   58   3.371   0.623   0.467 -0.0426 -0.3932  0.2976
    6UNK     C2   59   3.244   0.636   0.343  0.0313  0.1042  0.0922
    6UNK     C3   60   3.259   0.731   0.245  0.3260 -0.4687  0.5170
    6UNK     C4   61   3.189   0.723   0.125 -0.1094 -0.2124  0.8421
    6UNK     N5   62   3.212   0.813   0.029 -0.3573 -0.1244  0.2024
    6UNK     C6   63   3.140   0.920   0.022  0.8590  0.0165 -0.0488
    6UNK     C7   64   3.164   1.018  -0.086 -0.0778 -0.2916 -0.2767
    6UNK     C8   65   3.082   1.132  -0.100  0.1746 -0.0112  0.1488
    6UNK     C9   66   3.096   1.222  -0.201  1.2047 -0.1352 -0.5997
    6UNK    C10   67   3.196   1.188  -0.297 -0.2561 -0.6491 -0.0250
    6UNK    C11   68   3.276   1.075  -0.275 -0.3752 -0.1580 -0.0536
    6UNK    N12   69   3.266   0.983  -0.173  0.0681  0.7402 -0.3568
    6UNK    C13   70   3.082   0.632   0.114 -0.2352  0.1675  0.8498
    6UNK    C14   71   3.062   0.539   0.219  0.1465 -0.7788  0.0028
    6UNK    C15   72   3.140   0.541   0.337 -0.2134 -0.9272 -0.3268
    6UNK    C16   73   3.114   0.449   0.449 -0.5745  1.0406  0.1002
    6UNK    C17   74   3.185   0.324   0.434  0.1872 -0.2901  0.4057
    6UNK    C18   75   3.153   0.227   0.531 -0.2822 -0.0190 -0.3436
    6UNK    C19   76   3.015   0.455   0.540  1.2096  0.0448  0.0967
    6UNK    S20   77   2.901   0.604   0.524 -0.0787 -0.6411 -0.1453
    6UNK    O21   78   2.818   0.592   0.646 -0.2046  0.2330 -0.2112
    6UNK    O22   79   2.975   0.731   0.535 -0.2072  0.1768 -0.4665
    6UNK    O23   80   2.829   0.594   0.395  0.3826 -0.3388  0.1728
    6UNK    C24   81   2.991   0.364   0.645  0.1830  0.0293  0.2122
    6UNK    C25   82   3.061   0.241   0.630 -0.1781 -0.5912 -0.5081
    6UNK    N26   83   3.045   0.136   0.721  0.7385 -0.9452 -0.3031
    6UNK    C27   84   3.144   0.104   0.805 -0.1718  0.1401 -0.2602
    6UNK    C28   85   3.125   0.008   0.915  0.1204 -0.3171 -0.1979
    6UNK    C29   86   3.223  -0.025   1.008 -0.8088 -0.0009 -0.2888
    6UNK    C30   87   3.197  -0.115   1.113 -0.8467  0.0595  0.6346
    6UNK    C31   88   3.069  -0.167   1.117 -0.6291 -0.6311  0.4499
    6UNK    C32   89   2.984  -0.136   1.013 -0.1043  0.0428  0.4030
    6UNK    N33   90   3.003  -0.046   0.916 -0.3486  0.1963 -0.7487
    6UNK    O34   91   3.292   0.641   0.585  0.1212  0.1022  0.4266
    6UNK    O35   92   3.474   0.723   0.440 -0.2976 -0.6407 -0.1664
    6UNK    H36   93   3.321   0.818   0.260 -2.2203  1.1841  2.3704
    6UNK    H37   94   3.058   0.940   0.092  1.0744  1.0557 -0.0708
    6UNK    H38   95   3.007   1.156  -0.025  1.5576  2.8206  0.7489
    6UNK    H39   96   3.038   1.313  -0.200  2.1656  0.5263  1.8370
    6UNK    H40   97   3.226   1.251  -0.380 -1.7123  0.6100  0.3554
    6UNK    H41   98   3.343   1.044  -0.356 -1.6399 -0.8310 -0.8853
    6UNK    H42   99   3.022   0.631   0.023 -0.6331  0.0942  1.1080
    6UNK    H43  100   2.983   0.466   0.212 -2.3347  1.4871  2.0764
    6UNK    H44  101   3.263   0.312   0.359  0.1143  2.6286 -0.2830
    6UNK    H45  102   3.203   0.131   0.522 -0.1605  0.1402 -1.5838
    6UNK    H46  103   2.912   0.389   0.715 -1.1333 -0.4660 -1.0709
    6UNK    H47  104   3.245   0.143   0.793  0.4815 -1.1849  0.7017
    6UNK    H48  105   3.324   0.014   0.994 -0.1405 -1.3651  0.4677
    6UNK    H49  106   3.275  -0.135   1.186 -1.3241 -1.4763  0.7526
    6UNK    H50  107   3.042  -0.234   1.198 -1.9493 -0.5095  0.1191
    6UNK    H51  108   2.884  -0.177   1.021 -1.1167  2.5927  2.8292
    7UNK     O0  109   3.323   4.356   0.283  0.0467 -0.1187 -0.3500
    7UNK     S1  110   3.245   4.481   0.305 -0.3984 -0.0352 -0.2390
    7UNK     C2  111   3.317   4.597   0.199  0.5648 -0.3250 -0.1092
    7UNK     C3  112   3.406   4.564   0.100  0.0860  0.2116 -0.1645
    7UNK     C4  113   3.460   4.659   0.012 -0.0217 -0.4110  0.2068
    7UNK     N5  114   3.556   4.618  -0.082 -0.2962  0.9358 -0.3471
    7UNK     C6  115   3.686   4.639  -0.070  0.4434  0.5938 -0.0561
    7UNK     C7  116   3.778   4.590  -0.178  0.4940  0.3086  0.2548
    7UNK     C8  117   3.913   4.580  -0.143 -0.4230  0.2467 -0.0943
    7UNK     C9  118   3.992   4.527  -0.249  0.5599  0.7354  0.2580
    7UNK    C10  119   3.936   4.499  -0.373  0.2741  0.4509  0.5205
    7UNK    C11  120   3.802   4.521  -0.393 -0.3488 -0.0108 -0.1516
    7UNK    N12  121   3.719   4.563  -0.298  0.3045 -0.6362 -0.2352
    7UNK    C13  122   3.432   4.794   0.037  0.1487 -0.3242  0.7590
    7UNK    C14  123   3.344   4.832   0.134  0.6944  0.2536 -0.0889
    7UNK    C15  124   3.284   4.737   0.223  0.0871 -0.0938 -1.1968
    7UNK    C16  125   3.194   4.792   0.330  0.2873 -0.2746  0.3187
    7UNK    C17  126   3.048   4.775   0.306 -0.1568  0.0981  0.2828
    7UNK    C18  127   2.953   4.816   0.406 -0.5090  0.1841  0.3201
    7UNK    C19  128   3.239   4.855   0.454  0.5729 -0.0839 -0.2615
    7UNK    S20  129   3.412   4.890   0.486  0.1927  0.2678  0.5148
    7UNK    O21  130   3.403   4.919   0.626 -0.5479 -0.0971  0.0311
    7UNK    O22  131   3.468   4.766   0.453  0.2537  0.8515  0.0726
    7UNK    O23  132   3.445   5.003   0.396  0.3343  0.1470  0.1471
    7UNK    C24  133   3.137   4.881   0.552  0.6151 -0.3713 -0.4099
    7UNK    C25  134   3.001   4.865   0.526  0.5700 -0.5559 -0.2177
    7UNK    N26  135   2.904   4.887   0.626 -0.5802 -0.1634  0.3215
    7UNK    C27  136   2.840   4.787   0.671  0.7348 -0.3979 -0.2467
    7UNK    C28  137   2.737   4.805   0.771 -0.2109  0.8945 -0.1084
    7UNK    C29  138   2.669   4.689   0.815  0.9757  0.1293 -0.0277
    7UNK    C30  139   2.587   4.690   0.926  0.5964 -0.0106 -0.2706
    7UNK    C31  140   2.571   4.813   0.992  0.4040 -0.0438  0.7628
    7UNK    C32  141   2.632   4.926   0.937 -0.4728 -0.7326  0.6615
    7UNK    N33  142   2.728   4.922   0.836 -0.1403  0.5119  0.3691
    7UNK    O34  143   3.245   4.537   0.440  0.0812  0.0686  0.2976
    7UNK    O35  144   3.110   4.464   0.244  0.0979  0.5186 -0.0395
    7UNK    H36  145   3.427   4.461   0.071  2.7993  1.6404 -4.1021
    7UNK    H37  146   3.732   4.677   0.021 -0.0510  2.1197 -0.4132
    7UNK    H38  147   3.945   4.590  -0.040  0.4066 -1.5503 -0.1290
    7UNK    H39  148   4.097   4.505  -0.230 -0.0333 -0.1097  3.0657
    7UNK    H40  149   3.991   4.448  -0.452  1.1140  0.3633  1.1525
    7UNK    H41  150   3.764   4.508  -0.494  3.1711 -1.1520 -1.5042
    7UNK    H42  151   3.490   4.876  -0.004  1.2699 -0.7298  1.4872
    7UNK    H43  152   3.329   4.935   0.164  0.1846  0.5675 -1.3440
    7UNK    H44  153   3.015   4.721   0.218 -0.8600  0.8553  0.0617
    7UNK    H45  154   2.849   4.787   0.392 -0.2721  0.3979 -2.4884
    7UNK    H46  155   3.174   4.911   0.650 -0.0590 -1.9414  0.3690
    7UNK    H47  156   2.846   4.686   0.631 -0.0581 -0.5807  0.0790
    7UNK    H48  157   2.678   4.601   0.752 -2.7149  0.1187 -0.7402
    7UNK    H49  158   2.535   4.600   0.957 -0.9427  0.3983 -1.5073
    7UNK    H50  159   2.516   4.831   1.084  2.2057  2.0278  1.5045
    7UNK    H51  160   2.602   5.023   0.977  0.6426  0.2751 -0.8098
    8UNK     O0  161   3.650   0.440   4.603 -0.7163  0.2875  0.0281
    8UNK     S1  162   3.598   0.319   4.657 -0.0299 -0.0411  0.1483
    8UNK     C2  163   3.547   0.370   4.816 -0.6429 -1.1118 -0.0070
    8UNK     C3  164   3.552   0.503   4.859  0.1337  0.7632  0.1533
    8UNK     C4  165   3.483   0.536   4.979  0.0644  0.0605 -0.2885
    8UNK     N5  166   3.485   0.670   5.017  0.7199  0.9348  0.5681
    8UNK     C6  167   3.570   0.713   5.110 -0.2890 -0.1867 -0.3403
    8UNK     C7  168   3.559   0.857   5.150  0.8394  0.1838  0.1963
    8UNK     C8  169   3.625   0.897   5.269 -0.2198 -0.0522 -0.8880
    8UNK     C9  170   3.618   1.024   5.318 -0.2621 -0.6050 -0.2663
    8UNK    C10  171   3.534   1.111   5.244 -0.4368  0.7198 -0.6709
    8UNK    C11  172   3.458   1.062   5.132 -0.4203 -0.2567 -0.5217
    8UNK    N12  173   3.475   0.940   5.084  0.4475  0.1845  0.5045
    8UNK    C13  174   3.413   0.442   5.053 -0.0044  0.1906 -0.2977
    8UNK    C14  175   3.411   0.309   5.005  0.4261  0.4675  0.3154
    8UNK    C15  176   3.479   0.267   4.892 -0.1391 -0.3751 -0.2310
    8UNK    C16  177   3.481   0.122   4.853  0.9403 -0.1769  0.4665
    8UNK    C17  178   3.363   0.076   4.782  0.5069 -0.0431 -0.2336
    8UNK    C18  179   3.361  -0.046   4.718  0.2107 -0.2291 -0.2915
    8UNK    C19  180   3.591   0.030   4.855 -0.2351  0.5852 -0.2233
    8UNK    S20  181   3.732   0.068   4.948 -0.3341  0.1373 -0.0476
    8UNK    O21  182   3.684   0.021   5.078  0.5406  0.5237 -0.3145
    8UNK    O22  183   3.841  -0.014   4.903 -0.0140 -0.3157 -0.5719
    8UNK    O23  184   3.750   0.211   4.957 -0.7089 -0.2465  0.1890
    8UNK    C24  185   3.582  -0.101   4.798 -0.6991 -0.7326  0.0443
    8UNK    C25  186   3.469  -0.137   4.730  0.8990  0.1384 -0.6395
    8UNK    N26  187   3.474  -0.267   4.672  0.3023 -0.3650  0.1691
    8UNK    C27  188   3.468  -0.277   4.540 -0.0450  0.2222  0.4174
    8UNK    C28  189   3.488  -0.413   4.473  0.5239  0.6685  0.1598
    8UNK    C29  190   3.474  -0.433   4.334 -0.4037  0.3962  0.2035
    8UNK    C30  191   3.464  -0.560   4.275 -0.3605  0.3821  0.2732
    8UNK    C31  192   3.460  -0.666   4.367  0.2164 -0.1295 -0.2929
    8UNK    C32  193   3.488  -0.640   4.502  0.3523  0.0812  0.0396
    8UNK    N33  194   3.501  -0.514   4.557 -0.4007 -0.1816 -0.6127
    8UNK    O34  195   3.692   0.211   4.668 -0.1078 -0.1325 -0.7735
    8UNK    O35  196   3.470   0.278   4.599 -0.2154 -0.0455 -0.0118
    8UNK    H36  197   3.598   0.576   4.794  0.0589  1.0964  0.4722
    8UNK    H37  198   3.641   0.648   5.161  1.3932  0.3691 -1.8552
    8UNK    H38  199   3.677   0.822   5.328  0.7658  0.6710 -0.8058
    8UNK    H39  200   3.679   1.052   5.403  0.0337 -0.8251 -0.4023
    8UNK    H40  201   3.508   1.208   5.284  0.2890  0.8527 -0.5140
    8UNK    H41  202   3.381   1.122   5.084  0.3511  0.6020 -0.7041
    8UNK    H42  203   3.360   0.476   5.141  1.0045 -2.7193  1.5833
    8UNK    H43  204   3.352   0.242   5.068 -0.0815  0.8847  0.2932
    8UNK    H44  205   3.281   0.140   4.754  0.9302  0.7805  0.3860
    8UNK    H45  206   3.273  -0.080   4.663  0.1589  0.6807 -0.7916
    8UNK    H46  207   3.672  -0.163   4.804  0.7124  1.3289  1.5128
    8UNK    H47  208   3.449  -0.191   4.475 -0.3113  0.3254  0.6305
    8UNK    H48  209   3.463  -0.348   4.266 -2.1906  0.5737  0.6653
    8UNK    H49  210   3.451  -0.580   4.169  3.0451 -2.6532  0.2059
    8UNK    H50  211   3.451  -0.768   4.331 -0.3623 -0.3968  0.5747
    8UNK    H51  212   3.508  -0.723   4.569  0.0585  0.7298  0.9598
    9UNK     O0  213   2.691   0.729   4.733  0.1469 -0.0807 -0.4112
    9UNK     S1  214   2.819   0.798   4.710  0.0381  0.0431 -0.4713
    9UNK     C2  215   2.955   0.678   4.718  0.5423 -0.6309 -0.2601
    9UNK     C3  216   3.082   0.730   4.745 -0.0663 -0.2953 -0.0328
    9UNK     C4  217   3.187   0.641   4.760  0.3400  0.1458  0.4046
    9UNK     N5  218   3.315   0.697   4.769  0.9116 -0.4106 -0.4919
    9UNK     C6  219   3.397   0.698   4.664  0.0672 -0.9015 -0.1920
    9UNK     C7  220   3.517   0.787   4.668 -0.7961 -0.3778  0.2363
    9UNK     C8  221   3.611   0.775   4.565  0.2832  0.1563  0.1372
    9UNK     C9  222   3.717   0.870   4.563 -0.3979 -0.4590 -0.4543
    9UNK    C10  223   3.729   0.964   4.668  0.3779 -0.5243 -0.0344
    9UNK    C11  224   3.636   0.966   4.766  0.7980  0.3080 -0.2658
    9UNK    N12  225   3.527   0.879   4.768  0.0909  0.1921  0.1797
    9UNK    C13  226   3.171   0.505   4.750 -0.2265  0.1958  0.1181
    9UNK    C14  227   3.043   0.451   4.735  0.3208 -1.4523 -0.1094
    9UNK    C15  228   2.929   0.534   4.708  0.1415  0.7059 -0.1123
    9UNK    C16  229   2.807   0.467   4.662  0.3837  0.6329  0.5988
    9UNK    C17  230   2.733   0.414   4.771 -0.8480 -0.3690 -0.1481
    9UNK    C18  231   2.614   0.352   4.755 -0.1894 -0.6522  0.6031
    9UNK    C19  232   2.749   0.455   4.532 -0.0036  0.3283  0.3579
    9UNK    S20  233   2.825   0.522   4.388  0.1331  0.2650  0.2329
    9UNK    O21  234   2.954   0.568   4.437 -0.1048  0.5602 -0.4692
    9UNK    O22  235   2.821   0.401   4.310 -0.1044  0.3444  0.4430
    9UNK    O23  236   2.738   0.624   4.337 -0.4833 -0.0684  0.1289
    9UNK    C24  237   2.626   0.388   4.517 -0.5765  0.1229  0.1107
    9UNK    C25  238   2.556   0.342   4.628 -0.1361  0.2537  0.2979
    9UNK    N26  239   2.427   0.298   4.620 -0.5666  0.1365  1.3035
    9UNK    C27  240   2.334   0.357   4.689  0.7275 -0.2158 -0.1105
    9UNK    C28  241   2.205   0.295   4.708 -0.2870  0.0881 -0.0321
    9UNK    C29  242   2.096   0.367   4.772 -0.7492  0.3675  0.0794
    9UNK    C30  243   1.969   0.308   4.776  0.2005  0.1413 -0.3010
    9UNK    C31  244   1.952   0.187   4.699 -0.3146  0.5498  0.0197
    9UNK    C32  245   2.062   0.125   4.639 -0.0900  0.4708  0.3182
    9UNK    N33  246   2.185   0.177   4.643 -0.1216  0.4628 -0.6122
    9UNK    O34  247   2.835   0.916   4.799  0.0914  0.3991 -0.2161
    9UNK    O35  248   2.823   0.844   4.570 -0.5325  0.0838  0.2647
    9UNK    H36  249   3.085   0.838   4.757  0.6924 -0.0885 -1.8019
    9UNK    H37  250   3.386   0.629   4.580 -0.9059  0.0975 -0.9204
    9UNK    H38  251   3.603   0.691   4.496  0.0207 -0.7590  1.2426
    9UNK    H39  252   3.791   0.861   4.484  0.9835  1.4228  0.5212
    9UNK    H40  253   3.807   1.038   4.681 -2.0679  2.1067  0.8857
    9UNK    H41  254   3.653   1.034   4.850  1.8199  0.9002 -0.9226
    9UNK    H42  255   3.255   0.436   4.758  0.9322  1.3946 -1.2311
    9UNK    H43  256   3.038   0.343   4.727  0.0146 -1.3562 -1.4461
    9UNK    H44  257   2.780   0.423   4.868  1.7821  0.4780 -1.4140
    9UNK    H45  258   2.560   0.306   4.838 -0.5342 -0.6698  0.3737
    9UNK    H46  259   2.571   0.395   4.424 -1.5639 -1.9120  0.4903
    9UNK    H47  260   2.356   0.448   4.746 -0.8709 -0.1758  0.4867
    9UNK    H48  261   2.125   0.454   4.830  0.0774  0.7556 -0.8800
    9UNK    H49  262   1.887   0.361   4.824  1.0809  3.1969 -1.9284
    9UNK    H50  263   1.855   0.138   4.705 -0.6013  1.0714 -0.2228
    9UNK    H51  264   2.048   0.029   4.589 -1.3191  0.5304  0.5040
   10UNK     O0  265   3.164   4.669   4.330  0.2728 -0.4013 -0.3757
   10UNK     S1  266   3.050   4.733   4.394 -0.1288  0.2023 -0.4332
   10UNK     C2  267   3.067   4.700   4.565  0.2379  0.3217 -0.5050
   10UNK     C3  268   3.172   4.617   4.604  0.1426  0.2583  0.1182
   10UNK     C4  269   3.201   4.604   4.743  0.1092  0.2537  0.4841
   10UNK     N5  270   3.313   4.521   4.779 -0.2221 -0.1295 -0.1492
   10UNK     C6  271   3.291   4.407   4.832  0.0017 -0.5153 -0.4159
   10UNK     C7  272   3.399   4.310   4.859  0.2723 -0.6984 -0.1146
   10UNK     C8  273   3.358   4.175   4.875 -0.3899  0.9772  0.6433
   10UNK     C9  274   3.465   4.080   4.854  0.1804 -0.0477 -0.6366
   10UNK    C10  275   3.599   4.130   4.828  0.0806 -0.3086 -0.0212
   10UNK    C11  276   3.615   4.272   4.826 -0.2115 -0.3475 -0.2896
   10UNK    N12  277   3.522   4.362   4.835 -0.3494 -0.1729 -0.1612
   10UNK    C13  278   3.117   4.662   4.838 -0.3197 -1.0482  0.0946
   10UNK    C14  279   3.006   4.730   4.793 -0.0558  0.1195  0.5561
   10UNK    C15  280   2.988   4.765   4.661 -0.2137  0.2292  0.3856
   10UNK    C16  281   2.871   4.852   4.628  0.4504  0.3117  0.2681
   10UNK    C17  282   2.879   4.989   4.594  0.0583  0.2686 -0.2143
   10UNK    C18  283   2.769   5.065   4.539  0.3693 -0.8134 -0.1154
   10UNK    C19  284   2.738   4.799   4.614 -0.4306  0.4060 -0.5617
   10UNK    S20  285   2.710   4.626   4.662  0.1956 -0.5154  0.2314
   10UNK    O21  286   2.697   4.654   4.805 -0.1226  0.1471  0.6360
   10UNK    O22  287   2.584   4.587   4.601  0.0948 -0.3764 -1.1468
   10UNK    O23  288   2.821   4.542   4.623  0.3196  0.1087 -0.2580
   10UNK    C24  289   2.632   4.871   4.550 -0.7202 -0.3279  0.2464
   10UNK    C25  290   2.644   5.004   4.511 -0.6260 -0.3157  0.6705
   10UNK    N26  291   2.541   5.081   4.458  0.6845 -0.3192  0.0961
   10UNK    C27  292   2.549   5.124   4.333 -0.2344  0.5335 -0.6852
   10UNK    C28  293   2.449   5.217   4.281  0.6932  0.3053  0.6456
   10UNK    C29  294   2.479   5.287   4.161  0.1185 -0.1826  0.0161
   10UNK    C30  295   2.378   5.370   4.102 -0.2608  0.8942 -0.4882
   10UNK    C31  296   2.261   5.388   4.175  0.1693 -0.4587 -0.5093
   10UNK    C32  297   2.247   5.318   4.301  0.0140 -0.3797 -0.1072
   10UNK    N33  298   2.333   5.233   4.360 -0.2954  0.4727  0.6975
   10UNK    O34  299   2.922   4.681   4.353 -0.3203  0.4581 -0.5340
   10UNK    O35  300   3.061   4.876   4.392  0.5249  0.6050 -0.8599
   10UNK    H36  301   3.229   4.561   4.532 -1.6711 -1.5232 -0.0036
   10UNK    H37  302   3.193   4.363   4.848  1.0888 -2.7313  0.5107
   10UNK    H38  303   3.258   4.134   4.877  0.2643 -0.6911  0.4622
   10UNK    H39  304   3.457   3.973   4.871  2.1302 -0.1701 -0.2559
   10UNK    H40  305   3.688   4.070   4.811  1.4395  1.3947  0.7895
   10UNK    H41  306   3.718   4.306   4.810  0.4359 -1.5408  1.1421
   10UNK    H42  307   3.142   4.641   4.942 -0.5695 -2.6344 -0.1316
   10UNK    H43  308   2.946   4.779   4.869  1.9287  0.6715  1.8625
   10UNK    H44  309   2.970   5.046   4.605 -1.4092  2.8248 -0.6022
   10UNK    H45  310   2.774   5.172   4.527 -1.7816 -0.6562 -0.0168
   10UNK    H46  311   2.537   4.822   4.533 -1.0827  0.5675 -0.3730
   10UNK    H47  312   2.642   5.119   4.276  0.4794  1.5241  0.3527
   10UNK    H48  313   2.573   5.266   4.112 -0.5124 -0.3696 -1.1564
   10UNK    H49  314   2.399   5.428   4.013  0.6020  0.9990 -0.2329
   10UNK    H50  315   2.196   5.468   4.140  0.5307  0.2901  0.4949
   10UNK    H51  316   2.154   5.335   4.354  0.6343 -1.1930  1.3059
   11NMe     N0  317   2.704   1.290   1.715 -0.2704  0.2687  0.3175
   11NMe     C1  318   2.657   1.427   1.748 -0.6286  0.5223  0.2174
   11NMe     C2  319   2.629   1.241   1.586 -0.3841  0.1414 -0.2382
   11NMe     C3  320   2.657   1.205   1.834  0.6099 -0.9165 -0.4798
   11NMe     C4  321   2.850   1.271   1.695 -0.0168  0.6098 -0.3691
   11NMe     H5  322   2.716   1.454   1.835 -3.1858 -0.3032  2.3405
   11NMe     H6  323   2.557   1.423   1.792  0.1813  0.0583  2.1203
   11NMe     H7  324   2.669   1.509   1.677 -1.5922  0.5850  0.1113
   11NMe     H8  325   2.635   1.133   1.597  1.4210  0.2128 -0.2048
   11NMe     H9  326   2.674   1.272   1.491 -0.2802  3.7141  0.8303
   11NMe    H10  327   2.523   1.269   1.589 -0.8190 -1.3900  3.2336
   11NMe    H11  328   2.660   1.103   1.797  0.1033 -0.7709 -0.9408
   11NMe    H12  329   2.556   1.234   1.861  0.6748 -0.2584 -0.8978
   11NMe    H13  330   2.729   1.219   1.915  1.6379 -2.9987 -0.9789
   11NMe    H14  331   2.873   1.165   1.686 -1.1670  0.2282  0.8368
   11NMe    H15  332   2.914   1.316   1.771 -0.8696  1.3648 -0.0698
   11NMe    H16  333   2.888   1.315   1.603  0.7470 -0.3808 -0.5467
   12NMe     N0  334   3.107   2.050   4.403 -1.0952  0.4141  0.0082
   12NMe     C1  335   3.117   1.917   4.347 -0.3520  0.3300 -0.1626
   12NMe     C2  336   3.043   2.030   4.534  0.0708  0.9042  0.2716
   12NMe     C3  337   3.019   2.141   4.315  0.2355  0.0984 -0.7557
   12NMe     C4  338   3.244   2.111   4.422 -0.4630  0.4344 -0.0338
   12NMe     H5  339   3.193   1.860   4.402  1.7405  2.9155 -0.1705
   12NMe     H6  340   3.154   1.918   4.244  1.0243 -1.2762  0.2673
   12NMe     H7  341   3.022   1.864   4.341 -0.6502  0.7393  0.7753
   12NMe     H8  342   3.054   2.126   4.585 -0.2357 -0.0638  2.2506
   12NMe     H9  343   3.095   1.956   4.596 -2.2459  0.7187  2.1736
   12NMe    H10  344   2.937   2.011   4.515  0.7778  0.2875 -4.0730
   12NMe    H11  345   2.976   2.222   4.375  0.0178 -1.8850  1.9793
   12NMe    H12  346   2.932   2.087   4.278  0.1461 -2.6982  2.9427
   12NMe    H13  347   3.079   2.178   4.232  0.0414  3.7423  0.5697
   12NMe    H14  348   3.304   2.060   4.498 -1.4811  1.5380  1.5823
   12NMe    H15  349   3.239   2.215   4.456  0.1783  0.2018  0.8027
   12NMe    H16  350   3.297   2.116   4.327  0.0504  4.1712  0.2824
   13NMe     N0  351   3.549   2.571   2.761  0.3596 -0.3357  0.2431
   13NMe     C1  352   3.463   2.686   2.826 -0.6333 -0.4012  0.0097
   13NMe     C2  353   3.698   2.584   2.792  0.0028  0.9967 -0.4593
   13NMe     C3  354   3.537   2.560   2.611  1.0272  0.1040  0.5494
   13NMe     C4  355   3.497   2.438   2.813  0.9124  0.2070 -0.4836
   13NMe     H5  356   3.501   2.786   2.806 -1.9409  0.3709  1.1927
   13NMe     H6  357   3.454   2.681   2.935 -0.1007  0.9576  0.1343
   13NMe     H7  358   3.362   2.673   2.788 -0.1230 -0.9444 -1.1950
   13NMe     H8  359   3.750   2.665   2.740  0.9539 -0.1330 -1.3311
   13NMe     H9  360   3.752   2.493   2.762 -0.7051 -0.0512  1.2881
   13NMe    H10  361   3.713   2.587   2.900  0.6812 -2.8923 -0.3017
   13NMe    H11  362   3.533   2.660   2.566  1.2477  0.4093  1.1886
   13NMe    H12  363   3.443   2.507   2.595  1.3555 -0.1576 -0.6551
   13NMe    H13  364   3.628   2.512   2.574  0.4293 -1.5815  1.1730
   13NMe    H14  365   3.389   2.438   2.801  0.4919 -0.7401  2.4983
   13NMe    H15  366   3.511   2.433   2.921 -1.5915 -0.5462 -0.1403
   13NMe    H16  367   3.557   2.355   2.775  0.5746  0.1806 -0.9704
   14NMe     N0  368   1.011   1.830   2.595  0.0486 -0.1464  0.2698
   14NMe     C1  369   0.917   1.946   2.587  0.2608  0.1590 -0.2911
   14NMe     C2  370   0.938   1.710   2.664 -0.0889 -0.7509 -0.4935
   14NMe     C3  371   1.136   1.875   2.666 -0.3892  0.2827 -0.1054
   14NMe     C4  372   1.060   1.795   2.460 -0.0262 -0.0165 -0.9693
   14NMe     H5  373   0.831   1.902   2.535  0.3987  0.5004 -0.8054
   14NMe     H6  374   0.955   2.027   2.525  2.1642 -0.0404  0.5493
   14NMe     H7  375   0.887   1.979   2.687  2.0154  0.8321  0.0423
   14NMe     H8  376   1.006   1.624   2.663  1.6145  0.5252  0.4666
   14NMe     H9  377   0.846   1.689   2.609 -2.3451 -0.1811  2.7520
   14NMe    H10  378   0.924   1.739   2.768  0.6008 -0.1040 -0.5788
   14NMe    H11  379   1.141   1.830   2.766  0.2014  1.5168  0.4380
   14NMe    H12  380   1.134   1.982   2.684 -0.1946  0.2437  0.1526
   14NMe    H13  381   1.229   1.848   2.615  1.5410  1.0618  2.7310
   14NMe    H14  382   0.984   1.736   2.409  1.0666 -1.7200 -0.7371
   14NMe    H15  383   1.141   1.723   2.476 -0.6110 -1.2092 -3.0153
   14NMe    H16  384   1.078   1.878   2.392 -2.1816  0.4044 -1.0995
   15OPC     OW  385   0.653   4.221   3.636  0.1953 -0.2346  0.1752
   15OPC    HW1  386   0.620   4.219   3.555 -2.0665  0.7263  0.9868
   15OPC    HW2  387   0.730   4.260   3.626 -0.8457  1.6245 -1.3090
   15OPC     MW  388   0.659   4.226   3.622 -0.2926  0.1821  0.0758
   16OPC     OW  389   1.527   2.183   3.391  0.1297  0.0646  0.0251
   16OPC    HW1  390   1.611   2.204   3.381  0.3420 -0.2213  1.0693
   16OPC    HW2  391   1.530   2.108   3.435 -0.6657 -0.2796 -0.4954
   16OPC     MW  392   1.540   2.175   3.396  0.0436 -0.0286  0.1024
   17OPC     OW  393   4.599   1.648   1.033  0.4339 -0.8245  0.6475
   17OPC    HW1  394   4.684   1.652   1.055  0.8534 -0.0818 -0.9749
   17OPC    HW2  395   4.572   1.730   1.043  0.1208 -0.8924  0.3558
   17OPC     MW  396   4.608   1.661   1.038  0.4496 -0.7248  0.3648
   18OPC     OW  397   4.156   1.054   3.599 -0.1862  0.3255 -0.7493
   18OPC    HW1  398   4.181   0.978   3.634 -1.7349 -0.4909 -1.3224
   18OPC    HW2  399   4.101   1.030   3.536 -1.3851  1.9477 -0.3876
   18OPC     MW  400   4.151   1.039   3.595 -0.5918  0.4445 -0.7804
   19OPC     OW  401   4.305   1.101   2.589  0.2464  0.5968  0.3795
   19OPC    HW1  402   4.339   1.075   2.665  2.3610  0.2637 -0.6142
   19OPC    HW2  403   4.244   1.159   2.613  1.0202  0.6960  2.3204
   19OPC     MW  404   4.301   1.106   2.604  0.6730  0.5623  0.5194
   20OPC     OW  405   5.025   0.987   2.672  0.3130  0.2786 -0.1348
   20OPC    HW1  406   4.938   0.993   2.668  0.1939 -0.8265  0.5522
   20OPC    HW2  407   5.049   0.989   2.588 -0.3867  0.4011 -0.3383
   20OPC     MW  408   5.016   0.988   2.659  0.1923  0.1334 -0.0634
   21OPC     OW  409   1.111   3.698   0.383 -0.1822 -0.2336 -0.0464
   21OPC    HW1  410   1.046   3.679   0.438 -0.2051  2.5751  1.0365
   21OPC    HW2  411   1.085   3.662   0.308 -2.2515 -0.5053  0.7241
   21OPC     MW  412   1.098   3.690   0.380 -0.4913  0.1412  0.2274
   22OPC     OW  413   4.516   1.691   0.540 -0.1059 -0.9267  0.0124
   22OPC    HW1  414   4.601   1.706   0.527 -0.1394 -0.3490  0.3987
   22OPC    HW2  415   4.489   1.656   0.465  0.3528 -0.5861 -0.3192
   22OPC     MW  416   4.524   1.688   0.527 -0.0430 -0.7911  0.0205
   23OPC     OW  417   1.053   1.704   4.132  0.2278 -0.1571 -0.1741
   23OPC    HW1  418   1.013   1.771   4.173  0.3494  0.2523 -0.7049
   23OPC    HW2  419   0.991   1.642   4.130  0.1828 -0.1425  0.5136
   23OPC     MW  420   1.038   1.705   4.138  0.2391 -0.0945 -0.1509
   24OPC     OW  421   2.645   1.952   2.223  0.1891 -0.2906  0.0494
   24OPC    HW1  422   2.723   1.927   2.252  0.1049 -0.3527  0.2244
   24OPC    HW2  423   2.596   1.880   2.233 -0.0076 -0.1150  0.3815
   24OPC     MW  424   2.649   1.938   2.229  0.1476 -0.2739  0.1241
   25OPC     OW  425   0.547   0.160   1.176 -0.5430 -0.9175 -0.0095
   25OPC    HW1  426   0.569   0.242   1.154  3.3579 -2.1650 -1.8186
   25OPC    HW2  427   0.461   0.158   1.167 -0.7029  2.7804 -0.6430
   25OPC     MW  428   0.538   0.172   1.171  0.0096 -0.5555 -0.3703
   26OPC     OW  429   4.512   4.262   0.936 -1.1314 -0.1532 -0.1590
   26OPC    HW1  430   4.448   4.202   0.936 -1.1352 -0.1475 -0.4760
   26OPC    HW2  431   4.574   4.226   0.887  0.2638 -1.3911  2.3305
   26OPC     MW  432   4.512   4.248   0.929 -0.9259 -0.3351  0.1619
   27OPC     OW  433   2.707   3.366   1.209  0.1102  0.2879 -0.1718
   27OPC    HW1  434   2.687   3.439   1.253  0.1882  0.1937  0.0207
   27OPC    HW2  435   2.629   3.329   1.194  0.1162  0.0784  0.3063
   27OPC     MW  436   2.692   3.372   1.213  0.1226  0.2429 -0.0727
   28OPC     OW  437   0.895   4.725   4.503 -0.1555 -0.1750  0.2192
   28OPC    HW1  438   0.882   4.809   4.485  0.1035 -0.3962 -1.0339
   28OPC    HW2  439   0.974   4.723   4.539  0.0105  0.0691 -0.1337
   28OPC     MW  440   0.905   4.737   4.506 -0.0927 -0.1715 -0.0181
   29OPC     OW  441   2.484   2.558   3.275 -0.2937 -0.1895  0.3560
   29OPC    HW1  442   2.408   2.528   3.245 -0.7532  0.3606  0.9579
   29OPC    HW2  443   2.534   2.487   3.279  0.1609 -0.2005 -2.6892
   29OPC     MW  444   2.480   2.543   3.271 -0.2945 -0.1100 -0.0049
   30OPC     OW  445   0.322   3.368   4.764  0.0051  0.8276  0.6483
   30OPC    HW1  446   0.279   3.354   4.689  0.3076 -1.5120  0.8321
   30OPC    HW2  447   0.401   3.392   4.738  0.3059 -0.5953  0.1553
   30OPC     MW  448   0.327   3.370   4.749  0.0942  0.2718  0.6028
   31OPC     OW  449   0.521   1.658   0.053  0.0212  0.0020 -0.1869
   31OPC    HW1  450   0.457   1.707   0.087 -0.0298  0.2741 -0.6671
   31OPC    HW2  451   0.503   1.578   0.083 -0.2886  0.1551  0.0476
   31OPC     MW  452   0.509   1.654   0.063 -0.0321  0.0648 -0.2232
   32OPC     OW  453   1.636   0.332   0.970  0.4457  0.3817 -0.1363
   32OPC    HW1  454   1.712   0.308   1.006  0.1447  0.2430  0.4103
   32OPC    HW2  455   1.596   0.257   0.953 -0.3055  0.4580  1.1668
   32OPC     MW  456   1.642   0.318   0.973  0.2902  0.3725  0.1369
   33OPC     OW  457   3.122   1.016   2.468  0.3540  0.1600 -0.3226
   33OPC    HW1  458   3.068   0.958   2.505 -0.6829  1.7090  0.6712
   33OPC    HW2  459   3.200   0.975   2.470 -0.4152 -1.3537 -0.0507
   33OPC     MW  460   3.126   1.001   2.474  0.0872  0.1652 -0.1358
   34OPC     OW  461   4.149   1.605   0.577 -0.2145 -0.6400  0.6899
   34OPC    HW1  462   4.165   1.557   0.506 -0.9056  1.0014 -0.6346
   34OPC    HW2  463   4.065   1.586   0.595 -0.0032 -1.1517  1.1761
   34OPC     MW  464   4.139   1.595   0.569 -0.2855 -0.4732  0.5661
   35OPC     OW  465   2.524   2.008   0.839 -0.0009 -0.1668 -0.2602
   35OPC    HW1  466   2.502   2.061   0.905 -0.3095 -0.7733  0.1357
   35OPC    HW2  467   2.447   1.985   0.806  0.1324 -0.3989 -0.4056
   35OPC     MW  468   2.510   2.013   0.844 -0.0268 -0.2906 -0.2232
   36OPC     OW  469   3.857   3.447   1.840  0.3457  0.0752 -0.1198
   36OPC    HW1  470   3.807   3.409   1.901  0.0809  0.6793  0.0502
   36OPC    HW2  471   3.933   3.460   1.881  0.7496 -1.0967 -0.4640
   36OPC     MW  472   3.861   3.444   1.855  0.3663 -0.0088 -0.1455
   37OPC     OW  473   1.624   4.458   1.740  0.3996  0.2884  0.0925
   37OPC    HW1  474   1.580   4.440   1.667  2.8964 -1.0504 -1.1913
   37OPC    HW2  475   1.627   4.381   1.781  1.8059  0.2363 -0.0570
   37OPC     MW  476   1.618   4.444   1.735  0.9762  0.0834 -0.1192
   38OPC     OW  477   4.353   0.095   4.865  0.1031  0.0398 -0.4703
   38OPC    HW1  478   4.429   0.071   4.830 -0.1424 -0.0438 -0.9514
   38OPC    HW2  479   4.367   0.087   4.950  1.2253  1.6986 -0.4382
   38OPC     MW  480   4.366   0.091   4.872  0.2324  0.2725 -0.5367
   39OPC     OW  481   4.633   3.769   2.014  0.5637 -0.2548  0.1322
   39OPC    HW1  482   4.616   3.688   2.044 -1.3066 -0.3307 -0.9322
   39OPC    HW2  483   4.717   3.766   1.992  1.3124 -1.0067  2.7166
   39OPC     MW  484   4.643   3.756   2.015  0.3981 -0.3770  0.3566
   40OPC     OW  485   4.048   4.395   0.244 -0.4418 -0.2178  0.2429
   40OPC    HW1  486   4.048   4.415   0.329 -1.4567  2.7426 -0.3238
   40OPC    HW2  487   3.963   4.397   0.223 -0.2102 -0.9356 -0.8487
   40OPC     MW  488   4.035   4.398   0.253 -0.5575  0.1134 -0.0021
   41OPC     OW  489   0.200   5.009   3.684 -0.2037 -0.0618  0.5150
   41OPC    HW1  490   0.203   4.965   3.759 -0.1943  0.7435  1.0065
   41OPC    HW2  491   0.115   5.009   3.664 -0.4460  1.1496  1.4283
   41OPC     MW  492   0.188   5.003   3.692 -0.2381  0.2362  0.7224
   42OPC     OW  493   4.793   3.274   4.540  0.5304  0.1736  0.0547
   42OPC    HW1  494   4.753   3.348   4.516 -0.2514  0.7423  2.7404
   42OPC    HW2  495   4.727   3.221   4.562  1.1360 -0.4912  0.3313
   42OPC     MW  496   4.777   3.277   4.540  0.5042  0.1594  0.4921
   43OPC     OW  497   3.697   4.750   3.919 -0.1807  0.1886  0.6629
   43OPC    HW1  498   3.679   4.674   3.881 -2.4985 -0.2990  2.4932
   43OPC    HW2  499   3.756   4.729   3.979  0.0421  0.0569  0.3977
   43OPC     MW  500   3.703   4.736   3.923 -0.4901  0.0972  0.8940
   44OPC     OW  501   4.145   1.661   1.113 -0.1735  0.1817  0.3380
   44OPC    HW1  502   4.059   1.669   1.126 -0.1003  0.5875  0.6245
   44OPC    HW2  503   4.152   1.649   1.027 -0.4746  0.9246  0.1989
   44OPC     MW  504   4.134   1.661   1.102 -0.2070  0.3513  0.3598
   45OPC     OW  505   4.527   2.989   4.265 -0.5222 -0.2488  0.0027
   45OPC    HW1  506   4.518   2.939   4.194 -0.4256 -0.8377  0.3935
   45OPC    HW2  507   4.526   3.070   4.233 -0.6411 -0.4979 -0.6531
   45OPC     MW  508   4.526   2.994   4.250 -0.5255 -0.3726 -0.0365
   46OPC     OW  509   1.144   3.903   2.777 -0.4105 -0.2003 -0.2601
   46OPC    HW1  510   1.132   3.826   2.737  2.3712 -0.3040 -1.1076
   46OPC    HW2  511   1.147   3.960   2.711  0.0258  0.2460  0.1353
   46OPC     MW  512   1.143   3.900   2.761  0.0648 -0.1496 -0.3269
   47OPC     OW  513   1.263   4.124   4.974  0.2186  0.1844 -0.5211
   47OPC    HW1  514   1.298   4.103   4.897 -0.3594  2.7820 -1.6038
   47OPC    HW2  515   1.315   4.187   5.005 -0.3466  0.1622  0.5463
   47OPC     MW  516   1.276   4.130   4.967  0.0498  0.5650 -0.5231
   48OPC     OW  517   0.173   2.646   4.862  0.8983  0.0421  0.1393
   48OPC    HW1  518   0.252   2.640   4.899  1.7191  0.3471 -1.4793
   48OPC    HW2  519   0.166   2.571   4.818  1.5845  1.1942 -2.0731
   48OPC     MW  520   0.184   2.634   4.861  1.1209  0.2574 -0.4265
   49OPC     OW  521   3.055   1.212   0.730  0.1895 -0.2525 -0.0773
   49OPC    HW1  522   3.117   1.159   0.759 -0.6288 -0.5338  1.2349
   49OPC    HW2  523   2.995   1.210   0.793 -0.2589  1.5630 -0.3831
   49OPC     MW  524   3.055   1.204   0.744  0.0023 -0.0259  0.0713
   50OPC     OW  525   1.919   4.537   4.822 -0.1398 -0.2206 -0.1732
   50OPC    HW1  526   1.907   4.454   4.799 -0.5034 -0.3084  0.3120
   50OPC    HW2  527   1.996   4.536   4.863 -0.1111 -0.3041 -0.2297
   50OPC     MW  528   1.929   4.524   4.825 -0.1893 -0.2459 -0.1101
   51OPC     OW  529   3.563   1.542   4.733 -0.5127  0.1059 -0.2812
   51OPC    HW1  530   3.540   1.538   4.817  0.9855  0.1302  0.1616
   51OPC    HW2  531   3.574   1.458   4.711  2.0294  0.1707  0.4589
   51OPC     MW  532   3.561   1.529   4.742  0.0841  0.1191 -0.1066
   52OPC     OW  533   2.382   0.873   2.071  0.1802 -0.4731  0.2973
   52OPC    HW1  534   2.359   0.789   2.077 -0.7103 -0.2428  0.2541
   52OPC    HW2  535   2.317   0.916   2.110 -0.4282  0.3293 -1.4534
   52OPC     MW  536   2.369   0.867   2.078 -0.0412 -0.3206  0.0322
   53OPC     OW  537   4.318   0.194   4.471  0.2223  0.2579 -0.1496
   53OPC    HW1  538   4.245   0.155   4.496  0.2315  0.1164 -0.3455
   53OPC    HW2  539   4.381   0.143   4.504  0.2757  1.6248  2.0836
   53OPC     MW  540   4.317   0.181   4.479  0.2314  0.4389  0.1514
   54OPC     OW  541   1.076   0.821   0.289 -0.0104  0.3291 -0.4152
   54OPC    HW1  542   1.090   0.854   0.368 -0.9152 -0.5355  0.1278
   54OPC    HW2  543   1.149   0.840   0.245  0.5086  0.7904  0.6279
   54OPC     MW  544   1.089   0.829   0.294 -0.0674  0.2695 -0.1809
   55OPC     OW  545   2.188   1.678   3.394 -0.0680  0.1917  0.2141
   55OPC    HW1  546   2.138   1.636   3.336  2.0198 -0.5753 -1.1548
   55OPC    HW2  547   2.239   1.615   3.427  1.9192  1.2899 -0.5748
   55OPC     MW  548   2.188   1.663   3.390  0.5341  0.2406 -0.1049
   56OPC     OW  549   4.630   2.632   3.049  0.2642  0.1593  0.4209
   56OPC    HW1  550   4.669   2.708   3.063  0.3383  0.0274  0.9375
   56OPC    HW2  551   4.547   2.646   3.070 -0.3941  0.9253 -2.2707
   56OPC     MW  552   4.623   2.645   3.054  0.1780  0.2529  0.0997
   57OPC     OW  553   0.683   1.311   0.640  0.0384 -0.0055  0.0885
   57OPC    HW1  554   0.734   1.241   0.649 -1.7937 -1.8421 -2.4965
   57OPC    HW2  555   0.680   1.323   0.554 -2.3971  1.1689  0.2465
   57OPC     MW  556   0.690   1.303   0.629 -0.5920 -0.1033 -0.2700
   58OPC     OW  557   2.447   3.280   1.186  0.4604 -0.4663 -0.1218
   58OPC    HW1  558   2.434   3.237   1.260 -0.8195  0.5486  0.2894
   58OPC    HW2  559   2.442   3.218   1.125  0.8763 -1.2156  0.5926
   58OPC     MW  560   2.444   3.264   1.188  0.3327 -0.4270  0.0444
   59OPC     OW  561   1.617   1.863   4.661  0.2565  0.1191 -0.3222
   59OPC    HW1  562   1.698   1.895   4.667 -0.1893  1.0129  2.8026
   59OPC    HW2  563   1.612   1.807   4.728 -1.7852  0.2834 -0.2844
   59OPC     MW  564   1.628   1.859   4.672 -0.1109  0.2754  0.1452
   60OPC     OW  565   1.653   4.681   4.622  0.6276  0.2990 -0.1099
   60OPC    HW1  566   1.727   4.721   4.642  1.4582 -2.0926  2.0616
   60OPC    HW2  567   1.657   4.606   4.666 -1.6825 -1.3355 -2.3933
   60OPC     MW  568   1.664   4.676   4.631  0.4091 -0.2960 -0.1261
   61OPC     OW  569   2.517   4.139   4.641  0.3964 -0.3420  0.0129
   61OPC    HW1  570   2.567   4.148   4.712 -0.7306  0.8758  0.7028
   61OPC    HW2  571   2.482   4.059   4.651  0.1987 -0.1617  0.8814
   61OPC     MW  572   2.519   4.128   4.653  0.2008 -0.1355  0.2430
   62OPC     OW  573   1.817   4.952   2.721 -0.4068  0.2943  0.2910
   62OPC    HW1  574   1.811   4.935   2.806 -0.8139 -1.6372 -0.0905
   62OPC    HW2  575   1.871   4.891   2.691 -1.4016  0.0388 -1.0809
   62OPC     MW  576   1.825   4.941   2.729 -0.6139 -0.0287  0.0319
   63OPC     OW  577   4.888   2.413   0.689  0.6657 -0.0776 -0.2938
   63OPC    HW1  578   4.856   2.336   0.715 -2.7761  0.7061 -1.5815
   63OPC    HW2  579   4.885   2.407   0.602 -0.8720  1.8078 -0.4499
   63OPC     MW  580   4.883   2.400   0.680 -0.0699  0.3166 -0.5070
   64OPC     OW  581   3.187   2.502   3.255  0.2247 -0.0542  0.3676
   64OPC    HW1  582   3.168   2.585   3.236  3.0002  0.8226  0.9999
   64OPC    HW2  583   3.271   2.495   3.233  0.3520 -2.4067  1.3417
   64OPC     MW  584   3.196   2.513   3.249  0.6536 -0.2721  0.6049
   65OPC     OW  585   2.349   4.723   3.301 -0.3024  0.2077 -0.1924
   65OPC    HW1  586   2.311   4.645   3.287  1.9229 -0.7609 -1.4235
   65OPC    HW2  587   2.434   4.705   3.294  0.3321  2.5354  0.8606
   65OPC     MW  588   2.356   4.709   3.298  0.1200  0.4086 -0.2188
   66OPC     OW  589   4.840   3.964   1.058  0.4348 -0.6277  0.6477
   66OPC    HW1  590   4.797   3.888   1.058  0.3322 -0.5792  1.2810
   66OPC    HW2  591   4.915   3.946   1.018  0.0852 -0.8698  0.0937
   66OPC     MW  592   4.844   3.950   1.052  0.3681 -0.6562  0.6594
   67OPC     OW  593   3.975   2.200   3.452  0.7589  0.1861  0.1059
   67OPC    HW1  594   4.022   2.202   3.378 -0.1944  1.8243 -0.5118
   67OPC    HW2  595   3.924   2.129   3.442  1.8436 -0.6030  0.0054
   67OPC     MW  596   3.974   2.190   3.440  0.7784  0.3115 -0.0003
   68OPC     OW  597   4.350   3.157   0.756 -0.1407  0.1012 -0.1633
   68OPC    HW1  598   4.278   3.156   0.706 -0.5023 -1.8501  0.2858
   68OPC    HW2  599   4.325   3.200   0.827  0.2376  2.4954 -1.3789
   68OPC     MW  600   4.336   3.163   0.759 -0.1381  0.1667 -0.2765
   69OPC     OW  601   1.719   2.952   4.665 -0.8600 -0.2169 -0.0945
   69OPC    HW1  602   1.802   2.933   4.687  0.2050  0.9588 -2.6544
   69OPC    HW2  603   1.672   2.913   4.727  1.5878 -1.3257  1.2152
   69OPC     MW  604   1.724   2.943   4.678 -0.3411 -0.2069 -0.2792
   70OPC     OW  605   2.573   3.935   2.625  0.2655 -0.1921 -0.6435
   70OPC    HW1  606   2.549   3.862   2.666  0.2028 -0.7922 -1.7275
   70OPC    HW2  607   2.556   3.998   2.684  0.0776 -1.0094  0.2012
   70OPC     MW  608   2.567   3.933   2.640  0.2285 -0.4015 -0.6789
   71OPC     OW  609   4.482   0.262   2.750 -0.3665 -0.5322 -0.4680
   71OPC    HW1  610   4.412   0.305   2.779 -0.0098 -0.2280 -0.0700
   71OPC    HW2  611   4.549   0.305   2.783  0.0956  0.3213 -2.3634
   71OPC     MW  612   4.481   0.275   2.759 -0.2454 -0.3612 -0.6890
   72OPC     OW  613   1.161   4.132   2.219  0.9762  0.1954 -0.3130
   72OPC    HW1  614   1.163   4.093   2.141  0.2638  0.3120 -0.3911
   72OPC    HW2  615   1.118   4.206   2.203 -1.1302 -0.7415  0.6066
   72OPC     MW  616   1.155   4.137   2.205  0.5599  0.0743 -0.1887
   73OPC     OW  617   1.070   2.101   5.022  0.0527 -0.0283  0.4305
   73OPC    HW1  618   1.106   2.123   5.098  0.0501 -0.0608  0.4410
   73OPC    HW2  619   1.013   2.166   5.007 -1.6385 -1.1638  1.5921
   73OPC     MW  620   1.067   2.114   5.031 -0.1975 -0.2008  0.6037
   74OPC     OW  621   4.306   0.280   0.542  0.2352 -0.3384  0.7148
   74OPC    HW1  622   4.299   0.339   0.606 -1.9225 -1.4650  1.6224
   74OPC    HW2  623   4.235   0.293   0.493  1.5209  0.0731 -1.1642
   74OPC     MW  624   4.295   0.290   0.544  0.1067 -0.4441  0.5714
   75OPC     OW  625   2.360   3.102   1.383  0.3124 -0.2459 -0.0603
   75OPC    HW1  626   2.280   3.077   1.360 -0.7139 -0.6694  3.4058
   75OPC    HW2  627   2.409   3.031   1.372 -0.0267 -0.3631 -0.9218
   75OPC     MW  628   2.355   3.088   1.378  0.1107 -0.3258  0.3244
   76OPC     OW  629   0.496   3.170   1.125 -0.5137  0.1222 -0.9446
   76OPC    HW1  630   0.516   3.254   1.112 -2.1013  0.7438  0.3860
   76OPC    HW2  631   0.439   3.172   1.191 -1.2530 -1.9270 -1.4509
   76OPC     MW  632   0.490   3.183   1.133 -0.8574 -0.0886 -0.8228
   77OPC     OW  633   0.169   1.700   4.558  0.4481  0.2414 -0.2972
   77OPC    HW1  634   0.223   1.762   4.586  2.3500 -0.7695 -1.4703
   77OPC    HW2  635   0.169   1.641   4.622  0.5475  0.3643 -0.1846
   77OPC     MW  636   0.177   1.700   4.571  0.7437  0.1102 -0.4539
   78OPC     OW  637   2.564   1.872   3.164 -0.4763  0.0210  0.4677
   78OPC    HW1  638   2.554   1.798   3.120  0.2740  0.3354 -0.2407
   78OPC    HW2  639   2.500   1.869   3.223 -1.3314 -0.5220 -0.4679
   78OPC     MW  640   2.553   1.860   3.166 -0.4917 -0.0128  0.2247
   79OPC     OW  641   4.962   0.288   4.777  0.2453 -0.9145 -0.4711
   79OPC    HW1  642   4.994   0.255   4.703  2.0580 -0.8808  0.2529
   79OPC    HW2  643   4.904   0.347   4.750  0.9056 -0.8759 -1.8713
   79OPC     MW  644   4.958   0.291   4.762  0.6108 -0.9038 -0.5708
   80OPC     OW  645   1.530   4.009   2.114 -0.1269  0.0549  0.0307
   80OPC    HW1  646   1.518   3.942   2.059 -0.4428 -0.1858  0.3877
   80OPC    HW2  647   1.611   3.997   2.143 -1.0424 -1.7463  2.1485
   80OPC     MW  648   1.540   3.997   2.110 -0.3088 -0.2466  0.3963
   81OPC     OW  649   1.225   4.773   3.984  0.4007 -0.2342  0.3554
   81OPC    HW1  650   1.156   4.826   3.987  0.5787  0.2077 -1.7927
   81OPC    HW2  651   1.244   4.768   3.899  2.1057 -1.5401  0.7465
   81OPC     MW  652   1.218   4.780   3.972  0.6789 -0.3618  0.0959
   82OPC     OW  653   1.358   3.222   2.683  0.4960  0.9599 -0.1109
   82OPC    HW1  654   1.331   3.303   2.700 -1.0399  0.8146 -1.5963
   82OPC    HW2  655   1.312   3.173   2.740  1.1851  1.0691  0.5637
   82OPC     MW  656   1.347   3.226   2.694  0.3709  0.9545 -0.2306
   83OPC     OW  657   3.571   0.727   4.198 -0.7681 -0.5235 -0.1400
   83OPC    HW1  658   3.640   0.692   4.158 -0.7697 -0.9583  0.2295
   83OPC    HW2  659   3.560   0.676   4.268 -0.1717  0.7610  0.9618
   83OPC     MW  660   3.580   0.714   4.203 -0.6802 -0.3980  0.0775
   84OPC     OW  661   1.590   1.565   0.420  0.5654  0.3997  0.1031
   84OPC    HW1  662   1.620   1.487   0.396  0.4608  0.0759  0.9833
   84OPC    HW2  663   1.576   1.606   0.345 -0.2440 -0.7543 -0.3991
   84OPC     MW  664   1.593   1.560   0.406  0.4304  0.1815  0.1589
   85OPC     OW  665   0.979   2.446   1.779  0.4752 -0.1756  0.8901
   85OPC    HW1  666   0.952   2.390   1.839 -0.0754 -1.4934 -0.5112
   85OPC    HW2  667   0.914   2.445   1.720  0.0819  2.5146  1.1370
   85OPC     MW  668   0.965   2.438   1.779  0.3358  0.0271  0.7196
   86OPC     OW  669   0.455   0.344   3.039 -0.1275 -0.1955  0.2226
   86OPC    HW1  670   0.391   0.365   3.095  0.6877 -0.0879  1.1269
   86OPC    HW2  671   0.514   0.407   3.051 -0.2827  0.2809 -1.3432
   86OPC     MW  672   0.454   0.356   3.049 -0.0300 -0.1092  0.1247
   87OPC     OW  673   0.838   4.955   0.198 -0.0232  0.2165 -0.0393
   87OPC    HW1  674   0.878   4.890   0.156  1.2625  0.0897  1.3062
   87OPC    HW2  675   0.848   5.023   0.144 -0.6286 -0.4811 -1.0636
   87OPC     MW  676   0.845   4.955   0.183  0.0773  0.0946  0.0082
   88OPC     OW  677   1.648   2.568   4.640 -0.5181 -0.4784 -0.0763
   88OPC    HW1  678   1.647   2.634   4.583  0.1109 -0.2087  0.2218
   88OPC    HW2  679   1.691   2.601   4.709  0.2943 -1.3859 -0.1430
   88OPC     MW  680   1.654   2.583   4.642 -0.3052 -0.5727 -0.0422
   89OPC     OW  681   4.458   0.306   1.995  0.2469  0.4740 -0.1887
   89OPC    HW1  682   4.487   0.234   2.036 -0.4645 -0.3176 -1.0399
   89OPC    HW2  683   4.478   0.291   1.911  0.1052  1.2862 -0.3687
   89OPC     MW  684   4.465   0.293   1.989  0.1208  0.4770 -0.3410
   90OPC     OW  685   1.028   1.853   1.428  0.0637 -0.2467 -0.5013
   90OPC    HW1  686   0.957   1.855   1.479  1.8720  0.1676  2.1818
   90OPC    HW2  687   1.044   1.767   1.418  1.1094 -0.4028  1.9012
   90OPC     MW  688   1.020   1.840   1.434  0.4854 -0.2085  0.2499
   91OPC     OW  689   2.924   0.299   1.477  0.9106 -0.2130 -0.0041
   91OPC    HW1  690   2.868   0.271   1.539  0.6442 -1.3030 -0.6966
   91OPC    HW2  691   2.883   0.368   1.443  2.0135  1.7625  2.3916
   91OPC     MW  692   2.909   0.305   1.481  1.0343 -0.0822  0.2475
   92OPC     OW  693   4.629   0.775   3.192  0.4176  0.1722 -0.0602
   92OPC    HW1  694   4.710   0.751   3.170  0.0977  0.7758 -2.0367
   92OPC    HW2  695   4.623   0.749   3.275  3.2595  1.7270  0.7855
   92OPC     MW  696   4.640   0.767   3.201  0.7901  0.4910 -0.2273
   93OPC     OW  697   2.547   2.064   2.801 -0.6998 -0.1252 -0.8725
   93OPC    HW1  698   2.462   2.051   2.817 -0.8265 -0.4335 -1.7324
   93OPC    HW2  699   2.580   2.083   2.879 -0.9650 -3.1108  0.0745
   93OPC     MW  700   2.539   2.065   2.815 -0.7578 -0.6119 -0.8597
   94OPC     OW  701   0.361   3.165   0.388 -0.1483 -0.8283 -0.1286
   94OPC    HW1  702   0.445   3.154   0.409 -0.2836 -0.8702  0.4036
   94OPC    HW2  703   0.337   3.087   0.358 -0.8184 -1.7656  2.6213
   94OPC     MW  704   0.370   3.152   0.386 -0.2672 -0.9730  0.3562
   95OPC     OW  705   1.690   0.432   3.145 -0.6288  0.2122 -0.0116
   95OPC    HW1  706   1.704   0.481   3.074 -0.5148  0.1239 -0.0515
   95OPC    HW2  707   1.664   0.355   3.112  1.6815 -0.6234 -0.0857
   95OPC     MW  708   1.688   0.428   3.130 -0.2707  0.0758 -0.0285
   96OPC     OW  709   0.335   2.206   3.562 -0.0722  0.1462 -0.6601
   96OPC    HW1  710   0.252   2.214   3.538 -0.2961 -0.3601 -0.0708
   96OPC    HW2  711   0.343   2.122   3.585  0.5012  0.2705 -0.3700
   96OPC     MW  712   0.324   2.195   3.562 -0.0206  0.0897 -0.5302
   97OPC     OW  713   0.742   1.567   0.367 -0.0807  0.0492 -0.1992
   97OPC    HW1  714   0.745   1.480   0.364  2.0084  0.1030 -0.9977
   97OPC    HW2  715   0.802   1.588   0.426 -1.3502  0.9664  0.8384
   97OPC     MW  716   0.751   1.557   0.375  0.0404  0.1927 -0.1639
   98OPC     OW  717   3.207   3.171   0.111  0.0769 -0.3920 -0.1304
   98OPC    HW1  718   3.271   3.141   0.059 -1.4792 -1.3944 -1.6065
   98OPC    HW2  719   3.206   3.114   0.178  2.0524  0.8640  1.0363
   98OPC     MW  720   3.216   3.158   0.113  0.1388 -0.3545 -0.1761
   99OPC     OW  721   2.747   0.177   2.982  0.2852  0.5259  0.0318
   99OPC    HW1  722   2.665   0.178   2.952  0.6776 -0.2976 -1.1542
   99OPC    HW2  723   2.738   0.187   3.068 -1.0645  0.2871 -0.0628
   99OPC     MW  724   2.733   0.179   2.990  0.1437  0.3690 -0.1573
  100OPC     OW  725   2.550   1.904   1.343 -0.2761  0.1023 -0.2023
  100OPC    HW1  726   2.499   1.889   1.273  0.2862  1.0033 -0.8254
  100OPC    HW2  727   2.628   1.921   1.308  0.0795  0.3213  0.6666
  100OPC     MW  728   2.554   1.904   1.327 -0.1406  0.2677 -0.1660
  101OPC     OW  729   4.056   2.648   4.285  0.2507  0.0408 -0.2608
  101OPC    HW1  730   4.078   2.565   4.266 -0.4455  0.4376 -3.4357
  101OPC    HW2  731   4.126   2.678   4.328  1.2503 -1.7108 -0.5232
  101OPC     MW  732   4.070   2.640   4.288  0.2956 -0.1595 -0.7686
  102OPC     OW  733   1.861   2.429   3.235  0.1889  0.0775 -0.2163
  102OPC    HW1  734   1.940   2.405   3.262  1.0317  2.0277 -0.7751
  102OPC    HW2  735   1.876   2.504   3.193 -1.9406  0.3891 -0.5123
  102OPC     MW  736   1.875   2.437   3.233 -0.0012  0.4117 -0.3425
  103OPC     OW  737   2.612   0.663   3.356  0.4780 -0.1455 -0.0930
  103OPC    HW1  738   2.544   0.609   3.342  0.6710 -0.6642  0.9139
  103OPC    HW2  739   2.580   0.741   3.333  0.1681 -0.6419 -1.5104
  103OPC     MW  740   2.597   0.666   3.350  0.4608 -0.2955 -0.1536
  104OPC     OW  741   3.632   2.174   2.950 -0.1054 -0.1149 -0.4966
  104OPC    HW1  742   3.549   2.197   2.958 -0.5991 -1.6973 -0.7474
  104OPC    HW2  743   3.629   2.088   2.938  1.6121 -0.3482  0.3141
  104OPC     MW  744   3.619   2.165   2.950  0.0754 -0.3831 -0.4138
  105OPC     OW  745   2.620   4.582   2.121  0.5039 -0.4824 -0.2954
  105OPC    HW1  746   2.677   4.569   2.186  0.5984 -0.2092 -0.3202
  105OPC    HW2  747   2.671   4.602   2.053  0.3584  0.6504 -0.1068
  105OPC     MW  748   2.636   4.583   2.120  0.4964 -0.2748 -0.2712
  106OPC     OW  749   2.129   0.874   1.719  0.0196 -0.2878 -0.1529
  106OPC    HW1  750   2.081   0.877   1.792 -0.9169  1.6921 -0.7997
  106OPC    HW2  751   2.205   0.908   1.744  0.3736 -1.3971  0.3407
  106OPC     MW  752   2.133   0.879   1.734 -0.0666 -0.1592 -0.1756
  107OPC     OW  753   3.016   2.730   4.186 -0.4214  0.1549  0.0220
  107OPC    HW1  754   3.027   2.644   4.175  0.7021  0.3775 -0.6913
  107OPC    HW2  755   2.980   2.736   4.265  1.3195 -0.8746  0.9573
  107OPC     MW  756   3.012   2.718   4.196  0.0020  0.0357  0.0546
  108OPC     OW  757   0.051   2.209   3.487  0.7685  0.4533  0.4870
  108OPC    HW1  758   0.027   2.171   3.562  1.8043 -1.4529 -0.0778
  108OPC    HW2  759   0.030   2.150   3.426  2.0175  0.9561 -0.4864
  108OPC     MW  760   0.044   2.195   3.489  1.1060  0.2461  0.2598
  109OPC     OW  761   4.390   1.624   3.998 -0.6008 -0.0506  0.4890
  109OPC    HW1  762   4.372   1.639   4.083  1.8563  0.6538  0.9514
  109OPC    HW2  763   4.477   1.624   3.995 -0.5619 -2.2142 -1.7014
  109OPC     MW  764   4.400   1.626   4.010 -0.2321 -0.2661  0.2337
  110OPC     OW  765   2.882   2.376   4.008  0.0449 -0.0155 -0.7812
  110OPC    HW1  766   2.877   2.425   3.937  1.3690 -1.1514 -1.7157
  110OPC    HW2  767   2.939   2.419   4.059  0.7629 -0.2608 -1.3536
  110OPC     MW  768   2.890   2.389   4.005  0.3466 -0.2196 -1.0037
  111OPC     OW  769   4.630   1.504   4.104  0.1176  0.0106  0.0963
  111OPC    HW1  770   4.703   1.512   4.151 -1.0376  0.8649  1.9133
  111OPC    HW2  771   4.657   1.474   4.027  2.5023  1.4540  0.2845
  111OPC     MW  772   4.645   1.501   4.100  0.2992  0.3501  0.3925
  112OPC     OW  773   3.615   2.078   2.013 -0.1298 -0.2292  0.2360
  112OPC    HW1  774   3.692   2.088   1.973 -0.0549 -1.3407  0.0906
  112OPC    HW2  775   3.634   2.088   2.097  0.0921 -0.0670  0.1686
  112OPC     MW  776   3.629   2.081   2.019 -0.0861 -0.3694  0.2045
  113OPC     OW  777   3.030   2.559   4.907  1.0854  0.4382  0.0923
  113OPC    HW1  778   3.032   2.636   4.949  1.7076  0.6368 -0.2909
  113OPC    HW2  779   2.952   2.527   4.927  1.5824  0.2392  1.9371
  113OPC     MW  780   3.019   2.566   4.916  1.2508  0.4381  0.3083
  114OPC     OW  781   0.380   4.123   4.328  0.1890 -0.0392  0.0450
  114OPC    HW1  782   0.462   4.106   4.351  0.1644 -0.2941 -0.0523
  114OPC    HW2  783   0.350   4.173   4.392 -0.2186 -1.6097  1.1397
  114OPC     MW  784   0.388   4.128   4.341  0.1251 -0.3089  0.1924
  115OPC     OW  785   3.804   0.495   3.423 -0.8011  0.4727  0.1076
  115OPC    HW1  786   3.843   0.420   3.445 -2.6741 -0.1019  1.6960
  115OPC    HW2  787   3.723   0.471   3.401 -1.2720  1.9617  0.1048
  115OPC     MW  788   3.798   0.481   3.423 -1.1474  0.6077  0.3418
  116OPC     OW  789   3.199   4.200   1.703  0.4379 -0.1892  0.2417
  116OPC    HW1  790   3.243   4.226   1.632 -0.5024  0.5456 -0.0930
  116OPC    HW2  791   3.162   4.125   1.677  1.1059 -0.5756  0.3784
  116OPC     MW  792   3.200   4.193   1.689  0.3977 -0.1377  0.2124
  117OPC     OW  793   2.418   4.252   0.785 -0.1392 -0.1872 -0.0993
  117OPC    HW1  794   2.425   4.276   0.868 -1.6508  0.6720 -0.1660
  117OPC    HW2  795   2.366   4.181   0.788 -0.8809  0.3315 -0.3456
  117OPC     MW  796   2.411   4.245   0.797 -0.4721  0.0164 -0.1456
  118OPC     OW  797   0.727   4.983   3.059 -0.1751 -0.7106  0.5748
  118OPC    HW1  798   0.797   4.974   3.110 -0.2766  0.3551  0.9296
  118OPC    HW2  799   0.759   5.011   2.983 -0.2503  0.1826  0.8699
  118OPC     MW  800   0.742   4.986   3.055 -0.2012 -0.4211  0.6708
  119OPC     OW  801   1.576   4.823   4.399 -0.0659 -0.1435  0.6056
  119OPC    HW1  802   1.577   4.782   4.322  1.5152 -1.0899  1.0617
  119OPC    HW2  803   1.584   4.758   4.457  0.8700  0.6828  1.4497
  119OPC     MW  804   1.578   4.807   4.396  0.3059 -0.1615  0.7978
  120OPC     OW  805   3.481   4.035   0.127 -0.4979 -0.0651 -0.2384
  120OPC    HW1  806   3.418   3.984   0.097  0.8969 -2.1630  0.2080
  120OPC    HW2  807   3.523   4.061   0.054 -0.4487 -0.6105 -0.4073
  120OPC     MW  808   3.478   4.031   0.111 -0.2846 -0.4557 -0.1974
  121OPC     OW  809   2.087   2.025   4.339 -0.6974 -0.0073  0.3090
  121OPC    HW1  810   2.117   2.106   4.357 -0.8917  0.2963 -0.6908
  121OPC    HW2  811   2.113   2.012   4.257  0.7378 -1.6175  0.9503
  121OPC     MW  812   2.095   2.035   4.329 -0.5141 -0.2003  0.2561
  122OPC     OW  813   3.932   3.823   4.132  0.2361  0.2516  0.0584
  122OPC    HW1  814   3.872   3.852   4.076 -1.8690 -0.0799  1.9834
  122OPC    HW2  815   4.006   3.860   4.104 -0.9459  1.1682 -2.0853
  122OPC     MW  816   3.934   3.833   4.120 -0.2493  0.3380  0.0260
  123OPC     OW  817   2.651   1.129   4.746 -0.7197 -0.5966  0.2780
  123OPC    HW1  818   2.711   1.066   4.751 -0.3545 -0.2696  0.0593
  123OPC    HW2  819   2.580   1.089   4.715 -0.3105 -0.7766 -0.4373
  123OPC     MW  820   2.649   1.114   4.742 -0.6053 -0.5749  0.1400
  124OPC     OW  821   1.728   0.507   0.345  0.0132  0.7863 -0.3389
  124OPC    HW1  822   1.789   0.453   0.315 -0.1472  0.2702  0.2284
  124OPC    HW2  823   1.698   0.466   0.417 -1.7178  0.4995 -1.1521
  124OPC     MW  824   1.732   0.493   0.351 -0.2662  0.6677 -0.3753
  125OPC     OW  825   3.363   2.776   2.423  0.4220 -0.0933  0.3856
  125OPC    HW1  826   3.436   2.802   2.463 -0.9709  2.0946  1.6866
  125OPC    HW2  827   3.324   2.724   2.482  1.0128 -1.5592 -0.4454
  125OPC     MW  828   3.368   2.772   2.438  0.3036  0.0134  0.4551
  126OPC     OW  829   0.387   3.607   0.400 -0.0069 -0.1107  0.0094
  126OPC    HW1  830   0.406   3.553   0.465  2.9009  0.0283 -0.5833
  126OPC    HW2  831   0.397   3.558   0.329  0.6573  0.6728 -0.4561
  126OPC     MW  832   0.391   3.592   0.399  0.5208  0.0257 -0.1469
  127OPC     OW  833   4.587   0.548   3.857 -0.5641 -0.2557  0.4767
  127OPC    HW1  834   4.574   0.506   3.781  1.8350  1.6499 -1.1379
  127OPC    HW2  835   4.555   0.628   3.842  1.6033  0.7382  0.6869
  127OPC     MW  836   4.580   0.554   3.844  0.1103  0.1726  0.2692
  128OPC     OW  837   1.652   2.686   0.778 -0.4581 -0.2024 -0.0961
  128OPC    HW1  838   1.568   2.664   0.786 -0.6032 -0.1594 -1.3289
  128OPC    HW2  839   1.652   2.743   0.712  0.7789 -1.6902 -1.4429
  128OPC     MW  840   1.639   2.692   0.770 -0.2968 -0.4158 -0.4771
  129OPC     OW  841   1.611   4.075   0.861 -0.0981  0.1076 -0.0537
  129OPC    HW1  842   1.666   4.138   0.839  1.4866 -1.1014  0.2698
  129OPC    HW2  843   1.647   4.039   0.931 -0.9226 -1.1838 -0.2432
  129OPC     MW  844   1.624   4.079   0.868  0.0142 -0.2616 -0.0339
  130OPC     OW  845   1.503   1.169   4.759  0.4820 -0.0861  0.0590
  130OPC    HW1  846   1.537   1.133   4.831  0.7184 -1.6422 -0.7782
  130OPC    HW2  847   1.536   1.121   4.695 -0.8078  0.3737 -0.9991
  130OPC     MW  848   1.513   1.157   4.760  0.3264 -0.2481 -0.2210
  131OPC     OW  849   1.774   0.797   1.577  0.1066  0.2428 -0.1030
  131OPC    HW1  850   1.733   0.723   1.597  0.7825 -0.6012 -1.6626
  131OPC    HW2  851   1.758   0.849   1.646 -0.3155 -1.3580  1.0626
  131OPC     MW  852   1.766   0.794   1.590  0.1441 -0.1183 -0.1612
  132OPC     OW  853   0.087   4.443   0.154  0.7390  0.1425 -0.0364
  132OPC    HW1  854   0.058   4.522   0.131  1.8609  0.4329 -0.5081
  132OPC    HW2  855   0.170   4.457   0.178  0.8124 -0.8157  0.3454
  132OPC     MW  856   0.095   4.457   0.154  0.9156  0.0440 -0.0497
  133OPC     OW  857   1.980   3.915   2.975  0.0447  0.5315  0.4068
  133OPC    HW1  858   1.983   3.909   3.062  0.2612 -0.6601  0.3331
  133OPC    HW2  859   1.962   3.999   2.961  0.0024  0.7395  1.6007
  133OPC     MW  860   1.978   3.927   2.986  0.0705  0.3861  0.5722
  134OPC     OW  861   0.227   3.937   4.192  0.3967 -0.1943  0.6511
  134OPC    HW1  862   0.286   3.989   4.231 -1.5880  1.8257  1.1931
  134OPC    HW2  863   0.274   3.893   4.133  2.5652  0.6812  1.6150
  134OPC     MW  864   0.243   3.938   4.189  0.4239  0.2334  0.8738
  135OPC     OW  865   0.481   2.450   4.363 -0.3688 -0.0093 -0.2230
  135OPC    HW1  866   0.459   2.532   4.347 -0.3930  0.1672  0.6570
  135OPC    HW2  867   0.550   2.436   4.311 -1.1829  0.1339 -1.3653
  135OPC     MW  868   0.488   2.460   4.353 -0.4926  0.0379 -0.2620
  136OPC     OW  869   4.080   2.593   3.977  0.0454 -0.3167 -0.2676
  136OPC    HW1  870   4.047   2.538   4.036 -0.0879  0.0889  0.0451
  136OPC    HW2  871   4.060   2.556   3.901 -2.5180  0.6127 -0.1628
  136OPC     MW  872   4.072   2.579   3.975 -0.3529 -0.1195 -0.2060
  137OPC     OW  873   2.292   2.783   0.529  0.3569 -0.4924 -0.1237
  137OPC    HW1  874   2.243   2.853   0.513 -0.2468 -1.3995 -2.7811
  137OPC    HW2  875   2.232   2.720   0.542  0.8470 -0.9538 -0.0870
  137OPC     MW  876   2.276   2.784   0.529  0.3400 -0.6945 -0.5108
  138OPC     OW  877   3.708   1.354   2.800 -0.1198 -0.2737 -0.0318
  138OPC    HW1  878   3.624   1.330   2.798 -0.0860 -0.3227 -1.5017
  138OPC    HW2  879   3.750   1.284   2.771  0.5854 -0.7125  1.8746
  138OPC     MW  880   3.702   1.340   2.796 -0.0108 -0.3457  0.0326
  139OPC     OW  881   3.668   2.883   0.864  0.1446 -0.0090  0.2956
  139OPC    HW1  882   3.700   2.807   0.891  2.5251  1.3148  1.5898
  139OPC    HW2  883   3.710   2.897   0.788  0.3493  0.3556  0.4708
  139OPC     MW  884   3.679   2.874   0.856  0.5264  0.2404  0.5126
  140OPC     OW  885   4.221   1.054   4.822 -0.0325 -0.0753  0.2794
  140OPC    HW1  886   4.204   1.092   4.899 -0.3327 -0.6861  0.5210
  140OPC    HW2  887   4.289   1.099   4.792 -1.2224  1.5493 -0.0911
  140OPC     MW  888   4.229   1.066   4.829 -0.2526  0.0745  0.2606
  141OPC     OW  889   1.835   2.152   3.432  0.0937 -0.6227 -0.1561
  141OPC    HW1  890   1.876   2.205   3.487 -0.5171 -0.0082 -0.2766
  141OPC    HW2  891   1.823   2.079   3.479  0.7859 -0.6014  0.0631
  141OPC     MW  892   1.839   2.149   3.447  0.1057 -0.5287 -0.1414
  142OPC     OW  893   0.067   0.892   3.495 -0.0698  0.1717  0.4106
  142OPC    HW1  894   0.033   0.921   3.570 -2.2219 -0.4687 -0.2332
  142OPC    HW2  895   0.002   0.903   3.438  1.9352  1.9098 -1.7352
  142OPC     MW  896   0.052   0.898   3.498 -0.0916  0.3338 -0.0014
  143OPC     OW  897   0.106   4.062   3.748 -0.9535  0.2075 -0.2072
  143OPC    HW1  898   0.021   4.079   3.756 -0.7794  0.6944  0.6664
  143OPC    HW2  899   0.145   4.127   3.792 -0.1562 -0.5400  0.2333
  143OPC     MW  900   0.099   4.074   3.755 -0.8100  0.1689 -0.0131
  144OPC     OW  901   1.725   4.792   2.332 -0.0568 -0.2876  0.0295
  144OPC    HW1  902   1.703   4.872   2.357  1.1515  1.0177 -2.6794
  144OPC    HW2  903   1.649   4.755   2.310 -0.5872  0.2088  1.0154
  144OPC     MW  904   1.711   4.798   2.332  0.0433 -0.0213 -0.2249
  145OPC     OW  905   3.911   4.251   3.226 -1.0886 -0.0979 -0.3810
  145OPC    HW1  906   3.972   4.196   3.196 -1.7727 -0.8651 -0.4265
  145OPC    HW2  907   3.955   4.325   3.240 -0.2189 -0.5282 -0.7194
  145OPC     MW  908   3.927   4.254   3.223 -1.0612 -0.2750 -0.4378
  146OPC     OW  909   4.113   1.489   4.843  0.1576  0.7894  0.5217
  146OPC    HW1  910   4.129   1.523   4.764 -0.8182 -0.4490 -0.2579
  146OPC    HW2  911   4.188   1.500   4.886  0.9582  0.8112 -0.8288
  146OPC     MW  912   4.126   1.496   4.838  0.1315  0.6097  0.2070
  147OPC     OW  913   0.249   2.236   4.253  0.3862  0.3234 -0.1300
  147OPC    HW1  914   0.241   2.316   4.219 -1.0437  1.0073  1.6398
  147OPC    HW2  915   0.325   2.240   4.297  0.3472  0.6732 -0.0945
  147OPC     MW  916   0.259   2.249   4.254  0.1692  0.4763  0.1364
  148OPC     OW  917   0.267   4.849   4.473  0.4008 -0.1385  0.6294
  148OPC    HW1  918   0.213   4.871   4.537  1.3532 -0.1724  1.4676
  148OPC    HW2  919   0.257   4.763   4.466 -0.2560 -0.0386  0.1962
  148OPC     MW  920   0.258   4.840   4.481  0.4445 -0.1288  0.6895
  149OPC     OW  921   0.987   3.789   1.462  0.0519  0.0217 -0.0535
  149OPC    HW1  922   0.999   3.868   1.428 -0.3068  0.6452  1.2323
  149OPC    HW2  923   1.068   3.755   1.465  0.4751  1.0553  1.0563
  149OPC     MW  924   1.001   3.796   1.457  0.0615  0.2665  0.3005
  150OPC     OW  925   2.440   3.077   0.433 -0.1586 -0.0087 -0.0830
  150OPC    HW1  926   2.445   2.990   0.424  0.1168 -0.1716  1.3509
  150OPC    HW2  927   2.358   3.089   0.462 -0.3661  0.2716 -0.7702
  150OPC     MW  928   2.428   3.066   0.436 -0.1486  0.0086  0.0273
  151OPC     OW  929   4.482   0.409   1.351  0.4973  0.2410  0.4934
  151OPC    HW1  930   4.418   0.399   1.409 -0.6022  0.9883 -0.5632
  151OPC    HW2  931   4.441   0.429   1.277  1.8000 -1.5652 -0.8197
  151OPC     MW  932   4.467   0.410   1.349  0.5276  0.0846  0.1434
  152OPC     OW  933   2.120   4.817   1.996  0.1624  0.0724 -0.0147
  152OPC    HW1  934   2.161   4.832   2.071 -0.8721  1.3459  0.3277
  152OPC    HW2  935   2.083   4.738   2.009  0.8053 -0.1633  0.4243
  152OPC     MW  936   2.121   4.807   2.009  0.1045  0.2257  0.1009
  153OPC     OW  937   3.358   0.113   4.424  0.5771 -0.0192 -0.5703
  153OPC    HW1  938   3.407   0.154   4.483  1.4169  0.7794 -1.7564
  153OPC    HW2  939   3.292   0.169   4.409  0.4176 -0.1749 -0.4386
  153OPC     MW  940   3.355   0.128   4.430  0.6776  0.0758 -0.7260
  154OPC     OW  941   4.094   3.958   3.817 -0.5428 -0.0712 -0.2467
  154OPC    HW1  942   4.117   3.975   3.900 -0.6186  0.5484 -0.3466
  154OPC    HW2  943   4.141   3.887   3.797  0.8586  0.7933 -0.2418
  154OPC     MW  944   4.105   3.950   3.827 -0.3470  0.1481 -0.2608
  155OPC     OW  945   3.295   1.843   1.683 -0.2511  0.1543 -0.1291
  155OPC    HW1  946   3.321   1.898   1.746 -1.1043  1.0333 -0.5111
  155OPC    HW2  947   3.271   1.771   1.726 -3.5139  1.6793  0.9620
  155OPC     MW  948   3.295   1.841   1.699 -0.8591  0.5094 -0.0244
  156OPC     OW  949   2.788   2.896   3.048 -0.0303  0.5471 -0.2758
  156OPC    HW1  950   2.802   2.895   3.134 -2.9532 -0.0846  0.3245
  156OPC    HW2  951   2.765   2.814   3.031 -0.1302  0.8273 -1.5372
  156OPC     MW  952   2.786   2.884   3.058 -0.4769  0.4951 -0.3735
  157OPC     OW  953   2.450   1.742   2.211 -0.0576  0.3825 -0.0856
  157OPC    HW1  954   2.462   1.694   2.283  1.2031  1.2261  0.2957
  157OPC    HW2  955   2.364   1.756   2.209 -0.4666 -1.8088 -0.1770
  157OPC     MW  956   2.439   1.737   2.221  0.0681  0.1834 -0.0427
  158OPC     OW  957   1.375   2.803   0.056  0.0823  0.5334 -0.1377
  158OPC    HW1  958   1.357   2.815   0.140  0.5962 -0.7299  0.1689
  158OPC    HW2  959   1.453   2.763   0.056 -1.0857 -1.9845 -1.0513
  158OPC     MW  960   1.384   2.799   0.068 -0.0144 -0.0253 -0.2274
  159OPC     OW  961   2.350   0.402   2.751  0.0329 -0.4314  0.4819
  159OPC    HW1  962   2.367   0.471   2.802  0.7707 -0.6348  0.5350
  159OPC    HW2  963   2.264   0.393   2.755 -0.0748  0.5116  0.4462
  159OPC     MW  964   2.340   0.411   2.759  0.1261 -0.3222  0.4845
  160OPC     OW  965   1.734   3.666   3.426 -0.0315  0.1078 -0.5511
  160OPC    HW1  966   1.733   3.636   3.344  2.0362 -2.0719  0.1162
  160OPC    HW2  967   1.819   3.683   3.441 -0.2162 -0.4538  1.4272
  160OPC     MW  968   1.747   3.664   3.416  0.2466 -0.2972 -0.1603
  161OPC     OW  969   4.165   4.786   2.038 -0.2234 -0.3602 -0.6186
  161OPC    HW1  970   4.241   4.761   2.072  0.0233  1.5681  0.3755
  161OPC    HW2  971   4.132   4.712   2.005  1.9827 -1.2864 -0.9338
  161OPC     MW  972   4.172   4.771   2.038  0.1389 -0.2121 -0.5184
  162OPC     OW  973   3.201   2.450   4.443 -0.2695 -0.0952  0.5193
  162OPC    HW1  974   3.245   2.525   4.451 -1.6807  1.1549 -1.9991
  162OPC    HW2  975   3.164   2.439   4.521  0.7294  1.3333  1.2376
  162OPC     MW  976   3.202   2.460   4.455 -0.3305  0.3006  0.2530
  163OPC     OW  977   3.372   4.408   1.825  0.2882  0.0077  0.0858
  163OPC    HW1  978   3.312   4.349   1.803  1.3970 -1.5111  0.8717
  163OPC    HW2  979   3.331   4.484   1.817 -1.2738 -0.8789 -0.7826
  163OPC     MW  980   3.357   4.411   1.821  0.2213 -0.3475  0.0736
  164OPC     OW  981   1.431   1.116   0.414 -0.8612  0.1832 -0.1651
  164OPC    HW1  982   1.481   1.157   0.356  0.6771  0.4907  1.3099
  164OPC    HW2  983   1.368   1.080   0.365  0.7200 -0.1340 -2.0961
  164OPC     MW  984   1.429   1.117   0.398 -0.4003  0.1818 -0.2325
  165OPC     OW  985   2.436   0.982   1.392 -0.5898  0.0537 -0.0526
  165OPC    HW1  986   2.380   0.926   1.357 -0.4882 -0.2330  0.2403
  165OPC    HW2  987   2.479   0.935   1.451  0.5968  0.0305 -0.9050
  165OPC     MW  988   2.434   0.967   1.396 -0.3994  0.0079 -0.1352
  166OPC     OW  989   1.860   0.347   3.776  0.3590 -0.0648 -0.3239
  166OPC    HW1  990   1.889   0.402   3.836 -0.3840 -0.0590  0.0363
  166OPC    HW2  991   1.867   0.269   3.815 -0.5426 -0.0191 -0.0504
  166OPC     MW  992   1.865   0.343   3.791  0.1161 -0.0572 -0.2303
  167OPC     OW  993   2.338   3.770   1.206  1.0853  0.0487 -0.7491
  167OPC    HW1  994   2.333   3.685   1.226 -3.5689  0.2685  0.1368
  167OPC    HW2  995   2.354   3.808   1.283 -3.2860  0.1130  0.3760
  167OPC     MW  996   2.339   3.763   1.220 -0.2478  0.0906 -0.4520
  168OPC     OW  997   0.053   4.548   4.242 -0.0140  0.0256  0.2160
  168OPC    HW1  998  -0.026   4.524   4.212  0.4096 -0.1274 -0.8061
  168OPC    HW2  999   0.106   4.486   4.211  0.6672  0.7144 -0.0225
  168OPC     MW 1000   0.049   4.535   4.233  0.1493  0.1050  0.0296
  169OPC     OW 1001   0.877   0.128   4.674  0.3751 -0.2277  0.0865
  169OPC    HW1 1002   0.945   0.135   4.619 -0.9654 -0.0607 -1.6437
  169OPC    HW2 1003   0.813   0.170   4.632 -0.6581  0.1272  1.9360
  169OPC     MW 1004   0.878   0.135   4.660  0.0245 -0.1506  0.1042
  170OPC     OW 1005   2.001   1.435   0.029 -0.6085 -0.3906  0.0927
  170OPC    HW1 1006   2.080   1.413   0.058 -0.7017 -2.5565 -1.0867
  170OPC    HW2 1007   2.010   1.435  -0.058 -1.3253  1.8292 -0.0445
  170OPC     MW 1008   2.014   1.432   0.021 -0.7281 -0.3826 -0.1017
  171OPC     OW 1009   3.872   4.865   3.727 -0.0711  0.7113  0.1093
  171OPC    HW1 1010   3.816   4.822   3.778  0.8388 -1.5548 -0.7066
  171OPC    HW2 1011   3.944   4.871   3.776  0.4360 -0.4615 -0.4753
  171OPC     MW 1012   3.875   4.860   3.742  0.1383  0.2035 -0.0976
  172OPC     OW 1013   1.165   4.454   1.972  0.0456  0.4349 -0.4134
  172OPC    HW1 1014   1.136   4.462   1.890  0.5952 -0.5170 -0.7176
  172OPC    HW2 1015   1.094   4.433   2.017 -0.1767  0.5272 -0.7180
  172OPC     MW 1016   1.150   4.452   1.966  0.0940  0.3077 -0.5033
  173OPC     OW 1017   2.063   1.424   4.797  0.0654  0.6537 -0.2850
  173OPC    HW1 1018   2.030   1.408   4.718 -1.3289 -0.0446  0.4081
  173OPC    HW2 1019   2.134   1.374   4.800  0.9491  1.7624 -1.5988
  173OPC     MW 1020   2.069   1.414   4.786 -0.0100  0.7144 -0.3764
  174OPC     OW 1021   3.340   2.827   3.413 -0.1382  0.2799 -0.5355
  174OPC    HW1 1022   3.399   2.848   3.474 -0.0684  2.4452 -1.2853
  174OPC    HW2 1023   3.387   2.782   3.355  0.3965  0.5744 -0.3357
  174OPC     MW 1024   3.356   2.823   3.414 -0.0489  0.6433 -0.6167
  175OPC     OW 1025   3.739   1.899   0.973  0.6609 -0.5537 -0.0248
  175OPC    HW1 1026   3.770   1.827   1.011 -0.6698 -1.6433 -0.9077
  175OPC    HW2 1027   3.721   1.873   0.892 -0.8997  0.4611 -0.0336
  175OPC     MW 1028   3.741   1.885   0.967  0.2338 -0.5647 -0.1565
  176OPC     OW 1029   4.253   1.674   3.729 -0.6720 -0.2749  0.5325
  176OPC    HW1 1030   4.218   1.644   3.655  0.7894  1.0927 -0.7901
  176OPC    HW2 1031   4.299   1.606   3.759 -0.0997 -0.4110 -0.6099
  176OPC     MW 1032   4.255   1.659   3.723 -0.3718 -0.0930  0.1683
  177OPC     OW 1033   2.679   0.967   4.164 -0.1277 -0.6641 -0.1237
  177OPC    HW1 1034   2.764   0.973   4.145 -0.0781  0.8472  0.3640
  177OPC    HW2 1035   2.662   0.882   4.157  1.3859 -0.9810 -0.3943
  177OPC     MW 1036   2.689   0.956   4.160  0.1033 -0.4877 -0.0918
  178OPC     OW 1037   3.839   0.155   2.600  0.1218  0.2152  0.1943
  178OPC    HW1 1038   3.788   0.165   2.671 -1.3096 -1.4126 -0.5474
  178OPC    HW2 1039   3.788   0.183   2.535  1.3287  1.4337 -0.2703
  178OPC     MW 1040   3.824   0.161   2.601  0.0886  0.1547  0.0161
  179OPC     OW 1041   1.217   1.205   4.588 -0.2946 -0.7271  0.9582
  179OPC    HW1 1042   1.230   1.260   4.655  0.0894  2.1664 -1.2887
  179OPC    HW2 1043   1.138   1.227   4.560  0.3981 -0.3022 -0.7862
  179OPC     MW 1044   1.208   1.217   4.594 -0.1356 -0.2368  0.3686
  180OPC     OW 1045   3.142   4.851   3.688 -0.5713  0.1936  0.8263
  180OPC    HW1 1046   3.126   4.933   3.662 -0.0315 -0.8084 -3.4987
  180OPC    HW2 1047   3.229   4.848   3.694 -0.4574 -0.3983 -0.7331
  180OPC     MW 1048   3.153   4.862   3.685 -0.4748 -0.0421 -0.0430
  181OPC     OW 1049   4.051   0.499   3.014 -0.2042 -0.4562 -0.2878
  181OPC    HW1 1050   4.100   0.480   3.084  1.9533  1.9056 -1.0057
  181OPC    HW2 1051   3.982   0.540   3.048  2.2569  3.5105  0.5574
  181OPC     MW 1052   4.048   0.502   3.030  0.4780  0.4786 -0.2690
  182OPC     OW 1053   4.729   4.517   0.998  0.0117 -0.2428  0.4214
  182OPC    HW1 1054   4.682   4.589   0.984 -0.4930 -0.7835 -0.8905
  182OPC    HW2 1055   4.809   4.541   0.971  0.2618  0.3493  1.6449
  182OPC     MW 1056   4.734   4.532   0.992 -0.0258 -0.2354  0.4083
  183OPC     OW 1057   2.020   0.967   1.465 -0.3560  0.1511  0.6122
  183OPC    HW1 1058   1.952   0.915   1.453  1.4585 -2.0136 -1.3730
  183OPC    HW2 1059   2.052   0.942   1.542 -0.4570 -0.5478  0.4368
  183OPC     MW 1060   2.015   0.956   1.474 -0.1028 -0.2719  0.2930
  184OPC     OW 1061   3.204   2.509   0.315  0.1774  0.3075  0.3276
  184OPC    HW1 1062   3.286   2.509   0.347  0.0442 -0.8614  0.7081
  184OPC    HW2 1063   3.205   2.576   0.258  1.3045  0.5149  0.5569
  184OPC     MW 1064   3.217   2.519   0.311  0.3243  0.1655  0.4177
  185OPC     OW 1065   0.164   2.895   4.222 -0.3080 -0.4866  0.1222
  185OPC    HW1 1066   0.194   2.860   4.148  0.4387  0.4886 -0.0506
  185OPC    HW2 1067   0.096   2.844   4.242 -1.6818  0.3069 -2.1810
  185OPC     MW 1068   0.159   2.882   4.214 -0.4007 -0.2253 -0.2436
  186OPC     OW 1069   1.386   4.047   2.350 -0.0430  0.4795  0.3209
  186OPC    HW1 1070   1.440   4.021   2.286  1.7792  2.5303  0.9046
  186OPC    HW2 1071   1.324   4.091   2.308  0.5992  0.9747 -0.1394
  186OPC     MW 1072   1.385   4.049   2.334  0.3210  0.8558  0.3392
  187OPC     OW 1073   1.203   1.777   0.558 -0.4085  0.0008  0.2440
  187OPC    HW1 1074   1.153   1.706   0.566  0.5846 -0.7137  0.2128
  187OPC    HW2 1075   1.279   1.752   0.592 -0.3835  1.4236  1.3003
  187OPC     MW 1076   1.207   1.763   0.564 -0.2580  0.1055  0.3955
  188OPC     OW 1077   0.008   3.847   3.906 -0.0152 -0.2610 -0.5683
  188OPC    HW1 1078   0.055   3.895   3.849  0.3102 -0.1695 -0.2283
  188OPC    HW2 1079  -0.021   3.906   3.963  0.3286 -0.4590 -0.1853
  188OPC     MW 1080   0.011   3.863   3.906  0.0837 -0.2767 -0.4616
  189OPC     OW 1081   2.248   4.929   1.624 -0.0751  0.0595  0.0637
  189OPC    HW1 1082   2.322   4.939   1.578  1.4377  1.8315  2.5961
  189OPC    HW2 1083   2.269   4.868   1.683 -1.0560 -0.2627  0.0942
  189OPC     MW 1084   2.262   4.921   1.626  0.0036  0.2736  0.4424
  190OPC     OW 1085   0.868   3.458   3.369 -0.0351 -0.3282  0.2385
  190OPC    HW1 1086   0.861   3.405   3.300  1.5274  0.0542 -0.2608
  190OPC    HW2 1087   0.786   3.484   3.384 -0.9834 -3.2113  0.8054
  190OPC     MW 1088   0.855   3.454   3.361  0.0557 -0.6977  0.2486
  191OPC     OW 1089   2.827   2.263   0.851  0.6988  0.1536  0.5410
  191OPC    HW1 1090   2.839   2.181   0.824 -0.2361  0.4839 -0.9963
  191OPC    HW2 1091   2.897   2.280   0.900  1.6358 -1.0615 -0.3414
  191OPC     MW 1092   2.839   2.254   0.854  0.6991  0.0230  0.1835
  192OPC     OW 1093   2.549   2.977   0.137  0.0004  0.6975 -0.1196
  192OPC    HW1 1094   2.514   2.932   0.203 -1.3112  1.0504 -0.5398
  192OPC    HW2 1095   2.494   3.043   0.126  1.2515  1.7502 -0.3018
  192OPC     MW 1096   2.536   2.980   0.145 -0.0083  0.9052 -0.2086
  193OPC     OW 1097   2.319   1.243   3.050 -0.5044 -0.3660 -0.5483
  193OPC    HW1 1098   2.252   1.244   3.105 -0.3113  1.2481 -0.3032
  193OPC    HW2 1099   2.387   1.225   3.102 -0.2576  1.6021 -0.1370
  193OPC     MW 1100   2.319   1.240   3.066 -0.4395  0.1632 -0.4513
  194OPC     OW 1101   1.364   4.973   4.597 -0.2024 -0.5284 -0.3162
  194OPC    HW1 1102   1.369   5.051   4.635 -1.1079 -0.1163 -1.0203
  194OPC    HW2 1103   1.408   4.983   4.523  0.5607 -0.9971  0.0601
  194OPC     MW 1104   1.371   4.986   4.592 -0.2234 -0.5368 -0.3648
  195OPC     OW 1105   2.674   1.730   1.107 -0.1100 -0.1491  0.0543
  195OPC    HW1 1106   2.663   1.652   1.070  0.1350 -0.4180  0.5445
  195OPC    HW2 1107   2.750   1.723   1.149 -0.8052 -0.1731  1.3808
  195OPC     MW 1108   2.683   1.718   1.108 -0.1765 -0.1924  0.3226
  196OPC     OW 1109   4.539   0.947   0.961 -0.1669  0.2581  0.1282
  196OPC    HW1 1110   4.481   1.006   0.934 -1.0828 -0.5760  0.2048
  196OPC    HW2 1111   4.613   0.992   0.967 -0.5953  1.1433 -0.8763
  196OPC     MW 1112   4.541   0.962   0.958 -0.3653  0.2656 -0.0089
  197OPC     OW 1113   1.947   0.008   2.082  0.1328 -0.1622  0.1561
  197OPC    HW1 1114   1.865  -0.020   2.076  0.1511 -0.8927  2.2472
  197OPC    HW2 1115   1.994  -0.057   2.046 -0.1693 -0.0278 -0.4815
  197OPC     MW 1116   1.942  -0.006   2.076  0.0910 -0.2502  0.3708
  198OPC     OW 1117   2.594   3.478   2.662 -0.3888  0.1479 -0.5679
  198OPC    HW1 1118   2.570   3.475   2.578 -0.3550  0.3913 -0.5861
  198OPC    HW2 1119   2.526   3.517   2.701  0.1333  1.1933 -0.6764
  198OPC     MW 1120   2.580   3.483   2.656 -0.3066  0.3382 -0.5866
  199OPC     OW 1121   0.143   1.220   3.715 -0.1138 -0.2757 -0.4583
  199OPC    HW1 1122   0.123   1.300   3.744  0.9379 -0.0328 -0.3669
  199OPC    HW2 1123   0.210   1.196   3.765 -1.6672 -2.0813  0.9088
  199OPC     MW 1124   0.150   1.229   3.726 -0.1879 -0.5065 -0.2429
  200OPC     OW 1125   0.139   0.049   3.093 -0.2440  0.6935 -0.0614
  200OPC    HW1 1126   0.181   0.032   3.019  1.8142 -0.1756  1.2018
  200OPC    HW2 1127   0.118   0.133   3.086  2.5243  1.4527 -0.4888
  200OPC     MW 1128   0.142   0.059   3.081  0.4690  0.6773  0.0621
  201OPC     OW 1129   4.437   3.591   2.474 -0.3537  0.1203 -0.3184
  201OPC    HW1 1130   4.463   3.522   2.520  0.0212  1.4663  1.6016
  201OPC    HW2 1131   4.509   3.640   2.468 -1.2530  1.6895  0.9461
  201OPC     MW 1132   4.451   3.588   2.480 -0.4314  0.5510  0.1520
  202OPC     OW 1133   4.413   3.909   4.177 -0.5631  0.2323 -0.2199
  202OPC    HW1 1134   4.432   3.826   4.160  0.9174  0.8261 -1.7662
  202OPC    HW2 1135   4.445   3.922   4.257  1.8593  0.0139 -1.0596
  202OPC     MW 1136   4.421   3.899   4.186  0.0135  0.2878 -0.5722
  203OPC     OW 1137   4.896   4.809   0.984  0.0130  0.0759 -0.6892
  203OPC    HW1 1138   4.938   4.886   0.987 -0.6573  0.4430  1.5288
  203OPC    HW2 1139   4.812   4.833   0.973 -0.2295 -0.2764  0.2458
  203OPC     MW 1140   4.890   4.824   0.983 -0.1217  0.0781 -0.2234
  204OPC     OW 1141   1.307   1.949   2.953 -0.7254  0.2062 -0.4379
  204OPC    HW1 1142   1.230   1.986   2.936 -0.4180  0.3544 -1.5925
  204OPC    HW2 1143   1.352   1.959   2.878 -0.3554 -1.8034 -0.5652
  204OPC     MW 1144   1.303   1.956   2.939 -0.6253 -0.0688 -0.6273
  205OPC     OW 1145   3.013   0.011   2.054 -0.5819  0.0262  0.5050
  205OPC    HW1 1146   2.960  -0.043   2.011 -0.7482  0.1255  0.5844
  205OPC    HW2 1147   3.002  -0.011   2.137  0.5222 -0.8705  0.4359
  205OPC     MW 1148   3.003   0.000   2.060 -0.4432 -0.0917  0.5064
  206OPC     OW 1149   1.257   4.611   4.420  0.6557  0.0166 -0.5451
  206OPC    HW1 1150   1.226   4.538   4.384 -0.8283  0.5326 -0.4138
  206OPC    HW2 1151   1.317   4.638   4.363  0.2232 -0.5736 -1.3027
  206OPC     MW 1152   1.261   4.604   4.406  0.3726  0.0056 -0.6378
  207OPC     OW 1153   5.025   1.407   2.675 -0.4993  0.0708  0.1155
  207OPC    HW1 1154   5.013   1.436   2.756 -1.5005  0.9762 -0.3386
  207OPC    HW2 1155   4.951   1.365   2.657  0.0189 -0.7917 -0.0785
  207OPC     MW 1156   5.012   1.405   2.684 -0.5704  0.0772  0.0199
  208OPC     OW 1157   0.630   1.241   3.318 -0.0903  0.0072  0.4494
  208OPC    HW1 1158   0.610   1.291   3.249 -0.8306  0.8418  1.2458
  208OPC    HW2 1159   0.553   1.226   3.356  0.4237  0.6063  1.8033
  208OPC     MW 1160   0.616   1.246   3.313 -0.1237  0.2190  0.7671
  209OPC     OW 1161   0.451   2.912   2.504 -0.4936  0.2359  0.1278
  209OPC    HW1 1162   0.493   2.877   2.572 -1.2590 -0.2851  0.3424
  209OPC    HW2 1163   0.418   2.843   2.463  0.7488  0.4565 -1.3376
  209OPC     MW 1164   0.452   2.896   2.508 -0.4231  0.1915 -0.0571
  210OPC     OW 1165   4.707   0.878   2.536 -0.0655  0.6248  1.0407
  210OPC    HW1 1166   4.710   0.949   2.485  0.6383 -1.0188 -1.3707
  210OPC    HW2 1167   4.693   0.813   2.480  1.2096 -1.3851  2.8997
  210OPC     MW 1168   4.706   0.879   2.520  0.2267  0.0850  0.9592
  211OPC     OW 1169   3.922   1.807   4.086  0.1576  0.4059  0.0192
  211OPC    HW1 1170   3.959   1.733   4.057  1.2966  0.9786 -0.0534
  211OPC    HW2 1171   3.990   1.860   4.100 -0.6785  1.7142 -0.6597
  211OPC     MW 1172   3.938   1.804   4.084  0.2024  0.6838 -0.0918
  212OPC     OW 1173   4.678   1.128   4.678  0.0971 -0.3688 -0.2063
  212OPC    HW1 1174   4.718   1.147   4.753  0.8417 -1.5396 -0.2979
  212OPC    HW2 1175   4.737   1.082   4.634 -1.2585 -1.9509 -0.4344
  212OPC     MW 1176   4.692   1.124   4.682  0.0066 -0.7754 -0.2537
  213OPC     OW 1177   4.412   3.470   3.232  0.0820  0.1252  0.6084
  213OPC    HW1 1178   4.440   3.543   3.194 -0.6536  0.2294  0.2601
  213OPC    HW2 1179   4.445   3.407   3.183 -1.8884  0.2589 -1.0210
  213OPC     MW 1180   4.421   3.472   3.219 -0.3176  0.1604  0.3163
  214OPC     OW 1181   0.737   4.994   1.043 -0.0879  0.4847  0.6359
  214OPC    HW1 1182   0.655   4.974   1.020  0.0274 -0.0548  0.6590
  214OPC    HW2 1183   0.744   5.079   1.025  0.0572  0.0820 -1.5532
  214OPC     MW 1184   0.726   5.003   1.037 -0.0494  0.3456  0.3159
  215OPC     OW 1185   0.983   3.933   4.293  0.3677  0.1586 -0.3743
  215OPC    HW1 1186   0.957   3.950   4.211  0.3656  1.7779 -0.0673
  215OPC    HW2 1187   1.022   4.007   4.318  0.0953 -0.2002  1.2026
  215OPC     MW 1188   0.985   3.947   4.285  0.3272  0.3448 -0.0961
  216OPC     OW 1189   4.409   4.972   3.255 -0.2711  0.3038 -0.9550
  216OPC    HW1 1190   4.477   5.000   3.302 -0.7771  0.2990 -0.2052
  216OPC    HW2 1191   4.415   5.018   3.181  0.7031  0.1075 -1.0176
  216OPC     MW 1192   4.420   4.983   3.251 -0.2020  0.2738 -0.8534
  217OPC     OW 1193   0.005   0.027   0.408  0.4463 -0.0241  0.0939
  217OPC    HW1 1194  -0.004   0.040   0.493 -0.6167 -0.8360  0.1165
  217OPC    HW2 1195  -0.014  -0.057   0.397  2.3900 -0.4214 -0.7062
  217OPC     MW 1196   0.001   0.017   0.419  0.5764 -0.2027 -0.0210
  218OPC     OW 1197   3.055   2.516   0.550  0.3410 -0.2349 -0.0955
  218OPC    HW1 1198   3.099   2.486   0.620  3.3557  0.3565 -1.5686
  218OPC    HW2 1199   3.112   2.506   0.485 -1.8202  0.5884 -2.2526
  218OPC     MW 1200   3.070   2.510   0.551  0.4671 -0.0260 -0.6318
  219OPC     OW 1201   0.926   1.693   1.737 -0.2495 -0.0760 -0.1461
  219OPC    HW1 1202   0.986   1.643   1.698  0.3830  0.6672 -0.1312
  219OPC    HW2 1203   0.885   1.731   1.670  0.0056  0.2384 -0.1234
  219OPC     MW 1204   0.929   1.691   1.721 -0.1184  0.0802 -0.1406
  220OPC     OW 1205   3.786   3.088   3.758 -0.2076  0.0640  0.4498
  220OPC    HW1 1206   3.736   3.158   3.773  0.7557  1.2865 -1.6535
  220OPC    HW2 1207   3.844   3.090   3.823 -0.7905  0.6432  0.9631
  220OPC     MW 1208   3.787   3.099   3.770 -0.1515  0.3302  0.2148
  221OPC     OW 1209   1.538   4.705   0.270  0.4056 -0.4579  0.1870
  221OPC    HW1 1210   1.586   4.637   0.296 -1.5113 -1.1244  2.3039
  221OPC    HW2 1211   1.567   4.770   0.321  2.3345  0.4783 -1.9310
  221OPC     MW 1212   1.550   4.705   0.282  0.4074 -0.4181  0.1868
  222OPC     OW 1213   4.095   4.077   1.655  0.2116 -0.3114 -0.2801
  222OPC    HW1 1214   4.133   4.032   1.591 -0.0195 -0.8086 -0.0658
  222OPC    HW2 1215   4.011   4.056   1.649 -0.0095  0.5926 -0.5894
  222OPC     MW 1216   4.088   4.067   1.645  0.1449 -0.2512 -0.2941
  223OPC     OW 1217   4.846   4.573   4.983  0.4150  0.4132 -0.5082
  223OPC    HW1 1218   4.826   4.490   5.001 -0.7049  0.7787  0.0244
  223OPC    HW2 1219   4.848   4.575   4.896 -0.2328 -0.0235 -0.5369
  223OPC     MW 1220   4.844   4.561   4.973  0.1537  0.4026 -0.4337
  224OPC     OW 1221   0.773   3.017   0.682  0.9842 -0.0791 -0.0509
  224OPC    HW1 1222   0.715   2.993   0.743 -0.0069  0.9236 -0.5679
  224OPC    HW2 1223   0.799   3.096   0.708 -0.7417  1.1414 -1.7646
  224OPC     MW 1224   0.769   3.025   0.695  0.5829  0.2492 -0.3804
  225OPC     OW 1225   1.856   1.533   3.905  0.7055 -0.2870 -0.0127
  225OPC    HW1 1226   1.878   1.476   3.967 -1.1607 -0.2361  0.7719
  225OPC    HW2 1227   1.796   1.491   3.858  2.2322 -0.3961 -1.9934
  225OPC     MW 1228   1.850   1.519   3.907  0.6554 -0.2956 -0.1894
  226OPC     OW 1229   1.383   5.004   4.329 -0.2526  0.2299  0.5072
  226OPC    HW1 1230   1.422   4.926   4.331  1.2398  0.9288  0.0431
  226OPC    HW2 1231   1.299   4.985   4.339  0.1506 -1.3824  1.1373
  226OPC     MW 1232   1.376   4.989   4.331  0.0274  0.0948  0.5317
  227OPC     OW 1233   0.609   3.473   2.752 -0.4182  0.2270  0.5352
  227OPC    HW1 1234   0.544   3.529   2.734  0.3730  0.8856 -0.4108
  227OPC    HW2 1235   0.596   3.408   2.696  0.0848  0.6593 -0.0967
  227OPC     MW 1236   0.597   3.472   2.741 -0.2270  0.3882  0.3020
  228OPC     OW 1237   1.261   2.373   2.038  0.4053 -0.0592 -0.3842
  228OPC    HW1 1238   1.267   2.427   2.105  1.1689  0.9277 -1.2232
  228OPC    HW2 1239   1.233   2.424   1.973 -0.6392 -1.0543 -0.7633
  228OPC     MW 1240   1.258   2.388   2.038  0.3638 -0.0605 -0.5642
  229OPC     OW 1241   2.643   4.603   0.012  0.6486  0.2542 -0.0220
  229OPC    HW1 1242   2.644   4.668   0.070 -2.6717  0.6861 -0.2499
  229OPC    HW2 1243   2.667   4.643  -0.062 -0.1022  0.9238  0.0821
  229OPC     MW 1244   2.647   4.619   0.010  0.0474  0.4171 -0.0402
  230OPC     OW 1245   3.713   0.866   1.640  0.4224  0.0297 -0.4904
  230OPC    HW1 1246   3.754   0.872   1.717 -0.5163 -1.7105  0.1924
  230OPC    HW2 1247   3.662   0.937   1.638  0.4793  0.1100  0.4812
  230OPC     MW 1248   3.712   0.877   1.651  0.2921 -0.2155 -0.2460
  231OPC     OW 1249   3.366   3.637   4.252 -0.0315  0.2789  0.3682
  231OPC    HW1 1250   3.389   3.720   4.266  1.3440  0.2426 -1.3410
  231OPC    HW2 1251   3.440   3.599   4.228 -0.9818 -0.9786 -0.7486
  231OPC     MW 1252   3.380   3.644   4.250  0.0312  0.0876 -0.0493
  232OPC     OW 1253   0.776   0.411   0.824  0.4163  0.0954 -0.0311
  232OPC    HW1 1254   0.836   0.452   0.775  0.8498  0.4199  0.7411
  232OPC    HW2 1255   0.719   0.475   0.844 -0.1689 -0.1977 -0.7124
  232OPC     MW 1256   0.776   0.427   0.819  0.3939  0.1001 -0.0177
  233OPC     OW 1257   4.422   0.138   3.072 -0.4436 -0.0460  0.2494
  233OPC    HW1 1258   4.437   0.164   2.990 -1.6902 -0.8556 -0.2779
  233OPC    HW2 1259   4.464   0.197   3.121  1.3564 -0.2410 -0.9716
  233OPC     MW 1260   4.430   0.151   3.067 -0.3620 -0.1944 -0.0089
  234OPC     OW 1261   0.997   2.509   3.613  0.0839  0.2658  0.1255
  234OPC    HW1 1262   0.950   2.442   3.582  0.1418  0.4867 -0.4490
  234OPC    HW2 1263   1.028   2.479   3.688 -0.8185  0.0447  0.4307
  234OPC     MW 1264   0.994   2.495   3.619 -0.0408  0.2659  0.0856
  235OPC     OW 1265   4.051   1.868   0.482  0.1074  0.0909 -0.6374
  235OPC    HW1 1266   4.126   1.903   0.452 -0.1730  1.5229  0.2345
  235OPC    HW2 1267   4.078   1.813   0.544  0.4578  0.6585 -0.2693
  235OPC     MW 1268   4.066   1.865   0.486  0.1180  0.3863 -0.4542
  236OPC     OW 1269   3.064   3.960   4.290 -0.4643  0.2085 -0.1138
  236OPC    HW1 1270   3.077   3.938   4.374 -2.3249 -1.8257 -0.2739
  236OPC    HW2 1271   3.138   4.001   4.268  0.1694  0.6087  2.4465
  236OPC     MW 1272   3.077   3.963   4.299 -0.6456 -0.0330  0.2406
  237OPC     OW 1273   4.181   0.198   1.218  0.4829  0.1284  0.5463
  237OPC    HW1 1274   4.249   0.185   1.271  0.2621  1.9403  1.3404
  237OPC    HW2 1275   4.155   0.117   1.199  2.2374 -0.6060  1.0035
  237OPC     MW 1276   4.188   0.184   1.223  0.7095  0.2876  0.7311
  238OPC     OW 1277   0.721   4.286   2.109 -0.0563  0.5524 -0.2200
  238OPC    HW1 1278   0.656   4.287   2.166 -0.9807 -0.8196 -1.1876
  238OPC    HW2 1279   0.686   4.248   2.038  1.1820  1.6960 -1.5234
  238OPC     MW 1280   0.706   4.281   2.107 -0.0100  0.5185 -0.5555
  239OPC     OW 1281   3.045   2.412   4.668 -0.1970  0.0123  0.0076
  239OPC    HW1 1282   3.070   2.450   4.743  0.0789 -1.6583  0.8150
  239OPC    HW2 1283   2.964   2.442   4.656 -0.6546 -0.5014  1.5699
  239OPC     MW 1284   3.037   2.422   4.678 -0.2238 -0.3105  0.3579
  240OPC     OW 1285   3.518   4.112   1.498  0.1934  0.4052  0.4944
  240OPC    HW1 1286   3.524   4.187   1.541 -1.4997  0.3712  0.8527
  240OPC    HW2 1287   3.484   4.134   1.421 -0.9864 -0.0238  0.8551
  240OPC     MW 1288   3.514   4.126   1.493 -0.2311  0.3368  0.6006
  241OPC     OW 1289   0.819   0.552   2.510 -0.2730  0.1319 -0.1885
  241OPC    HW1 1290   0.752   0.529   2.561 -0.4996  1.4166  0.1298
  241OPC    HW2 1291   0.796   0.520   2.432 -1.8363  1.4637 -0.3437
  241OPC     MW 1292   0.806   0.544   2.506 -0.5374  0.5185 -0.1644
  242OPC     OW 1293   3.990   4.855   4.265  0.7413 -0.0667 -0.6873
  242OPC    HW1 1294   3.967   4.920   4.319 -0.6045 -0.8749 -0.2231
  242OPC    HW2 1295   4.024   4.795   4.319  0.2062 -0.5176 -0.8420
  242OPC     MW 1296   3.991   4.856   4.281  0.4635 -0.2528 -0.6416
  243OPC     OW 1297   4.474   2.627   0.041 -0.2654 -0.1400  0.5743
  243OPC    HW1 1298   4.437   2.628   0.119 -0.2445 -0.4434  0.5908
  243OPC    HW2 1299   4.511   2.547   0.036  1.3671  0.5418  1.0225
  243OPC     MW 1300   4.474   2.615   0.052 -0.0210 -0.0843  0.6429
  244OPC     OW 1301   2.549   3.091   2.405 -0.0019 -0.5777 -0.0266
  244OPC    HW1 1302   2.467   3.065   2.423  0.3495 -1.0088  0.9789
  244OPC    HW2 1303   2.598   3.045   2.460  0.8221  0.6282  0.2805
  244OPC     MW 1304   2.544   3.080   2.416  0.1717 -0.4634  0.1673
  245OPC     OW 1305   1.933   4.574   2.009 -0.3861 -0.1829 -0.3786
  245OPC    HW1 1306   1.972   4.573   1.932 -1.7335  0.9751 -1.1429
  245OPC    HW2 1307   1.851   4.596   1.990 -1.0097 -0.8565  1.2962
  245OPC     MW 1308   1.926   4.577   1.995 -0.6772 -0.1112 -0.2441
  246OPC     OW 1309   4.169   1.882   0.802 -0.1489 -0.4223 -0.0674
  246OPC    HW1 1310   4.186   1.799   0.826 -2.3984 -0.4504  1.8464
  246OPC    HW2 1311   4.239   1.926   0.830 -0.4137 -1.2520  2.1518
  246OPC     MW 1312   4.182   1.876   0.810 -0.5203 -0.5490  0.5432
  247OPC     OW 1313   3.834   3.639   2.502  0.2155 -0.0231 -0.2810
  247OPC    HW1 1314   3.895   3.585   2.533 -1.2158 -1.5269  0.0955
  247OPC    HW2 1315   3.875   3.683   2.439  1.2642 -2.2055 -1.2330
  247OPC     MW 1316   3.849   3.637   2.497  0.1588 -0.5675 -0.3662
  248OPC     OW 1317   0.203   0.649   2.987  0.2280  0.4418  0.1872
  248OPC    HW1 1318   0.140   0.700   2.952 -0.0033  0.9740  1.3334
  248OPC    HW2 1319   0.214   0.683   3.067  0.2990 -1.1203  0.8642
  248OPC     MW 1320   0.195   0.662   2.994  0.2043  0.2897  0.4565
  249OPC     OW 1321   1.740   4.401   3.062  0.1604  0.1511  0.1308
  249OPC    HW1 1322   1.753   4.465   3.004  0.1499 -0.3693 -0.4578
  249OPC    HW2 1323   1.728   4.444   3.137  1.0900  0.8012 -0.0717
  249OPC     MW 1324   1.740   4.417   3.065  0.2962  0.1704  0.0140
  250OPC     OW 1325   2.872   3.405   2.532  0.1309 -0.3608  0.4223
  250OPC    HW1 1326   2.888   3.433   2.613  2.8776 -0.6633  0.0749
  250OPC    HW2 1327   2.869   3.478   2.485 -0.6392 -0.2396  0.6409
  250OPC     MW 1328   2.874   3.420   2.537  0.4228 -0.3875  0.4032
  251OPC     OW 1329   4.272   1.734   3.156  0.2401 -0.3830 -0.6087
  251OPC    HW1 1330   4.328   1.730   3.223  1.3954  1.8891 -1.3288
  251OPC    HW2 1331   4.194   1.735   3.195  0.8830  1.2204  0.7917
  251OPC     MW 1332   4.269   1.733   3.172  0.5059  0.1894 -0.5082
  252OPC     OW 1333   0.654   2.932   0.274 -0.3720 -0.3023 -0.3692
  252OPC    HW1 1334   0.714   2.952   0.214 -2.0309 -0.1799 -2.0537
  252OPC    HW2 1335   0.616   2.860   0.244 -0.4170 -0.9732  1.1909
  252OPC     MW 1336   0.657   2.924   0.261 -0.6237 -0.3834 -0.3876
  253OPC     OW 1337   1.062   4.795   0.099  0.2200 -1.1547 -0.1683
  253OPC    HW1 1338   1.072   4.736   0.162 -2.9914 -0.9252  0.7407
  253OPC    HW2 1339   1.101   4.866   0.132 -3.2491 -0.3306  2.8806
  253OPC     MW 1340   1.070   4.797   0.114 -0.7668 -0.9991  0.4163
  254OPC     OW 1341   4.219   0.601   4.208 -0.2655  0.2862 -0.5283
  254OPC    HW1 1342   4.208   0.576   4.291  0.9268  0.4851 -0.2879
  254OPC    HW2 1343   4.306   0.610   4.201 -0.3458  0.2199 -1.8139
  254OPC     MW 1344   4.231   0.599   4.219 -0.1014  0.3057 -0.6826
  255OPC     OW 1345   4.164   4.464   1.147 -0.0452 -0.0831  0.0383
  255OPC    HW1 1346   4.160   4.512   1.219  2.0291  0.7959 -0.3670
  255OPC    HW2 1347   4.250   4.455   1.133 -0.3917 -1.6533 -1.3876
  255OPC     MW 1348   4.176   4.470   1.155  0.2100 -0.1854 -0.2321
  256OPC     OW 1349   2.014   1.268   1.545 -0.2660 -0.5354 -0.5175
  256OPC    HW1 1350   2.022   1.184   1.520  0.6162 -0.5691 -0.1857
  256OPC    HW2 1351   1.972   1.263   1.621 -0.9983 -0.6074 -0.9261
  256OPC     MW 1352   2.009   1.255   1.552 -0.2440 -0.5510 -0.5289
  257OPC     OW 1353   2.067   1.148   1.959  0.3022  0.2672  0.0862
  257OPC    HW1 1354   2.110   1.163   2.033  0.4125 -0.5072  0.1857
  257OPC    HW2 1355   2.051   1.062   1.961  0.1411  0.2692 -0.6961
  257OPC     MW 1356   2.071   1.137   1.970  0.2947  0.1531 -0.0146
  258OPC     OW 1357   1.282   4.258   3.045 -0.3280  0.1924  0.7397
  258OPC    HW1 1358   1.235   4.290   3.111  0.4651  0.9871  0.9438
  258OPC    HW2 1359   1.263   4.311   2.978  0.1746  0.4490  0.7942
  258OPC     MW 1360   1.272   4.271   3.045 -0.1366  0.3478  0.7780
  259OPC     OW 1361   2.699   0.394   2.432 -0.2148 -0.6377  0.2068
  259OPC    HW1 1362   2.625   0.352   2.450  1.1435 -2.8392  1.1440
  259OPC    HW2 1363   2.703   0.455   2.494 -1.5240 -0.0418 -0.2628
  259OPC     MW 1364   2.689   0.397   2.444 -0.2075 -0.8749  0.2758
  260OPC     OW 1365   1.428   3.672   4.200  0.1559  0.5809  0.5017
  260OPC    HW1 1366   1.347   3.687   4.228 -0.6122 -0.0073 -1.2864
  260OPC    HW2 1367   1.432   3.586   4.192  1.5813  0.4295  2.1916
  260OPC     MW 1368   1.417   3.662   4.203  0.2530  0.4717  0.4871
  261OPC     OW 1369   2.956   1.450   3.660  0.5982  0.2452  0.4169
  261OPC    HW1 1370   2.987   1.468   3.580  2.2175 -1.8685  0.4739
  261OPC    HW2 1371   2.870   1.439   3.646  1.1094 -2.2448 -1.5679
  261OPC     MW 1372   2.947   1.451   3.646  0.9130 -0.4349  0.1322
  262OPC     OW 1373   4.056   4.517   3.246  0.1645  0.5887  0.7956
  262OPC    HW1 1374   4.134   4.538   3.211  0.8087 -1.2999  0.9927
  262OPC    HW2 1375   3.999   4.549   3.188  1.1164  0.8744 -0.0164
  262OPC     MW 1376   4.059   4.525   3.232  0.4002  0.3518  0.7048
  263OPC     OW 1377   4.490   3.019   1.942 -0.3634 -0.3705 -0.2769
  263OPC    HW1 1378   4.462   2.938   1.956  0.4869 -0.5886  0.1863
  263OPC    HW2 1379   4.573   3.008   1.918  0.0763  0.4355  0.8460
  263OPC     MW 1380   4.498   3.006   1.940 -0.1729 -0.2836 -0.0425
  264OPC     OW 1381   3.612   2.276   4.531 -0.3825  0.5446  0.2598
  264OPC    HW1 1382   3.631   2.242   4.609  0.0995 -0.9611 -0.4892
  264OPC    HW2 1383   3.690   2.285   4.493 -0.6942  0.0551 -0.5236
  264OPC     MW 1384   3.627   2.272   4.537 -0.3572  0.2499  0.0336
  265OPC     OW 1385   3.939   1.220   1.924 -0.7229  0.3365 -0.7361
  265OPC    HW1 1386   3.965   1.294   1.886  0.4971 -0.3753 -1.3196
  265OPC    HW2 1387   3.931   1.242   2.009  0.9542  0.8107 -0.6690
  265OPC     MW 1388   3.941   1.234   1.931 -0.2949  0.3014 -0.8124
  266OPC     OW 1389   5.032   0.647   1.657  0.2994  0.5030  0.3691
  266OPC    HW1 1390   5.074   0.693   1.596 -0.5753  1.0608  0.1747
  266OPC    HW2 1391   5.022   0.568   1.621 -1.4275  1.2042 -0.8049
  266OPC     MW 1392   5.037   0.642   1.643 -0.0849  0.6890  0.1669
  267OPC     OW 1393   2.044   2.590   3.569 -0.2120 -0.4842  0.4919
  267OPC    HW1 1394   2.101   2.637   3.522 -0.4933 -1.2812 -0.6970
  267OPC    HW2 1395   2.072   2.599   3.651  0.6967  0.4113  0.1054
  267OPC     MW 1396   2.056   2.599   3.574 -0.1192 -0.4697  0.2591
  268OPC     OW 1397   2.668   1.435   3.616  0.8108 -0.2475 -0.2809
  268OPC    HW1 1398   2.631   1.490   3.558 -0.7476 -0.8704  0.0565
  268OPC    HW2 1399   2.664   1.480   3.691  1.0590 -0.1798 -0.3091
  268OPC     MW 1400   2.662   1.450   3.619  0.6172 -0.3295 -0.2352
  269OPC     OW 1401   1.218   0.440   1.897 -1.0829  0.3078 -0.2432
  269OPC    HW1 1402   1.156   0.438   1.837 -0.5814 -1.1650 -0.7545
  269OPC    HW2 1403   1.268   0.371   1.878  0.7987  1.5004  0.0579
  269OPC     MW 1404   1.217   0.429   1.885 -0.7308  0.2664 -0.2742
  270OPC     OW 1405   3.687   4.360   2.057 -0.0398 -0.3891 -1.0426
  270OPC    HW1 1406   3.606   4.354   2.089  0.2884 -0.6955 -0.2573
  270OPC    HW2 1407   3.732   4.398   2.122  0.4628 -0.2658 -1.4530
  270OPC     MW 1408   3.682   4.365   2.072  0.0829 -0.4161 -0.9872
  271OPC     OW 1409   1.230   3.993   0.916  0.3726 -0.1856  0.4116
  271OPC    HW1 1410   1.259   3.951   0.845  2.7799 -1.5709  2.0547
  271OPC    HW2 1411   1.259   4.074   0.906  0.8956 -0.4285 -0.1124
  271OPC     MW 1412   1.239   3.999   0.904  0.8055 -0.4262  0.5769
  272OPC     OW 1413   2.503   3.075   1.021 -0.6221 -0.0557  0.2849
  272OPC    HW1 1414   2.512   3.109   0.941  2.6907  0.7462  0.8336
  272OPC    HW2 1415   2.480   2.992   1.006 -2.9714  0.7937 -1.3014
  272OPC     MW 1416   2.501   3.068   1.007 -0.4798  0.1883  0.1317
  273OPC     OW 1417   2.480   1.711   4.578 -0.3926 -0.4533  0.0561
  273OPC    HW1 1418   2.440   1.749   4.646 -0.2074  1.4056 -0.8125
  273OPC    HW2 1419   2.564   1.712   4.601 -0.2836  0.5353 -0.3181
  273OPC     MW 1420   2.486   1.717   4.591 -0.3491 -0.0326 -0.1275
  274OPC     OW 1421   4.332   1.859   4.691 -0.1076 -0.1296 -0.0216
  274OPC    HW1 1422   4.319   1.942   4.715 -1.6267 -1.1601  3.3418
  274OPC    HW2 1423   4.386   1.828   4.753 -2.2749 -2.4032  0.9057
  274OPC     MW 1424   4.338   1.867   4.704 -0.6522 -0.6177  0.6121
  275OPC     OW 1425   4.390   2.582   3.962  0.2410  0.0049  0.2820
  275OPC    HW1 1426   4.431   2.657   3.977  1.0299 -0.2975 -0.3078
  275OPC    HW2 1427   4.306   2.602   3.975  0.4804  0.8682  0.5797
  275OPC     MW 1428   4.383   2.596   3.966  0.3929  0.0878  0.2389
  276OPC     OW 1429   0.233   3.102   3.313  0.3140 -0.1632 -0.1746
  276OPC    HW1 1430   0.306   3.072   3.350  1.6590  0.7822 -1.9275
  276OPC    HW2 1431   0.261   3.165   3.261 -1.5494 -0.8916 -2.2142
  276OPC     MW 1432   0.248   3.107   3.311  0.2374 -0.1311 -0.7348
  277OPC     OW 1433   2.614   0.539   0.028  0.0746 -0.8196  0.3823
  277OPC    HW1 1434   2.547   0.594   0.016  0.3475 -0.6945 -0.6462
  277OPC    HW2 1435   2.576   0.468   0.061 -0.3265 -0.1403  1.4170
  277OPC     MW 1436   2.598   0.537   0.031  0.0556 -0.7008  0.3832
  278OPC     OW 1437   3.328   3.314   0.555  0.2867 -0.7110 -0.5079
  278OPC    HW1 1438   3.380   3.253   0.591 -0.3211 -0.8157  0.2046
  278OPC    HW2 1439   3.252   3.273   0.547  0.2033 -0.4301 -1.1935
  278OPC     MW 1440   3.325   3.299   0.559  0.1846 -0.6850 -0.5039
  279OPC     OW 1441   4.177   1.643   4.621  0.1527 -0.0882 -0.5625
  279OPC    HW1 1442   4.241   1.596   4.584 -0.3942  0.8755 -2.9543
  279OPC    HW2 1443   4.218   1.716   4.647  0.3723 -0.3272 -0.2379
  279OPC     MW 1444   4.192   1.647   4.619  0.1041  0.0188 -0.8678
  280OPC     OW 1445   1.505   0.252   3.734 -0.1582 -0.4975 -0.3973
  280OPC    HW1 1446   1.451   0.184   3.740 -1.5754  0.3656 -2.3819
  280OPC    HW2 1447   1.499   0.276   3.650  0.3443  2.0274  0.1936
  280OPC     MW 1448   1.496   0.246   3.722 -0.2933  0.0030 -0.6033
  281OPC     OW 1449   0.521   4.331   0.321  0.2145  0.9004  0.0958
  281OPC    HW1 1450   0.460   4.288   0.366 -0.2057  0.4966 -0.8174
  281OPC    HW2 1451   0.576   4.361   0.382  0.3154 -0.6236  0.8071
  281OPC     MW 1452   0.520   4.329   0.337  0.1673  0.6157  0.0660
  282OPC     OW 1453   4.603   1.525   5.011 -0.4118 -0.4871 -0.1617
  282OPC    HW1 1454   4.529   1.482   4.996  0.0693 -1.1596 -0.7252
  282OPC    HW2 1455   4.600   1.543   5.096  0.2679 -3.4736  0.6153
  282OPC     MW 1456   4.592   1.521   5.021 -0.2404 -1.0276 -0.1302
  283OPC     OW 1457   3.861   3.571   4.484 -0.3991 -0.2153 -0.0605
  283OPC    HW1 1458   3.937   3.603   4.510 -1.1406  0.6822  1.0818
  283OPC    HW2 1459   3.802   3.614   4.533 -1.5858 -1.4382 -0.3454
  283OPC     MW 1460   3.863   3.582   4.495 -0.6839 -0.2633  0.0661
  284OPC     OW 1461   2.535   0.512   0.377 -0.4567 -0.3067  0.3884
  284OPC    HW1 1462   2.620   0.528   0.368 -1.0792  2.6529 -1.2967
  284OPC    HW2 1463   2.515   0.469   0.304 -0.5722 -0.3118  0.4234
  284OPC     MW 1464   2.545   0.508   0.365 -0.5657  0.1297  0.1446
  285OPC     OW 1465   0.111   1.301   4.072  0.0666 -0.4692  0.0169
  285OPC    HW1 1466   0.164   1.362   4.039 -0.4811 -0.4048 -0.7619
  285OPC    HW2 1467   0.158   1.227   4.063  1.4241 -0.0212  2.4659
  285OPC     MW 1468   0.126   1.299   4.066  0.1862 -0.3935  0.2637
  286OPC     OW 1469   4.310   0.462   0.781 -0.7366  0.1998 -0.0042
  286OPC    HW1 1470   4.287   0.414   0.850 -0.7229 -0.8656 -0.7240
  286OPC    HW2 1471   4.234   0.482   0.744 -0.7994  1.4922  0.7654
  286OPC     MW 1472   4.296   0.458   0.786 -0.7439  0.2334  0.0032
  287OPC     OW 1473   4.037   1.217   1.616 -0.1642  0.0535 -0.6496
  287OPC    HW1 1474   4.124   1.222   1.612 -0.0772 -1.4816 -1.6584
  287OPC    HW2 1475   4.018   1.155   1.558 -1.9432  0.3466 -0.4267
  287OPC     MW 1476   4.047   1.209   1.607 -0.4142 -0.1299 -0.7657
  288OPC     OW 1477   1.855   2.133   4.404  0.5630 -0.0701  0.2645
  288OPC    HW1 1478   1.912   2.076   4.371 -1.4402 -1.7353 -0.5706
  288OPC    HW2 1479   1.799   2.146   4.338  0.0328  1.6104  0.9961
  288OPC     MW 1480   1.855   2.126   4.389  0.1888 -0.0679  0.2492
  289OPC     OW 1481   2.781   1.754   3.402 -0.2068  0.3303 -0.4418
  289OPC    HW1 1482   2.802   1.837   3.388 -3.6366  1.3921 -0.0737
  289OPC    HW2 1483   2.723   1.757   3.466 -0.7278 -2.3430 -0.6422
  289OPC     MW 1484   2.776   1.767   3.409 -0.7904  0.0922 -0.4170
  290OPC     OW 1485   4.769   0.481   4.887 -0.6100  0.2508  0.0618
  290OPC    HW1 1486   4.718   0.549   4.868  0.0048 -0.0064 -3.0716
  290OPC    HW2 1487   4.849   0.516   4.892 -0.5777  0.0796  1.0510
  290OPC     MW 1488   4.773   0.496   4.885 -0.5146  0.1875 -0.2546
  291OPC     OW 1489   0.205   0.366   2.886 -0.4101  0.1857 -0.2452
  291OPC    HW1 1490   0.213   0.452   2.896  1.2127  0.5452 -3.4005
  291OPC    HW2 1491   0.287   0.336   2.898 -1.1710 -1.2555  2.3053
  291OPC     MW 1492   0.219   0.374   2.889 -0.2828  0.0259 -0.3346
  292OPC     OW 1493   1.977   3.740   3.490 -0.1167 -0.3182 -0.0098
  292OPC    HW1 1494   2.045   3.689   3.510  1.2210  0.8828 -1.2762
  292OPC    HW2 1495   1.951   3.771   3.568  1.2219 -0.2800  0.4475
  292OPC     MW 1496   1.983   3.737   3.505  0.2787 -0.1352 -0.1294
  293OPC     OW 1497   3.995   3.538   0.005 -0.3803 -0.2744  0.6353
  293OPC    HW1 1498   3.962   3.479   0.060 -1.3663 -3.6948 -3.1057
  293OPC    HW2 1499   3.926   3.563  -0.042  0.7192  0.7468 -0.5193
  293OPC     MW 1500   3.980   3.533   0.006 -0.3635 -0.6288 -0.0880
  294OPC     OW 1501   0.592   1.109   2.990  0.1548 -0.5901  0.6777
  294OPC    HW1 1502   0.579   1.194   3.008  0.6387 -0.1866 -0.7269
  294OPC    HW2 1503   0.582   1.105   2.904 -0.8190 -2.1629  0.8155
  294OPC     MW 1504   0.588   1.121   2.980  0.0825 -0.7629  0.4906
  295OPC     OW 1505   1.112   4.317   3.263 -0.2915 -0.3995  0.3202
  295OPC    HW1 1506   1.027   4.324   3.245 -0.2324  0.6105  0.3782
  295OPC    HW2 1507   1.137   4.399   3.279  0.7856 -0.6211 -0.0962
  295OPC     MW 1508   1.103   4.330   3.263 -0.1236 -0.2831  0.2673
  296OPC     OW 1509   5.085   2.504   1.422  0.1840  0.0206  0.0173
  296OPC    HW1 1510   5.007   2.465   1.414 -0.5207  1.2835  0.3850
  296OPC    HW2 1511   5.119   2.500   1.341 -1.3897  1.6449 -0.8124
  296OPC     MW 1512   5.078   2.498   1.409 -0.1527  0.4471 -0.0510
  297OPC     OW 1513   2.587   2.386   2.421  0.7278 -0.3041  0.6145
  297OPC    HW1 1514   2.580   2.361   2.504  0.7360 -1.3668  0.3088
  297OPC    HW2 1515   2.667   2.360   2.398  0.9445  0.4980  0.4308
  297OPC     MW 1516   2.598   2.379   2.430  0.7610 -0.3426  0.5422
  298OPC     OW 1517   1.120   4.329   2.550 -0.3201  0.3039  0.3938
  298OPC    HW1 1518   1.106   4.245   2.566  0.4533  0.2884  1.0724
  298OPC    HW2 1519   1.168   4.355   2.618 -0.0927  1.1657 -0.0793
  298OPC     MW 1520   1.125   4.320   2.562 -0.1722  0.4291  0.4243
  299OPC     OW 1521   3.327   4.777   3.265  0.0757  0.2460 -0.2204
  299OPC    HW1 1522   3.371   4.722   3.316  0.3017 -0.2679 -0.9621
  299OPC    HW2 1523   3.370   4.774   3.190  1.2698  2.8988  0.2555
  299OPC     MW 1524   3.340   4.768   3.262  0.2854  0.5621 -0.2596
  300OPC     OW 1525   2.753   1.000   1.151 -0.4602  0.1279  0.1391
  300OPC    HW1 1526   2.719   0.920   1.140  0.1752  0.1088 -2.0455
  300OPC    HW2 1527   2.688   1.045   1.187 -1.2015 -1.0950  0.3941
  300OPC     MW 1528   2.739   0.995   1.155 -0.4757 -0.0556 -0.1459
  301OPC     OW 1529   2.848   4.137   3.740 -0.3234 -0.0243 -0.0177
  301OPC    HW1 1530   2.785   4.197   3.739  0.9670  1.4114 -1.0546
  301OPC    HW2 1531   2.826   4.082   3.676 -1.1310 -0.2717  0.4518
  301OPC     MW 1532   2.836   4.138   3.730 -0.2521  0.1511 -0.1014
  302OPC     OW 1533   1.751   3.881   4.716 -0.5387  0.0879  0.2110
  302OPC    HW1 1534   1.828   3.921   4.724 -1.0325  0.8286  1.6341
  302OPC    HW2 1535   1.711   3.926   4.652  0.2345 -0.4015 -0.6461
  302OPC     MW 1536   1.756   3.893   4.708 -0.4975  0.1252  0.2947
  303OPC     OW 1537   0.595   3.628   4.141  0.2906 -0.0091 -1.0134
  303OPC    HW1 1538   0.586   3.630   4.228 -0.4230 -0.9756 -1.0512
  303OPC    HW2 1539   0.668   3.674   4.127 -0.3753  1.3934 -0.0328
  303OPC     MW 1540   0.604   3.635   4.152  0.0868  0.0552 -0.8743
  304OPC     OW 1541   2.437   2.117   1.098 -0.0090 -0.3922 -0.5344
  304OPC    HW1 1542   2.510   2.165   1.101 -1.1757  1.4311  0.5931
  304OPC    HW2 1543   2.384   2.156   1.155 -1.9953 -1.4590 -1.5293
  304OPC     MW 1544   2.440   2.130   1.107 -0.4748 -0.2805 -0.5148
  305OPC     OW 1545   0.569   0.356   1.716  0.3973 -0.2276  0.5626
  305OPC    HW1 1546   0.569   0.401   1.642  0.1177 -0.4373  0.4332
  305OPC    HW2 1547   0.602   0.412   1.775  1.2013 -0.2660  0.1625
  305OPC     MW 1548   0.574   0.371   1.714  0.4747 -0.2642  0.4845
  306OPC     OW 1549   0.617   3.275   3.228 -0.8679 -0.4239 -0.0345
  306OPC    HW1 1550   0.683   3.221   3.250  2.3131  2.6782 -1.1042
  306OPC    HW2 1551   0.584   3.298   3.305  1.2113  0.0025  0.8211
  306OPC     MW 1552   0.622   3.270   3.242 -0.0908  0.0974 -0.0661
  307OPC     OW 1553   1.372   2.687   0.742  0.3154  0.3822 -0.4998
  307OPC    HW1 1554   1.359   2.771   0.765 -1.1117  0.8271 -2.7169
  307OPC    HW2 1555   1.317   2.643   0.794 -0.1201  0.9738 -0.4466
  307OPC     MW 1556   1.362   2.693   0.753  0.0402  0.5354 -0.8195
  308OPC     OW 1557   2.810   2.353   2.892 -0.2503 -0.0018 -0.2914
  308OPC    HW1 1558   2.864   2.382   2.954  1.6147 -2.0198 -0.8878
  308OPC    HW2 1559   2.858   2.356   2.819 -0.3037 -3.2072 -0.6076
  308OPC     MW 1560   2.825   2.358   2.891  0.0172 -0.7734 -0.4263
  309OPC     OW 1561   1.856   2.653   0.939  0.1846  0.2245 -0.2757
  309OPC    HW1 1562   1.783   2.662   0.892 -0.5889  0.3792  0.9170
  309OPC    HW2 1563   1.891   2.579   0.909 -0.4466  0.1607 -0.8740
  309OPC     MW 1564   1.851   2.643   0.928 -0.0229  0.2380 -0.1879
  310OPC     OW 1565   4.204   0.175   3.733 -0.1862  0.4621 -0.0649
  310OPC    HW1 1566   4.278   0.129   3.738 -0.4751 -0.2054 -1.5861
  310OPC    HW2 1567   4.153   0.128   3.681 -0.3447  2.6426 -2.0560
  310OPC     MW 1568   4.208   0.161   3.726 -0.2523  0.6856 -0.5838
  311OPC     OW 1569   2.081   4.077   0.372 -0.3097 -0.2403 -0.0712
  311OPC    HW1 1570   2.005   4.103   0.404  0.1614  0.3145  0.6302
  311OPC    HW2 1571   2.138   4.137   0.401  0.4265 -0.7422 -0.4181
  311OPC     MW 1572   2.078   4.090   0.381 -0.1313 -0.2326 -0.0188
  312OPC     OW 1573   1.489   4.130   4.273 -0.1856 -0.1936 -0.7605
  312OPC    HW1 1574   1.433   4.085   4.224 -1.8482 -0.7038  1.4210
  312OPC    HW2 1575   1.448   4.136   4.350  1.4990  2.0490  0.0702
  312OPC     MW 1576   1.475   4.124   4.277 -0.1823  0.0621 -0.3154
  313OPC     OW 1577   2.931   3.310   3.882  0.5500 -0.0121  0.2422
  313OPC    HW1 1578   3.014   3.326   3.862  0.8876 -1.5999  0.2475
  313OPC    HW2 1579   2.896   3.281   3.807  0.0184  0.5579  0.2608
  313OPC     MW 1580   2.938   3.308   3.868  0.5214 -0.1625  0.2457
  314OPC     OW 1581   4.430   0.899   3.034 -0.2227 -0.1040  0.2216
  314OPC    HW1 1582   4.492   0.869   3.088 -1.0355 -1.1094  0.6424
  314OPC    HW2 1583   4.468   0.966   2.994  1.1363 -0.6988  0.4556
  314OPC     MW 1584   4.445   0.904   3.036 -0.1417 -0.3404  0.3184
  315OPC     OW 1585   5.078   4.237   1.521  0.6277 -0.3526 -0.1662
  315OPC    HW1 1586   5.040   4.194   1.455  1.1178 -0.3985 -0.4260
  315OPC    HW2 1587   5.103   4.174   1.575  2.4052 -0.5256 -1.1058
  315OPC     MW 1588   5.076   4.221   1.519  0.9624 -0.3849 -0.3434
  316OPC     OW 1589   4.696   4.177   2.360  0.1520 -0.4784 -0.7788
  316OPC    HW1 1590   4.613   4.202   2.367  0.5421  0.7513 -0.2604
  316OPC    HW2 1591   4.696   4.123   2.291 -1.1133 -0.7263 -0.6044
  316OPC     MW 1592   4.684   4.173   2.351  0.0226 -0.3334 -0.6765
  317OPC     OW 1593   4.891   0.726   3.115 -0.1629  0.5741  0.2875
  317OPC    HW1 1594   4.962   0.708   3.163 -0.7433 -0.8277  0.6717
  317OPC    HW2 1595   4.910   0.803   3.079  2.2667 -0.4916 -0.9614
  317OPC     MW 1596   4.904   0.734   3.117  0.1101  0.2096  0.1598
  318OPC     OW 1597   0.168   2.394   4.750  0.1865  0.0930  0.0554
  318OPC    HW1 1598   0.122   2.403   4.677 -0.5985 -0.6162  0.4407
  318OPC    HW2 1599   0.159   2.310   4.769  3.7362 -0.7200 -1.1802
  318OPC     MW 1600   0.160   2.383   4.742  0.5949 -0.1319 -0.0701
  319OPC     OW 1601   1.232   3.656   1.505  0.0658 -0.3599 -0.0276
  319OPC    HW1 1602   1.291   3.607   1.464  0.2445 -1.0039  0.9493
  319OPC    HW2 1603   1.273   3.732   1.516  0.7677 -0.8220  0.7047
  319OPC     MW 1604   1.247   3.660   1.501  0.1959 -0.5233  0.2249
  320OPC     OW 1605   4.103   4.449   3.683 -0.2295 -0.9164  0.6135
  320OPC    HW1 1606   4.179   4.490   3.695 -0.4621 -0.3129  0.0249
  320OPC    HW2 1607   4.066   4.452   3.762 -0.1633 -0.1534  0.6209
  320OPC     MW 1608   4.109   4.455   3.697 -0.2540 -0.7144  0.5277
  321OPC     OW 1609   4.010   3.851   2.342 -0.1852 -0.2016  0.4094
  321OPC    HW1 1610   3.967   3.926   2.339  0.5103  0.2915  1.8667
  321OPC    HW2 1611   4.038   3.846   2.424  1.3757 -1.1486 -0.1193
  321OPC     MW 1612   4.008   3.861   2.353  0.1480 -0.2686  0.5466
  322OPC     OW 1613   2.364   3.731   2.673 -0.3282 -0.0438 -0.1736
  322OPC    HW1 1614   2.348   3.758   2.755 -0.5729  0.6957 -0.4527
  322OPC    HW2 1615   2.290   3.693   2.649 -0.5155  0.3882 -0.2964
  322OPC     MW 1616   2.351   3.730   2.682 -0.3920  0.1292 -0.2329
  323OPC     OW 1617   0.057   1.658   1.190 -0.0089  0.9505 -0.6860
  323OPC    HW1 1618   0.084   1.726   1.236  0.1777  0.4170  0.0078
  323OPC    HW2 1619   0.089   1.673   1.110  0.5110  1.3870 -0.4028
  323OPC     MW 1620   0.066   1.670   1.185  0.0955  0.9362 -0.5417
  324OPC     OW 1621   1.062   1.697   2.153  0.1976  0.2011 -0.0859
  324OPC    HW1 1622   0.983   1.660   2.146  1.0002 -1.9044  0.9673
  324OPC    HW2 1623   1.113   1.642   2.108  1.3143  0.6252  0.6482
  324OPC     MW 1624   1.058   1.683   2.145  0.4811 -0.0472  0.1781
  325OPC     OW 1625   1.804   4.412   3.669  0.1112  0.3899 -0.4344
  325OPC    HW1 1626   1.821   4.328   3.685  0.3581  0.6367  0.6725
  325OPC    HW2 1627   1.800   4.447   3.749 -0.1439  1.3996 -0.8847
  325OPC     MW 1628   1.806   4.405   3.683  0.1100  0.5752 -0.3373
  326OPC     OW 1629   3.538   0.093   1.252  0.0773 -0.8042  0.6651
  326OPC    HW1 1630   3.565   0.122   1.329  0.7524 -0.0124  0.1463
  326OPC    HW2 1631   3.492   0.022   1.272 -0.6742 -0.0106  1.8816
  326OPC     MW 1632   3.535   0.087   1.266  0.0661 -0.5700  0.7682
  327OPC     OW 1633   2.008   4.579   0.202  0.1559  0.2443 -0.1817
  327OPC    HW1 1634   2.052   4.597   0.276 -1.2653  0.7198  0.5804
  327OPC    HW2 1635   2.070   4.583   0.141  1.0587  1.6882  0.7518
  327OPC     MW 1636   2.024   4.583   0.204  0.0793  0.5278  0.0688
  328OPC     OW 1637   2.823   4.258   1.050  0.0789 -0.2475  0.0667
  328OPC    HW1 1638   2.878   4.226   1.111 -0.6297 -0.6641  0.4993
  328OPC    HW2 1639   2.784   4.188   1.019  0.2152 -0.0016 -0.6720
  328OPC     MW 1640   2.826   4.243   1.055 -0.0057 -0.2726  0.0215
  329OPC     OW 1641   4.198   0.008   0.858 -0.3417 -0.1619  0.1846
  329OPC    HW1 1642   4.229   0.017   0.777  1.0051  0.5324  0.7349
  329OPC    HW2 1643   4.112   0.002   0.847 -0.0795 -2.3602 -1.4649
  329OPC     MW 1644   4.190   0.008   0.845 -0.1043 -0.3841  0.0222
  330OPC     OW 1645   2.571   3.952   0.680  0.2620  0.0788 -0.2694
  330OPC    HW1 1646   2.513   3.956   0.746  1.6851  1.2872  0.9731
  330OPC    HW2 1647   2.591   4.035   0.666  1.1824 -0.2782 -1.1578
  330OPC     MW 1648   2.565   3.965   0.688  0.6080  0.2046 -0.2171
  331OPC     OW 1649   2.387   2.759   1.636  0.3102  0.2643  0.3776
  331OPC    HW1 1650   2.360   2.677   1.651 -0.7625  0.5691  0.1805
  331OPC    HW2 1651   2.393   2.762   1.549  0.8581  0.2485  0.4100
  331OPC     MW 1652   2.384   2.747   1.625  0.2328  0.3071  0.3532
  332OPC     OW 1653   2.839   3.015   4.436 -0.1000 -0.2960  0.6015
  332OPC    HW1 1654   2.871   2.937   4.415  1.4582 -0.4726  3.1552
  332OPC    HW2 1655   2.752   3.003   4.431  0.1061 -1.9781  0.2914
  332OPC     MW 1656   2.831   3.001   4.432  0.1606 -0.5706  0.9330
  333OPC     OW 1657   2.762   2.601   3.554  0.0738 -0.4062 -0.7152
  333OPC    HW1 1658   2.823   2.542   3.535  0.2644 -0.2260 -0.6669
  333OPC    HW2 1659   2.692   2.553   3.574  0.3885 -0.6282 -0.1194
  333OPC     MW 1660   2.761   2.585   3.554  0.1484 -0.4124 -0.6200
  334OPC     OW 1661   5.019   3.679   4.345  0.8383  0.1130  0.0271
  334OPC    HW1 1662   5.052   3.644   4.273  1.4963 -1.2904  0.9711
  334OPC    HW2 1663   4.933   3.679   4.331  0.9924  0.5630 -1.0411
  334OPC     MW 1664   5.011   3.674   4.332  0.9584 -0.0278  0.0088
  335OPC     OW 1665   3.375   4.165   1.264 -0.1962  0.2760  0.1255
  335OPC    HW1 1666   3.299   4.122   1.259  0.6883 -1.3484 -0.2704
  335OPC    HW2 1667   3.385   4.199   1.185  0.5269 -1.5051 -0.6202
  335OPC     MW 1668   3.365   4.163   1.252  0.0413 -0.2273 -0.0431
  336OPC     OW 1669   0.553   1.884   2.908  0.3106  0.5478 -0.2318
  336OPC    HW1 1670   0.622   1.907   2.861  1.4582 -0.7240  0.7717
  336OPC    HW2 1671   0.524   1.961   2.939  0.9507  1.1502 -1.0784
  336OPC     MW 1672   0.559   1.899   2.906  0.5747  0.4489 -0.2085
  337OPC     OW 1673   2.061   3.323   0.508 -0.0165 -0.1610  0.0932
  337OPC    HW1 1674   2.100   3.349   0.434 -0.1966 -2.1454 -0.7810
  337OPC    HW2 1675   1.978   3.309   0.484 -0.7709  1.7139  1.3615
  337OPC     MW 1676   2.055   3.324   0.493 -0.1546 -0.1770  0.1514
  338OPC     OW 1677   3.303   4.217   2.305 -0.4697  0.6602 -0.0222
  338OPC    HW1 1678   3.326   4.296   2.334  1.8657  0.3613 -0.8159
  338OPC    HW2 1679   3.348   4.162   2.357 -2.2214 -0.2032  0.6598
  338OPC     MW 1680   3.313   4.220   2.317 -0.3833  0.4884 -0.0387
  339OPC     OW 1681   2.444   1.635   0.745  0.2928 -0.3729  0.3287
  339OPC    HW1 1682   2.410   1.585   0.682  1.6761 -0.3637 -0.4518
  339OPC    HW2 1683   2.374   1.660   0.791 -1.0279  1.0394 -2.2281
  339OPC     MW 1684   2.428   1.631   0.743  0.3020 -0.1629 -0.1642
  340OPC     OW 1685   0.604   3.017   4.602  0.5042 -0.0942  0.0409
  340OPC    HW1 1686   0.635   3.087   4.561 -0.9676  0.3146 -0.4323
  340OPC    HW2 1687   0.549   3.050   4.661 -1.6877 -0.8474 -1.4579
  340OPC     MW 1688   0.600   3.032   4.605 -0.0370 -0.1451 -0.2503
  341OPC     OW 1689   1.380   0.060   3.140 -0.1583  0.1654  0.6836
  341OPC    HW1 1690   1.404  -0.014   3.179 -0.0987 -0.1617  0.0377
  341OPC    HW2 1691   1.347   0.107   3.206  3.7026  1.3815  2.0294
  341OPC     MW 1692   1.378   0.056   3.156  0.4209  0.2967  0.7871
  342OPC     OW 1693   3.233   0.656   1.444 -0.3171 -0.5141 -0.4157
  342OPC    HW1 1694   3.225   0.590   1.501  2.2646 -1.5419 -1.1106
  342OPC    HW2 1695   3.316   0.681   1.454 -1.1634  2.5765 -0.3015
  342OPC     MW 1696   3.244   0.650   1.454 -0.0609 -0.2094 -0.5014
  343OPC     OW 1697   0.579   2.444   2.681 -0.1156  0.3345  0.4771
  343OPC    HW1 1698   0.615   2.380   2.729  1.4700 -0.1668 -1.2269
  343OPC    HW2 1699   0.648   2.486   2.648 -1.0699  0.3643 -1.6725
  343OPC     MW 1700   0.595   2.441   2.683 -0.0223  0.2648 -0.0921
  344OPC     OW 1701   4.859   2.998   1.608 -0.0414 -0.0789  0.3806
  344OPC    HW1 1702   4.859   3.084   1.595  1.5614 -0.2740 -1.4333
  344OPC    HW2 1703   4.811   2.968   1.541 -0.1605 -0.6394  0.7104
  344OPC     MW 1704   4.852   3.006   1.596  0.1778 -0.1906  0.1613
  345OPC     OW 1705   0.273   2.684   2.446  0.0992  1.0571 -0.0828
  345OPC    HW1 1706   0.261   2.707   2.363  1.2043 -0.1269 -0.6096
  345OPC    HW2 1707   0.193   2.684   2.479 -0.7139 -1.0150 -1.8571
  345OPC     MW 1708   0.260   2.688   2.439  0.1423  0.5762 -0.4227
  346OPC     OW 1709   3.674   3.409   2.539 -0.2173  0.0047 -0.0219
  346OPC    HW1 1710   3.720   3.483   2.544  0.9183 -0.5690 -1.2014
  346OPC    HW2 1711   3.626   3.409   2.612  1.7517  0.5832  1.3422
  346OPC     MW 1712   3.673   3.420   2.550  0.2413  0.0054  0.0053
  347OPC     OW 1713   5.067   0.173   4.525 -0.1814  0.1923  0.4420
  347OPC    HW1 1714   5.068   0.087   4.538 -0.3946  0.2595  0.9255
  347OPC    HW2 1715   5.151   0.195   4.525 -0.0620  0.5319  4.2306
  347OPC     MW 1716   5.080   0.163   4.527 -0.1953  0.2524  1.0729
  348OPC     OW 1717   0.374   0.872   1.895  0.6813  0.3149 -0.8940
  348OPC    HW1 1718   0.306   0.923   1.876  0.3014  0.1488 -0.0446
  348OPC    HW2 1719   0.438   0.929   1.910  0.0457  0.6272  0.8755
  348OPC     MW 1720   0.374   0.888   1.895  0.5312  0.3365 -0.5071
  349OPC     OW 1721   4.905   3.169   4.317  0.2751  0.1889  0.0896
  349OPC    HW1 1722   4.891   3.205   4.396  2.3899  0.8893  0.1839
  349OPC    HW2 1723   4.967   3.110   4.332  0.7133  0.3398 -1.0611
  349OPC     MW 1724   4.912   3.165   4.331  0.6520  0.3146 -0.0665
  350OPC     OW 1725   4.106   0.253   0.026 -0.0689 -0.1105 -0.0681
  350OPC    HW1 1726   4.040   0.261  -0.030 -0.6743 -1.0727  0.4716
  350OPC    HW2 1727   4.134   0.172   0.014  2.0920  0.7401 -1.3923
  350OPC     MW 1728   4.100   0.242   0.016  0.1609 -0.1270 -0.1840
  351OPC     OW 1729   0.229   0.368   2.487  0.3512 -0.2483  0.6552
  351OPC    HW1 1730   0.219   0.344   2.404  2.3918  1.0470 -0.0478
  351OPC    HW2 1731   0.164   0.425   2.500 -1.4355 -2.1738  0.7822
  351OPC     MW 1732   0.218   0.373   2.477  0.3887 -0.3414  0.5702
  352OPC     OW 1733   2.487   1.953   2.536  0.0613 -0.3753 -0.7184
  352OPC    HW1 1734   2.446   2.010   2.485 -1.5870 -0.3073  0.5933
  352OPC    HW2 1735   2.524   2.002   2.598  0.4065 -0.5780 -0.7602
  352OPC     MW 1736   2.487   1.968   2.538 -0.1312 -0.3952 -0.5308
  353OPC     OW 1737   3.581   4.257   0.264  0.1111  0.4594 -0.5919
  353OPC    HW1 1738   3.540   4.197   0.215  1.0649 -0.0914 -0.7555
  353OPC    HW2 1739   3.518   4.291   0.313 -0.4701 -0.6647 -0.5270
  353OPC     MW 1740   3.566   4.253   0.264  0.1662  0.2121 -0.6064
  354OPC     OW 1741   2.885   4.903   2.500 -0.5062  0.2760 -0.2470
  354OPC    HW1 1742   2.882   4.908   2.413  0.1240 -2.3007 -0.4745
  354OPC    HW2 1743   2.845   4.828   2.518  1.4604 -0.4600  1.4740
  354OPC     MW 1744   2.879   4.893   2.490 -0.1226 -0.2135 -0.0264
  355OPC     OW 1745   3.909   0.115   3.127  0.6730 -0.0653  0.4671
  355OPC    HW1 1746   3.974   0.095   3.182 -2.5748 -0.7456  4.4814
  355OPC    HW2 1747   3.868   0.039   3.114  0.1066  0.4852 -1.3139
  355OPC     MW 1748   3.913   0.101   3.133  0.1096 -0.0845  0.7971
  356OPC     OW 1749   0.222   0.864   4.957 -0.1514 -0.0152  0.0614
  356OPC    HW1 1750   0.207   0.783   4.985 -1.1076  0.3180  0.5806
  356OPC    HW2 1751   0.237   0.909   5.031 -0.2912  0.4059 -0.1586
  356OPC     MW 1752   0.222   0.859   4.972 -0.3133  0.0962  0.1056
  357OPC     OW 1753   2.513   1.289   4.381  0.1176  0.4760 -0.0848
  357OPC    HW1 1754   2.483   1.208   4.392  0.3054  0.3874 -0.2277
  357OPC    HW2 1755   2.537   1.313   4.462  0.5915  0.1806 -0.1352
  357OPC     MW 1756   2.512   1.281   4.395  0.2156  0.4192 -0.1132
  358OPC     OW 1757   1.289   0.947   4.514 -0.3259  0.0346 -0.4866
  358OPC    HW1 1758   1.272   1.033   4.522 -3.4297 -0.3753 -1.4685
  358OPC    HW2 1759   1.275   0.932   4.430 -1.3742 -1.7253 -0.0285
  358OPC     MW 1760   1.285   0.958   4.503 -0.9393 -0.2859 -0.5638
  359OPC     OW 1761   4.782   3.354   1.950 -0.1665 -0.4834  1.5336
  359OPC    HW1 1762   4.783   3.267   1.946  0.5682 -0.5683  2.9685
  359OPC    HW2 1763   4.704   3.375   1.919 -0.5747 -1.6905  1.7031
  359OPC     MW 1764   4.771   3.345   1.945 -0.1183 -0.6742  1.7706
  360OPC     OW 1765   1.860   4.166   2.971  0.1173  0.2682 -0.0737
  360OPC    HW1 1766   1.812   4.108   3.015  1.6907 -1.3422 -0.3452
  360OPC    HW2 1767   1.838   4.242   3.006 -0.4628 -0.7070  1.8086
  360OPC     MW 1768   1.850   4.169   2.983  0.2641 -0.1138  0.1643
  361OPC     OW 1769   0.101   0.020   0.690  0.5685 -0.6997 -0.3232
  361OPC    HW1 1770   0.173  -0.011   0.650 -0.1581 -1.7756 -0.8521
  361OPC    HW2 1771   0.115   0.106   0.693  1.3843 -0.7698 -1.4343
  361OPC     MW 1772   0.114   0.028   0.684  0.5817 -0.8690 -0.5655
  362OPC     OW 1773   0.096   1.772   4.932 -0.0829  0.2742  0.1025
  362OPC    HW1 1774   0.106   1.691   4.899  1.9283  0.2641  0.6025
  362OPC    HW2 1775   0.175   1.807   4.924 -0.7057  1.9085  0.7076
  362OPC     MW 1776   0.109   1.765   4.926  0.1222  0.5142  0.2656
  363OPC     OW 1777   3.332   3.618   0.353  0.0084  0.1027  0.0206
  363OPC    HW1 1778   3.339   3.595   0.437  0.0441 -0.4540 -0.1272
  363OPC    HW2 1779   3.321   3.704   0.356  1.1465  0.2522  0.5436
  363OPC     MW 1780   3.331   3.627   0.366  0.1817  0.0426  0.0760
  364OPC     OW 1781   1.395   0.452   3.940 -0.4082  0.1268  0.2685
  364OPC    HW1 1782   1.413   0.399   3.872  0.8910  1.1630 -0.2415
  364OPC    HW2 1783   1.468   0.452   3.986 -0.0283  2.1598 -0.2387
  364OPC     MW 1784   1.408   0.444   3.937 -0.1601  0.5802  0.1180
  365OPC     OW 1785   4.094   3.395   1.384  0.2715 -0.6147 -0.0644
  365OPC    HW1 1786   4.087   3.311   1.361  0.4262 -1.1129  1.6219
  365OPC    HW2 1787   4.028   3.407   1.440  1.7248 -0.3394  1.6695
  365OPC     MW 1788   4.083   3.384   1.389  0.5087 -0.6477  0.4408
  366OPC     OW 1789   0.782   1.765   1.142  0.1299  0.4473  0.4819
  366OPC    HW1 1790   0.796   1.689   1.183 -1.8713 -1.1200 -1.4682
  366OPC    HW2 1791   0.725   1.807   1.194 -1.3865 -0.9530  0.0558
  366OPC     MW 1792   0.775   1.760   1.156 -0.3898  0.0089  0.1309
  367OPC     OW 1793   4.798   1.653   4.621 -0.0871 -0.3068  0.4989
  367OPC    HW1 1794   4.797   1.716   4.681 -1.0017  0.5422 -0.3609
  367OPC    HW2 1795   4.714   1.644   4.600  0.1933 -0.6611 -0.5559
  367OPC     MW 1796   4.785   1.661   4.627 -0.1808 -0.2337  0.2163
  368OPC     OW 1797   0.703   1.093   1.379  0.4391 -0.2138  0.1668
  368OPC    HW1 1798   0.775   1.048   1.360  1.2657  0.8427  0.7086
  368OPC    HW2 1799   0.709   1.164   1.329 -1.9783 -1.6098 -2.4024
  368OPC     MW 1800   0.714   1.096   1.369  0.2041 -0.2640 -0.1327
  369OPC     OW 1801   0.378   1.056   2.705 -0.5246 -0.0002 -0.2424
  369OPC    HW1 1802   0.368   1.127   2.755  1.7122  0.1090  0.1314
  369OPC    HW2 1803   0.382   0.991   2.763  2.0508  0.1214 -0.1987
  369OPC     MW 1804   0.377   1.057   2.721  0.1863  0.0339 -0.1808
  370OPC     OW 1805   3.101   1.512   2.473  0.0311  0.2880  0.0967
  370OPC    HW1 1806   3.183   1.481   2.469  0.0464  0.1677  1.0188
  370OPC    HW2 1807   3.072   1.505   2.391  1.1889  1.0142 -0.4118
  370OPC     MW 1808   3.109   1.507   2.460  0.2044  0.3775  0.1577
  371OPC     OW 1809   1.300   3.502   0.475 -0.2683  0.4756 -0.7160
  371OPC    HW1 1810   1.248   3.563   0.441 -0.5692 -0.0165 -1.1475
  371OPC    HW2 1811   1.249   3.431   0.478  0.1284  0.2006 -0.3781
  371OPC     MW 1812   1.285   3.501   0.471 -0.2542  0.3623 -0.7298
  372OPC     OW 1813   0.248   2.492   4.135  0.7366 -0.7599 -0.2060
  372OPC    HW1 1814   0.229   2.519   4.054 -0.2488  0.5887  0.4353
  372OPC    HW2 1815   0.335   2.492   4.137  0.7689  0.6746 -0.8084
  372OPC     MW 1816   0.258   2.496   4.123  0.5958 -0.3486 -0.2003
  373OPC     OW 1817   0.259   2.748   0.928  0.1794  1.0378 -0.9430
  373OPC    HW1 1818   0.177   2.720   0.913 -0.3392  1.7813  0.2927
  373OPC    HW2 1819   0.304   2.718   0.860 -0.2703 -2.8267  0.1905
  373OPC     MW 1820   0.253   2.739   0.916  0.0364  0.5766 -0.5930
  374OPC     OW 1821   1.934   4.055   4.958 -0.4247 -0.2397  0.1183
  374OPC    HW1 1822   1.966   4.031   4.881 -2.0460 -1.9474 -0.0966
  374OPC    HW2 1823   2.004   4.058   5.010  0.8361  1.8138 -1.5342
  374OPC     MW 1824   1.949   4.052   4.954 -0.4780 -0.1887 -0.1578
  375OPC     OW 1825   2.714   2.654   2.071  0.3075 -0.3501 -0.2512
  375OPC    HW1 1826   2.677   2.628   2.145 -0.9924 -0.1230 -0.7911
  375OPC    HW2 1827   2.653   2.702   2.033  1.1512  0.0070 -1.2211
  375OPC     MW 1828   2.700   2.657   2.076  0.2400 -0.2639 -0.4743
  376OPC     OW 1829   2.092   0.905   2.161  0.0343  0.1948  0.0902
  376OPC    HW1 1830   2.032   0.958   2.196  0.0931  0.7169 -0.5766
  376OPC    HW2 1831   2.071   0.826   2.194 -0.4788  0.5128  0.5502
  376OPC     MW 1832   2.080   0.901   2.171 -0.0329  0.3189  0.0596
  377OPC     OW 1833   0.923   4.579   0.318 -0.3655  0.0013  0.3094
  377OPC    HW1 1834   0.961   4.550   0.245 -1.4025 -0.7897  0.0563
  377OPC    HW2 1835   0.983   4.563   0.380  1.4425  2.6768 -0.5970
  377OPC     MW 1836   0.937   4.572   0.317 -0.2516  0.2793  0.1381
  378OPC     OW 1837   3.174   2.769   2.179  0.1668  0.3294 -0.3888
  378OPC    HW1 1838   3.117   2.824   2.144 -0.3649 -0.9447 -1.6117
  378OPC    HW2 1839   3.214   2.817   2.241 -2.7127  1.0686  1.0806
  378OPC     MW 1840   3.172   2.784   2.183 -0.3371  0.2504 -0.3525
  379OPC     OW 1841   0.093   2.339   0.403  0.1247 -0.3158 -0.2541
  379OPC    HW1 1842   0.172   2.376   0.399  0.3447 -0.8493 -1.4144
  379OPC    HW2 1843   0.110   2.256   0.423 -0.3250  0.0170  1.6958
  379OPC     MW 1844   0.107   2.332   0.405  0.0908 -0.3456 -0.1375
  380OPC     OW 1845   1.217   2.969   1.241  0.3522 -0.0564  0.2641
  380OPC    HW1 1846   1.283   2.959   1.297  0.6396  0.9156  0.1208
  380OPC    HW2 1847   1.256   2.970   1.163  0.3745  1.9727  0.2552
  380OPC     MW 1848   1.233   2.967   1.238  0.3979  0.3870  0.2416
  381OPC     OW 1849   2.160   2.211   2.465 -0.0190 -0.4097  0.1515
  381OPC    HW1 1850   2.081   2.245   2.476  0.0570  0.0851 -0.7073
  381OPC    HW2 1851   2.207   2.246   2.530 -0.4462 -0.5543  0.5438
  381OPC     MW 1852   2.156   2.221   2.476 -0.0710 -0.3581  0.0825
  382OPC     OW 1853   3.719   4.498   3.803 -0.2406 -0.2380 -0.6744
  382OPC    HW1 1854   3.685   4.491   3.723 -0.3167  0.9441 -0.7622
  382OPC    HW2 1855   3.759   4.422   3.815 -1.3169 -0.9334 -1.3232
  382OPC     MW 1856   3.719   4.486   3.793 -0.4109 -0.1660 -0.7833
  383OPC     OW 1857   3.496   2.058   1.540  0.3938  0.1829 -0.0069
  383OPC    HW1 1858   3.473   2.073   1.623  0.7334 -0.2841  0.1735
  383OPC    HW2 1859   3.420   2.053   1.498  0.1475 -1.2264  0.5589
  383OPC     MW 1860   3.481   2.060   1.546  0.4075 -0.0942  0.1033
  384OPC     OW 1861   2.462   3.214   4.893  0.0382 -0.0208 -0.4312
  384OPC    HW1 1862   2.505   3.279   4.853 -1.3668  1.4979  0.4059
  384OPC    HW2 1863   2.486   3.143   4.848  1.4955  1.0844 -1.5051
  384OPC     MW 1864   2.472   3.213   4.880  0.0459  0.3668 -0.4663
  385OPC     OW 1865   0.423   2.880   3.846 -0.2113 -0.2112  0.1421
  385OPC    HW1 1866   0.480   2.844   3.791  0.4689 -0.6048  1.0775
  385OPC    HW2 1867   0.459   2.957   3.866 -1.3409  0.7623 -1.3381
  385OPC     MW 1868   0.437   2.886   3.841 -0.2777 -0.1256  0.0617
  386OPC     OW 1869   4.144   3.981   4.086  0.3658 -0.2571  0.0812
  386OPC    HW1 1870   4.212   3.943   4.124 -0.0910  0.1038  1.2921
  386OPC    HW2 1871   4.158   4.066   4.098 -0.6266 -0.1994  0.9505
  386OPC     MW 1872   4.156   3.988   4.093  0.1518 -0.1952  0.3887
  387OPC     OW 1873   1.552   0.778   2.893  0.1909  0.7018  0.6082
  387OPC    HW1 1874   1.529   0.696   2.912  0.6120  0.1844 -0.9683
  387OPC    HW2 1875   1.518   0.824   2.958 -1.9611 -0.4717  0.4029
  387OPC     MW 1876   1.544   0.773   2.905 -0.0647  0.4520  0.3448
  388OPC     OW 1877   2.904   4.074   4.474  0.2704  0.0638 -0.2432
  388OPC    HW1 1878   2.920   4.027   4.402 -1.9509 -1.0026 -0.1479
  388OPC    HW2 1879   2.865   4.145   4.443 -0.6660 -0.3853 -0.1500
  388OPC     MW 1880   2.900   4.077   4.458 -0.1960 -0.1601 -0.2153
  389OPC     OW 1881   4.833   2.578   0.894  0.5663 -0.1419  0.3471
  389OPC    HW1 1882   4.834   2.523   0.827  0.2001  0.6534 -0.3184
  389OPC    HW2 1883   4.823   2.656   0.857 -1.1579  0.1918  1.3950
  389OPC     MW 1884   4.832   2.581   0.879  0.2577  0.0247  0.4036
  390OPC     OW 1885   1.353   1.481   0.264 -0.9995  0.3658  0.1402
  390OPC    HW1 1886   1.316   1.558   0.246  0.4054  1.6008  2.0562
  390OPC    HW2 1887   1.405   1.499   0.332  1.9428 -1.5327 -1.3775
  390OPC     MW 1888   1.356   1.495   0.271 -0.3573  0.2678  0.1990
  391OPC     OW 1889   3.799   4.620   3.095 -0.2381  0.0679  0.1053
  391OPC    HW1 1890   3.832   4.621   3.014 -1.7778 -0.0733 -0.5682
  391OPC    HW2 1891   3.830   4.693   3.131 -0.5171  0.8009 -1.0571
  391OPC     MW 1892   3.808   4.631   3.088 -0.5068  0.1551 -0.1658
  392OPC     OW 1893   4.426   4.337   2.680 -0.3781 -0.4409  0.0385
  392OPC    HW1 1894   4.437   4.420   2.657 -1.0756  0.1650  1.7560
  392OPC    HW2 1895   4.496   4.297   2.647 -0.1822  0.7563 -1.0660
  392OPC     MW 1896   4.438   4.343   2.672 -0.4521 -0.1749  0.1290
  393OPC     OW 1897   2.646   0.873   2.408 -0.2921  0.2250  0.5818
  393OPC    HW1 1898   2.723   0.880   2.449  0.0508  0.9500 -0.1682
  393OPC    HW2 1899   2.597   0.934   2.447 -0.0129  0.8108  0.0181
  393OPC     MW 1900   2.650   0.883   2.420 -0.2001  0.4187  0.3878
  394OPC     OW 1901   3.881   3.055   2.990 -0.1028  0.2387  0.0417
  394OPC    HW1 1902   3.907   3.110   3.052  0.4955 -0.3703  0.3477
  394OPC    HW2 1903   3.915   2.978   3.015 -0.5808 -0.1922 -0.5808
  394OPC     MW 1904   3.890   3.052   3.003 -0.0851  0.0850 -0.0051
  395OPC     OW 1905   2.038   0.716   4.985 -0.2210  0.1033  0.6160
  395OPC    HW1 1906   1.966   0.762   5.002 -1.9462 -2.2793  0.2837
  395OPC    HW2 1907   2.054   0.733   4.901  0.4678  1.6896  1.0352
  395OPC     MW 1908   2.030   0.725   4.976 -0.3740 -0.0143  0.6285
  396OPC     OW 1909   4.092   1.914   3.801 -0.3426  0.3459  0.1472
  396OPC    HW1 1910   4.005   1.909   3.797 -0.2921 -0.0351 -0.5138
  396OPC    HW2 1911   4.118   1.837   3.769  0.2358  0.3644  0.5674
  396OPC     MW 1912   4.083   1.902   3.796 -0.2495  0.2923  0.1115
  397OPC     OW 1913   0.727   0.225   4.445  0.2303  0.1256  0.6727
  397OPC    HW1 1914   0.682   0.290   4.409  0.2596 -0.4837 -0.4987
  397OPC    HW2 1915   0.694   0.154   4.407  0.6956 -0.4896  1.4004
  397OPC     MW 1916   0.715   0.224   4.434  0.3033 -0.0553  0.6073
  398OPC     OW 1917   2.411   4.165   0.455  0.7654  0.7508  0.4155
  398OPC    HW1 1918   2.425   4.198   0.534  2.1195  0.5883  0.2661
  398OPC    HW2 1919   2.426   4.233   0.401  0.6102  0.6672  0.2662
  398OPC     MW 1920   2.415   4.180   0.458  0.9424  0.7145  0.3714
  399OPC     OW 1921   0.993   3.413   1.884 -0.1574 -0.1319 -0.1861
  399OPC    HW1 1922   1.042   3.476   1.919 -0.0739  0.0029 -0.5426
  399OPC    HW2 1923   1.038   3.340   1.902 -0.5741 -0.1633  0.7890
  399OPC     MW 1924   1.007   3.412   1.892 -0.2067 -0.1166 -0.0947
  400OPC     OW 1925   1.912   3.345   4.763  0.4061 -0.5471  0.1371
  400OPC    HW1 1926   1.925   3.315   4.682 -1.4844  1.2603 -0.9215
  400OPC    HW2 1927   1.898   3.272   4.809  1.0507 -1.5902 -1.2483
  400OPC     MW 1928   1.912   3.330   4.758  0.2220 -0.4341 -0.2239
  401OPC     OW 1929   3.231   4.672   4.071 -0.0156 -0.3984 -0.1760
  401OPC    HW1 1930   3.218   4.679   4.157 -2.0842 -2.3065 -0.2163
  401OPC    HW2 1931   3.299   4.723   4.055  1.1523 -0.8669  2.7851
  401OPC     MW 1932   3.239   4.680   4.081 -0.1487 -0.7495  0.2556
  402OPC     OW 1933   4.691   0.110   2.502  0.2718  0.3065  0.0771
  402OPC    HW1 1934   4.659   0.063   2.436 -0.6765  0.7617  0.1873
  402OPC    HW2 1935   4.653   0.074   2.573  0.1614  0.7252  0.2337
  402OPC     MW 1936   4.680   0.098   2.503  0.1156  0.4356  0.1165
  403OPC     OW 1937   5.078   0.783   2.343 -0.2175 -0.3554 -0.3269
  403OPC    HW1 1938   5.117   0.767   2.267  1.2750 -0.4185  0.3948
  403OPC    HW2 1939   5.075   0.870   2.347  1.5783 -0.2675  0.3620
  403OPC     MW 1940   5.084   0.793   2.333  0.2684 -0.3517 -0.1186
  404OPC     OW 1941   0.271   0.008   2.856  0.3419  0.1540  0.3011
  404OPC    HW1 1942   0.220  -0.023   2.792  0.6234  0.0838  0.1103
  404OPC    HW2 1943   0.341   0.039   2.814  1.9392 -2.5646  0.7394
  404OPC     MW 1944   0.274   0.008   2.840  0.6194 -0.2579  0.3376
  405OPC     OW 1945   1.225   0.080   0.595  0.3302 -0.0785  0.2260
  405OPC    HW1 1946   1.183   0.108   0.524  0.0443  0.5616  0.6395
  405OPC    HW2 1947   1.187   0.124   0.660  1.2059  0.0239  0.6794
  405OPC     MW 1948   1.213   0.090   0.594  0.4173  0.0312  0.3541
  406OPC     OW 1949   2.566   1.176   3.197  0.1543  0.4875  0.3647
  406OPC    HW1 1950   2.638   1.196   3.152  0.3113 -0.1800  0.3161
  406OPC    HW2 1951   2.585   1.204   3.278  0.0256  1.3271  0.1137
  406OPC     MW 1952   2.580   1.183   3.203  0.1586  0.5129  0.3205
  407OPC     OW 1953   3.452   2.654   3.194  0.4958 -0.4964 -0.1030
  407OPC    HW1 1954   3.517   2.690   3.147  2.0335 -0.5202  1.8515
  407OPC    HW2 1955   3.483   2.574   3.213 -1.3111 -1.5557 -1.3362
  407OPC     MW 1956   3.466   2.648   3.190  0.4560 -0.6564  0.0035
  408OPC     OW 1957   3.203   0.956   4.055 -0.2716  0.2087  0.3647
  408OPC    HW1 1958   3.275   0.907   4.045 -0.6893 -0.2011 -0.8694
  408OPC    HW2 1959   3.226   1.014   4.116  0.4051 -1.1937  1.5093
  408OPC     MW 1960   3.217   0.957   4.063 -0.2334 -0.0590  0.3515
  409OPC     OW 1961   4.714   2.896   3.101  0.2833 -0.3472 -0.3784
  409OPC    HW1 1962   4.667   2.888   3.174 -1.1399 -2.0740 -1.3998
  409OPC    HW2 1963   4.658   2.929   3.044  0.6302 -1.2926 -1.3121
  409OPC     MW 1964   4.699   2.899   3.103  0.1244 -0.7419 -0.6672
  410OPC     OW 1965   3.680   4.843   0.852  0.6847  0.4094 -0.1378
  410OPC    HW1 1966   3.651   4.915   0.891 -1.1659  0.2516 -1.0813
  410OPC    HW2 1967   3.668   4.780   0.912 -1.2633  0.3176 -0.5515
  410OPC     MW 1968   3.674   4.844   0.866  0.1236  0.3726 -0.3382
  411OPC     OW 1969   3.697   2.241   3.736 -0.0007 -0.0914 -0.4159
  411OPC    HW1 1970   3.654   2.227   3.662 -2.3239  2.0237  0.3601
  411OPC    HW2 1971   3.751   2.306   3.716  0.7459 -0.7896 -0.6904
  411OPC     MW 1972   3.698   2.249   3.722 -0.2336  0.1178 -0.3416
  412OPC     OW 1973   0.237   3.621   4.243 -0.0688 -0.0127  0.1964
  412OPC    HW1 1974   0.270   3.651   4.168 -1.2490 -1.1086 -0.7978
  412OPC    HW2 1975   0.295   3.648   4.303  0.3748  1.7667 -0.9593
  412OPC     MW 1976   0.250   3.630   4.241 -0.1776  0.0882 -0.1211
  413OPC     OW 1977   4.958   3.074   0.367  0.4771 -0.5800 -0.6617
  413OPC    HW1 1978   4.898   3.115   0.417  0.1247 -0.9900 -0.7447
  413OPC    HW2 1979   5.018   3.136   0.354  0.8719 -0.6254  0.7476
  413OPC     MW 1980   4.958   3.089   0.373  0.4837 -0.6473 -0.4658
  414OPC     OW 1981   3.164   1.165   4.315  0.1417 -0.1143 -0.2716
  414OPC    HW1 1982   3.146   1.217   4.246  0.8690 -1.4147 -1.4949
  414OPC    HW2 1983   3.091   1.120   4.326 -0.2171  0.5805  0.2839
  414OPC     MW 1984   3.151   1.166   4.306  0.1960 -0.2038 -0.3705
  415OPC     OW 1985   0.288   4.275   0.826 -0.5840 -0.1832 -0.8049
  415OPC    HW1 1986   0.318   4.337   0.772 -2.2401  0.4635 -1.0598
  415OPC    HW2 1987   0.335   4.287   0.898 -1.2114  1.8012 -0.6440
  415OPC     MW 1988   0.299   4.286   0.828 -0.9213  0.2052 -0.8187
  416OPC     OW 1989   3.534   1.375   4.215  0.1194 -0.3809 -0.1398
  416OPC    HW1 1990   3.474   1.353   4.274 -0.8099  1.9997 -0.0653
  416OPC    HW2 1991   3.509   1.332   4.143 -1.2116 -0.1258  0.1375
  416OPC     MW 1992   3.521   1.366   4.213 -0.2146  0.0085 -0.0877
  417OPC     OW 1993   0.851   0.275   3.591  0.6629  0.5422 -0.8326
  417OPC    HW1 1994   0.920   0.327   3.576  0.0406  0.9740 -2.3373
  417OPC    HW2 1995   0.814   0.309   3.662  1.3480  0.9979 -0.6924
  417OPC     MW 1996   0.856   0.288   3.599  0.6722  0.6733 -1.0344
  418OPC     OW 1997   2.560   3.583   3.067 -0.3554  0.1804 -0.3918
  418OPC    HW1 1998   2.647   3.585   3.077 -0.2940  0.9794 -0.9357
  418OPC    HW2 1999   2.534   3.525   3.126  0.4577  0.6887  0.5104
  418OPC     MW 2000   2.569   3.575   3.077 -0.2261  0.3735 -0.3388
  419OPC     OW 2001   1.807   1.645   2.625 -0.3012 -0.4814  0.1055
  419OPC    HW1 2002   1.776   1.612   2.551 -1.4227  1.6508 -0.4759
  419OPC    HW2 2003   1.872   1.591   2.647 -1.6103 -2.6474 -1.0034
  419OPC     MW 2004   1.812   1.632   2.618 -0.6602 -0.4864 -0.1442
  420OPC     OW 2005   0.502   2.194   3.915 -0.7977 -0.3665  0.3495
  420OPC    HW1 2006   0.520   2.182   3.830  0.2377 -1.0879  0.6500
  420OPC    HW2 2007   0.424   2.233   3.914 -1.7183 -2.0822 -0.8898
  420OPC     MW 2008   0.493   2.198   3.902 -0.7808 -0.7264  0.2107
  421OPC     OW 2009   1.384   2.699   4.555 -0.2982 -0.3520 -0.3080
  421OPC    HW1 2010   1.361   2.684   4.473  0.9248 -1.8494 -0.4091
  421OPC    HW2 2011   1.427   2.627   4.579 -0.6072  0.0383  1.6479
  421OPC     MW 2012   1.387   2.686   4.547 -0.1631 -0.5157 -0.0341
  422OPC     OW 2013   2.111   1.147   2.424  0.0625  0.0487  0.3908
  422OPC    HW1 2014   2.026   1.129   2.415 -0.2627  1.8600 -0.5089
  422OPC    HW2 2015   2.137   1.167   2.344  1.6100 -1.3440  0.4847
  422OPC     MW 2016   2.102   1.147   2.411  0.2431  0.1105  0.2718
  423OPC     OW 2017   0.092   4.635   2.901  0.0337  0.0355  0.4783
  423OPC    HW1 2018   0.052   4.589   2.964 -1.1138 -0.2663 -0.4415
  423OPC    HW2 2019   0.079   4.718   2.926  1.4488 -0.0613  1.7335
  423OPC     MW 2020   0.084   4.641   2.914  0.0732 -0.0235  0.5278
  424OPC     OW 2021   3.741   4.774   1.194  0.3295  0.0656 -0.2691
  424OPC    HW1 2022   3.775   4.735   1.264  1.8118  2.4213  0.4338
  424OPC    HW2 2023   3.796   4.752   1.130  0.5265  0.1283 -0.1204
  424OPC     MW 2024   3.754   4.765   1.195  0.5775  0.4229 -0.1433
  425OPC     OW 2025   0.558   4.662   3.343  0.6570 -0.4474 -0.0851
  425OPC    HW1 2026   0.510   4.722   3.385  0.0933 -1.8778  1.4128
  425OPC    HW2 2027   0.506   4.633   3.280  0.2029 -0.6971  0.3945
  425OPC     MW 2028   0.543   4.667   3.340  0.5066 -0.6956  0.2071
  426OPC     OW 2029   0.224   0.127   1.225  0.3190 -0.0930 -0.5739
  426OPC    HW1 2030   0.265   0.057   1.256  1.8011  0.5440 -1.0049
  426OPC    HW2 2031   0.224   0.114   1.139 -1.3315 -0.5580 -0.5328
  426OPC     MW 2032   0.230   0.114   1.217  0.2941 -0.0676 -0.6314
  427OPC     OW 2033   1.650   3.217   1.328  1.1144  0.2397  0.2991
  427OPC    HW1 2034   1.619   3.246   1.404  3.1944 -0.5442  1.5365
  427OPC    HW2 2035   1.582   3.223   1.274 -0.1749  1.6889  1.9768
  427OPC     MW 2036   1.635   3.222   1.331  1.2311  0.3380  0.7298
  428OPC     OW 2037   4.906   1.726   3.554  0.4548  0.1993  0.3280
  428OPC    HW1 2038   4.888   1.643   3.571  3.6462 -0.8209 -0.5388
  428OPC    HW2 2039   4.829   1.759   3.530 -0.9993 -2.3718  1.0255
  428OPC     MW 2040   4.892   1.719   3.553  0.7114 -0.3312  0.3029
  429OPC     OW 2041   2.293   0.406   0.800 -0.1295  0.1103 -0.2270
  429OPC    HW1 2042   2.207   0.391   0.800 -0.4975  1.8295  1.1389
  429OPC    HW2 2043   2.315   0.397   0.716 -1.0526 -2.9700 -0.2661
  429OPC     MW 2044   2.283   0.403   0.787 -0.3204 -0.0907 -0.0311
  430OPC     OW 2045   3.662   3.924   4.512 -0.1349  0.2499  0.4470
  430OPC    HW1 2046   3.594   3.901   4.463  0.4069 -3.4364  1.1708
  430OPC    HW2 2047   3.726   3.935   4.454 -0.5873  0.6583  0.0090
  430OPC     MW 2048   3.661   3.922   4.496 -0.1218 -0.2342  0.4893
  431OPC     OW 2049   3.229   3.887   3.678  0.1841  0.6999  0.6895
  431OPC    HW1 2050   3.199   3.936   3.613  1.8180 -1.4474 -1.8632
  431OPC    HW2 2051   3.276   3.943   3.726 -1.7189  2.4937  0.6270
  431OPC     MW 2052   3.231   3.903   3.676  0.1443  0.6478  0.3032
  432OPC     OW 2053   4.813   3.603   3.825 -0.0606 -0.6749  0.6596
  432OPC    HW1 2054   4.881   3.581   3.875  1.4746  0.7096 -0.7107
  432OPC    HW2 2055   4.839   3.676   3.785 -2.0231 -0.5741 -0.5956
  432OPC     MW 2056   4.827   3.611   3.827 -0.1238 -0.4555  0.2717
  433OPC     OW 2057   2.392   1.475   3.899  0.0213  0.1284  0.3964
  433OPC    HW1 2058   2.438   1.403   3.885 -0.9925 -0.2969 -0.9744
  433OPC    HW2 2059   2.344   1.456   3.970  0.6492 -0.0763  0.7663
  433OPC     MW 2060   2.391   1.461   3.907 -0.0355  0.0353  0.2486
  434OPC     OW 2061   4.096   1.009   1.834 -0.3732 -0.0397 -0.0911
  434OPC    HW1 2062   4.014   0.981   1.844 -0.3225  0.0292  0.5738
  434OPC    HW2 2063   4.088   1.096   1.830 -0.2122  0.0684  1.4492
  434OPC     MW 2064   4.083   1.018   1.835 -0.3420 -0.0135  0.2347
  435OPC     OW 2065   4.887   4.937   0.666 -0.0207  0.1230  0.3396
  435OPC    HW1 2066   4.855   4.894   0.735  0.5800  2.3541  2.1340
  435OPC    HW2 2067   4.964   4.897   0.651 -0.8277 -1.3521 -0.0933
  435OPC     MW 2068   4.894   4.924   0.674 -0.0513  0.2345  0.5408
  436OPC     OW 2069   0.116   1.529   4.786 -0.3110 -0.3934  0.2850
  436OPC    HW1 2070   0.163   1.461   4.815 -0.7778 -1.1044 -0.5912
  436OPC    HW2 2071   0.038   1.495   4.767 -1.6784  0.9701  2.8526
  436OPC     MW 2072   0.111   1.514   4.788 -0.5820 -0.2969  0.5348
  437OPC     OW 2073   2.828   3.533   0.993  0.0076  0.0174  0.0761
  437OPC    HW1 2074   2.783   3.522   1.067  0.5010 -1.8247  0.1683
  437OPC    HW2 2075   2.768   3.528   0.930 -0.1555 -0.6742  0.2757
  437OPC     MW 2076   2.813   3.530   0.995  0.0563 -0.3569  0.1192
  438OPC     OW 2077   4.974   1.286   2.181 -0.0295 -0.0655  0.4374
  438OPC    HW1 2078   4.955   1.359   2.224 -2.2949  0.3273 -1.0582
  438OPC    HW2 2079   5.024   1.314   2.115  1.6206 -0.3731  1.4762
  438OPC     MW 2080   4.979   1.301   2.177 -0.1207 -0.0528  0.3698
  439OPC     OW 2081   4.136   4.233   4.970  0.4814 -0.4202  0.0794
  439OPC    HW1 2082   4.158   4.150   4.989  0.2840 -0.3487  0.6271
  439OPC    HW2 2083   4.212   4.271   4.952  0.4490 -1.0786 -1.6294
  439OPC     MW 2084   4.150   4.226   4.970  0.4475 -0.5070 -0.0920
  440OPC     OW 2085   0.650   1.897   4.703  0.5228  0.9758  0.1448
  440OPC    HW1 2086   0.581   1.848   4.724  0.4536  0.1483 -1.8154
  440OPC    HW2 2087   0.718   1.850   4.731  0.3807  0.8443  0.2754
  440OPC     MW 2088   0.650   1.883   4.710  0.4916  0.8341 -0.1256
  441OPC     OW 2089   1.813   4.920   3.016  0.5139  0.2133 -0.3609
  441OPC    HW1 2090   1.761   4.850   3.007  1.4078 -0.7690  1.6644
  441OPC    HW2 2091   1.768   4.972   3.070  0.3485  0.7362 -0.9840
  441OPC     MW 2092   1.798   4.917   3.022  0.6215  0.1456 -0.1539
  442OPC     OW 2093   4.680   1.819   2.058  0.0842  0.2174  0.0702
  442OPC    HW1 2094   4.606   1.775   2.070  1.0515 -1.4698  0.0968
  442OPC    HW2 2095   4.654   1.895   2.025 -1.7144  0.0220  0.9386
  442OPC     MW 2096   4.665   1.824   2.055 -0.0385 -0.0607  0.2023
  443OPC     OW 2097   4.933   3.465   1.755 -0.7397 -0.2028  0.0134
  443OPC    HW1 2098   4.878   3.432   1.814  0.7057 -0.4775  1.2726
  443OPC    HW2 2099   4.911   3.549   1.751 -0.7927 -0.1551  1.0708
  443OPC     MW 2100   4.922   3.473   1.763 -0.5341 -0.2364  0.3557
  444OPC     OW 2101   0.594   1.544   4.444 -0.2203  0.1821 -0.4895
  444OPC    HW1 2102   0.508   1.545   4.428 -0.6758 -0.4804  1.6360
  444OPC    HW2 2103   0.620   1.623   4.417 -1.2643  0.0075 -2.1581
  444OPC     MW 2104   0.585   1.556   4.437 -0.4418  0.0584 -0.4222
  445OPC     OW 2105   3.813   2.414   4.048  0.0061 -0.3102 -0.0344
  445OPC    HW1 2106   3.776   2.457   4.115  2.0815  1.1752  0.2716
  445OPC    HW2 2107   3.800   2.467   3.980  0.4082 -0.4008 -0.1842
  445OPC     MW 2108   3.806   2.428   4.048  0.3721 -0.1043 -0.0114
  446OPC     OW 2109   1.866   0.895   4.713 -0.0564  0.3976  0.0435
  446OPC    HW1 2110   1.817   0.952   4.669 -0.9841 -0.5468 -0.1863
  446OPC    HW2 2111   1.899   0.942   4.778 -0.9797  1.1588 -0.0186
  446OPC     MW 2112   1.863   0.910   4.716 -0.3298  0.3706  0.0003
  447OPC     OW 2113   0.828   2.018   0.392 -0.2318 -0.2281  0.2487
  447OPC    HW1 2114   0.886   2.001   0.328  0.2673  0.5158  0.4997
  447OPC    HW2 2115   0.864   2.084   0.436 -1.5414  0.6299  0.0744
  447OPC     MW 2116   0.842   2.025   0.389 -0.3516  0.0086  0.2600
  448OPC     OW 2117   3.132   1.687   2.685  0.4027 -0.2179 -0.2878
  448OPC    HW1 2118   3.102   1.643   2.616 -0.1278  0.8389 -0.7528
  448OPC    HW2 2119   3.066   1.680   2.743 -0.1543  0.8397 -0.7604
  448OPC     MW 2120   3.118   1.679   2.684  0.2422  0.0943 -0.4263
  449OPC     OW 2121   1.456   1.560   2.875 -0.1318  0.0830 -0.0863
  449OPC    HW1 2122   1.385   1.535   2.919 -1.0375  0.2989 -1.3598
  449OPC    HW2 2123   1.518   1.566   2.936 -1.1894 -0.2075  1.0385
  449OPC     MW 2124   1.455   1.557   2.890 -0.4218  0.0720 -0.1082
  450OPC     OW 2125   4.135   1.946   4.984  0.0047  0.0012  0.0223
  450OPC    HW1 2126   4.088   1.876   4.963 -0.7163  1.3316 -3.4320
  450OPC    HW2 2127   4.217   1.920   4.976 -0.2363 -0.6491 -0.3906
  450OPC     MW 2128   4.140   1.932   4.980 -0.1374  0.1016 -0.5488
  451OPC     OW 2129   4.248   4.277   4.520 -0.6732  0.3519  0.5976
  451OPC    HW1 2130   4.169   4.240   4.525 -1.0904  1.1203 -0.1629
  451OPC    HW2 2131   4.265   4.279   4.435 -0.8454  2.2577  0.5708
  451OPC     MW 2132   4.239   4.272   4.508 -0.7602  0.7469  0.4812
  452OPC     OW 2133   0.938   3.316   3.133 -0.0001  0.2554 -0.2982
  452OPC    HW1 2134   0.889   3.273   3.075  1.1053  0.4560 -1.4055
  452OPC    HW2 2135   1.010   3.336   3.089  0.5671  1.0594  0.9395
  452OPC     MW 2136   0.941   3.312   3.118  0.2469  0.4038 -0.2789
  453OPC     OW 2137   0.909   3.550   4.660  0.4884  0.3491  0.3364
  453OPC    HW1 2138   0.980   3.590   4.629  1.0235 -0.2596  0.7442
  453OPC    HW2 2139   0.919   3.554   4.747 -2.0485  3.9289  0.6627
  453OPC     MW 2140   0.921   3.556   4.668  0.1927  0.7881  0.4447
  454OPC     OW 2141   2.937   1.888   0.292 -0.2405 -0.1005 -0.1474
  454OPC    HW1 2142   2.912   1.959   0.337 -0.3417 -1.9592  3.0255
  454OPC    HW2 2143   3.018   1.873   0.321 -0.3267 -1.4173 -0.5313
  454OPC     MW 2144   2.945   1.897   0.303 -0.2681 -0.5694  0.2646
  455OPC     OW 2145   4.763   0.805   0.587 -0.2134 -0.3138  0.0645
  455OPC    HW1 2146   4.771   0.721   0.610 -1.2827 -0.1679  1.0426
  455OPC    HW2 2147   4.711   0.801   0.517  0.2891 -0.4995 -0.3098
  455OPC     MW 2148   4.756   0.792   0.580 -0.2971 -0.3198  0.1537
  456OPC     OW 2149   4.334   1.934   2.757 -0.8043  0.3606  0.6661
  456OPC    HW1 2150   4.351   1.850   2.778  0.7222 -0.0375 -1.7323
  456OPC    HW2 2151   4.294   1.965   2.828 -1.1387 -2.3067  1.7748
  456OPC     MW 2152   4.331   1.926   2.771 -0.6281 -0.0922  0.4757
  457OPC     OW 2153   1.358   1.345   4.275  0.2170  0.2804 -0.4408
  457OPC    HW1 2154   1.355   1.394   4.347 -0.7559  0.4258 -0.5665
  457OPC    HW2 2155   1.399   1.397   4.217 -1.1523  1.1314 -0.6913
  457OPC     MW 2156   1.364   1.360   4.277 -0.1290  0.4276 -0.4964
  458OPC     OW 2157   4.692   0.425   2.842 -0.1466 -0.1462  0.3649
  458OPC    HW1 2158   4.724   0.415   2.923 -0.9031  0.3168  0.7381
  458OPC    HW2 2159   4.756   0.465   2.799 -0.2969  1.0288  1.1729
  458OPC     MW 2160   4.706   0.430   2.848 -0.2807  0.0958  0.5395
  459OPC     OW 2161   4.677   2.819   2.541 -0.2213 -0.1608 -0.6288
  459OPC    HW1 2162   4.745   2.871   2.560 -0.8056  0.4183 -0.0415
  459OPC    HW2 2163   4.710   2.739   2.547  0.3649  0.1080 -0.1624
  459OPC     MW 2164   4.692   2.815   2.545 -0.2211 -0.0355 -0.4732
  460OPC     OW 2165   3.115   1.164   1.906  0.2276  0.0974  0.3776
  460OPC    HW1 2166   3.182   1.112   1.924 -0.2738 -0.9397 -0.6325
  460OPC    HW2 2167   3.134   1.198   1.828 -0.0620  0.3907  0.4298
  460OPC     MW 2168   3.127   1.162   1.897  0.1107 -0.0125  0.2361
  461OPC     OW 2169   4.993   0.549   4.564 -0.0061 -0.9809  0.7869
  461OPC    HW1 2170   5.072   0.526   4.535  0.2939  0.3097  0.5160
  461OPC    HW2 2171   4.940   0.531   4.496  0.6072  1.4745 -0.4353
  461OPC     MW 2172   4.997   0.543   4.549  0.1287 -0.4276  0.5660
  462OPC     OW 2173   3.853   2.777   4.119 -0.2952  0.1804  0.3741
  462OPC    HW1 2174   3.790   2.716   4.126  0.3787 -0.4858  0.7025
  462OPC    HW2 2175   3.919   2.744   4.165 -0.5202  1.9693  2.1110
  462OPC     MW 2176   3.853   2.763   4.127 -0.2290  0.3462  0.6790
  463OPC     OW 2177   0.441   0.910   3.195  0.2985 -0.5073  0.2864
  463OPC    HW1 2178   0.394   0.983   3.194 -0.5359 -0.9458  2.5471
  463OPC    HW2 2179   0.391   0.853   3.239  2.5589 -1.2381  2.0784
  463OPC     MW 2180   0.427   0.912   3.201  0.5092 -0.6800  0.8850
  464OPC     OW 2181   4.267   1.128   1.253  0.4680 -0.3633  0.5926
  464OPC    HW1 2182   4.345   1.115   1.289 -0.1930 -0.2127  2.1320
  464OPC    HW2 2183   4.262   1.215   1.246  0.3119 -0.3573  0.7790
  464OPC     MW 2184   4.278   1.139   1.257  0.3473 -0.3401  0.8476
  465OPC     OW 2185   3.807   1.554   2.634 -0.2184  0.1805  0.2908
  465OPC    HW1 2186   3.793   1.483   2.681 -1.0189 -0.6637 -1.1462
  465OPC    HW2 2187   3.750   1.547   2.568 -0.0191  1.9340 -0.1206
  465OPC     MW 2188   3.797   1.543   2.631 -0.3072  0.3148  0.0178
  466OPC     OW 2189   4.978   0.414   1.972 -0.5933 -0.4104 -0.0186
  466OPC    HW1 2190   5.049   0.431   1.923  0.5882 -3.1750  0.5159
  466OPC    HW2 2191   4.935   0.489   1.972  1.5517  0.9636 -1.6880
  466OPC     MW 2192   4.982   0.427   1.965 -0.1019 -0.6158 -0.1863
  467OPC     OW 2193   3.218   2.101   1.466  0.4289 -0.1842  0.3993
  467OPC    HW1 2194   3.218   2.144   1.541 -1.9444 -0.4857  0.6573
  467OPC    HW2 2195   3.156   2.040   1.477 -0.2889  0.0201 -1.9148
  467OPC     MW 2196   3.209   2.098   1.479 -0.0277 -0.1987  0.0955
  468OPC     OW 2197   3.904   0.088   1.776  0.0618  0.2015 -0.5706
  468OPC    HW1 2198   3.901   0.096   1.862  0.4129 -0.5821 -0.4780
  468OPC    HW2 2199   3.864   0.160   1.747 -1.4255 -0.2280  0.2734
  468OPC     MW 2200   3.897   0.100   1.784 -0.1059  0.0223 -0.4322
  469OPC     OW 2201   1.151   1.869   3.757  0.6232 -0.3232  0.1885
  469OPC    HW1 2202   1.128   1.930   3.698  0.5872  0.3242  0.8596
  469OPC    HW2 2203   1.190   1.915   3.820  0.8182 -1.0310  0.5919
  469OPC     MW 2204   1.153   1.885   3.758  0.6467 -0.3321  0.3472
  470OPC     OW 2205   1.389   2.586   2.371 -0.4404 -0.0781  0.3382
  470OPC    HW1 2206   1.309   2.593   2.336 -0.3494 -0.4463  0.0414
  470OPC    HW2 2207   1.403   2.500   2.370  0.3032  0.0389 -0.4102
  470OPC     MW 2208   1.379   2.574   2.365 -0.3172 -0.1153  0.1840
  471OPC     OW 2209   3.851   0.905   3.218 -0.2781  0.1360  0.3228
  471OPC    HW1 2210   3.770   0.886   3.245 -0.1501  1.3818  1.7194
  471OPC    HW2 2211   3.840   0.929   3.135 -0.9897 -1.8658 -0.2269
  471OPC     MW 2212   3.837   0.906   3.210 -0.3643  0.0243  0.4479
  472OPC     OW 2213   1.286   2.675   2.977 -0.0395 -0.3895 -0.0847
  472OPC    HW1 2214   1.226   2.736   2.992 -0.4801 -0.8479  0.0309
  472OPC    HW2 2215   1.331   2.670   3.051  0.7270  0.5766 -0.4511
  472OPC     MW 2216   1.284   2.683   2.990  0.0086 -0.3145 -0.1218
  473OPC     OW 2217   0.699   2.624   2.515 -0.2482 -0.6974  0.2744
  473OPC    HW1 2218   0.783   2.606   2.502 -0.1505 -0.8070  0.9996
  473OPC    HW2 2219   0.669   2.640   2.435  0.8088  0.8564  0.1358
  473OPC     MW 2220   0.707   2.623   2.501 -0.0776 -0.4840  0.3611
  474OPC     OW 2221   2.679   2.807   0.910  0.4370 -0.5223 -0.5601
  474OPC    HW1 2222   2.625   2.870   0.883  2.0228  1.5857  0.8622
  474OPC    HW2 2223   2.632   2.734   0.900 -0.7115  0.4999 -4.4431
  474OPC     MW 2224   2.664   2.805   0.905  0.5016 -0.0599 -0.9236
  475OPC     OW 2225   4.545   2.832   4.020  0.4039 -0.0582  0.2029
  475OPC    HW1 2226   4.629   2.808   4.018  0.0076 -1.6088 -2.2206
  475OPC    HW2 2227   4.536   2.879   3.947 -0.5242  1.4465  1.2440
  475OPC     MW 2228   4.556   2.836   4.009  0.2081 -0.0649 -0.0014
  476OPC     OW 2229   2.210   3.069   3.733 -0.2320 -0.0094  0.9443
  476OPC    HW1 2230   2.130   3.104   3.726  0.1905  0.7650 -0.4319
  476OPC    HW2 2231   2.257   3.132   3.772  0.0988  0.2479  0.1490
  476OPC     MW 2232   2.205   3.084   3.738 -0.1206  0.1431  0.6235
  477OPC     OW 2233   1.684   0.429   1.399  0.5610 -0.6661  0.2649
  477OPC    HW1 2234   1.646   0.405   1.474 -0.0029 -1.5775 -0.2994
  477OPC    HW2 2235   1.618   0.450   1.347  0.8692 -1.2363 -0.3783
  477OPC     MW 2236   1.669   0.428   1.403  0.5232 -0.8850  0.0865
  478OPC     OW 2237   1.497   1.048   3.310  0.2534  0.4248  0.7513
  478OPC    HW1 2238   1.521   0.969   3.339 -0.0692  0.5562  1.4044
  478OPC    HW2 2239   1.570   1.081   3.277 -0.1590 -1.2125 -2.1151
  478OPC     MW 2240   1.511   1.041   3.309  0.1448  0.2024  0.4244
  479OPC     OW 2241   2.062   4.036   4.371  0.3452 -0.1181  0.2349
  479OPC    HW1 2242   2.140   4.061   4.339  0.7164 -0.4336  0.8743
  479OPC    HW2 2243   2.049   4.092   4.437 -0.4596  0.5941 -0.5119
  479OPC     MW 2244   2.072   4.048   4.376  0.2810 -0.0597  0.2189
  480OPC     OW 2245   2.965   0.007   3.352  0.7569  0.2311 -0.1650
  480OPC    HW1 2246   2.986  -0.067   3.392 -1.6614 -0.5459 -0.1785
  480OPC    HW2 2247   2.904  -0.017   3.295  3.2367  1.4567 -3.7092
  480OPC     MW 2248   2.959  -0.007   3.349  0.7659  0.2975 -0.6904
  481OPC     OW 2249   3.423   3.937   4.379 -0.2538  0.1979  0.1221
  481OPC    HW1 2250   3.355   3.933   4.435 -2.2356 -1.8869 -2.2116
  481OPC    HW2 2251   3.393   3.986   4.314  1.8913  2.2677  0.5442
  481OPC     MW 2252   3.408   3.944   4.378 -0.2297  0.1956 -0.1602
  482OPC     OW 2253   1.513   4.400   2.631  0.2166 -0.6434 -0.3806
  482OPC    HW1 2254   1.581   4.450   2.652 -0.0877  0.0264 -0.9413
  482OPC    HW2 2255   1.548   4.338   2.580  0.5340 -0.7783 -0.0038
  482OPC     MW 2256   1.528   4.398   2.627  0.2185 -0.5642 -0.4078
  483OPC     OW 2257   3.855   1.675   1.130 -0.3748 -0.4450 -0.2259
  483OPC    HW1 2258   3.849   1.660   1.215 -1.5009  1.5636  0.1117
  483OPC    HW2 2259   3.805   1.612   1.094  1.4142 -2.3277  0.3875
  483OPC     MW 2260   3.847   1.663   1.137 -0.2768 -0.4265 -0.0855
  484OPC     OW 2261   1.707   4.065   3.527 -0.3316  0.4217  0.2638
  484OPC    HW1 2262   1.659   4.137   3.539 -1.1430  0.6275 -3.2335
  484OPC    HW2 2263   1.648   4.001   3.532 -0.1073  0.2382  0.5837
  484OPC     MW 2264   1.691   4.066   3.529 -0.4183  0.4250 -0.2056
  485OPC     OW 2265   1.613   2.694   0.095 -0.2560  0.4931  0.4800
  485OPC    HW1 2266   1.661   2.660   0.030  0.8956  2.2169  0.3558
  485OPC    HW2 2267   1.600   2.627   0.149  0.9395 -0.3955 -0.2986
  485OPC     MW 2268   1.618   2.679   0.093  0.0907  0.6165  0.3467
  486OPC     OW 2269   1.096   0.268   4.400 -0.3965  0.4321  0.4973
  486OPC    HW1 2270   1.028   0.260   4.346  0.0596 -1.0665  0.0760
  486OPC    HW2 2271   1.101   0.190   4.439  2.1277 -0.2116 -0.8490
  486OPC     MW 2272   1.087   0.255   4.398  0.0438  0.1156  0.2363
  487OPC     OW 2273   4.517   1.409   0.718  0.2391  0.3522  0.0056
  487OPC    HW1 2274   4.600   1.429   0.736  0.7835 -1.5075 -0.1948
  487OPC    HW2 2275   4.492   1.471   0.663  1.9213  0.2871 -0.9194
  487OPC     MW 2276   4.526   1.421   0.713  0.5683  0.0679 -0.1606
  488OPC     OW 2277   1.636   1.739   0.896  0.0507 -0.1626  0.2489
  488OPC    HW1 2278   1.563   1.723   0.851  0.5794 -2.3186  0.0230
  488OPC    HW2 2279   1.658   1.820   0.872  0.3619 -1.1952 -3.5725
  488OPC     MW 2280   1.629   1.748   0.886  0.1748 -0.6336 -0.3490
  489OPC     OW 2281   4.871   0.987   4.558 -0.5867  0.1101 -0.6407
  489OPC    HW1 2282   4.831   0.965   4.484 -1.4887 -0.4418 -0.0161
  489OPC    HW2 2283   4.881   0.911   4.599 -1.2466  0.5295  0.3457
  489OPC     MW 2284   4.866   0.972   4.553 -0.8174  0.0906 -0.4027
  490OPC     OW 2285   3.464   3.081   3.089 -0.2555  0.8972 -0.1820
  490OPC    HW1 2286   3.477   3.167   3.090  0.9224  0.7394 -0.4476
  490OPC    HW2 2287   3.493   3.055   3.167  1.4016  0.5024 -0.8876
  490OPC     MW 2288   3.470   3.090   3.100  0.1634  0.8155 -0.3255
  491OPC     OW 2289   2.154   0.937   3.717  0.2305 -0.5363 -0.0097
  491OPC    HW1 2290   2.213   0.933   3.654  2.4596 -0.3756  1.9378
  491OPC    HW2 2291   2.135   1.022   3.723  0.2476 -0.5158 -0.2489
  491OPC     MW 2292   2.160   0.949   3.709  0.5624 -0.5095  0.2427
  492OPC     OW 2293   0.140   2.120   4.729  0.3934 -0.1573  0.7486
  492OPC    HW1 2294   0.134   2.124   4.642  1.7080 -0.8960  0.6082
  492OPC    HW2 2295   0.211   2.072   4.743  0.8192  0.8222  2.2338
  492OPC     MW 2296   0.149   2.114   4.718  0.6505 -0.1217  0.9473
  493OPC     OW 2297   2.322   0.814   3.517  0.4058  0.5338  0.4050
  493OPC    HW1 2298   2.356   0.737   3.493 -1.4286 -0.8040  1.7735
  493OPC    HW2 2299   2.385   0.851   3.565  1.6894  0.4012 -1.0765
  493OPC     MW 2300   2.336   0.808   3.520  0.3243  0.3166  0.3883
  494OPC     OW 2301   4.799   4.915   0.165  0.5469  0.3420  0.6767
  494OPC    HW1 2302   4.886   4.915   0.153  0.6361 -2.1194  0.8298
  494OPC    HW2 2303   4.791   4.921   0.251  0.6614 -1.1346  0.8079
  494OPC     MW 2304   4.811   4.916   0.176  0.5769 -0.2397  0.7187
  495OPC     OW 2305   3.566   4.482   1.064  0.7951 -0.0411  0.0395
  495OPC    HW1 2306   3.595   4.507   0.985  1.9068  0.2327  0.5156
  495OPC    HW2 2307   3.513   4.415   1.045  0.9422  0.1004 -0.9567
  495OPC     MW 2308   3.563   4.476   1.049  0.9809  0.0204 -0.0373
  496OPC     OW 2309   1.940   4.289   4.069 -0.3227 -0.1617  0.7300
  496OPC    HW1 2310   1.889   4.220   4.052 -0.8041  0.1616  0.8631
  496OPC    HW2 2311   2.019   4.261   4.045 -0.8190 -0.0561 -1.2077
  496OPC     MW 2312   1.944   4.275   4.063 -0.4671 -0.0983  0.4635
  497OPC     OW 2313   2.876   0.661   0.981 -0.2006 -0.1662  0.1528
  497OPC    HW1 2314   2.901   0.588   0.940 -2.0281 -0.7411 -0.0191
  497OPC    HW2 2315   2.916   0.724   0.935  0.0254 -0.9541 -0.7666
  497OPC     MW 2316   2.886   0.659   0.968 -0.4372 -0.3675 -0.0084
  498OPC     OW 2317   3.239   2.145   4.802 -0.5157 -0.2103  0.1247
  498OPC    HW1 2318   3.275   2.224   4.808  0.9448 -0.7116 -1.2941
  498OPC    HW2 2319   3.255   2.109   4.880  0.1458  0.3781  0.2690
  498OPC     MW 2320   3.247   2.151   4.814 -0.2022 -0.1976 -0.0639
  499OPC     OW 2321   2.362   4.556   4.164  0.6346 -0.1083 -0.1392
  499OPC    HW1 2322   2.325   4.508   4.227  0.2128  1.0984  0.5542
  499OPC    HW2 2323   2.330   4.521   4.090  1.5385 -1.8849  0.2466
  499OPC     MW 2324   2.352   4.544   4.162  0.7058 -0.1923  0.0201
  500OPC     OW 2325   4.259   4.650   2.620 -0.0470  0.0824 -0.0387
  500OPC    HW1 2326   4.254   4.737   2.608 -1.0128 -0.1096 -1.1761
  500OPC    HW2 2327   4.343   4.633   2.606 -0.1873  0.5942 -1.8222
  500OPC     MW 2328   4.271   4.661   2.616 -0.2104  0.1296 -0.4703
  501OPC     OW 2329   1.199   0.040   2.484  0.5494 -0.1210  0.2873
  501OPC    HW1 2330   1.252   0.063   2.418 -0.5700  1.0165 -0.2532
  501OPC    HW2 2331   1.147   0.110   2.494  0.0897 -0.6320  1.7712
  501OPC     MW 2332   1.199   0.054   2.476  0.3161 -0.0285  0.4267
  502OPC     OW 2333   0.553   0.105   0.626  0.2692 -0.6173  0.5882
  502OPC    HW1 2334   0.516   0.165   0.677 -0.7119 -0.2769 -0.5014
  502OPC    HW2 2335   0.510   0.032   0.645  0.1339 -0.5641  0.4816
  502OPC     MW 2336   0.541   0.103   0.636  0.1042 -0.5592  0.4115
  503OPC     OW 2337   4.198   2.917   0.222  0.3202 -0.2049 -0.6133
  503OPC    HW1 2338   4.129   2.867   0.242  0.0000  0.8494  1.1846
  503OPC    HW2 2339   4.206   2.908   0.136 -0.3661 -2.4965 -0.5126
  503OPC     MW 2340   4.189   2.908   0.212  0.1714 -0.3875 -0.3328
  504OPC     OW 2341   2.758   4.510   2.356 -0.2237  0.2907  0.9409
  504OPC    HW1 2342   2.688   4.459   2.371  0.1027  0.1025  1.9298
  504OPC    HW2 2343   2.812   4.457   2.313 -1.1700  0.8252 -1.0053
  504OPC     MW 2344   2.756   4.494   2.352 -0.3154  0.3418  0.7995
  505OPC     OW 2345   3.850   1.784   1.814  0.2942  0.3593  0.8636
  505OPC    HW1 2346   3.806   1.804   1.741  1.4379  0.7714  0.2608
  505OPC    HW2 2347   3.822   1.704   1.834  0.9032 -0.3007 -0.7750
  505OPC     MW 2348   3.839   1.775   1.806  0.5531  0.3227  0.5325
  506OPC     OW 2349   1.113   3.934   0.051  0.3273 -0.1077  0.0677
  506OPC    HW1 2350   1.068   3.986   0.105  0.6619  0.8427 -0.5485
  506OPC    HW2 2351   1.166   3.988   0.009  1.7361 -1.1378  0.4253
  506OPC     MW 2352   1.114   3.949   0.053  0.5848 -0.1197  0.0295
  507OPC     OW 2353   3.823   2.049   4.390 -0.0157  0.4040  0.5730
  507OPC    HW1 2354   3.749   2.030   4.432  0.1632 -0.7106  0.3980
  507OPC    HW2 2355   3.825   2.137   4.392 -2.8707  0.7083 -2.0188
  507OPC     MW 2356   3.812   2.059   4.397 -0.4110  0.2843  0.1645
  508OPC     OW 2357   3.186   2.021   4.037 -0.1847  0.3563 -0.3726
  508OPC    HW1 2358   3.107   1.985   4.040  1.1196 -2.8623 -0.7895
  508OPC    HW2 2359   3.179   2.080   3.973 -2.3023  0.3693 -0.1946
  508OPC     MW 2360   3.174   2.025   4.028 -0.3049 -0.1172 -0.4079
  509OPC     OW 2361   0.269   3.342   3.866 -0.2568  0.3448  0.0919
  509OPC    HW1 2362   0.214   3.284   3.831 -0.8592  1.7406 -1.3661
  509OPC    HW2 2363   0.275   3.316   3.950  0.9177 -2.8526 -0.8157
  509OPC     MW 2364   0.262   3.330   3.873 -0.1723  0.0787 -0.2576
  510OPC     OW 2365   3.025   4.793   3.930  0.0365  0.1514  0.4282
  510OPC    HW1 2366   3.068   4.819   3.859  0.6795  0.8332  1.0336
  510OPC    HW2 2367   3.086   4.750   3.976 -0.6589 -1.2646  0.0783
  510OPC     MW 2368   3.040   4.790   3.926  0.0287  0.0433  0.4659
  511OPC     OW 2369   3.806   0.430   0.551 -0.1767  0.3234 -0.3278
  511OPC    HW1 2370   3.756   0.417   0.481 -1.7976  0.1212  0.8197
  511OPC    HW2 2371   3.780   0.369   0.607  0.9823  0.5751  0.5323
  511OPC     MW 2372   3.795   0.419   0.549 -0.2450  0.3307 -0.0313
  512OPC     OW 2373   2.300   3.187   2.043  0.3144  1.0393 -0.1880
  512OPC    HW1 2374   2.376   3.146   2.057  0.1523  0.5555 -0.7002
  512OPC    HW2 2375   2.306   3.213   1.960 -0.6211 -0.1835 -0.6644
  512OPC     MW 2376   2.312   3.185   2.032  0.1523  0.7871 -0.3342
  513OPC     OW 2377   2.737   1.837   0.864 -0.0535  0.8689 -0.0765
  513OPC    HW1 2378   2.676   1.900   0.858 -1.8936 -0.7904  0.1859
  513OPC    HW2 2379   2.719   1.798   0.940 -0.6176 -1.5591 -1.3773
  513OPC     MW 2380   2.725   1.841   0.874 -0.4086  0.2651 -0.2298
  514OPC     OW 2381   4.343   3.960   2.627 -0.2349 -0.6239  0.1406
  514OPC    HW1 2382   4.297   3.888   2.608  0.0143 -0.3092 -1.8981
  514OPC    HW2 2383   4.313   4.019   2.570 -0.9502  1.1599  2.2473
  514OPC     MW 2384   4.332   3.958   2.616 -0.3041 -0.3140  0.1506
  515OPC     OW 2385   3.941   0.067   0.547 -0.2361  0.1350 -0.7026
  515OPC    HW1 2386   3.924   0.087   0.464 -0.0074 -0.8343 -0.9854
  515OPC    HW2 2387   3.878   0.109   0.591 -1.3435 -0.6768 -1.4840
  515OPC     MW 2388   3.929   0.076   0.542 -0.3659 -0.1281 -0.8598
  516OPC     OW 2389   4.317   1.262   1.618 -0.5938  0.3189  0.2812
  516OPC    HW1 2390   4.397   1.250   1.587 -0.7412 -0.6037  0.2197
  516OPC    HW2 2391   4.303   1.347   1.608  0.7007  0.6525  1.0998
  516OPC     MW 2392   4.326   1.273   1.612 -0.4245  0.2319  0.3931
  517OPC     OW 2393   1.698   4.948   1.975  0.2727  0.0656  0.3264
  517OPC    HW1 2394   1.610   4.947   1.979  0.1120  1.8080 -1.4958
  517OPC    HW2 2395   1.719   4.864   1.972 -1.2904 -0.4080  1.3636
  517OPC     MW 2396   1.688   4.936   1.975  0.0181  0.2529  0.2105
  518OPC     OW 2397   1.854   4.274   4.812 -0.1008  0.2452  0.4042
  518OPC    HW1 2398   1.881   4.212   4.867  0.4925 -0.2686 -0.4388
  518OPC    HW2 2399   1.772   4.251   4.794 -0.3486  0.4917  1.1549
  518OPC     MW 2400   1.846   4.261   4.818 -0.0498  0.2057  0.3906
  519OPC     OW 2401   4.772   2.694   0.498  0.4305 -0.0593  0.0613
  519OPC    HW1 2402   4.690   2.671   0.518  0.6303 -0.1131  0.8512
  519OPC    HW2 2403   4.798   2.740   0.567  1.6634 -1.5368  0.6568
  519OPC     MW 2404   4.764   2.697   0.511  0.6422 -0.2855  0.2659
  520OPC     OW 2405   2.764   2.453   4.603 -0.3985  0.2911  0.5652
  520OPC    HW1 2406   2.716   2.498   4.546  0.2108  0.9281  0.5317
  520OPC    HW2 2407   2.746   2.490   4.680 -1.9105 -1.1554  0.9566
  520OPC     MW 2408   2.754   2.465   4.606 -0.5319  0.1714  0.6178
  521OPC     OW 2409   2.632   0.202   1.951  1.0871  0.5400 -0.1906
  521OPC    HW1 2410   2.692   0.209   1.887  1.4360  1.1791  0.2006
  521OPC    HW2 2411   2.679   0.212   2.024  0.9104 -1.5042  0.2562
  521OPC     MW 2412   2.648   0.204   1.952  1.1125  0.3325 -0.0668
  522OPC     OW 2413   2.441   2.570   1.262 -0.1588 -0.0246 -0.3037
  522OPC    HW1 2414   2.516   2.602   1.231  0.2395 -1.1611 -0.5546
  522OPC    HW2 2415   2.467   2.508   1.317 -0.8856  1.0371  1.3073
  522OPC     MW 2416   2.456   2.566   1.266 -0.2073 -0.0356 -0.1028
  523OPC     OW 2417   3.104   4.805   3.431  0.1461 -0.3076  0.5461
  523OPC    HW1 2418   3.172   4.771   3.388  0.1441  0.5436 -0.1648
  523OPC    HW2 2419   3.127   4.798   3.515  1.2281  0.1800  0.3100
  523OPC     MW 2420   3.118   4.799   3.437  0.3056 -0.1100  0.4061
  524OPC     OW 2421   2.997   4.106   4.723 -0.9869 -0.4671  0.6378
  524OPC    HW1 2422   2.945   4.084   4.656 -1.6387 -2.6805  1.7735
  524OPC    HW2 2423   2.980   4.191   4.734 -1.1125 -0.1021 -1.7394
  524OPC     MW 2424   2.987   4.115   4.714 -1.1017 -0.7402  0.4547
  525OPC     OW 2425   3.488   1.871   2.314 -0.0944 -0.2836  0.1829
  525OPC    HW1 2426   3.512   1.858   2.396 -3.5756  0.3433  1.4999
  525OPC    HW2 2427   3.494   1.958   2.304  0.1189 -0.3339 -0.1441
  525OPC     MW 2428   3.492   1.882   2.324 -0.5770 -0.1984  0.3293
  526OPC     OW 2429   3.385   4.679   2.822  0.2462 -0.5789  0.4088
  526OPC    HW1 2430   3.310   4.693   2.778 -0.0708 -0.1059  1.0891
  526OPC    HW2 2431   3.393   4.592   2.821  0.1947 -0.5881 -0.5001
  526OPC     MW 2432   3.375   4.668   2.815  0.1917 -0.5106  0.3751
  527OPC     OW 2433   4.780   4.727   4.207 -0.0569  0.7418 -0.0295
  527OPC    HW1 2434   4.723   4.702   4.268  0.6355  0.7614  0.6359
  527OPC    HW2 2435   4.805   4.806   4.233  0.8286  0.4339  0.0977
  527OPC     MW 2436   4.775   4.735   4.220  0.1764  0.6992  0.0878
  528OPC     OW 2437   1.854   2.903   2.580 -0.2049  0.0210  0.0234
  528OPC    HW1 2438   1.781   2.858   2.599  0.4617 -0.4121  1.6912
  528OPC    HW2 2439   1.868   2.883   2.496 -2.7811  1.2541 -0.8113
  528OPC     MW 2440   1.845   2.893   2.570 -0.4870  0.1391  0.1464
  529OPC     OW 2441   4.182   0.831   3.119 -0.0341  0.9412 -0.0600
  529OPC    HW1 2442   4.257   0.850   3.081 -0.4931  2.1168 -0.4185
  529OPC    HW2 2443   4.123   0.838   3.055 -0.7476  2.3950  0.7055
  529OPC     MW 2444   4.184   0.835   3.104 -0.2070  1.3296  0.0000
  530OPC     OW 2445   4.992   1.127   1.140  0.0229  0.2973 -0.3999
  530OPC    HW1 2446   5.045   1.060   1.156 -2.1283 -1.0834  1.5034
  530OPC    HW2 2447   4.944   1.133   1.212 -2.2903  1.5640 -1.9303
  530OPC     MW 2448   4.993   1.118   1.153 -0.6367  0.2804 -0.3448
  531OPC     OW 2449   4.322   1.292   0.235 -0.5759 -0.2616 -0.0863
  531OPC    HW1 2450   4.374   1.229   0.267 -0.9732 -1.2278 -1.2736
  531OPC    HW2 2451   4.253   1.290   0.289 -0.2833 -0.3706  0.2900
  531OPC     MW 2452   4.319   1.282   0.248 -0.5914 -0.4204 -0.2061
  532OPC     OW 2453   0.228   4.952   2.379 -0.4456  0.4847 -0.2063
  532OPC    HW1 2454   0.173   4.991   2.324  0.1712 -0.3046 -1.4275
  532OPC    HW2 2455   0.304   4.992   2.364  0.1500 -0.9448 -1.3338
  532OPC     MW 2456   0.231   4.964   2.369 -0.2665  0.1568 -0.5532
  533OPC     OW 2457   0.427   3.591   1.301 -0.6538  0.4118 -0.1557
  533OPC    HW1 2458   0.368   3.582   1.364  1.4562  0.3640  1.9414
  533OPC    HW2 2459   0.462   3.512   1.294 -0.2561  0.6363 -0.7896
  533OPC     MW 2460   0.423   3.578   1.309 -0.2834  0.4380  0.0605
  534OPC     OW 2461   4.892   0.152   1.986 -0.5047  0.1124 -0.1089
  534OPC    HW1 2462   4.863   0.145   2.068  3.2169 -1.8981  1.2861
  534OPC    HW2 2463   4.917   0.235   1.979 -1.7415  0.5399  0.4275
  534OPC     MW 2464   4.892   0.163   1.997 -0.1379 -0.1215  0.1765
  535OPC     OW 2465   1.869   1.909   1.033  0.4865  0.1296 -0.0071
  535OPC    HW1 2466   1.872   1.897   0.947 -0.0230 -0.9670  0.1041
  535OPC    HW2 2467   1.872   1.995   1.043  1.1723  0.2407 -1.0909
  535OPC     MW 2468   1.870   1.920   1.022  0.5125 -0.0160 -0.1507
  536OPC     OW 2469   2.627   2.919   2.647 -0.4479  0.4605 -0.3479
  536OPC    HW1 2470   2.569   2.897   2.709 -0.3575  2.2726  0.4477
  536OPC    HW2 2471   2.672   2.984   2.684  1.2129 -0.0193 -1.4619
  536OPC     MW 2472   2.625   2.926   2.662 -0.1891  0.6572 -0.3949
  537OPC     OW 2473   4.123   3.783   2.606 -0.1759 -0.1846  0.1018
  537OPC    HW1 2474   4.171   3.712   2.622 -0.0839  0.2788  2.1370
  537OPC    HW2 2475   4.078   3.795   2.679 -2.1276  0.4202 -1.1281
  537OPC     MW 2476   4.123   3.774   2.619 -0.4504 -0.0267  0.2208
  538OPC     OW 2477   2.918   0.810   4.199  0.0950  0.1199  0.0220
  538OPC    HW1 2478   2.869   0.752   4.242 -1.0584  1.3657  0.4633
  538OPC    HW2 2479   2.939   0.869   4.260  1.1307  0.2596 -0.4427
  538OPC     MW 2480   2.914   0.810   4.215  0.0775  0.3246  0.0186
  539OPC     OW 2481   3.216   1.951   2.617 -0.4370 -0.5281 -0.1324
  539OPC    HW1 2482   3.303   1.952   2.618 -0.3995  0.2305 -1.5230
  539OPC    HW2 2483   3.196   1.867   2.630  0.4160 -0.4642  2.0080
  539OPC     MW 2484   3.226   1.938   2.619 -0.3056 -0.4066 -0.0218
  540OPC     OW 2485   4.342   1.357   2.162  0.3590 -0.1976  0.1865
  540OPC    HW1 2486   4.341   1.360   2.075  0.6225 -0.6304  0.1690
  540OPC    HW2 2487   4.345   1.272   2.180  1.0494 -0.0881  0.6068
  540OPC     MW 2488   4.342   1.345   2.152  0.4997 -0.2453  0.2461
  541OPC     OW 2489   2.268   2.394   3.145  0.2505 -0.0032  0.2339
  541OPC    HW1 2490   2.246   2.418   3.064  0.2387 -0.6164  0.0517
  541OPC    HW2 2491   2.325   2.329   3.133 -1.0642 -1.2958  0.7011
  541OPC     MW 2492   2.273   2.388   3.131  0.0545 -0.2848  0.2760
  542OPC     OW 2493   1.007   4.995   1.369  0.5651 -0.3136  0.0382
  542OPC    HW1 2494   0.928   4.996   1.333  0.8806  1.4927 -0.6911
  542OPC    HW2 2495   1.008   4.920   1.414 -1.7350 -0.1269  0.4940
  542OPC     MW 2496   0.995   4.984   1.370  0.2719 -0.0189 -0.0021
  543OPC     OW 2497   4.290   1.510   2.600 -0.1762 -0.5120  0.1389
  543OPC    HW1 2498   4.232   1.566   2.566  0.6562 -0.6471 -1.6038
  543OPC    HW2 2499   4.327   1.556   2.664 -1.0817  0.1323  0.2207
  543OPC     MW 2500   4.287   1.525   2.604 -0.1870 -0.4368 -0.1064
  544OPC     OW 2501   1.767   0.293   3.535 -0.5672  0.0513 -0.4170
  544OPC    HW1 2502   1.781   0.323   3.615  0.5625 -0.3322 -0.4469
  544OPC    HW2 2503   1.794   0.210   3.540  0.8260  0.3935 -1.5149
  544OPC     MW 2504   1.773   0.285   3.547 -0.1945  0.0452 -0.5835
  545OPC     OW 2505   3.061   1.388   0.501 -0.5460 -0.4770  0.4490
  545OPC    HW1 2506   3.061   1.353   0.581 -2.6295 -1.8162 -0.0538
  545OPC    HW2 2507   3.021   1.328   0.452 -0.3791  0.8105 -1.3703
  545OPC     MW 2508   3.055   1.374   0.505 -0.8291 -0.4847  0.1060
  546OPC     OW 2509   2.294   0.004   2.473 -0.6286  0.2425  0.0746
  546OPC    HW1 2510   2.230   0.061   2.491  0.1948  1.3662 -0.4082
  546OPC    HW2 2511   2.266  -0.070   2.509 -2.4087  0.5710 -0.4904
  546OPC     MW 2512   2.280   0.002   2.481 -0.7699  0.4570 -0.0801
  547OPC     OW 2513   1.785   1.322   2.152 -0.3688 -0.2323 -0.1770
  547OPC    HW1 2514   1.838   1.355   2.213 -0.5071 -0.4221  0.0453
  547OPC    HW2 2515   1.795   1.377   2.085  0.7985 -0.7416 -0.4648
  547OPC     MW 2516   1.794   1.335   2.151 -0.2167 -0.3355 -0.1867
  548OPC     OW 2517   3.117   4.473   1.206  0.1541  0.3583  0.2716
  548OPC    HW1 2518   3.089   4.395   1.234  0.2264  0.1642 -0.1925
  548OPC    HW2 2519   3.092   4.475   1.123  0.3265  0.7532  0.2281
  548OPC     MW 2520   3.109   4.462   1.198  0.1902  0.3881  0.1967
  549OPC     OW 2521   0.439   4.992   3.987  0.4688 -0.2293  0.7996
  549OPC    HW1 2522   0.394   5.057   3.950  0.1881  0.7927  2.7904
  549OPC    HW2 2523   0.484   4.958   3.921 -0.3924  1.1313 -0.5576
  549OPC     MW 2524   0.439   4.997   3.972  0.3001  0.1225  0.8933
  550OPC     OW 2525   1.900   2.599   0.428 -0.0666 -0.0475  0.1882
  550OPC    HW1 2526   1.962   2.599   0.489  2.6765 -2.6648 -2.2304
  550OPC    HW2 2527   1.930   2.653   0.367 -1.2614  0.2957 -0.1245
  550OPC     MW 2528   1.914   2.607   0.428  0.1622 -0.3834 -0.2153
  551OPC     OW 2529   3.086   4.811   1.590  0.1120  0.2120 -0.2700
  551OPC    HW1 2530   3.149   4.761   1.625 -0.4668  0.4938  1.2757
  551OPC    HW2 2531   3.053   4.761   1.527 -1.3580 -2.0570  2.0521
  551OPC     MW 2532   3.090   4.796   1.586 -0.1906 -0.0814  0.3014
  552OPC     OW 2533   3.778   3.701   3.542 -0.4949  0.0705  0.5411
  552OPC    HW1 2534   3.697   3.710   3.572  0.0963 -0.4314  2.4259
  552OPC    HW2 2535   3.827   3.696   3.614  0.9685 -1.8479 -0.4595
  552OPC     MW 2536   3.773   3.701   3.557 -0.1914 -0.2870  0.6715
  553OPC     OW 2537   4.229   3.114   3.511 -0.2586  0.3874  0.1325
  553OPC    HW1 2538   4.152   3.153   3.502 -1.3946 -1.6495  0.5665
  553OPC    HW2 2539   4.213   3.049   3.567  2.4161  1.5791  2.5228
  553OPC     MW 2540   4.215   3.110   3.518 -0.0315  0.2626  0.5498
  554OPC     OW 2541   3.932   4.464   1.744  0.4585  0.1610  0.3212
  554OPC    HW1 2542   3.881   4.533   1.731  1.6363  1.0605  0.2472
  554OPC    HW2 2543   3.968   4.450   1.665 -1.1096 -1.6987 -0.1290
  554OPC     MW 2544   3.930   4.472   1.730  0.4008  0.0190  0.2438
  555OPC     OW 2545   4.740   0.471   4.468 -0.4645  0.2386 -0.0972
  555OPC    HW1 2546   4.687   0.456   4.400 -0.4669 -2.2976  0.3830
  555OPC    HW2 2547   4.689   0.455   4.537 -0.0094  1.2253  0.4911
  555OPC     MW 2548   4.724   0.467   4.468 -0.3978  0.0097  0.0603
  556OPC     OW 2549   0.794   4.596   4.751  0.3547 -0.8092 -0.1556
  556OPC    HW1 2550   0.824   4.643   4.684  0.8606  0.7687  1.1011
  556OPC    HW2 2551   0.798   4.652   4.818 -1.1607 -1.9830  0.9811
  556OPC     MW 2552   0.799   4.612   4.751  0.2055 -0.7497  0.1979
  557OPC     OW 2553   1.079   1.370   2.318  0.4580 -0.0925  0.1176
  557OPC    HW1 2554   1.084   1.334   2.397 -0.9840 -0.1176  0.2345
  557OPC    HW2 2555   1.142   1.430   2.318 -1.3723  2.0725  2.4618
  557OPC     MW 2556   1.089   1.373   2.329 -0.0253  0.2236  0.4812
  558OPC     OW 2557   1.317   3.525   0.045  0.5648  0.3437  0.2983
  558OPC    HW1 2558   1.319   3.612   0.052  0.3623  0.3383  0.4243
  558OPC    HW2 2559   1.401   3.502   0.056  1.1369  0.7182 -2.6267
  558OPC     MW 2560   1.330   3.534   0.048  0.6194  0.3983 -0.1151
  559OPC     OW 2561   2.721   4.006   1.077  0.5115  0.2446 -0.1085
  559OPC    HW1 2562   2.786   3.956   1.050 -0.1751 -0.3900 -0.6253
  559OPC    HW2 2563   2.652   3.976   1.033 -0.5515 -0.4736  1.9247
  559OPC     MW 2564   2.720   3.994   1.067  0.2530  0.0450  0.1155
  560OPC     OW 2565   3.241   4.145   4.224  0.3063  0.0946  0.1115
  560OPC    HW1 2566   3.211   4.223   4.248  1.7226  1.0332 -0.9733
  560OPC    HW2 2567   3.207   4.134   4.144  0.5511 -0.1217  0.0333
  560OPC     MW 2568   3.232   4.155   4.216  0.5518  0.2011 -0.0603
  561OPC     OW 2569   4.425   3.544   0.577 -0.2654 -0.1559 -1.1183
  561OPC    HW1 2570   4.342   3.565   0.560 -0.4384 -0.7271 -0.9979
  561OPC    HW2 2571   4.453   3.509   0.502  0.0145  0.4581 -1.3104
  561OPC     MW 2572   4.417   3.542   0.563 -0.2497 -0.1497 -1.1289
  562OPC     OW 2573   3.632   0.729   2.998  0.1560  0.2696 -0.0831
  562OPC    HW1 2574   3.587   0.654   2.995  0.5501  0.0487 -1.2084
  562OPC    HW2 2575   3.699   0.711   3.051  0.2503 -0.1895 -0.3508
  562OPC     MW 2576   3.635   0.715   3.005  0.2281  0.1692 -0.2889
  563OPC     OW 2577   2.151   0.239   3.760 -0.0585 -0.3044 -0.1027
  563OPC    HW1 2578   2.091   0.302   3.747 -0.9833 -0.8852  1.1284
  563OPC    HW2 2579   2.227   0.282   3.758 -0.5515  0.5692 -1.0262
  563OPC     MW 2580   2.153   0.255   3.758 -0.2679 -0.2611 -0.0574
  564OPC     OW 2581   4.238   4.569   1.416  0.1898 -0.1674 -0.2219
  564OPC    HW1 2582   4.307   4.548   1.465  1.4101  1.9292 -0.9007
  564OPC    HW2 2583   4.219   4.651   1.440 -2.2825 -0.7763  0.1267
  564OPC     MW 2584   4.246   4.578   1.427  0.0052  0.0524 -0.2708
  565OPC     OW 2585   3.693   4.201   2.823  0.3239  0.4036  0.0111
  565OPC    HW1 2586   3.737   4.184   2.897 -0.2348  2.7486  0.9838
  565OPC    HW2 2587   3.642   4.132   2.814  2.1308 -1.0831  0.4320
  565OPC     MW 2588   3.692   4.189   2.833  0.5082  0.5306  0.2170
  566OPC     OW 2589   3.260   0.836   2.708  0.1216 -0.4125 -0.2662
  566OPC    HW1 2590   3.177   0.819   2.725  0.6130 -0.6617  2.1901
  566OPC    HW2 2591   3.297   0.757   2.705  0.2142 -0.3540 -2.0663
  566OPC     MW 2592   3.253   0.822   2.710  0.2078 -0.4406 -0.1694
  567OPC     OW 2593   2.365   1.203   3.390  1.0277 -0.1653  0.5735
  567OPC    HW1 2594   2.431   1.163   3.431 -0.4780 -1.2033  2.1408
  567OPC    HW2 2595   2.352   1.275   3.438  1.8042  0.7129 -0.4883
  567OPC     MW 2596   2.373   1.208   3.403  0.9201 -0.1889  0.6482
  568OPC     OW 2597   1.527   0.801   4.554  0.7481  0.7219  0.1671
  568OPC    HW1 2598   1.559   0.760   4.484 -0.0997 -1.4092  0.9390
  568OPC    HW2 2599   1.454   0.839   4.524 -0.2480 -1.1346  0.0417
  568OPC     MW 2600   1.521   0.800   4.539  0.4758  0.1328  0.2630
  569OPC     OW 2601   0.819   3.787   2.288 -0.0297 -0.1773 -0.0177
  569OPC    HW1 2602   0.787   3.827   2.359  0.8744 -0.6243  0.6646
  569OPC    HW2 2603   0.765   3.813   2.224  2.0528  4.4963 -0.2568
  569OPC     MW 2604   0.806   3.796   2.289  0.4115  0.4471  0.0478
  570OPC     OW 2605   0.485   4.288   1.511  0.3617  0.4741 -0.5483
  570OPC    HW1 2606   0.535   4.357   1.495  1.5873 -0.3909 -0.5721
  570OPC    HW2 2607   0.418   4.298   1.456 -1.3682  3.4118  1.7610
  570OPC     MW 2608   0.482   4.300   1.501  0.2872  0.7800 -0.2107
  571OPC     OW 2609   0.129   1.030   0.592 -0.4756 -0.5610  0.3872
  571OPC    HW1 2610   0.151   1.017   0.675  0.1303 -0.5015  0.2426
  571OPC    HW2 2611   0.159   0.959   0.551 -1.9126 -1.1959  0.4056
  571OPC     MW 2612   0.137   1.018   0.598 -0.5984 -0.6460  0.3685
  572OPC     OW 2613   1.426   3.290   1.182  0.4422 -0.5873 -0.0287
  572OPC    HW1 2614   1.340   3.289   1.193  0.6539 -0.0608  2.0706
  572OPC    HW2 2615   1.436   3.306   1.097 -1.5136 -0.3127 -0.2419
  572OPC     MW 2616   1.415   3.292   1.171  0.1845 -0.4690  0.2499
  573OPC     OW 2617   0.480   3.256   4.477 -0.1066  0.4093 -0.1144
  573OPC    HW1 2618   0.492   3.258   4.391 -0.6487  1.3454 -0.1777
  573OPC    HW2 2619   0.394   3.266   4.486  0.0558  1.3141  0.5643
  573OPC     MW 2620   0.469   3.257   4.466 -0.1627  0.6813 -0.0236
  574OPC     OW 2621   2.405   2.214   0.202  0.8524 -0.3799 -0.0123
  574OPC    HW1 2622   2.447   2.271   0.151  0.9973 -0.7061 -0.2629
  574OPC    HW2 2623   2.443   2.223   0.280 -0.4449  1.2941  0.4832
  574OPC     MW 2624   2.417   2.224   0.206  0.6822 -0.1807  0.0239
  575OPC     OW 2625   3.870   2.170   0.359 -0.1935 -0.2333  0.3790
  575OPC    HW1 2626   3.883   2.187   0.444 -0.5743 -0.2377  0.4374
  575OPC    HW2 2627   3.838   2.089   0.358 -0.7823  0.0013  0.2739
  575OPC     MW 2628   3.867   2.161   0.371 -0.3367 -0.1994  0.3721
  576OPC     OW 2629   3.257   4.325   1.453 -0.0704  0.4031 -0.9875
  576OPC    HW1 2630   3.317   4.308   1.392  0.4812 -0.9807 -0.1098
  576OPC    HW2 2631   3.239   4.410   1.441  2.1071  0.8838 -1.2688
  576OPC     MW 2632   3.263   4.335   1.442  0.3328  0.2696 -0.8994
  577OPC     OW 2633   1.165   1.143   4.277  0.0072  0.1353 -0.0088
  577OPC    HW1 2634   1.112   1.171   4.341  0.3638  1.4402 -0.2413
  577OPC    HW2 2635   1.215   1.213   4.261  1.5901 -0.9520 -0.0208
  577OPC     MW 2636   1.164   1.158   4.284  0.2937  0.1675 -0.0448
  578OPC     OW 2637   1.462   4.625   3.177  0.2909 -0.0975  0.0717
  578OPC    HW1 2638   1.531   4.577   3.202  0.2600 -0.5111 -0.6165
  578OPC    HW2 2639   1.473   4.700   3.220  1.5125  0.0655 -0.4726
  578OPC     MW 2640   1.474   4.629   3.187  0.4668 -0.1346 -0.1105
  579OPC     OW 2641   2.767   3.047   1.087  0.1083  0.2775  0.2092
  579OPC    HW1 2642   2.685   3.070   1.069 -0.2693 -2.2316 -1.8173
  579OPC    HW2 2643   2.813   3.083   1.023 -0.0186 -1.4949 -0.9427
  579OPC     MW 2644   2.761   3.056   1.075  0.0339 -0.3550 -0.2603
  580OPC     OW 2645   4.848   2.081   4.439  0.4523  0.1099 -0.0858
  580OPC    HW1 2646   4.810   2.127   4.376 -0.9228  0.3841  0.8786
  580OPC    HW2 2647   4.911   2.037   4.398 -2.0932 -1.8620 -2.1918
  580OPC     MW 2648   4.852   2.081   4.424 -0.1269 -0.1410 -0.2544
  581OPC     OW 2649   3.938   3.834   2.808 -0.0244 -0.1021  0.3692
  581OPC    HW1 2650   3.947   3.778   2.875 -2.9549  0.9939  1.8421
  581OPC    HW2 2651   3.938   3.912   2.846 -0.9316  0.6099 -1.0212
  581OPC     MW 2652   3.940   3.837   2.823 -0.5915  0.1650  0.3814
  582OPC     OW 2653   3.305   2.569   4.947  0.0518  0.4994  0.6011
  582OPC    HW1 2654   3.358   2.590   4.881 -1.0438  0.5389 -0.3217
  582OPC    HW2 2655   3.226   2.565   4.908 -0.1901 -3.0609  1.1536
  582OPC     MW 2656   3.301   2.572   4.931 -0.1459 -0.0206  0.5467
  583OPC     OW 2657   2.269   4.998   3.150 -0.1035 -0.0298  0.7714
  583OPC    HW1 2658   2.225   4.996   3.075  1.0033  1.4920  0.0425
  583OPC    HW2 2659   2.275   4.913   3.172 -1.2543 -0.4303 -0.3455
  583OPC     MW 2660   2.264   4.985   3.142 -0.1100  0.1358  0.4987
  584OPC     OW 2661   2.568   4.987   2.772  0.1644 -0.0887 -0.3779
  584OPC    HW1 2662   2.643   4.971   2.813 -0.3917  0.0974  0.7300
  584OPC    HW2 2663   2.514   4.927   2.804 -1.0664  1.8300  1.4043
  584OPC     MW 2664   2.571   4.976   2.782 -0.0997  0.2221  0.0490
  585OPC     OW 2665   2.148   4.608   0.469 -0.1079 -0.0997  0.4473
  585OPC    HW1 2666   2.210   4.666   0.487 -0.4062  1.5208 -2.9744
  585OPC    HW2 2667   2.083   4.631   0.522  0.4732  1.4807  0.5328
  585OPC     MW 2668   2.148   4.620   0.479 -0.0661  0.3733 -0.0455
  586OPC     OW 2669   0.860   3.219   2.275  0.3936  0.2709  0.2608
  586OPC    HW1 2670   0.799   3.161   2.298 -0.0421  0.1646 -1.0717
  586OPC    HW2 2671   0.837   3.243   2.194  2.4940 -0.3044 -0.5814
  586OPC     MW 2672   0.848   3.214   2.266  0.6395  0.1701 -0.0603
  587OPC     OW 2673   0.474   2.294   1.948  0.1607  0.5000  0.3967
  587OPC    HW1 2674   0.415   2.276   2.010 -1.1448 -0.6053 -1.1067
  587OPC    HW2 2675   0.543   2.245   1.972 -0.5845 -0.4860  0.6287
  587OPC     MW 2676   0.476   2.284   1.961 -0.1422  0.1911  0.2089
  588OPC     OW 2677   4.304   0.010   2.331  0.8073 -0.0458  0.8743
  588OPC    HW1 2678   4.389   0.001   2.315  1.0673  0.7108  1.7088
  588OPC    HW2 2679   4.298   0.092   2.361 -0.5551  0.6934 -1.2342
  588OPC     MW 2680   4.316   0.021   2.333  0.6444  0.1752  0.6862
  589OPC     OW 2681   3.820   2.646   4.457  0.6921 -0.4717 -0.1979
  589OPC    HW1 2682   3.814   2.729   4.486  0.8401 -0.7062  0.5269
  589OPC    HW2 2683   3.899   2.644   4.419  0.2994 -0.0307 -1.0620
  589OPC     MW 2684   3.831   2.658   4.456  0.6561 -0.4413 -0.2184
  590OPC     OW 2685   2.237   3.472   4.515  0.6024 -0.1444  0.1139
  590OPC    HW1 2686   2.206   3.395   4.487 -1.3483  0.6820 -0.1453
  590OPC    HW2 2687   2.260   3.456   4.598  1.1806 -1.2512 -0.2492
  590OPC     MW 2688   2.236   3.458   4.523  0.3995 -0.1858  0.0220
  591OPC     OW 2689   1.755   0.667   1.851  0.2240 -0.4473  0.5847
  591OPC    HW1 2690   1.698   0.617   1.809  0.1683 -0.9675  1.2741
  591OPC    HW2 2691   1.728   0.665   1.934 -0.1664  1.2479  0.5381
  591OPC     MW 2692   1.743   0.660   1.857  0.1581 -0.2737  0.6797
  592OPC     OW 2693   0.889   2.312   3.152 -0.3372  0.4710  0.1503
  592OPC    HW1 2694   0.958   2.362   3.132 -0.9999  0.7383 -1.7094
  592OPC    HW2 2695   0.823   2.354   3.113 -1.0824 -1.3015 -0.5924
  592OPC     MW 2696   0.889   2.326   3.143 -0.5452  0.2486 -0.2340
  593OPC     OW 2697   1.951   3.686   2.675 -0.0309  0.0832  0.4551
  593OPC    HW1 2698   2.022   3.638   2.691 -0.8021 -0.7702  1.4852
  593OPC    HW2 2699   1.911   3.690   2.753 -1.3712  0.1042 -0.2065
  593OPC     MW 2700   1.956   3.680   2.689 -0.3429 -0.0398  0.5098
  594OPC     OW 2701   0.262   3.605   1.513  0.1995 -0.3592 -0.7532
  594OPC    HW1 2702   0.296   3.541   1.562 -0.3608 -0.5786 -0.6370
  594OPC    HW2 2703   0.253   3.671   1.570 -2.4698 -1.2781  0.0712
  594OPC     MW 2704   0.265   3.606   1.529 -0.2776 -0.5274 -0.6143
  595OPC     OW 2705   2.132   1.326   1.191  0.2452  0.1887  0.2096
  595OPC    HW1 2706   2.053   1.292   1.206 -0.9911  3.4202  1.9450
  595OPC    HW2 2707   2.177   1.305   1.263 -0.0675  0.9462  0.6377
  595OPC     MW 2708   2.127   1.318   1.204  0.0163  0.7779  0.5293
  596OPC     OW 2709   2.560   0.704   4.156  0.5265 -0.1428  0.4485
  596OPC    HW1 2710   2.607   0.683   4.226 -0.6504 -1.2567  0.9471
  596OPC    HW2 2711   2.612   0.686   4.089  1.5463  0.6162  1.0130
  596OPC     MW 2712   2.574   0.698   4.156  0.5032 -0.1952  0.6056
  597OPC     OW 2713   2.726   2.605   3.046  0.3103  0.4093  0.2596
  597OPC    HW1 2714   2.655   2.556   3.056  2.4948 -2.7116  2.2606
  597OPC    HW2 2715   2.737   2.608   2.960 -1.0392 -0.9320 -0.0030
  597OPC     MW 2716   2.717   2.599   3.035  0.4336 -0.2500  0.5164
  598OPC     OW 2717   0.829   4.938   0.674  0.1452  0.3398  0.2023
  598OPC    HW1 2718   0.856   4.904   0.598  0.0870 -0.3986  0.5031
  598OPC    HW2 2719   0.850   5.022   0.668  1.9730 -0.0828  0.1762
  598OPC     MW 2720   0.836   4.945   0.662  0.4066  0.1682  0.2429
  599OPC     OW 2721   4.611   0.655   3.452  0.5118  0.2235 -0.2122
  599OPC    HW1 2722   4.673   0.700   3.494 -1.0291  0.2285  2.2510
  599OPC    HW2 2723   4.652   0.582   3.428  1.2956 -0.2985  2.3785
  599OPC     MW 2724   4.626   0.651   3.455  0.3998  0.1471  0.5343
  600OPC     OW 2725   1.211   4.259   1.286  0.4310  0.3387 -0.5625
  600OPC    HW1 2726   1.207   4.323   1.227 -0.4783 -0.7950 -1.7866
  600OPC    HW2 2727   1.209   4.187   1.238 -3.8386 -0.7384  0.8745
  600OPC     MW 2728   1.210   4.258   1.271 -0.3341  0.0121 -0.5311
  601OPC     OW 2729   3.979   1.593   2.027 -0.5445 -0.5753 -0.1493
  601OPC    HW1 2730   4.049   1.636   1.998 -1.4492  1.8764  0.9852
  601OPC    HW2 2731   3.959   1.540   1.961 -0.2822  2.0040 -2.5115
  601OPC     MW 2732   3.986   1.592   2.013 -0.6394  0.1679 -0.3308
  602OPC     OW 2733   3.962   1.200   0.185 -0.4497  0.2349 -0.3313
  602OPC    HW1 2734   3.979   1.117   0.206 -0.2446  0.4223  0.2525
  602OPC    HW2 2735   3.880   1.197   0.155  0.0732 -0.4317 -1.7972
  602OPC     MW 2736   3.952   1.187   0.184 -0.3422  0.1641 -0.4616
  603OPC     OW 2737   0.290   3.141   1.336  0.1081 -0.1790 -0.7029
  603OPC    HW1 2738   0.289   3.066   1.381 -0.4176 -0.9013 -1.8898
  603OPC    HW2 2739   0.213   3.178   1.355  0.3892  0.1007 -0.0767
  603OPC     MW 2740   0.279   3.135   1.346  0.0720 -0.2444 -0.7858
  604OPC     OW 2741   0.901   2.677   0.774  0.1036  0.6769 -0.1555
  604OPC    HW1 2742   0.921   2.740   0.716  1.7138  0.7877  0.4472
  604OPC    HW2 2743   0.963   2.686   0.835  0.3194 -1.4254  0.0091
  604OPC     MW 2744   0.913   2.688   0.775  0.3734  0.3827 -0.0421
  605OPC     OW 2745   3.483   0.916   1.872 -0.3036  0.0670  0.2262
  605OPC    HW1 2746   3.421   0.918   1.812  0.2936 -1.3157 -0.4923
  605OPC    HW2 2747   3.542   0.973   1.843  1.0647 -2.2175 -1.8288
  605OPC     MW 2748   3.483   0.925   1.859 -0.0132 -0.4747 -0.1835
  606OPC     OW 2749   3.041   2.291   1.039 -0.3745  0.7817  0.5473
  606OPC    HW1 2750   3.086   2.325   1.105  0.9150  0.1047  0.0353
  606OPC    HW2 2751   3.073   2.211   1.030 -0.0326  1.0788 -1.3212
  606OPC     MW 2752   3.052   2.284   1.047 -0.1335  0.7258  0.1956
  607OPC     OW 2753   0.474   2.114   4.377  0.4220  0.3701 -0.0231
  607OPC    HW1 2754   0.527   2.146   4.438  1.8384  0.0088 -0.9910
  607OPC    HW2 2755   0.522   2.120   4.304 -0.8138 -0.1664 -0.9130
  607OPC     MW 2756   0.489   2.120   4.375  0.4486  0.2374 -0.2975
  608OPC     OW 2757   1.825   3.453   3.263  0.0201  0.1800 -0.2932
  608OPC    HW1 2758   1.905   3.487   3.271 -0.0521  0.1537  0.7008
  608OPC    HW2 2759   1.816   3.442   3.177 -0.2381  3.3671 -0.7918
  608OPC     MW 2760   1.836   3.456   3.252 -0.0287  0.6469 -0.2200
  609OPC     OW 2761   4.328   0.731   0.821  0.1108 -0.9418  0.1460
  609OPC    HW1 2762   4.331   0.656   0.776  0.5236 -0.8975  0.0885
  609OPC    HW2 2763   4.386   0.781   0.780 -0.4134 -0.4674 -0.0198
  609OPC     MW 2764   4.337   0.727   0.808  0.0943 -0.8652  0.1130
  610OPC     OW 2765   1.145   2.337   4.363 -0.1673  0.1874  0.0828
  610OPC    HW1 2766   1.124   2.365   4.443  0.3056  2.4830 -0.5117
  610OPC    HW2 2767   1.123   2.404   4.311 -1.2087 -1.5121 -1.8469
  610OPC     MW 2768   1.139   2.351   4.367 -0.2513  0.2754 -0.2899
  611OPC     OW 2769   2.488   3.914   2.191 -0.2387 -0.6570 -0.1503
  611OPC    HW1 2770   2.524   3.879   2.120  0.9257 -0.7798  0.4928
  611OPC    HW2 2771   2.523   3.870   2.257 -0.6740  0.0109  0.5477
  611OPC     MW 2772   2.498   3.902   2.190 -0.1311 -0.5764  0.0478
  612OPC     OW 2773   2.360   2.915   3.532 -0.4098 -0.8841  0.6628
  612OPC    HW1 2774   2.303   2.958   3.582 -1.8969 -0.9411 -0.8787
  612OPC    HW2 2775   2.356   2.957   3.456  1.4221 -1.0866  0.4151
  612OPC     MW 2776   2.351   2.928   3.528 -0.3587 -0.9224  0.3985
  613OPC     OW 2777   2.606   4.094   4.354 -0.0582 -0.1212  0.1119
  613OPC    HW1 2778   2.599   4.181   4.349 -2.2393 -0.2802 -1.1307
  613OPC    HW2 2779   2.616   4.079   4.439  0.1421  1.3233  0.3814
  613OPC     MW 2780   2.607   4.105   4.366 -0.3508  0.0686 -0.0319
  614OPC     OW 2781   0.379   0.587   4.594 -0.2770  0.8220  0.0055
  614OPC    HW1 2782   0.334   0.527   4.640 -0.8563  0.4001 -1.0734
  614OPC    HW2 2783   0.427   0.627   4.655  0.7615 -1.2803  0.6810
  614OPC     MW 2784   0.379   0.584   4.610 -0.2091  0.4491 -0.0541
  615OPC     OW 2785   4.379   3.508   1.781  0.5670  0.0340  0.4157
  615OPC    HW1 2786   4.353   3.578   1.825  1.0005 -0.0455  0.8025
  615OPC    HW2 2787   4.332   3.512   1.707  0.3066  0.5135  0.6020
  615OPC     MW 2788   4.368   3.519   1.776  0.5929  0.0930  0.5004
  616OPC     OW 2789   1.418   2.424   4.754 -0.0731 -0.0113 -0.3285
  616OPC    HW1 2790   1.480   2.471   4.716 -0.6429  1.5832  0.5849
  616OPC    HW2 2791   1.399   2.471   4.826  0.3764 -2.4099  1.4857
  616OPC     MW 2792   1.424   2.438   4.759 -0.0909 -0.1302  0.0746
  617OPC     OW 2793   4.255   0.639   2.127 -0.5615  0.7014  0.2934
  617OPC    HW1 2794   4.311   0.682   2.077  0.3139  1.7947  2.1322
  617OPC    HW2 2795   4.229   0.573   2.076  3.0247 -0.3958 -0.3684
  617OPC     MW 2796   4.259   0.636   2.112  0.0979  0.7009  0.4671
  618OPC     OW 2797   1.444   1.095   3.923 -0.0884 -0.3087 -0.1548
  618OPC    HW1 2798   1.364   1.090   3.957  0.6302 -0.9877  1.5351
  618OPC    HW2 2799   1.432   1.143   3.851 -1.7991  0.6159  0.6769
  618OPC     MW 2800   1.430   1.101   3.917 -0.2350 -0.2724  0.2177
  619OPC     OW 2801   0.156   1.933   0.485  0.4929 -0.3734  0.3889
  619OPC    HW1 2802   0.122   1.922   0.405 -0.4304 -0.2477  0.7571
  619OPC    HW2 2803   0.242   1.937   0.470  0.2987  0.2226 -0.6685
  619OPC     MW 2804   0.164   1.932   0.471  0.3278 -0.2667  0.2871
  620OPC     OW 2805   2.200   4.679   3.005  0.2159  0.2011 -0.0072
  620OPC    HW1 2806   2.140   4.720   2.957 -0.4507  0.2788  0.8853
  620OPC    HW2 2807   2.180   4.595   2.994  0.8522  0.1393 -0.8692
  620OPC     MW 2808   2.188   4.672   2.996  0.2115  0.2033 -0.0028
  621OPC     OW 2809   4.796   0.735   2.219 -0.4809 -0.1858 -0.2239
  621OPC    HW1 2810   4.709   0.737   2.226 -0.5912  0.5740 -1.5501
  621OPC    HW2 2811   4.809   0.701   2.140  0.4289 -0.3181 -0.0221
  621OPC     MW 2812   4.785   0.730   2.209 -0.3627 -0.0931 -0.3899
  622OPC     OW 2813   4.040   4.406   1.509 -0.4743 -0.2861 -0.2986
  622OPC    HW1 2814   4.065   4.332   1.470 -0.2543 -0.4887  0.2241
  622OPC    HW2 2815   4.106   4.461   1.491 -0.8564 -0.0664 -1.0897
  622OPC     MW 2816   4.053   4.403   1.500 -0.4984 -0.2838 -0.3383
  623OPC     OW 2817   2.950   3.458   0.633  0.2764  0.2175 -0.1851
  623OPC    HW1 2818   2.942   3.490   0.552  0.9846  0.5064 -0.1411
  623OPC    HW2 2819   2.868   3.433   0.653 -0.3198  2.0471 -0.1969
  623OPC     MW 2820   2.937   3.459   0.624  0.2930  0.5305 -0.1804
  624OPC     OW 2821   4.089   3.474   1.957  0.1111  0.2777 -0.0922
  624OPC    HW1 2822   4.087   3.488   2.043 -0.2314  0.8310 -0.1847
  624OPC    HW2 2823   4.109   3.553   1.924 -0.9350  0.3487 -0.5824
  624OPC     MW 2824   4.092   3.488   1.965 -0.0940  0.3701 -0.1783
  625OPC     OW 2825   5.048   4.704   1.736 -0.1803  0.0907 -0.1824
  625OPC    HW1 2826   5.040   4.765   1.674 -1.5938 -0.2986 -0.4153
  625OPC    HW2 2827   5.069   4.750   1.807  0.0462  0.6993 -0.6327
  625OPC     MW 2828   5.050   4.720   1.738 -0.3556  0.1229 -0.2833
  626OPC     OW 2829   1.632   4.222   2.494 -0.2043 -0.7138 -0.0179
  626OPC    HW1 2830   1.644   4.228   2.408 -0.0243 -0.5439  0.0160
  626OPC    HW2 2831   1.591   4.146   2.505 -0.7271 -0.4746 -0.3018
  626OPC     MW 2832   1.628   4.212   2.483 -0.2550 -0.6534 -0.0548
  627OPC     OW 2833   4.738   1.152   2.062  0.0858  0.6908 -0.0843
  627OPC    HW1 2834   4.682   1.090   2.087  0.4566  0.1109 -0.6528
  627OPC    HW2 2835   4.811   1.133   2.104  0.6861 -0.2398 -1.4742
  627OPC     MW 2836   4.740   1.140   2.072  0.2293  0.4677 -0.3737
  628OPC     OW 2837   0.989   3.490   3.999  0.1966 -0.2685 -0.0685
  628OPC    HW1 2838   1.032   3.462   3.929  0.4650  1.2731 -0.5565
  628OPC    HW2 2839   0.929   3.544   3.967  0.3814  0.5370  0.8717
  628OPC     MW 2840   0.987   3.494   3.984  0.2635  0.0783 -0.0018
  629OPC     OW 2841   0.362   4.051   1.320  0.2000 -0.0377  0.3006
  629OPC    HW1 2842   0.447   4.036   1.320  0.6267  1.9062  2.1902
  629OPC    HW2 2843   0.327   3.973   1.304  2.2847 -1.4490  2.1640
  629OPC     MW 2844   0.369   4.037   1.317  0.5710  0.0409  0.8550
  630OPC     OW 2845   4.531   0.395   3.156 -0.2387  0.0827  0.5297
  630OPC    HW1 2846   4.610   0.421   3.130 -0.3879  0.9206  0.8792
  630OPC    HW2 2847   4.477   0.447   3.114 -0.6034 -0.3550  0.4506
  630OPC     MW 2848   4.535   0.406   3.146 -0.3148  0.1418  0.5696
  631OPC     OW 2849   0.494   0.234   0.134 -0.5173  0.1970  0.0421
  631OPC    HW1 2850   0.574   0.221   0.101 -0.9360  0.4154 -1.1349
  631OPC    HW2 2851   0.506   0.230   0.220  0.6643 -0.3171 -0.1238
  631OPC     MW 2852   0.508   0.232   0.142 -0.4045  0.1533 -0.1563
  632OPC     OW 2853   4.289   0.656   0.337 -0.4457  0.2681 -0.7549
  632OPC    HW1 2854   4.231   0.628   0.396 -0.9601  1.3477 -0.7171
  632OPC    HW2 2855   4.240   0.674   0.267  0.1434 -0.8782 -1.4862
  632OPC     MW 2856   4.273   0.655   0.335 -0.4345  0.2582 -0.8573
  633OPC     OW 2857   2.356   4.744   0.613  0.0833  0.0051 -0.2161
  633OPC    HW1 2858   2.402   4.793   0.667 -0.4793  0.9843 -0.6076
  633OPC    HW2 2859   2.381   4.772   0.534 -1.0413  0.4385 -0.4331
  633OPC     MW 2860   2.367   4.755   0.609 -0.1660  0.2140 -0.3060
  634OPC     OW 2861   1.769   4.583   1.311  0.2059  0.3482 -0.0818
  634OPC    HW1 2862   1.771   4.576   1.398  0.5153 -1.1252 -0.1781
  634OPC    HW2 2863   1.693   4.546   1.289  1.7984 -2.8798 -0.6431
  634OPC     MW 2864   1.758   4.577   1.320  0.4868 -0.3463 -0.1789
  635OPC     OW 2865   3.320   3.878   0.956 -0.0727  0.0809  0.2845
  635OPC    HW1 2866   3.353   3.935   0.899  0.1411 -0.0394  0.2854
  635OPC    HW2 2867   3.391   3.844   0.994 -0.1980 -0.1665  0.3007
  635OPC     MW 2868   3.335   3.882   0.953 -0.0597  0.0266  0.2870
  636OPC     OW 2869   0.241   3.860   1.691  0.0185  0.4108  0.0803
  636OPC    HW1 2870   0.329   3.859   1.689  0.0757 -0.3106  1.6839
  636OPC    HW2 2871   0.222   3.824   1.768 -1.6996  0.7842 -0.1381
  636OPC     MW 2872   0.251   3.855   1.702 -0.2269  0.3593  0.2849
  637OPC     OW 2873   1.099   2.518   3.922 -0.1592 -0.5816 -0.6299
  637OPC    HW1 2874   1.143   2.443   3.912 -1.2909 -1.5221  1.0729
  637OPC    HW2 2875   1.018   2.493   3.937 -0.4860  0.9827  0.4790
  637OPC     MW 2876   1.094   2.503   3.923 -0.3746 -0.4895 -0.2146
  638OPC     OW 2877   4.592   3.898   2.679  0.2126  0.4024  0.1300
  638OPC    HW1 2878   4.615   3.867   2.601  0.6118 -0.7439  0.6842
  638OPC    HW2 2879   4.510   3.925   2.666  0.2526  0.1764 -0.6761
  638OPC     MW 2880   4.583   3.897   2.665  0.2775  0.1998  0.0928
  639OPC     OW 2881   0.357   2.861   4.596  0.4064 -0.3378 -0.5116
  639OPC    HW1 2882   0.400   2.934   4.616 -2.0166  1.2591 -0.7628
  639OPC    HW2 2883   0.354   2.818   4.671 -1.6913  1.8363  0.7796
  639OPC     MW 2884   0.363   2.865   4.610 -0.2614  0.2193 -0.3581
  640OPC     OW 2885   0.759   0.697   1.139 -0.3934 -0.2993  0.2651
  640OPC    HW1 2886   0.833   0.700   1.093  0.0598  0.6045  1.0242
  640OPC    HW2 2887   0.699   0.725   1.083 -0.2403 -1.3469 -0.4620
  640OPC     MW 2888   0.761   0.701   1.124 -0.3039 -0.3205  0.2698
  641OPC     OW 2889   3.882   1.490   1.782  0.4721 -0.4402 -0.1324
  641OPC    HW1 2890   3.800   1.513   1.802  1.1710  3.4852 -0.9508
  641OPC    HW2 2891   3.880   1.482   1.695  1.1789  1.2775 -0.3507
  641OPC     MW 2892   3.870   1.492   1.772  0.6798  0.3934 -0.2855
  642OPC     OW 2893   0.714   2.624   1.247 -0.2171  0.2487 -0.2214
  642OPC    HW1 2894   0.647   2.568   1.255 -0.0172 -0.1684 -1.3759
  642OPC    HW2 2895   0.697   2.684   1.308 -0.6134 -0.8762  0.8263
  642OPC     MW 2896   0.701   2.625   1.257 -0.2461  0.0210 -0.2371
  643OPC     OW 2897   2.798   2.171   4.677 -0.0876 -0.2202 -0.1228
  643OPC    HW1 2898   2.798   2.254   4.649  0.4389 -0.2849 -0.3142
  643OPC    HW2 2899   2.713   2.149   4.673 -0.3611  0.5895  0.7914
  643OPC     MW 2900   2.785   2.180   4.672 -0.0501 -0.1101 -0.0157
  644OPC     OW 2901   0.828   2.919   2.981 -0.7988  0.0413 -0.2046
  644OPC    HW1 2902   0.741   2.908   2.986 -0.5000 -2.1155  1.9698
  644OPC    HW2 2903   0.836   3.004   2.964 -3.3505  0.7770  1.5074
  644OPC     MW 2904   0.816   2.930   2.979 -1.1316 -0.1688  0.3696
  645OPC     OW 2905   2.168   4.406   4.730  0.4626  0.2441  0.4772
  645OPC    HW1 2906   2.181   4.373   4.809  2.9223  1.6639  0.7715
  645OPC    HW2 2907   2.249   4.413   4.697 -0.2283  2.4290 -0.9733
  645OPC     MW 2908   2.182   4.402   4.737  0.7239  0.7764  0.3064
  646OPC     OW 2909   2.809   4.031   0.041  0.1261  0.1298 -0.4383
  646OPC    HW1 2910   2.892   4.050   0.024 -0.0959  1.5710 -0.0847
  646OPC    HW2 2911   2.791   4.079   0.112 -0.6064 -1.2819  0.3853
  646OPC     MW 2912   2.818   4.041   0.049 -0.0148  0.1341 -0.2644
  647OPC     OW 2913   3.562   0.978   1.350 -0.2452 -0.0150  0.3810
  647OPC    HW1 2914   3.517   1.013   1.416  1.8408  0.9594  1.3683
  647OPC    HW2 2915   3.564   0.893   1.369 -0.7020  0.0893  0.9149
  647OPC     MW 2916   3.556   0.970   1.363 -0.0046  0.1443  0.6057
  648OPC     OW 2917   0.943   1.365   1.383 -0.0382 -0.0095  0.2056
  648OPC    HW1 2918   0.962   1.342   1.301  1.1907  0.2874  0.3884
  648OPC    HW2 2919   0.888   1.432   1.373  0.7067  0.5309 -0.3948
  648OPC     MW 2920   0.938   1.371   1.369  0.2533  0.1142  0.1439
  649OPC     OW 2921   4.936   3.788   1.411  0.4505 -0.3463 -0.4056
  649OPC    HW1 2922   4.916   3.872   1.401  2.1663  0.0230 -1.0773
  649OPC    HW2 2923   4.870   3.746   1.372  0.5113  0.7575 -1.7696
  649OPC     MW 2924   4.924   3.794   1.404  0.7131 -0.1287 -0.7064
  650OPC     OW 2925   0.576   3.423   1.850 -0.0535  0.1095 -0.0714
  650OPC    HW1 2926   0.622   3.427   1.775 -1.0900  1.5312 -0.6656
  650OPC    HW2 2927   0.621   3.365   1.897  0.5822 -0.9277 -1.8193
  650OPC     MW 2928   0.590   3.415   1.846 -0.1127  0.1663 -0.4175
  651OPC     OW 2929   1.209   3.273   0.725  0.0583 -0.4717 -0.2111
  651OPC    HW1 2930   1.180   3.199   0.690 -1.1559  0.3055 -0.9623
  651OPC    HW2 2931   1.146   3.330   0.706  0.7433  0.6555  0.7384
  651OPC     MW 2932   1.195   3.271   0.717 -0.0200 -0.1905 -0.1818
  652OPC     OW 2933   2.758   4.936   3.201  0.2631  0.1614  0.4655
  652OPC    HW1 2934   2.706   4.867   3.213  0.1687  0.1305 -0.1107
  652OPC    HW2 2935   2.706   5.005   3.215 -0.4824  0.1832 -2.0906
  652OPC     MW 2936   2.743   4.936   3.205  0.1391  0.1601  0.0026
  653OPC     OW 2937   5.081   2.613   1.000 -0.1121  0.0203 -0.0423
  653OPC    HW1 2938   5.081   2.695   1.030  0.6259 -0.7596  2.3020
  653OPC    HW2 2939   5.002   2.604   0.965 -0.1927  1.7258 -0.3659
  653OPC     MW 2940   5.069   2.624   1.000 -0.0151  0.1570  0.2561
  654OPC     OW 2941   2.235   3.902   2.278  0.3373  0.8456 -0.0700
  654OPC    HW1 2942   2.244   3.935   2.358 -0.2994  0.7186  0.0581
  654OPC    HW2 2943   2.316   3.904   2.245  0.1936  3.6498 -0.4993
  654OPC     MW 2944   2.249   3.907   2.285  0.2220  1.2410 -0.1145
  655OPC     OW 2945   0.266   0.697   3.251  0.1587 -0.1379  0.7197
  655OPC    HW1 2946   0.297   0.615   3.250  0.3057 -0.1158 -1.2899
  655OPC    HW2 2947   0.190   0.689   3.293  0.8833 -1.0005  1.9193
  655OPC     MW 2948   0.259   0.683   3.257  0.2874 -0.2621  0.6000
  656OPC     OW 2949   3.132   0.680   3.325  0.1743 -0.0149  0.4071
  656OPC    HW1 2950   3.141   0.719   3.402 -1.2866 -0.1203  0.6702
  656OPC    HW2 2951   3.104   0.599   3.346  0.5657 -0.3198 -0.2081
  656OPC     MW 2952   3.129   0.673   3.339  0.0164 -0.0755  0.3552
  657OPC     OW 2953   3.863   3.127   1.114 -0.8299 -0.4728  0.0516
  657OPC    HW1 2954   3.834   3.064   1.168 -1.6788 -0.9612 -0.9207
  657OPC    HW2 2955   3.900   3.082   1.049  1.7130  0.1266  0.9610
  657OPC     MW 2956   3.864   3.111   1.112 -0.5797 -0.4564  0.0423
  658OPC     OW 2957   0.104   0.636   0.563 -0.1095  0.1507 -0.1821
  658OPC    HW1 2958   0.124   0.648   0.647  1.7027  1.8564 -0.7664
  658OPC    HW2 2959   0.017   0.632   0.563 -0.1687  0.5675  1.7258
  658OPC     MW 2960   0.094   0.637   0.575  0.1494  0.4642  0.0134
  659OPC     OW 2961   0.163   2.695   0.316  0.0972  0.1434 -0.6020
  659OPC    HW1 2962   0.130   2.685   0.396  0.8367  0.4674 -0.2388
  659OPC    HW2 2963   0.097   2.674   0.263 -1.3693  2.6142  0.0504
  659OPC     MW 2964   0.148   2.691   0.320 -0.0102  0.5564 -0.4519
  660OPC     OW 2965   0.964   4.797   4.124  0.1034 -0.5660 -0.2467
  660OPC    HW1 2966   0.877   4.806   4.126  0.3232  2.2542  0.3396
  660OPC    HW2 2967   0.975   4.715   4.096 -2.7444 -2.2261  2.7597
  660OPC     MW 2968   0.953   4.786   4.120 -0.2848 -0.3949  0.2837
  661OPC     OW 2969   3.569   3.336   1.606  0.1321  0.6084  0.3011
  661OPC    HW1 2970   3.577   3.385   1.678  0.7583  0.0958  0.5971
  661OPC    HW2 2971   3.649   3.338   1.572  0.0684  0.0909  0.1208
  661OPC     MW 2972   3.582   3.344   1.611  0.2152  0.4561  0.3183
  662OPC     OW 2973   1.245   2.217   1.642 -0.0775  0.3087 -0.0166
  662OPC    HW1 2974   1.270   2.137   1.617 -1.7909  0.0954 -1.2779
  662OPC    HW2 2975   1.184   2.202   1.702  0.8436  0.7431  1.0571
  662OPC     MW 2976   1.240   2.203   1.647 -0.1946  0.3414 -0.0443
  663OPC     OW 2977   4.385   1.262   4.694  0.4136  0.2508  0.2474
  663OPC    HW1 2978   4.459   1.227   4.664  2.0038  2.1347  1.6937
  663OPC    HW2 2979   4.366   1.323   4.635 -0.7704 -1.0709 -0.7950
  663OPC     MW 2980   4.393   1.266   4.681  0.4734  0.3338  0.3069
  664OPC     OW 2981   1.126   2.463   3.125  0.3399 -0.1855 -0.1076
  664OPC    HW1 2982   1.160   2.517   3.066 -0.7662 -0.0774 -0.6785
  664OPC    HW2 2983   1.189   2.403   3.137  1.5219  1.1062  0.4278
  664OPC     MW 2984   1.140   2.462   3.118  0.3512  0.0214 -0.1127
  665OPC     OW 2985   2.657   1.626   2.022 -0.1094  0.2510 -0.4951
  665OPC    HW1 2986   2.634   1.664   1.947  0.0733  0.7958 -0.2802
  665OPC    HW2 2987   2.602   1.661   2.080 -0.8381 -0.8203 -0.5097
  665OPC     MW 2988   2.645   1.637   2.019 -0.1901  0.1732 -0.4655
  666OPC     OW 2989   4.287   0.906   0.119  0.0627 -0.3656 -0.2324
  666OPC    HW1 2990   4.354   0.935   0.166 -2.0897  1.5354  1.9433
  666OPC    HW2 2991   4.217   0.939   0.160 -2.2653 -2.5103 -2.1252
  666OPC     MW 2992   4.286   0.916   0.132 -0.5990 -0.4016 -0.1906
  667OPC     OW 2993   1.427   3.356   0.907 -0.3389  0.1711 -0.3504
  667OPC    HW1 2994   1.464   3.434   0.891 -0.6641  0.8363  1.7916
  667OPC    HW2 2995   1.349   3.363   0.868  0.0899  0.4238 -1.2027
  667OPC     MW 2996   1.421   3.369   0.899 -0.3236  0.3066 -0.1599
  668OPC     OW 2997   3.228   3.455   3.214 -0.2485  0.0947  0.3121
  668OPC    HW1 2998   3.217   3.530   3.171 -0.6329  0.7674  1.5270
  668OPC    HW2 2999   3.180   3.398   3.169 -0.2902  0.6698 -0.3890
  668OPC     MW 3000   3.219   3.457   3.201 -0.3114  0.2790  0.3881
  669OPC     OW 3001   2.465   2.400   4.681  0.0531  0.1733  0.9387
  669OPC    HW1 3002   2.499   2.450   4.744  2.0049 -0.6757  0.6083
  669OPC    HW2 3003   2.418   2.341   4.725 -0.1012  0.6652  1.4644
  669OPC     MW 3004   2.463   2.399   4.697  0.3187  0.1205  0.9673
  670OPC     OW 3005   0.842   4.977   4.425  0.4751  0.0730 -0.1237
  670OPC    HW1 3006   0.795   4.997   4.353  1.2264  0.3691 -0.5453
  670OPC    HW2 3007   0.793   5.007   4.490 -0.2365 -0.2221 -0.5068
  670OPC     MW 3008   0.828   4.984   4.424  0.4810  0.0731 -0.2425
  671OPC     OW 3009   2.590   0.753   1.055 -0.1299 -0.4943  0.3536
  671OPC    HW1 3010   2.532   0.694   1.083 -0.3822 -0.7556 -0.6830
  671OPC    HW2 3011   2.657   0.705   1.027 -0.7691 -0.3703 -1.4819
  671OPC     MW 3012   2.592   0.737   1.055 -0.2617 -0.5146 -0.0707
  672OPC     OW 3013   2.949   1.869   4.038  0.3953  0.4055  0.0321
  672OPC    HW1 3014   2.908   1.802   4.077  0.0196  0.8926  0.4851
  672OPC    HW2 3015   2.958   1.842   3.956  0.5984 -0.3644  0.2941
  672OPC     MW 3016   2.944   1.855   4.032  0.3697  0.3637  0.1381
  673OPC     OW 3017   3.515   4.799   3.026 -0.0514 -0.1617  0.1882
  673OPC    HW1 3018   3.469   4.777   2.955 -1.1232  0.1324  0.7687
  673OPC    HW2 3019   3.595   4.814   2.994 -0.4312 -0.3446 -0.9085
  673OPC     MW 3020   3.520   4.798   3.011 -0.2658 -0.1453  0.1118
  674OPC     OW 3021   2.507   3.856   0.988  0.4724  0.7271  0.3289
  674OPC    HW1 3022   2.459   3.819   1.050  1.1885  1.6827  1.4854
  674OPC    HW2 3023   2.505   3.797   0.923 -1.6487  0.4354  0.5887
  674OPC     MW 3024   2.500   3.842   0.987  0.2649  0.8251  0.5381
  675OPC     OW 3025   1.067   1.706   2.984  0.1649 -0.1568 -0.1721
  675OPC    HW1 3026   1.024   1.631   2.994 -0.1981  0.2185  1.4999
  675OPC    HW2 3027   1.137   1.697   3.035  0.2589  0.5185 -0.1694
  675OPC     MW 3028   1.071   1.694   2.993  0.1252 -0.0016  0.0754
  676OPC     OW 3029   4.808   4.564   0.493  0.2877  0.1083 -0.0910
  676OPC    HW1 3030   4.741   4.594   0.541 -0.9379  0.5851 -1.9839
  676OPC    HW2 3031   4.833   4.492   0.536 -1.8495 -0.4411  0.3889
  676OPC     MW 3032   4.802   4.558   0.506 -0.2089  0.0977 -0.2997
  677OPC     OW 3033   4.443   4.486   0.755  0.1294 -0.3737  0.5775
  677OPC    HW1 3034   4.477   4.449   0.826  0.7844  0.8918  0.9621
  677OPC    HW2 3035   4.386   4.544   0.787  1.4701  1.2394  0.2017
  677OPC     MW 3036   4.440   4.489   0.770  0.4243  0.0514  0.5788
  678OPC     OW 3037   1.527   4.981   3.543 -0.3965 -0.1893 -0.1891
  678OPC    HW1 3038   1.466   4.987   3.604  0.2588 -1.8067  0.6795
  678OPC    HW2 3039   1.600   5.005   3.583 -0.3751  1.5412 -1.1657
  678OPC     MW 3040   1.529   4.985   3.558 -0.2965 -0.1727 -0.2050
  679OPC     OW 3041   1.308   1.322   1.441 -0.2946  0.6395  0.4303
  679OPC    HW1 3042   1.380   1.292   1.480  0.4252  0.5286 -0.9152
  679OPC    HW2 3043   1.245   1.307   1.499  0.2203 -2.3553  0.3612
  679OPC     MW 3044   1.309   1.315   1.455 -0.1121  0.1807  0.2213
  680OPC     OW 3045   2.559   3.845   3.932  0.3188 -0.1469  0.0516
  680OPC    HW1 3046   2.482   3.809   3.913 -1.3801  2.7936  0.6147
  680OPC    HW2 3047   2.564   3.839   4.019 -0.9644  2.3844  0.4127
  680OPC     MW 3048   2.549   3.839   3.942 -0.1217  0.6615  0.1881
  681OPC     OW 3049   4.735   2.854   1.389  0.4561 -0.2275  0.4170
  681OPC    HW1 3050   4.714   2.769   1.395 -1.5859  0.2304  0.5077
  681OPC    HW2 3051   4.759   2.863   1.306  2.7694 -1.2807  0.9052
  681OPC     MW 3052   4.735   2.843   1.378  0.4961 -0.3155  0.5026
  682OPC     OW 3053   0.358   1.926   4.915 -0.0524 -0.1622  0.1104
  682OPC    HW1 3054   0.410   1.975   4.965 -0.7578  0.6946  0.0118
  682OPC    HW2 3055   0.410   1.859   4.892  0.9687  0.5996  0.1286
  682OPC     MW 3056   0.373   1.923   4.919 -0.0058  0.0770  0.0985
  683OPC     OW 3057   1.532   0.247   0.241  0.0283  0.0340  0.0042
  683OPC    HW1 3058   1.468   0.233   0.184 -0.9557  0.5065  0.9759
  683OPC    HW2 3059   1.531   0.333   0.252 -0.1630 -0.1040  1.1460
  683OPC     MW 3060   1.523   0.258   0.234 -0.1453  0.0835  0.3164
  684OPC     OW 3061   1.166   3.080   2.865  0.1878 -0.3338  0.1532
  684OPC    HW1 3062   1.204   3.001   2.863 -2.1118 -1.5316 -0.4523
  684OPC    HW2 3063   1.098   3.071   2.811 -0.5630  1.8613  0.6265
  684OPC     MW 3064   1.161   3.067   2.857 -0.2627 -0.1864  0.1335
  685OPC     OW 3065   2.232   2.678   3.380 -0.0119  0.1127  0.2615
  685OPC    HW1 3066   2.219   2.708   3.299  0.4142 -1.2471 -0.3235
  685OPC    HW2 3067   2.278   2.742   3.418 -1.6555  1.5242 -0.0124
  685OPC     MW 3068   2.237   2.692   3.374 -0.1918  0.1203  0.1346
  686OPC     OW 3069   1.220   3.321   4.565 -0.3347 -0.0528  0.0696
  686OPC    HW1 3070   1.256   3.243   4.577 -0.5041 -0.3646 -1.2330
  686OPC    HW2 3071   1.163   3.307   4.500  0.3786  1.3484 -0.9110
  686OPC     MW 3072   1.217   3.307   4.557 -0.2543  0.1081 -0.2675
  687OPC     OW 3073   1.333   3.993   1.223  0.0831 -0.2907 -0.4559
  687OPC    HW1 3074   1.357   3.928   1.171  0.9137 -1.0182  0.7873
  687OPC    HW2 3075   1.404   4.043   1.229  0.3695 -0.8025  0.8004
  687OPC     MW 3076   1.347   3.991   1.217  0.2481 -0.4738 -0.0866
  688OPC     OW 3077   1.314   0.853   3.953 -0.3348  0.0626  0.4292
  688OPC    HW1 3078   1.288   0.774   3.927  2.6732 -1.9865  2.9004
  688OPC    HW2 3079   1.342   0.891   3.880 -1.4808 -1.2687 -0.7603
  688OPC     MW 3080   1.314   0.847   3.939 -0.0597 -0.4367  0.6186
  689OPC     OW 3081   0.109   0.266   1.792  0.2622 -0.2892 -0.5743
  689OPC    HW1 3082   0.188   0.252   1.757  0.8999 -0.6001  0.9013
  689OPC    HW2 3083   0.111   0.219   1.866 -1.1411  0.0607 -0.2851
  689OPC     MW 3084   0.121   0.257   1.798  0.1491 -0.2834 -0.3136
  690OPC     OW 3085   1.141   4.425   4.262  0.4901 -0.0192 -0.2104
  690OPC    HW1 3086   1.110   4.353   4.298  1.2623  1.0835  2.9436
  690OPC    HW2 3087   1.212   4.398   4.219  0.5892 -1.1884  0.6576
  690OPC     MW 3088   1.147   4.410   4.261  0.6188 -0.0289  0.3839
  691OPC     OW 3089   3.231   4.032   1.960  0.0637 -0.5650 -0.4534
  691OPC    HW1 3090   3.234   3.977   1.892  2.3184 -0.1281 -0.7644
  691OPC    HW2 3091   3.313   4.034   1.990  0.0864  2.4792 -0.3644
  691OPC     MW 3092   3.243   4.024   1.954  0.4001 -0.0509 -0.4861
  692OPC     OW 3093   1.036   0.561   2.785 -0.2361 -0.1694 -0.1313
  692OPC    HW1 3094   1.007   0.642   2.800  0.8659  0.0604  0.9007
  692OPC    HW2 3095   0.964   0.512   2.793 -0.8365  0.6563 -0.3363
  692OPC     MW 3096   1.021   0.566   2.788 -0.1620 -0.0134 -0.0092
  693OPC     OW 3097   1.506   3.942   0.209 -0.0008 -0.4289 -0.1457
  693OPC    HW1 3098   1.454   3.987   0.263  0.8789 -0.3570  0.6820
  693OPC    HW2 3099   1.537   4.004   0.155 -0.8644 -0.4959 -0.7279
  693OPC     MW 3100   1.503   3.958   0.209  0.0015 -0.4282 -0.1095
  694OPC     OW 3101   1.158   1.585   1.407 -0.0591 -0.1141  0.2441
  694OPC    HW1 3102   1.209   1.619   1.344  1.1900 -1.1319  0.6492
  694OPC    HW2 3103   1.151   1.501   1.384 -1.4132 -0.0454  0.3237
  694OPC     MW 3104   1.165   1.578   1.394 -0.0746 -0.2543  0.3157
  695OPC     OW 3105   1.408   0.937   3.079  0.3093  0.6963 -0.1166
  695OPC    HW1 3106   1.332   0.970   3.053  0.6148  1.5737  0.0772
  695OPC    HW2 3107   1.423   0.976   3.155  0.7271  0.1707  0.0793
  695OPC     MW 3108   1.399   0.948   3.086  0.4162  0.7482 -0.0590
  696OPC     OW 3109   3.447   4.967   3.521 -0.2170  0.0176  0.0539
  696OPC    HW1 3110   3.389   5.014   3.477 -0.3181  0.5116  0.6982
  696OPC    HW2 3111   3.453   5.009   3.598 -0.5051 -1.1550  0.7433
  696OPC     MW 3112   3.439   4.980   3.526 -0.2744 -0.0828  0.2508
  697OPC     OW 3113   1.739   1.229   0.474 -1.0156  0.2261  0.1677
  697OPC    HW1 3114   1.767   1.148   0.458 -1.1652 -0.3204  2.3218
  697OPC    HW2 3115   1.751   1.238   0.560 -1.2181  2.4209  0.0283
  697OPC     MW 3116   1.745   1.218   0.484 -1.0676  0.4696  0.4653
  698OPC     OW 3117   2.584   2.421   3.914 -0.4967  0.1075 -0.1246
  698OPC    HW1 3118   2.667   2.396   3.919 -0.0349  1.4802 -0.5491
  698OPC    HW2 3119   2.589   2.503   3.884 -1.9615  0.4800  0.5845
  698OPC     MW 3120   2.597   2.429   3.910 -0.6449  0.3653 -0.0826
  699OPC     OW 3121   2.282   1.195   1.696  0.2715 -0.0439  0.6587
  699OPC    HW1 3122   2.207   1.181   1.739  0.9881 -3.7248  1.0122
  699OPC    HW2 3123   2.340   1.145   1.738  2.0096 -0.4522 -1.9673
  699OPC     MW 3124   2.279   1.186   1.709  0.6340 -0.6480  0.3230
  700OPC     OW 3125   2.791   1.250   4.401 -0.3425  0.0618  0.1721
  700OPC    HW1 3126   2.720   1.262   4.351  1.5878  0.0490 -2.8644
  700OPC    HW2 3127   2.798   1.325   4.445  0.3801  2.3046 -3.3331
  700OPC     MW 3128   2.782   1.263   4.400  0.0493  0.3912 -0.7942
  701OPC     OW 3129   0.717   4.197   4.041  0.0186 -0.3474 -0.2687
  701OPC    HW1 3130   0.663   4.138   4.006 -0.9919  0.0294  0.6023
  701OPC    HW2 3131   0.698   4.194   4.126  0.1301  1.0492 -0.1779
  701OPC     MW 3132   0.706   4.188   4.048 -0.1142 -0.0852 -0.1266
  702OPC     OW 3133   0.713   4.770   1.818 -0.3287 -0.1502 -0.2708
  702OPC    HW1 3134   0.758   4.717   1.871 -1.0630  0.0494  0.5612
  702OPC    HW2 3135   0.718   4.848   1.857 -1.1491 -0.0703 -0.3147
  702OPC     MW 3136   0.720   4.773   1.831 -0.5584 -0.1091 -0.1544
  703OPC     OW 3137   0.643   1.273   4.248 -0.3498 -0.0739 -0.1273
  703OPC    HW1 3138   0.597   1.345   4.228 -0.9522 -0.2597  0.5430
  703OPC    HW2 3139   0.666   1.286   4.331  1.1362  0.1725 -0.5525
  703OPC     MW 3140   0.640   1.285   4.257 -0.2192 -0.0649 -0.0913
  704OPC     OW 3141   1.511   0.916   0.159 -0.0666 -0.0171  0.6553
  704OPC    HW1 3142   1.549   0.849   0.200 -2.2286 -1.2949  0.7181
  704OPC    HW2 3143   1.429   0.889   0.147 -0.2119  1.3288 -2.2456
  704OPC     MW 3144   1.504   0.902   0.163 -0.4074 -0.0070  0.2361
  705OPC     OW 3145   0.257   3.502   2.367 -0.1388 -0.2422 -0.2504
  705OPC    HW1 3146   0.343   3.499   2.355 -0.0137 -2.6031  0.5724
  705OPC    HW2 3147   0.249   3.533   2.449  0.2146 -2.9952  0.9432
  705OPC     MW 3148   0.268   3.506   2.378 -0.0681 -0.9977  0.0475
  706OPC     OW 3149   1.242   2.536   1.832 -0.0782  0.2435  0.2483
  706OPC    HW1 3150   1.302   2.510   1.776 -0.8948 -1.3834  0.0821
  706OPC    HW2 3151   1.167   2.520   1.791 -0.6565  1.7419  0.6513
  706OPC     MW 3152   1.239   2.530   1.818 -0.2842  0.2244  0.2833
  707OPC     OW 3153   1.103   1.897   0.324 -0.6225 -0.2292  0.2809
  707OPC    HW1 3154   1.163   1.956   0.300  0.0074 -0.6542  0.7778
  707OPC    HW2 3155   1.131   1.870   0.402 -1.1194 -0.8962  0.2325
  707OPC     MW 3156   1.116   1.902   0.332 -0.6029 -0.3906  0.3471
  708OPC     OW 3157   1.046   2.300   0.822 -0.2794  0.7229 -0.2470
  708OPC    HW1 3158   0.987   2.272   0.879 -0.2477  1.0557 -0.0508
  708OPC    HW2 3159   1.094   2.357   0.867  2.2099 -1.8031  0.5587
  708OPC     MW 3160   1.045   2.304   0.837  0.0930  0.3989 -0.0990
  709OPC     OW 3161   2.141   1.671   4.714  0.1359  0.2842  0.1431
  709OPC    HW1 3162   2.099   1.676   4.638 -1.1270  0.5969  0.8219
  709OPC    HW2 3163   2.136   1.586   4.735  3.2570 -0.4549 -1.5480
  709OPC     MW 3164   2.134   1.659   4.706  0.4105  0.2212 -0.0062
  710OPC     OW 3165   4.216   1.519   1.553 -0.2436 -1.0124  0.2576
  710OPC    HW1 3166   4.215   1.485   1.472  1.2372 -1.5295  0.4221
  710OPC    HW2 3167   4.298   1.548   1.561 -0.5697 -0.3649  1.3403
  710OPC     MW 3168   4.228   1.518   1.542 -0.0730 -0.9932  0.4418
  711OPC     OW 3169   0.496   2.452   1.273 -0.3409  0.1129  0.0775
  711OPC    HW1 3170   0.496   2.379   1.321  3.2559 -0.0952  0.0944
  711OPC    HW2 3171   0.491   2.422   1.191  0.7579 -0.2220  0.1029
  711OPC     MW 3172   0.495   2.436   1.268  0.3527  0.0327  0.0837
  712OPC     OW 3173   3.914   0.025   4.436  0.0520  0.1946  0.1011
  712OPC    HW1 3174   3.834   0.055   4.420 -0.1147  0.0443  0.6340
  712OPC    HW2 3175   3.962   0.098   4.445 -0.5763  0.3998  2.5869
  712OPC     MW 3176   3.910   0.040   4.435 -0.0654  0.2027  0.5472
  713OPC     OW 3177   1.967   0.633   2.134  0.3276  0.3974  0.1948
  713OPC    HW1 3178   2.013   0.597   2.069 -1.7020 -0.2306 -0.9752
  713OPC    HW2 3179   2.009   0.607   2.206  0.8183 -1.5743 -0.7426
  713OPC     MW 3180   1.980   0.624   2.135  0.1002  0.0133 -0.1167
  714OPC     OW 3181   2.809   0.933   2.986  0.1937  0.8650  0.0545
  714OPC    HW1 3182   2.789   1.018   2.988  2.0959  1.3812 -0.9912
  714OPC    HW2 3183   2.853   0.923   2.912  0.2808 -0.9980  0.2956
  714OPC     MW 3184   2.812   0.944   2.975  0.4876  0.6660 -0.0643
  715OPC     OW 3185   2.771   2.033   1.218  0.2485  0.5125 -0.3079
  715OPC    HW1 3186   2.736   2.094   1.168  0.7426 -0.5133 -1.9800
  715OPC    HW2 3187   2.847   2.014   1.178 -0.4249 -2.0131 -0.5710
  715OPC     MW 3188   2.777   2.039   1.205  0.2219 -0.0121 -0.5937
  716OPC     OW 3189   0.813   0.116   3.967 -0.3770 -0.4982 -0.5588
  716OPC    HW1 3190   0.752   0.156   3.919 -0.5179  0.4802  0.3972
  716OPC    HW2 3191   0.888   0.146   3.935 -0.4888  1.0301  0.5080
  716OPC     MW 3192   0.815   0.126   3.956 -0.4143 -0.1279 -0.2599
  717OPC     OW 3193   4.385   4.186   1.315  0.1123  0.0839  0.4248
  717OPC    HW1 3194   4.378   4.250   1.257 -0.9736 -0.8243 -0.5023
  717OPC    HW2 3195   4.304   4.176   1.345  0.5636  0.1934  1.7564
  717OPC     MW 3196   4.372   4.194   1.311  0.0188 -0.0340  0.4846
  718OPC     OW 3197   3.230   3.408   1.196  0.2706  0.2058 -0.1900
  718OPC    HW1 3198   3.200   3.449   1.125  0.5758 -0.7921 -0.9380
  718OPC    HW2 3199   3.291   3.355   1.163 -0.1883 -0.9119  0.7040
  718OPC     MW 3200   3.235   3.406   1.181  0.2479 -0.1067 -0.1684
  719OPC     OW 3201   2.987   0.836   0.828 -0.1731 -0.6142 -0.3072
  719OPC    HW1 3202   2.907   0.854   0.798 -0.1071 -0.7941 -0.5928
  719OPC    HW2 3203   3.021   0.786   0.765  0.3901 -0.0160 -0.4878
  719OPC     MW 3204   2.980   0.831   0.814 -0.0802 -0.5524 -0.3760
  720OPC     OW 3205   2.418   2.300   4.417  0.1672 -0.0183 -0.3492
  720OPC    HW1 3206   2.422   2.356   4.484 -2.4669  1.6661 -1.4216
  720OPC    HW2 3207   2.427   2.352   4.347 -0.5707 -1.1964 -1.3546
  720OPC     MW 3208   2.420   2.316   4.416 -0.3310  0.0566 -0.6561
  721OPC     OW 3209   4.095   2.137   0.169  0.0290  0.3322  0.3917
  721OPC    HW1 3210   4.091   2.072   0.112 -0.1846  1.5847 -1.0985
  721OPC    HW2 3211   4.023   2.127   0.218 -0.9769  0.4579 -1.0011
  721OPC     MW 3212   4.084   2.126   0.168 -0.1512  0.5358 -0.0342
  722OPC     OW 3213   3.234   2.897   3.774  0.1467 -0.1320 -0.7327
  722OPC    HW1 3214   3.207   2.894   3.857 -0.2169  1.2560 -0.7819
  722OPC    HW2 3215   3.297   2.957   3.775 -0.2478  0.3144 -1.5501
  722OPC     MW 3216   3.239   2.905   3.786  0.0350  0.1390 -0.8607
  723OPC     OW 3217   0.832   3.809   1.120  0.2403 -0.4067  0.3463
  723OPC    HW1 3218   0.866   3.859   1.057  0.4854 -2.0001 -0.8359
  723OPC    HW2 3219   0.889   3.743   1.127  0.5535  0.0244  2.7069
  723OPC     MW 3220   0.846   3.807   1.112  0.3227 -0.5784  0.5204
  724OPC     OW 3221   2.772   2.649   0.172  0.0304  0.6622 -0.0934
  724OPC    HW1 3222   2.836   2.701   0.198 -0.4262  0.8925  0.5895
  724OPC    HW2 3223   2.710   2.704   0.144 -0.3023  0.4824  0.2794
  724OPC     MW 3224   2.772   2.664   0.171 -0.0864  0.6697  0.0626
  725OPC     OW 3225   3.182   3.176   2.005 -0.3508  0.1932 -0.1360
  725OPC    HW1 3226   3.260   3.187   1.968  0.5216 -2.5255  0.6496
  725OPC    HW2 3227   3.141   3.123   1.949 -0.6543 -0.4394  0.6690
  725OPC     MW 3228   3.187   3.170   1.991 -0.2666 -0.3017  0.0990
  726OPC     OW 3229   4.785   2.114   2.670 -0.3984 -0.0149  0.5198
  726OPC    HW1 3230   4.814   2.035   2.648 -1.7085  0.0103 -1.6168
  726OPC    HW2 3231   4.857   2.163   2.675  0.4281 -1.2886  1.8983
  726OPC     MW 3232   4.800   2.110   2.668 -0.4700 -0.1993  0.4077
  727OPC     OW 3233   0.895   0.171   0.052  0.1312  0.5508  0.2301
  727OPC    HW1 3234   0.938   0.232   0.096  1.3766  1.5839 -2.2157
  727OPC    HW2 3235   0.950   0.149  -0.012 -2.7165  1.6836 -2.9107
  727OPC     MW 3236   0.910   0.177   0.049 -0.1055  0.8707 -0.5952
  728OPC     OW 3237   5.054   4.929   2.253 -0.1620 -0.1924  0.4714
  728OPC    HW1 3238   5.013   4.891   2.320 -0.2483 -1.0139 -0.0298
  728OPC    HW2 3239   5.042   5.014   2.267 -1.9365 -0.3920  0.4065
  728OPC     MW 3240   5.046   4.936   2.265 -0.4371 -0.3432  0.3877
  729OPC     OW 3241   0.087   2.209   3.159  0.0047  0.4297 -0.5846
  729OPC    HW1 3242   0.043   2.242   3.092  0.2642 -0.8219 -1.3993
  729OPC    HW2 3243   0.094   2.277   3.214 -0.9204  1.2564 -1.4412
  729OPC     MW 3244   0.082   2.224   3.157 -0.0936  0.3668 -0.8315
  730OPC     OW 3245   0.974   0.729   4.414 -0.1726  0.3518 -0.5253
  730OPC    HW1 3246   0.903   0.697   4.454  0.1585  1.5528  1.1655
  730OPC    HW2 3247   1.010   0.659   4.376 -1.2684 -0.6311  0.1864
  730OPC     MW 3248   0.969   0.714   4.415 -0.2856  0.3840 -0.1704
  731OPC     OW 3249   1.815   2.000   2.449 -0.3553  0.1450  0.0872
  731OPC    HW1 3250   1.893   1.970   2.473 -0.0489  1.1388  0.4034
  731OPC    HW2 3251   1.806   1.973   2.367 -0.7173 -1.9853  0.7728
  731OPC     MW 3252   1.825   1.992   2.441 -0.3635 -0.0227  0.2352
  732OPC     OW 3253   4.404   2.854   1.625 -0.3575 -0.4867 -0.5330
  732OPC    HW1 3254   4.473   2.903   1.604 -0.4816 -0.6043 -1.2541
  732OPC    HW2 3255   4.339   2.911   1.633  0.2094 -0.0938  2.2857
  732OPC     MW 3256   4.405   2.869   1.623 -0.2919 -0.4459 -0.2231
  733OPC     OW 3257   4.240   3.359   0.958 -0.1516  0.8116 -0.8455
  733OPC    HW1 3258   4.228   3.422   1.017 -0.4689  0.9304 -1.0302
  733OPC    HW2 3259   4.171   3.367   0.905 -0.3349  0.1355 -0.7196
  733OPC     MW 3260   4.228   3.370   0.959 -0.2259  0.7292 -0.8542
  734OPC     OW 3261   2.467   4.455   0.609  0.2220  0.4537 -0.1621
  734OPC    HW1 3262   2.437   4.390   0.659 -0.1200  0.7619  0.0391
  734OPC    HW2 3263   2.422   4.525   0.636  0.0674  0.6364 -0.8643
  734OPC     MW 3264   2.456   4.456   0.620  0.1486  0.5263 -0.2361
  735OPC     OW 3265   4.256   3.332   4.955 -0.2340  0.2104 -0.1334
  735OPC    HW1 3266   4.258   3.371   5.033  0.2260 -0.8830  0.4227
  735OPC    HW2 3267   4.176   3.298   4.951 -0.2479  0.2413 -0.1171
  735OPC     MW 3268   4.245   3.332   4.966 -0.1682  0.0534 -0.0489
  736OPC     OW 3269   1.988   0.214   2.254  0.6139  0.1767 -0.2829
  736OPC    HW1 3270   1.990   0.134   2.219  0.0246  0.4833 -1.0458
  736OPC    HW2 3271   2.052   0.256   2.212 -1.4697  1.1910 -2.7030
  736OPC     MW 3272   1.998   0.208   2.243  0.2190  0.3718 -0.7530
  737OPC     OW 3273   3.380   2.291   5.012 -0.5669 -0.2516  0.4346
  737OPC    HW1 3274   3.374   2.378   5.005 -0.2916 -0.2178  0.5930
  737OPC    HW2 3275   3.310   2.269   5.060 -0.7609 -0.1441  0.2040
  737OPC     MW 3276   3.369   2.301   5.018 -0.5548 -0.2307  0.4239
  738OPC     OW 3277   4.343   0.842   1.945  0.1166 -0.3352 -0.0027
  738OPC    HW1 3278   4.405   0.841   1.884 -1.2856  0.2698 -1.5215
  738OPC    HW2 3279   4.270   0.855   1.900 -0.9827  0.3237  1.8346
  738OPC     MW 3280   4.341   0.844   1.929 -0.2530 -0.1485  0.0443
  739OPC     OW 3281   2.003   1.423   2.585  0.0489 -0.4369 -0.2348
  739OPC    HW1 3282   2.084   1.404   2.609  0.7466  0.1969 -1.9073
  739OPC    HW2 3283   1.967   1.345   2.570 -0.1841 -0.8096  1.9551
  739OPC     MW 3284   2.009   1.409   2.586  0.1176 -0.3983 -0.1583
  740OPC     OW 3285   0.956   1.190   4.069 -0.4597  0.1894 -0.6016
  740OPC    HW1 3286   0.966   1.110   4.035 -1.5231 -0.6617  0.9515
  740OPC    HW2 3287   0.979   1.178   4.153 -3.9212  0.6099  0.5513
  740OPC     MW 3288   0.961   1.176   4.077 -1.1281  0.1258 -0.2019
  741OPC     OW 3289   2.243   1.001   4.926 -0.3458 -0.3037 -0.3714
  741OPC    HW1 3290   2.234   0.978   5.009  0.8462 -2.2063 -0.7120
  741OPC    HW2 3291   2.283   0.932   4.889 -0.0834  0.8096 -2.3381
  741OPC     MW 3292   2.248   0.987   4.933 -0.1310 -0.4203 -0.7121
  742OPC     OW 3293   2.613   4.879   2.285 -0.3312  0.3711  0.1632
  742OPC    HW1 3294   2.574   4.914   2.215  0.3612 -0.7361 -0.8038
  742OPC    HW2 3295   2.597   4.938   2.348 -2.2418  0.6811 -0.5371
  742OPC     MW 3296   2.605   4.893   2.284 -0.5111  0.2533 -0.0831
  743OPC     OW 3297   4.031   0.516   0.177  0.3020 -0.7398 -0.3169
  743OPC    HW1 3298   4.068   0.527   0.098 -0.9466  0.0329 -0.8177
  743OPC    HW2 3299   3.956   0.475   0.159 -1.4034  1.9534  0.0505
  743OPC     MW 3300   4.026   0.512   0.162 -0.1343 -0.2278 -0.3366
  744OPC     OW 3301   3.859   2.329   2.886 -0.1079 -0.5515  0.3164
  744OPC    HW1 3302   3.934   2.285   2.875  0.8283  0.7008  1.4382
  744OPC    HW2 3303   3.802   2.265   2.904  0.5153 -1.5897 -1.1128
  744OPC     MW 3304   3.862   2.313   2.887  0.1225 -0.5200  0.2710
  745OPC     OW 3305   1.016   4.267   4.973  0.3606  0.1302 -0.2763
  745OPC    HW1 3306   1.034   4.324   4.910 -0.8308 -0.6129 -1.3152
  745OPC    HW2 3307   1.094   4.229   4.989  0.9605  1.3363 -0.2473
  745OPC     MW 3308   1.030   4.270   4.966  0.2732  0.1987 -0.4256
  746OPC     OW 3309   2.104   3.498   3.302  0.3565 -0.1246  0.5630
  746OPC    HW1 3310   2.167   3.449   3.266  1.1143  0.9632  0.3441
  746OPC    HW2 3311   2.104   3.472   3.385 -0.4523 -1.6831  0.1244
  746OPC     MW 3312   2.113   3.487   3.309  0.3490 -0.1941  0.4660
  747OPC     OW 3313   2.681   4.173   0.255 -0.1743  0.5385  0.1979
  747OPC    HW1 3314   2.616   4.211   0.211  0.7911 -0.5457 -2.3763
  747OPC    HW2 3315   2.737   4.239   0.268 -1.1080  1.1690  1.0869
  747OPC     MW 3316   2.680   4.189   0.250 -0.1696  0.4715 -0.0510
  748OPC     OW 3317   2.988   1.035   1.015 -0.0565  0.1744 -0.5364
  748OPC    HW1 3318   2.996   0.979   0.949  0.1495  0.0137 -0.3770
  748OPC    HW2 3319   2.915   1.010   1.055 -0.6404  0.7821 -1.1797
  748OPC     MW 3320   2.978   1.023   1.011 -0.1124  0.2404 -0.6079
  749OPC     OW 3321   0.453   0.649   4.190  0.0305  0.3057 -0.2652
  749OPC    HW1 3322   0.394   0.675   4.131  0.3837 -0.2715 -0.8966
  749OPC    HW2 3323   0.529   0.670   4.152  0.2463  0.5319  0.2885
  749OPC     MW 3324   0.456   0.656   4.176  0.1146  0.2539 -0.2768
  750OPC     OW 3325   1.067   3.577   3.581 -0.0331  0.2229  0.4877
  750OPC    HW1 3326   1.128   3.624   3.540 -0.1389 -0.9281 -1.0682
  750OPC    HW2 3327   1.055   3.509   3.528 -2.6546  0.3830  0.7895
  750OPC     MW 3328   1.074   3.574   3.567 -0.4360  0.0766  0.3025
  751OPC     OW 3329   4.374   2.086   0.945  1.1073  0.0832  0.0814
  751OPC    HW1 3330   4.395   2.127   0.871 -0.5935 -0.5300 -0.8036
  751OPC    HW2 3331   4.378   2.150   1.005  1.0695  0.9352 -0.7879
  751OPC     MW 3332   4.378   2.102   0.943  0.8504  0.1185 -0.1777
  752OPC     OW 3333   1.992   0.119   3.244 -0.3126 -0.0048 -0.0253
  752OPC    HW1 3334   2.021   0.162   3.314  0.6381 -1.4451  0.5054
  752OPC    HW2 3335   2.062   0.078   3.213 -1.0441 -0.6661 -0.8881
  752OPC     MW 3336   2.006   0.120   3.250 -0.2802 -0.3152 -0.0745
  753OPC     OW 3337   4.825   0.825   3.558 -0.2221  0.5714 -0.0795
  753OPC    HW1 3338   4.857   0.903   3.536 -1.1806  0.9992 -0.0383
  753OPC    HW2 3339   4.800   0.835   3.641  1.4848 -0.4117  0.5968
  753OPC     MW 3340   4.826   0.838   3.567 -0.1114  0.4894  0.0264
  754OPC     OW 3341   0.094   3.739   3.016 -0.1444  0.0619  0.4646
  754OPC    HW1 3342   0.007   3.741   3.010 -0.0727 -0.6419 -1.4943
  754OPC    HW2 3343   0.109   3.663   3.058 -0.4587 -1.0598 -1.3447
  754OPC     MW 3344   0.083   3.728   3.022 -0.1803 -0.2076 -0.0920
  755OPC     OW 3345   4.426   3.265   1.197  0.0027 -0.2001 -0.3284
  755OPC    HW1 3346   4.365   3.291   1.254 -1.9390 -4.3671 -0.1139
  755OPC    HW2 3347   4.495   3.248   1.247 -0.7885 -1.2441  0.4574
  755OPC     MW 3348   4.427   3.267   1.213 -0.4011 -0.9698 -0.1806
  756OPC     OW 3349   5.027   1.412   1.268 -0.6659 -1.0214  0.0045
  756OPC    HW1 3350   4.996   1.387   1.190 -0.0779 -2.8074  0.3003
  756OPC    HW2 3351   5.056   1.493   1.254 -1.0829 -1.1050 -1.4858
  756OPC     MW 3352   5.026   1.420   1.254 -0.6405 -1.2975 -0.1719
  757OPC     OW 3353   4.424   4.397   1.157 -0.1545 -0.8001  0.2826
  757OPC    HW1 3354   4.487   4.366   1.105  1.2360  2.6806 -0.4044
  757OPC    HW2 3355   4.467   4.427   1.227 -1.3299 -0.3739  0.8655
  757OPC     MW 3356   4.440   4.397   1.160 -0.1229 -0.2233  0.2672
  758OPC     OW 3357   4.483   0.682   4.131  0.0490  0.1448 -0.0970
  758OPC    HW1 3358   4.475   0.768   4.118 -1.6682 -0.0287 -0.4019
  758OPC    HW2 3359   4.514   0.652   4.055  0.1255  0.4265 -0.1784
  758OPC     MW 3360   4.486   0.690   4.118 -0.1934  0.1608 -0.1540
  759OPC     OW 3361   0.715   4.230   4.316 -0.4234  0.5585 -0.0841
  759OPC    HW1 3362   0.746   4.311   4.325 -3.0575  1.7511 -0.7132
  759OPC    HW2 3363   0.772   4.181   4.360  1.1956  2.7517  0.4264
  759OPC     MW 3364   0.728   4.234   4.324 -0.5733  1.0585 -0.1013
  760OPC     OW 3365   2.720   0.554   3.602 -0.1884 -0.2741  0.5991
  760OPC    HW1 3366   2.688   0.572   3.523 -1.6756 -3.0292  0.4619
  760OPC    HW2 3367   2.649   0.558   3.654  0.2953 -0.9127  1.3294
  760OPC     MW 3368   2.705   0.558   3.598 -0.3367 -0.7754  0.6868
  761OPC     OW 3369   0.403   1.190   0.674 -0.1970  0.4835 -0.0057
  761OPC    HW1 3370   0.482   1.227   0.672 -0.5289  1.2060 -0.1487
  761OPC    HW2 3371   0.400   1.145   0.599  0.0124  0.5848 -0.0758
  761OPC     MW 3372   0.414   1.189   0.662 -0.2151  0.6053 -0.0372
  762OPC     OW 3373   3.267   1.589   1.802 -0.2709  0.6540  0.1215
  762OPC    HW1 3374   3.260   1.599   1.888 -0.6602 -1.7587  0.4153
  762OPC    HW2 3375   3.277   1.503   1.791 -1.2224  0.7704 -2.3073
  762OPC     MW 3376   3.268   1.578   1.813 -0.4690  0.3147 -0.1940
  763OPC     OW 3377   3.864   1.255   4.552 -0.7109 -0.1542  0.5557
  763OPC    HW1 3378   3.905   1.232   4.625  0.6774 -0.3170 -0.2463
  763OPC    HW2 3379   3.874   1.342   4.550  2.4401 -0.4205 -1.1785
  763OPC     MW 3380   3.871   1.265   4.562 -0.0402 -0.2175  0.1807
  764OPC     OW 3381   3.441   4.323   3.858 -0.5146 -0.2409  0.7520
  764OPC    HW1 3382   3.417   4.255   3.808 -1.6488  1.5582 -1.2825
  764OPC    HW2 3383   3.373   4.332   3.913 -0.3796 -0.6944  1.0015
  764OPC     MW 3384   3.427   4.314   3.859 -0.6623 -0.0421  0.4882
  765OPC     OW 3385   1.206   2.762   3.802 -0.1891 -0.6510  0.0770
  765OPC    HW1 3386   1.163   2.696   3.840 -1.1088 -0.3873 -0.4709
  765OPC    HW2 3387   1.144   2.822   3.789  0.5471  0.1577  0.1768
  765OPC     MW 3388   1.190   2.761   3.806 -0.2163 -0.4926  0.0109
  766OPC     OW 3389   4.378   3.381   4.454 -0.3547  0.0789 -0.0147
  766OPC    HW1 3390   4.310   3.358   4.503 -0.7053  0.1666 -0.4557
  766OPC    HW2 3391   4.360   3.464   4.432 -0.1618  0.0658 -0.2220
  766OPC     MW 3392   4.365   3.390   4.458 -0.3777  0.0899 -0.1104
  767OPC     OW 3393   3.500   0.100   0.777 -0.3177  0.0423  0.2984
  767OPC    HW1 3394   3.479   0.026   0.736 -1.1357 -0.0021  0.7847
  767OPC    HW2 3395   3.447   0.159   0.740 -0.1221  0.2591  0.3645
  767OPC     MW 3396   3.489   0.098   0.765 -0.4096  0.0678  0.3800
  768OPC     OW 3397   3.288   3.204   4.241  0.3681  0.1566  0.1669
  768OPC    HW1 3398   3.210   3.219   4.278  1.0998  1.7141  1.1545
  768OPC    HW2 3399   3.344   3.246   4.293  2.0956 -2.2159  0.3737
  768OPC     MW 3400   3.285   3.213   4.254  0.7314  0.0361  0.3434
  769OPC     OW 3401   3.851   2.315   4.401  0.8117 -0.1117 -0.4808
  769OPC    HW1 3402   3.927   2.329   4.441  1.7256 -1.8771 -1.4966
  769OPC    HW2 3403   3.870   2.320   4.316  0.3678 -2.7927 -0.8308
  769OPC     MW 3404   3.865   2.318   4.395  0.8811 -0.7686 -0.6826
  770OPC     OW 3405   0.611   1.839   3.308 -0.0092 -0.1565  0.4378
  770OPC    HW1 3406   0.598   1.779   3.246 -0.2061 -0.5012  0.8046
  770OPC    HW2 3407   0.658   1.796   3.368 -1.4173 -0.4115  1.3969
  770OPC     MW 3408   0.616   1.824   3.308 -0.2463 -0.2451  0.6335
  771OPC     OW 3409   4.707   3.709   0.987 -0.4967  0.1112  0.3426
  771OPC    HW1 3410   4.631   3.711   0.944 -0.1053  2.0766 -0.3548
  771OPC    HW2 3411   4.751   3.646   0.946 -0.5181  1.2455 -1.5841
  771OPC     MW 3412   4.703   3.700   0.974 -0.4421  0.5691 -0.0451
  772OPC     OW 3413   2.930   4.063   3.062  0.5570  0.2730  0.0453
  772OPC    HW1 3414   2.865   4.007   3.075  1.7159 -0.8912  1.1175
  772OPC    HW2 3415   2.941   4.100   3.140  1.9638 -0.4548  0.2246
  772OPC     MW 3416   2.922   4.061   3.075  0.9361 -0.0065  0.2301
  773OPC     OW 3417   1.448   1.390   0.762  0.0649 -0.3392 -0.4080
  773OPC    HW1 3418   1.472   1.319   0.718  0.1530  0.4265 -1.6632
  773OPC    HW2 3419   1.427   1.360   0.841  0.0664 -1.7559 -0.9197
  773OPC     MW 3420   1.448   1.375   0.767  0.0781 -0.4354 -0.6690
  774OPC     OW 3421   0.897   4.769   3.548 -0.1999  0.1279 -0.3940
  774OPC    HW1 3422   0.936   4.791   3.473 -2.9913  2.1428 -1.4204
  774OPC    HW2 3423   0.856   4.842   3.573 -1.2730 -1.1290  1.8756
  774OPC     MW 3424   0.897   4.783   3.541 -0.7708  0.2398 -0.2103
  775OPC     OW 3425   2.666   2.183   3.048 -0.1722 -0.2695 -0.4778
  775OPC    HW1 3426   2.714   2.236   2.998  0.6171  1.8122  2.2636
  775OPC    HW2 3427   2.726   2.132   3.087 -0.3199  0.8688  1.3160
  775OPC     MW 3428   2.682   2.183   3.046 -0.0773  0.2063  0.1922
  776OPC     OW 3429   0.703   2.505   0.110 -0.2194  0.0058  0.0998
  776OPC    HW1 3430   0.744   2.581   0.100 -1.0601  0.8005  2.1134
  776OPC    HW2 3431   0.648   2.501   0.042  0.2640  0.9016 -0.3515
  776OPC     MW 3432   0.701   2.516   0.098 -0.2722  0.2554  0.3305
  777OPC     OW 3433   1.824   2.336   4.594  0.0389  0.0130  0.2398
  777OPC    HW1 3434   1.871   2.296   4.532  4.5404  0.2292  3.0260
  777OPC    HW2 3435   1.800   2.410   4.556  2.2077 -0.0461 -1.4770
  777OPC     MW 3436   1.828   2.341   4.579  1.0242  0.0363  0.3977
  778OPC     OW 3437   0.031   0.198   5.023 -0.2370  0.7436  0.0813
  778OPC    HW1 3438  -0.006   0.226   4.950  0.1083  0.6121 -0.1507
  778OPC    HW2 3439   0.010   0.258   5.082  0.3508  1.3956 -0.3661
  778OPC     MW 3440   0.023   0.211   5.021 -0.0992  0.8205 -0.0190
  779OPC     OW 3441   1.812   3.483   1.612  0.4121  0.9382 -0.0329
  779OPC    HW1 3442   1.843   3.496   1.531  1.0348  0.3280  0.1078
  779OPC    HW2 3443   1.883   3.478   1.661  0.0444  0.9614  0.5143
  779OPC     MW 3444   1.827   3.484   1.607  0.4497  0.8514  0.0687
  780OPC     OW 3445   0.884   0.875   4.192  0.0444 -0.1492  0.1288
  780OPC    HW1 3446   0.949   0.893   4.138 -0.0853  3.5011  0.8960
  780OPC    HW2 3447   0.924   0.844   4.263  0.5945 -1.0213 -0.5469
  780OPC     MW 3448   0.899   0.873   4.195  0.1065  0.2612  0.1424
  781OPC     OW 3449   0.109   4.126   2.397 -0.0064 -0.3285 -0.4481
  781OPC    HW1 3450   0.142   4.185   2.342  0.1362 -1.7728 -2.0225
  781OPC    HW2 3451   0.137   4.050   2.364 -1.2472 -1.3611  0.7345
  781OPC     MW 3452   0.118   4.123   2.384 -0.1686 -0.6944 -0.5060
  782OPC     OW 3453   2.351   2.636   2.072 -0.0832 -0.0526 -0.3709
  782OPC    HW1 3454   2.356   2.683   2.145  1.6604 -0.9537  0.1455
  782OPC    HW2 3455   2.381   2.558   2.095 -2.4176 -1.3472 -1.3222
  782OPC     MW 3456   2.356   2.631   2.086 -0.1705 -0.3770 -0.4351
  783OPC     OW 3457   3.900   3.567   4.206 -0.1866  0.0910 -0.1871
  783OPC    HW1 3458   3.905   3.644   4.167 -5.2565  1.1390  0.4972
  783OPC    HW2 3459   3.873   3.586   4.287  0.2410 -2.3290  0.6285
  783OPC     MW 3460   3.897   3.581   4.212 -0.8723 -0.1117  0.0344
  784OPC     OW 3461   0.398   4.539   1.916 -0.2418 -0.6130 -0.0090
  784OPC    HW1 3462   0.395   4.466   1.869 -1.3630 -0.3983 -0.3094
  784OPC    HW2 3463   0.341   4.524   1.981  0.4175 -0.4640  0.6121
  784OPC     MW 3464   0.389   4.526   1.919 -0.3101 -0.5594  0.0384
  785OPC     OW 3465   0.921   1.719   3.754  0.4991 -0.6247  0.2321
  785OPC    HW1 3466   0.940   1.634   3.750 -1.0741 -1.3272  3.8135
  785OPC    HW2 3467   0.999   1.757   3.763  1.0830 -2.2948  3.6215
  785OPC     MW 3468   0.935   1.712   3.755  0.3529 -0.9752  1.2618
  786OPC     OW 3469   1.953   1.107   0.938 -0.3339 -0.2100  0.3085
  786OPC    HW1 3470   1.938   1.089   1.022 -0.2803 -0.0577  0.3526
  786OPC    HW2 3471   2.040   1.111   0.933 -0.3530  0.5128  0.4095
  786OPC     MW 3472   1.964   1.105   0.949 -0.3289 -0.0807  0.3300
  787OPC     OW 3473   2.998   0.712   1.220  0.3431 -1.0196 -0.3196
  787OPC    HW1 3474   2.948   0.708   1.149  0.1645 -0.8273 -0.2081
  787OPC    HW2 3475   3.070   0.752   1.193 -0.5016  0.8886  0.0242
  787OPC     MW 3476   3.001   0.717   1.206  0.1921 -0.7093 -0.2523
  788OPC     OW 3477   4.091   0.537   1.132  0.0893  0.2619 -0.0186
  788OPC    HW1 3478   4.076   0.530   1.218 -0.4039 -0.4992 -0.1505
  788OPC    HW2 3479   4.175   0.514   1.124  0.1830  0.4985  0.2811
  788OPC     MW 3480   4.101   0.532   1.144  0.0305  0.1845  0.0062
  789OPC     OW 3481   0.090   3.450   1.335 -0.1598 -0.4671  0.5369
  789OPC    HW1 3482   0.098   3.476   1.252 -0.0495 -1.6075  0.1747
  789OPC    HW2 3483   0.120   3.518   1.381 -0.0321  0.0971 -0.3650
  789OPC     MW 3484   0.096   3.464   1.330 -0.1247 -0.5522  0.3502
  790OPC     OW 3485   2.080   2.629   2.035 -0.2802  0.1064  0.3441
  790OPC    HW1 3486   2.076   2.711   2.005  1.4228 -0.0685 -0.4583
  790OPC    HW2 3487   2.163   2.620   2.060 -0.3526 -1.4929  0.0927
  790OPC     MW 3488   2.091   2.640   2.034 -0.0393 -0.1558  0.1884
  791OPC     OW 3489   2.691   2.897   1.703 -0.7993 -0.5125 -0.3856
  791OPC    HW1 3490   2.698   2.979   1.734  1.4712 -1.0343  0.6328
  791OPC    HW2 3491   2.645   2.856   1.765 -0.1820 -0.4671  0.1155
  791OPC     MW 3492   2.685   2.903   1.717 -0.3726 -0.5828 -0.1611
  792OPC     OW 3493   0.040   3.264   3.583 -0.3127 -0.6386  0.0942
  792OPC    HW1 3494   0.006   3.281   3.662  0.6283  0.1203  0.3479
  792OPC    HW2 3495   0.113   3.220   3.601  0.7703  0.9288 -0.2391
  792OPC     MW 3496   0.046   3.260   3.597 -0.0137 -0.2949  0.0824
  793OPC     OW 3497   2.490   1.548   3.419  0.0504 -0.2235  0.7670
  793OPC    HW1 3498   2.497   1.625   3.460  0.8419 -0.1105  0.4390
  793OPC    HW2 3499   2.428   1.507   3.464 -0.9711  0.9148  0.4601
  793OPC     MW 3500   2.482   1.553   3.432  0.0165 -0.0387  0.6732
  794OPC     OW 3501   1.907   2.196   0.343 -0.3649 -0.1388 -0.0006
  794OPC    HW1 3502   1.870   2.146   0.282 -1.0569 -1.1006  1.1645
  794OPC    HW2 3503   1.987   2.210   0.311 -0.2175 -1.8238 -0.4869
  794OPC     MW 3504   1.914   2.190   0.329 -0.4453 -0.5298  0.0997
  795OPC     OW 3505   3.448   0.476   4.345 -0.0979 -0.0463 -0.1682
  795OPC    HW1 3506   3.370   0.513   4.358  0.2612  0.8533 -0.5606
  795OPC    HW2 3507   3.459   0.427   4.417 -0.5178  0.7197  0.4316
  795OPC     MW 3508   3.438   0.474   4.358 -0.1068  0.1997 -0.1373
  796OPC     OW 3509   1.086   0.920   1.021  0.4338  0.3211  0.2722
  796OPC    HW1 3510   1.153   0.926   0.966 -0.6344  0.4578 -1.0643
  796OPC    HW2 3511   1.047   0.845   0.999 -0.1507  0.5007  0.6695
  796OPC     MW 3512   1.090   0.910   1.010  0.1897  0.3678  0.1335
  797OPC     OW 3513   1.239   0.869   4.221 -0.2327  0.1273  0.2096
  797OPC    HW1 3514   1.282   0.861   4.146  2.1042  1.3957  1.3199
  797OPC    HW2 3515   1.204   0.949   4.216  0.9273  0.6995  0.9124
  797OPC     MW 3516   1.240   0.880   4.209  0.2840  0.3992  0.4773
  798OPC     OW 3517   1.534   4.183   2.952  0.1517  0.1521 -0.2288
  798OPC    HW1 3518   1.579   4.257   2.943 -0.0607  0.3991  0.6508
  798OPC    HW2 3519   1.464   4.207   2.999 -0.0124 -0.5693 -0.0948
  798OPC     MW 3520   1.530   4.198   2.958  0.0960  0.0822 -0.0790
  799OPC     OW 3521   2.145   4.991   3.552  0.0393 -0.1194 -0.0263
  799OPC    HW1 3522   2.077   4.938   3.540  0.3579 -0.5248 -0.0814
  799OPC    HW2 3523   2.120   5.042   3.618  0.4597 -1.6528  1.4059
  799OPC     MW 3524   2.132   4.991   3.560  0.1485 -0.4057  0.1772
  800OPC     OW 3525   0.885   3.824   0.781 -0.5425 -0.0222  0.3868
  800OPC    HW1 3526   0.932   3.886   0.741 -1.1270  0.4785  0.4611
  800OPC    HW2 3527   0.945   3.776   0.823 -0.2506  1.8052  2.1699
  800OPC     MW 3528   0.901   3.826   0.781 -0.5857  0.3217  0.6611
  801OPC     OW 3529   0.656   0.219   3.402  0.1569 -0.4635  0.2666
  801OPC    HW1 3530   0.694   0.267   3.464  0.1980 -1.3629  0.9620
  801OPC    HW2 3531   0.689   0.251   3.328  0.4344  0.3450  0.7271
  801OPC     MW 3532   0.666   0.231   3.400  0.2040 -0.4769  0.4373
  802OPC     OW 3533   2.495   2.520   3.580 -0.1399  0.1488  0.2942
  802OPC    HW1 3534   2.468   2.553   3.504  0.6039  0.6490  0.2318
  802OPC    HW2 3535   2.459   2.573   3.639  0.9118  0.9928  0.2008
  802OPC     MW 3536   2.486   2.533   3.577  0.1252  0.3474  0.2710
  803OPC     OW 3537   4.451   4.935   1.227 -0.0881 -0.2794 -0.1298
  803OPC    HW1 3538   4.448   4.885   1.156 -0.0645 -0.0432 -0.2956
  803OPC    HW2 3539   4.460   4.877   1.292 -1.5141 -0.6065 -0.1821
  803OPC     MW 3540   4.451   4.919   1.226 -0.2957 -0.2929 -0.1620
  804OPC     OW 3541   3.260   3.868   0.054 -0.4335 -0.1092  0.5707
  804OPC    HW1 3542   3.258   3.790   0.014 -1.9066 -0.9370  2.1108
  804OPC    HW2 3543   3.183   3.904   0.033 -0.1043  0.5888  0.5338
  804OPC     MW 3544   3.248   3.862   0.045 -0.6026 -0.1284  0.7928
  805OPC     OW 3545   4.896   3.671   3.080  0.3983 -0.7013 -0.2480
  805OPC    HW1 3546   4.825   3.673   3.031 -0.1826 -1.8451  0.5167
  805OPC    HW2 3547   4.881   3.732   3.140  0.4579 -0.3410 -0.5934
  805OPC     MW 3548   4.883   3.680   3.082  0.3211 -0.8169 -0.1861
  806OPC     OW 3549   1.937   3.174   3.677  0.0311  0.0221  0.3632
  806OPC    HW1 3550   1.909   3.196   3.597  2.1258 -1.2239 -0.8039
  806OPC    HW2 3551   1.876   3.118   3.705 -0.6871  0.4048 -0.3989
  806OPC     MW 3552   1.924   3.169   3.669  0.2344 -0.1055  0.0781
  807OPC     OW 3553   1.251   2.224   4.832 -0.4856  0.1076 -0.0475
  807OPC    HW1 3554   1.296   2.298   4.822 -1.4002  0.5178 -1.4522
  807OPC    HW2 3555   1.211   2.235   4.909  1.8376 -0.3432  1.3240
  807OPC     MW 3556   1.251   2.237   4.842 -0.2776  0.1017 -0.0524
  808OPC     OW 3557   3.099   1.648   4.280 -0.0885 -0.0096  0.3868
  808OPC    HW1 3558   3.160   1.653   4.218  0.3702 -2.2168  0.5675
  808OPC    HW2 3559   3.029   1.616   4.238 -0.2822  0.0089  0.6883
  808OPC     MW 3560   3.098   1.644   4.265 -0.0493 -0.3329  0.4580
  809OPC     OW 3561   1.278   1.630   3.186  0.1997 -0.0834  0.4683
  809OPC    HW1 3562   1.329   1.700   3.194  0.7662 -0.2964 -0.9894
  809OPC    HW2 3563   1.328   1.565   3.214  0.9081 -0.3443 -1.3084
  809OPC     MW 3564   1.293   1.631   3.191  0.3881 -0.1534 -0.0095
  810OPC     OW 3565   0.577   1.381   4.915  0.2524  0.8390 -0.2495
  810OPC    HW1 3566   0.601   1.441   4.856 -0.7830  0.2754 -1.2762
  810OPC    HW2 3567   0.638   1.319   4.908  1.0721  1.5332  0.4954
  810OPC     MW 3568   0.589   1.381   4.905  0.2205  0.8583 -0.2911
  811OPC     OW 3569   3.806   1.094   1.238  0.3130  0.2341 -0.1641
  811OPC    HW1 3570   3.785   1.054   1.164 -1.9779  2.9679 -1.1581
  811OPC    HW2 3571   3.747   1.064   1.295  1.2893 -0.9219  0.2767
  811OPC     MW 3572   3.794   1.084   1.236  0.1188  0.4671 -0.2458
  812OPC     OW 3573   2.902   4.107   2.639  0.6025  0.3783 -0.1982
  812OPC    HW1 3574   2.845   4.097   2.575  0.0649 -0.2436  0.3609
  812OPC    HW2 3575   2.858   4.151   2.700  0.5010 -0.6231  0.4835
  812OPC     MW 3576   2.887   4.112   2.639  0.5080  0.1384 -0.0149
  813OPC     OW 3577   2.048   3.594   2.011  0.0185  0.0636 -0.0778
  813OPC    HW1 3578   2.091   3.595   2.087 -0.5211 -2.0349  0.3142
  813OPC    HW2 3579   2.014   3.514   2.008  0.7064 -0.2117 -2.9398
  813OPC     MW 3580   2.049   3.582   2.022  0.0405 -0.2870 -0.4427
  814OPC     OW 3581   1.011   4.531   0.587  0.2543 -0.0785  0.2130
  814OPC    HW1 3582   0.989   4.564   0.665 -1.8199 -1.6695  0.3829
  814OPC    HW2 3583   1.064   4.464   0.608  1.1927  0.6031  0.1006
  814OPC     MW 3584   1.016   4.526   0.602  0.0865 -0.2130  0.2215
  815OPC     OW 3585   3.456   2.809   0.263  0.3833 -0.5492  0.1170
  815OPC    HW1 3586   3.522   2.757   0.238  3.4313  1.5713  2.9075
  815OPC    HW2 3587   3.489   2.889   0.254 -2.6716  0.7873 -0.2523
  815OPC     MW 3588   3.471   2.813   0.258  0.3822 -0.0386  0.4746
  816OPC     OW 3589   0.034   4.066   0.072 -0.2439 -0.2534 -0.2545
  816OPC    HW1 3590   0.075   4.057  -0.004  0.0811 -0.3681 -0.0672
  816OPC    HW2 3591   0.099   4.069   0.131 -0.1663  4.1821 -0.2752
  816OPC     MW 3592   0.050   4.065   0.070 -0.1844  0.3850 -0.2299
  817OPC     OW 3593   3.988   3.230   4.951 -0.1794  0.0426 -0.1447
  817OPC    HW1 3594   3.952   3.278   4.888  0.3676 -0.4192 -0.8145
  817OPC    HW2 3595   3.954   3.265   5.024 -1.7310 -0.1685 -0.7186
  817OPC     MW 3596   3.978   3.242   4.953 -0.3278 -0.0567 -0.3283
  818OPC     OW 3597   5.063   2.155   0.611 -0.0296 -0.2885 -0.0288
  818OPC    HW1 3598   4.991   2.195   0.581  1.5427  2.3691 -0.6194
  818OPC    HW2 3599   5.078   2.093   0.552 -1.8132 -0.8967  0.1185
  818OPC     MW 3600   5.055   2.152   0.598 -0.0609  0.0142 -0.0943
  819OPC     OW 3601   4.832   2.923   1.128  0.0903 -0.0828  0.8453
  819OPC    HW1 3602   4.806   2.978   1.065 -1.1109  0.2869  1.6406
  819OPC    HW2 3603   4.916   2.908   1.108 -0.2194  0.1355 -0.7508
  819OPC     MW 3604   4.841   2.929   1.116 -0.1329  0.0040  0.7270
  820OPC     OW 3605   1.760   1.978   2.178 -0.0958 -0.4858  0.2024
  820OPC    HW1 3606   1.711   2.043   2.148  2.4189  1.3071 -0.3120
  820OPC    HW2 3607   1.840   1.996   2.148  1.1022 -2.7665  1.6797
  820OPC     MW 3608   1.764   1.990   2.170  0.4527 -0.5578  0.3448
  821OPC     OW 3609   3.206   0.346   3.005  0.4329 -0.0077 -0.0528
  821OPC    HW1 3610   3.269   0.407   2.995  1.6010 -1.0370  0.7239
  821OPC    HW2 3611   3.139   0.392   3.038  1.0069  1.0070 -0.2384
  821OPC     MW 3612   3.205   0.362   3.009  0.6903 -0.0099  0.0346
  822OPC     OW 3613   1.165   3.266   1.192 -0.4961  0.4127 -0.4251
  822OPC    HW1 3614   1.109   3.276   1.258  0.3922 -0.0361  0.4373
  822OPC    HW2 3615   1.171   3.179   1.184  2.6328  0.2013  1.8983
  822OPC     MW 3616   1.158   3.255   1.201  0.0974  0.3152  0.0455
  823OPC     OW 3617   1.673   2.651   1.985 -0.0448  0.0816  0.0828
  823OPC    HW1 3618   1.680   2.576   1.941  1.6604 -1.9598  3.4114
  823OPC    HW2 3619   1.590   2.650   2.014 -0.7315  0.7410 -1.6931
  823OPC     MW 3620   1.662   2.640   1.983  0.1057 -0.1226  0.3121
  824OPC     OW 3621   1.962   2.791   4.175  0.5570  0.1591  0.1689
  824OPC    HW1 3622   1.914   2.742   4.228 -1.2169 -1.9638 -3.0553
  824OPC    HW2 3623   2.040   2.753   4.177  0.5794  0.2474  1.3812
  824OPC     MW 3624   1.966   2.778   4.183  0.2983 -0.1415 -0.1282
  825OPC     OW 3625   1.653   1.995   3.761 -0.2260  0.1522 -0.4202
  825OPC    HW1 3626   1.709   1.932   3.782 -2.3514 -1.3069  1.3648
  825OPC    HW2 3627   1.611   1.963   3.691 -1.4043 -0.6004  0.5717
  825OPC     MW 3628   1.655   1.981   3.754 -0.7140 -0.1746 -0.0100
  826OPC     OW 3629   0.007   4.685   0.053  0.4816  0.8364  0.2831
  826OPC    HW1 3630  -0.065   4.651   0.017  0.4476  0.2243  0.9216
  826OPC    HW2 3631  -0.012   4.771   0.058 -0.0736  0.7269  0.1474
  826OPC     MW 3632  -0.007   4.693   0.048  0.3945  0.7297  0.3573
  827OPC     OW 3633   2.535   1.266   2.441  0.4298 -0.1166  0.4160
  827OPC    HW1 3634   2.506   1.194   2.482 -0.8220  0.4367  0.5505
  827OPC    HW2 3635   2.549   1.238   2.359 -0.5752 -0.4076  0.3298
  827OPC     MW 3636   2.533   1.251   2.435  0.0963 -0.0778  0.4231
  828OPC     OW 3637   1.068   2.837   0.957  0.3643  0.0024  0.4689
  828OPC    HW1 3638   1.077   2.778   1.021  0.6227  0.1728  0.5900
  828OPC    HW2 3639   1.047   2.910   0.999 -0.4772 -0.1162  0.2782
  828OPC     MW 3640   1.066   2.839   0.973  0.2782  0.0100  0.4586
  829OPC     OW 3641   3.149   1.633   0.558  0.2369  0.4726  0.1728
  829OPC    HW1 3642   3.115   1.552   0.550  1.6491 -0.5013  2.8748
  829OPC    HW2 3643   3.235   1.619   0.559  0.5016  2.0020  0.8999
  829OPC     MW 3644   3.157   1.619   0.557  0.4845  0.5546  0.6794
  830OPC     OW 3645   1.203   2.929   4.377  0.5876  0.4129  0.3061
  830OPC    HW1 3646   1.255   2.862   4.358  0.1067 -0.2037  1.0823
  830OPC    HW2 3647   1.237   2.961   4.451 -0.3065 -0.2256  1.0295
  830OPC     MW 3648   1.215   2.924   4.385  0.3844  0.2275  0.5274
  831OPC     OW 3649   1.719   2.484   4.969  0.3373  0.6107  0.4638
  831OPC    HW1 3650   1.763   2.518   4.902 -3.1442  1.9660 -1.4338
  831OPC    HW2 3651   1.774   2.425   5.002  3.6306  2.3888 -1.2716
  831OPC     MW 3652   1.734   2.480   4.964  0.3094  1.0736 -0.0732
  832OPC     OW 3653   3.236   0.217   3.846 -0.4213 -0.1009  0.0558
  832OPC    HW1 3654   3.223   0.300   3.821  0.9574 -0.1396 -0.8625
  832OPC    HW2 3655   3.242   0.222   3.933 -2.0861  0.4883  0.1864
  832OPC     MW 3656   3.235   0.230   3.855 -0.4636 -0.0196 -0.0605
  833OPC     OW 3657   3.273   2.012   0.023 -0.0486 -0.6664 -0.1754
  833OPC    HW1 3658   3.342   1.972   0.058  0.0334 -0.3149  0.0714
  833OPC    HW2 3659   3.228   2.040   0.092  0.6796  0.9938 -0.3270
  833OPC     MW 3660   3.276   2.010   0.038  0.0711 -0.3692 -0.1614
  834OPC     OW 3661   4.883   4.796   3.890 -0.7566  0.5388  0.1362
  834OPC    HW1 3662   4.880   4.721   3.936 -1.0119  0.4230 -0.0721
  834OPC    HW2 3663   4.875   4.857   3.952  0.1990  0.4204  0.3967
  834OPC     MW 3664   4.881   4.794   3.906 -0.6531  0.5042  0.1438
  835OPC     OW 3665   3.508   1.502   0.243  0.1492  0.2791  0.0226
  835OPC    HW1 3666   3.427   1.484   0.270 -0.2363  0.6643 -0.8441
  835OPC    HW2 3667   3.505   1.588   0.226  0.8264  0.3564  0.2643
  835OPC     MW 3668   3.496   1.512   0.245  0.1923  0.3475 -0.0697
  836OPC     OW 3669   0.573   0.507   3.947  0.2010 -0.0040  0.2955
  836OPC    HW1 3670   0.614   0.570   3.991 -1.5147 -0.5720  2.9870
  836OPC    HW2 3671   0.509   0.548   3.905  2.2813  0.6497 -2.5701
  836OPC     MW 3672   0.570   0.522   3.947  0.2548  0.0086  0.2699
  837OPC     OW 3673   4.187   0.076   1.751  0.0020 -0.4883  0.4085
  837OPC    HW1 3674   4.100   0.072   1.749 -0.0686 -0.7674  2.1049
  837OPC    HW2 3675   4.204   0.092   1.835  1.6115 -1.2531  0.2572
  837OPC     MW 3676   4.177   0.078   1.763  0.2293 -0.6425  0.6367
  838OPC     OW 3677   3.406   0.624   3.275  0.5110  0.4559  0.8846
  838OPC    HW1 3678   3.326   0.627   3.310  0.0271  0.2390 -0.1559
  838OPC    HW2 3679   3.448   0.566   3.324 -0.5939 -0.9360  0.2413
  838OPC     MW 3680   3.400   0.616   3.287  0.2764  0.2182  0.6359
  839OPC     OW 3681   1.465   1.494   3.387 -0.1271 -0.8662 -0.0991
  839OPC    HW1 3682   1.427   1.416   3.395 -1.1095 -0.5630 -1.5092
  839OPC    HW2 3683   1.438   1.537   3.458 -0.7805 -1.3344 -0.0536
  839OPC     MW 3684   1.456   1.489   3.399 -0.3687 -0.8905 -0.3006
  840OPC     OW 3685   2.941   1.718   3.804  0.2488  0.5751  0.1942
  840OPC    HW1 3686   3.026   1.709   3.822 -0.0340  0.4302  1.5392
  840OPC    HW2 3687   2.909   1.638   3.813 -0.3270  0.9199  1.4718
  840OPC     MW 3688   2.949   1.705   3.808  0.1219  0.6047  0.5817
  841OPC     OW 3689   3.551   1.562   1.551 -0.1038  0.2172 -0.5107
  841OPC    HW1 3690   3.564   1.521   1.475  0.3227  2.4645 -1.7406
  841OPC    HW2 3691   3.496   1.626   1.530  1.0719  1.6920  0.7747
  841OPC     MW 3692   3.545   1.565   1.537  0.1329  0.7670 -0.5025
  842OPC     OW 3693   3.750   3.465   3.301 -1.1279  0.8002 -0.1591
  842OPC    HW1 3694   3.772   3.506   3.375 -0.2683  0.6009 -0.2903
  842OPC    HW2 3695   3.734   3.531   3.246  0.7175  1.0131 -0.5095
  842OPC     MW 3696   3.751   3.481   3.304 -0.7283  0.8023 -0.2303
  843OPC     OW 3697   0.610   3.477   3.029  0.2390 -0.5126 -0.5419
  843OPC    HW1 3698   0.629   3.459   2.945 -0.1495 -1.2686 -0.4698
  843OPC    HW2 3699   0.605   3.399   3.066  1.1880 -0.1588  0.3752
  843OPC     MW 3700   0.612   3.463   3.022  0.3218 -0.5721 -0.3960
  844OPC     OW 3701   3.559   0.427   3.375 -0.0935  0.7862 -0.3481
  844OPC    HW1 3702   3.532   0.387   3.447  0.7764  1.6771  0.5153
  844OPC    HW2 3703   3.555   0.365   3.314 -1.1744  0.1045  0.3826
  844OPC     MW 3704   3.555   0.412   3.377 -0.1246  0.8171 -0.1125
  845OPC     OW 3705   0.733   1.556   1.320  0.1944  0.8782  0.4689
  845OPC    HW1 3706   0.684   1.487   1.301  0.4992  0.3008  1.7064
  845OPC    HW2 3707   0.681   1.605   1.370  0.6587  0.5209  1.3329
  845OPC     MW 3708   0.718   1.553   1.325  0.3080  0.7401  0.7793
  846OPC     OW 3709   1.937   4.517   3.351 -0.1119 -0.3743 -0.5013
  846OPC    HW1 3710   1.960   4.531   3.434 -2.5328 -1.7561  0.5086
  846OPC    HW2 3711   1.987   4.450   3.327 -0.6808 -1.1932  0.5149
  846OPC     MW 3712   1.948   4.509   3.360 -0.5536 -0.6991 -0.2020
  847OPC     OW 3713   1.164   3.018   0.565  0.1323 -0.1166  0.5874
  847OPC    HW1 3714   1.094   2.967   0.557 -1.0128  1.2355  1.6613
  847OPC    HW2 3715   1.154   3.078   0.503  1.9222 -1.5788 -1.2652
  847OPC     MW 3716   1.152   3.019   0.555  0.2276 -0.1329  0.4724
  848OPC     OW 3717   0.227   3.828   1.172  0.2308 -0.3617 -0.0252
  848OPC    HW1 3718   0.303   3.823   1.129  0.2706 -2.0807  0.1894
  848OPC    HW2 3719   0.203   3.745   1.180 -1.5793  0.1512  0.1168
  848OPC     MW 3720   0.235   3.815   1.167 -0.0307 -0.5400  0.0274
  849OPC     OW 3721   4.370   3.868   2.246  0.1048  0.1314  0.2576
  849OPC    HW1 3722   4.373   3.918   2.174 -0.7161  2.2890  1.6063
  849OPC    HW2 3723   4.367   3.787   2.215  2.2304  0.8216 -2.0776
  849OPC     MW 3724   4.370   3.863   2.231  0.2975  0.5521  0.1118
  850OPC     OW 3725   3.603   1.919   2.871  0.7187  0.1372  0.5707
  850OPC    HW1 3726   3.636   1.897   2.793  0.4222  1.3353  0.0917
  850OPC    HW2 3727   3.558   1.848   2.895 -0.2186  0.1874 -0.9188
  850OPC     MW 3728   3.601   1.905   2.863  0.5363  0.3217  0.2798
  851OPC     OW 3729   3.157   4.339   0.934  0.2386 -0.3030  0.3360
  851OPC    HW1 3730   3.135   4.256   0.919 -1.8970  0.4814 -1.3301
  851OPC    HW2 3731   3.161   4.375   0.854  1.4396  1.1432  0.9862
  851OPC     MW 3732   3.154   4.332   0.920  0.1005  0.0264  0.1859
  852OPC     OW 3733   1.818   1.121   2.494 -0.2832 -0.3534  0.0471
  852OPC    HW1 3734   1.790   1.041   2.514 -0.7948 -0.1797  0.0485
  852OPC    HW2 3735   1.827   1.160   2.572 -0.7691 -0.1710  0.0141
  852OPC     MW 3736   1.815   1.115   2.508 -0.4305 -0.3008  0.0423
  853OPC     OW 3737   0.820   2.750   3.256 -0.0721  0.0640  0.6523
  853OPC    HW1 3738   0.845   2.809   3.196  0.6191 -1.2439 -0.3939
  853OPC    HW2 3739   0.895   2.720   3.288 -0.3720 -0.9135  0.4754
  853OPC     MW 3740   0.835   2.755   3.252 -0.0143 -0.2736  0.4715
  854OPC     OW 3741   0.335   4.394   4.865 -0.1869 -0.4862 -0.4412
  854OPC    HW1 3742   0.313   4.478   4.877 -4.1336 -1.2501 -1.0532
  854OPC    HW2 3743   0.345   4.363   4.946  0.4581  0.3690 -0.1826
  854OPC     MW 3744   0.333   4.402   4.878 -0.6746 -0.4729 -0.4933
  855OPC     OW 3745   2.263   2.493   2.400 -0.4691 -0.0667  0.0807
  855OPC    HW1 3746   2.275   2.456   2.478  0.5715 -1.6014 -0.7424
  855OPC    HW2 3747   2.182   2.525   2.404 -1.2660 -2.0722  1.0458
  855OPC     MW 3748   2.253   2.492   2.412 -0.4330 -0.5896  0.1016
  856OPC     OW 3749   1.909   4.204   1.124 -0.2459  0.0098 -0.3386
  856OPC    HW1 3750   1.946   4.174   1.197 -0.1128 -2.6751 -1.4078
  856OPC    HW2 3751   1.975   4.207   1.067 -0.7604 -0.0341 -0.9453
  856OPC     MW 3752   1.924   4.200   1.127 -0.3023 -0.3933 -0.5863
  857OPC     OW 3753   0.776   4.646   3.153 -0.1659 -0.3313  0.1908
  857OPC    HW1 3754   0.714   4.656   3.213 -0.5912  1.1737 -0.4532
  857OPC    HW2 3755   0.738   4.672   3.079  1.1656  0.4359 -0.2575
  857OPC     MW 3756   0.761   4.651   3.151 -0.0320  0.0044  0.0293
  858OPC     OW 3757   4.065   3.267   4.204  0.1973  0.2608  0.0038
  858OPC    HW1 3758   4.054   3.351   4.228  0.7019 -0.0216  1.2956
  858OPC    HW2 3759   4.151   3.254   4.213  0.1597 -0.3275 -0.4376
  858OPC     MW 3760   4.076   3.278   4.209  0.2662  0.1321  0.1295
  859OPC     OW 3761   3.042   3.100   3.366  0.6444 -0.2173  0.4428
  859OPC    HW1 3762   2.989   3.035   3.341  0.2529 -0.2279  1.2844
  859OPC    HW2 3763   3.078   3.070   3.439 -0.8476  1.1826  1.8192
  859OPC     MW 3764   3.040   3.086   3.373  0.3661 -0.0121  0.7705
  860OPC     OW 3765   4.199   2.825   4.003 -0.3122  0.1080 -0.0398
  860OPC    HW1 3766   4.150   2.753   4.000 -0.3390  0.0388  1.5912
  860OPC    HW2 3767   4.190   2.854   4.084 -0.8539  2.3581 -0.8096
  860OPC     MW 3768   4.190   2.819   4.014 -0.3958  0.4301  0.0873
  861OPC     OW 3769   3.980   3.995   1.224 -0.0237  0.3707  0.2977
  861OPC    HW1 3770   4.013   3.917   1.246 -0.5916  0.6295  2.2618
  861OPC    HW2 3771   3.894   3.982   1.229 -0.1509  0.7856 -0.6850
  861OPC     MW 3772   3.972   3.982   1.228 -0.1263  0.4701  0.4427
  862OPC     OW 3773   4.489   3.302   1.951 -0.2798  0.1781  0.2274
  862OPC    HW1 3774   4.469   3.220   1.928 -1.9015  0.3293  0.9584
  862OPC    HW2 3775   4.449   3.350   1.890 -1.7724  0.4797  1.3957
  862OPC     MW 3776   4.480   3.297   1.939 -0.7399  0.2450  0.5079
  863OPC     OW 3777   0.950   2.501   1.438  0.4274 -0.3278 -0.2800
  863OPC    HW1 3778   0.902   2.495   1.366 -1.5573 -0.9703  1.0127
  863OPC    HW2 3779   1.016   2.445   1.423  0.8497  0.5824 -2.1071
  863OPC     MW 3780   0.953   2.491   1.425  0.1966 -0.2883 -0.3590
  864OPC     OW 3781   3.315   2.734   1.482  0.3744  0.0458  0.2403
  864OPC    HW1 3782   3.354   2.694   1.415 -1.3515  0.6113 -1.1674
  864OPC    HW2 3783   3.317   2.674   1.545 -1.1668 -1.9159 -1.4581
  864OPC     MW 3784   3.321   2.719   1.481 -0.1083 -0.1603 -0.2185
  865OPC     OW 3785   4.726   2.338   1.951  0.5989 -0.0826  0.5052
  865OPC    HW1 3786   4.678   2.295   2.009 -0.0510 -0.6171 -0.3962
  865OPC    HW2 3787   4.795   2.286   1.939 -0.0034 -0.7235 -0.3036
  865OPC     MW 3788   4.729   2.324   1.958  0.4136 -0.2562  0.2526
  866OPC     OW 3789   1.715   1.679   2.072 -0.6885  0.1749 -0.2344
  866OPC    HW1 3790   1.632   1.689   2.047 -0.4065  2.5304 -0.4773
  866OPC    HW2 3791   1.710   1.675   2.159 -1.0813 -0.3760 -0.2747
  866OPC     MW 3792   1.702   1.680   2.081 -0.7048  0.4415 -0.2763
  867OPC     OW 3793   2.857   0.809   1.541  0.7373 -0.3426  0.2439
  867OPC    HW1 3794   2.823   0.752   1.483  1.8159 -0.9850  0.1959
  867OPC    HW2 3795   2.820   0.786   1.616  0.3847 -0.4281  0.0494
  867OPC     MW 3796   2.847   0.797   1.543  0.8445 -0.4501  0.2081
  868OPC     OW 3797   0.576   1.538   4.104  0.6840  0.4977  0.0176
  868OPC    HW1 3798   0.568   1.617   4.068 -1.5568  0.2490 -0.1734
  868OPC    HW2 3799   0.605   1.489   4.039  1.5107  1.0224 -0.0267
  868OPC     MW 3800   0.579   1.543   4.089  0.4751  0.5385 -0.0171
  869OPC     OW 3801   0.647   5.021   4.771  0.5873 -0.5902 -0.8748
  869OPC    HW1 3802   0.718   5.055   4.733  0.8940 -3.0164 -2.7458
  869OPC    HW2 3803   0.588   5.019   4.707 -0.3753 -0.8953 -0.0172
  869OPC     MW 3804   0.649   5.026   4.756  0.4904 -0.9934 -1.0245
  870OPC     OW 3805   0.605   1.228   2.395  0.0440  0.0604 -0.0007
  870OPC    HW1 3806   0.546   1.292   2.402  0.0869  0.0478  0.5598
  870OPC    HW2 3807   0.673   1.267   2.357 -0.5857 -0.1104 -1.3367
  870OPC     MW 3808   0.606   1.243   2.391 -0.0427  0.0332 -0.1153
  871OPC     OW 3809   0.696   0.473   0.450 -0.3270 -0.3608 -0.3796
  871OPC    HW1 3810   0.781   0.472   0.471 -0.2219 -0.4948 -0.7996
  871OPC    HW2 3811   0.690   0.539   0.394 -0.0473 -1.7658 -2.1521
  871OPC     MW 3812   0.708   0.482   0.445 -0.2701 -0.5881 -0.7035
  872OPC     OW 3813   3.516   4.053   2.413  0.2745  0.1907  0.2068
  872OPC    HW1 3814   3.512   3.996   2.479  1.6322  1.0447  1.1002
  872OPC    HW2 3815   3.562   4.120   2.447  0.6498  0.8462 -1.4778
  872OPC     MW 3816   3.522   4.055   2.428  0.5305  0.4138  0.0898
  873OPC     OW 3817   3.118   1.853   4.827  0.0992 -0.1648  0.2699
  873OPC    HW1 3818   3.163   1.927   4.840  1.2019 -0.4585 -1.5319
  873OPC    HW2 3819   3.045   1.865   4.874  0.2358  2.0694  0.0080
  873OPC     MW 3820   3.114   1.866   4.836  0.2822  0.1219 -0.0348
  874OPC     OW 3821   3.644   0.112   2.020  0.2882 -0.0848 -0.7231
  874OPC    HW1 3822   3.577   0.102   2.075  1.1061  0.8933  0.4811
  874OPC    HW2 3823   3.626   0.055   1.956 -1.1374 -0.6054  0.1017
  874OPC     MW 3824   3.631   0.102   2.019  0.1984 -0.0172 -0.4234
  875OPC     OW 3825   1.344   2.333   3.899  1.1393  0.4406 -0.4876
  875OPC    HW1 3826   1.413   2.324   3.846  1.8184  0.7488  0.3210
  875OPC    HW2 3827   1.324   2.252   3.922 -0.7386  0.0245 -3.1152
  875OPC     MW 3828   1.351   2.320   3.895  0.9622  0.4247 -0.7565
  876OPC     OW 3829   0.408   0.252   0.396 -0.2239 -0.1067  0.4505
  876OPC    HW1 3830   0.371   0.174   0.403  0.7669 -0.5945  0.4724
  876OPC    HW2 3831   0.481   0.244   0.443  0.6839  0.3213 -0.8398
  876OPC     MW 3832   0.413   0.240   0.404  0.0565 -0.1155  0.2631
  877OPC     OW 3833   3.314   0.557   2.733  0.2929 -0.0749 -0.2247
  877OPC    HW1 3834   3.233   0.528   2.746  0.0952  0.7927  0.5645
  877OPC    HW2 3835   3.365   0.490   2.756 -0.1717 -0.1307  0.6760
  877OPC     MW 3836   3.310   0.543   2.738  0.1952  0.0451  0.0249
  878OPC     OW 3837   5.053   2.395   2.281 -0.6051 -0.0763 -0.0706
  878OPC    HW1 3838   5.017   2.316   2.291 -0.9242  0.2553  1.8592
  878OPC    HW2 3839   4.985   2.446   2.263 -0.8445  0.1638  1.3396
  878OPC     MW 3840   5.038   2.391   2.280 -0.6874  0.0082  0.4229
  879OPC     OW 3841   1.707   4.761   0.926 -0.7307 -0.7032  0.2547
  879OPC    HW1 3842   1.778   4.792   0.966 -0.7708 -0.7410  0.3583
  879OPC    HW2 3843   1.732   4.682   0.899 -0.2186 -0.0885 -1.1549
  879OPC     MW 3844   1.721   4.754   0.928 -0.6610 -0.6178  0.0618
  880OPC     OW 3845   4.207   4.716   0.480  0.0508 -0.3903  0.3162
  880OPC    HW1 3846   4.158   4.758   0.422 -0.6440 -0.8581  0.5600
  880OPC    HW2 3847   4.285   4.756   0.473  0.0994 -0.7096 -1.2146
  880OPC     MW 3848   4.211   4.728   0.470 -0.0447 -0.5067  0.1261
  881OPC     OW 3849   1.768   0.869   2.578  0.0109  0.5047  0.2360
  881OPC    HW1 3850   1.692   0.883   2.618 -0.0583  1.2708 -0.1562
  881OPC    HW2 3851   1.827   0.898   2.634 -0.0817  1.5098 -0.1780
  881OPC     MW 3852   1.765   0.875   2.592 -0.0129  0.7663  0.1169
  882OPC     OW 3853   1.495   2.214   0.368  0.2200  0.2559 -0.4935
  882OPC    HW1 3854   1.451   2.227   0.442 -1.3189  1.8282 -1.5847
  882OPC    HW2 3855   1.533   2.137   0.379 -2.0751 -0.7734  0.9335
  882OPC     MW 3856   1.494   2.205   0.381 -0.3464  0.3361 -0.4439
  883OPC     OW 3857   0.773   4.215   0.908  0.6049 -0.4600  0.0605
  883OPC    HW1 3858   0.706   4.172   0.944  0.4052  0.4832  0.8477
  883OPC    HW2 3859   0.747   4.227   0.826  0.6429 -1.7775 -0.1717
  883OPC     MW 3860   0.759   4.210   0.902  0.5810 -0.5156  0.1425
  884OPC     OW 3861   4.359   0.580   3.038 -0.1760  0.1031  0.4579
  884OPC    HW1 3862   4.304   0.633   3.080 -0.4480  1.5010 -1.5401
  884OPC    HW2 3863   4.312   0.548   2.972  1.4810  2.0346 -1.8404
  884OPC     MW 3864   4.344   0.583   3.035  0.0285  0.5949 -0.1766
  885OPC     OW 3865   4.876   2.970   0.126 -0.0894 -0.0335  0.0913
  885OPC    HW1 3866   4.898   2.997   0.206  0.8008  0.7247 -0.3961
  885OPC    HW2 3867   4.868   2.884   0.135 -0.0139  0.0406  0.9935
  885OPC     MW 3868   4.878   2.961   0.139  0.0529  0.0894  0.1526
  886OPC     OW 3869   3.360   3.578   0.614  0.3988  0.0358  0.2297
  886OPC    HW1 3870   3.352   3.492   0.605 -1.1914  0.1862 -0.0989
  886OPC    HW2 3871   3.443   3.588   0.639  1.0303 -1.4673 -1.0979
  886OPC     MW 3872   3.371   3.567   0.617  0.2572 -0.1641 -0.0150
  887OPC     OW 3873   3.851   2.908   4.536 -0.0201 -0.2066  0.1564
  887OPC    HW1 3874   3.809   2.942   4.605  0.2845 -0.4165  0.4506
  887OPC    HW2 3875   3.873   2.978   4.489  0.7633  0.0317  0.8504
  887OPC     MW 3876   3.848   2.924   4.539  0.1406 -0.2024  0.3023
  888OPC     OW 3877   0.127   1.951   0.776 -0.3070 -0.1273  0.1243
  888OPC    HW1 3878   0.149   1.958   0.692  2.8208  1.3828  0.9144
  888OPC    HW2 3879   0.049   1.992   0.780 -0.4159 -0.0266 -1.9559
  888OPC     MW 3880   0.118   1.958   0.764  0.1390  0.1105 -0.0663
  889OPC     OW 3881   2.065   1.239   3.160  0.0653  0.2552 -0.5981
  889OPC    HW1 3882   2.058   1.315   3.202 -2.4534 -0.4591  0.4537
  889OPC    HW2 3883   1.984   1.224   3.130  0.2377 -2.4036  0.0147
  889OPC     MW 3884   2.052   1.248   3.162 -0.2813 -0.2430 -0.3522
  890OPC     OW 3885   1.144   4.024   2.530  0.1398  0.3336 -0.3126
  890OPC    HW1 3886   1.229   4.039   2.515  0.2996 -0.6978 -0.5118
  890OPC    HW2 3887   1.118   3.982   2.459 -0.8939  1.8609 -0.8630
  890OPC     MW 3888   1.153   4.020   2.518  0.0107  0.4069 -0.4233
  891OPC     OW 3889   2.530   3.550   1.500  0.1954  0.2786 -0.2575
  891OPC    HW1 3890   2.599   3.526   1.548  0.2942 -1.0240 -0.9865
  891OPC    HW2 3891   2.565   3.596   1.435  0.3653 -0.2446 -0.5391
  891OPC     MW 3892   2.546   3.553   1.498  0.2350  0.0088 -0.4068
  892OPC     OW 3893   4.278   2.531   3.069 -0.0065 -0.3519  0.2449
  892OPC    HW1 3894   4.253   2.599   3.020  0.2132 -0.9634 -0.7453
  892OPC    HW2 3895   4.311   2.475   3.011  1.8993 -0.3839  1.2817
  892OPC     MW 3896   4.279   2.533   3.053  0.3075 -0.4469  0.2518
  893OPC     OW 3897   4.386   4.427   1.608 -0.6779  0.0596 -0.0685
  893OPC    HW1 3898   4.440   4.359   1.613  0.7387  1.0435 -1.0112
  893OPC    HW2 3899   4.321   4.407   1.663  0.1091 -1.6548  0.2850
  893OPC     MW 3900   4.384   4.414   1.617 -0.3522 -0.0483 -0.1556
  894OPC     OW 3901   2.560   1.432   0.066 -0.2155 -0.2575  0.0844
  894OPC    HW1 3902   2.619   1.369   0.062  1.0010  0.8070  0.4593
  894OPC    HW2 3903   2.582   1.476   0.139  0.4128  1.9201 -1.3102
  894OPC     MW 3904   2.572   1.429   0.076  0.0570  0.2213 -0.0662
  895OPC     OW 3905   2.909   1.918   4.998 -0.4204 -0.1186  0.2306
  895OPC    HW1 3906   2.897   1.924   5.084  2.6815  0.0596  0.7713
  895OPC    HW2 3907   2.914   2.002   4.972 -1.8647 -0.1592 -0.2586
  895OPC     MW 3908   2.908   1.932   5.007 -0.1755 -0.0982  0.2382
  896OPC     OW 3909   3.982   4.474   0.958 -0.0360  0.1704  0.5032
  896OPC    HW1 3910   4.031   4.462   1.029 -1.7227  1.5981  2.0410
  896OPC    HW2 3911   3.960   4.559   0.963 -1.8176 -0.1701 -0.6290
  896OPC     MW 3912   3.986   4.485   0.969 -0.5483  0.3311  0.5631
  897OPC     OW 3913   2.838   4.179   1.531 -0.6380  0.4136  0.0454
  897OPC    HW1 3914   2.758   4.144   1.521  0.5604 -2.5098 -0.4500
  897OPC    HW2 3915   2.873   4.131   1.596  1.9477 -1.0895 -2.2284
  897OPC     MW 3916   2.831   4.167   1.539 -0.0790 -0.2402 -0.3637
  898OPC     OW 3917   4.770   4.924   1.421  0.2221  0.0578  0.2665
  898OPC    HW1 3918   4.729   4.965   1.485  1.1840  0.4890  0.6231
  898OPC    HW2 3919   4.714   4.861   1.397  0.3114 -0.8801  2.3133
  898OPC     MW 3920   4.755   4.921   1.427  0.3774 -0.0170  0.6215
  899OPC     OW 3921   3.413   4.351   2.096 -0.2840  0.7286  0.2043
  899OPC    HW1 3922   3.403   4.269   2.125 -0.4942  0.3064 -1.0277
  899OPC    HW2 3923   3.420   4.342   2.010 -2.4382  2.1851 -0.1930
  899OPC     MW 3924   3.412   4.338   2.088 -0.6332  0.8813 -0.0362
  900OPC     OW 3925   1.005   3.903   3.727  0.1434 -0.0296  0.0886
  900OPC    HW1 3926   0.947   3.912   3.663  1.6656  3.0702 -1.0907
  900OPC    HW2 3927   0.965   3.938   3.796 -0.3510 -0.4216  0.0032
  900OPC     MW 3928   0.991   3.910   3.728  0.2952  0.3704 -0.0981
  901OPC     OW 3929   0.951   4.867   0.910  0.4830  0.8427 -0.6261
  901OPC    HW1 3930   0.890   4.910   0.955 -0.0835  0.7297 -1.2669
  901OPC    HW2 3931   0.924   4.875   0.827  0.8178 -0.0300 -0.8292
  901OPC     MW 3932   0.938   4.874   0.904  0.4488  0.6970 -0.7507
  902OPC     OW 3933   2.398   1.045   4.589  0.5092  0.0695  0.0023
  902OPC    HW1 3934   2.325   1.004   4.565  1.2942 -1.1806 -0.3568
  902OPC    HW2 3935   2.457   1.018   4.531  0.7753  2.9585 -1.2433
  902OPC     MW 3936   2.396   1.035   4.577  0.6647  0.3116 -0.2348
  903OPC     OW 3937   0.245   4.239   2.178  0.4240 -0.5193 -0.1786
  903OPC    HW1 3938   0.264   4.195   2.105 -3.2168 -2.0071 -0.4299
  903OPC    HW2 3939   0.223   4.318   2.150  1.9319 -0.0963 -0.2774
  903OPC     MW 3940   0.245   4.244   2.163  0.1089 -0.6765 -0.2302
  904OPC     OW 3941   4.905   0.232   3.045 -0.1135  0.1977  0.3251
  904OPC    HW1 3942   4.847   0.169   3.062 -2.7580  2.2812 -0.2550
  904OPC    HW2 3943   4.939   0.210   2.968 -1.9612  0.0505 -0.4999
  904OPC     MW 3944   4.902   0.220   3.036 -0.7773  0.4837  0.1176
  905OPC     OW 3945   4.337   1.111   3.207 -0.6098  0.2311  0.0798
  905OPC    HW1 3946   4.333   1.033   3.168  1.8146 -0.3773  0.8749
  905OPC    HW2 3947   4.370   1.164   3.145 -2.2917  0.6954 -0.4726
  905OPC     MW 3948   4.342   1.108   3.192 -0.5000  0.2098  0.1158
  906OPC     OW 3949   3.462   1.987   4.062 -0.0846  0.4815  0.9547
  906OPC    HW1 3950   3.380   2.015   4.065 -0.0876  0.4603  1.0599
  906OPC    HW2 3951   3.462   1.916   4.113 -0.0408  0.3800  0.8150
  906OPC     MW 3952   3.450   1.981   4.070 -0.0784  0.4634  0.9494
  907OPC     OW 3953   2.305   0.696   0.451  0.1821 -0.1871  0.1289
  907OPC    HW1 3954   2.362   0.634   0.428 -0.5455 -1.0125  0.5430
  907OPC    HW2 3955   2.321   0.707   0.537  0.4784  0.3929  0.0089
  907OPC     MW 3956   2.316   0.689   0.460  0.1185 -0.2234  0.1723
  908OPC     OW 3957   0.371   4.821   2.595 -0.1781  0.3487 -0.6205
  908OPC    HW1 3958   0.318   4.861   2.538 -0.2224 -0.9641 -1.5399
  908OPC    HW2 3959   0.319   4.761   2.631  0.3890 -0.1892 -0.6996
  908OPC     MW 3960   0.355   4.818   2.592 -0.1009  0.0755 -0.7681
  909OPC     OW 3961   2.073   3.622   4.247  0.4545  0.0091  0.0064
  909OPC    HW1 3962   2.004   3.672   4.224  0.5239 -0.6233 -1.6823
  909OPC    HW2 3963   2.141   3.666   4.216  0.6651 -0.2424  0.1107
  909OPC     MW 3964   2.073   3.636   4.239  0.4958 -0.1215 -0.2277
  910OPC     OW 3965   4.689   3.705   4.603 -0.2972 -0.1418  0.4642
  910OPC    HW1 3966   4.648   3.628   4.614  1.5469 -1.5073 -1.4676
  910OPC    HW2 3967   4.696   3.713   4.517  0.6745  1.6137  0.6604
  910OPC     MW 3968   4.684   3.695   4.592  0.1187 -0.0841  0.2075
  911OPC     OW 3969   3.634   2.556   4.654 -0.1459  0.0437  0.0286
  911OPC    HW1 3970   3.685   2.584   4.589  0.7542 -0.1278  0.6366
  911OPC    HW2 3971   3.609   2.477   4.628  0.9252 -0.3947  0.2514
  911OPC     MW 3972   3.638   2.548   4.641  0.1454 -0.0465  0.1512
  912OPC     OW 3973   4.732   1.197   2.916  0.0082 -0.1155  0.0386
  912OPC    HW1 3974   4.771   1.119   2.908  0.5552  0.1324  0.2884
  912OPC    HW2 3975   4.724   1.207   3.002 -0.1079  0.0906  0.0044
  912OPC     MW 3976   4.736   1.187   2.928  0.0719 -0.0484  0.0704
  913OPC     OW 3977   4.884   0.555   2.706 -0.2005  0.4917 -0.5453
  913OPC    HW1 3978   4.862   0.592   2.630 -1.9580  0.8284  0.0805
  913OPC    HW2 3979   4.932   0.487   2.682 -2.4774 -0.6865 -2.1329
  913OPC     MW 3980   4.888   0.551   2.691 -0.7966  0.3674 -0.6875
  914OPC     OW 3981   0.275   0.258   2.219  0.0844 -0.7015 -0.0211
  914OPC    HW1 3982   0.285   0.342   2.197 -0.2766 -0.4621  0.7049
  914OPC    HW2 3983   0.209   0.231   2.170 -0.7422 -0.1598  0.7513
  914OPC     MW 3984   0.267   0.266   2.209 -0.0910 -0.5861  0.2002
  915OPC     OW 3985   3.743   4.199   4.538 -0.3958  0.1116 -0.2465
  915OPC    HW1 3986   3.701   4.122   4.537  0.6838 -0.4774 -1.3065
  915OPC    HW2 3987   3.765   4.213   4.455  1.0479  0.6647  0.1981
  915OPC     MW 3988   3.740   4.190   4.526 -0.0231  0.1062 -0.3373
  916OPC     OW 3989   1.384   0.684   0.480 -0.2969 -0.3729  0.3001
  916OPC    HW1 3990   1.457   0.730   0.492 -0.3915  0.0558 -0.6726
  916OPC    HW2 3991   1.333   0.709   0.546  0.4969 -0.8094  1.0911
  916OPC     MW 3992   1.387   0.695   0.492 -0.1936 -0.3740  0.2733
  917OPC     OW 3993   2.228   0.846   1.255 -0.5292  0.0140  0.2134
  917OPC    HW1 3994   2.207   0.866   1.172  1.3151  3.0777  0.3385
  917OPC    HW2 3995   2.151   0.846   1.296 -1.4573 -1.3323 -1.4020
  917OPC     MW 3996   2.214   0.849   1.249 -0.3938  0.2677 -0.0067
  918OPC     OW 3997   3.999   3.775   1.961  0.4397 -0.0217 -0.0226
  918OPC    HW1 3998   4.030   3.856   1.961 -0.4129  0.3362 -1.2916
  918OPC    HW2 3999   3.944   3.773   2.028 -1.0702  1.1170 -1.1494
  918OPC     MW 4000   3.996   3.787   1.971  0.0907  0.1993 -0.3765
  919OPC     OW 4001   1.429   2.254   4.381 -0.0332  0.2462  0.1058
  919OPC    HW1 4002   1.348   2.286   4.376 -0.4074 -0.5440  0.9090
  919OPC    HW2 4003   1.429   2.208   4.455  1.8501  2.1272  1.4028
  919OPC     MW 4004   1.417   2.252   4.391  0.1898  0.4074  0.4158
  920OPC     OW 4005   2.580   0.538   1.388  0.0924 -0.4819  0.9686
  920OPC    HW1 4006   2.524   0.479   1.420 -1.6489  1.4032  1.5648
  920OPC    HW2 4007   2.536   0.575   1.322  0.6098  1.0365  1.4346
  920OPC     MW 4008   2.566   0.534   1.383 -0.0884  0.0209  1.1255
  921OPC     OW 4009   4.623   1.630   1.321 -0.1452  0.2369  0.0035
  921OPC    HW1 4010   4.706   1.615   1.297 -0.3705 -0.2590 -0.4892
  921OPC    HW2 4011   4.581   1.637   1.245 -0.5854  0.3150  0.2520
  921OPC     MW 4012   4.629   1.628   1.306 -0.2435  0.1752 -0.0326
  922OPC     OW 4013   0.916   2.662   0.305 -0.8578 -0.1229  0.0225
  922OPC    HW1 4014   0.891   2.719   0.243 -2.9904 -0.9961  0.0129
  922OPC    HW2 4015   0.842   2.639   0.343 -0.0630 -2.7160  0.1930
  922OPC     MW 4016   0.902   2.667   0.301 -1.0554 -0.6349  0.0463
  923OPC     OW 4017   4.474   3.951   3.875  1.0113 -0.0486 -0.1175
  923OPC    HW1 4018   4.426   4.022   3.891 -0.2024 -0.1603 -2.7423
  923OPC    HW2 4019   4.500   3.926   3.955  1.1273  3.0209  0.9619
  923OPC     MW 4020   4.471   3.958   3.889  0.8492  0.3883 -0.3457
  924OPC     OW 4021   0.540   2.701   0.224  0.3273  0.6141  0.1226
  924OPC    HW1 4022   0.579   2.625   0.205 -1.2641 -0.5706  1.3014
  924OPC    HW2 4023   0.456   2.685   0.208 -0.0401  2.1628  0.3623
  924OPC     MW 4024   0.533   2.687   0.219  0.0379  0.6680  0.3321
  925OPC     OW 4025   1.500   0.594   3.287 -0.1316 -0.9146  0.1258
  925OPC    HW1 4026   1.546   0.562   3.221 -0.1878  0.1743 -0.4654
  925OPC    HW2 4027   1.549   0.659   3.317 -1.0562 -0.0096 -0.2394
  925OPC     MW 4028   1.514   0.599   3.282 -0.2765 -0.6201 -0.0155
  926OPC     OW 4029   2.118   1.200   3.794  0.0744 -0.3597  0.0075
  926OPC    HW1 4030   2.114   1.277   3.752  1.5770 -1.6932 -2.8508
  926OPC    HW2 4031   2.198   1.200   3.829 -0.6293  0.1025  1.7442
  926OPC     MW 4032   2.130   1.211   3.793  0.1923 -0.4884 -0.1582
  927OPC     OW 4033   4.960   0.151   1.446  0.7616 -0.6673 -0.2005
  927OPC    HW1 4034   4.967   0.072   1.482  0.0354 -1.3093 -1.4079
  927OPC    HW2 4035   4.941   0.134   1.363 -1.5176  0.7564 -0.0514
  927OPC     MW 4036   4.958   0.137   1.439  0.3175 -0.5518 -0.3568
  928OPC     OW 4037   0.878   4.191   0.497 -0.0356  0.5037 -0.2357
  928OPC    HW1 4038   0.893   4.277   0.491  1.2097  0.3668  0.5508
  928OPC    HW2 4039   0.796   4.186   0.525  0.2140  1.4821  0.7418
  928OPC     MW 4040   0.868   4.203   0.500  0.1852  0.6279  0.0249
  929OPC     OW 4041   1.856   1.219   3.926  0.3995  0.1545  0.0963
  929OPC    HW1 4042   1.810   1.162   3.973 -2.0974  1.3082 -0.7674
  929OPC    HW2 4043   1.917   1.170   3.887 -1.1932 -1.8135 -0.0625
  929OPC     MW 4044   1.859   1.204   3.927 -0.2046  0.0342 -0.0548
  930OPC     OW 4045   0.347   0.207   1.685 -0.3743 -0.4075  0.3228
  930OPC    HW1 4046   0.425   0.244   1.698 -0.2271  0.4822 -2.3824
  930OPC    HW2 4047   0.365   0.122   1.682  0.3550 -0.2676  0.5045
  930OPC     MW 4048   0.361   0.200   1.687 -0.2448 -0.2554 -0.0499
  931OPC     OW 4049   1.531   3.823   3.505  0.2610  0.0560 -0.8814
  931OPC    HW1 4050   1.600   3.774   3.483  1.3032  1.1907 -0.2840
  931OPC    HW2 4051   1.503   3.854   3.428 -2.5888 -3.9685 -1.8223
  931OPC     MW 4052   1.537   3.820   3.490 -0.0060 -0.3710 -0.9321
  932OPC     OW 4053   0.535   4.527   4.082  0.2758  0.0270  0.2789
  932OPC    HW1 4054   0.609   4.489   4.054  0.8459  0.4124  1.2178
  932OPC    HW2 4055   0.494   4.548   4.008  1.3461  0.2540 -0.2746
  932OPC     MW 4056   0.540   4.525   4.067  0.5181  0.1177  0.3357
  933OPC     OW 4057   2.311   3.125   0.095  0.2064 -0.2558 -0.3432
  933OPC    HW1 4058   2.233   3.164   0.105 -1.2270 -1.8806 -3.6784
  933OPC    HW2 4059   2.347   3.166   0.027  1.1467 -1.1463 -0.4126
  933OPC     MW 4060   2.305   3.137   0.087  0.1334 -0.6274 -0.8461
  934OPC     OW 4061   5.049   2.931   3.706  0.2737  0.2489 -0.3156
  934OPC    HW1 4062   5.013   2.972   3.638 -1.7641 -1.1038 -0.1534
  934OPC    HW2 4063   5.001   2.957   3.774  1.5550  0.6971  0.4523
  934OPC     MW 4064   5.036   2.941   3.706  0.1618  0.1153 -0.1782
  935OPC     OW 4065   4.856   0.631   3.910  0.5666 -0.5360 -0.0918
  935OPC    HW1 4066   4.836   0.624   3.994  1.0120 -0.6995  0.0028
  935OPC    HW2 4067   4.798   0.579   3.870 -1.8033  1.9763 -0.2245
  935OPC     MW 4068   4.844   0.623   3.916  0.2822 -0.1890 -0.0973
  936OPC     OW 4069   3.344   0.769   0.903 -0.7252  0.6108  0.0382
  936OPC    HW1 4070   3.361   0.819   0.973  0.8164 -1.2828  1.1270
  936OPC    HW2 4071   3.413   0.781   0.852 -0.2784 -0.4170  0.3644
  936OPC     MW 4072   3.357   0.778   0.906 -0.4314  0.1792  0.2472
  937OPC     OW 4073   3.894   0.775   1.450 -0.1750  0.1474 -0.0770
  937OPC    HW1 4074   3.844   0.799   1.517  0.2962 -1.1071  0.7664
  937OPC    HW2 4075   3.942   0.846   1.434  0.1791  0.2704  1.3869
  937OPC     MW 4076   3.894   0.789   1.458 -0.0530 -0.0197  0.2638
  938OPC     OW 4077   4.667   1.856   3.481 -0.1260 -0.8900  0.0759
  938OPC    HW1 4078   4.664   1.920   3.422 -0.3637 -0.4574  0.5387
  938OPC    HW2 4079   4.642   1.896   3.555 -0.9236 -1.6727  0.2447
  938OPC     MW 4080   4.663   1.871   3.483 -0.2790 -0.9418  0.1692
  939OPC     OW 4081   0.468   2.573   2.038 -0.3249 -0.0097  0.3771
  939OPC    HW1 4082   0.483   2.594   1.954 -4.7757 -1.8582 -1.1472
  939OPC    HW2 4083   0.484   2.487   2.040  3.1755  0.4593  2.6214
  939OPC     MW 4084   0.473   2.564   2.026 -0.4653 -0.2135  0.4834
  940OPC     OW 4085   3.749   1.873   1.571 -0.7421 -0.4713  0.5072
  940OPC    HW1 4086   3.776   1.819   1.508  2.0288  0.3628  0.8458
  940OPC    HW2 4087   3.663   1.880   1.556 -0.6056 -2.1626 -1.6724
  940OPC     MW 4088   3.740   1.866   1.560 -0.3125 -0.5979  0.2353
  941OPC     OW 4089   3.480   1.508   4.998 -0.4495 -0.2407 -0.4387
  941OPC    HW1 4090   3.483   1.496   5.085 -1.3779 -1.0650 -0.4971
  941OPC    HW2 4091   3.408   1.557   4.987  0.3444  0.9275 -0.6653
  941OPC     MW 4092   3.470   1.514   5.009 -0.4693 -0.1899 -0.4806
  942OPC     OW 4093   5.005   4.328   1.959 -0.7268 -0.3076  0.5652
  942OPC    HW1 4094   4.955   4.371   2.017  0.3499  3.3374 -0.8932
  942OPC    HW2 4095   4.959   4.335   1.885  0.8429  1.1002 -0.3274
  942OPC     MW 4096   4.991   4.336   1.957 -0.3360  0.4388  0.2179
  943OPC     OW 4097   2.273   3.997   0.792  0.1933 -0.4358 -0.3592
  943OPC    HW1 4098   2.188   3.988   0.779  0.5039 -2.8707 -1.2197
  943OPC    HW2 4099   2.288   3.951   0.864  0.8777 -0.7867 -0.7105
  943OPC     MW 4100   2.263   3.989   0.800  0.3403 -0.8474 -0.5382
  944OPC     OW 4101   0.728   1.378   3.521 -0.4475  0.1194 -0.0227
  944OPC    HW1 4102   0.709   1.324   3.456  2.7800 -1.2137 -0.0543
  944OPC    HW2 4103   0.790   1.429   3.488  2.5000 -1.6638  2.2578
  944OPC     MW 4104   0.734   1.377   3.507  0.4647 -0.3410  0.3095
  945OPC     OW 4105   3.053   2.864   3.564  0.1409  0.0959  0.1963
  945OPC    HW1 4106   3.088   2.889   3.640 -0.0790 -1.1478  0.7268
  945OPC    HW2 4107   3.120   2.829   3.521  0.0914  0.0305  0.1723
  945OPC     MW 4108   3.068   2.862   3.569  0.1010 -0.0975  0.2711
  946OPC     OW 4109   0.318   4.896   4.808 -0.7061 -0.3657 -0.0898
  946OPC    HW1 4110   0.399   4.875   4.833 -0.8998 -0.2158  0.6773
  946OPC    HW2 4111   0.301   4.968   4.854 -1.4403 -0.6400  0.0730
  946OPC     MW 4112   0.328   4.904   4.819 -0.8432 -0.3840  0.0475
  947OPC     OW 4113   1.838   3.274   4.089  0.0595 -0.3207  0.0176
  947OPC    HW1 4114   1.777   3.228   4.048 -1.1455  2.1798 -1.2144
  947OPC    HW2 4115   1.913   3.249   4.051 -0.7439 -0.1192 -1.7901
  947OPC     MW 4116   1.840   3.264   4.077 -0.2372  0.0783 -0.4315
  948OPC     OW 4117   3.492   4.236   3.443  0.0817 -0.0994  0.4754
  948OPC    HW1 4118   3.520   4.232   3.360 -1.5728 -0.0354 -0.1041
  948OPC    HW2 4119   3.528   4.309   3.473 -1.3833  1.3003 -1.0076
  948OPC     MW 4120   3.502   4.246   3.435 -0.3792  0.1167  0.1707
  949OPC     OW 4121   1.744   1.143   3.153  0.7098 -0.9180  0.3787
  949OPC    HW1 4122   1.770   1.093   3.086  0.4940 -0.9984  0.3535
  949OPC    HW2 4123   1.794   1.115   3.219  1.1199 -0.6468  0.1911
  949OPC     MW 4124   1.755   1.131   3.153  0.7385 -0.8899  0.3473
  950OPC     OW 4125   0.751   4.306   4.746 -0.3111 -0.1864 -0.2783
  950OPC    HW1 4126   0.752   4.381   4.791 -0.9658 -0.1674 -0.2845
  950OPC    HW2 4127   0.708   4.251   4.798 -1.1602 -0.1366 -0.9080
  950OPC     MW 4128   0.745   4.309   4.761 -0.5332 -0.1763 -0.3722
  951OPC     OW 4129   3.717   3.262   0.521  0.2903  0.0805 -0.1589
  951OPC    HW1 4130   3.654   3.244   0.578  1.8192 -0.3980  1.4721
  951OPC    HW2 4131   3.674   3.294   0.452 -1.6555  0.5787  1.1973
  951OPC     MW 4132   3.701   3.264   0.519  0.2286  0.0834  0.2824
  952OPC     OW 4133   4.175   2.534   1.881  0.8002 -0.2359  0.0842
  952OPC    HW1 4134   4.253   2.534   1.841  1.9963 -2.1801  2.1704
  952OPC    HW2 4135   4.142   2.612   1.861  2.9716  0.4015 -1.4250
  952OPC     MW 4136   4.182   2.546   1.872  1.2977 -0.4289  0.1694
  953OPC     OW 4137   2.347   4.343   1.071 -0.2849  0.2616 -0.4483
  953OPC    HW1 4138   2.421   4.322   1.110  1.2588 -1.5322 -3.8641
  953OPC    HW2 4139   2.323   4.417   1.110  3.8925  1.5492  0.1706
  953OPC     MW 4140   2.354   4.351   1.082  0.5603  0.1871 -0.8615
  954OPC     OW 4141   2.443   3.098   3.083 -0.6423  0.2345 -0.5794
  954OPC    HW1 4142   2.429   3.160   3.023 -1.0416 -1.2211 -2.0445
  954OPC    HW2 4143   2.509   3.131   3.131 -1.4000  2.1500 -0.7384
  954OPC     MW 4144   2.451   3.112   3.081 -0.8131  0.3023 -0.8193
  955OPC     OW 4145   4.493   1.306   2.545 -0.1050  0.3284 -0.0763
  955OPC    HW1 4146   4.425   1.358   2.560 -0.0980  0.1368  0.6700
  955OPC    HW2 4147   4.459   1.226   2.547  0.2121  0.2030  0.7970
  955OPC     MW 4148   4.478   1.302   2.547 -0.0568  0.2815  0.1629
  956OPC     OW 4149   3.157   3.652   2.645  0.0747  0.0412  0.0301
  956OPC    HW1 4150   3.125   3.716   2.596 -0.3506  0.3846  0.7309
  956OPC    HW2 4151   3.140   3.679   2.727  2.3944  0.4041  0.4740
  956OPC     MW 4152   3.150   3.666   2.650  0.3545  0.1455  0.1992
  957OPC     OW 4153   2.931   4.080   1.837 -0.6467 -0.0239 -0.1615
  957OPC    HW1 4154   2.964   4.002   1.856  0.9838  0.7622  0.5092
  957OPC    HW2 4155   2.996   4.135   1.857 -0.6597  1.3372 -3.1509
  957OPC     MW 4156   2.946   4.077   1.842 -0.4078  0.2932 -0.5041
  958OPC     OW 4157   0.362   4.195   0.030 -0.1943 -0.2875 -0.0916
  958OPC    HW1 4158   0.312   4.143  -0.020 -3.2063 -0.0549  2.3556
  958OPC    HW2 4159   0.387   4.143   0.095 -0.5426  0.5052  0.7006
  958OPC     MW 4160   0.358   4.180   0.032 -0.6907 -0.1360  0.3869
  959OPC     OW 4161   1.477   2.338   0.829  0.5366 -0.0827  0.0265
  959OPC    HW1 4162   1.422   2.380   0.881  0.1577 -0.1622 -0.3083
  959OPC    HW2 4163   1.429   2.320   0.759  0.7322 -0.9392  0.1055
  959OPC     MW 4164   1.462   2.341   0.827  0.5096 -0.2209 -0.0112
  960OPC     OW 4165   2.320   2.857   4.995 -0.0687  0.0302  0.3085
  960OPC    HW1 4166   2.349   2.925   5.041  1.4357  0.2273 -0.8524
  960OPC    HW2 4167   2.370   2.791   5.022 -2.0552 -0.8912  2.0251
  960OPC     MW 4168   2.332   2.857   5.005 -0.1399 -0.0769  0.3901
  961OPC     OW 4169   3.790   4.327   4.280  0.3118  0.3660 -0.4602
  961OPC    HW1 4170   3.760   4.309   4.200 -2.6398 -4.6024  1.2980
  961OPC    HW2 4171   3.750   4.401   4.301 -2.6331 -0.5622 -2.1448
  961OPC     MW 4172   3.780   4.335   4.272 -0.5592 -0.5048 -0.4494
  962OPC     OW 4173   3.452   3.095   3.762 -0.0563  0.4755  0.1049
  962OPC    HW1 4174   3.454   3.155   3.825  0.4925 -0.3674  0.9199
  962OPC    HW2 4175   3.454   3.142   3.689  0.2438  1.4525  0.7169
  962OPC     MW 4176   3.453   3.111   3.761  0.0691  0.4952  0.3157
  963OPC     OW 4177   4.437   2.153   3.753 -0.1189  0.0670 -0.0091
  963OPC    HW1 4178   4.402   2.155   3.834  0.2753  1.8219  0.1670
  963OPC    HW2 4179   4.435   2.069   3.732  0.4601 -0.5572  2.1445
  963OPC     MW 4180   4.431   2.141   3.762  0.0247  0.2342  0.3350
  964OPC     OW 4181   2.912   3.741   0.663 -0.4233  0.6568 -0.2611
  964OPC    HW1 4182   2.992   3.750   0.696 -0.1070  1.0490 -1.1223
  964OPC    HW2 4183   2.897   3.655   0.667 -0.3665  0.6792  0.8140
  964OPC     MW 4184   2.922   3.730   0.669 -0.3681  0.7180 -0.2295
  965OPC     OW 4185   3.919   3.433   3.960  0.9063 -0.3552 -0.2045
  965OPC    HW1 4186   3.933   3.455   4.043  0.0574 -0.4431 -0.0226
  965OPC    HW2 4187   3.851   3.379   3.965 -0.1969  0.8715 -1.0698
  965OPC     MW 4188   3.911   3.429   3.973  0.6180 -0.1869 -0.3055
  966OPC     OW 4189   3.192   2.999   3.116  0.6341 -0.6469  0.2293
  966OPC    HW1 4190   3.169   3.043   3.187  1.1696 -1.1205  0.7100
  966OPC    HW2 4191   3.280   3.001   3.118  0.6571 -0.5331 -0.4970
  966OPC     MW 4192   3.202   3.006   3.127  0.7165 -0.7000  0.1930
  967OPC     OW 4193   4.594   1.841   2.650  0.4288  0.2360 -0.7407
  967OPC    HW1 4194   4.528   1.889   2.683  2.4446  2.7321  0.0541
  967OPC    HW2 4195   4.618   1.886   2.579  1.3890 -0.4738 -0.8806
  967OPC     MW 4196   4.588   1.855   2.645  0.8685  0.4999 -0.6440
  968OPC     OW 4197   4.755   4.544   4.009 -0.2702 -0.8525  0.2010
  968OPC    HW1 4198   4.807   4.482   4.043  1.7115  1.0615  0.9361
  968OPC    HW2 4199   4.761   4.608   4.067  1.1237  1.5809 -2.3770
  968OPC     MW 4200   4.764   4.544   4.023  0.2286 -0.2101 -0.0713
  969OPC     OW 4201   0.910   1.116   0.932  0.0833 -0.8772 -0.5015
  969OPC    HW1 4202   0.932   1.184   0.983  1.9292 -1.0084 -1.0566
  969OPC    HW2 4203   0.960   1.051   0.961  0.3349 -1.2620 -1.7394
  969OPC     MW 4204   0.921   1.116   0.944  0.3931 -0.9534 -0.7664
  970OPC     OW 4205   3.793   0.704   4.852 -0.1791  0.0772  0.2797
  970OPC    HW1 4206   3.850   0.750   4.805 -2.0941  1.3130 -0.9611
  970OPC    HW2 4207   3.826   0.623   4.850  0.3839  0.2822 -2.3511
  970OPC     MW 4208   3.807   0.699   4.844 -0.3788  0.2900 -0.2920
  971OPC     OW 4209   4.038   1.172   2.876  0.3568  0.2591  0.3874
  971OPC    HW1 4210   4.072   1.096   2.902  0.4590  0.1629 -0.0106
  971OPC    HW2 4211   3.963   1.150   2.838  1.1086  0.1698 -1.1239
  971OPC     MW 4212   4.032   1.157   2.874  0.4827  0.2317  0.1053
  972OPC     OW 4213   3.209   4.392   4.020 -0.5596  0.4055 -0.5318
  972OPC    HW1 4214   3.222   4.476   4.038 -0.3978  0.6135 -1.5866
  972OPC    HW2 4215   3.123   4.381   4.032 -0.2064  0.0179  2.3669
  972OPC     MW 4216   3.198   4.403   4.025 -0.4835  0.3785 -0.2596
  973OPC     OW 4217   4.953   1.789   1.480  0.4001 -0.1142 -0.1398
  973OPC    HW1 4218   4.912   1.777   1.404  0.2345 -0.4809  0.0058
  973OPC    HW2 4219   4.888   1.787   1.538  0.6456 -0.8786  0.1122
  973OPC     MW 4220   4.937   1.787   1.478  0.4119 -0.2814 -0.0810
  974OPC     OW 4221   3.875   2.556   1.173  0.0723 -0.9575 -0.5199
  974OPC    HW1 4222   3.796   2.544   1.138  0.0205  0.4641 -0.9596
  974OPC    HW2 4223   3.858   2.577   1.256  0.0539 -1.6768 -0.3365
  974OPC     MW 4224   3.861   2.557   1.180  0.0618 -0.8536 -0.5577
  975OPC     OW 4225   1.195   4.831   0.531 -0.4210  0.0313  0.3131
  975OPC    HW1 4226   1.108   4.838   0.537 -0.6707 -0.4053 -1.7360
  975OPC    HW2 4227   1.223   4.913   0.535 -0.4463  0.0775  4.7757
  975OPC     MW 4228   1.186   4.844   0.532 -0.4617 -0.0261  0.6696
  976OPC     OW 4229   3.727   0.556   4.051 -0.3481 -0.1883  0.4466
  976OPC    HW1 4230   3.714   0.587   3.971 -0.7928  0.6227  0.8208
  976OPC    HW2 4231   3.670   0.490   4.058 -1.2429  0.5778  0.5467
  976OPC     MW 4232   3.717   0.550   4.041 -0.5461  0.0447  0.5167
  977OPC     OW 4233   1.192   4.589   3.283  0.3304 -0.2433 -0.2657
  977OPC    HW1 4234   1.268   4.600   3.241 -0.8537  2.5369 -1.9493
  977OPC    HW2 4235   1.213   4.603   3.367  1.8199 -0.4358 -0.5800
  977OPC     MW 4236   1.207   4.593   3.289  0.3754  0.1387 -0.5610
  978OPC     OW 4237   1.239   0.248   4.088 -0.5786 -0.4187  0.6244
  978OPC    HW1 4238   1.296   0.313   4.080 -0.3056 -0.5455  1.4673
  978OPC    HW2 4239   1.200   0.263   4.165 -1.2048 -0.7103  0.3762
  978OPC     MW 4240   1.241   0.260   4.098 -0.6308 -0.4805  0.7124
  979OPC     OW 4241   4.784   2.158   0.762  0.4302 -0.4501 -0.5642
  979OPC    HW1 4242   4.716   2.194   0.801  0.4833  0.3859 -1.2215
  979OPC    HW2 4243   4.753   2.134   0.684  0.8697 -0.0739 -0.8646
  979OPC     MW 4244   4.770   2.160   0.756  0.5030 -0.2711 -0.7056
  980OPC     OW 4245   4.358   4.829   0.952  0.6446 -0.4490 -0.3584
  980OPC    HW1 4246   4.310   4.762   0.923 -1.0884  0.6491 -0.1526
  980OPC    HW2 4247   4.324   4.898   0.910  2.7922  0.2665 -1.0526
  980OPC     MW 4248   4.346   4.830   0.941  0.7059 -0.1813 -0.4305
  981OPC     OW 4249   1.520   4.448   1.222 -0.0111 -0.4546  0.4755
  981OPC    HW1 4250   1.505   4.534   1.216 -0.8243 -0.6081  0.2476
  981OPC    HW2 4251   1.462   4.413   1.167  0.4929 -1.1341  0.3749
  981OPC     MW 4252   1.509   4.455   1.213 -0.0568 -0.5778  0.4270
  982OPC     OW 4253   4.399   2.412   1.368  0.1666 -0.3005  0.3045
  982OPC    HW1 4254   4.398   2.386   1.451  1.8133 -0.8927  0.1678
  982OPC    HW2 4255   4.324   2.456   1.360 -0.1300 -0.4068  2.0338
  982OPC     MW 4256   4.387   2.415   1.379  0.3659 -0.4037  0.5397
  983OPC     OW 4257   3.724   2.201   1.165  0.5334 -0.0543  0.0956
  983OPC    HW1 4258   3.783   2.254   1.128  2.2306 -2.4973 -0.9463
  983OPC    HW2 4259   3.714   2.234   1.245  1.5405  1.7720 -0.4688
  983OPC     MW 4260   3.731   2.214   1.171  0.9328 -0.1454 -0.1417
  984OPC     OW 4261   4.010   0.995   4.001  0.0185 -0.1136  0.0278
  984OPC    HW1 4262   4.060   1.066   3.995 -1.3907  0.8637 -0.5115
  984OPC    HW2 4263   4.039   0.956   4.074  0.1855  1.5052  0.8631
  984OPC     MW 4264   4.022   1.000   4.011 -0.1653  0.2699  0.0718
  985OPC     OW 4265   1.627   2.690   1.654 -0.0892 -0.1883 -0.0093
  985OPC    HW1 4266   1.628   2.774   1.677 -1.9660  0.8227 -3.0235
  985OPC    HW2 4267   1.712   2.668   1.656  0.3179  1.1466  2.5207
  985OPC     MW 4268   1.640   2.699   1.658 -0.3063  0.1582 -0.0809
  986OPC     OW 4269   2.746   3.509   1.662  0.0282  0.0826  0.5282
  986OPC    HW1 4270   2.797   3.540   1.726  0.3523  2.1489 -0.6438
  986OPC    HW2 4271   2.787   3.436   1.637  1.2171  0.5278  1.0981
  986OPC     MW 4272   2.760   3.503   1.668  0.2517  0.4535  0.4393
  987OPC     OW 4273   2.689   3.170   1.768 -0.0915 -0.8213 -0.2408
  987OPC    HW1 4274   2.730   3.224   1.712  2.4003 -2.1468  0.1629
  987OPC    HW2 4275   2.740   3.172   1.838 -0.2519 -3.2049  0.0054
  987OPC     MW 4276   2.703   3.178   1.770  0.2529 -1.3691 -0.1448
  988OPC     OW 4277   0.542   3.287   2.540  0.2642  0.4556 -0.3724
  988OPC    HW1 4278   0.463   3.288   2.578  0.0591  0.9114 -0.7916
  988OPC    HW2 4279   0.524   3.294   2.455  0.6853 -1.5025 -0.6547
  988OPC     MW 4280   0.528   3.288   2.533  0.2961  0.2336 -0.4761
  989OPC     OW 4281   0.203   4.330   4.436  0.6269 -0.7703  0.0788
  989OPC    HW1 4282   0.158   4.272   4.483  1.4692 -0.4153  1.3928
  989OPC    HW2 4283   0.159   4.404   4.447  0.8520 -0.6764  0.3890
  989OPC     MW 4284   0.190   4.332   4.445  0.7846 -0.7039  0.3186
  990OPC     OW 4285   4.584   0.669   2.896  0.6373  0.2055 -0.0032
  990OPC    HW1 4286   4.518   0.651   2.951  0.0373  1.4660 -0.2767
  990OPC    HW2 4287   4.619   0.590   2.880 -2.0461 -0.8557 -1.4531
  990OPC     MW 4288   4.579   0.654   2.902  0.1525  0.2349 -0.2576
  991OPC     OW 4289   1.759   4.675   3.552  0.4839  0.1588  0.3169
  991OPC    HW1 4290   1.673   4.679   3.539  0.3452  1.9720  1.3637
  991OPC    HW2 4291   1.778   4.591   3.543 -1.7924 -0.6897  2.4019
  991OPC     MW 4292   1.749   4.663   3.549  0.1271  0.3013  0.7794
  992OPC     OW 4293   2.792   0.991   0.013  0.0754  0.2595 -0.4510
  992OPC    HW1 4294   2.811   0.979  -0.071 -2.2260 -1.9784 -0.7506
  992OPC    HW2 4295   2.762   0.913   0.039 -1.8330  1.5916  1.7062
  992OPC     MW 4296   2.791   0.978   0.005 -0.5465  0.1257 -0.1765
  993OPC     OW 4297   4.530   4.586   2.601 -0.0523  0.4925  0.0486
  993OPC    HW1 4298   4.585   4.591   2.668  2.2839 -0.1054 -1.6953
  993OPC    HW2 4299   4.580   4.559   2.535 -1.6292  3.2210 -2.5348
  993OPC     MW 4300   4.545   4.583   2.601  0.0598  0.8070 -0.5908
  994OPC     OW 4301   3.858   1.760   4.708  0.0101 -0.7703  0.0057
  994OPC    HW1 4302   3.907   1.826   4.681  1.3743 -1.3781  0.8953
  994OPC    HW2 4303   3.886   1.744   4.789 -1.7426 -1.0873  0.6145
  994OPC     MW 4304   3.869   1.767   4.716 -0.0472 -0.9069  0.2270
  995OPC     OW 4305   4.981   1.491   0.553 -0.2018 -0.6317  0.1124
  995OPC    HW1 4306   5.005   1.561   0.599 -1.7319 -0.4186  0.6162
  995OPC    HW2 4307   5.053   1.441   0.555  0.7253  0.6541  0.2226
  995OPC     MW 4308   4.995   1.494   0.560 -0.2909 -0.4102  0.2031
  996OPC     OW 4309   2.200   0.701   4.734  0.3236 -0.2446  0.4245
  996OPC    HW1 4310   2.184   0.758   4.670  2.2483  0.2613  0.3588
  996OPC    HW2 4311   2.284   0.681   4.725  0.4349 -0.8454  2.2484
  996OPC     MW 4312   2.210   0.707   4.723  0.6244 -0.2586  0.6841
  997OPC     OW 4313   2.164   2.682   0.897 -0.0910  0.0424  0.9070
  997OPC    HW1 4314   2.091   2.725   0.916  0.4650  0.8787  1.1862
  997OPC    HW2 4315   2.169   2.623   0.962 -0.0393  0.5865  1.4065
  997OPC     MW 4316   2.154   2.679   0.910 -0.0013  0.2463  1.0220
  998OPC     OW 4317   4.280   2.995   0.488  0.1342  0.2671 -0.9779
  998OPC    HW1 4318   4.357   3.037   0.492  0.8656 -1.0641 -0.6748
  998OPC    HW2 4319   4.261   2.997   0.403  1.2613 -0.6797 -1.2732
  998OPC     MW 4320   4.289   3.002   0.476  0.4091 -0.0694 -0.9767
  999OPC     OW 4321   0.996   3.454   0.708 -0.1400  0.0530  1.0502
  999OPC    HW1 4322   0.981   3.512   0.645 -3.1349 -0.3672  1.2559
  999OPC    HW2 4323   0.929   3.399   0.702  1.5861 -2.3567  2.0776
  999OPC     MW 4324   0.984   3.454   0.698 -0.3274 -0.3650  1.2324
 1000OPC     OW 4325   4.763   1.023   0.171  0.8651 -0.2901  0.1007
 1000OPC    HW1 4326   4.821   1.052   0.229  2.7229 -0.8417 -1.3595
 1000OPC    HW2 4327   4.792   0.944   0.150 -1.5672 -1.4489  0.7122
 1000OPC     MW 4328   4.776   1.016   0.176  0.7803 -0.5428 -0.0247
 1001OPC     OW 4329   1.113   2.500   4.609 -0.1321 -0.2769 -0.2481
 1001OPC    HW1 4330   1.185   2.543   4.636 -1.2989  0.9121  1.1144
 1001OPC    HW2 4331   1.051   2.561   4.612 -1.3731 -1.4883 -0.6287
 1001OPC     MW 4332   1.115   2.515   4.614 -0.4878 -0.2802 -0.1030
 1002OPC     OW 4333   2.794   4.988   1.545  0.4457  0.0532  0.0415
 1002OPC    HW1 4334   2.780   4.904   1.560 -1.4829  0.6012  1.9060
 1002OPC    HW2 4335   2.859   4.989   1.486  0.2141 -2.6923 -0.3713
 1002OPC     MW 4336   2.801   4.976   1.538  0.1265 -0.2714  0.2560
 1003OPC     OW 4337   0.101   3.280   2.245  0.0167  0.5777  0.1349
 1003OPC    HW1 4338   0.161   3.339   2.269 -0.8623  1.0976  1.1435
 1003OPC    HW2 4339   0.097   3.225   2.313  0.1960 -0.1411 -0.4267
 1003OPC     MW 4340   0.109   3.281   2.259 -0.0866  0.5483  0.2009
 1004OPC     OW 4341   1.089   4.514   1.714  0.1245 -0.6925 -0.5061
 1004OPC    HW1 4342   1.119   4.452   1.661 -1.4140  0.6207 -3.1424
 1004OPC    HW2 4343   1.002   4.509   1.704 -0.0840  1.2327 -0.0344
 1004OPC     MW 4344   1.081   4.504   1.705 -0.1335 -0.2142 -0.8258
 1005OPC     OW 4345   0.681   4.518   1.985  0.3588 -0.1276  0.4269
 1005OPC    HW1 4346   0.704   4.462   2.048  1.9547  0.4730  0.4238
 1005OPC    HW2 4347   0.605   4.550   2.012  0.2612 -1.0405  1.2642
 1005OPC     MW 4348   0.673   4.515   1.998  0.5801 -0.1739  0.5501
 1006OPC     OW 4349   2.005   3.914   3.263 -0.3921 -0.1095  0.3189
 1006OPC    HW1 4350   1.942   3.969   3.287 -0.0479  1.2389 -1.6025
 1006OPC    HW2 4351   2.012   3.860   3.330 -1.5445  1.5125  1.8439
 1006OPC     MW 4352   1.997   3.914   3.276 -0.5115  0.3293  0.2604
 1007OPC     OW 4353   1.015   3.523   2.401 -0.1816  0.2474  0.1306
 1007OPC    HW1 4354   1.014   3.543   2.317 -0.9513 -1.0816 -0.2169
 1007OPC    HW2 4355   0.930   3.517   2.422  0.0005  0.1638  0.8958
 1007OPC     MW 4356   1.002   3.525   2.392 -0.2684  0.0388  0.1923
 1008OPC     OW 4357   3.147   2.204   1.915  0.0366  0.1798  0.7948
 1008OPC    HW1 4358   3.129   2.265   1.974 -1.0854  1.8000 -1.1267
 1008OPC    HW2 4359   3.097   2.137   1.939 -2.0170  1.5398  0.5552
 1008OPC     MW 4360   3.137   2.203   1.927 -0.4324  0.6199  0.4755
 1009OPC     OW 4361   3.810   2.427   0.837 -0.1942  0.4602 -0.1194
 1009OPC    HW1 4362   3.878   2.406   0.887  0.3245 -0.6756 -1.2288
 1009OPC    HW2 4363   3.758   2.358   0.844 -0.0258  0.1893 -1.2360
 1009OPC     MW 4364   3.813   2.414   0.845 -0.0928  0.2525 -0.4482
 1010OPC     OW 4365   2.236   2.205   1.268 -0.6890  0.2430 -0.4903
 1010OPC    HW1 4366   2.164   2.161   1.244 -1.5545  2.1509 -1.6435
 1010OPC    HW2 4367   2.218   2.231   1.349  0.8808 -3.4637  1.2599
 1010OPC     MW 4368   2.222   2.202   1.276 -0.5848 -0.0227 -0.4021
 1011OPC     OW 4369   4.523   0.944   2.112 -0.2886  0.3618  0.1470
 1011OPC    HW1 4370   4.456   0.915   2.063 -0.6303  0.4879  0.5322
 1011OPC    HW2 4371   4.541   0.877   2.164 -0.4630  0.5125  0.4022
 1011OPC     MW 4372   4.515   0.930   2.112 -0.3646  0.4027  0.2415
 1012OPC     OW 4373   4.965   0.961   2.135  0.4651 -0.0771  0.6921
 1012OPC    HW1 4374   4.912   0.901   2.169 -2.4342  0.1486 -2.7586
 1012OPC    HW2 4375   5.032   0.914   2.104  0.1086 -1.0227  1.3162
 1012OPC     MW 4376   4.967   0.945   2.135 -0.0160 -0.1834  0.2746
 1013OPC     OW 4377   4.864   3.108   2.070 -0.3761  0.1934 -0.2682
 1013OPC    HW1 4378   4.823   3.083   1.997 -1.8593 -0.4543  0.7323
 1013OPC    HW2 4379   4.850   3.041   2.124  1.6627  0.1662  0.2886
 1013OPC     MW 4380   4.856   3.094   2.067 -0.2938  0.0936 -0.0382
 1014OPC     OW 4381   0.080   3.601   3.314 -0.1150 -0.4607 -0.3271
 1014OPC    HW1 4382   0.011   3.622   3.363 -0.0920 -0.5619 -0.2512
 1014OPC    HW2 4383   0.132   3.558   3.369  0.0935 -0.2253 -0.3353
 1014OPC     MW 4384   0.078   3.598   3.329 -0.0808 -0.4408 -0.3171
 1015OPC     OW 4385   4.862   4.483   1.755 -0.1539  0.1217  0.1881
 1015OPC    HW1 4386   4.922   4.544   1.775 -0.6572  0.5398  0.4498
 1015OPC    HW2 4387   4.858   4.486   1.668 -1.3191  1.6149  0.2520
 1015OPC     MW 4388   4.870   4.493   1.745 -0.4004  0.4040  0.2362
 1016OPC     OW 4389   5.041   0.577   4.857 -0.0386  0.2658 -0.1668
 1016OPC    HW1 4390   5.054   0.524   4.789 -0.8330 -0.5994  0.3304
 1016OPC    HW2 4391   4.988   0.638   4.825 -1.6686 -0.9887  0.0456
 1016OPC     MW 4392   5.035   0.579   4.842 -0.3968 -0.0473 -0.0620
 1017OPC     OW 4393   1.685   4.272   2.232  0.0550  0.3939  0.0984
 1017OPC    HW1 4394   1.681   4.223   2.159 -0.8661  1.4820 -0.6209
 1017OPC    HW2 4395   1.764   4.309   2.227 -0.4706  1.4633 -1.0760
 1017OPC     MW 4396   1.696   4.270   2.220 -0.1588  0.7125 -0.1813
 1018OPC     OW 4397   0.187   4.741   0.818 -0.0573  0.3812  0.0606
 1018OPC    HW1 4398   0.149   4.791   0.879 -0.6872  2.0329 -1.5847
 1018OPC    HW2 4399   0.192   4.663   0.856  0.5454  1.5349  2.6170
 1018OPC     MW 4400   0.182   4.737   0.833 -0.0613  0.7958  0.1952
 1019OPC     OW 4401   2.506   1.283   2.852 -0.0612  0.1313 -0.2576
 1019OPC    HW1 4402   2.465   1.303   2.926 -0.6976 -0.8540 -0.3216
 1019OPC    HW2 4403   2.521   1.360   2.815  0.6817  0.6794  1.0910
 1019OPC     MW 4404   2.502   1.297   2.857 -0.0454  0.0667 -0.0678
 1020OPC     OW 4405   2.823   3.573   2.778  0.1899  0.0516  0.3472
 1020OPC    HW1 4406   2.851   3.655   2.768  1.8125 -0.6614 -2.0648
 1020OPC    HW2 4407   2.750   3.570   2.730 -0.1003  0.1736  0.7771
 1020OPC     MW 4408   2.816   3.585   2.769  0.3867 -0.0356  0.0544
 1021OPC     OW 4409   3.655   0.070   4.093 -0.1328  0.2128  0.6093
 1021OPC    HW1 4410   3.740   0.085   4.102 -0.1796 -0.8366  5.3323
 1021OPC    HW2 4411   3.619   0.150   4.099  0.4512  0.4831  0.5374
 1021OPC     MW 4412   3.662   0.084   4.095 -0.0535  0.0977  1.2963
 1022OPC     OW 4413   4.937   2.393   3.496  0.5764 -0.1181 -0.5440
 1022OPC    HW1 4414   4.870   2.337   3.497  0.3230  0.1391 -1.7659
 1022OPC    HW2 4415   5.007   2.341   3.492  0.4461 -0.3803  0.4073
 1022OPC     MW 4416   4.938   2.377   3.496  0.5199 -0.1187 -0.5841
 1023OPC     OW 4417   2.857   2.610   2.487  0.0552  0.2365  0.0359
 1023OPC    HW1 4418   2.904   2.609   2.413  0.6307 -0.3263  0.4010
 1023OPC    HW2 4419   2.779   2.639   2.461  0.6063  1.2403 -0.5766
 1023OPC     MW 4420   2.853   2.614   2.472  0.2218  0.3015 -0.0006
 1024OPC     OW 4421   4.602   4.044   1.247 -0.2419  0.0873 -0.6772
 1024OPC    HW1 4422   4.539   4.095   1.215 -1.4763 -1.2047 -0.4236
 1024OPC    HW2 4423   4.651   4.025   1.176 -1.2501 -0.3861 -1.2724
 1024OPC     MW 4424   4.600   4.048   1.232 -0.5730 -0.1734 -0.7276
 1025OPC     OW 4425   2.947   3.089   0.036  0.1949  0.0018  0.1346
 1025OPC    HW1 4426   2.916   3.157  -0.009 -1.9719  0.4842  2.1453
 1025OPC    HW2 4427   3.019   3.121   0.074  0.6959  0.2958 -0.9957
 1025OPC     MW 4428   2.953   3.104   0.035 -0.0512  0.1165  0.2646
 1026OPC     OW 4429   4.664   3.340   2.394  0.1519 -0.6690  0.1086
 1026OPC    HW1 4430   4.749   3.331   2.408  0.6205  2.6471  0.2094
 1026OPC    HW2 4431   4.630   3.342   2.474  0.0263 -1.4832  0.0823
 1026OPC     MW 4432   4.671   3.339   2.408  0.2024 -0.2994  0.1197
 1027OPC     OW 4433   4.790   0.111   3.600 -0.4557  0.3517 -0.2957
 1027OPC    HW1 4434   4.748   0.147   3.667  0.0304  0.8708 -0.2660
 1027OPC    HW2 4435   4.835   0.177   3.566  0.2594 -0.1731 -0.3835
 1027OPC     MW 4436   4.790   0.126   3.605 -0.2783  0.3509 -0.3043
 1028OPC     OW 4437   3.135   3.943   1.685  0.2728  0.0972  0.2621
 1028OPC    HW1 4438   3.203   3.891   1.666 -1.2127 -1.3688 -1.4600
 1028OPC    HW2 4439   3.067   3.902   1.648 -1.3860  2.0886  0.9137
 1028OPC     MW 4440   3.135   3.929   1.677 -0.1916  0.1748  0.1040
 1029OPC     OW 4441   0.916   0.727   4.828  0.0105 -0.0698  0.3586
 1029OPC    HW1 4442   0.921   0.769   4.904  0.4503 -0.3987  0.5140
 1029OPC    HW2 4443   0.942   0.788   4.770  2.4401 -0.6158  0.7658
 1029OPC     MW 4444   0.921   0.742   4.831  0.4344 -0.1990  0.4416
 1030OPC     OW 4445   0.609   4.523   1.541  0.0352 -0.0411  0.0360
 1030OPC    HW1 4446   0.561   4.582   1.585 -0.1091  0.6876 -1.0516
 1030OPC    HW2 4447   0.638   4.568   1.472 -0.2117 -1.2833 -0.9235
 1030OPC     MW 4448   0.606   4.539   1.537 -0.0226 -0.1169 -0.2664
 1031OPC     OW 4449   2.838   2.234   0.180 -0.7241  0.3986  0.2157
 1031OPC    HW1 4450   2.789   2.272   0.241  0.0877  1.7241  0.0855
 1031OPC    HW2 4451   2.781   2.182   0.138 -1.4668  0.0750  1.5586
 1031OPC     MW 4452   2.822   2.232   0.183 -0.7139  0.5466  0.3948
 1032OPC     OW 4453   0.007   2.684   2.542  0.5992 -0.2871  0.2840
 1032OPC    HW1 4454  -0.043   2.722   2.482  0.4454 -0.2720  0.4223
 1032OPC    HW2 4455  -0.048   2.632   2.585  0.4547  0.6067  1.1951
 1032OPC     MW 4456  -0.008   2.682   2.539  0.5550 -0.1527  0.4390
 1033OPC     OW 4457   4.622   0.069   3.384 -0.7092 -0.1656  0.0339
 1033OPC    HW1 4458   4.579   0.145   3.383 -3.0652 -1.4246 -0.3811
 1033OPC    HW2 4459   4.660   0.068   3.462  0.5863  2.0306 -0.4913
 1033OPC     MW 4460   4.621   0.080   3.395 -0.8660 -0.0271 -0.1050
 1034OPC     OW 4461   0.684   2.743   0.948  0.1911  0.5216  0.1876
 1034OPC    HW1 4462   0.753   2.741   0.895  0.1040 -1.4636  0.0760
 1034OPC    HW2 4463   0.707   2.693   1.015 -1.3765 -0.8469 -0.2178
 1034OPC     MW 4464   0.697   2.735   0.950 -0.0533  0.0262  0.1112
 1035OPC     OW 4465   2.280   1.366   0.069  0.4673  0.2373 -0.3025
 1035OPC    HW1 4466   2.268   1.335   0.149 -1.4045  4.6334  1.4346
 1035OPC    HW2 4467   2.367   1.366   0.060  0.8066  0.4778  2.1748
 1035OPC     MW 4468   2.291   1.361   0.079  0.2409  0.9222  0.3200
 1036OPC     OW 4469   0.048   2.698   2.006 -0.3891  0.0055 -0.0671
 1036OPC    HW1 4470   0.063   2.612   2.002 -0.4807  0.0216 -1.3807
 1036OPC    HW2 4471   0.040   2.721   1.922 -2.4154  0.9425  0.3073
 1036OPC     MW 4472   0.049   2.689   1.993 -0.7020  0.1463 -0.2058
 1037OPC     OW 4473   2.199   1.019   0.168 -0.1189 -0.2926  0.0073
 1037OPC    HW1 4474   2.284   1.002   0.175 -0.2179 -0.7697  0.0959
 1037OPC    HW2 4475   2.161   0.951   0.208 -0.6159 -1.7152 -2.5931
 1037OPC     MW 4476   2.206   1.006   0.175 -0.2070 -0.5732 -0.3637
 1038OPC     OW 4477   3.354   2.329   1.345  0.0111 -0.5095 -0.4515
 1038OPC    HW1 4478   3.295   2.274   1.378  0.5477 -1.1850 -0.5927
 1038OPC    HW2 4479   3.311   2.405   1.341 -0.5395 -0.7655  0.3539
 1038OPC     MW 4480   3.339   2.332   1.349  0.0091 -0.6472 -0.3534
 1039OPC     OW 4481   3.251   0.203   4.128  0.3776 -0.1153 -0.0228
 1039OPC    HW1 4482   3.257   0.122   4.162  0.9151  0.3038  0.9039
 1039OPC    HW2 4483   3.201   0.246   4.185 -0.2804  0.1028 -0.7453
 1039OPC     MW 4484   3.244   0.197   4.141  0.3598 -0.0212  0.0072
 1040OPC     OW 4485   0.321   1.459   0.122  0.1818 -0.3263 -0.1370
 1040OPC    HW1 4486   0.277   1.439   0.196  1.1023 -1.7672  0.0697
 1040OPC    HW2 4487   0.265   1.435   0.059 -0.4170  0.4617  0.0704
 1040OPC     MW 4488   0.306   1.452   0.124  0.2293 -0.4227 -0.0758
 1041OPC     OW 4489   0.170   1.058   1.792 -0.0334  0.0654 -1.2231
 1041OPC    HW1 4490   0.197   1.094   1.718 -0.0767  1.0267 -0.7886
 1041OPC    HW2 4491   0.191   1.117   1.853 -2.9032  0.8320 -0.8195
 1041OPC     MW 4492   0.177   1.072   1.790 -0.4637  0.3206 -1.0993
 1042OPC     OW 4493   3.048   2.684   1.449  0.0827 -0.5932  0.3585
 1042OPC    HW1 4494   3.135   2.690   1.448  0.0543  0.6662  1.6550
 1042OPC    HW2 4495   3.024   2.734   1.382  0.3655 -3.2159 -1.8405
 1042OPC     MW 4496   3.058   2.692   1.439  0.1202 -0.7946  0.2252
 1043OPC     OW 4497   2.500   4.356   5.028  0.6072 -0.0906  0.2285
 1043OPC    HW1 4498   2.529   4.438   5.034  0.3968  0.0866 -0.9447
 1043OPC    HW2 4499   2.549   4.322   4.965 -2.0658  0.4375 -2.3889
 1043OPC     MW 4500   2.512   4.363   5.020  0.1814  0.0135 -0.3314
 1044OPC     OW 4501   5.020   4.671   3.628 -0.3433  0.2859  0.4509
 1044OPC    HW1 4502   5.020   4.728   3.694  1.1454  0.3617  0.4010
 1044OPC    HW2 4503   5.057   4.600   3.661  0.9942  0.5341 -0.4539
 1044OPC     MW 4504   5.025   4.669   3.642  0.0743  0.3337  0.3099
 1045OPC     OW 4505   2.644   1.589   3.838  0.5379  0.2129 -0.0436
 1045OPC    HW1 4506   2.648   1.675   3.854  0.0836  0.4746 -1.2704
 1045OPC    HW2 4507   2.568   1.565   3.874  0.3554  0.4531 -0.2653
 1045OPC     MW 4508   2.633   1.598   3.846  0.4439  0.2871 -0.2576
 1046OPC     OW 4509   0.841   2.489   2.176 -0.1893  0.1670  0.5281
 1046OPC    HW1 4510   0.900   2.540   2.137  0.6834  0.3627  2.0237
 1046OPC    HW2 4511   0.772   2.541   2.187 -0.7693 -0.1003 -1.3564
 1046OPC     MW 4512   0.840   2.504   2.172 -0.1461  0.1563  0.4707
 1047OPC     OW 4513   2.709   1.958   4.364  0.8173  0.8778  0.3766
 1047OPC    HW1 4514   2.742   1.941   4.443 -0.7700 -1.4114  0.6504
 1047OPC    HW2 4515   2.626   1.980   4.380 -0.5548 -2.7534 -0.6390
 1047OPC     MW 4516   2.702   1.959   4.378  0.3800  0.0032  0.2671
 1048OPC     OW 4517   5.079   2.187   1.271 -0.2815  0.7361 -0.1360
 1048OPC    HW1 4518   5.000   2.225   1.270 -0.7575 -0.1856  0.5416
 1048OPC    HW2 4519   5.132   2.249   1.241 -1.2037  1.5304 -0.1804
 1048OPC     MW 4520   5.075   2.202   1.267 -0.4879  0.7173 -0.0424
 1049OPC     OW 4521   0.426   2.523   4.640 -0.5314 -0.9200  0.4240
 1049OPC    HW1 4522   0.441   2.492   4.560 -2.3332  0.8042 -0.6524
 1049OPC    HW2 4523   0.368   2.466   4.673 -0.2664 -1.2766  0.2862
 1049OPC     MW 4524   0.420   2.510   4.633 -0.7584 -0.7180  0.2449
 1050OPC     OW 4525   0.290   4.957   0.129 -0.1551  0.0245 -0.9331
 1050OPC    HW1 4526   0.294   5.031   0.083 -0.0533 -1.4362 -3.4925
 1050OPC    HW2 4527   0.360   4.912   0.102  0.2728 -0.7069  1.2035
 1050OPC     MW 4528   0.301   4.961   0.118 -0.0769 -0.2993 -0.9955
 1051OPC     OW 4529   2.541   1.197   0.316  0.5364  0.0550 -0.2070
 1051OPC    HW1 4530   2.626   1.200   0.296  1.0207 -1.5059  1.3651
 1051OPC    HW2 4531   2.506   1.153   0.249  1.8357 -3.5903  1.2374
 1051OPC     MW 4532   2.548   1.191   0.303  0.7998 -0.7142  0.2386
 1052OPC     OW 4533   0.966   4.840   2.544 -0.2702  0.1990 -0.9527
 1052OPC    HW1 4534   1.024   4.877   2.597 -0.9671  1.3294 -0.9419
 1052OPC    HW2 4535   1.015   4.804   2.482  0.5416 -0.7971  0.2112
 1052OPC     MW 4536   0.982   4.840   2.543 -0.2533  0.2190 -0.7793
 1053OPC     OW 4537   4.657   4.584   0.229  0.0663  0.3095 -0.1657
 1053OPC    HW1 4538   4.720   4.581   0.289 -0.5211 -1.3434  0.4001
 1053OPC    HW2 4539   4.695   4.627   0.163  1.8191 -0.6711  0.1442
 1053OPC     MW 4540   4.672   4.590   0.228  0.2386 -0.0795 -0.0363
 1054OPC     OW 4541   2.867   1.406   2.629 -0.3020  0.1231  0.6505
 1054OPC    HW1 4542   2.882   1.326   2.597 -2.3982 -0.4734  1.0129
 1054OPC    HW2 4543   2.930   1.454   2.594  0.7430 -1.5925  0.0466
 1054OPC     MW 4544   2.879   1.401   2.619 -0.4572 -0.2185  0.6149
 1055OPC     OW 4545   1.146   2.610   2.260  0.1952 -0.6638 -0.0427
 1055OPC    HW1 4546   1.089   2.600   2.325 -1.4074 -2.0300 -1.5649
 1055OPC    HW2 4547   1.126   2.689   2.228  0.8185 -0.0976  0.8825
 1055OPC     MW 4548   1.135   2.620   2.265  0.0505 -0.7819 -0.1308
 1056OPC     OW 4549   4.501   3.499   3.490 -0.5023 -0.3319  0.0310
 1056OPC    HW1 4550   4.455   3.498   3.416  0.3726  1.4121 -0.6003
 1056OPC    HW2 4551   4.494   3.582   3.516  0.9907 -0.4091  0.7478
 1056OPC     MW 4552   4.493   3.511   3.483 -0.1527 -0.0857  0.0438
 1057OPC     OW 4553   2.932   3.631   3.422  0.1538  0.1062 -0.4397
 1057OPC    HW1 4554   2.947   3.546   3.433  1.9448  0.4056 -0.2729
 1057OPC    HW2 4555   2.951   3.666   3.499  0.1827  0.7489 -0.7318
 1057OPC     MW 4556   2.937   3.624   3.435  0.4225  0.2454 -0.4583
 1058OPC     OW 4557   1.135   4.989   3.438  0.1434  0.4745 -0.4142
 1058OPC    HW1 4558   1.099   5.002   3.516  0.9127  1.6201 -0.2303
 1058OPC    HW2 4559   1.217   5.018   3.447  0.6465 -0.5430 -1.2919
 1058OPC     MW 4560   1.142   4.995   3.451  0.3313  0.4932 -0.5166
 1059OPC     OW 4561   0.807   2.003   3.179 -0.0413  0.4000 -0.6130
 1059OPC    HW1 4562   0.766   2.073   3.148 -1.4592  0.1083  0.4950
 1059OPC    HW2 4563   0.742   1.949   3.202  0.9465 -0.3139  0.7065
 1059OPC     MW 4564   0.791   2.005   3.178 -0.1048  0.2513 -0.2545
 1060OPC     OW 4565   2.774   3.119   0.255  0.0691  0.1535 -0.3231
 1060OPC    HW1 4566   2.701   3.088   0.219  0.5936 -0.5696 -0.8028
 1060OPC    HW2 4567   2.837   3.084   0.206  0.7287  1.0735 -0.1590
 1060OPC     MW 4568   2.772   3.109   0.242  0.2440  0.1825 -0.3697
 1061OPC     OW 4569   3.009   2.327   2.158  0.0254  0.1027 -0.1387
 1061OPC    HW1 4570   2.956   2.372   2.104  0.0781  1.6875  1.0611
 1061OPC    HW2 4571   2.953   2.284   2.209 -0.0508 -0.2238 -0.4928
 1061OPC     MW 4572   2.993   2.328   2.158  0.0219  0.2885 -0.0138
 1062OPC     OW 4573   2.886   2.488   1.970 -0.3759  0.0597  0.3276
 1062OPC    HW1 4574   2.891   2.488   1.883  1.3222 -1.5055  0.3585
 1062OPC    HW2 4575   2.826   2.548   1.987 -1.8775 -0.6447 -1.9789
 1062OPC     MW 4576   2.878   2.497   1.960 -0.3470 -0.2756 -0.0086
 1063OPC     OW 4577   1.810   3.204   0.448 -0.1651  0.4325  0.2565
 1063OPC    HW1 4578   1.745   3.256   0.420 -1.2679 -0.5756  0.8720
 1063OPC    HW2 4579   1.794   3.196   0.533  1.4263  1.0301  0.6472
 1063OPC     MW 4580   1.798   3.211   0.456 -0.0929  0.3717  0.4052
 1064OPC     OW 4581   0.479   2.238   1.459 -0.6395  0.5535  0.1717
 1064OPC    HW1 4582   0.429   2.179   1.417 -2.3418  1.9603  0.0970
 1064OPC    HW2 4583   0.438   2.249   1.535  0.1121  1.0274  0.5142
 1064OPC     MW 4584   0.465   2.231   1.464 -0.7799  0.8314  0.2113
 1065OPC     OW 4585   4.665   2.453   1.071 -0.3181 -0.5390  0.5216
 1065OPC    HW1 4586   4.618   2.522   1.098 -0.0834  0.5043 -1.5188
 1065OPC    HW2 4587   4.733   2.490   1.031  0.0673 -1.9679 -0.1992
 1065OPC     MW 4588   4.668   2.469   1.069 -0.2263 -0.5962  0.1137
 1066OPC     OW 4589   3.230   3.663   4.913  0.5616  0.3658  0.1601
 1066OPC    HW1 4590   3.188   3.589   4.932  2.3728 -0.9078 -0.5557
 1066OPC    HW2 4591   3.192   3.690   4.840  0.5050 -0.3703 -0.0895
 1066OPC     MW 4592   3.218   3.656   4.905  0.8208  0.0689  0.0174
 1067OPC     OW 4593   3.499   0.129   0.204 -0.4420 -0.6397 -0.0079
 1067OPC    HW1 4594   3.474   0.069   0.262 -3.2333 -1.1305 -1.5502
 1067OPC    HW2 4595   3.562   0.089   0.159 -0.9457 -1.7060  0.2067
 1067OPC     MW 4596   3.505   0.114   0.206 -0.9287 -0.8697 -0.2040
 1068OPC     OW 4597   4.174   4.322   1.795  0.0365 -0.6598 -0.3707
 1068OPC    HW1 4598   4.150   4.257   1.742 -2.4143  0.4046 -0.7532
 1068OPC    HW2 4599   4.098   4.354   1.823  1.2195 -0.2677  2.7462
 1068OPC     MW 4600   4.159   4.317   1.791 -0.1507 -0.4448  0.0332
 1069OPC     OW 4601   2.805   1.499   4.556  0.2678 -0.1461  0.3217
 1069OPC    HW1 4602   2.873   1.530   4.602  0.0516 -0.9773  1.2301
 1069OPC    HW2 4603   2.751   1.469   4.617 -0.7488  0.1279 -0.4132
 1069OPC     MW 4604   2.807   1.499   4.572  0.0856 -0.2284  0.3474
 1070OPC     OW 4605   4.068   1.665   4.361 -0.2935  0.5873  0.1292
 1070OPC    HW1 4606   3.984   1.685   4.346 -1.2683 -1.4591  2.2339
 1070OPC    HW2 4607   4.071   1.655   4.448  2.1758  0.6252  0.1073
 1070OPC     MW 4608   4.056   1.667   4.372 -0.0725  0.2906  0.4368
 1071OPC     OW 4609   1.243   0.135   1.296  0.1438 -0.0488  0.0180
 1071OPC    HW1 4610   1.243   0.189   1.365 -0.9695  0.0874 -0.0660
 1071OPC    HW2 4611   1.181   0.077   1.316 -1.0446  0.6736 -1.3696
 1071OPC     MW 4612   1.234   0.134   1.309 -0.1963  0.0780 -0.1994
 1072OPC     OW 4613   0.975   3.559   0.184  0.2992 -0.1190 -0.4112
 1072OPC    HW1 4614   0.953   3.544   0.101 -0.1822 -1.2786 -0.0857
 1072OPC    HW2 4615   0.908   3.528   0.230  0.2914  1.0440  0.4096
 1072OPC     MW 4616   0.962   3.552   0.179  0.2270 -0.1182 -0.2418
 1073OPC     OW 4617   1.190   0.511   3.048 -0.1830 -0.1617 -0.5412
 1073OPC    HW1 4618   1.140   0.500   2.976  0.5963 -0.6152 -1.0278
 1073OPC    HW2 4619   1.270   0.523   3.015 -0.0137  0.8385  0.2267
 1073OPC     MW 4620   1.194   0.511   3.032 -0.0429 -0.0809 -0.4997
 1074OPC     OW 4621   0.602   2.565   1.760 -0.1220 -0.2027 -0.3054
 1074OPC    HW1 4622   0.567   2.627   1.709  0.1003 -0.1050 -0.3409
 1074OPC    HW2 4623   0.667   2.607   1.800 -0.2941 -0.2801  0.0581
 1074OPC     MW 4624   0.606   2.580   1.758 -0.1146 -0.1998 -0.2569
 1075OPC     OW 4625   4.835   0.324   4.081  0.5077 -0.1480 -0.0881
 1075OPC    HW1 4626   4.761   0.354   4.116  0.4178 -0.8511  0.3611
 1075OPC    HW2 4627   4.891   0.326   4.148  0.6830 -0.3282 -0.2293
 1075OPC     MW 4628   4.832   0.329   4.096  0.5204 -0.2785 -0.0424
 1076OPC     OW 4629   3.781   1.541   4.522 -0.3865 -0.7011  0.5679
 1076OPC    HW1 4630   3.696   1.556   4.515 -0.6955 -1.3993  2.2975
 1076OPC    HW2 4631   3.810   1.609   4.568  0.1988  0.0512 -0.8666
 1076OPC     MW 4632   3.773   1.553   4.528 -0.3457 -0.6931  0.6113
 1077OPC     OW 4633   3.810   1.990   3.829  0.3943 -0.2660  0.3437
 1077OPC    HW1 4634   3.811   2.002   3.915  0.9178  0.2987  0.2621
 1077OPC    HW2 4635   3.772   2.063   3.799  2.8599  0.9226 -0.0965
 1077OPC     MW 4636   3.804   2.003   3.837  0.8358 -0.0070  0.2667
 1078OPC     OW 4637   2.570   1.371   4.627  0.0500  0.7216 -0.0389
 1078OPC    HW1 4638   2.588   1.293   4.663  1.0252  1.1636  0.4547
 1078OPC    HW2 4639   2.540   1.418   4.693  0.2280  1.0113 -0.1616
 1078OPC     MW 4640   2.568   1.366   4.642  0.2204  0.8297  0.0158
 1079OPC     OW 4641   4.239   2.896   2.410  0.2257  0.0984 -0.3148
 1079OPC    HW1 4642   4.229   2.832   2.351  0.7202 -0.3771  0.1012
 1079OPC    HW2 4643   4.165   2.941   2.404 -0.8605 -1.4725  0.5276
 1079OPC     MW 4644   4.227   2.893   2.401  0.1385 -0.2039 -0.1290
 1080OPC     OW 4645   4.119   4.055   3.180 -0.3002  0.6702  0.2728
 1080OPC    HW1 4646   4.205   4.071   3.177  0.0181 -0.2216  2.3949
 1080OPC    HW2 4647   4.103   4.046   3.266 -2.2245 -0.6345 -0.1522
 1080OPC     MW 4648   4.129   4.056   3.192 -0.5375  0.3454  0.5236
 1081OPC     OW 4649   0.093   4.366   0.573  0.0193  0.5487 -0.1535
 1081OPC    HW1 4650   0.102   4.445   0.538 -2.8095  0.9180 -0.2590
 1081OPC    HW2 4651   0.008   4.359   0.588  0.2658 -2.1865  0.6093
 1081OPC     MW 4652   0.082   4.377   0.570 -0.3621  0.1995 -0.0564
 1082OPC     OW 4653   2.325   4.601   1.463  0.5058 -0.2187 -0.7457
 1082OPC    HW1 4654   2.314   4.575   1.545  2.0127  1.2447 -0.0244
 1082OPC    HW2 4655   2.243   4.616   1.435 -0.0277 -0.7847  0.4360
 1082OPC     MW 4656   2.311   4.599   1.471  0.6496 -0.0864 -0.4645
 1083OPC     OW 4657   0.004   1.646   3.960 -0.1883 -0.3229 -0.5189
 1083OPC    HW1 4658  -0.062   1.625   4.013 -0.2362 -1.3463 -0.9584
 1083OPC    HW2 4659   0.075   1.634   4.009 -0.2862 -0.0507 -0.3083
 1083OPC     MW 4660   0.005   1.641   3.975 -0.2099 -0.4338 -0.5526
 1084OPC     OW 4661   1.596   2.743   2.659  0.6058 -0.4578  0.1028
 1084OPC    HW1 4662   1.560   2.663   2.652 -0.9186  0.2211 -0.3278
 1084OPC    HW2 4663   1.566   2.785   2.588  1.5748  0.4420  0.2009
 1084OPC     MW 4664   1.586   2.737   2.647  0.5238 -0.2246  0.0539
 1085OPC     OW 4665   1.934   3.868   3.732  0.3434  0.4974  0.4665
 1085OPC    HW1 4666   1.916   3.953   3.732  0.5300  0.5541 -0.3724
 1085OPC    HW2 4667   1.988   3.858   3.800  0.3894  1.0649  0.5157
 1085OPC     MW 4668   1.940   3.879   3.742  0.3777  0.5896  0.3497
 1086OPC     OW 4669   0.668   3.017   2.361 -0.3086 -0.4247 -0.1234
 1086OPC    HW1 4670   0.585   3.010   2.386 -0.4979 -1.8474 -1.0487
 1086OPC    HW2 4671   0.701   2.937   2.375  0.8616  0.0674  0.0729
 1086OPC     MW 4672   0.661   3.004   2.367 -0.1637 -0.5622 -0.2312
 1087OPC     OW 4673   0.279   2.313   0.021  0.0431 -0.3980  0.4405
 1087OPC    HW1 4674   0.299   2.255   0.083 -0.9110 -0.4280  0.7410
 1087OPC    HW2 4675   0.192   2.308   0.016 -0.1059  1.3261  0.7850
 1087OPC     MW 4676   0.269   2.304   0.030 -0.1199 -0.1477  0.5358
 1088OPC     OW 4677   3.661   1.754   4.133  0.0177  0.5126  0.3037
 1088OPC    HW1 4678   3.666   1.697   4.199  1.0039  2.1380  1.7020
 1088OPC    HW2 4679   3.744   1.766   4.110 -0.3072  0.0261 -1.2501
 1088OPC     MW 4680   3.674   1.747   4.139  0.1153  0.6810  0.2809
 1089OPC     OW 4681   4.402   3.018   4.906 -0.2049  0.0240  0.0847
 1089OPC    HW1 4682   4.461   3.044   4.964  0.2450  2.9374 -1.4564
 1089OPC    HW2 4683   4.449   3.006   4.833 -1.1042 -0.7260 -0.3961
 1089OPC     MW 4684   4.418   3.020   4.904 -0.2714  0.3436 -0.2141
 1090OPC     OW 4685   4.495   1.116   0.001  0.5790 -0.1649 -0.1032
 1090OPC    HW1 4686   4.575   1.131  -0.031 -0.2473  0.5821 -1.9918
 1090OPC    HW2 4687   4.475   1.038  -0.033  0.4295 -0.2725  0.2320
 1090OPC     MW 4688   4.504   1.106  -0.009  0.4346 -0.0704 -0.3326
 1091OPC     OW 4689   0.225   4.021   4.890  0.1939  0.2274  0.3181
 1091OPC    HW1 4690   0.196   4.055   4.815 -0.6787  0.1326  0.5932
 1091OPC    HW2 4691   0.271   3.951   4.865 -0.0217  0.2428 -0.1304
 1091OPC     MW 4692   0.227   4.016   4.875  0.0331  0.2154  0.2928
 1092OPC     OW 4693   5.071   0.166   2.834  0.3925 -0.1298 -0.3360
 1092OPC    HW1 4694   5.085   0.086   2.803 -0.0064  0.0132 -0.8980
 1092OPC    HW2 4695   5.139   0.212   2.806  1.0746 -0.4665  0.7267
 1092OPC     MW 4696   5.083   0.161   2.825  0.4346 -0.1584 -0.2619
 1093OPC     OW 4697   3.192   3.937   3.218  0.0853 -0.9231  0.3869
 1093OPC    HW1 4698   3.225   3.993   3.160  0.4783 -0.9659  0.5698
 1093OPC    HW2 4699   3.262   3.902   3.256 -0.1054 -2.3601 -0.5016
 1093OPC     MW 4700   3.207   3.940   3.215  0.1152 -1.1418  0.2827
 1094OPC     OW 4701   0.177   3.421   2.021  0.0988 -0.3928  0.0537
 1094OPC    HW1 4702   0.246   3.463   2.054 -0.8649  0.0114  1.6428
 1094OPC    HW2 4703   0.160   3.359   2.080 -1.9279  0.6131  0.6060
 1094OPC     MW 4704   0.185   3.418   2.035 -0.3429 -0.1844  0.3702
 1095OPC     OW 4705   0.741   2.742   1.909  0.0974 -0.0376  0.8170
 1095OPC    HW1 4706   0.818   2.715   1.939 -0.3102 -0.0970  1.8595
 1095OPC    HW2 4707   0.716   2.802   1.966 -0.7109 -0.1455  0.5936
 1095OPC     MW 4708   0.749   2.747   1.922 -0.0822 -0.0622  0.9380
 1096OPC     OW 4709   4.343   3.668   4.416 -0.1106  0.2924  0.3364
 1096OPC    HW1 4710   4.342   3.660   4.329 -0.8591  0.2003  0.3420
 1096OPC    HW2 4711   4.374   3.749   4.428 -1.2250  0.8047 -0.0800
 1096OPC     MW 4712   4.347   3.679   4.405 -0.3858  0.3546  0.2759
 1097OPC     OW 4713   1.762   4.629   5.017  0.2458 -0.1137  0.1004
 1097OPC    HW1 4714   1.807   4.606   4.947 -1.3873  1.3981 -1.5561
 1097OPC    HW2 4715   1.813   4.688   5.056  0.2077  0.8255 -1.1888
 1097OPC     MW 4716   1.776   4.634   5.013 -0.0011  0.2481 -0.3345
 1098OPC     OW 4717   1.046   0.988   3.573 -0.1868  0.0115 -0.2078
 1098OPC    HW1 4718   1.093   0.957   3.506 -1.4771  0.7701 -1.5267
 1098OPC    HW2 4719   0.980   1.030   3.534 -0.4340  1.3617  1.5377
 1098OPC     MW 4720   1.043   0.990   3.557 -0.4139  0.3230 -0.1449
 1099OPC     OW 4721   4.725   1.348   2.689 -0.1218  0.1166 -0.2914
 1099OPC    HW1 4722   4.716   1.309   2.767  0.6227 -1.1123 -0.7820
 1099OPC    HW2 4723   4.651   1.329   2.647 -0.4737  0.6792  0.0717
 1099OPC     MW 4724   4.713   1.339   2.694 -0.0637  0.0181 -0.3102
 1100OPC     OW 4725   1.090   0.842   1.850  0.2762 -0.0370 -0.8578
 1100OPC    HW1 4726   1.004   0.840   1.867 -0.1241 -0.4342 -2.7611
 1100OPC    HW2 4727   1.123   0.882   1.920 -1.3058 -0.9581  0.4943
 1100OPC     MW 4728   1.082   0.848   1.863 -0.0166 -0.2317 -0.9393
 1101OPC     OW 4729   0.823   0.028   2.473 -0.2000  0.1845 -0.0593
 1101OPC    HW1 4730   0.875  -0.039   2.492  0.7675  1.0508  0.4389
 1101OPC    HW2 4731   0.749   0.010   2.516  0.8296  0.5123  1.9215
 1101OPC     MW 4732   0.820   0.016   2.482  0.0950  0.3609  0.3068
 1102OPC     OW 4733   0.056   0.447   0.931  0.0877 -0.6055  0.4967
 1102OPC    HW1 4734  -0.027   0.437   0.957  0.1808 -1.9199  0.3563
 1102OPC    HW2 4735   0.056   0.524   0.891 -1.5668 -1.4506 -1.2929
 1102OPC     MW 4736   0.044   0.457   0.928 -0.1429 -0.9245  0.2116
 1103OPC     OW 4737   4.818   3.227   3.669 -0.2555  0.3304  0.0127
 1103OPC    HW1 4738   4.794   3.307   3.645 -0.2654  0.4148  0.2939
 1103OPC    HW2 4739   4.855   3.193   3.598  0.8646  1.0238  0.2409
 1103OPC     MW 4740   4.820   3.234   3.655 -0.0914  0.4453  0.0880
 1104OPC     OW 4741   1.007   2.191   4.032 -0.0288 -0.5440  0.5425
 1104OPC    HW1 4742   0.981   2.170   4.112 -0.5248 -2.4756 -0.0627
 1104OPC    HW2 4743   0.939   2.170   3.982  0.0182  1.2593 -0.3490
 1104OPC     MW 4744   0.993   2.185   4.036 -0.0951 -0.5631  0.3212
 1105OPC     OW 4745   3.768   1.845   0.679 -0.2157  0.3146  0.0894
 1105OPC    HW1 4746   3.820   1.775   0.676  0.4137  0.8013 -0.8846
 1105OPC    HW2 4747   3.823   1.912   0.668 -0.8412  0.9524  0.7484
 1105OPC     MW 4748   3.784   1.844   0.677 -0.2151  0.4806  0.0429
 1106OPC     OW 4749   2.224   1.265   0.943 -0.4127  0.0113 -0.9099
 1106OPC    HW1 4750   2.181   1.287   1.015 -0.0201  0.0805 -0.6960
 1106OPC    HW2 4751   2.174   1.299   0.879 -0.2356  0.8308 -0.6241
 1106OPC     MW 4752   2.210   1.273   0.944 -0.3287  0.1426 -0.8361
 1107OPC     OW 4753   4.568   2.486   0.654 -0.1190 -0.2577 -0.6262
 1107OPC    HW1 4754   4.545   2.540   0.719  1.6878  1.7730 -1.5720
 1107OPC    HW2 4755   4.494   2.475   0.610 -0.5334  1.5107 -0.4256
 1107OPC     MW 4756   4.553   2.492   0.657  0.0865  0.3034 -0.7362
 1108OPC     OW 4757   0.003   4.929   4.110 -0.6307  0.1933 -0.5233
 1108OPC    HW1 4758  -0.056   4.937   4.173 -0.8378 -3.6663  0.0419
 1108OPC    HW2 4759   0.079   4.945   4.150 -0.9404  0.0753  0.1199
 1108OPC     MW 4760   0.006   4.933   4.125 -0.7070 -0.3942 -0.3450
 1109OPC     OW 4761   1.480   0.510   1.184  0.3879 -0.0872 -0.2565
 1109OPC    HW1 4762   1.498   0.442   1.133 -1.4311 -0.8394  0.0350
 1109OPC    HW2 4763   1.493   0.579   1.132 -0.1697 -0.7766 -1.3250
 1109OPC     MW 4764   1.485   0.510   1.169  0.0369 -0.3002 -0.3713
 1110OPC     OW 4765   1.908   0.302   1.099 -0.0885  0.6771 -0.6917
 1110OPC    HW1 4766   1.924   0.367   1.155  3.3462  2.1070 -2.9987
 1110OPC    HW2 4767   1.942   0.232   1.139  0.8501  1.3551 -0.2517
 1110OPC     MW 4768   1.916   0.301   1.113  0.5575  0.9885 -0.9676
 1111OPC     OW 4769   3.428   3.095   2.319  0.1745 -0.4053 -0.1930
 1111OPC    HW1 4770   3.344   3.082   2.303  0.2783 -1.8123  0.3290
 1111OPC    HW2 4771   3.440   3.062   2.399  1.3556 -0.8761 -0.5380
 1111OPC     MW 4772   3.418   3.089   2.328  0.3641 -0.6828 -0.1668
 1112OPC     OW 4773   3.792   4.700   1.668  0.1673 -0.1337  0.0195
 1112OPC    HW1 4774   3.776   4.710   1.753  2.0469  0.9557  0.2974
 1112OPC    HW2 4775   3.713   4.685   1.634 -0.8197  0.7722  1.7745
 1112OPC     MW 4776   3.778   4.699   1.676  0.2992  0.1611  0.3198
 1113OPC     OW 4777   2.099   2.195   2.925 -0.4142  0.3336 -0.5211
 1113OPC    HW1 4778   2.056   2.204   3.001 -1.8548 -0.6643 -1.1693
 1113OPC    HW2 4779   2.116   2.277   2.900 -1.2116  0.7165  0.1700
 1113OPC     MW 4780   2.095   2.208   2.933 -0.7448  0.2426 -0.5147
 1114OPC     OW 4781   3.045   1.013   2.189  0.4604  0.4134  0.1250
 1114OPC    HW1 4782   3.067   1.029   2.272  1.7333  0.1640 -0.1344
 1114OPC    HW2 4783   3.121   1.022   2.146 -0.3424  1.3990 -1.1416
 1114OPC     MW 4784   3.060   1.016   2.195  0.5298  0.5221 -0.1004
 1115OPC     OW 4785   0.725   1.792   3.556 -0.2846 -0.0162  0.0503
 1115OPC    HW1 4786   0.795   1.763   3.600 -0.2472 -0.3151 -0.2065
 1115OPC    HW2 4787   0.662   1.794   3.617 -0.1902 -0.2663  0.1594
 1115OPC     MW 4788   0.726   1.788   3.572 -0.2651 -0.0973  0.0284
 1116OPC     OW 4789   3.811   3.785   1.746  0.3272 -0.2617  0.2062
 1116OPC    HW1 4790   3.782   3.867   1.753 -1.1281 -0.7736  0.3758
 1116OPC    HW2 4791   3.828   3.762   1.828 -0.9366 -0.6916  0.3716
 1116OPC     MW 4792   3.809   3.794   1.759 -0.0745 -0.4008  0.2557
 1117OPC     OW 4793   1.593   3.884   0.476  0.2058  0.1825 -0.0643
 1117OPC    HW1 4794   1.587   3.798   0.482 -1.5094  0.2557 -0.3390
 1117OPC    HW2 4795   1.595   3.899   0.390 -2.8782  0.5334 -0.1706
 1117OPC     MW 4796   1.593   3.874   0.464 -0.5032  0.2451 -0.1206
 1118OPC     OW 4797   3.981   1.599   0.299 -0.6874 -0.1477 -0.1702
 1118OPC    HW1 4798   4.025   1.528   0.327 -0.8971 -0.5327 -0.7851
 1118OPC    HW2 4799   3.902   1.568   0.280 -0.3025 -0.1046 -2.0015
 1118OPC     MW 4800   3.976   1.584   0.300 -0.6614 -0.1982 -0.5316
 1119OPC     OW 4801   1.435   0.193   4.720 -0.4973  0.0322  0.0501
 1119OPC    HW1 4802   1.485   0.175   4.789 -0.2709  0.5612  0.0321
 1119OPC    HW2 4803   1.355   0.202   4.755 -0.5340 -0.5560  0.1169
 1119OPC     MW 4804   1.431   0.192   4.736 -0.4693  0.0235  0.0572
 1120OPC     OW 4805   3.456   4.574   0.656  0.9487  0.1733  0.1106
 1120OPC    HW1 4806   3.487   4.641   0.610 -0.8448  1.4129  0.5759
 1120OPC    HW2 4807   3.396   4.539   0.603  0.6995 -0.0038  0.5049
 1120OPC     MW 4808   3.452   4.579   0.641  0.6468  0.3304  0.2376
 1121OPC     OW 4809   4.981   4.263   0.242  0.4662  0.1844 -0.1929
 1121OPC    HW1 4810   5.023   4.338   0.230 -1.0149  1.1841  0.5685
 1121OPC    HW2 4811   5.037   4.203   0.213  1.9661  1.5219 -0.1823
 1121OPC     MW 4812   4.996   4.265   0.236  0.4691  0.5297 -0.0788
 1122OPC     OW 4813   2.377   2.091   2.320 -0.3646  0.6926 -0.0779
 1122OPC    HW1 4814   2.315   2.149   2.336 -1.7780  0.1969 -3.0232
 1122OPC    HW2 4815   2.333   2.018   2.300  1.2644 -0.5046  0.4600
 1122OPC     MW 4816   2.362   2.089   2.319 -0.3329  0.4424 -0.4337
 1123OPC     OW 4817   3.915   0.351   2.167 -0.0575  0.2268  0.0680
 1123OPC    HW1 4818   3.935   0.282   2.118 -0.1083  0.1832  0.1089
 1123OPC    HW2 4819   3.989   0.370   2.209 -0.2287 -0.2305  0.5868
 1123OPC     MW 4820   3.929   0.344   2.166 -0.0903  0.1528  0.1506
 1124OPC     OW 4821   3.732   2.120   2.271 -0.5340 -0.0734  0.5846
 1124OPC    HW1 4822   3.653   2.148   2.295 -0.9983 -1.6580  1.0229
 1124OPC    HW2 4823   3.744   2.050   2.321 -0.5956 -2.2914 -2.2992
 1124OPC     MW 4824   3.722   2.114   2.282 -0.6119 -0.6351  0.2235
 1125OPC     OW 4825   0.881   1.051   4.571  0.0449 -0.0943  0.4576
 1125OPC    HW1 4826   0.804   1.013   4.581  0.7711 -1.0284  6.0064
 1125OPC    HW2 4827   0.938   0.986   4.580  1.5648  0.7990 -1.8297
 1125OPC     MW 4828   0.878   1.036   4.574  0.3767 -0.1004  0.9396
 1126OPC     OW 4829   1.400   4.341   0.073  0.4090 -0.3010  0.1123
 1126OPC    HW1 4830   1.372   4.412   0.030  0.4666 -0.2217  0.2042
 1126OPC    HW2 4831   1.479   4.365   0.102  0.8479 -0.7551 -0.6958
 1126OPC     MW 4832   1.408   4.355   0.071  0.4823 -0.3563  0.0065
 1127OPC     OW 4833   2.420   1.640   4.170 -0.4544 -0.4625 -0.6007
 1127OPC    HW1 4834   2.497   1.661   4.206 -0.3253  0.5524 -1.4264
 1127OPC    HW2 4835   2.368   1.627   4.239 -0.3453  1.9395  0.0185
 1127OPC     MW 4836   2.424   1.641   4.186 -0.4192  0.0423 -0.6313
 1128OPC     OW 4837   0.124   2.655   2.814  0.0451 -0.7238  0.0341
 1128OPC    HW1 4838   0.179   2.593   2.786  1.0321  0.4315 -0.6606
 1128OPC    HW2 4839   0.096   2.693   2.741 -1.5097 -1.1188  0.3951
 1128OPC     MW 4840   0.128   2.651   2.799 -0.0388 -0.6114 -0.0152
 1129OPC     OW 4841   1.903   0.484   0.014 -0.1818 -0.2483 -0.1548
 1129OPC    HW1 4842   1.818   0.481  -0.006 -0.8047 -0.2963  2.1514
 1129OPC    HW2 4843   1.934   0.547  -0.038 -2.4716  2.4411  1.4058
 1129OPC     MW 4844   1.895   0.493   0.003 -0.6120  0.1419  0.4163
 1130OPC     OW 4845   1.606   1.171   4.296  0.2327  0.4399  0.3295
 1130OPC    HW1 4846   1.524   1.200   4.297 -0.5092 -1.4864  1.3129
 1130OPC    HW2 4847   1.654   1.243   4.307 -1.2691  1.6662 -0.6867
 1130OPC     MW 4848   1.601   1.186   4.297 -0.0987  0.3364  0.3245
 1131OPC     OW 4849   4.063   3.056   2.735 -0.1834 -0.1523 -0.1173
 1131OPC    HW1 4850   3.982   3.088   2.732  0.1317  0.6275 -0.7701
 1131OPC    HW2 4851   4.083   3.056   2.820 -0.2410  1.3222 -0.0839
 1131OPC     MW 4852   4.054   3.060   2.747 -0.1455  0.1806 -0.2087
 1132OPC     OW 4853   4.602   2.160   4.593  0.3630 -0.2570 -0.1359
 1132OPC    HW1 4854   4.546   2.115   4.542 -0.7969  1.8564 -0.8359
 1132OPC    HW2 4855   4.680   2.136   4.563 -0.1683 -2.1892 -0.1091
 1132OPC     MW 4856   4.605   2.150   4.581  0.1129 -0.2302 -0.2353
 1133OPC     OW 4857   4.649   0.507   1.045 -0.5335 -0.2181  0.0223
 1133OPC    HW1 4858   4.664   0.590   1.022 -3.0583  0.6052  0.8732
 1133OPC    HW2 4859   4.678   0.503   1.127 -1.6106  0.2998  0.4563
 1133OPC     MW 4860   4.655   0.519   1.054 -1.0653 -0.0200  0.2120
 1134OPC     OW 4861   2.015   0.301   0.838 -0.8874 -0.0244  0.3441
 1134OPC    HW1 4862   1.995   0.285   0.921 -2.0254 -0.2021  0.0647
 1134OPC    HW2 4863   1.977   0.378   0.822 -0.5262  0.0919  0.0406
 1134OPC     MW 4864   2.006   0.310   0.848 -1.0022 -0.0335  0.2580
 1135OPC     OW 4865   4.583   3.064   2.906 -0.0017 -0.1154 -0.1582
 1135OPC    HW1 4866   4.510   3.112   2.909 -0.2303 -0.2746 -2.0074
 1135OPC    HW2 4867   4.635   3.110   2.853  0.7133 -0.7036  0.0215
 1135OPC     MW 4868   4.580   3.078   2.898  0.0703 -0.2256 -0.4048
 1136OPC     OW 4869   4.931   3.062   3.487 -0.3929  0.1216  0.0267
 1136OPC    HW1 4870   4.844   3.057   3.475 -0.6638  3.9068 -0.5727
 1136OPC    HW2 4871   4.962   2.998   3.436 -2.6457  2.3547 -4.8411
 1136OPC     MW 4872   4.922   3.052   3.478 -0.7659  1.0107 -0.7809
 1137OPC     OW 4873   3.842   2.437   3.133 -0.3106  0.1796 -0.1908
 1137OPC    HW1 4874   3.820   2.361   3.168 -0.2311  0.5267  0.6493
 1137OPC    HW2 4875   3.857   2.418   3.049  0.8687 -0.9478  0.2442
 1137OPC     MW 4876   3.841   2.423   3.126 -0.1246  0.0643 -0.0024
 1138OPC     OW 4877   2.588   3.711   0.530  0.0841  0.0566 -0.2530
 1138OPC    HW1 4878   2.576   3.719   0.444  1.0526 -0.1981 -0.4269
 1138OPC    HW2 4879   2.625   3.786   0.553 -1.6267  0.7987  0.2580
 1138OPC     MW 4880   2.592   3.723   0.520 -0.0256  0.1285 -0.2032
 1139OPC     OW 4881   1.767   1.266   0.759  0.5821 -0.8931  0.1188
 1139OPC    HW1 4882   1.751   1.340   0.803  0.9947 -0.1541 -0.9223
 1139OPC    HW2 4883   1.813   1.218   0.815  0.6619 -0.1920  0.6717
 1139OPC     MW 4884   1.771   1.270   0.774  0.6549 -0.6804  0.0467
 1140OPC     OW 4885   0.977   0.651   0.984 -0.6377  0.0612 -0.7566
 1140OPC    HW1 4886   0.975   0.621   0.902 -2.0987 -1.3440 -0.2448
 1140OPC    HW2 4887   1.049   0.613   1.017 -1.3311 -1.3023 -0.7292
 1140OPC     MW 4888   0.987   0.641   0.977 -0.9560 -0.3478 -0.6770
 1141OPC     OW 4889   2.302   0.579   4.432 -0.1554  0.2860  0.1340
 1141OPC    HW1 4890   2.341   0.583   4.354 -0.2365  1.1682  0.1260
 1141OPC    HW2 4891   2.351   0.631   4.482  0.9947 -1.6988  1.1957
 1141OPC     MW 4892   2.315   0.587   4.428  0.0026  0.1232  0.2897
 1142OPC     OW 4893   0.121   1.916   3.888  0.7502  0.0404  0.4414
 1142OPC    HW1 4894   0.078   1.849   3.924 -0.1947  0.1428 -0.4804
 1142OPC    HW2 4895   0.157   1.956   3.957  1.2949 -1.3618  1.0155
 1142OPC     MW 4896   0.120   1.912   3.904  0.6911 -0.1516  0.3900
 1143OPC     OW 4897   1.859   4.971   5.023 -0.2113  0.0134  0.0813
 1143OPC    HW1 4898   1.889   5.048   5.052  1.4352 -0.4271 -0.3309
 1143OPC    HW2 4899   1.842   4.927   5.097 -0.1844  0.4011  0.3237
 1143OPC     MW 4900   1.861   4.976   5.038  0.0360  0.0056  0.0561
 1144OPC     OW 4901   1.407   2.047   4.585  0.3357 -0.0902  0.4519
 1144OPC    HW1 4902   1.468   1.988   4.606 -0.9866 -1.6141  0.1164
 1144OPC    HW2 4903   1.374   2.071   4.663  1.8613  1.3841  0.7135
 1144OPC     MW 4904   1.412   2.042   4.600  0.3657 -0.0976  0.4409
 1145OPC     OW 4905   3.442   2.376   3.237 -0.3254 -0.9002 -0.1426
 1145OPC    HW1 4906   3.489   2.328   3.293  1.5560 -0.5454 -1.3214
 1145OPC    HW2 4907   3.394   2.317   3.195  0.1800 -1.4708  0.0658
 1145OPC     MW 4908   3.442   2.360   3.239  0.0272 -0.9321 -0.2860
 1146OPC     OW 4909   2.282   2.376   2.664 -0.0576  0.2303  0.0644
 1146OPC    HW1 4910   2.240   2.433   2.714  0.2251  1.3312 -0.8967
 1146OPC    HW2 4911   2.360   2.367   2.703 -0.0639  0.5976  0.1640
 1146OPC     MW 4912   2.288   2.383   2.677 -0.0168  0.4472 -0.0629
 1147OPC     OW 4913   1.455   4.989   0.667 -0.5606  0.0481  0.2835
 1147OPC    HW1 4914   1.537   4.995   0.638 -0.2019 -2.1193  0.6095
 1147OPC    HW2 4915   1.409   5.033   0.608  0.7666  0.8704 -0.1988
 1147OPC     MW 4916   1.460   4.996   0.654 -0.3116 -0.1508  0.2604
 1148OPC     OW 4917   4.237   0.445   3.715 -0.1049  0.8069  0.5448
 1148OPC    HW1 4918   4.201   0.475   3.788  0.5710  0.7420  0.9112
 1148OPC    HW2 4919   4.219   0.359   3.717  0.6141  0.6613  1.0540
 1148OPC     MW 4920   4.229   0.436   3.726  0.1010  0.7758  0.6740
 1149OPC     OW 4921   3.804   4.868   0.196  0.4819 -0.6765  0.0993
 1149OPC    HW1 4922   3.753   4.817   0.245  0.4355 -0.0973  0.6881
 1149OPC    HW2 4923   3.747   4.916   0.150  0.5226 -1.0888 -0.3789
 1149OPC     MW 4924   3.788   4.868   0.197  0.4809 -0.6519  0.1156
 1150OPC     OW 4925   0.901   0.288   4.173 -0.0624  0.7405 -0.1591
 1150OPC    HW1 4926   0.843   0.317   4.232  0.7264  1.4623  0.2847
 1150OPC    HW2 4927   0.858   0.224   4.132 -0.1546 -0.8571  2.1997
 1150OPC     MW 4928   0.886   0.283   4.176  0.0405  0.6111  0.2549
 1151OPC     OW 4929   3.925   4.179   2.577  0.7191 -0.5856 -0.1427
 1151OPC    HW1 4930   4.008   4.181   2.604  0.5608 -0.8365  0.3556
 1151OPC    HW2 4931   3.879   4.172   2.650  0.2557 -0.5222 -0.4239
 1151OPC     MW 4932   3.931   4.178   2.592  0.6272 -0.6133 -0.1107
 1152OPC     OW 4933   0.669   1.015   4.117 -0.1155  0.5862  0.1172
 1152OPC    HW1 4934   0.742   0.974   4.143 -1.1350 -1.0091  0.5650
 1152OPC    HW2 4935   0.672   1.090   4.162  0.7331  0.0932  0.9384
 1152OPC     MW 4936   0.680   1.020   4.127 -0.1407  0.2777  0.3047
 1153OPC     OW 4937   0.056   0.319   3.132  0.2176  0.1596 -0.3581
 1153OPC    HW1 4938   0.084   0.343   3.053 -1.5812 -0.5448 -1.2717
 1153OPC    HW2 4939  -0.023   0.286   3.117  0.2552 -1.0070  1.6029
 1153OPC     MW 4940   0.049   0.318   3.118 -0.0425 -0.1168 -0.2035
 1154OPC     OW 4941   2.663   3.901   1.350  0.3362  0.1641  0.1489
 1154OPC    HW1 4942   2.601   3.945   1.393 -2.1860 -0.3579 -2.6543
 1154OPC    HW2 4943   2.670   3.945   1.275  2.4019 -0.6256 -0.1774
 1154OPC     MW 4944   2.655   3.914   1.345  0.2688 -0.0297 -0.3135
 1155OPC     OW 4945   4.228   2.574   4.973  0.0301 -0.1032  0.0360
 1155OPC    HW1 4946   4.312   2.568   4.994 -0.1027 -1.3457  0.3364
 1155OPC    HW2 4947   4.188   2.527   5.035 -1.0804  1.8438  0.9074
 1155OPC     MW 4948   4.234   2.566   4.985 -0.1536  0.0009  0.2091
 1156OPC     OW 4949   2.556   2.360   0.042  0.4147 -0.1820  0.4082
 1156OPC    HW1 4950   2.514   2.436   0.047  0.6271  0.0766 -1.2397
 1156OPC    HW2 4951   2.639   2.382   0.028  0.1178 -0.6342 -2.6549
 1156OPC     MW 4952   2.562   2.374   0.041  0.4024 -0.2106 -0.2877
 1157OPC     OW 4953   1.336   0.524   2.157  0.2320  0.4001 -0.6173
 1157OPC    HW1 4954   1.284   0.508   2.089  0.4112 -0.1226 -0.6354
 1157OPC    HW2 4955   1.375   0.447   2.172  0.2367  0.5211  0.0404
 1157OPC     MW 4956   1.334   0.510   2.149  0.2592  0.3408 -0.5228
 1158OPC     OW 4957   4.050   0.570   1.404 -0.3665  0.1817 -0.5645
 1158OPC    HW1 4958   3.997   0.635   1.428 -0.0076 -0.0838  1.0184
 1158OPC    HW2 4959   4.000   0.499   1.410 -0.3720  0.1499 -0.9640
 1158OPC     MW 4960   4.035   0.569   1.408 -0.3143  0.1378 -0.3897
 1159OPC     OW 4961   0.880   1.904   2.915 -0.1057  0.0313  0.8355
 1159OPC    HW1 4962   0.844   1.934   2.988 -0.3148  0.8234  0.4205
 1159OPC    HW2 4963   0.938   1.844   2.943 -1.0093 -0.5199  1.5675
 1159OPC     MW 4964   0.883   1.899   2.930 -0.2701  0.0669  0.8823
 1160OPC     OW 4965   0.188   0.413   0.418 -0.4457 -0.7600  0.2135
 1160OPC    HW1 4966   0.181   0.487   0.463  1.1752  0.0824 -0.8194
 1160OPC    HW2 4967   0.270   0.388   0.432 -1.1489 -2.7911  1.1070
 1160OPC     MW 4968   0.199   0.420   0.426 -0.3101 -0.9356  0.1929
 1161OPC     OW 4969   2.857   4.666   3.402 -0.2163  0.4212  0.1241
 1161OPC    HW1 4970   2.844   4.657   3.488  0.8337  1.2876  0.3876
 1161OPC    HW2 4971   2.928   4.716   3.397 -0.1182  0.1697 -1.2584
 1161OPC     MW 4972   2.865   4.672   3.414 -0.0467  0.5120 -0.0413
 1162OPC     OW 4973   2.670   1.774   2.500  0.1368  0.3184 -0.1866
 1162OPC    HW1 4974   2.610   1.837   2.499  1.9766  2.1835  0.1116
 1162OPC    HW2 4975   2.740   1.811   2.462  1.8862 -0.9077  1.6261
 1162OPC     MW 4976   2.672   1.789   2.494  0.6669  0.4128  0.1252
 1163OPC     OW 4977   0.077   4.506   3.372  0.1071  0.2214 -0.1859
 1163OPC    HW1 4978   0.099   4.581   3.410 -0.6791  0.2338  0.2685
 1163OPC    HW2 4979   0.119   4.445   3.419 -0.9968  0.2222  0.8447
 1163OPC     MW 4980   0.086   4.508   3.385 -0.1721  0.2231  0.0334
 1164OPC     OW 4981   5.071   4.561   2.502  0.3855  0.3333 -0.1655
 1164OPC    HW1 4982   5.153   4.534   2.513  1.5612  2.8655 -1.8142
 1164OPC    HW2 4983   5.061   4.564   2.416 -0.0821  3.5109 -0.1176
 1164OPC     MW 4984   5.081   4.558   2.491  0.4901  1.1765 -0.4020
 1165OPC     OW 4985   0.376   3.376   0.573 -0.0489  0.2701  0.3636
 1165OPC    HW1 4986   0.291   3.394   0.577 -0.2396 -0.5409  0.2701
 1165OPC    HW2 4987   0.380   3.311   0.514  0.6786  0.5407  0.1009
 1165OPC     MW 4988   0.364   3.369   0.565  0.0304  0.1902  0.3110
 1166OPC     OW 4989   4.991   1.399   3.062  0.6562  0.1562  0.1178
 1166OPC    HW1 4990   5.028   1.357   2.995  0.3060 -0.6105  0.3950
 1166OPC    HW2 4991   4.917   1.355   3.075  0.4603  0.6399  0.6575
 1166OPC     MW 4992   4.985   1.387   3.054  0.5752  0.1144  0.2386
 1167OPC     OW 4993   1.299   2.990   4.870 -0.0134 -0.1747  0.5012
 1167OPC    HW1 4994   1.292   2.958   4.951 -1.5782  0.1082  0.5072
 1167OPC    HW2 4995   1.255   3.065   4.873 -1.9691 -1.1400 -1.0911
 1167OPC     MW 4996   1.292   2.997   4.882 -0.5334 -0.2755  0.2673
 1168OPC     OW 4997   0.188   4.012   0.314 -0.3078 -0.3015  0.2518
 1168OPC    HW1 4998   0.116   4.001   0.363 -0.6185 -0.3984 -0.2272
 1168OPC    HW2 4999   0.232   4.073   0.358 -1.0998  0.4144  0.0854
 1168OPC     MW 5000   0.184   4.019   0.328 -0.4707 -0.2099  0.1565
 1169OPC     OW 5001   2.101   4.422   0.753 -0.3722  0.2349 -0.0159
 1169OPC    HW1 5002   2.127   4.381   0.681  1.8789  0.8570  0.3835
 1169OPC    HW2 5003   2.104   4.361   0.815  0.0656  0.2900  0.0153
 1169OPC     MW 5004   2.105   4.407   0.752  0.0250  0.3351  0.0477
 1170OPC     OW 5005   2.855   1.973   3.684 -0.6270 -0.4015 -0.2532
 1170OPC    HW1 5006   2.856   1.886   3.694  2.4260 -0.4167  0.3142
 1170OPC    HW2 5007   2.902   1.987   3.612 -1.5377  0.7895 -0.6522
 1170OPC     MW 5008   2.862   1.962   3.675 -0.3106 -0.2277 -0.2285
 1171OPC     OW 5009   1.352   1.526   4.500  0.0056  0.0642  0.7713
 1171OPC    HW1 5010   1.416   1.584   4.494  1.0417 -1.0794  0.4416
 1171OPC    HW2 5011   1.280   1.573   4.486  0.7903  1.2974  0.7466
 1171OPC     MW 5012   1.351   1.541   4.497  0.2746  0.0774  0.7191
 1172OPC     OW 5013   0.759   3.694   3.045  0.6580  0.2242 -0.1396
 1172OPC    HW1 5014   0.703   3.750   3.080  0.5440 -1.4970  2.7295
 1172OPC    HW2 5015   0.721   3.616   3.056  2.1185 -0.7157 -1.2329
 1172OPC     MW 5016   0.745   3.690   3.052  0.8569 -0.1688  0.1228
 1173OPC     OW 5017   0.769   3.427   2.430  0.1107  0.3229  0.3577
 1173OPC    HW1 5018   0.784   3.371   2.364  1.2288 -1.2799  1.8649
 1173OPC    HW2 5019   0.725   3.378   2.488 -0.5252  1.5782  0.9600
 1173OPC     MW 5020   0.765   3.411   2.429  0.1820  0.2715  0.6693
 1174OPC     OW 5021   3.445   3.267   3.525  0.3210  0.1216 -0.1614
 1174OPC    HW1 5022   3.522   3.298   3.551  0.5244  1.0770 -1.7646
 1174OPC    HW2 5023   3.466   3.217   3.457 -0.3848 -0.5422  0.0929
 1174OPC     MW 5024   3.460   3.264   3.519  0.2468  0.1648 -0.3607
 1175OPC     OW 5025   4.017   3.439   2.625 -0.0865 -0.7814  0.4685
 1175OPC    HW1 5026   4.088   3.482   2.649 -0.5204  0.1779  0.0875
 1175OPC    HW2 5027   4.041   3.398   2.552  0.2966 -1.1037  0.7736
 1175OPC     MW 5028   4.031   3.439   2.618 -0.0940 -0.6872  0.4573
 1176OPC     OW 5029   1.228   0.511   1.057  0.0744 -0.1842  0.4154
 1176OPC    HW1 5030   1.244   0.523   0.973  0.8237 -0.8119  0.4587
 1176OPC    HW2 5031   1.307   0.511   1.094 -0.0422 -2.1169  0.7927
 1176OPC     MW 5032   1.242   0.513   1.050  0.1679 -0.5625  0.4775
 1177OPC     OW 5033   3.042   3.413   2.786  0.1849 -0.3233  0.0209
 1177OPC    HW1 5034   2.971   3.461   2.802  0.2110 -0.2543 -0.0658
 1177OPC    HW2 5035   3.103   3.473   2.769  0.4718 -0.3453  0.8982
 1177OPC     MW 5036   3.041   3.429   2.786  0.2312 -0.3162  0.1377
 1178OPC     OW 5037   4.531   2.460   3.738  0.5737  0.6191  0.0231
 1178OPC    HW1 5038   4.509   2.488   3.818  2.3966  0.0174  0.7986
 1178OPC    HW2 5039   4.534   2.533   3.691  1.5643  1.3029  1.0715
 1178OPC     MW 5040   4.528   2.475   3.743  0.9894  0.6314  0.2926
 1179OPC     OW 5041   4.493   2.949   4.531 -0.1721 -0.0879 -0.1303
 1179OPC    HW1 5042   4.500   2.958   4.445  0.9233 -1.2548 -0.1939
 1179OPC    HW2 5043   4.476   2.864   4.541 -0.1173  0.0033  0.8152
 1179OPC     MW 5044   4.492   2.938   4.520 -0.0020 -0.2467 -0.0005
 1180OPC     OW 5045   0.939   4.037   0.257  0.1382 -0.5264 -0.1520
 1180OPC    HW1 5046   0.870   4.063   0.211 -0.6486 -0.2279  1.1366
 1180OPC    HW2 5047   0.920   4.063   0.338  1.1504 -1.6621  0.4747
 1180OPC     MW 5048   0.926   4.045   0.262  0.1714 -0.6500  0.1309
 1181OPC     OW 5049   3.813   0.340   1.713 -0.0579 -0.1140  0.0985
 1181OPC    HW1 5050   3.834   0.349   1.628 -0.7705 -1.6651 -0.2854
 1181OPC    HW2 5051   3.731   0.371   1.716  1.1980  3.6532  1.1001
 1181OPC     MW 5052   3.804   0.346   1.701  0.0222  0.2134  0.1897
 1182OPC     OW 5053   4.203   3.704   0.888  0.2981 -0.7751  0.1047
 1182OPC    HW1 5054   4.148   3.759   0.849  1.6523 -0.6271 -1.6930
 1182OPC    HW2 5055   4.153   3.666   0.949 -1.6915 -0.3576 -1.1600
 1182OPC     MW 5056   4.187   3.707   0.891  0.2043 -0.6915 -0.3477
 1183OPC     OW 5057   3.480   2.690   2.167  0.0020 -0.0107  0.5159
 1183OPC    HW1 5058   3.427   2.710   2.234 -1.1998  1.7127 -0.8430
 1183OPC    HW2 5059   3.438   2.624   2.128  0.2065 -0.3772  0.9116
 1183OPC     MW 5060   3.466   2.683   2.171 -0.1455  0.1898  0.3736
 1184OPC     OW 5061   1.822   4.527   0.859  0.0352 -0.0731 -0.8512
 1184OPC    HW1 5062   1.843   4.526   0.944 -2.2203  1.3490 -0.1915
 1184OPC    HW2 5063   1.900   4.525   0.819  1.1570 -1.7146  1.1790
 1184OPC     MW 5064   1.837   4.526   0.866 -0.1322 -0.1055 -0.4539
 1185OPC     OW 5065   4.502   1.842   0.757  0.1435  0.5270 -0.1362
 1185OPC    HW1 5066   4.488   1.791   0.688 -1.1109  1.1922 -0.3991
 1185OPC    HW2 5067   4.445   1.814   0.816 -0.4374  1.4905 -0.2207
 1185OPC     MW 5068   4.492   1.831   0.756 -0.1276  0.7676 -0.1875
 1186OPC     OW 5069   1.598   1.731   0.194  0.6615  0.7620 -0.0175
 1186OPC    HW1 5070   1.536   1.723   0.133  0.1037  0.8292  0.5390
 1186OPC    HW2 5071   1.663   1.682   0.162 -0.0980 -0.2568 -0.0548
 1186OPC     MW 5072   1.599   1.723   0.180  0.4669  0.6215  0.0592
 1187OPC     OW 5073   1.523   2.880   3.132 -0.5932  0.0202  0.4172
 1187OPC    HW1 5074   1.578   2.926   3.182 -2.1067  1.7847  0.5918
 1187OPC    HW2 5075   1.500   2.813   3.184  0.2123  0.0936  0.8938
 1187OPC     MW 5076   1.528   2.877   3.147 -0.6977  0.2916  0.5135
 1188OPC     OW 5077   3.286   2.727   4.449 -0.2539  0.0539  0.0333
 1188OPC    HW1 5078   3.338   2.726   4.378 -0.8047  4.3088 -0.7125
 1188OPC    HW2 5079   3.342   2.734   4.515  0.2232  0.4021 -0.3932
 1188OPC     MW 5080   3.302   2.728   4.448 -0.2647  0.7339 -0.1399
 1189OPC     OW 5081   0.953   3.582   2.133  0.0317 -0.3331 -0.2564
 1189OPC    HW1 5082   0.907   3.646   2.170 -0.4273 -0.7165 -0.1640
 1189OPC    HW2 5083   1.012   3.625   2.085 -0.1496  0.1601 -0.0421
 1189OPC     MW 5084   0.955   3.598   2.131 -0.0629 -0.3168 -0.2112
 1190OPC     OW 5085   1.331   0.673   1.805 -0.2502  0.3591  0.4857
 1190OPC    HW1 5086   1.265   0.730   1.813 -0.8380 -0.4558  1.6278
 1190OPC    HW2 5087   1.295   0.597   1.825  1.2231  0.0083  2.0280
 1190OPC     MW 5088   1.316   0.670   1.809 -0.1194  0.1869  0.8822
 1191OPC     OW 5089   4.969   3.627   3.503 -0.1977 -0.3074  0.0014
 1191OPC    HW1 5090   4.918   3.692   3.531  0.2385 -0.2667  0.6975
 1191OPC    HW2 5091   4.916   3.557   3.506  0.4912 -0.8199  3.3445
 1191OPC     MW 5092   4.953   3.626   3.507 -0.0315 -0.3772  0.5981
 1192OPC     OW 5093   0.420   4.174   2.711  0.6326  0.1253  0.0657
 1192OPC    HW1 5094   0.462   4.197   2.784  2.5403  0.7918 -1.1440
 1192OPC    HW2 5095   0.473   4.203   2.648 -1.2323  0.0939 -1.5901
 1192OPC     MW 5096   0.434   4.181   2.712  0.6389  0.2193 -0.3576
 1193OPC     OW 5097   1.793   2.537   2.229 -0.5171  0.3569 -0.2310
 1193OPC    HW1 5098   1.776   2.597   2.291 -0.8352 -0.8269  0.8671
 1193OPC    HW2 5099   1.764   2.575   2.156 -1.2441  1.3165  0.5212
 1193OPC     MW 5100   1.786   2.552   2.227 -0.6715  0.3239  0.0422
 1194OPC     OW 5101   2.673   2.724   1.206  0.1334 -0.3480  0.4359
 1194OPC    HW1 5102   2.701   2.757   1.130  1.1018 -1.2662  0.3723
 1194OPC    HW2 5103   2.710   2.776   1.266 -1.8663  1.3283  0.2941
 1194OPC     MW 5104   2.683   2.737   1.204 -0.0190 -0.2361  0.4056
 1195OPC     OW 5105   0.285   0.075   0.958 -0.0635  0.4118  0.2652
 1195OPC    HW1 5106   0.314   0.088   0.877  1.2738 -2.8956  0.0685
 1195OPC    HW2 5107   0.207   0.038   0.946 -1.0077  2.1705  0.6324
 1195OPC     MW 5108   0.278   0.071   0.945 -0.0055  0.1830  0.2904
 1196OPC     OW 5109   1.947   2.335   3.611 -0.0640 -0.1786 -0.2308
 1196OPC    HW1 5110   1.990   2.304   3.680  0.2626 -0.2331 -0.4601
 1196OPC    HW2 5111   2.000   2.396   3.580 -0.7533  0.7215  0.2952
 1196OPC     MW 5112   1.961   2.340   3.617 -0.1176 -0.0537 -0.1869
 1197OPC     OW 5113   1.087   0.212   0.793  0.2703 -0.3586 -0.0538
 1197OPC    HW1 5114   1.094   0.160   0.862 -0.4915 -2.5086 -1.5006
 1197OPC    HW2 5115   1.004   0.202   0.768  0.7869 -0.4926 -1.8771
 1197OPC     MW 5116   1.076   0.203   0.799  0.2341 -0.6960 -0.5369
 1198OPC     OW 5117   4.801   3.276   1.082  0.5168 -0.2942 -0.1948
 1198OPC    HW1 5118   4.742   3.332   1.051  0.8069 -0.0652 -0.3515
 1198OPC    HW2 5119   4.843   3.322   1.143  1.5469  0.0822 -1.1343
 1198OPC     MW 5120   4.799   3.291   1.086  0.7116 -0.2048 -0.3567
 1199OPC     OW 5121   5.018   2.822   3.426  0.0260 -0.2506 -0.1061
 1199OPC    HW1 5122   5.056   2.810   3.348 -0.6823 -0.8515 -0.3641
 1199OPC    HW2 5123   4.954   2.763   3.427 -1.3846  1.2454  0.0253
 1199OPC     MW 5124   5.014   2.811   3.415 -0.2871 -0.1182 -0.1248
 1200OPC     OW 5125   0.701   5.013   1.958 -0.0441  0.1641 -0.3032
 1200OPC    HW1 5126   0.699   4.969   2.034  1.2212  0.6546  0.0496
 1200OPC    HW2 5127   0.637   5.071   1.966 -0.1076  0.0185  0.2815
 1200OPC     MW 5128   0.691   5.015   1.971  0.1334  0.2152 -0.1647
 1201OPC     OW 5129   0.123   2.342   0.746  0.3858 -0.1785 -0.3226
 1201OPC    HW1 5130   0.071   2.407   0.773 -0.6755 -1.6318  1.3433
 1201OPC    HW2 5131   0.068   2.286   0.710  0.9793 -1.1200  0.2061
 1201OPC     MW 5132   0.107   2.344   0.745  0.3167 -0.5323  0.0016
 1202OPC     OW 5133   0.278   3.029   2.142  0.3923 -0.4072 -0.0598
 1202OPC    HW1 5134   0.278   2.944   2.164 -1.8499 -0.1522  1.3148
 1202OPC    HW2 5135   0.207   3.037   2.093  2.6660  0.0470 -3.6485
 1202OPC     MW 5136   0.268   3.017   2.138  0.3969 -0.3024 -0.3868
 1203OPC     OW 5137   2.200   0.359   2.151 -0.4900  0.0027  0.2186
 1203OPC    HW1 5138   2.240   0.427   2.114 -1.5931  0.0116 -1.0358
 1203OPC    HW2 5139   2.249   0.290   2.127 -0.7307  0.1016 -0.5962
 1203OPC     MW 5140   2.213   0.359   2.142 -0.6885  0.0186 -0.0872
 1204OPC     OW 5141   4.120   4.858   3.876  0.0330  0.9319  0.0799
 1204OPC    HW1 5142   4.181   4.813   3.833  0.0389  1.4751 -0.5007
 1204OPC    HW2 5143   4.161   4.931   3.899 -0.2453  1.0623  0.1633
 1204OPC     MW 5144   4.135   4.862   3.873 -0.0072  1.0311  0.0063
 1205OPC     OW 5145   0.424   3.653   4.453  0.3302 -0.1094  0.0776
 1205OPC    HW1 5146   0.491   3.681   4.502  0.0793 -1.8340  1.4785
 1205OPC    HW2 5147   0.363   3.631   4.511 -2.1493  2.7394 -1.1642
 1205OPC     MW 5148   0.425   3.654   4.469 -0.0732  0.0566  0.1011
 1206OPC     OW 5149   4.198   2.116   3.297  0.5961  0.2962 -0.5055
 1206OPC    HW1 5150   4.244   2.077   3.360  2.7875 -0.6975 -2.5717
 1206OPC    HW2 5151   4.238   2.193   3.286  1.4214 -0.2825 -1.8419
 1206OPC     MW 5152   4.210   2.122   3.304  1.0418  0.0639 -1.0080
 1207OPC     OW 5153   2.189   3.426   0.283  0.4440  0.1348 -0.1868
 1207OPC    HW1 5154   2.206   3.503   0.246  1.9990  0.0611  0.3257
 1207OPC    HW2 5155   2.267   3.397   0.309 -0.0991 -1.6111 -0.3476
 1207OPC     MW 5156   2.203   3.433   0.281  0.5935 -0.1340 -0.1348
 1208OPC     OW 5157   3.725   3.865   2.613 -0.0285 -0.0995 -0.0565
 1208OPC    HW1 5158   3.792   3.890   2.661 -1.5918 -0.7819  2.7025
 1208OPC    HW2 5159   3.749   3.786   2.583  0.8145  0.1495 -0.0389
 1208OPC     MW 5160   3.738   3.857   2.616 -0.1350 -0.1634  0.3536
 1209OPC     OW 5161   4.585   4.872   4.479  0.4927  0.2370 -0.0341
 1209OPC    HW1 5162   4.587   4.790   4.449 -0.5639  0.1863 -0.0150
 1209OPC    HW2 5163   4.500   4.890   4.483  0.6574  0.8938  1.1486
 1209OPC     MW 5164   4.573   4.863   4.475  0.3607  0.3263  0.1436
 1210OPC     OW 5165   1.997   4.039   1.956  0.2277 -0.1806  0.1086
 1210OPC    HW1 5166   1.924   4.016   1.998 -1.7446  0.8554 -2.4628
 1210OPC    HW2 5167   2.032   3.963   1.932  0.2175 -0.6999  1.6368
 1210OPC     MW 5168   1.991   4.025   1.958 -0.0651 -0.1043 -0.0455
 1211OPC     OW 5169   2.241   1.714   0.895  0.0960 -0.2561 -0.6454
 1211OPC    HW1 5170   2.191   1.765   0.845  0.1535  0.4130 -0.0300
 1211OPC    HW2 5171   2.292   1.770   0.937  0.3983 -0.8452 -0.2080
 1211OPC     MW 5172   2.241   1.729   0.894  0.1492 -0.2442 -0.4899
 1212OPC     OW 5173   0.644   2.822   2.685 -0.1692 -0.3023 -0.0615
 1212OPC    HW1 5174   0.626   2.786   2.763 -0.5643  1.2278  0.5784
 1212OPC    HW2 5175   0.677   2.755   2.639  0.4971 -1.1408  1.5616
 1212OPC     MW 5176   0.646   2.807   2.690 -0.1292 -0.2001  0.2729
 1213OPC     OW 5177   3.578   0.372   2.034 -0.2823  0.2579 -0.2339
 1213OPC    HW1 5178   3.569   0.397   1.951  0.5534  3.2361  0.4379
 1213OPC    HW2 5179   3.609   0.291   2.029  0.2096  0.5447 -2.8326
 1213OPC     MW 5180   3.582   0.364   2.021 -0.0861  0.7402 -0.5185
 1214OPC     OW 5181   3.947   3.432   3.609 -0.1214 -0.2318  0.0959
 1214OPC    HW1 5182   4.009   3.449   3.550  0.4503 -0.6281  0.5802
 1214OPC    HW2 5183   3.925   3.511   3.639  1.7295 -0.2005  1.5309
 1214OPC     MW 5184   3.953   3.446   3.605  0.2364 -0.2858  0.3795
 1215OPC     OW 5185   4.131   0.123   3.299  0.0088  0.4874  0.2946
 1215OPC    HW1 5186   4.205   0.077   3.296 -0.1425  0.2598 -2.4174
 1215OPC    HW2 5187   4.157   0.203   3.321  1.1709  0.5111 -1.0263
 1215OPC     MW 5188   4.146   0.128   3.302  0.1582  0.4573 -0.3011
 1216OPC     OW 5189   0.948   3.000   2.695 -0.3029 -0.0230 -0.2169
 1216OPC    HW1 5190   0.940   3.054   2.627 -0.4291 -1.6400 -1.5669
 1216OPC    HW2 5191   0.865   2.984   2.718 -0.2604  0.5371  0.3651
 1216OPC     MW 5192   0.935   3.006   2.689 -0.3153 -0.1790 -0.3304
 1217OPC     OW 5193   0.319   4.208   0.484  0.6721  0.0690  0.0266
 1217OPC    HW1 5194   0.352   4.159   0.549 -1.6538 -0.8474  0.6050
 1217OPC    HW2 5195   0.254   4.251   0.523  1.5046  2.3149 -0.9160
 1217OPC     MW 5196   0.314   4.207   0.500  0.4515  0.2655 -0.0272
 1218OPC     OW 5197   0.891   0.491   3.236 -0.2965 -0.5343 -0.4482
 1218OPC    HW1 5198   0.897   0.571   3.271  2.7588 -0.5647 -0.6554
 1218OPC    HW2 5199   0.829   0.500   3.175  1.2130  2.2574 -1.7575
 1218OPC     MW 5200   0.882   0.504   3.232  0.3778 -0.1264 -0.6721
 1219OPC     OW 5201   1.132   0.757   3.161  0.6405 -0.2467 -0.7934
 1219OPC    HW1 5202   1.159   0.696   3.105  0.0054 -0.4319 -0.9096
 1219OPC    HW2 5203   1.110   0.823   3.109  1.1759  0.0263 -0.6778
 1219OPC     MW 5204   1.133   0.758   3.145  0.6258 -0.2337 -0.7934
 1220OPC     OW 5205   1.152   4.791   1.680  0.1115  0.1441  0.5108
 1220OPC    HW1 5206   1.066   4.786   1.665  0.1064  1.4131 -0.0281
 1220OPC    HW2 5207   1.173   4.711   1.706 -0.8569 -0.7595 -1.3175
 1220OPC     MW 5208   1.142   4.779   1.681 -0.0323  0.1978  0.1611
 1221OPC     OW 5209   2.784   2.211   2.305  0.4316  0.7841 -0.3588
 1221OPC    HW1 5210   2.728   2.159   2.263  2.2802  0.3753 -2.5151
 1221OPC    HW2 5211   2.795   2.171   2.382 -1.3300  0.2693 -0.3435
 1221OPC     MW 5212   2.778   2.197   2.310  0.4445  0.6477 -0.6751
 1222OPC     OW 5213   3.443   3.076   1.542  0.5401 -0.4969 -0.0900
 1222OPC    HW1 5214   3.494   3.141   1.570  1.3127 -1.2785  0.3794
 1222OPC    HW2 5215   3.470   3.062   1.460  1.6398 -1.4035  0.3965
 1222OPC     MW 5216   3.454   3.083   1.534  0.8165 -0.7461  0.0512
 1223OPC     OW 5217   4.477   4.444   2.946  0.2467  0.6859 -0.1446
 1223OPC    HW1 5218   4.537   4.497   2.910  0.6792 -0.6149 -1.4463
 1223OPC    HW2 5219   4.455   4.391   2.880  1.4493 -2.2134  1.6139
 1223OPC     MW 5220   4.483   4.444   2.931  0.4882  0.0655 -0.0771
 1224OPC     OW 5221   2.279   1.554   4.386  0.0552 -0.4802 -0.0552
 1224OPC    HW1 5222   2.209   1.605   4.387  0.6759  0.4628 -1.7486
 1224OPC    HW2 5223   2.335   1.595   4.439  0.0305 -0.1845 -0.2566
 1224OPC     MW 5224   2.277   1.567   4.394  0.1432 -0.2972 -0.3352
 1225OPC     OW 5225   0.193   3.334   4.521 -0.3402 -0.1082 -0.2354
 1225OPC    HW1 5226   0.180   3.247   4.518  0.0895 -0.3730  2.6625
 1225OPC    HW2 5227   0.114   3.365   4.542 -0.5303  0.2503 -1.4323
 1225OPC     MW 5228   0.179   3.326   4.524 -0.3048 -0.0943  0.0160
 1226OPC     OW 5229   1.264   1.715   1.147  0.5125  0.7428 -1.1524
 1226OPC    HW1 5230   1.226   1.700   1.070  3.0551  0.6789 -2.4908
 1226OPC    HW2 5231   1.269   1.802   1.151 -0.8719  0.8093 -0.3584
 1226OPC     MW 5232   1.259   1.726   1.137  0.6835  0.7432 -1.2328
 1227OPC     OW 5233   1.070   2.162   3.343  0.4129 -0.2890  0.2366
 1227OPC    HW1 5234   1.037   2.155   3.262 -2.8847  0.3005  1.3774
 1227OPC    HW2 5235   1.032   2.234   3.374  3.4365  0.8920  1.6194
 1227OPC     MW 5236   1.060   2.172   3.335  0.3725 -0.0275  0.6094
 1228OPC     OW 5237   4.241   1.495   3.027 -0.2958  0.3516 -0.4583
 1228OPC    HW1 5238   4.252   1.573   3.063  0.4557  1.2700 -2.4950
 1228OPC    HW2 5239   4.179   1.458   3.075 -0.5305  2.1159  0.6762
 1228OPC     MW 5240   4.234   1.501   3.039 -0.2194  0.7478 -0.5916
 1229OPC     OW 5241   0.875   2.618   2.831  0.2354 -0.1270 -0.0564
 1229OPC    HW1 5242   0.913   2.675   2.778  1.0208  0.2547  0.8762
 1229OPC    HW2 5243   0.920   2.544   2.817  2.3787  0.6321  1.9968
 1229OPC     MW 5244   0.887   2.615   2.821  0.6680  0.0416  0.3847
 1230OPC     OW 5245   0.183   1.428   2.590 -0.0752  0.0746 -0.0141
 1230OPC    HW1 5246   0.096   1.422   2.591 -0.0629 -2.0261 -2.0878
 1230OPC    HW2 5247   0.198   1.511   2.610 -2.5178  0.3726  0.9092
 1230OPC     MW 5248   0.172   1.439   2.593 -0.4342 -0.1917 -0.1842
 1231OPC     OW 5249   2.034   2.711   2.351  0.3302 -0.0467  0.3395
 1231OPC    HW1 5250   2.008   2.670   2.280 -0.3475 -0.0686  0.5933
 1231OPC    HW2 5251   2.010   2.658   2.416  1.8909 -0.5362  0.5497
 1231OPC     MW 5252   2.027   2.697   2.350  0.4607 -0.1223  0.4081
 1232OPC     OW 5253   1.239   2.387   1.407 -0.1866  0.1722  0.0822
 1232OPC    HW1 5254   1.293   2.405   1.473  0.4748 -0.6764 -0.2186
 1232OPC    HW2 5255   1.199   2.314   1.432 -1.4635  0.9505  0.4449
 1232OPC     MW 5256   1.241   2.379   1.420 -0.2775  0.1617  0.0914
 1233OPC     OW 5257   2.337   1.837   0.435 -0.3813 -0.0341 -0.6174
 1233OPC    HW1 5258   2.294   1.846   0.359 -0.1643  1.0817 -0.6202
 1233OPC    HW2 5259   2.314   1.757   0.462 -1.2760 -0.0367 -1.3455
 1233OPC     MW 5260   2.327   1.826   0.428 -0.4813  0.1304 -0.7254
 1234OPC     OW 5261   2.602   3.392   4.456  0.6945 -0.4928 -0.3034
 1234OPC    HW1 5262   2.689   3.387   4.461  0.8136  2.0633  1.8360
 1234OPC    HW2 5263   2.587   3.410   4.372  2.6033  2.9418 -0.0606
 1234OPC     MW 5264   2.612   3.394   4.444  0.9940  0.3922  0.0484
 1235OPC     OW 5265   1.125   3.920   2.045  0.0857  0.1918  0.2801
 1235OPC    HW1 5266   1.052   3.938   2.000  0.7748  0.9394 -0.5666
 1235OPC    HW2 5267   1.141   3.836   2.026  1.3022  0.9094 -2.3208
 1235OPC     MW 5268   1.116   3.910   2.035  0.3672  0.4082 -0.2292
 1236OPC     OW 5269   0.257   3.127   2.447 -0.6191  0.2160  0.0713
 1236OPC    HW1 5270   0.188   3.074   2.439 -0.1431 -0.3182 -0.6443
 1236OPC    HW2 5271   0.322   3.072   2.468  0.2131  0.2582 -2.1979
 1236OPC     MW 5272   0.256   3.111   2.449 -0.4258  0.1433 -0.3695
 1237OPC     OW 5273   2.100   2.970   2.252  0.0328 -0.0837  0.2970
 1237OPC    HW1 5274   2.083   2.888   2.277 -0.1510 -0.0215  0.3823
 1237OPC    HW2 5275   2.118   2.962   2.167 -3.5638  0.1918 -0.6727
 1237OPC     MW 5276   2.100   2.957   2.243 -0.5257 -0.0338  0.1663
 1238OPC     OW 5277   3.786   0.216   0.741  0.1439 -0.0633 -0.9116
 1238OPC    HW1 5278   3.822   0.259   0.809  0.6249 -0.9192 -0.6051
 1238OPC    HW2 5279   3.710   0.187   0.774  0.8595 -1.3986 -0.3706
 1238OPC     MW 5280   3.780   0.218   0.756  0.3207 -0.3870 -0.7864
 1239OPC     OW 5281   1.976   4.341   1.446  0.3647 -0.0767  0.3510
 1239OPC    HW1 5282   2.026   4.277   1.413 -0.5518 -0.3462 -0.5741
 1239OPC    HW2 5283   1.981   4.330   1.532  1.4988 -0.3982  0.2574
 1239OPC     MW 5284   1.984   4.330   1.454  0.3968 -0.1639  0.2005
 1240OPC     OW 5285   0.162   0.751   3.761  0.2499 -0.4827  0.0522
 1240OPC    HW1 5286   0.089   0.777   3.801  0.5766  0.5234  0.0196
 1240OPC    HW2 5287   0.134   0.717   3.686 -0.2056 -0.4829  0.2179
 1240OPC     MW 5288   0.147   0.750   3.756  0.2309 -0.3341  0.0720
 1241OPC     OW 5289   2.080   3.875   3.962 -0.4425  0.1675  0.2842
 1241OPC    HW1 5290   2.137   3.934   3.991 -0.4258 -0.4700  1.6050
 1241OPC    HW2 5291   2.021   3.870   4.027 -2.1987  1.0247 -1.1420
 1241OPC     MW 5292   2.080   3.883   3.976 -0.6995  0.1999  0.2687
 1242OPC     OW 5293   4.694   3.991   2.152  0.3200 -0.8674  0.4459
 1242OPC    HW1 5294   4.670   3.919   2.110 -0.5642 -0.5806  0.4318
 1242OPC    HW2 5295   4.781   3.983   2.159  0.5294 -0.8863 -1.5087
 1242OPC     MW 5296   4.703   3.979   2.147  0.2202 -0.8279  0.1552
 1243OPC     OW 5297   1.062   2.592   1.135  0.0380  0.5672  0.1648
 1243OPC    HW1 5298   1.028   2.653   1.188 -1.1887  0.0661 -0.0132
 1243OPC    HW2 5299   1.028   2.517   1.166  0.2309  0.1464 -0.6263
 1243OPC     MW 5300   1.052   2.590   1.148 -0.1147  0.4311  0.0217
 1244OPC     OW 5301   1.423   2.640   0.460  0.2583  0.1204 -0.1785
 1244OPC    HW1 5302   1.509   2.650   0.472  0.2466  0.0311 -0.0145
 1244OPC    HW2 5303   1.390   2.658   0.539  0.3372 -2.5782  0.5426
 1244OPC     MW 5304   1.431   2.644   0.473  0.2682 -0.2913 -0.0477
 1245OPC     OW 5305   4.751   2.729   0.240 -0.0042  0.6783 -0.0485
 1245OPC    HW1 5306   4.774   2.709   0.322 -3.3352 -0.9752  0.6575
 1245OPC    HW2 5307   4.680   2.778   0.251 -0.6103  0.2854 -1.9523
 1245OPC     MW 5308   4.744   2.734   0.254 -0.5856  0.3761 -0.2254
 1246OPC     OW 5309   4.196   4.255   4.070  0.2508  0.2169 -0.9283
 1246OPC    HW1 5310   4.187   4.289   4.150 -0.2013 -1.0032 -0.4339
 1246OPC    HW2 5311   4.127   4.288   4.026 -1.3133 -1.5097  0.0973
 1246OPC     MW 5312   4.184   4.265   4.075 -0.0468 -0.2187 -0.7038
 1247OPC     OW 5313   2.588   4.896   3.478  0.1055  0.1888 -0.2262
 1247OPC    HW1 5314   2.525   4.861   3.528  0.2702  1.0201  0.6061
 1247OPC    HW2 5315   2.606   4.834   3.420 -0.7088 -0.4829  0.2255
 1247OPC     MW 5316   2.581   4.882   3.477  0.0096  0.2123 -0.0366
 1248OPC     OW 5317   4.653   3.083   3.432  0.0351  0.3406  0.2828
 1248OPC    HW1 5318   4.613   3.136   3.489  1.0476  0.1129  1.2461
 1248OPC    HW2 5319   4.591   3.024   3.413 -0.0596 -0.1850  1.9736
 1248OPC     MW 5320   4.638   3.082   3.438  0.1706  0.2294  0.6749
 1249OPC     OW 5321   0.631   0.727   4.994  0.1058 -0.2624  0.1683
 1249OPC    HW1 5322   0.573   0.742   5.057  0.1801  0.8809 -0.0160
 1249OPC    HW2 5323   0.705   0.713   5.038 -0.1307 -0.9108  0.3735
 1249OPC     MW 5324   0.634   0.727   5.010  0.0819 -0.1893  0.1714
 1250OPC     OW 5325   3.254   1.921   0.743 -0.0977 -0.3155  0.5499
 1250OPC    HW1 5326   3.280   1.976   0.805  0.9524 -1.7310  1.4426
 1250OPC    HW2 5327   3.251   1.970   0.671  1.3123  0.7745  1.1934
 1250OPC     MW 5328   3.257   1.936   0.741  0.2657 -0.3636  0.7768
 1251OPC     OW 5329   3.201   2.298   1.655 -0.1848  0.1758  0.0118
 1251OPC    HW1 5330   3.210   2.258   1.732 -1.0070 -1.9068 -0.8918
 1251OPC    HW2 5331   3.126   2.267   1.624  0.1775  0.8625 -1.6918
 1251OPC     MW 5332   3.192   2.287   1.662 -0.2527 -0.0304 -0.3733
 1252OPC     OW 5333   3.669   4.532   0.826  0.5706  0.2530  0.1751
 1252OPC    HW1 5334   3.601   4.533   0.772 -0.4006  0.8397  1.3762
 1252OPC    HW2 5335   3.734   4.503   0.776 -0.1927  1.1726 -1.4256
 1252OPC     MW 5336   3.669   4.528   0.811  0.3144  0.4756  0.1161
 1253OPC     OW 5337   1.361   3.943   4.126  0.4557  0.0094 -0.0896
 1253OPC    HW1 5338   1.311   3.872   4.135  2.6118 -1.5370  0.5203
 1253OPC    HW2 5339   1.392   3.937   4.044 -0.8694  1.3800 -0.7449
 1253OPC     MW 5340   1.359   3.932   4.115  0.5785 -0.0165 -0.0965
 1254OPC     OW 5341   1.666   1.604   3.023 -0.2476 -0.1035 -0.0572
 1254OPC    HW1 5342   1.709   1.658   2.969 -2.3743 -0.5373 -2.3669
 1254OPC    HW2 5343   1.661   1.650   3.097  0.0678  1.9128 -1.2007
 1254OPC     MW 5344   1.672   1.619   3.026 -0.5152  0.1303 -0.5673
 1255OPC     OW 5345   1.324   0.205   0.042  0.4753  0.6420 -0.1012
 1255OPC    HW1 5346   1.278   0.241  -0.022  1.0271  0.4001 -0.6418
 1255OPC    HW2 5347   1.370   0.143   0.002  0.0624 -0.2052  0.6939
 1255OPC     MW 5348   1.324   0.201   0.027  0.4958  0.4811 -0.0636
 1256OPC     OW 5349   1.953   2.375   3.912  0.0436 -0.5131 -0.1214
 1256OPC    HW1 5350   1.894   2.412   3.859 -1.0751  0.2009  1.5429
 1256OPC    HW2 5351   2.005   2.441   3.934 -0.3651 -0.4771  0.7779
 1256OPC     MW 5352   1.952   2.390   3.907 -0.1820 -0.4022  0.2573
 1257OPC     OW 5353   4.141   2.856   1.937 -0.7733 -0.1808 -0.1791
 1257OPC    HW1 5354   4.158   2.936   1.967  0.8663 -1.0424  1.3746
 1257OPC    HW2 5355   4.070   2.832   1.983  1.4434 -1.3157  3.0356
 1257OPC     MW 5356   4.133   2.865   1.948 -0.2037 -0.4757  0.5253
 1258OPC     OW 5357   2.395   2.819   1.040  0.1445 -0.0336  0.1729
 1258OPC    HW1 5358   2.453   2.755   1.024 -0.9808 -1.4636  1.4803
 1258OPC    HW2 5359   2.319   2.783   1.016 -0.3566  1.3988 -0.4596
 1258OPC     MW 5360   2.392   2.804   1.034 -0.0957 -0.0331  0.2726
 1259OPC     OW 5361   3.492   2.479   3.575 -0.1530  0.5689 -0.1616
 1259OPC    HW1 5362   3.513   2.394   3.571 -0.9236  0.4197 -2.3687
 1259OPC    HW2 5363   3.543   2.516   3.515 -0.4287  1.5252  0.1698
 1259OPC     MW 5364   3.502   2.472   3.566 -0.3076  0.6881 -0.4387
 1260OPC     OW 5365   1.680   1.026   1.733 -0.2376 -0.3321  0.1565
 1260OPC    HW1 5366   1.667   0.988   1.810  1.2462 -0.2982  0.4632
 1260OPC    HW2 5367   1.731   1.094   1.752 -1.8807  1.1872 -0.5387
 1260OPC     MW 5368   1.686   1.030   1.747 -0.2612 -0.1026  0.0991
 1261OPC     OW 5369   2.312   4.092   1.300  0.4110 -0.3976  0.0838
 1261OPC    HW1 5370   2.313   4.145   1.369  0.7233 -0.8590  0.4436
 1261OPC    HW2 5371   2.382   4.115   1.254  0.8304 -0.8183  0.4974
 1261OPC     MW 5372   2.323   4.103   1.303  0.5191 -0.5277  0.1982
 1262OPC     OW 5373   2.118   1.509   1.501 -0.3171 -0.3715 -0.3497
 1262OPC    HW1 5374   2.078   1.433   1.517 -0.9057  0.3793  2.1522
 1262OPC    HW2 5375   2.148   1.499   1.420 -0.5569 -3.1824 -0.1997
 1262OPC     MW 5376   2.117   1.496   1.491 -0.4395 -0.6757  0.0420
 1263OPC     OW 5377   4.015   2.957   1.451  0.0063  0.0270 -0.5049
 1263OPC    HW1 5378   3.991   3.029   1.495 -0.5194 -0.4205 -0.0397
 1263OPC    HW2 5379   4.097   2.973   1.429  0.4709  0.0501  1.1183
 1263OPC     MW 5380   4.023   2.970   1.454 -0.0027 -0.0356 -0.1964
 1264OPC     OW 5381   1.413   2.630   2.107  0.3457  0.0806  0.1944
 1264OPC    HW1 5382   1.362   2.701   2.103 -0.0816 -0.2566 -0.7060
 1264OPC    HW2 5383   1.411   2.607   2.191 -1.8929 -0.5761  0.0119
 1264OPC     MW 5384   1.405   2.637   2.119 -0.0482 -0.0661  0.0345
 1265OPC     OW 5385   3.408   3.881   1.623 -0.0538  0.2219  0.1142
 1265OPC    HW1 5386   3.451   3.948   1.586 -0.6397  0.9242  0.6675
 1265OPC    HW2 5387   3.430   3.887   1.708  0.8451 -1.0329 -0.0101
 1265OPC     MW 5388   3.418   3.892   1.630 -0.0076  0.1403  0.1776
 1266OPC     OW 5389   3.898   0.239   1.183 -0.0947  0.6647  0.4572
 1266OPC    HW1 5390   3.900   0.295   1.115  1.1417 -0.2762 -0.3185
 1266OPC    HW2 5391   3.983   0.225   1.200 -0.3470 -1.6578  0.0451
 1266OPC     MW 5392   3.911   0.245   1.175  0.0506  0.1826  0.2818
 1267OPC     OW 5393   2.886   2.505   1.660  0.1488 -0.2592 -0.8640
 1267OPC    HW1 5394   2.800   2.514   1.653  0.2238  0.4052 -0.9674
 1267OPC    HW2 5395   2.918   2.564   1.605  0.6729 -0.0726 -0.3701
 1267OPC     MW 5396   2.878   2.515   1.651  0.2374 -0.1336 -0.8063
 1268OPC     OW 5397   3.754   1.425   3.954  0.4407  0.1410 -0.4136
 1268OPC    HW1 5398   3.761   1.417   4.040 -0.1477  1.9497 -0.1548
 1268OPC    HW2 5399   3.684   1.476   3.944 -0.7454 -1.6536 -2.0670
 1268OPC     MW 5400   3.745   1.431   3.965  0.1786  0.1430 -0.6196
 1269OPC     OW 5401   1.541   2.010   4.014  0.0359 -0.2657  0.3911
 1269OPC    HW1 5402   1.458   1.998   3.989 -0.0361 -1.5178  1.1478
 1269OPC    HW2 5403   1.585   2.008   3.939 -0.5553 -0.1148  0.0272
 1269OPC     MW 5404   1.535   2.008   3.999 -0.0621 -0.4283  0.4491
 1270OPC     OW 5405   1.951   0.886   1.915 -0.7056 -0.5587 -0.2123
 1270OPC    HW1 5406   1.893   0.824   1.895 -1.4760  0.1053 -0.1083
 1270OPC    HW2 5407   1.989   0.856   1.988 -0.2728 -1.4185 -0.7843
 1270OPC     MW 5408   1.948   0.873   1.923 -0.7554 -0.5876 -0.2814
 1271OPC     OW 5409   3.897   1.417   1.510 -0.0027  0.2670 -0.2402
 1271OPC    HW1 5410   3.885   1.388   1.429  0.2044  0.1841 -0.2434
 1271OPC    HW2 5411   3.955   1.361   1.543  0.6319  0.8458 -0.3475
 1271OPC     MW 5412   3.904   1.405   1.503  0.1215  0.3402 -0.2565
 1272OPC     OW 5413   3.649   3.799   3.987  0.4177  0.1556  0.0173
 1272OPC    HW1 5414   3.581   3.845   4.017  0.6463  0.0530  0.7234
 1272OPC    HW2 5415   3.615   3.721   3.968  0.4645 -0.1347  1.0682
 1272OPC     MW 5416   3.634   3.795   3.989  0.4584  0.0975  0.2768
 1273OPC     OW 5417   0.510   5.008   4.525 -0.2004  0.0138 -0.0259
 1273OPC    HW1 5418   0.445   4.951   4.533 -0.2689  0.3044  1.8743
 1273OPC    HW2 5419   0.477   5.068   4.470 -0.8569 -0.7435 -0.4805
 1273OPC     MW 5420   0.495   5.009   4.518 -0.3075 -0.0549  0.1874
 1274OPC     OW 5421   2.018   1.511   3.266  0.0812  0.0075  0.0694
 1274OPC    HW1 5422   1.937   1.530   3.295 -1.1862 -3.5764 -0.6133
 1274OPC    HW2 5423   2.022   1.554   3.190 -0.6272  1.2989  0.7238
 1274OPC     MW 5424   2.006   1.520   3.259 -0.2106 -0.3311  0.0651
 1275OPC     OW 5425   0.657   4.255   0.657  0.2755 -0.2079  0.4008
 1275OPC    HW1 5426   0.606   4.185   0.649 -0.3253  0.3097 -0.6199
 1275OPC    HW2 5427   0.600   4.321   0.668  0.8564  0.0400  2.2534
 1275OPC     MW 5428   0.641   4.255   0.657  0.2725 -0.0948  0.5237
 1276OPC     OW 5429   4.941   0.547   0.625  0.1834  0.6961  0.2626
 1276OPC    HW1 5430   4.930   0.495   0.556 -2.1117  0.6382  0.5822
 1276OPC    HW2 5431   4.939   0.492   0.693 -0.7103  1.0145  0.5140
 1276OPC     MW 5432   4.939   0.532   0.625 -0.2878  0.7346  0.3469
 1277OPC     OW 5433   1.374   2.679   3.261 -0.1427 -0.2574 -0.2741
 1277OPC    HW1 5434   1.349   2.749   3.307  2.4251  0.8069 -0.3173
 1277OPC    HW2 5435   1.385   2.618   3.322  0.0221  0.1517  0.1162
 1277OPC     MW 5436   1.372   2.681   3.277  0.2609 -0.0397 -0.2228
 1278OPC     OW 5437   0.196   3.101   3.728  0.4995 -0.5020 -0.6869
 1278OPC    HW1 5438   0.247   3.064   3.788  0.7879 -0.2953 -0.8015
 1278OPC    HW2 5439   0.128   3.047   3.722  0.2026 -0.2431  0.2201
 1278OPC     MW 5440   0.193   3.087   3.736  0.4983 -0.4332 -0.5699
 1279OPC     OW 5441   3.384   4.610   1.247  0.3063  0.3883  0.1129
 1279OPC    HW1 5442   3.440   4.587   1.184  1.6607  1.5434  0.8291
 1279OPC    HW2 5443   3.307   4.578   1.220  1.4530 -2.2333 -0.3852
 1279OPC     MW 5444   3.381   4.602   1.234  0.6756  0.1718  0.1451
 1280OPC     OW 5445   3.488   4.835   1.330 -0.2908 -0.0509 -0.2386
 1280OPC    HW1 5446   3.449   4.760   1.307  0.8134 -0.5166 -0.6679
 1280OPC    HW2 5447   3.562   4.835   1.284  0.3629  0.6625  0.7582
 1280OPC     MW 5448   3.493   4.824   1.320 -0.0312 -0.0144 -0.1548
 1281OPC     OW 5449   0.301   1.933   3.626 -0.1577  0.4446 -0.0917
 1281OPC    HW1 5450   0.285   1.893   3.550 -0.1573  3.0031 -1.5634
 1281OPC    HW2 5451   0.224   1.929   3.667 -0.3343 -0.4358 -0.4730
 1281OPC     MW 5452   0.288   1.926   3.621 -0.1837  0.6925 -0.3655
 1282OPC     OW 5453   1.535   2.508   4.363 -0.1071 -0.1101 -0.4238
 1282OPC    HW1 5454   1.527   2.421   4.353  1.5464 -0.3525  0.0296
 1282OPC    HW2 5455   1.502   2.540   4.289  2.8257 -1.3715 -2.4811
 1282OPC     MW 5456   1.529   2.500   4.351  0.5705 -0.3323 -0.6609
 1283OPC     OW 5457   2.504   2.307   0.441  0.2750 -0.6152  0.0256
 1283OPC    HW1 5458   2.455   2.311   0.513  0.0654 -0.5493 -0.1185
 1283OPC    HW2 5459   2.585   2.317   0.471  0.1350  0.1002  0.1872
 1283OPC     MW 5460   2.509   2.309   0.456  0.2233 -0.4997  0.0282
 1284OPC     OW 5461   2.966   0.901   3.216 -0.4802  0.2166 -0.2322
 1284OPC    HW1 5462   3.026   0.837   3.217 -0.5045  0.1831 -0.5779
 1284OPC    HW2 5463   2.937   0.899   3.133 -0.5967  0.5683 -0.1984
 1284OPC     MW 5464   2.971   0.891   3.204 -0.5010  0.2636 -0.2782
 1285OPC     OW 5465   0.260   2.438   2.720  0.4201 -0.8536  0.5009
 1285OPC    HW1 5466   0.206   2.412   2.656  0.1191  1.5914 -0.3628
 1285OPC    HW2 5467   0.336   2.450   2.678  0.4481 -0.0595  0.7633
 1285OPC     MW 5468   0.263   2.436   2.704  0.3798 -0.3751  0.4123
 1286OPC     OW 5469   3.235   1.830   0.371  0.2618 -0.0981  0.3665
 1286OPC    HW1 5470   3.208   1.770   0.428  0.2650 -0.4241  0.0265
 1286OPC    HW2 5471   3.252   1.899   0.421 -3.3185  0.9319  0.4256
 1286OPC     MW 5472   3.234   1.831   0.387 -0.2665  0.0060  0.3250
 1287OPC     OW 5473   1.550   1.249   1.536  0.6189 -0.3380 -0.3637
 1287OPC    HW1 5474   1.565   1.165   1.555 -0.5992 -0.3235  0.8113
 1287OPC    HW2 5475   1.622   1.274   1.494  1.2558 -1.8088 -0.1998
 1287OPC     MW 5476   1.563   1.240   1.533  0.5330 -0.5531 -0.1659
 1288OPC     OW 5477   4.588   0.743   4.529  0.2870  0.1205  0.4836
 1288OPC    HW1 5478   4.525   0.800   4.551 -0.4208 -0.3628 -0.2255
 1288OPC    HW2 5479   4.547   0.667   4.529  1.9101 -1.0256  4.7625
 1288OPC     MW 5480   4.573   0.740   4.532  0.4219 -0.1202  1.0109
 1289OPC     OW 5481   1.574   3.728   4.441  0.3173 -0.4854 -0.4260
 1289OPC    HW1 5482   1.517   3.705   4.379 -1.1064  0.0564  0.6054
 1289OPC    HW2 5483   1.523   3.742   4.511  1.6022  1.1564  0.2469
 1289OPC     MW 5484   1.558   3.726   4.442  0.2968 -0.1627 -0.1743
 1290OPC     OW 5485   4.351   0.842   2.765  0.1524 -0.0823 -0.1008
 1290OPC    HW1 5486   4.398   0.791   2.712 -0.0895 -1.3226  0.8204
 1290OPC    HW2 5487   4.387   0.827   2.844 -0.2515  0.7943  0.2599
 1290OPC     MW 5488   4.363   0.832   2.769  0.0569 -0.1360  0.0885
 1291OPC     OW 5489   0.047   1.166   0.132 -0.1726  0.1792 -0.4090
 1291OPC    HW1 5490   0.031   1.126   0.056  1.6676 -1.4185 -0.0345
 1291OPC    HW2 5491   0.005   1.116   0.190 -0.2168  0.4448 -0.2117
 1291OPC     MW 5492   0.039   1.153   0.129  0.0927 -0.0175 -0.3246
 1292OPC     OW 5493   3.688   4.605   2.681 -0.4523  0.1400  0.5283
 1292OPC    HW1 5494   3.662   4.685   2.656 -0.3480  0.1430  0.4249
 1292OPC    HW2 5495   3.622   4.576   2.730 -0.3728  0.3999  0.7930
 1292OPC     MW 5496   3.674   4.613   2.684 -0.4252  0.1790  0.5522
 1293OPC     OW 5497   1.058   3.055   3.229  0.2064 -0.5261  0.1043
 1293OPC    HW1 5498   1.141   3.081   3.229  0.2893 -0.7447  1.3826
 1293OPC    HW2 5499   1.013   3.129   3.219  0.5385 -0.4340 -0.8441
 1293OPC     MW 5500   1.064   3.070   3.228  0.2677 -0.5449  0.1530
 1294OPC     OW 5501   2.831   3.334   4.909  0.6620  0.3117 -0.1772
 1294OPC    HW1 5502   2.750   3.365   4.897  0.5975 -0.2912 -1.4958
 1294OPC    HW2 5503   2.868   3.393   4.961 -0.9440  0.0662  1.3249
 1294OPC     MW 5504   2.824   3.347   4.915  0.4153  0.1865 -0.1499
 1295OPC     OW 5505   0.269   1.297   2.853 -0.2402 -0.7845 -0.5968
 1295OPC    HW1 5506   0.242   1.351   2.789 -1.1009 -0.2472  0.1996
 1295OPC    HW2 5507   0.253   1.342   2.926 -2.1359 -2.5815  0.1795
 1295OPC     MW 5508   0.262   1.312   2.854 -0.6474 -0.9705 -0.3644
 1296OPC     OW 5509   2.428   4.925   4.055 -0.3161 -0.7238  0.2455
 1296OPC    HW1 5510   2.508   4.920   4.021  0.4100  0.0025  1.7590
 1296OPC    HW2 5511   2.382   4.867   4.008  1.0935 -1.2172 -0.5946
 1296OPC     MW 5512   2.433   4.916   4.043 -0.0005 -0.6894  0.3450
 1297OPC     OW 5513   4.918   3.845   3.676  0.2156  0.1436  0.0090
 1297OPC    HW1 5514   4.956   3.874   3.750  1.1558  1.2691 -0.8870
 1297OPC    HW2 5515   4.841   3.886   3.675  0.2144  0.1559  0.3269
 1297OPC     MW 5516   4.912   3.855   3.687  0.3545  0.3116 -0.0765
 1298OPC     OW 5517   4.706   4.822   4.723 -0.3293  0.3215  0.6973
 1298OPC    HW1 5518   4.646   4.847   4.664 -0.9313  1.7064  1.8335
 1298OPC    HW2 5519   4.740   4.897   4.751  1.9029 -0.4432  0.1704
 1298OPC     MW 5520   4.702   4.837   4.719 -0.0885  0.4131  0.7871
 1299OPC     OW 5521   1.833   2.286   1.578  0.1813  0.4419 -0.3541
 1299OPC    HW1 5522   1.837   2.198   1.578  1.3911  0.4798 -0.7887
 1299OPC    HW2 5523   1.749   2.302   1.561  0.3361 -0.6408 -2.4376
 1299OPC     MW 5524   1.821   2.275   1.576  0.3829  0.2877 -0.7261
 1300OPC     OW 5525   1.120   3.656   1.904  0.1362 -0.0860 -0.5523
 1300OPC    HW1 5526   1.185   3.609   1.869 -0.5528  0.1824 -2.2529
 1300OPC    HW2 5527   1.071   3.678   1.836 -2.0643 -0.7151  0.7293
 1300OPC     MW 5528   1.123   3.653   1.889 -0.2908 -0.1393 -0.6142
 1301OPC     OW 5529   3.645   2.274   1.437  0.0773 -0.6639  0.0608
 1301OPC    HW1 5530   3.569   2.316   1.424 -0.1170 -1.3842 -1.3255
 1301OPC    HW2 5531   3.620   2.192   1.454  0.5260 -0.7429  0.3409
 1301OPC     MW 5532   3.630   2.268   1.437  0.1150 -0.7820 -0.1026
 1302OPC     OW 5533   2.800   4.590   1.903 -0.1862 -0.0536  0.1302
 1302OPC    HW1 5534   2.878   4.557   1.881 -1.2347 -1.1716 -2.3032
 1302OPC    HW2 5535   2.745   4.548   1.851 -2.0810  2.8865 -0.4674
 1302OPC     MW 5536   2.804   4.579   1.892 -0.6210  0.2157 -0.3176
 1303OPC     OW 5537   3.857   4.091   3.469  1.2248  0.4082 -0.1778
 1303OPC    HW1 5538   3.826   4.031   3.414 -1.2466  1.4810 -0.1166
 1303OPC    HW2 5539   3.870   4.161   3.417 -0.0912  1.0869  0.3336
 1303OPC     MW 5540   3.854   4.093   3.453  0.6654  0.6670 -0.0933
 1304OPC     OW 5541   0.607   4.243   2.514 -0.3831 -0.0866 -0.5439
 1304OPC    HW1 5542   0.635   4.326   2.507 -0.9770  0.0664 -1.1578
 1304OPC    HW2 5543   0.680   4.198   2.531  0.1048  0.4184 -1.2586
 1304OPC     MW 5544   0.622   4.249   2.516 -0.3987  0.0109 -0.7400
 1305OPC     OW 5545   0.998   2.312   1.222 -0.1446  0.0046  0.0084
 1305OPC    HW1 5546   1.067   2.267   1.250  0.0655  0.1670 -0.2384
 1305OPC    HW2 5547   0.957   2.256   1.169 -1.5169 -0.9256  1.9658
 1305OPC     MW 5548   1.002   2.297   1.218 -0.3163 -0.1088  0.2610
 1306OPC     OW 5549   3.239   4.350   3.498  0.1188  0.2412 -0.2750
 1306OPC    HW1 5550   3.269   4.408   3.556  0.3861  0.9077 -1.0566
 1306OPC    HW2 5551   3.312   4.314   3.466 -0.0651 -1.4462  1.0806
 1306OPC     MW 5552   3.254   4.353   3.502  0.1312  0.0905 -0.1901
 1307OPC     OW 5553   1.639   4.186   1.858  0.5103 -0.6035 -0.6356
 1307OPC    HW1 5554   1.557   4.191   1.888  0.2372  1.4030 -1.6172
 1307OPC    HW2 5555   1.649   4.100   1.842 -1.3153 -0.9185 -0.3168
 1307OPC     MW 5556   1.628   4.174   1.860  0.2003 -0.3534 -0.7335
 1308OPC     OW 5557   2.558   1.779   3.569 -0.1309  0.0372 -0.0926
 1308OPC    HW1 5558   2.499   1.838   3.543 -0.8566 -0.9634 -0.7788
 1308OPC    HW2 5559   2.575   1.802   3.652  0.4047  1.8282 -0.6518
 1308OPC     MW 5560   2.552   1.791   3.577 -0.1589  0.1540 -0.2765
 1309OPC     OW 5561   3.533   1.595   3.947  0.3817 -0.5268  0.2700
 1309OPC    HW1 5562   3.531   1.632   3.868  1.8538 -0.4228  0.2448
 1309OPC    HW2 5563   3.581   1.651   3.994 -0.8867 -0.3312  1.3927
 1309OPC     MW 5564   3.540   1.609   3.942  0.4118 -0.4825  0.4323
 1310OPC     OW 5565   3.150   2.576   1.986 -0.1772  0.5678  0.2611
 1310OPC    HW1 5566   3.153   2.640   2.045 -2.0714  0.3698  0.6410
 1310OPC    HW2 5567   3.064   2.560   1.977  0.0033  0.6264 -2.6112
 1310OPC     MW 5568   3.137   2.583   1.993 -0.4304  0.5472 -0.1071
 1311OPC     OW 5569   1.140   1.230   2.110  0.7932 -0.0947  0.1256
 1311OPC    HW1 5570   1.174   1.291   2.058  0.9268 -1.2130 -1.1641
 1311OPC    HW2 5571   1.117   1.274   2.182 -0.4358  1.7372 -1.2871
 1311OPC     MW 5572   1.142   1.245   2.113  0.6313  0.0108 -0.2737
 1312OPC     OW 5573   1.870   1.830   1.847 -0.5206  0.5894 -0.1268
 1312OPC    HW1 5574   1.819   1.775   1.801 -1.2729  1.2965 -0.1615
 1312OPC    HW2 5575   1.840   1.820   1.929 -0.3257  0.5897 -0.0558
 1312OPC     MW 5576   1.858   1.820   1.852 -0.6030  0.6939 -0.1215
 1313OPC     OW 5577   2.962   3.796   1.925 -0.3103  0.8930  0.1116
 1313OPC    HW1 5578   2.943   3.712   1.909  1.0908  0.6790 -0.4987
 1313OPC    HW2 5579   3.024   3.792   1.986  0.3821  1.4631 -0.5482
 1313OPC     MW 5580   2.968   3.783   1.932 -0.0009  0.9455 -0.0760
 1314OPC     OW 5581   1.586   3.293   2.537 -0.0033 -0.4842 -0.0363
 1314OPC    HW1 5582   1.516   3.272   2.586  0.2145  1.6332  1.3330
 1314OPC    HW2 5583   1.652   3.256   2.580  0.0833  0.6130  0.8285
 1314OPC     MW 5584   1.585   3.284   2.551  0.0417 -0.0093  0.2936
 1315OPC     OW 5585   4.097   2.420   0.390 -0.5155  0.2928 -0.1325
 1315OPC    HW1 5586   4.129   2.341   0.408  0.0714  0.4639 -0.3927
 1315OPC    HW2 5587   4.019   2.420   0.428  0.2446  0.2762  1.4903
 1315OPC     MW 5588   4.091   2.408   0.398 -0.3165  0.3156  0.0688
 1316OPC     OW 5589   3.934   0.100   2.043  0.1859  0.1120 -0.2132
 1316OPC    HW1 5590   3.957   0.040   2.102 -1.9394 -0.1038  0.5148
 1316OPC    HW2 5591   3.847   0.101   2.050 -0.1541  0.0740 -3.3889
 1316OPC     MW 5592   3.924   0.091   2.053 -0.1784  0.0745 -0.5749
 1317OPC     OW 5593   3.070   4.045   3.473 -0.3709 -0.1814 -0.4082
 1317OPC    HW1 5594   2.989   4.013   3.476 -0.5816  0.2141 -1.3827
 1317OPC    HW2 5595   3.089   4.044   3.388 -0.0745  1.4611 -0.3924
 1317OPC     MW 5596   3.061   4.040   3.461 -0.3583  0.1194 -0.5499
 1318OPC     OW 5597   3.996   4.114   4.702 -0.3290  0.3065 -0.3039
 1318OPC    HW1 5598   4.036   4.174   4.751 -2.2917  0.4714  1.2565
 1318OPC    HW2 5599   3.945   4.162   4.649  0.9205  0.0841 -1.7657
 1318OPC     MW 5600   3.994   4.130   4.701 -0.4344  0.2979 -0.2892
 1319OPC     OW 5601   5.059   1.149   0.815  0.1196  0.1059  0.1338
 1319OPC    HW1 5602   4.998   1.102   0.774 -0.4000 -0.9025  1.9651
 1319OPC    HW2 5603   5.105   1.184   0.750 -1.8807  0.2068 -1.3020
 1319OPC     MW 5604   5.057   1.147   0.799 -0.2526 -0.0282  0.1922
 1320OPC     OW 5605   2.418   2.017   4.405  0.0778 -0.3568 -0.1179
 1320OPC    HW1 5606   2.419   2.102   4.422 -0.9240  0.0055 -1.6904
 1320OPC    HW2 5607   2.334   1.999   4.392  0.3989 -1.3063 -1.0747
 1320OPC     MW 5608   2.406   2.027   4.406 -0.0227 -0.4436 -0.4916
 1321OPC     OW 5609   0.603   2.296   3.669  0.2429  0.6027  0.1825
 1321OPC    HW1 5610   0.560   2.372   3.680 -1.6448 -0.6810  2.5923
 1321OPC    HW2 5611   0.561   2.258   3.603 -1.6313 -0.0682  1.6773
 1321OPC     MW 5612   0.591   2.302   3.661 -0.3128  0.3139  0.7592
 1322OPC     OW 5613   4.250   2.159   4.341  0.5308 -0.3157  0.0270
 1322OPC    HW1 5614   4.200   2.102   4.298  0.0026  0.7190 -0.7709
 1322OPC    HW2 5615   4.287   2.111   4.404  0.2255 -1.5588 -0.7201
 1322OPC     MW 5616   4.248   2.144   4.344  0.4076 -0.3465 -0.2012
 1323OPC     OW 5617   3.514   2.140   2.547  0.2210 -0.7390 -0.2351
 1323OPC    HW1 5618   3.588   2.185   2.553 -1.2908  1.9049  0.3427
 1323OPC    HW2 5619   3.476   2.173   2.476 -0.4184 -2.0135 -0.5040
 1323OPC     MW 5620   3.519   2.152   2.538 -0.0969 -0.5367 -0.1895
 1324OPC     OW 5621   3.446   4.685   3.486  0.3939 -0.4649  0.3756
 1324OPC    HW1 5622   3.397   4.648   3.548 -0.8089  0.4135 -0.0190
 1324OPC    HW2 5623   3.457   4.767   3.514 -0.0552 -0.0923 -0.5004
 1324OPC     MW 5624   3.440   4.692   3.499  0.1498 -0.2802  0.1880
 1325OPC     OW 5625   1.593   2.615   1.394  0.3149  0.4758 -0.0096
 1325OPC    HW1 5626   1.605   2.651   1.473 -1.1001  1.4475 -0.2080
 1325OPC    HW2 5627   1.673   2.620   1.357  0.9720  0.0976  1.2957
 1325OPC     MW 5628   1.607   2.621   1.400  0.2029  0.5635  0.1539
 1326OPC     OW 5629   0.028   4.343   3.968  0.1981 -0.2990 -0.1155
 1326OPC    HW1 5630   0.061   4.409   3.922  0.2109  0.4948  0.9772
 1326OPC    HW2 5631   0.096   4.291   3.982  0.3276 -0.2176 -0.4510
 1326OPC     MW 5632   0.043   4.345   3.963  0.2191 -0.1696 -0.0038
 1327OPC     OW 5633   4.535   1.328   4.305 -0.2064 -0.4355  0.2750
 1327OPC    HW1 5634   4.565   1.377   4.240 -0.4973  0.9965  1.1459
 1327OPC    HW2 5635   4.601   1.328   4.363 -0.1038 -1.3296  0.1600
 1327OPC     MW 5636   4.549   1.335   4.304 -0.2342 -0.3561  0.3867
 1328OPC     OW 5637   3.412   1.778   0.160 -0.1388  0.0540 -0.1617
 1328OPC    HW1 5638   3.362   1.749   0.095 -0.4857  0.6708 -0.1792
 1328OPC    HW2 5639   3.355   1.797   0.223 -0.2470  3.0157 -1.0041
 1328OPC     MW 5640   3.397   1.777   0.160 -0.2061  0.5825 -0.2887
 1329OPC     OW 5641   3.386   1.302   3.283  0.6496  0.3388  0.0133
 1329OPC    HW1 5642   3.391   1.373   3.232 -0.5775  2.1481  2.2320
 1329OPC    HW2 5643   3.306   1.272   3.268 -0.0476  1.3949  1.4147
 1329OPC     MW 5644   3.375   1.308   3.273  0.3652  0.7621  0.5480
 1330OPC     OW 5645   1.848   3.338   2.127 -0.3351  0.6342 -0.6076
 1330OPC    HW1 5646   1.849   3.271   2.184 -0.9089  0.9587 -0.2102
 1330OPC    HW2 5647   1.803   3.400   2.169 -0.6992  0.9039 -1.3882
 1330OPC     MW 5648   1.841   3.337   2.142 -0.4736  0.7220 -0.6643
 1331OPC     OW 5649   2.689   4.186   0.594  0.1898  0.2623  0.2685
 1331OPC    HW1 5650   2.677   4.208   0.510  0.7541 -1.4662 -0.3250
 1331OPC    HW2 5651   2.728   4.256   0.629 -0.1795  1.0645 -0.8694
 1331OPC     MW 5652   2.693   4.199   0.587  0.2187  0.1253  0.0128
 1332OPC     OW 5653   1.395   3.477   1.393  0.3528  0.5456  0.4933
 1332OPC    HW1 5654   1.407   3.440   1.314 -0.0111  1.9034 -0.2219
 1332OPC    HW2 5655   1.408   3.411   1.448  3.1324  0.0893 -0.5488
 1332OPC     MW 5656   1.398   3.462   1.389  0.7097  0.6787  0.2336
 1333OPC     OW 5657   3.553   4.919   2.377 -0.2974  0.3205  0.0653
 1333OPC    HW1 5658   3.486   4.872   2.407 -0.4604 -0.2887 -1.1560
 1333OPC    HW2 5659   3.515   4.991   2.345 -0.3741  0.0316 -0.5140
 1333OPC     MW 5660   3.538   4.922   2.377 -0.3328  0.1878 -0.2006
 1334OPC     OW 5661   0.171   2.756   3.975  0.2984 -0.5294  0.4172
 1334OPC    HW1 5662   0.134   2.729   3.901  1.7755 -0.9045 -0.2326
 1334OPC    HW2 5663   0.247   2.790   3.948  0.5916 -0.1215  1.6999
 1334OPC     MW 5664   0.177   2.757   3.960  0.5599 -0.5246  0.5107
 1335OPC     OW 5665   3.451   2.984   4.590 -0.1406  0.9929  0.3183
 1335OPC    HW1 5666   3.370   2.966   4.564 -0.5149  2.1685  0.5833
 1335OPC    HW2 5667   3.498   2.979   4.517 -0.6118  1.1440  0.0003
 1335OPC     MW 5668   3.446   2.981   4.575 -0.2655  1.1889  0.3107
 1336OPC     OW 5669   0.976   0.512   4.046  0.0558 -0.1254 -0.1686
 1336OPC    HW1 5670   1.032   0.549   4.102 -0.0675  1.5901 -1.0847
 1336OPC    HW2 5671   0.953   0.438   4.085 -1.6637  1.8860  3.0877
 1336OPC     MW 5672   0.981   0.507   4.060 -0.2164  0.4251  0.1772
 1337OPC     OW 5673   4.551   1.813   1.517 -0.2684 -0.1941  0.1862
 1337OPC    HW1 5674   4.586   1.762   1.455 -1.4304 -0.6829 -0.0898
 1337OPC    HW2 5675   4.539   1.889   1.476 -1.3818 -0.6223 -0.3357
 1337OPC     MW 5676   4.555   1.817   1.502 -0.6045 -0.3296  0.0684
 1338OPC     OW 5677   3.329   3.506   0.900  0.0134 -0.6856  0.0673
 1338OPC    HW1 5678   3.389   3.473   0.953  0.0583 -2.5593 -1.0698
 1338OPC    HW2 5679   3.375   3.533   0.830 -0.3811 -1.8290 -0.6660
 1338OPC     MW 5680   3.344   3.505   0.897 -0.0381 -1.1313 -0.2090
 1339OPC     OW 5681   3.745   3.046   4.751 -0.0840  0.5838  0.1039
 1339OPC    HW1 5682   3.751   3.131   4.732 -1.0189  0.8163  0.7569
 1339OPC    HW2 5683   3.795   3.038   4.822 -0.5781  0.7547  0.4806
 1339OPC     MW 5684   3.754   3.057   4.759 -0.2951  0.6434  0.2563
 1340OPC     OW 5685   1.721   0.464   4.544  0.0843 -0.4692  0.4977
 1340OPC    HW1 5686   1.635   0.454   4.558 -0.0536  0.8141  0.6453
 1340OPC    HW2 5687   1.742   0.532   4.594  0.8480  0.2900 -0.8068
 1340OPC     MW 5688   1.711   0.472   4.553  0.1767 -0.1675  0.3269
 1341OPC     OW 5689   3.219   1.253   1.672  0.1474  0.4518  0.1935
 1341OPC    HW1 5690   3.299   1.263   1.707  0.3263 -0.3989  0.0523
 1341OPC    HW2 5691   3.228   1.288   1.592  0.2737  0.6856  0.3073
 1341OPC     MW 5692   3.232   1.260   1.665  0.1923  0.3606  0.1894
 1342OPC     OW 5693   4.752   3.720   4.323  0.1620  0.2721 -0.7755
 1342OPC    HW1 5694   4.715   3.664   4.267  0.5676 -0.1805 -0.5928
 1342OPC    HW2 5695   4.727   3.798   4.293 -0.0846  0.0104 -1.2590
 1342OPC     MW 5696   4.743   3.723   4.310  0.1854  0.1667 -0.8199
 1343OPC     OW 5697   4.987   4.525   2.230 -0.1539 -0.2813  0.6672
 1343OPC    HW1 5698   4.970   4.604   2.197 -2.5676 -1.1628 -0.3774
 1343OPC    HW2 5699   4.909   4.489   2.240  0.6766 -1.5170  3.9395
 1343OPC     MW 5700   4.973   4.532   2.227 -0.3877 -0.5942  0.9963
 1344OPC     OW 5701   1.509   1.242   2.209 -0.0993 -0.1773 -0.7315
 1344OPC    HW1 5702   1.466   1.298   2.260 -0.4746 -1.8345  0.8968
 1344OPC    HW2 5703   1.591   1.272   2.210  0.2261 -0.8951  2.1105
 1344OPC     MW 5704   1.515   1.255   2.217 -0.1067 -0.5282 -0.0710
 1345OPC     OW 5705   3.996   2.580   2.889 -0.9123  0.8436 -0.5368
 1345OPC    HW1 5706   4.047   2.593   2.819  0.3821 -0.5046  0.0878
 1345OPC    HW2 5707   3.980   2.494   2.886 -1.5051  0.9142  0.3815
 1345OPC     MW 5708   4.001   2.569   2.878 -0.8088  0.6548 -0.3089
 1346OPC     OW 5709   2.886   4.543   1.036  0.2032 -0.1228  0.5089
 1346OPC    HW1 5710   2.817   4.583   1.072 -0.0371  1.1358 -1.2397
 1346OPC    HW2 5711   2.873   4.459   1.057 -1.4663  0.1706  0.8454
 1346OPC     MW 5712   2.874   4.536   1.045 -0.0790  0.1065  0.3003
 1347OPC     OW 5713   4.971   4.851   2.697  0.5613  0.0627 -0.3039
 1347OPC    HW1 5714   4.906   4.874   2.752  0.7830 -0.1176  0.0373
 1347OPC    HW2 5715   4.975   4.765   2.706 -1.0302 -0.3011 -2.4282
 1347OPC     MW 5716   4.962   4.842   2.707  0.3590 -0.0180 -0.5673
 1348OPC     OW 5717   4.953   0.994   4.192 -0.0813 -0.4827 -0.1643
 1348OPC    HW1 5718   5.032   0.991   4.229  0.8874 -1.3068 -2.1536
 1348OPC    HW2 5719   4.904   0.944   4.244 -0.2172  2.5736  2.9175
 1348OPC     MW 5720   4.957   0.986   4.205  0.0419 -0.1530 -0.0031
 1349OPC     OW 5721   3.243   1.788   3.865 -0.3606  0.6707  0.4035
 1349OPC    HW1 5722   3.290   1.824   3.928  1.5303  1.4062 -1.3463
 1349OPC    HW2 5723   3.281   1.814   3.792 -1.2774 -1.7045 -1.0602
 1349OPC     MW 5724   3.255   1.797   3.864 -0.2167  0.4284 -0.0711
 1350OPC     OW 5725   0.291   2.694   1.194 -0.2736 -0.6503  0.2598
 1350OPC    HW1 5726   0.305   2.608   1.198 -0.4375 -0.8783 -2.3765
 1350OPC    HW2 5727   0.271   2.708   1.110  2.4733  2.3468 -0.0975
 1350OPC     MW 5728   0.290   2.683   1.182  0.1079 -0.2414 -0.1824
 1351OPC     OW 5729   4.586   2.612   1.370 -0.5626 -0.1022  0.6820
 1351OPC    HW1 5730   4.563   2.655   1.298 -0.0208 -0.2796  0.3923
 1351OPC    HW2 5731   4.523   2.553   1.380 -0.9696  0.3288  0.7133
 1351OPC     MW 5732   4.573   2.610   1.361 -0.5427 -0.0647  0.6439
 1352OPC     OW 5733   4.606   3.243   0.746  0.1355  0.1005  0.4664
 1352OPC    HW1 5734   4.520   3.229   0.754 -0.7758  3.1293 -1.7815
 1352OPC    HW2 5735   4.614   3.328   0.767  2.2399  0.3437 -1.0275
 1352OPC     MW 5736   4.595   3.254   0.750  0.3118  0.5838 -0.0863
 1353OPC     OW 5737   4.673   0.005   4.955  0.4465 -0.1356  0.2527
 1353OPC    HW1 5738   4.666   0.083   4.994  3.8769  0.0092  0.9022
 1353OPC    HW2 5739   4.710  -0.045   5.016  0.5281 -1.6109 -0.9567
 1353OPC     MW 5740   4.677   0.009   4.970  0.9653 -0.3321  0.1698
 1354OPC     OW 5741   4.166   4.634   2.902  0.1592  0.1721  0.1329
 1354OPC    HW1 5742   4.185   4.616   2.819 -0.2818 -1.7404  0.3898
 1354OPC    HW2 5743   4.079   4.642   2.902  0.0376 -0.9049  0.5440
 1354OPC     MW 5744   4.156   4.632   2.890  0.0762 -0.2695  0.2315
 1355OPC     OW 5745   4.137   5.010   3.522 -0.4955 -0.0263  0.4789
 1355OPC    HW1 5746   4.122   5.061   3.453  0.2710 -0.1393  0.2177
 1355OPC    HW2 5747   4.087   4.940   3.507 -0.0311 -0.2237 -0.1575
 1355OPC     MW 5748   4.127   5.007   3.510 -0.3136 -0.0721  0.3463
 1356OPC     OW 5749   4.256   3.029   1.384 -0.2989 -0.3830  0.0479
 1356OPC    HW1 5750   4.225   3.073   1.315 -2.1262 -0.3908  0.8085
 1356OPC    HW2 5751   4.279   3.092   1.440  0.4651 -0.3828 -0.2607
 1356OPC     MW 5752   4.255   3.045   1.382 -0.4562 -0.3842  0.1146
 1357OPC     OW 5753   3.095   4.059   2.233  0.0746 -0.2484 -0.2388
 1357OPC    HW1 5754   3.124   4.041   2.153  0.7292 -0.0328 -0.0533
 1357OPC    HW2 5755   3.158   4.109   2.267 -0.4505  0.1095  0.2193
 1357OPC     MW 5756   3.108   4.063   2.226  0.0938 -0.1634 -0.1439
 1358OPC     OW 5757   2.299   0.023   1.168 -0.0246  0.0658  0.6215
 1358OPC    HW1 5758   2.215   0.043   1.173 -0.6101 -2.2882  1.3986
 1358OPC    HW2 5759   2.322   0.050   1.088 -1.9780 -0.8064 -0.2982
 1358OPC     MW 5760   2.290   0.030   1.157 -0.3997 -0.4108  0.6004
 1359OPC     OW 5761   3.556   0.650   2.183 -0.1015 -0.3450 -0.3107
 1359OPC    HW1 5762   3.500   0.594   2.146 -1.2035  1.1399 -0.9539
 1359OPC    HW2 5763   3.633   0.626   2.150 -0.9220  0.2991 -2.8946
 1359OPC     MW 5764   3.559   0.638   2.173 -0.3855 -0.0306 -0.7875
 1360OPC     OW 5765   3.477   1.049   0.619  0.1287  0.2041  0.0944
 1360OPC    HW1 5766   3.491   1.130   0.589  1.1749  0.0952  0.2471
 1360OPC    HW2 5767   3.477   1.000   0.547  0.9186  0.1684  0.1063
 1360OPC     MW 5768   3.479   1.054   0.604  0.3999  0.1828  0.1187
 1361OPC     OW 5769   3.945   3.324   0.209 -0.1369  0.0096  0.0396
 1361OPC    HW1 5770   3.936   3.396   0.258 -0.0817  0.0775 -0.0495
 1361OPC    HW2 5771   3.944   3.259   0.267 -3.0815 -0.1666 -0.0608
 1361OPC     MW 5772   3.943   3.325   0.225 -0.5636 -0.0065  0.0116
 1362OPC     OW 5773   4.901   2.993   2.629  0.1626 -0.4012  0.2242
 1362OPC    HW1 5774   4.946   3.030   2.564 -1.4539 -0.4891 -1.0208
 1362OPC    HW2 5775   4.952   3.004   2.699  2.6274 -1.5159 -1.2763
 1362OPC     MW 5776   4.915   3.000   2.630  0.2877 -0.5789 -0.1813
 1363OPC     OW 5777   2.913   2.600   3.829  0.1719  0.2393  0.7360
 1363OPC    HW1 5778   2.855   2.621   3.768  0.1699  1.8654  1.2410
 1363OPC    HW2 5779   2.990   2.619   3.792  0.2265  0.3079  0.8821
 1363OPC     MW 5780   2.916   2.606   3.815  0.1797  0.4897  0.8322
 1364OPC     OW 5781   2.757   0.076   3.546 -0.7960 -0.0195 -0.1951
 1364OPC    HW1 5782   2.704   0.011   3.520  0.2745 -1.3576  0.8227
 1364OPC    HW2 5783   2.833   0.058   3.505 -0.9268  1.5850 -1.2445
 1364OPC     MW 5784   2.761   0.064   3.536 -0.6573  0.0198 -0.1999
 1365OPC     OW 5785   3.695   4.684   0.348 -0.2524 -0.3531 -0.1595
 1365OPC    HW1 5786   3.746   4.696   0.418  2.3078 -1.7229 -1.6330
 1365OPC    HW2 5787   3.615   4.700   0.378  0.6911 -0.9512  3.1020
 1365OPC     MW 5788   3.691   4.688   0.362  0.2651 -0.6438  0.1046
 1366OPC     OW 5789   4.138   0.550   3.947 -0.1356  0.1316 -0.5780
 1366OPC    HW1 5790   4.165   0.566   4.029 -1.4098  1.4948 -0.3798
 1366OPC    HW2 5791   4.115   0.629   3.918 -0.5188 -0.4683 -1.9512
 1366OPC     MW 5792   4.139   0.564   3.955 -0.3806  0.2443 -0.7515
 1367OPC     OW 5793   4.833   4.342   4.512 -0.5764  0.2123 -0.1248
 1367OPC    HW1 5794   4.838   4.387   4.587 -1.2883  0.0399  0.0368
 1367OPC    HW2 5795   4.799   4.266   4.537  1.6284 -0.8720 -0.2224
 1367OPC     MW 5796   4.828   4.338   4.527 -0.3558  0.0266 -0.1156
[truncated: 773,936 more chars]
