# Supplementary material for: Metallicious: Automated Force-Field Parameterization of Covalently Bound Metals for Supramolecular Structures
Source: J Chem Theory Comput. 2024 Oct 7;20(20):9060–71. doi: 10.1021/acs.jctc.4c00850 (PMC11500408; doi:10.1021/acs.jctc.4c00850)
Supplement: Supplementary file 2 — ct4c00850_si_002.zip [file ct4c00850_si_002.zip › SI_MD_input/Fe4L6/nonbonded/3_npt.gro]

Grunge ROck MAChoS
17012
    1Fe      Fe    1   3.222   2.113   2.835  0.5575  0.2226 -0.3202
    2Fe      Fe    2   2.429   2.311   1.748  0.1282 -0.0826  0.2688
    3Fe      Fe    3   1.890   2.298   2.959 -0.2835 -0.0025 -0.0238
    4Fe      Fe    4   2.682   3.286   2.569  0.1485  0.1762  0.0780
    5UNK     O0    5   3.235   2.782   2.647  0.1006 -0.5213  0.2116
    5UNK     S1    6   3.136   2.877   2.589 -0.0910  0.1627  0.2536
    5UNK     C2    7   2.994   2.899   2.688 -0.0427  0.4798 -0.1617
    5UNK     C3    8   2.924   3.020   2.681 -0.4355  0.7736 -0.1753
    5UNK     C4    9   2.789   3.031   2.731  0.6059 -0.1765  0.5608
    5UNK     N5   10   2.730   3.159   2.729  0.6083  0.1850 -0.0129
    5UNK     C6   11   2.694   3.220   2.840 -0.1149  0.0533 -0.0838
    5UNK     C7   12   2.629   3.350   2.846  0.8051  0.4744 -0.5773
    5UNK     C8   13   2.600   3.411   2.969 -0.1286  0.9095  0.4305
    5UNK     C9   14   2.535   3.537   2.969 -0.2551  0.3991  0.1174
    5UNK    C10   15   2.509   3.598   2.841  0.0016 -0.4839  0.3163
    5UNK    C11   16   2.536   3.525   2.724  0.4933  0.8633  0.4149
    5UNK    N12   17   2.595   3.403   2.725  0.5717 -0.0312 -0.2345
    5UNK    C13   18   2.731   2.920   2.795  0.0936 -0.1247  0.0102
    5UNK    C14   19   2.802   2.802   2.810 -0.2204  0.5881  0.3012
    5UNK    C15   20   2.931   2.783   2.756 -0.5486 -0.2553 -0.4907
    5UNK    C16   21   2.997   2.647   2.750  0.4642 -0.2772 -0.5095
    5UNK    C17   22   2.979   2.556   2.644  0.0039  0.1584  0.0075
    5UNK    C18   23   3.043   2.432   2.640  0.2990  0.2217  0.0013
    5UNK    C19   24   3.098   2.608   2.848  0.5297 -0.2825 -0.0972
    5UNK    S20   25   3.114   2.723   2.982  0.2961  0.2379 -0.1712
    5UNK    O21   26   3.197   2.648   3.078 -0.1945 -0.3511  0.1088
    5UNK    O22   27   3.163   2.851   2.933 -0.9027  0.8347 -0.5324
    5UNK    O23   28   2.975   2.730   3.025  0.0666 -0.3246 -0.0026
    5UNK    C24   29   3.175   2.492   2.840  0.7136 -0.1392 -1.1571
    5UNK    C25   30   3.149   2.405   2.732 -0.1913  0.1963  0.1576
    5UNK    N26   31   3.218   2.282   2.718 -0.2318  0.2993  0.2620
    5UNK    C27   32   3.315   2.281   2.630  0.5678 -0.1132  0.7342
    5UNK    C28   33   3.408   2.167   2.629 -0.3150  0.2947 -0.0039
    5UNK    C29   34   3.516   2.167   2.541  0.0542 -0.2585  0.5568
    5UNK    C30   35   3.604   2.060   2.542 -0.8118  0.6476  0.0027
    5UNK    C31   36   3.580   1.951   2.629  0.2011  0.3461 -0.0837
    5UNK    C32   37   3.475   1.964   2.721  0.1446  0.5293  0.0313
    5UNK    N33   38   3.386   2.065   2.721 -0.1301 -0.4697  0.0307
    5UNK    O34   39   3.187   3.009   2.568 -0.0935  0.0876  0.0698
    5UNK    O35   40   3.067   2.828   2.470  0.1635  0.3672 -0.2945
    5UNK    H36   41   2.971   3.108   2.638  2.9648 -0.9342 -0.2459
    5UNK    H37   42   2.694   3.167   2.936 -2.0674  0.8647  0.4270
    5UNK    H38   43   2.606   3.348   3.057 -0.9279 -0.9987 -0.8346
    5UNK    H39   44   2.499   3.584   3.060 -0.9203  0.1729 -0.0235
    5UNK    H40   45   2.453   3.689   2.820  1.2581 -0.0712 -1.4812
    5UNK    H41   46   2.512   3.567   2.626 -1.1081  1.2265  0.9444
    5UNK    H42   47   2.627   2.931   2.822  0.5580 -0.0152  1.9024
    5UNK    H43   48   2.758   2.710   2.849  2.1601 -1.5652 -1.7385
    5UNK    H44   49   2.901   2.579   2.572  0.7181  2.4680 -0.1186
    5UNK    H45   50   3.019   2.366   2.557 -0.8960 -2.2215  2.1294
    5UNK    H46   51   3.252   2.472   2.913 -0.4107 -0.3545  0.0012
    5UNK    H47   52   3.357   2.372   2.587  0.2815 -0.0472  0.5916
    5UNK    H48   53   3.532   2.251   2.475  2.4400 -0.8468  0.2849
    5UNK    H49   54   3.688   2.057   2.474 -0.1621  1.1282  0.7674
    5UNK    H50   55   3.642   1.862   2.640  0.0059  0.2447  0.2149
    5UNK    H51   56   3.442   1.885   2.789  0.0127  0.4301 -0.1498
    6UNK     O0   57   2.571   1.902   2.208 -0.1311  0.3749 -0.2849
    6UNK     S1   58   2.713   1.912   2.172  0.2717 -0.3117  0.5322
    6UNK     C2   59   2.728   2.087   2.127  0.2338  0.0916 -0.5508
    6UNK     C3   60   2.657   2.127   2.009  0.0960 -0.2306  0.3257
    6UNK     C4   61   2.663   2.263   1.971  0.3623  0.0312 -0.0503
    6UNK     N5   62   2.614   2.302   1.849  0.0378 -0.0629  0.9909
    6UNK     C6   63   2.706   2.321   1.758  0.7304 -0.0212  0.2657
    6UNK     C7   64   2.671   2.388   1.627  0.1838  0.1443 -0.4296
    6UNK     C8   65   2.770   2.443   1.545  0.5905 -1.0285 -0.3334
    6UNK     C9   66   2.727   2.524   1.437 -0.2236  0.4774  0.1610
    6UNK    C10   67   2.592   2.531   1.414  0.2158 -0.0366  0.5020
    6UNK    C11   68   2.501   2.482   1.502  0.4464  0.3671  0.2584
    6UNK    N12   69   2.537   2.411   1.609  0.1286  0.0809 -0.3294
    6UNK    C13   70   2.747   2.352   2.043  0.2092  0.0301  0.6434
    6UNK    C14   71   2.816   2.311   2.153 -0.0709 -0.0486 -0.5042
    6UNK    C15   72   2.813   2.179   2.198  0.1708  0.5247 -0.1429
    6UNK    C16   73   2.886   2.154   2.322 -0.3265  1.3137 -0.2062
    6UNK    C17   74   2.818   2.158   2.446  0.6203  0.0888 -0.6739
    6UNK    C18   75   2.874   2.121   2.568  0.2705  0.2755 -0.5227
    6UNK    C19   76   3.022   2.117   2.328 -0.0116  0.3796 -0.3415
    6UNK    S20   77   3.116   2.117   2.176 -0.1785  0.3417  0.0305
    6UNK    O21   78   3.250   2.084   2.226 -0.4148  0.0845  0.2727
    6UNK    O22   79   3.042   2.012   2.096  0.0471 -0.0560 -0.4465
    6UNK    O23   80   3.099   2.254   2.135  0.4761 -0.0199 -0.3491
    6UNK    C24   81   3.079   2.087   2.454 -0.5098 -0.5770 -0.0350
    6UNK    C25   82   3.010   2.096   2.574 -0.1554  0.2009 -0.5867
    6UNK    N26   83   3.071   2.030   2.690  0.7674  0.3746 -0.3043
    6UNK    C27   84   3.035   1.911   2.732 -0.7818 -0.0682  0.0804
    6UNK    C28   85   3.119   1.841   2.833  0.0933 -0.0735  0.5712
    6UNK    C29   86   3.104   1.701   2.859  0.2897 -0.3166 -0.6275
    6UNK    C30   87   3.182   1.643   2.961  0.1992  0.1851 -0.2616
    6UNK    C31   88   3.268   1.726   3.034 -0.6021 -0.0308 -0.6886
    6UNK    C32   89   3.270   1.864   3.005  0.5351 -0.0305  0.0171
    6UNK    N33   90   3.198   1.923   2.907  0.2308  0.2452  0.2231
    6UNK    O34   91   2.805   1.884   2.278 -0.4254 -0.1621  0.1475
    6UNK    O35   92   2.749   1.849   2.044  0.1768  0.0377 -0.4006
    6UNK    H36   93   2.606   2.051   1.951 -0.1557 -1.9784  2.6916
    6UNK    H37   94   2.812   2.329   1.779  0.8883  2.2402 -1.1091
    6UNK    H38   95   2.873   2.427   1.574  1.2113 -0.1189 -1.9134
    6UNK    H39   96   2.796   2.582   1.377 -1.4790  0.0779 -1.7770
    6UNK    H40   97   2.557   2.592   1.331  0.8014 -1.3018 -0.7054
    6UNK    H41   98   2.395   2.505   1.488  0.2743  1.8884  3.2984
    6UNK    H42   99   2.763   2.454   2.010 -2.3382  0.3268  0.1371
    6UNK    H43  100   2.889   2.368   2.211 -0.3969 -1.7720  1.7541
    6UNK    H44  101   2.713   2.187   2.449 -0.3905 -3.2303  0.4759
    6UNK    H45  102   2.816   2.138   2.658  0.5904  0.1159 -0.2853
    6UNK    H46  103   3.185   2.067   2.453 -0.5358 -0.7959  0.7220
    6UNK    H47  104   2.951   1.852   2.694 -1.3658  0.5651  0.3763
    6UNK    H48  105   3.035   1.642   2.799  0.2206  1.4420 -2.3761
    6UNK    H49  106   3.179   1.538   2.988  0.5919  0.2949  0.2119
    6UNK    H50  107   3.314   1.680   3.120 -1.1799 -1.2457 -1.0064
    6UNK    H51  108   3.333   1.926   3.067  0.7865 -1.2522  1.0281
    7UNK     O0  109   2.535   2.087   3.216 -0.9058  0.2733 -0.3833
    7UNK     S1  110   2.477   2.216   3.187 -0.1015 -0.3008 -0.6035
    7UNK     C2  111   2.398   2.196   3.033 -0.1402  0.0310  0.3657
    7UNK     C3  112   2.261   2.200   3.032 -0.0229  0.0010 -0.4481
    7UNK     C4  113   2.198   2.202   2.908  0.7226  0.2931 -0.1924
    7UNK     N5  114   2.058   2.172   2.906  0.1593 -0.5522 -0.2660
    7UNK     C6  115   2.015   2.050   2.890 -0.6629  0.3536 -0.3703
    7UNK     C7  116   1.872   2.016   2.875  0.1695  0.2978 -1.0653
    7UNK     C8  117   1.829   1.886   2.842  0.4869  0.4155 -0.3136
    7UNK     C9  118   1.689   1.861   2.843 -0.2128 -0.1391 -0.2400
    7UNK    C10  119   1.607   1.973   2.872 -0.1446  0.9686 -0.1037
    7UNK    C11  120   1.655   2.096   2.902 -0.0093 -0.1268  0.3345
    7UNK    N12  121   1.788   2.118   2.909 -0.2208  0.7887 -0.3639
    7UNK    C13  122   2.267   2.200   2.794  0.1318 -0.2581 -0.0188
    7UNK    C14  123   2.405   2.191   2.795 -0.5825 -1.1858  0.3311
    7UNK    C15  124   2.478   2.190   2.914  0.8511 -0.1596  1.1433
    7UNK    C16  125   2.626   2.189   2.912  0.0825 -0.6897  0.4446
    7UNK    C17  126   2.708   2.301   2.913  0.2454  0.7644 -0.8263
    7UNK    C18  127   2.852   2.295   2.926  0.0866  0.1340  0.2874
    7UNK    C19  128   2.691   2.062   2.914  0.4393  0.0082 -0.6762
    7UNK    S20  129   2.598   1.918   2.887  0.5134  0.4699  0.2042
    7UNK    O21  130   2.698   1.812   2.877 -0.1336  0.0653 -0.2361
    7UNK    O22  131   2.498   1.900   2.992 -0.5248  0.1394  0.1971
    7UNK    O23  132   2.544   1.943   2.754 -0.3838 -0.1342 -0.0628
    7UNK    C24  133   2.833   2.054   2.937  0.3580 -0.4947 -0.9837
    7UNK    C25  134   2.911   2.170   2.933 -0.2546  0.6491 -0.2887
    7UNK    N26  135   3.045   2.150   2.959  0.6150 -0.6700 -0.5598
    7UNK    C27  136   3.094   2.177   3.075 -0.0153  0.0326  0.1871
    7UNK    C28  137   3.237   2.224   3.094 -0.1264  0.4422  0.0317
    7UNK    C29  138   3.271   2.331   3.176 -0.3617 -0.1411  0.0511
    7UNK    C30  139   3.399   2.386   3.177  0.1060 -0.2808  0.0007
    7UNK    C31  140   3.495   2.338   3.095  0.1748  0.1777  0.1322
    7UNK    C32  141   3.457   2.239   3.005  1.0778  0.5228 -0.4511
    7UNK    N33  142   3.330   2.181   3.000 -0.2936 -0.3924  0.0175
    7UNK    O34  143   2.575   2.320   3.171  0.1263 -0.0998  0.2459
    7UNK    O35  144   2.369   2.248   3.280  0.1424  0.1537  0.0919
    7UNK    H36  145   2.207   2.188   3.125  0.9761  0.7153  0.2493
    7UNK    H37  146   2.093   1.975   2.873  0.7094  1.7709 -0.6304
    7UNK    H38  147   1.897   1.803   2.826  1.0187  0.3272  2.1017
    7UNK    H39  148   1.647   1.763   2.823  0.0153 -0.5222  1.0339
    7UNK    H40  149   1.501   1.962   2.890 -0.4203 -0.8331 -2.4235
    7UNK    H41  150   1.592   2.180   2.931  1.6958  1.1370  0.5187
    7UNK    H42  151   2.215   2.191   2.700 -2.0795 -0.6055  1.1638
    7UNK    H43  152   2.452   2.192   2.697 -1.4238  2.9977 -0.2200
    7UNK    H44  153   2.669   2.402   2.915 -1.9958  0.0325 -2.7855
    7UNK    H45  154   2.912   2.385   2.935  2.3361 -0.9125 -2.6687
    7UNK    H46  155   2.875   1.956   2.955  0.8138 -0.4605 -1.8088
    7UNK    H47  156   3.020   2.193   3.154 -0.8157 -0.2209 -0.4901
    7UNK    H48  157   3.198   2.375   3.244 -0.4597  0.5772 -0.5058
    7UNK    H49  158   3.425   2.470   3.241 -0.5996  0.2262 -0.3594
    7UNK    H50  159   3.592   2.387   3.090  0.3927 -0.3241 -0.8567
    7UNK    H51  160   3.536   2.207   2.937  3.0743  3.8905  0.0528
    8UNK     O0  161   1.867   2.396   2.176  0.3837  0.3093 -0.8432
    8UNK     S1  162   1.981   2.466   2.146 -0.1059 -0.4325 -0.3083
    8UNK     C2  163   2.097   2.330   2.144 -0.3185  1.1895  0.5741
    8UNK     C3  164   2.170   2.301   2.026 -0.2664 -0.2678  0.6038
    8UNK     C4  165   2.275   2.206   2.022 -0.2652  0.2137 -0.2922
    8UNK     N5  166   2.342   2.181   1.900 -0.5326 -0.0137  0.4024
    8UNK     C6  167   2.344   2.052   1.864 -0.2260  0.5201 -0.1239
    8UNK     C7  168   2.392   2.016   1.731  0.6077 -0.0949  0.1848
    8UNK     C8  169   2.359   1.891   1.678 -0.7042 -0.1990  0.9054
    8UNK     C9  170   2.413   1.862   1.550  0.3594  0.2850  0.7263
    8UNK    C10  171   2.491   1.959   1.485  0.3809  0.1366  0.6300
    8UNK    C11  172   2.517   2.076   1.546  0.8037  0.0221 -0.3923
    8UNK    N12  173   2.464   2.112   1.668 -0.0436 -0.5822 -0.0326
    8UNK    C13  174   2.306   2.131   2.142  0.4735  0.1745  0.4512
    8UNK    C14  175   2.243   2.168   2.261 -0.2488 -0.2325  0.8501
    8UNK    C15  176   2.126   2.252   2.263 -0.1012  0.3555 -0.6643
    8UNK    C16  177   2.058   2.278   2.393  0.2757  0.8505 -0.4435
    8UNK    C17  178   2.111   2.374   2.481 -0.2787 -0.1006 -0.2203
    8UNK    C18  179   2.041   2.407   2.596  0.3806 -0.0242 -1.5194
    8UNK    C19  180   1.948   2.205   2.436  0.2575  0.1587  0.0759
    8UNK    S20  181   1.865   2.089   2.326  0.2809  0.0720  0.0192
    8UNK    O21  182   1.722   2.111   2.335  0.0016 -0.4296 -0.8873
    8UNK    O22  183   1.913   2.106   2.194  0.6734 -0.0352  0.0077
    8UNK    O23  184   1.900   1.964   2.387 -0.3134  0.0179 -0.1758
    8UNK    C24  185   1.881   2.229   2.560 -0.6969  0.0984  0.2645
    8UNK    C25  186   1.928   2.335   2.637  0.0361 -0.0580  0.1725
    8UNK    N26  187   1.856   2.383   2.749 -0.2952  0.2873  0.2828
    8UNK    C27  188   1.737   2.424   2.741  0.7464  0.6805  0.0656
    8UNK    C28  189   1.668   2.467   2.865 -0.2173  0.1364  0.5849
    8UNK    C29  190   1.548   2.539   2.864  0.1280 -0.1447  0.1716
    8UNK    C30  191   1.493   2.586   2.984 -0.4853  0.0824 -0.1188
    8UNK    C31  192   1.554   2.544   3.099 -0.0714 -0.3072 -0.1989
    8UNK    C32  193   1.664   2.456   3.095  0.5663 -0.3463  0.0849
    8UNK    N33  194   1.727   2.428   2.981 -0.1473 -0.2188 -0.1435
    8UNK    O34  195   2.038   2.545   2.247 -0.5049 -0.4313 -0.1882
    8UNK    O35  196   1.972   2.533   2.016  0.1212  0.8842 -0.5412
    8UNK    H36  197   2.146   2.353   1.934  1.9064  0.9336  0.6535
    8UNK    H37  198   2.281   1.976   1.913  0.8749 -0.5082 -0.2581
    8UNK    H38  199   2.304   1.812   1.727  1.2025 -2.4083 -0.3409
    8UNK    H39  200   2.410   1.765   1.503 -3.0697  0.2641  0.7353
    8UNK    H40  201   2.521   1.933   1.384  0.9040 -1.4735  1.1604
    8UNK    H41  202   2.583   2.148   1.498  1.5644 -0.5005 -0.1489
    8UNK    H42  203   2.388   2.059   2.141  0.0010 -0.5009 -3.0731
    8UNK    H43  204   2.279   2.118   2.351  1.1588  1.0029  1.0094
    8UNK    H44  205   2.209   2.417   2.461 -0.3864  0.2627  0.0282
    8UNK    H45  206   2.072   2.490   2.659  1.8646 -1.5525 -0.1322
    8UNK    H46  207   1.802   2.162   2.592  2.0208 -3.6095 -0.1106
    8UNK    H47  208   1.674   2.416   2.652  0.6952  1.1181  0.0578
    8UNK    H48  209   1.503   2.584   2.776 -2.5868  2.4323  2.6611
    8UNK    H49  210   1.412   2.658   2.993 -0.4476 -0.0436  1.5413
    8UNK    H50  211   1.510   2.574   3.194 -0.1804 -1.5440  0.1647
    8UNK    H51  212   1.707   2.423   3.189 -0.0589 -1.3818  0.0225
    9UNK     O0  213   2.796   2.903   1.898  0.1479 -0.6006 -0.2550
    9UNK     S1  214   2.808   2.760   1.929 -0.2276 -0.0991  0.3379
    9UNK     C2  215   2.641   2.716   1.958  0.9077 -0.7969 -0.6513
    9UNK     C3  216   2.571   2.628   1.871  0.1072  0.2324 -0.1592
    9UNK     C4  217   2.439   2.590   1.899  0.3148 -0.7278 -0.1470
    9UNK     N5  218   2.362   2.491   1.828 -0.4461 -0.2822 -0.5011
    9UNK     C6  219   2.263   2.530   1.756 -0.1458  0.2039 -0.5962
    9UNK     C7  220   2.203   2.452   1.647 -0.5718 -0.3560 -0.3221
    9UNK     C8  221   2.116   2.511   1.554  0.1683  0.5289 -0.3736
    9UNK     C9  222   2.064   2.425   1.457  0.9958 -0.1037 -0.1672
    9UNK    C10  223   2.103   2.291   1.446  0.3764  0.2004 -0.6051
    9UNK    C11  224   2.196   2.246   1.537 -0.0466 -0.3775 -0.4941
    9UNK    N12  225   2.250   2.324   1.632 -0.3265  0.3007  0.2739
    9UNK    C13  226   2.379   2.639   2.011  0.5047  0.7822 -0.5124
    9UNK    C14  227   2.438   2.742   2.094 -1.4234  0.5250 -0.2848
    9UNK    C15  228   2.577   2.773   2.074  0.3171  0.5798 -0.1543
    9UNK    C16  229   2.626   2.882   2.165  0.2621 -0.2290 -0.0505
    9UNK    C17  230   2.689   2.841   2.282 -0.0399 -0.1946  0.2792
    9UNK    C18  231   2.742   2.937   2.366 -0.1380  0.1738 -0.1924
    9UNK    C19  232   2.624   3.020   2.130 -0.2167  0.4747  0.3152
    9UNK    S20  233   2.537   3.072   1.989  0.3662 -0.4150 -0.1208
    9UNK    O21  234   2.619   3.183   1.937 -0.0670 -0.0387 -0.4544
    9UNK    O22  235   2.509   2.965   1.894 -0.3547 -0.0791 -0.0284
    9UNK    O23  236   2.419   3.120   2.060  0.4760 -0.4205  0.0953
    9UNK    C24  237   2.696   3.111   2.208 -0.5430  0.3170 -0.1448
    9UNK    C25  238   2.748   3.072   2.331  0.0280  0.5906 -0.0349
    9UNK    N26  239   2.790   3.174   2.419  0.4911 -0.3000  0.5826
    9UNK    C27  240   2.900   3.236   2.393 -0.3798 -0.0681  0.1750
    9UNK    C28  241   2.943   3.344   2.484  0.8233 -0.3686 -0.2293
    9UNK    C29  242   3.080   3.388   2.482 -0.6063  0.5973  0.2003
    9UNK    C30  243   3.121   3.494   2.556 -0.2889 -0.2005  0.5038
    9UNK    C31  244   3.025   3.558   2.636  0.2776 -0.4381  0.5945
    9UNK    C32  245   2.892   3.507   2.651 -0.2637 -0.0437 -0.0513
    9UNK    N33  246   2.849   3.405   2.569  0.3459  0.3718  0.4030
    9UNK    O34  247   2.886   2.735   2.046 -0.1238 -0.1976 -0.0562
    9UNK    O35  248   2.851   2.660   1.830  0.2013  0.6407  0.6707
    9UNK    H36  249   2.606   2.602   1.771 -1.7168  0.5876 -0.9384
    9UNK    H37  250   2.213   2.625   1.777 -0.0811 -0.1106  1.1710
    9UNK    H38  251   2.083   2.614   1.560 -1.6054  0.0863 -1.5455
    9UNK    H39  252   1.987   2.460   1.390  0.7984  0.0074  0.1150
    9UNK    H40  253   2.062   2.231   1.365  1.4801 -0.2155 -0.8790
    9UNK    H41  254   2.240   2.148   1.518 -3.3683 -1.4234 -4.0201
    9UNK    H42  255   2.283   2.597   2.041  1.7504 -1.5511  0.5253
    9UNK    H43  256   2.382   2.772   2.182 -1.2981 -2.7678  1.0727
    9UNK    H44  257   2.689   2.735   2.305 -0.9997 -0.3957 -0.5667
    9UNK    H45  258   2.786   2.902   2.459  1.8672 -2.1935 -1.8895
    9UNK    H46  259   2.702   3.216   2.182  0.9824  0.6891  1.4948
    9UNK    H47  260   2.971   3.191   2.322  1.6443 -0.3427  2.2698
    9UNK    H48  261   3.149   3.337   2.416 -2.0789 -0.4308 -0.6031
    9UNK    H49  262   3.225   3.524   2.546 -0.3156 -0.5743 -1.0999
    9UNK    H50  263   3.061   3.649   2.683 -1.6215 -0.1523  1.6265
    9UNK    H51  264   2.815   3.558   2.710 -0.7141 -0.0757 -0.6055
   10UNK     O0  265   2.047   2.971   2.717 -0.5499 -0.2770 -0.6431
   10UNK     S1  266   2.002   2.840   2.693  0.5127  0.3994  0.1022
   10UNK     C2  267   2.092   2.735   2.798 -0.1095  0.0102  0.1487
   10UNK     C3  268   2.026   2.634   2.871 -0.1711 -0.3148  0.5715
   10UNK     C4  269   2.100   2.541   2.949 -0.1808 -0.1223  0.5504
   10UNK     N5  270   2.027   2.450   3.030 -0.3852  0.2493  0.5865
   10UNK     C6  271   2.039   2.443   3.158  0.6518 -0.4544  0.0615
   10UNK     C7  272   1.965   2.347   3.232 -0.3511  0.1476 -0.1164
   10UNK     C8  273   1.971   2.347   3.373 -0.5794 -0.4778 -0.1139
   10UNK     C9  274   1.911   2.248   3.446  0.7541 -0.0532  0.5084
   10UNK    C10  275   1.848   2.146   3.370  0.2486 -0.0649 -0.4567
   10UNK    C11  276   1.845   2.157   3.234  0.0133  0.3365 -0.1728
   10UNK    N12  277   1.903   2.252   3.158 -0.2418  0.4427 -0.3529
   10UNK    C13  278   2.239   2.552   2.957 -0.0398 -0.2832  0.5279
   10UNK    C14  279   2.309   2.651   2.882  0.2596 -0.5313  0.0790
   10UNK    C15  280   2.231   2.753   2.810 -0.5353  0.8360 -0.2027
   10UNK    C16  281   2.306   2.862   2.741 -0.3910  0.2607 -0.0090
   10UNK    C17  282   2.371   2.838   2.617  0.1874 -0.5096 -0.2344
   10UNK    C18  283   2.428   2.948   2.548 -0.4391 -0.8067  0.6233
   10UNK    C19  284   2.315   2.995   2.802  0.2533 -0.5816  0.0422
   10UNK    S20  285   2.281   3.023   2.979  0.5500 -0.0694  0.1308
   10UNK    O21  286   2.283   3.169   2.977 -0.1751 -0.2522 -0.5816
   10UNK    O22  287   2.147   2.960   3.011  0.5351  0.5969 -0.3223
   10UNK    O23  288   2.398   2.962   3.032 -0.6133 -0.3819 -0.4726
   10UNK    C24  289   2.379   3.101   2.730  0.0829  0.5284  0.2595
   10UNK    C25  290   2.432   3.080   2.601 -0.3887 -0.5277  0.6437
   10UNK    N26  291   2.499   3.178   2.531 -0.6145 -0.3865 -0.0588
   10UNK    C27  292   2.442   3.231   2.425 -0.8204  0.1383  0.3953
   10UNK    C28  293   2.486   3.371   2.381  0.3700  1.0659 -0.2858
   10UNK    C29  294   2.403   3.450   2.304  0.1129 -0.2154  0.1297
   10UNK    C30  295   2.433   3.586   2.285  0.0784 -0.0919  0.0117
   10UNK    C31  296   2.558   3.635   2.321  0.4336  0.3648 -0.3368
   10UNK    C32  297   2.646   3.543   2.385  0.2994 -0.6514  0.5935
   10UNK    N33  298   2.609   3.411   2.415 -0.7943 -0.6173  0.4108
   10UNK    O34  299   2.028   2.793   2.558 -0.1464  0.8218  0.0332
   10UNK    O35  300   1.871   2.807   2.745  0.1333  0.2847 -0.0427
   10UNK    H36  301   1.918   2.630   2.872 -0.1827 -1.1429 -0.9464
   10UNK    H37  302   2.130   2.488   3.199 -0.2670  1.3979  0.1815
   10UNK    H38  303   2.024   2.427   3.422  0.4563  0.2728 -2.3579
   10UNK    H39  304   1.909   2.245   3.555 -0.9821  2.0430  0.5988
   10UNK    H40  305   1.791   2.067   3.419 -1.0092  0.8758 -0.3695
   10UNK    H41  306   1.785   2.081   3.184 -1.8640  1.3473  0.4543
   10UNK    H42  307   2.294   2.478   3.014  0.3603  0.5387  1.2352
   10UNK    H43  308   2.417   2.653   2.885  0.2404  0.5519  1.6867
   10UNK    H44  309   2.370   2.736   2.579 -0.5276 -1.2891  1.7306
   10UNK    H45  310   2.469   2.932   2.449 -2.0936  0.3703 -0.3113
   10UNK    H46  311   2.385   3.200   2.773  0.3385  1.0426 -0.9413
   10UNK    H47  312   2.338   3.207   2.404 -0.8938  1.7397 -1.2462
   10UNK    H48  313   2.301   3.418   2.284 -0.1686 -0.1233  1.3439
   10UNK    H49  314   2.355   3.649   2.241  0.0913  0.8976  1.3239
   10UNK    H50  315   2.590   3.738   2.312 -0.7301  0.6616 -1.3994
   10UNK    H51  316   2.750   3.565   2.409  0.4527 -2.0073  1.2457
   11NMe     N0  317   4.272   2.111   3.196  0.2717 -0.0356 -0.0909
   11NMe     C1  318   4.372   2.213   3.233 -0.2529 -0.3145  0.3988
   11NMe     C2  319   4.135   2.177   3.205  0.3297 -0.3394 -0.3562
   11NMe     C3  320   4.301   1.990   3.281 -0.5212 -0.3820 -0.1284
   11NMe     C4  321   4.301   2.086   3.052 -0.1360 -0.1362  0.5970
   11NMe     H5  322   4.358   2.249   3.335  0.8452  2.6210 -0.3872
   11NMe     H6  323   4.353   2.301   3.171  2.5163  1.3037  1.6917
   11NMe     H7  324   4.474   2.177   3.218 -0.0853 -2.1917  4.6345
   11NMe     H8  325   4.065   2.109   3.157  1.5141 -1.1358 -1.0325
   11NMe     H9  326   4.134   2.272   3.151  0.0029  0.2013  0.5883
   11NMe    H10  327   4.115   2.192   3.311  0.1692 -0.0170 -0.4322
   11NMe    H11  328   4.286   2.020   3.385  0.6313  0.7476 -0.2678
   11NMe    H12  329   4.405   1.959   3.269 -1.2224 -2.1574 -2.2327
   11NMe    H13  330   4.235   1.907   3.259 -1.1977 -0.2906  1.4399
   11NMe    H14  331   4.408   2.071   3.038 -0.2058  1.5963 -2.9138
   11NMe    H15  332   4.266   2.177   3.002 -0.5507  0.3136  1.6825
   11NMe    H16  333   4.246   2.000   3.012  1.4749 -1.3438  0.8876
   12NMe     N0  334   2.892   0.028   4.722  0.3396 -0.1173  1.0243
   12NMe     C1  335   2.777   0.046   4.623 -0.2928  0.1149 -0.1131
   12NMe     C2  336   2.867   0.115   4.845  0.7107 -0.0919  0.0065
   12NMe     C3  337   3.019   0.073   4.654 -0.1919 -0.5299 -0.2551
   12NMe     C4  338   2.907  -0.120   4.750 -0.6638  0.4565 -0.7348
   12NMe     H5  339   2.772   0.150   4.590  1.2752  0.5255  0.8679
   12NMe     H6  340   2.687   0.009   4.673 -0.0606 -0.4601 -0.1103
   12NMe     H7  341   2.801  -0.016   4.537  0.2730  1.6847 -1.1152
   12NMe     H8  342   2.879   0.221   4.824 -0.7548 -0.2808 -2.0457
   12NMe     H9  343   2.941   0.082   4.918 -2.2114 -2.5077  2.1136
   12NMe    H10  344   2.767   0.093   4.881  0.5340  0.7176  0.0213
   12NMe    H11  345   3.013   0.180   4.634  0.1106 -0.7129 -1.4067
   12NMe    H12  346   3.038   0.020   4.560  1.5877  2.6471 -1.8393
   12NMe    H13  347   3.106   0.058   4.719  0.0868  3.2363  0.4221
   12NMe    H14  348   2.809  -0.163   4.776 -0.5123  1.1280  1.1574
   12NMe    H15  349   2.975  -0.130   4.835 -2.4064  0.8851  0.7824
   12NMe    H16  350   2.935  -0.175   4.660 -1.0109 -1.3825  0.2329
   13NMe     N0  351   0.732   0.017   3.314 -1.1274  0.6839  0.3873
   13NMe     C1  352   0.587   0.041   3.274 -0.6228  0.4880 -0.6317
   13NMe     C2  353   0.821   0.091   3.221  0.2127 -0.1650  0.0595
   13NMe     C3  354   0.753  -0.135   3.299 -0.6481  0.0713 -0.1317
   13NMe     C4  355   0.758   0.064   3.454 -0.5645 -0.0257 -0.3120
   13NMe     H5  356   0.557   0.145   3.290 -0.7436  0.4740 -0.7747
   13NMe     H6  357   0.520  -0.024   3.329 -0.2026  2.0928  1.9786
   13NMe     H7  358   0.584   0.021   3.167  0.5218  0.0842 -0.6017
   13NMe     H8  359   0.807   0.048   3.122 -0.5134 -0.9506  0.4945
   13NMe     H9  360   0.924   0.065   3.246  0.4867  0.0046 -0.8570
   13NMe    H10  361   0.801   0.198   3.222  0.0660 -0.0836 -2.9629
   13NMe    H11  362   0.739  -0.156   3.192 -0.4418 -0.0521 -0.1346
   13NMe    H12  363   0.673  -0.190   3.349 -1.5001  0.1067 -1.3877
   13NMe    H13  364   0.849  -0.170   3.337 -0.2310  1.9295  0.6178
   13NMe    H14  365   0.845   0.010   3.489 -1.1323  0.2346  1.6120
   13NMe    H15  366   0.680   0.038   3.525 -0.6399 -1.1390 -0.7824
   13NMe    H16  367   0.763   0.173   3.456 -0.5906 -0.0322  0.3377
   14NMe     N0  368   2.505   3.015   1.213 -1.0047 -0.5666  0.4497
   14NMe     C1  369   2.521   2.888   1.290 -0.1707  0.0921  0.1718
   14NMe     C2  370   2.491   2.988   1.063 -0.2241 -0.1567  0.2754
   14NMe     C3  371   2.619   3.105   1.238  0.1340 -0.7639  0.3582
   14NMe     C4  372   2.386   3.078   1.270  0.3052  0.4438 -0.1078
   14NMe     H5  373   2.554   2.912   1.391  1.3040  0.2646 -0.3334
   14NMe     H6  374   2.590   2.829   1.229  0.5254  2.5263 -1.5501
   14NMe     H7  375   2.425   2.837   1.283 -0.1850  0.0825  0.4359
   14NMe     H8  376   2.566   2.920   1.024 -0.7351  0.3980 -1.8334
   14NMe     H9  377   2.497   3.079   1.002 -0.4980 -1.6346 -2.0738
   14NMe    H10  378   2.394   2.943   1.042  0.1112 -0.4302 -0.7303
   14NMe    H11  379   2.704   3.052   1.195  1.3213  2.6468 -1.9644
   14NMe    H12  380   2.639   3.123   1.344  3.9574  0.7216 -0.4433
   14NMe    H13  381   2.601   3.204   1.195  0.3536 -0.1263  1.6790
   14NMe    H14  382   2.298   3.025   1.234 -0.4279  1.8616 -0.4889
   14NMe    H15  383   2.375   3.168   1.209 -0.5048 -0.4999 -1.3842
   14NMe    H16  384   2.386   3.088   1.379 -1.3243  3.0433 -0.2544
   15OPC     OW  385   3.931   3.315   0.076 -0.6719  0.9514  0.3561
   15OPC    HW1  386   4.005   3.279   0.048 -1.6145 -2.1889  1.4781
   15OPC    HW2  387   3.949   3.400   0.080  2.4766  0.4289 -0.4448
   15OPC     MW  388   3.945   3.322   0.072 -0.3459  0.4103  0.4036
   16OPC     OW  389   1.868   0.601   2.806  0.0845  0.1681  0.2040
   16OPC    HW1  390   1.893   0.684   2.817 -1.9570  0.7619  0.7647
   16OPC    HW2  391   1.933   0.555   2.843  0.6506  1.5634  1.0064
   16OPC     MW  392   1.882   0.606   2.813 -0.1335  0.4619  0.4054
   17OPC     OW  393   3.953   4.640   0.722 -0.1247 -0.6462 -1.0008
   17OPC    HW1  394   3.989   4.672   0.649 -1.1634  1.8505 -0.5251
   17OPC    HW2  395   3.887   4.592   0.692 -0.8203  0.7182 -1.7608
   17OPC     MW  396   3.949   4.637   0.706 -0.3809 -0.0758 -1.0428
   18OPC     OW  397   3.627   0.660   2.961  0.1267  0.4211 -0.8563
   18OPC    HW1  398   3.690   0.719   2.971 -0.3748  0.7293  0.7402
   18OPC    HW2  399   3.671   0.586   2.945  0.9100  0.6359  0.1741
   18OPC     MW  400   3.643   0.658   2.960  0.1684  0.4983 -0.4681
   19OPC     OW  401   2.724   4.505   1.683 -0.2911  0.2489 -0.7556
   19OPC    HW1  402   2.677   4.439   1.651 -1.0296  0.7174 -0.6435
   19OPC    HW2  403   2.768   4.469   1.749  0.2538 -0.4149 -1.4570
   19OPC     MW  404   2.724   4.490   1.688 -0.3197  0.2201 -0.8426
   20OPC     OW  405   1.202   3.633   2.775  0.0459 -0.3067 -0.4109
   20OPC    HW1  406   1.187   3.696   2.717 -1.8304  0.2306  0.5882
   20OPC    HW2  407   1.201   3.560   2.727  1.8415  0.3312 -1.5208
   20OPC     MW  408   1.200   3.632   2.759  0.0340 -0.1329 -0.4272
   21OPC     OW  409   3.224   1.690   0.781  0.3683 -0.3605  0.6268
   21OPC    HW1  410   3.177   1.649   0.720  1.4396  1.8387 -1.8480
   21OPC    HW2  411   3.163   1.726   0.832 -0.6147 -0.4399 -0.4340
   21OPC     MW  412   3.208   1.689   0.780  0.3814 -0.0473  0.1045
   22OPC     OW  413   1.537   4.380   1.751  0.0393  0.4109  0.7332
   22OPC    HW1  414   1.549   4.328   1.682  0.3133  1.2178  0.1474
   22OPC    HW2  415   1.474   4.340   1.797 -1.0016  0.4266 -0.5977
   22OPC     MW  416   1.529   4.367   1.748 -0.0740  0.5326  0.4501
   23OPC     OW  417   0.881   0.372   0.671 -0.0703 -0.0371  0.4544
   23OPC    HW1  418   0.801   0.383   0.638  0.2290  0.1238 -0.2318
   23OPC    HW2  419   0.908   0.297   0.635  0.8742  0.9417 -0.9407
   23OPC     MW  420   0.873   0.362   0.661  0.1135  0.1313  0.1470
   24OPC     OW  421   0.340   3.996   3.064 -0.1113 -0.3255  0.0238
   24OPC    HW1  422   0.309   3.944   3.127  0.5403 -0.6785  0.0592
   24OPC    HW2  423   0.319   3.954   2.990  0.7136 -0.8196  0.0608
   24OPC     MW  424   0.332   3.982   3.063  0.1068 -0.4505  0.0343
   25OPC     OW  425   0.012   0.330   2.115 -0.3786 -0.2326  0.3745
   25OPC    HW1  426   0.005   0.415   2.095  1.5993 -0.4269 -1.5914
   25OPC    HW2  427   0.015   0.330   2.202 -0.5848  1.6854  0.4443
   25OPC     MW  428   0.011   0.343   2.125 -0.1169  0.0220  0.0944
   26OPC     OW  429   4.834   3.184   0.730 -0.3250  0.6663 -0.1190
   26OPC    HW1  430   4.803   3.263   0.747  0.1981  1.1623 -1.3938
   26OPC    HW2  431   4.762   3.135   0.718 -0.6262  1.2030 -0.4912
   26OPC     MW  432   4.819   3.188   0.731 -0.2923  0.8188 -0.3623
   27OPC     OW  433   4.368   0.407   4.670  0.4526 -0.3012  0.6383
   27OPC    HW1  434   4.298   0.448   4.702  0.4839 -1.4117  2.2718
   27OPC    HW2  435   4.339   0.371   4.596  0.3589  2.3321 -0.7301
   27OPC     MW  436   4.354   0.408   4.664  0.4432 -0.0763  0.6776
   28OPC     OW  437   0.068   0.874   4.367 -0.4348 -0.6113 -0.8417
   28OPC    HW1  438   0.110   0.811   4.323  2.3593 -0.0555  0.7798
   28OPC    HW2  439   0.068   0.942   4.312 -0.1309 -0.9351 -1.2496
   28OPC     MW  440   0.074   0.874   4.353  0.0229 -0.5770 -0.6626
   29OPC     OW  441   4.061   1.951   1.805  0.0433 -0.0005 -0.2576
   29OPC    HW1  442   4.126   1.897   1.781  0.5622  0.0669  0.8894
   29OPC    HW2  443   4.096   1.996   1.871 -1.5454 -0.8075  1.2169
   29OPC     MW  444   4.076   1.950   1.811 -0.1147 -0.1097  0.1296
   30OPC     OW  445   0.311   1.730   2.830  0.1748 -0.7815 -0.1495
   30OPC    HW1  446   0.322   1.782   2.761 -3.2180  0.1705 -0.1964
   30OPC    HW2  447   0.309   1.786   2.897 -0.5142 -1.1850  0.1832
   30OPC     MW  448   0.312   1.746   2.830 -0.4281 -0.7005 -0.1072
   31OPC     OW  449   1.223   4.729   2.206  0.3356  0.6077  0.4531
   31OPC    HW1  450   1.304   4.753   2.228  0.9164  0.5407 -1.4335
   31OPC    HW2  451   1.172   4.791   2.241  0.9466 -0.3637  3.3570
   31OPC     MW  452   1.227   4.741   2.214  0.5116  0.4544  0.6034
   32OPC     OW  453   1.144   3.990   4.228  0.3280  0.6656  0.1370
   32OPC    HW1  454   1.193   4.063   4.228 -0.7075  1.4193 -1.7135
   32OPC    HW2  455   1.075   4.012   4.179 -2.1064 -0.2431  2.9010
   32OPC     MW  456   1.141   4.004   4.221 -0.1846  0.6425  0.2720
   33OPC     OW  457   0.293   4.867   0.901  0.1728 -0.5417 -0.5513
   33OPC    HW1  458   0.211   4.886   0.924 -0.6820 -2.9249 -1.3440
   33OPC    HW2  459   0.305   4.913   0.828 -0.4989 -0.2601 -0.4895
   33OPC     MW  460   0.282   4.876   0.893 -0.0527 -0.8521 -0.6593
   34OPC     OW  461   4.873   4.741   1.494  0.0433 -0.1061 -0.1735
   34OPC    HW1  462   4.825   4.668   1.483  0.8995 -0.9295  1.2728
   34OPC    HW2  463   4.940   4.730   1.439 -0.6877  0.4133 -1.2011
   34OPC     MW  464   4.876   4.729   1.484  0.0615 -0.1512 -0.1117
   35OPC     OW  465   4.860   1.373   4.350  0.3790 -0.3821  0.7546
   35OPC    HW1  466   4.814   1.410   4.414 -1.3243 -1.4273  0.1908
   35OPC    HW2  467   4.877   1.440   4.297 -1.0791 -0.0633  0.6498
   35OPC     MW  468   4.856   1.389   4.352 -0.0880 -0.4894  0.6559
   36OPC     OW  469   2.517   4.673   1.706  0.7725  0.1152 -0.5961
   36OPC    HW1  470   2.591   4.628   1.692 -0.0523 -0.8329 -2.2490
   36OPC    HW2  471   2.543   4.741   1.754  2.4227 -1.0742  0.3230
   36OPC     MW  472   2.532   4.676   1.711  0.8944 -0.2007 -0.7045
   37OPC     OW  473   1.711   1.107   3.656 -0.4366 -0.0209  0.7532
   37OPC    HW1  474   1.761   1.179   3.659 -1.3066  0.6754 -0.5604
   37OPC    HW2  475   1.676   1.110   3.577  0.0821 -2.3249  0.3654
   37OPC     MW  476   1.713   1.118   3.645 -0.4885 -0.2583  0.5019
   38OPC     OW  477   0.742   0.499   1.576  0.0024  0.3059 -0.0887
   38OPC    HW1  478   0.757   0.413   1.569 -0.7719 -0.0053  1.5119
   38OPC    HW2  479   0.764   0.516   1.659 -1.3102  1.3332  0.0729
   38OPC     MW  480   0.748   0.489   1.588 -0.3059  0.4117  0.1716
   39OPC     OW  481   0.581   3.237   3.248 -0.7237  0.1765 -0.2623
   39OPC    HW1  482   0.577   3.259   3.164 -0.7543  1.8502  0.1327
   39OPC    HW2  483   0.546   3.307   3.288  1.2569  0.3724  1.2499
   39OPC     MW  484   0.575   3.251   3.241 -0.4357  0.4526  0.0194
   40OPC     OW  485   0.345   3.031   4.368  0.0806  0.3475  0.4039
   40OPC    HW1  486   0.320   3.114   4.360  1.0962  0.6815  0.6645
   40OPC    HW2  487   0.402   3.033   4.434  0.5142 -0.4713  0.0546
   40OPC     MW  488   0.349   3.044   4.377  0.2947  0.2757  0.3905
   41OPC     OW  489   3.961   2.226   1.707  0.4422  0.3857  0.4008
   41OPC    HW1  490   3.999   2.250   1.782 -1.6869 -1.1610  2.1233
   41OPC    HW2  491   3.995   2.147   1.691  2.4524  1.5390 -1.5425
   41OPC     MW  492   3.972   2.218   1.716  0.4246  0.3275  0.3682
   42OPC     OW  493   3.557   2.106   4.512 -0.2113 -0.1614 -0.6919
   42OPC    HW1  494   3.496   2.059   4.471 -2.1901 -0.7507  2.5872
   42OPC    HW2  495   3.612   2.046   4.543 -0.7310 -0.0560  0.4680
   42OPC     MW  496   3.557   2.090   4.510 -0.5803 -0.2328 -0.0362
   43OPC     OW  497   3.214   3.855   2.118 -0.3807  0.4615 -0.0493
   43OPC    HW1  498   3.214   3.775   2.082 -2.7860  0.5678 -0.4743
   43OPC    HW2  499   3.260   3.844   2.191  0.3598 -1.0208 -0.6945
   43OPC     MW  500   3.221   3.842   2.123 -0.6266  0.2583 -0.2074
   44OPC     OW  501   4.738   0.772   4.610  0.2913  0.2908 -0.0544
   44OPC    HW1  502   4.657   0.745   4.596  0.1436  1.5945 -2.1941
   44OPC    HW2  503   4.761   0.809   4.535  2.4898  0.9471  0.8393
   44OPC     MW  504   4.730   0.774   4.597  0.5941  0.5803 -0.2387
   45OPC     OW  505   2.298   3.881   2.543  0.6121  0.1603 -0.0159
   45OPC    HW1  506   2.265   3.886   2.624 -0.7475  1.1941 -0.6070
   45OPC    HW2  507   2.264   3.807   2.511 -0.1409  0.5723 -0.1835
   45OPC     MW  508   2.288   3.871   2.551  0.2999  0.3740 -0.1279
   46OPC     OW  509   2.792   1.860   4.146 -0.7428  0.3066 -0.4429
   46OPC    HW1  510   2.759   1.914   4.086 -1.1397 -1.0248 -1.4626
   46OPC    HW2  511   2.723   1.843   4.198 -1.0080 -0.4214 -1.0294
   46OPC     MW  512   2.777   1.865   4.145 -0.8407  0.0024 -0.6802
   47OPC     OW  513   3.691   0.275   1.954  0.0180  0.1629  0.8190
   47OPC    HW1  514   3.735   0.313   2.018  1.1650  0.3625 -0.0629
   47OPC    HW2  515   3.749   0.267   1.890 -1.1298  0.1268 -0.2701
   47OPC     MW  516   3.706   0.280   1.954  0.0178  0.1871  0.5279
   48OPC     OW  517   3.533   3.691   2.939  0.3654 -0.7212  0.0589
   48OPC    HW1  518   3.499   3.618   2.906  0.6407 -0.0514 -1.7790
   48OPC    HW2  519   3.617   3.671   2.953  0.9091 -0.2565 -2.2127
   48OPC     MW  520   3.540   3.678   2.936  0.4864 -0.5537 -0.5482
   49OPC     OW  521   1.391   3.540   1.452  0.2481  0.7679  0.3550
   49OPC    HW1  522   1.453   3.591   1.486  1.0296 -1.4601  2.5316
   49OPC    HW2  523   1.434   3.470   1.424 -1.1989 -0.6282  1.4607
   49OPC     MW  524   1.406   3.537   1.453  0.1498  0.2325  0.8398
   50OPC     OW  525   4.416   3.933   4.357 -0.0669  0.0222 -0.0927
   50OPC    HW1  526   4.502   3.922   4.356 -0.2059 -1.2686  0.2412
   50OPC    HW2  527   4.401   3.975   4.432  0.1244 -1.3096  0.7137
   50OPC     MW  528   4.427   3.938   4.368 -0.0594 -0.3653  0.0756
   51OPC     OW  529   1.119   0.322   3.412 -0.4641  0.1082 -0.2109
   51OPC    HW1  530   1.077   0.355   3.481  1.8807 -0.7942  1.8157
   51OPC    HW2  531   1.151   0.392   3.371  4.3418  0.9454  3.9412
   51OPC     MW  532   1.118   0.337   3.416  0.5922  0.0986  0.7018
   52OPC     OW  533   1.780   4.700   0.992 -0.1139  0.2752  0.4630
   52OPC    HW1  534   1.836   4.753   0.951 -0.5029  0.6228  0.3794
   52OPC    HW2  535   1.832   4.641   1.030  0.2343 -0.6419 -1.3105
   52OPC     MW  536   1.796   4.699   0.991 -0.1200  0.1910  0.1886
   53OPC     OW  537   2.001   1.501   2.919  0.0368  0.2457 -0.0568
   53OPC    HW1  538   1.917   1.494   2.898 -0.0252 -2.4107  0.7272
   53OPC    HW2  539   2.036   1.541   2.850 -1.1324 -2.7053 -2.5742
   53OPC     MW  540   1.994   1.506   2.906 -0.1450 -0.5826 -0.3129
   54OPC     OW  541   1.328   2.674   0.594  0.4365 -0.7493 -0.5014
   54OPC    HW1  542   1.406   2.652   0.625  0.3173 -0.9766 -0.3560
   54OPC    HW2  543   1.330   2.650   0.511  0.4007 -1.0682 -0.4106
   54OPC     MW  544   1.340   2.668   0.586  0.4137 -0.8299 -0.4665
   55OPC     OW  545   3.555   1.623   4.878 -0.2505 -0.2434  0.2442
   55OPC    HW1  546   3.484   1.620   4.928 -0.4331  0.5709  0.0380
   55OPC    HW2  547   3.618   1.646   4.933 -0.3015 -0.1290  0.2538
   55OPC     MW  548   3.554   1.626   4.893 -0.2850 -0.1062  0.2151
   56OPC     OW  549   4.137   3.160   4.957  0.4698 -0.2206  0.1511
   56OPC    HW1  550   4.197   3.108   4.993  1.3659  0.5863 -0.1336
   56OPC    HW2  551   4.182   3.204   4.896 -0.2153  1.0106  0.5038
   56OPC     MW  552   4.153   3.159   4.953  0.5012  0.0805  0.1612
   57OPC     OW  553   4.709   0.344   3.411  0.3712  0.3780 -0.5820
   57OPC    HW1  554   4.632   0.306   3.397  1.3248 -1.1550 -2.0022
   57OPC    HW2  555   4.727   0.383   3.335  1.0193  0.6807 -0.2801
   57OPC     MW  556   4.701   0.344   3.398  0.6080  0.1963 -0.7472
   58OPC     OW  557   2.624   1.485   0.465 -0.5790  0.1661 -0.2812
   58OPC    HW1  558   2.579   1.424   0.423  1.4357 -1.5419 -0.1153
   58OPC    HW2  559   2.642   1.448   0.542 -0.9178  1.7312  0.5971
   58OPC     MW  560   2.620   1.470   0.471 -0.3314  0.1451 -0.1270
   59OPC     OW  561   2.614   0.997   3.925  0.2470  0.2130  0.1689
   59OPC    HW1  562   2.603   1.056   3.861 -0.8129  0.5294  0.6269
   59OPC    HW2  563   2.622   1.046   3.997  2.6697 -0.0679  0.1943
   59OPC     MW  564   2.614   1.013   3.926  0.4482  0.2183  0.2402
   60OPC     OW  565   5.010   3.082   3.217 -0.3517 -0.0757 -0.2667
   60OPC    HW1  566   5.048   3.004   3.212  0.4624  0.1928  1.1277
   60OPC    HW2  567   5.005   3.097   3.303 -1.0348  1.1426 -0.4942
   60OPC     MW  568   5.015   3.073   3.229 -0.3326  0.1438 -0.0942
   61OPC     OW  569   5.000   1.163   2.903  0.6475 -0.3826  0.0207
   61OPC    HW1  570   5.080   1.155   2.938  0.9060  1.8882  0.0797
   61OPC    HW2  571   4.979   1.246   2.917 -0.3111  0.0091 -2.9157
   61OPC     MW  572   5.009   1.174   2.910  0.5441  0.0108 -0.4042
   62OPC     OW  573   2.398   3.626   4.162  0.0757  0.4338 -0.3428
   62OPC    HW1  574   2.335   3.653   4.107 -0.4319  1.1747  0.5668
   62OPC    HW2  575   2.354   3.609   4.236  0.5576 -1.7928 -0.5197
   62OPC     MW  576   2.382   3.628   4.165  0.0718  0.2143 -0.2344
   63OPC     OW  577   0.915   4.530   2.755  0.2011  1.3044  0.2937
   63OPC    HW1  578   0.938   4.574   2.683 -2.8844  3.3143  0.3609
   63OPC    HW2  579   0.914   4.591   2.817 -0.5128  0.3098  1.2948
   63OPC     MW  580   0.918   4.545   2.753 -0.3601  1.4544  0.4514
   64OPC     OW  581   3.494   2.476   2.812 -0.2255  0.3886 -1.5030
   64OPC    HW1  582   3.495   2.538   2.874 -1.1718 -1.7260  0.8331
   64OPC    HW2  583   3.474   2.519   2.739 -0.4446  2.8522 -0.0934
   64OPC     MW  584   3.491   2.491   2.811 -0.3976  0.4401 -0.9496
   65OPC     OW  585   0.495   1.408   3.531 -0.1189 -0.1288 -0.2638
   65OPC    HW1  586   0.552   1.356   3.573  0.5567  1.5010  0.9357
   65OPC    HW2  587   0.433   1.353   3.506  0.9122 -1.6408  0.3157
   65OPC     MW  588   0.495   1.392   3.534  0.1332 -0.1114 -0.0011
   66OPC     OW  589   1.308   2.010   3.770 -0.3504  0.3499 -0.2613
   66OPC    HW1  590   1.315   1.953   3.705  0.6121  0.1867 -0.0394
   66OPC    HW2  591   1.331   2.086   3.734  0.3986  0.2211 -0.0737
   66OPC     MW  592   1.313   2.013   3.755 -0.0976  0.3067 -0.2009
   67OPC     OW  593   4.547   3.663   2.295 -0.1533 -0.3983  0.7117
   67OPC    HW1  594   4.473   3.630   2.262 -0.4089 -0.6212  1.4712
   67OPC    HW2  595   4.520   3.732   2.340  0.4177  1.0951 -1.1135
   67OPC     MW  596   4.532   3.668   2.297 -0.1066 -0.2105  0.5543
   68OPC     OW  597   0.639   2.784   3.961  0.1509 -0.0201 -0.6450
   68OPC    HW1  598   0.625   2.852   3.908  0.1631  0.5160  0.0153
   68OPC    HW2  599   0.594   2.806   4.033 -0.0603 -0.8424 -0.5214
   68OPC     MW  600   0.630   2.797   3.964  0.1215 -0.0625 -0.5291
   69OPC     OW  601   2.660   4.106   1.424  0.4923  0.3817  0.5503
   69OPC    HW1  602   2.640   4.069   1.348 -0.3918  0.6778  0.6167
   69OPC    HW2  603   2.746   4.116   1.421  0.8134 -1.8829  0.6217
   69OPC     MW  604   2.670   4.102   1.412  0.4092  0.0906  0.5707
   70OPC     OW  605   4.563   3.654   3.682 -0.2120  0.0730  0.1744
   70OPC    HW1  606   4.563   3.634   3.597  2.9000 -0.2828  0.1209
   70OPC    HW2  607   4.517   3.590   3.718  0.8100 -1.4265 -1.0210
   70OPC     MW  608   4.556   3.641   3.674  0.3989 -0.2010 -0.0101
   71OPC     OW  609   4.056   3.027   4.360  0.6405  0.4415 -0.7378
   71OPC    HW1  610   4.060   2.966   4.298  0.8917 -0.7306  0.3939
   71OPC    HW2  611   3.987   3.076   4.337  0.5749 -0.1284 -1.7835
   71OPC     MW  612   4.046   3.025   4.348  0.6680  0.1842 -0.7250
   72OPC     OW  613   4.772   4.417   1.713 -0.0398 -0.1485 -0.0803
   72OPC    HW1  614   4.819   4.355   1.674 -0.0628 -0.5042  0.4497
   72OPC    HW2  615   4.712   4.438   1.654 -0.2279 -0.8590 -0.1427
   72OPC     MW  616   4.770   4.411   1.699 -0.0708 -0.3061 -0.0112
   73OPC     OW  617   3.655   2.909   0.278  0.2292 -0.2839 -0.2195
   73OPC    HW1  618   3.646   2.987   0.317  1.3199  0.7508 -1.9165
   73OPC    HW2  619   3.673   2.855   0.344 -0.9219  0.8154  1.0426
   73OPC     MW  620   3.656   2.913   0.294  0.2203  0.0314 -0.2837
   74OPC     OW  621   3.749   4.558   4.881 -0.5735 -0.2574  0.6200
   74OPC    HW1  622   3.686   4.500   4.865 -0.1550 -0.4692 -0.3695
   74OPC    HW2  623   3.804   4.548   4.813  0.0080  0.6131  0.9375
   74OPC     MW  624   3.748   4.548   4.869 -0.4258 -0.1600  0.5207
   75OPC     OW  625   4.661   0.811   0.443  0.1690  0.1505  0.0411
   75OPC    HW1  626   4.735   0.823   0.489 -0.0322 -1.4410  0.8487
   75OPC    HW2  627   4.635   0.732   0.467 -1.1791  0.1972 -1.1521
   75OPC     MW  628   4.668   0.801   0.453 -0.0598 -0.0777 -0.0158
   76OPC     OW  629   4.368   3.287   0.633 -0.2684 -0.5490 -0.0558
   76OPC    HW1  630   4.430   3.226   0.626 -0.3390 -0.6371  0.0903
   76OPC    HW2  631   4.414   3.361   0.645 -0.2017 -0.6759  0.4993
   76OPC     MW  632   4.384   3.289   0.634 -0.2687 -0.5808  0.0478
   77OPC     OW  633   0.253   1.311   3.363  0.1272 -0.0184 -0.2817
   77OPC    HW1  634   0.190   1.333   3.306 -0.2205  1.1782  0.5185
   77OPC    HW2  635   0.209   1.292   3.436  0.6405 -0.2088 -0.0193
   77OPC     MW  636   0.237   1.312   3.365  0.1517  0.1302 -0.1247
   78OPC     OW  637   2.246   2.715   0.972  0.2224 -0.3866  0.5650
   78OPC    HW1  638   2.217   2.793   0.946 -0.7378 -0.7467  0.4967
   78OPC    HW2  639   2.232   2.716   1.058  0.7098 -0.2875  0.6463
   78OPC     MW  640   2.240   2.726   0.981  0.1525 -0.4251  0.5669
   79OPC     OW  641   3.844   1.925   1.483 -0.1195 -0.3156  0.0763
   79OPC    HW1  642   3.769   1.949   1.520  0.8296  3.0922  0.1537
   79OPC    HW2  643   3.848   1.839   1.498 -1.5267  0.1602  4.6999
   79OPC     MW  644   3.834   1.916   1.491 -0.1873  0.2581  0.7707
   80OPC     OW  645   0.356   4.153   4.210  0.2777 -0.5286 -0.1482
   80OPC    HW1  646   0.303   4.084   4.220 -0.7266  0.2642  0.0859
   80OPC    HW2  647   0.429   4.128   4.251  0.4214 -1.9686 -1.1781
   80OPC     MW  648   0.359   4.139   4.218  0.1506 -0.6242 -0.2656
   81OPC     OW  649   2.337   3.968   0.270  0.2785  0.3874  0.3626
   81OPC    HW1  650   2.299   4.018   0.208  0.1143  0.0612  0.1996
   81OPC    HW2  651   2.408   3.937   0.230 -0.1675 -0.3411  0.1244
   81OPC     MW  652   2.342   3.971   0.255  0.1885  0.2316  0.3034
   82OPC     OW  653   2.036   0.837   2.747  0.5337  0.1935 -0.0287
   82OPC    HW1  654   2.118   0.808   2.754  0.0106 -1.7229 -0.8619
   82OPC    HW2  655   2.029   0.858   2.663  0.2870  0.7407  0.1262
   82OPC     MW  656   2.047   0.836   2.736  0.4201 -0.0087 -0.1289
   83OPC     OW  657   1.450   4.376   3.522 -0.2521  0.1069 -0.0408
   83OPC    HW1  658   1.474   4.292   3.533  1.0391  0.6877  2.0650
   83OPC    HW2  659   1.456   4.387   3.435 -2.0756 -2.3727 -0.6416
   83OPC     MW  660   1.454   4.365   3.510 -0.3307 -0.1736  0.1814
   84OPC     OW  661   2.901   0.158   0.152  0.3357  0.2344  0.3553
   84OPC    HW1  662   2.966   0.161   0.210  0.9756  2.6185 -0.3952
   84OPC    HW2  663   2.894   0.240   0.123 -0.4065 -0.6938 -2.4333
   84OPC     MW  664   2.910   0.170   0.156  0.3206  0.4495 -0.1675
   85OPC     OW  665   0.404   3.757   3.842  0.2256 -0.2590  0.2885
   85OPC    HW1  666   0.468   3.735   3.897 -0.1267  0.6839  1.1105
   85OPC    HW2  667   0.444   3.805   3.781  0.6461 -1.4451 -0.3847
   85OPC     MW  668   0.419   3.761   3.841  0.2356 -0.2950  0.3104
   86OPC     OW  669   2.227   4.738   0.505 -0.4638 -0.1466  0.2131
   86OPC    HW1  670   2.295   4.692   0.476 -1.1169  0.4684 -2.6260
   86OPC    HW2  671   2.162   4.713   0.452 -1.3960  2.2878  0.1047
   86OPC     MW  672   2.227   4.727   0.493 -0.6979  0.3037 -0.2223
   87OPC     OW  673   0.218   2.177   1.722 -0.5421  0.5540  0.2226
   87OPC    HW1  674   0.227   2.224   1.795  1.0955  1.1767 -0.3375
   87OPC    HW2  675   0.219   2.237   1.658 -0.0754 -0.1087 -0.4076
   87OPC     MW  676   0.219   2.193   1.723 -0.2312  0.5480  0.0467
   88OPC     OW  677   0.704   1.704   0.306 -0.3348 -0.5207  0.2374
   88OPC    HW1  678   0.633   1.692   0.355 -0.7863 -0.9532 -0.5223
   88OPC    HW2  679   0.682   1.770   0.253 -0.3041 -0.9064 -0.2567
   88OPC     MW  680   0.690   1.712   0.306 -0.3970 -0.6415  0.0522
   89OPC     OW  681   3.827   1.097   0.067 -0.1443 -0.0064 -0.5641
   89OPC    HW1  682   3.782   1.056   0.129 -0.2124  0.1347 -0.5203
   89OPC    HW2  683   3.896   1.131   0.109  0.0185 -0.2469 -0.6364
   89OPC     MW  684   3.831   1.096   0.082 -0.1304 -0.0210 -0.5683
   90OPC     OW  685   0.692   3.418   0.927  0.6222  0.0806  0.1771
   90OPC    HW1  686   0.777   3.436   0.919  0.2644  1.3681 -1.4501
   90OPC    HW2  687   0.665   3.472   0.990  1.0158 -0.3303  0.6934
   90OPC     MW  688   0.700   3.429   0.935  0.6275  0.2100  0.0130
   91OPC     OW  689   3.336   3.365   4.782 -0.0159  0.6916  0.3346
   91OPC    HW1  690   3.315   3.280   4.783  1.3492  0.2947  2.3289
   91OPC    HW2  691   3.423   3.364   4.774 -0.0652  1.9738 -0.6818
   91OPC     MW  692   3.346   3.352   4.781  0.1786  0.8223  0.4790
   92OPC     OW  693   2.893   2.707   3.931  0.2622  0.2669  0.5380
   92OPC    HW1  694   2.942   2.685   3.862 -1.0602  0.9816 -0.7012
   92OPC    HW2  695   2.817   2.731   3.894 -0.7420 -0.0499  2.3145
   92OPC     MW  696   2.889   2.708   3.915 -0.0814  0.3257  0.6173
   93OPC     OW  697   3.169   0.512   4.120 -0.4088  0.5645  0.1342
   93OPC    HW1  698   3.090   0.506   4.157  0.3047  1.0028  1.8385
   93OPC    HW2  699   3.178   0.436   4.079 -1.3832  0.1521  0.6528
   93OPC     MW  700   3.158   0.500   4.120 -0.4474  0.5683  0.4628
   94OPC     OW  701   3.301   3.307   1.826  0.4213  0.0298  0.0862
   94OPC    HW1  702   3.344   3.382   1.811  0.7193  0.2661  1.8702
   94OPC    HW2  703   3.347   3.248   1.783 -0.1258  0.9154 -1.8284
   94OPC     MW  704   3.314   3.310   1.817  0.3844  0.1955  0.0669
   95OPC     OW  705   3.211   0.690   2.917  0.1327  0.0931  0.9129
   95OPC    HW1  706   3.158   0.744   2.959 -1.0579  0.1869 -0.6119
   95OPC    HW2  707   3.158   0.647   2.863  1.3594 -1.1034  0.6054
   95OPC     MW  708   3.196   0.691   2.915  0.1379 -0.0698  0.6422
   96OPC     OW  709   2.253   2.929   3.405  0.0450  0.0774  0.0452
   96OPC    HW1  710   2.173   2.915   3.373 -0.2702 -0.0504  0.8792
   96OPC    HW2  711   2.255   2.881   3.477 -0.2195  2.4027  1.7157
   96OPC     MW  712   2.241   2.920   3.411 -0.0407  0.4020  0.4151
   97OPC     OW  713   2.111   3.673   1.625  0.0345 -0.3371  0.0578
   97OPC    HW1  714   2.031   3.650   1.653  0.9844 -1.2942  2.2449
   97OPC    HW2  715   2.115   3.641   1.545 -1.9988  0.3080 -0.3687
   97OPC     MW  716   2.100   3.665   1.618 -0.1255 -0.3833  0.3179
   98OPC     OW  717   2.857   1.276   1.302  0.1056  0.6708  0.1940
   98OPC    HW1  718   2.806   1.316   1.361  0.7769 -0.9366  1.9452
   98OPC    HW2  719   2.804   1.217   1.266  0.1622  0.4355  0.4925
   98OPC     MW  720   2.841   1.274   1.306  0.2130  0.3986  0.4967
   99OPC     OW  721   2.476   4.701   1.445 -0.4582 -0.4179 -0.3571
   99OPC    HW1  722   2.537   4.764   1.449 -0.3595 -0.5417  2.2026
   99OPC    HW2  723   2.463   4.680   1.529 -2.5263 -1.8799 -0.9504
   99OPC     MW  724   2.483   4.707   1.458 -0.7492 -0.6523 -0.0666
  100OPC     OW  725   1.011   2.343   1.048  0.0028 -0.0102 -0.3056
  100OPC    HW1  726   0.996   2.331   1.134  1.0863  0.8757  0.0354
  100OPC    HW2  727   1.058   2.273   1.026 -0.5684 -0.4153 -0.2729
  100OPC     MW  728   1.016   2.331   1.058  0.0784  0.0608 -0.2503
  101OPC     OW  729   1.162   2.098   1.055 -0.3108 -0.7959 -0.1587
  101OPC    HW1  730   1.235   2.072   1.014  1.7964  2.8032  0.8450
  101OPC    HW2  731   1.180   2.084   1.139 -0.4661  0.5948  0.1356
  101OPC     MW  732   1.176   2.092   1.061 -0.0225 -0.0589  0.0330
  102OPC     OW  733   1.629   2.751   2.582  0.3116  0.0202  0.4416
  102OPC    HW1  734   1.711   2.729   2.600  0.4039 -0.2393 -0.2765
  102OPC    HW2  735   1.618   2.725   2.500 -0.4017  0.3079  0.4380
  102OPC     MW  736   1.639   2.744   2.573  0.2198  0.0246  0.3351
  103OPC     OW  737   1.145   2.286   3.949  0.7207 -0.3332  0.1693
  103OPC    HW1  738   1.102   2.260   4.020 -1.1797 -0.2105 -0.8808
  103OPC    HW2  739   1.225   2.304   3.979  0.7089 -2.5921  1.8348
  103OPC     MW  740   1.151   2.285   3.964  0.4383 -0.6487  0.2602
  104OPC     OW  741   0.623   3.780   2.252  0.0524 -0.1439  0.1132
  104OPC    HW1  742   0.681   3.783   2.317 -1.0276  2.0945  1.0599
  104OPC    HW2  743   0.551   3.750   2.290 -0.0514 -0.7816 -0.5590
  104OPC     MW  744   0.621   3.776   2.267 -0.1225  0.0926  0.1537
  105OPC     OW  745   2.164   0.640   3.384 -0.2280 -0.2236 -0.4648
  105OPC    HW1  746   2.206   0.603   3.451  0.2288  1.5795  0.3169
  105OPC    HW2  747   2.110   0.578   3.357 -0.5073 -0.9887  1.6606
  105OPC     MW  748   2.162   0.625   3.390 -0.2018 -0.0703 -0.0354
  106OPC     OW  749   2.670   4.360   2.786 -0.1534  0.2686  0.6872
  106OPC    HW1  750   2.688   4.445   2.780 -0.3297  0.3683  1.4073
  106OPC    HW2  751   2.748   4.322   2.777 -0.1117  0.4900  0.0877
  106OPC     MW  752   2.684   4.367   2.784 -0.1733  0.3157  0.7051
  107OPC     OW  753   3.016   3.546   3.870 -0.1045 -0.1112 -0.0326
  107OPC    HW1  754   3.083   3.517   3.822 -0.8701 -0.5915 -0.8616
  107OPC    HW2  755   2.999   3.479   3.924 -0.5466 -0.3981 -0.5172
  107OPC     MW  756   3.023   3.531   3.871 -0.2829 -0.2244 -0.2265
  108OPC     OW  757   3.582   4.218   0.439 -0.1594  0.2766  0.0807
  108OPC    HW1  758   3.549   4.255   0.511  0.4764 -0.3429  0.7022
  108OPC    HW2  759   3.655   4.263   0.424 -0.0252  0.0747  0.1233
  108OPC     MW  760   3.588   4.230   0.448 -0.0457  0.1552  0.1788
  109OPC     OW  761   4.252   3.651   0.983  0.0682  0.1874 -0.0136
  109OPC    HW1  762   4.204   3.631   1.053  0.6479  1.1696  0.6801
  109OPC    HW2  763   4.205   3.714   0.944 -0.1045 -0.1480 -0.3598
  109OPC     MW  764   4.238   3.657   0.987  0.1283  0.2829  0.0377
  110OPC     OW  765   1.670   1.714   2.508  0.0475 -0.1746  0.2993
  110OPC    HW1  766   1.732   1.684   2.562  1.0301  0.3360 -0.5055
  110OPC    HW2  767   1.708   1.711   2.430 -1.0323 -0.0412 -0.2550
  110OPC     MW  768   1.685   1.709   2.505  0.0331 -0.0795  0.0986
  111OPC     OW  769   3.740   2.925   1.150 -0.0660  0.3330 -0.3665
  111OPC    HW1  770   3.777   2.879   1.086 -0.4506 -0.9306  0.2964
  111OPC    HW2  771   3.779   2.897   1.222 -0.9933  0.3126  0.1525
  111OPC     MW  772   3.751   2.914   1.151 -0.2596  0.1433 -0.1918
  112OPC     OW  773   1.838   2.683   3.200  0.0976  0.0289 -0.1322
  112OPC    HW1  774   1.825   2.682   3.286 -0.9515 -0.0293 -0.2827
  112OPC    HW2  775   1.924   2.691   3.193  0.2530 -0.5209  0.9205
  112OPC     MW  776   1.849   2.684   3.212 -0.0345 -0.0610  0.0011
  113OPC     OW  777   0.063   0.449   0.077 -0.7428 -0.0195 -0.1804
  113OPC    HW1  778   0.027   0.520   0.111 -0.1684  0.3457 -0.3082
  113OPC    HW2  779   0.149   0.467   0.080 -0.6171 -0.5196 -0.6138
  113OPC     MW  780   0.071   0.462   0.082 -0.6394 -0.0394 -0.2633
  114OPC     OW  781   4.291   1.816   1.736 -0.5600  0.2497  0.1019
  114OPC    HW1  782   4.298   1.729   1.730 -1.1287  0.1739  0.4704
  114OPC    HW2  783   4.332   1.845   1.665  1.8119 -0.2093  1.1765
  114OPC     MW  784   4.298   1.808   1.725 -0.2937  0.1707  0.3151
  115OPC     OW  785   3.502   1.125   4.695 -0.7109 -0.1871 -0.5065
  115OPC    HW1  786   3.483   1.133   4.780 -1.4015  0.3594 -0.6966
  115OPC    HW2  787   3.446   1.064   4.667 -0.6497 -0.1946 -0.6104
  115OPC     MW  788   3.491   1.117   4.703 -0.8038 -0.1075 -0.5498
  116OPC     OW  789   3.236   4.953   1.015  0.3711  0.4303  0.7279
  116OPC    HW1  790   3.274   5.031   1.013  4.8651 -1.4389  0.7438
  116OPC    HW2  791   3.290   4.903   0.968 -2.1050 -2.7656  0.9294
  116OPC     MW  792   3.249   4.957   1.008  0.6692 -0.3181  0.7601
  117OPC     OW  793   4.987   3.241   0.336  0.1730  0.6480 -0.0741
  117OPC    HW1  794   4.958   3.171   0.380  0.3317  0.7501  0.1984
  117OPC    HW2  795   5.067   3.217   0.310 -0.9483 -0.5405 -2.8512
  117OPC     MW  796   4.994   3.227   0.339  0.0312  0.4874 -0.4441
  118OPC     OW  797   5.068   1.991   4.937 -0.3814 -0.4831 -0.3245
  118OPC    HW1  798   5.062   1.946   4.863  0.2030  0.4304 -0.9533
  118OPC    HW2  799   5.118   1.941   4.988 -0.2266 -0.8145 -0.7958
  118OPC     MW  800   5.074   1.977   4.933 -0.2725 -0.3971 -0.4873
  119OPC     OW  801   0.166   4.200   1.744 -0.6055  0.5821 -0.0967
  119OPC    HW1  802   0.120   4.270   1.767 -0.1592  0.8927 -0.1474
  119OPC    HW2  803   0.229   4.197   1.804 -1.4988 -0.6646  0.8369
  119OPC     MW  804   0.169   4.210   1.756 -0.6716  0.4435  0.0337
  120OPC     OW  805   1.904   2.735   0.621 -0.1242 -0.7141 -0.4862
  120OPC    HW1  806   1.943   2.681   0.678 -1.5489 -2.7554 -1.3496
  120OPC    HW2  807   1.952   2.726   0.549  0.7080  0.6157 -0.1232
  120OPC     MW  808   1.917   2.726   0.619 -0.2117 -0.8191 -0.5601
  121OPC     OW  809   1.705   2.441   1.440  0.4008 -0.0209 -0.4428
  121OPC    HW1  810   1.712   2.450   1.354 -2.0535  1.1670 -0.6123
  121OPC    HW2  811   1.709   2.523   1.469  1.2375 -0.4083  0.6095
  121OPC     MW  812   1.707   2.455   1.432  0.1618  0.0974 -0.3123
  122OPC     OW  813   4.369   2.985   1.300  0.0237 -0.7717  0.0027
  122OPC    HW1  814   4.288   3.016   1.289  0.1773 -0.5166 -0.4625
  122OPC    HW2  815   4.413   3.020   1.233  0.3401 -1.5339 -0.1978
  122OPC     MW  816   4.364   2.995   1.288  0.0932 -0.8467 -0.0957
  123OPC     OW  817   1.073   2.176   4.648  0.0494 -0.4350  0.3423
  123OPC    HW1  818   1.153   2.168   4.683  0.4399 -0.9809 -0.6261
  123OPC    HW2  819   1.057   2.096   4.616 -0.3585 -0.0011 -0.5673
  123OPC     MW  820   1.082   2.163   4.648  0.0468 -0.4516  0.0648
  124OPC     OW  821   3.846   2.029   3.084  0.3231  0.1663  0.1042
  124OPC    HW1  822   3.910   1.973   3.062  0.5322  0.3478  0.2409
  124OPC    HW2  823   3.828   2.070   3.009 -0.2152 -0.4661 -0.1207
  124OPC     MW  824   3.853   2.027   3.070  0.2745  0.0995  0.0911
  125OPC     OW  825   4.300   1.611   2.420 -0.1962 -0.2878  0.6917
  125OPC    HW1  826   4.363   1.554   2.439 -0.9165 -0.8864  1.3300
  125OPC    HW2  827   4.233   1.561   2.398 -0.5818  0.3405  0.3974
  125OPC     MW  828   4.300   1.595   2.419 -0.3595 -0.2834  0.7427
  126OPC     OW  829   4.727   4.897   3.435 -0.0602  1.1549  0.2520
  126OPC    HW1  830   4.775   4.842   3.387 -0.4457  0.5320  0.5536
  126OPC    HW2  831   4.770   4.902   3.510  0.0072  1.3085  0.2018
  126OPC     MW  832   4.740   4.889   3.439 -0.1070  1.0853  0.2892
  127OPC     OW  833   1.084   1.527   4.879 -0.0729 -0.4788  0.0423
  127OPC    HW1  834   1.157   1.497   4.915  0.3169 -2.4587 -2.1008
  127OPC    HW2  835   1.032   1.543   4.947  1.5285 -1.2757  1.5314
  127OPC     MW  836   1.087   1.525   4.894  0.2212 -0.8891 -0.0546
  128OPC     OW  837   1.754   2.684   1.584  0.0866 -0.4586  0.4426
  128OPC    HW1  838   1.680   2.728   1.602 -0.1816 -0.1616 -1.2342
  128OPC    HW2  839   1.772   2.643   1.659 -1.4004  0.0131  1.0990
  128OPC     MW  840   1.745   2.685   1.598 -0.1726 -0.3451  0.2918
  129OPC     OW  841   4.311   1.969   4.286  0.0881 -0.8325 -0.4346
  129OPC    HW1  842   4.357   1.898   4.304  2.8529  0.5502 -1.4539
  129OPC    HW2  843   4.330   1.986   4.203 -0.2676  1.2272 -0.1619
  129OPC     MW  844   4.320   1.961   4.276  0.4439 -0.3240 -0.5450
  130OPC     OW  845   2.913   0.424   4.547 -0.5204  0.4201 -0.3808
  130OPC    HW1  846   2.995   0.414   4.574 -0.1316  2.0346 -0.8538
  130OPC    HW2  847   2.904   0.363   4.485  0.1233 -0.1559  0.0863
  130OPC     MW  848   2.924   0.413   4.542 -0.3678  0.5735 -0.3817
  131OPC     OW  849   2.469   3.115   3.456  0.1840 -0.3012 -0.6516
  131OPC    HW1  850   2.396   3.070   3.446  0.4889 -0.8427 -0.4686
  131OPC    HW2  851   2.446   3.179   3.512  0.5386 -2.1835  1.8187
  131OPC     MW  852   2.455   3.118   3.463  0.2815 -0.6592 -0.2596
  132OPC     OW  853   3.433   2.903   1.770  0.2667  0.0145 -0.7836
  132OPC    HW1  854   3.449   2.869   1.848  0.0748  1.2636 -0.1765
  132OPC    HW2  855   3.460   2.841   1.715 -1.2939 -1.6968  0.2390
  132OPC     MW  856   3.440   2.889   1.773  0.0077 -0.0538 -0.5429
  133OPC     OW  857   1.232   1.142   1.469  0.3250 -0.1547 -0.1904
  133OPC    HW1  858   1.262   1.220   1.445  1.4430 -0.6691 -0.5421
  133OPC    HW2  859   1.294   1.087   1.442 -0.2514 -1.1315  0.4063
  133OPC     MW  860   1.246   1.145   1.461  0.4051 -0.3749 -0.1542
  134OPC     OW  861   0.885   2.988   2.614  0.0123 -0.5362  0.1816
  134OPC    HW1  862   0.872   3.005   2.698 -0.5382 -0.1133  0.0179
  134OPC    HW2  863   0.970   3.004   2.602 -0.0204 -0.0915  0.5414
  134OPC     MW  864   0.895   2.993   2.625 -0.0738 -0.4081  0.2105
  135OPC     OW  865   1.178   2.651   0.838 -0.4940  0.1753 -0.0348
  135OPC    HW1  866   1.207   2.665   0.757  0.5843  1.0943  0.4790
  135OPC    HW2  867   1.220   2.578   0.862  1.0751  1.2331  0.5322
  135OPC     MW  868   1.189   2.642   0.829 -0.1029  0.4673  0.1248
  136OPC     OW  869   3.499   2.469   4.903 -0.3388 -0.1463  0.2332
  136OPC    HW1  870   3.532   2.433   4.831 -0.0438  0.4847  0.0497
  136OPC    HW2  871   3.437   2.412   4.928  0.0247 -0.7048 -0.1275
  136OPC     MW  872   3.495   2.455   4.896 -0.2415 -0.1357  0.1526
  137OPC     OW  873   4.577   4.784   2.303  0.5534  0.4438 -0.1698
  137OPC    HW1  874   4.573   4.871   2.307  0.2757  0.5027 -1.2412
  137OPC    HW2  875   4.546   4.766   2.223 -1.0857 -0.7633  0.6857
  137OPC     MW  876   4.572   4.794   2.292  0.2701  0.2742 -0.2017
  138OPC     OW  877   2.783   0.504   0.460 -0.3469 -0.5207 -0.0934
  138OPC    HW1  878   2.716   0.457   0.431 -1.9890  2.7100 -2.0948
  138OPC    HW2  879   2.835   0.511   0.391  0.4040 -0.2767  0.4792
  138OPC     MW  880   2.781   0.498   0.446 -0.4784 -0.0074 -0.3045
  139OPC     OW  881   2.734   3.039   0.762 -0.1762 -0.2555 -0.5681
  139OPC    HW1  882   2.762   3.012   0.685 -0.8077  0.7928 -1.1905
  139OPC    HW2  883   2.668   3.093   0.743 -0.5398 -0.2043  0.7078
  139OPC     MW  884   2.729   3.043   0.748 -0.3231 -0.0930 -0.4716
  140OPC     OW  885   1.927   2.424   1.086 -0.2292  0.6315  0.6764
  140OPC    HW1  886   1.909   2.340   1.100 -0.8071  0.3166 -1.4880
  140OPC    HW2  887   2.009   2.432   1.112 -0.5494 -0.2744  2.0815
  140OPC     MW  888   1.936   2.413   1.092 -0.3618  0.4512  0.5643
  141OPC     OW  889   1.212   4.244   0.987  0.2109 -0.5746  0.0116
  141OPC    HW1  890   1.229   4.190   0.921  1.2126  0.6611 -0.7899
  141OPC    HW2  891   1.290   4.258   1.024  0.1932  1.1521 -0.4988
  141OPC     MW  892   1.226   4.238   0.983  0.3563 -0.1369 -0.1822
  142OPC     OW  893   2.979   1.533   1.226  0.1095 -0.4029  0.1611
  142OPC    HW1  894   2.957   1.458   1.263 -0.7642  0.7218  2.0335
  142OPC    HW2  895   3.063   1.522   1.205 -0.0089 -1.8850  0.3922
  142OPC     MW  896   2.988   1.521   1.228 -0.0370 -0.4557  0.4718
  143OPC     OW  897   0.869   3.619   3.380 -0.4737  0.0488  0.3241
  143OPC    HW1  898   0.829   3.552   3.420 -0.8041  0.8611  1.4206
  143OPC    HW2  899   0.853   3.605   3.296  0.0481 -1.6201  0.4552
  143OPC     MW  900   0.860   3.607   3.374 -0.4454 -0.0777  0.5054
  144OPC     OW  901   0.644   4.466   3.456  0.0928 -0.2633 -0.1572
  144OPC    HW1  902   0.667   4.530   3.509 -1.5400 -0.8629  1.3596
  144OPC    HW2  903   0.667   4.394   3.499 -1.9494 -0.7860  0.2004
  144OPC     MW  904   0.651   4.465   3.470 -0.4501 -0.4292  0.1196
  145OPC     OW  905   0.870   1.413   2.849 -0.7974 -0.3896  0.4588
  145OPC    HW1  906   0.907   1.386   2.774 -1.6588 -0.3982  0.0236
  145OPC    HW2  907   0.935   1.408   2.907 -0.1201 -0.4055 -0.2839
  145OPC     MW  908   0.885   1.408   2.846 -0.8246 -0.3932  0.2847
  146OPC     OW  909   0.899   2.287   0.434  0.2364 -0.8206 -0.7207
  146OPC    HW1  910   0.838   2.315   0.379  0.1458 -1.6064 -1.0356
  146OPC    HW2  911   0.866   2.306   0.512  0.9213  1.4544 -0.9077
  146OPC     MW  912   0.885   2.294   0.437  0.3242 -0.6006 -0.7948
  147OPC     OW  913   4.191   1.533   0.195  0.2877  0.4736  0.2848
  147OPC    HW1  914   4.132   1.503   0.138  1.7280 -1.5849 -0.2614
  147OPC    HW2  915   4.187   1.619   0.186 -3.5554  0.6088  1.2967
  147OPC     MW  916   4.182   1.541   0.185 -0.0672  0.1894  0.3536
  148OPC     OW  917   2.810   2.896   3.137  0.0388 -0.1876  0.0070
  148OPC    HW1  918   2.863   2.837   3.100  0.2846 -0.8034  1.2537
  148OPC    HW2  919   2.826   2.969   3.093  1.5586 -0.4915 -0.0043
  148OPC     MW  920   2.820   2.898   3.125  0.2996 -0.3234  0.1894
  149OPC     OW  921   1.532   0.136   4.019  0.0892  0.3447 -0.1927
  149OPC    HW1  922   1.528   0.054   3.988  0.1454  0.0345  0.5837
  149OPC    HW2  923   1.449   0.157   4.033  0.0338  0.6424 -0.9297
  149OPC     MW  924   1.519   0.127   4.017  0.0893  0.3428 -0.1867
  150OPC     OW  925   0.296   4.446   4.306 -0.3928 -0.1384 -0.2296
  150OPC    HW1  926   0.254   4.370   4.298 -0.8941  0.1048  0.0071
  150OPC    HW2  927   0.279   4.469   4.389  1.3031 -0.6625  0.3081
  150OPC     MW  928   0.287   4.438   4.317 -0.2163 -0.1800 -0.1152
  151OPC     OW  929   2.987   3.329   4.051  0.1749  0.0264 -0.2153
  151OPC    HW1  930   2.980   3.370   4.128  0.7658 -1.2225  0.5284
  151OPC    HW2  931   3.066   3.292   4.055 -0.2557 -0.9976 -0.9394
  151OPC     MW  932   2.997   3.330   4.063  0.1986 -0.3093 -0.2127
  152OPC     OW  933   4.614   2.838   1.292 -0.0777  0.0648  0.5864
  152OPC    HW1  934   4.549   2.891   1.316 -1.5206 -1.3870  0.1032
  152OPC    HW2  935   4.625   2.787   1.362  0.3981  0.1515  0.5788
  152OPC     MW  936   4.606   2.838   1.306 -0.2205 -0.1369  0.5140
  153OPC     OW  937   1.382   1.080   3.030 -0.0616  0.5668  0.1875
  153OPC    HW1  938   1.429   1.046   2.965  2.4741  0.4500  1.9301
  153OPC    HW2  939   1.300   1.056   3.011  0.9404 -2.1426 -1.3316
  153OPC     MW  940   1.377   1.071   3.017  0.4610  0.1493  0.2205
  154OPC     OW  941   1.616   0.338   0.191  0.0611  0.2465  0.3194
  154OPC    HW1  942   1.592   0.310   0.270  0.9333  1.0543  0.8977
  154OPC    HW2  943   1.540   0.347   0.149 -0.3047 -3.0751 -0.0083
  154OPC     MW  944   1.601   0.335   0.197  0.1359 -0.1248  0.3564
  155OPC     OW  945   0.148   1.131   3.044 -0.2666  0.0825 -0.3165
  155OPC    HW1  946   0.172   1.067   3.098 -0.7547  0.3633  0.2514
  155OPC    HW2  947   0.213   1.189   3.049 -0.2594  0.0556 -0.1203
  155OPC     MW  948   0.161   1.130   3.053 -0.3376  0.1200 -0.2036
  156OPC     OW  949   0.187   1.903   4.237  0.3777  0.1065  0.0559
  156OPC    HW1  950   0.130   1.900   4.171 -0.6589 -0.3823  0.9519
  156OPC    HW2  951   0.259   1.869   4.202  0.0817  0.5592 -1.0410
  156OPC     MW  952   0.189   1.897   4.222  0.1809  0.1012  0.0260
  157OPC     OW  953   2.694   3.963   1.649 -0.0888 -0.5085 -0.7227
  157OPC    HW1  954   2.676   3.881   1.672 -1.3863  0.0605  0.3720
  157OPC    HW2  955   2.659   3.971   1.570  0.7326 -1.2124 -1.1834
  157OPC     MW  956   2.686   3.952   1.641 -0.1593 -0.5285 -0.6291
  158OPC     OW  957   0.375   2.777   0.417 -0.3486  0.1864 -0.7391
  158OPC    HW1  958   0.378   2.691   0.402 -1.6475 -0.6190  2.6662
  158OPC    HW2  959   0.290   2.793   0.428 -0.1149  1.8922 -1.1319
  158OPC     MW  960   0.363   2.766   0.416 -0.5059  0.3194 -0.2941
  159OPC     OW  961   3.194   2.471   4.015 -0.0214 -0.1735  0.1941
  159OPC    HW1  962   3.192   2.410   3.952  1.3649 -0.7761  0.7005
  159OPC    HW2  963   3.110   2.478   4.039 -0.5409 -0.1338 -1.5115
  159OPC     MW  964   3.181   2.463   4.009  0.1066 -0.2568  0.0169
  160OPC     OW  965   0.784   2.732   3.239 -0.0213 -0.0101  0.0135
  160OPC    HW1  966   0.705   2.726   3.277  0.8322 -1.9805  1.6639
  160OPC    HW2  967   0.787   2.815   3.210 -2.4289  0.2955  0.4485
  160OPC     MW  968   0.773   2.744   3.240 -0.2508 -0.2561  0.3216
  161OPC     OW  969   0.624   1.148   2.155  0.3330  0.5260  0.2081
  161OPC    HW1  970   0.578   1.160   2.082  1.6244  1.6658 -0.4753
  161OPC    HW2  971   0.594   1.072   2.187 -0.1284 -0.1004 -1.6060
  161OPC     MW  972   0.613   1.139   2.149  0.4556  0.6019 -0.1608
  162OPC     OW  973   3.453   4.499   4.864 -0.1087 -0.3274  0.4842
  162OPC    HW1  974   3.462   4.432   4.919 -0.4712 -1.8228 -1.1987
  162OPC    HW2  975   3.367   4.503   4.849  0.1061 -0.8924 -1.0494
  162OPC     MW  976   3.442   4.490   4.870 -0.1304 -0.6316  0.0093
  163OPC     OW  977   1.339   2.322   1.184 -0.3400 -0.4540  0.2492
  163OPC    HW1  978   1.298   2.259   1.228  2.5363 -1.0199  2.3810
  163OPC    HW2  979   1.331   2.392   1.235 -0.1966 -0.0817 -0.2296
  163OPC     MW  980   1.331   2.323   1.198  0.1060 -0.4824  0.4934
  164OPC     OW  981   0.713   2.707   4.867  0.3759  0.0734 -0.1927
  164OPC    HW1  982   0.657   2.761   4.906  0.1785 -0.4530  0.2688
  164OPC    HW2  983   0.669   2.632   4.860  0.1225  0.3648 -2.1795
  164OPC     MW  984   0.698   2.704   4.872  0.3093  0.0387 -0.4179
  165OPC     OW  985   4.056   1.245   0.463 -0.0886 -0.2522 -0.0276
  165OPC    HW1  986   4.112   1.181   0.444 -0.5677 -0.3578 -1.1641
  165OPC    HW2  987   3.997   1.207   0.515 -0.7461 -0.9428 -1.2303
  165OPC     MW  988   4.055   1.230   0.468 -0.2563 -0.3698 -0.3732
  166OPC     OW  989   0.050   3.656   0.169 -0.2523 -0.1929 -0.0779
  166OPC    HW1  990   0.055   3.732   0.126 -0.8160 -0.4916 -0.6848
  166OPC    HW2  991  -0.019   3.616   0.133 -1.9439  0.3148  2.3469
  166OPC     MW  992   0.040   3.661   0.158 -0.5855 -0.1620  0.1906
  167OPC     OW  993   2.367   2.764   4.520 -0.6284  0.2228 -0.3297
  167OPC    HW1  994   2.329   2.751   4.443  1.0018 -0.0708 -1.1193
  167OPC    HW2  995   2.452   2.764   4.502 -0.0992 -1.5003  1.6879
  167OPC     MW  996   2.374   2.762   4.506 -0.3093 -0.0752 -0.1483
  168OPC     OW  997   0.577   4.607   3.791 -0.0400  0.8762  0.3765
  168OPC    HW1  998   0.519   4.588   3.728  1.8520  0.9485 -1.5123
  168OPC    HW2  999   0.587   4.531   3.833 -2.7387  1.2851  1.9256
  168OPC     MW 1000   0.570   4.593   3.788 -0.1592  0.9475  0.3262
  169OPC     OW 1001   2.735   2.672   3.444  0.3995  0.4312  0.4234
  169OPC    HW1 1002   2.738   2.636   3.365  0.5632  0.7569  0.2790
  169OPC    HW2 1003   2.813   2.711   3.451  0.6816 -0.2204  1.0401
  169OPC     MW 1004   2.747   2.673   3.434  0.4654  0.3830  0.4932
  170OPC     OW 1005   4.764   3.759   4.542 -0.4384 -0.3830  0.0906
  170OPC    HW1 1006   4.816   3.743   4.610 -1.2130 -0.2767  0.7101
  170OPC    HW2 1007   4.684   3.758   4.576 -0.6949  2.6512 -0.2220
  170OPC     MW 1008   4.760   3.756   4.557 -0.5908  0.0808  0.1359
  171OPC     OW 1009   4.709   0.515   4.848 -0.4214 -0.6655 -0.4791
  171OPC    HW1 1010   4.686   0.461   4.783 -3.3882 -1.1833  0.8350
  171OPC    HW2 1011   4.718   0.592   4.808 -1.3566 -1.1220 -1.6424
  171OPC     MW 1012   4.707   0.519   4.832 -0.9978 -0.8094 -0.4568
  172OPC     OW 1013   1.843   4.322   4.750 -0.1108  0.2475  0.0183
  172OPC    HW1 1014   1.761   4.342   4.728 -0.6161  1.4341  2.5776
  172OPC    HW2 1015   1.866   4.388   4.802  2.5181 -0.0497 -0.6388
  172OPC     MW 1016   1.834   4.335   4.754  0.2029  0.3791  0.2992
  173OPC     OW 1017   2.118   1.243   1.913 -0.3385 -0.3105  0.1304
  173OPC    HW1 1018   2.080   1.183   1.963  1.0895 -0.8549  0.6023
  173OPC    HW2 1019   2.163   1.292   1.970 -0.6335  0.5517 -0.3638
  173OPC     MW 1020   2.119   1.242   1.929 -0.1712 -0.2635  0.1271
  174OPC     OW 1021   5.084   1.028   1.001 -0.0925  0.2983  0.0624
  174OPC    HW1 1022   5.002   1.032   1.032 -0.0602  1.9409  0.0399
  174OPC    HW2 1023   5.120   1.101   1.032  1.3984 -0.4358  0.1222
  174OPC     MW 1024   5.077   1.039   1.010  0.1326  0.4324  0.0679
  175OPC     OW 1025   4.884   4.738   4.181  0.4343  0.2265  0.1400
  175OPC    HW1 1026   4.928   4.687   4.125  2.7521  1.3559  0.8029
  175OPC    HW2 1027   4.820   4.771   4.133 -0.0820 -1.9254 -0.7557
  175OPC     MW 1028   4.881   4.735   4.165  0.7005  0.0753  0.1056
  176OPC     OW 1029   2.074   5.013   3.206  0.0518  0.0380  0.0917
  176OPC    HW1 1030   2.133   5.006   3.270  1.6674  0.0927 -1.3156
  176OPC    HW2 1031   2.084   4.939   3.162 -0.7928  0.1578 -0.3143
  176OPC     MW 1032   2.084   5.001   3.209  0.1657  0.0639 -0.1762
  177OPC     OW 1033   2.315   1.895   3.185 -0.6114  0.2743 -0.5664
  177OPC    HW1 1034   2.349   1.884   3.264 -2.1681  1.5578  0.3452
  177OPC    HW2 1035   2.383   1.918   3.136  0.1129  1.1811  0.7979
  177OPC     MW 1036   2.330   1.897   3.189 -0.7344  0.5979 -0.2302
  178OPC     OW 1037   5.074   1.239   4.098 -0.3703  0.4549  0.0221
  178OPC    HW1 1038   5.098   1.280   4.172 -0.1762  1.3646 -0.5283
  178OPC    HW2 1039   5.000   1.199   4.121 -0.3522  0.7804  0.6979
  178OPC     MW 1040   5.067   1.239   4.112 -0.3390  0.6374  0.0405
  179OPC     OW 1041   4.686   4.338   4.315  0.1328 -0.2420 -0.1925
  179OPC    HW1 1042   4.713   4.414   4.349 -0.3390 -0.3370  0.4178
  179OPC    HW2 1043   4.697   4.282   4.381  0.2028 -0.6473 -0.5479
  179OPC     MW 1044   4.691   4.341   4.330  0.0737 -0.3159 -0.1547
  180OPC     OW 1045   4.095   0.819   3.472 -0.0555  0.1695  0.3735
  180OPC    HW1 1046   4.121   0.902   3.462  0.4133  0.1329  1.1939
  180OPC    HW2 1047   4.127   0.779   3.401  2.7605  0.0048  1.6037
  180OPC     MW 1048   4.103   0.825   3.460  0.4296  0.1397  0.6765
  181OPC     OW 1049   3.037   2.993   1.991  0.4093 -0.2740  0.2381
  181OPC    HW1 1050   2.955   2.963   1.984 -0.0588  0.9152  0.3682
  181OPC    HW2 1051   3.077   2.957   1.922 -0.2006 -0.9325  0.2142
  181OPC     MW 1052   3.030   2.983   1.980  0.2501 -0.1956  0.2538
  182OPC     OW 1053   0.602   0.370   4.611  0.1945  0.2138 -0.2268
  182OPC    HW1 1054   0.540   0.416   4.650 -0.3969 -0.1905 -0.6835
  182OPC    HW2 1055   0.592   0.389   4.526 -1.8173 -2.7539 -0.7941
  182OPC     MW 1056   0.592   0.379   4.604 -0.1901 -0.2843 -0.3779
  183OPC     OW 1057   4.582   0.772   0.941 -0.2798  0.3373 -0.9472
  183OPC    HW1 1058   4.545   0.796   0.865 -1.9646 -0.7261 -0.5277
  183OPC    HW2 1059   4.632   0.704   0.919  0.6694  1.1608 -1.3723
  183OPC     MW 1060   4.584   0.765   0.927 -0.3886  0.3019 -0.9480
  184OPC     OW 1061   0.082   3.512   0.901 -0.0219 -0.3668 -0.3988
  184OPC    HW1 1062   0.139   3.577   0.908 -2.1300  1.9891 -3.0350
  184OPC    HW2 1063   0.122   3.455   0.848  0.0167  1.2029 -2.1346
  184OPC     MW 1064   0.096   3.513   0.894 -0.3276  0.2131 -1.0446
  185OPC     OW 1065   2.557   4.882   3.779 -0.3351  0.3247 -0.0419
  185OPC    HW1 1066   2.557   4.879   3.867 -0.7284  2.8716  0.1277
  185OPC    HW2 1067   2.486   4.835   3.757 -2.0533  2.1419  1.2379
  185OPC     MW 1068   2.546   4.875   3.789 -0.6471  0.9694  0.1723
  186OPC     OW 1069   1.090   1.555   4.211  0.3165 -0.1789 -0.1264
  186OPC    HW1 1070   1.145   1.529   4.274 -0.8332 -1.4676  0.3936
  186OPC    HW2 1071   1.035   1.607   4.253  0.7408  0.6021 -0.5172
  186OPC     MW 1072   1.090   1.559   4.227  0.2093 -0.2539 -0.1073
  187OPC     OW 1073   2.310   1.808   0.869 -0.0657  0.3157  0.0113
  187OPC    HW1 1074   2.348   1.885   0.883 -0.3486  0.6537 -0.9833
  187OPC    HW2 1075   2.321   1.765   0.945  2.0051  0.5088 -0.1199
  187OPC     MW 1076   2.317   1.813   0.882  0.1985  0.3942 -0.1550
  188OPC     OW 1077   3.005   1.784   0.920 -0.3464 -0.3573  0.6262
  188OPC    HW1 1078   2.926   1.746   0.920 -0.4396 -0.1666  0.7520
  188OPC    HW2 1079   3.019   1.801   1.005 -0.0376 -0.6625  0.6380
  188OPC     MW 1080   2.995   1.780   0.933 -0.3146 -0.3743  0.6466
  189OPC     OW 1081   1.576   0.237   2.640 -0.3742  0.0731  0.0144
  189OPC    HW1 1082   1.607   0.158   2.623 -0.5709  0.1530 -0.7080
  189OPC    HW2 1083   1.608   0.287   2.576  1.4693  1.0303  1.5376
  189OPC     MW 1084   1.585   0.233   2.628 -0.1310  0.2263  0.1327
  190OPC     OW 1085   1.009   4.050   2.889 -0.5061  0.2701  0.6627
  190OPC    HW1 1086   0.971   4.017   2.818  1.1284 -0.7203  0.1882
  190OPC    HW2 1087   1.017   4.135   2.871 -0.6310  0.1197 -0.1042
  190OPC     MW 1088   1.005   4.058   2.876 -0.2831  0.1016  0.4792
  191OPC     OW 1089   4.472   1.564   2.725 -0.2934 -0.2947  0.0249
  191OPC    HW1 1090   4.389   1.568   2.752 -0.3552 -2.2409  0.2471
  191OPC    HW2 1091   4.517   1.547   2.798  0.1241 -0.7214 -0.3242
  191OPC     MW 1092   4.466   1.562   2.740 -0.2406 -0.6453  0.0062
  192OPC     OW 1093   4.474   3.519   0.753  0.2208 -0.0301 -0.1694
  192OPC    HW1 1094   4.435   3.592   0.725  2.2263  2.3512  2.6613
  192OPC    HW2 1095   4.554   3.524   0.720  0.9956  0.1528  1.6477
  192OPC     MW 1096   4.480   3.530   0.744  0.6316  0.3488  0.5172
  193OPC     OW 1097   3.365   3.594   1.211  0.1328 -0.5927  0.6149
  193OPC    HW1 1098   3.418   3.628   1.151 -0.1439 -2.6649 -0.9477
  193OPC    HW2 1099   3.321   3.663   1.241 -0.1024  0.5155 -1.9847
  193OPC     MW 1100   3.366   3.609   1.206  0.0571 -0.7350  0.0001
  194OPC     OW 1101   3.248   4.686   4.284 -0.6172  0.0439 -0.2863
  194OPC    HW1 1102   3.214   4.608   4.304 -2.6519  0.8859 -0.3285
  194OPC    HW2 1103   3.194   4.718   4.223  0.4372  1.3121 -0.6033
  194OPC     MW 1104   3.235   4.679   4.278 -0.7620  0.3557 -0.3393
  195OPC     OW 1105   2.941   4.092   1.409  0.3434 -0.6026 -0.0812
  195OPC    HW1 1106   2.970   4.010   1.403 -0.6066 -0.9787  0.2246
  195OPC    HW2 1107   2.952   4.124   1.329  1.2982 -0.8234 -0.0479
  195OPC     MW 1108   2.947   4.085   1.397  0.3442 -0.6907 -0.0311
  196OPC     OW 1109   4.922   0.879   2.101  0.0898 -0.9571 -0.4192
  196OPC    HW1 1110   4.859   0.904   2.155 -0.0065  0.0986 -0.9978
  196OPC    HW2 1111   4.984   0.849   2.155 -0.9878 -2.2650  0.1340
  196OPC     MW 1112   4.922   0.878   2.117 -0.0839 -0.9944 -0.4231
  197OPC     OW 1113   1.921   1.424   2.298  0.5628  1.4413 -0.5472
  197OPC    HW1 1114   1.993   1.376   2.304 -0.9593 -0.9875 -0.5072
  197OPC    HW2 1115   1.949   1.506   2.312  3.0775  0.4527  0.6903
  197OPC     MW 1116   1.935   1.429   2.301  0.7095  0.9366 -0.3585
  198OPC     OW 1117   3.180   3.579   1.464 -0.1338  0.0125  0.2601
  198OPC    HW1 1118   3.164   3.519   1.403 -0.0976  1.1504 -0.9146
  198OPC    HW2 1119   3.105   3.583   1.509 -0.8310  0.4545 -0.8922
  198OPC     MW 1120   3.167   3.571   1.461 -0.2315  0.2458 -0.0836
  199OPC     OW 1121   1.498   3.858   2.966  0.2001 -0.4127  0.0574
  199OPC    HW1 1122   1.469   3.807   3.031 -0.9079 -0.0119 -0.1007
  199OPC    HW2 1123   1.491   3.939   2.998 -0.6410 -0.1921 -0.6428
  199OPC     MW 1124   1.492   3.862   2.980 -0.0879 -0.3209 -0.0694
  200OPC     OW 1125   1.700   2.122   2.039 -0.2827 -0.6282  0.3018
  200OPC    HW1 1126   1.726   2.196   2.001  1.9246 -1.4144  0.1669
  200OPC    HW2 1127   1.762   2.106   2.098 -1.2128 -1.9002  0.9991
  200OPC     MW 1128   1.713   2.131   2.042 -0.0941 -0.9322  0.3848
  201OPC     OW 1129   2.498   3.718   2.002  0.8624 -0.6377 -0.0650
  201OPC    HW1 1130   2.508   3.631   2.002  0.5949 -0.7159  2.2500
  201OPC    HW2 1131   2.572   3.748   2.037  0.8241  0.0622 -0.5634
  201OPC     MW 1132   2.510   3.709   2.007  0.8171 -0.5459  0.2033
  202OPC     OW 1133   4.523   2.922   2.838 -0.1452  0.5733 -0.2535
  202OPC    HW1 1134   4.450   2.877   2.821  0.6289 -0.7193 -0.2695
  202OPC    HW2 1135   4.499   2.977   2.901 -0.6095 -1.3882  1.3692
  202OPC     MW 1136   4.508   2.923   2.845 -0.0994  0.0926 -0.0160
  203OPC     OW 1137   0.760   1.296   3.937  0.4155 -0.4481  0.6431
  203OPC    HW1 1138   0.778   1.381   3.944 -1.6816  0.2781 -1.6240
  203OPC    HW2 1139   0.683   1.288   3.976  0.7122 -1.4009  1.0678
  203OPC     MW 1140   0.752   1.308   3.944  0.1496 -0.4816  0.3707
  204OPC     OW 1141   1.174   1.713   2.205  0.0143  0.1456 -0.2459
  204OPC    HW1 1142   1.242   1.714   2.259  0.7769  0.3749 -1.2047
  204OPC    HW2 1143   1.192   1.775   2.146 -0.6414 -0.3408 -0.9802
  204OPC     MW 1144   1.187   1.722   2.204  0.0301  0.1076 -0.4960
  205OPC     OW 1145   4.447   4.051   3.231  0.3806 -0.0160  0.0006
  205OPC    HW1 1146   4.482   4.097   3.165  0.5788  0.1663  0.2306
  205OPC    HW2 1147   4.494   4.076   3.300  0.7379 -0.8589  0.0678
  205OPC     MW 1148   4.459   4.062   3.232  0.4628 -0.1137  0.0445
  206OPC     OW 1149   4.502   4.742   3.862  0.3007  0.4383 -0.6846
  206OPC    HW1 1150   4.553   4.719   3.795 -0.1053 -2.5951 -0.1167
  206OPC    HW2 1151   4.486   4.666   3.902 -2.7538  1.5800  0.5444
  206OPC     MW 1152   4.507   4.727   3.858 -0.2105  0.1588 -0.4191
  207OPC     OW 1153   0.242   3.961   4.741 -0.6626 -0.0324 -0.0379
  207OPC    HW1 1154   0.243   3.875   4.728  1.0507 -0.1070  0.3630
  207OPC    HW2 1155   0.254   3.969   4.827  0.2440  0.6120 -0.2155
  207OPC     MW 1156   0.244   3.950   4.752 -0.2756  0.0517 -0.0048
  208OPC     OW 1157   0.981   2.562   2.431 -0.5338  0.1884 -0.2315
  208OPC    HW1 1158   0.925   2.497   2.414  1.5056 -1.5771 -0.4889
  208OPC    HW2 1159   0.972   2.576   2.516 -0.1351 -1.3154  0.0783
  208OPC     MW 1160   0.971   2.555   2.441 -0.1736 -0.2944 -0.2238
  209OPC     OW 1161   2.272   4.615   0.752  0.0265 -0.3119  0.1796
  209OPC    HW1 1162   2.320   4.662   0.808  0.5295 -0.0045 -0.4893
  209OPC    HW2 1163   2.276   4.661   0.678  0.6590 -1.4707 -0.5332
  209OPC     MW 1164   2.280   4.628   0.749  0.1943 -0.4375 -0.0245
  210OPC     OW 1165   4.807   0.456   0.072 -0.4125 -0.7318 -0.2022
  210OPC    HW1 1166   4.743   0.480   0.126  0.3368  0.8027  0.0300
  210OPC    HW2 1167   4.778   0.483  -0.006  1.1085  2.6750  0.2321
  210OPC     MW 1168   4.793   0.463   0.068 -0.0772 -0.0018 -0.1038
  211OPC     OW 1169   2.141   0.181   1.487 -0.0451 -0.1548  0.2345
  211OPC    HW1 1170   2.076   0.235   1.508 -0.3149 -0.1107 -0.6661
  211OPC    HW2 1171   2.144   0.126   1.554 -2.2015 -1.2607 -0.4870
  211OPC     MW 1172   2.132   0.181   1.500 -0.4036 -0.3116 -0.0051
  212OPC     OW 1173   1.385   2.048   4.025 -0.4695  0.3870  0.3496
  212OPC    HW1 1174   1.366   2.133   4.027 -0.6937  0.3507 -0.1062
  212OPC    HW2 1175   1.361   2.024   3.944 -1.2302 -0.2991  0.7640
  212OPC     MW 1176   1.379   2.057   4.013 -0.6149  0.2803  0.3431
  213OPC     OW 1177   2.911   0.166   3.153  1.0458  0.0592 -0.0921
  213OPC    HW1 1178   2.968   0.111   3.119 -1.4194 -2.0098 -1.2240
  213OPC    HW2 1179   2.834   0.126   3.142 -0.9669  3.7106 -0.9652
  213OPC     MW 1180   2.908   0.152   3.146  0.3843  0.2930 -0.3884
  214OPC     OW 1181   0.988   1.912   3.349 -0.6820  0.1165  0.4981
  214OPC    HW1 1182   1.045   1.963   3.389 -1.4464  1.4443 -0.0291
  214OPC    HW2 1183   0.942   1.876   3.414  0.1871 -0.3137  0.8858
  214OPC     MW 1184   0.990   1.914   3.364 -0.6665  0.2491  0.4776
  215OPC     OW 1185   2.560   0.936   1.752 -0.1944  0.0008  0.3008
  215OPC    HW1 1186   2.505   0.969   1.693  0.8183 -1.8592 -1.8458
  215OPC    HW2 1187   2.630   0.988   1.745 -0.1175 -0.1506 -0.1040
  215OPC     MW 1188   2.562   0.949   1.742 -0.0334 -0.2964 -0.0761
  216OPC     OW 1189   1.293   4.709   0.100  0.1858 -0.1501 -0.4630
  216OPC    HW1 1190   1.290   4.726   0.014 -0.3277 -0.9851 -0.6266
  216OPC    HW2 1191   1.250   4.776   0.136 -0.9464 -0.5530 -1.0011
  216OPC     MW 1192   1.286   4.722   0.093 -0.0573 -0.3331 -0.5666
  217OPC     OW 1193   3.142   1.081   2.898  0.3210 -0.6787 -0.0425
  217OPC    HW1 1194   3.195   1.023   2.859  0.8956 -0.8272  0.9329
  217OPC    HW2 1195   3.097   1.115   2.831  1.5945 -0.5928 -0.8911
  217OPC     MW 1196   3.143   1.077   2.882  0.5940 -0.6880 -0.0237
  218OPC     OW 1197   2.000   0.983   1.886  0.1038  0.0329 -0.1413
  218OPC    HW1 1198   1.953   0.973   1.959  0.6064 -2.2686 -0.0702
  218OPC    HW2 1199   1.942   1.007   1.826 -0.6078  0.2573  0.6231
  218OPC     MW 1200   1.985   0.985   1.888  0.0729 -0.2739 -0.0178
  219OPC     OW 1201   1.828   3.940   1.397 -0.4754 -0.4196  0.1224
  219OPC    HW1 1202   1.779   3.870   1.379  0.5956 -1.0410 -0.4742
  219OPC    HW2 1203   1.799   4.001   1.342 -1.0610 -0.5465  0.2822
  219OPC     MW 1204   1.816   3.938   1.386 -0.4038 -0.5301  0.0579
  220OPC     OW 1205   1.693   1.365   4.747 -0.3374 -0.2139  0.2636
  220OPC    HW1 1206   1.610   1.360   4.721 -0.3746  2.5699 -0.4271
  220OPC    HW2 1207   1.687   1.380   4.833 -0.6451  1.2827  0.0044
  220OPC     MW 1208   1.680   1.367   4.756 -0.3883  0.4184  0.1235
  221OPC     OW 1209   4.538   2.838   3.453 -0.1241 -0.1037 -0.5770
  221OPC    HW1 1210   4.494   2.889   3.398  0.1737  0.1796 -0.5558
  221OPC    HW2 1211   4.475   2.802   3.502 -0.3946 -0.4229 -1.1480
  221OPC     MW 1212   4.522   2.840   3.452 -0.1199 -0.1090 -0.6582
  222OPC     OW 1213   0.722   4.581   4.597 -0.4305 -0.1114 -0.2787
  222OPC    HW1 1214   0.791   4.602   4.647  2.2241  1.7146 -4.2235
  222OPC    HW2 1215   0.749   4.509   4.555 -1.6476 -0.3486 -0.6702
  222OPC     MW 1216   0.736   4.574   4.598 -0.2181  0.1233 -0.9196
  223OPC     OW 1217   2.907   4.841   0.773 -0.3420  0.1909 -0.4854
  223OPC    HW1 1218   2.930   4.858   0.690 -0.8014  0.5453 -0.5422
  223OPC    HW2 1219   2.983   4.820   0.811 -0.1448 -0.0984 -1.0249
  223OPC     MW 1220   2.922   4.840   0.766 -0.3808  0.2000 -0.5735
  224OPC     OW 1221   2.194   4.840   0.229 -0.1852  0.1766  0.2606
  224OPC    HW1 1222   2.192   4.920   0.195 -1.5695  0.6435  1.3341
  224OPC    HW2 1223   2.238   4.850   0.304 -1.2198  0.1886  0.8965
  224OPC     MW 1224   2.200   4.853   0.235 -0.5425  0.2472  0.5131
  225OPC     OW 1225   2.666   4.910   1.421  0.3243 -0.5547 -0.0966
  225OPC    HW1 1226   2.696   4.978   1.466 -0.4134 -0.0849 -0.3105
  225OPC    HW2 1227   2.622   4.946   1.355  1.3634 -1.2304 -1.2094
  225OPC     MW 1228   2.664   4.925   1.418  0.3687 -0.5853 -0.2925
  226OPC     OW 1229   2.294   0.035   2.594  0.2422  0.1248  0.0205
  226OPC    HW1 1230   2.221   0.016   2.550 -0.2176  2.7573 -0.5418
  226OPC    HW2 1231   2.265   0.059   2.673  0.3520  1.8170 -0.4071
  226OPC     MW 1232   2.279   0.036   2.599  0.1905  0.7637 -0.1258
  227OPC     OW 1233   4.731   3.605   2.495 -0.5291 -0.2329 -0.3401
  227OPC    HW1 1234   4.757   3.687   2.509  0.3186 -0.6907  0.9771
  227OPC    HW2 1235   4.669   3.613   2.434  0.5378  1.2329 -1.3078
  227OPC     MW 1236   4.726   3.618   2.488 -0.2463 -0.0839 -0.2884
  228OPC     OW 1237   2.720   0.965   4.849  0.6260  0.3455  0.0199
  228OPC    HW1 1238   2.801   0.994   4.862  2.0149 -2.8018 -0.5590
  228OPC    HW2 1239   2.687   0.959   4.930  1.1117  1.2773  0.2997
  228OPC     MW 1240   2.727   0.968   4.863  0.9030  0.0182 -0.0246
  229OPC     OW 1241   4.915   0.156   1.067 -0.3260  0.2473  0.1430
  229OPC    HW1 1242   4.893   0.233   1.100  1.0774  1.3289 -1.3068
  229OPC    HW2 1243   4.901   0.165   0.982 -0.2260 -1.1435 -0.0494
  229OPC     MW 1244   4.909   0.168   1.060 -0.1040  0.2016 -0.0995
  230OPC     OW 1245   2.110   2.803   0.089  0.1369  0.1300  0.5543
  230OPC    HW1 1246   2.120   2.763   0.166 -1.3565 -2.5306 -0.5116
  230OPC    HW2 1247   2.189   2.799   0.053 -0.2447 -3.9213 -0.2976
  230OPC     MW 1248   2.123   2.796   0.095 -0.1401 -0.8615  0.2710
  231OPC     OW 1249   1.214   0.021   0.801  0.3275 -0.2662 -0.1355
  231OPC    HW1 1250   1.271   0.059   0.855 -1.7333  0.2333  1.7765
  231OPC    HW2 1251   1.138   0.029   0.841 -1.1957 -0.7446 -2.6913
  231OPC     MW 1252   1.211   0.028   0.815 -0.2019 -0.2631 -0.2306
  232OPC     OW 1253   0.521   4.305   1.625  0.0407  0.0361 -0.1689
  232OPC    HW1 1254   0.572   4.234   1.628 -1.0899 -0.7646  0.6103
  232OPC    HW2 1255   0.513   4.328   1.709 -2.3309 -0.9461 -0.0510
  232OPC     MW 1256   0.528   4.298   1.638 -0.4767 -0.2272 -0.0364
  233OPC     OW 1257   3.080   1.513   4.709  0.2903 -0.0945 -0.2204
  233OPC    HW1 1258   3.080   1.440   4.662 -0.0431 -1.1663  1.3355
  233OPC    HW2 1259   3.148   1.502   4.764 -1.6418 -0.8408  2.2307
  233OPC     MW 1260   3.090   1.501   4.710 -0.0445 -0.3630  0.3715
  234OPC     OW 1261   0.550   2.799   3.396 -0.2401  0.8032 -0.0878
  234OPC    HW1 1262   0.483   2.780   3.448 -0.1551  4.3262  1.5736
  234OPC    HW2 1263   0.519   2.860   3.343  0.9085  0.3731 -1.3471
  234OPC     MW 1264   0.536   2.805   3.396 -0.0579  1.2600 -0.0285
  235OPC     OW 1265   1.572   0.329   1.705 -0.1173  0.2773  0.2082
  235OPC    HW1 1266   1.590   0.248   1.731 -1.0696 -0.2849 -0.8485
  235OPC    HW2 1267   1.574   0.375   1.779  0.3205 -0.7132  0.8305
  235OPC     MW 1268   1.575   0.324   1.720 -0.1933  0.0480  0.1439
  236OPC     OW 1269   0.110   2.531   2.617 -0.1627 -0.0767 -0.0602
  236OPC    HW1 1270   0.042   2.480   2.636  0.0738 -0.3399  0.0848
  236OPC    HW2 1271   0.092   2.561   2.537 -1.0900  0.9129  0.4932
  236OPC     MW 1272   0.097   2.528   2.608 -0.2647  0.0306  0.0429
  237OPC     OW 1273   1.551   0.789   2.326  0.0464 -0.3344 -0.0883
  237OPC    HW1 1274   1.615   0.740   2.293 -0.4864 -0.2226 -1.3539
  237OPC    HW2 1275   1.522   0.742   2.393  3.6957  1.1479  2.8561
  237OPC     MW 1276   1.556   0.775   2.331  0.5068 -0.0989  0.1597
  238OPC     OW 1277   4.589   2.447   3.461 -0.9586 -0.8568 -0.1362
  238OPC    HW1 1278   4.583   2.442   3.374  0.0520  1.3150 -0.3972
  238OPC    HW2 1279   4.674   2.432   3.476 -0.8406  0.1517  0.3042
  238OPC     MW 1280   4.601   2.444   3.450 -0.7920 -0.3870 -0.1096
  239OPC     OW 1281   3.717   1.300   0.885  0.3919 -0.1210  0.6348
  239OPC    HW1 1282   3.740   1.267   0.963 -1.2726  0.3550  1.3702
  239OPC    HW2 1283   3.635   1.274   0.875  1.3692 -2.5969 -2.3679
  239OPC     MW 1284   3.708   1.291   0.895  0.2905 -0.4165  0.2998
  240OPC     OW 1285   1.726   2.290   4.744 -0.0255  0.1161 -0.4926
  240OPC    HW1 1286   1.686   2.358   4.780 -0.5306 -1.1759  1.5125
  240OPC    HW2 1287   1.810   2.303   4.764 -0.1411  0.0520  0.0296
  240OPC     MW 1288   1.733   2.302   4.752 -0.1172 -0.0842 -0.1192
  241OPC     OW 1289   4.071   1.551   3.868  0.3965 -0.5265 -0.3006
  241OPC    HW1 1290   4.023   1.593   3.808 -0.1370 -2.0483 -0.9899
  241OPC    HW2 1291   4.017   1.490   3.898  1.2027 -0.8335  0.5488
  241OPC     MW 1292   4.056   1.548   3.864  0.4368 -0.7967 -0.2768
  242OPC     OW 1293   3.403   2.287   3.660 -0.3449 -0.1097  0.2006
  242OPC    HW1 1294   3.352   2.304   3.591  1.1346 -0.8175 -1.1121
  242OPC    HW2 1295   3.457   2.355   3.663  0.8463 -0.9939 -0.5593
  242OPC     MW 1296   3.403   2.300   3.651  0.0497 -0.3449 -0.1054
  243OPC     OW 1297   3.831   2.064   3.346  0.3147  0.1608 -0.7861
  243OPC    HW1 1298   3.828   2.059   3.259 -2.9238  1.8108 -0.9315
  243OPC    HW2 1299   3.765   2.013   3.371 -0.9320  2.1981  0.4034
  243OPC     MW 1300   3.821   2.056   3.336 -0.3479  0.7055 -0.6318
  244OPC     OW 1301   4.856   2.545   0.593 -0.0805 -0.0229  0.4016
  244OPC    HW1 1302   4.845   2.473   0.641 -0.5599 -1.2649 -1.4529
  244OPC    HW2 1303   4.934   2.532   0.555 -1.3761 -1.0495 -2.1695
  244OPC     MW 1304   4.866   2.533   0.594 -0.3426 -0.3580 -0.2521
  245OPC     OW 1305   2.428   2.635   0.595 -1.0646  0.0535  0.2641
  245OPC    HW1 1306   2.494   2.631   0.652 -0.9480  0.0007  0.1293
  245OPC    HW2 1307   2.383   2.561   0.610 -1.0122  0.0209  0.2619
  245OPC     MW 1308   2.431   2.623   0.605 -1.0397  0.0409  0.2439
  246OPC     OW 1309   0.856   0.788   2.912  0.0496  0.2126 -0.3866
  246OPC    HW1 1310   0.774   0.764   2.931 -0.2567  0.0586 -1.7702
  246OPC    HW2 1311   0.846   0.845   2.846  1.0011  1.0999  0.2075
  246OPC     MW 1312   0.842   0.793   2.905  0.1449  0.3209 -0.5033
  247OPC     OW 1313   2.634   2.935   4.125  0.2559 -0.7454  0.0532
  247OPC    HW1 1314   2.696   2.994   4.107  0.2817 -1.0543 -0.9326
  247OPC    HW2 1315   2.672   2.883   4.184  1.0098 -1.0447 -0.6818
  247OPC     MW 1316   2.649   2.936   4.131  0.3711 -0.8353 -0.2012
  248OPC     OW 1317   0.401   4.164   2.239  0.1065  0.9368  0.0871
  248OPC    HW1 1318   0.405   4.174   2.152 -0.0750 -1.0094 -0.1982
  248OPC    HW2 1319   0.457   4.099   2.255 -2.0714 -0.8735  0.9743
  248OPC     MW 1320   0.410   4.156   2.229 -0.2421  0.3817  0.1758
  249OPC     OW 1321   2.833   0.681   4.895 -0.2580  0.2285  0.1271
  249OPC    HW1 1322   2.825   0.768   4.895  0.8908  0.3518  0.5610
  249OPC    HW2 1323   2.753   0.653   4.873 -0.1869  1.4196 -1.8561
  249OPC     MW 1324   2.820   0.690   4.892 -0.0777  0.4227 -0.1018
  250OPC     OW 1325   1.959   2.752   1.373  0.2836  0.6786  0.2361
  250OPC    HW1 1326   1.919   2.718   1.443 -0.7429 -2.0370 -1.4766
  250OPC    HW2 1327   1.974   2.835   1.396  1.4950 -0.3910  4.2574
  250OPC     MW 1328   1.955   2.759   1.387  0.3109  0.1193  0.5771
  251OPC     OW 1329   2.620   4.078   3.284  0.5463 -0.2363  0.1451
  251OPC    HW1 1330   2.560   4.141   3.271  0.8042  0.4214  1.8441
  251OPC    HW2 1331   2.692   4.110   3.247  0.8582  0.8566  1.5814
  251OPC     MW 1332   2.622   4.092   3.277  0.6305  0.0222  0.6083
  252OPC     OW 1333   0.432   4.716   2.207 -0.1823  0.3757 -0.0309
  252OPC    HW1 1334   0.348   4.712   2.183  0.2939  0.6328 -1.8646
  252OPC    HW2 1335   0.431   4.770   2.275 -1.5443  0.1072  0.1982
  252OPC     MW 1336   0.419   4.723   2.214 -0.3131  0.3741 -0.2680
  253OPC     OW 1337   3.991   0.127   3.254  0.0769  1.0420  0.3652
  253OPC    HW1 1338   4.001   0.166   3.331 -0.1888 -0.1524  1.0128
  253OPC    HW2 1339   3.905   0.115   3.248  0.0293  1.6504 -0.3967
  253OPC     MW 1340   3.980   0.131   3.264  0.0305  0.9554  0.3483
  254OPC     OW 1341   2.542   3.946   1.167 -0.3960  0.4432  0.3500
  254OPC    HW1 1342   2.507   4.024   1.148  0.4564  0.8719  0.4855
  254OPC    HW2 1343   2.581   3.923   1.092 -3.1806 -1.3235 -0.7206
  254OPC     MW 1344   2.543   3.954   1.153 -0.6814  0.2455  0.2118
  255OPC     OW 1345   1.369   2.639   4.354  0.4705  0.2361  0.5269
  255OPC    HW1 1346   1.347   2.642   4.438  0.7029  0.7360  0.5771
  255OPC    HW2 1347   1.454   2.616   4.356  0.4952  0.3188  0.4320
  255OPC     MW 1348   1.378   2.636   4.366  0.5085  0.3222  0.5202
  256OPC     OW 1349   1.527   2.314   0.782 -0.0318  0.3133  0.3903
  256OPC    HW1 1350   1.547   2.303   0.697 -0.1733 -0.5600  0.4592
  256OPC    HW2 1351   1.602   2.342   0.817  1.2904 -3.0846  0.6794
  256OPC     MW 1352   1.541   2.316   0.774  0.1426 -0.3177  0.4432
  257OPC     OW 1353   2.913   1.371   3.001  0.1832 -0.3815  0.4068
  257OPC    HW1 1354   2.944   1.423   3.064 -0.0856 -0.8460  0.9387
  257OPC    HW2 1355   2.826   1.375   3.013  0.1060 -0.0783 -0.2587
  257OPC     MW 1356   2.904   1.380   3.012  0.1321 -0.4054  0.3871
  258OPC     OW 1357   4.498   3.056   2.581  0.6047 -0.2901  0.1849
  258OPC    HW1 1358   4.561   3.102   2.542 -0.5025  0.3140 -0.9754
  258OPC    HW2 1359   4.538   3.019   2.649  2.1189  0.3347 -0.3324
  258OPC     MW 1360   4.513   3.057   2.586  0.6647 -0.1085 -0.0629
  259OPC     OW 1361   0.995   4.484   4.602 -0.2054 -0.4991  0.2107
  259OPC    HW1 1362   1.009   4.405   4.568 -0.0663 -0.1423 -0.5677
  259OPC    HW2 1363   1.038   4.481   4.678 -0.6507 -1.3527  0.4382
  259OPC     MW 1364   1.004   4.472   4.608 -0.2506 -0.5727  0.1292
  260OPC     OW 1365   0.824   0.536   4.892 -0.2290 -0.5901 -0.2716
  260OPC    HW1 1366   0.826   0.472   4.833  0.8855  0.3724 -1.3255
  260OPC    HW2 1367   0.884   0.592   4.864 -0.4870  0.4646  1.1597
  260OPC     MW 1368   0.833   0.534   4.879 -0.1024 -0.2921 -0.2158
  261OPC     OW 1369   0.677   4.880   2.806  0.3411  0.4688 -0.4879
  261OPC    HW1 1370   0.629   4.921   2.867  1.7024  0.7961  0.4207
  261OPC    HW2 1371   0.726   4.825   2.853  0.6752 -0.0387 -1.4085
  261OPC     MW 1372   0.677   4.878   2.822  0.5915  0.4420 -0.4897
  262OPC     OW 1373   2.961   2.422   3.802 -0.0345  0.6001 -0.2640
  262OPC    HW1 1374   3.018   2.466   3.753 -0.3569  1.5433  0.1725
  262OPC    HW2 1375   2.886   2.428   3.757 -0.1463  0.7676 -0.0600
  262OPC     MW 1376   2.958   2.430   3.788 -0.0986  0.7641 -0.1694
  263OPC     OW 1377   1.259   2.089   1.310 -0.1773 -0.3413 -0.2590
  263OPC    HW1 1378   1.335   2.071   1.348 -0.3122 -2.7187 -0.9649
  263OPC    HW2 1379   1.203   2.092   1.377  0.0865 -1.4372  0.0229
  263OPC     MW 1380   1.262   2.087   1.325 -0.1582 -0.8544 -0.3216
  264OPC     OW 1381   0.036   4.186   4.988  0.3637 -0.2614 -0.3821
  264OPC    HW1 1382   0.002   4.266   5.002  0.4784 -0.2085 -0.4073
  264OPC    HW2 1383   0.118   4.194   5.016  0.4232 -0.3235 -0.5389
  264OPC     MW 1384   0.043   4.199   4.995  0.3895 -0.2627 -0.4086
  265OPC     OW 1385   3.601   0.949   1.536 -0.5969 -0.3391  0.2517
  265OPC    HW1 1386   3.528   0.947   1.488 -1.2096 -1.6885  1.1729
  265OPC    HW2 1387   3.644   0.877   1.511  0.0821  0.0717  0.2286
  265OPC     MW 1388   3.597   0.938   1.525 -0.5872 -0.4777  0.3843
  266OPC     OW 1389   4.560   3.503   1.038  0.1791  0.5804  0.2403
  266OPC    HW1 1390   4.506   3.512   1.106  1.0605  1.1518  0.8840
  266OPC    HW2 1391   4.506   3.496   0.970 -0.7584 -1.3207  1.1059
  266OPC     MW 1392   4.544   3.503   1.038  0.1707  0.3840  0.4632
  267OPC     OW 1393   2.840   0.725   2.426 -0.0302  0.1040 -0.3860
  267OPC    HW1 1394   2.756   0.709   2.410 -0.3289 -0.1402  1.2445
  267OPC    HW2 1395   2.843   0.812   2.431 -0.2078  0.1060 -0.3010
  267OPC     MW 1396   2.828   0.736   2.424 -0.1006  0.0682 -0.1327
  268OPC     OW 1397   0.961   0.063   4.383  0.2177 -0.1760  0.0650
  268OPC    HW1 1398   0.993   0.069   4.303 -0.9187  0.3091 -0.3820
  268OPC    HW2 1399   0.907  -0.006   4.379 -0.4432  0.3146  0.1686
  268OPC     MW 1400   0.958   0.054   4.371 -0.0478 -0.0318  0.0143
  269OPC     OW 1401   1.869   1.789   4.858  0.3552 -0.2815 -0.4596
  269OPC    HW1 1402   1.844   1.872   4.866  1.3595  0.0886 -0.9070
  269OPC    HW2 1403   1.795   1.746   4.842  0.1799  1.1225 -4.6433
  269OPC     MW 1404   1.854   1.795   4.857  0.4776 -0.0194 -1.1437
  270OPC     OW 1405   1.979   3.007   4.431  0.2293  0.1072  0.2873
  270OPC    HW1 1406   2.064   3.018   4.447  0.2059  0.1737  0.3661
  270OPC    HW2 1407   1.977   2.984   4.347  0.3852 -0.6257  0.4748
  270OPC     MW 1408   1.991   3.005   4.421  0.2489  0.0087  0.3264
  271OPC     OW 1409   1.870   1.558   2.645  0.5087 -0.1571  0.4367
  271OPC    HW1 1410   1.901   1.477   2.639 -1.9849 -1.1945  0.5409
  271OPC    HW2 1411   1.939   1.608   2.626  1.8342 -2.3035 -0.7462
  271OPC     MW 1412   1.885   1.553   2.642  0.3361 -0.6275  0.2773
  272OPC     OW 1413   1.442   3.774   4.180  0.4243  0.0466  0.1122
  272OPC    HW1 1414   1.462   3.804   4.100  2.2652 -2.1023 -0.3522
  272OPC    HW2 1415   1.359   3.750   4.174 -0.1123  1.9499 -0.4532
  272OPC     MW 1416   1.433   3.775   4.167  0.6169  0.0104 -0.0398
  273OPC     OW 1417   1.330   0.270   4.861 -0.1412 -0.1584 -0.8908
  273OPC    HW1 1418   1.262   0.301   4.814  1.1162  0.7505 -2.1944
  273OPC    HW2 1419   1.399   0.289   4.811  1.0709 -1.2533  0.3106
  273OPC     MW 1420   1.330   0.277   4.847  0.2236 -0.1859 -0.9060
  274OPC     OW 1421   2.696   3.818   0.890 -0.1286 -0.0011 -0.0015
  274OPC    HW1 1422   2.710   3.740   0.927  0.6712 -0.1649 -0.6232
  274OPC    HW2 1423   2.776   3.853   0.886 -0.3311  0.3817 -0.7719
  274OPC     MW 1424   2.710   3.812   0.895 -0.0404  0.0311 -0.2071
  275OPC     OW 1425   1.314   1.204   3.881  0.1060  0.6685 -0.4641
  275OPC    HW1 1426   1.369   1.247   3.829 -0.3192  0.2451 -1.2932
  275OPC    HW2 1427   1.274   1.149   3.826 -0.4513  0.3024  0.2974
  275OPC     MW 1428   1.316   1.202   3.865 -0.0392  0.5520 -0.4740
  276OPC     OW 1429   2.028   1.676   0.791 -0.0816  0.8368 -0.2080
  276OPC    HW1 1430   2.102   1.715   0.815 -0.2756  0.7216  0.6036
  276OPC    HW2 1431   2.040   1.593   0.813 -0.2244  0.7074 -0.6162
  276OPC     MW 1432   2.040   1.670   0.798 -0.1314  0.8007 -0.1484
  277OPC     OW 1433   4.759   4.166   4.511  0.4938 -0.2426 -0.2448
  277OPC    HW1 1434   4.844   4.149   4.512  0.0580 -3.4431 -1.9485
  277OPC    HW2 1435   4.724   4.094   4.476 -3.0641  0.3775  1.5035
  277OPC     MW 1436   4.766   4.153   4.506 -0.0963 -0.6237 -0.2384
  278OPC     OW 1437   2.952   2.872   0.174  0.3007 -1.2408 -0.1284
  278OPC    HW1 1438   2.959   2.791   0.141 -1.0880 -0.8799 -1.4636
  278OPC    HW2 1439   2.887   2.865   0.232 -0.6115 -0.8873 -1.0728
  278OPC     MW 1440   2.943   2.859   0.177 -0.0392 -1.1353 -0.4651
  279OPC     OW 1441   1.275   4.664   4.313  0.4401  0.2828 -0.1056
  279OPC    HW1 1442   1.290   4.589   4.271  0.5652  1.2610 -1.9154
  279OPC    HW2 1443   1.327   4.659   4.383  0.7875 -1.1095 -0.4355
  279OPC     MW 1444   1.285   4.652   4.317  0.5099  0.2217 -0.4215
  280OPC     OW 1445   0.615   0.251   4.061  0.0234  0.2937  0.2837
  280OPC    HW1 1446   0.600   0.165   4.058 -0.4535  0.3805 -2.0818
  280OPC    HW2 1447   0.702   0.256   4.067 -0.0619 -0.2912  2.8535
  280OPC     MW 1448   0.626   0.239   4.061 -0.0597  0.2201  0.3138
  281OPC     OW 1449   4.197   4.330   1.092  0.5463 -0.7647 -0.4033
  281OPC    HW1 1450   4.282   4.348   1.090  0.7707 -1.7100 -0.1158
  281OPC    HW2 1451   4.165   4.369   1.021  1.0951  0.1885 -0.1371
  281OPC     MW 1452   4.205   4.338   1.081  0.6607 -0.7634 -0.3216
  282OPC     OW 1453   0.795   3.851   4.881  0.1394 -0.4173 -0.5239
  282OPC    HW1 1454   0.788   3.931   4.847  0.2857 -0.5301 -0.8166
  282OPC    HW2 1455   0.722   3.844   4.929  0.9141  0.5362  0.8627
  282OPC     MW 1456   0.783   3.862   4.883  0.2754 -0.2930 -0.3624
  283OPC     OW 1457   4.475   0.715   4.515  0.2911  0.5033  0.2238
  283OPC    HW1 1458   4.410   0.688   4.567  0.8632  1.3009  1.3834
  283OPC    HW2 1459   4.436   0.770   4.459 -0.3053 -0.2716 -0.1443
  283OPC     MW 1460   4.460   0.719   4.514  0.2875  0.5066  0.3409
  284OPC     OW 1461   1.010   1.758   0.228 -0.2433 -0.5436  0.0602
  284OPC    HW1 1462   1.058   1.689   0.254 -2.5540 -2.0489  0.6725
  284OPC    HW2 1463   0.980   1.792   0.303 -0.3976  0.1472 -0.3085
  284OPC     MW 1464   1.013   1.753   0.243 -0.6075 -0.6639  0.0962
  285OPC     OW 1465   0.821   2.309   4.713 -0.3966 -0.0998  0.2037
  285OPC    HW1 1466   0.906   2.292   4.707 -0.4306 -0.1140 -0.2700
  285OPC    HW2 1467   0.789   2.242   4.757 -0.1675 -0.1149  0.3447
  285OPC     MW 1468   0.829   2.297   4.718 -0.3678 -0.1041  0.1545
  286OPC     OW 1469   0.496   0.154   2.388 -0.2888  0.0156 -0.2927
  286OPC    HW1 1470   0.483   0.156   2.302 -1.5993  1.4404 -0.1007
  286OPC    HW2 1471   0.578   0.123   2.396 -1.1448 -3.0534 -1.8798
  286OPC     MW 1472   0.506   0.149   2.377 -0.6088 -0.2273 -0.4988
  287OPC     OW 1473   4.264   1.107   1.194  0.1729 -0.0651 -0.2560
  287OPC    HW1 1474   4.335   1.094   1.243 -0.2745 -2.1838 -0.0632
  287OPC    HW2 1475   4.293   1.094   1.113  0.3003  0.5596 -0.3160
  287OPC     MW 1476   4.279   1.103   1.189  0.1256 -0.2857 -0.2364
  288OPC     OW 1477   3.769   0.081   0.465 -0.0448  0.2724 -0.3517
  288OPC    HW1 1478   3.695   0.093   0.420 -1.0675  1.5083  1.5298
  288OPC    HW2 1479   3.787   0.161   0.495  1.1960 -0.3187  0.5334
  288OPC     MW 1480   3.760   0.094   0.463 -0.0126  0.3676  0.0570
  289OPC     OW 1481   2.695   0.034   2.960 -0.0401 -0.2787  0.4707
  289OPC    HW1 1482   2.642  -0.014   2.910  0.9777 -0.1393 -0.8211
  289OPC    HW2 1483   2.764   0.048   2.908  0.1020  1.8043  1.1178
  289OPC     MW 1484   2.697   0.029   2.945  0.1312  0.0496  0.3754
  290OPC     OW 1485   4.044   2.397   3.503 -0.2462 -0.5071  0.6105
  290OPC    HW1 1486   4.044   2.331   3.560  1.5168 -2.4659 -1.4717
  290OPC    HW2 1487   3.972   2.384   3.456  0.0635 -0.9559  0.2474
  290OPC     MW 1488   4.033   2.385   3.504  0.0601 -0.8627  0.2493
  291OPC     OW 1489   4.998   0.015   1.290 -0.2576  0.7570  0.4504
  291OPC    HW1 1490   4.979   0.060   1.363  0.0273  1.5861  0.0353
  291OPC    HW2 1491   4.959   0.062   1.227 -2.6135 -1.2544  0.2492
  291OPC     MW 1492   4.989   0.029   1.292 -0.5634  0.5825  0.3593
  292OPC     OW 1493   4.948   2.261   4.439 -0.8338  0.5030 -0.8482
  292OPC    HW1 1494   4.918   2.247   4.358 -1.5376 -1.2966 -0.3306
  292OPC    HW2 1495   4.952   2.181   4.473  0.5164  1.1135  0.5468
  292OPC     MW 1496   4.945   2.247   4.432 -0.7386  0.3273 -0.5655
  293OPC     OW 1497   1.451   2.885   2.747 -0.5333  0.3622 -0.5975
  293OPC    HW1 1498   1.437   2.966   2.718  1.6226  1.0149  0.0572
  293OPC    HW2 1499   1.497   2.848   2.682  1.2055  0.7006  0.3893
  293OPC     MW 1500   1.456   2.891   2.733  0.0420  0.5084 -0.3551
  294OPC     OW 1501   2.904   0.509   2.871 -0.1985 -0.3050  0.5301
  294OPC    HW1 1502   2.945   0.490   2.946 -0.2209 -2.2777  0.1113
  294OPC    HW2 1503   2.921   0.439   2.821  0.2475  1.1966 -1.5095
  294OPC     MW 1504   2.913   0.496   2.875 -0.1360 -0.3746  0.1669
  295OPC     OW 1505   3.799   4.709   0.319  0.0205 -0.3008  0.5521
  295OPC    HW1 1506   3.785   4.715   0.233  1.8230  0.2796  0.2450
  295OPC    HW2 1507   3.806   4.623   0.333  1.7746 -0.3570 -0.3187
  295OPC     MW 1508   3.798   4.697   0.309  0.5457 -0.2234  0.3781
  296OPC     OW 1509   2.305   0.426   2.344 -0.1301 -0.6441 -0.4540
  296OPC    HW1 1510   2.260   0.447   2.416  2.6075  0.3369  1.1068
  296OPC    HW2 1511   2.318   0.340   2.353  0.0975 -0.5503  0.1840
  296OPC     MW 1512   2.300   0.416   2.356  0.3078 -0.4853 -0.1291
  297OPC     OW 1513   2.550   2.008   0.387  0.1225  0.3169 -0.1276
  297OPC    HW1 1514   2.562   1.923   0.405 -0.8273  0.7416  3.3189
  297OPC    HW2 1515   2.553   2.011   0.300  2.8850 -2.7981 -0.3780
  297OPC     MW 1516   2.552   1.996   0.377  0.3902 -0.0805  0.3445
  298OPC     OW 1517   2.068   1.356   0.364 -0.2442 -0.1080 -0.6463
  298OPC    HW1 1518   2.021   1.401   0.305  0.1997 -0.3061 -1.1597
  298OPC    HW2 1519   2.116   1.417   0.402 -1.0701  0.1313  0.0429
  298OPC     MW 1520   2.068   1.372   0.361 -0.3005 -0.1019 -0.6204
  299OPC     OW 1521   3.567   0.024   1.957  0.8292 -0.7588 -0.0559
  299OPC    HW1 1522   3.510  -0.004   2.016 -0.8464 -1.4173 -1.8792
  299OPC    HW2 1523   3.578   0.109   1.977 -0.9520 -0.5596  0.2617
  299OPC     MW 1524   3.560   0.033   1.969  0.3185 -0.8266 -0.2783
  300OPC     OW 1525   1.607   3.746   1.124  0.0217 -0.6353 -0.2568
  300OPC    HW1 1526   1.546   3.690   1.096 -1.4446  1.3926 -1.4741
  300OPC    HW2 1527   1.656   3.760   1.053  0.6089 -0.6407  0.1384
  300OPC     MW 1528   1.605   3.740   1.109 -0.1081 -0.3364 -0.3783
  301OPC     OW 1529   3.636   1.947   1.661  0.4038 -0.5491 -0.2036
  301OPC    HW1 1530   3.551   1.932   1.676  0.5533 -0.0836  1.2137
  301OPC    HW2 1531   3.671   1.953   1.741  2.0073 -1.9139 -0.7396
  301OPC     MW 1532   3.629   1.946   1.675  0.6628 -0.6819 -0.0734
  302OPC     OW 1533   2.650   2.967   1.636  0.9255  0.0475 -0.0539
  302OPC    HW1 1534   2.657   2.960   1.723 -0.0654  0.2066  0.0468
  302OPC    HW2 1535   2.625   3.049   1.624  1.6424  0.2024 -0.5381
  302OPC     MW 1536   2.647   2.978   1.647  0.8850  0.0939 -0.1106
  303OPC     OW 1537   1.265   4.444   0.791 -0.4484 -0.5845  0.2965
  303OPC    HW1 1538   1.225   4.381   0.835 -1.9311 -0.9984 -1.4830
  303OPC    HW2 1539   1.266   4.511   0.847 -0.6495 -1.5750  1.5310
  303OPC     MW 1540   1.259   4.445   0.806 -0.6971 -0.7920  0.2160
  304OPC     OW 1541   2.339   0.286   4.357 -0.5913  0.1618 -0.8173
  304OPC    HW1 1542   2.378   0.246   4.290  0.9746 -1.3727  0.9213
  304OPC    HW2 1543   2.270   0.235   4.374 -0.6223  0.1951 -0.8420
  304OPC     MW 1544   2.334   0.273   4.350 -0.3647 -0.0600 -0.5643
  305OPC     OW 1545   0.275   2.058   3.642 -0.2778  0.4210 -0.4135
  305OPC    HW1 1546   0.270   1.984   3.688  1.4180 -0.0446 -0.8954
  305OPC    HW2 1547   0.359   2.080   3.650 -0.3372  1.2312 -1.8872
  305OPC     MW 1548   0.287   2.050   3.650 -0.0360  0.4718 -0.7025
  306OPC     OW 1549   3.048   1.251   0.826 -0.2556 -0.2340  0.2429
  306OPC    HW1 1550   3.073   1.221   0.749 -2.0055  0.4198 -0.6445
  306OPC    HW2 1551   3.019   1.179   0.867 -0.5346 -0.3917 -0.2230
  306OPC     MW 1552   3.047   1.236   0.821 -0.5553 -0.1608  0.0430
  307OPC     OW 1553   4.890   4.343   5.009 -0.1671  0.7075 -0.1220
  307OPC    HW1 1554   4.860   4.269   5.046  1.4359 -0.0597 -0.3044
  307OPC    HW2 1555   4.836   4.404   5.041 -1.6191 -0.5345 -0.0748
  307OPC     MW 1556   4.877   4.341   5.019 -0.1450  0.4108 -0.1420
  308OPC     OW 1557   3.567   3.838   4.831 -0.7688  0.3387  0.1516
  308OPC    HW1 1558   3.602   3.808   4.905  0.4379  0.1840 -0.4766
  308OPC    HW2 1559   3.552   3.922   4.849 -0.6343  0.2648  0.6236
  308OPC     MW 1560   3.570   3.846   4.845 -0.5705  0.3048  0.1285
  309OPC     OW 1561   3.852   0.782   3.818  0.1870 -0.1768 -0.0395
  309OPC    HW1 1562   3.867   0.810   3.899  2.3099  0.2275 -0.5027
  309OPC    HW2 1563   3.765   0.786   3.810  0.0071  0.7411  1.8512
  309OPC     MW 1564   3.841   0.786   3.829  0.4739  0.0185  0.1713
  310OPC     OW 1565   3.959   2.045   4.507  0.1498  0.5407 -0.2086
  310OPC    HW1 1566   3.950   2.026   4.592 -0.4070 -2.1066 -0.7534
  310OPC    HW2 1567   3.891   2.097   4.490 -0.3527  0.2350  0.7821
  310OPC     MW 1568   3.947   2.050   4.517 -0.0067  0.1045 -0.1426
  311OPC     OW 1569   1.581   1.483   3.513  0.1446 -0.0675  0.6726
  311OPC    HW1 1570   1.529   1.503   3.446  1.3700 -1.2308 -0.7031
  311OPC    HW2 1571   1.658   1.519   3.491  0.6747 -0.8098  1.2403
  311OPC     MW 1572   1.585   1.491   3.500  0.4039 -0.3489  0.5531
  312OPC     OW 1573   0.216   0.912   3.925 -0.2245  0.6288  0.2091
  312OPC    HW1 1574   0.276   0.857   3.956  1.9681  1.1426 -2.6750
  312OPC    HW2 1575   0.153   0.859   3.897  1.1703 -0.3952 -1.1633
  312OPC     MW 1576   0.216   0.896   3.926  0.3054  0.5535 -0.4197
  313OPC     OW 1577   2.171   0.035   1.720 -0.1337  0.7113  0.2644
  313OPC    HW1 1578   2.184  -0.050   1.733 -1.5763 -0.0817 -2.7217
  313OPC    HW2 1579   2.111   0.056   1.780 -0.7692 -0.7340  0.1706
  313OPC     MW 1580   2.164   0.026   1.731 -0.4407  0.3806 -0.1906
  314OPC     OW 1581   2.134   3.718   2.034  0.3565  0.1690 -0.4044
  314OPC    HW1 1582   2.207   3.753   2.067 -0.8471  0.7348  1.9465
  314OPC    HW2 1583   2.092   3.787   1.999 -0.3142  0.4714  0.8939
  314OPC     MW 1584   2.138   3.734   2.034  0.0796  0.2972  0.1347
  315OPC     OW 1585   3.579   3.534   4.750 -0.3388  1.1228  0.3733
  315OPC    HW1 1586   3.567   3.577   4.825  0.6606  0.3585  0.9834
  315OPC    HW2 1587   3.550   3.591   4.690  0.7368  2.5838  1.1608
  315OPC     MW 1588   3.573   3.549   4.752 -0.0323  1.2257  0.5798
  316OPC     OW 1589   0.100   4.140   2.140 -0.3514 -0.5695  0.0055
  316OPC    HW1 1590   0.166   4.102   2.097 -1.1988 -1.8262 -0.2594
  316OPC    HW2 1591   0.056   4.183   2.078  1.6120  2.5394  0.5657
  316OPC     MW 1592   0.103   4.141   2.125 -0.1865 -0.2959  0.0491
  317OPC     OW 1593   3.616   4.446   1.690  0.3157  0.5127  0.2464
  317OPC    HW1 1594   3.644   4.423   1.769  0.0120 -0.2172  0.1429
  317OPC    HW2 1595   3.590   4.371   1.654 -0.0341  0.9130 -0.3541
  317OPC     MW 1596   3.616   4.432   1.697  0.2192  0.4637  0.1423
  318OPC     OW 1597   2.377   0.815   3.947  0.0159  0.0936 -0.0826
  318OPC    HW1 1598   2.388   0.790   3.864  0.5795  0.5766 -0.1591
  318OPC    HW2 1599   2.443   0.870   3.961  1.3514 -1.7764  1.4323
  318OPC     MW 1600   2.388   0.820   3.937  0.2965 -0.1113  0.1299
  319OPC     OW 1601   2.250   1.970   0.562 -0.5829 -0.0084 -0.0783
  319OPC    HW1 1602   2.249   1.890   0.527 -1.8551  0.0733 -0.2706
  319OPC    HW2 1603   2.328   1.974   0.601 -1.3811 -2.2305  1.9868
  319OPC     MW 1604   2.262   1.959   0.562 -0.8888 -0.3246  0.1984
  320OPC     OW 1605   3.969   0.792   5.001  0.2496  0.3235  0.1308
  320OPC    HW1 1606   3.934   0.849   4.946 -0.2855 -0.0934  0.0364
  320OPC    HW2 1607   4.047   0.828   5.021  1.0774 -0.1564 -1.9596
  320OPC     MW 1608   3.976   0.805   4.996  0.2928  0.1910 -0.1922
  321OPC     OW 1609   1.566   1.309   3.753  0.6405 -0.4480  0.0915
  321OPC    HW1 1610   1.570   1.336   3.670 -0.8074 -1.0000 -0.1829
  321OPC    HW2 1611   1.609   1.233   3.751  1.9031  0.2271  0.1919
  321OPC     MW 1612   1.573   1.302   3.740  0.6131 -0.4299  0.0659
  322OPC     OW 1613   4.964   0.965   4.824  0.1689 -0.1884 -0.6926
  322OPC    HW1 1614   4.978   0.928   4.902  0.5195 -0.0630 -0.6949
  322OPC    HW2 1615   4.981   0.900   4.768 -0.0778 -0.2768 -0.6666
  322OPC     MW 1616   4.969   0.950   4.827  0.1843 -0.1829 -0.6893
  323OPC     OW 1617   0.193   3.906   3.275 -0.1180 -0.1060  0.3550
  323OPC    HW1 1618   0.124   3.853   3.270  0.1977 -0.5864  0.9636
  323OPC    HW2 1619   0.163   3.976   3.317 -0.0768 -0.5843  1.1822
  323OPC     MW 1620   0.178   3.908   3.280 -0.0653 -0.2477  0.5672
  324OPC     OW 1621   4.217   3.749   4.246 -0.1142  0.1134 -0.4304
  324OPC    HW1 1622   4.140   3.791   4.251 -0.3118 -0.2244 -0.5948
  324OPC    HW2 1623   4.270   3.798   4.295 -0.6200 -0.0616  0.3102
  324OPC     MW 1624   4.213   3.762   4.254 -0.2179  0.0376 -0.3452
  325OPC     OW 1625   3.779   2.918   2.966  0.0821 -0.1494 -0.3783
  325OPC    HW1 1626   3.730   2.888   3.031 -0.3407  0.5401 -0.3685
  325OPC    HW2 1627   3.780   2.852   2.909 -1.6923  0.1592 -0.8247
  325OPC     MW 1628   3.772   2.904   2.967 -0.2425 -0.0020 -0.4427
  326OPC     OW 1629   1.835   4.384   3.985 -0.6683  1.1123  0.3641
  326OPC    HW1 1630   1.858   4.329   3.921 -0.7957 -0.5926  1.6852
  326OPC    HW2 1631   1.899   4.442   3.987  0.6239 -0.2480  0.2639
  326OPC     MW 1632   1.848   4.384   3.976 -0.4962  0.6592  0.5444
  327OPC     OW 1633   0.063   1.743   0.454  0.3532  0.4176 -0.1454
  327OPC    HW1 1634  -0.007   1.704   0.419  2.7845 -2.7250 -2.0118
  327OPC    HW2 1635   0.063   1.823   0.418 -0.9848 -0.3618 -2.0360
  327OPC     MW 1636   0.053   1.749   0.444  0.5147 -0.1618 -0.7004
  328OPC     OW 1637   4.554   4.505   4.818  0.5291 -0.1104  0.2254
  328OPC    HW1 1638   4.575   4.582   4.784  0.3465 -0.5429 -0.9114
  328OPC    HW2 1639   4.469   4.512   4.836 -0.2840 -0.9668 -2.6830
  328OPC     MW 1640   4.545   4.517   4.816  0.3822 -0.3006 -0.3722
  329OPC     OW 1641   5.052   4.294   4.110 -0.1951  0.2115  0.3278
  329OPC    HW1 1642   5.059   4.208   4.121  0.3969 -0.0582 -1.6848
  329OPC    HW2 1643   5.047   4.326   4.191 -1.1332 -1.7590  1.0984
  329OPC     MW 1644   5.052   4.286   4.123 -0.2463 -0.1194  0.1445
  330OPC     OW 1645   4.416   0.590   2.663  0.1093  0.4615  0.1802
  330OPC    HW1 1646   4.388   0.552   2.736  1.4596  0.4347  0.7126
  330OPC    HW2 1647   4.477   0.534   2.633 -0.1129  0.6863 -0.7249
  330OPC     MW 1648   4.421   0.576   2.669  0.2761  0.4908  0.1252
  331OPC     OW 1649   4.846   4.106   0.891  0.2588  0.2802 -0.4138
  331OPC    HW1 1650   4.886   4.058   0.952  0.4917 -0.1059 -0.8635
  331OPC    HW2 1651   4.911   4.145   0.849  0.1590 -0.1128 -0.9551
  331OPC     MW 1652   4.861   4.105   0.894  0.2787  0.1650 -0.5602
  332OPC     OW 1653   4.684   0.082   1.274  0.4521  0.1747 -0.1426
  332OPC    HW1 1654   4.728   0.064   1.201  1.2270  1.1349  0.0642
  332OPC    HW2 1655   4.747   0.110   1.328 -0.0871 -0.5903  0.9252
  332OPC     MW 1656   4.700   0.083   1.271  0.4871  0.2036  0.0457
  333OPC     OW 1657   4.470   0.943   4.815  0.9200  0.4985 -0.3067
  333OPC    HW1 1658   4.521   0.961   4.746 -0.8444  2.9499 -1.1167
  333OPC    HW2 1659   4.404   0.899   4.780  0.2819  1.2857 -0.1082
  333OPC     MW 1660   4.468   0.939   4.799  0.5653  0.9769 -0.3972
  334OPC     OW 1661   0.627   2.307   4.991 -0.3291 -0.6872 -0.3840
  334OPC    HW1 1662   0.709   2.336   4.996 -0.3865 -0.6075  0.2147
  334OPC    HW2 1663   0.636   2.223   4.972 -0.0184 -1.2138  1.8738
  334OPC     MW 1664   0.641   2.299   4.989 -0.2917 -0.7533  0.0377
  335OPC     OW 1665   3.225   4.441   3.260  0.0625  0.4805  0.2758
  335OPC    HW1 1666   3.175   4.480   3.200  0.5602 -1.4733 -1.5686
  335OPC    HW2 1667   3.182   4.367   3.279  1.4358 -0.5154 -0.2295
  335OPC     MW 1668   3.211   4.436   3.254  0.3390  0.0448 -0.0714
  336OPC     OW 1669   2.423   1.122   0.545 -0.6009 -0.1346 -0.0963
  336OPC    HW1 1670   2.484   1.092   0.600 -0.7064 -3.3143 -1.5383
  336OPC    HW2 1671   2.361   1.153   0.598  0.9759  0.5620  1.4430
  336OPC     MW 1672   2.423   1.122   0.561 -0.3835 -0.5015 -0.0819
  337OPC     OW 1673   3.129   2.371   1.292  0.2033 -0.4254  0.2041
  337OPC    HW1 1674   3.205   2.366   1.249  1.0083 -1.8192  1.6687
  337OPC    HW2 1675   3.110   2.456   1.291  2.4564  0.1435  0.8826
  337OPC     MW 1676   3.138   2.383   1.285  0.6552 -0.5473  0.5207
  338OPC     OW 1677   1.041   3.280   4.037  0.6383  0.0984 -0.2533
  338OPC    HW1 1678   1.029   3.213   4.091 -0.1499  0.7372  0.3930
  338OPC    HW2 1679   1.105   3.253   3.985 -1.0923 -2.0281 -1.4457
  338OPC     MW 1680   1.049   3.266   4.037  0.2663 -0.1214 -0.3340
  339OPC     OW 1681   2.074   1.837   4.421  0.4124  0.2959 -0.1702
  339OPC    HW1 1682   2.029   1.907   4.448 -0.9282 -0.6401  0.1191
  339OPC    HW2 1683   2.066   1.839   4.334 -0.1790  0.1512 -0.1197
  339OPC     MW 1684   2.066   1.848   4.412  0.1268  0.1361 -0.1202
  340OPC     OW 1685   0.308   2.262   0.920 -0.5239  0.3544  0.0286
  340OPC    HW1 1686   0.348   2.235   0.847  1.2339 -0.4360  1.1994
  340OPC    HW2 1687   0.331   2.346   0.926  1.3743 -0.1537  0.8366
  340OPC     MW 1688   0.317   2.270   0.910  0.0162  0.1625  0.3209
  341OPC     OW 1689   3.254   1.452   0.438  0.1221  0.7296  0.1887
  341OPC    HW1 1690   3.318   1.485   0.488  0.1258 -1.2081  1.5792
  341OPC    HW2 1691   3.292   1.383   0.400 -1.0615 -0.3422  0.8971
  341OPC     MW 1692   3.269   1.447   0.440 -0.0520  0.2850  0.4988
  342OPC     OW 1693   2.296   1.317   1.282  0.0438 -0.0400  0.1536
  342OPC    HW1 1694   2.298   1.384   1.227 -0.0921  0.8802  1.2419
  342OPC    HW2 1695   2.222   1.276   1.260  0.0603  0.2266 -0.4332
  342OPC     MW 1696   2.285   1.321   1.270  0.0261  0.1354  0.2277
  343OPC     OW 1697   3.080   2.313   1.858 -0.0289  0.3916 -0.1738
  343OPC    HW1 1698   3.147   2.258   1.858  0.9974  1.5996 -0.8383
  343OPC    HW2 1699   3.086   2.353   1.936 -1.8571 -1.6181  1.1176
  343OPC     MW 1700   3.090   2.311   1.870 -0.1476  0.2731 -0.0812
  344OPC     OW 1701   3.834   2.335   3.330 -0.4091 -0.7083 -0.2121
  344OPC    HW1 1702   3.754   2.350   3.360  0.2565 -0.9315  1.8251
  344OPC    HW2 1703   3.842   2.248   3.337  0.1557 -0.6420  0.0486
  344OPC     MW 1704   3.823   2.324   3.335 -0.2273 -0.7315  0.1273
  345OPC     OW 1705   0.521   3.085   4.846 -0.2077  0.3178 -0.4136
  345OPC    HW1 1706   0.530   3.159   4.889 -0.8658 -0.6392  1.4697
  345OPC    HW2 1707   0.544   3.024   4.903 -2.1958 -1.0828 -0.9830
  345OPC     MW 1708   0.526   3.087   4.861 -0.5986 -0.0305 -0.2196
  346OPC     OW 1709   4.607   4.292   2.411  0.1669  0.2771 -0.9314
  346OPC    HW1 1710   4.616   4.243   2.482 -0.9985 -0.7137 -1.4356
  346OPC    HW2 1711   4.578   4.368   2.442 -1.6639 -0.5806 -0.4234
  346OPC     MW 1712   4.604   4.296   2.426 -0.2756  0.0041 -0.9308
  347OPC     OW 1713   1.572   0.231   3.770 -1.1859 -0.5294 -0.4062
  347OPC    HW1 1714   1.570   0.187   3.845 -1.1816 -1.0382 -0.7002
  347OPC    HW2 1715   1.655   0.257   3.763 -0.9868 -1.2265 -0.6603
  347OPC     MW 1716   1.584   0.229   3.780 -1.1559 -0.7075 -0.4872
  348OPC     OW 1717   1.167   2.292   0.345  0.2719  0.0756  0.6082
  348OPC    HW1 1718   1.143   2.249   0.273  1.5883  0.6344 -0.2137
  348OPC    HW2 1719   1.095   2.295   0.393 -0.5880 -0.4932 -0.6020
  348OPC     MW 1720   1.153   2.286   0.342  0.3393  0.0740  0.3080
  349OPC     OW 1721   2.459   1.659   2.696  0.0506  0.2050  0.7246
  349OPC    HW1 1722   2.521   1.716   2.719  1.5813 -1.1126  0.0888
  349OPC    HW2 1723   2.502   1.583   2.691 -1.3700 -0.5530 -0.9387
  349OPC     MW 1724   2.474   1.656   2.699  0.0669 -0.1016  0.3849
  350OPC     OW 1725   1.631   1.703   3.930 -0.1190  0.5556  0.0367
  350OPC    HW1 1726   1.548   1.677   3.939 -0.7056  2.6997  1.4446
  350OPC    HW2 1727   1.646   1.752   4.000  1.5734  2.1914 -1.3329
  350OPC     MW 1728   1.621   1.706   3.941  0.0443  1.1140  0.0424
  351OPC     OW 1729   0.699   1.578   3.991 -0.0445  0.2922 -0.0779
  351OPC    HW1 1730   0.616   1.587   3.964 -0.6478  0.8977  1.8276
  351OPC    HW2 1731   0.742   1.641   3.948 -1.0098  1.3928  0.5105
  351OPC     MW 1732   0.693   1.588   3.981 -0.2762  0.5442  0.2905
  352OPC     OW 1733   4.199   1.270   3.332  0.4639 -0.1834 -0.0713
  352OPC    HW1 1734   4.231   1.206   3.382  0.8894 -0.6582 -0.9211
  352OPC    HW2 1735   4.160   1.228   3.266  1.6796  0.4121 -1.2180
  352OPC     MW 1736   4.198   1.255   3.329  0.7062 -0.1656 -0.3662
  353OPC     OW 1737   0.939   4.073   4.590  0.5886  0.0971 -0.1240
  353OPC    HW1 1738   1.007   4.062   4.644 -0.4325 -3.4484  0.6601
  353OPC    HW2 1739   0.870   4.061   4.642 -0.5708  0.5782 -1.5040
  353OPC     MW 1740   0.939   4.070   4.606  0.2665 -0.3557 -0.2122
  354OPC     OW 1741   0.241   4.917   2.006  0.4368 -0.0638 -0.2215
  354OPC    HW1 1742   0.182   4.977   1.984  1.0885  0.7100  0.1029
  354OPC    HW2 1743   0.197   4.864   2.060 -0.9683 -1.5540 -2.6516
  354OPC     MW 1744   0.226   4.918   2.011  0.3255 -0.1695 -0.5326
  355OPC     OW 1745   4.255   2.542   2.620  0.5365  0.4541 -0.5669
  355OPC    HW1 1746   4.276   2.537   2.535 -0.4408 -0.6187 -0.7664
  355OPC    HW2 1747   4.169   2.556   2.619  0.3665 -0.4570  0.2435
  355OPC     MW 1748   4.246   2.544   2.607  0.3672  0.1611 -0.4766
  356OPC     OW 1749   3.238   1.048   1.635 -0.0378 -0.4665 -0.2149
  356OPC    HW1 1750   3.168   1.004   1.662  0.6196 -0.7093  1.1728
  356OPC    HW2 1751   3.258   1.010   1.558 -1.9641  0.2629 -1.1325
  356OPC     MW 1752   3.231   1.035   1.627 -0.2252 -0.3945 -0.1455
  357OPC     OW 1753   2.552   4.701   2.205 -0.3227  0.2706  0.1434
  357OPC    HW1 1754   2.545   4.619   2.233 -1.4988 -0.0195 -0.8724
  357OPC    HW2 1755   2.631   4.704   2.168 -0.8249 -0.8656 -1.1236
  357OPC     MW 1756   2.562   4.689   2.203 -0.5707  0.0601 -0.1938
  358OPC     OW 1757   1.515   3.396   1.813  0.2626  0.1871 -0.0153
  358OPC    HW1 1758   1.472   3.469   1.795  1.1426  0.4798 -1.0641
  358OPC    HW2 1759   1.554   3.413   1.890 -0.2358  0.4856  0.1712
  358OPC     MW 1760   1.515   3.409   1.822  0.3190  0.2745 -0.1426
  359OPC     OW 1761   4.899   1.656   1.933 -0.3091 -0.0844 -0.3831
  359OPC    HW1 1762   4.828   1.612   1.907 -0.3249  0.1828 -0.8029
  359OPC    HW2 1763   4.936   1.602   1.991 -1.0860 -0.0327  0.1705
  359OPC     MW 1764   4.894   1.641   1.937 -0.4263 -0.0373 -0.3633
  360OPC     OW 1765   3.893   2.291   4.960  0.1149 -0.0336  0.3876
  360OPC    HW1 1766   3.957   2.334   5.001  0.8717  0.3524 -1.1021
  360OPC    HW2 1767   3.822   2.340   4.975  0.8691  1.5917 -0.9049
  360OPC     MW 1768   3.892   2.305   4.968  0.3381  0.2635 -0.0234
  361OPC     OW 1769   1.592   4.340   4.643  0.5937 -0.3145  0.2911
  361OPC    HW1 1770   1.595   4.363   4.559 -2.2779  0.5339  0.2965
  361OPC    HW2 1771   1.575   4.254   4.641  2.6665 -0.7584  0.1002
  361OPC     MW 1772   1.590   4.331   4.630  0.4758 -0.2549  0.2635
  362OPC     OW 1773   3.440   0.125   2.547  0.3653  0.3713  0.3776
  362OPC    HW1 1774   3.380   0.067   2.573 -0.7726  1.6144  0.6900
  362OPC    HW2 1775   3.510   0.105   2.595  0.2582 -1.1913 -0.0669
  362OPC     MW 1776   3.441   0.114   2.558  0.1814  0.3241  0.3581
  363OPC     OW 1777   3.840   0.606   2.446  0.1863  0.2831 -0.2729
  363OPC    HW1 1778   3.809   0.619   2.527  0.1755 -2.6288  0.3049
  363OPC    HW2 1779   3.922   0.636   2.451  0.1421  0.2631  0.7977
  363OPC     MW 1780   3.848   0.612   2.459  0.1783 -0.1500 -0.0293
  364OPC     OW 1781   4.310   2.196   1.620  0.1214 -0.0660  0.3100
  364OPC    HW1 1782   4.283   2.265   1.575 -0.5861  0.7454  1.9030
  364OPC    HW2 1783   4.260   2.131   1.591 -1.0774  0.6745  0.6566
  364OPC     MW 1784   4.298   2.196   1.609 -0.1605  0.1632  0.5965
  365OPC     OW 1785   4.775   1.766   4.930  0.6028  0.2796 -0.3492
  365OPC    HW1 1786   4.800   1.723   4.859  0.3366 -2.8381  1.3019
  365OPC    HW2 1787   4.845   1.762   4.982 -0.6000 -1.5300  1.2543
  365OPC     MW 1788   4.789   1.759   4.928  0.3855 -0.4483  0.1316
  366OPC     OW 1789   0.261   3.844   1.493  0.0129  0.3707 -0.5576
  366OPC    HW1 1790   0.267   3.763   1.524 -1.0331  0.0729 -1.0923
  366OPC    HW2 1791   0.193   3.877   1.537 -0.6953  0.3496 -1.6067
  366OPC     MW 1792   0.252   3.837   1.504 -0.2462  0.3235 -0.7916
  367OPC     OW 1793   1.599   0.949   2.886  0.0649 -0.0802  0.0682
  367OPC    HW1 1794   1.605   0.871   2.847  0.8199 -0.5766  1.1314
  367OPC    HW2 1795   1.682   0.967   2.906 -0.1197  0.9586 -0.0607
  367OPC     MW 1796   1.612   0.940   2.883  0.1491 -0.0001  0.2064
  368OPC     OW 1797   0.669   1.490   4.773 -0.3591  0.4666  0.4685
  368OPC    HW1 1798   0.678   1.573   4.751  0.7309  0.2580  0.0382
  368OPC    HW2 1799   0.619   1.457   4.710  1.2142  0.2822 -0.7362
  368OPC     MW 1800   0.663   1.497   4.761  0.0343  0.4086  0.2267
  369OPC     OW 1801   0.936   1.763   4.330  0.1034 -0.1394  0.2649
  369OPC    HW1 1802   0.916   1.842   4.299 -0.8608 -0.4786 -0.0131
  369OPC    HW2 1803   0.864   1.717   4.317  1.2994 -1.6681 -1.5689
  369OPC     MW 1804   0.923   1.768   4.323  0.1376 -0.4153 -0.0472
  370OPC     OW 1805   4.519   1.316   1.152  0.1028  0.0085 -0.3050
  370OPC    HW1 1806   4.492   1.254   1.097 -0.3782 -0.5979  0.5841
  370OPC    HW2 1807   4.595   1.342   1.117  1.2894 -2.3912  0.2141
  370OPC     MW 1808   4.526   1.311   1.139  0.2072 -0.4356 -0.0970
  371OPC     OW 1809   1.953   3.658   3.858 -0.3616  0.0240 -0.1306
  371OPC    HW1 1810   1.995   3.672   3.783  1.8275 -0.7728  0.8416
  371OPC    HW2 1811   1.949   3.571   3.863  0.6464  0.0115  1.1809
  371OPC     MW 1812   1.959   3.647   3.848  0.1106 -0.0956  0.2067
  372OPC     OW 1813   1.229   3.054   4.538 -0.3430  0.0898  0.8119
  372OPC    HW1 1814   1.155   3.100   4.541  0.1516  0.9984 -0.2375
  372OPC    HW2 1815   1.274   3.083   4.607 -1.2296 -0.9918  1.8851
  372OPC     MW 1816   1.225   3.065   4.549 -0.4009  0.0643  0.8154
  373OPC     OW 1817   2.282   2.009   1.207 -0.1800 -0.4842  0.1623
  373OPC    HW1 1818   2.216   2.008   1.150  1.8864 -0.8529 -2.4298
  373OPC    HW2 1819   2.271   1.935   1.251 -0.6471 -1.3594 -1.3302
  373OPC     MW 1820   2.271   1.998   1.205  0.0561 -0.6680 -0.4411
  374OPC     OW 1821   0.762   0.074   2.407 -0.5028  0.3189 -0.2275
  374OPC    HW1 1822   0.810   0.101   2.339  0.7914  1.1047  0.9457
  374OPC    HW2 1823   0.818   0.026   2.454 -1.0049  0.8315  0.9214
  374OPC     MW 1824   0.778   0.071   2.404 -0.3858  0.5107  0.1154
  375OPC     OW 1825   4.965   1.569   4.186 -0.7426  0.1785 -0.2889
  375OPC    HW1 1826   5.042   1.528   4.185 -1.6335 -1.6361  0.7142
  375OPC    HW2 1827   4.980   1.639   4.237  0.4629  0.4148 -0.9333
  375OPC     MW 1828   4.979   1.573   4.194 -0.6962 -0.0547 -0.2360
  376OPC     OW 1829   1.872   2.361   0.583 -0.0098 -0.6616 -0.5572
  376OPC    HW1 1830   1.953   2.371   0.554  0.9501  0.5577  2.2051
  376OPC    HW2 1831   1.823   2.399   0.521  1.6980  0.3570 -1.3574
  376OPC     MW 1832   1.877   2.368   0.569  0.3843 -0.3310 -0.2673
  377OPC     OW 1833   0.951   0.299   0.265 -0.0342 -0.3640 -0.3925
  377OPC    HW1 1834   0.903   0.309   0.193 -2.5186 -2.2785  0.8506
  377OPC    HW2 1835   0.932   0.369   0.313 -2.0250 -1.2657  0.2377
  377OPC     MW 1836   0.941   0.311   0.262 -0.6953 -0.7800 -0.1158
  378OPC     OW 1837   2.757   3.236   0.420 -0.0663  0.4875 -0.2423
  378OPC    HW1 1838   2.818   3.181   0.451 -0.9346 -0.4711 -0.1850
  378OPC    HW2 1839   2.703   3.247   0.487 -0.5513  0.4408 -0.6171
  378OPC     MW 1840   2.758   3.229   0.434 -0.2663  0.3389 -0.2892
  379OPC     OW 1841   4.126   4.785   0.542  0.0854 -0.1494 -0.4369
  379OPC    HW1 1842   4.131   4.870   0.524 -0.7180 -0.1905 -0.9249
  379OPC    HW2 1843   4.113   4.749   0.463  1.3101 -0.8196 -0.3587
  379OPC     MW 1844   4.125   4.792   0.527  0.1478 -0.2544 -0.4974
  380OPC     OW 1845   2.668   0.833   2.126  0.0763  0.1123 -0.6520
  380OPC    HW1 1846   2.683   0.747   2.123  0.0084  0.0320  0.6980
  380OPC    HW2 1847   2.731   0.866   2.076 -1.2035 -0.8189 -3.0822
  380OPC     MW 1848   2.679   0.825   2.118 -0.1227 -0.0371 -0.8116
  381OPC     OW 1849   2.687   0.557   2.052 -0.2957 -0.0181  0.0625
  381OPC    HW1 1850   2.680   0.594   1.973 -0.7194 -0.9047 -0.3187
  381OPC    HW2 1851   2.759   0.509   2.046 -0.1647  0.1480  0.3100
  381OPC     MW 1852   2.696   0.556   2.039 -0.3389 -0.1245  0.0427
  382OPC     OW 1853   2.515   4.451   3.025 -0.3640  0.1768  0.1092
  382OPC    HW1 1854   2.569   4.499   3.074 -1.7389  0.0513  1.8413
  382OPC    HW2 1855   2.569   4.404   2.975  1.1277  0.2148  1.6015
  382OPC     MW 1856   2.531   4.451   3.025 -0.3468  0.1636  0.5857
  383OPC     OW 1857   2.525   2.051   2.448  0.4000 -0.1324 -0.7943
  383OPC    HW1 1858   2.465   2.003   2.489  0.1857  0.1913 -0.7342
  383OPC    HW2 1859   2.537   2.009   2.372  0.5160 -0.5152 -0.5669
  383OPC     MW 1860   2.518   2.038   2.443  0.3854 -0.1411 -0.7517
  384OPC     OW 1861   2.759   3.137   3.961 -0.2878 -0.1691 -0.5104
  384OPC    HW1 1862   2.791   3.102   3.887 -0.5332 -0.8705 -0.2866
  384OPC    HW2 1863   2.826   3.184   3.992  0.4490 -1.3889 -0.1956
  384OPC     MW 1864   2.774   3.139   3.954 -0.2152 -0.4528 -0.4308
  385OPC     OW 1865   0.625   3.952   3.844  0.0125 -0.3797 -0.0493
  385OPC    HW1 1866   0.612   4.002   3.773  2.3818  0.5494  0.0941
  385OPC    HW2 1867   0.568   3.984   3.902 -0.2150  0.5319 -0.7539
  385OPC     MW 1868   0.614   3.964   3.842  0.3289 -0.1078 -0.1322
  386OPC     OW 1869   2.738   4.507   3.172 -0.6408  0.0041 -0.0106
  386OPC    HW1 1870   2.755   4.588   3.143  0.6430  0.0926  0.9387
  386OPC    HW2 1871   2.702   4.521   3.250  0.0452 -0.3638  0.3686
  386OPC     MW 1872   2.735   4.521   3.179 -0.3498 -0.0372  0.1856
  387OPC     OW 1873   0.891   3.424   4.747  0.3607  0.1798  0.2159
  387OPC    HW1 1874   0.978   3.435   4.747  0.1611  2.0319  1.5212
  387OPC    HW2 1875   0.860   3.504   4.736 -1.2605 -0.6549 -2.3628
  387OPC     MW 1876   0.900   3.437   4.745  0.0918  0.3301  0.0279
  388OPC     OW 1877   2.978   1.782   3.474 -0.0714 -0.3757 -0.3294
  388OPC    HW1 1878   3.055   1.741   3.478 -0.8853 -2.0259 -0.8291
  388OPC    HW2 1879   2.926   1.733   3.524 -0.3995  1.8360  1.7265
  388OPC     MW 1880   2.982   1.769   3.482 -0.2401 -0.2928 -0.0995
  389OPC     OW 1881   2.992   0.565   0.277 -0.3361  0.2452 -0.2623
  389OPC    HW1 1882   3.024   0.611   0.210 -1.5008  1.1270 -0.2574
  389OPC    HW2 1883   3.057   0.511   0.298  0.7068  1.1887 -0.9400
  389OPC     MW 1884   3.006   0.564   0.270 -0.3542  0.5148 -0.3617
  390OPC     OW 1885   3.966   4.127   0.406 -0.2778 -0.3560 -0.0493
  390OPC    HW1 1886   3.906   4.088   0.455 -0.6957 -0.1678 -0.4073
  390OPC    HW2 1887   4.041   4.105   0.445 -0.6254  0.2880  1.0249
  390OPC     MW 1888   3.968   4.118   0.419 -0.3908 -0.2329  0.0565
  391OPC     OW 1889   4.249   1.322   4.874 -0.1484 -0.1686 -0.0036
  391OPC    HW1 1890   4.287   1.400   4.863  0.9293 -0.7465 -0.5854
  391OPC    HW2 1891   4.179   1.340   4.922  1.2265  0.8621  1.7379
  391OPC     MW 1892   4.244   1.336   4.879  0.2141 -0.1018  0.1678
  392OPC     OW 1893   3.618   0.695   3.616 -0.0912  0.0662 -0.1085
  392OPC    HW1 1894   3.552   0.655   3.575  1.0006  0.1824 -2.0963
  392OPC    HW2 1895   3.664   0.628   3.648 -0.3162 -0.0851 -0.0930
  392OPC     MW 1896   3.615   0.679   3.615  0.0368  0.0610 -0.3998
  393OPC     OW 1897   4.713   3.348   1.380 -0.5190  0.5977 -0.1097
  393OPC    HW1 1898   4.641   3.338   1.428 -0.4834  0.2124 -0.1289
  393OPC    HW2 1899   4.774   3.306   1.426 -0.7324 -0.8025 -1.0424
  393OPC     MW 1900   4.711   3.340   1.394 -0.5453  0.3340 -0.2503
  394OPC     OW 1901   1.140   3.846   2.618  0.1955 -0.5091  0.0198
  394OPC    HW1 1902   1.067   3.892   2.608  0.4373 -0.0106  0.5275
  394OPC    HW2 1903   1.184   3.863   2.544  0.6130  0.6878  0.5212
  394OPC     MW 1904   1.136   3.855   2.606  0.2930 -0.2587  0.1688
  395OPC     OW 1905   2.049   2.753   1.903  0.0136 -0.4160  0.1556
  395OPC    HW1 1906   2.054   2.805   1.972 -1.9070  0.4742 -0.3120
  395OPC    HW2 1907   2.023   2.677   1.936  1.3494 -0.6821  0.6554
  395OPC     MW 1908   2.046   2.749   1.918 -0.0728 -0.3239  0.1603
  396OPC     OW 1909   2.534   0.069   3.284  0.1258 -0.4965  0.0683
  396OPC    HW1 1910   2.611   0.028   3.294  0.8418  0.7212 -0.2187
  396OPC    HW2 1911   2.557   0.147   3.253 -1.1526  0.3447  1.1487
  396OPC     MW 1912   2.549   0.075   3.281  0.0428 -0.1923  0.1855
  397OPC     OW 1913   4.047   1.454   3.495 -0.0528  0.2898  0.3613
  397OPC    HW1 1914   4.005   1.380   3.515  0.5416 -0.0410  0.4252
  397OPC    HW2 1915   4.092   1.434   3.423 -0.4094  0.7935 -0.0057
  397OPC     MW 1916   4.048   1.440   3.488 -0.0176  0.3154  0.3165
  398OPC     OW 1917   2.329   4.920   2.099 -0.0577 -0.8204 -0.2678
  398OPC    HW1 1918   2.288   4.844   2.111 -0.4516 -0.3631  1.5301
  398OPC    HW2 1919   2.265   4.974   2.073 -0.1996 -0.6323  0.4416
  398OPC     MW 1920   2.313   4.917   2.097 -0.1367 -0.7248  0.1026
  399OPC     OW 1921   3.272   3.072   4.335  0.0544  0.1720 -0.0036
  399OPC    HW1 1922   3.357   3.051   4.336 -0.0656 -0.4986 -1.4503
  399OPC    HW2 1923   3.248   3.063   4.418  1.4090  0.4194  0.4384
  399OPC     MW 1924   3.281   3.068   4.347  0.2370  0.1093 -0.1519
  400OPC     OW 1925   0.096   2.884   0.455 -0.1560 -0.3331 -0.4216
  400OPC    HW1 1926   0.115   2.941   0.392  0.6715  0.6940  0.7076
  400OPC    HW2 1927   0.072   2.935   0.522  0.8590 -1.2695  0.6980
  400OPC     MW 1928   0.096   2.900   0.456  0.1162 -0.3197 -0.0894
  401OPC     OW 1929   4.925   0.572   2.127 -0.8063  0.2992  0.4446
  401OPC    HW1 1930   4.863   0.583   2.067 -0.6490  0.4043  0.3008
  401OPC    HW2 1931   4.882   0.580   2.203 -0.9286  0.5826  0.3454
  401OPC     MW 1932   4.909   0.574   2.129 -0.8011  0.3566  0.4088
  402OPC     OW 1933   4.040   0.800   0.538 -0.5440  0.0114 -0.8522
  402OPC    HW1 1934   4.004   0.744   0.483  0.5292 -1.1811 -0.3924
  402OPC    HW2 1935   4.099   0.842   0.490  0.1191 -0.7522 -0.7178
  402OPC     MW 1936   4.043   0.798   0.523 -0.2875 -0.2775 -0.7645
  403OPC     OW 1937   3.704   4.330   3.068  1.2648  0.6945  0.5139
  403OPC    HW1 1938   3.633   4.282   3.083 -0.5238  2.9692 -0.1045
  403OPC    HW2 1939   3.673   4.412   3.062  3.9907  1.8572  0.5962
  403OPC     MW 1940   3.689   4.335   3.070  1.4031  1.2023  0.4346
  404OPC     OW 1941   5.060   4.398   1.846  0.3191 -0.5415  0.2560
  404OPC    HW1 1942   4.975   4.408   1.858  0.3553  0.2342 -0.0648
  404OPC    HW2 1943   5.075   4.437   1.769  1.2077  0.7532  1.0368
  404OPC     MW 1944   5.050   4.405   1.837  0.4559 -0.2358  0.3239
  405OPC     OW 1945   1.545   3.979   4.376  0.0217  0.4638 -0.0169
  405OPC    HW1 1946   1.580   3.931   4.440 -3.3388  0.7489  2.2517
  405OPC    HW2 1947   1.510   3.920   4.322 -0.0913  0.2816  0.2575
  405OPC     MW 1948   1.545   3.963   4.377 -0.4914  0.4790  0.3588
  406OPC     OW 1949   4.391   2.702   4.842 -0.2486 -0.2550 -0.1584
  406OPC    HW1 1950   4.467   2.742   4.851 -0.6126  0.1158  1.8462
  406OPC    HW2 1951   4.406   2.622   4.875 -0.7882 -0.0418  0.6502
  406OPC     MW 1952   4.404   2.696   4.849 -0.3822 -0.1687  0.2573
  407OPC     OW 1953   1.233   2.830   3.051  0.0147  0.2110 -0.1815
  407OPC    HW1 1954   1.175   2.869   2.998  1.5349  1.8448 -0.7594
  407OPC    HW2 1955   1.200   2.750   3.062 -2.0694  0.8976 -0.8746
  407OPC     MW 1956   1.220   2.824   3.045 -0.0686  0.5537 -0.3693
  408OPC     OW 1957   3.748   1.081   2.850  0.2269 -0.4176 -0.0419
  408OPC    HW1 1958   3.811   1.036   2.810  0.0270 -1.0200  0.3012
  408OPC    HW2 1959   3.676   1.059   2.806  0.3414  0.7966 -0.8615
  408OPC     MW 1960   3.747   1.071   2.837  0.2143 -0.3272 -0.1123
  409OPC     OW 1961   2.637   1.474   4.294 -0.1499  0.2516  0.6158
  409OPC    HW1 1962   2.677   1.511   4.362 -1.0442 -1.3036  2.0779
  409OPC    HW2 1963   2.701   1.436   4.250  0.4529  1.3173  0.5468
  409OPC     MW 1964   2.652   1.474   4.298 -0.1929  0.1794  0.8216
  410OPC     OW 1965   0.309   2.747   3.534  0.3015 -0.7510 -0.3069
  410OPC    HW1 1966   0.257   2.744   3.604  0.6660 -1.9475 -0.0519
  410OPC    HW2 1967   0.274   2.688   3.481 -0.2986  0.5516 -1.4001
  410OPC     MW 1968   0.296   2.738   3.537  0.2667 -0.7353 -0.4308
  411OPC     OW 1969   4.439   1.896   1.491  0.2181 -0.0276  0.5564
  411OPC    HW1 1970   4.412   1.875   1.410  2.1851 -1.6953  0.2619
  411OPC    HW2 1971   4.473   1.976   1.481  0.4502 -0.2197 -0.2919
  411OPC     MW 1972   4.440   1.904   1.477  0.5429 -0.3023  0.3876
  412OPC     OW 1973   0.921   2.440   3.377  0.0289 -0.1746 -0.4368
  412OPC    HW1 1974   0.937   2.521   3.405 -2.6928  0.0861  0.5893
  412OPC    HW2 1975   0.843   2.446   3.338  0.4488 -2.0255 -1.7217
  412OPC     MW 1976   0.912   2.453   3.375 -0.3111 -0.4096 -0.4752
  413OPC     OW 1977   4.450   3.426   2.875  0.8149 -0.2128 -0.0468
  413OPC    HW1 1978   4.429   3.379   2.804  0.8983 -1.2981  0.6357
  413OPC    HW2 1979   4.512   3.480   2.846  1.7748 -1.5260 -0.5181
  413OPC     MW 1980   4.456   3.427   2.860  0.9689 -0.5672 -0.0156
  414OPC     OW 1981   3.136   5.013   1.982  0.2842  0.2008 -0.4880
  414OPC    HW1 1982   3.137   5.074   1.920  0.3861 -0.4575 -1.1497
  414OPC    HW2 1983   3.152   4.939   1.938  1.5992 -0.1245  0.4935
  414OPC     MW 1984   3.138   5.011   1.966  0.4935  0.0556 -0.4407
  415OPC     OW 1985   1.135   3.761   3.912  0.1568  0.3854  0.3175
  415OPC    HW1 1986   1.141   3.716   3.986 -1.3758 -1.3813 -0.5453
  415OPC    HW2 1987   1.049   3.767   3.899  0.3750  1.6679 -0.7433
  415OPC     MW 1988   1.123   3.755   3.921 -0.0374  0.3140  0.0333
  416OPC     OW 1989   1.243   3.178   3.855  0.1405 -0.4038  0.0483
  416OPC    HW1 1990   1.282   3.225   3.793  0.9467 -0.4218  0.5199
  416OPC    HW2 1991   1.277   3.098   3.845  3.0531  0.2797  2.6287
  416OPC     MW 1992   1.254   3.173   3.845  0.6899 -0.3054  0.4991
  417OPC     OW 1993   4.558   0.391   0.280 -0.4947 -0.8232 -0.2358
  417OPC    HW1 1994   4.628   0.381   0.332  1.2100 -0.7140 -2.3526
  417OPC    HW2 1995   4.516   0.459   0.314  1.0001 -0.2404  0.5126
  417OPC     MW 1996   4.562   0.399   0.293 -0.0224 -0.7210 -0.4379
  418OPC     OW 1997   4.496   3.573   1.340 -0.3112  0.1281 -0.1378
  418OPC    HW1 1998   4.435   3.620   1.381  0.0419 -0.5522  1.1848
  418OPC    HW2 1999   4.462   3.493   1.337 -0.9616  0.4123 -2.4854
  418OPC     MW 2000   4.482   3.568   1.345 -0.3552  0.0695 -0.2892
  419OPC     OW 2001   3.298   0.903   3.980  0.2748  0.1776 -0.8265
  419OPC    HW1 2002   3.259   0.837   3.939  1.2567 -1.5026  0.7825
  419OPC    HW2 2003   3.359   0.930   3.923 -0.1936 -0.2402 -1.5347
  419OPC     MW 2004   3.301   0.897   3.965  0.3507 -0.1323 -0.6936
  420OPC     OW 2005   4.546   0.502   2.245  0.1682 -0.4769  0.3109
  420OPC    HW1 2006   4.504   0.573   2.272  0.7538  0.1743 -0.4295
  420OPC    HW2 2007   4.625   0.509   2.281  0.8148  0.1859 -1.1530
  420OPC     MW 2008   4.551   0.513   2.254  0.3500 -0.2828 -0.0147
  421OPC     OW 2009   4.229   2.272   1.877 -0.4396 -0.6268  0.1715
  421OPC    HW1 2010   4.218   2.189   1.902 -3.7575 -1.3006 -2.6836
  421OPC    HW2 2011   4.258   2.265   1.795  1.6952  1.2035  0.6604
  421OPC     MW 2012   4.232   2.259   1.869 -0.6144 -0.4559 -0.1781
  422OPC     OW 2013   3.974   2.584   2.657  0.0961  0.4851  0.5503
  422OPC    HW1 2014   3.931   2.536   2.716 -2.2137  2.3783  0.5442
  422OPC    HW2 2015   3.956   2.545   2.582 -1.9670  1.3600  0.5198
  422OPC     MW 2016   3.965   2.571   2.655 -0.5499  0.8941  0.5449
  423OPC     OW 2017   4.912   0.959   2.701 -0.2722  0.1769 -0.0528
  423OPC    HW1 2018   4.941   1.006   2.768 -1.8331  0.1970  0.6557
  423OPC    HW2 2019   4.978   0.963   2.643  0.4629  1.5001  0.8164
  423OPC     MW 2020   4.926   0.967   2.702 -0.3941  0.3754  0.1802
  424OPC     OW 2021   3.899   4.786   4.027 -0.8630  0.2885 -0.2323
  424OPC    HW1 2022   3.856   4.730   3.976  1.4829 -1.2344 -0.6904
  424OPC    HW2 2023   3.942   4.837   3.970  0.6985 -0.5472  0.1432
  424OPC     MW 2024   3.899   4.785   4.011 -0.2859 -0.0598 -0.2444
  425OPC     OW 2025   3.470   2.911   1.028 -0.5632  0.6555  0.1440
  425OPC    HW1 2026   3.549   2.886   1.054 -0.6202 -0.3720 -0.5785
  425OPC    HW2 2027   3.432   2.940   1.101  0.2575  0.5469  0.6234
  425OPC     MW 2028   3.476   2.911   1.043 -0.4504  0.4876  0.1081
  426OPC     OW 2029   2.365   1.168   2.936  0.0110 -0.4740 -0.0334
  426OPC    HW1 2030   2.452   1.164   2.941  0.0253 -0.6248 -0.4183
  426OPC    HW2 2031   2.340   1.086   2.952  0.0107 -0.7540 -1.4158
  426OPC     MW 2032   2.374   1.155   2.939  0.0130 -0.5376 -0.2946
  427OPC     OW 2033   2.927   0.042   0.927  0.0970  0.3280 -0.2058
  427OPC    HW1 2034   2.910  -0.033   0.886  1.0431 -0.5395  0.9111
  427OPC    HW2 2035   2.984   0.082   0.875  0.0879 -0.0434 -0.5026
  427OPC     MW 2036   2.933   0.037   0.914  0.2353  0.1450 -0.0846
  428OPC     OW 2037   2.420   0.152   1.461  0.0100 -0.2557  0.5608
  428OPC    HW1 2038   2.334   0.165   1.459  0.3775  3.0899 -0.0191
  428OPC    HW2 2039   2.441   0.138   1.378  0.0879 -0.4125  0.6070
  428OPC     MW 2040   2.411   0.152   1.449  0.0758  0.2154  0.4819
  429OPC     OW 2041   1.790   4.064   4.943  0.3541  0.8072  0.7780
  429OPC    HW1 2042   1.782   4.073   5.029 -1.7768 -0.2707  0.7687
  429OPC    HW2 2043   1.789   4.146   4.913 -4.7239  1.3168  1.4966
  429OPC     MW 2044   1.788   4.078   4.951 -0.7109  0.7231  0.8829
  430OPC     OW 2045   4.176   2.797   3.014  0.5023 -0.4626  0.1275
  430OPC    HW1 2046   4.231   2.768   3.075  1.7346 -0.3748 -0.9130
  430OPC    HW2 2047   4.120   2.847   3.059  1.5856 -0.1215  1.1504
  430OPC     MW 2048   4.176   2.800   3.030  0.8442 -0.3992  0.1249
  431OPC     OW 2049   0.609   1.389   1.391  0.1403 -0.1340 -0.1429
  431OPC    HW1 2050   0.566   1.355   1.459 -0.8928  0.8018 -0.2753
  431OPC    HW2 2051   0.592   1.475   1.399  0.0752 -0.0045 -1.5132
  431OPC     MW 2052   0.600   1.397   1.403 -0.0220  0.0234 -0.3648
  432OPC     OW 2053   3.910   1.294   3.973  0.2836 -0.0131 -0.0254
  432OPC    HW1 2054   3.895   1.220   3.929 -1.8990 -0.8459  1.9664
  432OPC    HW2 2055   3.832   1.317   4.003  1.3016  1.7533  1.4823
  432OPC     MW 2056   3.896   1.286   3.971  0.1116  0.1248  0.4915
  433OPC     OW 2057   0.302   1.630   3.555  0.0897 -0.0442  0.2749
  433OPC    HW1 2058   0.322   1.686   3.491  0.2185 -2.6411 -2.1758
  433OPC    HW2 2059   0.368   1.573   3.554 -1.5139 -2.0334  0.3116
  433OPC     MW 2060   0.314   1.630   3.545 -0.1282 -0.7216 -0.0817
  434OPC     OW 2061   1.943   0.814   4.826 -0.4546  0.2406  0.0570
  434OPC    HW1 2062   2.029   0.819   4.811 -0.0863  0.1985  1.8627
  434OPC    HW2 2063   1.926   0.888   4.869 -1.3724  0.3276 -0.4425
  434OPC     MW 2064   1.953   0.826   4.830 -0.5358  0.2473  0.2501
  435OPC     OW 2065   0.600   3.891   1.033 -0.1971 -0.7486  0.0582
  435OPC    HW1 2066   0.523   3.850   1.029 -0.4070 -0.4998  1.1855
  435OPC    HW2 2067   0.596   3.934   1.109  0.7807 -0.1719 -0.2007
  435OPC     MW 2068   0.588   3.891   1.044 -0.0836 -0.6266  0.1864
  436OPC     OW 2069   3.655   1.154   3.875  0.1269 -0.1778  0.3796
  436OPC    HW1 2070   3.637   1.076   3.840  1.0974 -0.9678  1.5526
  436OPC    HW2 2071   3.579   1.180   3.908 -0.6328  0.2378 -1.5707
  436OPC     MW 2072   3.641   1.146   3.875  0.1581 -0.2331  0.2648
  437OPC     OW 2073   1.339   0.366   2.316  1.0112 -0.6466  1.2104
  437OPC    HW1 2074   1.329   0.288   2.353  1.1798 -0.8915  0.7450
  437OPC    HW2 2075   1.411   0.397   2.353  2.1090 -1.5731 -0.0537
  437OPC     MW 2076   1.348   0.359   2.327  1.1982 -0.8197  0.9549
  438OPC     OW 2077   0.945   1.993   0.705 -0.0066  0.3801  0.1139
  438OPC    HW1 2078   1.023   2.030   0.694 -0.4060  1.1073 -0.4215
  438OPC    HW2 2079   0.925   1.963   0.625  0.1997 -0.7808  0.4921
  438OPC     MW 2080   0.953   1.994   0.691 -0.0351  0.3161  0.0907
  439OPC     OW 2081   0.958   3.312   2.454 -0.1275 -0.1252  0.5294
  439OPC    HW1 2082   1.001   3.253   2.406  0.2346  0.0049  0.6893
  439OPC    HW2 2083   0.891   3.336   2.402 -0.7678 -1.2757  0.7745
  439OPC     MW 2084   0.954   3.307   2.439 -0.1686 -0.2761  0.5891
  440OPC     OW 2085   2.485   3.829   3.229 -1.0238  0.0603 -0.2528
  440OPC    HW1 2086   2.463   3.786   3.302 -1.0198  0.5821  0.0570
  440OPC    HW2 2087   2.529   3.898   3.258  1.1728 -0.9876 -0.8468
  440OPC     MW 2088   2.488   3.833   3.244 -0.6989 -0.0173 -0.2949
  441OPC     OW 2089   0.304   0.198   3.805 -0.4383  0.1986 -0.5204
  441OPC    HW1 2090   0.299   0.113   3.788  2.0803  0.1092 -1.1727
  441OPC    HW2 2091   0.375   0.224   3.761  0.2786  2.1334  1.5925
  441OPC     MW 2092   0.314   0.189   3.796  0.0396  0.4712 -0.3047
  442OPC     OW 2093   1.603   2.109   4.575  0.3285 -0.0610 -0.0807
  442OPC    HW1 2094   1.565   2.162   4.517 -0.6998 -0.0921  0.5178
  442OPC    HW2 2095   1.636   2.164   4.634  0.1915 -0.0575 -0.0065
  442OPC     MW 2096   1.602   2.125   4.575  0.1564 -0.0651  0.0188
  443OPC     OW 2097   3.263   0.212   2.286 -0.1946 -0.2358 -0.8263
  443OPC    HW1 2098   3.284   0.133   2.256  1.1823 -0.1196 -0.2227
  443OPC    HW2 2099   3.334   0.259   2.271  0.1856  0.1062  1.5839
  443OPC     MW 2100   3.276   0.207   2.279  0.0650 -0.1681 -0.3811
  444OPC     OW 2101   1.405   3.021   4.318  0.2511 -0.6242  0.1185
  444OPC    HW1 2102   1.360   3.038   4.390 -0.5291  1.0457 -0.7030
  444OPC    HW2 2103   1.488   3.021   4.345  0.1781  2.3530  0.7097
  444OPC     MW 2104   1.411   3.024   4.333  0.1250  0.0623  0.0844
  445OPC     OW 2105   3.695   3.722   4.313  0.7462  0.6533  0.3058
  445OPC    HW1 2106   3.755   3.660   4.324  0.4533  0.4400  0.7357
  445OPC    HW2 2107   3.675   3.745   4.395  0.3074  0.7848  0.1615
  445OPC     MW 2108   3.701   3.717   4.327  0.6381  0.6411  0.3481
  446OPC     OW 2109   2.878   1.673   0.086  0.5302  0.1642 -0.1947
  446OPC    HW1 2110   2.799   1.642   0.105  0.2769  0.3030 -0.9789
  446OPC    HW2 2111   2.876   1.755   0.116  0.5499  0.0225  0.2048
  446OPC     MW 2112   2.866   1.681   0.093  0.4958  0.1637 -0.2515
  447OPC     OW 2113   4.767   2.215   2.223 -0.5282 -0.2115 -0.0048
  447OPC    HW1 2114   4.734   2.179   2.150  0.9431  0.1187 -0.8651
  447OPC    HW2 2115   4.746   2.299   2.216  0.2819 -0.0411 -0.4423
  447OPC     MW 2116   4.759   2.222   2.211 -0.1910 -0.1376 -0.1965
  448OPC     OW 2117   2.303   3.931   2.120 -0.1455  0.3812  0.4369
  448OPC    HW1 2118   2.267   3.932   2.199  0.7450 -0.8308  0.8948
  448OPC    HW2 2119   2.385   3.955   2.135  0.6298 -1.9153  0.2762
  448OPC     MW 2120   2.310   3.934   2.134  0.1006 -0.1371  0.4808
  449OPC     OW 2121   2.014   4.565   3.067  0.8610  0.2913 -0.4498
  449OPC    HW1 2122   1.935   4.599   3.054  0.5061 -0.1618  0.4479
  449OPC    HW2 2123   2.008   4.486   3.032  0.0426 -0.7627  1.8561
  449OPC     MW 2124   2.002   4.559   3.060  0.6877  0.0687  0.0235
  450OPC     OW 2125   1.935   4.535   1.705  0.2132  0.0760 -0.0563
  450OPC    HW1 2126   1.969   4.527   1.785 -0.1673  0.2960  0.1309
  450OPC    HW2 2127   2.005   4.545   1.654  0.3855  2.3939  0.5296
  450OPC     MW 2128   1.951   4.535   1.709  0.1824  0.4508  0.0579
  451OPC     OW 2129   1.352   1.391   4.165 -0.1848  0.0848  0.1321
  451OPC    HW1 2130   1.338   1.320   4.115 -1.0473  0.4598 -0.1683
  451OPC    HW2 2131   1.384   1.449   4.109  1.4793 -0.3480  0.5637
  451OPC     MW 2132   1.355   1.389   4.149 -0.0664  0.0762  0.1516
  452OPC     OW 2133   3.532   1.474   1.926  0.5290 -0.4345 -0.4647
  452OPC    HW1 2134   3.487   1.468   1.851 -0.0444 -0.3319 -0.1331
  452OPC    HW2 2135   3.517   1.556   1.951 -1.5832 -1.2391  1.1818
  452OPC     MW 2136   3.523   1.485   1.919  0.1323 -0.5382 -0.1724
  453OPC     OW 2137   2.884   1.559   0.401 -0.0864  0.6069  0.0520
  453OPC    HW1 2138   2.881   1.645   0.390  1.3853  0.4235 -2.4255
  453OPC    HW2 2139   2.800   1.535   0.397 -0.4723  1.8598  0.2447
  453OPC     MW 2140   2.871   1.568   0.399  0.0739  0.7649 -0.2855
  454OPC     OW 2141   4.468   2.480   0.532  0.1574  0.1257 -0.2106
  454OPC    HW1 2142   4.508   2.440   0.599  1.3692  0.1721 -0.8637
  454OPC    HW2 2143   4.523   2.546   0.512 -1.3484  1.5716  0.2539
  454OPC     MW 2144   4.482   2.484   0.539  0.1137  0.3462 -0.2384
  455OPC     OW 2145   4.445   4.907   0.805  0.3390  0.2646 -0.1885
  455OPC    HW1 2146   4.376   4.960   0.812 -0.5299 -0.3239 -3.0650
  455OPC    HW2 2147   4.417   4.844   0.751  2.3108 -1.4805  0.6839
  455OPC     MW 2148   4.430   4.905   0.798  0.5019 -0.0801 -0.4846
  456OPC     OW 2149   2.835   2.782   0.445 -0.0246 -0.4496  0.1278
  456OPC    HW1 2150   2.767   2.837   0.439 -0.0674 -0.4813  0.3125
  456OPC    HW2 2151   2.806   2.710   0.405 -0.5340 -0.8757  1.2191
  456OPC     MW 2152   2.820   2.779   0.438 -0.1062 -0.5172  0.3163
  457OPC     OW 2153   5.062   0.018   3.395  0.8529  0.1153 -0.6452
  457OPC    HW1 2154   5.018  -0.057   3.392 -2.3749  1.8091 -0.2217
  457OPC    HW2 2155   5.122   0.005   3.458 -0.7124 -1.5674  0.5843
  457OPC     MW 2156   5.065   0.005   3.404  0.1450  0.1169 -0.4010
  458OPC     OW 2157   3.355   3.544   1.673 -0.2186 -0.1787 -0.0513
  458OPC    HW1 2158   3.284   3.540   1.623  0.0852 -1.2614 -0.4151
  458OPC    HW2 2159   3.417   3.503   1.626  0.3489 -0.2620  0.7400
  458OPC     MW 2160   3.354   3.537   1.659 -0.0899 -0.3508  0.0119
  459OPC     OW 2161   2.963   4.467   0.873  0.0237  0.1930  0.5452
  459OPC    HW1 2162   2.967   4.513   0.947 -0.4785  0.5440  0.3592
  459OPC    HW2 2163   3.014   4.512   0.818  0.2978  0.0006  0.6425
  459OPC     MW 2164   2.971   4.480   0.876 -0.0101  0.2165  0.5321
  460OPC     OW 2165   3.857   4.954   4.252  0.2641  0.2016  0.4480
  460OPC    HW1 2166   3.942   4.955   4.269  0.4463  0.9778 -0.4233
  460OPC    HW2 2167   3.852   4.915   4.174 -0.1553  0.3290  0.4068
  460OPC     MW 2168   3.869   4.948   4.243  0.2291  0.3350  0.3130
  461OPC     OW 2169   1.875   2.191   4.073  0.1458  0.0103 -0.0431
  461OPC    HW1 2170   1.920   2.139   4.126  0.7567  0.6890  0.1148
  461OPC    HW2 2171   1.928   2.203   4.005 -0.3715 -0.3247 -0.5107
  461OPC     MW 2172   1.889   2.185   4.071  0.1597  0.0610 -0.0887
  462OPC     OW 2173   1.822   3.687   4.682 -0.7055  0.7591  1.1679
  462OPC    HW1 2174   1.808   3.773   4.678  4.8254  1.9376  0.1054
  462OPC    HW2 2175   1.811   3.660   4.600  0.5944  1.1360  0.8600
  462OPC     MW 2176   1.818   3.696   4.670  0.3036  0.9891  0.9656
  463OPC     OW 2177   1.506   0.331   0.920 -0.6575  0.4995  0.4999
  463OPC    HW1 2178   1.430   0.354   0.956 -0.3802  0.7924  0.9070
  463OPC    HW2 2179   1.559   0.398   0.939 -0.5890  0.8200 -0.7456
  463OPC     MW 2180   1.503   0.345   0.928 -0.6064  0.5901  0.3760
  464OPC     OW 2181   2.005   1.308   0.627  0.7357  0.4770  0.0477
  464OPC    HW1 2182   2.022   1.325   0.543  1.3825 -2.3375 -0.4831
  464OPC    HW2 2183   2.072   1.259   0.652 -0.4262 -0.4028  1.6293
  464OPC     MW 2184   2.017   1.303   0.618  0.6596 -0.0687  0.2029
  465OPC     OW 2185   1.387   1.822   0.454 -0.0331  0.4075 -0.1335
  465OPC    HW1 2186   1.392   1.908   0.466 -0.9126  0.3250  1.0314
  465OPC    HW2 2187   1.316   1.799   0.499 -0.2539 -0.8271 -1.0613
  465OPC     MW 2188   1.377   1.831   0.463 -0.1956  0.2129 -0.0985
  466OPC     OW 2189   3.731   1.094   1.726  0.2432 -0.7533 -0.2535
  466OPC    HW1 2190   3.748   1.165   1.680  0.3593  0.0895  1.0259
  466OPC    HW2 2191   3.681   1.046   1.674 -1.8028  1.3171 -0.3201
  466OPC     MW 2192   3.726   1.097   1.712 -0.0420 -0.3229 -0.0743
  467OPC     OW 2193   0.875   0.251   1.560  0.1496  0.0939 -0.2318
  467OPC    HW1 2194   0.889   0.207   1.485 -0.4649 -0.7830  0.1495
  467OPC    HW2 2195   0.826   0.196   1.607  0.9870  0.4000  1.0399
  467OPC     MW 2196   0.870   0.236   1.556  0.1825  0.0096  0.0124
  468OPC     OW 2197   3.739   1.569   3.183  0.5873  0.7179 -0.2647
  468OPC    HW1 2198   3.821   1.558   3.156  1.3027  2.1265  1.1969
  468OPC    HW2 2199   3.704   1.619   3.120  1.2300  1.1692 -0.2700
  468OPC     MW 2200   3.746   1.575   3.170  0.7880  0.9927 -0.0497
  469OPC     OW 2201   2.784   3.866   2.844 -0.1998  0.5879  0.0516
  469OPC    HW1 2202   2.870   3.870   2.829 -0.1602  0.8131  0.3436
  469OPC    HW2 2203   2.779   3.837   2.926 -0.4103  0.0369 -0.1563
  469OPC     MW 2204   2.796   3.862   2.854 -0.2251  0.5397  0.0639
  470OPC     OW 2205   3.855   1.586   1.038 -0.0725  0.2033 -0.3993
  470OPC    HW1 2206   3.920   1.601   0.982  0.7258 -2.6357 -0.3494
  470OPC    HW2 2207   3.894   1.547   1.106 -1.4946  0.6649  0.7342
  470OPC     MW 2208   3.870   1.583   1.040 -0.1647 -0.1479 -0.2245
  471OPC     OW 2209   3.152   4.415   4.378  0.2495  0.6388  0.2510
  471OPC    HW1 2210   3.073   4.450   4.385  0.2494  0.8369 -0.6103
  471OPC    HW2 2211   3.148   4.344   4.428 -0.5963  0.4259 -0.1044
  471OPC     MW 2212   3.140   4.410   4.386  0.1246  0.6366  0.0715
  472OPC     OW 2213   2.169   0.084   0.098 -0.7256 -0.0791  0.1079
  472OPC    HW1 2214   2.086   0.062   0.081 -0.1588 -0.1244 -3.3335
  472OPC    HW2 2215   2.208   0.078   0.020  2.2785  1.1228  1.3692
  472OPC     MW 2216   2.162   0.080   0.084 -0.1982  0.0918 -0.2141
  473OPC     OW 2217   1.400   3.153   0.816 -0.3220  0.6905 -0.6425
  473OPC    HW1 2218   1.393   3.234   0.786  1.5517  0.6199 -1.4095
  473OPC    HW2 2219   1.485   3.143   0.831 -0.6926 -0.6365  0.9435
  473OPC     MW 2220   1.411   3.163   0.813 -0.1000  0.4841 -0.5215
  474OPC     OW 2221   4.344   4.904   4.093 -0.3169 -0.0020  0.0642
  474OPC    HW1 2222   4.387   4.893   4.018 -0.8457  0.0488 -0.2534
  474OPC    HW2 2223   4.284   4.840   4.092 -0.2014 -0.1223  0.5359
  474OPC     MW 2224   4.342   4.893   4.082 -0.3779 -0.0124  0.0870
  475OPC     OW 2225   2.472   1.637   3.930 -0.0741 -0.3686 -0.3046
  475OPC    HW1 2226   2.516   1.710   3.947 -1.0590  0.5655 -1.5134
  475OPC    HW2 2227   2.466   1.598   4.007  2.0815 -0.1209  0.0528
  475OPC     MW 2228   2.477   1.642   3.944  0.0988 -0.1941 -0.4303
  476OPC     OW 2229   3.578   3.781   0.752  0.5443 -0.0821 -0.3987
  476OPC    HW1 2230   3.518   3.805   0.694  1.0548 -0.0196 -0.9003
  476OPC    HW2 2231   3.641   3.745   0.704  1.1630  0.3531  0.0741
  476OPC     MW 2232   3.578   3.779   0.736  0.7110 -0.0085 -0.4029
  477OPC     OW 2233   0.993   4.673   0.868 -0.1972 -0.0317 -0.7649
  477OPC    HW1 2234   0.975   4.589   0.883 -0.9292  0.1424 -0.6441
  477OPC    HW2 2235   0.941   4.695   0.802 -1.3149  0.7877  0.3484
  477OPC     MW 2236   0.983   4.664   0.861 -0.4705  0.1149 -0.5826
  478OPC     OW 2237   4.242   3.927   2.214  0.6189 -0.8001 -0.1478
  478OPC    HW1 2238   4.212   3.961   2.139 -0.7622  0.8862  1.0757
  478OPC    HW2 2239   4.322   3.900   2.194 -0.1000 -1.4526 -2.5029
  478OPC     MW 2240   4.249   3.928   2.200  0.3088 -0.6475 -0.3150
  479OPC     OW 2241   0.728   2.824   0.247 -0.2610 -0.3650 -0.2011
  479OPC    HW1 2242   0.684   2.876   0.302 -0.3523  1.3777 -1.8252
  479OPC    HW2 2243   0.795   2.795   0.294 -0.0158  1.5351  0.6767
  479OPC     MW 2244   0.731   2.827   0.262 -0.2382  0.1732 -0.3113
  480OPC     OW 2245   1.300   1.981   4.281  0.1990  0.0556  0.3984
  480OPC    HW1 2246   1.334   2.014   4.208  0.1738  0.9431  0.7698
  480OPC    HW2 2247   1.368   1.947   4.322  0.0468 -1.4572 -0.5333
  480OPC     MW 2248   1.315   1.981   4.276  0.1728 -0.0368  0.3157
  481OPC     OW 2249   0.013   5.012   5.013 -0.0239 -0.0000  0.0184
  481OPC    HW1 2250  -0.052   4.955   5.006  0.2910 -0.4919  0.8654
  481OPC    HW2 2251  -0.026   5.085   5.041 -0.4692  0.3115 -1.3410
  481OPC     MW 2252  -0.002   5.014   5.016 -0.0432 -0.0267 -0.0573
  482OPC     OW 2253   4.191   4.645   1.413  0.1197  0.3271 -0.0762
  482OPC    HW1 2254   4.187   4.684   1.335  0.7597 -0.5855 -0.5809
  482OPC    HW2 2255   4.129   4.583   1.409  0.6393 -0.2012 -0.1482
  482OPC     MW 2256   4.181   4.641   1.401  0.2911  0.1144 -0.1613
  483OPC     OW 2257   4.417   3.033   4.048 -0.4266 -0.6134  0.1025
  483OPC    HW1 2258   4.342   3.043   4.005 -0.9795 -1.8987  0.7083
  483OPC    HW2 2259   4.394   3.048   4.131  0.0669 -0.6270  0.2416
  483OPC     MW 2260   4.402   3.036   4.054 -0.4354 -0.8053  0.2124
  484OPC     OW 2261   3.061   4.880   1.321  0.0965  0.0629  0.6065
  484OPC    HW1 2262   3.051   4.841   1.398 -0.6197 -0.5129  0.2430
  484OPC    HW2 2263   3.144   4.865   1.301 -0.6781 -3.5425 -0.6387
  484OPC     MW 2264   3.071   4.872   1.329 -0.1236 -0.5548  0.3689
  485OPC     OW 2265   0.539   0.691   1.188 -0.7617  0.0932  0.2965
  485OPC    HW1 2266   0.606   0.679   1.242  0.0400  0.0110 -0.6926
  485OPC    HW2 2267   0.565   0.654   1.114 -1.3250  1.2683 -0.5252
  485OPC     MW 2268   0.552   0.684   1.185 -0.7265  0.2547  0.0290
  486OPC     OW 2269   4.399   2.968   3.745 -0.3872 -0.0498  0.7081
  486OPC    HW1 2270   4.350   2.912   3.699 -1.0656 -0.1971  1.5798
  486OPC    HW2 2271   4.456   2.917   3.786 -0.2092  0.0184  0.5468
  486OPC     MW 2272   4.400   2.952   3.744 -0.4609 -0.0614  0.8131
  487OPC     OW 2273   1.754   2.535   1.808  0.5698 -0.4113  0.3364
  487OPC    HW1 2274   1.820   2.489   1.842 -0.9542 -2.1342  1.1863
  487OPC    HW2 2275   1.723   2.579   1.877  0.2796 -0.3372  0.1589
  487OPC     MW 2276   1.759   2.534   1.823  0.3018 -0.6548  0.4358
  488OPC     OW 2277   4.001   2.746   1.777  0.2507 -0.1066  0.2122
  488OPC    HW1 2278   4.016   2.661   1.785 -0.8937 -0.3925 -0.4862
  488OPC    HW2 2279   4.062   2.772   1.721  1.3557 -0.2054  1.3108
  488OPC     MW 2280   4.013   2.737   1.770  0.2451 -0.1633  0.2713
  489OPC     OW 2281   1.047   3.923   3.124  0.8762  0.1428  0.6548
  489OPC    HW1 2282   1.025   3.961   3.048  0.6553  1.0122  1.1390
  489OPC    HW2 2283   1.076   3.844   3.100 -0.4723 -0.1232 -0.2297
  489OPC     MW 2284   1.048   3.917   3.109  0.6443  0.2320  0.5956
  490OPC     OW 2285   3.314   3.019   3.556  0.2354  0.5074  0.4456
  490OPC    HW1 2286   3.369   3.086   3.551  0.2193  0.4671 -0.5517
  490OPC    HW2 2287   3.356   2.955   3.514 -0.7468  0.6169 -0.7693
  490OPC     MW 2288   3.328   3.019   3.549  0.0879  0.5177  0.1190
  491OPC     OW 2289   3.151   3.036   3.232 -0.3665  0.0394  0.9063
  491OPC    HW1 2290   3.148   2.958   3.269 -1.0874  0.2940  1.4126
  491OPC    HW2 2291   3.128   3.090   3.297 -0.3385  0.6242  0.4363
  491OPC     MW 2292   3.147   3.033   3.247 -0.4690  0.1634  0.9116
  492OPC     OW 2293   4.011   4.621   4.371 -0.1496 -0.1565  0.2382
  492OPC    HW1 2294   3.943   4.641   4.422 -0.0448 -0.2402  0.4089
  492OPC    HW2 2295   3.976   4.567   4.312 -0.4661  0.6199 -0.3103
  492OPC     MW 2296   3.996   4.616   4.369 -0.1807 -0.0541  0.1824
  493OPC     OW 2297   3.257   1.450   4.927 -0.3149  0.3390  0.4188
  493OPC    HW1 2298   3.202   1.383   4.937  0.4610 -0.0209  3.4721
  493OPC    HW2 2299   3.222   1.513   4.977  0.2468  1.3358 -0.4001
  493OPC     MW 2300   3.244   1.450   4.936 -0.1174  0.4330  0.7489
  494OPC     OW 2301   4.727   2.490   2.247 -0.0416 -0.6104  0.6952
  494OPC    HW1 2302   4.672   2.516   2.309 -0.7485 -0.0461 -0.1363
  494OPC    HW2 2303   4.705   2.539   2.178 -0.5137 -2.4849 -0.5650
  494OPC     MW 2304   4.716   2.501   2.246 -0.2158 -0.8039  0.3862
  495OPC     OW 2305   2.927   2.869   3.392 -0.1868  0.5404  0.5222
  495OPC    HW1 2306   3.003   2.831   3.371 -1.0490 -1.0372  0.0939
  495OPC    HW2 2307   2.899   2.903   3.317  0.5871  2.1024  0.9068
  495OPC     MW 2308   2.934   2.868   3.378 -0.1999  0.5381  0.5157
  496OPC     OW 2309   4.382   1.702   4.329 -0.3036  0.1153 -0.0387
  496OPC    HW1 2310   4.348   1.675   4.404 -0.7314 -0.0899 -0.3065
  496OPC    HW2 2311   4.326   1.673   4.269 -0.8534  1.6615 -0.3350
  496OPC     MW 2312   4.369   1.694   4.331 -0.4482  0.3134 -0.1221
  497OPC     OW 2313   0.199   1.481   2.044  0.1191  0.0615  0.1422
  497OPC    HW1 2314   0.116   1.456   2.035  0.5951 -1.2374 -0.8151
  497OPC    HW2 2315   0.215   1.468   2.129 -0.0492 -1.7257 -0.0689
  497OPC     MW 2316   0.189   1.475   2.055  0.1646 -0.3943 -0.0305
  498OPC     OW 2317   4.209   0.015   0.830  0.5882  0.0223 -0.1825
  498OPC    HW1 2318   4.131  -0.015   0.856  0.0357 -0.5044 -2.2176
  498OPC    HW2 2319   4.197   0.030   0.745  2.3789  1.1190 -0.2861
  498OPC     MW 2320   4.195   0.013   0.821  0.7710  0.1065 -0.4985
  499OPC     OW 2321   0.713   0.512   3.708 -0.0269 -0.1429 -0.1360
  499OPC    HW1 2322   0.731   0.557   3.780  0.2746  0.1829 -0.4076
  499OPC    HW2 2323   0.657   0.564   3.665  1.7282  0.8670 -1.3224
  499OPC     MW 2324   0.708   0.526   3.712  0.2769  0.0544 -0.3514
  500OPC     OW 2325   1.686   2.197   1.578  0.5044 -0.0522  0.1110
  500OPC    HW1 2326   1.694   2.268   1.528 -1.0950  0.3556  0.3912
  500OPC    HW2 2327   1.619   2.155   1.543  1.2852 -1.3400  0.0994
  500OPC     MW 2328   1.678   2.201   1.566  0.3835 -0.1822  0.1507
  501OPC     OW 2329   2.329   2.461   0.915  0.7793 -0.1433  0.2862
  501OPC    HW1 2330   2.318   2.545   0.933  1.7315 -0.1012  0.7691
  501OPC    HW2 2331   2.404   2.441   0.957  2.4612 -0.3737 -2.5713
  501OPC     MW 2332   2.339   2.470   0.924  1.1685 -0.1711 -0.0646
  502OPC     OW 2333   1.517   1.936   3.250 -0.2520 -0.4478 -0.2139
  502OPC    HW1 2334   1.590   1.893   3.230  0.6510  0.4797  0.9430
  502OPC    HW2 2335   1.527   1.955   3.334 -0.9116  1.4268 -0.5207
  502OPC     MW 2336   1.529   1.932   3.259 -0.2160 -0.0338 -0.0883
  503OPC     OW 2337   2.197   4.579   4.153  0.5690 -0.8250  0.3866
  503OPC    HW1 2338   2.253   4.522   4.116 -0.0601 -1.0125 -0.3054
  503OPC    HW2 2339   2.164   4.534   4.220 -0.3058 -1.4856 -0.4591
  503OPC     MW 2340   2.201   4.564   4.157  0.3468 -0.9501  0.1593
  504OPC     OW 2341   3.102   4.442   2.708 -0.2429  0.2794  0.2323
  504OPC    HW1 2342   3.065   4.381   2.758  1.2463 -0.1381  0.8975
  504OPC    HW2 2343   3.135   4.397   2.641 -2.3203  0.8491 -1.2678
  504OPC     MW 2344   3.101   4.427   2.706 -0.3299  0.3018  0.1090
  505OPC     OW 2345   4.858   2.674   1.672 -0.1492 -0.3352 -0.3202
  505OPC    HW1 2346   4.896   2.752   1.662 -0.6194  0.0270  0.6211
  505OPC    HW2 2347   4.891   2.627   1.606  2.3939 -0.2176  0.7477
  505OPC     MW 2348   4.868   2.678   1.661  0.1571 -0.2643 -0.0235
  506OPC     OW 2349   4.327   4.132   1.343  0.2016 -0.2198  0.1628
  506OPC    HW1 2350   4.406   4.112   1.375  0.3765  2.3640  1.6129
  506OPC    HW2 2351   4.344   4.162   1.263  0.7759  0.7029  0.6178
  506OPC     MW 2352   4.341   4.133   1.336  0.3121  0.2980  0.4442
  507OPC     OW 2353   4.915   4.050   1.793 -0.6447 -0.5163  0.7956
  507OPC    HW1 2354   4.981   3.998   1.772 -2.5814 -2.0361 -2.1661
  507OPC    HW2 2355   4.897   4.093   1.719 -1.6390  1.4575  2.0861
  507OPC     MW 2356   4.922   4.048   1.779 -1.0777 -0.4492  0.5487
  508OPC     OW 2357   0.225   4.604   5.011 -0.3341  0.1213 -0.2449
  508OPC    HW1 2358   0.174   4.602   5.082 -0.7007 -1.4734 -0.5146
  508OPC    HW2 2359   0.193   4.671   4.965 -1.5595 -0.2233  0.0580
  508OPC     MW 2360   0.213   4.614   5.015 -0.5693 -0.1650 -0.2398
  509OPC     OW 2361   2.065   4.844   3.538 -0.0721 -0.1116 -0.4126
  509OPC    HW1 2362   2.020   4.906   3.495  0.0533 -0.9703 -1.8653
  509OPC    HW2 2363   2.146   4.852   3.507  0.2980  0.0120  0.5714
  509OPC     MW 2364   2.070   4.854   3.527  0.0012 -0.2201 -0.4820
  510OPC     OW 2365   3.092   0.350   2.123  1.1905  0.6370 -0.0425
  510OPC    HW1 2366   3.042   0.390   2.182 -2.1453 -0.6476 -1.7110
  510OPC    HW2 2367   3.129   0.285   2.167 -0.8218  0.0030  0.8115
  510OPC     MW 2368   3.090   0.346   2.138  0.4005  0.3536 -0.1630
  511OPC     OW 2369   1.419   4.000   1.461  0.6165 -0.2421 -0.6972
  511OPC    HW1 2370   1.334   4.020   1.455  0.2912 -1.7021 -1.5407
  511OPC    HW2 2371   1.456   4.075   1.485 -0.8975  0.4614 -0.4154
  511OPC     MW 2372   1.412   4.014   1.464  0.3449 -0.3538 -0.7802
  512OPC     OW 2373   3.042   1.476   0.613 -0.7194 -0.7150 -0.5432
  512OPC    HW1 2374   3.112   1.455   0.565 -0.7394 -2.3923  0.0856
  512OPC    HW2 2375   2.991   1.521   0.558  0.8955  0.7247 -0.9721
  512OPC     MW 2376   3.045   1.480   0.598 -0.4839 -0.7501 -0.5137
  513OPC     OW 2377   1.689   3.007   2.357 -0.2589  0.4255  0.1470
  513OPC    HW1 2378   1.724   3.066   2.412  0.1596  0.1340  0.1950
  513OPC    HW2 2379   1.714   3.035   2.278 -0.0695  0.3201  0.1691
  513OPC     MW 2380   1.698   3.020   2.354 -0.1691  0.3668  0.1575
  514OPC     OW 2381   4.754   3.366   0.194  0.7415 -0.2114  0.1751
  514OPC    HW1 2382   4.724   3.297   0.237 -0.1555  0.9542  1.5090
  514OPC    HW2 2383   4.800   3.410   0.254  0.0621  1.0851 -0.2001
  514OPC     MW 2384   4.756   3.362   0.209  0.5085  0.1522  0.3167
  515OPC     OW 2385   0.371   0.849   2.579 -0.0182 -0.0592  0.3549
  515OPC    HW1 2386   0.341   0.924   2.545  1.4682  1.6067  2.3617
  515OPC    HW2 2387   0.299   0.807   2.603 -0.9231  0.4552 -1.2942
  515OPC     MW 2388   0.356   0.854   2.578  0.0677  0.2629  0.4079
  516OPC     OW 2389   1.736   2.587   3.439 -0.4053 -0.2871 -0.8024
  516OPC    HW1 2390   1.763   2.576   3.521  2.0903 -1.4054 -1.6675
  516OPC    HW2 2391   1.689   2.515   3.423  1.3227 -1.4375 -1.0714
  516OPC     MW 2392   1.733   2.575   3.448  0.2187 -0.6223 -0.9699
  517OPC     OW 2393   5.032   3.401   2.815 -0.1563  0.3334 -0.3814
  517OPC    HW1 2394   5.097   3.368   2.767  1.8547 -0.0167  2.3591
  517OPC    HW2 2395   5.049   3.487   2.817  0.4917  0.1868  0.6859
  517OPC     MW 2396   5.044   3.409   2.808  0.2363  0.2599  0.1810
  518OPC     OW 2397   4.234   2.880   0.749 -0.3255  0.3181 -0.3429
  518OPC    HW1 2398   4.147   2.881   0.750 -0.3471 -0.5070 -0.2273
  518OPC    HW2 2399   4.255   2.912   0.670 -0.7844 -0.7384 -0.9142
  518OPC     MW 2400   4.225   2.885   0.738 -0.3965  0.0402 -0.4103
  519OPC     OW 2401   3.796   1.485   1.808  0.3956  0.4114  0.0880
  519OPC    HW1 2402   3.848   1.458   1.872  0.5494 -0.3223 -0.3356
  519OPC    HW2 2403   3.716   1.477   1.842  0.4611 -0.2255  0.1090
  519OPC     MW 2404   3.792   1.480   1.823  0.4280  0.2089  0.0285
  520OPC     OW 2405   0.716   1.076   1.046  0.3695 -0.1409  0.3904
  520OPC    HW1 2406   0.793   1.073   1.005  1.2323  1.8536  1.7043
  520OPC    HW2 2407   0.688   1.158   1.031 -1.8686 -1.0139 -0.6189
  520OPC     MW 2408   0.723   1.088   1.038  0.1664  0.0248  0.4354
  521OPC     OW 2409   3.731   3.795   0.416 -0.5009 -0.3596 -0.6866
  521OPC    HW1 2410   3.747   3.709   0.410 -2.4260 -0.8834  0.5382
  521OPC    HW2 2411   3.645   3.801   0.402 -0.6687  1.1769  0.6745
  521OPC     MW 2412   3.720   3.783   0.413 -0.8100 -0.2100 -0.3046
  522OPC     OW 2413   2.790   1.864   1.511 -0.2416 -0.0269 -0.5844
  522OPC    HW1 2414   2.853   1.828   1.560  1.7542  1.0239 -2.1894
  522OPC    HW2 2415   2.735   1.899   1.569  0.7997 -0.7746  0.9046
  522OPC     MW 2416   2.792   1.864   1.527  0.2069  0.0179 -0.6016
  523OPC     OW 2417   1.089   4.313   2.777  0.5105  0.3234 -0.0358
  523OPC    HW1 2418   1.121   4.368   2.836 -0.0721 -0.1556  0.7524
  523OPC    HW2 2419   1.022   4.356   2.742  0.9954  0.6949 -0.5143
  523OPC     MW 2420   1.084   4.327   2.781  0.4960  0.3076  0.0100
  524OPC     OW 2421   4.313   4.764   4.630  0.2695  0.1271 -0.2279
  524OPC    HW1 2422   4.331   4.742   4.712  2.4517  1.2157 -0.3272
  524OPC    HW2 2423   4.274   4.694   4.597  1.2895 -1.1402  1.1498
  524OPC     MW 2424   4.310   4.750   4.637  0.7424  0.1009 -0.0386
  525OPC     OW 2425   2.179   1.030   3.498 -0.6150  0.6266  0.1409
  525OPC    HW1 2426   2.116   1.072   3.454 -2.4147 -0.2015  1.8398
  525OPC    HW2 2427   2.251   1.046   3.449 -1.6035  3.6808 -0.5455
  525OPC     MW 2428   2.181   1.039   3.484 -1.0267  0.9554  0.2905
  526OPC     OW 2429   3.242   0.949   4.371  0.5413 -0.4436  0.1767
  526OPC    HW1 2430   3.272   0.898   4.307  1.1589  1.3175 -1.0169
  526OPC    HW2 2431   3.274   1.028   4.352  0.8661  0.1490  2.7484
  526OPC     MW 2432   3.251   0.954   4.359  0.6804 -0.0959  0.3800
  527OPC     OW 2433   0.645   0.777   1.477 -0.2376 -0.4058  0.1201
  527OPC    HW1 2434   0.691   0.705   1.494  1.2827  0.4491 -0.1681
  527OPC    HW2 2435   0.562   0.751   1.485  0.1180 -2.8853 -2.6420
  527OPC     MW 2436   0.640   0.763   1.481  0.0395 -0.6458 -0.3305
  528OPC     OW 2437   4.345   1.730   0.829  0.3119  0.1399  0.3513
  528OPC    HW1 2438   4.277   1.684   0.857 -1.6900  1.6224 -1.7287
  528OPC    HW2 2439   4.360   1.698   0.750  1.7718  0.1473  0.6021
  528OPC     MW 2440   4.337   1.719   0.822  0.2317  0.3601  0.0811
  529OPC     OW 2441   0.949   3.626   2.164 -0.6291  0.2480 -0.1641
  529OPC    HW1 2442   0.887   3.669   2.120 -1.0291  0.3779  0.4986
  529OPC    HW2 2443   0.953   3.549   2.124 -0.7513  0.4768 -0.6265
  529OPC     MW 2444   0.940   3.621   2.152 -0.7063  0.3010 -0.1345
  530OPC     OW 2445   3.230   0.931   1.173 -0.1569  0.1257  0.1112
  530OPC    HW1 2446   3.184   1.006   1.174 -1.2978 -0.5532 -0.0453
  530OPC    HW2 2447   3.244   0.917   1.088 -0.3207 -0.0636  0.1156
  530OPC     MW 2448   3.225   0.940   1.160 -0.3496 -0.0026  0.0888
  531OPC     OW 2449   0.796   4.265   3.148  0.1489 -0.0331 -0.0215
  531OPC    HW1 2450   0.814   4.347   3.173  1.2400 -0.8201  1.9716
  531OPC    HW2 2451   0.709   4.264   3.146 -0.0132  0.5031  2.6563
  531OPC     MW 2452   0.786   4.277   3.151  0.2861 -0.0703  0.6685
  532OPC     OW 2453   2.884   2.226   1.298  0.4710  0.6956 -0.3476
  532OPC    HW1 2454   2.933   2.294   1.274  2.4276 -0.3829  0.3517
  532OPC    HW2 2455   2.901   2.218   1.384 -0.9209  0.2471 -0.0948
  532OPC     MW 2456   2.894   2.235   1.308  0.5546  0.4699 -0.2069
  533OPC     OW 2457   1.433   3.100   2.294  0.3362 -0.0480  0.1346
  533OPC    HW1 2458   1.510   3.099   2.335  0.3901  1.4203  0.1077
  533OPC    HW2 2459   1.386   3.158   2.340 -0.2741  0.1411 -0.7054
  533OPC     MW 2460   1.437   3.109   2.307  0.2540  0.1967  0.0066
  534OPC     OW 2461   1.418   2.614   4.971 -0.6981  0.4026 -0.4342
  534OPC    HW1 2462   1.438   2.583   4.892  0.4938 -1.0118  0.3755
  534OPC    HW2 2463   1.434   2.699   4.964 -0.7596  0.3265 -1.7563
  534OPC     MW 2464   1.423   2.622   4.958 -0.5311  0.1824 -0.5097
  535OPC     OW 2465   1.414   0.655   2.072  0.0402  0.0080 -0.4064
  535OPC    HW1 2466   1.328   0.654   2.082  0.0148 -0.6729 -0.6795
  535OPC    HW2 2467   1.442   0.691   2.147 -0.3316 -2.3212  0.9499
  535OPC     MW 2468   1.406   0.660   2.085 -0.0184 -0.4367 -0.2463
  536OPC     OW 2469   2.311   4.755   3.680  0.1906 -0.1580  0.0504
  536OPC    HW1 2470   2.344   4.675   3.691 -1.8974 -1.3172 -1.4569
  536OPC    HW2 2471   2.228   4.748   3.707  0.1978  1.7843  0.7643
  536OPC     MW 2472   2.304   4.742   3.686 -0.1167 -0.0424 -0.0668
  537OPC     OW 2473   2.359   3.965   1.840 -0.1382  0.5566 -0.6523
  537OPC    HW1 2474   2.336   3.953   1.924  2.5640  0.5878  0.1923
  537OPC    HW2 2475   2.401   3.891   1.820 -0.4913  0.6741 -1.9216
  537OPC     MW 2476   2.361   3.952   1.850  0.2087  0.5786 -0.7151
  538OPC     OW 2477   3.134   3.968   4.397  0.2217  0.8706  0.4127
  538OPC    HW1 2478   3.068   3.910   4.401  0.5444  0.5788  1.8576
  538OPC    HW2 2479   3.141   3.984   4.311  0.2343 -1.3702 -0.0742
  538OPC     MW 2480   3.125   3.961   4.385  0.2712  0.4965  0.5541
  539OPC     OW 2481   0.195   2.945   3.374  0.3620  0.1012  0.2474
  539OPC    HW1 2482   0.184   3.029   3.393 -0.6536  0.3641 -1.3350
  539OPC    HW2 2483   0.237   2.914   3.443  1.9873  2.1930  0.2961
  539OPC     MW 2484   0.200   2.953   3.387  0.4520  0.4492  0.0209
  540OPC     OW 2485   4.822   2.825   0.680 -0.0109  0.0962  0.3323
  540OPC    HW1 2486   4.818   2.743   0.651 -0.4101 -0.5604  2.1011
  540OPC    HW2 2487   4.815   2.874   0.608  2.4428 -1.4010 -1.0448
  540OPC     MW 2488   4.820   2.820   0.665  0.2925 -0.2220  0.3901
  541OPC     OW 2489   3.604   1.337   3.655  0.2282  0.2455  0.3936
  541OPC    HW1 2490   3.576   1.279   3.597  3.4158 -0.3437 -0.7426
  541OPC    HW2 2491   3.626   1.288   3.724  0.4349  0.3986  0.4393
  541OPC     MW 2492   3.603   1.321   3.657  0.7296  0.1811  0.2325
  542OPC     OW 2493   2.486   2.223   3.979 -0.2809 -0.9622  0.0742
  542OPC    HW1 2494   2.471   2.304   4.005  1.4055 -0.9955  1.3176
  542OPC    HW2 2495   2.515   2.232   3.897 -1.9207 -0.5222 -0.4981
  542OPC     MW 2496   2.488   2.236   3.970 -0.2741 -0.9021  0.1732
  543OPC     OW 2497   1.480   3.687   4.923 -0.0343 -0.1301  1.0734
  543OPC    HW1 2498   1.541   3.748   4.940  0.1764  0.1518 -0.5187
  543OPC    HW2 2499   1.523   3.629   4.873 -1.0743  0.1504 -0.2069
  543OPC     MW 2500   1.495   3.687   4.918 -0.1568 -0.0471  0.6492
  544OPC     OW 2501   3.769   3.802   4.601  0.1448  0.0054  0.5351
  544OPC    HW1 2502   3.712   3.803   4.667  0.8377 -1.2154  1.1834
  544OPC    HW2 2503   3.820   3.734   4.619 -0.2958 -1.0648 -1.8083
  544OPC     MW 2504   3.768   3.792   4.613  0.1822 -0.3330  0.2847
  545OPC     OW 2505   2.413   3.903   3.651 -0.2840 -0.2374  0.1950
  545OPC    HW1 2506   2.488   3.946   3.665 -0.1251  0.0753 -1.4307
  545OPC    HW2 2507   2.356   3.966   3.633 -0.7445 -0.5402  0.5480
  545OPC     MW 2508   2.416   3.919   3.651 -0.3287 -0.2358  0.0070
  546OPC     OW 2509   4.884   3.091   1.020  0.3292 -0.4243 -0.4909
  546OPC    HW1 2510   4.832   3.161   1.029  0.7011 -0.1520 -0.4323
  546OPC    HW2 2511   4.903   3.090   0.935  1.7795  0.6193 -0.2194
  546OPC     MW 2512   4.879   3.101   1.009  0.5987 -0.2300 -0.4421
  547OPC     OW 2513   3.932   4.904   1.608  0.7962  0.2254  0.1622
  547OPC    HW1 2514   3.944   4.838   1.665 -1.3919  1.0453  1.7003
  547OPC    HW2 2515   3.925   4.974   1.659  1.1076  1.3825 -1.3208
  547OPC     MW 2516   3.933   4.904   1.624  0.5188  0.5174  0.1704
  548OPC     OW 2517   1.638   1.109   2.668 -0.1277  0.0381 -0.4571
  548OPC    HW1 2518   1.603   1.063   2.733  0.0684  0.3618 -0.1201
  548OPC    HW2 2519   1.603   1.073   2.596 -0.1112 -0.5212 -0.1920
  548OPC     MW 2520   1.628   1.097   2.667 -0.0963  0.0032 -0.3682
  549OPC     OW 2521   5.039   3.479   3.369 -0.0639  0.2581 -0.3262
  549OPC    HW1 2522   5.013   3.434   3.300 -1.2142  1.7106 -0.8856
  549OPC    HW2 2523   4.967   3.518   3.397  0.8787  1.8172  0.0562
  549OPC     MW 2524   5.025   3.478   3.363 -0.0944  0.7030 -0.3524
  550OPC     OW 2525   1.026   2.953   3.801 -0.1484  0.1264 -0.2464
  550OPC    HW1 2526   1.110   2.932   3.797  0.0838  1.0863 -0.7621
  550OPC    HW2 2527   1.002   2.927   3.881  1.1211  1.5266  0.6361
  550OPC     MW 2528   1.035   2.946   3.812  0.0734  0.4750 -0.1923
  551OPC     OW 2529   1.023   4.497   3.607 -0.3181 -0.3621 -0.2812
  551OPC    HW1 2530   0.967   4.430   3.609 -1.2442  0.4082  0.1897
  551OPC    HW2 2531   0.978   4.563   3.641  0.8402  0.3186 -0.0080
  551OPC     MW 2532   1.008   4.497   3.612 -0.2838 -0.1478 -0.1712
  552OPC     OW 2533   5.078   1.018   2.481  0.0456  0.0655  0.5541
  552OPC    HW1 2534   5.105   0.939   2.457 -1.0234 -0.9762  2.5565
  552OPC    HW2 2535   5.151   1.066   2.480  1.0771 -1.4226  1.1595
  552OPC     MW 2536   5.093   1.014   2.477  0.0398 -0.3082  0.9392
  553OPC     OW 2537   3.041   2.811   4.413  0.4354 -0.9362  0.7034
  553OPC    HW1 2538   3.091   2.786   4.346  0.6294  1.3890 -0.1239
  553OPC    HW2 2539   2.959   2.802   4.382  0.5414  1.3994 -0.4476
  553OPC     MW 2540   3.036   2.806   4.399  0.4798 -0.2477  0.4113
  554OPC     OW 2541   0.907   3.320   1.644 -0.1103  0.0808  0.0725
  554OPC    HW1 2542   0.881   3.403   1.634 -1.8995 -0.0015  2.8728
  554OPC    HW2 2543   0.833   3.275   1.645  0.4992 -1.0230  2.1290
  554OPC     MW 2544   0.893   3.326   1.643 -0.2846 -0.0945  0.7899
  555OPC     OW 2545   2.370   0.723   3.701 -0.3525  0.2660  0.2200
  555OPC    HW1 2546   2.401   0.794   3.660 -0.4625 -0.4399 -1.1560
  555OPC    HW2 2547   2.284   0.734   3.698 -0.3424  1.2603  2.2617
  555OPC     MW 2548   2.362   0.735   3.694 -0.3673  0.3086  0.3184
  556OPC     OW 2549   4.543   2.830   0.083  0.7628 -0.3413 -0.4244
  556OPC    HW1 2550   4.592   2.809   0.014  0.3451 -0.4300 -0.6972
  556OPC    HW2 2551   4.496   2.758   0.097  1.2968 -0.5548  0.3546
  556OPC     MW 2552   4.544   2.816   0.075  0.7799 -0.3861 -0.3497
  557OPC     OW 2553   1.599   0.652   3.153  0.1478  0.7844  0.1949
  557OPC    HW1 2554   1.550   0.613   3.214  0.9447  0.0849  0.4041
  557OPC    HW2 2555   1.585   0.604   3.082  0.2309  0.8225  0.1534
  557OPC     MW 2556   1.590   0.639   3.152  0.2778  0.6867  0.2198
  558OPC     OW 2557   1.285   3.309   4.286  0.0676  0.3699  0.1088
  558OPC    HW1 2558   1.358   3.307   4.334  0.2641 -2.7603 -0.1211
  558OPC    HW2 2559   1.312   3.340   4.209  1.2478 -0.8760 -0.0200
  558OPC     MW 2560   1.300   3.313   4.282  0.2710 -0.2766  0.0560
  559OPC     OW 2561   1.880   1.203   4.123 -0.7137  0.2236  0.0633
  559OPC    HW1 2562   1.879   1.285   4.095 -2.7971  0.2456  0.1105
  559OPC    HW2 2563   1.851   1.208   4.205 -0.3804 -0.5057  0.2390
  559OPC     MW 2564   1.876   1.216   4.131 -0.9722  0.1191  0.0963
  560OPC     OW 2565   3.274   3.381   3.898  0.4099  0.1249  0.4856
  560OPC    HW1 2566   3.314   3.314   3.937  0.4259 -0.5090 -0.5588
  560OPC    HW2 2567   3.335   3.442   3.892  1.2653 -0.7993 -1.0140
  560OPC     MW 2568   3.289   3.380   3.903  0.5386 -0.1053  0.1098
  561OPC     OW 2569   2.696   3.522   3.500  0.0760 -0.0707  0.5524
  561OPC    HW1 2570   2.733   3.601   3.489 -0.1790  0.0267  0.3726
  561OPC    HW2 2571   2.704   3.485   3.421  0.6683 -0.4331  0.7770
  561OPC     MW 2572   2.702   3.528   3.487  0.1259 -0.1098  0.5589
  562OPC     OW 2573   3.647   3.972   2.186 -0.4721 -0.3363  0.5981
  562OPC    HW1 2574   3.600   4.001   2.119  1.0141  1.0311  0.0901
  562OPC    HW2 2575   3.694   4.041   2.210  1.4904 -1.6822  0.8946
  562OPC     MW 2576   3.647   3.986   2.180  0.0374 -0.3331  0.5670
  563OPC     OW 2577   1.648   1.677   0.024  0.2165 -0.0998 -0.2373
  563OPC    HW1 2578   1.625   1.687  -0.060 -0.1175  0.0355 -0.1337
  563OPC    HW2 2579   1.671   1.593   0.029 -0.6931 -0.3591 -0.2523
  563OPC     MW 2580   1.648   1.666   0.012  0.0328 -0.1180 -0.2242
  564OPC     OW 2581   2.181   4.022   1.143  0.1872 -0.3837  0.1969
  564OPC    HW1 2582   2.146   4.064   1.075 -0.0915  0.6516  0.9550
  564OPC    HW2 2583   2.173   4.078   1.209  0.1084 -1.4982  1.1876
  564OPC     MW 2584   2.175   4.036   1.143  0.1345 -0.3953  0.4553
  565OPC     OW 2585   1.050   0.898   0.424 -0.5307 -0.1711 -0.0955
  565OPC    HW1 2586   1.047   0.983   0.443  1.0817 -0.1051  0.0114
  565OPC    HW2 2587   1.050   0.859   0.503 -3.4427 -0.4512 -0.1220
  565OPC     MW 2588   1.049   0.905   0.439 -0.7226 -0.2027 -0.0837
  566OPC     OW 2589   3.207   3.147   5.000  0.6027 -0.4012 -0.0160
  566OPC    HW1 2590   3.151   3.174   5.061  1.7571 -0.3648  1.0603
  566OPC    HW2 2591   3.217   3.062   5.018  1.5689 -0.2146  0.3765
  566OPC     MW 2592   3.200   3.139   5.012  0.9159 -0.3681  0.2010
  567OPC     OW 2593   3.064   3.692   4.757 -0.4024 -0.3496  0.3325
  567OPC    HW1 2594   3.135   3.737   4.733 -1.3240  0.1850 -1.6615
  567OPC    HW2 2595   3.035   3.736   4.827  0.3360  0.4050  0.1908
  567OPC     MW 2596   3.070   3.705   4.764 -0.4295 -0.1590  0.0174
  568OPC     OW 2597   2.156   1.198   4.706  0.2679  0.1516  0.2878
  568OPC    HW1 2598   2.131   1.120   4.674 -0.5278  0.6490 -0.3408
  568OPC    HW2 2599   2.112   1.255   4.657  1.5067  1.0336  0.1527
  568OPC     MW 2600   2.146   1.195   4.694  0.3333  0.3554  0.1750
  569OPC     OW 2601   3.806   0.441   2.902 -0.0167 -0.1754 -0.4118
  569OPC    HW1 2602   3.874   0.493   2.891  1.3763 -1.8883 -0.3748
  569OPC    HW2 2603   3.757   0.455   2.831 -0.3446  2.0098  0.1797
  569OPC     MW 2604   3.809   0.450   2.890  0.1407 -0.1056 -0.3189
  570OPC     OW 2605   1.091   0.755   3.612 -0.3178  0.0145 -0.2552
  570OPC    HW1 2606   1.075   0.810   3.677  0.7974  1.2449 -0.9749
  570OPC    HW2 2607   1.031   0.775   3.552  1.4157  2.0644 -1.4303
  570OPC     MW 2608   1.080   0.766   3.613  0.1031  0.4990 -0.5352
  571OPC     OW 2609   0.665   0.104   0.690  0.0500  0.4548 -0.3504
  571OPC    HW1 2610   0.735   0.101   0.637 -0.6284 -0.6797 -1.2325
  571OPC    HW2 2611   0.690   0.059   0.760  0.9632  1.9764  0.3477
  571OPC     MW 2612   0.679   0.097   0.692  0.0847  0.5120 -0.3776
  572OPC     OW 2613   3.248   1.419   0.922  0.1118  0.0049  0.1830
  572OPC    HW1 2614   3.189   1.366   0.885  0.9474 -1.3111  0.6753
  572OPC    HW2 2615   3.252   1.486   0.866 -1.7565  0.1024  0.0791
  572OPC     MW 2616   3.240   1.421   0.908 -0.0408 -0.1751  0.2404
  573OPC     OW 2617   3.788   4.387   3.345  0.3865 -0.3602  0.1454
  573OPC    HW1 2618   3.841   4.318   3.350  1.8694  0.7750  0.7247
  573OPC    HW2 2619   3.790   4.408   3.260 -0.2153 -1.1097 -0.0670
  573OPC     MW 2620   3.796   4.380   3.333  0.5167 -0.3030  0.1996
  574OPC     OW 2621   0.734   2.525   0.599  0.6650 -0.0661  0.1141
  574OPC    HW1 2622   0.803   2.562   0.561  0.5955  1.5999  1.5422
  574OPC    HW2 2623   0.768   2.480   0.665  0.5313 -0.8847 -0.3490
  574OPC     MW 2624   0.749   2.524   0.603  0.6350  0.0592  0.2567
  575OPC     OW 2625   2.892   1.114   4.260  0.3838 -0.2845 -0.3754
  575OPC    HW1 2626   2.827   1.058   4.244 -0.5570  0.0842  1.8226
  575OPC    HW2 2627   2.862   1.190   4.230 -0.6842  0.0873  1.5264
  575OPC     MW 2628   2.878   1.117   4.253  0.0870 -0.1751  0.2303
  576OPC     OW 2629   4.078   4.506   2.953 -0.4518 -0.0132 -0.3692
  576OPC    HW1 2630   4.094   4.420   2.955 -0.2807 -0.0509 -2.2551
  576OPC    HW2 2631   4.129   4.536   3.017  0.4664 -1.1729 -0.5057
  576OPC     MW 2632   4.088   4.497   2.963 -0.2909 -0.1903 -0.6680
  577OPC     OW 2633   4.735   3.061   3.202  0.1125 -0.0585  0.2655
  577OPC    HW1 2634   4.696   3.103   3.137  0.0622 -2.3729 -1.2903
  577OPC    HW2 2635   4.820   3.081   3.192 -0.1791  2.1843  1.5613
  577OPC     MW 2636   4.742   3.070   3.191  0.0620 -0.0690  0.2271
  578OPC     OW 2637   3.291   1.041   3.732 -0.2047 -0.1938 -0.0736
  578OPC    HW1 2638   3.248   1.059   3.658  0.2171  2.4514  0.2030
  578OPC    HW2 2639   3.231   1.051   3.794 -0.1057 -0.3865  0.0513
  578OPC     MW 2640   3.276   1.045   3.730 -0.1277  0.1684 -0.0142
  579OPC     OW 2641   0.047   3.672   3.171  0.0772 -0.3818 -0.0515
  579OPC    HW1 2642   0.026   3.607   3.226  1.5430 -0.6849  0.2014
  579OPC    HW2 2643   0.131   3.656   3.152 -0.1754  0.1392 -1.8048
  579OPC     MW 2644   0.056   3.660   3.176  0.2564 -0.3498 -0.2731
  580OPC     OW 2645   1.649   1.012   4.609 -0.3458  0.0469  0.0408
  580OPC    HW1 2646   1.683   1.041   4.684  0.6875 -2.1841  0.5130
  580OPC    HW2 2647   1.719   0.987   4.563 -1.0657  0.0415 -1.0903
  580OPC     MW 2648   1.664   1.013   4.613 -0.2995 -0.2835 -0.0563
  581OPC     OW 2649   3.836   1.721   4.242  0.0529  0.7471  0.0642
  581OPC    HW1 2650   3.824   1.745   4.325 -0.2027 -0.6898  0.4660
  581OPC    HW2 2651   3.893   1.655   4.247  0.3415  0.9027 -0.9450
  581OPC     MW 2652   3.843   1.715   4.255  0.0578  0.5578 -0.0257
  582OPC     OW 2653   0.360   2.521   0.897  0.1633 -0.1891 -0.7574
  582OPC    HW1 2654   0.425   2.546   0.845  0.2883  2.9473  0.6437
  582OPC    HW2 2655   0.288   2.538   0.849  0.3103  1.0258 -0.5701
  582OPC     MW 2656   0.359   2.527   0.882  0.2035  0.4537 -0.5227
  583OPC     OW 2657   2.759   0.669   4.143  0.5930  0.2815  0.1142
  583OPC    HW1 2658   2.776   0.708   4.067  0.3379 -0.9506 -0.5962
  583OPC    HW2 2659   2.676   0.643   4.136  0.6866 -0.1994  0.6435
  583OPC     MW 2660   2.750   0.671   4.131  0.5691  0.0284  0.0870
  584OPC     OW 2661   1.889   0.352   1.566  0.1786  0.1527 -0.8596
  584OPC    HW1 2662   1.813   0.310   1.566  1.3092 -2.2394 -3.5805
  584OPC    HW2 2663   1.905   0.366   1.650 -2.0087 -1.6922 -0.0306
  584OPC     MW 2664   1.880   0.348   1.578  0.0225 -0.4732 -1.1392
  585OPC     OW 2665   2.294   4.382   1.494  0.6895  0.0861  0.3112
  585OPC    HW1 2666   2.372   4.354   1.520  0.1252 -1.0051  0.8960
  585OPC    HW2 2667   2.268   4.435   1.558  0.5805 -0.2320  0.5295
  585OPC     MW 2668   2.302   4.386   1.507  0.5900 -0.1221  0.4298
  586OPC     OW 2669   4.314   2.794   2.769  0.4144 -0.1227 -0.3508
  586OPC    HW1 2670   4.306   2.711   2.742  0.6498 -1.0366  2.0758
  586OPC    HW2 2671   4.256   2.800   2.834  0.1999  1.7322 -0.6663
  586OPC     MW 2672   4.304   2.783   2.775  0.4175  0.0161 -0.0390
  587OPC     OW 2673   5.005   4.410   4.767 -0.0219  0.0301 -0.5956
  587OPC    HW1 2674   4.981   4.487   4.736  0.6859  0.9202  0.9619
  587OPC    HW2 2675   4.942   4.390   4.824 -1.2237 -1.5051 -2.3413
  587OPC     MW 2676   4.992   4.418   4.771 -0.0947 -0.0651 -0.6232
  588OPC     OW 2677   4.463   2.776   4.387 -0.2366  0.0582 -0.1700
  588OPC    HW1 2678   4.433   2.856   4.367  2.4207  1.0670 -0.5887
  588OPC    HW2 2679   4.398   2.741   4.433 -2.4456  1.5607 -1.8833
  588OPC     MW 2680   4.449   2.783   4.391 -0.1705  0.4292 -0.4849
  589OPC     OW 2681   0.363   3.695   4.298 -0.2762  0.0819  0.4845
  589OPC    HW1 2682   0.441   3.699   4.335  0.1503  1.8848 -0.5047
  589OPC    HW2 2683   0.335   3.778   4.298 -1.3361 -0.2307 -0.9061
  589OPC     MW 2684   0.370   3.708   4.303 -0.3698  0.3021  0.1330
  590OPC     OW 2685   0.220   2.737   1.448  0.6052  0.0561 -0.1185
  590OPC    HW1 2686   0.230   2.696   1.525  2.0485 -0.7632 -0.6979
  590OPC    HW2 2687   0.295   2.781   1.439  0.0361  0.9520 -0.6157
  590OPC     MW 2688   0.233   2.738   1.458  0.7344  0.0675 -0.2775
  591OPC     OW 2689   2.794   4.946   2.622  0.2321  0.2442 -0.2884
  591OPC    HW1 2690   2.712   4.954   2.650 -0.1433  0.2742 -1.3463
  591OPC    HW2 2691   2.790   4.970   2.538  0.9230 -1.6270 -0.9206
  591OPC     MW 2692   2.782   4.951   2.614  0.2787 -0.0277 -0.5381
  592OPC     OW 2693   0.761   2.684   2.293  0.4287 -0.4238 -0.1420
  592OPC    HW1 2694   0.786   2.657   2.214  0.0238 -0.9571 -0.0913
  592OPC    HW2 2695   0.834   2.676   2.341  0.1230 -2.3531  0.0999
  592OPC     MW 2696   0.776   2.679   2.288  0.3237 -0.7876 -0.0988
  593OPC     OW 2697   2.275   2.539   4.639  0.9014  0.4141  0.0364
  593OPC    HW1 2698   2.216   2.554   4.701  0.6737 -0.7154  0.1015
  593OPC    HW2 2699   2.298   2.619   4.613  0.1942  0.8779  0.8083
  593OPC     MW 2700   2.270   2.553   4.644  0.7633  0.3158  0.1602
  594OPC     OW 2701   1.517   0.824   0.719 -0.1944  0.0043 -0.6900
  594OPC    HW1 2702   1.439   0.786   0.724  0.2401 -1.1011 -1.7315
  594OPC    HW2 2703   1.504   0.904   0.752 -1.4795 -0.5501  0.2371
  594OPC     MW 2704   1.504   0.830   0.725 -0.3200 -0.2409 -0.7069
  595OPC     OW 2705   3.766   4.026   0.587 -0.9601  0.0036 -0.4894
  595OPC    HW1 2706   3.712   4.081   0.547  0.8536  0.6564 -2.2019
  595OPC    HW2 2707   3.754   3.951   0.544 -1.3626 -0.1878 -0.0535
  595OPC     MW 2708   3.756   4.023   0.575 -0.7516  0.0720 -0.6779
  596OPC     OW 2709   1.801   1.618   3.381 -0.4820 -0.3826  0.1529
  596OPC    HW1 2710   1.864   1.584   3.331 -0.8330  1.8577 -1.9876
  596OPC    HW2 2711   1.742   1.646   3.323 -2.0883  0.2075  1.9651
  596OPC     MW 2712   1.801   1.617   3.365 -0.7712  0.0355  0.1043
  597OPC     OW 2713   3.790   4.767   4.452  0.3045 -0.1544 -0.1193
  597OPC    HW1 2714   3.790   4.826   4.387  1.1206  0.0964  0.1021
  597OPC    HW2 2715   3.710   4.733   4.448 -0.5289  1.6182  0.3213
  597OPC     MW 2716   3.778   4.771   4.442  0.3018  0.1442 -0.0215
  598OPC     OW 2717   0.342   2.289   1.954  0.4059 -0.3526  0.2935
  598OPC    HW1 2718   0.401   2.254   2.009 -0.3617  0.4273  1.6726
  598OPC    HW2 2719   0.383   2.360   1.923  1.2063 -1.3084 -0.9582
  598OPC     MW 2720   0.357   2.294   1.958  0.4108 -0.3786  0.3124
  599OPC     OW 2721   3.491   1.905   4.192 -0.6741 -0.3583 -0.1185
  599OPC    HW1 2722   3.428   1.916   4.251  0.3634 -0.5449  1.0811
  599OPC    HW2 2723   3.471   1.830   4.154 -1.0107 -0.5817  0.4824
  599OPC     MW 2724   3.479   1.896   4.195 -0.5704 -0.4190  0.1476
  600OPC     OW 2725   0.660   1.835   1.226 -0.0542  0.1548  0.5592
  600OPC    HW1 2726   0.718   1.778   1.196 -1.6364  0.1577 -3.0073
  600OPC    HW2 2727   0.607   1.787   1.275  1.0865 -0.4917  1.2016
  600OPC     MW 2728   0.661   1.820   1.228 -0.1194  0.0598  0.1273
  601OPC     OW 2729   4.941   2.248   1.210 -0.2480  0.2829 -1.0256
  601OPC    HW1 2730   5.002   2.294   1.169  0.0260  0.3171 -0.5927
  601OPC    HW2 2731   4.941   2.172   1.168  0.4732  0.0932 -0.7042
  601OPC     MW 2732   4.950   2.243   1.198 -0.1011  0.2600 -0.9142
  602OPC     OW 2733   4.106   0.659   2.485 -0.2117 -0.2440 -0.1078
  602OPC    HW1 2734   4.157   0.588   2.484  0.7290  0.2938  2.2119
  602OPC    HW2 2735   4.152   0.716   2.533 -2.2357  0.9011  0.5737
  602OPC     MW 2736   4.121   0.657   2.492 -0.3717  0.0046  0.3356
  603OPC     OW 2737   5.052   0.412   3.072 -0.4145 -0.1530  0.4618
  603OPC    HW1 2738   5.038   0.448   3.151 -1.0504  0.2717  0.1595
  603OPC    HW2 2739   5.104   0.344   3.090  0.7305  0.8462  1.0619
  603OPC     MW 2740   5.058   0.407   3.087 -0.3393  0.0573  0.5058
  604OPC     OW 2741   4.605   1.079   4.600 -0.1543 -0.0087 -0.1755
  604OPC    HW1 2742   4.622   1.070   4.515 -0.6612 -0.0582 -0.2805
  604OPC    HW2 2743   4.681   1.104   4.634  0.4797 -1.5168 -0.3963
  604OPC     MW 2744   4.618   1.081   4.592 -0.1354 -0.2387 -0.2236
  605OPC     OW 2745   2.676   3.542   1.256 -0.3501 -0.7396 -0.0725
  605OPC    HW1 2746   2.646   3.607   1.306 -0.5547 -0.7352 -0.2022
  605OPC    HW2 2747   2.606   3.494   1.238 -0.4769 -0.1726 -1.1971
  605OPC     MW 2748   2.661   3.545   1.261 -0.3991 -0.6553 -0.2577
  606OPC     OW 2749   3.789   2.411   1.883  0.4582 -0.1070 -0.1592
  606OPC    HW1 2750   3.760   2.440   1.960  1.1565 -2.1480  0.9503
  606OPC    HW2 2751   3.735   2.346   1.863  0.6314  0.0251 -1.1287
  606OPC     MW 2752   3.777   2.406   1.891  0.5869 -0.3890 -0.1386
  607OPC     OW 2753   0.594   0.650   3.451  0.2315  0.3521  0.4680
  607OPC    HW1 2754   0.571   0.682   3.374 -0.8331 -0.5766  0.3781
  607OPC    HW2 2755   0.561   0.707   3.508 -2.9681 -1.1840  0.3691
  607OPC     MW 2756   0.586   0.663   3.448 -0.3985 -0.0120  0.4402
  608OPC     OW 2757   4.271   4.444   2.716 -0.1566  0.1835 -0.1093
  608OPC    HW1 2758   4.341   4.444   2.767 -0.2625 -0.5997  0.0415
  608OPC    HW2 2759   4.206   4.465   2.771 -0.2316 -0.3999  0.0312
  608OPC     MW 2760   4.271   4.447   2.732 -0.1833 -0.0184 -0.0663
  609OPC     OW 2761   4.288   2.401   1.438 -0.5060  0.7465 -0.2167
  609OPC    HW1 2762   4.317   2.480   1.414  0.0094  0.6211 -0.0215
  609OPC    HW2 2763   4.258   2.366   1.364  0.1115  0.7658 -0.4781
  609OPC     MW 2764   4.288   2.408   1.424 -0.3388  0.7309 -0.2265
  610OPC     OW 2765   4.845   3.805   0.269 -0.2292 -0.3771 -0.0437
  610OPC    HW1 2766   4.867   3.728   0.304  2.2554  0.4434  0.4086
  610OPC    HW2 2767   4.804   3.846   0.334  0.6228 -0.4374  0.5523
  610OPC     MW 2768   4.842   3.800   0.284  0.2637 -0.2649  0.1112
  611OPC     OW 2769   4.503   4.157   0.255  0.1211 -0.3494 -0.1704
  611OPC    HW1 2770   4.579   4.190   0.283  0.6165 -2.1755  0.8301
  611OPC    HW2 2771   4.513   4.153   0.168  0.9670 -0.0811 -0.0942
  611OPC     MW 2772   4.516   4.161   0.246  0.3192 -0.5796 -0.0113
  612OPC     OW 2773   2.328   2.955   3.791  0.0906  0.3843  0.4441
  612OPC    HW1 2774   2.280   3.004   3.738 -0.8690 -0.3741  0.5849
  612OPC    HW2 2775   2.400   3.002   3.803  0.2039  0.6992 -1.2861
  612OPC     MW 2776   2.332   2.969   3.785 -0.0345  0.3188  0.2092
  613OPC     OW 2777   3.032   3.030   1.211 -0.1690 -0.1688 -0.3366
  613OPC    HW1 2778   3.114   3.061   1.204  0.4177 -1.3515  0.8871
  613OPC    HW2 2779   2.983   3.100   1.192  1.1183  0.9100  0.0868
  613OPC     MW 2780   3.037   3.045   1.207  0.1080 -0.1842 -0.0932
  614OPC     OW 2781   4.899   3.018   2.890  0.0416  0.1803  0.3945
  614OPC    HW1 2782   4.873   2.938   2.912  1.2736 -0.3857 -0.0992
  614OPC    HW2 2783   4.980   3.006   2.860  0.6010  1.7345  1.1372
  614OPC     MW 2784   4.907   3.004   2.889  0.3061  0.3263  0.4312
  615OPC     OW 2785   4.480   1.104   0.988  0.3897 -0.3508  0.3091
  615OPC    HW1 2786   4.526   1.030   0.986  1.9210  0.5226 -2.1717
  615OPC    HW2 2787   4.445   1.108   0.908 -3.0433 -0.2710  1.6486
  615OPC     MW 2788   4.482   1.094   0.976  0.1087 -0.2100  0.1405
  616OPC     OW 2789   2.575   0.373   0.358 -0.0687 -0.3082  0.1354
  616OPC    HW1 2790   2.488   0.368   0.358 -0.0534 -0.6033  0.3506
  616OPC    HW2 2791   2.600   0.290   0.345  0.1799 -0.2372  0.1600
  616OPC     MW 2792   2.566   0.360   0.356 -0.0298 -0.3413  0.1708
  617OPC     OW 2793   4.976   2.963   3.656 -0.7285  0.1815  0.3369
  617OPC    HW1 2794   4.891   2.960   3.638 -0.7082 -0.7415  0.3597
  617OPC    HW2 2795   5.005   3.030   3.608 -1.5966  1.0213  0.9265
  617OPC     MW 2796   4.967   2.973   3.646 -0.8540  0.1694  0.4275
  618OPC     OW 2797   2.423   3.441   0.152 -0.6147 -0.0558  0.0630
  618OPC    HW1 2798   2.415   3.355   0.140 -0.6973  0.0676 -0.8431
  618OPC    HW2 2799   2.379   3.475   0.084  0.8734  0.6758 -0.5793
  618OPC     MW 2800   2.415   3.433   0.140 -0.4070  0.0707 -0.1657
  619OPC     OW 2801   1.984   0.126   1.906 -0.4712  0.2211 -0.0263
  619OPC    HW1 2802   1.975   0.210   1.884 -1.1217  0.5060  1.1948
  619OPC    HW2 2803   2.026   0.130   1.983 -1.3566 -0.5041  0.5146
  619OPC     MW 2804   1.989   0.139   1.914 -0.6980  0.1561  0.2339
  620OPC     OW 2805   2.955   4.497   1.935 -0.1613 -0.3022  0.6168
  620OPC    HW1 2806   3.012   4.516   1.872 -0.1760  0.6659  0.8790
  620OPC    HW2 2807   3.006   4.485   2.005 -0.2864  1.0800  0.9710
  620OPC     MW 2808   2.971   4.498   1.936 -0.1819  0.0451  0.7078
  621OPC     OW 2809   2.581   2.756   3.068 -0.1045  0.2312 -0.3915
  621OPC    HW1 2810   2.657   2.798   3.069 -1.5575  3.3653  2.8014
  621OPC    HW2 2811   2.524   2.819   3.045 -2.0266 -1.1014  0.5064
  621OPC     MW 2812   2.583   2.772   3.065 -0.6031  0.4973  0.2128
  622OPC     OW 2813   3.549   2.651   0.434  0.0918  0.1817  0.6654
  622OPC    HW1 2814   3.499   2.640   0.364  0.3374  0.0040  0.5183
  622OPC    HW2 2815   3.577   2.570   0.453 -0.3704  0.1557  1.2597
  622OPC     MW 2816   3.546   2.637   0.427  0.0598  0.1516  0.7315
  623OPC     OW 2817   1.085   3.902   0.163 -0.2006 -0.2092 -0.0135
  623OPC    HW1 2818   1.061   3.820   0.149  0.3285 -0.1351 -1.5603
  623OPC    HW2 2819   1.085   3.909   0.250  0.0739 -1.9348  0.1605
  623OPC     MW 2820   1.082   3.891   0.173 -0.0818 -0.4532 -0.2163
  624OPC     OW 2821   4.286   4.188   4.217 -0.4351 -0.6624  0.1223
  624OPC    HW1 2822   4.334   4.259   4.201 -0.1814 -0.7721  0.3844
  624OPC    HW2 2823   4.345   4.124   4.222 -0.5967 -0.7810  0.5518
  624OPC     MW 2824   4.302   4.189   4.215 -0.4215 -0.6959  0.2246
  625OPC     OW 2825   0.309   2.281   3.441 -0.0536  0.1094 -1.0738
  625OPC    HW1 2826   0.295   2.233   3.513 -1.0962 -0.0088 -1.3418
  625OPC    HW2 2827   0.395   2.273   3.428  0.7590  2.3448  1.7059
  625OPC     MW 2828   0.320   2.273   3.450 -0.0875  0.4224 -0.7027
  626OPC     OW 2829   1.682   2.959   4.166 -0.5678 -0.0314 -0.8825
  626OPC    HW1 2830   1.642   2.884   4.144 -1.0954  0.3734 -1.3228
  626OPC    HW2 2831   1.765   2.945   4.143 -0.4327 -0.8899  0.0581
  626OPC     MW 2832   1.688   2.946   4.159 -0.6258 -0.0985 -0.8085
  627OPC     OW 2833   2.995   2.609   0.640  0.0223 -0.6999  0.2602
  627OPC    HW1 2834   2.932   2.654   0.600 -1.7445  0.3265  3.7762
  627OPC    HW2 2835   3.060   2.668   0.648 -0.3667 -0.3049  0.5529
  627OPC     MW 2836   2.996   2.625   0.636 -0.2961 -0.4900  0.8228
  628OPC     OW 2837   3.854   1.655   2.818  0.0963 -0.1054 -0.4311
  628OPC    HW1 2838   3.851   1.569   2.801 -0.3527 -0.0555 -0.6221
  628OPC    HW2 2839   3.777   1.671   2.855  0.7890 -0.0657  1.0456
  628OPC     MW 2840   3.842   1.644   2.821  0.1321 -0.0922 -0.2412
  629OPC     OW 2841   3.760   0.346   1.157 -0.6509 -0.2540  0.0358
  629OPC    HW1 2842   3.825   0.373   1.106 -1.8876  1.3261 -0.8364
  629OPC    HW2 2843   3.780   0.264   1.176  1.0038 -0.1565 -1.1269
  629OPC     MW 2844   3.772   0.338   1.152 -0.5891 -0.0062 -0.2648
  630OPC     OW 2845   0.112   1.423   4.257 -0.0397 -0.3608  0.1746
  630OPC    HW1 2846   0.190   1.435   4.218 -0.4468  1.8101 -0.1427
  630OPC    HW2 2847   0.130   1.431   4.342 -0.0472  1.6419  0.0467
  630OPC     MW 2848   0.126   1.426   4.264 -0.1009  0.2557  0.1090
  631OPC     OW 2849   3.431   1.909   2.327 -0.1658  0.7522  0.0144
  631OPC    HW1 2850   3.392   1.973   2.284  0.1942  0.5335 -0.6513
  631OPC    HW2 2851   3.516   1.924   2.314 -0.0853 -0.3714 -0.9554
  631OPC     MW 2852   3.438   1.920   2.319 -0.1009  0.5540 -0.2271
  632OPC     OW 2853   3.369   0.415   2.613  0.2604  0.3184  0.4168
  632OPC    HW1 2854   3.305   0.456   2.570 -0.1331 -0.7689 -0.0504
  632OPC    HW2 2855   3.377   0.339   2.571 -0.4545 -0.9938  2.5179
  632OPC     MW 2856   3.361   0.410   2.600  0.0967 -0.0361  0.6582
  633OPC     OW 2857   0.638   0.624   0.920  0.7587  0.5668  0.5052
  633OPC    HW1 2858   0.692   0.565   0.957  1.0541  0.9396  0.6747
  633OPC    HW2 2859   0.586   0.575   0.871  1.2267  0.1903  0.3708
  633OPC     MW 2860   0.638   0.608   0.918  0.8714  0.5663  0.5104
  634OPC     OW 2861   1.022   2.155   2.235  0.2476 -0.3958 -0.0130
  634OPC    HW1 2862   0.987   2.177   2.157  0.0985 -0.7929 -0.0613
  634OPC    HW2 2863   1.097   2.198   2.236 -0.0226  0.0836 -0.1242
  634OPC     MW 2864   1.028   2.165   2.223  0.1857 -0.3836 -0.0366
  635OPC     OW 2865   3.486   2.773   4.934  0.0400 -0.2621 -0.5007
  635OPC    HW1 2866   3.510   2.828   4.871  1.1165 -0.4899 -0.3044
  635OPC    HW2 2867   3.442   2.711   4.892  0.6494 -0.3549 -1.0164
  635OPC     MW 2868   3.483   2.772   4.919  0.2891 -0.3096 -0.5479
  636OPC     OW 2869   1.035   2.249   4.200  0.2043  0.2385 -0.6178
  636OPC    HW1 2870   1.093   2.273   4.260 -0.1625 -2.1314  0.7846
  636OPC    HW2 2871   0.962   2.289   4.226  0.1197 -0.5311  0.4024
  636OPC     MW 2872   1.033   2.259   4.213  0.1376 -0.2253 -0.2599
  637OPC     OW 2873   0.521   2.539   3.600 -0.4748 -0.5792  0.0204
  637OPC    HW1 2874   0.597   2.571   3.573  0.2930 -2.1620  0.1531
  637OPC    HW2 2875   0.470   2.545   3.529  0.9396 -2.9296 -1.3547
  637OPC     MW 2876   0.525   2.544   3.585 -0.1524 -1.1600 -0.1633
  638OPC     OW 2877   1.571   1.425   4.338 -0.2379 -0.4594 -0.2746
  638OPC    HW1 2878   1.600   1.344   4.352  1.1785 -0.0854 -0.8304
  638OPC    HW2 2879   1.495   1.413   4.298 -0.0969 -1.5234 -0.2617
  638OPC     MW 2880   1.564   1.411   4.334 -0.0078 -0.5614 -0.3548
  639OPC     OW 2881   4.877   2.891   3.905 -0.2362  0.3747  0.0440
  639OPC    HW1 2882   4.941   2.917   3.958 -0.1741 -0.2649  0.3012
  639OPC    HW2 2883   4.914   2.890   3.826 -0.2169  0.9565  0.0417
  639OPC     MW 2884   4.892   2.895   3.901 -0.2241  0.3661  0.0817
  640OPC     OW 2885   0.461   2.008   1.085  0.2561 -0.4680  0.3734
  640OPC    HW1 2886   0.523   1.953   1.113  0.4738 -0.4777 -0.1266
  640OPC    HW2 2887   0.437   1.974   1.008 -0.2936 -0.4046  0.5088
  640OPC     MW 2888   0.467   1.995   1.078  0.2071 -0.4601  0.3195
  641OPC     OW 2889   0.824   3.818   0.692  0.0650 -0.6058 -0.0423
  641OPC    HW1 2890   0.860   3.809   0.771 -1.5898  1.0492  0.9776
  641OPC    HW2 2891   0.742   3.792   0.704 -1.0272  2.2767 -0.3816
  641OPC     MW 2892   0.817   3.813   0.706 -0.3408  0.0646  0.0583
  642OPC     OW 2893   0.948   1.646   3.805 -0.0033 -0.1787  0.0090
  642OPC    HW1 2894   1.008   1.704   3.830 -1.6223  1.4336  0.4176
  642OPC    HW2 2895   0.974   1.571   3.841  1.4378  0.5852  0.6065
  642OPC     MW 2896   0.960   1.643   3.814 -0.0296  0.1723  0.1576
  643OPC     OW 2897   4.877   3.490   0.817 -0.4394 -0.0596 -0.2616
  643OPC    HW1 2898   4.963   3.504   0.813 -0.7493  1.7486 -2.1941
  643OPC    HW2 2899   4.848   3.558   0.864 -0.7941 -0.8529  0.6829
  643OPC     MW 2900   4.886   3.502   0.824 -0.5376  0.0902 -0.4075
  644OPC     OW 2901   2.898   0.417   4.110 -0.4164 -0.2796 -0.4013
  644OPC    HW1 2902   2.893   0.423   4.023  1.7476  0.3066 -0.5349
  644OPC    HW2 2903   2.851   0.486   4.137 -1.3566 -0.6324 -1.0776
  644OPC     MW 2904   2.890   0.428   4.101 -0.2357 -0.2451 -0.5209
  645OPC     OW 2905   4.095   4.683   0.280 -0.1839  0.5706 -0.5953
  645OPC    HW1 2906   4.113   4.630   0.212  0.9698 -0.0587  0.1661
  645OPC    HW2 2907   4.018   4.717   0.259 -0.8811 -1.2723 -1.2217
  645OPC     MW 2908   4.087   4.680   0.267 -0.1163  0.2058 -0.5754
  646OPC     OW 2909   4.855   4.276   1.277 -0.6034 -0.0620  0.0292
  646OPC    HW1 2910   4.788   4.232   1.242 -0.8485  0.5211 -0.2536
  646OPC    HW2 2911   4.879   4.330   1.214  1.3356 -1.4809 -0.5424
  646OPC     MW 2912   4.848   4.277   1.263 -0.3531 -0.1853 -0.0971
  647OPC     OW 2913   0.705   3.203   1.265  0.4555 -0.3929 -0.4877
  647OPC    HW1 2914   0.714   3.182   1.181 -1.3824 -2.3696 -0.2443
  647OPC    HW2 2915   0.712   3.290   1.264  0.5237 -0.3584 -2.6754
  647OPC     MW 2916   0.707   3.213   1.253  0.1941 -0.6799 -0.7750
  648OPC     OW 2917   2.307   4.428   1.222  0.1915 -0.1995  0.4458
  648OPC    HW1 2918   2.294   4.411   1.307  0.4347 -1.7289  0.1985
  648OPC    HW2 2919   2.270   4.506   1.212 -0.4586 -0.2921  1.8085
  648OPC     MW 2920   2.300   4.437   1.233  0.1312 -0.4392  0.6105
  649OPC     OW 2921   0.841   3.176   3.734  0.6127 -0.1633  0.2081
  649OPC    HW1 2922   0.887   3.111   3.770  0.4714 -0.8075 -0.7309
  649OPC    HW2 2923   0.863   3.172   3.650  0.3793  0.8297  0.0957
  649OPC     MW 2924   0.851   3.166   3.727  0.5574 -0.1118  0.0526
  650OPC     OW 2925   3.018   3.070   2.983 -0.2736  0.2060 -0.4008
  650OPC    HW1 2926   3.056   3.076   3.061 -0.3755 -0.0184 -0.3356
  650OPC    HW2 2927   3.064   3.008   2.942  0.2027  0.7824 -0.7570
  650OPC     MW 2928   3.030   3.062   2.988 -0.2184  0.2578 -0.4437
  651OPC     OW 2929   2.484   0.339   1.666 -0.1305  0.7641 -0.3312
  651OPC    HW1 2930   2.446   0.313   1.740  0.8490 -0.4542 -0.2335
  651OPC    HW2 2931   2.456   0.281   1.607  0.7555  0.4605 -0.4645
  651OPC     MW 2932   2.474   0.326   1.669  0.1451  0.5393 -0.3365
  652OPC     OW 2933   4.572   4.661   0.417  0.0800  0.3070 -0.1854
  652OPC    HW1 2934   4.508   4.617   0.377  1.6203 -2.2746 -0.0274
  652OPC    HW2 2935   4.538   4.741   0.428 -2.6123 -0.5749 -1.2271
  652OPC     MW 2936   4.558   4.667   0.413 -0.0899 -0.2046 -0.3159
  653OPC     OW 2937   1.268   1.876   3.531 -0.4853  0.0685  0.4831
  653OPC    HW1 2938   1.348   1.902   3.507 -0.3460 -1.9344 -1.5164
  653OPC    HW2 2939   1.218   1.945   3.512  0.4944  0.5996 -0.2634
  653OPC     MW 2940   1.272   1.890   3.524 -0.3200 -0.1489  0.0775
  654OPC     OW 2941   1.740   0.603   4.385 -0.3175 -0.7706 -0.4938
  654OPC    HW1 2942   1.799   0.621   4.447 -0.0792 -0.9910 -0.6534
  654OPC    HW2 2943   1.714   0.522   4.405 -0.2004 -0.8622 -0.7129
  654OPC     MW 2944   1.745   0.594   4.397 -0.2650 -0.8167 -0.5498
  655OPC     OW 2945   0.926   2.549   1.629  0.6751 -0.2596 -0.4997
  655OPC    HW1 2946   0.843   2.526   1.615  0.5970 -0.5842  0.4315
  655OPC    HW2 2947   0.955   2.571   1.549 -0.8280  1.6360 -0.6003
  655OPC     MW 2948   0.918   2.549   1.615  0.4415 -0.0275 -0.3770
  656OPC     OW 2949   3.761   4.601   1.502 -0.0395 -0.1589 -0.0910
  656OPC    HW1 2950   3.711   4.558   1.560  1.2690 -0.1691  1.0682
  656OPC    HW2 2951   3.738   4.684   1.513  0.8436 -0.0388  1.1726
  656OPC     MW 2952   3.750   4.607   1.512  0.2842 -0.1428  0.2670
  657OPC     OW 2953   2.102   0.483   4.669 -0.8814 -0.4637 -0.5772
  657OPC    HW1 2954   2.091   0.483   4.756  0.3653  0.2320 -0.3973
  657OPC    HW2 2955   2.059   0.411   4.643 -0.9981 -0.8611  0.6440
  657OPC     MW 2956   2.094   0.472   4.678 -0.7145 -0.4196 -0.3703
  658OPC     OW 2957   2.760   3.323   3.323 -0.5657  0.6453  0.6909
  658OPC    HW1 2958   2.839   3.311   3.289 -0.5110  1.4403  0.5261
  658OPC    HW2 2959   2.714   3.254   3.293  0.1796 -0.0921  1.1969
  658OPC     MW 2960   2.765   3.311   3.314 -0.4475  0.6537  0.7412
  659OPC     OW 2961   1.223   4.235   4.622 -0.1635 -0.1114 -0.1689
  659OPC    HW1 2962   1.234   4.213   4.538 -1.5002  0.2199 -0.4371
  659OPC    HW2 2963   1.226   4.158   4.663  2.1680 -0.1708 -0.2714
  659OPC     MW 2964   1.225   4.220   4.615 -0.0166 -0.0713 -0.2236
  660OPC     OW 2965   2.039   1.937   3.484  0.1417  0.0828 -0.1763
  660OPC    HW1 2966   2.083   1.862   3.475  2.0677  1.1840 -0.5762
  660OPC    HW2 2967   2.076   1.973   3.555 -1.5065  0.2144  0.6615
  660OPC     MW 2968   2.051   1.931   3.493  0.1827  0.2649 -0.1116
  661OPC     OW 2969   1.290   1.218   4.903 -0.1670 -0.3788 -0.5274
  661OPC    HW1 2970   1.269   1.275   4.966 -1.4241 -0.4707 -0.8445
  661OPC    HW2 2971   1.356   1.172   4.938 -0.3281  0.0877  0.4167
  661OPC     MW 2972   1.297   1.220   4.917 -0.3765 -0.3234 -0.4346
  662OPC     OW 2973   0.350   1.916   2.631  0.6041 -0.0632  0.1254
  662OPC    HW1 2974   0.405   1.908   2.564  0.1289  0.1595 -0.3000
  662OPC    HW2 2975   0.376   1.989   2.672  0.0035  0.6224 -0.6789
  662OPC     MW 2976   0.362   1.926   2.627  0.4452  0.0710 -0.0561
  663OPC     OW 2977   4.613   4.113   1.272  0.1630 -0.3725 -0.6315
  663OPC    HW1 2978   4.651   4.072   1.339  0.9470 -0.6759 -1.2467
  663OPC    HW2 2979   4.626   4.059   1.205 -1.8167 -0.7370 -0.7849
  663OPC     MW 2980   4.621   4.099   1.272 -0.0136 -0.4711 -0.7450
  664OPC     OW 2981   2.905   1.405   3.891 -0.4970  0.0252 -0.1067
  664OPC    HW1 2982   2.919   1.491   3.890  0.4715 -0.1149 -0.3082
  664OPC    HW2 2983   2.830   1.395   3.848 -0.8625  0.8052  0.3499
  664OPC     MW 2984   2.896   1.416   3.884 -0.4079  0.1197 -0.0690
  665OPC     OW 2985   0.172   3.081   0.287 -0.1189  0.0881 -0.3047
  665OPC    HW1 2986   0.250   3.051   0.262 -0.2658  0.3090 -1.0602
  665OPC    HW2 2987   0.141   3.119   0.215 -1.8784 -1.9564 -0.7161
  665OPC     MW 2988   0.179   3.082   0.272 -0.4005 -0.1812 -0.4771
  666OPC     OW 2989   0.709   1.624   3.259 -0.7244  0.1563  0.0289
  666OPC    HW1 2990   0.693   1.707   3.236 -0.1075 -0.1047 -1.4291
  666OPC    HW2 2991   0.791   1.626   3.287 -0.9876  0.1825  0.8255
  666OPC     MW 2992   0.719   1.637   3.260 -0.6721  0.1216 -0.0688
  667OPC     OW 2993   4.106   3.003   3.906  0.2668 -0.2885  0.1641
  667OPC    HW1 2994   4.090   2.952   3.837  0.1715  0.9305 -0.7359
  667OPC    HW2 2995   4.046   3.067   3.899  1.4156  0.8455  0.3288
  667OPC     MW 2996   4.095   3.005   3.895  0.4222  0.0591  0.0556
  668OPC     OW 2997   4.520   1.675   4.966  0.1766  0.0066 -0.0299
  668OPC    HW1 2998   4.465   1.740   4.951 -1.1758 -0.7168  1.4924
  668OPC    HW2 2999   4.598   1.714   4.972 -0.5306  1.4109  0.3667
  668OPC     MW 3000   4.524   1.690   4.965 -0.1278  0.1071  0.2534
  669OPC     OW 3001   2.068   2.692   4.376  0.0936  0.3220  1.0686
  669OPC    HW1 3002   2.020   2.619   4.374  1.9129 -1.0946 -3.1188
  669OPC    HW2 3003   2.013   2.753   4.345 -0.4750 -0.0182  1.3791
  669OPC     MW 3004   2.053   2.691   4.371  0.2784  0.0623  0.4957
  670OPC     OW 3005   0.427   3.744   3.311  0.5279 -0.2703 -0.4348
  670OPC    HW1 3006   0.359   3.797   3.304  1.3240  0.8721  0.1431
  670OPC    HW2 3007   0.489   3.781   3.262  1.2860 -0.3260  0.4373
  670OPC     MW 3008   0.426   3.757   3.303  0.7575 -0.1097 -0.2205
  671OPC     OW 3009   2.402   4.276   5.001  0.3406  0.1646 -0.3220
  671OPC    HW1 3010   2.356   4.318   4.940 -1.1536  0.1109  0.7117
  671OPC    HW2 3011   2.343   4.258   5.063  1.8334  0.3601  1.2370
  671OPC     MW 3012   2.387   4.279   5.001  0.3405  0.1860  0.0610
  672OPC     OW 3013   3.080   0.705   0.074  0.4876  0.1623 -0.4952
  672OPC    HW1 3014   3.159   0.668   0.080  1.0127  1.3800  0.7169
  672OPC    HW2 3015   3.053   0.682  -0.005  0.9540 -2.3945  0.0110
  672OPC     MW 3016   3.088   0.696   0.063  0.6341 -0.0356 -0.2414
  673OPC     OW 3017   2.876   0.698   4.400  0.1766  0.7484 -0.0066
  673OPC    HW1 3018   2.884   0.612   4.413  0.2414  0.6248 -0.8455
  673OPC    HW2 3019   2.837   0.704   4.323 -0.8059  1.4627  0.5263
  673OPC     MW 3020   2.872   0.686   4.391  0.0411  0.8357 -0.0517
  674OPC     OW 3021   5.067   0.535   4.844  0.0215 -0.5469 -0.0026
  674OPC    HW1 3022   5.051   0.609   4.886 -0.9512 -0.1268 -1.0610
  674OPC    HW2 3023   5.094   0.481   4.907  3.0633  1.3107  0.5133
  674OPC     MW 3024   5.069   0.538   4.859  0.3271 -0.2105 -0.0825
  675OPC     OW 3025   1.732   4.395   3.058  0.4345  0.7686 -0.3383
  675OPC    HW1 3026   1.754   4.428   3.136 -0.7358  0.3243  0.1929
  675OPC    HW2 3027   1.669   4.449   3.030 -0.0910  0.1541 -0.3624
  675OPC     MW 3028   1.726   4.408   3.066  0.1840  0.6123 -0.2635
  676OPC     OW 3029   4.427   1.955   3.670  0.2061 -0.4203 -0.0060
  676OPC    HW1 3030   4.501   1.928   3.631 -0.1627  0.7585 -1.6673
  676OPC    HW2 3031   4.364   1.919   3.621 -0.3313 -0.8657  0.9864
  676OPC     MW 3032   4.429   1.946   3.657  0.0725 -0.3120 -0.1048
  677OPC     OW 3033   0.874   0.740   3.423 -0.9323  0.3674  0.0533
  677OPC    HW1 3034   0.854   0.823   3.411 -1.9077 -0.1300 -2.1914
  677OPC    HW2 3035   0.800   0.704   3.451 -0.5667  0.1877  0.8327
  677OPC     MW 3036   0.860   0.747   3.426 -1.0224  0.2674 -0.1632
  678OPC     OW 3037   0.897   4.311   3.899 -0.1429 -0.0373  0.0595
  678OPC    HW1 3038   0.919   4.274   3.975  1.9382 -0.9984 -0.9074
  678OPC    HW2 3039   0.930   4.392   3.906  0.9656 -0.4432 -0.1414
  678OPC     MW 3040   0.905   4.317   3.911  0.3283 -0.2391 -0.1129
  679OPC     OW 3041   1.014   1.171   0.451  0.3856 -0.1521 -0.0266
  679OPC    HW1 3042   1.005   1.215   0.376  1.3097  0.1277  0.0154
  679OPC    HW2 3043   0.943   1.193   0.497 -1.5293 -2.1941 -1.7141
  679OPC     MW 3044   1.002   1.181   0.447  0.2393 -0.4123 -0.2697
  680OPC     OW 3045   4.092   0.275   1.272 -0.5769 -0.2169 -0.1496
  680OPC    HW1 3046   4.092   0.361   1.286 -0.1518  0.0679 -1.6763
  680OPC    HW2 3047   4.176   0.253   1.279 -0.4861 -0.2316 -1.1709
  680OPC     MW 3048   4.104   0.285   1.275 -0.5009 -0.1770 -0.5261
  681OPC     OW 3049   2.627   4.506   0.796 -0.3893 -0.6675  0.0179
  681OPC    HW1 3050   2.632   4.450   0.863 -1.7630  0.5542  1.1985
  681OPC    HW2 3051   2.652   4.582   0.831 -1.8756  0.1542 -0.6402
  681OPC     MW 3052   2.632   4.509   0.811 -0.8117 -0.3657  0.0951
  682OPC     OW 3053   4.298   0.670   1.838 -0.1664  0.1224 -0.2471
  682OPC    HW1 3054   4.286   0.592   1.802  0.9166 -0.4149  0.5120
  682OPC    HW2 3055   4.225   0.714   1.817 -0.4672 -0.8424 -1.2864
  682OPC     MW 3056   4.285   0.665   1.830 -0.0513 -0.0995 -0.2884
  683OPC     OW 3057   2.604   4.103   3.738 -0.2462  0.0459  0.1431
  683OPC    HW1 3058   2.659   4.072   3.798 -0.1672  1.4821  0.8462
  683OPC    HW2 3059   2.529   4.111   3.781 -0.6817 -0.6609 -0.4593
  683OPC     MW 3060   2.601   4.100   3.753 -0.2989  0.1535  0.1578
  684OPC     OW 3061   3.056   3.432   4.882  0.0382 -0.4119 -0.1255
  684OPC    HW1 3062   3.139   3.407   4.873  0.3249  0.6477 -0.5738
  684OPC    HW2 3063   3.055   3.512   4.847 -0.8867  0.1011  1.0086
  684OPC     MW 3064   3.068   3.440   4.876 -0.0560 -0.1795 -0.0241
  685OPC     OW 3065   1.668   2.948   2.875 -0.1474 -0.1249 -0.1161
  685OPC    HW1 3066   1.591   2.943   2.836 -0.2830  0.0077  0.1310
  685OPC    HW2 3067   1.716   2.887   2.836 -1.0073 -1.6967  1.1829
  685OPC     MW 3068   1.664   2.939   2.863 -0.2944 -0.3372  0.1123
  686OPC     OW 3069   2.898   3.237   0.862  0.0191  0.3749 -0.1534
  686OPC    HW1 3070   2.863   3.165   0.827  0.7399 -0.3315  0.5275
  686OPC    HW2 3071   2.983   3.230   0.841 -0.0871  1.6943 -1.1714
  686OPC     MW 3072   2.905   3.225   0.853  0.1099  0.4655 -0.2032
  687OPC     OW 3073   0.625   1.884   3.624 -0.3976  0.4655  0.3316
  687OPC    HW1 3074   0.578   1.814   3.646 -0.7305  1.0714  1.6415
  687OPC    HW2 3075   0.701   1.850   3.597 -0.7649 -0.4140  0.3661
  687OPC     MW 3076   0.629   1.869   3.623 -0.5010  0.4251  0.5302
  688OPC     OW 3077   4.402   4.039   4.627 -0.7705 -0.5275 -0.1972
  688OPC    HW1 3078   4.443   3.964   4.647 -1.1891 -0.3354  1.5452
  688OPC    HW2 3079   4.444   4.098   4.674 -3.0958 -0.3521  1.8752
  688OPC     MW 3080   4.414   4.036   4.637 -1.1756 -0.4733  0.3667
  689OPC     OW 3081   4.821   2.745   3.411  0.0024 -0.1006  0.2780
  689OPC    HW1 3082   4.735   2.760   3.404 -0.0634 -0.9758 -1.5033
  689OPC    HW2 3083   4.850   2.755   3.329  0.7245 -4.4380 -0.2682
  689OPC     MW 3084   4.813   2.749   3.398  0.0992 -0.8706 -0.0659
  690OPC     OW 3085   4.548   0.773   1.928 -0.0934  0.0191 -0.1134
  690OPC    HW1 3086   4.536   0.796   2.011 -0.8738  0.7985 -0.4220
  690OPC    HW2 3087   4.468   0.752   1.900  0.2978 -1.1899 -0.4151
  690OPC     MW 3088   4.535   0.773   1.936 -0.1507 -0.0444 -0.2036
  691OPC     OW 3089   0.571   2.612   0.180  0.3427  0.0098  0.0439
  691OPC    HW1 3090   0.634   2.671   0.194  1.7418 -0.7711 -2.2588
  691OPC    HW2 3091   0.607   2.537   0.208  0.3531 -0.3885 -0.9715
  691OPC     MW 3092   0.586   2.610   0.186  0.5510 -0.1645 -0.4463
  692OPC     OW 3093   2.666   0.808   1.323  0.0741  0.0414 -0.4437
  692OPC    HW1 3094   2.584   0.782   1.338 -0.0340  1.5400  2.0808
  692OPC    HW2 3095   2.713   0.735   1.334 -0.8591 -0.9570 -2.4196
  692OPC     MW 3096   2.661   0.793   1.327 -0.0799  0.1153 -0.3627
  693OPC     OW 3097   5.006   0.296   0.661 -0.1785 -0.0995 -0.3489
  693OPC    HW1 3098   5.067   0.239   0.686  0.5050  0.8548  0.2312
  693OPC    HW2 3099   5.044   0.340   0.597  0.3037  1.4454  0.9451
  693OPC     MW 3100   5.020   0.294   0.655 -0.0064  0.2697 -0.0720
  694OPC     OW 3101   2.491   0.308   2.777  0.0763  0.5849  0.1976
  694OPC    HW1 3102   2.416   0.275   2.748  0.2823 -0.3050  0.6584
  694OPC    HW2 3103   2.471   0.340   2.855  0.4343 -0.7946  0.8816
  694OPC     MW 3104   2.477   0.308   2.784  0.1595  0.2497  0.3668
  695OPC     OW 3105   3.084   3.117   0.234  0.5521 -0.0308  0.7670
  695OPC    HW1 3106   3.021   3.057   0.228 -0.2669  0.6910  1.7327
  695OPC    HW2 3107   3.152   3.072   0.265  0.1878 -0.6271  0.7140
  695OPC     MW 3108   3.085   3.101   0.238  0.3773 -0.0123  0.9018
  696OPC     OW 3109   0.099   0.610   2.094 -0.0167 -0.0830 -0.3164
  696OPC    HW1 3110   0.094   0.607   2.007  0.0690 -0.7741 -0.3040
  696OPC    HW2 3111   0.016   0.617   2.119 -0.0305  0.2573 -0.4591
  696OPC     MW 3112   0.086   0.610   2.085 -0.0061 -0.1349 -0.3357
  697OPC     OW 3113   0.107   4.606   3.586  0.1250  0.0004 -0.0955
  697OPC    HW1 3114   0.150   4.652   3.525 -0.4135 -1.3696 -1.5567
  697OPC    HW2 3115   0.171   4.575   3.637  0.6543  0.3832 -0.5095
  697OPC     MW 3116   0.123   4.609   3.584  0.1237 -0.1452 -0.3725
  698OPC     OW 3117   3.729   2.506   0.010 -0.3718 -0.7261 -0.1062
  698OPC    HW1 3118   3.663   2.495  -0.046 -0.1608  0.6932 -0.7025
  698OPC    HW2 3119   3.732   2.593   0.021  1.3814 -0.7384 -0.1171
  698OPC     MW 3120   3.720   2.517   0.003 -0.0815 -0.5183 -0.1960
  699OPC     OW 3121   1.932   3.122   4.904 -0.4207  0.5105 -0.5712
  699OPC    HW1 3122   1.877   3.154   4.844  1.4247  0.3317 -2.5095
  699OPC    HW2 3123   1.943   3.039   4.879 -1.3456 -0.2748  1.4487
  699OPC     MW 3124   1.926   3.115   4.891 -0.2847  0.3680 -0.5593
  700OPC     OW 3125   1.325   4.856   1.178 -0.3652  0.0569 -0.5021
  700OPC    HW1 3126   1.278   4.813   1.239  0.8394 -0.3824  0.1426
  700OPC    HW2 3127   1.306   4.813   1.105 -1.8709  0.6158 -0.4732
  700OPC     MW 3128   1.315   4.843   1.176 -0.4097  0.0746 -0.4025
  701OPC     OW 3129   2.280   4.443   2.229  0.0395  0.0266 -0.2421
  701OPC    HW1 3130   2.230   4.371   2.227 -1.8029  1.1224  1.9775
  701OPC    HW2 3131   2.339   4.425   2.292 -1.0067  0.7215  0.9929
  701OPC     MW 3132   2.281   4.429   2.238 -0.3872  0.2913  0.2681
  702OPC     OW 3133   3.979   3.203   2.538  0.2272 -0.0245  0.1031
  702OPC    HW1 3134   3.970   3.117   2.546  0.0200 -0.0667 -0.5219
  702OPC    HW2 3135   3.925   3.235   2.598  0.5133 -0.3259  0.5315
  702OPC     MW 3136   3.970   3.195   2.548  0.2389 -0.0751  0.0740
  703OPC     OW 3137   3.587   4.281   4.676  0.2413  0.0072  0.7458
  703OPC    HW1 3138   3.543   4.351   4.706  0.1959 -0.0939  0.9139
  703OPC    HW2 3139   3.642   4.316   4.618  1.1459  0.3596  1.7693
  703OPC     MW 3140   3.588   4.297   4.672  0.3682  0.0443  0.9217
  704OPC     OW 3141   4.321   2.319   0.971 -0.0733 -0.2867 -0.3060
  704OPC    HW1 3142   4.356   2.365   1.036  0.8073 -0.4229 -0.6785
  704OPC    HW2 3143   4.305   2.379   0.910  0.1187 -0.3215 -0.3906
  704OPC     MW 3144   4.324   2.335   0.972  0.0854 -0.3120 -0.3735
  705OPC     OW 3145   3.934   3.676   2.542  0.1354  0.0927 -0.7820
  705OPC    HW1 3146   3.986   3.713   2.482 -1.4776  1.2074 -1.5454
  705OPC    HW2 3147   3.876   3.737   2.560 -0.3154 -0.7589  0.8497
  705OPC     MW 3148   3.933   3.690   2.536 -0.1694  0.1316 -0.6537
  706OPC     OW 3149   2.168   0.078   2.820  0.3239  0.1519 -0.2297
  706OPC    HW1 3150   2.148  -0.007   2.822  0.6784  0.0774  0.7941
  706OPC    HW2 3151   2.219   0.089   2.890 -2.1610  1.7881  1.5176
  706OPC     MW 3152   2.173   0.067   2.830  0.0092  0.3826  0.1795
  707OPC     OW 3153   1.163   1.028   3.426 -0.3872  0.2730  0.4827
  707OPC    HW1 3154   1.191   0.945   3.431 -0.9935  0.1250  2.2097
  707OPC    HW2 3155   1.144   1.038   3.342  0.6613 -1.0205  0.0562
  707OPC     MW 3156   1.164   1.017   3.415 -0.3219  0.0601  0.6747
  708OPC     OW 3157   0.083   3.317   4.239  0.4908  0.1990 -0.0375
  708OPC    HW1 3158   0.102   3.375   4.302  1.8429 -1.3254  1.0190
  708OPC    HW2 3159   0.152   3.320   4.187  0.9835 -1.0646  0.5163
  708OPC     MW 3160   0.096   3.326   4.241  0.7633 -0.2128  0.2005
  709OPC     OW 3161   2.218   4.796   1.343  0.3024 -0.7075 -0.4206
  709OPC    HW1 3162   2.172   4.735   1.384 -0.2481  1.2416  2.0924
  709OPC    HW2 3163   2.295   4.794   1.384  0.0108  0.7590  0.2473
  709OPC     MW 3164   2.223   4.786   1.355  0.1780 -0.2027  0.0493
  710OPC     OW 3165   0.967   1.107   4.050  0.5433  0.4068  0.2545
  710OPC    HW1 3166   0.907   1.166   4.024  0.7249  1.2985  1.7289
  710OPC    HW2 3167   0.919   1.037   4.069  0.3398 -0.0757 -1.7283
  710OPC     MW 3168   0.951   1.106   4.049  0.5401  0.4672  0.1793
  711OPC     OW 3169   2.139   3.219   0.049 -0.1940  0.6066  0.4432
  711OPC    HW1 3170   2.084   3.201  -0.017  0.1525 -0.5676  0.4596
  711OPC    HW2 3171   2.168   3.299   0.030  1.2566 -0.3514 -1.8136
  711OPC     MW 3172   2.135   3.228   0.037  0.0714  0.2916  0.1123
  712OPC     OW 3173   4.743   4.241   0.370  0.2821 -0.6672 -0.2296
  712OPC    HW1 3174   4.772   4.278   0.296  3.0576 -0.1906  0.9545
  712OPC    HW2 3175   4.748   4.305   0.429 -1.3631 -1.1848  0.5094
  712OPC     MW 3176   4.748   4.256   0.368  0.4494 -0.6733  0.0544
  713OPC     OW 3177   3.624   4.495   0.213 -0.2846 -0.1167  0.4862
  713OPC    HW1 3178   3.553   4.499   0.263 -0.5970 -1.8052  0.2548
  713OPC    HW2 3179   3.685   4.462   0.267 -0.1662 -0.3697  0.1985
  713OPC     MW 3180   3.623   4.491   0.229 -0.3132 -0.4034  0.4095
  714OPC     OW 3181   1.650   4.137   0.590 -0.0466  0.4947  0.6328
  714OPC    HW1 3182   1.685   4.208   0.626  0.6402 -0.0471  1.0581
  714OPC    HW2 3183   1.590   4.169   0.534  2.9183  1.6246 -2.1960
  714OPC     MW 3184   1.646   4.152   0.587  0.4929  0.5815  0.2778
  715OPC     OW 3185   2.182   2.980   0.945 -0.2533 -0.4114  0.4595
  715OPC    HW1 3186   2.207   3.007   0.866 -0.4948  0.1616  0.5757
  715OPC    HW2 3187   2.100   2.954   0.932  0.0983 -1.4793  0.2641
  715OPC     MW 3188   2.173   2.980   0.932 -0.2372 -0.4846  0.4478
  716OPC     OW 3189   0.220   2.803   3.999 -0.6412  0.5862  0.5687
  716OPC    HW1 3190   0.246   2.744   3.940 -0.2286 -0.3164  1.6187
  716OPC    HW2 3191   0.190   2.869   3.951  1.1400  0.5485 -0.6885
  716OPC     MW 3192   0.220   2.804   3.983 -0.3171  0.4472  0.5380
  717OPC     OW 3193   4.894   2.179   0.401 -0.0122 -0.1741  0.3469
  717OPC    HW1 3194   4.915   2.260   0.427  0.7704 -0.2655  0.0250
  717OPC    HW2 3195   4.827   2.158   0.453  0.0644  0.5118  0.7383
  717OPC     MW 3196   4.887   2.188   0.413  0.1147 -0.0862  0.3572
  718OPC     OW 3197   1.018   0.680   4.189  0.0433 -0.0768  0.4652
  718OPC    HW1 3198   1.075   0.629   4.230 -0.1176 -0.8265 -0.2329
  718OPC    HW2 3199   1.049   0.685   4.108 -1.4797 -1.4663 -0.2579
  718OPC     MW 3200   1.031   0.673   4.183 -0.2055 -0.3928  0.2551
  719OPC     OW 3201   1.596   0.451   1.954 -0.4323 -0.4924 -0.0041
  719OPC    HW1 3202   1.657   0.510   1.936  0.3208 -1.1499  0.2979
  719OPC    HW2 3203   1.526   0.498   1.976  0.0585  0.2721 -0.0691
  719OPC     MW 3204   1.595   0.467   1.955 -0.2486 -0.4766  0.0309
  720OPC     OW 3205   5.005   0.763   0.826 -0.2729 -0.0204 -0.2670
  720OPC    HW1 3206   5.064   0.700   0.828  0.3232  0.3665 -2.5359
  720OPC    HW2 3207   5.045   0.831   0.864  0.2124 -0.1765 -0.4951
  720OPC     MW 3208   5.019   0.764   0.832 -0.1130  0.0137 -0.6358
  721OPC     OW 3209   4.609   2.116   3.878 -0.1978  0.0329 -0.2120
  721OPC    HW1 3210   4.599   2.202   3.886 -1.5548 -0.0941 -0.3459
  721OPC    HW2 3211   4.632   2.106   3.794 -0.6283  0.2216 -0.3543
  721OPC     MW 3212   4.611   2.128   3.867 -0.4621  0.0420 -0.2527
  722OPC     OW 3213   3.571   0.064   3.938  0.0178  0.1082  0.5545
  722OPC    HW1 3214   3.630   0.126   3.921 -0.6070  1.1846  2.0745
  722OPC    HW2 3215   3.508   0.079   3.880 -1.5692  2.9988  2.7402
  722OPC     MW 3216   3.570   0.076   3.927 -0.3089  0.6942  1.1020
  723OPC     OW 3217   2.832   3.872   0.173 -0.1880  0.2852  0.1700
  723OPC    HW1 3218   2.777   3.938   0.185  0.3957  0.8192 -0.0257
  723OPC    HW2 3219   2.843   3.839   0.253 -0.4228  0.4696  0.2788
  723OPC     MW 3220   2.825   3.877   0.187 -0.1366  0.3912  0.1571
  724OPC     OW 3221   0.456   2.674   2.453  0.5348 -0.2202  0.2140
  724OPC    HW1 3222   0.496   2.640   2.383  0.8716  2.6550 -1.1432
  724OPC    HW2 3223   0.379   2.701   2.421  1.6062  3.2657  0.2057
  724OPC     MW 3224   0.450   2.673   2.438  0.7428  0.7195  0.0123
  725OPC     OW 3225   0.038   4.587   0.206  0.0369 -0.1354  0.0219
  725OPC    HW1 3226   0.013   4.660   0.246  0.4673 -0.0901  0.2105
  725OPC    HW2 3227  -0.022   4.576   0.143 -0.3056  0.1094  0.3071
  725OPC     MW 3228   0.026   4.596   0.203  0.0499 -0.0927  0.0919
  726OPC     OW 3229   3.799   2.303   1.346 -0.6384 -0.6592  0.0270
  726OPC    HW1 3230   3.735   2.276   1.399  0.2140 -2.7921  0.0624
  726OPC    HW2 3231   3.828   2.229   1.309  2.9749 -0.1011  1.3430
  726OPC     MW 3232   3.794   2.288   1.348  0.0213 -0.8919  0.2266
  727OPC     OW 3233   1.799   5.019   2.347 -0.4429 -0.1430  0.1932
  727OPC    HW1 3234   1.760   5.049   2.274  0.1113 -0.5296 -0.2703
  727OPC    HW2 3235   1.834   4.943   2.322  1.8251  0.8111  0.1642
  727OPC     MW 3236   1.798   5.012   2.332 -0.0259 -0.0591  0.1205
  728OPC     OW 3237   3.389   0.553   3.078 -0.2967 -0.0604  0.1519
  728OPC    HW1 3238   3.467   0.579   3.048  0.0231 -1.0667  0.0851
  728OPC    HW2 3239   3.334   0.576   3.015 -0.0091  0.3579  0.0519
  728OPC     MW 3240   3.393   0.560   3.064 -0.2071 -0.1473  0.1272
  729OPC     OW 3241   3.039   0.790   0.429 -1.1934 -0.1135 -0.4738
  729OPC    HW1 3242   3.120   0.816   0.408 -1.0655  0.8833  1.1115
  729OPC    HW2 3243   3.022   0.727   0.371 -0.0714  1.0254 -2.1427
  729OPC     MW 3244   3.048   0.785   0.417 -1.0087  0.2021 -0.4861
  730OPC     OW 3245   0.287   3.009   3.703  0.0389 -0.2058 -0.3310
  730OPC    HW1 3246   0.372   2.994   3.715  0.1987  1.7467  1.6092
  730OPC    HW2 3247   0.250   2.932   3.722  1.3200 -0.8525 -0.3714
  730OPC     MW 3248   0.294   2.995   3.708  0.2518 -0.0129 -0.0503
  731OPC     OW 3249   0.424   2.661   1.811 -0.1298 -0.0763  0.1316
  731OPC    HW1 3250   0.408   2.739   1.776 -1.4717 -0.8815 -1.1638
  731OPC    HW2 3251   0.425   2.677   1.897  0.2461  1.4554 -0.1294
  731OPC     MW 3252   0.422   2.675   1.819 -0.2725  0.0310 -0.0983
  732OPC     OW 3253   3.717   3.421   0.295  0.0374 -0.3792 -0.3995
  732OPC    HW1 3254   3.723   3.424   0.208  1.6029 -0.7748 -0.3279
  732OPC    HW2 3255   3.637   3.453   0.311  0.6584  2.1536 -1.8276
  732OPC     MW 3256   3.706   3.426   0.285  0.3605 -0.0635 -0.5999
  733OPC     OW 3257   2.124   4.231   2.606 -0.2642 -0.5221 -0.4344
  733OPC    HW1 3258   2.152   4.240   2.689 -1.3574  0.0265 -0.1008
  733OPC    HW2 3259   2.095   4.311   2.586 -2.1179 -1.1741 -0.5368
  733OPC     MW 3260   2.124   4.244   2.615 -0.6995 -0.5374 -0.4003
  734OPC     OW 3261   3.410   4.533   4.003 -0.2323 -0.3994  0.1238
  734OPC    HW1 3262   3.326   4.531   4.027 -0.3865 -0.8284 -0.4246
  734OPC    HW2 3263   3.418   4.463   3.952 -0.3756  1.4015 -2.5388
  734OPC     MW 3264   3.399   4.523   3.999 -0.2762 -0.1969 -0.3507
  735OPC     OW 3265   4.038   2.246   3.764  1.0331  0.5754 -0.3231
  735OPC    HW1 3266   4.004   2.168   3.784  1.7620  0.5530  0.9341
  735OPC    HW2 3267   3.974   2.302   3.782  0.8991  0.3566 -0.1205
  735OPC     MW 3268   4.024   2.243   3.769  1.1210  0.5398 -0.1073
  736OPC     OW 3269   4.756   3.902   2.750  0.4327  0.0014 -0.2992
  736OPC    HW1 3270   4.835   3.939   2.749  0.1530  0.6026 -1.0890
  736OPC    HW2 3271   4.724   3.925   2.828  1.0152 -0.1998  0.0008
  736OPC     MW 3272   4.763   3.911   2.761  0.4773  0.0606 -0.3715
  737OPC     OW 3273   1.146   0.555   5.007 -0.1922  0.4960  0.5282
  737OPC    HW1 3274   1.171   0.626   4.962 -0.4157  1.4869  1.8800
  737OPC    HW2 3275   1.216   0.536   5.055  0.7210 -1.7106 -1.5052
  737OPC     MW 3276   1.160   0.563   5.008 -0.0904  0.3164  0.4277
  738OPC     OW 3277   1.966   4.770   4.860  0.2841 -0.1187 -0.2985
  738OPC    HW1 3278   1.891   4.781   4.816  1.2620  1.1694 -1.7639
  738OPC    HW2 3279   1.940   4.755   4.942 -1.5951 -1.3401 -1.0365
  738OPC     MW 3280   1.951   4.769   4.866  0.1510 -0.1087 -0.6239
  739OPC     OW 3281   4.387   0.736   4.071  0.4616  0.4297 -0.0808
  739OPC    HW1 3282   4.392   0.653   4.098 -2.2539  0.5524  1.0526
  739OPC    HW2 3283   4.369   0.780   4.144 -0.2592  1.7258 -1.0010
  739OPC     MW 3284   4.385   0.730   4.086 -0.0460  0.6393 -0.0496
  740OPC     OW 3285   0.989   2.581   0.511  0.1748 -0.0524 -0.2949
  740OPC    HW1 3286   1.028   2.653   0.540 -2.3611  0.9907  0.8637
  740OPC    HW2 3287   1.033   2.516   0.550  1.1542  0.9923  0.3743
  740OPC     MW 3288   1.001   2.582   0.521 -0.0552  0.2561 -0.0249
  741OPC     OW 3289   4.934   4.901   3.624 -0.2181 -0.4343 -0.4941
  741OPC    HW1 3290   5.008   4.947   3.618 -0.7358  0.3293 -1.1726
  741OPC    HW2 3291   4.957   4.832   3.673  0.8062  0.0554 -0.2556
  741OPC     MW 3292   4.948   4.898   3.631 -0.1431 -0.2494 -0.5591
  742OPC     OW 3293   3.992   1.037   1.254 -0.5134 -0.2586  0.6040
  742OPC    HW1 3294   3.957   1.042   1.175 -1.1557 -1.4567  0.7852
  742OPC    HW2 3295   4.076   1.059   1.241 -0.6630 -0.2252 -0.3561
  742OPC     MW 3296   3.999   1.041   1.241 -0.6304 -0.4307  0.4889
  743OPC     OW 3297   3.200   2.462   2.278  0.0566  0.8899  0.5094
  743OPC    HW1 3298   3.147   2.406   2.239  1.8974  0.3020 -1.3541
  743OPC    HW2 3299   3.146   2.521   2.314 -1.8680  1.1460 -2.4537
  743OPC     MW 3300   3.184   2.463   2.277  0.0442  0.8410 -0.2036
  744OPC     OW 3301   4.378   4.909   4.398  0.6569  0.3048 -0.2062
  744OPC    HW1 3302   4.293   4.915   4.380  1.1307  0.2594 -2.7420
  744OPC    HW2 3303   4.379   4.870   4.476 -1.6089 -0.6471 -0.5616
  744OPC     MW 3304   4.365   4.904   4.407  0.3922  0.1576 -0.6332
  745OPC     OW 3305   1.751   4.847   3.702  0.3677  0.1158 -0.2567
  745OPC    HW1 3306   1.688   4.831   3.644 -0.2109  0.7764  0.1523
  745OPC    HW2 3307   1.795   4.772   3.707 -0.8895 -0.6462  0.0281
  745OPC     MW 3308   1.748   4.834   3.694  0.0965  0.1009 -0.1543
  746OPC     OW 3309   2.404   2.123   3.516  0.3236 -0.2647 -0.3712
  746OPC    HW1 3310   2.422   2.039   3.500  0.2237 -0.2655 -0.4881
  746OPC    HW2 3311   2.381   2.154   3.437 -0.8112 -0.4240 -0.1175
  746OPC     MW 3312   2.403   2.115   3.502  0.1411 -0.2884 -0.3508
  747OPC     OW 3313   3.376   2.969   0.262  0.3521  0.1159 -1.0013
  747OPC    HW1 3314   3.449   2.923   0.276  0.2549  0.1425 -0.3761
  747OPC    HW2 3315   3.325   2.913   0.219  0.8855  0.2310 -1.8070
  747OPC     MW 3316   3.380   2.954   0.258  0.4165  0.1369 -1.0279
  748OPC     OW 3317   2.645   1.413   1.814 -0.6788  0.1722  0.4836
  748OPC    HW1 3318   2.646   1.472   1.750 -0.2587  0.6940  0.9634
  748OPC    HW2 3319   2.694   1.449   1.877  2.5966 -2.1204 -0.5014
  748OPC     MW 3320   2.652   1.427   1.814 -0.1329 -0.0894  0.4090
  749OPC     OW 3321   2.260   3.026   4.466  0.0560 -0.4452 -0.0378
  749OPC    HW1 3322   2.307   3.051   4.396  0.7064 -0.5375  0.3576
  749OPC    HW2 3323   2.310   2.965   4.503  1.0328  1.4390  2.0132
  749OPC     MW 3324   2.274   3.021   4.461  0.2962 -0.1805  0.3238
  750OPC     OW 3325   4.067   4.818   3.490  0.1432  0.1712 -0.3342
  750OPC    HW1 3326   4.051   4.867   3.419 -0.8068  0.1495 -0.1526
  750OPC    HW2 3327   4.017   4.747   3.477 -1.5194  0.9776  1.1872
  750OPC     MW 3328   4.057   4.815   3.477 -0.2427  0.2871 -0.0825
  751OPC     OW 3329   4.546   2.900   0.512 -0.5789  0.2615  0.2778
  751OPC    HW1 3330   4.468   2.909   0.473 -0.6096  0.0269  0.2844
  751OPC    HW2 3331   4.565   2.816   0.501 -0.3212  0.3190  0.2706
  751OPC     MW 3332   4.537   2.889   0.504 -0.5455  0.2353  0.2777
  752OPC     OW 3333   3.153   3.717   4.044 -0.0099 -0.6765 -0.1793
  752OPC    HW1 3334   3.170   3.668   4.115  1.0407 -0.3471 -0.1899
  752OPC    HW2 3335   3.106   3.664   3.994  0.3108 -1.3568  0.2179
  752OPC     MW 3336   3.148   3.702   4.047  0.1928 -0.7284 -0.1223
  753OPC     OW 3337   4.392   1.178   0.729  0.1529 -0.2090  0.0589
  753OPC    HW1 3338   4.427   1.149   0.655 -1.2376 -1.2051 -0.2419
  753OPC    HW2 3339   4.359   1.256   0.707 -0.8781 -0.8070 -0.5834
  753OPC     MW 3340   4.393   1.185   0.715 -0.2046 -0.4445 -0.0804
  754OPC     OW 3341   0.983   3.472   4.219 -0.5524  0.4424  0.0419
  754OPC    HW1 3342   0.928   3.428   4.270  1.5350  0.9948  3.0170
  754OPC    HW2 3343   1.009   3.413   4.161 -0.9420 -1.0655  1.3335
  754OPC     MW 3344   0.978   3.457   4.218 -0.3016  0.3012  0.6723
  755OPC     OW 3345   0.191   3.604   2.300 -0.3562 -0.3916 -0.5484
  755OPC    HW1 3346   0.143   3.536   2.325 -0.9307  0.3356  0.4054
  755OPC    HW2 3347   0.225   3.578   2.224 -1.6671 -1.2154 -0.8908
  755OPC     MW 3348   0.189   3.590   2.292 -0.6347 -0.4059 -0.4581
  756OPC     OW 3349   2.691   3.690   4.805  0.6366  0.4606  0.2112
  756OPC    HW1 3350   2.651   3.642   4.745  2.3566  1.2173 -1.6555
  756OPC    HW2 3351   2.725   3.631   4.860 -1.9474 -0.2132  1.2335
  756OPC     MW 3352   2.690   3.674   4.804  0.5089  0.4728  0.0863
  757OPC     OW 3353   0.510   3.588   1.093 -0.1048  0.4115 -0.4348
  757OPC    HW1 3354   0.484   3.612   1.172 -0.2563 -1.8834  0.2815
  757OPC    HW2 3355   0.478   3.507   1.084  0.6705  0.2584 -2.4835
  757OPC     MW 3356   0.501   3.580   1.103 -0.0126  0.0498 -0.6316
  758OPC     OW 3357   1.412   1.347   4.687  0.4603 -0.2846  0.3919
  758OPC    HW1 3358   1.352   1.307   4.637 -0.0371  0.5598  0.2673
  758OPC    HW2 3359   1.393   1.321   4.768  0.9436 -1.2630  0.2017
  758OPC     MW 3360   1.400   1.338   4.691  0.4582 -0.3045  0.3455
  759OPC     OW 3361   3.841   0.881   0.739 -0.3515 -0.6134 -0.4952
  759OPC    HW1 3362   3.759   0.860   0.716  0.0090 -2.3998 -0.2747
  759OPC    HW2 3363   3.889   0.849   0.674  0.1106  1.9985 -1.5362
  759OPC     MW 3364   3.836   0.873   0.726 -0.2300 -0.4915 -0.6165
  760OPC     OW 3365   3.169   3.474   2.949  0.2026 -0.3113 -0.1927
  760OPC    HW1 3366   3.140   3.480   3.031  1.1076 -1.2126  0.2243
  760OPC    HW2 3367   3.118   3.412   2.915 -1.1744  1.1039 -0.8017
  760OPC     MW 3368   3.157   3.465   2.956  0.1329 -0.2353 -0.2210
  761OPC     OW 3369   4.172   1.388   1.314  0.0466  0.9754 -0.3054
  761OPC    HW1 3370   4.240   1.432   1.346 -0.9186  1.4063  1.3067
  761OPC    HW2 3371   4.171   1.315   1.362  0.6353 -0.0618 -1.8112
  761OPC     MW 3372   4.182   1.384   1.326 -0.0091  0.8858 -0.2897
  762OPC     OW 3373   0.077   3.129   1.857 -0.4687  0.1143 -0.1603
  762OPC    HW1 3374   0.037   3.185   1.910 -0.6574  0.8147 -1.0112
  762OPC    HW2 3375   0.047   3.151   1.778  3.5560  2.6558 -1.3111
  762OPC     MW 3376   0.067   3.141   1.853  0.0979  0.5932 -0.4560
  763OPC     OW 3377   5.050   1.716   4.408 -0.1171  0.1582  0.0652
  763OPC    HW1 3378   5.110   1.774   4.384  0.5385  0.0937  1.4203
  763OPC    HW2 3379   5.027   1.742   4.489  0.2829 -1.4957  0.7599
  763OPC     MW 3380   5.055   1.728   4.417  0.0388 -0.0957  0.3681
  764OPC     OW 3381   1.175   2.151   3.122 -0.0187 -0.5797  0.4876
  764OPC    HW1 3382   1.140   2.218   3.166 -0.4349 -0.5794  0.1561
  764OPC    HW2 3383   1.196   2.186   3.045  0.5345 -0.6284  0.6119
  764OPC     MW 3384   1.173   2.166   3.117  0.0015 -0.5869  0.4569
  765OPC     OW 3385   3.779   0.747   1.442 -0.5456 -0.1107  0.2821
  765OPC    HW1 3386   3.773   0.660   1.449  0.4537 -0.0586  2.6698
  765OPC    HW2 3387   3.862   0.764   1.462 -1.1880  1.5122  1.8726
  765OPC     MW 3388   3.791   0.737   1.446 -0.4929  0.1368  0.8698
  766OPC     OW 3389   3.037   3.906   2.774 -0.0078 -0.3307  0.4620
  766OPC    HW1 3390   3.094   3.853   2.813  0.9569  0.5742  0.3225
  766OPC    HW2 3391   3.055   3.898   2.689 -0.9189 -0.9654  0.3244
  766OPC     MW 3392   3.048   3.897   2.767  0.0001 -0.2908  0.4212
  767OPC     OW 3393   4.359   1.117   1.635  0.6385 -0.0468 -0.1042
  767OPC    HW1 3394   4.329   1.063   1.696 -1.6878  0.7658 -0.4311
  767OPC    HW2 3395   4.442   1.130   1.658  0.4400 -1.4499  1.6195
  767OPC     MW 3396   4.366   1.111   1.647  0.2654 -0.1340  0.1022
  768OPC     OW 3397   3.412   0.426   1.697  0.0105  0.2250  0.0838
  768OPC    HW1 3398   3.329   0.413   1.672 -0.1125 -0.0787  0.6459
  768OPC    HW2 3399   3.420   0.377   1.769 -0.0374  2.1183  1.4422
  768OPC     MW 3400   3.401   0.417   1.704 -0.0148  0.4598  0.3675
  769OPC     OW 3401   4.657   1.176   4.332  0.4025 -0.1808 -0.0746
  769OPC    HW1 3402   4.696   1.247   4.365 -0.5552  0.0080  0.6831
  769OPC    HW2 3403   4.722   1.135   4.290  1.1071  0.8126  0.0094
  769OPC     MW 3404   4.673   1.180   4.331  0.3653 -0.0061  0.0498
  770OPC     OW 3405   2.701   2.628   0.271 -0.0993 -0.1024  0.4196
  770OPC    HW1 3406   2.690   2.637   0.185  1.3565  1.3954  0.3400
  770OPC    HW2 3407   2.641   2.569   0.293 -1.3725  0.4052 -1.4115
  770OPC     MW 3408   2.690   2.621   0.261 -0.0724  0.1937  0.1374
  771OPC     OW 3409   3.864   1.991   0.873 -0.1046  0.3553 -0.0075
  771OPC    HW1 3410   3.865   1.929   0.934  2.1635  0.8280  0.5389
  771OPC    HW2 3411   3.837   2.062   0.916 -2.2429 -0.0706 -0.5251
  771OPC     MW 3412   3.860   1.992   0.888 -0.0854  0.3622 -0.0033
  772OPC     OW 3413   0.724   0.415   3.130  0.0717  0.1357  0.2226
  772OPC    HW1 3414   0.743   0.493   3.097 -1.2864  0.2909 -0.2348
  772OPC    HW2 3415   0.655   0.389   3.084  1.2953 -1.9474 -0.5691
  772OPC     MW 3416   0.717   0.422   3.118  0.0518 -0.1491  0.0380
  773OPC     OW 3417   3.112   3.966   0.624 -0.3041  0.0041  0.6605
  773OPC    HW1 3418   3.129   3.957   0.539  0.3961  0.8683  0.6942
  773OPC    HW2 3419   3.171   4.024   0.651 -1.2423  0.5974  1.5076
  773OPC     MW 3420   3.123   3.973   0.616 -0.3392  0.2195  0.7906
  774OPC     OW 3421   2.848   2.396   0.165  0.3812  0.3763 -0.2205
  774OPC    HW1 3422   2.811   2.468   0.198 -3.0597 -0.1408 -2.3722
  774OPC    HW2 3423   2.870   2.350   0.235 -1.7313  1.5446  1.3126
  774OPC     MW 3424   2.846   2.400   0.180 -0.4390  0.4725 -0.3119
  775OPC     OW 3425   2.753   4.791   3.550  0.1820  0.2260 -0.1184
  775OPC    HW1 3426   2.687   4.825   3.597 -1.6055 -1.3676 -1.3051
  775OPC    HW2 3427   2.789   4.733   3.605 -0.2897  0.1513  0.1226
  775OPC     MW 3428   2.748   4.787   3.565 -0.1516 -0.0205 -0.2581
  776OPC     OW 3429   3.115   0.961   4.733  0.0843 -0.0041  0.1923
  776OPC    HW1 3430   3.046   0.985   4.685  0.0753  0.1317  0.2751
  776OPC    HW2 3431   3.095   0.879   4.757  0.8544 -0.7203 -1.4658
  776OPC     MW 3432   3.102   0.952   4.730  0.1968 -0.0898 -0.0405
  777OPC     OW 3433   4.880   2.792   2.596  0.1536 -0.0240  0.1653
  777OPC    HW1 3434   4.873   2.874   2.565  0.8235  0.8142  2.0539
  777OPC    HW2 3435   4.807   2.782   2.643  0.8229  0.1319  1.2698
  777OPC     MW 3436   4.868   2.803   2.598  0.3512  0.1228  0.6075
  778OPC     OW 3437   0.336   0.494   3.337 -0.4234 -0.4281  0.5769
  778OPC    HW1 3438   0.381   0.430   3.374 -0.0879  0.1213  1.1408
  778OPC    HW2 3439   0.264   0.500   3.386  0.0093  0.2851  1.1323
  778OPC     MW 3440   0.332   0.485   3.349 -0.3099 -0.2415  0.7423
  779OPC     OW 3441   2.985   0.779   1.089  0.3244 -0.6669 -0.2506
  779OPC    HW1 3442   3.011   0.820   1.162  1.8176 -1.2329 -0.4135
  779OPC    HW2 3443   3.010   0.697   1.103 -0.1242 -0.9433 -1.0629
  779OPC     MW 3444   2.993   0.773   1.102  0.4787 -0.7914 -0.3947
  780OPC     OW 3445   3.530   2.361   0.188  0.4703 -0.9918  0.1319
  780OPC    HW1 3446   3.609   2.372   0.152  0.9082  0.2401  1.3755
  780OPC    HW2 3447   3.496   2.441   0.184 -0.1721 -1.2292  0.8528
  780OPC     MW 3448   3.537   2.375   0.182  0.4401 -0.8451  0.4221
  781OPC     OW 3449   3.784   2.146   2.111  0.0202 -0.0463  0.0344
  781OPC    HW1 3450   3.765   2.095   2.043 -1.3947  1.9783 -1.1988
  781OPC    HW2 3451   3.727   2.212   2.104  2.0537  1.9788  1.2240
  781OPC     MW 3452   3.773   2.148   2.100  0.1116  0.5519  0.0280
  782OPC     OW 3453   4.228   0.573   4.910  0.2201 -0.8205 -0.1880
  782OPC    HW1 3454   4.201   0.503   4.955  0.8474  0.5214  2.4794
  782OPC    HW2 3455   4.312   0.579   4.930  0.1077  0.8322 -0.0949
  782OPC     MW 3456   4.236   0.564   4.920  0.2964 -0.3781  0.2198
  783OPC     OW 3457   3.479   4.227   2.122 -0.1756  0.0794 -0.2456
  783OPC    HW1 3458   3.560   4.234   2.091  0.1425 -0.0314  0.5158
  783OPC    HW2 3459   3.476   4.289   2.184 -0.1810 -0.8256  0.7025
  783OPC     MW 3460   3.491   4.237   2.127 -0.1293 -0.0708  0.0069
  784OPC     OW 3461   4.729   2.030   2.454 -0.0384  0.5754  0.7458
  784OPC    HW1 3462   4.691   1.961   2.418 -0.3421  0.6793  0.8678
  784OPC    HW2 3463   4.737   2.086   2.388 -0.2005  0.5984  0.7463
  784OPC     MW 3464   4.725   2.028   2.439 -0.1073  0.5941  0.7639
  785OPC     OW 3465   3.241   0.213   4.883  0.5132 -0.5944  0.1344
  785OPC    HW1 3466   3.293   0.199   4.814  1.4497 -2.9583  1.2064
  785OPC    HW2 3467   3.289   0.265   4.933  0.4036  0.0092 -0.3759
  785OPC     MW 3468   3.256   0.218   4.880  0.6354 -0.8545  0.2174
  786OPC     OW 3469   4.206   0.421   0.641  0.3125  0.5177 -0.0681
  786OPC    HW1 3470   4.128   0.422   0.678  0.1859  0.9621 -0.3455
  786OPC    HW2 3471   4.260   0.399   0.706 -0.0859 -0.1557  0.0363
  786OPC     MW 3472   4.203   0.418   0.656  0.2348  0.4839 -0.0936
  787OPC     OW 3473   2.211   0.953   0.897 -0.2705 -0.4471  0.0796
  787OPC    HW1 3474   2.262   0.972   0.966 -0.1596  0.1218 -0.1518
  787OPC    HW2 3475   2.260   0.899   0.850  1.4757  2.4642 -1.7295
  787OPC     MW 3476   2.226   0.948   0.900  0.0039  0.0670 -0.2218
  788OPC     OW 3477   4.866   4.185   2.320 -0.0441 -0.0428  0.0277
  788OPC    HW1 3478   4.801   4.232   2.353  1.5788  1.4479  1.3155
  788OPC    HW2 3479   4.918   4.245   2.284  1.7224 -0.8742  1.0534
  788OPC     MW 3480   4.864   4.200   2.320  0.4566  0.0546  0.3695
  789OPC     OW 3481   4.134   2.383   0.001  0.3214 -0.1984  0.3380
  789OPC    HW1 3482   4.145   2.469   0.009  0.4053  0.0588 -1.9522
  789OPC    HW2 3483   4.145   2.353   0.083  1.0092  1.8660  1.0592
  789OPC     MW 3484   4.137   2.391   0.014  0.4354  0.1446  0.1062
  790OPC     OW 3485   2.233   1.405   4.073 -0.2016  0.8048  0.0098
  790OPC    HW1 3486   2.247   1.381   3.991 -1.1061  0.8801 -0.1764
  790OPC    HW2 3487   2.224   1.329   4.116 -1.6849  0.7591 -0.3299
  790OPC     MW 3488   2.234   1.390   4.067 -0.5542  0.8093 -0.0679
  791OPC     OW 3489   3.057   4.605   3.902  0.5212 -0.4551 -0.1503
  791OPC    HW1 3490   3.124   4.656   3.922 -0.7428  1.4980 -0.6112
  791OPC    HW2 3491   3.069   4.534   3.951  2.3641  0.2484  0.4937
  791OPC     MW 3492   3.069   4.602   3.912  0.6067 -0.0627 -0.1234
  792OPC     OW 3493   2.854   2.675   4.220  0.2558  0.8692  0.1767
  792OPC    HW1 3494   2.891   2.695   4.144  1.0578 -0.9913  0.0190
  792OPC    HW2 3495   2.828   2.592   4.209 -3.9957  1.9403  0.2972
  792OPC     MW 3496   2.855   2.665   4.207 -0.2537  0.7524  0.1714
  793OPC     OW 3497   0.964   2.698   2.668 -0.6498  0.0789  0.3417
  793OPC    HW1 3498   1.050   2.689   2.681 -0.9650 -0.5394  2.2476
  793OPC    HW2 3499   0.959   2.774   2.624  0.8257  0.4396  0.7144
  793OPC     MW 3500   0.976   2.708   2.663 -0.4784  0.0409  0.6782
  794OPC     OW 3501   4.567   4.129   1.569 -0.1359  0.0676  0.0001
  794OPC    HW1 3502   4.537   4.205   1.599 -0.2868  0.0310 -0.0558
  794OPC    HW2 3503   4.531   4.070   1.622 -1.5424 -0.1094 -1.0623
  794OPC     MW 3504   4.557   4.132   1.581 -0.3657  0.0358 -0.1651
  795OPC     OW 3505   4.039   2.635   3.698 -0.2002  0.3387 -0.6476
  795OPC    HW1 3506   4.017   2.556   3.666 -1.3607  1.2432 -2.2519
  795OPC    HW2 3507   4.051   2.620   3.783  0.2237 -1.6797 -1.0110
  795OPC     MW 3508   4.037   2.621   3.706 -0.3090  0.1742 -0.9382
  796OPC     OW 3509   0.301   0.227   0.283 -0.6281 -0.6274  0.1106
  796OPC    HW1 3510   0.273   0.229   0.201 -0.8790 -1.1425  0.1781
  796OPC    HW2 3511   0.385   0.249   0.277 -0.2972 -1.9721 -0.4433
  796OPC     MW 3512   0.309   0.230   0.270 -0.6163 -0.9021  0.0387
  797OPC     OW 3513   3.926   3.641   4.055  0.5018  0.3096  0.9066
  797OPC    HW1 3514   3.989   3.689   4.018 -0.1935  1.2905  0.9544
  797OPC    HW2 3515   3.855   3.691   4.046 -0.7123 -1.5859 -0.9501
  797OPC     MW 3516   3.925   3.656   4.048  0.2196  0.1745  0.6394
  798OPC     OW 3517   4.345   4.000   2.909 -0.0445  0.1083  0.6033
  798OPC    HW1 3518   4.426   3.976   2.933 -0.0197 -1.0203 -0.4867
  798OPC    HW2 3519   4.350   4.004   2.822 -1.2544 -0.3291  0.4992
  798OPC     MW 3520   4.358   3.997   2.900 -0.2196 -0.1230  0.4269
  799OPC     OW 3521   0.711   0.449   2.791 -0.1814 -0.6114 -0.2097
  799OPC    HW1 3522   0.725   0.393   2.725 -1.5227 -1.2074 -0.0121
  799OPC    HW2 3523   0.788   0.489   2.800  0.2254 -1.0075 -1.6796
  799OPC     MW 3524   0.725   0.446   2.783 -0.3195 -0.7580 -0.3976
  800OPC     OW 3525   2.155   3.980   1.628  0.3073 -0.6426 -0.0821
  800OPC    HW1 3526   2.118   3.901   1.636  2.1233 -1.7073 -1.2780
  800OPC    HW2 3527   2.228   3.974   1.676  1.2586 -0.2887 -1.4052
  800OPC     MW 3528   2.160   3.967   1.636  0.7161 -0.7476 -0.4542
  801OPC     OW 3529   3.010   4.802   0.331  0.2522  0.0109 -0.2675
  801OPC    HW1 3530   3.058   4.732   0.311 -0.2205 -0.8879  1.5597
  801OPC    HW2 3531   2.980   4.829   0.254  2.0686 -0.5663 -1.2332
  801OPC     MW 3532   3.013   4.796   0.317  0.4506 -0.2072 -0.1402
  802OPC     OW 3533   4.504   4.758   1.238 -0.3850  0.0021 -0.5884
  802OPC    HW1 3534   4.491   4.695   1.297 -0.8464  2.5330  2.2420
  802OPC    HW2 3535   4.588   4.778   1.248 -0.4661  0.4532 -0.7934
  802OPC     MW 3536   4.515   4.751   1.248 -0.4652  0.4423 -0.2006
  803OPC     OW 3537   1.952   3.886   1.914 -0.4220 -0.2356  0.4679
  803OPC    HW1 3538   1.906   3.868   1.842 -0.8671  0.0147  0.6857
  803OPC    HW2 3539   1.989   3.963   1.896  2.2035 -1.6656 -0.8197
  803OPC     MW 3540   1.950   3.895   1.900 -0.0999 -0.4098  0.3099
  804OPC     OW 3541   1.919   1.719   3.104  0.4335  0.1423  0.7173
  804OPC    HW1 3542   1.946   1.797   3.132  0.4914  0.0788  0.8387
  804OPC    HW2 3543   1.964   1.707   3.030 -0.0687  0.5214  0.3406
  804OPC     MW 3544   1.929   1.729   3.097  0.3678  0.1889  0.6795
  805OPC     OW 3545   3.516   4.202   2.483  0.0542 -0.0256 -0.1786
  805OPC    HW1 3546   3.443   4.187   2.437 -0.1677 -3.2930  0.9976
  805OPC    HW2 3547   3.574   4.225   2.422 -0.8810 -1.6837 -1.7866
  805OPC     MW 3548   3.513   4.203   2.467 -0.1168 -0.7534 -0.2425
  806OPC     OW 3549   0.067   0.545   2.839  0.1358  0.0255  0.0359
  806OPC    HW1 3550   0.016   0.513   2.902  1.4743  1.8230  2.1870
  806OPC    HW2 3551   0.112   0.476   2.811 -0.4588 -0.8133  1.0973
  806OPC     MW 3552   0.066   0.530   2.844  0.2457  0.1671  0.5105
  807OPC     OW 3553   4.842   4.411   0.580  0.0922  1.0766  0.7319
  807OPC    HW1 3554   4.864   4.489   0.548  0.7237  0.4162 -0.4999
  807OPC    HW2 3555   4.763   4.425   0.616 -0.3142  2.0207 -0.4688
  807OPC     MW 3556   4.833   4.424   0.581  0.1254  1.1184  0.3725
  808OPC     OW 3557   4.394   3.512   3.121  0.4709 -0.2414  0.2526
  808OPC    HW1 3558   4.419   3.490   3.040 -1.5565  0.9222 -0.7570
  808OPC    HW2 3559   4.390   3.435   3.162 -1.8533 -1.3925 -1.8095
  808OPC     MW 3560   4.397   3.498   3.115 -0.1719 -0.2396 -0.2011
  809OPC     OW 3561   4.725   3.285   1.112  0.0351 -0.2559  0.1723
  809OPC    HW1 3562   4.732   3.296   1.199 -1.6502  1.7258  0.1169
  809OPC    HW2 3563   4.694   3.361   1.084  1.9614 -0.2816 -2.4251
  809OPC     MW 3564   4.721   3.298   1.121  0.0708  0.0329 -0.2195
  810OPC     OW 3565   4.099   4.900   4.368 -0.2165  0.5804 -0.0815
  810OPC    HW1 3566   4.105   4.922   4.452  1.5041  0.7177 -0.1908
  810OPC    HW2 3567   4.078   4.815   4.370  1.2045  0.2114  0.5527
  810OPC     MW 3568   4.097   4.891   4.380  0.2475  0.5465 -0.0038
  811OPC     OW 3569   4.166   3.710   1.889  0.1527  0.3907 -0.2254
  811OPC    HW1 3570   4.230   3.715   1.830  1.3813  0.0672  1.0172
  811OPC    HW2 3571   4.161   3.624   1.906  0.3873  0.5428  0.6963
  811OPC     MW 3572   4.175   3.698   1.883  0.3691  0.3654  0.0943
  812OPC     OW 3573   1.913   0.251   0.979 -0.4150 -0.2571 -0.0103
  812OPC    HW1 3574   1.885   0.234   0.898 -0.8509 -1.3714  0.3576
  812OPC    HW2 3575   1.846   0.229   1.029  0.6447 -1.8491  0.8138
  812OPC     MW 3576   1.899   0.245   0.974 -0.3229 -0.6569  0.1658
  813OPC     OW 3577   0.175   2.143   3.227 -0.2633 -0.3975 -0.2054
  813OPC    HW1 3578   0.210   2.209   3.182  1.1298 -1.4242 -0.7116
  813OPC    HW2 3579   0.195   2.162   3.310 -2.1471  1.0951 -0.0336
  813OPC     MW 3580   0.183   2.155   3.233 -0.3358 -0.3288 -0.2548
  814OPC     OW 3581   0.219   3.242   3.365 -0.1606  0.5716 -0.0658
  814OPC    HW1 3582   0.285   3.298   3.381  1.1008 -0.5307 -1.0835
  814OPC    HW2 3583   0.215   3.242   3.278  0.6203 -1.6815 -0.1644
  814OPC     MW 3584   0.228   3.250   3.354  0.1411  0.0759 -0.2307
  815OPC     OW 3585   1.062   2.636   1.408  0.1836  0.1523 -0.2406
  815OPC    HW1 3586   1.138   2.629   1.449  0.9189 -1.0771 -1.6922
  815OPC    HW2 3587   1.084   2.633   1.323 -1.3990  0.7389 -0.7116
  815OPC     MW 3588   1.076   2.635   1.401  0.0585  0.0573 -0.5246
  816OPC     OW 3589   1.152   4.023   4.773 -0.0094  0.2811 -0.1077
  816OPC    HW1 3590   1.114   4.056   4.844 -0.9834 -1.6892  0.3522
  816OPC    HW2 3591   1.173   3.942   4.797 -0.0742 -0.3320 -1.9607
  816OPC     MW 3592   1.149   4.016   4.787 -0.1628 -0.1001 -0.3135
  817OPC     OW 3593   3.654   0.944   3.313  0.3301  0.3261  0.2439
  817OPC    HW1 3594   3.700   0.937   3.238  0.4698  1.7980  0.1650
  817OPC    HW2 3595   3.697   0.892   3.368 -0.3988 -1.6458 -0.9686
  817OPC     MW 3596   3.667   0.935   3.310  0.2431  0.2522  0.0533
  818OPC     OW 3597   2.445   0.871   4.280  0.4956  0.1690  0.3451
  818OPC    HW1 3598   2.497   0.838   4.342 -0.6083  0.3694  1.4211
  818OPC    HW2 3599   2.394   0.927   4.324 -1.0307 -0.4499 -0.5451
  818OPC     MW 3600   2.445   0.874   4.296  0.1072  0.1072  0.3726
  819OPC     OW 3601   1.830   4.317   3.535 -0.3348  0.7575  0.1351
  819OPC    HW1 3602   1.905   4.282   3.505 -0.2192  1.4945 -0.4676
  819OPC    HW2 3603   1.775   4.250   3.537  0.8559 -0.2691  2.5052
  819OPC     MW 3604   1.833   4.302   3.531 -0.1419  0.7148  0.3963
  820OPC     OW 3605   0.918   1.533   0.457 -0.1621 -0.3257  0.5499
  820OPC    HW1 3606   0.867   1.578   0.403  0.4322 -0.7273 -0.3674
  820OPC    HW2 3607   0.952   1.471   0.406 -0.7976 -1.6986  1.7282
  820OPC     MW 3608   0.915   1.530   0.442 -0.1682 -0.5879  0.5885
  821OPC     OW 3609   3.083   2.508   4.552  0.5601 -0.0083  0.1551
  821OPC    HW1 3610   3.008   2.536   4.517 -0.7935 -3.0255  0.3680
  821OPC    HW2 3611   3.126   2.475   4.483  0.3522 -0.9569  0.4708
  821OPC     MW 3612   3.079   2.508   4.536  0.3295 -0.5939  0.2332
  822OPC     OW 3613   1.507   4.374   3.254  0.2961  0.6201  0.4642
  822OPC    HW1 3614   1.531   4.306   3.204 -1.1643 -0.0144  0.5697
  822OPC    HW2 3615   1.583   4.410   3.277  1.1410 -1.2063  0.7263
  822OPC     MW 3616   1.522   4.369   3.250  0.2052  0.2565  0.5184
  823OPC     OW 3617   1.792   2.977   3.350  0.1146  0.1141 -0.2430
  823OPC    HW1 3618   1.736   2.943   3.292 -0.1787 -0.0981  0.1642
  823OPC    HW2 3619   1.749   3.045   3.383 -0.5363 -0.9397  1.1859
  823OPC     MW 3620   1.778   2.982   3.346 -0.0249 -0.0730  0.0283
  824OPC     OW 3621   0.879   2.648   3.003 -0.0136 -0.3265  0.0551
  824OPC    HW1 3622   0.844   2.651   3.082  0.6042 -0.5826  0.3441
  824OPC    HW2 3623   0.832   2.588   2.962  1.8473 -2.8592  1.3513
  824OPC     MW 3624   0.867   2.640   3.008  0.3526 -0.7385  0.2893
  825OPC     OW 3625   2.376   0.410   1.012 -0.0067  0.0169  0.1767
  825OPC    HW1 3626   2.448   0.408   0.963  0.1529  0.5049  0.3852
  825OPC    HW2 3627   2.313   0.429   0.955  0.4423  2.5784  0.4210
  825OPC     MW 3628   2.377   0.412   0.996  0.0831  0.4674  0.2436
  826OPC     OW 3629   0.992   3.148   0.280 -1.4654 -0.5143  0.2099
  826OPC    HW1 3630   0.928   3.199   0.309 -0.3271  0.3785  1.2483
  826OPC    HW2 3631   0.973   3.139   0.195 -2.3669  0.6293  0.2571
  826OPC     MW 3632   0.980   3.154   0.271 -1.4305 -0.2134  0.3702
  827OPC     OW 3633   3.834   0.047   1.838  0.1451  0.0656  0.3930
  827OPC    HW1 3634   3.869   0.031   1.916 -0.5850  3.0924  1.4935
  827OPC    HW2 3635   3.748   0.047   1.853 -0.0165  0.2958 -0.4710
  827OPC     MW 3636   3.827   0.045   1.852  0.0134  0.5467  0.4279
  828OPC     OW 3637   3.913   1.064   0.990 -0.2033 -0.3957  0.6363
  828OPC    HW1 3638   3.974   1.113   0.952 -0.7308  0.6471  1.1179
  828OPC    HW2 3639   3.876   1.022   0.924  0.5248 -0.4603  0.2638
  828OPC     MW 3640   3.917   1.065   0.975 -0.1737 -0.2512  0.6524
  829OPC     OW 3641   3.123   3.803   0.986 -0.4891 -0.8551 -0.2611
  829OPC    HW1 3642   3.062   3.859   0.961  1.7396  2.7702  1.6055
  829OPC    HW2 3643   3.103   3.785   1.069 -0.0449 -1.1598 -0.2120
  829OPC     MW 3644   3.111   3.808   0.994 -0.0942 -0.3645  0.0219
  830OPC     OW 3645   1.720   4.616   0.264  0.3002 -0.4234  0.3890
  830OPC    HW1 3646   1.667   4.683   0.284  0.9649 -0.5200  2.6909
  830OPC    HW2 3647   1.770   4.649   0.200 -0.6728  0.6003  0.1115
  830OPC     MW 3648   1.719   4.631   0.257  0.2546 -0.2866  0.6881
  831OPC     OW 3649   1.947   0.141   2.630 -0.3199  0.7851  0.7363
  831OPC    HW1 3650   2.030   0.119   2.649 -0.2448 -0.4980 -0.9177
  831OPC    HW2 3651   1.900   0.087   2.680 -0.1274 -0.6458 -0.5671
  831OPC     MW 3652   1.952   0.130   2.640 -0.2804  0.3842  0.2993
  832OPC     OW 3653   0.898   2.880   1.417  0.4204 -0.2255 -0.5911
  832OPC    HW1 3654   0.849   2.865   1.346  2.2243  1.2521 -2.2536
  832OPC    HW2 3655   0.946   2.808   1.425 -0.1841 -0.6302 -0.4913
  832OPC     MW 3656   0.898   2.867   1.408  0.5976 -0.0670 -0.8219
  833OPC     OW 3657   1.150   2.709   1.141  0.0272  0.2224 -0.1074
  833OPC    HW1 3658   1.161   2.712   1.055  1.3664 -0.8464 -0.0118
  833OPC    HW2 3659   1.129   2.791   1.162 -0.8802  0.3716 -1.4993
  833OPC     MW 3660   1.149   2.722   1.131  0.0910  0.0865 -0.2989
  834OPC     OW 3661   0.313   4.497   3.765  0.0249  0.2518  0.0340
  834OPC    HW1 3662   0.281   4.424   3.802  1.4701 -0.6580 -0.4087
  834OPC    HW2 3663   0.308   4.556   3.829 -1.5857 -0.0842  0.2678
  834OPC     MW 3664   0.307   4.495   3.780  0.0005  0.0679  0.0032
  835OPC     OW 3665   0.031   0.484   0.902  0.6573 -1.1685 -0.1957
  835OPC    HW1 3666   0.058   0.486   0.985  0.6307 -0.2758 -0.1953
  835OPC    HW2 3667  -0.027   0.418   0.901  1.5012 -1.9324  0.2119
  835OPC     MW 3668   0.026   0.474   0.914  0.7782 -1.1495 -0.1355
  836OPC     OW 3669   2.563   0.000   2.213  0.0529  0.0557 -0.4684
  836OPC    HW1 3670   2.521  -0.040   2.148 -0.2190  1.6054 -1.2897
  836OPC    HW2 3671   2.499   0.032   2.263  0.2216 -1.9846  1.2287
  836OPC     MW 3672   2.547  -0.001   2.211  0.0377 -0.0168 -0.3390
  837OPC     OW 3673   1.681   3.522   4.843 -0.4492 -0.4340  0.0900
  837OPC    HW1 3674   1.735   3.510   4.911  0.8142  0.6957 -0.6684
  837OPC    HW2 3675   1.730   3.563   4.785 -1.8602 -0.2952 -1.0553
  837OPC     MW 3676   1.696   3.526   4.845 -0.4710 -0.2466 -0.1912
  838OPC     OW 3677   0.859   3.432   3.871  0.1126  0.1147  0.1580
  838OPC    HW1 3678   0.841   3.380   3.803  1.2593  0.0800 -0.1383
  838OPC    HW2 3679   0.908   3.381   3.923  2.3743  1.2119 -0.7440
  838OPC     MW 3680   0.864   3.416   3.868  0.6161  0.2716 -0.0190
  839OPC     OW 3681   0.931   1.539   3.414  0.0818  0.3649  0.4935
  839OPC    HW1 3682   0.879   1.472   3.391 -0.5640  0.7779  0.7277
  839OPC    HW2 3683   1.000   1.500   3.450 -0.1472 -0.1896  0.3440
  839OPC     MW 3684   0.933   1.523   3.416 -0.0475  0.3440  0.5062
  840OPC     OW 3685   2.863   2.819   1.576  0.5103 -0.3448  0.0113
  840OPC    HW1 3686   2.792   2.870   1.584 -0.2134 -1.2986 -0.0390
  840OPC    HW2 3687   2.859   2.769   1.648  0.7634 -0.8487 -0.3226
  840OPC     MW 3688   2.852   2.819   1.588  0.4408 -0.5600 -0.0455
  841OPC     OW 3689   2.934   0.145   3.432  0.4589 -0.3535  0.6684
  841OPC    HW1 3690   2.938   0.165   3.347  0.9372  0.0676  0.7849
  841OPC    HW2 3691   2.867   0.193   3.461  1.3897  0.8475  0.8758
  841OPC     MW 3692   2.925   0.155   3.424  0.6671 -0.1139  0.7162
  842OPC     OW 3693   2.421   1.511   1.931  0.5244 -0.0710  0.1532
  842OPC    HW1 3694   2.444   1.594   1.946  2.8853 -1.0558  3.0800
  842OPC    HW2 3695   2.494   1.476   1.899 -0.0727 -1.2819  0.0754
  842OPC     MW 3696   2.435   1.518   1.928  0.7850 -0.3954  0.5741
  843OPC     OW 3697   3.511   1.433   3.315  0.2560  0.1983 -0.6626
  843OPC    HW1 3698   3.556   1.362   3.337 -0.3274 -0.6256 -2.0342
  843OPC    HW2 3699   3.571   1.483   3.274  0.2183 -0.3388 -1.3751
  843OPC     MW 3700   3.527   1.430   3.312  0.1643 -0.0027 -0.9704
  844OPC     OW 3701   4.302   4.960   2.615 -0.8171  0.2662 -0.0112
  844OPC    HW1 3702   4.379   4.931   2.644 -0.9915 -0.0603  0.1307
  844OPC    HW2 3703   4.265   4.889   2.579 -1.0083  0.4421 -0.1643
  844OPC     MW 3704   4.308   4.945   2.614 -0.8709  0.2439 -0.0129
  845OPC     OW 3705   4.937   0.623   1.249 -0.4957  0.5222  0.0040
  845OPC    HW1 3706   4.952   0.622   1.335 -0.2799  0.6026 -0.0330
  845OPC    HW2 3707   5.015   0.642   1.215 -0.8007  1.4979 -0.1705
  845OPC     MW 3708   4.951   0.625   1.257 -0.5090  0.6782 -0.0272
  846OPC     OW 3709   0.681   4.715   3.571 -1.2750 -0.3603 -0.7304
  846OPC    HW1 3710   0.669   4.679   3.650 -0.2765 -1.2043 -0.9495
  846OPC    HW2 3711   0.751   4.766   3.582 -0.1321 -1.7123 -1.4351
  846OPC     MW 3712   0.690   4.717   3.584 -0.9586 -0.6845 -0.8668
  847OPC     OW 3713   0.964   0.810   0.162 -0.0611 -0.6829 -0.1753
  847OPC    HW1 3714   1.002   0.841   0.233 -0.0584 -0.9775 -0.0438
  847OPC    HW2 3715   1.031   0.788   0.110 -0.0014 -2.0818  0.4350
  847OPC     MW 3716   0.979   0.811   0.165 -0.0519 -0.9331 -0.0657
  848OPC     OW 3717   3.550   3.194   3.550  0.2221  0.5259  0.2579
  848OPC    HW1 3718   3.581   3.214   3.471  0.9630 -0.7084  0.2232
  848OPC    HW2 3719   3.556   3.270   3.593  2.6104  0.5615  0.0163
  848OPC     MW 3720   3.556   3.208   3.545  0.6843  0.3489  0.2171
  849OPC     OW 3721   4.235   2.543   0.370  0.8028 -0.0949  0.1672
  849OPC    HW1 3722   4.293   2.538   0.434  0.6787  1.1360  0.4002
  849OPC    HW2 3723   4.184   2.610   0.393 -1.3617 -1.7043  0.4816
  849OPC     MW 3724   4.236   2.552   0.383  0.4647 -0.1508  0.2480
  850OPC     OW 3725   2.868   0.461   3.823  0.1368  0.1689  0.3195
  850OPC    HW1 3726   2.865   0.522   3.760  0.3677  0.6946  0.8106
  850OPC    HW2 3727   2.788   0.427   3.822 -0.5307  1.6055  1.1222
  850OPC     MW 3728   2.856   0.465   3.813  0.0724  0.4588  0.5106
  851OPC     OW 3729   4.119   4.524   2.497 -0.4018 -0.4405 -0.5988
  851OPC    HW1 3730   4.145   4.520   2.580 -1.1355 -0.0277 -0.3412
  851OPC    HW2 3731   4.161   4.458   2.459 -2.2872 -2.5309  0.7158
  851OPC     MW 3732   4.129   4.514   2.503 -0.7887 -0.6883 -0.3666
  852OPC     OW 3733   0.727   4.099   4.780  0.0964  0.6128  0.3176
  852OPC    HW1 3734   0.710   4.174   4.738  0.2466  0.0216 -0.8585
  852OPC    HW2 3735   0.745   4.125   4.861 -0.5635  1.7846  0.1206
  852OPC     MW 3736   0.727   4.114   4.786  0.0211  0.6986  0.1149
  853OPC     OW 3737   0.523   4.828   4.182 -0.3127  0.1338 -0.0364
  853OPC    HW1 3738   0.461   4.815   4.241 -1.7770  0.5201 -1.4207
  853OPC    HW2 3739   0.511   4.911   4.158 -0.1628 -0.1900 -1.3027
  853OPC     MW 3740   0.512   4.838   4.187 -0.5068  0.1431 -0.4282
  854OPC     OW 3741   1.349   2.584   1.281 -0.2543  0.3573  0.0638
  854OPC    HW1 3742   1.425   2.590   1.239 -0.9935  1.3443 -1.1715
  854OPC    HW2 3743   1.291   2.619   1.226 -1.8276 -1.4442  0.4638
  854OPC     MW 3744   1.352   2.590   1.267 -0.5959  0.2370 -0.0595
  855OPC     OW 3745   0.120   5.018   3.635 -0.0311 -0.5367  0.5698
  855OPC    HW1 3746   0.089   5.067   3.700  0.8472 -1.4950  1.7653
  855OPC    HW2 3747   0.202   5.002   3.659  0.9740  0.6642 -1.7388
  855OPC     MW 3748   0.128   5.023   3.648  0.2471 -0.5009  0.4053
  856OPC     OW 3749   5.039   4.266   2.986 -0.1302 -0.5274  0.6254
  856OPC    HW1 3750   4.972   4.252   3.040 -1.4520 -0.1995 -0.8775
  856OPC    HW2 3751   5.029   4.205   2.924  1.5143 -1.0723  0.8383
  856OPC     MW 3752   5.028   4.255   2.985 -0.0825 -0.5596  0.4348
  857OPC     OW 3753   2.610   4.873   1.867  0.2046 -0.1102  0.1107
  857OPC    HW1 3754   2.668   4.850   1.928 -1.7940 -0.5835  1.9340
  857OPC    HW2 3755   2.623   4.959   1.858  0.7675 -0.0939  0.9696
  857OPC     MW 3756   2.620   4.882   1.875 -0.0076 -0.1776  0.5068
  858OPC     OW 3757   5.034   4.796   0.352 -0.3720  0.1280 -0.1295
  858OPC    HW1 3758   4.989   4.843   0.294 -0.3262  0.0187 -0.2525
  858OPC    HW2 3759   5.094   4.853   0.382  1.0033 -0.3986 -1.7406
  858OPC     MW 3760   5.036   4.812   0.348 -0.1621  0.0343 -0.3857
  859OPC     OW 3761   4.642   0.563   4.335 -0.3719  0.4605 -0.0537
  859OPC    HW1 3762   4.610   0.631   4.380  1.4237  0.3107  1.6347
  859OPC    HW2 3763   4.653   0.502   4.397  1.7133  0.0468 -0.7530
  859OPC     MW 3764   4.639   0.564   4.351  0.2012  0.3773  0.0925
  860OPC     OW 3765   1.509   0.305   1.352  0.3217  0.8391 -0.2714
  860OPC    HW1 3766   1.430   0.268   1.343  1.1553 -1.0542 -0.3842
  860OPC    HW2 3767   1.540   0.307   1.270  0.8322  0.4985 -0.0898
  860OPC     MW 3768   1.502   0.300   1.338  0.5202  0.5091 -0.2612
  861OPC     OW 3769   1.595   4.366   0.184 -0.1074  0.3382  0.2379
  861OPC    HW1 3770   1.604   4.445   0.220 -2.7969  1.1719 -0.6952
  861OPC    HW2 3771   1.586   4.383   0.099  0.3516 -1.0887 -0.1290
  861OPC     MW 3772   1.595   4.380   0.177 -0.4369  0.2506  0.0459
  862OPC     OW 3773   0.192   4.510   1.267  0.1489  0.2479  0.0211
  862OPC    HW1 3774   0.222   4.442   1.220  0.3555  1.0716 -1.0844
  862OPC    HW2 3775   0.262   4.535   1.312  0.6742  1.0345 -1.1862
  862OPC     MW 3776   0.207   4.504   1.267  0.2571  0.4854 -0.3205
  863OPC     OW 3777   1.394   2.879   1.893 -0.1874  0.2909 -0.3827
  863OPC    HW1 3778   1.447   2.828   1.939  0.1434 -0.1815 -1.2632
  863OPC    HW2 3779   1.320   2.880   1.940  1.0822  2.3813  1.7810
  863OPC     MW 3780   1.391   2.871   1.907  0.0490  0.5299 -0.1931
  864OPC     OW 3781   3.414   0.939   3.172 -0.5617  0.5809 -0.1314
  864OPC    HW1 3782   3.431   0.922   3.088  1.3103  1.8000 -0.0432
  864OPC    HW2 3783   3.488   0.918   3.213 -1.3377  0.3213  1.1981
  864OPC     MW 3784   3.427   0.933   3.165 -0.3997  0.7226  0.0781
  865OPC     OW 3785   1.260   0.246   1.947 -0.3986  0.7651  0.0281
  865OPC    HW1 3786   1.336   0.234   1.906  0.1489  1.4658  0.8019
  865OPC    HW2 3787   1.221   0.168   1.943  0.3209  0.4223 -0.4464
  865OPC     MW 3788   1.265   0.233   1.940 -0.2114  0.8180  0.0724
  866OPC     OW 3789   4.119   2.860   4.134  0.1633  0.6666  0.1813
  866OPC    HW1 3790   4.119   2.908   4.062  0.0640 -0.7163 -0.7876
  866OPC    HW2 3791   4.116   2.778   4.104  2.2466 -0.0460  1.6799
  866OPC     MW 3792   4.119   2.855   4.119  0.4563  0.3570  0.2592
  867OPC     OW 3793   3.472   3.600   3.881  0.0523  0.2029 -0.2206
  867OPC    HW1 3794   3.456   3.640   3.956 -0.0320 -0.4237  0.1064
  867OPC    HW2 3795   3.523   3.656   3.838  0.3340  0.4457  0.4167
  867OPC     MW 3796   3.477   3.614   3.886  0.0817  0.1463 -0.0782
  868OPC     OW 3797   0.563   3.952   2.833  0.7095  0.0608  0.0228
  868OPC    HW1 3798   0.509   3.925   2.771 -0.0740  0.7337  0.3938
  868OPC    HW2 3799   0.537   4.034   2.850  1.6071  0.2736  0.4634
  868OPC     MW 3800   0.551   3.960   2.827  0.7263  0.1916  0.1427
  869OPC     OW 3801   4.341   4.412   0.458  0.6638  0.2358 -0.2918
  869OPC    HW1 3802   4.426   4.411   0.475  1.2794  0.2559 -2.9458
  869OPC    HW2 3803   4.335   4.458   0.384 -1.5431 -0.5444 -0.6868
  869OPC     MW 3804   4.353   4.419   0.450  0.4287  0.1233 -0.7422
  870OPC     OW 3805   2.032   4.873   0.906  0.3916 -0.7617 -0.1768
  870OPC    HW1 3806   2.058   4.945   0.947 -3.3057 -0.2613  1.5988
  870OPC    HW2 3807   2.052   4.809   0.962  0.5796 -0.7573 -0.2362
  870OPC     MW 3808   2.039   4.874   0.920 -0.1267 -0.6871  0.0767
  871OPC     OW 3809   1.301   3.358   1.034 -0.6140  0.0046  0.2561
  871OPC    HW1 3810   1.382   3.335   1.011 -0.5099 -0.1951  0.8032
  871OPC    HW2 3811   1.314   3.417   1.096 -0.8726 -1.0659  1.3640
  871OPC     MW 3812   1.315   3.363   1.039 -0.6369 -0.1829  0.5006
  872OPC     OW 3813   5.011   3.309   2.045 -0.1120  0.2059 -0.9649
  872OPC    HW1 3814   4.941   3.361   2.040  0.2063  0.8276  0.7018
  872OPC    HW2 3815   5.078   3.363   2.031  0.1524 -0.0068 -0.5308
  872OPC     MW 3816   5.010   3.325   2.042 -0.0260  0.2663 -0.6546
  873OPC     OW 3817   4.045   1.957   4.261 -0.7201  0.8548  0.0664
  873OPC    HW1 3818   4.130   1.978   4.264 -0.2768 -0.8916  1.4277
  873OPC    HW2 3819   4.016   1.977   4.341 -1.3784  0.5996 -0.1007
  873OPC     MW 3820   4.053   1.963   4.273 -0.7520  0.5590  0.2429
  874OPC     OW 3821   3.703   3.470   1.896 -0.6334 -0.2550 -0.4327
  874OPC    HW1 3822   3.739   3.495   1.820 -0.7310 -0.9030 -0.6916
  874OPC    HW2 3823   3.767   3.485   1.953 -0.5457  0.2049 -0.6386
  874OPC     MW 3824   3.718   3.476   1.893 -0.6349 -0.2828 -0.5013
  875OPC     OW 3825   0.006   0.780   4.658 -0.1591 -0.8354  0.0808
  875OPC    HW1 3826   0.032   0.826   4.589 -2.5848  0.1700 -0.2427
  875OPC    HW2 3827  -0.021   0.704   4.624  0.1271 -0.9659  0.1386
  875OPC     MW 3828   0.006   0.775   4.643 -0.4752 -0.7062  0.0415
  876OPC     OW 3829   0.497   1.704   0.500  0.1586  0.1588 -0.4824
  876OPC    HW1 3830   0.477   1.786   0.477 -1.3125 -0.0731 -0.1351
  876OPC    HW2 3831   0.428   1.658   0.473 -0.5966 -0.4874  2.2150
  876OPC     MW 3832   0.484   1.709   0.493 -0.1703  0.0291 -0.0326
  877OPC     OW 3833   4.130   1.050   2.409 -0.0392 -0.5217  0.7140
  877OPC    HW1 3834   4.172   1.097   2.468 -0.3395 -0.1003  0.5980
  877OPC    HW2 3835   4.062   1.100   2.387  1.6224  0.6852 -2.1672
  877OPC     MW 3836   4.126   1.064   2.414  0.1621 -0.2812  0.2712
  878OPC     OW 3837   2.209   1.482   2.330 -0.1102 -0.2099  0.6388
  878OPC    HW1 3838   2.207   1.443   2.252 -2.2835  0.3686  0.3340
  878OPC    HW2 3839   2.258   1.429   2.379  1.5906 -0.4110 -1.1612
  878OPC     MW 3840   2.216   1.469   2.326 -0.1799 -0.1542  0.3279
  879OPC     OW 3841   2.235   0.299   3.254  0.1035  0.2041 -0.0643
  879OPC    HW1 3842   2.297   0.358   3.271 -1.8280  2.5804 -0.7030
  879OPC    HW2 3843   2.213   0.268   3.332  2.2023 -0.9259  0.1565
  879OPC     MW 3844   2.241   0.303   3.268  0.1281  0.3882 -0.1260
  880OPC     OW 3845   3.438   0.314   0.628 -0.1505 -0.4263  0.2390
  880OPC    HW1 3846   3.484   0.347   0.562 -0.5649  0.8717  0.5683
  880OPC    HW2 3847   3.378   0.376   0.645 -1.0842 -1.4302  0.7739
  880OPC     MW 3848   3.436   0.328   0.621 -0.3496 -0.3829  0.3667
  881OPC     OW 3849   3.216   1.104   2.022 -0.4710  0.4369 -0.3151
  881OPC    HW1 3850   3.176   1.037   2.061 -1.5769  1.0338 -0.3787
  881OPC    HW2 3851   3.273   1.066   1.968 -1.0715 -0.4524 -0.3403
  881OPC     MW 3852   3.218   1.088   2.020 -0.7230  0.3937 -0.3283
  882OPC     OW 3853   1.456   4.730   3.241  0.0256 -0.4268  0.8886
  882OPC    HW1 3854   1.486   4.694   3.167 -0.3172 -0.4018  0.7365
  882OPC    HW2 3855   1.456   4.816   3.223 -1.9706 -0.5121  0.1692
  882OPC     MW 3856   1.461   4.738   3.227 -0.3198 -0.4356  0.7598
  883OPC     OW 3857   3.553   2.901   4.686  0.1299 -0.6922  0.4981
  883OPC    HW1 3858   3.632   2.898   4.649 -0.3159 -1.2667 -0.4191
  883OPC    HW2 3859   3.511   2.833   4.652 -0.7794 -0.3813  0.9622
  883OPC     MW 3860   3.559   2.891   4.676 -0.0703 -0.7311  0.4313
  884OPC     OW 3861   1.827   0.613   1.928 -0.1997  0.0240  0.1586
  884OPC    HW1 3862   1.821   0.652   2.006  0.5425  1.3494 -0.4167
  884OPC    HW2 3863   1.807   0.677   1.872  1.9330 -0.1284 -0.8619
  884OPC     MW 3864   1.823   0.628   1.931  0.2250  0.1973 -0.0772
  885OPC     OW 3865   2.715   0.525   3.126  0.4538  0.3867 -0.5755
  885OPC    HW1 3866   2.693   0.608   3.110  0.7103  0.4017 -0.8620
  885OPC    HW2 3867   2.790   0.515   3.083 -0.2430 -0.3813 -1.6514
  885OPC     MW 3868   2.723   0.536   3.117  0.3887  0.2755 -0.7768
  886OPC     OW 3869   3.403   3.860   4.411  0.9545 -0.7728  0.9055
  886OPC    HW1 3870   3.322   3.891   4.400  1.6322  0.1782 -3.1231
  886OPC    HW2 3871   3.442   3.923   4.458  0.4153  1.1146 -0.9888
  886OPC     MW 3872   3.396   3.874   4.416  0.9750 -0.3536  0.0305
  887OPC     OW 3873   4.900   2.461   4.636 -0.1915  0.4048  0.0211
  887OPC    HW1 3874   4.932   2.541   4.620 -1.0590  0.9637  0.9392
  887OPC    HW2 3875   4.904   2.421   4.559 -1.5326  2.0015 -0.9560
  887OPC     MW 3876   4.905   2.467   4.623 -0.5178  0.7231  0.0122
  888OPC     OW 3877   1.234   3.750   4.793  0.3884  0.0800  1.0023
  888OPC    HW1 3878   1.295   3.739   4.854 -0.5159 -0.6156  1.8161
  888OPC    HW2 3879   1.212   3.668   4.772 -0.5926  0.3231  1.0639
  888OPC     MW 3880   1.240   3.736   4.799  0.1100  0.0131  1.1318
  889OPC     OW 3881   1.930   1.009   5.022 -0.4679 -0.2913 -0.4091
  889OPC    HW1 3882   2.017   1.007   5.033 -0.2459  0.1236 -1.8673
  889OPC    HW2 3883   1.902   0.939   5.066  0.8440 -1.6696 -1.6491
  889OPC     MW 3884   1.939   0.998   5.030 -0.2413 -0.4337 -0.8077
  890OPC     OW 3885   3.246   1.391   3.670  0.2325  0.1011 -1.0853
  890OPC    HW1 3886   3.331   1.372   3.665  0.4700  0.5041  0.6565
  890OPC    HW2 3887   3.230   1.388   3.756 -1.2591  1.1224 -1.2966
  890OPC     MW 3888   3.256   1.388   3.682  0.0473  0.3115 -0.8593
  891OPC     OW 3889   4.581   3.724   0.028 -0.4888  0.0863 -0.3065
  891OPC    HW1 3890   4.552   3.798   0.064  1.0407  0.3512  0.4465
  891OPC    HW2 3891   4.551   3.662   0.082  0.8170  0.4025  0.8363
  891OPC     MW 3892   4.572   3.726   0.041 -0.0699  0.1720 -0.0264
  892OPC     OW 3893   3.745   1.342   4.996 -0.0351 -0.5783 -0.0715
  892OPC    HW1 3894   3.752   1.276   5.052  2.1737 -0.5018 -0.1866
  892OPC    HW2 3895   3.695   1.399   5.039 -1.2106 -1.8915  0.4010
  892OPC     MW 3896   3.739   1.341   5.011  0.1175 -0.7610 -0.0188
  893OPC     OW 3897   0.947   3.533   0.226  0.1748  0.0363 -0.0821
  893OPC    HW1 3898   0.951   3.591   0.160  1.2903 -1.9191 -1.8677
  893OPC    HW2 3899   0.972   3.579   0.295  1.3663  1.6073 -1.4771
  893OPC     MW 3900   0.951   3.549   0.226  0.5156 -0.0205 -0.5520
  894OPC     OW 3901   2.630   2.213   1.173  0.2916 -0.0565  0.2654
  894OPC    HW1 3902   2.708   2.231   1.207  0.7796 -1.4626 -0.0427
  894OPC    HW2 3903   2.641   2.134   1.137 -0.8763  0.3094 -1.0084
  894OPC     MW 3904   2.643   2.204   1.172  0.1911 -0.2102  0.0317
  895OPC     OW 3905   1.878   0.943   4.458  0.6253  0.0822  0.4301
  895OPC    HW1 3906   1.954   0.939   4.500  2.3646 -0.0586 -2.4587
  895OPC    HW2 3907   1.895   0.906   4.381 -1.7584  1.9464 -1.1580
  895OPC     MW 3908   1.892   0.937   4.453  0.5301  0.3368 -0.2313
  896OPC     OW 3909   0.608   0.389   4.328  0.3764  0.1721 -0.0713
  896OPC    HW1 3910   0.585   0.322   4.276 -0.0605  0.2759 -0.0140
  896OPC    HW2 3911   0.694   0.379   4.336  0.3771 -0.1396 -0.4088
  896OPC     MW 3912   0.617   0.378   4.321  0.3120  0.1414 -0.1125
  897OPC     OW 3913   4.532   3.951   2.126 -0.1758 -0.0194  0.8951
  897OPC    HW1 3914   4.527   3.916   2.046  0.0016 -0.2078  0.9639
  897OPC    HW2 3915   4.617   3.963   2.138 -0.3496  2.7360 -0.0869
  897OPC     MW 3916   4.544   3.947   2.116 -0.1755  0.3599  0.7602
  898OPC     OW 3917   4.342   1.931   4.837 -0.5860 -0.4551  0.1517
  898OPC    HW1 3918   4.379   1.919   4.758 -1.1960  0.6880 -0.3333
  898OPC    HW2 3919   4.373   2.009   4.861 -0.8513 -0.5518  0.8051
  898OPC     MW 3920   4.352   1.941   4.829 -0.7153 -0.3006  0.1769
  899OPC     OW 3921   2.866   1.541   2.370  0.2428 -0.4130  0.0094
  899OPC    HW1 3922   2.782   1.555   2.349  0.7350  0.6194 -1.4421
  899OPC    HW2 3923   2.861   1.491   2.442 -1.6097  0.2232  0.3824
  899OPC     MW 3924   2.853   1.535   2.378  0.0418 -0.1665 -0.1498
  900OPC     OW 3925   4.560   0.371   2.585 -0.1497  0.1807  0.7568
  900OPC    HW1 3926   4.578   0.327   2.658  0.3348 -0.5667  0.1991
  900OPC    HW2 3927   4.590   0.320   2.521 -0.6636  0.7667  0.0149
  900OPC     MW 3928   4.567   0.357   2.586 -0.1543  0.1569  0.5648
  901OPC     OW 3929   2.780   1.804   4.678 -0.0879  0.3487  0.7368
  901OPC    HW1 3930   2.790   1.748   4.744 -2.5751 -0.4022  0.5795
  901OPC    HW2 3931   2.694   1.802   4.663  0.1290  2.1657 -1.0909
  901OPC     MW 3932   2.769   1.796   4.686 -0.4232  0.5062  0.4439
  902OPC     OW 3933   3.129   1.114   3.526  0.2365 -0.1351 -0.0571
  902OPC    HW1 3934   3.115   1.192   3.562 -0.1680 -0.6249  0.8986
  902OPC    HW2 3935   3.178   1.131   3.456 -0.6258  1.0710 -0.3979
  902OPC     MW 3936   3.134   1.128   3.521  0.0494 -0.0293  0.0337
  903OPC     OW 3937   0.115   4.768   4.572  0.1227 -0.2849 -0.0581
  903OPC    HW1 3938   0.073   4.841   4.548 -2.9676 -2.0810 -0.7784
  903OPC    HW2 3939   0.137   4.783   4.655  0.1430  1.6581 -0.3658
  903OPC     MW 3940   0.112   4.781   4.581 -0.3308 -0.2632 -0.2100
  904OPC     OW 3941   1.256   1.655   0.278 -0.5323  0.1618  0.0503
  904OPC    HW1 3942   1.294   1.685   0.350  0.5572 -0.4279 -0.2613
  904OPC    HW2 3943   1.284   1.711   0.216  0.7525 -0.8954 -0.3688
  904OPC     MW 3944   1.266   1.668   0.279 -0.1816 -0.0814 -0.0576
  905OPC     OW 3945   0.572   2.248   3.996  0.0899  0.3206  0.2182
  905OPC    HW1 3946   0.568   2.329   4.029 -0.3259  0.0216  0.9122
  905OPC    HW2 3947   0.597   2.261   3.914 -1.2429  1.2522 -0.0646
  905OPC     MW 3948   0.575   2.262   3.989 -0.1684  0.4140  0.2788
  906OPC     OW 3949   4.859   3.322   3.647  0.1120  0.5750 -0.0223
  906OPC    HW1 3950   4.829   3.369   3.714 -0.6824 -0.2954  0.2487
  906OPC    HW2 3951   4.799   3.333   3.585  0.5097  0.8404 -0.3649
  906OPC     MW 3952   4.846   3.330   3.648  0.0534  0.4857 -0.0328
  907OPC     OW 3953   4.275   1.410   0.992  0.0905 -0.3444 -0.3559
  907OPC    HW1 3954   4.277   1.405   1.079 -2.0661  1.4824 -0.1366
  907OPC    HW2 3955   4.358   1.426   0.971  0.1748  2.5858  1.6921
  907OPC     MW 3956   4.288   1.411   1.002 -0.2155  0.3583 -0.0210
  908OPC     OW 3957   3.999   1.576   0.425 -0.2599  0.2585 -0.2072
  908OPC    HW1 3958   4.072   1.558   0.381 -1.0293 -1.5525 -0.8077
  908OPC    HW2 3959   4.011   1.538   0.502  0.1077  1.4446  0.3562
  908OPC     MW 3960   4.012   1.568   0.430 -0.3195  0.1661 -0.2127
  909OPC     OW 3961   4.348   1.489   3.276 -0.8907 -0.3060 -0.1082
  909OPC    HW1 3962   4.339   1.517   3.358 -2.9692 -0.3669 -0.2563
  909OPC    HW2 3963   4.309   1.411   3.277  1.0756 -1.3389 -0.6637
  909OPC     MW 3964   4.341   1.482   3.288 -0.9074 -0.4677 -0.2122
  910OPC     OW 3965   1.824   3.527   0.516  0.3680 -0.0826 -0.3652
  910OPC    HW1 3966   1.768   3.558   0.456  0.0455  2.3942  1.0898
  910OPC    HW2 3967   1.878   3.477   0.469  0.6977  2.4405 -2.9356
  910OPC     MW 3968   1.824   3.524   0.500  0.3691  0.6560 -0.5300
  911OPC     OW 3969   1.563   3.883   3.950 -0.1513 -0.2922 -0.5488
  911OPC    HW1 3970   1.637   3.914   3.986 -0.4160  0.3050 -0.5069
  911OPC    HW2 3971   1.587   3.805   3.919  0.6341  0.1192 -1.0119
  911OPC     MW 3972   1.578   3.876   3.951 -0.0744 -0.1431 -0.6109
  912OPC     OW 3973   4.440   0.280   3.054 -0.0998 -0.4021 -0.2873
  912OPC    HW1 3974   4.416   0.308   3.133  0.3114  0.4002 -0.4362
  912OPC    HW2 3975   4.527   0.276   3.060 -0.0882 -0.6257 -0.6087
  912OPC     MW 3976   4.449   0.284   3.067 -0.0372 -0.3166 -0.3567
  913OPC     OW 3977   5.007   1.144   1.722 -0.0180 -0.1578  0.8517
  913OPC    HW1 3978   5.079   1.111   1.759  1.7588  0.1916 -1.9877
  913OPC    HW2 3979   4.979   1.080   1.670 -0.1636  0.6033 -0.0472
  913OPC     MW 3980   5.013   1.130   1.720  0.2229  0.0063  0.2995
  914OPC     OW 3981   4.488   3.766   4.653  0.3533  0.3365 -0.0853
  914OPC    HW1 3982   4.420   3.738   4.605 -0.4217 -1.0985  1.7161
  914OPC    HW2 3983   4.455   3.771   4.734  2.7589 -2.1195  1.1987
  914OPC     MW 3984   4.473   3.762   4.658  0.5944 -0.2384  0.3705
  915OPC     OW 3985   3.036   1.923   4.924  0.0535 -0.7595  0.2004
  915OPC    HW1 3986   3.086   1.949   4.857 -0.0161 -0.6457  0.1926
  915OPC    HW2 3987   2.955   1.929   4.892  0.0696 -1.6427 -0.0370
  915OPC     MW 3988   3.031   1.928   4.909  0.0455 -0.8731  0.1643
  916OPC     OW 3989   3.436   3.614   4.519  0.0652 -0.2405  0.3344
  916OPC    HW1 3990   3.424   3.694   4.488 -1.1923 -0.3268  0.5466
  916OPC    HW2 3991   3.402   3.562   4.457 -1.5498 -0.4578  1.3290
  916OPC     MW 3992   3.429   3.618   4.505 -0.3591 -0.2853  0.5128
  917OPC     OW 3993   4.809   0.339   0.426  0.3989  0.0309  0.7212
  917OPC    HW1 3994   4.885   0.381   0.432  1.1003 -1.0547 -0.1038
  917OPC    HW2 3995   4.826   0.261   0.462 -0.5012 -0.0118  1.0745
  917OPC     MW 3996   4.822   0.334   0.432  0.3695 -0.1358  0.6515
  918OPC     OW 3997   3.298   0.026   3.287  0.3794 -0.0564  0.0433
  918OPC    HW1 3998   3.258   0.104   3.291 -1.2725 -0.8433 -0.1274
  918OPC    HW2 3999   3.354   0.028   3.354 -0.0234  1.0718  0.3698
  918OPC     MW 4000   3.300   0.038   3.297  0.0759 -0.0060  0.0664
  919OPC     OW 4001   3.801   0.399   2.178  0.1871 -0.0545  0.6853
  919OPC    HW1 4002   3.888   0.391   2.168 -0.0855 -0.7103 -1.8817
  919OPC    HW2 4003   3.790   0.485   2.190  1.0546  0.5628 -2.1090
  919OPC     MW 4004   3.813   0.411   2.179  0.2750 -0.0602 -0.1067
  920OPC     OW 4005   4.245   0.408   2.484 -0.6257 -0.4191  0.6486
  920OPC    HW1 4006   4.242   0.322   2.471  0.1226 -0.8721  2.9400
  920OPC    HW2 4007   4.329   0.423   2.503 -0.8045  0.7733  0.5543
  920OPC     MW 4008   4.257   0.397   2.485 -0.5417 -0.3099  0.9732
  921OPC     OW 4009   0.606   1.744   4.700  0.2337 -0.3905  0.1045
  921OPC    HW1 4010   0.550   1.773   4.640  0.9381 -2.3038 -1.5928
  921OPC    HW2 4011   0.662   1.809   4.710  0.3516 -0.1813 -1.6670
  921OPC     MW 4012   0.606   1.758   4.693  0.3552 -0.6422 -0.4082
  922OPC     OW 4013   0.468   4.739   4.957 -0.1223  0.2553 -0.0393
  922OPC    HW1 4014   0.539   4.688   4.962  0.4714  1.1088  0.4918
  922OPC    HW2 4015   0.404   4.689   4.989  0.4132 -0.2173  0.3141
  922OPC     MW 4016   0.469   4.724   4.962  0.0446  0.3116  0.0913
  923OPC     OW 4017   5.032   1.588   4.937 -0.1464 -0.1149  0.0984
  923OPC    HW1 4018   5.055   1.603   5.020 -1.6726  2.0498  0.2099
  923OPC    HW2 4019   5.107   1.599   4.893  0.2387  1.0229  0.9794
  923OPC     MW 4020   5.047   1.592   4.942 -0.3152  0.3729  0.2451
  924OPC     OW 4021   1.045   3.003   1.082  0.2643 -0.7039  0.5177
  924OPC    HW1 4022   1.033   3.088   1.070 -0.0565 -0.9115 -0.6824
  924OPC    HW2 4023   1.122   2.987   1.044 -0.5687 -1.2925 -0.9763
  924OPC     MW 4024   1.055   3.013   1.075  0.0939 -0.8215  0.1198
  925OPC     OW 4025   1.819   2.822   4.630  0.2377  0.3285 -0.8678
  925OPC    HW1 4026   1.854   2.850   4.556 -1.7468  2.3331 -1.1712
  925OPC    HW2 4027   1.735   2.847   4.623 -0.5269 -1.4202  1.0861
  925OPC     MW 4028   1.812   2.830   4.618 -0.1684  0.3663 -0.6239
  926OPC     OW 4029   0.307   1.162   3.843  0.5453 -0.4492 -0.7511
  926OPC    HW1 4030   0.291   1.179   3.759 -0.3883 -1.0177 -0.7052
  926OPC    HW2 4031   0.272   1.083   3.855  0.8624 -0.4677  0.1206
  926OPC     MW 4032   0.299   1.153   3.832  0.4543 -0.5360 -0.6155
  927OPC     OW 4033   3.187   4.639   0.104  0.1141  0.0282  0.3143
  927OPC    HW1 4034   3.256   4.689   0.122  0.6988 -0.2961 -0.9305
  927OPC    HW2 4035   3.166   4.662   0.023 -0.0580 -1.2299 -0.0104
  927OPC     MW 4036   3.194   4.650   0.095  0.1749 -0.2055  0.0825
  928OPC     OW 4037   1.780   1.244   0.412 -0.7212 -0.4555 -0.4830
  928OPC    HW1 4038   1.858   1.227   0.377 -1.9346 -1.4946 -2.9797
  928OPC    HW2 4039   1.753   1.167   0.442 -1.2582 -0.3947 -0.7797
  928OPC     MW 4040   1.787   1.230   0.411 -0.9797 -0.6000 -0.8956
  929OPC     OW 4041   3.212   4.684   2.449 -0.0467  0.0354  0.6791
  929OPC    HW1 4042   3.272   4.689   2.386  1.1782 -2.7020  1.4751
  929OPC    HW2 4043   3.143   4.724   2.414  2.2788  3.9191 -0.0476
  929OPC     MW 4044   3.210   4.691   2.434  0.4777  0.2048  0.6893
  930OPC     OW 4045   2.124   2.068   0.987 -1.0349  0.7613 -0.2741
  930OPC    HW1 4046   2.112   2.039   0.905 -0.9592 -1.1849  0.3501
  930OPC    HW2 4047   2.210   2.075   0.994 -0.9281 -0.6300  0.0960
  930OPC     MW 4048   2.135   2.065   0.976 -1.0080  0.2683 -0.1273
  931OPC     OW 4049   1.972   0.802   2.473  0.1394  0.5427 -0.2214
  931OPC    HW1 4050   2.026   0.772   2.411  0.7244 -0.2666  0.6472
  931OPC    HW2 4051   1.957   0.884   2.450  0.8509  0.4358 -1.0978
  931OPC     MW 4052   1.978   0.809   2.461  0.3309  0.4074 -0.2226
  932OPC     OW 4053   1.077   0.470   2.319 -0.0050  0.0059  0.0947
  932OPC    HW1 4054   1.080   0.531   2.381  0.8106 -0.0272  0.0907
  932OPC    HW2 4055   1.157   0.437   2.318  0.6383  1.4140 -2.3823
  932OPC     MW 4056   1.089   0.474   2.328  0.2105  0.2090 -0.2719
  933OPC     OW 4057   3.478   1.931   4.871 -0.0436 -0.5413 -0.5220
  933OPC    HW1 4058   3.477   1.982   4.942 -1.7124 -1.6367  0.3027
  933OPC    HW2 4059   3.519   1.859   4.899  0.1494 -0.5995 -0.9569
  933OPC     MW 4060   3.484   1.928   4.886 -0.2617 -0.7117 -0.4644
  934OPC     OW 4061   2.749   0.301   1.305 -0.3894 -0.0479  0.3960
  934OPC    HW1 4062   2.805   0.261   1.252  0.6254  0.4850  1.0349
  934OPC    HW2 4063   2.740   0.246   1.372  1.3739  0.8944  1.5045
  934OPC     MW 4064   2.756   0.287   1.307  0.0210  0.1700  0.6541
  935OPC     OW 4065   3.262   0.297   2.843  0.2544  0.2671 -0.2116
  935OPC    HW1 4066   3.327   0.271   2.894  1.1442  0.6059 -1.1331
  935OPC    HW2 4067   3.302   0.327   2.771 -0.9078  0.5429 -0.7852
  935OPC     MW 4068   3.277   0.298   2.840  0.2141  0.3579 -0.4324
  936OPC     OW 4069   0.793   4.446   2.337  0.3137 -0.1691 -0.4801
  936OPC    HW1 4070   0.826   4.526   2.352  0.2669 -0.1292 -0.5857
  936OPC    HW2 4071   0.855   4.408   2.289 -0.1249  0.1690 -1.3283
  936OPC     MW 4072   0.807   4.452   2.332  0.2420 -0.1132 -0.6210
  937OPC     OW 4073   4.481   0.784   0.035  0.0653 -0.1751  0.0041
  937OPC    HW1 4074   4.514   0.842   0.092  3.3068 -1.9566  0.1188
  937OPC    HW2 4075   4.510   0.812  -0.042  3.6841 -2.5895  0.2398
  937OPC     MW 4076   4.490   0.797   0.032  1.0786 -0.7949  0.0559
  938OPC     OW 4077   4.969   0.225   0.091 -0.0295  0.0773  0.1002
  938OPC    HW1 4078   4.904   0.282   0.098  0.0208  0.2534 -0.7597
  938OPC    HW2 4079   5.039   0.275   0.075  0.1460 -0.1709  0.0869
  938OPC     MW 4080   4.970   0.241   0.090  0.0036  0.0667 -0.0288
  939OPC     OW 4081   3.445   0.537   1.189  0.6404 -0.3697  0.6246
  939OPC    HW1 4082   3.424   0.565   1.269 -0.4521  0.1426  0.1855
  939OPC    HW2 4083   3.514   0.586   1.168  0.1398  0.4251  0.7626
  939OPC     MW 4084   3.452   0.548   1.197  0.4051 -0.1766  0.5801
  940OPC     OW 4085   4.296   5.019   1.942  0.1655  0.6610 -0.3877
  940OPC    HW1 4086   4.293   5.028   1.855  1.3559  0.2241 -0.4964
  940OPC    HW2 4087   4.376   4.989   1.956 -0.1035  0.4825  0.8526
  940OPC     MW 4088   4.307   5.016   1.931  0.3016  0.5701 -0.2205
  941OPC     OW 4089   0.107   1.758   1.544  0.5292 -0.4130 -0.1262
  941OPC    HW1 4090   0.077   1.822   1.595 -0.7356  2.3385 -3.8296
  941OPC    HW2 4091   0.193   1.758   1.561  0.1059 -0.1853  2.3866
  941OPC     MW 4092   0.115   1.768   1.554  0.2798  0.0270 -0.3020
  942OPC     OW 4093   4.185   1.621   3.108  0.1488 -0.5203 -0.2345
  942OPC    HW1 4094   4.235   1.579   3.166  0.4912 -1.3890 -1.1309
  942OPC    HW2 4095   4.111   1.574   3.107 -0.8053  0.8375  1.1897
  942OPC     MW 4096   4.181   1.608   3.116  0.0584 -0.4481 -0.1565
  943OPC     OW 4097   4.414   1.830   2.004 -0.2725 -0.6819 -0.4977
  943OPC    HW1 4098   4.395   1.819   1.920  2.9433 -2.8399 -1.0922
  943OPC    HW2 4099   4.391   1.754   2.041 -0.5558 -0.1917  0.3704
  943OPC     MW 4100   4.408   1.817   1.997  0.1609 -0.9282 -0.4573
  944OPC     OW 4101   1.304   1.417   0.544  0.4286  0.3163  0.3917
  944OPC    HW1 4102   1.262   1.348   0.577  0.5318 -0.0382 -0.1916
  944OPC    HW2 4103   1.381   1.416   0.585  0.2521  0.3678  0.7268
  944OPC     MW 4104   1.310   1.407   0.555  0.4178  0.2716  0.3550
  945OPC     OW 4105   3.956   3.094   2.011  0.3496  0.0078  0.0500
  945OPC    HW1 4106   3.882   3.088   1.965 -0.8991  1.9508  1.6416
  945OPC    HW2 4107   3.929   3.088   2.094  2.1582 -0.4068  0.6463
  945OPC     MW 4108   3.941   3.092   2.016  0.4323  0.2335  0.3731
  946OPC     OW 4109   0.400   1.377   1.177 -0.3341  0.1401  0.4613
  946OPC    HW1 4110   0.463   1.371   1.237  0.9799  1.7417 -0.6648
  946OPC    HW2 4111   0.397   1.462   1.159  0.6946 -0.4144 -3.0684
  946OPC     MW 4112   0.409   1.389   1.183  0.0120  0.2947 -0.2264
  947OPC     OW 4113   2.498   3.322   3.633 -0.6894  0.0106 -0.1535
  947OPC    HW1 4114   2.554   3.381   3.602 -1.1469  0.0814 -0.8480
  947OPC    HW2 4115   2.421   3.350   3.606 -0.8628 -1.2284 -1.0176
  947OPC     MW 4116   2.495   3.335   3.625 -0.7826 -0.1619 -0.3837
  948OPC     OW 4117   0.701   2.402   3.204 -0.2815  0.1372 -0.3876
  948OPC    HW1 4118   0.732   2.382   3.125  0.6675  1.2628 -0.3219
  948OPC    HW2 4119   0.632   2.453   3.186 -0.2611  0.1286 -0.4945
  948OPC     MW 4120   0.695   2.406   3.189 -0.1383  0.3022 -0.3936
  949OPC     OW 4121   2.016   0.364   3.924  0.2340  0.4086  0.0889
  949OPC    HW1 4122   2.015   0.445   3.956 -0.6166 -0.6431  3.0321
  949OPC    HW2 4123   1.959   0.367   3.859 -1.3484  1.7263  1.4534
  949OPC     MW 4124   2.008   0.376   3.919 -0.1254  0.4479  0.7253
  950OPC     OW 4125   4.114   2.368   1.181 -0.1853  0.2229  0.4253
  950OPC    HW1 4126   4.165   2.390   1.114  0.0098  0.5381  0.6760
  950OPC    HW2 4127   4.139   2.286   1.200 -2.5584 -1.2570 -2.0782
  950OPC     MW 4128   4.125   2.359   1.174 -0.5069  0.0508  0.0925
  951OPC     OW 4129   4.796   1.261   0.945 -0.1471  0.4887  0.2345
  951OPC    HW1 4130   4.804   1.226   0.866  0.0751 -1.9816  1.2641
  951OPC    HW2 4131   4.793   1.192   0.998  0.6226  2.0546  2.4802
  951OPC     MW 4132   4.797   1.246   0.942 -0.0007  0.3551  0.7183
  952OPC     OW 4133   4.994   1.961   2.474 -0.0426 -0.1455 -0.5163
  952OPC    HW1 4134   5.032   1.996   2.404 -0.9099  1.4950 -0.2320
  952OPC    HW2 4135   4.909   1.980   2.462 -0.1394  0.6926  1.2305
  952OPC     MW 4136   4.987   1.969   2.462 -0.1848  0.2207 -0.2162
  953OPC     OW 4137   0.250   3.670   4.857  0.2150  0.3014 -0.0597
  953OPC    HW1 4138   0.306   3.634   4.913 -0.1640 -1.2126 -0.5961
  953OPC    HW2 4139   0.177   3.623   4.869 -1.1187  2.4775  0.9202
  953OPC     MW 4140   0.247   3.658   4.867 -0.0380  0.3991  0.0057
  954OPC     OW 4141   0.940   4.610   4.002  0.6029 -0.4290  0.2442
  954OPC    HW1 4142   0.907   4.568   4.071  0.3141 -0.7547 -0.0803
  954OPC    HW2 4143   1.022   4.626   4.024  0.8301 -1.4934  0.2461
  954OPC     MW 4144   0.947   4.606   4.015  0.5938 -0.6344  0.1967
  955OPC     OW 4145   1.409   2.904   3.264 -0.2391  0.3219  0.0280
  955OPC    HW1 4146   1.481   2.898   3.215  0.3724  1.9797  0.6534
  955OPC    HW2 4147   1.344   2.894   3.206  0.4315  3.0503 -1.3451
  955OPC     MW 4148   1.410   2.902   3.248 -0.0497  0.9699 -0.0824
  956OPC     OW 4149   0.226   3.291   3.069 -0.0475 -0.2362 -0.3187
  956OPC    HW1 4150   0.142   3.297   3.048 -0.1302 -0.7194 -0.1310
  956OPC    HW2 4151   0.248   3.373   3.090  0.0688  0.3054 -2.3644
  956OPC     MW 4152   0.217   3.304   3.069 -0.0425 -0.2276 -0.5931
  957OPC     OW 4153   1.934   3.192   0.618 -0.1093  0.0948 -0.3904
  957OPC    HW1 4154   1.853   3.167   0.596  0.1357 -0.5166 -0.6309
  957OPC    HW2 4155   1.950   3.259   0.565 -1.8412  2.7561  2.1174
  957OPC     MW 4156   1.924   3.198   0.607 -0.3289  0.3976 -0.0555
  958OPC     OW 4157   1.531   1.093   0.866 -0.1427  0.2239  0.0937
  958OPC    HW1 4158   1.512   1.165   0.911  2.5033  2.2178 -1.6433
  958OPC    HW2 4159   1.586   1.049   0.918  0.1309  0.7334  0.2418
  958OPC     MW 4160   1.537   1.097   0.880  0.2886  0.5937 -0.1410
  959OPC     OW 4161   4.799   3.252   2.817 -0.1500  0.1112 -0.3788
  959OPC    HW1 4162   4.820   3.175   2.853 -1.8437 -0.2115 -0.0171
  959OPC    HW2 4163   4.876   3.292   2.811  0.7464 -1.4984 -0.3360
  959OPC     MW 4164   4.814   3.247   2.822 -0.2675 -0.1742 -0.3189
  960OPC     OW 4165   1.572   3.403   0.229  0.1376 -0.3573 -0.2682
  960OPC    HW1 4166   1.551   3.385   0.147  0.7597 -1.2247 -0.2540
  960OPC    HW2 4167   1.564   3.326   0.269 -0.5084  0.1253  0.5661
  960OPC     MW 4168   1.568   3.389   0.223  0.1341 -0.4141 -0.1429
  961OPC     OW 4169   1.592   0.392   0.491  0.1110 -0.1142  0.2510
  961OPC    HW1 4170   1.540   0.337   0.534 -1.3444 -0.6052 -1.9819
  961OPC    HW2 4171   1.628   0.440   0.555 -0.0918 -2.2917  2.1424
  961OPC     MW 4172   1.590   0.391   0.507 -0.1340 -0.5084  0.2006
  962OPC     OW 4173   1.312   0.298   0.506  0.3712  0.5707  0.1315
  962OPC    HW1 4174   1.275   0.256   0.439 -0.3486 -0.0651  0.9095
  962OPC    HW2 4175   1.318   0.380   0.477  0.1646  0.2862 -0.7541
  962OPC     MW 4176   1.307   0.304   0.491  0.2344  0.4348  0.1156
  963OPC     OW 4177   4.251   1.401   3.728 -0.2763 -0.1681 -0.5899
  963OPC    HW1 4178   4.196   1.456   3.767 -0.4316  1.4192 -2.8588
  963OPC    HW2 4179   4.224   1.401   3.644  0.3922 -2.9064 -0.9010
  963OPC     MW 4180   4.239   1.409   3.721 -0.2003 -0.3381 -0.9711
  964OPC     OW 4181   3.554   3.203   4.689  0.4801  0.6707  0.0378
  964OPC    HW1 4182   3.619   3.210   4.747  1.1413 -0.2035 -0.5680
  964OPC    HW2 4183   3.541   3.117   4.684 -0.9306  0.8407  0.3528
  964OPC     MW 4184   3.561   3.191   4.697  0.3694  0.5667 -0.0055
  965OPC     OW 4185   0.316   1.627   2.470 -0.2029  0.2796 -0.1540
  965OPC    HW1 4186   0.352   1.701   2.440  0.4759 -0.1907 -0.5233
  965OPC    HW2 4187   0.249   1.655   2.518  0.4765  1.1660  0.3057
  965OPC     MW 4188   0.311   1.642   2.473 -0.0023  0.3410 -0.1405
  966OPC     OW 4189   4.457   2.938   0.914 -0.2786  0.1760  0.2705
  966OPC    HW1 4190   4.482   2.863   0.951 -0.2614 -0.2800 -0.6259
  966OPC    HW2 4191   4.407   2.912   0.848  2.3974  0.6994 -2.1913
  966OPC     MW 4192   4.454   2.923   0.909  0.1194  0.1860 -0.2256
  967OPC     OW 4193   4.290   4.073   0.999 -0.1853 -0.1858 -0.5726
  967OPC    HW1 4194   4.367   4.085   0.960  0.4916  0.6905  0.9128
  967OPC    HW2 4195   4.250   4.150   0.990 -0.1951 -0.1092  0.0553
  967OPC     MW 4196   4.295   4.086   0.992 -0.0865 -0.0451 -0.2604
  968OPC     OW 4197   1.653   0.011   2.124 -0.3375  0.4143  0.3849
  968OPC    HW1 4198   1.574   0.044   2.108 -0.3689  0.2196  0.1302
  968OPC    HW2 4199   1.676  -0.023   2.047  0.6385  1.8037  0.0235
  968OPC     MW 4200   1.645   0.011   2.110 -0.1979  0.5908  0.2939
  969OPC     OW 4201   2.929   3.968   0.860 -0.4890  0.2188  0.0527
  969OPC    HW1 4202   2.980   3.973   0.789 -0.9733 -0.0712 -0.3289
  969OPC    HW2 4203   2.881   4.041   0.856  1.5576  1.7819  1.7705
  969OPC     MW 4204   2.929   3.980   0.849 -0.2581  0.4067  0.2501
  970OPC     OW 4205   2.706   1.086   2.902  0.0716 -0.0473 -0.5445
  970OPC    HW1 4206   2.701   1.116   2.820  0.0889 -1.0638 -0.9409
  970OPC    HW2 4207   2.747   1.009   2.893  0.0470 -0.1887  0.4192
  970OPC     MW 4208   2.712   1.079   2.888  0.0706 -0.2184 -0.4606
  971OPC     OW 4209   1.327   0.565   3.551  0.1894  0.4841  0.0466
  971OPC    HW1 4210   1.247   0.577   3.584  0.4937  1.6515  0.4190
  971OPC    HW2 4211   1.367   0.515   3.611 -0.9365 -2.1613 -1.2540
  971OPC     MW 4212   1.321   0.560   3.565  0.0680  0.2657 -0.0905
  972OPC     OW 4213   2.883   3.181   1.838 -0.0679  0.1052 -0.6054
  972OPC    HW1 4214   2.806   3.210   1.868 -0.1975  0.1765 -0.9949
  972OPC    HW2 4215   2.875   3.094   1.843 -0.7963  0.0419 -2.0970
  972OPC     MW 4216   2.870   3.173   1.843 -0.1947  0.1066 -0.8833
  973OPC     OW 4217   0.687   2.882   1.616  0.7882 -0.2565  0.1217
  973OPC    HW1 4218   0.717   2.854   1.693  3.0896  0.2136 -0.5354
  973OPC    HW2 4219   0.750   2.859   1.560  0.1591  1.2922 -1.2944
  973OPC     MW 4220   0.701   2.874   1.619  1.0352  0.0417 -0.1845
  974OPC     OW 4221   0.486   4.668   1.787  0.0541  0.1614 -0.4794
  974OPC    HW1 4222   0.448   4.746   1.781 -0.6111 -0.2711 -3.0867
  974OPC    HW2 4223   0.567   4.681   1.757  0.2607  0.0335  0.0111
  974OPC     MW 4224   0.492   4.681   1.782 -0.0137  0.0787 -0.7921
  975OPC     OW 4225   1.343   2.209   4.718  0.0035  0.7534 -0.2216
  975OPC    HW1 4226   1.392   2.157   4.669  1.8882  1.3587  0.9129
  975OPC    HW2 4227   1.359   2.182   4.799  0.2021  2.3781  0.3179
  975OPC     MW 4228   1.352   2.198   4.723  0.3113  1.0828  0.0255
  976OPC     OW 4229   1.860   3.735   3.561  0.3275 -0.6985  0.2930
  976OPC    HW1 4230   1.888   3.692   3.490  0.3577 -1.5601  0.8192
  976OPC    HW2 4231   1.780   3.761   3.537  0.5280 -0.5473 -0.2376
  976OPC     MW 4232   1.852   3.733   3.547  0.3616 -0.8034  0.2924
  977OPC     OW 4233   5.042   4.956   2.177 -0.6910 -0.1168  0.6772
  977OPC    HW1 4234   5.004   4.920   2.247  0.8851  0.2630  1.7653
  977OPC    HW2 4235   5.110   4.999   2.210 -0.3342  0.6969 -1.0207
  977OPC     MW 4236   5.046   4.957   2.192 -0.4055  0.0596  0.5870
  978OPC     OW 4237   1.626   3.645   3.833 -0.0148  0.0311 -0.2911
  978OPC    HW1 4238   1.595   3.667   3.755 -0.7205  0.2595  0.0393
  978OPC    HW2 4239   1.711   3.631   3.819  0.9209  4.4265 -0.2697
  978OPC     MW 4240   1.634   3.646   3.820  0.0192  0.7142 -0.2393
  979OPC     OW 4241   5.058   3.869   4.471  0.0637 -0.6275  0.0656
  979OPC    HW1 4242   5.085   3.803   4.521 -1.5308 -1.7086 -0.4284
  979OPC    HW2 4243   4.981   3.842   4.441 -0.6421  1.4772 -0.1696
  979OPC     MW 4244   5.051   3.856   4.474 -0.2761 -0.4764 -0.0422
  980OPC     OW 4245   4.005   3.623   4.588  0.0350 -0.0660 -0.3449
  980OPC    HW1 4246   3.967   3.557   4.629 -0.0754  0.1870 -0.0398
  980OPC    HW2 4247   3.969   3.621   4.508  0.2395 -0.5448 -0.4302
  980OPC     MW 4248   3.994   3.613   4.582  0.0489 -0.0993 -0.3123
  981OPC     OW 4249   4.022   1.380   2.562 -0.2772 -0.6467 -0.6001
  981OPC    HW1 4250   4.012   1.389   2.475 -0.9530 -1.7556 -0.6640
  981OPC    HW2 4251   4.098   1.337   2.569  0.5816  0.8291 -0.5386
  981OPC     MW 4252   4.032   1.375   2.550 -0.2503 -0.5925 -0.6003
  982OPC     OW 4253   1.788   3.035   1.659  0.0226 -0.5127 -0.0918
  982OPC    HW1 4254   1.853   3.008   1.607 -0.5016 -3.1371  0.4732
  982OPC    HW2 4255   1.716   3.017   1.612 -0.3785  0.0342  0.2978
  982OPC     MW 4256   1.787   3.028   1.644 -0.1141 -0.8196  0.0493
  983OPC     OW 4257   2.578   0.628   4.837  0.3930 -0.0827  0.0711
  983OPC    HW1 4258   2.510   0.604   4.886  0.0062  0.8510  0.0047
  983OPC    HW2 4259   2.559   0.710   4.814  1.4349  0.1156 -0.1291
  983OPC     MW 4260   2.565   0.636   4.841  0.4898  0.0845  0.0319
  984OPC     OW 4261   4.059   2.289   0.568  0.6790 -0.0347 -0.3363
  984OPC    HW1 4262   4.128   2.238   0.583  0.6966 -0.2657 -1.1481
  984OPC    HW2 4263   4.079   2.330   0.493 -0.1308 -0.2393 -0.6794
  984OPC     MW 4264   4.072   2.287   0.559  0.5620 -0.0991 -0.5069
  985OPC     OW 4265   1.238   1.393   2.718  0.7231 -0.2539  0.6296
  985OPC    HW1 4266   1.259   1.400   2.802 -0.3781 -2.9992  1.2677
  985OPC    HW2 4267   1.176   1.332   2.718 -0.7449  1.0670 -2.0189
  985OPC     MW 4268   1.232   1.385   2.730  0.3435 -0.4643  0.3326
  986OPC     OW 4269   0.444   2.869   0.682 -0.4958 -0.2364  0.3862
  986OPC    HW1 4270   0.475   2.789   0.698 -0.9513 -0.2448  1.2903
  986OPC    HW2 4271   0.398   2.860   0.608  0.7534 -0.4497 -0.3967
  986OPC     MW 4272   0.442   2.856   0.673 -0.3786 -0.2693  0.4042
  987OPC     OW 4273   4.477   0.190   3.406  0.0998  0.5525  0.0890
  987OPC    HW1 4274   4.491   0.139   3.476  1.4671  1.3007  0.3859
  987OPC    HW2 4275   4.492   0.137   3.339 -0.6445 -0.0107  0.3425
  987OPC     MW 4276   4.481   0.175   3.407  0.1919  0.5799  0.1704
  988OPC     OW 4277   4.205   2.719   2.287  0.3440  0.3640  0.1479
  988OPC    HW1 4278   4.145   2.734   2.226  1.2644  0.8733 -0.6725
  988OPC    HW2 4279   4.244   2.796   2.297  1.5735 -0.1888 -0.1504
  988OPC     MW 4280   4.202   2.732   2.279  0.6618  0.3577 -0.0175
  989OPC     OW 4281   3.819   0.788   3.455 -0.3589  0.8130  0.2522
  989OPC    HW1 4282   3.902   0.791   3.481 -0.0631 -0.3533 -0.5139
  989OPC    HW2 4283   3.775   0.780   3.530  0.1420  2.2788  0.7305
  989OPC     MW 4284   3.825   0.787   3.470 -0.2412  0.8573  0.2098
  990OPC     OW 4285   1.180   3.775   4.414  0.0566 -0.3441 -0.3424
  990OPC    HW1 4286   1.171   3.813   4.336 -3.5964  0.4783  0.2827
  990OPC    HW2 4287   1.221   3.836   4.461  2.4451 -0.9079 -1.5218
  990OPC     MW 4288   1.185   3.790   4.409 -0.1302 -0.3059 -0.4244
  991OPC     OW 4289   0.067   2.371   3.629  0.1457  0.4448 -0.1520
  991OPC    HW1 4290   0.036   2.310   3.573  0.3309  1.5983 -1.5769
  991OPC    HW2 4291   0.078   2.327   3.703 -0.2094 -1.1459 -0.9965
  991OPC     MW 4292   0.064   2.355   3.631  0.1206  0.3804 -0.4873
  992OPC     OW 4293   1.602   2.743   2.291 -0.1851  0.0574 -0.3174
  992OPC    HW1 4294   1.615   2.829   2.296 -0.5174  0.2791 -2.2934
  992OPC    HW2 4295   1.681   2.709   2.305 -0.0248  0.6845  0.3484
  992OPC     MW 4296   1.615   2.751   2.293 -0.2105  0.1827 -0.5109
  993OPC     OW 4297   1.169   4.466   1.819  0.4407  0.2086  0.9775
  993OPC    HW1 4298   1.237   4.412   1.834  1.7315  0.3851 -3.0542
  993OPC    HW2 4299   1.185   4.534   1.871  2.8611 -0.2192  0.9253
  993OPC     MW 4300   1.181   4.468   1.829  0.9890  0.1714  0.3743
  994OPC     OW 4301   1.796   1.203   4.382  0.0714  0.1542  0.1389
  994OPC    HW1 4302   1.798   1.120   4.409 -0.7949 -0.1857 -0.7682
  994OPC    HW2 4303   1.838   1.246   4.445 -0.9206 -0.7395  1.4587
  994OPC     MW 4304   1.803   1.197   4.395 -0.2031 -0.0280  0.2000
  995OPC     OW 4305   1.574   2.366   3.421  0.2757 -0.6980 -0.0788
  995OPC    HW1 4306   1.507   2.420   3.435  1.4948  0.7098  0.6842
  995OPC    HW2 4307   1.552   2.323   3.349 -0.4110  1.4680 -1.2476
  995OPC     MW 4308   1.561   2.368   3.413  0.3543 -0.1701 -0.1386
  996OPC     OW 4309   3.938   4.162   3.350 -0.6720 -0.0699 -0.5143
  996OPC    HW1 4310   3.887   4.116   3.296 -0.0591 -3.4833  1.4921
  996OPC    HW2 4311   4.017   4.153   3.316 -0.5733 -0.4014 -0.2053
  996OPC     MW 4312   3.942   4.154   3.337 -0.5668 -0.6232 -0.1723
  997OPC     OW 4313   4.453   3.969   1.754 -0.0221 -0.4915  0.0372
  997OPC    HW1 4314   4.521   3.936   1.797 -0.3069 -1.4519 -0.2265
  997OPC    HW2 4315   4.404   4.004   1.818  1.2681  1.3288  0.1196
  997OPC     MW 4316   4.456   3.970   1.770  0.1264 -0.3644  0.0104
  998OPC     OW 4317   2.414   0.093   4.154 -0.5736  0.3661 -0.1712
  998OPC    HW1 4318   2.401   0.011   4.179  0.7094  0.9038  2.6834
  998OPC    HW2 4319   2.489   0.090   4.109 -1.8316 -0.3047 -2.3852
  998OPC     MW 4320   2.423   0.081   4.151 -0.5699  0.3465 -0.0765
  999OPC     OW 4321   2.570   2.226   3.725 -0.0701  0.0169 -0.4108
  999OPC    HW1 4322   2.511   2.200   3.666 -0.3070 -0.4632  0.0249
  999OPC    HW2 4323   2.622   2.278   3.680  1.9612 -3.1085 -2.0615
  999OPC     MW 4324   2.569   2.230   3.709  0.1948 -0.5157 -0.5902
 1000OPC     OW 4325   4.856   2.018   1.737 -0.2088 -0.0100 -0.4998
 1000OPC    HW1 4326   4.863   2.104   1.752 -1.0663  0.1127 -0.7784
 1000OPC    HW2 4327   4.939   1.994   1.723 -0.1009  1.0743 -2.0085
 1000OPC     MW 4328   4.869   2.027   1.737 -0.3195  0.1682 -0.7638
 1001OPC     OW 4329   2.403   2.767   0.029  0.1074 -0.0603  0.1620
 1001OPC    HW1 4330   2.401   2.793  -0.054 -0.9883 -1.1542 -0.1854
 1001OPC    HW2 4331   2.381   2.683   0.025  0.5165 -0.2670  1.5230
 1001OPC     MW 4332   2.400   2.758   0.016  0.0060 -0.2522  0.3117
 1002OPC     OW 4333   0.702   3.507   3.603  0.2693  0.1509 -0.2382
 1002OPC    HW1 4334   0.712   3.579   3.651 -0.0180  0.1342 -0.1531
 1002OPC    HW2 4335   0.662   3.451   3.658  0.2783  0.0061 -0.3780
 1002OPC     MW 4336   0.698   3.509   3.618  0.2281  0.1271 -0.2464
 1003OPC     OW 4337   2.715   4.717   0.956 -0.9457 -0.1609  0.0909
 1003OPC    HW1 4338   2.772   4.765   0.911 -1.1627  0.2997  0.2975
 1003OPC    HW2 4339   2.747   4.719   1.038 -0.4546 -1.1406 -0.0666
 1003OPC     MW 4340   2.728   4.724   0.962 -0.9053 -0.2372  0.0982
 1004OPC     OW 4341   0.270   3.892   2.120  0.0788 -0.1461  0.3598
 1004OPC    HW1 4342   0.348   3.854   2.127 -0.2733 -0.8600  0.6037
 1004OPC    HW2 4343   0.253   3.889   2.035 -0.3402 -1.4018  0.4663
 1004OPC     MW 4344   0.279   3.886   2.109 -0.0351 -0.4370  0.4115
 1005OPC     OW 4345   1.570   0.049   0.339  0.0732 -0.0946  0.0642
 1005OPC    HW1 4346   1.501   0.059   0.393  0.6477  0.3921  0.7314
 1005OPC    HW2 4347   1.555  -0.028   0.301 -2.2237  1.1651 -1.8745
 1005OPC     MW 4348   1.557   0.039   0.342 -0.1813  0.1633 -0.1236
 1006OPC     OW 4349   1.872   4.067   2.608  0.3786 -0.6429 -0.3422
 1006OPC    HW1 4350   1.809   4.086   2.664 -0.1728  0.4721 -1.2921
 1006OPC    HW2 4351   1.944   4.099   2.645  0.3261 -1.4529  0.4970
 1006OPC     MW 4352   1.873   4.074   2.622  0.2894 -0.5980 -0.3585
 1007OPC     OW 4353   2.211   3.464   4.987 -0.3913 -0.2162  0.3802
 1007OPC    HW1 4354   2.152   3.512   5.030  1.1705  2.1368  0.0843
 1007OPC    HW2 4355   2.191   3.478   4.903  0.7243  0.9342  0.2632
 1007OPC     MW 4356   2.199   3.473   4.981  0.0044  0.3015  0.3192
 1008OPC     OW 4357   4.647   3.543   4.119 -0.2061 -0.2430 -0.3926
 1008OPC    HW1 4358   4.708   3.543   4.056  0.5491 -1.6958  0.2810
 1008OPC    HW2 4359   4.694   3.541   4.193 -1.0569 -1.5431  0.1388
 1008OPC     MW 4360   4.663   3.543   4.121 -0.2201 -0.6496 -0.2143
 1009OPC     OW 4361   4.371   2.016   2.388  0.4403  0.9365  0.7232
 1009OPC    HW1 4362   4.334   2.076   2.440  0.4271  1.4754  0.1030
 1009OPC    HW2 4363   4.437   2.059   2.350  0.1023  0.7141 -0.1367
 1009OPC     MW 4364   4.375   2.031   2.390  0.3884  0.9834  0.5045
 1010OPC     OW 4365   4.841   3.029   2.443 -0.1659  0.3532  0.1429
 1010OPC    HW1 4366   4.893   3.036   2.373 -0.2024  1.0416  0.1806
 1010OPC    HW2 4367   4.820   3.112   2.462 -1.2150  0.0880  0.1811
 1010OPC     MW 4368   4.846   3.042   2.436 -0.3262  0.4157  0.1540
 1011OPC     OW 4369   3.653   1.275   0.434 -0.0518  0.2159 -0.3037
 1011OPC    HW1 4370   3.708   1.240   0.492 -1.3589  0.3979  1.0983
 1011OPC    HW2 4371   3.671   1.360   0.438  2.2294 -0.0199 -2.7685
 1011OPC     MW 4372   3.664   1.283   0.443  0.0920  0.2079 -0.4607
 1012OPC     OW 4373   1.563   3.714   3.572  0.0304 -0.1344 -0.2338
 1012OPC    HW1 4374   1.564   3.633   3.540  0.8498 -0.5432  0.7782
 1012OPC    HW2 4375   1.490   3.748   3.537 -1.4499 -1.9356  0.8860
 1012OPC     MW 4376   1.552   3.707   3.562 -0.0672 -0.4609  0.0811
 1013OPC     OW 4377   0.436   2.515   3.167 -0.1591  0.4763 -0.1051
 1013OPC    HW1 4378   0.389   2.535   3.237  0.2495 -0.7680  0.5591
 1013OPC    HW2 4379   0.424   2.583   3.113 -5.2019 -0.9852 -1.3670
 1013OPC     MW 4380   0.428   2.528   3.169 -0.8437  0.0764 -0.1935
 1014OPC     OW 4381   1.587   2.594   1.100 -0.2389 -0.6058 -0.6123
 1014OPC    HW1 4382   1.668   2.628   1.093  0.1108 -1.4750 -0.9870
 1014OPC    HW2 4383   1.602   2.512   1.127 -1.1325 -0.1161  1.5482
 1014OPC     MW 4384   1.601   2.587   1.103 -0.3192 -0.6618 -0.3484
 1015OPC     OW 4385   2.157   4.453   0.011  0.2356 -0.1625  0.1005
 1015OPC    HW1 4386   2.143   4.451  -0.075 -2.2639 -0.0987  0.4386
 1015OPC    HW2 4387   2.217   4.516   0.020  1.5391 -1.0395 -1.6478
 1015OPC     MW 4388   2.164   4.462  -0.001  0.0590 -0.2828 -0.1080
 1016OPC     OW 4389   5.039   3.341   3.110  0.1444 -0.2838 -0.1372
 1016OPC    HW1 4390   4.990   3.362   3.041  1.6955  0.6262 -1.0001
 1016OPC    HW2 4391   5.023   3.255   3.120 -1.4739 -0.0564 -0.4758
 1016OPC     MW 4392   5.029   3.331   3.101  0.1347 -0.1159 -0.3147
 1017OPC     OW 4393   4.973   3.703   2.921 -0.2590 -0.1378  0.0891
 1017OPC    HW1 4394   4.892   3.691   2.949 -0.6341  0.5230 -0.6798
 1017OPC    HW2 4395   5.021   3.703   2.995 -1.3799  3.1735  1.0059
 1017OPC     MW 4396   4.968   3.701   2.936 -0.4802  0.4488  0.1110
 1018OPC     OW 4397   3.295   4.352   2.921  0.0359  0.6350  0.2988
 1018OPC    HW1 4398   3.358   4.412   2.926 -0.6263  1.3109  0.5893
 1018OPC    HW2 4399   3.255   4.370   2.846  0.2220  0.1574  0.0770
 1018OPC     MW 4400   3.298   4.363   2.911 -0.0346  0.6642  0.3090
 1019OPC     OW 4401   1.067   2.743   1.773  0.7904 -0.2926  0.3884
 1019OPC    HW1 4402   1.107   2.808   1.732 -1.0922  0.1097 -0.9180
 1019OPC    HW2 4403   1.047   2.687   1.709 -2.2303  0.3597  0.5969
 1019OPC     MW 4404   1.070   2.744   1.758  0.0660 -0.1369  0.2263
 1020OPC     OW 4405   4.449   4.854   3.409 -0.4632 -0.2122 -0.3800
 1020OPC    HW1 4406   4.452   4.890   3.329 -1.1313 -0.5938 -0.5800
 1020OPC    HW2 4407   4.532   4.860   3.437 -0.1152 -0.5260 -1.3000
 1020OPC     MW 4408   4.462   4.860   3.401 -0.5105 -0.3150 -0.5455
 1021OPC     OW 4409   1.260   1.205   3.604 -0.1895  0.5173  0.0105
 1021OPC    HW1 4410   1.244   1.144   3.544  1.4304  1.1772 -1.1718
 1021OPC    HW2 4411   1.201   1.267   3.586 -0.9368 -0.0851  0.3346
 1021OPC     MW 4412   1.249   1.205   3.592 -0.0606  0.5258 -0.1163
 1022OPC     OW 4413   0.342   1.052   0.380  0.4673  0.4754  1.1360
 1022OPC    HW1 4414   0.418   1.012   0.397  0.6684 -0.3252 -1.2165
 1022OPC    HW2 4415   0.357   1.135   0.400  1.5579  0.1246  1.8635
 1022OPC     MW 4416   0.355   1.058   0.385  0.6581  0.3054  0.8959
 1023OPC     OW 4417   1.423   1.728   2.380 -0.6809 -0.0731  0.2299
 1023OPC    HW1 4418   1.461   1.791   2.333 -0.0431 -1.1329 -0.7555
 1023OPC    HW2 4419   1.482   1.708   2.440 -0.9059  0.2952  0.5778
 1023OPC     MW 4420   1.437   1.734   2.382 -0.6200 -0.1752  0.1358
 1024OPC     OW 4421   5.053   2.426   0.449 -0.3560  0.5506 -0.1140
 1024OPC    HW1 4422   5.097   2.484   0.401 -1.1038  1.3551  0.1392
 1024OPC    HW2 4423   5.114   2.395   0.504  0.2449  0.4616 -0.8196
 1024OPC     MW 4424   5.069   2.430   0.450 -0.3777  0.6562 -0.1808
 1025OPC     OW 4425   1.003   2.569   4.399 -0.2793 -0.1367  0.3866
 1025OPC    HW1 4426   0.953   2.580   4.469 -0.0654  2.3759  0.2583
 1025OPC    HW2 4427   1.017   2.651   4.371 -1.5970 -1.0146 -3.4858
 1025OPC     MW 4428   0.998   2.583   4.405 -0.4424  0.1047 -0.2046
 1026OPC     OW 4429   3.537   0.754   4.451 -0.0470 -0.2090  0.2273
 1026OPC    HW1 4430   3.599   0.816   4.453 -1.9278  1.8303  2.7343
 1026OPC    HW2 4431   3.492   0.771   4.379  0.9313 -0.3000 -0.4237
 1026OPC     MW 4432   3.540   0.766   4.441 -0.1802  0.0788  0.5014
 1027OPC     OW 4433   0.261   2.854   4.807 -0.5414  0.4527 -0.3073
 1027OPC    HW1 4434   0.251   2.934   4.775 -0.9525  0.8602  0.7698
 1027OPC    HW2 4435   0.335   2.859   4.852 -0.8486  0.3988  0.2144
 1027OPC     MW 4436   0.270   2.867   4.809 -0.6475  0.5050 -0.0713
 1028OPC     OW 4437   1.007   2.878   0.329  0.3298 -0.0137 -0.1546
 1028OPC    HW1 4438   1.004   2.859   0.414 -1.5781 -0.4881 -0.2956
 1028OPC    HW2 4439   0.966   2.955   0.324 -2.0609 -1.2564 -0.9240
 1028OPC     MW 4440   1.001   2.887   0.341 -0.3052 -0.2674 -0.2891
 1029OPC     OW 4441   2.143   3.375   1.319 -0.5579 -0.2565 -0.0839
 1029OPC    HW1 4442   2.105   3.355   1.244  0.1939  0.2903 -0.6313
 1029OPC    HW2 4443   2.076   3.391   1.373 -1.1133 -1.2050 -0.4616
 1029OPC     MW 4444   2.128   3.374   1.316 -0.5288 -0.3159 -0.2206
 1030OPC     OW 4445   4.050   2.648   3.974  0.2477  0.5450  0.7624
 1030OPC    HW1 4446   4.134   2.626   3.975 -0.0762 -1.0542 -1.2006
 1030OPC    HW2 4447   4.011   2.586   4.022 -0.0161  0.1773  0.0817
 1030OPC     MW 4448   4.056   2.636   3.981  0.1609  0.2544  0.3719
 1031OPC     OW 4449   2.240   2.931   4.086  0.1260  0.6461  0.5742
 1031OPC    HW1 4450   2.292   2.972   4.143  1.2653 -1.0284  0.7910
 1031OPC    HW2 4451   2.279   2.946   4.009  0.9139 -0.5226  0.7255
 1031OPC     MW 4452   2.253   2.939   4.083  0.4107  0.2261  0.6287
 1032OPC     OW 4453   1.126   1.324   2.093  0.0535  0.0201  0.5972
 1032OPC    HW1 4454   1.198   1.372   2.081  0.6642 -1.3213 -1.7709
 1032OPC    HW2 4455   1.157   1.243   2.101 -1.0864 -0.2960  2.3234
 1032OPC     MW 4456   1.142   1.319   2.093 -0.0246 -0.2248  0.5023
 1033OPC     OW 4457   3.077   4.859   3.356 -0.6743  0.0511 -0.1957
 1033OPC    HW1 4458   3.133   4.919   3.328  1.0222 -1.7009 -0.7875
 1033OPC    HW2 4459   2.999   4.889   3.330  0.3278  0.9374 -2.3578
 1033OPC     MW 4460   3.073   4.872   3.348 -0.2755 -0.0765 -0.6025
 1034OPC     OW 4461   2.556   4.599   2.589  0.3938 -0.4556 -0.2486
 1034OPC    HW1 4462   2.635   4.621   2.618  0.0299 -1.2513  1.4425
 1034OPC    HW2 4463   2.528   4.672   2.550  0.7088  0.9129  1.9231
 1034OPC     MW 4464   2.563   4.613   2.587  0.3866 -0.3710  0.3220
 1035OPC     OW 4465   1.343   1.139   0.654 -0.1571  0.0917 -0.4564
 1035OPC    HW1 4466   1.403   1.138   0.717 -0.4170 -1.5321 -0.1896
 1035OPC    HW2 4467   1.387   1.115   0.583 -0.1434  0.5528 -0.6015
 1035OPC     MW 4468   1.358   1.135   0.653 -0.1934 -0.0801 -0.4384
 1036OPC     OW 4469   2.538   3.527   0.929  0.1767 -0.3296 -0.0487
 1036OPC    HW1 4470   2.508   3.447   0.946 -0.3204 -0.0737  0.2741
 1036OPC    HW2 4471   2.497   3.578   0.986 -0.1370  0.2775 -0.7893
 1036OPC     MW 4472   2.527   3.523   0.940  0.0569 -0.2021 -0.1104
 1037OPC     OW 4473   1.231   0.479   2.704  0.0551 -0.1679 -0.0584
 1037OPC    HW1 4474   1.276   0.418   2.747 -0.7282  0.0785  1.1667
 1037OPC    HW2 4475   1.183   0.433   2.647  0.4162 -0.5853 -0.0286
 1037OPC     MW 4476   1.230   0.463   2.702 -0.0073 -0.1931  0.1268
 1038OPC     OW 4477   0.251   0.407   0.714  0.1597 -0.0010 -0.3728
 1038OPC    HW1 4478   0.179   0.415   0.762 -0.7174 -0.5265 -1.5602
 1038OPC    HW2 4479   0.280   0.489   0.706 -0.4122  0.2366 -0.0636
 1038OPC     MW 4480   0.245   0.420   0.720 -0.0544 -0.0435 -0.5025
 1039OPC     OW 4481   4.737   3.493   0.606 -0.2185 -0.2404 -0.4366
 1039OPC    HW1 4482   4.784   3.498   0.679 -1.6292 -2.7957  0.7892
 1039OPC    HW2 4483   4.792   3.462   0.547  0.6357  0.7353 -0.1789
 1039OPC     MW 4484   4.752   3.489   0.608 -0.3006 -0.4737 -0.2174
 1040OPC     OW 4485   3.568   1.439   1.086 -0.2024 -0.2560  0.0255
 1040OPC    HW1 4486   3.558   1.362   1.125 -0.5406  0.3480  1.2043
 1040OPC    HW2 4487   3.647   1.434   1.050 -0.6295 -1.5053 -0.8075
 1040OPC     MW 4488   3.578   1.427   1.087 -0.3154 -0.3514  0.0766
 1041OPC     OW 4489   3.707   1.925   4.693 -0.3158 -0.0832  0.3092
 1041OPC    HW1 4490   3.632   1.924   4.737  0.9206  0.1374  2.5667
 1041OPC    HW2 4491   3.762   1.966   4.747  1.5108 -0.4315 -1.1707
 1041OPC     MW 4492   3.704   1.931   4.707  0.1367 -0.1020  0.4239
 1042OPC     OW 4493   4.153   3.084   1.843  0.2839 -0.6929 -0.4977
 1042OPC    HW1 4494   4.115   3.117   1.772  2.2424  1.2522 -0.7456
 1042OPC    HW2 4495   4.087   3.076   1.899 -0.9045  0.2154 -1.7006
 1042OPC     MW 4496   4.138   3.088   1.841  0.3974 -0.2714 -0.7120
 1043OPC     OW 4497   1.706   4.202   4.269  0.2533  0.2647  0.2104
 1043OPC    HW1 4498   1.686   4.130   4.313  0.9611  0.6949  1.2542
 1043OPC    HW2 4499   1.648   4.202   4.203  0.6867 -1.6089 -0.2233
 1043OPC     MW 4500   1.694   4.191   4.266  0.4219  0.0513  0.3004
 1044OPC     OW 4501   4.836   0.664   4.140 -0.4163  0.0962  0.5866
 1044OPC    HW1 4502   4.775   0.621   4.185 -2.2335  0.1044 -1.7347
 1044OPC    HW2 4503   4.792   0.705   4.078  2.0564 -1.1932 -2.2725
 1044OPC     MW 4504   4.821   0.664   4.138 -0.3192 -0.0931 -0.1783
 1045OPC     OW 4505   1.608   0.611   1.641  0.0523  0.3323 -0.6551
 1045OPC    HW1 4506   1.648   0.654   1.706 -0.2474 -1.0221  0.4772
 1045OPC    HW2 4507   1.589   0.534   1.676 -2.1455  0.3449 -1.6550
 1045OPC     MW 4508   1.611   0.606   1.656 -0.3166  0.1341 -0.6356
 1046OPC     OW 4509   4.118   4.021   4.668 -0.2737  0.1780 -0.4711
 1046OPC    HW1 4510   4.099   4.002   4.751  0.0974 -0.0459 -0.4364
 1046OPC    HW2 4511   4.204   4.013   4.664 -0.3919 -0.9612 -1.1607
 1046OPC     MW 4512   4.128   4.017   4.680 -0.2365 -0.0234 -0.5679
 1047OPC     OW 4513   1.117   1.707   1.654 -0.1746 -0.2467  0.4677
 1047OPC    HW1 4514   1.126   1.623   1.675  0.2575 -0.3304 -0.0486
 1047OPC    HW2 4515   1.149   1.712   1.573 -0.9690  0.2549  0.1754
 1047OPC     MW 4516   1.123   1.695   1.646 -0.2281 -0.1850  0.3483
 1048OPC     OW 4517   1.448   1.351   1.320  0.0020  0.2578  0.2598
 1048OPC    HW1 4518   1.417   1.394   1.389  2.7208  1.6976  0.6681
 1048OPC    HW2 4519   1.514   1.304   1.352 -0.2984 -1.0647 -0.9350
 1048OPC     MW 4520   1.453   1.350   1.335  0.3592  0.2751  0.1436
 1049OPC     OW 4521   1.935   3.157   1.225 -0.6214 -0.3756  0.4386
 1049OPC    HW1 4522   1.990   3.161   1.158  0.1568  0.3013  1.0959
 1049OPC    HW2 4523   1.872   3.104   1.197 -0.8923  0.7779 -1.2412
 1049OPC     MW 4524   1.934   3.149   1.211 -0.5464 -0.1051  0.2875
 1050OPC     OW 4525   3.226   0.009   0.036  0.0597  0.7378 -0.0358
 1050OPC    HW1 4526   3.281  -0.049  -0.000  0.0628  0.9340 -0.3494
 1050OPC    HW2 4527   3.221   0.072  -0.024 -0.4018  0.7842  0.0482
 1050OPC     MW 4528   3.233   0.010   0.022 -0.0080  0.7737 -0.0697
 1051OPC     OW 4529   0.361   2.086   0.065  0.3829 -0.0755 -0.0784
 1051OPC    HW1 4530   0.369   2.088  -0.021 -3.1934 -1.1382 -0.6341
 1051OPC    HW2 4531   0.279   2.113   0.078  0.4478 -0.9532  2.8866
 1051OPC     MW 4532   0.350   2.090   0.055 -0.1358 -0.3620  0.2775
 1052OPC     OW 4533   3.459   3.156   1.686 -0.0487  0.3318 -0.1086
 1052OPC    HW1 4534   3.542   3.176   1.704 -0.0784  0.3039  0.0612
 1052OPC    HW2 4535   3.454   3.072   1.709  0.1125  0.0850 -0.9344
 1052OPC     MW 4536   3.471   3.146   1.692 -0.0292  0.2911 -0.2055
 1053OPC     OW 4537   4.909   3.497   0.373  0.1302 -0.8285 -0.2550
 1053OPC    HW1 4538   4.943   3.418   0.361  0.2364 -0.6744 -1.0130
 1053OPC    HW2 4539   4.968   3.537   0.424  1.1035 -0.5731 -1.5333
 1053OPC     MW 4540   4.923   3.492   0.379  0.2897 -0.7681 -0.5558
 1054OPC     OW 4541   3.790   2.940   4.551 -0.1228 -0.5617 -0.1063
 1054OPC    HW1 4542   3.828   2.881   4.500  1.0468 -1.3696  1.6027
 1054OPC    HW2 4543   3.856   2.988   4.581 -0.6801 -0.5130  1.1327
 1054OPC     MW 4544   3.805   2.938   4.548 -0.0323 -0.6738  0.3290
 1055OPC     OW 4545   4.283   1.056   3.502  0.0115 -0.5097  0.5418
 1055OPC    HW1 4546   4.348   0.999   3.496 -0.2287 -0.6914 -0.6119
 1055OPC    HW2 4547   4.276   1.072   3.587  2.0690  0.1216  0.6298
 1055OPC     MW 4548   4.291   1.050   3.513  0.2799 -0.4432  0.3843
 1056OPC     OW 4549   4.286   0.139   2.413  0.3257  0.6669 -0.2106
 1056OPC    HW1 4550   4.288   0.080   2.477 -2.0117 -0.0572 -0.7014
 1056OPC    HW2 4551   4.370   0.150   2.392  0.9455 -1.1458  1.0992
 1056OPC     MW 4552   4.299   0.132   2.419  0.0720  0.2922 -0.0896
 1057OPC     OW 4553   3.693   2.234   1.652  0.1163  0.1271  0.3924
 1057OPC    HW1 4554   3.681   2.148   1.642 -0.5222  0.2612 -0.0914
 1057OPC    HW2 4555   3.773   2.240   1.685  0.5424 -0.6103 -0.4557
 1057OPC     MW 4556   3.703   2.222   1.656  0.0850  0.0380  0.1957
 1058OPC     OW 4557   4.825   0.422   1.075  0.1096  0.5278 -0.6003
 1058OPC    HW1 4558   4.746   0.416   1.111 -0.1778  2.3027 -0.8649
 1058OPC    HW2 4559   4.871   0.467   1.134  0.8474 -0.1941 -0.6018
 1058OPC     MW 4560   4.820   0.428   1.089  0.1762  0.6834 -0.6397
 1059OPC     OW 4561   0.422   2.724   2.096 -0.2263  0.0163  0.1629
 1059OPC    HW1 4562   0.347   2.737   2.140 -1.7657 -0.2250 -2.2108
 1059OPC    HW2 4563   0.452   2.650   2.130  0.5786  1.5357  3.1702
 1059OPC     MW 4564   0.415   2.715   2.108 -0.3348  0.2050  0.2564
 1060OPC     OW 4565   4.653   0.437   4.579  0.6191 -0.3006  0.3037
 1060OPC    HW1 4566   4.662   0.352   4.561  0.0858 -0.2992 -0.0067
 1060OPC    HW2 4567   4.568   0.445   4.598  0.3206  0.4121 -1.1622
 1060OPC     MW 4568   4.642   0.426   4.579  0.4964 -0.1951  0.0412
 1061OPC     OW 4569   3.826   3.239   3.394  0.2542 -0.5377 -0.6200
 1061OPC    HW1 4570   3.757   3.259   3.344  1.2262 -2.4384 -2.9588
 1061OPC    HW2 4571   3.891   3.283   3.357  0.3470  1.7445  1.9470
 1061OPC     MW 4572   3.825   3.249   3.381  0.4114 -0.4815 -0.5863
 1062OPC     OW 4573   0.890   1.972   2.737  0.0067 -0.1324  1.3294
 1062OPC    HW1 4574   0.966   2.011   2.723  0.0903 -0.2999  1.3171
 1062OPC    HW2 4575   0.867   1.940   2.659  0.2505 -0.6637  1.4697
 1062OPC     MW 4576   0.898   1.973   2.724  0.0550 -0.2357  1.3483
 1063OPC     OW 4577   2.304   3.606   4.409  0.5141 -0.2693  0.1801
 1063OPC    HW1 4578   2.236   3.554   4.421 -0.3945  1.0767  1.0255
 1063OPC    HW2 4579   2.353   3.595   4.480  1.1242 -1.0965 -0.3429
 1063OPC     MW 4580   2.301   3.597   4.421  0.4700 -0.1926  0.2277
 1064OPC     OW 4581   0.959   4.335   2.159  0.2003 -0.0643  0.2926
 1064OPC    HW1 4582   1.039   4.365   2.174  0.5167 -1.0861  0.7668
 1064OPC    HW2 4583   0.949   4.343   2.073  1.0686 -0.5233  0.1424
 1064OPC     MW 4584   0.969   4.340   2.149  0.3753 -0.2832  0.3405
 1065OPC     OW 4585   1.170   4.476   0.195 -0.0649  0.3974 -0.4024
 1065OPC    HW1 4586   1.224   4.545   0.186 -0.6438  0.8460 -0.5271
 1065OPC    HW2 4587   1.214   4.411   0.157  0.1654  0.8797 -0.9899
 1065OPC     MW 4588   1.185   4.477   0.188 -0.1164  0.5350 -0.5076
 1066OPC     OW 4589   0.091   2.595   1.249 -0.6874 -1.1254  0.2779
 1066OPC    HW1 4590   0.048   2.646   1.193  1.2933 -0.7794 -1.0002
 1066OPC    HW2 4591   0.132   2.652   1.301  1.8214 -1.2638 -1.3735
 1066OPC     MW 4592   0.091   2.611   1.249 -0.0242 -1.0948 -0.1549
 1067OPC     OW 4593   2.559   0.647   2.435  0.1231 -0.3698 -0.2806
 1067OPC    HW1 4594   2.568   0.560   2.440  0.7989 -0.4863 -2.4960
 1067OPC    HW2 4595   2.506   0.659   2.368 -2.7840  0.9388  2.0351
 1067OPC     MW 4596   2.553   0.636   2.426 -0.2066 -0.1937 -0.2658
 1068OPC     OW 4597   1.012   0.033   4.112  0.5459 -0.4361 -0.3015
 1068OPC    HW1 4598   0.960  -0.037   4.115  0.4366 -0.4223 -1.5736
 1068OPC    HW2 4599   0.958   0.098   4.091  0.8713 -0.2107 -0.4510
 1068OPC     MW 4600   0.996   0.032   4.109  0.5779 -0.4008 -0.5116
 1069OPC     OW 4601   5.070   3.252   1.285  0.1999  0.2557  0.6624
 1069OPC    HW1 4602   5.029   3.266   1.209 -0.1770 -1.0381  0.6025
 1069OPC    HW2 4603   5.005   3.236   1.341  0.5350 -2.4295  0.4392
 1069OPC     MW 4604   5.054   3.251   1.282  0.1936 -0.3321  0.6207
 1070OPC     OW 4605   2.544   3.979   2.762 -0.6871  0.3458 -0.3202
 1070OPC    HW1 4606   2.616   3.938   2.791 -1.2807 -1.6187 -1.3978
 1070OPC    HW2 4607   2.480   3.924   2.783 -1.8051  1.7199 -0.0407
 1070OPC     MW 4608   2.545   3.964   2.770 -0.9400  0.2587 -0.4380
 1071OPC     OW 4609   3.603   1.680   2.945 -0.2897 -0.1047 -0.0665
 1071OPC    HW1 4610   3.613   1.762   2.973  1.5989  0.4633 -2.0691
 1071OPC    HW2 4611   3.538   1.686   2.887 -1.8496 -0.5835  1.5669
 1071OPC     MW 4612   3.595   1.693   2.941 -0.2410 -0.0915 -0.1209
 1072OPC     OW 4613   3.127   3.984   4.120 -0.4984 -0.2557  0.0214
 1072OPC    HW1 4614   3.142   3.902   4.096  0.8592 -0.3375  1.0049
 1072OPC    HW2 4615   3.041   3.987   4.132 -0.5283 -1.6367  0.2828
 1072OPC     MW 4616   3.116   3.972   4.118 -0.3022 -0.4718  0.2055
 1073OPC     OW 4617   3.354   3.017   2.354 -0.5716 -0.4591  0.5451
 1073OPC    HW1 4618   3.295   2.986   2.298 -0.9960  0.7435  0.3060
 1073OPC    HW2 4619   3.317   3.004   2.432 -1.0021 -0.0084  0.4157
 1073OPC     MW 4620   3.340   3.010   2.358 -0.6979 -0.2147  0.4908
 1074OPC     OW 4621   1.493   1.402   0.250 -0.5443 -0.3067 -0.2662
 1074OPC    HW1 4622   1.563   1.430   0.294  1.7023 -0.4624 -3.3646
 1074OPC    HW2 4623   1.430   1.456   0.275  1.8444  3.0056 -0.6245
 1074OPC     MW 4624   1.494   1.414   0.260  0.1404  0.1596 -0.7768
 1075OPC     OW 4625   1.287   1.176   4.452 -0.0851  0.0762 -0.3902
 1075OPC    HW1 4626   1.226   1.128   4.414 -0.0566 -1.5136  1.4693
 1075OPC    HW2 4627   1.359   1.158   4.405 -0.3540 -0.6832 -0.5251
 1075OPC     MW 4628   1.289   1.166   4.439 -0.1206 -0.2708 -0.1357
 1076OPC     OW 4629   4.056   1.641   1.877 -0.0224  0.1559  0.6936
 1076OPC    HW1 4630   4.044   1.592   1.806  1.2555 -0.6288  0.9791
 1076OPC    HW2 4631   4.039   1.722   1.850  0.4755 -0.1228 -0.5254
 1076OPC     MW 4632   4.052   1.646   1.863  0.2398 -0.0012  0.5556
 1077OPC     OW 4633   4.345   3.323   4.129 -0.0944  0.2189  0.2174
 1077OPC    HW1 4634   4.354   3.322   4.216  1.0220  0.9084  0.1334
 1077OPC    HW2 4635   4.365   3.406   4.108 -0.0189 -0.0297 -0.7232
 1077OPC     MW 4636   4.350   3.335   4.139  0.0815  0.2841  0.0663
 1078OPC     OW 4637   2.037   3.649   0.045  0.9539 -0.1561 -0.0540
 1078OPC    HW1 4638   2.041   3.653   0.132  0.5464  0.6046 -0.0623
 1078OPC    HW2 4639   1.979   3.586   0.029  1.1477 -0.4065  0.2155
 1078OPC     MW 4640   2.029   3.640   0.055  0.9223 -0.0807 -0.0154
 1079OPC     OW 4641   4.987   3.129   4.352 -0.1971  0.4565 -0.4931
 1079OPC    HW1 4642   4.916   3.155   4.309 -0.0990  0.4965 -0.6293
 1079OPC    HW2 4643   5.051   3.179   4.320  0.1219 -0.4069 -1.2467
 1079OPC     MW 4644   4.986   3.140   4.341 -0.1354  0.3347 -0.6244
 1080OPC     OW 4645   3.933   2.452   1.537  0.8640  0.2181 -0.0670
 1080OPC    HW1 4646   3.954   2.391   1.596 -0.6376  0.5843  0.8985
 1080OPC    HW2 4647   3.892   2.407   1.474  1.3530 -0.0027 -0.2307
 1080OPC     MW 4648   3.930   2.436   1.536  0.7145  0.2395  0.0515
 1081OPC     OW 4649   1.820   1.561   4.307 -0.1436 -0.5612  0.2309
 1081OPC    HW1 4650   1.860   1.524   4.239 -0.7921 -0.4379 -0.2254
 1081OPC    HW2 4651   1.744   1.519   4.312  0.0292 -0.7826  1.0802
 1081OPC     MW 4652   1.815   1.549   4.298 -0.2139 -0.5757  0.2887
 1082OPC     OW 4653   3.832   3.778   1.586  0.0509  0.3167 -0.0304
 1082OPC    HW1 4654   3.826   3.709   1.638  0.3851  0.9105  0.8051
 1082OPC    HW2 4655   3.756   3.778   1.543 -0.3445 -0.0127  0.6630
 1082OPC     MW 4656   3.820   3.768   1.587  0.0418  0.3557  0.1955
 1083OPC     OW 4657   0.375   4.478   0.752 -0.1068  0.6335  0.0679
 1083OPC    HW1 4658   0.363   4.528   0.823 -0.3481 -2.3834  2.3723
 1083OPC    HW2 4659   0.302   4.491   0.705 -1.0977  0.9172  1.6210
 1083OPC     MW 4660   0.362   4.487   0.756 -0.2888  0.2298  0.6377
 1084OPC     OW 4661   2.576   1.733   0.366 -0.5114 -0.3757  0.1535
 1084OPC    HW1 4662   2.574   1.720   0.280  2.0838 -0.7305  0.0681
 1084OPC    HW2 4663   2.597   1.655   0.399  0.5883  0.2069  0.8985
 1084OPC     MW 4664   2.579   1.720   0.359  0.0343 -0.3420  0.2510
 1085OPC     OW 4665   3.558   1.298   2.134  0.1558  0.1936 -0.0022
 1085OPC    HW1 4666   3.531   1.363   2.082 -0.2305  1.2696  1.4648
 1085OPC    HW2 4667   3.594   1.240   2.079  3.1803  2.9091 -1.2283
 1085OPC     MW 4668   3.560   1.299   2.118  0.5455  0.7537  0.0334
 1086OPC     OW 4669   1.740   1.381   5.002 -0.1342 -0.5899  0.0116
 1086OPC    HW1 4670   1.799   1.403   5.062  0.7425 -0.1340 -0.9997
 1086OPC    HW2 4671   1.707   1.305   5.032  3.2873 -2.6875 -0.9762
 1086OPC     MW 4672   1.744   1.373   5.015  0.5007 -0.8323 -0.2837
 1087OPC     OW 4673   4.315   2.248   4.361 -0.7454 -1.0602 -0.0641
 1087OPC    HW1 4674   4.293   2.280   4.283  1.7714 -1.8053 -1.1788
 1087OPC    HW2 4675   4.326   2.163   4.346  0.4824 -1.1004  0.8874
 1087OPC     MW 4676   4.313   2.240   4.347 -0.1924 -1.1762 -0.0882
 1088OPC     OW 4677   4.500   4.323   1.164  0.5299 -0.0685  0.2415
 1088OPC    HW1 4678   4.557   4.265   1.194  1.6013  1.2076  0.7498
 1088OPC    HW2 4679   4.528   4.339   1.082 -0.7026 -1.4191 -0.4756
 1088OPC     MW 4680   4.513   4.317   1.156  0.5064 -0.0799  0.2106
 1089OPC     OW 4681   4.759   0.019   2.986 -0.1081 -0.0180 -0.2766
 1089OPC    HW1 4682   4.842  -0.001   2.969  0.2375  1.1086  0.0639
 1089OPC    HW2 4683   4.731   0.055   2.912  0.1252  0.8919  0.0703
 1089OPC     MW 4684   4.767   0.021   2.973 -0.0229  0.2829 -0.1750
 1090OPC     OW 4685   0.917   1.933   0.438 -1.1023 -0.1535  0.1130
 1090OPC    HW1 4686   0.948   2.011   0.415 -2.2968  0.0762 -0.8370
 1090OPC    HW2 4687   0.836   1.932   0.405 -0.8331 -2.1191 -0.6448
 1090OPC     MW 4688   0.909   1.944   0.430 -1.2390 -0.4099 -0.1393
 1091OPC     OW 4689   2.017   4.170   1.751 -0.1489 -0.1436 -0.4945
 1091OPC    HW1 4690   2.052   4.097   1.720  0.1791 -0.7164  1.1055
 1091OPC    HW2 4691   2.084   4.212   1.789 -0.8212 -0.4501  1.1370
 1091OPC     MW 4692   2.032   4.166   1.752 -0.1998 -0.2735 -0.0170
 1092OPC     OW 4693   1.806   0.971   0.516  0.6986  0.0979  0.3026
 1092OPC    HW1 4694   1.808   0.908   0.576  2.2807  1.6010  1.9146
 1092OPC    HW2 4695   1.862   0.942   0.455 -0.7353 -1.3222 -0.4081
 1092OPC     MW 4696   1.815   0.957   0.516  0.7205  0.1102  0.4357
 1093OPC     OW 4697   4.757   0.295   3.104 -0.1482 -0.1022  0.2523
 1093OPC    HW1 4698   4.784   0.217   3.074  2.5825  0.9942 -0.4943
 1093OPC    HW2 4699   4.809   0.351   3.062 -0.3498  1.9673  2.5811
 1093OPC     MW 4700   4.769   0.292   3.093  0.2255  0.3655  0.4860
 1094OPC     OW 4701   3.535   3.745   1.702  0.1424 -0.4852 -0.2193
 1094OPC    HW1 4702   3.469   3.689   1.694 -0.7572  0.3945  0.7651
 1094OPC    HW2 4703   3.563   3.734   1.784  0.2326  0.2024 -0.1497
 1094OPC     MW 4704   3.529   3.735   1.713  0.0228 -0.2538 -0.0636
 1095OPC     OW 4705   0.038   2.243   4.226  0.3316  0.2984  0.4119
 1095OPC    HW1 4706   0.124   2.254   4.235  0.5414 -0.5614 -0.3365
 1095OPC    HW2 4707   0.007   2.255   4.306  1.2276 -0.0032  0.8210
 1095OPC     MW 4708   0.047   2.246   4.239  0.4950  0.1267  0.3619
 1096OPC     OW 4709   3.624   1.555   2.504  0.3633 -0.0857  0.0682
 1096OPC    HW1 4710   3.557   1.534   2.452 -0.8997  1.2339  1.0786
 1096OPC    HW2 4711   3.674   1.606   2.454  0.5250 -0.9052 -0.6278
 1096OPC     MW 4712   3.621   1.559   2.489  0.2007 -0.0119  0.1147
 1097OPC     OW 4713   3.516   3.144   2.945  0.5720 -0.8360 -0.3321
 1097OPC    HW1 4714   3.490   3.084   2.887 -3.4093  0.2619  0.0348
 1097OPC    HW2 4715   3.478   3.119   3.019  0.0656  1.2576  0.1795
 1097OPC     MW 4716   3.507   3.131   2.947 -0.0910 -0.3645 -0.2023
 1098OPC     OW 4717   0.281   3.990   5.016 -0.1096  0.2283 -0.7098
 1098OPC    HW1 4718   0.290   4.072   5.046  0.4531 -0.2286  0.4454
 1098OPC    HW2 4719   0.210   3.961   5.056  0.1926 -0.1271 -0.4204
 1098OPC     MW 4720   0.272   3.998   5.027  0.0181  0.1082 -0.4964
 1099OPC     OW 4721   1.689   3.132   0.865 -0.3072  0.1771 -0.3460
 1099OPC    HW1 4722   1.689   3.082   0.936 -0.0710 -0.7369 -0.9593
 1099OPC    HW2 4723   1.739   3.087   0.809 -2.1185 -0.1481 -1.7906
 1099OPC     MW 4724   1.697   3.118   0.867 -0.5398 -0.0060 -0.6500
 1100OPC     OW 4725   1.934   0.103   4.189 -0.0388  0.3080  0.2924
 1100OPC    HW1 4726   1.850   0.108   4.211 -0.6331  0.0176 -1.6734
 1100OPC    HW2 4727   1.967   0.179   4.215 -1.0049  0.5978  0.7144
 1100OPC     MW 4728   1.927   0.115   4.196 -0.2694  0.3079  0.0646
 1101OPC     OW 4729   3.950   2.878   2.425  0.3553 -0.3742  0.6592
 1101OPC    HW1 4730   4.022   2.890   2.472 -1.3251 -1.2717  3.7311
 1101OPC    HW2 4731   3.950   2.792   2.410 -0.0167 -0.3611  0.5755
 1101OPC     MW 4732   3.961   2.867   2.429  0.0521 -0.5049  1.1007
 1102OPC     OW 4733   0.068   1.513   1.075  0.0905  0.0338 -0.1612
 1102OPC    HW1 4734   0.009   1.556   1.123  1.7328 -0.7611  2.8196
 1102OPC    HW2 4735   0.049   1.537   0.993 -1.9129  2.7791  0.9512
 1102OPC     MW 4736   0.056   1.523   1.070  0.0371  0.3219  0.4435
 1103OPC     OW 4737   1.104   0.440   4.753  0.3050 -0.0010 -0.4554
 1103OPC    HW1 4738   1.025   0.403   4.747  0.1935  0.0026  0.7885
 1103OPC    HW2 4739   1.109   0.464   4.837  1.0151  1.3666 -0.8536
 1103OPC     MW 4740   1.093   0.438   4.764  0.3934  0.2016 -0.3302
 1104OPC     OW 4741   0.813   1.299   0.591 -0.1753 -0.3702 -0.0542
 1104OPC    HW1 4742   0.836   1.284   0.673  3.8912 -2.7817 -1.3589
 1104OPC    HW2 4743   0.836   1.383   0.578  0.1144 -0.2767  0.9845
 1104OPC     MW 4744   0.820   1.309   0.601  0.4682 -0.7126 -0.0935
 1105OPC     OW 4745   1.808   3.083   2.125  0.1336  0.1697  0.1566
 1105OPC    HW1 4746   1.835   3.162   2.101  0.2931 -0.0903 -0.5303
 1105OPC    HW2 4747   1.797   3.041   2.049 -3.4790  0.6712  0.2251
 1105OPC     MW 4748   1.810   3.088   2.110 -0.3765  0.2055  0.0653
 1106OPC     OW 4749   4.017   1.444   4.971  0.0570 -0.0415  0.5237
 1106OPC    HW1 4750   3.937   1.408   4.975  0.5176 -1.7143 -2.3798
 1106OPC    HW2 4751   4.014   1.491   4.898  1.2082  1.4860  1.3974
 1106OPC     MW 4752   4.005   1.446   4.961  0.2949 -0.0629  0.2241
 1107OPC     OW 4753   3.856   3.449   2.145  0.1528 -0.1615  0.2459
 1107OPC    HW1 4754   3.848   3.527   2.181 -2.0674 -0.0185 -0.3956
 1107OPC    HW2 4755   3.852   3.394   2.212  4.4556  0.1691  1.0665
 1107OPC     MW 4756   3.854   3.452   2.160  0.4604 -0.0914  0.2724
 1108OPC     OW 4757   5.012   2.215   3.067  0.1827  0.1296 -0.4322
 1108OPC    HW1 4758   4.973   2.277   3.114 -0.1856 -1.0553  0.8771
 1108OPC    HW2 4759   5.094   2.216   3.096  1.2589  2.5318 -3.0945
 1108OPC     MW 4760   5.018   2.224   3.078  0.2873  0.3095 -0.6322
 1109OPC     OW 4761   0.881   3.721   2.445 -0.2330  0.6710  0.2602
 1109OPC    HW1 4762   0.944   3.708   2.504  1.8898 -0.1233 -1.9890
 1109OPC    HW2 4763   0.925   3.728   2.370 -2.8906 -0.5931 -1.5666
 1109OPC     MW 4764   0.897   3.720   2.443 -0.3120  0.3670 -0.3420
 1110OPC     OW 4765   2.672   0.810   3.155  0.1755  0.1027  0.4902
 1110OPC    HW1 4766   2.601   0.785   3.111 -0.2108  0.9886  0.5945
 1110OPC    HW2 4767   2.652   0.890   3.183  0.1456 -0.6634  2.8713
 1110OPC     MW 4768   2.658   0.818   3.152  0.1141  0.1204  0.8574
 1111OPC     OW 4769   0.074   0.844   1.822  0.2743 -0.3526 -0.1098
 1111OPC    HW1 4770   0.084   0.864   1.738 -0.0465 -1.3330 -0.4006
 1111OPC    HW2 4771   0.046   0.761   1.820 -0.6702 -0.0832  0.9276
 1111OPC     MW 4772   0.071   0.834   1.810  0.0874 -0.4576  0.0005
 1112OPC     OW 4773   3.370   1.051   0.654  0.3428  0.0034 -0.0236
 1112OPC    HW1 4774   3.400   1.131   0.670 -0.7700  0.3753  0.3136
 1112OPC    HW2 4775   3.403   1.031   0.576  2.0009  0.1001  0.6262
 1112OPC     MW 4776   3.379   1.060   0.645  0.4233  0.0727  0.1222
 1113OPC     OW 4777   0.507   4.841   0.499 -0.0586  0.7505 -0.0702
 1113OPC    HW1 4778   0.524   4.899   0.436  0.6147  0.5122 -0.1124
 1113OPC    HW2 4779   0.480   4.890   0.566 -0.0324  1.0638 -0.2894
 1113OPC     MW 4780   0.505   4.857   0.499  0.0447  0.7617 -0.1088
 1114OPC     OW 4781   1.177   0.824   1.669  0.2204 -0.0256 -0.1195
 1114OPC    HW1 4782   1.156   0.897   1.624 -0.9324 -0.7295 -0.7727
 1114OPC    HW2 4783   1.162   0.760   1.612 -2.6357 -1.0811  1.5820
 1114OPC     MW 4784   1.172   0.826   1.654 -0.3718 -0.2855  0.0353
 1115OPC     OW 4785   3.206   4.784   3.594 -0.0389  0.2555  0.5839
 1115OPC    HW1 4786   3.167   4.793   3.516  1.2554 -0.5697 -0.1839
 1115OPC    HW2 4787   3.174   4.852   3.640  0.9221  2.1724 -1.3816
 1115OPC     MW 4788   3.195   4.796   3.589  0.2941  0.4168  0.1800
 1116OPC     OW 4789   1.444   4.781   2.827 -0.5106 -0.1756 -0.0772
 1116OPC    HW1 4790   1.449   4.861   2.862 -0.1058 -0.5684  0.7876
 1116OPC    HW2 4791   1.361   4.759   2.838 -1.1500  0.9149 -2.1619
 1116OPC     MW 4792   1.433   4.790   2.834 -0.5453 -0.0727 -0.2574
 1117OPC     OW 4793   1.111   4.697   1.310 -0.2920  0.1803 -0.1140
 1117OPC    HW1 4794   1.085   4.615   1.324  1.0749 -0.5825 -1.7175
 1117OPC    HW2 4795   1.074   4.718   1.233  0.6345  0.4698 -0.4966
 1117OPC     MW 4796   1.101   4.688   1.301  0.0467  0.1101 -0.4074
 1118OPC     OW 4797   0.936   1.110   3.570  0.2546 -0.1435 -0.5232
 1118OPC    HW1 4798   1.013   1.094   3.533  0.2183 -0.6092 -0.4105
 1118OPC    HW2 4799   0.879   1.073   3.516  0.2574 -1.5504  0.3780
 1118OPC     MW 4800   0.939   1.102   3.556  0.2497 -0.4201 -0.3734
 1119OPC     OW 4801   0.948   1.730   2.884  0.0153  0.0925  0.2317
 1119OPC    HW1 4802   0.983   1.734   2.964  1.5052 -1.8382 -0.2649
 1119OPC    HW2 4803   0.924   1.813   2.869  1.0162  0.7931  2.0804
 1119OPC     MW 4804   0.950   1.743   2.894  0.3832 -0.0892  0.4314
 1120OPC     OW 4805   2.794   3.718   3.758  0.2152 -0.4994 -0.4250
 1120OPC    HW1 4806   2.868   3.691   3.794 -0.5194 -0.4096  1.2354
 1120OPC    HW2 4807   2.810   3.715   3.672  2.5517  0.7383 -0.1018
 1120OPC     MW 4808   2.807   3.714   3.751  0.4517 -0.3033 -0.1321
 1121OPC     OW 4809   1.781   4.935   4.597 -0.0234 -0.0518  0.4654
 1121OPC    HW1 4810   1.749   4.996   4.651  0.6985 -0.0612  0.9152
 1121OPC    HW2 4811   1.743   4.954   4.521 -0.6118  0.3188  0.8364
 1121OPC     MW 4812   1.771   4.947   4.594 -0.0037  0.0014  0.5865
 1122OPC     OW 4813   2.199   4.676   2.401 -0.1746  0.1616 -0.5797
 1122OPC    HW1 4814   2.125   4.701   2.362 -0.1521  1.1595  0.0019
 1122OPC    HW2 4815   2.242   4.634   2.337 -0.4048  1.2273 -1.4641
 1122OPC     MW 4816   2.194   4.673   2.386 -0.2053  0.4668 -0.6244
 1123OPC     OW 4817   1.933   4.652   0.511 -0.1671  0.7577  0.3389
 1123OPC    HW1 4818   1.958   4.589   0.565  2.5321  0.1955 -1.3757
 1123OPC    HW2 4819   1.864   4.618   0.470  0.7888 -0.8459 -0.0355
 1123OPC     MW 4820   1.926   4.638   0.513  0.3729  0.4375  0.0303
 1124OPC     OW 4821   2.098   1.621   4.758 -0.1657 -0.0445  0.4139
 1124OPC    HW1 4822   2.096   1.587   4.678  0.5344  1.2185 -0.1741
 1124OPC    HW2 4823   2.023   1.665   4.763 -0.6175 -0.8512  0.7973
 1124OPC     MW 4824   2.087   1.623   4.747 -0.1290  0.0229  0.3834
 1125OPC     OW 4825   3.364   3.754   2.339  0.1151 -0.0294 -0.0348
 1125OPC    HW1 4826   3.397   3.691   2.289  0.3818  0.6693 -0.7518
 1125OPC    HW2 4827   3.434   3.797   2.369 -0.0698  0.0824  0.2475
 1125OPC     MW 4828   3.379   3.751   2.336  0.1272  0.0904 -0.0992
 1126OPC     OW 4829   3.550   4.851   4.056 -0.0649 -0.0652 -0.2127
 1126OPC    HW1 4830   3.544   4.919   4.002 -1.1287  0.3477  0.3883
 1126OPC    HW2 4831   3.583   4.885   4.129  1.2951 -0.6063 -0.5450
 1126OPC     MW 4832   3.554   4.866   4.059 -0.0212 -0.0842 -0.1731
 1127OPC     OW 4833   3.757   4.093   4.749 -0.1634  0.6159  0.3251
 1127OPC    HW1 4834   3.707   4.163   4.737 -1.9716 -0.5990  0.3464
 1127OPC    HW2 4835   3.787   4.074   4.669  1.8850  2.4037  0.5629
 1127OPC     MW 4836   3.754   4.100   4.736 -0.1279  0.7005  0.3633
 1128OPC     OW 4837   1.328   3.840   3.414  0.3897  0.1146 -0.4200
 1128OPC    HW1 4838   1.297   3.906   3.461  0.6380 -0.0027 -0.0902
 1128OPC    HW2 4839   1.260   3.785   3.409 -0.2185  0.9423 -1.7467
 1128OPC     MW 4840   1.313   3.842   3.420  0.3365  0.2195 -0.5673
 1129OPC     OW 4841   2.422   1.621   0.708  0.2673 -0.1853 -0.1772
 1129OPC    HW1 4842   2.488   1.668   0.676  0.3400 -0.3394 -0.2535
 1129OPC    HW2 4843   2.379   1.678   0.758  2.4024 -0.8960  2.7202
 1129OPC     MW 4844   2.425   1.636   0.711  0.5934 -0.3130  0.2395
 1130OPC     OW 4845   4.291   2.323   2.804  0.7493  0.0330 -0.2023
 1130OPC    HW1 4846   4.376   2.302   2.797  1.8383  2.5488  3.0517
 1130OPC    HW2 4847   4.283   2.392   2.751  1.3068  0.9256  0.8210
 1130OPC     MW 4848   4.303   2.330   2.795  0.9923  0.5366  0.4295
 1131OPC     OW 4849   4.701   1.723   4.451  0.1387  0.2671  0.2299
 1131OPC    HW1 4850   4.761   1.786   4.445 -0.0347  0.3991 -0.1480
 1131OPC    HW2 4851   4.676   1.711   4.369 -0.1677  0.0297  0.3570
 1131OPC     MW 4852   4.706   1.731   4.438  0.0677  0.2516  0.1926
 1132OPC     OW 4853   0.686   3.291   4.564 -0.4497 -0.2009 -0.0627
 1132OPC    HW1 4854   0.635   3.221   4.569 -3.0875  1.3988 -1.6362
 1132OPC    HW2 4855   0.668   3.335   4.638  1.7119 -1.3720  1.2537
 1132OPC     MW 4856   0.676   3.287   4.576 -0.5201 -0.1377 -0.1009
 1133OPC     OW 4857   3.027   1.305   1.954  0.4038  0.1473 -0.3470
 1133OPC    HW1 4858   3.084   1.242   1.972 -0.1081  0.2118  1.7092
 1133OPC    HW2 4859   3.033   1.358   2.023 -0.5081  1.3821 -1.1760
 1133OPC     MW 4860   3.037   1.304   1.967  0.1934  0.3393 -0.1658
 1134OPC     OW 4861   0.308   4.273   1.163  0.4701  0.1665 -0.1063
 1134OPC    HW1 4862   0.245   4.217   1.140 -0.8753  1.2044  0.8408
 1134OPC    HW2 4863   0.358   4.227   1.217  1.2441 -1.0242 -1.7409
 1134OPC     MW 4864   0.306   4.258   1.168  0.3857  0.1438 -0.2078
 1135OPC     OW 4865   1.472   4.256   1.084  0.0804  0.5366 -0.2857
 1135OPC    HW1 4866   1.553   4.259   1.053  0.2555  0.2157  0.1194
 1135OPC    HW2 4867   1.469   4.180   1.128 -0.1035  1.0232  0.5846
 1135OPC     MW 4868   1.483   4.246   1.086  0.0791  0.5608 -0.0973
 1136OPC     OW 4869   1.437   1.289   2.542  0.1484 -0.0899  0.3011
 1136OPC    HW1 4870   1.509   1.248   2.571  0.5918 -0.1842 -0.8927
 1136OPC    HW2 4871   1.400   1.319   2.615  0.4511 -1.5661  1.1082
 1136OPC     MW 4872   1.442   1.287   2.557  0.2586 -0.3219  0.2439
 1137OPC     OW 4873   4.109   1.636   0.927  0.1700  0.1785 -0.2657
 1137OPC    HW1 4874   4.119   1.667   1.008 -2.4206  0.0424  0.1878
 1137OPC    HW2 4875   4.129   1.552   0.935 -2.3668 -0.4086  0.8928
 1137OPC     MW 4876   4.113   1.628   0.940 -0.5875  0.0717 -0.0276
 1138OPC     OW 4877   2.501   1.964   0.664 -0.4133 -0.2434 -0.4516
 1138OPC    HW1 4878   2.536   1.990   0.589 -2.0659 -0.0234 -1.2064
 1138OPC    HW2 4879   2.564   1.919   0.703  2.2057  3.5972  0.2904
 1138OPC     MW 4880   2.515   1.961   0.659 -0.2706  0.3564 -0.4535
 1139OPC     OW 4881   1.274   0.006   2.865  0.1560 -0.2210  0.0648
 1139OPC    HW1 4882   1.202   0.033   2.823 -1.2229  0.5925  2.7471
 1139OPC    HW2 4883   1.269   0.046   2.942  2.1715 -2.1952  1.3334
 1139OPC     MW 4884   1.263   0.016   2.870  0.2500 -0.3924  0.6485
 1140OPC     OW 4885   1.585   3.910   1.851  0.3791  0.2382 -0.0589
 1140OPC    HW1 4886   1.586   3.996   1.868  2.1857 -0.0762  1.8534
 1140OPC    HW2 4887   1.523   3.880   1.904  1.7136  0.0559  1.4679
 1140OPC     MW 4888   1.576   3.918   1.861  0.8432  0.1649  0.4491
 1141OPC     OW 4889   4.787   4.056   3.825  0.0004  0.2917 -0.2656
 1141OPC    HW1 4890   4.865   4.092   3.836  1.1429 -1.1558 -2.7868
 1141OPC    HW2 4891   4.803   3.986   3.776 -2.6417 -1.3017  0.8935
 1141OPC     MW 4892   4.801   4.051   3.820 -0.2210 -0.1576 -0.4668
 1142OPC     OW 4893   2.678   1.771   0.718 -0.1709 -0.3132 -0.0585
 1142OPC    HW1 4894   2.758   1.792   0.691 -0.2660  0.0005 -0.1113
 1142OPC    HW2 4895   2.690   1.741   0.799 -0.0402  0.0735  0.0663
 1142OPC     MW 4896   2.691   1.770   0.726 -0.1656 -0.2098 -0.0479
 1143OPC     OW 4897   1.813   4.845   1.343 -0.1495 -0.0914 -0.5209
 1143OPC    HW1 4898   1.846   4.912   1.297 -0.0922  1.0219  1.0576
 1143OPC    HW2 4899   1.728   4.846   1.321 -0.3958  1.3131  0.3896
 1143OPC     MW 4900   1.805   4.855   1.333 -0.1774  0.2801 -0.1532
 1144OPC     OW 4901   3.754   0.749   0.168 -0.0493 -0.6109  0.9376
 1144OPC    HW1 4902   3.708   0.818   0.195 -2.0113 -2.4180  2.6296
 1144OPC    HW2 4903   3.790   0.775   0.093 -2.2143  1.6287  0.5726
 1144OPC     MW 4904   3.753   0.763   0.161 -0.6589 -0.5470  1.1336
 1145OPC     OW 4905   1.733   1.315   2.112 -0.4627 -0.1203 -0.1412
 1145OPC    HW1 4906   1.660   1.295   2.156 -0.2225 -0.8663 -0.0601
 1145OPC    HW2 4907   1.779   1.363   2.168  0.0359 -1.4229  0.6322
 1145OPC     MW 4908   1.729   1.319   2.127 -0.3535 -0.4229 -0.0150
 1146OPC     OW 4909   1.596   2.257   0.531 -0.3698  0.6244 -0.0621
 1146OPC    HW1 4910   1.605   2.337   0.498 -1.0990  0.4126 -0.8074
 1146OPC    HW2 4911   1.677   2.226   0.530 -0.1654  1.1446 -0.3137
 1146OPC     MW 4912   1.609   2.264   0.526 -0.4473  0.6701 -0.2094
 1147OPC     OW 4913   3.840   4.755   3.078 -0.1511  0.6929  0.3881
 1147OPC    HW1 4914   3.924   4.764   3.100  0.7402 -1.7077 -1.5185
 1147OPC    HW2 4915   3.827   4.819   3.019  0.1504  1.4028  1.0787
 1147OPC     MW 4916   3.851   4.766   3.073  0.0252  0.4432  0.2084
 1148OPC     OW 4917   3.873   0.007   4.977 -0.0601  0.2949  0.2793
 1148OPC    HW1 4918   3.912   0.031   4.903 -0.2681  1.9254  0.6767
 1148OPC    HW2 4919   3.939   0.003   5.034 -0.2123  1.3665  0.5466
 1148OPC     MW 4920   3.889   0.010   4.974 -0.1134  0.6943  0.3774
 1149OPC     OW 4921   4.957   4.669   4.637 -0.2156  0.0205 -0.5671
 1149OPC    HW1 4922   4.916   4.663   4.560 -1.6154  3.3204 -0.2611
 1149OPC    HW2 4923   5.028   4.716   4.619  0.5788 -0.9814 -0.1434
 1149OPC     MW 4924   4.961   4.675   4.623 -0.3049  0.3600 -0.4597
 1150OPC     OW 4925   1.855   2.704   1.121 -0.4653 -0.2162  0.3054
 1150OPC    HW1 4926   1.885   2.623   1.110 -0.3440 -0.1628  0.2375
 1150OPC    HW2 4927   1.880   2.724   1.203  1.4296  0.5459 -0.4028
 1150OPC     MW 4928   1.864   2.695   1.132 -0.1675 -0.0956  0.1907
 1151OPC     OW 4929   4.506   3.033   4.856  0.0923 -0.4185 -0.5491
 1151OPC    HW1 4930   4.441   3.052   4.911 -0.5369  1.2008 -1.7663
 1151OPC    HW2 4931   4.562   3.099   4.867 -0.4657  0.4408 -2.4020
 1151OPC     MW 4932   4.505   3.045   4.866 -0.0830 -0.0523 -1.0023
 1152OPC     OW 4933   2.072   2.069   1.733 -0.7031 -0.0972 -0.1119
 1152OPC    HW1 4934   2.045   2.025   1.803 -2.1391  0.0419 -0.5441
 1152OPC    HW2 4935   2.015   2.046   1.671 -0.7838  1.4429 -0.6522
 1152OPC     MW 4936   2.060   2.059   1.734 -0.9272  0.1509 -0.2555
 1153OPC     OW 4937   4.695   4.548   0.044  0.3802 -0.5266 -0.2159
 1153OPC    HW1 4938   4.650   4.527  -0.028  0.0239 -1.6250  0.3160
 1153OPC    HW2 4939   4.658   4.623   0.069  0.4081 -0.2074 -1.0880
 1153OPC     MW 4940   4.683   4.556   0.037  0.3316 -0.6418 -0.2662
 1154OPC     OW 4941   4.678   4.725   4.687 -0.3567  0.1112 -0.9115
 1154OPC    HW1 4942   4.695   4.678   4.616  1.8590 -0.7884  0.0986
 1154OPC    HW2 4943   4.757   4.734   4.725 -1.3673  0.9270  1.1759
 1154OPC     MW 4944   4.692   4.720   4.682 -0.1786  0.0989 -0.4539
 1155OPC     OW 4945   1.246   1.700   1.424  0.5065  0.2999  0.0978
 1155OPC    HW1 4946   1.318   1.748   1.414  0.7305 -0.0196  0.1806
 1155OPC    HW2 4947   1.183   1.750   1.391  0.5677  1.1093  1.1415
 1155OPC     MW 4948   1.247   1.714   1.418  0.5486  0.3723  0.2641
 1156OPC     OW 4949   2.052   0.885   1.464 -0.1994 -0.2052 -0.6949
 1156OPC    HW1 4950   2.004   0.955   1.485  0.4443 -0.0362  0.2839
 1156OPC    HW2 4951   1.993   0.821   1.457 -0.5115 -0.1510  1.1658
 1156OPC     MW 4952   2.036   0.886   1.466 -0.1504 -0.1723 -0.2754
 1157OPC     OW 4953   3.658   1.412   4.023 -0.3331  0.4726  0.5361
 1157OPC    HW1 4954   3.639   1.478   3.969 -0.0276  0.1776  0.0574
 1157OPC    HW2 4955   3.587   1.361   4.018 -0.0477  0.1283 -0.0831
 1157OPC     MW 4956   3.645   1.414   4.014 -0.2458  0.3781  0.3738
 1158OPC     OW 4957   0.221   0.917   3.178  0.2633 -0.3515 -0.5752
 1158OPC    HW1 4958   0.278   0.916   3.245  0.6443 -0.1970 -0.8919
 1158OPC    HW2 4959   0.259   0.864   3.120 -0.4823 -1.1679 -0.3315
 1158OPC     MW 4960   0.235   0.909   3.180  0.2094 -0.4493 -0.5860
 1159OPC     OW 4961   4.069   3.732   0.667  0.3523 -0.1570 -0.4361
 1159OPC    HW1 4962   4.045   3.756   0.747 -1.0723  0.1605 -0.9357
 1159OPC    HW2 4963   4.028   3.656   0.654  2.1853 -1.2758 -0.1429
 1159OPC     MW 4964   4.060   3.724   0.677  0.4129 -0.2753 -0.4666
 1160OPC     OW 4965   4.710   3.951   4.341  0.7382  0.1554  0.3289
 1160OPC    HW1 4966   4.728   3.939   4.257  2.7607  0.0211  0.7230
 1160OPC    HW2 4967   4.722   3.871   4.376 -0.7722  0.0503  0.6571
 1160OPC     MW 4968   4.715   3.937   4.334  0.8140  0.1200  0.4356
 1161OPC     OW 4969   3.850   4.513   2.522 -0.1919 -0.0397 -0.1184
 1161OPC    HW1 4970   3.840   4.587   2.567 -0.1013  0.0597 -0.2627
 1161OPC    HW2 4971   3.935   4.495   2.531  0.2848  1.0566 -1.9263
 1161OPC     MW 4972   3.861   4.521   2.530 -0.1080  0.1371 -0.4069
 1162OPC     OW 4973   0.710   2.925   3.591  0.0907 -0.0211  0.2205
 1162OPC    HW1 4974   0.660   2.911   3.521 -0.3755 -0.2923  0.6013
 1162OPC    HW2 4975   0.791   2.930   3.559 -0.0950 -0.3941 -0.3024
 1162OPC     MW 4976   0.715   2.924   3.576 -0.0056 -0.1163  0.1996
 1163OPC     OW 4977   0.792   3.670   4.676  0.1988 -0.2391 -0.6365
 1163OPC    HW1 4978   0.785   3.725   4.744 -2.2949 -0.0228 -0.9898
 1163OPC    HW2 4979   0.825   3.720   4.613 -2.5489  1.1570 -1.1247
 1163OPC     MW 4980   0.796   3.685   4.677 -0.5754 -0.0010 -0.7608
 1164OPC     OW 4981   0.528   0.891   2.197  0.2064  0.0492  0.1006
 1164OPC    HW1 4982   0.443   0.870   2.191  0.6650 -1.5950 -1.8661
 1164OPC    HW2 4983   0.552   0.857   2.274 -0.2560 -2.4443 -0.7481
 1164OPC     MW 4984   0.519   0.883   2.207  0.2058 -0.5620 -0.3153
 1165OPC     OW 4985   1.844   2.848   0.006  0.3149  0.0659 -0.5827
 1165OPC    HW1 4986   1.927   2.842   0.031 -0.6474 -0.3671  2.9444
 1165OPC    HW2 4987   1.813   2.767   0.016 -0.9869  0.6120  0.0226
 1165OPC     MW 4988   1.852   2.835   0.011 -0.0196  0.0826  0.0277
 1166OPC     OW 4989   1.244   1.089   2.468  0.8009  0.2828 -0.7466
 1166OPC    HW1 4990   1.301   1.155   2.467  0.0181  0.9805 -0.4030
 1166OPC    HW2 4991   1.226   1.076   2.384  0.0257  1.3519 -0.7661
 1166OPC     MW 4992   1.250   1.097   2.456  0.5707  0.5438 -0.6988
 1167OPC     OW 4993   1.790   1.741   1.703  0.3200  0.0921 -0.4315
 1167OPC    HW1 4994   1.731   1.793   1.741  1.2181  0.6502  0.2256
 1167OPC    HW2 4995   1.838   1.795   1.656 -0.1775 -0.4742 -1.6226
 1167OPC     MW 4996   1.788   1.756   1.702  0.3792  0.0909 -0.5104
 1168OPC     OW 4997   0.039   4.338   3.281  0.1244 -0.3325 -0.2298
 1168OPC    HW1 4998   0.017   4.314   3.200 -0.8416  0.0077 -0.0823
 1168OPC    HW2 4999  -0.038   4.349   3.320  0.5751 -0.8409  0.8431
 1168OPC     MW 5000   0.024   4.336   3.275  0.0483 -0.3572 -0.0495
 1169OPC     OW 5001   3.788   4.511   2.238 -0.5470  0.2912 -0.4947
 1169OPC    HW1 5002   3.800   4.554   2.312  1.7163 -0.4269 -0.3772
 1169OPC    HW2 5003   3.834   4.557   2.180 -0.1836 -0.5667 -0.8992
 1169OPC     MW 5004   3.797   4.524   2.240 -0.1591  0.0582 -0.5370
 1170OPC     OW 5005   4.894   4.464   2.206 -0.2149  0.0684 -0.3146
 1170OPC    HW1 5006   4.978   4.467   2.183 -0.1494  0.9235  0.0213
 1170OPC    HW2 5007   4.855   4.427   2.137  0.3617  0.1253 -0.6743
 1170OPC     MW 5008   4.900   4.459   2.193 -0.1202  0.2031 -0.3182
 1171OPC     OW 5009   1.056   3.318   2.941  0.4653 -0.6468  0.2312
 1171OPC    HW1 5010   1.132   3.333   2.900  0.3741  0.7683  0.5499
 1171OPC    HW2 5011   0.999   3.310   2.875  0.8295 -1.4745 -0.0010
 1171OPC     MW 5012   1.059   3.319   2.925  0.5056 -0.5600  0.2440
 1172OPC     OW 5013   0.946   4.151   1.118 -0.3389 -0.2045 -0.1107
 1172OPC    HW1 5014   0.890   4.201   1.162  1.0897  0.4505  1.0542
 1172OPC    HW2 5015   0.920   4.157   1.036 -1.5049  0.6891  0.3066
 1172OPC     MW 5016   0.934   4.159   1.113 -0.3001  0.0241  0.1231
 1173OPC     OW 5017   0.908   2.838   4.070 -0.1265  0.3777  0.0460
 1173OPC    HW1 5018   0.961   2.774   4.098 -1.9894 -0.5550  1.7619
 1173OPC    HW2 5019   0.844   2.794   4.029  0.5915  1.5052 -2.4665
 1173OPC     MW 5020   0.906   2.822   4.068 -0.2957  0.4065 -0.0715
 1174OPC     OW 5021   2.456   4.396   2.443 -0.1706  0.3387 -0.8092
 1174OPC    HW1 5022   2.406   4.342   2.490  0.6939 -0.1015 -0.3661
 1174OPC    HW2 5023   2.491   4.448   2.504  1.2394 -0.4672 -0.8909
 1174OPC     MW 5024   2.453   4.395   2.459  0.1653  0.1547 -0.7558
 1175OPC     OW 5025   2.231   0.789   4.838  0.3353 -1.0447 -0.0028
 1175OPC    HW1 5026   2.229   0.703   4.855  0.8297 -1.2926 -1.1335
 1175OPC    HW2 5027   2.309   0.801   4.802  0.5701  0.0280  0.8157
 1175OPC     MW 5028   2.242   0.778   4.836  0.4430 -0.9229 -0.0491
 1176OPC     OW 5029   2.309   1.803   4.783  0.0059 -0.5466 -0.1587
 1176OPC    HW1 5030   2.244   1.747   4.772  2.2512 -3.3827 -0.2475
 1176OPC    HW2 5031   2.343   1.780   4.860  0.9712  0.7646 -0.1510
 1176OPC     MW 5032   2.305   1.792   4.793  0.4803 -0.7719 -0.1707
 1177OPC     OW 5033   2.733   2.131   4.058 -0.1420  0.5302 -0.5667
 1177OPC    HW1 5034   2.656   2.170   4.045  0.1889  1.5850  0.5273
 1177OPC    HW2 5035   2.734   2.116   4.144  0.4787 -0.3465 -0.7163
 1177OPC     MW 5036   2.722   2.135   4.069 -0.0014  0.5566 -0.4272
 1178OPC     OW 5037   1.884   1.285   2.746 -0.7024 -0.4771 -0.0591
 1178OPC    HW1 5038   1.943   1.235   2.786 -0.5670  0.2211  0.6092
 1178OPC    HW2 5039   1.825   1.227   2.718 -0.5807 -1.0124  0.7667
 1178OPC     MW 5040   1.884   1.269   2.747 -0.6644 -0.4530  0.1615
 1179OPC     OW 5041   0.705   0.935   2.710 -0.3691 -0.4685  0.3959
 1179OPC    HW1 5042   0.742   0.901   2.638 -0.4839  2.1826 -1.0566
 1179OPC    HW2 5043   0.620   0.927   2.695 -0.4561 -2.5183  1.6614
 1179OPC     MW 5044   0.698   0.929   2.697 -0.3989 -0.3797  0.3682
 1180OPC     OW 5045   0.593   1.340   0.973  0.4314 -0.3349 -0.1014
 1180OPC    HW1 5046   0.559   1.354   0.894 -1.3064 -1.6063  0.3527
 1180OPC    HW2 5047   0.525   1.350   1.027  1.4304 -0.1494  1.1903
 1180OPC     MW 5048   0.578   1.343   0.969  0.3223 -0.4953  0.1565
 1181OPC     OW 5049   3.066   0.195   0.370 -0.2635  0.0452 -0.6271
 1181OPC    HW1 5050   3.022   0.152   0.432 -0.7537  0.3916 -0.7310
 1181OPC    HW2 5051   3.138   0.146   0.358 -1.1063 -1.1000 -1.1940
 1181OPC     MW 5052   3.070   0.181   0.378 -0.4604 -0.0728 -0.7262
 1182OPC     OW 5053   0.083   3.815   2.469 -0.0860 -0.3342  0.2543
 1182OPC    HW1 5054  -0.001   3.805   2.449  0.0344  1.1165 -1.2387
 1182OPC    HW2 5055   0.124   3.766   2.410  0.1582  1.0571 -0.7922
 1182OPC     MW 5056   0.077   3.807   2.457 -0.0321  0.0855 -0.1208
 1183OPC     OW 5057   4.638   2.556   4.326  0.1245 -0.4623  0.1089
 1183OPC    HW1 5058   4.595   2.626   4.354  0.0766  0.2975 -1.6806
 1183OPC    HW2 5059   4.604   2.490   4.371 -0.8375  0.4967  0.8152
 1183OPC     MW 5060   4.626   2.557   4.337 -0.0248 -0.2084 -0.0513
 1184OPC     OW 5061   2.041   1.160   2.209 -0.5209  0.0511  0.1358
 1184OPC    HW1 5062   2.116   1.137   2.246  0.1315 -0.5063 -1.4572
 1184OPC    HW2 5063   1.982   1.143   2.271  0.5620 -0.2796  1.1234
 1184OPC     MW 5064   2.043   1.154   2.224 -0.2645 -0.0801  0.0464
 1185OPC     OW 5065   0.107   0.869   0.343  0.4866 -0.2220 -0.0728
 1185OPC    HW1 5066   0.177   0.843   0.298  0.0685 -1.2027 -0.1720
 1185OPC    HW2 5067   0.111   0.956   0.337  0.8108 -0.3092 -1.4464
 1185OPC     MW 5068   0.118   0.878   0.335  0.4727 -0.3797 -0.2904
 1186OPC     OW 5069   2.653   0.651   3.652  0.2111  1.2547  0.0764
 1186OPC    HW1 5070   2.566   0.646   3.643  0.3273 -0.5588 -0.3774
 1186OPC    HW2 5071   2.675   0.715   3.597 -0.6042 -0.0150 -1.8474
 1186OPC     MW 5072   2.643   0.660   3.643  0.1079  0.7993 -0.2748
 1187OPC     OW 5073   2.857   1.588   4.841 -0.2015 -0.4291 -0.2931
 1187OPC    HW1 5074   2.880   1.594   4.925 -0.5851 -1.0044 -0.1338
 1187OPC    HW2 5075   2.931   1.566   4.801 -0.5774 -3.4056  0.3638
 1187OPC     MW 5076   2.871   1.585   4.848 -0.3138 -0.9538 -0.1724
 1188OPC     OW 5077   0.987   4.636   1.604 -0.1044 -0.4874 -0.3371
 1188OPC    HW1 5078   0.987   4.569   1.548  1.0007 -0.9004  0.1113
 1188OPC    HW2 5079   1.022   4.702   1.558  0.8182 -0.8309 -0.1637
 1188OPC     MW 5080   0.992   4.636   1.589  0.1951 -0.5994 -0.2453
 1189OPC     OW 5081   1.755   3.460   2.518 -0.2523  0.3858 -0.2940
 1189OPC    HW1 5082   1.812   3.512   2.560  0.3672  1.4536 -2.3437
 1189OPC    HW2 5083   1.785   3.459   2.436 -2.0596 -0.6847 -0.9864
 1189OPC     MW 5084   1.768   3.468   2.512 -0.4278  0.3854 -0.6992
 1190OPC     OW 5085   2.290   0.617   2.589  0.6311 -0.4741  0.3584
 1190OPC    HW1 5086   2.270   0.558   2.650  0.9508 -0.8648  0.0902
 1190OPC    HW2 5087   2.372   0.596   2.567  0.7173  0.0167  0.1989
 1190OPC     MW 5088   2.299   0.605   2.595  0.6909 -0.4593  0.2953
 1191OPC     OW 5089   0.562   4.950   1.025  0.3231  0.0604  0.2016
 1191OPC    HW1 5090   0.529   4.942   1.106  0.5835 -3.1066  0.1141
 1191OPC    HW2 5091   0.507   4.903   0.976  1.6472 -0.3006 -0.9892
 1191OPC     MW 5092   0.549   4.942   1.030  0.5572 -0.4609  0.0128
 1192OPC     OW 5093   4.160   1.963   3.602  0.2746  0.0071 -0.9008
 1192OPC    HW1 5094   4.090   1.943   3.649  0.6715 -1.2308 -0.7716
 1192OPC    HW2 5095   4.136   1.944   3.520 -0.8015  3.2338 -1.4435
 1192OPC     MW 5096   4.146   1.957   3.597  0.1743  0.3009 -0.9618
 1193OPC     OW 5097   0.265   0.865   2.154 -0.0507  0.7082 -0.1465
 1193OPC    HW1 5098   0.237   0.836   2.077 -1.8046 -0.2321  0.7750
 1193OPC    HW2 5099   0.255   0.951   2.149 -1.0806  0.5672 -0.6324
 1193OPC     MW 5100   0.260   0.873   2.142 -0.4620  0.5484 -0.0821
 1194OPC     OW 5101   1.986   1.420   0.882  0.1754 -0.2557  0.0946
 1194OPC    HW1 5102   1.909   1.393   0.914 -0.1465  1.0503  0.4539
 1194OPC    HW2 5103   1.987   1.387   0.802 -0.3849 -0.9903  0.3767
 1194OPC     MW 5104   1.974   1.411   0.875  0.0451 -0.1712  0.1893
 1195OPC     OW 5105   2.656   3.479   3.846 -0.3259 -0.2685  0.3602
 1195OPC    HW1 5106   2.715   3.422   3.817 -0.4164 -0.5315  0.6805
 1195OPC    HW2 5107   2.677   3.553   3.805  0.7560 -0.1398  1.0901
 1195OPC     MW 5108   2.668   3.481   3.836 -0.1796 -0.2884  0.5153
 1196OPC     OW 5109   4.460   2.339   2.437 -0.9241 -0.4187 -0.6047
 1196OPC    HW1 5110   4.501   2.404   2.478 -0.8122 -1.2681  0.7009
 1196OPC    HW2 5111   4.389   2.376   2.403 -0.5261  0.5028 -0.4538
 1196OPC     MW 5112   4.456   2.354   2.438 -0.8485 -0.4079 -0.3896
 1197OPC     OW 5113   3.676   2.567   3.418  0.2735  0.1525  0.6106
 1197OPC    HW1 5114   3.751   2.611   3.416  0.5966 -0.4069  0.2992
 1197OPC    HW2 5115   3.666   2.549   3.503  0.7159 -0.1537  0.5997
 1197OPC     MW 5116   3.686   2.571   3.430  0.3865  0.0246  0.5630
 1198OPC     OW 5117   1.006   1.743   1.047  0.0067 -0.0064  0.5149
 1198OPC    HW1 5118   0.997   1.818   1.005 -2.0995  0.1825  1.1896
 1198OPC    HW2 5119   1.059   1.696   0.995  0.3298  1.4655 -0.5309
 1198OPC     MW 5120   1.013   1.747   1.033 -0.2567  0.2390  0.4601
 1199OPC     OW 5121   4.316   2.213   3.697  0.1210  0.1615 -0.2201
 1199OPC    HW1 5122   4.231   2.221   3.716  0.4843  2.4571  0.8029
 1199OPC    HW2 5123   4.329   2.127   3.699 -2.0484 -0.2238  0.2242
 1199OPC     MW 5124   4.305   2.202   3.700 -0.1457  0.4436 -0.0032
 1200OPC     OW 5125   2.831   1.929   0.147 -0.4034 -0.4152 -0.3485
 1200OPC    HW1 5126   2.751   1.963   0.139  0.4525  1.8373 -0.1776
 1200OPC    HW2 5127   2.878   1.972   0.087  0.7200 -1.5625 -0.3451
 1200OPC     MW 5128   2.826   1.940   0.137 -0.1110 -0.2519 -0.3228
 1201OPC     OW 5129   0.301   4.611   3.084  0.1048  0.8105 -0.6948
 1201OPC    HW1 5130   0.264   4.557   3.026  0.7302 -1.0485  0.5390
 1201OPC    HW2 5131   0.237   4.667   3.104 -0.8345  0.0421 -1.4452
 1201OPC     MW 5132   0.286   4.611   3.078  0.0584  0.4225 -0.6233
 1202OPC     OW 5133   4.999   3.894   1.022  0.4146 -0.0938 -0.1389
 1202OPC    HW1 5134   5.020   3.862   0.944 -1.1926 -1.9109  0.1006
 1202OPC    HW2 5135   4.990   3.823   1.072 -0.0907  0.9342  1.3078
 1202OPC     MW 5136   5.000   3.879   1.018  0.1025 -0.2103  0.1102
 1203OPC     OW 5137   0.758   2.380   2.383  0.5642 -0.1392 -0.6142
 1203OPC    HW1 5138   0.690   2.435   2.382  0.6149 -0.0841 -1.2104
 1203OPC    HW2 5139   0.774   2.366   2.299  0.7360 -0.8432 -0.4692
 1203OPC     MW 5140   0.750   2.386   2.370  0.5971 -0.2351 -0.6810
 1204OPC     OW 5141   3.838   3.512   1.629  0.3932 -0.2078  0.2078
 1204OPC    HW1 5142   3.924   3.505   1.641  0.2335 -1.6002  0.7002
 1204OPC    HW2 5143   3.823   3.462   1.559 -0.0681 -0.3912  0.4290
 1204OPC     MW 5144   3.848   3.503   1.621  0.3015 -0.4406  0.3133
 1205OPC     OW 5145   2.879   3.694   0.629 -0.4255  0.4913 -0.0670
 1205OPC    HW1 5146   2.888   3.741   0.702  0.2699  0.6123 -0.2224
 1205OPC    HW2 5147   2.862   3.614   0.657  2.3717 -0.0512  0.3369
 1205OPC     MW 5148   2.878   3.689   0.644  0.0906  0.4290 -0.0303
 1206OPC     OW 5149   2.435   5.006   4.720 -0.8746 -0.1646 -0.4333
 1206OPC    HW1 5150   2.459   5.073   4.670 -2.0708 -1.2993 -2.6950
 1206OPC    HW2 5151   2.362   5.033   4.759 -1.0024  0.0698 -0.8362
 1206OPC     MW 5152   2.428   5.020   4.718 -1.0700 -0.2976 -0.8268
 1207OPC     OW 5153   4.652   1.796   3.554  0.4196  0.4237  0.4571
 1207OPC    HW1 5154   4.697   1.726   3.528  0.2974  1.0113 -1.4243
 1207OPC    HW2 5155   4.675   1.859   3.498 -1.7901  1.0660  0.1690
 1207OPC     MW 5156   4.662   1.795   3.542  0.0751  0.6054  0.1367
 1208OPC     OW 5157   3.799   4.085   3.118 -0.3612  1.0652  0.5047
 1208OPC    HW1 5158   3.830   4.054   3.043 -2.1710  1.7561 -0.6103
 1208OPC    HW2 5159   3.787   4.170   3.102 -0.3064  1.3264  1.7488
 1208OPC     MW 5160   3.802   4.093   3.104 -0.6206  1.2059  0.5239
 1209OPC     OW 5161   4.060   0.319   4.184 -0.1138 -0.0699 -0.2958
 1209OPC    HW1 5162   4.091   0.261   4.127  0.0087  0.1679 -0.4732
 1209OPC    HW2 5163   3.983   0.286   4.207 -0.6327  0.3352 -1.3719
 1209OPC     MW 5164   4.054   0.306   4.179 -0.1724  0.0251 -0.4809
 1210OPC     OW 5165   2.420   2.333   0.680  0.3310 -0.1608  0.2793
 1210OPC    HW1 5166   2.418   2.359   0.764  0.5349  0.0259  0.2244
 1210OPC    HW2 5167   2.504   2.339   0.658  0.3223 -0.4972  0.1493
 1210OPC     MW 5168   2.432   2.338   0.689  0.3599 -0.1831  0.2520
 1211OPC     OW 5169   3.511   3.972   3.952  0.1850  0.5095 -0.4852
 1211OPC    HW1 5170   3.532   4.005   3.874 -0.2292  0.3477 -0.6717
 1211OPC    HW2 5171   3.583   3.930   3.977  0.3373  0.6025 -0.7591
 1211OPC     MW 5172   3.525   3.970   3.944  0.1463  0.4994 -0.5533
 1212OPC     OW 5173   3.102   1.140   0.581  0.7596 -0.4185  0.1896
 1212OPC    HW1 5174   3.186   1.118   0.591  1.3499  0.5837 -1.8422
 1212OPC    HW2 5175   3.100   1.176   0.501 -1.4280  0.5024  0.5848
 1212OPC     MW 5176   3.114   1.142   0.570  0.5238 -0.1345 -0.0522
 1213OPC     OW 5177   1.961   0.460   3.266  0.2425  0.2320  0.6851
 1213OPC    HW1 5178   2.029   0.416   3.232 -1.9080 -2.1714 -0.8839
 1213OPC    HW2 5179   1.942   0.518   3.204 -0.8299 -1.0662 -0.2757
 1213OPC     MW 5180   1.969   0.462   3.252 -0.2337 -0.3148  0.3115
 1214OPC     OW 5181   0.539   3.660   1.367  0.0978  0.1920 -0.5323
 1214OPC    HW1 5182   0.484   3.635   1.429  0.0578  0.3254 -0.5146
 1214OPC    HW2 5183   0.570   3.737   1.395  0.5169 -0.0228 -0.4001
 1214OPC     MW 5184   0.536   3.668   1.380  0.1538  0.1800 -0.5102
 1215OPC     OW 5185   2.445   3.568   4.660  0.0330  0.0397  0.1889
 1215OPC    HW1 5186   2.405   3.600   4.731 -1.7995 -1.1332 -0.2542
 1215OPC    HW2 5187   2.440   3.482   4.671  0.9033 -0.1482 -0.7569
 1215OPC     MW 5188   2.438   3.560   4.672 -0.1090 -0.1614 -0.0165
 1216OPC     OW 5189   3.401   0.977   1.862  0.0540  0.1617 -0.8520
 1216OPC    HW1 5190   3.361   0.982   1.784  1.3947 -0.7683 -1.6490
 1216OPC    HW2 5191   3.425   0.893   1.867 -1.9540 -0.3971  1.6250
 1216OPC     MW 5192   3.398   0.965   1.851 -0.0445 -0.0582 -0.6038
 1217OPC     OW 5193   3.130   2.516   0.937 -0.1338 -0.1910  0.2677
 1217OPC    HW1 5194   3.171   2.445   0.906 -1.3895 -0.0175 -2.0228
 1217OPC    HW2 5195   3.193   2.576   0.941  0.1064 -0.1535 -2.4094
 1217OPC     MW 5196   3.146   2.514   0.933 -0.2838 -0.1599 -0.4661
 1218OPC     OW 5197   4.158   2.966   2.587  0.2262  0.4156  0.2696
 1218OPC    HW1 5198   4.179   3.051   2.590  1.8186  0.0714 -0.5502
 1218OPC    HW2 5199   4.218   2.928   2.638  1.2143 -0.5022 -1.4889
 1218OPC     MW 5200   4.170   2.973   2.595  0.6073  0.2291 -0.1113
 1219OPC     OW 5201   3.409   1.681   2.133 -0.2577  0.1198 -0.2846
 1219OPC    HW1 5202   3.427   1.738   2.196 -0.0079 -0.0837 -0.1712
 1219OPC    HW2 5203   3.375   1.612   2.175  1.3663 -0.6692 -0.1806
 1219OPC     MW 5204   3.407   1.679   2.148  0.0190 -0.0268 -0.2525
 1220OPC     OW 5205   1.135   1.625   2.677 -0.5791 -0.1052 -0.2783
 1220OPC    HW1 5206   1.168   1.545   2.691 -1.5195 -0.4283  0.1429
 1220OPC    HW2 5207   1.078   1.636   2.742 -1.6391  0.2554 -1.2382
 1220OPC     MW 5208   1.131   1.615   2.688 -0.8746 -0.0996 -0.3579
 1221OPC     OW 5209   2.138   0.949   4.600 -0.7663  0.2078 -0.7322
 1221OPC    HW1 5210   2.185   0.924   4.669 -1.6494  2.1604  0.6515
 1221OPC    HW2 5211   2.198   0.976   4.543  0.0223 -2.0939 -1.1193
 1221OPC     MW 5212   2.154   0.949   4.601 -0.7803  0.1563 -0.5853
 1222OPC     OW 5213   4.368   1.145   1.986 -0.5922  0.6537  0.3869
 1222OPC    HW1 5214   4.327   1.091   1.932  4.0894  0.4691 -3.6433
 1222OPC    HW2 5215   4.335   1.223   1.965  0.1323  0.4180 -1.8331
 1222OPC     MW 5216   4.357   1.149   1.975  0.2065  0.5916 -0.5364
 1223OPC     OW 5217   1.984   3.345   0.406 -0.6089  0.8982  0.0502
 1223OPC    HW1 5218   1.967   3.296   0.335  1.5835 -1.3705  0.9481
 1223OPC    HW2 5219   2.040   3.405   0.375  1.0395 -0.6104 -0.0899
 1223OPC     MW 5220   1.990   3.347   0.391 -0.0415  0.3402  0.1622
 1224OPC     OW 5221   4.403   0.491   4.188  0.3897 -0.4144 -0.8275
 1224OPC    HW1 5222   4.465   0.503   4.248 -1.3125  1.0708  0.7704
 1224OPC    HW2 5223   4.416   0.409   4.161  1.9161 -0.7447  0.7537
 1224OPC     MW 5224   4.414   0.481   4.193  0.3636 -0.2438 -0.3579
 1225OPC     OW 5225   3.044   0.322   2.695 -0.0740 -0.2207 -0.1927
 1225OPC    HW1 5226   3.087   0.276   2.635 -0.3069  1.1061 -1.4190
 1225OPC    HW2 5227   3.101   0.326   2.762  1.6071  1.1320 -1.6063
 1225OPC     MW 5228   3.059   0.316   2.696  0.1400  0.1751 -0.5826
 1226OPC     OW 5229   4.789   1.543   1.039 -0.7925  0.3662 -1.1482
 1226OPC    HW1 5230   4.833   1.607   0.999  0.5661 -0.2170 -0.6229
 1226OPC    HW2 5231   4.833   1.471   1.018 -1.5307 -0.2501 -0.6453
 1226OPC     MW 5232   4.802   1.542   1.030 -0.7007  0.1890 -0.9962
 1227OPC     OW 5233   2.415   3.631   1.600 -0.7664 -0.2127 -0.4906
 1227OPC    HW1 5234   2.352   3.625   1.659 -0.8013  1.9368 -0.2111
 1227OPC    HW2 5235   2.373   3.631   1.524 -0.9267 -0.6235 -0.4044
 1227OPC     MW 5236   2.400   3.630   1.597 -0.7952  0.0442 -0.4365
 1228OPC     OW 5237   2.578   3.186   4.561  0.0667  1.0241  0.3126
 1228OPC    HW1 5238   2.616   3.210   4.486  2.7726  0.9046  1.5302
 1228OPC    HW2 5239   2.633   3.127   4.593 -2.4793 -1.0503  1.1205
 1228OPC     MW 5240   2.592   3.181   4.554  0.0905  0.7001  0.6120
 1229OPC     OW 5241   3.942   2.843   1.372  0.0073 -0.0687  0.0059
 1229OPC    HW1 5242   3.885   2.816   1.432  0.0645 -0.1732  0.0137
 1229OPC    HW2 5243   3.983   2.769   1.348 -0.1349 -0.0526 -0.2865
 1229OPC     MW 5244   3.940   2.828   1.377 -0.0054 -0.0818 -0.0362
 1230OPC     OW 5245   1.647   2.301   4.188 -0.1992  0.0879 -0.3879
 1230OPC    HW1 5246   1.716   2.266   4.147  0.0349  0.3037 -0.1822
 1230OPC    HW2 5247   1.628   2.242   4.249  1.2975  1.0824  1.1270
 1230OPC     MW 5248   1.655   2.287   4.191  0.0564  0.2666 -0.1338
 1231OPC     OW 5249   1.333   2.545   0.318  0.0326  0.0251  0.0049
 1231OPC    HW1 5250   1.295   2.466   0.321 -0.2723  0.1885  0.4670
 1231OPC    HW2 5251   1.417   2.526   0.303 -0.0320 -0.3899  0.1472
 1231OPC     MW 5252   1.340   2.531   0.316 -0.0219 -0.0120  0.0942
 1232OPC     OW 5253   2.171   0.492   0.843  0.4862  0.0119  0.3108
 1232OPC    HW1 5254   2.142   0.531   0.916  0.8590  1.4379 -0.2685
 1232OPC    HW2 5255   2.205   0.558   0.797 -0.3065 -0.7501 -1.4544
 1232OPC     MW 5256   2.172   0.508   0.847  0.4241  0.1100 -0.0355
 1233OPC     OW 5257   1.027   4.647   3.349 -0.0253  0.3113  0.1652
 1233OPC    HW1 5258   1.016   4.615   3.429  1.1766 -2.3492 -0.6247
 1233OPC    HW2 5259   1.091   4.598   3.316 -0.3802  1.4260 -2.3894
 1233OPC     MW 5260   1.035   4.635   3.356  0.0999  0.0830 -0.3288
 1234OPC     OW 5261   1.133   2.670   4.901  0.0434  0.1048  0.0602
 1234OPC    HW1 5262   1.086   2.713   4.960 -0.4919 -0.0897 -0.2240
 1234OPC    HW2 5263   1.200   2.638   4.948 -0.7302 -0.6285  0.7103
 1234OPC     MW 5264   1.136   2.672   4.917 -0.1500 -0.0323  0.1142
 1235OPC     OW 5265   1.231   2.406   2.059  0.0128 -0.3709 -0.6717
 1235OPC    HW1 5266   1.204   2.486   2.037 -1.7050 -0.1001  1.9103
 1235OPC    HW2 5267   1.315   2.406   2.039  0.2505  2.4197 -0.0457
 1235OPC     MW 5268   1.239   2.418   2.053 -0.2059  0.0814 -0.1979
 1236OPC     OW 5269   4.337   2.942   2.307 -0.2454 -0.1536  0.2230
 1236OPC    HW1 5270   4.333   2.970   2.389  0.7861 -0.0125  0.2369
 1236OPC    HW2 5271   4.363   3.013   2.262 -0.3143 -0.3580 -0.1455
 1236OPC     MW 5272   4.340   2.957   2.312 -0.1032 -0.1630  0.1705
 1237OPC     OW 5273   0.839   0.408   0.957  0.0446  0.2469 -0.1838
 1237OPC    HW1 5274   0.801   0.332   0.978 -0.2764  0.3103 -0.5170
 1237OPC    HW2 5275   0.842   0.406   0.870 -0.5662  0.8933 -0.2352
 1237OPC     MW 5276   0.834   0.396   0.948 -0.0931  0.3517 -0.2406
 1238OPC     OW 5277   4.943   1.506   0.368 -0.0451 -0.6464 -0.0619
 1238OPC    HW1 5278   4.996   1.445   0.335 -0.1498 -0.2747 -0.9498
 1238OPC    HW2 5279   4.881   1.516   0.306 -1.4374 -1.4034  1.1408
 1238OPC     MW 5280   4.941   1.499   0.354 -0.2661 -0.7034 -0.0154
 1239OPC     OW 5281   3.707   0.473   0.122 -0.2897 -0.3443  0.9179
 1239OPC    HW1 5282   3.701   0.559   0.135 -1.2834 -0.5309  1.9093
 1239OPC    HW2 5283   3.790   0.454   0.143  0.4474  0.5862 -0.9507
 1239OPC     MW 5284   3.718   0.483   0.127 -0.3276 -0.2344  0.7883
 1240OPC     OW 5285   2.687   0.486   3.426  0.3613  0.1276  0.5769
 1240OPC    HW1 5286   2.766   0.491   3.390  0.4399 -0.5334  0.6399
 1240OPC    HW2 5287   2.691   0.541   3.493  0.4777  0.7545  0.0742
 1240OPC     MW 5288   2.699   0.495   3.430  0.3901  0.1226  0.5120
 1241OPC     OW 5289   2.745   2.135   4.338  0.1342 -0.6581  0.3720
 1241OPC    HW1 5290   2.762   2.107   4.418  1.4038 -0.3312  0.2278
 1241OPC    HW2 5291   2.722   2.218   4.349  0.9835 -0.4143  0.3360
 1241OPC     MW 5292   2.744   2.143   4.351  0.4472 -0.5739  0.3455
 1242OPC     OW 5293   2.479   2.135   4.609 -0.4513  0.3268  0.0151
 1242OPC    HW1 5294   2.472   2.210   4.564  0.6452  0.5191  0.1238
 1242OPC    HW2 5295   2.520   2.160   4.682 -1.1260 -0.1906  0.5734
 1242OPC     MW 5296   2.484   2.150   4.613 -0.3890  0.2788  0.1137
 1243OPC     OW 5297   4.306   0.446   2.896 -0.0431  0.0616 -0.0422
 1243OPC    HW1 5298   4.244   0.396   2.861  0.5485 -1.5465  1.0962
 1243OPC    HW2 5299   4.347   0.392   2.951 -1.6123  2.6432  4.1197
 1243OPC     MW 5300   4.303   0.431   2.899 -0.1874  0.2054  0.7409
 1244OPC     OW 5301   2.985   0.736   1.891  0.6776 -0.1070 -0.0178
 1244OPC    HW1 5302   2.932   0.667   1.900 -2.0157  1.8094 -0.1420
 1244OPC    HW2 5303   3.061   0.709   1.926 -0.3000 -3.0305  0.0708
 1244OPC     MW 5304   2.989   0.722   1.897  0.1354 -0.2557 -0.0230
 1245OPC     OW 5305   1.226   3.053   0.414 -0.7985  0.0556 -0.1996
 1245OPC    HW1 5306   1.147   3.041   0.379 -0.7266  1.7432 -1.0410
 1245OPC    HW2 5307   1.218   3.019   0.494 -2.1573 -0.4222 -0.5107
 1245OPC     MW 5308   1.213   3.046   0.421 -0.9886  0.2344 -0.3699
 1246OPC     OW 5309   1.122   3.023   3.290 -0.1685  0.5809  0.2403
 1246OPC    HW1 5310   1.042   3.039   3.259 -0.0344 -0.5588 -0.7488
 1246OPC    HW2 5311   1.139   2.942   3.263  1.6141  1.0606 -0.1952
 1246OPC     MW 5312   1.112   3.014   3.281  0.1147  0.4834  0.0298
 1247OPC     OW 5313   1.267   4.667   0.974  0.2495  0.7256  0.6157
 1247OPC    HW1 5314   1.183   4.689   0.972  0.3975  1.4975  1.8495
 1247OPC    HW2 5315   1.302   4.711   0.907 -0.1842  1.0213  0.5826
 1247OPC     MW 5316   1.260   4.677   0.963  0.2073  0.8836  0.7930
 1248OPC     OW 5317   4.442   2.595   1.709  0.4022  0.4991 -0.4770
 1248OPC    HW1 5318   4.419   2.596   1.793  3.5577  1.9019  0.5324
 1248OPC    HW2 5319   4.494   2.525   1.704 -0.6494 -0.2460 -1.6354
 1248OPC     MW 5320   4.446   2.585   1.721  0.7129  0.5962 -0.4990
 1249OPC     OW 5321   1.439   2.416   2.514 -0.1728  0.6606 -0.5829
 1249OPC    HW1 5322   1.506   2.431   2.460 -0.0282  0.5525 -0.4359
 1249OPC    HW2 5323   1.371   2.450   2.472 -0.1595  0.0682 -1.1080
 1249OPC     MW 5324   1.439   2.423   2.500 -0.1494  0.5572 -0.6387
 1250OPC     OW 5325   2.221   4.200   3.207 -0.3583  0.0517  0.0042
 1250OPC    HW1 5326   2.157   4.235   3.160  0.0224 -0.0142 -0.5659
 1250OPC    HW2 5327   2.224   4.117   3.181 -0.3348 -0.0611  0.3556
 1250OPC     MW 5328   2.212   4.193   3.196 -0.2985  0.0253 -0.0283
 1251OPC     OW 5329   2.650   0.130   1.989 -0.8032  0.3823  0.6256
 1251OPC    HW1 5330   2.572   0.165   1.973 -1.0128 -0.2188  0.2995
 1251OPC    HW2 5331   2.642   0.098   2.070 -0.2770  1.9666  1.3434
 1251OPC     MW 5332   2.637   0.131   1.999 -0.7565  0.5275  0.6834
 1252OPC     OW 5333   3.211   2.087   0.600  0.3254 -0.0464 -0.3878
 1252OPC    HW1 5334   3.173   2.029   0.546 -1.2684  1.6989 -1.2348
 1252OPC    HW2 5335   3.151   2.098   0.663  0.6386  0.6736 -0.2134
 1252OPC     MW 5336   3.197   2.080   0.602  0.1361  0.3178 -0.4871
 1253OPC     OW 5337   2.066   1.602   1.502 -0.3170  0.7387  0.3484
 1253OPC    HW1 5338   2.120   1.588   1.569 -1.1794 -2.0385  0.5781
 1253OPC    HW2 5339   1.989   1.576   1.532 -0.4773 -2.2792 -2.1140
 1253OPC     MW 5340   2.063   1.596   1.516 -0.4681 -0.1174  0.0186
 1254OPC     OW 5341   3.389   4.241   1.090 -0.2569  1.1188 -0.2417
 1254OPC    HW1 5342   3.314   4.240   1.046 -0.8987 -0.5047  0.8217
 1254OPC    HW2 5343   3.389   4.166   1.135  3.7466 -0.9819 -3.0898
 1254OPC     MW 5344   3.378   4.230   1.090  0.2397  0.5686 -0.5053
 1255OPC     OW 5345   1.364   0.543   0.376 -0.4340  0.4015 -0.9471
 1255OPC    HW1 5346   1.450   0.550   0.363 -0.4324  1.1036 -0.6047
 1255OPC    HW2 5347   1.339   0.625   0.388 -0.6994 -0.0161  1.8272
 1255OPC     MW 5348   1.373   0.556   0.376 -0.4730  0.4435 -0.4867
 1256OPC     OW 5349   2.882   2.033   4.567  0.4572  0.5775  0.2217
 1256OPC    HW1 5350   2.951   2.019   4.516  0.2196 -0.7132  0.2267
 1256OPC    HW2 5351   2.862   1.954   4.596 -0.1515  1.1364  1.3710
 1256OPC     MW 5352   2.889   2.019   4.564  0.3321  0.4694  0.3924
 1257OPC     OW 5353   3.139   0.413   1.616 -0.1003 -0.9935  0.1865
 1257OPC    HW1 5354   3.128   0.364   1.544 -0.4003  0.5559 -0.8638
 1257OPC    HW2 5355   3.057   0.432   1.641 -0.0958  1.9686 -1.6052
 1257OPC     MW 5356   3.125   0.408   1.609 -0.1441 -0.3271 -0.2334
 1258OPC     OW 5357   3.965   4.320   0.054  0.2597  0.3033 -0.5201
 1258OPC    HW1 5358   3.889   4.292   0.085 -0.6102  2.4083 -0.6121
 1258OPC    HW2 5359   4.021   4.257   0.078 -1.7735 -2.5141 -2.4296
 1258OPC     MW 5360   3.962   4.306   0.062 -0.1692  0.1979 -0.8157
 1259OPC     OW 5361   2.417   1.113   3.347 -0.4054  1.1621  0.4706
 1259OPC    HW1 5362   2.391   1.196   3.340 -3.2003  0.2587 -2.9984
 1259OPC    HW2 5363   2.483   1.108   3.290  0.6626  1.2058  1.6599
 1259OPC     MW 5364   2.423   1.124   3.337 -0.6605  1.0351  0.1338
 1260OPC     OW 5365   2.235   3.864   4.501  0.1540  0.3412  0.0810
 1260OPC    HW1 5366   2.242   3.790   4.455 -3.2000  0.3694 -0.6952
 1260OPC    HW2 5367   2.245   3.837   4.584 -0.0347 -0.8087 -0.2450
 1260OPC     MW 5368   2.238   3.849   4.507 -0.3692  0.1755 -0.0818
 1261OPC     OW 5369   5.042   3.172   3.476  0.1766  0.3281  0.6633
 1261OPC    HW1 5370   5.116   3.214   3.456  0.2799 -0.1902 -0.1253
 1261OPC    HW2 5371   4.998   3.229   3.524  1.5715  0.2310  2.1572
 1261OPC     MW 5372   5.047   3.186   3.480  0.3979  0.2373  0.7675
 1262OPC     OW 5373   0.876   1.864   4.836  0.2611  0.3943 -0.1597
 1262OPC    HW1 5374   0.935   1.863   4.771  0.9536 -0.0937  0.4620
 1262OPC    HW2 5375   0.888   1.787   4.875  1.7711  1.7084  2.2182
 1262OPC     MW 5376   0.887   1.852   4.832  0.5865  0.5164  0.2835
 1263OPC     OW 5377   3.949   1.975   3.787 -0.0724 -0.2431  0.4610
 1263OPC    HW1 5378   3.957   1.917   3.852 -0.1544  2.3718  3.0320
 1263OPC    HW2 5379   3.871   1.955   3.752  0.3725 -2.2830  0.5089
 1263OPC     MW 5380   3.939   1.963   3.792 -0.0187 -0.1582  0.8478
 1264OPC     OW 5381   2.041   3.823   1.287 -0.0124 -0.1464 -0.5762
 1264OPC    HW1 5382   2.101   3.878   1.255  0.6200 -0.0375  0.7237
 1264OPC    HW2 5383   1.979   3.877   1.317  0.1702 -0.1575 -0.1597
 1264OPC     MW 5384   2.041   3.839   1.287  0.1081 -0.1320 -0.3226
 1265OPC     OW 5385   0.367   4.063   0.294  0.2522  0.3146 -0.2934
 1265OPC    HW1 5386   0.377   4.126   0.354  0.5957  0.3707 -0.4052
 1265OPC    HW2 5387   0.445   4.059   0.256  0.3140 -0.3841 -0.0973
 1265OPC     MW 5388   0.380   4.072   0.297  0.3121  0.2196 -0.2809
 1266OPC     OW 5389   4.692   3.254   2.259  0.6397  0.1998 -0.3600
 1266OPC    HW1 5390   4.713   3.255   2.344 -0.2096 -1.5929 -0.0859
 1266OPC    HW2 5391   4.730   3.181   2.230 -0.5938 -0.1567 -1.1027
 1266OPC     MW 5392   4.701   3.243   2.267  0.3321 -0.1178 -0.4290
 1267OPC     OW 5393   4.654   2.309   2.914  0.0643  0.1838 -0.6349
 1267OPC    HW1 5394   4.587   2.363   2.931  1.0025  2.0526 -2.3747
 1267OPC    HW2 5395   4.632   2.276   2.836  0.6534 -0.0343 -0.7073
 1267OPC     MW 5396   4.641   2.312   2.905  0.2899  0.4275 -0.9025
 1268OPC     OW 5397   2.100   3.456   4.517  0.1905 -0.3695 -0.5076
 1268OPC    HW1 5398   2.131   3.475   4.597  1.6292  0.9047 -1.3141
 1268OPC    HW2 5399   2.064   3.377   4.527 -0.7608  0.2815  1.6725
 1268OPC     MW 5400   2.099   3.447   4.530  0.2626 -0.0851 -0.3049
 1269OPC     OW 5401   4.377   4.183   2.684  0.0921  0.2517  1.1759
 1269OPC    HW1 5402   4.329   4.146   2.621  0.7750 -0.6383  1.1485
 1269OPC    HW2 5403   4.358   4.268   2.677  2.3193  0.6826 -2.2141
 1269OPC     MW 5404   4.367   4.190   2.673  0.5221  0.1836  0.6710
 1270OPC     OW 5405   3.557   0.925   0.804  0.4057 -0.2370  0.2925
 1270OPC    HW1 5406   3.494   0.968   0.762  0.0280  1.0469  2.0511
 1270OPC    HW2 5407   3.544   0.947   0.887  2.6004 -0.7164  0.8102
 1270OPC     MW 5408   3.545   0.935   0.810  0.6741 -0.1182  0.6288
 1271OPC     OW 5409   2.506   4.046   2.445  0.2403 -0.6017  0.3840
 1271OPC    HW1 5410   2.473   4.119   2.479 -2.2182 -0.5354 -1.8233
 1271OPC    HW2 5411   2.449   3.985   2.469 -0.6039 -0.8366 -1.9702
 1271OPC     MW 5412   2.493   4.048   2.454 -0.2476 -0.6268 -0.2898
 1272OPC     OW 5413   4.610   2.592   2.004 -0.0513  0.2306 -0.0778
 1272OPC    HW1 5414   4.566   2.517   2.012  0.6271 -0.3185 -1.1866
 1272OPC    HW2 5415   4.547   2.652   2.000 -0.6560 -0.4035 -0.3306
 1272OPC     MW 5416   4.594   2.589   2.004 -0.0405  0.0559 -0.2789
 1273OPC     OW 5417   1.861   0.892   3.767 -0.3351  0.2483 -0.1120
 1273OPC    HW1 5418   1.837   0.922   3.845 -0.5428 -0.5884  0.1493
 1273OPC    HW2 5419   1.814   0.940   3.711 -1.3952 -0.2548  0.3349
 1273OPC     MW 5420   1.851   0.904   3.770 -0.5223  0.0504 -0.0074
 1274OPC     OW 5421   0.983   0.040   0.996 -0.3670 -0.2970 -1.2411
 1274OPC    HW1 5422   0.912   0.012   0.955  0.7812 -4.3118 -0.9384
 1274OPC    HW2 5423   0.952   0.077   1.069 -2.2600 -3.0454 -0.4945
 1274OPC     MW 5424   0.968   0.042   1.001 -0.4770 -1.2961 -1.0861
 1275OPC     OW 5425   3.302   3.862   4.718  0.3166  0.2799 -0.2278
 1275OPC    HW1 5426   3.360   3.834   4.777 -0.9307  3.3753  2.7965
 1275OPC    HW2 5427   3.346   3.922   4.672  0.9512 -1.3260 -1.8595
 1275OPC     MW 5428   3.317   3.866   4.720  0.2260  0.4998 -0.0222
 1276OPC     OW 5429   3.863   4.713   0.042 -0.4315 -0.0275  0.4470
 1276OPC    HW1 5430   3.871   4.788  -0.003  2.3981 -0.3861  0.1856
 1276OPC    HW2 5431   3.821   4.661  -0.014 -0.3902  0.6786 -0.2696
 1276OPC     MW 5432   3.858   4.716   0.027 -0.0075  0.0238  0.3025
 1277OPC     OW 5433   4.359   3.179   1.576 -0.7616 -0.1062  0.0980
 1277OPC    HW1 5434   4.368   3.159   1.492  0.8644  1.4278 -0.1334
 1277OPC    HW2 5435   4.379   3.104   1.617 -1.7744 -0.9286 -0.8441
 1277OPC     MW 5436   4.363   3.165   1.570 -0.6709 -0.0011 -0.0754
 1278OPC     OW 5437   1.845   3.950   2.349 -0.4632 -0.0144  0.2586
 1278OPC    HW1 5438   1.772   3.905   2.332  0.5482 -1.6400  0.0631
 1278OPC    HW2 5439   1.839   3.968   2.434 -0.5402 -1.1939  0.5152
 1278OPC     MW 5440   1.833   3.946   2.359 -0.3252 -0.4288  0.2677
 1279OPC     OW 5441   4.492   4.645   4.323  0.4479  0.0830 -0.1974
 1279OPC    HW1 5442   4.483   4.728   4.297 -0.3613  0.0712  0.0239
 1279OPC    HW2 5443   4.414   4.625   4.357  0.2436 -1.1367 -1.2970
 1279OPC     MW 5444   4.479   4.654   4.324  0.2980 -0.0989 -0.3271
 1280OPC     OW 5445   3.954   4.281   4.436 -0.7228 -0.1399  0.7094
 1280OPC    HW1 5446   3.922   4.200   4.443  0.1688 -0.5183  0.5096
 1280OPC    HW2 5447   4.040   4.271   4.447 -0.7475  1.0003  2.2302
 1280OPC     MW 5448   3.962   4.268   4.438 -0.5946 -0.0272  0.9046
 1281OPC     OW 5449   2.189   4.092   2.365  0.0986  0.2094 -0.3277
 1281OPC    HW1 5450   2.234   4.030   2.407  5.0730  2.2190 -1.9719
 1281OPC    HW2 5451   2.153   4.138   2.430  2.4375 -0.2426  1.4027
 1281OPC     MW 5452   2.190   4.090   2.381  1.1789  0.4394 -0.3150
 1282OPC     OW 5453   0.987   0.268   3.758  0.0080 -0.2664  0.4011
 1282OPC    HW1 5454   0.976   0.336   3.704 -0.6000 -1.2012 -0.6925
 1282OPC    HW2 5455   1.072   0.249   3.750 -0.1418 -0.5970 -0.4836
 1282OPC     MW 5456   0.998   0.275   3.749 -0.1040 -0.4533  0.1090
 1283OPC     OW 5457   4.358   4.552   0.222  0.0806 -0.4271  0.2950
 1283OPC    HW1 5458   4.399   4.612   0.173 -2.1613  1.0892  0.0748
 1283OPC    HW2 5459   4.300   4.518   0.166  0.4633 -1.9161  0.7760
 1283OPC     MW 5460   4.355   4.556   0.206 -0.1938 -0.4232  0.3335
 1284OPC     OW 5461   3.346   4.151   4.120 -0.3673  0.2531  0.2819
 1284OPC    HW1 5462   3.285   4.091   4.138 -0.2260 -0.7644 -2.1863
 1284OPC    HW2 5463   3.401   4.108   4.067 -0.5437  2.6692 -2.0426
 1284OPC     MW 5464   3.345   4.136   4.115 -0.3724  0.4597 -0.4261
 1285OPC     OW 5465   4.111   3.469   1.633  0.0868 -0.0141 -0.2193
 1285OPC    HW1 5466   4.177   3.527   1.637 -1.0699  1.4104 -1.0251
 1285OPC    HW2 5467   4.094   3.451   1.717  0.5704  0.6851  0.0356
 1285OPC     MW 5468   4.119   3.475   1.646 -0.0129  0.2996 -0.3007
 1286OPC     OW 5469   0.899   1.341   4.797  0.3998 -0.2511  0.2647
 1286OPC    HW1 5470   0.826   1.388   4.801  1.0807  0.9401 -0.5577
 1286OPC    HW2 5471   0.961   1.397   4.824  0.9931 -1.3068  1.1852
 1286OPC     MW 5472   0.897   1.356   4.802  0.5881 -0.2310  0.2792
 1287OPC     OW 5473   1.850   0.358   0.027 -0.1026 -0.2902 -0.0576
 1287OPC    HW1 5474   1.907   0.344   0.091  1.3184  0.8276 -1.0345
 1287OPC    HW2 5475   1.774   0.331   0.062  0.8896 -1.2712  1.4714
 1287OPC     MW 5476   1.847   0.352   0.042  0.2539 -0.2700  0.0239
 1288OPC     OW 5477   0.520   3.808   3.585  0.2818  0.7502  0.3049
 1288OPC    HW1 5478   0.592   3.847   3.556 -0.2794  0.4418 -1.6543
 1288OPC    HW2 5479   0.473   3.796   3.512 -0.7180 -1.1663  1.2014
 1288OPC     MW 5480   0.524   3.812   3.570  0.0512  0.4215  0.1478
 1289OPC     OW 5481   0.413   4.153   3.959 -0.1917 -0.1494  0.1981
 1289OPC    HW1 5482   0.413   4.143   4.046 -0.9883  2.2636  0.5547
 1289OPC    HW2 5483   0.470   4.218   3.946 -1.3887  0.7501 -0.8502
 1289OPC     MW 5484   0.421   4.161   3.970 -0.4862  0.3397  0.0960
 1290OPC     OW 5485   4.469   1.322   4.614 -0.2829  0.4107 -0.0034
 1290OPC    HW1 5486   4.504   1.245   4.637 -0.3027  0.1525 -0.8294
 1290OPC    HW2 5487   4.395   1.300   4.574  1.2347  0.6512 -3.1835
 1290OPC     MW 5488   4.463   1.307   4.612 -0.0618  0.4081 -0.5951
 1291OPC     OW 5489   0.818   3.110   0.600  0.0782 -0.0064 -0.3193
 1291OPC    HW1 5490   0.819   3.107   0.688 -0.8780 -0.6406 -0.3087
 1291OPC    HW2 5491   0.838   3.193   0.582  0.4408  0.0970  0.4968
 1291OPC     MW 5492   0.821   3.122   0.611 -0.0094 -0.0846 -0.1972
 1292OPC     OW 5493   0.947   2.320   1.829 -0.1110  0.2595 -0.5044
 1292OPC    HW1 5494   0.996   2.386   1.800  1.6965 -1.3483 -1.2773
 1292OPC    HW2 5495   0.997   2.283   1.891 -1.2855 -0.1494  0.2351
 1292OPC     MW 5496   0.962   2.324   1.834 -0.0175 -0.0384 -0.5093
 1293OPC     OW 5497   4.532   4.979   0.213  0.3044  0.1689  0.1044
 1293OPC    HW1 5498   4.611   5.015   0.217  0.3687  0.1624 -0.8779
 1293OPC    HW2 5499   4.486   5.035   0.164 -0.2037 -0.0034  0.3680
 1293OPC     MW 5500   4.537   4.993   0.206  0.2389  0.1428 -0.0017
 1294OPC     OW 5501   3.742   3.027   1.863  0.1472  0.0723  0.3882
 1294OPC    HW1 5502   3.727   2.941   1.863  2.9982 -0.5294  0.9180
 1294OPC    HW2 5503   3.740   3.048   1.779  1.6103 -1.0199  0.0456
 1294OPC     MW 5504   3.740   3.017   1.851  0.7845 -0.1779  0.4158
 1295OPC     OW 5505   3.077   2.973   1.588 -0.0146 -0.1582 -0.2587
 1295OPC    HW1 5506   3.131   2.940   1.649 -1.0803 -0.2554  0.6710
 1295OPC    HW2 5507   3.011   2.916   1.587  0.9670 -1.4068 -3.1528
 1295OPC     MW 5508   3.075   2.959   1.597 -0.0271 -0.3572 -0.5489
 1296OPC     OW 5509   0.648   2.912   2.448 -0.9361  0.2315 -0.2262
 1296OPC    HW1 5510   0.656   2.834   2.410  0.9933  0.8022 -1.1431
 1296OPC    HW2 5511   0.726   2.925   2.484 -0.8560  2.1480 -0.9710
 1296OPC     MW 5512   0.661   2.903   2.448 -0.6393  0.5989 -0.4717
 1297OPC     OW 5513   2.177   3.680   3.050 -0.1570  0.2419 -0.3969
 1297OPC    HW1 5514   2.202   3.666   3.133 -1.0692  1.8370  0.1838
 1297OPC    HW2 5515   2.182   3.601   3.014  5.0537  0.1503 -0.2271
 1297OPC     MW 5516   2.182   3.666   3.057  0.4780  0.4641 -0.2861
 1298OPC     OW 5517   2.250   0.422   4.139  0.7829 -0.2278  0.0971
 1298OPC    HW1 5518   2.251   0.507   4.157  2.1773 -0.2005 -0.0621
 1298OPC    HW2 5519   2.286   0.386   4.210  0.6439 -0.6500 -0.0451
 1298OPC     MW 5520   2.255   0.429   4.152  0.9685 -0.2861  0.0527
 1299OPC     OW 5521   3.706   2.322   4.171 -0.1111  0.3518  0.0414
 1299OPC    HW1 5522   3.715   2.236   4.170  0.3506  0.3659 -2.0292
 1299OPC    HW2 5523   3.620   2.333   4.185 -0.2704 -0.4817 -0.2004
 1299OPC     MW 5524   3.694   2.311   4.173 -0.0665  0.2308 -0.3002
 1300OPC     OW 5525   4.820   0.570   2.376  0.1881  0.2380 -0.2096
 1300OPC    HW1 5526   4.770   0.624   2.424 -0.1478 -0.3395  0.1006
 1300OPC    HW2 5527   4.900   0.583   2.408  0.2858  1.3478 -0.8748
 1300OPC     MW 5528   4.824   0.580   2.388  0.1533  0.3166 -0.2620
 1301OPC     OW 5529   1.176   1.649   0.858  0.9595  0.4497 -0.2273
 1301OPC    HW1 5530   1.171   1.656   0.771 -0.0700  0.5522 -0.1756
 1301OPC    HW2 5531   1.221   1.575   0.870 -0.3068 -0.4626 -0.8740
 1301OPC     MW 5532   1.182   1.639   0.847  0.6203  0.3301 -0.3152
 1302OPC     OW 5533   3.798   4.089   3.592  1.1090 -0.1760  0.0971
 1302OPC    HW1 5534   3.848   4.020   3.613  0.1136 -0.9240  0.0911
 1302OPC    HW2 5535   3.817   4.103   3.509  0.4467 -1.2315 -0.2576
 1302OPC     MW 5536   3.808   4.081   3.583  0.8641 -0.4423  0.0440
 1303OPC     OW 5537   1.370   0.224   3.339 -0.0722 -0.1131 -0.4550
 1303OPC    HW1 5538   1.405   0.303   3.346  0.1980 -0.3593  1.9002
 1303OPC    HW2 5539   1.289   0.234   3.371  0.0379 -0.8157  0.0677
 1303OPC     MW 5540   1.363   0.237   3.345 -0.0160 -0.2533 -0.0298
 1304OPC     OW 5541   2.181   5.009   4.410  0.0880 -0.3673 -0.6476
 1304OPC    HW1 5542   2.150   4.982   4.334 -0.9991 -1.3143  0.0951
 1304OPC    HW2 5543   2.176   4.938   4.461 -1.8214  0.8880  1.0712
 1304OPC     MW 5544   2.176   4.994   4.407 -0.3548 -0.3219 -0.2840
 1305OPC     OW 5545   0.699   1.739   1.930 -0.0858  0.1181  0.9229
 1305OPC    HW1 5546   0.762   1.729   1.871  0.2587 -0.1439  1.3227
 1305OPC    HW2 5547   0.743   1.752   2.005 -0.5221  1.3507  0.9732
 1305OPC     MW 5548   0.715   1.739   1.933 -0.0994  0.2615  0.9894
 1306OPC     OW 5549   4.148   0.680   3.224  0.3484 -0.0302 -0.3754
 1306OPC    HW1 5550   4.229   0.654   3.207  0.5185 -2.4371  2.9882
 1306OPC    HW2 5551   4.099   0.609   3.207 -1.2583  1.4953 -2.7817
 1306OPC     MW 5552   4.152   0.666   3.219  0.1364 -0.1604 -0.2340
 1307OPC     OW 5553   4.255   2.730   4.582 -0.0297  0.4480 -0.0817
 1307OPC    HW1 5554   4.207   2.801   4.596  1.2319  1.9086 -2.5393
 1307OPC    HW2 5555   4.302   2.722   4.655 -0.9207  1.5128  0.6319
 1307OPC     MW 5556   4.255   2.739   4.595  0.0248  0.8211 -0.3395
 1308OPC     OW 5557   4.247   1.633   4.553  0.0292  0.6777 -0.4955
 1308OPC    HW1 5558   4.253   1.713   4.585  2.3492  0.9140 -1.2852
 1308OPC    HW2 5559   4.271   1.582   4.619  2.0125  0.9661 -0.9028
 1308OPC     MW 5560   4.252   1.637   4.567  0.6647  0.7551 -0.6726
 1309OPC     OW 5561   3.779   4.141   0.193  0.2371  0.4033 -0.2823
 1309OPC    HW1 5562   3.844   4.128   0.250  0.5572  0.1590 -0.7024
 1309OPC    HW2 5563   3.800   4.091   0.125 -1.4435 -1.3359  0.3795
 1309OPC     MW 5564   3.792   4.132   0.192  0.0361  0.1104 -0.2466
 1310OPC     OW 5565   1.960   4.020   3.411 -0.7052 -0.1053 -0.4232
 1310OPC    HW1 5566   1.909   3.984   3.349 -0.5418  1.8601 -1.7865
 1310OPC    HW2 5567   1.934   3.981   3.484 -1.2909 -2.1325 -1.6378
 1310OPC     MW 5568   1.948   4.009   3.413 -0.7676 -0.1142 -0.8042
 1311OPC     OW 5569   2.868   0.174   1.822 -0.8618  0.2018 -0.2664
 1311OPC    HW1 5570   2.873   0.092   1.793 -0.0903 -0.2556  1.0617
 1311OPC    HW2 5571   2.806   0.171   1.883 -0.6696  0.5534 -0.0509
 1311OPC     MW 5572   2.860   0.161   1.827 -0.7192  0.1861 -0.0383
 1312OPC     OW 5573   3.582   4.738   3.234  0.6886 -0.3764 -0.1905
 1312OPC    HW1 5574   3.654   4.744   3.185  0.7121 -0.8550 -0.2222
 1312OPC    HW2 5575   3.560   4.654   3.227 -1.3436  0.2064 -2.3058
 1312OPC     MW 5576   3.589   4.727   3.226  0.3918 -0.3610 -0.5077
 1313OPC     OW 5577   0.411   0.141   2.656 -0.0336 -0.0818  0.4684
 1313OPC    HW1 5578   0.369   0.216   2.665  2.3802  1.4865 -0.2418
 1313OPC    HW2 5579   0.422   0.133   2.570  3.2123  0.9837  0.6453
 1313OPC     MW 5580   0.407   0.151   2.645  0.8025  0.3073  0.3896
 1314OPC     OW 5581   1.873   4.056   0.439  0.1614  0.8490 -0.2141
 1314OPC    HW1 5582   1.793   4.066   0.472 -0.3516 -1.6463 -0.4911
 1314OPC    HW2 5583   1.885   3.970   0.441  3.1938  1.1890  0.5573
 1314OPC     MW 5584   1.863   4.045   0.444  0.5335  0.5305 -0.1411
 1315OPC     OW 5585   2.849   1.387   2.585  0.6758 -0.1898  0.3455
 1315OPC    HW1 5586   2.900   1.352   2.647 -0.9756 -0.6139  1.5537
 1315OPC    HW2 5587   2.809   1.452   2.626 -0.8224 -0.7870 -0.0918
 1315OPC     MW 5588   2.850   1.391   2.601  0.2106 -0.3407  0.4593
 1316OPC     OW 5589   0.828   2.562   4.611  0.1382  0.7093 -0.7882
 1316OPC    HW1 5590   0.858   2.498   4.662  1.4802  1.0259 -1.1332
 1316OPC    HW2 5591   0.785   2.614   4.667 -1.3569 -0.6915 -0.5818
 1316OPC     MW 5592   0.826   2.560   4.627  0.1156  0.5493 -0.8087
 1317OPC     OW 5593   2.844   1.390   4.164  0.0172  0.5123 -0.0438
 1317OPC    HW1 5594   2.911   1.433   4.200  0.0175  0.8802 -0.4676
 1317OPC    HW2 5595   2.856   1.402   4.078  0.3097 -0.7804 -0.2083
 1317OPC     MW 5596   2.855   1.398   4.157  0.0604  0.3757 -0.1307
 1318OPC     OW 5597   2.466   4.232   1.111 -0.4536 -0.2276  0.2755
 1318OPC    HW1 5598   2.406   4.287   1.143  1.1839  1.6328  0.3856
 1318OPC    HW2 5599   2.471   4.254   1.027  0.4873  0.0892  0.4023
 1318OPC     MW 5600   2.458   4.244   1.103 -0.0727  0.0937  0.3105
 1319OPC     OW 5601   4.817   4.113   0.105  0.1162  0.2598  0.0786
 1319OPC    HW1 5602   4.772   4.062   0.051  1.0498  0.9771 -1.4622
 1319OPC    HW2 5603   4.895   4.074   0.110  0.3555  0.7216  0.0780
 1319OPC     MW 5604   4.822   4.100   0.098  0.2894  0.4342 -0.1491
 1320OPC     OW 5605   2.964   0.882   3.618  0.2105 -0.0634  0.9083
 1320OPC    HW1 5606   2.973   0.900   3.703 -0.7932  0.2865  0.9532
 1320OPC    HW2 5607   2.991   0.956   3.579 -0.9045  0.4144  0.9941
 1320OPC     MW 5608   2.969   0.896   3.625 -0.1024  0.0589  0.9277
 1321OPC     OW 5609   3.032   2.936   4.028 -0.5299 -0.0106  0.0587
 1321OPC    HW1 5610   3.079   2.967   3.962 -1.1520 -0.6246 -0.6894
 1321OPC    HW2 5611   2.972   2.885   3.990  0.1902 -1.8298  1.2078
 1321OPC     MW 5612   3.030   2.933   4.013 -0.5153 -0.3701  0.1180
 1322OPC     OW 5613   0.999   3.111   2.209 -0.6992  0.0852 -0.2663
 1322OPC    HW1 5614   1.032   3.089   2.131  1.3379 -0.0003  0.5362
 1322OPC    HW2 5615   0.922   3.071   2.211  0.7293 -3.0056 -0.8361
 1322OPC     MW 5616   0.993   3.102   2.198 -0.1872 -0.3840 -0.2320
 1323OPC     OW 5617   3.792   4.576   2.873  0.1422 -0.4085 -0.3639
 1323OPC    HW1 5618   3.774   4.629   2.940  0.0867 -0.2096 -0.5344
 1323OPC    HW2 5619   3.865   4.536   2.897 -0.5504 -1.2837  0.3763
 1323OPC     MW 5620   3.800   4.578   2.886  0.0317 -0.5083 -0.2798
 1324OPC     OW 5621   4.264   0.880   2.908 -0.6291 -0.2997 -0.0123
 1324OPC    HW1 5622   4.317   0.827   2.952 -1.3493 -0.7106  0.3717
 1324OPC    HW2 5623   4.285   0.865   2.824  0.6557  0.3917  0.1569
 1324OPC     MW 5624   4.275   0.870   2.902 -0.5457 -0.2583  0.0694
 1325OPC     OW 5625   3.072   4.130   3.564  0.3765 -0.3509  0.1982
 1325OPC    HW1 5626   2.993   4.098   3.547  1.1530 -1.8706 -0.8180
 1325OPC    HW2 5627   3.075   4.133   3.652 -0.3595 -1.5201  0.2858
 1325OPC     MW 5628   3.061   4.126   3.575  0.3824 -0.7479  0.0612
 1326OPC     OW 5629   2.505   0.221   4.595  0.0996  0.2967 -0.2187
 1326OPC    HW1 5630   2.466   0.231   4.517 -0.1427  0.7301 -0.0457
 1326OPC    HW2 5631   2.548   0.296   4.606  0.7579 -0.0667 -0.2770
 1326OPC     MW 5632   2.506   0.234   4.585  0.1611  0.3070 -0.2017
 1327OPC     OW 5633   3.417   3.059   3.237 -0.0334  0.1348  0.4633
 1327OPC    HW1 5634   3.446   2.990   3.282  1.9705 -0.4095 -1.4486
 1327OPC    HW2 5635   3.335   3.038   3.218 -0.1598 -0.7010  1.7817
 1327OPC     MW 5636   3.409   3.045   3.241  0.2439 -0.0689  0.3756
 1328OPC     OW 5637   4.447   3.330   3.337  0.0071  0.1728  0.0284
 1328OPC    HW1 5638   4.525   3.302   3.363  0.2393  0.7992  0.0182
 1328OPC    HW2 5639   4.405   3.345   3.411  0.7850  2.2843  0.1026
 1328OPC     MW 5640   4.452   3.328   3.352  0.1564  0.5773  0.0379
 1329OPC     OW 5641   0.621   1.480   2.606 -0.2631 -0.1610  0.2949
 1329OPC    HW1 5642   0.598   1.484   2.522  0.0283  1.0547  0.2463
 1329OPC    HW2 5643   0.705   1.503   2.605 -0.1361 -0.5817  0.8807
 1329OPC     MW 5644   0.630   1.484   2.593 -0.2014 -0.0436  0.3742
 1330OPC     OW 5645   4.683   1.127   2.870  0.3931 -0.3236 -0.3425
 1330OPC    HW1 5646   4.620   1.179   2.902  1.4620 -0.0859  1.5533
 1330OPC    HW2 5647   4.682   1.059   2.925  1.5839 -0.4530 -0.4559
 1330OPC     MW 5648   4.673   1.125   2.883  0.7269 -0.3076 -0.0790
 1331OPC     OW 5649   1.081   1.705   3.154  0.0066  0.3143 -0.3352
 1331OPC    HW1 5650   1.031   1.755   3.204 -2.5754 -2.2826 -0.0301
 1331OPC    HW2 5651   1.157   1.747   3.152 -0.4256  1.7846  3.8427
 1331OPC     MW 5652   1.085   1.718   3.162 -0.4386  0.1479  0.3270
 1332OPC     OW 5653   1.990   4.486   0.985  0.1894  0.1508  0.2701
 1332OPC    HW1 5654   1.988   4.412   1.031  2.0884 -0.2927 -0.2658
 1332OPC    HW2 5655   2.059   4.529   1.016  0.7504  0.4280 -1.2557
 1332OPC     MW 5656   2.000   4.482   0.996  0.5529  0.1261 -0.0345
 1333OPC     OW 5657   2.545   3.883   4.501 -0.0879 -0.3613  0.7318
 1333OPC    HW1 5658   2.484   3.827   4.528  0.0354 -0.7335  0.2470
 1333OPC    HW2 5659   2.532   3.889   4.415 -0.4725  0.8168  0.8514
 1333OPC     MW 5660   2.534   3.876   4.493 -0.1265 -0.2422  0.6778
 1334OPC     OW 5661   4.862   1.001   3.076 -0.1782 -0.7413  0.5495
 1334OPC    HW1 5662   4.895   1.051   3.013  0.1558 -0.6950  0.7575
 1334OPC    HW2 5663   4.834   1.058   3.135  0.0094 -0.7927  0.6907
 1334OPC     MW 5664   4.863   1.016   3.075 -0.1011 -0.7421  0.6011
 1335OPC     OW 5665   3.535   2.474   1.372  0.0888 -0.3701 -1.0395
 1335OPC    HW1 5666   3.449   2.484   1.379  0.4282  2.2691  1.0173
 1335OPC    HW2 5667   3.555   2.513   1.297 -0.4275 -0.7793 -1.4037
 1335OPC     MW 5668   3.526   2.481   1.362  0.0625 -0.0407 -0.7894
 1336OPC     OW 5669   0.548   1.629   3.731  0.1597  0.1115 -0.3399
 1336OPC    HW1 5670   0.479   1.600   3.775 -1.0318  1.0865 -1.5100
 1336OPC    HW2 5671   0.564   1.567   3.673 -0.4313  0.3707 -0.7856
 1336OPC     MW 5672   0.540   1.616   3.729 -0.1036  0.2938 -0.5786
 1337OPC     OW 5673   3.942   1.064   3.783  0.4657  0.0006 -0.3210
 1337OPC    HW1 5674   4.024   1.050   3.808  0.5379  0.2396 -0.4147
 1337OPC    HW2 5675   3.905   0.985   3.786  1.0312 -0.3290 -1.4583
 1337OPC     MW 5676   3.949   1.051   3.787  0.5600 -0.0128 -0.5029
 1338OPC     OW 5677   3.974   2.063   4.778  0.1109 -0.4330  0.2797
 1338OPC    HW1 5678   3.940   2.016   4.844  1.4922 -0.6593  0.8765
 1338OPC    HW2 5679   3.984   2.142   4.814 -1.0819  0.0193 -0.3437
 1338OPC     MW 5680   3.971   2.068   4.793  0.1386 -0.3997  0.2759
 1339OPC     OW 5681   1.315   3.585   1.193  0.5853 -0.3181  0.9979
 1339OPC    HW1 5682   1.322   3.564   1.278 -1.0662 -3.1076  0.5674
 1339OPC    HW2 5683   1.255   3.649   1.192  1.9767  1.0775  2.0059
 1339OPC     MW 5684   1.307   3.592   1.205  0.5468 -0.5240  1.0833
 1340OPC     OW 5685   2.081   3.193   2.555 -0.5904  0.6526  0.7091
 1340OPC    HW1 5686   2.090   3.111   2.584 -0.1445 -0.4967 -2.2895
 1340OPC    HW2 5687   1.996   3.198   2.537 -0.1454 -0.4541 -2.2094
 1340OPC     MW 5688   2.069   3.181   2.557 -0.4590  0.3192 -0.1650
 1341OPC     OW 5689   1.895   3.268   4.508 -0.1539 -0.3184 -0.1057
 1341OPC    HW1 5690   1.867   3.302   4.432  4.5894  0.3751 -1.8647
 1341OPC    HW2 5691   1.874   3.183   4.501 -2.7757  0.2703 -0.5064
 1341OPC     MW 5692   1.887   3.260   4.496  0.1595 -0.1290 -0.4249
 1342OPC     OW 5693   1.417   1.603   1.803  0.1564 -0.4777  0.3571
 1342OPC    HW1 5694   1.410   1.690   1.808  0.2647 -0.5257  1.5232
 1342OPC    HW2 5695   1.336   1.576   1.788 -0.0913 -0.2421  1.2355
 1342OPC     MW 5696   1.404   1.612   1.801  0.1358 -0.4500  0.6592
 1343OPC     OW 5697   4.473   1.905   4.587 -0.2238 -0.2289 -0.2278
 1343OPC    HW1 5698   4.529   1.847   4.555 -0.5983 -1.1077  0.6565
 1343OPC    HW2 5699   4.398   1.885   4.547 -0.1463  0.3110 -0.6677
 1343OPC     MW 5700   4.470   1.894   4.576 -0.2675 -0.2790 -0.1621
 1344OPC     OW 5701   4.283   0.775   4.719  0.6500  0.1993  0.5862
 1344OPC    HW1 5702   4.234   0.721   4.768  0.3706  1.3365  1.5970
 1344OPC    HW2 5703   4.226   0.812   4.665  0.6019  0.5318  0.8607
 1344OPC     MW 5704   4.268   0.772   4.718  0.6018  0.4165  0.7761
 1345OPC     OW 5705   2.345   4.653   0.075  0.0895  0.0461  0.3725
 1345OPC    HW1 5706   2.290   4.694   0.129 -0.6472 -1.2502  0.6335
 1345OPC    HW2 5707   2.377   4.718   0.026 -0.9762  0.9467  0.8243
 1345OPC     MW 5708   2.342   4.669   0.076 -0.1768 -0.0124  0.4778
 1346OPC     OW 5709   2.275   1.756   3.772 -0.5267  0.1696  0.2837
 1346OPC    HW1 5710   2.255   1.680   3.735  0.4753  1.0287 -2.2204
 1346OPC    HW2 5711   2.322   1.733   3.842 -1.8499 -1.5136  0.6871
 1346OPC     MW 5712   2.279   1.741   3.777 -0.5741  0.0479 -0.0266
 1347OPC     OW 5713   1.834   1.965   4.548  0.2029  0.0913 -0.4095
 1347OPC    HW1 5714   1.758   2.007   4.545 -0.2422 -0.6682 -0.2181
 1347OPC    HW2 5715   1.827   1.916   4.621  0.3788 -0.8808 -1.0257
 1347OPC     MW 5716   1.822   1.964   4.559  0.1631 -0.1644 -0.4725
 1348OPC     OW 5717   3.837   3.059   2.252  0.4423 -0.4228 -0.0677
 1348OPC    HW1 5718   3.870   2.997   2.304  0.0798 -0.7576 -0.2259
 1348OPC    HW2 5719   3.755   3.031   2.238  0.5800 -0.4115 -0.9347
 1348OPC     MW 5720   3.830   3.046   2.258  0.4091 -0.4705 -0.2191
 1349OPC     OW 5721   3.578   2.502   3.681 -0.2843  0.5136  0.0399
 1349OPC    HW1 5722   3.643   2.499   3.738  0.0259 -0.8148 -0.3410
 1349OPC    HW2 5723   3.514   2.543   3.724 -0.3352 -1.1498  1.6695
 1349OPC     MW 5724   3.578   2.508   3.696 -0.2459  0.0716  0.2245
 1350OPC     OW 5725   0.309   1.130   1.749 -0.5729 -0.2166  0.5856
 1350OPC    HW1 5726   0.336   1.169   1.822  0.1873 -1.2888  0.9076
 1350OPC    HW2 5727   0.253   1.187   1.714  1.2430  1.6128  0.4790
 1350OPC     MW 5728   0.305   1.144   1.754 -0.1923 -0.1048  0.6174
 1351OPC     OW 5729   4.082   0.135   1.524 -0.2999  0.1584 -0.1105
 1351OPC    HW1 5730   4.026   0.073   1.501  0.0822 -0.2529  0.0498
 1351OPC    HW2 5731   4.090   0.184   1.452 -1.2478  0.5239  0.0220
 1351OPC     MW 5732   4.075   0.133   1.510 -0.3836  0.1516 -0.0674
 1352OPC     OW 5733   2.925   0.228   4.325 -0.0085  0.0433  0.5577
 1352OPC    HW1 5734   2.927   0.269   4.248  0.0760 -0.6124  0.2052
 1352OPC    HW2 5735   3.003   0.190   4.329  0.1555  0.4284  1.1723
 1352OPC     MW 5736   2.937   0.229   4.314  0.0281  0.0033  0.5965
 1353OPC     OW 5737   4.763   0.580   0.837 -0.3397 -0.3590 -0.2619
 1353OPC    HW1 5738   4.832   0.631   0.820 -0.9633  0.5772 -0.0520
 1353OPC    HW2 5739   4.793   0.525   0.898  0.6895 -1.0535 -1.3614
 1353OPC     MW 5740   4.778   0.580   0.844 -0.2797 -0.3233 -0.3933
 1354OPC     OW 5741   2.328   3.319   0.701  0.8208  0.5257  0.4072
 1354OPC    HW1 5742   2.270   3.384   0.698  0.8163  0.6407  2.0515
 1354OPC    HW2 5743   2.280   3.247   0.692  0.6505  0.6931 -0.0271
 1354OPC     MW 5744   2.312   3.318   0.699  0.7951  0.5673  0.5859
 1355OPC     OW 5745   0.256   1.648   3.125 -0.6249  0.2350 -0.0295
 1355OPC    HW1 5746   0.322   1.594   3.108 -1.1584 -0.3782 -0.2068
 1355OPC    HW2 5747   0.294   1.726   3.132  0.1402 -0.1392  0.0738
 1355OPC     MW 5748   0.271   1.652   3.124 -0.5907  0.0891 -0.0403
 1356OPC     OW 5749   3.830   1.169   0.637  0.5580  0.1147  0.4774
 1356OPC    HW1 5750   3.788   1.215   0.698  2.3965  1.6531  0.6802
 1356OPC    HW2 5751   3.837   1.089   0.672  0.7482  0.7197  1.8842
 1356OPC     MW 5752   3.825   1.164   0.651  0.8576  0.4313  0.7152
 1357OPC     OW 5753   0.853   0.450   2.144 -0.1566 -0.2358  0.6459
 1357OPC    HW1 5754   0.906   0.453   2.075 -1.2295 -0.6203 -0.2099
 1357OPC    HW2 5755   0.906   0.468   2.211  1.1336 -0.9989 -0.1380
 1357OPC     MW 5756   0.869   0.453   2.144 -0.1245 -0.4053  0.4038
 1358OPC     OW 5757   3.124   3.324   1.353  0.3919  0.1379  0.2818
 1358OPC    HW1 5758   3.200   3.282   1.361  0.1112 -0.4558 -0.0144
 1358OPC    HW2 5759   3.073   3.286   1.413 -0.4276 -1.3129 -1.2300
 1358OPC     MW 5760   3.128   3.312   1.363  0.2294 -0.1639  0.0147
 1359OPC     OW 5761   2.926   0.083   2.799  0.0778 -0.5353  0.6805
 1359OPC    HW1 5762   2.905   0.024   2.739  0.2732  1.6572 -1.7554
 1359OPC    HW2 5763   2.949   0.153   2.751  0.5726  1.2668  3.3331
 1359OPC     MW 5764   2.926   0.085   2.783  0.1796  0.0548  0.7125
 1360OPC     OW 5765   2.221   0.528   1.293  0.6739 -0.2093  0.2410
 1360OPC    HW1 5766   2.269   0.492   1.230  0.8821 -0.5526  0.5869
 1360OPC    HW2 5767   2.273   0.591   1.325  0.0530  0.8834 -0.8100
 1360OPC     MW 5768   2.236   0.532   1.288  0.6130 -0.0986  0.1368
 1361OPC     OW 5769   3.554   1.183   1.204  0.0913 -0.6794  0.0848
 1361OPC    HW1 5770   3.624   1.182   1.255  0.6515  0.9988 -0.5650
 1361OPC    HW2 5771   3.548   1.101   1.175  1.4784 -0.9712  0.5655
 1361OPC     MW 5772   3.563   1.171   1.207  0.3790 -0.4746  0.0598
 1362OPC     OW 5773   0.469   2.242   2.628 -0.2374  0.2588  0.1288
 1362OPC    HW1 5774   0.447   2.188   2.692 -2.0402  1.2862  0.4473
 1362OPC    HW2 5775   0.556   2.242   2.629 -0.2277 -0.8941  1.5729
 1362OPC     MW 5776   0.479   2.234   2.637 -0.5022  0.2403  0.3891
 1363OPC     OW 5777   3.575   3.308   3.282 -0.4866  0.5083 -0.1328
 1363OPC    HW1 5778   3.533   3.384   3.279 -1.7200 -0.0298  1.5019
 1363OPC    HW2 5779   3.513   3.250   3.259  0.4107 -0.0068 -1.3065
 1363OPC     MW 5780   3.560   3.311   3.278 -0.5362  0.3529 -0.0647
 1364OPC     OW 5781   0.029   1.962   1.741  0.3008  0.3062 -0.1052
 1364OPC    HW1 5782   0.077   2.031   1.719 -0.6401  1.2345  0.6540
 1364OPC    HW2 5783   0.069   1.929   1.811  0.6841  0.1384 -0.3996
 1364OPC     MW 5784   0.042   1.967   1.748  0.2184  0.4185 -0.0366
 1365OPC     OW 5785   3.232   4.656   4.798 -0.4462  0.3691 -0.2528
 1365OPC    HW1 5786   3.169   4.652   4.737  1.0124 -0.4205 -1.8041
 1365OPC    HW2 5787   3.261   4.738   4.792  0.3171  0.0391 -1.3332
 1365OPC     MW 5788   3.227   4.667   4.788 -0.1179  0.2036 -0.6413
 1366OPC     OW 5789   0.931   4.357   1.879 -0.1930 -0.3353  0.0210
 1366OPC    HW1 5790   1.000   4.404   1.856  0.3018 -0.8321  0.4670
 1366OPC    HW2 5791   0.866   4.391   1.831  0.2739  0.3859 -0.1128
 1366OPC     MW 5792   0.931   4.369   1.868 -0.0510 -0.3021  0.0671
 1367OPC     OW 5793   0.455   0.467   1.738  0.3011 -0.3438  0.3648
 1367OPC    HW1 5794   0.447   0.543   1.695  1.5921  0.5140  1.5522
 1367OPC    HW2 5795   0.468   0.409   1.674  1.2432  0.7424 -0.4963
 1367OPC     MW 5796   0.456   0.470   1.722  0.6310 -0.0566  0.4130
[truncated: 773,936 more chars]
