# Supplementary material for: Metallicious: Automated Force-Field Parameterization of Covalently Bound Metals for Supramolecular Structures
Source: J Chem Theory Comput. 2024 Oct 7;20(20):9060–71. doi: 10.1021/acs.jctc.4c00850 (PMC11500408; doi:10.1021/acs.jctc.4c00850)
Supplement: Supplementary file 2 — ct4c00850_si_002.zip [file ct4c00850_si_002.zip › SI_MD_input/Fe4L6/nonbonded/topol.top]

[ defaults ]
; nbfunc        comb-rule       gen-pairs       fudgeLJ fudgeQQ
1               2               yes             0.5          0.833
[ atomtypes ]
Fe            26  55.845000  0.00000000  A      0.2357318    0.027520218
o              8  16.000000  0.00000000  A     0.29599219        0.87864
s6            16  32.060000  0.00000000  A     0.35635949          1.046
ca             6  12.010000  0.00000000  A     0.33996695       0.359824
ne             7  14.010000  0.00000000  A     0.32499985        0.71128
cf             6  12.010000  0.00000000  A     0.33996695       0.359824
nb             7  14.010000  0.00000000  A     0.32499985        0.71128
cp             6  12.010000  0.00000000  A     0.33996695       0.359824
ha             1   1.008000  0.00000000  A     0.25996425        0.06276
h4             1   1.008000  0.00000000  A     0.25105526        0.06276
n4             7  14.010000  0.00000000  A     0.32499985        0.71128
c3             6  12.010000  0.00000000  A     0.33996695      0.4577296
hx             1   1.008000  0.00000000  A     0.19599772      0.0656888
OW            OW      0.0000  0.0000  A   3.16655e-01  8.903586e-01
HW            HW      0.0000  0.0000  A   0.00000e+00  0.00000e+00
MW            MW      0.0000  0.0000  A   0.00000e+00  0.00000e+00
[ nonbond_params ]
[ bondtypes ]
[ angletypes ]
[ moleculetype ]
; Name            nrexcl
CAG          3

[ atoms ]
;   nr       type  resnr residue  atom   cgnr    charge       mass  typeB    chargeB      massB
; residue    1 Fe rtp Fe q 2.0
    1         Fe      1     Fe     Fe      1 2.00000000  55.845000   ; qtot 2.000000
; residue    2 Fe rtp Fe q 2.0
    2         Fe      2     Fe     Fe      2 2.00000000  55.845000   ; qtot 4.000000
; residue    3 Fe rtp Fe q 2.0
    3         Fe      3     Fe     Fe      3 2.00000000  55.845000   ; qtot 6.000000
; residue    4 Fe rtp Fe q 2.0
    4         Fe      4     Fe     Fe      4 2.00000000  55.845000   ; qtot 8.000000
; residue    5 UNK rtp UNK q -2.0
    5          o      5    UNK     O0      5 -0.74427600  16.000000   ; qtot 7.255724
    6         s6      5    UNK     S1      6 1.44702300  32.060000   ; qtot 8.702747
    7         ca      5    UNK     C2      7 -0.23657700  12.010000   ; qtot 8.466170
    8         ca      5    UNK     C3      8 -0.02807700  12.010000   ; qtot 8.438093
    9         ca      5    UNK     C4      9 0.04132300  12.010000   ; qtot 8.479416
   10         ne      5    UNK     N5     10 -0.49517700  14.010000   ; qtot 7.984239
   11         cf      5    UNK     C6     11 0.29412300  12.010000   ; qtot 8.278362
   12         ca      5    UNK     C7     12 0.40192300  12.010000   ; qtot 8.680285
   13         ca      5    UNK     C8     13 -0.23737700  12.010000   ; qtot 8.442908
   14         ca      5    UNK     C9     14 -0.10207700  12.010000   ; qtot 8.340831
   15         ca      5    UNK    C10     15 -0.27137700  12.010000   ; qtot 8.069454
   16         ca      5    UNK    C11     16 0.38712300  12.010000   ; qtot 8.456577
   17         nb      5    UNK    N12     17 -0.63807700  14.010000   ; qtot 7.818500
   18         ca      5    UNK    C13     18 -0.11807600  12.010000   ; qtot 7.700424
   19         ca      5    UNK    C14     19 -0.14307700  12.010000   ; qtot 7.557347
   20         cp      5    UNK    C15     20 0.07692300  12.010000   ; qtot 7.634270
   21         cp      5    UNK    C16     21 0.07692300  12.010000   ; qtot 7.711193
   22         ca      5    UNK    C17     22 -0.14307700  12.010000   ; qtot 7.568116
   23         ca      5    UNK    C18     23 -0.11807700  12.010000   ; qtot 7.450039
   24         ca      5    UNK    C19     24 -0.23657700  12.010000   ; qtot 7.213462
   25         s6      5    UNK    S20     25 1.44702300  32.060000   ; qtot 8.660485
   26          o      5    UNK    O21     26 -0.74427700  16.000000   ; qtot 7.916208
   27          o      5    UNK    O22     27 -0.74427700  16.000000   ; qtot 7.171931
   28          o      5    UNK    O23     28 -0.74427700  16.000000   ; qtot 6.427654
   29         ca      5    UNK    C24     29 -0.02807700  12.010000   ; qtot 6.399577
   30         ca      5    UNK    C25     30 0.04132300  12.010000   ; qtot 6.440900
   31         ne      5    UNK    N26     31 -0.49517600  14.010000   ; qtot 5.945724
   32         cf      5    UNK    C27     32 0.29412300  12.010000   ; qtot 6.239847
   33         ca      5    UNK    C28     33 0.40192300  12.010000   ; qtot 6.641770
   34         ca      5    UNK    C29     34 -0.23737700  12.010000   ; qtot 6.404393
   35         ca      5    UNK    C30     35 -0.10207700  12.010000   ; qtot 6.302316
   36         ca      5    UNK    C31     36 -0.27137700  12.010000   ; qtot 6.030939
   37         ca      5    UNK    C32     37 0.38712300  12.010000   ; qtot 6.418062
   38         nb      5    UNK    N33     38 -0.63807700  14.010000   ; qtot 5.779985
   39          o      5    UNK    O34     39 -0.74427700  16.000000   ; qtot 5.035708
   40          o      5    UNK    O35     40 -0.74427700  16.000000   ; qtot 4.291431
   41         ha      5    UNK    H36     41 0.16892300   1.008000   ; qtot 4.460354
   42         h4      5    UNK    H37     42 -0.00927700   1.008000   ; qtot 4.451077
   43         ha      5    UNK    H38     43 0.15292300   1.008000   ; qtot 4.604000
   44         ha      5    UNK    H39     44 0.12392300   1.008000   ; qtot 4.727923
   45         ha      5    UNK    H40     45 0.12392300   1.008000   ; qtot 4.851846
   46         h4      5    UNK    H41     46 0.00702300   1.008000   ; qtot 4.858869
   47         ha      5    UNK    H42     47 0.11092300   1.008000   ; qtot 4.969792
   48         ha      5    UNK    H43     48 0.17592300   1.008000   ; qtot 5.145715
   49         ha      5    UNK    H44     49 0.17592300   1.008000   ; qtot 5.321638
   50         ha      5    UNK    H45     50 0.11092300   1.008000   ; qtot 5.432561
   51         ha      5    UNK    H46     51 0.16892300   1.008000   ; qtot 5.601484
   52         h4      5    UNK    H47     52 -0.00927700   1.008000   ; qtot 5.592207
   53         ha      5    UNK    H48     53 0.15292300   1.008000   ; qtot 5.745130
   54         ha      5    UNK    H49     54 0.12392300   1.008000   ; qtot 5.869053
   55         ha      5    UNK    H50     55 0.12392300   1.008000   ; qtot 5.992976
   56         h4      5    UNK    H51     56 0.00702300   1.008000   ; qtot 5.999999
; residue    6 UNK rtp UNK q -2.0
   57          o      6    UNK     O0     57 -0.74427600  16.000000   ; qtot 5.255723
   58         s6      6    UNK     S1     58 1.44702300  32.060000   ; qtot 6.702746
   59         ca      6    UNK     C2     59 -0.23657700  12.010000   ; qtot 6.466169
   60         ca      6    UNK     C3     60 -0.02807700  12.010000   ; qtot 6.438092
   61         ca      6    UNK     C4     61 0.04132300  12.010000   ; qtot 6.479415
   62         ne      6    UNK     N5     62 -0.49517700  14.010000   ; qtot 5.984238
   63         cf      6    UNK     C6     63 0.29412300  12.010000   ; qtot 6.278361
   64         ca      6    UNK     C7     64 0.40192300  12.010000   ; qtot 6.680284
   65         ca      6    UNK     C8     65 -0.23737700  12.010000   ; qtot 6.442907
   66         ca      6    UNK     C9     66 -0.10207700  12.010000   ; qtot 6.340830
   67         ca      6    UNK    C10     67 -0.27137700  12.010000   ; qtot 6.069453
   68         ca      6    UNK    C11     68 0.38712300  12.010000   ; qtot 6.456576
   69         nb      6    UNK    N12     69 -0.63807700  14.010000   ; qtot 5.818499
   70         ca      6    UNK    C13     70 -0.11807600  12.010000   ; qtot 5.700423
   71         ca      6    UNK    C14     71 -0.14307700  12.010000   ; qtot 5.557346
   72         cp      6    UNK    C15     72 0.07692300  12.010000   ; qtot 5.634269
   73         cp      6    UNK    C16     73 0.07692300  12.010000   ; qtot 5.711192
   74         ca      6    UNK    C17     74 -0.14307700  12.010000   ; qtot 5.568115
   75         ca      6    UNK    C18     75 -0.11807700  12.010000   ; qtot 5.450038
   76         ca      6    UNK    C19     76 -0.23657700  12.010000   ; qtot 5.213461
   77         s6      6    UNK    S20     77 1.44702300  32.060000   ; qtot 6.660484
   78          o      6    UNK    O21     78 -0.74427700  16.000000   ; qtot 5.916207
   79          o      6    UNK    O22     79 -0.74427700  16.000000   ; qtot 5.171930
   80          o      6    UNK    O23     80 -0.74427700  16.000000   ; qtot 4.427653
   81         ca      6    UNK    C24     81 -0.02807700  12.010000   ; qtot 4.399576
   82         ca      6    UNK    C25     82 0.04132300  12.010000   ; qtot 4.440899
   83         ne      6    UNK    N26     83 -0.49517600  14.010000   ; qtot 3.945723
   84         cf      6    UNK    C27     84 0.29412300  12.010000   ; qtot 4.239846
   85         ca      6    UNK    C28     85 0.40192300  12.010000   ; qtot 4.641769
   86         ca      6    UNK    C29     86 -0.23737700  12.010000   ; qtot 4.404392
   87         ca      6    UNK    C30     87 -0.10207700  12.010000   ; qtot 4.302315
   88         ca      6    UNK    C31     88 -0.27137700  12.010000   ; qtot 4.030938
   89         ca      6    UNK    C32     89 0.38712300  12.010000   ; qtot 4.418061
   90         nb      6    UNK    N33     90 -0.63807700  14.010000   ; qtot 3.779984
   91          o      6    UNK    O34     91 -0.74427700  16.000000   ; qtot 3.035707
   92          o      6    UNK    O35     92 -0.74427700  16.000000   ; qtot 2.291430
   93         ha      6    UNK    H36     93 0.16892300   1.008000   ; qtot 2.460353
   94         h4      6    UNK    H37     94 -0.00927700   1.008000   ; qtot 2.451076
   95         ha      6    UNK    H38     95 0.15292300   1.008000   ; qtot 2.603999
   96         ha      6    UNK    H39     96 0.12392300   1.008000   ; qtot 2.727922
   97         ha      6    UNK    H40     97 0.12392300   1.008000   ; qtot 2.851845
   98         h4      6    UNK    H41     98 0.00702300   1.008000   ; qtot 2.858868
   99         ha      6    UNK    H42     99 0.11092300   1.008000   ; qtot 2.969791
  100         ha      6    UNK    H43    100 0.17592300   1.008000   ; qtot 3.145714
  101         ha      6    UNK    H44    101 0.17592300   1.008000   ; qtot 3.321637
  102         ha      6    UNK    H45    102 0.11092300   1.008000   ; qtot 3.432560
  103         ha      6    UNK    H46    103 0.16892300   1.008000   ; qtot 3.601483
  104         h4      6    UNK    H47    104 -0.00927700   1.008000   ; qtot 3.592206
  105         ha      6    UNK    H48    105 0.15292300   1.008000   ; qtot 3.745129
  106         ha      6    UNK    H49    106 0.12392300   1.008000   ; qtot 3.869052
  107         ha      6    UNK    H50    107 0.12392300   1.008000   ; qtot 3.992975
  108         h4      6    UNK    H51    108 0.00702300   1.008000   ; qtot 3.999998
; residue    7 UNK rtp UNK q -2.0
  109          o      7    UNK     O0    109 -0.74427600  16.000000   ; qtot 3.255722
  110         s6      7    UNK     S1    110 1.44702300  32.060000   ; qtot 4.702745
  111         ca      7    UNK     C2    111 -0.23657700  12.010000   ; qtot 4.466168
  112         ca      7    UNK     C3    112 -0.02807700  12.010000   ; qtot 4.438091
  113         ca      7    UNK     C4    113 0.04132300  12.010000   ; qtot 4.479414
  114         ne      7    UNK     N5    114 -0.49517700  14.010000   ; qtot 3.984237
  115         cf      7    UNK     C6    115 0.29412300  12.010000   ; qtot 4.278360
  116         ca      7    UNK     C7    116 0.40192300  12.010000   ; qtot 4.680283
  117         ca      7    UNK     C8    117 -0.23737700  12.010000   ; qtot 4.442906
  118         ca      7    UNK     C9    118 -0.10207700  12.010000   ; qtot 4.340829
  119         ca      7    UNK    C10    119 -0.27137700  12.010000   ; qtot 4.069452
  120         ca      7    UNK    C11    120 0.38712300  12.010000   ; qtot 4.456575
  121         nb      7    UNK    N12    121 -0.63807700  14.010000   ; qtot 3.818498
  122         ca      7    UNK    C13    122 -0.11807600  12.010000   ; qtot 3.700422
  123         ca      7    UNK    C14    123 -0.14307700  12.010000   ; qtot 3.557345
  124         cp      7    UNK    C15    124 0.07692300  12.010000   ; qtot 3.634268
  125         cp      7    UNK    C16    125 0.07692300  12.010000   ; qtot 3.711191
  126         ca      7    UNK    C17    126 -0.14307700  12.010000   ; qtot 3.568114
  127         ca      7    UNK    C18    127 -0.11807700  12.010000   ; qtot 3.450037
  128         ca      7    UNK    C19    128 -0.23657700  12.010000   ; qtot 3.213460
  129         s6      7    UNK    S20    129 1.44702300  32.060000   ; qtot 4.660483
  130          o      7    UNK    O21    130 -0.74427700  16.000000   ; qtot 3.916206
  131          o      7    UNK    O22    131 -0.74427700  16.000000   ; qtot 3.171929
  132          o      7    UNK    O23    132 -0.74427700  16.000000   ; qtot 2.427652
  133         ca      7    UNK    C24    133 -0.02807700  12.010000   ; qtot 2.399575
  134         ca      7    UNK    C25    134 0.04132300  12.010000   ; qtot 2.440898
  135         ne      7    UNK    N26    135 -0.49517600  14.010000   ; qtot 1.945722
  136         cf      7    UNK    C27    136 0.29412300  12.010000   ; qtot 2.239845
  137         ca      7    UNK    C28    137 0.40192300  12.010000   ; qtot 2.641768
  138         ca      7    UNK    C29    138 -0.23737700  12.010000   ; qtot 2.404391
  139         ca      7    UNK    C30    139 -0.10207700  12.010000   ; qtot 2.302314
  140         ca      7    UNK    C31    140 -0.27137700  12.010000   ; qtot 2.030937
  141         ca      7    UNK    C32    141 0.38712300  12.010000   ; qtot 2.418060
  142         nb      7    UNK    N33    142 -0.63807700  14.010000   ; qtot 1.779983
  143          o      7    UNK    O34    143 -0.74427700  16.000000   ; qtot 1.035706
  144          o      7    UNK    O35    144 -0.74427700  16.000000   ; qtot 0.291429
  145         ha      7    UNK    H36    145 0.16892300   1.008000   ; qtot 0.460352
  146         h4      7    UNK    H37    146 -0.00927700   1.008000   ; qtot 0.451075
  147         ha      7    UNK    H38    147 0.15292300   1.008000   ; qtot 0.603998
  148         ha      7    UNK    H39    148 0.12392300   1.008000   ; qtot 0.727921
  149         ha      7    UNK    H40    149 0.12392300   1.008000   ; qtot 0.851844
  150         h4      7    UNK    H41    150 0.00702300   1.008000   ; qtot 0.858867
  151         ha      7    UNK    H42    151 0.11092300   1.008000   ; qtot 0.969790
  152         ha      7    UNK    H43    152 0.17592300   1.008000   ; qtot 1.145713
  153         ha      7    UNK    H44    153 0.17592300   1.008000   ; qtot 1.321636
  154         ha      7    UNK    H45    154 0.11092300   1.008000   ; qtot 1.432559
  155         ha      7    UNK    H46    155 0.16892300   1.008000   ; qtot 1.601482
  156         h4      7    UNK    H47    156 -0.00927700   1.008000   ; qtot 1.592205
  157         ha      7    UNK    H48    157 0.15292300   1.008000   ; qtot 1.745128
  158         ha      7    UNK    H49    158 0.12392300   1.008000   ; qtot 1.869051
  159         ha      7    UNK    H50    159 0.12392300   1.008000   ; qtot 1.992974
  160         h4      7    UNK    H51    160 0.00702300   1.008000   ; qtot 1.999997
; residue    8 UNK rtp UNK q -2.0
  161          o      8    UNK     O0    161 -0.74427600  16.000000   ; qtot 1.255721
  162         s6      8    UNK     S1    162 1.44702300  32.060000   ; qtot 2.702744
  163         ca      8    UNK     C2    163 -0.23657700  12.010000   ; qtot 2.466167
  164         ca      8    UNK     C3    164 -0.02807700  12.010000   ; qtot 2.438090
  165         ca      8    UNK     C4    165 0.04132300  12.010000   ; qtot 2.479413
  166         ne      8    UNK     N5    166 -0.49517700  14.010000   ; qtot 1.984236
  167         cf      8    UNK     C6    167 0.29412300  12.010000   ; qtot 2.278359
  168         ca      8    UNK     C7    168 0.40192300  12.010000   ; qtot 2.680282
  169         ca      8    UNK     C8    169 -0.23737700  12.010000   ; qtot 2.442905
  170         ca      8    UNK     C9    170 -0.10207700  12.010000   ; qtot 2.340828
  171         ca      8    UNK    C10    171 -0.27137700  12.010000   ; qtot 2.069451
  172         ca      8    UNK    C11    172 0.38712300  12.010000   ; qtot 2.456574
  173         nb      8    UNK    N12    173 -0.63807700  14.010000   ; qtot 1.818497
  174         ca      8    UNK    C13    174 -0.11807600  12.010000   ; qtot 1.700421
  175         ca      8    UNK    C14    175 -0.14307700  12.010000   ; qtot 1.557344
  176         cp      8    UNK    C15    176 0.07692300  12.010000   ; qtot 1.634267
  177         cp      8    UNK    C16    177 0.07692300  12.010000   ; qtot 1.711190
  178         ca      8    UNK    C17    178 -0.14307700  12.010000   ; qtot 1.568113
  179         ca      8    UNK    C18    179 -0.11807700  12.010000   ; qtot 1.450036
  180         ca      8    UNK    C19    180 -0.23657700  12.010000   ; qtot 1.213459
  181         s6      8    UNK    S20    181 1.44702300  32.060000   ; qtot 2.660482
  182          o      8    UNK    O21    182 -0.74427700  16.000000   ; qtot 1.916205
  183          o      8    UNK    O22    183 -0.74427700  16.000000   ; qtot 1.171928
  184          o      8    UNK    O23    184 -0.74427700  16.000000   ; qtot 0.427651
  185         ca      8    UNK    C24    185 -0.02807700  12.010000   ; qtot 0.399574
  186         ca      8    UNK    C25    186 0.04132300  12.010000   ; qtot 0.440897
  187         ne      8    UNK    N26    187 -0.49517600  14.010000   ; qtot -0.054279
  188         cf      8    UNK    C27    188 0.29412300  12.010000   ; qtot 0.239844
  189         ca      8    UNK    C28    189 0.40192300  12.010000   ; qtot 0.641767
  190         ca      8    UNK    C29    190 -0.23737700  12.010000   ; qtot 0.404390
  191         ca      8    UNK    C30    191 -0.10207700  12.010000   ; qtot 0.302313
  192         ca      8    UNK    C31    192 -0.27137700  12.010000   ; qtot 0.030936
  193         ca      8    UNK    C32    193 0.38712300  12.010000   ; qtot 0.418059
  194         nb      8    UNK    N33    194 -0.63807700  14.010000   ; qtot -0.220018
  195          o      8    UNK    O34    195 -0.74427700  16.000000   ; qtot -0.964295
  196          o      8    UNK    O35    196 -0.74427700  16.000000   ; qtot -1.708572
  197         ha      8    UNK    H36    197 0.16892300   1.008000   ; qtot -1.539649
  198         h4      8    UNK    H37    198 -0.00927700   1.008000   ; qtot -1.548926
  199         ha      8    UNK    H38    199 0.15292300   1.008000   ; qtot -1.396003
  200         ha      8    UNK    H39    200 0.12392300   1.008000   ; qtot -1.272080
  201         ha      8    UNK    H40    201 0.12392300   1.008000   ; qtot -1.148157
  202         h4      8    UNK    H41    202 0.00702300   1.008000   ; qtot -1.141134
  203         ha      8    UNK    H42    203 0.11092300   1.008000   ; qtot -1.030211
  204         ha      8    UNK    H43    204 0.17592300   1.008000   ; qtot -0.854288
  205         ha      8    UNK    H44    205 0.17592300   1.008000   ; qtot -0.678365
  206         ha      8    UNK    H45    206 0.11092300   1.008000   ; qtot -0.567442
  207         ha      8    UNK    H46    207 0.16892300   1.008000   ; qtot -0.398519
  208         h4      8    UNK    H47    208 -0.00927700   1.008000   ; qtot -0.407796
  209         ha      8    UNK    H48    209 0.15292300   1.008000   ; qtot -0.254873
  210         ha      8    UNK    H49    210 0.12392300   1.008000   ; qtot -0.130950
  211         ha      8    UNK    H50    211 0.12392300   1.008000   ; qtot -0.007027
  212         h4      8    UNK    H51    212 0.00702300   1.008000   ; qtot -0.000004
; residue    9 UNK rtp UNK q -2.0
  213          o      9    UNK     O0    213 -0.74427600  16.000000   ; qtot -0.744280
  214         s6      9    UNK     S1    214 1.44702300  32.060000   ; qtot 0.702743
  215         ca      9    UNK     C2    215 -0.23657700  12.010000   ; qtot 0.466166
  216         ca      9    UNK     C3    216 -0.02807700  12.010000   ; qtot 0.438089
  217         ca      9    UNK     C4    217 0.04132300  12.010000   ; qtot 0.479412
  218         ne      9    UNK     N5    218 -0.49517700  14.010000   ; qtot -0.015765
  219         cf      9    UNK     C6    219 0.29412300  12.010000   ; qtot 0.278358
  220         ca      9    UNK     C7    220 0.40192300  12.010000   ; qtot 0.680281
  221         ca      9    UNK     C8    221 -0.23737700  12.010000   ; qtot 0.442904
  222         ca      9    UNK     C9    222 -0.10207700  12.010000   ; qtot 0.340827
  223         ca      9    UNK    C10    223 -0.27137700  12.010000   ; qtot 0.069450
  224         ca      9    UNK    C11    224 0.38712300  12.010000   ; qtot 0.456573
  225         nb      9    UNK    N12    225 -0.63807700  14.010000   ; qtot -0.181504
  226         ca      9    UNK    C13    226 -0.11807600  12.010000   ; qtot -0.299580
  227         ca      9    UNK    C14    227 -0.14307700  12.010000   ; qtot -0.442657
  228         cp      9    UNK    C15    228 0.07692300  12.010000   ; qtot -0.365734
  229         cp      9    UNK    C16    229 0.07692300  12.010000   ; qtot -0.288811
  230         ca      9    UNK    C17    230 -0.14307700  12.010000   ; qtot -0.431888
  231         ca      9    UNK    C18    231 -0.11807700  12.010000   ; qtot -0.549965
  232         ca      9    UNK    C19    232 -0.23657700  12.010000   ; qtot -0.786542
  233         s6      9    UNK    S20    233 1.44702300  32.060000   ; qtot 0.660481
  234          o      9    UNK    O21    234 -0.74427700  16.000000   ; qtot -0.083796
  235          o      9    UNK    O22    235 -0.74427700  16.000000   ; qtot -0.828073
  236          o      9    UNK    O23    236 -0.74427700  16.000000   ; qtot -1.572350
  237         ca      9    UNK    C24    237 -0.02807700  12.010000   ; qtot -1.600427
  238         ca      9    UNK    C25    238 0.04132300  12.010000   ; qtot -1.559104
  239         ne      9    UNK    N26    239 -0.49517600  14.010000   ; qtot -2.054280
  240         cf      9    UNK    C27    240 0.29412300  12.010000   ; qtot -1.760157
  241         ca      9    UNK    C28    241 0.40192300  12.010000   ; qtot -1.358234
  242         ca      9    UNK    C29    242 -0.23737700  12.010000   ; qtot -1.595611
  243         ca      9    UNK    C30    243 -0.10207700  12.010000   ; qtot -1.697688
  244         ca      9    UNK    C31    244 -0.27137700  12.010000   ; qtot -1.969065
  245         ca      9    UNK    C32    245 0.38712300  12.010000   ; qtot -1.581942
  246         nb      9    UNK    N33    246 -0.63807700  14.010000   ; qtot -2.220019
  247          o      9    UNK    O34    247 -0.74427700  16.000000   ; qtot -2.964296
  248          o      9    UNK    O35    248 -0.74427700  16.000000   ; qtot -3.708573
  249         ha      9    UNK    H36    249 0.16892300   1.008000   ; qtot -3.539650
  250         h4      9    UNK    H37    250 -0.00927700   1.008000   ; qtot -3.548927
  251         ha      9    UNK    H38    251 0.15292300   1.008000   ; qtot -3.396004
  252         ha      9    UNK    H39    252 0.12392300   1.008000   ; qtot -3.272081
  253         ha      9    UNK    H40    253 0.12392300   1.008000   ; qtot -3.148158
  254         h4      9    UNK    H41    254 0.00702300   1.008000   ; qtot -3.141135
  255         ha      9    UNK    H42    255 0.11092300   1.008000   ; qtot -3.030212
  256         ha      9    UNK    H43    256 0.17592300   1.008000   ; qtot -2.854289
  257         ha      9    UNK    H44    257 0.17592300   1.008000   ; qtot -2.678366
  258         ha      9    UNK    H45    258 0.11092300   1.008000   ; qtot -2.567443
  259         ha      9    UNK    H46    259 0.16892300   1.008000   ; qtot -2.398520
  260         h4      9    UNK    H47    260 -0.00927700   1.008000   ; qtot -2.407797
  261         ha      9    UNK    H48    261 0.15292300   1.008000   ; qtot -2.254874
  262         ha      9    UNK    H49    262 0.12392300   1.008000   ; qtot -2.130951
  263         ha      9    UNK    H50    263 0.12392300   1.008000   ; qtot -2.007028
  264         h4      9    UNK    H51    264 0.00702300   1.008000   ; qtot -2.000005
; residue   10 UNK rtp UNK q -2.0
  265          o     10    UNK     O0    265 -0.74427600  16.000000   ; qtot -2.744281
  266         s6     10    UNK     S1    266 1.44702300  32.060000   ; qtot -1.297258
  267         ca     10    UNK     C2    267 -0.23657700  12.010000   ; qtot -1.533835
  268         ca     10    UNK     C3    268 -0.02807700  12.010000   ; qtot -1.561912
  269         ca     10    UNK     C4    269 0.04132300  12.010000   ; qtot -1.520589
  270         ne     10    UNK     N5    270 -0.49517700  14.010000   ; qtot -2.015766
  271         cf     10    UNK     C6    271 0.29412300  12.010000   ; qtot -1.721643
  272         ca     10    UNK     C7    272 0.40192300  12.010000   ; qtot -1.319720
  273         ca     10    UNK     C8    273 -0.23737700  12.010000   ; qtot -1.557097
  274         ca     10    UNK     C9    274 -0.10207700  12.010000   ; qtot -1.659174
  275         ca     10    UNK    C10    275 -0.27137700  12.010000   ; qtot -1.930551
  276         ca     10    UNK    C11    276 0.38712300  12.010000   ; qtot -1.543428
  277         nb     10    UNK    N12    277 -0.63807700  14.010000   ; qtot -2.181505
  278         ca     10    UNK    C13    278 -0.11807600  12.010000   ; qtot -2.299581
  279         ca     10    UNK    C14    279 -0.14307700  12.010000   ; qtot -2.442658
  280         cp     10    UNK    C15    280 0.07692300  12.010000   ; qtot -2.365735
  281         cp     10    UNK    C16    281 0.07692300  12.010000   ; qtot -2.288812
  282         ca     10    UNK    C17    282 -0.14307700  12.010000   ; qtot -2.431889
  283         ca     10    UNK    C18    283 -0.11807700  12.010000   ; qtot -2.549966
  284         ca     10    UNK    C19    284 -0.23657700  12.010000   ; qtot -2.786543
  285         s6     10    UNK    S20    285 1.44702300  32.060000   ; qtot -1.339520
  286          o     10    UNK    O21    286 -0.74427700  16.000000   ; qtot -2.083797
  287          o     10    UNK    O22    287 -0.74427700  16.000000   ; qtot -2.828074
  288          o     10    UNK    O23    288 -0.74427700  16.000000   ; qtot -3.572351
  289         ca     10    UNK    C24    289 -0.02807700  12.010000   ; qtot -3.600428
  290         ca     10    UNK    C25    290 0.04132300  12.010000   ; qtot -3.559105
  291         ne     10    UNK    N26    291 -0.49517600  14.010000   ; qtot -4.054281
  292         cf     10    UNK    C27    292 0.29412300  12.010000   ; qtot -3.760158
  293         ca     10    UNK    C28    293 0.40192300  12.010000   ; qtot -3.358235
  294         ca     10    UNK    C29    294 -0.23737700  12.010000   ; qtot -3.595612
  295         ca     10    UNK    C30    295 -0.10207700  12.010000   ; qtot -3.697689
  296         ca     10    UNK    C31    296 -0.27137700  12.010000   ; qtot -3.969066
  297         ca     10    UNK    C32    297 0.38712300  12.010000   ; qtot -3.581943
  298         nb     10    UNK    N33    298 -0.63807700  14.010000   ; qtot -4.220020
  299          o     10    UNK    O34    299 -0.74427700  16.000000   ; qtot -4.964297
  300          o     10    UNK    O35    300 -0.74427700  16.000000   ; qtot -5.708574
  301         ha     10    UNK    H36    301 0.16892300   1.008000   ; qtot -5.539651
  302         h4     10    UNK    H37    302 -0.00927700   1.008000   ; qtot -5.548928
  303         ha     10    UNK    H38    303 0.15292300   1.008000   ; qtot -5.396005
  304         ha     10    UNK    H39    304 0.12392300   1.008000   ; qtot -5.272082
  305         ha     10    UNK    H40    305 0.12392300   1.008000   ; qtot -5.148159
  306         h4     10    UNK    H41    306 0.00702300   1.008000   ; qtot -5.141136
  307         ha     10    UNK    H42    307 0.11092300   1.008000   ; qtot -5.030213
  308         ha     10    UNK    H43    308 0.17592300   1.008000   ; qtot -4.854290
  309         ha     10    UNK    H44    309 0.17592300   1.008000   ; qtot -4.678367
  310         ha     10    UNK    H45    310 0.11092300   1.008000   ; qtot -4.567444
  311         ha     10    UNK    H46    311 0.16892300   1.008000   ; qtot -4.398521
  312         h4     10    UNK    H47    312 -0.00927700   1.008000   ; qtot -4.407798
  313         ha     10    UNK    H48    313 0.15292300   1.008000   ; qtot -4.254875
  314         ha     10    UNK    H49    314 0.12392300   1.008000   ; qtot -4.130952
  315         ha     10    UNK    H50    315 0.12392300   1.008000   ; qtot -4.007029
  316         h4     10    UNK    H51    316 0.00702300   1.008000   ; qtot -4.000006

[ bonds ]
;    ai     aj funct         c0         c1         c2         c3
      5      6     1   0.14533 429027.360000
      6      7     1   0.17669 216480.160000
      6     39     1   0.14533 429027.360000
      6     40     1   0.14533 429027.360000
      7      8     1   0.13984 385848.480000
      7     20     1   0.14058 376727.360000
      8      9     1   0.13984 385848.480000
      9     10     1   0.14079 325766.240000
      9     18     1   0.13984 385848.480000
     10     11     1   0.12964 472289.920000
     11     12     1   0.14763 302335.840000
     12     13     1   0.13984 385848.480000
     12     17     1   0.13390 408358.400000
     13     14     1   0.13984 385848.480000
     14     15     1   0.13984 385848.480000
     15     16     1   0.13984 385848.480000
     16     17     1   0.13390 408358.400000
     18     19     1   0.13984 385848.480000
     19     20     1   0.14058 376727.360000
     20     21     1   0.14854 294051.520000
     21     22     1   0.14058 376727.360000
     21     24     1   0.14058 376727.360000
     22     23     1   0.13984 385848.480000
     23     30     1   0.13984 385848.480000
     24     25     1   0.17669 216480.160000
     24     29     1   0.13984 385848.480000
     25     26     1   0.14533 429027.360000
     25     27     1   0.14533 429027.360000
     25     28     1   0.14533 429027.360000
     29     30     1   0.13984 385848.480000
     30     31     1   0.14079 325766.240000
     31     32     1   0.12964 472289.920000
     32     33     1   0.14763 302335.840000
     33     34     1   0.13984 385848.480000
     33     38     1   0.13390 408358.400000
     34     35     1   0.13984 385848.480000
     35     36     1   0.13984 385848.480000
     36     37     1   0.13984 385848.480000
     37     38     1   0.13390 408358.400000
      8     41     1   0.10860 289365.440000
     11     42     1   0.10916 282671.040000
     13     43     1   0.10860 289365.440000
     14     44     1   0.10860 289365.440000
     15     45     1   0.10860 289365.440000
     16     46     1   0.10890 285767.200000
     18     47     1   0.10860 289365.440000
     19     48     1   0.10860 289365.440000
     22     49     1   0.10860 289365.440000
     23     50     1   0.10860 289365.440000
     29     51     1   0.10860 289365.440000
     32     52     1   0.10916 282671.040000
     34     53     1   0.10860 289365.440000
     35     54     1   0.10860 289365.440000
     36     55     1   0.10860 289365.440000
     37     56     1   0.10890 285767.200000
     57     58     1   0.14533 429027.360000
     58     59     1   0.17669 216480.160000
     58     91     1   0.14533 429027.360000
     58     92     1   0.14533 429027.360000
     59     60     1   0.13984 385848.480000
     59     72     1   0.14058 376727.360000
     60     61     1   0.13984 385848.480000
     61     62     1   0.14079 325766.240000
     61     70     1   0.13984 385848.480000
     62     63     1   0.12964 472289.920000
     63     64     1   0.14763 302335.840000
     64     65     1   0.13984 385848.480000
     64     69     1   0.13390 408358.400000
     65     66     1   0.13984 385848.480000
     66     67     1   0.13984 385848.480000
     67     68     1   0.13984 385848.480000
     68     69     1   0.13390 408358.400000
     70     71     1   0.13984 385848.480000
     71     72     1   0.14058 376727.360000
     72     73     1   0.14854 294051.520000
     73     74     1   0.14058 376727.360000
     73     76     1   0.14058 376727.360000
     74     75     1   0.13984 385848.480000
     75     82     1   0.13984 385848.480000
     76     77     1   0.17669 216480.160000
     76     81     1   0.13984 385848.480000
     77     78     1   0.14533 429027.360000
     77     79     1   0.14533 429027.360000
     77     80     1   0.14533 429027.360000
     81     82     1   0.13984 385848.480000
     82     83     1   0.14079 325766.240000
     83     84     1   0.12964 472289.920000
     84     85     1   0.14763 302335.840000
     85     86     1   0.13984 385848.480000
     85     90     1   0.13390 408358.400000
     86     87     1   0.13984 385848.480000
     87     88     1   0.13984 385848.480000
     88     89     1   0.13984 385848.480000
     89     90     1   0.13390 408358.400000
     60     93     1   0.10860 289365.440000
     63     94     1   0.10916 282671.040000
     65     95     1   0.10860 289365.440000
     66     96     1   0.10860 289365.440000
     67     97     1   0.10860 289365.440000
     68     98     1   0.10890 285767.200000
     70     99     1   0.10860 289365.440000
     71    100     1   0.10860 289365.440000
     74    101     1   0.10860 289365.440000
     75    102     1   0.10860 289365.440000
     81    103     1   0.10860 289365.440000
     84    104     1   0.10916 282671.040000
     86    105     1   0.10860 289365.440000
     87    106     1   0.10860 289365.440000
     88    107     1   0.10860 289365.440000
     89    108     1   0.10890 285767.200000
    109    110     1   0.14533 429027.360000
    110    111     1   0.17669 216480.160000
    110    143     1   0.14533 429027.360000
    110    144     1   0.14533 429027.360000
    111    112     1   0.13984 385848.480000
    111    124     1   0.14058 376727.360000
    112    113     1   0.13984 385848.480000
    113    114     1   0.14079 325766.240000
    113    122     1   0.13984 385848.480000
    114    115     1   0.12964 472289.920000
    115    116     1   0.14763 302335.840000
    116    117     1   0.13984 385848.480000
    116    121     1   0.13390 408358.400000
    117    118     1   0.13984 385848.480000
    118    119     1   0.13984 385848.480000
    119    120     1   0.13984 385848.480000
    120    121     1   0.13390 408358.400000
    122    123     1   0.13984 385848.480000
    123    124     1   0.14058 376727.360000
    124    125     1   0.14854 294051.520000
    125    126     1   0.14058 376727.360000
    125    128     1   0.14058 376727.360000
    126    127     1   0.13984 385848.480000
    127    134     1   0.13984 385848.480000
    128    129     1   0.17669 216480.160000
    128    133     1   0.13984 385848.480000
    129    130     1   0.14533 429027.360000
    129    131     1   0.14533 429027.360000
    129    132     1   0.14533 429027.360000
    133    134     1   0.13984 385848.480000
    134    135     1   0.14079 325766.240000
    135    136     1   0.12964 472289.920000
    136    137     1   0.14763 302335.840000
    137    138     1   0.13984 385848.480000
    137    142     1   0.13390 408358.400000
    138    139     1   0.13984 385848.480000
    139    140     1   0.13984 385848.480000
    140    141     1   0.13984 385848.480000
    141    142     1   0.13390 408358.400000
    112    145     1   0.10860 289365.440000
    115    146     1   0.10916 282671.040000
    117    147     1   0.10860 289365.440000
    118    148     1   0.10860 289365.440000
    119    149     1   0.10860 289365.440000
    120    150     1   0.10890 285767.200000
    122    151     1   0.10860 289365.440000
    123    152     1   0.10860 289365.440000
    126    153     1   0.10860 289365.440000
    127    154     1   0.10860 289365.440000
    133    155     1   0.10860 289365.440000
    136    156     1   0.10916 282671.040000
    138    157     1   0.10860 289365.440000
    139    158     1   0.10860 289365.440000
    140    159     1   0.10860 289365.440000
    141    160     1   0.10890 285767.200000
    161    162     1   0.14533 429027.360000
    162    163     1   0.17669 216480.160000
    162    195     1   0.14533 429027.360000
    162    196     1   0.14533 429027.360000
    163    164     1   0.13984 385848.480000
    163    176     1   0.14058 376727.360000
    164    165     1   0.13984 385848.480000
    165    166     1   0.14079 325766.240000
    165    174     1   0.13984 385848.480000
    166    167     1   0.12964 472289.920000
    167    168     1   0.14763 302335.840000
    168    169     1   0.13984 385848.480000
    168    173     1   0.13390 408358.400000
    169    170     1   0.13984 385848.480000
    170    171     1   0.13984 385848.480000
    171    172     1   0.13984 385848.480000
    172    173     1   0.13390 408358.400000
    174    175     1   0.13984 385848.480000
    175    176     1   0.14058 376727.360000
    176    177     1   0.14854 294051.520000
    177    178     1   0.14058 376727.360000
    177    180     1   0.14058 376727.360000
    178    179     1   0.13984 385848.480000
    179    186     1   0.13984 385848.480000
    180    181     1   0.17669 216480.160000
    180    185     1   0.13984 385848.480000
    181    182     1   0.14533 429027.360000
    181    183     1   0.14533 429027.360000
    181    184     1   0.14533 429027.360000
    185    186     1   0.13984 385848.480000
    186    187     1   0.14079 325766.240000
    187    188     1   0.12964 472289.920000
    188    189     1   0.14763 302335.840000
    189    190     1   0.13984 385848.480000
    189    194     1   0.13390 408358.400000
    190    191     1   0.13984 385848.480000
    191    192     1   0.13984 385848.480000
    192    193     1   0.13984 385848.480000
    193    194     1   0.13390 408358.400000
    164    197     1   0.10860 289365.440000
    167    198     1   0.10916 282671.040000
    169    199     1   0.10860 289365.440000
    170    200     1   0.10860 289365.440000
    171    201     1   0.10860 289365.440000
    172    202     1   0.10890 285767.200000
    174    203     1   0.10860 289365.440000
    175    204     1   0.10860 289365.440000
    178    205     1   0.10860 289365.440000
    179    206     1   0.10860 289365.440000
    185    207     1   0.10860 289365.440000
    188    208     1   0.10916 282671.040000
    190    209     1   0.10860 289365.440000
    191    210     1   0.10860 289365.440000
    192    211     1   0.10860 289365.440000
    193    212     1   0.10890 285767.200000
    213    214     1   0.14533 429027.360000
    214    215     1   0.17669 216480.160000
    214    247     1   0.14533 429027.360000
    214    248     1   0.14533 429027.360000
    215    216     1   0.13984 385848.480000
    215    228     1   0.14058 376727.360000
    216    217     1   0.13984 385848.480000
    217    218     1   0.14079 325766.240000
    217    226     1   0.13984 385848.480000
    218    219     1   0.12964 472289.920000
    219    220     1   0.14763 302335.840000
    220    221     1   0.13984 385848.480000
    220    225     1   0.13390 408358.400000
    221    222     1   0.13984 385848.480000
    222    223     1   0.13984 385848.480000
    223    224     1   0.13984 385848.480000
    224    225     1   0.13390 408358.400000
    226    227     1   0.13984 385848.480000
    227    228     1   0.14058 376727.360000
    228    229     1   0.14854 294051.520000
    229    230     1   0.14058 376727.360000
    229    232     1   0.14058 376727.360000
    230    231     1   0.13984 385848.480000
    231    238     1   0.13984 385848.480000
    232    233     1   0.17669 216480.160000
    232    237     1   0.13984 385848.480000
    233    234     1   0.14533 429027.360000
    233    235     1   0.14533 429027.360000
    233    236     1   0.14533 429027.360000
    237    238     1   0.13984 385848.480000
    238    239     1   0.14079 325766.240000
    239    240     1   0.12964 472289.920000
    240    241     1   0.14763 302335.840000
    241    242     1   0.13984 385848.480000
    241    246     1   0.13390 408358.400000
    242    243     1   0.13984 385848.480000
    243    244     1   0.13984 385848.480000
    244    245     1   0.13984 385848.480000
    245    246     1   0.13390 408358.400000
    216    249     1   0.10860 289365.440000
    219    250     1   0.10916 282671.040000
    221    251     1   0.10860 289365.440000
    222    252     1   0.10860 289365.440000
    223    253     1   0.10860 289365.440000
    224    254     1   0.10890 285767.200000
    226    255     1   0.10860 289365.440000
    227    256     1   0.10860 289365.440000
    230    257     1   0.10860 289365.440000
    231    258     1   0.10860 289365.440000
    237    259     1   0.10860 289365.440000
    240    260     1   0.10916 282671.040000
    242    261     1   0.10860 289365.440000
    243    262     1   0.10860 289365.440000
    244    263     1   0.10860 289365.440000
    245    264     1   0.10890 285767.200000
    265    266     1   0.14533 429027.360000
    266    267     1   0.17669 216480.160000
    266    299     1   0.14533 429027.360000
    266    300     1   0.14533 429027.360000
    267    268     1   0.13984 385848.480000
    267    280     1   0.14058 376727.360000
    268    269     1   0.13984 385848.480000
    269    270     1   0.14079 325766.240000
    269    278     1   0.13984 385848.480000
    270    271     1   0.12964 472289.920000
    271    272     1   0.14763 302335.840000
    272    273     1   0.13984 385848.480000
    272    277     1   0.13390 408358.400000
    273    274     1   0.13984 385848.480000
    274    275     1   0.13984 385848.480000
    275    276     1   0.13984 385848.480000
    276    277     1   0.13390 408358.400000
    278    279     1   0.13984 385848.480000
    279    280     1   0.14058 376727.360000
    280    281     1   0.14854 294051.520000
    281    282     1   0.14058 376727.360000
    281    284     1   0.14058 376727.360000
    282    283     1   0.13984 385848.480000
    283    290     1   0.13984 385848.480000
    284    285     1   0.17669 216480.160000
    284    289     1   0.13984 385848.480000
    285    286     1   0.14533 429027.360000
    285    287     1   0.14533 429027.360000
    285    288     1   0.14533 429027.360000
    289    290     1   0.13984 385848.480000
    290    291     1   0.14079 325766.240000
    291    292     1   0.12964 472289.920000
    292    293     1   0.14763 302335.840000
    293    294     1   0.13984 385848.480000
    293    298     1   0.13390 408358.400000
    294    295     1   0.13984 385848.480000
    295    296     1   0.13984 385848.480000
    296    297     1   0.13984 385848.480000
    297    298     1   0.13390 408358.400000
    268    301     1   0.10860 289365.440000
    271    302     1   0.10916 282671.040000
    273    303     1   0.10860 289365.440000
    274    304     1   0.10860 289365.440000
    275    305     1   0.10860 289365.440000
    276    306     1   0.10890 285767.200000
    278    307     1   0.10860 289365.440000
    279    308     1   0.10860 289365.440000
    282    309     1   0.10860 289365.440000
    283    310     1   0.10860 289365.440000
    289    311     1   0.10860 289365.440000
    292    312     1   0.10916 282671.040000
    294    313     1   0.10860 289365.440000
    295    314     1   0.10860 289365.440000
    296    315     1   0.10860 289365.440000
    297    316     1   0.10890 285767.200000

[ pairs ]
;    ai     aj funct         c0         c1         c2         c3
      5      8     1
      5     20     1
      6      9     1
      6     19     1
      6     21     1
      7     10     1
      7     18     1
      7     22     1
      7     24     1
      8     39     1
      8     40     1
      8     19     1
      8     21     1
      8     11     1
      9     20     1
      9     12     1
     10     19     1
     10     13     1
     10     17     1
     11     18     1
     11     14     1
     11     16     1
     12     15     1
     13     16     1
     14     17     1
     18     21     1
     19     22     1
     19     24     1
     20     39     1
     20     40     1
     20     23     1
     20     25     1
     20     29     1
     21     30     1
     21     26     1
     21     27     1
     21     28     1
     22     25     1
     22     29     1
     22     31     1
     23     24     1
     23     32     1
     24     31     1
     25     30     1
     26     29     1
     27     29     1
     28     29     1
     29     32     1
     30     33     1
     31     34     1
     31     38     1
     32     35     1
     32     37     1
     33     36     1
     34     37     1
     35     38     1
      6     41     1
      7     48     1
      8     47     1
      9     42     1
      9     48     1
     10     41     1
     10     47     1
     11     43     1
     12     44     1
     12     46     1
     13     42     1
     13     45     1
     14     46     1
     15     43     1
     16     44     1
     17     42     1
     17     43     1
     17     45     1
     18     41     1
     20     41     1
     20     47     1
     20     49     1
     21     48     1
     21     50     1
     21     51     1
     23     51     1
     24     49     1
     25     51     1
     29     50     1
     30     49     1
     30     52     1
     31     50     1
     31     51     1
     32     53     1
     33     54     1
     33     56     1
     34     52     1
     34     55     1
     35     56     1
     36     53     1
     37     54     1
     38     52     1
     38     53     1
     38     55     1
     43     44     1
     44     45     1
     45     46     1
     47     48     1
     49     50     1
     53     54     1
     54     55     1
     55     56     1
     57     60     1
     57     72     1
     58     61     1
     58     71     1
     58     73     1
     59     62     1
     59     70     1
     59     74     1
     59     76     1
     60     91     1
     60     92     1
     60     71     1
     60     73     1
     60     63     1
     61     72     1
     61     64     1
     62     71     1
     62     65     1
     62     69     1
     63     70     1
     63     66     1
     63     68     1
     64     67     1
     65     68     1
     66     69     1
     70     73     1
     71     74     1
     71     76     1
     72     91     1
     72     92     1
     72     75     1
     72     77     1
     72     81     1
     73     82     1
     73     78     1
     73     79     1
     73     80     1
     74     77     1
     74     81     1
     74     83     1
     75     76     1
     75     84     1
     76     83     1
     77     82     1
     78     81     1
     79     81     1
     80     81     1
     81     84     1
     82     85     1
     83     86     1
     83     90     1
     84     87     1
     84     89     1
     85     88     1
     86     89     1
     87     90     1
     58     93     1
     59    100     1
     60     99     1
     61     94     1
     61    100     1
     62     93     1
     62     99     1
     63     95     1
     64     96     1
     64     98     1
     65     94     1
     65     97     1
     66     98     1
     67     95     1
     68     96     1
     69     94     1
     69     95     1
     69     97     1
     70     93     1
     72     93     1
     72     99     1
     72    101     1
     73    100     1
     73    102     1
     73    103     1
     75    103     1
     76    101     1
     77    103     1
     81    102     1
     82    101     1
     82    104     1
     83    102     1
     83    103     1
     84    105     1
     85    106     1
     85    108     1
     86    104     1
     86    107     1
     87    108     1
     88    105     1
     89    106     1
     90    104     1
     90    105     1
     90    107     1
     95     96     1
     96     97     1
     97     98     1
     99    100     1
    101    102     1
    105    106     1
    106    107     1
    107    108     1
    109    112     1
    109    124     1
    110    113     1
    110    123     1
    110    125     1
    111    114     1
    111    122     1
    111    126     1
    111    128     1
    112    143     1
    112    144     1
    112    123     1
    112    125     1
    112    115     1
    113    124     1
    113    116     1
    114    123     1
    114    117     1
    114    121     1
    115    122     1
    115    118     1
    115    120     1
    116    119     1
    117    120     1
    118    121     1
    122    125     1
    123    126     1
    123    128     1
    124    143     1
    124    144     1
    124    127     1
    124    129     1
    124    133     1
    125    134     1
    125    130     1
    125    131     1
    125    132     1
    126    129     1
    126    133     1
    126    135     1
    127    128     1
    127    136     1
    128    135     1
    129    134     1
    130    133     1
    131    133     1
    132    133     1
    133    136     1
    134    137     1
    135    138     1
    135    142     1
    136    139     1
    136    141     1
    137    140     1
    138    141     1
    139    142     1
    110    145     1
    111    152     1
    112    151     1
    113    146     1
    113    152     1
    114    145     1
    114    151     1
    115    147     1
    116    148     1
    116    150     1
    117    146     1
    117    149     1
    118    150     1
    119    147     1
    120    148     1
    121    146     1
    121    147     1
    121    149     1
    122    145     1
    124    145     1
    124    151     1
    124    153     1
    125    152     1
    125    154     1
    125    155     1
    127    155     1
    128    153     1
    129    155     1
    133    154     1
    134    153     1
    134    156     1
    135    154     1
    135    155     1
    136    157     1
    137    158     1
    137    160     1
    138    156     1
    138    159     1
    139    160     1
    140    157     1
    141    158     1
    142    156     1
    142    157     1
    142    159     1
    147    148     1
    148    149     1
    149    150     1
    151    152     1
    153    154     1
    157    158     1
    158    159     1
    159    160     1
    161    164     1
    161    176     1
    162    165     1
    162    175     1
    162    177     1
    163    166     1
    163    174     1
    163    178     1
    163    180     1
    164    195     1
    164    196     1
    164    175     1
    164    177     1
    164    167     1
    165    176     1
    165    168     1
    166    175     1
    166    169     1
    166    173     1
    167    174     1
    167    170     1
    167    172     1
    168    171     1
    169    172     1
    170    173     1
    174    177     1
    175    178     1
    175    180     1
    176    195     1
    176    196     1
    176    179     1
    176    181     1
    176    185     1
    177    186     1
    177    182     1
    177    183     1
    177    184     1
    178    181     1
    178    185     1
    178    187     1
    179    180     1
    179    188     1
    180    187     1
    181    186     1
    182    185     1
    183    185     1
    184    185     1
    185    188     1
    186    189     1
    187    190     1
    187    194     1
    188    191     1
    188    193     1
    189    192     1
    190    193     1
    191    194     1
    162    197     1
    163    204     1
    164    203     1
    165    198     1
    165    204     1
    166    197     1
    166    203     1
    167    199     1
    168    200     1
    168    202     1
    169    198     1
    169    201     1
    170    202     1
    171    199     1
    172    200     1
    173    198     1
    173    199     1
    173    201     1
    174    197     1
    176    197     1
    176    203     1
    176    205     1
    177    204     1
    177    206     1
    177    207     1
    179    207     1
    180    205     1
    181    207     1
    185    206     1
    186    205     1
    186    208     1
    187    206     1
    187    207     1
    188    209     1
    189    210     1
    189    212     1
    190    208     1
    190    211     1
    191    212     1
    192    209     1
    193    210     1
    194    208     1
    194    209     1
    194    211     1
    199    200     1
    200    201     1
    201    202     1
    203    204     1
    205    206     1
    209    210     1
    210    211     1
    211    212     1
    213    216     1
    213    228     1
    214    217     1
    214    227     1
    214    229     1
    215    218     1
    215    226     1
    215    230     1
    215    232     1
    216    247     1
    216    248     1
    216    227     1
    216    229     1
    216    219     1
    217    228     1
    217    220     1
    218    227     1
    218    221     1
    218    225     1
    219    226     1
    219    222     1
    219    224     1
    220    223     1
    221    224     1
    222    225     1
    226    229     1
    227    230     1
    227    232     1
    228    247     1
    228    248     1
    228    231     1
    228    233     1
    228    237     1
    229    238     1
    229    234     1
    229    235     1
    229    236     1
    230    233     1
    230    237     1
    230    239     1
    231    232     1
    231    240     1
    232    239     1
    233    238     1
    234    237     1
    235    237     1
    236    237     1
    237    240     1
    238    241     1
    239    242     1
    239    246     1
    240    243     1
    240    245     1
    241    244     1
    242    245     1
    243    246     1
    214    249     1
    215    256     1
    216    255     1
    217    250     1
    217    256     1
    218    249     1
    218    255     1
    219    251     1
    220    252     1
    220    254     1
    221    250     1
    221    253     1
    222    254     1
    223    251     1
    224    252     1
    225    250     1
    225    251     1
    225    253     1
    226    249     1
    228    249     1
    228    255     1
    228    257     1
    229    256     1
    229    258     1
    229    259     1
    231    259     1
    232    257     1
    233    259     1
    237    258     1
    238    257     1
    238    260     1
    239    258     1
    239    259     1
    240    261     1
    241    262     1
    241    264     1
    242    260     1
    242    263     1
    243    264     1
    244    261     1
    245    262     1
    246    260     1
    246    261     1
    246    263     1
    251    252     1
    252    253     1
    253    254     1
    255    256     1
    257    258     1
    261    262     1
    262    263     1
    263    264     1
    265    268     1
    265    280     1
    266    269     1
    266    279     1
    266    281     1
    267    270     1
    267    278     1
    267    282     1
    267    284     1
    268    299     1
    268    300     1
    268    279     1
    268    281     1
    268    271     1
    269    280     1
    269    272     1
    270    279     1
    270    273     1
    270    277     1
    271    278     1
    271    274     1
    271    276     1
    272    275     1
    273    276     1
    274    277     1
    278    281     1
    279    282     1
    279    284     1
    280    299     1
    280    300     1
    280    283     1
    280    285     1
    280    289     1
    281    290     1
    281    286     1
    281    287     1
    281    288     1
    282    285     1
    282    289     1
    282    291     1
    283    284     1
    283    292     1
    284    291     1
    285    290     1
    286    289     1
    287    289     1
    288    289     1
    289    292     1
    290    293     1
    291    294     1
    291    298     1
    292    295     1
    292    297     1
    293    296     1
    294    297     1
    295    298     1
    266    301     1
    267    308     1
    268    307     1
    269    302     1
    269    308     1
    270    301     1
    270    307     1
    271    303     1
    272    304     1
    272    306     1
    273    302     1
    273    305     1
    274    306     1
    275    303     1
    276    304     1
    277    302     1
    277    303     1
    277    305     1
    278    301     1
    280    301     1
    280    307     1
    280    309     1
    281    308     1
    281    310     1
    281    311     1
    283    311     1
    284    309     1
    285    311     1
    289    310     1
    290    309     1
    290    312     1
    291    310     1
    291    311     1
    292    313     1
    293    314     1
    293    316     1
    294    312     1
    294    315     1
    295    316     1
    296    313     1
    297    314     1
    298    312     1
    298    313     1
    298    315     1
    303    304     1
    304    305     1
    305    306     1
    307    308     1
    309    310     1
    313    314     1
    314    315     1
    315    316     1

[ angles ]
;    ai     aj     ak funct         c0         c1         c2         c3
      5      6      7     1   104.0900448 568.187200
      5      6     39     1   120.0500517 615.884800
      5      6     40     1   120.0500517 615.884800
      6      7      8     1   120.4300517 517.979200
      6      7     20     1   111.1800474 532.204800
      7      6     39     1   104.0900448 568.187200
      7      6     40     1   104.0900448 568.187200
      7      8      9     1   120.0200517 557.308800
      7     20     19     1   118.3800505 558.145600
      7     20     21     1   121.1100517 535.552000
      8      7     20     1   120.6900519 554.798400
      8      9     10     1   120.6100515 567.350400
      8      9     18     1   120.0200517 557.308800
      9     10     11     1   121.7100520 553.961600
      9     18     19     1   120.0200517 557.308800
     10      9     18     1   120.6100515 567.350400
     10     11     12     1   121.7100520 567.350400
     11     12     13     1   120.8200520 539.736000
     11     12     17     1   117.5600505 570.697600
     12     13     14     1   120.0200517 557.308800
     12     17     16     1   117.2200505 571.534400
     13     12     17     1   122.9400526 575.718400
     13     14     15     1   120.0200517 557.308800
     14     15     16     1   120.0200517 557.308800
     15     16     17     1   122.9400526 575.718400
     18     19     20     1   120.6900519 554.798400
     19     20     21     1   121.1100517 535.552000
     20     21     22     1   121.1100517 535.552000
     20     21     24     1   121.1100517 535.552000
     21     22     23     1   120.6900519 554.798400
     21     24     25     1   111.1800474 532.204800
     21     24     29     1   120.6900519 554.798400
     22     21     24     1   118.3800505 558.145600
     22     23     30     1   120.0200517 557.308800
     23     30     29     1   120.0200517 557.308800
     23     30     31     1   120.6100515 567.350400
     24     25     26     1   104.0900448 568.187200
     24     25     27     1   104.0900448 568.187200
     24     25     28     1   104.0900448 568.187200
     24     29     30     1   120.0200517 557.308800
     25     24     29     1   120.4300517 517.979200
     26     25     27     1   120.0500517 615.884800
     26     25     28     1   120.0500517 615.884800
     27     25     28     1   120.0500517 615.884800
     29     30     31     1   120.6100515 567.350400
     30     31     32     1   121.7100520 553.961600
     31     32     33     1   121.7100520 567.350400
     32     33     34     1   120.8200520 539.736000
     32     33     38     1   117.5600505 570.697600
     33     34     35     1   120.0200517 557.308800
     33     38     37     1   117.2200505 571.534400
     34     33     38     1   122.9400526 575.718400
     34     35     36     1   120.0200517 557.308800
     35     36     37     1   120.0200517 557.308800
     36     37     38     1   122.9400526 575.718400
     39      6     40     1   120.0500517 615.884800
      7      8     41     1   119.8800511 403.337600
      9      8     41     1   119.8800511 403.337600
      9     18     47     1   119.8800511 403.337600
     10     11     42     1   120.5600518 435.972800
     12     11     42     1   116.9900503 389.948800
     12     13     43     1   119.8800511 403.337600
     13     14     44     1   119.8800511 403.337600
     14     13     43     1   119.8800511 403.337600
     14     15     45     1   119.8800511 403.337600
     15     14     44     1   119.8800511 403.337600
     15     16     46     1   120.3400515 402.500800
     16     15     45     1   119.8800511 403.337600
     17     16     46     1   116.0300498 434.299200
     18     19     48     1   119.8800511 403.337600
     19     18     47     1   119.8800511 403.337600
     20     19     48     1   119.8600515 401.664000
     21     22     49     1   119.8600515 401.664000
     22     23     50     1   119.8800511 403.337600
     23     22     49     1   119.8800511 403.337600
     24     29     51     1   119.8800511 403.337600
     30     23     50     1   119.8800511 403.337600
     30     29     51     1   119.8800511 403.337600
     31     32     52     1   120.5600518 435.972800
     33     32     52     1   116.9900503 389.948800
     33     34     53     1   119.8800511 403.337600
     34     35     54     1   119.8800511 403.337600
     35     34     53     1   119.8800511 403.337600
     35     36     55     1   119.8800511 403.337600
     36     35     54     1   119.8800511 403.337600
     36     37     56     1   120.3400515 402.500800
     37     36     55     1   119.8800511 403.337600
     38     37     56     1   116.0300498 434.299200
     57     58     59     1   104.0900448 568.187200
     57     58     91     1   120.0500517 615.884800
     57     58     92     1   120.0500517 615.884800
     58     59     60     1   120.4300517 517.979200
     58     59     72     1   111.1800474 532.204800
     59     58     91     1   104.0900448 568.187200
     59     58     92     1   104.0900448 568.187200
     59     60     61     1   120.0200517 557.308800
     59     72     71     1   118.3800505 558.145600
     59     72     73     1   121.1100517 535.552000
     60     59     72     1   120.6900519 554.798400
     60     61     62     1   120.6100515 567.350400
     60     61     70     1   120.0200517 557.308800
     61     62     63     1   121.7100520 553.961600
     61     70     71     1   120.0200517 557.308800
     62     61     70     1   120.6100515 567.350400
     62     63     64     1   121.7100520 567.350400
     63     64     65     1   120.8200520 539.736000
     63     64     69     1   117.5600505 570.697600
     64     65     66     1   120.0200517 557.308800
     64     69     68     1   117.2200505 571.534400
     65     64     69     1   122.9400526 575.718400
     65     66     67     1   120.0200517 557.308800
     66     67     68     1   120.0200517 557.308800
     67     68     69     1   122.9400526 575.718400
     70     71     72     1   120.6900519 554.798400
     71     72     73     1   121.1100517 535.552000
     72     73     74     1   121.1100517 535.552000
     72     73     76     1   121.1100517 535.552000
     73     74     75     1   120.6900519 554.798400
     73     76     77     1   111.1800474 532.204800
     73     76     81     1   120.6900519 554.798400
     74     73     76     1   118.3800505 558.145600
     74     75     82     1   120.0200517 557.308800
     75     82     81     1   120.0200517 557.308800
     75     82     83     1   120.6100515 567.350400
     76     77     78     1   104.0900448 568.187200
     76     77     79     1   104.0900448 568.187200
     76     77     80     1   104.0900448 568.187200
     76     81     82     1   120.0200517 557.308800
     77     76     81     1   120.4300517 517.979200
     78     77     79     1   120.0500517 615.884800
     78     77     80     1   120.0500517 615.884800
     79     77     80     1   120.0500517 615.884800
     81     82     83     1   120.6100515 567.350400
     82     83     84     1   121.7100520 553.961600
     83     84     85     1   121.7100520 567.350400
     84     85     86     1   120.8200520 539.736000
     84     85     90     1   117.5600505 570.697600
     85     86     87     1   120.0200517 557.308800
     85     90     89     1   117.2200505 571.534400
     86     85     90     1   122.9400526 575.718400
     86     87     88     1   120.0200517 557.308800
     87     88     89     1   120.0200517 557.308800
     88     89     90     1   122.9400526 575.718400
     91     58     92     1   120.0500517 615.884800
     59     60     93     1   119.8800511 403.337600
     61     60     93     1   119.8800511 403.337600
     61     70     99     1   119.8800511 403.337600
     62     63     94     1   120.5600518 435.972800
     64     63     94     1   116.9900503 389.948800
     64     65     95     1   119.8800511 403.337600
     65     66     96     1   119.8800511 403.337600
     66     65     95     1   119.8800511 403.337600
     66     67     97     1   119.8800511 403.337600
     67     66     96     1   119.8800511 403.337600
     67     68     98     1   120.3400515 402.500800
     68     67     97     1   119.8800511 403.337600
     69     68     98     1   116.0300498 434.299200
     70     71    100     1   119.8800511 403.337600
     71     70     99     1   119.8800511 403.337600
     72     71    100     1   119.8600515 401.664000
     73     74    101     1   119.8600515 401.664000
     74     75    102     1   119.8800511 403.337600
     75     74    101     1   119.8800511 403.337600
     76     81    103     1   119.8800511 403.337600
     82     75    102     1   119.8800511 403.337600
     82     81    103     1   119.8800511 403.337600
     83     84    104     1   120.5600518 435.972800
     85     84    104     1   116.9900503 389.948800
     85     86    105     1   119.8800511 403.337600
     86     87    106     1   119.8800511 403.337600
     87     86    105     1   119.8800511 403.337600
     87     88    107     1   119.8800511 403.337600
     88     87    106     1   119.8800511 403.337600
     88     89    108     1   120.3400515 402.500800
     89     88    107     1   119.8800511 403.337600
     90     89    108     1   116.0300498 434.299200
    109    110    111     1   104.0900448 568.187200
    109    110    143     1   120.0500517 615.884800
    109    110    144     1   120.0500517 615.884800
    110    111    112     1   120.4300517 517.979200
    110    111    124     1   111.1800474 532.204800
    111    110    143     1   104.0900448 568.187200
    111    110    144     1   104.0900448 568.187200
    111    112    113     1   120.0200517 557.308800
    111    124    123     1   118.3800505 558.145600
    111    124    125     1   121.1100517 535.552000
    112    111    124     1   120.6900519 554.798400
    112    113    114     1   120.6100515 567.350400
    112    113    122     1   120.0200517 557.308800
    113    114    115     1   121.7100520 553.961600
    113    122    123     1   120.0200517 557.308800
    114    113    122     1   120.6100515 567.350400
    114    115    116     1   121.7100520 567.350400
    115    116    117     1   120.8200520 539.736000
    115    116    121     1   117.5600505 570.697600
    116    117    118     1   120.0200517 557.308800
    116    121    120     1   117.2200505 571.534400
    117    116    121     1   122.9400526 575.718400
    117    118    119     1   120.0200517 557.308800
    118    119    120     1   120.0200517 557.308800
    119    120    121     1   122.9400526 575.718400
    122    123    124     1   120.6900519 554.798400
    123    124    125     1   121.1100517 535.552000
    124    125    126     1   121.1100517 535.552000
    124    125    128     1   121.1100517 535.552000
    125    126    127     1   120.6900519 554.798400
    125    128    129     1   111.1800474 532.204800
    125    128    133     1   120.6900519 554.798400
    126    125    128     1   118.3800505 558.145600
    126    127    134     1   120.0200517 557.308800
    127    134    133     1   120.0200517 557.308800
    127    134    135     1   120.6100515 567.350400
    128    129    130     1   104.0900448 568.187200
    128    129    131     1   104.0900448 568.187200
    128    129    132     1   104.0900448 568.187200
    128    133    134     1   120.0200517 557.308800
    129    128    133     1   120.4300517 517.979200
    130    129    131     1   120.0500517 615.884800
    130    129    132     1   120.0500517 615.884800
    131    129    132     1   120.0500517 615.884800
    133    134    135     1   120.6100515 567.350400
    134    135    136     1   121.7100520 553.961600
    135    136    137     1   121.7100520 567.350400
    136    137    138     1   120.8200520 539.736000
    136    137    142     1   117.5600505 570.697600
    137    138    139     1   120.0200517 557.308800
    137    142    141     1   117.2200505 571.534400
    138    137    142     1   122.9400526 575.718400
    138    139    140     1   120.0200517 557.308800
    139    140    141     1   120.0200517 557.308800
    140    141    142     1   122.9400526 575.718400
    143    110    144     1   120.0500517 615.884800
    111    112    145     1   119.8800511 403.337600
    113    112    145     1   119.8800511 403.337600
    113    122    151     1   119.8800511 403.337600
    114    115    146     1   120.5600518 435.972800
    116    115    146     1   116.9900503 389.948800
    116    117    147     1   119.8800511 403.337600
    117    118    148     1   119.8800511 403.337600
    118    117    147     1   119.8800511 403.337600
    118    119    149     1   119.8800511 403.337600
    119    118    148     1   119.8800511 403.337600
    119    120    150     1   120.3400515 402.500800
    120    119    149     1   119.8800511 403.337600
    121    120    150     1   116.0300498 434.299200
    122    123    152     1   119.8800511 403.337600
    123    122    151     1   119.8800511 403.337600
    124    123    152     1   119.8600515 401.664000
    125    126    153     1   119.8600515 401.664000
    126    127    154     1   119.8800511 403.337600
    127    126    153     1   119.8800511 403.337600
    128    133    155     1   119.8800511 403.337600
    134    127    154     1   119.8800511 403.337600
    134    133    155     1   119.8800511 403.337600
    135    136    156     1   120.5600518 435.972800
    137    136    156     1   116.9900503 389.948800
    137    138    157     1   119.8800511 403.337600
    138    139    158     1   119.8800511 403.337600
    139    138    157     1   119.8800511 403.337600
    139    140    159     1   119.8800511 403.337600
    140    139    158     1   119.8800511 403.337600
    140    141    160     1   120.3400515 402.500800
    141    140    159     1   119.8800511 403.337600
    142    141    160     1   116.0300498 434.299200
    161    162    163     1   104.0900448 568.187200
    161    162    195     1   120.0500517 615.884800
    161    162    196     1   120.0500517 615.884800
    162    163    164     1   120.4300517 517.979200
    162    163    176     1   111.1800474 532.204800
    163    162    195     1   104.0900448 568.187200
    163    162    196     1   104.0900448 568.187200
    163    164    165     1   120.0200517 557.308800
    163    176    175     1   118.3800505 558.145600
    163    176    177     1   121.1100517 535.552000
    164    163    176     1   120.6900519 554.798400
    164    165    166     1   120.6100515 567.350400
    164    165    174     1   120.0200517 557.308800
    165    166    167     1   121.7100520 553.961600
    165    174    175     1   120.0200517 557.308800
    166    165    174     1   120.6100515 567.350400
    166    167    168     1   121.7100520 567.350400
    167    168    169     1   120.8200520 539.736000
    167    168    173     1   117.5600505 570.697600
    168    169    170     1   120.0200517 557.308800
    168    173    172     1   117.2200505 571.534400
    169    168    173     1   122.9400526 575.718400
    169    170    171     1   120.0200517 557.308800
    170    171    172     1   120.0200517 557.308800
    171    172    173     1   122.9400526 575.718400
    174    175    176     1   120.6900519 554.798400
    175    176    177     1   121.1100517 535.552000
    176    177    178     1   121.1100517 535.552000
    176    177    180     1   121.1100517 535.552000
    177    178    179     1   120.6900519 554.798400
    177    180    181     1   111.1800474 532.204800
    177    180    185     1   120.6900519 554.798400
    178    177    180     1   118.3800505 558.145600
    178    179    186     1   120.0200517 557.308800
    179    186    185     1   120.0200517 557.308800
    179    186    187     1   120.6100515 567.350400
    180    181    182     1   104.0900448 568.187200
    180    181    183     1   104.0900448 568.187200
    180    181    184     1   104.0900448 568.187200
    180    185    186     1   120.0200517 557.308800
    181    180    185     1   120.4300517 517.979200
    182    181    183     1   120.0500517 615.884800
    182    181    184     1   120.0500517 615.884800
    183    181    184     1   120.0500517 615.884800
    185    186    187     1   120.6100515 567.350400
    186    187    188     1   121.7100520 553.961600
    187    188    189     1   121.7100520 567.350400
    188    189    190     1   120.8200520 539.736000
    188    189    194     1   117.5600505 570.697600
    189    190    191     1   120.0200517 557.308800
    189    194    193     1   117.2200505 571.534400
    190    189    194     1   122.9400526 575.718400
    190    191    192     1   120.0200517 557.308800
    191    192    193     1   120.0200517 557.308800
    192    193    194     1   122.9400526 575.718400
    195    162    196     1   120.0500517 615.884800
    163    164    197     1   119.8800511 403.337600
    165    164    197     1   119.8800511 403.337600
    165    174    203     1   119.8800511 403.337600
    166    167    198     1   120.5600518 435.972800
    168    167    198     1   116.9900503 389.948800
    168    169    199     1   119.8800511 403.337600
    169    170    200     1   119.8800511 403.337600
    170    169    199     1   119.8800511 403.337600
    170    171    201     1   119.8800511 403.337600
    171    170    200     1   119.8800511 403.337600
    171    172    202     1   120.3400515 402.500800
    172    171    201     1   119.8800511 403.337600
    173    172    202     1   116.0300498 434.299200
    174    175    204     1   119.8800511 403.337600
    175    174    203     1   119.8800511 403.337600
    176    175    204     1   119.8600515 401.664000
    177    178    205     1   119.8600515 401.664000
    178    179    206     1   119.8800511 403.337600
    179    178    205     1   119.8800511 403.337600
    180    185    207     1   119.8800511 403.337600
    186    179    206     1   119.8800511 403.337600
    186    185    207     1   119.8800511 403.337600
    187    188    208     1   120.5600518 435.972800
    189    188    208     1   116.9900503 389.948800
    189    190    209     1   119.8800511 403.337600
    190    191    210     1   119.8800511 403.337600
    191    190    209     1   119.8800511 403.337600
    191    192    211     1   119.8800511 403.337600
    192    191    210     1   119.8800511 403.337600
    192    193    212     1   120.3400515 402.500800
    193    192    211     1   119.8800511 403.337600
    194    193    212     1   116.0300498 434.299200
    213    214    215     1   104.0900448 568.187200
    213    214    247     1   120.0500517 615.884800
    213    214    248     1   120.0500517 615.884800
    214    215    216     1   120.4300517 517.979200
    214    215    228     1   111.1800474 532.204800
    215    214    247     1   104.0900448 568.187200
    215    214    248     1   104.0900448 568.187200
    215    216    217     1   120.0200517 557.308800
    215    228    227     1   118.3800505 558.145600
    215    228    229     1   121.1100517 535.552000
    216    215    228     1   120.6900519 554.798400
    216    217    218     1   120.6100515 567.350400
    216    217    226     1   120.0200517 557.308800
    217    218    219     1   121.7100520 553.961600
    217    226    227     1   120.0200517 557.308800
    218    217    226     1   120.6100515 567.350400
    218    219    220     1   121.7100520 567.350400
    219    220    221     1   120.8200520 539.736000
    219    220    225     1   117.5600505 570.697600
    220    221    222     1   120.0200517 557.308800
    220    225    224     1   117.2200505 571.534400
    221    220    225     1   122.9400526 575.718400
    221    222    223     1   120.0200517 557.308800
    222    223    224     1   120.0200517 557.308800
    223    224    225     1   122.9400526 575.718400
    226    227    228     1   120.6900519 554.798400
    227    228    229     1   121.1100517 535.552000
    228    229    230     1   121.1100517 535.552000
    228    229    232     1   121.1100517 535.552000
    229    230    231     1   120.6900519 554.798400
    229    232    233     1   111.1800474 532.204800
    229    232    237     1   120.6900519 554.798400
    230    229    232     1   118.3800505 558.145600
    230    231    238     1   120.0200517 557.308800
    231    238    237     1   120.0200517 557.308800
    231    238    239     1   120.6100515 567.350400
    232    233    234     1   104.0900448 568.187200
    232    233    235     1   104.0900448 568.187200
    232    233    236     1   104.0900448 568.187200
    232    237    238     1   120.0200517 557.308800
    233    232    237     1   120.4300517 517.979200
    234    233    235     1   120.0500517 615.884800
    234    233    236     1   120.0500517 615.884800
    235    233    236     1   120.0500517 615.884800
    237    238    239     1   120.6100515 567.350400
    238    239    240     1   121.7100520 553.961600
    239    240    241     1   121.7100520 567.350400
    240    241    242     1   120.8200520 539.736000
    240    241    246     1   117.5600505 570.697600
    241    242    243     1   120.0200517 557.308800
    241    246    245     1   117.2200505 571.534400
    242    241    246     1   122.9400526 575.718400
    242    243    244     1   120.0200517 557.308800
    243    244    245     1   120.0200517 557.308800
    244    245    246     1   122.9400526 575.718400
    247    214    248     1   120.0500517 615.884800
    215    216    249     1   119.8800511 403.337600
    217    216    249     1   119.8800511 403.337600
    217    226    255     1   119.8800511 403.337600
    218    219    250     1   120.5600518 435.972800
    220    219    250     1   116.9900503 389.948800
    220    221    251     1   119.8800511 403.337600
    221    222    252     1   119.8800511 403.337600
    222    221    251     1   119.8800511 403.337600
    222    223    253     1   119.8800511 403.337600
    223    222    252     1   119.8800511 403.337600
    223    224    254     1   120.3400515 402.500800
    224    223    253     1   119.8800511 403.337600
    225    224    254     1   116.0300498 434.299200
    226    227    256     1   119.8800511 403.337600
    227    226    255     1   119.8800511 403.337600
    228    227    256     1   119.8600515 401.664000
    229    230    257     1   119.8600515 401.664000
    230    231    258     1   119.8800511 403.337600
    231    230    257     1   119.8800511 403.337600
    232    237    259     1   119.8800511 403.337600
    238    231    258     1   119.8800511 403.337600
    238    237    259     1   119.8800511 403.337600
    239    240    260     1   120.5600518 435.972800
    241    240    260     1   116.9900503 389.948800
    241    242    261     1   119.8800511 403.337600
    242    243    262     1   119.8800511 403.337600
    243    242    261     1   119.8800511 403.337600
    243    244    263     1   119.8800511 403.337600
    244    243    262     1   119.8800511 403.337600
    244    245    264     1   120.3400515 402.500800
    245    244    263     1   119.8800511 403.337600
    246    245    264     1   116.0300498 434.299200
    265    266    267     1   104.0900448 568.187200
    265    266    299     1   120.0500517 615.884800
    265    266    300     1   120.0500517 615.884800
    266    267    268     1   120.4300517 517.979200
    266    267    280     1   111.1800474 532.204800
    267    266    299     1   104.0900448 568.187200
    267    266    300     1   104.0900448 568.187200
    267    268    269     1   120.0200517 557.308800
    267    280    279     1   118.3800505 558.145600
    267    280    281     1   121.1100517 535.552000
    268    267    280     1   120.6900519 554.798400
    268    269    270     1   120.6100515 567.350400
    268    269    278     1   120.0200517 557.308800
    269    270    271     1   121.7100520 553.961600
    269    278    279     1   120.0200517 557.308800
    270    269    278     1   120.6100515 567.350400
    270    271    272     1   121.7100520 567.350400
    271    272    273     1   120.8200520 539.736000
    271    272    277     1   117.5600505 570.697600
    272    273    274     1   120.0200517 557.308800
    272    277    276     1   117.2200505 571.534400
    273    272    277     1   122.9400526 575.718400
    273    274    275     1   120.0200517 557.308800
    274    275    276     1   120.0200517 557.308800
    275    276    277     1   122.9400526 575.718400
    278    279    280     1   120.6900519 554.798400
    279    280    281     1   121.1100517 535.552000
    280    281    282     1   121.1100517 535.552000
    280    281    284     1   121.1100517 535.552000
    281    282    283     1   120.6900519 554.798400
    281    284    285     1   111.1800474 532.204800
    281    284    289     1   120.6900519 554.798400
    282    281    284     1   118.3800505 558.145600
    282    283    290     1   120.0200517 557.308800
    283    290    289     1   120.0200517 557.308800
    283    290    291     1   120.6100515 567.350400
    284    285    286     1   104.0900448 568.187200
    284    285    287     1   104.0900448 568.187200
    284    285    288     1   104.0900448 568.187200
    284    289    290     1   120.0200517 557.308800
    285    284    289     1   120.4300517 517.979200
    286    285    287     1   120.0500517 615.884800
    286    285    288     1   120.0500517 615.884800
    287    285    288     1   120.0500517 615.884800
    289    290    291     1   120.6100515 567.350400
    290    291    292     1   121.7100520 553.961600
    291    292    293     1   121.7100520 567.350400
    292    293    294     1   120.8200520 539.736000
    292    293    298     1   117.5600505 570.697600
    293    294    295     1   120.0200517 557.308800
    293    298    297     1   117.2200505 571.534400
    294    293    298     1   122.9400526 575.718400
    294    295    296     1   120.0200517 557.308800
    295    296    297     1   120.0200517 557.308800
    296    297    298     1   122.9400526 575.718400
    299    266    300     1   120.0500517 615.884800
    267    268    301     1   119.8800511 403.337600
    269    268    301     1   119.8800511 403.337600
    269    278    307     1   119.8800511 403.337600
    270    271    302     1   120.5600518 435.972800
    272    271    302     1   116.9900503 389.948800
    272    273    303     1   119.8800511 403.337600
    273    274    304     1   119.8800511 403.337600
    274    273    303     1   119.8800511 403.337600
    274    275    305     1   119.8800511 403.337600
    275    274    304     1   119.8800511 403.337600
    275    276    306     1   120.3400515 402.500800
    276    275    305     1   119.8800511 403.337600
    277    276    306     1   116.0300498 434.299200
    278    279    308     1   119.8800511 403.337600
    279    278    307     1   119.8800511 403.337600
    280    279    308     1   119.8600515 401.664000
    281    282    309     1   119.8600515 401.664000
    282    283    310     1   119.8800511 403.337600
    283    282    309     1   119.8800511 403.337600
    284    289    311     1   119.8800511 403.337600
    290    283    310     1   119.8800511 403.337600
    290    289    311     1   119.8800511 403.337600
    291    292    312     1   120.5600518 435.972800
    293    292    312     1   116.9900503 389.948800
    293    294    313     1   119.8800511 403.337600
    294    295    314     1   119.8800511 403.337600
    295    294    313     1   119.8800511 403.337600
    295    296    315     1   119.8800511 403.337600
    296    295    314     1   119.8800511 403.337600
    296    297    316     1   120.3400515 402.500800
    297    296    315     1   119.8800511 403.337600
    298    297    316     1   116.0300498 434.299200

[ dihedrals ]
;    ai     aj     ak     al funct         c0         c1         c2         c3         c4         c5
      5      6      7      8     1  180.0000771  5.4392000  2
      5      6      7     20     1  180.0000771  5.4392000  2
      6      7      8      9     1  180.0000771  15.1670000  2
      6      7     20     19     1  180.0000771  15.1670000  2
      6      7     20     21     1  180.0000771  15.1670000  2
      7      8      9     10     1  180.0000771  15.1670000  2
      7      8      9     18     1  180.0000771  15.1670000  2
      7     20     19     18     1  180.0000771  15.1670000  2
      7     20     21     22     1  180.0000771  4.1840000  2
      7     20     21     24     1  180.0000771  4.1840000  2
      8      7      6     39     1  180.0000771  5.4392000  2
      8      7      6     40     1  180.0000771  5.4392000  2
      8      7     20     19     1  180.0000771  15.1670000  2
      8      7     20     21     1  180.0000771  15.1670000  2
      8      9     10     11     1  180.0000771  0.0000000  3
      8      9     18     19     1  180.0000771  15.1670000  2
      9      8      7     20     1  180.0000771  15.1670000  2
      9     10     11     12     1  180.0000771  3.3472000  2
      9     18     19     20     1  180.0000771  15.1670000  2
     10      9     18     19     1  180.0000771  15.1670000  2
     10     11     12     13     1  180.0000771  2.9288000  2
     10     11     12     17     1  180.0000771  2.9288000  2
     11     10      9     18     1  180.0000771  0.0000000  3
     11     12     13     14     1  180.0000771  15.1670000  2
     11     12     17     16     1  180.0000771  20.0832000  2
     12     13     14     15     1  180.0000771  15.1670000  2
     12     17     16     15     1  180.0000771  20.0832000  2
     13     12     17     16     1  180.0000771  20.0832000  2
     13     14     15     16     1  180.0000771  15.1670000  2
     14     13     12     17     1  180.0000771  15.1670000  2
     14     15     16     17     1  180.0000771  15.1670000  2
     18     19     20     21     1  180.0000771  15.1670000  2
     19     20     21     22     1  180.0000771  4.1840000  2
     19     20     21     24     1  180.0000771  4.1840000  2
     20      7      6     39     1  180.0000771  5.4392000  2
     20      7      6     40     1  180.0000771  5.4392000  2
     20     21     22     23     1  180.0000771  15.1670000  2
     20     21     24     25     1  180.0000771  15.1670000  2
     20     21     24     29     1  180.0000771  15.1670000  2
     21     22     23     30     1  180.0000771  15.1670000  2
     21     24     25     26     1  180.0000771  5.4392000  2
     21     24     25     27     1  180.0000771  5.4392000  2
     21     24     25     28     1  180.0000771  5.4392000  2
     21     24     29     30     1  180.0000771  15.1670000  2
     22     21     24     25     1  180.0000771  15.1670000  2
     22     21     24     29     1  180.0000771  15.1670000  2
     22     23     30     29     1  180.0000771  15.1670000  2
     22     23     30     31     1  180.0000771  15.1670000  2
     23     22     21     24     1  180.0000771  15.1670000  2
     23     30     29     24     1  180.0000771  15.1670000  2
     23     30     31     32     1  180.0000771  0.0000000  3
     24     29     30     31     1  180.0000771  15.1670000  2
     25     24     29     30     1  180.0000771  15.1670000  2
     26     25     24     29     1  180.0000771  5.4392000  2
     27     25     24     29     1  180.0000771  5.4392000  2
     28     25     24     29     1  180.0000771  5.4392000  2
     29     30     31     32     1  180.0000771  0.0000000  3
     30     31     32     33     1  180.0000771  3.3472000  2
     31     32     33     34     1  180.0000771  2.9288000  2
     31     32     33     38     1  180.0000771  2.9288000  2
     32     33     34     35     1  180.0000771  15.1670000  2
     32     33     38     37     1  180.0000771  20.0832000  2
     33     34     35     36     1  180.0000771  15.1670000  2
     33     38     37     36     1  180.0000771  20.0832000  2
     34     33     38     37     1  180.0000771  20.0832000  2
     34     35     36     37     1  180.0000771  15.1670000  2
     35     34     33     38     1  180.0000771  15.1670000  2
     35     36     37     38     1  180.0000771  15.1670000  2
      8     20      7      6     4  180.0000771  4.6024000  2
      8     18      9     10     4  180.0000771  4.6024000  2
     13     11     12     17     4  180.0000771  4.6024000  2
      7     19     20     21     4  180.0000771  4.6024000  2
     22     24     21     20     4  180.0000771  4.6024000  2
     29     21     24     25     4  180.0000771  4.6024000  2
     23     29     30     31     4  180.0000771  4.6024000  2
     34     32     33     38     4  180.0000771  4.6024000  2
      6      7      8     41     1  180.0000771  15.1670000  2
      7     20     19     48     1  180.0000771  15.1670000  2
      8      9     18     47     1  180.0000771  15.1670000  2
      9     10     11     42     1  180.0000771  3.3472000  2
      9     18     19     48     1  180.0000771  15.1670000  2
     10      9      8     41     1  180.0000771  15.1670000  2
     10      9     18     47     1  180.0000771  15.1670000  2
     11     12     13     43     1  180.0000771  15.1670000  2
     12     13     14     44     1  180.0000771  15.1670000  2
     12     17     16     46     1  180.0000771  20.0832000  2
     13     12     11     42     1  180.0000771  2.9288000  2
     13     14     15     45     1  180.0000771  15.1670000  2
     14     15     16     46     1  180.0000771  15.1670000  2
     15     14     13     43     1  180.0000771  15.1670000  2
     16     15     14     44     1  180.0000771  15.1670000  2
     17     12     11     42     1  180.0000771  2.9288000  2
     17     12     13     43     1  180.0000771  15.1670000  2
     17     16     15     45     1  180.0000771  15.1670000  2
     18      9      8     41     1  180.0000771  15.1670000  2
     20      7      8     41     1  180.0000771  15.1670000  2
     20     19     18     47     1  180.0000771  15.1670000  2
     20     21     22     49     1  180.0000771  15.1670000  2
     21     20     19     48     1  180.0000771  15.1670000  2
     21     22     23     50     1  180.0000771  15.1670000  2
     21     24     29     51     1  180.0000771  15.1670000  2
     23     30     29     51     1  180.0000771  15.1670000  2
     24     21     22     49     1  180.0000771  15.1670000  2
     25     24     29     51     1  180.0000771  15.1670000  2
     29     30     23     50     1  180.0000771  15.1670000  2
     30     23     22     49     1  180.0000771  15.1670000  2
     30     31     32     52     1  180.0000771  3.3472000  2
     31     30     23     50     1  180.0000771  15.1670000  2
     31     30     29     51     1  180.0000771  15.1670000  2
     32     33     34     53     1  180.0000771  15.1670000  2
     33     34     35     54     1  180.0000771  15.1670000  2
     33     38     37     56     1  180.0000771  20.0832000  2
     34     33     32     52     1  180.0000771  2.9288000  2
     34     35     36     55     1  180.0000771  15.1670000  2
     35     36     37     56     1  180.0000771  15.1670000  2
     36     35     34     53     1  180.0000771  15.1670000  2
     37     36     35     54     1  180.0000771  15.1670000  2
     38     33     32     52     1  180.0000771  2.9288000  2
     38     33     34     53     1  180.0000771  15.1670000  2
     38     37     36     55     1  180.0000771  15.1670000  2
     43     13     14     44     1  180.0000771  15.1670000  2
     44     14     15     45     1  180.0000771  15.1670000  2
     45     15     16     46     1  180.0000771  15.1670000  2
     47     18     19     48     1  180.0000771  15.1670000  2
     49     22     23     50     1  180.0000771  15.1670000  2
     53     34     35     54     1  180.0000771  15.1670000  2
     54     35     36     55     1  180.0000771  15.1670000  2
     55     36     37     56     1  180.0000771  15.1670000  2
      7      9      8     41     4  180.0000771  4.6024000  2
     12     42     11     10     4  180.0000771  4.6024000  2
     12     14     13     43     4  180.0000771  4.6024000  2
     13     15     14     44     4  180.0000771  4.6024000  2
     14     16     15     45     4  180.0000771  4.6024000  2
     15     46     16     17     4  180.0000771  4.6024000  2
      9     19     18     47     4  180.0000771  4.6024000  2
     18     20     19     48     4  180.0000771  4.6024000  2
     23     21     22     49     4  180.0000771  4.6024000  2
     22     30     23     50     4  180.0000771  4.6024000  2
     24     30     29     51     4  180.0000771  4.6024000  2
     33     52     32     31     4  180.0000771  4.6024000  2
     33     35     34     53     4  180.0000771  4.6024000  2
     34     36     35     54     4  180.0000771  4.6024000  2
     35     37     36     55     4  180.0000771  4.6024000  2
     36     56     37     38     4  180.0000771  4.6024000  2
     57     58     59     60     1  180.0000771  5.4392000  2
     57     58     59     72     1  180.0000771  5.4392000  2
     58     59     60     61     1  180.0000771  15.1670000  2
     58     59     72     71     1  180.0000771  15.1670000  2
     58     59     72     73     1  180.0000771  15.1670000  2
     59     60     61     62     1  180.0000771  15.1670000  2
     59     60     61     70     1  180.0000771  15.1670000  2
     59     72     71     70     1  180.0000771  15.1670000  2
     59     72     73     74     1  180.0000771  4.1840000  2
     59     72     73     76     1  180.0000771  4.1840000  2
     60     59     58     91     1  180.0000771  5.4392000  2
     60     59     58     92     1  180.0000771  5.4392000  2
     60     59     72     71     1  180.0000771  15.1670000  2
     60     59     72     73     1  180.0000771  15.1670000  2
     60     61     62     63     1  180.0000771  0.0000000  3
     60     61     70     71     1  180.0000771  15.1670000  2
     61     60     59     72     1  180.0000771  15.1670000  2
     61     62     63     64     1  180.0000771  3.3472000  2
     61     70     71     72     1  180.0000771  15.1670000  2
     62     61     70     71     1  180.0000771  15.1670000  2
     62     63     64     65     1  180.0000771  2.9288000  2
     62     63     64     69     1  180.0000771  2.9288000  2
     63     62     61     70     1  180.0000771  0.0000000  3
     63     64     65     66     1  180.0000771  15.1670000  2
     63     64     69     68     1  180.0000771  20.0832000  2
     64     65     66     67     1  180.0000771  15.1670000  2
     64     69     68     67     1  180.0000771  20.0832000  2
     65     64     69     68     1  180.0000771  20.0832000  2
     65     66     67     68     1  180.0000771  15.1670000  2
     66     65     64     69     1  180.0000771  15.1670000  2
     66     67     68     69     1  180.0000771  15.1670000  2
     70     71     72     73     1  180.0000771  15.1670000  2
     71     72     73     74     1  180.0000771  4.1840000  2
     71     72     73     76     1  180.0000771  4.1840000  2
     72     59     58     91     1  180.0000771  5.4392000  2
     72     59     58     92     1  180.0000771  5.4392000  2
     72     73     74     75     1  180.0000771  15.1670000  2
     72     73     76     77     1  180.0000771  15.1670000  2
     72     73     76     81     1  180.0000771  15.1670000  2
     73     74     75     82     1  180.0000771  15.1670000  2
     73     76     77     78     1  180.0000771  5.4392000  2
     73     76     77     79     1  180.0000771  5.4392000  2
     73     76     77     80     1  180.0000771  5.4392000  2
     73     76     81     82     1  180.0000771  15.1670000  2
     74     73     76     77     1  180.0000771  15.1670000  2
     74     73     76     81     1  180.0000771  15.1670000  2
     74     75     82     81     1  180.0000771  15.1670000  2
     74     75     82     83     1  180.0000771  15.1670000  2
     75     74     73     76     1  180.0000771  15.1670000  2
     75     82     81     76     1  180.0000771  15.1670000  2
     75     82     83     84     1  180.0000771  0.0000000  3
     76     81     82     83     1  180.0000771  15.1670000  2
     77     76     81     82     1  180.0000771  15.1670000  2
     78     77     76     81     1  180.0000771  5.4392000  2
     79     77     76     81     1  180.0000771  5.4392000  2
     80     77     76     81     1  180.0000771  5.4392000  2
     81     82     83     84     1  180.0000771  0.0000000  3
     82     83     84     85     1  180.0000771  3.3472000  2
     83     84     85     86     1  180.0000771  2.9288000  2
     83     84     85     90     1  180.0000771  2.9288000  2
     84     85     86     87     1  180.0000771  15.1670000  2
     84     85     90     89     1  180.0000771  20.0832000  2
     85     86     87     88     1  180.0000771  15.1670000  2
     85     90     89     88     1  180.0000771  20.0832000  2
     86     85     90     89     1  180.0000771  20.0832000  2
     86     87     88     89     1  180.0000771  15.1670000  2
     87     86     85     90     1  180.0000771  15.1670000  2
     87     88     89     90     1  180.0000771  15.1670000  2
     60     72     59     58     4  180.0000771  4.6024000  2
     60     70     61     62     4  180.0000771  4.6024000  2
     65     63     64     69     4  180.0000771  4.6024000  2
     59     71     72     73     4  180.0000771  4.6024000  2
     74     76     73     72     4  180.0000771  4.6024000  2
     81     73     76     77     4  180.0000771  4.6024000  2
     75     81     82     83     4  180.0000771  4.6024000  2
     86     84     85     90     4  180.0000771  4.6024000  2
     58     59     60     93     1  180.0000771  15.1670000  2
     59     72     71    100     1  180.0000771  15.1670000  2
     60     61     70     99     1  180.0000771  15.1670000  2
     61     62     63     94     1  180.0000771  3.3472000  2
     61     70     71    100     1  180.0000771  15.1670000  2
     62     61     60     93     1  180.0000771  15.1670000  2
     62     61     70     99     1  180.0000771  15.1670000  2
     63     64     65     95     1  180.0000771  15.1670000  2
     64     65     66     96     1  180.0000771  15.1670000  2
     64     69     68     98     1  180.0000771  20.0832000  2
     65     64     63     94     1  180.0000771  2.9288000  2
     65     66     67     97     1  180.0000771  15.1670000  2
     66     67     68     98     1  180.0000771  15.1670000  2
     67     66     65     95     1  180.0000771  15.1670000  2
     68     67     66     96     1  180.0000771  15.1670000  2
     69     64     63     94     1  180.0000771  2.9288000  2
     69     64     65     95     1  180.0000771  15.1670000  2
     69     68     67     97     1  180.0000771  15.1670000  2
     70     61     60     93     1  180.0000771  15.1670000  2
     72     59     60     93     1  180.0000771  15.1670000  2
     72     71     70     99     1  180.0000771  15.1670000  2
     72     73     74    101     1  180.0000771  15.1670000  2
     73     72     71    100     1  180.0000771  15.1670000  2
     73     74     75    102     1  180.0000771  15.1670000  2
     73     76     81    103     1  180.0000771  15.1670000  2
     75     82     81    103     1  180.0000771  15.1670000  2
     76     73     74    101     1  180.0000771  15.1670000  2
     77     76     81    103     1  180.0000771  15.1670000  2
     81     82     75    102     1  180.0000771  15.1670000  2
     82     75     74    101     1  180.0000771  15.1670000  2
     82     83     84    104     1  180.0000771  3.3472000  2
     83     82     75    102     1  180.0000771  15.1670000  2
     83     82     81    103     1  180.0000771  15.1670000  2
     84     85     86    105     1  180.0000771  15.1670000  2
     85     86     87    106     1  180.0000771  15.1670000  2
     85     90     89    108     1  180.0000771  20.0832000  2
     86     85     84    104     1  180.0000771  2.9288000  2
     86     87     88    107     1  180.0000771  15.1670000  2
     87     88     89    108     1  180.0000771  15.1670000  2
     88     87     86    105     1  180.0000771  15.1670000  2
     89     88     87    106     1  180.0000771  15.1670000  2
     90     85     84    104     1  180.0000771  2.9288000  2
     90     85     86    105     1  180.0000771  15.1670000  2
     90     89     88    107     1  180.0000771  15.1670000  2
     95     65     66     96     1  180.0000771  15.1670000  2
     96     66     67     97     1  180.0000771  15.1670000  2
     97     67     68     98     1  180.0000771  15.1670000  2
     99     70     71    100     1  180.0000771  15.1670000  2
    101     74     75    102     1  180.0000771  15.1670000  2
    105     86     87    106     1  180.0000771  15.1670000  2
    106     87     88    107     1  180.0000771  15.1670000  2
    107     88     89    108     1  180.0000771  15.1670000  2
     59     61     60     93     4  180.0000771  4.6024000  2
     64     94     63     62     4  180.0000771  4.6024000  2
     64     66     65     95     4  180.0000771  4.6024000  2
     65     67     66     96     4  180.0000771  4.6024000  2
     66     68     67     97     4  180.0000771  4.6024000  2
     67     98     68     69     4  180.0000771  4.6024000  2
     61     71     70     99     4  180.0000771  4.6024000  2
     70     72     71    100     4  180.0000771  4.6024000  2
     75     73     74    101     4  180.0000771  4.6024000  2
     74     82     75    102     4  180.0000771  4.6024000  2
     76     82     81    103     4  180.0000771  4.6024000  2
     85    104     84     83     4  180.0000771  4.6024000  2
     85     87     86    105     4  180.0000771  4.6024000  2
     86     88     87    106     4  180.0000771  4.6024000  2
     87     89     88    107     4  180.0000771  4.6024000  2
     88    108     89     90     4  180.0000771  4.6024000  2
    109    110    111    112     1  180.0000771  5.4392000  2
    109    110    111    124     1  180.0000771  5.4392000  2
    110    111    112    113     1  180.0000771  15.1670000  2
    110    111    124    123     1  180.0000771  15.1670000  2
    110    111    124    125     1  180.0000771  15.1670000  2
    111    112    113    114     1  180.0000771  15.1670000  2
    111    112    113    122     1  180.0000771  15.1670000  2
    111    124    123    122     1  180.0000771  15.1670000  2
    111    124    125    126     1  180.0000771  4.1840000  2
    111    124    125    128     1  180.0000771  4.1840000  2
    112    111    110    143     1  180.0000771  5.4392000  2
    112    111    110    144     1  180.0000771  5.4392000  2
    112    111    124    123     1  180.0000771  15.1670000  2
    112    111    124    125     1  180.0000771  15.1670000  2
    112    113    114    115     1  180.0000771  0.0000000  3
    112    113    122    123     1  180.0000771  15.1670000  2
    113    112    111    124     1  180.0000771  15.1670000  2
    113    114    115    116     1  180.0000771  3.3472000  2
    113    122    123    124     1  180.0000771  15.1670000  2
    114    113    122    123     1  180.0000771  15.1670000  2
    114    115    116    117     1  180.0000771  2.9288000  2
    114    115    116    121     1  180.0000771  2.9288000  2
    115    114    113    122     1  180.0000771  0.0000000  3
    115    116    117    118     1  180.0000771  15.1670000  2
    115    116    121    120     1  180.0000771  20.0832000  2
    116    117    118    119     1  180.0000771  15.1670000  2
    116    121    120    119     1  180.0000771  20.0832000  2
    117    116    121    120     1  180.0000771  20.0832000  2
    117    118    119    120     1  180.0000771  15.1670000  2
    118    117    116    121     1  180.0000771  15.1670000  2
    118    119    120    121     1  180.0000771  15.1670000  2
    122    123    124    125     1  180.0000771  15.1670000  2
    123    124    125    126     1  180.0000771  4.1840000  2
    123    124    125    128     1  180.0000771  4.1840000  2
    124    111    110    143     1  180.0000771  5.4392000  2
    124    111    110    144     1  180.0000771  5.4392000  2
    124    125    126    127     1  180.0000771  15.1670000  2
    124    125    128    129     1  180.0000771  15.1670000  2
    124    125    128    133     1  180.0000771  15.1670000  2
    125    126    127    134     1  180.0000771  15.1670000  2
    125    128    129    130     1  180.0000771  5.4392000  2
    125    128    129    131     1  180.0000771  5.4392000  2
    125    128    129    132     1  180.0000771  5.4392000  2
    125    128    133    134     1  180.0000771  15.1670000  2
    126    125    128    129     1  180.0000771  15.1670000  2
    126    125    128    133     1  180.0000771  15.1670000  2
    126    127    134    133     1  180.0000771  15.1670000  2
    126    127    134    135     1  180.0000771  15.1670000  2
    127    126    125    128     1  180.0000771  15.1670000  2
    127    134    133    128     1  180.0000771  15.1670000  2
    127    134    135    136     1  180.0000771  0.0000000  3
    128    133    134    135     1  180.0000771  15.1670000  2
    129    128    133    134     1  180.0000771  15.1670000  2
    130    129    128    133     1  180.0000771  5.4392000  2
    131    129    128    133     1  180.0000771  5.4392000  2
    132    129    128    133     1  180.0000771  5.4392000  2
    133    134    135    136     1  180.0000771  0.0000000  3
    134    135    136    137     1  180.0000771  3.3472000  2
    135    136    137    138     1  180.0000771  2.9288000  2
    135    136    137    142     1  180.0000771  2.9288000  2
    136    137    138    139     1  180.0000771  15.1670000  2
    136    137    142    141     1  180.0000771  20.0832000  2
    137    138    139    140     1  180.0000771  15.1670000  2
    137    142    141    140     1  180.0000771  20.0832000  2
    138    137    142    141     1  180.0000771  20.0832000  2
    138    139    140    141     1  180.0000771  15.1670000  2
    139    138    137    142     1  180.0000771  15.1670000  2
    139    140    141    142     1  180.0000771  15.1670000  2
    112    124    111    110     4  180.0000771  4.6024000  2
    112    122    113    114     4  180.0000771  4.6024000  2
    117    115    116    121     4  180.0000771  4.6024000  2
    111    123    124    125     4  180.0000771  4.6024000  2
    126    128    125    124     4  180.0000771  4.6024000  2
    133    125    128    129     4  180.0000771  4.6024000  2
    127    133    134    135     4  180.0000771  4.6024000  2
    138    136    137    142     4  180.0000771  4.6024000  2
    110    111    112    145     1  180.0000771  15.1670000  2
    111    124    123    152     1  180.0000771  15.1670000  2
    112    113    122    151     1  180.0000771  15.1670000  2
    113    114    115    146     1  180.0000771  3.3472000  2
    113    122    123    152     1  180.0000771  15.1670000  2
    114    113    112    145     1  180.0000771  15.1670000  2
    114    113    122    151     1  180.0000771  15.1670000  2
    115    116    117    147     1  180.0000771  15.1670000  2
    116    117    118    148     1  180.0000771  15.1670000  2
    116    121    120    150     1  180.0000771  20.0832000  2
    117    116    115    146     1  180.0000771  2.9288000  2
    117    118    119    149     1  180.0000771  15.1670000  2
    118    119    120    150     1  180.0000771  15.1670000  2
    119    118    117    147     1  180.0000771  15.1670000  2
    120    119    118    148     1  180.0000771  15.1670000  2
    121    116    115    146     1  180.0000771  2.9288000  2
    121    116    117    147     1  180.0000771  15.1670000  2
    121    120    119    149     1  180.0000771  15.1670000  2
    122    113    112    145     1  180.0000771  15.1670000  2
    124    111    112    145     1  180.0000771  15.1670000  2
    124    123    122    151     1  180.0000771  15.1670000  2
    124    125    126    153     1  180.0000771  15.1670000  2
    125    124    123    152     1  180.0000771  15.1670000  2
    125    126    127    154     1  180.0000771  15.1670000  2
    125    128    133    155     1  180.0000771  15.1670000  2
    127    134    133    155     1  180.0000771  15.1670000  2
    128    125    126    153     1  180.0000771  15.1670000  2
    129    128    133    155     1  180.0000771  15.1670000  2
    133    134    127    154     1  180.0000771  15.1670000  2
    134    127    126    153     1  180.0000771  15.1670000  2
    134    135    136    156     1  180.0000771  3.3472000  2
    135    134    127    154     1  180.0000771  15.1670000  2
    135    134    133    155     1  180.0000771  15.1670000  2
    136    137    138    157     1  180.0000771  15.1670000  2
    137    138    139    158     1  180.0000771  15.1670000  2
    137    142    141    160     1  180.0000771  20.0832000  2
    138    137    136    156     1  180.0000771  2.9288000  2
    138    139    140    159     1  180.0000771  15.1670000  2
    139    140    141    160     1  180.0000771  15.1670000  2
    140    139    138    157     1  180.0000771  15.1670000  2
    141    140    139    158     1  180.0000771  15.1670000  2
    142    137    136    156     1  180.0000771  2.9288000  2
    142    137    138    157     1  180.0000771  15.1670000  2
    142    141    140    159     1  180.0000771  15.1670000  2
    147    117    118    148     1  180.0000771  15.1670000  2
    148    118    119    149     1  180.0000771  15.1670000  2
    149    119    120    150     1  180.0000771  15.1670000  2
    151    122    123    152     1  180.0000771  15.1670000  2
    153    126    127    154     1  180.0000771  15.1670000  2
    157    138    139    158     1  180.0000771  15.1670000  2
    158    139    140    159     1  180.0000771  15.1670000  2
    159    140    141    160     1  180.0000771  15.1670000  2
    111    113    112    145     4  180.0000771  4.6024000  2
    116    146    115    114     4  180.0000771  4.6024000  2
    116    118    117    147     4  180.0000771  4.6024000  2
    117    119    118    148     4  180.0000771  4.6024000  2
    118    120    119    149     4  180.0000771  4.6024000  2
    119    150    120    121     4  180.0000771  4.6024000  2
    113    123    122    151     4  180.0000771  4.6024000  2
    122    124    123    152     4  180.0000771  4.6024000  2
    127    125    126    153     4  180.0000771  4.6024000  2
    126    134    127    154     4  180.0000771  4.6024000  2
    128    134    133    155     4  180.0000771  4.6024000  2
    137    156    136    135     4  180.0000771  4.6024000  2
    137    139    138    157     4  180.0000771  4.6024000  2
    138    140    139    158     4  180.0000771  4.6024000  2
    139    141    140    159     4  180.0000771  4.6024000  2
    140    160    141    142     4  180.0000771  4.6024000  2
    161    162    163    164     1  180.0000771  5.4392000  2
    161    162    163    176     1  180.0000771  5.4392000  2
    162    163    164    165     1  180.0000771  15.1670000  2
    162    163    176    175     1  180.0000771  15.1670000  2
    162    163    176    177     1  180.0000771  15.1670000  2
    163    164    165    166     1  180.0000771  15.1670000  2
    163    164    165    174     1  180.0000771  15.1670000  2
    163    176    175    174     1  180.0000771  15.1670000  2
    163    176    177    178     1  180.0000771  4.1840000  2
    163    176    177    180     1  180.0000771  4.1840000  2
    164    163    162    195     1  180.0000771  5.4392000  2
    164    163    162    196     1  180.0000771  5.4392000  2
    164    163    176    175     1  180.0000771  15.1670000  2
    164    163    176    177     1  180.0000771  15.1670000  2
    164    165    166    167     1  180.0000771  0.0000000  3
    164    165    174    175     1  180.0000771  15.1670000  2
    165    164    163    176     1  180.0000771  15.1670000  2
    165    166    167    168     1  180.0000771  3.3472000  2
    165    174    175    176     1  180.0000771  15.1670000  2
    166    165    174    175     1  180.0000771  15.1670000  2
    166    167    168    169     1  180.0000771  2.9288000  2
    166    167    168    173     1  180.0000771  2.9288000  2
    167    166    165    174     1  180.0000771  0.0000000  3
    167    168    169    170     1  180.0000771  15.1670000  2
    167    168    173    172     1  180.0000771  20.0832000  2
    168    169    170    171     1  180.0000771  15.1670000  2
    168    173    172    171     1  180.0000771  20.0832000  2
    169    168    173    172     1  180.0000771  20.0832000  2
    169    170    171    172     1  180.0000771  15.1670000  2
    170    169    168    173     1  180.0000771  15.1670000  2
    170    171    172    173     1  180.0000771  15.1670000  2
    174    175    176    177     1  180.0000771  15.1670000  2
    175    176    177    178     1  180.0000771  4.1840000  2
    175    176    177    180     1  180.0000771  4.1840000  2
    176    163    162    195     1  180.0000771  5.4392000  2
    176    163    162    196     1  180.0000771  5.4392000  2
    176    177    178    179     1  180.0000771  15.1670000  2
    176    177    180    181     1  180.0000771  15.1670000  2
    176    177    180    185     1  180.0000771  15.1670000  2
    177    178    179    186     1  180.0000771  15.1670000  2
    177    180    181    182     1  180.0000771  5.4392000  2
    177    180    181    183     1  180.0000771  5.4392000  2
    177    180    181    184     1  180.0000771  5.4392000  2
    177    180    185    186     1  180.0000771  15.1670000  2
    178    177    180    181     1  180.0000771  15.1670000  2
    178    177    180    185     1  180.0000771  15.1670000  2
    178    179    186    185     1  180.0000771  15.1670000  2
    178    179    186    187     1  180.0000771  15.1670000  2
    179    178    177    180     1  180.0000771  15.1670000  2
    179    186    185    180     1  180.0000771  15.1670000  2
    179    186    187    188     1  180.0000771  0.0000000  3
    180    185    186    187     1  180.0000771  15.1670000  2
    181    180    185    186     1  180.0000771  15.1670000  2
    182    181    180    185     1  180.0000771  5.4392000  2
    183    181    180    185     1  180.0000771  5.4392000  2
    184    181    180    185     1  180.0000771  5.4392000  2
    185    186    187    188     1  180.0000771  0.0000000  3
    186    187    188    189     1  180.0000771  3.3472000  2
    187    188    189    190     1  180.0000771  2.9288000  2
    187    188    189    194     1  180.0000771  2.9288000  2
    188    189    190    191     1  180.0000771  15.1670000  2
    188    189    194    193     1  180.0000771  20.0832000  2
    189    190    191    192     1  180.0000771  15.1670000  2
    189    194    193    192     1  180.0000771  20.0832000  2
    190    189    194    193     1  180.0000771  20.0832000  2
    190    191    192    193     1  180.0000771  15.1670000  2
    191    190    189    194     1  180.0000771  15.1670000  2
    191    192    193    194     1  180.0000771  15.1670000  2
    164    176    163    162     4  180.0000771  4.6024000  2
    164    174    165    166     4  180.0000771  4.6024000  2
    169    167    168    173     4  180.0000771  4.6024000  2
    163    175    176    177     4  180.0000771  4.6024000  2
    178    180    177    176     4  180.0000771  4.6024000  2
    185    177    180    181     4  180.0000771  4.6024000  2
    179    185    186    187     4  180.0000771  4.6024000  2
    190    188    189    194     4  180.0000771  4.6024000  2
    162    163    164    197     1  180.0000771  15.1670000  2
    163    176    175    204     1  180.0000771  15.1670000  2
    164    165    174    203     1  180.0000771  15.1670000  2
    165    166    167    198     1  180.0000771  3.3472000  2
    165    174    175    204     1  180.0000771  15.1670000  2
    166    165    164    197     1  180.0000771  15.1670000  2
    166    165    174    203     1  180.0000771  15.1670000  2
    167    168    169    199     1  180.0000771  15.1670000  2
    168    169    170    200     1  180.0000771  15.1670000  2
    168    173    172    202     1  180.0000771  20.0832000  2
    169    168    167    198     1  180.0000771  2.9288000  2
    169    170    171    201     1  180.0000771  15.1670000  2
    170    171    172    202     1  180.0000771  15.1670000  2
    171    170    169    199     1  180.0000771  15.1670000  2
    172    171    170    200     1  180.0000771  15.1670000  2
    173    168    167    198     1  180.0000771  2.9288000  2
    173    168    169    199     1  180.0000771  15.1670000  2
    173    172    171    201     1  180.0000771  15.1670000  2
    174    165    164    197     1  180.0000771  15.1670000  2
    176    163    164    197     1  180.0000771  15.1670000  2
    176    175    174    203     1  180.0000771  15.1670000  2
    176    177    178    205     1  180.0000771  15.1670000  2
    177    176    175    204     1  180.0000771  15.1670000  2
    177    178    179    206     1  180.0000771  15.1670000  2
    177    180    185    207     1  180.0000771  15.1670000  2
    179    186    185    207     1  180.0000771  15.1670000  2
    180    177    178    205     1  180.0000771  15.1670000  2
    181    180    185    207     1  180.0000771  15.1670000  2
    185    186    179    206     1  180.0000771  15.1670000  2
    186    179    178    205     1  180.0000771  15.1670000  2
    186    187    188    208     1  180.0000771  3.3472000  2
    187    186    179    206     1  180.0000771  15.1670000  2
    187    186    185    207     1  180.0000771  15.1670000  2
    188    189    190    209     1  180.0000771  15.1670000  2
    189    190    191    210     1  180.0000771  15.1670000  2
    189    194    193    212     1  180.0000771  20.0832000  2
    190    189    188    208     1  180.0000771  2.9288000  2
    190    191    192    211     1  180.0000771  15.1670000  2
    191    192    193    212     1  180.0000771  15.1670000  2
    192    191    190    209     1  180.0000771  15.1670000  2
    193    192    191    210     1  180.0000771  15.1670000  2
    194    189    188    208     1  180.0000771  2.9288000  2
    194    189    190    209     1  180.0000771  15.1670000  2
    194    193    192    211     1  180.0000771  15.1670000  2
    199    169    170    200     1  180.0000771  15.1670000  2
    200    170    171    201     1  180.0000771  15.1670000  2
    201    171    172    202     1  180.0000771  15.1670000  2
    203    174    175    204     1  180.0000771  15.1670000  2
    205    178    179    206     1  180.0000771  15.1670000  2
    209    190    191    210     1  180.0000771  15.1670000  2
    210    191    192    211     1  180.0000771  15.1670000  2
    211    192    193    212     1  180.0000771  15.1670000  2
    163    165    164    197     4  180.0000771  4.6024000  2
    168    198    167    166     4  180.0000771  4.6024000  2
    168    170    169    199     4  180.0000771  4.6024000  2
    169    171    170    200     4  180.0000771  4.6024000  2
    170    172    171    201     4  180.0000771  4.6024000  2
    171    202    172    173     4  180.0000771  4.6024000  2
    165    175    174    203     4  180.0000771  4.6024000  2
    174    176    175    204     4  180.0000771  4.6024000  2
    179    177    178    205     4  180.0000771  4.6024000  2
    178    186    179    206     4  180.0000771  4.6024000  2
    180    186    185    207     4  180.0000771  4.6024000  2
    189    208    188    187     4  180.0000771  4.6024000  2
    189    191    190    209     4  180.0000771  4.6024000  2
    190    192    191    210     4  180.0000771  4.6024000  2
    191    193    192    211     4  180.0000771  4.6024000  2
    192    212    193    194     4  180.0000771  4.6024000  2
    213    214    215    216     1  180.0000771  5.4392000  2
    213    214    215    228     1  180.0000771  5.4392000  2
    214    215    216    217     1  180.0000771  15.1670000  2
    214    215    228    227     1  180.0000771  15.1670000  2
    214    215    228    229     1  180.0000771  15.1670000  2
    215    216    217    218     1  180.0000771  15.1670000  2
    215    216    217    226     1  180.0000771  15.1670000  2
    215    228    227    226     1  180.0000771  15.1670000  2
    215    228    229    230     1  180.0000771  4.1840000  2
    215    228    229    232     1  180.0000771  4.1840000  2
    216    215    214    247     1  180.0000771  5.4392000  2
    216    215    214    248     1  180.0000771  5.4392000  2
    216    215    228    227     1  180.0000771  15.1670000  2
    216    215    228    229     1  180.0000771  15.1670000  2
    216    217    218    219     1  180.0000771  0.0000000  3
    216    217    226    227     1  180.0000771  15.1670000  2
    217    216    215    228     1  180.0000771  15.1670000  2
    217    218    219    220     1  180.0000771  3.3472000  2
    217    226    227    228     1  180.0000771  15.1670000  2
    218    217    226    227     1  180.0000771  15.1670000  2
    218    219    220    221     1  180.0000771  2.9288000  2
    218    219    220    225     1  180.0000771  2.9288000  2
    219    218    217    226     1  180.0000771  0.0000000  3
    219    220    221    222     1  180.0000771  15.1670000  2
    219    220    225    224     1  180.0000771  20.0832000  2
    220    221    222    223     1  180.0000771  15.1670000  2
    220    225    224    223     1  180.0000771  20.0832000  2
    221    220    225    224     1  180.0000771  20.0832000  2
    221    222    223    224     1  180.0000771  15.1670000  2
    222    221    220    225     1  180.0000771  15.1670000  2
    222    223    224    225     1  180.0000771  15.1670000  2
    226    227    228    229     1  180.0000771  15.1670000  2
    227    228    229    230     1  180.0000771  4.1840000  2
    227    228    229    232     1  180.0000771  4.1840000  2
    228    215    214    247     1  180.0000771  5.4392000  2
    228    215    214    248     1  180.0000771  5.4392000  2
    228    229    230    231     1  180.0000771  15.1670000  2
    228    229    232    233     1  180.0000771  15.1670000  2
    228    229    232    237     1  180.0000771  15.1670000  2
    229    230    231    238     1  180.0000771  15.1670000  2
    229    232    233    234     1  180.0000771  5.4392000  2
    229    232    233    235     1  180.0000771  5.4392000  2
    229    232    233    236     1  180.0000771  5.4392000  2
    229    232    237    238     1  180.0000771  15.1670000  2
    230    229    232    233     1  180.0000771  15.1670000  2
    230    229    232    237     1  180.0000771  15.1670000  2
    230    231    238    237     1  180.0000771  15.1670000  2
    230    231    238    239     1  180.0000771  15.1670000  2
    231    230    229    232     1  180.0000771  15.1670000  2
    231    238    237    232     1  180.0000771  15.1670000  2
    231    238    239    240     1  180.0000771  0.0000000  3
    232    237    238    239     1  180.0000771  15.1670000  2
    233    232    237    238     1  180.0000771  15.1670000  2
    234    233    232    237     1  180.0000771  5.4392000  2
    235    233    232    237     1  180.0000771  5.4392000  2
    236    233    232    237     1  180.0000771  5.4392000  2
    237    238    239    240     1  180.0000771  0.0000000  3
    238    239    240    241     1  180.0000771  3.3472000  2
    239    240    241    242     1  180.0000771  2.9288000  2
    239    240    241    246     1  180.0000771  2.9288000  2
    240    241    242    243     1  180.0000771  15.1670000  2
    240    241    246    245     1  180.0000771  20.0832000  2
    241    242    243    244     1  180.0000771  15.1670000  2
    241    246    245    244     1  180.0000771  20.0832000  2
    242    241    246    245     1  180.0000771  20.0832000  2
    242    243    244    245     1  180.0000771  15.1670000  2
    243    242    241    246     1  180.0000771  15.1670000  2
    243    244    245    246     1  180.0000771  15.1670000  2
    216    228    215    214     4  180.0000771  4.6024000  2
    216    226    217    218     4  180.0000771  4.6024000  2
    221    219    220    225     4  180.0000771  4.6024000  2
    215    227    228    229     4  180.0000771  4.6024000  2
    230    232    229    228     4  180.0000771  4.6024000  2
    237    229    232    233     4  180.0000771  4.6024000  2
    231    237    238    239     4  180.0000771  4.6024000  2
    242    240    241    246     4  180.0000771  4.6024000  2
    214    215    216    249     1  180.0000771  15.1670000  2
    215    228    227    256     1  180.0000771  15.1670000  2
    216    217    226    255     1  180.0000771  15.1670000  2
    217    218    219    250     1  180.0000771  3.3472000  2
    217    226    227    256     1  180.0000771  15.1670000  2
    218    217    216    249     1  180.0000771  15.1670000  2
    218    217    226    255     1  180.0000771  15.1670000  2
    219    220    221    251     1  180.0000771  15.1670000  2
    220    221    222    252     1  180.0000771  15.1670000  2
    220    225    224    254     1  180.0000771  20.0832000  2
    221    220    219    250     1  180.0000771  2.9288000  2
    221    222    223    253     1  180.0000771  15.1670000  2
    222    223    224    254     1  180.0000771  15.1670000  2
    223    222    221    251     1  180.0000771  15.1670000  2
    224    223    222    252     1  180.0000771  15.1670000  2
    225    220    219    250     1  180.0000771  2.9288000  2
    225    220    221    251     1  180.0000771  15.1670000  2
    225    224    223    253     1  180.0000771  15.1670000  2
    226    217    216    249     1  180.0000771  15.1670000  2
    228    215    216    249     1  180.0000771  15.1670000  2
    228    227    226    255     1  180.0000771  15.1670000  2
    228    229    230    257     1  180.0000771  15.1670000  2
    229    228    227    256     1  180.0000771  15.1670000  2
    229    230    231    258     1  180.0000771  15.1670000  2
    229    232    237    259     1  180.0000771  15.1670000  2
    231    238    237    259     1  180.0000771  15.1670000  2
    232    229    230    257     1  180.0000771  15.1670000  2
    233    232    237    259     1  180.0000771  15.1670000  2
    237    238    231    258     1  180.0000771  15.1670000  2
    238    231    230    257     1  180.0000771  15.1670000  2
    238    239    240    260     1  180.0000771  3.3472000  2
    239    238    231    258     1  180.0000771  15.1670000  2
    239    238    237    259     1  180.0000771  15.1670000  2
    240    241    242    261     1  180.0000771  15.1670000  2
    241    242    243    262     1  180.0000771  15.1670000  2
    241    246    245    264     1  180.0000771  20.0832000  2
    242    241    240    260     1  180.0000771  2.9288000  2
    242    243    244    263     1  180.0000771  15.1670000  2
    243    244    245    264     1  180.0000771  15.1670000  2
    244    243    242    261     1  180.0000771  15.1670000  2
    245    244    243    262     1  180.0000771  15.1670000  2
    246    241    240    260     1  180.0000771  2.9288000  2
    246    241    242    261     1  180.0000771  15.1670000  2
    246    245    244    263     1  180.0000771  15.1670000  2
    251    221    222    252     1  180.0000771  15.1670000  2
    252    222    223    253     1  180.0000771  15.1670000  2
    253    223    224    254     1  180.0000771  15.1670000  2
    255    226    227    256     1  180.0000771  15.1670000  2
    257    230    231    258     1  180.0000771  15.1670000  2
    261    242    243    262     1  180.0000771  15.1670000  2
    262    243    244    263     1  180.0000771  15.1670000  2
    263    244    245    264     1  180.0000771  15.1670000  2
    215    217    216    249     4  180.0000771  4.6024000  2
    220    250    219    218     4  180.0000771  4.6024000  2
    220    222    221    251     4  180.0000771  4.6024000  2
    221    223    222    252     4  180.0000771  4.6024000  2
    222    224    223    253     4  180.0000771  4.6024000  2
    223    254    224    225     4  180.0000771  4.6024000  2
    217    227    226    255     4  180.0000771  4.6024000  2
    226    228    227    256     4  180.0000771  4.6024000  2
    231    229    230    257     4  180.0000771  4.6024000  2
    230    238    231    258     4  180.0000771  4.6024000  2
    232    238    237    259     4  180.0000771  4.6024000  2
    241    260    240    239     4  180.0000771  4.6024000  2
    241    243    242    261     4  180.0000771  4.6024000  2
    242    244    243    262     4  180.0000771  4.6024000  2
    243    245    244    263     4  180.0000771  4.6024000  2
    244    264    245    246     4  180.0000771  4.6024000  2
    265    266    267    268     1  180.0000771  5.4392000  2
    265    266    267    280     1  180.0000771  5.4392000  2
    266    267    268    269     1  180.0000771  15.1670000  2
    266    267    280    279     1  180.0000771  15.1670000  2
    266    267    280    281     1  180.0000771  15.1670000  2
    267    268    269    270     1  180.0000771  15.1670000  2
    267    268    269    278     1  180.0000771  15.1670000  2
    267    280    279    278     1  180.0000771  15.1670000  2
    267    280    281    282     1  180.0000771  4.1840000  2
    267    280    281    284     1  180.0000771  4.1840000  2
    268    267    266    299     1  180.0000771  5.4392000  2
    268    267    266    300     1  180.0000771  5.4392000  2
    268    267    280    279     1  180.0000771  15.1670000  2
    268    267    280    281     1  180.0000771  15.1670000  2
    268    269    270    271     1  180.0000771  0.0000000  3
    268    269    278    279     1  180.0000771  15.1670000  2
    269    268    267    280     1  180.0000771  15.1670000  2
    269    270    271    272     1  180.0000771  3.3472000  2
    269    278    279    280     1  180.0000771  15.1670000  2
    270    269    278    279     1  180.0000771  15.1670000  2
    270    271    272    273     1  180.0000771  2.9288000  2
    270    271    272    277     1  180.0000771  2.9288000  2
    271    270    269    278     1  180.0000771  0.0000000  3
    271    272    273    274     1  180.0000771  15.1670000  2
    271    272    277    276     1  180.0000771  20.0832000  2
    272    273    274    275     1  180.0000771  15.1670000  2
    272    277    276    275     1  180.0000771  20.0832000  2
    273    272    277    276     1  180.0000771  20.0832000  2
    273    274    275    276     1  180.0000771  15.1670000  2
    274    273    272    277     1  180.0000771  15.1670000  2
    274    275    276    277     1  180.0000771  15.1670000  2
    278    279    280    281     1  180.0000771  15.1670000  2
    279    280    281    282     1  180.0000771  4.1840000  2
    279    280    281    284     1  180.0000771  4.1840000  2
    280    267    266    299     1  180.0000771  5.4392000  2
    280    267    266    300     1  180.0000771  5.4392000  2
    280    281    282    283     1  180.0000771  15.1670000  2
    280    281    284    285     1  180.0000771  15.1670000  2
    280    281    284    289     1  180.0000771  15.1670000  2
    281    282    283    290     1  180.0000771  15.1670000  2
    281    284    285    286     1  180.0000771  5.4392000  2
    281    284    285    287     1  180.0000771  5.4392000  2
    281    284    285    288     1  180.0000771  5.4392000  2
    281    284    289    290     1  180.0000771  15.1670000  2
    282    281    284    285     1  180.0000771  15.1670000  2
    282    281    284    289     1  180.0000771  15.1670000  2
    282    283    290    289     1  180.0000771  15.1670000  2
    282    283    290    291     1  180.0000771  15.1670000  2
    283    282    281    284     1  180.0000771  15.1670000  2
    283    290    289    284     1  180.0000771  15.1670000  2
    283    290    291    292     1  180.0000771  0.0000000  3
    284    289    290    291     1  180.0000771  15.1670000  2
    285    284    289    290     1  180.0000771  15.1670000  2
    286    285    284    289     1  180.0000771  5.4392000  2
    287    285    284    289     1  180.0000771  5.4392000  2
    288    285    284    289     1  180.0000771  5.4392000  2
    289    290    291    292     1  180.0000771  0.0000000  3
    290    291    292    293     1  180.0000771  3.3472000  2
    291    292    293    294     1  180.0000771  2.9288000  2
    291    292    293    298     1  180.0000771  2.9288000  2
    292    293    294    295     1  180.0000771  15.1670000  2
    292    293    298    297     1  180.0000771  20.0832000  2
    293    294    295    296     1  180.0000771  15.1670000  2
    293    298    297    296     1  180.0000771  20.0832000  2
    294    293    298    297     1  180.0000771  20.0832000  2
    294    295    296    297     1  180.0000771  15.1670000  2
    295    294    293    298     1  180.0000771  15.1670000  2
    295    296    297    298     1  180.0000771  15.1670000  2
    268    280    267    266     4  180.0000771  4.6024000  2
    268    278    269    270     4  180.0000771  4.6024000  2
    273    271    272    277     4  180.0000771  4.6024000  2
    267    279    280    281     4  180.0000771  4.6024000  2
    282    284    281    280     4  180.0000771  4.6024000  2
    289    281    284    285     4  180.0000771  4.6024000  2
    283    289    290    291     4  180.0000771  4.6024000  2
    294    292    293    298     4  180.0000771  4.6024000  2
    266    267    268    301     1  180.0000771  15.1670000  2
    267    280    279    308     1  180.0000771  15.1670000  2
    268    269    278    307     1  180.0000771  15.1670000  2
    269    270    271    302     1  180.0000771  3.3472000  2
    269    278    279    308     1  180.0000771  15.1670000  2
    270    269    268    301     1  180.0000771  15.1670000  2
    270    269    278    307     1  180.0000771  15.1670000  2
    271    272    273    303     1  180.0000771  15.1670000  2
    272    273    274    304     1  180.0000771  15.1670000  2
    272    277    276    306     1  180.0000771  20.0832000  2
    273    272    271    302     1  180.0000771  2.9288000  2
    273    274    275    305     1  180.0000771  15.1670000  2
    274    275    276    306     1  180.0000771  15.1670000  2
    275    274    273    303     1  180.0000771  15.1670000  2
    276    275    274    304     1  180.0000771  15.1670000  2
    277    272    271    302     1  180.0000771  2.9288000  2
    277    272    273    303     1  180.0000771  15.1670000  2
    277    276    275    305     1  180.0000771  15.1670000  2
    278    269    268    301     1  180.0000771  15.1670000  2
    280    267    268    301     1  180.0000771  15.1670000  2
    280    279    278    307     1  180.0000771  15.1670000  2
    280    281    282    309     1  180.0000771  15.1670000  2
    281    280    279    308     1  180.0000771  15.1670000  2
    281    282    283    310     1  180.0000771  15.1670000  2
    281    284    289    311     1  180.0000771  15.1670000  2
    283    290    289    311     1  180.0000771  15.1670000  2
    284    281    282    309     1  180.0000771  15.1670000  2
    285    284    289    311     1  180.0000771  15.1670000  2
    289    290    283    310     1  180.0000771  15.1670000  2
    290    283    282    309     1  180.0000771  15.1670000  2
    290    291    292    312     1  180.0000771  3.3472000  2
    291    290    283    310     1  180.0000771  15.1670000  2
    291    290    289    311     1  180.0000771  15.1670000  2
    292    293    294    313     1  180.0000771  15.1670000  2
    293    294    295    314     1  180.0000771  15.1670000  2
    293    298    297    316     1  180.0000771  20.0832000  2
    294    293    292    312     1  180.0000771  2.9288000  2
    294    295    296    315     1  180.0000771  15.1670000  2
    295    296    297    316     1  180.0000771  15.1670000  2
    296    295    294    313     1  180.0000771  15.1670000  2
    297    296    295    314     1  180.0000771  15.1670000  2
    298    293    292    312     1  180.0000771  2.9288000  2
    298    293    294    313     1  180.0000771  15.1670000  2
    298    297    296    315     1  180.0000771  15.1670000  2
    303    273    274    304     1  180.0000771  15.1670000  2
    304    274    275    305     1  180.0000771  15.1670000  2
    305    275    276    306     1  180.0000771  15.1670000  2
    307    278    279    308     1  180.0000771  15.1670000  2
    309    282    283    310     1  180.0000771  15.1670000  2
    313    294    295    314     1  180.0000771  15.1670000  2
    314    295    296    315     1  180.0000771  15.1670000  2
    315    296    297    316     1  180.0000771  15.1670000  2
    267    269    268    301     4  180.0000771  4.6024000  2
    272    302    271    270     4  180.0000771  4.6024000  2
    272    274    273    303     4  180.0000771  4.6024000  2
    273    275    274    304     4  180.0000771  4.6024000  2
    274    276    275    305     4  180.0000771  4.6024000  2
    275    306    276    277     4  180.0000771  4.6024000  2
    269    279    278    307     4  180.0000771  4.6024000  2
    278    280    279    308     4  180.0000771  4.6024000  2
    283    281    282    309     4  180.0000771  4.6024000  2
    282    290    283    310     4  180.0000771  4.6024000  2
    284    290    289    311     4  180.0000771  4.6024000  2
    293    312    292    291     4  180.0000771  4.6024000  2
    293    295    294    313     4  180.0000771  4.6024000  2
    294    296    295    314     4  180.0000771  4.6024000  2
    295    297    296    315     4  180.0000771  4.6024000  2
    296    316    297    298     4  180.0000771  4.6024000  2

[ moleculetype ]
; Name            nrexcl
NMe          3

[ atoms ]
;   nr       type  resnr residue  atom   cgnr    charge       mass  typeB    chargeB      massB
; residue    1 NMe rtp NMe q 1.0
     1         n4      1     NMe    N0      1 -0.602683  14.010000 ; qtot -0.602683
     2         c3      1     NMe    C1      2  0.089218  12.010000 ; qtot -0.513465
     3         c3      1     NMe    C2      3  0.089217  12.010000 ; qtot -0.424248
     4         c3      1     NMe    C3      4  0.089218  12.010000 ; qtot -0.335030
     5         c3      1     NMe    C4      5  0.089217  12.010000 ; qtot -0.245813
     6         hx      1     NMe    H5      6  0.103818   1.008000 ; qtot -0.141995
     7         hx      1     NMe    H6      7  0.103817   1.008000 ; qtot -0.038178
     8         hx      1     NMe    H7      8  0.103818   1.008000 ; qtot  0.065640
     9         hx      1     NMe    H8      9  0.103817   1.008000 ; qtot  0.169457
    10         hx      1     NMe    H9     10  0.103818   1.008000 ; qtot  0.273275
    11         hx      1     NMe   H10     11  0.103818   1.008000 ; qtot  0.377093
    12         hx      1     NMe   H11     12  0.103818   1.008000 ; qtot  0.480911
    13         hx      1     NMe   H12     13  0.103818   1.008000 ; qtot  0.584729
    14         hx      1     NMe   H13     14  0.103818   1.008000 ; qtot  0.688547
    15         hx      1     NMe   H14     15  0.103818   1.008000 ; qtot  0.792365
    16         hx      1     NMe   H15     16  0.103818   1.008000 ; qtot  0.896183
    17         hx      1     NMe   H16     17  0.103818   1.008000 ; qtot  1.000001

[ bonds ]
;    ai     aj funct         c0         c1         c2         c3
      1      2     1   0.15110 237065.440000
      1      3     1   0.15110 237065.440000
      1      4     1   0.15110 237065.440000
      1      5     1   0.15110 237065.440000
      2      6     1   0.10910 283424.160000
      2      7     1   0.10910 283424.160000
      2      8     1   0.10910 283424.160000
      3      9     1   0.10910 283424.160000
      3     10     1   0.10910 283424.160000
      3     11     1   0.10910 283424.160000
      4     12     1   0.10910 283424.160000
      4     13     1   0.10910 283424.160000
      4     14     1   0.10910 283424.160000
      5     15     1   0.10910 283424.160000
      5     16     1   0.10910 283424.160000
      5     17     1   0.10910 283424.160000

[ pairs ]
;    ai     aj funct         c0         c1         c2         c3
      2      9     1
      2     10     1
      2     11     1
      2     12     1
      2     13     1
      2     14     1
      2     15     1
      2     16     1
      2     17     1
      3      6     1
      3      7     1
      3      8     1
      3     12     1
      3     13     1
      3     14     1
      3     15     1
      3     16     1
      3     17     1
      4      6     1
      4      7     1
      4      8     1
      4      9     1
      4     10     1
      4     11     1
      4     15     1
      4     16     1
      4     17     1
      5      6     1
      5      7     1
      5      8     1
      5      9     1
      5     10     1
      5     11     1
      5     12     1
      5     13     1
      5     14     1

[ angles ]
;    ai     aj     ak funct         c0         c1         c2         c3
      2      1      3     1   109.6600471 523.836800
      2      1      4     1   109.6600471 523.836800
      2      1      5     1   109.6600471 523.836800
      3      1      4     1   109.6600471 523.836800
      3      1      5     1   109.6600471 523.836800
      4      1      5     1   109.6600471 523.836800
      1      2      6     1   108.0100461 406.684800
      1      2      7     1   108.0100461 406.684800
      1      2      8     1   108.0100461 406.684800
      1      3      9     1   108.0100461 406.684800
      1      3     10     1   108.0100461 406.684800
      1      3     11     1   108.0100461 406.684800
      1      4     12     1   108.0100461 406.684800
      1      4     13     1   108.0100461 406.684800
      1      4     14     1   108.0100461 406.684800
      1      5     15     1   108.0100461 406.684800
      1      5     16     1   108.0100461 406.684800
      1      5     17     1   108.0100461 406.684800
      6      2      7     1   109.7500473 328.025600
      6      2      8     1   109.7500473 328.025600
      7      2      8     1   109.7500473 328.025600
      9      3     10     1   109.7500473 328.025600
      9      3     11     1   109.7500473 328.025600
     10      3     11     1   109.7500473 328.025600
     12      4     13     1   109.7500473 328.025600
     12      4     14     1   109.7500473 328.025600
     13      4     14     1   109.7500473 328.025600
     15      5     16     1   109.7500473 328.025600
     15      5     17     1   109.7500473 328.025600
     16      5     17     1   109.7500473 328.025600

[ dihedrals ]
;    ai     aj     ak     al funct         c0         c1         c2         c3         c4         c5
      2      1      3      9     1  0.0000000  0.6508444  3
      2      1      3     10     1  0.0000000  0.6508444  3
      2      1      3     11     1  0.0000000  0.6508444  3
      2      1      4     12     1  0.0000000  0.6508444  3
      2      1      4     13     1  0.0000000  0.6508444  3
      2      1      4     14     1  0.0000000  0.6508444  3
      2      1      5     15     1  0.0000000  0.6508444  3
      2      1      5     16     1  0.0000000  0.6508444  3
      2      1      5     17     1  0.0000000  0.6508444  3
      3      1      2      6     1  0.0000000  0.6508444  3
      3      1      2      7     1  0.0000000  0.6508444  3
      3      1      2      8     1  0.0000000  0.6508444  3
      3      1      4     12     1  0.0000000  0.6508444  3
      3      1      4     13     1  0.0000000  0.6508444  3
      3      1      4     14     1  0.0000000  0.6508444  3
      3      1      5     15     1  0.0000000  0.6508444  3
      3      1      5     16     1  0.0000000  0.6508444  3
      3      1      5     17     1  0.0000000  0.6508444  3
      4      1      2      6     1  0.0000000  0.6508444  3
      4      1      2      7     1  0.0000000  0.6508444  3
      4      1      2      8     1  0.0000000  0.6508444  3
      4      1      3      9     1  0.0000000  0.6508444  3
      4      1      3     10     1  0.0000000  0.6508444  3
      4      1      3     11     1  0.0000000  0.6508444  3
      4      1      5     15     1  0.0000000  0.6508444  3
      4      1      5     16     1  0.0000000  0.6508444  3
      4      1      5     17     1  0.0000000  0.6508444  3
      5      1      2      6     1  0.0000000  0.6508444  3
      5      1      2      7     1  0.0000000  0.6508444  3
      5      1      2      8     1  0.0000000  0.6508444  3
      5      1      3      9     1  0.0000000  0.6508444  3
      5      1      3     10     1  0.0000000  0.6508444  3
      5      1      3     11     1  0.0000000  0.6508444  3
      5      1      4     12     1  0.0000000  0.6508444  3
      5      1      4     13     1  0.0000000  0.6508444  3
      5      1      4     14     1  0.0000000  0.6508444  3

[ moleculetype ]
; molname       nrexcl
OPC             2

[ atoms ]
; id  at type     res nr  res name  at name  cg nr  charge    mass
  1   OW          1       OPC       OW       1       0        16.00000
  2   HW          1       OPC       HW1      1       0.67914   1.00800
  3   HW          1       OPC       HW2      1       0.67914   1.00800
  4   MW          1       OPC       MW       1      -1.35828   0.00000

#ifndef FLEXIBLE

[ settles ]
; i     funct   doh     dhh
1       1       0.08724 0.13712

#else

[ bonds ]
; i     j       funct   length  force.c.
1       2       1       0.08724 502416.0 0.08724        502416.0
1       3       1       0.08724 502416.0 0.08724        502416.0

[ angles ]
; i     j       k       funct   angle   force.c.
2       1       3       1       103.6   628.02  103.6  628.02

#endif


[ virtual_sites3 ]
; Vsite from                    funct   a               b
4       1       2       3       1       0.147722363     0.147722363


[ exclusions ]
1       2       3       4
2       1       3       4
3       1       2       4
4       1       2       3


; The position of the virtual site is computed as follows:
;
;               O
;             
;               V
;         
;       H               H
;
; Ewald OPC:
; const = distance (OV) / [ cos (angle(VOH))    * distance (OH) ]
;         0.01594 nm     / [ cos (51.8 deg)     * 0.0872433 nm    ]
;       then a = b = 0.5 * const = 0.147722363
;
; Vsite pos x4 = x1 + a*(x2-x1) + b*(x3-x1)
[ system ]
[ molecules ]

CAG 1

NMe 4

OPC              4157
