# Supplementary material for: Metallicious: Automated Force-Field Parameterization of Covalently Bound Metals for Supramolecular Structures
Source: J Chem Theory Comput. 2024 Oct 7;20(20):9060–71. doi: 10.1021/acs.jctc.4c00850 (PMC11500408; doi:10.1021/acs.jctc.4c00850)
Supplement: Supplementary file 2 — ct4c00850_si_002.zip [file ct4c00850_si_002.zip › SI_MD_input/Fe4L6/nonbonded/1_em.gro]

Giant Rising Ordinary Mutants for A Clerical Setup
17012
    1Fe      Fe    1   3.231   2.170   2.901
    2Fe      Fe    2   2.514   2.355   1.808
    3Fe      Fe    3   1.932   2.380   2.988
    4Fe      Fe    4   2.729   3.355   2.631
    5UNK     O0    5   3.297   2.942   2.732
    5UNK     S1    6   3.201   2.930   2.625
    5UNK     C2    7   3.045   2.948   2.711
    5UNK     C3    8   2.978   3.072   2.712
    5UNK     C4    9   2.854   3.085   2.776
    5UNK     N5   10   2.788   3.210   2.781
    5UNK     C6   11   2.759   3.259   2.899
    5UNK     C7   12   2.689   3.389   2.915
    5UNK     C8   13   2.649   3.431   3.042
    5UNK     C9   14   2.580   3.552   3.055
    5UNK    C10   15   2.556   3.626   2.938
    5UNK    C11   16   2.597   3.575   2.814
    5UNK    N12   17   2.662   3.457   2.799
    5UNK    C13   18   2.799   2.976   2.845
    5UNK    C14   19   2.870   2.854   2.850
    5UNK    C15   20   2.995   2.838   2.786
    5UNK    C16   21   3.063   2.706   2.795
    5UNK    C17   22   3.038   2.612   2.693
    5UNK    C18   23   3.105   2.489   2.688
    5UNK    C19   24   3.153   2.668   2.899
    5UNK    S20   25   3.167   2.771   3.044
    5UNK    O21   26   3.248   2.690   3.133
    5UNK    O22   27   3.230   2.894   3.001
    5UNK    O23   28   3.031   2.788   3.091
    5UNK    C24   29   3.224   2.548   2.891
    5UNK    C25   30   3.200   2.458   2.787
    5UNK    N26   31   3.269   2.336   2.783
    5UNK    C27   32   3.378   2.324   2.711
    5UNK    C28   33   3.451   2.195   2.714
    5UNK    C29   34   3.565   2.175   2.636
    5UNK    C30   35   3.630   2.052   2.639
    5UNK    C31   36   3.576   1.951   2.720
    5UNK    C32   37   3.461   1.977   2.795
    5UNK    N33   38   3.397   2.098   2.794
    5UNK    O34   39   3.207   3.046   2.537
    5UNK    O35   40   3.204   2.802   2.557
    5UNK    H36   41   3.026   3.157   2.665
    5UNK    H37   42   2.780   3.203   2.990
    5UNK    H38   43   2.670   3.371   3.130
    5UNK    H39   44   2.548   3.587   3.153
    5UNK    H40   45   2.504   3.722   2.943
    5UNK    H41   46   2.577   3.632   2.723
    5UNK    H42   47   2.705   2.985   2.898
    5UNK    H43   48   2.829   2.771   2.908
    5UNK    H44   49   2.970   2.637   2.612
    5UNK    H45   50   3.086   2.421   2.606
    5UNK    H46   51   3.299   2.523   2.966
    5UNK    H47   52   3.416   2.405   2.649
    5UNK    H48   53   3.602   2.255   2.571
    5UNK    H49   54   3.717   2.033   2.577
    5UNK    H50   55   3.622   1.853   2.722
    5UNK    H51   56   3.419   1.900   2.858
    6UNK     O0   57   2.738   1.972   2.372
    6UNK     S1   58   2.818   1.981   2.251
    6UNK     C2   59   2.803   2.151   2.197
    6UNK     C3   60   2.751   2.186   2.071
    6UNK     C4   61   2.741   2.321   2.032
    6UNK     N5   62   2.700   2.357   1.902
    6UNK     C6   63   2.790   2.410   1.822
    6UNK     C7   64   2.751   2.467   1.690
    6UNK     C8   65   2.838   2.551   1.619
    6UNK     C9   66   2.795   2.609   1.499
    6UNK    C10   67   2.666   2.579   1.454
    6UNK    C11   68   2.584   2.497   1.532
    6UNK    N12   69   2.622   2.443   1.651
    6UNK    C13   70   2.784   2.421   2.121
    6UNK    C14   71   2.841   2.387   2.244
    6UNK    C15   72   2.854   2.252   2.284
    6UNK    C16   73   2.924   2.221   2.412
    6UNK    C17   74   2.845   2.195   2.527
    6UNK    C18   75   2.903   2.150   2.646
    6UNK    C19   76   3.065   2.209   2.425
    6UNK    S20   77   3.175   2.259   2.293
    6UNK    O21   78   3.284   2.165   2.313
    6UNK    O22   79   3.107   2.248   2.165
    6UNK    O23   80   3.205   2.396   2.335
    6UNK    C24   81   3.122   2.160   2.544
    6UNK    C25   82   3.041   2.130   2.654
    6UNK    N26   83   3.099   2.077   2.771
    6UNK    C27   84   3.081   1.951   2.801
    6UNK    C28   85   3.145   1.896   2.922
    6UNK    C29   86   3.146   1.758   2.948
    6UNK    C30   87   3.213   1.710   3.061
    6UNK    C31   88   3.274   1.804   3.146
    6UNK    C32   89   3.268   1.940   3.114
    6UNK    N33   90   3.209   1.988   3.001
    6UNK    O34   91   2.961   1.960   2.270
    6UNK    O35   92   2.761   1.904   2.143
    6UNK    H36   93   2.721   2.107   2.002
    6UNK    H37   94   2.891   2.429   1.856
    6UNK    H38   95   2.937   2.573   1.658
    6UNK    H39   96   2.859   2.676   1.443
    6UNK    H40   97   2.629   2.620   1.361
    6UNK    H41   98   2.482   2.474   1.499
    6UNK    H42   99   2.779   2.526   2.092
    6UNK    H43  100   2.879   2.465   2.309
    6UNK    H44  101   2.737   2.204   2.519
    6UNK    H45  102   2.838   2.126   2.730
    6UNK    H46  103   3.229   2.144   2.549
    6UNK    H47  104   3.026   1.883   2.735
    6UNK    H48  105   3.095   1.689   2.881
    6UNK    H49  106   3.216   1.603   3.083
    6UNK    H50  107   3.324   1.772   3.237
    6UNK    H51  108   3.315   2.013   3.179
    7UNK     O0  109   2.624   2.224   3.252
    7UNK     S1  110   2.522   2.326   3.236
    7UNK     C2  111   2.436   2.290   3.083
    7UNK     C3  112   2.295   2.283   3.077
    7UNK     C4  113   2.230   2.263   2.954
    7UNK     N5  114   2.089   2.247   2.949
    7UNK     C6  115   2.041   2.133   2.906
    7UNK     C7  116   1.895   2.115   2.883
    7UNK     C8  117   1.846   2.002   2.815
    7UNK     C9  118   1.709   1.990   2.791
    7UNK    C10  119   1.626   2.094   2.835
    7UNK    C11  120   1.682   2.204   2.901
    7UNK    N12  121   1.816   2.217   2.924
    7UNK    C13  122   2.306   2.250   2.837
    7UNK    C14  123   2.447   2.252   2.844
    7UNK    C15  124   2.515   2.269   2.966
    7UNK    C16  125   2.664   2.262   2.969
    7UNK    C17  126   2.738   2.382   2.960
    7UNK    C18  127   2.878   2.382   2.973
    7UNK    C19  128   2.735   2.141   2.989
    7UNK    S20  129   2.647   1.986   2.982
    7UNK    O21  130   2.748   1.892   3.032
    7UNK    O22  131   2.529   1.995   3.066
    7UNK    O23  132   2.621   1.977   2.840
    7UNK    C24  133   2.875   2.142   3.008
    7UNK    C25  134   2.946   2.262   2.999
    7UNK    N26  135   3.085   2.261   3.019
    7UNK    C27  136   3.136   2.315   3.127
    7UNK    C28  137   3.283   2.316   3.146
    7UNK    C29  138   3.341   2.387   3.251
    7UNK    C30  139   3.480   2.389   3.265
    7UNK    C31  140   3.556   2.319   3.171
    7UNK    C32  141   3.491   2.252   3.066
    7UNK    N33  142   3.355   2.248   3.052
    7UNK    O34  143   2.571   2.460   3.214
    7UNK    O35  144   2.415   2.312   3.334
    7UNK    H36  145   2.238   2.290   3.168
    7UNK    H37  146   2.107   2.050   2.878
    7UNK    H38  147   1.914   1.924   2.781
    7UNK    H39  148   1.668   1.903   2.739
    7UNK    H40  149   1.518   2.090   2.819
    7UNK    H41  150   1.619   2.286   2.935
    7UNK    H42  151   2.258   2.234   2.741
    7UNK    H43  152   2.504   2.236   2.753
    7UNK    H44  153   2.685   2.475   2.948
    7UNK    H45  154   2.932   2.476   2.967
    7UNK    H46  155   2.927   2.050   3.029
    7UNK    H47  156   3.073   2.366   3.201
    7UNK    H48  157   3.278   2.441   3.322
    7UNK    H49  158   3.526   2.444   3.346
    7UNK    H50  159   3.664   2.318   3.176
    7UNK    H51  160   3.549   2.198   2.991
    8UNK     O0  161   1.943   2.451   2.276
    8UNK     S1  162   2.056   2.513   2.208
    8UNK     C2  163   2.184   2.388   2.200
    8UNK     C3  164   2.252   2.361   2.080
    8UNK     C4  165   2.360   2.272   2.078
    8UNK     N5  166   2.424   2.238   1.956
    8UNK     C6  167   2.426   2.111   1.922
    8UNK     C7  168   2.503   2.067   1.802
    8UNK     C8  169   2.521   1.931   1.772
    8UNK     C9  170   2.589   1.894   1.656
    8UNK    C10  171   2.637   1.997   1.573
    8UNK    C11  172   2.617   2.130   1.610
    8UNK    N12  173   2.551   2.168   1.723
    8UNK    C13  174   2.400   2.209   2.197
    8UNK    C14  175   2.329   2.232   2.317
    8UNK    C15  176   2.220   2.321   2.321
    8UNK    C16  177   2.147   2.340   2.450
    8UNK    C17  178   2.186   2.447   2.534
    8UNK    C18  179   2.113   2.483   2.648
    8UNK    C19  180   2.037   2.261   2.493
    8UNK    S20  181   2.003   2.112   2.403
    8UNK    O21  182   1.878   2.068   2.462
    8UNK    O22  183   1.998   2.147   2.262
    8UNK    O23  184   2.117   2.030   2.442
    8UNK    C24  185   1.962   2.298   2.607
    8UNK    C25  186   1.999   2.410   2.683
    8UNK    N26  187   1.921   2.451   2.792
    8UNK    C27  188   1.822   2.535   2.774
    8UNK    C28  189   1.736   2.572   2.889
    8UNK    C29  190   1.639   2.672   2.877
    8UNK    C30  191   1.565   2.709   2.990
    8UNK    C31  192   1.593   2.644   3.110
    8UNK    C32  193   1.691   2.544   3.114
    8UNK    N33  194   1.764   2.506   3.006
    8UNK    O34  195   2.129   2.616   2.280
    8UNK    O35  196   2.032   2.544   2.067
    8UNK    H36  197   2.219   2.409   1.988
    8UNK    H37  198   2.368   2.036   1.975
    8UNK    H38  199   2.483   1.855   1.841
    8UNK    H39  200   2.608   1.790   1.631
    8UNK    H40  201   2.691   1.973   1.482
    8UNK    H41  202   2.656   2.210   1.547
    8UNK    H42  203   2.482   2.137   2.198
    8UNK    H43  204   2.358   2.179   2.407
    8UNK    H44  205   2.272   2.505   2.506
    8UNK    H45  206   2.144   2.569   2.706
    8UNK    H46  207   1.874   2.240   2.634
    8UNK    H47  208   1.807   2.587   2.679
    8UNK    H48  209   1.624   2.723   2.782
    8UNK    H49  210   1.490   2.788   2.985
    8UNK    H50  211   1.540   2.671   3.201
    8UNK    H51  212   1.713   2.493   3.208
    9UNK     O0  213   2.867   3.001   1.929
    9UNK     S1  214   2.880   2.859   1.962
    9UNK     C2  215   2.713   2.802   1.997
    9UNK     C3  216   2.651   2.705   1.917
    9UNK     C4  217   2.525   2.652   1.949
    9UNK     N5  218   2.461   2.556   1.867
    9UNK     C6  219   2.356   2.594   1.798
    9UNK     C7  220   2.289   2.501   1.704
    9UNK     C8  221   2.188   2.547   1.617
    9UNK     C9  222   2.130   2.458   1.526
    9UNK    C10  223   2.174   2.325   1.528
    9UNK    C11  224   2.273   2.286   1.618
    9UNK    N12  225   2.335   2.373   1.704
    9UNK    C13  226   2.456   2.704   2.060
    9UNK    C14  227   2.514   2.808   2.135
    9UNK    C15  228   2.642   2.859   2.107
    9UNK    C16  229   2.692   2.970   2.194
    9UNK    C17  230   2.785   2.938   2.295
    9UNK    C18  231   2.829   3.034   2.388
    9UNK    C19  232   2.643   3.103   2.190
    9UNK    S20  233   2.514   3.142   2.072
    9UNK    O21  234   2.511   3.287   2.068
    9UNK    O22  235   2.549   3.080   1.945
    9UNK    O23  236   2.396   3.086   2.136
    9UNK    C24  237   2.689   3.201   2.280
    9UNK    C25  238   2.781   3.165   2.381
    9UNK    N26  239   2.829   3.261   2.473
    9UNK    C27  240   2.951   3.307   2.459
    9UNK    C28  241   3.003   3.410   2.553
    9UNK    C29  242   3.134   3.461   2.541
    9UNK    C30  243   3.180   3.555   2.633
    9UNK    C31  244   3.093   3.594   2.736
    9UNK    C32  245   2.964   3.540   2.741
    9UNK    N33  246   2.917   3.448   2.652
    9UNK    O34  247   2.957   2.832   2.082
    9UNK    O35  248   2.921   2.776   1.850
    9UNK    H36  249   2.702   2.673   1.827
    9UNK    H37  250   2.318   2.696   1.804
    9UNK    H38  251   2.157   2.651   1.620
    9UNK    H39  252   2.051   2.491   1.458
    9UNK    H40  253   2.129   2.252   1.461
    9UNK    H41  254   2.307   2.183   1.621
    9UNK    H42  255   2.356   2.670   2.084
    9UNK    H43  256   2.456   2.854   2.215
    9UNK    H44  257   2.823   2.836   2.302
    9UNK    H45  258   2.902   3.005   2.463
    9UNK    H46  259   2.653   3.303   2.272
    9UNK    H47  260   3.019   3.267   2.384
    9UNK    H48  261   3.198   3.428   2.460
    9UNK    H49  262   3.281   3.596   2.627
    9UNK    H50  263   3.124   3.666   2.811
    9UNK    H51  264   2.896   3.570   2.820
   10UNK     O0  265   2.042   3.064   2.779
   10UNK     S1  266   2.014   2.927   2.740
   10UNK     C2  267   2.110   2.824   2.850
   10UNK     C3  268   2.045   2.728   2.929
   10UNK     C4  269   2.118   2.632   3.001
   10UNK     N5  270   2.051   2.530   3.071
   10UNK     C6  271   2.059   2.519   3.201
   10UNK     C7  272   2.001   2.399   3.268
   10UNK     C8  273   2.028   2.369   3.402
   10UNK     C9  274   1.978   2.251   3.459
   10UNK    C10  275   1.901   2.167   3.377
   10UNK    C11  276   1.877   2.204   3.244
   10UNK    N12  277   1.926   2.317   3.187
   10UNK    C13  278   2.258   2.637   2.998
   10UNK    C14  279   2.323   2.740   2.927
   10UNK    C15  280   2.252   2.837   2.853
   10UNK    C16  281   2.330   2.948   2.788
   10UNK    C17  282   2.351   2.947   2.648
   10UNK    C18  283   2.423   3.049   2.583
   10UNK    C19  284   2.389   3.055   2.862
   10UNK    S20  285   2.375   3.059   3.040
   10UNK    O21  286   2.429   3.190   3.074
   10UNK    O22  287   2.233   3.045   3.068
   10UNK    O23  288   2.464   2.953   3.082
   10UNK    C24  289   2.456   3.158   2.795
   10UNK    C25  290   2.476   3.155   2.657
   10UNK    N26  291   2.541   3.264   2.594
   10UNK    C27  292   2.466   3.347   2.525
   10UNK    C28  293   2.523   3.473   2.471
   10UNK    C29  294   2.443   3.562   2.397
   10UNK    C30  295   2.500   3.680   2.349
   10UNK    C31  296   2.635   3.704   2.377
   10UNK    C32  297   2.708   3.611   2.452
   10UNK    N33  298   2.654   3.497   2.502
   10UNK    O34  299   2.061   2.891   2.607
   10UNK    O35  300   1.878   2.885   2.769
   10UNK    H36  301   1.937   2.727   2.934
   10UNK    H37  302   2.115   2.590   3.262
   10UNK    H38  303   2.089   2.436   3.462
   10UNK    H39  304   2.001   2.225   3.562
   10UNK    H40  305   1.861   2.074   3.416
   10UNK    H41  306   1.818   2.139   3.180
   10UNK    H42  307   2.318   2.565   3.054
   10UNK    H43  308   2.432   2.745   2.932
   10UNK    H44  309   2.307   2.867   2.589
   10UNK    H45  310   2.434   3.046   2.475
   10UNK    H46  311   2.489   3.244   2.852
   10UNK    H47  312   2.359   3.329   2.511
   10UNK    H48  313   2.339   3.538   2.376
   10UNK    H49  314   2.441   3.751   2.291
   10UNK    H50  315   2.684   3.795   2.341
   10UNK    H51  316   2.813   3.630   2.475
   11NMe     N0  317   4.117   2.193   3.707
   11NMe     C1  318   4.039   2.156   3.582
   11NMe     C2  319   4.130   2.346   3.716
   11NMe     C3  320   4.256   2.130   3.699
   11NMe     C4  321   4.044   2.143   3.832
   11NMe     H5  322   4.089   2.198   3.494
   11NMe     H6  323   3.938   2.197   3.588
   11NMe     H7  324   4.034   2.048   3.573
   11NMe     H8  325   4.179   2.383   3.625
   11NMe     H9  326   4.189   2.374   3.804
   11NMe    H10  327   4.031   2.390   3.723
   11NMe    H11  328   4.307   2.164   3.608
   11NMe    H12  329   4.247   2.021   3.695
   11NMe    H13  330   4.315   2.157   3.787
   11NMe    H14  331   3.947   2.191   3.839
   11NMe    H15  332   4.104   2.167   3.920
   11NMe    H16  333   4.031   2.035   3.825
   12NMe     N0  334   2.956   4.908   0.050
   12NMe     C1  335   2.943   4.813   0.169
   12NMe     C2  336   2.957   4.829   5.091
   12NMe     C3  337   3.085   4.988   0.063
   12NMe     C4  338   2.837   5.004   0.051
   12NMe     H5  339   3.028   4.744   0.170
   12NMe     H6  340   2.850   4.756   0.162
   12NMe     H7  341   2.943   4.871   0.262
   12NMe     H8  342   3.042   4.761   5.090
   12NMe     H9  343   2.964   4.898   5.007
   12NMe    H10  344   2.864   4.771   5.082
   12NMe    H11  345   3.171   4.922   0.060
   12NMe    H12  346   3.085   5.043   0.158
   12NMe    H13  347   3.091   5.060   5.153
   12NMe    H14  348   2.743   4.948   0.042
   12NMe    H15  349   2.846   5.075   5.140
   12NMe    H16  350   2.837   5.060   0.145
   13NMe     N0  351   0.805   5.000   3.202
   13NMe     C1  352   0.954   4.981   3.173
   13NMe     C2  353   0.724   4.916   3.104
   13NMe     C3  354   0.767   5.147   3.185
   13NMe     C4  355   0.775   4.955   3.344
   13NMe     H5  356   0.975   5.010   3.069
   13NMe     H6  357   0.978   4.876   3.187
   13NMe     H7  358   1.013   5.042   3.241
   13NMe     H8  359   0.746   4.947   3.002
   13NMe     H9  360   0.617   4.930   3.124
   13NMe    H10  361   0.750   4.811   3.117
   13NMe    H11  362   0.784   0.012   3.081
   13NMe    H12  363   0.828   0.043   3.251
   13NMe    H13  364   0.662   5.160   3.210
   13NMe    H14  365   0.803   4.850   3.355
   13NMe    H15  366   0.668   4.967   3.364
   13NMe    H16  367   0.832   5.015   3.415
   14NMe     N0  368   2.435   3.234   1.163
   14NMe     C1  369   2.324   3.247   1.058
   14NMe     C2  370   2.480   3.088   1.173
   14NMe     C3  371   2.384   3.280   1.299
   14NMe     C4  372   2.553   3.320   1.122
   14NMe     H5  373   2.241   3.183   1.085
   14NMe     H6  374   2.363   3.217   0.960
   14NMe     H7  375   2.290   3.351   1.054
   14NMe     H8  376   2.395   3.026   1.203
   14NMe     H9  377   2.559   3.080   1.248
   14NMe    H10  378   2.518   3.055   1.076
   14NMe    H11  379   2.301   3.217   1.330
   14NMe    H12  380   2.350   3.384   1.292
   14NMe    H13  381   2.464   3.274   1.372
   14NMe    H14  382   2.596   3.282   1.029
   14NMe    H15  383   2.629   3.315   1.201
   14NMe    H16  384   2.521   3.424   1.108
   15OPC     OW  385   3.708   3.768   4.955
   15OPC    HW1  386   3.766   3.730   4.902
   15OPC    HW2  387   3.729   3.853   4.951
   15OPC     MW  388   3.720   3.775   4.946
   16OPC     OW  389   2.000   0.374   2.674
   16OPC    HW1  390   1.961   0.448   2.651
   16OPC    HW2  391   2.074   0.374   2.627
   16OPC     MW  392   2.005   0.385   2.664
   17OPC     OW  393   3.173   0.139   0.762
   17OPC    HW1  394   3.225   0.152   0.692
   17OPC    HW2  395   3.147   0.220   0.783
   17OPC     MW  396   3.177   0.153   0.755
   18OPC     OW  397   4.109   1.279   3.073
   18OPC    HW1  398   4.079   1.337   3.015
   18OPC    HW2  399   4.055   1.211   3.064
   18OPC     MW  400   4.096   1.277   3.063
   19OPC     OW  401   2.815   4.216   1.296
   19OPC    HW1  402   2.748   4.174   1.333
   19OPC    HW2  403   2.885   4.170   1.323
   19OPC     MW  404   2.815   4.203   1.305
   20OPC     OW  405   1.403   3.883   2.192
   20OPC    HW1  406   1.320   3.868   2.216
   20OPC    HW2  407   1.432   3.804   2.169
   20OPC     MW  408   1.395   3.869   2.192
   21OPC     OW  409   3.476   2.233   1.053
   21OPC    HW1  410   3.446   2.199   0.979
   21OPC    HW2  411   3.439   2.312   1.056
   21OPC     MW  412   3.466   2.240   1.043
   22OPC     OW  413   1.602   3.838   1.908
   22OPC    HW1  414   1.576   3.908   1.954
   22OPC    HW2  415   1.532   3.786   1.910
   22OPC     MW  416   1.588   3.841   1.915
   23OPC     OW  417   2.254   5.120   0.639
   23OPC    HW1  418   2.230   0.031   0.602
   23OPC    HW2  419   2.182   5.071   0.631
   23OPC     MW  420   2.240   5.124   0.632
   24OPC     OW  421   0.978   4.644   2.647
   24OPC    HW1  422   0.958   4.561   2.665
   24OPC    HW2  423   1.008   4.640   2.565
   24OPC     MW  424   0.980   4.631   2.637
   25OPC     OW  425   0.043   0.302   2.126
   25OPC    HW1  426   0.111   0.247   2.119
   25OPC    HW2  427   0.051   0.333   2.207
   25OPC     MW  428   0.054   0.298   2.137
   26OPC     OW  429   0.206   3.684   1.288
   26OPC    HW1  430   0.223   3.766   1.310
   26OPC    HW2  431   0.132   3.689   1.243
   26OPC     MW  432   0.198   3.697   1.285
   27OPC     OW  433   3.614   5.029   4.428
   27OPC    HW1  434   3.656   5.104   4.415
   27OPC    HW2  435   3.556   5.049   4.490
   27OPC     MW  436   3.612   5.043   4.435
   28OPC     OW  437   4.886   1.333   4.034
   28OPC    HW1  438   4.808   1.354   4.001
   28OPC    HW2  439   4.880   1.247   4.049
   28OPC     MW  440   4.874   1.324   4.031
   29OPC     OW  441   4.297   1.781   1.476
   29OPC    HW1  442   4.324   1.862   1.459
   29OPC    HW2  443   4.211   1.790   1.489
   29OPC     MW  444   4.288   1.794   1.476
   30OPC     OW  445   0.523   2.606   2.050
   30OPC    HW1  446   0.606   2.583   2.034
   30OPC    HW2  447   0.530   2.665   2.114
   30OPC     MW  448   0.537   2.611   2.057
   31OPC     OW  449   1.274   5.137   2.305
   31OPC    HW1  450   1.276   5.089   2.232
   31OPC    HW2  451   1.333   5.098   2.356
   31OPC     MW  452   1.283   5.125   2.302
   32OPC     OW  453   1.273   3.926   3.949
   32OPC    HW1  454   1.313   3.894   3.878
   32OPC    HW2  455   1.188   3.920   3.929
   32OPC     MW  456   1.266   3.921   3.935
   33OPC     OW  457   0.849   0.576   1.052
   33OPC    HW1  458   0.803   0.504   1.068
   33OPC    HW2  459   0.921   0.565   1.100
   33OPC     MW  460   0.853   0.564   1.062
   34OPC     OW  461   0.170   0.002   1.363
   34OPC    HW1  462   0.232   5.112   1.391
   34OPC    HW2  463   0.112   5.115   1.324
   34OPC     MW  464   0.171   5.151   1.362
   35OPC     OW  465   4.824   1.563   4.458
   35OPC    HW1  466   4.823   1.635   4.507
   35OPC    HW2  467   4.880   1.511   4.500
   35OPC     MW  468   4.832   1.566   4.472
   36OPC     OW  469   2.163   0.439   1.594
   36OPC    HW1  470   2.220   0.392   1.546
   36OPC    HW2  471   2.154   0.392   1.667
   36OPC     MW  472   2.170   0.425   1.597
   37OPC     OW  473   2.110   0.915   3.889
   37OPC    HW1  474   2.043   0.961   3.920
   37OPC    HW2  475   2.171   0.975   3.873
   37OPC     MW  476   2.109   0.930   3.891
   38OPC     OW  477   0.624   0.741   2.033
   38OPC    HW1  478   0.569   0.807   2.050
   38OPC    HW2  479   0.630   0.742   1.946
   38OPC     MW  480   0.616   0.751   2.022
   39OPC     OW  481   0.905   4.289   3.107
   39OPC    HW1  482   0.963   4.306   3.043
   39OPC    HW2  483   0.934   4.214   3.141
   39OPC     MW  484   0.918   4.281   3.102
   40OPC     OW  485   0.763   2.822   4.644
   40OPC    HW1  486   0.797   2.896   4.613
   40OPC    HW2  487   0.713   2.849   4.710
   40OPC     MW  488   0.761   2.837   4.649
   41OPC     OW  489   4.005   2.903   2.322
   41OPC    HW1  490   4.067   2.922   2.263
   41OPC    HW2  491   3.951   2.971   2.318
   41OPC     MW  492   4.006   2.916   2.313
   42OPC     OW  493   3.598   2.130   4.858
   42OPC    HW1  494   3.592   2.086   4.783
   42OPC    HW2  495   3.592   2.067   4.919
   42OPC     MW  496   3.596   2.114   4.856
   43OPC     OW  497   3.029   4.287   1.920
   43OPC    HW1  498   2.980   4.237   1.972
   43OPC    HW2  499   2.998   4.367   1.935
   43OPC     MW  500   3.017   4.291   1.930
   44OPC     OW  501   4.798   0.616   4.586
   44OPC    HW1  502   4.720   0.579   4.598
   44OPC    HW2  503   4.828   0.626   4.667
   44OPC     MW  504   4.791   0.612   4.600
   45OPC     OW  505   1.864   3.898   2.594
   45OPC    HW1  506   1.819   3.972   2.581
   45OPC    HW2  507   1.861   3.859   2.516
   45OPC     MW  508   1.857   3.903   2.580
   46OPC     OW  509   2.964   2.340   4.990
   46OPC    HW1  510   2.978   2.255   4.979
   46OPC    HW2  511   2.998   2.356   5.069
   46OPC     MW  512   2.971   2.330   5.000
   47OPC     OW  513   3.906   0.159   2.275
   47OPC    HW1  514   3.977   0.207   2.259
   47OPC    HW2  515   3.840   0.212   2.254
   47OPC     MW  516   3.907   0.174   2.269
   48OPC     OW  517   3.403   3.990   3.889
   48OPC    HW1  518   3.321   3.960   3.891
   48OPC    HW2  519   3.451   3.918   3.902
   48OPC     MW  520   3.398   3.975   3.891
   49OPC     OW  521   1.354   3.459   1.080
   49OPC    HW1  522   1.333   3.543   1.074
   49OPC    HW2  523   1.332   3.437   1.162
   49OPC     MW  524   1.348   3.468   1.091
   50OPC     OW  525   3.529   3.578   5.078
   50OPC    HW1  526   3.581   3.632   5.033
   50OPC    HW2  527   3.452   3.620   5.079
   50OPC     MW  528   3.525   3.592   5.072
   51OPC     OW  529   0.878   0.146   2.668
   51OPC    HW1  530   0.934   0.132   2.603
   51OPC    HW2  531   0.872   0.233   2.671
   51OPC     MW  532   0.885   0.157   2.659
   52OPC     OW  533   1.658   4.219   1.351
   52OPC    HW1  534   1.698   4.179   1.417
   52OPC    HW2  535   1.687   4.301   1.357
   52OPC     MW  536   1.668   4.225   1.362
   53OPC     OW  537   2.266   1.187   2.865
   53OPC    HW1  538   2.342   1.226   2.884
   53OPC    HW2  539   2.207   1.249   2.884
   53OPC     MW  540   2.268   1.202   2.871
   54OPC     OW  541   1.353   2.291   0.481
   54OPC    HW1  542   1.323   2.215   0.449
   54OPC    HW2  543   1.390   2.329   0.412
   54OPC     MW  544   1.354   2.285   0.466
   55OPC     OW  545   3.587   2.224   0.435
   55OPC    HW1  546   3.582   2.141   0.411
   55OPC    HW2  547   3.601   2.267   0.361
   55OPC     MW  548   3.588   2.218   0.421
   56OPC     OW  549   4.504   3.455   4.837
   56OPC    HW1  550   4.566   3.453   4.899
   56OPC    HW2  551   4.478   3.372   4.831
   56OPC     MW  552   4.510   3.443   4.845
   57OPC     OW  553   0.243   5.106   3.785
   57OPC    HW1  554   0.198   5.086   3.714
   57OPC    HW2  555   0.236   5.035   3.835
   57OPC     MW  556   0.235   5.093   3.782
   58OPC     OW  557   1.889   1.157   0.180
   58OPC    HW1  558   1.820   1.193   0.220
   58OPC    HW2  559   1.957   1.196   0.218
   58OPC     MW  560   1.889   1.168   0.192
   59OPC     OW  561   3.287   0.836   3.641
   59OPC    HW1  562   3.294   0.918   3.612
   59OPC    HW2  563   3.350   0.830   3.701
   59OPC     MW  564   3.297   0.847   3.645
   60OPC     OW  565   1.345   2.521   3.305
   60OPC    HW1  566   1.268   2.496   3.272
   60OPC    HW2  567   1.340   2.493   3.388
   60OPC     MW  568   1.333   2.513   3.313
   61OPC     OW  569   0.495   0.433   3.555
   61OPC    HW1  570   0.547   0.470   3.496
   61OPC    HW2  571   0.462   0.501   3.599
   61OPC     MW  572   0.498   0.449   3.553
   62OPC     OW  573   1.498   2.796   4.559
   62OPC    HW1  574   1.419   2.832   4.568
   62OPC    HW2  575   1.500   2.736   4.622
   62OPC     MW  576   1.487   2.793   4.570
   63OPC     OW  577   0.832   3.633   1.825
   63OPC    HW1  578   0.855   3.571   1.882
   63OPC    HW2  579   0.751   3.655   1.851
   63OPC     MW  580   0.823   3.627   1.837
   64OPC     OW  581   3.573   2.519   2.884
   64OPC    HW1  582   3.549   2.561   2.957
   64OPC    HW2  583   3.549   2.574   2.820
   64OPC     MW  584   3.566   2.533   2.886
   65OPC     OW  585   0.749   1.624   3.285
   65OPC    HW1  586   0.718   1.627   3.367
   65OPC    HW2  587   0.795   1.550   3.283
   65OPC     MW  588   0.751   1.614   3.297
   66OPC     OW  589   1.330   2.461   3.576
   66OPC    HW1  590   1.337   2.535   3.622
   66OPC    HW2  591   1.258   2.424   3.608
   66OPC     MW  592   1.320   2.467   3.588
   67OPC     OW  593   4.350   4.064   3.077
   67OPC    HW1  594   4.285   4.012   3.049
   67OPC    HW2  595   4.414   4.008   3.095
   67OPC     MW  596   4.350   4.048   3.076
   68OPC     OW  597   0.534   2.775   4.289
   68OPC    HW1  598   0.553   2.691   4.295
   68OPC    HW2  599   0.594   2.807   4.234
   68OPC     MW  600   0.546   2.767   4.282
   69OPC     OW  601   2.292   4.592   1.155
   69OPC    HW1  602   2.333   4.629   1.222
   69OPC    HW2  603   2.322   4.510   1.155
   69OPC     MW  604   2.302   4.585   1.165
   70OPC     OW  605   4.272   3.747   3.766
   70OPC    HW1  606   4.352   3.722   3.745
   70OPC    HW2  607   4.265   3.729   3.851
   70OPC     MW  608   4.283   3.741   3.775
   71OPC     OW  609   3.627   3.078   4.256
   71OPC    HW1  610   3.669   3.059   4.182
   71OPC    HW2  611   3.690   3.083   4.315
   71OPC     MW  612   3.642   3.076   4.254
   72OPC     OW  613   0.376   4.953   1.950
   72OPC    HW1  614   0.406   5.008   2.011
   72OPC    HW2  615   0.399   4.991   1.875
   72OPC     MW  616   0.384   4.967   1.948
   73OPC     OW  617   3.469   3.332   0.080
   73OPC    HW1  618   3.384   3.319   0.090
   73OPC    HW2  619   3.474   3.408   0.038
   73OPC     MW  620   3.458   3.341   0.076
   74OPC     OW  621   4.177   5.031   0.053
   74OPC    HW1  622   4.254   5.011   0.015
   74OPC    HW2  623   4.145   4.953   0.075
   74OPC     MW  624   4.184   5.016   0.051
   75OPC     OW  625   4.468   0.547   0.324
   75OPC    HW1  626   4.521   0.600   0.369
   75OPC    HW2  627   4.438   0.597   0.260
   75OPC     MW  628   4.471   0.562   0.321
   76OPC     OW  629   5.042   3.381   1.713
   76OPC    HW1  630   5.060   3.455   1.670
   76OPC    HW2  631   5.034   3.407   1.796
   76OPC     MW  632   5.044   3.396   1.719
   77OPC     OW  633   0.063   1.026   4.005
   77OPC    HW1  634   5.219   1.020   3.961
   77OPC    HW2  635   0.120   0.983   3.955
   77OPC     MW  636   0.060   1.019   3.991
   78OPC     OW  637   2.222   2.689   1.177
   78OPC    HW1  638   2.139   2.675   1.154
   78OPC    HW2  639   2.216   2.744   1.244
   78OPC     MW  640   2.209   2.695   1.184
   79OPC     OW  641   3.316   1.917   1.666
   79OPC    HW1  642   3.249   1.938   1.614
   79OPC    HW2  643   3.316   1.981   1.725
   79OPC     MW  644   3.306   1.930   1.667
   80OPC     OW  645   1.139   3.793   4.364
   80OPC    HW1  646   1.190   3.849   4.407
   80OPC    HW2  647   1.171   3.794   4.283
   80OPC     MW  648   1.151   3.802   4.359
   81OPC     OW  649   2.163   3.949   0.598
   81OPC    HW1  650   2.233   3.988   0.634
   81OPC    HW2  651   2.097   3.975   0.648
   81OPC     MW  652   2.163   3.958   0.611
   82OPC     OW  653   2.244   0.625   2.406
   82OPC    HW1  654   2.194   0.670   2.461
   82OPC    HW2  655   2.287   0.688   2.362
   82OPC     MW  656   2.243   0.641   2.407
   83OPC     OW  657   1.842   4.860   3.990
   83OPC    HW1  658   1.815   4.806   4.053
   83OPC    HW2  659   1.796   4.837   3.921
   83OPC     MW  660   1.831   4.849   3.989
   84OPC     OW  661   2.636   5.079   0.295
   84OPC    HW1  662   2.587   5.127   0.348
   84OPC    HW2  663   2.593   5.003   0.290
   84OPC     MW  664   2.623   5.075   0.302
   85OPC     OW  665   1.488   3.832   4.251
   85OPC    HW1  666   1.475   3.903   4.299
   85OPC    HW2  667   1.539   3.782   4.301
   85OPC     MW  668   1.494   3.835   4.265
   86OPC     OW  669   2.331   4.602   5.055
   86OPC    HW1  670   2.282   4.667   5.023
   86OPC    HW2  671   2.284   4.575   5.124
   86OPC     MW  672   2.317   4.608   5.061
   87OPC     OW  673   0.315   2.621   1.844
   87OPC    HW1  674   0.360   2.566   1.794
   87OPC    HW2  675   0.364   2.629   1.916
   87OPC     MW  676   0.329   2.614   1.847
   88OPC     OW  677   1.010   1.994   0.912
   88OPC    HW1  678   0.937   1.951   0.931
   88OPC    HW2  679   0.991   2.037   0.839
   88OPC     MW  680   0.997   1.994   0.904
   89OPC     OW  681   4.271   1.124   0.814
   89OPC    HW1  682   4.236   1.067   0.758
   89OPC    HW2  683   4.356   1.123   0.793
   89OPC     MW  684   4.278   1.115   0.803
   90OPC     OW  685   0.889   3.014   0.619
   90OPC    HW1  686   0.934   3.049   0.686
   90OPC    HW2  687   0.867   3.083   0.571
   90OPC     MW  688   0.893   3.029   0.622
   91OPC     OW  689   2.900   3.273   4.542
   91OPC    HW1  690   2.910   3.345   4.495
   91OPC    HW2  691   2.942   3.212   4.496
   91OPC     MW  692   2.908   3.275   4.528
   92OPC     OW  693   2.939   2.762   3.785
   92OPC    HW1  694   3.008   2.711   3.803
   92OPC    HW2  695   2.910   2.784   3.864
   92OPC     MW  696   2.945   2.757   3.799
   93OPC     OW  697   2.689   5.078   4.695
   93OPC    HW1  698   2.771   5.102   4.711
   93OPC    HW2  699   2.648   5.095   4.770
   93OPC     MW  700   2.695   5.084   4.709
   94OPC     OW  701   3.312   2.335   1.337
   94OPC    HW1  702   3.352   2.281   1.392
   94OPC    HW2  703   3.372   2.395   1.320
   94OPC     MW  704   3.327   2.336   1.343
   95OPC     OW  705   3.199   0.689   3.040
   95OPC    HW1  706   3.255   0.642   2.992
   95OPC    HW2  707   3.214   0.771   3.015
   95OPC     MW  708   3.210   0.694   3.029
   96OPC     OW  709   1.590   3.373   3.522
   96OPC    HW1  710   1.629   3.398   3.448
   96OPC    HW2  711   1.603   3.441   3.575
   96OPC     MW  712   1.598   3.387   3.519
   97OPC     OW  713   2.048   3.888   0.992
   97OPC    HW1  714   2.127   3.898   1.026
   97OPC    HW2  715   1.995   3.885   1.061
   97OPC     MW  716   2.052   3.889   1.007
   98OPC     OW  717   2.989   0.744   1.492
   98OPC    HW1  718   3.068   0.781   1.495
   98OPC    HW2  719   2.967   0.736   1.576
   98OPC     MW  720   2.998   0.748   1.505
   99OPC     OW  721   2.779   0.589   1.368
   99OPC    HW1  722   2.836   0.644   1.405
   99OPC    HW2  723   2.747   0.545   1.436
   99OPC     MW  724   2.783   0.591   1.384
  100OPC     OW  725   0.941   2.775   1.164
  100OPC    HW1  726   0.950   2.842   1.109
  100OPC    HW2  727   0.971   2.807   1.239
  100OPC     MW  728   0.947   2.790   1.167
  101OPC     OW  729   1.257   1.247   0.848
  101OPC    HW1  730   1.211   1.239   0.921
  101OPC    HW2  731   1.199   1.279   0.791
  101OPC     MW  732   1.242   1.251   0.850
  102OPC     OW  733   1.289   3.503   2.344
  102OPC    HW1  734   1.350   3.492   2.405
  102OPC    HW2  735   1.214   3.492   2.388
  102OPC     MW  736   1.287   3.500   2.360
  103OPC     OW  737   0.545   1.853   4.258
  103OPC    HW1  738   0.494   1.879   4.324
  103OPC    HW2  739   0.532   1.767   4.255
  103OPC     MW  740   0.535   1.844   4.267
  104OPC     OW  741   0.240   3.163   1.759
  104OPC    HW1  742   0.294   3.175   1.826
  104OPC    HW2  743   0.229   3.077   1.756
  104OPC     MW  744   0.247   3.152   1.768
  105OPC     OW  745   2.356   0.621   3.481
  105OPC    HW1  746   2.420   0.669   3.516
  105OPC    HW2  747   2.284   0.655   3.515
  105OPC     MW  748   2.355   0.633   3.491
  106OPC     OW  749   3.212   4.546   3.283
  106OPC    HW1  750   3.255   4.577   3.353
  106OPC    HW2  751   3.158   4.612   3.261
  106OPC     MW  752   3.210   4.560   3.290
  107OPC     OW  753   2.521   2.923   3.785
  107OPC    HW1  754   2.470   2.902   3.717
  107OPC    HW2  755   2.464   2.940   3.849
  107OPC     MW  756   2.505   2.923   3.784
  108OPC     OW  757   3.219   4.396   0.278
  108OPC    HW1  758   3.146   4.434   0.250
  108OPC    HW2  759   3.281   4.453   0.255
  108OPC     MW  760   3.218   4.410   0.271
  109OPC     OW  761   3.464   3.802   1.357
  109OPC    HW1  762   3.529   3.858   1.371
  109OPC    HW2  763   3.474   3.779   1.274
  109OPC     MW  764   3.475   3.807   1.347
  110OPC     OW  765   1.640   1.681   2.504
  110OPC    HW1  766   1.726   1.679   2.492
  110OPC    HW2  767   1.616   1.757   2.470
  110OPC     MW  768   1.649   1.692   2.498
  111OPC     OW  769   4.401   3.645   1.258
  111OPC    HW1  770   4.332   3.688   1.228
  111OPC    HW2  771   4.367   3.571   1.290
  111OPC     MW  772   4.386   3.641   1.259
  112OPC     OW  773   1.748   2.488   3.765
  112OPC    HW1  774   1.818   2.437   3.778
  112OPC    HW2  775   1.690   2.434   3.729
  112OPC     MW  776   1.749   2.472   3.762
  113OPC     OW  777   4.676   0.313   0.513
  113OPC    HW1  778   4.721   0.349   0.447
  113OPC    HW2  779   4.624   0.255   0.473
  113OPC     MW  780   4.675   0.310   0.497
  114OPC     OW  781   3.988   1.637   2.227
  114OPC    HW1  782   3.932   1.656   2.162
  114OPC    HW2  783   4.062   1.617   2.185
  114OPC     MW  784   3.991   1.637   2.211
  115OPC     OW  785   2.749   1.861   4.689
  115OPC    HW1  786   2.811   1.799   4.684
  115OPC    HW2  787   2.717   1.852   4.769
  115OPC     MW  788   2.754   1.851   4.700
  116OPC     OW  789   3.056   4.957   0.551
  116OPC    HW1  790   3.032   5.040   0.542
  116OPC    HW2  791   2.981   4.913   0.542
  116OPC     MW  792   3.041   4.963   0.549
  117OPC     OW  793   0.197   3.856   0.898
  117OPC    HW1  794   0.137   3.831   0.956
  117OPC    HW2  795   0.233   3.781   0.871
  117OPC     MW  796   0.193   3.841   0.903
  118OPC     OW  797   0.058   1.869   5.070
  118OPC    HW1  798   0.064   1.919   5.141
  118OPC    HW2  799   0.139   1.837   5.061
  118OPC     MW  800   0.071   1.872   5.079
  119OPC     OW  801   4.833   4.032   2.241
  119OPC    HW1  802   4.769   4.063   2.191
  119OPC    HW2  803   4.810   3.949   2.257
  119OPC     MW  804   4.820   4.024   2.236
  120OPC     OW  805   1.200   2.289   0.144
  120OPC    HW1  806   1.195   2.362   0.192
  120OPC    HW2  807   1.157   2.310   0.071
  120OPC     MW  808   1.193   2.303   0.140
  121OPC     OW  809   1.487   2.436   0.973
  121OPC    HW1  810   1.468   2.436   1.058
  121OPC    HW2  811   1.454   2.361   0.944
  121OPC     MW  812   1.479   2.425   0.981
  122OPC     OW  813   4.684   3.957   1.053
  122OPC    HW1  814   4.679   3.871   1.067
  122OPC    HW2  815   4.766   3.977   1.076
  122OPC     MW  816   4.696   3.948   1.058
  123OPC     OW  817   0.553   1.770   4.692
  123OPC    HW1  818   0.629   1.799   4.660
  123OPC    HW2  819   0.556   1.684   4.678
  123OPC     MW  820   0.565   1.761   4.685
  124OPC     OW  821   4.161   2.011   3.190
  124OPC    HW1  822   4.083   2.044   3.210
  124OPC    HW2  823   4.205   2.014   3.265
  124OPC     MW  824   4.156   2.016   3.204
  125OPC     OW  825   4.087   1.757   2.872
  125OPC    HW1  826   4.092   1.706   2.801
  125OPC    HW2  827   4.001   1.767   2.883
  125OPC     MW  828   4.075   1.751   2.863
  126OPC     OW  829   4.584   0.440   3.816
  126OPC    HW1  830   4.522   0.442   3.754
  126OPC    HW2  831   4.541   0.463   3.888
  126OPC     MW  832   4.568   0.443   3.817
  127OPC     OW  833   1.414   1.565   0.500
  127OPC    HW1  834   1.464   1.577   0.571
  127OPC    HW2  835   1.340   1.606   0.519
  127OPC     MW  836   1.411   1.573   0.513
  128OPC     OW  837   1.965   2.631   1.077
  128OPC    HW1  838   1.982   2.622   0.992
  128OPC    HW2  839   1.907   2.568   1.093
  128OPC     MW  840   1.959   2.621   1.067
  129OPC     OW  841   4.867   1.867   0.129
  129OPC    HW1  842   4.792   1.834   0.159
  129OPC    HW2  843   4.887   1.928   0.187
  129OPC     MW  844   4.859   1.871   0.142
  130OPC     OW  845   2.957   0.116   4.967
  130OPC    HW1  846   2.993   0.194   4.947
  130OPC    HW2  847   2.872   0.129   4.952
  130OPC     MW  848   2.950   0.130   4.961
  131OPC     OW  849   2.214   3.471   3.309
  131OPC    HW1  850   2.276   3.410   3.305
  131OPC    HW2  851   2.238   3.520   3.377
  131OPC     MW  852   2.227   3.470   3.318
  132OPC     OW  853   4.133   2.451   1.623
  132OPC    HW1  854   4.096   2.462   1.701
  132OPC    HW2  855   4.173   2.374   1.630
  132OPC     MW  856   4.133   2.441   1.636
  133OPC     OW  857   0.800   1.194   1.134
  133OPC    HW1  858   0.753   1.263   1.107
  133OPC    HW2  859   0.882   1.217   1.114
  133OPC     MW  860   0.805   1.208   1.127
  134OPC     OW  861   0.245   2.794   2.965
  134OPC    HW1  862   0.299   2.851   2.927
  134OPC    HW2  863   0.214   2.838   3.033
  134OPC     MW  864   0.249   2.809   2.969
  135OPC     OW  865   0.951   2.163   0.682
  135OPC    HW1  866   0.899   2.191   0.618
  135OPC    HW2  867   1.015   2.221   0.685
  135OPC     MW  868   0.953   2.175   0.673
  136OPC     OW  869   3.069   1.856   4.543
  136OPC    HW1  870   3.046   1.932   4.578
  136OPC    HW2  871   3.156   1.862   4.538
  136OPC     MW  872   3.079   1.868   4.548
  137OPC     OW  873   4.663   4.385   2.422
  137OPC    HW1  874   4.622   4.457   2.392
  137OPC    HW2  875   4.603   4.322   2.411
  137OPC     MW  876   4.648   4.386   2.416
  138OPC     OW  877   2.895   1.197   5.016
  138OPC    HW1  878   2.901   1.130   4.960
  138OPC    HW2  879   2.975   1.232   5.015
  138OPC     MW  880   2.908   1.193   5.007
  139OPC     OW  881   2.985   2.692   0.659
  139OPC    HW1  882   2.959   2.736   0.588
  139OPC    HW2  883   2.997   2.611   0.631
  139OPC     MW  884   2.983   2.687   0.644
  140OPC     OW  885   1.289   2.957   0.705
  140OPC    HW1  886   1.363   2.938   0.746
  140OPC    HW2  887   1.275   2.889   0.653
  140OPC     MW  888   1.298   2.944   0.704
  141OPC     OW  889   1.223   4.522   0.231
  141OPC    HW1  890   1.230   4.485   0.152
  141OPC    HW2  891   1.305   4.522   0.260
  141OPC     MW  892   1.236   4.516   0.223
  142OPC     OW  893   3.275   0.814   0.813
  142OPC    HW1  894   3.214   0.802   0.874
  142OPC    HW2  895   3.299   0.733   0.791
  142OPC     MW  896   3.270   0.801   0.819
  143OPC     OW  897   0.617   3.990   3.118
  143OPC    HW1  898   0.588   4.071   3.130
  143OPC    HW2  899   0.558   3.941   3.159
  143OPC     MW  900   0.604   3.994   3.126
  144OPC     OW  901   0.544   4.523   3.910
  144OPC    HW1  902   0.567   4.571   3.979
  144OPC    HW2  903   0.469   4.558   3.885
  144OPC     MW  904   0.536   4.535   3.917
  145OPC     OW  905   1.254   1.404   2.734
  145OPC    HW1  906   1.171   1.425   2.715
  145OPC    HW2  907   1.299   1.473   2.705
  145OPC     MW  908   1.248   1.417   2.727
  146OPC     OW  909   0.943   2.575   0.103
  146OPC    HW1  910   0.949   2.515   0.040
  146OPC    HW2  911   1.010   2.558   0.155
  146OPC     MW  912   0.954   2.563   0.102
  147OPC     OW  913   4.347   1.651   0.504
  147OPC    HW1  914   4.293   1.625   0.567
  147OPC    HW2  915   4.369   1.577   0.464
  147OPC     MW  916   4.343   1.636   0.508
  148OPC     OW  917   2.755   3.118   3.428
  148OPC    HW1  918   2.810   3.061   3.466
  148OPC    HW2  919   2.699   3.138   3.492
  148OPC     MW  920   2.755   3.113   3.443
  149OPC     OW  921   1.945   0.312   4.620
  149OPC    HW1  922   1.940   0.262   4.691
  149OPC    HW2  923   1.862   0.327   4.599
  149OPC     MW  924   1.932   0.307   4.627
  150OPC     OW  925   1.391   4.971   4.178
  150OPC    HW1  926   1.405   4.971   4.092
  150OPC    HW2  927   1.429   4.897   4.205
  150OPC     MW  928   1.399   4.960   4.170
  151OPC     OW  929   2.720   3.716   4.026
  151OPC    HW1  930   2.722   3.787   3.975
  151OPC    HW2  931   2.727   3.748   4.106
  151OPC     MW  932   2.721   3.731   4.030
  152OPC     OW  933   4.926   2.218   1.988
  152OPC    HW1  934   4.852   2.263   1.995
  152OPC    HW2  935   4.921   2.181   1.909
  152OPC     MW  936   4.914   2.219   1.977
  153OPC     OW  937   1.730   1.558   2.840
  153OPC    HW1  938   1.803   1.600   2.818
  153OPC    HW2  939   1.715   1.506   2.771
  153OPC     MW  940   1.739   1.556   2.827
  154OPC     OW  941   1.108   0.216   0.694
  154OPC    HW1  942   1.112   0.149   0.638
  154OPC    HW2  943   1.101   0.286   0.641
  154OPC     MW  944   1.108   0.217   0.678
  155OPC     OW  945   5.103   0.285   3.689
  155OPC    HW1  946   5.152   0.331   3.634
  155OPC    HW2  947   5.161   0.239   3.735
  155OPC     MW  948   5.119   0.285   3.688
  156OPC     OW  949   0.277   1.817   3.887
  156OPC    HW1  950   0.220   1.882   3.899
  156OPC    HW2  951   0.297   1.822   3.803
  156OPC     MW  952   0.271   1.827   3.876
  157OPC     OW  953   2.800   3.954   1.517
  157OPC    HW1  954   2.878   3.989   1.499
  157OPC    HW2  955   2.781   3.909   1.445
  157OPC     MW  956   2.809   3.952   1.504
  158OPC     OW  957   0.396   2.236   1.111
  158OPC    HW1  958   0.429   2.301   1.063
  158OPC    HW2  959   0.379   2.273   1.188
  158OPC     MW  960   0.399   2.251   1.115
  159OPC     OW  961   2.735   2.243   4.005
  159OPC    HW1  962   2.787   2.276   3.943
  159OPC    HW2  963   2.714   2.312   4.054
  159OPC     MW  964   2.739   2.258   4.003
  160OPC     OW  965   0.540   3.299   3.761
  160OPC    HW1  966   0.531   3.272   3.843
  160OPC    HW2  967   0.624   3.283   3.743
  160OPC     MW  968   0.551   3.293   3.770
  161OPC     OW  969   1.325   1.165   2.086
  161OPC    HW1  970   1.285   1.122   2.020
  161OPC    HW2  971   1.263   1.169   2.148
  161OPC     MW  972   1.310   1.159   2.085
  162OPC     OW  973   3.226   5.029   4.767
  162OPC    HW1  974   3.290   5.061   4.718
  162OPC    HW2  975   3.235   5.070   4.844
  162OPC     MW  976   3.237   5.040   4.771
  163OPC     OW  977   0.540   1.383   1.685
  163OPC    HW1  978   0.491   1.318   1.655
  163OPC    HW2  979   0.501   1.454   1.654
  163OPC     MW  980   0.527   1.384   1.676
  164OPC     OW  981   0.428   3.098   4.942
  164OPC    HW1  982   0.477   3.032   4.911
  164OPC    HW2  983   0.411   3.145   4.871
  164OPC     MW  984   0.433   3.095   4.927
  165OPC     OW  985   3.923   0.188   0.969
  165OPC    HW1  986   3.922   0.113   0.925
  165OPC    HW2  987   3.979   0.174   1.034
  165OPC     MW  988   3.931   0.175   0.972
  166OPC     OW  989   0.069   3.263   4.813
  166OPC    HW1  990   0.001   3.306   4.847
  166OPC    HW2  991   0.092   3.207   4.876
  166OPC     MW  992   0.062   3.261   4.827
  167OPC     OW  993   1.962   3.247   4.679
  167OPC    HW1  994   1.907   3.255   4.612
  167OPC    HW2  995   1.961   3.161   4.695
  167OPC     MW  996   1.953   3.235   4.672
  168OPC     OW  997   0.379   4.320   4.021
  168OPC    HW1  998   0.431   4.381   3.988
  168OPC    HW2  999   0.433   4.270   4.068
  168OPC     MW 1000   0.395   4.321   4.023
  169OPC     OW 1001   3.175   2.321   3.835
  169OPC    HW1 1002   3.164   2.349   3.917
  169OPC    HW2 1003   3.094   2.325   3.801
  169OPC     MW 1004   3.161   2.326   3.842
  170OPC     OW 1005   4.768   3.811   4.136
  170OPC    HW1 1006   4.820   3.876   4.162
  170OPC    HW2 1007   4.794   3.795   4.054
  170OPC     MW 1008   4.779   3.818   4.128
  171OPC     OW 1009   4.652   0.948   3.954
  171OPC    HW1 1010   4.604   0.878   3.934
  171OPC    HW2 1011   4.595   1.014   3.947
  171OPC     MW 1012   4.636   0.948   3.950
  172OPC     OW 1013   1.764   4.411   4.510
  172OPC    HW1 1014   1.807   4.359   4.565
  172OPC    HW2 1015   1.817   4.480   4.501
  172OPC     MW 1016   1.778   4.414   4.516
  173OPC     OW 1017   2.694   1.458   2.272
  173OPC    HW1 1018   2.744   1.499   2.213
  173OPC    HW2 1019   2.701   1.508   2.343
  173OPC     MW 1020   2.702   1.472   2.274
  174OPC     OW 1021   4.956   1.323   1.627
  174OPC    HW1 1022   4.956   1.308   1.541
  174OPC    HW2 1023   4.975   1.245   1.662
  174OPC     MW 1024   4.959   1.309   1.620
  175OPC     OW 1025   5.060   4.468   3.607
  175OPC    HW1 1026   5.028   4.488   3.686
  175OPC    HW2 1027   5.059   4.381   3.606
  175OPC     MW 1028   5.055   4.458   3.618
  176OPC     OW 1029   3.313   4.899   3.103
  176OPC    HW1 1030   3.364   4.891   3.174
  176OPC    HW2 1031   3.362   4.945   3.048
  176OPC     MW 1032   3.327   4.905   3.105
  177OPC     OW 1033   2.363   2.039   3.284
  177OPC    HW1 1034   2.380   2.119   3.313
  177OPC    HW2 1035   2.417   2.030   3.216
  177OPC     MW 1036   2.374   2.049   3.278
  178OPC     OW 1037   0.376   1.851   4.497
  178OPC    HW1 1038   0.335   1.779   4.471
  178OPC    HW2 1039   0.431   1.823   4.559
  178OPC     MW 1040   0.378   1.836   4.502
  179OPC     OW 1041   4.791   0.016   4.299
  179OPC    HW1 1042   4.763   5.100   4.317
  179OPC    HW2 1043   4.732   0.045   4.242
  179OPC     MW 1044   4.778   0.008   4.293
  180OPC     OW 1045   3.908   1.323   3.710
  180OPC    HW1 1046   3.888   1.400   3.675
  180OPC    HW2 1047   3.966   1.289   3.655
  180OPC     MW 1048   3.914   1.329   3.697
  181OPC     OW 1049   3.461   3.627   2.013
  181OPC    HW1 1050   3.492   3.681   1.953
  181OPC    HW2 1051   3.381   3.607   1.983
  181OPC     MW 1052   3.453   3.632   2.000
  182OPC     OW 1053   0.675   0.555   0.074
  182OPC    HW1 1054   0.595   0.533   0.100
  182OPC    HW2 1055   0.667   0.565   5.160
  182OPC     MW 1056   0.662   0.553   0.065
  183OPC     OW 1057   0.055   1.222   1.038
  183OPC    HW1 1058   0.041   1.297   0.996
  183OPC    HW2 1059   0.049   1.162   0.974
  183OPC     MW 1060   0.052   1.224   1.022
  184OPC     OW 1061   0.497   3.882   0.919
  184OPC    HW1 1062   0.526   3.824   0.977
  184OPC    HW2 1063   0.411   3.874   0.922
  184OPC     MW 1064   0.489   3.873   0.928
  185OPC     OW 1065   2.390   5.020   3.561
  185OPC    HW1 1066   2.369   4.941   3.530
  185OPC    HW2 1067   2.448   5.003   3.624
  185OPC     MW 1068   2.395   5.006   3.565
  186OPC     OW 1069   1.849   1.246   3.794
  186OPC    HW1 1070   1.783   1.249   3.736
  186OPC    HW2 1071   1.827   1.306   3.853
  186OPC     MW 1072   1.836   1.255   3.794
  187OPC     OW 1073   2.704   1.572   0.807
  187OPC    HW1 1074   2.680   1.637   0.860
  187OPC    HW2 1075   2.634   1.559   0.756
  187OPC     MW 1076   2.690   1.580   0.808
  188OPC     OW 1077   2.840   1.790   0.572
  188OPC    HW1 1078   2.910   1.827   0.536
  188OPC    HW2 1079   2.868   1.710   0.595
  188OPC     MW 1080   2.855   1.784   0.570
  189OPC     OW 1081   1.454   5.031   2.487
  189OPC    HW1 1082   1.463   5.107   2.530
  189OPC    HW2 1083   1.425   4.976   2.547
  189OPC     MW 1084   1.451   5.034   2.502
  190OPC     OW 1085   0.673   3.882   2.632
  190OPC    HW1 1086   0.594   3.848   2.645
  190OPC    HW2 1087   0.690   3.925   2.706
  190OPC     MW 1088   0.664   3.884   2.645
  191OPC     OW 1089   4.131   1.069   2.563
  191OPC    HW1 1090   4.196   1.014   2.546
  191OPC    HW2 1091   4.132   1.124   2.495
  191OPC     MW 1092   4.140   1.069   2.551
  192OPC     OW 1093   4.791   3.256   1.746
  192OPC    HW1 1094   4.827   3.195   1.796
  192OPC    HW2 1095   4.859   3.301   1.715
  192OPC     MW 1096   4.806   3.254   1.749
  193OPC     OW 1097   3.652   3.474   0.768
  193OPC    HW1 1098   3.735   3.454   0.784
  193OPC    HW2 1099   3.625   3.409   0.717
  193OPC     MW 1100   3.660   3.461   0.763
  194OPC     OW 1101   3.499   4.834   4.268
  194OPC    HW1 1102   3.544   4.897   4.308
  194OPC    HW2 1103   3.438   4.877   4.223
  194OPC     MW 1104   3.497   4.849   4.267
  195OPC     OW 1105   2.900   3.870   1.917
  195OPC    HW1 1106   2.945   3.924   1.866
  195OPC    HW2 1107   2.961   3.832   1.966
  195OPC     MW 1108   2.916   3.872   1.917
  196OPC     OW 1109   0.135   1.040   2.400
  196OPC    HW1 1110   0.198   1.035   2.460
  196OPC    HW2 1111   0.161   0.985   2.338
  196OPC     MW 1112   0.148   1.031   2.399
  197OPC     OW 1113   1.851   1.177   1.870
  197OPC    HW1 1114   1.844   1.239   1.931
  197OPC    HW2 1115   1.886   1.109   1.912
  197OPC     MW 1116   1.855   1.176   1.885
  198OPC     OW 1117   3.448   4.006   1.889
  198OPC    HW1 1118   3.398   3.981   1.956
  198OPC    HW2 1119   3.473   4.086   1.912
  198OPC     MW 1120   3.444   4.014   1.902
  199OPC     OW 1121   1.964   3.664   2.716
  199OPC    HW1 1122   2.036   3.679   2.763
  199OPC    HW2 1123   1.933   3.744   2.699
  199OPC     MW 1124   1.970   3.678   2.720
  200OPC     OW 1125   1.447   2.251   2.129
  200OPC    HW1 1126   1.465   2.218   2.051
  200OPC    HW2 1127   1.522   2.286   2.155
  200OPC     MW 1128   1.461   2.251   2.122
  201OPC     OW 1129   2.100   3.538   1.538
  201OPC    HW1 1130   2.092   3.460   1.500
  201OPC    HW2 1131   2.177   3.533   1.578
  201OPC     MW 1132   2.110   3.526   1.538
  202OPC     OW 1133   3.935   3.009   3.007
  202OPC    HW1 1134   4.001   2.960   3.037
  202OPC    HW2 1135   3.934   2.993   2.921
  202OPC     MW 1136   3.944   3.000   2.999
  203OPC     OW 1137   0.375   1.175   3.521
  203OPC    HW1 1138   0.382   1.101   3.566
  203OPC    HW2 1139   0.349   1.234   3.580
  203OPC     MW 1140   0.372   1.173   3.536
  204OPC     OW 1141   0.772   1.779   2.238
  204OPC    HW1 1142   0.816   1.782   2.163
  204OPC    HW2 1143   0.713   1.843   2.230
  204OPC     MW 1144   0.770   1.789   2.226
  205OPC     OW 1145   4.566   0.019   3.307
  205OPC    HW1 1146   4.578   0.065   3.234
  205OPC    HW2 1147   4.630   0.047   3.360
  205OPC     MW 1148   4.578   0.030   3.304
  206OPC     OW 1149   4.700   4.906   4.263
  206OPC    HW1 1150   4.673   4.823   4.258
  206OPC    HW2 1151   4.763   4.911   4.203
  206OPC     MW 1152   4.705   4.894   4.253
  207OPC     OW 1153   0.035   3.965   4.924
  207OPC    HW1 1154   5.187   3.993   4.900
  207OPC    HW2 1155   0.017   3.898   4.977
  207OPC     MW 1156   0.020   3.959   4.928
  208OPC     OW 1157   1.012   2.532   2.922
  208OPC    HW1 1158   1.082   2.498   2.881
  208OPC    HW2 1159   0.953   2.468   2.917
  208OPC     MW 1160   1.014   2.517   2.915
  209OPC     OW 1161   2.205   4.462   0.085
  209OPC    HW1 1162   2.127   4.425   0.077
  209OPC    HW2 1163   2.254   4.399   0.120
  209OPC     MW 1164   2.201   4.447   0.089
  210OPC     OW 1165   4.643   0.836   4.218
  210OPC    HW1 1166   4.634   0.883   4.146
  210OPC    HW2 1167   4.702   0.775   4.196
  210OPC     MW 1168   4.651   0.834   4.204
  211OPC     OW 1169   2.472   5.072   1.602
  211OPC    HW1 1170   2.485   5.051   1.518
  211OPC    HW2 1171   2.386   5.062   1.612
  211OPC     MW 1172   2.461   5.068   1.591
  212OPC     OW 1173   1.202   1.837   3.109
  212OPC    HW1 1174   1.137   1.871   3.155
  212OPC    HW2 1175   1.261   1.901   3.105
  212OPC     MW 1176   1.201   1.851   3.115
  213OPC     OW 1177   3.121   0.157   3.057
  213OPC    HW1 1178   3.050   0.110   3.040
  213OPC    HW2 1179   3.139   0.195   2.980
  213OPC     MW 1180   3.113   0.156   3.043
  214OPC     OW 1181   0.258   2.360   2.850
  214OPC    HW1 1182   0.265   2.402   2.774
  214OPC    HW2 1183   0.320   2.299   2.845
  214OPC     MW 1184   0.268   2.357   2.838
  215OPC     OW 1185   3.870   5.066   1.233
  215OPC    HW1 1186   3.938   5.043   1.283
  215OPC    HW2 1187   3.802   5.032   1.275
  215OPC     MW 1188   3.870   5.058   1.247
  216OPC     OW 1189   0.613   4.459   4.846
  216OPC    HW1 1190   0.613   4.372   4.841
  216OPC    HW2 1191   0.609   4.475   4.931
  216OPC     MW 1192   0.613   4.448   4.858
  217OPC     OW 1193   3.611   0.437   2.889
  217OPC    HW1 1194   3.654   0.512   2.879
  217OPC    HW2 1195   3.666   0.388   2.936
  217OPC     MW 1196   3.625   0.441   2.894
  218OPC     OW 1197   2.027   0.522   2.036
  218OPC    HW1 1198   2.063   0.463   1.982
  218OPC    HW2 1199   2.088   0.583   2.042
  218OPC     MW 1200   2.041   0.522   2.029
  219OPC     OW 1201   2.387   4.022   1.549
  219OPC    HW1 1202   2.462   4.056   1.579
  219OPC    HW2 1203   2.340   4.010   1.621
  219OPC     MW 1204   2.391   4.025   1.564
  220OPC     OW 1205   1.614   0.954   4.259
  220OPC    HW1 1206   1.535   0.959   4.296
  220OPC    HW2 1207   1.612   0.877   4.217
  220OPC     MW 1208   1.602   0.943   4.258
  221OPC     OW 1209   4.050   2.281   4.377
  221OPC    HW1 1210   4.083   2.351   4.336
  221OPC    HW2 1211   4.119   2.230   4.390
  221OPC     MW 1212   4.065   2.284   4.373
  222OPC     OW 1213   0.450   4.705   0.481
  222OPC    HW1 1214   0.490   4.647   0.429
  222OPC    HW2 1215   0.404   4.753   0.426
  222OPC     MW 1216   0.449   4.703   0.465
  223OPC     OW 1217   3.220   4.753   0.465
  223OPC    HW1 1218   3.276   4.786   0.406
  223OPC    HW2 1219   3.178   4.824   0.494
  223OPC     MW 1220   3.222   4.768   0.461
  224OPC     OW 1221   2.463   4.874   0.681
  224OPC    HW1 1222   2.380   4.868   0.706
  224OPC    HW2 1223   2.474   4.805   0.628
  224OPC     MW 1224   2.453   4.863   0.677
  225OPC     OW 1225   2.409   0.334   1.824
  225OPC    HW1 1226   2.347   0.278   1.848
  225OPC    HW2 1227   2.423   0.382   1.896
  225OPC     MW 1228   2.402   0.333   1.838
  226OPC     OW 1229   2.634   4.818   2.539
  226OPC    HW1 1230   2.595   4.879   2.588
  226OPC    HW2 1231   2.571   4.761   2.523
  226OPC     MW 1232   2.619   4.819   2.544
  227OPC     OW 1233   4.656   3.487   3.131
  227OPC    HW1 1234   4.713   3.512   3.192
  227OPC    HW2 1235   4.579   3.494   3.170
  227OPC     MW 1236   4.653   3.492   3.146
  228OPC     OW 1237   1.649   0.441   4.262
  228OPC    HW1 1238   1.727   0.415   4.233
  228OPC    HW2 1239   1.639   0.519   4.224
  228OPC     MW 1240   1.659   0.449   4.252
  229OPC     OW 1241   5.101   5.094   1.629
  229OPC    HW1 1242   5.018   5.108   1.650
  229OPC    HW2 1243   5.127   0.005   1.595
  229OPC     MW 1244   5.093   5.107   1.627
  230OPC     OW 1245   2.243   3.162   0.270
  230OPC    HW1 1246   2.206   3.124   0.201
  230OPC    HW2 1247   2.270   3.239   0.240
  230OPC     MW 1248   2.241   3.168   0.255
  231OPC     OW 1249   1.820   0.361   0.438
  231OPC    HW1 1250   1.896   0.404   0.444
  231OPC    HW2 1251   1.782   0.376   0.515
  231OPC     MW 1252   1.825   0.370   0.450
  232OPC     OW 1253   1.206   4.865   1.647
  232OPC    HW1 1254   1.240   4.869   1.567
  232OPC    HW2 1255   1.258   4.917   1.694
  232OPC     MW 1256   1.219   4.873   1.642
  233OPC     OW 1257   3.271   2.127   0.101
  233OPC    HW1 1258   3.306   2.206   0.090
  233OPC    HW2 1259   3.185   2.143   0.103
  233OPC     MW 1260   3.264   2.141   0.100
  234OPC     OW 1261   0.118   3.212   3.786
  234OPC    HW1 1262   0.140   3.291   3.817
  234OPC    HW2 1263   0.181   3.195   3.728
  234OPC     MW 1264   0.131   3.221   3.782
  235OPC     OW 1265   1.355   0.645   1.085
  235OPC    HW1 1266   1.384   0.633   1.167
  235OPC    HW2 1267   1.407   0.708   1.054
  235OPC     MW 1268   1.367   0.653   1.093
  236OPC     OW 1269   4.904   2.743   1.968
  236OPC    HW1 1270   4.888   2.712   1.888
  236OPC    HW2 1271   4.976   2.791   1.957
  236OPC     MW 1272   4.912   2.745   1.954
  237OPC     OW 1273   1.488   0.374   2.637
  237OPC    HW1 1274   1.466   0.399   2.556
  237OPC    HW2 1275   1.574   0.362   2.632
  237OPC     MW 1276   1.498   0.376   2.624
  238OPC     OW 1277   4.353   2.464   2.663
  238OPC    HW1 1278   4.365   2.492   2.582
  238OPC    HW2 1279   4.386   2.383   2.662
  238OPC     MW 1280   4.360   2.456   2.651
  239OPC     OW 1281   4.304   1.775   0.899
  239OPC    HW1 1282   4.260   1.723   0.844
  239OPC    HW2 1283   4.282   1.856   0.871
  239OPC     MW 1284   4.294   1.780   0.886
  240OPC     OW 1285   1.295   1.966   4.703
  240OPC    HW1 1286   1.362   2.010   4.669
  240OPC    HW2 1287   1.304   1.977   4.789
  240OPC     MW 1288   1.306   1.974   4.711
  241OPC     OW 1289   0.165   1.582   3.261
  241OPC    HW1 1290   0.088   1.541   3.273
  241OPC    HW2 1291   0.160   1.609   3.178
  241OPC     MW 1292   0.153   1.580   3.251
  242OPC     OW 1293   3.008   2.242   4.444
  242OPC    HW1 1294   2.973   2.214   4.370
  242OPC    HW2 1295   3.091   2.262   4.422
  242OPC     MW 1296   3.015   2.241   4.430
  243OPC     OW 1297   3.787   2.075   2.948
  243OPC    HW1 1298   3.755   2.085   2.868
  243OPC    HW2 1299   3.853   2.132   2.951
  243OPC     MW 1300   3.792   2.085   2.937
  244OPC     OW 1301   4.876   3.253   0.732
  244OPC    HW1 1302   4.957   3.236   0.760
  244OPC    HW2 1303   4.836   3.176   0.738
  244OPC     MW 1304   4.882   3.239   0.737
  245OPC     OW 1305   1.837   2.328   0.443
  245OPC    HW1 1306   1.814   2.381   0.377
  245OPC    HW2 1307   1.925   2.334   0.444
  245OPC     MW 1308   1.847   2.337   0.433
  246OPC     OW 1309   1.414   0.056   2.920
  246OPC    HW1 1310   1.501   0.049   2.929
  246OPC    HW2 1311   1.401   0.142   2.914
  246OPC     MW 1312   1.425   0.067   2.920
  247OPC     OW 1313   1.974   2.754   3.791
  247OPC    HW1 1314   1.889   2.771   3.798
  247OPC    HW2 1315   2.010   2.834   3.789
  247OPC     MW 1316   1.967   2.768   3.792
  248OPC     OW 1317   0.348   4.311   1.968
  248OPC    HW1 1318   0.328   4.277   2.045
  248OPC    HW2 1319   0.276   4.356   1.946
  248OPC     MW 1320   0.334   4.313   1.976
  249OPC     OW 1321   2.560   0.419   4.858
  249OPC    HW1 1322   2.603   0.487   4.892
  249OPC    HW2 1323   2.489   0.413   4.908
  249OPC     MW 1324   2.556   0.428   4.870
  250OPC     OW 1325   2.181   3.294   0.675
  250OPC    HW1 1326   2.224   3.345   0.619
  250OPC    HW2 1327   2.106   3.337   0.688
  250OPC     MW 1328   2.177   3.308   0.669
  251OPC     OW 1329   2.252   4.638   3.221
  251OPC    HW1 1330   2.192   4.621   3.160
  251OPC    HW2 1331   2.327   4.619   3.181
  251OPC     MW 1332   2.254   4.633   3.206
  252OPC     OW 1333   1.058   4.491   2.138
  252OPC    HW1 1334   1.110   4.421   2.146
  252OPC    HW2 1335   1.079   4.522   2.059
  252OPC     MW 1336   1.069   4.485   2.127
  253OPC     OW 1337   4.095   0.155   3.698
  253OPC    HW1 1338   4.128   0.087   3.655
  253OPC    HW2 1339   4.159   0.179   3.752
  253OPC     MW 1340   4.109   0.148   3.700
  254OPC     OW 1341   3.587   4.644   0.459
  254OPC    HW1 1342   3.534   4.603   0.404
  254OPC    HW2 1343   3.560   4.617   0.537
  254OPC     MW 1344   3.575   4.634   0.462
  255OPC     OW 1345   1.091   1.794   4.384
  255OPC    HW1 1346   1.080   1.810   4.299
  255OPC    HW2 1347   1.101   1.873   4.418
  255OPC     MW 1348   1.091   1.808   4.376
  256OPC     OW 1349   1.869   2.763   0.325
  256OPC    HW1 1350   1.846   2.846   0.336
  256OPC    HW2 1351   1.924   2.766   0.257
  256OPC     MW 1352   1.874   2.775   0.316
  257OPC     OW 1353   2.926   1.324   2.973
  257OPC    HW1 1354   2.880   1.393   2.945
  257OPC    HW2 1355   2.865   1.263   2.986
  257OPC     MW 1356   2.910   1.325   2.971
  258OPC     OW 1357   4.685   2.784   2.966
  258OPC    HW1 1358   4.692   2.851   2.910
  258OPC    HW2 1359   4.673   2.823   3.043
  258OPC     MW 1360   4.685   2.800   2.969
  259OPC     OW 1361   0.605   4.187   4.840
  259OPC    HW1 1362   0.684   4.166   4.871
  259OPC    HW2 1363   0.550   4.154   4.899
  259OPC     MW 1364   0.609   4.179   4.854
  260OPC     OW 1365   0.107   0.553   0.617
  260OPC    HW1 1366   0.083   0.576   0.698
  260OPC    HW2 1367   0.131   0.629   0.581
  260OPC     MW 1368   0.107   0.568   0.623
  261OPC     OW 1369   0.303   0.195   3.129
  261OPC    HW1 1370   0.287   0.265   3.079
  261OPC    HW2 1371   0.223   0.162   3.143
  261OPC     MW 1372   0.289   0.201   3.123
  262OPC     OW 1373   2.558   2.295   3.748
  262OPC    HW1 1374   2.615   2.240   3.711
  262OPC    HW2 1375   2.575   2.288   3.833
  262OPC     MW 1376   2.569   2.285   3.755
  263OPC     OW 1377   0.690   1.881   1.544
  263OPC    HW1 1378   0.669   1.840   1.618
  263OPC    HW2 1379   0.630   1.944   1.539
  263OPC     MW 1380   0.678   1.884   1.554
  264OPC     OW 1381   0.850   4.456   0.589
  264OPC    HW1 1382   0.790   4.511   0.619
  264OPC    HW2 1383   0.804   4.404   0.535
  264OPC     MW 1384   0.834   4.456   0.585
  265OPC     OW 1385   4.361   0.465   1.920
  265OPC    HW1 1386   4.374   0.531   1.864
  265OPC    HW2 1387   4.430   0.470   1.973
  265OPC     MW 1388   4.373   0.475   1.919
  266OPC     OW 1389   0.140   4.125   1.005
  266OPC    HW1 1390   0.075   4.122   1.062
  266OPC    HW2 1391   0.152   4.042   0.982
  266OPC     MW 1392   0.132   4.113   1.010
  267OPC     OW 1393   3.224   0.600   2.167
  267OPC    HW1 1394   3.246   0.516   2.169
  267OPC    HW2 1395   3.300   0.641   2.181
  267OPC     MW 1396   3.239   0.594   2.170
  268OPC     OW 1397   1.061   5.150   4.931
  268OPC    HW1 1398   1.089   5.106   5.001
  268OPC    HW2 1399   1.037   5.087   4.876
  268OPC     MW 1400   1.062   5.134   4.933
  269OPC     OW 1401   1.326   1.938   4.977
  269OPC    HW1 1402   1.411   1.948   4.997
  269OPC    HW2 1403   1.287   1.945   5.055
  269OPC     MW 1404   1.333   1.941   4.992
  270OPC     OW 1405   1.514   2.113   4.577
  270OPC    HW1 1406   1.542   2.059   4.514
  270OPC    HW2 1407   1.535   2.192   4.547
  270OPC     MW 1408   1.521   2.117   4.563
  271OPC     OW 1409   2.074   1.834   2.066
  271OPC    HW1 1410   2.110   1.818   2.144
  271OPC    HW2 1411   2.109   1.773   2.015
  271OPC     MW 1412   2.084   1.822   2.070
  272OPC     OW 1413   1.317   3.208   4.592
  272OPC    HW1 1414   1.403   3.214   4.600
  272OPC    HW2 1415   1.304   3.125   4.570
  272OPC     MW 1416   1.327   3.197   4.590
  273OPC     OW 1417   1.076   5.058   0.835
  273OPC    HW1 1418   0.992   5.040   0.848
  273OPC    HW2 1419   1.098   5.105   0.904
  273OPC     MW 1420   1.067   5.062   0.847
  274OPC     OW 1421   3.244   4.550   0.665
  274OPC    HW1 1422   3.233   4.623   0.619
  274OPC    HW2 1423   3.202   4.567   0.740
  274OPC     MW 1424   3.236   4.563   0.669
  275OPC     OW 1425   1.827   1.349   2.996
  275OPC    HW1 1426   1.781   1.358   3.070
  275OPC    HW2 1427   1.795   1.412   2.944
  275OPC     MW 1428   1.815   1.360   2.999
  276OPC     OW 1429   2.754   1.407   1.523
  276OPC    HW1 1430   2.667   1.415   1.528
  276OPC    HW2 1431   2.783   1.465   1.582
  276OPC     MW 1432   2.745   1.417   1.533
  277OPC     OW 1433   4.799   4.021   4.483
  277OPC    HW1 1434   4.811   4.105   4.501
  277OPC    HW2 1435   4.724   4.020   4.438
  277OPC     MW 1436   4.789   4.033   4.479
  278OPC     OW 1437   2.428   2.710   5.106
  278OPC    HW1 1438   2.425   2.652   5.040
  278OPC    HW2 1439   2.436   2.787   5.066
  278OPC     MW 1440   2.428   2.712   5.090
  279OPC     OW 1441   1.228   4.390   5.155
  279OPC    HW1 1442   1.286   4.412   5.093
  279OPC    HW2 1443   1.152   4.386   5.112
  279OPC     MW 1444   1.225   4.393   5.140
  280OPC     OW 1445   0.459   0.512   4.822
  280OPC    HW1 1446   0.406   0.444   4.838
  280OPC    HW2 1447   0.405   0.576   4.800
  280OPC     MW 1448   0.443   0.511   4.821
  281OPC     OW 1449   4.742   4.432   0.669
  281OPC    HW1 1450   4.782   4.355   0.677
  281OPC    HW2 1451   4.667   4.412   0.630
  281OPC     MW 1452   4.737   4.418   0.665
  282OPC     OW 1453   0.603   4.369   4.369
  282OPC    HW1 1454   0.546   4.434   4.361
  282OPC    HW2 1455   0.575   4.326   4.440
  282OPC     MW 1456   0.590   4.372   4.378
  283OPC     OW 1457   4.211   1.070   4.005
  283OPC    HW1 1458   4.139   1.119   4.001
  283OPC    HW2 1459   4.208   1.034   4.084
  283OPC     MW 1460   4.200   1.072   4.016
  284OPC     OW 1461   1.057   1.941   0.536
  284OPC    HW1 1462   1.025   2.009   0.580
  284OPC    HW2 1463   1.116   1.977   0.482
  284OPC     MW 1464   1.061   1.956   0.534
  285OPC     OW 1465   0.934   1.951   0.152
  285OPC    HW1 1466   0.883   1.998   0.099
  285OPC    HW2 1467   1.000   1.927   0.101
  285OPC     MW 1468   0.936   1.955   0.137
  286OPC     OW 1469   0.847   0.200   1.965
  286OPC    HW1 1470   0.908   0.149   1.928
  286OPC    HW2 1471   0.852   0.179   2.050
  286OPC     MW 1472   0.857   0.190   1.972
  287OPC     OW 1473   4.277   1.330   1.399
  287OPC    HW1 1474   4.223   1.281   1.350
  287OPC    HW2 1475   4.272   1.409   1.363
  287OPC     MW 1476   4.268   1.334   1.387
  288OPC     OW 1477   3.646   0.249   4.663
  288OPC    HW1 1478   3.667   0.225   4.582
  288OPC    HW2 1479   3.666   0.178   4.711
  288OPC     MW 1480   3.652   0.235   4.658
  289OPC     OW 1481   3.379   0.087   2.274
  289OPC    HW1 1482   3.299   0.092   2.309
  289OPC    HW2 1483   3.428   0.053   2.337
  289OPC     MW 1484   3.374   0.083   2.288
  290OPC     OW 1485   3.445   2.401   4.077
  290OPC    HW1 1486   3.465   2.476   4.116
  290OPC    HW2 1487   3.362   2.386   4.101
  290OPC     MW 1488   3.436   2.410   4.087
  291OPC     OW 1489   0.204   0.447   1.521
  291OPC    HW1 1490   0.122   0.455   1.495
  291OPC    HW2 1491   0.198   0.440   1.608
  291OPC     MW 1492   0.191   0.447   1.530
  292OPC     OW 1493   0.278   2.563   4.728
  292OPC    HW1 1494   0.312   2.506   4.670
  292OPC    HW2 1495   0.195   2.570   4.703
  292OPC     MW 1496   0.271   2.556   4.716
  293OPC     OW 1497   1.376   3.199   3.125
  293OPC    HW1 1498   1.398   3.281   3.144
  293OPC    HW2 1499   1.450   3.163   3.097
  293OPC     MW 1500   1.390   3.206   3.124
  294OPC     OW 1501   3.488   4.998   2.905
  294OPC    HW1 1502   3.533   4.945   2.851
  294OPC    HW2 1503   3.538   5.069   2.911
  294OPC     MW 1504   3.502   5.001   2.898
  295OPC     OW 1505   4.471   4.102   0.068
  295OPC    HW1 1506   4.493   4.072   5.161
  295OPC    HW2 1507   4.421   4.038   0.101
  295OPC     MW 1508   4.467   4.088   0.061
  296OPC     OW 1509   2.427   0.510   2.044
  296OPC    HW1 1510   2.482   0.519   2.111
  296OPC    HW2 1511   2.359   0.560   2.065
  296OPC     MW 1512   2.425   0.518   2.057
  297OPC     OW 1513   2.639   1.716   0.401
  297OPC    HW1 1514   2.703   1.744   0.452
  297OPC    HW2 1515   2.647   1.629   0.403
  297OPC     MW 1516   2.649   1.707   0.409
  298OPC     OW 1517   1.323   1.325   4.719
  298OPC    HW1 1518   1.297   1.245   4.745
  298OPC    HW2 1519   1.406   1.328   4.744
  298OPC     MW 1520   1.331   1.313   4.727
  299OPC     OW 1521   3.722   1.065   2.116
  299OPC    HW1 1522   3.697   1.149   2.116
  299OPC    HW2 1523   3.680   1.032   2.047
  299OPC     MW 1524   3.712   1.073   2.106
  300OPC     OW 1525   1.472   4.487   0.352
  300OPC    HW1 1526   1.547   4.529   0.336
  300OPC    HW2 1527   1.492   4.404   0.336
  300OPC     MW 1528   1.486   4.481   0.348
  301OPC     OW 1529   3.373   1.625   1.452
  301OPC    HW1 1530   3.431   1.655   1.509
  301OPC    HW2 1531   3.311   1.589   1.502
  301OPC     MW 1532   3.372   1.624   1.468
  302OPC     OW 1533   3.007   3.095   1.713
  302OPC    HW1 1534   2.971   3.062   1.785
  302OPC    HW2 1535   3.093   3.091   1.729
  302OPC     MW 1536   3.015   3.090   1.726
  303OPC     OW 1537   1.451   4.114   0.882
  303OPC    HW1 1538   1.464   4.178   0.939
  303OPC    HW2 1539   1.391   4.147   0.828
  303OPC     MW 1540   1.444   4.128   0.883
  304OPC     OW 1541   2.250   0.104   4.470
  304OPC    HW1 1542   2.258   0.087   4.555
  304OPC    HW2 1543   2.333   0.119   4.445
  304OPC     MW 1544   2.264   0.104   4.479
  305OPC     OW 1545   5.131   2.036   4.120
  305OPC    HW1 1546   5.192   2.027   4.181
  305OPC    HW2 1547   5.077   1.969   4.135
  305OPC     MW 1548   5.132   2.025   4.131
  306OPC     OW 1549   3.167   1.108   1.027
  306OPC    HW1 1550   3.147   1.192   1.012
  306OPC    HW2 1551   3.100   1.079   1.074
  306OPC     MW 1552   3.154   1.116   1.032
  307OPC     OW 1553   4.880   4.579   4.516
  307OPC    HW1 1554   4.797   4.574   4.542
  307OPC    HW2 1555   4.926   4.577   4.590
  307OPC     MW 1556   4.875   4.578   4.530
  308OPC     OW 1557   3.079   4.098   4.782
  308OPC    HW1 1558   3.163   4.110   4.803
  308OPC    HW2 1559   3.054   4.176   4.752
  308OPC     MW 1560   3.088   4.111   4.780
  309OPC     OW 1561   3.444   0.640   3.425
  309OPC    HW1 1562   3.431   0.709   3.374
  309OPC    HW2 1563   3.372   0.637   3.474
  309OPC     MW 1564   3.431   0.650   3.425
  310OPC     OW 1565   4.717   1.993   4.185
  310OPC    HW1 1566   4.781   1.938   4.204
  310OPC    HW2 1567   4.758   2.065   4.158
  310OPC     MW 1568   4.732   1.996   4.184
  311OPC     OW 1569   2.115   1.234   3.691
  311OPC    HW1 1570   2.099   1.195   3.615
  311OPC    HW2 1571   2.036   1.244   3.726
  311OPC     MW 1572   2.101   1.230   3.685
  312OPC     OW 1573   0.669   0.636   4.967
  312OPC    HW1 1574   0.618   0.699   5.001
  312OPC    HW2 1575   0.612   0.584   4.926
  312OPC     MW 1576   0.653   0.638   4.966
  313OPC     OW 1577   3.685   0.171   1.273
  313OPC    HW1 1578   3.729   0.101   1.246
  313OPC    HW2 1579   3.602   0.153   1.252
  313OPC     MW 1580   3.679   0.158   1.266
  314OPC     OW 1581   2.068   3.787   1.421
  314OPC    HW1 1582   2.001   3.776   1.365
  314OPC    HW2 1583   2.072   3.711   1.463
  314OPC     MW 1584   2.059   3.774   1.419
  315OPC     OW 1585   4.009   3.738   5.135
  315OPC    HW1 1586   3.934   3.727   0.005
  315OPC    HW2 1587   4.013   3.669   5.081
  315OPC     MW 1588   3.999   3.726   5.133
  316OPC     OW 1589   5.036   3.998   1.903
  316OPC    HW1 1590   4.975   3.936   1.891
  316OPC    HW2 1591   5.018   4.057   1.841
  316OPC     MW 1592   5.024   3.998   1.892
  317OPC     OW 1593   3.145   4.111   2.261
  317OPC    HW1 1594   3.131   4.192   2.289
  317OPC    HW2 1595   3.087   4.064   2.307
  317OPC     MW 1596   3.134   4.116   2.272
  318OPC     OW 1597   2.329   0.251   3.574
  318OPC    HW1 1598   2.282   0.289   3.511
  318OPC    HW2 1599   2.278   0.184   3.599
  318OPC     MW 1600   2.314   0.247   3.569
  319OPC     OW 1601   2.357   2.263   0.022
  319OPC    HW1 1602   2.333   2.179   0.024
  319OPC    HW2 1603   2.443   2.260   0.035
  319OPC     MW 1604   2.366   2.250   0.024
  320OPC     OW 1605   4.295   0.927   4.940
  320OPC    HW1 1606   4.370   0.881   4.937
  320OPC    HW2 1607   4.322   1.010   4.938
  320OPC     MW 1608   4.310   0.932   4.939
  321OPC     OW 1609   2.249   1.008   3.276
  321OPC    HW1 1610   2.203   1.031   3.346
  321OPC    HW2 1611   2.320   0.970   3.309
  321OPC     MW 1612   2.252   1.006   3.291
  322OPC     OW 1613   4.985   0.199   5.029
  322OPC    HW1 1614   4.973   0.150   4.957
  322OPC    HW2 1615   4.947   0.152   5.092
  322OPC     MW 1616   4.977   0.185   5.028
  323OPC     OW 1617   4.680   4.863   3.657
  323OPC    HW1 1618   4.647   4.941   3.675
  323OPC    HW2 1619   4.714   4.873   3.577
  323OPC     MW 1620   4.680   4.876   3.648
  324OPC     OW 1621   4.367   3.893   4.491
  324OPC    HW1 1622   4.283   3.899   4.470
  324OPC    HW2 1623   4.373   3.816   4.532
  324OPC     MW 1624   4.356   3.882   4.494
  325OPC     OW 1625   4.104   2.607   3.021
  325OPC    HW1 1626   4.078   2.560   3.089
  325OPC    HW2 1627   4.031   2.619   2.975
  325OPC     MW 1628   4.089   2.602   3.024
  326OPC     OW 1629   1.758   4.546   3.616
  326OPC    HW1 1630   1.831   4.560   3.570
  326OPC    HW2 1631   1.774   4.471   3.658
  326OPC     MW 1632   1.771   4.537   3.616
  327OPC     OW 1633   5.168   1.726   0.274
  327OPC    HW1 1634   5.162   1.695   0.193
  327OPC    HW2 1635   5.090   1.707   0.309
  327OPC     MW 1636   5.155   1.718   0.267
  328OPC     OW 1637   4.898   3.557   4.898
  328OPC    HW1 1638   4.965   3.505   4.918
  328OPC    HW2 1639   4.919   3.633   4.935
  328OPC     MW 1640   4.911   3.560   4.907
  329OPC     OW 1641   0.282   4.026   4.830
  329OPC    HW1 1642   0.205   4.009   4.869
  329OPC    HW2 1643   0.289   3.963   4.770
  329OPC     MW 1644   0.272   4.014   4.827
  330OPC     OW 1645   5.145   0.291   2.614
  330OPC    HW1 1646   5.063   0.315   2.600
  330OPC    HW2 1647   5.183   0.364   2.643
  330OPC     MW 1648   5.139   0.305   2.617
  331OPC     OW 1649   0.214   4.445   1.251
  331OPC    HW1 1650   0.269   4.488   1.304
  331OPC    HW2 1651   0.266   4.391   1.208
  331OPC     MW 1652   0.230   4.443   1.253
  332OPC     OW 1653   5.025   0.543   1.661
  332OPC    HW1 1654   5.054   0.479   1.713
  332OPC    HW2 1655   5.046   0.616   1.704
  332OPC     MW 1656   5.032   0.544   1.675
  333OPC     OW 1657   0.080   1.184   4.237
  333OPC    HW1 1658   0.064   1.150   4.159
  333OPC    HW2 1659   0.074   1.270   4.224
  333OPC     MW 1660   0.077   1.192   4.224
  334OPC     OW 1661   0.714   2.194   0.841
  334OPC    HW1 1662   0.671   2.137   0.792
  334OPC    HW2 1663   0.793   2.197   0.806
  334OPC     MW 1664   0.719   2.186   0.829
  335OPC     OW 1665   3.316   4.703   3.497
  335OPC    HW1 1666   3.366   4.682   3.566
  335OPC    HW2 1667   3.371   4.746   3.445
  335OPC     MW 1668   3.332   4.706   3.500
  336OPC     OW 1669   1.914   0.644   5.124
  336OPC    HW1 1670   1.896   0.644   5.038
  336OPC    HW2 1671   1.899   0.726   5.148
  336OPC     MW 1672   1.909   0.656   5.115
  337OPC     OW 1673   3.530   2.073   2.032
  337OPC    HW1 1674   3.550   2.143   2.080
  337OPC    HW2 1675   3.516   2.011   2.092
  337OPC     MW 1676   3.531   2.074   2.048
  338OPC     OW 1677   1.650   3.936   3.655
  338OPC    HW1 1678   1.637   3.987   3.725
  338OPC    HW2 1679   1.631   3.857   3.684
  338OPC     MW 1680   1.645   3.932   3.670
  339OPC     OW 1681   1.694   1.237   4.229
  339OPC    HW1 1682   1.721   1.278   4.157
  339OPC    HW2 1683   1.697   1.153   4.206
  339OPC     MW 1684   1.699   1.231   4.215
  340OPC     OW 1685   0.165   3.165   0.887
  340OPC    HW1 1686   0.231   3.185   0.834
  340OPC    HW2 1687   0.181   3.083   0.910
  340OPC     MW 1688   0.177   3.156   0.882
  341OPC     OW 1689   3.912   1.983   0.410
  341OPC    HW1 1690   3.930   1.903   0.439
  341OPC    HW2 1691   3.983   2.006   0.365
  341OPC     MW 1692   3.925   1.975   0.407
  342OPC     OW 1693   2.125   1.875   1.508
  342OPC    HW1 1694   2.172   1.908   1.442
  342OPC    HW2 1695   2.070   1.819   1.469
  342OPC     MW 1696   2.124   1.872   1.493
  343OPC     OW 1697   3.296   2.654   2.348
  343OPC    HW1 1698   3.256   2.690   2.417
  343OPC    HW2 1699   3.263   2.573   2.346
  343OPC     MW 1700   3.285   2.648   2.358
  344OPC     OW 1701   3.907   2.094   3.262
  344OPC    HW1 1702   3.846   2.089   3.200
  344OPC    HW2 1703   3.882   2.033   3.320
  344OPC     MW 1704   3.894   2.084   3.262
  345OPC     OW 1705   0.578   2.877   4.852
  345OPC    HW1 1706   0.572   2.826   4.923
  345OPC    HW2 1707   0.509   2.854   4.804
  345OPC     MW 1708   0.567   2.866   4.855
  346OPC     OW 1709   0.210   4.615   2.699
  346OPC    HW1 1710   0.252   4.539   2.703
  346OPC    HW2 1711   0.127   4.593   2.716
  346OPC     MW 1712   0.204   4.600   2.702
  347OPC     OW 1713   1.213   0.430   4.351
  347OPC    HW1 1714   1.212   0.452   4.267
  347OPC    HW2 1715   1.246   0.349   4.352
  347OPC     MW 1716   1.218   0.422   4.339
  348OPC     OW 1717   1.808   1.730   0.786
  348OPC    HW1 1718   1.830   1.811   0.761
  348OPC    HW2 1719   1.879   1.703   0.830
  348OPC     MW 1720   1.822   1.738   0.789
  349OPC     OW 1721   2.699   1.707   2.436
  349OPC    HW1 1722   2.711   1.791   2.415
  349OPC    HW2 1723   2.747   1.696   2.508
  349OPC     MW 1724   2.708   1.718   2.444
  350OPC     OW 1725   1.402   1.485   3.949
  350OPC    HW1 1726   1.327   1.463   3.988
  350OPC    HW2 1727   1.454   1.507   4.016
  350OPC     MW 1728   1.399   1.485   3.965
  351OPC     OW 1729   1.283   1.135   4.048
  351OPC    HW1 1730   1.328   1.125   3.974
  351OPC    HW2 1731   1.242   1.059   4.058
  351OPC     MW 1732   1.284   1.122   4.039
  352OPC     OW 1733   4.716   1.227   3.362
  352OPC    HW1 1734   4.691   1.151   3.328
  352OPC    HW2 1735   4.644   1.277   3.354
  352OPC     MW 1736   4.702   1.224   3.356
  353OPC     OW 1737   1.282   3.999   4.492
  353OPC    HW1 1738   1.369   3.996   4.497
  353OPC    HW2 1739   1.267   4.078   4.458
  353OPC     MW 1740   1.293   4.010   4.487
  354OPC     OW 1741   0.483   4.705   2.029
  354OPC    HW1 1742   0.431   4.680   2.094
  354OPC    HW2 1743   0.458   4.787   2.012
  354OPC     MW 1744   0.471   4.714   2.036
  355OPC     OW 1745   4.138   2.880   2.568
  355OPC    HW1 1746   4.097   2.872   2.491
  355OPC    HW2 1747   4.073   2.888   2.625
  355OPC     MW 1748   4.122   2.880   2.565
  356OPC     OW 1749   3.672   1.339   0.609
  356OPC    HW1 1750   3.737   1.361   0.663
  356OPC    HW2 1751   3.601   1.373   0.647
  356OPC     MW 1752   3.671   1.347   0.622
  357OPC     OW 1753   2.843   0.097   1.723
  357OPC    HW1 1754   2.758   0.110   1.713
  357OPC    HW2 1755   2.851   0.073   1.806
  357OPC     MW 1756   2.832   0.095   1.734
  358OPC     OW 1757   1.183   3.515   1.947
  358OPC    HW1 1758   1.144   3.463   1.889
  358OPC    HW2 1759   1.214   3.458   2.006
  358OPC     MW 1760   1.182   3.499   1.947
  359OPC     OW 1761   5.004   1.953   2.359
  359OPC    HW1 1762   5.004   1.949   2.446
  359OPC    HW2 1763   5.083   1.925   2.336
  359OPC     MW 1764   5.015   1.948   2.369
  360OPC     OW 1765   3.993   2.648   4.973
  360OPC    HW1 1766   4.007   2.676   5.054
  360OPC    HW2 1767   3.910   2.620   4.974
  360OPC     MW 1768   3.983   2.648   4.985
  361OPC     OW 1769   2.009   4.649   4.755
  361OPC    HW1 1770   1.987   4.643   4.671
  361OPC    HW2 1771   2.007   4.566   4.782
  361OPC     MW 1772   2.006   4.636   4.747
  362OPC     OW 1773   3.853   4.909   2.672
  362OPC    HW1 1774   3.901   4.915   2.745
  362OPC    HW2 1775   3.779   4.871   2.699
  362OPC     MW 1776   3.849   4.904   2.686
  363OPC     OW 1777   3.899   0.930   2.279
  363OPC    HW1 1778   3.834   0.972   2.240
  363OPC    HW2 1779   3.878   0.936   2.364
  363OPC     MW 1780   3.886   0.937   2.286
  364OPC     OW 1781   4.648   0.849   1.115
  364OPC    HW1 1782   4.593   0.784   1.097
  364OPC    HW2 1783   4.704   0.847   1.049
  364OPC     MW 1784   4.648   0.839   1.103
  365OPC     OW 1785   4.990   1.196   0.110
  365OPC    HW1 1786   5.023   1.157   0.039
  365OPC    HW2 1787   5.059   1.209   0.161
  365OPC     MW 1788   5.005   1.192   0.107
  366OPC     OW 1789   5.203   3.182   1.845
  366OPC    HW1 1790   5.159   3.236   1.793
  366OPC    HW2 1791   0.053   3.184   1.813
  366OPC     MW 1792   5.208   3.190   1.833
  367OPC     OW 1793   2.414   1.141   2.195
  367OPC    HW1 1794   2.492   1.151   2.233
  367OPC    HW2 1795   2.372   1.215   2.214
  367OPC     MW 1796   2.420   1.153   2.204
  368OPC     OW 1797   0.427   1.201   4.410
  368OPC    HW1 1798   0.401   1.144   4.349
  368OPC    HW2 1799   0.514   1.192   4.410
  368OPC     MW 1800   0.436   1.191   4.401
  369OPC     OW 1801   0.938   1.463   4.205
  369OPC    HW1 1802   1.021   1.445   4.185
  369OPC    HW2 1803   0.942   1.488   4.289
  369OPC     MW 1804   0.951   1.464   4.215
  370OPC     OW 1805   4.644   1.548   0.914
  370OPC    HW1 1806   4.725   1.577   0.907
  370OPC    HW2 1807   4.611   1.561   0.834
  370OPC     MW 1808   4.651   1.554   0.901
  371OPC     OW 1809   1.974   2.692   3.515
  371OPC    HW1 1810   1.966   2.700   3.601
  371OPC    HW2 1811   2.059   2.680   3.503
  371OPC     MW 1812   1.985   2.692   3.526
  372OPC     OW 1813   1.455   2.528   0.013
  372OPC    HW1 1814   1.460   2.482   0.087
  372OPC    HW2 1815   1.447   2.467   5.123
  372OPC     MW 1816   1.455   2.512   0.015
  373OPC     OW 1817   2.530   2.013   1.160
  373OPC    HW1 1818   2.526   2.087   1.207
  373OPC    HW2 1819   2.479   2.030   1.092
  373OPC     MW 1820   2.522   2.027   1.157
  374OPC     OW 1821   0.671   0.524   3.074
  374OPC    HW1 1822   0.642   0.541   2.993
  374OPC    HW2 1823   0.723   0.455   3.064
  374OPC     MW 1824   0.674   0.517   3.060
  375OPC     OW 1825   4.554   1.264   4.395
  375OPC    HW1 1826   4.529   1.283   4.313
  375OPC    HW2 1827   4.628   1.219   4.383
  375OPC     MW 1828   4.562   1.260   4.381
  376OPC     OW 1829   1.878   1.740   4.705
  376OPC    HW1 1830   1.947   1.691   4.685
  376OPC    HW2 1831   1.838   1.752   4.628
  376OPC     MW 1832   1.882   1.735   4.691
  377OPC     OW 1833   4.856   0.044   0.046
  377OPC    HW1 1834   4.812   0.098   0.098
  377OPC    HW2 1835   4.794   0.012   5.165
  377OPC     MW 1836   4.840   0.047   0.045
  378OPC     OW 1837   2.484   2.974   0.132
  378OPC    HW1 1838   2.456   2.944   0.209
  378OPC    HW2 1839   2.557   2.930   0.118
  378OPC     MW 1840   2.490   2.963   0.142
  379OPC     OW 1841   3.271   0.368   0.056
  379OPC    HW1 1842   3.280   0.437   0.108
  379OPC    HW2 1843   3.201   0.327   0.088
  379OPC     MW 1844   3.262   0.372   0.068
  380OPC     OW 1845   2.617   1.235   2.682
  380OPC    HW1 1846   2.597   1.239   2.766
  380OPC    HW2 1847   2.648   1.154   2.672
  380OPC     MW 1848   2.619   1.223   2.693
  381OPC     OW 1849   2.490   0.140   2.068
  381OPC    HW1 1850   2.520   0.148   2.150
  381OPC    HW2 1851   2.542   0.193   2.022
  381OPC     MW 1852   2.502   0.149   2.074
  382OPC     OW 1853   2.380   4.369   3.177
  382OPC    HW1 1854   2.383   4.282   3.182
  382OPC    HW2 1855   2.317   4.391   3.233
  382OPC     MW 1856   2.371   4.359   3.186
  383OPC     OW 1857   2.532   1.987   2.584
  383OPC    HW1 1858   2.568   1.979   2.664
  383OPC    HW2 1859   2.601   1.988   2.531
  383OPC     MW 1860   2.548   1.986   2.588
  384OPC     OW 1861   3.510   2.648   4.193
  384OPC    HW1 1862   3.576   2.703   4.176
  384OPC    HW2 1863   3.511   2.640   4.280
  384OPC     MW 1864   3.520   2.655   4.203
  385OPC     OW 1865   1.501   3.653   3.900
  385OPC    HW1 1866   1.546   3.722   3.927
  385OPC    HW2 1867   1.445   3.636   3.965
  385OPC     MW 1868   1.499   3.661   3.914
  386OPC     OW 1869   2.828   4.949   3.002
  386OPC    HW1 1870   2.882   4.891   2.965
  386OPC    HW2 1871   2.851   5.024   2.965
  386OPC     MW 1872   2.840   4.951   2.991
  387OPC     OW 1873   1.251   4.110   0.006
  387OPC    HW1 1874   1.212   4.083   0.079
  387OPC    HW2 1875   1.240   4.196   0.008
  387OPC     MW 1876   1.244   4.119   0.017
  388OPC     OW 1877   3.205   2.006   3.616
  388OPC    HW1 1878   3.237   2.082   3.587
  388OPC    HW2 1879   3.197   2.018   3.702
  388OPC     MW 1880   3.209   2.019   3.624
  389OPC     OW 1881   3.380   0.722   1.364
  389OPC    HW1 1882   3.330   0.654   1.342
  389OPC    HW2 1883   3.333   0.764   1.423
  389OPC     MW 1884   3.366   0.718   1.369
  390OPC     OW 1885   4.382   4.181   0.690
  390OPC    HW1 1886   4.421   4.227   0.627
  390OPC    HW2 1887   4.429   4.198   0.761
  390OPC     MW 1888   4.394   4.190   0.691
  391OPC     OW 1889   3.915   1.283   5.011
  391OPC    HW1 1890   3.830   1.302   5.013
  391OPC    HW2 1891   3.953   1.362   5.008
  391OPC     MW 1892   3.908   1.298   5.011
  392OPC     OW 1893   3.093   0.008   3.511
  392OPC    HW1 1894   3.130   0.017   3.432
  392OPC    HW2 1895   3.117   0.081   3.553
  392OPC     MW 1896   3.102   0.020   3.505
  393OPC     OW 1897   0.072   3.515   2.026
  393OPC    HW1 1898   0.042   3.561   2.094
  393OPC    HW2 1899   0.124   3.456   2.063
  393OPC     MW 1900   0.075   3.513   2.042
  394OPC     OW 1901   1.416   4.135   2.607
  394OPC    HW1 1902   1.445   4.087   2.541
  394OPC    HW2 1903   1.476   4.197   2.616
  394OPC     MW 1904   1.429   4.137   2.598
  395OPC     OW 1905   2.129   3.170   1.843
  395OPC    HW1 1906   2.124   3.117   1.912
  395OPC    HW2 1907   2.059   3.220   1.850
  395OPC     MW 1908   2.118   3.169   1.854
  396OPC     OW 1909   2.510   0.040   3.911
  396OPC    HW1 1910   2.424   0.040   3.926
  396OPC    HW2 1911   2.523   5.130   3.870
  396OPC     MW 1912   2.499   0.029   3.907
  397OPC     OW 1913   4.067   1.370   3.934
  397OPC    HW1 1914   4.040   1.450   3.957
  397OPC    HW2 1915   4.012   1.349   3.870
  397OPC     MW 1916   4.055   1.379   3.928
  398OPC     OW 1917   2.848   4.939   2.064
  398OPC    HW1 1918   2.839   4.918   2.149
  398OPC    HW2 1919   2.931   4.966   2.059
  398OPC     MW 1920   2.859   4.940   2.076
  399OPC     OW 1921   3.539   3.751   3.936
  399OPC    HW1 1922   3.499   3.676   3.917
  399OPC    HW2 1923   3.606   3.753   3.881
  399OPC     MW 1924   3.543   3.740   3.925
  400OPC     OW 1925   0.537   2.399   0.928
  400OPC    HW1 1926   0.592   2.341   0.894
  400OPC    HW2 1927   0.575   2.476   0.910
  400OPC     MW 1928   0.551   2.402   0.920
  401OPC     OW 1929   4.941   0.690   2.261
  401OPC    HW1 1930   4.953   0.604   2.256
  401OPC    HW2 1931   5.018   0.720   2.291
  401OPC     MW 1932   4.954   0.682   2.265
  402OPC     OW 1933   3.634   0.595   0.725
  402OPC    HW1 1934   3.646   0.622   0.807
  402OPC    HW2 1935   3.654   0.510   0.728
  402OPC     MW 1936   3.639   0.587   0.737
  403OPC     OW 1937   3.206   4.954   3.638
  403OPC    HW1 1938   3.245   4.905   3.578
  403OPC    HW2 1939   3.184   5.026   3.595
  403OPC     MW 1940   3.209   4.957   3.623
  404OPC     OW 1941   0.284   4.636   1.845
  404OPC    HW1 1942   0.220   4.683   1.880
  404OPC    HW2 1943   0.350   4.645   1.902
  404OPC     MW 1944   0.284   4.644   1.858
  405OPC     OW 1945   1.647   3.703   4.436
  405OPC    HW1 1946   1.679   3.780   4.464
  405OPC    HW2 1947   1.594   3.678   4.500
  405OPC     MW 1948   1.644   3.711   4.449
  406OPC     OW 1949   4.789   2.803   0.145
  406OPC    HW1 1950   4.816   2.836   0.222
  406OPC    HW2 1951   4.781   2.874   0.095
  406OPC     MW 1952   4.792   2.818   0.149
  407OPC     OW 1953   0.807   3.202   3.716
  407OPC    HW1 1954   0.885   3.238   3.704
  407OPC    HW2 1955   0.781   3.182   3.635
  407OPC     MW 1956   0.815   3.204   3.702
  408OPC     OW 1957   4.146   2.045   2.303
  408OPC    HW1 1958   4.085   2.059   2.242
  408OPC    HW2 1959   4.128   2.104   2.364
  408OPC     MW 1960   4.134   2.055   2.303
  409OPC     OW 1961   2.423   0.947   4.972
  409OPC    HW1 1962   2.495   0.918   5.012
  409OPC    HW2 1963   2.388   0.873   4.941
  409OPC     MW 1964   2.429   0.932   4.973
  410OPC     OW 1965   0.240   2.070   4.170
  410OPC    HW1 1966   0.216   2.060   4.087
  410OPC    HW2 1967   0.300   2.134   4.167
  410OPC     MW 1968   0.246   2.078   4.157
  411OPC     OW 1969   4.798   2.347   0.960
  411OPC    HW1 1970   4.863   2.381   1.008
  411OPC    HW2 1971   4.827   2.354   0.878
  411OPC     MW 1972   4.812   2.353   0.955
  412OPC     OW 1973   0.713   3.325   3.107
  412OPC    HW1 1974   0.692   3.244   3.082
  412OPC    HW2 1975   0.800   3.327   3.102
  412OPC     MW 1976   0.722   3.313   3.103
  413OPC     OW 1977   4.267   4.027   3.728
  413OPC    HW1 1978   4.352   4.043   3.743
  413OPC    HW2 1979   4.258   3.943   3.750
  413OPC     MW 1980   4.278   4.017   3.734
  414OPC     OW 1981   3.693   0.343   2.198
  414OPC    HW1 1982   3.701   0.370   2.115
  414OPC    HW2 1983   3.607   0.341   2.210
  414OPC     MW 1984   3.681   0.347   2.187
  415OPC     OW 1985   1.514   3.369   4.187
  415OPC    HW1 1986   1.535   3.358   4.103
  415OPC    HW2 1987   1.463   3.440   4.186
  415OPC     MW 1988   1.510   3.378   4.174
  416OPC     OW 1989   1.411   2.683   4.209
  416OPC    HW1 1990   1.421   2.698   4.124
  416OPC    HW2 1991   1.431   2.759   4.246
  416OPC     MW 1992   1.416   2.696   4.202
  417OPC     OW 1993   5.054   0.876   0.434
  417OPC    HW1 1994   5.098   0.846   0.364
  417OPC    HW2 1995   5.114   0.922   0.477
  417OPC     MW 1996   5.069   0.878   0.430
  418OPC     OW 1997   4.812   3.373   2.342
  418OPC    HW1 1998   4.802   3.430   2.277
  418OPC    HW2 1999   4.789   3.418   2.413
  418OPC     MW 2000   4.807   3.388   2.343
  419OPC     OW 2001   3.798   1.133   3.889
  419OPC    HW1 2002   3.817   1.185   3.821
  419OPC    HW2 2003   3.847   1.062   3.875
  419OPC     MW 2004   3.808   1.130   3.877
  420OPC     OW 2005   4.701   0.779   2.850
  420OPC    HW1 2006   4.630   0.752   2.807
  420OPC    HW2 2007   4.692   0.741   2.929
  420OPC     MW 2008   4.689   0.769   2.856
  421OPC     OW 2009   4.251   2.915   1.891
  421OPC    HW1 2010   4.273   2.968   1.826
  421OPC    HW2 2011   4.165   2.901   1.879
  421OPC     MW 2012   4.241   2.921   1.880
  422OPC     OW 2013   4.203   3.005   2.154
  422OPC    HW1 2014   4.227   2.974   2.075
  422OPC    HW2 2015   4.276   2.998   2.201
  422OPC     MW 2016   4.217   2.999   2.149
  423OPC     OW 2017   4.794   0.895   2.419
  423OPC    HW1 2018   4.861   0.946   2.397
  423OPC    HW2 2019   4.793   0.834   2.356
  423OPC     MW 2020   4.804   0.894   2.406
  424OPC     OW 2021   3.901   0.014   3.853
  424OPC    HW1 2022   3.910   0.042   3.935
  424OPC    HW2 2023   3.948   0.071   3.807
  424OPC     MW 2024   3.910   0.026   3.859
  425OPC     OW 2025   2.933   3.114   0.473
  425OPC    HW1 2026   3.014   3.146   0.469
  425OPC    HW2 2027   2.894   3.165   0.531
  425OPC     MW 2028   2.939   3.126   0.481
  426OPC     OW 2029   2.510   1.292   2.939
  426OPC    HW1 2030   2.493   1.280   3.024
  426OPC    HW2 2031   2.513   1.379   2.931
  426OPC     MW 2032   2.508   1.303   2.951
  427OPC     OW 2033   2.791   0.128   0.200
  427OPC    HW1 2034   2.743   0.196   0.228
  427OPC    HW2 2035   2.745   0.059   0.227
  427OPC     MW 2036   2.777   0.128   0.208
  428OPC     OW 2037   2.368   0.771   1.240
  428OPC    HW1 2038   2.341   0.688   1.241
  428OPC    HW2 2039   2.450   0.766   1.210
  428OPC     MW 2040   2.376   0.758   1.236
  429OPC     OW 2041   2.200   3.375   4.301
  429OPC    HW1 2042   2.266   3.432   4.308
  429OPC    HW2 2043   2.170   3.388   4.221
  429OPC     MW 2044   2.205   3.386   4.290
  430OPC     OW 2045   4.428   2.415   3.222
  430OPC    HW1 2046   4.473   2.341   3.235
  430OPC    HW2 2047   4.401   2.408   3.140
  430OPC     MW 2048   4.431   2.403   3.212
  431OPC     OW 2049   1.106   1.154   2.261
  431OPC    HW1 2050   1.069   1.206   2.320
  431OPC    HW2 2051   1.086   1.074   2.288
  431OPC     MW 2052   1.098   1.150   2.274
  432OPC     OW 2053   4.806   1.669   3.906
  432OPC    HW1 2054   4.882   1.661   3.948
  432OPC    HW2 2055   4.830   1.686   3.824
  432OPC     MW 2056   4.821   1.670   3.900
  433OPC     OW 2057   0.526   1.893   3.979
  433OPC    HW1 2058   0.444   1.878   3.955
  433OPC    HW2 2059   0.522   1.890   4.066
  433OPC     MW 2060   0.513   1.890   3.988
  434OPC     OW 2061   1.390   0.642   4.418
  434OPC    HW1 2062   1.468   0.616   4.390
  434OPC    HW2 2063   1.337   0.577   4.394
  434OPC     MW 2064   1.393   0.629   4.410
  435OPC     OW 2065   1.266   4.225   0.698
  435OPC    HW1 2066   1.300   4.300   0.667
  435OPC    HW2 2067   1.185   4.248   0.722
  435OPC     MW 2068   1.259   4.240   0.697
  436OPC     OW 2069   3.504   2.008   3.765
  436OPC    HW1 2070   3.480   1.942   3.714
  436OPC    HW2 2071   3.431   2.027   3.810
  436OPC     MW 2072   3.490   2.001   3.764
  437OPC     OW 2073   1.678   0.333   2.405
  437OPC    HW1 2074   1.719   0.259   2.428
  437OPC    HW2 2075   1.739   0.376   2.360
  437OPC     MW 2076   1.693   0.328   2.402
  438OPC     OW 2077   1.559   1.110   0.980
  438OPC    HW1 2078   1.544   1.194   0.960
  438OPC    HW2 2079   1.541   1.068   0.906
  438OPC     MW 2080   1.554   1.116   0.966
  439OPC     OW 2081   1.278   3.368   1.600
  439OPC    HW1 2082   1.209   3.347   1.649
  439OPC    HW2 2083   1.282   3.455   1.604
  439OPC     MW 2084   1.268   3.377   1.608
  440OPC     OW 2085   1.822   4.606   2.983
  440OPC    HW1 2086   1.779   4.534   2.958
  440OPC    HW2 2087   1.906   4.580   2.983
  440OPC     MW 2088   1.828   4.591   2.979
  441OPC     OW 2089   5.056   0.964   3.867
  441OPC    HW1 2090   5.106   0.908   3.821
  441OPC    HW2 2091   5.025   1.018   3.806
  441OPC     MW 2092   5.059   0.963   3.851
  442OPC     OW 2093   1.188   2.298   4.399
  442OPC    HW1 2094   1.262   2.336   4.372
  442OPC    HW2 2095   1.151   2.360   4.449
  442OPC     MW 2096   1.194   2.313   4.403
  443OPC     OW 2097   4.478   4.995   1.859
  443OPC    HW1 2098   4.423   4.941   1.899
  443OPC    HW2 2099   4.427   5.040   1.804
  443OPC     MW 2100   4.463   4.994   1.856
  444OPC     OW 2101   0.662   2.550   4.609
  444OPC    HW1 2102   0.682   2.635   4.600
  444OPC    HW2 2103   0.712   2.511   4.550
  444OPC     MW 2104   0.672   2.557   4.599
  445OPC     OW 2105   3.892   3.486   4.574
  445OPC    HW1 2106   3.952   3.456   4.519
  445OPC    HW2 2107   3.854   3.414   4.605
  445OPC     MW 2108   3.895   3.471   4.570
  446OPC     OW 2109   3.143   1.317   4.983
  446OPC    HW1 2110   3.199   1.254   5.004
  446OPC    HW2 2111   3.163   1.336   4.901
  446OPC     MW 2112   3.154   1.310   4.974
  447OPC     OW 2113   5.033   2.210   2.259
  447OPC    HW1 2114   5.015   2.130   2.289
  447OPC    HW2 2115   4.990   2.214   2.183
  447OPC     MW 2116   5.024   2.199   2.252
  448OPC     OW 2117   1.841   3.816   2.060
  448OPC    HW1 2118   1.769   3.815   2.011
  448OPC    HW2 2119   1.887   3.748   2.031
  448OPC     MW 2120   1.837   3.806   2.048
  449OPC     OW 2121   2.388   5.012   2.963
  449OPC    HW1 2122   2.314   4.968   2.949
  449OPC    HW2 2123   2.444   4.950   2.988
  449OPC     MW 2124   2.386   4.996   2.964
  450OPC     OW 2125   2.335   4.489   1.784
  450OPC    HW1 2126   2.331   4.403   1.799
  450OPC    HW2 2127   2.284   4.523   1.847
  450OPC     MW 2128   2.327   4.481   1.796
  451OPC     OW 2129   1.448   0.782   3.731
  451OPC    HW1 2130   1.390   0.840   3.704
  451OPC    HW2 2131   1.437   0.714   3.677
  451OPC     MW 2132   1.438   0.780   3.719
  452OPC     OW 2133   3.571   1.685   1.937
  452OPC    HW1 2134   3.547   1.701   1.855
  452OPC    HW2 2135   3.516   1.733   1.984
  452OPC     MW 2136   3.559   1.694   1.932
  453OPC     OW 2137   2.369   1.246   0.101
  453OPC    HW1 2138   2.289   1.266   0.072
  453OPC    HW2 2139   2.368   1.272   0.184
  453OPC     MW 2140   2.357   1.253   0.109
  454OPC     OW 2141   4.366   3.097   0.665
  454OPC    HW1 2142   4.441   3.076   0.626
  454OPC    HW2 2143   4.357   3.036   0.727
  454OPC     MW 2144   4.376   3.085   0.668
  455OPC     OW 2145   3.853   5.044   0.421
  455OPC    HW1 2146   3.769   5.024   0.433
  455OPC    HW2 2147   3.890   4.967   0.405
  455OPC     MW 2148   3.846   5.030   0.420
  456OPC     OW 2149   2.368   2.743   0.937
  456OPC    HW1 2150   2.329   2.728   1.014
  456OPC    HW2 2151   2.452   2.726   0.954
  456OPC     MW 2152   2.375   2.738   0.951
  457OPC     OW 2153   0.598   0.024   3.459
  457OPC    HW1 2154   0.538   0.084   3.438
  457OPC    HW2 2155   0.558   5.141   3.519
  457OPC     MW 2156   0.583   0.026   3.464
  458OPC     OW 2157   4.093   3.884   1.653
  458OPC    HW1 2158   4.143   3.936   1.701
  458OPC    HW2 2159   4.094   3.808   1.696
  458OPC     MW 2160   4.100   3.880   1.666
  459OPC     OW 2161   3.474   4.430   0.952
  459OPC    HW1 2162   3.536   4.369   0.961
  459OPC    HW2 2163   3.503   4.478   0.885
  459OPC     MW 2164   3.487   4.428   0.943
  460OPC     OW 2165   3.066   0.224   4.615
  460OPC    HW1 2166   3.027   0.148   4.632
  460OPC    HW2 2167   3.005   0.269   4.572
  460OPC     MW 2168   3.051   0.219   4.611
  461OPC     OW 2169   1.021   1.874   4.124
  461OPC    HW1 2170   1.065   1.933   4.077
  461OPC    HW2 2171   0.950   1.917   4.150
  461OPC     MW 2172   1.017   1.889   4.121
  462OPC     OW 2173   1.559   4.012   4.481
  462OPC    HW1 2174   1.605   4.068   4.431
  462OPC    HW2 2175   1.574   4.041   4.562
  462OPC     MW 2176   1.568   4.025   4.485
  463OPC     OW 2177   1.562   0.217   0.595
  463OPC    HW1 2178   1.628   0.260   0.633
  463OPC    HW2 2179   1.496   0.231   0.650
  463OPC     MW 2180   1.562   0.226   0.609
  464OPC     OW 2181   1.804   1.506   0.416
  464OPC    HW1 2182   1.773   1.428   0.391
  464OPC    HW2 2183   1.746   1.563   0.384
  464OPC     MW 2184   1.791   1.503   0.408
  465OPC     OW 2185   1.561   1.603   0.733
  465OPC    HW1 2186   1.560   1.544   0.798
  465OPC    HW2 2187   1.641   1.636   0.737
  465OPC     MW 2188   1.572   1.599   0.743
  466OPC     OW 2189   4.360   1.477   1.790
  466OPC    HW1 2190   4.407   1.437   1.728
  466OPC    HW2 2191   4.396   1.451   1.864
  466OPC     MW 2192   4.372   1.467   1.792
  467OPC     OW 2193   0.811   0.472   1.896
  467OPC    HW1 2194   0.837   0.389   1.902
  467OPC    HW2 2195   0.735   0.473   1.939
  467OPC     MW 2196   0.804   0.460   1.904
  468OPC     OW 2197   3.728   1.035   3.131
  468OPC    HW1 2198   3.808   1.032   3.095
  468OPC    HW2 2199   3.697   0.954   3.121
  468OPC     MW 2200   3.735   1.023   3.124
  469OPC     OW 2201   3.128   3.956   3.457
  469OPC    HW1 2202   3.165   3.918   3.526
  469OPC    HW2 2203   3.189   3.950   3.395
  469OPC     MW 2204   3.143   3.949   3.458
  470OPC     OW 2205   3.840   1.675   1.987
  470OPC    HW1 2206   3.754   1.684   1.981
  470OPC    HW2 2207   3.871   1.745   1.946
  470OPC     MW 2208   3.832   1.687   1.980
  471OPC     OW 2209   3.779   4.912   5.086
  471OPC    HW1 2210   3.728   4.905   5.016
  471OPC    HW2 2211   3.789   4.999   5.096
  471OPC     MW 2212   3.773   4.924   5.077
  472OPC     OW 2213   1.900   5.049   0.094
  472OPC    HW1 2214   1.873   5.023   0.173
  472OPC    HW2 2215   1.833   5.096   0.065
  472OPC     MW 2216   1.886   5.052   0.102
  473OPC     OW 2217   1.669   3.496   0.693
  473OPC    HW1 2218   1.753   3.471   0.695
  473OPC    HW2 2219   1.667   3.564   0.748
  473OPC     MW 2220   1.681   3.502   0.701
  474OPC     OW 2221   4.009   5.084   4.447
  474OPC    HW1 2222   3.978   5.064   4.527
  474OPC    HW2 2223   3.987   0.002   4.437
  474OPC     MW 2224   4.001   5.093   4.458
  475OPC     OW 2225   2.812   1.375   4.295
  475OPC    HW1 2226   2.736   1.346   4.326
  475OPC    HW2 2227   2.790   1.420   4.223
  475OPC     MW 2228   2.798   1.377   4.289
  476OPC     OW 2229   3.547   3.975   0.346
  476OPC    HW1 2230   3.592   3.908   0.377
  476OPC    HW2 2231   3.502   4.004   0.415
  476OPC     MW 2232   3.547   3.970   0.361
  477OPC     OW 2233   0.669   4.285   0.444
  477OPC    HW1 2234   0.716   4.252   0.378
  477OPC    HW2 2235   0.682   4.228   0.509
  477OPC     MW 2236   0.677   4.272   0.444
  478OPC     OW 2237   3.912   3.958   2.189
  478OPC    HW1 2238   3.854   4.005   2.233
  478OPC    HW2 2239   3.882   3.876   2.196
  478OPC     MW 2240   3.899   3.953   2.196
  479OPC     OW 2241   1.074   3.292   0.172
  479OPC    HW1 2242   1.048   3.209   0.166
  479OPC    HW2 2243   1.160   3.287   0.158
  479OPC     MW 2244   1.083   3.279   0.169
  480OPC     OW 2245   1.174   2.054   3.960
  480OPC    HW1 2246   1.240   1.998   3.952
  480OPC    HW2 2247   1.140   2.057   3.879
  480OPC     MW 2248   1.179   2.046   3.947
  481OPC     OW 2249   4.364   0.068   0.154
  481OPC    HW1 2250   4.287   0.028   0.157
  481OPC    HW2 2251   4.411   0.018   0.099
  481OPC     MW 2252   4.360   0.055   0.146
  482OPC     OW 2253   4.022   4.517   0.883
  482OPC    HW1 2254   4.085   4.575   0.866
  482OPC    HW2 2255   4.062   4.456   0.931
  482OPC     MW 2256   4.037   4.517   0.887
  483OPC     OW 2257   3.850   3.446   4.180
  483OPC    HW1 2258   3.769   3.477   4.187
  483OPC    HW2 2259   3.893   3.509   4.138
  483OPC     MW 2260   3.845   3.460   4.175
  484OPC     OW 2261   3.029   5.121   1.443
  484OPC    HW1 2262   3.056   5.050   1.486
  484OPC    HW2 2263   3.076   0.021   1.478
  484OPC     MW 2264   3.040   5.120   1.455
  485OPC     OW 2265   0.720   0.988   0.970
  485OPC    HW1 2266   0.739   1.048   1.031
  485OPC    HW2 2267   0.694   0.919   1.016
  485OPC     MW 2268   0.719   0.987   0.985
  486OPC     OW 2269   4.928   3.133   3.962
  486OPC    HW1 2270   4.952   3.053   3.937
  486OPC    HW2 2271   4.919   3.125   4.049
  486OPC     MW 2272   4.930   3.120   3.971
  487OPC     OW 2273   1.777   2.537   1.966
  487OPC    HW1 2274   1.783   2.513   1.882
  487OPC    HW2 2275   1.860   2.541   1.993
  487OPC     MW 2276   1.790   2.534   1.957
  488OPC     OW 2277   4.330   3.711   2.081
  488OPC    HW1 2278   4.307   3.654   2.019
  488OPC    HW2 2279   4.267   3.703   2.140
  488OPC     MW 2280   4.318   3.701   2.080
  489OPC     OW 2281   0.683   3.693   2.343
  489OPC    HW1 2282   0.710   3.740   2.274
  489OPC    HW2 2283   0.752   3.695   2.397
  489OPC     MW 2284   0.697   3.700   2.340
  490OPC     OW 2285   3.154   3.575   3.746
  490OPC    HW1 2286   3.083   3.573   3.797
  490OPC    HW2 2287   3.124   3.547   3.669
  490OPC     MW 2288   3.139   3.571   3.742
  491OPC     OW 2289   3.078   3.110   3.034
  491OPC    HW1 2290   3.137   3.045   3.031
  491OPC    HW2 2291   3.002   3.069   3.047
  491OPC     MW 2292   3.076   3.094   3.036
  492OPC     OW 2293   4.276   3.911   4.914
  492OPC    HW1 2294   4.359   3.918   4.938
  492OPC    HW2 2295   4.233   3.903   4.990
  492OPC     MW 2296   4.282   3.911   4.929
  493OPC     OW 2297   3.048   1.538   5.126
  493OPC    HW1 2298   2.980   1.566   5.080
  493OPC    HW2 2299   3.082   1.475   5.077
  493OPC     MW 2300   3.043   1.533   5.112
  494OPC     OW 2301   0.292   2.870   2.036
  494OPC    HW1 2302   0.228   2.928   2.050
  494OPC    HW2 2303   0.264   2.799   2.079
  494OPC     MW 2304   0.278   2.868   2.045
  495OPC     OW 2305   3.300   3.170   3.436
  495OPC    HW1 2306   3.237   3.163   3.496
  495OPC    HW2 2307   3.334   3.090   3.432
  495OPC     MW 2308   3.295   3.157   3.445
  496OPC     OW 2309   4.020   1.537   4.780
  496OPC    HW1 2310   4.089   1.535   4.833
  496OPC    HW2 2311   4.042   1.482   4.715
  496OPC     MW 2312   4.034   1.529   4.778
  497OPC     OW 2313   4.983   1.482   1.871
  497OPC    HW1 2314   4.990   1.438   1.795
  497OPC    HW2 2315   4.990   1.565   1.847
  497OPC     MW 2316   4.985   1.488   1.856
  498OPC     OW 2317   3.999   4.852   0.669
  498OPC    HW1 2318   3.993   4.828   0.585
  498OPC    HW2 2319   4.066   4.805   0.699
  498OPC     MW 2320   4.008   4.841   0.661
  499OPC     OW 2321   0.728   0.431   4.095
  499OPC    HW1 2322   0.779   0.441   4.165
  499OPC    HW2 2323   0.672   0.369   4.119
  499OPC     MW 2324   0.727   0.424   4.109
  500OPC     OW 2325   2.185   2.184   1.144
  500OPC    HW1 2326   2.215   2.265   1.156
  500OPC    HW2 2327   2.226   2.157   1.072
  500OPC     MW 2328   2.195   2.192   1.135
  501OPC     OW 2329   2.111   2.328   0.435
  501OPC    HW1 2330   2.165   2.371   0.383
  501OPC    HW2 2331   2.153   2.325   0.511
  501OPC     MW 2332   2.125   2.334   0.438
  502OPC     OW 2333   1.765   1.757   3.464
  502OPC    HW1 2334   1.845   1.776   3.435
  502OPC    HW2 2335   1.714   1.814   3.422
  502OPC     MW 2336   1.769   1.768   3.454
  503OPC     OW 2337   3.006   4.760   4.416
  503OPC    HW1 2338   3.081   4.801   4.402
  503OPC    HW2 2339   3.004   4.749   4.502
  503OPC     MW 2340   3.017   4.765   4.426
  504OPC     OW 2341   2.745   3.811   3.175
  504OPC    HW1 2342   2.800   3.871   3.206
  504OPC    HW2 2343   2.799   3.753   3.137
  504OPC     MW 2344   2.761   3.811   3.174
  505OPC     OW 2345   5.127   2.849   2.192
  505OPC    HW1 2346   5.094   2.888   2.263
  505OPC    HW2 2347   5.110   2.765   2.205
  505OPC     MW 2348   5.120   2.843   2.204
  506OPC     OW 2349   4.285   3.941   0.795
  506OPC    HW1 2350   4.280   3.965   0.879
  506OPC    HW2 2351   4.307   4.015   0.754
  506OPC     MW 2352   4.287   3.956   0.802
  507OPC     OW 2353   4.539   3.615   2.238
  507OPC    HW1 2354   4.499   3.567   2.300
  507OPC    HW2 2355   4.473   3.651   2.195
  507OPC     MW 2356   4.523   3.613   2.241
  508OPC     OW 2357   5.088   5.029   0.370
  508OPC    HW1 2358   5.093   5.042   0.284
  508OPC    HW2 2359   5.076   4.942   0.377
  508OPC     MW 2360   5.087   5.018   0.358
  509OPC     OW 2361   2.092   4.553   3.002
  509OPC    HW1 2362   2.122   4.591   2.929
  509OPC    HW2 2363   2.114   4.469   2.991
  509OPC     MW 2364   2.100   4.546   2.990
  510OPC     OW 2365   2.714   0.297   1.983
  510OPC    HW1 2366   2.741   0.348   2.048
  510OPC    HW2 2367   2.749   0.334   1.912
  510OPC     MW 2368   2.723   0.310   1.982
  511OPC     OW 2369   1.465   3.131   1.245
  511OPC    HW1 2370   1.420   3.098   1.177
  511OPC    HW2 2371   1.469   3.064   1.301
  511OPC     MW 2372   1.459   3.116   1.243
  512OPC     OW 2373   3.382   2.136   0.814
  512OPC    HW1 2374   3.431   2.068   0.793
  512OPC    HW2 2375   3.398   2.193   0.750
  512OPC     MW 2376   3.391   2.135   0.802
  513OPC     OW 2377   1.764   2.771   2.303
  513OPC    HW1 2378   1.727   2.804   2.231
  513OPC    HW2 2379   1.842   2.810   2.306
  513OPC     MW 2380   1.770   2.781   2.292
  514OPC     OW 2381   4.618   3.685   1.075
  514OPC    HW1 2382   4.555   3.667   1.134
  514OPC    HW2 2383   4.582   3.661   0.999
  514OPC     MW 2384   4.603   3.679   1.073
  515OPC     OW 2385   0.383   1.043   2.545
  515OPC    HW1 2386   0.455   1.003   2.515
  515OPC    HW2 2387   0.394   1.126   2.521
  515OPC     MW 2388   0.395   1.049   2.537
  516OPC     OW 2389   1.546   2.318   3.673
  516OPC    HW1 2390   1.508   2.278   3.741
  516OPC    HW2 2391   1.483   2.371   3.643
  516OPC     MW 2392   1.531   2.320   3.679
  517OPC     OW 2393   0.308   4.399   3.445
  517OPC    HW1 2394   0.258   4.399   3.517
  517OPC    HW2 2395   0.381   4.359   3.472
  517OPC     MW 2396   0.312   4.393   3.460
  518OPC     OW 2397   4.602   3.029   0.536
  518OPC    HW1 2398   4.618   2.946   0.511
  518OPC    HW2 2399   4.651   3.076   0.481
  518OPC     MW 2400   4.612   3.023   0.524
  519OPC     OW 2401   4.027   1.820   1.511
  519OPC    HW1 2402   3.943   1.794   1.508
  519OPC    HW2 2403   4.023   1.897   1.552
  519OPC     MW 2404   4.014   1.827   1.517
  520OPC     OW 2405   0.812   1.319   1.622
  520OPC    HW1 2406   0.851   1.393   1.596
  520OPC    HW2 2407   0.734   1.346   1.651
  520OPC     MW 2408   0.806   1.334   1.622
  521OPC     OW 2409   4.506   4.067   1.602
  521OPC    HW1 2410   4.510   4.127   1.539
  521OPC    HW2 2411   4.506   3.991   1.558
  521OPC     MW 2412   4.507   4.065   1.586
  522OPC     OW 2413   2.906   1.848   1.685
  522OPC    HW1 2414   2.973   1.862   1.632
  522OPC    HW2 2415   2.943   1.835   1.763
  522OPC     MW 2416   2.921   1.848   1.689
  523OPC     OW 2417   1.437   4.733   2.149
  523OPC    HW1 2418   1.403   4.662   2.188
  523OPC    HW2 2419   1.466   4.701   2.073
  523OPC     MW 2420   1.437   4.718   2.144
  524OPC     OW 2421   4.192   4.587   4.617
  524OPC    HW1 2422   4.114   4.589   4.656
  524OPC    HW2 2423   4.202   4.504   4.596
  524OPC     MW 2424   4.182   4.575   4.620
  525OPC     OW 2425   2.017   0.519   3.646
  525OPC    HW1 2426   2.015   0.518   3.559
  525OPC    HW2 2427   2.056   0.595   3.665
  525OPC     MW 2428   2.022   0.530   3.636
  526OPC     OW 2429   2.363   0.071   5.103
  526OPC    HW1 2430   2.298   0.046   5.155
  526OPC    HW2 2431   2.328   0.135   5.056
  526OPC     MW 2432   2.349   0.077   5.104
  527OPC     OW 2433   0.649   1.408   1.016
  527OPC    HW1 2434   0.689   1.468   0.968
  527OPC    HW2 2435   0.580   1.385   0.968
  527OPC     MW 2436   0.644   1.413   1.002
  528OPC     OW 2437   4.569   2.048   0.454
  528OPC    HW1 2438   4.492   2.009   0.469
  528OPC    HW2 2439   4.567   2.066   0.369
  528OPC     MW 2440   4.558   2.045   0.444
  529OPC     OW 2441   0.815   3.849   2.154
  529OPC    HW1 2442   0.772   3.871   2.081
  529OPC    HW2 2443   0.872   3.789   2.126
  529OPC     MW 2444   0.817   3.843   2.139
  530OPC     OW 2445   3.523   0.956   0.848
  530OPC    HW1 2446   3.494   0.997   0.919
  530OPC    HW2 2447   3.458   0.903   0.826
  530OPC     MW 2448   3.509   0.954   0.855
  531OPC     OW 2449   1.159   4.766   3.087
  531OPC    HW1 2450   1.222   4.730   3.038
  531OPC    HW2 2451   1.093   4.710   3.080
  531OPC     MW 2452   1.159   4.753   3.078
  532OPC     OW 2453   2.930   2.164   1.384
  532OPC    HW1 2454   2.983   2.181   1.317
  532OPC    HW2 2455   2.932   2.238   1.431
  532OPC     MW 2456   2.938   2.178   1.381
  533OPC     OW 2457   1.978   2.961   2.357
  533OPC    HW1 2458   1.903   2.997   2.383
  533OPC    HW2 2459   2.012   2.928   2.431
  533OPC     MW 2460   1.972   2.961   2.372
  534OPC     OW 2461   1.608   2.199   4.834
  534OPC    HW1 2462   1.672   2.255   4.814
  534OPC    HW2 2463   1.589   2.161   4.758
  534OPC     MW 2464   1.614   2.202   4.820
  535OPC     OW 2465   1.789   0.701   2.388
  535OPC    HW1 2466   1.833   0.768   2.353
  535OPC    HW2 2467   1.787   0.642   2.324
  535OPC     MW 2468   1.795   0.702   2.373
  536OPC     OW 2469   1.980   4.551   3.441
  536OPC    HW1 2470   2.002   4.467   3.453
  536OPC    HW2 2471   2.055   4.594   3.453
  536OPC     MW 2472   1.994   4.545   3.445
  537OPC     OW 2473   2.847   3.274   1.931
  537OPC    HW1 2474   2.845   3.290   1.845
  537OPC    HW2 2475   2.834   3.188   1.935
  537OPC     MW 2476   2.844   3.263   1.919
  538OPC     OW 2477   3.005   3.907   4.324
  538OPC    HW1 2478   2.926   3.878   4.302
  538OPC    HW2 2479   3.052   3.898   4.251
  538OPC     MW 2480   3.001   3.901   4.310
  539OPC     OW 2481   0.390   2.561   3.450
  539OPC    HW1 2482   0.330   2.620   3.426
  539OPC    HW2 2483   0.388   2.563   3.537
  539OPC     MW 2484   0.381   2.570   3.459
  540OPC     OW 2485   4.746   3.010   0.775
  540OPC    HW1 2486   4.699   3.010   0.701
  540OPC    HW2 2487   4.800   2.942   0.764
  540OPC     MW 2488   4.747   3.000   0.762
  541OPC     OW 2489   3.389   1.585   3.425
  541OPC    HW1 2490   3.304   1.578   3.406
  541OPC    HW2 2491   3.428   1.569   3.348
  541OPC     MW 2492   3.382   1.581   3.411
  542OPC     OW 2493   2.958   2.175   4.169
  542OPC    HW1 2494   2.983   2.098   4.136
  542OPC    HW2 2495   2.887   2.195   4.122
  542OPC     MW 2496   2.951   2.167   4.157
  543OPC     OW 2497   1.824   4.461   5.076
  543OPC    HW1 2498   1.865   4.412   5.135
  543OPC    HW2 2499   1.748   4.420   5.065
  543OPC     MW 2500   1.819   4.448   5.083
  544OPC     OW 2501   4.054   3.377   4.376
  544OPC    HW1 2502   4.110   3.311   4.367
  544OPC    HW2 2503   3.997   3.365   4.311
  544OPC     MW 2504   4.054   3.365   4.365
  545OPC     OW 2505   3.055   4.875   4.092
  545OPC    HW1 2506   3.026   4.947   4.052
  545OPC    HW2 2507   2.982   4.840   4.125
  545OPC     MW 2508   3.040   4.881   4.091
  546OPC     OW 2509   4.853   3.540   1.093
  546OPC    HW1 2510   4.906   3.583   1.040
  546OPC    HW2 2511   4.779   3.587   1.091
  546OPC     MW 2512   4.850   3.553   1.085
  547OPC     OW 2513   4.683   5.138   1.458
  547OPC    HW1 2514   4.722   0.049   1.439
  547OPC    HW2 2515   4.727   5.080   1.409
  547OPC     MW 2516   4.695   5.141   1.448
  548OPC     OW 2517   1.765   1.358   2.641
  548OPC    HW1 2518   1.849   1.378   2.627
  548OPC    HW2 2519   1.769   1.273   2.663
  548OPC     MW 2520   1.778   1.348   2.642
  549OPC     OW 2521   4.971   3.843   3.897
  549OPC    HW1 2522   5.043   3.816   3.938
  549OPC    HW2 2523   4.984   3.817   3.815
  549OPC     MW 2524   4.984   3.835   3.891
  550OPC     OW 2525   1.367   3.603   4.136
  550OPC    HW1 2526   1.280   3.605   4.131
  550OPC    HW2 2527   1.387   3.679   4.175
  550OPC     MW 2528   1.358   3.614   4.141
  551OPC     OW 2529   1.124   0.095   3.507
  551OPC    HW1 2530   1.118   0.105   3.421
  551OPC    HW2 2531   1.041   0.098   3.534
  551OPC     MW 2532   1.111   0.097   3.499
  552OPC     OW 2533   4.872   1.285   2.760
  552OPC    HW1 2534   4.931   1.272   2.823
  552OPC    HW2 2535   4.819   1.216   2.766
  552OPC     MW 2536   4.873   1.273   2.770
  553OPC     OW 2537   2.912   2.562   4.084
  553OPC    HW1 2538   2.839   2.530   4.119
  553OPC    HW2 2539   2.897   2.648   4.082
  553OPC     MW 2540   2.899   2.570   4.089
  554OPC     OW 2541   0.922   3.447   0.958
  554OPC    HW1 2542   0.886   3.478   0.885
  554OPC    HW2 2543   1.000   3.420   0.932
  554OPC     MW 2544   0.928   3.448   0.944
  555OPC     OW 2545   2.461   0.791   2.745
  555OPC    HW1 2546   2.501   0.835   2.809
  555OPC    HW2 2547   2.383   0.773   2.779
  555OPC     MW 2548   2.456   0.795   2.760
  556OPC     OW 2549   4.050   2.817   0.029
  556OPC    HW1 2550   4.045   2.785   0.109
  556OPC    HW2 2551   3.977   2.864   0.021
  556OPC     MW 2552   4.039   2.819   0.039
  557OPC     OW 2553   1.740   0.292   2.753
  557OPC    HW1 2554   1.821   0.301   2.721
  557OPC    HW2 2555   1.742   0.338   2.827
  557OPC     MW 2556   1.753   0.300   2.759
  558OPC     OW 2557   1.425   2.426   4.323
  558OPC    HW1 2558   1.422   2.510   4.297
  558OPC    HW2 2559   1.491   2.426   4.380
  558OPC     MW 2560   1.434   2.439   4.328
  559OPC     OW 2561   1.553   1.577   4.490
  559OPC    HW1 2562   1.469   1.600   4.495
  559OPC    HW2 2563   1.571   1.544   4.569
  559OPC     MW 2564   1.544   1.576   4.502
  560OPC     OW 2565   3.444   3.276   4.198
  560OPC    HW1 2566   3.384   3.276   4.261
  560OPC    HW2 2567   3.499   3.212   4.222
  560OPC     MW 2568   3.444   3.266   4.211
  561OPC     OW 2569   2.406   4.089   3.204
  561OPC    HW1 2570   2.483   4.098   3.245
  561OPC    HW2 2571   2.348   4.087   3.270
  561OPC     MW 2572   2.409   4.090   3.220
  562OPC     OW 2573   3.649   4.324   1.607
  562OPC    HW1 2574   3.581   4.272   1.592
  562OPC    HW2 2575   3.708   4.270   1.642
  562OPC     MW 2576   3.648   4.308   1.610
  563OPC     OW 2577   1.485   1.957   0.578
  563OPC    HW1 2578   1.511   2.032   0.614
  563OPC    HW2 2579   1.456   1.910   0.645
  563OPC     MW 2580   1.484   1.961   0.593
  564OPC     OW 2581   2.177   0.111   1.227
  564OPC    HW1 2582   2.137   0.151   1.160
  564OPC    HW2 2583   2.223   0.048   1.189
  564OPC     MW 2584   2.177   0.108   1.212
  565OPC     OW 2585   0.018   0.327   0.059
  565OPC    HW1 2586   5.164   0.341   0.069
  565OPC    HW2 2587   0.046   0.398   0.015
  565OPC     MW 2588   0.010   0.340   0.054
  566OPC     OW 2589   2.621   3.023   4.713
  566OPC    HW1 2590   2.650   2.954   4.668
  566OPC    HW2 2591   2.693   3.052   4.754
  566OPC     MW 2592   2.636   3.017   4.713
  567OPC     OW 2593   3.063   3.690   0.062
  567OPC    HW1 2594   3.005   3.745   0.027
  567OPC    HW2 2595   3.134   3.702   0.013
  567OPC     MW 2596   3.065   3.700   0.049
  568OPC     OW 2597   1.898   1.058   3.998
  568OPC    HW1 2598   1.870   1.107   3.930
  568OPC    HW2 2599   1.848   0.987   3.993
  568OPC     MW 2600   1.886   1.055   3.987
  569OPC     OW 2601   3.997   0.153   2.847
  569OPC    HW1 2602   4.008   0.067   2.846
  569OPC    HW2 2603   3.988   0.174   2.762
  569OPC     MW 2604   3.997   0.143   2.834
  570OPC     OW 2605   1.459   0.565   3.552
  570OPC    HW1 2606   1.414   0.491   3.562
  570OPC    HW2 2607   1.541   0.538   3.541
  570OPC     MW 2608   1.465   0.550   3.552
  571OPC     OW 2609   1.041   0.339   0.936
  571OPC    HW1 2610   1.028   0.417   0.901
  571OPC    HW2 2611   1.049   0.286   0.867
  571OPC     MW 2612   1.040   0.342   0.921
  572OPC     OW 2613   3.433   1.804   0.385
  572OPC    HW1 2614   3.509   1.847   0.382
  572OPC    HW2 2615   3.435   1.764   0.463
  572OPC     MW 2616   3.445   1.804   0.396
  573OPC     OW 2617   3.704   4.427   4.211
  573OPC    HW1 2618   3.652   4.382   4.263
  573OPC    HW2 2619   3.761   4.368   4.183
  573OPC     MW 2620   3.705   4.412   4.214
  574OPC     OW 2621   0.995   3.543   0.270
  574OPC    HW1 2622   0.910   3.557   0.253
  574OPC    HW2 2623   1.010   3.464   0.235
  574OPC     MW 2624   0.984   3.533   0.262
  575OPC     OW 2625   3.452   1.732   4.087
  575OPC    HW1 2626   3.412   1.719   4.011
  575OPC    HW2 2627   3.487   1.655   4.106
  575OPC     MW 2628   3.451   1.719   4.079
  576OPC     OW 2629   3.774   4.088   3.213
  576OPC    HW1 2630   3.718   4.070   3.278
  576OPC    HW2 2631   3.721   4.107   3.146
  576OPC     MW 2632   3.758   4.088   3.213
  577OPC     OW 2633   0.143   2.942   3.180
  577OPC    HW1 2634   0.059   2.943   3.158
  577OPC    HW2 2635   0.150   2.873   3.233
  577OPC     MW 2636   0.132   2.932   3.184
  578OPC     OW 2637   3.102   1.518   3.790
  578OPC    HW1 2638   3.078   1.556   3.715
  578OPC    HW2 2639   3.176   1.559   3.811
  578OPC     MW 2640   3.110   1.529   3.782
  579OPC     OW 2641   5.072   3.565   3.126
  579OPC    HW1 2642   5.058   3.525   3.050
  579OPC    HW2 2643   5.149   3.534   3.151
  579OPC     MW 2644   5.081   3.554   3.118
  580OPC     OW 2645   1.294   0.535   5.062
  580OPC    HW1 2646   1.210   0.510   5.061
  580OPC    HW2 2647   1.327   0.495   5.132
  580OPC     MW 2648   1.286   0.526   5.072
  581OPC     OW 2649   4.473   1.137   3.650
  581OPC    HW1 2650   4.494   1.221   3.637
  581OPC    HW2 2651   4.549   1.096   3.643
  581OPC     MW 2652   4.487   1.143   3.647
  582OPC     OW 2653   1.205   1.802   1.001
  582OPC    HW1 2654   1.146   1.862   0.978
  582OPC    HW2 2655   1.235   1.830   1.078
  582OPC     MW 2656   1.201   1.815   1.009
  583OPC     OW 2657   3.093   1.025   4.461
  583OPC    HW1 2658   3.179   1.009   4.462
  583OPC    HW2 2659   3.085   1.084   4.397
  583OPC     MW 2660   3.104   1.031   4.452
  584OPC     OW 2661   2.208   1.066   1.627
  584OPC    HW1 2662   2.212   1.015   1.698
  584OPC    HW2 2663   2.276   1.039   1.578
  584OPC     MW 2664   2.219   1.055   1.630
  585OPC     OW 2665   2.603   4.123   1.922
  585OPC    HW1 2666   2.616   4.118   1.836
  585OPC    HW2 2667   2.682   4.140   1.954
  585OPC     MW 2668   2.616   4.125   1.914
  586OPC     OW 2669   4.207   1.985   2.768
  586OPC    HW1 2670   4.228   2.035   2.837
  586OPC    HW2 2671   4.162   1.920   2.803
  586OPC     MW 2672   4.204   1.983   2.783
  587OPC     OW 2673   5.069   4.393   5.107
  587OPC    HW1 2674   5.147   4.393   5.069
  587OPC    HW2 2675   5.086   4.418   0.017
  587OPC     MW 2676   5.083   4.397   5.114
  588OPC     OW 2677   4.499   2.507   0.302
  588OPC    HW1 2678   4.490   2.428   0.268
  588OPC    HW2 2679   4.445   2.557   0.255
  588OPC     MW 2680   4.490   2.503   0.290
  589OPC     OW 2681   0.630   3.407   4.542
  589OPC    HW1 2682   0.545   3.411   4.522
  589OPC    HW2 2683   0.654   3.328   4.513
  589OPC     MW 2684   0.621   3.396   4.535
  590OPC     OW 2685   0.642   2.938   1.462
  590OPC    HW1 2686   0.651   2.982   1.387
  590OPC    HW2 2687   0.577   2.981   1.503
  590OPC     MW 2688   0.634   2.951   1.457
  591OPC     OW 2689   3.129   4.914   2.439
  591OPC    HW1 2690   3.115   4.994   2.471
  591OPC    HW2 2691   3.049   4.888   2.413
  591OPC     MW 2692   3.115   4.922   2.440
  592OPC     OW 2693   1.023   3.104   2.534
  592OPC    HW1 2694   0.987   3.163   2.481
  592OPC    HW2 2695   1.098   3.084   2.495
  592OPC     MW 2696   1.029   3.109   2.520
  593OPC     OW 2697   2.094   2.172   4.806
  593OPC    HW1 2698   2.130   2.107   4.760
  593OPC    HW2 2699   2.070   2.230   4.744
  593OPC     MW 2700   2.096   2.171   4.790
  594OPC     OW 2701   1.285   0.649   0.551
  594OPC    HW1 2702   1.327   0.638   0.476
  594OPC    HW2 2703   1.225   0.586   0.551
  594OPC     MW 2704   1.282   0.638   0.540
  595OPC     OW 2705   3.682   3.748   0.477
  595OPC    HW1 2706   3.743   3.697   0.512
  595OPC    HW2 2707   3.618   3.747   0.536
  595OPC     MW 2708   3.681   3.740   0.491
  596OPC     OW 2709   1.302   1.420   3.284
  596OPC    HW1 2710   1.359   1.358   3.303
  596OPC    HW2 2711   1.294   1.416   3.197
  596OPC     MW 2712   1.309   1.410   3.274
  597OPC     OW 2713   2.975   4.326   4.640
  597OPC    HW1 2714   2.980   4.275   4.569
  597OPC    HW2 2715   2.891   4.349   4.642
  597OPC     MW 2716   2.963   4.322   4.630
  598OPC     OW 2717   5.017   2.383   2.485
  598OPC    HW1 2718   5.014   2.329   2.553
  598OPC    HW2 2719   5.014   2.330   2.416
  598OPC     MW 2720   5.016   2.367   2.485
  599OPC     OW 2721   3.989   1.616   4.028
  599OPC    HW1 2722   4.015   1.620   4.111
  599OPC    HW2 2723   3.903   1.602   4.034
  599OPC     MW 2724   3.980   1.614   4.041
  600OPC     OW 2725   0.762   2.531   1.452
  600OPC    HW1 2726   0.680   2.562   1.453
  600OPC    HW2 2727   0.770   2.496   1.373
  600OPC     MW 2728   0.751   2.530   1.441
  601OPC     OW 2729   4.553   1.918   1.096
  601OPC    HW1 2730   4.636   1.914   1.119
  601OPC    HW2 2731   4.527   1.835   1.098
  601OPC     MW 2732   4.561   1.905   1.100
  602OPC     OW 2733   4.305   1.387   2.726
  602OPC    HW1 2734   4.329   1.370   2.644
  602OPC    HW2 2735   4.293   1.307   2.760
  602OPC     MW 2736   4.307   1.373   2.719
  603OPC     OW 2737   0.576   0.256   2.883
  603OPC    HW1 2738   0.514   0.240   2.942
  603OPC    HW2 2739   0.650   0.250   2.929
  603OPC     MW 2740   0.578   0.253   2.898
  604OPC     OW 2741   0.389   1.117   4.664
  604OPC    HW1 2742   0.442   1.048   4.666
  604OPC    HW2 2743   0.396   1.147   4.583
  604OPC     MW 2744   0.397   1.112   4.653
  605OPC     OW 2745   2.344   3.809   1.376
  605OPC    HW1 2746   2.365   3.868   1.436
  605OPC    HW2 2747   2.258   3.795   1.389
  605OPC     MW 2748   2.334   3.816   1.386
  606OPC     OW 2749   3.579   3.199   2.084
  606OPC    HW1 2750   3.584   3.261   2.022
  606OPC    HW2 2751   3.498   3.169   2.076
  606OPC     MW 2752   3.568   3.204   2.073
  607OPC     OW 2753   0.668   1.299   3.496
  607OPC    HW1 2754   0.645   1.362   3.552
  607OPC    HW2 2755   0.618   1.232   3.520
  607OPC     MW 2756   0.657   1.299   3.508
  608OPC     OW 2757   4.026   4.261   3.516
  608OPC    HW1 2758   4.077   4.244   3.447
  608OPC    HW2 2759   4.055   4.339   3.543
  608OPC     MW 2760   4.038   4.270   3.509
  609OPC     OW 2761   4.257   1.582   1.283
  609OPC    HW1 2762   4.313   1.602   1.219
  609OPC    HW2 2763   4.271   1.645   1.342
  609OPC     MW 2764   4.268   1.595   1.282
  610OPC     OW 2765   0.120   3.999   0.660
  610OPC    HW1 2766   0.133   3.950   0.731
  610OPC    HW2 2767   0.033   3.997   0.650
  610OPC     MW 2768   0.109   3.992   0.669
  611OPC     OW 2769   4.990   4.658   4.994
  611OPC    HW1 2770   5.021   4.587   5.034
  611OPC    HW2 2771   5.007   4.644   4.910
  611OPC     MW 2772   4.997   4.646   4.988
  612OPC     OW 2773   1.956   3.120   3.443
  612OPC    HW1 2774   1.953   3.207   3.437
  612OPC    HW2 2775   1.907   3.103   3.513
  612OPC     MW 2776   1.948   3.131   3.453
  613OPC     OW 2777   3.239   3.348   0.739
  613OPC    HW1 2778   3.162   3.371   0.772
  613OPC    HW2 2779   3.283   3.423   0.734
  613OPC     MW 2780   3.234   3.362   0.743
  614OPC     OW 2781   0.099   2.612   3.847
  614OPC    HW1 2782   0.022   2.622   3.888
  614OPC    HW2 2783   0.128   2.693   3.838
  614OPC     MW 2784   0.092   2.625   3.852
  615OPC     OW 2785   4.967   0.985   1.458
  615OPC    HW1 2786   4.961   1.063   1.419
  615OPC    HW2 2787   4.974   1.005   1.543
  615OPC     MW 2788   4.967   1.000   1.465
  616OPC     OW 2789   2.854   0.506   0.548
  616OPC    HW1 2790   2.907   0.544   0.606
  616OPC    HW2 2791   2.797   0.569   0.528
  616OPC     MW 2792   2.854   0.521   0.554
  617OPC     OW 2793   4.989   2.873   3.888
  617OPC    HW1 2794   4.952   2.847   3.813
  617OPC    HW2 2795   5.024   2.799   3.920
  617OPC     MW 2796   4.989   2.858   3.882
  618OPC     OW 2797   2.288   3.521   4.742
  618OPC    HW1 2798   2.283   3.575   4.810
  618OPC    HW2 2799   2.223   3.547   4.689
  618OPC     MW 2800   2.278   3.533   4.744
  619OPC     OW 2801   1.703   4.764   1.773
  619OPC    HW1 2802   1.640   4.725   1.818
  619OPC    HW2 2803   1.688   4.849   1.785
  619OPC     MW 2804   1.692   4.770   1.781
  620OPC     OW 2805   2.905   4.432   1.453
  620OPC    HW1 2806   2.905   4.507   1.408
  620OPC    HW2 2807   2.875   4.373   1.396
  620OPC     MW 2808   2.901   4.434   1.438
  621OPC     OW 2809   2.550   2.936   3.339
  621OPC    HW1 2810   2.617   2.993   3.340
  621OPC    HW2 2811   2.527   2.933   3.255
  621OPC     MW 2812   2.557   2.944   3.327
  622OPC     OW 2813   3.431   2.953   4.842
  622OPC    HW1 2814   3.517   2.956   4.858
  622OPC    HW2 2815   3.396   2.932   4.919
  622OPC     MW 2816   3.439   2.950   4.856
  623OPC     OW 2817   0.959   3.892   4.866
  623OPC    HW1 2818   1.031   3.918   4.825
  623OPC    HW2 2819   0.979   3.812   4.894
  623OPC     MW 2820   0.972   3.884   4.864
  624OPC     OW 2821   4.699   4.208   3.917
  624OPC    HW1 2822   4.646   4.186   3.983
  624OPC    HW2 2823   4.688   4.294   3.909
  624OPC     MW 2824   4.689   4.217   3.925
  625OPC     OW 2825   0.600   2.775   3.674
  625OPC    HW1 2826   0.568   2.820   3.607
  625OPC    HW2 2827   0.550   2.703   3.676
  625OPC     MW 2828   0.588   2.771   3.664
  626OPC     OW 2829   1.259   2.937   4.553
  626OPC    HW1 2830   1.196   2.912   4.497
  626OPC    HW2 2831   1.216   2.945   4.628
  626OPC     MW 2832   1.243   2.934   4.556
  627OPC     OW 2833   2.277   2.698   0.167
  627OPC    HW1 2834   2.329   2.706   0.097
  627OPC    HW2 2835   2.322   2.739   0.230
  627OPC     MW 2836   2.292   2.705   0.166
  628OPC     OW 2837   4.115   1.593   2.643
  628OPC    HW1 2838   4.182   1.538   2.652
  628OPC    HW2 2839   4.141   1.648   2.581
  628OPC     MW 2840   4.128   1.593   2.635
  629OPC     OW 2841   4.232   0.249   1.792
  629OPC    HW1 2842   4.271   0.307   1.844
  629OPC    HW2 2843   4.148   0.270   1.797
  629OPC     MW 2844   4.226   0.261   1.800
  630OPC     OW 2845   5.136   1.628   4.629
  630OPC    HW1 2846   5.095   1.551   4.619
  630OPC    HW2 2847   5.220   1.608   4.618
  630OPC     MW 2848   5.143   1.614   4.626
  631OPC     OW 2849   3.215   1.904   2.329
  631OPC    HW1 2850   3.132   1.916   2.307
  631OPC    HW2 2851   3.249   1.985   2.328
  631OPC     MW 2852   3.208   1.918   2.326
  632OPC     OW 2853   2.878   0.171   2.290
  632OPC    HW1 2854   2.799   0.152   2.320
  632OPC    HW2 2855   2.881   0.131   2.213
  632OPC     MW 2856   2.867   0.163   2.283
  633OPC     OW 2857   0.353   0.692   1.473
  633OPC    HW1 2858   0.303   0.720   1.408
  633OPC    HW2 2859   0.311   0.621   1.502
  633OPC     MW 2860   0.339   0.685   1.468
  634OPC     OW 2861   1.205   1.504   1.834
  634OPC    HW1 2862   1.272   1.468   1.876
  634OPC    HW2 2863   1.164   1.435   1.798
  634OPC     MW 2864   1.209   1.489   1.835
  635OPC     OW 2865   3.063   2.998   4.845
  635OPC    HW1 2866   3.095   3.050   4.907
  635OPC    HW2 2867   3.046   2.924   4.887
  635OPC     MW 2868   3.065   2.995   4.860
  636OPC     OW 2869   0.812   2.398   4.430
  636OPC    HW1 2870   0.814   2.311   4.435
  636OPC    HW2 2871   0.890   2.422   4.461
  636OPC     MW 2872   0.824   2.389   4.435
  637OPC     OW 2873   0.542   1.498   4.672
  637OPC    HW1 2874   0.475   1.456   4.709
  637OPC    HW2 2875   0.611   1.472   4.718
  637OPC     MW 2876   0.542   1.488   4.684
  638OPC     OW 2877   0.835   1.236   4.077
  638OPC    HW1 2878   0.858   1.312   4.114
  638OPC    HW2 2879   0.848   1.178   4.140
  638OPC     MW 2880   0.841   1.239   4.092
  639OPC     OW 2881   5.086   3.325   3.823
  639OPC    HW1 2882   5.153   3.276   3.796
  639OPC    HW2 2883   5.039   3.270   3.873
  639OPC     MW 2884   5.089   3.309   3.826
  640OPC     OW 2885   0.931   2.004   1.472
  640OPC    HW1 2886   0.933   1.982   1.387
  640OPC    HW2 2887   0.856   1.971   1.500
  640OPC     MW 2888   0.920   1.996   1.463
  641OPC     OW 2889   1.390   4.522   1.031
  641OPC    HW1 2890   1.434   4.451   1.056
  641OPC    HW2 2891   1.439   4.554   0.966
  641OPC     MW 2892   1.404   4.516   1.025
  642OPC     OW 2893   1.439   1.806   3.524
  642OPC    HW1 2894   1.418   1.755   3.591
  642OPC    HW2 2895   1.410   1.763   3.454
  642OPC     MW 2896   1.432   1.792   3.523
  643OPC     OW 2897   0.528   3.853   1.693
  643OPC    HW1 2898   0.528   3.767   1.675
  643OPC    HW2 2899   0.443   3.873   1.694
  643OPC     MW 2900   0.515   3.843   1.691
  644OPC     OW 2901   3.461   0.153   3.893
  644OPC    HW1 2902   3.463   0.170   3.807
  644OPC    HW2 2903   3.376   0.142   3.910
  644OPC     MW 2904   3.449   0.154   3.883
  645OPC     OW 2905   4.717   4.616   5.042
  645OPC    HW1 2906   4.681   4.685   5.002
  645OPC    HW2 2907   4.801   4.622   5.020
  645OPC     MW 2908   4.724   4.627   5.033
  646OPC     OW 2909   5.101   3.643   1.630
  646OPC    HW1 2910   5.184   3.652   1.604
  646OPC    HW2 2911   5.078   3.724   1.653
  646OPC     MW 2912   5.110   3.656   1.630
  647OPC     OW 2913   0.594   3.332   2.367
  647OPC    HW1 2914   0.569   3.412   2.391
  647OPC    HW2 2915   0.585   3.285   2.440
  647OPC     MW 2916   0.589   3.337   2.381
  648OPC     OW 2917   2.406   4.725   1.373
  648OPC    HW1 2918   2.450   4.799   1.362
  648OPC    HW2 2919   2.445   4.688   1.442
  648OPC     MW 2920   2.418   4.730   1.382
  649OPC     OW 2921   0.434   3.549   3.662
  649OPC    HW1 2922   0.505   3.600   3.663
  649OPC    HW2 2923   0.462   3.475   3.699
  649OPC     MW 2924   0.449   3.545   3.668
  650OPC     OW 2925   3.283   3.182   2.847
  650OPC    HW1 2926   3.221   3.180   2.908
  650OPC    HW2 2927   3.287   3.100   2.818
  650OPC     MW 2928   3.275   3.170   2.852
  651OPC     OW 2929   2.820   0.121   1.309
  651OPC    HW1 2930   2.835   0.082   1.233
  651OPC    HW2 2931   2.868   0.075   1.366
  651OPC     MW 2932   2.829   0.108   1.307
  652OPC     OW 2933   4.373   4.696   0.336
  652OPC    HW1 2934   4.331   4.631   0.378
  652OPC    HW2 2935   4.331   4.768   0.363
  652OPC     MW 2936   4.360   4.697   0.346
  653OPC     OW 2937   0.993   1.654   2.914
  653OPC    HW1 2938   0.961   1.594   2.968
  653OPC    HW2 2939   1.062   1.685   2.957
  653OPC     MW 2940   0.999   1.649   2.928
  654OPC     OW 2941   0.905   0.607   4.563
  654OPC    HW1 2942   0.953   0.586   4.633
  654OPC    HW2 2943   0.948   0.675   4.529
  654OPC     MW 2944   0.919   0.614   4.568
  655OPC     OW 2945   1.170   2.343   0.687
  655OPC    HW1 2946   1.201   2.411   0.733
  655OPC    HW2 2947   1.229   2.334   0.623
  655OPC     MW 2948   1.184   2.352   0.684
  656OPC     OW 2949   4.001   4.500   2.045
  656OPC    HW1 2950   4.055   4.438   2.072
  656OPC    HW2 2951   4.030   4.572   2.085
  656OPC     MW 2952   4.013   4.501   2.055
  657OPC     OW 2953   1.079   5.048   0.097
  657OPC    HW1 2954   1.102   5.000   0.166
  657OPC    HW2 2955   0.995   5.027   0.084
  657OPC     MW 2956   1.070   5.038   0.105
  658OPC     OW 2957   2.792   3.587   3.494
  658OPC    HW1 2958   2.821   3.666   3.518
  658OPC    HW2 2959   2.783   3.545   3.570
  658OPC     MW 2960   2.795   3.593   3.509
  659OPC     OW 2961   1.524   4.758   4.295
  659OPC    HW1 2962   1.604   4.794   4.302
  659OPC    HW2 2963   1.539   4.681   4.258
  659OPC     MW 2964   1.538   4.752   4.291
  660OPC     OW 2965   1.733   1.768   3.752
  660OPC    HW1 2966   1.760   1.851   3.753
  660OPC    HW2 2967   1.742   1.744   3.669
  660OPC     MW 2968   1.738   1.777   3.740
  661OPC     OW 2969   0.922   0.999   5.056
  661OPC    HW1 2970   0.837   1.016   5.045
  661OPC    HW2 2971   0.927   0.913   5.042
  661OPC     MW 2972   0.910   0.989   5.053
  662OPC     OW 2973   0.844   2.040   2.896
  662OPC    HW1 2974   0.928   2.026   2.916
  662OPC    HW2 2975   0.811   1.959   2.889
  662OPC     MW 2976   0.852   2.026   2.898
  663OPC     OW 2977   5.019   4.688   1.516
  663OPC    HW1 2978   5.064   4.644   1.455
  663OPC    HW2 2979   5.061   4.670   1.590
  663OPC     MW 2980   5.032   4.679   1.518
  664OPC     OW 2981   2.757   1.511   4.051
  664OPC    HW1 2982   2.794   1.441   4.016
  664OPC    HW2 2983   2.672   1.498   4.040
  664OPC     MW 2984   2.750   1.499   4.044
  665OPC     OW 2985   5.131   3.567   0.577
  665OPC    HW1 2986   5.077   3.630   0.605
  665OPC    HW2 2987   5.164   3.535   0.651
  665OPC     MW 2988   5.128   3.572   0.592
  666OPC     OW 2989   0.785   2.403   3.332
  666OPC    HW1 2990   0.812   2.482   3.307
  666OPC    HW2 2991   0.709   2.393   3.290
  666OPC     MW 2992   0.778   2.413   3.322
  667OPC     OW 2993   4.131   2.512   4.245
  667OPC    HW1 2994   4.170   2.518   4.167
  667OPC    HW2 2995   4.179   2.565   4.296
  667OPC     MW 2996   4.144   2.521   4.241
  668OPC     OW 2997   0.088   1.427   0.104
  668OPC    HW1 2998   0.164   1.435   0.062
  668OPC    HW2 2999   0.037   1.488   0.067
  668OPC     MW 3000   0.092   1.437   0.092
  669OPC     OW 3001   1.844   1.251   4.468
  669OPC    HW1 3002   1.811   1.262   4.388
  669OPC    HW2 3003   1.916   1.302   4.467
  669OPC     MW 3004   1.850   1.260   4.456
  670OPC     OW 3005   0.121   4.663   3.167
  670OPC    HW1 3006   0.045   4.641   3.131
  670OPC    HW2 3007   0.171   4.687   3.100
  670OPC     MW 3008   0.117   4.664   3.152
  671OPC     OW 3009   1.639   4.071   4.994
  671OPC    HW1 3010   1.702   4.011   4.993
  671OPC    HW2 3011   1.603   4.062   5.073
  671OPC     MW 3012   1.643   4.061   5.006
  672OPC     OW 3013   3.004   0.577   5.006
  672OPC    HW1 3014   2.922   0.599   4.986
  672OPC    HW2 3015   3.016   0.502   4.964
  672OPC     MW 3016   2.993   0.569   4.997
  673OPC     OW 3017   2.885   0.839   4.479
  673OPC    HW1 3018   2.948   0.899   4.473
  673OPC    HW2 3019   2.824   0.869   4.424
  673OPC     MW 3020   2.885   0.853   4.470
  674OPC     OW 3021   4.715   0.215   4.674
  674OPC    HW1 3022   4.634   0.208   4.643
  674OPC    HW2 3023   4.703   0.245   4.755
  674OPC     MW 3024   4.701   0.218   4.681
  675OPC     OW 3025   2.042   4.283   3.507
  675OPC    HW1 3026   1.977   4.238   3.469
  675OPC    HW2 3027   2.030   4.269   3.592
  675OPC     MW 3028   2.031   4.274   3.514
  676OPC     OW 3029   5.090   2.629   3.989
  676OPC    HW1 3030   5.087   2.637   4.076
  676OPC    HW2 3031   5.037   2.562   3.972
  676OPC     MW 3032   5.082   2.620   3.999
  677OPC     OW 3033   1.691   0.067   2.910
  677OPC    HW1 3034   1.705   0.133   2.854
  677OPC    HW2 3035   1.772   0.043   2.933
  677OPC     MW 3036   1.705   0.073   2.905
  678OPC     OW 3037   0.941   4.665   3.668
  678OPC    HW1 3038   0.967   4.717   3.733
  678OPC    HW2 3039   0.965   4.709   3.596
  678OPC     MW 3040   0.949   4.679   3.667
  679OPC     OW 3041   0.898   1.003   0.397
  679OPC    HW1 3042   0.845   0.972   0.459
  679OPC    HW2 3043   0.968   0.949   0.401
  679OPC     MW 3044   0.901   0.990   0.407
  680OPC     OW 3045   4.184   0.548   0.854
  680OPC    HW1 3046   4.184   0.584   0.933
  680OPC    HW2 3047   4.266   0.557   0.827
  680OPC     MW 3048   4.196   0.554   0.862
  681OPC     OW 3049   3.508   4.598   0.723
  681OPC    HW1 3050   3.508   4.684   0.738
  681OPC    HW2 3051   3.423   4.580   0.710
  681OPC     MW 3052   3.495   4.608   0.723
  682OPC     OW 3053   4.543   0.949   1.980
  682OPC    HW1 3054   4.585   1.025   1.980
  682OPC    HW2 3055   4.459   0.971   1.968
  682OPC     MW 3056   4.537   0.963   1.978
  683OPC     OW 3057   2.671   4.187   3.943
  683OPC    HW1 3058   2.700   4.259   3.904
  683OPC    HW2 3059   2.589   4.207   3.966
  683OPC     MW 3060   2.663   4.201   3.941
  684OPC     OW 3061   2.957   3.904   0.590
  684OPC    HW1 3062   2.875   3.896   0.617
  684OPC    HW2 3063   2.987   3.973   0.633
  684OPC     MW 3064   2.950   3.913   0.600
  685OPC     OW 3065   1.124   3.085   3.050
  685OPC    HW1 3066   1.101   3.100   2.967
  685OPC    HW2 3067   1.205   3.117   3.055
  685OPC     MW 3068   1.133   3.092   3.038
  686OPC     OW 3069   2.510   3.894   0.879
  686OPC    HW1 3070   2.476   3.961   0.835
  686OPC    HW2 3071   2.570   3.932   0.930
  686OPC     MW 3072   2.514   3.910   0.880
  687OPC     OW 3073   0.254   2.213   3.749
  687OPC    HW1 3074   0.329   2.241   3.785
  687OPC    HW2 3075   0.280   2.175   3.675
  687OPC     MW 3076   0.269   2.212   3.744
  688OPC     OW 3077   4.606   4.827   4.903
  688OPC    HW1 3078   4.661   4.876   4.857
  688OPC    HW2 3079   4.555   4.791   4.843
  688OPC     MW 3080   4.607   4.829   4.887
  689OPC     OW 3081   4.745   2.657   4.044
  689OPC    HW1 3082   4.766   2.686   4.124
  689OPC    HW2 3083   4.739   2.729   3.996
  689OPC     MW 3084   4.748   2.672   4.049
  690OPC     OW 3085   4.673   0.229   1.945
  690OPC    HW1 3086   4.750   0.199   1.916
  690OPC    HW2 3087   4.695   0.292   2.000
  690OPC     MW 3088   4.688   0.234   1.949
  691OPC     OW 3089   4.797   3.047   0.009
  691OPC    HW1 3090   4.788   3.066   5.097
  691OPC    HW2 3091   4.765   3.116   0.050
  691OPC     MW 3092   4.791   3.060   0.003
  692OPC     OW 3093   2.598   0.483   0.988
  692OPC    HW1 3094   2.547   0.412   0.987
  692OPC    HW2 3095   2.678   0.451   0.980
  692OPC     MW 3096   2.602   0.468   0.987
  693OPC     OW 3097   4.993   0.147   0.657
  693OPC    HW1 3098   5.074   0.138   0.626
  693OPC    HW2 3099   4.943   0.125   0.590
  693OPC     MW 3100   4.998   0.142   0.643
  694OPC     OW 3101   1.983   0.070   2.898
  694OPC    HW1 3102   1.962   0.067   2.813
  694OPC    HW2 3103   2.069   0.081   2.898
  694OPC     MW 3104   1.992   0.071   2.886
  695OPC     OW 3105   2.758   3.417   5.101
  695OPC    HW1 3106   2.763   3.331   5.114
  695OPC    HW2 3107   2.787   3.428   5.020
  695OPC     MW 3108   2.763   3.406   5.091
  696OPC     OW 3109   0.116   0.626   1.946
  696OPC    HW1 3110   0.137   0.562   1.891
  696OPC    HW2 3111   0.158   0.606   2.019
  696OPC     MW 3112   0.125   0.614   1.949
  697OPC     OW 3113   0.472   5.022   3.641
  697OPC    HW1 3114   0.448   4.939   3.631
  697OPC    HW2 3115   0.411   5.056   3.692
  697OPC     MW 3116   0.460   5.015   3.647
  698OPC     OW 3117   4.073   2.517   0.124
  698OPC    HW1 3118   4.005   2.490   0.077
  698OPC    HW2 3119   4.086   2.451   0.180
  698OPC     MW 3120   4.065   2.503   0.126
  699OPC     OW 3121   1.368   3.024   3.949
  699OPC    HW1 3122   1.365   3.065   4.026
  699OPC    HW2 3123   1.366   3.089   3.891
  699OPC     MW 3124   1.367   3.040   3.952
  700OPC     OW 3125   1.288   0.044   0.337
  700OPC    HW1 3126   1.217   0.075   0.297
  700OPC    HW2 3127   1.257   0.016   0.414
  700OPC     MW 3128   1.273   0.045   0.343
  701OPC     OW 3129   2.101   4.037   2.634
  701OPC    HW1 3130   2.027   3.992   2.623
  701OPC    HW2 3131   2.073   4.119   2.649
  701OPC     MW 3132   2.086   4.043   2.635
  702OPC     OW 3133   4.337   3.267   3.068
  702OPC    HW1 3134   4.377   3.191   3.081
  702OPC    HW2 3135   4.252   3.247   3.075
  702OPC     MW 3136   4.330   3.253   3.071
  703OPC     OW 3137   3.546   3.955   4.754
  703OPC    HW1 3138   3.555   3.950   4.668
  703OPC    HW2 3139   3.555   3.873   4.781
  703OPC     MW 3140   3.549   3.942   4.745
  704OPC     OW 3141   4.556   2.591   1.047
  704OPC    HW1 3142   4.476   2.621   1.062
  704OPC    HW2 3143   4.547   2.505   1.055
  704OPC     MW 3144   4.543   2.583   1.051
  705OPC     OW 3145   4.317   3.826   2.662
  705OPC    HW1 3146   4.237   3.857   2.677
  705OPC    HW2 3147   4.362   3.898   2.640
  705OPC     MW 3148   4.312   3.841   2.661
  706OPC     OW 3149   2.442   4.603   2.496
  706OPC    HW1 3150   2.391   4.612   2.426
  706OPC    HW2 3151   2.395   4.552   2.549
  706OPC     MW 3152   2.428   4.596   2.493
  707OPC     OW 3153   1.295   1.433   3.006
  707OPC    HW1 3154   1.370   1.477   3.010
  707OPC    HW2 3155   1.281   1.424   2.920
  707OPC     MW 3156   1.304   1.438   2.994
  708OPC     OW 3157   4.520   2.557   4.271
  708OPC    HW1 3158   4.503   2.489   4.218
  708OPC    HW2 3159   4.556   2.521   4.341
  708OPC     MW 3160   4.523   2.542   4.273
  709OPC     OW 3161   2.080   0.323   1.844
  709OPC    HW1 3162   1.997   0.298   1.834
  709OPC    HW2 3163   2.120   0.252   1.875
  709OPC     MW 3164   2.074   0.309   1.847
  710OPC     OW 3165   1.485   1.213   3.334
  710OPC    HW1 3166   1.545   1.256   3.287
  710OPC    HW2 3167   1.521   1.206   3.412
  710OPC     MW 3168   1.499   1.218   3.338
  711OPC     OW 3169   1.864   3.789   0.025
  711OPC    HW1 3170   1.944   3.756   0.031
  711OPC    HW2 3171   1.850   3.823   0.104
  711OPC     MW 3172   1.873   3.789   0.038
  712OPC     OW 3173   4.164   3.778   1.177
  712OPC    HW1 3174   4.133   3.824   1.110
  712OPC    HW2 3175   4.151   3.830   1.245
  712OPC     MW 3176   4.158   3.792   1.177
  713OPC     OW 3177   4.348   4.360   0.112
  713OPC    HW1 3178   4.380   4.293   0.066
  713OPC    HW2 3179   4.306   4.322   0.178
  713OPC     MW 3180   4.346   4.345   0.115
  714OPC     OW 3181   2.061   4.286   0.818
  714OPC    HW1 3182   2.021   4.308   0.892
  714OPC    HW2 3183   2.146   4.296   0.837
  714OPC     MW 3184   2.068   4.291   0.831
  715OPC     OW 3185   2.269   2.618   0.713
  715OPC    HW1 3186   2.305   2.654   0.784
  715OPC    HW2 3187   2.338   2.586   0.669
  715OPC     MW 3188   2.285   2.618   0.717
  716OPC     OW 3189   0.355   4.079   4.370
  716OPC    HW1 3190   0.393   4.112   4.442
  716OPC    HW2 3191   0.377   3.995   4.373
  716OPC     MW 3192   0.364   4.071   4.381
  717OPC     OW 3193   4.768   2.541   0.241
  717OPC    HW1 3194   4.683   2.531   0.253
  717OPC    HW2 3195   4.774   2.619   0.202
  717OPC     MW 3196   4.757   2.551   0.237
  718OPC     OW 3197   1.728   0.796   3.690
  718OPC    HW1 3198   1.642   0.796   3.704
  718OPC    HW2 3199   1.743   0.719   3.652
  718OPC     MW 3200   1.717   0.785   3.686
  719OPC     OW 3201   1.275   0.244   2.234
  719OPC    HW1 3202   1.282   0.161   2.259
  719OPC    HW2 3203   1.195   0.267   2.259
  719OPC     MW 3204   1.264   0.235   2.241
  720OPC     OW 3205   0.144   1.323   1.715
  720OPC    HW1 3206   0.209   1.279   1.677
  720OPC    HW2 3207   0.149   1.300   1.799
  720OPC     MW 3208   0.154   1.313   1.722
  721OPC     OW 3209   4.792   1.771   4.640
  721OPC    HW1 3210   4.845   1.774   4.709
  721OPC    HW2 3211   4.754   1.850   4.640
  721OPC     MW 3212   4.794   1.783   4.650
  722OPC     OW 3213   3.404   4.928   3.845
  722OPC    HW1 3214   3.461   4.994   3.848
  722OPC    HW2 3215   3.344   4.955   3.789
  722OPC     MW 3216   3.404   4.941   3.837
  723OPC     OW 3217   3.308   3.984   5.073
  723OPC    HW1 3218   3.361   4.015   5.135
  723OPC    HW2 3219   3.323   4.037   5.005
  723OPC     MW 3220   3.318   3.996   5.072
  724OPC     OW 3221   0.173   2.731   2.419
  724OPC    HW1 3222   0.153   2.703   2.339
  724OPC    HW2 3223   0.101   2.775   2.444
  724OPC     MW 3224   0.159   2.733   2.411
  725OPC     OW 3225   0.546   4.433   0.874
  725OPC    HW1 3226   0.588   4.456   0.948
  725OPC    HW2 3227   0.555   4.346   0.871
  725OPC     MW 3228   0.553   4.424   0.885
  726OPC     OW 3229   3.685   2.932   1.193
  726OPC    HW1 3230   3.686   3.009   1.233
  726OPC    HW2 3231   3.634   2.946   1.124
  726OPC     MW 3232   3.678   2.945   1.189
  727OPC     OW 3233   2.577   4.840   1.745
  727OPC    HW1 3234   2.529   4.844   1.817
  727OPC    HW2 3235   2.560   4.915   1.703
  727OPC     MW 3236   2.567   4.852   1.749
  728OPC     OW 3237   3.528   0.325   2.640
  728OPC    HW1 3238   3.554   0.370   2.710
  728OPC    HW2 3239   3.574   0.251   2.645
  728OPC     MW 3240   3.539   0.321   2.651
  729OPC     OW 3241   3.370   1.083   0.356
  729OPC    HW1 3242   3.357   1.134   0.426
  729OPC    HW2 3243   3.457   1.072   0.355
  729OPC     MW 3244   3.381   1.089   0.366
  730OPC     OW 3245   0.833   3.590   4.588
  730OPC    HW1 3246   0.801   3.650   4.642
  730OPC    HW2 3247   0.768   3.534   4.577
  730OPC     MW 3248   0.819   3.591   4.594
  731OPC     OW 3249   0.344   2.404   2.116
  731OPC    HW1 3250   0.409   2.457   2.094
  731OPC    HW2 3251   0.381   2.347   2.170
  731OPC     MW 3252   0.359   2.403   2.120
  732OPC     OW 3253   3.867   4.616   0.052
  732OPC    HW1 3254   3.791   4.657   0.063
  732OPC    HW2 3255   3.852   4.536   0.082
  732OPC     MW 3256   3.854   4.611   0.058
  733OPC     OW 3257   2.882   4.479   2.452
  733OPC    HW1 3258   2.889   4.547   2.506
  733OPC    HW2 3259   2.868   4.516   2.374
  733OPC     MW 3260   2.881   4.494   2.448
  734OPC     OW 3261   3.313   4.975   4.111
  734OPC    HW1 3262   3.341   4.960   4.030
  734OPC    HW2 3263   3.233   4.941   4.112
  734OPC     MW 3264   3.305   4.968   4.099
  735OPC     OW 3265   3.327   2.115   4.180
  735OPC    HW1 3266   3.409   2.120   4.209
  735OPC    HW2 3267   3.299   2.038   4.210
  735OPC     MW 3268   3.335   2.104   4.188
  736OPC     OW 3269   4.448   4.283   3.457
  736OPC    HW1 3270   4.383   4.260   3.404
  736OPC    HW2 3271   4.408   4.298   3.533
  736OPC     MW 3272   4.433   4.282   3.461
  737OPC     OW 3273   0.567   0.683   0.419
  737OPC    HW1 3274   0.538   0.601   0.409
  737OPC    HW2 3275   0.647   0.673   0.452
  737OPC     MW 3276   0.574   0.669   0.422
  738OPC     OW 3277   1.871   4.232   4.689
  738OPC    HW1 3278   1.930   4.169   4.676
  738OPC    HW2 3279   1.907   4.282   4.750
  738OPC     MW 3280   1.885   4.230   4.696
  739OPC     OW 3281   4.364   1.213   4.600
  739OPC    HW1 3282   4.330   1.133   4.595
  739OPC    HW2 3283   4.424   1.213   4.536
  739OPC     MW 3284   4.368   1.201   4.590
  740OPC     OW 3285   1.963   2.232   0.844
  740OPC    HW1 3286   1.940   2.219   0.927
  740OPC    HW2 3287   1.903   2.289   0.815
  740OPC     MW 3288   1.951   2.239   0.852
  741OPC     OW 3289   4.905   5.088   3.496
  741OPC    HW1 3290   4.881   5.013   3.458
  741OPC    HW2 3291   4.957   5.062   3.561
  741OPC     MW 3292   4.909   5.073   3.500
  742OPC     OW 3293   4.665   0.201   1.255
  742OPC    HW1 3294   4.623   0.134   1.218
  742OPC    HW2 3295   4.643   0.269   1.206
  742OPC     MW 3296   4.656   0.201   1.242
  743OPC     OW 3297   3.527   2.960   1.820
  743OPC    HW1 3298   3.552   2.894   1.768
  743OPC    HW2 3299   3.521   2.922   1.899
  743OPC     MW 3300   3.529   2.944   1.824
  744OPC     OW 3301   3.713   0.130   4.417
  744OPC    HW1 3302   3.793   0.160   4.400
  744OPC    HW2 3303   3.661   0.176   4.365
  744OPC     MW 3304   3.717   0.141   4.407
  745OPC     OW 3305   1.037   4.867   3.498
  745OPC    HW1 3306   1.111   4.873   3.452
  745OPC    HW2 3307   1.054   4.911   3.571
  745OPC     MW 3308   1.050   4.874   3.502
  746OPC     OW 3309   2.349   2.384   3.584
  746OPC    HW1 3310   2.420   2.364   3.630
  746OPC    HW2 3311   2.369   2.359   3.503
  746OPC     MW 3312   2.362   2.378   3.579
  747OPC     OW 3313   3.149   2.990   0.102
  747OPC    HW1 3314   3.204   2.961   0.041
  747OPC    HW2 3315   3.104   2.919   0.124
  747OPC     MW 3316   3.150   2.975   0.096
  748OPC     OW 3317   2.955   0.672   1.757
  748OPC    HW1 3318   2.877   0.684   1.794
  748OPC    HW2 3319   3.011   0.704   1.816
  748OPC     MW 3320   2.952   0.679   1.771
  749OPC     OW 3321   2.166   2.222   4.243
  749OPC    HW1 3322   2.227   2.283   4.229
  749OPC    HW2 3323   2.098   2.267   4.272
  749OPC     MW 3324   2.165   2.238   4.245
  750OPC     OW 3325   3.762   4.827   3.938
  750OPC    HW1 3326   3.705   4.774   3.978
  750OPC    HW2 3327   3.719   4.903   3.933
  750OPC     MW 3328   3.747   4.830   3.943
  751OPC     OW 3329   0.392   3.243   0.746
  751OPC    HW1 3330   0.448   3.178   0.764
  751OPC    HW2 3331   0.436   3.315   0.771
  751OPC     MW 3332   0.407   3.244   0.753
  752OPC     OW 3333   3.351   4.081   4.205
  752OPC    HW1 3334   3.393   4.143   4.160
  752OPC    HW2 3335   3.347   4.112   4.286
  752OPC     MW 3336   3.357   4.094   4.210
  753OPC     OW 3337   4.670   1.274   0.960
  753OPC    HW1 3338   4.655   1.359   0.949
  753OPC    HW2 3339   4.673   1.265   1.047
  753OPC     MW 3340   4.668   1.285   0.971
  754OPC     OW 3341   1.199   3.718   0.191
  754OPC    HW1 3342   1.252   3.669   0.142
  754OPC    HW2 3343   1.135   3.663   0.215
  754OPC     MW 3344   1.197   3.703   0.187
  755OPC     OW 3345   4.873   3.719   2.834
  755OPC    HW1 3346   4.871   3.743   2.750
  755OPC    HW2 3347   4.888   3.793   2.877
  755OPC     MW 3348   4.875   3.733   2.828
  756OPC     OW 3349   2.300   3.704   4.959
  756OPC    HW1 3350   2.342   3.771   4.921
  756OPC    HW2 3351   2.363   3.664   5.004
  756OPC     MW 3352   2.316   3.708   4.960
  757OPC     OW 3353   1.569   4.296   1.067
  757OPC    HW1 3354   1.637   4.288   1.012
  757OPC    HW2 3355   1.600   4.268   1.143
  757OPC     MW 3356   1.584   4.291   1.070
  758OPC     OW 3357   1.138   1.083   4.394
  758OPC    HW1 3358   1.216   1.049   4.378
  758OPC    HW2 3359   1.156   1.166   4.417
  758OPC     MW 3360   1.152   1.090   4.395
  759OPC     OW 3361   3.648   1.012   0.359
  759OPC    HW1 3362   3.674   0.931   0.340
  759OPC    HW2 3363   3.655   1.015   0.446
  759OPC     MW 3364   3.653   1.000   0.369
  760OPC     OW 3365   3.112   3.119   3.634
  760OPC    HW1 3366   3.060   3.056   3.602
  760OPC    HW2 3367   3.153   3.081   3.700
  760OPC     MW 3368   3.110   3.104   3.639
  761OPC     OW 3369   3.719   1.389   1.611
  761OPC    HW1 3370   3.705   1.443   1.544
  761OPC    HW2 3371   3.796   1.352   1.593
  761OPC     MW 3372   3.728   1.392   1.599
  762OPC     OW 3373   5.165   2.843   1.851
  762OPC    HW1 3374   5.193   2.764   1.875
  762OPC    HW2 3375   5.230   2.874   1.802
  762OPC     MW 3376   5.178   2.835   1.847
  763OPC     OW 3377   4.700   2.040   4.632
  763OPC    HW1 3378   4.782   2.065   4.615
  763OPC    HW2 3379   4.676   2.093   4.697
  763OPC     MW 3380   4.709   2.051   4.639
  764OPC     OW 3381   1.140   2.423   3.144
  764OPC    HW1 3382   1.099   2.469   3.083
  764OPC    HW2 3383   1.209   2.391   3.103
  764OPC     MW 3384   1.144   2.425   3.129
  765OPC     OW 3385   4.127   1.065   1.562
  765OPC    HW1 3386   4.192   1.060   1.505
  765OPC    HW2 3387   4.089   1.142   1.543
  765OPC     MW 3388   4.131   1.076   1.551
  766OPC     OW 3389   3.164   3.660   3.255
  766OPC    HW1 3390   3.139   3.628   3.332
  766OPC    HW2 3391   3.206   3.734   3.276
  766OPC     MW 3392   3.167   3.666   3.269
  767OPC     OW 3393   4.585   1.366   2.275
  767OPC    HW1 3394   4.665   1.402   2.279
  767OPC    HW2 3395   4.601   1.281   2.280
  767OPC     MW 3396   4.599   1.359   2.277
  768OPC     OW 3397   3.530   5.081   0.929
  768OPC    HW1 3398   3.465   5.139   0.937
  768OPC    HW2 3399   3.501   5.025   0.869
  768OPC     MW 3400   3.516   5.081   0.921
  769OPC     OW 3401   4.253   1.481   4.930
  769OPC    HW1 3402   4.274   1.396   4.930
  769OPC    HW2 3403   4.278   1.507   5.010
  769OPC     MW 3404   4.260   1.472   4.942
  770OPC     OW 3405   2.654   2.676   0.445
  770OPC    HW1 3406   2.724   2.727   0.450
  770OPC    HW2 3407   2.684   2.603   0.408
  770OPC     MW 3408   2.669   2.673   0.440
  771OPC     OW 3409   3.644   1.868   0.065
  771OPC    HW1 3410   3.720   1.825   0.065
  771OPC    HW2 3411   3.586   1.806   0.084
  771OPC     MW 3412   3.647   1.852   0.068
  772OPC     OW 3413   1.361   0.053   3.202
  772OPC    HW1 3414   1.361   0.059   3.115
  772OPC    HW2 3415   1.408   5.146   3.217
  772OPC     MW 3416   1.368   0.043   3.191
  773OPC     OW 3417   2.721   3.962   1.045
  773OPC    HW1 3418   2.772   3.900   1.011
  773OPC    HW2 3419   2.755   4.036   1.013
  773OPC     MW 3420   2.734   3.963   1.036
  774OPC     OW 3421   2.071   2.096   0.286
  774OPC    HW1 3422   2.086   2.175   0.322
  774OPC    HW2 3423   2.018   2.058   0.342
  774OPC     MW 3424   2.066   2.102   0.299
  775OPC     OW 3425   3.683   0.096   2.671
  775OPC    HW1 3426   3.687   0.085   2.757
  775OPC    HW2 3427   3.760   0.130   2.651
  775OPC     MW 3428   3.695   0.100   2.681
  776OPC     OW 3429   3.316   0.606   4.620
  776OPC    HW1 3430   3.241   0.600   4.575
  776OPC    HW2 3431   3.290   0.624   4.701
  776OPC     MW 3432   3.301   0.608   4.625
  777OPC     OW 3433   4.663   2.246   3.573
  777OPC    HW1 3434   4.732   2.287   3.607
  777OPC    HW2 3435   4.595   2.285   3.611
  777OPC     MW 3436   4.663   2.258   3.584
  778OPC     OW 3437   0.765   0.759   3.466
  778OPC    HW1 3438   0.760   0.766   3.552
  778OPC    HW2 3439   0.719   0.828   3.437
  778OPC     MW 3440   0.757   0.770   3.474
  779OPC     OW 3441   2.982   4.939   1.222
  779OPC    HW1 3442   2.948   5.000   1.170
  779OPC    HW2 3443   3.010   4.984   1.291
  779OPC     MW 3444   2.981   4.955   1.224
  780OPC     OW 3445   4.311   2.659   0.154
  780OPC    HW1 3446   4.306   2.722   0.093
  780OPC    HW2 3447   4.240   2.611   0.140
  780OPC     MW 3448   4.300   2.662   0.143
  781OPC     OW 3449   4.079   2.400   2.711
  781OPC    HW1 3450   4.158   2.432   2.694
  781OPC    HW2 3451   4.025   2.466   2.689
  781OPC     MW 3452   4.083   2.415   2.705
  782OPC     OW 3453   4.542   0.505   4.615
  782OPC    HW1 3454   4.481   0.560   4.583
  782OPC    HW2 3455   4.513   0.427   4.590
  782OPC     MW 3456   4.529   0.502   4.606
  783OPC     OW 3457   3.726   4.267   2.752
  783OPC    HW1 3458   3.807   4.238   2.763
  783OPC    HW2 3459   3.734   4.353   2.748
  783OPC     MW 3460   3.739   4.275   2.753
  784OPC     OW 3461   4.430   1.783   2.219
  784OPC    HW1 3462   4.501   1.753   2.178
  784OPC    HW2 3463   4.438   1.752   2.300
  784OPC     MW 3464   4.442   1.774   2.225
  785OPC     OW 3465   3.056   0.608   4.484
  785OPC    HW1 3466   3.000   0.543   4.498
  785OPC    HW2 3467   3.005   0.678   4.479
  785OPC     MW 3468   3.040   0.609   4.485
  786OPC     OW 3469   4.805   0.573   0.086
  786OPC    HW1 3470   4.839   0.653   0.081
  786OPC    HW2 3471   4.720   0.586   0.069
  786OPC     MW 3472   4.797   0.587   0.083
  787OPC     OW 3473   2.926   1.014   1.394
  787OPC    HW1 3474   2.932   0.930   1.417
  787OPC    HW2 3475   2.898   1.054   1.466
  787OPC     MW 3476   2.923   1.007   1.408
  788OPC     OW 3477   0.054   4.094   2.963
  788OPC    HW1 3478   5.226   4.101   3.027
  788OPC    HW2 3479   0.129   4.119   3.000
  788OPC     MW 3480   0.056   4.099   2.978
  789OPC     OW 3481   4.344   2.637   4.669
  789OPC    HW1 3482   4.402   2.593   4.716
  789OPC    HW2 3483   4.267   2.602   4.692
  789OPC     MW 3484   4.341   2.626   4.679
  790OPC     OW 3485   2.195   0.291   4.040
  790OPC    HW1 3486   2.202   0.333   3.964
  790OPC    HW2 3487   2.142   0.343   4.087
  790OPC     MW 3488   2.189   0.305   4.036
  791OPC     OW 3489   2.358   4.755   3.461
  791OPC    HW1 3490   2.311   4.725   3.394
  791OPC    HW2 3491   2.438   4.764   3.428
  791OPC     MW 3492   2.363   4.752   3.447
  792OPC     OW 3493   3.417   3.237   3.920
  792OPC    HW1 3494   3.413   3.319   3.892
  792OPC    HW2 3495   3.424   3.245   4.007
  792OPC     MW 3496   3.417   3.250   3.929
  793OPC     OW 3497   1.459   3.470   3.158
  793OPC    HW1 3498   1.533   3.463   3.204
  793OPC    HW2 3499   1.487   3.487   3.077
  793OPC     MW 3500   1.474   3.471   3.153
  794OPC     OW 3501   4.961   4.262   1.457
  794OPC    HW1 3502   5.037   4.302   1.438
  794OPC    HW2 3503   4.902   4.309   1.414
  794OPC     MW 3504   4.964   4.275   1.448
  795OPC     OW 3505   3.817   1.994   4.455
  795OPC    HW1 3506   3.802   1.961   4.376
  795OPC    HW2 3507   3.903   1.985   4.466
  795OPC     MW 3508   3.827   1.988   4.445
  796OPC     OW 3509   0.109   0.579   5.137
  796OPC    HW1 3510   0.141   0.600   0.043
  796OPC    HW2 3511   0.149   0.635   5.083
  796OPC     MW 3512   0.120   0.590   5.141
  797OPC     OW 3513   3.804   3.962   4.166
  797OPC    HW1 3514   3.844   3.911   4.225
  797OPC    HW2 3515   3.720   3.941   4.174
  797OPC     MW 3516   3.798   3.951   4.176
  798OPC     OW 3517   4.820   4.832   3.396
  798OPC    HW1 3518   4.761   4.859   3.338
  798OPC    HW2 3519   4.893   4.824   3.349
  798OPC     MW 3520   4.822   4.835   3.381
  799OPC     OW 3521   0.180   0.492   3.258
  799OPC    HW1 3522   0.202   0.473   3.176
  799OPC    HW2 3523   0.223   0.567   3.274
  799OPC     MW 3524   0.189   0.501   3.249
  800OPC     OW 3525   1.720   4.210   0.825
  800OPC    HW1 3526   1.786   4.154   0.811
  800OPC    HW2 3527   1.649   4.163   0.807
  800OPC     MW 3528   1.719   4.195   0.820
  801OPC     OW 3529   2.975   0.055   0.578
  801OPC    HW1 3530   2.908   0.111   0.571
  801OPC    HW2 3531   3.027   0.093   0.637
  801OPC     MW 3532   2.973   0.069   0.586
  802OPC     OW 3533   4.665   4.635   2.093
  802OPC    HW1 3534   4.720   4.695   2.126
  802OPC    HW2 3535   4.603   4.629   2.154
  802OPC     MW 3536   4.664   4.643   2.107
  803OPC     OW 3537   2.443   3.735   1.778
  803OPC    HW1 3538   2.513   3.737   1.829
  803OPC    HW2 3539   2.416   3.818   1.778
  803OPC     MW 3540   2.449   3.747   1.786
  804OPC     OW 3541   2.522   1.566   2.900
  804OPC    HW1 3542   2.490   1.626   2.955
  804OPC    HW2 3543   2.474   1.578   2.828
  804OPC     MW 3544   2.510   1.577   2.897
  805OPC     OW 3545   3.626   4.134   2.978
  805OPC    HW1 3546   3.654   4.171   2.905
  805OPC    HW2 3547   3.627   4.049   2.959
  805OPC     MW 3548   3.631   4.127   2.965
  806OPC     OW 3549   0.479   1.273   3.281
  806OPC    HW1 3550   0.425   1.246   3.345
  806OPC    HW2 3551   0.546   1.308   3.324
  806OPC     MW 3552   0.481   1.274   3.297
  807OPC     OW 3553   4.511   3.834   1.437
  807OPC    HW1 3554   4.475   3.764   1.399
  807OPC    HW2 3555   4.512   3.894   1.374
  807OPC     MW 3556   4.505   3.833   1.422
  808OPC     OW 3557   4.227   4.177   3.302
  808OPC    HW1 3558   4.243   4.107   3.352
  808OPC    HW2 3559   4.268   4.159   3.227
  808OPC     MW 3560   4.235   4.164   3.298
  809OPC     OW 3561   4.756   3.305   0.980
  809OPC    HW1 3562   4.785   3.304   0.898
  809OPC    HW2 3563   4.789   3.379   1.012
  809OPC     MW 3564   4.765   3.316   0.973
  810OPC     OW 3565   4.403   4.661   4.782
  810OPC    HW1 3566   4.337   4.635   4.730
  810OPC    HW2 3567   4.362   4.698   4.850
  810OPC     MW 3568   4.387   4.662   4.784
  811OPC     OW 3569   3.465   4.139   1.491
  811OPC    HW1 3570   3.533   4.100   1.452
  811OPC    HW2 3571   3.432   4.191   1.429
  811OPC     MW 3572   3.470   4.141   1.477
  812OPC     OW 3573   2.272   0.509   1.203
  812OPC    HW1 3574   2.301   0.480   1.126
  812OPC    HW2 3575   2.187   0.520   1.190
  812OPC     MW 3576   2.264   0.506   1.190
  813OPC     OW 3577   4.975   2.748   3.175
  813OPC    HW1 3578   5.038   2.700   3.213
  813OPC    HW2 3579   4.979   2.724   3.091
  813OPC     MW 3580   4.985   2.737   3.168
  814OPC     OW 3581   0.043   2.861   3.562
  814OPC    HW1 3582   0.051   2.942   3.529
  814OPC    HW2 3583   0.084   2.866   3.638
  814OPC     MW 3584   0.050   2.874   3.568
  815OPC     OW 3585   0.924   3.024   1.035
  815OPC    HW1 3586   0.965   3.082   1.085
  815OPC    HW2 3587   0.972   3.022   0.961
  815OPC     MW 3588   0.937   3.032   1.031
  816OPC     OW 3589   1.234   4.862   0.959
  816OPC    HW1 3590   1.172   4.916   0.929
  816OPC    HW2 3591   1.194   4.784   0.961
  816OPC     MW 3592   1.219   4.858   0.955
  817OPC     OW 3593   3.622   0.783   3.098
  817OPC    HW1 3594   3.664   0.730   3.153
  817OPC    HW2 3595   3.544   0.794   3.134
  817OPC     MW 3596   3.617   0.777   3.111
  818OPC     OW 3597   2.847   0.405   4.223
  818OPC    HW1 3598   2.792   0.385   4.159
  818OPC    HW2 3599   2.921   0.364   4.200
  818OPC     MW 3600   2.850   0.396   4.210
  819OPC     OW 3601   1.611   3.635   3.646
  819OPC    HW1 3602   1.548   3.652   3.588
  819OPC    HW2 3603   1.570   3.633   3.722
  819OPC     MW 3604   1.596   3.637   3.648
  820OPC     OW 3605   1.146   0.976   1.031
  820OPC    HW1 3606   1.141   0.935   1.107
  820OPC    HW2 3607   1.111   1.055   1.048
  820OPC     MW 3608   1.140   0.982   1.045
  821OPC     OW 3609   2.648   1.965   4.030
  821OPC    HW1 3610   2.675   1.939   3.952
  821OPC    HW2 3611   2.670   2.050   4.032
  821OPC     MW 3612   2.656   1.974   4.019
  822OPC     OW 3613   0.951   4.435   3.343
  822OPC    HW1 3614   0.901   4.403   3.407
  822OPC    HW2 3615   0.933   4.383   3.275
  822OPC     MW 3616   0.941   4.422   3.342
  823OPC     OW 3617   1.555   2.839   3.559
  823OPC    HW1 3618   1.611   2.821   3.494
  823OPC    HW2 3619   1.547   2.926   3.556
  823OPC     MW 3620   1.562   2.849   3.549
  824OPC     OW 3621   0.993   3.522   3.851
  824OPC    HW1 3622   0.908   3.540   3.847
  824OPC    HW2 3623   1.031   3.586   3.806
  824OPC     MW 3624   0.986   3.534   3.844
  825OPC     OW 3625   2.293   0.363   0.164
  825OPC    HW1 3626   2.353   0.312   0.125
  825OPC    HW2 3627   2.217   0.331   0.136
  825OPC     MW 3628   2.291   0.351   0.154
  826OPC     OW 3629   0.587   3.207   0.353
  826OPC    HW1 3630   0.520   3.189   0.406
  826OPC    HW2 3631   0.580   3.147   0.290
  826OPC     MW 3632   0.576   3.195   0.352
  827OPC     OW 3633   4.404   0.297   1.580
  827OPC    HW1 3634   4.342   0.289   1.641
  827OPC    HW2 3635   4.387   0.374   1.542
  827OPC     MW 3636   4.393   0.307   1.584
  828OPC     OW 3637   3.397   1.734   1.186
  828OPC    HW1 3638   3.416   1.819   1.190
  828OPC    HW2 3639   3.379   1.713   1.268
  828OPC     MW 3640   3.397   1.744   1.199
  829OPC     OW 3641   3.500   4.034   0.904
  829OPC    HW1 3642   3.535   3.958   0.929
  829OPC    HW2 3643   3.540   4.093   0.953
  829OPC     MW 3644   3.511   4.031   0.915
  830OPC     OW 3645   1.685   0.054   0.042
  830OPC    HW1 3646   1.614   0.018   0.076
  830OPC    HW2 3647   1.706   0.117   0.099
  830OPC     MW 3648   1.678   0.058   0.055
  831OPC     OW 3649   2.225   5.051   2.323
  831OPC    HW1 3650   2.176   4.994   2.278
  831OPC    HW2 3651   2.175   5.123   2.324
  831OPC     MW 3652   2.210   5.053   2.316
  832OPC     OW 3653   0.674   2.641   0.864
  832OPC    HW1 3654   0.759   2.640   0.843
  832OPC    HW2 3655   0.671   2.697   0.931
  832OPC     MW 3656   0.686   2.649   0.871
  833OPC     OW 3657   1.740   2.787   1.157
  833OPC    HW1 3658   1.803   2.735   1.126
  833OPC    HW2 3659   1.726   2.844   1.093
  833OPC     MW 3660   1.747   2.788   1.143
  834OPC     OW 3661   0.304   4.609   3.806
  834OPC    HW1 3662   0.327   4.659   3.738
  834OPC    HW2 3663   0.253   4.548   3.770
  834OPC     MW 3664   0.300   4.607   3.791
  835OPC     OW 3665   0.453   5.122   1.113
  835OPC    HW1 3666   0.367   5.125   1.098
  835OPC    HW2 3667   0.468   0.030   1.159
  835OPC     MW 3668   0.442   5.133   1.118
  836OPC     OW 3669   3.334   0.472   2.920
  836OPC    HW1 3670   3.419   0.462   2.907
  836OPC    HW2 3671   3.321   0.441   3.001
  836OPC     MW 3672   3.344   0.466   2.930
  837OPC     OW 3673   1.379   4.467   4.925
  837OPC    HW1 3674   1.347   4.547   4.914
  837OPC    HW2 3675   1.441   4.461   4.864
  837OPC     MW 3676   1.384   4.478   4.915
  838OPC     OW 3677   1.781   3.137   4.480
  838OPC    HW1 3678   1.780   3.148   4.393
  838OPC    HW2 3679   1.784   3.050   4.489
  838OPC     MW 3680   1.781   3.126   4.468
  839OPC     OW 3681   1.166   1.237   3.677
  839OPC    HW1 3682   1.094   1.234   3.727
  839OPC    HW2 3683   1.143   1.288   3.610
  839OPC     MW 3684   1.152   1.244   3.675
  840OPC     OW 3685   2.888   2.990   1.491
  840OPC    HW1 3686   2.923   3.028   1.561
  840OPC    HW2 3687   2.808   3.026   1.486
  840OPC     MW 3688   2.881   3.001   1.501
  841OPC     OW 3689   3.269   0.369   3.179
  841OPC    HW1 3690   3.219   0.301   3.154
  841OPC    HW2 3691   3.212   0.430   3.202
  841OPC     MW 3692   3.253   0.368   3.178
  842OPC     OW 3693   2.979   1.295   2.403
  842OPC    HW1 3694   3.048   1.314   2.455
  842OPC    HW2 3695   2.990   1.348   2.335
  842OPC     MW 3696   2.991   1.306   2.401
  843OPC     OW 3697   3.672   1.200   3.346
  843OPC    HW1 3698   3.707   1.278   3.327
  843OPC    HW2 3699   3.702   1.148   3.282
  843OPC     MW 3700   3.681   1.204   3.333
  844OPC     OW 3701   0.045   0.098   3.192
  844OPC    HW1 3702   5.212   0.153   3.173
  844OPC    HW2 3703   0.060   0.112   3.277
  844OPC     MW 3704   0.038   0.108   3.202
  845OPC     OW 3705   0.636   0.663   1.463
  845OPC    HW1 3706   0.657   0.695   1.385
  845OPC    HW2 3707   0.549   0.667   1.465
  845OPC     MW 3708   0.627   0.668   1.452
  846OPC     OW 3709   0.753   4.827   4.324
  846OPC    HW1 3710   0.698   4.894   4.313
  846OPC    HW2 3711   0.828   4.856   4.289
  846OPC     MW 3712   0.756   4.841   4.317
  847OPC     OW 3713   0.209   1.196   0.421
  847OPC    HW1 3714   0.256   1.258   0.461
  847OPC    HW2 3715   0.263   1.167   0.359
  847OPC     MW 3716   0.224   1.201   0.418
  848OPC     OW 3717   3.777   2.979   3.597
  848OPC    HW1 3718   3.720   3.009   3.655
  848OPC    HW2 3719   3.824   3.049   3.576
  848OPC     MW 3720   3.775   2.994   3.603
  849OPC     OW 3721   4.471   2.261   0.182
  849OPC    HW1 3722   4.516   2.192   0.154
  849OPC    HW2 3723   4.396   2.256   0.137
  849OPC     MW 3724   4.466   2.250   0.171
  850OPC     OW 3725   2.833   0.459   3.236
  850OPC    HW1 3726   2.794   0.389   3.271
  850OPC    HW2 3727   2.847   0.435   3.154
  850OPC     MW 3728   2.829   0.445   3.229
  851OPC     OW 3729   4.100   4.362   2.605
  851OPC    HW1 3730   4.040   4.407   2.560
  851OPC    HW2 3731   4.157   4.423   2.630
  851OPC     MW 3732   4.099   4.378   2.602
  852OPC     OW 3733   0.173   4.219   4.202
  852OPC    HW1 3734   0.218   4.169   4.257
  852OPC    HW2 3735   0.235   4.255   4.152
  852OPC     MW 3736   0.189   4.217   4.203
  853OPC     OW 3737   0.578   5.045   4.300
  853OPC    HW1 3738   0.496   5.029   4.273
  853OPC    HW2 3739   0.571   5.045   4.387
  853OPC     MW 3740   0.565   5.042   4.309
  854OPC     OW 3741   1.310   2.020   1.497
  854OPC    HW1 3742   1.382   2.017   1.547
  854OPC    HW2 3743   1.252   1.974   1.543
  854OPC     MW 3744   1.312   2.013   1.512
  855OPC     OW 3745   0.417   0.902   3.591
  855OPC    HW1 3746   0.460   0.898   3.515
  855OPC    HW2 3747   0.417   0.820   3.620
  855OPC     MW 3748   0.423   0.890   3.584
  856OPC     OW 3749   4.803   4.547   3.491
  856OPC    HW1 3750   4.883   4.531   3.520
  856OPC    HW2 3751   4.809   4.627   3.456
  856OPC     MW 3752   4.815   4.557   3.490
  857OPC     OW 3753   3.017   0.259   1.583
  857OPC    HW1 3754   3.091   0.215   1.599
  857OPC    HW2 3755   2.954   0.204   1.609
  857OPC     MW 3756   3.018   0.244   1.589
  858OPC     OW 3757   4.801   4.840   0.691
  858OPC    HW1 3758   4.782   4.906   0.637
  858OPC    HW2 3759   4.822   4.775   0.637
  858OPC     MW 3760   4.801   4.841   0.675
  859OPC     OW 3761   4.828   0.266   4.421
  859OPC    HW1 3762   4.793   0.262   4.501
  859OPC    HW2 3763   4.821   0.184   4.391
  859OPC     MW 3764   4.822   0.253   4.428
  860OPC     OW 3765   1.846   0.655   0.780
  860OPC    HW1 3766   1.827   0.572   0.759
  860OPC    HW2 3767   1.859   0.693   0.703
  860OPC     MW 3768   1.845   0.648   0.766
  861OPC     OW 3769   0.750   4.867   0.582
  861OPC    HW1 3770   0.713   4.798   0.620
  861OPC    HW2 3771   0.833   4.863   0.609
  861OPC     MW 3772   0.757   4.856   0.591
  862OPC     OW 3773   1.273   0.179   1.959
  862OPC    HW1 3774   1.278   0.201   2.043
  862OPC    HW2 3775   1.241   0.251   1.921
  862OPC     MW 3776   1.269   0.193   1.966
  863OPC     OW 3777   1.282   3.646   1.594
  863OPC    HW1 3778   1.323   3.684   1.526
  863OPC    HW2 3779   1.198   3.665   1.581
  863OPC     MW 3780   1.276   3.655   1.582
  864OPC     OW 3781   4.032   0.673   2.864
  864OPC    HW1 3782   4.037   0.695   2.779
  864OPC    HW2 3783   3.946   0.666   2.878
  864OPC     MW 3784   4.020   0.675   2.853
  865OPC     OW 3785   0.420   0.366   2.218
  865OPC    HW1 3786   0.477   0.330   2.274
  865OPC    HW2 3787   0.378   0.296   2.185
  865OPC     MW 3788   0.422   0.350   2.222
  866OPC     OW 3789   4.083   1.917   4.508
  866OPC    HW1 3790   4.141   1.982   4.500
  866OPC    HW2 3791   4.132   1.845   4.508
  866OPC     MW 3792   4.099   1.916   4.506
  867OPC     OW 3793   3.247   3.019   3.860
  867OPC    HW1 3794   3.204   3.000   3.934
  867OPC    HW2 3795   3.294   3.089   3.880
  867OPC     MW 3796   3.247   3.026   3.874
  868OPC     OW 3797   0.964   4.139   2.604
  868OPC    HW1 3798   0.963   4.088   2.533
  868OPC    HW2 3799   0.972   4.082   2.670
  868OPC     MW 3800   0.965   4.123   2.603
  869OPC     OW 3801   4.321   4.788   4.451
  869OPC    HW1 3802   4.312   4.868   4.483
  869OPC    HW2 3803   4.272   4.739   4.504
  869OPC     MW 3804   4.312   4.792   4.463
  870OPC     OW 3805   1.484   0.240   0.319
  870OPC    HW1 3806   1.523   0.246   0.397
  870OPC    HW2 3807   1.428   0.173   0.329
  870OPC     MW 3808   1.481   0.231   0.332
  871OPC     OW 3809   1.541   3.753   0.317
  871OPC    HW1 3810   1.573   3.678   0.349
  871OPC    HW2 3811   1.492   3.784   0.382
  871OPC     MW 3812   1.538   3.746   0.332
  872OPC     OW 3813   5.158   3.359   2.661
  872OPC    HW1 3814   5.110   3.384   2.729
  872OPC    HW2 3815   5.226   3.413   2.663
  872OPC     MW 3816   5.161   3.371   2.671
  873OPC     OW 3817   3.370   2.391   0.030
  873OPC    HW1 3818   3.287   2.409   0.014
  873OPC    HW2 3819   3.405   2.383   5.123
  873OPC     MW 3820   3.363   2.393   0.016
  874OPC     OW 3821   3.991   4.199   2.809
  874OPC    HW1 3822   4.033   4.253   2.756
  874OPC    HW2 3823   4.013   4.227   2.889
  874OPC     MW 3824   4.000   4.211   2.813
  875OPC     OW 3825   4.887   0.457   5.013
  875OPC    HW1 3826   4.935   0.385   5.024
  875OPC    HW2 3827   4.868   0.482   5.095
  875OPC     MW 3828   4.891   0.450   5.027
  876OPC     OW 3829   0.640   1.896   0.440
  876OPC    HW1 3830   0.624   1.921   0.522
  876OPC    HW2 3831   0.717   1.854   0.446
  876OPC     MW 3832   0.649   1.894   0.453
  877OPC     OW 3833   4.498   2.327   1.675
  877OPC    HW1 3834   4.535   2.264   1.723
  877OPC    HW2 3835   4.415   2.300   1.666
  877OPC     MW 3836   4.491   2.313   1.681
  878OPC     OW 3837   2.186   1.801   2.897
  878OPC    HW1 3838   2.218   1.848   2.831
  878OPC    HW2 3839   2.257   1.777   2.942
  878OPC     MW 3840   2.201   1.805   2.894
  879OPC     OW 3841   2.350   0.064   3.140
  879OPC    HW1 3842   2.386   0.056   3.220
  879OPC    HW2 3843   2.372   5.155   3.100
  879OPC     MW 3844   2.359   0.052   3.146
  880OPC     OW 3845   3.337   0.578   0.242
  880OPC    HW1 3846   3.293   0.652   0.252
  880OPC    HW2 3847   3.329   0.539   0.320
  880OPC     MW 3848   3.329   0.583   0.255
  881OPC     OW 3849   3.365   1.403   1.280
  881OPC    HW1 3850   3.292   1.368   1.311
  881OPC    HW2 3851   3.379   1.471   1.334
  881OPC     MW 3852   3.357   1.408   1.293
  882OPC     OW 3853   1.700   4.715   2.604
  882OPC    HW1 3854   1.721   4.767   2.671
  882OPC    HW2 3855   1.761   4.652   2.609
  882OPC     MW 3856   1.712   4.713   2.615
  883OPC     OW 3857   3.769   2.752   4.742
  883OPC    HW1 3858   3.716   2.789   4.683
  883OPC    HW2 3859   3.847   2.753   4.703
  883OPC     MW 3860   3.773   2.758   4.728
  884OPC     OW 3861   1.865   0.093   2.176
  884OPC    HW1 3862   1.792   0.141   2.166
  884OPC    HW2 3863   1.881   0.063   2.096
  884OPC     MW 3864   1.856   0.095   2.163
  885OPC     OW 3865   2.214   0.363   3.348
  885OPC    HW1 3866   2.151   0.424   3.351
  885OPC    HW2 3867   2.284   0.407   3.321
  885OPC     MW 3868   2.215   0.378   3.344
  886OPC     OW 3869   2.939   3.576   3.933
  886OPC    HW1 3870   2.875   3.628   3.964
  886OPC    HW2 3871   2.983   3.553   4.005
  886OPC     MW 3872   2.936   3.580   3.948
  887OPC     OW 3873   5.134   2.226   4.777
  887OPC    HW1 3874   5.152   2.145   4.802
  887OPC    HW2 3875   5.195   2.274   4.818
  887OPC     MW 3876   5.145   2.221   4.787
  888OPC     OW 3877   1.509   4.043   0.074
  888OPC    HW1 3878   1.501   3.963   0.109
  888OPC    HW2 3879   1.427   4.062   0.048
  888OPC     MW 3880   1.495   4.034   0.075
  889OPC     OW 3881   2.233   0.964   4.580
  889OPC    HW1 3882   2.173   0.984   4.520
  889OPC    HW2 3883   2.254   1.041   4.615
  889OPC     MW 3884   2.227   0.978   4.576
  890OPC     OW 3885   2.783   1.518   3.624
  890OPC    HW1 3886   2.774   1.446   3.576
  890OPC    HW2 3887   2.707   1.522   3.668
  890OPC     MW 3888   2.770   1.508   3.624
  891OPC     OW 3889   4.024   3.974   0.637
  891OPC    HW1 3890   3.967   3.928   0.685
  891OPC    HW2 3891   4.078   4.009   0.697
  891OPC     MW 3892   4.024   3.973   0.653
  892OPC     OW 3893   3.873   1.720   0.039
  892OPC    HW1 3894   3.895   1.669   0.106
  892OPC    HW2 3895   3.860   1.664   5.146
  892OPC     MW 3896   3.874   1.704   0.039
  893OPC     OW 3897   0.315   3.766   0.040
  893OPC    HW1 3898   0.307   3.838   0.088
  893OPC    HW2 3899   0.398   3.744   0.049
  893OPC     MW 3900   0.326   3.773   0.048
  894OPC     OW 3901   2.865   2.460   1.194
  894OPC    HW1 3902   2.919   2.444   1.127
  894OPC    HW2 3903   2.915   2.445   1.264
  894OPC     MW 3904   2.881   2.455   1.195
  895OPC     OW 3905   1.794   0.871   4.457
  895OPC    HW1 3906   1.735   0.900   4.399
  895OPC    HW2 3907   1.780   0.920   4.528
  895OPC     MW 3908   1.783   0.882   4.459
  896OPC     OW 3909   0.183   0.614   0.232
  896OPC    HW1 3910   0.256   0.568   0.216
  896OPC    HW2 3911   0.131   0.555   0.269
  896OPC     MW 3912   0.186   0.598   0.235
  897OPC     OW 3913   3.745   4.150   2.300
  897OPC    HW1 3914   3.700   4.186   2.365
  897OPC    HW2 3915   3.743   4.210   2.237
  897OPC     MW 3916   3.738   4.164   2.301
  898OPC     OW 3917   3.884   1.759   4.668
  898OPC    HW1 3918   3.936   1.692   4.689
  898OPC    HW2 3919   3.927   1.801   4.605
  898OPC     MW 3920   3.898   1.755   4.662
  899OPC     OW 3921   3.275   1.578   2.067
  899OPC    HW1 3922   3.319   1.644   2.104
  899OPC    HW2 3923   3.255   1.609   1.987
  899OPC     MW 3924   3.279   1.592   2.060
  900OPC     OW 3925   4.449   0.307   2.748
  900OPC    HW1 3926   4.401   0.378   2.735
  900OPC    HW2 3927   4.397   0.256   2.796
  900OPC     MW 3928   4.435   0.310   2.753
  901OPC     OW 3929   2.182   1.974   4.632
  901OPC    HW1 3930   2.163   1.908   4.578
  901OPC    HW2 3931   2.227   2.029   4.582
  901OPC     MW 3932   2.186   1.972   4.616
  902OPC     OW 3933   2.855   1.267   3.961
  902OPC    HW1 3934   2.822   1.244   3.884
  902OPC    HW2 3935   2.845   1.196   4.011
  902OPC     MW 3936   2.849   1.253   3.957
  903OPC     OW 3937   0.071   4.874   4.655
  903OPC    HW1 3938   0.066   4.791   4.683
  903OPC    HW2 3939   0.001   4.883   4.605
  903OPC     MW 3940   0.060   4.863   4.652
  904OPC     OW 3941   0.884   1.743   0.447
  904OPC    HW1 3942   0.929   1.713   0.379
  904OPC    HW2 3943   0.934   1.808   0.477
  904OPC     MW 3944   0.898   1.748   0.442
  905OPC     OW 3945   1.229   1.344   4.458
  905OPC    HW1 3946   1.295   1.325   4.404
  905OPC    HW2 3947   1.264   1.334   4.537
  905OPC     MW 3948   1.244   1.340   4.462
  906OPC     OW 3949   4.698   3.648   3.895
  906OPC    HW1 3950   4.637   3.650   3.833
  906OPC    HW2 3951   4.769   3.619   3.852
  906OPC     MW 3952   4.700   3.644   3.879
  907OPC     OW 3953   4.001   1.458   1.302
  907OPC    HW1 3954   4.071   1.509   1.289
  907OPC    HW2 3955   4.024   1.383   1.263
  907OPC     MW 3956   4.015   1.454   1.294
  908OPC     OW 3957   4.170   2.031   0.310
  908OPC    HW1 3958   4.222   2.003   0.375
  908OPC    HW2 3959   4.214   2.011   0.238
  908OPC     MW 3960   4.184   2.024   0.309
  909OPC     OW 3961   4.241   1.233   3.315
  909OPC    HW1 3962   4.200   1.259   3.242
  909OPC    HW2 3963   4.254   1.148   3.302
  909OPC     MW 3964   4.237   1.225   3.302
  910OPC     OW 3965   1.921   3.494   0.412
  910OPC    HW1 3966   1.835   3.507   0.407
  910OPC    HW2 3967   1.953   3.574   0.424
  910OPC     MW 3968   1.913   3.508   0.413
  911OPC     OW 3969   1.673   2.981   4.806
  911OPC    HW1 3970   1.605   2.952   4.853
  911OPC    HW2 3971   1.637   3.041   4.754
  911OPC     MW 3972   1.658   2.986   4.805
  912OPC     OW 3973   4.641   0.567   3.433
  912OPC    HW1 3974   4.727   0.562   3.418
  912OPC    HW2 3975   4.626   0.653   3.437
  912OPC     MW 3976   4.651   0.579   3.431
  913OPC     OW 3977   0.398   1.612   1.610
  913OPC    HW1 3978   0.326   1.615   1.660
  913OPC    HW2 3979   0.368   1.615   1.529
  913OPC     MW 3980   0.383   1.613   1.606
  914OPC     OW 3981   0.176   3.793   4.696
  914OPC    HW1 3982   0.098   3.830   4.705
  914OPC    HW2 3983   0.193   3.759   4.775
  914OPC     MW 3984   0.167   3.793   4.709
  915OPC     OW 3985   2.843   2.193   0.442
  915OPC    HW1 3986   2.923   2.188   0.475
  915OPC    HW2 3987   2.847   2.145   0.369
  915OPC     MW 3988   2.855   2.185   0.436
  916OPC     OW 3989   3.107   3.247   4.993
  916OPC    HW1 3990   3.110   3.303   5.060
  916OPC    HW2 3991   3.187   3.252   4.959
  916OPC     MW 3992   3.119   3.256   4.998
  917OPC     OW 3993   4.677   0.280   4.940
  917OPC    HW1 3994   4.747   0.323   4.968
  917OPC    HW2 3995   4.614   0.341   4.939
  917OPC     MW 3996   4.678   0.295   4.944
  918OPC     OW 3997   2.947   5.017   3.244
  918OPC    HW1 3998   2.901   5.003   3.171
  918OPC    HW2 3999   2.886   5.023   3.306
  918OPC     MW 4000   2.931   5.016   3.243
  919OPC     OW 4001   4.603   0.537   2.068
  919OPC    HW1 4002   4.682   0.503   2.083
  919OPC    HW2 4003   4.617   0.590   2.000
  919OPC     MW 4004   4.617   0.540   2.060
  920OPC     OW 4005   4.564   0.940   2.581
  920OPC    HW1 4006   4.633   0.923   2.531
  920OPC    HW2 4007   4.597   0.990   2.645
  920OPC     MW 4008   4.579   0.945   2.583
  921OPC     OW 4009   0.336   1.484   5.165
  921OPC    HW1 4010   0.374   1.408   5.146
  921OPC    HW2 4011   0.364   1.502   0.073
  921OPC     MW 4012   0.346   1.475   0.002
  922OPC     OW 4013   4.879   0.038   0.426
  922OPC    HW1 4014   4.939   5.142   0.411
  922OPC    HW2 4015   4.807   5.158   0.443
  922OPC     MW 4016   4.877   0.023   0.427
  923OPC     OW 4017   0.396   1.221   5.055
  923OPC    HW1 4018   0.389   1.263   4.978
  923OPC    HW2 4019   0.328   1.166   5.054
  923OPC     MW 4020   0.385   1.219   5.043
  924OPC     OW 4021   1.266   2.985   0.347
  924OPC    HW1 4022   1.194   2.950   0.381
  924OPC    HW2 4023   1.275   3.060   0.391
  924OPC     MW 4024   1.257   2.991   0.358
  925OPC     OW 4025   1.220   3.589   4.710
  925OPC    HW1 4026   1.227   3.599   4.797
  925OPC    HW2 4027   1.134   3.578   4.698
  925OPC     MW 4028   1.208   3.589   4.721
  926OPC     OW 4029   0.635   1.656   3.884
  926OPC    HW1 4030   0.602   1.733   3.906
  926OPC    HW2 4031   0.714   1.655   3.921
  926OPC     MW 4032   0.642   1.667   3.893
  927OPC     OW 4033   3.405   0.680   4.241
  927OPC    HW1 4034   3.430   0.664   4.159
  927OPC    HW2 4035   3.465   0.639   4.289
  927OPC     MW 4036   3.417   0.671   4.236
  928OPC     OW 4037   1.335   1.121   0.085
  928OPC    HW1 4038   1.400   1.093   0.034
  928OPC    HW2 4039   1.364   1.198   0.114
  928OPC     MW 4040   1.349   1.128   0.082
  929OPC     OW 4041   3.723   4.934   2.416
  929OPC    HW1 4042   3.659   4.993   2.425
  929OPC    HW2 4043   3.767   4.941   2.491
  929OPC     MW 4044   3.720   4.944   2.429
  930OPC     OW 4045   2.272   1.688   1.264
  930OPC    HW1 4046   2.267   1.775   1.252
  930OPC    HW2 4047   2.312   1.660   1.192
  930OPC     MW 4048   2.277   1.697   1.252
  931OPC     OW 4049   2.124   0.401   2.275
  931OPC    HW1 4050   2.089   0.435   2.203
  931OPC    HW2 4051   2.162   0.470   2.314
  931OPC     MW 4052   2.125   0.416   2.270
  932OPC     OW 4053   1.799   0.294   1.805
  932OPC    HW1 4054   1.722   0.267   1.835
  932OPC    HW2 4055   1.792   0.381   1.805
  932OPC     MW 4056   1.786   0.303   1.809
  933OPC     OW 4057   2.978   2.113   0.145
  933OPC    HW1 4058   3.008   2.035   0.170
  933OPC    HW2 4059   2.909   2.094   0.095
  933OPC     MW 4060   2.972   2.099   0.141
  934OPC     OW 4061   3.853   0.564   1.349
  934OPC    HW1 4062   3.871   0.512   1.418
  934OPC    HW2 4063   3.842   0.507   1.284
  934OPC     MW 4064   3.854   0.548   1.350
  935OPC     OW 4065   3.616   4.672   2.997
  935OPC    HW1 4066   3.625   4.721   3.068
  935OPC    HW2 4067   3.598   4.593   3.029
  935OPC     MW 4068   3.615   4.667   3.012
  936OPC     OW 4069   0.279   3.613   2.320
  936OPC    HW1 4070   0.342   3.596   2.377
  936OPC    HW2 4071   0.259   3.535   2.287
  936OPC     MW 4072   0.285   3.599   2.323
  937OPC     OW 4073   3.972   0.799   0.097
  937OPC    HW1 4074   3.951   0.871   0.052
  937OPC    HW2 4075   4.054   0.814   0.123
  937OPC     MW 4076   3.981   0.812   0.094
  938OPC     OW 4077   4.694   0.510   0.696
  938OPC    HW1 4078   4.743   0.566   0.651
  938OPC    HW2 4079   4.686   0.442   0.643
  938OPC     MW 4080   4.700   0.508   0.682
  939OPC     OW 4081   3.404   0.165   1.253
  939OPC    HW1 4082   3.374   0.127   1.180
  939OPC    HW2 4083   3.397   0.101   1.312
  939OPC     MW 4084   3.398   0.150   1.251
  940OPC     OW 4085   4.231   0.758   1.979
  940OPC    HW1 4086   4.281   0.745   1.908
  940OPC    HW2 4087   4.157   0.791   1.946
  940OPC     MW 4088   4.228   0.761   1.963
  941OPC     OW 4089   0.008   1.715   1.977
  941OPC    HW1 4090   5.173   1.738   1.924
  941OPC    HW2 4091   5.202   1.657   2.031
  941OPC     MW 4092   5.224   1.710   1.977
  942OPC     OW 4093   3.872   1.892   3.449
  942OPC    HW1 4094   3.859   1.880   3.535
  942OPC    HW2 4095   3.923   1.825   3.427
  942OPC     MW 4096   3.878   1.880   3.458
  943OPC     OW 4097   4.033   2.458   1.883
  943OPC    HW1 4098   4.098   2.457   1.941
  943OPC    HW2 4099   3.978   2.518   1.915
  943OPC     MW 4100   4.034   2.467   1.896
  944OPC     OW 4101   1.905   1.089   1.224
  944OPC    HW1 4102   1.908   1.163   1.270
  944OPC    HW2 4103   1.986   1.058   1.227
  944OPC     MW 4104   1.917   1.095   1.231
  945OPC     OW 4105   4.275   3.273   2.119
  945OPC    HW1 4106   4.351   3.256   2.081
  945OPC    HW2 4107   4.233   3.197   2.118
  945OPC     MW 4108   4.280   3.259   2.113
  946OPC     OW 4109   0.881   1.066   1.944
  946OPC    HW1 4110   0.832   1.048   1.875
  946OPC    HW2 4111   0.856   1.147   1.966
  946OPC     MW 4112   0.870   1.075   1.937
  947OPC     OW 4113   2.778   3.453   3.734
  947OPC    HW1 4114   2.813   3.493   3.803
  947OPC    HW2 4115   2.695   3.439   3.758
  947OPC     MW 4116   2.771   3.457   3.747
  948OPC     OW 4117   4.686   2.531   3.223
  948OPC    HW1 4118   4.708   2.522   3.139
  948OPC    HW2 4119   4.602   2.505   3.226
  948OPC     MW 4120   4.677   2.526   3.211
  949OPC     OW 4121   2.677   0.257   3.370
  949OPC    HW1 4122   2.614   0.196   3.365
  949OPC    HW2 4123   2.732   0.223   3.429
  949OPC     MW 4124   2.676   0.243   3.378
  950OPC     OW 4125   3.883   2.167   0.868
  950OPC    HW1 4126   3.828   2.229   0.896
  950OPC    HW2 4127   3.859   2.154   0.785
  950OPC     MW 4128   3.872   2.174   0.860
  951OPC     OW 4129   0.024   1.463   0.902
  951OPC    HW1 4130   0.098   1.508   0.912
  951OPC    HW2 4131   0.016   1.455   0.815
  951OPC     MW 4132   0.034   1.469   0.891
  952OPC     OW 4133   4.911   1.761   2.874
  952OPC    HW1 4134   4.971   1.729   2.928
  952OPC    HW2 4135   4.878   1.828   2.918
  952OPC     MW 4136   4.915   1.766   2.888
  953OPC     OW 4137   0.980   4.186   4.314
  953OPC    HW1 4138   0.938   4.256   4.344
  953OPC    HW2 4139   1.063   4.200   4.337
  953OPC     MW 4140   0.986   4.198   4.322
  954OPC     OW 4141   0.483   0.446   4.552
  954OPC    HW1 4142   0.563   0.416   4.536
  954OPC    HW2 4143   0.486   0.469   4.637
  954OPC     MW 4144   0.495   0.445   4.562
  955OPC     OW 4145   1.708   2.842   3.790
  955OPC    HW1 4146   1.666   2.824   3.716
  955OPC    HW2 4147   1.648   2.825   3.852
  955OPC     MW 4148   1.693   2.837   3.788
  956OPC     OW 4149   0.405   4.022   3.634
  956OPC    HW1 4150   0.477   3.995   3.675
  956OPC    HW2 4151   0.358   4.060   3.697
  956OPC     MW 4152   0.409   4.024   3.649
  957OPC     OW 4153   2.807   3.283   0.677
  957OPC    HW1 4154   2.751   3.350   0.683
  957OPC    HW2 4155   2.758   3.214   0.700
  957OPC     MW 4156   2.791   3.282   0.682
  958OPC     OW 4157   1.995   0.879   0.921
  958OPC    HW1 4158   1.948   0.813   0.889
  958OPC    HW2 4159   1.937   0.944   0.926
  958OPC     MW 4160   1.979   0.879   0.917
  959OPC     OW 4161   5.105   2.981   3.116
  959OPC    HW1 4162   5.060   2.910   3.140
  959OPC    HW2 4163   5.055   3.015   3.052
  959OPC     MW 4164   5.091   2.976   3.110
  960OPC     OW 4165   1.205   2.625   5.089
  960OPC    HW1 4166   1.227   2.664   5.014
  960OPC    HW2 4167   1.281   2.615   5.129
  960OPC     MW 4168   1.219   2.630   5.084
  961OPC     OW 4169   1.695   0.473   0.013
  961OPC    HW1 4170   1.762   0.529   0.002
  961OPC    HW2 4171   1.631   0.523   0.045
  961OPC     MW 4172   1.696   0.489   0.016
  962OPC     OW 4173   1.605   5.110   0.560
  962OPC    HW1 4174   1.593   0.030   0.577
  962OPC    HW2 4175   1.525   5.080   0.545
  962OPC     MW 4176   1.592   5.118   0.561
  963OPC     OW 4177   4.039   1.673   3.390
  963OPC    HW1 4178   4.078   1.681   3.312
  963OPC    HW2 4179   4.102   1.692   3.446
  963OPC     MW 4180   4.054   1.677   3.386
  964OPC     OW 4181   2.821   3.128   4.861
  964OPC    HW1 4182   2.898   3.088   4.846
  964OPC    HW2 4183   2.816   3.130   4.948
  964OPC     MW 4184   2.832   3.122   4.872
  965OPC     OW 4185   0.833   1.458   3.036
  965OPC    HW1 4186   0.853   1.406   3.103
  965OPC    HW2 4187   0.821   1.402   2.970
  965OPC     MW 4188   0.834   1.442   3.036
  966OPC     OW 4189   4.701   3.924   0.305
  966OPC    HW1 4190   4.622   3.946   0.335
  966OPC    HW2 4191   4.717   3.847   0.342
  966OPC     MW 4192   4.692   3.916   0.315
  967OPC     OW 4193   4.499   3.839   0.650
  967OPC    HW1 4194   4.511   3.758   0.682
  967OPC    HW2 4195   4.434   3.870   0.699
  967OPC     MW 4196   4.491   3.831   0.662
  968OPC     OW 4197   1.910   4.589   1.884
  968OPC    HW1 4198   1.861   4.651   1.848
  968OPC    HW2 4199   1.876   4.580   1.964
  968OPC     MW 4200   1.898   4.597   1.890
  969OPC     OW 4201   2.931   4.443   0.688
  969OPC    HW1 4202   2.987   4.464   0.752
  969OPC    HW2 4203   2.971   4.473   0.616
  969OPC     MW 4204   2.945   4.451   0.687
  970OPC     OW 4205   3.431   0.939   2.753
  970OPC    HW1 4206   3.506   0.981   2.739
  970OPC    HW2 4207   3.384   0.955   2.681
  970OPC     MW 4208   3.435   0.947   2.740
  971OPC     OW 4209   1.759   0.427   2.997
  971OPC    HW1 4210   1.832   0.389   3.026
  971OPC    HW2 4211   1.707   0.425   3.067
  971OPC     MW 4212   1.762   0.421   3.012
  972OPC     OW 4213   3.099   3.310   2.045
  972OPC    HW1 4214   3.074   3.356   2.115
  972OPC    HW2 4215   3.024   3.291   2.004
  972OPC     MW 4216   3.085   3.314   2.049
  973OPC     OW 4217   1.100   3.205   1.146
  973OPC    HW1 4218   1.118   3.257   1.079
  973OPC    HW2 4219   1.140   3.243   1.213
  973OPC     MW 4220   1.109   3.218   1.146
  974OPC     OW 4221   0.640   4.782   1.632
  974OPC    HW1 4222   0.668   4.861   1.657
  974OPC    HW2 4223   0.660   4.730   1.699
  974OPC     MW 4224   0.647   4.786   1.646
  975OPC     OW 4225   1.543   0.968   0.735
  975OPC    HW1 4226   1.457   0.975   0.721
  975OPC    HW2 4227   1.549   0.895   0.783
  975OPC     MW 4228   1.531   0.958   0.740
  976OPC     OW 4229   2.081   3.013   3.794
  976OPC    HW1 4230   2.132   3.042   3.729
  976OPC    HW2 4231   2.107   3.060   3.863
  976OPC     MW 4232   2.092   3.024   3.795
  977OPC     OW 4233   4.895   0.032   2.109
  977OPC    HW1 4234   4.819   0.059   2.142
  977OPC    HW2 4235   4.953   0.056   2.169
  977OPC     MW 4236   4.892   0.040   2.122
  978OPC     OW 4237   1.753   3.484   4.293
  978OPC    HW1 4238   1.719   3.545   4.344
  978OPC    HW2 4239   1.683   3.441   4.263
  978OPC     MW 4240   1.737   3.486   4.296
  979OPC     OW 4241   4.904   3.429   4.480
  979OPC    HW1 4242   4.900   3.466   4.401
  979OPC    HW2 4243   4.971   3.373   4.473
  979OPC     MW 4244   4.914   3.426   4.467
  980OPC     OW 4245   4.081   3.157   4.943
  980OPC    HW1 4246   4.096   3.071   4.936
  980OPC    HW2 4247   4.110   3.189   4.867
  980OPC     MW 4248   4.088   3.149   4.931
  981OPC     OW 4249   4.297   2.135   2.980
  981OPC    HW1 4250   4.286   2.221   2.978
  981OPC    HW2 4251   4.248   2.110   3.048
  981OPC     MW 4252   4.288   2.144   2.990
  982OPC     OW 4253   1.885   2.701   1.567
  982OPC    HW1 4254   1.899   2.764   1.509
  982OPC    HW2 4255   1.924   2.731   1.639
  982OPC     MW 4256   1.893   2.715   1.569
  983OPC     OW 4257   2.736   0.812   4.714
  983OPC    HW1 4258   2.653   0.821   4.689
  983OPC    HW2 4259   2.781   0.812   4.639
  983OPC     MW 4260   2.731   0.814   4.700
  984OPC     OW 4261   4.157   2.885   4.942
  984OPC    HW1 4262   4.107   2.820   4.912
  984OPC    HW2 4263   4.149   2.878   5.029
  984OPC     MW 4264   4.148   2.874   4.951
  985OPC     OW 4265   1.189   1.534   2.337
  985OPC    HW1 4266   1.165   1.555   2.255
  985OPC    HW2 4267   1.133   1.471   2.359
  985OPC     MW 4268   1.177   1.528   2.328
  986OPC     OW 4269   0.795   2.262   0.470
  986OPC    HW1 4270   0.728   2.226   0.427
  986OPC    HW2 4271   0.863   2.249   0.416
  986OPC     MW 4272   0.795   2.255   0.456
  987OPC     OW 4273   4.722   0.198   3.779
  987OPC    HW1 4274   4.766   0.205   3.704
  987OPC    HW2 4275   4.674   0.271   3.781
  987OPC     MW 4276   4.722   0.210   3.768
  988OPC     OW 4277   4.663   3.216   2.656
  988OPC    HW1 4278   4.634   3.204   2.575
  988OPC    HW2 4279   4.708   3.291   2.651
  988OPC     MW 4280   4.666   3.225   2.643
  989OPC     OW 4281   3.536   0.427   3.272
  989OPC    HW1 4282   3.468   0.402   3.225
  989OPC    HW2 4283   3.504   0.488   3.325
  989OPC     MW 4284   3.521   0.432   3.273
  990OPC     OW 4285   1.163   2.996   4.806
  990OPC    HW1 4286   1.189   3.075   4.832
  990OPC    HW2 4287   1.086   2.986   4.845
  990OPC     MW 4288   1.155   3.006   4.816
  991OPC     OW 4289   0.602   2.151   3.574
  991OPC    HW1 4290   0.642   2.083   3.537
  991OPC    HW2 4291   0.666   2.209   3.584
  991OPC     MW 4292   0.617   2.149   3.570
  992OPC     OW 4293   1.392   2.594   1.878
  992OPC    HW1 4294   1.445   2.663   1.879
  992OPC    HW2 4295   1.435   2.536   1.830
  992OPC     MW 4296   1.406   2.596   1.871
  993OPC     OW 4297   1.591   4.690   1.524
  993OPC    HW1 4298   1.623   4.751   1.470
  993OPC    HW2 4299   1.628   4.709   1.600
  993OPC     MW 4300   1.601   4.702   1.527
  994OPC     OW 4301   1.938   1.684   4.246
  994OPC    HW1 4302   1.891   1.703   4.174
  994OPC    HW2 4303   1.970   1.605   4.229
  994OPC     MW 4304   1.936   1.675   4.233
  995OPC     OW 4305   1.549   2.218   3.411
  995OPC    HW1 4306   1.562   2.247   3.492
  995OPC    HW2 4307   1.463   2.226   3.401
  995OPC     MW 4308   1.538   2.223   3.422
  996OPC     OW 4309   4.110   4.526   3.585
  996OPC    HW1 4310   4.051   4.582   3.617
  996OPC    HW2 4311   4.174   4.528   3.645
  996OPC     MW 4312   4.111   4.535   3.599
  997OPC     OW 4313   3.844   4.160   1.722
  997OPC    HW1 4314   3.913   4.184   1.676
  997OPC    HW2 4315   3.874   4.153   1.804
  997OPC     MW 4316   3.858   4.162   1.727
  998OPC     OW 4317   1.815   4.681   4.224
  998OPC    HW1 4318   1.844   4.664   4.305
  998OPC    HW2 4319   1.755   4.619   4.211
  998OPC     MW 4320   1.811   4.670   4.234
  999OPC     OW 4321   2.458   1.769   3.826
  999OPC    HW1 4322   2.439   1.801   3.904
  999OPC    HW2 4323   2.529   1.815   3.801
  999OPC     MW 4324   2.466   1.780   3.834
 1000OPC     OW 4325   0.492   2.093   1.814
 1000OPC    HW1 4326   0.425   2.139   1.845
 1000OPC    HW2 4327   0.488   2.018   1.859
 1000OPC     MW 4328   0.481   2.089   1.825
 1001OPC     OW 4329   2.325   2.292   4.918
 1001OPC    HW1 4330   2.249   2.258   4.890
 1001OPC    HW2 4331   2.320   2.284   5.005
 1001OPC     MW 4332   2.313   2.286   4.927
 1002OPC     OW 4333   0.873   2.744   3.738
 1002OPC    HW1 4334   0.866   2.819   3.781
 1002OPC    HW2 4335   0.793   2.730   3.706
 1002OPC     MW 4336   0.860   2.753   3.739
 1003OPC     OW 4337   2.539   0.170   1.242
 1003OPC    HW1 4338   2.492   0.205   1.306
 1003OPC    HW2 4339   2.618   0.163   1.276
 1003OPC     MW 4340   2.543   0.174   1.256
 1004OPC     OW 4341   0.816   4.368   1.823
 1004OPC    HW1 4342   0.776   4.445   1.836
 1004OPC    HW2 4343   0.758   4.310   1.853
 1004OPC     MW 4344   0.802   4.371   1.829
 1005OPC     OW 4345   0.993   4.674   0.257
 1005OPC    HW1 4346   0.932   4.625   0.219
 1005OPC    HW2 4347   1.065   4.623   0.252
 1005OPC     MW 4348   0.995   4.659   0.250
 1006OPC     OW 4349   1.416   3.934   2.798
 1006OPC    HW1 4350   1.422   3.995   2.736
 1006OPC    HW2 4351   1.348   3.959   2.846
 1006OPC     MW 4352   1.407   3.946   2.796
 1007OPC     OW 4353   2.519   3.540   0.036
 1007OPC    HW1 4354   2.559   3.573   0.106
 1007OPC    HW2 4355   2.582   3.494   5.168
 1007OPC     MW 4356   2.535   3.538   0.040
 1008OPC     OW 4357   4.566   4.180   4.790
 1008OPC    HW1 4358   4.558   4.259   4.826
 1008OPC    HW2 4359   4.484   4.160   4.767
 1008OPC     MW 4360   4.553   4.189   4.792
 1009OPC     OW 4361   4.582   2.135   1.863
 1009OPC    HW1 4362   4.612   2.183   1.929
 1009OPC    HW2 4363   4.501   2.115   1.887
 1009OPC     MW 4364   4.575   2.139   1.876
 1010OPC     OW 4365   4.915   3.085   2.937
 1010OPC    HW1 4366   4.879   3.041   2.871
 1010OPC    HW2 4367   4.853   3.141   2.961
 1010OPC     MW 4368   4.900   3.087   2.931
 1011OPC     OW 4369   3.759   1.394   0.344
 1011OPC    HW1 4370   3.726   1.381   0.424
 1011OPC    HW2 4371   3.795   1.316   0.325
 1011OPC     MW 4372   3.759   1.380   0.353
 1012OPC     OW 4373   1.259   3.672   3.178
 1012OPC    HW1 4374   1.212   3.650   3.248
 1012OPC    HW2 4375   1.322   3.611   3.175
 1012OPC     MW 4376   1.261   3.660   3.188
 1013OPC     OW 4377   0.490   2.308   3.868
 1013OPC    HW1 4378   0.473   2.300   3.954
 1013OPC    HW2 4379   0.577   2.306   3.864
 1013OPC     MW 4380   0.500   2.306   3.880
 1014OPC     OW 4381   1.503   2.841   0.830
 1014OPC    HW1 4382   1.546   2.773   0.798
 1014OPC    HW2 4383   1.562   2.881   0.880
 1014OPC     MW 4384   1.518   2.837   0.832
 1015OPC     OW 4385   2.189   4.487   4.374
 1015OPC    HW1 4386   2.159   4.408   4.353
 1015OPC    HW2 4387   2.168   4.535   4.304
 1015OPC     MW 4388   2.182   4.483   4.360
 1016OPC     OW 4389   0.363   3.115   3.168
 1016OPC    HW1 4390   0.292   3.066   3.157
 1016OPC    HW2 4391   0.427   3.056   3.177
 1016OPC     MW 4392   0.362   3.099   3.167
 1017OPC     OW 4393   0.254   3.954   3.410
 1017OPC    HW1 4394   0.176   3.937   3.445
 1017OPC    HW2 4395   0.305   3.970   3.479
 1017OPC     MW 4396   0.250   3.954   3.425
 1018OPC     OW 4397   3.082   4.305   2.865
 1018OPC    HW1 4398   3.101   4.254   2.797
 1018OPC    HW2 4399   3.160   4.337   2.888
 1018OPC     MW 4400   3.097   4.302   2.859
 1019OPC     OW 4401   0.798   3.566   0.739
 1019OPC    HW1 4402   0.738   3.623   0.711
 1019OPC    HW2 4403   0.834   3.536   0.665
 1019OPC     MW 4404   0.795   3.570   0.723
 1020OPC     OW 4405   5.171   4.598   4.153
 1020OPC    HW1 4406   5.089   4.580   4.177
 1020OPC    HW2 4407   5.177   4.684   4.165
 1020OPC     MW 4408   5.160   4.608   4.158
 1021OPC     OW 4409   1.206   0.886   3.393
 1021OPC    HW1 4410   1.220   0.916   3.474
 1021OPC    HW2 4411   1.277   0.839   3.376
 1021OPC     MW 4412   1.218   0.883   3.403
 1022OPC     OW 4413   0.210   2.112   0.940
 1022OPC    HW1 4414   0.266   2.148   0.996
 1022OPC    HW2 4415   0.203   2.030   0.968
 1022OPC     MW 4416   0.217   2.105   0.953
 1023OPC     OW 4417   1.547   1.767   2.167
 1023OPC    HW1 4418   1.551   1.818   2.238
 1023OPC    HW2 4419   1.627   1.775   2.131
 1023OPC     MW 4420   1.560   1.776   2.172
 1024OPC     OW 4421   0.120   3.024   0.385
 1024OPC    HW1 4422   0.188   3.059   0.427
 1024OPC    HW2 4423   0.092   2.962   0.439
 1024OPC     MW 4424   0.126   3.020   0.399
 1025OPC     OW 4425   1.023   2.330   4.827
 1025OPC    HW1 4426   1.007   2.245   4.841
 1025OPC    HW2 4427   0.945   2.367   4.835
 1025OPC     MW 4428   1.009   2.323   4.830
 1026OPC     OW 4429   3.622   0.958   4.706
 1026OPC    HW1 4430   3.660   0.891   4.748
 1026OPC    HW2 4431   3.675   0.972   4.639
 1026OPC     MW 4432   3.636   0.950   4.702
 1027OPC     OW 4433   0.349   3.284   4.746
 1027OPC    HW1 4434   0.269   3.300   4.775
 1027OPC    HW2 4435   0.399   3.336   4.795
 1027OPC     MW 4436   0.345   3.294   4.758
 1028OPC     OW 4437   1.143   2.522   0.286
 1028OPC    HW1 4438   1.195   2.591   0.272
 1028OPC    HW2 4439   1.107   2.538   0.364
 1028OPC     MW 4440   1.145   2.535   0.295
 1029OPC     OW 4441   2.338   3.581   1.113
 1029OPC    HW1 4442   2.251   3.591   1.112
 1029OPC    HW2 4443   2.360   3.592   1.029
 1029OPC     MW 4444   2.328   3.584   1.100
 1030OPC     OW 4445   4.643   2.857   3.877
 1030OPC    HW1 4446   4.704   2.847   3.816
 1030OPC    HW2 4447   4.581   2.903   3.836
 1030OPC     MW 4448   4.643   2.862   3.862
 1031OPC     OW 4449   1.755   2.788   3.370
 1031OPC    HW1 4450   1.825   2.758   3.413
 1031OPC    HW2 4451   1.788   2.847   3.315
 1031OPC     MW 4452   1.770   2.792   3.368
 1032OPC     OW 4453   1.592   1.227   2.192
 1032OPC    HW1 4454   1.513   1.211   2.159
 1032OPC    HW2 4455   1.576   1.271   2.265
 1032OPC     MW 4456   1.578   1.231   2.198
 1033OPC     OW 4457   3.134   0.237   3.668
 1033OPC    HW1 4458   3.094   0.308   3.700
 1033OPC    HW2 4459   3.190   0.270   3.609
 1033OPC     MW 4460   3.136   0.253   3.664
 1034OPC     OW 4461   3.993   4.258   3.142
 1034OPC    HW1 4462   3.928   4.207   3.170
 1034OPC    HW2 4463   4.062   4.228   3.186
 1034OPC     MW 4464   3.993   4.246   3.153
 1035OPC     OW 4465   1.216   1.289   1.288
 1035OPC    HW1 4466   1.188   1.245   1.359
 1035OPC    HW2 4467   1.296   1.257   1.275
 1035OPC     MW 4468   1.224   1.278   1.297
 1036OPC     OW 4469   2.541   3.617   1.311
 1036OPC    HW1 4470   2.490   3.667   1.361
 1036OPC    HW2 4471   2.490   3.597   1.243
 1036OPC     MW 4472   2.526   3.621   1.308
 1037OPC     OW 4473   1.533   4.907   2.990
 1037OPC    HW1 4474   1.498   4.827   2.985
 1037OPC    HW2 4475   1.607   4.900   2.944
 1037OPC     MW 4476   1.539   4.894   2.982
 1038OPC     OW 4477   0.326   0.185   1.517
 1038OPC    HW1 4478   0.286   0.262   1.513
 1038OPC    HW2 4479   0.270   0.130   1.479
 1038OPC     MW 4480   0.312   0.189   1.511
 1039OPC     OW 4481   0.088   4.320   1.668
 1039OPC    HW1 4482   0.170   4.292   1.665
 1039OPC    HW2 4483   0.079   4.349   1.750
 1039OPC     MW 4484   0.098   4.320   1.679
 1040OPC     OW 4485   3.735   1.795   0.935
 1040OPC    HW1 4486   3.705   1.735   0.991
 1040OPC    HW2 4487   3.779   1.850   0.986
 1040OPC     MW 4488   3.737   1.794   0.951
 1041OPC     OW 4489   4.391   1.802   0.218
 1041OPC    HW1 4490   4.474   1.782   0.235
 1041OPC    HW2 4491   4.348   1.777   0.290
 1041OPC     MW 4492   4.397   1.796   0.231
 1042OPC     OW 4493   4.241   2.485   2.074
 1042OPC    HW1 4494   4.302   2.434   2.109
 1042OPC    HW2 4495   4.285   2.557   2.052
 1042OPC     MW 4496   4.257   2.488   2.076
 1043OPC     OW 4497   1.951   3.625   4.159
 1043OPC    HW1 4498   1.887   3.577   4.193
 1043OPC    HW2 4499   2.000   3.567   4.117
 1043OPC     MW 4500   1.948   3.610   4.158
 1044OPC     OW 4501   4.528   1.409   3.684
 1044OPC    HW1 4502   4.570   1.415   3.760
 1044OPC    HW2 4503   4.444   1.413   3.707
 1044OPC     MW 4504   4.522   1.410   3.699
 1045OPC     OW 4505   1.555   0.812   0.983
 1045OPC    HW1 4506   1.566   0.886   1.029
 1045OPC    HW2 4507   1.621   0.762   1.008
 1045OPC     MW 4508   1.566   0.816   0.994
 1046OPC     OW 4509   4.666   3.345   4.607
 1046OPC    HW1 4510   4.650   3.398   4.674
 1046OPC    HW2 4511   4.739   3.378   4.572
 1046OPC     MW 4512   4.675   3.358   4.611
 1047OPC     OW 4513   0.595   1.733   1.762
 1047OPC    HW1 4514   0.555   1.771   1.829
 1047OPC    HW2 4515   0.530   1.699   1.715
 1047OPC     MW 4516   0.580   1.733   1.765
 1048OPC     OW 4517   2.492   1.521   1.617
 1048OPC    HW1 4518   2.455   1.448   1.647
 1048OPC    HW2 4519   2.436   1.583   1.639
 1048OPC     MW 4520   2.478   1.519   1.625
 1049OPC     OW 4521   1.176   3.345   0.902
 1049OPC    HW1 4522   1.240   3.382   0.949
 1049OPC    HW2 4523   1.192   3.373   0.821
 1049OPC     MW 4524   1.188   3.355   0.897
 1050OPC     OW 4525   2.956   1.671   4.703
 1050OPC    HW1 4526   2.937   1.601   4.655
 1050OPC    HW2 4527   2.994   1.726   4.647
 1050OPC     MW 4528   2.959   1.669   4.688
 1051OPC     OW 4529   0.333   2.139   0.689
 1051OPC    HW1 4530   0.296   2.135   0.768
 1051OPC    HW2 4531   0.317   2.221   0.663
 1051OPC     MW 4532   0.326   2.151   0.697
 1052OPC     OW 4533   3.206   3.542   1.931
 1052OPC    HW1 4534   3.175   3.468   1.966
 1052OPC    HW2 4535   3.190   3.534   1.846
 1052OPC     MW 4536   3.199   3.530   1.924
 1053OPC     OW 4537   4.923   3.769   0.670
 1053OPC    HW1 4538   4.890   3.743   0.593
 1053OPC    HW2 4539   4.859   3.816   0.705
 1053OPC     MW 4540   4.909   3.772   0.664
 1054OPC     OW 4541   4.010   2.755   4.594
 1054OPC    HW1 4542   4.008   2.731   4.510
 1054OPC    HW2 4543   4.046   2.686   4.633
 1054OPC     MW 4544   4.015   2.741   4.587
 1055OPC     OW 4545   4.175   1.734   3.140
 1055OPC    HW1 4546   4.178   1.819   3.155
 1055OPC    HW2 4547   4.151   1.729   3.056
 1055OPC     MW 4548   4.172   1.746   3.130
 1056OPC     OW 4549   4.695   0.196   2.660
 1056OPC    HW1 4550   4.712   0.157   2.736
 1056OPC    HW2 4551   4.612   0.222   2.669
 1056OPC     MW 4552   4.685   0.194   2.673
 1057OPC     OW 4553   4.008   2.060   1.645
 1057OPC    HW1 4554   3.974   2.022   1.716
 1057OPC    HW2 4555   3.938   2.095   1.605
 1057OPC     MW 4556   3.993   2.060   1.649
 1058OPC     OW 4557   5.171   0.464   1.439
 1058OPC    HW1 4558   5.125   0.496   1.505
 1058OPC    HW2 4559   5.128   0.492   1.368
 1058OPC     MW 4560   5.158   0.473   1.438
 1059OPC     OW 4561   0.327   1.996   2.607
 1059OPC    HW1 4562   0.378   1.944   2.559
 1059OPC    HW2 4563   0.281   2.041   2.548
 1059OPC     MW 4564   0.327   1.995   2.592
 1060OPC     OW 4565   4.456   0.244   4.564
 1060OPC    HW1 4566   4.380   0.223   4.602
 1060OPC    HW2 4567   4.449   0.208   4.485
 1060OPC     MW 4568   4.444   0.235   4.558
 1061OPC     OW 4569   4.171   3.158   3.482
 1061OPC    HW1 4570   4.213   3.234   3.474
 1061OPC    HW2 4571   4.185   3.135   3.565
 1061OPC     MW 4572   4.179   3.166   3.493
 1062OPC     OW 4573   0.969   2.814   2.309
 1062OPC    HW1 4574   0.988   2.744   2.261
 1062OPC    HW2 4575   1.021   2.806   2.378
 1062OPC     MW 4576   0.979   2.802   2.312
 1063OPC     OW 4577   2.074   3.928   4.917
 1063OPC    HW1 4578   2.122   3.855   4.927
 1063OPC    HW2 4579   1.992   3.900   4.927
 1063OPC     MW 4580   2.069   3.913   4.920
 1064OPC     OW 4581   1.044   3.497   2.468
 1064OPC    HW1 4582   0.989   3.437   2.437
 1064OPC    HW2 4583   0.992   3.562   2.495
 1064OPC     MW 4584   1.028   3.498   2.467
 1065OPC     OW 4585   0.803   4.882   0.313
 1065OPC    HW1 4586   0.773   4.869   0.394
 1065OPC    HW2 4587   0.859   4.817   0.301
 1065OPC     MW 4588   0.807   4.871   0.323
 1066OPC     OW 4589   0.139   2.652   0.916
 1066OPC    HW1 4590   0.165   2.607   0.986
 1066OPC    HW2 4591   0.156   2.735   0.938
 1066OPC     MW 4592   0.146   2.657   0.930
 1067OPC     OW 4593   2.626   0.600   2.234
 1067OPC    HW1 4594   2.626   0.669   2.180
 1067OPC    HW2 4595   2.699   0.558   2.214
 1067OPC     MW 4596   2.637   0.604   2.223
 1068OPC     OW 4597   1.008   0.003   4.495
 1068OPC    HW1 4598   1.066   5.144   4.434
 1068OPC    HW2 4599   0.947   0.045   4.450
 1068OPC     MW 4600   1.007   0.006   4.479
 1069OPC     OW 4601   4.580   2.974   1.831
 1069OPC    HW1 4602   4.601   2.930   1.903
 1069OPC    HW2 4603   4.651   2.967   1.781
 1069OPC     MW 4604   4.594   2.966   1.834
 1070OPC     OW 4605   1.920   4.537   2.634
 1070OPC    HW1 4606   1.986   4.578   2.674
 1070OPC    HW2 4607   1.929   4.454   2.660
 1070OPC     MW 4608   1.931   4.531   2.644
 1071OPC     OW 4609   3.616   1.628   2.861
 1071OPC    HW1 4610   3.680   1.688   2.869
 1071OPC    HW2 4611   3.614   1.611   2.776
 1071OPC     MW 4612   3.625   1.634   2.850
 1072OPC     OW 4613   2.821   4.149   4.172
 1072OPC    HW1 4614   2.773   4.162   4.100
 1072OPC    HW2 4615   2.881   4.212   4.169
 1072OPC     MW 4616   2.823   4.160   4.161
 1073OPC     OW 4617   3.708   3.369   3.046
 1073OPC    HW1 4618   3.642   3.423   3.027
 1073OPC    HW2 4619   3.766   3.384   2.982
 1073OPC     MW 4620   3.707   3.379   3.034
 1074OPC     OW 4621   1.510   1.360   0.879
 1074OPC    HW1 4622   1.547   1.329   0.806
 1074OPC    HW2 4623   1.425   1.342   0.868
 1074OPC     MW 4624   1.503   1.353   0.866
 1075OPC     OW 4625   1.798   1.405   4.021
 1075OPC    HW1 4626   1.768   1.487   4.017
 1075OPC    HW2 4627   1.877   1.414   4.057
 1075OPC     MW 4628   1.805   1.419   4.026
 1076OPC     OW 4629   4.321   2.070   1.924
 1076OPC    HW1 4630   4.285   1.991   1.914
 1076OPC    HW2 4631   4.332   2.078   2.010
 1076OPC     MW 4632   4.317   2.059   1.935
 1077OPC     OW 4633   2.902   3.688   4.783
 1077OPC    HW1 4634   2.905   3.602   4.801
 1077OPC    HW2 4635   2.953   3.695   4.712
 1077OPC     MW 4636   2.910   3.676   4.775
 1078OPC     OW 4637   1.716   3.553   0.041
 1078OPC    HW1 4638   1.749   3.633   0.026
 1078OPC    HW2 4639   1.784   3.508   0.071
 1078OPC     MW 4640   1.731   3.558   0.043
 1079OPC     OW 4641   0.356   3.367   4.483
 1079OPC    HW1 4642   0.337   3.452   4.494
 1079OPC    HW2 4643   0.355   3.335   4.564
 1079OPC     MW 4644   0.353   3.375   4.497
 1080OPC     OW 4645   3.934   3.081   1.617
 1080OPC    HW1 4646   3.933   2.994   1.614
 1080OPC    HW2 4647   3.944   3.105   1.534
 1080OPC     MW 4648   3.935   3.072   1.605
 1081OPC     OW 4649   2.342   1.394   4.325
 1081OPC    HW1 4650   2.348   1.358   4.246
 1081OPC    HW2 4651   2.356   1.479   4.311
 1081OPC     MW 4652   2.345   1.401   4.311
 1082OPC     OW 4653   4.635   4.152   2.064
 1082OPC    HW1 4654   4.676   4.229   2.066
 1082OPC    HW2 4655   4.655   4.120   1.986
 1082OPC     MW 4656   4.644   4.159   2.053
 1083OPC     OW 4657   1.145   0.271   1.181
 1083OPC    HW1 4658   1.079   0.242   1.232
 1083OPC    HW2 4659   1.105   0.290   1.106
 1083OPC     MW 4660   1.129   0.269   1.178
 1084OPC     OW 4661   2.458   1.535   0.683
 1084OPC    HW1 4662   2.391   1.563   0.730
 1084OPC    HW2 4663   2.436   1.557   0.601
 1084OPC     MW 4664   2.445   1.542   0.678
 1085OPC     OW 4665   3.954   1.904   1.873
 1085OPC    HW1 4666   4.036   1.872   1.875
 1085OPC    HW2 4667   3.949   1.953   1.944
 1085OPC     MW 4668   3.966   1.906   1.884
 1086OPC     OW 4669   1.860   1.863   5.081
 1086OPC    HW1 4670   1.873   1.904   5.005
 1086OPC    HW2 4671   1.868   1.926   5.141
 1086OPC     MW 4672   1.863   1.878   5.079
 1087OPC     OW 4673   4.323   2.075   4.835
 1087OPC    HW1 4674   4.252   2.096   4.880
 1087OPC    HW2 4675   4.344   1.995   4.866
 1087OPC     MW 4676   4.316   2.066   4.846
 1088OPC     OW 4677   5.140   4.792   1.039
 1088OPC    HW1 4678   5.060   4.766   1.014
 1088OPC    HW2 4679   5.188   4.720   1.032
 1088OPC     MW 4680   5.135   4.778   1.035
 1089OPC     OW 4681   5.057   5.013   3.718
 1089OPC    HW1 4682   5.065   5.074   3.780
 1089OPC    HW2 4683   5.007   4.953   3.756
 1089OPC     MW 4684   5.051   5.013   3.733
 1090OPC     OW 4685   0.406   2.316   0.187
 1090OPC    HW1 4686   0.439   2.397   0.191
 1090OPC    HW2 4687   0.464   2.268   0.231
 1090OPC     MW 4688   0.419   2.321   0.194
 1091OPC     OW 4689   2.037   4.102   1.780
 1091OPC    HW1 4690   2.027   4.099   1.694
 1091OPC    HW2 4691   1.957   4.124   1.809
 1091OPC     MW 4692   2.023   4.105   1.772
 1092OPC     OW 4693   1.552   1.064   5.091
 1092OPC    HW1 4694   1.559   1.013   5.021
 1092OPC    HW2 4695   1.634   1.086   5.109
 1092OPC     MW 4696   1.565   1.060   5.083
 1093OPC     OW 4697   4.903   4.979   2.926
 1093OPC    HW1 4698   4.981   4.992   2.962
 1093OPC    HW2 4699   4.921   4.969   2.841
 1093OPC     MW 4700   4.917   4.980   2.918
 1094OPC     OW 4701   4.143   3.690   2.286
 1094OPC    HW1 4702   4.125   3.655   2.363
 1094OPC    HW2 4703   4.154   3.775   2.304
 1094OPC     MW 4704   4.142   3.698   2.300
 1095OPC     OW 4705   0.580   2.476   4.283
 1095OPC    HW1 4706   0.610   2.498   4.204
 1095OPC    HW2 4707   0.650   2.446   4.324
 1095OPC     MW 4708   0.595   2.475   4.278
 1096OPC     OW 4709   3.679   1.346   2.114
 1096OPC    HW1 4710   3.597   1.352   2.084
 1096OPC    HW2 4711   3.728   1.374   2.047
 1096OPC     MW 4712   3.674   1.351   2.100
 1097OPC     OW 4713   3.403   3.531   3.196
 1097OPC    HW1 4714   3.321   3.560   3.203
 1097OPC    HW2 4715   3.416   3.527   3.110
 1097OPC     MW 4716   3.393   3.535   3.184
 1098OPC     OW 4717   0.261   3.691   4.943
 1098OPC    HW1 4718   0.339   3.669   4.909
 1098OPC    HW2 4719   0.280   3.719   5.023
 1098OPC     MW 4720   0.275   3.692   4.950
 1099OPC     OW 4721   1.552   3.252   0.755
 1099OPC    HW1 4722   1.580   3.334   0.743
 1099OPC    HW2 4723   1.543   3.246   0.841
 1099OPC     MW 4724   1.555   3.263   0.766
 1100OPC     OW 4725   1.496   0.119   4.566
 1100OPC    HW1 4726   1.519   0.057   4.622
 1100OPC    HW2 4727   1.567   0.169   4.560
 1100OPC     MW 4728   1.510   0.117   4.573
 1101OPC     OW 4729   3.632   2.946   2.336
 1101OPC    HW1 4730   3.579   2.986   2.392
 1101OPC    HW2 4731   3.609   2.862   2.342
 1101OPC     MW 4732   3.621   2.939   2.345
 1102OPC     OW 4733   5.137   1.622   1.325
 1102OPC    HW1 4734   5.184   1.695   1.322
 1102OPC    HW2 4735   5.188   1.567   1.369
 1102OPC     MW 4736   5.152   1.625   1.331
 1103OPC     OW 4737   1.047   0.126   0.221
 1103OPC    HW1 4738   1.057   0.192   0.164
 1103OPC    HW2 4739   1.054   0.055   0.171
 1103OPC     MW 4740   1.050   0.125   0.205
 1104OPC     OW 4741   0.742   1.597   0.827
 1104OPC    HW1 4742   0.816   1.582   0.783
 1104OPC    HW2 4743   0.682   1.601   0.765
 1104OPC     MW 4744   0.744   1.595   0.811
 1105OPC     OW 4745   1.731   3.207   1.695
 1105OPC    HW1 4746   1.778   3.263   1.743
 1105OPC    HW2 4747   1.648   3.227   1.717
 1105OPC     MW 4748   1.726   3.218   1.706
 1106OPC     OW 4749   4.168   1.613   0.714
 1106OPC    HW1 4750   4.087   1.638   0.736
 1106OPC    HW2 4751   4.165   1.526   0.717
 1106OPC     MW 4752   4.156   1.604   0.718
 1107OPC     OW 4753   4.252   3.554   2.757
 1107OPC    HW1 4754   4.277   3.633   2.733
 1107OPC    HW2 4755   4.327   3.510   2.768
 1107OPC     MW 4756   4.267   3.559   2.755
 1108OPC     OW 4757   4.883   2.491   3.434
 1108OPC    HW1 4758   4.934   2.562   3.441
 1108OPC    HW2 4759   4.826   2.514   3.372
 1108OPC     MW 4760   4.882   2.505   3.426
 1109OPC     OW 4761   0.692   3.933   1.914
 1109OPC    HW1 4762   0.656   4.012   1.921
 1109OPC    HW2 4763   0.639   3.891   1.858
 1109OPC     MW 4764   0.679   3.938   1.907
 1110OPC     OW 4765   2.910   0.902   3.459
 1110OPC    HW1 4766   2.883   0.820   3.470
 1110OPC    HW2 4767   2.940   0.925   3.538
 1110OPC     MW 4768   2.910   0.893   3.472
 1111OPC     OW 4769   0.199   0.854   2.205
 1111OPC    HW1 4770   0.219   0.771   2.191
 1111OPC    HW2 4771   0.173   0.883   2.127
 1111OPC     MW 4772   0.198   0.846   2.192
 1112OPC     OW 4773   3.439   1.428   0.733
 1112OPC    HW1 4774   3.381   1.375   0.695
 1112OPC    HW2 4775   3.411   1.433   0.815
 1112OPC     MW 4776   3.426   1.421   0.739
 1113OPC     OW 4777   1.283   4.908   1.376
 1113OPC    HW1 4778   1.207   4.948   1.359
 1113OPC    HW2 4779   1.278   4.834   1.331
 1113OPC     MW 4780   1.271   4.903   1.367
 1114OPC     OW 4781   1.448   0.622   1.352
 1114OPC    HW1 4782   1.400   0.612   1.424
 1114OPC    HW2 4783   1.509   0.559   1.359
 1114OPC     MW 4784   1.450   0.611   1.364
 1115OPC     OW 4785   3.475   4.865   3.330
 1115OPC    HW1 4786   3.498   4.896   3.408
 1115OPC    HW2 4787   3.550   4.867   3.285
 1115OPC     MW 4788   3.490   4.870   3.335
 1116OPC     OW 4789   1.621   0.240   2.149
 1116OPC    HW1 4790   1.599   0.314   2.108
 1116OPC    HW2 4791   1.620   0.262   2.233
 1116OPC     MW 4792   1.618   0.254   2.155
 1117OPC     OW 4793   1.138   4.595   0.924
 1117OPC    HW1 4794   1.136   4.581   0.837
 1117OPC    HW2 4795   1.216   4.564   0.948
 1117OPC     MW 4796   1.149   4.588   0.914
 1118OPC     OW 4797   1.151   0.879   4.045
 1118OPC    HW1 4798   1.102   0.828   4.097
 1118OPC    HW2 4799   1.104   0.885   3.972
 1118OPC     MW 4800   1.137   0.872   4.042
 1119OPC     OW 4801   1.001   2.371   2.369
 1119OPC    HW1 4802   1.065   2.407   2.416
 1119OPC    HW2 4803   0.929   2.411   2.398
 1119OPC     MW 4804   1.000   2.382   2.380
 1120OPC     OW 4805   2.744   4.423   3.820
 1120OPC    HW1 4806   2.671   4.430   3.771
 1120OPC    HW2 4807   2.807   4.411   3.761
 1120OPC     MW 4808   2.742   4.422   3.804
 1121OPC     OW 4809   1.190   0.506   4.084
 1121OPC    HW1 4810   1.250   0.556   4.047
 1121OPC    HW2 4811   1.119   0.558   4.086
 1121OPC     MW 4812   1.188   0.521   4.079
 1122OPC     OW 4813   2.379   0.399   2.833
 1122OPC    HW1 4814   2.303   0.430   2.863
 1122OPC    HW2 4815   2.421   0.374   2.905
 1122OPC     MW 4816   2.374   0.400   2.848
 1123OPC     OW 4817   1.373   4.947   0.535
 1123OPC    HW1 4818   1.396   4.918   0.614
 1123OPC    HW2 4819   1.304   4.997   0.551
 1123OPC     MW 4820   1.366   4.950   0.549
 1124OPC     OW 4821   2.464   1.715   4.755
 1124OPC    HW1 4822   2.493   1.640   4.721
 1124OPC    HW2 4823   2.465   1.770   4.687
 1124OPC     MW 4824   2.468   1.712   4.740
 1125OPC     OW 4825   3.493   4.261   2.002
 1125OPC    HW1 4826   3.575   4.290   2.012
 1125OPC    HW2 4827   3.468   4.243   2.083
 1125OPC     MW 4828   3.502   4.263   2.015
 1126OPC     OW 4829   3.174   0.131   3.922
 1126OPC    HW1 4830   3.115   0.068   3.931
 1126OPC    HW2 4831   3.161   0.160   3.841
 1126OPC     MW 4832   3.163   0.126   3.911
 1127OPC     OW 4833   4.957   4.125   5.166
 1127OPC    HW1 4834   4.984   4.206   5.147
 1127OPC    HW2 4835   5.011   4.101   0.059
 1127OPC     MW 4836   4.969   4.134   0.001
 1128OPC     OW 4837   1.617   3.884   4.005
 1128OPC    HW1 4838   1.702   3.878   4.023
 1128OPC    HW2 4839   1.579   3.874   4.082
 1128OPC     MW 4840   1.624   3.882   4.019
 1129OPC     OW 4841   2.626   1.377   0.988
 1129OPC    HW1 4842   2.690   1.362   1.045
 1129OPC    HW2 4843   2.661   1.434   0.931
 1129OPC     MW 4844   2.641   1.383   0.988
 1130OPC     OW 4845   4.310   2.421   2.962
 1130OPC    HW1 4846   4.340   2.442   2.883
 1130OPC    HW2 4847   4.246   2.479   2.975
 1130OPC     MW 4848   4.305   2.433   2.953
 1131OPC     OW 4849   3.801   1.590   4.963
 1131OPC    HW1 4850   3.756   1.663   4.948
 1131OPC    HW2 4851   3.859   1.588   4.898
 1131OPC     MW 4852   3.803   1.600   4.951
 1132OPC     OW 4853   0.300   3.257   0.222
 1132OPC    HW1 4854   0.220   3.239   0.191
 1132OPC    HW2 4855   0.293   3.237   0.307
 1132OPC     MW 4856   0.287   3.251   0.230
 1133OPC     OW 4857   3.244   0.842   1.585
 1133OPC    HW1 4858   3.189   0.889   1.634
 1133OPC    HW2 4859   3.271   0.779   1.639
 1133OPC     MW 4860   3.240   0.840   1.601
 1134OPC     OW 4861   0.582   4.150   0.935
 1134OPC    HW1 4862   0.637   4.151   1.003
 1134OPC    HW2 4863   0.555   4.067   0.932
 1134OPC     MW 4864   0.586   4.138   0.944
 1135OPC     OW 4865   1.692   3.683   0.895
 1135OPC    HW1 4866   1.682   3.622   0.957
 1135OPC    HW2 4867   1.639   3.748   0.922
 1135OPC     MW 4868   1.682   3.684   0.909
 1136OPC     OW 4869   2.043   1.376   2.608
 1136OPC    HW1 4870   2.065   1.427   2.675
 1136OPC    HW2 4871   2.099   1.309   2.614
 1136OPC     MW 4872   2.055   1.374   2.618
 1137OPC     OW 4873   3.885   1.984   1.081
 1137OPC    HW1 4874   3.886   2.042   1.016
 1137OPC    HW2 4875   3.969   1.971   1.099
 1137OPC     MW 4876   3.897   1.991   1.074
 1138OPC     OW 4877   2.347   2.049   0.954
 1138OPC    HW1 4878   2.286   1.988   0.938
 1138OPC    HW2 4879   2.373   2.073   0.874
 1138OPC     MW 4880   2.342   2.044   0.940
 1139OPC     OW 4881   1.616   4.474   2.401
 1139OPC    HW1 4882   1.546   4.465   2.350
 1139OPC    HW2 4883   1.645   4.554   2.381
 1139OPC     MW 4884   1.610   4.485   2.390
 1140OPC     OW 4885   1.347   4.058   1.609
 1140OPC    HW1 4886   1.285   4.061   1.548
 1140OPC    HW2 4887   1.304   4.037   1.681
 1140OPC     MW 4888   1.332   4.055   1.610
 1141OPC     OW 4889   0.157   4.402   3.681
 1141OPC    HW1 4890   0.069   4.397   3.681
 1141OPC    HW2 4891   0.181   4.328   3.721
 1141OPC     MW 4892   0.147   4.390   3.687
 1142OPC     OW 4893   2.501   1.472   0.003
 1142OPC    HW1 4894   2.463   1.405   0.043
 1142OPC    HW2 4895   2.579   1.479   0.043
 1142OPC     MW 4896   2.507   1.463   0.015
 1143OPC     OW 4897   2.509   4.610   1.603
 1143OPC    HW1 4898   2.446   4.577   1.654
 1143OPC    HW2 4899   2.537   4.680   1.648
 1143OPC     MW 4900   2.504   4.615   1.617
 1144OPC     OW 4901   3.613   1.438   0.105
 1144OPC    HW1 4902   3.561   1.507   0.118
 1144OPC    HW2 4903   3.649   1.425   0.183
 1144OPC     MW 4904   3.610   1.447   0.118
 1145OPC     OW 4905   1.531   1.920   2.392
 1145OPC    HW1 4906   1.451   1.951   2.373
 1145OPC    HW2 4907   1.578   1.992   2.405
 1145OPC     MW 4908   1.526   1.935   2.391
 1146OPC     OW 4909   1.522   2.887   0.393
 1146OPC    HW1 4910   1.442   2.918   0.378
 1146OPC    HW2 4911   1.560   2.950   0.440
 1146OPC     MW 4912   1.516   2.901   0.398
 1147OPC     OW 4913   4.077   4.968   3.804
 1147OPC    HW1 4914   4.019   5.029   3.828
 1147OPC    HW2 4915   4.079   4.914   3.873
 1147OPC     MW 4916   4.068   4.969   3.818
 1148OPC     OW 4917   3.902   5.002   4.693
 1148OPC    HW1 4918   3.863   4.934   4.656
 1148OPC    HW2 4919   3.945   4.967   4.761
 1148OPC     MW 4920   3.903   4.987   4.698
 1149OPC     OW 4921   0.358   4.727   4.899
 1149OPC    HW1 4922   0.302   4.674   4.859
 1149OPC    HW2 4923   0.350   4.706   4.983
 1149OPC     MW 4924   0.349   4.716   4.906
 1150OPC     OW 4925   1.863   3.128   0.751
 1150OPC    HW1 4926   1.834   3.174   0.818
 1150OPC    HW2 4927   1.941   3.098   0.778
 1150OPC     MW 4928   1.870   3.130   0.765
 1151OPC     OW 4929   4.237   3.437   0.284
 1151OPC    HW1 4930   4.303   3.390   0.253
 1151OPC    HW2 4931   4.232   3.505   0.229
 1151OPC     MW 4932   4.246   3.440   0.272
 1152OPC     OW 4933   1.959   2.240   1.757
 1152OPC    HW1 4934   1.935   2.171   1.709
 1152OPC    HW2 4935   1.984   2.204   1.833
 1152OPC     MW 4936   1.959   2.224   1.761
 1153OPC     OW 4937   4.501   4.213   0.934
 1153OPC    HW1 4938   4.445   4.162   0.977
 1153OPC    HW2 4939   4.558   4.237   0.995
 1153OPC     MW 4940   4.501   4.209   0.949
 1154OPC     OW 4941   4.931   0.066   4.776
 1154OPC    HW1 4942   5.003   0.099   4.740
 1154OPC    HW2 4943   4.867   0.111   4.739
 1154OPC     MW 4944   4.932   0.077   4.765
 1155OPC     OW 4945   0.666   1.698   1.334
 1155OPC    HW1 4946   0.671   1.753   1.402
 1155OPC    HW2 4947   0.750   1.680   1.316
 1155OPC     MW 4948   0.679   1.703   1.342
 1156OPC     OW 4949   1.799   0.904   1.400
 1156OPC    HW1 4950   1.818   0.964   1.339
 1156OPC    HW2 4951   1.878   0.883   1.433
 1156OPC     MW 4952   1.814   0.910   1.396
 1157OPC     OW 4953   4.833   2.266   4.387
 1157OPC    HW1 4954   4.871   2.204   4.435
 1157OPC    HW2 4955   4.852   2.244   4.305
 1157OPC     MW 4956   4.841   2.254   4.382
 1158OPC     OW 4957   0.931   0.443   4.320
 1158OPC    HW1 4958   0.894   0.468   4.394
 1158OPC    HW2 4959   1.015   0.434   4.340
 1158OPC     MW 4960   0.938   0.445   4.334
 1159OPC     OW 4961   3.213   3.260   0.149
 1159OPC    HW1 4962   3.144   3.309   0.127
 1159OPC    HW2 4963   3.185   3.178   0.137
 1159OPC     MW 4964   3.199   3.255   0.144
 1160OPC     OW 4965   4.680   3.804   4.634
 1160OPC    HW1 4966   4.753   3.757   4.637
 1160OPC    HW2 4967   4.706   3.882   4.605
 1160OPC     MW 4968   4.694   3.808   4.630
 1161OPC     OW 4969   4.612   4.881   2.741
 1161OPC    HW1 4970   4.603   4.802   2.704
 1161OPC    HW2 4971   4.691   4.907   2.715
 1161OPC     MW 4972   4.622   4.873   2.731
 1162OPC     OW 4973   0.431   2.551   3.731
 1162OPC    HW1 4974   0.452   2.471   3.760
 1162OPC    HW2 4975   0.413   2.595   3.804
 1162OPC     MW 4976   0.431   2.546   3.746
 1163OPC     OW 4977   1.304   3.919   4.978
 1163OPC    HW1 4978   1.269   3.952   4.905
 1163OPC    HW2 4979   1.281   3.977   5.039
 1163OPC     MW 4980   1.296   3.933   4.976
 1164OPC     OW 4981   0.881   0.884   2.524
 1164OPC    HW1 4982   0.892   0.962   2.561
 1164OPC    HW2 4983   0.901   0.828   2.588
 1164OPC     MW 4984   0.886   0.887   2.539
 1165OPC     OW 4985   2.061   2.952   4.461
 1165OPC    HW1 4986   2.017   2.961   4.536
 1165OPC    HW2 4987   2.145   2.950   4.487
 1165OPC     MW 4988   2.067   2.953   4.476
 1166OPC     OW 4989   1.959   0.947   1.990
 1166OPC    HW1 4990   1.959   0.947   2.077
 1166OPC    HW2 4991   1.891   0.898   1.969
 1166OPC     MW 4992   1.949   0.940   2.000
 1167OPC     OW 4993   1.924   1.716   1.402
 1167OPC    HW1 4994   1.850   1.734   1.443
 1167OPC    HW2 4995   1.935   1.630   1.416
 1167OPC     MW 4996   1.915   1.706   1.410
 1168OPC     OW 4997   4.582   4.601   3.667
 1168OPC    HW1 4998   4.637   4.571   3.606
 1168OPC    HW2 4999   4.598   4.687   3.668
 1168OPC     MW 5000   4.593   4.609   3.658
 1169OPC     OW 5001   5.019   4.365   3.114
 1169OPC    HW1 5002   4.932   4.376   3.118
 1169OPC    HW2 5003   5.049   4.444   3.093
 1169OPC     MW 5004   5.011   4.378   3.112
 1170OPC     OW 5005   4.915   4.399   2.304
 1170OPC    HW1 5006   4.957   4.325   2.323
 1170OPC    HW2 5007   4.840   4.392   2.348
 1170OPC     MW 5008   4.910   4.387   2.313
 1171OPC     OW 5009   1.493   3.506   2.533
 1171OPC    HW1 5010   1.515   3.438   2.584
 1171OPC    HW2 5011   1.454   3.561   2.588
 1171OPC     MW 5012   1.490   3.504   2.548
 1172OPC     OW 5013   0.390   4.568   1.433
 1172OPC    HW1 5014   0.369   4.643   1.473
 1172OPC    HW2 5015   0.421   4.518   1.497
 1172OPC     MW 5016   0.391   4.572   1.448
 1173OPC     OW 5017   1.064   3.080   4.180
 1173OPC    HW1 5018   1.004   3.143   4.184
 1173OPC    HW2 5019   1.139   3.123   4.191
 1173OPC     MW 5020   1.066   3.096   4.182
 1174OPC     OW 5021   2.323   4.162   2.299
 1174OPC    HW1 5022   2.402   4.197   2.293
 1174OPC    HW2 5023   2.282   4.191   2.228
 1174OPC     MW 5024   2.329   4.171   2.288
 1175OPC     OW 5025   1.504   0.448   4.713
 1175OPC    HW1 5026   1.530   0.403   4.783
 1175OPC    HW2 5027   1.423   0.419   4.699
 1175OPC     MW 5028   1.496   0.437   4.722
 1176OPC     OW 5029   2.461   0.957   4.161
 1176OPC    HW1 5030   2.392   0.905   4.149
 1176OPC    HW2 5031   2.525   0.917   4.117
 1176OPC     MW 5032   2.460   0.943   4.152
 1177OPC     OW 5033   2.389   1.858   4.084
 1177OPC    HW1 5034   2.330   1.919   4.067
 1177OPC    HW2 5035   2.465   1.901   4.083
 1177OPC     MW 5036   2.392   1.873   4.081
 1178OPC     OW 5037   1.937   1.661   2.454
 1178OPC    HW1 5038   1.997   1.714   2.421
 1178OPC    HW2 5039   1.949   1.586   2.412
 1178OPC     MW 5040   1.947   1.658   2.443
 1179OPC     OW 5041   1.042   1.099   2.838
 1179OPC    HW1 5042   1.061   1.144   2.910
 1179OPC    HW2 5043   1.118   1.063   2.815
 1179OPC     MW 5044   1.056   1.100   2.845
 1180OPC     OW 5045   0.752   1.371   2.023
 1180OPC    HW1 5046   0.782   1.427   1.964
 1180OPC    HW2 5047   0.667   1.365   2.005
 1180OPC     MW 5048   0.744   1.378   2.012
 1181OPC     OW 5049   3.058   0.216   0.192
 1181OPC    HW1 5050   2.977   0.186   0.182
 1181OPC    HW2 5051   3.049   0.282   0.248
 1181OPC     MW 5052   3.045   0.222   0.199
 1182OPC     OW 5053   0.167   3.503   2.692
 1182OPC    HW1 5054   0.226   3.443   2.716
 1182OPC    HW2 5055   0.171   3.562   2.756
 1182OPC     MW 5056   0.177   3.503   2.705
 1183OPC     OW 5057   4.535   1.983   4.407
 1183OPC    HW1 5058   4.581   2.007   4.476
 1183OPC    HW2 5059   4.589   1.996   4.340
 1183OPC     MW 5060   4.549   1.988   4.407
 1184OPC     OW 5061   2.677   1.165   2.318
 1184OPC    HW1 5062   2.690   1.251   2.313
 1184OPC    HW2 5063   2.743   1.131   2.273
 1184OPC     MW 5064   2.689   1.173   2.311
 1185OPC     OW 5065   4.637   1.320   0.580
 1185OPC    HW1 5066   4.724   1.308   0.576
 1185OPC    HW2 5067   4.630   1.401   0.612
 1185OPC     MW 5068   4.649   1.330   0.584
 1186OPC     OW 5069   3.053   0.915   3.978
 1186OPC    HW1 5070   2.980   0.932   4.023
 1186OPC    HW2 5071   3.103   0.985   3.991
 1186OPC     MW 5072   3.050   0.928   3.986
 1187OPC     OW 5073   2.798   1.733   4.229
 1187OPC    HW1 5074   2.782   1.671   4.170
 1187OPC    HW2 5075   2.780   1.807   4.188
 1187OPC     MW 5076   2.793   1.734   4.214
 1188OPC     OW 5077   1.618   0.031   1.540
 1188OPC    HW1 5078   1.586   5.152   1.473
 1188OPC    HW2 5079   1.569   0.103   1.542
 1188OPC     MW 5080   1.606   0.035   1.530
 1189OPC     OW 5081   1.572   3.316   2.725
 1189OPC    HW1 5082   1.655   3.291   2.734
 1189OPC    HW2 5083   1.526   3.244   2.745
 1189OPC     MW 5084   1.577   3.302   2.729
 1190OPC     OW 5085   2.710   0.328   2.555
 1190OPC    HW1 5086   2.679   0.403   2.586
 1190OPC    HW2 5087   2.797   0.339   2.558
 1190OPC     MW 5088   2.719   0.341   2.560
 1191OPC     OW 5089   0.694   0.228   0.555
 1191OPC    HW1 5090   0.676   0.142   0.558
 1191OPC    HW2 5091   0.702   0.250   0.639
 1191OPC     MW 5092   0.693   0.218   0.568
 1192OPC     OW 5093   3.685   2.241   4.032
 1192OPC    HW1 5094   3.607   2.277   4.048
 1192OPC    HW2 5095   3.724   2.299   3.980
 1192OPC     MW 5096   3.679   2.255   4.026
 1193OPC     OW 5097   0.173   1.028   2.981
 1193OPC    HW1 5098   0.152   1.111   2.963
 1193OPC    HW2 5099   0.248   1.017   2.937
 1193OPC     MW 5100   0.181   1.039   2.972
 1194OPC     OW 5101   2.394   0.958   1.451
 1194OPC    HW1 5102   2.385   0.900   1.387
 1194OPC    HW2 5103   2.442   1.021   1.414
 1194OPC     MW 5104   2.400   0.959   1.436
 1195OPC     OW 5105   2.493   4.144   3.566
 1195OPC    HW1 5106   2.548   4.133   3.498
 1195OPC    HW2 5107   2.507   4.073   3.615
 1195OPC     MW 5108   2.504   4.132   3.563
 1196OPC     OW 5109   5.018   2.633   2.356
 1196OPC    HW1 5110   4.988   2.695   2.409
 1196OPC    HW2 5111   5.025   2.563   2.407
 1196OPC     MW 5112   5.015   2.632   2.371
 1197OPC     OW 5113   3.835   2.428   3.888
 1197OPC    HW1 5114   3.817   2.487   3.827
 1197OPC    HW2 5115   3.862   2.476   3.956
 1197OPC     MW 5116   3.836   2.444   3.889
 1198OPC     OW 5117   1.386   1.811   0.791
 1198OPC    HW1 5118   1.343   1.808   0.866
 1198OPC    HW2 5119   1.442   1.744   0.796
 1198OPC     MW 5120   1.388   1.801   0.803
 1199OPC     OW 5121   4.621   2.417   4.493
 1199OPC    HW1 5122   4.565   2.364   4.533
 1199OPC    HW2 5123   4.683   2.363   4.463
 1199OPC     MW 5124   4.622   2.401   4.494
 1200OPC     OW 5125   2.692   1.144   0.023
 1200OPC    HW1 5126   2.624   1.171   5.147
 1200OPC    HW2 5127   2.759   1.153   5.140
 1200OPC     MW 5128   2.692   1.149   0.008
 1201OPC     OW 5129   0.434   4.929   3.292
 1201OPC    HW1 5130   0.405   4.847   3.297
 1201OPC    HW2 5131   0.416   4.962   3.370
 1201OPC     MW 5132   0.427   4.922   3.304
 1202OPC     OW 5133   0.231   3.941   1.393
 1202OPC    HW1 5134   0.160   3.987   1.414
 1202OPC    HW2 5135   0.293   4.001   1.384
 1202OPC     MW 5136   0.230   3.956   1.395
 1203OPC     OW 5137   1.041   2.573   2.176
 1203OPC    HW1 5138   1.016   2.518   2.239
 1203OPC    HW2 5139   1.115   2.538   2.146
 1203OPC     MW 5140   1.048   2.559   2.181
 1204OPC     OW 5141   3.993   4.502   1.761
 1204OPC    HW1 5142   4.007   4.502   1.847
 1204OPC    HW2 5143   4.021   4.424   1.735
 1204OPC     MW 5144   3.999   4.491   1.770
 1205OPC     OW 5145   3.064   4.132   0.707
 1205OPC    HW1 5146   3.118   4.116   0.773
 1205OPC    HW2 5147   3.108   4.188   0.657
 1205OPC     MW 5148   3.078   4.138   0.709
 1206OPC     OW 5149   2.459   0.397   4.597
 1206OPC    HW1 5150   2.490   0.405   4.678
 1206OPC    HW2 5151   2.372   0.407   4.607
 1206OPC     MW 5152   2.450   0.400   4.610
 1207OPC     OW 5153   0.336   1.837   3.617
 1207OPC    HW1 5154   0.275   1.782   3.587
 1207OPC    HW2 5155   0.316   1.913   3.580
 1207OPC     MW 5156   0.324   1.840   3.607
 1208OPC     OW 5157   3.875   3.999   3.552
 1208OPC    HW1 5158   3.802   4.022   3.511
 1208OPC    HW2 5159   3.921   4.073   3.555
 1208OPC     MW 5160   3.871   4.014   3.547
 1209OPC     OW 5161   3.821   0.462   4.446
 1209OPC    HW1 5162   3.855   0.529   4.403
 1209OPC    HW2 5163   3.735   0.480   4.448
 1209OPC     MW 5164   3.813   0.474   4.440
 1210OPC     OW 5165   2.643   2.671   0.955
 1210OPC    HW1 5166   2.661   2.643   1.036
 1210OPC    HW2 5167   2.643   2.598   0.908
 1210OPC     MW 5168   2.645   2.656   0.960
 1211OPC     OW 5169   3.876   4.486   3.879
 1211OPC    HW1 5170   3.886   4.553   3.825
 1211OPC    HW2 5171   3.945   4.492   3.932
 1211OPC     MW 5172   3.887   4.497   3.879
 1212OPC     OW 5173   4.140   1.340   0.686
 1212OPC    HW1 5174   4.152   1.321   0.602
 1212OPC    HW2 5175   4.181   1.276   0.729
 1212OPC     MW 5176   4.148   1.328   0.680
 1213OPC     OW 5177   2.122   0.468   2.907
 1213OPC    HW1 5178   2.088   0.420   2.972
 1213OPC    HW2 5179   2.079   0.439   2.837
 1213OPC     MW 5180   2.111   0.456   2.907
 1214OPC     OW 5181   0.977   3.943   1.583
 1214OPC    HW1 5182   0.892   3.962   1.579
 1214OPC    HW2 5183   0.980   3.856   1.577
 1214OPC     MW 5184   0.965   3.933   1.582
 1215OPC     OW 5185   2.451   4.071   5.077
 1215OPC    HW1 5186   2.369   4.087   5.101
 1215OPC    HW2 5187   2.499   4.118   5.133
 1215OPC     MW 5188   2.446   4.081   5.089
 1216OPC     OW 5189   3.315   0.590   1.719
 1216OPC    HW1 5190   3.261   0.545   1.668
 1216OPC    HW2 5191   3.344   0.531   1.776
 1216OPC     MW 5192   3.311   0.575   1.720
 1217OPC     OW 5193   2.821   2.845   0.827
 1217OPC    HW1 5194   2.870   2.791   0.779
 1217OPC    HW2 5195   2.767   2.792   0.869
 1217OPC     MW 5196   2.820   2.829   0.826
 1218OPC     OW 5197   3.893   2.615   2.683
 1218OPC    HW1 5198   3.872   2.623   2.767
 1218OPC    HW2 5199   3.855   2.684   2.645
 1218OPC     MW 5200   3.885   2.626   2.690
 1219OPC     OW 5201   3.317   2.109   1.863
 1219OPC    HW1 5202   3.378   2.098   1.924
 1219OPC    HW2 5203   3.332   2.190   1.832
 1219OPC     MW 5204   3.328   2.120   1.867
 1220OPC     OW 5205   0.758   2.516   2.326
 1220OPC    HW1 5206   0.751   2.498   2.241
 1220OPC    HW2 5207   0.708   2.454   2.363
 1220OPC     MW 5208   0.749   2.504   2.319
 1221OPC     OW 5209   2.005   0.186   4.372
 1221OPC    HW1 5210   1.981   0.227   4.445
 1221OPC    HW2 5211   2.086   0.161   4.388
 1221OPC     MW 5212   2.013   0.189   4.385
 1222OPC     OW 5213   4.728   1.625   2.501
 1222OPC    HW1 5214   4.642   1.629   2.491
 1222OPC    HW2 5215   4.738   1.604   2.585
 1222OPC     MW 5216   4.717   1.622   2.512
 1223OPC     OW 5217   2.007   3.760   0.425
 1223OPC    HW1 5218   2.072   3.762   0.368
 1223OPC    HW2 5219   2.034   3.813   0.489
 1223OPC     MW 5220   2.020   3.768   0.426
 1224OPC     OW 5221   4.200   0.797   3.954
 1224OPC    HW1 5222   4.217   0.882   3.944
 1224OPC    HW2 5223   4.188   0.788   4.040
 1224OPC     MW 5224   4.201   0.808   3.965
 1225OPC     OW 5225   3.117   0.319   2.824
 1225OPC    HW1 5226   3.185   0.371   2.840
 1225OPC    HW2 5227   3.052   0.354   2.870
 1225OPC     MW 5228   3.118   0.332   2.833
 1226OPC     OW 5229   4.683   1.259   1.238
 1226OPC    HW1 5230   4.617   1.203   1.245
 1226OPC    HW2 5231   4.650   1.334   1.268
 1226OPC     MW 5232   4.668   1.262   1.244
 1227OPC     OW 5233   2.350   3.504   1.649
 1227OPC    HW1 5234   2.348   3.452   1.719
 1227OPC    HW2 5235   2.388   3.576   1.678
 1227OPC     MW 5236   2.355   3.507   1.664
 1228OPC     OW 5237   2.526   2.654   4.280
 1228OPC    HW1 5238   2.581   2.722   4.278
 1228OPC    HW2 5239   2.456   2.683   4.238
 1228OPC     MW 5240   2.524   2.668   4.274
 1229OPC     OW 5241   3.574   3.566   1.474
 1229OPC    HW1 5242   3.553   3.515   1.407
 1229OPC    HW2 5243   3.531   3.640   1.459
 1229OPC     MW 5244   3.564   3.569   1.462
 1230OPC     OW 5245   0.921   2.688   4.202
 1230OPC    HW1 5246   0.964   2.673   4.128
 1230OPC    HW2 5247   0.862   2.624   4.205
 1230OPC     MW 5248   0.919   2.676   4.192
 1231OPC     OW 5249   0.662   2.511   0.434
 1231OPC    HW1 5250   0.627   2.545   0.506
 1231OPC    HW2 5251   0.703   2.439   0.463
 1231OPC     MW 5252   0.663   2.505   0.449
 1232OPC     OW 5253   2.142   1.324   5.127
 1232OPC    HW1 5254   2.191   1.364   5.067
 1232OPC    HW2 5255   2.061   1.335   5.097
 1232OPC     MW 5256   2.137   1.332   5.114
 1233OPC     OW 5257   0.909   4.630   3.142
 1233OPC    HW1 5258   0.836   4.591   3.113
 1233OPC    HW2 5259   0.927   4.586   3.216
 1233OPC     MW 5260   0.901   4.617   3.149
 1234OPC     OW 5261   1.248   2.731   4.837
 1234OPC    HW1 5262   1.249   2.818   4.844
 1234OPC    HW2 5263   1.170   2.714   4.803
 1234OPC     MW 5264   1.237   2.742   4.833
 1235OPC     OW 5265   1.542   2.834   1.833
 1235OPC    HW1 5266   1.475   2.889   1.823
 1235OPC    HW2 5267   1.554   2.802   1.753
 1235OPC     MW 5268   1.534   2.837   1.820
 1236OPC     OW 5269   4.749   2.958   2.748
 1236OPC    HW1 5270   4.720   3.034   2.716
 1236OPC    HW2 5271   4.725   2.900   2.688
 1236OPC     MW 5272   4.741   2.961   2.735
 1237OPC     OW 5273   0.679   1.114   1.478
 1237OPC    HW1 5274   0.726   1.181   1.508
 1237OPC    HW2 5275   0.670   1.063   1.547
 1237OPC     MW 5276   0.684   1.117   1.492
 1238OPC     OW 5277   0.219   1.941   0.533
 1238OPC    HW1 5278   0.256   2.007   0.577
 1238OPC    HW2 5279   0.149   1.978   0.497
 1238OPC     MW 5280   0.214   1.956   0.535
 1239OPC     OW 5281   3.240   0.848   0.271
 1239OPC    HW1 5282   3.156   0.861   0.290
 1239OPC    HW2 5283   3.280   0.916   0.308
 1239OPC     MW 5284   3.234   0.860   0.279
 1240OPC     OW 5285   2.488   0.465   3.294
 1240OPC    HW1 5286   2.547   0.418   3.337
 1240OPC    HW2 5287   2.454   0.516   3.356
 1240OPC     MW 5288   2.492   0.466   3.309
 1241OPC     OW 5289   2.318   2.146   4.464
 1241OPC    HW1 5290   2.267   2.160   4.395
 1241OPC    HW2 5291   2.351   2.225   4.482
 1241OPC     MW 5292   2.315   2.160   4.456
 1242OPC     OW 5293   2.087   1.165   4.174
 1242OPC    HW1 5294   2.073   1.123   4.250
 1242OPC    HW2 5295   2.026   1.132   4.121
 1242OPC     MW 5296   2.076   1.154   4.178
 1243OPC     OW 5297   4.312   0.836   2.534
 1243OPC    HW1 5298   4.316   0.808   2.452
 1243OPC    HW2 5299   4.387   0.879   2.544
 1243OPC     MW 5300   4.324   0.838   2.524
 1244OPC     OW 5301   3.502   0.454   1.538
 1244OPC    HW1 5302   3.467   0.516   1.588
 1244OPC    HW2 5303   3.460   0.464   1.462
 1244OPC     MW 5304   3.490   0.465   1.534
 1245OPC     OW 5305   1.501   2.622   0.465
 1245OPC    HW1 5306   1.548   2.617   0.538
 1245OPC    HW2 5307   1.516   2.703   0.437
 1245OPC     MW 5308   1.510   2.634   0.472
 1246OPC     OW 5309   1.668   2.556   4.015
 1246OPC    HW1 5310   1.617   2.627   4.012
 1246OPC    HW2 5311   1.690   2.543   3.932
 1246OPC     MW 5312   1.664   2.565   4.003
 1247OPC     OW 5313   1.547   4.867   0.309
 1247OPC    HW1 5314   1.505   4.867   0.385
 1247OPC    HW2 5315   1.586   4.789   0.306
 1247OPC     MW 5316   1.546   4.856   0.319
 1248OPC     OW 5317   4.583   2.532   1.844
 1248OPC    HW1 5318   4.521   2.586   1.874
 1248OPC    HW2 5319   4.540   2.482   1.787
 1248OPC     MW 5320   4.567   2.533   1.840
 1249OPC     OW 5321   1.264   2.995   2.433
 1249OPC    HW1 5322   1.280   2.973   2.350
 1249OPC    HW2 5323   1.344   2.994   2.470
 1249OPC     MW 5324   1.278   2.991   2.426
 1250OPC     OW 5325   1.584   3.985   3.015
 1250OPC    HW1 5326   1.547   4.063   3.030
 1250OPC    HW2 5327   1.542   3.957   2.944
 1250OPC     MW 5328   1.572   3.993   3.006
 1251OPC     OW 5329   2.859   0.433   2.189
 1251OPC    HW1 5330   2.862   0.363   2.240
 1251OPC    HW2 5331   2.927   0.423   2.135
 1251OPC     MW 5332   2.869   0.421   2.188
 1252OPC     OW 5333   2.968   1.986   0.974
 1252OPC    HW1 5334   2.906   1.973   0.914
 1252OPC    HW2 5335   2.924   1.986   1.049
 1252OPC     MW 5336   2.952   1.984   0.976
 1253OPC     OW 5337   2.280   1.968   1.293
 1253OPC    HW1 5338   2.243   2.035   1.251
 1253OPC    HW2 5339   2.364   1.975   1.272
 1253OPC     MW 5340   2.287   1.979   1.284
 1254OPC     OW 5341   2.691   4.335   1.073
 1254OPC    HW1 5342   2.734   4.298   1.138
 1254OPC    HW2 5343   2.730   4.413   1.064
 1254OPC     MW 5344   2.703   4.341   1.081
 1255OPC     OW 5345   1.133   0.848   0.409
 1255OPC    HW1 5346   1.175   0.792   0.462
 1255OPC    HW2 5347   1.126   0.804   0.334
 1255OPC     MW 5348   1.138   0.833   0.406
 1256OPC     OW 5349   2.504   1.934   4.505
 1256OPC    HW1 5350   2.566   1.987   4.536
 1256OPC    HW2 5351   2.441   1.988   4.479
 1256OPC     MW 5352   2.504   1.950   4.506
 1257OPC     OW 5353   3.997   0.149   1.436
 1257OPC    HW1 5354   3.975   0.223   1.476
 1257OPC    HW2 5355   3.952   0.088   1.480
 1257OPC     MW 5356   3.987   0.151   1.448
 1258OPC     OW 5357   4.509   4.369   0.527
 1258OPC    HW1 5358   4.533   4.343   0.447
 1258OPC    HW2 5359   4.435   4.413   0.514
 1258OPC     MW 5360   4.502   4.371   0.513
 1259OPC     OW 5361   2.091   1.390   2.917
 1259OPC    HW1 5362   2.008   1.374   2.937
 1259OPC    HW2 5363   2.125   1.420   2.991
 1259OPC     MW 5364   2.084   1.392   2.931
 1260OPC     OW 5365   2.422   3.544   4.285
 1260OPC    HW1 5366   2.458   3.523   4.209
 1260OPC    HW2 5367   2.391   3.625   4.271
 1260OPC     MW 5368   2.423   3.553   4.272
 1261OPC     OW 5369   0.480   3.441   2.999
 1261OPC    HW1 5370   0.435   3.386   2.949
 1261OPC    HW2 5371   0.551   3.395   3.022
 1261OPC     MW 5372   0.484   3.426   2.995
 1262OPC     OW 5373   0.761   1.356   0.487
 1262OPC    HW1 5374   0.713   1.283   0.495
 1262OPC    HW2 5375   0.839   1.326   0.462
 1262OPC     MW 5376   0.765   1.341   0.485
 1263OPC     OW 5377   3.595   1.461   3.603
 1263OPC    HW1 5378   3.669   1.500   3.579
 1263OPC    HW2 5379   3.535   1.495   3.549
 1263OPC     MW 5380   3.597   1.472   3.591
 1264OPC     OW 5381   1.350   3.722   1.853
 1264OPC    HW1 5382   1.311   3.659   1.899
 1264OPC    HW2 5383   1.337   3.698   1.770
 1264OPC     MW 5384   1.342   3.709   1.848
 1265OPC     OW 5385   0.077   3.687   0.388
 1265OPC    HW1 5386   0.030   3.647   0.449
 1265OPC    HW2 5387   0.144   3.721   0.433
 1265OPC     MW 5388   0.080   3.686   0.404
 1266OPC     OW 5389   4.549   2.770   2.320
 1266OPC    HW1 5390   4.499   2.841   2.330
 1266OPC    HW2 5391   4.591   2.784   2.245
 1266OPC     MW 5392   4.548   2.782   2.310
 1267OPC     OW 5393   4.859   1.989   3.031
 1267OPC    HW1 5394   4.852   1.995   3.118
 1267OPC    HW2 5395   4.863   2.073   3.006
 1267OPC     MW 5396   4.859   2.002   3.040
 1268OPC     OW 5397   2.686   2.792   4.568
 1268OPC    HW1 5398   2.618   2.740   4.585
 1268OPC    HW2 5399   2.755   2.740   4.582
 1268OPC     MW 5400   2.687   2.776   4.572
 1269OPC     OW 5401   3.785   4.540   2.714
 1269OPC    HW1 5402   3.721   4.597   2.701
 1269OPC    HW2 5403   3.830   4.543   2.639
 1269OPC     MW 5404   3.783   4.549   2.701
 1270OPC     OW 5405   3.668   0.964   1.619
 1270OPC    HW1 5406   3.689   0.910   1.554
 1270OPC    HW2 5407   3.733   1.022   1.618
 1270OPC     MW 5408   3.681   0.964   1.609
 1271OPC     OW 5409   2.463   3.947   2.670
 1271OPC    HW1 5410   2.416   3.931   2.598
 1271OPC    HW2 5411   2.405   3.938   2.735
 1271OPC     MW 5412   2.447   3.943   2.669
 1272OPC     OW 5413   4.401   3.004   2.356
 1272OPC    HW1 5414   4.357   3.017   2.430
 1272OPC    HW2 5415   4.460   3.069   2.355
 1272OPC     MW 5416   4.404   3.016   2.367
 1273OPC     OW 5417   2.491   0.295   3.064
 1273OPC    HW1 5418   2.449   0.226   3.096
 1273OPC    HW2 5419   2.493   0.351   3.132
 1273OPC     MW 5420   2.485   0.293   3.079
 1274OPC     OW 5421   1.972   0.223   0.795
 1274OPC    HW1 5422   1.912   0.160   0.802
 1274OPC    HW2 5423   2.004   0.211   0.715
 1274OPC     MW 5424   1.968   0.212   0.785
 1275OPC     OW 5425   2.832   4.035   4.630
 1275OPC    HW1 5426   2.797   4.080   4.697
 1275OPC    HW2 5427   2.915   4.025   4.654
 1275OPC     MW 5428   2.839   4.040   4.644
 1276OPC     OW 5429   4.682   5.009   0.501
 1276OPC    HW1 5430   4.667   4.942   0.447
 1276OPC    HW2 5431   4.602   5.032   0.528
 1276OPC     MW 5432   4.668   5.003   0.497
 1277OPC     OW 5433   5.043   3.428   1.984
 1277OPC    HW1 5434   5.040   3.345   2.010
 1277OPC    HW2 5435   5.128   3.448   1.992
 1277OPC     MW 5436   5.055   3.419   1.989
 1278OPC     OW 5437   1.834   3.778   2.341
 1278OPC    HW1 5438   1.829   3.792   2.255
 1278OPC    HW2 5439   1.918   3.755   2.353
 1278OPC     MW 5440   1.846   3.776   2.330
 1279OPC     OW 5441   4.548   4.440   4.890
 1279OPC    HW1 5442   4.499   4.504   4.856
 1279OPC    HW2 5443   4.603   4.481   4.943
 1279OPC     MW 5444   4.549   4.455   4.893
 1280OPC     OW 5445   4.064   4.044   0.207
 1280OPC    HW1 5446   4.037   4.051   0.124
 1280OPC    HW2 5447   4.003   3.993   0.243
 1280OPC     MW 5448   4.051   4.037   0.200
 1281OPC     OW 5449   3.121   4.151   2.622
 1281OPC    HW1 5450   3.188   4.099   2.603
 1281OPC    HW2 5451   3.123   4.212   2.560
 1281OPC     MW 5452   3.131   4.152   2.610
 1282OPC     OW 5453   0.838   0.133   3.539
 1282OPC    HW1 5454   0.768   0.087   3.515
 1282OPC    HW2 5455   0.808   0.185   3.603
 1282OPC     MW 5456   0.823   0.134   3.545
 1283OPC     OW 5457   4.451   5.002   5.134
 1283OPC    HW1 5458   4.503   5.053   5.086
 1283OPC    HW2 5459   4.504   4.939   5.162
 1283OPC     MW 5460   4.466   5.000   5.131
 1284OPC     OW 5461   3.588   4.654   4.067
 1284OPC    HW1 5462   3.621   4.582   4.105
 1284OPC    HW2 5463   3.560   4.702   4.134
 1284OPC     MW 5464   3.589   4.650   4.082
 1285OPC     OW 5465   0.023   4.051   1.617
 1285OPC    HW1 5466   0.090   4.008   1.655
 1285OPC    HW2 5467   0.035   4.134   1.642
 1285OPC     MW 5468   0.035   4.057   1.626
 1286OPC     OW 5469   1.487   1.532   4.219
 1286OPC    HW1 5470   1.526   1.545   4.295
 1286OPC    HW2 5471   1.452   1.453   4.226
 1286OPC     MW 5472   1.488   1.522   4.231
 1287OPC     OW 5473   0.808   5.011   0.065
 1287OPC    HW1 5474   0.788   4.965   0.136
 1287OPC    HW2 5475   0.774   4.965   5.172
 1287OPC     MW 5476   0.800   4.998   0.066
 1288OPC     OW 5477   0.425   3.808   3.233
 1288OPC    HW1 5478   0.389   3.812   3.153
 1288OPC    HW2 5479   0.368   3.849   3.284
 1288OPC     MW 5480   0.411   3.815   3.228
 1289OPC     OW 5481   5.018   4.276   4.244
 1289OPC    HW1 5482   5.093   4.306   4.276
 1289OPC    HW2 5483   4.973   4.349   4.224
 1289OPC     MW 5484   5.022   4.291   4.245
 1290OPC     OW 5485   4.222   1.671   4.510
 1290OPC    HW1 5486   4.292   1.687   4.460
 1290OPC    HW2 5487   4.254   1.667   4.591
 1290OPC     MW 5488   4.237   1.673   4.515
 1291OPC     OW 5489   1.599   3.270   0.293
 1291OPC    HW1 5490   1.669   3.249   0.245
 1291OPC    HW2 5491   1.603   3.215   0.360
 1291OPC     MW 5492   1.610   3.259   0.295
 1292OPC     OW 5493   1.027   2.373   1.903
 1292OPC    HW1 5494   1.067   2.374   1.825
 1292OPC    HW2 5495   1.092   2.390   1.959
 1292OPC     MW 5496   1.042   2.376   1.900
 1293OPC     OW 5497   0.163   5.008   0.768
 1293OPC    HW1 5498   0.200   4.932   0.745
 1293OPC    HW2 5499   0.079   4.996   0.749
 1293OPC     MW 5500   0.156   4.995   0.762
 1294OPC     OW 5501   3.812   3.604   1.922
 1294OPC    HW1 5502   3.755   3.667   1.900
 1294OPC    HW2 5503   3.767   3.530   1.911
 1294OPC     MW 5504   3.797   3.603   1.917
 1295OPC     OW 5505   3.437   3.407   1.660
 1295OPC    HW1 5506   3.445   3.331   1.618
 1295OPC    HW2 5507   3.474   3.464   1.606
 1295OPC     MW 5508   3.443   3.404   1.646
 1296OPC     OW 5509   0.645   3.085   2.989
 1296OPC    HW1 5510   0.696   3.021   3.020
 1296OPC    HW2 5511   0.689   3.116   2.921
 1296OPC     MW 5512   0.659   3.080   2.983
 1297OPC     OW 5513   2.213   3.695   2.845
 1297OPC    HW1 5514   2.241   3.615   2.824
 1297OPC    HW2 5515   2.223   3.698   2.932
 1297OPC     MW 5516   2.218   3.683   2.855
 1298OPC     OW 5517   2.966   5.146   4.726
 1298OPC    HW1 5518   3.038   5.097   4.725
 1298OPC    HW2 5519   2.969   0.021   4.803
 1298OPC     MW 5520   2.977   5.145   4.737
 1299OPC     OW 5521   3.529   2.636   4.470
 1299OPC    HW1 5522   3.454   2.651   4.513
 1299OPC    HW2 5523   3.576   2.707   4.486
 1299OPC     MW 5524   3.525   2.648   4.479
 1300OPC     OW 5525   4.985   0.391   2.334
 1300OPC    HW1 5526   5.003   0.305   2.330
 1300OPC    HW2 5527   4.945   0.399   2.411
 1300OPC     MW 5528   4.982   0.379   2.345
 1301OPC     OW 5529   1.679   1.805   1.506
 1301OPC    HW1 5530   1.651   1.828   1.427
 1301OPC    HW2 5531   1.633   1.733   1.524
 1301OPC     MW 5532   1.668   1.797   1.497
 1302OPC     OW 5533   3.868   3.281   3.958
 1302OPC    HW1 5534   3.858   3.327   4.031
 1302OPC    HW2 5535   3.841   3.201   3.981
 1302OPC     MW 5536   3.862   3.276   3.972
 1303OPC     OW 5537   1.368   4.653   3.474
 1303OPC    HW1 5538   1.333   4.715   3.424
 1303OPC    HW2 5539   1.442   4.633   3.432
 1303OPC     MW 5540   1.374   4.659   3.460
 1304OPC     OW 5541   2.395   4.633   4.509
 1304OPC    HW1 5542   2.367   4.705   4.470
 1304OPC    HW2 5543   2.333   4.574   4.492
 1304OPC     MW 5544   2.382   4.635   4.501
 1305OPC     OW 5545   0.803   2.533   2.026
 1305OPC    HW1 5546   0.837   2.472   1.973
 1305OPC    HW2 5547   0.873   2.565   2.067
 1305OPC     MW 5548   0.819   2.529   2.024
 1306OPC     OW 5549   4.483   1.372   3.326
 1306OPC    HW1 5550   4.465   1.440   3.273
 1306OPC    HW2 5551   4.408   1.328   3.328
 1306OPC     MW 5552   4.469   1.376   3.318
 1307OPC     OW 5553   3.701   2.951   4.929
 1307OPC    HW1 5554   3.728   2.934   5.010
 1307OPC    HW2 5555   3.736   2.887   4.881
 1307OPC     MW 5556   3.710   2.939   4.934
 1308OPC     OW 5557   4.113   1.050   0.377
 1308OPC    HW1 5558   4.147   1.130   0.385
 1308OPC    HW2 5559   4.116   1.019   0.459
 1308OPC     MW 5560   4.119   1.057   0.391
 1309OPC     OW 5561   3.755   3.732   0.071
 1309OPC    HW1 5562   3.696   3.680   0.109
 1309OPC    HW2 5563   3.722   3.746   5.163
 1309OPC     MW 5564   3.741   3.726   0.065
 1310OPC     OW 5565   1.884   3.899   3.509
 1310OPC    HW1 5566   1.877   3.965   3.452
 1310OPC    HW2 5567   1.817   3.912   3.564
 1310OPC     MW 5568   1.873   3.911   3.509
 1311OPC     OW 5569   3.225   0.089   1.623
 1311OPC    HW1 5570   3.231   0.041   1.696
 1311OPC    HW2 5571   3.297   0.069   1.579
 1311OPC     MW 5572   3.236   0.079   1.628
 1312OPC     OW 5573   3.924   4.781   3.343
 1312OPC    HW1 5574   4.005   4.815   3.340
 1312OPC    HW2 5575   3.935   4.699   3.314
 1312OPC     MW 5576   3.938   4.774   3.338
 1313OPC     OW 5577   0.232   0.428   2.991
 1313OPC    HW1 5578   0.153   0.400   2.966
 1313OPC    HW2 5579   0.251   0.490   2.933
 1313OPC     MW 5580   0.223   0.433   2.979
 1314OPC     OW 5581   1.973   4.251   0.345
 1314OPC    HW1 5582   1.998   4.302   0.411
 1314OPC    HW2 5583   1.899   4.216   0.374
 1314OPC     MW 5584   1.966   4.253   0.359
 1315OPC     OW 5585   3.267   1.181   2.134
 1315OPC    HW1 5586   3.315   1.235   2.087
 1315OPC    HW2 5587   3.285   1.102   2.101
 1315OPC     MW 5588   3.277   1.177   2.122
 1316OPC     OW 5589   1.503   2.629   4.806
 1316OPC    HW1 5590   1.426   2.668   4.819
 1316OPC    HW2 5591   1.488   2.546   4.827
 1316OPC     MW 5592   1.489   2.623   4.811
 1317OPC     OW 5593   2.817   1.021   4.098
 1317OPC    HW1 5594   2.791   1.029   4.180
 1317OPC    HW2 5595   2.768   0.955   4.067
 1317OPC     MW 5596   2.806   1.012   4.105
 1318OPC     OW 5597   2.095   4.219   1.303
 1318OPC    HW1 5598   2.064   4.165   1.364
 1318OPC    HW2 5599   2.176   4.191   1.290
 1318OPC     MW 5600   2.102   4.207   1.310
 1319OPC     OW 5601   0.184   4.254   0.749
 1319OPC    HW1 5602   0.165   4.240   0.833
 1319OPC    HW2 5603   0.169   4.177   0.711
 1319OPC     MW 5604   0.179   4.240   0.756
 1320OPC     OW 5605   3.636   1.075   4.270
 1320OPC    HW1 5606   3.616   1.032   4.197
 1320OPC    HW2 5607   3.560   1.084   4.310
 1320OPC     MW 5608   3.622   1.070   4.265
 1321OPC     OW 5609   3.074   3.093   4.398
 1321OPC    HW1 5610   3.078   3.057   4.318
 1321OPC    HW2 5611   3.147   3.141   4.402
 1321OPC     MW 5612   3.086   3.095   4.386
 1322OPC     OW 5613   1.312   3.062   3.364
 1322OPC    HW1 5614   1.309   2.977   3.344
 1322OPC    HW2 5615   1.329   3.099   3.287
 1322OPC     MW 5616   1.314   3.055   3.349
 1323OPC     OW 5617   4.182   5.078   3.569
 1323OPC    HW1 5618   4.185   5.017   3.506
 1323OPC    HW2 5619   4.167   5.032   3.642
 1323OPC     MW 5620   4.180   5.062   3.570
 1324OPC     OW 5621   3.748   1.431   2.997
 1324OPC    HW1 5622   3.822   1.429   2.951
 1324OPC    HW2 5623   3.700   1.491   2.957
 1324OPC     MW 5624   3.751   1.439   2.984
 1325OPC     OW 5625   3.046   3.972   3.816
 1325OPC    HW1 5626   3.056   4.046   3.771
 1325OPC    HW2 5627   3.103   3.917   3.779
 1325OPC     MW 5628   3.056   3.975   3.804
 1326OPC     OW 5629   2.715   0.003   4.357
 1326OPC    HW1 5630   2.712   5.095   4.404
 1326OPC    HW2 5631   2.652   0.052   4.391
 1326OPC     MW 5632   2.705   5.165   4.369
 1327OPC     OW 5633   3.667   3.098   2.998
 1327OPC    HW1 5634   3.674   3.179   3.030
 1327OPC    HW2 5635   3.747   3.064   3.010
 1327OPC     MW 5636   3.680   3.105   3.004
 1328OPC     OW 5637   5.211   3.559   3.489
 1328OPC    HW1 5638   5.152   3.621   3.507
 1328OPC    HW2 5639   5.165   3.485   3.496
 1328OPC     MW 5640   5.196   3.557   3.493
 1329OPC     OW 5641   0.596   0.811   2.869
 1329OPC    HW1 5642   0.675   0.846   2.880
 1329OPC    HW2 5643   0.612   0.735   2.831
 1329OPC     MW 5644   0.610   0.805   2.865
 1330OPC     OW 5645   4.918   1.349   3.204
 1330OPC    HW1 5646   4.943   1.307   3.132
 1330OPC    HW2 5647   4.858   1.296   3.240
 1330OPC     MW 5648   4.913   1.335   3.199
 1331OPC     OW 5649   0.750   1.777   2.849
 1331OPC    HW1 5650   0.689   1.731   2.890
 1331OPC    HW2 5651   0.824   1.734   2.868
 1331OPC     MW 5652   0.752   1.764   2.858
 1332OPC     OW 5653   2.694   4.399   1.633
 1332OPC    HW1 5654   2.640   4.464   1.611
 1332OPC    HW2 5655   2.768   4.417   1.590
 1332OPC     MW 5656   2.697   4.411   1.624
 1333OPC     OW 5657   2.906   3.404   4.858
 1333OPC    HW1 5658   2.975   3.366   4.898
 1333OPC    HW2 5659   2.863   3.337   4.824
 1333OPC     MW 5660   2.910   3.389   4.859
 1334OPC     OW 5661   4.896   0.568   3.310
 1334OPC    HW1 5662   4.876   0.485   3.294
 1334OPC    HW2 5663   4.860   0.611   3.243
 1334OPC     MW 5664   4.888   0.562   3.297
 1335OPC     OW 5665   3.803   3.840   1.191
 1335OPC    HW1 5666   3.826   3.770   1.237
 1335OPC    HW2 5667   3.874   3.858   1.144
 1335OPC     MW 5668   3.817   3.832   1.191
 1336OPC     OW 5669   0.920   1.173   3.816
 1336OPC    HW1 5670   0.906   1.196   3.899
 1336OPC    HW2 5671   0.853   1.208   3.774
 1336OPC     MW 5672   0.908   1.182   3.822
 1337OPC     OW 5673   4.248   0.954   3.315
 1337OPC    HW1 5674   4.262   0.951   3.402
 1337OPC    HW2 5675   4.166   0.925   3.307
 1337OPC     MW 5676   4.238   0.949   3.327
 1338OPC     OW 5677   4.092   2.120   4.991
 1338OPC    HW1 5678   4.057   2.040   4.990
 1338OPC    HW2 5679   4.032   2.170   4.953
 1338OPC     MW 5680   4.078   2.115   4.985
 1339OPC     OW 5681   0.951   3.458   0.530
 1339OPC    HW1 5682   0.969   3.497   0.454
 1339OPC    HW2 5683   0.918   3.381   0.507
 1339OPC     MW 5684   0.949   3.452   0.516
 1340OPC     OW 5685   2.131   3.294   2.381
 1340OPC    HW1 5686   2.065   3.286   2.438
 1340OPC    HW2 5687   2.143   3.212   2.353
 1340OPC     MW 5688   2.123   3.281   2.385
 1341OPC     OW 5689   2.293   3.421   0.173
 1341OPC    HW1 5690   2.241   3.409   0.104
 1341OPC    HW2 5691   2.366   3.454   0.138
 1341OPC     MW 5692   2.296   3.424   0.157
 1342OPC     OW 5693   1.539   2.157   1.874
 1342OPC    HW1 5694   1.617   2.141   1.910
 1342OPC    HW2 5695   1.529   2.093   1.816
 1342OPC     MW 5696   1.549   2.145   1.871
 1343OPC     OW 5697   4.914   1.657   5.097
 1343OPC    HW1 5698   4.921   1.690   5.016
 1343OPC    HW2 5699   4.889   1.725   5.145
 1343OPC     MW 5700   4.911   1.672   5.092
 1344OPC     OW 5701   4.513   0.891   4.663
 1344OPC    HW1 5702   4.530   0.859   4.742
 1344OPC    HW2 5703   4.581   0.943   4.647
 1344OPC     MW 5704   4.526   0.894   4.672
 1345OPC     OW 5705   2.515   4.656   0.511
 1345OPC    HW1 5706   2.461   4.587   0.515
 1345OPC    HW2 5707   2.579   4.635   0.566
 1345OPC     MW 5708   2.516   4.642   0.520
 1346OPC     OW 5709   2.042   1.443   4.150
 1346OPC    HW1 5710   2.110   1.478   4.108
 1346OPC    HW2 5711   2.068   1.361   4.166
 1346OPC     MW 5712   2.055   1.436   4.146
 1347OPC     OW 5713   1.275   1.619   4.510
 1347OPC    HW1 5714   1.246   1.540   4.487
 1347OPC    HW2 5715   1.225   1.673   4.463
 1347OPC     MW 5716   1.263   1.615   4.500
 1348OPC     OW 5717   3.917   3.424   2.341
 1348OPC    HW1 5718   3.889   3.488   2.288
 1348OPC    HW2 5719   3.941   3.466   2.413
 1348OPC     MW 5720   3.916   3.440   2.344
 1349OPC     OW 5721   3.438   2.423   3.802
 1349OPC    HW1 5722   3.448   2.421   3.889
 1349OPC    HW2 5723   3.357   2.394   3.790
 1349OPC     MW 5724   3.428   2.418   3.813
 1350OPC     OW 5725   5.001   1.301   2.506
 1350OPC    HW1 5726   4.956   1.290   2.580
 1350OPC    HW2 5727   5.066   1.354   2.530
 1350OPC     MW 5728   5.004   1.307   2.520
 1351OPC     OW 5729   4.523   0.004   1.108
 1351OPC    HW1 5730   4.522   0.045   1.031
 1351OPC    HW2 5731   4.567   5.095   1.091
 1351OPC     MW 5732   4.530   5.164   1.094
 1352OPC     OW 5733   3.140   0.642   3.968
 1352OPC    HW1 5734   3.117   0.726   3.970
 1352OPC    HW2 5735   3.132   0.617   4.051
 1352OPC     MW 5736   3.136   0.651   3.981
 1353OPC     OW 5737   0.247   0.461   1.243
 1353OPC    HW1 5738   0.227   0.383   1.210
 1353OPC    HW2 5739   0.248   0.448   1.329
 1353OPC     MW 5740   0.244   0.448   1.251
 1354OPC     OW 5741   2.263   3.676   0.649
 1354OPC    HW1 5742   2.227   3.751   0.623
 1354OPC    HW2 5743   2.255   3.624   0.580
 1354OPC     MW 5744   2.256   3.680   0.635
 1355OPC     OW 5745   1.080   1.882   3.524
 1355OPC    HW1 5746   1.021   1.926   3.571
 1355OPC    HW2 5747   1.057   1.899   3.441
 1355OPC     MW 5748   1.068   1.891   3.519
 1356OPC     OW 5749   4.354   0.959   1.431
 1356OPC    HW1 5750   4.401   0.997   1.368
 1356OPC    HW2 5751   4.413   0.932   1.488
 1356OPC     MW 5752   4.370   0.961   1.430
 1357OPC     OW 5753   1.580   0.766   2.146
 1357OPC    HW1 5754   1.634   0.777   2.079
 1357OPC    HW2 5755   1.598   0.834   2.198
 1357OPC     MW 5756   1.591   0.778   2.144
 1358OPC     OW 5757   3.516   3.412   1.254
 1358OPC    HW1 5758   3.532   3.450   1.177
 1358OPC    HW2 5759   3.447   3.361   1.238
 1358OPC     MW 5760   3.508   3.410   1.240
 1359OPC     OW 5761   3.361   4.751   2.625
 1359OPC    HW1 5762   3.320   4.738   2.701
 1359OPC    HW2 5763   3.298   4.782   2.573
 1359OPC     MW 5764   3.346   4.754   2.628
 1360OPC     OW 5765   2.580   0.169   1.665
 1360OPC    HW1 5766   2.539   0.094   1.645
 1360OPC    HW2 5767   2.522   0.211   1.715
 1360OPC     MW 5768   2.565   0.164   1.669
 1361OPC     OW 5769   3.627   1.602   1.110
 1361OPC    HW1 5770   3.556   1.645   1.134
 1361OPC    HW2 5771   3.596   1.529   1.075
 1361OPC     MW 5772   3.612   1.598   1.109
 1362OPC     OW 5773   0.610   2.593   2.858
 1362OPC    HW1 5774   0.564   2.612   2.930
 1362OPC    HW2 5775   0.679   2.646   2.863
 1362OPC     MW 5776   0.613   2.604   2.870
 1363OPC     OW 5777   4.327   3.397   3.463
 1363OPC    HW1 5778   4.400   3.350   3.470
 1363OPC    HW2 5779   4.335   3.437   3.386
 1363OPC     MW 5780   4.339   3.396   3.453
 1364OPC     OW 5781   0.516   2.476   1.713
 1364OPC    HW1 5782   0.576   2.532   1.743
 1364OPC    HW2 5783   0.563   2.405   1.694
 1364OPC     MW 5784   0.532   2.473   1.715
 1365OPC     OW 5785   3.078   0.344   4.869
 1365OPC    HW1 5786   3.160   0.328   4.894
 1365OPC    HW2 5787   3.077   0.318   4.786
 1365OPC     MW 5788   3.090   0.338   4.860
 1366OPC     OW 5789   0.835   4.680   1.451
 1366OPC    HW1 5790   0.770   4.719   1.494
 1366OPC    HW2 5791   0.833   4.598   1.481
 1366OPC     MW 5792   0.825   4.673   1.462
 1367OPC     OW 5793   0.960   0.686   2.710
 1367OPC    HW1 5794   0.976   0.700   2.795
 1367OPC    HW2 5795   0.924   0.606   2.709
 1367OPC     MW 5796   0.957   0.676   2.723
 1368OPC     OW 5797   0.130   4.826   1.990
 1368OPC    HW1 5798   0.197   4.880   1.974
 1368OPC    HW2 5799   0.064   4.862   1.947
 1368OPC     MW 5800   0.130   4.840   1.982
 1369OPC     OW 5801   2.580   4.833   3.041
 1369OPC    HW1 5802   2.656   4.873   3.026
 1369OPC    HW2 5803   2.597   4.750   3.021
 1369OPC     MW 5804   2.594   4.827   3.036
 1370OPC     OW 5805   3.439   1.053   1.089
 1370OPC    HW1 5806   3.478   1.128   1.113
 1370OPC    HW2 5807   3.355   1.075   1.080
 1370OPC     MW 5808   3.432   1.067   1.091
 1371OPC     OW 5809   0.963   1.565   0.660
 1371OPC    HW1 5810   0.925   1.601   0.590
 1371OPC    HW2 5811   1.042   1.601   0.660
 1371OPC     MW 5812   0.969   1.576   0.649
 1372OPC     OW 5813   2.415   1.759   2.464
 1372OPC    HW1 5814   2.490   1.723   2.436
 1372OPC    HW2 5815   2.440   1.833   2.502
 1372OPC     MW 5816   2.430   1.764   2.465
 1373OPC     OW 5817   2.028   4.020   2.126
 1373OPC    HW1 5818   2.101   3.974   2.121
 1373OPC    HW2 5819   1.967   3.964   2.098
 1373OPC     MW 5820   2.029   4.005   2.121
 1374OPC     OW 5821   0.325   0.169   1.810
 1374OPC    HW1 5822   0.317   0.155   1.724
 1374OPC    HW2 5823   0.411   0.184   1.820
 1374OPC     MW 5824   0.337   0.169   1.799
 1375OPC     OW 5825   0.718   3.097   1.241
 1375OPC    HW1 5826   0.750   3.052   1.174
 1375OPC    HW2 5827   0.690   3.171   1.204
 1375OPC     MW 5828   0.718   3.102   1.225
 1376OPC     OW 5829   0.116   3.149   2.618
 1376OPC    HW1 5830   0.119   3.156   2.531
 1376OPC    HW2 5831   0.051   3.202   2.641
 1376OPC     MW 5832   0.107   3.158   2.608
 1377OPC     OW 5833   4.206   0.987   4.646
 1377OPC    HW1 5834   4.148   1.028   4.696
 1377OPC    HW2 5835   4.252   0.939   4.702
 1377OPC     MW 5836   4.205   0.985   4.662
 1378OPC     OW 5837   4.803   0.427   0.932
 1378OPC    HW1 5838   4.763   0.448   0.858
 1378OPC    HW2 5839   4.824   0.343   0.922
 1378OPC     MW 5840   4.801   0.418   0.920
 1379OPC     OW 5841   1.403   2.329   3.086
 1379OPC    HW1 5842   1.409   2.246   3.112
 1379OPC    HW2 5843   1.421   2.374   3.159
 1379OPC     MW 5844   1.407   2.324   3.101
 1380OPC     OW 5845   2.227   0.035   3.943
 1380OPC    HW1 5846   2.171   5.147   3.985
 1380OPC    HW2 5847   2.212   0.113   3.979
 1380OPC     MW 5848   2.216   0.039   3.955
 1381OPC     OW 5849   2.726   4.630   0.685
 1381OPC    HW1 5850   2.781   4.564   0.701
 1381OPC    HW2 5851   2.717   4.669   0.762
 1381OPC     MW 5852   2.733   4.626   0.698
 1382OPC     OW 5853   4.395   0.730   3.627
 1382OPC    HW1 5854   4.387   0.644   3.615
 1382OPC    HW2 5855   4.458   0.753   3.571
 1382OPC     MW 5856   4.403   0.721   3.617
 1383OPC     OW 5857   5.201   3.474   0.833
 1383OPC    HW1 5858   0.042   3.472   0.883
 1383OPC    HW2 5859   5.170   3.393   0.838
 1383OPC     MW 5860   5.207   3.462   0.841
 1384OPC     OW 5861   1.098   0.159   4.706
 1384OPC    HW1 5862   1.078   0.107   4.639
 1384OPC    HW2 5863   1.104   0.104   4.773
 1384OPC     MW 5864   1.096   0.143   4.706
 1385OPC     OW 5865   1.318   2.885   2.176
 1385OPC    HW1 5866   1.331   2.808   2.214
 1385OPC    HW2 5867   1.264   2.867   2.110
 1385OPC     MW 5868   1.312   2.871   2.172
 1386OPC     OW 5869   4.751   1.840   2.322
 1386OPC    HW1 5870   4.831   1.875   2.327
 1386OPC    HW2 5871   4.754   1.774   2.379
 1386OPC     MW 5872   4.764   1.835   2.331
 1387OPC     OW 5873   4.863   1.629   1.260
 1387OPC    HW1 5874   4.853   1.707   1.223
 1387OPC    HW2 5875   4.940   1.636   1.301
 1387OPC     MW 5876   4.873   1.642   1.261
 1388OPC     OW 5877   4.544   0.176   0.885
 1388OPC    HW1 5878   4.538   0.246   0.936
 1388OPC    HW2 5879   4.630   0.169   0.871
 1388OPC     MW 5880   4.556   0.185   0.890
 1389OPC     OW 5881   4.748   0.570   1.653
 1389OPC    HW1 5882   4.721   0.489   1.670
 1389OPC    HW2 5883   4.835   0.563   1.653
 1389OPC     MW 5884   4.757   0.557   1.656
 1390OPC     OW 5885   0.160   3.103   5.026
 1390OPC    HW1 5886   0.247   3.100   5.023
 1390OPC    HW2 5887   0.142   3.107   5.111
 1390OPC     MW 5888   0.170   3.103   5.038
 1391OPC     OW 5889   4.646   0.587   1.397
 1391OPC    HW1 5890   4.668   0.670   1.381
 1391OPC    HW2 5891   4.679   0.572   1.476
 1391OPC     MW 5892   4.654   0.597   1.406
 1392OPC     OW 5893   4.646   3.291   1.356
 1392OPC    HW1 5894   4.599   3.285   1.429
 1392OPC    HW2 5895   4.590   3.266   1.293
 1392OPC     MW 5896   4.630   3.286   1.357
 1393OPC     OW 5897   0.875   4.959   2.513
 1393OPC    HW1 5898   0.838   4.887   2.545
 1393OPC    HW2 5899   0.949   4.967   2.559
 1393OPC     MW 5900   0.881   4.950   2.524
 1394OPC     OW 5901   1.554   0.134   1.903
 1394OPC    HW1 5902   1.467   0.143   1.901
 1394OPC    HW2 5903   1.574   0.152   1.986
 1394OPC     MW 5904   1.544   0.138   1.915
 1395OPC     OW 5905   1.054   0.870   2.309
 1395OPC    HW1 5906   1.004   0.859   2.238
 1395OPC    HW2 5907   0.997   0.868   2.375
 1395OPC     MW 5908   1.038   0.868   2.308
 1396OPC     OW 5909   2.816   1.585   1.726
 1396OPC    HW1 5910   2.837   1.667   1.709
 1396OPC    HW2 5911   2.743   1.592   1.773
 1396OPC     MW 5912   2.808   1.598   1.731
 1397OPC     OW 5913   4.912   2.608   4.928
 1397OPC    HW1 5914   4.932   2.563   5.000
 1397OPC    HW2 5915   4.917   2.548   4.865
 1397OPC     MW 5916   4.916   2.593   4.929
 1398OPC     OW 5917   0.166   1.992   4.614
 1398OPC    HW1 5918   0.240   1.950   4.594
 1398OPC    HW2 5919   0.122   1.993   4.538
 1398OPC     MW 5920   0.171   1.986   4.599
 1399OPC     OW 5921   3.411   2.340   0.626
 1399OPC    HW1 5922   3.461   2.309   0.561
 1399OPC    HW2 5923   3.457   2.407   0.657
 1399OPC     MW 5924   3.425   2.345   0.621
 1400OPC     OW 5925   0.907   3.160   1.435
 1400OPC    HW1 5926   0.843   3.145   1.378
 1400OPC    HW2 5927   0.873   3.134   1.511
 1400OPC     MW 5928   0.893   3.154   1.438
 1401OPC     OW 5929   1.325   3.182   0.542
 1401OPC    HW1 5930   1.310   3.117   0.597
 1401OPC    HW2 5931   1.411   3.197   0.549
 1401OPC     MW 5932   1.335   3.175   0.551
 1402OPC     OW 5933   4.195   1.314   0.406
 1402OPC    HW1 5934   4.164   1.355   0.337
 1402OPC    HW2 5935   4.281   1.332   0.404
 1402OPC     MW 5936   4.203   1.322   0.396
 1403OPC     OW 5937   3.636   2.883   4.536
 1403OPC    HW1 5938   3.562   2.928   4.524
 1403OPC    HW2 5939   3.698   2.937   4.508
 1403OPC     MW 5940   3.634   2.898   4.530
 1404OPC     OW 5941   2.214   3.787   0.249
 1404OPC    HW1 5942   2.196   3.754   0.170
 1404OPC    HW2 5943   2.206   3.873   0.237
 1404OPC     MW 5944   2.210   3.795   0.235
 1405OPC     OW 5945   4.443   0.607   0.763
 1405OPC    HW1 5946   4.464   0.690   0.747
 1405OPC    HW2 5947   4.516   0.563   0.745
 1405OPC     MW 5948   4.457   0.613   0.758
 1406OPC     OW 5949   0.474   4.870   2.794
 1406OPC    HW1 5950   0.440   4.841   2.719
 1406OPC    HW2 5951   0.438   4.948   2.805
 1406OPC     MW 5952   0.464   4.877   2.785
 1407OPC     OW 5953   3.594   2.620   3.675
 1407OPC    HW1 5954   3.550   2.557   3.716
 1407OPC    HW2 5955   3.543   2.690   3.686
 1407OPC     MW 5956   3.580   2.621   3.683
 1408OPC     OW 5957   4.173   1.456   0.147
 1408OPC    HW1 5958   4.102   1.500   0.174
 1408OPC    HW2 5959   4.217   1.516   0.101
 1408OPC     MW 5960   4.169   1.472   0.144
 1409OPC     OW 5961   0.428   1.786   1.207
 1409OPC    HW1 5962   0.509   1.773   1.236
 1409OPC    HW2 5963   0.384   1.718   1.241
 1409OPC     MW 5964   0.433   1.774   1.217
 1410OPC     OW 5965   1.817   3.698   3.192
 1410OPC    HW1 5966   1.744   3.744   3.208
 1410OPC    HW2 5967   1.810   3.677   3.108
 1410OPC     MW 5968   1.805   3.702   3.182
 1411OPC     OW 5969   1.802   3.309   3.832
 1411OPC    HW1 5970   1.798   3.234   3.788
 1411OPC    HW2 5971   1.720   3.321   3.858
 1411OPC     MW 5972   1.789   3.299   3.829
 1412OPC     OW 5973   3.427   4.184   3.272
 1412OPC    HW1 5974   3.452   4.114   3.319
 1412OPC    HW2 5975   3.475   4.248   3.305
 1412OPC     MW 5976   3.438   4.183   3.284
 1413OPC     OW 5977   3.528   0.645   4.983
 1413OPC    HW1 5978   3.538   0.622   5.067
 1413OPC    HW2 5979   3.528   0.568   4.942
 1413OPC     MW 5980   3.530   0.630   4.990
 1414OPC     OW 5981   3.637   0.192   3.384
 1414OPC    HW1 5982   3.607   0.268   3.353
 1414OPC    HW2 5983   3.721   0.192   3.360
 1414OPC     MW 5984   3.645   0.204   3.376
 1415OPC     OW 5985   1.902   3.365   1.855
 1415OPC    HW1 5986   1.889   3.317   1.927
 1415OPC    HW2 5987   1.934   3.440   1.887
 1415OPC     MW 5988   1.905   3.369   1.871
 1416OPC     OW 5989   1.885   0.070   3.473
 1416OPC    HW1 5990   1.906   0.001   3.522
 1416OPC    HW2 5991   1.956   0.082   3.423
 1416OPC     MW 5992   1.899   0.061   3.473
 1417OPC     OW 5993   2.405   1.535   1.070
 1417OPC    HW1 5994   2.478   1.495   1.044
 1417OPC    HW2 5995   2.354   1.533   0.999
 1417OPC     MW 5996   2.408   1.528   1.056
 1418OPC     OW 5997   1.005   2.233   3.286
 1418OPC    HW1 5998   1.044   2.289   3.231
 1418OPC    HW2 5999   0.929   2.271   3.303
 1418OPC     MW 6000   1.000   2.247   3.281
 1419OPC     OW 6001   0.698   4.118   0.666
 1419OPC    HW1 6002   0.679   4.131   0.750
 1419OPC    HW2 6003   0.774   4.077   0.668
 1419OPC     MW 6004   0.706   4.114   0.678
 1420OPC     OW 6005   2.850   4.641   3.960
 1420OPC    HW1 6006   2.807   4.575   3.922
 1420OPC    HW2 6007   2.830   4.632   4.045
 1420OPC     MW 6008   2.840   4.630   3.967
 1421OPC     OW 6009   3.150   4.306   1.549
 1421OPC    HW1 6010   3.189   4.326   1.624
 1421OPC    HW2 6011   3.083   4.362   1.545
 1421OPC     MW 6012   3.146   4.317   1.559
 1422OPC     OW 6013   1.903   1.372   4.999
 1422OPC    HW1 6014   1.868   1.447   4.971
 1422OPC    HW2 6015   1.910   1.324   4.926
 1422OPC     MW 6016   1.899   1.376   4.984
 1423OPC     OW 6017   1.629   1.242   4.645
 1423OPC    HW1 6018   1.631   1.317   4.690
 1423OPC    HW2 6019   1.690   1.254   4.584
 1423OPC     MW 6020   1.638   1.255   4.643
 1424OPC     OW 6021   3.843   2.734   3.714
 1424OPC    HW1 6022   3.836   2.811   3.674
 1424OPC    HW2 6023   3.766   2.696   3.700
 1424OPC     MW 6024   3.830   2.740   3.706
 1425OPC     OW 6025   2.070   5.017   4.762
 1425OPC    HW1 6026   2.110   4.955   4.808
 1425OPC    HW2 6027   1.990   5.020   4.795
 1425OPC     MW 6028   2.064   5.008   4.774
 1426OPC     OW 6029   3.623   3.795   1.833
 1426OPC    HW1 6030   3.575   3.866   1.851
 1426OPC    HW2 6031   3.672   3.820   1.766
 1426OPC     MW 6032   3.623   3.810   1.826
 1427OPC     OW 6033   2.875   0.915   2.236
 1427OPC    HW1 6034   2.888   0.927   2.151
 1427OPC    HW2 6035   2.900   0.833   2.249
 1427OPC     MW 6036   2.881   0.905   2.225
 1428OPC     OW 6037   1.500   0.150   0.995
 1428OPC    HW1 6038   1.449   0.175   0.929
 1428OPC    HW2 6039   1.482   0.065   1.004
 1428OPC     MW 6040   1.490   0.141   0.987
 1429OPC     OW 6041   3.335   1.655   3.847
 1429OPC    HW1 6042   3.397   1.593   3.847
 1429OPC    HW2 6043   3.354   1.702   3.776
 1429OPC     MW 6044   3.347   1.653   3.836
 1430OPC     OW 6045   0.877   0.035   4.072
 1430OPC    HW1 6046   0.951   0.018   4.029
 1430OPC    HW2 6047   0.819   0.047   4.008
 1430OPC     MW 6048   0.879   0.034   4.056
 1431OPC     OW 6049   4.603   1.990   2.523
 1431OPC    HW1 6050   4.669   2.010   2.577
 1431OPC    HW2 6051   4.642   1.952   2.455
 1431OPC     MW 6052   4.619   1.987   2.521
 1432OPC     OW 6053   3.171   2.534   0.288
 1432OPC    HW1 6054   3.248   2.570   0.307
 1432OPC    HW2 6055   3.141   2.507   0.366
 1432OPC     MW 6056   3.178   2.535   0.302
 1433OPC     OW 6057   1.088   1.952   1.901
 1433OPC    HW1 6058   1.104   1.933   1.818
 1433OPC    HW2 6059   1.163   1.934   1.941
 1433OPC     MW 6060   1.102   1.947   1.895
 1434OPC     OW 6061   3.704   2.358   0.950
 1434OPC    HW1 6062   3.733   2.416   1.008
 1434OPC    HW2 6063   3.640   2.317   0.992
 1434OPC     MW 6064   3.699   2.361   0.965
 1435OPC     OW 6065   4.233   0.017   2.170
 1435OPC    HW1 6066   4.209   0.100   2.179
 1435OPC    HW2 6067   4.311   0.022   2.132
 1435OPC     MW 6068   4.241   0.030   2.166
 1436OPC     OW 6069   1.524   4.602   0.801
 1436OPC    HW1 6070   1.512   4.688   0.789
 1436OPC    HW2 6071   1.474   4.566   0.739
 1436OPC     MW 6072   1.515   4.609   0.791
 1437OPC     OW 6073   0.341   0.935   0.805
 1437OPC    HW1 6074   0.403   0.875   0.812
 1437OPC    HW2 6075   0.384   1.010   0.813
 1437OPC     MW 6076   0.356   0.937   0.807
 1438OPC     OW 6077   4.521   2.961   3.419
 1438OPC    HW1 6078   4.576   2.930   3.358
 1438OPC    HW2 6079   4.442   2.946   3.385
 1438OPC     MW 6080   4.517   2.954   3.405
 1439OPC     OW 6081   4.108   2.301   0.289
 1439OPC    HW1 6082   4.132   2.219   0.305
 1439OPC    HW2 6083   4.062   2.324   0.359
 1439OPC     MW 6084   4.105   2.293   0.302
 1440OPC     OW 6085   3.757   0.764   0.283
 1440OPC    HW1 6086   3.695   0.734   0.229
 1440OPC    HW2 6087   3.826   0.774   0.230
 1440OPC     MW 6088   3.758   0.761   0.267
 1441OPC     OW 6089   1.801   5.017   4.855
 1441OPC    HW1 6090   1.724   5.021   4.814
 1441OPC    HW2 6091   1.799   4.938   4.893
 1441OPC     MW 6092   1.789   5.006   4.854
 1442OPC     OW 6093   0.889   3.750   2.950
 1442OPC    HW1 6094   0.880   3.776   3.033
 1442OPC    HW2 6095   0.811   3.719   2.929
 1442OPC     MW 6096   0.876   3.749   2.959
 1443OPC     OW 6097   4.626   2.226   3.296
 1443OPC    HW1 6098   4.696   2.267   3.265
 1443OPC    HW2 6099   4.634   2.234   3.383
 1443OPC     MW 6100   4.637   2.233   3.304
 1444OPC     OW 6101   3.929   0.212   2.576
 1444OPC    HW1 6102   3.960   0.293   2.566
 1444OPC    HW2 6103   3.929   0.180   2.495
 1444OPC     MW 6104   3.934   0.219   2.562
 1445OPC     OW 6105   2.422   0.733   0.069
 1445OPC    HW1 6106   2.391   0.803   0.110
 1445OPC    HW2 6107   2.350   0.698   0.032
 1445OPC     MW 6108   2.406   0.738   0.069
 1446OPC     OW 6109   4.773   4.754   0.110
 1446OPC    HW1 6110   4.745   4.694   0.052
 1446OPC    HW2 6111   4.806   4.817   0.060
 1446OPC     MW 6112   4.774   4.754   0.094
 1447OPC     OW 6113   3.827   1.419   1.882
 1447OPC    HW1 6114   3.783   1.424   1.807
 1447OPC    HW2 6115   3.833   1.502   1.909
 1447OPC     MW 6116   3.822   1.432   1.875
 1448OPC     OW 6117   2.700   2.355   4.463
 1448OPC    HW1 6118   2.765   2.403   4.494
 1448OPC    HW2 6119   2.708   2.280   4.505
 1448OPC     MW 6120   2.711   2.351   4.474
 1449OPC     OW 6121   4.259   0.966   3.596
 1449OPC    HW1 6122   4.325   1.022   3.612
 1449OPC    HW2 6123   4.294   0.888   3.613
 1449OPC     MW 6124   4.274   0.963   3.601
 1450OPC     OW 6125   3.724   1.981   3.930
 1450OPC    HW1 6126   3.651   1.978   3.883
 1450OPC    HW2 6127   3.723   2.061   3.966
 1450OPC     MW 6128   3.713   1.992   3.929
 1451OPC     OW 6129   5.100   1.679   3.071
 1451OPC    HW1 6130   5.102   1.609   3.123
 1451OPC    HW2 6131   5.182   1.686   3.042
 1451OPC     MW 6132   5.112   1.670   3.074
 1452OPC     OW 6133   4.133   2.280   0.827
 1452OPC    HW1 6134   4.055   2.246   0.845
 1452OPC    HW2 6135   4.170   2.289   0.905
 1452OPC     MW 6136   4.127   2.276   0.841
 1453OPC     OW 6137   1.180   4.024   4.753
 1453OPC    HW1 6138   1.210   4.010   4.672
 1453OPC    HW2 6139   1.183   4.111   4.761
 1453OPC     MW 6140   1.185   4.035   4.742
 1454OPC     OW 6141   2.196   1.116   4.939
 1454OPC    HW1 6142   2.256   1.058   4.964
 1454OPC    HW2 6143   2.180   1.161   5.012
 1454OPC     MW 6144   2.203   1.114   4.954
 1455OPC     OW 6145   0.306   0.739   3.294
 1455OPC    HW1 6146   0.375   0.748   3.241
 1455OPC    HW2 6147   0.255   0.806   3.272
 1455OPC     MW 6148   0.309   0.750   3.283
 1456OPC     OW 6149   4.082   0.490   2.026
 1456OPC    HW1 6150   4.158   0.526   2.001
 1456OPC    HW2 6151   4.043   0.554   2.070
 1456OPC     MW 6152   4.088   0.505   2.029
 1457OPC     OW 6153   3.163   2.706   1.743
 1457OPC    HW1 6154   3.159   2.754   1.670
 1457OPC    HW2 6155   3.090   2.727   1.785
 1457OPC     MW 6156   3.152   2.716   1.738
 1458OPC     OW 6157   3.646   1.971   0.325
 1458OPC    HW1 6158   3.731   1.973   0.346
 1458OPC    HW2 6159   3.646   1.954   0.239
 1458OPC     MW 6160   3.658   1.969   0.315
 1459OPC     OW 6161   0.598   0.681   2.329
 1459OPC    HW1 6162   0.600   0.684   2.241
 1459OPC    HW2 6163   0.663   0.626   2.348
 1459OPC     MW 6164   0.608   0.673   2.319
 1460OPC     OW 6165   4.842   4.709   2.974
 1460OPC    HW1 6166   4.843   4.796   2.967
 1460OPC    HW2 6167   4.773   4.693   3.024
 1460OPC     MW 6168   4.832   4.720   2.980
 1461OPC     OW 6169   1.762   0.633   1.043
 1461OPC    HW1 6170   1.712   0.561   1.036
 1461OPC    HW2 6171   1.794   0.643   0.962
 1461OPC     MW 6172   1.759   0.624   1.030
 1462OPC     OW 6173   2.509   3.388   3.797
 1462OPC    HW1 6174   2.427   3.394   3.766
 1462OPC    HW2 6175   2.503   3.418   3.878
 1462OPC     MW 6176   2.496   3.393   3.804
 1463OPC     OW 6177   1.936   4.183   2.331
 1463OPC    HW1 6178   1.972   4.124   2.279
 1463OPC    HW2 6179   2.004   4.216   2.375
 1463OPC     MW 6180   1.951   4.179   2.330
 1464OPC     OW 6181   0.681   2.731   2.491
 1464OPC    HW1 6182   0.729   2.679   2.440
 1464OPC    HW2 6183   0.625   2.675   2.528
 1464OPC     MW 6184   0.680   2.715   2.489
 1465OPC     OW 6185   3.397   1.263   3.995
 1465OPC    HW1 6186   3.437   1.327   3.952
 1465OPC    HW2 6187   3.394   1.292   4.077
 1465OPC     MW 6188   3.402   1.277   4.000
 1466OPC     OW 6189   1.313   1.624   5.049
 1466OPC    HW1 6190   1.333   1.668   4.977
 1466OPC    HW2 6191   1.265   1.557   5.021
 1466OPC     MW 6192   1.309   1.621   5.034
 1467OPC     OW 6193   0.457   4.068   5.042
 1467OPC    HW1 6194   0.395   4.043   4.986
 1467OPC    HW2 6195   0.513   4.001   5.042
 1467OPC     MW 6196   0.456   4.054   5.034
 1468OPC     OW 6197   4.497   4.033   1.245
 1468OPC    HW1 6198   4.516   4.113   1.275
 1468OPC    HW2 6199   4.558   4.019   1.184
 1468OPC     MW 6200   4.508   4.043   1.240
 1469OPC     OW 6201   3.339   2.930   0.306
 1469OPC    HW1 6202   3.369   3.008   0.332
 1469OPC    HW2 6203   3.278   2.951   0.247
 1469OPC     MW 6204   3.335   2.945   0.301
 1470OPC     OW 6205   2.352   4.597   0.879
 1470OPC    HW1 6206   2.309   4.666   0.848
 1470OPC    HW2 6207   2.338   4.601   0.965
 1470OPC     MW 6208   2.344   4.607   0.887
 1471OPC     OW 6209   0.398   0.999   2.822
 1471OPC    HW1 6210   0.387   1.006   2.736
 1471OPC    HW2 6211   0.458   0.936   2.830
 1471OPC     MW 6212   0.405   0.991   2.810
 1472OPC     OW 6213   4.103   3.777   0.461
 1472OPC    HW1 6214   4.050   3.791   0.393
 1472OPC    HW2 6215   4.090   3.846   0.512
 1472OPC     MW 6216   4.093   3.789   0.459
 1473OPC     OW 6217   5.173   1.643   0.010
 1473OPC    HW1 6218   5.092   1.639   5.150
 1473OPC    HW2 6219   5.209   1.710   5.139
 1473OPC     MW 6220   5.167   1.652   5.171
 1474OPC     OW 6221   2.052   0.285   0.051
 1474OPC    HW1 6222   2.029   0.296   5.140
 1474OPC    HW2 6223   1.976   0.286   0.094
 1474OPC     MW 6224   2.037   0.287   0.045
 1475OPC     OW 6225   2.549   2.650   3.876
 1475OPC    HW1 6226   2.544   2.732   3.846
 1475OPC    HW2 6227   2.610   2.614   3.825
 1475OPC     MW 6228   2.557   2.657   3.864
 1476OPC     OW 6229   2.840   4.568   1.036
 1476OPC    HW1 6230   2.800   4.638   1.004
 1476OPC    HW2 6231   2.914   4.564   0.991
 1476OPC     MW 6232   2.845   4.578   1.025
 1477OPC     OW 6233   4.370   4.312   1.911
 1477OPC    HW1 6234   4.447   4.286   1.943
 1477OPC    HW2 6235   4.346   4.247   1.858
 1477OPC     MW 6236   4.378   4.299   1.908
 1478OPC     OW 6237   3.284   0.073   4.234
 1478OPC    HW1 6238   3.290   5.163   4.190
 1478OPC    HW2 6239   3.216   0.113   4.197
 1478OPC     MW 6240   3.275   0.068   4.222
 1479OPC     OW 6241   0.425   5.022   0.314
 1479OPC    HW1 6242   0.511   5.008   0.310
 1479OPC    HW2 6243   0.418   5.090   0.369
 1479OPC     MW 6244   0.437   5.030   0.321
 1480OPC     OW 6245   2.723   5.125   4.086
 1480OPC    HW1 6246   2.652   5.162   4.051
 1480OPC    HW2 6247   2.718   5.148   4.170
 1480OPC     MW 6248   2.711   5.134   4.094
 1481OPC     OW 6249   4.287   4.793   5.002
 1481OPC    HW1 6250   4.296   4.740   5.071
 1481OPC    HW2 6251   4.343   4.858   5.018
 1481OPC     MW 6252   4.297   4.795   5.014
 1482OPC     OW 6253   1.961   3.450   2.225
 1482OPC    HW1 6254   1.894   3.465   2.280
 1482OPC    HW2 6255   2.023   3.418   2.277
 1482OPC     MW 6256   1.960   3.448   2.241
 1483OPC     OW 6257   0.983   3.618   4.932
 1483OPC    HW1 6258   1.063   3.615   4.969
 1483OPC    HW2 6259   0.975   3.540   4.894
 1483OPC     MW 6260   0.994   3.606   4.932
 1484OPC     OW 6261   3.275   4.915   2.195
 1484OPC    HW1 6262   3.241   4.910   2.275
 1484OPC    HW2 6263   3.215   4.962   2.151
 1484OPC     MW 6264   3.261   4.921   2.200
 1485OPC     OW 6265   4.545   4.866   0.799
 1485OPC    HW1 6266   4.501   4.918   0.745
 1485OPC    HW2 6267   4.621   4.853   0.758
 1485OPC     MW 6268   4.550   4.872   0.785
 1486OPC     OW 6269   3.920   4.365   4.512
 1486OPC    HW1 6270   3.839   4.394   4.523
 1486OPC    HW2 6271   3.953   4.417   4.450
 1486OPC     MW 6272   3.913   4.377   4.504
 1487OPC     OW 6273   0.324   0.383   0.649
 1487OPC    HW1 6274   0.253   0.433   0.640
 1487OPC    HW2 6275   0.292   0.304   0.668
 1487OPC     MW 6276   0.309   0.379   0.651
 1488OPC     OW 6277   2.744   4.870   4.410
 1488OPC    HW1 6278   2.718   4.844   4.489
 1488OPC    HW2 6279   2.829   4.848   4.408
 1488OPC     MW 6280   2.753   4.863   4.422
 1489OPC     OW 6281   3.168   3.502   1.659
 1489OPC    HW1 6282   3.173   3.574   1.610
 1489OPC    HW2 6283   3.246   3.464   1.648
 1489OPC     MW 6284   3.181   3.507   1.650
 1490OPC     OW 6285   2.705   2.770   5.005
 1490OPC    HW1 6286   2.658   2.701   5.031
 1490OPC    HW2 6287   2.645   2.824   4.974
 1490OPC     MW 6288   2.689   2.768   5.004
 1491OPC     OW 6289   0.621   2.013   2.153
 1491OPC    HW1 6290   0.575   2.071   2.199
 1491OPC    HW2 6291   0.683   2.061   2.115
 1491OPC     MW 6292   0.623   2.029   2.154
 1492OPC     OW 6293   4.457   1.714   4.379
 1492OPC    HW1 6294   4.507   1.661   4.428
 1492OPC    HW2 6295   4.489   1.793   4.397
 1492OPC     MW 6296   4.469   1.718   4.389
 1493OPC     OW 6297   4.236   4.926   0.428
 1493OPC    HW1 6298   4.161   4.883   0.434
 1493OPC    HW2 6299   4.213   5.005   0.397
 1493OPC     MW 6300   4.222   4.932   0.424
 1494OPC     OW 6301   4.360   0.697   4.532
 1494OPC    HW1 6302   4.289   0.689   4.582
 1494OPC    HW2 6303   4.402   0.765   4.566
 1494OPC     MW 6304   4.355   0.706   4.544
 1495OPC     OW 6305   3.803   2.181   1.499
 1495OPC    HW1 6306   3.748   2.205   1.562
 1495OPC    HW2 6307   3.838   2.256   1.472
 1495OPC     MW 6308   3.800   2.196   1.505
 1496OPC     OW 6309   1.658   3.153   2.162
 1496OPC    HW1 6310   1.740   3.163   2.134
 1496OPC    HW2 6311   1.638   3.071   2.140
 1496OPC     MW 6312   1.667   3.143   2.155
 1497OPC     OW 6313   4.630   3.469   2.016
 1497OPC    HW1 6314   4.707   3.509   2.012
 1497OPC    HW2 6315   4.592   3.505   2.086
 1497OPC     MW 6316   4.636   3.480   2.026
 1498OPC     OW 6317   4.981   1.948   2.638
 1498OPC    HW1 6318   4.964   1.900   2.708
 1498OPC    HW2 6319   5.000   2.027   2.671
 1498OPC     MW 6320   4.981   1.953   2.653
 1499OPC     OW 6321   5.002   1.073   2.333
 1499OPC    HW1 6322   5.086   1.048   2.340
 1499OPC    HW2 6323   4.998   1.144   2.385
 1499OPC     MW 6324   5.014   1.080   2.342
 1500OPC     OW 6325   3.344   0.931   2.024
 1500OPC    HW1 6326   3.376   0.880   2.087
 1500OPC    HW2 6327   3.281   0.882   1.988
 1500OPC     MW 6328   3.340   0.916   2.028
 1501OPC     OW 6329   2.818   0.085   3.550
 1501OPC    HW1 6330   2.783   0.010   3.522
 1501OPC    HW2 6331   2.904   0.071   3.543
 1501OPC     MW 6332   2.825   0.072   3.545
 1502OPC     OW 6333   1.111   2.919   3.960
 1502OPC    HW1 6334   1.192   2.943   3.940
 1502OPC    HW2 6335   1.095   2.962   4.035
 1502OPC     MW 6336   1.120   2.928   3.968
 1503OPC     OW 6337   3.408   1.124   3.305
 1503OPC    HW1 6338   3.488   1.154   3.320
 1503OPC    HW2 6339   3.372   1.122   3.385
 1503OPC     MW 6340   3.414   1.128   3.319
 1504OPC     OW 6341   4.304   2.043   1.173
 1504OPC    HW1 6342   4.378   2.004   1.148
 1504OPC    HW2 6343   4.311   2.044   1.260
 1504OPC     MW 6344   4.316   2.038   1.182
 1505OPC     OW 6345   3.880   0.894   4.144
 1505OPC    HW1 6346   3.888   0.897   4.057
 1505OPC    HW2 6347   3.925   0.964   4.170
 1505OPC     MW 6348   3.888   0.905   4.135
 1506OPC     OW 6349   0.055   2.165   2.146
 1506OPC    HW1 6350   0.052   2.077   2.144
 1506OPC    HW2 6351   5.212   2.187   2.187
 1506OPC     MW 6352   0.043   2.155   2.152
 1507OPC     OW 6353   2.124   2.695   4.373
 1507OPC    HW1 6354   2.088   2.772   4.391
 1507OPC    HW2 6355   2.181   2.713   4.310
 1507OPC     MW 6356   2.127   2.709   4.367
 1508OPC     OW 6357   3.460   5.088   2.063
 1508OPC    HW1 6358   3.422   5.019   2.099
 1508OPC    HW2 6359   3.443   5.153   2.119
 1508OPC     MW 6360   3.452   5.088   2.077
 1509OPC     OW 6361   2.341   4.263   0.227
 1509OPC    HW1 6362   2.295   4.193   0.251
 1509OPC    HW2 6363   2.341   4.312   0.300
 1509OPC     MW 6364   2.334   4.260   0.242
 1510OPC     OW 6365   1.989   0.309   4.950
 1510OPC    HW1 6366   1.925   0.249   4.952
 1510OPC    HW2 6367   1.948   0.381   4.924
 1510OPC     MW 6368   1.974   0.310   4.947
 1511OPC     OW 6369   2.139   4.836   1.134
 1511OPC    HW1 6370   2.052   4.829   1.124
 1511OPC    HW2 6371   2.168   4.754   1.127
 1511OPC     MW 6372   2.130   4.823   1.131
 1512OPC     OW 6373   2.301   0.562   4.241
 1512OPC    HW1 6374   2.292   0.629   4.186
 1512OPC    HW2 6375   2.356   0.592   4.302
 1512OPC     MW 6376   2.308   0.576   4.242
 1513OPC     OW 6377   1.864   1.849   1.160
 1513OPC    HW1 6378   1.892   1.814   1.235
 1513OPC    HW2 6379   1.777   1.848   1.168
 1513OPC     MW 6380   1.856   1.844   1.172
 1514OPC     OW 6381   3.940   1.236   4.474
 1514OPC    HW1 6382   4.011   1.271   4.510
 1514OPC    HW2 6383   3.969   1.205   4.398
 1514OPC     MW 6384   3.954   1.237   4.468
 1515OPC     OW 6385   3.188   1.376   4.714
 1515OPC    HW1 6386   3.261   1.340   4.681
 1515OPC    HW2 6387   3.125   1.321   4.688
 1515OPC     MW 6388   3.190   1.362   4.705
 1516OPC     OW 6389   1.722   0.673   2.874
 1516OPC    HW1 6390   1.738   0.597   2.913
 1516OPC    HW2 6391   1.637   0.669   2.856
 1516OPC     MW 6392   1.712   0.661   2.877
 1517OPC     OW 6393   2.128   1.465   1.344
 1517OPC    HW1 6394   2.187   1.408   1.313
 1517OPC    HW2 6395   2.161   1.543   1.320
 1517OPC     MW 6396   2.142   1.468   1.336
 1518OPC     OW 6397   4.924   0.831   0.078
 1518OPC    HW1 6398   5.005   0.808   0.102
 1518OPC    HW2 6399   4.900   0.887   0.141
 1518OPC     MW 6400   4.933   0.836   0.091
 1519OPC     OW 6401   3.987   4.794   0.385
 1519OPC    HW1 6402   4.018   4.795   0.303
 1519OPC    HW2 6403   3.943   4.719   0.389
 1519OPC     MW 6404   3.985   4.783   0.373
 1520OPC     OW 6405   2.401   3.027   0.555
 1520OPC    HW1 6406   2.319   3.055   0.542
 1520OPC    HW2 6407   2.450   3.080   0.507
 1520OPC     MW 6408   2.396   3.039   0.546
 1521OPC     OW 6409   4.637   4.917   1.054
 1521OPC    HW1 6410   4.589   4.862   1.102
 1521OPC    HW2 6411   4.605   4.908   0.974
 1521OPC     MW 6412   4.625   4.908   1.049
 1522OPC     OW 6413   0.689   3.994   4.027
 1522OPC    HW1 6414   0.637   4.046   4.074
 1522OPC    HW2 6415   0.687   3.918   4.071
 1522OPC     MW 6416   0.681   3.990   4.040
 1523OPC     OW 6417   5.198   0.776   2.355
 1523OPC    HW1 6418   0.029   0.803   2.300
 1523OPC    HW2 6419   5.214   0.821   2.428
 1523OPC     MW 6420   5.210   0.786   2.357
 1524OPC     OW 6421   2.508   2.243   1.312
 1524OPC    HW1 6422   2.428   2.277   1.305
 1524OPC    HW2 6423   2.557   2.294   1.261
 1524OPC     MW 6424   2.504   2.256   1.303
 1525OPC     OW 6425   4.154   4.319   1.050
 1525OPC    HW1 6426   4.215   4.376   1.076
 1525OPC    HW2 6427   4.094   4.323   1.114
 1525OPC     MW 6428   4.154   4.328   1.063
 1526OPC     OW 6429   0.978   1.363   2.434
 1526OPC    HW1 6430   0.914   1.401   2.388
 1526OPC    HW2 6431   0.982   1.411   2.507
 1526OPC     MW 6432   0.969   1.376   2.438
 1527OPC     OW 6433   4.250   4.467   0.463
 1527OPC    HW1 6434   4.178   4.471   0.512
 1527OPC    HW2 6435   4.242   4.392   0.420
 1527OPC     MW 6436   4.238   4.457   0.464
 1528OPC     OW 6437   4.120   0.006   0.362
 1528OPC    HW1 6438   4.034   5.158   0.372
 1528OPC    HW2 6439   4.127   0.093   0.358
 1528OPC     MW 6440   4.108   0.017   0.363
 1529OPC     OW 6441   2.165   4.535   2.007
 1529OPC    HW1 6442   2.153   4.451   2.030
 1529OPC    HW2 6443   2.090   4.556   1.967
 1529OPC     MW 6444   2.152   4.526   2.004
 1530OPC     OW 6445   2.410   4.869   1.966
 1530OPC    HW1 6446   2.439   4.913   2.036
 1530OPC    HW2 6447   2.333   4.906   1.949
 1530OPC     MW 6448   2.403   4.881   1.974
 1531OPC     OW 6449   4.833   0.477   0.348
 1531OPC    HW1 6450   4.820   0.507   0.267
 1531OPC    HW2 6451   4.854   0.548   0.393
 1531OPC     MW 6452   4.835   0.492   0.343
 1532OPC     OW 6453   2.691   5.016   0.598
 1532OPC    HW1 6454   2.616   4.981   0.625
 1532OPC    HW2 6455   2.665   5.083   0.548
 1532OPC     MW 6456   2.676   5.020   0.594
 1533OPC     OW 6457   3.342   3.002   1.397
 1533OPC    HW1 6458   3.277   2.967   1.442
 1533OPC    HW2 6459   3.383   3.053   1.455
 1533OPC     MW 6460   3.339   3.004   1.412
 1534OPC     OW 6461   5.085   1.864   4.474
 1534OPC    HW1 6462   5.161   1.872   4.433
 1534OPC    HW2 6463   5.095   1.791   4.522
 1534OPC     MW 6464   5.098   1.854   4.475
 1535OPC     OW 6465   3.715   4.529   1.796
 1535OPC    HW1 6466   3.680   4.468   1.744
 1535OPC    HW2 6467   3.801   4.521   1.783
 1535OPC     MW 6468   3.722   4.519   1.787
 1536OPC     OW 6469   2.699   4.804   4.684
 1536OPC    HW1 6470   2.622   4.776   4.714
 1536OPC    HW2 6471   2.692   4.891   4.690
 1536OPC     MW 6472   2.687   4.813   4.689
 1537OPC     OW 6473   3.774   3.163   0.932
 1537OPC    HW1 6474   3.828   3.128   0.991
 1537OPC    HW2 6475   3.695   3.142   0.961
 1537OPC     MW 6476   3.771   3.155   0.945
 1538OPC     OW 6477   1.579   0.979   2.567
 1538OPC    HW1 6478   1.541   0.901   2.572
 1538OPC    HW2 6479   1.515   1.035   2.587
 1538OPC     MW 6480   1.564   0.976   2.571
 1539OPC     OW 6481   0.555   0.466   2.002
 1539OPC    HW1 6482   0.514   0.434   2.071
 1539OPC    HW2 6483   0.550   0.553   2.013
 1539OPC     MW 6484   0.548   0.474   2.014
 1540OPC     OW 6485   0.523   0.868   0.191
 1540OPC    HW1 6486   0.589   0.923   0.200
 1540OPC    HW2 6487   0.540   0.805   0.249
 1540OPC     MW 6488   0.535   0.867   0.201
 1541OPC     OW 6489   4.834   2.963   1.407
 1541OPC    HW1 6490   4.865   3.044   1.394
 1541OPC    HW2 6491   4.755   2.966   1.369
 1541OPC     MW 6492   4.827   2.976   1.399
 1542OPC     OW 6493   2.003   0.545   3.371
 1542OPC    HW1 6494   2.025   0.618   3.327
 1542OPC    HW2 6495   1.916   0.551   3.377
 1542OPC     MW 6496   1.994   0.557   3.365
 1543OPC     OW 6497   0.402   1.307   2.422
 1543OPC    HW1 6498   0.330   1.309   2.374
 1543OPC    HW2 6499   0.460   1.267   2.370
 1543OPC     MW 6500   0.400   1.301   2.408
 1544OPC     OW 6501   2.106   1.471   1.623
 1544OPC    HW1 6502   2.123   1.474   1.537
 1544OPC    HW2 6503   2.050   1.404   1.630
 1544OPC     MW 6504   2.100   1.462   1.611
 1545OPC     OW 6505   3.749   1.777   1.489
 1545OPC    HW1 6506   3.738   1.839   1.429
 1545OPC    HW2 6507   3.745   1.703   1.443
 1545OPC     MW 6508   3.747   1.775   1.473
 1546OPC     OW 6509   3.838   2.263   1.932
 1546OPC    HW1 6510   3.789   2.256   1.861
 1546OPC    HW2 6511   3.900   2.320   1.910
 1546OPC     MW 6512   3.840   2.270   1.918
 1547OPC     OW 6513   3.826   2.627   2.956
 1547OPC    HW1 6514   3.813   2.661   3.036
 1547OPC    HW2 6515   3.751   2.586   2.939
 1547OPC     MW 6516   3.813   2.626   2.965
 1548OPC     OW 6517   1.127   4.794   4.004
 1548OPC    HW1 6518   1.206   4.832   4.007
 1548OPC    HW2 6519   1.087   4.834   3.938
 1548OPC     MW 6520   1.133   4.805   3.995
 1549OPC     OW 6521   0.266   2.232   1.905
 1549OPC    HW1 6522   0.287   2.289   1.968
 1549OPC    HW2 6523   0.223   2.170   1.947
 1549OPC     MW 6524   0.263   2.232   1.921
 1550OPC     OW 6525   0.360   1.098   0.199
 1550OPC    HW1 6526   0.413   1.148   0.152
 1550OPC    HW2 6527   0.403   1.022   0.205
 1550OPC     MW 6528   0.374   1.094   0.193
 1551OPC     OW 6529   2.677   4.852   4.135
 1551OPC    HW1 6530   2.685   4.851   4.222
 1551OPC    HW2 6531   2.691   4.936   4.114
 1551OPC     MW 6532   2.680   4.864   4.145
 1552OPC     OW 6533   4.054   0.743   2.601
 1552OPC    HW1 6534   3.997   0.807   2.583
 1552OPC    HW2 6535   4.131   0.780   2.584
 1552OPC     MW 6536   4.057   0.758   2.596
 1553OPC     OW 6537   2.414   2.111   0.691
 1553OPC    HW1 6538   2.492   2.149   0.682
 1553OPC    HW2 6539   2.358   2.177   0.681
 1553OPC     MW 6540   2.417   2.126   0.688
 1554OPC     OW 6541   4.742   4.379   3.128
 1554OPC    HW1 6542   4.729   4.344   3.207
 1554OPC    HW2 6543   4.706   4.458   3.134
 1554OPC     MW 6544   4.735   4.385   3.141
 1555OPC     OW 6545   4.727   4.882   1.788
 1555OPC    HW1 6546   4.647   4.911   1.810
 1555OPC    HW2 6547   4.773   4.890   1.862
 1555OPC     MW 6548   4.722   4.887   1.802
 1556OPC     OW 6549   3.817   0.364   4.135
 1556OPC    HW1 6550   3.807   0.418   4.203
 1556OPC    HW2 6551   3.743   0.376   4.089
 1556OPC     MW 6552   3.804   0.374   4.138
 1557OPC     OW 6553   3.099   2.187   0.545
 1557OPC    HW1 6554   3.107   2.173   0.631
 1557OPC    HW2 6555   3.172   2.154   0.512
 1557OPC     MW 6556   3.111   2.180   0.553
 1558OPC     OW 6557   3.762   3.259   4.651
 1558OPC    HW1 6558   3.775   3.245   4.736
 1558OPC    HW2 6559   3.676   3.275   4.645
 1558OPC     MW 6560   3.751   3.259   4.663
 1559OPC     OW 6561   3.869   5.073   3.076
 1559OPC    HW1 6562   3.917   5.123   3.129
 1559OPC    HW2 6563   3.808   5.128   3.046
 1559OPC     MW 6564   3.867   5.089   3.079
 1560OPC     OW 6565   3.171   4.132   0.204
 1560OPC    HW1 6566   3.135   4.135   0.125
 1560OPC    HW2 6567   3.183   4.216   0.224
 1560OPC     MW 6568   3.168   4.145   0.195
 1561OPC     OW 6569   3.834   4.940   3.558
 1561OPC    HW1 6570   3.860   4.904   3.483
 1561OPC    HW2 6571   3.897   4.998   3.576
 1561OPC     MW 6572   3.847   4.943   3.549
 1562OPC     OW 6573   4.464   1.148   3.931
 1562OPC    HW1 6574   4.462   1.158   3.844
 1562OPC    HW2 6575   4.382   1.123   3.950
 1562OPC     MW 6576   4.451   1.146   3.921
 1563OPC     OW 6577   2.389   1.677   4.307
 1563OPC    HW1 6578   2.462   1.684   4.356
 1563OPC    HW2 6579   2.400   1.739   4.246
 1563OPC     MW 6580   2.402   1.687   4.305
 1564OPC     OW 6581   2.926   4.397   3.613
 1564OPC    HW1 6582   2.975   4.325   3.613
 1564OPC    HW2 6583   2.984   4.461   3.622
 1564OPC     MW 6584   2.941   4.396   3.614
 1565OPC     OW 6585   2.338   3.117   5.112
 1565OPC    HW1 6586   2.384   3.088   0.008
 1565OPC    HW2 6587   2.381   3.086   5.043
 1565OPC     MW 6588   2.351   3.108   5.112
 1566OPC     OW 6589   2.458   2.636   4.636
 1566OPC    HW1 6590   2.467   2.604   4.716
 1566OPC    HW2 6591   2.456   2.565   4.585
 1566OPC     MW 6592   2.459   2.621   4.640
 1567OPC     OW 6593   4.743   1.543   2.772
 1567OPC    HW1 6594   4.795   1.603   2.810
 1567OPC    HW2 6595   4.791   1.470   2.774
 1567OPC     MW 6596   4.758   1.541   2.778
 1568OPC     OW 6597   4.873   2.528   2.140
 1568OPC    HW1 6598   4.889   2.592   2.084
 1568OPC    HW2 6599   4.916   2.553   2.212
 1568OPC     MW 6600   4.882   2.541   2.143
 1569OPC     OW 6601   1.836   3.240   2.781
 1569OPC    HW1 6602   1.891   3.172   2.779
 1569OPC    HW2 6603   1.842   3.269   2.863
 1569OPC     MW 6604   1.845   3.234   2.792
 1570OPC     OW 6605   0.376   3.052   1.309
 1570OPC    HW1 6606   0.292   3.053   1.287
 1570OPC    HW2 6607   0.417   3.038   1.234
 1570OPC     MW 6608   0.370   3.050   1.295
 1571OPC     OW 6609   0.376   1.584   0.248
 1571OPC    HW1 6610   0.443   1.552   0.294
 1571OPC    HW2 6611   0.308   1.572   0.301
 1571OPC     MW 6612   0.376   1.578   0.263
 1572OPC     OW 6613   0.652   5.048   2.646
 1572OPC    HW1 6614   0.723   5.029   2.600
 1572OPC    HW2 6615   0.626   4.971   2.676
 1572OPC     MW 6616   0.659   5.034   2.644
 1573OPC     OW 6617   4.219   4.984   3.089
 1573OPC    HW1 6618   4.300   4.974   3.057
 1573OPC    HW2 6619   4.168   4.949   3.028
 1573OPC     MW 6620   4.223   4.978   3.075
 1574OPC     OW 6621   2.105   4.450   1.458
 1574OPC    HW1 6622   2.106   4.376   1.411
 1574OPC    HW2 6623   2.189   4.463   1.479
 1574OPC     MW 6624   2.117   4.441   1.455
 1575OPC     OW 6625   2.924   2.752   3.334
 1575OPC    HW1 6626   2.848   2.713   3.322
 1575OPC    HW2 6627   2.951   2.770   3.253
 1575OPC     MW 6628   2.917   2.749   3.320
 1576OPC     OW 6629   0.723   5.046   2.000
 1576OPC    HW1 6630   0.721   5.045   1.913
 1576OPC    HW2 6631   0.807   5.035   2.019
 1576OPC     MW 6632   0.735   5.044   1.990
 1577OPC     OW 6633   3.393   4.797   4.730
 1577OPC    HW1 6634   3.365   4.726   4.772
 1577OPC    HW2 6635   3.329   4.855   4.742
 1577OPC     MW 6636   3.380   4.795   4.738
 1578OPC     OW 6637   2.555   0.924   2.972
 1578OPC    HW1 6638   2.569   0.855   3.024
 1578OPC    HW2 6639   2.472   0.945   2.988
 1578OPC     MW 6640   2.545   0.917   2.982
 1579OPC     OW 6641   0.940   0.945   1.552
 1579OPC    HW1 6642   0.876   0.966   1.607
 1579OPC    HW2 6643   0.902   0.945   1.474
 1579OPC     MW 6644   0.925   0.948   1.549
 1580OPC     OW 6645   0.092   3.816   2.932
 1580OPC    HW1 6646   0.027   3.777   2.976
 1580OPC    HW2 6647   0.070   3.900   2.933
 1580OPC     MW 6648   0.079   3.823   2.938
 1581OPC     OW 6649   2.497   0.570   1.680
 1581OPC    HW1 6650   2.446   0.510   1.718
 1581OPC    HW2 6651   2.554   0.522   1.635
 1581OPC     MW 6652   2.498   0.554   1.679
 1582OPC     OW 6653   0.409   2.296   4.138
 1582OPC    HW1 6654   0.460   2.347   4.187
 1582OPC    HW2 6655   0.343   2.348   4.114
 1582OPC     MW 6656   0.407   2.311   4.142
 1583OPC     OW 6657   2.581   3.166   3.636
 1583OPC    HW1 6658   2.546   3.096   3.676
 1583OPC    HW2 6659   2.555   3.232   3.687
 1583OPC     MW 6660   2.572   3.165   3.650
 1584OPC     OW 6661   2.176   3.371   5.095
 1584OPC    HW1 6662   2.106   3.360   5.044
 1584OPC    HW2 6663   2.227   3.303   5.075
 1584OPC     MW 6664   2.174   3.360   5.084
 1585OPC     OW 6665   5.180   0.802   0.194
 1585OPC    HW1 6666   0.002   0.733   0.194
 1585OPC    HW2 6667   0.000   0.867   0.166
 1585OPC     MW 6668   5.196   0.802   0.190
 1586OPC     OW 6669   0.719   0.974   1.726
 1586OPC    HW1 6670   0.704   0.888   1.733
 1586OPC    HW2 6671   0.653   1.009   1.771
 1586OPC     MW 6672   0.707   0.966   1.734
 1587OPC     OW 6673   4.890   2.897   0.385
 1587OPC    HW1 6674   4.967   2.855   0.384
 1587OPC    HW2 6675   4.841   2.850   0.439
 1587OPC     MW 6676   4.894   2.884   0.393
 1588OPC     OW 6677   0.183   1.581   2.739
 1588OPC    HW1 6678   0.239   1.515   2.726
 1588OPC    HW2 6679   0.235   1.650   2.750
 1588OPC     MW 6680   0.199   1.582   2.739
 1589OPC     OW 6681   3.062   0.373   2.005
 1589OPC    HW1 6682   3.012   0.377   1.934
 1589OPC    HW2 6683   3.137   0.340   1.975
 1589OPC     MW 6684   3.066   0.369   1.990
 1590OPC     OW 6685   4.593   0.624   3.071
 1590OPC    HW1 6686   4.581   0.556   3.124
 1590OPC    HW2 6687   4.522   0.674   3.085
 1590OPC     MW 6688   4.581   0.621   3.081
 1591OPC     OW 6689   2.924   3.227   3.803
 1591OPC    HW1 6690   2.881   3.294   3.767
 1591OPC    HW2 6691   2.981   3.205   3.741
 1591OPC     MW 6692   2.926   3.234   3.788
 1592OPC     OW 6693   3.775   2.551   0.343
 1592OPC    HW1 6694   3.827   2.495   0.385
 1592OPC    HW2 6695   3.729   2.588   0.407
 1592OPC     MW 6696   3.776   2.548   0.358
 1593OPC     OW 6697   2.655   0.806   4.026
 1593OPC    HW1 6698   2.673   0.763   4.100
 1593OPC    HW2 6699   2.660   0.745   3.965
 1593OPC     MW 6700   2.658   0.791   4.028
 1594OPC     OW 6701   3.410   3.512   3.842
 1594OPC    HW1 6702   3.451   3.506   3.766
 1594OPC    HW2 6703   3.327   3.527   3.820
 1594OPC     MW 6704   3.403   3.513   3.828
 1595OPC     OW 6705   5.141   1.739   3.569
 1595OPC    HW1 6706   5.120   1.762   3.487
 1595OPC    HW2 6707   5.063   1.731   3.608
 1595OPC     MW 6708   5.126   1.741   3.563
 1596OPC     OW 6709   3.989   3.154   1.354
 1596OPC    HW1 6710   3.971   3.237   1.331
 1596OPC    HW2 6711   3.977   3.109   1.281
 1596OPC     MW 6712   3.985   3.160   1.340
 1597OPC     OW 6713   4.248   4.809   2.764
 1597OPC    HW1 6714   4.176   4.850   2.791
 1597OPC    HW2 6715   4.278   4.861   2.700
 1597OPC     MW 6716   4.242   4.823   2.759
 1598OPC     OW 6717   2.260   4.919   2.574
 1598OPC    HW1 6718   2.253   4.957   2.495
 1598OPC    HW2 6719   2.334   4.952   2.606
 1598OPC     MW 6720   2.270   4.930   2.567
 1599OPC     OW 6721   1.370   4.485   2.273
 1599OPC    HW1 6722   1.331   4.413   2.245
 1599OPC    HW2 6723   1.340   4.495   2.355
 1599OPC     MW 6724   1.360   4.476   2.281
 1600OPC     OW 6725   0.838   0.435   2.671
 1600OPC    HW1 6726   0.765   0.458   2.713
 1600OPC    HW2 6727   0.821   0.454   2.588
 1600OPC     MW 6728   0.825   0.441   2.665
 1601OPC     OW 6729   4.660   0.312   1.679
 1601OPC    HW1 6730   4.654   0.287   1.762
 1601OPC    HW2 6731   4.577   0.306   1.651
 1601OPC     MW 6732   4.647   0.307   1.687
 1602OPC     OW 6733   1.259   2.973   1.118
 1602OPC    HW1 6734   1.227   2.917   1.059
 1602OPC    HW2 6735   1.197   3.035   1.122
 1602OPC     MW 6736   1.245   2.974   1.110
 1603OPC     OW 6737   1.127   3.125   1.989
 1603OPC    HW1 6738   1.176   3.177   2.039
 1603OPC    HW2 6739   1.064   3.098   2.043
 1603OPC     MW 6740   1.125   3.129   2.005
 1604OPC     OW 6741   4.497   3.866   3.985
 1604OPC    HW1 6742   4.426   3.819   4.007
 1604OPC    HW2 6743   4.564   3.816   4.009
 1604OPC     MW 6744   4.496   3.852   3.992
 1605OPC     OW 6745   0.177   2.886   3.809
 1605OPC    HW1 6746   0.134   2.952   3.846
 1605OPC    HW2 6747   0.261   2.907   3.818
 1605OPC     MW 6748   0.183   2.899   3.816
 1606OPC     OW 6749   2.842   3.153   5.140
 1606OPC    HW1 6750   2.929   3.147   5.142
 1606OPC    HW2 6751   2.818   3.131   0.049
 1606OPC     MW 6752   2.851   3.149   5.153
 1607OPC     OW 6753   2.869   3.338   1.222
 1607OPC    HW1 6754   2.948   3.372   1.238
 1607OPC    HW2 6755   2.826   3.353   1.297
 1607OPC     MW 6756   2.874   3.345   1.236
 1608OPC     OW 6757   4.257   4.318   4.550
 1608OPC    HW1 6758   4.212   4.291   4.481
 1608OPC    HW2 6759   4.258   4.249   4.603
 1608OPC     MW 6760   4.251   4.304   4.547
 1609OPC     OW 6761   1.483   2.769   3.948
 1609OPC    HW1 6762   1.442   2.738   3.878
 1609OPC    HW2 6763   1.454   2.851   3.955
 1609OPC     MW 6764   1.472   2.776   3.939
 1610OPC     OW 6765   1.766   2.970   4.235
 1610OPC    HW1 6766   1.793   2.916   4.298
 1610OPC    HW2 6767   1.839   3.010   4.209
 1610OPC     MW 6768   1.780   2.968   4.241
 1611OPC     OW 6769   4.653   0.397   2.916
 1611OPC    HW1 6770   4.632   0.477   2.944
 1611OPC    HW2 6771   4.591   0.378   2.858
 1611OPC     MW 6772   4.641   0.406   2.912
 1612OPC     OW 6773   1.841   0.199   1.548
 1612OPC    HW1 6774   1.837   0.226   1.630
 1612OPC    HW2 6775   1.776   0.141   1.542
 1612OPC     MW 6776   1.831   0.194   1.559
 1613OPC     OW 6777   4.721   4.292   3.392
 1613OPC    HW1 6778   4.637   4.283   3.413
 1613OPC    HW2 6779   4.742   4.371   3.424
 1613OPC     MW 6780   4.712   4.303   3.400
 1614OPC     OW 6781   0.155   0.684   3.523
 1614OPC    HW1 6782   0.103   0.753   3.537
 1614OPC    HW2 6783   0.210   0.712   3.461
 1614OPC     MW 6784   0.156   0.698   3.516
 1615OPC     OW 6785   0.179   0.453   3.819
 1615OPC    HW1 6786   0.147   0.479   3.896
 1615OPC    HW2 6787   0.174   0.366   3.824
 1615OPC     MW 6788   0.173   0.444   3.831
 1616OPC     OW 6789   1.078   0.100   2.469
 1616OPC    HW1 6790   1.128   0.161   2.508
 1616OPC    HW2 6791   1.136   0.049   2.429
 1616OPC     MW 6792   1.094   0.101   2.469
 1617OPC     OW 6793   2.315   3.437   2.848
 1617OPC    HW1 6794   2.350   3.450   2.926
 1617OPC    HW2 6795   2.250   3.381   2.863
 1617OPC     MW 6796   2.310   3.431   2.862
 1618OPC     OW 6797   1.075   3.097   0.814
 1618OPC    HW1 6798   1.145   3.056   0.780
 1618OPC    HW2 6799   1.106   3.175   0.837
 1618OPC     MW 6800   1.090   3.102   0.812
 1619OPC     OW 6801   4.588   5.116   3.734
 1619OPC    HW1 6802   4.522   5.127   3.789
 1619OPC    HW2 6803   4.635   0.025   3.743
 1619OPC     MW 6804   4.585   5.129   3.743
 1620OPC     OW 6805   4.955   3.808   4.996
 1620OPC    HW1 6806   5.031   3.787   5.034
 1620OPC    HW2 6807   4.905   3.832   5.063
 1620OPC     MW 6808   4.959   3.808   5.012
 1621OPC     OW 6809   1.517   2.961   2.557
 1621OPC    HW1 6810   1.536   2.877   2.548
 1621OPC    HW2 6811   1.586   3.002   2.522
 1621OPC     MW 6812   1.530   2.955   2.551
 1622OPC     OW 6813   5.120   3.212   0.858
 1622OPC    HW1 6814   5.203   3.183   0.861
 1622OPC    HW2 6815   5.087   3.188   0.934
 1622OPC     MW 6816   5.128   3.205   0.869
 1623OPC     OW 6817   1.913   2.069   3.980
 1623OPC    HW1 6818   1.873   2.080   4.057
 1623OPC    HW2 6819   1.994   2.045   4.002
 1623OPC     MW 6820   1.919   2.067   3.994
 1624OPC     OW 6821   0.520   2.903   1.873
 1624OPC    HW1 6822   0.554   2.827   1.848
 1624OPC    HW2 6823   0.449   2.881   1.918
 1624OPC     MW 6824   0.514   2.889   1.876
 1625OPC     OW 6825   0.316   1.822   2.836
 1625OPC    HW1 6826   0.313   1.879   2.769
 1625OPC    HW2 6827   0.383   1.851   2.884
 1625OPC     MW 6828   0.326   1.835   2.833
 1626OPC     OW 6829   0.535   0.178   1.286
 1626OPC    HW1 6830   0.598   0.146   1.336
 1626OPC    HW2 6831   0.469   0.192   1.342
 1626OPC     MW 6832   0.534   0.176   1.301
 1627OPC     OW 6833   4.940   0.660   4.823
 1627OPC    HW1 6834   4.922   0.602   4.886
 1627OPC    HW2 6835   5.013   0.629   4.787
 1627OPC     MW 6836   4.948   0.647   4.827
 1628OPC     OW 6837   2.729   1.371   4.872
 1628OPC    HW1 6838   2.655   1.332   4.899
 1628OPC    HW2 6839   2.792   1.321   4.905
 1628OPC     MW 6840   2.727   1.358   4.881
 1629OPC     OW 6841   1.085   0.336   0.044
 1629OPC    HW1 6842   1.037   0.304   5.151
 1629OPC    HW2 6843   1.033   0.395   0.081
 1629OPC     MW 6844   1.071   0.340   0.039
 1630OPC     OW 6845   0.601   2.527   5.032
 1630OPC    HW1 6846   0.593   2.441   5.039
 1630OPC    HW2 6847   0.518   2.555   5.024
 1630OPC     MW 6848   0.587   2.519   5.032
 1631OPC     OW 6849   0.526   0.879   4.630
 1631OPC    HW1 6850   0.603   0.852   4.661
 1631OPC    HW2 6851   0.533   0.866   4.544
 1631OPC     MW 6852   0.538   0.873   4.622
 1632OPC     OW 6853   2.852   0.375   0.979
 1632OPC    HW1 6854   2.927   0.380   0.936
 1632OPC    HW2 6855   2.875   0.374   1.063
 1632OPC     MW 6856   2.866   0.375   0.985
 1633OPC     OW 6857   3.494   2.384   4.951
 1633OPC    HW1 6858   3.436   2.418   4.896
 1633OPC    HW2 6859   3.515   2.308   4.915
 1633OPC     MW 6860   3.489   2.378   4.938
 1634OPC     OW 6861   3.764   4.042   4.912
 1634OPC    HW1 6862   3.818   4.088   4.861
 1634OPC    HW2 6863   3.692   4.036   4.864
 1634OPC     MW 6864   3.762   4.048   4.898
 1635OPC     OW 6865   0.579   0.946   3.353
 1635OPC    HW1 6866   0.559   1.025   3.323
 1635OPC    HW2 6867   0.568   0.894   3.283
 1635OPC     MW 6868   0.574   0.950   3.338
 1636OPC     OW 6869   2.871   4.578   4.248
 1636OPC    HW1 6870   2.918   4.631   4.299
 1636OPC    HW2 6871   2.798   4.565   4.293
 1636OPC     MW 6872   2.867   4.584   4.262
 1637OPC     OW 6873   4.306   3.227   5.094
 1637OPC    HW1 6874   4.229   3.205   5.060
 1637OPC    HW2 6875   4.363   3.205   5.033
 1637OPC     MW 6876   4.303   3.221   5.080
 1638OPC     OW 6877   1.932   0.439   1.436
 1638OPC    HW1 6878   2.004   0.451   1.483
 1638OPC    HW2 6879   1.905   0.360   1.459
 1638OPC     MW 6880   1.939   0.429   1.446
 1639OPC     OW 6881   1.888   3.878   4.050
 1639OPC    HW1 6882   1.960   3.916   4.020
 1639OPC    HW2 6883   1.915   3.799   4.075
 1639OPC     MW 6884   1.902   3.872   4.049
 1640OPC     OW 6885   0.210   2.911   0.992
 1640OPC    HW1 6886   0.172   2.939   1.065
 1640OPC    HW2 6887   0.295   2.921   1.007
 1640OPC     MW 6888   0.217   2.916   1.005
 1641OPC     OW 6889   0.977   4.632   4.905
 1641OPC    HW1 6890   0.932   4.695   4.946
 1641OPC    HW2 6891   1.059   4.661   4.908
 1641OPC     MW 6892   0.983   4.646   4.912
 1642OPC     OW 6893   2.560   4.967   3.778
 1642OPC    HW1 6894   2.529   4.905   3.831
 1642OPC    HW2 6895   2.647   4.956   3.782
 1642OPC     MW 6896   2.568   4.957   3.787
 1643OPC     OW 6897   1.047   0.283   1.601
 1643OPC    HW1 6898   0.990   0.342   1.572
 1643OPC    HW2 6899   1.078   0.320   1.674
 1643OPC     MW 6900   1.043   0.297   1.608
 1644OPC     OW 6901   1.281   3.328   1.321
 1644OPC    HW1 6902   1.276   3.340   1.408
 1644OPC    HW2 6903   1.342   3.265   1.313
 1644OPC     MW 6904   1.289   3.320   1.333
 1645OPC     OW 6905   4.808   0.072   2.893
 1645OPC    HW1 6906   4.877   0.120   2.869
 1645OPC    HW2 6907   4.839   5.156   2.895
 1645OPC     MW 6908   4.823   0.067   2.889
 1646OPC     OW 6909   4.411   0.110   4.326
 1646OPC    HW1 6910   4.470   0.099   4.262
 1646OPC    HW2 6911   4.392   0.029   4.350
 1646OPC     MW 6912   4.417   0.096   4.320
 1647OPC     OW 6913   4.433   3.454   2.440
 1647OPC    HW1 6914   4.350   3.428   2.435
 1647OPC    HW2 6915   4.437   3.496   2.516
 1647OPC     MW 6916   4.421   3.456   2.450
 1648OPC     OW 6917   0.029   1.981   3.642
 1648OPC    HW1 6918   0.056   1.982   3.725
 1648OPC    HW2 6919   5.220   1.904   3.634
 1648OPC     MW 6920   0.027   1.969   3.653
 1649OPC     OW 6921   3.566   4.239   4.404
 1649OPC    HW1 6922   3.481   4.240   4.426
 1649OPC    HW2 6923   3.602   4.296   4.460
 1649OPC     MW 6924   3.559   4.247   4.416
 1650OPC     OW 6925   4.779   4.392   2.059
 1650OPC    HW1 6926   4.832   4.391   2.128
 1650OPC    HW2 6927   4.737   4.467   2.066
 1650OPC     MW 6928   4.781   4.403   2.070
 1651OPC     OW 6929   1.647   2.358   4.487
 1651OPC    HW1 6930   1.720   2.353   4.438
 1651OPC    HW2 6931   1.677   2.384   4.565
 1651OPC     MW 6932   1.662   2.361   4.491
 1652OPC     OW 6933   0.540   4.170   4.186
 1652OPC    HW1 6934   0.575   4.233   4.235
 1652OPC    HW2 6935   0.483   4.131   4.239
 1652OPC     MW 6936   0.537   4.173   4.201
 1653OPC     OW 6937   2.890   1.451   4.553
 1653OPC    HW1 6938   2.873   1.439   4.469
 1653OPC    HW2 6939   2.910   1.371   4.582
 1653OPC     MW 6940   2.891   1.437   4.545
 1654OPC     OW 6941   1.024   4.067   3.223
 1654OPC    HW1 6942   1.102   4.034   3.239
 1654OPC    HW2 6943   0.971   3.998   3.226
 1654OPC     MW 6944   1.027   4.052   3.226
 1655OPC     OW 6945   4.952   2.534   0.454
 1655OPC    HW1 6946   4.889   2.533   0.394
 1655OPC    HW2 6947   4.917   2.490   0.521
 1655OPC     MW 6948   4.937   2.528   0.455
 1656OPC     OW 6949   4.168   0.578   3.782
 1656OPC    HW1 6950   4.113   0.529   3.828
 1656OPC    HW2 6951   4.183   0.646   3.834
 1656OPC     MW 6952   4.162   0.581   3.797
 1657OPC     OW 6953   3.856   1.577   3.597
 1657OPC    HW1 6954   3.907   1.597   3.529
 1657OPC    HW2 6955   3.852   1.652   3.642
 1657OPC     MW 6956   3.863   1.591   3.594
 1658OPC     OW 6957   1.655   0.430   1.370
 1658OPC    HW1 6958   1.731   0.460   1.400
 1658OPC    HW2 6959   1.678   0.369   1.312
 1658OPC     MW 6960   1.670   0.425   1.366
 1659OPC     OW 6961   3.278   1.246   0.581
 1659OPC    HW1 6962   3.244   1.187   0.635
 1659OPC    HW2 6963   3.209   1.284   0.545
 1659OPC     MW 6964   3.263   1.243   0.584
 1660OPC     OW 6965   0.131   1.297   2.925
 1660OPC    HW1 6966   0.159   1.310   2.843
 1660OPC    HW2 6967   0.193   1.334   2.974
 1660OPC     MW 6968   0.144   1.305   2.920
 1661OPC     OW 6969   2.132   0.911   1.177
 1661OPC    HW1 6970   2.207   0.866   1.182
 1661OPC    HW2 6971   2.095   0.882   1.104
 1661OPC     MW 6972   2.138   0.900   1.167
 1662OPC     OW 6973   3.296   3.671   4.199
 1662OPC    HW1 6974   3.263   3.739   4.154
 1662OPC    HW2 6975   3.235   3.609   4.191
 1662OPC     MW 6976   3.282   3.672   4.191
 1663OPC     OW 6977   0.640   5.125   0.639
 1663OPC    HW1 6978   0.684   5.054   0.613
 1663OPC    HW2 6979   0.593   5.097   0.707
 1663OPC     MW 6980   0.640   5.110   0.645
 1664OPC     OW 6981   0.164   0.400   1.789
 1664OPC    HW1 6982   0.214   0.332   1.811
 1664OPC    HW2 6983   0.083   0.367   1.791
 1664OPC     MW 6984   0.160   0.385   1.792
 1665OPC     OW 6985   3.868   2.206   4.840
 1665OPC    HW1 6986   3.781   2.200   4.845
 1665OPC    HW2 6987   3.881   2.253   4.767
 1665OPC     MW 6988   3.857   2.212   4.830
 1666OPC     OW 6989   2.700   3.805   0.678
 1666OPC    HW1 6990   2.664   3.818   0.600
 1666OPC    HW2 6991   2.641   3.838   0.733
 1666OPC     MW 6992   2.686   3.812   0.675
 1667OPC     OW 6993   3.488   0.431   4.804
 1667OPC    HW1 6994   3.441   0.467   4.741
 1667OPC    HW2 6995   3.542   0.377   4.761
 1667OPC     MW 6996   3.489   0.428   4.789
 1668OPC     OW 6997   0.806   3.183   4.920
 1668OPC    HW1 6998   0.836   3.103   4.906
 1668OPC    HW2 6999   0.870   3.235   4.889
 1668OPC     MW 7000   0.820   3.179   4.913
 1669OPC     OW 7001   3.392   5.052   0.031
 1669OPC    HW1 7002   3.437   5.118   0.067
 1669OPC    HW2 7003   3.352   5.089   5.135
 1669OPC     MW 7004   3.393   5.068   0.026
 1670OPC     OW 7005   0.058   0.206   4.108
 1670OPC    HW1 7006   0.003   0.151   4.148
 1670OPC    HW2 7007   0.123   0.215   4.165
 1670OPC     MW 7008   0.059   0.199   4.122
 1671OPC     OW 7009   0.472   1.582   4.259
 1671OPC    HW1 7010   0.469   1.541   4.183
 1671OPC    HW2 7011   0.530   1.536   4.305
 1671OPC     MW 7012   0.480   1.569   4.255
 1672OPC     OW 7013   4.104   3.509   1.096
 1672OPC    HW1 7014   4.049   3.508   1.028
 1672OPC    HW2 7015   4.117   3.594   1.110
 1672OPC     MW 7016   4.098   3.522   1.088
 1673OPC     OW 7017   2.554   0.785   2.036
 1673OPC    HW1 7018   2.529   0.865   2.012
 1673OPC    HW2 7019   2.482   0.737   2.022
 1673OPC     MW 7020   2.539   0.790   2.030
 1674OPC     OW 7021   2.782   3.104   1.095
 1674OPC    HW1 7022   2.850   3.078   1.047
 1674OPC    HW2 7023   2.814   3.172   1.141
 1674OPC     MW 7024   2.797   3.110   1.095
 1675OPC     OW 7025   4.693   3.201   3.830
 1675OPC    HW1 7026   4.764   3.177   3.874
 1675OPC    HW2 7027   4.633   3.213   3.893
 1675OPC     MW 7028   4.694   3.200   3.846
 1676OPC     OW 7029   3.111   4.806   1.001
 1676OPC    HW1 7030   3.083   4.842   1.075
 1676OPC    HW2 7031   3.125   4.875   0.949
 1676OPC     MW 7032   3.109   4.822   1.004
 1677OPC     OW 7033   2.801   3.514   1.015
 1677OPC    HW1 7034   2.856   3.479   0.957
 1677OPC    HW2 7035   2.819   3.471   1.089
 1677OPC     MW 7036   2.812   3.502   1.017
 1678OPC     OW 7037   3.841   3.703   2.926
 1678OPC    HW1 7038   3.853   3.617   2.922
 1678OPC    HW2 7039   3.879   3.726   3.002
 1678OPC     MW 7040   3.849   3.694   2.937
 1679OPC     OW 7041   3.137   0.141   2.415
 1679OPC    HW1 7042   3.169   0.219   2.436
 1679OPC    HW2 7043   3.058   0.159   2.382
 1679OPC     MW 7044   3.130   0.155   2.413
 1680OPC     OW 7045   3.989   1.732   0.494
 1680OPC    HW1 7046   3.943   1.713   0.566
 1680OPC    HW2 7047   4.072   1.725   0.520
 1680OPC     MW 7048   3.994   1.728   0.508
 1681OPC     OW 7049   4.905   1.926   0.854
 1681OPC    HW1 7050   4.866   1.946   0.778
 1681OPC    HW2 7051   4.965   1.988   0.863
 1681OPC     MW 7052   4.908   1.938   0.844
 1682OPC     OW 7053   3.459   0.745   2.204
 1682OPC    HW1 7054   3.544   0.733   2.191
 1682OPC    HW2 7055   3.452   0.747   2.291
 1682OPC     MW 7056   3.470   0.743   2.215
 1683OPC     OW 7057   3.264   2.520   3.574
 1683OPC    HW1 7058   3.245   2.584   3.518
 1683OPC    HW2 7059   3.314   2.559   3.634
 1683OPC     MW 7060   3.269   2.535   3.575
 1684OPC     OW 7061   4.304   1.210   4.878
 1684OPC    HW1 7062   4.222   1.183   4.867
 1684OPC    HW2 7063   4.336   1.212   4.797
 1684OPC     MW 7064   4.297   1.206   4.865
 1685OPC     OW 7065   2.297   2.766   4.162
 1685OPC    HW1 7066   2.324   2.837   4.118
 1685OPC    HW2 7067   2.241   2.728   4.107
 1685OPC     MW 7068   2.293   2.771   4.147
 1686OPC     OW 7069   5.029   2.012   1.271
 1686OPC    HW1 7070   5.103   1.968   1.284
 1686OPC    HW2 7071   5.055   2.085   1.231
 1686OPC     MW 7072   5.044   2.016   1.267
 1687OPC     OW 7073   4.573   1.484   0.154
 1687OPC    HW1 7074   4.537   1.500   0.077
 1687OPC    HW2 7075   4.654   1.458   0.134
 1687OPC     MW 7076   4.580   1.482   0.140
 1688OPC     OW 7077   4.008   4.903   2.908
 1688OPC    HW1 7078   3.963   4.954   2.961
 1688OPC    HW2 7079   3.980   4.823   2.927
 1688OPC     MW 7080   3.997   4.898   2.919
 1689OPC     OW 7081   5.062   2.645   4.267
 1689OPC    HW1 7082   5.042   2.587   4.329
 1689OPC    HW2 7083   5.001   2.707   4.277
 1689OPC     MW 7084   5.050   2.646   4.278
 1690OPC     OW 7085   3.323   0.166   0.529
 1690OPC    HW1 7086   3.407   0.147   0.519
 1690OPC    HW2 7087   3.284   0.124   0.464
 1690OPC     MW 7088   3.329   0.157   0.518
 1691OPC     OW 7089   2.335   1.427   4.961
 1691OPC    HW1 7090   2.298   1.498   4.926
 1691OPC    HW2 7091   2.390   1.459   5.021
 1691OPC     MW 7092   2.338   1.442   4.965
 1692OPC     OW 7093   3.030   1.941   4.026
 1692OPC    HW1 7094   3.099   1.964   3.978
 1692OPC    HW2 7095   2.998   1.871   3.985
 1692OPC     MW 7096   3.035   1.934   4.013
 1693OPC     OW 7097   0.495   0.385   0.432
 1693OPC    HW1 7098   0.564   0.342   0.465
 1693OPC    HW2 7099   0.440   0.389   0.499
 1693OPC     MW 7100   0.497   0.379   0.447
 1694OPC     OW 7101   0.117   1.037   4.987
 1694OPC    HW1 7102   0.124   1.034   4.900
 1694OPC    HW2 7103   0.031   1.035   5.000
 1694OPC     MW 7104   0.105   1.037   4.976
 1695OPC     OW 7105   4.437   3.432   4.476
 1695OPC    HW1 7106   4.510   3.396   4.506
 1695OPC    HW2 7107   4.428   3.504   4.525
 1695OPC     MW 7108   4.446   3.437   4.488
 1696OPC     OW 7109   2.350   4.229   1.878
 1696OPC    HW1 7110   2.323   4.153   1.847
 1696OPC    HW2 7111   2.433   4.213   1.901
 1696OPC     MW 7112   2.359   4.216   1.877
 1697OPC     OW 7113   3.007   1.792   1.932
 1697OPC    HW1 7114   3.085   1.762   1.908
 1697OPC    HW2 7115   3.024   1.869   1.969
 1697OPC     MW 7116   3.021   1.799   1.934
 1698OPC     OW 7117   1.101   4.585   0.642
 1698OPC    HW1 7118   1.030   4.541   0.618
 1698OPC    HW2 7119   1.078   4.669   0.629
 1698OPC     MW 7120   1.087   4.591   0.637
 1699OPC     OW 7121   4.996   0.561   1.241
 1699OPC    HW1 7122   4.912   0.551   1.264
 1699OPC    HW2 7123   4.994   0.627   1.183
 1699OPC     MW 7124   4.983   0.569   1.236
 1700OPC     OW 7125   4.281   5.075   4.498
 1700OPC    HW1 7126   4.281   5.135   4.562
 1700OPC    HW2 7127   4.198   5.073   4.473
 1700OPC     MW 7128   4.269   5.084   4.504
 1701OPC     OW 7129   4.634   4.640   3.148
 1701OPC    HW1 7130   4.632   4.714   3.194
 1701OPC    HW2 7131   4.551   4.628   3.124
 1701OPC     MW 7132   4.622   4.649   3.151
 1702OPC     OW 7133   0.070   2.639   4.955
 1702OPC    HW1 7134   0.040   2.622   4.876
 1702OPC    HW2 7135   5.230   2.643   5.005
 1702OPC     MW 7136   0.055   2.637   4.951
 1703OPC     OW 7137   0.630   0.259   2.377
 1703OPC    HW1 7138   0.613   0.217   2.451
 1703OPC    HW2 7139   0.692   0.210   2.340
 1703OPC     MW 7140   0.637   0.246   2.382
 1704OPC     OW 7141   0.383   4.589   0.122
 1704OPC    HW1 7142   0.435   4.559   0.184
 1704OPC    HW2 7143   0.348   4.661   0.157
 1704OPC     MW 7144   0.386   4.595   0.136
 1705OPC     OW 7145   0.686   1.094   0.226
 1705OPC    HW1 7146   0.768   1.077   0.251
 1705OPC    HW2 7147   0.693   1.167   0.178
 1705OPC     MW 7148   0.699   1.102   0.222
 1706OPC     OW 7149   3.772   0.716   1.935
 1706OPC    HW1 7150   3.710   0.777   1.927
 1706OPC    HW2 7151   3.842   0.751   1.897
 1706OPC     MW 7152   3.773   0.730   1.928
 1707OPC     OW 7153   2.505   4.988   1.335
 1707OPC    HW1 7154   2.446   5.014   1.277
 1707OPC    HW2 7155   2.580   5.019   1.303
 1707OPC     MW 7156   2.508   4.997   1.322
 1708OPC     OW 7157   1.590   1.833   1.244
 1708OPC    HW1 7158   1.519   1.882   1.233
 1708OPC    HW2 7159   1.562   1.752   1.229
 1708OPC     MW 7160   1.576   1.829   1.240
 1709OPC     OW 7161   2.221   0.093   0.885
 1709OPC    HW1 7162   2.157   0.144   0.854
 1709OPC    HW2 7163   2.251   0.053   0.813
 1709OPC     MW 7164   2.216   0.094   0.870
 1710OPC     OW 7165   4.237   3.427   1.342
 1710OPC    HW1 7166   4.181   3.451   1.404
 1710OPC    HW2 7167   4.191   3.437   1.268
 1710OPC     MW 7168   4.222   3.432   1.341
 1711OPC     OW 7169   1.538   2.208   0.673
 1711OPC    HW1 7170   1.485   2.203   0.743
 1711OPC    HW2 7171   1.487   2.243   0.612
 1711OPC     MW 7172   1.522   2.213   0.675
 1712OPC     OW 7173   4.489   1.060   1.209
 1712OPC    HW1 7174   4.537   0.997   1.173
 1712OPC    HW2 7175   4.416   1.059   1.162
 1712OPC     MW 7176   4.485   1.050   1.197
 1713OPC     OW 7177   0.460   5.132   3.092
 1713OPC    HW1 7178   0.410   0.034   3.117
 1713OPC    HW2 7179   0.443   5.071   3.151
 1713OPC     MW 7180   0.450   5.133   3.104
 1714OPC     OW 7181   3.401   1.099   4.418
 1714OPC    HW1 7182   3.412   1.158   4.481
 1714OPC    HW2 7183   3.398   1.023   4.461
 1714OPC     MW 7184   3.402   1.096   4.434
 1715OPC     OW 7185   5.227   2.578   4.693
 1715OPC    HW1 7186   0.001   2.519   4.629
 1715OPC    HW2 7187   5.158   2.627   4.671
 1715OPC     MW 7188   5.218   2.577   4.680
 1716OPC     OW 7189   2.176   4.061   0.332
 1716OPC    HW1 7190   2.107   4.114   0.333
 1716OPC    HW2 7191   2.177   4.029   0.413
 1716OPC     MW 7192   2.166   4.064   0.344
 1717OPC     OW 7193   5.008   4.318   4.838
 1717OPC    HW1 7194   4.999   4.326   4.925
 1717OPC    HW2 7195   4.999   4.232   4.825
 1717OPC     MW 7196   5.005   4.306   4.849
 1718OPC     OW 7197   4.143   0.287   2.205
 1718OPC    HW1 7198   4.192   0.333   2.261
 1718OPC    HW2 7199   4.126   0.344   2.141
 1718OPC     MW 7200   4.148   0.302   2.204
 1719OPC     OW 7201   4.867   0.264   4.004
 1719OPC    HW1 7202   4.925   0.323   3.975
 1719OPC    HW2 7203   4.826   0.239   3.931
 1719OPC     MW 7204   4.870   0.269   3.989
 1720OPC     OW 7205   1.043   2.462   4.579
 1720OPC    HW1 7206   1.047   2.411   4.650
 1720OPC    HW2 7207   1.046   2.543   4.612
 1720OPC     MW 7208   1.044   2.466   4.595
 1721OPC     OW 7209   0.021   4.353   2.462
 1721OPC    HW1 7210   0.033   4.319   2.542
 1721OPC    HW2 7211   5.192   4.300   2.426
 1721OPC     MW 7212   0.014   4.340   2.468
 1722OPC     OW 7213   4.474   0.749   3.894
 1722OPC    HW1 7214   4.393   0.752   3.927
 1722OPC    HW2 7215   4.461   0.738   3.809
 1722OPC     MW 7216   4.460   0.748   3.887
 1723OPC     OW 7217   3.298   4.524   2.335
 1723OPC    HW1 7218   3.322   4.562   2.260
 1723OPC    HW2 7219   3.372   4.523   2.382
 1723OPC     MW 7220   3.313   4.529   2.331
 1724OPC     OW 7221   0.166   1.288   2.273
 1724OPC    HW1 7222   0.144   1.213   2.310
 1724OPC    HW2 7223   0.098   1.340   2.290
 1724OPC     MW 7224   0.152   1.285   2.281
 1725OPC     OW 7225   3.602   0.391   3.953
 1725OPC    HW1 7226   3.542   0.454   3.957
 1725OPC    HW2 7227   3.555   0.319   3.939
 1725OPC     MW 7228   3.586   0.389   3.951
 1726OPC     OW 7229   3.932   0.110   4.111
 1726OPC    HW1 7230   3.889   0.185   4.121
 1726OPC    HW2 7231   4.008   0.124   4.151
 1726OPC     MW 7232   3.936   0.123   4.118
 1727OPC     OW 7233   0.489   3.068   1.651
 1727OPC    HW1 7234   0.413   3.110   1.662
 1727OPC    HW2 7235   0.491   3.010   1.716
 1727OPC     MW 7236   0.478   3.066   1.662
 1728OPC     OW 7237   5.044   0.452   3.908
 1728OPC    HW1 7238   5.058   0.418   3.829
 1728OPC    HW2 7239   5.010   0.530   3.892
 1728OPC     MW 7240   5.041   0.458   3.894
 1729OPC     OW 7241   0.724   1.902   2.595
 1729OPC    HW1 7242   0.736   1.857   2.668
 1729OPC    HW2 7243   0.801   1.897   2.554
 1729OPC     MW 7244   0.737   1.895   2.600
 1730OPC     OW 7245   3.293   4.466   3.018
 1730OPC    HW1 7246   3.263   4.483   3.098
 1730OPC    HW2 7247   3.375   4.442   3.031
 1730OPC     MW 7248   3.300   4.465   3.032
 1731OPC     OW 7249   0.282   3.418   1.619
 1731OPC    HW1 7250   0.319   3.386   1.547
 1731OPC    HW2 7251   0.257   3.347   1.663
 1731OPC     MW 7252   0.284   3.403   1.615
 1732OPC     OW 7253   2.246   0.118   1.932
 1732OPC    HW1 7254   2.315   0.120   1.985
 1732OPC    HW2 7255   2.221   0.034   1.934
 1732OPC     MW 7256   2.252   0.106   1.940
 1733OPC     OW 7257   2.667   0.363   4.016
 1733OPC    HW1 7258   2.594   0.338   4.058
 1733OPC    HW2 7259   2.676   0.302   3.954
 1733OPC     MW 7260   2.658   0.350   4.013
 1734OPC     OW 7261   1.954   0.040   2.625
 1734OPC    HW1 7262   1.878   0.046   2.583
 1734OPC    HW2 7263   2.009   0.086   2.576
 1734OPC     MW 7264   1.951   0.047   2.612
 1735OPC     OW 7265   3.554   3.506   3.608
 1735OPC    HW1 7266   3.624   3.463   3.639
 1735OPC    HW2 7267   3.532   3.459   3.538
 1735OPC     MW 7268   3.561   3.493   3.602
 1736OPC     OW 7269   1.067   1.254   1.062
 1736OPC    HW1 7270   1.061   1.336   1.032
 1736OPC    HW2 7271   1.110   1.263   1.137
 1736OPC     MW 7272   1.072   1.268   1.069
 1737OPC     OW 7273   2.651   3.522   0.702
 1737OPC    HW1 7274   2.586   3.535   0.759
 1737OPC    HW2 7275   2.682   3.602   0.687
 1737OPC     MW 7276   2.646   3.535   0.708
 1738OPC     OW 7277   2.244   2.641   3.501
 1738OPC    HW1 7278   2.289   2.573   3.532
 1738OPC    HW2 7279   2.297   2.708   3.516
 1738OPC     MW 7280   2.259   2.641   3.508
 1739OPC     OW 7281   2.475   3.819   3.231
 1739OPC    HW1 7282   2.558   3.816   3.202
 1739OPC    HW2 7283   2.450   3.901   3.215
 1739OPC     MW 7284   2.484   3.831   3.225
 1740OPC     OW 7285   1.841   4.662   0.532
 1740OPC    HW1 7286   1.820   4.597   0.586
 1740OPC    HW2 7287   1.809   4.733   0.571
 1740OPC     MW 7288   1.833   4.663   0.546
 1741OPC     OW 7289   1.198   1.712   0.619
 1741OPC    HW1 7290   1.254   1.742   0.678
 1741OPC    HW2 7291   1.157   1.783   0.591
 1741OPC     MW 7292   1.200   1.727   0.623
 1742OPC     OW 7293   4.213   1.961   4.043
 1742OPC    HW1 7294   4.262   1.894   4.071
 1742OPC    HW2 7295   4.199   2.007   4.115
 1742OPC     MW 7296   4.218   1.958   4.058
 1743OPC     OW 7297   0.665   1.463   4.427
 1743OPC    HW1 7298   0.622   1.477   4.502
 1743OPC    HW2 7299   0.739   1.508   4.437
 1743OPC     MW 7300   0.669   1.472   4.439
 1744OPC     OW 7301   1.992   0.529   1.176
 1744OPC    HW1 7302   1.968   0.507   1.257
 1744OPC    HW2 7303   1.924   0.574   1.145
 1744OPC     MW 7304   1.979   0.532   1.183
 1745OPC     OW 7305   1.363   0.260   0.783
 1745OPC    HW1 7306   1.282   0.240   0.759
 1745OPC    HW2 7307   1.361   0.347   0.792
 1745OPC     MW 7308   1.351   0.270   0.780
 1746OPC     OW 7309   2.892   3.739   1.670
 1746OPC    HW1 7310   2.852   3.803   1.627
 1746OPC    HW2 7311   2.890   3.766   1.753
 1746OPC     MW 7312   2.886   3.753   1.676
 1747OPC     OW 7313   2.585   0.108   0.773
 1747OPC    HW1 7314   2.552   0.162   0.834
 1747OPC    HW2 7315   2.648   0.155   0.737
 1747OPC     MW 7316   2.589   0.123   0.777
 1748OPC     OW 7317   0.366   4.499   4.701
 1748OPC    HW1 7318   0.441   4.487   4.745
 1748OPC    HW2 7319   0.328   4.421   4.706
 1748OPC     MW 7320   0.372   4.486   4.708
 1749OPC     OW 7321   1.453   4.873   0.792
 1749OPC    HW1 7322   1.382   4.865   0.843
 1749OPC    HW2 7323   1.506   4.924   0.839
 1749OPC     MW 7324   1.450   4.879   0.806
 1750OPC     OW 7325   0.012   0.500   2.351
 1750OPC    HW1 7326   5.224   0.584   2.361
 1750OPC    HW2 7327   5.164   0.462   2.352
 1750OPC     MW 7328   5.228   0.506   2.353
 1751OPC     OW 7329   4.508   1.899   3.724
 1751OPC    HW1 7330   4.529   1.882   3.807
 1751OPC    HW2 7331   4.497   1.819   3.689
 1751OPC     MW 7332   4.510   1.884   3.731
 1752OPC     OW 7333   0.581   3.388   4.877
 1752OPC    HW1 7334   0.610   3.408   4.957
 1752OPC    HW2 7335   0.639   3.330   4.847
 1752OPC     MW 7336   0.594   3.383   4.885
 1753OPC     OW 7337   2.712   4.424   4.683
 1753OPC    HW1 7338   2.740   4.442   4.763
 1753OPC    HW2 7339   2.638   4.380   4.695
 1753OPC     MW 7340   2.705   4.420   4.696
 1754OPC     OW 7341   4.896   2.203   4.124
 1754OPC    HW1 7342   4.899   2.273   4.071
 1754OPC    HW2 7343   4.974   2.166   4.113
 1754OPC     MW 7344   4.908   2.208   4.115
 1755OPC     OW 7345   2.832   2.568   0.134
 1755OPC    HW1 7346   2.791   2.517   0.192
 1755OPC    HW2 7347   2.887   2.514   0.093
 1755OPC     MW 7348   2.834   2.552   0.136
 1756OPC     OW 7349   4.490   1.663   3.575
 1756OPC    HW1 7350   4.508   1.581   3.599
 1756OPC    HW2 7351   4.529   1.670   3.497
 1756OPC     MW 7352   4.499   1.652   3.567
 1757OPC     OW 7353   4.684   0.720   1.882
 1757OPC    HW1 7354   4.693   0.691   1.801
 1757OPC    HW2 7355   4.634   0.791   1.874
 1757OPC     MW 7356   4.678   0.726   1.869
 1758OPC     OW 7357   2.253   4.826   4.377
 1758OPC    HW1 7358   2.211   4.792   4.308
 1758OPC    HW2 7359   2.190   4.867   4.421
 1758OPC     MW 7360   2.238   4.827   4.373
 1759OPC     OW 7361   4.314   4.518   1.148
 1759OPC    HW1 7362   4.357   4.569   1.091
 1759OPC    HW2 7363   4.272   4.575   1.198
 1759OPC     MW 7364   4.314   4.534   1.147
 1760OPC     OW 7365   4.654   1.731   0.251
 1760OPC    HW1 7366   4.691   1.723   0.330
 1760OPC    HW2 7367   4.641   1.649   0.226
 1760OPC     MW 7368   4.657   1.718   0.259
 1761OPC     OW 7369   0.926   4.387   3.695
 1761OPC    HW1 7370   0.940   4.472   3.682
 1761OPC    HW2 7371   0.984   4.366   3.757
 1761OPC     MW 7372   0.937   4.396   3.702
 1762OPC     OW 7373   3.300   3.120   2.094
 1762OPC    HW1 7374   3.266   3.040   2.103
 1762OPC    HW2 7375   3.230   3.169   2.074
 1762OPC     MW 7376   3.284   3.116   2.092
 1763OPC     OW 7377   4.852   1.569   3.386
 1763OPC    HW1 7378   4.780   1.613   3.363
 1763OPC    HW2 7379   4.861   1.510   3.322
 1763OPC     MW 7380   4.842   1.567   3.373
 1764OPC     OW 7381   3.824   3.056   2.025
 1764OPC    HW1 7382   3.855   3.079   2.103
 1764OPC    HW2 7383   3.744   3.091   2.024
 1764OPC     MW 7384   3.817   3.065   2.036
 1765OPC     OW 7385   4.401   0.709   0.110
 1765OPC    HW1 7386   4.345   0.775   0.118
 1765OPC    HW2 7387   4.470   0.744   0.070
 1765OPC     MW 7388   4.403   0.724   0.105
 1766OPC     OW 7389   0.491   5.005   2.404
 1766OPC    HW1 7390   0.438   4.944   2.437
 1766OPC    HW2 7391   0.537   5.032   2.474
 1766OPC     MW 7392   0.490   5.000   2.420
 1767OPC     OW 7393   0.445   1.597   2.089
 1767OPC    HW1 7394   0.453   1.680   2.062
 1767OPC    HW2 7395   0.463   1.602   2.174
 1767OPC     MW 7396   0.449   1.610   2.097
 1768OPC     OW 7397   5.027   4.727   2.588
 1768OPC    HW1 7398   5.034   4.704   2.504
 1768OPC    HW2 7399   4.957   4.682   2.616
 1768OPC     MW 7400   5.017   4.717   2.580
 1769OPC     OW 7401   3.092   0.280   4.153
 1769OPC    HW1 7402   3.115   0.260   4.071
 1769OPC    HW2 7403   3.133   0.355   4.168
 1769OPC     MW 7404   3.102   0.288   4.143
 1770OPC     OW 7405   2.313   1.736   1.656
 1770OPC    HW1 7406   2.249   1.770   1.608
 1770OPC    HW2 7407   2.371   1.800   1.662
 1770OPC     MW 7408   2.312   1.750   1.650
 1771OPC     OW 7409   3.316   2.244   3.533
 1771OPC    HW1 7410   3.290   2.326   3.546
 1771OPC    HW2 7411   3.402   2.247   3.547
 1771OPC     MW 7412   3.325   2.256   3.537
 1772OPC     OW 7413   4.610   0.118   4.119
 1772OPC    HW1 7414   4.559   0.086   4.055
 1772OPC    HW2 7415   4.642   0.191   4.084
 1772OPC     MW 7416   4.607   0.124   4.104
 1773OPC     OW 7417   0.539   0.605   3.964
 1773OPC    HW1 7418   0.593   0.551   4.007
 1773OPC    HW2 7419   0.576   0.683   3.973
 1773OPC     MW 7420   0.552   0.608   3.972
 1774OPC     OW 7421   2.403   1.252   3.199
 1774OPC    HW1 7422   2.433   1.292   3.271
 1774OPC    HW2 7423   2.361   1.182   3.230
 1774OPC     MW 7424   2.402   1.248   3.214
 1775OPC     OW 7425   0.680   0.516   3.359
 1775OPC    HW1 7426   0.667   0.529   3.273
 1775OPC    HW2 7427   0.709   0.593   3.387
 1775OPC     MW 7428   0.682   0.530   3.350
 1776OPC     OW 7429   0.313   0.728   4.727
 1776OPC    HW1 7430   0.378   0.776   4.692
 1776OPC    HW2 7431   0.254   0.725   4.662
 1776OPC     MW 7432   0.313   0.735   4.712
 1777OPC     OW 7433   4.310   2.868   1.328
 1777OPC    HW1 7434   4.270   2.823   1.392
 1777OPC    HW2 7435   4.289   2.951   1.344
 1777OPC     MW 7436   4.301   2.873   1.340
 1778OPC     OW 7437   1.773   4.844   2.842
 1778OPC    HW1 7438   1.851   4.878   2.820
 1778OPC    HW2 7439   1.795   4.771   2.885
 1778OPC     MW 7440   1.788   4.838   2.845
 1779OPC     OW 7441   2.502   4.832   0.291
 1779OPC    HW1 7442   2.511   4.786   0.217
 1779OPC    HW2 7443   2.517   4.773   0.353
 1779OPC     MW 7444   2.506   4.817   0.289
 1780OPC     OW 7445   0.034   0.597   0.882
 1780OPC    HW1 7446   5.179   0.611   0.873
 1780OPC    HW2 7447   0.037   0.522   0.926
 1780OPC     MW 7448   0.021   0.588   0.887
 1781OPC     OW 7449   5.064   4.807   3.264
 1781OPC    HW1 7450   5.080   4.754   3.197
 1781OPC    HW2 7451   5.116   4.777   3.327
 1781OPC     MW 7452   5.074   4.795   3.264
 1782OPC     OW 7453   0.422   0.466   0.175
 1782OPC    HW1 7454   0.446   0.433   0.252
 1782OPC    HW2 7455   0.427   0.398   0.121
 1782OPC     MW 7456   0.426   0.451   0.179
 1783OPC     OW 7457   2.297   4.686   3.738
 1783OPC    HW1 7458   2.320   4.704   3.656
 1783OPC    HW2 7459   2.370   4.703   3.783
 1783OPC     MW 7460   2.311   4.691   3.733
 1784OPC     OW 7461   2.908   0.973   1.961
 1784OPC    HW1 7462   2.834   0.987   1.916
 1784OPC    HW2 7463   2.934   1.054   1.983
 1784OPC     MW 7464   2.901   0.987   1.958
 1785OPC     OW 7465   0.673   3.697   3.653
 1785OPC    HW1 7466   0.684   3.710   3.567
 1785OPC    HW2 7467   0.671   3.777   3.686
 1785OPC     MW 7468   0.675   3.711   3.645
 1786OPC     OW 7469   3.885   4.203   0.548
 1786OPC    HW1 7470   3.939   4.136   0.563
 1786OPC    HW2 7471   3.808   4.173   0.574
 1786OPC     MW 7472   3.882   4.189   0.554
 1787OPC     OW 7473   4.174   2.862   4.224
 1787OPC    HW1 7474   4.141   2.915   4.285
 1787OPC    HW2 7475   4.229   2.812   4.268
 1787OPC     MW 7476   4.177   2.863   4.240
 1788OPC     OW 7477   4.909   2.405   1.619
 1788OPC    HW1 7478   4.844   2.407   1.561
 1788OPC    HW2 7479   4.902   2.326   1.655
 1788OPC     MW 7480   4.898   2.394   1.616
 1789OPC     OW 7481   2.959   3.994   2.436
 1789OPC    HW1 7482   2.988   3.912   2.431
 1789OPC    HW2 7483   2.999   4.025   2.508
 1789OPC     MW 7484   2.969   3.987   2.446
 1790OPC     OW 7485   5.140   4.904   1.841
 1790OPC    HW1 7486   5.129   4.825   1.805
 1790OPC    HW2 7487   5.141   4.958   1.772
 1790OPC     MW 7488   5.138   4.901   1.825
 1791OPC     OW 7489   1.071   4.919   2.716
 1791OPC    HW1 7490   1.015   4.960   2.769
 1791OPC    HW2 7491   1.047   4.835   2.722
 1791OPC     MW 7492   1.059   4.913   2.725
 1792OPC     OW 7493   5.223   4.355   1.400
 1792OPC    HW1 7494   0.025   4.351   1.481
 1792OPC    HW2 7495   0.058   4.390   1.354
 1792OPC     MW 7496   0.007   4.360   1.405
 1793OPC     OW 7497   1.646   1.248   3.585
 1793OPC    HW1 7498   1.579   1.264   3.638
 1793OPC    HW2 7499   1.668   1.327   3.555
 1793OPC     MW 7500   1.640   1.262   3.589
 1794OPC     OW 7501   3.802   3.209   4.920
 1794OPC    HW1 7502   3.886   3.205   4.943
 1794OPC    HW2 7503   3.775   3.127   4.926
 1794OPC     MW 7504   3.810   3.197   4.924
 1795OPC     OW 7505   2.982   0.383   2.579
 1795OPC    HW1 7506   2.985   0.470   2.578
 1795OPC    HW2 7507   3.027   0.361   2.650
 1795OPC     MW 7508   2.989   0.392   2.589
 1796OPC     OW 7509   2.005   2.784   1.805
 1796OPC    HW1 7510   1.947   2.848   1.817
 1796OPC    HW2 7511   2.006   2.743   1.882
 1796OPC     MW 7512   1.997   2.787   1.819
 1797OPC     OW 7513   0.787   1.914   4.634
 1797OPC    HW1 7514   0.868   1.888   4.651
 1797OPC    HW2 7515   0.798   1.977   4.574
 1797OPC     MW 7516   0.800   1.919   4.627
 1798OPC     OW 7517   1.276   0.987   2.736
 1798OPC    HW1 7518   1.268   0.938   2.663
 1798OPC    HW2 7519   1.318   1.058   2.708
 1798OPC     MW 7520   1.281   0.990   2.721
 1799OPC     OW 7521   0.695   2.295   1.587
 1799OPC    HW1 7522   0.764   2.254   1.621
 1799OPC    HW2 7523   0.730   2.361   1.542
 1799OPC     MW 7524   0.710   2.299   1.586
 1800OPC     OW 7525   1.248   3.980   1.856
 1800OPC    HW1 7526   1.278   3.899   1.866
 1800OPC    HW2 7527   1.162   3.971   1.868
 1800OPC     MW 7528   1.240   3.967   1.859
 1801OPC     OW 7529   1.161   1.056   1.879
 1801OPC    HW1 7530   1.150   1.125   1.827
 1801OPC    HW2 7531   1.082   1.045   1.914
 1801OPC     MW 7532   1.148   1.065   1.877
 1802OPC     OW 7533   1.645   2.633   0.702
 1802OPC    HW1 7534   1.718   2.672   0.674
 1802OPC    HW2 7535   1.672   2.552   0.723
 1802OPC     MW 7536   1.660   2.626   0.701
 1803OPC     OW 7537   2.276   0.771   4.062
 1803OPC    HW1 7538   2.313   0.727   3.997
 1803OPC    HW2 7539   2.208   0.810   4.024
 1803OPC     MW 7540   2.271   0.770   4.047
 1804OPC     OW 7541   3.990   3.901   0.990
 1804OPC    HW1 7542   3.958   3.853   0.924
 1804OPC    HW2 7543   3.963   3.982   0.971
 1804OPC     MW 7544   3.981   3.905   0.977
 1805OPC     OW 7545   3.547   4.351   0.056
 1805OPC    HW1 7546   3.518   4.271   0.078
 1805OPC    HW2 7547   3.628   4.353   0.090
 1805OPC     MW 7548   3.555   4.339   0.065
 1806OPC     OW 7549   1.643   5.062   1.783
 1806OPC    HW1 7550   1.624   5.131   1.833
 1806OPC    HW2 7551   1.642   5.095   1.702
 1806OPC     MW 7552   1.640   5.077   1.778
 1807OPC     OW 7553   2.418   4.274   4.024
 1807OPC    HW1 7554   2.382   4.325   3.964
 1807OPC    HW2 7555   2.431   4.328   4.092
 1807OPC     MW 7556   2.415   4.289   4.026
 1808OPC     OW 7557   3.095   4.180   3.635
 1808OPC    HW1 7558   3.114   4.140   3.560
 1808OPC    HW2 7559   3.165   4.229   3.650
 1808OPC     MW 7560   3.108   4.181   3.626
 1809OPC     OW 7561   1.737   3.137   5.040
 1809OPC    HW1 7562   1.721   3.118   4.956
 1809OPC    HW2 7563   1.753   3.059   5.076
 1809OPC     MW 7564   1.737   3.123   5.033
 1810OPC     OW 7565   4.950   2.177   0.407
 1810OPC    HW1 7566   4.931   2.220   0.333
 1810OPC    HW2 7567   5.037   2.173   0.406
 1810OPC     MW 7568   4.960   2.183   0.396
 1811OPC     OW 7569   2.210   4.824   3.987
 1811OPC    HW1 7570   2.162   4.894   4.005
 1811OPC    HW2 7571   2.191   4.806   3.904
 1811OPC     MW 7572   2.200   4.832   3.977
 1812OPC     OW 7573   1.896   0.345   4.164
 1812OPC    HW1 7574   1.893   0.294   4.093
 1812OPC    HW2 7575   1.933   0.293   4.224
 1812OPC     MW 7576   1.901   0.329   4.162
 1813OPC     OW 7577   2.703   0.641   1.858
 1813OPC    HW1 7578   2.667   0.695   1.916
 1813OPC    HW2 7579   2.636   0.618   1.807
 1813OPC     MW 7580   2.688   0.645   1.859
 1814OPC     OW 7581   3.282   4.348   1.821
 1814OPC    HW1 7582   3.211   4.318   1.862
 1814OPC    HW2 7583   3.348   4.320   1.871
 1814OPC     MW 7584   3.281   4.340   1.835
 1815OPC     OW 7585   0.139   2.894   4.843
 1815OPC    HW1 7586   0.138   2.957   4.904
 1815OPC    HW2 7587   0.116   2.822   4.887
 1815OPC     MW 7588   0.136   2.892   4.858
 1816OPC     OW 7589   1.874   1.079   2.952
 1816OPC    HW1 7590   1.856   1.075   2.866
 1816OPC    HW2 7591   1.860   1.163   2.971
 1816OPC     MW 7592   1.869   1.091   2.942
 1817OPC     OW 7593   1.522   2.006   3.702
 1817OPC    HW1 7594   1.607   2.026   3.708
 1817OPC    HW2 7595   1.520   1.937   3.649
 1817OPC     MW 7596   1.534   1.999   3.695
 1818OPC     OW 7597   1.990   1.875   3.084
 1818OPC    HW1 7598   1.932   1.817   3.056
 1818OPC    HW2 7599   2.061   1.858   3.037
 1818OPC     MW 7600   1.992   1.864   3.073
 1819OPC     OW 7601   4.274   0.477   2.364
 1819OPC    HW1 7602   4.204   0.480   2.417
 1819OPC    HW2 7603   4.279   0.559   2.333
 1819OPC     MW 7604   4.264   0.490   2.368
 1820OPC     OW 7605   2.087   0.132   2.345
 1820OPC    HW1 7606   2.015   0.116   2.300
 1820OPC    HW2 7607   2.105   0.216   2.326
 1820OPC     MW 7608   2.079   0.142   2.335
 1821OPC     OW 7609   4.372   2.052   1.446
 1821OPC    HW1 7610   4.447   2.092   1.427
 1821OPC    HW2 7611   4.342   2.097   1.514
 1821OPC     MW 7612   4.378   2.065   1.453
 1822OPC     OW 7613   5.189   4.170   2.085
 1822OPC    HW1 7614   5.145   4.174   2.161
 1822OPC    HW2 7615   5.134   4.130   2.031
 1822OPC     MW 7616   5.174   4.165   2.088
 1823OPC     OW 7617   2.234   1.525   0.856
 1823OPC    HW1 7618   2.226   1.443   0.828
 1823OPC    HW2 7619   2.151   1.548   0.872
 1823OPC     MW 7620   2.220   1.516   0.854
 1824OPC     OW 7621   3.384   2.826   0.864
 1824OPC    HW1 7622   3.377   2.908   0.835
 1824OPC    HW2 7623   3.466   2.822   0.894
 1824OPC     MW 7624   3.395   2.838   0.864
 1825OPC     OW 7625   2.785   0.453   3.663
 1825OPC    HW1 7626   2.754   0.376   3.689
 1825OPC    HW2 7627   2.865   0.456   3.697
 1825OPC     MW 7628   2.792   0.442   3.672
 1826OPC     OW 7629   0.354   2.657   5.045
 1826OPC    HW1 7630   0.335   2.695   5.121
 1826OPC    HW2 7631   0.277   2.654   5.004
 1826OPC     MW 7632   0.340   2.663   5.050
 1827OPC     OW 7633   3.353   4.940   0.289
 1827OPC    HW1 7634   3.310   5.015   0.307
 1827OPC    HW2 7635   3.377   4.949   0.206
 1827OPC     MW 7636   3.350   4.953   0.280
 1828OPC     OW 7637   3.884   4.617   1.297
 1828OPC    HW1 7638   3.816   4.647   1.342
 1828OPC    HW2 7639   3.868   4.645   1.216
 1828OPC     MW 7640   3.871   4.625   1.292
 1829OPC     OW 7641   0.662   4.677   3.698
 1829OPC    HW1 7642   0.746   4.659   3.683
 1829OPC    HW2 7643   0.641   4.624   3.765
 1829OPC     MW 7644   0.671   4.666   3.706
 1830OPC     OW 7645   2.495   0.618   4.434
 1830OPC    HW1 7646   2.489   0.545   4.482
 1830OPC    HW2 7647   2.486   0.682   4.492
 1830OPC     MW 7648   2.493   0.617   4.450
 1831OPC     OW 7649   3.187   0.931   4.824
 1831OPC    HW1 7650   3.234   0.937   4.751
 1831OPC    HW2 7651   3.201   0.848   4.850
 1831OPC     MW 7652   3.196   0.919   4.817
 1832OPC     OW 7653   3.059   0.991   1.724
 1832OPC    HW1 7654   3.027   0.975   1.803
 1832OPC    HW2 7655   3.008   1.054   1.693
 1832OPC     MW 7656   3.047   0.998   1.731
 1833OPC     OW 7657   0.679   2.975   2.086
 1833OPC    HW1 7658   0.645   2.924   2.148
 1833OPC    HW2 7659   0.628   2.960   2.017
 1833OPC     MW 7660   0.666   2.965   2.085
 1834OPC     OW 7661   4.256   4.558   2.362
 1834OPC    HW1 7662   4.223   4.480   2.341
 1834OPC    HW2 7663   4.208   4.614   2.315
 1834OPC     MW 7664   4.244   4.555   2.352
 1835OPC     OW 7665   0.295   1.005   4.241
 1835OPC    HW1 7666   0.250   0.932   4.227
 1835OPC    HW2 7667   0.233   1.067   4.247
 1835OPC     MW 7668   0.279   1.004   4.240
 1836OPC     OW 7669   3.760   4.822   0.812
 1836OPC    HW1 7670   3.834   4.832   0.767
 1836OPC    HW2 7671   3.786   4.783   0.886
 1836OPC     MW 7672   3.775   4.818   0.816
 1837OPC     OW 7673   3.697   0.355   0.396
 1837OPC    HW1 7674   3.780   0.354   0.423
 1837OPC    HW2 7675   3.659   0.410   0.452
 1837OPC     MW 7676   3.704   0.363   0.409
 1838OPC     OW 7677   0.422   4.216   0.319
 1838OPC    HW1 7678   0.494   4.225   0.367
 1838OPC    HW2 7679   0.361   4.257   0.365
 1838OPC     MW 7680   0.423   4.223   0.333
 1839OPC     OW 7681   0.385   3.778   2.113
 1839OPC    HW1 7682   0.325   3.772   2.050
 1839OPC    HW2 7683   0.359   3.718   2.171
 1839OPC     MW 7684   0.372   3.769   2.112
 1840OPC     OW 7685   2.913   1.703   3.904
 1840OPC    HW1 7686   2.858   1.646   3.940
 1840OPC    HW2 7687   2.970   1.652   3.861
 1840OPC     MW 7688   2.913   1.687   3.903
 1841OPC     OW 7689   0.591   3.741   0.687
 1841OPC    HW1 7690   0.585   3.802   0.626
 1841OPC    HW2 7691   0.560   3.780   0.759
 1841OPC     MW 7692   0.586   3.756   0.689
 1842OPC     OW 7693   1.280   2.556   0.829
 1842OPC    HW1 7694   1.308   2.607   0.763
 1842OPC    HW2 7695   1.354   2.536   0.871
 1842OPC     MW 7696   1.295   2.561   0.825
 1843OPC     OW 7697   4.087   4.519   4.059
 1843OPC    HW1 7698   4.147   4.456   4.065
 1843OPC    HW2 7699   4.049   4.519   4.137
 1843OPC     MW 7700   4.090   4.510   4.071
 1844OPC     OW 7701   2.505   1.847   2.091
 1844OPC    HW1 7702   2.485   1.771   2.130
 1844OPC    HW2 7703   2.589   1.860   2.112
 1844OPC     MW 7704   2.514   1.838   2.100
 1845OPC     OW 7705   2.349   1.206   4.098
 1845OPC    HW1 7706   2.267   1.190   4.122
 1845OPC    HW2 7707   2.392   1.135   4.124
 1845OPC     MW 7708   2.343   1.193   4.105
 1846OPC     OW 7709   5.071   3.177   3.311
 1846OPC    HW1 7710   5.072   3.120   3.245
 1846OPC    HW2 7711   5.144   3.158   3.356
 1846OPC     MW 7712   5.082   3.166   3.308
 1847OPC     OW 7713   0.060   3.125   0.130
 1847OPC    HW1 7714   0.075   3.088   0.208
 1847OPC    HW2 7715   5.219   3.084   0.103
 1847OPC     MW 7716   0.051   3.114   0.138
 1848OPC     OW 7717   1.489   4.002   3.436
 1848OPC    HW1 7718   1.462   4.083   3.453
 1848OPC    HW2 7719   1.541   3.983   3.503
 1848OPC     MW 7720   1.493   4.011   3.449
 1849OPC     OW 7721   2.675   2.439   4.197
 1849OPC    HW1 7722   2.629   2.511   4.213
 1849OPC    HW2 7723   2.694   2.408   4.277
 1849OPC     MW 7724   2.671   2.445   4.211
 1850OPC     OW 7725   0.449   2.970   4.473
 1850OPC    HW1 7726   0.424   2.926   4.544
 1850OPC    HW2 7727   0.476   2.909   4.418
 1850OPC     MW 7728   0.450   2.955   4.476
 1851OPC     OW 7729   2.747   2.624   2.467
 1851OPC    HW1 7730   2.728   2.702   2.501
 1851OPC    HW2 7731   2.682   2.573   2.495
 1851OPC     MW 7732   2.735   2.628   2.476
 1852OPC     OW 7733   1.709   4.797   3.746
 1852OPC    HW1 7734   1.725   4.719   3.711
 1852OPC    HW2 7735   1.627   4.815   3.722
 1852OPC     MW 7736   1.699   4.788   3.737
 1853OPC     OW 7737   3.901   1.095   0.764
 1853OPC    HW1 7738   3.831   1.084   0.712
 1853OPC    HW2 7739   3.873   1.067   0.842
 1853OPC     MW 7740   3.886   1.089   0.768
 1854OPC     OW 7741   4.306   1.142   2.031
 1854OPC    HW1 7742   4.224   1.132   2.058
 1854OPC    HW2 7743   4.303   1.121   1.946
 1854OPC     MW 7744   4.293   1.137   2.022
 1855OPC     OW 7745   3.548   4.699   4.515
 1855OPC    HW1 7746   3.520   4.734   4.440
 1855OPC    HW2 7747   3.496   4.734   4.575
 1855OPC     MW 7748   3.536   4.709   4.513
 1856OPC     OW 7749   1.952   2.316   3.866
 1856OPC    HW1 7750   1.938   2.239   3.904
 1856OPC    HW2 7751   2.036   2.312   3.843
 1856OPC     MW 7752   1.963   2.304   3.868
 1857OPC     OW 7753   1.109   4.515   4.086
 1857OPC    HW1 7754   1.114   4.599   4.062
 1857OPC    HW2 7755   1.056   4.516   4.155
 1857OPC     MW 7756   1.102   4.528   4.093
 1858OPC     OW 7757   1.442   2.409   1.245
 1858OPC    HW1 7758   1.507   2.353   1.265
 1858OPC    HW2 7759   1.471   2.485   1.275
 1858OPC     MW 7760   1.456   2.412   1.252
 1859OPC     OW 7761   0.688   0.694   1.749
 1859OPC    HW1 7762   0.666   0.681   1.666
 1859OPC    HW2 7763   0.734   0.623   1.770
 1859OPC     MW 7764   0.691   0.682   1.740
 1860OPC     OW 7765   0.771   2.381   2.943
 1860OPC    HW1 7766   0.726   2.343   3.007
 1860OPC    HW2 7767   0.716   2.440   2.910
 1860OPC     MW 7768   0.757   2.384   2.947
 1861OPC     OW 7769   1.425   2.392   2.624
 1861OPC    HW1 7770   1.500   2.403   2.581
 1861OPC    HW2 7771   1.406   2.308   2.610
 1861OPC     MW 7772   1.433   2.381   2.615
 1862OPC     OW 7773   1.939   2.978   4.716
 1862OPC    HW1 7774   1.980   2.913   4.757
 1862OPC    HW2 7775   1.856   2.969   4.742
 1862OPC     MW 7776   1.933   2.967   4.726
 1863OPC     OW 7777   1.265   0.346   3.542
 1863OPC    HW1 7778   1.231   0.270   3.566
 1863OPC    HW2 7779   1.209   0.376   3.482
 1863OPC     MW 7780   1.252   0.340   3.536
 1864OPC     OW 7781   3.718   1.990   1.312
 1864OPC    HW1 7782   3.747   2.053   1.365
 1864OPC    HW2 7783   3.772   1.994   1.244
 1864OPC     MW 7784   3.730   2.000   1.310
 1865OPC     OW 7785   1.996   4.357   4.065
 1865OPC    HW1 7786   1.910   4.343   4.065
 1865OPC    HW2 7787   2.020   4.337   3.983
 1865OPC     MW 7788   1.987   4.352   4.053
 1866OPC     OW 7789   2.320   1.322   1.713
 1866OPC    HW1 7790   2.253   1.371   1.688
 1866OPC    HW2 7791   2.296   1.241   1.689
 1866OPC     MW 7792   2.307   1.317   1.706
 1867OPC     OW 7793   5.003   2.690   2.902
 1867OPC    HW1 7794   4.957   2.753   2.863
 1867OPC    HW2 7795   4.949   2.621   2.902
 1867OPC     MW 7796   4.988   2.689   2.896
 1868OPC     OW 7797   2.196   2.056   4.021
 1868OPC    HW1 7798   2.189   2.109   4.090
 1868OPC    HW2 7799   2.213   2.110   3.955
 1868OPC     MW 7800   2.197   2.072   4.021
 1869OPC     OW 7801   4.150   0.658   4.729
 1869OPC    HW1 7802   4.183   0.612   4.796
 1869OPC    HW2 7803   4.076   0.616   4.710
 1869OPC     MW 7804   4.144   0.645   4.736
 1870OPC     OW 7805   1.078   0.588   4.785
 1870OPC    HW1 7806   1.117   0.512   4.766
 1870OPC    HW2 7807   1.133   0.648   4.753
 1870OPC     MW 7808   1.091   0.586   4.777
 1871OPC     OW 7809   1.873   4.976   3.592
 1871OPC    HW1 7810   1.830   4.961   3.517
 1871OPC    HW2 7811   1.829   4.928   3.651
 1871OPC     MW 7812   1.860   4.966   3.590
 1872OPC     OW 7813   5.175   4.569   2.767
 1872OPC    HW1 7814   5.139   4.493   2.746
 1872OPC    HW2 7815   5.136   4.625   2.712
 1872OPC     MW 7816   5.164   4.566   2.756
 1873OPC     OW 7817   2.581   0.833   1.616
 1873OPC    HW1 7818   2.523   0.871   1.562
 1873OPC    HW2 7819   2.545   0.755   1.632
 1873OPC     MW 7820   2.567   0.827   1.610
 1874OPC     OW 7821   2.147   1.873   0.891
 1874OPC    HW1 7822   2.089   1.903   0.832
 1874OPC    HW2 7823   2.107   1.803   0.924
 1874OPC     MW 7824   2.132   1.867   0.887
 1875OPC     OW 7825   4.548   3.870   3.108
 1875OPC    HW1 7826   4.559   3.811   3.045
 1875OPC    HW2 7827   4.624   3.871   3.150
 1875OPC     MW 7828   4.561   3.861   3.105
 1876OPC     OW 7829   2.833   1.670   3.156
 1876OPC    HW1 7830   2.808   1.750   3.131
 1876OPC    HW2 7831   2.832   1.624   3.082
 1876OPC     MW 7832   2.829   1.675   3.142
 1877OPC     OW 7833   3.899   1.932   4.883
 1877OPC    HW1 7834   3.891   2.013   4.852
 1877OPC    HW2 7835   3.901   1.883   4.810
 1877OPC     MW 7836   3.898   1.937   4.867
 1878OPC     OW 7837   2.573   0.548   2.692
 1878OPC    HW1 7838   2.517   0.494   2.733
 1878OPC    HW2 7839   2.536   0.626   2.700
 1878OPC     MW 7840   2.560   0.551   2.699
 1879OPC     OW 7841   1.574   3.822   3.241
 1879OPC    HW1 7842   1.567   3.884   3.302
 1879OPC    HW2 7843   1.571   3.867   3.166
 1879OPC     MW 7844   1.572   3.838   3.239
 1880OPC     OW 7845   0.662   3.373   1.567
 1880OPC    HW1 7846   0.623   3.443   1.602
 1880OPC    HW2 7847   0.730   3.407   1.524
 1880OPC     MW 7848   0.667   3.389   1.566
 1881OPC     OW 7849   1.290   1.057   3.189
 1881OPC    HW1 7850   1.256   1.009   3.254
 1881OPC    HW2 7851   1.357   1.097   3.228
 1881OPC     MW 7852   1.295   1.056   3.204
 1882OPC     OW 7853   3.712   3.326   0.206
 1882OPC    HW1 7854   3.702   3.402   0.247
 1882OPC    HW2 7855   3.639   3.318   0.159
 1882OPC     MW 7856   3.700   3.336   0.205
 1883OPC     OW 7857   1.956   4.035   0.769
 1883OPC    HW1 7858   1.992   4.113   0.785
 1883OPC    HW2 7859   1.979   3.988   0.839
 1883OPC     MW 7860   1.965   4.040   0.782
 1884OPC     OW 7861   2.696   0.207   2.892
 1884OPC    HW1 7862   2.635   0.227   2.951
 1884OPC    HW2 7863   2.650   0.183   2.822
 1884OPC     MW 7864   2.680   0.206   2.891
 1885OPC     OW 7865   1.764   4.284   2.129
 1885OPC    HW1 7866   1.768   4.371   2.138
 1885OPC    HW2 7867   1.816   4.255   2.193
 1885OPC     MW 7868   1.772   4.293   2.140
 1886OPC     OW 7869   4.024   4.799   4.039
 1886OPC    HW1 7870   3.942   4.807   4.010
 1886OPC    HW2 7871   4.041   4.714   4.031
 1886OPC     MW 7872   4.015   4.788   4.033
 1887OPC     OW 7873   3.176   0.728   1.922
 1887OPC    HW1 7874   3.178   0.681   1.996
 1887OPC    HW2 7875   3.226   0.682   1.867
 1887OPC     MW 7876   3.183   0.714   1.925
 1888OPC     OW 7877   3.415   1.079   1.597
 1888OPC    HW1 7878   3.359   1.012   1.590
 1888OPC    HW2 7879   3.493   1.041   1.595
 1888OPC     MW 7880   3.418   1.063   1.596
 1889OPC     OW 7881   2.875   1.407   1.271
 1889OPC    HW1 7882   2.832   1.417   1.346
 1889OPC    HW2 7883   2.867   1.485   1.233
 1889OPC     MW 7884   2.867   1.420   1.277
 1890OPC     OW 7885   4.121   3.964   1.385
 1890OPC    HW1 7886   4.169   4.037   1.391
 1890OPC    HW2 7887   4.120   3.933   1.467
 1890OPC     MW 7888   4.128   3.970   1.398
 1891OPC     OW 7889   2.445   4.391   4.281
 1891OPC    HW1 7890   2.376   4.436   4.308
 1891OPC    HW2 7891   2.512   4.434   4.316
 1891OPC     MW 7892   2.445   4.404   4.290
 1892OPC     OW 7893   4.684   2.358   2.033
 1892OPC    HW1 7894   4.738   2.408   2.080
 1892OPC    HW2 7895   4.652   2.413   1.973
 1892OPC     MW 7896   4.687   2.374   2.031
 1893OPC     OW 7897   0.639   0.380   1.092
 1893OPC    HW1 7898   0.613   0.323   1.153
 1893OPC    HW2 7899   0.577   0.440   1.092
 1893OPC     MW 7900   0.626   0.380   1.101
 1894OPC     OW 7901   0.253   0.622   2.784
 1894OPC    HW1 7902   0.193   0.578   2.737
 1894OPC    HW2 7903   0.317   0.637   2.726
 1894OPC     MW 7904   0.254   0.618   2.768
 1895OPC     OW 7905   5.020   1.011   0.893
 1895OPC    HW1 7906   5.106   1.009   0.879
 1895OPC    HW2 7907   5.002   1.096   0.894
 1895OPC     MW 7908   5.030   1.023   0.892
 1896OPC     OW 7909   3.172   3.257   0.485
 1896OPC    HW1 7910   3.196   3.274   0.567
 1896OPC    HW2 7911   3.151   3.335   0.452
 1896OPC     MW 7912   3.173   3.271   0.492
 1897OPC     OW 7913   1.288   4.972   2.072
 1897OPC    HW1 7914   1.315   4.991   1.991
 1897OPC    HW2 7915   1.330   4.898   2.091
 1897OPC     MW 7916   1.298   4.964   2.063
 1898OPC     OW 7917   0.843   2.305   3.589
 1898OPC    HW1 7918   0.826   2.344   3.512
 1898OPC    HW2 7919   0.929   2.320   3.600
 1898OPC     MW 7920   0.853   2.313   3.579
 1899OPC     OW 7921   0.321   1.347   2.694
 1899OPC    HW1 7922   0.350   1.342   2.611
 1899OPC    HW2 7923   0.390   1.320   2.741
 1899OPC     MW 7924   0.336   1.343   2.689
 1900OPC     OW 7925   0.676   3.493   2.706
 1900OPC    HW1 7926   0.620   3.508   2.640
 1900OPC    HW2 7927   0.659   3.558   2.762
 1900OPC     MW 7928   0.665   3.505   2.705
 1901OPC     OW 7929   4.032   3.515   1.526
 1901OPC    HW1 7930   3.970   3.458   1.548
 1901OPC    HW2 7931   4.052   3.554   1.602
 1901OPC     MW 7932   4.026   3.513   1.541
 1902OPC     OW 7933   0.533   4.253   0.063
 1902OPC    HW1 7934   0.484   4.243   0.134
 1902OPC    HW2 7935   0.503   4.192   0.008
 1902OPC     MW 7936   0.521   4.242   0.065
 1903OPC     OW 7937   3.355   0.570   0.718
 1903OPC    HW1 7938   3.335   0.529   0.643
 1903OPC    HW2 7939   3.442   0.578   0.714
 1903OPC     MW 7940   3.365   0.565   0.706
 1904OPC     OW 7941   2.281   3.861   3.800
 1904OPC    HW1 7942   2.364   3.874   3.776
 1904OPC    HW2 7943   2.238   3.857   3.724
 1904OPC     MW 7944   2.287   3.863   3.785
 1905OPC     OW 7945   4.877   1.058   4.079
 1905OPC    HW1 7946   4.809   1.021   4.039
 1905OPC    HW2 7947   4.946   1.028   4.033
 1905OPC     MW 7948   4.877   1.048   4.066
 1906OPC     OW 7949   5.172   2.296   1.665
 1906OPC    HW1 7950   5.112   2.353   1.638
 1906OPC    HW2 7951   5.178   2.311   1.751
 1906OPC     MW 7952   5.164   2.307   1.674
 1907OPC     OW 7953   4.585   2.243   0.653
 1907OPC    HW1 7954   4.568   2.198   0.726
 1907OPC    HW2 7955   4.573   2.184   0.590
 1907OPC     MW 7956   4.581   2.227   0.654
 1908OPC     OW 7957   1.535   1.571   3.046
 1908OPC    HW1 7958   1.521   1.652   3.073
 1908OPC    HW2 7959   1.587   1.581   2.976
 1908OPC     MW 7960   1.541   1.584   3.039
 1909OPC     OW 7961   3.067   3.523   3.483
 1909OPC    HW1 7962   3.065   3.443   3.447
 1909OPC    HW2 7963   2.984   3.548   3.483
 1909OPC     MW 7964   3.055   3.515   3.478
 1910OPC     OW 7965   3.629   1.555   2.588
 1910OPC    HW1 7966   3.611   1.470   2.580
 1910OPC    HW2 7967   3.710   1.561   2.558
 1910OPC     MW 7968   3.638   1.543   2.583
 1911OPC     OW 7969   4.833   5.119   1.693
 1911OPC    HW1 7970   4.784   5.136   1.623
 1911OPC    HW2 7971   4.801   5.043   1.722
 1911OPC     MW 7972   4.821   5.110   1.687
 1912OPC     OW 7973   1.799   4.303   3.740
 1912OPC    HW1 7974   1.877   4.282   3.773
 1912OPC    HW2 7975   1.745   4.245   3.776
 1912OPC     MW 7976   1.802   4.292   3.750
 1913OPC     OW 7977   4.706   3.401   5.022
 1913OPC    HW1 7978   4.769   3.458   5.002
 1913OPC    HW2 7979   4.715   3.390   5.108
 1913OPC     MW 7980   4.716   3.408   5.032
 1914OPC     OW 7981   0.683   3.443   5.129
 1914OPC    HW1 7982   0.770   3.440   5.125
 1914OPC    HW2 7983   0.661   3.361   5.152
 1914OPC     MW 7984   0.693   3.430   5.132
 1915OPC     OW 7985   4.602   4.581   4.530
 1915OPC    HW1 7986   4.540   4.621   4.576
 1915OPC    HW2 7987   4.581   4.496   4.535
 1915OPC     MW 7988   4.590   4.574   4.537
 1916OPC     OW 7989   1.961   4.326   1.077
 1916OPC    HW1 7990   2.000   4.281   1.140
 1916OPC    HW2 7991   1.947   4.404   1.113
 1916OPC     MW 7992   1.965   4.331   1.091
 1917OPC     OW 7993   0.925   3.067   2.187
 1917OPC    HW1 7994   0.845   3.049   2.156
 1917OPC    HW2 7995   0.947   2.993   2.229
 1917OPC     MW 7996   0.916   3.053   2.189
 1918OPC     OW 7997   0.105   2.739   1.320
 1918OPC    HW1 7998   0.034   2.698   1.348
 1918OPC    HW2 7999   0.142   2.682   1.266
 1918OPC     MW 8000   0.100   2.725   1.316
 1919OPC     OW 8001   4.001   4.451   0.605
 1919OPC    HW1 8002   3.971   4.370   0.595
 1919OPC    HW2 8003   3.999   4.463   0.691
 1919OPC     MW 8004   3.996   4.441   0.616
 1920OPC     OW 8005   0.165   4.418   0.078
 1920OPC    HW1 8006   0.098   4.462   0.111
 1920OPC    HW2 8007   0.233   4.468   0.094
 1920OPC     MW 8008   0.165   4.432   0.085
 1921OPC     OW 8009   4.166   3.964   2.307
 1921OPC    HW1 8010   4.086   3.979   2.275
 1921OPC    HW2 8011   4.185   4.037   2.351
 1921OPC     MW 8012   4.157   3.977   2.309
 1922OPC     OW 8013   1.758   0.387   0.723
 1922OPC    HW1 8014   1.711   0.392   0.796
 1922OPC    HW2 8015   1.828   0.341   0.746
 1922OPC     MW 8016   1.761   0.381   0.737
 1923OPC     OW 8017   2.085   0.695   1.678
 1923OPC    HW1 8018   2.125   0.622   1.652
 1923OPC    HW2 8019   2.076   0.742   1.605
 1923OPC     MW 8020   2.090   0.691   1.663
 1924OPC     OW 8021   2.997   4.587   0.438
 1924OPC    HW1 8022   3.075   4.625   0.441
 1924OPC    HW2 8023   2.941   4.653   0.452
 1924OPC     MW 8024   3.000   4.602   0.441
 1925OPC     OW 8025   0.088   4.206   0.250
 1925OPC    HW1 8026   0.120   4.239   0.324
 1925OPC    HW2 8027   0.116   4.262   0.188
 1925OPC     MW 8028   0.097   4.219   0.252
 1926OPC     OW 8029   2.654   3.593   4.433
 1926OPC    HW1 8030   2.631   3.583   4.517
 1926OPC    HW2 8031   2.582   3.571   4.389
 1926OPC     MW 8032   2.640   3.588   4.439
 1927OPC     OW 8033   3.523   2.790   1.368
 1927OPC    HW1 8034   3.460   2.850   1.376
 1927OPC    HW2 8035   3.581   2.829   1.315
 1927OPC     MW 8036   3.523   2.805   1.362
 1928OPC     OW 8037   1.937   3.349   4.939
 1928OPC    HW1 8038   1.873   3.304   4.977
 1928OPC    HW2 8039   1.943   3.314   4.860
 1928OPC     MW 8040   1.929   3.337   4.933
 1929OPC     OW 8041   1.068   4.637   2.376
 1929OPC    HW1 8042   1.142   4.614   2.415
 1929OPC    HW2 8043   1.067   4.590   2.303
 1929OPC     MW 8044   1.078   4.627   2.371
 1930OPC     OW 8045   3.637   2.209   1.735
 1930OPC    HW1 8046   3.613   2.145   1.788
 1930OPC    HW2 8047   3.562   2.251   1.719
 1930OPC     MW 8048   3.622   2.206   1.740
 1931OPC     OW 8049   2.950   4.844   3.588
 1931OPC    HW1 8050   3.022   4.893   3.601
 1931OPC    HW2 8051   2.979   4.763   3.598
 1931OPC     MW 8052   2.965   4.840   3.591
 1932OPC     OW 8053   3.411   2.913   3.446
 1932OPC    HW1 8054   3.481   2.908   3.395
 1932OPC    HW2 8055   3.356   2.855   3.412
 1932OPC     MW 8056   3.413   2.904   3.433
 1933OPC     OW 8057   1.645   0.070   3.993
 1933OPC    HW1 8058   1.721   0.109   3.973
 1933OPC    HW2 8059   1.607   0.056   3.916
 1933OPC     MW 8060   1.651   0.074   3.979
 1934OPC     OW 8061   4.966   2.100   4.567
 1934OPC    HW1 8062   5.019   2.137   4.625
 1934OPC    HW2 8063   5.007   2.026   4.545
 1934OPC     MW 8064   4.980   2.094   4.572
 1935OPC     OW 8065   4.509   3.254   4.026
 1935OPC    HW1 8066   4.556   3.316   4.065
 1935OPC    HW2 8067   4.453   3.299   3.976
 1935OPC     MW 8068   4.508   3.270   4.024
 1936OPC     OW 8069   0.583   4.742   0.959
 1936OPC    HW1 8070   0.668   4.724   0.962
 1936OPC    HW2 8071   0.555   4.721   1.039
 1936OPC     MW 8072   0.591   4.736   0.972
 1937OPC     OW 8073   5.217   5.000   1.208
 1937OPC    HW1 8074   5.200   4.935   1.153
 1937OPC    HW2 8075   5.153   4.996   1.267
 1937OPC     MW 8076   5.205   4.990   1.209
 1938OPC     OW 8077   0.223   0.114   0.664
 1938OPC    HW1 8078   0.228   0.040   0.710
 1938OPC    HW2 8079   0.150   0.104   0.617
 1938OPC     MW 8080   0.213   0.102   0.664
 1939OPC     OW 8081   3.358   1.225   2.398
 1939OPC    HW1 8082   3.304   1.281   2.438
 1939OPC    HW2 8083   3.324   1.217   2.318
 1939OPC     MW 8084   3.345   1.232   2.392
 1940OPC     OW 8085   3.976   2.756   0.306
 1940OPC    HW1 8086   3.937   2.678   0.306
 1940OPC    HW2 8087   3.928   2.803   0.362
 1940OPC     MW 8088   3.963   2.752   0.315
 1941OPC     OW 8089   3.099   1.344   3.188
 1941OPC    HW1 8090   3.040   1.343   3.124
 1941OPC    HW2 8091   3.170   1.308   3.152
 1941OPC     MW 8092   3.101   1.338   3.174
 1942OPC     OW 8093   2.481   2.936   4.932
 1942OPC    HW1 8094   2.530   2.971   4.869
 1942OPC    HW2 8095   2.402   2.932   4.896
 1942OPC     MW 8096   2.477   2.941   4.917
 1943OPC     OW 8097   3.522   3.180   1.516
 1943OPC    HW1 8098   3.576   3.184   1.448
 1943OPC    HW2 8099   3.575   3.164   1.584
 1943OPC     MW 8100   3.538   3.178   1.516
 1944OPC     OW 8101   4.445   3.351   2.824
 1944OPC    HW1 8102   4.461   3.282   2.774
 1944OPC    HW2 8103   4.408   3.318   2.895
 1944OPC     MW 8104   4.442   3.336   2.827
 1945OPC     OW 8105   0.894   3.453   1.432
 1945OPC    HW1 8106   0.886   3.484   1.351
 1945OPC    HW2 8107   0.920   3.371   1.421
 1945OPC     MW 8108   0.897   3.446   1.419
 1946OPC     OW 8109   3.012   1.914   3.432
 1946OPC    HW1 8110   3.068   1.953   3.487
 1946OPC    HW2 8111   2.992   1.839   3.473
 1946OPC     MW 8112   3.017   1.908   3.446
 1947OPC     OW 8113   4.921   4.088   3.405
 1947OPC    HW1 8114   4.969   4.116   3.473
 1947OPC    HW2 8115   4.857   4.147   3.399
 1947OPC     MW 8116   4.919   4.101   3.414
 1948OPC     OW 8117   2.515   4.216   2.723
 1948OPC    HW1 8118   2.573   4.258   2.673
 1948OPC    HW2 8119   2.515   4.135   2.692
 1948OPC     MW 8120   2.523   4.210   2.711
 1949OPC     OW 8121   2.489   1.402   3.417
 1949OPC    HW1 8122   2.434   1.424   3.482
 1949OPC    HW2 8123   2.558   1.369   3.459
 1949OPC     MW 8124   2.491   1.400   3.433
 1950OPC     OW 8125   4.023   2.435   2.259
 1950OPC    HW1 8126   3.982   2.512   2.265
 1950OPC    HW2 8127   4.092   2.452   2.208
 1950OPC     MW 8128   4.027   2.448   2.252
 1951OPC     OW 8129   4.249   2.189   1.674
 1951OPC    HW1 8130   4.268   2.162   1.755
 1951OPC    HW2 8131   4.172   2.153   1.658
 1951OPC     MW 8132   4.240   2.180   1.684
 1952OPC     OW 8133   1.767   2.103   2.025
 1952OPC    HW1 8134   1.853   2.105   2.012
 1952OPC    HW2 8135   1.753   2.169   2.080
 1952OPC     MW 8136   1.777   2.113   2.031
 1953OPC     OW 8137   1.484   0.243   4.142
 1953OPC    HW1 8138   1.539   0.191   4.099
 1953OPC    HW2 8139   1.536   0.307   4.173
 1953OPC     MW 8140   1.500   0.245   4.140
 1954OPC     OW 8141   2.702   1.443   0.421
 1954OPC    HW1 8142   2.698   1.368   0.465
 1954OPC    HW2 8143   2.710   1.418   0.338
 1954OPC     MW 8144   2.703   1.428   0.415
 1955OPC     OW 8145   4.808   3.089   3.594
 1955OPC    HW1 8146   4.784   3.137   3.663
 1955OPC    HW2 8147   4.825   3.148   3.533
 1955OPC     MW 8148   4.807   3.105   3.595
 1956OPC     OW 8149   1.195   4.017   0.524
 1956OPC    HW1 8150   1.221   4.083   0.575
 1956OPC    HW2 8151   1.259   3.959   0.530
 1956OPC     MW 8152   1.208   4.018   0.532
 1957OPC     OW 8153   0.692   4.878   5.023
 1957OPC    HW1 8154   0.624   4.933   5.019
 1957OPC    HW2 8155   0.684   4.831   4.950
 1957OPC     MW 8156   0.681   4.879   5.012
 1958OPC     OW 8157   0.323   2.819   1.478
 1958OPC    HW1 8158   0.355   2.888   1.435
 1958OPC    HW2 8159   0.254   2.796   1.431
 1958OPC     MW 8160   0.317   2.826   1.465
 1959OPC     OW 8161   0.848   0.265   4.756
 1959OPC    HW1 8162   0.797   0.194   4.753
 1959OPC    HW2 8163   0.927   0.234   4.736
 1959OPC     MW 8164   0.852   0.250   4.753
 1960OPC     OW 8165   1.889   3.599   4.817
 1960OPC    HW1 8166   1.940   3.593   4.746
 1960OPC    HW2 8167   1.913   3.531   4.865
 1960OPC     MW 8168   1.900   3.588   4.813
 1961OPC     OW 8169   1.000   4.907   4.227
 1961OPC    HW1 8170   1.039   4.984   4.235
 1961OPC    HW2 8171   1.036   4.873   4.155
 1961OPC     MW 8172   1.011   4.913   4.217
 1962OPC     OW 8173   1.209   2.506   2.486
 1962OPC    HW1 8174   1.275   2.479   2.536
 1962OPC    HW2 8175   1.192   2.586   2.517
 1962OPC     MW 8176   1.216   2.514   2.498
 1963OPC     OW 8177   3.929   4.552   2.477
 1963OPC    HW1 8178   3.975   4.626   2.480
 1963OPC    HW2 8179   3.865   4.570   2.421
 1963OPC     MW 8180   3.926   4.566   2.469
 1964OPC     OW 8181   3.523   3.077   1.012
 1964OPC    HW1 8182   3.476   3.087   0.938
 1964OPC    HW2 8183   3.473   3.114   1.073
 1964OPC     MW 8184   3.509   3.084   1.010
 1965OPC     OW 8185   3.329   3.887   3.280
 1965OPC    HW1 8186   3.329   3.921   3.200
 1965OPC    HW2 8187   3.407   3.847   3.285
 1965OPC     MW 8188   3.341   3.886   3.269
 1966OPC     OW 8189   0.314   5.013   4.192
 1966OPC    HW1 8190   0.282   4.999   4.272
 1966OPC    HW2 8191   0.272   4.955   4.142
 1966OPC     MW 8192   0.303   5.002   4.196
 1967OPC     OW 8193   0.931   4.131   4.045
 1967OPC    HW1 8194   0.850   4.098   4.044
 1967OPC    HW2 8195   0.945   4.146   4.130
 1967OPC     MW 8196   0.921   4.128   4.057
 1968OPC     OW 8197   2.687   2.371   4.968
 1968OPC    HW1 8198   2.661   2.297   4.929
 1968OPC    HW2 8199   2.774   2.365   4.966
 1968OPC     MW 8200   2.696   2.359   4.962
 1969OPC     OW 8201   4.639   4.634   4.253
 1969OPC    HW1 8202   4.616   4.614   4.334
 1969OPC    HW2 8203   4.572   4.605   4.205
 1969OPC     MW 8204   4.626   4.627   4.258
 1970OPC     OW 8205   1.759   0.224   1.208
 1970OPC    HW1 8206   1.787   0.152   1.248
 1970OPC    HW2 8207   1.824   0.244   1.154
 1970OPC     MW 8208   1.772   0.216   1.206
 1971OPC     OW 8209   4.454   4.644   0.933
 1971OPC    HW1 8210   4.484   4.712   0.886
 1971OPC    HW2 8211   4.521   4.588   0.933
 1971OPC     MW 8212   4.468   4.646   0.926
 1972OPC     OW 8213   3.287   0.439   0.482
 1972OPC    HW1 8214   3.206   0.440   0.450
 1972OPC    HW2 8215   3.302   0.354   0.494
 1972OPC     MW 8216   3.277   0.426   0.479
 1973OPC     OW 8217   4.542   3.985   4.996
 1973OPC    HW1 8218   4.567   4.042   4.934
 1973OPC    HW2 8219   4.617   3.951   5.024
 1973OPC     MW 8220   4.557   3.989   4.991
 1974OPC     OW 8221   1.175   0.404   1.826
 1974OPC    HW1 8222   1.144   0.480   1.857
 1974OPC    HW2 8223   1.257   0.425   1.801
 1974OPC     MW 8224   1.183   0.419   1.827
 1975OPC     OW 8225   1.040   0.692   1.618
 1975OPC    HW1 8226   1.034   0.688   1.705
 1975OPC    HW2 8227   1.013   0.773   1.600
 1975OPC     MW 8228   1.035   0.703   1.628
 1976OPC     OW 8229   3.282   3.476   1.018
 1976OPC    HW1 8230   3.257   3.532   0.956
 1976OPC    HW2 8231   3.256   3.398   0.987
 1976OPC     MW 8232   3.274   3.472   1.004
 1977OPC     OW 8233   0.870   1.343   3.301
 1977OPC    HW1 8234   0.905   1.269   3.273
 1977OPC    HW2 8235   0.812   1.318   3.361
 1977OPC     MW 8236   0.866   1.329   3.305
 1978OPC     OW 8237   3.080   1.665   4.254
 1978OPC    HW1 8238   3.001   1.699   4.268
 1978OPC    HW2 8239   3.075   1.637   4.171
 1978OPC     MW 8240   3.067   1.666   4.244
 1979OPC     OW 8241   0.879   1.657   4.016
 1979OPC    HW1 8242   0.925   1.727   4.040
 1979OPC    HW2 8243   0.889   1.602   4.083
 1979OPC     MW 8244   0.887   1.659   4.030
 1980OPC     OW 8245   0.544   1.093   1.900
 1980OPC    HW1 8246   0.519   1.175   1.917
 1980OPC    HW2 8247   0.501   1.046   1.959
 1980OPC     MW 8248   0.534   1.098   1.911
 1981OPC     OW 8249   1.597   0.442   3.222
 1981OPC    HW1 8250   1.531   0.485   3.184
 1981OPC    HW2 8251   1.557   0.375   3.262
 1981OPC     MW 8252   1.581   0.438   3.222
 1982OPC     OW 8253   4.215   1.813   1.899
 1982OPC    HW1 8254   4.272   1.785   1.840
 1982OPC    HW2 8255   4.218   1.751   1.961
 1982OPC     MW 8256   4.224   1.800   1.900
 1983OPC     OW 8257   4.407   1.399   2.058
 1983OPC    HW1 8258   4.377   1.317   2.053
 1983OPC    HW2 8259   4.470   1.394   2.118
 1983OPC     MW 8260   4.412   1.386   2.066
 1984OPC     OW 8261   3.106   0.877   3.260
 1984OPC    HW1 8262   3.048   0.893   3.323
 1984OPC    HW2 8263   3.058   0.880   3.187
 1984OPC     MW 8264   3.091   0.880   3.258
 1985OPC     OW 8265   3.904   3.614   0.579
 1985OPC    HW1 8266   3.974   3.648   0.540
 1985OPC    HW2 8267   3.924   3.529   0.586
 1985OPC     MW 8268   3.917   3.606   0.574
 1986OPC     OW 8269   3.663   1.062   0.629
 1986OPC    HW1 8270   3.611   1.035   0.693
 1986OPC    HW2 8271   3.650   1.148   0.626
 1986OPC     MW 8272   3.653   1.071   0.638
 1987OPC     OW 8273   0.458   0.605   2.572
 1987OPC    HW1 8274   0.493   0.634   2.498
 1987OPC    HW2 8275   0.389   0.558   2.545
 1987OPC     MW 8276   0.453   0.602   2.557
 1988OPC     OW 8277   1.221   0.624   2.652
 1988OPC    HW1 8278   1.244   0.686   2.595
 1988OPC    HW2 8279   1.139   0.645   2.673
 1988OPC     MW 8280   1.212   0.636   2.647
 1989OPC     OW 8281   3.623   4.773   1.708
 1989OPC    HW1 8282   3.689   4.827   1.727
 1989OPC    HW2 8283   3.651   4.696   1.737
 1989OPC     MW 8284   3.637   4.770   1.715
 1990OPC     OW 8285   1.466   1.174   1.242
 1990OPC    HW1 8286   1.435   1.102   1.281
 1990OPC    HW2 8287   1.489   1.146   1.163
 1990OPC     MW 8288   1.465   1.159   1.236
 1991OPC     OW 8289   4.884   0.402   2.594
 1991OPC    HW1 8290   4.809   0.360   2.604
 1991OPC    HW2 8291   4.863   0.486   2.604
 1991OPC     MW 8292   4.870   0.408   2.597
 1992OPC     OW 8293   3.632   5.093   3.875
 1992OPC    HW1 8294   3.713   5.122   3.858
 1992OPC    HW2 8295   3.588   0.001   3.893
 1992OPC     MW 8296   3.637   5.108   3.875
 1993OPC     OW 8297   3.725   0.446   0.130
 1993OPC    HW1 8298   3.714   0.416   0.212
 1993OPC    HW2 8299   3.666   0.511   0.124
 1993OPC     MW 8300   3.715   0.451   0.141
 1994OPC     OW 8301   0.801   2.497   4.842
 1994OPC    HW1 8302   0.745   2.509   4.907
 1994OPC    HW2 8303   0.751   2.506   4.770
 1994OPC     MW 8304   0.785   2.500   4.841
 1995OPC     OW 8305   0.230   0.461   2.523
 1995OPC    HW1 8306   0.245   0.375   2.526
 1995OPC    HW2 8307   0.155   0.467   2.479
 1995OPC     MW 8308   0.221   0.449   2.517
 1996OPC     OW 8309   0.538   4.176   4.567
 1996OPC    HW1 8310   0.547   4.185   4.654
 1996OPC    HW2 8311   0.591   4.109   4.547
 1996OPC     MW 8312   0.547   4.167   4.577
 1997OPC     OW 8313   4.131   1.782   2.419
 1997OPC    HW1 8314   4.086   1.741   2.355
 1997OPC    HW2 8315   4.158   1.855   2.381
 1997OPC     MW 8316   4.128   1.787   2.404
 1998OPC     OW 8317   4.149   3.611   3.555
 1998OPC    HW1 8318   4.190   3.650   3.622
 1998OPC    HW2 8319   4.202   3.544   3.535
 1998OPC     MW 8320   4.163   3.607   3.562
 1999OPC     OW 8321   0.595   0.088   1.595
 1999OPC    HW1 8322   0.601   0.147   1.659
 1999OPC    HW2 8323   0.512   0.091   1.571
 1999OPC     MW 8324   0.584   0.097   1.601
 2000OPC     OW 8325   3.795   0.539   2.368
 2000OPC    HW1 8326   3.758   0.474   2.323
 2000OPC    HW2 8327   3.834   0.587   2.306
 2000OPC     MW 8328   3.795   0.537   2.352
 2001OPC     OW 8329   4.870   0.684   0.541
 2001OPC    HW1 8330   4.931   0.742   0.517
 2001OPC    HW2 8331   4.796   0.720   0.513
 2001OPC     MW 8332   4.868   0.698   0.533
 2002OPC     OW 8333   2.645   4.121   3.337
 2002OPC    HW1 8334   2.668   4.193   3.294
 2002OPC    HW2 8335   2.717   4.072   3.334
 2002OPC     MW 8336   2.659   4.124   3.330
 2003OPC     OW 8337   2.311   0.710   4.880
 2003OPC    HW1 8338   2.283   0.668   4.951
 2003OPC    HW2 8339   2.241   0.715   4.829
 2003OPC     MW 8340   2.297   0.705   4.883
 2004OPC     OW 8341   1.912   3.218   2.085
 2004OPC    HW1 8342   1.931   3.286   2.137
 2004OPC    HW2 8343   1.977   3.162   2.100
 2004OPC     MW 8344   1.925   3.220   2.095
 2005OPC     OW 8345   4.508   1.956   2.958
 2005OPC    HW1 8346   4.439   2.009   2.962
 2005OPC    HW2 8347   4.487   1.900   2.894
 2005OPC     MW 8348   4.495   1.955   2.949
 2006OPC     OW 8349   4.557   2.309   1.090
 2006OPC    HW1 8350   4.636   2.314   1.055
 2006OPC    HW2 8351   4.570   2.264   1.164
 2006OPC     MW 8352   4.571   2.303   1.096
 2007OPC     OW 8353   1.132   5.150   3.925
 2007OPC    HW1 8354   1.207   5.105   3.924
 2007OPC    HW2 8355   1.156   0.066   3.945
 2007OPC     MW 8356   1.146   5.155   3.928
 2008OPC     OW 8357   1.740   4.125   2.514
 2008OPC    HW1 8358   1.799   4.148   2.454
 2008OPC    HW2 8359   1.680   4.082   2.468
 2008OPC     MW 8360   1.740   4.122   2.498
 2009OPC     OW 8361   3.889   0.374   4.936
 2009OPC    HW1 8362   3.884   0.424   4.865
 2009OPC    HW2 8363   3.905   0.431   5.000
 2009OPC     MW 8364   3.891   0.390   4.935
 2010OPC     OW 8365   3.364   3.985   3.026
 2010OPC    HW1 8366   3.429   3.936   2.994
 2010OPC    HW2 8367   3.403   4.062   3.041
 2010OPC     MW 8368   3.379   3.989   3.023
 2011OPC     OW 8369   0.994   3.663   1.595
 2011OPC    HW1 8370   0.965   3.599   1.544
 2011OPC    HW2 8371   0.949   3.652   1.669
 2011OPC     MW 8372   0.983   3.652   1.599
 2012OPC     OW 8373   0.754   1.156   4.750
 2012OPC    HW1 8374   0.826   1.108   4.740
 2012OPC    HW2 8375   0.714   1.119   4.818
 2012OPC     MW 8376   0.759   1.143   4.759
 2013OPC     OW 8377   2.066   2.756   4.824
 2013OPC    HW1 8378   2.131   2.813   4.837
 2013OPC    HW2 8379   2.100   2.700   4.766
 2013OPC     MW 8380   2.081   2.756   4.817
 2014OPC     OW 8381   4.138   2.161   2.571
 2014OPC    HW1 8382   4.107   2.234   2.607
 2014OPC    HW2 8383   4.154   2.110   2.639
 2014OPC     MW 8384   4.136   2.164   2.586
 2015OPC     OW 8385   1.362   2.702   3.706
 2015OPC    HW1 8386   1.419   2.742   3.654
 2015OPC    HW2 8387   1.285   2.736   3.682
 2015OPC     MW 8388   1.359   2.713   3.695
 2016OPC     OW 8389   4.747   1.323   4.700
 2016OPC    HW1 8390   4.674   1.362   4.673
 2016OPC    HW2 8391   4.732   1.238   4.685
 2016OPC     MW 8392   4.734   1.316   4.694
 2017OPC     OW 8393   3.249   3.982   1.293
 2017OPC    HW1 8394   3.309   3.929   1.326
 2017OPC    HW2 8395   3.289   4.060   1.292
 2017OPC     MW 8396   3.264   3.986   1.297
 2018OPC     OW 8397   0.639   2.738   0.040
 2018OPC    HW1 8398   0.636   2.673   5.154
 2018OPC    HW2 8399   0.718   2.772   0.029
 2018OPC     MW 8400   0.650   2.733   0.030
 2019OPC     OW 8401   3.780   0.993   0.988
 2019OPC    HW1 8402   3.826   0.919   0.989
 2019OPC    HW2 8403   3.704   0.969   0.953
 2019OPC     MW 8404   3.775   0.978   0.983
 2020OPC     OW 8405   5.061   0.955   2.950
 2020OPC    HW1 8406   5.084   0.920   3.027
 2020OPC    HW2 8407   5.111   0.912   2.892
 2020OPC     MW 8408   5.072   0.944   2.953
 2021OPC     OW 8409   3.112   1.583   3.334
 2021OPC    HW1 8410   3.062   1.637   3.287
 2021OPC    HW2 8411   3.102   1.506   3.295
 2021OPC     MW 8412   3.103   1.580   3.322
 2022OPC     OW 8413   4.057   3.255   3.055
 2022OPC    HW1 8414   4.013   3.180   3.053
 2022OPC    HW2 8415   4.069   3.274   2.971
 2022OPC     MW 8416   4.052   3.247   3.042
 2023OPC     OW 8417   2.569   4.291   2.299
 2023OPC    HW1 8418   2.569   4.362   2.247
 2023OPC    HW2 8419   2.586   4.323   2.378
 2023OPC     MW 8420   2.572   4.306   2.303
 2024OPC     OW 8421   4.652   1.436   3.933
 2024OPC    HW1 8422   4.596   1.439   4.000
 2024OPC    HW2 8423   4.686   1.516   3.932
 2024OPC     MW 8424   4.649   1.448   3.943
 2025OPC     OW 8425   2.414   1.886   0.507
 2025OPC    HW1 8426   2.416   1.943   0.573
 2025OPC    HW2 8427   2.495   1.855   0.505
 2025OPC     MW 8428   2.426   1.890   0.516
 2026OPC     OW 8429   1.613   1.386   1.353
 2026OPC    HW1 8430   1.575   1.313   1.324
 2026OPC    HW2 8431   1.698   1.366   1.354
 2026OPC     MW 8432   1.620   1.372   1.349
 2027OPC     OW 8433   2.911   2.126   1.748
 2027OPC    HW1 8434   2.892   2.045   1.721
 2027OPC    HW2 8435   2.951   2.113   1.824
 2027OPC     MW 8436   2.914   2.112   1.755
 2028OPC     OW 8437   2.486   1.441   4.021
 2028OPC    HW1 8438   2.415   1.492   4.021
 2028OPC    HW2 8439   2.453   1.361   4.035
 2028OPC     MW 8440   2.470   1.437   4.023
 2029OPC     OW 8441   2.428   2.825   0.367
 2029OPC    HW1 8442   2.418   2.881   0.432
 2029OPC    HW2 8443   2.498   2.779   0.390
 2029OPC     MW 8444   2.437   2.826   0.380
 2030OPC     OW 8445   1.378   0.466   2.387
 2030OPC    HW1 8446   1.317   0.519   2.354
 2030OPC    HW2 8447   1.374   0.395   2.338
 2030OPC     MW 8448   1.369   0.464   2.375
 2031OPC     OW 8449   2.120   0.186   0.562
 2031OPC    HW1 8450   2.177   0.242   0.526
 2031OPC    HW2 8451   2.080   0.150   0.493
 2031OPC     MW 8452   2.122   0.189   0.546
 2032OPC     OW 8453   1.982   4.297   0.065
 2032OPC    HW1 8454   2.030   4.232   0.033
 2032OPC    HW2 8455   1.974   4.277   0.150
 2032OPC     MW 8456   1.988   4.285   0.073
 2033OPC     OW 8457   0.593   2.242   5.026
 2033OPC    HW1 8458   0.616   2.188   4.961
 2033OPC    HW2 8459   0.509   2.221   5.040
 2033OPC     MW 8460   0.584   2.231   5.019
 2034OPC     OW 8461   4.318   4.640   0.068
 2034OPC    HW1 8462   4.346   4.659   0.148
 2034OPC    HW2 8463   4.323   4.552   0.064
 2034OPC     MW 8464   4.323   4.629   0.079
 2035OPC     OW 8465   4.546   0.405   3.236
 2035OPC    HW1 8466   4.607   0.342   3.232
 2035OPC    HW2 8467   4.573   0.455   3.303
 2035OPC     MW 8468   4.559   0.403   3.246
 2036OPC     OW 8469   2.546   4.684   0.054
 2036OPC    HW1 8470   2.600   4.616   0.047
 2036OPC    HW2 8471   2.482   4.665   5.170
 2036OPC     MW 8472   2.544   4.671   0.045
 2037OPC     OW 8473   0.671   2.161   1.118
 2037OPC    HW1 8474   0.584   2.166   1.120
 2037OPC    HW2 8475   0.690   2.162   1.033
 2037OPC     MW 8476   0.661   2.162   1.106
 2038OPC     OW 8477   3.520   4.548   2.502
 2038OPC    HW1 8478   3.473   4.611   2.539
 2038OPC    HW2 8479   3.576   4.591   2.451
 2038OPC     MW 8480   3.522   4.564   2.500
 2039OPC     OW 8481   4.653   2.215   4.855
 2039OPC    HW1 8482   4.715   2.246   4.908
 2039OPC    HW2 8483   4.605   2.286   4.836
 2039OPC     MW 8484   4.655   2.230   4.860
 2040OPC     OW 8485   3.061   1.854   0.204
 2040OPC    HW1 8486   3.076   1.843   0.289
 2040OPC    HW2 8487   2.980   1.823   0.193
 2040OPC     MW 8488   3.051   1.848   0.215
 2041OPC     OW 8489   5.019   4.955   1.405
 2041OPC    HW1 8490   5.049   5.000   1.474
 2041OPC    HW2 8491   5.015   4.873   1.435
 2041OPC     MW 8492   5.023   4.949   1.420
 2042OPC     OW 8493   4.495   3.033   3.708
 2042OPC    HW1 8494   4.559   3.088   3.730
 2042OPC    HW2 8495   4.514   3.011   3.626
 2042OPC     MW 8496   4.508   3.037   3.699
 2043OPC     OW 8497   3.283   3.707   5.067
 2043OPC    HW1 8498   3.293   3.794   5.060
 2043OPC    HW2 8499   3.270   3.681   4.984
 2043OPC     MW 8500   3.283   3.716   5.053
 2044OPC     OW 8501   3.948   1.951   2.541
 2044OPC    HW1 8502   4.000   2.021   2.550
 2044OPC    HW2 8503   4.002   1.891   2.508
 2044OPC     MW 8504   3.964   1.953   2.538
 2045OPC     OW 8505   3.729   3.234   3.296
 2045OPC    HW1 8506   3.656   3.267   3.330
 2045OPC    HW2 8507   3.742   3.282   3.224
 2045OPC     MW 8508   3.720   3.246   3.290
 2046OPC     OW 8509   4.945   4.000   4.246
 2046OPC    HW1 8510   4.903   4.008   4.322
 2046OPC    HW2 8511   4.972   4.082   4.229
 2046OPC     MW 8512   4.943   4.014   4.255
 2047OPC     OW 8513   2.017   4.049   1.505
 2047OPC    HW1 8514   1.931   4.054   1.519
 2047OPC    HW2 8515   2.030   3.965   1.488
 2047OPC     MW 8516   2.006   4.037   1.505
 2048OPC     OW 8517   0.801   4.427   2.223
 2048OPC    HW1 8518   0.764   4.505   2.212
 2048OPC    HW2 8519   0.882   4.439   2.193
 2048OPC     MW 8520   0.807   4.440   2.217
 2049OPC     OW 8521   2.223   2.268   3.822
 2049OPC    HW1 8522   2.250   2.275   3.739
 2049OPC    HW2 8523   2.266   2.333   3.862
 2049OPC     MW 8524   2.234   2.279   3.815
 2050OPC     OW 8525   1.143   3.618   3.429
 2050OPC    HW1 8526   1.088   3.551   3.422
 2050OPC    HW2 8527   1.117   3.658   3.503
 2050OPC     MW 8528   1.131   3.614   3.439
 2051OPC     OW 8529   3.324   3.761   4.465
 2051OPC    HW1 8530   3.379   3.828   4.461
 2051OPC    HW2 8531   3.318   3.734   4.382
 2051OPC     MW 8532   3.331   3.767   4.452
 2052OPC     OW 8533   0.446   3.202   1.944
 2052OPC    HW1 8534   0.435   3.165   2.022
 2052OPC    HW2 8535   0.510   3.155   1.908
 2052OPC     MW 8536   0.454   3.190   1.950
 2053OPC     OW 8537   1.837   3.546   1.631
 2053OPC    HW1 8538   1.922   3.549   1.614
 2053OPC    HW2 8539   1.833   3.498   1.704
 2053OPC     MW 8540   1.849   3.539   1.640
 2054OPC     OW 8541   0.183   2.635   2.157
 2054OPC    HW1 8542   0.227   2.560   2.157
 2054OPC    HW2 8543   0.125   2.626   2.092
 2054OPC     MW 8544   0.181   2.623   2.147
 2055OPC     OW 8545   2.760   3.500   2.098
 2055OPC    HW1 8546   2.755   3.430   2.047
 2055OPC    HW2 8547   2.711   3.559   2.056
 2055OPC     MW 8548   2.752   3.499   2.084
 2056OPC     OW 8549   0.725   5.034   1.715
 2056OPC    HW1 8550   0.806   5.037   1.684
 2056OPC    HW2 8551   0.684   5.097   1.671
 2056OPC     MW 8552   0.731   5.044   1.704
 2057OPC     OW 8553   2.550   1.168   0.812
 2057OPC    HW1 8554   2.576   1.228   0.870
 2057OPC    HW2 8555   2.601   1.183   0.743
 2057OPC     MW 8556   2.561   1.179   0.811
 2058OPC     OW 8557   1.195   4.128   3.637
 2058OPC    HW1 8558   1.252   4.172   3.589
 2058OPC    HW2 8559   1.186   4.177   3.709
 2058OPC     MW 8560   1.202   4.142   3.640
 2059OPC     OW 8561   2.158   4.309   2.463
 2059OPC    HW1 8562   2.197   4.334   2.537
 2059OPC    HW2 8563   2.220   4.263   2.422
 2059OPC     MW 8564   2.173   4.306   2.468
 2060OPC     OW 8565   3.763   3.031   4.019
 2060OPC    HW1 8566   3.816   2.963   4.008
 2060OPC    HW2 8567   3.711   3.028   3.950
 2060OPC     MW 8568   3.763   3.021   4.007
 2061OPC     OW 8569   4.764   4.642   1.645
 2061OPC    HW1 8570   4.748   4.716   1.688
 2061OPC    HW2 8571   4.832   4.663   1.594
 2061OPC     MW 8572   4.772   4.656   1.644
 2062OPC     OW 8573   3.091   4.546   0.905
 2062OPC    HW1 8574   3.126   4.488   0.960
 2062OPC    HW2 8575   3.109   4.623   0.942
 2062OPC     MW 8576   3.098   4.549   0.919
 2063OPC     OW 8577   3.498   2.884   2.938
 2063OPC    HW1 8578   3.414   2.908   2.943
 2063OPC    HW2 8579   3.541   2.956   2.962
 2063OPC     MW 8580   3.492   2.898   2.943
 2064OPC     OW 8581   3.425   0.741   2.478
 2064OPC    HW1 8582   3.375   0.688   2.525
 2064OPC    HW2 8583   3.388   0.819   2.488
 2064OPC     MW 8584   3.412   0.744   2.486
 2065OPC     OW 8585   2.265   4.900   0.436
 2065OPC    HW1 8586   2.294   4.966   0.485
 2065OPC    HW2 8587   2.331   4.887   0.379
 2065OPC     MW 8588   2.279   4.908   0.435
 2066OPC     OW 8589   0.983   1.472   2.692
 2066OPC    HW1 8590   0.916   1.430   2.730
 2066OPC    HW2 8591   0.992   1.544   2.741
 2066OPC     MW 8592   0.974   1.477   2.705
 2067OPC     OW 8593   2.998   0.658   2.591
 2067OPC    HW1 8594   2.988   0.689   2.510
 2067OPC    HW2 8595   2.956   0.717   2.640
 2067OPC     MW 8596   2.990   0.672   2.586
 2068OPC     OW 8597   4.933   0.709   3.918
 2068OPC    HW1 8598   4.967   0.789   3.912
 2068OPC    HW2 8599   4.911   0.701   4.002
 2068OPC     MW 8600   4.935   0.719   3.929
 2069OPC     OW 8601   4.540   4.315   4.537
 2069OPC    HW1 8602   4.562   4.270   4.608
 2069OPC    HW2 8603   4.452   4.310   4.536
 2069OPC     MW 8604   4.530   4.307   4.547
 2070OPC     OW 8605   1.284   2.035   0.400
 2070OPC    HW1 8606   1.348   1.996   0.445
 2070OPC    HW2 8607   1.308   2.025   0.317
 2070OPC     MW 8608   1.297   2.028   0.395
 2071OPC     OW 8609   1.542   3.953   2.421
 2071OPC    HW1 8610   1.496   3.935   2.349
 2071OPC    HW2 8611   1.588   3.881   2.434
 2071OPC     MW 8612   1.542   3.940   2.412
 2072OPC     OW 8613   1.808   2.042   3.726
 2072OPC    HW1 8614   1.819   2.122   3.692
 2072OPC    HW2 8615   1.839   2.050   3.807
 2072OPC     MW 8616   1.814   2.055   3.733
 2073OPC     OW 8617   1.629   1.243   0.662
 2073OPC    HW1 8618   1.629   1.157   0.671
 2073OPC    HW2 8619   1.563   1.258   0.608
 2073OPC     MW 8620   1.619   1.233   0.655
 2074OPC     OW 8621   2.017   0.026   0.359
 2074OPC    HW1 8622   1.937   0.007   0.331
 2074OPC    HW2 8623   2.067   0.016   0.288
 2074OPC     MW 8624   2.013   0.022   0.345
 2075OPC     OW 8625   0.678   4.359   2.461
 2075OPC    HW1 8626   0.659   4.274   2.454
 2075OPC    HW2 8627   0.725   4.375   2.389
 2075OPC     MW 8628   0.682   4.349   2.449
 2076OPC     OW 8629   1.267   2.178   3.382
 2076OPC    HW1 8630   1.186   2.203   3.364
 2076OPC    HW2 8631   1.262   2.148   3.464
 2076OPC     MW 8632   1.254   2.177   3.392
 2077OPC     OW 8633   1.486   3.641   4.650
 2077OPC    HW1 8634   1.498   3.691   4.720
 2077OPC    HW2 8635   1.401   3.620   4.654
 2077OPC     MW 8636   1.475   3.645   4.661
 2078OPC     OW 8637   0.353   3.141   0.490
 2078OPC    HW1 8638   0.396   3.067   0.507
 2078OPC    HW2 8639   0.355   3.184   0.566
 2078OPC     MW 8640   0.360   3.136   0.504
 2079OPC     OW 8641   2.635   4.398   2.541
 2079OPC    HW1 8642   2.589   4.471   2.531
 2079OPC    HW2 8643   2.716   4.421   2.518
 2079OPC     MW 8644   2.640   4.412   2.536
 2080OPC     OW 8645   3.104   3.478   1.234
 2080OPC    HW1 8646   3.168   3.482   1.175
 2080OPC    HW2 8647   3.086   3.561   1.251
 2080OPC     MW 8648   3.111   3.491   1.228
 2081OPC     OW 8649   2.928   2.928   3.552
 2081OPC    HW1 8650   2.923   2.875   3.622
 2081OPC    HW2 8651   2.926   2.873   3.484
 2081OPC     MW 8652   2.927   2.912   3.552
 2082OPC     OW 8653   0.536   3.181   4.015
 2082OPC    HW1 8654   0.614   3.174   4.054
 2082OPC    HW2 8655   0.490   3.230   4.071
 2082OPC     MW 8656   0.541   3.187   4.029
 2083OPC     OW 8657   3.354   0.124   0.974
 2083OPC    HW1 8658   3.295   0.134   0.911
 2083OPC    HW2 8659   3.406   0.194   0.965
 2083OPC     MW 8660   3.353   0.136   0.963
 2084OPC     OW 8661   3.170   1.339   2.832
 2084OPC    HW1 8662   3.090   1.333   2.865
 2084OPC    HW2 8663   3.220   1.300   2.891
 2084OPC     MW 8664   3.166   1.332   2.845
 2085OPC     OW 8665   3.002   1.221   2.032
 2085OPC    HW1 8666   3.009   1.290   1.980
 2085OPC    HW2 8667   3.080   1.217   2.072
 2085OPC     MW 8668   3.015   1.231   2.030
 2086OPC     OW 8669   0.737   4.178   1.166
 2086OPC    HW1 8670   0.716   4.184   1.250
 2086OPC    HW2 8671   0.818   4.144   1.167
 2086OPC     MW 8672   0.746   4.174   1.178
 2087OPC     OW 8673   4.347   0.411   0.537
 2087OPC    HW1 8674   4.352   0.472   0.599
 2087OPC    HW2 8675   4.391   0.446   0.470
 2087OPC     MW 8676   4.354   0.425   0.536
 2088OPC     OW 8677   5.036   4.651   2.318
 2088OPC    HW1 8678   5.001   4.571   2.310
 2088OPC    HW2 8679   5.113   4.644   2.278
 2088OPC     MW 8680   5.042   4.638   2.311
 2089OPC     OW 8681   1.346   2.217   0.870
 2089OPC    HW1 8682   1.278   2.244   0.821
 2089OPC    HW2 8683   1.307   2.179   0.939
 2089OPC     MW 8684   1.330   2.215   0.873
 2090OPC     OW 8685   2.261   3.672   3.122
 2090OPC    HW1 8686   2.333   3.708   3.157
 2090OPC    HW2 8687   2.246   3.603   3.172
 2090OPC     MW 8688   2.270   3.667   3.135
 2091OPC     OW 8689   3.885   2.571   4.125
 2091OPC    HW1 8690   3.965   2.566   4.160
 2091OPC    HW2 8691   3.838   2.515   4.172
 2091OPC     MW 8692   3.890   2.562   4.137
 2092OPC     OW 8693   2.851   4.113   2.045
 2092OPC    HW1 8694   2.822   4.100   2.126
 2092OPC    HW2 8695   2.865   4.032   2.015
 2092OPC     MW 8696   2.849   4.099   2.052
 2093OPC     OW 8697   3.835   2.429   0.001
 2093OPC    HW1 8698   3.807   2.428   5.091
 2093OPC    HW2 8699   3.778   2.378   0.043
 2093OPC     MW 8700   3.822   2.421   5.167
 2094OPC     OW 8701   1.871   0.637   4.585
 2094OPC    HW1 8702   1.834   0.706   4.548
 2094OPC    HW2 8703   1.913   0.598   4.519
 2094OPC     MW 8704   1.872   0.641   4.570
 2095OPC     OW 8705   0.159   0.733   1.268
 2095OPC    HW1 8706   0.183   0.762   1.189
 2095OPC    HW2 8707   0.159   0.646   1.259
 2095OPC     MW 8708   0.163   0.725   1.255
 2096OPC     OW 8709   4.830   0.215   1.478
 2096OPC    HW1 8710   4.786   0.236   1.406
 2096OPC    HW2 8711   4.781   0.249   1.542
 2096OPC     MW 8712   4.817   0.223   1.477
 2097OPC     OW 8713   4.372   3.002   2.813
 2097OPC    HW1 8714   4.383   2.924   2.776
 2097OPC    HW2 8715   4.333   3.049   2.750
 2097OPC     MW 8716   4.368   2.997   2.798
 2098OPC     OW 8717   2.324   4.115   4.660
 2098OPC    HW1 8718   2.357   4.045   4.701
 2098OPC    HW2 8719   2.360   4.110   4.580
 2098OPC     MW 8720   2.334   4.104   4.654
 2099OPC     OW 8721   4.439   3.077   4.235
 2099OPC    HW1 8722   4.447   2.994   4.206
 2099OPC    HW2 8723   4.459   3.125   4.165
 2099OPC     MW 8724   4.443   3.072   4.220
 2100OPC     OW 8725   0.997   3.637   2.111
 2100OPC    HW1 8726   0.946   3.566   2.115
 2100OPC    HW2 8727   1.058   3.615   2.054
 2100OPC     MW 8728   0.998   3.623   2.103
 2101OPC     OW 8729   0.989   4.134   2.096
 2101OPC    HW1 8730   0.905   4.133   2.122
 2101OPC    HW2 8731   0.988   4.088   2.021
 2101OPC     MW 8732   0.976   4.127   2.089
 2102OPC     OW 8733   3.035   3.743   1.276
 2102OPC    HW1 8734   2.951   3.760   1.287
 2102OPC    HW2 8735   3.069   3.758   1.355
 2102OPC     MW 8736   3.028   3.748   1.290
 2103OPC     OW 8737   3.929   3.861   3.151
 2103OPC    HW1 8738   3.960   3.835   3.228
 2103OPC    HW2 8739   3.878   3.929   3.171
 2103OPC     MW 8740   3.926   3.867   3.165
 2104OPC     OW 8741   5.222   0.468   0.375
 2104OPC    HW1 8742   5.230   0.486   0.460
 2104OPC    HW2 8743   5.154   0.415   0.370
 2104OPC     MW 8744   5.213   0.463   0.387
 2105OPC     OW 8745   2.362   1.583   2.674
 2105OPC    HW1 8746   2.372   1.510   2.628
 2105OPC    HW2 8747   2.371   1.646   2.615
 2105OPC     MW 8748   2.365   1.581   2.659
 2106OPC     OW 8749   5.025   3.667   0.915
 2106OPC    HW1 8750   4.990   3.696   0.840
 2106OPC    HW2 8751   5.077   3.602   0.889
 2106OPC     MW 8752   5.027   3.662   0.900
 2107OPC     OW 8753   4.273   0.523   2.854
 2107OPC    HW1 8754   4.284   0.484   2.931
 2107OPC    HW2 8755   4.193   0.558   2.860
 2107OPC     MW 8756   4.263   0.523   2.866
 2108OPC     OW 8757   1.396   0.171   1.260
 2108OPC    HW1 8758   1.317   0.202   1.240
 2108OPC    HW2 8759   1.440   0.178   1.185
 2108OPC     MW 8760   1.391   0.177   1.246
 2109OPC     OW 8761   3.242   0.037   0.296
 2109OPC    HW1 8762   3.313   0.063   0.254
 2109OPC    HW2 8763   3.179   0.089   0.265
 2109OPC     MW 8764   3.243   0.048   0.285
 2110OPC     OW 8765   4.965   1.088   3.632
 2110OPC    HW1 8766   4.953   1.172   3.611
 2110OPC    HW2 8767   5.025   1.062   3.573
 2110OPC     MW 8768   4.972   1.097   3.620
 2111OPC     OW 8769   2.971   4.733   4.689
 2111OPC    HW1 8770   2.987   4.668   4.745
 2111OPC    HW2 8771   2.885   4.747   4.698
 2111OPC     MW 8772   2.961   4.725   4.699
 2112OPC     OW 8773   0.997   4.076   1.184
 2112OPC    HW1 8774   1.010   3.994   1.156
 2112OPC    HW2 8775   1.047   4.082   1.255
 2112OPC     MW 8776   1.007   4.065   1.190
 2113OPC     OW 8777   0.695   2.166   2.685
 2113OPC    HW1 8778   0.749   2.165   2.754
 2113OPC    HW2 8779   0.703   2.086   2.652
 2113OPC     MW 8780   0.704   2.154   2.691
 2114OPC     OW 8781   3.235   5.164   3.258
 2114OPC    HW1 8782   3.219   5.083   3.232
 2114OPC    HW2 8783   3.198   0.049   3.197
 2114OPC     MW 8784   3.228   5.160   3.246
 2115OPC     OW 8785   0.913   4.843   2.266
 2115OPC    HW1 8786   0.900   4.894   2.335
 2115OPC    HW2 8787   0.969   4.783   2.294
 2115OPC     MW 8788   0.919   4.841   2.280
 2116OPC     OW 8789   0.412   2.996   2.860
 2116OPC    HW1 8790   0.480   3.016   2.912
 2116OPC    HW2 8791   0.371   3.072   2.850
 2116OPC     MW 8792   0.416   3.010   2.866
 2117OPC     OW 8793   4.915   4.942   4.090
 2117OPC    HW1 8794   4.938   5.025   4.077
 2117OPC    HW2 8795   4.904   4.910   4.010
 2117OPC     MW 8796   4.917   4.949   4.076
 2118OPC     OW 8797   5.216   0.536   2.732
 2118OPC    HW1 8798   5.203   0.498   2.810
 2118OPC    HW2 8799   5.183   0.616   2.742
 2118OPC     MW 8800   5.209   0.542   2.745
 2119OPC     OW 8801   1.742   4.112   0.416
 2119OPC    HW1 8802   1.668   4.147   0.385
 2119OPC    HW2 8803   1.754   4.042   0.366
 2119OPC     MW 8804   1.733   4.107   0.404
 2120OPC     OW 8805   0.364   4.242   1.116
 2120OPC    HW1 8806   0.296   4.204   1.079
 2120OPC    HW2 8807   0.430   4.226   1.061
 2120OPC     MW 8808   0.364   4.234   1.102
 2121OPC     OW 8809   4.709   1.473   1.921
 2121OPC    HW1 8810   4.796   1.476   1.918
 2121OPC    HW2 8811   4.688   1.535   1.977
 2121OPC     MW 8812   4.719   1.482   1.929
 2122OPC     OW 8813   0.573   1.771   4.968
 2122OPC    HW1 8814   0.562   1.761   4.882
 2122OPC    HW2 8815   0.492   1.769   5.000
 2122OPC     MW 8816   0.560   1.769   4.960
 2123OPC     OW 8817   3.749   0.674   2.864
 2123OPC    HW1 8818   3.699   0.722   2.917
 2123OPC    HW2 8819   3.717   0.693   2.784
 2123OPC     MW 8820   3.737   0.684   2.860
 2124OPC     OW 8821   3.763   0.383   1.116
 2124OPC    HW1 8822   3.738   0.324   1.175
 2124OPC    HW2 8823   3.819   0.339   1.065
 2124OPC     MW 8824   3.768   0.368   1.117
 2125OPC     OW 8825   3.206   2.720   3.392
 2125OPC    HW1 8826   3.120   2.732   3.392
 2125OPC    HW2 8827   3.224   2.703   3.308
 2125OPC     MW 8828   3.196   2.719   3.379
 2126OPC     OW 8829   1.481   0.093   2.640
 2126OPC    HW1 8830   1.460   0.071   2.722
 2126OPC    HW2 8831   1.474   0.180   2.639
 2126OPC     MW 8832   1.477   0.102   2.652
 2127OPC     OW 8833   2.645   0.588   3.858
 2127OPC    HW1 8834   2.687   0.558   3.788
 2127OPC    HW2 8835   2.652   0.523   3.916
 2127OPC     MW 8836   2.653   0.574   3.856
 2128OPC     OW 8837   4.205   4.607   3.323
 2128OPC    HW1 8838   4.135   4.579   3.279
 2128OPC    HW2 8839   4.192   4.578   3.404
 2128OPC     MW 8840   4.193   4.599   3.329
 2129OPC     OW 8841   0.183   5.118   1.027
 2129OPC    HW1 8842   0.121   5.079   1.075
 2129OPC    HW2 8843   0.177   5.078   0.950
 2129OPC     MW 8844   0.173   5.106   1.023
 2130OPC     OW 8845   0.508   3.575   1.682
 2130OPC    HW1 8846   0.516   3.583   1.768
 2130OPC    HW2 8847   0.432   3.533   1.672
 2130OPC     MW 8848   0.498   3.570   1.693
 2131OPC     OW 8849   0.876   2.866   1.925
 2131OPC    HW1 8850   0.856   2.914   1.855
 2131OPC    HW2 8851   0.823   2.896   1.987
 2131OPC     MW 8852   0.866   2.877   1.924
 2132OPC     OW 8853   1.409   1.410   1.993
 2132OPC    HW1 8854   1.383   1.330   2.016
 2132OPC    HW2 8855   1.429   1.448   2.069
 2132OPC     MW 8856   1.408   1.404   2.008
 2133OPC     OW 8857   0.142   3.661   1.562
 2133OPC    HW1 8858   0.179   3.585   1.584
 2133OPC    HW2 8859   0.151   3.663   1.475
 2133OPC     MW 8860   0.149   3.650   1.552
 2134OPC     OW 8861   3.218   4.380   3.995
 2134OPC    HW1 8862   3.212   4.466   3.981
 2134OPC    HW2 8863   3.303   4.369   4.014
 2134OPC     MW 8864   3.230   4.391   3.996
 2135OPC     OW 8865   2.097   3.041   0.062
 2135OPC    HW1 8866   2.087   2.955   0.058
 2135OPC    HW2 8867   2.162   3.058   0.006
 2135OPC     MW 8868   2.105   3.031   0.053
 2136OPC     OW 8869   5.088   1.822   3.310
 2136OPC    HW1 8870   5.088   1.786   3.231
 2136OPC    HW2 8871   5.158   1.874   3.309
 2136OPC     MW 8872   5.098   1.825   3.298
 2137OPC     OW 8873   1.104   0.844   0.795
 2137OPC    HW1 8874   1.124   0.877   0.874
 2137OPC    HW2 8875   1.162   0.883   0.743
 2137OPC     MW 8876   1.116   0.855   0.799
 2138OPC     OW 8877   1.990   1.659   0.988
 2138OPC    HW1 8878   1.949   1.712   1.043
 2138OPC    HW2 8879   1.958   1.580   1.008
 2138OPC     MW 8880   1.979   1.655   0.999
 2139OPC     OW 8881   3.007   1.664   3.576
 2139OPC    HW1 8882   2.929   1.626   3.585
 2139OPC    HW2 8883   3.039   1.629   3.502
 2139OPC     MW 8884   3.000   1.653   3.566
 2140OPC     OW 8885   2.116   3.071   0.862
 2140OPC    HW1 8886   2.130   2.998   0.816
 2140OPC    HW2 8887   2.154   3.133   0.815
[truncated: 365,657 more chars]
