# Supplementary material for: Metallicious: Automated Force-Field Parameterization of Covalently Bound Metals for Supramolecular Structures
Source: J Chem Theory Comput. 2024 Oct 7;20(20):9060–71. doi: 10.1021/acs.jctc.4c00850 (PMC11500408; doi:10.1021/acs.jctc.4c00850)
Supplement: Supplementary file 2 — ct4c00850_si_002.zip [file ct4c00850_si_002.zip › SI_MD_input/Fe4L6/nonbonded/2_nvt.gro]

Grunge ROck MAChoS
17012
    1Fe      Fe    1   3.253   2.188   2.919  0.2967  0.1397  0.0278
    2Fe      Fe    2   2.536   2.349   1.818 -0.1868 -0.0169  0.2015
    3Fe      Fe    3   1.963   2.372   3.027 -0.4235  0.0822 -0.4289
    4Fe      Fe    4   2.763   3.353   2.633 -0.1514  0.0806 -0.1377
    5UNK     O0    5   3.331   2.944   2.717 -0.0661 -0.2489  0.1381
    5UNK     S1    6   3.211   2.984   2.642 -0.1600  0.3748  0.1743
    5UNK     C2    7   3.066   2.987   2.749 -0.0936 -0.2332  0.3231
    5UNK     C3    8   2.991   3.106   2.763 -0.7364 -0.3150 -0.3573
    5UNK     C4    9   2.859   3.100   2.805  0.3550  0.6457  0.2376
    5UNK     N5   10   2.786   3.221   2.806 -0.2436 -0.7751 -0.3893
    5UNK     C6   11   2.730   3.271   2.916 -0.0793  0.3469  0.8879
    5UNK     C7   12   2.675   3.412   2.907  0.5062  0.4541  0.1790
    5UNK     C8   13   2.629   3.474   3.022  0.3578 -0.8002 -0.3013
    5UNK     C9   14   2.598   3.612   3.026  0.5011  0.2332 -0.2133
    5UNK    C10   15   2.579   3.667   2.896  0.1044  0.0861 -0.4047
    5UNK    C11   16   2.623   3.598   2.781  0.1202 -0.3105  0.1411
    5UNK    N12   17   2.675   3.471   2.782 -0.8113 -0.1355  0.4891
    5UNK    C13   18   2.795   2.976   2.822 -0.6058 -0.2401 -0.1792
    5UNK    C14   19   2.875   2.860   2.834  0.4940 -0.2889  0.3560
    5UNK    C15   20   3.018   2.865   2.808 -0.1648  0.7620  0.5477
    5UNK    C16   21   3.100   2.740   2.817  0.4590 -0.2980 -0.1747
    5UNK    C17   22   3.072   2.647   2.718 -0.5348  0.4351  1.0066
    5UNK    C18   23   3.134   2.520   2.711 -0.2678 -0.3104 -0.4270
    5UNK    C19   24   3.173   2.698   2.935  1.2853  0.2491  0.1820
    5UNK    S20   25   3.166   2.809   3.070 -0.0913  0.2268  0.1500
    5UNK    O21   26   3.236   2.743   3.178  0.1743 -0.9176  0.7037
    5UNK    O22   27   3.247   2.916   3.025 -0.0462  0.6777 -0.5081
    5UNK    O23   28   3.024   2.850   3.093  0.4914 -0.1011 -0.0924
    5UNK    C24   29   3.234   2.571   2.935  0.4612  0.1460  0.7845
    5UNK    C25   30   3.213   2.485   2.822 -0.0059  0.4945  0.1386
    5UNK    N26   31   3.287   2.361   2.803 -0.1782 -0.0809  0.3928
    5UNK    C27   32   3.392   2.356   2.720  0.7329  0.3116 -0.7222
    5UNK    C28   33   3.476   2.231   2.721 -0.7503  0.3088  0.2417
    5UNK    C29   34   3.589   2.215   2.641  0.2681  0.6570  0.2993
    5UNK    C30   35   3.654   2.094   2.634  0.3413 -0.0542  0.2735
    5UNK    C31   36   3.610   1.993   2.715 -0.4868  1.0444 -0.2631
    5UNK    C32   37   3.503   2.010   2.803  0.1323  0.3934 -0.3289
    5UNK    N33   38   3.433   2.127   2.801 -0.0458 -0.1451  1.1332
    5UNK    O34   39   3.219   3.120   2.589  0.7058 -0.1933  0.2783
    5UNK    O35   40   3.178   2.894   2.530 -0.4199 -0.2757 -0.4864
    5UNK    H36   41   3.036   3.201   2.736 -1.7211 -0.1698 -1.5899
    5UNK    H37   42   2.714   3.217   3.010 -0.4040 -2.2973 -0.5943
    5UNK    H38   43   2.647   3.422   3.116 -0.3717  0.9753  0.8779
    5UNK    H39   44   2.574   3.668   3.116 -2.9358  0.0920 -0.9059
    5UNK    H40   45   2.550   3.770   2.880  0.4690  0.0938 -1.0455
    5UNK    H41   46   2.592   3.643   2.687 -3.7526 -0.2798  1.2544
    5UNK    H42   47   2.689   2.973   2.846 -1.2498 -0.0003 -2.7471
    5UNK    H43   48   2.828   2.767   2.865  0.5638 -0.6477 -0.5899
    5UNK    H44   49   3.002   2.672   2.639  0.7325 -1.5785 -0.8312
    5UNK    H45   50   3.130   2.455   2.624  2.1250 -2.0975  0.7046
    5UNK    H46   51   3.305   2.549   3.015  1.8208  3.1268  0.5292
    5UNK    H47   52   3.409   2.427   2.638  2.2964 -0.7651 -1.3623
    5UNK    H48   53   3.627   2.297   2.582  1.5693 -1.2733 -1.6864
    5UNK    H49   54   3.729   2.076   2.558 -0.4584 -0.2947 -0.4636
    5UNK    H50   55   3.663   1.898   2.716 -1.1027  0.6957  0.0522
    5UNK    H51   56   3.465   1.934   2.871 -0.1897  1.3470  0.5765
    6UNK     O0   57   2.697   1.996   2.383  0.3402  0.8489  0.6527
    6UNK     S1   58   2.789   1.982   2.267 -0.0005  0.1103 -0.2389
    6UNK     C2   59   2.798   2.149   2.205 -0.1167 -0.2267 -0.4222
    6UNK     C3   60   2.754   2.187   2.079  0.2726  0.2175  0.0729
    6UNK     C4   61   2.749   2.324   2.045  0.2397  0.0190  0.5705
    6UNK     N5   62   2.724   2.356   1.912 -0.8623 -0.0351 -0.0887
    6UNK     C6   63   2.816   2.402   1.829 -0.3195  0.2003 -0.3601
    6UNK     C7   64   2.777   2.456   1.700  0.6463 -0.0699 -0.3822
    6UNK     C8   65   2.879   2.503   1.615  0.1410 -0.2284 -0.2259
    6UNK     C9   66   2.845   2.559   1.493  0.1696 -0.2870  0.1240
    6UNK    C10   67   2.705   2.569   1.464 -0.0335  0.5748  0.0946
    6UNK    C11   68   2.610   2.523   1.558  0.2460  0.2380 -0.2455
    6UNK    N12   69   2.641   2.460   1.673  0.2645  0.2693  0.4174
    6UNK    C13   70   2.797   2.418   2.135 -0.4450 -0.1310  0.2171
    6UNK    C14   71   2.841   2.384   2.258 -0.1327 -0.3283  0.3943
    6UNK    C15   72   2.853   2.243   2.295 -0.4346 -0.7738 -0.0531
    6UNK    C16   73   2.934   2.223   2.423  0.9099  0.1442  0.2586
    6UNK    C17   74   2.862   2.207   2.541  0.6300 -0.2085  0.3195
    6UNK    C18   75   2.924   2.172   2.658 -0.3612  0.8385 -0.1038
    6UNK    C19   76   3.077   2.211   2.428  0.1636  0.3971 -0.1313
    6UNK    S20   77   3.162   2.230   2.269 -0.7436 -0.0111 -0.1523
    6UNK    O21   78   3.295   2.183   2.286 -0.3963  0.4644 -0.2350
    6UNK    O22   79   3.083   2.160   2.174  0.0406  0.0746  0.6577
    6UNK    O23   80   3.159   2.375   2.255  0.2647 -0.4082  0.0166
    6UNK    C24   81   3.145   2.181   2.552  0.3229 -0.5091  0.3312
    6UNK    C25   82   3.068   2.162   2.667  0.0914  0.4066 -0.6505
    6UNK    N26   83   3.124   2.101   2.782 -0.3374 -0.6966  0.4514
    6UNK    C27   84   3.101   1.982   2.824 -0.1118 -0.1867 -0.4828
    6UNK    C28   85   3.174   1.920   2.943  0.1781  0.2924  0.0017
    6UNK    C29   86   3.159   1.789   2.991 -0.1699 -0.0333 -0.7191
    6UNK    C30   87   3.226   1.744   3.105 -0.2413 -0.0603  0.4925
    6UNK    C31   88   3.311   1.830   3.168  0.3014  0.7312 -0.2952
    6UNK    C32   89   3.327   1.959   3.117  0.4307  0.4646  0.0741
    6UNK    N33   90   3.253   2.007   3.012 -0.4615  0.6032  0.2003
    6UNK    O34   91   2.920   1.935   2.305  0.7564  0.2777  1.0219
    6UNK    O35   92   2.739   1.904   2.152 -0.5789  0.3025  0.0787
    6UNK    H36   93   2.718   2.115   2.007  2.5209  0.0845 -1.0030
    6UNK    H37   94   2.923   2.398   1.848 -0.5931  0.2014  1.3506
    6UNK    H38   95   2.983   2.495   1.645  0.3996  0.0281 -1.0548
    6UNK    H39   96   2.922   2.599   1.428 -1.6293  1.1029 -1.2191
    6UNK    H40   97   2.679   2.617   1.371  3.3993  0.1546 -1.2203
    6UNK    H41   98   2.503   2.528   1.540  0.2295 -0.3398 -0.3194
    6UNK    H42   99   2.800   2.522   2.101 -2.4265 -0.2107 -0.3081
    6UNK    H43  100   2.875   2.463   2.324 -0.5731 -0.4438  0.7584
    6UNK    H44  101   2.753   2.211   2.536  0.7158  0.6494 -1.6035
    6UNK    H45  102   2.865   2.160   2.749 -0.1169  1.5134  0.1524
    6UNK    H46  103   3.253   2.177   2.544  0.4098 -0.2911  1.3269
    6UNK    H47  104   3.034   1.908   2.780  0.0744 -0.9049  0.4294
    6UNK    H48  105   3.083   1.725   2.948 -1.1760 -0.3443  1.3870
    6UNK    H49  106   3.205   1.642   3.133  0.6595 -0.6241 -0.7948
    6UNK    H50  107   3.364   1.801   3.258 -0.4724  0.5647  0.1108
    6UNK    H51  108   3.376   2.042   3.167 -2.8501  1.6236  1.6177
    7UNK     O0  109   2.635   2.148   3.297 -0.1470 -0.1420  0.3431
    7UNK     S1  110   2.533   2.252   3.293  0.0906 -0.0958 -0.1879
    7UNK     C2  111   2.450   2.260   3.132 -0.0046  0.3838 -0.1420
    7UNK     C3  112   2.312   2.251   3.114  0.1537  0.5742 -0.3054
    7UNK     C4  113   2.249   2.253   2.987  0.6050  0.0502 -0.0927
    7UNK     N5  114   2.111   2.236   2.976  0.3929  0.1422 -0.2038
    7UNK     C6  115   2.058   2.118   2.952  0.0085  0.0246 -0.6285
    7UNK     C7  116   1.914   2.103   2.943  0.1253 -0.2038 -0.1752
    7UNK     C8  117   1.854   1.981   2.903 -0.1087 -0.0537  0.0937
    7UNK     C9  118   1.712   1.970   2.890  0.2241 -0.4125 -0.1622
    7UNK    C10  119   1.641   2.090   2.908  0.8651  0.3171  0.0799
    7UNK    C11  120   1.706   2.206   2.959 -0.5382  0.5239 -0.0199
    7UNK    N12  121   1.842   2.214   2.975 -0.3200 -0.1142  0.1921
    7UNK    C13  122   2.323   2.268   2.871  0.5659 -0.1774 -0.4095
    7UNK    C14  123   2.460   2.289   2.887 -0.7753  0.4511  0.6075
    7UNK    C15  124   2.528   2.270   3.010 -0.0147 -0.1986  0.0642
    7UNK    C16  125   2.677   2.267   3.006 -0.4056  0.1564 -0.0064
    7UNK    C17  126   2.756   2.385   3.003  0.2608 -0.5103  0.0877
    7UNK    C18  127   2.895   2.380   2.999 -0.1733  0.1962 -0.2441
    7UNK    C19  128   2.749   2.144   3.008  0.2781  1.0882 -0.0338
    7UNK    S20  129   2.657   1.995   2.971 -0.0659 -0.1081 -0.0305
    7UNK    O21  130   2.761   1.888   2.966 -0.3398  0.2761  0.3290
    7UNK    O22  131   2.556   1.981   3.073 -0.2320 -0.0333  0.2839
    7UNK    O23  132   2.593   2.033   2.846  0.2522  0.4738  0.0678
    7UNK    C24  133   2.886   2.140   3.037  0.6839 -0.0857  0.7589
    7UNK    C25  134   2.960   2.260   3.028 -0.3387 -0.0484 -0.0228
    7UNK    N26  135   3.104   2.260   3.043 -0.0748 -0.1332 -0.6983
    7UNK    C27  136   3.156   2.279   3.160  0.2923 -0.6218  0.0077
    7UNK    C28  137   3.297   2.320   3.169 -0.5525 -0.0410 -0.4243
    7UNK    C29  138   3.336   2.412   3.262  0.2474 -0.2144  0.4671
    7UNK    C30  139   3.476   2.449   3.270 -0.7618  0.1962  0.7903
    7UNK    C31  140   3.555   2.394   3.164 -0.0093 -0.8321  0.0591
    7UNK    C32  141   3.503   2.299   3.074  0.3257 -0.7174 -0.5109
    7UNK    N33  142   3.372   2.270   3.068  0.3382  0.4876 -0.1424
    7UNK    O34  143   2.592   2.382   3.285 -0.1309 -0.0245 -0.1744
    7UNK    O35  144   2.418   2.238   3.383  0.2302 -0.3219 -0.5461
    7UNK    H36  145   2.250   2.244   3.204  1.6996  1.0278  0.8474
    7UNK    H37  146   2.122   2.037   2.918  0.7998  1.0099 -1.5890
    7UNK    H38  147   1.907   1.889   2.883  0.1790 -0.0891  0.9720
    7UNK    H39  148   1.670   1.872   2.875 -1.1941 -0.2208  2.0178
    7UNK    H40  149   1.533   2.091   2.902  0.7416  1.0032  1.7271
    7UNK    H41  150   1.644   2.287   2.995  0.5540  1.3157  0.1182
    7UNK    H42  151   2.275   2.287   2.775 -0.0720 -0.7069 -0.2017
    7UNK    H43  152   2.522   2.312   2.801 -0.5399 -0.8937  0.4005
    7UNK    H44  153   2.711   2.484   2.996  0.7714 -0.2934 -0.2090
    7UNK    H45  154   2.954   2.471   2.990 -0.9009  0.6117 -1.0040
    7UNK    H46  155   2.933   2.047   3.065  2.8583  0.4814 -0.7659
    7UNK    H47  156   3.092   2.268   3.248 -0.6689  2.3667 -0.2063
    7UNK    H48  157   3.271   2.445   3.342  0.4526 -2.0070  1.4151
    7UNK    H49  158   3.517   2.515   3.346  0.9229  1.8553 -1.4208
    7UNK    H50  159   3.661   2.418   3.165 -0.3974  1.0110  1.1152
    7UNK    H51  160   3.561   2.246   2.999  0.0022 -1.0479 -0.5314
    8UNK     O0  161   1.929   2.448   2.259 -0.4842 -0.1302  0.7742
    8UNK     S1  162   2.040   2.519   2.202 -0.0181 -0.3797  0.2476
    8UNK     C2  163   2.170   2.388   2.196 -0.0431  0.0620 -0.3656
    8UNK     C3  164   2.249   2.364   2.080  0.2552  1.1939  0.5507
    8UNK     C4  165   2.361   2.283   2.088 -0.0243  0.4580 -0.0635
    8UNK     N5  166   2.440   2.245   1.975  0.1250 -1.0465  0.1059
    8UNK     C6  167   2.432   2.119   1.935  0.1400 -0.5949 -0.2413
    8UNK     C7  168   2.493   2.066   1.804 -0.0101 -0.4744 -0.0343
    8UNK     C8  169   2.505   1.930   1.773 -0.3315  0.9060  0.2175
    8UNK     C9  170   2.582   1.901   1.655  0.4743  0.4577  0.3298
    8UNK    C10  171   2.643   1.998   1.580 -0.0710  0.8252  0.4168
    8UNK    C11  172   2.623   2.129   1.623 -0.4007  0.0929  0.7251
    8UNK    N12  173   2.556   2.164   1.735 -0.5449 -0.6471  0.0964
    8UNK    C13  174   2.395   2.226   2.209 -0.2263  0.4903 -0.2901
    8UNK    C14  175   2.320   2.259   2.326 -0.2201  0.6109  0.1925
    8UNK    C15  176   2.208   2.333   2.322  0.4767  0.2137  0.0686
    8UNK    C16  177   2.137   2.350   2.450 -0.1841  0.5879 -0.1045
    8UNK    C17  178   2.179   2.460   2.536  0.5885 -0.0708 -0.5559
    8UNK    C18  179   2.117   2.490   2.652 -0.2260 -0.3886 -1.0503
    8UNK    C19  180   2.030   2.272   2.506  0.1218 -0.2072 -0.2968
    8UNK    S20  181   1.989   2.132   2.414  0.1200  0.4391  0.0258
    8UNK    O21  182   1.859   2.090   2.465 -0.1816 -0.5875 -0.3984
    8UNK    O22  183   1.994   2.150   2.270  0.0615  0.2062  0.5198
    8UNK    O23  184   2.100   2.049   2.455 -0.4822  0.4987 -0.6653
    8UNK    C24  185   1.973   2.300   2.632  0.6608  0.1640 -0.1533
    8UNK    C25  186   2.019   2.408   2.706 -0.6622  0.8814 -0.0898
    8UNK    N26  187   1.948   2.439   2.822  0.0748 -0.4104 -0.2302
    8UNK    C27  188   1.836   2.503   2.802  0.2249 -0.5179  0.2028
    8UNK    C28  189   1.747   2.539   2.920 -0.5041 -0.3436 -0.5831
    8UNK    C29  190   1.616   2.591   2.901 -0.0344  0.2039  0.2323
    8UNK    C30  191   1.541   2.627   3.013  0.4037 -0.0672 -0.0269
    8UNK    C31  192   1.597   2.598   3.145 -0.7466 -0.0952  0.1847
    8UNK    C32  193   1.716   2.525   3.149 -0.0441 -0.3362 -0.4745
    8UNK    N33  194   1.802   2.502   3.043  0.1206  0.1368  0.0861
    8UNK    O34  195   2.094   2.627   2.290  0.5020 -0.1595 -0.0683
    8UNK    O35  196   2.034   2.556   2.060 -0.1488 -0.1414 -0.4412
    8UNK    H36  197   2.220   2.407   1.984 -0.4531  0.0051  0.2190
    8UNK    H37  198   2.362   2.055   1.989 -0.9005  0.7205  0.0252
    8UNK    H38  199   2.468   1.842   1.825 -1.6929  0.6030 -1.2026
    8UNK    H39  200   2.601   1.797   1.632  1.0788  0.7039 -0.3039
    8UNK    H40  201   2.694   1.974   1.487 -0.4197 -0.1695  0.4700
    8UNK    H41  202   2.660   2.214   1.566 -1.3538  0.0040 -0.0532
    8UNK    H42  203   2.470   2.148   2.218  0.4058  1.0907 -0.3069
    8UNK    H43  204   2.339   2.209   2.421  1.6038  0.7960 -0.0288
    8UNK    H44  205   2.262   2.522   2.502  1.2727 -1.2371 -1.1209
    8UNK    H45  206   2.155   2.571   2.714 -2.3653  0.4808 -0.7828
    8UNK    H46  207   1.912   2.223   2.679  2.1574 -1.6866 -1.1191
    8UNK    H47  208   1.791   2.512   2.703 -0.5679  0.3189  0.6232
    8UNK    H48  209   1.577   2.604   2.801 -1.0755 -3.6600 -0.0100
    8UNK    H49  210   1.446   2.678   3.007  0.8303  0.5822 -1.5854
    8UNK    H50  211   1.541   2.627   3.233 -1.2906  0.7763 -0.4370
    8UNK    H51  212   1.740   2.495   3.251  1.9226 -0.5256 -0.9460
    9UNK     O0  213   2.898   2.979   2.013 -0.3637  0.0351 -0.1970
    9UNK     S1  214   2.883   2.840   1.989 -0.3564 -0.2356  0.2136
    9UNK     C2  215   2.724   2.788   2.034 -0.1826  0.1562 -0.2982
    9UNK     C3  216   2.660   2.693   1.950 -0.2106 -0.0625 -0.1023
    9UNK     C4  217   2.529   2.641   1.981 -0.3018  0.0700  0.3565
    9UNK     N5  218   2.477   2.545   1.890 -0.2162  0.0443  0.0318
    9UNK     C6  219   2.372   2.576   1.827  0.6097 -0.2035  0.0801
    9UNK     C7  220   2.314   2.496   1.717  0.6964  0.0649 -0.1633
    9UNK     C8  221   2.205   2.547   1.645  0.7719 -0.1887 -0.7240
    9UNK     C9  222   2.139   2.467   1.558 -0.1640  0.8921 -0.2077
    9UNK    C10  223   2.184   2.336   1.542 -0.1357  0.6268 -0.6353
    9UNK    C11  224   2.301   2.296   1.603  0.0358 -0.5256 -0.5041
    9UNK    N12  225   2.363   2.367   1.702  0.0947  0.9608  0.6348
    9UNK    C13  226   2.461   2.691   2.095  0.1685  0.4869 -0.2332
    9UNK    C14  227   2.519   2.794   2.166 -0.2871 -0.0424  0.6728
    9UNK    C15  228   2.649   2.844   2.142 -0.2150 -0.0133 -0.0864
    9UNK    C16  229   2.707   2.957   2.221 -0.3474  0.4294 -0.4890
    9UNK    C17  230   2.788   2.924   2.332 -0.6637  0.1112 -1.1456
    9UNK    C18  231   2.835   3.025   2.416  0.5505  0.5185  0.0306
    9UNK    C19  232   2.679   3.097   2.204  0.7360 -0.0217  0.1436
    9UNK    S20  233   2.560   3.140   2.077  0.2627  0.0764 -0.2397
    9UNK    O21  234   2.587   3.287   2.068 -0.1014  0.1812 -0.2281
    9UNK    O22  235   2.599   3.072   1.960  0.3597  0.2118  0.0405
    9UNK    O23  236   2.428   3.093   2.125 -0.1523 -0.2931  0.6634
    9UNK    C24  237   2.725   3.195   2.287 -0.2400  0.4185 -0.0842
    9UNK    C25  238   2.812   3.159   2.391 -0.1615 -0.5326  0.3628
    9UNK    N26  239   2.858   3.251   2.479 -0.4095  0.0732  0.1222
    9UNK    C27  240   2.983   3.282   2.468  0.5671  0.2053 -0.2775
    9UNK    C28  241   3.043   3.382   2.560  0.6155  0.2655  0.0836
    9UNK    C29  242   3.174   3.415   2.558 -0.0816  0.4017 -0.0405
    9UNK    C30  243   3.217   3.506   2.654 -0.2554 -0.4091  0.0897
    9UNK    C31  244   3.128   3.562   2.742 -0.2582 -1.2639  0.3123
    9UNK    C32  245   2.993   3.531   2.729  0.4000  0.3987 -0.2467
    9UNK    N33  246   2.946   3.440   2.642 -0.3996 -0.1387 -0.3708
    9UNK    O34  247   2.957   2.763   2.086 -0.0714  0.0590 -0.1079
    9UNK    O35  248   2.888   2.805   1.850  0.2143  0.5050 -0.4965
    9UNK    H36  249   2.711   2.660   1.860 -0.8580  1.4069 -1.0568
    9UNK    H37  250   2.319   2.669   1.850 -1.3937 -1.2391 -0.1251
    9UNK    H38  251   2.157   2.643   1.661 -1.0076 -1.3461  1.3838
    9UNK    H39  252   2.046   2.499   1.512  0.1437  0.7479 -0.9299
    9UNK    H40  253   2.133   2.267   1.476  0.8611  0.1239 -0.8810
    9UNK    H41  254   2.335   2.194   1.586  0.7140 -0.1849 -1.2354
    9UNK    H42  255   2.365   2.650   2.126  1.3343 -2.1323  0.1906
    9UNK    H43  256   2.464   2.839   2.248 -0.7651  0.6506 -0.0199
    9UNK    H44  257   2.805   2.821   2.361  0.5108  1.1875  2.6261
    9UNK    H45  258   2.895   2.999   2.503 -1.1685 -0.7463  0.9100
    9UNK    H46  259   2.706   3.301   2.274  0.2844  0.2292 -2.9807
    9UNK    H47  260   3.048   3.234   2.395 -0.2435  1.5450 -1.9465
    9UNK    H48  261   3.247   3.360   2.499 -0.3241  0.3414 -0.2851
    9UNK    H49  262   3.323   3.526   2.666 -0.4230 -0.3943  1.8597
    9UNK    H50  263   3.161   3.631   2.820  1.5521  0.7867 -2.0969
    9UNK    H51  264   2.925   3.571   2.805  1.3126  2.7862 -0.5751
   10UNK     O0  265   2.077   3.082   2.792 -0.6336 -0.0108  0.6045
   10UNK     S1  266   2.042   2.948   2.752  0.0086 -0.2852  0.0197
   10UNK     C2  267   2.142   2.828   2.840 -0.0962  0.5377 -0.7731
   10UNK     C3  268   2.085   2.720   2.917 -1.1832  0.1895 -0.0038
   10UNK     C4  269   2.161   2.627   2.998 -0.4921 -0.7206  0.3291
   10UNK     N5  270   2.096   2.532   3.080 -0.2232 -0.0186 -0.1997
   10UNK     C6  271   2.104   2.535   3.214 -0.3246  0.2962 -0.2310
   10UNK     C7  272   2.038   2.428   3.297 -0.0466 -0.2345 -0.2083
   10UNK     C8  273   2.060   2.425   3.436 -0.2444  0.7822 -0.2617
   10UNK     C9  274   2.004   2.314   3.509 -1.1474 -0.6044  0.6842
   10UNK    C10  275   1.931   2.219   3.437  0.2839 -0.0604  0.1555
   10UNK    C11  276   1.905   2.243   3.298 -0.3871  0.0125  0.5352
   10UNK    N12  277   1.964   2.342   3.225  0.3678 -0.2676 -0.5869
   10UNK    C13  278   2.303   2.645   2.997  0.5061  0.1843 -0.4048
   10UNK    C14  279   2.357   2.748   2.918  0.2260 -0.1679 -0.0281
   10UNK    C15  280   2.282   2.847   2.846 -0.7439  0.2244 -0.0204
   10UNK    C16  281   2.348   2.954   2.776 -0.5196 -0.0636 -0.1166
   10UNK    C17  282   2.408   2.928   2.656 -0.0152  0.3727 -0.7300
   10UNK    C18  283   2.475   3.028   2.591  0.2394 -0.6916  0.0601
   10UNK    C19  284   2.388   3.077   2.844  0.1545  0.0130 -0.1905
   10UNK    S20  285   2.354   3.080   3.022 -0.1355 -0.0452  0.4858
   10UNK    O21  286   2.388   3.212   3.070  0.3206 -0.0240 -0.3910
   10UNK    O22  287   2.218   3.046   3.050  0.6588  0.0724 -0.2750
   10UNK    O23  288   2.456   2.992   3.065  0.4119  0.2027 -0.6746
   10UNK    C24  289   2.467   3.170   2.783  0.0218  1.1152 -0.4539
   10UNK    C25  290   2.505   3.151   2.651 -0.1289  0.3096  0.3051
   10UNK    N26  291   2.575   3.252   2.582 -0.8474  0.3535 -0.0868
   10UNK    C27  292   2.508   3.321   2.497 -0.9039  0.1782  0.8249
   10UNK    C28  293   2.560   3.455   2.454  0.3427  0.4317 -0.5158
   10UNK    C29  294   2.487   3.549   2.386 -0.3992 -0.1924  0.4626
   10UNK    C30  295   2.545   3.670   2.338 -1.0998 -0.4889  0.0760
   10UNK    C31  296   2.681   3.691   2.359 -0.7531  0.2608  0.2009
   10UNK    C32  297   2.751   3.592   2.429 -0.3436 -0.2942 -0.6471
   10UNK    N33  298   2.698   3.472   2.475  0.2074 -0.1308 -0.1064
   10UNK    O34  299   2.075   2.912   2.614  0.1782  0.3654  0.8107
   10UNK    O35  300   1.911   2.906   2.796  0.1582 -0.1808 -0.2438
   10UNK    H36  301   1.976   2.718   2.921 -1.2472  2.1506  0.1913
   10UNK    H37  302   2.139   2.623   3.269  0.0151  0.2847 -0.4266
   10UNK    H38  303   2.116   2.502   3.488  0.2920 -0.4221  1.0004
   10UNK    H39  304   2.036   2.295   3.611  2.1190 -1.8107 -0.4381
   10UNK    H40  305   1.884   2.134   3.487 -0.6779  1.0668  1.2408
   10UNK    H41  306   1.859   2.161   3.243 -0.9648  0.1425  0.8147
   10UNK    H42  307   2.364   2.595   3.071  0.6151  1.6034  0.5019
   10UNK    H43  308   2.464   2.765   2.929  0.1227  1.2497 -0.9300
   10UNK    H44  309   2.399   2.828   2.616  0.4680  0.1699 -0.3382
   10UNK    H45  310   2.491   3.008   2.486 -1.5144 -0.4762 -0.2898
   10UNK    H46  311   2.494   3.257   2.842  0.4802 -0.0413  1.1119
   10UNK    H47  312   2.404   3.295   2.481 -0.3297 -1.1274 -1.0418
   10UNK    H48  313   2.381   3.529   2.371 -0.9346  0.4404  2.9729
   10UNK    H49  314   2.480   3.741   2.290 -1.9163 -1.4093 -0.2084
   10UNK    H50  315   2.731   3.778   2.317  0.6399 -0.6609 -0.1098
   10UNK    H51  316   2.855   3.613   2.456 -1.3642  1.9789  1.9453
   11NMe     N0  317   4.223   2.181   3.486 -0.9288 -0.3864  0.5387
   11NMe     C1  318   4.102   2.108   3.540  0.2253 -0.0719  0.2523
   11NMe     C2  319   4.274   2.084   3.378  0.1192  0.2970  0.3815
   11NMe     C3  320   4.323   2.210   3.598  0.0260 -0.3207  0.0470
   11NMe     C4  321   4.182   2.300   3.411 -0.4230 -0.4923  0.1004
   11NMe     H5  322   4.141   2.016   3.584  3.3817  1.9194  2.0227
   11NMe     H6  323   4.035   2.081   3.459 -1.0993  3.9035 -0.1705
   11NMe     H7  324   4.046   2.178   3.602  0.1489  1.0688 -1.0646
   11NMe     H8  325   4.373   2.119   3.350  0.5117 -0.8071  0.3458
   11NMe     H9  326   4.214   2.087   3.286 -0.5445  0.3624  0.8062
   11NMe    H10  327   4.280   1.981   3.414  0.3104  0.0399 -0.3566
   11NMe    H11  328   4.320   2.131   3.674  1.0008 -0.3878  0.0272
   11NMe    H12  329   4.312   2.308   3.645 -0.1879  0.2299 -1.1352
   11NMe    H13  330   4.426   2.210   3.560 -0.0025  0.4507 -0.0427
   11NMe    H14  331   4.271   2.345   3.367  0.2272 -1.6065  0.2593
   11NMe    H15  332   4.127   2.368   3.476  1.7530  1.7259 -0.2205
   11NMe    H16  333   4.117   2.271   3.328 -0.0943 -3.3714  0.7486
   12NMe     N0  334   3.055   5.123   4.911 -0.0609 -0.5140  0.0441
   12NMe     C1  335   3.013   5.259   4.850  0.8398 -0.1876 -0.2327
   12NMe     C2  336   2.943   5.050   4.986  0.0381  0.2667 -0.0015
   12NMe     C3  337   3.168   5.150   5.005 -0.4390  0.1962 -0.4598
   12NMe     C4  338   3.096   5.032   4.795 -0.0204  0.0359  0.6544
   12NMe     H5  339   2.947   5.319   4.915  1.6517 -0.2717  0.6898
   12NMe     H6  340   2.954   5.227   4.764  1.1357  1.2190 -0.9974
   12NMe     H7  341   3.100   5.318   4.823  1.4677 -0.3767  1.2709
   12NMe     H8  342   2.914   5.113   5.069 -0.2000 -1.6842  1.4816
   12NMe     H9  343   2.987   4.955   5.017  0.7381  0.7371  0.4783
   12NMe    H10  344   2.859   5.035   4.918 -0.4740  1.7242  0.2776
   12NMe    H11  345   3.114   5.203   5.084  0.3467 -0.5518  0.6089
   12NMe    H12  346   3.237   5.218   4.955 -0.0031 -0.3348 -0.5836
   12NMe    H13  347   3.209   5.052   5.028  2.8877  1.2065 -1.5169
   12NMe    H14  348   3.006   4.994   4.745  0.0496 -2.3182  2.1271
   12NMe    H15  349   3.157   4.947   4.826  2.0268  1.0402 -0.4412
   12NMe    H16  350   3.147   5.098   4.725 -0.9641  0.4892  0.3718
   13NMe     N0  351   0.753   5.000   3.580  0.6401  0.4591  0.8467
   13NMe     C1  352   0.657   5.076   3.487 -0.2858 -0.0139  0.7559
   13NMe     C2  353   0.832   5.102   3.674  0.3148 -0.1857  0.0685
   13NMe     C3  354   0.852   4.920   3.497 -0.5242  0.5204  0.4189
   13NMe     C4  355   0.682   4.893   3.668 -0.2373 -0.1660  0.6227
   13NMe     H5  356   0.595   5.149   3.540 -0.4514  1.4995 -1.3896
   13NMe     H6  357   0.591   5.005   3.436 -2.6773  2.0552  0.7575
   13NMe     H7  358   0.716   5.124   3.409 -0.2140  2.3233  2.1388
   13NMe     H8  359   0.888   5.171   3.610 -0.5259  1.0286  0.6088
   13NMe     H9  360   0.905   5.052   3.737  0.1123 -0.0944  0.3755
   13NMe    H10  361   0.765   5.149   3.746 -0.9750 -2.0046  0.1051
   13NMe    H11  362   0.875   4.984   3.412 -2.1302 -0.4023 -0.7703
   13NMe    H12  363   0.795   4.839   3.452  0.4755 -0.3223  0.6314
   13NMe    H13  364   0.944   4.890   3.547 -0.5104  1.2227  0.8270
   13NMe    H14  365   0.604   4.923   3.737 -1.2115 -1.0680 -0.0505
   13NMe    H15  366   0.756   4.844   3.732  0.0651 -2.5279 -1.3747
   13NMe    H16  367   0.646   4.820   3.595  0.9077  1.3389 -1.5627
   14NMe     N0  368   2.578   3.124   1.316 -0.1669  0.0164  0.0278
   14NMe     C1  369   2.508   2.994   1.265  0.5941 -0.0483  0.0809
   14NMe     C2  370   2.480   3.236   1.354 -0.0344 -0.7707  0.1003
   14NMe     C3  371   2.667   3.177   1.209  0.1393  0.7238 -0.0865
   14NMe     C4  372   2.666   3.100   1.442 -0.2167 -0.0509 -0.1957
   14NMe     H5  373   2.434   3.021   1.189  1.0983 -2.1158 -1.2175
   14NMe     H6  374   2.456   2.941   1.345  0.7429 -0.2321  0.0552
   14NMe     H7  375   2.575   2.932   1.206 -2.1409 -1.8782 -1.3126
   14NMe     H8  376   2.423   3.254   1.263 -2.8175 -2.8311  1.2797
   14NMe     H9  377   2.533   3.324   1.390 -0.3483 -1.4007  2.2726
   14NMe    H10  378   2.408   3.217   1.433  0.3845  0.9632  0.9438
   14NMe    H11  379   2.624   3.173   1.109  3.4208  0.9162 -1.6373
   14NMe    H12  380   2.765   3.128   1.209  0.2542  0.7673 -3.1301
   14NMe    H13  381   2.677   3.283   1.235 -0.0452  0.8396 -0.4757
   14NMe    H14  382   2.594   3.102   1.524  1.0430 -1.5228  1.0263
   14NMe    H15  383   2.735   3.183   1.456  0.0519 -0.1967 -0.6403
   14NMe    H16  384   2.723   3.008   1.430 -1.1256 -0.5259 -0.9464
   15OPC     OW  385   3.718   3.685   5.152  0.2547 -0.0694 -0.2763
   15OPC    HW1  386   3.730   3.599   5.142  1.1283 -0.0206  0.2361
   15OPC    HW2  387   3.685   3.711   5.076  1.7028 -0.5620 -1.1093
   15OPC     MW  388   3.715   3.676   5.140  0.5976 -0.1348 -0.3238
   16OPC     OW  389   1.920   0.660   2.635  0.5024 -0.4233 -0.0330
   16OPC    HW1  390   1.985   0.604   2.652 -1.6573 -3.3228 -0.6074
   16OPC    HW2  391   1.950   0.706   2.567  2.2040 -1.1543  0.1762
   16OPC     MW  392   1.934   0.658   2.628  0.4348 -0.9596 -0.0868
   17OPC     OW  393   3.513   0.019   0.247  0.4077  0.8355 -0.3254
   17OPC    HW1  394   3.578  -0.021   0.206  1.1888  2.0542 -0.3282
   17OPC    HW2  395   3.527   0.001   0.331  0.0661  0.1314 -0.4180
   17OPC     MW  396   3.525   0.011   0.253  0.4727  0.9115 -0.3395
   18OPC     OW  397   3.968   0.750   3.031 -0.1729  0.5153 -0.0939
   18OPC    HW1  398   3.960   0.807   2.965  0.1309 -0.3564 -0.9022
   18OPC    HW2  399   4.011   0.683   2.995 -0.3374 -0.1367  0.8966
   18OPC     MW  400   3.973   0.749   3.016 -0.1523  0.2902 -0.0669
   19OPC     OW  401   2.661   4.547   1.915  0.6438  0.0890 -0.4916
   19OPC    HW1  402   2.660   4.496   1.844  0.8244  1.7108 -1.7325
   19OPC    HW2  403   2.745   4.544   1.941 -0.0017 -3.0944  1.7369
   19OPC     MW  404   2.673   4.539   1.908  0.5751 -0.1416 -0.3457
   20OPC     OW  405   1.307   3.370   2.670  0.4662 -0.0860 -0.0465
   20OPC    HW1  406   1.313   3.423   2.601  1.0841 -0.7399 -0.5090
   20OPC    HW2  407   1.374   3.315   2.660 -0.3543 -1.1744  0.2236
   20OPC     MW  408   1.318   3.370   2.658  0.4362 -0.3433 -0.0749
   21OPC     OW  409   3.424   2.194   1.113 -0.2786 -0.1878  0.1021
   21OPC    HW1  410   3.374   2.243   1.060 -0.0722 -0.3158 -0.2141
   21OPC    HW2  411   3.378   2.191   1.187  0.4362  1.7974  0.6934
   21OPC     MW  412   3.410   2.201   1.116 -0.1426  0.0867  0.1427
   22OPC     OW  413   1.639   4.084   1.623 -0.4507  0.0978 -0.9897
   22OPC    HW1  414   1.559   4.057   1.642 -0.1849 -0.3443 -0.4656
   22OPC    HW2  415   1.690   4.021   1.656  0.1779  1.0873 -0.0196
   22OPC     MW  416   1.635   4.071   1.630 -0.3186  0.1786 -0.7690
   23OPC     OW  417   1.997   0.150   0.584 -0.1654 -0.9382 -0.1288
   23OPC    HW1  418   1.910   0.156   0.582 -0.1968  0.2536  2.2153
   23OPC    HW2  419   2.023   0.216   0.534 -0.6164 -0.9306 -0.3601
   23OPC     MW  420   1.988   0.160   0.576 -0.2366 -0.7610  0.1833
   24OPC     OW  421   0.558   4.815   3.071  0.1810  0.1078 -0.1798
   24OPC    HW1  422   0.546   4.868   3.140  2.8765  0.6190  0.0114
   24OPC    HW2  423   0.520   4.741   3.096  2.7116 -0.3919  2.8496
   24OPC     MW  424   0.551   4.812   3.085  0.9530  0.1092  0.2959
   25OPC     OW  425   0.156   0.344   2.344  0.2494 -0.2581 -0.3987
   25OPC    HW1  426   0.208   0.410   2.322  2.1840  0.0255  3.8649
   25OPC    HW2  427   0.211   0.281   2.369 -1.4121 -1.0997  1.4893
   25OPC     MW  428   0.171   0.345   2.345  0.2897 -0.3405  0.5101
   26OPC     OW  429   5.200   3.588   1.250  0.1845  0.1341 -0.5657
   26OPC    HW1  430   5.153   3.661   1.250 -1.1215 -0.6737 -0.7926
   26OPC    HW2  431   5.250   3.596   1.321 -0.0206  1.1813 -0.5240
   26OPC     MW  432   5.200   3.600   1.260 -0.0386  0.1694 -0.5931
   27OPC     OW  433   4.085   5.079   4.386  0.1763 -0.2172 -0.3042
   27OPC    HW1  434   4.087   5.161   4.414  2.8735 -0.7611  1.4990
   27OPC    HW2  435   4.146   5.077   4.324 -1.1673 -0.5063 -1.6702
   27OPC     MW  436   4.095   5.091   4.381  0.3762 -0.3402 -0.2398
   28OPC     OW  437   5.073   1.030   4.128 -0.0250  0.2549 -0.2037
   28OPC    HW1  438   4.992   1.015   4.155  0.7093  0.7169  2.5308
   28OPC    HW2  439   5.076   0.992   4.049 -2.9216  0.4696 -0.5146
   28OPC     MW  440   5.061   1.023   4.120 -0.3443  0.3549  0.1545
   29OPC     OW  441   4.113   1.944   1.813  0.3559 -0.1718 -0.2906
   29OPC    HW1  442   4.184   1.905   1.847 -0.4340 -0.2228  1.3908
   29OPC    HW2  443   4.050   1.925   1.870 -0.9255  0.2774 -1.5061
   29OPC     MW  444   4.115   1.935   1.826  0.0498 -0.1130 -0.2218
   30OPC     OW  445   0.674   2.531   2.448  0.1575 -0.0075  0.4449
   30OPC    HW1  446   0.610   2.496   2.496  0.6078  1.8520  2.5398
   30OPC    HW2  447   0.640   2.607   2.421  1.6952  1.4882  2.4325
   30OPC     MW  448   0.659   2.537   2.451  0.4511  0.4882  1.0481
   31OPC     OW  449   1.149   5.006   2.149 -0.1286 -0.0829 -0.3530
   31OPC    HW1  450   1.125   4.949   2.088 -2.5305  0.6774 -0.2226
   31OPC    HW2  451   1.092   5.071   2.140  2.5029  2.4191 -0.5576
   31OPC     MW  452   1.137   5.007   2.138 -0.0947  0.3989 -0.3638
   32OPC     OW  453   1.129   4.246   4.042  0.3656  0.0291 -0.0744
   32OPC    HW1  454   1.164   4.180   4.087 -5.0450 -2.8023  0.8833
   32OPC    HW2  455   1.139   4.221   3.959  1.7587  0.1337  0.0379
   32OPC     MW  456   1.136   4.232   4.036 -0.2279 -0.3738  0.0837
   33OPC     OW  457   0.563   0.229   0.963  0.0462 -0.4423  0.1318
   33OPC    HW1  458   0.495   0.275   0.935 -0.1902  0.3606  1.8747
   33OPC    HW2  459   0.536   0.146   0.956 -0.4748 -0.2089 -0.7139
   33OPC     MW  460   0.549   0.224   0.958 -0.0657 -0.2892  0.2643
   34OPC     OW  461   5.105   0.027   1.314  0.4660  0.4895 -0.0269
   34OPC    HW1  462   5.174   0.022   1.368  1.0150  3.1728 -0.3536
   34OPC    HW2  463   5.120  -0.036   1.255  1.0878 -0.9032  1.5399
   34OPC     MW  464   5.118   0.017   1.313  0.6387  0.6802  0.1563
   35OPC     OW  465   4.608   1.841   4.656 -0.0874 -0.6665  0.2157
   35OPC    HW1  466   4.596   1.837   4.742  0.7965 -1.9055  0.3113
   35OPC    HW2  467   4.605   1.926   4.638 -2.9898 -0.4977  1.0383
   35OPC     MW  468   4.606   1.853   4.666 -0.3855 -0.8245  0.3514
   36OPC     OW  469   2.377   0.084   1.722  0.1519 -0.4573  0.1737
   36OPC    HW1  470   2.316   0.033   1.759 -0.0729 -0.4908 -0.2324
   36OPC    HW2  471   2.394   0.043   1.647 -1.4908  1.0749 -1.1267
   36OPC     MW  472   2.370   0.071   1.717 -0.1240 -0.2359 -0.0784
   37OPC     OW  473   2.337   1.219   3.900 -0.1351  0.1203  0.1155
   37OPC    HW1  474   2.368   1.294   3.868 -0.1041 -0.3047 -0.8755
   37OPC    HW2  475   2.268   1.202   3.849 -1.3960  0.5016  1.6076
   37OPC     MW  476   2.331   1.227   3.888 -0.3169  0.1138  0.1895
   38OPC     OW  477   0.227   0.557   1.891  0.0279 -0.2877  0.4690
   38OPC    HW1  478   0.255   0.580   1.812 -2.3765  1.9237  0.1078
   38OPC    HW2  479   0.226   0.470   1.888 -0.6043 -0.2813 -2.1928
   38OPC     MW  480   0.231   0.547   1.879 -0.4206  0.0399  0.0225
   39OPC     OW  481   1.194   3.689   3.456 -0.7468 -0.5143 -0.1265
   39OPC    HW1  482   1.148   3.719   3.389  1.3715  0.1438 -1.3806
   39OPC    HW2  483   1.171   3.741   3.522 -0.1705  1.2606 -1.2750
   39OPC     MW  484   1.184   3.701   3.456 -0.3487 -0.1549 -0.4815
   40OPC     OW  485   0.466   2.918   4.679  0.2899  0.0953 -0.5190
   40OPC    HW1  486   0.401   2.883   4.632 -0.5102 -3.1117  2.5018
   40OPC    HW2  487   0.530   2.860   4.670  1.6392  1.5989 -0.9495
   40OPC     MW  488   0.466   2.904   4.671  0.3711 -0.1563 -0.1361
   41OPC     OW  489   3.477   2.268   1.993  0.3307  0.1088  0.0059
   41OPC    HW1  490   3.466   2.342   1.948  0.4337  0.7229  0.9572
   41OPC    HW2  491   3.490   2.296   2.074  0.3083 -0.9681  0.3906
   41OPC     MW  492   3.477   2.283   1.998  0.3426  0.0405  0.2033
   42OPC     OW  493   3.430   2.106   4.637 -0.5951  0.2157 -0.5032
   42OPC    HW1  494   3.412   2.064   4.563  1.8272 -0.0663 -0.9976
   42OPC    HW2  495   3.470   2.046   4.686  0.6800  1.2246 -0.2448
   42OPC     MW  496   3.433   2.091   4.633 -0.0489  0.3229 -0.5379
   43OPC     OW  497   3.244   4.347   1.690 -0.2972  0.0740  0.9810
   43OPC    HW1  498   3.190   4.402   1.732 -0.3603 -0.8434  2.1457
   43OPC    HW2  499   3.321   4.361   1.728  0.1188  0.7374 -0.0697
   43OPC     MW  500   3.247   4.357   1.702 -0.2450  0.0365  0.9979
   44OPC     OW  501   4.825   0.329   4.790  0.2455 -0.3266  0.7869
   44OPC    HW1  502   4.738   0.324   4.795  0.1776  1.0451  1.2818
   44OPC    HW2  503   4.846   0.386   4.852  1.4319  0.0611  0.0616
   44OPC     MW  504   4.816   0.337   4.800  0.4108 -0.0667  0.7527
   45OPC     OW  505   1.945   4.195   2.587  0.1813 -0.0543  0.4415
   45OPC    HW1  506   1.946   4.276   2.554  2.4061  0.4593  1.5890
   45OPC    HW2  507   1.928   4.144   2.518  2.7151  1.1022 -1.1704
   45OPC     MW  508   1.943   4.199   2.572  0.8843  0.1924  0.3729
   46OPC     OW  509   3.290   2.000   4.018  0.4717 -0.2582 -0.3272
   46OPC    HW1  510   3.229   1.937   4.018  0.5403 -0.3472  1.0269
   46OPC    HW2  511   3.331   1.988   3.942 -2.0838  0.6991 -2.0280
   46OPC     MW  512   3.287   1.989   4.007  0.1043 -0.1300 -0.3784
   47OPC     OW  513   4.072   0.253   2.178  0.4006  0.1431  0.3303
   47OPC    HW1  514   4.135   0.289   2.226 -0.3566  0.5179  1.0682
   47OPC    HW2  515   4.005   0.249   2.233 -0.0662 -0.7311 -0.2915
   47OPC     MW  516   4.072   0.258   2.193  0.2198  0.0693  0.3474
   48OPC     OW  517   3.465   3.727   3.600 -0.3294  0.2405  0.7446
   48OPC    HW1  518   3.438   3.667   3.543  0.6546  0.7196 -0.2921
   48OPC    HW2  519   3.552   3.722   3.596 -0.2367  0.5012  1.9992
   48OPC     MW  520   3.474   3.718   3.591 -0.1702  0.3498  0.7768
   49OPC     OW  521   1.272   3.637   1.236 -0.2470  0.3539 -0.1540
   49OPC    HW1  522   1.208   3.682   1.274  0.7110  0.7264  1.0630
   49OPC    HW2  523   1.247   3.633   1.152 -1.2956  1.4943  0.0751
   49OPC     MW  524   1.259   3.643   1.229 -0.2604  0.5772  0.0596
   50OPC     OW  525   4.421   3.628   4.712  0.2745  0.1233  0.0764
   50OPC    HW1  526   4.458   3.549   4.710  0.7065  0.2894  1.0416
   50OPC    HW2  527   4.356   3.619   4.770  0.4743  0.5415  0.3646
   50OPC     MW  528   4.417   3.615   4.720  0.3679  0.2096  0.2615
   51OPC     OW  529   0.915   0.025   3.294  0.2199 -0.0745  0.2571
   51OPC    HW1  530   0.893   0.022   3.210  0.2829 -0.6097  0.2525
   51OPC    HW2  531   0.887   0.103   3.320 -1.9803 -0.8182  0.3270
   51OPC     MW  532   0.907   0.036   3.285 -0.0958 -0.2635  0.2667
   52OPC     OW  533   1.509   4.709   1.376 -0.0566 -0.3601  0.0285
   52OPC    HW1  534   1.561   4.776   1.398 -0.9786  0.1911  0.6227
   52OPC    HW2  535   1.452   4.745   1.319  0.8239 -1.2012 -1.4586
   52OPC     MW  536   1.508   4.725   1.371 -0.0628 -0.4032 -0.1034
   53OPC     OW  537   1.926   1.631   3.048  0.1003 -0.4214  0.5490
   53OPC    HW1  538   1.845   1.603   3.031  0.6275 -2.4681  1.0681
   53OPC    HW2  539   1.969   1.616   2.973  0.2499 -0.4349  0.6357
   53OPC     MW  540   1.921   1.625   3.034  0.2003 -0.7257  0.6385
   54OPC     OW  541   1.650   2.592   0.705  0.4665 -0.0196  0.3034
   54OPC    HW1  542   1.686   2.526   0.749  1.0791 -0.6661 -1.1396
   54OPC    HW2  543   1.577   2.608   0.750  0.0494 -2.0040  0.4344
   54OPC     MW  544   1.644   2.584   0.718  0.4953 -0.4083  0.1096
   55OPC     OW  545   3.451   2.062   0.055  0.2851 -0.0032  0.0243
   55OPC    HW1  546   3.483   2.072   0.135 -0.2998  0.2353  0.2376
   55OPC    HW2  547   3.492   2.124   0.009  0.1427  0.2967  0.2911
   55OPC     MW  548   3.462   2.073   0.060  0.1777  0.0764  0.0952
   56OPC     OW  549   4.279   3.049   4.885 -0.2631  0.0573  0.3643
   56OPC    HW1  550   4.329   2.986   4.918 -1.4116 -1.9044 -1.3677
   56OPC    HW2  551   4.334   3.096   4.837  0.3961 -0.5342  0.5274
   56OPC     MW  552   4.294   3.046   4.883 -0.3355 -0.3198  0.1326
   57OPC     OW  553   4.933   4.986   3.429  0.0499  0.3635  0.1459
   57OPC    HW1  554   5.009   4.954   3.457 -0.9979 -0.4791  2.2860
   57OPC    HW2  555   4.947   5.003   3.345  2.5063  0.0005  0.4216
   57OPC     MW  556   4.946   4.984   3.420  0.2577  0.1853  0.5027
   58OPC     OW  557   1.886   1.517   0.179  0.1267 -0.8789 -0.1391
   58OPC    HW1  558   1.818   1.516   0.125  0.0324 -2.9492 -0.0701
   58OPC    HW2  559   1.948   1.474   0.136  1.5490  1.1926 -0.3015
   58OPC     MW  560   1.885   1.511   0.165  0.3229 -0.8788 -0.1529
   59OPC     OW  561   3.011   0.984   3.824 -0.5124 -0.9407  0.0551
   59OPC    HW1  562   3.036   1.057   3.783 -1.3761  0.2311  1.4881
   59OPC    HW2  563   2.925   0.980   3.808 -0.1911 -2.7041 -1.5209
   59OPC     MW  564   3.002   0.994   3.816 -0.5926 -1.0281  0.0340
   60OPC     OW  565   0.902   3.020   3.270  0.1470  0.2570 -0.0411
   60OPC    HW1  566   0.863   3.094   3.247  0.1913  0.7231  1.3220
   60OPC    HW2  567   0.940   2.993   3.196  1.1739  2.2355 -0.2895
   60OPC     MW  568   0.902   3.027   3.256  0.3052  0.6182  0.1235
   61OPC     OW  569   0.529   0.457   3.717  0.6340 -0.2520  0.1041
   61OPC    HW1  570   0.510   0.514   3.654  0.5364  1.1680  1.3467
   61OPC    HW2  571   0.467   0.471   3.777 -0.4947 -2.9876 -0.2838
   61OPC     MW  572   0.517   0.468   3.717  0.4529 -0.4464  0.2304
   62OPC     OW  573   2.001   3.376   4.393  0.4595  0.3012  0.3764
   62OPC    HW1  574   1.956   3.366   4.318 -1.7168  0.6354  1.5743
   62OPC    HW2  575   2.082   3.394   4.365 -0.3098  0.6186 -1.8931
   62OPC     MW  576   2.006   3.377   4.378  0.0244  0.3973  0.2182
   63OPC     OW  577   0.787   4.203   2.257 -0.7516 -0.5639 -0.0951
   63OPC    HW1  578   0.805   4.251   2.328  0.2368 -1.9881  0.6568
   63OPC    HW2  579   0.829   4.128   2.271 -1.0043 -1.1083 -1.9331
   63OPC     MW  580   0.796   4.199   2.269 -0.6429 -0.8545 -0.2556
   64OPC     OW  581   3.612   2.609   2.874  0.3558 -0.2765 -0.3595
   64OPC    HW1  582   3.583   2.691   2.871  1.6089  0.1983 -0.2598
   64OPC    HW2  583   3.634   2.592   2.791 -2.2384 -1.4457 -0.8896
   64OPC     MW  584   3.611   2.618   2.861  0.1576 -0.3791 -0.4230
   65OPC     OW  585   0.704   1.485   3.409 -0.2418  0.4299 -0.3808
   65OPC    HW1  586   0.699   1.461   3.492  0.1251  0.2266 -0.4179
   65OPC    HW2  587   0.762   1.551   3.410  0.9617 -0.5824 -0.6870
   65OPC     MW  588   0.712   1.491   3.421 -0.0099  0.2503 -0.4315
   66OPC     OW  589   1.084   2.207   3.404 -0.6293 -0.0275 -0.3245
   66OPC    HW1  590   1.132   2.241   3.340 -1.6940  0.4408 -0.8934
   66OPC    HW2  591   1.138   2.208   3.472 -0.6279  2.9001 -0.2686
   66OPC     MW  592   1.099   2.212   3.404 -0.7863  0.4741 -0.4003
   67OPC     OW  593   4.427   3.921   2.874  0.0541 -0.3313  0.2268
   67OPC    HW1  594   4.398   3.960   2.801  1.7551 -0.4834 -0.5844
   67OPC    HW2  595   4.514   3.927   2.868  0.2942 -1.7379  1.4780
   67OPC     MW  596   4.436   3.928   2.862  0.3409 -0.5616  0.2918
   68OPC     OW  597   0.480   2.815   4.348  0.4717  0.0057 -0.0172
   68OPC    HW1  598   0.486   2.741   4.394  1.6167  0.4472  0.5830
   68OPC    HW2  599   0.561   2.847   4.351  0.6183  0.0101 -2.4387
   68OPC     MW  600   0.493   2.809   4.355  0.6625  0.0716 -0.2861
   69OPC     OW  601   2.394   4.670   1.061 -0.2203  0.3364  0.0550
   69OPC    HW1  602   2.399   4.588   1.091  1.1988  1.2662  2.7156
   69OPC    HW2  603   2.385   4.718   1.134 -0.3736  2.6144 -1.3470
   69OPC     MW  604   2.393   4.665   1.076 -0.0331  0.8101  0.2409
   70OPC     OW  605   4.471   3.630   4.000 -0.1185  0.4134 -0.2169
   70OPC    HW1  606   4.458   3.556   4.045  0.4878  0.5890  0.2724
   70OPC    HW2  607   4.397   3.674   4.010  0.0300  0.4731  0.6711
   70OPC     MW  608   4.458   3.626   4.008 -0.0069  0.4481 -0.0136
   71OPC     OW  609   4.216   3.142   4.444 -0.0086  0.9670  0.0769
   71OPC    HW1  610   4.143   3.132   4.397 -0.1514  0.5445  0.3844
   71OPC    HW2  611   4.186   3.167   4.522  0.1258  0.0644  0.4295
   71OPC     MW  612   4.201   3.144   4.449 -0.0100  0.7713  0.1743
   72OPC     OW  613   4.976   5.010   1.750 -0.5893 -0.8089 -0.1928
   72OPC    HW1  614   5.006   4.993   1.830 -1.4213 -1.0291  0.0820
   72OPC    HW2  615   4.964   4.931   1.716 -2.6469 -0.8207  0.4002
   72OPC     MW  616   4.979   4.996   1.757 -1.0164 -0.8430 -0.0646
   73OPC     OW  617   3.415   3.223   0.035  0.1536  0.0511 -0.7404
   73OPC    HW1  618   3.411   3.293  -0.016  0.5260  0.6050 -0.0272
   73OPC    HW2  619   3.481   3.176   0.002 -1.7762 -1.3482 -2.8954
   73OPC     MW  620   3.424   3.226   0.023 -0.0764 -0.0737 -0.9534
   74OPC     OW  621   4.113   4.920   0.511  0.1488 -0.0914  0.0232
   74OPC    HW1  622   4.042   4.961   0.479  0.9381  0.5101 -1.0360
   74OPC    HW2  623   4.169   4.923   0.444  1.6871  0.7138  1.2952
   74OPC     MW  624   4.111   4.927   0.496  0.4926  0.1166  0.0546
   75OPC     OW  625   4.542   0.643   0.182  0.1925  0.3389  0.0106
   75OPC    HW1  626   4.477   0.666   0.130  0.1833 -0.8163 -0.5170
   75OPC    HW2  627   4.580   0.719   0.203 -1.1367  1.0003  0.1157
   75OPC     MW  628   4.538   0.657   0.178 -0.0055  0.2659 -0.0518
   76OPC     OW  629   4.661   3.594   1.078  0.0317  0.1570 -0.6862
   76OPC    HW1  630   4.674   3.516   1.114  1.8245  0.5960 -0.2862
   76OPC    HW2  631   4.620   3.576   1.003 -0.9911 -1.0140  0.1054
   76OPC     MW  632   4.657   3.580   1.072  0.1457  0.0489 -0.5102
   77OPC     OW  633   0.326   0.905   3.754 -0.1473  0.3750  0.0948
   77OPC    HW1  634   0.356   0.985   3.769 -1.6115  1.0012 -0.0797
   77OPC    HW2  635   0.394   0.863   3.720  0.5849  1.6222 -0.0370
   77OPC     MW  636   0.340   0.910   3.751 -0.2555  0.6517  0.0496
   78OPC     OW  637   2.478   2.646   1.120  0.0499  0.4584  0.1700
   78OPC    HW1  638   2.541   2.694   1.085  0.1111  0.1719 -0.1229
   78OPC    HW2  639   2.458   2.688   1.194 -0.1107  1.1003 -0.2304
   78OPC     MW  640   2.484   2.659   1.126  0.0352  0.5109  0.0676
   79OPC     OW  641   3.272   2.371   1.464 -0.2156 -0.1152  0.2122
   79OPC    HW1  642   3.264   2.341   1.545 -0.5097  1.7447  0.9040
   79OPC    HW2  643   3.336   2.321   1.430 -0.3337 -1.1499  1.4467
   79OPC     MW  644   3.281   2.359   1.471 -0.2764  0.0068  0.4967
   80OPC     OW  645   0.258   3.870   4.578  0.5392  0.4769 -0.1710
   80OPC    HW1  646   0.298   3.927   4.630  0.0753  1.5145 -0.9381
   80OPC    HW2  647   0.274   3.793   4.617  1.2248  1.1049  0.8353
   80OPC     MW  648   0.266   3.867   4.592  0.5720  0.7230 -0.1354
   81OPC     OW  649   1.968   3.957   0.400 -0.0116 -0.6265  0.3906
   81OPC    HW1  650   2.003   4.014   0.456 -0.1596 -1.0056  0.8762
   81OPC    HW2  651   2.020   3.887   0.406  0.2384 -0.5137 -0.2899
   81OPC     MW  652   1.981   3.955   0.409  0.0036 -0.6657  0.3618
   82OPC     OW  653   2.002   0.800   2.413 -0.3794 -0.4219  0.2453
   82OPC    HW1  654   2.057   0.741   2.381 -0.1959 -1.1051  1.7664
   82OPC    HW2  655   2.038   0.876   2.389 -0.1817 -0.8810 -1.0040
   82OPC     MW  656   2.016   0.803   2.404 -0.3232 -0.5906  0.2854
   83OPC     OW  657   1.827   4.652   3.900 -0.3029 -0.2262 -0.2896
   83OPC    HW1  658   1.909   4.625   3.890  0.1132 -0.2054  2.3233
   83OPC    HW2  659   1.834   4.738   3.904 -0.2328 -0.2711  1.1177
   83OPC     MW  660   1.840   4.660   3.899 -0.2310 -0.2296  0.3042
   84OPC     OW  661   2.789   0.134   0.285 -0.4112 -0.1598 -0.2030
   84OPC    HW1  662   2.769   0.118   0.369  1.1545  1.0219  0.4316
   84OPC    HW2  663   2.745   0.072   0.242 -2.4064  0.0674  1.3519
   84OPC     MW  664   2.779   0.122   0.291 -0.4747  0.0483  0.1205
   85OPC     OW  665   1.097   3.592   4.149 -0.4904  0.7571  0.1192
   85OPC    HW1  666   1.078   3.537   4.215  0.4688 -0.1945 -0.3709
   85OPC    HW2  667   1.018   3.616   4.120 -0.9799 -0.8290 -0.0074
   85OPC     MW  668   1.082   3.587   4.154 -0.4210  0.3822  0.0281
   86OPC     OW  669   2.243   4.552   5.071 -0.0123 -0.1407  0.2536
   86OPC    HW1  670   2.272   4.632   5.089  0.8319 -0.2673 -0.4848
   86OPC    HW2  671   2.299   4.500   5.112 -0.3239 -0.3687  0.3968
   86OPC     MW  672   2.256   4.556   5.080  0.0665 -0.1931  0.1657
   87OPC     OW  673   0.163   2.531   1.741  0.2059  0.1169 -0.2241
   87OPC    HW1  674   0.229   2.481   1.714 -0.3843 -0.5666 -0.4522
   87OPC    HW2  675   0.133   2.489   1.812 -0.9869 -0.4876 -1.0450
   87OPC     MW  676   0.168   2.517   1.748 -0.0575 -0.0733 -0.3790
   88OPC     OW  677   0.665   1.887   0.512  0.2026 -0.0567 -0.5184
   88OPC    HW1  678   0.723   1.934   0.558  0.2329  1.3290 -1.8953
   88OPC    HW2  679   0.643   1.940   0.447 -1.2609 -1.2547 -1.0540
   88OPC     MW  680   0.670   1.902   0.509 -0.0091 -0.0290 -0.8009
   89OPC     OW  681   3.888   1.064   0.349 -0.7216 -0.0994  0.3603
   89OPC    HW1  682   3.901   0.982   0.376 -1.4267 -0.9948 -1.8503
   89OPC    HW2  683   3.869   1.056   0.265 -3.2253  2.1400  0.5799
   89OPC     MW  684   3.887   1.051   0.341 -1.1957  0.0992  0.0662
   90OPC     OW  685   0.956   3.433   1.237 -0.4949 -0.4451 -0.8076
   90OPC    HW1  686   1.029   3.393   1.211 -0.2420  0.7973 -2.1822
   90OPC    HW2  687   0.986   3.508   1.271 -1.1161  0.0618 -1.3611
   90OPC     MW  688   0.971   3.438   1.238 -0.5493 -0.1867 -1.0925
   91OPC     OW  689   3.263   3.478   4.625 -0.0285  0.0778  0.6096
   91OPC    HW1  690   3.270   3.511   4.705  0.6407  3.2697 -0.6395
   91OPC    HW2  691   3.183   3.444   4.623 -0.4511  0.9053  2.3028
   91OPC     MW  692   3.252   3.478   4.636  0.0080  0.6715  0.6754
   92OPC     OW  693   2.712   2.717   3.888  0.5654 -0.4727 -0.4357
   92OPC    HW1  694   2.627   2.730   3.877  0.6327  2.2935  1.3106
   92OPC    HW2  695   2.744   2.719   3.806 -0.9474 -0.9504 -1.0635
   92OPC     MW  696   2.704   2.719   3.874  0.3518 -0.1346 -0.2705
   93OPC     OW  697   3.107   0.598   4.087  0.3717  0.3118  0.2741
   93OPC    HW1  698   3.183   0.605   4.129  1.2901 -0.7038 -1.1402
   93OPC    HW2  699   3.118   0.649   4.017 -0.2400  0.1415  0.0506
   93OPC     MW  700   3.120   0.607   4.083  0.4170  0.1366  0.0322
   94OPC     OW  701   3.334   3.154   1.680 -0.0406  0.0779  0.1482
   94OPC    HW1  702   3.303   3.078   1.710  0.5332  0.7739  2.7895
   94OPC    HW2  703   3.295   3.163   1.603 -2.9273 -1.1994  1.2971
   94OPC     MW  704   3.324   3.144   1.673 -0.3823 -0.0080  0.7080
   95OPC     OW  705   3.110   0.504   2.975  0.0004  0.3882 -0.3076
   95OPC    HW1  706   3.166   0.571   2.972  0.7570 -0.2714 -2.3770
   95OPC    HW2  707   3.161   0.435   2.957 -0.9092 -0.6644  0.9980
   95OPC     MW  708   3.126   0.504   2.972 -0.0222  0.1353 -0.4203
   96OPC     OW  709   1.926   3.021   3.667  0.5007  0.3681  0.1219
   96OPC    HW1  710   1.935   3.064   3.742 -0.4626 -0.6546  0.8536
   96OPC    HW2  711   1.856   2.970   3.680  1.7768 -1.6988 -0.5694
   96OPC     MW  712   1.917   3.020   3.680  0.5469 -0.0885  0.1279
   97OPC     OW  713   2.146   3.997   1.314 -0.1446 -0.0175  0.4444
   97OPC    HW1  714   2.157   4.046   1.242  1.0223  0.4521  0.9296
   97OPC    HW2  715   2.222   4.003   1.355 -0.0412 -2.1003  0.6353
   97OPC     MW  716   2.159   4.005   1.309  0.0430 -0.2561  0.5444
   98OPC     OW  717   2.939   1.369   1.623  0.5724 -0.3311  0.9037
   98OPC    HW1  718   3.026   1.368   1.626  0.5863  0.7639  3.4153
   98OPC    HW2  719   2.921   1.434   1.568  1.2309 -1.7733 -1.1543
   98OPC     MW  720   2.949   1.378   1.616  0.6717 -0.3824  0.9707
   99OPC     OW  721   2.472   0.116   1.129 -0.2677 -0.1490 -0.5428
   99OPC    HW1  722   2.487   0.188   1.082  0.8159 -0.1470 -0.2206
   99OPC    HW2  723   2.392   0.129   1.161 -0.3076  0.6641 -0.9434
   99OPC     MW  724   2.463   0.129   1.127 -0.1135 -0.0286 -0.5544
  100OPC     OW  725   0.824   2.299   1.676  0.7300 -0.0411  0.6978
  100OPC    HW1  726   0.851   2.304   1.758  0.6017  1.0423  0.6896
  100OPC    HW2  727   0.766   2.233   1.677  0.2592  0.3744  1.6066
  100OPC     MW  728   0.820   2.290   1.688  0.6416  0.1804  0.8309
  101OPC     OW  729   1.208   2.034   0.966  0.4148  0.0711 -0.1359
  101OPC    HW1  730   1.155   1.985   1.013  0.3480 -0.5085 -0.7965
  101OPC    HW2  731   1.255   2.078   1.025  1.2991 -1.6599  0.4979
  101OPC     MW  732   1.207   2.033   0.981  0.5356 -0.2701 -0.1399
  102OPC     OW  733   1.725   2.788   2.654  0.2207 -0.3438 -0.7392
  102OPC    HW1  734   1.791   2.833   2.689 -1.0569  3.0619 -2.2947
  102OPC    HW2  735   1.763   2.739   2.593  1.4177  1.5028 -1.5594
  102OPC     MW  736   1.740   2.788   2.650  0.2088  0.4320 -1.0900
  103OPC     OW  737   0.564   2.295   4.098  0.3889  0.0751  0.2851
  103OPC    HW1  738   0.580   2.223   4.144 -1.6558 -0.6077  0.0409
  103OPC    HW2  739   0.491   2.276   4.054  0.2555  1.9983 -0.4499
  103OPC     MW  740   0.555   2.282   4.098  0.0671  0.2583  0.1407
  104OPC     OW  741   0.199   3.369   2.360  0.3010 -0.5830 -0.5107
  104OPC    HW1  742   0.256   3.413   2.410  1.5450 -0.1102 -2.2336
  104OPC    HW2  743   0.124   3.374   2.404  0.8219  1.7178  0.2608
  104OPC     MW  744   0.196   3.376   2.374  0.5617 -0.1733 -0.6512
  105OPC     OW  745   2.239   0.882   3.487  0.0112 -0.5623  0.2438
  105OPC    HW1  746   2.159   0.908   3.465 -0.7809 -3.4477 -0.7542
  105OPC    HW2  747   2.290   0.922   3.429 -0.8629  0.2884  0.0422
  105OPC     MW  748   2.235   0.892   3.475 -0.2348 -0.8629  0.0666
  106OPC     OW  749   3.257   4.969   3.237 -0.1647  0.0898 -0.3423
  106OPC    HW1  750   3.327   4.976   3.290  0.0242 -0.4282 -0.5156
  106OPC    HW2  751   3.211   4.905   3.274 -0.9690  0.9819  0.2350
  106OPC     MW  752   3.261   4.960   3.250 -0.2555  0.1452 -0.2825
  107OPC     OW  753   2.738   3.461   3.854 -0.5803 -0.3920  0.2352
  107OPC    HW1  754   2.767   3.385   3.822 -0.3108 -0.5717  0.8917
  107OPC    HW2  755   2.754   3.455   3.939 -0.7301  0.3292  0.3217
  107OPC     MW  756   2.744   3.449   3.862 -0.5627 -0.3121  0.3450
  108OPC     OW  757   3.483   4.347   0.286  0.6684 -0.6804  0.2706
  108OPC    HW1  758   3.413   4.301   0.260  0.1715 -0.7789  1.7056
  108OPC    HW2  759   3.537   4.341   0.218 -0.6594 -0.7176 -0.8203
  108OPC     MW  760   3.480   4.339   0.272  0.3989 -0.7005  0.3214
  109OPC     OW  761   3.874   3.505   1.227 -0.0852 -0.6218 -0.1222
  109OPC    HW1  762   3.851   3.508   1.311 -0.2257 -1.0596 -0.1441
  109OPC    HW2  763   3.856   3.586   1.198 -1.7530 -0.9896 -0.1775
  109OPC     MW  764   3.868   3.518   1.235 -0.3523 -0.7409 -0.1337
  110OPC     OW  765   1.859   1.793   2.520  0.3072 -0.3587  0.1211
  110OPC    HW1  766   1.875   1.875   2.496  0.3429 -0.5592 -0.5503
  110OPC    HW2  767   1.854   1.750   2.444 -0.5486 -0.8259  0.4323
  110OPC     MW  768   1.861   1.799   2.505  0.1861 -0.4574  0.0681
  111OPC     OW  769   4.048   3.529   1.013 -0.0259  0.2304  0.2838
  111OPC    HW1  770   4.013   3.501   1.088  0.0683  1.2123  0.7140
  111OPC    HW2  771   4.099   3.595   1.037  0.1251  0.4709 -0.6327
  111OPC     MW  772   4.050   3.535   1.027  0.0103  0.4110  0.2120
  112OPC     OW  773   1.872   2.678   3.540  0.5054 -0.3010  0.2769
  112OPC    HW1  774   1.952   2.705   3.565 -0.2748  0.2729  2.3605
  112OPC    HW2  775   1.875   2.683   3.453  2.1937  1.3589  0.3610
  112OPC     MW  776   1.885   2.683   3.531  0.6395  0.0290  0.5971
  113OPC     OW  777   4.855   0.146   0.257  0.4244 -0.1769 -0.6085
  113OPC    HW1  778   4.786   0.200   0.257 -1.2216 -2.1448 -0.6086
  113OPC    HW2  779   4.881   0.147   0.174 -1.0718 -1.0875 -1.1323
  113OPC     MW  780   4.848   0.154   0.244 -0.0398 -0.6021 -0.6859
  114OPC     OW  781   4.090   1.543   1.979 -0.0061 -0.2131 -0.2791
  114OPC    HW1  782   4.095   1.458   1.963  0.0279  0.0287 -1.7225
  114OPC    HW2  783   4.168   1.574   1.957  0.2239  0.1080  0.9176
  114OPC     MW  784   4.102   1.535   1.973  0.0329 -0.1299 -0.3155
  115OPC     OW  785   3.308   1.971   4.420 -0.1433  0.2925 -0.2064
  115OPC    HW1  786   3.354   1.906   4.456  0.0848  0.5854  0.0309
  115OPC    HW2  787   3.227   1.958   4.451 -0.1045  0.1014 -0.1848
  115OPC     MW  788   3.303   1.960   4.430 -0.1038  0.3076 -0.1683
  116OPC     OW  789   3.179   4.991   0.432  0.2353 -0.1159 -0.0241
  116OPC    HW1  790   3.208   5.021   0.356 -0.6646 -0.4881 -0.5286
  116OPC    HW2  791   3.147   5.062   0.471 -0.7667 -0.1762 -0.6930
  116OPC     MW  792   3.179   5.006   0.427 -0.0457 -0.1798 -0.1974
  117OPC     OW  793   4.955   3.713   0.873 -0.2082 -0.1036  0.3556
  117OPC    HW1  794   4.952   3.711   0.960  1.8527  0.2282  0.4755
  117OPC    HW2  795   5.020   3.659   0.853 -0.7887 -0.3379 -1.0113
  117OPC     MW  796   4.964   3.705   0.883  0.0105 -0.0890  0.1714
  118OPC     OW  797   5.164   1.512   4.929 -0.0810 -0.9244  0.5712
  118OPC    HW1  798   5.133   1.561   4.863 -0.4989  1.2390  2.2375
  118OPC    HW2  799   5.249   1.528   4.928  0.2505 -2.5378 -0.6468
  118OPC     MW  800   5.172   1.522   4.919 -0.0939 -0.8431  0.6373
  119OPC     OW  801   4.980   4.108   2.221  0.2947  0.1109  0.0008
  119OPC    HW1  802   4.906   4.070   2.198  0.2403 -0.5796  1.2040
  119OPC    HW2  803   4.960   4.193   2.225  0.4157  0.3356 -2.6932
  119OPC     MW  804   4.966   4.115   2.218  0.3045  0.0420 -0.2193
  120OPC     OW  805   1.284   2.706   0.534  0.0154 -0.1575 -0.1077
  120OPC    HW1  806   1.353   2.695   0.482 -0.4067  1.4525 -1.0804
  120OPC    HW2  807   1.271   2.792   0.533 -0.9339 -0.2491  1.4905
  120OPC     MW  808   1.292   2.717   0.526 -0.1872  0.0670 -0.0153
  121OPC     OW  809   1.511   2.628   1.349 -0.0924 -0.2074  0.0391
  121OPC    HW1  810   1.499   2.672   1.423  1.2156  1.5156 -0.7052
  121OPC    HW2  811   1.461   2.557   1.359  1.3966 -0.9714  3.3013
  121OPC     MW  812   1.502   2.624   1.361  0.3208 -0.0657  0.4111
  122OPC     OW  813   4.518   3.847   1.351 -0.0619  0.1345 -0.3016
  122OPC    HW1  814   4.553   3.830   1.274 -0.0868 -0.0166 -0.2799
  122OPC    HW2  815   4.470   3.918   1.336  0.3488  0.4145 -0.3000
  122OPC     MW  816   4.516   3.855   1.338 -0.0048  0.1535 -0.2981
  123OPC     OW  817   0.945   2.050   4.479  0.3438  0.3921 -0.5457
  123OPC    HW1  818   0.994   2.059   4.551 -2.3763  0.5778  1.4696
  123OPC    HW2  819   0.993   1.997   4.428  1.8787 -0.8786  1.9725
  123OPC     MW  820   0.959   2.043   4.482  0.1687  0.2320  0.1240
  124OPC     OW  821   3.854   2.070   2.935  0.2980  0.2846  0.3660
  124OPC    HW1  822   3.915   2.102   2.989  0.5185  1.2655 -0.4479
  124OPC    HW2  823   3.898   2.050   2.863 -0.3972  1.4956 -0.4287
  124OPC     MW  824   3.869   2.072   2.932  0.2278  0.6083  0.1283
  125OPC     OW  825   4.344   1.887   2.771 -0.6771  0.5019  0.6513
  125OPC    HW1  826   4.371   1.824   2.716 -0.3862  0.3325  0.9827
  125OPC    HW2  827   4.258   1.876   2.775 -0.5286 -0.5317  1.4864
  125OPC     MW  828   4.335   1.876   2.763 -0.6123  0.3242  0.8236
  126OPC     OW  829   4.652   5.107   3.525 -0.1493  0.1151 -0.2029
  126OPC    HW1  830   4.669   5.060   3.454  0.3747  1.4339 -0.9921
  126OPC    HW2  831   4.658   5.049   3.590 -0.4434 -1.0766 -1.2026
  126OPC     MW  832   4.656   5.091   3.525 -0.1156  0.1335 -0.4671
  127OPC     OW  833   1.198   1.898   0.271  0.5894  0.8602  0.5657
  127OPC    HW1  834   1.140   1.964   0.275 -0.3063  0.1399 -0.0360
  127OPC    HW2  835   1.162   1.837   0.321 -1.0377 -0.9371 -2.4767
  127OPC     MW  836   1.184   1.899   0.279  0.2167  0.4883  0.0274
  128OPC     OW  837   1.885   2.767   1.491  0.1091  0.0097 -0.7321
  128OPC    HW1  838   1.886   2.799   1.410 -1.6291 -0.2812 -0.9110
  128OPC    HW2  839   1.859   2.684   1.480  1.3966 -0.5161 -0.0012
  128OPC     MW  840   1.881   2.760   1.478  0.0424 -0.1107 -0.6505
  129OPC     OW  841   4.526   1.966   4.887 -0.4120  0.5224 -0.3807
  129OPC    HW1  842   4.581   2.032   4.903  0.4205  0.1174 -1.4258
  129OPC    HW2  843   4.531   1.917   4.958  1.2135  0.0818 -0.7668
  129OPC     MW  844   4.535   1.969   4.900 -0.0489  0.3974 -0.5920
  130OPC     OW  845   2.652   0.163   4.459  0.3789  0.3719 -0.6204
  130OPC    HW1  846   2.648   0.170   4.372  0.5969  2.1476 -0.5132
  130OPC    HW2  847   2.738   0.171   4.476  0.2604  0.7647 -0.1990
  130OPC     MW  848   2.664   0.165   4.448  0.3936  0.6922 -0.5424
  131OPC     OW  849   2.351   3.088   3.441 -0.2294 -0.2133  0.7886
  131OPC    HW1  850   2.342   3.171   3.416  0.3857 -0.5381 -0.6230
  131OPC    HW2  851   2.362   3.094   3.527  1.4880  1.3253  0.5285
  131OPC     MW  852   2.351   3.101   3.450  0.1152 -0.0341  0.5416
  132OPC     OW  853   3.929   3.024   1.816 -0.1664  0.5436  0.0464
  132OPC    HW1  854   3.887   2.953   1.788  0.9492  1.0595 -3.3981
  132OPC    HW2  855   3.881   3.090   1.785  2.1254  1.1452 -2.6454
  132OPC     MW  856   3.916   3.024   1.807  0.3370  0.7087 -0.8601
  133OPC     OW  857   0.960   0.952   1.521 -0.0235 -0.5422  0.3191
  133OPC    HW1  858   0.966   0.949   1.434 -1.6470  0.8180  0.1171
  133OPC    HW2  859   0.910   1.022   1.536  2.1932  0.7453  2.4675
  133OPC     MW  860   0.954   0.962   1.510  0.0642 -0.1511  0.6065
  134OPC     OW  861   0.501   2.988   2.864 -0.1305 -0.6826 -0.1846
  134OPC    HW1  862   0.551   3.033   2.809  0.7515 -1.3513  0.0409
  134OPC    HW2  863   0.460   3.050   2.911 -1.5162 -0.0908 -2.0761
  134OPC     MW  864   0.502   3.003   2.863 -0.2049 -0.6938 -0.4307
  135OPC     OW  865   1.121   2.511   0.630  0.1330  0.1884 -0.1431
  135OPC    HW1  866   1.177   2.572   0.602  0.8197 -0.3590  0.0306
  135OPC    HW2  867   1.166   2.468   0.691 -0.7748  0.2963  0.6300
  135OPC     MW  868   1.136   2.514   0.635  0.1004  0.1235 -0.0032
  136OPC     OW  869   2.877   1.983   4.619 -0.5821  0.2657 -0.1363
  136OPC    HW1  870   2.875   2.062   4.580  1.5723  0.9987  1.0404
  136OPC    HW2  871   2.923   1.934   4.564 -1.8945 -0.2062 -0.8525
  136OPC     MW  872   2.883   1.988   4.605 -0.4579  0.3042 -0.0682
  137OPC     OW  873   4.848   4.357   2.312  0.0223  1.1301  0.5241
  137OPC    HW1  874   4.843   4.432   2.269 -1.0707  1.8808  1.8662
  137OPC    HW2  875   4.768   4.322   2.301  1.0136 -0.7159 -1.5041
  137OPC     MW  876   4.835   4.363   2.304  0.0072  0.9682  0.4227
  138OPC     OW  877   3.052   1.027   5.159  0.5345  0.4361 -0.0365
  138OPC    HW1  878   3.128   0.985   5.168  0.2170 -0.1905 -0.2440
  138OPC    HW2  879   3.051   1.051   5.075  0.8599  1.1556  0.1558
  138OPC     MW  880   3.063   1.024   5.148  0.5357  0.4498 -0.0386
  139OPC     OW  881   2.877   2.948   0.538  0.3723  0.4339  0.5919
  139OPC    HW1  882   2.906   3.015   0.491  2.3559  0.5022  1.7981
  139OPC    HW2  883   2.917   2.879   0.502  0.1136  0.1857  0.7701
  139OPC     MW  884   2.887   2.948   0.526  0.6270  0.4072  0.7964
  140OPC     OW  885   1.849   2.936   1.246 -0.0435 -0.1029  0.1282
  140OPC    HW1  886   1.835   2.943   1.160  0.4491 -1.6427 -0.1147
  140OPC    HW2  887   1.936   2.936   1.253 -0.0680 -0.5720  0.5514
  140OPC     MW  888   1.860   2.937   1.235  0.0256 -0.3996  0.1549
  141OPC     OW  889   1.180   3.996   0.606  0.5337 -0.3282 -0.3162
  141OPC    HW1  890   1.240   3.946   0.567  1.0311  0.4364 -0.5465
  141OPC    HW2  891   1.197   4.076   0.575  0.1091  0.0753  0.4774
  141OPC     MW  892   1.191   4.000   0.596  0.5444 -0.1557 -0.2330
  142OPC     OW  893   3.187   1.238   0.688 -0.7782 -0.3117 -0.0594
  142OPC    HW1  894   3.108   1.246   0.653 -0.4683  1.5431 -0.4494
  142OPC    HW2  895   3.172   1.244   0.774 -0.9060  2.6249 -0.1890
  142OPC     MW  896   3.173   1.240   0.696 -0.7514  0.3961 -0.1362
  143OPC     OW  897   0.692   3.647   3.414 -0.0406  0.4892  0.6328
  143OPC    HW1  898   0.613   3.649   3.451  0.4488  0.7272  1.6789
  143OPC    HW2  899   0.733   3.716   3.447  1.3111 -0.7701  1.7164
  143OPC     MW  900   0.686   3.658   3.424  0.2314  0.3383  0.9474
  144OPC     OW  901   0.526   4.463   3.918 -0.3160 -0.5607 -0.1009
  144OPC    HW1  902   0.606   4.482   3.889 -0.3495  1.1502  0.8222
  144OPC    HW2  903   0.477   4.467   3.846 -0.3495  3.3665 -0.0844
  144OPC     MW  904   0.531   4.467   3.903 -0.3259  0.2725  0.0378
  145OPC     OW  905   1.171   1.772   2.982  0.1266  0.5796 -0.2815
  145OPC    HW1  906   1.186   1.695   3.020 -0.7010  0.1220 -0.8688
  145OPC    HW2  907   1.225   1.773   2.915  1.1866  1.1494  0.5489
  145OPC     MW  908   1.181   1.761   2.978  0.1609  0.5962 -0.2457
  146OPC     OW  909   1.046   2.364   0.401 -0.3697 -0.3378  0.5299
  146OPC    HW1  910   1.088   2.403   0.335 -2.8477  0.1496 -0.9038
  146OPC    HW2  911   1.063   2.415   0.469  1.7162 -0.4767  0.1633
  146OPC     MW  912   1.055   2.377   0.401 -0.4275 -0.2862  0.2640
  147OPC     OW  913   4.125   1.410   0.271 -0.1628  0.4843  0.0407
  147OPC    HW1  914   4.038   1.411   0.274 -0.3864 -0.8912 -2.7351
  147OPC    HW2  915   4.143   1.340   0.222  2.5561  0.4589  0.8988
  147OPC     MW  916   4.115   1.400   0.264  0.2058  0.2773 -0.2426
  148OPC     OW  917   2.968   3.129   3.131 -0.2191  0.0177  0.7282
  148OPC    HW1  918   2.971   3.045   3.109 -1.5520  0.2695 -0.5566
  148OPC    HW2  919   2.946   3.127   3.215  2.3763 -0.9179  1.5115
  148OPC     MW  920   2.965   3.116   3.140 -0.0327 -0.0833  0.6542
  149OPC     OW  921   1.947   5.150   4.069 -0.3397 -0.1374 -0.2079
  149OPC    HW1  922   1.962   5.148   4.155  0.8357  0.2412 -0.3777
  149OPC    HW2  923   1.966   5.232   4.047 -1.7331  0.0847 -0.6660
  149OPC     MW  924   1.952   5.161   4.079 -0.3719 -0.0489 -0.3006
  150OPC     OW  925   0.599   4.355   4.744 -0.5799 -0.6780  0.4741
  150OPC    HW1  926   0.658   4.317   4.795 -0.6817  0.2545  1.3150
  150OPC    HW2  927   0.524   4.344   4.787 -0.7642 -0.3979  0.2316
  150OPC     MW  928   0.596   4.348   4.758 -0.6222 -0.4988  0.5624
  151OPC     OW  929   2.943   3.681   4.154 -0.0277  0.0478  0.2407
  151OPC    HW1  930   2.954   3.724   4.079  0.3618  0.5581  0.5805
  151OPC    HW2  931   2.930   3.599   4.129 -3.4510  0.6957 -0.5898
  151OPC     MW  932   2.943   3.675   4.139 -0.4759  0.2189  0.1683
  152OPC     OW  933   4.627   2.680   1.748  0.1425  0.6688  0.5227
  152OPC    HW1  934   4.575   2.622   1.788  0.9322  1.0143  2.1431
  152OPC    HW2  935   4.571   2.730   1.703 -0.5581 -1.3050 -0.9552
  152OPC     MW  936   4.611   2.679   1.747  0.1557  0.4282  0.5437
  153OPC     OW  937   1.517   1.269   2.878  0.0060 -0.3348 -0.1787
  153OPC    HW1  938   1.451   1.213   2.865 -1.0772  0.6666  0.6896
  153OPC    HW2  939   1.515   1.320   2.808  0.7300 -1.0963 -0.7752
  153OPC     MW  940   1.507   1.268   2.866 -0.0471 -0.2993 -0.1385
  154OPC     OW  941   1.168   0.063   0.465  0.1501 -0.5587 -0.7539
  154OPC    HW1  942   1.174   0.011   0.395 -1.8065 -1.7308 -0.1515
  154OPC    HW2  943   1.172   0.143   0.431  1.9233 -1.0601 -1.8714
  154OPC     MW  944   1.169   0.067   0.450  0.1230 -0.8059 -0.8300
  155OPC     OW  945   5.207   0.554   3.457  0.4235  0.5518 -0.4388
  155OPC    HW1  946   5.171   0.586   3.530 -0.6216  0.8074 -1.0638
  155OPC    HW2  947   5.150   0.494   3.431  0.6122  0.7277 -1.2639
  155OPC     MW  948   5.193   0.549   3.464  0.2971  0.6156 -0.6530
  156OPC     OW  949   0.212   1.593   4.080 -0.8030 -0.0939 -0.1942
  156OPC    HW1  950   0.161   1.629   4.140  1.4423 -0.3936  2.0243
  156OPC    HW2  951   0.210   1.508   4.099  1.0015 -0.0485  0.4163
  156OPC     MW  952   0.204   1.585   4.091 -0.2047 -0.1315  0.2236
  157OPC     OW  953   3.021   4.328   1.384  0.4423 -0.0991 -0.2457
  157OPC    HW1  954   3.097   4.293   1.405  1.6978  4.1290  4.2968
  157OPC    HW2  955   3.043   4.402   1.343 -1.2700  0.5036 -0.1650
  157OPC     MW  956   3.035   4.334   1.381  0.3749  0.6146  0.4372
  158OPC     OW  957   0.479   2.236   0.623 -0.4564 -0.4876  0.3635
  158OPC    HW1  958   0.451   2.280   0.693  1.7312  1.0886  0.3480
  158OPC    HW2  959   0.430   2.266   0.558 -0.6065  0.1563  0.7692
  158OPC     MW  960   0.468   2.247   0.624 -0.1554 -0.1597  0.4211
  159OPC     OW  961   2.993   2.458   3.881  0.4202 -0.2422  0.6210
  159OPC    HW1  962   2.983   2.384   3.835 -2.2017  0.1320  0.4024
  159OPC    HW2  963   3.001   2.519   3.819 -0.5127 -0.0288  0.6985
  159OPC     MW  964   2.993   2.456   3.865 -0.1049 -0.1553  0.6001
  160OPC     OW  965   0.555   2.899   3.554 -0.1767  0.1918  0.3121
  160OPC    HW1  966   0.473   2.917   3.531 -0.1269  0.6108  0.4572
  160OPC    HW2  967   0.592   2.874   3.479 -0.4600 -0.0874  0.2632
  160OPC     MW  968   0.548   2.898   3.539 -0.2112  0.2124  0.3262
  161OPC     OW  969   1.167   1.523   1.926 -0.6136 -0.0953  0.0017
  161OPC    HW1  970   1.182   1.445   1.962  0.3233 -0.6272 -1.4603
  161OPC    HW2  971   1.084   1.540   1.950 -0.9033 -1.6127  0.2165
  161OPC     MW  972   1.157   1.514   1.935 -0.5180 -0.3981 -0.1826
  162OPC     OW  973   3.710   5.087   5.016 -0.1029 -0.0802  0.0136
  162OPC    HW1  974   3.772   5.128   4.971 -0.4711 -1.0292 -1.4111
  162OPC    HW2  975   3.670   5.151   5.059  2.0957  0.5194  1.3301
  162OPC     MW  976   3.714   5.103   5.016  0.1675 -0.1318 -0.0026
  163OPC     OW  977   0.815   1.895   1.756  0.0849  0.3838  0.0867
  163OPC    HW1  978   0.758   1.945   1.713  0.5236  0.9412  0.1395
  163OPC    HW2  979   0.864   1.860   1.692  1.5698  2.2229  0.1447
  163OPC     MW  980   0.814   1.897   1.740  0.3690  0.7378  0.1031
  164OPC     OW  981   0.509   2.780   5.166  0.9092  0.1479  0.4557
  164OPC    HW1  982   0.499   2.841   5.104 -1.1284  0.8219  1.3465
  164OPC    HW2  983   0.541   2.712   5.123  0.3683  0.8812 -1.1807
  164OPC     MW  984   0.512   2.779   5.150  0.5283  0.3557  0.3457
  165OPC     OW  985   3.977   0.642   0.280  0.9125  0.1469  0.1465
  165OPC    HW1  986   3.947   0.667   0.358  0.1215  1.0593 -0.4162
  165OPC    HW2  987   3.990   0.718   0.238  0.0819 -0.3445 -1.0531
  165OPC     MW  988   3.975   0.657   0.285  0.6728  0.2091 -0.1138
  166OPC     OW  989   0.257   3.198   0.202 -0.1020 -0.2422 -0.2766
  166OPC    HW1  990   0.258   3.118   0.166 -0.3001 -0.8330  0.9825
  166OPC    HW2  991   0.290   3.185   0.281  1.4512  1.2386 -0.6199
  166OPC     MW  992   0.262   3.184   0.208  0.0982 -0.1107 -0.1413
  167OPC     OW  993   2.064   2.742   4.624  0.0747  0.1208  0.0716
  167OPC    HW1  994   2.065   2.796   4.556  0.5892 -0.2673 -0.2374
  167OPC    HW2  995   2.089   2.666   4.590 -1.6123 -0.5714  0.2845
  167OPC     MW  996   2.068   2.739   4.609 -0.0985 -0.0387  0.0575
  168OPC     OW  997   0.518   4.271   4.122  0.4795  0.6831  0.0119
  168OPC    HW1  998   0.473   4.311   4.185 -0.6499  0.7106 -0.7776
  168OPC    HW2  999   0.494   4.313   4.049 -0.1090 -0.8577 -0.7432
  168OPC     MW 1000   0.507   4.283   4.120  0.2257  0.4597 -0.2162
  169OPC     OW 1001   2.992   2.662   3.433 -0.3082 -0.0973  0.0850
  169OPC    HW1 1002   2.950   2.697   3.501  1.0041  0.9896  0.3850
  169OPC    HW2 1003   3.071   2.698   3.437  1.1824 -3.0988  0.3626
  169OPC     MW 1004   2.997   2.673   3.444  0.1059 -0.3802  0.1704
  170OPC     OW 1005   4.996   3.663   4.038 -0.1497  0.0645  0.0627
  170OPC    HW1 1006   5.027   3.703   4.109 -0.5757 -0.2189  0.4198
  170OPC    HW2 1007   5.067   3.633   3.998  0.1861  1.2245 -0.2570
  170OPC     MW 1008   5.011   3.665   4.042 -0.1631  0.1941  0.0682
  171OPC     OW 1009   4.914   0.709   4.383  0.2841  0.4807  0.2702
  171OPC    HW1 1010   4.875   0.768   4.332 -1.3582 -0.3589  0.4706
  171OPC    HW2 1011   4.985   0.750   4.412  0.2707  1.6238 -1.1927
  171OPC     MW 1012   4.919   0.723   4.380  0.0393  0.5255  0.0837
  172OPC     OW 1013   1.571   4.706   4.691  0.2274 -0.0463 -0.5195
  172OPC    HW1 1014   1.652   4.713   4.721 -0.4642 -0.5744  1.7024
  172OPC    HW2 1015   1.580   4.662   4.616  1.9745 -0.0845 -0.3184
  172OPC     MW 1016   1.584   4.700   4.684  0.3833 -0.1299 -0.1616
  173OPC     OW 1017   2.327   1.382   2.047  0.5722 -0.0754  0.2594
  173OPC    HW1 1018   2.348   1.297   2.046 -0.4218 -0.3596 -2.0572
  173OPC    HW2 1019   2.245   1.383   2.017 -0.0552  1.6069  1.8328
  173OPC     MW 1020   2.318   1.369   2.043  0.3326  0.1311  0.1498
  174OPC     OW 1021   4.924   1.366   1.405 -0.2031 -0.5956 -0.0095
  174OPC    HW1 1022   4.939   1.281   1.419  1.5170 -0.1592  1.1550
  174OPC    HW2 1023   4.842   1.378   1.433 -0.0512 -1.6438  0.9161
  174OPC     MW 1024   4.914   1.355   1.411  0.0734 -0.6860  0.2993
  175OPC     OW 1025   5.200   4.610   4.223 -0.4937  0.0902  0.2637
  175OPC    HW1 1026   5.255   4.667   4.259 -1.8299  1.4529  0.2196
  175OPC    HW2 1027   5.160   4.574   4.292 -0.7761  0.3425  0.2268
  175OPC     MW 1028   5.203   4.613   4.238 -0.7329  0.3288  0.2518
  176OPC     OW 1029   2.627   0.049   3.117 -0.2865 -0.5776  0.2563
  176OPC    HW1 1030   2.542   0.057   3.135 -0.3731  0.1337 -0.4197
  176OPC    HW2 1031   2.631   0.061   3.031  0.1630 -3.5000 -0.2003
  176OPC     MW 1032   2.615   0.052   3.107 -0.2328 -0.9042  0.0890
  177OPC     OW 1033   2.650   1.925   3.442  0.5356  0.1681  0.2136
  177OPC    HW1 1034   2.640   2.001   3.400  0.1109  0.0801  0.1568
  177OPC    HW2 1035   2.662   1.867   3.378 -2.0763 -0.3038  0.0485
  177OPC     MW 1036   2.651   1.928   3.427  0.0870  0.0854  0.1810
  178OPC     OW 1037   0.269   1.299   4.139  0.1403  0.1063  0.3044
  178OPC    HW1 1038   0.274   1.255   4.064  2.1570  2.3904 -1.0356
  178OPC    HW2 1039   0.240   1.239   4.196 -0.4398 -2.0042 -2.0229
  178OPC     MW 1040   0.265   1.283   4.137  0.3525  0.1319 -0.2375
  179OPC     OW 1041   4.752   0.105   4.217  0.1772  0.4607 -0.0700
  179OPC    HW1 1042   4.785   0.040   4.169  1.0612  0.7092  0.1895
  179OPC    HW2 1043   4.666   0.101   4.201  0.4304  0.4597 -1.5746
  179OPC     MW 1044   4.744   0.095   4.207  0.3452  0.4973 -0.2537
  180OPC     OW 1045   3.894   1.211   3.631  0.2001  0.3969 -0.3032
  180OPC    HW1 1046   3.918   1.197   3.713  0.5514 -2.0369 -0.7566
  180OPC    HW2 1047   3.953   1.166   3.584 -0.4875  1.0315 -1.8528
  180OPC     MW 1048   3.906   1.203   3.636  0.1503  0.1311 -0.5991
  181OPC     OW 1049   3.289   2.990   2.114  0.3298  0.4310 -0.0457
  181OPC    HW1 1050   3.311   3.041   2.181 -1.6652  0.9430  0.3052
  181OPC    HW2 1051   3.233   2.933   2.149  0.0998  0.0069 -1.0537
  181OPC     MW 1052   3.284   2.989   2.129  0.0011  0.4441 -0.1428
  182OPC     OW 1053   0.781   0.370   0.057 -0.7549  0.1714  0.5648
  182OPC    HW1 1054   0.838   0.315   0.092  0.1747  0.4301 -0.4993
  182OPC    HW2 1055   0.757   0.331  -0.017  0.3974  1.4249 -0.5240
  182OPC     MW 1056   0.786   0.356   0.052 -0.4474  0.3948  0.2468
  183OPC     OW 1057   4.838   0.909   1.171 -0.2757 -0.0350 -0.1175
  183OPC    HW1 1058   4.925   0.915   1.166 -0.2463  0.8649  1.0172
  183OPC    HW2 1059   4.810   0.958   1.105  0.0614 -0.7698 -0.8304
  183OPC     MW 1060   4.847   0.917   1.161 -0.2217 -0.0106 -0.0552
  184OPC     OW 1061   0.616   4.201   1.064 -0.0974 -0.3939  0.2020
  184OPC    HW1 1062   0.593   4.187   1.147  0.6684  0.3642  0.5543
  184OPC    HW2 1063   0.624   4.121   1.032  1.4635 -0.7546  1.3958
  184OPC     MW 1064   0.613   4.187   1.072  0.2463 -0.3355  0.4304
  185OPC     OW 1065   2.858   5.147   3.655  0.1579 -0.0123  0.0377
  185OPC    HW1 1066   2.932   5.193   3.646  0.7485 -0.7903  0.7748
  185OPC    HW2 1067   2.873   5.097   3.724 -1.9265  1.4595  1.6969
  185OPC     MW 1068   2.871   5.146   3.664 -0.0628  0.0901  0.3916
  186OPC     OW 1069   1.130   1.018   4.231 -0.0596 -0.0465 -0.2444
  186OPC    HW1 1070   1.162   1.003   4.311  2.0873  0.7135 -0.8753
  186OPC    HW2 1071   1.142   1.104   4.221 -1.7070  0.1393 -0.8389
  186OPC     MW 1072   1.136   1.028   4.241  0.0142  0.0932 -0.4253
  187OPC     OW 1073   2.712   1.758   0.450 -0.0694  0.3749  0.0049
  187OPC    HW1 1074   2.726   1.789   0.530 -0.1025  0.0316  0.1469
  187OPC    HW2 1075   2.784   1.778   0.406 -0.4158  1.3653 -0.1322
  187OPC     MW 1076   2.725   1.765   0.455 -0.1254  0.4705  0.0056
  188OPC     OW 1077   2.953   1.859   0.342 -0.1514 -0.7719 -0.4202
  188OPC    HW1 1078   3.026   1.830   0.380 -1.3872 -1.7725  1.3292
  188OPC    HW2 1079   2.959   1.829   0.260  1.3038 -0.9737 -0.2701
  188OPC     MW 1080   2.965   1.851   0.336 -0.1190 -0.9495 -0.1397
  189OPC     OW 1081   1.765   4.668   2.867 -0.2164 -0.3200  0.9780
  189OPC    HW1 1082   1.682   4.642   2.858 -0.4697  0.6713  0.3247
  189OPC    HW2 1083   1.759   4.739   2.918 -0.0651  1.1312 -0.8911
  189OPC     MW 1084   1.752   4.675   2.874 -0.2314  0.0408  0.6052
  190OPC     OW 1085   1.259   4.295   2.893  0.1536  0.0054 -0.1823
  190OPC    HW1 1086   1.297   4.219   2.912 -1.2672 -0.3627  1.4875
  190OPC    HW2 1087   1.185   4.293   2.940 -0.6616  1.7675 -1.2801
  190OPC     MW 1088   1.254   4.284   2.903 -0.1767  0.2112 -0.0978
  191OPC     OW 1089   4.388   1.576   2.414 -0.0685 -0.0782  0.2956
  191OPC    HW1 1090   4.468   1.583   2.379 -0.3994  1.6610 -0.1956
  191OPC    HW2 1091   4.338   1.624   2.360 -1.3648 -0.7706  0.8482
  191OPC     MW 1092   4.393   1.584   2.401 -0.3088  0.0765  0.3046
  192OPC     OW 1093   4.902   3.517   1.400  0.6870 -0.1207 -0.1212
  192OPC    HW1 1094   4.980   3.486   1.426  0.2458 -0.8204  0.4171
  192OPC    HW2 1095   4.875   3.459   1.342 -0.0897 -0.7140  0.7943
  192OPC     MW 1096   4.910   3.504   1.395  0.5074 -0.3117  0.0936
  193OPC     OW 1097   3.661   3.373   0.576 -0.1993  0.2333  0.2129
  193OPC    HW1 1098   3.744   3.369   0.603 -0.0112 -0.8595 -0.4531
  193OPC    HW2 1099   3.616   3.389   0.650  0.6160  1.1245  0.5320
  193OPC     MW 1100   3.667   3.375   0.591 -0.0511  0.2034  0.1617
  194OPC     OW 1101   3.247   4.486   4.226 -0.4117 -0.1317  0.1760
  194OPC    HW1 1102   3.308   4.533   4.185 -0.5260 -0.4936 -0.4220
  194OPC    HW2 1103   3.288   4.455   4.295 -0.1603  0.3329  0.2400
  194OPC     MW 1104   3.262   4.488   4.230 -0.3915 -0.1163  0.0973
  195OPC     OW 1105   2.863   4.211   1.582  0.4452  0.3397 -0.4780
  195OPC    HW1 1106   2.904   4.257   1.521  0.4034  2.5468  1.0271
  195OPC    HW2 1107   2.926   4.192   1.639  0.1675 -0.1414 -0.3245
  195OPC     MW 1108   2.878   4.215   1.582  0.3980  0.5946 -0.2330
  196OPC     OW 1109   5.203   1.364   2.184  0.2081  0.2689  0.1773
  196OPC    HW1 1110   5.210   1.315   2.113 -3.1766 -0.2632  0.0712
  196OPC    HW2 1111   5.199   1.306   2.249  0.6072  0.6482  0.5539
  196OPC     MW 1112   5.204   1.348   2.183 -0.2332  0.2463  0.2173
  197OPC     OW 1113   2.156   0.896   1.816  0.2394 -0.2910 -0.2535
  197OPC    HW1 1114   2.091   0.921   1.869  0.9748  1.9113 -0.2768
  197OPC    HW2 1115   2.115   0.880   1.740 -0.6593 -2.3201  0.5815
  197OPC     MW 1116   2.140   0.897   1.812  0.2154 -0.2654 -0.1336
  198OPC     OW 1117   3.238   3.624   1.991 -0.1805 -0.2969  0.2022
  198OPC    HW1 1118   3.201   3.635   2.069 -0.4423  1.9506 -0.1737
  198OPC    HW2 1119   3.176   3.585   1.944 -1.2276  1.2352  0.2594
  198OPC     MW 1120   3.224   3.620   1.995 -0.3740  0.2614  0.1552
  199OPC     OW 1121   1.799   3.971   2.940  0.2813 -0.3302  0.0300
  199OPC    HW1 1122   1.825   3.919   2.874  0.4865 -0.2481  0.0436
  199OPC    HW2 1123   1.802   4.051   2.905  0.2917 -0.2964  0.1076
  199OPC     MW 1124   1.803   3.975   2.925  0.3132 -0.3130  0.0435
  200OPC     OW 1125   1.566   2.104   2.254 -0.0274 -0.1540  0.0178
  200OPC    HW1 1126   1.616   2.174   2.242  1.5318 -1.4732 -1.8691
  200OPC    HW2 1127   1.590   2.074   2.332  1.5616 -0.2749 -0.4861
  200OPC     MW 1128   1.577   2.110   2.263  0.4377 -0.3667 -0.3353
  201OPC     OW 1129   2.225   3.667   1.915 -0.0511 -0.4594  0.1578
  201OPC    HW1 1130   2.188   3.724   1.970  0.3023 -0.0402 -0.0275
  201OPC    HW2 1131   2.270   3.718   1.860  1.3464 -0.9622  0.7695
  201OPC     MW 1132   2.226   3.683   1.915  0.2075 -0.4718  0.2207
  202OPC     OW 1133   4.289   3.172   2.993  0.2752 -0.0667  0.1143
  202OPC    HW1 1134   4.243   3.107   2.958  0.5484 -0.2058  0.0094
  202OPC    HW2 1135   4.292   3.152   3.078 -1.9533  1.2203  0.5659
  202OPC     MW 1136   4.283   3.160   3.000 -0.0136  0.1028  0.1655
  203OPC     OW 1137   0.665   0.880   3.677  0.5751  0.8499 -0.1318
  203OPC    HW1 1138   0.636   0.935   3.739 -0.8822 -2.2387  2.2291
  203OPC    HW2 1139   0.615   0.899   3.608 -2.1749  0.4968  1.6104
  203OPC     MW 1140   0.653   0.891   3.676 -0.0464  0.3415  0.4743
  204OPC     OW 1141   1.100   1.830   2.294  0.2460  0.1053  0.3096
  204OPC    HW1 1142   1.165   1.792   2.249  1.7211  0.9462  1.5988
  204OPC    HW2 1143   1.107   1.915   2.272 -0.5941  0.1706  0.2800
  204OPC     MW 1144   1.111   1.837   2.284  0.3399  0.2392  0.4956
  205OPC     OW 1145   4.535   4.570   3.649  0.3309  0.2157 -0.1916
  205OPC    HW1 1146   4.594   4.579   3.712 -1.3909  0.1258  1.5342
  205OPC    HW2 1147   4.493   4.646   3.649 -1.1481 -0.5503  0.3966
  205OPC     MW 1148   4.537   4.582   3.658 -0.1421  0.0896  0.1502
  206OPC     OW 1149   4.585   4.851   3.964 -0.7066 -0.6400 -0.1674
  206OPC    HW1 1150   4.523   4.837   4.023 -1.2752 -0.7506 -0.7769
  206OPC    HW2 1151   4.542   4.850   3.888  0.1755 -1.6547 -0.6777
  206OPC     MW 1152   4.570   4.849   3.961 -0.6604 -0.8061 -0.3330
  207OPC     OW 1153   5.167   4.124   5.085 -0.0315 -0.5768  0.5912
  207OPC    HW1 1154   5.213   4.084   5.147 -0.8324 -0.7365  1.1030
  207OPC    HW2 1155   5.117   4.060   5.053 -0.7516 -0.1615  0.8661
  207OPC     MW 1156   5.166   4.108   5.089 -0.2561 -0.5393  0.7074
  208OPC     OW 1157   0.650   2.641   2.779  0.5622 -0.0165  0.1469
  208OPC    HW1 1158   0.688   2.704   2.733  1.6469  0.1549  1.2164
  208OPC    HW2 1159   0.717   2.602   2.820 -0.1638 -1.3329  0.1525
  208OPC     MW 1160   0.666   2.645   2.779  0.6152 -0.1857  0.3057
  209OPC     OW 1161   2.114   4.423   0.330 -0.5714  0.6243  0.0808
  209OPC    HW1 1162   2.161   4.461   0.393  0.9666  0.5959 -0.9826
  209OPC    HW2 1163   2.041   4.472   0.326  0.0989  1.7172  0.6807
  209OPC     MW 1164   2.110   4.436   0.338 -0.2453  0.7813  0.0123
  210OPC     OW 1165   5.002   0.449   4.470 -0.2181  0.0836  0.4607
  210OPC    HW1 1166   5.088   0.457   4.455 -0.0059  0.6765  1.7525
  210OPC    HW2 1167   4.968   0.518   4.429 -0.1261 -0.3833 -0.4020
  210OPC     MW 1168   5.010   0.461   4.462 -0.1731  0.1022  0.5240
  211OPC     OW 1169   2.137   0.355   1.445 -0.0121  0.2613 -0.4364
  211OPC    HW1 1170   2.192   0.365   1.511 -0.1419 -1.3671 -0.0542
  211OPC    HW2 1171   2.099   0.434   1.438  1.7769  1.1945 -0.2231
  211OPC     MW 1172   2.139   0.368   1.453  0.2331  0.1586 -0.3484
  212OPC     OW 1173   1.045   1.763   3.548 -0.4673  0.1640  0.2575
  212OPC    HW1 1174   1.101   1.753   3.482  2.2359 -0.4053  2.4502
  212OPC    HW2 1175   1.007   1.840   3.531  2.0211  1.2851 -0.6760
  212OPC     MW 1176   1.048   1.773   3.535  0.2996  0.2455  0.4435
  213OPC     OW 1177   3.065   0.180   3.175  0.1850 -0.0941 -0.0513
  213OPC    HW1 1178   2.994   0.207   3.217  0.8713  1.6101  0.0896
  213OPC    HW2 1179   3.046   0.097   3.155 -3.1449  1.0882 -2.7534
  213OPC     MW 1180   3.052   0.172   3.178 -0.2055  0.3323 -0.4296
  214OPC     OW 1181   0.532   2.155   3.433  0.8982 -0.4743  0.2693
  214OPC    HW1 1182   0.584   2.188   3.371 -0.2214 -0.6440 -0.8264
  214OPC    HW2 1183   0.497   2.085   3.394 -3.0296  1.6389 -0.6245
  214OPC     MW 1184   0.534   2.150   3.418  0.1526 -0.1872 -0.0247
  215OPC     OW 1185   2.944   0.822   1.404 -0.4773 -0.5001  0.0775
  215OPC    HW1 1186   3.017   0.868   1.388 -0.4867  0.3177  2.1135
  215OPC    HW2 1187   2.961   0.745   1.368  0.5703  0.2987 -1.2548
  215OPC     MW 1188   2.957   0.817   1.396 -0.3240 -0.2613  0.1814
  216OPC     OW 1189   0.941   5.036   4.965 -0.3160  0.3462 -0.3825
  216OPC    HW1 1190   0.975   5.026   4.885 -0.9469 -0.7378 -0.5349
  216OPC    HW2 1191   1.004   5.076   5.010  1.4714 -2.1192 -0.4813
  216OPC     MW 1192   0.955   5.040   4.960 -0.1451 -0.1781 -0.4194
  217OPC     OW 1193   3.340   0.612   2.800  0.7291  0.2097  0.1679
  217OPC    HW1 1194   3.365   0.566   2.730 -0.0861 -0.5334  0.3428
  217OPC    HW2 1195   3.305   0.684   2.766 -1.8936 -1.1911 -0.3941
  217OPC     MW 1196   3.339   0.616   2.785  0.2213 -0.1070  0.1106
  218OPC     OW 1197   2.173   0.493   1.917 -0.2774  0.2474 -0.0419
  218OPC    HW1 1198   2.237   0.509   1.974 -0.1747  1.3183 -0.4469
  218OPC    HW2 1199   2.216   0.474   1.843 -0.4172  0.5371 -0.1997
  218OPC     MW 1200   2.189   0.492   1.914 -0.2826  0.4484 -0.1251
  219OPC     OW 1201   2.410   4.265   1.343  0.5164 -0.7571 -0.0518
  219OPC    HW1 1202   2.475   4.313   1.311  0.3952 -1.1499 -0.9146
  219OPC    HW2 1203   2.376   4.315   1.405 -0.5737  0.9605 -1.9215
  219OPC     MW 1204   2.415   4.279   1.347  0.3374 -0.5615 -0.4554
  220OPC     OW 1205   1.640   1.338   4.078  0.2013 -0.0636  0.2617
  220OPC    HW1 1206   1.620   1.420   4.101  2.2481  0.6008 -0.0838
  220OPC    HW2 1207   1.675   1.305   4.150 -0.2471 -0.5118  0.2768
  220OPC     MW 1208   1.642   1.345   4.092  0.4374 -0.0317  0.2127
  221OPC     OW 1209   4.426   2.599   3.836  0.0602 -0.1212 -0.1890
  221OPC    HW1 1210   4.456   2.677   3.814 -0.9779  0.3775  0.0757
  221OPC    HW2 1211   4.414   2.605   3.922 -0.2067 -0.5070 -0.1954
  221OPC     MW 1212   4.428   2.611   3.846 -0.1326 -0.1044 -0.1508
  222OPC     OW 1213   0.595   4.501   0.007  0.0216  0.2061  0.0647
  222OPC    HW1 1214   0.598   4.414   0.007 -0.0161  0.1986  1.0118
  222OPC    HW2 1215   0.616   4.523   0.089  1.7688  1.1610 -0.5780
  222OPC     MW 1216   0.599   4.492   0.019  0.2742  0.3459  0.1097
  223OPC     OW 1217   2.928   4.754   0.189 -0.1487 -0.2101 -0.0227
  223OPC    HW1 1218   3.003   4.785   0.157 -0.2821 -0.5087 -0.6369
  223OPC    HW2 1219   2.922   4.675   0.153 -0.5659 -0.3476  0.3373
  223OPC     MW 1220   2.938   4.747   0.179 -0.2301 -0.2744 -0.0602
  224OPC     OW 1221   2.380   5.086   0.200 -0.2322  0.2985 -0.0312
  224OPC    HW1 1222   2.351   5.167   0.214  0.7647  1.0937 -2.1218
  224OPC    HW2 1223   2.458   5.098   0.163  0.6917 -1.6807  1.0612
  224OPC     MW 1224   2.387   5.099   0.197  0.0516  0.1237 -0.1786
  225OPC     OW 1225   2.728   5.157   1.159  0.1717 -0.2028  0.6286
  225OPC    HW1 1226   2.770   5.229   1.186 -0.1418 -0.2354  1.2241
  225OPC    HW2 1227   2.646   5.184   1.148  0.3411 -0.1324 -0.5716
  225OPC     MW 1228   2.722   5.172   1.162  0.1503 -0.1972  0.5392
  226OPC     OW 1229   2.403   5.084   2.243  0.1867 -0.1988 -0.0451
  226OPC    HW1 1230   2.385   5.102   2.326 -0.5199 -0.3004 -0.1696
  226OPC    HW2 1231   2.341   5.027   2.221  0.3428 -0.1377 -0.6522
  226OPC     MW 1232   2.391   5.078   2.252  0.1055 -0.2048 -0.1531
  227OPC     OW 1233   4.587   3.506   3.324  0.2139 -0.5307  0.1421
  227OPC    HW1 1234   4.636   3.526   3.394  2.2230 -0.2134 -1.2692
  227OPC    HW2 1235   4.518   3.559   3.331  2.1623  2.2008  0.0220
  227OPC     MW 1236   4.584   3.517   3.336  0.7985 -0.0802 -0.0842
  228OPC     OW 1237   2.164   1.012   4.567  0.2439 -0.1859  0.2676
  228OPC    HW1 1238   2.195   1.086   4.533  0.4549 -0.4538 -0.1422
  228OPC    HW2 1239   2.210   0.950   4.526 -0.2816 -0.5628  0.2240
  228OPC     MW 1240   2.175   1.014   4.556  0.1975 -0.2811  0.2007
  229OPC     OW 1241   5.186   4.800   1.404  0.0534 -0.3527  1.1765
  229OPC    HW1 1242   5.232   4.753   1.347 -1.1073 -0.9430  0.6952
  229OPC    HW2 1243   5.234   4.872   1.414  1.5281 -1.3190  1.4055
  229OPC     MW 1244   5.200   4.804   1.397  0.0999 -0.5829  1.1392
  230OPC     OW 1245   2.182   2.842   0.135  0.1810  0.0236  0.8725
  230OPC    HW1 1246   2.187   2.917   0.180 -0.4162 -0.1201  1.1954
  230OPC    HW2 1247   2.114   2.855   0.082  1.3210  0.4616 -0.5226
  230OPC     MW 1248   2.173   2.855   0.134  0.2612  0.0671  0.7141
  231OPC     OW 1249   1.692   0.151   0.525  0.0130 -0.2401  0.1270
  231OPC    HW1 1250   1.660   0.169   0.604 -1.0098 -1.9553  0.1604
  231OPC    HW2 1251   1.646   0.203   0.471  0.8817  1.1091  0.6315
  231OPC     MW 1252   1.681   0.161   0.528 -0.0098 -0.2942  0.2064
  232OPC     OW 1253   0.892   4.587   2.006  0.2029  0.3410  0.1242
  232OPC    HW1 1254   0.899   4.670   1.983 -0.6412  0.1127 -1.0436
  232OPC    HW2 1255   0.805   4.574   2.010  0.2730  0.1079  2.5823
  232OPC     MW 1256   0.880   4.597   2.003  0.0886  0.2730  0.3147
  233OPC     OW 1257   3.437   1.873   5.055 -0.4936  0.2182  0.1792
  233OPC    HW1 1258   3.438   1.938   5.114 -1.1553 -0.7000  1.2436
  233OPC    HW2 1259   3.352   1.854   5.048 -0.3628 -0.0748 -0.6519
  233OPC     MW 1260   3.425   1.880   5.063 -0.5720  0.0393  0.2136
  234OPC     OW 1261   0.273   2.932   3.478 -0.0371 -0.7730  0.0824
  234OPC    HW1 1262   0.286   2.918   3.392 -3.8226  1.5316 -1.1151
  234OPC    HW2 1263   0.203   2.884   3.496  0.8936 -1.4601  2.0466
  234OPC     MW 1264   0.265   2.923   3.468 -0.4588 -0.5341  0.1956
  235OPC     OW 1265   1.447   0.942   1.503 -0.3008  0.2166  0.7926
  235OPC    HW1 1266   1.364   0.965   1.521 -0.5327 -0.0630  0.1113
  235OPC    HW2 1267   1.465   0.985   1.430  0.8319  1.7897  1.9244
  235OPC     MW 1268   1.437   0.952   1.495 -0.1677  0.4077  0.8591
  236OPC     OW 1269   0.101   2.770   1.881  0.0043 -0.0794  0.0484
  236OPC    HW1 1270   0.110   2.693   1.841 -2.5891 -0.2659 -0.3558
  236OPC    HW2 1271   0.111   2.828   1.816 -1.0312 -0.2363 -0.2646
  236OPC     MW 1272   0.104   2.767   1.865 -0.5318 -0.1301 -0.0576
  237OPC     OW 1273   1.629   0.359   2.714 -0.2383  0.2032 -0.5472
  237OPC    HW1 1274   1.596   0.380   2.636  1.0799  1.1332 -0.8936
  237OPC    HW2 1275   1.566   0.311   2.751 -1.7678  1.4852 -1.3533
  237OPC     MW 1276   1.615   0.355   2.708 -0.2695  0.5300 -0.7174
  238OPC     OW 1277   4.673   2.669   3.109  0.3934 -0.0037  0.2654
  238OPC    HW1 1278   4.687   2.728   3.046  1.9445 -1.7171 -1.1295
  238OPC    HW2 1279   4.754   2.645   3.133 -0.1548  0.4063  2.7979
  238OPC     MW 1280   4.687   2.674   3.103  0.5414 -0.1961  0.4336
  239OPC     OW 1281   4.269   1.823   0.944 -0.0452 -0.1328  0.3831
  239OPC    HW1 1282   4.219   1.781   1.002 -1.0373 -0.2286 -0.5357
  239OPC    HW2 1283   4.341   1.842   0.991 -0.6176 -0.6269  1.5122
  239OPC     MW 1284   4.272   1.819   0.960 -0.2763 -0.2200  0.4142
  240OPC     OW 1285   1.447   2.179   4.706 -0.5471 -0.1584 -0.3946
  240OPC    HW1 1286   1.505   2.132   4.752 -3.0200 -1.2352  1.8637
  240OPC    HW2 1287   1.494   2.247   4.677  2.0343 -1.4693  0.4149
  240OPC     MW 1288   1.463   2.182   4.708 -0.5311 -0.5112  0.0584
  241OPC     OW 1289   4.793   1.312   3.259 -0.6734 -0.2227  0.4225
  241OPC    HW1 1290   4.730   1.372   3.259 -1.4149 -0.9061  2.8332
  241OPC    HW2 1291   4.847   1.339   3.322  0.5617 -0.5566 -0.4566
  241OPC     MW 1292   4.792   1.325   3.268 -0.6006 -0.3729  0.6487
  242OPC     OW 1293   3.477   2.441   3.959 -0.2563 -0.2342 -0.4270
  242OPC    HW1 1294   3.533   2.444   3.892 -0.1950  0.5168 -0.3489
  242OPC    HW2 1295   3.484   2.359   3.988 -0.7100 -0.7473 -1.6981
  242OPC     MW 1296   3.487   2.429   3.954 -0.3142 -0.1991 -0.6032
  243OPC     OW 1297   4.033   2.136   3.139  0.3145  0.4740 -0.4864
  243OPC    HW1 1298   4.101   2.133   3.085  0.5486 -0.9177 -0.1552
  243OPC    HW2 1299   4.032   2.057   3.176 -2.7782 -0.4123 -2.0908
  243OPC     MW 1300   4.043   2.124   3.137 -0.1075  0.1376 -0.6746
  244OPC     OW 1301   4.750   3.160   0.597 -0.4355  0.0389 -0.0070
  244OPC    HW1 1302   4.736   3.101   0.534  2.2093 -0.0820 -0.5748
  244OPC    HW2 1303   4.763   3.111   0.669  1.2432 -0.0822 -0.3719
  244OPC     MW 1304   4.750   3.144   0.599  0.2031  0.0031 -0.1448
  245OPC     OW 1305   2.268   2.529   0.443  0.0003 -0.2578 -0.6823
  245OPC    HW1 1306   2.337   2.573   0.411 -0.5812  1.1776 -0.0511
  245OPC    HW2 1307   2.221   2.511   0.372  1.7239 -2.6859 -1.3462
  245OPC     MW 1308   2.271   2.533   0.428  0.1689 -0.4045 -0.6871
  246OPC     OW 1309   1.441   0.235   2.858 -0.0241 -0.3108  0.3124
  246OPC    HW1 1310   1.381   0.243   2.921  0.4287 -0.3003  0.7514
  246OPC    HW2 1311   1.441   0.150   2.839 -0.2975 -0.2841  0.1867
  246OPC     MW 1312   1.432   0.224   2.864  0.0024 -0.3053  0.3587
  247OPC     OW 1313   2.432   3.089   3.908  0.1221  0.6210  0.6091
  247OPC    HW1 1314   2.508   3.064   3.873  0.7489  2.7921  0.2234
  247OPC    HW2 1315   2.390   3.127   3.842 -0.1903  1.6942  1.3871
  247OPC     MW 1316   2.437   3.091   3.893  0.1684  1.1002  0.6671
  248OPC     OW 1317   0.543   4.503   2.366  0.5483 -0.4754 -0.0569
  248OPC    HW1 1318   0.614   4.547   2.342 -0.6742  1.8046  0.1453
  248OPC    HW2 1319   0.563   4.471   2.445  1.9027 -1.3710 -0.7354
  248OPC     MW 1320   0.556   4.505   2.374  0.5677 -0.2711 -0.1272
  249OPC     OW 1321   2.948   0.371   4.718  0.7300  0.5240  0.2970
  249OPC    HW1 1322   2.863   0.375   4.703  0.4782  2.1100  1.6985
  249OPC    HW2 1323   2.962   0.440   4.771  2.8030  0.0984  0.3939
  249OPC     MW 1324   2.938   0.382   4.724  0.9990  0.6954  0.5183
  250OPC     OW 1325   1.693   3.291   1.171  0.1242  0.1285  0.2048
  250OPC    HW1 1326   1.734   3.275   1.246  1.5092 -1.2141 -0.7832
  250OPC    HW2 1327   1.757   3.305   1.114 -0.7435 -1.6087 -1.3026
  250OPC     MW 1328   1.708   3.291   1.173  0.2006 -0.3265 -0.1638
  251OPC     OW 1329   2.664   4.565   3.385  0.9300 -0.3994 -0.2463
  251OPC    HW1 1330   2.616   4.493   3.396  0.6870 -0.0981  0.9390
  251OPC    HW2 1331   2.672   4.572   3.299 -2.4479  0.3066 -0.6645
  251OPC     MW 1332   2.658   4.556   3.374  0.3951 -0.2508 -0.1329
  252OPC     OW 1333   0.776   4.681   2.335  0.2671  0.4033  0.2377
  252OPC    HW1 1334   0.816   4.753   2.364  0.8195 -0.6030  2.1614
  252OPC    HW2 1335   0.827   4.617   2.365 -0.9317 -0.8220 -0.2636
  252OPC     MW 1336   0.790   4.682   2.344  0.1716  0.0737  0.4478
  253OPC     OW 1337   4.276   0.264   3.698  0.4033  0.0900 -0.2532
  253OPC    HW1 1338   4.221   0.307   3.751  1.5977  3.5510 -1.5551
  253OPC    HW2 1339   4.223   0.214   3.651 -1.0975 -0.0702  1.4750
  253OPC     MW 1340   4.260   0.263   3.699  0.3581  0.5776 -0.1901
  254OPC     OW 1341   2.836   4.402   0.746 -0.3381 -0.0220  0.1191
  254OPC    HW1 1342   2.852   4.330   0.699 -1.2903  0.0790 -0.3814
  254OPC    HW2 1343   2.909   4.449   0.737  0.6147 -1.2341  1.0847
  254OPC     MW 1344   2.849   4.398   0.738 -0.3381 -0.1862  0.1878
  255OPC     OW 1345   1.228   2.272   4.475  0.5417  0.4220  0.1671
  255OPC    HW1 1346   1.169   2.290   4.536 -0.6045 -0.0055 -0.7712
  255OPC    HW2 1347   1.256   2.350   4.449  1.9447  0.6238  1.9996
  255OPC     MW 1348   1.224   2.286   4.480  0.5797  0.3886  0.2992
  256OPC     OW 1349   2.089   2.778   0.470 -0.6220 -0.3438 -0.3868
  256OPC    HW1 1350   2.023   2.754   0.521  1.0948 -0.5984  1.8782
  256OPC    HW2 1351   2.133   2.704   0.456  0.4001  0.1506  0.0592
  256OPC     MW 1352   2.086   2.763   0.476 -0.2174 -0.3084  0.0137
  257OPC     OW 1353   2.938   1.459   3.231 -0.1935 -0.0527  0.1739
  257OPC    HW1 1354   2.872   1.420   3.273 -0.2331 -0.6508 -0.4196
  257OPC    HW2 1355   2.953   1.530   3.279  2.0047 -2.2991  3.2061
  257OPC     MW 1356   2.930   1.464   3.245  0.1253 -0.4729  0.5341
  258OPC     OW 1357   4.306   3.457   2.877  0.1846  1.0418 -0.4804
  258OPC    HW1 1358   4.296   3.372   2.893 -1.9041  0.1381 -5.0066
  258OPC    HW2 1359   4.392   3.469   2.879  0.4728 -0.7602  1.5866
  258OPC     MW 1360   4.317   3.446   2.880 -0.0815  0.6422 -0.8438
  259OPC     OW 1361   0.882   4.773   5.022  0.2055  0.2721  0.5117
  259OPC    HW1 1362   0.914   4.854   5.012  0.3570  0.1297 -0.2221
  259OPC    HW2 1363   0.802   4.778   4.985  0.9307 -0.3685 -1.2740
  259OPC     MW 1364   0.875   4.786   5.015  0.3350  0.1564  0.1392
  260OPC     OW 1365   0.446   0.864   0.528  1.0066 -0.8756  0.5779
  260OPC    HW1 1366   0.453   0.909   0.602 -2.1407  0.8972 -0.0238
  260OPC    HW2 1367   0.512   0.894   0.479 -0.9077  3.4326  0.1917
  260OPC     MW 1368   0.457   0.875   0.532  0.2589  0.0227  0.4320
  261OPC     OW 1369   0.451   0.060   3.135 -0.1672  0.4208 -0.1940
  261OPC    HW1 1370   0.442  -0.018   3.173  1.6857 -0.3677 -1.2280
  261OPC    HW2 1371   0.434   0.045   3.051 -1.1823  1.4652 -0.2036
  261OPC     MW 1372   0.447   0.046   3.128 -0.0434  0.4586 -0.3482
  262OPC     OW 1373   2.778   2.225   3.609  0.3718  0.5072 -0.2822
  262OPC    HW1 1374   2.848   2.217   3.660 -0.7755 -0.8311  1.1837
  262OPC    HW2 1375   2.808   2.205   3.530  1.6342 -0.1967  0.3418
  262OPC     MW 1376   2.793   2.221   3.605  0.3887  0.2055  0.0267
  263OPC     OW 1377   0.686   1.950   2.008 -0.2620  0.0005  0.6190
  263OPC    HW1 1378   0.732   1.972   1.937  2.4453 -0.1611  2.1800
  263OPC    HW2 1379   0.657   1.870   1.989  1.3489 -0.4910  0.0485
  263OPC     MW 1380   0.688   1.941   1.995  0.3759 -0.0960  0.7653
  264OPC     OW 1381   0.289   4.428   0.459 -0.8392  0.2817 -0.0492
  264OPC    HW1 1382   0.278   4.514   0.463 -0.6494  0.3520 -1.0367
  264OPC    HW2 1383   0.361   4.414   0.507 -0.9355  0.6554  0.2073
  264OPC     MW 1384   0.298   4.439   0.467 -0.8254  0.3474 -0.1572
  265OPC     OW 1385   4.042   0.556   1.788 -0.5584 -0.4076  0.3143
  265OPC    HW1 1386   4.117   0.525   1.821  0.2100 -1.3306 -2.1249
  265OPC    HW2 1387   4.036   0.517   1.710 -2.6378  1.1076 -0.3609
  265OPC     MW 1388   4.052   0.546   1.782 -0.7522 -0.3201 -0.1458
  266OPC     OW 1389   5.070   3.983   0.581 -0.4454  0.2415 -0.0973
  266OPC    HW1 1390   5.057   4.060   0.621  0.3565  0.4006 -0.1315
  266OPC    HW2 1391   5.132   3.945   0.630  0.7209  0.5321 -1.2878
  266OPC     MW 1392   5.077   3.989   0.594 -0.1545  0.3080 -0.2782
  267OPC     OW 1393   3.012   1.113   2.206  0.4405 -0.2952  0.1608
  267OPC    HW1 1394   2.933   1.083   2.185  0.4009  0.9788 -1.8044
  267OPC    HW2 1395   3.029   1.172   2.144  2.0920  0.9660  1.6876
  267OPC     MW 1396   3.003   1.117   2.194  0.6785  0.0793  0.0961
  268OPC     OW 1397   1.190   0.013   4.509  0.2876  0.0769 -0.1712
  268OPC    HW1 1398   1.243   0.045   4.569  0.2291  0.1767 -0.1723
  268OPC    HW2 1399   1.157   0.084   4.470 -0.8817  0.0567  0.7244
  268OPC     MW 1400   1.193   0.028   4.512  0.1063  0.0887 -0.0389
  269OPC     OW 1401   1.918   1.649   4.946  0.1596 -0.9009  0.1930
  269OPC    HW1 1402   1.945   1.651   4.863 -1.6451 -0.2300 -0.4395
  269OPC    HW2 1403   1.837   1.616   4.940 -0.4928  0.3497  1.5102
  269OPC     MW 1404   1.910   1.644   4.933 -0.2034 -0.6170  0.2942
  270OPC     OW 1405   1.584   2.374   4.557 -0.1184  0.7135  0.0085
  270OPC    HW1 1406   1.598   2.413   4.634 -1.9822 -1.3479  1.5139
  270OPC    HW2 1407   1.533   2.430   4.514  0.5449  1.6719  0.4523
  270OPC     MW 1408   1.579   2.388   4.562 -0.2958  0.5507  0.2964
  271OPC     OW 1409   2.048   1.463   2.254 -0.0780  0.2526 -0.2137
  271OPC    HW1 1410   2.059   1.407   2.320  0.5002  0.1431 -0.3943
  271OPC    HW2 1411   1.995   1.524   2.287 -0.3045 -0.1328  0.1462
  271OPC     MW 1412   2.042   1.464   2.269 -0.0260  0.1795 -0.1872
  272OPC     OW 1413   1.446   3.156   4.104  0.0306 -0.1595  0.2737
  272OPC    HW1 1414   1.485   3.130   4.030  0.6156 -0.7732  0.7901
  272OPC    HW2 1415   1.378   3.202   4.075  0.4937 -0.0164 -0.6517
  272OPC     MW 1416   1.442   3.159   4.089  0.1854 -0.2291  0.2134
  273OPC     OW 1417   1.195   5.021   0.253  0.1397 -0.2684 -0.9440
  273OPC    HW1 1418   1.206   4.936   0.272  0.7384  0.2628  1.4413
  273OPC    HW2 1419   1.171   5.020   0.169 -0.0264 -2.7962 -0.9568
  273OPC     MW 1420   1.193   5.008   0.243  0.2036 -0.5634 -0.5935
  274OPC     OW 1421   2.366   4.160   0.592 -0.2402 -0.1852 -0.2993
  274OPC    HW1 1422   2.383   4.227   0.646  1.2571 -0.5182 -0.3186
  274OPC    HW2 1423   2.367   4.197   0.513  0.3415 -0.1704 -0.2907
  274OPC     MW 1424   2.369   4.175   0.589  0.0669 -0.2322 -0.3009
  275OPC     OW 1425   1.377   1.196   3.216  0.2293 -0.4311  0.0753
  275OPC    HW1 1426   1.334   1.222   3.144  0.0080  2.3808  1.0771
  275OPC    HW2 1427   1.317   1.202   3.279  1.4311  1.5918  1.1594
  275OPC     MW 1428   1.362   1.201   3.215  0.3741  0.2831  0.3834
  276OPC     OW 1429   2.433   1.594   1.033  0.2602  0.6822  0.4917
  276OPC    HW1 1430   2.372   1.658   1.027 -0.7397 -0.1748  1.1844
  276OPC    HW2 1431   2.433   1.574   1.118  0.4658 -0.3185  0.2637
  276OPC     MW 1432   2.424   1.601   1.045  0.1428  0.4078  0.5603
  277OPC     OW 1433   4.684   4.166   4.846  0.0641  0.1612  0.0870
  277OPC    HW1 1434   4.745   4.226   4.862 -0.0321 -0.1213  1.7154
  277OPC    HW2 1435   4.636   4.165   4.919 -1.9006  0.3569 -1.1048
  277OPC     MW 1436   4.686   4.175   4.859 -0.2406  0.1485  0.1514
  278OPC     OW 1437   2.470   3.027   5.045 -0.2325 -0.8329  0.2509
  278OPC    HW1 1438   2.389   3.010   5.018  0.3605 -0.0069 -2.3149
  278OPC    HW2 1439   2.516   3.029   4.971  1.5817  1.6107  1.3279
  278OPC     MW 1440   2.465   3.025   5.030  0.1231 -0.3500  0.0310
  279OPC     OW 1441   1.540   4.401   5.009 -0.4767  0.0242 -0.1792
  279OPC    HW1 1442   1.488   4.468   4.988 -0.8640  0.2389  1.3700
  279OPC    HW2 1443   1.530   4.346   4.941 -1.4872  0.7619 -0.6599
  279OPC     MW 1444   1.531   4.403   4.996 -0.6832  0.1647 -0.0217
  280OPC     OW 1445   0.629   0.258   4.497  0.2521 -1.2464 -0.4822
  280OPC    HW1 1446   0.651   0.272   4.414 -0.2282  1.0152 -0.2669
  280OPC    HW2 1447   0.542   0.263   4.497  0.3063  1.8974  0.5652
  280OPC     MW 1448   0.620   0.260   4.485  0.1892 -0.4479 -0.2956
  281OPC     OW 1449   4.373   4.595   0.673  0.5685 -0.2305 -0.7757
  281OPC    HW1 1450   4.384   4.661   0.729  2.2883  1.2761 -2.7534
  281OPC    HW2 1451   4.430   4.612   0.610 -1.0205 -2.0508 -2.8437
  281OPC     MW 1452   4.383   4.607   0.672  0.5879 -0.2768 -1.3734
  282OPC     OW 1453   0.375   4.085   4.722 -0.1144 -0.2221  0.3803
  282OPC    HW1 1454   0.401   4.070   4.804 -0.2111 -3.3402 -0.0406
  282OPC    HW2 1455   0.312   4.144   4.731 -0.9906 -1.3891  2.7426
  282OPC     MW 1456   0.370   4.091   4.736 -0.2581 -0.8550  0.6671
  283OPC     OW 1457   4.545   1.004   4.299  0.4440 -0.3354 -0.4180
  283OPC    HW1 1458   4.522   0.970   4.376  0.8162 -0.5332 -0.3925
  283OPC    HW2 1459   4.559   1.088   4.317  1.0015 -0.4794 -0.1689
  283OPC     MW 1460   4.544   1.012   4.313  0.5815 -0.3858 -0.3774
  284OPC     OW 1461   1.229   2.194   0.579  0.1482 -0.5547  0.5118
  284OPC    HW1 1462   1.177   2.209   0.649  0.8820  0.0803  0.9375
  284OPC    HW2 1463   1.206   2.258   0.524 -0.0750 -0.7512  0.3755
  284OPC     MW 1464   1.218   2.206   0.581  0.2236 -0.4900  0.5545
  285OPC     OW 1465   0.518   1.965   0.280  0.2052  0.0775 -0.1799
  285OPC    HW1 1466   0.524   1.919   0.206  0.5465  1.3158 -0.9720
  285OPC    HW2 1467   0.485   2.041   0.253 -0.2131  0.3474  1.0516
  285OPC     MW 1468   0.514   1.970   0.265  0.1938  0.3003 -0.1150
  286OPC     OW 1469   0.979   0.052   2.027  0.2133 -0.1604 -0.5500
  286OPC    HW1 1470   0.985   0.038   1.941  0.7847 -4.1018 -0.0581
  286OPC    HW2 1471   0.894   0.042   2.043  0.2311 -0.3191 -0.5525
  286OPC     MW 1472   0.967   0.048   2.017  0.3003 -0.7660 -0.4777
  287OPC     OW 1473   4.456   1.259   1.339  0.3352  0.1013 -0.0970
  287OPC    HW1 1474   4.467   1.197   1.278  1.1319  1.3156 -1.2451
  287OPC    HW2 1475   4.533   1.264   1.379  0.5598  0.9437 -0.6132
  287OPC     MW 1476   4.469   1.251   1.336  0.4861  0.4052 -0.3428
  288OPC     OW 1477   3.876   5.051   0.388 -0.3758 -0.3289 -0.1621
  288OPC    HW1 1478   3.843   5.037   0.309 -1.1276 -2.7235  0.4845
  288OPC    HW2 1479   3.895   5.137   0.388 -1.1744 -0.0818 -2.5795
  288OPC     MW 1480   3.874   5.062   0.377 -0.6046 -0.6461 -0.4237
  289OPC     OW 1481   3.089   0.157   2.436 -0.0248 -0.2905  0.3264
  289OPC    HW1 1482   3.086   0.140   2.521  0.1736 -2.5379 -0.0656
  289OPC    HW2 1483   3.174   0.169   2.421 -0.0972  0.4793  0.4868
  289OPC     MW 1484   3.101   0.157   2.446 -0.0061 -0.5087  0.2922
  290OPC     OW 1485   3.765   2.292   4.090 -0.4633  0.2968  0.1667
  290OPC    HW1 1486   3.751   2.211   4.062 -0.5640  0.9908 -1.9084
  290OPC    HW2 1487   3.772   2.339   4.017  0.6310  2.0058  1.2896
  290OPC     MW 1488   3.764   2.287   4.075 -0.3165  0.6518  0.0262
  291OPC     OW 1489   5.176   0.491   1.454  0.2598 -0.2251  0.3505
  291OPC    HW1 1490   5.101   0.490   1.410  0.0563  2.6911  0.4174
  291OPC    HW2 1491   5.152   0.494   1.538  0.5362 -1.4303  0.4871
  291OPC     MW 1492   5.161   0.492   1.460  0.2706  0.0276  0.3806
  292OPC     OW 1493   5.025   2.729   4.741 -0.6670 -0.1624 -0.3094
  292OPC    HW1 1494   5.050   2.745   4.823 -2.5931 -1.8367  0.6906
  292OPC    HW2 1495   4.976   2.798   4.720  3.1390  2.4396 -1.7743
  292OPC     MW 1496   5.022   2.741   4.750 -0.3896 -0.0253 -0.3784
  293OPC     OW 1497   1.469   3.118   3.361  0.1765 -0.1422  0.2700
  293OPC    HW1 1498   1.551   3.099   3.384  0.3192 -1.5507 -1.1754
  293OPC    HW2 1499   1.479   3.176   3.296 -0.0565  0.7164  0.9779
  293OPC     MW 1500   1.483   3.124   3.355  0.1632 -0.2233  0.1612
  294OPC     OW 1501   3.006   0.147   2.691 -0.0428  0.2234 -0.2239
  294OPC    HW1 1502   2.976   0.084   2.744  0.7695  1.0888  1.3598
  294OPC    HW2 1503   2.940   0.204   2.689  0.5339  1.0178  1.3566
  294OPC     MW 1504   2.991   0.146   2.699  0.1624  0.4686  0.2434
  295OPC     OW 1505   4.124   4.546   0.338 -0.3411 -0.4126 -0.1867
  295OPC    HW1 1506   4.182   4.483   0.351  0.0907  0.1692  0.8309
  295OPC    HW2 1507   4.095   4.564   0.418 -1.3744 -0.1733 -0.5962
  295OPC     MW 1508   4.128   4.540   0.352 -0.4299 -0.2913 -0.0969
  296OPC     OW 1509   2.660   0.838   1.958 -0.3574  0.0774 -0.4788
  296OPC    HW1 1510   2.611   0.904   1.930 -0.8877  0.2883  0.8644
  296OPC    HW2 1511   2.689   0.865   2.036 -2.5629 -2.1250  1.2898
  296OPC     MW 1512   2.657   0.852   1.966 -0.7615 -0.2168 -0.0191
  297OPC     OW 1513   2.687   1.770   0.085  0.0588 -0.2294  0.2662
  297OPC    HW1 1514   2.770   1.745   0.075 -0.0382 -0.3694 -0.2437
  297OPC    HW2 1515   2.690   1.857   0.072  0.3526  0.0043  1.7586
  297OPC     MW 1516   2.699   1.779   0.081  0.0880 -0.2155  0.4113
  298OPC     OW 1517   2.367   1.379   0.030 -0.2518 -0.1067 -0.8876
  298OPC    HW1 1518   2.433   1.432   0.051 -2.3535  2.0127  1.0845
  298OPC    HW2 1519   2.352   1.397  -0.054  0.4255  0.8828 -0.8160
  298OPC     MW 1520   2.375   1.389   0.021 -0.4623  0.3526 -0.5857
  299OPC     OW 1521   3.630   0.489   1.903  0.4182  0.0983  0.3781
  299OPC    HW1 1522   3.670   0.549   1.853  0.0281 -0.6496 -0.8831
  299OPC    HW2 1523   3.693   0.464   1.958  0.7327  1.2768  0.5881
  299OPC     MW 1524   3.645   0.494   1.904  0.4071  0.1619  0.2227
  300OPC     OW 1525   1.382   3.865   0.918  0.3117  0.3723  0.1700
  300OPC    HW1 1526   1.336   3.938   0.928 -1.4012 -0.7761  1.2428
  300OPC    HW2 1527   1.464   3.891   0.929 -0.1034  2.3483 -0.8893
  300OPC     MW 1528   1.387   3.880   0.921 -0.0026  0.4946  0.1720
  301OPC     OW 1529   3.240   1.884   1.261 -0.2127 -0.4787 -0.3082
  301OPC    HW1 1530   3.265   1.920   1.337  1.0885  0.8955 -1.3228
  301OPC    HW2 1531   3.177   1.937   1.233 -0.2814 -0.6424 -0.4627
  301OPC     MW 1532   3.235   1.897   1.268 -0.0305 -0.2999 -0.4808
  302OPC     OW 1533   2.744   3.172   1.758 -0.3805 -0.0759 -0.4211
  302OPC    HW1 1534   2.693   3.140   1.821  0.2507 -0.5345 -0.1298
  302OPC    HW2 1535   2.823   3.175   1.796  0.2663 -1.5512 -1.5561
  302OPC     MW 1536   2.748   3.168   1.773 -0.1916 -0.3614 -0.5457
  303OPC     OW 1537   1.229   4.093   1.000  0.3901 -0.3750 -0.1506
  303OPC    HW1 1538   1.172   4.097   0.935  1.8002  1.0426 -1.3896
  303OPC    HW2 1539   1.246   4.177   1.017 -1.6937 -0.5056  3.7593
  303OPC     MW 1540   1.223   4.106   0.993  0.2906 -0.1845  0.2440
  304OPC     OW 1541   2.295   5.134   4.343 -0.4815 -0.1770 -0.0865
  304OPC    HW1 1542   2.212   5.109   4.332 -0.7523  1.5557 -2.8552
  304OPC    HW2 1543   2.330   5.123   4.264  1.6347  0.2751  0.7213
  304OPC     MW 1544   2.288   5.128   4.330 -0.2090  0.1457 -0.3762
  305OPC     OW 1545   5.009   1.724   4.302  0.2195  0.1505  0.2421
  305OPC    HW1 1546   5.005   1.773   4.229  0.9991 -1.5006 -0.9794
  305OPC    HW2 1547   4.970   1.650   4.279  1.0965 -0.6678  1.2829
  305OPC     MW 1548   5.003   1.720   4.288  0.4642 -0.2142  0.2153
  306OPC     OW 1549   2.847   1.226   0.900 -0.1800 -0.2777  0.2480
  306OPC    HW1 1550   2.813   1.305   0.883 -0.9527 -0.0595  2.4362
  306OPC    HW2 1551   2.777   1.174   0.902  0.1312 -0.6900  0.4294
  306OPC     MW 1552   2.832   1.230   0.898 -0.2482 -0.3064  0.5980
  307OPC     OW 1553   5.126   4.460   0.086  0.2335  0.1740  0.3449
  307OPC    HW1 1554   5.199   4.417   0.065 -0.5008 -0.2478 -1.4713
  307OPC    HW2 1555   5.096   4.416   0.155  0.6935 -0.8506 -0.0865
  307OPC     MW 1556   5.132   4.447   0.093  0.1929 -0.0396  0.0129
  308OPC     OW 1557   3.512   3.774   4.567 -0.0973 -0.3712  0.3322
  308OPC    HW1 1558   3.443   3.810   4.606  0.9364 -0.8158  2.7918
  308OPC    HW2 1559   3.477   3.719   4.509 -1.7738  0.1657  0.7756
  308OPC     MW 1560   3.497   3.771   4.564 -0.1924 -0.3576  0.7610
  309OPC     OW 1561   4.143   1.007   3.838 -0.1130  0.3091  0.0840
  309OPC    HW1 1562   4.093   1.078   3.850 -0.0610  0.3256  0.2032
  309OPC    HW2 1563   4.106   0.968   3.770  1.5676  1.9983 -1.9294
  309OPC     MW 1564   4.130   1.012   3.830  0.1428  0.5611 -0.1959
  310OPC     OW 1565   4.317   1.905   4.400 -1.0813  0.0627  0.0417
  310OPC    HW1 1566   4.316   1.945   4.477 -0.9890  0.2923 -0.0737
  310OPC    HW2 1567   4.371   1.954   4.352 -0.0939 -0.7933  0.2149
  310OPC     MW 1568   4.325   1.918   4.404 -0.9217 -0.0299  0.0503
  311OPC     OW 1569   1.423   1.331   3.577 -0.1342 -0.1082  0.2852
  311OPC    HW1 1570   1.410   1.345   3.662  0.0969 -0.1215  0.3219
  311OPC    HW2 1571   1.444   1.247   3.573 -2.5865 -0.7870 -0.0472
  311OPC     MW 1572   1.424   1.321   3.589 -0.4624 -0.2104  0.2415
  312OPC     OW 1573   0.062   0.441   4.515  0.3694  0.4093  0.2646
  312OPC    HW1 1574   0.050   0.454   4.601 -2.8302 -0.1421  0.0139
  312OPC    HW2 1575   0.080   0.521   4.485 -0.1870  0.9144  1.2154
  312OPC     MW 1576   0.063   0.455   4.524 -0.1855  0.4025  0.3676
  313OPC     OW 1577   2.785   0.388   1.549  0.3657  0.0871  0.5393
  313OPC    HW1 1578   2.713   0.429   1.576 -0.3383 -0.5356 -0.3598
  313OPC    HW2 1579   2.796   0.324   1.609  0.2096  0.2161  0.7051
  313OPC     MW 1580   2.776   0.384   1.562  0.2387  0.0142  0.4310
  314OPC     OW 1581   2.214   3.639   1.519  0.0969  0.1046 -0.2600
  314OPC    HW1 1582   2.293   3.603   1.529 -0.1492 -0.5842 -0.7076
  314OPC    HW2 1583   2.162   3.588   1.567 -0.5734 -1.3403 -2.3543
  314OPC     MW 1584   2.218   3.626   1.527 -0.0385 -0.2106 -0.6354
  315OPC     OW 1585   3.846   3.251   0.111  0.3826  0.0316 -0.2685
  315OPC    HW1 1586   3.811   3.238   0.191  0.0362 -1.5600 -0.6449
  315OPC    HW2 1587   3.930   3.269   0.128  0.4728 -0.9679  0.4564
  315OPC     MW 1588   3.853   3.251   0.126  0.3449 -0.3513 -0.2170
  316OPC     OW 1589   4.717   3.998   2.140 -1.1060 -0.5253  0.2523
  316OPC    HW1 1590   4.675   4.015   2.215 -0.4443 -1.0138  0.7574
  316OPC    HW2 1591   4.671   3.934   2.104 -0.6879 -1.2018  0.9035
  316OPC     MW 1592   4.704   3.991   2.146 -0.9465 -0.6974  0.4231
  317OPC     OW 1593   3.463   4.543   2.032 -0.0695  0.3650 -0.5009
  317OPC    HW1 1594   3.490   4.469   1.995  0.6357  0.9055 -1.0808
  317OPC    HW2 1595   3.470   4.603   1.968  1.4685  1.3795  0.5563
  317OPC     MW 1596   3.468   4.541   2.017  0.2618  0.5946 -0.4305
  318OPC     OW 1597   1.880   0.311   3.494  0.2542  0.2857 -0.7003
  318OPC    HW1 1598   1.834   0.305   3.568  0.7741 -1.8461 -0.4851
  318OPC    HW2 1599   1.962   0.295   3.519  0.5916  0.5772 -1.5878
  318OPC     MW 1600   1.885   0.308   3.508  0.3809  0.0138 -0.7995
  319OPC     OW 1601   2.083   2.542   0.183 -0.0055 -0.3594  0.6504
  319OPC    HW1 1602   2.127   2.616   0.169 -0.5238 -0.0549  0.6262
  319OPC    HW2 1603   2.094   2.498   0.109  1.5868 -0.9810  1.2158
  319OPC     MW 1604   2.091   2.546   0.170  0.1532 -0.4063  0.7304
  320OPC     OW 1605   4.329   0.747   0.013  0.4579 -0.7407 -0.6997
  320OPC    HW1 1606   4.307   0.810   0.069 -1.3546 -0.6338 -1.4871
  320OPC    HW2 1607   4.399   0.780  -0.029 -0.1300  0.5170 -0.7148
  320OPC     MW 1608   4.336   0.761   0.015  0.1030 -0.5391 -0.8182
  321OPC     OW 1609   1.625   0.972   3.209  0.6512 -0.5191 -0.0950
  321OPC    HW1 1610   1.590   1.044   3.174 -1.6867 -1.2796  0.4961
  321OPC    HW2 1611   1.617   0.987   3.295  0.2074 -1.4366  0.0298
  321OPC     MW 1612   1.619   0.985   3.217  0.2404 -0.7670  0.0107
  322OPC     OW 1613   4.946   0.535   0.200  0.4137  0.2737 -0.8028
  322OPC    HW1 1614   4.937   0.607   0.151  0.1347  0.6980 -0.1505
  322OPC    HW2 1615   5.031   0.534   0.220  0.2484  1.0115  0.0287
  322OPC     MW 1616   4.957   0.546   0.196  0.3481  0.4454 -0.5836
  323OPC     OW 1617   5.211   4.741   3.663 -0.0399 -0.4162  0.0634
  323OPC    HW1 1618   5.225   4.793   3.595  0.9600  1.1196  1.3821
  323OPC    HW2 1619   5.197   4.663   3.626 -1.3584  0.6792 -1.9610
  323OPC     MW 1620   5.211   4.737   3.647 -0.0868 -0.0277 -0.0409
  324OPC     OW 1621   4.353   4.037   4.531 -0.3707  1.0781  0.6918
  324OPC    HW1 1622   4.332   3.956   4.505  0.7851  0.8503  0.4157
  324OPC    HW2 1623   4.336   4.086   4.462 -1.8397  1.2136  1.1209
  324OPC     MW 1624   4.347   4.032   4.517 -0.4170  1.0645  0.7145
  325OPC     OW 1625   3.729   3.077   2.849  0.9857 -0.3128 -0.5712
  325OPC    HW1 1626   3.693   2.999   2.865 -0.9599  0.4248 -1.0206
  325OPC    HW2 1627   3.724   3.118   2.926 -2.0327  0.8071 -1.1922
  325OPC     MW 1628   3.723   3.072   2.863  0.2525 -0.0385 -0.7294
  326OPC     OW 1629   2.078   4.578   3.825  0.7116  0.4236  0.1539
  326OPC    HW1 1630   2.162   4.598   3.813  0.8898 -0.5804 -0.3255
  326OPC    HW2 1631   2.076   4.491   3.818 -0.4045  0.4509 -0.0480
  326OPC     MW 1632   2.090   4.568   3.822  0.5729  0.2794  0.0533
  327OPC     OW 1633   4.757   1.653   0.333  0.8823  0.1524  0.1089
  327OPC    HW1 1634   4.756   1.738   0.312  0.8613 -0.0244 -0.6197
  327OPC    HW2 1635   4.825   1.647   0.388  0.3240  0.7992  0.8960
  327OPC     MW 1636   4.767   1.665   0.338  0.7968  0.2218  0.1175
  328OPC     OW 1637   0.083   3.834   5.042 -0.5155  0.3773 -0.2443
  328OPC    HW1 1638   0.153   3.849   4.992 -0.8255  0.7510 -0.5723
  328OPC    HW2 1639   0.100   3.877   5.116  0.8556 -1.7822  0.8142
  328OPC     MW 1640   0.096   3.842   5.045 -0.3587  0.1135 -0.1364
  329OPC     OW 1641   0.115   4.245   4.635 -0.3643  0.0914  0.3503
  329OPC    HW1 1642   0.030   4.231   4.618 -1.0938  1.8319  2.1399
  329OPC    HW2 1643   0.117   4.255   4.721  1.6484  0.3183  0.3241
  329OPC     MW 1644   0.102   4.245   4.645 -0.1748  0.3822  0.6108
  330OPC     OW 1645   5.105   0.401   2.700 -0.4245 -0.1540 -0.3074
  330OPC    HW1 1646   5.121   0.418   2.616 -0.1917 -0.1858 -0.2682
  330OPC    HW2 1647   5.059   0.471   2.726  0.4766  0.4003 -0.1640
  330OPC     MW 1648   5.101   0.414   2.692 -0.2568 -0.0768 -0.2804
  331OPC     OW 1649   5.091   4.214   0.701  0.1430 -0.2594 -0.1076
  331OPC    HW1 1650   5.142   4.267   0.653  0.4773  0.6098  1.1645
  331OPC    HW2 1651   5.137   4.202   0.774 -1.7494  1.1679  1.4230
  331OPC     MW 1652   5.105   4.220   0.705 -0.0870  0.0799  0.3064
  332OPC     OW 1653   4.950   0.164   1.531  0.3631  0.7348  0.5404
  332OPC    HW1 1654   5.012   0.129   1.481  0.5420 -0.4824  1.5653
  332OPC    HW2 1655   4.995   0.200   1.597  0.0172  0.0324  1.1774
  332OPC     MW 1656   4.965   0.164   1.534  0.3383  0.4512  0.7859
  333OPC     OW 1657   4.745   0.671   4.599 -0.6483  0.2220  0.2125
  333OPC    HW1 1658   4.765   0.693   4.517  0.7153 -0.1492  0.4201
  333OPC    HW2 1659   4.687   0.607   4.590  0.4703 -0.7200 -0.5012
  333OPC     MW 1660   4.739   0.665   4.586 -0.2816  0.0280  0.1378
  334OPC     OW 1661   0.410   2.699   0.655 -0.1828  0.1441  0.1177
  334OPC    HW1 1662   0.348   2.716   0.595  0.8165  2.5210 -0.3930
  334OPC    HW2 1663   0.469   2.654   0.610 -1.3197 -1.8415  0.5184
  334OPC     MW 1664   0.410   2.695   0.639 -0.2031  0.2018  0.1014
  335OPC     OW 1665   3.321   4.571   3.387  0.3833  0.6787 -0.1226
  335OPC    HW1 1666   3.374   4.548   3.322 -1.1304 -0.5923 -1.0098
  335OPC    HW2 1667   3.320   4.501   3.439 -1.8715 -0.2013 -1.1918
  335OPC     MW 1668   3.328   4.557   3.385 -0.1734  0.3610 -0.4116
  336OPC     OW 1669   2.168   0.366   5.105  0.4150 -0.0273  0.2210
  336OPC    HW1 1670   2.175   0.391   5.188 -0.9431 -2.4656  1.1636
  336OPC    HW2 1671   2.118   0.427   5.069 -0.0800  0.3824  1.5492
  336OPC     MW 1672   2.162   0.379   5.112  0.1413 -0.3270  0.5565
  337OPC     OW 1673   3.119   2.268   1.681 -0.4293 -0.2446 -0.2495
  337OPC    HW1 1674   3.124   2.210   1.746 -1.9536  0.3936  0.4961
  337OPC    HW2 1675   3.143   2.343   1.719 -0.8950  0.0533 -0.5338
  337OPC     MW 1676   3.123   2.271   1.696 -0.7232 -0.1063 -0.1813
  338OPC     OW 1677   1.291   3.937   3.852 -0.4482  0.3619  0.4450
  338OPC    HW1 1678   1.345   3.941   3.783 -0.0255 -0.1897  0.7345
  338OPC    HW2 1679   1.222   3.893   3.822 -0.6221  0.8251  0.1518
  338OPC     MW 1680   1.289   3.931   3.837 -0.4115  0.3488  0.4443
  339OPC     OW 1681   1.595   1.533   4.427 -0.4256 -0.0255  0.1588
  339OPC    HW1 1682   1.589   1.599   4.483 -0.3515  0.5177 -0.4541
  339OPC    HW2 1683   1.677   1.504   4.439  0.1293  1.0818 -0.7245
  339OPC     MW 1684   1.606   1.538   4.437 -0.3326  0.2183 -0.0622
  340OPC     OW 1685   0.425   2.404   0.836  0.1500 -0.0389 -0.3274
  340OPC    HW1 1686   0.357   2.424   0.887  0.0268 -1.2920  0.0553
  340OPC    HW2 1687   0.445   2.479   0.796  0.6332  1.1694  1.9982
  340OPC     MW 1688   0.418   2.418   0.838  0.2032 -0.0454  0.0727
  341OPC     OW 1689   3.696   1.750   0.713 -0.0176  0.3595  0.1998
  341OPC    HW1 1690   3.625   1.781   0.754 -1.4820 -0.1594 -1.8200
  341OPC    HW2 1691   3.665   1.722   0.637  2.8411  3.2038 -2.2908
  341OPC     MW 1692   3.681   1.750   0.708  0.1884  0.7031 -0.4665
  342OPC     OW 1693   2.349   1.586   1.658 -0.0692 -0.3518  0.5358
  342OPC    HW1 1694   2.321   1.649   1.711 -1.6067 -1.1799  0.7876
  342OPC    HW2 1695   2.283   1.528   1.659  0.4847 -1.0742 -1.1411
  342OPC     MW 1696   2.335   1.587   1.666 -0.2145 -0.5809  0.3253
  343OPC     OW 1697   3.084   2.514   2.028 -0.2864 -0.4334 -0.2141
  343OPC    HW1 1698   3.051   2.592   2.047 -1.2079 -0.8919  0.1325
  343OPC    HW2 1699   3.079   2.471   2.104  0.9745 -0.5805 -0.1917
  343OPC     MW 1700   3.079   2.519   2.042 -0.2363 -0.5229 -0.1596
  344OPC     OW 1701   3.872   2.340   3.359  0.1349  0.3226 -0.5243
  344OPC    HW1 1702   3.846   2.300   3.432 -2.4034  0.6554 -1.1531
  344OPC    HW2 1703   3.901   2.275   3.309  1.7078  0.0666  0.6505
  344OPC     MW 1704   3.872   2.325   3.362 -0.0077  0.3340 -0.4436
  345OPC     OW 1705   0.613   3.155   4.700 -0.2020  0.0815  0.4026
  345OPC    HW1 1706   0.567   3.082   4.686  0.9557 -0.6244  0.1738
  345OPC    HW2 1707   0.683   3.128   4.743 -0.6351  1.3439  2.0214
  345OPC     MW 1708   0.616   3.140   4.704 -0.0950  0.1638  0.6077
  346OPC     OW 1709   0.062   4.594   2.854  0.0012 -0.2171 -0.7162
  346OPC    HW1 1710   0.084   4.510   2.866 -0.6719 -0.2566  0.4743
  346OPC    HW2 1711  -0.013   4.601   2.898  0.0861  1.0266 -0.7482
  346OPC     MW 1712   0.054   4.582   2.862 -0.0857 -0.0391 -0.5450
  347OPC     OW 1713   1.344   0.184   4.295 -0.3607  0.3953  0.0872
  347OPC    HW1 1714   1.273   0.156   4.252 -0.9514 -0.9732  1.8577
  347OPC    HW2 1715   1.388   0.111   4.312  1.5474  1.2157 -0.9796
  347OPC     MW 1716   1.340   0.169   4.291 -0.1661  0.3143  0.1912
  348OPC     OW 1717   1.510   2.272   0.682  0.1528  0.4350 -0.0310
  348OPC    HW1 1718   1.429   2.240   0.686  0.7096 -1.0712  0.0978
  348OPC    HW2 1719   1.511   2.333   0.745 -0.9396  0.6610 -0.2062
  348OPC     MW 1720   1.498   2.276   0.692  0.0738  0.2458 -0.0378
  349OPC     OW 1721   2.888   1.523   2.406 -0.2585 -0.3325  0.8787
  349OPC    HW1 1722   2.958   1.576   2.407 -0.1675 -0.2319 -1.9264
  349OPC    HW2 1723   2.821   1.578   2.402 -0.1877 -0.3261 -1.5021
  349OPC     MW 1724   2.888   1.539   2.405 -0.2345 -0.3167  0.1125
  350OPC     OW 1725   1.439   1.703   3.621  0.7545  0.3823  0.6270
  350OPC    HW1 1726   1.407   1.652   3.558  0.0934  1.1594  0.3000
  350OPC    HW2 1727   1.510   1.662   3.648 -0.5989 -1.5308  1.5083
  350OPC     MW 1728   1.445   1.690   3.616  0.4569  0.2145  0.7088
  351OPC     OW 1729   0.977   1.146   3.837 -0.2744 -0.0385 -0.4156
  351OPC    HW1 1730   1.026   1.199   3.886  0.5503  0.0620 -1.3264
  351OPC    HW2 1731   0.940   1.092   3.896  0.6186  0.1320  0.3181
  351OPC     MW 1732   0.979   1.146   3.853 -0.0206  0.0015 -0.4417
  352OPC     OW 1733   4.401   1.240   3.125 -0.5353  0.0303  0.1475
  352OPC    HW1 1734   4.357   1.239   3.200  3.2478 -0.3719  2.6663
  352OPC    HW2 1735   4.394   1.159   3.094 -0.3083 -0.4651  1.3562
  352OPC     MW 1736   4.394   1.228   3.131  0.0570 -0.1023  0.6981
  353OPC     OW 1737   1.514   3.809   4.449  0.2416 -0.1052 -0.3836
  353OPC    HW1 1738   1.599   3.790   4.447  0.0759 -0.8440 -0.9180
  353OPC    HW2 1739   1.512   3.892   4.475  1.2078  0.4017 -1.8377
  353OPC     MW 1740   1.527   3.819   4.453  0.3598 -0.1395 -0.6771
  354OPC     OW 1741   0.219   4.664   2.540  0.5153  0.0154  0.2300
  354OPC    HW1 1742   0.250   4.647   2.461 -0.3316 -1.2903  0.1471
  354OPC    HW2 1743   0.214   4.585   2.578  0.3710  0.5500  1.3781
  354OPC     MW 1744   0.223   4.649   2.534  0.3688 -0.0987  0.3873
  355OPC     OW 1745   4.227   2.714   2.872 -0.0644 -0.3722  0.9311
  355OPC    HW1 1746   4.206   2.798   2.882 -0.1189 -0.6221  3.8687
  355OPC    HW2 1747   4.151   2.675   2.858 -0.1502 -0.0335  0.4508
  355OPC     MW 1748   4.213   2.721   2.872 -0.0851 -0.3592  1.2943
  356OPC     OW 1749   3.472   1.345   1.477  0.2646  0.6786  0.5149
  356OPC    HW1 1750   3.515   1.311   1.409 -1.5612  0.5654 -0.6407
  356OPC    HW2 1751   3.508   1.304   1.546 -1.7309 -3.8009 -0.7192
  356OPC     MW 1752   3.484   1.334   1.478 -0.2998  0.0002  0.1619
  357OPC     OW 1753   2.596   0.087   1.900 -0.4114 -0.4935 -0.3869
  357OPC    HW1 1754   2.530   0.106   1.847 -0.0534  1.0447 -0.3555
  357OPC    HW2 1755   2.666   0.095   1.849  0.0406  2.2037  0.4613
  357OPC     MW 1756   2.597   0.091   1.885 -0.2917  0.1322 -0.2570
  358OPC     OW 1757   1.433   3.920   1.927 -0.6371 -0.4888  0.5290
  358OPC    HW1 1758   1.419   3.862   1.991 -1.6220 -0.6646  0.1758
  358OPC    HW2 1759   1.515   3.903   1.902 -0.0760 -0.1135  2.0192
  358OPC     MW 1760   1.443   3.909   1.933 -0.6997 -0.4594  0.6969
  359OPC     OW 1761   5.043   2.008   2.396  0.0939  0.5814  0.2624
  359OPC    HW1 1762   5.011   2.069   2.449  0.4621 -0.4319  1.7331
  359OPC    HW2 1763   4.990   1.940   2.410 -0.5199  0.6383 -1.5972
  359OPC     MW 1764   5.030   2.007   2.406  0.0577  0.4400  0.2049
  360OPC     OW 1765   3.784   2.570   0.047 -0.2348  0.3503  0.7641
  360OPC    HW1 1766   3.784   2.573   0.134 -1.5604  0.3607  0.7875
  360OPC    HW2 1767   3.711   2.525   0.028 -1.0445  2.0200 -0.3535
  360OPC     MW 1768   3.773   2.564   0.057 -0.5502  0.5985  0.6024
  361OPC     OW 1769   1.971   4.701   4.561 -0.0519  0.0474 -0.2736
  361OPC    HW1 1770   1.989   4.743   4.635 -0.0583  1.2413 -0.9325
  361OPC    HW2 1771   1.905   4.746   4.526 -1.4894 -1.7191 -0.0199
  361OPC     MW 1772   1.964   4.714   4.567 -0.2652 -0.0372 -0.3335
  362OPC     OW 1773   4.099   0.130   2.592 -0.4719  0.1956 -0.0956
  362OPC    HW1 1774   4.154   0.063   2.579  1.1568  1.2531  0.9020
  362OPC    HW2 1775   4.077   0.121   2.676  1.5607  2.0781  0.7346
  362OPC     MW 1776   4.104   0.119   2.603  0.0691  0.6299  0.1744
  363OPC     OW 1777   3.753   0.814   2.419 -0.2705  0.0818 -0.3060
  363OPC    HW1 1778   3.832   0.848   2.406 -0.7395  1.2427 -0.2190
  363OPC    HW2 1779   3.699   0.874   2.385 -1.1281 -0.5292 -0.0497
  363OPC     MW 1780   3.756   0.828   2.412 -0.4666  0.1630 -0.2552
  364OPC     OW 1781   4.535   1.715   1.193  0.4718 -0.0781  0.4423
  364OPC    HW1 1782   4.562   1.740   1.114  0.6907  0.9407  0.8152
  364OPC    HW2 1783   4.473   1.656   1.177  0.9021 -0.2933 -0.4754
  364OPC     MW 1784   4.530   1.710   1.179  0.5677  0.0405  0.3619
  365OPC     OW 1785   4.952   1.269   0.139 -0.6380 -0.1058 -0.0725
  365OPC    HW1 1786   5.028   1.298   0.108 -0.8231 -0.4114 -0.8238
  365OPC    HW2 1787   4.899   1.337   0.130 -0.4568  0.1163  0.4753
  365OPC     MW 1788   4.956   1.283   0.133 -0.6385 -0.1181 -0.1026
  366OPC     OW 1789   5.188   3.932   1.829 -0.6495 -0.7289  0.9129
  366OPC    HW1 1790   5.249   3.874   1.852 -0.4930 -1.1221 -0.4171
  366OPC    HW2 1791   5.149   3.951   1.905 -0.4309 -2.2559  1.4512
  366OPC     MW 1792   5.191   3.926   1.844 -0.5939 -1.0127  0.7960
  367OPC     OW 1793   2.067   1.064   2.253  0.2514  0.1152  0.4429
  367OPC    HW1 1794   2.139   1.062   2.204 -0.3197  1.4644 -0.5300
  367OPC    HW2 1795   2.087   1.122   2.316  0.1850  0.1237  0.4558
  367OPC     MW 1796   2.081   1.072   2.255  0.1572  0.3157  0.3012
  368OPC     OW 1797   0.330   1.499   4.674  0.3147 -0.5670  0.7136
  368OPC    HW1 1798   0.344   1.433   4.619  0.6600 -0.2694  0.4307
  368OPC    HW2 1799   0.407   1.541   4.675 -0.7893  1.8905 -1.8759
  368OPC     MW 1800   0.344   1.496   4.666  0.2026 -0.1600  0.2892
  369OPC     OW 1801   1.126   1.597   4.456 -0.0137 -0.0114 -0.2728
  369OPC    HW1 1802   1.173   1.526   4.441 -0.4807 -0.3984  0.0559
  369OPC    HW2 1803   1.063   1.569   4.510 -1.2623  0.2366 -1.5397
  369OPC     MW 1804   1.124   1.583   4.462 -0.2673 -0.0318 -0.4115
  370OPC     OW 1805   4.847   1.353   0.902 -0.0394 -0.3963 -0.3963
  370OPC    HW1 1806   4.930   1.356   0.876 -0.7629 -0.0110 -2.9307
  370OPC    HW2 1807   4.846   1.406   0.972  1.6255  0.5412 -1.0147
  370OPC     MW 1808   4.859   1.362   0.908  0.0999 -0.2009 -0.8620
  371OPC     OW 1809   2.305   3.207   3.700 -0.2790  0.0439 -0.0334
  371OPC    HW1 1810   2.342   3.286   3.703 -1.5543  0.8482 -2.6497
  371OPC    HW2 1811   2.220   3.223   3.710 -0.5528 -0.9697 -0.5476
  371OPC     MW 1812   2.298   3.221   3.702 -0.5078  0.0130 -0.4958
  372OPC     OW 1813   1.246   2.789   5.057 -0.2759 -0.7135  0.2585
  372OPC    HW1 1814   1.248   2.859   5.005  1.8504 -0.4513  0.5959
  372OPC    HW2 1815   1.298   2.731   5.017 -1.0672 -1.6720  0.5701
  372OPC     MW 1816   1.254   2.791   5.044 -0.0787 -0.8163  0.3545
  373OPC     OW 1817   2.412   2.034   1.267 -0.3359  0.2818 -0.0082
  373OPC    HW1 1818   2.418   2.112   1.305 -1.5882 -0.0666  0.9917
  373OPC    HW2 1819   2.340   2.041   1.218 -0.9141 -0.4788  0.7149
  373OPC     MW 1820   2.402   2.047   1.265 -0.6063  0.1180  0.2464
  374OPC     OW 1821   0.795   0.401   2.907  0.6185 -0.7005  0.4428
  374OPC    HW1 1822   0.781   0.315   2.914 -0.9577 -0.6158 -0.9344
  374OPC    HW2 1823   0.837   0.409   2.831 -0.2069 -0.1819  0.0317
  374OPC     MW 1824   0.799   0.389   2.897  0.2637 -0.6114  0.1786
  375OPC     OW 1825   4.700   1.367   4.197 -0.2665 -0.5545  0.1478
  375OPC    HW1 1826   4.670   1.342   4.275 -0.1083 -0.2719  0.3014
  375OPC    HW2 1827   4.778   1.403   4.215  0.7564 -2.4063 -0.3960
  375OPC     MW 1828   4.707   1.369   4.211 -0.0923 -0.7863  0.0901
  376OPC     OW 1829   1.836   2.311   0.085  0.2049 -0.0762  0.2473
  376OPC    HW1 1830   1.865   2.334   0.164 -1.1354  0.4247  0.6115
  376OPC    HW2 1831   1.814   2.227   0.095 -1.0206  0.2765  0.7547
  376OPC     MW 1832   1.837   2.302   0.098 -0.1741  0.0498  0.3761
  377OPC     OW 1833   5.116   0.213   0.290 -0.0701 -0.0515  0.0372
  377OPC    HW1 1834   5.033   0.189   0.303 -0.8753  1.2405 -2.1797
  377OPC    HW2 1835   5.135   0.179   0.212  1.4830 -0.2835  0.5013
  377OPC     MW 1836   5.106   0.205   0.280  0.0403  0.1051 -0.2217
  378OPC     OW 1837   2.986   2.715   0.405 -0.6983  0.3625  0.0871
  378OPC    HW1 1838   2.939   2.711   0.332 -1.8919  0.5503  0.8157
  378OPC    HW2 1839   3.017   2.634   0.415 -1.3667  0.0831 -0.0836
  378OPC     MW 1840   2.984   2.703   0.396 -0.9735  0.3489  0.1695
  379OPC     OW 1841   4.231   0.090   0.323  0.7422  0.0210  0.0035
  379OPC    HW1 1842   4.146   0.106   0.322  0.5598 -0.7024 -2.1683
  379OPC    HW2 1843   4.255   0.106   0.405 -1.2162  1.5259  0.3385
  379OPC     MW 1844   4.222   0.095   0.335  0.4261  0.1365 -0.2678
  380OPC     OW 1845   2.599   1.293   2.485 -0.1331  0.0173  0.1945
  380OPC    HW1 1846   2.556   1.239   2.537 -3.3626  2.2244  0.1372
  380OPC    HW2 1847   2.679   1.299   2.521 -1.2508 -0.9248  3.0414
  380OPC     MW 1848   2.605   1.286   2.498 -0.7753  0.2041  0.6067
  381OPC     OW 1849   2.871   0.700   1.827  0.1009 -0.2468  0.3837
  381OPC    HW1 1850   2.926   0.708   1.895  0.1679 -0.1518  0.3187
  381OPC    HW2 1851   2.799   0.741   1.854  0.4058  0.4858  0.0943
  381OPC     MW 1852   2.869   0.707   1.841  0.1559 -0.1246  0.3313
  382OPC     OW 1853   2.722   4.531   3.114 -0.1908  0.0902  0.4585
  382OPC    HW1 1854   2.781   4.595   3.107 -0.6283  0.7126  2.0205
  382OPC    HW2 1855   2.670   4.544   3.044  0.9040  0.1442 -0.3756
  382OPC     MW 1856   2.723   4.543   3.102 -0.0937  0.1900  0.5660
  383OPC     OW 1857   2.512   2.109   2.616 -0.4113 -0.0265 -0.1582
  383OPC    HW1 1858   2.530   2.082   2.696 -1.2092  0.0683  0.0683
  383OPC    HW2 1859   2.558   2.055   2.565  0.5921  0.3153  0.3703
  383OPC     MW 1860   2.521   2.097   2.620 -0.3810  0.0380 -0.0466
  384OPC     OW 1861   3.203   2.990   4.014 -0.1657  0.4570  0.0669
  384OPC    HW1 1862   3.158   3.001   3.940  0.3301 -0.4420 -0.3907
  384OPC    HW2 1863   3.190   2.905   4.033  1.3886  0.1360 -0.1509
  384OPC     MW 1864   3.194   2.979   4.006  0.1372  0.2768 -0.0331
  385OPC     OW 1865   0.574   3.816   3.779  0.3721 -0.0600 -0.2841
  385OPC    HW1 1866   0.499   3.831   3.821  0.4518 -0.1382 -0.1136
  385OPC    HW2 1867   0.602   3.896   3.757  0.2464 -0.0305 -0.3339
  385OPC     MW 1868   0.567   3.830   3.782  0.3653 -0.0672 -0.2663
  386OPC     OW 1869   2.656   4.950   3.144 -0.2594  0.6000  0.2112
  386OPC    HW1 1870   2.597   4.915   3.090  1.4703  0.7792 -1.9129
  386OPC    HW2 1871   2.647   5.036   3.132 -2.0362  0.8985  2.7436
  386OPC     MW 1872   2.646   4.957   3.134 -0.2663  0.6707  0.2716
  387OPC     OW 1873   1.100   3.627   4.770  0.0637 -0.0878 -0.0037
  387OPC    HW1 1874   1.187   3.635   4.779 -0.1401  0.7211  1.7459
  387OPC    HW2 1875   1.074   3.708   4.753 -0.4074 -0.1910  0.2078
  387OPC     MW 1876   1.109   3.640   4.769 -0.0360  0.0167  0.2859
  388OPC     OW 1877   3.318   1.940   3.469  0.1477  0.0897  0.3444
  388OPC    HW1 1878   3.403   1.946   3.449  0.3617  0.3057  1.2489
  388OPC    HW2 1879   3.308   1.998   3.533 -0.9650  0.9503 -0.5767
  388OPC     MW 1880   3.329   1.949   3.475  0.0150  0.2487  0.3420
  389OPC     OW 1881   3.351   1.005   0.584  0.5048  0.5626 -0.8698
  389OPC    HW1 1882   3.299   1.067   0.620  0.2602 -0.1243 -0.0026
  389OPC    HW2 1883   3.327   1.005   0.500  0.4842  1.6208 -0.8850
  389OPC     MW 1884   3.340   1.014   0.577  0.4658  0.6174 -0.7440
  390OPC     OW 1885   3.769   4.033   0.783 -0.2769  0.3339  0.3984
  390OPC    HW1 1886   3.740   4.098   0.834 -1.1614  1.4726 -1.4667
  390OPC    HW2 1887   3.770   4.068   0.703 -1.1656 -2.0711 -0.7752
  390OPC     MW 1888   3.765   4.048   0.779 -0.5388  0.1466 -0.0505
  391OPC     OW 1889   4.350   1.387   5.091 -0.5764  0.1055  0.0557
  391OPC    HW1 1890   4.332   1.457   5.043 -0.1894  1.1876  1.3973
  391OPC    HW2 1891   4.427   1.408   5.128 -1.2803 -0.2553  1.8132
  391OPC     MW 1892   4.359   1.401   5.090 -0.6232  0.2120  0.5136
  392OPC     OW 1893   3.641   0.298   3.455 -0.0242  0.0259  0.0848
  392OPC    HW1 1894   3.583   0.274   3.394 -1.0487  1.3657  0.4989
  392OPC    HW2 1895   3.672   0.373   3.425  0.3329  0.1072  0.6493
  392OPC     MW 1896   3.637   0.305   3.441 -0.1228  0.2358  0.2292
  393OPC     OW 1897   5.109   3.611   2.327  0.5734  0.0951 -0.0897
  393OPC    HW1 1898   5.023   3.624   2.320  0.6612  0.5071 -0.4395
  393OPC    HW2 1899   5.132   3.580   2.248  0.2677 -2.9186  0.8892
  393OPC     MW 1900   5.100   3.608   2.314  0.5410 -0.2893  0.0033
  394OPC     OW 1901   1.434   4.163   2.599 -0.5475  0.1299  0.0578
  394OPC    HW1 1902   1.482   4.213   2.652 -0.3621  0.6524 -0.5842
  394OPC    HW2 1903   1.397   4.221   2.545 -0.2903 -0.4330 -0.7328
  394OPC     MW 1904   1.436   4.179   2.599 -0.4821  0.1240 -0.1539
  395OPC     OW 1905   2.170   3.053   1.998  0.0715 -0.8621  0.5174
  395OPC    HW1 1906   2.230   3.075   2.057 -0.7309 -0.8219  1.3433
  395OPC    HW2 1907   2.097   3.044   2.045 -1.0039  0.8928 -0.7016
  395OPC     MW 1908   2.168   3.055   2.014 -0.2060 -0.5970  0.4593
  396OPC     OW 1909   2.603   5.122   3.488 -0.2925  0.3323  0.0995
  396OPC    HW1 1910   2.654   5.065   3.445 -0.3712 -0.2534  0.7623
  396OPC    HW2 1911   2.660   5.181   3.518 -0.3383  1.3837 -1.6933
  396OPC     MW 1912   2.619   5.122   3.486 -0.3109  0.4013 -0.0675
  397OPC     OW 1913   3.989   1.524   3.558 -0.2128 -0.2761 -0.1337
  397OPC    HW1 1914   3.984   1.446   3.519  3.2051 -1.0270  0.5865
  397OPC    HW2 1915   3.975   1.506   3.642 -1.8335  0.3846 -0.2166
  397OPC     MW 1916   3.986   1.510   3.565  0.0528 -0.2894 -0.0395
  398OPC     OW 1917   2.574   4.995   2.031 -0.1367  0.7678  0.5518
  398OPC    HW1 1918   2.566   5.068   1.985  0.8630  0.6814  0.2397
  398OPC    HW2 1919   2.532   5.014   2.106 -0.1167  1.5551  0.3684
  398OPC     MW 1920   2.566   5.008   2.036  0.0139  0.8714  0.4786
  399OPC     OW 1921   3.772   3.243   4.127  0.1453  0.2687 -0.0161
  399OPC    HW1 1922   3.711   3.305   4.119  0.0696  0.3155  0.8251
  399OPC    HW2 1923   3.765   3.198   4.053  0.9853  1.9443 -1.1976
  399OPC     MW 1924   3.762   3.246   4.114  0.2582  0.5232 -0.0665
  400OPC     OW 1925   0.726   3.012   1.216  0.2090 -0.1057 -0.3235
  400OPC    HW1 1926   0.791   2.953   1.217  0.3040 -0.0014 -0.4135
  400OPC    HW2 1927   0.758   3.079   1.261  0.0863 -0.1348 -0.1896
  400OPC     MW 1928   0.740   3.013   1.223  0.2049 -0.0945 -0.3170
  401OPC     OW 1929   0.140   0.839   2.218  0.1888 -0.8692 -0.0197
  401OPC    HW1 1930   0.060   0.828   2.184 -0.3228  1.1282  0.3800
  401OPC    HW2 1931   0.183   0.882   2.155  0.4003 -0.4470  0.4054
  401OPC     MW 1932   0.134   0.844   2.204  0.1445 -0.5118  0.1022
  402OPC     OW 1933   4.188   0.468   0.350 -0.4127  0.1853 -0.2367
  402OPC    HW1 1934   4.179   0.467   0.437  0.8870  1.7011 -0.0416
  402OPC    HW2 1935   4.113   0.502   0.322 -0.1051  1.5001  0.4548
  402OPC     MW 1936   4.176   0.473   0.359 -0.1752  0.6035 -0.1058
  403OPC     OW 1937   3.399   5.004   3.895 -0.0459  0.0217 -0.1006
  403OPC    HW1 1938   3.364   5.083   3.878  0.1196  0.4860  1.5971
  403OPC    HW2 1939   3.405   4.968   3.816 -1.0782  1.3102 -0.8126
  403OPC     MW 1940   3.395   5.011   3.881 -0.1738  0.2804  0.0452
  404OPC     OW 1941   0.276   4.592   2.260 -0.4299 -0.4674 -0.5841
  404OPC    HW1 1942   0.350   4.552   2.237 -0.6924 -1.0390 -0.4626
  404OPC    HW2 1943   0.272   4.661   2.207  1.1864  0.7105  0.7045
  404OPC     MW 1944   0.286   4.596   2.249 -0.2299 -0.3777 -0.3759
  405OPC     OW 1945   1.191   4.235   4.479  0.5064  0.1367 -0.3688
  405OPC    HW1 1946   1.224   4.290   4.421 -0.0727 -0.3718 -1.1944
  405OPC    HW2 1947   1.168   4.286   4.546  0.2718  0.8529 -0.9886
  405OPC     MW 1948   1.193   4.250   4.480  0.3861  0.1676 -0.5822
  406OPC     OW 1949   4.652   2.975   5.079 -0.0609  0.1925 -0.2426
  406OPC    HW1 1950   4.729   2.974   5.121 -0.5248 -0.1396  0.6301
  406OPC    HW2 1951   4.648   3.055   5.045 -0.0247  0.7691  1.0553
  406OPC     MW 1952   4.663   2.987   5.080 -0.1240  0.2286  0.0780
  407OPC     OW 1953   1.279   2.915   3.414 -0.1873 -0.1501  0.1057
  407OPC    HW1 1954   1.332   2.980   3.387  0.5045 -0.3346  0.9777
  407OPC    HW2 1955   1.209   2.957   3.445 -0.4485  0.1086 -0.8220
  407OPC     MW 1956   1.276   2.931   3.415 -0.1237 -0.1392  0.0974
  408OPC     OW 1957   3.894   1.681   2.463  0.1605 -0.5375  0.0663
  408OPC    HW1 1958   3.943   1.639   2.404 -2.2713 -1.5815 -1.3600
  408OPC    HW2 1959   3.932   1.661   2.539  0.6116 -3.2745 -0.7653
  408OPC     MW 1960   3.907   1.671   2.465 -0.1320 -1.0961 -0.2673
  409OPC     OW 1961   2.648   1.163   4.452 -0.2442 -0.3704  0.2365
  409OPC    HW1 1962   2.600   1.091   4.464  0.7241 -1.0150  0.4018
  409OPC    HW2 1963   2.679   1.154   4.371  1.0897 -0.9248  0.7693
  409OPC     MW 1964   2.646   1.151   4.442  0.0960 -0.5475  0.3395
  410OPC     OW 1965   0.249   2.443   4.438 -0.0704  0.3319  0.3762
  410OPC    HW1 1966   0.330   2.474   4.444 -0.5098  1.2372  2.8178
  410OPC    HW2 1967   0.258   2.371   4.390  1.8296  1.4452 -1.0798
  410OPC     MW 1968   0.262   2.437   4.432  0.1454  0.6301  0.5219
  411OPC     OW 1969   4.629   1.792   0.943  0.2043  0.6641  0.5030
  411OPC    HW1 1970   4.708   1.763   0.965  0.1205  1.7702  2.4690
  411OPC    HW2 1971   4.637   1.879   0.946 -0.9846  0.7936  0.3786
  411OPC     MW 1972   4.642   1.801   0.947  0.0162  0.8467  0.7750
  412OPC     OW 1973   0.346   2.853   3.207  0.2955 -0.6078  0.1117
  412OPC    HW1 1974   0.398   2.920   3.226 -0.5100 -0.0822  0.5288
  412OPC    HW2 1975   0.396   2.783   3.224  0.1058 -0.1734  2.9510
  412OPC     MW 1976   0.361   2.852   3.212  0.1485 -0.4661  0.5926
  413OPC     OW 1977   4.492   4.091   3.465  0.2659  0.4109 -0.3464
  413OPC    HW1 1978   4.491   4.175   3.486  0.7487  0.4838 -0.6125
  413OPC    HW2 1979   4.484   4.051   3.543  2.9600  0.6680  0.1509
  413OPC     MW 1980   4.490   4.097   3.480  0.7350  0.4597 -0.3121
  414OPC     OW 1981   3.374   0.432   2.140 -0.1306 -0.1631  0.6472
  414OPC    HW1 1982   3.341   0.468   2.068 -0.5611  0.4417  1.1231
  414OPC    HW2 1983   3.363   0.346   2.128 -1.5544 -0.0039  0.6117
  414OPC     MW 1984   3.367   0.425   2.128 -0.4046 -0.0502  0.7124
  415OPC     OW 1985   1.407   3.724   4.185 -0.6450 -0.1363 -0.6586
  415OPC    HW1 1986   1.424   3.730   4.271  0.5835 -2.2396 -0.6794
  415OPC    HW2 1987   1.331   3.681   4.182 -0.1667 -1.0214 -0.5847
  415OPC     MW 1988   1.398   3.718   4.197 -0.3928 -0.5777 -0.6509
  416OPC     OW 1989   1.251   2.654   4.177  0.1525  0.3881  0.3080
  416OPC    HW1 1990   1.191   2.610   4.131  0.8716 -1.3419  0.9637
  416OPC    HW2 1991   1.236   2.738   4.155 -0.2541 -0.2553 -2.2032
  416OPC     MW 1992   1.240   2.660   4.167  0.1986  0.0376  0.0341
  417OPC     OW 1993   5.007   0.872   0.476 -0.1966 -0.0181  0.0557
  417OPC    HW1 1994   4.962   0.798   0.477 -1.0166  0.4499  2.0358
  417OPC    HW2 1995   4.944   0.933   0.470  0.2737  0.5771  0.9988
  417OPC     MW 1996   4.991   0.870   0.475 -0.2482  0.1389  0.4875
  418OPC     OW 1997   4.835   3.716   1.571  0.1412 -0.1464  0.2001
  418OPC    HW1 1998   4.750   3.710   1.590  0.7296 -2.8410  2.6021
  418OPC    HW2 1999   4.848   3.654   1.512  0.6299 -0.5989  0.7709
  418OPC     MW 2000   4.824   3.706   1.565  0.3002 -0.6112  0.6393
  419OPC     OW 2001   3.718   1.234   4.068  0.0606  0.0533 -0.2123
  419OPC    HW1 2002   3.744   1.314   4.090  1.1520 -0.3907  0.2125
  419OPC    HW2 2003   3.718   1.191   4.144 -1.3054 -0.1530 -0.3121
  419OPC     MW 2004   3.722   1.240   4.083  0.0199 -0.0427 -0.1643
  420OPC     OW 2005   4.584   0.413   2.423  0.4086  0.2844  0.1350
  420OPC    HW1 2006   4.635   0.479   2.451  1.9523 -1.6934  2.3883
  420OPC    HW2 2007   4.503   0.442   2.438  0.9583  2.1229 -0.1568
  420OPC     MW 2008   4.580   0.427   2.429  0.7176  0.2638  0.4249
  421OPC     OW 2009   4.103   3.093   2.163 -0.2530 -0.1872 -0.1691
  421OPC    HW1 2010   4.024   3.058   2.173 -0.7760  0.6926 -1.0613
  421OPC    HW2 2011   4.141   3.040   2.104 -0.4161 -0.2463 -0.2232
  421OPC     MW 2012   4.097   3.080   2.156 -0.3543 -0.0660 -0.3088
  422OPC     OW 2013   3.983   2.821   2.541 -0.6019 -0.7007  0.1527
  422OPC    HW1 2014   4.008   2.895   2.581 -0.4459 -0.4666 -0.3768
  422OPC    HW2 2015   3.897   2.830   2.531 -0.4232 -0.0962 -0.9177
  422OPC     MW 2016   3.974   2.833   2.546 -0.5524 -0.5769 -0.0838
  423OPC     OW 2017   4.660   0.998   2.665  0.1932  0.1163  0.1173
  423OPC    HW1 2018   4.740   0.976   2.639  1.0705  0.9403  1.9232
  423OPC    HW2 2019   4.611   0.930   2.640  1.6087 -0.8221 -0.2299
  423OPC     MW 2020   4.665   0.985   2.658  0.5319  0.0994  0.3327
  424OPC     OW 2021   4.112   5.039   3.794  1.0715 -0.5193  0.5073
  424OPC    HW1 2022   4.065   5.071   3.860  0.7768 -0.3706  0.2272
  424OPC    HW2 2023   4.103   5.098   3.731  1.2156 -0.7402  0.2752
  424OPC     MW 2024   4.104   5.052   3.795  1.0493 -0.5298  0.4317
  425OPC     OW 2025   3.500   3.392   0.808 -0.3936  0.2034 -0.2952
  425OPC    HW1 2026   3.421   3.355   0.799 -1.0336  1.1965  0.8913
  425OPC    HW2 2027   3.483   3.464   0.854  1.2816  0.1925  0.3917
  425OPC     MW 2028   3.486   3.398   0.813 -0.2406  0.3486 -0.0184
  426OPC     OW 2029   2.497   1.185   2.956 -0.6169  0.0248  1.1000
  426OPC    HW1 2030   2.528   1.190   3.037  1.5157 -2.2004  0.5677
  426OPC    HW2 2031   2.569   1.180   2.907 -1.8402  0.4008 -0.8698
  426OPC     MW 2032   2.512   1.185   2.960 -0.4826 -0.2484  0.7303
  427OPC     OW 2033   3.079   0.143   0.234  0.6863 -0.7243  0.2323
  427OPC    HW1 2034   3.107   0.185   0.305  2.3520  0.5555 -1.1139
  427OPC    HW2 2035   2.992   0.151   0.238  0.8433  0.7815  1.2607
  427OPC     MW 2036   3.070   0.150   0.245  0.9555 -0.3128  0.1853
  428OPC     OW 2037   2.095   0.706   1.007  0.0606 -0.5436 -0.3425
  428OPC    HW1 2038   2.115   0.634   1.052  0.4977 -0.3751 -0.2678
  428OPC    HW2 2039   2.160   0.761   1.025 -0.0132 -0.3033 -0.7957
  428OPC     MW 2040   2.107   0.703   1.016  0.1143 -0.4832 -0.3985
  429OPC     OW 2041   2.139   3.548   4.696 -0.1886  0.2236 -0.0609
  429OPC    HW1 2042   2.202   3.590   4.653 -0.7248  0.2695 -0.8167
  429OPC    HW2 2043   2.066   3.573   4.656 -0.5732 -0.8977 -0.1009
  429OPC     MW 2044   2.138   3.558   4.683 -0.3246  0.0648 -0.1783
  430OPC     OW 2045   4.401   2.576   3.099  0.1704  0.4348 -0.3020
  430OPC    HW1 2046   4.338   2.597   3.042  0.2830  0.8713 -0.2720
  430OPC    HW2 2047   4.454   2.646   3.097  1.5977 -0.6109 -1.6033
  430OPC     MW 2048   4.399   2.590   3.090  0.3979  0.3446 -0.4897
  431OPC     OW 2049   0.598   1.117   1.700  0.2637  0.6266  0.1424
  431OPC    HW1 2050   0.635   1.059   1.754 -0.6779 -1.4507 -1.2708
  431OPC    HW2 2051   0.556   1.171   1.753 -2.7092 -2.7269  1.6113
  431OPC     MW 2052   0.597   1.116   1.716 -0.3146 -0.1757  0.1507
  432OPC     OW 2053   4.368   1.120   3.960  0.2130  0.0166  0.1003
  432OPC    HW1 2054   4.312   1.075   3.910  0.9641  0.0355 -0.7922
  432OPC    HW2 2055   4.411   1.169   3.902  0.8989  0.2702  0.8162
  432OPC     MW 2056   4.366   1.120   3.944  0.4253  0.0569  0.0741
  433OPC     OW 2057   0.336   1.605   3.824  0.1843 -0.0190  0.0645
  433OPC    HW1 2058   0.342   1.534   3.774  0.2169  0.0128  0.0233
  433OPC    HW2 2059   0.275   1.584   3.883  1.7347 -0.9125  1.4363
  433OPC     MW 2060   0.328   1.592   3.826  0.4182 -0.1463  0.2611
  434OPC     OW 2061   1.836   0.866   4.590  0.1072  0.6660 -0.4222
  434OPC    HW1 2062   1.891   0.875   4.523 -1.0821  3.1484 -1.1817
  434OPC    HW2 2063   1.776   0.810   4.559  1.0314 -0.4010 -0.3486
  434OPC     MW 2064   1.835   0.859   4.575  0.0681  0.8751 -0.5233
  435OPC     OW 2065   0.847   4.380   1.002 -0.3948  0.0474 -0.0852
  435OPC    HW1 2066   0.817   4.461   0.997 -0.4567  0.1996  1.9055
  435OPC    HW2 2067   0.779   4.334   1.031 -0.4509 -0.8172 -1.4514
  435OPC     MW 2068   0.833   4.385   1.005 -0.4123 -0.0582  0.0071
  436OPC     OW 2069   3.627   1.130   3.544  0.3675 -0.6811 -0.1432
  436OPC    HW1 2070   3.599   1.205   3.510 -0.0248 -0.1980  1.1974
  436OPC    HW2 2071   3.693   1.154   3.595 -0.7674 -1.0095  1.5477
  436OPC     MW 2072   3.632   1.145   3.546  0.1420 -0.6583  0.3046
  437OPC     OW 2073   1.262   0.279   1.992  0.8989 -0.2807 -0.1648
  437OPC    HW1 2074   1.344   0.294   2.019  0.0132  0.7958  2.2360
  437OPC    HW2 2075   1.215   0.291   2.064 -1.6273  1.3663 -1.9538
  437OPC     MW 2076   1.267   0.283   2.007  0.3949  0.1217 -0.0744
  438OPC     OW 2077   1.221   1.843   0.695  0.0777  0.1639 -0.2754
  438OPC    HW1 2078   1.293   1.884   0.668  0.1460 -1.0742 -2.0869
  438OPC    HW2 2079   1.186   1.899   0.752  1.7511  1.3778 -0.3750
  438OPC     MW 2080   1.226   1.857   0.700  0.3350  0.1603 -0.5577
  439OPC     OW 2081   1.185   3.719   1.913 -0.1293 -0.3302 -0.1364
  439OPC    HW1 2082   1.186   3.804   1.896 -2.8133 -0.2935 -0.5458
  439OPC    HW2 2083   1.252   3.688   1.867  0.3785  1.4510 -0.6482
  439OPC     MW 2084   1.195   3.727   1.904 -0.4508 -0.0619 -0.2726
  440OPC     OW 2085   1.928   4.497   3.397  0.1771 -0.2004 -0.0580
  440OPC    HW1 2086   2.010   4.511   3.425  0.9107 -1.7891 -1.1784
  440OPC    HW2 2087   1.892   4.576   3.397  1.5036  0.4497  1.1154
  440OPC     MW 2088   1.935   4.510   3.401  0.4814 -0.3390 -0.0503
  441OPC     OW 2089   0.156   0.328   3.986 -0.1542  0.1973  0.0855
  441OPC    HW1 2090   0.229   0.376   3.985  0.5514 -0.8354 -0.1973
  441OPC    HW2 2091   0.106   0.368   4.045  1.0460  0.3649  1.0300
  441OPC     MW 2092   0.160   0.341   3.994  0.1273  0.0695  0.1832
  442OPC     OW 2093   1.360   1.984   4.369  0.1738  0.4280  0.1357
  442OPC    HW1 2094   1.327   2.065   4.375 -0.6098  0.0499  1.0504
  442OPC    HW2 2095   1.349   1.964   4.285  0.1274  1.1645 -0.0434
  442OPC     MW 2096   1.353   1.993   4.357  0.0512  0.4810  0.2444
  443OPC     OW 2097   4.133   0.204   1.522  0.7489  0.1332 -0.5966
  443OPC    HW1 2098   4.068   0.154   1.495  1.1029 -0.3683 -0.5227
  443OPC    HW2 2099   4.099   0.285   1.520 -0.4548 -0.2694  1.0879
  443OPC     MW 2100   4.118   0.209   1.518  0.6232 -0.0004 -0.3368
  444OPC     OW 2101   0.750   2.345   4.730 -0.2409  0.1260  0.7884
  444OPC    HW1 2102   0.675   2.371   4.766 -0.4284 -0.6644  0.9807
  444OPC    HW2 2103   0.742   2.369   4.647 -1.0134 -0.5832  0.6462
  444OPC     MW 2104   0.738   2.353   4.723 -0.3827 -0.0956  0.7956
  445OPC     OW 2105   3.863   3.326   4.865  0.5666  0.0486 -0.9146
  445OPC    HW1 2106   3.806   3.261   4.876 -0.9101  1.6740  1.9101
  445OPC    HW2 2107   3.933   3.300   4.911  1.1441 -0.7100 -2.1408
  445OPC     MW 2108   3.865   3.313   4.873  0.4338  0.1767 -0.6785
  446OPC     OW 2109   3.343   1.492   4.579 -0.5615 -0.2253 -0.6461
  446OPC    HW1 2110   3.363   1.407   4.575  2.1179  0.3549 -1.0304
  446OPC    HW2 2111   3.259   1.492   4.606  0.1149 -2.9198  2.0322
  446OPC     MW 2112   3.333   1.480   4.583 -0.0658 -0.5376 -0.3071
  447OPC     OW 2113   4.838   2.971   2.266  0.0605  0.4571 -0.3388
  447OPC    HW1 2114   4.813   2.892   2.237  0.5221  0.0702  0.2900
  447OPC    HW2 2115   4.855   2.957   2.350  2.4744  0.6577 -0.7213
  447OPC     MW 2116   4.837   2.957   2.274  0.4854  0.4296 -0.3026
  448OPC     OW 2117   1.978   3.805   2.197 -0.1282  0.0640  0.1020
  448OPC    HW1 2118   1.901   3.767   2.180 -1.7990  1.5777  3.4282
  448OPC    HW2 2119   2.024   3.741   2.235 -1.0914 -0.0173  1.2020
  448OPC     MW 2120   1.974   3.790   2.200 -0.5174  0.2757  0.7558
  449OPC     OW 2121   2.309   4.728   2.843 -0.0098 -0.1566 -0.1839
  449OPC    HW1 2122   2.250   4.745   2.781  0.1284 -3.0138 -1.2262
  449OPC    HW2 2123   2.373   4.786   2.827  0.4187 -1.3153 -3.3431
  449OPC     MW 2124   2.310   4.739   2.832  0.0739 -0.7498 -0.8045
  450OPC     OW 2125   1.990   4.694   1.842 -0.2106 -0.6123  0.2351
  450OPC    HW1 2126   2.073   4.710   1.867 -0.7020  0.6241  1.2040
  450OPC    HW2 2127   1.985   4.607   1.842  1.1699 -0.7140 -0.1108
  450OPC     MW 2128   2.002   4.684   1.846 -0.0794 -0.4447  0.3271
  451OPC     OW 2129   1.498   0.729   3.469 -0.1797  0.3702 -0.1713
  451OPC    HW1 2130   1.515   0.670   3.407 -1.1176  2.5055 -2.6428
  451OPC    HW2 2131   1.576   0.740   3.508  0.1375 -2.0085  0.0094
  451OPC     MW 2132   1.512   0.722   3.466 -0.2714  0.3343 -0.5097
  452OPC     OW 2133   3.522   1.818   2.038  0.4177 -0.0055  0.1914
  452OPC    HW1 2134   3.470   1.768   2.086  1.5784 -0.9717  0.5179
  452OPC    HW2 2135   3.572   1.859   2.096 -1.1575  2.3662 -0.0259
  452OPC     MW 2136   3.522   1.816   2.053  0.3564  0.2021  0.2077
  453OPC     OW 2137   2.473   0.983   5.159 -0.1388  0.4891 -0.4100
  453OPC    HW1 2138   2.414   1.021   5.107 -0.3987 -0.3230 -0.7288
  453OPC    HW2 2139   2.434   0.910   5.185  1.8047 -1.8401 -3.2810
  453OPC     MW 2140   2.459   0.978   5.155  0.1098  0.0250 -0.8812
  454OPC     OW 2141   4.874   2.725   1.012 -0.3751 -0.1512  0.7847
  454OPC    HW1 2142   4.859   2.651   1.057  2.0391  0.4582  2.7967
  454OPC    HW2 2143   4.907   2.779   1.072 -1.2073  2.3019 -0.8342
  454OPC     MW 2144   4.877   2.722   1.028 -0.1414  0.3012  0.8428
  455OPC     OW 2145   3.576   5.061   0.507 -0.1108  0.1174  0.3799
  455OPC    HW1 2146   3.663   5.068   0.501  0.3210 -4.0713 -2.0943
  455OPC    HW2 2147   3.565   4.987   0.552 -2.4748  0.6964  0.8935
  455OPC     MW 2148   3.587   5.051   0.513 -0.3961 -0.4156  0.0903
  456OPC     OW 2149   2.993   2.665   0.842 -0.1059  0.0708  0.4723
  456OPC    HW1 2150   2.913   2.631   0.830  0.0641 -0.1237 -0.1783
  456OPC    HW2 2151   3.046   2.601   0.817  0.2611  0.1541  1.0319
  456OPC     MW 2152   2.989   2.650   0.836 -0.0265  0.0545  0.4589
  457OPC     OW 2153   0.305   4.982   3.540 -0.2614 -1.1109  0.3478
  457OPC    HW1 2154   0.326   4.935   3.610 -1.8592 -2.1411  0.1758
  457OPC    HW2 2155   0.286   5.061   3.573 -0.8858 -1.5558  1.0631
  457OPC     MW 2156   0.305   4.987   3.555 -0.5897 -1.3289  0.4281
  458OPC     OW 2157   3.550   3.789   2.113 -0.3664  0.3883  0.3566
  458OPC    HW1 2158   3.603   3.852   2.086 -0.5217  0.1404 -0.5441
  458OPC    HW2 2159   3.567   3.723   2.059 -0.0666 -0.4206  1.3979
  458OPC     MW 2160   3.561   3.788   2.101 -0.3451  0.2322  0.3774
  459OPC     OW 2161   2.946   4.197   1.098  0.3158 -0.4996 -0.3696
  459OPC    HW1 2162   2.892   4.265   1.094  1.5222  0.5481  0.4953
  459OPC    HW2 2163   2.970   4.194   1.181  0.1992 -2.0868 -0.3614
  459OPC     MW 2164   2.941   4.207   1.110  0.4768 -0.5794 -0.2406
  460OPC     OW 2165   3.615   5.144   4.541  0.2526  0.1634  0.3871
  460OPC    HW1 2166   3.626   5.058   4.555 -0.6638  0.0386  0.4263
  460OPC    HW2 2167   3.583   5.147   4.459  1.1067  0.5372  0.0590
  460OPC     MW 2168   3.612   5.131   4.531  0.2433  0.2003  0.3445
  461OPC     OW 2169   1.299   2.036   4.094  0.1936  0.7305 -0.3047
  461OPC    HW1 2170   1.368   2.051   4.042  1.4496 -0.2035  1.0073
  461OPC    HW2 2171   1.244   1.992   4.042  2.1350 -1.7176 -0.4767
  461OPC     MW 2172   1.301   2.031   4.079  0.6659  0.2308 -0.1364
  462OPC     OW 2173   1.667   4.283   4.498 -0.2906 -0.3667 -0.5620
  462OPC    HW1 2174   1.609   4.227   4.532 -0.1231 -0.4568 -0.4209
  462OPC    HW2 2175   1.719   4.232   4.451  1.5376 -0.7862  1.7370
  462OPC     MW 2176   1.666   4.267   4.496  0.0042 -0.4418 -0.2017
  463OPC     OW 2177   1.633   0.609   0.580 -0.2447  0.4103 -0.1326
  463OPC    HW1 2178   1.605   0.576   0.656 -3.3976 -1.6415 -1.9576
  463OPC    HW2 2179   1.597   0.688   0.577 -0.7180  0.2085  0.1960
  463OPC     MW 2180   1.623   0.616   0.591 -0.7803  0.0774 -0.3536
  464OPC     OW 2181   2.145   1.530   0.560 -0.0693 -0.2521  0.3184
  464OPC    HW1 2182   2.174   1.464   0.511 -2.6575 -1.8909  0.8458
  464OPC    HW2 2183   2.091   1.573   0.506  1.0323  1.0604  0.2123
  464OPC     MW 2184   2.141   1.527   0.545 -0.2887 -0.3003  0.3806
  465OPC     OW 2185   1.672   2.289   1.063  0.2547  0.0396 -0.5012
  465OPC    HW1 2186   1.721   2.283   0.991 -0.5989 -2.3278 -1.0089
  465OPC    HW2 2187   1.719   2.247   1.123 -0.2162 -0.4174 -0.4447
  465OPC     MW 2188   1.686   2.282   1.061  0.0591 -0.3777 -0.5678
  466OPC     OW 2189   4.530   1.766   1.875 -0.2956  0.0198  0.0799
  466OPC    HW1 2190   4.509   1.842   1.839  0.0222  0.5762  1.0446
  466OPC    HW2 2191   4.586   1.787   1.938  0.6857 -1.1228 -0.3600
  466OPC     MW 2192   4.535   1.780   1.879 -0.1037 -0.0668  0.1574
  467OPC     OW 2193   0.886   0.120   1.785 -0.2838  0.3613 -0.3829
  467OPC    HW1 2194   0.822   0.125   1.844  0.2575 -1.4505  0.4474
  467OPC    HW2 2195   0.846   0.097   1.712 -0.7635  0.9653 -0.3223
  467OPC     MW 2196   0.871   0.118   1.783 -0.2747  0.1829 -0.2513
  468OPC     OW 2197   4.032   1.218   2.968 -0.1597  0.6987  0.3940
  468OPC    HW1 2198   4.017   1.134   2.952 -0.0352  0.1834  2.7383
  468OPC    HW2 2199   4.088   1.241   2.905 -0.4566 -0.8602 -0.4822
  468OPC     MW 2200   4.038   1.209   2.956 -0.1853  0.3923  0.6108
  469OPC     OW 2201   2.839   3.911   2.909  0.0376 -0.0952 -0.0341
  469OPC    HW1 2202   2.919   3.907   2.944  0.6519 -3.1429 -1.4548
  469OPC    HW2 2203   2.786   3.898   2.977  0.7698  0.8701  0.7538
  469OPC     MW 2204   2.843   3.908   2.924  0.2365 -0.4027 -0.1276
  470OPC     OW 2205   4.058   1.539   1.678  0.1966 -0.5900  0.4982
  470OPC    HW1 2206   4.029   1.546   1.760 -1.1307 -0.2560  0.0238
  470OPC    HW2 2207   4.073   1.622   1.655 -0.0653 -0.6343  0.1771
  470OPC     MW 2208   4.056   1.552   1.687 -0.0381 -0.5473  0.3806
  471OPC     OW 2209   3.711   4.846   4.847  0.4343  0.1518 -0.4366
  471OPC    HW1 2210   3.709   4.921   4.890 -1.5705 -0.6022  0.8938
  471OPC    HW2 2211   3.779   4.804   4.882  0.3893  0.5634  0.1462
  471OPC     MW 2212   3.721   4.851   4.858  0.1315  0.1011 -0.1540
  472OPC     OW 2213   2.321   4.854   5.168 -0.3523  0.3472  0.5152
  472OPC    HW1 2214   2.351   4.844   5.249  0.7251 -0.7556  0.0274
  472OPC    HW2 2215   2.270   4.925   5.172  0.4511  0.8689  1.9277
  472OPC     MW 2216   2.318   4.863   5.180 -0.0744  0.2611  0.6516
  473OPC     OW 2217   1.744   3.212   0.781 -0.1782 -0.5898  0.5132
  473OPC    HW1 2218   1.673   3.258   0.760  0.3241 -0.3815 -0.8553
  473OPC    HW2 2219   1.789   3.267   0.832 -0.7104 -0.4909  0.8833
  473OPC     MW 2220   1.740   3.227   0.786 -0.1826 -0.5444  0.3657
  474OPC     OW 2221   4.267   5.075   4.180  0.1638 -0.0532  0.1947
  474OPC    HW1 2222   4.304   4.996   4.187  0.3901  0.1093  1.0401
  474OPC    HW2 2223   4.334   5.130   4.194  0.1591  0.3166 -1.1389
  474OPC     MW 2224   4.283   5.071   4.183  0.1965  0.0255  0.1228
  475OPC     OW 2225   2.691   1.516   4.003  0.3412  0.2995 -0.2791
  475OPC    HW1 2226   2.605   1.522   4.017  0.6906  0.3554  2.2475
  475OPC    HW2 2227   2.726   1.560   4.069  2.3496  1.8560 -2.2458
  475OPC     MW 2228   2.683   1.523   4.015  0.6894  0.5377 -0.1962
  476OPC     OW 2229   3.443   3.919   0.523 -0.3958  0.0969 -0.1623
  476OPC    HW1 2230   3.502   3.948   0.466 -1.5029  0.0687 -1.3762
  476OPC    HW2 2231   3.396   3.990   0.542 -1.9920 -0.4620 -1.7630
  476OPC     MW 2232   3.445   3.934   0.518 -0.7952  0.0103 -0.5781
  477OPC     OW 2233   1.127   4.409   0.644 -0.7953 -0.1220 -0.2632
  477OPC    HW1 2234   1.135   4.424   0.730 -2.4250 -1.1498  0.1008
  477OPC    HW2 2235   1.198   4.361   0.625  0.0640  0.8899  0.2828
  477OPC     MW 2236   1.139   4.404   0.654 -0.9091 -0.1245 -0.1287
  478OPC     OW 2237   3.648   4.380   2.347 -0.1922 -0.5007 -0.4651
  478OPC    HW1 2238   3.719   4.356   2.392 -0.9271 -0.2562  0.8695
  478OPC    HW2 2239   3.676   4.448   2.299  0.7945 -1.2423 -0.9754
  478OPC     MW 2240   3.663   4.387   2.347 -0.1551 -0.5741 -0.3433
  479OPC     OW 2241   1.264   3.233   0.081  0.8689 -0.1572 -0.1240
  479OPC    HW1 2242   1.217   3.212   0.011  0.7851 -0.7580  0.0992
  479OPC    HW2 2243   1.250   3.166   0.135  1.4369 -0.0086  0.2172
  479OPC     MW 2244   1.255   3.220   0.079  0.9404 -0.2240 -0.0406
  480OPC     OW 2245   1.283   1.707   4.100  0.2467 -0.0271 -0.1061
  480OPC    HW1 2246   1.337   1.663   4.153 -0.4577 -0.4446  0.2841
  480OPC    HW2 2247   1.224   1.741   4.155  0.3459  0.7827 -0.4825
  480OPC     MW 2248   1.283   1.706   4.116  0.1573  0.0309 -0.1042
  481OPC     OW 2249   4.973   5.012   5.068 -0.2929 -0.4437  0.1846
  481OPC    HW1 2250   5.056   4.989   5.055 -0.1322 -0.5843  1.3594
  481OPC    HW2 2251   4.940   5.017   4.987  0.7116 -0.9200 -0.2676
  481OPC     MW 2252   4.980   5.009   5.054 -0.1206 -0.5348  0.2913
  482OPC     OW 2253   4.002   4.453   1.059  0.1082 -0.2019 -0.2700
  482OPC    HW1 2254   3.996   4.539   1.072  0.2286 -0.1133 -0.8026
  482OPC    HW2 2255   3.929   4.433   1.017 -0.1730 -0.4563  0.3224
  482OPC     MW 2256   3.990   4.463   1.055  0.0842 -0.2260 -0.2612
  483OPC     OW 2257   4.246   3.435   4.329 -0.0906  0.0476  0.0078
  483OPC    HW1 2258   4.253   3.368   4.384  2.3207 -0.5924 -0.9403
  483OPC    HW2 2259   4.288   3.408   4.258  1.7273  2.8119 -0.1320
  483OPC     MW 2260   4.253   3.421   4.327  0.5343  0.3614 -0.1531
  484OPC     OW 2261   3.175   4.977   1.406 -0.3011  0.3503 -0.2766
  484OPC    HW1 2262   3.108   4.922   1.415  0.3424 -0.5488 -0.7730
  484OPC    HW2 2263   3.245   4.928   1.425  0.4417  0.4517 -2.4461
  484OPC     MW 2264   3.175   4.961   1.410 -0.0963  0.2325 -0.6704
  485OPC     OW 2265   1.011   0.838   1.008 -0.4609  0.3318 -0.4533
  485OPC    HW1 2266   1.040   0.917   1.029  0.1589  0.2898 -1.0862
  485OPC    HW2 2267   0.927   0.839   1.031  0.1814  0.2097  2.1734
  485OPC     MW 2268   1.003   0.850   1.014 -0.2745  0.3076 -0.1588
  486OPC     OW 2269   5.132   2.876   4.000 -0.0002 -0.3332  0.2681
  486OPC    HW1 2270   5.183   2.838   3.940 -1.0400 -1.3349 -0.0444
  486OPC    HW2 2271   5.090   2.937   3.954 -0.8857 -1.1805 -0.1045
  486OPC     MW 2272   5.133   2.879   3.984 -0.2847 -0.6063  0.1669
  487OPC     OW 2273   1.871   2.372   1.876  0.0679 -0.1334  0.1680
  487OPC    HW1 2274   1.931   2.423   1.914 -0.6850  0.4662  0.5839
  487OPC    HW2 2275   1.857   2.309   1.935  1.7155 -1.4499 -0.7410
  487OPC     MW 2276   1.878   2.370   1.890  0.2000 -0.2394  0.0951
  488OPC     OW 2277   3.822   3.486   1.809  0.4735  0.2235  0.3366
  488OPC    HW1 2278   3.891   3.535   1.786  0.1939  0.4568 -0.0162
  488OPC    HW2 2279   3.844   3.406   1.783  0.1910  0.4715 -0.7058
  488OPC     MW 2280   3.836   3.482   1.802  0.3904  0.2946  0.1305
  489OPC     OW 2281   0.793   3.667   3.154 -0.3265 -0.0963  0.0557
  489OPC    HW1 2282   0.751   3.740   3.131 -1.5828 -0.4713  1.0573
  489OPC    HW2 2283   0.748   3.639   3.223  0.7757 -1.2637  0.3239
  489OPC     MW 2284   0.780   3.674   3.161 -0.3493 -0.3241  0.2434
  490OPC     OW 2285   3.171   3.404   3.626 -0.1687  0.1556 -0.0172
  490OPC    HW1 2286   3.176   3.402   3.713 -1.1800  0.7580  0.0711
  490OPC    HW2 2287   3.094   3.443   3.611  0.6085  1.2984 -1.1858
  490OPC     MW 2288   3.160   3.409   3.637 -0.2033  0.4133 -0.1768
  491OPC     OW 2289   3.467   3.167   3.220 -0.2239  0.6901  0.4107
  491OPC    HW1 2290   3.414   3.179   3.152  0.7119 -2.2637 -1.0259
  491OPC    HW2 2291   3.415   3.130   3.280  0.0565 -2.5874 -1.1422
  491OPC     MW 2292   3.451   3.163   3.219 -0.0441 -0.2306 -0.0309
  492OPC     OW 2293   4.340   4.298   4.929  0.4846  0.1252 -0.4675
  492OPC    HW1 2294   4.347   4.212   4.947  0.5076  0.4878  1.5691
  492OPC    HW2 2295   4.282   4.326   4.989  1.0591  1.6564 -0.5910
  492OPC     MW 2296   4.332   4.289   4.941  0.5729  0.4048 -0.1848
  493OPC     OW 2297   3.006   1.423   0.045  0.2036 -0.3239  0.8643
  493OPC    HW1 2298   3.042   1.378   0.111  1.3906 -0.1377  0.3687
  493OPC    HW2 2299   3.056   1.404  -0.023 -1.5189 -1.2124 -0.2335
  493OPC     MW 2300   3.018   1.414   0.045  0.1245 -0.4277  0.6289
  494OPC     OW 2301   0.015   3.039   2.164  0.1888 -0.3096 -0.2258
  494OPC    HW1 2302  -0.037   3.013   2.099 -1.0992  1.9985 -0.1949
  494OPC    HW2 2303   0.094   3.009   2.140 -0.3565 -0.0617 -2.5247
  494OPC     MW 2304   0.019   3.030   2.151 -0.0820  0.0681 -0.5608
  495OPC     OW 2305   3.339   3.064   3.445 -0.0854 -0.0452  0.4953
  495OPC    HW1 2306   3.381   3.078   3.521 -0.6159 -1.9958  1.2096
  495OPC    HW2 2307   3.255   3.071   3.467 -0.2332 -0.2239 -0.0040
  495OPC     MW 2308   3.333   3.067   3.460 -0.1856 -0.3599  0.5271
  496OPC     OW 2309   4.319   1.615   4.909 -0.2124  0.1265 -0.8317
  496OPC    HW1 2310   4.349   1.589   4.831 -0.8194 -0.4899 -0.8773
  496OPC    HW2 2311   4.239   1.645   4.891 -1.9343 -3.4162 -0.0383
  496OPC     MW 2312   4.312   1.615   4.895 -0.5562 -0.4879 -0.7212
  497OPC     OW 2313   0.206   1.591   2.122 -0.7009 -0.4113 -0.4001
  497OPC    HW1 2314   0.277   1.544   2.143 -1.3045 -1.0973  0.1568
  497OPC    HW2 2315   0.165   1.541   2.064 -0.0361  0.6136 -1.8092
  497OPC     MW 2316   0.210   1.577   2.116 -0.6919 -0.3612 -0.5260
  498OPC     OW 2317   4.215   5.096   0.686  0.3712 -0.6355  0.2782
  498OPC    HW1 2318   4.189   5.033   0.631  1.4687 -0.4967 -0.4342
  498OPC    HW2 2319   4.279   5.136   0.642 -0.4679  1.1634  0.5915
  498OPC     MW 2320   4.221   5.093   0.671  0.4094 -0.3493  0.2193
  499OPC     OW 2321   0.883   0.091   4.017  0.5096  0.4670  0.1117
  499OPC    HW1 2322   0.945   0.078   4.076  1.6556  1.7005 -0.7652
  499OPC    HW2 2323   0.909   0.163   3.975 -1.4716  0.9820 -0.3478
  499OPC     MW 2324   0.896   0.100   4.019  0.3862  0.7253 -0.0856
  500OPC     OW 2325   2.006   1.915   1.446 -0.3965 -0.3407  0.7551
  500OPC    HW1 2326   1.938   1.919   1.393  0.3540 -1.8779 -0.3890
  500OPC    HW2 2327   2.006   1.833   1.474  1.2764 -0.5413  0.2891
  500OPC     MW 2328   1.996   1.904   1.443 -0.0385 -0.5974  0.5172
  501OPC     OW 2329   2.727   2.588   0.838 -0.6152 -0.1662  0.6406
  501OPC    HW1 2330   2.667   2.526   0.847 -0.0527 -0.7868  0.2502
  501OPC    HW2 2331   2.720   2.613   0.755  2.3043 -3.1503 -0.7479
  501OPC     MW 2332   2.717   2.583   0.827 -0.1009 -0.6987  0.3778
  502OPC     OW 2333   1.596   1.909   3.202  0.4065 -0.7749 -0.4850
  502OPC    HW1 2334   1.680   1.893   3.183  0.3350 -1.1597 -0.4917
  502OPC    HW2 2335   1.600   1.959   3.273  0.6425 -0.7222 -0.5324
  502OPC     MW 2336   1.609   1.914   3.209  0.4308 -0.8240 -0.4929
  503OPC     OW 2337   2.712   4.784   4.243  0.3121 -0.2606 -0.1029
  503OPC    HW1 2338   2.709   4.788   4.155 -1.4422 -2.3682 -0.2345
  503OPC    HW2 2339   2.765   4.850   4.265 -0.3036  1.2267 -2.6592
  503OPC     MW 2340   2.720   4.795   4.233 -0.0380 -0.3524 -0.5000
  504OPC     OW 2341   2.999   4.118   2.754  0.2207  0.3060  0.2882
  504OPC    HW1 2342   3.076   4.114   2.794  0.6011 -2.3069 -0.4549
  504OPC    HW2 2343   2.949   4.063   2.800  0.0150 -1.0235 -1.4200
  504OPC     MW 2344   3.003   4.109   2.767  0.2464 -0.2766 -0.0740
  505OPC     OW 2345   5.073   2.741   1.953 -0.1643  0.6667 -0.1198
  505OPC    HW1 2346   5.051   2.818   1.988 -0.2907  0.4572  0.2572
  505OPC    HW2 2347   5.155   2.754   1.925  0.2411  0.5716  1.0083
  505OPC     MW 2348   5.081   2.754   1.954 -0.1228  0.6217  0.1026
  506OPC     OW 2349   4.178   4.214   1.020  0.3064  0.1324  0.4668
  506OPC    HW1 2350   4.110   4.265   1.039  1.1924  1.2930  0.5862
  506OPC    HW2 2351   4.208   4.248   0.945  0.9264 -0.1945  0.5648
  506OPC     MW 2352   4.172   4.227   1.012  0.5288  0.2553  0.4990
  507OPC     OW 2353   4.616   4.090   2.393 -0.0614  0.2180 -0.0133
  507OPC    HW1 2354   4.593   4.046   2.464 -2.0934 -1.7063 -1.6988
  507OPC    HW2 2355   4.544   4.136   2.373 -0.6201 -1.4538 -2.2573
  507OPC     MW 2356   4.602   4.090   2.400 -0.4442 -0.3133 -0.5937
  508OPC     OW 2357   0.166   4.764   0.149  0.0161  0.2337 -0.2690
  508OPC    HW1 2358   0.210   4.691   0.169 -1.9030 -0.5905  1.3227
  508OPC    HW2 2359   0.218   4.805   0.093  0.8467 -2.7367 -1.8670
  508OPC     MW 2360   0.180   4.759   0.144 -0.1447 -0.3269 -0.2699
  509OPC     OW 2361   1.967   4.790   3.252 -0.1767 -0.0764 -0.0211
  509OPC    HW1 2362   1.914   4.841   3.205 -0.2531  0.9724  1.1568
  509OPC    HW2 2363   2.042   4.791   3.207  0.1676  1.9918  0.4862
  509OPC     MW 2364   1.970   4.798   3.239 -0.1372  0.3839  0.2278
  510OPC     OW 2365   3.073   0.384   1.754  0.2557 -0.1505 -0.4612
  510OPC    HW1 2366   3.011   0.392   1.815 -0.7978 -0.7818 -1.4193
  510OPC    HW2 2367   3.121   0.317   1.783 -0.1023 -0.3071 -0.2124
  510OPC     MW 2368   3.071   0.376   1.768  0.0473 -0.2669 -0.5660
  511OPC     OW 2369   1.489   3.227   1.718 -0.0731 -0.1514  0.4057
  511OPC    HW1 2370   1.423   3.278   1.692  0.1837 -0.1592 -0.2699
  511OPC    HW2 2371   1.551   3.241   1.659 -0.3286 -1.9686 -0.3868
  511OPC     MW 2372   1.488   3.236   1.706 -0.0728 -0.4210  0.1888
  512OPC     OW 2373   3.210   1.846   0.703  0.1587 -0.2569  0.1085
  512OPC    HW1 2374   3.284   1.810   0.731  0.6370  0.1412 -0.6001
  512OPC    HW2 2375   3.197   1.807   0.626 -0.6095 -0.6339  0.4146
  512OPC     MW 2376   3.219   1.835   0.696  0.1159 -0.2537  0.0490
  513OPC     OW 2377   1.943   3.025   2.159  0.2611 -0.0749 -0.6786
  513OPC    HW1 2378   1.898   2.952   2.146  0.2214 -0.2568  0.3993
  513OPC    HW2 2379   1.941   3.036   2.245 -0.9909  1.9850 -0.8815
  513OPC     MW 2380   1.936   3.016   2.170  0.0703  0.2025 -0.5496
  514OPC     OW 2381   4.578   3.324   1.124 -0.6550 -0.3320  0.0150
  514OPC    HW1 2382   4.497   3.346   1.147 -1.4170 -1.4940 -1.3678
  514OPC    HW2 2383   4.574   3.322   1.036  1.1626  0.5864 -0.1289
  514OPC     MW 2384   4.565   3.327   1.114 -0.4990 -0.3680 -0.2106
  515OPC     OW 2385   0.173   0.568   2.699  0.1396 -0.2310  0.2043
  515OPC    HW1 2386   0.121   0.511   2.738 -0.6030 -1.5560 -2.5400
  515OPC    HW2 2387   0.235   0.519   2.663  1.1798  0.9893  0.2351
  515OPC     MW 2388   0.175   0.552   2.699  0.1836 -0.2464 -0.1966
  516OPC     OW 2389   1.693   2.476   3.614 -0.0143 -0.1692  0.1060
  516OPC    HW1 2390   1.731   2.415   3.664  1.2052 -0.6293 -1.2955
  516OPC    HW2 2391   1.761   2.516   3.576 -0.8883  0.1841 -1.1315
  516OPC     MW 2392   1.709   2.473   3.616  0.0367 -0.1850 -0.2837
  517OPC     OW 2393   0.196   3.839   3.288 -0.2997  0.1762 -0.0150
  517OPC    HW1 2394   0.254   3.863   3.349  0.2829  1.1512 -0.9223
  517OPC    HW2 2395   0.151   3.913   3.272 -1.2697 -0.3703  0.0927
  517OPC     MW 2396   0.198   3.854   3.295 -0.3569  0.2395 -0.1330
  518OPC     OW 2397   4.630   2.544   0.827 -0.1660  0.4347  0.1937
  518OPC    HW1 2398   4.563   2.599   0.833 -0.5913 -0.0517  0.0514
  518OPC    HW2 2399   4.647   2.522   0.910 -2.4512 -2.0697  0.1470
  518OPC     MW 2400   4.622   2.549   0.840 -0.5662 -0.0073  0.1658
  519OPC     OW 2401   3.864   2.099   1.497 -0.3904 -0.0613  0.4739
  519OPC    HW1 2402   3.843   2.159   1.557 -1.1483 -0.1279  0.2780
  519OPC    HW2 2403   3.819   2.123   1.427 -0.1113 -0.4383  0.1610
  519OPC     MW 2404   3.854   2.112   1.496 -0.4611 -0.1268  0.3988
  520OPC     OW 2405   0.753   1.189   1.231 -0.0992  0.3165  0.3309
  520OPC    HW1 2406   0.759   1.182   1.318 -0.0359 -0.2396  0.2856
  520OPC    HW2 2407   0.830   1.161   1.203 -1.2999 -3.0804 -0.0586
  520OPC     MW 2408   0.765   1.184   1.240 -0.2672 -0.2675  0.2667
  521OPC     OW 2409   4.111   3.766   1.136 -0.0304 -0.0703 -0.3094
  521OPC    HW1 2410   4.066   3.798   1.068 -0.1001 -0.6048 -0.5202
  521OPC    HW2 2411   4.177   3.822   1.145 -0.0478  0.0338 -0.7863
  521OPC     MW 2412   4.114   3.779   1.127 -0.0432 -0.1339 -0.4110
  522OPC     OW 2413   2.988   1.880   1.558  0.1039  0.0661 -0.7219
  522OPC    HW1 2414   3.072   1.864   1.575 -0.1090 -1.2549 -0.8216
  522OPC    HW2 2415   2.954   1.895   1.637  0.7352  2.3297 -0.8191
  522OPC     MW 2416   2.996   1.880   1.572  0.1658  0.2053 -0.7510
  523OPC     OW 2417   1.227   4.924   2.558  0.1228 -1.0261  0.4329
  523OPC    HW1 2418   1.278   4.853   2.563 -0.5285 -1.5530 -0.2002
  523OPC    HW2 2419   1.267   4.974   2.498  1.2981 -0.2326  1.8123
  523OPC     MW 2420   1.241   4.921   2.550  0.2002 -0.9868  0.5432
  524OPC     OW 2421   4.549   4.550   4.615  0.6045 -0.1160 -0.1533
  524OPC    HW1 2422   4.511   4.620   4.579  0.1960  0.3380  1.0991
  524OPC    HW2 2423   4.482   4.497   4.633  0.6349  0.2544  1.1540
  524OPC     MW 2424   4.534   4.553   4.612  0.5486  0.0057  0.2248
  525OPC     OW 2425   1.934   0.912   3.428  0.7615  0.3449  0.0424
  525OPC    HW1 2426   1.932   0.850   3.367 -0.5792  0.3382  0.0803
  525OPC    HW2 2427   1.871   0.890   3.483 -0.4446  2.2592 -0.4839
  525OPC     MW 2428   1.925   0.900   3.427  0.3853  0.6267 -0.0297
  526OPC     OW 2429   2.928   0.642   4.313  0.8007  0.6257  0.2198
  526OPC    HW1 2430   2.964   0.617   4.237 -0.3808 -1.3996  0.2560
  526OPC    HW2 2431   2.884   0.714   4.291  1.2312  0.6032 -0.7964
  526OPC     MW 2432   2.927   0.649   4.298  0.6897  0.3232  0.0749
  527OPC     OW 2433   0.564   1.028   1.130  0.8076  0.2658 -0.2005
  527OPC    HW1 2434   0.527   1.063   1.059  0.2323  0.8198  0.3542
  527OPC    HW2 2435   0.614   1.092   1.160  0.3238  0.3712  0.4079
  527OPC     MW 2436   0.566   1.043   1.124  0.6512  0.3633 -0.0287
  528OPC     OW 2437   4.371   2.061   0.606 -0.0593 -0.8775 -0.4573
  528OPC    HW1 2438   4.295   2.048   0.647 -0.5436  0.1280 -0.9799
  528OPC    HW2 2439   4.410   1.983   0.609 -1.2576 -1.5023 -0.4595
  528OPC     MW 2440   4.365   2.047   0.613 -0.3080 -0.8211 -0.5348
  529OPC     OW 2441   0.878   3.818   2.007  0.1982 -0.2388 -0.1839
  529OPC    HW1 2442   0.894   3.734   2.028 -0.9979 -0.3825  0.2026
  529OPC    HW2 2443   0.806   3.837   2.053  2.4974  2.2055  2.9084
  529OPC     MW 2444   0.870   3.808   2.017  0.3611  0.1010  0.3300
  530OPC     OW 2445   3.129   1.230   0.977 -0.1937  0.0431  0.8253
  530OPC    HW1 2446   3.045   1.230   0.953 -0.1289 -1.9386  0.4124
  530OPC    HW2 2447   3.141   1.150   1.010  1.1783  0.7877  2.2806
  530OPC     MW 2448   3.119   1.218   0.978  0.0185 -0.1397  0.9793
  531OPC     OW 2449   0.803   4.352   3.194 -0.4790 -0.2063  0.1468
  531OPC    HW1 2450   0.803   4.421   3.248 -1.4109  0.5575 -0.7974
  531OPC    HW2 2451   0.726   4.314   3.209 -0.5329 -0.2767 -0.3027
  531OPC     MW 2452   0.792   4.356   3.204 -0.6246 -0.1037 -0.0590
  532OPC     OW 2453   2.986   2.151   1.471  0.3018 -0.2148  0.1979
  532OPC    HW1 2454   3.022   2.193   1.539 -0.9612  1.2669 -0.0045
  532OPC    HW2 2455   2.998   2.066   1.491 -1.7714  0.0421  3.3206
  532OPC     MW 2456   2.993   2.144   1.484 -0.1911  0.0422  0.6293
  533OPC     OW 2457   1.885   2.962   2.423 -0.2988  0.2541  0.1798
  533OPC    HW1 2458   1.949   2.961   2.482  0.6587  0.1122 -0.8290
  533OPC    HW2 2459   1.857   2.880   2.420 -0.0581  0.1761  0.1203
  533OPC     MW 2460   1.890   2.950   2.431 -0.1218  0.2215  0.0221
  534OPC     OW 2461   1.205   2.095   5.150 -0.4151 -0.5985  0.1217
  534OPC    HW1 2462   1.196   2.052   5.226 -0.9980 -0.5067  0.1112
  534OPC    HW2 2463   1.288   2.083   5.129 -0.7375 -2.3534 -0.2568
  534OPC     MW 2464   1.216   2.087   5.158 -0.5488 -0.8441  0.0644
  535OPC     OW 2465   1.062   0.630   1.966 -0.1960  0.0936 -0.4821
  535OPC    HW1 2466   1.150   0.634   1.966 -0.1318 -0.9288 -0.8826
  535OPC    HW2 2467   1.045   0.566   1.909 -1.1693 -0.3695  0.2934
  535OPC     MW 2468   1.073   0.621   1.958 -0.3303 -0.1258 -0.4268
  536OPC     OW 2469   2.202   4.912   3.693 -0.5110  0.2604  0.1813
  536OPC    HW1 2470   2.175   4.952   3.621 -1.5944  1.6980  1.3227
  536OPC    HW2 2471   2.246   4.843   3.663  0.8447  1.9074 -1.8802
  536OPC     MW 2472   2.205   4.908   3.678 -0.4709  0.7160  0.0453
  537OPC     OW 2473   2.535   3.860   2.045  0.1982 -0.4112 -0.1284
  537OPC    HW1 2474   2.513   3.792   1.996  1.8581 -1.1932  0.1265
  537OPC    HW2 2475   2.597   3.900   1.999  0.5988 -0.2033  0.5637
  537OPC     MW 2476   2.541   3.856   2.031  0.5025 -0.4960  0.0114
  538OPC     OW 2477   3.028   3.924   4.360 -0.1908 -0.1487  0.2827
  538OPC    HW1 2478   3.006   3.972   4.290 -0.2435 -0.1797  0.2770
  538OPC    HW2 2479   2.954   3.921   4.406 -0.0529  0.1889  0.5297
  538OPC     MW 2480   3.014   3.931   4.356 -0.1782 -0.1035  0.3183
  539OPC     OW 2481   0.165   2.795   3.810  0.5052  0.0075  0.5383
  539OPC    HW1 2482   0.155   2.798   3.724  1.4310 -0.9799  0.3755
  539OPC    HW2 2483   0.176   2.710   3.826 -0.8366  0.0319  1.7794
  539OPC     MW 2484   0.165   2.782   3.800  0.4437 -0.1348  0.6977
  540OPC     OW 2485   0.289   3.187   0.848 -0.0482 -0.2269  0.3185
  540OPC    HW1 2486   0.258   3.108   0.866  0.8793 -0.5660  0.4482
  540OPC    HW2 2487   0.369   3.187   0.882 -0.0429  0.7809  0.3512
  540OPC     MW 2488   0.296   3.176   0.855  0.0896 -0.1281  0.3425
  541OPC     OW 2489   3.729   1.601   3.476 -0.0982 -0.5988  0.6392
  541OPC    HW1 2490   3.682   1.649   3.532 -1.0968  0.8564 -1.3172
  541OPC    HW2 2491   3.805   1.590   3.517  0.3143  2.9753  1.1414
  541OPC     MW 2492   3.733   1.607   3.490 -0.1848  0.1441  0.4245
  542OPC     OW 2493   2.982   2.129   3.781 -0.0026 -0.2216 -0.4300
  542OPC    HW1 2494   2.938   2.060   3.750 -0.6479 -0.4955  1.0023
  542OPC    HW2 2495   2.978   2.119   3.867  1.7218  0.5062 -0.2283
  542OPC     MW 2496   2.975   2.118   3.789  0.1569 -0.1545 -0.1886
  543OPC     OW 2497   1.424   3.856   0.209 -0.5390 -0.3843 -0.4919
  543OPC    HW1 2498   1.458   3.793   0.159  0.9750  1.0761 -1.3986
  543OPC    HW2 2499   1.484   3.919   0.207 -1.5611  0.7379  1.1739
  543OPC     MW 2500   1.437   3.856   0.202 -0.4663 -0.0029 -0.3797
  544OPC     OW 2501   4.151   3.593   4.823 -0.1622  0.2036  0.2718
  544OPC    HW1 2502   4.101   3.648   4.869 -1.0023  0.0725 -0.4506
  544OPC    HW2 2503   4.103   3.576   4.752  1.1865  0.6076 -0.7950
  544OPC     MW 2504   4.137   3.599   4.819 -0.0873  0.2439  0.0074
  545OPC     OW 2505   2.990   4.786   3.968  0.3186 -0.5142 -0.0515
  545OPC    HW1 2506   2.929   4.848   3.973 -0.3178 -1.1480  0.3568
  545OPC    HW2 2507   2.944   4.712   3.967  1.0855 -1.1305  2.4153
  545OPC     MW 2508   2.974   4.784   3.969  0.3380 -0.6988  0.3732
  546OPC     OW 2509   4.930   3.227   0.922 -0.0618 -0.3538  0.6830
  546OPC    HW1 2510   4.915   3.258   1.002 -2.5453  0.0623  0.1587
  546OPC    HW2 2511   4.864   3.171   0.910  0.8548 -1.1818 -0.7101
  546OPC     MW 2512   4.918   3.223   0.932 -0.2933 -0.4147  0.3997
  547OPC     OW 2513   4.342   5.025   1.432 -0.1806  0.4859 -0.0967
  547OPC    HW1 2514   4.369   5.012   1.514  0.9791  1.2829 -0.3260
  547OPC    HW2 2515   4.359   5.110   1.419 -4.8296  1.7786  0.4612
  547OPC     MW 2516   4.348   5.036   1.443 -0.6964  0.7949 -0.0482
  548OPC     OW 2517   1.247   1.472   2.401 -0.1344  0.2157  0.3540
  548OPC    HW1 2518   1.298   1.430   2.344  1.3636 -0.0459  1.8191
  548OPC    HW2 2519   1.171   1.480   2.358  0.3812 -1.5123 -1.0027
  548OPC     MW 2520   1.243   1.467   2.386  0.1631 -0.0783  0.3700
  549OPC     OW 2521   4.765   3.922   3.798 -0.5188  0.1114  0.3272
  549OPC    HW1 2522   4.851   3.937   3.798 -0.3008 -0.9423  1.5840
  549OPC    HW2 2523   4.751   3.881   3.873 -2.2479  0.8295  0.4653
  549OPC     MW 2524   4.775   3.918   3.809 -0.7420  0.0619  0.5332
  550OPC     OW 2525   1.585   3.065   3.868  0.5348 -0.4065  0.0070
  550OPC    HW1 2526   1.604   2.982   3.848  0.2430 -0.8310  1.4197
  550OPC    HW2 2527   1.538   3.092   3.799 -0.3406 -1.7773  0.0258
  550OPC     MW 2528   1.581   3.057   3.855  0.3625 -0.6716  0.2184
  551OPC     OW 2529   1.411   4.703   3.746 -0.1064 -0.0571  0.1090
  551OPC    HW1 2530   1.381   4.707   3.828 -1.0629  0.0450 -0.2428
  551OPC    HW2 2531   1.359   4.644   3.708  1.6212 -1.6900  0.1010
  551OPC     MW 2532   1.399   4.695   3.752  0.0075 -0.2830  0.0559
  552OPC     OW 2533   5.169   1.194   2.410  0.4247  0.0626 -0.5929
  552OPC    HW1 2534   5.098   1.157   2.375  2.1931 -0.5536 -3.9935
  552OPC    HW2 2535   5.218   1.125   2.434  0.3558  0.4621  0.8057
  552OPC     MW 2536   5.166   1.178   2.408  0.6757  0.0306 -0.8887
  553OPC     OW 2537   2.802   2.454   4.118  0.4199  0.1321  0.4898
  553OPC    HW1 2538   2.749   2.523   4.130 -1.9662 -1.3005 -0.8910
  553OPC    HW2 2539   2.843   2.473   4.043  2.3168  1.4237  1.7582
  553OPC     MW 2540   2.800   2.467   4.109  0.3476  0.1113  0.4730
  554OPC     OW 2541   0.698   3.578   1.304  0.2374  0.3620  0.6584
  554OPC    HW1 2542   0.762   3.527   1.274  0.1726  0.9381 -0.5046
  554OPC    HW2 2543   0.627   3.528   1.297  0.1723  0.5772 -0.4851
  554OPC     MW 2544   0.697   3.563   1.298  0.2182  0.4789  0.3176
  555OPC     OW 2545   2.251   1.074   2.852 -0.6731 -0.0860  0.0740
  555OPC    HW1 2546   2.232   1.000   2.894  0.3682  0.7764  2.2331
  555OPC    HW2 2547   2.333   1.091   2.878 -0.8015  1.6749 -0.5690
  555OPC     MW 2548   2.260   1.065   2.862 -0.5382  0.3015  0.2980
  556OPC     OW 2549   4.707   3.338   0.390  0.5024  0.5483  0.4671
  556OPC    HW1 2550   4.659   3.407   0.415 -0.4799  0.2209 -0.4244
  556OPC    HW2 2551   4.723   3.297   0.465  0.6059  1.4294  0.9476
  556OPC     MW 2552   4.702   3.342   0.405  0.3724  0.6301  0.4064
  557OPC     OW 2553   1.722   0.620   2.814 -0.1099  0.0690 -0.2449
  557OPC    HW1 2554   1.694   0.539   2.800  2.0014 -0.4657 -1.8191
  557OPC    HW2 2555   1.774   0.636   2.745  2.2069  1.4733  1.6795
  557OPC     MW 2556   1.726   0.610   2.802  0.5443  0.1974 -0.1931
  558OPC     OW 2557   1.552   2.915   4.566  0.0430  0.3750 -0.4082
  558OPC    HW1 2558   1.624   2.867   4.549 -0.0631 -0.5493  1.4325
  558OPC    HW2 2559   1.574   2.995   4.539  1.1507 -0.2276 -1.3886
  558OPC     MW 2560   1.566   2.919   4.560  0.1909  0.1495 -0.2811
  559OPC     OW 2561   1.431   1.214   4.612 -0.0512 -1.0073 -0.2643
  559OPC    HW1 2562   1.440   1.293   4.648 -0.3114 -1.7458  1.5586
  559OPC    HW2 2563   1.423   1.162   4.681 -2.6650 -2.3039 -1.4215
  559OPC     MW 2564   1.431   1.218   4.627 -0.4758 -1.3079 -0.1662
  560OPC     OW 2565   3.487   3.325   4.135 -0.0566  0.8532 -0.1281
  560OPC    HW1 2566   3.418   3.378   4.142  0.4102  1.5446 -0.6936
  560OPC    HW2 2567   3.463   3.269   4.072 -0.8711 -0.1435  1.0113
  560OPC     MW 2568   3.473   3.324   4.127 -0.1080  0.8081 -0.0432
  561OPC     OW 2569   2.329   3.898   3.427  0.1820  0.0766 -0.0611
  561OPC    HW1 2570   2.385   3.933   3.483  0.7430  0.3032 -0.7557
  561OPC    HW2 2571   2.348   3.813   3.428  0.3206  0.1089 -0.0581
  561OPC     MW 2572   2.340   3.891   3.436  0.2855  0.1149 -0.1632
  562OPC     OW 2573   3.821   4.546   1.966 -0.5195  0.1247  0.4094
  562OPC    HW1 2574   3.857   4.625   1.958  1.3288 -0.6839  0.2770
  562OPC    HW2 2575   3.777   4.551   2.041 -0.5657  1.3237  0.3131
  562OPC     MW 2576   3.820   4.558   1.976 -0.2533  0.1824  0.3757
  563OPC     OW 2577   1.597   1.829   5.146 -0.2448 -0.4014  0.1599
  563OPC    HW1 2578   1.620   1.745   5.144  0.4294 -0.2225 -1.7511
  563OPC    HW2 2579   1.511   1.827   5.162 -0.5968 -1.5862 -1.6111
  563OPC     MW 2580   1.588   1.816   5.148 -0.1971 -0.5500 -0.3839
  564OPC     OW 2581   1.890   4.821   1.241  0.2850  0.0856  0.0727
  564OPC    HW1 2582   1.967   4.831   1.201  1.1114 -1.5068  1.1296
  564OPC    HW2 2583   1.838   4.789   1.178  1.0539 -0.6797 -0.1971
  564OPC     MW 2584   1.894   4.818   1.226  0.5207 -0.2630  0.1890
  565OPC     OW 2585   0.632   0.705   0.314  0.5413 -0.3466  0.2635
  565OPC    HW1 2586   0.700   0.667   0.274  1.9339  1.0231  1.2023
  565OPC    HW2 2587   0.608   0.647   0.374  0.9823 -0.7776  0.0288
  565OPC     MW 2588   0.639   0.691   0.317  0.8121 -0.2079  0.3675
  566OPC     OW 2589   3.265   3.092   4.814 -0.5250 -0.2081 -0.0734
  566OPC    HW1 2590   3.272   3.015   4.774 -0.2605 -0.6472  0.7975
  566OPC    HW2 2591   3.184   3.118   4.794 -0.7517 -0.8906 -0.0732
  566OPC     MW 2592   3.254   3.085   4.805 -0.5194 -0.3737  0.0551
  567OPC     OW 2593   2.840   3.720   4.819  0.0314  0.0178  0.2135
  567OPC    HW1 2594   2.915   3.742   4.780 -0.4865 -0.5191 -1.1260
  567OPC    HW2 2595   2.841   3.767   4.893  0.8861  1.3093 -0.5890
  567OPC     MW 2596   2.852   3.730   4.824  0.0811  0.1292 -0.1030
  568OPC     OW 2597   1.843   1.148   4.566  0.1617  0.1940  0.5686
  568OPC    HW1 2598   1.919   1.106   4.579 -0.2448 -0.4719  0.8590
  568OPC    HW2 2599   1.788   1.083   4.547 -0.4453  0.6208  0.8595
  568OPC     MW 2600   1.846   1.132   4.565  0.0120  0.1587  0.6545
  569OPC     OW 2601   3.749   0.431   2.776 -0.3860  0.5222 -0.6340
  569OPC    HW1 2602   3.730   0.458   2.695  0.7087  0.6474 -0.8599
  569OPC    HW2 2603   3.720   0.349   2.777  0.9887 -0.0175 -1.6957
  569OPC     MW 2604   3.742   0.423   2.764 -0.0212  0.4610 -0.8242
  570OPC     OW 2605   1.255   0.384   3.311  0.0560  0.0298 -0.0449
  570OPC    HW1 2606   1.315   0.446   3.297 -1.4528  1.5728 -0.0709
  570OPC    HW2 2607   1.192   0.426   3.353 -1.1997 -1.4213 -0.3847
  570OPC     MW 2608   1.254   0.399   3.315 -0.3523  0.0434 -0.0991
  571OPC     OW 2609   0.544   0.277   0.614 -0.0927  0.3267 -0.0796
  571OPC    HW1 2610   0.608   0.220   0.630  0.6126  0.9517 -0.5764
  571OPC    HW2 2611   0.501   0.282   0.689  0.5288 -0.0149  0.3048
  571OPC     MW 2612   0.547   0.269   0.627  0.1033  0.3686 -0.0962
  572OPC     OW 2613   3.453   1.777   0.820 -0.1988  0.1187 -0.2447
  572OPC    HW1 2614   3.457   1.821   0.896  0.0471  0.0483 -0.2165
  572OPC    HW2 2615   3.463   1.694   0.844  1.1065  0.1897 -0.4657
  572OPC     MW 2616   3.455   1.772   0.835  0.0304  0.1188 -0.2732
  573OPC     OW 2617   3.637   4.585   3.893 -0.3571  0.7859 -0.5580
  573OPC    HW1 2618   3.704   4.631   3.924  0.5657 -0.9782  0.2360
  573OPC    HW2 2619   3.665   4.557   3.815  1.3027 -2.6155  1.0599
  573OPC     MW 2620   3.651   4.588   3.886  0.0243  0.0231 -0.2017
  574OPC     OW 2621   1.183   3.473   0.253 -0.0056  0.0819 -0.4494
  574OPC    HW1 2622   1.192   3.397   0.211 -0.8451  0.8519 -2.1406
  574OPC    HW2 2623   1.245   3.470   0.314  2.5179 -0.4530 -2.8115
  574OPC     MW 2624   1.194   3.462   0.256  0.2432  0.1166 -1.0482
  575OPC     OW 2625   3.026   1.150   4.169  0.0335  0.5756  0.1732
  575OPC    HW1 2626   2.984   1.077   4.191 -0.3779  0.6424 -0.3674
  575OPC    HW2 2627   3.000   1.165   4.087 -1.1876  2.2332  0.8194
  575OPC     MW 2628   3.016   1.142   4.160 -0.2077  0.8304  0.1886
  576OPC     OW 2629   4.011   4.406   3.235  0.1568  0.3916  0.5840
  576OPC    HW1 2630   4.015   4.323   3.259 -0.5664  0.1273 -0.1655
  576OPC    HW2 2631   3.937   4.435   3.271  0.4433  0.7425  0.9078
  576OPC     MW 2632   4.001   4.398   3.244  0.0923  0.4044  0.5211
  577OPC     OW 2633   5.193   3.302   2.986 -0.0968 -0.6123 -0.2331
  577OPC    HW1 2634   5.107   3.295   3.000 -0.3193 -0.0244 -1.2362
  577OPC    HW2 2635   5.217   3.221   2.965 -0.1580 -1.0480  1.2254
  577OPC     MW 2636   5.183   3.289   2.985 -0.1388 -0.5898 -0.1658
  578OPC     OW 2637   3.462   1.533   3.708 -0.2561  0.0330 -0.1100
  578OPC    HW1 2638   3.460   1.481   3.638  2.2206  0.0843 -0.3113
  578OPC    HW2 2639   3.432   1.482   3.772  0.6747 -1.1830 -0.5902
  578OPC     MW 2640   3.457   1.517   3.707  0.2474 -0.1390 -0.2106
  579OPC     OW 2641   4.964   3.664   3.261  0.1360 -0.2546  0.1470
  579OPC    HW1 2642   4.937   3.713   3.193 -0.0206 -0.5472 -0.0031
  579OPC    HW2 2643   5.034   3.623   3.229 -0.7177 -1.4367 -0.2932
  579OPC     MW 2644   4.970   3.666   3.246 -0.0131 -0.4725  0.0597
  580OPC     OW 2645   1.512   0.676   5.124 -0.4097 -0.1168  0.4210
  580OPC    HW1 2646   1.436   0.673   5.082 -0.0758 -0.7239 -0.1504
  580OPC    HW2 2647   1.566   0.629   5.074 -0.1369 -1.3503  1.7914
  580OPC     MW 2648   1.509   0.669   5.111 -0.3201 -0.3887  0.5391
  581OPC     OW 2649   4.859   1.431   3.673  0.1446 -0.2146 -0.5631
  581OPC    HW1 2650   4.840   1.370   3.732  0.5595  1.4692  1.4484
  581OPC    HW2 2651   4.796   1.491   3.685 -0.5925 -0.4365 -2.8676
  581OPC     MW 2652   4.847   1.431   3.684  0.0968  0.0014 -0.6064
  582OPC     OW 2653   0.546   1.947   0.989 -0.0414  0.3978 -0.1120
  582OPC    HW1 2654   0.461   1.946   0.970 -0.1422 -0.6164  0.3460
  582OPC    HW2 2655   0.567   2.032   0.985 -0.9255  0.5931 -0.8319
  582OPC     MW 2656   0.537   1.960   0.986 -0.1869  0.2769 -0.1507
  583OPC     OW 2657   2.635   0.758   4.190  0.7275  0.2781 -0.8108
  583OPC    HW1 2658   2.652   0.696   4.131  0.3594 -2.0246  1.3378
  583OPC    HW2 2659   2.548   0.766   4.187  0.6219 -0.5081  0.0273
  583OPC     MW 2660   2.625   0.750   4.181  0.6574 -0.1782 -0.3695
  584OPC     OW 2661   2.018   0.610   1.523 -0.0741  0.5382  0.0465
  584OPC    HW1 2662   1.966   0.677   1.502  0.3993  0.8184 -0.2643
  584OPC    HW2 2663   1.991   0.588   1.603 -0.7500  0.5946 -0.1571
  584OPC     MW 2664   2.006   0.617   1.532 -0.1042  0.5880 -0.0294
  585OPC     OW 2665   2.466   4.889   1.632  0.1952 -0.3178  0.5663
  585OPC    HW1 2666   2.389   4.860   1.603  0.3290 -0.0362 -0.0898
  585OPC    HW2 2667   2.472   4.854   1.712 -0.4156 -0.6911  0.4580
  585OPC     MW 2668   2.455   4.880   1.640  0.1248 -0.3312  0.4534
  586OPC     OW 2669   4.687   2.838   2.889  0.2330  0.2158  0.2958
  586OPC    HW1 2670   4.758   2.805   2.850 -0.1593  1.2891 -1.4370
  586OPC    HW2 2671   4.704   2.923   2.895 -0.5166  0.3475  0.7345
  586OPC     MW 2672   4.700   2.846   2.884  0.0644  0.3939  0.1045
  587OPC     OW 2673   4.935   4.290   5.164 -0.1313 -0.1183  0.2365
  587OPC    HW1 2674   4.996   4.348   5.189  0.4161 -0.5744 -0.0070
  587OPC    HW2 2675   4.982   4.226   5.128 -0.8092 -0.2044 -0.5068
  587OPC     MW 2676   4.951   4.289   5.163 -0.1507 -0.1981  0.0908
  588OPC     OW 2677   4.532   2.976   0.166  0.1703  0.7962  0.5144
  588OPC    HW1 2678   4.542   2.965   0.080 -0.8040  0.9451  0.3632
  588OPC    HW2 2679   4.568   2.905   0.201 -0.5228  0.1311 -0.0880
  588OPC     MW 2680   4.539   2.964   0.158 -0.0758  0.7200  0.4031
  589OPC     OW 2681   0.404   3.400   4.599 -0.1252 -0.1548  0.2898
  589OPC    HW1 2682   0.379   3.321   4.628  0.3211 -1.0564 -1.6125
  589OPC    HW2 2683   0.481   3.384   4.562 -0.4223  1.0055 -0.8652
  589OPC     MW 2684   0.412   3.386   4.598 -0.1032 -0.1165 -0.1616
  590OPC     OW 2685   0.739   3.267   1.660  0.0969  0.0371 -0.1955
  590OPC    HW1 2686   0.737   3.249   1.574 -1.0599 -0.6808 -0.0518
  590OPC    HW2 2687   0.655   3.283   1.679  0.3960  0.5532  0.7299
  590OPC     MW 2688   0.726   3.266   1.650 -0.0298  0.0074 -0.0377
  591OPC     OW 2689   3.174   4.797   2.519  0.2848  0.1379 -0.4917
  591OPC    HW1 2690   3.250   4.797   2.561  0.6978  0.9709 -1.2152
  591OPC    HW2 2691   3.118   4.825   2.579  0.5225 -0.5909  0.0796
  591OPC     MW 2692   3.177   4.801   2.534  0.3809  0.1533 -0.5141
  592OPC     OW 2693   1.275   2.693   2.664  0.7427 -0.4417 -0.0247
  592OPC    HW1 2694   1.192   2.681   2.639  1.0654  1.8485 -2.7272
  592OPC    HW2 2695   1.312   2.616   2.649 -0.5734 -1.0636 -0.2422
  592OPC     MW 2696   1.268   2.680   2.658  0.5959 -0.1953 -0.4560
  593OPC     OW 2697   2.069   2.196   4.771  0.1491 -0.1410 -0.1249
  593OPC    HW1 2698   2.016   2.132   4.742  0.7237 -0.3344 -0.7864
  593OPC    HW2 2699   2.069   2.185   4.857  1.0402 -1.6981 -0.2866
  593OPC     MW 2700   2.061   2.185   4.779  0.3656 -0.3995 -0.2463
  594OPC     OW 2701   1.479   0.841   0.613 -0.3154  0.2602 -0.5063
  594OPC    HW1 2702   1.523   0.905   0.574 -1.6535  1.6056  0.1024
  594OPC    HW2 2703   1.466   0.871   0.694 -0.1185 -1.2310  0.1161
  594OPC     MW 2704   1.484   0.855   0.619 -0.4839  0.2387 -0.3244
  595OPC     OW 2705   3.914   3.591   0.637 -0.2381  0.2210 -0.4285
  595OPC    HW1 2706   3.933   3.506   0.635 -0.7927 -0.0649  2.5926
  595OPC    HW2 2707   3.863   3.602   0.568  1.1617 -1.4955 -1.8398
  595OPC     MW 2708   3.910   3.580   0.626 -0.1132 -0.0749 -0.1907
  596OPC     OW 2709   0.924   1.689   3.246 -0.6439 -0.2340  0.0533
  596OPC    HW1 2710   0.955   1.769   3.257  1.7287 -1.1306  0.4798
  596OPC    HW2 2711   0.894   1.689   3.164  0.3756  0.7666 -0.3384
  596OPC     MW 2712   0.924   1.701   3.235 -0.1428 -0.2187  0.0584
  597OPC     OW 2713   3.337   4.869   4.558 -0.4261  0.0932  0.4982
  597OPC    HW1 2714   3.342   4.798   4.609  2.7562  0.4811  0.9304
  597OPC    HW2 2715   3.420   4.883   4.535 -1.0698  3.1684 -0.3080
  597OPC     MW 2716   3.350   4.860   4.562 -0.0510  0.6044  0.4432
  598OPC     OW 2717   0.184   2.595   2.754 -0.1027  0.4594  0.0954
  598OPC    HW1 2718   0.145   2.528   2.795  0.8479 -0.9377 -1.2119
  598OPC    HW2 2719   0.205   2.648   2.819 -1.8178  0.0229  1.0866
  598OPC     MW 2720   0.181   2.593   2.770 -0.2156  0.1886  0.0488
  599OPC     OW 2721   3.833   1.894   4.171 -0.1669  0.0987  0.3357
  599OPC    HW1 2722   3.787   1.858   4.235  0.1365  1.8087  1.5536
  599OPC    HW2 2723   3.916   1.879   4.194 -0.0519  0.9445  0.4832
  599OPC     MW 2724   3.839   1.886   4.184 -0.1050  0.4762  0.5374
  600OPC     OW 2725   0.524   2.300   1.495 -0.2284 -0.5181  0.4018
  600OPC    HW1 2726   0.521   2.311   1.408 -1.9647 -0.6163  0.4059
  600OPC    HW2 2727   0.534   2.381   1.526  1.7046 -0.6048  0.1160
  600OPC     MW 2728   0.525   2.313   1.487 -0.1993 -0.5455  0.3602
  601OPC     OW 2729   4.856   2.023   1.205 -0.7009 -0.3782 -0.2602
  601OPC    HW1 2730   4.774   2.019   1.176 -0.8654  0.7542  0.0011
  601OPC    HW2 2731   4.847   2.050   1.288 -0.0373  0.4521 -0.4449
  601OPC     MW 2732   4.843   2.026   1.213 -0.6273 -0.0882 -0.2488
  602OPC     OW 2733   4.529   1.260   2.643  0.1403  0.4736 -0.6308
  602OPC    HW1 2734   4.556   1.179   2.662 -1.1166  0.0634 -0.5559
  602OPC    HW2 2735   4.478   1.249   2.573 -1.5341  0.9524  0.4819
  602OPC     MW 2736   4.526   1.247   2.635 -0.2928  0.4838 -0.4555
  603OPC     OW 2737   0.196   0.453   3.032 -0.0608  0.0129 -0.0954
  603OPC    HW1 2738   0.172   0.404   2.964  0.1533  1.6726 -1.4378
  603OPC    HW2 2739   0.276   0.424   3.051 -0.5673 -1.2247  0.2038
  603OPC     MW 2740   0.205   0.442   3.024 -0.1040  0.0753 -0.2495
  604OPC     OW 2741   5.001   0.600   4.719 -0.0164 -0.6106  0.2103
  604OPC    HW1 2742   5.037   0.528   4.687  0.6565 -0.2166  0.0544
  604OPC    HW2 2743   4.923   0.604   4.679 -0.3523 -1.6096  0.7477
  604OPC     MW 2744   4.994   0.590   4.708  0.0336 -0.7000  0.2666
  605OPC     OW 2745   2.432   4.015   1.410  0.1354 -0.6476  0.4686
  605OPC    HW1 2746   2.441   4.100   1.392  2.8789 -0.2284  2.9461
  605OPC    HW2 2747   2.454   3.976   1.336  4.8971  0.9392  0.6776
  605OPC     MW 2748   2.437   4.022   1.397  1.2441 -0.3514  0.8654
  606OPC     OW 2749   3.672   2.806   1.935 -0.5737 -0.7962 -0.0918
  606OPC    HW1 2750   3.641   2.883   1.963  0.8273 -0.3259  0.2919
  606OPC    HW2 2751   3.720   2.778   2.002 -0.0482 -1.3814 -0.7011
  606OPC     MW 2752   3.675   2.813   1.949 -0.2892 -0.8131 -0.1251
  607OPC     OW 2753   0.549   0.681   4.043 -0.0899 -0.2011  0.3192
  607OPC    HW1 2754   0.525   0.764   4.055 -0.4917 -0.3978  0.8648
  607OPC    HW2 2755   0.617   0.688   3.988 -1.1547  0.3822 -0.9952
  607OPC     MW 2756   0.556   0.694   4.036 -0.3065 -0.1440  0.2058
  608OPC     OW 2757   4.214   4.505   3.424 -1.0609  0.4306  0.1845
  608OPC    HW1 2758   4.256   4.562   3.373 -1.7113  2.3366  1.6549
  608OPC    HW2 2759   4.140   4.488   3.380 -1.6437  2.0967  0.4631
  608OPC     MW 2760   4.209   4.511   3.410 -1.2431  0.9582  0.4429
  609OPC     OW 2761   4.408   2.023   1.093 -0.0553  0.6886  1.0975
  609OPC    HW1 2762   4.365   1.986   1.160  0.1067  0.5695  1.1367
  609OPC    HW2 2763   4.366   2.098   1.080 -0.8969  0.1226  0.4879
  609OPC     MW 2764   4.396   2.028   1.101 -0.1554  0.5875  1.0133
  610OPC     OW 2765   4.919   3.717   0.358 -0.0669  0.1012 -0.0033
  610OPC    HW1 2766   4.994   3.757   0.375  0.3209 -1.1067  1.3130
  610OPC    HW2 2767   4.931   3.682   0.280  1.3931 -1.4251  0.8415
  610OPC     MW 2768   4.932   3.717   0.349  0.2062 -0.3028  0.3159
  611OPC     OW 2769   4.665   4.284   0.048  0.2753  0.1083  0.2474
  611OPC    HW1 2770   4.646   4.357   0.004  0.3454 -0.2939 -0.4625
  611OPC    HW2 2771   4.742   4.260   0.015 -0.5982 -1.3015 -0.8718
  611OPC     MW 2772   4.674   4.291   0.037  0.1566 -0.1595 -0.0228
  612OPC     OW 2773   2.051   3.088   3.392 -0.3009  0.4118  0.4382
  612OPC    HW1 2774   2.136   3.091   3.407 -0.5073  1.5513  1.4986
  612OPC    HW2 2775   2.015   3.086   3.471 -1.2584 -1.4611  0.0276
  612OPC     MW 2776   2.058   3.088   3.406 -0.4729  0.3034  0.5341
  613OPC     OW 2777   3.330   3.021   1.011 -0.6470 -0.2927 -0.1349
  613OPC    HW1 2778   3.252   3.058   0.998 -2.0568 -2.4548  1.5191
  613OPC    HW2 2779   3.335   2.961   0.947 -0.0308  0.2151 -0.5824
  613OPC     MW 2780   3.319   3.017   0.999 -0.7643 -0.5372  0.0434
  614OPC     OW 2781   4.933   2.597   3.228 -0.1628  0.0694 -0.1804
  614OPC    HW1 2782   4.892   2.553   3.291  0.7746 -0.1786  0.2850
  614OPC    HW2 2783   4.972   2.663   3.271  1.0450 -0.4916 -0.3795
  614OPC     MW 2784   4.933   2.601   3.244  0.1540 -0.0501 -0.1411
  615OPC     OW 2785   4.901   1.080   1.411  0.5106  0.1346 -0.1790
  615OPC    HW1 2786   4.866   1.054   1.335  0.0278  0.6208 -0.1332
  615OPC    HW2 2787   4.837   1.069   1.468 -0.6703  3.6390 -0.5636
  615OPC     MW 2788   4.886   1.075   1.408  0.2649  0.7241 -0.2291
  616OPC     OW 2789   3.076   0.644   0.288 -0.1149  0.3921  0.1133
  616OPC    HW1 2790   3.104   0.726   0.295 -0.3775  0.4248  0.9145
  616OPC    HW2 2791   2.989   0.652   0.293 -0.1151  0.0110  0.9569
  616OPC     MW 2792   3.067   0.657   0.290 -0.1537  0.3406  0.3562
  617OPC     OW 2793   5.097   2.304   3.927 -0.0217  0.4648  0.1274
  617OPC    HW1 2794   5.120   2.277   3.847  1.2972  1.7111  0.0411
  617OPC    HW2 2795   5.084   2.390   3.917 -0.8945  0.4600  1.0460
  617OPC     MW 2796   5.098   2.313   3.914  0.0443  0.6483  0.2503
  618OPC     OW 2797   2.292   3.281   4.956  0.5942  0.2413  0.1986
  618OPC    HW1 2798   2.257   3.277   4.876 -0.6823 -0.3877  0.7593
  618OPC    HW2 2799   2.280   3.200   4.988  1.3864  0.3911  0.9051
  618OPC     MW 2800   2.285   3.268   4.949  0.5227  0.1705  0.3860
  619OPC     OW 2801   1.779   5.093   1.941  0.1530 -0.2075  0.1766
  619OPC    HW1 2802   1.798   5.100   1.856  0.4454  1.3411  0.3390
  619OPC    HW2 2803   1.770   5.007   1.953 -2.7345 -0.3576 -2.0250
  619OPC     MW 2804   1.781   5.082   1.931 -0.2303 -0.0010 -0.1247
  620OPC     OW 2805   2.693   4.798   1.452 -0.4489 -0.0711  0.2689
  620OPC    HW1 2806   2.630   4.823   1.507 -0.0157 -0.0259  0.7537
  620OPC    HW2 2807   2.761   4.848   1.475  0.6682 -2.1224  1.7304
  620OPC     MW 2808   2.694   4.809   1.464 -0.2198 -0.3674  0.5565
  621OPC     OW 2809   2.667   2.998   3.206 -0.1663  0.9812  0.5641
  621OPC    HW1 2810   2.703   2.921   3.185 -0.3413  1.0486  0.0057
  621OPC    HW2 2811   2.594   3.000   3.159 -0.8080  0.9461  1.5170
  621OPC     MW 2812   2.661   2.987   3.196 -0.2869  0.9860  0.6225
  622OPC     OW 2813   3.583   3.035   5.059 -0.0376 -0.5510  0.1704
  622OPC    HW1 2814   3.583   3.049   4.973  2.5064 -1.5409 -0.0943
  622OPC    HW2 2815   3.532   2.965   5.069  0.1546 -0.8145 -0.6369
  622OPC     MW 2816   3.576   3.027   5.048  0.3667 -0.7362  0.0122
  623OPC     OW 2817   0.997   3.707   5.060 -0.1776 -0.3109  0.2133
  623OPC    HW1 2818   1.041   3.752   4.999  0.2918 -1.2687 -0.1687
  623OPC    HW2 2819   1.057   3.694   5.122 -0.1190 -0.9593  0.0296
  623OPC     MW 2820   1.013   3.712   5.060 -0.0996 -0.5482  0.1299
  624OPC     OW 2821   4.328   4.400   4.102  0.6146 -0.4554 -0.0755
  624OPC    HW1 2822   4.331   4.358   4.178 -1.2541  0.3522  0.5092
  624OPC    HW2 2823   4.264   4.458   4.113  2.9095  2.4750 -0.8996
  624OPC     MW 2824   4.319   4.402   4.115  0.6776  0.0966 -0.1109
  625OPC     OW 2825   0.623   2.524   3.553  0.5722  0.7683  0.0147
  625OPC    HW1 2826   0.701   2.486   3.552  1.1134  1.8263 -0.8107
  625OPC    HW2 2827   0.633   2.590   3.610 -0.4490 -0.4607  1.6854
  625OPC     MW 2828   0.636   2.528   3.561  0.5013  0.7430  0.1396
  626OPC     OW 2829   1.337   2.741   4.621  0.2528 -0.2227 -0.2039
  626OPC    HW1 2830   1.398   2.803   4.616  1.4392 -1.4443 -1.9251
  626OPC    HW2 2831   1.357   2.697   4.694  0.6925  0.0977 -0.1290
  626OPC     MW 2832   1.349   2.744   4.631  0.4929 -0.3558 -0.4468
  627OPC     OW 2833   2.499   2.919   0.273  0.2176  0.5154  0.7314
  627OPC    HW1 2834   2.421   2.954   0.293  0.3707  0.6357  1.1198
  627OPC    HW2 2835   2.491   2.836   0.299  0.2248  0.5343  0.7951
  627OPC     MW 2836   2.486   2.912   0.280  0.2414  0.5360  0.7982
  628OPC     OW 2837   4.134   1.625   2.851  0.4164  0.2791  0.1888
  628OPC    HW1 2838   4.195   1.593   2.797  0.5121 -0.4241  0.7024
  628OPC    HW2 2839   4.179   1.643   2.924  0.2097  0.8317  0.1826
  628OPC     MW 2840   4.150   1.623   2.854  0.4003  0.2570  0.2637
  629OPC     OW 2841   3.887   0.459   1.297 -0.1718  0.4473 -0.1909
  629OPC    HW1 2842   3.926   0.435   1.222 -0.1658 -0.7406  0.1695
  629OPC    HW2 2843   3.851   0.385   1.325  0.4312  0.7046  1.3468
  629OPC     MW 2844   3.888   0.444   1.290 -0.0819  0.3098  0.0895
  630OPC     OW 2845   0.133   1.696   4.555 -0.6186  0.2350  0.0722
  630OPC    HW1 2846   0.119   1.753   4.620  0.7744  1.1961 -0.4049
  630OPC    HW2 2847   0.198   1.646   4.586 -0.0167  0.6344 -0.5135
  630OPC     MW 2848   0.141   1.697   4.569 -0.3239  0.4359 -0.0844
  631OPC     OW 2849   3.416   1.967   2.431 -0.4685  0.5581 -0.5115
  631OPC    HW1 2850   3.378   2.007   2.363  1.4867  1.6184 -1.0539
  631OPC    HW2 2851   3.498   1.957   2.406 -0.0053 -0.3041  1.1879
  631OPC     MW 2852   3.422   1.972   2.418 -0.1112  0.5873 -0.3406
  632OPC     OW 2853   3.387   0.156   2.078 -0.2741  0.2913 -0.1280
  632OPC    HW1 2854   3.460   0.123   2.044 -0.4336  1.2556 -1.5215
  632OPC    HW2 2855   3.400   0.152   2.164  1.6690  0.9413 -0.3337
  632OPC     MW 2856   3.400   0.151   2.086 -0.0107  0.5298 -0.3642
  633OPC     OW 2857   0.644   0.615   1.290  0.7431  0.2321  0.5706
  633OPC    HW1 2858   0.674   0.612   1.371  2.1037 -0.1046  0.0777
  633OPC    HW2 2859   0.665   0.537   1.257 -2.6072 -0.9307  0.8127
  633OPC     MW 2860   0.651   0.603   1.297  0.4492  0.0106  0.5336
  634OPC     OW 2861   0.818   1.821   2.267 -0.3012  0.0646  0.6509
  634OPC    HW1 2862   0.819   1.858   2.188 -2.0674 -0.3495  0.3842
  634OPC    HW2 2863   0.900   1.833   2.296  0.8241 -0.9520 -1.7744
  634OPC     MW 2864   0.830   1.828   2.260 -0.3959 -0.1467  0.2531
  635OPC     OW 2865   3.213   2.820   4.334  0.2484 -0.8297  0.1008
  635OPC    HW1 2866   3.267   2.888   4.335 -1.1049  0.2830  1.0327
  635OPC    HW2 2867   3.266   2.751   4.326  1.5793  0.3710 -2.5925
  635OPC     MW 2868   3.229   2.820   4.333  0.2451 -0.4879 -0.1593
  636OPC     OW 2869   0.503   2.527   4.452 -0.3054  0.6142 -0.0329
  636OPC    HW1 2870   0.529   2.542   4.370 -0.6563 -1.0078 -0.4774
  636OPC    HW2 2871   0.567   2.479   4.485 -0.8079  0.0897  0.1905
  636OPC     MW 2872   0.516   2.522   4.445 -0.4315  0.2971 -0.0656
  637OPC     OW 2873   0.547   1.788   4.412  0.1658 -0.0369 -0.5494
  637OPC    HW1 2874   0.488   1.848   4.433 -0.7542 -1.0066 -0.2481
  637OPC    HW2 2875   0.619   1.834   4.395 -0.6352  1.1630 -0.7834
  637OPC     MW 2876   0.549   1.803   4.413 -0.0885 -0.0029 -0.5393
  638OPC     OW 2877   1.205   1.295   3.938  0.2813 -0.9674  0.1045
  638OPC    HW1 2878   1.210   1.378   3.914 -0.2544 -1.1116 -0.5149
  638OPC    HW2 2879   1.211   1.299   4.025  2.5376 -0.4683 -0.0198
  638OPC     MW 2880   1.206   1.308   3.948  0.5354 -0.9149 -0.0054
  639OPC     OW 2881   4.827   3.493   4.154 -0.4877 -0.2131 -0.0275
  639OPC    HW1 2882   4.901   3.517   4.114 -0.4362 -0.7948 -0.2887
  639OPC    HW2 2883   4.855   3.469   4.233 -0.4218 -0.2541 -0.0626
  639OPC     MW 2884   4.842   3.493   4.160 -0.4702 -0.3052 -0.0710
  640OPC     OW 2885   0.414   1.870   1.240 -0.2360  0.3499 -0.2036
  640OPC    HW1 2886   0.338   1.901   1.212 -1.0498  1.2108  2.6434
  640OPC    HW2 2887   0.471   1.895   1.178 -2.0108  0.8980 -1.6978
  640OPC     MW 2888   0.411   1.878   1.227 -0.6184  0.5581 -0.0038
  641OPC     OW 2889   1.099   4.495   0.909 -0.0253 -0.4208  0.8355
  641OPC    HW1 2890   1.041   4.486   0.973  0.8688 -0.7971  1.6093
  641OPC    HW2 2891   1.082   4.574   0.876 -0.4476 -0.1965  1.5822
  641OPC     MW 2892   1.088   4.506   0.913  0.0444 -0.4432  1.0601
  642OPC     OW 2893   1.088   1.566   3.965  0.3882 -0.3261  0.7216
  642OPC    HW1 2894   1.064   1.567   3.881 -0.2469 -1.4432  0.8712
  642OPC    HW2 2895   1.170   1.594   3.963  0.3172 -0.1422 -0.2506
  642OPC     MW 2896   1.096   1.570   3.952  0.2840 -0.4640  0.6001
  643OPC     OW 2897   0.081   4.126   1.652  0.3268  0.0150 -0.2802
  643OPC    HW1 2898   0.129   4.137   1.724 -0.1429 -1.1248  0.2232
  643OPC    HW2 2899   0.016   4.075   1.678 -0.5690  0.6365 -1.2156
  643OPC     MW 2900   0.079   4.120   1.666  0.1251 -0.0615 -0.3440
  644OPC     OW 2901   3.347   0.098   3.919 -0.9772  0.0600  0.3736
  644OPC    HW1 2902   3.277   0.139   3.887 -1.1541 -1.1777 -0.9142
  644OPC    HW2 2903   3.409   0.114   3.859 -0.3033  0.6606  1.2087
  644OPC     MW 2904   3.346   0.106   3.905 -0.9037 -0.0341  0.3067
  645OPC     OW 2905   4.265   4.315   0.404  0.1739  0.4678  0.0417
  645OPC    HW1 2906   4.341   4.319   0.362 -0.7493 -0.1657 -1.8401
  645OPC    HW2 2907   4.277   4.252   0.463  1.0456  0.1949 -0.4146
  645OPC     MW 2908   4.278   4.306   0.407  0.1662  0.3338 -0.3037
  646OPC     OW 2909   4.879   4.182   1.818 -0.4879  0.0357  0.0246
  646OPC    HW1 2910   4.817   4.203   1.877 -2.4487  1.1577 -2.2560
  646OPC    HW2 2911   4.933   4.251   1.820 -2.0675  1.4085 -1.2934
  646OPC     MW 2912   4.878   4.196   1.827 -1.0111  0.4044 -0.5070
  647OPC     OW 2913   0.509   3.551   1.659 -0.4497  0.2980 -0.6388
  647OPC    HW1 2914   0.492   3.534   1.743 -1.7193 -0.6992 -1.0669
  647OPC    HW2 2915   0.488   3.636   1.651 -0.4116  0.3761  0.0292
  647OPC     MW 2916   0.503   3.561   1.670 -0.6316  0.1622 -0.6033
  648OPC     OW 2917   2.348   4.891   1.275 -0.2619 -0.4520  0.3441
  648OPC    HW1 2918   2.372   4.968   1.307 -1.1708  0.8327 -1.8436
  648OPC    HW2 2919   2.342   4.840   1.345 -0.4971  1.6882  1.9627
  648OPC     MW 2920   2.351   4.894   1.290 -0.4309  0.0539  0.2601
  649OPC     OW 2921   1.229   3.430   3.381 -0.3932 -0.0753  0.1777
  649OPC    HW1 2922   1.221   3.513   3.407 -1.5830  0.6466 -2.2091
  649OPC    HW2 2923   1.182   3.385   3.439 -1.3001  1.1685  0.4430
  649OPC     MW 2924   1.221   3.436   3.393 -0.7030  0.2151 -0.1357
  650OPC     OW 2925   3.053   3.353   2.988 -0.2202 -0.5101  0.4943
  650OPC    HW1 2926   3.135   3.328   2.971 -0.5773 -0.7888 -1.0106
  650OPC    HW2 2927   3.017   3.282   3.022 -0.1720 -0.8279 -0.0911
  650OPC     MW 2928   3.060   3.339   2.990 -0.2660 -0.5983  0.1856
  651OPC     OW 2929   2.841   0.199   1.317  0.4896  0.2697 -0.7757
  651OPC    HW1 2930   2.928   0.193   1.311  0.4837 -1.3093  0.0460
  651OPC    HW2 2931   2.829   0.273   1.362  1.5954 -0.8597  1.5712
  651OPC     MW 2932   2.852   0.209   1.323  0.6522 -0.1304 -0.3076
  652OPC     OW 2933   4.633   4.896   0.617 -0.1314  0.0935  0.0550
  652OPC    HW1 2934   4.617   4.838   0.555  0.1082 -1.4207  1.3482
  652OPC    HW2 2935   4.559   4.899   0.662  0.1203  0.1726  0.4726
  652OPC     MW 2936   4.620   4.888   0.615 -0.0589 -0.1183  0.3077
  653OPC     OW 2937   1.078   1.944   3.286 -0.1124 -0.0952  0.3208
  653OPC    HW1 2938   1.162   1.949   3.263 -0.5772 -0.4837 -1.6019
  653OPC    HW2 2939   1.061   2.023   3.319  0.4875  0.7334 -1.2359
  653OPC     MW 2940   1.088   1.956   3.288 -0.0925 -0.0302 -0.1932
  654OPC     OW 2941   1.698   0.667   4.440  0.2385 -0.0238  0.0153
  654OPC    HW1 2942   1.687   0.592   4.483 -0.2244  0.8466  1.4591
  654OPC    HW2 2943   1.619   0.685   4.409  0.2603  0.0757  0.0176
  654OPC     MW 2944   1.685   0.659   4.442  0.1734  0.1195  0.2289
  655OPC     OW 2945   1.128   2.656   1.190 -0.5367 -0.0457 -0.3790
  655OPC    HW1 2946   1.203   2.696   1.170 -0.3242 -0.5384 -0.5829
  655OPC    HW2 2947   1.127   2.587   1.136 -0.9193 -0.2888 -0.0645
  655OPC     MW 2948   1.139   2.652   1.179 -0.5618 -0.1544 -0.3626
  656OPC     OW 2949   3.888   4.746   1.624  0.4122  0.2759  0.1055
  656OPC    HW1 2950   3.914   4.664   1.613  0.9437  0.6911 -2.6286
  656OPC    HW2 2951   3.837   4.760   1.554  0.6038  2.3488  0.3238
  656OPC     MW 2952   3.884   4.736   1.612  0.5190  0.6433 -0.2661
  657OPC     OW 2953   1.304   0.228   4.648  0.0196 -0.3022 -0.0288
  657OPC    HW1 2954   1.299   0.305   4.608 -1.0255 -0.0525  0.5545
  657OPC    HW2 2955   1.359   0.243   4.715 -0.1969 -0.0486  0.0960
  657OPC     MW 2956   1.312   0.242   4.652 -0.1668 -0.2279  0.0761
  658OPC     OW 2957   2.632   3.566   3.493 -0.0385  0.2981 -0.1022
  658OPC    HW1 2958   2.646   3.639   3.447 -0.5298  0.6166  0.2426
  658OPC    HW2 2959   2.677   3.505   3.449 -1.6152  0.2864 -1.8348
  658OPC     MW 2960   2.641   3.568   3.479 -0.3439  0.3434 -0.3073
  659OPC     OW 2961   1.306   4.458   4.366  0.1006  0.0504 -0.1106
  659OPC    HW1 2962   1.272   4.533   4.337 -0.0165  0.6137  1.4283
  659OPC    HW2 2963   1.377   4.483   4.410 -1.2703 -0.4170  2.6043
  659OPC     MW 2964   1.312   4.473   4.368 -0.1191  0.0648  0.5178
  660OPC     OW 2965   1.804   1.853   3.615 -0.7718  0.2097 -0.3240
  660OPC    HW1 2966   1.836   1.915   3.666  0.2089 -0.3784 -0.2033
  660OPC    HW2 2967   1.748   1.896   3.564 -2.1568  0.7367  1.5235
  660OPC     MW 2968   1.800   1.869   3.615 -0.8315  0.2007 -0.0334
  661OPC     OW 2969   1.258   1.243   5.041  0.2733  0.2503 -0.2678
  661OPC    HW1 2970   1.228   1.278   5.115 -0.7923  0.3669 -0.7361
  661OPC    HW2 2971   1.341   1.223   5.060  0.1332  0.6355  0.8281
  661OPC     MW 2972   1.266   1.245   5.055  0.0952  0.3244 -0.1750
  662OPC     OW 2973   0.736   1.880   2.958 -0.5537  0.0143  0.6909
  662OPC    HW1 2974   0.749   1.965   2.976 -0.7864 -0.0936  1.4144
  662OPC    HW2 2975   0.651   1.877   2.936 -0.1347  0.2382 -1.0693
  662OPC     MW 2976   0.725   1.892   2.958 -0.5262  0.0314  0.5378
  663OPC     OW 2977   4.671   4.627   1.331 -0.0475  0.1632  0.0853
  663OPC    HW1 2978   4.602   4.681   1.333 -0.6847 -0.6152 -0.1934
  663OPC    HW2 2979   4.724   4.663   1.272  0.7002  1.8232  1.6936
  663OPC     MW 2980   4.669   4.640   1.323 -0.0312  0.2935  0.2817
  664OPC     OW 2981   3.053   1.343   3.869  0.0021 -0.6042 -0.2363
  664OPC    HW1 2982   3.070   1.302   3.793  1.7010 -0.3473 -0.0415
  664OPC    HW2 2983   2.969   1.364   3.862  0.3658  0.4360 -2.5590
  664OPC     MW 2984   3.043   1.340   3.857  0.3068 -0.4126 -0.5506
  665OPC     OW 2985   0.284   3.331   0.565 -0.5358 -0.1284 -0.3827
  665OPC    HW1 2986   0.222   3.270   0.571  2.1727 -3.0978  0.5389
  665OPC    HW2 2987   0.326   3.324   0.641  0.3742  2.4626 -0.5658
  665OPC     MW 2988   0.281   3.321   0.577 -0.0013 -0.1842 -0.2736
  666OPC     OW 2989   0.837   1.992   3.785  0.1391  0.1500 -0.2247
  666OPC    HW1 2990   0.806   1.910   3.783 -2.0400  0.8890  0.0277
  666OPC    HW2 2991   0.841   2.014   3.701  0.6610 -0.1773 -0.2900
  666OPC     MW 2992   0.833   1.983   3.772 -0.1057  0.2108 -0.1969
  667OPC     OW 2993   4.237   2.850   4.002 -0.4093 -0.0709  0.5106
  667OPC    HW1 2994   4.254   2.777   4.047  0.6123 -0.1197  0.0591
  667OPC    HW2 2995   4.310   2.896   4.008  0.5091 -0.8745 -2.6252
  667OPC     MW 2996   4.250   2.846   4.009 -0.1228 -0.1968 -0.0193
  668OPC     OW 2997   0.118   1.554   0.148 -0.0993  0.4084 -0.5621
  668OPC    HW1 2998   0.063   1.487   0.137 -0.2589  0.3364  0.5528
  668OPC    HW2 2999   0.085   1.617   0.097 -0.9353  0.2025 -0.2887
  668OPC     MW 3000   0.105   1.553   0.138 -0.2464  0.3673 -0.3570
  669OPC     OW 3001   1.748   1.902   4.483 -0.0933  0.7208  0.5234
  669OPC    HW1 3002   1.709   1.968   4.441  0.5150  0.4936 -0.4506
  669OPC    HW2 3003   1.790   1.860   4.419  0.1331 -0.1784  1.2441
  669OPC     MW 3004   1.749   1.905   4.467  0.0300  0.5544  0.4859
  670OPC     OW 3005   5.173   4.224   3.530  0.4449  0.2789 -0.1928
  670OPC    HW1 3006   5.259   4.217   3.518  0.4217 -1.1597  0.2775
  670OPC    HW2 3007   5.142   4.150   3.495 -0.6735  1.0695 -0.9416
  670OPC     MW 3008   5.181   4.212   3.523  0.2763  0.1829 -0.2339
  671OPC     OW 3009   2.366   3.963   4.873 -0.2393 -0.3033  0.3985
  671OPC    HW1 3010   2.281   3.948   4.867 -0.4770  1.4893 -2.1429
  671OPC    HW2 3011   2.402   3.883   4.876 -1.8728 -1.1471 -1.1806
  671OPC     MW 3012   2.359   3.949   4.873 -0.5157 -0.1632 -0.2103
  672OPC     OW 3013   2.893   0.827   4.937  0.0933  0.1175  0.0120
  672OPC    HW1 3014   2.944   0.897   4.924 -0.3046  0.0632 -2.4756
  672OPC    HW2 3015   2.812   0.859   4.930 -0.1009 -0.6721 -2.6079
  672OPC     MW 3016   2.889   0.842   4.934  0.0060 -0.0072 -0.7424
  673OPC     OW 3017   2.634   0.879   4.468 -0.2882  0.0781  0.2808
  673OPC    HW1 3018   2.646   0.840   4.392  0.7155  3.0439 -1.2531
  673OPC    HW2 3019   2.708   0.862   4.512 -0.5120 -0.9475  0.2708
  673OPC     MW 3020   2.647   0.871   4.463 -0.1729  0.3647  0.0527
  674OPC     OW 3021   5.043   0.171   4.924 -0.5716  0.3150 -0.5669
  674OPC    HW1 3022   4.975   0.199   4.877 -0.8469 -2.3513 -1.9702
  674OPC    HW2 3023   5.064   0.095   4.886  2.0953  0.1864  0.9171
  674OPC     MW 3024   5.036   0.164   4.912 -0.2179 -0.0979 -0.5553
  675OPC     OW 3025   2.235   4.290   3.354 -0.1464 -0.1602 -0.4036
  675OPC    HW1 3026   2.192   4.216   3.370 -0.1692 -0.3473 -1.2627
  675OPC    HW2 3027   2.198   4.348   3.408 -0.2753 -0.7223  0.1224
  675OPC     MW 3028   2.223   4.288   3.365 -0.1688 -0.2708 -0.4529
  676OPC     OW 3029   4.478   2.288   4.133 -0.0589  0.2071  0.1141
  676OPC    HW1 3030   4.392   2.290   4.147 -0.0942 -1.7124  0.4146
  676OPC    HW2 3031   4.485   2.252   4.053  0.4609  1.0097 -0.2181
  676OPC     MW 3032   4.467   2.283   4.123  0.0126  0.0422  0.1094
  677OPC     OW 3033   1.579   5.022   3.031  0.2226 -0.3463  0.1150
  677OPC    HW1 3034   1.566   5.092   3.080 -0.6873 -0.4078 -0.0093
  677OPC    HW2 3035   1.549   5.046   2.952  0.7428 -0.5720 -0.1588
  677OPC     MW 3036   1.572   5.036   3.026  0.1650 -0.3889  0.0563
  678OPC     OW 3037   0.983   4.596   3.919  0.3950  0.1963  0.6314
  678OPC    HW1 3038   0.963   4.569   3.999 -2.6816 -0.0489 -0.1097
  678OPC    HW2 3039   0.988   4.683   3.927 -2.9680  0.5243  0.6732
  678OPC     MW 3040   0.981   4.605   3.932 -0.5563  0.2084  0.5280
  679OPC     OW 3041   1.041   0.862   0.552 -0.2289  0.2240  0.1379
  679OPC    HW1 3042   0.969   0.816   0.571 -1.1234 -0.3240 -3.7790
  679OPC    HW2 3043   1.011   0.943   0.542  0.1435  0.4140  0.4910
  679OPC     MW 3044   1.026   0.867   0.554 -0.3060  0.1711 -0.3886
  680OPC     OW 3045   4.429   0.390   0.855 -0.5087 -0.1568  0.4062
  680OPC    HW1 3046   4.510   0.368   0.881  0.4371  0.7021 -1.6067
  680OPC    HW2 3047   4.426   0.363   0.772 -1.9383  0.7151  0.1483
  680OPC     MW 3048   4.440   0.383   0.847 -0.5803  0.0989  0.0708
  681OPC     OW 3049   3.074   4.515   0.616 -0.3598  0.8469  0.2927
  681OPC    HW1 3050   3.076   4.571   0.549  2.6743 -0.5885 -1.0134
  681OPC    HW2 3051   3.117   4.557   0.679  0.0411  0.8130  0.0455
  681OPC     MW 3052   3.080   4.530   0.615  0.1477  0.6299  0.0632
  682OPC     OW 3053   4.594   0.738   2.280  0.5654 -0.0274 -0.1876
  682OPC    HW1 3054   4.610   0.747   2.365  1.0577 -0.5281 -0.2191
  682OPC    HW2 3055   4.510   0.715   2.277  1.0574 -2.1700  0.3404
  682OPC     MW 3056   4.584   0.736   2.292  0.7107 -0.4179 -0.1142
  683OPC     OW 3057   2.724   4.031   3.996 -0.1254  0.1101  0.2161
  683OPC    HW1 3058   2.729   4.066   3.916 -0.9609 -0.6463 -0.1953
  683OPC    HW2 3059   2.665   4.082   4.036 -1.4260 -0.8214 -0.4181
  683OPC     MW 3060   2.716   4.044   3.990 -0.4410 -0.1392  0.0615
  684OPC     OW 3061   2.911   3.396   0.337  0.6579  0.6920  0.0303
  684OPC    HW1 3062   2.928   3.446   0.407  2.3324 -0.3490  0.4113
  684OPC    HW2 3063   2.970   3.423   0.278  0.3092  0.4602 -0.4296
  684OPC     MW 3064   2.922   3.408   0.339  0.8538  0.5041  0.0186
  685OPC     OW 3065   1.688   3.025   2.899  0.3403 -0.3471 -0.0317
  685OPC    HW1 3066   1.656   3.094   2.855 -1.1321 -0.3295  0.9712
  685OPC    HW2 3067   1.758   3.001   2.853  0.1624  1.0550 -1.0927
  685OPC     MW 3068   1.693   3.032   2.886  0.0965 -0.1372 -0.0402
  686OPC     OW 3069   2.561   3.720   0.773  0.3567 -0.6718 -0.2912
  686OPC    HW1 3070   2.541   3.797   0.737 -2.0464  0.1893  2.4680
  686OPC    HW2 3071   2.639   3.734   0.810 -1.0492  1.4350  2.2444
  686OPC     MW 3072   2.569   3.733   0.774 -0.2060 -0.2334  0.4910
  687OPC     OW 3073   0.219   1.950   3.526 -0.1434 -0.3634 -0.2589
  687OPC    HW1 3074   0.165   1.990   3.582 -0.6961  0.5326 -1.3816
  687OPC    HW2 3075   0.282   1.918   3.577 -0.8965 -0.0385  0.9224
  687OPC     MW 3076   0.220   1.951   3.542 -0.3363 -0.1831 -0.2502
  688OPC     OW 3077   4.549   4.444   5.020 -0.1730  0.5184  0.0015
  688OPC    HW1 3078   4.485   4.398   4.984 -1.2064  2.8700 -1.3465
  688OPC    HW2 3079   4.602   4.462   4.953 -0.5974  2.5020  0.1369
  688OPC     MW 3080   4.548   4.440   5.005 -0.3884  1.1590 -0.1776
  689OPC     OW 3081   4.776   2.566   3.603 -0.4500  0.3386  0.0264
  689OPC    HW1 3082   4.814   2.604   3.671  0.1476 -0.9546  0.4427
  689OPC    HW2 3083   4.713   2.517   3.639  0.8171 -1.5145 -0.1588
  689OPC     MW 3084   4.772   2.565   3.618 -0.1743 -0.1261  0.0607
  690OPC     OW 3085   4.510   0.468   1.911  0.3606  0.0106 -0.0584
  690OPC    HW1 3086   4.539   0.398   1.955  1.7305  0.3480 -0.3772
  690OPC    HW2 3087   4.549   0.534   1.950 -0.8177  0.6176  0.1464
  690OPC     MW 3088   4.520   0.467   1.923  0.3891  0.1501 -0.0752
  691OPC     OW 3089   0.234   2.846   0.476  0.2740 -0.5933  0.0083
  691OPC    HW1 3090   0.162   2.884   0.508  0.7159  1.2273 -1.0513
  691OPC    HW2 3091   0.283   2.913   0.450  0.8033 -1.8958 -2.6369
  691OPC     MW 3092   0.231   2.861   0.477  0.4174 -0.5168 -0.5390
  692OPC     OW 3093   2.825   0.802   1.077  0.4477  0.1297  0.0520
  692OPC    HW1 3094   2.781   0.804   1.152 -1.3215 -0.6270 -0.9009
  692OPC    HW2 3095   2.841   0.717   1.066  0.9677  0.2708 -0.2847
  692OPC     MW 3096   2.821   0.789   1.087  0.2632  0.0388 -0.1385
  693OPC     OW 3097   0.160   0.316   0.619  0.3588 -0.1643  0.2847
  693OPC    HW1 3098   0.087   0.269   0.617  1.4031 -1.8901  0.8952
  693OPC    HW2 3099   0.196   0.301   0.542  0.4527  0.0531  0.2853
  693OPC     MW 3100   0.155   0.307   0.608  0.5269 -0.3872  0.3750
  694OPC     OW 3101   2.104   0.517   2.363 -0.4686  0.5211 -0.0226
  694OPC    HW1 3102   2.103   0.432   2.346 -1.0892  0.3451  0.8600
  694OPC    HW2 3103   2.112   0.521   2.450  1.2660  1.3861 -0.1805
  694OPC     MW 3104   2.105   0.505   2.373 -0.3039  0.6229  0.0844
  695OPC     OW 3105   2.799   2.929   5.112  0.0819 -0.5946 -0.0917
  695OPC    HW1 3106   2.877   2.957   5.138 -0.0299  0.7629 -1.0703
  695OPC    HW2 3107   2.744   2.988   5.146 -0.3170 -0.4503 -0.9440
  695OPC     MW 3108   2.802   2.942   5.121  0.0064 -0.3726 -0.3624
  696OPC     OW 3109   0.291   0.592   2.277 -0.3159 -0.2168  0.6091
  696OPC    HW1 3110   0.335   0.590   2.201 -0.7333 -0.1832  0.3635
  696OPC    HW2 3111   0.245   0.666   2.272 -0.9704 -0.6175  0.5346
  696OPC     MW 3112   0.291   0.603   2.265 -0.4742 -0.2711  0.5618
  697OPC     OW 3113   0.035   4.915   3.435 -0.3306  0.0137 -0.2668
  697OPC    HW1 3114   0.116   4.918   3.468 -0.2683  2.6940 -0.5017
  697OPC    HW2 3115   0.049   4.908   3.349 -0.2938  1.0885 -0.3633
  697OPC     MW 3116   0.049   4.914   3.428 -0.3160  0.5686 -0.3157
  698OPC     OW 3117   3.841   2.610   4.944  0.5178  0.2400 -0.4932
  698OPC    HW1 3118   3.868   2.536   4.906 -0.6340 -0.0053 -0.8705
  698OPC    HW2 3119   3.844   2.592   5.029  2.0661  0.4284 -0.4659
  698OPC     MW 3120   3.846   2.597   4.951  0.5764  0.2315 -0.5448
  699OPC     OW 3121   1.913   3.138   4.508  0.4221 -0.0521  0.0292
  699OPC    HW1 3122   1.913   3.159   4.592  2.3764 -0.7750  0.2530
  699OPC    HW2 3123   1.953   3.205   4.469 -0.7087  0.4079 -0.4012
  699OPC     MW 3124   1.919   3.151   4.514  0.5437 -0.0910 -0.0017
  700OPC     OW 3125   1.419   0.093   0.226  0.0604 -0.0860 -0.0398
  700OPC    HW1 3126   1.394   0.015   0.255 -2.3918  0.4978 -0.3705
  700OPC    HW2 3127   1.437   0.137   0.299  0.2098 -0.5683  0.2159
  700OPC     MW 3128   1.418   0.088   0.241 -0.2798 -0.0710 -0.0509
  701OPC     OW 3129   2.136   4.344   2.323  0.0106  0.0016  0.4459
  701OPC    HW1 3130   2.125   4.431   2.319 -0.6662 -0.1121 -0.4561
  701OPC    HW2 3131   2.209   4.335   2.369  2.5391  1.2080 -2.9121
  701OPC     MW 3132   2.145   4.356   2.329  0.2842  0.1631 -0.1833
  702OPC     OW 3133   4.270   3.095   3.279  0.1510  0.0308 -0.1109
  702OPC    HW1 3134   4.204   3.044   3.307 -1.0247  1.0106 -0.9717
  702OPC    HW2 3135   4.272   3.159   3.337  0.2368  0.0838 -0.1724
  702OPC     MW 3136   4.260   3.097   3.292 -0.0103  0.1833 -0.2471
  703OPC     OW 3137   3.669   4.092   4.570  0.1653  0.6089 -0.3217
  703OPC    HW1 3138   3.718   4.146   4.523 -0.9222  0.2173 -1.9970
  703OPC    HW2 3139   3.594   4.088   4.525 -0.6980 -0.3111  1.1132
  703OPC     MW 3140   3.665   4.100   4.556 -0.1228  0.4153 -0.3574
  704OPC     OW 3141   4.834   2.461   1.147 -0.0413 -0.6302  1.0782
  704OPC    HW1 3142   4.880   2.387   1.143 -0.1804 -0.6612 -1.1226
  704OPC    HW2 3143   4.767   2.441   1.199  0.8354 -1.4997  1.9085
  704OPC     MW 3144   4.831   2.447   1.154  0.0679 -0.7631  0.8758
  705OPC     OW 3145   4.179   3.789   2.536 -0.2614 -0.2735  0.1112
  705OPC    HW1 3146   4.121   3.751   2.484 -2.8656  0.1411  2.4427
  705OPC    HW2 3147   4.174   3.742   2.610 -0.0684  1.7026  1.4612
  705OPC     MW 3148   4.169   3.776   2.539 -0.6177  0.0796  0.6549
  706OPC     OW 3149   2.533   5.080   2.662  0.3943 -0.4599  0.0809
  706OPC    HW1 3150   2.473   5.121   2.616 -0.5149 -3.5937 -1.8673
  706OPC    HW2 3151   2.609   5.108   2.628 -0.1526 -0.1039 -0.8602
  706OPC     MW 3152   2.536   5.090   2.650  0.1792 -0.8702 -0.3462
  707OPC     OW 3153   1.095   1.279   3.059  0.1187 -0.6888 -0.3092
  707OPC    HW1 3154   1.044   1.225   3.105 -0.7478 -0.8320 -1.3804
  707OPC    HW2 3155   1.093   1.354   3.105 -2.3692 -0.1954 -1.0822
  707OPC     MW 3156   1.087   1.282   3.073 -0.3768 -0.6371 -0.5815
  708OPC     OW 3157   5.054   3.056   3.794  0.3918  0.4327 -0.0339
  708OPC    HW1 3158   5.084   3.068   3.713 -0.1506  0.4803 -0.2349
  708OPC    HW2 3159   4.968   3.070   3.785  0.4365  1.2722  0.7076
  708OPC     MW 3160   5.045   3.060   3.781  0.3181  0.5636  0.0459
  709OPC     OW 3161   2.090   4.927   1.661 -0.1442 -0.0474  0.0254
  709OPC    HW1 3162   2.082   4.841   1.647  0.1303  0.2021 -1.9044
  709OPC    HW2 3163   2.022   4.945   1.712  1.0059 -1.7463  2.3378
  709OPC     MW 3164   2.078   4.917   1.666  0.0663 -0.2618  0.0819
  710OPC     OW 3165   1.465   1.241   3.865 -0.1638 -0.1696 -0.2280
  710OPC    HW1 3166   1.387   1.237   3.904  0.3711  0.0184  0.9010
  710OPC    HW2 3167   1.516   1.278   3.925  0.7337 -0.0099 -1.0650
  710OPC     MW 3168   1.461   1.246   3.880  0.0478 -0.1183 -0.1849
  711OPC     OW 3169   1.899   3.712   5.151  0.4193  0.1660  0.4370
  711OPC    HW1 3170   1.905   3.784   5.201  0.8688  1.2999 -1.1869
  711OPC    HW2 3171   1.979   3.703   5.118 -0.3805  0.7755 -1.8111
  711OPC     MW 3172   1.911   3.722   5.154  0.3675  0.4236 -0.1349
  712OPC     OW 3173   4.361   3.997   1.122  0.1902  0.2351 -0.1386
  712OPC    HW1 3174   4.312   4.054   1.077 -0.5723 -1.3744 -1.4484
  712OPC    HW2 3175   4.421   3.971   1.064  0.5946 -0.2348  0.4725
  712OPC     MW 3176   4.363   4.002   1.107  0.1373 -0.0720 -0.2419
  713OPC     OW 3177   3.868   4.500   0.204 -0.1748 -0.0008  0.0723
  713OPC    HW1 3178   3.953   4.509   0.221  0.5571  0.0274 -2.8907
  713OPC    HW2 3179   3.853   4.415   0.220  0.5973 -0.1506  0.0497
  713OPC     MW 3180   3.879   4.489   0.209  0.0473 -0.0188 -0.3688
  714OPC     OW 3181   2.030   4.266   0.808  0.2257  0.0760  0.3649
  714OPC    HW1 3182   2.022   4.345   0.774 -0.1216  0.3288  1.0200
  714OPC    HW2 3183   1.955   4.253   0.850  1.1642  0.3862  2.2704
  714OPC     MW 3184   2.018   4.276   0.809  0.3130  0.1593  0.7432
  715OPC     OW 3185   2.299   2.895   1.067  0.4946 -0.0539 -0.1406
  715OPC    HW1 3186   2.346   2.823   1.052 -0.7087 -0.5209 -1.9432
  715OPC    HW2 3187   2.282   2.926   0.988 -1.3711  0.6618  0.4886
  715OPC     MW 3188   2.304   2.889   1.053  0.0414 -0.0172 -0.3139
  716OPC     OW 3189   4.806   3.089   4.311  0.2591 -0.2263  0.3096
  716OPC    HW1 3190   4.863   3.025   4.292  0.3379 -0.0396 -0.0912
  716OPC    HW2 3191   4.813   3.143   4.243 -1.2807 -0.7921 -0.3289
  716OPC     MW 3192   4.816   3.088   4.298  0.0432 -0.2824  0.1562
  717OPC     OW 3193   4.766   2.539   0.134  0.0851 -0.1258 -0.0773
  717OPC    HW1 3194   4.694   2.583   0.154 -0.9772 -1.2928 -1.1561
  717OPC    HW2 3195   4.830   2.592   0.161 -1.1575  0.6824  1.4333
  717OPC     MW 3196   4.765   2.554   0.141 -0.2553 -0.1788 -0.0135
  718OPC     OW 3197   1.461   0.846   4.022  0.2901  0.1820  0.7315
  718OPC    HW1 3198   1.491   0.767   4.001 -0.7170 -0.0571  0.1316
  718OPC    HW2 3199   1.377   0.844   3.997  0.7883  2.2190 -1.5798
  718OPC     MW 3200   1.453   0.834   4.015  0.2149  0.4476  0.3016
  719OPC     OW 3201   1.153   0.242   2.263  0.4135  0.0294 -0.1046
  719OPC    HW1 3202   1.213   0.229   2.324  0.2435 -1.7890 -0.2526
  719OPC    HW2 3203   1.089   0.284   2.305  0.2132 -1.3429  1.0764
  719OPC     MW 3204   1.152   0.246   2.278  0.3588 -0.4419  0.0480
  720OPC     OW 3205   0.013   1.282   1.609 -0.3673  0.5211 -0.1653
  720OPC    HW1 3206  -0.003   1.204   1.573 -1.4105  0.9177 -0.6296
  720OPC    HW2 3207   0.098   1.294   1.596 -0.0001 -0.9397  0.7582
  720OPC     MW 3208   0.023   1.272   1.602 -0.4672  0.3639 -0.0975
  721OPC     OW 3209   4.550   2.046   4.299  0.0767 -0.3384 -0.0271
  721OPC    HW1 3210   4.588   2.083   4.368 -1.9473  1.8358  0.0609
  721OPC    HW2 3211   4.554   2.109   4.238  0.2984 -1.5840 -1.3675
  721OPC     MW 3212   4.556   2.061   4.300 -0.1895 -0.2011 -0.2120
  722OPC     OW 3213   3.585   0.141   3.776  0.2312 -0.2189 -0.1258
  722OPC    HW1 3214   3.573   0.223   3.748 -1.5171 -0.8399 -1.3488
  722OPC    HW2 3215   3.611   0.098   3.705  1.7605 -0.6340  0.6485
  722OPC     MW 3216   3.587   0.147   3.762  0.1988 -0.3720 -0.1920
  723OPC     OW 3217   2.980   3.997   0.015  0.1868 -0.1196  0.2913
  723OPC    HW1 3218   3.004   4.005  -0.068 -0.2895 -1.3797  0.0062
  723OPC    HW2 3219   2.906   4.042   0.020 -1.3095 -2.3130 -0.7150
  723OPC     MW 3220   2.973   4.005   0.004 -0.1047 -0.6297  0.1005
  724OPC     OW 3221   0.292   2.922   2.031  0.1231 -0.9022 -0.2995
  724OPC    HW1 3222   0.369   2.883   2.044  0.0458 -0.3002  2.6529
  724OPC    HW2 3223   0.240   2.857   2.004  0.8351 -2.1620  1.1674
  724OPC     MW 3224   0.295   2.907   2.029  0.2169 -0.9995  0.3531
  725OPC     OW 3225   0.028   4.323   0.505 -0.0836  0.1386 -0.0488
  725OPC    HW1 3226   0.091   4.384   0.507 -1.3214  1.4791 -0.2120
  725OPC    HW2 3227   0.071   4.249   0.521  1.3852  1.1274  0.8289
  725OPC     MW 3228   0.044   4.321   0.507 -0.0495  0.4826  0.0567
  726OPC     OW 3229   4.046   2.537   1.169  0.0968  0.4376 -0.4027
  726OPC    HW1 3230   4.038   2.462   1.125 -0.5939 -0.0227  0.4762
  726OPC    HW2 3231   3.991   2.591   1.127  0.3868  0.3842 -0.8669
  726OPC     MW 3232   4.037   2.534   1.156  0.0377  0.3618 -0.3415
  727OPC     OW 3233   2.224   5.128   1.904  0.5326 -0.1003  0.0378
  727OPC    HW1 3234   2.161   5.156   1.959 -0.3378  2.1751 -1.9523
  727OPC    HW2 3235   2.205   5.044   1.892  1.3533 -1.0244  3.8753
  727OPC     MW 3236   2.212   5.120   1.911  0.5252  0.0992  0.3107
  728OPC     OW 3237   3.551   0.544   2.947 -1.0107 -0.3082 -0.5102
  728OPC    HW1 3238   3.485   0.587   2.908  0.6329  1.3186 -1.6464
  728OPC    HW2 3239   3.604   0.523   2.881 -1.0028 -2.8706  0.2118
  728OPC     MW 3240   3.549   0.548   2.932 -0.7668 -0.4464 -0.5714
  729OPC     OW 3241   3.655   1.082   0.666 -0.0403  0.0800 -0.3063
  729OPC    HW1 3242   3.584   1.063   0.713  0.5422  0.1226  0.6080
  729OPC    HW2 3243   3.694   1.004   0.656  0.0246  0.1264 -0.4122
  729OPC     MW 3244   3.650   1.068   0.671  0.0553  0.0931 -0.1869
  730OPC     OW 3245   0.698   3.409   3.992 -0.5017  0.4372 -0.4202
  730OPC    HW1 3246   0.651   3.371   4.054 -0.0385 -0.7618 -0.7810
  730OPC    HW2 3247   0.747   3.344   3.960  1.0704  1.5364 -0.3647
  730OPC     MW 3248   0.698   3.394   3.996 -0.2011  0.4226 -0.4653
  731OPC     OW 3249   0.353   2.540   2.283 -0.5030 -0.1268 -0.6424
  731OPC    HW1 3250   0.403   2.605   2.313 -0.2684  1.0414 -3.3251
  731OPC    HW2 3251   0.307   2.517   2.353 -1.1669  3.4416  0.3103
  731OPC     MW 3252   0.354   2.546   2.298 -0.5664  0.5730 -0.8979
  732OPC     OW 3253   3.549   3.596   0.206  0.8125  0.0200 -0.1452
  732OPC    HW1 3254   3.605   3.615   0.142  0.6700  0.1496 -0.2312
  732OPC    HW2 3255   3.585   3.632   0.276  0.8617  0.0612 -0.1915
  732OPC     MW 3256   3.562   3.604   0.207  0.7988  0.0452 -0.1647
  733OPC     OW 3257   2.400   4.284   1.920 -0.3938 -0.4064  0.1093
  733OPC    HW1 3258   2.361   4.249   1.989  0.1412 -0.5815  0.3210
  733OPC    HW2 3259   2.440   4.355   1.952 -0.0411 -0.5572  0.0061
  733OPC     MW 3260   2.400   4.289   1.935 -0.2627 -0.4547  0.1254
  734OPC     OW 3261   3.204   4.928   4.061  0.0709  0.2805 -0.2900
  734OPC    HW1 3262   3.260   4.936   3.995 -0.3259 -0.0896 -0.6715
  734OPC    HW2 3263   3.143   4.874   4.031  0.1585 -0.3138  0.5536
  734OPC     MW 3264   3.203   4.921   4.047  0.0252  0.1380 -0.2220
  735OPC     OW 3265   3.869   2.143   3.791  0.9677  0.1423 -0.1599
  735OPC    HW1 3266   3.897   2.062   3.774  1.8305  0.3537  0.1836
  735OPC    HW2 3267   3.935   2.178   3.836  0.4283  0.9034  0.0576
  735OPC     MW 3268   3.883   2.137   3.795  1.0155  0.2861 -0.0771
  736OPC     OW 3269   4.544   4.241   3.760 -0.0969  0.1568  0.1787
  736OPC    HW1 3270   4.561   4.156   3.756 -0.9142 -0.1399  1.8118
  736OPC    HW2 3271   4.575   4.264   3.839  0.8726  1.5832 -0.5569
  736OPC     MW 3272   4.551   4.232   3.771 -0.0749  0.3240  0.3113
  737OPC     OW 3273   0.928   0.186   0.224 -0.0806 -0.0473 -0.2315
  737OPC    HW1 3274   1.013   0.187   0.204  0.1417  0.8907  0.6623
  737OPC    HW2 3275   0.921   0.247   0.286 -1.3472 -0.3620 -0.0362
  737OPC     MW 3276   0.940   0.195   0.230 -0.2349  0.0448 -0.0706
  738OPC     OW 3277   2.330   4.586   4.748 -0.0677 -0.0787 -0.0228
  738OPC    HW1 3278   2.301   4.655   4.794 -0.6466  0.7364 -1.5496
  738OPC    HW2 3279   2.296   4.598   4.669  0.9033 -1.4435 -0.6871
  738OPC     MW 3280   2.321   4.598   4.743 -0.0097 -0.1595 -0.3462
  739OPC     OW 3281   4.463   0.900   4.534 -0.0382  0.1911 -0.4850
  739OPC    HW1 3282   4.416   0.828   4.521  0.2735  0.1828 -1.6978
  739OPC    HW2 3283   4.415   0.946   4.592 -0.4448 -0.7835 -0.0313
  739OPC     MW 3284   4.449   0.896   4.541 -0.0522  0.0459 -0.5972
  740OPC     OW 3285   1.401   2.923   0.740  0.2447 -0.0814 -0.4437
  740OPC    HW1 3286   1.341   2.981   0.715 -1.4031 -0.9933  1.1331
  740OPC    HW2 3287   1.428   2.953   0.817 -0.7838 -1.4229  0.4955
  740OPC     MW 3288   1.396   2.936   0.748 -0.1507 -0.4143 -0.0720
  741OPC     OW 3289   4.940   0.105   3.543  0.1733 -0.1053  0.3091
  741OPC    HW1 3290   4.923   0.034   3.494  0.4424 -0.8283  1.2213
  741OPC    HW2 3291   5.016   0.086   3.581  0.5498  0.9482  0.1047
  741OPC     MW 3292   4.948   0.091   3.541  0.2687 -0.0565  0.4138
  742OPC     OW 3293   4.387   0.781   1.292 -0.3758  0.0105 -0.1802
  742OPC    HW1 3294   4.460   0.763   1.248 -0.9059  0.1157 -1.1249
  742OPC    HW2 3295   4.412   0.840   1.351  0.0724  0.8850 -1.2339
  742OPC     MW 3296   4.401   0.787   1.294 -0.3879  0.1552 -0.4755
  743OPC     OW 3297   3.308   2.919   1.857 -0.1868 -0.0657 -0.2565
  743OPC    HW1 3298   3.232   2.881   1.837  0.3410 -1.9096  0.9845
  743OPC    HW2 3299   3.292   2.955   1.935  0.3715 -1.1297  0.3801
  743OPC     MW 3300   3.294   2.919   1.865 -0.0263 -0.4953  0.0209
  744OPC     OW 3301   4.015   5.149   4.026  0.3673 -0.2054  0.4834
  744OPC    HW1 3302   4.092   5.127   4.061  0.8355 -0.5364 -0.7104
  744OPC    HW2 3303   3.988   5.215   4.076  1.7880  0.4320  0.4497
  744OPC     MW 3304   4.022   5.155   4.039  0.6464 -0.1602  0.3021
  745OPC     OW 3305   1.407   4.984   3.763 -0.6629 -0.7434 -0.1629
  745OPC    HW1 3306   1.455   4.999   3.834 -0.1061 -1.1440 -0.4462
  745OPC    HW2 3307   1.403   4.897   3.758 -1.6623 -0.7269  0.0117
  745OPC     MW 3308   1.413   4.973   3.773 -0.7282 -0.7999 -0.1791
  746OPC     OW 3309   2.344   2.255   3.627 -0.2176  0.0716  0.0725
  746OPC    HW1 3310   2.412   2.222   3.670 -0.2304 -0.7566 -0.5102
  746OPC    HW2 3311   2.364   2.243   3.543 -1.0021 -0.0555 -0.1125
  746OPC     MW 3312   2.357   2.248   3.621 -0.3353 -0.0694 -0.0409
  747OPC     OW 3313   3.211   3.012   0.223  0.8047  0.2006  0.2253
  747OPC    HW1 3314   3.276   3.040   0.274  0.4835 -0.9515  1.3247
  747OPC    HW2 3315   3.232   3.042   0.144  2.6565 -0.0965  0.5602
  747OPC     MW 3316   3.224   3.020   0.219  1.0307 -0.0136  0.4372
  748OPC     OW 3317   3.067   0.869   1.655  0.1648  0.0271 -0.4937
  748OPC    HW1 3318   3.006   0.813   1.683  0.0525  0.5054  0.2368
  748OPC    HW2 3319   3.022   0.926   1.607 -0.4160  1.7051  1.8528
  748OPC     MW 3320   3.052   0.869   1.652  0.0623  0.3456 -0.0392
  749OPC     OW 3321   2.044   2.731   4.188 -0.1390 -0.5743  0.3324
  749OPC    HW1 3322   2.110   2.758   4.137  0.8049 -2.3578  0.5676
  749OPC    HW2 3323   2.049   2.784   4.257  0.4188 -0.0748 -0.0757
  749OPC     MW 3324   2.054   2.743   4.191  0.0827 -0.7640  0.3068
  750OPC     OW 3325   3.789   4.910   3.957 -0.1664  0.2191 -0.4152
  750OPC    HW1 3326   3.722   4.899   4.012  0.6805 -2.2018  0.2587
  750OPC    HW2 3327   3.833   4.977   3.992 -0.3150 -0.4730  1.1842
  750OPC     MW 3328   3.786   4.919   3.971 -0.0632 -0.2408 -0.0794
  751OPC     OW 3329   0.003   3.266   0.629  0.3657 -0.1537  0.5681
  751OPC    HW1 3330   0.001   3.292   0.712 -0.1310  3.3973 -0.3972
  751OPC    HW2 3331  -0.000   3.179   0.635  0.0384 -0.0485  4.2220
  751OPC     MW 3332   0.002   3.257   0.642  0.2440  0.3864  0.9652
  752OPC     OW 3333   3.652   4.012   3.874  0.0048  0.8741  0.3141
  752OPC    HW1 3334   3.699   3.943   3.850  1.8146  1.5636  1.6504
  752OPC    HW2 3335   3.570   3.990   3.854  0.6406 -1.2367 -0.1477
  752OPC     MW 3336   3.647   3.999   3.867  0.3660  0.6640  0.4433
  753OPC     OW 3337   4.350   1.409   0.856 -0.1307 -0.5201  0.3411
  753OPC    HW1 3338   4.290   1.348   0.841 -0.8457  0.4323 -0.8327
  753OPC    HW2 3339   4.407   1.398   0.791  0.5765 -0.9127  1.0088
  753OPC     MW 3340   4.350   1.398   0.844 -0.1316 -0.4374  0.2663
  754OPC     OW 3341   1.247   3.003   4.864  0.5474  0.3781 -0.2978
  754OPC    HW1 3342   1.253   3.018   4.778  1.8737  0.4538 -0.2074
  754OPC    HW2 3343   1.194   3.067   4.892 -0.3048  0.0553 -1.1209
  754OPC     MW 3344   1.240   3.015   4.855  0.6175  0.3415 -0.4060
  755OPC     OW 3345   0.519   4.130   2.245 -0.0055  0.3580  0.2795
  755OPC    HW1 3346   0.531   4.078   2.176  1.2064 -1.2315  1.6144
  755OPC    HW2 3347   0.598   4.166   2.257 -0.2756  0.8358  0.6798
  755OPC     MW 3348   0.532   4.128   2.237  0.1337  0.1938  0.5358
  756OPC     OW 3349   2.618   3.579   4.840 -0.2954  0.5862  0.2111
  756OPC    HW1 3350   2.574   3.613   4.907 -0.8414  1.5786 -0.6179
  756OPC    HW2 3351   2.693   3.625   4.840  1.3135 -1.7646  2.2376
  756OPC     MW 3352   2.623   3.591   4.850 -0.1385  0.3854  0.3881
  757OPC     OW 3353   1.024   3.689   1.312 -0.4529  0.0553  0.5494
  757OPC    HW1 3354   0.971   3.756   1.294 -0.1287  1.1293  3.1777
  757OPC    HW2 3355   1.058   3.709   1.390  0.7744 -2.5054  0.7970
  757OPC     MW 3356   1.021   3.702   1.321 -0.2237 -0.1643  0.9742
  758OPC     OW 3357   1.197   0.936   4.488  0.2251 -0.4506 -0.3916
  758OPC    HW1 3358   1.240   1.007   4.514  0.8367 -0.0288 -2.3500
  758OPC    HW2 3359   1.122   0.940   4.533  1.0275  0.3966  0.9194
  758OPC     MW 3360   1.192   0.947   4.498  0.4340 -0.2632 -0.4869
  759OPC     OW 3361   3.664   0.797   0.709  0.0800  0.2351 -0.1813
  759OPC    HW1 3362   3.687   0.759   0.784 -0.3430 -0.4127 -0.3714
  759OPC    HW2 3363   3.592   0.754   0.686 -1.2578  2.0566  0.3159
  759OPC     MW 3364   3.657   0.785   0.717 -0.1801  0.4085 -0.1360
  760OPC     OW 3365   3.209   3.574   3.196 -0.3494  0.0482 -0.0376
  760OPC    HW1 3366   3.136   3.566   3.150 -1.1654 -0.2038  1.2561
  760OPC    HW2 3367   3.272   3.564   3.137 -1.3501 -1.3280 -0.9251
  760OPC     MW 3368   3.208   3.572   3.181 -0.6177 -0.1923  0.0223
  761OPC     OW 3369   4.190   1.380   1.442  0.5550  0.0660 -0.3729
  761OPC    HW1 3370   4.184   1.447   1.499 -0.9210 -0.0439 -0.3585
  761OPC    HW2 3371   4.276   1.365   1.437  0.8737  1.5501  0.1125
  761OPC     MW 3372   4.202   1.388   1.450  0.3839  0.2691 -0.2990
  762OPC     OW 3373   0.151   3.298   2.097 -0.0197  0.4300 -0.3431
  762OPC    HW1 3374   0.092   3.235   2.110  1.1871 -0.6548  0.2100
  762OPC    HW2 3375   0.178   3.316   2.178 -0.1453  1.4727 -0.5263
  762OPC     MW 3376   0.146   3.291   2.111  0.1400  0.4238 -0.2886
  763OPC     OW 3377   4.800   1.489   4.575 -0.1929 -0.1078 -0.0841
  763OPC    HW1 3378   4.787   1.426   4.634 -0.5949 -0.9954 -1.1003
  763OPC    HW2 3379   4.720   1.509   4.547 -0.0570  0.7566  0.0969
  763OPC     MW 3380   4.786   1.483   4.579 -0.2320 -0.1112 -0.2074
  764OPC     OW 3381   1.109   2.311   2.972 -0.1788  0.3081  0.3588
  764OPC    HW1 3382   1.123   2.396   2.983  2.0266  0.1190 -0.4783
  764OPC    HW2 3383   1.129   2.298   2.888  0.1660 -1.1286  0.6406
  764OPC     MW 3384   1.114   2.322   2.961  0.1979  0.0679  0.2769
  765OPC     OW 3385   3.981   1.279   1.269  0.4327 -0.0493 -0.0678
  765OPC    HW1 3386   4.036   1.306   1.331  0.4071 -0.3385  0.0863
  765OPC    HW2 3387   4.031   1.226   1.220  0.1115 -0.9428  0.5277
  765OPC     MW 3388   3.996   1.275   1.271  0.3816 -0.2241  0.0429
  766OPC     OW 3389   3.213   4.285   2.861  0.2771 -0.5374 -0.4468
  766OPC    HW1 3390   3.185   4.363   2.887  1.2713  0.2558 -1.6354
  766OPC    HW2 3391   3.258   4.255   2.929 -0.0996 -0.0780  0.0136
  766OPC     MW 3392   3.215   4.292   2.875  0.3684 -0.3521 -0.5544
  767OPC     OW 3393   4.345   1.096   2.054  0.5715  0.5176  0.3552
  767OPC    HW1 3394   4.401   1.163   2.055 -1.1890  2.1787 -1.4625
  767OPC    HW2 3395   4.335   1.079   1.969 -1.6457  0.3530  0.5812
  767OPC     MW 3396   4.352   1.103   2.041 -0.0160  0.7387  0.1199
  768OPC     OW 3397   3.489   0.473   1.469  0.1174  0.2192 -0.2815
  768OPC    HW1 3398   3.503   0.548   1.426 -1.6164  0.2769 -0.8088
  768OPC    HW2 3399   3.480   0.414   1.405  2.0903 -0.6267  0.1329
  768OPC     MW 3400   3.490   0.475   1.453  0.1527  0.1028 -0.2981
  769OPC     OW 3401   4.818   1.123   4.510 -0.3390  0.0498  0.0217
  769OPC    HW1 3402   4.898   1.156   4.524 -0.7262  0.7079  0.7443
  769OPC    HW2 3403   4.821   1.045   4.548  0.2724 -0.3689 -0.8399
  769OPC     MW 3404   4.831   1.116   4.517 -0.3059  0.0851  0.0014
  770OPC     OW 3405   2.524   2.638   0.383  0.1699 -0.1200  0.2200
  770OPC    HW1 3406   2.584   2.629   0.320  0.6597  1.3673  0.4565
  770OPC    HW2 3407   2.570   2.631   0.456 -0.0474  0.4053  0.4074
  770OPC     MW 3408   2.540   2.635   0.384  0.2102  0.1773  0.2826
  771OPC     OW 3409   3.905   1.877   0.251 -0.0619 -0.0981 -0.4408
  771OPC    HW1 3410   3.973   1.836   0.286 -0.2535  0.1118  0.1794
  771OPC    HW2 3411   3.923   1.877   0.165  1.4594  1.2331 -0.1750
  771OPC     MW 3412   3.918   1.871   0.243  0.1345  0.1296 -0.3099
  772OPC     OW 3413   0.870   0.321   3.335 -0.2200 -0.1766 -0.5058
  772OPC    HW1 3414   0.906   0.366   3.269 -0.3253 -1.8493 -1.7787
  772OPC    HW2 3415   0.786   0.342   3.331 -0.2794 -0.4987 -1.1447
  772OPC     MW 3416   0.863   0.331   3.324 -0.2443 -0.4712 -0.7882
  773OPC     OW 3417   2.812   3.758   0.886 -0.6527  0.5660  0.3810
  773OPC    HW1 3418   2.863   3.741   0.955 -1.2330 -0.6054  0.5469
  773OPC    HW2 3419   2.869   3.780   0.824  0.0385 -0.2937  0.6890
  773OPC     MW 3420   2.828   3.758   0.887 -0.6362  0.2661  0.4510
  774OPC     OW 3421   2.368   2.185   5.155 -0.1504 -0.9540 -0.1786
  774OPC    HW1 3422   2.388   2.132   5.221  0.6837  0.5124  0.8260
  774OPC    HW2 3423   2.290   2.157   5.128 -1.3082 -0.6074  2.5383
  774OPC     MW 3424   2.359   2.173   5.161 -0.1982 -0.6862  0.3710
  775OPC     OW 3425   3.650   0.150   2.786  0.0855 -0.0443 -0.2305
  775OPC    HW1 3426   3.581   0.190   2.821 -1.0566 -0.7818 -1.5317
  775OPC    HW2 3427   3.660   0.078   2.835 -1.5616 -1.1230 -1.3625
  775OPC     MW 3428   3.642   0.145   2.798 -0.3264 -0.3126 -0.5901
  776OPC     OW 3429   3.049   1.053   4.897  0.3428 -0.5061  0.5893
  776OPC    HW1 3430   2.990   1.109   4.867 -0.4973 -1.1875  0.9104
  776OPC    HW2 3431   3.116   1.062   4.842  0.0344  0.4498  0.3575
  776OPC     MW 3432   3.051   1.062   4.884  0.1731 -0.4656  0.6025
  777OPC     OW 3433   4.852   2.210   3.130  0.1573 -0.0334  0.2257
  777OPC    HW1 3434   4.787   2.154   3.113  0.4528 -0.5575  0.7667
  777OPC    HW2 3435   4.836   2.235   3.212  0.5065  0.0119  0.2816
  777OPC     MW 3436   4.840   2.206   3.139  0.2525 -0.1042  0.3140
  778OPC     OW 3437   0.451   0.630   3.498 -0.6971 -0.1565  0.5595
  778OPC    HW1 3438   0.456   0.700   3.447  1.3314 -0.4413  0.2783
  778OPC    HW2 3439   0.384   0.585   3.465  0.2052 -0.0597 -1.5369
  778OPC     MW 3440   0.442   0.634   3.486 -0.2642 -0.1842  0.2083
  779OPC     OW 3441   3.354   0.244   1.031  0.8106  0.0679 -0.0914
  779OPC    HW1 3442   3.267   0.247   1.026  0.7799 -0.6312 -0.0845
  779OPC    HW2 3443   3.379   0.324   1.007  0.1740  0.2243 -0.2494
  779OPC     MW 3444   3.345   0.256   1.027  0.7120 -0.0123 -0.1137
  780OPC     OW 3445   4.062   2.519   0.027 -0.1914 -0.5913  0.2859
  780OPC    HW1 3446   3.998   2.577   0.019 -0.3752 -0.7970  0.2710
  780OPC    HW2 3447   4.057   2.472  -0.046 -0.0552 -0.6394  0.3067
  780OPC     MW 3448   4.052   2.521   0.015 -0.1984 -0.6288  0.2867
  781OPC     OW 3449   3.904   2.542   2.465  0.1997  0.3802  0.1255
  781OPC    HW1 3450   3.935   2.484   2.522  0.5586  0.9749  0.5534
  781OPC    HW2 3451   3.962   2.608   2.470  0.8798 -0.0261 -1.7693
  781OPC     MW 3452   3.917   2.543   2.475  0.3531  0.4079 -0.0912
  782OPC     OW 3453   4.280   0.697   4.500  0.1304 -0.2242 -0.6517
  782OPC    HW1 3454   4.197   0.722   4.513  0.7647  0.9459  1.7313
  782OPC    HW2 3455   4.286   0.623   4.547 -0.0902 -1.6647 -2.7147
  782OPC     MW 3456   4.268   0.690   4.509  0.1912 -0.2642 -0.6046
  783OPC     OW 3457   3.872   4.769   2.197  0.4264  0.5258 -0.8403
  783OPC    HW1 3458   3.800   4.721   2.190  0.9613 -0.1458 -2.0877
  783OPC    HW2 3459   3.898   4.779   2.114  3.2906 -1.6413 -0.3515
  783OPC     MW 3460   3.865   4.763   2.184  0.9285  0.1066 -0.9524
  784OPC     OW 3461   4.454   2.508   2.725  0.0007  0.2742  0.0248
  784OPC    HW1 3462   4.384   2.529   2.678 -0.0390 -0.8339 -0.4181
  784OPC    HW2 3463   4.499   2.454   2.674  0.2844 -0.4394  0.9931
  784OPC     MW 3464   4.450   2.503   2.711  0.0367  0.0049  0.1024
  785OPC     OW 3465   3.483   0.418   4.477 -0.2117 -0.0355 -0.1358
  785OPC    HW1 3466   3.431   0.352   4.499  1.7327 -0.9805  2.0701
  785OPC    HW2 3467   3.476   0.473   4.545  0.6026  0.4788 -0.4516
  785OPC     MW 3468   3.474   0.416   4.490  0.1959 -0.0991  0.1433
  786OPC     OW 3469   4.834   0.649   0.441  0.2548 -0.0127 -0.6631
  786OPC    HW1 3470   4.832   0.568   0.474  2.0074  0.5113  0.8365
  786OPC    HW2 3471   4.845   0.636   0.356 -0.6423 -1.3456 -0.6074
  786OPC     MW 3472   4.835   0.635   0.433  0.3812 -0.1322 -0.4334
  787OPC     OW 3473   2.584   1.110   0.910  0.1000  0.4243  0.0091
  787OPC    HW1 3474   2.542   1.183   0.889  0.0984  0.3634 -0.2022
  787OPC    HW2 3475   2.547   1.049   0.859 -0.1766  0.1987  0.4696
  787OPC     MW 3476   2.572   1.112   0.899  0.0589  0.3819  0.0459
  788OPC     OW 3477   5.201   3.762   2.869 -0.5804 -0.4505 -0.1457
  788OPC    HW1 3478   5.123   3.757   2.830 -0.3350 -0.2357 -0.6617
  788OPC    HW2 3479   5.181   3.759   2.954 -1.1834 -0.0192 -0.2646
  788OPC     MW 3480   5.187   3.761   2.876 -0.6332 -0.3551 -0.2395
  789OPC     OW 3481   4.344   2.502   5.048  0.5542  0.3333  0.2286
  789OPC    HW1 3482   4.337   2.555   5.117 -2.1038  1.6276 -0.9185
  789OPC    HW2 3483   4.305   2.546   4.984  1.1545 -1.6685 -1.6377
  789OPC     MW 3484   4.337   2.516   5.049  0.2503  0.2288 -0.2167
  790OPC     OW 3485   1.780   0.569   3.790 -0.5409 -0.6258 -0.2503
  790OPC    HW1 3486   1.850   0.559   3.840 -0.5983 -0.1916 -0.0739
  790OPC    HW2 3487   1.754   0.488   3.774 -0.4197 -0.7744  0.2860
  790OPC     MW 3488   1.786   0.556   3.795 -0.5316 -0.5836 -0.1450
  791OPC     OW 3489   2.617   4.680   3.751  0.4216 -0.0493  0.0658
  791OPC    HW1 3490   2.651   4.741   3.804  0.5679  0.7414 -0.9100
  791OPC    HW2 3491   2.550   4.648   3.797 -1.3839  2.7359 -0.3928
  791OPC     MW 3492   2.612   4.685   3.765  0.1763  0.4790 -0.1462
  792OPC     OW 3493   2.636   2.961   4.217  0.2126  0.7575 -0.5519
  792OPC    HW1 3494   2.703   2.932   4.168 -0.2681  2.4757 -2.3855
  792OPC    HW2 3495   2.634   3.046   4.200 -1.2607  1.0805  0.9862
  792OPC     MW 3496   2.646   2.969   4.207 -0.0762  1.0591 -0.5956
  793OPC     OW 3497   1.507   3.222   3.066 -0.7858 -0.2884  0.6501
  793OPC    HW1 3498   1.459   3.265   3.007  0.5095  0.7749  0.3181
  793OPC    HW2 3499   1.518   3.143   3.030 -2.0144 -0.4549  0.6040
  793OPC     MW 3500   1.502   3.217   3.052 -0.7759 -0.1559  0.5943
  794OPC     OW 3501   4.597   4.521   1.585  0.0536  0.0677 -0.1278
  794OPC    HW1 3502   4.642   4.551   1.517 -0.9890 -1.4998 -1.6020
  794OPC    HW2 3503   4.626   4.439   1.595 -1.2075 -0.4050 -0.0353
  794OPC     MW 3504   4.608   4.513   1.577 -0.2871 -0.2337 -0.3319
  795OPC     OW 3505   4.315   2.620   4.127  0.4576 -0.3288  0.3318
  795OPC    HW1 3506   4.286   2.538   4.121 -2.9780  0.6486  0.9155
  795OPC    HW2 3507   4.330   2.630   4.213  0.2999 -0.2167  0.3477
  795OPC     MW 3508   4.313   2.610   4.139 -0.0732 -0.1680  0.4206
  796OPC     OW 3509   0.428   0.419   5.116 -0.0613 -0.2540 -0.1960
  796OPC    HW1 3510   0.460   0.392   5.192 -1.1461 -0.4993  0.1779
  796OPC    HW2 3511   0.491   0.473   5.086  0.9064 -1.0753  0.2897
  796OPC     MW 3512   0.442   0.423   5.123 -0.0786 -0.4116 -0.0689
  797OPC     OW 3513   3.889   3.960   4.281 -0.3182  0.7474 -0.1016
  797OPC    HW1 3514   3.879   3.897   4.341  0.9667 -0.0818 -0.7003
  797OPC    HW2 3515   3.812   3.961   4.240 -0.3645 -0.4719 -0.0945
  797OPC     MW 3516   3.876   3.951   4.284 -0.1353  0.4448 -0.1891
  798OPC     OW 3517   4.815   4.496   3.023 -1.0408 -0.2244  0.2524
  798OPC    HW1 3518   4.747   4.551   3.026 -1.6361 -0.7988 -1.3609
  798OPC    HW2 3519   4.814   4.457   3.101 -0.5933  2.0068  1.4635
  798OPC     MW 3520   4.804   4.499   3.035 -1.0626  0.0203  0.1929
  799OPC     OW 3521   0.491   0.664   3.026 -0.2870 -0.1116 -0.1752
  799OPC    HW1 3522   0.424   0.674   3.082  0.5806 -0.9132  1.0596
  799OPC    HW2 3523   0.452   0.658   2.948 -1.5792  0.4883  0.3870
  799OPC     MW 3524   0.475   0.665   3.023 -0.3497 -0.1414  0.0904
  800OPC     OW 3525   1.777   4.258   0.932 -0.7511 -0.2002 -0.2546
  800OPC    HW1 3526   1.809   4.316   0.989 -1.3995  0.8967 -0.9664
  800OPC    HW2 3527   1.722   4.210   0.980 -1.0911  0.5448  0.1122
  800OPC     MW 3528   1.774   4.260   0.947 -0.8971  0.0718 -0.3056
  801OPC     OW 3529   3.179   0.325   0.004 -0.0374 -0.4546 -0.3866
  801OPC    HW1 3530   3.139   0.268   0.055 -0.3073 -0.3809 -0.5176
  801OPC    HW2 3531   3.264   0.311   0.021 -0.0705  2.2563  3.1361
  801OPC     MW 3532   3.186   0.315   0.014 -0.0821 -0.0433  0.1145
  802OPC     OW 3533   4.577   4.942   1.608  0.2028 -0.4928 -0.2173
  802OPC    HW1 3534   4.643   4.984   1.570  0.1624  0.6176  0.8731
  802OPC    HW2 3535   4.613   4.868   1.636  1.1910  0.3500  0.8960
  802OPC     MW 3536   4.592   4.937   1.607  0.3428 -0.2041  0.1082
  803OPC     OW 3537   2.298   3.826   1.689  0.6516  0.1656 -0.5822
  803OPC    HW1 3538   2.281   3.759   1.637  0.9854  0.3437 -0.9282
  803OPC    HW2 3539   2.364   3.867   1.649  0.9388  0.2843 -0.0005
  803OPC     MW 3540   2.305   3.822   1.676  0.7434  0.2093 -0.5473
  804OPC     OW 3541   1.969   1.621   2.750 -0.0716 -0.3397 -0.6754
  804OPC    HW1 3542   1.932   1.687   2.708  0.8894  0.0711 -0.9069
  804OPC    HW2 3543   2.053   1.627   2.728  0.4845 -0.0674  1.3297
  804OPC     MW 3544   1.976   1.632   2.741  0.1525 -0.2388 -0.4133
  805OPC     OW 3545   3.568   4.068   2.749  0.6191 -0.5139  0.6618
  805OPC    HW1 3546   3.647   4.101   2.765  0.7949 -0.5697 -0.0442
  805OPC    HW2 3547   3.569   4.053   2.663 -1.2878  2.5150 -0.0370
  805OPC     MW 3548   3.580   4.070   2.738  0.3633 -0.0746  0.4544
  806OPC     OW 3549   0.228   1.305   2.716  0.3578  0.1001  0.5870
  806OPC    HW1 3550   0.153   1.339   2.687  0.3030  0.0013  0.6119
  806OPC    HW2 3551   0.286   1.369   2.702  0.7319 -0.6374 -1.6149
  806OPC     MW 3552   0.225   1.320   2.709  0.4049 -0.0235  0.2656
  807OPC     OW 3553   4.548   4.082   0.683  0.1037  0.4541 -0.3865
  807OPC    HW1 3554   4.548   4.167   0.665  0.0847  0.6871  0.6698
  807OPC    HW2 3555   4.602   4.048   0.623  1.1407  1.3831 -0.0092
  807OPC     MW 3556   4.556   4.090   0.672  0.2542  0.6258 -0.1747
  808OPC     OW 3557   4.233   4.013   3.038 -0.1545 -0.2486  0.0761
  808OPC    HW1 3558   4.244   3.995   3.123 -1.1822 -0.2356  0.2256
  808OPC    HW2 3559   4.305   3.980   3.001  0.5053  0.1067  0.9931
  808OPC     MW 3560   4.246   4.006   3.045 -0.2091 -0.1943  0.2337
  809OPC     OW 3561   4.714   2.975   1.593 -0.6656  0.1100 -0.2772
  809OPC    HW1 3562   4.723   2.988   1.507  1.3551 -0.7503 -0.2578
  809OPC    HW2 3563   4.664   2.904   1.598 -0.1311 -0.3170 -0.7987
  809OPC     MW 3564   4.708   2.966   1.581 -0.2880 -0.0802 -0.3514
  810OPC     OW 3565   4.128   4.687   4.800 -0.5785  0.2918 -0.2172
  810OPC    HW1 3566   4.103   4.630   4.739  0.2919  1.3342 -1.6063
  810OPC    HW2 3567   4.111   4.645   4.875 -0.9479 -1.3507 -1.1645
  810OPC     MW 3568   4.122   4.672   4.802 -0.5047  0.2034 -0.5624
  811OPC     OW 3569   3.987   4.044   1.812  0.0583 -0.3278 -0.2594
  811OPC    HW1 3570   3.943   3.978   1.849 -0.7302  0.4119  0.1372
  811OPC    HW2 3571   3.988   4.105   1.873 -0.2313  0.4765 -1.0425
  811OPC     MW 3572   3.981   4.043   1.826 -0.1010 -0.0994 -0.3165
  812OPC     OW 3573   1.750   0.496   1.230  0.0321  0.0019 -0.0436
  812OPC    HW1 3574   1.780   0.433   1.178  2.9674  0.9511  0.2969
  812OPC    HW2 3575   1.735   0.455   1.306 -1.6265 -0.8752 -0.7978
  812OPC     MW 3576   1.752   0.481   1.234  0.2207  0.0125 -0.1047
  813OPC     OW 3577   0.063   2.315   3.282 -0.7159  0.2131  0.0032
  813OPC    HW1 3578   0.147   2.331   3.300 -0.7860 -0.5487  1.0754
  813OPC    HW2 3579   0.065   2.276   3.204 -0.0983  0.4475 -0.0985
  813OPC     MW 3580   0.075   2.312   3.273 -0.6350  0.1353  0.1465
  814OPC     OW 3581   0.036   2.788   3.528  0.1162  0.5078 -0.0921
  814OPC    HW1 3582  -0.034   2.794   3.477 -0.1138 -0.0373  0.1544
  814OPC    HW2 3583   0.046   2.702   3.540  0.5433  0.6006  0.2589
  814OPC     MW 3584   0.027   2.776   3.523  0.1453  0.4410 -0.0037
  815OPC     OW 3585   1.064   3.078   1.692  0.6550  0.1903  0.2085
  815OPC    HW1 3586   1.090   3.132   1.628 -0.8014 -0.6332 -1.1364
  815OPC    HW2 3587   1.093   3.000   1.666  0.5159 -0.0702  0.8263
  815OPC     MW 3588   1.072   3.075   1.679  0.4193  0.0303  0.1011
  816OPC     OW 3589   1.264   4.372   0.146  0.2191 -0.1538  0.0367
  816OPC    HW1 3590   1.348   4.361   0.168  0.3251  0.2024 -0.1775
  816OPC    HW2 3591   1.223   4.310   0.191  0.5053  0.1863  0.7949
  816OPC     MW 3592   1.270   4.361   0.156  0.2770 -0.0508  0.1171
  817OPC     OW 3593   4.133   0.918   3.183  0.3185  0.4167 -0.8859
  817OPC    HW1 3594   4.090   0.864   3.130  0.6469 -1.5245  0.7386
  817OPC    HW2 3595   4.203   0.873   3.207 -0.4923  0.6080  2.2751
  817OPC     MW 3596   4.137   0.903   3.179  0.2472  0.1582 -0.1791
  818OPC     OW 3597   2.744   0.576   3.972 -0.4588  0.1606  0.2997
  818OPC    HW1 3598   2.807   0.577   3.911 -0.2973 -1.4856  0.3756
  818OPC    HW2 3599   2.727   0.490   3.981 -1.1075  0.4372  1.9291
  818OPC     MW 3600   2.751   0.563   3.964 -0.5308 -0.0417  0.5516
  819OPC     OW 3601   1.621   3.994   3.958 -0.1895 -0.2963 -0.5790
  819OPC    HW1 3602   1.640   3.909   3.957  1.3365 -0.0695  1.8219
  819OPC    HW2 3603   1.566   4.002   4.025 -0.2957  0.6194 -0.7614
  819OPC     MW 3604   1.615   3.983   3.968  0.0202 -0.1276 -0.2513
  820OPC     OW 3605   1.358   1.501   0.662 -0.3894  0.3489 -0.2464
  820OPC    HW1 3606   1.286   1.533   0.700  1.8639  1.7419  3.3285
  820OPC    HW2 3607   1.372   1.555   0.595 -1.7137  1.0760  0.0358
  820OPC     MW 3608   1.349   1.513   0.658 -0.2522  0.6621  0.3234
  821OPC     OW 3609   2.985   2.089   4.058  0.1694 -0.0066  0.1481
  821OPC    HW1 3610   3.072   2.080   4.049  0.4152  2.7128 -1.4850
  821OPC    HW2 3611   2.977   2.155   4.115 -0.7226  0.7524 -0.8063
  821OPC     MW 3612   2.997   2.098   4.065  0.0738  0.5072 -0.2339
  822OPC     OW 3613   1.277   4.082   3.495  0.5073  0.4651 -0.1009
  822OPC    HW1 3614   1.350   4.090   3.543  0.7791 -2.9589  0.3139
  822OPC    HW2 3615   1.214   4.108   3.550  1.1848  0.9096  0.4910
  822OPC     MW 3616   1.278   4.087   3.511  0.6475  0.0248  0.0477
  823OPC     OW 3617   1.782   2.985   3.150 -0.8026  0.4249  1.2175
  823OPC    HW1 3618   1.849   3.040   3.139  1.5588 -2.0638  1.8373
  823OPC    HW2 3619   1.739   2.989   3.074  0.1417  1.9810  0.7157
  823OPC     MW 3620   1.785   2.994   3.137 -0.3143  0.2872  1.2349
  824OPC     OW 3621   1.070   3.077   3.512  0.3591 -0.0911  0.1366
  824OPC    HW1 3622   1.021   3.047   3.446  0.2450 -0.7981  0.5256
  824OPC    HW2 3623   1.036   3.037   3.582  1.4165 -0.5011  0.4312
  824OPC     MW 3624   1.058   3.067   3.513  0.4985 -0.2561  0.2376
  825OPC     OW 3625   2.269   0.349   0.693  0.9532 -0.4705 -0.3985
  825OPC    HW1 3626   2.199   0.357   0.643  0.8456  1.7302 -0.0012
  825OPC    HW2 3627   2.237   0.352   0.774  1.3422 -1.5117 -0.1928
  825OPC     MW 3628   2.254   0.350   0.698  0.9947 -0.2992 -0.3095
  826OPC     OW 3629   0.921   3.434   0.335 -0.5746 -0.4310  0.7098
  826OPC    HW1 3630   0.880   3.511   0.339 -0.5836 -0.1579 -2.0656
  826OPC    HW2 3631   0.996   3.453   0.293  0.3453 -1.6346  1.7272
  826OPC     MW 3632   0.926   3.448   0.329 -0.4400 -0.5685  0.4501
  827OPC     OW 3633   4.377   0.342   1.186  0.6565 -0.0370 -0.5624
  827OPC    HW1 3634   4.326   0.324   1.118  1.1722 -0.5293 -0.8244
  827OPC    HW2 3635   4.363   0.276   1.241  0.6717  0.0633 -0.4372
  827OPC     MW 3636   4.367   0.330   1.184  0.7348 -0.0949 -0.5826
  828OPC     OW 3637   3.688   1.236   1.334  0.2016  0.3123 -0.2074
  828OPC    HW1 3638   3.691   1.150   1.351  0.7878  0.3193 -0.2423
  828OPC    HW2 3639   3.769   1.254   1.307  1.0672  1.4954  2.7555
  828OPC     MW 3640   3.700   1.226   1.333  0.4160  0.4881  0.2252
  829OPC     OW 3641   3.176   4.061   0.957  0.4921  0.1422  0.4675
  829OPC    HW1 3642   3.226   4.130   0.935 -0.3401  0.6817  0.2126
  829OPC    HW2 3643   3.119   4.095   1.014 -0.3184 -0.1865 -0.1315
  829OPC     MW 3644   3.175   4.076   0.962  0.2495  0.1731  0.3413
  830OPC     OW 3645   1.675   0.019   0.143 -0.5188  0.6091  0.5359
  830OPC    HW1 3646   1.591   0.038   0.158 -0.5047 -0.0116  1.5130
  830OPC    HW2 3647   1.704  -0.005   0.222  0.5784  0.8099  0.2032
  830OPC     MW 3648   1.667   0.019   0.157 -0.3545  0.5469  0.6311
  831OPC     OW 3649   2.234   5.106   2.499  0.2389  0.5377  0.5396
  831OPC    HW1 3650   2.211   5.025   2.521 -0.1500  0.2285 -0.8555
  831OPC    HW2 3651   2.158   5.143   2.475  0.3896  1.3687  1.2856
  831OPC     MW 3652   2.219   5.100   2.498  0.2036  0.6149  0.4436
  832OPC     OW 3653   0.820   3.220   1.397  0.1449  0.0261  0.2314
  832OPC    HW1 3654   0.896   3.189   1.427 -0.4674  0.0037  1.9146
  832OPC    HW2 3655   0.843   3.290   1.350  1.2939 -0.8661 -0.5762
  832OPC     MW 3656   0.835   3.226   1.395  0.2242 -0.1090  0.3607
  833OPC     OW 3657   1.500   2.786   1.601 -0.2188 -0.2208  0.0966
  833OPC    HW1 3658   1.532   2.849   1.548 -2.4929  0.5907 -0.4177
  833OPC    HW2 3659   1.481   2.829   1.674 -0.7116 -0.5499  0.1634
  833OPC     MW 3660   1.502   2.802   1.604 -0.6275 -0.1495  0.0305
  834OPC     OW 3661   0.145   4.468   3.690  0.8321 -0.2650  0.3521
  834OPC    HW1 3662   0.075   4.489   3.642  1.8814  0.1831 -1.0565
  834OPC    HW2 3663   0.115   4.469   3.772 -0.5829  0.8365 -0.1345
  834OPC     MW 3664   0.130   4.471   3.695  0.7781 -0.0362  0.0720
  835OPC     OW 3665   0.062   0.066   0.952 -0.3904 -0.0436  0.4789
  835OPC    HW1 3666   0.119   0.009   0.983 -0.3993 -1.8953 -2.5305
  835OPC    HW2 3667  -0.015   0.033   0.977 -0.3022  0.1202  0.9724
  835OPC     MW 3668   0.059   0.053   0.960 -0.3787 -0.2929  0.1072
  836OPC     OW 3669   2.781   0.312   2.696  0.2925  0.4271  0.6004
  836OPC    HW1 3670   2.721   0.335   2.637  0.1524  0.1408  0.6265
  836OPC    HW2 3671   2.800   0.387   2.737 -1.5490  0.2180  1.9796
  836OPC     MW 3672   2.775   0.326   2.693 -0.0004  0.3539  0.8081
  837OPC     OW 3673   1.620   4.024   0.160 -0.1741 -0.4974  0.4972
  837OPC    HW1 3674   1.703   3.998   0.159 -0.1800 -0.5240  0.6809
  837OPC    HW2 3675   1.624   4.107   0.134 -0.1069 -0.5462  0.3537
  837OPC     MW 3676   1.633   4.032   0.156 -0.1650 -0.5085  0.5031
  838OPC     OW 3677   1.966   3.154   3.900 -0.5583  0.2174  0.1920
  838OPC    HW1 3678   1.918   3.096   3.944 -2.0912  1.1325 -0.1913
  838OPC    HW2 3679   1.908   3.212   3.873  0.8936  1.8973  0.4684
  838OPC     MW 3680   1.951   3.154   3.903 -0.5703  0.6008  0.1762
  839OPC     OW 3681   0.991   1.268   3.582  0.6644 -0.2120 -0.1444
  839OPC    HW1 3682   0.918   1.235   3.547  0.7588 -0.7088  0.1204
  839OPC    HW2 3683   0.992   1.235   3.662  0.5733  0.7364  0.2673
  839OPC     MW 3684   0.980   1.259   3.588  0.6649 -0.1453 -0.0445
  840OPC     OW 3685   2.765   2.907   1.644 -0.0219  0.1729 -0.3381
  840OPC    HW1 3686   2.752   2.984   1.682 -0.3274 -1.0645  2.2592
  840OPC    HW2 3687   2.808   2.861   1.704 -0.8170 -2.0450 -1.3639
  840OPC     MW 3688   2.769   2.912   1.658 -0.1844 -0.3376 -0.1059
  841OPC     OW 3689   3.192   0.238   2.913 -0.1284  0.2760 -0.1240
  841OPC    HW1 3690   3.147   0.213   2.842 -0.7516 -0.5696  0.5504
  841OPC    HW2 3691   3.141   0.214   2.979  0.9808 -0.0191  0.6470
  841OPC     MW 3692   3.178   0.231   2.912 -0.0567  0.1075  0.0895
  842OPC     OW 3693   2.749   0.949   2.246 -0.3760 -0.3749  0.3288
  842OPC    HW1 3694   2.761   0.928   2.330  0.9342  0.7537  0.4611
  842OPC    HW2 3695   2.685   1.008   2.248  0.4321  0.5169  0.6922
  842OPC     MW 3696   2.742   0.954   2.258 -0.0631 -0.0765  0.4020
  843OPC     OW 3697   4.029   1.371   3.206 -0.2440  0.0461  0.2505
  843OPC    HW1 3698   3.962   1.330   3.244 -0.2904 -0.0915  0.0268
  843OPC    HW2 3699   4.045   1.322   3.135 -0.2781  0.3973 -0.0006
  843OPC     MW 3700   4.022   1.357   3.201 -0.2561  0.0777  0.1804
  844OPC     OW 3701   4.853   0.103   2.995  0.4779 -0.4547  0.9279
  844OPC    HW1 3702   4.878   0.083   2.914  0.9317 -0.8053  1.1452
  844OPC    HW2 3703   4.769   0.082   2.996  0.5216 -0.6573  0.6054
  844OPC     MW 3704   4.845   0.097   2.983  0.5515 -0.5364  0.9122
  845OPC     OW 3705   5.229   0.748   1.357  0.1330  0.1248  0.5021
  845OPC    HW1 3706   5.309   0.741   1.393 -0.3000 -0.4778  1.4041
  845OPC    HW2 3707   5.191   0.673   1.380 -0.9835  0.7732  0.8203
  845OPC     MW 3708   5.235   0.736   1.366 -0.0959  0.1315  0.6824
  846OPC     OW 3709   0.991   4.880   3.914 -0.2415  0.4587  0.3150
  846OPC    HW1 3710   0.920   4.916   3.950 -0.1153 -0.4162  1.5002
  846OPC    HW2 3711   1.031   4.947   3.875 -0.3925  1.4588  1.8353
  846OPC     MW 3712   0.986   4.895   3.913 -0.2451  0.4773  0.7147
  847OPC     OW 3713   0.787   0.992   0.279 -0.4901 -0.3099 -0.1993
  847OPC    HW1 3714   0.768   0.908   0.267  0.2081 -0.4125 -0.6709
  847OPC    HW2 3715   0.709   1.030   0.290 -0.7808 -1.0943  0.5596
  847OPC     MW 3716   0.773   0.985   0.279 -0.4299 -0.4410 -0.1569
  848OPC     OW 3717   3.514   3.105   3.671  0.1365  0.0108  0.2938
  848OPC    HW1 3718   3.545   3.183   3.647 -0.7371  0.2757 -0.0381
  848OPC    HW2 3719   3.568   3.048   3.633  0.0143  0.4507 -0.5716
  848OPC     MW 3720   3.526   3.108   3.662 -0.0105  0.1149  0.1169
  849OPC     OW 3721   4.281   2.624   0.127  0.1148  0.4308 -0.3052
  849OPC    HW1 3722   4.264   2.709   0.118 -1.3572  0.2040  0.0968
  849OPC    HW2 3723   4.204   2.586   0.111  0.9905 -0.9079 -1.5017
  849OPC     MW 3724   4.267   2.631   0.124  0.0265  0.1996 -0.4226
  850OPC     OW 3725   2.921   0.636   3.760  0.1718  0.3504 -0.2857
  850OPC    HW1 3726   2.870   0.688   3.713  0.6557  1.3651  0.2744
  850OPC    HW2 3727   2.998   0.640   3.719  0.3196  0.4089 -0.0088
  850OPC     MW 3728   2.925   0.644   3.747  0.2651  0.5089 -0.1621
  851OPC     OW 3729   3.916   4.406   2.650 -0.4754  0.0927  0.4559
  851OPC    HW1 3730   3.890   4.477   2.693 -0.0695 -0.1089  1.0509
  851OPC    HW2 3731   4.002   4.415   2.645 -0.6450  1.3894 -2.6174
  851OPC     MW 3732   3.925   4.418   2.655 -0.4405  0.2549  0.0896
  852OPC     OW 3733   0.594   4.149   4.472  0.5194 -0.2713 -0.0643
  852OPC    HW1 3734   0.603   4.182   4.552  2.3059 -0.9555  0.0619
  852OPC    HW2 3735   0.606   4.063   4.483 -0.4353 -0.5305 -0.8986
  852OPC     MW 3736   0.597   4.141   4.485  0.6422 -0.4108 -0.1688
  853OPC     OW 3737   0.419   5.029   4.494 -0.9691 -0.2816 -0.2410
  853OPC    HW1 3738   0.397   5.103   4.454 -1.7191 -1.3895 -2.0541
  853OPC    HW2 3739   0.344   5.001   4.528 -1.0893 -1.0022 -1.0428
  853OPC     MW 3740   0.405   5.035   4.493 -1.0977 -0.5519 -0.6273
  854OPC     OW 3741   1.511   2.223   1.531  0.2344  0.2535  0.0887
  854OPC    HW1 3742   1.585   2.257   1.561  0.4537  1.0542 -1.2698
  854OPC    HW2 3743   1.528   2.138   1.525  0.6438  0.2745  0.8663
  854OPC     MW 3744   1.524   2.215   1.535  0.3272  0.3748  0.0030
  855OPC     OW 3745   5.197   0.142   3.653 -0.6509 -0.2099  0.2862
  855OPC    HW1 3746   5.218   0.225   3.667  0.1695 -0.0705 -1.5113
  855OPC    HW2 3747   5.267   0.110   3.612 -2.0410 -1.0287 -1.5697
  855OPC     MW 3748   5.210   0.149   3.649 -0.7348 -0.3103 -0.2534
  856OPC     OW 3749   5.127   4.507   3.538 -0.1528  0.0415 -0.2315
  856OPC    HW1 3750   5.141   4.429   3.503 -0.9724 -0.4024  0.3879
  856OPC    HW2 3751   5.049   4.498   3.577 -1.3555  1.7958 -1.9909
  856OPC     MW 3752   5.117   4.495   3.538 -0.4516  0.2351 -0.4001
  857OPC     OW 3753   2.836   0.145   1.738 -0.5786 -0.0584  0.1739
  857OPC    HW1 3754   2.921   0.136   1.753 -0.4915 -2.1189 -1.2158
  857OPC    HW2 3755   2.821   0.093   1.669 -3.2494 -1.2207  1.4581
  857OPC     MW 3756   2.846   0.136   1.730 -0.9602 -0.5344  0.1583
  858OPC     OW 3757   0.249   4.718   0.503 -0.1099  0.1196 -0.2019
  858OPC    HW1 3758   0.221   4.739   0.583  2.1156  0.4576  0.5476
  858OPC    HW2 3759   0.210   4.777   0.452 -1.0896  0.2787  0.6975
  858OPC     MW 3760   0.239   4.730   0.507  0.0741  0.1931  0.0417
  859OPC     OW 3761   4.772   0.259   4.446  0.1268 -0.2040  0.5500
  859OPC    HW1 3762   4.829   0.322   4.466  1.0191 -0.7754 -0.1032
  859OPC    HW2 3763   4.805   0.223   4.374  0.2414 -2.1268  1.5024
  859OPC     MW 3764   4.785   0.263   4.438  0.2756 -0.5724  0.5944
  860OPC     OW 3765   1.655   0.176   0.814 -0.4719 -0.3273  0.5775
  860OPC    HW1 3766   1.701   0.186   0.888  0.6501 -0.3120 -0.1140
  860OPC    HW2 3767   1.589   0.233   0.825 -0.8515 -0.9814  1.9603
  860OPC     MW 3768   1.652   0.186   0.827 -0.3622 -0.4216  0.6796
  861OPC     OW 3769   1.209   4.746   0.276  0.1046 -0.1245  0.3195
  861OPC    HW1 3770   1.205   4.713   0.196 -1.0980  0.4360  0.1291
  861OPC    HW2 3771   1.158   4.694   0.323  1.0559 -0.6409  0.8073
  861OPC     MW 3772   1.201   4.734   0.271  0.0674 -0.1180  0.3634
  862OPC     OW 3773   0.934   0.020   0.998 -0.4881  0.1116  0.2098
  862OPC    HW1 3774   0.865  -0.025   0.969  0.2117 -0.6472 -0.2972
  862OPC    HW2 3775   0.934   0.006   1.084 -0.5843 -0.4267  0.1243
  862OPC     MW 3776   0.924   0.012   1.006 -0.3990 -0.0800  0.1223
  863OPC     OW 3777   1.570   3.678   1.292 -0.2693  0.2342  0.2912
  863OPC    HW1 3778   1.564   3.754   1.335 -0.1194  0.4348 -0.0449
  863OPC    HW2 3779   1.488   3.665   1.264 -0.1337  0.6621 -0.3177
  863OPC     MW 3780   1.557   3.687   1.294 -0.2272  0.3270  0.1515
  864OPC     OW 3781   3.660   0.961   3.137 -0.2597  0.1379 -0.1711
  864OPC    HW1 3782   3.589   0.962   3.086 -1.3432 -0.7619  1.2547
  864OPC    HW2 3783   3.689   0.879   3.129 -0.9291 -0.2645  1.2558
  864OPC     MW 3784   3.654   0.949   3.128 -0.5187 -0.0544  0.2502
  865OPC     OW 3785   0.685   0.063   2.014  0.0598  0.5523 -0.1122
  865OPC    HW1 3786   0.617   0.096   1.970  0.5351  1.9363  0.1512
  865OPC    HW2 3787   0.675   0.095   2.094 -0.4714 -1.4723  0.7082
  865OPC     MW 3788   0.673   0.072   2.019  0.0516  0.4577  0.0479
  866OPC     OW 3789   4.047   2.298   4.384  0.0780  0.2792  0.0095
  866OPC    HW1 3790   4.034   2.230   4.438  1.7506 -0.5721 -0.5953
  866OPC    HW2 3791   3.966   2.321   4.360 -0.5175 -2.1869 -0.5830
  866OPC     MW 3792   4.033   2.291   4.389  0.2370 -0.2109 -0.1676
  867OPC     OW 3793   3.682   3.336   3.638  0.1731 -0.0808  0.1255
  867OPC    HW1 3794   3.748   3.289   3.605 -0.1704 -0.1982 -0.4108
  867OPC    HW2 3795   3.688   3.412   3.595 -1.1683 -0.7405 -1.3427
  867OPC     MW 3796   3.693   3.340   3.626 -0.0758 -0.1957 -0.1707
  868OPC     OW 3797   0.688   3.911   2.831  0.4258  0.0515  0.3451
  868OPC    HW1 3798   0.753   3.914   2.889  2.9705  2.0584 -2.3065
  868OPC    HW2 3799   0.716   3.853   2.772 -0.7064  0.1781 -0.3405
  868OPC     MW 3800   0.702   3.903   2.831  0.6345  0.3667 -0.1479
  869OPC     OW 3801   4.740   4.528   4.852 -0.3905 -0.3447  0.1151
  869OPC    HW1 3802   4.698   4.525   4.775 -1.7279 -0.9970  0.8232
  869OPC    HW2 3803   4.738   4.613   4.873  1.4614  0.1120 -1.2888
  869OPC     MW 3804   4.733   4.540   4.844 -0.3145 -0.3736  0.0124
  870OPC     OW 3805   1.895   4.895   0.019  0.0991 -0.3690 -0.1373
  870OPC    HW1 3806   1.920   4.812   0.019 -0.7203 -0.6258 -0.1557
  870OPC    HW2 3807   1.862   4.907   0.099  1.3022  0.2896  0.2876
  870OPC     MW 3808   1.894   4.885   0.031  0.1558 -0.3097 -0.0773
  871OPC     OW 3809   1.525   3.443   0.872  0.2820  0.0879 -0.1748
  871OPC    HW1 3810   1.568   3.487   0.934 -0.7987  0.6901  0.1590
  871OPC    HW2 3811   1.451   3.488   0.861  0.0119 -0.5657 -1.2043
  871OPC     MW 3812   1.521   3.456   0.879  0.0826  0.0805 -0.2776
  872OPC     OW 3813   5.056   3.434   2.742  0.2195 -0.1512 -0.0331
  872OPC    HW1 3814   5.108   3.419   2.810 -0.5168 -0.6226  0.4434
  872OPC    HW2 3815   5.007   3.501   2.769  0.9403  0.6649 -0.6952
  872OPC     MW 3816   5.056   3.442   2.756  0.2172 -0.1003 -0.0604
  873OPC     OW 3817   3.796   2.254   4.987 -0.5422 -0.2163  0.1229
  873OPC    HW1 3818   3.860   2.239   5.045 -2.2211 -0.0899  2.1521
  873OPC    HW2 3819   3.769   2.174   4.965 -0.6503 -0.2606  0.4149
  873OPC     MW 3820   3.801   2.240   4.992 -0.8062 -0.2041  0.4659
  874OPC     OW 3821   3.903   4.233   2.438  0.0665  0.2435 -0.0574
  874OPC    HW1 3822   3.937   4.168   2.485 -0.7229  0.1318  0.3906
  874OPC    HW2 3823   3.890   4.296   2.497  1.0312  0.9014 -0.5323
  874OPC     MW 3824   3.906   4.233   2.454  0.0925  0.3242 -0.0614
  875OPC     OW 3825   5.095   1.055   5.019 -0.2542 -0.4495  0.0382
  875OPC    HW1 3826   5.102   1.106   4.949 -2.1704 -0.8204 -0.4735
  875OPC    HW2 3827   5.059   0.981   4.988 -0.7609 -0.7721  1.3155
  875OPC     MW 3828   5.091   1.052   5.004 -0.6120 -0.5519  0.1514
  876OPC     OW 3829   0.664   1.787   0.780  0.0270  0.1616 -0.7049
  876OPC    HW1 3830   0.645   1.832   0.707  2.0127  3.8763  0.7929
  876OPC    HW2 3831   0.623   1.832   0.843  1.0701 -0.9299  0.8188
  876OPC     MW 3832   0.655   1.800   0.778  0.4745  0.5491 -0.2586
  877OPC     OW 3833   4.189   1.951   2.151  0.2626 -0.1361  0.4088
  877OPC    HW1 3834   4.129   1.891   2.171  0.3539 -0.4443 -0.2056
  877OPC    HW2 3835   4.248   1.943   2.214 -0.3505  0.1876  1.0295
  877OPC     MW 3836   4.189   1.941   2.163  0.1853 -0.1338  0.4097
  878OPC     OW 3837   2.340   1.400   2.536  0.1889  0.4291 -0.3994
  878OPC    HW1 3838   2.426   1.387   2.529  0.1664  0.6095 -1.0527
  878OPC    HW2 3839   2.335   1.469   2.590  0.4365  0.2221 -0.1057
  878OPC     MW 3840   2.352   1.409   2.543  0.2222  0.4252 -0.4525
  879OPC     OW 3841   2.296   5.153   3.423  0.3193 -0.6922 -0.1978
  879OPC    HW1 3842   2.370   5.181   3.461 -0.4244  0.4327  0.4982
  879OPC    HW2 3843   2.307   5.174   3.339  0.0921  1.1457  0.1833
  879OPC     MW 3844   2.308   5.160   3.417  0.1760 -0.2545 -0.0387
  880OPC     OW 3845   3.815   0.505   0.107 -0.2549 -0.7110 -0.7367
  880OPC    HW1 3846   3.857   0.556   0.164  0.0096  2.6565 -3.6329
  880OPC    HW2 3847   3.733   0.503   0.138  0.0507  0.3509  0.1956
  880OPC     MW 3848   3.809   0.512   0.120 -0.1707 -0.0567 -1.0268
  881OPC     OW 3849   3.448   1.423   1.913 -0.8278 -0.5213 -0.1570
  881OPC    HW1 3850   3.385   1.367   1.893 -1.7606  0.5605 -0.3516
  881OPC    HW2 3851   3.416   1.500   1.889  0.0591  0.2165  0.8852
  881OPC     MW 3852   3.434   1.426   1.907 -0.8346 -0.2525 -0.0318
  882OPC     OW 3853   1.456   4.580   3.073  0.3596 -0.7951 -0.0448
  882OPC    HW1 3854   1.477   4.575   2.989 -0.6590 -2.7933 -0.2298
  882OPC    HW2 3855   1.459   4.497   3.101 -2.8894 -0.7271  0.9476
  882OPC     MW 3856   1.459   4.567   3.065 -0.2707 -1.0800  0.0743
  883OPC     OW 3857   3.583   2.922   4.636  0.0736  0.0955 -0.1616
  883OPC    HW1 3858   3.656   2.926   4.588 -0.0788 -0.8664 -0.4976
  883OPC    HW2 3859   3.592   2.847   4.680  1.0554  1.7813  2.7237
  883OPC     MW 3860   3.595   2.911   4.635  0.1961  0.2024  0.2151
  884OPC     OW 3861   1.502   0.357   2.076  0.4211 -0.6650  0.3000
  884OPC    HW1 3862   1.552   0.285   2.075 -1.5066 -2.0927  0.4846
  884OPC    HW2 3863   1.495   0.377   2.160  0.4483 -0.6636  0.3017
  884OPC     MW 3864   1.508   0.349   2.088  0.1403 -0.8757  0.3276
  885OPC     OW 3865   2.285   0.333   3.079  0.1815 -0.1014 -0.1869
  885OPC    HW1 3866   2.249   0.356   3.155  0.1958 -3.1703  0.8600
  885OPC    HW2 3867   2.369   0.354   3.090  0.1342 -0.2684  0.5237
  885OPC     MW 3868   2.292   0.340   3.092  0.1767 -0.5794  0.0727
  886OPC     OW 3869   3.400   3.593   4.396 -0.5071  0.6640  0.3905
  886OPC    HW1 3870   3.336   3.634   4.352 -0.2926  0.4445 -0.1416
  886OPC    HW2 3871   3.357   3.543   4.452 -0.7799  2.5517  1.9839
  886OPC     MW 3872   3.384   3.592   4.398 -0.5158  0.9104  0.5472
  887OPC     OW 3873   0.210   2.564   5.097  0.0883  0.7004 -0.3546
  887OPC    HW1 3874   0.143   2.608   5.132  0.1697 -0.5326  1.4627
  887OPC    HW2 3875   0.219   2.601   5.018 -2.5028  1.1168 -0.5466
  887OPC     MW 3876   0.201   2.576   5.090 -0.2824  0.5797 -0.1144
  888OPC     OW 3877   1.618   3.972   5.039  0.2855 -0.3601  0.4483
  888OPC    HW1 3878   1.618   3.889   5.012 -0.9317 -0.1649 -0.1882
  888OPC    HW2 3879   1.611   3.964   5.126 -0.7815 -0.9172  0.3241
  888OPC     MW 3880   1.617   3.958   5.048 -0.0519 -0.4134  0.3357
  889OPC     OW 3881   2.081   0.944   4.823 -0.5121 -0.1838 -0.0419
  889OPC    HW1 3882   2.099   0.971   4.742 -0.7692  0.6367  0.1685
  889OPC    HW2 3883   1.995   0.956   4.830 -0.3543  0.6134  0.6584
  889OPC     MW 3884   2.071   0.950   4.812 -0.5267  0.0551  0.0930
  890OPC     OW 3885   2.748   1.291   3.847  0.1592 -0.5207 -0.2990
  890OPC    HW1 3886   2.758   1.333   3.772  0.4123 -2.0659 -1.1770
  890OPC    HW2 3887   2.734   1.355   3.905  0.7226  0.7571 -1.5105
  890OPC     MW 3888   2.748   1.306   3.844  0.2798 -0.5602 -0.6076
  891OPC     OW 3889   4.529   3.910   0.910  0.4079  0.0837 -0.2767
  891OPC    HW1 3890   4.515   3.833   0.870 -0.9934 -0.2543  0.7882
  891OPC    HW2 3891   4.532   3.967   0.844 -2.0503 -0.4303 -0.9355
  891OPC     MW 3892   4.527   3.907   0.894 -0.1621 -0.0421 -0.2167
  892OPC     OW 3893   3.685   1.530   0.154  0.2483  0.0850  0.0773
  892OPC    HW1 3894   3.741   1.538   0.220 -0.4615  0.8473  0.6179
  892OPC    HW2 3895   3.632   1.465   0.180 -0.6576  1.0557  0.7699
  892OPC     MW 3896   3.685   1.522   0.168  0.0098  0.3410  0.2595
  893OPC     OW 3897   0.836   3.739   0.355 -0.2120  0.4189 -0.0944
  893OPC    HW1 3898   0.833   3.808   0.303 -1.4884  0.4905  0.0406
  893OPC    HW2 3899   0.852   3.773   0.434  1.0506  0.3693 -0.3089
  893OPC     MW 3900   0.838   3.754   0.359 -0.2140  0.4222 -0.1062
  894OPC     OW 3901   2.749   2.188   1.279  0.2308 -0.1105 -0.3622
  894OPC    HW1 3902   2.823   2.173   1.323  0.0870 -0.5306 -0.2600
  894OPC    HW2 3903   2.771   2.251   1.223  0.2762  0.8236  0.6631
  894OPC     MW 3904   2.763   2.195   1.277  0.2162 -0.0347 -0.1957
  895OPC     OW 3905   1.746   1.187   4.272 -0.5666 -0.2588  0.0118
  895OPC    HW1 3906   1.748   1.124   4.212  0.3658 -1.8219  1.5910
  895OPC    HW2 3907   1.829   1.193   4.298 -0.7263  1.2909  0.2659
  895OPC     MW 3908   1.759   1.179   4.267 -0.4524 -0.2607  0.2825
  896OPC     OW 3909   0.744   0.363   4.706 -0.1549 -0.2044  0.5746
  896OPC    HW1 3910   0.727   0.447   4.690 -1.4312 -0.1317  1.9868
  896OPC    HW2 3911   0.711   0.322   4.636 -0.8209  0.3898  0.5209
  896OPC     MW 3912   0.737   0.369   4.693 -0.4418 -0.1059  0.7751
  897OPC     OW 3913   4.183   4.332   2.413  0.0225  0.0572  0.1258
  897OPC    HW1 3914   4.097   4.336   2.400 -0.1150  0.2381  1.0158
  897OPC    HW2 3915   4.190   4.286   2.487  0.6706  0.4250  0.2971
  897OPC     MW 3916   4.171   4.326   2.422  0.0980  0.1383  0.2825
  898OPC     OW 3917   4.494   1.754   5.081 -0.1758 -0.4735 -0.0063
  898OPC    HW1 3918   4.432   1.713   5.036 -2.9812  4.5395 -1.4959
  898OPC    HW2 3919   4.452   1.787   5.150  1.9111 -0.2906  1.2966
  898OPC     MW 3920   4.479   1.753   5.085 -0.2818  0.2940 -0.0339
  899OPC     OW 3921   3.205   1.431   2.511 -0.0984  0.3462  0.2420
  899OPC    HW1 3922   3.143   1.453   2.568 -0.5277  0.7965 -0.3831
  899OPC    HW2 3923   3.258   1.501   2.512 -0.1810  0.4127 -0.0078
  899OPC     MW 3924   3.204   1.445   2.520 -0.1740  0.4225  0.1128
  900OPC     OW 3925   4.721   0.196   2.546  0.0063 -0.4146  0.3485
  900OPC    HW1 3926   4.702   0.257   2.486  2.1955 -0.0851 -0.1286
  900OPC    HW2 3927   4.686   0.123   2.514  0.5556 -0.1076 -1.0214
  900OPC     MW 3928   4.713   0.195   2.532  0.4108 -0.3206  0.0757
  901OPC     OW 3929   2.443   1.810   4.617  0.0149  0.0714  0.2080
  901OPC    HW1 3930   2.523   1.781   4.637  0.3909  0.2566 -0.9664
  901OPC    HW2 3931   2.457   1.862   4.549 -1.0616  0.4733  0.2837
  901OPC     MW 3932   2.457   1.813   4.610 -0.0886  0.1581  0.0455
  902OPC     OW 3933   3.042   1.236   3.609 -0.1990  0.2645  0.5867
  902OPC    HW1 3934   3.082   1.246   3.532  0.8396  3.3530  1.3842
  902OPC    HW2 3935   2.958   1.226   3.588 -0.0233  1.6345 -0.9814
  902OPC     MW 3936   3.035   1.236   3.594 -0.0197  0.9230  0.4728
  903OPC     OW 3937   0.150   4.609   4.673 -0.2371 -0.7441 -0.3657
  903OPC    HW1 3938   0.210   4.575   4.619  0.0739 -1.7022  0.5508
  903OPC    HW2 3939   0.077   4.607   4.627  0.2024 -0.6521 -1.0829
  903OPC     MW 3940   0.148   4.604   4.658 -0.1262 -0.8721 -0.3364
  904OPC     OW 3941   0.908   1.989   0.601 -0.0303 -0.6167  0.0541
  904OPC    HW1 3942   0.919   2.002   0.515  0.1053 -1.3837 -0.0547
  904OPC    HW2 3943   0.890   2.068   0.632  1.6761  0.0037 -0.4195
  904OPC     MW 3944   0.907   2.003   0.593  0.2418 -0.6384 -0.0319
  905OPC     OW 3945   0.800   1.563   4.348  0.1427  0.5301 -0.3316
  905OPC    HW1 3946   0.840   1.497   4.306  0.9065  1.1883 -0.6549
  905OPC    HW2 3947   0.801   1.628   4.290  1.2578  1.4816  0.6940
  905OPC     MW 3948   0.806   1.563   4.333  0.4203  0.7679 -0.2282
  906OPC     OW 3949   4.734   3.745   4.002 -0.1168  0.2215  0.1712
  906OPC    HW1 3950   4.663   3.696   3.995 -0.5343  1.0341 -3.4887
  906OPC    HW2 3951   4.798   3.688   4.019 -1.2567 -0.8121  1.1424
  906OPC     MW 3952   4.733   3.730   4.004 -0.3469  0.1888 -0.2260
  907OPC     OW 3953   4.319   1.478   1.145 -0.0801  0.6466  0.3579
  907OPC    HW1 3954   4.374   1.424   1.186  1.0587  0.8201 -0.8688
  907OPC    HW2 3955   4.332   1.460   1.061 -1.2501  1.3535  0.0030
  907OPC     MW 3956   4.329   1.468   1.139 -0.0846  0.7767  0.1243
  908OPC     OW 3957   3.948   2.084   0.020 -0.1453  0.2013  0.4820
  908OPC    HW1 3958   3.986   2.119   0.091 -0.4826  0.9162  0.3207
  908OPC    HW2 3959   4.012   2.083  -0.039 -0.1717  0.7075  0.4395
  908OPC     MW 3960   3.963   2.089   0.022 -0.1990  0.3817  0.4519
  909OPC     OW 3961   4.088   1.775   3.543  0.0634 -0.5286  0.0533
  909OPC    HW1 3962   4.063   1.692   3.533 -0.3775 -0.3806 -0.0951
  909OPC    HW2 3963   4.174   1.772   3.525 -0.0522 -0.8627 -0.4752
  909OPC     MW 3964   4.097   1.762   3.539 -0.0188 -0.5561 -0.0467
  910OPC     OW 3965   1.620   3.739   0.525  0.1012 -0.2073 -0.1817
  910OPC    HW1 3966   1.676   3.777   0.580 -1.7612  1.6904  0.5395
  910OPC    HW2 3967   1.656   3.752   0.447  0.3601  1.6421  0.2028
  910OPC     MW 3968   1.634   3.746   0.522 -0.1357  0.3463 -0.0183
  911OPC     OW 3969   1.517   3.360   4.286 -0.0213 -0.1124 -0.1491
  911OPC    HW1 3970   1.454   3.336   4.341  1.9324 -3.4617  0.9745
  911OPC    HW2 3971   1.505   3.308   4.217 -0.0596  1.1875 -1.1664
  911OPC     MW 3972   1.506   3.349   4.284  0.2617 -0.4151 -0.1338
  912OPC     OW 3973   4.616   0.463   3.148 -0.4805  0.0963  0.3627
  912OPC    HW1 3974   4.633   0.395   3.200 -2.4442 -1.2596 -0.6067
  912OPC    HW2 3975   4.669   0.450   3.079 -1.6149 -1.1523 -0.3224
  912OPC     MW 3976   4.626   0.451   3.145 -0.9379 -0.2885  0.1184
  913OPC     OW 3977   0.085   1.492   1.889 -0.3090  0.0944 -0.4274
  913OPC    HW1 3978   0.050   1.412   1.893  1.4357 -0.7499 -1.2199
  913OPC    HW2 3979   0.016   1.544   1.878 -1.5048 -1.2570  0.3278
  913OPC     MW 3980   0.070   1.488   1.888 -0.2279 -0.2301 -0.4329
  914OPC     OW 3981   0.136   3.533   5.079  0.1312 -0.4166  0.4544
  914OPC    HW1 3982   0.152   3.517   5.163  2.9553  0.4787  0.1664
  914OPC    HW2 3983   0.116   3.618   5.078  1.8382  0.0188  0.0880
  914OPC     MW 3984   0.135   3.543   5.091  0.8006 -0.2201  0.3576
  915OPC     OW 3985   3.005   1.978   4.868  0.1902 -0.1195  0.7922
  915OPC    HW1 3986   2.939   1.972   4.925 -0.2279  2.0965  0.6042
  915OPC    HW2 3987   2.967   1.964   4.791  0.0144  0.7661  0.7181
  915OPC     MW 3988   2.990   1.975   4.865  0.1024  0.3387  0.7536
  916OPC     OW 3989   3.350   3.079   4.288  0.0530 -0.1926  0.1635
  916OPC    HW1 3990   3.418   3.110   4.333  0.9640 -0.7904 -0.7488
  916OPC    HW2 3991   3.284   3.133   4.309  0.9698  0.8003  0.5504
  916OPC     MW 3992   3.350   3.092   4.298  0.3229 -0.1342  0.0861
  917OPC     OW 3993   4.801   0.401   0.588 -0.5055 -0.2294  0.3250
  917OPC    HW1 3994   4.857   0.425   0.651  0.3571  0.3938 -0.6536
  917OPC    HW2 3995   4.820   0.317   0.575  1.4261  0.3687 -1.1575
  917OPC     MW 3996   4.812   0.392   0.595 -0.0930 -0.0490 -0.0386
  918OPC     OW 3997   3.479   0.197   3.212 -0.4955  0.1801  0.2565
  918OPC    HW1 3998   3.469   0.225   3.130 -1.9107  1.8161  0.9306
  918OPC    HW2 3999   3.413   0.142   3.223  0.2589 -0.7967  0.0262
  918OPC     MW 4000   3.468   0.193   3.201 -0.5931  0.2775  0.3222
  919OPC     OW 4001   4.253   0.428   1.940 -0.4011  0.4111  0.2273
  919OPC    HW1 4002   4.338   0.446   1.938 -0.4593  0.7359 -2.3597
  919OPC    HW2 4003   4.247   0.352   1.899 -1.3612  0.4224  0.3256
  919OPC     MW 4004   4.264   0.420   1.934 -0.5517  0.4607 -0.1403
  920OPC     OW 4005   4.509   0.770   2.610 -0.5539 -1.0047  0.1494
  920OPC    HW1 4006   4.443   0.817   2.578 -0.8212 -1.9606 -0.7832
  920OPC    HW2 4007   4.479   0.688   2.607  0.3436 -1.3649  0.5702
  920OPC     MW 4008   4.495   0.765   2.605 -0.4609 -1.1991  0.0737
  921OPC     OW 4009   0.567   1.807   0.057  0.4999  0.3890 -0.3809
  921OPC    HW1 4010   0.619   1.842  -0.003 -1.0555  2.2790 -0.7409
  921OPC    HW2 4011   0.510   1.760   0.011 -1.6182  3.0217 -0.7145
  921OPC     MW 4012   0.566   1.805   0.041 -0.0427  1.0571 -0.4833
  922OPC     OW 4013   0.013   4.852   5.108 -0.1714 -0.0053 -0.3758
  922OPC    HW1 4014   0.021   4.830   5.192 -0.0329 -0.5572 -0.5321
  922OPC    HW2 4015  -0.041   4.792   5.076 -1.1025  0.8443 -0.4406
  922OPC     MW 4016   0.006   4.840   5.116 -0.2882  0.0386 -0.4084
  923OPC     OW 4017   5.185   1.348   0.004  0.0886  0.6707 -0.2381
  923OPC    HW1 4018   5.139   1.395  -0.053  0.4847  0.7047 -0.5340
  923OPC    HW2 4019   5.202   1.274  -0.039  0.9808  0.9695 -0.4338
  923OPC     MW 4020   5.181   1.344  -0.011  0.2787  0.7198 -0.3107
  924OPC     OW 4021   1.084   3.324   1.009  0.2462  0.3246 -0.0755
  924OPC    HW1 4022   1.120   3.401   0.989 -0.0908  0.9422  1.4937
  924OPC    HW2 4023   1.044   3.300   0.936 -0.0395  1.8874 -0.4683
  924OPC     MW 4024   1.083   3.332   0.995  0.1542  0.6468  0.0982
  925OPC     OW 4025   1.891   3.240   5.038  0.3420  0.6197 -0.0873
  925OPC    HW1 4026   1.813   3.233   4.999  1.2229 -1.1286 -1.7292
  925OPC    HW2 4027   1.890   3.178   5.099  0.2820  0.9115  0.2094
  925OPC     MW 4028   1.879   3.230   5.041  0.4632  0.4045 -0.2859
  926OPC     OW 4029   0.681   1.282   4.033 -0.1569 -0.6021 -0.1392
  926OPC    HW1 4030   0.651   1.351   3.989  0.6094 -0.0722  0.1482
  926OPC    HW2 4031   0.648   1.292   4.113  0.6773 -0.0775  0.1474
  926OPC     MW 4032   0.671   1.293   4.038  0.0795 -0.4463 -0.0544
  927OPC     OW 4033   3.523   0.329   4.915 -0.1010 -0.7070 -0.0526
  927OPC    HW1 4034   3.439   0.339   4.892 -0.3626 -0.7987  0.8223
  927OPC    HW2 4035   3.559   0.290   4.845 -0.7845 -0.6720 -0.4342
  927OPC     MW 4036   3.516   0.325   4.901 -0.2406 -0.7154  0.0203
  928OPC     OW 4037   1.929   1.090   0.097 -0.8771  0.3313  0.7758
  928OPC    HW1 4038   1.914   1.016   0.053 -1.0378 -0.6577  2.3922
  928OPC    HW2 4039   1.880   1.149   0.055  0.3148 -0.1326 -1.3822
  928OPC     MW 4040   1.919   1.088   0.085 -0.7248  0.1167  0.6958
  929OPC     OW 4041   3.621   0.058   1.956  0.2937  0.0465 -0.6326
  929OPC    HW1 4042   3.685   0.109   1.926  0.5929  0.9372  1.4050
  929OPC    HW2 4043   3.658  -0.021   1.959  1.3662  0.5698  0.6264
  929OPC     MW 4044   3.636   0.054   1.952  0.4963  0.2554 -0.1457
  930OPC     OW 4045   2.297   1.905   0.643  0.3954 -0.5519  0.0730
  930OPC    HW1 4046   2.314   1.830   0.685 -3.8140 -0.8881  1.6863
  930OPC    HW2 4047   2.253   1.951   0.703 -1.2082  1.2230 -2.3127
  930OPC     MW 4048   2.293   1.901   0.658 -0.4634 -0.3393 -0.0411
  931OPC     OW 4049   2.287   0.793   2.278 -0.3539 -0.5039 -0.4063
  931OPC    HW1 4050   2.308   0.717   2.240  0.0844 -0.9188  0.6588
  931OPC    HW2 4051   2.282   0.848   2.210 -2.9910 -1.9343 -1.5333
  931OPC     MW 4052   2.289   0.790   2.262 -0.6788 -0.7765 -0.4154
  932OPC     OW 4053   1.323   0.003   1.671  0.2373  0.2724  0.2912
  932OPC    HW1 4054   1.319  -0.015   1.756  0.5232 -0.8079  0.0863
  932OPC    HW2 4055   1.408   0.007   1.654  0.3383  4.1186  0.7363
  932OPC     MW 4056   1.335   0.001   1.681  0.2944  0.6809  0.3267
  933OPC     OW 4057   3.226   2.175   4.806 -0.7216 -0.1041  0.1882
  933OPC    HW1 4058   3.284   2.141   4.750  1.0051  0.0706  1.7574
  933OPC    HW2 4059   3.172   2.108   4.822  0.5259 -1.0809  0.5289
  933OPC     MW 4060   3.227   2.160   4.800 -0.2822 -0.2226  0.4702
  934OPC     OW 4061   3.129   0.181   1.329 -0.0985 -0.4021  0.3440
  934OPC    HW1 4062   3.151   0.263   1.349  0.0393 -0.1157 -0.9156
  934OPC    HW2 4063   3.116   0.144   1.407 -1.9858  1.3108  0.9407
  934OPC     MW 4064   3.130   0.188   1.344 -0.3569 -0.1068  0.2461
  935OPC     OW 4065   3.855   5.014   2.677 -0.4093  0.1275  0.0025
  935OPC    HW1 4066   3.833   5.023   2.761  0.2483  0.6094  0.1310
  935OPC    HW2 4067   3.789   5.051   2.634  0.5753  2.4985  0.4041
  935OPC     MW 4068   3.842   5.021   2.683 -0.1667  0.5491  0.0807
  936OPC     OW 4069   0.850   3.967   2.357  0.4669  0.7241  0.0051
  936OPC    HW1 4070   0.857   3.985   2.442 -2.4920 -0.7416  0.7085
  936OPC    HW2 4071   0.923   3.924   2.338  1.5164  1.7220  1.6150
  936OPC     MW 4072   0.862   3.963   2.366  0.1848  0.6551  0.3469
  937OPC     OW 4073   4.459   0.585   0.434 -0.0140 -0.0680 -0.6498
  937OPC    HW1 4074   4.377   0.613   0.433  0.2035  0.6096 -1.7847
  937OPC    HW2 4075   4.492   0.615   0.359  2.0492  2.1036  0.9354
  937OPC     MW 4076   4.452   0.594   0.423  0.3228  0.3529 -0.5833
  938OPC     OW 4077   4.863   0.130   0.555 -0.0219  0.1122  0.0349
  938OPC    HW1 4078   4.947   0.123   0.577 -0.0791 -0.0155  0.2221
  938OPC    HW2 4079   4.861   0.106   0.472  0.2016  0.5895 -0.1090
  938OPC     MW 4080   4.875   0.125   0.546  0.0026  0.1639  0.0413
  939OPC     OW 4081   3.556   0.479   0.936 -0.5530 -0.2159 -0.1467
  939OPC    HW1 4082   3.602   0.438   0.874  0.2644  0.5772 -0.0890
  939OPC    HW2 4083   3.494   0.521   0.891 -0.7109 -0.6119 -0.3052
  939OPC     MW 4084   3.553   0.479   0.920 -0.4555 -0.1572 -0.1616
  940OPC     OW 4085   4.530   0.145   1.706  0.8645  0.6612  0.2863
  940OPC    HW1 4086   4.569   0.222   1.694  3.0724 -0.5058 -0.5131
  940OPC    HW2 4087   4.592   0.097   1.744 -0.3398 -0.8557  0.4007
  940OPC     MW 4088   4.545   0.150   1.710  1.0130  0.2647  0.1851
  941OPC     OW 4089   5.124   1.949   1.895  0.3640 -0.1528 -0.6068
  941OPC    HW1 4090   5.125   2.003   1.964  1.0056  0.3085 -0.9630
  941OPC    HW2 4091   5.133   2.003   1.827  0.1056 -0.6357 -1.0271
  941OPC     MW 4092   5.126   1.965   1.895  0.4206 -0.1559 -0.7214
  942OPC     OW 4093   3.999   1.904   3.299  0.3710  0.3452 -0.1018
  942OPC    HW1 4094   4.007   1.899   3.386  3.4159  1.1153 -0.2319
  942OPC    HW2 4095   4.003   1.821   3.273 -1.3808  0.0375  0.4722
  942OPC     MW 4096   4.001   1.891   3.308  0.5620  0.4135 -0.0362
  943OPC     OW 4097   4.448   2.707   2.018 -0.2046 -0.2058  0.0037
  943OPC    HW1 4098   4.426   2.636   1.973 -0.1404 -0.7719  0.8268
  943OPC    HW2 4099   4.375   2.728   2.061 -0.2913  0.3720 -0.4150
  943OPC     MW 4100   4.434   2.700   2.018 -0.2079 -0.2040  0.0634
  944OPC     OW 4101   1.468   1.074   1.216 -0.0580  0.0135 -0.5342
  944OPC    HW1 4102   1.550   1.097   1.238 -0.2115 -0.0102  0.0798
  944OPC    HW2 4103   1.458   1.107   1.136  0.3285  0.5873 -0.3499
  944OPC     MW 4104   1.479   1.082   1.207 -0.0235  0.0948 -0.4162
  945OPC     OW 4105   4.017   3.428   2.303  0.0147  0.0389 -0.3841
  945OPC    HW1 4106   3.980   3.403   2.228 -1.1883 -1.7880  0.7345
  945OPC    HW2 4107   4.060   3.358   2.329 -0.0231  0.4663  0.8862
  945OPC     MW 4108   4.018   3.414   2.295 -0.1686 -0.1677 -0.0312
  946OPC     OW 4109   0.536   1.548   1.740  0.1251 -0.3161  0.0767
  946OPC    HW1 4110   0.520   1.485   1.798 -1.7887  0.6708  0.7173
  946OPC    HW2 4111   0.460   1.558   1.699  0.6233  1.0064 -0.5950
  946OPC     MW 4112   0.523   1.540   1.743 -0.0841  0.0250  0.0721
  947OPC     OW 4113   2.480   3.435   3.743 -0.4431 -0.2620  0.7184
  947OPC    HW1 4114   2.550   3.440   3.794  0.8645  0.8446 -1.0460
  947OPC    HW2 4115   2.506   3.474   3.669 -1.6319 -3.2385 -1.4552
  947OPC     MW 4116   2.494   3.442   3.740 -0.4256 -0.5385  0.1367
  948OPC     OW 4117   5.162   2.800   3.042  0.3107  0.4562 -0.7967
  948OPC    HW1 4118   5.208   2.726   3.037  1.1831  1.0329 -1.3704
  948OPC    HW2 4119   5.087   2.780   3.002 -0.0083 -0.5083  0.2183
  948OPC     MW 4120   5.157   2.786   3.036  0.3924  0.3989 -0.7315
  949OPC     OW 4121   2.261   0.264   3.754  0.4152 -0.1567 -0.5916
  949OPC    HW1 4122   2.226   0.251   3.833  0.8213 -1.9195 -0.6586
  949OPC    HW2 4123   2.268   0.351   3.749  0.7374 -0.0057  1.4705
  949OPC     MW 4124   2.257   0.275   3.765  0.5227 -0.3948 -0.2970
  950OPC     OW 4125   4.290   2.308   1.352  0.0551 -0.1042 -0.5021
  950OPC    HW1 4126   4.370   2.295   1.385 -0.0522  0.6401  0.0926
  950OPC    HW2 4127   4.305   2.348   1.276  0.2390  1.2652  0.2165
  950OPC     MW 4128   4.304   2.312   1.346  0.0665  0.2080 -0.3081
  951OPC     OW 4129   5.095   1.365   0.800  0.0814  0.2232  0.3440
  951OPC    HW1 4130   5.117   1.437   0.756  1.4649 -0.5700 -0.2964
  951OPC    HW2 4131   5.089   1.304   0.738 -1.9104 -0.0870  0.7600
  951OPC     MW 4132   5.097   1.367   0.784 -0.0086  0.0603  0.3108
  952OPC     OW 4133   4.696   2.101   2.740 -0.3123 -0.9537 -0.4228
  952OPC    HW1 4134   4.701   2.015   2.723  0.0174 -1.0931  0.3511
  952OPC    HW2 4135   4.665   2.104   2.821 -1.7467 -0.2948 -0.9595
  952OPC     MW 4136   4.692   2.089   2.749 -0.4756 -0.8769 -0.3877
  953OPC     OW 4137   1.035   3.907   4.669  0.1522  0.2358  0.6715
  953OPC    HW1 4138   0.962   3.916   4.716  0.2349 -0.4372  0.9366
  953OPC    HW2 4139   1.099   3.924   4.726  0.2650 -0.9199  0.9019
  953OPC     MW 4140   1.033   3.911   4.684  0.1811 -0.0343  0.7446
  954OPC     OW 4141   0.562   0.013   4.684  0.1045  0.0630  0.4580
  954OPC    HW1 4142   0.530  -0.046   4.628  2.1064  0.4222 -1.1813
  954OPC    HW2 4143   0.600  -0.036   4.745 -1.6360 -0.3241  1.3104
  954OPC     MW 4144   0.563  -0.003   4.684  0.1431  0.0589  0.3417
  955OPC     OW 4145   1.657   2.834   3.618  0.3677 -0.0651 -0.8676
  955OPC    HW1 4146   1.712   2.768   3.602  0.7501  0.4877 -1.8483
  955OPC    HW2 4147   1.672   2.891   3.554  0.4939  1.2856  0.3093
  955OPC     MW 4148   1.667   2.833   3.606  0.4428  0.2161 -0.8385
  956OPC     OW 4149   0.377   3.320   3.695  0.2209 -0.2020  0.4740
  956OPC    HW1 4150   0.346   3.296   3.773 -1.2163  0.0949  0.0262
  956OPC    HW2 4151   0.447   3.368   3.715  1.3699 -2.1465  1.4824
  956OPC     MW 4152   0.383   3.323   3.710  0.1783 -0.4455  0.5567
  957OPC     OW 4153   2.417   3.230   1.006 -0.1951 -0.5615  0.5123
  957OPC    HW1 4154   2.476   3.289   0.980 -1.3625  1.5700  2.3605
  957OPC    HW2 4155   2.454   3.154   0.987  2.6316  0.6939  0.5350
  957OPC     MW 4156   2.431   3.228   0.999  0.0499 -0.0612  0.7887
  958OPC     OW 4157   1.405   0.744   0.963  0.5468 -0.1144  0.0822
  958OPC    HW1 4158   1.430   0.827   0.951 -1.2099  0.6184  1.1079
  958OPC    HW2 4159   1.336   0.736   0.911 -0.7102 -0.1771  1.6968
  958OPC     MW 4160   1.399   0.755   0.954  0.1016 -0.0155  0.4722
  959OPC     OW 4161   4.932   3.264   3.061 -0.0699 -0.1577  0.1469
  959OPC    HW1 4162   4.876   3.212   3.020 -0.5779 -0.4935  1.2236
  959OPC    HW2 4163   4.886   3.337   3.074  0.6625  0.6118 -1.4235
  959OPC     MW 4164   4.917   3.267   3.057 -0.0367 -0.0937  0.0739
  960OPC     OW 4165   1.252   2.770   0.163  0.5550 -0.1354  0.9145
  960OPC    HW1 4166   1.335   2.758   0.189  0.9786  1.8977  0.6288
  960OPC    HW2 4167   1.260   2.784   0.077  0.1726  1.9964  1.1828
  960OPC     MW 4168   1.266   2.770   0.154  0.5611  0.4798  0.9120
  961OPC     OW 4169   1.816   0.201   5.140  0.2379  0.4739  0.1128
  961OPC    HW1 4170   1.888   0.201   5.190 -1.4485 -0.6240  2.7513
  961OPC    HW2 4171   1.764   0.142   5.178 -1.2227 -0.5411 -3.0637
  961OPC     MW 4172   1.819   0.192   5.153 -0.2269  0.1617  0.0334
  962OPC     OW 4173   1.497   0.315   0.378 -0.0426  0.8778  0.1868
  962OPC    HW1 4174   1.513   0.364   0.308 -1.4993  1.4954  0.2296
  962OPC    HW2 4175   1.466   0.373   0.436 -2.7323 -0.1293 -0.0644
  962OPC     MW 4176   1.495   0.331   0.377 -0.6551  0.8203  0.1560
  963OPC     OW 4177   4.197   2.011   3.840  0.3603  0.1928  0.7099
  963OPC    HW1 4178   4.153   1.938   3.823 -0.7048  1.2278 -1.2773
  963OPC    HW2 4179   4.280   1.988   3.828  0.2042 -1.0825  1.7732
  963OPC     MW 4180   4.203   1.997   3.836  0.1800  0.1574  0.5734
  964OPC     OW 4181   3.214   3.062   5.113  0.2186 -0.6859  0.2700
  964OPC    HW1 4182   3.187   3.071   5.030 -1.8979 -0.2512  0.9457
  964OPC    HW2 4183   3.268   3.129   5.125 -0.3411 -0.0868 -0.4467
  964OPC     MW 4184   3.218   3.073   5.102 -0.1767 -0.5332  0.2642
  965OPC     OW 4185   0.591   1.396   2.964 -0.5279 -0.1743 -0.4463
  965OPC    HW1 4186   0.614   1.316   2.939 -0.7341  0.2009 -1.9493
  965OPC    HW2 4187   0.660   1.445   2.940 -0.6952  0.2021 -0.1681
  965OPC     MW 4188   0.605   1.392   2.957 -0.5831 -0.0634 -0.6272
  966OPC     OW 4189   4.773   3.701   0.618 -0.2367  0.6365  0.4663
  966OPC    HW1 4190   4.844   3.684   0.570 -1.3265 -1.4840 -0.5494
  966OPC    HW2 4191   4.805   3.716   0.698  1.3421 -0.6276  0.1256
  966OPC     MW 4192   4.788   3.700   0.623 -0.1643  0.1365  0.2659
  967OPC     OW 4193   4.844   4.139   1.090  0.0904 -0.1750 -0.3739
  967OPC    HW1 4194   4.789   4.183   1.039  0.8907 -0.9331 -1.9553
  967OPC    HW2 4195   4.793   4.106   1.152 -0.7861  1.4485 -0.1929
  967OPC     MW 4196   4.829   4.141   1.091  0.0792 -0.0470 -0.5807
  968OPC     OW 4197   1.685   4.733   2.139 -0.1013 -0.0123 -0.0459
  968OPC    HW1 4198   1.686   4.753   2.054  0.0736 -0.0055 -0.0434
  968OPC    HW2 4199   1.613   4.771   2.169  0.0146  0.2698 -0.1244
  968OPC     MW 4200   1.675   4.742   2.131 -0.0584  0.0303 -0.0571
  969OPC     OW 4201   2.678   4.609   0.635 -0.4677  0.2415  0.5964
  969OPC    HW1 4202   2.612   4.613   0.692  0.3192 -1.0948  1.6643
  969OPC    HW2 4203   2.733   4.552   0.671  0.9962  0.8413 -0.5653
  969OPC     MW 4204   2.677   4.601   0.649 -0.1351  0.1328  0.5825
  970OPC     OW 4205   2.969   0.901   3.108  0.2216 -0.4797  0.3871
  970OPC    HW1 4206   3.022   0.951   3.061  0.9453  0.4572  2.0985
  970OPC    HW2 4207   2.934   0.846   3.050  0.4797  1.0941 -1.3187
  970OPC     MW 4208   2.971   0.900   3.093  0.3667 -0.1088  0.3879
  971OPC     OW 4209   1.600   0.698   3.069  0.2372  0.2816 -0.2321
  971OPC    HW1 4210   1.629   0.763   3.120 -0.1229  1.2662 -1.2397
  971OPC    HW2 4211   1.642   0.711   2.994 -0.8992  0.1913 -0.8908
  971OPC     MW 4212   1.611   0.710   3.066  0.0161  0.4137 -0.4783
  972OPC     OW 4213   2.983   3.209   1.923 -0.6598 -0.0451  0.1559
  972OPC    HW1 4214   2.938   3.279   1.950  0.6893  1.2156 -0.6803
  972OPC    HW2 4215   2.962   3.147   1.981 -1.4199  1.2327  1.2990
  972OPC     MW 4216   2.974   3.210   1.936 -0.5728  0.3300  0.2012
  973OPC     OW 4217   1.249   3.398   1.605  1.0023 -0.0307  0.2335
  973OPC    HW1 4218   1.162   3.397   1.610  1.0393 -0.9131  1.0886
  973OPC    HW2 4219   1.265   3.412   1.520  0.0306  0.2556  0.0917
  973OPC     MW 4220   1.239   3.400   1.593  0.8643 -0.1187  0.3389
  974OPC     OW 4221   0.407   4.873   1.666  0.1243  0.0898  0.2282
  974OPC    HW1 4222   0.467   4.813   1.685 -0.9098 -1.3123 -0.7141
  974OPC    HW2 4223   0.449   4.929   1.614  1.0584  0.0978  0.9745
  974OPC     MW 4224   0.422   4.873   1.661  0.1095 -0.1163  0.1993
  975OPC     OW 4225   1.557   1.640   0.409  0.1298  0.4205 -0.4630
  975OPC    HW1 4226   1.586   1.676   0.335  2.9293 -0.3826  0.1555
  975OPC    HW2 4227   1.604   1.567   0.417 -1.8948 -0.8638  0.8720
  975OPC     MW 4228   1.568   1.634   0.399  0.2442  0.1122 -0.1745
  976OPC     OW 4229   2.092   3.505   3.921  0.0879  0.5910  0.2594
  976OPC    HW1 4230   2.157   3.556   3.893 -0.8250  1.9092  0.4727
  976OPC    HW2 4231   2.070   3.459   3.850 -1.1639  2.7800 -0.8696
  976OPC     MW 4232   2.098   3.506   3.906 -0.2319  1.1091  0.1241
  977OPC     OW 4233   5.137   4.807   2.228 -0.0551 -0.0177  0.0433
  977OPC    HW1 4234   5.196   4.837   2.285  1.4130 -0.4206 -1.1935
  977OPC    HW2 4235   5.162   4.724   2.215 -1.7968 -0.6619  0.5833
  977OPC     MW 4236   5.149   4.799   2.235 -0.0954 -0.1724 -0.0595
  978OPC     OW 4237   1.658   3.698   4.005  0.0433 -0.1705 -0.1575
  978OPC    HW1 4238   1.731   3.665   4.037  0.9045  1.0438 -0.7955
  978OPC    HW2 4239   1.604   3.700   4.073  0.9301 -0.1734  0.5569
  978OPC     MW 4240   1.661   3.693   4.020  0.3015  0.0083 -0.1464
  979OPC     OW 4241   5.096   3.687   4.552 -0.2999 -0.4079  0.2761
  979OPC    HW1 4242   5.149   3.747   4.586  0.7141 -0.1743 -1.5880
  979OPC    HW2 4243   5.140   3.613   4.563 -1.6303 -0.9490  2.7424
  979OPC     MW 4244   5.111   3.685   4.559 -0.3464 -0.4535  0.3655
  980OPC     OW 4245   4.083   3.214   4.998  0.4216  0.9158 -0.4000
  980OPC    HW1 4246   4.087   3.184   5.080 -0.0345  0.7536 -0.4380
  980OPC    HW2 4247   4.155   3.181   4.962  0.8895  1.3939  0.0678
  980OPC     MW 4248   4.094   3.205   5.005  0.4232  0.9625 -0.3366
  981OPC     OW 4249   4.096   1.908   2.507 -0.0240  0.2421 -0.9367
  981OPC    HW1 4250   4.064   1.989   2.501  1.0754  0.6051 -2.8593
  981OPC    HW2 4251   4.035   1.859   2.468 -0.1031  0.3469 -0.9445
  981OPC     MW 4252   4.082   1.912   2.500  0.1268  0.3112 -1.2219
  982OPC     OW 4253   1.756   3.105   1.745 -0.7212  0.6637  0.0343
  982OPC    HW1 4254   1.723   3.033   1.780 -0.4977 -0.0819 -1.2133
  982OPC    HW2 4255   1.779   3.153   1.814 -0.5523 -0.6081  0.9029
  982OPC     MW 4256   1.755   3.102   1.760 -0.6633  0.3657 -0.0218
  983OPC     OW 4257   2.371   0.875   4.460  0.2357 -0.5121 -0.8597
  983OPC    HW1 4258   2.455   0.891   4.476 -0.0651  2.6724 -1.7522
  983OPC    HW2 4259   2.351   0.810   4.515  3.0724 -0.8689 -0.1211
  983OPC     MW 4260   2.380   0.868   4.470  0.6104 -0.0944 -0.8824
  984OPC     OW 4261   4.099   2.559   0.457  0.3980  0.0500 -0.3996
  984OPC    HW1 4262   4.174   2.558   0.502 -0.8775 -0.3461  1.9017
  984OPC    HW2 4263   4.116   2.511   0.386  2.3971  0.2641 -0.0960
  984OPC     MW 4264   4.112   2.551   0.453  0.5047  0.0231 -0.0148
  985OPC     OW 4265   1.279   1.741   2.500  0.1155  0.5668  0.4524
  985OPC    HW1 4266   1.259   1.660   2.475  0.1997  0.4579  0.7373
  985OPC    HW2 4267   1.213   1.789   2.469 -0.7545  0.1724  1.6204
  985OPC     MW 4268   1.266   1.736   2.492 -0.0007  0.4925  0.6671
  986OPC     OW 4269   0.752   2.270   0.659 -0.2455  0.0611 -0.3233
  986OPC    HW1 4270   0.678   2.281   0.614 -1.3437  1.7875  1.7357
  986OPC    HW2 4271   0.797   2.343   0.642  0.0136  0.0053  0.1225
  986OPC     MW 4272   0.748   2.282   0.649 -0.3695  0.3080  0.0467
  987OPC     OW 4273   5.014   0.350   3.398  0.0341 -0.7521  0.0975
  987OPC    HW1 4274   5.038   0.319   3.320  3.2325 -0.5845  0.8972
  987OPC    HW2 4275   4.991   0.278   3.443  0.9443 -1.1940 -0.1320
  987OPC     MW 4276   5.014   0.335   3.393  0.6411 -0.7926  0.1818
  988OPC     OW 4277   4.226   3.210   2.381  0.0061  0.0015 -0.2423
  988OPC    HW1 4278   4.302   3.166   2.385  1.2222  1.9041 -1.1091
  988OPC    HW2 4279   4.182   3.170   2.317  1.3859  0.4276 -1.5140
  988OPC     MW 4280   4.231   3.197   2.372  0.3896  0.3456 -0.5581
  989OPC     OW 4281   3.702   0.678   3.130  0.4930  0.2151  0.1277
  989OPC    HW1 4282   3.784   0.676   3.100  0.0516  1.1806 -1.2371
  989OPC    HW2 4283   3.657   0.635   3.069 -0.4622  2.3465 -0.7430
  989OPC     MW 4284   3.707   0.671   3.117  0.2868  0.6726 -0.2027
  990OPC     OW 4285   1.349   3.298   4.494 -0.5705  0.0757  0.4879
  990OPC    HW1 4286   1.330   3.223   4.535 -2.9764  0.9166  1.0587
  990OPC    HW2 4287   1.356   3.356   4.559  0.8083  0.4802  0.0147
  990OPC     MW 4288   1.347   3.295   4.510 -0.7223  0.2596  0.5021
  991OPC     OW 4289   0.258   2.098   3.794  0.3700  0.3432 -0.0247
  991OPC    HW1 4290   0.320   2.152   3.762  1.1402  0.0929  0.9948
  991OPC    HW2 4291   0.303   2.028   3.818 -0.4578 -0.2277 -0.1177
  991OPC     MW 4292   0.274   2.096   3.793  0.3615  0.2220  0.1123
  992OPC     OW 4293   1.768   2.814   2.096 -0.0006  0.2368  0.4098
  992OPC    HW1 4294   1.773   2.745   2.149  0.3717  1.4533  2.0033
  992OPC    HW2 4295   1.777   2.778   2.016  0.6441 -1.5005  1.2033
  992OPC     MW 4296   1.770   2.798   2.092  0.1497  0.1599  0.7625
  993OPC     OW 4297   1.160   4.696   1.537  1.1079 -0.1721 -1.1300
  993OPC    HW1 4298   1.117   4.750   1.590 -1.7724 -1.8620 -1.5149
  993OPC    HW2 4299   1.228   4.743   1.510  0.7178  1.9730  1.2250
  993OPC     MW 4300   1.164   4.711   1.541  0.6247 -0.1049 -0.8389
  994OPC     OW 4301   1.667   1.518   4.906 -0.1838 -0.5250 -0.0838
  994OPC    HW1 4302   1.596   1.534   4.858 -0.5097  1.0259  0.8521
  994OPC    HW2 4303   1.706   1.452   4.863 -0.9544  0.1356 -1.9291
  994OPC     MW 4304   1.663   1.511   4.892 -0.3458 -0.1984 -0.2182
  995OPC     OW 4305   1.556   2.278   3.283  0.0999 -0.4741 -0.0129
  995OPC    HW1 4306   1.536   2.338   3.343 -1.5737  0.0412 -1.0077
  995OPC    HW2 4307   1.478   2.256   3.250  0.9188 -1.0654 -1.6567
  995OPC     MW 4308   1.542   2.284   3.287 -0.0263 -0.4853 -0.4027
  996OPC     OW 4309   4.037   4.273   3.807  0.4624 -0.0618 -0.0815
  996OPC    HW1 4310   4.101   4.327   3.833  0.0872 -0.2398  1.2538
  996OPC    HW2 4311   4.076   4.196   3.801  0.4205 -0.1383  0.5737
  996OPC     MW 4312   4.052   4.270   3.810  0.4008 -0.0994  0.2126
  997OPC     OW 4313   4.015   4.179   1.563  0.2521  0.5491 -0.0121
  997OPC    HW1 4314   4.100   4.168   1.549  0.4956  1.7325  0.4839
  997OPC    HW2 4315   3.998   4.124   1.628  0.9014  1.1381  0.6814
  997OPC     MW 4316   4.025   4.169   1.571  0.3839  0.8109  0.1637
  998OPC     OW 4317   2.417   4.848   4.104  0.0716  0.5456  0.8569
  998OPC    HW1 4318   2.343   4.871   4.064  0.5041  2.0764  0.8656
  998OPC    HW2 4319   2.393   4.781   4.154 -0.7764 -0.5569 -0.9095
  998OPC     MW 4320   2.403   4.841   4.106  0.0101  0.6089  0.5975
  999OPC     OW 4321   2.323   2.026   3.963 -0.2995  0.4820  0.4887
  999OPC    HW1 4322   2.349   2.106   3.983  1.8769  0.5644 -2.2182
  999OPC    HW2 4323   2.396   1.984   3.942 -1.4763 -1.9552  0.8159
  999OPC     MW 4324   2.337   2.032   3.963 -0.1519  0.1341  0.1370
 1000OPC     OW 4325   4.959   2.331   1.643  0.4760  0.5635 -0.4607
 1000OPC    HW1 4326   4.986   2.383   1.707 -1.4349 -1.2693  2.0091
 1000OPC    HW2 4327   4.998   2.255   1.659 -1.4702 -0.4573 -0.2742
 1000OPC     MW 4328   4.969   2.328   1.655 -0.0935  0.1420 -0.0683
 1001OPC     OW 4329   2.464   2.749   5.162  0.0267 -0.0743  0.0230
 1001OPC    HW1 4330   2.480   2.808   5.100  1.7603 -0.2801  0.2164
 1001OPC    HW2 4331   2.433   2.797   5.228  0.0473  0.4114 -0.3156
 1001OPC     MW 4332   2.462   2.765   5.163  0.2859 -0.0329  0.0014
 1002OPC     OW 4333   1.200   3.521   3.767 -0.0697 -0.0660  0.1262
 1002OPC    HW1 4334   1.281   3.505   3.739 -0.5279  0.1875 -1.4324
 1002OPC    HW2 4335   1.151   3.464   3.721 -1.0718  1.7323 -1.1643
 1002OPC     MW 4336   1.205   3.510   3.756 -0.2854  0.2371 -0.2947
 1003OPC     OW 4337   2.671   4.991   0.934  0.0412 -0.1051 -0.2101
 1003OPC    HW1 4338   2.591   5.017   0.914 -0.4580 -1.4966 -0.1386
 1003OPC    HW2 4339   2.698   5.050   0.993 -0.3804  1.1482 -1.2388
 1003OPC     MW 4340   2.663   5.004   0.940 -0.0948 -0.1254 -0.3515
 1004OPC     OW 4341   0.138   4.293   2.207  0.4121  0.5304 -0.0957
 1004OPC    HW1 4342   0.104   4.221   2.171  0.2615  1.2572 -1.4604
 1004OPC    HW2 4343   0.073   4.350   2.203  0.7068  0.9102  0.4660
 1004OPC     MW 4344   0.123   4.291   2.201  0.4334  0.6938 -0.2143
 1005OPC     OW 4345   1.549   4.749   0.192  0.3142  0.5705 -0.7468
 1005OPC    HW1 4346   1.531   4.739   0.107 -0.6923  0.5233 -0.5388
 1005OPC    HW2 4347   1.472   4.738   0.231  0.7776  0.5090  0.1884
 1005OPC     MW 4348   1.535   4.746   0.185  0.2339  0.5543 -0.5779
 1006OPC     OW 4349   1.824   4.214   2.832 -0.3320 -0.3354  0.1041
 1006OPC    HW1 4350   1.865   4.194   2.758  0.0458 -1.2920  0.5492
 1006OPC    HW2 4351   1.854   4.293   2.852  1.1417 -0.9081  0.2919
 1006OPC     MW 4352   1.834   4.223   2.824 -0.0586 -0.5612  0.1978
 1007OPC     OW 4353   2.452   3.701   5.018  0.1697  0.1443 -0.8049
 1007OPC    HW1 4354   2.455   3.705   5.105  0.0750  0.7271 -0.8245
 1007OPC    HW2 4355   2.366   3.696   5.001  0.2211 -0.7959 -0.8388
 1007OPC     MW 4356   2.440   3.701   5.028  0.1633  0.0914 -0.8128
 1008OPC     OW 4357   4.702   3.895   4.427 -0.4167  0.4745 -0.0988
 1008OPC    HW1 4358   4.755   3.843   4.473 -0.1111  0.1055 -0.8432
 1008OPC    HW2 4359   4.681   3.958   4.483  0.8306  0.6356  0.2099
 1008OPC     MW 4360   4.707   3.896   4.442 -0.1874  0.4438 -0.1631
 1009OPC     OW 4361   4.249   2.303   2.323  0.2632  0.1953  0.1030
 1009OPC    HW1 4362   4.225   2.281   2.242  1.3705  1.1854 -0.5298
 1009OPC    HW2 4363   4.332   2.277   2.328  0.2314  0.2266  0.8966
 1009OPC     MW 4364   4.258   2.296   2.312  0.4220  0.3462  0.1267
 1010OPC     OW 4365   4.763   3.471   3.109  0.4975 -0.2142 -0.0210
 1010OPC    HW1 4366   4.816   3.517   3.161 -0.3347 -0.6508  1.2544
 1010OPC    HW2 4367   4.687   3.472   3.151 -0.0394 -1.1398 -0.9256
 1010OPC     MW 4368   4.759   3.478   3.123  0.2954 -0.4153  0.0339
 1011OPC     OW 4369   3.580   1.578   0.536 -0.2174 -0.1668  0.0165
 1011OPC    HW1 4370   3.493   1.573   0.543 -0.1691  0.5564  1.3270
 1011OPC    HW2 4371   3.608   1.504   0.573 -0.2515 -0.2836 -0.1859
 1011OPC     MW 4372   3.571   1.566   0.542 -0.2154 -0.0772  0.1802
 1012OPC     OW 4373   1.099   3.790   3.723  0.6276  0.1897  0.2378
 1012OPC    HW1 4374   1.020   3.797   3.760  0.9334  0.4366  0.8645
 1012OPC    HW2 4375   1.128   3.713   3.751  0.6801  0.1769  0.1495
 1012OPC     MW 4376   1.092   3.780   3.733  0.6805  0.2242  0.3175
 1013OPC     OW 4377   0.355   2.490   3.749  0.4169  0.7668 -0.0890
 1013OPC    HW1 4378   0.357   2.469   3.834 -0.0196  2.0367  0.2625
 1013OPC    HW2 4379   0.412   2.556   3.743 -0.0160  1.1018 -0.6371
 1013OPC     MW 4380   0.363   2.497   3.761  0.2885  1.0040 -0.1180
 1014OPC     OW 4381   1.615   3.003   1.404  0.4827 -0.2024 -0.2995
 1014OPC    HW1 4382   1.670   2.987   1.338  0.3167  1.3160 -0.8444
 1014OPC    HW2 4383   1.648   3.075   1.440 -0.3236 -0.1192  0.2897
 1014OPC     MW 4384   1.628   3.011   1.399  0.3391  0.0343 -0.2930
 1015OPC     OW 4385   2.428   4.366   5.165  0.5843  0.0737  0.3023
 1015OPC    HW1 4386   2.461   4.382   5.086 -0.7937 -0.4078 -0.4127
 1015OPC    HW2 4387   2.399   4.284   5.159  1.0735 -0.2063  1.5408
 1015OPC     MW 4388   2.428   4.356   5.153  0.4529 -0.0386  0.3796
 1016OPC     OW 4389   0.148   3.446   3.396  0.2727 -0.1997 -0.2178
 1016OPC    HW1 4390   0.073   3.470   3.434 -0.6455 -0.6591 -1.6641
 1016OPC    HW2 4391   0.157   3.363   3.418  0.8434  0.0891  0.6860
 1016OPC     MW 4392   0.138   3.438   3.405  0.2214 -0.2249 -0.2979
 1017OPC     OW 4393   5.071   3.966   3.468  0.2868 -0.1763  0.5780
 1017OPC    HW1 4394   4.988   3.941   3.456 -0.0929  1.1815  0.2037
 1017OPC    HW2 4395   5.114   3.890   3.475 -0.6063 -0.9880 -1.7060
 1017OPC     MW 4396   5.065   3.951   3.467  0.0989 -0.0956  0.1854
 1018OPC     OW 4397   3.299   4.582   2.868  0.4379 -0.0566 -0.2346
 1018OPC    HW1 4398   3.225   4.598   2.912  0.3488 -0.4830 -0.2241
 1018OPC    HW2 4399   3.320   4.660   2.834  0.6870  0.3620  0.8256
 1018OPC     MW 4400   3.291   4.596   2.869  0.4615 -0.0577 -0.0764
 1019OPC     OW 4401   0.505   3.369   1.338  0.0305  0.4616  0.0567
 1019OPC    HW1 4402   0.515   3.289   1.369  0.0340  0.1610 -0.7008
 1019OPC    HW2 4403   0.491   3.357   1.252 -0.8598  1.2075  0.0810
 1019OPC     MW 4404   0.505   3.356   1.330 -0.1005  0.5275 -0.0516
 1020OPC     OW 4405   4.980   4.760   4.099  0.5947 -0.2438 -0.1206
 1020OPC    HW1 4406   4.916   4.751   4.157 -0.3315  2.8507 -0.4773
 1020OPC    HW2 4407   5.047   4.719   4.136 -0.4679 -0.0149  2.2590
 1020OPC     MW 4408   4.980   4.753   4.113  0.3009  0.2472  0.1781
 1021OPC     OW 4409   1.264   0.877   3.473 -0.0165  0.3101  0.1753
 1021OPC    HW1 4410   1.336   0.828   3.464  0.3038  0.2529  2.6058
 1021OPC    HW2 4411   1.294   0.958   3.465  0.1730  0.2616  0.4006
 1021OPC     MW 4412   1.279   0.882   3.470  0.0588  0.2945  0.5676
 1022OPC     OW 4413   0.221   1.475   0.887 -0.4022  0.3057 -0.2579
 1022OPC    HW1 4414   0.163   1.416   0.914 -1.4704  1.7690  0.7572
 1022OPC    HW2 4415   0.298   1.436   0.902 -1.0473 -0.4923  1.2100
 1022OPC     MW 4416   0.224   1.460   0.893 -0.6553  0.4039  0.1088
 1023OPC     OW 4417   1.587   1.798   2.614 -0.1162 -0.3923 -0.7794
 1023OPC    HW1 4418   1.558   1.737   2.558  0.6168  0.4839 -2.1893
 1023OPC    HW2 4419   1.673   1.783   2.616 -0.0557  0.0139 -0.3948
 1023OPC     MW 4420   1.595   1.786   2.606  0.0011 -0.2030 -0.9309
 1024OPC     OW 4421   5.013   2.876   0.513  0.0356  0.3815  0.5787
 1024OPC    HW1 4422   5.039   2.804   0.470 -0.4072  1.1013 -0.9951
 1024OPC    HW2 4423   4.964   2.846   0.577  0.4271 -0.7550  0.3672
 1024OPC     MW 4424   5.010   2.861   0.516  0.0281  0.3200  0.3150
 1025OPC     OW 4425   1.168   2.081   4.717  0.0514  0.1419 -0.4375
 1025OPC    HW1 4426   1.255   2.077   4.720  0.1122  0.0340 -1.8068
 1025OPC    HW2 4427   1.150   2.162   4.745  0.5153 -0.1368  0.7245
 1025OPC     MW 4428   1.178   2.092   4.721  0.1289  0.0850 -0.4683
 1026OPC     OW 4429   3.575   0.897   4.689  0.1709  0.3758 -0.1264
 1026OPC    HW1 4430   3.580   0.905   4.775  1.1867  1.0474 -0.2204
 1026OPC    HW2 4431   3.586   0.979   4.660  1.4703 -0.0331 -0.9149
 1026OPC     MW 4432   3.578   0.911   4.697  0.5128  0.4146 -0.2568
 1027OPC     OW 4433   0.502   2.947   4.949  0.2951 -0.2438  0.1164
 1027OPC    HW1 4434   0.457   2.950   4.874 -0.5160  0.4185  0.6041
 1027OPC    HW2 4435   0.581   2.977   4.927 -0.2724  1.0650 -0.2657
 1027OPC     MW 4436   0.507   2.952   4.934  0.0915  0.0474  0.1318
 1028OPC     OW 4437   1.164   3.035   0.306  0.0194 -0.0028 -0.2109
 1028OPC    HW1 4438   1.185   2.966   0.258  1.0236  0.3620 -0.3406
 1028OPC    HW2 4439   1.242   3.070   0.325 -0.4847  2.3043 -1.9489
 1028OPC     MW 4440   1.179   3.030   0.302  0.0933  0.3918 -0.4868
 1029OPC     OW 4441   2.179   3.194   1.192  0.0969  0.2462 -0.5225
 1029OPC    HW1 4442   2.148   3.114   1.212 -0.5375  0.3233 -1.1469
 1029OPC    HW2 4443   2.211   3.184   1.111  0.6305  0.4633 -0.3402
 1029OPC     MW 4444   2.179   3.181   1.183  0.0820  0.2896 -0.5878
 1030OPC     OW 4445   4.499   2.931   4.054  0.0879 -0.0675 -0.5239
 1030OPC    HW1 4446   4.532   2.889   4.123  0.1753 -0.9536 -1.0879
 1030OPC    HW2 4447   4.492   3.014   4.082  1.4377 -0.1341  0.0776
 1030OPC     MW 4448   4.503   2.937   4.069  0.2999 -0.2083 -0.5183
 1031OPC     OW 4449   2.261   2.738   3.541  0.4008 -0.2309 -0.0755
 1031OPC    HW1 4450   2.293   2.664   3.574 -2.0216 -1.5279 -0.4512
 1031OPC    HW2 4451   2.312   2.753   3.471  1.5106 -0.9884  0.5434
 1031OPC     MW 4452   2.273   2.729   3.535  0.2068 -0.5345 -0.0395
 1032OPC     OW 4453   1.213   1.256   2.035 -0.2343 -0.1909  0.2726
 1032OPC    HW1 4454   1.282   1.294   2.073  1.0156 -0.8778 -1.2005
 1032OPC    HW2 4455   1.184   1.201   2.096  1.1363 -0.5929  0.6016
 1032OPC     MW 4456   1.219   1.253   2.049  0.1528 -0.3517  0.1035
 1033OPC     OW 4457   3.251   0.095   3.374  0.8338  0.1463 -0.6675
 1033OPC    HW1 4458   3.195   0.112   3.310  0.9964 -2.4652 -1.6148
 1033OPC    HW2 4459   3.252   0.169   3.420 -2.6431  0.6682 -1.1276
 1033OPC     MW 4460   3.243   0.108   3.372  0.3444 -0.1624 -0.8754
 1034OPC     OW 4461   3.043   4.481   3.207 -0.5932  0.0354 -0.3016
 1034OPC    HW1 4462   3.127   4.489   3.227 -0.1731  0.9986 -2.2938
 1034OPC    HW2 4463   3.003   4.489   3.285  1.0097  2.0071  0.4035
 1034OPC     MW 4464   3.049   4.483   3.222 -0.2944  0.4690 -0.4917
 1035OPC     OW 4465   1.317   1.680   1.283  0.4083  0.1732  0.3169
 1035OPC    HW1 4466   1.376   1.620   1.306  0.6805 -0.4447 -1.8171
 1035OPC    HW2 4467   1.363   1.754   1.278  0.6801 -0.0139  0.0799
 1035OPC     MW 4468   1.332   1.682   1.286  0.4887  0.0543 -0.0333
 1036OPC     OW 4469   2.522   3.607   1.280 -0.2484 -0.1812  0.0937
 1036OPC    HW1 4470   2.487   3.600   1.359 -0.0456  0.7472  0.2833
 1036OPC    HW2 4471   2.454   3.629   1.229 -0.1694  0.4268  0.2414
 1036OPC     MW 4472   2.506   3.609   1.284 -0.2068  0.0458  0.1435
 1037OPC     OW 4473   1.354   4.739   3.432  0.3795 -0.4860  0.3829
 1037OPC    HW1 4474   1.316   4.814   3.456  1.5500 -0.4329  2.2616
 1037OPC    HW2 4475   1.403   4.762   3.365 -0.7860 -0.0031 -0.3394
 1037OPC     MW 4476   1.356   4.753   3.426  0.3802 -0.4070  0.5537
 1038OPC     OW 4477   0.258   0.407   1.163  0.4445  0.0622  1.0436
 1038OPC    HW1 4478   0.323   0.373   1.209  0.2223 -1.2880  0.4232
 1038OPC    HW2 4479   0.270   0.375   1.083 -1.7569 -1.4517  1.2141
 1038OPC     MW 4480   0.269   0.397   1.158  0.0865 -0.3609  0.9772
 1039OPC     OW 4481   0.321   4.013   1.504  0.2135 -0.4186  0.7395
 1039OPC    HW1 4482   0.362   3.946   1.541  0.3694 -0.3025  0.7758
 1039OPC    HW2 4483   0.256   4.031   1.559 -3.0362 -3.7436 -1.4912
 1039OPC     MW 4484   0.317   4.005   1.517 -0.2435 -0.8926  0.4154
 1040OPC     OW 4485   3.864   1.547   1.183 -0.5117 -0.1258  0.3244
 1040OPC    HW1 4486   3.873   1.461   1.197 -0.9709 -0.4133 -0.9692
 1040OPC    HW2 4487   3.868   1.553   1.096  0.2421  1.2631  0.4363
 1040OPC     MW 4488   3.866   1.535   1.172 -0.4683  0.0370  0.1498
 1041OPC     OW 4489   3.769   1.977   5.012 -0.7801  0.1596 -0.3864
 1041OPC    HW1 4490   3.812   2.016   5.077 -0.3034  0.8929 -1.1231
 1041OPC    HW2 4491   3.756   1.896   5.041  0.3946  0.1534  0.1754
 1041OPC     MW 4492   3.773   1.971   5.026 -0.5362  0.2670 -0.4122
 1042OPC     OW 4493   4.183   2.949   1.900  0.3151  0.1970  0.1311
 1042OPC    HW1 4494   4.113   2.994   1.875  1.4568  2.2897  0.5335
 1042OPC    HW2 4495   4.199   2.898   1.832 -1.2236  0.1026 -0.2046
 1042OPC     MW 4496   4.175   2.948   1.886  0.2568  0.4922  0.1410
 1043OPC     OW 4497   1.941   3.831   4.220  0.3061  0.2309  0.4438
 1043OPC    HW1 4498   2.021   3.831   4.256  0.6075 -0.3954 -0.2173
 1043OPC    HW2 4499   1.942   3.762   4.167 -0.5869  0.3758  0.2263
 1043OPC     MW 4500   1.953   3.821   4.218  0.2187  0.1599  0.3142
 1044OPC     OW 4501   4.743   1.253   3.904  0.1678 -0.8913  0.2669
 1044OPC    HW1 4502   4.751   1.272   3.989 -0.8215 -0.5339  0.2892
 1044OPC    HW2 4503   4.770   1.170   3.899 -2.1710 -1.7963  1.3745
 1044OPC     MW 4504   4.748   1.244   3.916 -0.3238 -0.9722  0.4338
 1045OPC     OW 4505   1.810   0.761   1.369  0.0588  0.2345 -0.1374
 1045OPC    HW1 4506   1.818   0.699   1.308 -0.2541  1.9189 -1.9924
 1045OPC    HW2 4507   1.772   0.720   1.436 -0.5791 -1.4413 -1.4641
 1045OPC     MW 4508   1.806   0.746   1.370 -0.0816  0.2358 -0.6074
 1046OPC     OW 4509   4.083   3.485   5.068 -0.1087  0.3332 -0.5562
 1046OPC    HW1 4510   4.100   3.399   5.059  0.2219  0.5047 -1.6278
 1046OPC    HW2 4511   4.121   3.521   4.999  1.2040  1.5588  0.7440
 1046OPC     MW 4512   4.091   3.477   5.057  0.1342  0.5395 -0.5224
 1047OPC     OW 4513   0.603   2.104   1.647 -0.1175  0.6528  0.7081
 1047OPC    HW1 4514   0.576   2.169   1.596 -0.4598 -0.1563 -0.1900
 1047OPC    HW2 4515   0.546   2.040   1.630  1.3571 -0.5546  0.0069
 1047OPC     MW 4516   0.591   2.104   1.637  0.0497  0.3549  0.4719
 1048OPC     OW 4517   1.952   0.961   1.527 -0.0494  0.1049  0.1805
 1048OPC    HW1 4518   1.907   0.912   1.472 -1.8369  0.8510  0.9174
 1048OPC    HW2 4519   1.925   1.042   1.510  3.6734  1.1720 -1.8344
 1048OPC     MW 4520   1.942   0.966   1.517  0.2365  0.3728 -0.0083
 1049OPC     OW 4521   1.278   3.376   1.330  0.1514 -0.4727  0.2998
 1049OPC    HW1 4522   1.317   3.331   1.266  0.6801 -0.3285  0.5189
 1049OPC    HW2 4523   1.277   3.458   1.300  1.3133 -0.2241  0.8924
 1049OPC     MW 4524   1.284   3.382   1.316  0.4011 -0.4146  0.4197
 1050OPC     OW 4525   2.504   1.144   4.763 -0.0601  0.4682 -0.1606
 1050OPC    HW1 4526   2.452   1.191   4.710 -0.2227 -0.5020 -0.8954
 1050OPC    HW2 4527   2.557   1.204   4.797 -0.4227  1.2286 -0.8781
 1050OPC     MW 4528   2.504   1.160   4.760 -0.1377  0.4373 -0.3753
 1051OPC     OW 4529   5.131   1.811   0.536  0.4037 -0.2519 -0.3275
 1051OPC    HW1 4530   5.052   1.843   0.555  0.0102 -0.0399 -2.1057
 1051OPC    HW2 4531   5.171   1.878   0.497  2.8908  0.8811  3.5823
 1051OPC     MW 4532   5.125   1.826   0.533  0.7129 -0.0533 -0.0126
 1052OPC     OW 4533   3.394   3.366   2.024 -0.2882 -0.3085 -0.6038
 1052OPC    HW1 4534   3.438   3.323   1.962 -0.1699  0.0569 -0.7796
 1052OPC    HW2 4535   3.395   3.449   1.996  0.5890  0.0224  0.3564
 1052OPC     MW 4536   3.401   3.372   2.011 -0.1411 -0.2055 -0.4879
 1053OPC     OW 4537   5.199   3.590   0.814  0.1010 -0.4107 -0.2886
 1053OPC    HW1 4538   5.254   3.641   0.858  1.2563 -1.1406 -0.8354
 1053OPC    HW2 4539   5.216   3.510   0.844  1.5998 -1.0627 -2.6334
 1053OPC     MW 4540   5.210   3.586   0.825  0.4928 -0.6149 -0.7158
 1054OPC     OW 4541   3.845   3.000   4.530 -0.0081 -0.5810 -0.7983
 1054OPC    HW1 4542   3.917   2.952   4.538 -1.0421 -2.2113 -0.7538
 1054OPC    HW2 4543   3.872   3.081   4.548  1.2637 -1.5189  2.0695
 1054OPC     MW 4544   3.860   3.005   4.534  0.0271 -0.9605 -0.3681
 1055OPC     OW 4545   4.628   0.856   3.215 -0.3986  0.3410  0.0458
 1055OPC    HW1 4546   4.551   0.820   3.194  0.0034 -0.9988  0.7458
 1055OPC    HW2 4547   4.654   0.808   3.283  0.7394  1.2292  0.2509
 1055OPC     MW 4548   4.620   0.843   3.222 -0.1709  0.2743  0.1794
 1056OPC     OW 4549   4.588   5.154   2.426 -0.1129  0.0847 -0.5581
 1056OPC    HW1 4550   4.644   5.117   2.370 -0.7421 -1.0867 -0.4373
 1056OPC    HW2 4551   4.524   5.183   2.375 -1.5028 -2.4565 -0.3608
 1056OPC     MW 4552   4.587   5.153   2.410 -0.4115 -0.4637 -0.5111
 1057OPC     OW 4553   3.619   2.269   1.699  0.1452 -0.0088 -0.0345
 1057OPC    HW1 4554   3.574   2.334   1.737  0.0744  0.0759 -0.2641
 1057OPC    HW2 4555   3.698   2.304   1.687 -0.3172  0.5783 -1.5847
 1057OPC     MW 4556   3.624   2.284   1.703  0.0665  0.0906 -0.2974
 1058OPC     OW 4557   4.974   0.470   1.284 -0.2035  0.4415  0.1895
 1058OPC    HW1 4558   4.935   0.396   1.259  0.0284  0.3382  0.1364
 1058OPC    HW2 4559   5.034   0.484   1.223 -0.2061  0.6451  0.2301
 1058OPC     MW 4560   4.977   0.461   1.271 -0.1693  0.4563  0.1876
 1059OPC     OW 4561   0.197   2.469   2.484  0.7353 -0.1079  0.5323
 1059OPC    HW1 4562   0.125   2.433   2.517  0.7018  0.3770  1.0048
 1059OPC    HW2 4563   0.216   2.533   2.540 -0.3562  1.9605 -1.3023
 1059OPC     MW 4564   0.189   2.473   2.497  0.5691  0.2693  0.3312
 1060OPC     OW 4565   4.491   0.257   4.467 -0.0107 -0.2152 -0.0571
 1060OPC    HW1 4566   4.472   0.316   4.529 -0.6731  0.5542 -0.9705
 1060OPC    HW2 4567   4.576   0.269   4.453 -0.3448  1.3438 -1.0162
 1060OPC     MW 4568   4.501   0.268   4.474 -0.1581  0.1288 -0.3335
 1061OPC     OW 4569   3.899   3.236   3.496 -0.0286 -0.0540 -0.2558
 1061OPC    HW1 4570   3.945   3.284   3.552 -1.3022  0.1081  0.6655
 1061OPC    HW2 4571   3.928   3.155   3.512  0.4950  0.1257 -0.2467
 1061OPC     MW 4572   3.910   3.231   3.507 -0.1394 -0.0035 -0.1184
 1062OPC     OW 4573   1.004   2.685   2.590  0.1277 -0.5389  0.8014
 1062OPC    HW1 4574   0.985   2.717   2.511  0.3777  0.1351  1.0049
 1062OPC    HW2 4575   0.991   2.599   2.581  0.2606 -0.4874 -0.0018
 1062OPC     MW 4576   0.999   2.677   2.577  0.1842 -0.4318  0.7129
 1063OPC     OW 4577   2.096   3.627   4.956 -0.5502  0.8634  0.5535
 1063OPC    HW1 4578   2.107   3.554   5.003  1.5858  0.9928  0.3476
 1063OPC    HW2 4579   2.096   3.598   4.874 -1.5998  0.9256  0.5180
 1063OPC     MW 4580   2.098   3.612   4.951 -0.3897  0.8916  0.5176
 1064OPC     OW 4581   0.894   4.408   2.476 -0.3359  0.0549 -0.2535
 1064OPC    HW1 4582   0.904   4.346   2.536  1.4555 -0.2129 -0.7719
 1064OPC    HW2 4583   0.900   4.482   2.521  0.7528 -0.1422 -0.0651
 1064OPC     MW 4584   0.896   4.409   2.491  0.0896 -0.0136 -0.3024
 1065OPC     OW 4585   0.965   4.531   5.140 -0.7595 -0.9380 -0.2188
 1065OPC    HW1 4586   1.042   4.569   5.155  0.0511 -1.9971 -1.5093
 1065OPC    HW2 4587   0.916   4.596   5.110 -0.3629 -0.2690  0.5241
 1065OPC     MW 4588   0.969   4.546   5.138 -0.5812 -0.9956 -0.2995
 1066OPC     OW 4589   0.379   2.702   1.349 -0.1298 -0.1248  0.2142
 1066OPC    HW1 4590   0.363   2.619   1.327 -0.0909  0.1318 -0.8482
 1066OPC    HW2 4591   0.446   2.724   1.297  0.7840  0.1452  1.4825
 1066OPC     MW 4592   0.387   2.693   1.338  0.0109 -0.0470  0.2446
 1067OPC     OW 4593   2.546   0.402   2.211  0.4075 -0.1249  0.3051
 1067OPC    HW1 4594   2.503   0.336   2.175 -0.1913  0.7158 -0.5896
 1067OPC    HW2 4595   2.618   0.410   2.162 -0.9186  1.7063 -1.5228
 1067OPC     MW 4596   2.550   0.394   2.198  0.1231  0.2698 -0.0970
 1068OPC     OW 4597   0.814   4.961   4.271  0.4469  0.1243  0.1027
 1068OPC    HW1 4598   0.760   4.927   4.330  0.4164 -0.2091 -0.1146
 1068OPC    HW2 4599   0.839   5.036   4.308  0.9516 -0.3916  0.8308
 1068OPC     MW 4600   0.809   4.967   4.285  0.5170 -0.0014  0.1781
 1069OPC     OW 4601   5.072   3.287   1.679 -0.0564  0.3419 -0.3691
 1069OPC    HW1 4602   5.126   3.270   1.745  0.2230  2.7848  0.1004
 1069OPC    HW2 4603   4.995   3.298   1.718  0.2732  2.6935 -0.2306
 1069OPC     MW 4604   5.069   3.286   1.694  0.0336  1.0502 -0.2792
 1070OPC     OW 4605   2.514   4.365   2.725 -0.2030  0.1385  0.1637
 1070OPC    HW1 4606   2.501   4.411   2.799 -2.6181  0.0694 -0.1503
 1070OPC    HW2 4607   2.510   4.282   2.752  0.7169  0.0945  0.1985
 1070OPC     MW 4608   2.512   4.360   2.740 -0.4239  0.1218  0.1225
 1071OPC     OW 4609   3.613   1.447   3.084 -0.1258 -0.3398  0.3935
 1071OPC    HW1 4610   3.648   1.527   3.085  1.1345 -0.8605  0.8496
 1071OPC    HW2 4611   3.603   1.430   2.999  0.5384 -0.0728  0.2548
 1071OPC     MW 4612   3.617   1.456   3.072  0.1585 -0.3772  0.4404
 1072OPC     OW 4613   2.974   4.076   4.138  0.0465  0.2594 -0.4859
 1072OPC    HW1 4614   2.893   4.075   4.108  0.6581 -0.3627 -2.2067
 1072OPC    HW2 4615   3.007   4.151   4.107 -0.5267  1.7973  2.2568
 1072OPC     MW 4616   2.967   4.087   4.129  0.0521  0.3948 -0.3347
 1073OPC     OW 4617   3.720   3.630   2.814  0.2739 -0.0291  0.3080
 1073OPC    HW1 4618   3.684   3.552   2.830 -0.4914  0.0712 -0.8124
 1073OPC    HW2 4619   3.725   3.633   2.727 -1.6911  2.0112  0.1498
 1073OPC     MW 4620   3.715   3.619   2.804 -0.1295  0.2872  0.1192
 1074OPC     OW 4621   1.426   1.546   0.149  0.0644  0.1233 -0.6471
 1074OPC    HW1 4622   1.439   1.558   0.234  0.1075  2.5328 -0.9253
 1074OPC    HW2 4623   1.373   1.611   0.126 -1.7949 -1.7462 -2.0910
 1074OPC     MW 4624   1.420   1.557   0.158 -0.2039  0.2030 -0.9015
 1075OPC     OW 4625   1.359   1.526   3.887 -0.0565 -0.4217 -0.6036
 1075OPC    HW1 4626   1.378   1.583   3.951 -1.1542  0.2856 -0.8877
 1075OPC    HW2 4627   1.429   1.474   3.885 -0.2063 -0.8113  1.5367
 1075OPC     MW 4628   1.372   1.527   3.896 -0.2407 -0.3747 -0.3294
 1076OPC     OW 4629   3.871   1.886   1.969 -0.7737 -0.1205 -0.6777
 1076OPC    HW1 4630   3.835   1.964   1.962 -1.7060 -0.2880  1.6357
 1076OPC    HW2 4631   3.816   1.834   1.925 -0.7174  0.3180 -1.2908
 1076OPC     MW 4632   3.858   1.890   1.961 -0.9030 -0.0804 -0.4266
 1077OPC     OW 4633   3.590   3.408   4.514  0.3900 -0.1319  0.0909
 1077OPC    HW1 4634   3.642   3.364   4.460 -1.6744 -0.2600 -1.9697
 1077OPC    HW2 4635   3.536   3.450   4.459 -0.8950  0.9363  2.0763
 1077OPC     MW 4636   3.590   3.408   4.498 -0.1047  0.0069  0.0799
 1078OPC     OW 4637   1.707   3.728   4.932  0.3394  0.7831  0.8028
 1078OPC    HW1 4638   1.788   3.756   4.950  0.6616 -0.0645  0.7073
 1078OPC    HW2 4639   1.684   3.683   5.004  0.4344 -0.0122  0.3450
 1078OPC     MW 4640   1.715   3.725   4.945  0.4010  0.5405  0.7212
 1079OPC     OW 4641   5.182   3.676   4.270  0.7166 -0.0455  0.5990
 1079OPC    HW1 4642   5.134   3.665   4.341  2.3104  2.6106  2.2692
 1079OPC    HW2 4643   5.248   3.620   4.281  1.7783  1.4104  2.1251
 1079OPC     MW 4644   5.185   3.666   4.282  1.1089  0.5620  1.0715
 1080OPC     OW 4645   3.998   2.861   1.435 -0.0888 -0.1488  0.2135
 1080OPC    HW1 4646   4.036   2.914   1.493 -2.2210  0.2820  1.3020
 1080OPC    HW2 4647   4.013   2.900   1.359 -0.2736  1.1914  0.8389
 1080OPC     MW 4648   4.006   2.875   1.433 -0.4311  0.1129  0.4667
 1081OPC     OW 4649   1.913   1.768   4.312  0.1633  0.3623  0.1099
 1081OPC    HW1 4650   1.862   1.764   4.240 -1.5224  0.3310  1.2459
 1081OPC    HW2 4651   1.963   1.697   4.305  1.0837  1.1235 -1.7551
 1081OPC     MW 4652   1.913   1.757   4.300  0.0503  0.4701  0.0024
 1082OPC     OW 4653   4.347   4.156   2.286  0.2268  0.0454 -0.2207
 1082OPC    HW1 4654   4.402   4.213   2.251  0.2110 -0.6188 -1.3943
 1082OPC    HW2 4655   4.291   4.205   2.331  0.7282  0.8636 -0.4762
 1082OPC     MW 4656   4.347   4.171   2.288  0.2983  0.0682 -0.4318
 1083OPC     OW 4657   1.276   0.088   0.948 -0.3418  0.6294 -0.1500
 1083OPC    HW1 4658   1.329   0.110   1.014  0.2532 -0.9035 -0.0711
 1083OPC    HW2 4659   1.210   0.144   0.955  1.0193  2.2963  0.0485
 1083OPC     MW 4660   1.274   0.099   0.959 -0.0528  0.6492 -0.1090
 1084OPC     OW 4661   2.348   1.758   0.297  0.4992 -0.2397 -0.0555
 1084OPC    HW1 4662   2.411   1.698   0.296 -0.5562 -1.3916 -0.4802
 1084OPC    HW2 4663   2.313   1.753   0.217 -0.8761 -0.4807  0.5183
 1084OPC     MW 4664   2.352   1.748   0.285  0.1401 -0.4455 -0.0335
 1085OPC     OW 4665   3.682   1.749   1.812 -0.5198 -0.2301 -0.1002
 1085OPC    HW1 4666   3.633   1.770   1.882  0.3223 -2.4329  1.2608
 1085OPC    HW2 4667   3.671   1.663   1.805  1.2987 -0.4148 -1.2322
 1085OPC     MW 4668   3.673   1.740   1.822 -0.1268 -0.5827 -0.0664
 1086OPC     OW 4669   2.006   1.407   5.119 -0.2263 -0.0631  0.4113
 1086OPC    HW1 4670   2.079   1.427   5.075  0.1714 -1.3053  0.4550
 1086OPC    HW2 4671   1.947   1.462   5.087  1.2525  2.7465  2.1114
 1086OPC     MW 4672   2.008   1.418   5.108  0.0509  0.1684  0.6688
 1087OPC     OW 4673   4.376   2.674   4.403  0.1172 -0.2965  0.6096
 1087OPC    HW1 4674   4.389   2.686   4.488  0.7146 -1.6478  0.7335
 1087OPC    HW2 4675   4.447   2.709   4.366 -1.0092  2.0494  0.4693
 1087OPC     MW 4676   4.389   2.681   4.410  0.0391 -0.1496  0.6070
 1088OPC     OW 4677   4.572   4.312   0.998 -0.2647 -0.0275 -0.3285
 1088OPC    HW1 4678   4.537   4.376   0.949 -0.0792 -0.1996 -0.6863
 1088OPC    HW2 4679   4.562   4.342   1.080  1.4758  1.3324 -0.5360
 1088OPC     MW 4680   4.565   4.326   1.003  0.0200  0.1481 -0.4120
 1089OPC     OW 4681   5.174   4.552   3.251 -0.3374 -0.9611 -0.4782
 1089OPC    HW1 4682   5.260   4.559   3.237 -0.5789  1.8265 -1.1988
 1089OPC    HW2 4683   5.169   4.538   3.337  0.8460 -0.0188 -0.2269
 1089OPC     MW 4684   5.186   4.551   3.262 -0.1984 -0.4101 -0.5475
 1090OPC     OW 4685   0.799   2.127   0.117 -0.5747  0.3130  0.4180
 1090OPC    HW1 4686   0.756   2.067   0.070  0.8617 -0.4466  0.0127
 1090OPC    HW2 4687   0.736   2.167   0.162 -1.8426  0.0794 -1.0614
 1090OPC     MW 4688   0.783   2.124   0.116 -0.5498  0.1663  0.1396
 1091OPC     OW 4689   1.984   4.418   1.753 -0.0415  0.2828  0.0489
 1091OPC    HW1 4690   1.931   4.377   1.808 -0.2831 -0.2469 -0.5576
 1091OPC    HW2 4691   2.052   4.364   1.746 -0.3299  0.0036 -0.7028
 1091OPC     MW 4692   1.986   4.404   1.760 -0.1198  0.1633 -0.1517
 1092OPC     OW 4693   1.817   0.863   5.131  0.1207 -0.2443 -0.5456
 1092OPC    HW1 4694   1.794   0.873   5.048 -2.6290  0.1886  0.1582
 1092OPC    HW2 4695   1.745   0.888   5.175  1.9078  0.8100  2.0060
 1092OPC     MW 4696   1.803   0.868   5.125 -0.0215 -0.0246 -0.0648
 1093OPC     OW 4697   4.533   5.058   2.697  0.2125 -0.2199  0.1947
 1093OPC    HW1 4698   4.465   5.004   2.682  0.6545 -0.5366 -0.7795
 1093OPC    HW2 4699   4.535   5.108   2.626  0.9949 -0.2129  0.2112
 1093OPC     MW 4700   4.523   5.057   2.684  0.3936 -0.2656  0.0533
 1094OPC     OW 4701   3.606   3.955   2.498 -0.0264 -0.2736 -0.1563
 1094OPC    HW1 4702   3.669   3.898   2.519 -0.0109 -1.7497 -3.5330
 1094OPC    HW2 4703   3.536   3.904   2.486 -0.8132  0.8111 -0.2738
 1094OPC     MW 4704   3.605   3.939   2.499 -0.1404 -0.3314 -0.6726
 1095OPC     OW 4705   0.233   2.776   4.606  0.1183  0.5819  0.4338
 1095OPC    HW1 4706   0.148   2.773   4.585  0.1438  0.1359  0.3849
 1095OPC    HW2 4707   0.268   2.712   4.558  0.5774  1.1210  0.0357
 1095OPC     MW 4708   0.225   2.766   4.596  0.1899  0.5956  0.3681
 1096OPC     OW 4709   3.465   1.252   2.180 -0.5140 -0.3653 -0.0566
 1096OPC    HW1 4710   3.400   1.306   2.203 -1.1666 -1.0098 -0.3400
 1096OPC    HW2 4711   3.479   1.273   2.097  1.1277  1.2406  0.5585
 1096OPC     MW 4712   3.457   1.263   2.171 -0.3679 -0.2233 -0.0076
 1097OPC     OW 4713   3.433   3.600   3.025  0.3762  0.1578 -0.2408
 1097OPC    HW1 4714   3.482   3.540   2.984 -0.2341 -1.1813  0.9077
 1097OPC    HW2 4715   3.491   3.644   3.073  0.5584 -1.3123  0.9919
 1097OPC     MW 4716   3.449   3.597   3.026  0.3129 -0.2573  0.1110
 1098OPC     OW 4717   0.570   3.819   4.919 -0.3985  0.3845  0.2819
 1098OPC    HW1 4718   0.515   3.752   4.911  0.4540 -0.3954  0.8387
 1098OPC    HW2 4719   0.623   3.795   4.983  1.1405  0.7296 -0.8159
 1098OPC     MW 4720   0.570   3.806   4.927 -0.0452  0.3204  0.2019
 1099OPC     OW 4721   1.427   3.284   1.100 -0.6286  0.0526 -0.1687
 1099OPC    HW1 4722   1.430   3.313   1.018 -0.4734  1.7291  0.3869
 1099OPC    HW2 4723   1.511   3.274   1.121 -0.6779 -0.7315 -0.3114
 1099OPC     MW 4724   1.440   3.287   1.091 -0.6130  0.1844 -0.1076
 1100OPC     OW 4725   1.535   5.080   4.260 -0.5385 -0.6673 -0.7449
 1100OPC    HW1 4726   1.513   5.069   4.176 -2.9882  2.2058 -0.6582
 1100OPC    HW2 4727   1.475   5.033   4.303 -2.3345  1.5376 -0.6445
 1100OPC     MW 4728   1.523   5.071   4.254 -1.1656  0.0830 -0.7172
 1101OPC     OW 4729   3.722   2.854   2.344 -0.3527 -0.3800 -0.7614
 1101OPC    HW1 4730   3.725   2.941   2.344  0.6371 -0.3922  0.0779
 1101OPC    HW2 4731   3.767   2.832   2.273  1.8358 -0.2030  0.4669
 1101OPC     MW 4732   3.729   2.864   2.334  0.1167 -0.3557 -0.4560
 1102OPC     OW 4733   5.199   1.404   1.327 -0.2432 -0.4069  0.0068
 1102OPC    HW1 4734   5.238   1.326   1.329 -0.6911 -0.6043  1.4460
 1102OPC    HW2 4735   5.121   1.390   1.363 -1.8546 -0.0680 -2.9995
 1102OPC     MW 4736   5.193   1.391   1.332 -0.5472 -0.3860 -0.2248
 1103OPC     OW 4737   1.032   0.197   5.072 -0.1901 -0.6394 -0.3377
 1103OPC    HW1 4738   1.047   0.180   4.988  1.1998 -1.2216  0.0091
 1103OPC    HW2 4739   1.073   0.273   5.086 -2.8697  1.0232 -0.8515
 1103OPC     MW 4740   1.040   0.205   5.062 -0.3806 -0.4798 -0.3626
 1104OPC     OW 4741   1.117   1.577   0.786  0.3041 -0.1025 -0.3819
 1104OPC    HW1 4742   1.139   1.656   0.754 -0.0422  0.3455  0.4581
 1104OPC    HW2 4743   1.032   1.570   0.766 -0.1515  0.5649  1.1395
 1104OPC     MW 4744   1.107   1.588   0.778  0.1857  0.0623 -0.0330
 1105OPC     OW 4745   1.669   3.312   2.203 -0.6979 -0.2087 -0.5390
 1105OPC    HW1 4746   1.641   3.395   2.202 -0.3780 -0.0786  0.3673
 1105OPC    HW2 4747   1.702   3.300   2.123 -1.0459  0.4288 -0.7856
 1105OPC     MW 4748   1.669   3.323   2.191 -0.7020 -0.0954 -0.4417
 1106OPC     OW 4749   3.872   1.488   0.388  0.8359 -0.2441  0.1349
 1106OPC    HW1 4750   3.925   1.533   0.441  1.0854 -1.1682  0.6907
 1106OPC    HW2 4751   3.807   1.463   0.441  0.2407  0.2100 -0.3689
 1106OPC     MW 4752   3.870   1.491   0.404  0.7849 -0.3135  0.1426
 1107OPC     OW 4753   4.375   3.874   2.352 -0.4111  0.1687 -0.1774
 1107OPC    HW1 4754   4.343   3.954   2.339 -0.5555  0.5824  2.2618
 1107OPC    HW2 4755   4.311   3.833   2.393  0.6241 -0.3186  1.0105
 1107OPC     MW 4756   4.361   3.880   2.356 -0.2794  0.1578  0.3585
 1108OPC     OW 4757   5.044   1.974   3.400 -0.3055 -0.4762  0.0318
 1108OPC    HW1 4758   5.074   2.055   3.412 -1.2806 -0.2678  1.3078
 1108OPC    HW2 4759   5.039   1.967   3.313 -2.3077  1.6827 -0.1478
 1108OPC     MW 4760   5.047   1.985   3.389 -0.7453 -0.1265  0.1937
 1109OPC     OW 4761   0.996   3.516   2.392  0.1561  0.3504 -0.1979
 1109OPC    HW1 4762   0.981   3.513   2.478 -1.0125  0.8875 -0.3661
 1109OPC    HW2 4763   0.923   3.481   2.357 -0.3558  2.1421 -1.0371
 1109OPC     MW 4764   0.983   3.510   2.399 -0.0921  0.6944 -0.3468
 1110OPC     OW 4765   2.636   0.837   3.362  0.3536 -0.0233  0.2745
 1110OPC    HW1 4766   2.597   0.777   3.312  0.6232  1.3613 -1.7016
 1110OPC    HW2 4767   2.584   0.907   3.354  1.3525  0.7590  0.4836
 1110OPC     MW 4768   2.622   0.838   3.354  0.5410  0.2968  0.0135
 1111OPC     OW 4769   5.193   0.680   1.931  0.1094 -0.5852 -0.2295
 1111OPC    HW1 4770   5.210   0.749   1.880  0.3601 -0.6637 -0.2556
 1111OPC    HW2 4771   5.268   0.636   1.931  1.3541  1.2249  3.0732
 1111OPC     MW 4772   5.206   0.684   1.923  0.3302 -0.3294  0.2546
 1112OPC     OW 4773   3.343   1.471   0.642  0.2651  0.1464  0.7809
 1112OPC    HW1 4774   3.367   1.482   0.726 -0.7728 -1.1928  1.2915
 1112OPC    HW2 4775   3.298   1.397   0.644 -0.3361  0.4432 -0.8782
 1112OPC     MW 4776   3.340   1.462   0.655  0.0230 -0.0077  0.6112
 1113OPC     OW 4777   0.757   4.650   0.987 -0.0092 -0.6373  0.2737
 1113OPC    HW1 4778   0.708   4.683   1.051  0.3326 -1.1101  0.7866
 1113OPC    HW2 4779   0.792   4.721   0.950 -0.8625 -0.3049  0.0595
 1113OPC     MW 4780   0.755   4.666   0.991 -0.0848 -0.6580  0.3178
 1114OPC     OW 4781   1.234   0.726   1.647 -0.0709 -0.2282 -0.2283
 1114OPC    HW1 4782   1.287   0.707   1.580  1.0808 -0.4699  0.7104
 1114OPC    HW2 4783   1.273   0.686   1.715 -1.5229 -0.4826  0.4831
 1114OPC     MW 4784   1.248   0.717   1.647 -0.1152 -0.3015  0.0154
 1115OPC     OW 4785   3.405   5.032   3.471 -0.3348  0.3454  0.0349
 1115OPC    HW1 4786   3.356   5.103   3.457 -0.0197  0.4334 -0.6959
 1115OPC    HW2 4787   3.477   5.065   3.509 -0.0606  0.4713 -0.5719
 1115OPC     MW 4788   3.408   5.048   3.475 -0.2477  0.3769 -0.1627
 1116OPC     OW 4789   1.756   5.061   2.412 -0.1025  0.3392 -0.5975
 1116OPC    HW1 4790   1.712   5.137   2.403  0.7032  1.1155  1.4544
 1116OPC    HW2 4791   1.724   5.028   2.486  1.8229  0.2982  0.2685
 1116OPC     MW 4792   1.745   5.068   2.422  0.3009  0.4478 -0.1665
 1117OPC     OW 4793   1.316   4.285   1.376 -0.6348  0.7659 -0.0350
 1117OPC    HW1 4794   1.270   4.302   1.448  1.3301 -0.0577  1.5112
 1117OPC    HW2 4795   1.306   4.357   1.328 -2.0508  1.3294  1.0293
 1117OPC     MW 4796   1.308   4.298   1.380 -0.5537  0.7277  0.3506
 1118OPC     OW 4797   1.306   0.446   3.870 -0.1399  0.2238 -0.2776
 1118OPC    HW1 4798   1.317   0.479   3.791 -0.3149  1.9099  0.3716
 1118OPC    HW2 4799   1.379   0.467   3.912 -0.8981  1.1623  0.6024
 1118OPC     MW 4800   1.319   0.454   3.865 -0.2778  0.6116 -0.0515
 1119OPC     OW 4801   1.067   2.017   2.894  0.1788  0.4676  0.1415
 1119OPC    HW1 4802   1.072   1.957   2.957 -2.8468  0.1596  0.2553
 1119OPC    HW2 4803   1.107   2.087   2.928  0.5334 -0.3656  1.5051
 1119OPC     MW 4804   1.074   2.019   2.908 -0.2158  0.2991  0.3598
 1120OPC     OW 4805   2.960   4.173   3.811 -0.2760  0.0573  0.0753
 1120OPC    HW1 4806   2.930   4.109   3.760 -1.0957  0.3982  0.1179
 1120OPC    HW2 4807   3.042   4.148   3.829 -0.3622 -0.6367 -0.4597
 1120OPC     MW 4808   2.968   4.160   3.806 -0.4098  0.0052  0.0025
 1121OPC     OW 4809   1.701   0.283   4.023 -0.0627 -0.0130  0.2965
 1121OPC    HW1 4810   1.699   0.357   4.069  1.4570  0.4135 -0.2711
 1121OPC    HW2 4811   1.663   0.225   4.076 -0.6800  1.0125  1.0199
 1121OPC     MW 4812   1.695   0.285   4.037  0.0706  0.2015  0.3195
 1122OPC     OW 4813   2.395   0.158   2.613 -0.0744 -0.2529 -0.4503
 1122OPC    HW1 4814   2.366   0.148   2.695  1.3526  1.5438  0.3362
 1122OPC    HW2 4815   2.330   0.126   2.565 -1.1571 -0.9455  1.3474
 1122OPC     MW 4816   2.381   0.152   2.618 -0.0236 -0.0898 -0.0685
 1123OPC     OW 4817   1.793   4.867   0.278  0.5085  0.2564  0.2743
 1123OPC    HW1 4818   1.776   4.927   0.339  0.5995 -0.4710  1.0449
 1123OPC    HW2 4819   1.714   4.837   0.256  0.5575 -1.1135  1.7670
 1123OPC     MW 4820   1.779   4.871   0.284  0.5292 -0.0534  0.6086
 1124OPC     OW 4821   2.477   1.537   4.860  0.3454  0.3838  0.0241
 1124OPC    HW1 4822   2.405   1.490   4.875 -0.4357  1.1272 -1.1731
 1124OPC    HW2 4823   2.472   1.602   4.918  1.1133 -0.6265  1.2714
 1124OPC     MW 4824   2.466   1.540   4.870  0.3434  0.3444  0.0315
 1125OPC     OW 4825   3.339   4.383   2.455 -0.4995  0.2401 -0.4068
 1125OPC    HW1 4826   3.424   4.387   2.474  0.2408 -0.1236 -3.2645
 1125OPC    HW2 4827   3.301   4.418   2.525  1.9926  0.6836  0.8346
 1125OPC     MW 4828   3.346   4.389   2.468 -0.0219  0.2522 -0.6455
 1126OPC     OW 4829   3.523   5.139   4.287  0.2322  0.3281 -0.6455
 1126OPC    HW1 4830   3.570   5.198   4.243 -0.6493  0.7489 -1.0412
 1126OPC    HW2 4831   3.440   5.164   4.274 -0.0858  0.1531  0.7874
 1126OPC     MW 4832   3.517   5.152   4.279  0.0551  0.3643 -0.4923
 1127OPC     OW 4833   4.206   4.199   0.165 -0.6845 -0.4823 -0.1476
 1127OPC    HW1 4834   4.225   4.217   0.248 -0.1629  0.3954 -0.4482
 1127OPC    HW2 4835   4.274   4.151   0.139  0.2671  1.0941 -0.6846
 1127OPC     MW 4836   4.219   4.194   0.173 -0.4668 -0.1197 -0.2713
 1128OPC     OW 4837   1.316   4.014   4.118 -0.7333 -0.0555 -0.1517
 1128OPC    HW1 4838   1.301   3.934   4.150 -0.0635  0.1847  0.8270
 1128OPC    HW2 4839   1.342   3.999   4.036 -0.5672 -0.8456  0.0311
 1128OPC     MW 4840   1.318   4.000   4.111 -0.6098 -0.1365  0.0198
 1129OPC     OW 4841   2.526   2.000   0.540  0.3029 -0.4161  0.1410
 1129OPC    HW1 4842   2.551   1.934   0.488  1.3350 -1.7621  2.1943
 1129OPC    HW2 4843   2.460   1.966   0.586  0.6722  0.0731  1.0488
 1129OPC     MW 4844   2.520   1.985   0.539  0.5100 -0.5426  0.5784
 1130OPC     OW 4845   4.491   2.394   3.296 -0.1412  0.0133  0.4385
 1130OPC    HW1 4846   4.471   2.459   3.352  0.1745  1.3614 -0.9528
 1130OPC    HW2 4847   4.485   2.432   3.218  1.3567 -1.3105 -0.3683
 1130OPC     MW 4848   4.487   2.410   3.293  0.1268  0.0168  0.1137
 1131OPC     OW 4849   4.776   1.696   5.055  0.5652  0.5484 -0.5160
 1131OPC    HW1 4850   4.795   1.697   4.970 -0.3489 -0.0749 -0.7481
 1131OPC    HW2 4851   4.694   1.726   5.058  0.7471  1.0047  0.2012
 1131OPC     MW 4852   4.767   1.700   5.043  0.4570  0.5238 -0.4444
 1132OPC     OW 4853   0.899   3.037   5.119 -0.1731  0.4361  0.0982
 1132OPC    HW1 4854   0.916   3.061   5.201 -2.4210 -0.7134  0.9682
 1132OPC    HW2 4855   0.931   2.956   5.114  0.8250  0.8421 -0.5213
 1132OPC     MW 4856   0.906   3.029   5.130 -0.3577  0.3263  0.1352
 1133OPC     OW 4857   3.214   1.383   1.598 -0.5446  0.1135 -0.5666
 1133OPC    HW1 4858   3.286   1.357   1.557 -0.7272 -1.4374  0.0294
 1133OPC    HW2 4859   3.236   1.460   1.633  0.5432  0.0377 -1.0511
 1133OPC     MW 4860   3.228   1.391   1.597 -0.4109 -0.1268 -0.5502
 1134OPC     OW 4861   0.468   4.364   1.441  0.1469 -0.3035 -0.0405
 1134OPC    HW1 4862   0.386   4.361   1.471  1.0423 -0.2382  2.6989
 1134OPC    HW2 4863   0.490   4.280   1.434 -0.1104 -0.3203 -0.6676
 1134OPC     MW 4864   0.459   4.351   1.444  0.2412 -0.2961  0.2715
 1135OPC     OW 4865   1.742   3.592   1.025 -0.0317 -0.2136  0.1142
 1135OPC    HW1 4866   1.773   3.582   1.106 -0.4053 -0.9432  0.1828
 1135OPC    HW2 4867   1.718   3.676   1.022  0.4454 -0.0547  0.5925
 1135OPC     MW 4868   1.743   3.603   1.037 -0.0165 -0.2979  0.1950
 1136OPC     OW 4869   1.431   1.474   2.678  0.6660 -0.4249 -0.0246
 1136OPC    HW1 4870   1.428   1.424   2.607 -0.0997  0.7898 -0.8979
 1136OPC    HW2 4871   1.348   1.502   2.687  1.3032  1.8281 -0.4805
 1136OPC     MW 4872   1.418   1.471   2.669  0.6469  0.0874 -0.2209
 1137OPC     OW 4873   3.689   1.760   1.301  0.4109  0.6471  0.0073
 1137OPC    HW1 4874   3.715   1.796   1.376  0.5456 -0.6036  0.5816
 1137OPC    HW2 4875   3.750   1.700   1.284 -0.4297 -0.1663 -0.2707
 1137OPC     MW 4876   3.702   1.756   1.310  0.3066  0.3421  0.0510
 1138OPC     OW 4877   2.156   2.197   0.658  0.2440  0.2750 -0.0133
 1138OPC    HW1 4878   2.072   2.216   0.645  0.0319 -0.5982  0.0216
 1138OPC    HW2 4879   2.155   2.141   0.725  0.4137 -3.0293 -2.5075
 1138OPC     MW 4880   2.144   2.191   0.666  0.2378 -0.3421 -0.3766
 1139OPC     OW 4881   1.407   4.798   2.218 -0.1448  0.0896 -0.5863
 1139OPC    HW1 4882   1.331   4.760   2.238 -0.4415  1.0968  0.2870
 1139OPC    HW2 4883   1.386   4.882   2.206  0.8598  0.4504 -0.0172
 1139OPC     MW 4884   1.393   4.805   2.219 -0.0403  0.2913 -0.3732
 1140OPC     OW 4885   1.336   4.107   1.696  0.3262 -0.8958 -0.1357
 1140OPC    HW1 4886   1.253   4.134   1.698  0.0433 -1.7396  0.2174
 1140OPC    HW2 4887   1.340   4.049   1.761  0.6901 -2.2224 -1.2791
 1140OPC     MW 4888   1.324   4.102   1.706  0.3383 -1.2162 -0.2525
 1141OPC     OW 4889   0.190   3.968   3.771  0.3015 -0.5862 -0.3150
 1141OPC    HW1 4890   0.119   3.920   3.789 -0.7232  0.7233 -0.6767
 1141OPC    HW2 4891   0.239   3.961   3.842 -0.9354 -0.2602  0.6060
 1141OPC     MW 4892   0.186   3.960   3.784 -0.0326 -0.3446 -0.2325
 1142OPC     OW 4893   2.577   1.584   0.283 -0.2615  0.0434 -0.0851
 1142OPC    HW1 4894   2.620   1.609   0.212 -1.3653 -1.3479 -1.3110
 1142OPC    HW2 4895   2.628   1.610   0.349  1.6945 -0.2463 -1.4165
 1142OPC     MW 4896   2.591   1.591   0.282 -0.1357 -0.2050 -0.4629
 1143OPC     OW 4897   2.150   5.109   1.471  0.0871  0.4063 -0.5226
 1143OPC    HW1 4898   2.146   5.055   1.539  2.2739 -0.8921 -1.3094
 1143OPC    HW2 4899   2.235   5.124   1.462 -0.3502  2.7831 -1.3130
 1143OPC     MW 4900   2.162   5.103   1.480  0.3457  0.5655 -0.7556
 1144OPC     OW 4901   3.481   1.335   0.213 -0.3048  0.2437 -0.0489
 1144OPC    HW1 4902   3.517   1.291   0.279  0.2858  0.8748  0.0624
 1144OPC    HW2 4903   3.419   1.383   0.251  0.4567  1.0894  0.1657
 1144OPC     MW 4904   3.477   1.336   0.228 -0.1049  0.4619 -0.0007
 1145OPC     OW 4905   1.808   1.639   2.314 -0.0250 -0.0475  0.2400
 1145OPC    HW1 4906   1.738   1.681   2.284 -0.4676 -0.2598  0.9589
 1145OPC    HW2 4907   1.779   1.558   2.328  1.3731 -1.4607 -3.5165
 1145OPC     MW 4908   1.794   1.633   2.311  0.1161 -0.2876 -0.2086
 1146OPC     OW 4909   1.554   2.685   0.447  0.0223 -0.3230  0.0523
 1146OPC    HW1 4910   1.565   2.768   0.473 -2.1039  0.4733 -1.2941
 1146OPC    HW2 4911   1.583   2.638   0.515  1.0055  1.4999  0.9787
 1146OPC     MW 4912   1.560   2.691   0.461 -0.1465  0.0640 -0.0097
 1147OPC     OW 4913   4.112   4.764   3.643  0.6126  0.1607 -0.1234
 1147OPC    HW1 4914   4.100   4.846   3.670  1.3613 -0.4905  2.3981
 1147OPC    HW2 4915   4.198   4.761   3.626  0.8670 -0.4228  1.1483
 1147OPC     MW 4916   4.123   4.776   3.644  0.7608 -0.0217  0.4369
 1148OPC     OW 4917   4.508   0.048   4.883 -0.2504  0.0920  0.4347
 1148OPC    HW1 4918   4.509  -0.015   4.824  0.2473 -1.5445  2.1054
 1148OPC    HW2 4919   4.591   0.055   4.909  0.8968  5.0320 -3.1553
 1148OPC     MW 4920   4.520   0.040   4.878 -0.0074  0.5800  0.1509
 1149OPC     OW 4921   4.936   4.330   4.879 -0.1297  0.3818 -0.3345
 1149OPC    HW1 4922   4.902   4.401   4.842 -2.7177 -0.3306  0.4455
 1149OPC    HW2 4923   4.950   4.353   4.962 -2.2662 -0.2821  0.2859
 1149OPC     MW 4924   4.933   4.344   4.886 -0.8276  0.1786 -0.1278
 1150OPC     OW 4925   2.121   2.916   1.296 -0.2351 -0.5905 -0.1292
 1150OPC    HW1 4926   2.170   2.888   1.230  0.9137 -1.6906  1.1265
 1150OPC    HW2 4927   2.177   2.963   1.344 -1.3847  1.3470 -0.5820
 1150OPC     MW 4928   2.137   2.919   1.293 -0.2351 -0.4668 -0.0106
 1151OPC     OW 4929   4.668   3.672   0.048 -0.3039  0.5623 -0.2571
 1151OPC    HW1 4930   4.732   3.709   0.002 -0.8563  0.3492 -1.2210
 1151OPC    HW2 4931   4.596   3.712   0.020 -0.6921  0.1551  0.1355
 1151OPC     MW 4932   4.667   3.683   0.037 -0.4430  0.4706 -0.3415
 1152OPC     OW 4933   2.141   2.046   1.835  0.1886 -0.2528  0.1352
 1152OPC    HW1 4934   2.110   2.029   1.915 -0.6354  0.3006 -0.0574
 1152OPC    HW2 4935   2.071   2.077   1.792  0.9930  1.0294 -0.3078
 1152OPC     MW 4936   2.126   2.048   1.840  0.1856  0.0182  0.0413
 1153OPC     OW 4937   4.729   4.270   0.558 -0.4367 -0.3067  0.1396
 1153OPC    HW1 4938   4.781   4.231   0.500 -1.1486 -1.1915  0.0740
 1153OPC    HW2 4939   4.756   4.353   0.557  1.0513 -0.7492  0.2000
 1153OPC     MW 4940   4.741   4.276   0.549 -0.3223 -0.5026  0.1388
 1154OPC     OW 4941   5.153   5.058   4.803  0.7541 -0.1291  0.7650
 1154OPC    HW1 4942   5.119   4.991   4.759 -2.6968  1.5482  0.5403
 1154OPC    HW2 4943   5.212   5.091   4.748 -0.6307 -0.4234 -0.9852
 1154OPC     MW 4944   5.156   5.053   4.789  0.0398  0.0749  0.4728
 1155OPC     OW 4945   1.152   1.920   1.432 -0.0860 -0.3356 -0.4144
 1155OPC    HW1 4946   1.131   2.001   1.456 -0.0075 -0.2182 -0.7479
 1155OPC    HW2 4947   1.158   1.924   1.345  1.0447 -0.4359 -0.3452
 1155OPC     MW 4948   1.149   1.932   1.423  0.0927 -0.3330 -0.4534
 1156OPC     OW 4949   2.231   0.684   1.356  0.3169  0.1613  0.3603
 1156OPC    HW1 4950   2.162   0.644   1.391 -0.1110  1.0536  0.5569
 1156OPC    HW2 4951   2.293   0.678   1.417  0.4632 -0.7476  0.1352
 1156OPC     MW 4952   2.230   0.677   1.370  0.2753  0.1588  0.3561
 1157OPC     OW 4953   4.194   1.671   4.522  0.2571  0.8388 -0.8585
 1157OPC    HW1 4954   4.204   1.752   4.491  1.2979  1.0112 -0.0921
 1157OPC    HW2 4955   4.218   1.620   4.455  0.4036  1.1705 -1.0549
 1157OPC     MW 4956   4.199   1.675   4.507  0.4327  0.9133 -0.7741
 1158OPC     OW 4957   0.335   0.526   3.923 -0.4610  0.2244 -0.0457
 1158OPC    HW1 4958   0.275   0.584   3.896  0.0025  0.7992  0.1206
 1158OPC    HW2 4959   0.397   0.577   3.960  0.6637 -0.2525 -1.2143
 1158OPC     MW 4960   0.336   0.542   3.925 -0.2264  0.2389 -0.1938
 1159OPC     OW 4961   3.306   3.720   0.391 -0.0276 -0.0451  0.2083
 1159OPC    HW1 4962   3.243   3.735   0.450  0.8004 -0.8928  1.3785
 1159OPC    HW2 4963   3.373   3.768   0.420  0.2875 -0.2108 -0.2367
 1159OPC     MW 4964   3.307   3.729   0.404  0.1413 -0.1948  0.3154
 1160OPC     OW 4965   4.821   3.873   4.863  0.1284  0.3083  0.4289
 1160OPC    HW1 4966   4.738   3.848   4.866  0.3361 -0.7048 -1.2948
 1160OPC    HW2 4967   4.816   3.959   4.847 -0.5550  0.9145  3.2958
 1160OPC     MW 4968   4.808   3.882   4.861  0.0582  0.2482  0.5975
 1161OPC     OW 4969   4.793   5.034   2.278 -0.7459  0.1045  0.1235
 1161OPC    HW1 4970   4.738   5.024   2.211 -1.2544  0.1561  0.5272
 1161OPC    HW2 4971   4.794   4.956   2.316 -0.0441 -0.0744 -0.2503
 1161OPC     MW 4972   4.785   5.021   2.274 -0.7174  0.0858  0.1279
 1162OPC     OW 4973   0.299   2.302   4.028  0.1404 -0.2957  0.6086
 1162OPC    HW1 4974   0.294   2.294   4.115  1.1946 -0.0823  0.7089
 1162OPC    HW2 4975   0.259   2.230   3.998 -0.1623 -0.4106  1.2670
 1162OPC     MW 4976   0.292   2.290   4.037  0.2514 -0.2811  0.7207
 1163OPC     OW 4977   1.215   3.707   4.508 -0.2150  0.2472  0.6094
 1163OPC    HW1 4978   1.169   3.763   4.556 -0.2407 -0.7909  1.8256
 1163OPC    HW2 4979   1.294   3.745   4.502 -0.5997  1.0199  0.3018
 1163OPC     MW 4980   1.220   3.721   4.514 -0.2757  0.2079  0.7436
 1164OPC     OW 4981   0.478   1.171   2.278  0.3866 -0.0278  0.1104
 1164OPC    HW1 4982   0.490   1.090   2.249 -1.8065 -0.2132 -0.4342
 1164OPC    HW2 4983   0.425   1.161   2.346 -2.3068  1.0663 -1.6784
 1164OPC     MW 4984   0.472   1.158   2.284 -0.3352  0.1064 -0.2344
 1165OPC     OW 4985   1.941   3.147   4.781  0.2036 -0.4927  0.0289
 1165OPC    HW1 4986   1.921   3.179   4.859 -0.4599  1.2615 -0.8171
 1165OPC    HW2 4987   1.917   3.063   4.787 -1.9485  0.1295  0.9909
 1165OPC     MW 4988   1.935   3.139   4.793 -0.2123 -0.1417  0.0458
 1166OPC     OW 4989   1.971   0.882   2.029  0.3965  0.0585  0.0486
 1166OPC    HW1 4990   1.969   0.889   2.116  2.6973 -0.0874  0.1658
 1166OPC    HW2 4991   1.893   0.848   2.010  0.1722 -0.7477  2.1289
 1166OPC     MW 4992   1.959   0.878   2.039  0.7032 -0.0821  0.3731
 1167OPC     OW 4993   2.192   1.745   1.835  0.4212 -0.2977  0.1492
 1167OPC    HW1 4994   2.177   1.736   1.921 -2.9976 -0.3660 -0.3045
 1167OPC    HW2 4995   2.172   1.828   1.820  2.0076 -0.0004 -0.4810
 1167OPC     MW 4996   2.187   1.756   1.846  0.1506 -0.2638 -0.0109
 1168OPC     OW 4997   4.933   4.805   3.824  0.0477 -0.0330 -0.6266
 1168OPC    HW1 4998   4.938   4.791   3.910 -1.0844  0.7228 -0.4111
 1168OPC    HW2 4999   4.998   4.757   3.791  1.3428  0.6821  0.7531
 1168OPC     MW 5000   4.943   4.796   3.832  0.0715  0.1843 -0.3910
 1169OPC     OW 5001   4.738   4.844   2.791 -0.7597  0.0469  0.2751
 1169OPC    HW1 5002   4.763   4.793   2.725 -1.6927 -1.0285  0.7270
 1169OPC    HW2 5003   4.686   4.903   2.752 -0.2874  0.1970 -0.1355
 1169OPC     MW 5004   4.734   4.845   2.775 -0.8278 -0.0896  0.2812
 1170OPC     OW 5005   4.585   4.421   2.493 -0.2575 -0.0984  0.1882
 1170OPC    HW1 5006   4.605   4.343   2.528 -0.3335 -0.2219 -0.0437
 1170OPC    HW2 5007   4.625   4.478   2.546 -2.9406 -0.0790  2.4303
 1170OPC     MW 5008   4.594   4.418   2.506 -0.6652 -0.1137  0.4849
 1171OPC     OW 5009   1.378   3.721   2.824  0.0724 -0.0008  0.0790
 1171OPC    HW1 5010   1.431   3.770   2.872 -1.1400 -0.3450  1.8600
 1171OPC    HW2 5011   1.326   3.780   2.784  0.5904  0.2549 -0.2301
 1171OPC     MW 5012   1.378   3.737   2.825 -0.0302 -0.0139  0.2964
 1172OPC     OW 5013   0.105   4.581   1.667  0.1751 -0.5451 -0.3980
 1172OPC    HW1 5014   0.042   4.609   1.720  0.2214  0.8728 -1.0569
 1172OPC    HW2 5015   0.175   4.578   1.719  0.1774  0.6491 -0.3057
 1172OPC     MW 5016   0.106   4.584   1.683  0.1823 -0.1595 -0.4817
 1173OPC     OW 5017   0.942   3.094   4.413 -0.2150 -0.7006 -0.2166
 1173OPC    HW1 5018   0.945   3.126   4.332 -1.3683  0.5650  0.2042
 1173OPC    HW2 5019   0.981   3.155   4.461 -3.0003  0.5047  0.6902
 1173OPC     MW 5020   0.948   3.108   4.408 -0.7969 -0.3356 -0.0205
 1174OPC     OW 5021   2.462   4.372   2.440  0.1398  0.7134 -0.1658
 1174OPC    HW1 5022   2.528   4.346   2.390 -2.3007 -3.6517 -1.7065
 1174OPC    HW2 5023   2.490   4.356   2.521  1.8178  1.6255 -0.5133
 1174OPC     MW 5024   2.476   4.366   2.445  0.0273  0.2034 -0.4448
 1175OPC     OW 5025   1.977   0.612   4.447 -0.4821 -0.3379 -0.3874
 1175OPC    HW1 5026   1.972   0.526   4.460 -0.0541 -0.3444 -0.2614
 1175OPC    HW2 5027   1.903   0.642   4.482  0.6451 -0.3347  2.2251
 1175OPC     MW 5028   1.965   0.603   4.454 -0.2524 -0.3384  0.0169
 1176OPC     OW 5029   2.610   1.436   4.487 -0.1710 -0.5322 -1.1739
 1176OPC    HW1 5030   2.631   1.351   4.484 -0.9168 -0.7018 -1.7758
 1176OPC    HW2 5031   2.688   1.476   4.482  0.1292 -1.1737 -1.9506
 1176OPC     MW 5032   2.625   1.429   4.486 -0.2369 -0.6520 -1.3776
 1177OPC     OW 5033   2.335   2.281   4.086 -0.3997  0.4603 -0.4097
 1177OPC    HW1 5034   2.274   2.338   4.113 -0.2177  1.2799 -1.6659
 1177OPC    HW2 5035   2.398   2.332   4.054  0.0430 -0.4351 -0.9947
 1177OPC     MW 5036   2.335   2.297   4.085 -0.3074  0.4491 -0.6814
 1178OPC     OW 5037   1.731   1.386   2.424 -0.7643 -0.4101  0.0530
 1178OPC    HW1 5038   1.763   1.323   2.371 -0.7901 -0.6869  0.3642
 1178OPC    HW2 5039   1.780   1.379   2.496  0.7213  1.3695 -0.7011
 1178OPC     MW 5040   1.743   1.375   2.426 -0.5487 -0.1881 -0.0124
 1179OPC     OW 5041   1.115   0.883   2.316 -0.3856  0.0979  0.1898
 1179OPC    HW1 5042   1.116   0.879   2.403 -1.9171 -0.9696  0.1994
 1179OPC    HW2 5043   1.110   0.968   2.299  0.3834  0.3493  1.1085
 1179OPC     MW 5044   1.115   0.895   2.326 -0.4982 -0.0226  0.3269
 1180OPC     OW 5045   0.737   1.471   1.577 -0.0564  0.3857 -0.1487
 1180OPC    HW1 5046   0.667   1.490   1.625  1.1836  1.5011  1.3525
 1180OPC    HW2 5047   0.719   1.505   1.499 -1.0036  1.0588  0.3385
 1180OPC     MW 5048   0.724   1.479   1.573 -0.0131  0.6499  0.1451
 1181OPC     OW 5049   3.262   5.090   0.198  0.0156  0.3340  0.4300
 1181OPC    HW1 5050   3.213   5.162   0.199 -0.0498  0.2887  0.8226
 1181OPC    HW2 5051   3.343   5.119   0.211  0.0117  0.3504  0.4180
 1181OPC     MW 5052   3.266   5.105   0.200  0.0054  0.3297  0.4863
 1182OPC     OW 5053   0.218   3.421   2.966 -0.3152  0.1091 -0.0302
 1182OPC    HW1 5054   0.144   3.375   2.976  0.0886 -0.8998 -1.4162
 1182OPC    HW2 5055   0.201   3.472   2.898 -0.2368  0.9928  0.5933
 1182OPC     MW 5056   0.204   3.421   2.958 -0.2440  0.0906 -0.1428
 1183OPC     OW 5057   5.106   2.557   4.370 -0.5046 -0.5014 -0.2221
 1183OPC    HW1 5058   5.129   2.616   4.430 -0.4323 -0.3631 -0.3843
 1183OPC    HW2 5059   5.141   2.483   4.400 -1.3568 -0.6449  0.4390
 1183OPC     MW 5060   5.115   2.555   4.383 -0.6196 -0.5021 -0.1483
 1184OPC     OW 5061   2.480   1.121   2.023  0.3478 -0.0264 -0.3990
 1184OPC    HW1 5062   2.535   1.156   2.081 -0.7008  1.7646 -0.4359
 1184OPC    HW2 5063   2.508   1.152   1.947  0.1797 -0.3247 -0.5842
 1184OPC     MW 5064   2.492   1.131   2.020  0.1680  0.1940 -0.4317
 1185OPC     OW 5065   5.073   1.229   0.383 -0.0931  0.0546 -0.7248
 1185OPC    HW1 5066   5.100   1.311   0.395 -1.6786  0.6195 -0.8087
 1185OPC    HW2 5067   5.049   1.227   0.299 -0.1093 -0.4753 -0.7118
 1185OPC     MW 5068   5.073   1.240   0.372 -0.3297  0.0598 -0.7353
 1186OPC     OW 5069   2.706   0.748   3.616  0.6287 -0.0748  0.4154
 1186OPC    HW1 5070   2.644   0.782   3.668  0.0212 -2.6787  1.5760
 1186OPC    HW2 5071   2.681   0.773   3.536 -1.4721 -0.2486  0.9359
 1186OPC     MW 5072   2.693   0.756   3.611  0.2286 -0.4851  0.6639
 1187OPC     OW 5073   2.565   1.875   4.283 -0.1052  0.0054  0.5361
 1187OPC    HW1 5074   2.651   1.880   4.293 -0.0159  2.7790 -0.6113
 1187OPC    HW2 5075   2.540   1.959   4.277 -2.8321 -0.7082  0.3722
 1187OPC     MW 5076   2.574   1.888   4.284 -0.4947  0.3097  0.3424
 1188OPC     OW 5077   1.271   4.938   1.418 -0.3790 -0.0089 -0.0352
 1188OPC    HW1 5078   1.344   4.964   1.460 -0.1400 -0.1003 -0.3885
 1188OPC    HW2 5079   1.302   4.899   1.347 -0.7670 -0.4576  0.0417
 1188OPC     MW 5080   1.287   4.936   1.414 -0.4010 -0.0887 -0.0761
 1189OPC     OW 5081   1.850   3.536   2.701 -0.1418  0.1426 -0.0397
 1189OPC    HW1 5082   1.877   3.540   2.784  0.3728 -0.9461 -0.1402
 1189OPC    HW2 5083   1.767   3.562   2.706  0.6583  2.9027  0.3641
 1189OPC     MW 5084   1.841   3.540   2.714  0.0525  0.3895  0.0050
 1190OPC     OW 5085   2.591   0.328   2.503 -0.2843 -0.0289  0.3896
 1190OPC    HW1 5086   2.529   0.268   2.513  0.5172 -0.9500  0.0598
 1190OPC    HW2 5087   2.594   0.341   2.417  2.9212 -3.3844 -0.2770
 1190OPC     MW 5088   2.582   0.321   2.492  0.3077 -0.6607  0.2425
 1191OPC     OW 5089   0.547   5.031   0.396 -0.3747  0.1264 -0.0538
 1191OPC    HW1 5090   0.536   5.093   0.335  1.1986 -0.8094 -1.3573
 1191OPC    HW2 5091   0.633   5.015   0.394 -0.3761 -0.3957  1.9887
 1191OPC     MW 5092   0.558   5.038   0.387 -0.1425 -0.0887  0.0554
 1192OPC     OW 5093   4.177   2.452   3.766  0.3595 -0.2395 -0.5004
 1192OPC    HW1 5094   4.136   2.508   3.713  0.2722 -1.0810 -1.3581
 1192OPC    HW2 5095   4.254   2.490   3.780  0.4718 -0.1027 -1.4307
 1192OPC     MW 5096   4.182   2.466   3.760  0.3629 -0.3434 -0.7645
 1193OPC     OW 5097   0.098   0.969   2.471  0.4268 -0.0148 -0.1726
 1193OPC    HW1 5098   0.174   1.010   2.481  0.7095 -0.5674  0.0003
 1193OPC    HW2 5099   0.104   0.934   2.391  0.8125 -0.9693  0.2570
 1193OPC     MW 5100   0.110   0.970   2.460  0.5255 -0.2374 -0.0836
 1194OPC     OW 5101   2.243   1.225   0.824 -0.0246 -0.5409  0.5053
 1194OPC    HW1 5102   2.199   1.216   0.749  1.6144  0.1741 -0.6042
 1194OPC    HW2 5103   2.291   1.152   0.827  0.8435  0.0019  0.1818
 1194OPC     MW 5104   2.244   1.213   0.813  0.3457 -0.3551  0.2936
 1195OPC     OW 5105   2.531   4.038   3.562  0.1449  0.2320  0.6860
 1195OPC    HW1 5106   2.607   4.024   3.603 -0.0125 -1.0605  0.5521
 1195OPC    HW2 5107   2.553   4.089   3.495  1.1280 -1.1602 -0.0888
 1195OPC     MW 5108   2.545   4.044   3.558  0.2669 -0.1645  0.5518
 1196OPC     OW 5109   5.041   2.593   2.412 -0.0583  0.3759  0.1180
 1196OPC    HW1 5110   5.108   2.621   2.461  1.0559  0.2813 -1.2818
 1196OPC    HW2 5111   5.080   2.558   2.343 -1.5874  0.9775 -1.1074
 1196OPC     MW 5112   5.057   2.592   2.409 -0.1197  0.4510 -0.2698
 1197OPC     OW 5113   3.954   2.537   3.563  0.0049 -0.0103  0.3626
 1197OPC    HW1 5114   3.924   2.517   3.484  1.2483  0.3203 -0.2331
 1197OPC    HW2 5115   3.883   2.560   3.607 -0.5301  1.7518 -1.2721
 1197OPC     MW 5116   3.939   2.538   3.558  0.1094  0.2989  0.0333
 1198OPC     OW 5117   0.736   2.101   1.286 -0.7549 -0.2378 -0.0450
 1198OPC    HW1 5118   0.767   2.085   1.206  1.4029  1.8904  0.2457
 1198OPC    HW2 5119   0.681   2.168   1.273 -1.5292 -0.8310  0.0996
 1198OPC     MW 5120   0.732   2.108   1.272 -0.5505 -0.0111  0.0193
 1199OPC     OW 5121   4.727   2.468   4.245  0.5211  0.6312 -0.2073
 1199OPC    HW1 5122   4.740   2.435   4.325  0.0816  0.7137 -0.1031
 1199OPC    HW2 5123   4.644   2.450   4.228 -0.9080  4.6919  1.3034
 1199OPC     MW 5124   4.717   2.460   4.254  0.2449  1.2432  0.0315
 1200OPC     OW 5125   2.847   0.994   0.195 -0.0606  0.1755  0.9172
 1200OPC    HW1 5126   2.785   1.054   0.181  2.2722  2.7366  0.8714
 1200OPC    HW2 5127   2.899   1.001   0.126  1.6270 -0.0704  2.1109
 1200OPC     MW 5128   2.845   1.004   0.183  0.5332  0.5175  1.0868
 1201OPC     OW 5129   0.393   4.982   3.262 -0.1941  0.4700  0.3417
 1201OPC    HW1 5130   0.326   4.928   3.249  0.3798 -0.0497 -0.5048
 1201OPC    HW2 5131   0.381   5.009   3.345  1.0465 -3.1156  1.8585
 1201OPC     MW 5132   0.381   4.978   3.273  0.0740 -0.1364  0.4407
 1202OPC     OW 5133   0.184   3.898   1.259 -0.3111  0.2769 -0.1300
 1202OPC    HW1 5134   0.216   3.956   1.316 -0.2691  0.5212 -0.4020
 1202OPC    HW2 5135   0.100   3.889   1.284 -0.8814  1.9449 -1.2802
 1202OPC     MW 5136   0.176   3.905   1.271 -0.3892  0.5593 -0.3402
 1203OPC     OW 5137   1.164   2.295   2.654 -0.3193  0.3027  0.0445
 1203OPC    HW1 5138   1.090   2.340   2.639 -1.0034 -0.9148 -0.3463
 1203OPC    HW2 5139   1.226   2.356   2.647 -1.3188  1.5211  1.1100
 1203OPC     MW 5140   1.162   2.311   2.651 -0.5680  0.3028  0.1442
 1204OPC     OW 5141   3.822   4.187   2.151 -0.0066 -0.2567 -0.4810
 1204OPC    HW1 5142   3.829   4.202   2.237 -0.8482 -0.1527 -0.4229
 1204OPC    HW2 5143   3.892   4.227   2.118 -0.0114  0.2488  0.0897
 1204OPC     MW 5144   3.834   4.195   2.159 -0.1317 -0.1669 -0.3881
 1205OPC     OW 5145   2.730   4.033   0.989 -0.2068 -0.2404 -0.1581
 1205OPC    HW1 5146   2.743   3.996   0.911  0.7467 -2.2619  0.8822
 1205OPC    HW2 5147   2.811   4.048   1.018 -0.5624  0.9504  0.2511
 1205OPC     MW 5148   2.744   4.030   0.982 -0.1184 -0.3629  0.0561
 1206OPC     OW 5149   2.475   0.455   4.456 -0.1243  0.2712 -0.2796
 1206OPC    HW1 5150   2.418   0.391   4.469  0.4990 -0.1529  0.3751
 1206OPC    HW2 5151   2.442   0.521   4.503  0.7981 -0.4887  1.5032
 1206OPC     MW 5152   2.461   0.456   4.465  0.1041  0.0963  0.0806
 1207OPC     OW 5153   0.063   1.518   3.630  0.1149  0.3904 -0.0871
 1207OPC    HW1 5154   0.146   1.498   3.616  0.9002  1.6470  2.2046
 1207OPC    HW2 5155   0.054   1.597   3.595 -0.3732 -0.0508 -1.0038
 1207OPC     MW 5156   0.074   1.527   3.623  0.1588  0.5109  0.1160
 1208OPC     OW 5157   4.058   3.908   3.651  0.0263 -0.3353 -0.5709
 1208OPC    HW1 5158   4.115   3.933   3.712 -0.5755  0.1395 -0.1899
 1208OPC    HW2 5159   4.051   3.979   3.600 -1.7073  0.3235  0.5229
 1208OPC     MW 5160   4.066   3.922   3.652 -0.3188 -0.1678 -0.3532
 1209OPC     OW 5161   4.096   0.341   4.707 -0.2143  0.1282 -0.0289
 1209OPC    HW1 5162   4.068   0.314   4.785  0.9777  3.2604  1.6666
 1209OPC    HW2 5163   4.035   0.399   4.684  1.0893  1.6627  0.2378
 1209OPC     MW 5164   4.083   0.346   4.715  0.1543  0.8176  0.2611
 1210OPC     OW 5165   2.723   2.657   0.574 -0.0698 -0.2372 -0.0693
 1210OPC    HW1 5166   2.780   2.718   0.548  0.2481 -0.6699 -0.4110
 1210OPC    HW2 5167   2.769   2.583   0.568 -0.7590 -0.6248 -0.6135
 1210OPC     MW 5168   2.738   2.655   0.570 -0.1247 -0.3585 -0.2002
 1211OPC     OW 5169   3.813   4.165   3.680  0.1199 -0.0889  0.3933
 1211OPC    HW1 5170   3.878   4.194   3.730  0.5244 -1.3650  0.6668
 1211OPC    HW2 5171   3.773   4.106   3.730  0.1164 -0.9028 -0.5264
 1211OPC     MW 5172   3.817   4.160   3.695  0.1791 -0.3977  0.2979
 1212OPC     OW 5173   3.728   1.358   0.609 -0.0490  0.1842 -0.0187
 1212OPC    HW1 5174   3.689   1.284   0.634  1.1076  0.1218  1.7766
 1212OPC    HW2 5175   3.795   1.366   0.664  0.5194  2.0081 -0.8812
 1212OPC     MW 5176   3.733   1.349   0.621  0.2058  0.4445  0.1191
 1213OPC     OW 5177   2.090   0.332   2.848 -0.6478  0.5193  0.0765
 1213OPC    HW1 5178   2.151   0.334   2.911  0.1693  1.3219 -0.6940
 1213OPC    HW2 5179   2.029   0.388   2.877  0.6448  2.4368 -0.6646
 1213OPC     MW 5180   2.090   0.341   2.861 -0.3363  0.9211 -0.1467
 1214OPC     OW 5181   0.742   4.125   1.815 -0.7149  0.6432  0.2949
 1214OPC    HW1 5182   0.762   4.167   1.741 -1.8944 -1.0422 -1.0706
 1214OPC    HW2 5183   0.801   4.060   1.817  0.3341  1.5776  1.7430
 1214OPC     MW 5184   0.754   4.122   1.804 -0.7342  0.5322  0.3071
 1215OPC     OW 5185   2.506   3.628   0.114 -0.1494  0.3242 -0.3749
 1215OPC    HW1 5186   2.480   3.652   0.193 -1.5272 -0.0517 -0.6918
 1215OPC    HW2 5187   2.565   3.565   0.130 -0.9506 -0.2627  0.3468
 1215OPC     MW 5188   2.511   3.622   0.128 -0.4712  0.1819 -0.3151
 1216OPC     OW 5189   3.538   1.169   1.683 -0.1319 -0.5238 -0.2134
 1216OPC    HW1 5190   3.483   1.116   1.641 -0.0347 -0.1891 -0.7857
 1216OPC    HW2 5191   3.489   1.206   1.745 -0.3427 -0.8477 -0.1878
 1216OPC     MW 5192   3.523   1.167   1.686 -0.1485 -0.5221 -0.2942
 1217OPC     OW 5193   3.256   2.584   0.716  0.0078  0.3089  0.2406
 1217OPC    HW1 5194   3.262   2.660   0.757 -1.4532 -0.1811  1.4452
 1217OPC    HW2 5195   3.313   2.533   0.758 -0.6062  0.1435  0.8807
 1217OPC     MW 5196   3.265   2.588   0.728 -0.2989  0.2121  0.5132
 1218OPC     OW 5197   4.110   2.959   2.892 -0.5650 -0.7594  0.2057
 1218OPC    HW1 5198   4.040   2.984   2.938  0.3233  2.6200  0.0044
 1218OPC    HW2 5199   4.097   2.994   2.814  1.0290 -0.6215 -0.0284
 1218OPC     MW 5200   4.098   2.968   2.887 -0.1984 -0.2398  0.1414
 1219OPC     OW 5201   3.315   1.652   2.169 -0.0992 -0.3104  0.6592
 1219OPC    HW1 5202   3.270   1.726   2.157  2.2966  1.0702 -0.6959
 1219OPC    HW2 5203   3.353   1.663   2.246  1.1651  0.4817 -0.0344
 1219OPC     MW 5204   3.314   1.665   2.178  0.4414  0.0106  0.3564
 1220OPC     OW 5205   1.197   2.046   2.545 -0.5140  0.0544  0.1486
 1220OPC    HW1 5206   1.177   2.125   2.577  2.0528  1.5094 -1.5110
 1220OPC    HW2 5207   1.254   2.015   2.604 -3.2769 -1.7700  2.0856
 1220OPC     MW 5208   1.202   2.053   2.559 -0.5430 -0.0002  0.1897
 1221OPC     OW 5209   1.987   0.320   4.435 -0.0818  0.6076 -0.1326
 1221OPC    HW1 5210   2.073   0.306   4.440 -0.2300  0.0098  1.8216
 1221OPC    HW2 5211   1.970   0.318   4.350  1.6940 -0.2135 -0.5132
 1221OPC     MW 5212   1.998   0.318   4.423  0.1586  0.3980  0.0997
 1222OPC     OW 5213   4.696   1.504   2.123 -0.6030  0.7792  0.4701
 1222OPC    HW1 5214   4.710   1.590   2.128 -2.5657  1.2527 -0.9687
 1222OPC    HW2 5215   4.668   1.493   2.041 -1.0614 -1.1142  0.8455
 1222OPC     MW 5216   4.694   1.515   2.112 -0.9608  0.5695  0.3132
 1223OPC     OW 5217   2.163   3.744   0.383 -0.5561 -0.2921 -0.4062
 1223OPC    HW1 5218   2.129   3.679   0.335 -0.6237 -0.1229 -0.5906
 1223OPC    HW2 5219   2.249   3.727   0.382 -0.5912 -0.4839 -0.2945
 1223OPC     MW 5220   2.171   3.732   0.375 -0.5713 -0.2955 -0.4170
 1224OPC     OW 5221   4.685   0.654   4.195 -0.2428  0.3332 -0.1839
 1224OPC    HW1 5222   4.747   0.594   4.199 -0.8804 -0.2622  1.2615
 1224OPC    HW2 5223   4.612   0.608   4.182 -0.6482  0.8470  0.2155
 1224OPC     MW 5224   4.683   0.638   4.193 -0.3970  0.3212  0.0887
 1225OPC     OW 5225   3.347   0.225   2.354 -0.0489  0.2100  0.1224
 1225OPC    HW1 5226   3.421   0.205   2.396  1.2262  1.2356 -1.5329
 1225OPC    HW2 5227   3.332   0.308   2.376 -0.8010 -0.0074  0.5013
 1225OPC     MW 5228   3.356   0.234   2.364  0.0284  0.3294 -0.0660
 1226OPC     OW 5229   4.699   1.679   1.445 -0.5376  0.0511  0.2219
 1226OPC    HW1 5230   4.647   1.647   1.382 -1.4081 -0.4925  1.1713
 1226OPC    HW2 5231   4.772   1.701   1.403 -0.0742 -2.6848 -0.6240
 1226OPC     MW 5232   4.702   1.678   1.430 -0.5977 -0.4334  0.2372
 1227OPC     OW 5233   2.913   3.321   1.572 -0.4069  0.0250  0.0364
 1227OPC    HW1 5234   2.984   3.343   1.617 -1.0713  2.2517  0.1266
 1227OPC    HW2 5235   2.862   3.282   1.630 -0.0110  0.0764  0.4213
 1227OPC     MW 5236   2.916   3.318   1.587 -0.4466  0.3616  0.1066
 1228OPC     OW 5237   2.430   2.944   4.547  0.3835  0.4059  0.3428
 1228OPC    HW1 5238   2.376   3.008   4.524  0.7730  0.3124 -0.9752
 1228OPC    HW2 5239   2.416   2.884   4.485 -0.1120 -0.8781  1.6544
 1228OPC     MW 5240   2.420   2.945   4.534  0.3679  0.2024  0.3417
 1229OPC     OW 5241   3.986   3.321   1.522 -0.2899 -0.5656  0.0980
 1229OPC    HW1 5242   4.071   3.308   1.537  0.6923  1.2016 -2.8966
 1229OPC    HW2 5243   3.980   3.408   1.513 -1.5284 -0.8354 -3.3192
 1229OPC     MW 5244   3.998   3.332   1.523 -0.3276 -0.3444 -0.8491
 1230OPC     OW 5245   1.102   2.206   4.211 -0.4624 -0.4883  0.0623
 1230OPC    HW1 5246   1.135   2.218   4.291 -0.9840 -1.2744  0.4092
 1230OPC    HW2 5247   1.155   2.147   4.175 -0.1913 -0.0881 -0.2007
 1230OPC     MW 5248   1.115   2.199   4.217 -0.4994 -0.5454  0.0746
 1231OPC     OW 5249   1.142   2.999   0.621 -0.3475 -0.3249 -0.4126
 1231OPC    HW1 5250   1.127   3.026   0.539 -0.3468 -0.3269 -0.4134
 1231OPC    HW2 5251   1.081   2.938   0.634  1.6715 -2.7211 -1.5522
 1231OPC     MW 5252   1.131   2.994   0.610 -0.0491 -0.6793 -0.5811
 1232OPC     OW 5253   2.296   0.892   0.224 -0.9121  0.1909  0.0712
 1232OPC    HW1 5254   2.292   0.979   0.220 -0.8668  0.1667 -0.5230
 1232OPC    HW2 5255   2.220   0.867   0.190 -0.1588 -0.0373 -1.5191
 1232OPC     MW 5256   2.284   0.901   0.218 -0.7941  0.1535 -0.2515
 1233OPC     OW 5257   0.832   4.475   3.458  0.1138  0.3218  0.3038
 1233OPC    HW1 5258   0.826   4.477   3.545 -1.6521 -0.5002  0.2561
 1233OPC    HW2 5259   0.917   4.486   3.443  0.5653 -0.2176  2.1675
 1233OPC     MW 5260   0.844   4.477   3.469 -0.0803  0.1206  0.5721
 1234OPC     OW 5261   0.875   2.537   0.077 -0.2024  0.3094  0.0783
 1234OPC    HW1 5262   0.906   2.462   0.045  3.2486  1.8242 -0.5661
 1234OPC    HW2 5263   0.812   2.559   0.021 -1.3394 -2.0155  0.3064
 1234OPC     MW 5264   0.870   2.529   0.064  0.1395  0.1898  0.0168
 1235OPC     OW 5265   1.480   2.595   1.987  0.2834  0.0203  0.2960
 1235OPC    HW1 5266   1.551   2.608   1.938  0.1620 -0.2602  0.0394
 1235OPC    HW2 5267   1.421   2.648   1.953  0.3890  0.3138  0.5608
 1235OPC     MW 5268   1.482   2.605   1.975  0.2811  0.0222  0.2972
 1236OPC     OW 5269   4.088   3.091   2.649 -0.1325 -0.0715 -0.1583
 1236OPC    HW1 5270   4.014   3.136   2.650  0.0778  0.2844  0.6064
 1236OPC    HW2 5271   4.143   3.143   2.605  0.6554  1.4143  2.3223
 1236OPC     MW 5272   4.086   3.106   2.643  0.0150  0.2006  0.3211
 1237OPC     OW 5273   1.133   1.117   1.006  0.2290 -0.1507  0.1577
 1237OPC    HW1 5274   1.155   1.107   0.922 -1.3479  0.6579 -0.3777
 1237OPC    HW2 5275   1.104   1.199   1.011  0.7377 -0.0187  1.6211
 1237OPC     MW 5276   1.132   1.128   0.994  0.0712 -0.0117  0.2948
 1238OPC     OW 5277   4.713   2.236   0.722  0.0396 -0.9427  0.1990
 1238OPC    HW1 5278   4.677   2.207   0.649 -0.5106 -2.2893  0.9677
 1238OPC    HW2 5279   4.792   2.199   0.723 -0.5637 -2.2681  1.0516
 1238OPC     MW 5280   4.720   2.226   0.712 -0.1309 -1.3373  0.4385
 1239OPC     OW 5281   3.268   0.733   5.091  0.5957 -0.3238 -0.1607
 1239OPC    HW1 5282   3.209   0.685   5.132 -0.0772 -0.0014 -0.7259
 1239OPC    HW2 5283   3.337   0.679   5.084  1.0963 -0.0727  2.1936
 1239OPC     MW 5284   3.269   0.718   5.096  0.5703 -0.2391  0.1035
 1240OPC     OW 5285   2.559   0.495   3.446 -0.2443 -0.0268  0.3914
 1240OPC    HW1 5286   2.603   0.543   3.505  0.6742 -0.5057  0.1158
 1240OPC    HW2 5287   2.477   0.524   3.454  0.3917  2.1578 -0.3164
 1240OPC     MW 5288   2.553   0.506   3.456 -0.0147  0.2252  0.2460
 1241OPC     OW 5289   2.482   2.079   4.720 -0.7820 -0.0679  0.0220
 1241OPC    HW1 5290   2.420   2.018   4.727 -2.1658  1.0963 -1.4449
 1241OPC    HW2 5291   2.443   2.143   4.675  1.3165  0.9444 -0.4716
 1241OPC     MW 5292   2.467   2.080   4.714 -0.6766  0.2537 -0.2675
 1242OPC     OW 5293   2.073   1.508   4.314 -0.1135  0.2142  0.0246
 1242OPC    HW1 5294   2.102   1.485   4.235 -1.1020  1.2327 -0.6696
 1242OPC    HW2 5295   2.146   1.520   4.360  0.5013  0.1859 -0.9136
 1242OPC     MW 5296   2.088   1.507   4.309 -0.1687  0.3604 -0.2167
 1243OPC     OW 5297   4.180   0.789   2.525  0.0131  0.3603 -0.0019
 1243OPC    HW1 5298   4.119   0.812   2.467 -2.0558  2.0019  2.6115
 1243OPC    HW2 5299   4.191   0.861   2.573  0.4793 -1.3091  2.5623
 1243OPC     MW 5300   4.172   0.803   2.523 -0.2236  0.3562  0.7629
 1244OPC     OW 5301   3.387   0.975   1.544 -0.2361 -0.0550 -0.4879
 1244OPC    HW1 5302   3.329   0.988   1.480 -1.8704 -0.1237  0.9009
 1244OPC    HW2 5303   3.360   0.900   1.580 -0.6578  1.0071  1.5526
 1244OPC     MW 5304   3.374   0.966   1.540 -0.5398  0.0917  0.0187
 1245OPC     OW 5305   1.549   2.969   0.504 -0.2036  0.6829 -0.1879
 1245OPC    HW1 5306   1.501   2.952   0.574 -1.2397 -0.4270 -1.1266
 1245OPC    HW2 5307   1.626   2.994   0.537 -0.0461 -1.5528  1.3280
 1245OPC     MW 5308   1.554   2.970   0.519 -0.3334  0.1886 -0.1026
 1246OPC     OW 5309   1.983   2.604   3.927 -0.3418  0.1871  0.0467
 1246OPC    HW1 5310   2.007   2.670   3.875  3.2540  0.9455  2.3015
 1246OPC    HW2 5311   1.956   2.644   4.000 -1.1888 -0.8252  0.3062
 1246OPC     MW 5312   1.983   2.620   3.930  0.0643  0.1495  0.4181
 1247OPC     OW 5313   1.337   4.819   0.910 -0.5731 -0.0885 -0.3588
 1247OPC    HW1 5314   1.290   4.783   0.847  0.0591  0.9503 -1.4681
 1247OPC    HW2 5315   1.410   4.770   0.912 -0.4142  0.1322 -0.7286
 1247OPC     MW 5316   1.341   4.807   0.901 -0.4563  0.0978 -0.5773
 1248OPC     OW 5317   4.770   2.868   1.928  0.0928 -0.1834 -0.0465
 1248OPC    HW1 5318   4.693   2.894   1.897  1.0467  3.5392  0.1887
 1248OPC    HW2 5319   4.749   2.827   2.002 -1.7296  1.3483  0.3855
 1248OPC     MW 5320   4.755   2.866   1.935 -0.0355  0.5927  0.0521
 1249OPC     OW 5321   1.482   2.919   2.679 -0.1090 -1.1011 -0.9008
 1249OPC    HW1 5322   1.428   2.861   2.717 -0.1429  0.1489  1.0965
 1249OPC    HW2 5323   1.559   2.879   2.681 -0.5222 -1.9653 -1.6233
 1249OPC     MW 5324   1.485   2.904   2.685 -0.1750 -1.0442 -0.7125
 1250OPC     OW 5325   1.541   3.862   2.973  0.1501 -0.0808 -0.2365
 1250OPC    HW1 5326   1.622   3.895   2.969  1.2296 -2.5394 -0.1714
 1250OPC    HW2 5327   1.539   3.822   3.050 -1.9807  1.7659  0.7961
 1250OPC     MW 5328   1.553   3.861   2.984 -0.0051 -0.1711 -0.0744
 1251OPC     OW 5329   2.755   0.202   2.125  0.2022 -0.3780 -0.1378
 1251OPC    HW1 5330   2.698   0.155   2.079  0.3218 -1.1499  0.4720
 1251OPC    HW2 5331   2.794   0.142   2.176  0.8875  0.2766  0.1258
 1251OPC     MW 5332   2.752   0.186   2.126  0.3210 -0.3953 -0.0087
 1252OPC     OW 5333   3.085   2.093   0.761  0.0471 -0.7014  0.6314
 1252OPC    HW1 5334   3.109   2.016   0.728 -1.2241 -0.3967 -1.1855
 1252OPC    HW2 5335   3.018   2.117   0.710  2.2501  3.0208 -0.9598
 1252OPC     MW 5336   3.079   2.085   0.748  0.1848 -0.1066  0.1279
 1253OPC     OW 5337   2.229   1.810   1.281  0.3067  0.1312 -0.2632
 1253OPC    HW1 5338   2.164   1.815   1.338  0.7864 -2.2932  0.6140
 1253OPC    HW2 5339   2.292   1.859   1.316 -0.5736  1.4953 -0.5174
 1253OPC     MW 5340   2.229   1.818   1.295  0.2475 -0.0255 -0.1711
 1254OPC     OW 5341   3.084   4.610   1.417  0.7903  0.3226  0.1903
 1254OPC    HW1 5342   3.042   4.659   1.359  0.2635 -2.3589 -1.9066
 1254OPC    HW2 5343   3.098   4.664   1.484 -1.9164  2.5917 -0.8861
 1254OPC     MW 5344   3.080   4.625   1.418  0.3126  0.2618 -0.2785
 1255OPC     OW 5345   1.141   0.638   0.173 -0.1814 -0.0511 -0.0376
 1255OPC    HW1 5346   1.143   0.713   0.129  0.5810  0.2002  0.4077
 1255OPC    HW2 5347   1.208   0.645   0.229 -0.9767 -0.4519  0.9988
 1255OPC     MW 5348   1.151   0.650   0.175 -0.1863 -0.0732  0.1813
 1256OPC     OW 5349   2.876   2.263   4.522  0.0866  0.4409  0.4353
 1256OPC    HW1 5350   2.934   2.311   4.566 -0.6514 -0.1811  2.1691
 1256OPC    HW2 5351   2.799   2.300   4.542 -0.1984  1.6846 -2.3580
 1256OPC     MW 5352   2.873   2.276   4.531 -0.0645  0.5329  0.2787
 1257OPC     OW 5353   3.576   0.303   1.685 -0.1404  0.1822 -0.2145
 1257OPC    HW1 5354   3.572   0.353   1.613  4.8117  1.5313  0.0551
 1257OPC    HW2 5355   3.586   0.361   1.749 -0.4664 -1.1118  1.0581
 1257OPC     MW 5356   3.577   0.319   1.684  0.5429  0.1903  0.0134
 1258OPC     OW 5357   4.290   4.128   0.600  0.5463  0.0991 -0.4556
 1258OPC    HW1 5358   4.234   4.062   0.601  1.1996 -0.4701  0.8853
 1258OPC    HW2 5359   4.360   4.097   0.641  1.1233  1.4062 -0.3790
 1258OPC     MW 5360   4.292   4.114   0.606  0.7281  0.2081 -0.2462
 1259OPC     OW 5361   2.443   1.043   3.317 -0.3001  0.0155  0.4105
 1259OPC    HW1 5362   2.472   1.120   3.291  1.6092 -0.7303  0.1888
 1259OPC    HW2 5363   2.397   1.014   3.248  0.0630  0.3977  0.0073
 1259OPC     MW 5364   2.440   1.050   3.303  0.0356 -0.0382  0.3182
 1260OPC     OW 5365   2.347   3.694   4.551 -0.0490  0.2006  0.6565
 1260OPC    HW1 5366   2.376   3.621   4.514  0.1782  0.9139 -0.6525
 1260OPC    HW2 5367   2.420   3.738   4.571 -0.1496 -0.4561  2.6218
 1260OPC     MW 5368   2.362   3.690   4.548 -0.0303  0.2090  0.7534
 1261OPC     OW 5369   0.184   3.202   3.520 -0.2352 -0.0682  0.1757
 1261OPC    HW1 5370   0.218   3.222   3.598  1.3059 -0.0210 -0.4718
 1261OPC    HW2 5371   0.225   3.128   3.499 -2.7292 -1.6995  0.6314
 1261OPC     MW 5372   0.195   3.194   3.529 -0.3760 -0.3023  0.1472
 1262OPC     OW 5373   0.809   1.236   5.044 -0.3019 -0.3761 -0.3922
 1262OPC    HW1 5374   0.722   1.233   5.051 -0.3133  0.6801  0.2383
 1262OPC    HW2 5375   0.834   1.270   5.121  0.7130 -1.1995 -0.3423
 1262OPC     MW 5376   0.800   1.241   5.057 -0.1536 -0.3417 -0.2916
 1263OPC     OW 5377   4.003   1.475   3.897  0.6265 -0.8313  0.0344
 1263OPC    HW1 5378   4.070   1.500   3.947  1.2565 -0.4864 -0.9573
 1263OPC    HW2 5379   3.936   1.523   3.925  1.3746  0.6116 -0.5643
 1263OPC     MW 5380   4.003   1.486   3.908  0.8299 -0.5672 -0.2006
 1264OPC     OW 5381   1.712   3.887   1.855  0.3408 -0.5246  0.1586
 1264OPC    HW1 5382   1.771   3.922   1.909 -0.4590  2.6847 -0.8082
 1264OPC    HW2 5383   1.749   3.812   1.829  2.1349 -0.6157  2.6323
 1264OPC     MW 5384   1.726   3.881   1.859  0.4876 -0.0639  0.3812
 1265OPC     OW 5385   0.061   3.634   0.522 -0.3696 -0.0059 -0.2131
 1265OPC    HW1 5386   0.125   3.576   0.522  0.1946  0.5459  1.7675
 1265OPC    HW2 5387  -0.008   3.589   0.551 -0.1468  0.0581  0.4482
 1265OPC     MW 5388   0.060   3.619   0.527 -0.2534  0.0849  0.1772
 1266OPC     OW 5389   4.683   3.361   2.170 -0.6649  0.0691 -0.0164
 1266OPC    HW1 5390   4.755   3.338   2.126 -1.3821 -1.4520 -0.4541
 1266OPC    HW2 5391   4.641   3.286   2.183 -1.1326  0.6260  2.1757
 1266OPC     MW 5392   4.687   3.347   2.165 -0.8399 -0.0733  0.2426
 1267OPC     OW 5393   4.842   2.430   2.545  0.4220 -0.6864 -0.2705
 1267OPC    HW1 5394   4.873   2.456   2.623  0.6071 -0.8659 -0.2834
 1267OPC    HW2 5395   4.880   2.485   2.489 -0.8080  0.3803 -0.1234
 1267OPC     MW 5396   4.852   2.442   2.549  0.2675 -0.5554 -0.2507
 1268OPC     OW 5397   2.422   3.434   4.476 -0.4755 -0.0602  0.2253
 1268OPC    HW1 5398   2.435   3.387   4.405 -2.1203  1.1666 -0.9600
 1268OPC    HW2 5399   2.442   3.379   4.541 -1.9346 -2.2580 -1.0665
 1268OPC     MW 5400   2.427   3.419   4.475 -0.9340 -0.2037 -0.1404
 1269OPC     OW 5401   3.858   4.731   2.639 -0.3612  0.7629  0.2638
 1269OPC    HW1 5402   3.867   4.811   2.672  1.6146  1.0183 -0.8007
 1269OPC    HW2 5403   3.935   4.714   2.604 -0.0671 -2.3815  2.0651
 1269OPC     MW 5404   3.871   4.740   2.639 -0.0259  0.3362  0.3725
 1270OPC     OW 5405   3.576   0.846   1.129  0.2796  0.0352 -0.3402
 1270OPC    HW1 5406   3.587   0.884   1.207  0.5799  0.8445 -0.7652
 1270OPC    HW2 5407   3.586   0.761   1.146  2.0901  0.3115  0.2310
 1270OPC     MW 5408   3.579   0.839   1.143  0.5914  0.1955 -0.3186
 1271OPC     OW 5409   2.631   3.951   2.609 -0.0951  0.4652  0.0335
 1271OPC    HW1 5410   2.632   3.978   2.692  0.9506  2.3862 -0.5247
 1271OPC    HW2 5411   2.701   3.898   2.604 -1.5717 -1.7215  0.8936
 1271OPC     MW 5412   2.642   3.947   2.621 -0.1587  0.4259  0.0781
 1272OPC     OW 5413   4.419   2.967   2.419 -0.3830 -0.4168  0.3489
 1272OPC    HW1 5414   4.359   2.912   2.388 -0.4800  0.0145 -0.2574
 1272OPC    HW2 5415   4.445   2.930   2.493  0.3298 -1.8543 -0.5601
 1272OPC     MW 5416   4.414   2.954   2.425 -0.2918 -0.5655  0.1251
 1273OPC     OW 5417   1.920   0.682   3.264 -0.0663  0.2269  0.4234
 1273OPC    HW1 5418   1.874   0.614   3.293 -0.2697 -0.0082 -0.4260
 1273OPC    HW2 5419   2.001   0.651   3.259 -0.2714 -0.1749 -0.6148
 1273OPC     MW 5420   1.925   0.667   3.268 -0.1267  0.1328  0.1447
 1274OPC     OW 5421   1.420   0.224   1.174  0.1233  0.3750 -0.5478
 1274OPC    HW1 5422   1.484   0.175   1.207 -0.5789 -1.0454 -1.2130
 1274OPC    HW2 5423   1.368   0.240   1.242  0.5618  0.5604 -0.2480
 1274OPC     MW 5424   1.422   0.219   1.189  0.0843  0.1925 -0.6017
 1275OPC     OW 5425   3.283   4.069   4.752  0.0592  0.0914 -0.5543
 1275OPC    HW1 5426   3.279   4.031   4.674  1.6900  0.3737 -0.8177
 1275OPC    HW2 5427   3.361   4.046   4.782  0.3211  1.6672  0.0851
 1275OPC     MW 5428   3.294   4.060   4.745  0.3389  0.3660 -0.4988
 1276OPC     OW 5429   4.554   4.693   5.162 -0.0416 -0.2603  0.5373
 1276OPC    HW1 5430   4.481   4.689   5.209  0.2509 -2.9091  0.9342
 1276OPC    HW2 5431   4.553   4.619   5.116  1.4815  0.5358 -0.8839
 1276OPC     MW 5432   4.543   4.681   5.162  0.2267 -0.5341  0.3860
 1277OPC     OW 5433   4.754   3.861   1.804 -0.1132  0.7855 -0.1120
 1277OPC    HW1 5434   4.824   3.904   1.773  0.0012  0.4498 -0.3223
 1277OPC    HW2 5435   4.785   3.820   1.875 -0.4268  1.7352  0.6085
 1277OPC     MW 5436   4.769   3.861   1.810 -0.1426  0.8762 -0.0367
 1278OPC     OW 5437   2.038   3.916   2.472 -0.1404  0.0652  0.3160
 1278OPC    HW1 5438   2.018   3.853   2.415  1.0034  0.5667 -0.6837
 1278OPC    HW2 5439   2.124   3.923   2.466 -0.0641  0.6532  1.5929
 1278OPC     MW 5440   2.047   3.907   2.463  0.0398  0.2260  0.3569
 1279OPC     OW 5441   4.390   4.731   4.423  0.0445 -0.3166  0.2419
 1279OPC    HW1 5442   4.331   4.667   4.416 -1.6350  1.0758  1.0430
 1279OPC    HW2 5443   4.344   4.798   4.453  1.7810  1.2700 -0.4874
 1279OPC     MW 5444   4.375   4.731   4.427  0.0532  0.1235  0.2525
 1280OPC     OW 5445   4.129   4.349   5.104  0.5328 -0.2433 -0.4425
 1280OPC    HW1 5446   4.149   4.311   5.180  2.4543 -0.3998 -0.9689
 1280OPC    HW2 5447   4.058   4.306   5.077  0.4806 -0.9235  0.7162
 1280OPC     MW 5448   4.121   4.337   5.111  0.8092 -0.3669 -0.3490
 1281OPC     OW 5449   2.289   4.165   2.136  0.5986  0.0084  0.1693
 1281OPC    HW1 5450   2.366   4.152   2.176  0.7024  1.1977  0.3854
 1281OPC    HW2 5451   2.249   4.223   2.187 -0.5416 -0.7349  0.1638
 1281OPC     MW 5452   2.294   4.171   2.149  0.4454  0.0741  0.2004
 1282OPC     OW 5453   0.791   0.267   3.757 -0.2844 -0.0326  0.2017
 1282OPC    HW1 5454   0.799   0.323   3.823  0.2212 -0.0326  0.1460
 1282OPC    HW2 5455   0.710   0.280   3.728 -0.2500  0.5013  0.3401
 1282OPC     MW 5456   0.780   0.277   3.762 -0.2046  0.0463  0.2139
 1283OPC     OW 5457   4.606   4.794   4.890  0.1626  0.6958  0.2194
 1283OPC    HW1 5458   4.593   4.781   4.975  1.0517  1.9929  0.5971
 1283OPC    HW2 5459   4.527   4.814   4.860 -0.0819  0.6800  0.8367
 1283OPC     MW 5460   4.592   4.795   4.898  0.2577  0.8850  0.3664
 1284OPC     OW 5461   3.428   4.654   4.064 -0.3742 -0.0272  0.3006
 1284OPC    HW1 5462   3.494   4.644   4.009  0.0809 -0.0233  0.8374
 1284OPC    HW2 5463   3.439   4.736   4.094 -1.1736  0.3189 -0.3199
 1284OPC     MW 5464   3.439   4.665   4.060 -0.4251  0.0246  0.2880
 1285OPC     OW 5465   4.562   4.000   1.695 -0.2082  0.5891  0.5498
 1285OPC    HW1 5466   4.562   4.087   1.694 -0.8327  0.5986  1.3012
 1285OPC    HW2 5467   4.644   3.980   1.717  0.6413  0.9292 -1.9729
 1285OPC     MW 5468   4.574   4.010   1.698 -0.1750  0.6409  0.2881
 1286OPC     OW 5469   1.183   1.608   4.785 -0.5988 -0.0852 -0.3388
 1286OPC    HW1 5470   1.131   1.540   4.769  0.0866 -0.5327 -0.6956
 1286OPC    HW2 5471   1.167   1.662   4.719 -1.5471  0.3637  0.2315
 1286OPC     MW 5472   1.173   1.606   4.773 -0.6377 -0.0851 -0.3073
 1287OPC     OW 5473   1.618   5.128   4.878 -0.5894 -0.0619  0.0643
 1287OPC    HW1 5474   1.696   5.156   4.852 -1.1251  0.2156 -1.3657
 1287OPC    HW2 5475   1.637   5.055   4.922  0.5785  0.8793  1.1865
 1287OPC     MW 5476   1.632   5.121   4.881 -0.4961  0.1180  0.0188
 1288OPC     OW 5477   0.031   3.733   3.513 -0.6148 -0.6817  0.3294
 1288OPC    HW1 5478   0.039   3.725   3.426  1.2849  2.1227  0.0863
 1288OPC    HW2 5479   0.107   3.703   3.543 -1.3606 -1.8729  1.0909
 1288OPC     MW 5480   0.044   3.728   3.505 -0.4444 -0.4433  0.4059
 1289OPC     OW 5481   0.311   4.345   4.473 -0.7527 -0.4519 -1.0879
 1289OPC    HW1 5482   0.384   4.313   4.508 -0.7373  0.4793 -0.2375
 1289OPC    HW2 5483   0.247   4.302   4.514 -0.7172 -0.0134 -0.5750
 1289OPC     MW 5484   0.312   4.334   4.484 -0.7452 -0.2499 -0.8867
 1290OPC     OW 5485   4.403   1.538   4.653 -0.0778  0.4479 -0.3988
 1290OPC    HW1 5486   4.468   1.577   4.610 -0.7223  2.2878  0.1512
 1290OPC    HW2 5487   4.331   1.572   4.617 -0.7037 -0.4067 -0.0026
 1290OPC     MW 5488   4.402   1.549   4.641 -0.2654  0.5935 -0.2592
 1291OPC     OW 5489   1.355   3.402   0.448  0.6903 -0.3761  0.1816
 1291OPC    HW1 5490   1.415   3.420   0.509 -0.3563 -0.4200  1.2338
 1291OPC    HW2 5491   1.382   3.326   0.415  0.6501 -0.9197  1.3687
 1291OPC     MW 5492   1.368   3.394   0.452  0.5298 -0.4630  0.5124
 1292OPC     OW 5493   1.000   2.507   2.249  0.1000  0.7226  0.1372
 1292OPC    HW1 5494   0.940   2.447   2.269 -0.4856  1.0036 -0.7058
 1292OPC    HW2 5495   1.073   2.460   2.239 -0.3610  0.1183 -0.5806
 1292OPC     MW 5496   1.002   2.491   2.250 -0.0546  0.6750 -0.0932
 1293OPC     OW 5497   0.093   4.904   0.372 -0.4089  0.1354  0.1648
 1293OPC    HW1 5498   0.104   4.846   0.307  2.4791  0.3254  0.3584
 1293OPC    HW2 5499   0.111   4.980   0.334 -0.6572  0.4803  0.7350
 1293OPC     MW 5500   0.097   4.907   0.356 -0.0190  0.2146  0.2776
 1294OPC     OW 5501   3.580   3.602   1.912 -0.1822  0.1419  0.3992
 1294OPC    HW1 5502   3.514   3.615   1.856  0.1679  0.2341  0.0006
 1294OPC    HW2 5503   3.648   3.584   1.860  1.4337  4.8861  0.3388
 1294OPC     MW 5504   3.580   3.601   1.896  0.1082  0.8564  0.3315
 1295OPC     OW 5505   3.541   3.244   1.823 -0.0760 -0.7612  0.1120
 1295OPC    HW1 5506   3.470   3.227   1.775  0.1071 -0.7013 -0.1795
 1295OPC    HW2 5507   3.607   3.236   1.767  0.1090 -0.2707  0.2480
 1295OPC     MW 5508   3.540   3.240   1.808 -0.0216 -0.6799  0.0890
 1296OPC     OW 5509   0.520   2.783   2.397  0.1502  0.0081  0.0629
 1296OPC    HW1 5510   0.570   2.830   2.344 -2.2229  2.1950 -0.4703
 1296OPC    HW2 5511   0.485   2.843   2.450  0.0197 -1.7159  2.0600
 1296OPC     MW 5512   0.522   2.799   2.397 -0.2197  0.0765  0.2791
 1297OPC     OW 5513   2.172   3.730   3.017 -0.0276 -0.4834 -0.2167
 1297OPC    HW1 5514   2.121   3.664   2.992 -3.1281  1.9825 -1.0156
 1297OPC    HW2 5515   2.171   3.784   2.948 -0.8177  2.1005  1.6783
 1297OPC     MW 5516   2.165   3.729   3.003 -0.6024  0.2627 -0.0548
 1298OPC     OW 5517   3.095   0.173   4.292 -0.4196  0.1362  0.6838
 1298OPC    HW1 5518   3.143   0.104   4.273 -0.4010  0.3922 -0.2375
 1298OPC    HW2 5519   3.109   0.227   4.225 -1.9129  0.2443  0.4287
 1298OPC     MW 5520   3.104   0.171   4.280 -0.6374  0.1900  0.5097
 1299OPC     OW 5521   3.625   2.593   4.131 -0.5078 -0.4903 -0.3824
 1299OPC    HW1 5522   3.688   2.634   4.086  0.7185 -2.4342 -0.5454
 1299OPC    HW2 5523   3.598   2.530   4.077 -1.7633 -0.4550  0.1614
 1299OPC     MW 5524   3.631   2.590   4.116 -0.5120 -0.7722 -0.3264
 1300OPC     OW 5525   5.068   0.843   2.208 -0.4314 -0.0799 -0.7771
 1300OPC    HW1 5526   5.021   0.770   2.218 -0.2648 -0.2729 -1.3646
 1300OPC    HW2 5527   5.031   0.899   2.263  0.0644 -0.9004  0.4166
 1300OPC     MW 5528   5.056   0.841   2.217 -0.3333 -0.2296 -0.6877
 1301OPC     OW 5529   1.437   1.928   1.210  0.2280  0.4798  0.1503
 1301OPC    HW1 5530   1.509   1.888   1.181 -1.0588 -2.8281  1.0151
 1301OPC    HW2 5531   1.434   2.002   1.165  0.7504 -2.1490 -4.8694
 1301OPC     MW 5532   1.447   1.933   1.199  0.1150 -0.3972 -0.4634
 1302OPC     OW 5533   3.876   3.579   3.906  0.5702 -0.3210 -0.4960
 1302OPC    HW1 5534   3.916   3.521   3.854 -0.6545 -1.5597 -0.1081
 1302OPC    HW2 5535   3.793   3.553   3.906  0.2381  0.6644  0.7487
 1302OPC     MW 5536   3.870   3.567   3.898  0.3402 -0.3585 -0.2549
 1303OPC     OW 5537   1.123   4.577   3.401  0.2087  0.2038  0.0296
 1303OPC    HW1 5538   1.198   4.621   3.408  0.7485 -0.7513  0.2755
 1303OPC    HW2 5539   1.147   4.496   3.381 -0.7512 -0.1555  0.2559
 1303OPC     MW 5540   1.137   4.572   3.399  0.1466  0.0095  0.0993
 1304OPC     OW 5541   2.288   4.878   4.767 -0.1396 -0.3905 -0.7980
 1304OPC    HW1 5542   2.343   4.917   4.822 -3.3047  1.6754  1.2555
 1304OPC    HW2 5543   2.297   4.924   4.693 -0.1132  0.9063 -0.0252
 1304OPC     MW 5544   2.297   4.891   4.764 -0.6033  0.1063 -0.3803
 1305OPC     OW 5545   0.711   2.363   1.967 -0.0634  0.3458  0.1433
 1305OPC    HW1 5546   0.797   2.375   1.958 -0.0910  1.1583  0.7423
 1305OPC    HW2 5547   0.683   2.442   1.992 -0.9446  0.0194  0.2084
 1305OPC     MW 5548   0.720   2.377   1.970 -0.1976  0.4176  0.2414
 1306OPC     OW 5549   4.446   1.192   3.578  0.1966 -0.1171 -0.5615
 1306OPC    HW1 5550   4.368   1.203   3.541 -0.7808 -0.5003  1.2296
 1306OPC    HW2 5551   4.481   1.125   3.535 -1.5087 -1.4975  0.1388
 1306OPC     MW 5552   4.440   1.184   3.566 -0.2000 -0.3776 -0.1935
 1307OPC     OW 5553   4.393   2.979   4.561 -0.4735  0.2481  0.3391
 1307OPC    HW1 5554   4.428   3.045   4.606  1.6505 -0.3969 -0.2622
 1307OPC    HW2 5555   4.336   3.018   4.507 -0.2221  1.4223  0.8995
 1307OPC     MW 5556   4.390   2.995   4.560 -0.1225  0.3263  0.3328
 1308OPC     OW 5557   4.170   1.220   0.079  0.0607  0.2660  1.0525
 1308OPC    HW1 5558   4.230   1.272   0.041  0.8794 -1.1436  0.3554
 1308OPC    HW2 5559   4.112   1.206   0.016 -1.6523  2.4587  2.0128
 1308OPC     MW 5560   4.171   1.226   0.064 -0.0715  0.3817  1.0914
 1309OPC     OW 5561   3.919   3.823   0.417 -0.3282  0.5947 -0.2664
 1309OPC    HW1 5562   3.949   3.749   0.383  0.4678  0.8761 -0.1971
 1309OPC    HW2 5563   3.835   3.806   0.433 -0.4773  0.1179 -1.4242
 1309OPC     MW 5564   3.911   3.810   0.414 -0.2326  0.5658 -0.4272
 1310OPC     OW 5565   1.777   3.903   3.599  0.3084 -0.2022 -0.2563
 1310OPC    HW1 5566   1.715   3.928   3.542 -0.0666  0.0587  0.2590
 1310OPC    HW2 5567   1.824   3.976   3.610  1.1464 -0.5842 -1.1870
 1310OPC     MW 5568   1.774   3.918   3.592  0.3767 -0.2202 -0.3176
 1311OPC     OW 5569   3.172   0.103   1.785  0.2734  0.2359  0.0862
 1311OPC    HW1 5570   3.170   0.069   1.866  1.2018  1.6058  0.7136
 1311OPC    HW2 5571   3.257   0.116   1.771  0.0301  1.0371 -0.6705
 1311OPC     MW 5572   3.184   0.100   1.795  0.3746  0.5566  0.0671
 1312OPC     OW 5573   3.904   5.007   3.568 -0.4864 -0.1810  0.5643
 1312OPC    HW1 5574   3.929   5.071   3.514 -1.4939  0.7366  1.1235
 1312OPC    HW2 5575   3.925   4.934   3.525  0.7940  0.5224 -0.0469
 1312OPC     MW 5576   3.911   5.006   3.554 -0.4462  0.0584  0.5566
 1313OPC     OW 5577   0.429   0.008   2.866  0.1988 -0.3077 -0.2743
 1313OPC    HW1 5578   0.380  -0.052   2.824 -1.2730  0.0688  0.8322
 1313OPC    HW2 5579   0.410   0.082   2.825  0.4469 -0.2679 -0.3221
 1313OPC     MW 5580   0.419   0.010   2.853  0.0180 -0.2462 -0.1178
 1314OPC     OW 5581   1.659   4.269   0.073 -0.0733 -0.2983  0.3987
 1314OPC    HW1 5582   1.627   4.294  -0.005 -1.0752 -0.2482  0.8180
 1314OPC    HW2 5583   1.647   4.339   0.124  1.9061  0.2113  0.2777
 1314OPC     MW 5584   1.653   4.283   0.069  0.0710 -0.2158  0.4427
 1315OPC     OW 5585   3.045   1.527   2.714 -0.2201  0.0881  0.5688
 1315OPC    HW1 5586   3.071   1.501   2.793  0.3541  0.0680  0.3816
 1315OPC    HW2 5587   2.980   1.583   2.731  0.2617  0.5091  1.0851
 1315OPC     MW 5588   3.040   1.532   2.728 -0.0641  0.1473  0.6174
 1316OPC     OW 5589   1.305   2.351   4.862 -0.0917 -0.3585 -0.6509
 1316OPC    HW1 5590   1.347   2.325   4.790  0.1693  0.9245 -0.9843
 1316OPC    HW2 5591   1.349   2.312   4.926  0.3855 -0.6162 -1.1245
 1316OPC     MW 5592   1.318   2.342   4.861  0.0173 -0.2071 -0.7703
 1317OPC     OW 5593   2.445   1.075   4.143 -0.5425 -0.7462  0.2726
 1317OPC    HW1 5594   2.426   1.101   4.062 -0.6815  2.6923  1.2482
 1317OPC    HW2 5595   2.417   1.141   4.193 -0.6469 -2.7952  3.1929
 1317OPC     MW 5596   2.438   1.089   4.138 -0.5785 -0.5410  0.8478
 1318OPC     OW 5597   2.018   4.696   1.454  0.1440  0.5835 -0.1073
 1318OPC    HW1 5598   1.975   4.717   1.381  1.7251 -0.3973 -1.3655
 1318OPC    HW2 5599   2.016   4.609   1.455  0.1586  0.5729  1.0408
 1318OPC     MW 5600   2.011   4.687   1.443  0.3797  0.4368 -0.1236
 1319OPC     OW 5601   4.911   4.157   0.364  0.1866 -0.7248 -0.0437
 1319OPC    HW1 5602   4.971   4.099   0.390 -0.6007 -1.4601  0.1613
 1319OPC    HW2 5603   4.896   4.135   0.281  0.9360  0.1069 -0.4135
 1319OPC     MW 5604   4.918   4.145   0.356  0.1812 -0.7107 -0.0681
 1320OPC     OW 5605   3.369   0.894   4.091  0.2167  0.0800  0.4688
 1320OPC    HW1 5606   3.315   0.846   4.042 -0.7014  0.5304  1.0186
 1320OPC    HW2 5607   3.371   0.971   4.050 -0.1370  0.2926  0.8526
 1320OPC     MW 5608   3.362   0.898   4.078  0.0288  0.1779  0.6068
 1321OPC     OW 5609   2.984   3.188   4.173 -0.0836 -0.6107 -0.2890
 1321OPC    HW1 5610   3.056   3.192   4.124 -0.0632  1.1042 -0.1976
 1321OPC    HW2 5611   2.955   3.107   4.161  0.8574 -0.7672 -1.8001
 1321OPC     MW 5612   2.990   3.177   4.164  0.0584 -0.3805 -0.4985
 1322OPC     OW 5613   0.902   3.215   2.890 -0.0439  0.0512 -0.3516
 1322OPC    HW1 5614   0.906   3.293   2.929 -0.5446 -0.2178  0.2451
 1322OPC    HW2 5615   0.970   3.217   2.834 -1.2240  1.7005 -1.8390
 1322OPC     MW 5616   0.913   3.227   2.887 -0.2922  0.2552 -0.4832
 1323OPC     OW 5617   4.011   4.467   3.614 -0.0850 -0.1656 -0.4530
 1323OPC    HW1 5618   4.086   4.499   3.583 -0.0907  0.0469 -0.2556
 1323OPC    HW2 5619   4.031   4.386   3.639  0.6523  0.6041  1.6606
 1323OPC     MW 5620   4.025   4.460   3.613  0.0234 -0.0203 -0.1116
 1324OPC     OW 5621   4.222   1.290   2.753  0.3182 -0.0635 -0.4511
 1324OPC    HW1 5622   4.179   1.337   2.694  1.6447  1.4408 -0.2975
 1324OPC    HW2 5623   4.303   1.323   2.751  1.0431 -1.6646  0.4301
 1324OPC     MW 5624   4.228   1.302   2.744  0.6213 -0.0778 -0.2981
 1325OPC     OW 5625   3.208   3.881   3.475  0.0782 -0.2334  0.7688
 1325OPC    HW1 5626   3.185   3.963   3.454 -2.2316 -0.8944  0.4917
 1325OPC    HW2 5627   3.244   3.851   3.401 -0.3975  0.0884  0.3954
 1325OPC     MW 5628   3.210   3.889   3.461 -0.3332 -0.2836  0.6727
 1326OPC     OW 5629   2.677   0.183   4.800 -0.4009 -0.0274 -0.4381
 1326OPC    HW1 5630   2.676   0.264   4.767 -0.1695 -1.0786 -3.3405
 1326OPC    HW2 5631   2.607   0.145   4.763 -0.9456 -0.9995  1.4491
 1326OPC     MW 5632   2.667   0.189   4.789 -0.4473 -0.3263 -0.5882
 1327OPC     OW 5633   3.734   3.193   3.094  0.1953 -0.0082  0.0729
 1327OPC    HW1 5634   3.669   3.156   3.139  0.5758 -0.8718 -0.0640
 1327OPC    HW2 5635   3.765   3.254   3.148  0.2152 -0.5787  0.7129
 1327OPC     MW 5636   3.729   3.196   3.109  0.2545 -0.2202  0.1471
 1328OPC     OW 5637   5.096   3.477   3.559  0.6477  0.4231  0.0712
 1328OPC    HW1 5638   5.014   3.484   3.530 -0.1585 -0.0533  2.0708
 1328OPC    HW2 5639   5.119   3.560   3.575 -0.0065  0.4702  0.8589
 1328OPC     MW 5640   5.087   3.491   3.557  0.4318  0.3597  0.4829
 1329OPC     OW 5641   0.556   1.115   2.632  0.7980  0.5824 -0.2736
 1329OPC    HW1 5642   0.620   1.173   2.633 -0.8268  2.4877  1.2168
 1329OPC    HW2 5643   0.531   1.110   2.715  0.1687 -1.4720 -0.5275
 1329OPC     MW 5644   0.562   1.123   2.644  0.4650  0.5604 -0.0910
 1330OPC     OW 5645   4.937   1.008   2.649  0.1658 -0.4233  0.1405
 1330OPC    HW1 5646   4.956   1.079   2.696 -0.9614  0.5821 -0.8267
 1330OPC    HW2 5647   5.010   0.960   2.653  0.6887  0.4118  1.4594
 1330OPC     MW 5648   4.950   1.012   2.657  0.0768 -0.1515  0.1924
 1331OPC     OW 5649   0.909   1.655   2.978  0.3608 -0.4001 -0.0566
 1331OPC    HW1 5650   0.838   1.703   2.963 -0.3141 -0.6708  1.9813
 1331OPC    HW2 5651   0.975   1.712   2.972 -0.4049  0.8239  2.1184
 1331OPC     MW 5652   0.909   1.670   2.975  0.1480 -0.2592  0.5658
 1332OPC     OW 5653   2.285   4.721   1.486 -0.2194  0.0315 -0.8629
 1332OPC    HW1 5654   2.202   4.709   1.458  0.1900 -2.6104 -1.2269
 1332OPC    HW2 5655   2.309   4.642   1.513  1.5633  1.1753  1.1862
 1332OPC     MW 5656   2.276   4.707   1.486  0.1043 -0.1898 -0.6140
 1333OPC     OW 5657   2.659   3.718   4.558 -0.7045 -0.1455  0.4568
 1333OPC    HW1 5658   2.672   3.670   4.629 -1.7123  0.0569  0.7905
 1333OPC    HW2 5659   2.704   3.791   4.575 -0.8329 -0.1506  0.8341
 1333OPC     MW 5660   2.668   3.722   4.571 -0.8723 -0.1163  0.5620
 1334OPC     OW 5661   0.081   0.776   3.332  0.2217  0.5102  0.3941
 1334OPC    HW1 5662   0.108   0.827   3.397 -0.0450 -0.0638  0.9811
 1334OPC    HW2 5663   0.036   0.713   3.374 -1.1286  0.8699 -0.4434
 1334OPC     MW 5664   0.078   0.774   3.348 -0.0172  0.4785  0.3572
 1335OPC     OW 5665   3.964   3.300   0.888 -0.1723  0.3740 -0.5427
 1335OPC    HW1 5666   3.886   3.284   0.923  0.5100 -0.5779  0.6408
 1335OPC    HW2 5667   3.980   3.383   0.909  0.1879 -0.1425  1.4833
 1335OPC     MW 5668   3.955   3.310   0.896 -0.0185  0.1570 -0.0686
 1336OPC     OW 5669   0.723   1.388   3.674 -0.3005  0.1383  0.0384
 1336OPC    HW1 5670   0.742   1.310   3.641 -0.4209  0.1742 -0.1134
 1336OPC    HW2 5671   0.801   1.418   3.701 -0.4310 -0.5666  1.2523
 1336OPC     MW 5672   0.737   1.381   3.673 -0.3376  0.0395  0.1951
 1337OPC     OW 5673   4.353   0.738   3.240  0.0658 -0.4583 -0.5023
 1337OPC    HW1 5674   4.359   0.740   3.327  0.8248 -0.5145 -0.5397
 1337OPC    HW2 5675   4.322   0.658   3.223  0.2437 -0.5740 -0.2940
 1337OPC     MW 5676   4.350   0.727   3.251  0.2043 -0.4837 -0.4771
 1338OPC     OW 5677   4.121   2.108   4.995 -0.4276  0.0055 -0.6071
 1338OPC    HW1 5678   4.205   2.121   5.016 -0.1356 -2.7865  0.2930
 1338OPC    HW2 5679   4.124   2.053   4.928 -1.5328 -0.4485 -0.3154
 1338OPC     MW 5680   4.134   2.102   4.988 -0.5476 -0.4740 -0.4313
 1339OPC     OW 5681   1.168   3.631   0.568 -0.1557 -0.0138 -0.5719
 1339OPC    HW1 5682   1.169   3.560   0.517  0.6912  0.9686 -1.9717
 1339OPC    HW2 5683   1.230   3.682   0.535 -0.9050  1.5099  0.2479
 1339OPC     MW 5684   1.177   3.628   0.556 -0.1413  0.3564 -0.6576
 1340OPC     OW 5685   2.189   3.315   2.736  0.7306  0.7968  0.6726
 1340OPC    HW1 5686   2.169   3.233   2.758 -0.3676  1.7950  3.9864
 1340OPC    HW2 5687   2.176   3.317   2.649 -0.7940 -2.0900  0.7202
 1340OPC     MW 5688   2.184   3.303   2.726  0.3432  0.5178  1.1691
 1341OPC     OW 5689   2.129   3.422   5.117  0.5118  0.3189  0.0354
 1341OPC    HW1 5690   2.194   3.376   5.081 -0.3764  0.5718 -2.0277
 1341OPC    HW2 5691   2.063   3.366   5.118  0.1072  0.7850 -0.1474
 1341OPC     MW 5692   2.129   3.407   5.112  0.3208  0.4250 -0.2961
 1342OPC     OW 5693   1.600   1.949   1.547  0.3521  0.1075  0.8599
 1342OPC    HW1 5694   1.657   1.916   1.604  0.8310  0.7367  0.7583
 1342OPC    HW2 5695   1.527   1.905   1.564  0.7302 -0.3618  1.3311
 1342OPC     MW 5696   1.598   1.938   1.558  0.4787  0.1311  0.9145
 1343OPC     OW 5697   4.854   1.700   4.772  0.2790  0.4404 -0.2129
 1343OPC    HW1 5698   4.850   1.638   4.711 -0.6630  0.1489  0.1368
 1343OPC    HW2 5699   4.791   1.756   4.750  0.1979  0.5431  0.2664
 1343OPC     MW 5700   4.844   1.699   4.760  0.1278  0.4125 -0.0904
 1344OPC     OW 5701   4.551   0.863   5.064  0.0925 -0.0976 -0.0072
 1344OPC    HW1 5702   4.625   0.820   5.044  0.4181  0.4965 -0.1033
 1344OPC    HW2 5703   4.541   0.918   4.997  0.6892  1.2800  0.9860
 1344OPC     MW 5704   4.561   0.865   5.051  0.2289  0.1937  0.1254
 1345OPC     OW 5705   2.348   4.870   0.369  0.2802  0.4896  0.5870
 1345OPC    HW1 5706   2.400   4.814   0.328 -0.8774 -1.3614  1.5240
 1345OPC    HW2 5707   2.363   4.946   0.328  1.4038 -0.6176 -1.1637
 1345OPC     MW 5708   2.358   4.873   0.357  0.2753  0.0527  0.4668
 1346OPC     OW 5709   1.962   1.678   3.898  0.7670 -0.2018 -0.0482
 1346OPC    HW1 5710   2.009   1.648   3.831  1.1303 -0.5918  0.3710
 1346OPC    HW2 5711   2.018   1.729   3.941  0.0060  1.5627 -1.0465
 1346OPC     MW 5712   1.977   1.681   3.895  0.7083  0.0013 -0.1339
 1347OPC     OW 5713   1.540   1.760   4.588 -0.2236  0.0115  0.0752
 1347OPC    HW1 5714   1.598   1.818   4.559 -0.6370 -0.4706 -1.8787
 1347OPC    HW2 5715   1.464   1.803   4.584 -0.3613 -0.2476 -0.1263
 1347OPC     MW 5716   1.538   1.775   4.583 -0.3050 -0.0979 -0.2432
 1348OPC     OW 5717   3.871   3.383   2.062 -0.0043 -0.4058  0.3087
 1348OPC    HW1 5718   3.793   3.364   2.095  0.2666 -2.3621 -0.0523
 1348OPC    HW2 5719   3.853   3.425   1.988 -0.6304  1.8616  1.6461
 1348OPC     MW 5720   3.857   3.387   2.056 -0.0567 -0.3599  0.4529
 1349OPC     OW 5721   3.366   2.553   3.602  0.0708  0.3556  0.6202
 1349OPC    HW1 5722   3.292   2.542   3.647 -0.4508  1.5609  0.0952
 1349OPC    HW2 5723   3.349   2.621   3.550  0.6999 -0.8591 -1.2927
 1349OPC     MW 5724   3.352   2.561   3.601  0.0868  0.3542  0.2602
 1350OPC     OW 5725   0.240   1.288   2.131  0.0264 -0.1987 -0.0410
 1350OPC    HW1 5726   0.298   1.284   2.196  0.6142  0.5722 -0.5065
 1350OPC    HW2 5727   0.167   1.315   2.170  0.6927  1.4838  0.1288
 1350OPC     MW 5728   0.238   1.291   2.147  0.2117  0.1637 -0.0848
 1351OPC     OW 5729   4.016   0.067   0.862  0.2584  0.0398 -0.3838
 1351OPC    HW1 5730   4.072   0.022   0.813 -1.4563 -2.4173 -0.2752
 1351OPC    HW2 5731   4.067   0.114   0.915  2.1465 -0.2518 -1.8672
 1351OPC     MW 5732   4.032   0.067   0.863  0.2840 -0.3663 -0.5869
 1352OPC     OW 5733   3.140   0.331   4.048 -0.3821 -0.2597  0.0934
 1352OPC    HW1 5734   3.156   0.341   3.963 -3.0247  0.4746 -0.4235
 1352OPC    HW2 5735   3.129   0.412   4.077 -1.9183 -0.5780  0.5328
 1352OPC     MW 5736   3.141   0.344   4.040 -0.9995 -0.1983  0.0823
 1353OPC     OW 5737   5.101   0.279   0.952 -0.1788 -0.2954 -0.1588
 1353OPC    HW1 5738   5.136   0.332   1.012  1.5558  0.1612 -1.4897
 1353OPC    HW2 5739   5.168   0.230   0.926 -0.8361 -0.3940 -1.8049
 1353OPC     MW 5740   5.116   0.279   0.957 -0.0198 -0.2425 -0.5985
 1354OPC     OW 5741   2.340   3.355   0.313 -0.6136 -0.4378 -0.4991
 1354OPC    HW1 5742   2.425   3.355   0.294 -0.6238 -2.5913 -0.8259
 1354OPC    HW2 5743   2.338   3.351   0.401 -0.4287  1.2359 -0.4035
 1354OPC     MW 5744   2.352   3.354   0.323 -0.5878 -0.5087 -0.5333
 1355OPC     OW 5745   0.805   2.144   2.985 -0.3432 -0.3025  0.1051
 1355OPC    HW1 5746   0.762   2.195   2.929 -0.7766 -0.2778  0.4590
 1355OPC    HW2 5747   0.880   2.126   2.943  0.0320  1.0174  0.1880
 1355OPC     MW 5748   0.810   2.149   2.970 -0.3518 -0.1040  0.1696
 1356OPC     OW 5749   4.144   1.151   1.081 -0.0751 -0.0330  0.1815
 1356OPC    HW1 5750   4.229   1.141   1.100  0.2461  0.7648 -0.7453
 1356OPC    HW2 5751   4.145   1.190   1.003 -1.3038  0.0184  0.1732
 1356OPC     MW 5752   4.157   1.155   1.072 -0.2093  0.0926  0.0433
 1357OPC     OW 5753   1.339   0.558   1.908  0.1716  0.2328 -0.7788
 1357OPC    HW1 5754   1.407   0.571   1.961 -0.3549 -0.1660 -0.0021
 1357OPC    HW2 5755   1.327   0.472   1.910 -0.3617  0.2987 -0.9008
 1357OPC     MW 5756   1.347   0.547   1.916  0.0150  0.1837 -0.6821
 1358OPC     OW 5757   3.209   3.360   0.721 -0.0124  0.3166  0.4418
 1358OPC    HW1 5758   3.247   3.336   0.646 -0.4891  2.2702 -0.5025
 1358OPC    HW2 5759   3.223   3.446   0.725  1.0778  0.1112  3.2834
 1358OPC     MW 5760   3.216   3.369   0.710  0.0781  0.5748  0.7221
 1359OPC     OW 5761   3.360   4.843   2.701 -0.0814  0.1317 -0.0872
 1359OPC    HW1 5762   3.343   4.880   2.779  0.8539  0.9078 -0.2395
 1359OPC    HW2 5763   3.434   4.800   2.715  0.7520  1.2742 -0.8541
 1359OPC     MW 5764   3.368   4.842   2.715  0.1800  0.4151 -0.2230
 1360OPC     OW 5765   2.879   0.519   1.044 -0.4870 -0.3022  0.0350
 1360OPC    HW1 5766   2.893   0.506   1.128  1.4737 -0.2336 -0.2500
 1360OPC    HW2 5767   2.844   0.444   1.016  1.8006 -1.5626  0.3137
 1360OPC     MW 5768   2.876   0.506   1.052  0.1407 -0.4782  0.0342
 1361OPC     OW 5769   3.543   1.293   1.069 -0.0767  0.2774 -0.2112
 1361OPC    HW1 5770   3.534   1.289   1.156 -1.1165  0.6320 -0.2930
 1361OPC    HW2 5771   3.614   1.244   1.054 -1.2672 -1.8350  0.6295
 1361OPC     MW 5772   3.552   1.285   1.080 -0.4061  0.0177 -0.0991
 1362OPC     OW 5773   0.471   2.350   2.915 -0.0788  0.9075  0.8281
 1362OPC    HW1 5774   0.542   2.308   2.887 -0.0841  1.9273 -0.8829
 1362OPC    HW2 5775   0.500   2.431   2.930 -0.8994  1.3843 -0.0793
 1362OPC     MW 5776   0.486   2.356   2.913 -0.2008  1.1287  0.4413
 1363OPC     OW 5777   4.330   3.295   3.465 -0.4270  0.3490  0.2458
 1363OPC    HW1 5778   4.408   3.275   3.433 -0.2848 -1.1249  1.4277
 1363OPC    HW2 5779   4.288   3.329   3.396  1.0484  0.6673 -0.5343
 1363OPC     MW 5780   4.335   3.297   3.450 -0.1881  0.1783  0.3052
 1364OPC     OW 5781   0.101   2.478   1.464  0.1297 -0.3388  0.3883
 1364OPC    HW1 5782   0.154   2.515   1.522  0.5281  0.1663 -0.2827
 1364OPC    HW2 5783   0.036   2.535   1.456  1.1952  0.7336 -1.3344
 1364OPC     MW 5784   0.099   2.492   1.472  0.3459 -0.1057  0.0346
 1365OPC     OW 5785   3.286   0.218   4.479 -0.2407 -0.3528  0.4697
 1365OPC    HW1 5786   3.292   0.141   4.519  1.1133  0.0797  1.1207
 1365OPC    HW2 5787   3.217   0.207   4.426 -0.2279 -1.9205  0.7239
 1365OPC     MW 5788   3.277   0.205   4.477 -0.0387 -0.5205  0.6034
 1366OPC     OW 5789   0.589   4.674   1.755  0.1900 -0.7586  0.0465
 1366OPC    HW1 5790   0.589   4.639   1.834  0.6621 -2.0093 -0.4895
 1366OPC    HW2 5791   0.633   4.617   1.706  2.1544  1.1760 -0.6123
 1366OPC     MW 5792   0.595   4.661   1.759  0.5499 -0.6576 -0.1300
 1367OPC     OW 5793   0.432   0.627   2.038  0.0586 -0.5956  0.3523
 1367OPC    HW1 5794   0.431   0.715   2.040  0.5835 -0.3792 -3.0039
 1367OPC    HW2 5795   0.357   0.607   1.998  0.9631 -1.4644 -0.9876
 1367OPC     MW 5796   0.421   0.637   2.032  0.2698 -0.6920 -0.3414
[truncated: 773,936 more chars]
