# Supplementary material for: Metallicious: Automated Force-Field Parameterization of Covalently Bound Metals for Supramolecular Structures
Source: J Chem Theory Comput. 2024 Oct 7;20(20):9060–71. doi: 10.1021/acs.jctc.4c00850 (PMC11500408; doi:10.1021/acs.jctc.4c00850)
Supplement: Supplementary file 2 — ct4c00850_si_002.zip [file ct4c00850_si_002.zip › SI_MD_input/Fe4L6/metallicious/4_prod.gro]

Good ROcking Metal Altar for Chronical Sinners
17532
    1Fe      Fe    1   3.162   3.755   4.395 -0.3782  0.0892 -0.0374
    2Fe      Fe    2   2.349   4.736   4.528  0.0786 -0.0482  0.1832
    3Fe      Fe    3   1.975   3.518   4.852 -0.1767 -0.1380  0.0268
    4Fe      Fe    4   2.842   4.154   5.587  0.2755  0.1467 -0.3876
    5UNK     O0    5   3.195   4.194   5.054 -0.3513  0.1730 -0.1552
    5UNK     S1    6   3.248   4.093   5.143 -0.1041 -0.4114  0.4096
    5UNK     C2    7   3.091   4.017   5.183 -0.1025  1.1357 -0.1461
    5UNK     C3    8   3.049   4.027   5.315  0.0998 -0.0589 -0.1985
    5UNK     C4    9   2.925   3.977   5.354 -0.3225 -0.1095  0.2784
    5UNK     N5   10   2.891   3.989   5.484 -0.1082  0.1740  0.1373
    5UNK     C6   11   2.931   3.893   5.566  0.1492 -0.1650  0.4062
    5UNK     C7   12   2.862   3.890   5.695 -0.1790  0.3802  0.1682
    5UNK     C8   13   2.845   3.772   5.765  0.4385 -0.2439 -0.5308
    5UNK     C9   14   2.769   3.774   5.882  0.0853  0.0391 -0.0089
    5UNK    C10   15   2.724   3.901   5.934  0.2281  0.4552  0.0268
    5UNK    C11   16   2.749   4.018   5.848  0.0052  0.0383  0.7601
    5UNK    N12   17   2.816   4.008   5.731 -0.9980 -0.7793 -0.0911
    5UNK    C13   18   2.844   3.912   5.258 -0.4356  0.7836 -0.4730
    5UNK    C14   19   2.886   3.894   5.130 -0.6271  0.0259 -0.6492
    5UNK    C15   20   3.006   3.949   5.085  0.1705  0.4692  0.2486
    5UNK    C16   21   3.061   3.931   4.945  0.2931 -0.0025  0.6766
    5UNK    C17   22   3.053   4.039   4.851  0.5671  0.0107  0.0068
    5UNK    C18   23   3.097   4.028   4.719  0.5091 -0.2946  0.1423
    5UNK    C19   24   3.106   3.807   4.897  0.6738  1.2714  0.2340
    5UNK    S20   25   3.099   3.654   4.985  0.0258  0.4163 -0.1300
    5UNK    O21   26   3.124   3.687   5.124  0.0505 -0.3317 -0.2099
    5UNK    O22   27   2.967   3.593   4.951 -0.1341  0.0281  0.3524
    5UNK    O23   28   3.214   3.579   4.928 -0.1045 -0.4283 -0.3542
    5UNK    C24   29   3.148   3.793   4.764  0.1629 -0.2442  0.1340
    5UNK    C25   30   3.143   3.901   4.673 -0.0247 -0.1093 -0.5511
    5UNK    N26   31   3.194   3.886   4.547  0.1167 -0.7646 -0.0468
    5UNK    C27   32   3.303   3.952   4.533 -0.5105 -0.4458 -0.0607
    5UNK    C28   33   3.344   3.968   4.396  0.4705 -0.1270 -0.3645
    5UNK    C29   34   3.443   4.061   4.362 -0.4863 -0.2362 -0.2305
    5UNK    C30   35   3.472   4.071   4.226  0.6321 -0.1794 -0.1656
    5UNK    C31   36   3.391   3.999   4.134  0.2301 -0.1546 -0.0035
    5UNK    C32   37   3.294   3.910   4.181 -0.4132  0.9811 -0.1432
    5UNK    N33   38   3.274   3.892   4.312  0.1670 -0.0456 -0.6155
    5UNK    O34   39   3.329   3.997   5.080  0.3388  0.4375 -0.0959
    5UNK    O35   40   3.307   4.136   5.267  0.3972  0.1184  0.3368
    5UNK    H36   41   3.114   4.075   5.388 -1.4461  1.4017  0.2816
    5UNK    H37   42   2.991   3.806   5.538  2.1418  0.9652  0.9104
    5UNK    H38   43   2.888   3.681   5.726 -1.0920 -1.4376  0.4470
    5UNK    H39   44   2.747   3.682   5.935 -0.9844  0.8398  0.9904
    5UNK    H40   45   2.662   3.896   6.023  1.9985 -0.4919  1.2484
    5UNK    H41   46   2.699   4.111   5.877 -1.6463 -0.7011  0.3474
    5UNK    H42   47   2.749   3.872   5.290 -0.8160  1.5779 -0.6016
    5UNK    H43   48   2.823   3.841   5.059 -1.0633 -1.2643  0.6519
    5UNK    H44   49   3.017   4.136   4.882 -0.6250 -0.8309  1.4066
    5UNK    H45   50   3.078   4.118   4.661  1.1081  2.5129  3.9298
    5UNK    H46   51   3.180   3.696   4.728 -1.0089 -0.0723 -1.4467
    5UNK    H47   52   3.358   3.985   4.621 -1.8539  1.4676  0.1224
    5UNK    H48   53   3.488   4.116   4.444 -0.2408 -0.6998 -0.0489
    5UNK    H49   54   3.546   4.143   4.194  1.0852 -0.9645 -0.9362
    5UNK    H50   55   3.416   4.003   4.028 -0.5639  1.2877 -0.1674
    5UNK    H51   56   3.231   3.859   4.109 -1.6644  0.7626  1.0846
    6UNK     O0   57   2.605   4.219   4.187 -0.2671  0.2826 -0.1801
    6UNK     S1   58   2.659   4.353   4.169  0.2438 -0.1604 -0.4405
    6UNK     C2   59   2.666   4.400   4.344 -1.0660  0.2057  0.0409
    6UNK     C3   60   2.604   4.522   4.386 -0.1909  0.0757  0.5355
    6UNK     C4   61   2.599   4.563   4.517  0.9119 -0.1584 -0.3287
    6UNK     N5   62   2.540   4.691   4.546  0.4484 -0.1771  0.4915
    6UNK     C6   63   2.617   4.795   4.539 -0.0122 -0.4886 -0.3715
    6UNK     C7   64   2.550   4.921   4.580  0.4813 -0.2167 -0.5472
    6UNK     C8   65   2.619   5.038   4.599  0.4137 -0.4452  0.2284
    6UNK     C9   66   2.550   5.157   4.627  0.2198 -0.2865  0.9396
    6UNK    C10   67   2.408   5.146   4.646 -0.2228  0.2907  0.1067
    6UNK    C11   68   2.350   5.021   4.628  0.1748  0.0924  0.3471
    6UNK    N12   69   2.413   4.910   4.599 -0.7366  0.6302  0.7552
    6UNK    C13   70   2.662   4.491   4.621  0.4593 -1.1463  0.0186
    6UNK    C14   71   2.739   4.385   4.581 -0.4395 -0.0754 -0.5384
    6UNK    C15   72   2.746   4.340   4.442  0.0355 -0.6853 -0.1300
    6UNK    C16   73   2.826   4.221   4.415  0.2344 -0.8031 -0.0796
    6UNK    C17   74   2.753   4.100   4.423 -0.8071 -0.3417  0.1706
    6UNK    C18   75   2.813   3.983   4.392  0.6030  0.6570  0.6661
    6UNK    C19   76   2.964   4.222   4.384 -0.0322  0.9121  0.6670
    6UNK    S20   77   3.067   4.366   4.396 -0.0046 -0.1263 -0.1260
    6UNK    O21   78   3.079   4.381   4.538  0.3229 -0.2330  0.6232
    6UNK    O22   79   3.182   4.339   4.321 -0.3601  0.7584  0.3467
    6UNK    O23   80   2.989   4.471   4.335  0.0720 -0.4475  0.5166
    6UNK    C24   81   3.019   4.095   4.341  0.0768 -0.1176  0.5179
    6UNK    C25   82   2.949   3.973   4.350  0.2648 -0.1941  0.6311
    6UNK    N26   83   3.007   3.852   4.314 -0.3680  0.2616  0.4951
    6UNK    C27   84   2.975   3.799   4.198  0.3007  0.3158  0.8692
    6UNK    C28   85   3.041   3.683   4.153  0.2781  0.7625 -0.4185
    6UNK    C29   86   3.014   3.632   4.028  0.0574 -0.6462  0.4911
    6UNK    C30   87   3.102   3.529   3.984 -0.4199  0.5409 -0.0009
    6UNK    C31   88   3.199   3.486   4.076  1.0318  0.9829  0.1278
    6UNK    C32   89   3.225   3.541   4.201  0.0421 -0.4963  0.2652
    6UNK    N33   90   3.141   3.643   4.240  0.1591 -0.6203  0.3997
    6UNK    O34   91   2.796   4.354   4.116 -0.6085  0.7602  0.2353
    6UNK    O35   92   2.562   4.451   4.119 -0.5944  0.7283 -0.2709
    6UNK    H36   93   2.555   4.586   4.313 -1.1006 -1.4190 -0.2283
    6UNK    H37   94   2.719   4.798   4.501  0.7019 -0.1786  1.4540
    6UNK    H38   95   2.725   5.047   4.580  0.3813  2.6922  1.0009
    6UNK    H39   96   2.606   5.250   4.629  1.2127 -0.8126 -0.7376
    6UNK    H40   97   2.340   5.226   4.674  0.1964  0.0184  2.0869
    6UNK    H41   98   2.243   5.006   4.642 -0.3822  0.5873 -2.7761
    6UNK    H42   99   2.669   4.536   4.720  1.5660  1.8647 -1.2916
    6UNK    H43  100   2.790   4.327   4.657 -0.6325 -0.2540 -0.5442
    6UNK    H44  101   2.646   4.108   4.434 -0.6457 -1.0408  3.0537
    6UNK    H45  102   2.749   3.896   4.394 -0.6533  1.5470 -0.0478
    6UNK    H46  103   3.122   4.097   4.304  0.6025  0.5727  1.9594
    6UNK    H47  104   2.902   3.848   4.134 -0.8259  0.1577  1.9776
    6UNK    H48  105   2.950   3.680   3.955  3.1457  0.6212 -1.6053
    6UNK    H49  106   3.093   3.473   3.891 -1.5352 -1.6729  1.3546
    6UNK    H50  107   3.264   3.403   4.049 -0.2346  0.1586 -0.4683
    6UNK    H51  108   3.300   3.498   4.268 -0.2045  2.3488  2.5735
    7UNK     O0  109   2.595   3.248   4.581  0.0300 -0.1865  0.4002
    7UNK     S1  110   2.550   3.309   4.702 -0.0281 -0.6096 -0.0589
    7UNK     C2  111   2.448   3.440   4.648 -0.2501  0.0658 -0.3808
    7UNK     C3  112   2.310   3.435   4.674 -0.1027  0.2282  0.2551
    7UNK     C4  113   2.215   3.536   4.631 -0.0660  0.6726  0.1911
    7UNK     N5  114   2.075   3.534   4.665 -0.4841  0.3639  0.0156
    7UNK     C6  115   1.996   3.490   4.571 -0.0297 -0.6355  0.1383
    7UNK     C7  116   1.849   3.493   4.593 -0.7434  0.3558 -0.1814
    7UNK     C8  117   1.754   3.464   4.493 -0.3822 -0.1127 -0.9972
    7UNK     C9  118   1.616   3.475   4.526 -0.5629  0.1100 -0.1091
    7UNK    C10  119   1.585   3.526   4.654  0.0579  0.5818  0.8033
    7UNK    C11  120   1.687   3.547   4.752 -0.1610  0.4099 -0.6932
    7UNK    N12  121   1.820   3.521   4.724 -0.0325  0.7096 -0.2171
    7UNK    C13  122   2.266   3.637   4.555  0.3969 -0.0927  0.4897
    7UNK    C14  123   2.401   3.636   4.526  0.3912 -0.0860  0.7297
    7UNK    C15  124   2.497   3.546   4.575  0.1551 -0.1556 -0.6503
    7UNK    C16  125   2.643   3.558   4.539  0.4743 -0.3133  0.2444
    7UNK    C17  126   2.728   3.603   4.642 -0.0535 -0.1765 -0.0507
    7UNK    C18  127   2.863   3.628   4.632  0.2068  0.6764  0.1395
    7UNK    C19  128   2.704   3.533   4.414  0.0103  0.2443  0.1066
    7UNK    S20  129   2.607   3.503   4.266 -0.3350 -0.2854 -0.1290
    7UNK    O21  130   2.707   3.454   4.169 -0.2122  0.4898  0.0151
    7UNK    O22  131   2.514   3.403   4.309 -0.3748  0.2380  0.1051
    7UNK    O23  132   2.555   3.634   4.228  0.1748  0.7232  0.3562
    7UNK    C24  133   2.844   3.541   4.407 -0.3881 -0.4291 -0.0912
    7UNK    C25  134   2.922   3.596   4.513 -0.6476  0.3025  0.2432
    7UNK    N26  135   3.061   3.621   4.503  0.1131  0.1166 -0.1307
    7UNK    C27  136   3.134   3.520   4.532  0.3299  0.1516 -0.5782
    7UNK    C28  137   3.279   3.541   4.541  0.0717  0.6144  0.1686
    7UNK    C29  138   3.371   3.477   4.632  0.9840 -0.4433 -0.1932
    7UNK    C30  139   3.507   3.500   4.614  0.0449 -0.1189 -0.7398
    7UNK    C31  140   3.548   3.595   4.523  0.4808  0.7665 -0.0963
    7UNK    C32  141   3.450   3.662   4.450 -0.1262  0.2526 -0.3705
    7UNK    N33  142   3.319   3.639   4.464  0.6105  0.6783  0.5174
    7UNK    O34  143   2.643   3.368   4.799  0.7796 -1.6863  0.1062
    7UNK    O35  144   2.453   3.227   4.769  0.2146 -0.0395 -0.2723
    7UNK    H36  145   2.270   3.347   4.724 -2.4913  0.1642 -1.6216
    7UNK    H37  146   2.034   3.457   4.474 -0.1345  0.9845 -0.4907
    7UNK    H38  147   1.786   3.421   4.398 -0.1063  1.5801 -1.7023
    7UNK    H39  148   1.533   3.452   4.461  0.5373  0.7317 -1.7829
    7UNK    H40  149   1.483   3.547   4.687  0.3812 -0.7665  2.8745
    7UNK    H41  150   1.649   3.584   4.847  1.7938  1.1306 -0.1454
    7UNK    H42  151   2.207   3.720   4.515 -2.8506 -2.3216  0.2832
    7UNK    H43  152   2.438   3.722   4.469 -0.2261  1.3287  2.3733
    7UNK    H44  153   2.688   3.609   4.743 -0.4836 -1.0427 -0.1573
    7UNK    H45  154   2.924   3.671   4.711  1.1128  1.3341 -0.8829
    7UNK    H46  155   2.899   3.516   4.317  1.0379 -3.1489  1.3930
    7UNK    H47  156   3.093   3.419   4.547  0.9673 -0.4981 -2.8029
    7UNK    H48  157   3.330   3.403   4.701  0.0717  0.6121  0.4320
    7UNK    H49  158   3.576   3.458   4.687 -0.2627  0.4055 -0.1361
    7UNK    H50  159   3.653   3.612   4.503  0.7935  0.0319  0.8227
    7UNK    H51  160   3.487   3.727   4.371  2.7978 -1.1970 -0.3345
    8UNK     O0  161   1.915   4.352   4.799  0.5381  0.3316 -0.0637
    8UNK     S1  162   1.884   4.335   4.666  0.0649 -0.3341 -0.3842
    8UNK     C2  163   2.044   4.319   4.594  0.1061 -0.3582 -0.3927
    8UNK     C3  164   2.107   4.431   4.543  0.0199 -0.4624 -0.1366
    8UNK     C4  165   2.246   4.432   4.500  0.1343 -0.2262 -0.0669
    8UNK     N5  166   2.299   4.551   4.445  0.3986 -0.0824  0.5304
    8UNK     C6  167   2.269   4.566   4.318 -0.1586  0.5847 -0.5145
    8UNK     C7  168   2.312   4.681   4.246  0.4364  0.3131  0.0229
    8UNK     C8  169   2.313   4.695   4.104 -0.3227 -0.4831 -0.0612
    8UNK     C9  170   2.360   4.812   4.048 -0.0289 -0.3704  0.0751
    8UNK    C10  171   2.419   4.909   4.129 -0.0535 -0.0240 -0.2582
    8UNK    C11  172   2.426   4.886   4.270 -0.1186  0.0315  0.2221
    8UNK    N12  173   2.371   4.780   4.325  0.2067  0.5158 -0.5554
    8UNK    C13  174   2.329   4.321   4.521  0.1368  0.6704  0.3235
    8UNK    C14  175   2.264   4.210   4.579  0.6578 -0.5111  0.5007
    8UNK    C15  176   2.123   4.206   4.613  0.6684  0.3558 -0.6431
    8UNK    C16  177   2.064   4.081   4.678 -0.6228  0.2831 -0.0737
    8UNK    C17  178   2.069   4.068   4.820 -0.0931  0.4789  0.9736
    8UNK    C18  179   2.027   3.950   4.885  0.1337 -0.8267  0.0932
    8UNK    C19  180   2.023   3.968   4.598  0.1774 -0.1896 -0.3203
    8UNK    S20  181   2.005   3.966   4.427  0.0697  0.4407  0.1555
    8UNK    O21  182   1.949   4.093   4.393  0.2747 -0.2068  0.9652
    8UNK    O22  183   2.139   3.955   4.390 -1.5564  0.1863  0.0502
    8UNK    O23  184   1.924   3.850   4.398  0.2113 -0.2034  0.2876
    8UNK    C24  185   1.982   3.849   4.663 -0.2038 -0.4909 -0.0115
    8UNK    C25  186   1.985   3.838   4.804 -0.5368  0.1068  0.3950
    8UNK    N26  187   1.939   3.719   4.873  0.1543  0.2119 -0.2123
    8UNK    C27  188   1.843   3.738   4.957 -0.3957 -0.2087 -0.6061
    8UNK    C28  189   1.797   3.626   5.041  0.8151 -0.1990  0.2329
    8UNK    C29  190   1.694   3.645   5.134 -0.3005 -0.1803  0.3861
    8UNK    C30  191   1.669   3.548   5.225  0.9956  0.3936 -0.4967
    8UNK    C31  192   1.726   3.427   5.211  0.1011 -0.0449  0.0834
    8UNK    C32  193   1.819   3.406   5.104 -0.3020  0.0351 -0.0321
    8UNK    N33  194   1.855   3.505   5.022  0.1911 -0.1407  0.2502
    8UNK    O34  195   1.839   4.460   4.606 -0.5878  0.6693  0.0193
    8UNK    O35  196   1.815   4.213   4.624  0.0605 -0.4528  0.1560
    8UNK    H36  197   2.048   4.523   4.541  0.9397  0.2424  1.9109
    8UNK    H37  198   2.231   4.482   4.260 -1.4133  1.5050 -1.0648
    8UNK    H38  199   2.274   4.622   4.033 -1.7360 -0.3051  0.4836
    8UNK    H39  200   2.340   4.828   3.943 -0.6065  0.1865  0.2626
    8UNK    H40  201   2.448   5.007   4.094  0.2112  0.0823  0.2519
    8UNK    H41  202   2.470   4.970   4.325 -0.2895  0.9641 -1.0243
    8UNK    H42  203   2.435   4.315   4.498  0.2033 -1.3318  1.0084
    8UNK    H43  204   2.317   4.116   4.594  1.4686  0.1949  2.3892
    8UNK    H44  205   2.116   4.148   4.876  1.9114  0.8871 -1.1183
    8UNK    H45  206   2.043   3.931   4.991  1.6198  1.9110  0.4387
    8UNK    H46  207   1.926   3.764   4.624 -1.1382 -0.7319  1.7090
    8UNK    H47  208   1.797   3.834   4.979  0.0129 -0.4033  1.3224
    8UNK    H48  209   1.639   3.738   5.134 -0.6014 -0.3529  0.6113
    8UNK    H49  210   1.596   3.567   5.304  2.0954  0.6565  0.4809
    8UNK    H50  211   1.693   3.347   5.276  0.6806 -1.3318 -1.1561
    8UNK    H51  212   1.869   3.315   5.073 -0.2201  0.4878 -1.3153
    9UNK     O0  213   2.649   4.901   5.019 -0.3730  0.1653 -0.6167
    9UNK     S1  214   2.717   4.772   5.000 -0.0526  0.2639  0.1213
    9UNK     C2  215   2.585   4.662   4.954  0.0559  0.2861 -0.5471
    9UNK     C3  216   2.498   4.707   4.853 -0.4689  0.1627  0.0229
    9UNK     C4  217   2.394   4.623   4.803  0.2964  0.3747  0.1199
    9UNK     N5  218   2.309   4.678   4.711  0.4029 -0.0429  0.0120
    9UNK     C6  219   2.190   4.709   4.752  0.3966  0.0415 -0.4272
    9UNK     C7  220   2.092   4.764   4.657 -0.8188  0.3830  0.4118
    9UNK     C8  221   1.960   4.789   4.688  0.3511 -0.2338 -0.5762
    9UNK     C9  222   1.868   4.827   4.589 -0.2756  0.1491  0.4660
    9UNK    C10  223   1.926   4.843   4.463 -0.1496  0.7513  0.6339
    9UNK    C11  224   2.063   4.824   4.437 -1.1822 -0.8429 -0.3634
    9UNK    N12  225   2.144   4.782   4.536 -0.1414 -0.2776 -0.4260
    9UNK    C13  226   2.374   4.491   4.856 -0.2087  0.1115 -0.4060
    9UNK    C14  227   2.464   4.448   4.954 -0.1415  0.1300 -0.0707
    9UNK    C15  228   2.571   4.527   5.005  0.2633 -0.6609 -0.3427
    9UNK    C16  229   2.653   4.463   5.118 -0.1005  0.4543  0.6137
    9UNK    C17  230   2.751   4.358   5.092  0.5351 -0.3443 -0.2549
    9UNK    C18  231   2.820   4.296   5.201 -0.2767  0.1010 -0.1453
    9UNK    C19  232   2.630   4.500   5.253 -0.1057  0.0769 -0.0282
    9UNK    S20  233   2.492   4.607   5.307  0.0545  0.1567 -0.5781
    9UNK    O21  234   2.522   4.642   5.449  0.3698  0.7414 -0.2155
    9UNK    O22  235   2.483   4.722   5.219 -0.3160 -0.1817 -0.2720
    9UNK    O23  236   2.370   4.523   5.298  0.3121 -0.0860  0.1631
    9UNK    C24  237   2.696   4.434   5.359 -0.2444  0.3581 -0.6657
    9UNK    C25  238   2.795   4.336   5.333  0.6638  0.0802 -0.2583
    9UNK    N26  239   2.878   4.290   5.434 -0.6249 -0.0136 -0.2380
    9UNK    C27  240   3.003   4.325   5.434  0.5208  0.0121  0.2998
    9UNK    C28  241   3.087   4.268   5.539  0.6299  0.6239 -0.3151
    9UNK    C29  242   3.227   4.300   5.538  0.0137 -0.2246  0.3597
    9UNK    C30  243   3.307   4.241   5.635 -0.3809 -0.5298  0.2537
    9UNK    C31  244   3.251   4.157   5.726  0.3224 -0.3759 -0.5083
    9UNK    C32  245   3.111   4.132   5.725 -0.3689  0.4505 -0.3515
    9UNK    N33  246   3.031   4.186   5.628  0.1973  0.3262 -0.7357
    9UNK    O34  247   2.774   4.718   5.124 -0.3359  0.3769 -0.3481
    9UNK    O35  248   2.800   4.776   4.881  0.1808 -0.3741 -0.2192
    9UNK    H36  249   2.520   4.805   4.812  0.7919 -0.8814 -1.9524
    9UNK    H37  250   2.155   4.703   4.855  1.0605  0.2544 -0.1796
    9UNK    H38  251   1.933   4.786   4.794 -0.3601 -3.1185 -0.7780
    9UNK    H39  252   1.766   4.859   4.612 -0.7191 -1.2900  0.5624
    9UNK    H40  253   1.878   4.887   4.376  3.5857  0.5645 -1.7531
    9UNK    H41  254   2.106   4.848   4.340 -3.0828  1.7566 -0.6584
    9UNK    H42  255   2.299   4.417   4.828 -0.0769 -1.5640  3.2005
    9UNK    H43  256   2.454   4.343   4.983  1.9227 -0.2553 -0.5942
    9UNK    H44  257   2.774   4.332   4.988 -1.7800 -2.0059 -0.4304
    9UNK    H45  258   2.896   4.227   5.168 -0.2927  0.9214 -2.0361
    9UNK    H46  259   2.669   4.455   5.462  2.1967 -1.5944  0.4627
    9UNK    H47  260   3.052   4.382   5.355 -1.0463 -1.4645 -1.8533
    9UNK    H48  261   3.274   4.371   5.470  2.1042 -0.8899  1.0349
    9UNK    H49  262   3.412   4.269   5.646 -0.5358  0.8417 -1.3213
    9UNK    H50  263   3.319   4.119   5.801 -1.0265  0.5246  1.2292
    9UNK    H51  264   3.060   4.073   5.801  0.9806  1.0478  1.0794
   10UNK     O0  265   2.163   4.042   5.231  0.1346 -0.3937  0.0233
   10UNK     S1  266   2.131   3.912   5.291 -0.1438 -0.3465 -0.2281
   10UNK     C2  267   2.214   3.797   5.189 -0.0385 -0.8669 -0.5917
   10UNK     C3  268   2.146   3.706   5.112  0.3637 -0.2607 -0.2002
   10UNK     C4  269   2.219   3.608   5.036  0.4550 -1.0722  0.5715
   10UNK     N5  270   2.147   3.507   4.964  0.4415 -0.1175 -0.1181
   10UNK     C6  271   2.162   3.387   5.013  0.1475 -0.2804  0.4723
   10UNK     C7  272   2.098   3.276   4.947  0.0050 -0.4868 -0.4479
   10UNK     C8  273   2.141   3.144   4.963 -0.0392  0.2562  0.1089
   10UNK     C9  274   2.105   3.047   4.873 -0.6431 -0.9455 -0.4306
   10UNK    C10  275   2.005   3.084   4.776  0.1254  0.0720  0.1467
   10UNK    C11  276   1.961   3.219   4.773 -0.4397  0.6792 -0.3511
   10UNK    N12  277   2.015   3.315   4.850  0.4315 -0.5529 -0.1837
   10UNK    C13  278   2.358   3.614   5.028  0.4095 -0.9933 -0.0651
   10UNK    C14  279   2.421   3.714   5.098 -0.1522  0.1570  0.1147
   10UNK    C15  280   2.357   3.802   5.184  0.0166 -0.2131  0.0549
   10UNK    C16  281   2.435   3.873   5.286 -0.4451  0.1508 -0.6151
   10UNK    C17  282   2.463   4.008   5.255  0.9961 -0.8301  0.6064
   10UNK    C18  283   2.529   4.095   5.339 -0.3614 -0.1223  0.1661
   10UNK    C19  284   2.487   3.825   5.409 -0.2427 -0.5972 -0.0831
   10UNK    S20  285   2.473   3.659   5.463  0.0633  0.3942 -0.3452
   10UNK    O21  286   2.332   3.630   5.475  0.0014  0.0757  0.0688
   10UNK    O22  287   2.531   3.575   5.361  0.5437 -0.4371  0.3771
   10UNK    O23  288   2.539   3.645   5.589 -0.3528 -0.7182 -0.5094
   10UNK    C24  289   2.569   3.915   5.487 -0.3760  0.6381 -0.2254
   10UNK    C25  290   2.591   4.047   5.453  0.1172 -0.2480 -0.5755
   10UNK    N26  291   2.651   4.135   5.548  0.1338  0.2654  0.0339
   10UNK    C27  292   2.572   4.200   5.634 -0.5542  0.3877  0.0294
   10UNK    C28  293   2.636   4.303   5.711 -0.3649 -0.1413 -0.0849
   10UNK    C29  294   2.562   4.387   5.801 -0.5343  0.3521 -0.5874
   10UNK    C30  295   2.631   4.481   5.879  0.2361  0.5967 -0.2468
   10UNK    C31  296   2.771   4.478   5.881 -0.2645 -0.1164 -0.2387
   10UNK    C32  297   2.838   4.392   5.787 -0.3813  0.6550 -0.7403
   10UNK    N33  298   2.771   4.305   5.703 -0.5110  0.0395 -0.7675
   10UNK    O34  299   1.993   3.877   5.275 -0.5587 -0.6182 -0.1321
   10UNK    O35  300   2.192   3.896   5.426  0.1370 -0.7651 -0.1641
   10UNK    H36  301   2.038   3.699   5.121  0.3653  1.0562  1.3489
   10UNK    H37  302   2.216   3.361   5.105  0.6736  0.2574  0.3200
   10UNK    H38  303   2.212   3.119   5.042 -0.0727  0.8500  0.3339
   10UNK    H39  304   2.149   2.948   4.869 -1.1527 -1.2524  1.0219
   10UNK    H40  305   1.960   3.013   4.708 -1.6686  0.9931  0.2899
   10UNK    H41  306   1.898   3.247   4.689 -1.3604  1.7930  0.6763
   10UNK    H42  307   2.420   3.545   4.971 -0.0853 -0.8127 -0.8449
   10UNK    H43  308   2.529   3.719   5.098 -0.1044 -0.4986  1.1688
   10UNK    H44  309   2.411   4.046   5.167  1.0315  1.2994  1.4311
   10UNK    H45  310   2.536   4.201   5.319 -0.7304 -0.2856 -0.9386
   10UNK    H46  311   2.602   3.873   5.582  0.4638  0.6338 -0.5078
   10UNK    H47  312   2.464   4.200   5.618 -0.4314  3.3275 -1.6414
   10UNK    H48  313   2.455   4.368   5.809 -0.1488 -2.0711 -0.5179
   10UNK    H49  314   2.565   4.545   5.938  0.8862  0.5681  0.5352
   10UNK    H50  315   2.829   4.540   5.947  0.7576 -2.1797  0.9114
   10UNK    H51  316   2.947   4.386   5.792 -0.2581  2.1775 -1.1058
   11NMe     N0  317   4.700   4.189   2.655 -0.1023 -0.6257 -0.7834
   11NMe     C1  318   4.563   4.222   2.582 -0.2079 -1.3347 -0.3543
   11NMe     C2  319   4.705   4.040   2.695  0.1732  0.5334  0.2996
   11NMe     C3  320   4.703   4.271   2.787  0.1093  0.4034  0.6856
   11NMe     C4  321   4.824   4.213   2.575  0.0431  0.1096 -0.2776
   11NMe     H5  322   4.555   4.329   2.564  1.4080 -0.8363  1.5059
   11NMe     H6  323   4.479   4.207   2.650 -0.7047  1.7036 -0.1336
   11NMe     H7  324   4.550   4.165   2.490 -1.8966 -1.0608 -0.3304
   11NMe     H8  325   4.707   3.983   2.602  0.4484 -1.4865  1.4795
   11NMe     H9  326   4.610   4.009   2.739 -0.2888  2.2759  0.6034
   11NMe    H10  327   4.788   4.028   2.764  0.5267 -0.0638 -0.2199
   11NMe    H11  328   4.779   4.237   2.857 -0.3509  0.4462  1.2184
   11NMe    H12  329   4.605   4.262   2.835  0.9404 -1.0896  2.2134
   11NMe    H13  330   4.718   4.375   2.756 -0.2543  0.4752  0.7462
   11NMe    H14  331   4.907   4.162   2.625  2.7044  4.2327 -0.0761
   11NMe    H15  332   4.840   4.320   2.564  0.5989  0.2364  1.3996
   11NMe    H16  333   4.805   4.164   2.479 -0.1328  1.4163 -0.9246
   12NMe     N0  334   1.347   2.787   0.381 -0.2658 -0.3142 -0.8182
   12NMe     C1  335   1.316   2.896   0.479 -0.1306  0.2937  0.4325
   12NMe     C2  336   1.484   2.731   0.405 -0.7824 -0.7624  0.4261
   12NMe     C3  337   1.326   2.832   0.235 -0.9427 -0.0881 -0.0323
   12NMe     C4  338   1.259   2.667   0.414 -0.3720 -0.0388  0.6390
   12NMe     H5  339   1.405   2.959   0.480  2.4886 -3.1141  0.7166
   12NMe     H6  340   1.296   2.847   0.575 -1.1477 -0.6800 -0.2632
   12NMe     H7  341   1.230   2.952   0.444  0.3717  0.1060 -1.1675
   12NMe     H8  342   1.495   2.702   0.509 -0.3602 -0.8915  0.3481
   12NMe     H9  343   1.561   2.805   0.380  0.0806 -1.7708 -0.0171
   12NMe    H10  344   1.498   2.646   0.338  2.3068 -0.0024 -0.0656
   12NMe    H11  345   1.390   2.918   0.215 -0.2250 -0.7284 -0.5589
   12NMe    H12  346   1.222   2.856   0.215 -0.7686 -0.0812 -0.9839
   12NMe    H13  347   1.361   2.743   0.183 -0.9847 -0.2476  0.2089
   12NMe    H14  348   1.151   2.686   0.406 -0.5337 -1.2324 -0.3660
   12NMe    H15  349   1.277   2.643   0.519  1.3772  1.8052  0.8026
   12NMe    H16  350   1.292   2.583   0.352  3.4971  2.0167 -0.3860
   13NMe     N0  351   3.139   3.590   2.933  0.0139  0.6416  0.1931
   13NMe     C1  352   3.041   3.695   2.899 -0.2686 -0.2554 -0.0800
   13NMe     C2  353   3.180   3.595   3.083 -0.1815 -0.3660  0.6848
   13NMe     C3  354   3.256   3.616   2.841 -0.2886  0.3914 -0.1659
   13NMe     C4  355   3.084   3.452   2.906  0.5917  0.7634  0.2139
   13NMe     H5  356   3.075   3.789   2.943 -0.2171 -0.0296 -0.5954
   13NMe     H6  357   2.949   3.661   2.947 -0.2540  0.6764  0.6463
   13NMe     H7  358   3.026   3.704   2.791  3.9267  0.4068 -0.7716
   13NMe     H8  359   3.089   3.563   3.134  0.3971 -0.2252  1.8381
   13NMe     H9  360   3.203   3.696   3.118 -0.6167  0.2174 -0.6470
   13NMe    H10  361   3.261   3.525   3.104  0.1742 -0.6487 -1.4419
   13NMe    H11  362   3.281   3.721   2.855  0.8311  0.2235 -0.8191
   13NMe    H12  363   3.240   3.587   2.737  2.3992 -0.8603 -0.3303
   13NMe    H13  364   3.340   3.556   2.875  0.5302  0.4415 -1.9905
   13NMe    H14  365   3.060   3.444   2.800 -0.4080  0.8147  0.4313
   13NMe    H15  366   2.994   3.435   2.965  1.5148  0.0535  1.4815
   13NMe    H16  367   3.155   3.373   2.931  0.4313  0.7821  0.7474
   14NMe     N0  368   4.694   1.188   0.145 -0.0800  0.3437 -0.2051
   14NMe     C1  369   4.557   1.128   0.118 -0.1144 -0.2089  0.0404
   14NMe     C2  370   4.814   1.098   0.114  0.5141 -0.3195  0.2363
   14NMe     C3  371   4.705   1.212   0.300 -0.1875 -0.1100  0.3451
   14NMe     C4  372   4.710   1.317   0.077  0.6336  1.0550  0.2122
   14NMe     H5  373   4.483   1.191   0.169  1.8542  2.5440 -0.2541
   14NMe     H6  374   4.568   1.027   0.159  2.0855  0.2487  0.7168
   14NMe     H7  375   4.536   1.132   0.011  1.4238 -0.6736 -0.3135
   14NMe     H8  376   4.822   1.065   0.011  0.4538 -1.0766  0.4724
   14NMe     H9  377   4.802   1.015   0.183 -0.3235 -0.9048 -0.5932
   14NMe    H10  378   4.911   1.136   0.148  0.2660  0.2047  0.3702
   14NMe    H11  379   4.631   1.281   0.342 -1.4741 -1.5558  0.5461
   14NMe    H12  380   4.802   1.261   0.309 -0.4375  0.8409 -1.6715
   14NMe    H13  381   4.714   1.114   0.349  1.2767  0.7084  1.8252
   14NMe    H14  382   4.816   1.342   0.079  1.1393 -0.9292  1.3902
   14NMe    H15  383   4.649   1.394   0.124 -0.3580 -0.1445  0.9443
   14NMe    H16  384   4.691   1.303  -0.030  1.4542 -2.8362  0.4178
   15OPC     OW  385   4.218   4.375   4.170  0.5534  0.4909 -0.2463
   15OPC    HW1  386   4.150   4.421   4.198  0.6818  0.2976  0.4026
   15OPC    HW2  387   4.271   4.434   4.135  0.6988  0.8418  0.5413
   15OPC     MW  388   4.216   4.390   4.169  0.5938  0.5141 -0.0340
   16OPC     OW  389   3.070   5.043   0.347  0.5278  0.4756 -0.3756
   16OPC    HW1  390   3.082   4.978   0.290 -1.1947 -0.2080 -0.0418
   16OPC    HW2  391   3.118   5.020   0.416 -0.2768 -0.6360 -0.1505
   16OPC     MW  392   3.079   5.030   0.349  0.1544  0.2101 -0.2931
   17OPC     OW  393   2.232   0.864   3.305 -0.2249 -0.8643 -0.0001
   17OPC    HW1  394   2.181   0.921   3.264  1.5927 -1.1326 -2.9476
   17OPC    HW2  395   2.297   0.913   3.336 -0.3688 -0.9385  0.4132
   17OPC     MW  396   2.234   0.879   3.303  0.0224 -0.9149 -0.3744
   18OPC     OW  397   1.652   0.052   2.591 -0.2676  0.4608 -0.4583
   18OPC    HW1  398   1.715  -0.007   2.578  0.0396  0.8002 -0.5393
   18OPC    HW2  399   1.594   0.035   2.528  0.0976  0.6138 -0.8341
   18OPC     MW  400   1.653   0.041   2.580 -0.1683  0.5335 -0.5259
   19OPC     OW  401   3.070   0.913   0.433  0.0979  0.5770 -0.7282
   19OPC    HW1  402   3.052   0.849   0.376  1.0163 -0.4931  0.1334
   19OPC    HW2  403   3.086   0.870   0.507 -0.4777  1.9107  0.1911
   19OPC     MW  404   3.070   0.897   0.436  0.1487  0.6159 -0.4651
   20OPC     OW  405   4.498   0.277   3.804  0.4488  0.2646  0.4063
   20OPC    HW1  406   4.564   0.261   3.749 -0.0624 -0.0615 -0.1269
   20OPC    HW2  407   4.495   0.364   3.807  2.1053  0.3243  1.9239
   20OPC     MW  408   4.507   0.287   3.796  0.6179  0.2253  0.5518
   21OPC     OW  409   0.250   0.002   0.748 -0.6300  0.4982  0.3451
   21OPC    HW1  410   0.216  -0.056   0.693 -2.1782  0.8096  0.9186
   21OPC    HW2  411   0.251   0.076   0.701  1.3561  0.0728 -0.3904
   21OPC     MW  412   0.245   0.005   0.733 -0.5653  0.4815  0.3211
   22OPC     OW  413   3.874   1.141   4.074 -0.0605 -0.4498 -0.2608
   22OPC    HW1  414   3.815   1.170   4.131  0.2137 -0.8260  0.2231
   22OPC    HW2  415   3.929   1.208   4.067 -0.9360  0.1924 -1.2945
   22OPC     MW  416   3.873   1.155   4.081 -0.1493 -0.4106 -0.3421
   23OPC     OW  417   2.056   2.432   0.518  0.2171  0.1548 -0.6430
   23OPC    HW1  418   2.017   2.361   0.550 -0.8691  1.2319  0.5739
   23OPC    HW2  419   2.103   2.402   0.451  0.5557 -1.8307  0.4279
   23OPC     MW  420   2.057   2.417   0.513  0.1067  0.0206 -0.3050
   24OPC     OW  421   3.027   2.159   1.731  0.3925 -0.1935  0.0637
   24OPC    HW1  422   3.031   2.089   1.784  1.0592  0.2992  0.6795
   24OPC    HW2  423   3.079   2.137   1.665  1.3726  0.0838  0.7167
   24OPC     MW  424   3.035   2.145   1.729  0.6358 -0.0797  0.2511
   25OPC     OW  425   3.195   1.559   4.057 -0.5418 -0.1464 -0.9692
   25OPC    HW1  426   3.171   1.573   4.140  2.0931  0.2643 -0.1946
   25OPC    HW2  427   3.125   1.521   4.022 -1.8812  0.0039  1.3322
   25OPC     MW  428   3.181   1.556   4.064 -0.3504 -0.0635 -0.5149
   26OPC     OW  429   2.115   0.690   1.836  0.3880 -0.2866 -0.1740
   26OPC    HW1  430   2.042   0.739   1.844 -0.5699 -1.6761 -0.0015
   26OPC    HW2  431   2.164   0.716   1.904 -0.0391  0.5264 -0.1604
   26OPC     MW  432   2.111   0.701   1.848  0.1835 -0.3717 -0.1464
   27OPC     OW  433   2.995   1.970   0.301 -0.4598  0.2873 -0.7496
   27OPC    HW1  434   2.916   1.987   0.334  0.0790 -1.6321  1.8319
   27OPC    HW2  435   3.046   1.969   0.371  1.3781 -1.1267 -2.0396
   27OPC     MW  436   2.991   1.972   0.316 -0.1087 -0.2051 -0.5588
   28OPC     OW  437   0.446   2.334   4.871 -0.2990 -0.2952  0.2199
   28OPC    HW1  438   0.467   2.369   4.794 -0.1883 -1.1064 -0.1247
   28OPC    HW2  439   0.384   2.276   4.851  0.2456 -1.0299  0.6366
   28OPC     MW  440   0.440   2.331   4.857 -0.2022 -0.5235  0.2304
   29OPC     OW  441   1.616   3.370   3.757  0.4556 -0.1619  0.0474
   29OPC    HW1  442   1.588   3.447   3.788 -2.0285 -0.2054 -1.7671
   29OPC    HW2  443   1.580   3.366   3.677  0.3663 -3.2697  0.1137
   29OPC     MW  444   1.607   3.381   3.750  0.0753 -0.6274 -0.2108
   30OPC     OW  445   2.697   4.597   2.684  0.4499 -0.3333 -0.1126
   30OPC    HW1  446   2.713   4.664   2.631  1.4278  0.4996  1.1708
   30OPC    HW2  447   2.754   4.536   2.658  0.5788 -0.1192 -0.3362
   30OPC     MW  448   2.708   4.597   2.673  0.6132 -0.1785  0.0441
   31OPC     OW  449   1.776   0.694   0.776 -0.4757 -0.2635  0.2200
   31OPC    HW1  450   1.809   0.672   0.854 -1.0698  0.5501  0.7218
   31OPC    HW2  451   1.808   0.773   0.761 -1.3399  0.1021  0.2290
   31OPC     MW  452   1.785   0.702   0.786 -0.6911 -0.0893  0.2955
   32OPC     OW  453   4.220   1.330   0.702 -0.0241  0.0421 -0.2842
   32OPC    HW1  454   4.181   1.366   0.771 -0.0873 -0.6845  0.0647
   32OPC    HW2  455   4.198   1.246   0.707 -2.2941  0.3458 -2.6923
   32OPC     MW  456   4.211   1.323   0.713 -0.3687 -0.0204 -0.5884
   33OPC     OW  457   3.086   0.031   2.741 -0.1590  0.0405 -0.2103
   33OPC    HW1  458   3.033   0.078   2.791  0.1866 -0.3601  0.5630
   33OPC    HW2  459   3.052  -0.050   2.745  0.6539 -0.2775  0.5295
   33OPC     MW  460   3.073   0.026   2.749  0.0120 -0.0657  0.0132
   34OPC     OW  461   1.609   1.618   3.707  0.1793 -0.5557  0.0537
   34OPC    HW1  462   1.637   1.693   3.742 -2.9387  0.8706 -0.2246
   34OPC    HW2  463   1.589   1.570   3.777 -0.2385 -0.1079  0.2483
   34OPC     MW  464   1.610   1.622   3.723 -0.3430 -0.2789  0.0414
   35OPC     OW  465   4.975   2.288   3.801  0.5504 -0.8281 -0.0119
   35OPC    HW1  466   5.010   2.214   3.772  1.1002 -0.7091  0.3430
   35OPC    HW2  467   5.009   2.349   3.749  1.3724 -0.6397  0.7201
   35OPC     MW  468   4.985   2.286   3.789  0.7531 -0.7827  0.1487
   36OPC     OW  469   3.259   2.082   4.853  0.3111 -0.3944 -0.4115
   36OPC    HW1  470   3.330   2.090   4.803  0.1040 -0.9502 -0.8044
   36OPC    HW2  471   3.289   2.098   4.933  0.7509  0.0075 -0.6476
   36OPC     MW  472   3.274   2.086   4.857  0.3455 -0.4172 -0.5044
   37OPC     OW  473   0.725   2.551   0.707  0.0514  0.5735  0.3145
   37OPC    HW1  474   0.736   2.539   0.793 -0.5352 -0.6157  0.2420
   37OPC    HW2  475   0.709   2.471   0.678  1.5496  0.7415 -1.1121
   37OPC     MW  476   0.724   2.537   0.716  0.1861  0.4227  0.0931
   38OPC     OW  477   0.861   4.870   1.087  0.6961  0.1937  0.2796
   38OPC    HW1  478   0.909   4.874   1.015 -0.7361  1.7064 -0.6381
   38OPC    HW2  479   0.780   4.887   1.060 -0.2071 -1.0429  1.9680
   38OPC     MW  480   0.856   4.873   1.073  0.3511  0.2344  0.3935
   39OPC     OW  481   4.568   3.439   3.081  0.3372 -0.3024  0.4551
   39OPC    HW1  482   4.520   3.420   3.151 -0.3494  1.4290  0.5177
   39OPC    HW2  483   4.510   3.439   3.015  0.5656  0.1210  0.2455
   39OPC     MW  484   4.553   3.436   3.081  0.2698  0.0158  0.4334
   40OPC     OW  485   1.082   0.285   2.824  0.2673  0.0664  0.0226
   40OPC    HW1  486   1.144   0.231   2.794  0.2052  0.9171 -1.7876
   40OPC    HW2  487   1.104   0.297   2.908  1.8845 -0.5589 -0.2760
   40OPC     MW  488   1.095   0.279   2.832  0.4970  0.0997 -0.2890
   41OPC     OW  489   1.109   3.257   5.094 -0.7229 -0.3559  0.4217
   41OPC    HW1  490   1.181   3.301   5.117 -0.4310 -1.1858  1.1452
   41OPC    HW2  491   1.046   3.296   5.139 -1.0239  1.3392 -1.3140
   41OPC     MW  492   1.111   3.269   5.104 -0.7243 -0.2282  0.2721
   42OPC     OW  493   0.976   1.492   1.435 -0.3115  0.4801 -0.0629
   42OPC    HW1  494   0.918   1.520   1.376 -0.1893  0.4581 -0.1956
   42OPC    HW2  495   0.943   1.416   1.462 -0.0783  0.1989 -0.5355
   42OPC     MW  496   0.962   1.485   1.430 -0.2590  0.4354 -0.1523
   43OPC     OW  497   0.157   2.570   0.812 -0.0657  0.1964 -0.2243
   43OPC    HW1  498   0.220   2.623   0.839 -0.7528  0.7581  0.2945
   43OPC    HW2  499   0.177   2.555   0.728  0.2720  1.0643 -0.3018
   43OPC     MW  500   0.169   2.575   0.803 -0.1173  0.4075 -0.1591
   44OPC     OW  501   2.260   2.665   3.149  0.1403  0.0081  0.4111
   44OPC    HW1  502   2.256   2.714   3.221  0.6047  1.9568 -0.8216
   44OPC    HW2  503   2.345   2.649   3.140  0.1861  0.5318 -0.1625
   44OPC     MW  504   2.272   2.670   3.158  0.2154  0.3734  0.1441
   45OPC     OW  505   3.651   1.954   1.333 -0.0529 -0.1708 -1.0681
   45OPC    HW1  506   3.695   1.882   1.355 -1.1617 -0.4966  0.2271
   45OPC    HW2  507   3.654   1.955   1.246 -2.6322 -3.5666 -1.4010
   45OPC     MW  508   3.658   1.944   1.324 -0.5976 -0.7205 -0.9260
   46OPC     OW  509   3.822   4.390   4.026  0.3842 -0.0958  0.6817
   46OPC    HW1  510   3.832   4.311   3.990 -2.2111 -0.2875  0.1532
   46OPC    HW2  511   3.869   4.443   3.975  1.2526 -1.1529  0.3697
   46OPC     MW  512   3.830   4.386   4.013  0.1291 -0.2803  0.5575
   47OPC     OW  513   4.752   3.129   3.053 -0.1696  0.5043 -0.3763
   47OPC    HW1  514   4.776   3.174   2.983  2.3027 -1.0002 -0.5898
   47OPC    HW2  515   4.787   3.050   3.041 -0.3458 -0.0557  2.1597
   47OPC     MW  516   4.761   3.124   3.041  0.1696  0.1993 -0.0333
   48OPC     OW  517   1.214   4.070   5.062  0.2380 -0.5489 -0.1711
   48OPC    HW1  518   1.133   4.078   5.031  0.9413  2.0131 -1.6556
   48OPC    HW2  519   1.259   4.129   5.016  2.5405 -0.4466  2.0192
   48OPC     MW  520   1.209   4.080   5.050  0.6821 -0.1552 -0.0669
   49OPC     OW  521   2.774   4.763   1.334  0.2984  0.4173  0.4579
   49OPC    HW1  522   2.820   4.836   1.323  1.2954 -0.3935 -1.1338
   49OPC    HW2  523   2.706   4.774   1.281 -0.5147  0.8900  1.5434
   49OPC     MW  524   2.771   4.775   1.325  0.3256  0.3672  0.3831
   50OPC     OW  525   1.103   3.100   0.737  0.1326 -0.2310 -0.6676
   50OPC    HW1  526   1.183   3.105   0.771 -0.5736  0.7110  0.9515
   50OPC    HW2  527   1.095   3.175   0.692 -0.3188  0.3372  0.3307
   50OPC     MW  528   1.114   3.112   0.735 -0.0383 -0.0078 -0.2810
   51OPC     OW  529   1.085   2.216   2.770  0.3515  0.2777 -0.5106
   51OPC    HW1  530   1.005   2.199   2.741  0.5953  0.9128 -1.6205
   51OPC    HW2  531   1.073   2.242   2.852 -0.5703  0.3303 -0.6583
   51OPC     MW  532   1.072   2.217   2.778  0.2512  0.3793 -0.6965
   52OPC     OW  533   3.766   3.025   1.634 -0.0902 -0.1290  0.3608
   52OPC    HW1  534   3.688   3.001   1.665  0.2784  0.7119  2.0060
   52OPC    HW2  535   3.806   3.061   1.702  2.4603 -2.1499  0.0891
   52OPC     MW  536   3.761   3.026   1.649  0.3411 -0.3033  0.5637
   53OPC     OW  537   1.649   2.508   0.964 -0.1124 -0.5589 -0.1669
   53OPC    HW1  538   1.593   2.472   0.907 -0.3199 -1.8955  0.8272
   53OPC    HW2  539   1.598   2.558   1.014 -0.6908 -2.6651  1.4672
   53OPC     MW  540   1.633   2.510   0.963 -0.2285 -1.0675  0.2213
   54OPC     OW  541   0.309   1.277   3.368 -0.2905  0.1424  0.4771
   54OPC    HW1  542   0.271   1.201   3.388  0.1481 -0.8619 -2.0896
   54OPC    HW2  543   0.258   1.308   3.304  0.3833  1.2802  0.4814
   54OPC     MW  544   0.295   1.270   3.361 -0.1262  0.1622  0.0987
   55OPC     OW  545   1.446   3.197   3.876  0.3084  0.0785 -0.0657
   55OPC    HW1  546   1.500   3.254   3.838  1.7884 -0.9790  0.3738
   55OPC    HW2  547   1.469   3.201   3.960 -1.6190  0.9793  0.4929
   55OPC     MW  548   1.458   3.206   3.883  0.2424  0.0555  0.0817
   56OPC     OW  549   1.166   3.748   0.681 -0.1400 -0.2393  0.1849
   56OPC    HW1  550   1.128   3.816   0.642  1.5993  1.5052  1.3698
   56OPC    HW2  551   1.200   3.782   0.754  1.6147 -2.1793  0.3601
   56OPC     MW  552   1.165   3.763   0.686  0.3761 -0.2683  0.3858
   57OPC     OW  553   3.375   0.391   3.415  0.2034 -0.3304  0.2074
   57OPC    HW1  554   3.462   0.396   3.412  0.3287 -1.5466  1.3599
   57OPC    HW2  555   3.358   0.306   3.415 -0.9406 -0.1369  1.1672
   57OPC     MW  556   3.385   0.379   3.414  0.0529 -0.4815  0.5194
   58OPC     OW  557   2.498   0.980   0.968  0.1815 -0.0025  0.3770
   58OPC    HW1  558   2.424   0.949   0.933  1.3719 -1.6518 -0.8385
   58OPC    HW2  559   2.543   0.908   0.988  1.2230  0.9587  1.6890
   58OPC     MW  560   2.494   0.965   0.966  0.5112 -0.1042  0.3913
   59OPC     OW  561   3.507   0.331   2.331 -0.0700  0.2441 -0.1514
   59OPC    HW1  562   3.556   0.382   2.382 -1.3721  0.7747  0.6169
   59OPC    HW2  563   3.454   0.291   2.388 -0.4747 -0.3852 -0.9494
   59OPC     MW  564   3.507   0.332   2.347 -0.3221  0.2295 -0.1556
   60OPC     OW  565   2.406   1.245   3.008 -0.2281 -0.5980 -0.3768
   60OPC    HW1  566   2.330   1.206   2.988 -0.2726 -1.1108  0.7304
   60OPC    HW2  567   2.382   1.325   3.033 -0.2181 -0.1271 -1.7733
   60OPC     MW  568   2.391   1.251   3.008 -0.2333 -0.6042 -0.4196
   61OPC     OW  569   0.273   1.948   1.622 -0.1955 -0.3790 -0.4667
   61OPC    HW1  570   0.187   1.959   1.607 -0.2268 -1.4112 -1.1969
   61OPC    HW2  571   0.291   2.007   1.683 -1.4510 -0.1843 -0.2489
   61OPC     MW  572   0.263   1.958   1.629 -0.3855 -0.5027 -0.5425
   62OPC     OW  573   1.107   4.394   3.666 -0.4236 -0.7054  0.1319
   62OPC    HW1  574   1.104   4.376   3.751 -1.1974  3.2294  1.1384
   62OPC    HW2  575   1.041   4.348   3.632 -0.3367 -2.0406  1.6727
   62OPC     MW  576   1.097   4.384   3.673 -0.5250 -0.3213  0.5082
   63OPC     OW  577   0.896   3.353   5.218 -0.8774  0.0047 -0.0547
   63OPC    HW1  578   0.867   3.381   5.295 -1.8354  2.1738 -1.1142
   63OPC    HW2  579   0.831   3.302   5.190 -1.1070  0.2510  0.0241
   63OPC     MW  580   0.882   3.349   5.225 -1.0529  0.3615 -0.1997
   64OPC     OW  581   4.355   2.025   2.360 -0.3832 -0.1667  0.2214
   64OPC    HW1  582   4.309   1.954   2.381 -1.6569  0.9544  1.4877
   64OPC    HW2  583   4.314   2.055   2.289  0.7030 -1.1423 -0.8478
   64OPC     MW  584   4.342   2.019   2.353 -0.4109 -0.1451  0.2505
   65OPC     OW  585   2.033   1.081   3.187  0.0777  0.2115 -0.5953
   65OPC    HW1  586   1.948   1.100   3.180  0.2116  1.7317  1.1707
   65OPC    HW2  587   2.065   1.099   3.108 -1.2238 -0.4109 -1.2898
   65OPC     MW  588   2.025   1.086   3.174 -0.0948  0.3441 -0.4371
   66OPC     OW  589   2.361   1.394   0.093 -0.8064  0.2874 -0.6337
   66OPC    HW1  590   2.404   1.344   0.036 -0.4685  0.9961 -1.0027
   66OPC    HW2  591   2.420   1.452   0.119 -1.2988  0.7257 -0.4737
   66OPC     MW  592   2.376   1.395   0.089 -0.8292  0.4568 -0.6646
   67OPC     OW  593   3.274   0.568   0.535  0.4396 -0.6568  0.4042
   67OPC    HW1  594   3.332   0.633   0.539  0.5313 -0.8163  2.1503
   67OPC    HW2  595   3.294   0.518   0.604 -1.5591 -0.8899  0.8680
   67OPC     MW  596   3.285   0.570   0.546  0.1578 -0.7148  0.7306
   68OPC     OW  597   3.123   1.246   4.620 -0.1300  0.1873  0.3699
   68OPC    HW1  598   3.184   1.306   4.602  0.3203  0.1909  1.7814
   68OPC    HW2  599   3.169   1.174   4.635 -0.7427 -0.9794 -2.7510
   68OPC     MW  600   3.139   1.244   4.620 -0.1540  0.0155  0.1171
   69OPC     OW  601   2.864   2.939   0.509  0.1336 -0.5847 -0.0405
   69OPC    HW1  602   2.898   2.979   0.579 -1.7451  0.9855  0.0573
   69OPC    HW2  603   2.783   2.971   0.505 -0.1509 -1.4327 -2.3366
   69OPC     MW  604   2.857   2.950   0.519 -0.1860 -0.4780 -0.3653
   70OPC     OW  605   4.907   4.978   2.587 -0.1903 -0.0479 -0.3346
   70OPC    HW1  606   4.855   4.934   2.641 -0.1989  2.3564  1.7916
   70OPC    HW2  607   4.987   4.961   2.618 -0.1041  0.3648 -0.3279
   70OPC     MW  608   4.911   4.969   2.599 -0.1789  0.3684 -0.0195
   71OPC     OW  609   3.692   1.476   4.979  0.1800  0.0593  0.4125
   71OPC    HW1  610   3.707   1.410   5.036  0.0510 -0.0772  0.2883
   71OPC    HW2  611   3.723   1.546   5.021 -0.0439 -0.0187  0.7126
   71OPC     MW  612   3.699   1.476   4.994  0.1279  0.0276  0.4383
   72OPC     OW  613   1.944   1.544   0.992 -0.1996  0.7791 -0.3114
   72OPC    HW1  614   1.944   1.630   1.007  0.7426  0.7985 -0.3936
   72OPC    HW2  615   1.915   1.537   0.910  0.5677  1.0817 -0.6133
   72OPC     MW  616   1.939   1.556   0.982  0.0529  0.8266 -0.3681
   73OPC     OW  617   0.785   1.022   2.334  0.0943  0.3395  0.6262
   73OPC    HW1  618   0.843   1.046   2.273  0.5437 -0.0566  0.8930
   73OPC    HW2  619   0.762   0.941   2.309 -1.8887  1.2011 -0.6338
   73OPC     MW  620   0.790   1.014   2.321 -0.1323  0.4082  0.4794
   74OPC     OW  621   1.810   4.796   0.775  0.6844  0.0081 -0.5929
   74OPC    HW1  622   1.726   4.808   0.795  0.4260  1.5011 -2.2744
   74OPC    HW2  623   1.827   4.715   0.803 -0.6817  0.4433  1.7136
   74OPC     MW  624   1.800   4.786   0.782  0.4445  0.2929 -0.5006
   75OPC     OW  625   1.525   0.012   4.248 -0.2027  0.3786 -0.1124
   75OPC    HW1  626   1.489  -0.067   4.253  2.4797 -0.9304  0.5554
   75OPC    HW2  627   1.461   0.065   4.273 -1.9665 -1.6188 -0.1169
   75OPC     MW  628   1.511   0.008   4.253 -0.0670 -0.1098 -0.0145
   76OPC     OW  629   4.543   3.544   1.335 -0.5963 -0.1070 -0.5207
   76OPC    HW1  630   4.531   3.545   1.421 -2.0624 -1.7909 -0.6646
   76OPC    HW2  631   4.594   3.614   1.321 -0.5363  0.3538  1.6534
   76OPC     MW  632   4.549   3.554   1.346 -0.8039 -0.2876 -0.2208
   77OPC     OW  633   0.746   0.648   3.370 -0.0236  0.4978 -0.6465
   77OPC    HW1  634   0.732   0.699   3.301  0.6444  1.7186  0.0646
   77OPC    HW2  635   0.710   0.572   3.348  0.1848  0.8463 -2.3251
   77OPC     MW  636   0.738   0.645   3.357  0.1058  0.7297 -0.7895
   78OPC     OW  637   1.213   1.602   1.705 -0.4529 -0.0602 -0.0255
   78OPC    HW1  638   1.204   1.595   1.792  1.0330 -1.1229  0.0839
   78OPC    HW2  639   1.187   1.684   1.689 -1.3941 -0.0550  1.3115
   78OPC     MW  640   1.208   1.613   1.716 -0.3725 -0.2165  0.1882
   79OPC     OW  641   0.176   4.407   0.548 -0.3133  0.0780  0.2401
   79OPC    HW1  642   0.188   4.477   0.496 -1.4301 -0.1781 -0.4130
   79OPC    HW2  643   0.252   4.365   0.544  0.4528  1.3522  0.8081
   79OPC     MW  644   0.189   4.411   0.540 -0.3651  0.2282  0.2275
   80OPC     OW  645   3.289   0.572   0.248  0.0402  0.2979 -0.1238
   80OPC    HW1  646   3.316   0.552   0.329 -0.7504 -1.7328 -0.3266
   80OPC    HW2  647   3.319   0.506   0.200 -0.0651  1.1543 -1.3909
   80OPC     MW  648   3.298   0.560   0.253 -0.0923  0.1244 -0.3409
   81OPC     OW  649   3.804   0.523   0.788 -0.0466 -0.1885  0.2750
   81OPC    HW1  650   3.760   0.592   0.817  1.1453 -0.1707  2.2309
   81OPC    HW2  651   3.772   0.511   0.708  0.1803  3.0674 -0.4746
   81OPC     MW  652   3.793   0.532   0.780  0.1630  0.2951  0.4532
   82OPC     OW  653   0.864   3.325   3.899 -0.1010 -0.4929 -0.8605
   82OPC    HW1  654   0.816   3.260   3.932  0.9601 -0.8347  0.0717
   82OPC    HW2  655   0.835   3.395   3.941  0.3665 -0.7310 -0.1359
   82OPC     MW  656   0.852   3.325   3.910  0.1248 -0.5786 -0.6158
   83OPC     OW  657   0.195   4.089   2.955 -0.0982 -0.6278 -0.9168
   83OPC    HW1  658   0.151   4.014   2.952  1.0118 -1.2818 -1.0430
   83OPC    HW2  659   0.266   4.074   2.907 -0.1464  0.6991 -1.4393
   83OPC     MW  660   0.199   4.076   2.948  0.0586 -0.5285 -1.0126
   84OPC     OW  661   2.920   0.338   1.453  0.2362 -0.2516  0.0888
   84OPC    HW1  662   2.985   0.395   1.444  0.3127 -0.2535  0.6100
   84OPC    HW2  663   2.928   0.285   1.383  0.9960 -0.4566  0.3286
   84OPC     MW  664   2.931   0.338   1.441  0.3598 -0.2822  0.2012
   85OPC     OW  665   3.039   4.192   1.878  0.2875 -0.4954 -0.2020
   85OPC    HW1  666   3.063   4.205   1.795 -1.1600 -0.6909 -0.6742
   85OPC    HW2  667   3.086   4.251   1.922  0.9490 -0.2743 -1.1728
   85OPC     MW  668   3.050   4.203   1.872  0.1714 -0.4916 -0.4151
   86OPC     OW  669   3.256   3.705   1.248  0.4396  0.2954 -0.5167
   86OPC    HW1  670   3.230   3.779   1.286  2.7676  1.9730 -1.8909
   86OPC    HW2  671   3.187   3.653   1.255 -0.7691  2.0112  1.9261
   86OPC     MW  672   3.242   3.708   1.255  0.6050  0.7966 -0.3589
   87OPC     OW  673   0.630   2.384   3.823  0.3570 -0.3924  0.4301
   87OPC    HW1  674   0.634   2.305   3.860  0.0229 -0.7015 -0.1689
   87OPC    HW2  675   0.673   2.373   3.748  0.2694 -0.0185  0.3228
   87OPC     MW  676   0.637   2.371   3.817  0.2947 -0.3828  0.3258
   88OPC     OW  677   2.382   2.536   5.150  0.0021 -0.2095 -0.2181
   88OPC    HW1  678   2.344   2.494   5.084 -0.8108  0.6472 -0.3247
   88OPC    HW2  679   2.322   2.533   5.213  0.9731 -1.4945  0.7103
   88OPC     MW  680   2.367   2.530   5.149  0.0255 -0.2727 -0.0967
   89OPC     OW  681   1.060   1.296   0.473  0.3134 -0.1208 -0.0337
   89OPC    HW1  682   1.143   1.268   0.476  1.3297  2.6813  1.0726
   89OPC    HW2  683   1.031   1.281   0.554 -0.3811 -1.3004 -0.4799
   89OPC     MW  684   1.068   1.290   0.485  0.3609  0.1189  0.0638
   90OPC     OW  685   0.978   4.561   4.680 -0.2759  0.2095 -0.2428
   90OPC    HW1  686   1.043   4.550   4.623  0.1018 -0.6980  0.3273
   90OPC    HW2  687   0.990   4.641   4.711 -0.9360  1.0157 -1.9601
   90OPC     MW  688   0.989   4.571   4.676 -0.3176  0.1944 -0.4122
   91OPC     OW  689   3.140   3.103   5.089  0.2062  0.0269 -0.0315
   91OPC    HW1  690   3.099   3.179   5.075  0.2538  0.2259  0.8739
   91OPC    HW2  691   3.093   3.046   5.041 -1.4513  0.1685  1.3180
   91OPC     MW  692   3.127   3.105   5.080 -0.0316  0.0772  0.3017
   92OPC     OW  693   2.351   1.394   1.679  0.2603 -0.2758  0.5326
   92OPC    HW1  694   2.370   1.409   1.595 -1.0071  1.6736  0.5403
   92OPC    HW2  695   2.408   1.443   1.723  0.0301 -0.2299  0.7832
   92OPC     MW  696   2.362   1.403   1.673  0.0389  0.0189  0.5707
   93OPC     OW  697   1.293   3.204   2.895  0.4205  0.1252  0.3352
   93OPC    HW1  698   1.306   3.122   2.869 -0.8617 -0.1546  0.5094
   93OPC    HW2  699   1.283   3.247   2.820  1.1125  0.1418  0.2431
   93OPC     MW  700   1.293   3.198   2.880  0.3333  0.0865  0.3473
   94OPC     OW  701   3.251   2.643   0.357 -0.0689 -0.3124  0.0770
   94OPC    HW1  702   3.266   2.702   0.419  2.0425 -1.2722  0.5742
   94OPC    HW2  703   3.165   2.646   0.346 -0.1830  1.7851  1.1226
   94OPC     MW  704   3.241   2.652   0.365  0.2261 -0.1443  0.3049
   95OPC     OW  705   3.415   0.122   4.930  0.0974  0.4864  0.1112
   95OPC    HW1  706   3.333   0.151   4.924 -0.3396 -0.8218 -0.8523
   95OPC    HW2  707   3.463   0.191   4.908 -0.8630  0.6875 -1.5089
   95OPC     MW  708   3.410   0.136   4.926 -0.1091  0.3229 -0.2705
   96OPC     OW  709   1.434   0.725   0.909  0.0335 -0.2940 -0.1545
   96OPC    HW1  710   1.511   0.720   0.948 -0.5113 -0.1762  0.9710
   96OPC    HW2  711   1.378   0.743   0.974 -1.0836 -1.3666 -0.7661
   96OPC     MW  712   1.437   0.727   0.924 -0.2120 -0.4351 -0.0786
   97OPC     OW  713   3.850   4.741   1.842  0.1016 -0.9208  0.5002
   97OPC    HW1  714   3.869   4.765   1.923  1.0460 -0.8181  0.2628
   97OPC    HW2  715   3.762   4.743   1.840  0.0824 -0.1789  1.2887
   97OPC     MW  716   3.840   4.745   1.853  0.2382 -0.7963  0.5817
   98OPC     OW  717   0.131   3.729   1.774  0.0550 -0.2926 -0.3737
   98OPC    HW1  718   0.123   3.727   1.687 -0.0909 -2.0577 -0.3432
   98OPC    HW2  719   0.104   3.650   1.799  0.8405 -0.0893  1.2196
   98OPC     MW  720   0.126   3.717   1.765  0.1495 -0.5233 -0.1339
   99OPC     OW  721   0.082   4.745   1.393  0.2466  0.3964 -0.3563
   99OPC    HW1  722   0.028   4.732   1.326 -0.5755 -1.3381  0.5729
   99OPC    HW2  723   0.148   4.691   1.376  1.2085  1.7013 -0.9246
   99OPC     MW  724   0.084   4.735   1.381  0.2673  0.3329 -0.3030
  100OPC     OW  725   3.863   2.590   2.816 -0.3682 -0.1289  0.1614
  100OPC    HW1  726   3.879   2.542   2.744  1.2557 -0.2784  0.5638
  100OPC    HW2  727   3.918   2.657   2.808  0.3441 -0.5037  1.5692
  100OPC     MW  728   3.874   2.593   2.804 -0.0231 -0.2063  0.4288
  101OPC     OW  729   1.496   2.838   4.809  0.0799  0.1021  0.4374
  101OPC    HW1  730   1.432   2.791   4.846  0.4984  0.4112  1.6153
  101OPC    HW2  731   1.472   2.920   4.823 -0.0084  0.2368 -0.4642
  101OPC     MW  732   1.483   2.843   4.817  0.1286  0.1677  0.4781
  102OPC     OW  733   1.313   1.000   2.383  0.0788 -0.2423  0.3739
  102OPC    HW1  734   1.386   0.960   2.408  0.7663  0.9673  0.4299
  102OPC    HW2  735   1.323   1.007   2.297 -0.4032 -0.8749  0.2649
  102OPC     MW  736   1.326   0.995   2.374  0.1091 -0.1571  0.3662
  103OPC     OW  737   3.589   2.216   1.147 -0.3958  0.0663 -0.4556
  103OPC    HW1  738   3.582   2.130   1.135 -2.2737  0.1745 -0.4411
  103OPC    HW2  739   3.651   2.239   1.091  1.1249 -1.4681  0.4920
  103OPC     MW  740   3.597   2.206   1.137 -0.4486 -0.1444 -0.3135
  104OPC     OW  741   0.752   2.577   4.004 -0.0458  0.5734 -0.0617
  104OPC    HW1  742   0.707   2.524   3.951  0.5562 -1.0828  0.9823
  104OPC    HW2  743   0.713   2.567   4.081  1.2569  0.1167  0.5708
  104OPC     MW  744   0.740   2.568   4.008  0.2355  0.2613  0.1860
  105OPC     OW  745   1.994   2.356   3.986 -0.0017 -0.1634  0.1854
  105OPC    HW1  746   2.017   2.434   4.017  2.3450 -1.6952  2.8291
  105OPC    HW2  747   1.924   2.334   4.033  1.4401 -0.9982  2.0760
  105OPC     MW  748   1.987   2.364   3.998  0.5579 -0.5130  0.8552
  106OPC     OW  749   0.330   0.228   4.761  0.4659 -0.5274  0.0421
  106OPC    HW1  750   0.277   0.160   4.769  0.4229 -0.8095 -2.1708
  106OPC    HW2  751   0.278   0.291   4.729  0.5074  0.5823  2.0195
  106OPC     MW  752   0.314   0.228   4.757  0.4657 -0.4052  0.0072
  107OPC     OW  753   3.172   3.961   1.335 -0.4064 -0.1128  0.0040
  107OPC    HW1  754   3.111   4.011   1.298 -1.3105 -0.1056  1.4390
  107OPC    HW2  755   3.144   3.952   1.417  2.5040  1.4835  1.2983
  107OPC     MW  756   3.158   3.967   1.341 -0.1100  0.1240  0.4072
  108OPC     OW  757   0.749   1.543   0.937 -0.0619  0.0118 -0.6234
  108OPC    HW1  758   0.683   1.519   0.884  0.3192  0.8730 -1.5152
  108OPC    HW2  759   0.797   1.471   0.943  0.4778  0.1788 -2.3681
  108OPC     MW  760   0.746   1.529   0.930  0.0741  0.1637 -1.0129
  109OPC     OW  761   2.468   4.094   0.766  1.0817 -0.0559 -0.3193
  109OPC    HW1  762   2.438   4.018   0.795 -1.8715  0.4514 -1.5581
  109OPC    HW2  763   2.462   4.086   0.679  1.6584  1.2497 -0.5077
  109OPC     MW  764   2.463   4.082   0.757  0.7307  0.2120 -0.5301
  110OPC     OW  765   0.791   0.379   1.575  0.1622 -0.3868 -0.0067
  110OPC    HW1  766   0.722   0.330   1.554  0.1259 -0.8968  1.1870
  110OPC    HW2  767   0.762   0.461   1.565 -0.4153 -0.6040 -0.1428
  110OPC     MW  768   0.777   0.384   1.571  0.0715 -0.4942  0.1495
  111OPC     OW  769   2.499   2.277   0.788 -0.1816  0.0966 -0.3237
  111OPC    HW1  770   2.428   2.323   0.767 -1.2965 -1.1741  0.4955
  111OPC    HW2  771   2.496   2.209   0.732  1.7822  1.2315 -1.9565
  111OPC     MW  772   2.488   2.273   0.776 -0.0560  0.0766 -0.4438
  112OPC     OW  773   1.525   4.562   0.217  0.2047  0.0968  0.2941
  112OPC    HW1  774   1.520   4.529   0.298  1.0754 -1.1605 -0.1188
  112OPC    HW2  775   1.452   4.534   0.179 -0.6263  1.4112  0.8632
  112OPC     MW  776   1.514   4.553   0.224  0.2105  0.1054  0.3172
  113OPC     OW  777   3.244   1.095   2.537  0.5863  0.2693  0.1464
  113OPC    HW1  778   3.327   1.071   2.531  0.2346 -0.8802 -0.5831
  113OPC    HW2  779   3.218   1.064   2.614  1.1659  1.8613  1.0365
  113OPC     MW  780   3.252   1.087   2.548  0.6199  0.3346  0.1701
  114OPC     OW  781   1.224   0.573   4.979  0.4630 -0.1557  0.2817
  114OPC    HW1  782   1.139   0.558   4.987  0.5779 -1.7935 -1.1038
  114OPC    HW2  783   1.252   0.581   5.062 -0.7517 -1.2741  0.8231
  114OPC     MW  784   1.216   0.572   4.992  0.3005 -0.5628  0.1572
  115OPC     OW  785   2.258   1.196   1.088 -0.2550  0.3445 -0.2618
  115OPC    HW1  786   2.315   1.181   1.153  1.0014  0.4585 -1.3149
  115OPC    HW2  787   2.263   1.282   1.075  0.9761  0.0812 -1.7929
  115OPC     MW  788   2.267   1.206   1.096  0.1124  0.3225 -0.6435
  116OPC     OW  789   0.332   1.373   3.668  0.1241  0.0073  0.3553
  116OPC    HW1  790   0.397   1.355   3.612  0.0233  0.2986  0.1410
  116OPC    HW2  791   0.260   1.353   3.623  0.0898 -1.8986  1.1655
  116OPC     MW  792   0.331   1.368   3.653  0.1041 -0.2313  0.4434
  117OPC     OW  793   0.614   0.007   1.029 -0.0594  0.6475 -0.6126
  117OPC    HW1  794   0.671   0.054   1.075  0.3665  0.2522 -0.7246
  117OPC    HW2  795   0.586   0.063   0.968  1.4585  0.3990 -1.5960
  117OPC     MW  796   0.619   0.022   1.027  0.2277  0.5524 -0.7744
  118OPC     OW  797   4.315   2.801   1.020  0.2795 -0.0225 -0.0849
  118OPC    HW1  798   4.265   2.750   0.970  0.2375  0.0746 -0.1433
  118OPC    HW2  799   4.377   2.828   0.965 -0.9475  1.8044 -0.6731
  118OPC     MW  800   4.317   2.797   1.004  0.0922  0.2616 -0.1805
  119OPC     OW  801   2.456   4.616   2.842 -0.0159  0.0062  0.5829
  119OPC    HW1  802   2.513   4.643   2.783 -1.2462  1.4915  0.0237
  119OPC    HW2  803   2.435   4.535   2.816  1.5867 -0.4499  0.6502
  119OPC     MW  804   2.461   4.608   2.830  0.0390  0.1579  0.5102
  120OPC     OW  805   0.692   0.735   4.299  0.0062  0.0015  0.5612
  120OPC    HW1  806   0.674   0.773   4.223  0.6003  2.1548  1.4195
  120OPC    HW2  807   0.639   0.775   4.356 -0.4252 -1.5535  1.3221
  120OPC     MW  808   0.682   0.747   4.296  0.0303  0.0899  0.8007
  121OPC     OW  809   2.678   3.150   0.047  0.4476  0.2056 -0.1035
  121OPC    HW1  810   2.731   3.160   0.116  1.8415 -0.0316 -1.0968
  121OPC    HW2  811   2.636   3.226   0.042  0.9066  0.5127  0.5383
  121OPC     MW  812   2.680   3.163   0.056  0.7212  0.2160 -0.1554
  122OPC     OW  813   2.380   2.089   1.947  0.0231  0.2794 -0.2270
  122OPC    HW1  814   2.318   2.129   1.900  0.2575 -0.2339 -0.9997
  122OPC    HW2  815   2.338   2.021   1.982 -0.4525  1.3336  1.3434
  122OPC     MW  816   2.365   2.084   1.945 -0.0125  0.3593 -0.1091
  123OPC     OW  817   3.782   1.446   0.351 -0.2926 -0.5085  0.2117
  123OPC    HW1  818   3.714   1.422   0.401 -0.6395 -0.8733 -0.4155
  123OPC    HW2  819   3.843   1.468   0.409 -0.3269 -1.9031  0.8300
  123OPC     MW  820   3.781   1.446   0.367 -0.3489 -0.7684  0.2104
  124OPC     OW  821   0.686   4.072   1.299  0.2767 -0.2676  0.3140
  124OPC    HW1  822   0.614   4.023   1.292  0.2996 -0.2328 -0.2164
  124OPC    HW2  823   0.673   4.117   1.373 -0.6896  0.4460 -0.2708
  124OPC     MW  824   0.673   4.072   1.309  0.1373 -0.1573  0.1493
  125OPC     OW  825   1.945   3.128   3.942  0.1882 -0.1630  0.0939
  125OPC    HW1  826   1.972   3.163   4.018 -0.0492  1.1042 -0.3821
  125OPC    HW2  827   2.018   3.092   3.910  0.8246  1.2375 -0.1040
  125OPC     MW  828   1.960   3.128   3.948  0.2472  0.2312 -0.0058
  126OPC     OW  829   4.343   3.214   5.078 -0.1197  0.6634 -0.6621
  126OPC    HW1  830   4.410   3.263   5.106 -0.6082  1.6431 -1.1736
  126OPC    HW2  831   4.273   3.258   5.105 -0.5718  0.6567 -1.8002
  126OPC     MW  832   4.343   3.228   5.086 -0.2586  0.8073 -0.9057
  127OPC     OW  833   0.130   4.480   0.817  0.1024 -0.0789  0.0125
  127OPC    HW1  834   0.068   4.541   0.817 -0.0458 -0.1213 -2.5916
  127OPC    HW2  835   0.159   4.479   0.735  1.8451 -1.7916  0.5505
  127OPC     MW  836   0.125   4.489   0.805  0.3380 -0.3380 -0.2927
  128OPC     OW  837   0.596   3.510   2.440  0.5828 -0.1079  0.0703
  128OPC    HW1  838   0.515   3.497   2.412  0.4712 -0.5922  0.5938
  128OPC    HW2  839   0.640   3.441   2.409  0.7795  0.1235 -0.1644
  128OPC     MW  840   0.591   3.498   2.431  0.5954 -0.1454  0.1130
  129OPC     OW  841   4.568   2.948   3.622 -0.0421  0.1512  0.3369
  129OPC    HW1  842   4.520   2.882   3.655  1.0077  0.0683  1.7791
  129OPC    HW2  843   4.515   3.017   3.628 -0.0039  0.0796  2.0114
  129OPC     MW  844   4.553   2.948   3.628  0.1184  0.1282  0.7972
  130OPC     OW  845   3.312   0.680   3.725  0.4304  0.0334  0.0331
  130OPC    HW1  846   3.243   0.716   3.764 -1.3660 -2.8893 -0.1834
  130OPC    HW2  847   3.367   0.747   3.715 -1.6517  2.1604  1.7331
  130OPC     MW  848   3.310   0.695   3.729 -0.1425 -0.0841  0.2523
  131OPC     OW  849   3.186   3.178   4.640 -0.0658  0.0980  0.4695
  131OPC    HW1  850   3.144   3.232   4.694  0.7011  0.6434  0.5390
  131OPC    HW2  851   3.153   3.198   4.561  0.3362  0.7998  0.4701
  131OPC     MW  852   3.175   3.189   4.636  0.1069  0.2822  0.4800
  132OPC     OW  853   3.900   1.064   0.583 -0.5060  0.0404 -0.0332
  132OPC    HW1  854   3.888   1.150   0.587 -0.4761  0.1433 -1.6631
  132OPC    HW2  855   3.838   1.037   0.528  0.6636 -0.7044 -1.0248
  132OPC     MW  856   3.889   1.073   0.575 -0.3288 -0.0544 -0.4205
  133OPC     OW  857   1.406   2.113   0.556 -0.1371 -0.6211  0.1168
  133OPC    HW1  858   1.482   2.090   0.592  0.4685 -0.3330 -0.9157
  133OPC    HW2  859   1.375   2.039   0.523  0.8490 -0.3803 -1.4758
  133OPC     MW  860   1.413   2.099   0.556  0.0980 -0.5431 -0.2710
  134OPC     OW  861   4.573   3.706   1.040  0.0154 -0.4979  0.6751
  134OPC    HW1  862   4.589   3.624   1.017 -0.4224 -0.5977  0.7262
  134OPC    HW2  863   4.492   3.704   1.071 -0.3608  0.1253 -0.2133
  134OPC     MW  864   4.563   3.694   1.041 -0.1050 -0.4206  0.5514
  135OPC     OW  865   2.551   2.639   3.198 -0.2731  0.2639 -0.4776
  135OPC    HW1  866   2.536   2.557   3.223  2.2415  0.0403  0.6197
  135OPC    HW2  867   2.559   2.683   3.273  0.5762  1.0369 -0.9853
  135OPC     MW  868   2.550   2.634   3.213  0.2238  0.3451 -0.3905
  136OPC     OW  869   3.024   1.308   1.107 -0.3115 -0.3482 -0.0999
  136OPC    HW1  870   2.964   1.245   1.109  0.4163 -1.0541  0.4320
  136OPC    HW2  871   3.011   1.351   1.182 -1.3557  0.6995 -0.8415
  136OPC     MW  872   3.013   1.305   1.118 -0.3582 -0.2977 -0.1309
  137OPC     OW  873   1.689   1.376   4.343  0.1779  0.0169 -0.1567
  137OPC    HW1  874   1.609   1.347   4.360  0.2748  0.2536  0.7187
  137OPC    HW2  875   1.696   1.448   4.392  0.9613 -0.0557 -0.1517
  137OPC     MW  876   1.678   1.382   4.353  0.3079  0.0412 -0.0266
  138OPC     OW  877   4.465   3.035   3.327  0.1975  0.1017 -0.4429
  138OPC    HW1  878   4.402   2.977   3.345 -0.7549  1.0719 -0.5599
  138OPC    HW2  879   4.456   3.051   3.242 -0.4491  1.4142 -0.1585
  138OPC     MW  880   4.454   3.029   3.317 -0.0387  0.4388 -0.4182
  139OPC     OW  881   2.865   2.959   3.548  0.3146  0.0140 -0.0973
  139OPC    HW1  882   2.905   2.892   3.510  2.9308  1.7995 -0.7280
  139OPC    HW2  883   2.929   3.000   3.591 -1.0713  2.3804 -0.1260
  139OPC     MW  884   2.880   2.955   3.549  0.4963  0.6272 -0.1947
  140OPC     OW  885   0.127   0.146   3.535  0.1348 -1.1992  0.4238
  140OPC    HW1  886   0.074   0.212   3.511 -0.5822 -0.7824  2.8719
  140OPC    HW2  887   0.113   0.085   3.475 -1.0307 -0.0411 -0.5356
  140OPC     MW  888   0.117   0.147   3.523 -0.1433 -0.9665  0.6436
  141OPC     OW  889   3.227   4.162   2.211  0.4658  0.3279 -0.3637
  141OPC    HW1  890   3.241   4.248   2.216  1.9006  0.1012 -0.0453
  141OPC    HW2  891   3.257   4.132   2.288  0.6171 -0.5269 -0.7497
  141OPC     MW  892   3.233   4.170   2.223  0.7001  0.1682 -0.3738
  142OPC     OW  893   4.384   4.993   4.049  0.5721  0.4711  0.0736
  142OPC    HW1  894   4.343   5.046   3.993 -1.1345  0.4787  1.2932
  142OPC    HW2  895   4.463   5.030   4.057  0.2226  1.4938 -0.8874
  142OPC     MW  896   4.390   5.007   4.042  0.2683  0.6233  0.1114
  143OPC     OW  897   2.226   2.816   2.914  0.3568  0.4998 -0.3095
  143OPC    HW1  898   2.224   2.763   2.983  2.0192  0.0341 -0.5645
  143OPC    HW2  899   2.260   2.890   2.946 -1.0314  1.1020 -0.1665
  143OPC     MW  900   2.231   2.819   2.929  0.3973  0.5200 -0.3260
  144OPC     OW  901   0.076   3.069   1.602  0.3725  0.0658  0.1639
  144OPC    HW1  902   0.104   3.016   1.538  1.1885  0.5407  0.1054
  144OPC    HW2  903  -0.003   3.094   1.575  1.2169  1.2864 -1.3355
  144OPC     MW  904   0.068   3.065   1.589  0.6178  0.3162 -0.0663
  145OPC     OW  905   3.336   0.083   3.522  0.6488 -0.2270  0.3555
  145OPC    HW1  906   3.260   0.051   3.494  0.9547 -0.4885 -0.1906
  145OPC    HW2  907   3.319   0.106   3.604 -0.2936  0.5875 -0.0345
  145OPC     MW  908   3.322   0.082   3.530  0.5547 -0.1453  0.2173
  146OPC     OW  909   0.928   0.965   2.541 -0.1938  0.4434 -0.4246
  146OPC    HW1  910   0.982   0.913   2.498  1.1950  2.1030 -0.8030
  146OPC    HW2  911   0.877   0.998   2.479  0.5050  1.3238 -0.5488
  146OPC     MW  912   0.928   0.962   2.525  0.1146  0.8186 -0.4988
  147OPC     OW  913   1.233   0.590   2.479  0.1108  0.5361 -0.2400
  147OPC    HW1  914   1.312   0.606   2.447  0.9231  1.7596  2.1453
  147OPC    HW2  915   1.248   0.567   2.561 -2.0270  1.0000  0.3547
  147OPC     MW  916   1.247   0.589   2.486 -0.0850  0.7853  0.2002
  148OPC     OW  917   1.145   4.664   0.266 -0.4062 -0.2300 -0.4385
  148OPC    HW1  918   1.114   4.608   0.206 -2.3660  2.7812 -2.5231
  148OPC    HW2  919   1.077   4.676   0.320  0.0668 -0.0375  0.1243
  148OPC     MW  920   1.130   4.658   0.265 -0.6259  0.2433 -0.6633
  149OPC     OW  921   0.112   2.703   1.225  0.3332  0.2661 -0.4264
  149OPC    HW1  922   0.107   2.630   1.273 -0.8853 -0.3485 -1.4072
  149OPC    HW2  923   0.158   2.678   1.155  0.2577  0.5502 -0.5795
  149OPC     MW  924   0.118   2.688   1.222  0.1420  0.2173 -0.5939
  150OPC     OW  925   4.476   3.082   3.047  0.1320 -0.2362  0.2349
  150OPC    HW1  926   4.474   2.999   3.021  0.8625 -0.5422  1.1465
  150OPC    HW2  927   4.561   3.101   3.050 -0.0306  0.5589  0.0110
  150OPC     MW  928   4.488   3.073   3.043  0.2157 -0.1640  0.3366
  151OPC     OW  929   2.335   1.692   4.947  0.1188 -0.7245 -0.1295
  151OPC    HW1  930   2.414   1.680   4.912 -0.4686  0.9965 -2.2558
  151OPC    HW2  931   2.325   1.778   4.947 -1.1761 -0.8115  1.5805
  151OPC     MW  932   2.345   1.703   4.942 -0.1593 -0.4832 -0.1909
  152OPC     OW  933   4.747   3.292   1.705  0.0645 -0.4894  0.1805
  152OPC    HW1  934   4.779   3.363   1.666 -1.0376  0.5490  1.0985
  152OPC    HW2  935   4.682   3.267   1.652 -0.9315  0.4716  0.8954
  152OPC     MW  936   4.742   3.299   1.691 -0.2452 -0.1941  0.4217
  153OPC     OW  937   1.651   0.929   4.145 -0.8361 -0.1399  0.1278
  153OPC    HW1  938   1.615   0.869   4.094  0.0923  0.0522 -0.7814
  153OPC    HW2  939   1.613   0.916   4.222 -0.5972 -1.9363 -0.0276
  153OPC     MW  940   1.640   0.918   4.149 -0.6636 -0.3769 -0.0295
  154OPC     OW  941   4.208   0.069   3.883 -0.1692  0.1840 -0.1800
  154OPC    HW1  942   4.142   0.014   3.871 -1.0161  1.4260 -1.5251
  154OPC    HW2  943   4.235   0.088   3.802  0.3620  1.4238  0.2601
  154OPC     MW  944   4.203   0.064   3.869 -0.2159  0.5506 -0.3137
  155OPC     OW  945   4.048   3.255   3.983  0.3697  0.5793 -0.2601
  155OPC    HW1  946   3.987   3.316   3.993 -0.1804 -0.0377  0.2746
  155OPC    HW2  947   4.079   3.243   4.063 -0.5308 -0.8347 -0.0918
  155OPC     MW  948   4.043   3.262   3.996  0.1553  0.2794 -0.1563
  156OPC     OW  949   0.783   3.304   2.360 -0.1636 -0.2594  0.3037
  156OPC    HW1  950   0.819   3.312   2.281 -1.0343 -0.4941 -0.1386
  156OPC    HW2  951   0.762   3.219   2.364  1.5595 -0.6658  1.5649
  156OPC     MW  952   0.785   3.293   2.349 -0.0376 -0.3541  0.4246
  157OPC     OW  953   3.695   2.185   3.541  0.0032  0.4782 -0.1018
  157OPC    HW1  954   3.726   2.264   3.523 -0.9445  0.8108 -0.3018
  157OPC    HW2  955   3.612   2.189   3.516 -0.0556 -0.5841 -0.1264
  157OPC     MW  956   3.687   2.197   3.535 -0.1454  0.3703 -0.1349
  158OPC     OW  957   3.980   3.889   0.535 -0.0773  0.8296  0.1378
  158OPC    HW1  958   3.991   3.845   0.461  1.2450  2.5924 -0.7810
  158OPC    HW2  959   4.061   3.903   0.563 -0.5211  1.2432  1.2928
  158OPC     MW  960   3.993   3.885   0.528  0.0525  1.1511  0.1727
  159OPC     OW  961   2.641   2.992   2.874  0.2835 -0.1920 -0.1721
  159OPC    HW1  962   2.707   3.029   2.830 -0.0704 -0.3934 -0.8677
  159OPC    HW2  963   2.605   2.938   2.816 -0.2357 -0.3997  0.3409
  159OPC     MW  964   2.646   2.990   2.859  0.1544 -0.2524 -0.1990
  160OPC     OW  965   4.688   0.949   4.699  0.2831 -0.3662 -0.8029
  160OPC    HW1  966   4.635   0.945   4.630  0.2626  0.1509 -0.8238
  160OPC    HW2  967   4.687   1.034   4.721  0.8121 -0.4105 -0.5826
  160OPC     MW  968   4.680   0.961   4.692  0.3580 -0.2964 -0.7734
  161OPC     OW  969   3.359   1.534   4.900  0.2570 -0.3612 -0.2897
  161OPC    HW1  970   3.280   1.522   4.935 -0.0987  1.2434 -0.4661
  161OPC    HW2  971   3.364   1.471   4.839 -1.8193  0.8253 -1.8008
  161OPC     MW  972   3.348   1.523   4.896 -0.1023  0.0511 -0.5392
  162OPC     OW  973   3.080   4.039   2.972  0.1114  0.1547 -0.1830
  162OPC    HW1  974   3.072   4.114   2.928 -0.9635 -1.0933 -2.2793
  162OPC    HW2  975   2.998   4.012   2.981  0.4189 -0.3097  1.4623
  162OPC     MW  976   3.067   4.046   2.967 -0.0020 -0.0982 -0.2498
  163OPC     OW  977   3.397   1.968   3.757  0.0693 -0.1983 -0.4393
  163OPC    HW1  978   3.368   1.925   3.827 -0.1982 -0.3441 -0.6403
  163OPC    HW2  979   3.481   1.983   3.776  0.2076 -0.9396 -0.4326
  163OPC     MW  980   3.406   1.964   3.770  0.0502 -0.3294 -0.4681
  164OPC     OW  981   2.142   0.409   2.423 -0.5629  0.2906  0.4602
  164OPC    HW1  982   2.075   0.355   2.436  0.5747 -0.6353  3.0291
  164OPC    HW2  983   2.124   0.476   2.475 -1.5343  2.1853 -2.0650
  164OPC     MW  984   2.129   0.411   2.432 -0.5382  0.4337  0.4667
  165OPC     OW  985   1.269   3.011   3.224 -0.1181 -0.2336 -0.2685
  165OPC    HW1  986   1.215   3.019   3.293  0.7849  1.4785  0.2920
  165OPC    HW2  987   1.332   2.958   3.254 -0.4028 -0.5595 -0.2351
  165OPC     MW  988   1.270   3.004   3.239 -0.0268 -0.0288 -0.1807
  166OPC     OW  989   4.764   2.392   4.870 -0.1314 -0.6541 -0.0601
  166OPC    HW1  990   4.685   2.429   4.870  0.5303  0.8793 -1.7529
  166OPC    HW2  991   4.751   2.315   4.830 -0.5006  0.3506 -1.9865
  166OPC     MW  992   4.751   2.386   4.864 -0.0881 -0.2791 -0.5948
  167OPC     OW  993   2.853   3.868   1.326  0.1364  0.0189  0.2932
  167OPC    HW1  994   2.870   3.870   1.240  2.0729  0.9601  0.6258
  167OPC    HW2  995   2.894   3.796   1.353  0.7047  0.4490  0.6073
  167OPC     MW  996   2.862   3.858   1.317  0.5064  0.2216  0.3888
  168OPC     OW  997   2.133   0.720   3.516  0.1837 -0.4597  0.1319
  168OPC    HW1  998   2.169   0.780   3.464  1.4416 -0.7830  0.5900
  168OPC    HW2  999   2.109   0.765   3.586 -2.1203  0.0993 -0.9248
  168OPC     MW 1000   2.135   0.735   3.519  0.0291 -0.4249  0.0435
  169OPC     OW 1001   4.010   3.656   3.722  0.5069 -0.1181  0.1439
  169OPC    HW1 1002   4.034   3.699   3.794  2.0105 -1.8499  0.7508
  169OPC    HW2 1003   4.084   3.621   3.693 -0.4861 -1.5240 -0.8471
  169OPC     MW 1004   4.024   3.657   3.728  0.5824 -0.5816  0.0872
  170OPC     OW 1005   0.068   2.228   0.937  0.8457  0.1129 -0.0548
  170OPC    HW1 1006   0.081   2.232   0.851  0.8513  0.4183 -0.0409
  170OPC    HW2 1007   0.148   2.216   0.969  0.6182 -2.1538 -0.2120
  170OPC     MW 1008   0.082   2.227   0.929  0.8129 -0.1767 -0.0760
  171OPC     OW 1009   4.584   4.710   5.075  0.1768  0.0252  0.1598
  171OPC    HW1 1010   4.545   4.635   5.051 -0.1034  0.5437 -1.0382
  171OPC    HW2 1011   4.669   4.692   5.068  0.1055  0.0310 -0.8513
  171OPC     MW 1012   4.591   4.696   5.070  0.1251  0.1028 -0.1668
  172OPC     OW 1013   3.648   4.197   1.348  0.1101 -0.0599 -0.3528
  172OPC    HW1 1014   3.706   4.132   1.352  0.5016  0.3413  0.7922
  172OPC    HW2 1015   3.577   4.163   1.387  0.3079  0.1830  0.2268
  172OPC     MW 1016   3.646   4.182   1.355  0.1972  0.0351 -0.0980
  173OPC     OW 1017   3.430   3.663   1.682  0.1288  0.1059 -0.4965
  173OPC    HW1 1018   3.462   3.689   1.605 -0.1908 -1.1300 -1.0620
  173OPC    HW2 1019   3.354   3.626   1.662 -0.8255  1.3559  0.6382
  173OPC     MW 1020   3.424   3.661   1.668 -0.0595  0.1080 -0.4123
  174OPC     OW 1021   2.047   4.407   3.991  0.2824  0.5797 -0.1338
  174OPC    HW1 1022   1.976   4.357   3.985  0.6436  0.1661 -1.3764
  174OPC    HW2 1023   2.111   4.350   4.004  0.4477  0.9102  0.5222
  174OPC     MW 1024   2.046   4.391   3.992  0.3601  0.5675 -0.2205
  175OPC     OW 1025   4.214   1.638   1.178  0.5853 -0.4688  0.3523
  175OPC    HW1 1026   4.166   1.705   1.206 -1.6669 -1.7539 -0.2071
  175OPC    HW2 1027   4.296   1.664   1.192 -0.2389  1.9373  1.1356
  175OPC     MW 1028   4.219   1.652   1.184  0.1310 -0.3032  0.3854
  176OPC     OW 1029   4.496   3.770   4.307 -0.0410  0.7083 -0.2755
  176OPC    HW1 1030   4.528   3.842   4.343 -2.0686  0.8049  1.4986
  176OPC    HW2 1031   4.431   3.799   4.257 -0.5515  0.1516  0.0590
  176OPC     MW 1032   4.491   3.785   4.305 -0.4159  0.6402  0.0361
  177OPC     OW 1033   0.660   4.390   0.455  0.0557  0.0649 -0.4378
  177OPC    HW1 1034   0.735   4.398   0.500 -0.8402 -1.1933  1.4076
  177OPC    HW2 1035   0.637   4.473   0.439  1.0017  0.5295  0.4648
  177OPC     MW 1036   0.668   4.403   0.459  0.0631 -0.0524 -0.0319
  178OPC     OW 1037   3.616   0.639   2.482 -0.1490  0.2830  0.1625
  178OPC    HW1 1038   3.573   0.649   2.558  1.0071  0.6491  0.8016
  178OPC    HW2 1039   3.607   0.717   2.444  0.8599  0.7564  0.8222
  178OPC     MW 1040   3.608   0.652   2.488  0.1708  0.4070  0.3544
  179OPC     OW 1041   0.109   2.362   0.314  0.6960 -0.3440  0.0304
  179OPC    HW1 1042   0.024   2.358   0.295  0.9666  0.6105 -1.6385
  179OPC    HW2 1043   0.132   2.279   0.322 -0.4028 -0.6108  0.5667
  179OPC     MW 1044   0.100   2.349   0.312  0.5736 -0.2425 -0.1369
  180OPC     OW 1045   4.633   4.910   2.262  0.4266  0.5618 -0.3813
  180OPC    HW1 1046   4.647   4.993   2.283 -0.1413  0.7271 -0.6233
  180OPC    HW2 1047   4.575   4.915   2.197  0.0486 -0.0300 -0.1069
  180OPC     MW 1048   4.626   4.923   2.256  0.2869  0.4989 -0.3765
  181OPC     OW 1049   2.204   0.625   4.217  0.0844  0.4178  0.2721
  181OPC    HW1 1050   2.117   0.623   4.218  0.0763  0.1157  1.4337
  181OPC    HW2 1051   2.223   0.688   4.275  0.6402  0.4818  0.0252
  181OPC     MW 1052   2.194   0.634   4.226  0.1652  0.3826  0.4071
  182OPC     OW 1053   2.142   1.051   1.890 -0.3721 -0.0831  0.1736
  182OPC    HW1 1054   2.123   1.134   1.868 -1.3957 -1.1112 -3.5566
  182OPC    HW2 1055   2.215   1.058   1.937  0.1550  2.8826 -0.8748
  182OPC     MW 1056   2.150   1.065   1.893 -0.4455  0.2031 -0.5323
  183OPC     OW 1057   2.906   0.909   1.274 -0.1349  0.0838  0.0450
  183OPC    HW1 1058   2.838   0.857   1.291  0.1224 -0.1460  0.3694
  183OPC    HW2 1059   2.962   0.857   1.232 -0.0920  0.2353 -0.0896
  183OPC     MW 1060   2.904   0.894   1.270 -0.0905  0.0722  0.0731
  184OPC     OW 1061   1.357   3.735   3.525  0.4558 -0.6100 -0.2732
  184OPC    HW1 1062   1.294   3.791   3.504  0.9141  0.3930  0.8867
  184OPC    HW2 1063   1.431   3.780   3.509  0.8242 -0.4576  1.6440
  184OPC     MW 1064   1.359   3.750   3.520  0.5780 -0.4394  0.1813
  185OPC     OW 1065   4.255   4.165   0.547 -0.3649  0.0054 -0.0411
  185OPC    HW1 1066   4.177   4.188   0.578 -0.0108  1.3834 -0.0897
  185OPC    HW2 1067   4.311   4.208   0.599  0.2868  0.6683 -1.2268
  185OPC     MW 1068   4.252   4.175   0.559 -0.2161  0.3069 -0.2235
  186OPC     OW 1069   0.315   4.243   2.613 -0.1627  0.3626 -0.2982
  186OPC    HW1 1070   0.237   4.232   2.652  0.5969  1.6511  1.7912
  186OPC    HW2 1071   0.346   4.315   2.651  2.7339 -0.9855  0.1372
  186OPC     MW 1072   0.308   4.252   2.625  0.3774  0.3541  0.0748
  187OPC     OW 1073   1.624   2.814   1.006  0.3440 -0.3486  0.5136
  187OPC    HW1 1074   1.645   2.897   1.020 -0.2355 -0.5049  2.5962
  187OPC    HW2 1075   1.538   2.812   1.018  0.1878 -1.0637 -0.6098
  187OPC     MW 1076   1.615   2.826   1.010  0.2353 -0.4773  0.6553
  188OPC     OW 1077   0.894   3.735   4.367 -0.5661  0.1398  0.7628
  188OPC    HW1 1078   0.920   3.748   4.285 -0.3085 -0.0267  0.8187
  188OPC    HW2 1079   0.968   3.723   4.411 -0.4570  2.7124  1.4942
  188OPC     MW 1080   0.909   3.735   4.361 -0.5119  0.4953  0.8794
  189OPC     OW 1081   3.369   4.586   0.051  0.2294  0.0255 -0.0696
  189OPC    HW1 1082   3.349   4.594   0.136  0.1316  0.0386 -0.0944
  189OPC    HW2 1083   3.306   4.536   0.020 -0.2363  0.7580 -0.3283
  189OPC     MW 1084   3.357   4.580   0.059  0.1462  0.1360 -0.1115
  190OPC     OW 1085   4.673   2.699   4.597  0.4503  0.2822 -0.2948
  190OPC    HW1 1086   4.738   2.668   4.646  0.4584  0.2060 -0.3526
  190OPC    HW2 1087   4.713   2.727   4.525  0.4856  0.7724 -0.0870
  190OPC     MW 1088   4.689   2.698   4.594  0.4565  0.3434 -0.2727
  191OPC     OW 1089   2.811   1.303   3.570  0.5669 -0.4028 -0.3799
  191OPC    HW1 1090   2.802   1.388   3.589  0.7240 -0.6784  1.0411
  191OPC    HW2 1091   2.866   1.274   3.631  0.6815 -1.4875 -0.9794
  191OPC     MW 1092   2.818   1.312   3.582  0.6070 -0.6037 -0.2586
  192OPC     OW 1093   4.983   1.235   1.092  0.1683  0.2771  0.2555
  192OPC    HW1 1094   4.988   1.312   1.052  0.2098  0.6408  0.9617
  192OPC    HW2 1095   4.906   1.203   1.066  1.0387 -0.4012 -1.7274
  192OPC     MW 1096   4.972   1.242   1.082  0.3032  0.2306  0.0669
  193OPC     OW 1097   2.183   4.030   3.720  0.5312  0.3023 -0.5378
  193OPC    HW1 1098   2.123   4.025   3.783  0.0255 -1.2297 -1.0931
  193OPC    HW2 1099   2.137   4.020   3.647  1.1369  1.8548 -1.1698
  193OPC     MW 1100   2.168   4.028   3.718  0.5459  0.3055 -0.7132
  194OPC     OW 1101   1.356   3.003   1.211 -0.0431 -0.4644 -0.0733
  194OPC    HW1 1102   1.312   3.064   1.255  0.0916 -0.8053  0.5527
  194OPC    HW2 1103   1.433   3.000   1.252 -0.0615 -1.0816 -0.0747
  194OPC     MW 1104   1.361   3.012   1.223 -0.0259 -0.6059  0.0190
  195OPC     OW 1105   0.454   4.527   4.523  0.1741  0.2278  0.0295
  195OPC    HW1 1106   0.535   4.503   4.499 -0.1573 -0.3580 -0.5365
  195OPC    HW2 1107   0.442   4.486   4.599 -0.2287 -1.1286 -0.7254
  195OPC     MW 1108   0.465   4.517   4.531  0.0657 -0.0591 -0.1654
  196OPC     OW 1109   2.820   3.081   0.934  0.4046  0.1136 -0.9424
  196OPC    HW1 1110   2.819   3.082   1.021  1.1132  0.7307 -0.9241
  196OPC    HW2 1111   2.763   3.019   0.912 -2.1446  2.0061 -0.1060
  196OPC     MW 1112   2.812   3.072   0.943  0.1327  0.4843 -0.8161
  197OPC     OW 1113   4.870   3.315   1.320  0.6669 -0.1416  0.0047
  197OPC    HW1 1114   4.870   3.250   1.378  1.1348 -1.1169 -1.0611
  197OPC    HW2 1115   4.853   3.386   1.369  0.4946 -1.0028  1.2359
  197OPC     MW 1116   4.867   3.316   1.336  0.7106 -0.4128  0.0291
  198OPC     OW 1117   1.411   1.483   1.930  0.1884 -0.1989  0.0267
  198OPC    HW1 1118   1.438   1.466   1.848 -0.3651 -2.0413  0.1896
  198OPC    HW2 1119   1.432   1.567   1.940  1.1694 -0.1720 -1.6615
  198OPC     MW 1120   1.418   1.493   1.919  0.2515 -0.4671 -0.1985
  199OPC     OW 1121   1.621   0.137   2.196 -0.6166 -0.7136  0.5810
  199OPC    HW1 1122   1.599   0.137   2.112 -1.2451  1.0558  0.6986
  199OPC    HW2 1123   1.705   0.160   2.196 -0.4190 -1.4053  0.4261
  199OPC     MW 1124   1.630   0.140   2.184 -0.6802 -0.5544  0.5754
  200OPC     OW 1125   2.817   2.926   4.023 -0.4339  0.2113 -0.3602
  200OPC    HW1 1126   2.850   2.934   4.104 -1.2078 -0.2119  0.0110
  200OPC    HW2 1127   2.731   2.936   4.036 -0.8815 -2.5615 -0.7258
  200OPC     MW 1128   2.809   2.929   4.037 -0.6144 -0.2608 -0.3595
  201OPC     OW 1129   4.159   3.424   2.267  0.6073  0.5789 -0.2096
  201OPC    HW1 1130   4.101   3.403   2.330  1.2185 -2.1773 -0.4427
  201OPC    HW2 1131   4.136   3.373   2.200  2.2182  0.7434 -0.9318
  201OPC     MW 1132   4.147   3.413   2.267  0.9355  0.1961 -0.3508
  202OPC     OW 1133   3.314   4.752   1.462 -0.6403  0.5919  0.0825
  202OPC    HW1 1134   3.357   4.791   1.527 -0.6292  0.7634 -0.0261
  202OPC    HW2 1135   3.287   4.819   1.413 -0.4982  0.4560 -0.1822
  202OPC     MW 1136   3.316   4.768   1.465 -0.6176  0.5973  0.0273
  203OPC     OW 1137   1.404   4.406   2.178 -0.4356  0.3440 -0.2114
  203OPC    HW1 1138   1.378   4.472   2.230  0.0708  0.0032  0.4902
  203OPC    HW2 1139   1.463   4.364   2.226  1.0740  0.8034 -1.5789
  203OPC     MW 1140   1.409   4.410   2.193 -0.1378  0.3618 -0.3098
  204OPC     OW 1141   4.579   1.161   0.654  0.3606  0.1869  0.1339
  204OPC    HW1 1142   4.630   1.227   0.629  0.2634  1.1367  2.2135
  204OPC    HW2 1143   4.635   1.101   0.682  0.4131  0.4178  0.5403
  204OPC     MW 1144   4.595   1.162   0.655  0.3542  0.3613  0.5011
  205OPC     OW 1145   3.652   2.057   0.785 -0.2283 -0.2891  0.6498
  205OPC    HW1 1146   3.700   2.121   0.821  0.7088 -0.9160  0.5315
  205OPC    HW2 1147   3.708   2.017   0.731 -1.4281  0.2604 -1.1159
  205OPC     MW 1148   3.667   2.061   0.782 -0.2670 -0.3006  0.3715
  206OPC     OW 1149   0.702   1.666   3.702  0.0150  0.1283 -0.4079
  206OPC    HW1 1150   0.659   1.675   3.777  1.0190  0.2343  0.1821
  206OPC    HW2 1151   0.711   1.749   3.674  0.7696  0.2051  0.0330
  206OPC     MW 1152   0.697   1.680   3.709  0.2748  0.1552 -0.2555
  207OPC     OW 1153   3.972   4.969   1.725  0.4985 -0.3215 -0.6024
  207OPC    HW1 1154   3.959   4.886   1.747  0.5939 -0.4091 -0.8748
  207OPC    HW2 1155   3.894   5.007   1.738  0.6660 -0.2726  0.3239
  207OPC     MW 1156   3.959   4.962   1.730  0.5373 -0.3273 -0.5059
  208OPC     OW 1157   3.822   0.194   3.496 -0.6226  0.7072  0.3245
  208OPC    HW1 1158   3.743   0.170   3.468 -0.8085  0.6558  0.8750
  208OPC    HW2 1159   3.806   0.270   3.537 -0.5247  0.2753  1.1698
  208OPC     MW 1160   3.808   0.202   3.498 -0.6355  0.6358  0.5307
  209OPC     OW 1161   3.023   1.771   1.458  0.4808 -0.2377  0.1657
  209OPC    HW1 1162   3.087   1.817   1.494 -0.0343 -1.0918  2.3034
  209OPC    HW2 1163   3.037   1.690   1.486 -1.9788 -0.3107  1.4649
  209OPC     MW 1164   3.035   1.766   1.468  0.0414 -0.3746  0.6734
  210OPC     OW 1165   0.398   4.412   2.209 -0.2712  0.0379  0.2518
  210OPC    HW1 1166   0.329   4.458   2.234 -0.2292  0.2544 -0.0269
  210OPC    HW2 1167   0.456   4.472   2.185 -0.2817 -0.1563 -0.2808
  210OPC     MW 1168   0.397   4.427   2.209 -0.2666  0.0413  0.1319
  211OPC     OW 1169   2.655   0.514   1.075  0.3675 -0.2397 -0.0207
  211OPC    HW1 1170   2.654   0.481   0.994 -1.5986  1.6181 -0.8529
  211OPC    HW2 1171   2.583   0.481   1.111  0.3104  0.2835  0.3537
  211OPC     MW 1172   2.644   0.505   1.068  0.0685  0.1121 -0.0883
  212OPC     OW 1173   1.153   2.262   3.065  0.6704 -0.0927 -0.3186
  212OPC    HW1 1174   1.096   2.229   3.121 -0.5318  1.8692 -0.2588
  212OPC    HW2 1175   1.218   2.204   3.064  0.6307 -0.3583  2.8680
  212OPC     MW 1176   1.154   2.249   3.073  0.4869  0.1579  0.1610
  213OPC     OW 1177   3.907   1.706   1.870 -0.7155 -0.3722 -0.1491
  213OPC    HW1 1178   3.892   1.630   1.830 -1.7327 -0.4568  0.3624
  213OPC    HW2 1179   3.904   1.686   1.955 -0.7642  0.2011 -0.0099
  213OPC     MW 1180   3.905   1.692   1.877 -0.8729 -0.3001 -0.0530
  214OPC     OW 1181   1.344   3.578   3.142 -0.2570 -0.6742  0.1978
  214OPC    HW1 1182   1.369   3.607   3.064 -1.1371  1.9645  0.7899
  214OPC    HW2 1183   1.292   3.511   3.123  0.6835 -0.9912 -1.3986
  214OPC     MW 1184   1.340   3.573   3.128 -0.2480 -0.3312  0.0495
  215OPC     OW 1185   4.223   4.273   1.971  0.0553 -0.7119 -0.1507
  215OPC    HW1 1186   4.208   4.357   1.952  2.4852 -0.5270 -1.5879
  215OPC    HW2 1187   4.155   4.252   2.022 -0.8187  1.9985 -0.0178
  215OPC     MW 1188   4.211   4.283   1.976  0.2850 -0.2844 -0.3433
  216OPC     OW 1189   0.326   4.290   0.154 -0.4354  0.0435  0.2307
  216OPC    HW1 1190   0.407   4.263   0.171 -0.7686 -0.6291  0.7871
  216OPC    HW2 1191   0.325   4.372   0.184  0.1453  0.1842 -0.1243
  216OPC     MW 1192   0.338   4.299   0.161 -0.3989 -0.0352  0.2605
  217OPC     OW 1193   0.930   4.859   2.280  0.1603 -0.2441  1.0410
  217OPC    HW1 1194   0.962   4.926   2.327 -0.2771  0.1654  0.7538
  217OPC    HW2 1195   0.987   4.852   2.214  0.1243 -0.0492  0.9862
  217OPC     MW 1196   0.943   4.868   2.277  0.0904 -0.1549  0.9906
  218OPC     OW 1197   1.557   4.169   0.828  0.3175 -0.8702 -0.4055
  218OPC    HW1 1198   1.621   4.156   0.886  1.2649 -1.3874 -1.5206
  218OPC    HW2 1199   1.599   4.197   0.757 -0.9141  0.7072 -0.5706
  218OPC     MW 1200   1.573   4.171   0.826  0.2755 -0.7138 -0.5946
  219OPC     OW 1201   2.571   0.204   3.213  0.2294  0.0664  0.0583
  219OPC    HW1 1202   2.575   0.140   3.271 -2.2290  0.2929  0.5833
  219OPC    HW2 1203   2.523   0.265   3.253 -0.9277  0.5291 -1.9010
  219OPC     MW 1204   2.565   0.204   3.227 -0.3047  0.1682 -0.1536
  220OPC     OW 1205   4.903   3.115   3.859  0.0775  0.1542  0.1737
  220OPC    HW1 1206   4.868   3.068   3.794 -1.8817 -0.5658  1.6371
  220OPC    HW2 1207   4.949   3.057   3.905  1.8154  0.7433 -0.7278
  220OPC     MW 1208   4.905   3.100   3.856  0.0449  0.1349  0.2566
  221OPC     OW 1209   1.383   3.703   4.854 -0.3128 -0.4751 -0.2375
  221OPC    HW1 1210   1.369   3.735   4.934 -1.0009 -2.0652  0.3223
  221OPC    HW2 1211   1.317   3.734   4.807 -0.3404 -0.1596  0.0086
  221OPC     MW 1212   1.371   3.712   4.859 -0.4186 -0.6634 -0.1187
  222OPC     OW 1213   0.733   3.457   3.604 -0.1992  0.0961  0.3437
  222OPC    HW1 1214   0.786   3.458   3.535 -0.6200 -0.5605  0.0006
  222OPC    HW2 1215   0.672   3.516   3.584  0.8598  1.5430  1.1417
  222OPC     MW 1216   0.732   3.466   3.591 -0.1049  0.2127  0.4109
  223OPC     OW 1217   2.733   3.452   1.776 -0.3787  0.4163 -0.2186
  223OPC    HW1 1218   2.743   3.456   1.690 -0.4338 -1.3343 -0.3478
  223OPC    HW2 1219   2.813   3.470   1.807 -0.2253  0.4961 -0.6556
  223OPC     MW 1220   2.746   3.455   1.768 -0.3642  0.1695 -0.3022
  224OPC     OW 1221   4.278   2.204   2.574 -0.6182 -0.3078  0.4074
  224OPC    HW1 1222   4.281   2.160   2.499  1.0060  0.7522 -0.2224
  224OPC    HW2 1223   4.205   2.177   2.612 -2.4912  0.4470 -2.4000
  224OPC     MW 1224   4.268   2.194   2.569 -0.6553 -0.0398 -0.1003
  225OPC     OW 1225   4.477   4.864   2.025 -0.8219  0.2290 -0.3176
  225OPC    HW1 1226   4.517   4.891   1.952  1.4044 -2.2704 -0.1754
  225OPC    HW2 1227   4.397   4.842   1.997 -0.8118  1.5380 -1.4856
  225OPC     MW 1228   4.471   4.865   2.010 -0.4913  0.0530 -0.4691
  226OPC     OW 1229   2.521   4.370   1.087  0.1877 -0.4320 -0.0671
  226OPC    HW1 1230   2.566   4.341   1.019  0.2639 -0.4243 -0.0203
  226OPC    HW2 1231   2.449   4.405   1.052  0.5866  0.2647 -0.2057
  226OPC     MW 1232   2.517   4.371   1.072  0.2580 -0.3280 -0.0806
  227OPC     OW 1233   1.445   3.595   2.883 -0.2231 -0.0157  0.2337
  227OPC    HW1 1234   1.520   3.637   2.898 -0.3037 -0.5476  2.4890
  227OPC    HW2 1235   1.414   3.633   2.811  1.9521  0.5365 -0.4846
  227OPC     MW 1236   1.452   3.607   2.875  0.0863 -0.0127  0.4607
  228OPC     OW 1237   1.657   5.026   1.462  0.2202  0.1386 -0.2414
  228OPC    HW1 1238   1.637   5.111   1.465  1.7205  0.4896  0.8604
  228OPC    HW2 1239   1.658   5.009   1.377  1.7711  1.7263 -0.6057
  228OPC     MW 1240   1.654   5.036   1.450  0.6710  0.4249 -0.1324
  229OPC     OW 1241   4.644   0.940   4.119 -0.4248  0.1393  0.3011
  229OPC    HW1 1242   4.598   1.007   4.088  0.8650  0.8721 -0.1017
  229OPC    HW2 1243   4.718   0.942   4.072 -0.4613 -1.7352  0.0830
  229OPC     MW 1244   4.648   0.950   4.107 -0.2397 -0.0294  0.2094
  230OPC     OW 1245   4.690   2.510   2.601  0.0198 -0.2371  0.3972
  230OPC    HW1 1246   4.631   2.520   2.664 -0.1127  0.8067  0.1423
  230OPC    HW2 1247   4.756   2.468   2.639 -0.1592  0.1670  1.1637
  230OPC     MW 1248   4.691   2.506   2.616 -0.0263 -0.0232  0.4729
  231OPC     OW 1249   1.266   1.992   1.985  0.1467  0.0103  0.4058
  231OPC    HW1 1250   1.336   2.017   2.030  1.2703  0.7312 -1.6593
  231OPC    HW2 1251   1.227   1.935   2.039  1.2778  0.9807  2.3557
  231OPC     MW 1252   1.270   1.987   2.000  0.4797  0.2601  0.3889
  232OPC     OW 1253   2.579   4.174   3.705  0.1286 -0.4745 -0.1970
  232OPC    HW1 1254   2.526   4.205   3.766 -0.5973 -1.0623 -0.5112
  232OPC    HW2 1255   2.658   4.179   3.741 -0.3628 -1.4667  1.0511
  232OPC     MW 1256   2.583   4.180   3.719 -0.0513 -0.7081 -0.0589
  233OPC     OW 1257   0.576   4.030   4.260 -0.1612 -0.4014 -0.0706
  233OPC    HW1 1258   0.561   3.969   4.320 -0.4329 -1.5685 -1.2690
  233OPC    HW2 1259   0.501   4.075   4.257 -0.4896 -0.9493 -0.2037
  233OPC     MW 1260   0.563   4.028   4.268 -0.2499 -0.6549 -0.2674
  234OPC     OW 1261   2.276   4.670   1.407 -0.0980 -0.3480  0.4242
  234OPC    HW1 1262   2.296   4.747   1.444  0.5214  0.4320 -1.4271
  234OPC    HW2 1263   2.352   4.627   1.409  0.5057  0.5090 -1.7192
  234OPC     MW 1264   2.290   4.675   1.413  0.0827 -0.1058 -0.1659
  235OPC     OW 1265   3.619   1.740   4.571 -0.1898 -0.2242  0.2390
  235OPC    HW1 1266   3.687   1.792   4.554 -0.2515 -0.0208  0.6141
  235OPC    HW2 1267   3.593   1.765   4.650  1.2401 -2.3419  1.5074
  235OPC     MW 1268   3.625   1.751   4.580  0.0124 -0.5070  0.4817
  236OPC     OW 1269   3.337   2.699   1.017  0.0176  0.4681  0.1853
  236OPC    HW1 1270   3.307   2.757   0.959 -0.8226  0.4644  0.5997
  236OPC    HW2 1271   3.372   2.637   0.967 -2.6741 -0.6567 -0.4879
  236OPC     MW 1272   3.337   2.699   1.001 -0.5043  0.3014  0.1471
  237OPC     OW 1273   1.638   4.021   2.134 -0.0259 -0.9990 -0.1982
  237OPC    HW1 1274   1.669   3.957   2.186 -1.2392 -1.3639  0.1232
  237OPC    HW2 1275   1.554   4.000   2.125 -0.5772  0.8320  0.3148
  237OPC     MW 1276   1.630   4.008   2.140 -0.2865 -0.7824 -0.0749
  238OPC     OW 1277   0.520   1.356   4.547 -0.3950 -0.4040  0.3538
  238OPC    HW1 1278   0.606   1.362   4.533 -0.1410 -2.1074  0.9248
  238OPC    HW2 1279   0.486   1.355   4.466  0.3174 -1.6002  0.0343
  238OPC     MW 1280   0.527   1.356   4.533 -0.2523 -0.8323  0.3911
  239OPC     OW 1281   3.397   3.782   2.327  0.0597 -0.4483  0.1869
  239OPC    HW1 1282   3.353   3.726   2.276 -0.4821 -1.0734  1.3014
  239OPC    HW2 1283   3.469   3.799   2.281  0.2104 -2.0220 -0.2304
  239OPC     MW 1284   3.401   3.776   2.312  0.0020 -0.7733  0.2899
  240OPC     OW 1285   1.633   3.025   2.337 -0.4632  0.3152  0.6100
  240OPC    HW1 1286   1.572   2.994   2.391 -1.3030  1.1411  0.1733
  240OPC    HW2 1287   1.688   2.957   2.327 -2.1374 -1.0071 -0.1916
  240OPC     MW 1288   1.632   3.010   2.343 -0.8345  0.2419  0.4272
  241OPC     OW 1289   3.202   5.001   4.393  0.7046 -0.5727 -0.4310
  241OPC    HW1 1290   3.152   4.936   4.421  2.3983 -0.9452  2.1538
  241OPC    HW2 1291   3.179   5.068   4.444  3.9873 -1.2971  2.4082
  241OPC     MW 1292   3.191   5.002   4.405  1.4397 -0.7348  0.3701
  242OPC     OW 1293   2.573   2.244   0.049  0.3214 -1.0392  0.0136
  242OPC    HW1 1294   2.651   2.276   0.029 -0.2112  1.1093  0.9710
  242OPC    HW2 1295   2.525   2.260  -0.022 -0.3214  1.9641  0.9716
  242OPC     MW 1296   2.577   2.251   0.036  0.1478 -0.2782  0.2965
  243OPC     OW 1297   4.400   3.776   0.719 -0.2634 -0.0295  0.0410
  243OPC    HW1 1298   4.409   3.689   0.714  0.8586  0.1505 -2.1421
  243OPC    HW2 1299   4.480   3.802   0.744 -0.8306  0.3573  1.5340
  243OPC     MW 1300   4.413   3.767   0.722 -0.1813  0.0543 -0.0610
  244OPC     OW 1301   4.718   0.276   2.522  0.4658  0.5902 -0.1380
  244OPC    HW1 1302   4.654   0.334   2.533  0.9970  1.2891 -0.6672
  244OPC    HW2 1303   4.781   0.304   2.576  0.2199 -0.2727  0.6208
  244OPC     MW 1304   4.718   0.288   2.532  0.5080  0.5660 -0.1040
  245OPC     OW 1305   0.497   4.412   0.771  0.1033  0.1357 -0.2951
  245OPC    HW1 1306   0.561   4.355   0.789  0.0387  0.3189  0.5847
  245OPC    HW2 1307   0.450   4.373   0.710  0.1244 -0.7114  0.2201
  245OPC     MW 1308   0.500   4.398   0.765  0.0969  0.0377 -0.0890
  246OPC     OW 1309   1.183   3.979   3.468  0.1744 -0.6177  0.1280
  246OPC    HW1 1310   1.208   3.996   3.550 -1.1307  0.3735  0.3609
  246OPC    HW2 1311   1.097   3.994   3.470  0.3386  1.0461 -1.7931
  246OPC     MW 1312   1.174   3.984   3.481  0.0059 -0.2255 -0.1213
  247OPC     OW 1313   1.990   1.135   2.696  0.4396  0.1277  0.3445
  247OPC    HW1 1314   1.984   1.066   2.643  2.5552 -0.2730  0.5278
  247OPC    HW2 1315   2.025   1.197   2.645 -0.1209  0.6199  0.5537
  247OPC     MW 1316   1.995   1.134   2.681  0.6693  0.1412  0.4024
  248OPC     OW 1317   1.599   4.008   2.955 -0.7685 -0.2534  0.5770
  248OPC    HW1 1318   1.629   4.018   2.874 -1.5289  0.7449  0.3903
  248OPC    HW2 1319   1.598   3.922   2.966  0.7364 -0.3563  0.0763
  248OPC     MW 1320   1.603   3.997   2.945 -0.6585 -0.1209  0.4755
  249OPC     OW 1321   4.213   4.162   4.699  0.5687  0.5360  0.2122
  249OPC    HW1 1322   4.160   4.224   4.668 -0.6689 -1.2248 -1.3524
  249OPC    HW2 1323   4.166   4.123   4.761  1.4104  1.2033  1.3218
  249OPC     MW 1324   4.198   4.166   4.704  0.5101  0.3744  0.1450
  250OPC     OW 1325   1.810   3.448   2.747  0.6612 -0.2315  0.4476
  250OPC    HW1 1326   1.782   3.420   2.825 -0.9011  0.9701  0.3757
  250OPC    HW2 1327   1.890   3.479   2.764  0.2707  0.1925  1.6423
  250OPC     MW 1328   1.818   3.448   2.761  0.3728  0.0085  0.6135
  251OPC     OW 1329   3.753   0.689   1.899 -0.0463 -0.1275 -0.4199
  251OPC    HW1 1330   3.672   0.694   1.930 -1.2922 -0.2822 -3.3249
  251OPC    HW2 1331   3.753   0.615   1.853  2.4577 -1.2337  1.1311
  251OPC     MW 1332   3.741   0.679   1.897  0.1395 -0.3138 -0.6199
  252OPC     OW 1333   3.805   2.965   4.760 -0.2247  0.4761  0.3241
  252OPC    HW1 1334   3.847   2.940   4.833  1.9272  0.3188 -0.8849
  252OPC    HW2 1335   3.767   2.891   4.733  0.3526  0.1361  0.4172
  252OPC     MW 1336   3.806   2.950   4.767  0.1786  0.4026  0.1591
  253OPC     OW 1337   3.944   3.165   0.953 -0.4697  0.3433 -0.8349
  253OPC    HW1 1338   3.873   3.163   1.004  0.4807 -0.2450  0.5059
  253OPC    HW2 1339   3.995   3.103   0.985  1.4765  1.9679 -0.5617
  253OPC     MW 1340   3.941   3.156   0.965 -0.0418  0.4963 -0.5965
  254OPC     OW 1341   1.997   4.676   2.369  0.0914 -0.0738 -0.5848
  254OPC    HW1 1342   1.918   4.639   2.370  0.2725 -0.6455 -2.9089
  254OPC    HW2 1343   1.981   4.757   2.340  0.0475  0.8751  1.8588
  254OPC     MW 1344   1.983   4.683   2.365  0.1116 -0.0178 -0.5671
  255OPC     OW 1345   1.739   0.481   3.446  0.0612 -0.3624  0.5659
  255OPC    HW1 1346   1.742   0.556   3.401 -0.0951 -0.8074 -0.2161
  255OPC    HW2 1347   1.661   0.482   3.484 -0.5054 -0.7009 -0.5174
  255OPC     MW 1348   1.728   0.492   3.445 -0.0456 -0.4782  0.2902
  256OPC     OW 1349   1.420   2.459   3.185  0.2025 -0.9501 -0.2287
  256OPC    HW1 1350   1.478   2.524   3.179 -0.4146  0.0870  3.2114
  256OPC    HW2 1351   1.346   2.495   3.158 -0.1461 -0.1319  1.7109
  256OPC     MW 1352   1.418   2.474   3.180  0.0599 -0.6760  0.5661
  257OPC     OW 1353   0.253   4.966   5.067  0.4544  0.1214 -0.3724
  257OPC    HW1 1354   0.286   5.043   5.046  0.2376 -0.0854 -1.4983
  257OPC    HW2 1355   0.284   4.952   5.148 -0.0770  1.6867  0.1432
  257OPC     MW 1356   0.262   4.975   5.076  0.3439  0.3222 -0.4630
  258OPC     OW 1357   3.336   3.730   0.069 -0.1192  1.0697 -0.6276
  258OPC    HW1 1358   3.320   3.764   0.147 -1.3661 -1.7105  0.4403
  258OPC    HW2 1359   3.258   3.728   0.031 -0.1034 -0.5838 -0.6185
  258OPC     MW 1360   3.322   3.735   0.075 -0.3009  0.4148 -0.4685
  259OPC     OW 1361   4.386   0.012   0.777  0.0446 -0.1650 -0.6627
  259OPC    HW1 1362   4.335  -0.046   0.818  0.9779 -1.1452 -0.8404
  259OPC    HW2 1363   4.389   0.079   0.833 -2.1415  0.3049 -1.0481
  259OPC     MW 1364   4.379   0.013   0.791 -0.1406 -0.2404 -0.7459
  260OPC     OW 1365   1.771   2.743   3.835  0.0462 -0.3738 -0.4502
  260OPC    HW1 1366   1.768   2.803   3.898  0.1411 -0.5467 -0.2792
  260OPC    HW2 1367   1.747   2.787   3.763  0.6292 -0.0079 -0.4273
  260OPC     MW 1368   1.767   2.758   3.834  0.1464 -0.3452 -0.4216
  261OPC     OW 1369   3.128   2.909   2.931  0.5157 -0.1603  0.3909
  261OPC    HW1 1370   3.212   2.910   2.954 -0.0714  0.9955  2.8493
  261OPC    HW2 1371   3.111   2.824   2.919  2.0345 -0.3953 -0.3320
  261OPC     MW 1372   3.138   2.896   2.933  0.6532 -0.0243  0.6473
  262OPC     OW 1373   0.482   2.363   3.464 -0.2409 -0.2621 -0.7954
  262OPC    HW1 1374   0.479   2.338   3.381  0.1144 -2.8642 -0.1163
  262OPC    HW2 1375   0.565   2.347   3.487 -0.6422 -0.7424  0.3844
  262OPC     MW 1376   0.494   2.357   3.455 -0.2477 -0.7175 -0.5208
  263OPC     OW 1377   1.774   2.349   4.156  0.5127  0.1994 -0.7700
  263OPC    HW1 1378   1.743   2.430   4.148  0.3454  0.2010 -0.1341
  263OPC    HW2 1379   1.807   2.347   4.236  1.1777 -0.1456 -1.0430
  263OPC     MW 1380   1.774   2.360   4.167  0.5862  0.1486 -0.7164
  264OPC     OW 1381   3.343   0.075   1.024  0.2597  0.0411  0.5750
  264OPC    HW1 1382   3.329   0.154   1.058 -2.9139  0.7744 -1.9700
  264OPC    HW2 1383   3.345   0.023   1.094  0.0432  2.0624  2.1847
  264OPC     MW 1384   3.342   0.079   1.040 -0.2410  0.4481  0.4369
  265OPC     OW 1385   0.720   2.901   1.640 -0.0660 -0.3089 -0.6294
  265OPC    HW1 1386   0.798   2.861   1.646 -0.9143 -1.9812 -0.2763
  265OPC    HW2 1387   0.701   2.895   1.555 -0.4307 -1.1604 -0.4946
  265OPC     MW 1388   0.729   2.894   1.628 -0.2452 -0.6817 -0.5573
  266OPC     OW 1389   3.070   2.633   2.959  0.5076 -0.1019  0.2202
  266OPC    HW1 1390   3.113   2.566   2.922 -0.8593 -0.7813 -0.1992
  266OPC    HW2 1391   2.989   2.626   2.927  0.2827  1.6672  0.3029
  266OPC     MW 1392   3.064   2.622   2.949  0.2725  0.0591  0.1705
  267OPC     OW 1393   1.390   3.918   0.441 -0.1788 -0.1062  0.1371
  267OPC    HW1 1394   1.457   3.964   0.409  1.1191 -0.8856  1.5583
  267OPC    HW2 1395   1.420   3.836   0.442 -2.1678 -0.9339 -1.6459
  267OPC     MW 1396   1.405   3.912   0.437 -0.2809 -0.3435  0.0837
  268OPC     OW 1397   0.074   2.548   3.321 -0.2290  0.0908  0.3050
  268OPC    HW1 1398   0.090   2.633   3.326 -1.0480  0.3925 -1.4915
  268OPC    HW2 1399   0.132   2.513   3.376  1.2661  1.6700 -0.1897
  268OPC     MW 1400   0.085   2.555   3.330 -0.1292  0.3686 -0.0335
  269OPC     OW 1401   0.292   2.959   5.151 -0.3017 -0.2578 -0.1412
  269OPC    HW1 1402   0.335   2.920   5.085  1.8231  1.1905  0.2545
  269OPC    HW2 1403   0.211   2.968   5.120  0.0277 -1.7550 -1.5930
  269OPC     MW 1404   0.286   2.955   5.136  0.0609 -0.2651 -0.2970
  270OPC     OW 1405   0.221   1.381   2.407  0.7292  0.0563  0.0909
  270OPC    HW1 1406   0.286   1.438   2.418  1.0977 -0.0605 -1.2444
  270OPC    HW2 1407   0.261   1.311   2.373 -0.1169  0.0443 -0.9160
  270OPC     MW 1408   0.237   1.379   2.404  0.6586  0.0373 -0.2552
  271OPC     OW 1409   2.381   3.984   0.531  0.7582  0.2312 -0.2278
  271OPC    HW1 1410   2.315   4.010   0.481  0.7671 -0.2840 -0.5075
  271OPC    HW2 1411   2.374   3.897   0.532  0.0437  0.2651  1.6472
  271OPC     MW 1412   2.370   3.975   0.524  0.6539  0.1602  0.0079
  272OPC     OW 1413   3.528   1.910   0.223  0.6644  0.0678  0.3261
  272OPC    HW1 1414   3.539   1.851   0.287  0.5151  0.3165  0.5868
  272OPC    HW2 1415   3.496   1.980   0.266 -2.7876 -0.8362 -0.4105
  272OPC     MW 1416   3.525   1.912   0.239  0.1326 -0.0290  0.2558
  273OPC     OW 1417   2.442   0.675   1.884 -0.3144  0.1036 -0.1144
  273OPC    HW1 1418   2.380   0.689   1.944 -0.4770 -1.0737  0.0150
  273OPC    HW2 1419   2.402   0.696   1.809 -0.7026 -0.1394  0.0205
  273OPC     MW 1420   2.427   0.680   1.882 -0.3958 -0.1062 -0.0754
  274OPC     OW 1421   3.608   0.435   4.162  0.2010  0.0207  0.3388
  274OPC    HW1 1422   3.673   0.385   4.131 -0.5360 -0.1004 -1.1006
  274OPC    HW2 1423   3.611   0.506   4.112 -0.2741  0.3618  0.7830
  274OPC     MW 1424   3.618   0.438   4.150  0.0219  0.0532  0.1918
  275OPC     OW 1425   1.234   0.563   3.768  0.4642  0.7124  0.0312
  275OPC    HW1 1426   1.264   0.640   3.739  0.8673  0.4031 -0.4022
  275OPC    HW2 1427   1.300   0.508   3.750  0.4631  0.3916  0.9729
  275OPC     MW 1428   1.248   0.566   3.761  0.5236  0.6194  0.1063
  276OPC     OW 1429   1.986   1.393   0.640 -0.3897 -0.1748  0.1125
  276OPC    HW1 1430   2.063   1.402   0.680 -0.2318 -0.1875 -0.1861
  276OPC    HW2 1431   1.990   1.449   0.574 -1.4471  1.3473  1.2697
  276OPC     MW 1432   1.998   1.403   0.636 -0.5226  0.0482  0.2393
  277OPC     OW 1433   0.340   4.701   2.208  0.1258  0.1712  0.3831
  277OPC    HW1 1434   0.283   4.738   2.263  1.1184  2.0167  0.2839
  277OPC    HW2 1435   0.377   4.770   2.170 -1.4689 -0.9763 -3.7053
  277OPC     MW 1436   0.337   4.717   2.211  0.0368  0.2745 -0.2355
  278OPC     OW 1437   2.826   4.260   3.808  0.1038  0.0556  0.1867
  278OPC    HW1 1438   2.823   4.343   3.780 -0.7014 -0.3145 -0.9142
  278OPC    HW2 1439   2.797   4.265   3.890  1.4405  1.0448  0.6274
  278OPC     MW 1440   2.821   4.273   3.816  0.1824  0.1472  0.0892
  279OPC     OW 1441   3.720   2.141   1.524 -0.9768  0.3323 -0.1091
  279OPC    HW1 1442   3.753   2.081   1.579 -1.3063  1.2762  1.1687
  279OPC    HW2 1443   3.692   2.093   1.456  1.9201 -0.6108 -0.7633
  279OPC     MW 1444   3.721   2.125   1.522 -0.5974  0.3325 -0.0170
  280OPC     OW 1445   1.638   1.991   5.042 -0.2681  0.3794 -0.3210
  280OPC    HW1 1446   1.576   1.934   5.062  0.9108 -0.9329 -0.2968
  280OPC    HW2 1447   1.624   2.008   4.957 -1.4283  1.1287 -0.0094
  280OPC     MW 1448   1.627   1.985   5.032 -0.2653  0.2962 -0.2713
  281OPC     OW 1449   3.725   4.618   4.755 -0.0261 -0.4434 -0.1534
  281OPC    HW1 1450   3.770   4.663   4.695 -0.1529 -1.8200 -1.3166
  281OPC    HW2 1451   3.741   4.535   4.735 -0.2071 -0.9591  1.6335
  281OPC     MW 1452   3.734   4.613   4.743 -0.0716 -0.7228 -0.0614
  282OPC     OW 1453   0.310   0.396   3.501  0.6408 -0.0876 -0.6900
  282OPC    HW1 1454   0.390   0.388   3.468  1.4641  0.2432  1.1456
  282OPC    HW2 1455   0.279   0.314   3.499  1.2076 -0.3011 -0.9538
  282OPC     MW 1456   0.317   0.383   3.496  0.8462 -0.0702 -0.4578
  283OPC     OW 1457   0.784   0.133   0.757  0.3996 -0.7278  0.2112
  283OPC    HW1 1458   0.711   0.169   0.786  0.5930  0.6531 -0.9017
  283OPC    HW2 1459   0.762   0.049   0.746 -0.8198 -0.4677  0.5091
  283OPC     MW 1460   0.770   0.126   0.759  0.2481 -0.4853  0.0908
  284OPC     OW 1461   2.373   2.321   4.552  0.0150  0.1155 -0.0426
  284OPC    HW1 1462   2.289   2.341   4.547  0.2056  1.1264  0.5382
  284OPC    HW2 1463   2.398   2.313   4.469 -0.4424  0.7537 -0.2448
  284OPC     MW 1464   2.365   2.323   4.539 -0.0243  0.3591  0.0132
  285OPC     OW 1465   1.190   0.097   1.074  0.0964 -0.0795  0.2080
  285OPC    HW1 1466   1.239   0.062   1.137  0.4796 -1.5631 -0.8592
  285OPC    HW2 1467   1.181   0.032   1.016 -2.9586  0.1872  0.2297
  285OPC     MW 1468   1.196   0.082   1.075 -0.2983 -0.2593  0.0535
  286OPC     OW 1469   0.004   1.990   1.222 -0.1252  0.4620  0.4579
  286OPC    HW1 1470  -0.054   2.039   1.266 -1.3956  0.2035 -0.8515
  286OPC    HW2 1471   0.008   1.917   1.269 -3.5072 -0.9185 -1.0651
  286OPC     MW 1472  -0.004   1.987   1.235 -0.8124  0.2199  0.0395
  287OPC     OW 1473   0.213   0.483   3.034 -0.0075  0.2435 -0.6328
  287OPC    HW1 1474   0.181   0.458   3.112  0.8646 -1.5570 -0.7966
  287OPC    HW2 1475   0.266   0.417   3.012 -1.2801 -0.0068 -3.3960
  287OPC     MW 1476   0.216   0.469   3.042 -0.0667 -0.0594 -1.0653
  288OPC     OW 1477   4.335   2.309   3.632  0.1130  0.4218  0.3555
  288OPC    HW1 1478   4.251   2.328   3.616  0.0676 -0.4662 -0.5699
  288OPC    HW2 1479   4.336   2.222   3.635  1.1786  0.3711 -0.7493
  288OPC     MW 1480   4.322   2.299   3.630  0.2638  0.2831  0.0556
  289OPC     OW 1481   0.946   0.903   0.895 -0.2373 -0.2720  0.1167
  289OPC    HW1 1482   1.020   0.942   0.871  0.0928 -0.5186  0.7293
  289OPC    HW2 1483   0.901   0.898   0.821  0.1078  0.4203 -0.1522
  289OPC     MW 1484   0.950   0.908   0.881 -0.1376 -0.2061  0.1674
  290OPC     OW 1485   0.888   1.810   0.686  0.2546 -0.2488  0.5503
  290OPC    HW1 1486   0.853   1.741   0.646 -0.6140  0.9913 -0.9441
  290OPC    HW2 1487   0.917   1.777   0.762 -4.0724 -1.4295  1.9603
  290OPC     MW 1488   0.887   1.795   0.692 -0.5129 -0.2400  0.5378
  291OPC     OW 1489   0.032   1.226   0.657 -0.5610 -0.1707  0.3318
  291OPC    HW1 1490   0.106   1.249   0.698 -1.2175 -0.0007  1.4650
  291OPC    HW2 1491  -0.001   1.164   0.708 -1.7485  0.5380  0.4668
  291OPC     MW 1492   0.038   1.220   0.671 -0.8334 -0.0408  0.5191
  292OPC     OW 1493   3.901   0.908   3.502 -0.1340 -0.3145 -0.4657
  292OPC    HW1 1494   3.984   0.890   3.520  0.4963  2.9089  0.4732
  292OPC    HW2 1495   3.901   0.921   3.416 -0.1709 -2.3117 -0.8049
  292OPC     MW 1496   3.913   0.907   3.492 -0.0463 -0.1334 -0.3770
  293OPC     OW 1497   4.982   1.130   0.402 -0.1994  0.1804  1.1809
  293OPC    HW1 1498   5.019   1.154   0.478  0.1126 -0.0470  1.1065
  293OPC    HW2 1499   5.013   1.049   0.390 -0.5197  0.0849  0.9802
  293OPC     MW 1500   4.992   1.122   0.412 -0.2006  0.1327  1.1403
  294OPC     OW 1501   2.600   3.083   4.094  0.0889  0.1278  0.1565
  294OPC    HW1 1502   2.642   3.136   4.040  0.3254 -1.2348 -1.0714
  294OPC    HW2 1503   2.520   3.077   4.059  0.9664 -2.8018 -1.6925
  294OPC     MW 1504   2.594   3.090   4.081  0.2534 -0.5064 -0.2980
  295OPC     OW 1505   0.883   3.478   4.963  0.2264 -1.0187 -0.9265
  295OPC    HW1 1506   0.920   3.436   5.030  2.4995  0.4797 -1.1607
  295OPC    HW2 1507   0.941   3.471   4.899  1.0133  2.8180 -0.8315
  295OPC     MW 1508   0.897   3.471   4.963  0.6784 -0.2305 -0.9470
  296OPC     OW 1509   3.555   1.380   0.511 -0.7280  0.3437 -0.6684
  296OPC    HW1 1510   3.540   1.438   0.574  0.4037  1.0922 -1.0562
  296OPC    HW2 1511   3.505   1.312   0.533 -3.1778  1.9572 -0.9605
  296OPC     MW 1512   3.546   1.378   0.524 -0.9227  0.6926 -0.7689
  297OPC     OW 1513   2.556   2.477   1.510  0.4872 -0.1768  0.4305
  297OPC    HW1 1514   2.579   2.419   1.449  1.0176  1.1334 -0.6690
  297OPC    HW2 1515   2.480   2.509   1.480  1.2639  1.2288 -0.1354
  297OPC     MW 1516   2.548   2.473   1.497  0.6805  0.2245  0.1845
  298OPC     OW 1517   4.060   4.126   2.164 -0.2123 -0.2040  0.0149
  298OPC    HW1 1518   4.092   4.061   2.115 -0.4560  1.2936 -2.2862
  298OPC    HW2 1519   3.977   4.103   2.175 -0.4769 -0.0314 -1.3679
  298OPC     MW 1520   4.053   4.113   2.158 -0.2874  0.0430 -0.5291
  299OPC     OW 1521   0.998   1.236   3.841 -0.6475 -0.5985  0.0161
  299OPC    HW1 1522   0.991   1.323   3.839  1.3367 -0.3746  0.8921
  299OPC    HW2 1523   1.069   1.221   3.889 -1.5642 -2.7643  0.8760
  299OPC     MW 1524   1.007   1.246   3.848 -0.4898 -0.8854  0.2724
  300OPC     OW 1525   3.816   4.306   2.724  0.1585  0.2271  0.4250
  300OPC    HW1 1526   3.758   4.257   2.767 -0.5277  1.0597  0.4818
  300OPC    HW2 1527   3.892   4.265   2.737 -0.6004 -1.7864 -0.9443
  300OPC     MW 1528   3.819   4.292   2.732 -0.0550  0.0528  0.2312
  301OPC     OW 1529   0.806   4.823   4.019 -0.1015  0.3493  0.1950
  301OPC    HW1 1530   0.793   4.854   4.099  0.8227  1.4351 -0.0481
  301OPC    HW2 1531   0.761   4.748   4.018 -1.2233  0.9785  1.2765
  301OPC     MW 1532   0.798   4.816   4.030 -0.1307  0.6028  0.3188
  302OPC     OW 1533   3.749   2.578   5.178  0.2068  0.0263  0.5064
  302OPC    HW1 1534   3.823   2.595   5.221  0.3690 -0.2230  0.3262
  302OPC    HW2 1535   3.689   2.572   5.242 -0.1958  2.8344  0.5112
  302OPC     MW 1536   3.751   2.579   5.194  0.1712  0.4042  0.4803
  303OPC     OW 1537   2.643   1.835   1.290  0.1983  0.3166  0.1350
  303OPC    HW1 1538   2.557   1.850   1.291  0.1059 -0.1005 -0.7099
  303OPC    HW2 1539   2.665   1.838   1.375 -0.4985  1.2107  0.3085
  303OPC     MW 1540   2.634   1.838   1.303  0.0817  0.3870  0.0358
  304OPC     OW 1541   3.611   1.443   3.176 -0.1112 -0.4699  0.2051
  304OPC    HW1 1542   3.654   1.371   3.150  1.3121 -0.0718  1.3010
  304OPC    HW2 1543   3.611   1.436   3.263 -0.8024  0.4004  0.2811
  304OPC     MW 1544   3.618   1.431   3.185 -0.0032 -0.2825  0.3782
  305OPC     OW 1545   4.804   1.721   4.543 -0.0510 -0.3208  0.5196
  305OPC    HW1 1546   4.844   1.668   4.486 -0.1160 -0.1416  0.3041
  305OPC    HW2 1547   4.730   1.742   4.502  0.5735  1.0036  0.0082
  305OPC     MW 1548   4.799   1.716   4.528  0.0316 -0.0986  0.4121
  306OPC     OW 1549   3.529   2.489   1.295 -0.2224 -0.0269 -0.1080
  306OPC    HW1 1550   3.595   2.468   1.347 -0.2256 -0.3062 -0.2156
  306OPC    HW2 1551   3.472   2.424   1.308 -0.7188  0.4946  0.4060
  306OPC     MW 1552   3.530   2.476   1.305 -0.2961  0.0088 -0.0479
  307OPC     OW 1553   4.856   4.527   2.894 -0.0658  0.5405  0.0028
  307OPC    HW1 1554   4.938   4.509   2.917 -0.2770  1.3238  1.4818
  307OPC    HW2 1555   4.857   4.614   2.883 -0.6865  0.5510  0.0107
  307OPC     MW 1556   4.868   4.538   2.896 -0.1887  0.6579  0.2225
  308OPC     OW 1557   0.187   3.875   1.345 -0.0119  0.0585  0.1444
  308OPC    HW1 1558   0.160   3.957   1.349  0.1741  0.2671 -1.9581
  308OPC    HW2 1559   0.272   3.880   1.361  0.0614  0.3305 -0.3226
  308OPC     MW 1560   0.196   3.888   1.348  0.0264  0.1295 -0.2352
  309OPC     OW 1561   0.406   4.472   4.236 -0.6941  0.0085  0.0376
  309OPC    HW1 1562   0.402   4.484   4.322  0.9793 -0.1926  0.1883
  309OPC    HW2 1563   0.382   4.388   4.226  0.9208 -0.5629  0.5633
  309OPC     MW 1564   0.402   4.461   4.247 -0.2084 -0.1056  0.1376
  310OPC     OW 1565   3.502   2.326   2.999  0.5400 -0.5869 -0.9231
  310OPC    HW1 1566   3.492   2.373   3.072  3.2528 -1.7973  0.3995
  310OPC    HW2 1567   3.465   2.375   2.937 -0.8945  1.0148  1.0817
  310OPC     MW 1568   3.495   2.340   3.000  0.7290 -0.5291 -0.4315
  311OPC     OW 1569   0.280   0.237   0.610  0.7181  0.1756  0.3332
  311OPC    HW1 1570   0.358   0.271   0.592  1.0954 -0.5867  0.4763
  311OPC    HW2 1571   0.230   0.266   0.545  1.7974 -1.5955 -1.4018
  311OPC     MW 1572   0.284   0.246   0.598  0.9333 -0.1987  0.0980
  312OPC     OW 1573   0.121   4.573   3.905  0.2237  0.2100  1.1638
  312OPC    HW1 1574   0.103   4.564   3.989 -0.4030  0.4524  1.0607
  312OPC    HW2 1575   0.198   4.615   3.904 -0.5241  1.6447  1.6227
  312OPC     MW 1576   0.130   4.578   3.917  0.0206  0.4578  1.2164
  313OPC     OW 1577   0.384   0.181   5.026  0.1872  0.2651  0.2470
  313OPC    HW1 1578   0.374   0.200   4.941 -0.0948 -1.3382 -0.1185
  313OPC    HW2 1579   0.348   0.249   5.066  1.1390  1.5045 -0.8879
  313OPC     MW 1580   0.377   0.194   5.019  0.2861  0.2113  0.0251
  314OPC     OW 1581   0.307   1.489   3.064 -0.0709 -0.0942 -0.4282
  314OPC    HW1 1582   0.364   1.516   3.124 -2.5024  0.7271  1.6428
  314OPC    HW2 1583   0.338   1.410   3.042  1.4604  0.0101  1.1032
  314OPC     MW 1584   0.320   1.481   3.069 -0.2039  0.0425  0.1039
  315OPC     OW 1585   4.859   5.009   0.608 -0.5590 -0.0265 -0.2290
  315OPC    HW1 1586   4.796   5.008   0.669  0.8704  0.2399  1.3300
  315OPC    HW2 1587   4.878   5.094   0.600 -0.5032 -0.0920 -0.8047
  315OPC     MW 1588   4.852   5.021   0.616 -0.3396  0.0029 -0.0837
  316OPC     OW 1589   2.352   0.701   1.620 -0.0743  0.2260  0.0272
  316OPC    HW1 1590   2.301   0.631   1.628 -1.0403  0.7326 -1.3288
  316OPC    HW2 1591   2.299   0.767   1.637  0.1670  0.7444 -1.1019
  316OPC     MW 1592   2.337   0.700   1.623 -0.1813  0.3774 -0.3399
  317OPC     OW 1593   0.661   0.630   1.547 -0.2133 -0.9895 -0.0235
  317OPC    HW1 1594   0.610   0.610   1.615 -1.6981  0.1149 -0.7475
  317OPC    HW2 1595   0.613   0.607   1.478  0.0779  0.4220 -0.7388
  317OPC     MW 1596   0.647   0.624   1.547 -0.3896 -0.6178 -0.2361
  318OPC     OW 1597   1.164   2.734   3.589 -0.0410  0.6542  0.2945
  318OPC    HW1 1598   1.125   2.724   3.666  0.8099 -0.9714  0.5493
  318OPC    HW2 1599   1.130   2.669   3.541  1.2684  0.0970  0.0917
  318OPC     MW 1600   1.153   2.723   3.593  0.2781  0.3316  0.3022
  319OPC     OW 1601   0.825   3.826   2.781  0.5747 -0.0147  0.4078
  319OPC    HW1 1602   0.793   3.797   2.857 -0.9746  1.1262  0.2551
  319OPC    HW2 1603   0.910   3.807   2.785  0.1228 -2.0949  1.3989
  319OPC     MW 1604   0.833   3.819   2.793  0.2791 -0.1536  0.5316
  320OPC     OW 1605   0.370   3.493   2.931  0.0481  0.1521  0.0989
  320OPC    HW1 1606   0.387   3.577   2.949  0.7197  0.8279 -3.0561
  320OPC    HW2 1607   0.359   3.493   2.844  1.1689 -3.2221 -0.1777
  320OPC     MW 1608   0.371   3.506   2.921  0.3129 -0.2466 -0.4080
  321OPC     OW 1609   0.160   3.910   1.984  0.1394 -0.4391  0.0417
  321OPC    HW1 1610   0.169   3.833   1.943  0.2998 -0.6637  0.4885
  321OPC    HW2 1611   0.221   3.907   2.046  1.9870  1.1775 -1.5930
  321OPC     MW 1612   0.170   3.898   1.987  0.4360 -0.2335 -0.1337
  322OPC     OW 1613   1.595   4.788   3.998 -0.1037  0.3726 -0.6711
  322OPC    HW1 1614   1.553   4.822   4.067  0.0574  0.5884 -0.6784
  322OPC    HW2 1615   1.676   4.819   4.007 -0.0871  0.4097 -0.9659
  322OPC     MW 1616   1.600   4.798   4.010 -0.0774  0.4099 -0.7157
  323OPC     OW 1617   0.947   3.738   4.088  0.3690 -0.4107  0.0798
  323OPC    HW1 1618   1.015   3.719   4.036  0.3834 -2.6708  0.8026
  323OPC    HW2 1619   0.888   3.677   4.067 -0.3174 -0.2454  1.4478
  323OPC     MW 1620   0.949   3.726   4.077  0.2697 -0.7202  0.3887
  324OPC     OW 1621   3.942   1.560   4.736  0.1532 -0.5674 -0.1890
  324OPC    HW1 1622   4.017   1.604   4.744 -0.1380 -0.2040  0.6515
  324OPC    HW2 1623   3.882   1.617   4.763 -0.1486 -1.7371  1.7936
  324OPC     MW 1624   3.944   1.575   4.741  0.0656 -0.6865  0.2282
  325OPC     OW 1625   2.396   0.818   1.380 -0.2344  0.2296  0.0308
  325OPC    HW1 1626   2.387   0.784   1.460 -0.0395  0.1480  0.0198
  325OPC    HW2 1627   2.481   0.806   1.362 -0.4745 -0.6294 -0.5819
  325OPC     MW 1628   2.408   0.811   1.389 -0.2410  0.0907 -0.0613
  326OPC     OW 1629   3.359   4.634   3.763  0.1681  0.0761 -0.0550
  326OPC    HW1 1630   3.362   4.606   3.846  0.6707 -0.8479 -0.3641
  326OPC    HW2 1631   3.304   4.701   3.766 -1.7051 -1.4065  0.6186
  326OPC     MW 1632   3.352   4.639   3.776 -0.0343 -0.2796 -0.0011
  327OPC     OW 1633   2.875   0.594   3.191  0.3077  0.1248 -0.2798
  327OPC    HW1 1634   2.959   0.570   3.192 -0.3224 -2.3329  0.8601
  327OPC    HW2 1635   2.869   0.647   3.260  1.2545  1.8485 -1.4558
  327OPC     MW 1636   2.886   0.598   3.201  0.3544  0.0164 -0.2851
  328OPC     OW 1637   2.230   4.537   2.410 -0.0725 -0.6580  0.0717
  328OPC    HW1 1638   2.157   4.584   2.395 -0.0769 -1.1303 -1.5680
  328OPC    HW2 1639   2.292   4.598   2.420 -0.3611 -0.2675 -0.4514
  328OPC     MW 1640   2.228   4.553   2.409 -0.1159 -0.6699 -0.2478
  329OPC     OW 1641   3.593   0.780   3.734 -0.2637  0.0971 -0.2677
  329OPC    HW1 1642   3.632   0.787   3.657  1.0999 -1.6186  0.2134
  329OPC    HW2 1643   3.654   0.806   3.791 -1.0602  0.8093  0.3033
  329OPC     MW 1644   3.608   0.785   3.731 -0.1800 -0.0511 -0.1122
  330OPC     OW 1645   4.002   2.622   0.057  0.5039  0.3216  0.0925
  330OPC    HW1 1646   4.005   2.685   0.117  2.7236  0.9337 -0.5435
  330OPC    HW2 1647   4.077   2.578   0.070  0.4658 -0.2633 -1.4364
  330OPC     MW 1648   4.014   2.625   0.068  0.8260  0.3256 -0.2273
  331OPC     OW 1649   2.411   1.117   1.370 -0.5359  0.3496 -0.3379
  331OPC    HW1 1650   2.391   1.032   1.375  0.3288  0.1875  0.8591
  331OPC    HW2 1651   2.485   1.117   1.323 -0.4570  0.4294 -0.2120
  331OPC     MW 1652   2.419   1.104   1.364 -0.3964  0.3375 -0.1424
  332OPC     OW 1653   2.650   2.885   2.513 -0.4716 -0.0167 -0.3646
  332OPC    HW1 1654   2.643   2.831   2.444  0.3168 -1.3537  0.5604
  332OPC    HW2 1655   2.597   2.850   2.572  1.1747 -0.6569  0.7728
  332OPC     MW 1656   2.641   2.872   2.511 -0.1119 -0.3088 -0.0598
  333OPC     OW 1657   3.742   4.062   4.810 -0.1075 -0.6191  0.3584
  333OPC    HW1 1658   3.710   3.982   4.823 -0.1399 -0.4378  1.5134
  333OPC    HW2 1659   3.690   4.113   4.858  0.6298 -0.0676  0.6068
  333OPC     MW 1660   3.730   4.058   4.819 -0.0033 -0.5109  0.5659
  334OPC     OW 1661   3.546   4.992   0.854 -0.0404  0.2815 -0.3038
  334OPC    HW1 1662   3.584   5.055   0.807 -2.3650 -0.1032 -2.9769
  334OPC    HW2 1663   3.467   5.025   0.870 -0.0325 -0.5188  1.5484
  334OPC     MW 1664   3.540   5.006   0.849 -0.3827  0.1064 -0.4251
  335OPC     OW 1665   2.015   2.988   2.679  0.7356  0.3005 -0.2955
  335OPC    HW1 1666   1.980   3.053   2.633 -2.2664 -1.7474 -1.1569
  335OPC    HW2 1667   2.080   2.959   2.628 -0.7432 -0.1451 -2.0130
  335OPC     MW 1668   2.020   2.993   2.665  0.0737 -0.0679 -0.6766
  336OPC     OW 1669   4.149   0.680   0.051 -0.4643 -0.1479 -0.3042
  336OPC    HW1 1670   4.193   0.637  -0.011 -0.2588  1.7883 -1.5584
  336OPC    HW2 1671   4.211   0.700   0.110 -0.6179 -1.7652  0.4664
  336OPC     MW 1672   4.165   0.676   0.051 -0.4565 -0.1008 -0.3757
  337OPC     OW 1673   3.276   1.186   2.819  0.1050 -1.0111  0.1967
  337OPC    HW1 1674   3.196   1.190   2.854 -0.1201  1.5851 -0.4407
  337OPC    HW2 1675   3.323   1.241   2.868  1.0139 -1.0334 -0.6149
  337OPC     MW 1676   3.271   1.194   2.831  0.2060 -0.6309 -0.0175
  338OPC     OW 1677   3.901   2.497   1.691 -1.2846  0.0746  0.0307
  338OPC    HW1 1678   3.936   2.558   1.639  0.1029  0.9265  1.8830
  338OPC    HW2 1679   3.816   2.501   1.672 -1.1391  2.0714 -0.4370
  338OPC     MW 1680   3.893   2.506   1.680 -1.0583  0.4953  0.2353
  339OPC     OW 1681   3.780   1.760   4.882  0.2685  0.2276 -0.6715
  339OPC    HW1 1682   3.800   1.843   4.898  1.9313  0.0699 -1.7276
  339OPC    HW2 1683   3.693   1.762   4.872  0.3140  1.8803 -1.0175
  339OPC     MW 1684   3.770   1.772   4.883  0.5210  0.4485 -0.8785
  340OPC     OW 1685   4.069   3.572   0.610  0.2289  0.0221  0.0660
  340OPC    HW1 1686   4.015   3.504   0.604 -2.6672  1.9177  1.6811
  340OPC    HW2 1687   4.100   3.582   0.529 -0.8262 -2.0036 -0.6441
  340OPC     MW 1688   4.065   3.564   0.597 -0.3549  0.0028  0.1997
  341OPC     OW 1689   0.788   3.989   4.067  0.1822  0.9890 -0.0263
  341OPC    HW1 1690   0.819   3.907   4.069  0.9385  1.2877  1.3290
  341OPC    HW2 1691   0.719   3.986   4.119 -0.2172  1.0623 -0.5442
  341OPC     MW 1692   0.782   3.976   4.075  0.2349  1.0439  0.0976
  342OPC     OW 1693   3.895   2.855   0.936  0.0506  0.5454  0.1254
  342OPC    HW1 1694   3.923   2.820   1.010 -0.3612  1.5672  0.7863
  342OPC    HW2 1695   3.817   2.818   0.924  1.4058 -2.0342 -1.5309
  342OPC     MW 1696   3.888   2.844   0.945  0.1898  0.3153 -0.0216
  343OPC     OW 1697   1.229   1.009   0.793 -0.4002 -0.3258 -0.5444
  343OPC    HW1 1698   1.292   0.966   0.750 -0.3966 -0.7535 -0.1230
  343OPC    HW2 1699   1.272   1.073   0.833 -0.3700 -0.0634 -0.9817
  343OPC     MW 1700   1.245   1.012   0.792 -0.3951 -0.3503 -0.5468
  344OPC     OW 1701   3.551   2.700   0.188 -0.1362  0.0189  0.4097
  344OPC    HW1 1702   3.595   2.769   0.217  1.7468 -1.3860  1.0290
  344OPC    HW2 1703   3.549   2.645   0.256 -0.7799 -0.9452 -0.3462
  344OPC     MW 1704   3.557   2.702   0.202  0.0470 -0.3310  0.3895
  345OPC     OW 1705   0.133   1.685   3.535  0.1545 -0.1616 -0.7658
  345OPC    HW1 1706   0.182   1.681   3.607  0.6547 -0.5663 -1.1304
  345OPC    HW2 1707   0.181   1.732   3.479  1.2163 -2.4940 -1.9459
  345OPC     MW 1708   0.147   1.691   3.538  0.3853 -0.5659 -0.9939
  346OPC     OW 1709   3.841   2.764   1.523  0.1066  0.1422  0.9326
  346OPC    HW1 1710   3.823   2.848   1.539 -0.4110  0.0934  0.6137
  346OPC    HW2 1711   3.860   2.763   1.438  0.4557 -0.0088  1.0106
  346OPC     MW 1712   3.841   2.777   1.513  0.0817  0.1127  0.8971
  347OPC     OW 1713   0.339   2.928   3.236 -0.4210  0.1598 -0.1967
  347OPC    HW1 1714   0.323   2.966   3.158  1.5721  2.1501  0.2654
  347OPC    HW2 1715   0.376   2.992   3.282  0.4392 -1.6016  1.6809
  347OPC     MW 1716   0.342   2.943   3.231  0.0005  0.1938  0.1490
  348OPC     OW 1717   4.735   4.412   1.207 -0.1168  0.4646 -0.6278
  348OPC    HW1 1718   4.717   4.474   1.265  0.0718 -0.8645  0.9025
  348OPC    HW2 1719   4.686   4.344   1.233 -0.5815  0.0288 -2.4421
  348OPC     MW 1720   4.725   4.411   1.219 -0.1577  0.2039 -0.6697
  349OPC     OW 1721   1.355   0.061   1.303 -0.3095  0.3532  0.7260
  349OPC    HW1 1722   1.373  -0.010   1.351 -0.2309 -1.3752 -1.6982
  349OPC    HW2 1723   1.370   0.127   1.358 -1.1935 -1.4754  3.3674
  349OPC     MW 1724   1.360   0.060   1.318 -0.4285 -0.1723  0.7581
  350OPC     OW 1725   1.292   1.250   1.436 -0.2180  0.1695  0.2414
  350OPC    HW1 1726   1.311   1.335   1.440  0.2723  0.0226  1.9921
  350OPC    HW2 1727   1.316   1.227   1.356  0.3721  1.5119  0.0064
  350OPC     MW 1728   1.298   1.260   1.425 -0.0584  0.3461  0.4653
  351OPC     OW 1729   1.103   4.627   3.329  0.4218  0.1143 -0.4040
  351OPC    HW1 1730   1.150   4.597   3.396  0.8315 -0.0541 -0.7631
  351OPC    HW2 1731   1.096   4.712   3.346 -0.0282 -0.0279  0.1824
  351OPC     MW 1732   1.109   4.635   3.342  0.4159  0.0680 -0.3706
  352OPC     OW 1733   2.956   4.017   1.517 -0.7723 -0.4764  0.4848
  352OPC    HW1 1734   2.923   4.097   1.524 -1.2998 -0.7793  1.6121
  352OPC    HW2 1735   2.911   3.982   1.450 -0.7553  0.0449  0.1948
  352OPC     MW 1736   2.945   4.023   1.508 -0.8478 -0.4444  0.6085
  353OPC     OW 1737   3.851   1.895   3.818  0.4969  0.1027  0.0803
  353OPC    HW1 1738   3.831   1.810   3.826  0.1347  0.3712  3.1215
  353OPC    HW2 1739   3.928   1.901   3.858  1.4613  0.9747 -1.7796
  353OPC     MW 1740   3.860   1.883   3.825  0.5859  0.2712  0.2548
  354OPC     OW 1741   0.086   2.733   2.933  0.0168 -0.4465 -0.1698
  354OPC    HW1 1742   0.163   2.714   2.971 -0.3681 -0.7350  0.4884
  354OPC    HW2 1743   0.107   2.792   2.872  0.6617  0.0232  0.4923
  354OPC     MW 1744   0.100   2.739   2.930  0.0552 -0.4196  0.0255
  355OPC     OW 1745   0.370   1.057   2.647  0.4222 -0.4211 -0.2066
  355OPC    HW1 1746   0.391   1.014   2.720 -0.5982  0.2384  0.5195
  355OPC    HW2 1747   0.283   1.063   2.651  0.4665  1.1324 -0.5775
  355OPC     MW 1748   0.360   1.052   2.658  0.2780 -0.0942 -0.1542
  356OPC     OW 1749   4.098   0.175   1.215 -0.3830 -0.7208  0.2610
  356OPC    HW1 1750   4.039   0.167   1.151 -1.3776 -2.4922  1.3082
  356OPC    HW2 1751   4.124   0.094   1.229  1.0459 -0.1615  1.0134
  356OPC     MW 1752   4.093   0.162   1.208 -0.3189 -0.8999  0.5268
  357OPC     OW 1753   3.779   1.151   0.305 -0.1445 -0.1369 -0.3499
  357OPC    HW1 1754   3.695   1.159   0.283 -0.8052 -0.6938  1.8318
  357OPC    HW2 1755   3.809   1.233   0.297 -0.9758  0.1471 -0.7319
  357OPC     MW 1756   3.771   1.164   0.300 -0.3649 -0.1772 -0.0840
  358OPC     OW 1757   1.123   1.592   3.991 -0.2336  0.2107 -0.0607
  358OPC    HW1 1758   1.046   1.595   3.950 -0.0217  1.5614 -0.4212
  358OPC    HW2 1759   1.165   1.528   3.951 -0.5843  0.5244 -0.9554
  358OPC     MW 1760   1.118   1.583   3.979 -0.2541  0.4566 -0.2461
  359OPC     OW 1761   4.855   4.420   0.341  0.7249  0.1143  0.2557
  359OPC    HW1 1762   4.894   4.479   0.393  0.0039 -0.1324  1.0940
  359OPC    HW2 1763   4.890   4.344   0.366  0.3618 -0.0080  0.4009
  359OPC     MW 1764   4.866   4.418   0.352  0.5650  0.0599  0.4010
  360OPC     OW 1765   2.020   1.703   1.339 -0.1838  0.2538  0.0447
  360OPC    HW1 1766   2.031   1.736   1.419 -0.4380 -0.5164  0.4071
  360OPC    HW2 1767   2.050   1.621   1.345 -0.7305 -0.0026 -0.4859
  360OPC     MW 1768   2.026   1.696   1.352 -0.3021  0.1021  0.0198
  361OPC     OW 1769   1.137   0.112   0.042 -0.1943 -0.2811 -0.8459
  361OPC    HW1 1770   1.177   0.105   0.119 -1.1934  0.1121 -0.2670
  361OPC    HW2 1771   1.193   0.156  -0.008  1.0013 -1.6441 -0.7506
  361OPC     MW 1772   1.151   0.118   0.046 -0.1653 -0.4244 -0.7463
  362OPC     OW 1773   3.378   1.339   3.053 -0.0886 -0.0142 -0.3705
  362OPC    HW1 1774   3.451   1.386   3.063 -1.3325  1.6363  1.6512
  362OPC    HW2 1775   3.383   1.280   3.117 -0.5787  0.1500 -0.1829
  362OPC     MW 1776   3.390   1.337   3.064 -0.3449  0.2539 -0.0440
  363OPC     OW 1777   3.557   0.742   5.069  0.4166  0.4593  0.1141
  363OPC    HW1 1778   3.476   0.737   5.038  0.4173 -1.4281  0.3144
  363OPC    HW2 1779   3.550   0.717   5.152  1.2770 -0.4059 -0.0494
  363OPC     MW 1780   3.544   0.738   5.077  0.5437  0.0527  0.1198
  364OPC     OW 1781   0.165   4.870   2.640 -0.3367  0.2802 -1.1089
  364OPC    HW1 1782   0.173   4.784   2.634  0.5161  0.3590 -1.3425
  364OPC    HW2 1783   0.166   4.885   2.726 -2.8310 -0.1024 -0.9524
  364OPC     MW 1784   0.167   4.860   2.652 -0.5792  0.2352 -1.1204
  365OPC     OW 1785   1.626   4.554   4.720  0.0582  0.0292  0.2068
  365OPC    HW1 1786   1.625   4.509   4.795  0.9616 -1.8186 -0.8163
  365OPC    HW2 1787   1.695   4.522   4.678 -0.2254  1.2552 -1.3040
  365OPC     MW 1788   1.636   4.543   4.725  0.1498 -0.0626 -0.1675
  366OPC     OW 1789   3.434   0.897   3.995  0.2384  0.1863 -0.0107
  366OPC    HW1 1790   3.468   0.973   3.969  1.3209 -0.1516  0.3668
  366OPC    HW2 1791   3.349   0.915   4.004  0.2115  0.9331 -1.4335
  366OPC     MW 1792   3.426   0.911   3.992  0.3942  0.2467 -0.1652
  367OPC     OW 1793   4.273   3.908   0.511  0.0314  0.3852  0.5838
  367OPC    HW1 1794   4.312   3.875   0.581  1.7377  0.4314 -0.2965
  367OPC    HW2 1795   4.280   3.994   0.521  3.1535  0.4495 -1.0519
  367OPC     MW 1796   4.279   3.916   0.523  0.7450  0.4016  0.2122
  368OPC     OW 1797   0.414   4.000   0.588 -0.2232 -0.0687 -0.3232
  368OPC    HW1 1798   0.422   3.934   0.530 -0.9182  0.7736 -1.4189
  368OPC    HW2 1799   0.447   3.967   0.661  0.9507 -1.1036 -1.2654
  368OPC     MW 1800   0.420   3.985   0.590 -0.1525 -0.0972 -0.6243
  369OPC     OW 1801   0.493   0.200   0.271 -0.3633  0.0708  0.2011
  369OPC    HW1 1802   0.553   0.200   0.207  0.3262  2.1763  0.7534
  369OPC    HW2 1803   0.419   0.179   0.229  0.2798  0.2314 -1.0663
  369OPC     MW 1804   0.491   0.197   0.255 -0.1664  0.4055  0.0955
  370OPC     OW 1805   0.663   1.493   1.683  0.3590  0.4945  0.0185
  370OPC    HW1 1806   0.622   1.458   1.752 -0.0284 -0.0902 -0.4990
  370OPC    HW2 1807   0.747   1.474   1.697  0.2368  0.0196  0.1305
  370OPC     MW 1808   0.669   1.485   1.695  0.2837  0.3380 -0.0414
  371OPC     OW 1809   1.120   3.222   4.048 -0.2075  0.3202  0.5138
  371OPC    HW1 1810   1.096   3.139   4.062 -1.2007  0.3494 -0.7960
  371OPC    HW2 1811   1.048   3.258   4.012  0.5183  1.4914  0.1767
  371OPC     MW 1812   1.106   3.215   4.045 -0.2469  0.4975  0.2704
  372OPC     OW 1813   2.230   2.196   1.230 -0.4247 -0.1426 -1.3240
  372OPC    HW1 1814   2.179   2.127   1.219 -0.3845 -0.6206  0.9105
  372OPC    HW2 1815   2.290   2.188   1.167 -0.4852 -2.0815 -1.1999
  372OPC     MW 1816   2.232   2.185   1.219 -0.4276 -0.4997 -0.9756
  373OPC     OW 1817   2.304   2.725   0.734 -0.1389  0.1765 -0.3023
  373OPC    HW1 1818   2.371   2.746   0.682  0.4290 -0.1414  0.2894
  373OPC    HW2 1819   2.234   2.743   0.685  0.3829 -0.2428 -1.2214
  373OPC     MW 1820   2.304   2.731   0.719  0.0219  0.0677 -0.3507
  374OPC     OW 1821   3.852   0.571   4.473  0.1183 -0.4473 -0.1539
  374OPC    HW1 1822   3.859   0.603   4.392  0.2009 -0.9426 -0.3465
  374OPC    HW2 1823   3.787   0.513   4.466  0.3867 -0.7758  0.0424
  374OPC     MW 1824   3.843   0.567   4.460  0.1701 -0.5690 -0.1532
  375OPC     OW 1825   1.309   1.526   2.623 -0.2961 -0.5818  0.4324
  375OPC    HW1 1826   1.327   1.469   2.559 -0.1257  0.3132 -0.3229
  375OPC    HW2 1827   1.222   1.520   2.631 -0.3903 -0.2721 -0.2946
  375OPC     MW 1828   1.299   1.516   2.615 -0.2848 -0.4039  0.2135
  376OPC     OW 1829   3.399   4.622   4.550  0.0217  0.4897  0.1021
  376OPC    HW1 1830   3.396   4.670   4.477  0.0550  1.2553  0.5967
  376OPC    HW2 1831   3.433   4.676   4.609 -0.0844 -0.0948  0.7132
  376OPC     MW 1832   3.404   4.637   4.548  0.0110  0.5165  0.2652
  377OPC     OW 1833   4.416   0.326   4.103 -0.5090 -0.3633  0.3012
  377OPC    HW1 1834   4.399   0.308   4.187 -0.0432  1.0539  0.7167
  377OPC    HW2 1835   4.478   0.269   4.082 -0.5005 -0.6089  0.9716
  377OPC     MW 1836   4.422   0.315   4.113 -0.4391 -0.1902  0.4617
  378OPC     OW 1837   2.908   4.525   1.359 -0.9298 -0.2644  0.2242
  378OPC    HW1 1838   2.847   4.583   1.334 -0.9300  0.4436  1.7511
  378OPC    HW2 1839   2.939   4.559   1.433 -0.1999 -1.7126  0.6143
  378OPC     MW 1840   2.903   4.539   1.366 -0.8221 -0.3735  0.5074
  379OPC     OW 1841   4.575   4.786   0.541  0.3170 -0.1493 -0.2608
  379OPC    HW1 1842   4.510   4.841   0.560  1.2592  0.7407  0.5220
  379OPC    HW2 1843   4.537   4.708   0.545 -0.8251  0.3761 -0.3533
  379OPC     MW 1844   4.560   4.783   0.545  0.2877  0.0601 -0.1588
  380OPC     OW 1845   2.005   0.959   0.946  0.1336 -0.0547 -0.7941
  380OPC    HW1 1846   2.089   0.937   0.956  0.4332  1.4934  0.5050
  380OPC    HW2 1847   1.967   0.927   1.018 -0.6779 -1.7236 -1.8774
  380OPC     MW 1848   2.011   0.951   0.958  0.0581 -0.0725 -0.7622
  381OPC     OW 1849   4.928   4.584   0.088  0.2564  0.0674 -0.0234
  381OPC    HW1 1850   4.877   4.650   0.114 -0.6844 -0.6648  0.0582
  381OPC    HW2 1851   4.901   4.517   0.138 -0.5473 -1.0106 -1.8243
  381OPC     MW 1852   4.917   4.584   0.099 -0.0013 -0.2000 -0.2774
  382OPC     OW 1853   1.491   4.381   1.342 -0.2514  0.2937  0.1634
  382OPC    HW1 1854   1.538   4.321   1.300  1.1827  0.5220  1.3491
  382OPC    HW2 1855   1.455   4.337   1.408 -0.1627  0.4810  0.3417
  382OPC     MW 1856   1.493   4.366   1.345 -0.0265  0.3548  0.3648
  383OPC     OW 1857   3.341   1.981   1.284 -0.8738 -0.0261 -0.3491
  383OPC    HW1 1858   3.322   1.969   1.368  0.7136  2.5086  0.4989
  383OPC    HW2 1859   3.428   1.982   1.283 -0.8294  2.0666 -1.5749
  383OPC     MW 1860   3.351   1.980   1.296 -0.6329  0.6575 -0.4048
  384OPC     OW 1861   3.853   1.769   1.432  1.3218  0.3988  0.0393
  384OPC    HW1 1862   3.874   1.685   1.440  1.6240  0.4294 -0.3936
  384OPC    HW2 1863   3.840   1.795   1.514  0.6886 -0.2078  0.1404
  384OPC     MW 1864   3.854   1.760   1.445  1.2728  0.3137 -0.0097
  385OPC     OW 1865   2.187   0.414   1.321  0.1291 -0.6814 -0.1079
  385OPC    HW1 1866   2.157   0.492   1.347  1.2680 -0.1682 -0.2647
  385OPC    HW2 1867   2.143   0.358   1.372 -1.5349 -0.0450 -0.7590
  385OPC     MW 1868   2.176   0.418   1.333  0.0515 -0.5116 -0.2273
  386OPC     OW 1869   2.012   4.009   3.932 -0.2945 -0.1135  0.5426
  386OPC    HW1 1870   2.050   4.009   4.011  0.4453  1.6464  0.2207
  386OPC    HW2 1871   1.965   4.082   3.932 -0.4932 -0.2235 -0.5562
  386OPC     MW 1872   2.011   4.020   3.944 -0.2146  0.1302  0.3328
  387OPC     OW 1873   1.357   4.204   1.504 -0.2619  0.1529  0.6205
  387OPC    HW1 1874   1.302   4.192   1.570 -0.5130 -1.1529  0.2113
  387OPC    HW2 1875   1.336   4.140   1.448  1.0911  0.1511  0.0648
  387OPC     MW 1876   1.346   4.193   1.505 -0.0991 -0.0402  0.4779
  388OPC     OW 1877   2.230   4.822   2.008 -0.1149  0.1846  0.1477
  388OPC    HW1 1878   2.153   4.825   2.050  0.0626  1.1233  0.4252
  388OPC    HW2 1879   2.288   4.819   2.073  0.0846 -1.2591 -0.0584
  388OPC     MW 1880   2.227   4.822   2.024 -0.0591  0.1097  0.1584
  389OPC     OW 1881   3.809   1.949   2.979 -0.5276  0.1198  0.2765
  389OPC    HW1 1882   3.857   2.022   2.985 -0.0838 -0.0830 -0.7198
  389OPC    HW2 1883   3.818   1.925   2.896  1.0793 -2.2507  1.0634
  389OPC     MW 1884   3.817   1.956   2.968 -0.2246 -0.2604  0.2457
  390OPC     OW 1885   2.451   3.136   1.012  0.2473 -0.0939 -0.4576
  390OPC    HW1 1886   2.527   3.129   1.054  0.3792  1.4045 -0.3675
  390OPC    HW2 1887   2.397   3.087   1.060  0.7509  0.3161  0.5760
  390OPC     MW 1888   2.454   3.128   1.026  0.3412  0.1881 -0.2916
  391OPC     OW 1889   1.075   0.804   3.460 -0.9313 -0.7481  0.0739
  391OPC    HW1 1890   1.144   0.848   3.430 -1.4515  1.1618  1.5208
  391OPC    HW2 1891   1.064   0.836   3.540 -1.0486 -3.9437  1.4573
  391OPC     MW 1892   1.084   0.815   3.467 -1.0254 -0.9380  0.4922
  392OPC     OW 1893   2.454   0.760   3.510 -0.2865  0.2047 -0.1242
  392OPC    HW1 1894   2.402   0.691   3.516  0.3662 -0.2051  1.3102
  392OPC    HW2 1895   2.526   0.729   3.472  0.2010 -0.0526  0.9709
  392OPC     MW 1896   2.457   0.746   3.505 -0.1181  0.1062  0.2496
  393OPC     OW 1897   0.707   3.024   2.319 -0.4059 -0.1369  0.1508
  393OPC    HW1 1898   0.681   3.009   2.401 -0.4724 -0.0059  0.1538
  393OPC    HW2 1899   0.737   2.947   2.293  1.2129  0.1823  0.8755
  393OPC     MW 1900   0.708   3.011   2.328 -0.1766 -0.0704  0.2584
  394OPC     OW 1901   0.535   3.499   4.208 -0.2857 -0.2853 -0.1995
  394OPC    HW1 1902   0.448   3.504   4.212 -0.3237  1.2015 -1.6459
  394OPC    HW2 1903   0.561   3.536   4.282 -0.9014  1.8701 -1.0023
  394OPC     MW 1904   0.526   3.505   4.219 -0.3823  0.2528 -0.5319
  395OPC     OW 1905   4.450   4.564   2.790  0.2977 -0.4841 -0.1232
  395OPC    HW1 1906   4.385   4.543   2.735 -0.3629 -0.2071  0.5303
  395OPC    HW2 1907   4.411   4.618   2.847  1.1122 -0.3041  0.2712
  395OPC     MW 1908   4.435   4.569   2.790  0.3206 -0.4165  0.0315
  396OPC     OW 1909   3.953   4.916   3.482 -0.3074 -0.3507 -0.6622
  396OPC    HW1 1910   4.036   4.901   3.502 -0.5035 -0.3839  0.1289
  396OPC    HW2 1911   3.953   5.000   3.457  0.0981 -0.5721 -1.4518
  396OPC     MW 1912   3.965   4.926   3.481 -0.2765 -0.3886 -0.6620
  397OPC     OW 1913   1.035   2.184   0.004 -0.7165  0.6581 -0.5044
  397OPC    HW1 1914   1.049   2.194   0.090 -1.6772 -2.1588  0.1162
  397OPC    HW2 1915   1.111   2.152  -0.025  0.6902  4.3730 -1.4803
  397OPC     MW 1916   1.048   2.181   0.013 -0.6506  0.7908 -0.5569
  398OPC     OW 1917   3.748   1.623   0.916 -0.1693  0.1270 -0.2033
  398OPC    HW1 1918   3.791   1.547   0.918 -0.2530  0.0659 -0.6237
  398OPC    HW2 1919   3.799   1.677   0.963  0.2770  0.0075 -0.5402
  398OPC     MW 1920   3.762   1.620   0.923 -0.1158  0.1003 -0.3152
  399OPC     OW 1921   0.363   1.287   5.054  0.1613  1.0621  0.5534
  399OPC    HW1 1922   0.298   1.302   4.998 -1.1714 -1.7273  1.1576
  399OPC    HW2 1923   0.428   1.260   5.003 -0.8647 -0.9353  0.2146
  399OPC     MW 1924   0.363   1.285   5.038 -0.1871  0.3550  0.5928
  400OPC     OW 1925   3.549   1.382   1.781  0.0531 -0.4000  0.0076
  400OPC    HW1 1926   3.482   1.418   1.823 -0.0637 -1.4318  0.7360
  400OPC    HW2 1927   3.512   1.349   1.709  0.2766  1.4810 -1.0404
  400OPC     MW 1928   3.534   1.383   1.776  0.0690 -0.2745 -0.0396
  401OPC     OW 1929   3.883   4.816   2.139  0.2968 -0.0168  0.6949
  401OPC    HW1 1930   3.817   4.873   2.146  1.8807  2.2381 -1.3665
  401OPC    HW2 1931   3.852   4.745   2.179 -2.4275  1.7050  1.9601
  401OPC     MW 1932   3.868   4.814   2.146  0.1283  0.5706  0.5773
  402OPC     OW 1933   2.203   1.891   2.050 -0.3072 -0.3131 -0.0376
  402OPC    HW1 1934   2.117   1.899   2.038 -0.5801  0.1411  1.9188
  402OPC    HW2 1935   2.215   1.805   2.050 -0.6039 -0.3629 -1.2497
  402OPC     MW 1936   2.192   1.879   2.048 -0.3913 -0.2534  0.0724
  403OPC     OW 1937   4.525   0.056   0.212 -0.3679 -0.0183 -0.7286
  403OPC    HW1 1938   4.588   0.016   0.257  0.9287  2.7977  0.2257
  403OPC    HW2 1939   4.541   0.031   0.129  1.3008 -0.3158 -0.3618
  403OPC     MW 1940   4.537   0.046   0.206  0.0702  0.3537 -0.5334
  404OPC     OW 1941   2.725   4.984   4.227  0.1646  0.3253  0.1357
  404OPC    HW1 1942   2.704   4.905   4.196  1.4432  0.2594 -0.6257
  404OPC    HW2 1943   2.785   5.013   4.170 -0.4413  1.9446  0.2681
  404OPC     MW 1944   2.731   4.977   4.214  0.2641  0.5546  0.0428
  405OPC     OW 1945   3.695   1.136   1.587  0.7716  0.1053  0.1874
  405OPC    HW1 1946   3.691   1.089   1.661  2.2095 -3.5573 -1.7919
  405OPC    HW2 1947   3.630   1.105   1.539  1.6382  0.2690 -1.1366
  405OPC     MW 1948   3.685   1.125   1.591  1.1119 -0.4116 -0.3005
  406OPC     OW 1949   4.138   3.723   4.854  0.0687 -0.2021  0.5912
  406OPC    HW1 1950   4.188   3.707   4.785  0.7826 -3.0800  1.6178
  406OPC    HW2 1951   4.057   3.721   4.822  0.4429  0.7496 -0.4754
  406OPC     MW 1952   4.133   3.720   4.839  0.2295 -0.4867  0.5854
  407OPC     OW 1953   3.125   2.947   0.120  0.4965 -0.0097 -0.2472
  407OPC    HW1 1954   3.040   2.941   0.103  0.4639 -1.6452  0.3329
  407OPC    HW2 1955   3.154   3.004   0.060 -0.5827 -1.2584 -2.0367
  407OPC     MW 1956   3.117   2.955   0.108  0.3325 -0.4358 -0.4259
  408OPC     OW 1957   2.388   1.724   2.444 -0.0260 -0.2391  0.5187
  408OPC    HW1 1958   2.321   1.779   2.440 -0.1551 -0.2558  1.9968
  408OPC    HW2 1959   2.379   1.676   2.371 -0.5341  0.9570 -0.2346
  408OPC     MW 1960   2.377   1.725   2.432 -0.1202 -0.0648  0.6257
  409OPC     OW 1961   1.087   2.821   5.231  0.0345 -0.1250 -0.0956
  409OPC    HW1 1962   1.091   2.902   5.264  1.5820 -0.4436  0.6290
  409OPC    HW2 1963   1.033   2.779   5.285 -0.9967  0.4738 -0.6399
  409OPC     MW 1964   1.080   2.827   5.244  0.1107 -0.0835 -0.0688
  410OPC     OW 1965   0.239   2.567   0.177  0.3957  0.0788  0.1909
  410OPC    HW1 1966   0.195   2.511   0.227  0.8572 -0.2525  0.2338
  410OPC    HW2 1967   0.207   2.645   0.199  0.0625 -0.1305  0.4493
  410OPC     MW 1968   0.228   2.570   0.187  0.4147 -0.0010  0.2354
  411OPC     OW 1969   0.962   2.935   0.923  0.1751  0.3066 -0.6643
  411OPC    HW1 1970   1.006   2.985   0.867  1.2544  0.2309  0.0844
  411OPC    HW2 1971   0.879   2.944   0.898  0.4865  1.4157 -1.3614
  411OPC     MW 1972   0.956   2.944   0.911  0.3806  0.4593 -0.6567
  412OPC     OW 1973   2.704   4.803   0.324 -0.4950 -0.1102 -0.1329
  412OPC    HW1 1974   2.721   4.841   0.247 -2.1996 -0.4174 -0.7045
  412OPC    HW2 1975   2.640   4.747   0.305  0.7880 -2.0886  1.0235
  412OPC     MW 1976   2.697   4.801   0.310 -0.5573 -0.4479 -0.0465
  413OPC     OW 1977   1.921   0.664   1.033  0.4310  0.1234  0.3607
  413OPC    HW1 1978   1.838   0.662   1.060 -0.6480  0.6159 -2.6058
  413OPC    HW2 1979   1.946   0.581   1.041 -0.0224  0.0953  2.0018
  413OPC     MW 1980   1.912   0.651   1.038  0.2046  0.1920  0.1649
  414OPC     OW 1981   2.861   2.271   1.541 -0.2805  0.0017  0.0843
  414OPC    HW1 1982   2.873   2.356   1.555 -1.0374  0.0736  0.3645
  414OPC    HW2 1983   2.921   2.233   1.591 -0.7606  0.3427  0.9355
  414OPC     MW 1984   2.871   2.278   1.550 -0.4631  0.0628  0.2514
  415OPC     OW 1985   1.813   1.755   3.080 -0.2144 -0.3416  0.4009
  415OPC    HW1 1986   1.732   1.777   3.055 -0.6477  0.2196  2.1123
  415OPC    HW2 1987   1.814   1.668   3.074 -0.4811 -0.2789 -0.8759
  415OPC     MW 1988   1.801   1.746   3.075 -0.3178 -0.2494  0.4652
  416OPC     OW 1989   3.969   4.729   4.579 -0.3433 -0.1318  0.0753
  416OPC    HW1 1990   3.955   4.676   4.511 -0.2890  0.4446 -0.3963
  416OPC    HW2 1991   4.044   4.769   4.559 -0.2141 -0.1167  0.5824
  416OPC     MW 1992   3.978   4.727   4.566 -0.3162 -0.0445  0.0804
  417OPC     OW 1993   1.845   0.967   1.603 -0.0530 -0.3027  0.1530
  417OPC    HW1 1994   1.762   0.968   1.576  0.3047 -1.1865 -1.0780
  417OPC    HW2 1995   1.873   1.048   1.588 -0.6486 -0.0356  0.4522
  417OPC     MW 1996   1.837   0.979   1.597 -0.0882 -0.3938  0.0153
  418OPC     OW 1997   3.561   4.657   3.041 -0.0626  0.3761 -0.5736
  418OPC    HW1 1998   3.632   4.642   3.090  1.6418  2.2258 -2.3148
  418OPC    HW2 1999   3.567   4.597   2.977  1.6059  2.2568 -2.3067
  418OPC     MW 2000   3.572   4.646   3.038  0.4357  0.9271 -1.0869
  419OPC     OW 2001   3.380   4.121   1.937  0.2023 -0.0985 -0.5132
  419OPC    HW1 2002   3.324   4.147   1.999 -0.8146 -1.3833 -0.8227
  419OPC    HW2 2003   3.385   4.035   1.950 -0.1668 -0.4305 -2.2807
  419OPC     MW 2004   3.372   4.112   1.948 -0.0023 -0.3375 -0.8200
  420OPC     OW 2005   2.174   2.142   2.678 -0.2233 -0.1250  0.2385
  420OPC    HW1 2006   2.260   2.144   2.664  0.6463 -0.0338  4.3009
  420OPC    HW2 2007   2.148   2.071   2.635  2.4400 -1.6767  0.9573
  420OPC     MW 2008   2.183   2.132   2.670  0.2986 -0.3406  0.9448
  421OPC     OW 2009   1.695   4.401   0.086  0.3747  0.0534 -0.6158
  421OPC    HW1 2010   1.645   4.465   0.117 -0.9758 -0.9485 -0.6342
  421OPC    HW2 2011   1.768   4.442   0.061  0.3451  1.3097  1.1386
  421OPC     MW 2012   1.699   4.417   0.087  0.1708  0.0909 -0.3594
  422OPC     OW 2013   4.124   0.263   1.554  0.1008 -0.0525  0.3911
  422OPC    HW1 2014   4.116   0.189   1.509  0.2707  0.2597 -0.1642
  422OPC    HW2 2015   4.056   0.261   1.609 -1.1263  0.3504 -1.0407
  422OPC     MW 2016   4.113   0.252   1.555 -0.0552  0.0532  0.0976
  423OPC     OW 2017   4.974   1.754   1.420  0.2339  0.1562 -0.0827
  423OPC    HW1 2018   5.033   1.693   1.442  0.0347 -0.6737 -1.7164
  423OPC    HW2 2019   5.004   1.826   1.459  0.5650 -0.9121  1.7787
  423OPC     MW 2020   4.987   1.756   1.429  0.2536 -0.1242 -0.0491
  424OPC     OW 2021   2.676   4.691   1.932  0.4079 -0.1774 -0.2214
  424OPC    HW1 2022   2.629   4.622   1.957 -1.4723  1.3686  0.7243
  424OPC    HW2 2023   2.742   4.693   1.990  0.9604 -1.6065 -0.7649
  424OPC     MW 2024   2.679   4.681   1.944  0.2117 -0.1599 -0.1619
  425OPC     OW 2025   2.097   0.454   4.547 -0.0387 -0.0045  0.3281
  425OPC    HW1 2026   2.050   0.511   4.501 -0.8677  0.3424  1.5456
  425OPC    HW2 2027   2.050   0.380   4.542 -0.4301  0.1840  1.0521
  425OPC     MW 2028   2.083   0.452   4.540 -0.2191  0.0746  0.6150
  426OPC     OW 2029   1.488   1.036   1.663 -0.2174  0.5839 -0.0205
  426OPC    HW1 2030   1.506   0.960   1.701 -1.1789  0.6383  0.5604
  426OPC    HW2 2031   1.415   1.021   1.618  0.6755  0.6311 -1.5724
  426OPC     MW 2032   1.480   1.023   1.662 -0.2276  0.5989 -0.1640
  427OPC     OW 2033   4.763   4.119   0.856 -0.5926 -0.3705 -0.4484
  427OPC    HW1 2034   4.702   4.144   0.798 -0.7004 -0.0607 -0.2059
  427OPC    HW2 2035   4.827   4.178   0.845 -0.3063 -0.7385 -0.7516
  427OPC     MW 2036   4.763   4.132   0.845 -0.5661 -0.3793 -0.4573
  428OPC     OW 2037   4.842   3.523   0.183 -0.0968 -0.1145  0.2420
  428OPC    HW1 2038   4.877   3.596   0.151  0.1520 -0.9852 -1.6420
  428OPC    HW2 2039   4.759   3.544   0.197 -0.1034  0.4695 -0.5764
  428OPC     MW 2040   4.835   3.537   0.180 -0.0609 -0.1569 -0.1572
  429OPC     OW 2041   3.074   0.233   3.423 -0.0550  0.4529 -0.2992
  429OPC    HW1 2042   2.997   0.262   3.393 -0.2237  1.9649  1.3883
  429OPC    HW2 2043   3.102   0.181   3.360 -1.4427  1.5874 -1.9627
  429OPC     MW 2044   3.067   0.230   3.409 -0.2848  0.8438 -0.2956
  430OPC     OW 2045   0.389   2.023   5.058  0.5666  0.2298  0.2463
  430OPC    HW1 2046   0.433   1.966   5.106  0.2344  0.1187  0.4247
  430OPC    HW2 2047   0.439   2.095   5.060 -0.0260  0.6457  1.8137
  430OPC     MW 2048   0.403   2.025   5.065  0.4300  0.2747  0.5041
  431OPC     OW 2049   2.887   1.190   1.711  0.0804 -0.4123 -0.4216
  431OPC    HW1 2050   2.866   1.113   1.677 -2.1838 -0.9461  1.9129
  431OPC    HW2 2051   2.856   1.186   1.793  0.0696  2.8685 -0.1271
  431OPC     MW 2052   2.879   1.178   1.718 -0.2557 -0.0065 -0.0332
  432OPC     OW 2053   3.552   3.836   5.096 -0.1294 -0.5309 -0.5129
  432OPC    HW1 2054   3.477   3.879   5.083 -0.0374 -0.5425 -1.1182
  432OPC    HW2 2055   3.529   3.771   5.149 -0.3234  0.1024  0.1937
  432OPC     MW 2056   3.538   3.832   5.102 -0.1444 -0.4390 -0.4982
  433OPC     OW 2057   4.831   4.099   1.194  0.6698 -0.1111 -0.0138
  433OPC    HW1 2058   4.890   4.042   1.225 -0.1356 -1.4074 -0.8009
  433OPC    HW2 2059   4.880   4.161   1.158  1.6320 -1.8491 -1.9083
  433OPC     MW 2060   4.847   4.100   1.194  0.6930 -0.5593 -0.4100
  434OPC     OW 2061   2.853   1.870   2.342  0.7719 -0.2447  0.3600
  434OPC    HW1 2062   2.934   1.901   2.352  1.0436 -0.6679 -0.4096
  434OPC    HW2 2063   2.866   1.789   2.314  0.0855 -0.0025 -0.7080
  434OPC     MW 2064   2.867   1.863   2.339  0.7106 -0.2714  0.0886
  435OPC     OW 2065   3.641   2.825   2.191  0.4354 -0.1368  0.1165
  435OPC    HW1 2066   3.661   2.783   2.265 -1.0379  0.2018  0.7445
  435OPC    HW2 2067   3.563   2.794   2.171  0.9898 -0.5269 -1.5650
  435OPC     MW 2068   3.633   2.814   2.199  0.2996 -0.1444 -0.0391
  436OPC     OW 2069   4.033   0.407   0.434  0.0230 -0.0612  0.0956
  436OPC    HW1 2070   4.058   0.325   0.449 -0.0775  0.1624  1.6508
  436OPC    HW2 2071   3.952   0.411   0.467 -0.4845  0.3315 -1.1341
  436OPC     MW 2072   4.024   0.396   0.441 -0.0669  0.0298  0.1437
  437OPC     OW 2073   2.226   4.246   5.074  0.2593 -0.3264  0.1127
  437OPC    HW1 2074   2.223   4.318   5.123  0.7001  0.0111 -0.3351
  437OPC    HW2 2075   2.206   4.182   5.129  1.5772 -0.0567  0.9420
  437OPC     MW 2076   2.223   4.247   5.089  0.5192 -0.2367  0.1689
  438OPC     OW 2077   3.257   1.020   1.502  0.1544 -0.2942  0.4100
  438OPC    HW1 2078   3.330   1.039   1.459  0.9631 -2.1164  0.8993
  438OPC    HW2 2079   3.266   1.064   1.577  0.9980 -0.8951  0.6748
  438OPC     MW 2080   3.269   1.029   1.507  0.3985 -0.6521  0.5213
  439OPC     OW 2081   1.609   2.695   1.806  0.5432  0.2777  0.2510
  439OPC    HW1 2082   1.584   2.619   1.770  2.4388 -0.1957 -0.2013
  439OPC    HW2 2083   1.548   2.710   1.866  0.1307 -1.6514  0.3914
  439OPC     MW 2084   1.597   2.686   1.810  0.7622 -0.0772  0.2049
  440OPC     OW 2085   3.785   0.797   2.974 -0.0357 -0.0651 -0.2896
  440OPC    HW1 2086   3.821   0.875   2.958 -0.9966  0.6527  0.9239
  440OPC    HW2 2087   3.731   0.786   2.907 -1.6324  1.4327  0.6620
  440OPC     MW 2088   3.782   0.807   2.962 -0.4134  0.2622  0.0304
  441OPC     OW 2089   3.959   4.818   4.856  0.6551 -0.1223 -0.3703
  441OPC    HW1 2090   3.891   4.786   4.900  0.1426 -0.1135 -1.1500
  441OPC    HW2 2091   3.958   4.775   4.780  0.0126  1.6224 -1.4119
  441OPC     MW 2092   3.949   4.807   4.851  0.4845  0.1364 -0.6394
  442OPC     OW 2093   0.558   2.553   1.464  0.5660  0.5670  0.2988
  442OPC    HW1 2094   0.642   2.554   1.488  0.3172  0.3705  1.2261
  442OPC    HW2 2095   0.553   2.485   1.410  1.0683  0.7703 -0.0088
  442OPC     MW 2096   0.570   2.543   1.460  0.6034  0.5680  0.3904
  443OPC     OW 2097   0.084   2.051   3.690 -0.0899 -0.9366  0.1491
  443OPC    HW1 2098   0.098   2.079   3.609 -1.4385  0.2898  0.2986
  443OPC    HW2 2099   0.159   2.014   3.713  0.2811 -1.4163 -1.6964
  443OPC     MW 2100   0.097   2.049   3.682 -0.2343 -0.8262 -0.1016
  444OPC     OW 2101   3.957   1.716   0.735 -0.2251  0.0959 -0.1010
  444OPC    HW1 2102   4.015   1.698   0.797  0.3016  0.0572 -0.5985
  444OPC    HW2 2103   3.881   1.694   0.771  0.0686  0.1632  0.5605
  444OPC     MW 2104   3.954   1.710   0.749 -0.1038  0.1001 -0.0768
  445OPC     OW 2105   3.015   0.471   2.714 -0.1825  0.5582  0.3453
  445OPC    HW1 2106   2.936   0.508   2.719  0.2284  1.5890 -0.4434
  445OPC    HW2 2107   3.060   0.511   2.777  0.4874  2.0480 -1.0112
  445OPC     MW 2108   3.010   0.482   2.724 -0.0228  0.9305  0.0284
  446OPC     OW 2109   2.902   4.296   0.908 -0.0919 -0.0635 -0.1849
  446OPC    HW1 2110   2.838   4.355   0.917 -0.7757 -0.8801  0.5560
  446OPC    HW2 2111   2.942   4.319   0.834 -2.1202 -0.3187 -1.4407
  446OPC     MW 2112   2.898   4.308   0.899 -0.4926 -0.2217 -0.2610
  447OPC     OW 2113   0.346   4.723   3.849  0.4927  0.6153  0.2501
  447OPC    HW1 2114   0.331   4.723   3.763  0.4404  0.5124  0.2594
  447OPC    HW2 2115   0.421   4.766   3.857  0.9671 -0.1730  0.0761
  447OPC     MW 2116   0.355   4.730   3.838  0.5550  0.4834  0.2256
  448OPC     OW 2117   4.611   1.872   2.595  0.7816  0.1813  0.6199
  448OPC    HW1 2118   4.556   1.861   2.529 -2.2237 -0.4268  3.0100
  448OPC    HW2 2119   4.586   1.948   2.630  1.7356  0.0712  1.6026
  448OPC     MW 2120   4.599   1.882   2.590  0.4786  0.0752  1.1182
  449OPC     OW 2121   1.738   0.081   5.203 -0.3305  0.1745  0.3013
  449OPC    HW1 2122   1.787   0.063   5.133 -1.5336 -0.1393 -0.4899
  449OPC    HW2 2123   1.756   0.016   5.258  0.1549  0.0819  0.0368
  449OPC     MW 2124   1.748   0.069   5.201 -0.4365  0.1145  0.1453
  450OPC     OW 2125   2.429   2.047   3.072  0.1196  0.8077  0.4710
  450OPC    HW1 2126   2.343   2.059   3.058 -0.2300 -1.3274  0.4999
  450OPC    HW2 2127   2.455   2.005   3.000  1.3497  2.1324  0.1023
  450OPC     MW 2128   2.420   2.043   3.059  0.2495  0.6880  0.4208
  451OPC     OW 2129   1.138   1.428   2.349 -0.1029  0.1215  0.2465
  451OPC    HW1 2130   1.060   1.423   2.311 -0.0960  0.9232  0.1150
  451OPC    HW2 2131   1.135   1.366   2.410 -0.2705 -0.8968 -0.7697
  451OPC     MW 2132   1.126   1.418   2.352 -0.1267  0.0895  0.0770
  452OPC     OW 2133   3.247   0.097   3.788 -0.5511  0.3604 -0.0527
  452OPC    HW1 2134   3.185   0.158   3.786 -0.3568  0.5917  0.7644
  452OPC    HW2 2135   3.316   0.139   3.819 -0.0218  0.0555 -0.7855
  452OPC     MW 2136   3.248   0.112   3.792 -0.4442  0.3495 -0.0403
  453OPC     OW 2137   2.346   2.125   4.906 -0.4470  0.1867  0.1533
  453OPC    HW1 2138   2.380   2.092   4.833  0.1234  0.4140  0.3135
  453OPC    HW2 2139   2.308   2.056   4.944  0.1707 -0.1475  0.1634
  453OPC     MW 2140   2.345   2.110   4.901 -0.2714  0.1709  0.1784
  454OPC     OW 2141   3.617   1.926   1.060  0.0150 -0.6279 -0.3093
  454OPC    HW1 2142   3.567   1.902   0.993  1.7378 -1.3461 -1.3976
  454OPC    HW2 2143   3.698   1.922   1.028  0.8502 -0.3135  1.6202
  454OPC     MW 2144   3.622   1.922   1.046  0.3927 -0.6875 -0.1850
  455OPC     OW 2145   1.787   0.839   3.741 -0.2138  0.0273 -0.5254
  455OPC    HW1 2146   1.854   0.830   3.796 -0.8908 -1.5073  0.1025
  455OPC    HW2 2147   1.819   0.890   3.678  0.9163  0.9620  0.7390
  455OPC     MW 2148   1.801   0.845   3.740 -0.1469 -0.0613 -0.2459
  456OPC     OW 2149   1.973   2.328   2.734  0.2454 -0.1392  0.3176
  456OPC    HW1 2150   2.037   2.272   2.715  0.2601 -0.1767  0.4769
  456OPC    HW2 2151   1.915   2.279   2.778 -0.6849 -0.5163 -1.2430
  456OPC     MW 2152   1.974   2.312   2.738  0.1102 -0.2003  0.1106
  457OPC     OW 2153   3.368   0.968   3.628 -0.4759 -0.4249 -0.0461
  457OPC    HW1 2154   3.432   0.945   3.683 -1.4936 -1.3923  0.8006
  457OPC    HW2 2155   3.409   1.014   3.566  0.9704 -0.7218  0.6462
  457OPC     MW 2156   3.384   0.971   3.627 -0.4125 -0.6116  0.1813
  458OPC     OW 2157   2.406   3.811   1.097 -0.0902  0.2693  0.4303
  458OPC    HW1 2158   2.398   3.830   1.013 -0.0037  1.9482  0.7799
  458OPC    HW2 2159   2.327   3.780   1.118 -0.7216  1.6134  0.1422
  458OPC     MW 2160   2.393   3.809   1.088 -0.1706  0.7159  0.4394
  459OPC     OW 2161   3.348   3.763   3.787  0.7343  0.0867 -0.9020
  459OPC    HW1 2162   3.374   3.842   3.760 -0.4467 -0.4674 -4.2339
  459OPC    HW2 2163   3.263   3.773   3.802  0.5416 -0.5173 -1.4967
  459OPC     MW 2164   3.340   3.776   3.785  0.5315 -0.0846 -1.4821
  460OPC     OW 2165   2.829   3.271   4.979  0.0885 -0.1088 -0.6334
  460OPC    HW1 2166   2.764   3.295   4.927  0.1930  0.2299 -0.6093
  460OPC    HW2 2167   2.805   3.192   5.007  0.3713 -0.6409 -1.7868
  460OPC     MW 2168   2.816   3.263   4.975  0.1457 -0.1373 -0.8006
  461OPC     OW 2169   4.679   2.310   0.911 -0.4019 -0.1852  0.0855
  461OPC    HW1 2170   4.719   2.240   0.944  1.2327  0.7892  0.3419
  461OPC    HW2 2171   4.715   2.319   0.832 -1.7825 -0.5289 -0.6134
  461OPC     MW 2172   4.691   2.301   0.905 -0.3644 -0.0920  0.0201
  462OPC     OW 2173   4.518   2.851   2.429 -0.2008 -0.3760  0.0158
  462OPC    HW1 2174   4.465   2.905   2.386  0.7485  1.0047  0.5224
  462OPC    HW2 2175   4.465   2.787   2.455 -1.7396  1.1680  0.8967
  462OPC     MW 2176   4.502   2.849   2.426 -0.2881  0.0560  0.2207
  463OPC     OW 2177   4.767   2.378   1.934  0.4216  0.5305 -0.4003
  463OPC    HW1 2178   4.814   2.409   1.867  0.4164  2.1201  0.2858
  463OPC    HW2 2179   4.690   2.359   1.898  1.0672 -0.6040 -1.2344
  463OPC     MW 2180   4.763   2.380   1.918  0.5163  0.5978 -0.4221
  464OPC     OW 2181   2.982   2.681   0.252  0.3353 -0.3581  0.3302
  464OPC    HW1 2182   2.978   2.765   0.230  2.9280 -0.6774 -1.9376
  464OPC    HW2 2183   2.976   2.640   0.176  0.3530 -2.1764  1.2574
  464OPC     MW 2184   2.981   2.687   0.238  0.7209 -0.6740  0.1322
  465OPC     OW 2185   4.776   4.869   1.115 -0.7366 -0.3615  0.2293
  465OPC    HW1 2186   4.812   4.792   1.132 -1.4106 -0.6588  0.3406
  465OPC    HW2 2187   4.714   4.851   1.056 -0.2034  0.2546 -0.5424
  465OPC     MW 2188   4.772   4.855   1.109 -0.7574 -0.3144  0.1317
  466OPC     OW 2189   3.277   0.612   1.719  0.0043 -0.2614  0.0407
  466OPC    HW1 2190   3.292   0.546   1.663  1.6743 -0.8765  1.1296
  466OPC    HW2 2191   3.255   0.572   1.793 -1.3902  0.5216  0.0866
  466OPC     MW 2192   3.276   0.596   1.722  0.0452 -0.2366  0.2084
  467OPC     OW 2193   3.343   2.167   5.116  0.0514 -0.3105 -0.0606
  467OPC    HW1 2194   3.382   2.224   5.168  1.2129  0.5596 -1.7840
  467OPC    HW2 2195   3.258   2.185   5.126  0.1750 -0.7074  2.0562
  467OPC     MW 2196   3.336   2.178   5.125  0.2413 -0.2406 -0.0026
  468OPC     OW 2197   3.262   3.538   2.227  0.1496 -0.3608 -0.3724
  468OPC    HW1 2198   3.268   3.486   2.297  1.2513  0.0578 -0.1242
  468OPC    HW2 2199   3.320   3.504   2.171  1.4650  0.9905  0.0925
  468OPC     MW 2200   3.272   3.526   2.229  0.5065 -0.0992 -0.2671
  469OPC     OW 2201   1.686   1.206   2.743 -0.0629  0.1783 -0.4262
  469OPC    HW1 2202   1.768   1.182   2.760 -0.9923 -1.0555  3.2694
  469OPC    HW2 2203   1.655   1.138   2.697  0.7813  0.4082 -1.3848
  469OPC     MW 2204   1.694   1.192   2.739 -0.0755  0.0300 -0.0219
  470OPC     OW 2205   4.593   4.379   5.156 -0.5508  0.2410  0.0585
  470OPC    HW1 2206   4.564   4.365   5.237 -0.2389 -1.7989 -0.1094
  470OPC    HW2 2207   4.679   4.364   5.163 -0.0276  2.7557 -0.1471
  470OPC     MW 2208   4.601   4.374   5.169 -0.4274  0.3112  0.0032
  471OPC     OW 2209   4.408   2.140   3.331 -0.0023 -0.3297  0.1086
  471OPC    HW1 2210   4.468   2.182   3.378 -0.6687  1.6729 -0.7030
  471OPC    HW2 2211   4.357   2.204   3.301 -1.5974 -1.8162 -0.5508
  471OPC     MW 2212   4.409   2.155   3.333 -0.3363 -0.2534 -0.1088
  472OPC     OW 2213   2.458   3.560   3.573 -0.7043 -0.1279 -0.4295
  472OPC    HW1 2214   2.491   3.608   3.638 -2.5694 -0.6873  1.0475
  472OPC    HW2 2215   2.422   3.492   3.615 -1.5192 -0.7915 -2.1092
  472OPC     MW 2216   2.458   3.557   3.589 -1.1002 -0.3086 -0.4595
  473OPC     OW 2217   3.597   4.521   5.000 -0.2586  0.0189  0.0672
  473OPC    HW1 2218   3.637   4.550   4.928 -1.1773  1.4352  0.0722
  473OPC    HW2 2219   3.526   4.572   5.005 -0.2449 -0.0825  1.9349
  473OPC     MW 2220   3.592   4.533   4.990 -0.3923  0.2132  0.3439
  474OPC     OW 2221   0.455   0.334   2.050 -0.0370 -0.2406  0.4353
  474OPC    HW1 2222   0.462   0.307   2.133 -0.3339 -0.2568  0.4560
  474OPC    HW2 2223   0.388   0.390   2.052 -0.3255 -0.5675  0.1246
  474OPC     MW 2224   0.446   0.338   2.063 -0.1235 -0.2913  0.3924
  475OPC     OW 2225   2.997   3.055   0.722 -0.5342  0.1913 -0.4134
  475OPC    HW1 2226   2.946   3.055   0.792 -0.1907  0.3365 -0.1590
  475OPC    HW2 2227   3.033   3.134   0.722  0.0710 -0.0759 -0.2991
  475OPC     MW 2228   2.995   3.066   0.732 -0.3941  0.1733 -0.3590
  476OPC     OW 2229   1.270   0.144   4.316 -0.3117 -0.2879  0.7815
  476OPC    HW1 2230   1.220   0.117   4.250  1.0164 -0.0164 -0.3860
  476OPC    HW2 2231   1.232   0.218   4.342  0.5295  1.0138 -1.4285
  476OPC     MW 2232   1.257   0.151   4.310  0.0088 -0.0555  0.2826
  477OPC     OW 2233   1.379   0.935   2.983 -0.4406 -0.9710  0.0527
  477OPC    HW1 2234   1.296   0.951   3.001 -0.4671  0.7744 -1.3864
  477OPC    HW2 2235   1.394   0.980   2.910  1.6707 -1.5396  0.0575
  477OPC     MW 2236   1.369   0.944   2.975 -0.1327 -0.7971 -0.1592
  478OPC     OW 2237   4.042   3.550   0.206  0.0376 -0.2676  0.5474
  478OPC    HW1 2238   4.110   3.545   0.259 -0.8307 -1.4441  1.5910
  478OPC    HW2 2239   3.990   3.485   0.232 -0.8975 -0.2135 -1.0586
  478OPC     MW 2240   4.044   3.540   0.218 -0.2288 -0.4335  0.4643
  479OPC     OW 2241   1.182   1.893   1.742 -0.0358  0.4313 -0.1941
  479OPC    HW1 2242   1.211   1.929   1.816  1.8535 -2.7394  0.8159
  479OPC    HW2 2243   1.254   1.886   1.693 -0.2382 -1.8786 -0.2749
  479OPC     MW 2244   1.197   1.897   1.746  0.2135 -0.3783 -0.0569
  480OPC     OW 2245   3.734   3.342   0.084 -0.7858  0.8846  0.4373
  480OPC    HW1 2246   3.708   3.423   0.066 -0.5046  1.2306  1.5008
  480OPC    HW2 2247   3.771   3.314   0.010  0.8465  2.4261  0.6207
  480OPC     MW 2248   3.736   3.350   0.071 -0.5031  1.1635  0.6215
  481OPC     OW 2249   0.838   3.689   2.441  0.4925 -0.3399 -0.3918
  481OPC    HW1 2250   0.887   3.617   2.438  1.5986  0.2213  2.0715
  481OPC    HW2 2251   0.757   3.659   2.450  0.7281 -1.2691 -1.2560
  481OPC     MW 2252   0.833   3.674   2.442  0.6907 -0.3943 -0.1555
  482OPC     OW 2253   0.410   3.120   4.056  0.0724 -0.7448  0.0026
  482OPC    HW1 2254   0.383   3.083   3.981  0.8543  1.1679 -1.3079
  482OPC    HW2 2255   0.380   3.201   4.050  3.4089  0.6277 -0.1324
  482OPC     MW 2256   0.401   3.126   4.044  0.6808 -0.2595 -0.2109
  483OPC     OW 2257   3.783   0.833   0.460 -0.5413  1.3605 -0.2687
  483OPC    HW1 2258   3.711   0.787   0.477 -0.3026 -0.3489 -3.2234
  483OPC    HW2 2259   3.846   0.790   0.503 -0.6051 -0.1275 -1.5757
  483OPC     MW 2260   3.782   0.820   0.469 -0.5155  0.8882 -0.8983
  484OPC     OW 2261   3.826   1.332   0.929 -0.0894 -0.0436 -0.3681
  484OPC    HW1 2262   3.771   1.265   0.920 -0.1463 -0.1369  0.6262
  484OPC    HW2 2263   3.904   1.293   0.937 -0.0240  0.0402 -0.5969
  484OPC     MW 2264   3.830   1.316   0.929 -0.0882 -0.0450 -0.2550
  485OPC     OW 2265   4.211   4.740   4.445 -0.0701 -0.1627  0.1139
  485OPC    HW1 2266   4.217   4.716   4.362 -0.8414  0.0021  0.0012
  485OPC    HW2 2267   4.294   4.752   4.469  0.1381  0.4237 -0.8245
  485OPC     MW 2268   4.224   4.738   4.436 -0.1532 -0.0517 -0.0412
  486OPC     OW 2269   2.589   1.164   3.509 -0.3320 -0.3903  0.2814
  486OPC    HW1 2270   2.668   1.186   3.537 -0.5298 -1.2546  1.5780
  486OPC    HW2 2271   2.542   1.157   3.582 -0.9412 -2.4406 -0.2540
  486OPC     MW 2272   2.593   1.166   3.524 -0.4512 -0.8208  0.3940
  487OPC     OW 2273   2.688   1.381   4.222  0.2773  0.3609 -0.0193
  487OPC    HW1 2274   2.714   1.302   4.248 -1.3028  0.1365  1.0705
  487OPC    HW2 2275   2.693   1.377   4.135  1.7036 -0.3634  0.0616
  487OPC     MW 2276   2.692   1.368   4.213  0.2544  0.2208  0.1539
  488OPC     OW 2277   0.284   2.754   3.613  0.0492  0.3232  0.5604
  488OPC    HW1 2278   0.327   2.753   3.537 -0.6014  1.3078  0.1508
  488OPC    HW2 2279   0.311   2.682   3.654  1.3975  0.4602 -0.0576
  488OPC     MW 2280   0.294   2.744   3.608  0.1523  0.4887  0.4086
  489OPC     OW 2281   0.884   2.304   2.283 -0.1958  0.9161 -0.0837
  489OPC    HW1 2282   0.958   2.270   2.252 -0.5591  0.1866 -0.1586
  489OPC    HW2 2283   0.902   2.389   2.290  1.2280  0.5150  1.5842
  489OPC     MW 2284   0.897   2.312   2.279 -0.0391  0.7491  0.1516
  490OPC     OW 2285   3.943   0.673   1.061 -0.2456  0.0748 -0.4358
  490OPC    HW1 2286   3.869   0.719   1.061  0.7578  1.7588 -1.4720
  490OPC    HW2 2287   3.918   0.596   1.095 -2.6058  0.3486 -1.3135
  490OPC     MW 2288   3.928   0.668   1.066 -0.4460  0.3640 -0.7185
  491OPC     OW 2289   1.389   3.561   4.150  0.0593 -0.5506  0.4895
  491OPC    HW1 2290   1.359   3.487   4.185 -2.5527 -0.0400 -0.4587
  491OPC    HW2 2291   1.401   3.613   4.220 -1.8344 -0.6450  0.9578
  491OPC     MW 2292   1.386   3.558   4.166 -0.6063 -0.4891  0.4185
  492OPC     OW 2293   0.824   3.924   3.728 -0.0446 -0.4822 -0.2866
  492OPC    HW1 2294   0.845   3.840   3.731  0.8648 -0.2538  1.5811
  492OPC    HW2 2295   0.787   3.939   3.806 -1.1711  0.6332 -0.9743
  492OPC     MW 2296   0.822   3.914   3.740 -0.0767 -0.2838 -0.1123
  493OPC     OW 2297   1.571   4.833   0.159  0.2684 -0.7477 -0.0392
  493OPC    HW1 2298   1.555   4.843   0.074  0.2440  0.9650  0.1245
  493OPC    HW2 2299   1.560   4.748   0.173 -1.2428 -0.8200 -1.4405
  493OPC     MW 2300   1.567   4.822   0.149  0.0415 -0.5052 -0.2220
  494OPC     OW 2301   4.219   4.251   2.971  0.4582  0.4937 -0.4476
  494OPC    HW1 2302   4.172   4.237   2.899 -0.4508 -1.3208  0.4248
  494OPC    HW2 2303   4.281   4.190   2.968 -0.2331 -0.3136  0.7867
  494OPC     MW 2304   4.221   4.240   2.960  0.2216  0.1066 -0.1365
  495OPC     OW 2305   0.779   3.694   1.717 -0.2078  0.3419  0.6458
  495OPC    HW1 2306   0.704   3.655   1.739  0.7398 -1.0192  1.6178
  495OPC    HW2 2307   0.763   3.778   1.734 -1.5729  0.1038  0.6758
  495OPC     MW 2308   0.765   3.701   1.723 -0.2694  0.1057  0.7939
  496OPC     OW 2309   4.507   0.013   3.442  0.0349  0.3430  0.4366
  496OPC    HW1 2310   4.559   0.063   3.492  0.9627 -1.1651  1.0476
  496OPC    HW2 2311   4.529  -0.068   3.465  0.3226 -0.4301 -2.2608
  496OPC     MW 2312   4.518   0.008   3.453  0.2147  0.0059  0.1282
  497OPC     OW 2313   4.021   4.361   4.652 -0.2349 -0.0569  0.2267
  497OPC    HW1 2314   4.021   4.387   4.736 -1.9704  1.1574 -0.0994
  497OPC    HW2 2315   3.937   4.342   4.636 -0.2016  1.0582 -1.5957
  497OPC     MW 2316   4.008   4.362   4.662 -0.4865  0.2871 -0.0908
  498OPC     OW 2317   3.393   3.188   3.009  0.2975  0.0660  0.5455
  498OPC    HW1 2318   3.419   3.243   2.947 -0.9721 -0.5436 -0.6043
  498OPC    HW2 2319   3.327   3.230   3.048  1.2101  0.5218  1.6418
  498OPC     MW 2320   3.387   3.202   3.006  0.2447  0.0433  0.5375
  499OPC     OW 2321   4.937   0.207   0.511  0.4973 -0.2236 -0.0428
  499OPC    HW1 2322   4.977   0.283   0.497 -2.4442  1.3158 -0.8429
  499OPC    HW2 2323   4.853   0.224   0.495 -0.3535 -3.6030 -0.0107
  499OPC     MW 2324   4.931   0.221   0.507 -0.0626 -0.4954 -0.1562
  500OPC     OW 2325   0.425   2.932   4.603  0.4545  0.0192 -0.4192
  500OPC    HW1 2326   0.480   2.990   4.638 -0.4246  1.4972 -1.3643
  500OPC    HW2 2327   0.435   2.944   4.517 -1.5332  0.5660 -0.6268
  500OPC     MW 2328   0.435   2.942   4.595  0.0310  0.3181 -0.5896
  501OPC     OW 2329   1.118   4.815   4.355 -0.4167 -0.2004 -0.0469
  501OPC    HW1 2330   1.141   4.743   4.399 -1.7385 -0.2322  0.6452
  501OPC    HW2 2331   1.123   4.878   4.416  2.5714  0.7460 -1.0507
  501OPC     MW 2332   1.122   4.814   4.371 -0.1706 -0.0653 -0.0929
  502OPC     OW 2333   0.362   0.565   0.636 -0.2669  0.6353 -0.5786
  502OPC    HW1 2334   0.393   0.505   0.580 -0.9902 -0.9200  0.6268
  502OPC    HW2 2335   0.276   0.565   0.621 -0.4730  0.1793  0.5135
  502OPC     MW 2336   0.354   0.556   0.625 -0.4042  0.3382 -0.2392
  503OPC     OW 2337   3.648   4.793   4.204  0.7622  0.6858 -0.0466
  503OPC    HW1 2338   3.581   4.820   4.252 -1.8899  0.2224 -3.1346
  503OPC    HW2 2339   3.676   4.865   4.164  1.4748  0.7105  0.4799
  503OPC     MW 2340   3.642   4.807   4.205  0.4758  0.6209 -0.4253
  504OPC     OW 2341   3.308   4.487   1.640 -0.0131 -0.0590 -0.2569
  504OPC    HW1 2342   3.370   4.510   1.583 -0.7508 -2.3852 -2.1659
  504OPC    HW2 2343   3.235   4.490   1.594 -1.0722  0.6631  1.3862
  504OPC     MW 2344   3.307   4.491   1.625 -0.2785 -0.2958 -0.2962
  505OPC     OW 2345   4.790   4.109   1.944 -0.5031  0.1434  0.0416
  505OPC    HW1 2346   4.709   4.091   1.969 -0.0352 -0.6206  1.0560
  505OPC    HW2 2347   4.823   4.031   1.921 -0.5132  0.6415 -1.8288
  505OPC     MW 2348   4.783   4.095   1.944 -0.4355  0.1040 -0.0849
  506OPC     OW 2349   1.576   2.442   0.560 -0.0936  0.3476 -0.0329
  506OPC    HW1 2350   1.640   2.495   0.585  1.9411 -1.5106 -0.9091
  506OPC    HW2 2351   1.615   2.387   0.505 -2.4219 -1.0384 -0.4629
  506OPC     MW 2352   1.591   2.441   0.556 -0.1370 -0.1317 -0.2258
  507OPC     OW 2353   3.502   4.584   2.516 -0.4240 -0.5150 -0.4311
  507OPC    HW1 2354   3.511   4.507   2.477  0.5427 -0.6086 -0.0557
  507OPC    HW2 2355   3.583   4.617   2.516 -0.4831 -0.2856  0.9670
  507OPC     MW 2356   3.515   4.578   2.510 -0.2899 -0.4949 -0.1691
  508OPC     OW 2357   1.837   4.448   2.099 -0.7522 -0.4033  0.1227
  508OPC    HW1 2358   1.826   4.389   2.035 -1.1808  0.0347 -0.2134
  508OPC    HW2 2359   1.844   4.398   2.171  1.5972 -1.0140 -0.4377
  508OPC     MW 2360   1.836   4.432   2.100 -0.4685 -0.4289 -0.0098
  509OPC     OW 2361   3.077   2.246   5.093  0.0747  0.1776 -0.1904
  509OPC    HW1 2362   3.114   2.324   5.108 -5.4347  3.1248  1.0149
  509OPC    HW2 2363   3.061   2.216   5.174  0.5755 -1.4315 -0.6574
  509OPC     MW 2364   3.080   2.253   5.107 -0.6652  0.3752 -0.0812
  510OPC     OW 2365   1.681   0.556   3.777  0.1859  0.0431  0.3318
  510OPC    HW1 2366   1.756   0.516   3.756  0.8270  0.5698  1.5477
  510OPC    HW2 2367   1.695   0.639   3.753 -0.7163 -0.1882 -1.1259
  510OPC     MW 2368   1.694   0.562   3.770  0.1473  0.0868  0.2962
  511OPC     OW 2369   1.599   0.646   3.102  0.2594  0.2699 -0.1812
  511OPC    HW1 2370   1.523   0.623   3.065  0.4121 -0.7309  0.0818
  511OPC    HW2 2371   1.656   0.589   3.068  1.1070  1.6568 -1.1547
  511OPC     MW 2372   1.596   0.634   3.091  0.4072  0.3269 -0.2860
  512OPC     OW 2373   4.364   1.034   1.410 -0.2899 -0.3140  0.3019
  512OPC    HW1 2374   4.408   0.962   1.433  1.1322  1.2129  2.9137
  512OPC    HW2 2375   4.281   1.014   1.427 -0.0220 -1.6381  0.1280
  512OPC     MW 2376   4.358   1.021   1.416 -0.0404 -0.2840  0.6621
  513OPC     OW 2377   0.913   2.673   0.160 -0.1180  0.0410  0.4273
  513OPC    HW1 2378   0.936   2.608   0.107  0.2141  1.5233 -1.3602
  513OPC    HW2 2379   0.833   2.695   0.132  0.5888  1.7261 -0.4949
  513OPC     MW 2380   0.905   2.667   0.148  0.0355  0.5089  0.0270
  514OPC     OW 2381   3.330   3.481   0.940 -0.7683  0.4178 -0.1223
  514OPC    HW1 2382   3.263   3.516   0.984  0.7946  3.0432  0.3822
  514OPC    HW2 2383   3.328   3.525   0.864 -0.4541 -0.4994 -0.6648
  514OPC     MW 2384   3.320   3.493   0.935 -0.4910  0.6703 -0.1279
  515OPC     OW 2385   3.875   4.731   0.953  0.7141 -0.0606  0.2781
  515OPC    HW1 2386   3.793   4.726   0.983  0.5314  0.3421 -0.1538
  515OPC    HW2 2387   3.876   4.673   0.888  0.4716  0.6976 -0.4053
  515OPC     MW 2388   3.863   4.721   0.948  0.6513  0.1109  0.1134
  516OPC     OW 2389   2.586   2.729   5.201 -0.7429  0.1650  0.0568
  516OPC    HW1 2390   2.648   2.699   5.146  0.5601  1.2602  0.8680
  516OPC    HW2 2391   2.521   2.671   5.192  0.2888 -0.8796 -1.0415
  516OPC     MW 2392   2.586   2.716   5.192 -0.3981  0.1726  0.0146
  517OPC     OW 2393   0.878   3.140   2.980  0.1755  0.1729  0.1053
  517OPC    HW1 2394   0.817   3.083   3.005  0.7388 -0.0065  1.0853
  517OPC    HW2 2395   0.869   3.206   3.036  1.8696 -0.5158  1.2731
  517OPC     MW 2396   0.867   3.141   2.992  0.5090  0.0445  0.4224
  518OPC     OW 2397   0.526   3.750   2.039  0.1594  0.2310 -0.2900
  518OPC    HW1 2398   0.598   3.742   2.087  0.0316 -1.5532 -0.3598
  518OPC    HW2 2399   0.464   3.712   2.086 -0.4782  0.5660 -0.8285
  518OPC     MW 2400   0.527   3.743   2.053  0.0463  0.0170 -0.3800
  519OPC     OW 2401   2.512   4.523   3.209 -0.0634  0.1409 -0.6778
  519OPC    HW1 2402   2.447   4.508   3.153 -0.3873 -1.9717  0.1472
  519OPC    HW2 2403   2.483   4.589   3.257 -1.0913  0.0127 -1.0969
  519OPC     MW 2404   2.498   4.530   3.208 -0.2631 -0.1902 -0.6179
  520OPC     OW 2405   1.414   2.468   0.795  0.6072  0.1085 -0.1307
  520OPC    HW1 2406   1.443   2.443   0.717  1.7430 -2.2310  0.9300
  520OPC    HW2 2407   1.366   2.400   0.822  2.5030 -0.3999  2.2904
  520OPC     MW 2408   1.411   2.454   0.788  1.0550 -0.3122  0.3836
  521OPC     OW 2409   3.041   1.107   4.317 -0.3648  0.7475 -0.1546
  521OPC    HW1 2410   3.011   1.179   4.355  0.8311  1.7987 -1.0993
  521OPC    HW2 2411   3.035   1.125   4.232  0.3000 -0.1183 -0.3960
  521OPC     MW 2412   3.036   1.121   4.310 -0.0899  0.7749 -0.3299
  522OPC     OW 2413   3.510   1.201   3.520 -0.0077 -0.4977 -0.7676
  522OPC    HW1 2414   3.512   1.270   3.574 -0.0520 -0.9363 -0.1982
  522OPC    HW2 2415   3.591   1.168   3.526 -0.6684 -1.9866  0.9511
  522OPC     MW 2416   3.522   1.206   3.529 -0.1119 -0.7824 -0.4295
  523OPC     OW 2417   0.637   0.262   2.834  0.4006  0.2041  0.2183
  523OPC    HW1 2418   0.554   0.255   2.861  0.9044  0.4263  1.9198
  523OPC    HW2 2419   0.635   0.327   2.776 -0.8966 -0.9214 -1.0683
  523OPC     MW 2420   0.624   0.270   2.829  0.2834  0.0706  0.2796
  524OPC     OW 2421   3.115   1.173   2.121  0.1021  0.0115  0.2911
  524OPC    HW1 2422   3.046   1.142   2.078  0.4723 -1.0830  0.4635
  524OPC    HW2 2423   3.182   1.158   2.066  0.2318  0.9952  0.1557
  524OPC     MW 2424   3.115   1.166   2.106  0.1760 -0.0049  0.2966
  525OPC     OW 2425   3.490   3.341   1.474  0.2323 -0.3510 -0.7398
  525OPC    HW1 2426   3.521   3.350   1.554 -2.2498  0.2946  0.2468
  525OPC    HW2 2427   3.502   3.420   1.438 -2.5397  0.8450  0.6190
  525OPC     MW 2428   3.496   3.354   1.480 -0.5440 -0.0789 -0.3933
  526OPC     OW 2429   0.085   1.385   4.570  0.2866 -0.2679 -0.9294
  526OPC    HW1 2430   0.028   1.336   4.615  1.7135 -0.3703  0.9184
  526OPC    HW2 2431   0.125   1.327   4.519  0.5327 -0.6801 -0.2905
  526OPC     MW 2432   0.082   1.369   4.569  0.5337 -0.3440 -0.5619
  527OPC     OW 2433   0.589   4.114   2.555  0.0428  0.4364  0.4226
  527OPC    HW1 2434   0.544   4.143   2.486  0.7717 -1.0980 -0.7623
  527OPC    HW2 2435   0.655   4.171   2.562  0.1736  0.4043 -0.4061
  527OPC     MW 2436   0.592   4.127   2.546  0.1698  0.2051  0.1251
  528OPC     OW 2437   4.133   2.132   1.214  0.1827 -0.4785  0.2275
  528OPC    HW1 2438   4.217   2.112   1.226  0.4212 -0.7809 -1.6550
  528OPC    HW2 2439   4.132   2.170   1.136 -1.3149  0.4202  0.6508
  528OPC     MW 2440   4.145   2.135   1.204 -0.0032 -0.3905  0.0119
  529OPC     OW 2441   0.952   1.071   2.113  0.2929 -0.5339 -0.6584
  529OPC    HW1 2442   1.018   1.124   2.137 -1.1051  0.3936  1.4233
  529OPC    HW2 2443   0.907   1.120   2.057 -0.9572  0.6181  1.2094
  529OPC     MW 2444   0.955   1.086   2.108 -0.0983 -0.2267 -0.0749
  530OPC     OW 2445   1.435   2.766   3.623  0.6312  0.1352  0.4903
  530OPC    HW1 2446   1.352   2.755   3.599  1.6113 -1.4739 -2.8411
  530OPC    HW2 2447   1.455   2.692   3.664  0.9495 -0.4346 -0.6603
  530OPC     MW 2448   1.426   2.753   3.625  0.8230 -0.1866 -0.1718
  531OPC     OW 2449   4.757   0.464   1.156  0.2121 -0.0006 -0.2144
  531OPC    HW1 2450   4.755   0.438   1.240  1.4525 -1.6396 -0.6327
  531OPC    HW2 2451   4.726   0.395   1.113  0.3580  0.5173 -1.1584
  531OPC     MW 2452   4.752   0.450   1.162  0.4171 -0.1662 -0.4156
  532OPC     OW 2453   4.841   0.912   2.208  0.0507 -0.0754 -0.1227
  532OPC    HW1 2454   4.755   0.901   2.207  0.0644 -0.2303  0.3138
  532OPC    HW2 2455   4.853   0.972   2.270 -0.0429  2.6031 -2.4395
  532OPC     MW 2456   4.830   0.919   2.217  0.0387  0.2974 -0.4005
  533OPC     OW 2457   3.794   2.197   0.539  0.4384 -0.3803 -0.1331
  533OPC    HW1 2458   3.818   2.113   0.546 -1.3008 -0.9405 -0.4652
  533OPC    HW2 2459   3.806   2.214   0.454 -3.0574 -1.6324 -1.0347
  533OPC     MW 2460   3.799   2.187   0.527 -0.3350 -0.6481 -0.3153
  534OPC     OW 2461   4.488   1.247   4.970 -0.0461 -0.1157  0.3824
  534OPC    HW1 2462   4.408   1.265   4.939 -0.0266 -0.3011  0.2260
  534OPC    HW2 2463   4.541   1.275   4.906  0.0532  0.8215  0.8568
  534OPC     MW 2464   4.484   1.254   4.956 -0.0285 -0.0046  0.4295
  535OPC     OW 2465   3.499   3.569   1.286  0.1553  0.3472  0.1432
  535OPC    HW1 2466   3.430   3.620   1.272 -0.4050 -0.6778 -1.1039
  535OPC    HW2 2467   3.516   3.535   1.207  0.5336 -1.3250  0.8807
  535OPC     MW 2468   3.491   3.571   1.272  0.1284 -0.0512  0.0679
  536OPC     OW 2469   3.098   4.191   3.737 -0.0895 -0.7821 -0.8223
  536OPC    HW1 2470   3.093   4.135   3.804  0.1185 -0.7138 -0.7501
  536OPC    HW2 2471   3.025   4.238   3.744  1.3111  1.2660  1.1559
  536OPC     MW 2472   3.087   4.190   3.748  0.1479 -0.4696 -0.5193
  537OPC     OW 2473   3.721   4.988   2.998 -0.0027  0.1716 -0.1807
  537OPC    HW1 2474   3.804   4.985   3.023  0.4282 -2.3727 -1.6021
  537OPC    HW2 2475   3.678   4.946   3.061  0.0880 -0.2333 -0.3859
  537OPC     MW 2476   3.727   4.982   3.011  0.0743 -0.2639 -0.4211
  538OPC     OW 2477   0.358   1.303   3.925  0.1204  0.0615  0.1022
  538OPC    HW1 2478   0.323   1.377   3.952 -0.3232  0.4328 -1.4016
  538OPC    HW2 2479   0.355   1.309   3.838  2.4654 -0.5750 -0.0988
  538OPC     MW 2480   0.352   1.315   3.916  0.4013  0.0222 -0.1497
  539OPC     OW 2481   2.351   0.712   1.132 -0.5937 -0.0347  0.5670
  539OPC    HW1 2482   2.376   0.630   1.146  2.4289  0.5789 -0.6630
  539OPC    HW2 2483   2.353   0.747   1.212 -2.1986 -1.1485  1.1506
  539OPC     MW 2484   2.355   0.705   1.146 -0.3843 -0.1086  0.4716
  540OPC     OW 2485   4.544   5.013   4.415 -0.3714 -0.3083 -0.1158
  540OPC    HW1 2486   4.502   4.948   4.457 -0.4941 -0.0678  0.1310
  540OPC    HW2 2487   4.480   5.069   4.396 -0.7980 -1.5527 -2.8525
  540OPC     MW 2488   4.528   5.011   4.418 -0.4524 -0.4565 -0.4837
  541OPC     OW 2489   3.736   3.710   1.691 -0.3113  0.3880 -0.0017
  541OPC    HW1 2490   3.669   3.729   1.639  0.1751  0.5300 -0.5886
  541OPC    HW2 2491   3.772   3.788   1.708  1.6528  0.1003 -2.3618
  541OPC     MW 2492   3.732   3.724   1.686  0.0508  0.3664 -0.4370
  542OPC     OW 2493   1.137   1.816   2.570 -0.7169 -0.2017 -1.0319
  542OPC    HW1 2494   1.112   1.885   2.524  1.5029  1.1930 -0.3292
  542OPC    HW2 2495   1.159   1.850   2.647 -1.9434 -2.1030  0.2500
  542OPC     MW 2496   1.137   1.831   2.575 -0.5701 -0.2765 -0.7387
  543OPC     OW 2497   2.436   3.565   2.514  0.9048 -0.4396 -0.1461
  543OPC    HW1 2498   2.383   3.502   2.543  1.7728 -0.1891  2.2246
  543OPC    HW2 2499   2.396   3.594   2.442 -1.5476 -1.1094  0.8292
  543OPC     MW 2500   2.422   3.560   2.508  0.6708 -0.5016  0.3482
  544OPC     OW 2501   2.972   2.910   4.950  0.1873  0.2222  0.7802
  544OPC    HW1 2502   2.889   2.923   4.972 -0.7077 -3.0935 -0.1349
  544OPC    HW2 2503   2.976   2.938   4.867  0.5372  2.0363  1.3640
  544OPC     MW 2504   2.960   2.916   4.941  0.1068  0.0004  0.7311
  545OPC     OW 2505   4.603   4.488   3.008 -0.0664 -0.2820 -0.8277
  545OPC    HW1 2506   4.550   4.525   2.949  0.3019  1.2127 -0.2622
  545OPC    HW2 2507   4.681   4.492   2.969 -0.2031 -1.5964 -1.2606
  545OPC     MW 2508   4.607   4.494   2.993 -0.0323 -0.2553 -0.8081
  546OPC     OW 2509   0.036   3.305   2.026 -0.4014 -0.5958  0.8794
  546OPC    HW1 2510   0.002   3.239   1.979 -0.0973  1.0501 -1.9223
  546OPC    HW2 2511   0.117   3.277   2.045 -1.0268 -1.8940  1.7887
  546OPC     MW 2512   0.043   3.291   2.022 -0.4489 -0.5444  0.5998
  547OPC     OW 2513   1.235   2.486   5.002 -0.6133  0.2283  0.0150
  547OPC    HW1 2514   1.282   2.479   4.928 -0.1310 -0.6903  0.4048
  547OPC    HW2 2515   1.162   2.440   4.984 -1.0346  0.9946 -0.3022
  547OPC     MW 2516   1.231   2.478   4.988 -0.6042  0.2058  0.0258
  548OPC     OW 2517   3.352   0.012   5.165  0.5927 -0.2493  0.0905
  548OPC    HW1 2518   3.383   0.078   5.213 -0.6426  2.2384 -2.2513
  548OPC    HW2 2519   3.381   0.030   5.084 -0.8005 -1.9047 -0.8622
  548OPC     MW 2520   3.361   0.024   5.160  0.2046 -0.1263 -0.3962
  549OPC     OW 2521   0.838   3.258   4.674  0.6065  0.3778 -0.0202
  549OPC    HW1 2522   0.808   3.188   4.631  1.7719 -0.3376  0.2894
  549OPC    HW2 2523   0.766   3.307   4.685 -0.1287 -0.4755 -0.7686
  549OPC     MW 2524   0.823   3.254   4.669  0.6700  0.1460 -0.0848
  550OPC     OW 2525   4.240   3.254   4.596 -0.3070 -0.1135  0.5121
  550OPC    HW1 2526   4.205   3.223   4.670 -0.3460  3.2038  2.0589
  550OPC    HW2 2527   4.191   3.323   4.577  1.7772  1.1683 -0.6362
  550OPC     MW 2528   4.228   3.260   4.604 -0.0049  0.5658  0.5709
  551OPC     OW 2529   0.483   3.811   0.370  0.0816 -0.1812  0.1286
  551OPC    HW1 2530   0.468   3.725   0.376  0.0509 -0.3698 -1.9624
  551OPC    HW2 2531   0.440   3.834   0.298  1.0782  1.3608 -0.0092
  551OPC     MW 2532   0.475   3.802   0.361  0.2243  0.0188 -0.2007
  552OPC     OW 2533   0.351   2.533   4.471 -0.0265 -0.2256 -0.0165
  552OPC    HW1 2534   0.312   2.564   4.543 -1.1972 -0.1450 -0.6768
  552OPC    HW2 2535   0.317   2.581   4.407  3.9007  2.6485 -0.3807
  552OPC     MW 2536   0.340   2.545   4.472  0.3807  0.2108 -0.1675
  553OPC     OW 2537   2.555   3.942   1.884  0.5329 -0.3014  0.1604
  553OPC    HW1 2538   2.617   4.003   1.885 -0.3931  0.6913 -0.2864
  553OPC    HW2 2539   2.481   3.988   1.889 -0.2672 -1.2758 -1.6711
  553OPC     MW 2540   2.553   3.958   1.885  0.2779 -0.2987 -0.1761
  554OPC     OW 2541   1.957   1.789   0.675  0.2193  0.3013 -0.0577
  554OPC    HW1 2542   1.946   1.845   0.609  0.9392  3.1624  2.0551
  554OPC    HW2 2543   2.035   1.754   0.659 -0.2916 -0.2773 -1.4964
  554OPC     MW 2544   1.967   1.792   0.663  0.2502  0.6385  0.0419
  555OPC     OW 2545   1.108   2.430   0.667  0.8682  0.5059  0.1047
  555OPC    HW1 2546   1.082   2.424   0.750 -1.2683  1.7072 -0.3977
  555OPC    HW2 2547   1.064   2.499   0.637 -0.8264 -1.6337 -2.8696
  555OPC     MW 2548   1.098   2.440   0.675  0.3023  0.3674 -0.4089
  556OPC     OW 2549   4.583   3.016   4.275  0.5600 -0.1161  0.3047
  556OPC    HW1 2550   4.530   2.948   4.259  0.4832 -0.0244  0.1664
  556OPC    HW2 2551   4.579   3.026   4.361 -2.3345  2.0485  0.0707
  556OPC     MW 2552   4.575   3.007   4.285  0.1210  0.2173  0.2497
  557OPC     OW 2553   0.747   0.171   1.228 -0.2589 -0.2324 -0.0186
  557OPC    HW1 2554   0.779   0.227   1.169 -0.5262 -0.2547 -0.1880
  557OPC    HW2 2555   0.817   0.129   1.257  0.2424  1.5732  1.6017
  557OPC     MW 2556   0.762   0.173   1.223 -0.2244  0.0310  0.1957
  558OPC     OW 2557   0.116   4.004   4.158 -0.5227 -0.6538  0.3550
  558OPC    HW1 2558   0.050   3.956   4.126  0.4421 -1.2539 -0.8413
  558OPC    HW2 2559   0.129   4.064   4.096  0.2398 -0.7456  0.4167
  558OPC     MW 2560   0.108   4.006   4.144 -0.2675 -0.7560  0.1872
  559OPC     OW 2561   1.221   0.342   1.279 -0.1164  0.0770 -0.4796
  559OPC    HW1 2562   1.220   0.274   1.225  1.0877 -0.1469 -0.2370
  559OPC    HW2 2563   1.159   0.322   1.338  1.6485 -1.8759  0.8491
  559OPC     MW 2564   1.211   0.329   1.280  0.3222 -0.2446 -0.2475
  560OPC     OW 2565   0.192   0.460   2.598 -0.3185  0.5359  0.1118
  560OPC    HW1 2566   0.253   0.506   2.639  0.4687 -0.1467 -0.2648
  560OPC    HW2 2567   0.216   0.464   2.514  0.9411 -2.1614  0.2325
  560OPC     MW 2568   0.204   0.467   2.591 -0.0162  0.0366  0.0741
  561OPC     OW 2569   1.435   4.970   2.750  0.1337  0.0005 -0.0638
  561OPC    HW1 2570   1.512   4.977   2.710 -0.8152  2.1343 -1.6555
  561OPC    HW2 2571   1.444   5.018   2.822 -0.2459  1.9484 -1.2432
  561OPC     MW 2572   1.448   4.978   2.755 -0.0625  0.6033 -0.4733
  562OPC     OW 2573   3.347   2.544   0.623  0.1932 -0.3942  0.1953
  562OPC    HW1 2574   3.306   2.489   0.569 -1.2989 -0.3601  1.2255
  562OPC    HW2 2575   3.283   2.571   0.676  1.0586  1.6585  0.2791
  562OPC     MW 2576   3.331   2.540   0.623  0.1006 -0.0860  0.3599
  563OPC     OW 2577   3.732   4.781   2.585 -0.0875 -0.2490 -0.3022
  563OPC    HW1 2578   3.816   4.791   2.563 -0.3776 -0.6802 -1.6920
  563OPC    HW2 2579   3.694   4.853   2.555 -0.2270 -0.0796  0.2770
  563OPC     MW 2580   3.739   4.793   2.577 -0.1509 -0.2875 -0.4219
  564OPC     OW 2581   0.525   2.327   0.883  0.3511  0.0340 -0.5888
  564OPC    HW1 2582   0.607   2.319   0.913 -0.2004 -2.2237  0.5710
  564OPC    HW2 2583   0.535   2.333   0.797  1.7089 -1.8201 -0.6194
  564OPC     MW 2584   0.539   2.327   0.875  0.4703 -0.5736 -0.4220
  565OPC     OW 2585   0.921   1.391   1.752 -0.0557  0.1095  0.0665
  565OPC    HW1 2586   0.958   1.342   1.690  0.7090  1.2075 -0.3775
  565OPC    HW2 2587   0.885   1.333   1.806 -0.7541 -0.8891 -1.4091
  565OPC     MW 2588   0.921   1.375   1.751 -0.0459  0.1242 -0.2171
  566OPC     OW 2589   0.751   0.339   3.734  0.2917 -0.1689 -0.3939
  566OPC    HW1 2590   0.837   0.351   3.743  0.0295  1.4842  0.3317
  566OPC    HW2 2591   0.718   0.418   3.751 -1.4387 -0.9625  0.1085
  566OPC     MW 2592   0.759   0.353   3.738 -0.0027 -0.0419 -0.2125
  567OPC     OW 2593   2.075   1.831   1.578  0.7209  0.3815  0.3469
  567OPC    HW1 2594   2.028   1.795   1.642  0.5574 -0.5861 -0.3067
  567OPC    HW2 2595   2.154   1.796   1.589  0.7020  0.2432  0.0406
  567OPC     MW 2596   2.080   1.820   1.589  0.6941  0.2181  0.2051
  568OPC     OW 2597   3.425   0.428   4.887 -0.5656 -0.4522  0.0041
  568OPC    HW1 2598   3.418   0.499   4.937  2.1470 -1.7005  2.4161
  568OPC    HW2 2599   3.448   0.460   4.810  1.6769  1.3449  1.2895
  568OPC     MW 2600   3.427   0.443   4.883  0.1663 -0.3711  0.5499
  569OPC     OW 2601   0.710   4.189   0.284 -0.2011  0.1942 -0.1902
  569OPC    HW1 2602   0.690   4.259   0.332 -0.0826 -1.0853  1.8261
  569OPC    HW2 2603   0.795   4.199   0.268 -0.6467  1.6243 -1.9169
  569OPC     MW 2604   0.720   4.201   0.289 -0.2494  0.2166 -0.1474
  570OPC     OW 2605   4.238   1.225   2.348  0.3812  0.5837 -0.2006
  570OPC    HW1 2606   4.209   1.304   2.371 -0.2371  0.0431  0.9898
  570OPC    HW2 2607   4.289   1.241   2.279  0.9639  2.1167  0.5419
  570OPC     MW 2608   4.241   1.239   2.341  0.3759  0.7302  0.0850
  571OPC     OW 2609   0.709   0.589   5.193  0.6152  0.8217 -0.1520
  571OPC    HW1 2610   0.701   0.530   5.129  2.4676  0.3630 -0.0063
  571OPC    HW2 2611   0.693   0.665   5.152 -1.7002  0.3127 -0.3577
  571OPC     MW 2612   0.705   0.592   5.177  0.5468  0.6788 -0.1609
  572OPC     OW 2613   2.508   1.105   4.492 -0.2768  0.4439 -0.0606
  572OPC    HW1 2614   2.498   1.188   4.516 -0.6462  0.1917  0.7050
  572OPC    HW2 2615   2.474   1.060   4.559 -2.7974 -0.2940 -1.6944
  572OPC     MW 2616   2.502   1.110   4.506 -0.7038  0.2976 -0.1890
  573OPC     OW 2617   4.210   1.498   2.444  0.4772  0.6466 -0.0037
  573OPC    HW1 2618   4.147   1.495   2.503  0.3257  0.4160 -0.1738
  573OPC    HW2 2619   4.248   1.575   2.457  1.1599  0.1449  1.1403
  573OPC     MW 2620   4.207   1.509   2.455  0.5559  0.5385  0.1401
  574OPC     OW 2621   3.586   0.568   0.320 -0.4184 -0.0185 -0.1405
  574OPC    HW1 2622   3.555   0.615   0.386 -1.0843  0.9611 -1.1024
  574OPC    HW2 2623   3.536   0.496   0.321 -2.0446  1.0261 -0.9543
  574OPC     MW 2624   3.574   0.565   0.330 -0.7569  0.2805 -0.4028
  575OPC     OW 2625   1.322   3.387   5.227 -0.5319  0.0096 -0.0395
  575OPC    HW1 2626   1.373   3.320   5.252  0.1199  0.7237  0.6029
  575OPC    HW2 2627   1.336   3.447   5.288 -2.7994 -0.0457  0.6004
  575OPC     MW 2628   1.332   3.386   5.240 -0.7705  0.1069  0.1500
  576OPC     OW 2629   0.753   1.025   3.340 -0.0348  0.1867  0.5393
  576OPC    HW1 2630   0.780   0.988   3.414  1.6096  0.4051  0.0901
  576OPC    HW2 2631   0.826   1.056   3.304 -0.7540 -0.0292 -1.2432
  576OPC     MW 2632   0.768   1.024   3.345  0.1019  0.1870  0.2095
  577OPC     OW 2633   3.886   0.777   1.518 -0.0217 -0.2775 -0.1487
  577OPC    HW1 2634   3.920   0.837   1.465  0.0664  0.3083  0.5507
  577OPC    HW2 2635   3.934   0.706   1.503  0.4133  0.0640 -0.3875
  577OPC     MW 2636   3.898   0.776   1.508  0.0557 -0.1405 -0.0807
  578OPC     OW 2637   2.495   1.909   0.942  0.1837  0.2706  0.1356
  578OPC    HW1 2638   2.579   1.896   0.964  0.4295  0.1655 -0.8226
  578OPC    HW2 2639   2.452   1.849   0.988  0.6393  0.3074  0.6141
  578OPC     MW 2640   2.501   1.898   0.952  0.2873  0.2605  0.0647
  579OPC     OW 2641   2.873   2.377   0.242 -1.0005 -0.7608  0.2921
  579OPC    HW1 2642   2.929   2.332   0.193  0.1594  0.2555  0.6462
  579OPC    HW2 2643   2.863   2.452   0.198  0.7689  0.5517  1.9724
  579OPC     MW 2644   2.880   2.382   0.228 -0.5677 -0.4167  0.5926
  580OPC     OW 2645   0.008   2.046   1.826 -0.1453 -0.4277 -0.5637
  580OPC    HW1 2646   0.041   1.975   1.865 -2.9725 -1.0599  0.9072
  580OPC    HW2 2647  -0.077   2.041   1.842 -0.7976  2.0446 -2.5568
  580OPC     MW 2648   0.001   2.035   1.834 -0.6593 -0.1559 -0.6409
  581OPC     OW 2649   2.721   0.778   1.017 -0.5684 -0.5203 -0.0562
  581OPC    HW1 2650   2.734   0.798   0.933  0.5191  1.9180  0.5848
  581OPC    HW2 2651   2.705   0.693   1.016  0.2813 -0.7338 -2.6550
  581OPC     MW 2652   2.721   0.769   1.005 -0.2822 -0.1917 -0.3454
  582OPC     OW 2653   4.097   0.295   0.756 -0.5110 -0.1601 -0.1558
  582OPC    HW1 2654   4.146   0.329   0.692 -0.2913  1.1196  0.6683
  582OPC    HW2 2655   4.057   0.228   0.717 -0.2858  0.5041 -1.6067
  582OPC     MW 2656   4.099   0.290   0.740 -0.4450  0.1271 -0.2484
  583OPC     OW 2657   3.902   4.099   0.184  0.2472  0.1063  0.1182
  583OPC    HW1 2658   3.859   4.056   0.122  0.2998  1.7685 -1.1365
  583OPC    HW2 2659   3.852   4.089   0.254 -0.4717 -0.7381 -0.4893
  583OPC     MW 2660   3.889   4.091   0.185  0.1488  0.2273 -0.1569
  584OPC     OW 2661   1.344   4.848   4.185  0.5730 -1.0592 -0.0992
  584OPC    HW1 2662   1.268   4.869   4.223 -0.0116 -0.3613 -1.5910
  584OPC    HW2 2663   1.353   4.763   4.202 -0.4649 -1.1150  0.2099
  584OPC     MW 2664   1.334   4.839   4.193  0.3333 -0.9641 -0.2739
  585OPC     OW 2665   4.148   1.790   1.740  0.4023 -0.0664 -0.0812
  585OPC    HW1 2666   4.131   1.874   1.726 -0.3057 -0.4880 -2.1476
  585OPC    HW2 2667   4.076   1.761   1.779 -1.7761 -0.7328 -4.1160
  585OPC     MW 2668   4.135   1.798   1.744 -0.0242 -0.2272 -0.9825
  586OPC     OW 2669   2.909   3.234   1.225  0.2302  0.5841  0.2964
  586OPC    HW1 2670   2.970   3.182   1.190 -0.9920 -0.7730  0.0922
  586OPC    HW2 2671   2.910   3.214   1.310  0.5428  1.0716  0.4107
  586OPC     MW 2672   2.918   3.224   1.232  0.0958  0.4557  0.2832
  587OPC     OW 2673   0.042   1.881   4.368 -0.6320 -0.0452 -0.1771
  587OPC    HW1 2674  -0.044   1.869   4.361 -0.6385 -0.0003 -0.1677
  587OPC    HW2 2675   0.057   1.871   4.453 -0.7073  0.4925 -0.0957
  587OPC     MW 2676   0.032   1.878   4.379 -0.6441  0.0408 -0.1635
  588OPC     OW 2677   0.795   2.057   1.522  0.8262 -0.4707 -0.2183
  588OPC    HW1 2678   0.771   1.975   1.540 -0.0853 -0.1529  0.1001
  588OPC    HW2 2679   0.733   2.105   1.561  1.8139  0.3932  0.3204
  588OPC     MW 2680   0.782   2.052   1.531  0.8375 -0.2962 -0.0917
  589OPC     OW 2681   3.010   0.438   2.254  0.7208 -0.5118 -0.1925
  589OPC    HW1 2682   3.084   0.473   2.285  0.5177 -0.3882  0.1574
  589OPC    HW2 2683   3.015   0.355   2.280 -0.3651  0.0124  1.9396
  589OPC     MW 2684   3.022   0.431   2.263  0.5305 -0.4161  0.1742
  590OPC     OW 2685   0.751   1.911   4.402 -0.1806  0.3375  0.3730
  590OPC    HW1 2686   0.701   1.970   4.444 -1.5975 -0.8127  0.4097
  590OPC    HW2 2687   0.720   1.835   4.431 -0.1916 -0.4829 -1.6399
  590OPC     MW 2688   0.739   1.909   4.413 -0.3915  0.0463  0.0811
  591OPC     OW 2689   1.801   1.566   0.758 -0.0356  0.1737 -0.1533
  591OPC    HW1 2690   1.845   1.500   0.720 -2.3705 -0.2929 -2.3937
  591OPC    HW2 2691   1.831   1.637   0.718  1.4474  0.3545  1.2156
  591OPC     MW 2692   1.812   1.566   0.746 -0.1615  0.1314 -0.2821
  592OPC     OW 2693   4.811   4.033   3.300 -0.6649 -0.5857 -0.1418
  592OPC    HW1 2694   4.751   4.096   3.310 -0.5045 -0.7006  1.9865
  592OPC    HW2 2695   4.765   3.959   3.306 -0.4586 -0.6662  0.5513
  592OPC     MW 2696   4.796   4.032   3.303 -0.6107 -0.6146  0.2750
  593OPC     OW 2697   2.819   0.917   2.930 -0.4928 -0.3545  0.3857
  593OPC    HW1 2698   2.880   0.968   2.895  0.4099 -0.7148  1.3754
  593OPC    HW2 2699   2.778   0.884   2.861  0.8291 -0.5650 -0.3314
  593OPC     MW 2700   2.822   0.920   2.915 -0.1643 -0.4388  0.4260
  594OPC     OW 2701   2.741   3.748   3.809  0.5436 -0.6605  0.2033
  594OPC    HW1 2702   2.720   3.781   3.887  1.0213  1.2253 -0.4146
  594OPC    HW2 2703   2.753   3.819   3.759  1.5975 -1.7880 -1.2337
  594OPC     MW 2704   2.739   3.764   3.813  0.7699 -0.5484 -0.1003
  595OPC     OW 2705   0.436   4.060   2.811 -0.2825  0.2964 -0.4309
  595OPC    HW1 2706   0.445   4.096   2.732 -1.0022  0.1158 -0.6059
  595OPC    HW2 2707   0.459   3.977   2.798  0.2934  0.4272 -0.2811
  595OPC     MW 2708   0.441   4.053   2.797 -0.3038  0.2890 -0.4346
  596OPC     OW 2709   0.069   1.629   4.175 -0.3473  0.6032 -0.5164
  596OPC    HW1 2710   0.034   1.572   4.229 -0.7728 -0.4597 -1.8581
  596OPC    HW2 2711   0.081   1.700   4.224 -1.3547 -0.0849  0.7602
  596OPC     MW 2712   0.066   1.631   4.190 -0.5590  0.3446 -0.5259
  597OPC     OW 2713   3.898   3.338   0.306  0.2225 -0.6450 -0.8195
  597OPC    HW1 2714   3.836   3.342   0.368 -0.5970 -1.6832 -1.5348
  597OPC    HW2 2715   3.855   3.308   0.236  1.7289 -2.3899 -1.0762
  597OPC     MW 2716   3.882   3.334   0.304  0.3240 -1.0560 -0.9630
  598OPC     OW 2717   3.599   0.029   2.760 -0.3077  0.6899 -0.0467
  598OPC    HW1 2718   3.519  -0.004   2.772 -0.0299 -1.4840 -2.8715
  598OPC    HW2 2719   3.645  -0.003   2.827 -1.8867  2.9010  2.2670
  598OPC     MW 2720   3.594   0.019   2.772 -0.4999  0.6955 -0.1221
  599OPC     OW 2721   3.888   4.454   2.937  0.0405 -0.2304  0.5071
  599OPC    HW1 2722   3.839   4.409   2.881 -0.6185  2.6102 -1.4661
  599OPC    HW2 2723   3.864   4.537   2.921  2.9907  1.0260  1.9571
  599OPC     MW 2724   3.877   4.460   2.926  0.3789  0.3746  0.4297
  600OPC     OW 2725   4.820   3.471   4.086 -0.7753 -0.1352 -0.2588
  600OPC    HW1 2726   4.793   3.402   4.130  0.2434  0.3645  1.2385
  600OPC    HW2 2727   4.797   3.539   4.136  0.7559  0.4323 -0.2509
  600OPC     MW 2728   4.813   3.471   4.100 -0.3983  0.0224 -0.0366
  601OPC     OW 2729   4.934   3.787   0.141  0.3771  0.0972 -0.1159
  601OPC    HW1 2730   4.976   3.807   0.214  0.3849 -0.2001 -0.0370
  601OPC    HW2 2731   4.853   3.818   0.154 -0.3039 -1.9560  0.9862
  601OPC     MW 2732   4.928   3.794   0.153  0.2776 -0.2499  0.0585
  602OPC     OW 2733   3.744   0.436   0.497  0.6835  0.0229 -0.1742
  602OPC    HW1 2734   3.705   0.479   0.432 -1.2466 -0.7716  0.3866
  602OPC    HW2 2735   3.742   0.353   0.471  0.1384 -0.2744  0.7585
  602OPC     MW 2736   3.738   0.430   0.484  0.3178 -0.1384  0.0464
  603OPC     OW 2737   2.275   2.991   0.451 -0.4405 -0.2934  0.0120
  603OPC    HW1 2738   2.253   2.987   0.367 -0.2839  2.7299 -0.2781
  603OPC    HW2 2739   2.347   2.942   0.456  1.0135  1.4483 -2.2025
  603OPC     MW 2740   2.282   2.983   0.440 -0.2025  0.4103 -0.3580
  604OPC     OW 2741   2.070   2.210   3.756  0.1816  0.5280 -0.2588
  604OPC    HW1 2742   2.025   2.264   3.809  0.8295 -1.0740  2.0731
  604OPC    HW2 2743   2.008   2.163   3.718 -0.2895 -0.5354  1.6710
  604OPC     MW 2744   2.054   2.211   3.758  0.2079  0.1342  0.3707
  605OPC     OW 2745   1.367   4.901   1.985  0.0537 -0.3549 -0.2183
  605OPC    HW1 2746   1.364   4.902   1.898  0.0791  1.5159 -0.2465
  605OPC    HW2 2747   1.283   4.905   2.009 -0.0046 -1.7300 -0.1135
  605OPC     MW 2748   1.354   4.902   1.976  0.0488 -0.2820 -0.2071
  606OPC     OW 2749   4.840   1.821   3.337  0.5312 -0.1363  0.4221
  606OPC    HW1 2750   4.806   1.849   3.262 -1.3629 -0.4698  1.0870
  606OPC    HW2 2751   4.870   1.741   3.318  0.2931 -0.1184 -0.0355
  606OPC     MW 2752   4.839   1.813   3.323  0.2161 -0.1829  0.4527
  607OPC     OW 2753   2.427   2.160   2.336  0.3499  0.0510 -0.0968
  607OPC    HW1 2754   2.464   2.188   2.261  4.0461 -1.7413  0.7852
  607OPC    HW2 2755   2.422   2.233   2.384  1.0401  0.7194 -0.9763
  607OPC     MW 2756   2.432   2.175   2.332  0.9978 -0.1150 -0.0964
  608OPC     OW 2757   1.427   3.451   0.243  0.2142  0.4121 -0.2578
  608OPC    HW1 2758   1.501   3.437   0.287  0.3721  0.1793 -0.5911
  608OPC    HW2 2759   1.374   3.487   0.302 -0.9973 -3.4816  1.3531
  608OPC     MW 2760   1.430   3.454   0.258  0.0586 -0.1974 -0.0691
  609OPC     OW 2761   2.238   4.782   2.663  0.1142 -0.5421 -0.2652
  609OPC    HW1 2762   2.235   4.704   2.703  2.0479 -0.4025  0.2611
  609OPC    HW2 2763   2.186   4.832   2.712  0.3424 -1.0448  0.5136
  609OPC     MW 2764   2.230   4.778   2.676  0.4335 -0.5958 -0.0724
  610OPC     OW 2765   4.488   1.087   0.978  0.3382  0.1172  0.2137
  610OPC    HW1 2766   4.477   1.033   0.911  0.1164 -1.1403  1.2233
  610OPC    HW2 2767   4.426   1.063   1.034  3.8419 -2.8628  3.3650
  610OPC     MW 2768   4.477   1.075   0.976  0.8232 -0.5087  0.8284
  611OPC     OW 2769   2.405   2.105   3.672  0.1515 -0.6941  0.0258
  611OPC    HW1 2770   2.371   2.040   3.624  0.7781 -0.4111 -0.8318
  611OPC    HW2 2771   2.369   2.094   3.750 -1.5325 -0.6891 -0.7105
  611OPC     MW 2772   2.394   2.094   3.676 -0.0046 -0.6516 -0.2097
  612OPC     OW 2773   2.325   0.828   4.663 -0.3849  0.3967 -0.5233
  612OPC    HW1 2774   2.322   0.807   4.748 -0.4298  3.0409  0.2101
  612OPC    HW2 2775   2.407   0.808   4.641 -0.0522  0.6485  0.4296
  612OPC     MW 2776   2.337   0.822   4.672 -0.3423  0.8245 -0.2744
  613OPC     OW 2777   3.419   4.478   3.536  0.2093  0.3820  0.3930
  613OPC    HW1 2778   3.414   4.512   3.456 -0.2707 -1.4600 -0.4103
  613OPC    HW2 2779   3.384   4.540   3.587  1.5492  2.0655 -0.6153
  613OPC     MW 2780   3.413   4.492   3.532  0.3365  0.3587  0.1255
  614OPC     OW 2781   2.127   2.425   3.572  0.1548 -0.5184 -0.6524
  614OPC    HW1 2782   2.149   2.351   3.612  1.9012  0.1566 -0.2811
  614OPC    HW2 2783   2.133   2.405   3.487 -0.1473 -1.0014 -0.5652
  614OPC     MW 2784   2.131   2.411   3.565  0.3680 -0.4900 -0.5847
  615OPC     OW 2785   2.579   1.778   4.677  0.3670  0.3144  0.4258
  615OPC    HW1 2786   2.582   1.762   4.763  0.4638  0.4195  0.4421
  615OPC    HW2 2787   2.552   1.861   4.672  1.8705  0.8254  0.4065
  615OPC     MW 2788   2.575   1.788   4.689  0.6035  0.4054  0.4252
  616OPC     OW 2789   1.382   1.873   0.127 -0.0338  0.0502 -0.0365
  616OPC    HW1 2790   1.409   1.957   0.127 -1.3781  0.5142  0.9121
  616OPC    HW2 2791   1.422   1.840   0.197 -0.1358  0.1189  0.0546
  616OPC     MW 2792   1.392   1.881   0.137 -0.2475  0.1289  0.1171
  617OPC     OW 2793   1.283   3.291   2.628 -0.1963  0.1534  0.2850
  617OPC    HW1 2794   1.252   3.221   2.586  1.1056 -0.7579  0.7775
  617OPC    HW2 2795   1.339   3.325   2.571  0.7882 -0.4836  0.8376
  617OPC     MW 2796   1.287   3.285   2.614  0.1414 -0.0753  0.4394
  618OPC     OW 2797   2.150   0.964   4.030  0.2489 -0.1569 -0.6290
  618OPC    HW1 2798   2.081   0.963   4.084  0.5517 -0.0775 -0.2319
  618OPC    HW2 2799   2.197   1.032   4.058 -0.0056  0.4084 -1.5390
  618OPC     MW 2800   2.147   0.974   4.042  0.2561 -0.0617 -0.7047
  619OPC     OW 2801   1.146   1.464   4.497 -0.1369 -0.8424  0.0370
  619OPC    HW1 2802   1.151   1.453   4.411 -2.3087 -1.0225 -0.1241
  619OPC    HW2 2803   1.150   1.382   4.528 -0.6434 -0.8937 -0.0149
  619OPC     MW 2804   1.147   1.450   4.489 -0.5325 -0.8765  0.0056
  620OPC     OW 2805   1.002   4.230   0.287  0.4746 -0.0910 -0.3621
  620OPC    HW1 2806   1.073   4.195   0.323  1.1952  0.9849 -0.6698
  620OPC    HW2 2807   1.015   4.218   0.201  0.5759  0.5967 -0.4515
  620OPC     MW 2808   1.015   4.223   0.280  0.5960  0.1693 -0.4208
  621OPC     OW 2809   1.683   2.286   1.659  0.5055  0.0875 -0.4304
  621OPC    HW1 2810   1.626   2.309   1.720  0.4498 -0.1948 -0.3750
  621OPC    HW2 2811   1.712   2.362   1.628  0.3121  0.2301 -0.2609
  621OPC     MW 2812   1.679   2.300   1.663  0.4687  0.0669 -0.3971
  622OPC     OW 2813   2.395   0.465   4.446  0.7685 -0.4703 -0.2393
  622OPC    HW1 2814   2.311   0.480   4.428  0.8967  1.4475  0.5272
  622OPC    HW2 2815   2.438   0.514   4.387  1.3879 -1.7096 -0.8598
  622OPC     MW 2816   2.389   0.474   4.434  0.8791 -0.3700 -0.2178
  623OPC     OW 2817   4.517   1.898   3.308 -0.2941  0.6100  0.6200
  623OPC    HW1 2818   4.460   1.963   3.318  0.5458  1.5114 -0.2364
  623OPC    HW2 2819   4.565   1.923   3.240  1.4919  0.1705  1.6495
  623OPC     MW 2820   4.516   1.911   3.299  0.0941  0.6782  0.6455
  624OPC     OW 2821   1.796   1.829   1.118  0.1688  0.0166 -0.0953
  624OPC    HW1 2822   1.806   1.758   1.167 -1.2763 -0.5782 -0.6016
  624OPC    HW2 2823   1.770   1.891   1.174 -1.8394 -0.7516 -0.0957
  624OPC     MW 2824   1.794   1.828   1.133 -0.3412 -0.1847 -0.1702
  625OPC     OW 2825   1.324   0.039   0.504 -0.1401 -0.0185  0.2455
  625OPC    HW1 2826   1.401   0.001   0.519 -0.1128 -0.0983 -0.0862
  625OPC    HW2 2827   1.293   0.055   0.584  1.1542  1.9260  0.4233
  625OPC     MW 2828   1.331   0.036   0.518  0.0551  0.2570  0.2228
  626OPC     OW 2829   3.572   3.618   3.052  0.5660 -0.1028  0.2444
  626OPC    HW1 2830   3.546   3.698   3.074  0.5620 -0.1646  0.4657
  626OPC    HW2 2831   3.635   3.601   3.110 -0.0373 -0.6117  0.7600
  626OPC     MW 2832   3.578   3.628   3.063  0.4763 -0.1871  0.3532
  627OPC     OW 2833   2.566   1.916   4.296 -0.1999 -0.0792  0.0435
  627OPC    HW1 2834   2.516   1.935   4.228  0.4353 -0.1744 -0.4609
  627OPC    HW2 2835   2.592   1.834   4.281 -0.1040 -0.1217  0.4294
  627OPC     MW 2836   2.563   1.907   4.284 -0.0919 -0.0995  0.0261
  628OPC     OW 2837   3.194   0.495   1.346 -0.1831 -0.3130 -0.8068
  628OPC    HW1 2838   3.235   0.446   1.406  0.5229  0.9533 -0.2108
  628OPC    HW2 2839   3.200   0.576   1.378 -0.3364  0.3213 -2.2849
  628OPC     MW 2840   3.201   0.500   1.359 -0.1014 -0.0322 -0.9371
  629OPC     OW 2841   2.986   0.204   3.086 -0.1180  0.2306  0.0068
  629OPC    HW1 2842   2.936   0.146   3.045 -0.3657  1.7023 -1.9623
  629OPC    HW2 2843   2.930   0.247   3.138 -1.0665  1.9059 -2.2203
  629OPC     MW 2844   2.970   0.202   3.087 -0.2947  0.6955 -0.6132
  630OPC     OW 2845   3.715   2.726   1.913  0.2578 -0.0227  0.2767
  630OPC    HW1 2846   3.791   2.767   1.923  0.8159 -0.1283 -2.6801
  630OPC    HW2 2847   3.701   2.689   1.991  2.1317  1.7531  1.5529
  630OPC     MW 2848   3.724   2.726   1.926  0.6170  0.2241  0.0284
  631OPC     OW 2849   0.475   1.844   2.576  0.5999  0.2363  0.3878
  631OPC    HW1 2850   0.547   1.891   2.560  0.6846 -0.2870 -0.8342
  631OPC    HW2 2851   0.428   1.851   2.503 -0.4546  0.2997  1.0483
  631OPC     MW 2852   0.479   1.852   2.563  0.4566  0.1684  0.3048
  632OPC     OW 2853   1.514   4.232   3.733  0.1490  0.2067 -0.5259
  632OPC    HW1 2854   1.597   4.227   3.761  0.3175 -0.7985 -1.1682
  632OPC    HW2 2855   1.479   4.292   3.786  1.1246  0.2133  0.1501
  632OPC     MW 2856   1.521   4.240   3.745  0.3180  0.0592 -0.5209
  633OPC     OW 2857   1.371   0.264   3.336  0.1349 -0.0267 -0.9902
  633OPC    HW1 2858   1.311   0.251   3.398  0.1181  1.0795 -0.7725
  633OPC    HW2 2859   1.390   0.182   3.310  0.2807 -0.5298  0.5780
  633OPC     MW 2860   1.365   0.250   3.341  0.1539  0.0624 -0.7264
  634OPC     OW 2861   4.641   3.202   2.195  0.1090 -0.1943  0.5499
  634OPC    HW1 2862   4.700   3.159   2.242 -0.0461 -1.2078 -0.1451
  634OPC    HW2 2863   4.690   3.256   2.146  0.6153 -1.8467 -0.8715
  634OPC     MW 2864   4.657   3.203   2.194  0.1606 -0.5881  0.2373
  635OPC     OW 2865   1.080   4.633   2.584  0.1173  0.4391 -0.2167
  635OPC    HW1 2866   1.087   4.583   2.514  0.0443 -0.2294  0.2443
  635OPC    HW2 2867   1.125   4.705   2.563  0.9792 -0.1792 -0.5543
  635OPC     MW 2868   1.088   4.637   2.571  0.2339  0.2492 -0.1983
  636OPC     OW 2869   1.507   4.645   3.760 -0.1093 -0.1120  0.4375
  636OPC    HW1 2870   1.586   4.622   3.732 -0.3900  1.7360 -2.3336
  636OPC    HW2 2871   1.523   4.709   3.817  0.3851 -1.6446  2.1199
  636OPC     MW 2872   1.521   4.651   3.764 -0.0777 -0.0653  0.2765
  637OPC     OW 2873   4.745   4.586   3.256 -0.5008 -0.4313  0.4590
  637OPC    HW1 2874   4.698   4.542   3.198 -0.4840  0.5368 -0.3196
  637OPC    HW2 2875   4.825   4.586   3.221 -0.2079 -0.9091  1.1084
  637OPC     MW 2876   4.750   4.579   3.242 -0.4553 -0.3592  0.4401
  638OPC     OW 2877   2.175   4.059   0.722  0.1306  0.2051 -0.3653
  638OPC    HW1 2878   2.261   4.052   0.733  0.1605 -0.5006 -0.9940
  638OPC    HW2 2879   2.153   3.985   0.682 -0.6531  0.7265 -0.9323
  638OPC     MW 2880   2.184   4.047   0.718  0.0192  0.1779 -0.5419
  639OPC     OW 2881   0.696   0.134   0.096  0.1700  0.0539  0.7612
  639OPC    HW1 2882   0.754   0.073   0.118  2.8436  2.0788 -0.0984
  639OPC    HW2 2883   0.674   0.113   0.014  1.1472  0.2666  0.4339
  639OPC     MW 2884   0.701   0.122   0.087  0.7093  0.3845  0.5859
  640OPC     OW 2885   2.659   1.585   1.588 -0.2287 -0.0357  0.0377
  640OPC    HW1 2886   2.719   1.544   1.636  1.0466 -0.9220 -2.1247
  640OPC    HW2 2887   2.693   1.663   1.573  1.0918 -0.9281 -2.1543
  640OPC     MW 2888   2.673   1.590   1.593  0.1547 -0.2984 -0.6055
  641OPC     OW 2889   1.063   2.702   1.205  0.2236  0.5850 -0.0862
  641OPC    HW1 2890   0.986   2.659   1.205  1.7147 -2.5223  2.2787
  641OPC    HW2 2891   1.094   2.687   1.125 -0.2443 -1.0373 -0.0039
  641OPC     MW 2892   1.056   2.693   1.193  0.3747 -0.1138  0.2753
  642OPC     OW 2893   2.651   3.094   2.364  0.7437 -0.0807 -0.0061
  642OPC    HW1 2894   2.645   3.157   2.425  1.1533  0.0722 -0.1166
  642OPC    HW2 2895   2.642   3.020   2.410 -2.1748  0.0592 -0.1766
  642OPC     MW 2896   2.649   3.092   2.380  0.3729 -0.0374 -0.0476
  643OPC     OW 2897   2.370   3.258   0.406 -0.3600 -0.4097 -0.3535
  643OPC    HW1 2898   2.347   3.175   0.424 -0.7784 -0.2841 -0.3070
  643OPC    HW2 2899   2.346   3.267   0.323  0.3754 -0.5712 -0.5905
  643OPC     MW 2900   2.363   3.247   0.396 -0.3131 -0.4150 -0.3816
  644OPC     OW 2901   3.535   0.639   3.984 -0.2402 -0.0984 -0.3490
  644OPC    HW1 2902   3.511   0.719   4.010 -2.1316 -0.4504 -0.8841
  644OPC    HW2 2903   3.534   0.645   3.897  0.8846 -0.3782 -0.4007
  644OPC     MW 2904   3.531   0.652   3.975 -0.3535 -0.1917 -0.4357
  645OPC     OW 2905   4.816   1.719   1.766 -0.4246 -0.3326  0.0405
  645OPC    HW1 2906   4.747   1.714   1.713 -1.9135  0.1377  1.8176
  645OPC    HW2 2907   4.808   1.797   1.803  1.6157  0.1161 -0.3498
  645OPC     MW 2908   4.805   1.729   1.764 -0.3432 -0.1968  0.2454
  646OPC     OW 2909   0.616   3.476   0.968  0.0113  0.6879  0.5166
  646OPC    HW1 2910   0.540   3.459   0.928  0.5879  2.0247 -1.2611
  646OPC    HW2 2911   0.592   3.486   1.052 -1.9537  1.8777 -0.1128
  646OPC     MW 2912   0.601   3.475   0.975 -0.1938  1.0611  0.1610
  647OPC     OW 2913   0.414   2.770   1.343 -0.2054  0.6655 -0.1196
  647OPC    HW1 2914   0.466   2.721   1.393  1.4061  0.0650 -2.1984
  647OPC    HW2 2915   0.391   2.715   1.279 -2.3858  1.3224  0.0317
  647OPC     MW 2916   0.418   2.755   1.341 -0.2895  0.6739 -0.4044
  648OPC     OW 2917   0.920   3.197   2.708  0.1578 -0.4016 -0.0328
  648OPC    HW1 2918   0.970   3.268   2.700  2.2046 -1.7830 -0.4124
  648OPC    HW2 2919   0.921   3.180   2.794  0.4467 -0.4848 -0.0519
  648OPC     MW 2920   0.928   3.205   2.720  0.5028 -0.6179 -0.0916
  649OPC     OW 2921   4.218   3.579   1.941 -0.0701 -0.8378 -0.3659
  649OPC    HW1 2922   4.138   3.599   1.968 -0.5117 -0.4737 -1.8258
  649OPC    HW2 2923   4.205   3.514   1.884  0.5590 -0.2774 -1.1844
  649OPC     MW 2924   4.204   3.572   1.936 -0.0428 -0.7013 -0.7025
  650OPC     OW 2925   1.082   3.664   2.820  0.3650  0.4437  0.2934
  650OPC    HW1 2926   1.111   3.720   2.881  1.2289 -1.6324  1.9767
  650OPC    HW2 2927   1.039   3.604   2.867  0.1487 -0.6966 -1.2786
  650OPC     MW 2928   1.080   3.663   2.836  0.4606 -0.0315  0.3099
  651OPC     OW 2929   0.474   0.075   3.498 -0.0857 -0.3275  0.1394
  651OPC    HW1 2930   0.541   0.090   3.444  0.8388  0.3155  1.4165
  651OPC    HW2 2931   0.449  -0.006   3.478  1.0388 -0.5560 -0.4022
  651OPC     MW 2932   0.480   0.065   3.487  0.2170 -0.2663  0.2480
  652OPC     OW 2933   2.471   2.239   4.282 -0.1027  0.1944 -0.6688
  652OPC    HW1 2934   2.544   2.278   4.254 -0.6687  1.3345 -0.6289
  652OPC    HW2 2935   2.493   2.155   4.286  1.4420  0.5858  0.0514
  652OPC     MW 2936   2.485   2.233   4.278  0.0420  0.4206 -0.5564
  653OPC     OW 2937   3.795   3.851   3.739  0.5001 -0.0346 -0.1626
  653OPC    HW1 2938   3.849   3.783   3.735  0.3453 -0.3136  1.5861
  653OPC    HW2 2939   3.817   3.899   3.670  0.5905 -1.8583 -1.4783
  653OPC     MW 2940   3.806   3.848   3.728  0.4907 -0.3452 -0.0985
  654OPC     OW 2941   0.086   2.970   3.571  0.6323  0.0437  0.2508
  654OPC    HW1 2942   0.008   2.961   3.608  0.5175  0.6660  0.1760
  654OPC    HW2 2943   0.132   2.903   3.601 -0.2924 -1.0234 -0.6518
  654OPC     MW 2944   0.081   2.959   3.581  0.4787 -0.0220  0.1063
  655OPC     OW 2945   2.844   1.098   1.064  0.2363  0.5267 -0.1102
  655OPC    HW1 2946   2.849   1.066   0.983  1.7240  2.3063 -0.7854
  655OPC    HW2 2947   2.841   1.026   1.114 -0.8482 -0.6031 -1.7054
  655OPC     MW 2948   2.844   1.082   1.060  0.2958  0.6227 -0.4455
  656OPC     OW 2949   2.369   4.102   1.964  0.1456  0.9185  0.2823
  656OPC    HW1 2950   2.343   4.149   1.895  0.1207 -0.5450 -0.7795
  656OPC    HW2 2951   2.295   4.062   1.989  0.4634  0.2442  0.1549
  656OPC     MW 2952   2.354   4.103   1.957  0.1888  0.6028  0.1066
  657OPC     OW 2953   3.667   3.192   4.518  0.4055 -0.6262  0.3170
  657OPC    HW1 2954   3.663   3.245   4.587  0.0816 -0.2001 -0.0258
  657OPC    HW2 2955   3.623   3.121   4.544 -0.4494 -0.1251  0.2560
  657OPC     MW 2956   3.660   3.189   4.532  0.2314 -0.4892  0.2573
  658OPC     OW 2957   1.801   1.013   3.514  0.1094  0.0506 -0.2038
  658OPC    HW1 2958   1.872   1.061   3.529  0.1269 -0.3034  0.9374
  658OPC    HW2 2959   1.737   1.058   3.552 -0.1926  0.1013 -0.7646
  658OPC     MW 2960   1.802   1.027   3.522  0.0674  0.0058 -0.1179
  659OPC     OW 2961   1.889   4.942   5.039  0.0070 -0.1525 -0.1813
  659OPC    HW1 2962   1.896   4.890   5.109  0.1481  2.2842  1.7690
  659OPC    HW2 2963   1.971   4.960   5.019 -0.0569 -0.0289 -0.3288
  659OPC     MW 2964   1.902   4.937   5.046  0.0184  0.2261  0.0850
  660OPC     OW 2965   2.958   3.018   4.690  0.2914 -0.1636  0.5854
  660OPC    HW1 2966   3.029   3.066   4.676  0.4849 -0.5746  0.1159
  660OPC    HW2 2967   2.904   3.043   4.626  0.7098 -1.1675 -0.1754
  660OPC     MW 2968   2.961   3.029   4.678  0.3817 -0.3726  0.4037
  661OPC     OW 2969   1.138   4.992   4.909  0.2787  0.4532 -0.2532
  661OPC    HW1 2970   1.136   4.961   4.990 -0.2874 -0.0014 -0.4405
  661OPC    HW2 2971   1.064   5.038   4.903 -1.6309 -2.5005 -1.6717
  661OPC     MW 2972   1.127   4.994   4.920 -0.0870 -0.0502 -0.4904
  662OPC     OW 2973   0.719   3.986   3.154  0.1854 -0.4946  0.6477
  662OPC    HW1 2974   0.677   4.045   3.106 -0.0373 -0.4172  0.9347
  662OPC    HW2 2975   0.792   4.029   3.179  0.1994 -0.4645  0.5544
  662OPC     MW 2976   0.724   4.001   3.151  0.1546 -0.4787  0.6764
  663OPC     OW 2977   0.940   5.042   3.876  0.3577 -0.3683 -0.1305
  663OPC    HW1 2978   0.939   5.027   3.790  2.5185 -2.2018  0.0675
  663OPC    HW2 2979   0.880   4.987   3.907 -0.1366 -0.0003 -0.4349
  663OPC     MW 2980   0.931   5.032   3.868  0.6039 -0.5848 -0.1461
  664OPC     OW 2981   1.536   3.129   0.305  0.3802 -0.1766  0.3507
  664OPC    HW1 2982   1.580   3.086   0.367 -1.0406 -0.6189  1.1098
  664OPC    HW2 2983   1.564   3.211   0.313 -0.9471  0.1431  2.7823
  664OPC     MW 2984   1.547   3.135   0.315 -0.0257 -0.1946  0.8221
  665OPC     OW 2985   4.793   2.521   0.464  0.0911 -0.7585 -0.0046
  665OPC    HW1 2986   4.863   2.568   0.486  0.2461 -1.6593  1.5794
  665OPC    HW2 2987   4.746   2.576   0.415  0.2542  1.0849  1.7441
  665OPC     MW 2988   4.796   2.536   0.460  0.1382 -0.6191  0.4877
  666OPC     OW 2989   4.091   1.274   0.979  0.1868  0.0097 -0.3936
  666OPC    HW1 2990   4.098   1.190   0.959 -2.4223 -0.8029  1.5145
  666OPC    HW2 2991   4.151   1.286   1.041 -1.1846 -1.2823  1.2927
  666OPC     MW 2992   4.101   1.263   0.985 -0.4012 -0.3012  0.1374
  667OPC     OW 2993   1.012   0.981   1.661 -0.0897 -0.5328 -0.1052
  667OPC    HW1 2994   1.091   0.975   1.623 -0.9290 -0.5140 -1.9990
  667OPC    HW2 2995   1.027   0.957   1.743  1.4170 -3.1101 -1.0097
  667OPC     MW 2996   1.026   0.977   1.667  0.0089 -0.9108 -0.5186
  668OPC     OW 2997   2.724   2.485   2.137 -0.3533  0.1728  0.1714
  668OPC    HW1 2998   2.657   2.429   2.145  1.6467 -2.5835 -0.9322
  668OPC    HW2 2999   2.700   2.536   2.070 -1.5091 -0.4562  0.0886
  668OPC     MW 3000   2.710   2.485   2.128 -0.2286 -0.3273 -0.0037
  669OPC     OW 3001   2.062   3.568   2.716 -0.1405  0.2394 -0.3673
  669OPC    HW1 3002   2.105   3.640   2.692 -1.2820  0.8175 -0.7561
  669OPC    HW2 3003   2.101   3.505   2.671 -1.1837  1.0754 -2.5478
  669OPC     MW 3004   2.074   3.570   2.706 -0.4633  0.4482 -0.7468
  670OPC     OW 3005   4.406   1.866   4.222  0.3370  0.2312 -0.3034
  670OPC    HW1 3006   4.370   1.800   4.178  1.2785  1.0981 -2.4949
  670OPC    HW2 3007   4.362   1.936   4.194  1.2613  0.8638 -0.2106
  670OPC     MW 3008   4.394   1.867   4.212  0.6129  0.4527 -0.6136
  671OPC     OW 3009   4.595   4.572   1.847  0.2226  0.5243  0.9487
  671OPC    HW1 3010   4.509   4.577   1.859  0.4328  1.6823  2.2628
  671OPC    HW2 3011   4.614   4.647   1.807  0.8949  1.4590  2.8819
  671OPC     MW 3012   4.585   4.584   1.843  0.3532  0.8334  1.4285
  672OPC     OW 3013   3.469   2.462   4.316 -0.0325  0.5076 -0.2624
  672OPC    HW1 3014   3.445   2.526   4.369 -0.8405 -0.1307  0.1507
  672OPC    HW2 3015   3.456   2.495   4.236  1.0795  1.4236 -0.0915
  672OPC     MW 3016   3.464   2.476   4.312  0.0123  0.5486 -0.1759
  673OPC     OW 3017   4.375   4.000   2.424  0.2815 -0.5913 -0.3143
  673OPC    HW1 3018   4.424   3.951   2.477  0.5411 -0.7212 -0.6696
  673OPC    HW2 3019   4.421   4.001   2.349  0.1069 -0.0926 -0.4162
  673OPC     MW 3020   4.389   3.993   2.420  0.2941 -0.5370 -0.3819
  674OPC     OW 3021   2.227   0.939   1.659 -0.1848 -0.0462  0.1522
  674OPC    HW1 3022   2.286   1.001   1.677 -1.7947  1.9626 -1.0262
  674OPC    HW2 3023   2.184   0.929   1.734 -0.4500  0.9130  0.1408
  674OPC     MW 3024   2.229   0.947   1.673 -0.4618  0.3923 -0.0235
  675OPC     OW 3025   1.751   2.308   0.383  0.2937 -0.2308 -0.5954
  675OPC    HW1 3026   1.757   2.349   0.306 -1.4472 -0.7364 -1.0327
  675OPC    HW2 3027   1.742   2.225   0.361  1.7723 -0.6488  0.2449
  675OPC     MW 3028   1.751   2.302   0.368  0.2549 -0.3673 -0.5358
  676OPC     OW 3029   4.195   2.242   0.958 -0.0740  0.5434  0.4656
  676OPC    HW1 3030   4.152   2.298   0.907  1.8764  0.9612 -0.8689
  676OPC    HW2 3031   4.266   2.287   0.983  2.2033 -1.5399 -1.6303
  676OPC     MW 3032   4.199   2.257   0.954  0.5504  0.2974 -0.0411
  677OPC     OW 3033   3.416   1.382   2.102 -0.4240 -0.5077  0.4007
  677OPC    HW1 3034   3.498   1.411   2.099 -0.0272 -1.5427  0.8596
  677OPC    HW2 3035   3.369   1.455   2.114  0.7259 -0.2425  4.7505
  677OPC     MW 3036   3.421   1.397   2.103 -0.1956 -0.6213  1.1110
  678OPC     OW 3037   0.719   2.436   3.168  0.2644  0.1534 -0.0634
  678OPC    HW1 3038   0.727   2.360   3.211  0.2767  0.1656 -0.0445
  678OPC    HW2 3039   0.718   2.496   3.231 -0.4974  0.1199 -0.0329
  678OPC     MW 3040   0.720   2.433   3.183  0.1537  0.1503 -0.0561
  679OPC     OW 3041   3.603   1.705   4.098  0.3777 -0.0020 -0.1792
  679OPC    HW1 3042   3.593   1.747   4.174  2.2978  2.9373 -1.3546
  679OPC    HW2 3043   3.690   1.701   4.088  0.2040  0.8687 -2.7275
  679OPC     MW 3044   3.615   1.711   4.108  0.6356  0.5608 -0.7295
  680OPC     OW 3045   0.286   0.527   0.262 -0.0194 -0.1011 -0.4330
  680OPC    HW1 3046   0.337   0.469   0.221 -0.8460 -1.3148  0.1702
  680OPC    HW2 3047   0.332   0.601   0.259  1.3661 -0.9288 -0.6948
  680OPC     MW 3048   0.300   0.529   0.255  0.0632 -0.4027 -0.3826
  681OPC     OW 3049   4.373   1.393   3.480 -0.5144 -0.4513  0.1446
  681OPC    HW1 3050   4.452   1.385   3.442 -0.6441 -0.2420 -0.1756
  681OPC    HW2 3051   4.332   1.319   3.459 -1.2023  0.3582 -1.6017
  681OPC     MW 3052   4.379   1.381   3.471 -0.6353 -0.3008 -0.1607
  682OPC     OW 3053   2.743   1.416   3.257  0.1845 -0.0853  0.1377
  682OPC    HW1 3054   2.669   1.450   3.290 -0.1854  0.6007 -1.2655
  682OPC    HW2 3055   2.806   1.461   3.298 -0.0350 -1.8525  2.6170
  682OPC     MW 3056   2.741   1.428   3.268  0.0973 -0.2450  0.2967
  683OPC     OW 3057   4.535   4.318   4.262  0.8401 -0.1422  0.3758
  683OPC    HW1 3058   4.578   4.369   4.318  3.4299 -1.1706 -0.5525
  683OPC    HW2 3059   4.499   4.374   4.206  1.2991  0.7449  0.9581
  683OPC     MW 3060   4.536   4.334   4.262  1.2905 -0.1630  0.3248
  684OPC     OW 3061   0.510   1.120   4.701 -0.4363  0.0709  0.6501
  684OPC    HW1 3062   0.507   1.191   4.650 -0.2250 -1.3105 -1.3927
  684OPC    HW2 3063   0.543   1.150   4.776  1.7502  1.7574 -0.8562
  684OPC     MW 3064   0.514   1.135   4.704 -0.0820  0.1159  0.1260
  685OPC     OW 3065   1.260   4.624   5.157  0.5028 -0.0992  0.3738
  685OPC    HW1 3066   1.215   4.598   5.087  2.5667 -0.4739 -0.8808
  685OPC    HW2 3067   1.212   4.691   5.187 -0.2890  0.3074 -1.5922
  685OPC     MW 3068   1.246   4.630   5.151  0.6907 -0.0944 -0.1017
  686OPC     OW 3069   2.845   2.064   4.881  0.0298  0.8116 -0.0261
  686OPC    HW1 3070   2.923   2.026   4.881  1.4464  3.4327  0.8063
  686OPC    HW2 3071   2.805   2.030   4.951  1.2483  0.8906  0.7304
  686OPC     MW 3072   2.851   2.054   4.892  0.4190  1.2106  0.2085
  687OPC     OW 3073   1.609   0.159   4.468  0.5565  0.1192 -0.1788
  687OPC    HW1 3074   1.591   0.088   4.421  0.2704  0.9864 -1.4127
  687OPC    HW2 3075   1.648   0.212   4.411 -0.1208  1.3389  0.4492
  687OPC     MW 3076   1.612   0.157   4.453  0.4143  0.4275 -0.2682
  688OPC     OW 3077   4.711   1.473   3.468  0.1092  0.4745 -0.1208
  688OPC    HW1 3078   4.689   1.415   3.407  0.8583 -0.1714  0.2028
  688OPC    HW2 3079   4.785   1.508   3.438 -0.0637  0.8906 -0.0691
  688OPC     MW 3080   4.719   1.470   3.455  0.1942  0.4406 -0.0654
  689OPC     OW 3081   3.331   4.982   1.270  0.1429 -0.3791  0.6034
  689OPC    HW1 3082   3.405   5.008   1.307 -1.4325  2.0314  2.3314
  689OPC    HW2 3083   3.270   5.030   1.310 -2.3560 -2.1136 -0.8547
  689OPC     MW 3084   3.333   4.993   1.282 -0.4590 -0.2794  0.6432
  690OPC     OW 3085   4.037   2.681   3.987  0.4418  0.0543  0.4990
  690OPC    HW1 3086   3.993   2.727   4.047 -1.3598  1.9912 -2.0969
  690OPC    HW2 3087   4.105   2.732   3.968  0.1195  0.2302 -0.2093
  690OPC     MW 3088   4.041   2.695   3.993  0.1282  0.3664  0.0108
  691OPC     OW 3089   3.715   1.201   3.856  0.3287 -0.3925  0.1460
  691OPC    HW1 3090   3.768   1.163   3.914  0.1042  0.5235  0.9671
  691OPC    HW2 3091   3.640   1.157   3.865  1.2173 -2.5181 -1.8813
  691OPC     MW 3092   3.712   1.189   3.866  0.4268 -0.5712 -0.0321
  692OPC     OW 3093   3.773   3.658   0.653 -0.5446  0.0238  0.0780
  692OPC    HW1 3094   3.699   3.664   0.607 -0.3380  1.5897 -0.0906
  692OPC    HW2 3095   3.830   3.707   0.608 -0.0757  0.8298  1.4859
  692OPC     MW 3096   3.771   3.666   0.639 -0.4449  0.3743  0.2611
  693OPC     OW 3097   4.186   4.212   0.249 -0.1592 -0.2559  0.0621
  693OPC    HW1 3098   4.192   4.260   0.322  1.9587 -1.3127  0.6561
  693OPC    HW2 3099   4.100   4.202   0.239 -0.5708  1.4318  1.3751
  693OPC     MW 3100   4.174   4.217   0.258  0.0929 -0.1628  0.3438
  694OPC     OW 3101   3.783   2.468   0.689  0.3206  0.3819 -0.6211
  694OPC    HW1 3102   3.741   2.455   0.614  2.3623 -1.0021 -1.6046
  694OPC    HW2 3103   3.794   2.555   0.691 -2.8287  0.9088 -0.0610
  694OPC     MW 3104   3.778   2.479   0.679  0.1570  0.2553 -0.6836
  695OPC     OW 3105   2.950   3.858   2.192 -0.4205  0.1696 -0.2029
  695OPC    HW1 3106   2.965   3.774   2.173 -1.3136  0.1607 -0.9018
  695OPC    HW2 3107   2.875   3.856   2.236  0.3130  0.4673  1.1147
  695OPC     MW 3108   2.941   3.845   2.195 -0.4441  0.2123 -0.1115
  696OPC     OW 3109   0.182   1.530   0.705 -0.5995  0.3457 -0.3740
  696OPC    HW1 3110   0.211   1.514   0.624  2.2702 -1.4950  0.8359
  696OPC    HW2 3111   0.248   1.574   0.742 -0.7455 -0.9296  1.5922
  696OPC     MW 3112   0.196   1.534   0.699 -0.1972 -0.1146  0.0952
  697OPC     OW 3113   3.691   4.352   2.112 -1.1489 -0.3605  1.2287
  697OPC    HW1 3114   3.649   4.348   2.036  1.8648 -0.6161 -0.5952
  697OPC    HW2 3115   3.705   4.268   2.132 -1.1000 -0.2738  1.5627
  697OPC     MW 3116   3.687   4.339   2.103 -0.6964 -0.3852  1.0086
  698OPC     OW 3117   0.986   5.033   1.282  0.3549  0.2452 -0.5824
  698OPC    HW1 3118   0.945   4.974   1.232  1.0757  0.6081 -1.6407
  698OPC    HW2 3119   1.048   5.065   1.229  0.1404  1.7805  0.0343
  698OPC     MW 3120   0.989   5.029   1.266  0.4297  0.5256 -0.6476
  699OPC     OW 3121   2.897   1.677   3.791  0.2750 -0.3224  0.0388
  699OPC    HW1 3122   2.856   1.689   3.867  1.6011 -2.0882  1.1108
  699OPC    HW2 3123   2.908   1.758   3.761 -0.9166  0.3811  1.3593
  699OPC     MW 3124   2.892   1.691   3.798  0.2949 -0.4794  0.3922
  700OPC     OW 3125   2.183   2.102   2.960  0.1767  0.5020 -0.3613
  700OPC    HW1 3126   2.110   2.053   2.963 -1.1446  2.3912 -0.0585
  700OPC    HW2 3127   2.190   2.122   2.875 -1.0799  2.2769 -0.0899
  700OPC     MW 3128   2.173   2.097   2.948 -0.2041  1.0434 -0.2765
  701OPC     OW 3129   2.706   3.711   3.027  0.0300  0.4283  0.3337
  701OPC    HW1 3130   2.623   3.722   3.055 -0.3376  0.4286 -0.7274
  701OPC    HW2 3131   2.735   3.644   3.076 -1.2745 -0.9403 -0.6802
  701OPC     MW 3132   2.698   3.703   3.039 -0.2168  0.2262  0.0270
  702OPC     OW 3133   2.886   0.112   4.767 -0.4856 -0.1773 -0.2313
  702OPC    HW1 3134   2.906   0.031   4.743  0.8984 -0.8004  2.5499
  702OPC    HW2 3135   2.855   0.102   4.848 -2.2631  1.9183 -0.5399
  702OPC     MW 3136   2.884   0.099   4.776 -0.5437  0.0402  0.1338
  703OPC     OW 3137   0.707   3.216   5.058 -0.5613 -0.4757 -0.2413
  703OPC    HW1 3138   0.654   3.284   5.050 -1.8946 -1.5164 -0.6363
  703OPC    HW2 3139   0.677   3.175   5.129  0.1053 -0.7438 -0.1070
  703OPC     MW 3140   0.695   3.220   5.067 -0.6598 -0.6690 -0.2801
  704OPC     OW 3141   4.503   2.064   1.108 -0.0408  0.1120  0.1187
  704OPC    HW1 3142   4.482   2.064   1.024  1.5069 -0.3938 -0.3049
  704OPC    HW2 3143   4.590   2.064   1.108  0.0020 -0.2374  1.7184
  704OPC     MW 3144   4.513   2.064   1.096  0.1942 -0.0144  0.2924
  705OPC     OW 3145   1.821   2.429   1.247 -0.0773  0.1471 -0.2193
  705OPC    HW1 3146   1.796   2.511   1.229 -0.3575  0.4334  1.3382
  705OPC    HW2 3147   1.908   2.433   1.244 -0.0445  0.8175  1.0154
  705OPC     MW 3148   1.830   2.442   1.243 -0.1140  0.2884  0.1932
  706OPC     OW 3149   4.415   2.642   1.214 -0.2407 -0.6814  0.3746
  706OPC    HW1 3150   4.335   2.639   1.248  0.0406 -1.0667  1.0228
  706OPC    HW2 3151   4.401   2.664   1.131 -0.9504  0.1652  0.7001
  706OPC     MW 3152   4.401   2.645   1.207 -0.3041 -0.6133  0.5185
  707OPC     OW 3153   1.924   0.661   4.252 -0.2204 -0.5431 -0.0663
  707OPC    HW1 3154   1.875   0.598   4.217 -0.6004 -0.2156 -0.1363
  707OPC    HW2 3155   1.899   0.733   4.209 -0.4341 -0.1944  0.6132
  707OPC     MW 3156   1.913   0.663   4.241 -0.3080 -0.4432  0.0239
  708OPC     OW 3157   2.406   0.333   3.390 -0.2005 -0.1817  0.1079
  708OPC    HW1 3158   2.446   0.346   3.467  0.9013  3.0066 -0.8311
  708OPC    HW2 3159   2.329   0.373   3.400 -0.6459 -0.9850 -0.0376
  708OPC     MW 3160   2.400   0.341   3.403 -0.1035  0.1706 -0.0523
  709OPC     OW 3161   2.325   3.239   3.389 -0.2097  0.1643  0.6219
  709OPC    HW1 3162   2.401   3.203   3.366 -0.0152  0.7074  0.3776
  709OPC    HW2 3163   2.271   3.171   3.396 -0.0065 -0.1209 -0.4125
  709OPC     MW 3164   2.328   3.224   3.387 -0.1509  0.2025  0.4331
  710OPC     OW 3165   0.501   3.453   3.807  0.6579  1.0548  0.6733
  710OPC    HW1 3166   0.580   3.422   3.787 -0.0992 -0.0623 -0.8331
  710OPC    HW2 3167   0.446   3.394   3.772 -0.8472  2.0420  1.2431
  710OPC     MW 3168   0.504   3.440   3.799  0.3237  1.0357  0.5350
  711OPC     OW 3169   3.609   3.283   2.767  0.0944 -0.1209 -0.2186
  711OPC    HW1 3170   3.613   3.369   2.776  0.8778 -0.2456  1.0031
  711OPC    HW2 3171   3.661   3.266   2.699  0.2399  0.3498 -0.2246
  711OPC     MW 3172   3.618   3.293   2.759  0.2316 -0.0698 -0.0389
  712OPC     OW 3173   1.108   1.812   0.306 -0.7976  0.3057  0.5022
  712OPC    HW1 3174   1.124   1.729   0.329  1.8005  0.9660  1.3687
  712OPC    HW2 3175   1.118   1.811   0.219 -1.2785 -0.3821  0.4512
  712OPC     MW 3176   1.112   1.800   0.296 -0.4848  0.3016  0.6227
  713OPC     OW 3177   4.296   1.020   0.246  0.4895  0.2545  0.1273
  713OPC    HW1 3178   4.233   1.080   0.249 -0.5665 -0.7952 -0.0832
  713OPC    HW2 3179   4.332   1.024   0.326 -1.6205 -0.9048  1.2167
  713OPC     MW 3180   4.292   1.029   0.259  0.0218 -0.0719  0.2571
  714OPC     OW 3181   1.324   1.078   2.091 -0.0610  0.0445 -0.2019
  714OPC    HW1 3182   1.383   1.140   2.109  0.1111 -0.1244 -0.1869
  714OPC    HW2 3183   1.370   1.019   2.047 -0.0323 -0.4693  0.5033
  714OPC     MW 3184   1.339   1.079   2.087 -0.0314 -0.0563 -0.0954
  715OPC     OW 3185   4.817   0.329   4.057  0.1649 -0.1230  0.0416
  715OPC    HW1 3186   4.782   0.394   4.105 -1.2468 -0.4248 -0.5242
  715OPC    HW2 3187   4.848   0.274   4.117 -0.0632  0.3149  0.5743
  715OPC     MW 3188   4.816   0.331   4.073 -0.0776 -0.1029  0.0368
  716OPC     OW 3189   4.765   0.597   4.494 -0.1657  0.2113  0.4427
  716OPC    HW1 3190   4.762   0.684   4.503  0.8620  0.2072  0.9596
  716OPC    HW2 3191   4.696   0.569   4.539  0.2763  0.6911  1.4528
  716OPC     MW 3192   4.754   0.606   4.502  0.0514  0.2816  0.6681
  717OPC     OW 3193   3.559   3.133   0.174  0.1249  0.1401 -0.6663
  717OPC    HW1 3194   3.596   3.199   0.131  0.6126 -0.3815 -1.0752
  717OPC    HW2 3195   3.502   3.101   0.116  1.7776 -1.4503 -1.5243
  717OPC     MW 3196   3.556   3.138   0.159  0.4411 -0.1718 -0.8535
  718OPC     OW 3197   0.239   3.715   1.073  0.2434  0.0937  0.3760
  718OPC    HW1 3198   0.228   3.772   1.139 -0.6969  0.7011 -0.2748
  718OPC    HW2 3199   0.186   3.649   1.094  0.8079 -0.2432  0.7818
  718OPC     MW 3200   0.229   3.714   1.086  0.1879  0.1337  0.3398
  719OPC     OW 3201   1.981   0.389   1.046  0.0282  0.1326  0.6246
  719OPC    HW1 3202   2.003   0.354   0.969  0.0803  0.6844  0.3893
  719OPC    HW2 3203   2.021   0.337   1.104  0.5230  0.0980  0.2585
  719OPC     MW 3204   1.991   0.376   1.043  0.1090  0.2090  0.5358
  720OPC     OW 3205   4.420   4.998   2.991 -0.0181  0.3076 -0.0121
  720OPC    HW1 3206   4.390   4.917   2.998  0.6205  0.0657 -0.0353
  720OPC    HW2 3207   4.471   5.008   3.061  0.8499  0.2705 -0.6272
  720OPC     MW 3208   4.423   4.988   3.002  0.2045  0.2666 -0.1064
  721OPC     OW 3209   4.920   0.975   4.040  0.1399  0.3752 -0.2523
  721OPC    HW1 3210   4.928   0.890   4.055  1.4987  0.1347 -1.9429
  721OPC    HW2 3211   4.900   0.979   3.955 -1.7259  1.7175  0.1959
  721OPC     MW 3212   4.918   0.963   4.029  0.0650  0.5380 -0.4355
  722OPC     OW 3213   1.491   2.544   3.786 -0.1088  0.3568  0.3115
  722OPC    HW1 3214   1.576   2.526   3.787  0.0329  0.7835 -1.5236
  722OPC    HW2 3215   1.469   2.543   3.871  1.5446 -0.4886  0.7612
  722OPC     MW 3216   1.500   2.541   3.799  0.1563  0.2951  0.1068
  723OPC     OW 3217   0.614   1.193   4.955  0.0868  0.4201 -0.7956
  723OPC    HW1 3218   0.635   1.151   5.029 -3.5402  1.5967  1.1324
  723OPC    HW2 3219   0.650   1.272   4.965  1.7038 -0.1667 -1.5665
  723OPC     MW 3220   0.623   1.198   4.968 -0.2101  0.5073 -0.6248
  724OPC     OW 3221   1.563   1.497   0.632 -0.4097  0.7080  0.3586
  724OPC    HW1 3222   1.505   1.483   0.696  0.3008 -2.6530  0.4536
  724OPC    HW2 3223   1.637   1.510   0.674 -0.3435  0.7892  0.2182
  724OPC     MW 3224   1.565   1.497   0.647 -0.2950  0.2235  0.3519
  725OPC     OW 3225   3.599   4.393   0.114 -0.3525 -0.2621 -0.6974
  725OPC    HW1 3226   3.548   4.463   0.107 -0.0536 -0.0776 -1.0127
  725OPC    HW2 3227   3.579   4.345   0.044  0.4299  0.1512 -1.2056
  725OPC     MW 3228   3.588   4.396   0.103 -0.1928 -0.1740 -0.8191
  726OPC     OW 3229   1.147   1.145   0.053 -0.4092 -0.1199  0.0945
  726OPC    HW1 3230   1.216   1.197   0.065  0.9645 -1.9121  0.4478
  726OPC    HW2 3231   1.141   1.102   0.128 -0.2390 -1.8215 -0.8122
  726OPC     MW 3232   1.157   1.146   0.066 -0.1811 -0.6360  0.0127
  727OPC     OW 3233   3.591   3.841   2.100 -0.2745 -0.2730 -0.2016
  727OPC    HW1 3234   3.629   3.763   2.102  0.9946  0.3151  0.4922
  727OPC    HW2 3235   3.544   3.840   2.026  0.9112 -1.1601 -0.9846
  727OPC     MW 3236   3.590   3.829   2.089  0.0881 -0.3172 -0.2147
  728OPC     OW 3237   2.305   3.550   3.027 -0.3724  0.1200 -0.3882
  728OPC    HW1 3238   2.363   3.490   3.002 -0.2396 -0.0107  0.2188
  728OPC    HW2 3239   2.299   3.538   3.113  0.0777  1.3388 -0.1697
  728OPC     MW 3240   2.312   3.539   3.036 -0.2862  0.2807 -0.2661
  729OPC     OW 3241   3.160   3.106   2.745  0.5297  0.0831 -0.3373
  729OPC    HW1 3242   3.136   3.049   2.806 -0.1177 -0.3502 -0.9821
  729OPC    HW2 3243   3.180   3.057   2.676 -0.8753  0.6324 -1.1892
  729OPC     MW 3244   3.159   3.091   2.744  0.2265  0.1003 -0.5584
  730OPC     OW 3245   4.693   0.376   0.276 -0.5739 -0.0516 -0.0727
  730OPC    HW1 3246   4.703   0.458   0.305 -3.1800  0.5109 -0.5393
  730OPC    HW2 3247   4.673   0.331   0.347  4.1005 -1.1860  0.8660
  730OPC     MW 3248   4.692   0.381   0.291 -0.2683 -0.1361 -0.0030
  731OPC     OW 3249   1.091   2.974   3.446 -0.2273  0.3034 -0.0832
  731OPC    HW1 3250   1.123   2.904   3.487 -1.3437 -0.2165 -0.0841
  731OPC    HW2 3251   1.088   3.034   3.509  0.2983  0.2244  0.0248
  731OPC     MW 3252   1.095   2.973   3.462 -0.3146  0.2150 -0.0674
  732OPC     OW 3253   1.953   1.225   1.561  0.0777 -0.9111  0.4296
  732OPC    HW1 3254   1.890   1.282   1.580  0.0052 -0.9765  0.3860
  732OPC    HW2 3255   2.015   1.274   1.524 -0.2179 -0.9488 -0.1211
  732OPC     MW 3256   1.953   1.240   1.558  0.0233 -0.9263  0.3417
  733OPC     OW 3257   0.804   2.490   4.984 -0.3381 -0.4206  0.0185
  733OPC    HW1 3258   0.747   2.501   4.920 -0.2294 -1.9844 -0.4071
  733OPC    HW2 3259   0.881   2.504   4.946 -0.2522 -1.6470 -0.3221
  733OPC     MW 3260   0.807   2.493   4.969 -0.3093 -0.8328 -0.0948
  734OPC     OW 3261   0.272   4.958   4.059  0.5760  0.5429 -0.8151
  734OPC    HW1 3262   0.189   4.943   4.037  0.3262 -2.4946  1.5608
  734OPC    HW2 3263   0.314   4.953   3.983 -1.3461  2.6254 -2.1577
  734OPC     MW 3264   0.266   4.955   4.044  0.2551  0.4018 -0.6625
  735OPC     OW 3265   0.025   0.547   1.112  0.3988 -0.0473 -0.5380
  735OPC    HW1 3266   0.046   0.589   1.185  0.2733 -0.2125 -0.4030
  735OPC    HW2 3267  -0.061   0.532   1.122 -0.6044  3.3730 -2.4647
  735OPC     MW 3268   0.015   0.551   1.124  0.2321  0.4335 -0.8026
  736OPC     OW 3269   1.366   1.304   0.108  0.4179 -0.1103 -0.0098
  736OPC    HW1 3270   1.361   1.367   0.168 -0.2341 -1.0181  0.9104
  736OPC    HW2 3271   1.427   1.251   0.139  0.2456 -0.4611 -0.2732
  736OPC     MW 3272   1.374   1.306   0.121  0.2961 -0.2962  0.0872
  737OPC     OW 3273   3.601   1.169   1.173  0.6753 -0.0576 -0.1958
  737OPC    HW1 3274   3.552   1.182   1.102 -1.0325  1.1992  1.1186
  737OPC    HW2 3275   3.631   1.249   1.192  0.8345 -0.3107  0.6730
  737OPC     MW 3276   3.598   1.183   1.165  0.4465  0.0907  0.1267
  738OPC     OW 3277   4.398   0.634   0.200  0.5208 -0.4955 -0.1843
  738OPC    HW1 3278   4.368   0.553   0.217 -0.8548  0.0771  0.2953
  738OPC    HW2 3279   4.448   0.623   0.130  1.4813 -1.9883  0.6701
  738OPC     MW 3280   4.401   0.620   0.192  0.4596 -0.6314  0.0128
  739OPC     OW 3281   2.506   0.720   0.439 -0.8319 -1.0865 -0.1631
  739OPC    HW1 3282   2.436   0.670   0.454 -0.7545 -0.3991  3.5981
  739OPC    HW2 3283   2.477   0.801   0.448 -0.4215 -0.3916 -3.6453
  739OPC     MW 3284   2.492   0.724   0.443 -0.7599 -0.8823 -0.1219
  740OPC     OW 3285   3.792   3.631   2.301  0.3240 -0.0348  0.5410
  740OPC    HW1 3286   3.858   3.585   2.335  0.3327  0.2743  0.9469
  740OPC    HW2 3287   3.750   3.572   2.251  0.1429 -0.5743  1.3132
  740OPC     MW 3288   3.796   3.615   2.299  0.2985 -0.0688  0.7151
  741OPC     OW 3289   4.964   0.397   3.490  1.2707 -0.3785  0.1686
  741OPC    HW1 3290   4.878   0.396   3.471  1.2564  2.6518 -0.3442
  741OPC    HW2 3291   4.971   0.457   3.553  2.8558 -1.8930  1.5300
  741OPC     MW 3292   4.952   0.406   3.496  1.5027 -0.1546  0.2938
  742OPC     OW 3293   2.010   3.131   0.093 -0.1158  0.2495 -0.4066
  742OPC    HW1 3294   2.072   3.076   0.119  0.1145  0.4594 -0.5030
  742OPC    HW2 3295   1.949   3.079   0.058  0.0923  0.0550 -0.4846
  742OPC     MW 3296   2.011   3.115   0.091 -0.0511  0.2518 -0.4323
  743OPC     OW 3297   2.898   5.033   2.959 -0.5151  0.2080 -0.8412
  743OPC    HW1 3298   2.904   4.976   3.024 -0.3602  0.8014 -0.3214
  743OPC    HW2 3299   2.833   5.003   2.910 -0.8499 -0.0636 -0.2286
  743OPC     MW 3300   2.889   5.020   2.961 -0.5416  0.2557 -0.6740
  744OPC     OW 3301   2.888   0.505   2.005  0.5314 -0.4787 -0.4414
  744OPC    HW1 3302   2.890   0.592   2.013  1.0297 -0.5547  0.4392
  744OPC    HW2 3303   2.906   0.477   2.086  0.2761 -1.4010 -0.6927
  744OPC     MW 3304   2.891   0.513   2.018  0.5675 -0.6262 -0.3483
  745OPC     OW 3305   1.122   3.471   4.792 -0.0300 -1.0664 -0.1178
  745OPC    HW1 3306   1.121   3.431   4.714  0.4842 -0.5618 -0.3825
  745OPC    HW2 3307   1.181   3.427   4.837 -0.9078 -1.8819  0.2758
  745OPC     MW 3308   1.130   3.459   4.787 -0.0837 -1.1123 -0.0986
  746OPC     OW 3309   3.897   3.453   1.830  0.1002 -0.4690  0.2570
  746OPC    HW1 3310   3.973   3.441   1.790  0.5649  1.2477  0.5334
  746OPC    HW2 3311   3.853   3.505   1.775  0.3610  1.0986  1.4556
  746OPC     MW 3312   3.902   3.459   1.816  0.2074  0.0162  0.4748
  747OPC     OW 3313   2.880   1.063   2.501 -0.0414  0.1783 -0.3825
  747OPC    HW1 3314   2.956   1.098   2.477  0.3011  0.6657  1.2434
  747OPC    HW2 3315   2.903   0.987   2.538 -0.5796 -0.7524 -1.8845
  747OPC     MW 3316   2.895   1.057   2.503 -0.0705  0.1128 -0.3641
  748OPC     OW 3317   3.306   3.446   0.090  0.4235  0.1877 -0.1307
  748OPC    HW1 3318   3.302   3.533   0.102 -1.0252 -0.1423  2.4489
  748OPC    HW2 3319   3.223   3.424   0.075  0.9183 -0.7070 -1.8730
  748OPC     MW 3320   3.294   3.456   0.089  0.2825  0.0066 -0.0070
  749OPC     OW 3321   2.086   3.335   3.066 -0.1607  0.1656  0.4782
  749OPC    HW1 3322   2.086   3.290   2.991 -0.2354  1.1991 -0.1732
  749OPC    HW2 3323   2.143   3.399   3.051 -2.2759  2.1391  0.1437
  749OPC     MW 3324   2.094   3.338   3.052 -0.4844  0.6097  0.3326
  750OPC     OW 3325   2.073   1.921   2.537 -0.0407  0.0037 -0.1738
  750OPC    HW1 3326   1.990   1.943   2.523 -0.5868  0.0176  2.5384
  750OPC    HW2 3327   2.114   1.949   2.465 -2.4769 -0.9129 -2.0713
  750OPC     MW 3328   2.067   1.928   2.524 -0.4813 -0.1296 -0.0535
  751OPC     OW 3329   2.228   2.322   0.325  0.1392  0.0627 -0.2449
  751OPC    HW1 3330   2.213   2.279   0.251  1.8223  1.4314 -1.4603
  751OPC    HW2 3331   2.309   2.353   0.315  0.9098 -0.6466  2.6581
  751OPC     MW 3332   2.238   2.320   0.313  0.5018  0.1602  0.0044
  752OPC     OW 3333   4.086   0.874   1.989 -0.7082  0.2206 -0.1883
  752OPC    HW1 3334   4.054   0.870   1.908 -1.3387  0.8789  0.0196
  752OPC    HW2 3335   4.143   0.940   1.985 -2.0770  1.4897  0.3329
  752OPC     MW 3336   4.090   0.884   1.977 -1.0034  0.5053 -0.0806
  753OPC     OW 3337   0.939   2.454   5.238 -0.2566  0.1105  0.2617
  753OPC    HW1 3338   0.963   2.372   5.255  0.1781  0.3327  0.7437
  753OPC    HW2 3339   0.901   2.448   5.159  2.3780 -0.1111 -1.0977
  753OPC     MW 3340   0.937   2.441   5.229  0.1967  0.1107  0.1322
  754OPC     OW 3341   4.005   1.578   3.878  0.3846  0.4808 -0.0875
  754OPC    HW1 3342   4.077   1.597   3.833  2.2456 -1.6790  1.7233
  754OPC    HW2 3343   3.948   1.552   3.817  1.7348  0.5527 -1.4303
  754OPC     MW 3344   4.007   1.577   3.863  0.8589  0.1723 -0.0183
  755OPC     OW 3345   0.246   0.619   5.091  0.2427 -0.1390  0.3883
  755OPC    HW1 3346   0.191   0.630   5.023  0.1114  1.6898  0.7532
  755OPC    HW2 3347   0.311   0.673   5.073  1.3865 -1.3916  0.5878
  755OPC     MW 3348   0.247   0.628   5.078  0.3922 -0.0539  0.4717
  756OPC     OW 3349   3.183   3.779   0.594  0.1458  0.1641  0.1086
  756OPC    HW1 3350   3.189   3.716   0.533 -1.6957  1.0995 -1.1327
  756OPC    HW2 3351   3.255   3.827   0.581 -0.2118  0.3435 -1.3754
  756OPC     MW 3352   3.194   3.777   0.583 -0.1791  0.3289 -0.2940
  757OPC     OW 3353   3.145   1.843   3.379 -0.1374 -0.3692 -0.4605
  757OPC    HW1 3354   3.126   1.762   3.406 -2.1383  0.1013 -0.2978
  757OPC    HW2 3355   3.103   1.850   3.303 -1.0405  0.9161  0.1324
  757OPC     MW 3356   3.136   1.832   3.372 -0.5663 -0.1099 -0.3489
  758OPC     OW 3357   1.317   1.843   0.500 -0.1933 -0.3809 -0.2397
  758OPC    HW1 3358   1.252   1.836   0.442  1.6099 -0.9107 -2.3263
  758OPC    HW2 3359   1.368   1.775   0.481 -0.1074 -1.3149  2.8684
  758OPC     MW 3360   1.315   1.832   0.489  0.0857 -0.5971 -0.0888
  759OPC     OW 3361   2.491   4.498   2.013 -0.6789 -0.5922  0.5490
  759OPC    HW1 3362   2.496   4.465   1.932 -0.4072  1.5737 -0.3952
  759OPC    HW2 3363   2.408   4.485   2.035 -0.4004 -2.5838  0.5922
  759OPC     MW 3364   2.479   4.491   2.004 -0.5976 -0.5664  0.4159
  760OPC     OW 3365   3.143   4.575   1.219  0.1747  0.2365 -0.0544
  760OPC    HW1 3366   3.194   4.508   1.242  0.2172  0.1493 -0.3927
  760OPC    HW2 3367   3.067   4.556   1.255 -0.2888 -0.8349 -1.4719
  760OPC     MW 3368   3.140   4.562   1.227  0.1124  0.0656 -0.3138
  761OPC     OW 3369   3.105   4.558   3.590 -0.5661 -0.7726  0.2756
  761OPC    HW1 3370   3.177   4.552   3.639 -1.7550 -2.3277  1.9439
  761OPC    HW2 3371   3.121   4.503   3.524  0.0535 -0.5440  0.2271
  761OPC     MW 3372   3.118   4.549   3.587 -0.6503 -0.9687  0.5148
  762OPC     OW 3373   4.206   1.177   3.382 -0.0860 -0.2825  0.2582
  762OPC    HW1 3374   4.212   1.194   3.297 -0.2526  3.4722  0.8550
  762OPC    HW2 3375   4.152   1.238   3.412  2.8949  1.1087  3.6042
  762OPC     MW 3376   4.199   1.188   3.374  0.3299  0.4777  0.8406
  763OPC     OW 3377   1.822   4.231   1.472 -0.0808 -0.0714  0.0500
  763OPC    HW1 3378   1.878   4.243   1.406  0.0081  1.0018  0.2981
  763OPC    HW2 3379   1.805   4.312   1.498 -2.9654 -0.2358 -1.0047
  763OPC     MW 3380   1.828   4.245   1.466 -0.4938  0.0628 -0.0691
  764OPC     OW 3381   4.663   2.767   4.983  0.0393 -0.3819 -0.1268
  764OPC    HW1 3382   4.659   2.822   5.051  0.5733  1.2327 -1.3246
  764OPC    HW2 3383   4.582   2.770   4.950  0.2412  0.2743 -0.5935
  764OPC     MW 3384   4.650   2.776   4.988  0.1479 -0.0465 -0.3726
  765OPC     OW 3385   1.102   0.825   2.381 -0.0547 -0.1947 -0.6424
  765OPC    HW1 3386   1.135   0.747   2.403  0.8756  0.8982  2.3531
  765OPC    HW2 3387   1.173   0.874   2.367 -0.5666  0.5612 -0.6545
  765OPC     MW 3388   1.117   0.821   2.382  0.0071  0.0784 -0.2016
  766OPC     OW 3389   3.732   4.842   4.534  0.3797  0.1747 -0.1628
  766OPC    HW1 3390   3.809   4.816   4.566 -0.4206 -1.1991  0.7874
  766OPC    HW2 3391   3.742   4.928   4.523  2.6267 -0.2104 -1.8477
  766OPC     MW 3392   3.745   4.851   4.537  0.5934 -0.0851 -0.2715
  767OPC     OW 3393   4.934   0.719   4.133 -0.0508 -0.2440  0.0034
  767OPC    HW1 3394   4.990   0.756   4.189  1.6446 -0.9858 -1.1248
  767OPC    HW2 3395   4.981   0.656   4.096 -2.4733 -2.7340  0.9201
  767OPC     MW 3396   4.949   0.715   4.136 -0.1582 -0.7214 -0.0278
  768OPC     OW 3397   1.875   4.022   1.960 -0.4538 -0.2676 -0.4332
  768OPC    HW1 3398   1.805   4.015   2.010  0.0293  0.9150  0.4442
  768OPC    HW2 3399   1.872   3.950   1.910 -1.1157 -1.3214  1.0565
  768OPC     MW 3400   1.864   4.010   1.960 -0.4801 -0.2486 -0.0836
  769OPC     OW 3401   3.152   3.250   4.384 -0.5937 -0.4423 -0.2815
  769OPC    HW1 3402   3.230   3.270   4.351 -0.6674 -0.2855 -0.3656
  769OPC    HW2 3403   3.106   3.226   4.314 -0.1633 -2.0728 -0.0314
  769OPC     MW 3404   3.157   3.250   4.368 -0.5411 -0.6600 -0.2570
  770OPC     OW 3405   0.999   2.162   4.156 -0.1519  0.2782 -0.1438
  770OPC    HW1 3406   1.042   2.215   4.102  0.8708 -0.1483  0.2286
  770OPC    HW2 3407   1.014   2.082   4.123 -1.1985  0.1608 -0.3733
  770OPC     MW 3408   1.007   2.158   4.143 -0.1555  0.1980 -0.1225
  771OPC     OW 3409   3.224   4.312   2.610 -0.5783 -0.1994  0.0930
  771OPC    HW1 3410   3.171   4.244   2.597 -1.9872  0.7457  0.6318
  771OPC    HW2 3411   3.188   4.375   2.562  0.0483  0.4663  0.4827
  771OPC     MW 3412   3.211   4.311   2.601 -0.6939  0.0385  0.2303
  772OPC     OW 3413   2.210   0.210   2.102 -0.0209  0.6613  0.3481
  772OPC    HW1 3414   2.261   0.164   2.156 -0.1238 -1.3274 -1.1461
  772OPC    HW2 3415   2.223   0.173   2.024 -0.7801  2.6682 -0.8097
  772OPC     MW 3416   2.219   0.198   2.099 -0.1483  0.6640 -0.0437
  773OPC     OW 3417   1.597   2.391   2.069  0.3798 -0.7049 -0.3950
  773OPC    HW1 3418   1.539   2.329   2.085  0.7818 -1.5501 -2.0022
  773OPC    HW2 3419   1.672   2.347   2.060  1.2247  0.3101  1.1217
  773OPC     MW 3420   1.600   2.375   2.070  0.5640 -0.6798 -0.4084
  774OPC     OW 3421   3.956   3.760   1.287 -0.0120  0.1114 -0.5357
  774OPC    HW1 3422   3.942   3.743   1.202  1.0441 -0.9722 -0.5085
  774OPC    HW2 3423   4.038   3.788   1.289  0.0337 -0.0706  0.1636
  774OPC     MW 3424   3.966   3.761   1.274  0.1507 -0.0755 -0.4284
  775OPC     OW 3425   2.323   0.078   3.475 -0.3299 -0.0865  0.0627
  775OPC    HW1 3426   2.349   0.153   3.439  1.4304 -0.1010  1.1997
  775OPC    HW2 3427   2.341   0.019   3.412 -0.9349  0.3201 -0.5078
  775OPC     MW 3428   2.330   0.080   3.460 -0.1593 -0.0286  0.1463
  776OPC     OW 3429   1.466   1.777   4.285 -0.7597  0.2800 -0.0925
  776OPC    HW1 3430   1.436   1.843   4.237 -0.5682 -0.8422 -1.8676
  776OPC    HW2 3431   1.412   1.711   4.266 -0.0324 -0.4887  0.3986
  776OPC     MW 3432   1.454   1.777   4.275 -0.6240  0.0007 -0.2822
  777OPC     OW 3433   1.453   4.591   2.638 -0.1594  0.7425  0.0374
  777OPC    HW1 3434   1.397   4.637   2.687  0.4847  1.3956  0.1964
  777OPC    HW2 3435   1.459   4.515   2.680  2.0076  2.0112  2.3182
  777OPC     MW 3436   1.446   4.587   2.652  0.2559  1.0265  0.3978
  778OPC     OW 3437   1.018   2.010   4.504 -0.1252 -0.3457  0.1774
  778OPC    HW1 3438   1.085   1.968   4.465 -0.6032  0.9278 -2.1875
  778OPC    HW2 3439   0.949   1.959   4.485 -0.8014  1.5264 -3.1833
  778OPC     MW 3440   1.018   1.996   4.496 -0.2957  0.1190 -0.6685
  779OPC     OW 3441   0.807   1.876   2.583  0.2384 -0.4121 -0.0460
  779OPC    HW1 3442   0.843   1.927   2.644 -0.4348  0.3266 -0.2569
  779OPC    HW2 3443   0.760   1.931   2.534 -1.5318 -1.3913  0.4715
  779OPC     MW 3444   0.805   1.891   2.585 -0.1225 -0.4476 -0.0006
  780OPC     OW 3445   2.185   0.479   2.147  0.2346  0.1782  0.4699
  780OPC    HW1 3446   2.194   0.459   2.232  1.1989  0.4197  0.4352
  780OPC    HW2 3447   2.207   0.405   2.107 -0.9792 -0.1804  0.4320
  780OPC     MW 3448   2.190   0.465   2.154  0.1977  0.1609  0.4592
  781OPC     OW 3449   2.246   3.293   0.160 -0.2399 -0.4291  0.4099
  781OPC    HW1 3450   2.175   3.243   0.152 -0.5666  0.1952 -1.1201
  781OPC    HW2 3451   2.217   3.372   0.137  0.4900  0.2782  1.8172
  781OPC     MW 3452   2.231   3.297   0.155 -0.1805 -0.2323  0.3918
  782OPC     OW 3453   3.548   0.437   1.107 -0.7357 -0.1510  0.2806
  782OPC    HW1 3454   3.522   0.410   1.186  1.4995  1.2691  1.6195
  782OPC    HW2 3455   3.530   0.522   1.108  0.5508  0.1518 -0.1477
  782OPC     MW 3456   3.542   0.446   1.119 -0.2155  0.1035  0.4151
  783OPC     OW 3457   1.027   0.551   3.424 -0.5140  0.2523 -0.0853
  783OPC    HW1 3458   0.940   0.543   3.432 -0.5084 -0.6755 -0.7604
  783OPC    HW2 3459   1.041   0.636   3.437 -1.4609  0.3145  0.6124
  783OPC     MW 3460   1.016   0.563   3.427 -0.6530  0.1244 -0.0821
  784OPC     OW 3461   0.589   4.762   2.380 -0.3728  0.2532 -0.5493
  784OPC    HW1 3462   0.648   4.702   2.354  1.5154  2.4284 -1.6944
  784OPC    HW2 3463   0.513   4.720   2.375  1.0302 -2.9446  1.6331
  784OPC     MW 3464   0.587   4.747   2.375  0.1133  0.1021 -0.3961
  785OPC     OW 3465   4.606   0.136   4.020 -0.4425  0.5801  0.4006
  785OPC    HW1 3466   4.591   0.166   3.939 -0.2709 -1.9570 -0.6514
  785OPC    HW2 3467   4.677   0.180   4.045  0.5545  0.1866 -1.5694
  785OPC     MW 3468   4.615   0.147   4.012 -0.2698  0.1472 -0.0457
  786OPC     OW 3469   3.486   2.499   0.902  0.1610  0.4643 -0.2654
  786OPC    HW1 3470   3.431   2.434   0.921  0.8481 -0.0502  0.0157
  786OPC    HW2 3471   3.484   2.503   0.815  0.6030 -0.3909 -0.3313
  786OPC     MW 3472   3.478   2.490   0.892  0.3277  0.2620 -0.2336
  787OPC     OW 3473   4.855   3.827   2.963 -0.5974  0.2962 -0.3084
  787OPC    HW1 3474   4.940   3.808   2.968 -0.7869 -0.2251  1.6302
  787OPC    HW2 3475   4.837   3.817   2.878  1.0038 -0.8669 -0.5597
  787OPC     MW 3476   4.865   3.822   2.951 -0.3888  0.0474 -0.0592
  788OPC     OW 3477   2.117   4.811   3.743  0.4584  0.2599 -0.3538
  788OPC    HW1 3478   2.102   4.727   3.761  0.4876 -0.3184 -2.6744
  788OPC    HW2 3479   2.038   4.848   3.749  0.0538 -0.3969 -1.3398
  788OPC     MW 3480   2.103   4.804   3.747  0.4028  0.0776 -0.8423
  789OPC     OW 3481   4.286   1.886   3.062  0.3087  0.1335  0.1541
  789OPC    HW1 3482   4.322   1.807   3.060  0.7964  0.3451  0.4885
  789OPC    HW2 3483   4.235   1.884   3.133 -0.3264 -0.1524 -0.2974
  789OPC     MW 3484   4.284   1.874   3.073  0.2872  0.1224  0.1369
  790OPC     OW 3485   4.664   0.245   0.769  0.3028 -1.0151 -0.1593
  790OPC    HW1 3486   4.729   0.304   0.766 -0.2688 -0.2799  1.2292
  790OPC    HW2 3487   4.592   0.293   0.771 -0.2204 -1.7843  0.0023
  790OPC     MW 3488   4.663   0.260   0.769  0.1410 -1.0201  0.0697
  791OPC     OW 3489   2.900   2.213   2.879 -0.0951 -0.1711 -0.6743
  791OPC    HW1 3490   2.890   2.184   2.961  1.2638  0.7425 -0.1316
  791OPC    HW2 3491   2.905   2.141   2.831  0.3984 -0.7556  0.2418
  791OPC     MW 3492   2.899   2.198   2.884  0.1786 -0.1224 -0.4588
  792OPC     OW 3493   1.401   3.736   4.359  0.5537  0.4140  0.6657
  792OPC    HW1 3494   1.317   3.736   4.381 -0.2688  0.4412 -2.0898
  792OPC    HW2 3495   1.441   3.709   4.431 -1.9657 -1.2716  1.5676
  792OPC     MW 3496   1.394   3.732   4.373  0.0600  0.1690  0.3918
  793OPC     OW 3497   0.294   0.454   1.147 -0.2117  0.8429  0.0544
  793OPC    HW1 3498   0.212   0.473   1.125 -0.2690  0.3826 -0.1532
  793OPC    HW2 3499   0.332   0.435   1.070 -0.0998  0.3765  0.2203
  793OPC     MW 3500   0.287   0.454   1.132 -0.2036  0.7060  0.0482
  794OPC     OW 3501   1.613   1.230   1.848  0.4566 -0.6633 -0.2973
  794OPC    HW1 3502   1.616   1.185   1.923 -0.6496  1.0592  0.8536
  794OPC    HW2 3503   1.579   1.173   1.792 -1.0751 -1.2935  1.1447
  794OPC     MW 3504   1.608   1.215   1.851  0.0669 -0.5019  0.0858
  795OPC     OW 3505   1.525   3.595   3.896  0.0219 -0.4577  0.4089
  795OPC    HW1 3506   1.504   3.584   3.980 -0.2062  0.4149  0.4800
  795OPC    HW2 3507   1.548   3.679   3.892  1.2466 -0.8006 -0.1541
  795OPC     MW 3508   1.525   3.606   3.908  0.1691 -0.3795  0.3363
  796OPC     OW 3509   1.191   4.004   4.536 -0.2335 -0.3205  0.3836
  796OPC    HW1 3510   1.106   4.016   4.518  0.0909  0.7551 -0.4811
  796OPC    HW2 3511   1.232   4.041   4.469  0.9810  1.3233  1.9469
  796OPC     MW 3512   1.184   4.011   4.524 -0.0061  0.0811  0.4869
  797OPC     OW 3513   4.716   0.555   3.610  0.5342  0.1673 -1.0427
  797OPC    HW1 3514   4.802   0.568   3.623  0.6972  0.1161 -2.0076
  797OPC    HW2 3515   4.696   0.610   3.546 -1.1494  3.3362  1.8923
  797OPC     MW 3516   4.726   0.565   3.602  0.3096  0.6278 -0.7517
  798OPC     OW 3517   1.928   1.154   4.635  0.6113  0.4342  0.2346
  798OPC    HW1 3518   1.887   1.149   4.712  0.1328 -0.6072 -0.0624
  798OPC    HW2 3519   1.963   1.074   4.625  0.3799  0.4413 -0.7708
  798OPC     MW 3520   1.927   1.141   4.645  0.5064  0.2813  0.0423
  799OPC     OW 3521   1.635   1.504   4.988  0.2671 -0.0711 -0.1035
  799OPC    HW1 3522   1.628   1.498   4.901  0.9067 -0.7496 -0.1152
  799OPC    HW2 3523   1.721   1.496   5.002  0.1245 -0.3529  0.6210
  799OPC     MW 3524   1.647   1.502   4.977  0.3405 -0.2131  0.0020
  800OPC     OW 3525   4.339   3.469   0.121 -0.2021  0.4126 -0.0086
  800OPC    HW1 3526   4.407   3.440   0.075 -0.6124 -2.6450  1.0361
  800OPC    HW2 3527   4.272   3.421   0.091 -0.9191 -0.0125  2.0811
  800OPC     MW 3528   4.339   3.457   0.110 -0.3687 -0.1017  0.4544
  801OPC     OW 3529   3.321   2.238   3.862 -0.2678 -0.0642 -0.1477
  801OPC    HW1 3530   3.361   2.293   3.807  1.2504 -0.1368  0.7996
  801OPC    HW2 3531   3.355   2.161   3.841 -0.3606 -0.2250  0.2938
  801OPC     MW 3532   3.332   2.235   3.851 -0.0572 -0.0986  0.0575
  802OPC     OW 3533   3.405   0.185   4.083  0.1474  0.0206 -0.5075
  802OPC    HW1 3534   3.448   0.170   4.158 -0.8020  0.5964  0.1844
  802OPC    HW2 3535   3.352   0.116   4.076 -0.4330  0.4178 -0.1357
  802OPC     MW 3536   3.403   0.173   4.093 -0.0786  0.1644 -0.3504
  803OPC     OW 3537   1.364   1.993   4.135  0.1807  0.9253 -0.2449
  803OPC    HW1 3538   1.402   1.970   4.060  0.0667 -2.0902  0.5151
  803OPC    HW2 3539   1.401   2.070   4.153  1.9519  0.6424 -2.2095
  803OPC     MW 3540   1.375   2.001   4.127  0.4254  0.4382 -0.4229
  804OPC     OW 3541   2.320   3.339   3.669 -0.3081 -0.4077  0.7030
  804OPC    HW1 3542   2.317   3.296   3.594 -0.6069 -0.1986  0.5906
  804OPC    HW2 3543   2.238   3.369   3.679 -0.0565  0.3348  0.6506
  804OPC     MW 3544   2.307   3.337   3.659 -0.3151 -0.2671  0.6786
  805OPC     OW 3545   4.882   1.899   2.822  0.0319 -0.2354  0.0571
  805OPC    HW1 3546   4.847   1.956   2.766  1.1888  0.5062  0.0695
  805OPC    HW2 3547   4.945   1.944   2.862  0.4597 -1.2975  0.6304
  805OPC     MW 3548   4.886   1.914   2.820  0.2657 -0.2827  0.1436
  806OPC     OW 3549   3.276   2.851   0.543 -0.1905 -0.1275 -0.3473
  806OPC    HW1 3550   3.253   2.921   0.497  0.5808  0.5928  0.3362
  806OPC    HW2 3551   3.262   2.875   0.625  2.7686  0.3300  0.1272
  806OPC     MW 3552   3.271   2.865   0.548  0.3606  0.0466 -0.1762
  807OPC     OW 3553   3.075   1.165   0.057 -0.4892 -0.2289  0.4065
  807OPC    HW1 3554   3.015   1.116   0.018  0.3357 -0.0536 -1.1812
  807OPC    HW2 3555   3.146   1.156   0.006  0.3128  0.9195  1.2486
  807OPC     MW 3556   3.077   1.157   0.044 -0.2489 -0.0333  0.2963
  808OPC     OW 3557   0.504   2.489   0.093  0.0754  0.5684 -0.1149
  808OPC    HW1 3558   0.500   2.521   0.012  0.6374  0.9569  0.0012
  808OPC    HW2 3559   0.421   2.494   0.121  0.3283  3.5341  0.4831
  808OPC     MW 3560   0.491   2.495   0.085  0.1957  1.0639 -0.0094
  809OPC     OW 3561   0.532   4.634   2.957 -0.8989  0.7893 -0.8430
  809OPC    HW1 3562   0.535   4.583   3.027  0.5707  1.5982 -0.2709
  809OPC    HW2 3563   0.615   4.636   2.930 -1.2213  1.5434 -1.8381
  809OPC     MW 3564   0.545   4.627   2.963 -0.7295  1.0203 -0.9055
  810OPC     OW 3565   2.213   2.710   3.939  0.1743  0.7329 -0.0807
  810OPC    HW1 3566   2.297   2.720   3.918 -0.1090  0.7931 -1.2062
  810OPC    HW2 3567   2.177   2.680   3.866 -0.7366  0.4358  0.4804
  810OPC     MW 3568   2.220   2.707   3.925 -0.0021  0.6978 -0.1641
  811OPC     OW 3569   2.685   3.456   0.640  0.1842  0.0362  0.4504
  811OPC    HW1 3570   2.613   3.504   0.651  0.7368  0.9680  0.1884
  811OPC    HW2 3571   2.698   3.419   0.718 -1.2080 -1.0776  0.1844
  811OPC     MW 3572   2.676   3.458   0.653  0.0602  0.0092  0.3724
  812OPC     OW 3573   0.825   2.097   0.428  0.3001 -0.1228 -0.2386
  812OPC    HW1 3574   0.883   2.148   0.389 -0.2138 -0.7333 -1.8931
  812OPC    HW2 3575   0.827   2.023   0.381 -0.2127 -0.9858  1.0301
  812OPC     MW 3576   0.834   2.093   0.415  0.1484 -0.3404 -0.2955
  813OPC     OW 3577   4.021   0.309   4.482 -0.1703 -0.0995 -0.0410
  813OPC    HW1 3578   4.063   0.354   4.420 -2.4478  0.3992 -1.3302
  813OPC    HW2 3579   3.957   0.364   4.507 -0.6801 -1.1724  1.1297
  813OPC     MW 3580   4.018   0.324   4.477 -0.5819 -0.1843 -0.0586
  814OPC     OW 3581   1.770   2.861   4.974 -0.2978  0.8697 -0.1497
  814OPC    HW1 3582   1.809   2.784   4.965  0.0893  1.3391 -4.3674
  814OPC    HW2 3583   1.685   2.840   4.982  0.0317  0.0515  1.7985
  814OPC     MW 3584   1.763   2.847   4.974 -0.1919  0.8183 -0.4849
  815OPC     OW 3585   0.913   4.235   0.586  0.4999 -0.2855 -0.3292
  815OPC    HW1 3586   0.966   4.297   0.554  0.3039  0.0885  0.0567
  815OPC    HW2 3587   0.955   4.161   0.568  0.3344 -0.1056 -1.5778
  815OPC     MW 3588   0.927   4.233   0.579  0.4465 -0.2038 -0.4566
  816OPC     OW 3589   1.178   1.207   4.599  0.1405  0.0889  0.0578
  816OPC    HW1 3590   1.100   1.200   4.636  0.4038 -0.8543  0.4617
  816OPC    HW2 3591   1.229   1.238   4.663  0.1574  0.4377 -0.1229
  816OPC     MW 3592   1.174   1.211   4.614  0.1819  0.0011  0.0907
  817OPC     OW 3593   1.144   1.910   3.803  0.4131 -0.2051 -0.5760
  817OPC    HW1 3594   1.094   1.978   3.781  0.6479 -0.3143 -1.5080
  817OPC    HW2 3595   1.132   1.902   3.889 -0.7035  0.1427 -0.6827
  817OPC     MW 3596   1.135   1.919   3.812  0.2829 -0.1698 -0.7294
  818OPC     OW 3597   3.125   1.720   5.148  0.1636  0.0617 -0.5020
  818OPC    HW1 3598   3.108   1.649   5.101 -0.1942  1.1899 -2.1686
  818OPC    HW2 3599   3.211   1.715   5.162  0.2291 -0.4648 -1.0382
  818OPC     MW 3600   3.135   1.709   5.143  0.1205  0.1505 -0.8275
  819OPC     OW 3601   1.496   4.758   5.101  0.4470  0.4631  0.1334
  819OPC    HW1 3602   1.472   4.839   5.121 -1.0505  0.0908 -0.0345
  819OPC    HW2 3603   1.420   4.717   5.088  1.1654  0.0257 -3.9103
  819OPC     MW 3604   1.481   4.764   5.102  0.3319  0.3434 -0.4889
  820OPC     OW 3605   2.036   3.308   4.153  0.0176 -0.5947 -0.2999
  820OPC    HW1 3606   2.098   3.370   4.157 -1.1464  0.6678 -0.8105
  820OPC    HW2 3607   2.031   3.279   4.235  0.4976  0.1008 -0.0153
  820OPC     MW 3608   2.044   3.313   4.166 -0.0834 -0.3054 -0.3332
  821OPC     OW 3609   0.302   4.680   3.584  0.3493  0.2569  0.2920
  821OPC    HW1 3610   0.292   4.604   3.543  1.8655 -1.8323  3.3962
  821OPC    HW2 3611   0.343   4.729   3.525  2.0109 -2.3665 -0.9411
  821OPC     MW 3612   0.307   4.676   3.569  0.8187 -0.4394  0.5684
  822OPC     OW 3613   1.322   0.787   1.376 -0.2192 -0.2309  0.2946
  822OPC    HW1 3614   1.335   0.799   1.291 -0.7505 -0.7888  0.1188
  822OPC    HW2 3615   1.260   0.725   1.378  0.2514 -0.6884  1.0921
  822OPC     MW 3616   1.315   0.779   1.363 -0.2282 -0.3809  0.3865
  823OPC     OW 3617   3.073   2.214   0.138  0.3512  0.0750  0.2500
  823OPC    HW1 3618   3.129   2.248   0.196 -1.6370  1.0664  1.7299
  823OPC    HW2 3619   3.040   2.144   0.180 -1.1691  0.8441  0.4217
  823OPC     MW 3620   3.076   2.209   0.153 -0.1670  0.3351  0.4940
  824OPC     OW 3621   2.258   0.015   3.734 -0.4414 -0.4800  0.2055
  824OPC    HW1 3622   2.294   0.025   3.655 -1.6782 -1.9962 -0.5830
  824OPC    HW2 3623   2.259  -0.071   3.747 -1.7772 -0.3881  1.1112
  824OPC     MW 3624   2.263   0.004   3.724 -0.8213 -0.6904  0.2228
  825OPC     OW 3625   1.021   2.285   4.606  0.0096 -0.1688 -0.2971
  825OPC    HW1 3626   1.015   2.199   4.614 -0.3218 -0.3731 -2.2652
  825OPC    HW2 3627   1.013   2.314   4.688 -1.8695 -1.8862  0.2168
  825OPC     MW 3628   1.019   2.277   4.619 -0.3169 -0.4527 -0.5121
  826OPC     OW 3629   0.554   4.402   1.782  0.0567 -0.2500  0.4993
  826OPC    HW1 3630   0.525   4.358   1.851  0.2361 -0.6216  0.3411
  826OPC    HW2 3631   0.544   4.486   1.805 -1.6628 -0.3336  0.2394
  826OPC     MW 3632   0.548   4.408   1.795 -0.1709 -0.3173  0.4375
  827OPC     OW 3633   3.393   3.529   3.632 -0.3769  0.7744 -0.6154
  827OPC    HW1 3634   3.478   3.508   3.625 -0.7359 -0.8637 -0.5079
  827OPC    HW2 3635   3.393   3.598   3.684  0.9415  1.1950 -1.1381
  827OPC     MW 3636   3.406   3.536   3.639 -0.2352  0.5946 -0.6767
  828OPC     OW 3637   2.860   2.463   4.478  0.3297 -0.4813  0.0555
  828OPC    HW1 3638   2.781   2.491   4.454  0.7506  1.0969  0.4177
  828OPC    HW2 3639   2.872   2.391   4.430 -0.6849  0.1309 -1.1570
  828OPC     MW 3640   2.850   2.457   4.467  0.2419 -0.1577 -0.0703
  829OPC     OW 3641   0.315   2.220   1.961  0.4945  0.6458  0.6500
  829OPC    HW1 3642   0.240   2.264   1.973  0.5223  0.9638 -0.2515
  829OPC    HW2 3643   0.290   2.137   1.963  0.0425  0.7584 -0.0564
  829OPC     MW 3644   0.300   2.214   1.963  0.4318  0.7095  0.4124
  830OPC     OW 3645   2.053   3.998   3.482  0.0431 -0.7194  0.4058
  830OPC    HW1 3646   2.118   4.043   3.445  0.5601 -0.3896  1.6378
  830OPC    HW2 3647   2.080   3.915   3.477  0.3298 -0.6310  0.4579
  830OPC     MW 3648   2.067   3.993   3.476  0.1619 -0.6575  0.5954
  831OPC     OW 3649   0.970   4.357   1.516  0.4208 -0.6764  0.2924
  831OPC    HW1 3650   0.912   4.377   1.454  0.8037 -0.1065  0.1143
  831OPC    HW2 3651   0.947   4.408   1.583 -0.5546 -1.9379  0.9602
  831OPC     MW 3652   0.958   4.367   1.516  0.3333 -0.7789  0.3648
  832OPC     OW 3653   3.130   3.553   0.441 -0.3846  1.1400  0.0753
  832OPC    HW1 3654   3.201   3.502   0.436 -1.7381 -0.7906 -0.3061
  832OPC    HW2 3655   3.118   3.579   0.359 -0.7247  0.5834 -0.0548
  832OPC     MW 3656   3.139   3.549   0.428 -0.6349  0.7726 -0.0002
  833OPC     OW 3657   0.494   0.910   2.222  0.1505 -0.1984 -0.3559
  833OPC    HW1 3658   0.465   0.867   2.152 -0.6732 -1.2969  0.6069
  833OPC    HW2 3659   0.571   0.873   2.239  1.0169  1.0158 -1.4532
  833OPC     MW 3660   0.501   0.898   2.214  0.1569 -0.1813 -0.3758
  834OPC     OW 3661   1.499   4.305   4.148  0.2126  0.2879 -0.4734
  834OPC    HW1 3662   1.444   4.315   4.081 -0.5893  0.9479  0.2601
  834OPC    HW2 3663   1.552   4.240   4.122 -0.2431  0.3586 -1.6252
  834OPC     MW 3664   1.499   4.297   4.134  0.0268  0.3959 -0.5352
  835OPC     OW 3665   2.257   0.435   3.038  0.1783  0.1104  0.9409
  835OPC    HW1 3666   2.268   0.348   3.040  0.9599  0.1653 -0.2392
  835OPC    HW2 3667   2.182   0.447   3.082  0.2691 -1.1147  1.4684
  835OPC     MW 3668   2.247   0.424   3.045  0.3071 -0.0625  0.8446
  836OPC     OW 3669   1.560   3.081   1.432  0.0550 -0.1327 -0.4888
  836OPC    HW1 3670   1.594   3.031   1.496 -0.8571 -0.6415 -0.3835
  836OPC    HW2 3671   1.626   3.088   1.375  1.9105  2.7005  1.7367
  836OPC     MW 3672   1.575   3.074   1.433  0.1944  0.2105 -0.1445
  837OPC     OW 3673   3.902   1.043   1.360 -0.2231  0.0481 -0.0242
  837OPC    HW1 3674   3.836   1.057   1.415 -1.2171  0.0357 -1.1929
  837OPC    HW2 3675   3.966   1.093   1.393  0.0108 -1.6766  2.4579
  837OPC     MW 3676   3.902   1.052   1.373 -0.3353 -0.2086  0.1698
  838OPC     OW 3677   4.745   2.872   2.895 -0.0926  0.1091  0.1942
  838OPC    HW1 3678   4.764   2.868   2.810 -0.0055  2.0528  0.0789
  838OPC    HW2 3679   4.800   2.814   2.931  1.8787  1.2401 -0.7981
  838OPC     MW 3680   4.756   2.863   2.888  0.2114  0.5632  0.0305
  839OPC     OW 3681   1.624   1.062   5.227 -0.1048  0.4469  0.7071
  839OPC    HW1 3682   1.597   1.120   5.168 -0.7784  0.4951  1.0538
  839OPC    HW2 3683   1.552   1.015   5.244  0.5107 -0.7829  0.1109
  839OPC     MW 3684   1.609   1.063   5.221 -0.1134  0.2724  0.6700
  840OPC     OW 3685   4.835   2.362   5.236  0.4458  0.3988 -0.2780
  840OPC    HW1 3686   4.849   2.344   5.320  0.4668 -0.3259 -0.4283
  840OPC    HW2 3687   4.911   2.341   5.198  0.2519  0.1754 -0.5530
  840OPC     MW 3688   4.849   2.356   5.243  0.4202  0.2588 -0.3406
  841OPC     OW 3689   4.778   1.348   0.612  0.4674  0.0511  0.3023
  841OPC    HW1 3690   4.797   1.404   0.547  0.3044 -0.1827  0.0539
  841OPC    HW2 3691   4.852   1.302   0.621  0.0390 -0.8994 -0.7074
  841OPC     MW 3692   4.792   1.349   0.603  0.3799 -0.1239  0.1165
  842OPC     OW 3693   1.718   3.670   1.891  0.0263 -0.5373  0.2189
  842OPC    HW1 3694   1.719   3.725   1.823 -1.1486  0.7970  1.2165
  842OPC    HW2 3695   1.789   3.690   1.936 -0.4483  0.2472  0.6280
  842OPC     MW 3696   1.728   3.681   1.887 -0.2173 -0.2243  0.4267
  843OPC     OW 3697   2.944   5.004   1.238  0.6108 -0.8201 -0.0529
  843OPC    HW1 3698   3.012   5.008   1.293  2.4855 -2.2257 -2.0886
  843OPC    HW2 3699   2.935   5.087   1.212  1.3862 -0.5626  0.4279
  843OPC     MW 3700   2.953   5.017   1.243  1.0023 -0.9896 -0.2826
  844OPC     OW 3701   3.185   4.290   4.033  0.3126  0.3388 -0.1958
  844OPC    HW1 3702   3.130   4.353   4.007  1.2093  1.4166  0.4297
  844OPC    HW2 3703   3.192   4.303   4.119 -0.9490 -1.8296  0.3166
  844OPC     MW 3704   3.178   4.301   4.042  0.2587  0.1779 -0.0276
  845OPC     OW 3705   4.752   3.447   4.957 -0.1318 -0.0997 -0.0313
  845OPC    HW1 3706   4.741   3.361   4.951 -0.8005  0.0507 -1.5276
  845OPC    HW2 3707   4.824   3.462   4.909 -1.1379  0.3418 -1.4892
  845OPC     MW 3708   4.761   3.437   4.949 -0.3792 -0.0122 -0.4677
  846OPC     OW 3709   4.093   4.424   4.942 -0.0526  0.2292  0.0893
  846OPC    HW1 3710   4.048   4.372   4.996 -0.8885 -1.5619 -2.1737
  846OPC    HW2 3711   4.163   4.376   4.921  1.1800  1.6121  0.8731
  846OPC     MW 3712   4.097   4.409   4.947  0.0061  0.1689 -0.1292
  847OPC     OW 3713   3.817   1.527   3.464  0.0347 -0.0472 -0.0295
  847OPC    HW1 3714   3.841   1.603   3.428  1.0480 -0.2212  0.2665
  847OPC    HW2 3715   3.803   1.549   3.548 -0.0357 -0.1156 -0.0234
  847OPC     MW 3716   3.818   1.542   3.471  0.1741 -0.0830  0.0150
  848OPC     OW 3717   1.020   0.688   3.910 -0.0340 -0.1952  0.3553
  848OPC    HW1 3718   1.001   0.636   3.977  0.0331 -1.5549 -0.6472
  848OPC    HW2 3719   1.077   0.641   3.863 -1.4288 -0.0593 -1.6094
  848OPC     MW 3720   1.026   0.673   3.913 -0.2301 -0.3760 -0.0830
  849OPC     OW 3721   1.160   0.937   4.781  0.0051 -0.3409  0.5718
  849OPC    HW1 3722   1.166   0.936   4.868 -2.6699  2.1411  0.9384
  849OPC    HW2 3723   1.226   0.988   4.756  0.6447 -0.8753  1.1393
  849OPC     MW 3724   1.171   0.944   4.790 -0.2955 -0.0532  0.7099
  850OPC     OW 3725   3.535   0.140   0.137  0.2763  0.8330  0.3795
  850OPC    HW1 3726   3.592   0.204   0.126  0.3367  0.6806 -0.2199
  850OPC    HW2 3727   3.577   0.069   0.108  0.4469  0.4049  1.6234
  850OPC     MW 3728   3.550   0.139   0.131  0.3104  0.7472  0.4747
  851OPC     OW 3729   4.737   4.425   3.883  0.1686 -0.2073  0.3010
  851OPC    HW1 3730   4.763   4.459   3.959 -1.5106  0.5109  0.5994
  851OPC    HW2 3731   4.700   4.350   3.905 -1.7946  0.7500  0.4464
  851OPC     MW 3732   4.735   4.419   3.897 -0.3692  0.0401  0.3665
  852OPC     OW 3733   2.428   4.314   3.896  0.2250  0.4959  0.1188
  852OPC    HW1 3734   2.456   4.394   3.914 -1.3231  0.9902  0.4792
  852OPC    HW2 3735   2.345   4.326   3.871  0.3817 -0.8405 -1.2187
  852OPC     MW 3736   2.420   4.327   3.895  0.0194  0.3715 -0.0256
  853OPC     OW 3737   1.829   3.209   2.607  0.6593  0.3520  0.3566
  853OPC    HW1 3738   1.821   3.286   2.648 -1.5256  0.6402 -0.4702
  853OPC    HW2 3739   1.759   3.164   2.633  0.8356 -0.5891 -0.7037
  853OPC     MW 3740   1.817   3.214   2.617  0.3626  0.2557  0.0778
  854OPC     OW 3741   1.381   1.839   3.199  0.2514 -0.0860  0.0467
  854OPC    HW1 3742   1.427   1.833   3.125 -0.1043 -0.3181 -0.1634
  854OPC    HW2 3743   1.434   1.804   3.259  1.0826  1.3265  0.1618
  854OPC     MW 3744   1.396   1.833   3.197  0.3216  0.0883  0.0326
  855OPC     OW 3745   2.891   1.573   1.952 -0.2315  0.8078 -0.0131
  855OPC    HW1 3746   2.857   1.523   2.014 -0.4239 -0.7425 -1.2925
  855OPC    HW2 3747   2.976   1.576   1.972 -0.0632 -0.7569 -0.3256
  855OPC     MW 3748   2.898   1.566   1.964 -0.2351  0.3476 -0.2482
  856OPC     OW 3749   4.575   3.368   3.941  0.4594  0.1560  0.7593
  856OPC    HW1 3750   4.658   3.392   3.955 -0.2359  2.8142  0.8249
  856OPC    HW2 3751   4.556   3.321   4.012  1.8674 -0.3794  0.8142
  856OPC     MW 3752   4.584   3.365   3.954  0.5645  0.4696  0.7771
  857OPC     OW 3753   2.747   2.645   1.643 -0.5189 -0.1604  0.4097
  857OPC    HW1 3754   2.680   2.616   1.594 -0.3456 -0.5805  0.4146
  857OPC    HW2 3755   2.775   2.573   1.684  0.1755 -0.0671  0.1172
  857OPC     MW 3756   2.742   2.630   1.642 -0.3907 -0.2087  0.3672
  858OPC     OW 3757   2.127   4.515   2.709  0.5015  0.6285  0.6218
  858OPC    HW1 3758   2.040   4.516   2.712  0.4742 -0.7097  1.6375
  858OPC    HW2 3759   2.147   4.546   2.630 -0.9896 -1.1423 -0.5161
  858OPC     MW 3760   2.117   4.519   2.698  0.2772  0.1691  0.6038
  859OPC     OW 3761   3.468   0.990   3.159  0.1599  0.2877 -0.3733
  859OPC    HW1 3762   3.437   1.046   3.218 -1.9723 -0.2059 -0.9374
  859OPC    HW2 3763   3.445   0.912   3.191  2.0343 -0.2257 -0.1887
  859OPC     MW 3764   3.460   0.987   3.173  0.1218  0.1389 -0.4293
  860OPC     OW 3765   3.501   2.170   4.785  0.1822 -0.2930  0.1382
  860OPC    HW1 3766   3.549   2.155   4.857 -0.2524  1.0349  0.7420
  860OPC    HW2 3767   3.470   2.250   4.798 -1.5734 -0.8061 -0.5892
  860OPC     MW 3768   3.504   2.179   4.798 -0.1411 -0.1727  0.1202
  861OPC     OW 3769   0.299   0.449   1.611  0.2567  0.2199 -0.1377
  861OPC    HW1 3770   0.227   0.401   1.622  1.0834 -0.8744  0.6255
  861OPC    HW2 3771   0.331   0.422   1.535 -0.5701  1.3220 -0.9099
  861OPC     MW 3772   0.293   0.438   1.602  0.2567  0.2211 -0.1390
  862OPC     OW 3773   4.552   3.801   2.535 -0.6052 -0.6133  0.1147
  862OPC    HW1 3774   4.589   3.753   2.473 -2.1142 -2.8415  0.8086
  862OPC    HW2 3775   4.599   3.782   2.607 -1.7217 -1.8016  0.5656
  862OPC     MW 3776   4.565   3.791   2.537 -0.9932 -1.1179  0.2838
  863OPC     OW 3777   4.089   1.908   3.950 -0.0311  0.8493  0.0296
  863OPC    HW1 3778   4.138   1.861   3.895 -0.1502 -1.2240  1.5498
  863OPC    HW2 3779   4.132   1.983   3.957  1.1990  0.2887 -1.1097
  863OPC     MW 3780   4.102   1.912   3.943  0.1332  0.4602  0.0858
  864OPC     OW 3781   0.586   4.545   3.668 -0.1211 -0.0792 -0.1505
  864OPC    HW1 3782   0.556   4.599   3.730 -0.8174 -0.6747  0.0443
  864OPC    HW2 3783   0.673   4.549   3.678 -0.1529  1.0612 -0.1957
  864OPC     MW 3784   0.595   4.554   3.679 -0.2286  0.0015 -0.1284
  865OPC     OW 3785   2.031   0.419   0.463 -0.3597  0.2926  0.6229
  865OPC    HW1 3786   2.034   0.335   0.487  0.4503  0.3474  0.7360
  865OPC    HW2 3787   2.002   0.416   0.381 -0.0403 -0.1157  0.5233
  865OPC     MW 3788   2.027   0.406   0.455 -0.1930  0.2404  0.6249
  866OPC     OW 3789   3.064   2.278   4.761 -0.6647  0.0160 -0.0090
  866OPC    HW1 3790   3.044   2.224   4.695  0.7124 -0.2095 -0.2728
  866OPC    HW2 3791   3.089   2.223   4.824 -1.0801  0.2787  0.3895
  866OPC     MW 3792   3.065   2.262   4.760 -0.5225  0.0215  0.0108
  867OPC     OW 3793   0.982   2.779   1.662 -0.3682  0.7541 -0.2755
  867OPC    HW1 3794   1.017   2.765   1.741  0.1635 -0.6213 -0.7139
  867OPC    HW2 3795   0.929   2.710   1.651 -1.9148  1.9054 -0.3585
  867OPC     MW 3796   0.979   2.767   1.672 -0.5182  0.7209 -0.3526
  868OPC     OW 3797   2.330   2.601   1.366  0.7696  0.2561  0.4079
  868OPC    HW1 3798   2.370   2.631   1.295  2.0636 -1.0797  0.5428
  868OPC    HW2 3799   2.263   2.555   1.335  0.9826  0.1722  0.0762
  868OPC     MW 3800   2.326   2.599   1.351  0.9921  0.0463  0.3788
  869OPC     OW 3801   3.816   2.487   2.140 -0.5288  0.2961  0.6377
  869OPC    HW1 3802   3.748   2.454   2.095 -1.0035  2.7553 -0.6365
  869OPC    HW2 3803   3.882   2.483   2.083 -0.2769  0.3289  0.9295
  869OPC     MW 3804   3.815   2.482   2.125 -0.5617  0.6643  0.4925
  870OPC     OW 3805   4.097   4.126   4.321  0.0875  0.1600 -0.9982
  870OPC    HW1 3806   4.066   4.202   4.290 -0.1297  0.6410  0.3433
  870OPC    HW2 3807   4.025   4.078   4.332  0.0964  0.2468 -0.5714
  870OPC     MW 3808   4.082   4.130   4.318  0.0571  0.2437 -0.7371
  871OPC     OW 3809   3.673   3.143   4.921  0.7484 -0.0454 -0.3782
  871OPC    HW1 3810   3.591   3.153   4.894  0.2736  0.1168  1.0399
  871OPC    HW2 3811   3.705   3.081   4.868 -1.0244 -1.8163  0.4757
  871OPC     MW 3812   3.666   3.135   4.909  0.4165 -0.2829 -0.0428
  872OPC     OW 3813   1.030   4.692   1.310 -0.4750 -0.0816  1.0150
  872OPC    HW1 3814   0.954   4.689   1.268  0.7634  0.7208 -1.4507
  872OPC    HW2 3815   1.058   4.609   1.307 -1.0303 -0.2913  1.5213
  872OPC     MW 3816   1.023   4.679   1.303 -0.3741  0.0058  0.7256
  873OPC     OW 3817   2.003   4.503   3.744  0.0112 -0.2100 -0.2547
  873OPC    HW1 3818   2.053   4.455   3.692 -2.3634 -1.4280 -1.5903
  873OPC    HW2 3819   2.026   4.477   3.824  0.2335 -2.0839 -0.8801
  873OPC     MW 3820   2.014   4.492   3.748 -0.3066 -0.6668 -0.5444
  874OPC     OW 3821   0.148   0.661   0.878 -0.0401 -0.7632  0.5598
  874OPC    HW1 3822   0.187   0.715   0.935  1.0778 -2.6166  1.6307
  874OPC    HW2 3823   0.086   0.622   0.926 -0.5914 -0.7308 -0.1083
  874OPC     MW 3824   0.144   0.663   0.894  0.0436 -1.0322  0.6193
  875OPC     OW 3825   2.264   4.571   3.074  0.2642  0.1100 -0.1692
  875OPC    HW1 3826   2.200   4.629   3.083 -0.7799 -0.6363 -2.1803
  875OPC    HW2 3827   2.310   4.602   3.006  2.5483  1.0074  1.6396
  875OPC     MW 3828   2.262   4.585   3.066  0.4473  0.1322 -0.1991
  876OPC     OW 3829   4.902   2.369   4.537  0.0912  0.1005  0.0513
  876OPC    HW1 3830   4.889   2.418   4.466 -0.2397  0.6628  0.4909
  876OPC    HW2 3831   4.981   2.335   4.523 -0.4165 -0.6716 -1.0817
  876OPC     MW 3832   4.912   2.371   4.524 -0.0325  0.0694 -0.0510
  877OPC     OW 3833   2.719   3.350   0.890  0.7890  0.1210 -0.5021
  877OPC    HW1 3834   2.726   3.403   0.959 -1.4112  0.4548 -0.4581
  877OPC    HW2 3835   2.744   3.272   0.920 -0.1470  0.2610  0.7196
  877OPC     MW 3836   2.723   3.346   0.904  0.3257  0.1908 -0.3151
  878OPC     OW 3837   0.981   3.132   4.889  0.6055  0.0705 -0.0926
  878OPC    HW1 3838   0.936   3.189   4.840 -2.0052  0.5459  2.5724
  878OPC    HW2 3839   1.021   3.182   4.948  0.9910 -0.6460  0.2723
  878OPC     MW 3840   0.980   3.148   4.890  0.2768  0.0349  0.3548
  879OPC     OW 3841   3.873   1.744   3.163 -0.1565  0.4916  0.1242
  879OPC    HW1 3842   3.817   1.751   3.230 -0.5326  2.0018 -0.3006
  879OPC    HW2 3843   3.844   1.804   3.107  1.0473  0.2882 -0.7416
  879OPC     MW 3844   3.860   1.754   3.165 -0.0342  0.6846 -0.0666
  880OPC     OW 3845   4.629   0.516   4.729  0.3914  0.4521  0.3232
  880OPC    HW1 3846   4.679   0.471   4.784 -0.8839  0.2383  1.3604
  880OPC    HW2 3847   4.594   0.454   4.678 -2.3237 -0.0343  2.5251
  880OPC     MW 3848   4.631   0.500   4.729 -0.1980  0.3487  0.8019
  881OPC     OW 3849   2.640   4.219   3.079  0.1367  0.7350 -0.1164
  881OPC    HW1 3850   2.595   4.267   3.022 -0.7327 -0.7244 -0.7078
  881OPC    HW2 3851   2.578   4.186   3.132  0.7065  0.2923  0.2906
  881OPC     MW 3852   2.624   4.221   3.079  0.0924  0.4543 -0.1437
  882OPC     OW 3853   4.531   0.462   2.558 -0.1724 -0.1169 -0.3328
  882OPC    HW1 3854   4.520   0.468   2.644  0.3236 -0.9998 -0.1987
  882OPC    HW2 3855   4.450   0.472   2.526 -0.6590 -1.6244  0.3457
  882OPC     MW 3856   4.517   0.464   2.566 -0.1711 -0.4700 -0.2127
  883OPC     OW 3857   2.681   1.646   4.289  0.0339  0.8527  0.2869
  883OPC    HW1 3858   2.677   1.561   4.273 -0.2088  1.2692 -2.1887
  883OPC    HW2 3859   2.720   1.650   4.367  1.8224 -1.4571 -0.3698
  883OPC     MW 3860   2.686   1.634   4.299  0.2624  0.5729 -0.1756
  884OPC     OW 3861   4.814   2.179   1.344 -0.3619  0.0048 -0.3460
  884OPC    HW1 3862   4.839   2.227   1.276  1.6024 -1.0812 -0.4838
  884OPC    HW2 3863   4.728   2.192   1.349 -0.2410  1.6909 -1.7665
  884OPC     MW 3864   4.805   2.188   1.335 -0.0538  0.0935 -0.5761
  885OPC     OW 3865   1.487   1.122   3.356 -0.3050 -0.1447 -0.3513
  885OPC    HW1 3866   1.505   1.126   3.441  0.6853  0.8275 -0.5828
  885OPC    HW2 3867   1.562   1.093   3.321 -0.3607  0.4706 -0.9904
  885OPC     MW 3868   1.501   1.118   3.363 -0.1670  0.0898 -0.4799
  886OPC     OW 3869   3.244   0.366   1.055  0.3900  0.0896  0.0814
  886OPC    HW1 3870   3.330   0.379   1.043  0.6499 -0.2980  1.4439
  886OPC    HW2 3871   3.224   0.419   1.121 -0.0877 -0.9762  0.8103
  886OPC     MW 3872   3.254   0.376   1.063  0.3579 -0.1251  0.3904
  887OPC     OW 3873   2.296   4.722   1.774  0.2047  0.1592 -0.1572
  887OPC    HW1 3874   2.269   4.742   1.854  2.1239  2.0992  0.1179
  887OPC    HW2 3875   2.254   4.779   1.723  1.6255  1.3757 -0.0387
  887OPC     MW 3876   2.286   4.733   1.778  0.6981  0.6257 -0.0991
  888OPC     OW 3877   0.644   2.076   2.422 -0.0128  0.6850 -0.8459
  888OPC    HW1 3878   0.579   2.109   2.470 -0.3339  0.1795 -0.9294
  888OPC    HW2 3879   0.648   2.130   2.354 -1.2650 -0.0414 -1.5330
  888OPC     MW 3880   0.635   2.089   2.419 -0.2452  0.5030 -0.9597
  889OPC     OW 3881   3.299   1.692   4.351 -0.0158 -0.1385  0.1248
  889OPC    HW1 3882   3.215   1.707   4.332 -0.1915 -1.0206  0.1913
  889OPC    HW2 3883   3.299   1.612   4.386  0.5925  0.5497  1.8041
  889OPC     MW 3884   3.287   1.683   4.354  0.0480 -0.1671  0.3827
  890OPC     OW 3885   0.825   0.344   3.089 -0.3712  0.2845 -0.0654
  890OPC    HW1 3886   0.750   0.388   3.094 -0.9691  0.0633 -3.7746
  890OPC    HW2 3887   0.803   0.272   3.045  1.6963 -0.8080  0.5338
  890OPC     MW 3888   0.811   0.340   3.083 -0.1541  0.0904 -0.5248
  891OPC     OW 3889   0.941   2.454   2.553 -0.7572  0.2630 -0.5499
  891OPC    HW1 3890   1.028   2.443   2.553 -0.6179  1.2499 -1.5756
  891OPC    HW2 3891   0.911   2.375   2.530 -0.1757 -0.2439  0.3429
  891OPC     MW 3892   0.949   2.441   2.550 -0.6507  0.3340 -0.5695
  892OPC     OW 3893   0.224   0.216   2.727  0.1383 -0.3754 -0.0378
  892OPC    HW1 3894   0.153   0.189   2.771 -0.3273 -0.8412 -1.0549
  892OPC    HW2 3895   0.200   0.292   2.693  0.8196  0.4628  1.2490
  892OPC     MW 3896   0.210   0.223   2.729  0.1701 -0.3204  0.0020
  893OPC     OW 3897   3.343   4.374   1.165  0.3143  0.4139 -0.3129
  893OPC    HW1 3898   3.293   4.318   1.120  0.5563 -0.3765  0.3744
  893OPC    HW2 3899   3.369   4.431   1.105  0.0292 -0.1907 -1.0272
  893OPC     MW 3900   3.339   4.374   1.150  0.3078  0.2075 -0.3169
  894OPC     OW 3901   0.801   2.855   2.040 -0.1428 -0.5355  0.4857
  894OPC    HW1 3902   0.792   2.885   1.958  1.8405 -2.5667 -0.6025
  894OPC    HW2 3903   0.875   2.892   2.067  0.5580 -1.7756  0.3581
  894OPC     MW 3904   0.811   2.865   2.032  0.2537 -1.0187  0.3061
  895OPC     OW 3905   1.522   0.890   2.015  0.0771 -0.2103 -0.1129
  895OPC    HW1 3906   1.553   0.844   1.948  0.1966  0.4948 -0.5388
  895OPC    HW2 3907   1.588   0.942   2.038  0.6410 -1.5669  1.6236
  895OPC     MW 3908   1.536   0.891   2.009  0.1780 -0.3066  0.0807
  896OPC     OW 3909   2.334   4.954   1.509  0.3552  0.2402  0.1821
  896OPC    HW1 3910   2.256   4.968   1.545 -0.0657 -1.0565 -0.1818
  896OPC    HW2 3911   2.377   5.029   1.524 -0.9564  0.9878  0.3632
  896OPC     MW 3912   2.329   4.967   1.516  0.0993  0.1591  0.1551
  897OPC     OW 3913   4.395   4.092   1.725  0.2469 -0.1163  0.1489
  897OPC    HW1 3914   4.407   4.109   1.809 -0.0834 -0.3912  0.2551
  897OPC    HW2 3915   4.403   4.170   1.687 -2.4175  0.5621  0.7637
  897OPC     MW 3916   4.398   4.106   1.732 -0.1954 -0.0567  0.2554
  898OPC     OW 3917   1.226   3.268   0.302  0.3221  0.3827  0.1152
  898OPC    HW1 3918   1.310   3.267   0.278 -0.4269 -0.5898 -2.9432
  898OPC    HW2 3919   1.201   3.350   0.284  0.6290  0.7457  1.2632
  898OPC     MW 3920   1.235   3.280   0.296  0.2568  0.2927 -0.1670
  899OPC     OW 3921   4.393   2.201   2.091 -0.5012 -0.1484 -0.1955
  899OPC    HW1 3922   4.417   2.134   2.040 -0.4028  0.3012 -0.7451
  899OPC    HW2 3923   4.467   2.222   2.133 -0.4836 -0.2550 -0.1723
  899OPC     MW 3924   4.408   2.194   2.089 -0.4839 -0.0977 -0.2733
  900OPC     OW 3925   4.706   4.960   0.373  0.1563  0.2489 -0.0659
  900OPC    HW1 3926   4.746   4.980   0.447 -1.9884  2.1493  0.6868
  900OPC    HW2 3927   4.641   4.907   0.399  0.6326 -0.8128 -0.9299
  900OPC     MW 3928   4.702   4.955   0.388 -0.0902  0.3730 -0.0823
  901OPC     OW 3929   3.418   0.923   2.881  0.2520  0.6523 -0.1963
  901OPC    HW1 3930   3.438   0.941   2.964  1.5637  0.1692 -0.3792
  901OPC    HW2 3931   3.378   0.995   2.853 -0.2565  0.8009  0.8633
  901OPC     MW 3932   3.415   0.936   2.889  0.3706  0.6029 -0.0668
  902OPC     OW 3933   4.027   4.216   1.344  0.1262 -0.0755 -0.1009
  902OPC    HW1 3934   3.953   4.170   1.351  0.0216  0.2720  1.4398
  902OPC    HW2 3935   4.054   4.224   1.427  1.7514  0.0494 -0.5971
  902OPC     MW 3936   4.020   4.210   1.357  0.3508 -0.0057  0.0534
  903OPC     OW 3937   0.285   0.485   2.318 -0.0770 -0.0234  0.9685
  903OPC    HW1 3938   0.325   0.407   2.317 -0.2731 -0.1667  2.5031
  903OPC    HW2 3939   0.241   0.487   2.243  1.6566 -0.4648 -0.1029
  903OPC     MW 3940   0.284   0.474   2.307  0.1501 -0.1098  1.0367
  904OPC     OW 3941   0.197   2.067   2.685 -0.3079 -0.0665 -0.3631
  904OPC    HW1 3942   0.225   2.135   2.732  2.7841 -1.3190 -0.1120
  904OPC    HW2 3943   0.198   2.001   2.743  1.2969 -1.1599 -1.5430
  904OPC     MW 3944   0.201   2.067   2.701  0.3859 -0.4131 -0.5003
  905OPC     OW 3945   0.830   4.712   0.070  0.2396  0.2044  0.8248
  905OPC    HW1 3946   0.842   4.787   0.112  1.2682  0.5372 -0.0261
  905OPC    HW2 3947   0.896   4.662   0.098 -0.9332 -0.7169  2.0610
  905OPC     MW 3948   0.841   4.716   0.080  0.2183  0.1174  0.8817
  906OPC     OW 3949   1.736   2.056   0.292 -0.6612 -0.3505 -0.2771
  906OPC    HW1 3950   1.658   2.084   0.263  1.1088  4.9788 -0.9124
  906OPC    HW2 3951   1.780   2.040   0.218 -0.8422 -2.9144  0.0793
  906OPC     MW 3952   1.731   2.057   0.277 -0.4265  0.0580 -0.3183
  907OPC     OW 3953   4.359   0.388   0.372  0.4776  0.1936 -0.1391
  907OPC    HW1 3954   4.376   0.306   0.347  0.2229 -0.4784  1.7188
  907OPC    HW2 3955   4.272   0.393   0.368  0.5608  1.5052 -3.3569
  907OPC     MW 3956   4.348   0.377   0.368  0.4519  0.2881 -0.3400
  908OPC     OW 3957   1.293   0.911   3.323 -0.5423 -0.0037 -0.1242
  908OPC    HW1 3958   1.365   0.961   3.327 -0.7703  0.3132  0.0697
  908OPC    HW2 3959   1.251   0.942   3.253  0.3910 -1.3971 -1.3529
  908OPC     MW 3960   1.298   0.923   3.313 -0.4382 -0.1627 -0.2771
  909OPC     OW 3961   2.936   2.732   0.790 -0.2847  0.0670 -0.5625
  909OPC    HW1 3962   2.874   2.782   0.756 -0.5230 -0.3578 -0.7606
  909OPC    HW2 3963   2.941   2.759   0.873 -0.9478 -0.0945 -0.4630
  909OPC     MW 3964   2.928   2.743   0.798 -0.4178 -0.0196 -0.5771
  910OPC     OW 3965   4.931   0.431   2.315  0.0961 -0.3529  0.2057
  910OPC    HW1 3966   4.897   0.440   2.394 -0.6083 -1.3719  0.0263
  910OPC    HW2 3967   4.972   0.507   2.302  0.6027 -0.3410  1.7140
  910OPC     MW 3968   4.932   0.444   2.324  0.0669 -0.5016  0.4021
  911OPC     OW 3969   1.376   0.801   3.734 -0.2341 -0.0398 -0.1054
  911OPC    HW1 3970   1.349   0.883   3.726 -0.4350 -0.1684 -0.7599
  911OPC    HW2 3971   1.404   0.780   3.655  0.9746 -0.2021  0.3489
  911OPC     MW 3972   1.376   0.810   3.721 -0.0852 -0.0828 -0.1349
  912OPC     OW 3973   1.590   4.702   1.475 -0.0013 -0.2418 -0.1710
  912OPC    HW1 3974   1.517   4.654   1.480  0.3401 -0.8705 -1.0621
  912OPC    HW2 3975   1.585   4.740   1.396 -0.3381  1.3366  0.5648
  912OPC     MW 3976   1.578   4.701   1.464 -0.0007 -0.1015 -0.1939
  913OPC     OW 3977   1.807   4.972   1.974 -0.3768  0.2473  0.2107
  913OPC    HW1 3978   1.728   5.011   1.977  0.1977  1.7141 -1.6017
  913OPC    HW2 3979   1.791   4.892   2.003 -2.0892  1.1564  2.0402
  913OPC     MW 3980   1.793   4.966   1.979 -0.5449  0.5983  0.2132
  914OPC     OW 3981   0.717   4.475   4.770 -0.1071 -0.0665 -0.4723
  914OPC    HW1 3982   0.685   4.556   4.763 -0.6308 -0.2377 -0.1295
  914OPC    HW2 3983   0.802   4.488   4.789 -0.2694  0.4082 -0.0356
  914OPC     MW 3984   0.725   4.489   4.772 -0.2084 -0.0216 -0.3573
  915OPC     OW 3985   1.650   2.060   3.282 -0.0228 -0.1830  0.1186
  915OPC    HW1 3986   1.608   2.062   3.359 -2.1036 -0.7434 -0.9428
  915OPC    HW2 3987   1.688   1.981   3.282  0.7883  0.1771  0.9184
  915OPC     MW 3988   1.650   2.049   3.293 -0.2104 -0.2126  0.0799
  916OPC     OW 3989   2.239   4.354   0.233 -0.1798 -0.6005  0.0689
  916OPC    HW1 3990   2.281   4.405   0.176 -0.3494 -0.4871  0.0468
  916OPC    HW2 3991   2.159   4.348   0.200 -0.4921  0.0686  0.6812
  916OPC     MW 3992   2.234   4.360   0.220 -0.2509 -0.4851  0.1561
  917OPC     OW 3993   3.008   4.386   2.384  0.4228  0.2387  0.4054
  917OPC    HW1 3994   3.031   4.305   2.365  2.8868  0.3296  2.4086
  917OPC    HW2 3995   2.999   4.425   2.307  0.0099 -1.6855 -0.5590
  917OPC     MW 3996   3.010   4.380   2.370  0.7260 -0.0321  0.5588
  918OPC     OW 3997   1.710   4.622   2.497 -0.3727 -0.3263  0.0203
  918OPC    HW1 3998   1.637   4.612   2.544  0.2697  0.3438  1.2101
  918OPC    HW2 3999   1.725   4.543   2.465  0.0344 -1.2231  2.2861
  918OPC     MW 4000   1.701   4.609   2.499 -0.2177 -0.3597  0.5307
  919OPC     OW 4001   1.901   1.939   1.975  0.0502 -0.2292 -0.0731
  919OPC    HW1 4002   1.890   2.017   1.938  0.4275 -0.1405 -0.0038
  919OPC    HW2 4003   1.833   1.931   2.028  0.4500  0.4193  0.5494
  919OPC     MW 4004   1.890   1.949   1.977  0.1650 -0.1203  0.0290
  920OPC     OW 4005   4.727   2.163   4.409 -0.6455  0.3425  0.2655
  920OPC    HW1 4006   4.662   2.210   4.374  0.4689  1.0343 -0.9849
  920OPC    HW2 4007   4.773   2.222   4.455 -0.1840  0.1410  0.0743
  920OPC     MW 4008   4.724   2.178   4.411 -0.4126  0.4148  0.0528
  921OPC     OW 4009   1.361   1.375   4.749  0.3016 -0.2611  0.3051
  921OPC    HW1 4010   1.433   1.325   4.745 -0.7554 -1.7655 -1.2245
  921OPC    HW2 4011   1.372   1.431   4.683  0.7014  0.4277  0.9507
  921OPC     MW 4012   1.374   1.376   4.739  0.2045 -0.3815  0.1744
  922OPC     OW 4013   1.511   1.877   2.179  0.4482 -0.1558  0.7096
  922OPC    HW1 4014   1.463   1.831   2.235  1.2877 -0.6390  1.0538
  922OPC    HW2 4015   1.588   1.883   2.218  0.9945 -0.3134 -0.2975
  922OPC     MW 4016   1.515   1.871   2.193  0.6529 -0.2504  0.6116
  923OPC     OW 4017   1.255   0.818   1.091  0.4536  0.0402  0.1399
  923OPC    HW1 4018   1.181   0.772   1.090 -0.4203  1.4253 -0.3204
  923OPC    HW2 4019   1.231   0.895   1.125  2.0636 -0.0916  1.7367
  923OPC     MW 4020   1.241   0.822   1.096  0.5624  0.2253  0.3079
  924OPC     OW 4021   2.547   0.118   1.547  0.4079 -0.1521 -0.2984
  924OPC    HW1 4022   2.574   0.169   1.481  1.4403 -1.7405 -1.1765
  924OPC    HW2 4023   2.588   0.151   1.616 -0.2458  1.2005 -0.5191
  924OPC     MW 4024   2.557   0.131   1.547  0.4639 -0.1869 -0.4607
  925OPC     OW 4025   1.484   0.736   3.473  0.3947  0.0742 -0.2887
  925OPC    HW1 4026   1.417   0.740   3.416 -2.3481  1.2821  2.6941
  925OPC    HW2 4027   1.483   0.652   3.498 -3.3692  0.7449  2.9531
  925OPC     MW 4028   1.474   0.724   3.468 -0.5664  0.3518  0.6308
  926OPC     OW 4029   1.173   3.468   2.303  0.6407 -0.0826 -0.3174
  926OPC    HW1 4030   1.197   3.549   2.283  0.6599 -0.1345 -0.5076
  926OPC    HW2 4031   1.243   3.434   2.342  0.1848  0.4215  0.9930
  926OPC     MW 4032   1.187   3.475   2.306  0.5762 -0.0158 -0.1520
  927OPC     OW 4033   0.208   1.145   4.437  0.2252 -0.0279  0.1378
  927OPC    HW1 4034   0.218   1.073   4.486  1.5058 -0.2087 -0.3503
  927OPC    HW2 4035   0.141   1.124   4.384  0.1364 -0.5904  0.4647
  927OPC     MW 4036   0.199   1.131   4.436  0.4012 -0.1377  0.1138
  928OPC     OW 4037   2.077   4.773   3.100 -0.2339 -0.0732 -0.5580
  928OPC    HW1 4038   1.994   4.749   3.115  0.3087 -1.8279 -0.0494
  928OPC    HW2 4039   2.097   4.821   3.170 -0.3548 -1.0173  0.1520
  928OPC     MW 4040   2.067   4.776   3.113 -0.1715 -0.4720 -0.3780
  929OPC     OW 4041   0.665   3.190   3.546  0.1968 -0.3128  0.1974
  929OPC    HW1 4042   0.699   3.267   3.568  0.9061 -0.2544 -0.9972
  929OPC    HW2 4043   0.730   3.151   3.502 -0.2134 -1.5181  0.6122
  929OPC     MW 4044   0.680   3.196   3.543  0.2410 -0.4823  0.0822
  930OPC     OW 4045   0.682   1.086   0.762  0.1825 -0.0082 -0.1018
  930OPC    HW1 4046   0.653   1.114   0.685 -1.3287 -1.6701 -0.2103
  930OPC    HW2 4047   0.651   1.145   0.818  0.1767  0.5011 -0.6365
  930OPC     MW 4048   0.673   1.099   0.759 -0.0416 -0.1785 -0.1968
  931OPC     OW 4049   0.007   3.523   0.613  0.1555  0.1660 -0.2693
  931OPC    HW1 4050  -0.068   3.567   0.611  0.2959  0.4966  0.9885
  931OPC    HW2 4051   0.067   3.586   0.613  0.5189 -0.0977 -2.4519
  931OPC     MW 4052   0.005   3.538   0.612  0.2299  0.1759 -0.4059
  932OPC     OW 4053   4.852   3.771   1.132 -0.0737 -0.5282 -0.1527
  932OPC    HW1 4054   4.902   3.703   1.156  0.0223 -0.2432  0.4545
  932OPC    HW2 4055   4.784   3.733   1.093  0.5287 -0.9271 -0.8325
  932OPC     MW 4056   4.850   3.755   1.130  0.0297 -0.5450 -0.1634
  933OPC     OW 4057   4.956   5.024   4.569  0.1335  0.8703  0.0728
  933OPC    HW1 4058   4.950   4.959   4.511 -0.9270  1.6289 -0.7122
  933OPC    HW2 4059   4.921   4.990   4.641  1.3151 -0.0297  0.2620
  933OPC     MW 4060   4.950   5.009   4.571  0.1513  0.8493 -0.0154
  934OPC     OW 4061   1.957   3.685   2.951 -0.6723  0.1596  0.4566
  934OPC    HW1 4062   2.020   3.655   2.898  0.3925  0.8021  1.3319
  934OPC    HW2 4063   1.903   3.617   2.959 -0.1330 -0.3804 -0.3654
  934OPC     MW 4064   1.958   3.671   2.944 -0.4354  0.1748  0.4644
  935OPC     OW 4065   0.636   0.523   2.688  0.2384  0.0768  0.3656
  935OPC    HW1 4066   0.668   0.476   2.622 -0.9619 -0.6127  0.2464
  935OPC    HW2 4067   0.704   0.571   2.713  0.5244  0.9573 -1.8788
  935OPC     MW 4068   0.651   0.523   2.682  0.1033  0.1051  0.0164
  936OPC     OW 4069   4.232   2.645   0.784  0.2429 -0.3887  0.3179
  936OPC    HW1 4070   4.177   2.580   0.763 -0.9342  0.4848  0.5556
  936OPC    HW2 4071   4.310   2.614   0.761 -0.4080 -1.4558 -0.5868
  936OPC     MW 4072   4.235   2.631   0.777 -0.0271 -0.4175  0.2194
  937OPC     OW 4073   2.834   0.344   3.269  0.4210  0.2645 -0.0895
  937OPC    HW1 4074   2.756   0.320   3.237 -0.8846  2.9030  0.8592
  937OPC    HW2 4075   2.848   0.423   3.234  3.1118 -0.4074 -0.8143
  937OPC     MW 4076   2.824   0.352   3.259  0.6255  0.5550 -0.0564
  938OPC     OW 4077   2.058   4.862   0.184 -0.1909  0.6494  0.2961
  938OPC    HW1 4078   2.113   4.841   0.119 -0.0298  1.7839  0.0269
  938OPC    HW2 4079   2.069   4.949   0.192 -1.3139  0.7616  0.8177
  938OPC     MW 4080   2.068   4.872   0.175 -0.3330  0.8336  0.3334
  939OPC     OW 4081   2.998   4.900   4.751 -0.3589 -0.1206 -0.3256
  939OPC    HW1 4082   2.939   4.844   4.783  0.7880 -1.2819 -0.1488
  939OPC    HW2 4083   3.064   4.895   4.807  0.5462 -0.0410 -1.3424
  939OPC     MW 4084   2.999   4.891   4.764 -0.0559 -0.2803 -0.4498
  940OPC     OW 4085   2.231   1.569   5.182 -0.0069 -0.0179  0.4988
  940OPC    HW1 4086   2.287   1.523   5.230  0.9954  0.0982 -0.5252
  940OPC    HW2 4087   2.280   1.601   5.117 -1.0902  0.7827  0.0375
  940OPC     MW 4088   2.247   1.567   5.179 -0.0187  0.1175  0.2795
  941OPC     OW 4089   2.848   0.815   4.978 -0.8216  0.2094 -0.0275
  941OPC    HW1 4090   2.923   0.788   4.941 -0.9713 -1.8821  1.0386
  941OPC    HW2 4091   2.875   0.875   5.036 -0.1030  0.3090 -0.4469
  941OPC     MW 4092   2.863   0.820   4.981 -0.7377 -0.0849  0.0680
  942OPC     OW 4093   2.015   3.474   1.156 -0.3606 -0.0250  0.8133
  942OPC    HW1 4094   1.939   3.500   1.122 -0.3467  1.3397  1.7155
  942OPC    HW2 4095   1.994   3.405   1.204 -1.2771  1.0081  1.9648
  942OPC     MW 4096   2.001   3.468   1.158 -0.4939  0.3292  1.1167
  943OPC     OW 4097   1.821   0.970   0.750 -0.0308 -0.1166  0.2476
  943OPC    HW1 4098   1.897   0.969   0.792  0.5588 -1.6075 -0.7749
  943OPC    HW2 4099   1.833   1.028   0.686  0.6093 -1.0230 -0.4846
  943OPC     MW 4100   1.834   0.978   0.747  0.1509 -0.4707 -0.0116
  944OPC     OW 4101   4.375   3.883   3.909  0.6439 -0.2894  0.2103
  944OPC    HW1 4102   4.378   3.798   3.928  0.1523 -0.5820 -0.9225
  944OPC    HW2 4103   4.392   3.885   3.823  1.4287  0.8283  0.3668
  944OPC     MW 4104   4.378   3.870   3.899  0.6875 -0.1675  0.0661
  945OPC     OW 4105   2.030   0.507   3.838  0.1484 -0.0874  0.1094
  945OPC    HW1 4106   2.000   0.475   3.763  0.1818  1.4090 -0.5817
  945OPC    HW2 4107   2.113   0.479   3.840  0.4671  0.7037 -0.9494
  945OPC     MW 4108   2.038   0.498   3.827  0.2005  0.2505 -0.1491
  946OPC     OW 4109   4.466   4.785   4.539  0.0538 -0.2596  0.0182
  946OPC    HW1 4110   4.551   4.773   4.558 -0.0840 -0.1176  0.7753
  946OPC    HW2 4111   4.430   4.798   4.618 -0.8458 -1.3577 -0.2038
  946OPC     MW 4112   4.473   4.785   4.554 -0.0995 -0.4007  0.0971
  947OPC     OW 4113   0.385   4.247   1.971 -0.0070 -0.3981  0.0535
  947OPC    HW1 4114   0.375   4.286   2.049  0.8793 -1.3266  0.6519
  947OPC    HW2 4115   0.328   4.289   1.920  0.7204  1.4900  0.7222
  947OPC     MW 4116   0.375   4.259   1.975  0.2313 -0.2565  0.2407
  948OPC     OW 4117   3.777   4.071   2.129 -0.7626  0.2644  0.5279
  948OPC    HW1 4118   3.798   4.008   2.186  1.0671 -0.0526 -0.4187
  948OPC    HW2 4119   3.714   4.035   2.081 -1.1592 -0.0822  1.2970
  948OPC     MW 4120   3.771   4.057   2.131 -0.5509  0.1667  0.5016
  949OPC     OW 4121   1.389   2.729   0.774  0.2350 -0.1270 -0.5812
  949OPC    HW1 4122   1.370   2.763   0.852 -1.6121  0.0474 -1.0616
  949OPC    HW2 4123   1.389   2.643   0.789  0.2155 -0.0836 -0.3267
  949OPC     MW 4124   1.386   2.721   0.787 -0.0407 -0.0947 -0.6146
  950OPC     OW 4125   2.063   2.306   3.105 -0.5056  0.2903  0.2989
  950OPC    HW1 4126   2.103   2.325   3.181 -1.2619  1.0232  0.5399
  950OPC    HW2 4127   2.120   2.255   3.064 -0.0678 -0.1138  1.3581
  950OPC     MW 4128   2.077   2.301   3.110 -0.5526  0.3387  0.4910
  951OPC     OW 4129   4.710   3.835   4.956  0.1093 -0.4642 -0.0047
  951OPC    HW1 4130   4.690   3.809   4.875 -0.8986 -2.0314  0.6901
  951OPC    HW2 4131   4.662   3.908   4.967 -0.6088 -0.8637 -0.4432
  951OPC     MW 4132   4.700   3.842   4.946 -0.1458 -0.7548  0.0332
  952OPC     OW 4133   4.237   1.489   1.857  0.0640 -0.0764  0.1503
  952OPC    HW1 4134   4.235   1.456   1.776 -1.1604 -2.0204  0.8939
  952OPC    HW2 4135   4.319   1.517   1.865  0.2248  0.1683 -1.7378
  952OPC     MW 4136   4.249   1.488   1.846 -0.0933 -0.3274 -0.0188
  953OPC     OW 4137   2.348   1.823   1.585 -0.8072  0.2389 -0.2131
  953OPC    HW1 4138   2.378   1.904   1.579  1.6406 -0.4808  0.9042
  953OPC    HW2 4139   2.409   1.782   1.632 -2.5063 -1.9857  0.2357
  953OPC     MW 4140   2.361   1.829   1.591 -0.6967 -0.1960  0.0182
  954OPC     OW 4141   4.048   0.139   2.322  0.0041 -0.2137  0.2110
  954OPC    HW1 4142   3.980   0.139   2.377  0.1546 -0.8240  0.4060
  954OPC    HW2 4143   4.036   0.066   2.276 -0.4034  0.5421 -0.9307
  954OPC     MW 4144   4.036   0.128   2.323 -0.0340 -0.1922  0.0712
  955OPC     OW 4145   1.784   4.085   0.979  0.1513  0.8735 -0.1582
  955OPC    HW1 4146   1.857   4.122   0.948  0.4337  0.7361  0.3289
  955OPC    HW2 4147   1.780   4.009   0.935  0.4873  0.7312  0.0492
  955OPC     MW 4148   1.794   4.079   0.968  0.2426  0.8322 -0.0555
  956OPC     OW 4149   1.788   4.192   0.275  0.3671  0.0210  0.1169
  956OPC    HW1 4150   1.801   4.134   0.211  0.3779 -0.4897  0.5740
  956OPC    HW2 4151   1.759   4.263   0.233 -0.2908 -0.5366 -0.3908
  956OPC     MW 4152   1.786   4.194   0.259  0.2714 -0.1368  0.1095
  957OPC     OW 4153   4.287   1.660   3.418  0.0940  0.0838  0.3118
  957OPC    HW1 4154   4.290   1.587   3.467  0.4405 -0.4316 -0.4585
  957OPC    HW2 4155   4.366   1.663   3.381 -0.2226  0.3753 -0.3448
  957OPC     MW 4156   4.299   1.650   3.420  0.0984  0.0507  0.1012
  958OPC     OW 4157   1.237   2.597   0.055  0.2400 -0.1929 -0.6001
  958OPC    HW1 4158   1.197   2.668   0.024  0.9866 -0.1397 -1.4847
  958OPC    HW2 4159   1.232   2.540  -0.011  0.9159 -0.4541 -0.4406
  958OPC     MW 4160   1.231   2.599   0.040  0.4501 -0.2237 -0.7072
  959OPC     OW 4161   0.754   2.353   3.572  0.3661 -0.0328 -0.0736
  959OPC    HW1 4162   0.784   2.430   3.547  0.6221 -0.1242 -0.0483
  959OPC    HW2 4163   0.767   2.302   3.503 -0.2955  0.0754 -0.2823
  959OPC     MW 4164   0.760   2.357   3.558  0.3062 -0.0302 -0.1007
  960OPC     OW 4165   1.427   1.523   1.123  0.5024 -0.0750  0.5228
  960OPC    HW1 4166   1.448   1.598   1.161  1.0709 -0.6083  1.2979
  960OPC    HW2 4167   1.499   1.474   1.132 -0.3760 -1.2612  1.4749
  960OPC     MW 4168   1.441   1.527   1.130  0.4566 -0.3290  0.7779
  961OPC     OW 4169   3.990   2.991   4.533  0.3502  0.0921 -0.3824
  961OPC    HW1 4170   3.960   3.063   4.495  2.0225  0.8226 -0.3923
  961OPC    HW2 4171   3.928   2.972   4.592 -1.2806  0.1163 -1.9849
  961OPC     MW 4172   3.976   2.999   4.536  0.3563  0.2036 -0.6203
  962OPC     OW 4173   4.277   2.160   3.003  0.0779 -0.3133 -0.3425
  962OPC    HW1 4174   4.268   2.076   3.027  1.3753 -0.2321  0.5557
  962OPC    HW2 4175   4.273   2.203   3.079 -2.4365  0.6875 -0.9212
  962OPC     MW 4176   4.275   2.154   3.018 -0.1022 -0.1535 -0.2953
  963OPC     OW 4177   1.081   1.050   4.246 -0.3255 -0.0775  0.2151
  963OPC    HW1 4178   1.032   0.991   4.287 -0.8390  0.8619  1.0048
  963OPC    HW2 4179   1.110   1.008   4.175 -3.1738 -0.3839 -0.9014
  963OPC     MW 4180   1.078   1.035   4.241 -0.8220  0.0160  0.1665
  964OPC     OW 4181   2.936   4.976   3.568 -0.4828  0.2504  0.2044
  964OPC    HW1 4182   2.876   4.916   3.547  0.2943 -0.6358  0.4544
  964OPC    HW2 4183   2.892   5.052   3.561 -1.6672 -0.3775  0.5164
  964OPC     MW 4184   2.921   4.979   3.564 -0.5430  0.0268  0.2874
  965OPC     OW 4185   0.971   2.666   4.837 -0.5027 -0.0726  0.0625
  965OPC    HW1 4186   0.923   2.681   4.765 -0.7383  0.0611  0.2489
  965OPC    HW2 4187   0.957   2.736   4.886  1.7983  1.1572 -0.9066
  965OPC     MW 4188   0.962   2.678   4.833 -0.1976  0.1288 -0.0533
  966OPC     OW 4189   3.919   2.494   1.114  0.6539  0.4378  0.0995
  966OPC    HW1 4190   3.943   2.522   1.193 -0.6611  0.9695  0.3365
  966OPC    HW2 4191   3.855   2.549   1.091  0.2582 -0.3868 -0.8419
  966OPC     MW 4192   3.913   2.506   1.122  0.4012  0.3945 -0.0045
  967OPC     OW 4193   2.615   0.597   1.583 -0.0690 -0.3911  0.1484
  967OPC    HW1 4194   2.653   0.592   1.661  0.0095 -4.5141  0.0277
  967OPC    HW2 4195   2.537   0.633   1.600  0.8327  0.9996  1.6508
  967OPC     MW 4196   2.609   0.602   1.597  0.0758 -0.7948  0.3525
  968OPC     OW 4197   4.891   4.095   3.027 -0.4160  0.0523  0.2943
  968OPC    HW1 4198   4.897   4.099   3.114  1.5530 -0.6130  0.2333
  968OPC    HW2 4199   4.852   4.018   3.013 -1.0169  0.2952  0.5623
  968OPC     MW 4200   4.886   4.084   3.038 -0.2137 -0.0102  0.3248
  969OPC     OW 4201   0.237   1.739   5.238  0.8975  0.5611 -0.0611
  969OPC    HW1 4202   0.267   1.681   5.296  0.2209  1.2885  1.0673
  969OPC    HW2 4203   0.261   1.706   5.161  0.2740 -1.3852  0.5173
  969OPC     MW 4204   0.245   1.726   5.235  0.7055  0.3810  0.1908
  970OPC     OW 4205   3.825   4.779   1.304 -0.3890 -0.3385 -0.1007
  970OPC    HW1 4206   3.792   4.807   1.228  0.6397 -1.0851 -0.8524
  970OPC    HW2 4207   3.759   4.790   1.360 -1.7338 -1.2658 -1.4211
  970OPC     MW 4208   3.810   4.785   1.301 -0.4356 -0.5857 -0.4068
  971OPC     OW 4209   4.720   1.950   3.099  0.3677  0.5109  0.4539
  971OPC    HW1 4210   4.767   1.926   3.029 -1.3361  1.3570 -1.0648
  971OPC    HW2 4211   4.706   2.035   3.086  2.0099  1.3109  3.1185
  971OPC     MW 4212   4.725   1.959   3.087  0.3587  0.7541  0.6233
  972OPC     OW 4213   0.308   2.667   3.103 -0.4079  0.2945  0.2659
  972OPC    HW1 4214   0.381   2.682   3.057 -1.0938  1.4433 -0.5079
  972OPC    HW2 4215   0.311   2.727   3.166 -1.5399  1.6395 -0.8685
  972OPC     MW 4216   0.319   2.678   3.105 -0.6765  0.6629 -0.0159
  973OPC     OW 4217   0.821   3.594   1.476 -0.2133 -0.2414  0.2488
  973OPC    HW1 4218   0.798   3.649   1.540 -3.3252  0.2218 -1.0884
  973OPC    HW2 4219   0.837   3.647   1.408 -2.9721 -0.7848 -0.9789
  973OPC     MW 4220   0.820   3.610   1.475 -1.0805 -0.2531 -0.1302
  974OPC     OW 4221   2.043   3.331   3.599 -0.2820 -0.3806  0.8773
  974OPC    HW1 4222   1.997   3.347   3.671 -0.7972 -1.1331  0.7273
  974OPC    HW2 4223   1.994   3.273   3.555 -0.0094  0.1072 -0.1056
  974OPC     MW 4224   2.029   3.325   3.603 -0.3178 -0.4198  0.7099
  975OPC     OW 4225   3.464   0.320   1.367 -0.5080  0.1416 -0.0811
  975OPC    HW1 4226   3.527   0.350   1.418 -0.6798 -0.3232  0.4234
  975OPC    HW2 4227   3.481   0.234   1.363 -1.0539  0.0267 -0.0046
  975OPC     MW 4228   3.476   0.311   1.374 -0.6141  0.0559  0.0047
  976OPC     OW 4229   2.177   3.014   2.012 -0.4762  0.1427 -0.1510
  976OPC    HW1 4230   2.097   2.978   2.008 -0.6594  0.5417 -0.1605
  976OPC    HW2 4231   2.227   2.949   2.042 -0.8632 -0.0194  0.1604
  976OPC     MW 4232   2.173   2.999   2.016 -0.5604  0.1777 -0.1064
  977OPC     OW 4233   1.381   4.486   4.604  0.1384  0.1179  0.2181
  977OPC    HW1 4234   1.462   4.489   4.636 -0.4631  0.5815  1.7343
  977OPC    HW2 4235   1.359   4.402   4.611 -0.3700  0.3751  2.0661
  977OPC     MW 4236   1.390   4.474   4.610 -0.0256  0.2244  0.7149
  978OPC     OW 4237   1.391   4.472   1.876 -0.1765 -0.2785  0.1479
  978OPC    HW1 4238   1.392   4.458   1.962  0.1137  1.5768  0.4871
  978OPC    HW2 4239   1.460   4.523   1.863 -0.5550 -0.0611 -1.0922
  978OPC     MW 4240   1.401   4.478   1.887 -0.1895  0.0280  0.0149
  979OPC     OW 4241   4.315   2.288   0.135 -0.4581  0.4285 -0.3922
  979OPC    HW1 4242   4.354   2.252   0.204 -1.8214  0.2117  0.2823
  979OPC    HW2 4243   4.316   2.223   0.076  1.2486  0.8012 -0.8376
  979OPC     MW 4244   4.321   2.273   0.136 -0.4071  0.4514 -0.3584
  980OPC     OW 4245   4.482   2.795   2.962  0.2723 -0.3141 -0.1347
  980OPC    HW1 4246   4.565   2.822   2.968 -0.2734  1.3905  0.3147
  980OPC    HW2 4247   4.470   2.749   3.036  0.6163 -0.0084  0.1137
  980OPC     MW 4248   4.492   2.792   2.974  0.2426 -0.0172 -0.0316
  981OPC     OW 4249   4.053   1.971   0.271 -0.0355 -0.1810  0.0201
  981OPC    HW1 4250   4.133   1.944   0.250 -0.5336 -2.9719  1.1833
  981OPC    HW2 4251   4.052   2.055   0.248  3.4151  0.1331  0.5379
  981OPC     MW 4252   4.064   1.979   0.265  0.4007 -0.5469  0.2685
  982OPC     OW 4253   4.528   3.183   1.553 -0.1344  0.5819  0.2913
  982OPC    HW1 4254   4.506   3.185   1.637 -3.0743 -0.4640 -0.3307
  982OPC    HW2 4255   4.486   3.252   1.519  0.9947  0.9823 -0.3447
  982OPC     MW 4256   4.518   3.194   1.560 -0.4016  0.4867  0.1054
  983OPC     OW 4257   4.305   1.878   0.259  0.0437  0.4604 -0.0991
  983OPC    HW1 4258   4.287   1.825   0.326 -0.8656  0.7637 -0.0921
  983OPC    HW2 4259   4.348   1.827   0.203 -1.3739 -0.4824 -0.3866
  983OPC     MW 4260   4.309   1.863   0.261 -0.2998  0.3660 -0.1406
  984OPC     OW 4261   1.659   0.163   3.455  0.0986  0.4242 -0.3325
  984OPC    HW1 4262   1.588   0.158   3.506 -1.7842 -2.0657 -2.8613
  984OPC    HW2 4263   1.645   0.236   3.408 -1.7615 -0.8305 -1.8926
  984OPC     MW 4264   1.646   0.173   3.455 -0.4543 -0.1290 -0.9365
  985OPC     OW 4265   3.125   3.376   3.586 -0.0752  0.1645  0.1969
  985OPC    HW1 4266   3.209   3.400   3.584 -0.2111  0.6011 -0.6742
  985OPC    HW2 4267   3.084   3.448   3.614 -0.3259  0.4960 -0.9832
  985OPC     MW 4268   3.131   3.390   3.590 -0.1323  0.2779 -0.1063
  986OPC     OW 4269   2.971   4.848   3.172 -0.3695 -0.1166  0.0459
  986OPC    HW1 4270   2.935   4.822   3.247 -0.0321  1.4603  0.7972
  986OPC    HW2 4271   3.019   4.779   3.147 -2.2192 -1.5015  0.0782
  986OPC     MW 4272   2.973   4.834   3.179 -0.5931 -0.0882  0.1617
  987OPC     OW 4273   3.224   4.758   2.013 -0.0404 -0.0892 -0.7675
  987OPC    HW1 4274   3.232   4.723   1.933 -0.3695  2.1214 -1.8605
  987OPC    HW2 4275   3.142   4.739   2.036  0.3541 -1.5836 -0.4669
  987OPC     MW 4276   3.213   4.750   2.004 -0.0308  0.0168 -0.8845
  988OPC     OW 4277   1.474   2.597   1.166 -0.1485  0.0033 -0.4428
  988OPC    HW1 4278   1.508   2.633   1.238 -2.8731  0.4687  0.7227
  988OPC    HW2 4279   1.461   2.514   1.190  0.9356 -0.4068 -1.1979
  988OPC     MW 4280   1.477   2.590   1.181 -0.3908  0.0115 -0.3822
  989OPC     OW 4281   3.688   4.273   0.823  0.1247  0.1046 -0.6835
  989OPC    HW1 4282   3.668   4.254   0.905 -0.8976  0.9673 -0.7211
  989OPC    HW2 4283   3.616   4.310   0.792  1.0536  1.3348 -1.4718
  989OPC     MW 4284   3.674   4.276   0.830  0.1110  0.4137 -0.8055
  990OPC     OW 4285   3.002   1.668   4.752 -0.0434  1.0087 -0.5489
  990OPC    HW1 4286   3.007   1.740   4.801  1.6032  0.2876  0.3996
  990OPC    HW2 4287   3.077   1.668   4.708 -0.5527  0.4830 -1.4456
  990OPC     MW 4288   3.014   1.679   4.753  0.1245  0.8246 -0.5414
  991OPC     OW 4289   3.710   0.298   0.923  0.6157  0.5608  0.4749
  991OPC    HW1 4290   3.651   0.340   0.972 -0.4445  0.6306 -0.7963
  991OPC    HW2 4291   3.752   0.362   0.882 -0.5331  0.4713 -0.9347
  991OPC     MW 4292   3.707   0.314   0.924  0.2894  0.5579  0.0789
  992OPC     OW 4293   0.417   2.742   0.802 -0.1544  0.0947  0.1355
  992OPC    HW1 4294   0.399   2.827   0.795 -1.2340 -0.0620  0.7607
  992OPC    HW2 4295   0.417   2.714   0.719  1.1411  0.8671 -0.1405
  992OPC     MW 4296   0.414   2.750   0.789 -0.1225  0.1857  0.1871
  993OPC     OW 4297   2.327   3.841   4.820 -0.5442  0.1601  0.0409
  993OPC    HW1 4298   2.360   3.826   4.741  0.1111  0.9673  0.1491
  993OPC    HW2 4299   2.280   3.770   4.837 -1.2848  0.2816 -1.3731
  993OPC     MW 4300   2.325   3.829   4.811 -0.5568  0.2973 -0.1518
  994OPC     OW 4301   0.485   4.964   3.165  0.0371  0.4603  0.2820
  994OPC    HW1 4302   0.488   4.924   3.088  1.5643  0.3000  0.3938
  994OPC    HW2 4303   0.413   5.014   3.159 -0.9678 -0.9907 -0.4790
  994OPC     MW 4304   0.475   4.966   3.153  0.1143  0.2223  0.1860
  995OPC     OW 4305   1.315   2.523   1.536 -0.2809 -0.2921  1.3558
  995OPC    HW1 4306   1.321   2.462   1.474  3.2276  1.2743 -0.1593
  995OPC    HW2 4307   1.272   2.588   1.497  3.0193  1.1965 -0.1678
  995OPC     MW 4308   1.310   2.523   1.521  0.7249  0.1591  0.9069
  996OPC     OW 4309   0.896   4.634   3.066 -0.0848 -0.0521 -0.3311
  996OPC    HW1 4310   0.840   4.700   3.079 -0.4620 -0.4893  0.3434
  996OPC    HW2 4311   0.896   4.592   3.143  2.6356  1.0301  0.4108
  996OPC     MW 4312   0.888   4.637   3.079  0.2613  0.0430 -0.1219
  997OPC     OW 4313   4.631   4.757   2.651 -0.6355  0.2402 -0.0994
  997OPC    HW1 4314   4.580   4.692   2.681 -0.1514  0.2463  0.7800
  997OPC    HW2 4315   4.617   4.821   2.709  0.1031  0.3560 -0.0402
  997OPC     MW 4316   4.621   4.757   2.664 -0.4550  0.2580  0.0394
  998OPC     OW 4317   2.399   3.827   3.069 -0.8724  0.0191  0.4880
  998OPC    HW1 4318   2.377   3.744   3.055  0.6336 -0.3981  0.4435
  998OPC    HW2 4319   2.406   3.860   2.989 -2.9222  0.6453  0.5012
  998OPC     MW 4320   2.397   3.820   3.055 -0.9526  0.0499  0.4835
  999OPC     OW 4321   3.502   2.389   0.038 -0.7089  0.3819 -0.0144
  999OPC    HW1 4322   3.430   2.411   0.083 -2.2211 -1.7313 -1.2153
  999OPC    HW2 4323   3.494   2.433  -0.037 -2.7622 -2.4151 -1.6375
  999OPC     MW 4324   3.490   2.399   0.034 -1.2355 -0.3434 -0.4316
 1000OPC     OW 4325   2.166   2.183   1.781 -0.2475  0.6377  0.0934
 1000OPC    HW1 4326   2.157   2.186   1.695  0.1544 -1.2451 -0.0388
 1000OPC    HW2 4327   2.084   2.183   1.811 -0.4003  0.1368 -0.3325
 1000OPC     MW 4328   2.152   2.184   1.773 -0.2106  0.2855  0.0110
 1001OPC     OW 4329   2.018   1.065   0.363  0.0756  0.3164  0.5920
 1001OPC    HW1 4330   2.088   1.115   0.346  0.0347  0.4439  0.7850
 1001OPC    HW2 4331   1.993   1.036   0.285  0.5941 -0.0666  0.5677
 1001OPC     MW 4332   2.024   1.068   0.349  0.1462  0.2787  0.6170
 1002OPC     OW 4333   1.821   4.569   4.357 -0.0555 -0.3365  0.3139
 1002OPC    HW1 4334   1.861   4.552   4.432  0.6358 -0.4802 -0.0761
 1002OPC    HW2 4335   1.785   4.493   4.336 -1.0905 -0.0466  0.9797
 1002OPC     MW 4336   1.822   4.555   4.365 -0.1063 -0.3149  0.3546
 1003OPC     OW 4337   3.582   2.066   4.176 -0.4531  0.0464  0.6131
 1003OPC    HW1 4338   3.566   2.002   4.233  0.5099 -0.5717  0.2051
 1003OPC    HW2 4339   3.609   2.132   4.227 -0.9703 -0.0219  0.9875
 1003OPC     MW 4340   3.584   2.067   4.192 -0.3873 -0.0550  0.6081
 1004OPC     OW 4341   1.857   2.993   0.896  0.4189 -0.4481  0.0212
 1004OPC    HW1 4342   1.817   3.051   0.844 -1.1291 -0.6201  0.9394
 1004OPC    HW2 4343   1.840   2.916   0.858  1.8209 -0.3967 -0.7804
 1004OPC     MW 4344   1.848   2.990   0.883  0.3973 -0.4659  0.0384
 1005OPC     OW 4345   3.819   3.023   2.143  0.2205  0.1804  0.2527
 1005OPC    HW1 4346   3.856   3.050   2.217  0.8637  0.8048 -0.2767
 1005OPC    HW2 4347   3.755   2.971   2.170  0.4894  0.3353  1.2444
 1005OPC     MW 4348   3.815   3.019   2.158  0.3551  0.2956  0.3210
 1006OPC     OW 4349   2.022   3.614   3.810  0.7157  0.2546  0.3554
 1006OPC    HW1 4350   1.987   3.534   3.804  1.0857  0.1622 -0.9065
 1006OPC    HW2 4351   1.952   3.666   3.816  0.0281  0.2497 -4.0447
 1006OPC     MW 4352   2.006   3.610   3.810  0.6687  0.2402 -0.4810
 1007OPC     OW 4353   2.726   2.766   1.224  0.6663 -0.3497 -0.1741
 1007OPC    HW1 4354   2.719   2.853   1.225 -1.1845 -0.4537 -0.5722
 1007OPC    HW2 4355   2.645   2.739   1.206  0.7445 -2.2081  1.8443
 1007OPC     MW 4356   2.713   2.775   1.222  0.4044 -0.6396  0.0653
 1008OPC     OW 4357   3.898   0.647   3.943  0.0999  0.0380 -0.3379
 1008OPC    HW1 4358   3.981   0.654   3.915  0.3433  1.4297  0.6430
 1008OPC    HW2 4359   3.883   0.561   3.939  1.1809 -0.1349 -1.6570
 1008OPC     MW 4360   3.908   0.636   3.938  0.2954  0.2180 -0.3877
 1009OPC     OW 4361   1.510   1.372   2.429 -0.0008  0.5706 -0.4411
 1009OPC    HW1 4362   1.483   1.355   2.348  0.6502  2.3197 -1.0755
 1009OPC    HW2 4363   1.467   1.315   2.478 -0.6679 -0.2969 -1.9823
 1009OPC     MW 4364   1.500   1.361   2.425 -0.0032  0.7008 -0.7627
 1010OPC     OW 4365   2.818   1.689   4.537 -0.5321  0.0687  0.0790
 1010OPC    HW1 4366   2.750   1.729   4.574 -1.4929 -0.0916 -1.4158
 1010OPC    HW2 4367   2.875   1.680   4.602 -1.4101  1.3882  1.0728
 1010OPC     MW 4368   2.816   1.693   4.552 -0.8037  0.2400  0.0048
 1011OPC     OW 4369   3.578   3.822   1.169 -0.4428 -0.1618  0.0703
 1011OPC    HW1 4370   3.574   3.742   1.135  0.0841 -0.7036  1.2195
 1011OPC    HW2 4371   3.514   3.865   1.129 -0.2989 -0.9526 -1.0672
 1011OPC     MW 4372   3.568   3.816   1.158 -0.3439 -0.3586  0.0720
 1012OPC     OW 4373   1.340   2.039   2.428 -0.2825  0.4139  0.1871
 1012OPC    HW1 4374   1.365   1.956   2.422  1.0778  0.9235 -3.3768
 1012OPC    HW2 4375   1.397   2.073   2.485  1.1406 -0.5210 -0.5964
 1012OPC     MW 4376   1.352   2.032   2.436  0.1286  0.3511 -0.4551
 1013OPC     OW 4377   2.963   2.836   2.247 -0.2187  0.0342  0.0520
 1013OPC    HW1 4378   2.948   2.797   2.171 -1.3646 -0.6765  0.6132
 1013OPC    HW2 4379   3.043   2.871   2.238 -1.0231  1.4931 -2.0905
 1013OPC     MW 4380   2.973   2.835   2.235 -0.5069  0.1447 -0.1817
 1014OPC     OW 4381   2.894   0.924   3.590 -0.3241  0.2544 -0.6929
 1014OPC    HW1 4382   2.936   0.988   3.550  1.7101 -0.5293  0.0386
 1014OPC    HW2 4383   2.854   0.964   3.657  1.3602  0.7480  0.0755
 1014OPC     MW 4384   2.894   0.939   3.594  0.2251  0.2115 -0.4714
 1015OPC     OW 4385   2.864   1.914   0.693 -0.4931 -0.3242 -0.3779
 1015OPC    HW1 4386   2.881   1.922   0.778 -2.0170  0.0257 -0.0860
 1015OPC    HW2 4387   2.818   1.840   0.688  1.0368 -1.2684 -1.1498
 1015OPC     MW 4388   2.860   1.904   0.705 -0.4922 -0.4120 -0.4488
 1016OPC     OW 4389   1.644   2.671   3.185 -0.2610 -0.4799 -0.0729
 1016OPC    HW1 4390   1.691   2.729   3.140  0.5221  0.5138  1.9001
 1016OPC    HW2 4391   1.695   2.601   3.189 -0.6587 -0.8627 -1.3362
 1016OPC     MW 4392   1.658   2.670   3.179 -0.2041 -0.3896  0.0319
 1017OPC     OW 4393   4.185   0.627   1.713  0.2908 -1.1591 -0.2313
 1017OPC    HW1 4394   4.134   0.626   1.784  0.1940 -0.2264 -0.2723
 1017OPC    HW2 4395   4.135   0.594   1.651 -0.3652 -0.0769 -0.3142
 1017OPC     MW 4396   4.170   0.622   1.715  0.1797 -0.8615 -0.2496
 1018OPC     OW 4397   4.501   1.688   3.755  0.2576  0.1142  0.3600
 1018OPC    HW1 4398   4.541   1.712   3.829 -0.2634 -0.9704  1.0184
 1018OPC    HW2 4399   4.540   1.737   3.694  2.1887 -0.4626  1.0451
 1018OPC     MW 4400   4.513   1.699   3.757  0.4658 -0.1312  0.5585
 1019OPC     OW 4401   4.588   4.021   5.189 -0.1341  0.1218  0.6972
 1019OPC    HW1 4402   4.502   4.012   5.201 -0.0676  0.2730  1.3483
 1019OPC    HW2 4403   4.594   4.082   5.127 -0.5063  1.1741  1.6390
 1019OPC     MW 4404   4.576   4.029   5.182 -0.1792  0.2995  0.9326
 1020OPC     OW 4405   2.350   0.881   2.938  0.0324 -0.8826 -0.2387
 1020OPC    HW1 4406   2.380   0.813   2.983  1.9954 -1.0759 -1.6653
 1020OPC    HW2 4407   2.399   0.880   2.865 -0.2379  1.7153 -0.5616
 1020OPC     MW 4408   2.362   0.871   2.934  0.2824 -0.5274 -0.4972
 1021OPC     OW 4409   0.143   4.033   0.713 -0.1497 -0.2497  0.3837
 1021OPC    HW1 4410   0.208   4.007   0.661  0.1271  0.5753  0.2930
 1021OPC    HW2 4411   0.119   3.960   0.754  1.7518 -0.3458  1.4419
 1021OPC     MW 4412   0.149   4.019   0.711  0.1721 -0.1418  0.5266
 1022OPC     OW 4413   0.808   3.525   2.745 -0.3008  0.0079 -0.1999
 1022OPC    HW1 4414   0.817   3.611   2.742 -0.3021  0.1526  2.0140
 1022OPC    HW2 4415   0.870   3.496   2.691  1.1594  1.3868  0.6285
 1022OPC     MW 4416   0.819   3.533   2.737 -0.0853  0.2329  0.2495
 1023OPC     OW 4417   2.965   2.232   2.236 -0.4456  0.6062  0.0814
 1023OPC    HW1 4418   2.954   2.215   2.321 -0.1338 -1.4045 -0.2317
 1023OPC    HW2 4419   2.883   2.234   2.205 -0.5279  0.4685  0.2872
 1023OPC     MW 4420   2.951   2.229   2.244 -0.4118  0.2888  0.0656
 1024OPC     OW 4421   4.660   1.041   5.053  0.3059  0.5238 -0.3496
 1024OPC    HW1 4422   4.615   0.968   5.037 -0.2665  0.4104  1.5397
 1024OPC    HW2 4423   4.609   1.104   5.019 -0.5645  0.2536  0.4093
 1024OPC     MW 4424   4.646   1.040   5.046  0.0929  0.4672  0.0413
 1025OPC     OW 4425   1.509   2.899   4.295 -0.2472 -0.3376  0.7726
 1025OPC    HW1 4426   1.436   2.891   4.248 -0.0804  0.8861  0.2673
 1025OPC    HW2 4427   1.530   2.983   4.286  1.1252 -0.6284  1.0682
 1025OPC     MW 4428   1.501   2.910   4.287 -0.0198 -0.1997  0.7418
 1026OPC     OW 4429   3.517   3.823   0.819  0.8390  0.3935 -0.5825
 1026OPC    HW1 4430   3.457   3.822   0.883  0.4564 -0.8213 -0.9399
 1026OPC    HW2 4431   3.499   3.751   0.773  1.6672  0.7874 -1.5495
 1026OPC     MW 4432   3.505   3.812   0.822  0.9048  0.2723 -0.7782
 1027OPC     OW 4433   4.716   0.146   4.563 -0.2921  0.1531  0.7452
 1027OPC    HW1 4434   4.667   0.078   4.539  1.4981 -1.1886  0.7034
 1027OPC    HW2 4435   4.797   0.122   4.542  0.4006  2.4098  0.5279
 1027OPC     MW 4436   4.721   0.132   4.556  0.0745  0.2882  0.7068
 1028OPC     OW 4437   1.387   0.228   0.916 -0.0871 -0.0237 -0.0209
 1028OPC    HW1 4438   1.458   0.179   0.922 -0.5992 -0.8321 -0.4483
 1028OPC    HW2 4439   1.336   0.200   0.981 -0.8625 -0.8850 -0.9692
 1028OPC     MW 4440   1.390   0.217   0.926 -0.2773 -0.2704 -0.2241
 1029OPC     OW 4441   4.664   2.620   1.004  0.2340 -0.4299 -0.8201
 1029OPC    HW1 4442   4.671   2.560   0.942  1.8023 -2.1075  0.8494
 1029OPC    HW2 4443   4.742   2.659   1.005 -0.6942  1.5549 -1.7383
 1029OPC     MW 4444   4.676   2.617   0.995  0.3287 -0.3845 -0.7091
 1030OPC     OW 4445   4.424   0.372   0.724 -0.0351 -0.5696  1.2318
 1030OPC    HW1 4446   4.410   0.454   0.699  0.8343 -1.1489 -1.5294
 1030OPC    HW2 4447   4.363   0.358   0.784 -0.7089  1.8278  1.2090
 1030OPC     MW 4448   4.413   0.382   0.729 -0.0063 -0.3010  0.8205
 1031OPC     OW 4449   2.459   1.982   4.054  0.2841  0.1766 -0.1173
 1031OPC    HW1 4450   2.384   2.002   4.014 -0.1139  0.8029  0.8885
 1031OPC    HW2 4451   2.520   2.022   4.005 -0.1493  0.5764 -0.3363
 1031OPC     MW 4452   2.457   1.991   4.041  0.1613  0.3282 -0.0011
 1032OPC     OW 4453   3.190   0.004   4.126  0.0078 -0.8735 -0.1465
 1032OPC    HW1 4454   3.199  -0.002   4.212  2.5895  0.9718 -0.1785
 1032OPC    HW2 4455   3.216  -0.074   4.097 -0.2289 -1.2764  0.6835
 1032OPC     MW 4456   3.195  -0.009   4.134  0.3542 -0.6606 -0.0288
 1033OPC     OW 4457   2.257   0.190   5.219  0.5139 -0.6980 -0.1947
 1033OPC    HW1 4458   2.224   0.199   5.139  2.4943  2.1745 -0.8256
 1033OPC    HW2 4459   2.299   0.113   5.215  0.5525 -0.6223 -1.9051
 1033OPC     MW 4460   2.259   0.180   5.207  0.8122 -0.2625 -0.5407
 1034OPC     OW 4461   1.577   3.702   3.239  0.8379  0.9219 -0.2360
 1034OPC    HW1 4462   1.574   3.765   3.299 -0.3796  0.4743  0.2064
 1034OPC    HW2 4463   1.494   3.678   3.230  1.2855 -0.7900 -0.2166
 1034OPC     MW 4464   1.564   3.708   3.246  0.7242  0.6028 -0.1679
 1035OPC     OW 4465   4.844   2.329   0.273 -0.1379  0.3938 -0.1748
 1035OPC    HW1 4466   4.826   2.391   0.332  1.4619 -1.2601  2.2444
 1035OPC    HW2 4467   4.811   2.257   0.309 -1.2927 -0.3388 -2.5507
 1035OPC     MW 4468   4.837   2.328   0.287 -0.0724  0.0412 -0.1684
 1036OPC     OW 4469   1.434   3.358   2.404  0.0811  0.2352  0.1820
 1036OPC    HW1 4470   1.430   3.365   2.317 -0.2882 -0.8944  0.0919
 1036OPC    HW2 4471   1.510   3.395   2.425  0.4577 -0.0404 -0.6839
 1036OPC     MW 4472   1.445   3.365   2.394  0.0822  0.0276  0.0408
 1037OPC     OW 4473   0.711   1.628   5.238 -0.1425  0.4738  0.4170
 1037OPC    HW1 4474   0.671   1.561   5.277 -1.9866  1.5184  0.4043
 1037OPC    HW2 4475   0.789   1.631   5.277 -0.1685 -1.3972  0.7150
 1037OPC     MW 4476   0.717   1.618   5.249 -0.4188  0.3517  0.4593
 1038OPC     OW 4477   1.762   2.515   1.514  0.0396  0.4692  0.1131
 1038OPC    HW1 4478   1.840   2.521   1.553  0.1690  3.6920 -0.3838
 1038OPC    HW2 4479   1.781   2.487   1.434  0.2434 -2.0133  0.9638
 1038OPC     MW 4480   1.776   2.512   1.508  0.0889  0.5786  0.1654
 1039OPC     OW 4481   1.417   1.455   4.205  0.1873  0.0831  0.9140
 1039OPC    HW1 4482   1.346   1.500   4.228  0.5759  1.1291  0.1513
 1039OPC    HW2 4483   1.427   1.398   4.270 -0.6002  0.7863  1.6852
 1039OPC     MW 4484   1.408   1.453   4.218  0.1283  0.3415  0.9152
 1040OPC     OW 4485   4.939   1.024   0.835 -0.4622 -0.2625  0.3608
 1040OPC    HW1 4486   5.011   0.985   0.866 -0.0983 -0.3455 -0.5567
 1040OPC    HW2 4487   4.896   1.048   0.907  0.4438 -0.2925  0.9279
 1040OPC     MW 4488   4.943   1.022   0.850 -0.2745 -0.2791  0.3091
 1041OPC     OW 4489   3.065   0.441   5.039  0.3193  0.1396  0.2550
 1041OPC    HW1 4490   3.001   0.471   4.988 -0.6036  2.5389  2.5651
 1041OPC    HW2 4491   3.022   0.404   5.106  1.2008  2.0135  1.9767
 1041OPC     MW 4492   3.049   0.440   5.042  0.3132  0.7708  0.8503
 1042OPC     OW 4493   1.091   3.144   1.575 -0.1023  0.1819  0.5213
 1042OPC    HW1 4494   1.133   3.069   1.587 -0.3852  0.1180  1.1321
 1042OPC    HW2 4495   1.116   3.193   1.643 -0.5520  0.3548  0.5616
 1042OPC     MW 4496   1.101   3.140   1.586 -0.2105  0.1981  0.6175
 1043OPC     OW 4497   2.499   0.923   4.979 -0.0760  0.2358  0.4417
 1043OPC    HW1 4498   2.540   0.983   4.932 -0.8357  1.3688  1.1754
 1043OPC    HW2 4499   2.526   0.847   4.944 -1.5683  0.9807 -2.6380
 1043OPC     MW 4500   2.509   0.921   4.967 -0.4087  0.5132  0.0950
 1044OPC     OW 4501   4.787   1.945   5.090  0.7022  0.0282  0.3140
 1044OPC    HW1 4502   4.873   1.939   5.077  1.1759 -2.2418  3.3599
 1044OPC    HW2 4503   4.757   1.870   5.056 -0.0577  0.6126 -0.3370
 1044OPC     MW 4504   4.795   1.933   5.083  0.6598 -0.2208  0.6679
 1045OPC     OW 4505   4.805   3.872   1.635  0.1924  0.5854  0.7581
 1045OPC    HW1 4506   4.866   3.926   1.605 -0.0979  0.9618  0.8357
 1045OPC    HW2 4507   4.735   3.924   1.646 -0.1046  0.1876  0.7804
 1045OPC     MW 4508   4.803   3.887   1.632  0.1055  0.5822  0.7729
 1046OPC     OW 4509   4.838   3.160   5.107 -0.3734 -0.0532 -0.0110
 1046OPC    HW1 4510   4.863   3.223   5.162 -3.0709  2.2452 -1.1856
 1046OPC    HW2 4511   4.772   3.121   5.148 -1.3268  0.6003 -0.8586
 1046OPC     MW 4512   4.832   3.163   5.121 -0.9131  0.3827 -0.3096
 1047OPC     OW 4513   0.616   3.390   1.505  0.2341  0.0518  0.4947
 1047OPC    HW1 4514   0.681   3.332   1.507  0.6043  0.4745  1.1966
 1047OPC    HW2 4515   0.655   3.464   1.530 -0.2946  0.5431 -0.0914
 1047OPC     MW 4516   0.632   3.393   1.509  0.2107  0.1869  0.5118
 1048OPC     OW 4517   4.597   0.749   3.439  0.8042  0.3777 -0.6771
 1048OPC    HW1 4518   4.541   0.682   3.439  0.1112  0.9228  0.7771
 1048OPC    HW2 4519   4.643   0.737   3.365 -0.3686 -0.7856 -1.2586
 1048OPC     MW 4520   4.596   0.737   3.428  0.5287  0.2864 -0.5482
 1049OPC     OW 4521   1.711   3.436   2.446  0.0056 -0.8127 -0.7288
 1049OPC    HW1 4522   1.736   3.473   2.521 -0.3239  1.0505 -1.5020
 1049OPC    HW2 4523   1.736   3.353   2.456  0.0611 -0.6160  1.3958
 1049OPC     MW 4524   1.718   3.429   2.459 -0.0349 -0.5085 -0.5291
 1050OPC     OW 4525   3.850   0.137   2.641 -0.1571 -0.0963  0.2285
 1050OPC    HW1 4526   3.895   0.105   2.709  0.1631 -0.7045 -0.2645
 1050OPC    HW2 4527   3.767   0.117   2.660 -0.0386 -0.5330  0.3011
 1050OPC     MW 4528   3.844   0.129   2.654 -0.0923 -0.2506  0.1664
 1051OPC     OW 4529   4.232   0.302   3.448 -0.3943 -0.2226  0.5242
 1051OPC    HW1 4530   4.181   0.367   3.476 -3.3395 -2.1586  0.1188
 1051OPC    HW2 4531   4.254   0.260   3.522 -0.5452 -0.1731  0.5962
 1051OPC     MW 4532   4.228   0.305   3.463 -0.8518 -0.5013  0.4750
 1052OPC     OW 4533   1.430   0.211   1.743  0.1722 -0.0368 -0.4171
 1052OPC    HW1 4534   1.501   0.189   1.788 -0.0896  0.1945  0.1215
 1052OPC    HW2 4535   1.448   0.292   1.714 -1.0882  1.4048  2.4254
 1052OPC     MW 4536   1.443   0.220   1.745 -0.0527  0.2103  0.0823
 1053OPC     OW 4537   2.654   4.139   4.780 -0.1280  0.5077  0.2440
 1053OPC    HW1 4538   2.664   4.061   4.818 -0.9505  0.0492 -0.4283
 1053OPC    HW2 4539   2.568   4.150   4.779 -0.1657  0.3908 -1.6444
 1053OPC     MW 4540   2.643   4.129   4.785 -0.2551  0.4228 -0.1344
 1054OPC     OW 4541   2.677   0.762   0.736 -0.0433 -0.0274  0.3165
 1054OPC    HW1 4542   2.738   0.748   0.675  0.4654  0.9927  0.5767
 1054OPC    HW2 4543   2.650   0.843   0.719  0.5354  0.5059  1.8159
 1054OPC     MW 4544   2.682   0.772   0.724  0.1173  0.2020  0.5764
 1055OPC     OW 4545   3.261   0.209   2.981  0.6611  0.0013 -0.6851
 1055OPC    HW1 4546   3.313   0.232   3.048  1.0363 -2.3790 -0.0764
 1055OPC    HW2 4547   3.181   0.227   3.011  0.8183 -1.0988  0.4886
 1055OPC     MW 4548   3.257   0.215   2.996  0.7398 -0.5129 -0.4218
 1056OPC     OW 4549   2.293   0.679   4.916  0.1686  0.4113  0.0445
 1056OPC    HW1 4550   2.267   0.657   4.996  1.5318  0.1939  0.4419
 1056OPC    HW2 4551   2.285   0.605   4.871  2.1314 -0.2543  0.7081
 1056OPC     MW 4552   2.288   0.665   4.921  0.6598  0.2808  0.2013
 1057OPC     OW 4553   3.539   4.974   3.950  0.2614 -0.3199  0.4377
 1057OPC    HW1 4554   3.621   4.989   3.975  0.8987  1.6181 -2.2505
 1057OPC    HW2 4555   3.496   5.045   3.978 -0.4259 -1.0891  1.3895
 1057OPC     MW 4556   3.545   4.987   3.958  0.2539 -0.1470  0.1812
 1058OPC     OW 4557   2.692   0.352   0.853  0.6859  0.0589  0.6801
 1058OPC    HW1 4558   2.705   0.284   0.906 -0.2259 -0.1057  0.7073
 1058OPC    HW2 4559   2.676   0.316   0.776  0.0207  0.2295  0.7338
 1058OPC     MW 4560   2.692   0.337   0.850  0.4530  0.0598  0.6920
 1059OPC     OW 4561   1.383   0.724   2.205 -0.5977  0.0809 -0.2185
 1059OPC    HW1 4562   1.453   0.679   2.230 -0.4787  1.0101  1.3184
 1059OPC    HW2 4563   1.415   0.788   2.155 -0.0090  1.6061  1.9361
 1059OPC     MW 4564   1.398   0.727   2.202 -0.4932  0.4434  0.3268
 1060OPC     OW 4565   0.608   2.201   1.650 -0.5497  0.4593  0.8631
 1060OPC    HW1 4566   0.535   2.248   1.654  0.0987  1.4946  0.8293
 1060OPC    HW2 4567   0.670   2.257   1.674  0.5522  0.3038 -1.3496
 1060OPC     MW 4568   0.606   2.216   1.654 -0.2912  0.5895  0.5313
 1061OPC     OW 4569   0.812   3.338   1.771 -0.1520 -0.4979  0.3921
 1061OPC    HW1 4570   0.862   3.409   1.781  1.5789 -1.7631  1.3322
 1061OPC    HW2 4571   0.835   3.308   1.693  0.1165 -0.7263  0.5542
 1061OPC     MW 4572   0.823   3.344   1.761  0.1434 -0.7187  0.5549
 1062OPC     OW 4573   4.225   4.369   3.386  0.3710  0.4492  0.7289
 1062OPC    HW1 4574   4.170   4.339   3.325  0.5265  0.5357  0.5432
 1062OPC    HW2 4575   4.303   4.349   3.354  0.4589  0.6179  0.8356
 1062OPC     MW 4576   4.228   4.361   3.372  0.4069  0.4869  0.7174
 1063OPC     OW 4577   2.778   1.620   0.084  0.0075 -0.0533  0.0212
 1063OPC    HW1 4578   2.839   1.671   0.047  0.5237  0.4841  1.5260
 1063OPC    HW2 4579   2.824   1.574   0.143 -0.9074 -0.2489  0.5973
 1063OPC     MW 4580   2.794   1.620   0.087 -0.0514 -0.0028  0.3286
 1064OPC     OW 4581   1.051   2.818   2.399  0.0882  0.3712  0.2121
 1064OPC    HW1 4582   1.063   2.891   2.445  3.1622 -0.6443  1.2482
 1064OPC    HW2 4583   0.979   2.783   2.434 -0.0874  1.7493  1.2985
 1064OPC     MW 4584   1.042   2.824   2.411  0.5163  0.4248  0.5257
 1065OPC     OW 4585   1.650   2.243   2.458  0.3337  0.4491  0.5284
 1065OPC    HW1 4586   1.571   2.281   2.453 -0.9558 -1.8383  1.9298
 1065OPC    HW2 4587   1.688   2.284   2.524 -0.7874 -0.1477  1.6024
 1065OPC     MW 4588   1.644   2.255   2.467 -0.0224  0.0230  0.8942
 1066OPC     OW 4589   3.563   4.681   1.848 -0.2572  0.3208 -0.5995
 1066OPC    HW1 4590   3.549   4.692   1.933 -2.5106  0.1298 -0.8917
 1066OPC    HW2 4591   3.543   4.597   1.835 -0.5204  0.5047 -1.4155
 1066OPC     MW 4592   3.558   4.670   1.859 -0.6291  0.3193 -0.7632
 1067OPC     OW 4593   1.266   0.706   4.616  0.7956 -0.4677 -0.0294
 1067OPC    HW1 4594   1.291   0.655   4.683 -0.2502 -0.3939  0.4445
 1067OPC    HW2 4595   1.257   0.785   4.653 -1.2163 -0.7019  0.1398
 1067OPC     MW 4596   1.268   0.710   4.632  0.3439 -0.4914  0.0656
 1068OPC     OW 4597   4.809   2.297   0.645 -0.2722  0.0289 -0.3011
 1068OPC    HW1 4598   4.895   2.306   0.634 -0.3322 -0.5201 -1.2915
 1068OPC    HW2 4599   4.775   2.359   0.595 -0.4791 -0.7626 -1.1721
 1068OPC     MW 4600   4.817   2.307   0.636 -0.3117 -0.1691 -0.5761
 1069OPC     OW 4601   2.205   4.332   3.640 -0.1850  0.3862 -0.3301
 1069OPC    HW1 4602   2.260   4.366   3.581 -0.3092 -0.1391 -0.7545
 1069OPC    HW2 4603   2.217   4.246   3.632  0.4641  0.3226  1.0572
 1069OPC     MW 4604   2.215   4.324   3.630 -0.1075  0.2995 -0.1879
 1070OPC     OW 4605   3.091   4.100   3.239 -0.0367  0.1456  0.1764
 1070OPC    HW1 4606   3.151   4.046   3.273  2.0801  1.9784 -0.4229
 1070OPC    HW2 4607   3.096   4.083   3.153  0.3138  0.9405  0.0339
 1070OPC     MW 4608   3.101   4.090   3.231  0.3277  0.5334  0.0667
 1071OPC     OW 4609   4.500   2.362   1.815 -0.0454 -0.0993  0.3360
 1071OPC    HW1 4610   4.460   2.288   1.792 -0.1928 -0.0583  0.4600
 1071OPC    HW2 4611   4.481   2.416   1.749 -0.1315 -0.1038  0.3563
 1071OPC     MW 4612   4.491   2.359   1.802 -0.0798 -0.0940  0.3573
 1072OPC     OW 4613   4.896   2.173   4.160  0.0025 -0.0720  0.0266
 1072OPC    HW1 4614   4.904   2.152   4.244  0.8816  2.7029  0.7250
 1072OPC    HW2 4615   4.826   2.224   4.158 -0.9321 -1.3293 -1.2422
 1072OPC     MW 4616   4.887   2.178   4.172 -0.0056  0.1523 -0.0576
 1073OPC     OW 4617   0.190   2.115   0.397  0.3443 -0.3902  0.0446
 1073OPC    HW1 4618   0.154   2.039   0.375 -0.4372 -0.1248  0.3607
 1073OPC    HW2 4619   0.232   2.098   0.471  0.2358 -0.5307  0.0741
 1073OPC     MW 4620   0.191   2.101   0.405  0.2128 -0.3718  0.0957
 1074OPC     OW 4621   3.306   1.882   1.530 -0.5308  0.0142 -0.3935
 1074OPC    HW1 4622   3.322   1.913   1.610  0.3193  3.7145 -1.7762
 1074OPC    HW2 4623   3.372   1.827   1.516  0.6640  1.1023  0.6457
 1074OPC     MW 4624   3.318   1.878   1.540 -0.2288  0.7216 -0.4443
 1075OPC     OW 4625   3.694   2.629   1.049  0.1693 -1.0650 -0.7340
 1075OPC    HW1 4626   3.675   2.627   1.134 -3.1207 -1.4241 -1.3614
 1075OPC    HW2 4627   3.634   2.577   1.013  0.6287  0.0881 -3.4120
 1075OPC     MW 4628   3.682   2.621   1.057 -0.2489 -0.9477 -1.2223
 1076OPC     OW 4629   3.907   4.426   1.634  0.0847 -0.6263 -0.3402
 1076OPC    HW1 4630   3.978   4.379   1.655  1.1512  1.3593  0.7660
 1076OPC    HW2 4631   3.936   4.478   1.570 -0.3720  0.1317  0.0588
 1076OPC     MW 4632   3.922   4.427   1.628  0.1748 -0.2210 -0.1178
 1077OPC     OW 4633   0.345   4.198   4.283  0.2392 -0.2276  0.2354
 1077OPC    HW1 4634   0.337   4.197   4.370 -0.9216 -1.0104  0.1497
 1077OPC    HW2 4635   0.275   4.154   4.256  2.3888 -3.1964 -0.9810
 1077OPC     MW 4636   0.333   4.192   4.292  0.3853 -0.7820  0.0432
 1078OPC     OW 4637   0.383   3.829   4.128  0.0446 -0.2679  0.1658
 1078OPC    HW1 4638   0.440   3.893   4.146  0.1875 -0.5514  0.7438
 1078OPC    HW2 4639   0.327   3.868   4.074 -1.0442  0.9872  2.0690
 1078OPC     MW 4640   0.383   3.844   4.122 -0.0952 -0.1244  0.5325
 1079OPC     OW 4641   4.324   0.157   4.333 -0.1186 -0.0581  0.6337
 1079OPC    HW1 4642   4.272   0.125   4.272  0.2599  0.2043  0.1645
 1079OPC    HW2 4643   4.279   0.147   4.407 -0.4565 -0.6499  0.3529
 1079OPC     MW 4644   4.310   0.151   4.335 -0.1124 -0.1068  0.5227
 1080OPC     OW 4645   3.869   4.031   3.545 -0.8131 -0.0152  0.4880
 1080OPC    HW1 4646   3.812   4.021   3.480 -0.2134  0.2475 -0.0833
 1080OPC    HW2 4647   3.844   4.106   3.582 -1.9079 -0.7709  1.3417
 1080OPC     MW 4648   3.857   4.041   3.541 -0.8863 -0.0879  0.5297
 1081OPC     OW 4649   3.364   3.382   5.027 -0.5756  0.0109  0.3139
 1081OPC    HW1 4650   3.336   3.358   5.106 -0.6864 -0.4511  0.1382
 1081OPC    HW2 4651   3.308   3.444   5.002 -1.9071 -1.4068 -0.3436
 1081OPC     MW 4652   3.352   3.388   5.035 -0.7887 -0.2669  0.1906
 1082OPC     OW 4653   0.336   0.778   0.174 -0.0812 -0.0848  0.4275
 1082OPC    HW1 4654   0.380   0.762   0.100 -0.0088 -1.0475  0.6598
 1082OPC    HW2 4655   0.375   0.849   0.206  0.0034  0.2335 -0.3629
 1082OPC     MW 4656   0.348   0.786   0.168 -0.0580 -0.1800  0.3451
 1083OPC     OW 4657   4.965   0.766   3.270  0.3385 -0.6493 -0.8382
 1083OPC    HW1 4658   4.967   0.849   3.295  0.1713 -0.9210  0.1114
 1083OPC    HW2 4659   5.046   0.737   3.288 -0.2503 -1.2843  1.0051
 1083OPC     MW 4660   4.977   0.774   3.277  0.2266 -0.7833 -0.4256
 1084OPC     OW 4661   1.082   2.050   1.530 -0.0132 -0.2531  0.0156
 1084OPC    HW1 4662   0.997   2.067   1.529 -0.0183 -0.2429  0.6676
 1084OPC    HW2 4663   1.094   2.005   1.603  0.9119  1.6345  1.0932
 1084OPC     MW 4664   1.071   2.046   1.540  0.1227  0.0272  0.2711
 1085OPC     OW 4665   0.508   1.469   4.842 -0.0415  0.1005  0.1396
 1085OPC    HW1 4666   0.488   1.462   4.757 -0.8419 -1.3222  0.4224
 1085OPC    HW2 4667   0.549   1.546   4.847  0.0944  0.1699 -1.5486
 1085OPC     MW 4668   0.511   1.479   4.830 -0.1397 -0.0994 -0.0679
 1086OPC     OW 4669   2.493   2.987   3.294 -0.1973  0.1326 -0.9608
 1086OPC    HW1 4670   2.575   3.001   3.266  0.3965 -0.4552  0.3790
 1086OPC    HW2 4671   2.501   2.991   3.381 -1.8161  1.1734 -0.8410
 1086OPC     MW 4672   2.507   2.989   3.303 -0.3487  0.1996 -0.7451
 1087OPC     OW 4673   0.486   4.746   1.389  0.4012  0.0670 -0.3437
 1087OPC    HW1 4674   0.464   4.798   1.323 -0.1437 -1.4564 -1.4374
 1087OPC    HW2 4675   0.424   4.684   1.387 -0.7623  0.9118  2.7974
 1087OPC     MW 4676   0.474   4.744   1.379  0.1489 -0.0331 -0.0414
 1088OPC     OW 4677   4.900   0.042   1.503 -1.2034  0.2747  0.1941
 1088OPC    HW1 4678   4.972  -0.002   1.526 -0.6574  1.2183  0.3290
 1088OPC    HW2 4679   4.905   0.047   1.416  0.2744  2.5600  0.3327
 1088OPC     MW 4680   4.911   0.036   1.494 -0.9045  0.7516  0.2345
 1089OPC     OW 4681   0.932   0.308   0.110  0.0139  0.0857  0.3312
 1089OPC    HW1 4682   1.001   0.255   0.115  0.4525  0.5106 -0.9071
 1089OPC    HW2 4683   0.864   0.254   0.118  0.4708 -0.4312  0.8041
 1089OPC     MW 4684   0.932   0.292   0.112  0.1462  0.0721  0.2181
 1090OPC     OW 4685   4.696   1.966   1.535 -0.3214 -0.2766 -0.3211
 1090OPC    HW1 4686   4.777   1.997   1.536 -1.3736  2.8605  1.3907
 1090OPC    HW2 4687   4.673   1.971   1.451  0.5348  1.0483 -0.5084
 1090OPC     MW 4688   4.705   1.972   1.523 -0.3501  0.3824 -0.0960
 1091OPC     OW 4689   4.594   0.891   0.398  0.2810  0.1201 -0.8155
 1091OPC    HW1 4690   4.527   0.929   0.438  1.4265 -0.8871  2.2839
 1091OPC    HW2 4691   4.664   0.922   0.441  1.7163 -0.3727 -2.6494
 1091OPC     MW 4692   4.594   0.901   0.410  0.6620 -0.1015 -0.6286
 1092OPC     OW 4693   4.595   4.122   4.920 -0.0740  0.5972 -0.3818
 1092OPC    HW1 4694   4.552   4.097   4.848 -0.3506 -0.1483  0.0327
 1092OPC    HW2 4695   4.672   4.149   4.889 -0.4621  1.0063 -1.0289
 1092OPC     MW 4696   4.600   4.123   4.905 -0.1723  0.5475 -0.4162
 1093OPC     OW 4697   4.832   2.913   3.681  0.1585 -0.3802 -0.1969
 1093OPC    HW1 4698   4.752   2.925   3.648 -0.2321  0.5827  1.0398
 1093OPC    HW2 4699   4.834   2.827   3.697 -1.4380 -0.1307  1.6946
 1093OPC     MW 4700   4.820   2.902   3.678 -0.1348 -0.2010  0.2652
 1094OPC     OW 4701   0.182   0.431   2.051  0.2020  0.1186 -0.0067
 1094OPC    HW1 4702   0.167   0.497   1.996  2.4829 -1.2093 -2.4739
 1094OPC    HW2 4703   0.130   0.368   2.020  0.3631 -0.1862  0.3427
 1094OPC     MW 4704   0.172   0.431   2.038  0.5628 -0.1226 -0.3194
 1095OPC     OW 4705   1.310   3.316   4.252 -0.0618 -0.5073 -0.4284
 1095OPC    HW1 4706   1.278   3.293   4.330  1.2966 -2.6935 -0.4208
 1095OPC    HW2 4707   1.261   3.270   4.195  0.9236 -1.3913 -0.6068
 1095OPC     MW 4708   1.298   3.306   4.255  0.2844 -0.9609 -0.4537
 1096OPC     OW 4709   0.634   2.745   0.176 -0.4219 -0.1952  0.2498
 1096OPC    HW1 4710   0.653   2.743   0.091  1.7781 -0.4213  0.6929
 1096OPC    HW2 4711   0.575   2.681   0.185  0.4867 -1.2438 -0.8758
 1096OPC     MW 4712   0.628   2.735   0.164  0.0373 -0.3834  0.1490
 1097OPC     OW 4713   1.101   2.015   0.807 -0.7091 -0.1468 -0.0413
 1097OPC    HW1 4714   1.167   1.960   0.820 -0.3928 -0.1756 -1.5601
 1097OPC    HW2 4715   1.078   2.001   0.724 -0.7607  1.8208 -0.4214
 1097OPC     MW 4716   1.107   2.005   0.797 -0.6700  0.1397 -0.3218
 1098OPC     OW 4717   1.747   0.134   0.646  0.4578 -0.2915 -0.2590
 1098OPC    HW1 4718   1.731   0.139   0.731  1.6425  0.4076 -0.0588
 1098OPC    HW2 4719   1.738   0.217   0.619 -0.6342 -0.6139 -0.9708
 1098OPC     MW 4720   1.743   0.147   0.654  0.4715 -0.2359 -0.3346
 1099OPC     OW 4721   3.957   4.128   0.895 -0.1302  0.0605 -0.4218
 1099OPC    HW1 4722   4.033   4.093   0.919  0.4493  0.8049 -1.1202
 1099OPC    HW2 4723   3.905   4.059   0.886 -0.3708 -0.3015  2.7192
 1099OPC     MW 4724   3.961   4.113   0.897 -0.0801  0.1171 -0.0610
 1100OPC     OW 4725   4.786   4.992   4.228  0.0799 -0.4224 -0.5102
 1100OPC    HW1 4726   4.718   5.005   4.282  0.7369 -0.6877  0.4009
 1100OPC    HW2 4727   4.841   5.056   4.250  0.2436 -0.3810 -1.0496
 1100OPC     MW 4728   4.784   5.004   4.239  0.2011 -0.4556 -0.4553
 1101OPC     OW 4729   2.103   0.596   2.644  0.1174  0.1534  0.0098
 1101OPC    HW1 4730   2.030   0.590   2.691  0.2815  0.7340  0.3435
 1101OPC    HW2 4731   2.166   0.599   2.704  0.4726 -0.9000 -0.2810
 1101OPC     MW 4732   2.101   0.596   2.660  0.1941  0.0836  0.0162
 1102OPC     OW 4733   0.220   1.912   0.882  0.0400 -0.0978  0.0006
 1102OPC    HW1 4734   0.267   1.962   0.936  0.6526 -0.8296  0.1570
 1102OPC    HW2 4735   0.265   1.837   0.878 -1.7368 -1.2980  1.1463
 1102OPC     MW 4736   0.234   1.908   0.889 -0.1320 -0.3832  0.1930
 1103OPC     OW 4737   1.878   4.370   2.841  0.4136 -0.5755  0.1795
 1103OPC    HW1 4738   1.809   4.328   2.872  1.3060 -1.2243  1.4017
 1103OPC    HW2 4739   1.851   4.453   2.836 -0.9014 -1.0460 -0.8281
 1103OPC     MW 4740   1.864   4.376   2.845  0.3511 -0.7410  0.2113
 1104OPC     OW 4741   3.459   2.519   4.040 -0.1482 -0.4434  0.8395
 1104OPC    HW1 4742   3.480   2.601   4.018 -0.8927 -0.3384  0.4752
 1104OPC    HW2 4743   3.372   2.517   4.028 -0.1053 -1.3377  0.6443
 1104OPC     MW 4744   3.449   2.531   4.035 -0.2519 -0.5600  0.7568
 1105OPC     OW 4745   1.098   2.700   0.924  0.1186  0.4990  0.1842
 1105OPC    HW1 4746   1.178   2.726   0.902  0.0688  1.4906  1.0855
 1105OPC    HW2 4747   1.056   2.775   0.940 -0.2284 -0.0787  2.2245
 1105OPC     MW 4748   1.103   2.715   0.923  0.0600  0.5601  0.6188
 1106OPC     OW 4749   0.331   3.677   0.816 -0.5792 -0.0949  0.4168
 1106OPC    HW1 4750   0.393   3.739   0.811 -0.4288 -0.2403  0.4776
 1106OPC    HW2 4751   0.304   3.683   0.899  0.1690 -0.8136  0.7318
 1106OPC     MW 4752   0.336   3.687   0.828 -0.4465 -0.2225  0.4723
 1107OPC     OW 4753   4.237   0.543   2.565  0.3513 -0.1497 -0.6843
 1107OPC    HW1 4754   4.197   0.467   2.578 -0.8420  0.4148 -0.9916
 1107OPC    HW2 4755   4.193   0.578   2.498 -0.7326  1.9095  1.0262
 1107OPC     MW 4756   4.225   0.537   2.557  0.0149  0.2379 -0.4769
 1108OPC     OW 4757   0.616   2.331   0.313 -0.1615 -0.3573  0.1447
 1108OPC    HW1 4758   0.703   2.323   0.310 -0.1875 -2.6631  2.4947
 1108OPC    HW2 4759   0.600   2.399   0.260  2.9727 -0.2688 -0.8859
 1108OPC     MW 4760   0.627   2.340   0.305  0.2976 -0.6848  0.3396
 1109OPC     OW 4761   4.635   0.976   3.645  0.4445  0.1316  0.0773
 1109OPC    HW1 4762   4.587   0.906   3.663  1.6599 -0.9435 -0.6815
 1109OPC    HW2 4763   4.710   0.961   3.687  1.4608 -0.0308 -1.6616
 1109OPC     MW 4764   4.639   0.963   3.654  0.7743 -0.0512 -0.2916
 1110OPC     OW 4765   0.805   2.540   1.179 -0.6508  0.2160  0.0184
 1110OPC    HW1 4766   0.766   2.578   1.111  0.3052  0.7970 -0.2157
 1110OPC    HW2 4767   0.741   2.492   1.215 -1.6457  1.3256 -0.2050
 1110OPC     MW 4768   0.790   2.538   1.174 -0.6565  0.4657 -0.0492
 1111OPC     OW 4769   4.087   3.792   0.042 -0.0862  0.6301 -0.1811
 1111OPC    HW1 4770   4.169   3.768   0.025 -0.0994  0.2321  0.3325
 1111OPC    HW2 4771   4.046   3.717   0.058 -0.7190  0.7524 -1.1062
 1111OPC     MW 4772   4.093   3.778   0.042 -0.1816  0.5893 -0.2417
 1112OPC     OW 4773   3.027   1.437   3.868 -0.5654 -0.3179 -0.0371
 1112OPC    HW1 4774   2.959   1.383   3.860  0.0613 -1.0065 -0.8882
 1112OPC    HW2 4775   2.994   1.515   3.847 -1.1366 -0.6109 -0.2506
 1112OPC     MW 4776   3.012   1.440   3.864 -0.5572 -0.4629 -0.1945
 1113OPC     OW 4777   3.160   2.257   2.742  0.1551  0.6578 -0.1058
 1113OPC    HW1 4778   3.192   2.179   2.763  1.7180  1.7883  2.0185
 1113OPC    HW2 4779   3.081   2.257   2.778  1.0773  0.8773  2.0441
 1113OPC     MW 4780   3.153   2.245   2.750  0.5222  0.8572  0.5256
 1114OPC     OW 4781   4.657   2.340   4.112  0.3239  0.4809 -0.5506
 1114OPC    HW1 4782   4.608   2.310   4.178  0.5906  0.5413 -0.3202
 1114OPC    HW2 4783   4.599   2.377   4.058 -0.1209 -1.2173 -1.2853
 1114OPC     MW 4784   4.641   2.341   4.114  0.2974  0.2391 -0.6251
 1115OPC     OW 4785   1.291   0.258   5.091  0.6068 -0.5781  0.2708
 1115OPC    HW1 4786   1.353   0.319   5.083 -1.2167  1.2350 -1.1674
 1115OPC    HW2 4787   1.304   0.206   5.022  1.0641 -0.7566  0.4882
 1115OPC     MW 4788   1.302   0.259   5.080  0.4050 -0.3366  0.0904
 1116OPC     OW 4789   1.514   4.576   3.004  0.2495 -0.2365 -0.2605
 1116OPC    HW1 4790   1.464   4.618   2.946  2.2612  1.1103 -1.1467
 1116OPC    HW2 4791   1.514   4.630   3.073  0.2827 -0.3464 -0.1741
 1116OPC     MW 4792   1.507   4.590   3.006  0.5516 -0.0538 -0.3785
 1117OPC     OW 4793   3.225   2.740   2.506  0.0728  0.4235  0.0684
 1117OPC    HW1 4794   3.146   2.762   2.537 -0.6620 -1.8387 -0.0176
 1117OPC    HW2 4795   3.266   2.816   2.499 -1.6819  1.5575  1.2778
 1117OPC     MW 4796   3.219   2.754   2.509 -0.2949  0.2567  0.2343
 1118OPC     OW 4797   0.440   1.728   1.627  0.2949  0.4624  0.5241
 1118OPC    HW1 4798   0.399   1.805   1.623  3.0773  1.9973 -2.1221
 1118OPC    HW2 4799   0.483   1.732   1.703 -0.0896  1.2513  0.7084
 1118OPC     MW 4800   0.441   1.740   1.638  0.6491  0.8057  0.1604
 1119OPC     OW 4801   0.882   2.497   0.365 -0.2742 -0.3828 -0.2028
 1119OPC    HW1 4802   0.893   2.561   0.307 -0.8653 -0.1075 -0.0190
 1119OPC    HW2 4803   0.903   2.533   0.441 -1.0184 -0.2632 -0.0399
 1119OPC     MW 4804   0.887   2.511   0.368 -0.4715 -0.3244 -0.1516
 1120OPC     OW 4805   0.489   3.826   1.368  0.2019  0.4454  0.1917
 1120OPC    HW1 4806   0.493   3.823   1.455  4.2834  0.3116  0.1946
 1120OPC    HW2 4807   0.534   3.755   1.343 -0.4658  0.7403 -2.0431
 1120OPC     MW 4808   0.496   3.815   1.377  0.7062  0.4694 -0.1380
 1121OPC     OW 4809   1.127   4.684   1.867  0.2746  0.2999  0.1443
 1121OPC    HW1 4810   1.198   4.687   1.817  0.0401 -1.9199 -0.4320
 1121OPC    HW2 4811   1.062   4.681   1.809 -0.0286 -1.8256  0.5152
 1121OPC     MW 4812   1.128   4.684   1.851  0.1952 -0.3421  0.1139
 1122OPC     OW 4813   4.908   0.867   5.156  0.2276  0.5585 -0.6715
 1122OPC    HW1 4814   4.977   0.898   5.200 -0.8069 -1.2741  2.4825
 1122OPC    HW2 4815   4.842   0.875   5.212 -0.9310 -3.2086 -1.2210
 1122OPC     MW 4816   4.908   0.873   5.170 -0.0964 -0.2687 -0.2868
 1123OPC     OW 4817   0.056   3.461   4.245 -0.0507  0.8525  0.1363
 1123OPC    HW1 4818  -0.013   3.483   4.196  1.1504  1.5442 -1.3522
 1123OPC    HW2 4819   0.091   3.537   4.267  0.2538  0.5085  0.8747
 1123OPC     MW 4820   0.051   3.475   4.241  0.1717  0.9039  0.0253
 1124OPC     OW 4821   3.058   3.630   0.149 -0.7665  0.2046  0.4258
 1124OPC    HW1 4822   3.055   3.635   0.062 -1.0700 -0.4722  0.3945
 1124OPC    HW2 4823   2.974   3.618   0.172 -0.4626 -1.8246  0.6609
 1124OPC     MW 4824   3.045   3.629   0.140 -0.7665 -0.1952  0.4559
 1125OPC     OW 4825   2.053   2.656   3.714  0.4232 -0.4499 -0.4994
 1125OPC    HW1 4826   1.980   2.664   3.760 -0.1505  0.2726 -1.4939
 1125OPC    HW2 4827   2.057   2.571   3.696 -0.3076 -0.4541 -0.6558
 1125OPC     MW 4828   2.043   2.644   3.718  0.2304 -0.3437 -0.6695
 1126OPC     OW 4829   4.108   2.503   3.809 -0.1039  0.8645 -0.3094
 1126OPC    HW1 4830   4.048   2.444   3.788  0.3735 -0.2544  1.3101
 1126OPC    HW2 4831   4.068   2.553   3.868  0.9691 -0.9424  2.1232
 1126OPC     MW 4832   4.093   2.502   3.814  0.1253  0.4323  0.2893
 1127OPC     OW 4833   0.380   3.925   0.114 -0.1289  0.3732 -0.0956
 1127OPC    HW1 4834   0.330   3.984   0.154 -0.7937  0.4649 -1.0415
 1127OPC    HW2 4835   0.323   3.879   0.066  0.3403 -1.1212  0.6848
 1127OPC     MW 4836   0.364   3.927   0.113 -0.1578  0.1660 -0.1200
 1128OPC     OW 4837   4.146   3.969   1.010  0.0973  0.0237  0.3701
 1128OPC    HW1 4838   4.221   4.006   0.985 -0.2147 -0.0935 -0.7927
 1128OPC    HW2 4839   4.124   3.920   0.941 -0.5482 -0.7107  1.0848
 1128OPC     MW 4840   4.154   3.967   0.996 -0.0440 -0.1020  0.3039
 1129OPC     OW 4841   3.807   0.487   1.205 -0.3060  0.2956  0.6109
 1129OPC    HW1 4842   3.734   0.481   1.158 -0.1791  0.7487  0.3453
 1129OPC    HW2 4843   3.835   0.405   1.211  0.9158  0.4064 -2.0796
 1129OPC     MW 4844   3.800   0.474   1.199 -0.1068  0.3789  0.1742
 1130OPC     OW 4845   2.673   3.834   2.340  0.2768  0.7226  0.6120
 1130OPC    HW1 4846   2.674   3.757   2.381 -0.0299  0.6402  0.4664
 1130OPC    HW2 4847   2.714   3.887   2.395 -2.5062  1.2907  2.3282
 1130OPC     MW 4848   2.679   3.830   2.354 -0.1798  0.7943  0.8441
 1131OPC     OW 4849   4.238   0.920   4.914  0.4349  0.4182  0.1911
 1131OPC    HW1 4850   4.178   0.858   4.901 -1.8874  2.7166 -1.1421
 1131OPC    HW2 4851   4.239   0.929   5.001 -0.3450 -0.4520  0.3077
 1131OPC     MW 4852   4.229   0.912   4.925 -0.0232  0.6292  0.0113
 1132OPC     OW 4853   1.903   0.675   2.835 -0.1084 -1.0196  0.0954
 1132OPC    HW1 4854   1.860   0.622   2.890  0.2411 -1.8415 -0.4045
 1132OPC    HW2 4855   1.943   0.731   2.888 -2.7563  0.5765  0.5545
 1132OPC     MW 4856   1.903   0.675   2.851 -0.4479 -0.9052  0.0892
 1133OPC     OW 4857   0.378   3.382   0.845 -0.3940 -0.1887 -0.3179
 1133OPC    HW1 4858   0.355   3.465   0.835  3.3905  1.3701  1.6183
 1133OPC    HW2 4859   0.419   3.363   0.770 -0.0869  0.2116 -0.2572
 1133OPC     MW 4860   0.381   3.391   0.832  0.2104  0.1007 -0.0229
 1134OPC     OW 4861   1.384   3.893   1.795 -0.1096 -0.0738  0.6806
 1134OPC    HW1 4862   1.384   3.817   1.839 -0.6947  0.4137  1.5443
 1134OPC    HW2 4863   1.378   3.953   1.858 -2.2179  0.6220 -0.0979
 1134OPC     MW 4864   1.383   3.890   1.811 -0.5075  0.1012  0.6932
 1135OPC     OW 4865   1.742   0.576   1.955 -0.1699  0.2912  0.2240
 1135OPC    HW1 4866   1.826   0.553   1.960  0.0154  1.0718  0.9240
 1135OPC    HW2 4867   1.745   0.658   1.925 -0.5086  1.2273  2.5307
 1135OPC     MW 4868   1.755   0.585   1.951 -0.1926  0.5448  0.6681
 1136OPC     OW 4869   1.518   1.760   3.419 -0.2953 -0.4812  0.2633
 1136OPC    HW1 4870   1.605   1.748   3.421 -0.3254 -0.5769  1.4665
 1136OPC    HW2 4871   1.487   1.687   3.457 -0.7318  0.8929  2.7466
 1136OPC     MW 4872   1.526   1.747   3.425 -0.3643 -0.2923  0.8079
 1137OPC     OW 4873   2.851   4.120   2.166 -0.0866 -0.5151  0.3802
 1137OPC    HW1 4874   2.892   4.043   2.170  1.7903  0.3310 -1.2304
 1137OPC    HW2 4875   2.828   4.126   2.082 -0.2002  0.6963  0.4877
 1137OPC     MW 4876   2.853   4.110   2.154  0.1738 -0.2112  0.1583
 1138OPC     OW 4877   3.786   0.053   4.405 -0.4791 -0.2112 -0.2302
 1138OPC    HW1 4878   3.842   0.003   4.360 -0.2660 -0.4921  0.3354
 1138OPC    HW2 4879   3.836   0.088   4.467 -0.8460 -0.1108  0.0084
 1138OPC     MW 4880   3.802   0.051   4.407 -0.5018 -0.2379 -0.1113
 1139OPC     OW 4881   2.472   2.412   3.354 -0.0730 -0.0835 -0.0610
 1139OPC    HW1 4882   2.472   2.449   3.433 -1.5905  0.8002 -0.4222
 1139OPC    HW2 4883   2.522   2.341   3.364  1.1401  0.9007  1.2371
 1139OPC     MW 4884   2.479   2.407   3.367 -0.1179  0.1925  0.0773
 1140OPC     OW 4885   4.555   0.094   3.199  0.8008  0.6167 -0.1330
 1140OPC    HW1 4886   4.551   0.181   3.203  3.2675  0.7879  0.2838
 1140OPC    HW2 4887   4.540   0.069   3.282  0.7446  0.6822 -0.1234
 1140OPC     MW 4888   4.552   0.103   3.212  1.1570  0.6516 -0.0700
 1141OPC     OW 4889   0.679   2.001   1.069 -0.3537 -0.5476 -0.0489
 1141OPC    HW1 4890   0.636   2.011   0.994 -1.4857 -0.8849  0.5300
 1141OPC    HW2 4891   0.669   1.916   1.088 -1.9575 -0.0684  1.5410
 1141OPC     MW 4892   0.671   1.990   1.061 -0.7578 -0.5266  0.2715
 1142OPC     OW 4893   2.126   2.234   0.085 -0.2203 -0.3975 -0.8137
 1142OPC    HW1 4894   2.154   2.157   0.056 -1.0588 -0.4757 -1.4546
 1142OPC    HW2 4895   2.041   2.233   0.066 -0.1170  0.9533 -1.4458
 1142OPC     MW 4896   2.117   2.223   0.078 -0.3289 -0.2094 -1.0018
 1143OPC     OW 4897   2.855   3.961   3.683 -0.2719 -0.0174  0.1766
 1143OPC    HW1 4898   2.864   4.038   3.723  0.2033  0.8915 -1.5475
 1143OPC    HW2 4899   2.885   3.977   3.602 -1.1738 -1.7330 -0.5487
 1143OPC     MW 4900   2.861   3.975   3.677 -0.3350 -0.1366 -0.1853
 1144OPC     OW 4901   4.750   1.472   2.648  0.0368  0.5577  0.1584
 1144OPC    HW1 4902   4.679   1.505   2.685  0.2810 -1.6921  3.0013
 1144OPC    HW2 4903   4.814   1.525   2.675 -0.3729  2.4389 -2.2048
 1144OPC     MW 4904   4.749   1.485   2.658  0.0125  0.5033  0.2292
 1145OPC     OW 4905   0.739   4.927   2.806  0.2704  0.2811 -0.1851
 1145OPC    HW1 4906   0.698   4.973   2.744  1.4084  1.3243 -0.2068
 1145OPC    HW2 4907   0.781   4.865   2.761 -1.9663 -1.4228 -0.0854
 1145OPC     MW 4908   0.739   4.924   2.790  0.1081  0.1837 -0.1734
 1146OPC     OW 4909   2.314   3.193   3.995  0.2197  0.1217  0.0674
 1146OPC    HW1 4910   2.295   3.149   3.922 -1.0763 -0.1277  0.5329
 1146OPC    HW2 4911   2.325   3.275   3.968 -0.3251  0.0452 -0.4066
 1146OPC     MW 4912   2.313   3.198   3.980 -0.0523  0.0735  0.0662
 1147OPC     OW 4913   2.580   2.670   4.832  0.3700  0.4416 -0.0345
 1147OPC    HW1 4914   2.629   2.631   4.893  0.5249  0.0132 -0.4352
 1147OPC    HW2 4915   2.607   2.753   4.835  1.6302  0.0723 -0.7491
 1147OPC     MW 4916   2.591   2.677   4.842  0.5790  0.3237 -0.1990
 1148OPC     OW 4917   4.123   0.678   1.286  0.1241  0.0483 -0.5305
 1148OPC    HW1 4918   4.189   0.640   1.243  0.0110  0.5512 -1.1648
 1148OPC    HW2 4919   4.072   0.709   1.222  0.5564  1.8460 -0.0696
 1148OPC     MW 4920   4.125   0.677   1.270  0.1713  0.3882 -0.5561
 1149OPC     OW 4921   0.955   2.910   2.681 -0.3611  0.0021  0.7717
 1149OPC    HW1 4922   0.905   2.861   2.629 -0.4567  0.0300  0.8388
 1149OPC    HW2 4923   0.948   2.990   2.646  0.6502 -0.2230  0.0100
 1149OPC     MW 4924   0.947   2.915   2.668 -0.2258 -0.0270  0.6691
 1150OPC     OW 4925   0.936   1.476   3.322 -0.2455  0.5461  0.3088
 1150OPC    HW1 4926   0.856   1.455   3.350 -0.2796  0.8628  0.4481
 1150OPC    HW2 4927   0.929   1.473   3.235 -0.6469  1.4438  0.2982
 1150OPC     MW 4928   0.923   1.472   3.314 -0.3099  0.7255  0.3278
 1151OPC     OW 4929   4.030   4.683   4.143 -0.5935  0.1556  0.3573
 1151OPC    HW1 4930   3.996   4.656   4.067 -0.2207  1.6587 -0.3789
 1151OPC    HW2 4931   4.115   4.693   4.126 -0.6591  1.4470  0.6585
 1151OPC     MW 4932   4.037   4.681   4.129 -0.5483  0.5685  0.2931
 1152OPC     OW 4933   3.654   4.128   2.858  0.0705  0.5011  0.5936
 1152OPC    HW1 4934   3.697   4.058   2.830  0.4071  1.0858 -0.4243
 1152OPC    HW2 4935   3.573   4.116   2.827  0.4350  1.1331 -0.6834
 1152OPC     MW 4936   3.649   4.116   2.849  0.1742  0.6810  0.2545
 1153OPC     OW 4937   0.957   4.535   2.059  0.1253  0.3694 -0.6869
 1153OPC    HW1 4938   0.998   4.597   2.013  0.5926  0.3240 -0.3459
 1153OPC    HW2 4939   0.984   4.551   2.141 -1.1771  0.8394 -0.3330
 1153OPC     MW 4940   0.967   4.547   2.064  0.0019  0.4319 -0.5843
 1154OPC     OW 4941   4.227   4.884   0.920  0.3871  0.0185  0.5282
 1154OPC    HW1 4942   4.222   4.797   0.926  0.2849 -0.0566 -0.5398
 1154OPC    HW2 4943   4.199   4.911   0.999  2.1542 -0.9334  1.5459
 1154OPC     MW 4944   4.222   4.875   0.933  0.6331 -0.1332  0.5208
 1155OPC     OW 4945   0.525   3.123   4.820 -0.0779  0.1344 -0.4410
 1155OPC    HW1 4946   0.494   3.049   4.854  1.9142 -0.4188  0.3269
 1155OPC    HW2 4947   0.597   3.138   4.866  0.4969  1.6298 -1.7260
 1155OPC     MW 4948   0.531   3.114   4.832  0.3013  0.2735 -0.5173
 1156OPC     OW 4949   4.696   4.619   1.379  0.4440  0.6080 -0.6233
 1156OPC    HW1 4950   4.717   4.703   1.371 -0.2892  0.6636 -2.9002
 1156OPC    HW2 4951   4.615   4.621   1.411  0.8372  0.6938  0.4057
 1156OPC     MW 4952   4.687   4.632   1.382  0.3938  0.6288 -0.8075
 1157OPC     OW 4953   2.944   2.548   0.007  0.1405  0.0204  0.3862
 1157OPC    HW1 4954   2.902   2.485  -0.036 -0.7020  0.9699 -0.2115
 1157OPC    HW2 4955   3.026   2.540  -0.021  0.2460 -1.3592  0.9896
 1157OPC     MW 4956   2.950   2.537  -0.003  0.0316 -0.0432  0.3870
 1158OPC     OW 4957   4.536   3.221   0.549  0.1852 -0.2583 -0.4794
 1158OPC    HW1 4958   4.511   3.138   0.534 -1.8611  0.3042 -0.5279
 1158OPC    HW2 4959   4.526   3.230   0.636 -0.4372  0.1583 -0.5851
 1158OPC     MW 4960   4.531   3.210   0.560 -0.2090 -0.1138 -0.5022
 1159OPC     OW 4961   0.037   2.961   5.068  0.2644 -0.2705 -0.6098
 1159OPC    HW1 4962   0.028   2.943   4.983  0.3769 -1.3508 -0.4131
 1159OPC    HW2 4963  -0.022   3.023   5.082 -1.6496 -1.9098 -0.9451
 1159OPC     MW 4964   0.027   2.967   5.057 -0.0017 -0.6723 -0.6306
 1160OPC     OW 4965   4.970   0.509   1.787 -0.3479 -0.1455 -0.0586
 1160OPC    HW1 4966   4.971   0.451   1.852 -2.1195 -2.3706 -1.8369
 1160OPC    HW2 4967   5.013   0.469   1.722  0.9106  1.7775 -0.4876
 1160OPC     MW 4968   4.977   0.495   1.787 -0.4238 -0.1902 -0.3847
 1161OPC     OW 4969   3.618   0.767   1.427 -0.3214 -0.2292 -0.2078
 1161OPC    HW1 4970   3.697   0.763   1.465  0.5003 -1.3009 -1.8981
 1161OPC    HW2 4971   3.563   0.753   1.493  0.9421 -0.2453  0.8818
 1161OPC     MW 4972   3.621   0.764   1.442 -0.0132 -0.3899 -0.2965
 1162OPC     OW 4973   1.171   3.099   4.502 -0.4189  0.3487 -0.0609
 1162OPC    HW1 4974   1.113   3.061   4.449 -0.8855  0.3783  0.4233
 1162OPC    HW2 4975   1.187   3.038   4.562  2.1880 -0.7449 -1.6873
 1162OPC     MW 4976   1.165   3.085   4.503 -0.1026  0.1916 -0.2295
 1163OPC     OW 4977   0.847   2.187   2.585 -0.3774  0.1923  0.3592
 1163OPC    HW1 4978   0.913   2.144   2.547 -0.3360 -0.8334  1.5032
 1163OPC    HW2 4979   0.783   2.183   2.526  0.2468  0.2729 -0.3366
 1163OPC     MW 4980   0.847   2.180   2.571 -0.2791  0.0528  0.4254
 1164OPC     OW 4981   1.726   5.021   0.325 -0.0853  0.2915 -0.1092
 1164OPC    HW1 4982   1.670   4.969   0.282  0.0344 -0.7675  0.9603
 1164OPC    HW2 4983   1.705   5.009   0.409  1.4438  0.2139  0.2941
 1164OPC     MW 4984   1.714   5.011   0.331  0.1583  0.1236  0.1083
 1165OPC     OW 4985   2.643   2.292   1.789  0.0394  0.2583 -0.5391
 1165OPC    HW1 4986   2.623   2.253   1.865  1.0815  0.3949 -0.1661
 1165OPC    HW2 4987   2.661   2.225   1.736  0.3471  0.1821 -0.3438
 1165OPC     MW 4988   2.643   2.276   1.793  0.2389  0.2672 -0.4552
 1166OPC     OW 4989   3.936   3.038   2.732 -0.0687 -0.3449 -0.3205
 1166OPC    HW1 4990   3.909   3.029   2.650 -0.9715 -2.3085  0.1078
 1166OPC    HW2 4991   3.994   3.102   2.729 -0.5677  0.0665 -2.3638
 1166OPC     MW 4992   3.940   3.046   2.720 -0.2757 -0.5741 -0.5592
 1167OPC     OW 4993   2.698   1.199   5.044 -0.1194  0.1519  0.8806
 1167OPC    HW1 4994   2.622   1.201   5.088 -1.7374  2.2998 -1.7200
 1167OPC    HW2 4995   2.680   1.152   4.973  1.1047  0.4406  0.3512
 1167OPC     MW 4996   2.684   1.192   5.040 -0.1775  0.5118  0.4183
 1168OPC     OW 4997   0.057   4.762   4.708  0.6322 -0.3844  0.4076
 1168OPC    HW1 4998   0.056   4.677   4.687 -0.5556 -0.5973  1.2468
 1168OPC    HW2 4999   0.097   4.799   4.640 -0.0262 -1.4498 -0.5983
 1168OPC     MW 5000   0.063   4.755   4.695  0.3595 -0.5733  0.3830
 1169OPC     OW 5001   1.540   4.480   0.466 -0.4180 -0.0242  0.2009
 1169OPC    HW1 5002   1.583   4.552   0.487  0.6039 -0.6711  0.3950
 1169OPC    HW2 5003   1.458   4.498   0.488 -0.1851  1.0688  0.2436
 1169OPC     MW 5004   1.534   4.493   0.472 -0.2326  0.0416  0.2359
 1170OPC     OW 5005   0.744   3.626   0.766  0.3279 -0.1856  0.4622
 1170OPC    HW1 5006   0.828   3.608   0.752  0.4892  0.9639 -0.0817
 1170OPC    HW2 5007   0.724   3.573   0.833  0.9575 -1.8584 -0.6085
 1170OPC     MW 5008   0.754   3.615   0.774  0.4447 -0.2629  0.2237
 1171OPC     OW 5009   2.849   3.169   4.479  0.1028 -0.5585  0.3044
 1171OPC    HW1 5010   2.863   3.218   4.408  1.4851 -1.4319 -0.0653
 1171OPC    HW2 5011   2.773   3.199   4.510  0.1286  0.7311 -0.7905
 1171OPC     MW 5012   2.840   3.181   4.473  0.3108 -0.4969  0.0883
 1172OPC     OW 5013   4.115   1.185   0.021  0.6476  0.2490 -0.0537
 1172OPC    HW1 5014   4.173   1.250   0.027 -0.2090  1.1162 -0.7364
 1172OPC    HW2 5015   4.083   1.178   0.102  0.9920  0.4447  0.1010
 1172OPC     MW 5016   4.119   1.194   0.033  0.5716  0.4060 -0.1317
 1173OPC     OW 5017   0.331   4.685   4.855 -0.3313 -0.1620 -0.0073
 1173OPC    HW1 5018   0.257   4.667   4.898  0.5303  0.1164  1.6473
 1173OPC    HW2 5019   0.326   4.770   4.841  0.5800  0.2690  1.9799
 1173OPC     MW 5020   0.319   4.695   4.859 -0.0694 -0.0572  0.5306
 1174OPC     OW 5021   1.061   0.467   4.091  0.1811 -0.1609 -0.3757
 1174OPC    HW1 5022   1.030   0.439   4.167 -0.8122  1.8990  0.0374
 1174OPC    HW2 5023   1.097   0.395   4.056  0.2983 -1.2604  1.8182
 1174OPC     MW 5024   1.062   0.452   4.097  0.0517 -0.0190  0.0094
 1175OPC     OW 5025   1.318   0.229   2.427 -0.1794  0.0397  0.1524
 1175OPC    HW1 5026   1.237   0.251   2.401 -0.5055 -1.3759 -0.0771
 1175OPC    HW2 5027   1.367   0.295   2.397 -1.2165  0.8615  0.1836
 1175OPC     MW 5028   1.313   0.242   2.419 -0.3808 -0.0480  0.1231
 1176OPC     OW 5029   4.835   1.316   2.915 -0.1649 -0.4734  0.2193
 1176OPC    HW1 5030   4.841   1.344   2.833  0.0492 -0.5050  0.2223
 1176OPC    HW2 5031   4.853   1.387   2.963 -0.8105 -0.3280  0.2489
 1176OPC     MW 5032   4.838   1.331   2.910 -0.2288 -0.4566  0.2241
 1177OPC     OW 5033   3.002   2.691   3.900  0.1513  0.0623  0.0641
 1177OPC    HW1 5034   3.002   2.642   3.828 -0.8103  0.9593 -0.5776
 1177OPC    HW2 5035   2.925   2.673   3.938  0.4454 -0.0524  0.6185
 1177OPC     MW 5036   2.990   2.681   3.895  0.0528  0.1778  0.0513
 1178OPC     OW 5037   0.886   1.520   3.867 -0.4194 -0.1507  0.3544
 1178OPC    HW1 5038   0.822   1.467   3.896 -0.6018  0.5472  1.2835
 1178OPC    HW2 5039   0.854   1.554   3.794  0.2884 -2.4327 -1.1476
 1178OPC     MW 5040   0.872   1.517   3.861 -0.3418 -0.3847  0.2699
 1179OPC     OW 5041   0.708   2.916   0.848  0.0769  0.1987 -0.0431
 1179OPC    HW1 5042   0.644   2.975   0.843  0.0073  0.2418  0.9973
 1179OPC    HW2 5043   0.703   2.873   0.773 -0.2027  1.1808 -0.6035
 1179OPC     MW 5044   0.698   2.919   0.836  0.0253  0.3502  0.0278
 1180OPC     OW 5045   0.286   0.762   2.348  0.0043 -0.9880  0.1282
 1180OPC    HW1 5046   0.295   0.677   2.329  0.5216 -0.7553 -0.7574
 1180OPC    HW2 5047   0.341   0.801   2.292 -2.2817  0.1386 -1.5214
 1180OPC     MW 5048   0.295   0.755   2.337 -0.2570 -0.7872 -0.2463
 1181OPC     OW 5049   3.636   0.409   3.322 -0.0797  0.1204 -0.0443
 1181OPC    HW1 5050   3.700   0.358   3.292 -0.0781 -1.1555  1.9386
 1181OPC    HW2 5051   3.644   0.482   3.275  1.6736 -0.6760 -1.0858
 1181OPC     MW 5052   3.646   0.412   3.311  0.1795 -0.1858  0.0948
 1182OPC     OW 5053   1.806   4.761   3.165 -0.3664  0.0231  0.1329
 1182OPC    HW1 5054   1.784   4.836   3.205 -0.4525  0.1292 -0.1159
 1182OPC    HW2 5055   1.758   4.702   3.207 -0.4634  0.1355  0.1819
 1182OPC     MW 5056   1.796   4.764   3.177 -0.3934  0.0554  0.1035
 1183OPC     OW 5057   4.012   1.367   4.076 -0.3297  0.0421  0.5785
 1183OPC    HW1 5058   4.013   1.435   4.022 -2.3925  0.1704  0.6407
 1183OPC    HW2 5059   4.039   1.401   4.152 -1.7415  0.9300  0.7148
 1183OPC     MW 5060   4.016   1.382   4.079 -0.8430  0.1922  0.6078
 1184OPC     OW 5061   1.781   2.476   3.797  0.7743  0.0351  0.0164
 1184OPC    HW1 5062   1.791   2.562   3.813  1.8613 -0.1500  0.4296
 1184OPC    HW2 5063   1.793   2.470   3.710 -0.7928  0.4753 -0.2614
 1184OPC     MW 5064   1.784   2.488   3.786  0.7034  0.0729  0.0364
 1185OPC     OW 5065   0.783   2.053   0.677  0.2382  0.7651 -0.1904
 1185OPC    HW1 5066   0.801   2.064   0.592 -0.4195  0.5837 -0.3582
 1185OPC    HW2 5067   0.826   1.979   0.697 -0.0779  0.4916 -0.5116
 1185OPC     MW 5068   0.792   2.043   0.667  0.0943  0.6978 -0.2626
 1186OPC     OW 5069   0.595   2.069   4.548 -0.1019  0.1629  0.2790
 1186OPC    HW1 5070   0.561   2.028   4.617 -0.1624  0.1532  0.2440
 1186OPC    HW2 5071   0.618   2.147   4.579  1.9502 -0.5974  0.8696
 1186OPC     MW 5072   0.593   2.074   4.563  0.1923  0.0492  0.3610
 1187OPC     OW 5073   2.897   0.451   1.176  0.3853 -0.8056 -0.1468
 1187OPC    HW1 5074   2.816   0.465   1.148  0.9758  0.7654 -1.1924
 1187OPC    HW2 5075   2.940   0.523   1.153  1.7504 -0.9227  1.7570
 1187OPC     MW 5076   2.891   0.463   1.169  0.6743 -0.5908 -0.0201
 1188OPC     OW 5077   2.423   0.830   4.085 -0.3200 -0.0326 -0.1448
 1188OPC    HW1 5078   2.450   0.912   4.080  0.8584 -0.0861  3.0650
 1188OPC    HW2 5079   2.336   0.836   4.072  0.0113  1.2731 -2.3701
 1188OPC     MW 5080   2.414   0.843   4.082 -0.0970  0.1524  0.0003
 1189OPC     OW 5081   1.377   0.940   0.043 -0.1399 -0.4138  0.3212
 1189OPC    HW1 5082   1.328   0.998   0.085 -2.0183 -2.4237  1.0690
 1189OPC    HW2 5083   1.324   0.909  -0.020  0.6794 -1.5539  0.1559
 1189OPC     MW 5084   1.362   0.944   0.040 -0.2963 -0.8791  0.4071
 1190OPC     OW 5085   3.116   1.409   3.084  0.0150 -0.0326  0.2703
 1190OPC    HW1 5086   3.081   1.334   3.056  1.4098 -0.6135 -0.0040
 1190OPC    HW2 5087   3.202   1.396   3.077  0.3137  1.2861  1.0461
 1190OPC     MW 5088   3.123   1.396   3.079  0.2652  0.0764  0.3444
 1191OPC     OW 5089   2.675   3.233   2.598  0.9112  0.0761 -0.0261
 1191OPC    HW1 5090   2.659   3.301   2.651 -0.8421 -0.6665  0.4716
 1191OPC    HW2 5091   2.744   3.195   2.634 -0.3781 -0.5512  1.9634
 1191OPC     MW 5092   2.682   3.237   2.611  0.4617 -0.1263  0.3414
 1192OPC     OW 5093   1.144   3.064   0.084  0.4211 -0.7654  0.2386
 1192OPC    HW1 5094   1.190   3.108   0.144 -0.4284  1.7791 -0.8270
 1192OPC    HW2 5095   1.175   3.094   0.009 -0.5294 -1.6983 -0.5548
 1192OPC     MW 5096   1.155   3.075   0.082  0.1552 -0.5275 -0.0360
 1193OPC     OW 5097   4.770   4.496   3.607 -0.0556  0.5360 -0.1280
 1193OPC    HW1 5098   4.706   4.452   3.567  1.0659 -1.6120  0.2736
 1193OPC    HW2 5099   4.750   4.487   3.692 -0.8945  2.6213 -0.0539
 1193OPC     MW 5100   4.758   4.488   3.614 -0.0142  0.5267 -0.0577
 1194OPC     OW 5101   2.743   4.971   2.740  0.0501 -0.1326 -0.2917
 1194OPC    HW1 5102   2.664   4.948   2.768  0.1251 -0.6581 -0.5018
 1194OPC    HW2 5103   2.730   5.049   2.703 -0.1954  0.2046  0.4965
 1194OPC     MW 5104   2.729   4.979   2.739  0.0250 -0.1604 -0.2064
 1195OPC     OW 5105   4.165   4.853   2.745 -0.6445  0.0970 -0.4714
 1195OPC    HW1 5106   4.117   4.919   2.776 -0.0327  0.3661 -0.0777
 1195OPC    HW2 5107   4.207   4.889   2.677 -0.6341  0.0006 -0.5151
 1195OPC     MW 5108   4.164   4.868   2.740 -0.5528  0.1224 -0.4197
 1196OPC     OW 5109   1.070   3.342   4.539  0.5454 -0.2701  0.4600
 1196OPC    HW1 5110   1.108   3.264   4.526 -0.0421 -0.3221 -1.1758
 1196OPC    HW2 5111   0.993   3.321   4.574  1.0777 -0.2907  1.6769
 1196OPC     MW 5112   1.064   3.327   4.542  0.5372 -0.2807  0.3980
 1197OPC     OW 5113   0.888   0.847   5.058 -0.4622  0.1917 -0.4530
 1197OPC    HW1 5114   0.900   0.770   5.019  1.2372  0.3954 -0.4152
 1197OPC    HW2 5115   0.939   0.842   5.129 -1.4148  0.8437  0.3095
 1197OPC     MW 5116   0.897   0.835   5.063 -0.3519  0.3181 -0.3344
 1198OPC     OW 5117   3.781   4.559   2.258  0.3592  0.3116  0.4424
 1198OPC    HW1 5118   3.784   4.547   2.344 -0.3144 -0.1623  0.4126
 1198OPC    HW2 5119   3.775   4.478   2.226  3.6255  0.2235 -0.2501
 1198OPC     MW 5120   3.780   4.545   2.266  0.7420  0.2282  0.3357
 1199OPC     OW 5121   4.422   4.100   2.867  0.3601 -0.4394 -0.0990
 1199OPC    HW1 5122   4.473   4.109   2.937  0.8389  0.1089 -0.5120
 1199OPC    HW2 5123   4.420   4.014   2.854 -0.3816 -0.6200  1.0543
 1199OPC     MW 5124   4.429   4.089   2.875  0.3210 -0.3850  0.0103
 1200OPC     OW 5125   1.934   0.384   3.622 -0.0213  0.1106  0.0104
 1200OPC    HW1 5126   1.867   0.405   3.569  1.4713  1.0430 -1.6079
 1200OPC    HW2 5127   1.918   0.300   3.642 -1.4957  0.2140 -0.5596
 1200OPC     MW 5128   1.922   0.375   3.617 -0.0186  0.2636 -0.3129
 1201OPC     OW 5129   0.219   3.186   1.322 -0.1606  0.1735 -0.6192
 1201OPC    HW1 5130   0.270   3.147   1.381 -1.4603 -0.5592  0.0684
 1201OPC    HW2 5131   0.213   3.127   1.258  0.1628  0.4267 -0.8904
 1201OPC     MW 5132   0.226   3.171   1.321 -0.3048  0.1027 -0.5577
 1202OPC     OW 5133   0.263   0.741   3.812  0.2425  0.0406 -0.2677
 1202OPC    HW1 5134   0.286   0.744   3.897 -0.0707 -0.5860 -0.1575
 1202OPC    HW2 5135   0.305   0.810   3.778  1.1896 -0.2813  0.2023
 1202OPC     MW 5136   0.273   0.752   3.820  0.3361 -0.0995 -0.1820
 1203OPC     OW 5137   1.183   0.248   3.986  0.3127 -0.0698  0.6870
 1203OPC    HW1 5138   1.270   0.248   3.983  0.3644 -0.5341  1.8885
 1203OPC    HW2 5139   1.163   0.168   4.017 -0.5044  0.3449  1.2604
 1203OPC     MW 5140   1.193   0.236   3.990  0.1996 -0.0772  0.9492
 1204OPC     OW 5141   1.908   1.142   3.978  0.2091 -0.3850 -0.0407
 1204OPC    HW1 5142   1.932   1.199   4.040  0.7169 -0.2600 -0.3510
 1204OPC    HW2 5143   1.936   1.066   4.009 -0.4941 -0.4781  0.3874
 1204OPC     MW 5144   1.916   1.139   3.992  0.1802 -0.3803 -0.0233
 1205OPC     OW 5145   2.678   2.309   0.450 -0.3345  0.5177 -0.2193
 1205OPC    HW1 5146   2.746   2.349   0.413 -0.4620  0.1907 -0.8319
 1205OPC    HW2 5147   2.611   2.333   0.401 -0.8112  1.4956  0.8729
 1205OPC     MW 5148   2.678   2.319   0.437 -0.4238  0.6139 -0.1484
 1206OPC     OW 5149   0.004   1.345   4.029  0.2955 -0.4699  0.0119
 1206OPC    HW1 5150  -0.006   1.305   3.952  0.9776 -0.2775 -0.1796
 1206OPC    HW2 5151  -0.072   1.388   4.040  0.8157  0.8995 -1.3805
 1206OPC     MW 5152  -0.009   1.346   4.020  0.4729 -0.2392 -0.2221
 1207OPC     OW 5153   2.002   0.902   4.574  0.3917 -0.4146 -0.0811
 1207OPC    HW1 5154   1.926   0.868   4.547  0.7317 -0.6869 -0.7319
 1207OPC    HW2 5155   2.018   0.860   4.648 -0.4015  0.0992  0.3899
 1207OPC     MW 5156   1.994   0.891   4.581  0.3248 -0.3789 -0.1079
 1208OPC     OW 5157   1.914   2.083   1.527 -0.5213  0.1595 -0.1436
 1208OPC    HW1 5158   1.960   2.010   1.517 -0.8499 -0.0391 -0.2310
 1208OPC    HW2 5159   1.973   2.142   1.551 -0.4336 -0.4131  1.1492
 1208OPC     MW 5160   1.929   2.081   1.529 -0.5570  0.0456  0.0345
 1209OPC     OW 5161   1.428   4.896   4.559 -0.0243  0.7308  0.2472
 1209OPC    HW1 5162   1.478   4.843   4.510  0.9307  1.6706  0.1788
 1209OPC    HW2 5163   1.453   4.876   4.641 -0.8626 -0.0868  0.3199
 1209OPC     MW 5164   1.439   4.885   4.564 -0.0070  0.7490  0.2478
 1210OPC     OW 5165   1.590   3.776   1.434  0.4291 -0.2984  1.0012
 1210OPC    HW1 5166   1.559   3.749   1.511  1.9151 -0.0314  1.7240
 1210OPC    HW2 5167   1.620   3.856   1.452 -1.1330  0.6656 -0.3864
 1210OPC     MW 5168   1.590   3.784   1.448  0.4178 -0.1165  0.9030
 1211OPC     OW 5169   4.417   3.263   2.676  0.5892 -0.6449  0.0153
 1211OPC    HW1 5170   4.430   3.179   2.694  2.9739 -0.1167  1.1611
 1211OPC    HW2 5171   4.458   3.273   2.599  0.3579 -0.5171 -0.0916
 1211OPC     MW 5172   4.425   3.252   2.667  0.9071 -0.5478  0.1689
 1212OPC     OW 5173   0.176   3.255   0.228  0.2479 -0.0469  0.3839
 1212OPC    HW1 5174   0.118   3.275   0.289 -0.3976 -0.8765  0.0731
 1212OPC    HW2 5175   0.250   3.292   0.255 -0.1691  0.0853  1.3585
 1212OPC     MW 5176   0.178   3.263   0.241  0.0910 -0.1499  0.4820
 1213OPC     OW 5177   2.135   1.899   0.943 -0.1377 -0.2290 -0.4475
 1213OPC    HW1 5178   2.208   1.855   0.925 -0.7178 -1.0357 -0.8590
 1213OPC    HW2 5179   2.120   1.945   0.870 -0.6424 -0.9205 -0.7899
 1213OPC     MW 5180   2.144   1.899   0.930 -0.2978 -0.4504 -0.5589
 1214OPC     OW 5181   2.480   0.279   3.830 -0.1284  0.1335 -0.3809
 1214OPC    HW1 5182   2.394   0.281   3.848 -0.1136  0.8481 -0.3658
 1214OPC    HW2 5183   2.516   0.320   3.898  0.4280 -1.9106  0.6291
 1214OPC     MW 5184   2.472   0.285   3.843 -0.0441 -0.0629 -0.2294
 1215OPC     OW 5185   3.594   1.537   0.142 -0.2392  0.0405  0.5781
 1215OPC    HW1 5186   3.653   1.500   0.195  0.6729 -0.4238 -0.7058
 1215OPC    HW2 5187   3.563   1.469   0.096  0.1203  0.6127 -0.5447
 1215OPC     MW 5188   3.598   1.521   0.143 -0.0515  0.0564  0.2226
 1216OPC     OW 5189   1.177   3.543   0.368  0.5090 -0.2272  0.0582
 1216OPC    HW1 5190   1.227   3.579   0.430 -0.8866 -0.4580  1.3666
 1216OPC    HW2 5191   1.099   3.538   0.405 -0.4608 -0.0721 -1.8667
 1216OPC     MW 5192   1.173   3.547   0.383  0.1596 -0.2385 -0.0329
 1217OPC     OW 5193   1.758   4.705   2.083 -0.0335  0.1037  0.0019
 1217OPC    HW1 5194   1.691   4.715   2.138  0.7126  1.5765  0.7009
 1217OPC    HW2 5195   1.795   4.630   2.109  0.9757  1.2907  2.3608
 1217OPC     MW 5196   1.754   4.695   2.095  0.2258  0.4967  0.4537
 1218OPC     OW 5197   2.177   2.995   3.869 -0.4038 -0.1347 -0.2951
 1218OPC    HW1 5198   2.207   2.921   3.905 -1.8749 -0.6024  0.0580
 1218OPC    HW2 5199   2.190   2.983   3.784  2.3614  0.6283 -0.0718
 1218OPC     MW 5200   2.183   2.982   3.862 -0.2127 -0.0911 -0.2100
 1219OPC     OW 5201   4.679   2.191   3.448 -0.5574  0.3687  0.2197
 1219OPC    HW1 5202   4.733   2.137   3.407 -1.2226 -0.1407 -0.0153
 1219OPC    HW2 5203   4.719   2.269   3.444 -0.8903  0.4942 -2.0337
 1219OPC     MW 5204   4.693   2.195   3.442 -0.7049  0.3119 -0.1480
 1220OPC     OW 5205   2.233   1.430   3.477 -0.5783 -0.4349 -0.7579
 1220OPC    HW1 5206   2.205   1.473   3.407 -2.0939 -0.0820  0.0239
 1220OPC    HW2 5207   2.319   1.443   3.477 -1.0024  3.1851 -0.1925
 1220OPC     MW 5208   2.242   1.438   3.467 -0.8648  0.1519 -0.5588
 1221OPC     OW 5209   0.091   0.752   1.753  0.2264  0.0087  0.7723
 1221OPC    HW1 5210   0.019   0.793   1.783  0.8092 -0.4784  3.0425
 1221OPC    HW2 5211   0.064   0.670   1.742 -1.0292  0.7617 -4.0902
 1221OPC     MW 5212   0.076   0.746   1.756  0.1270  0.0480  0.3894
 1222OPC     OW 5213   4.569   1.318   3.020 -0.8321 -0.1212  0.0819
 1222OPC    HW1 5214   4.532   1.240   3.011  1.4080 -1.6445  2.7012
 1222OPC    HW2 5215   4.644   1.311   2.977  0.1561 -0.0746  1.7297
 1222OPC     MW 5216   4.574   1.306   3.012 -0.3554 -0.3393  0.7122
 1223OPC     OW 5217   2.633   0.389   1.382 -0.0235 -0.4547  0.0981
 1223OPC    HW1 5218   2.611   0.456   1.434  1.4400 -0.7409  1.1781
 1223OPC    HW2 5219   2.719   0.382   1.395  0.1474 -1.4028 -1.3907
 1223OPC     MW 5220   2.643   0.398   1.392  0.2179 -0.6370  0.0377
 1224OPC     OW 5221   1.856   4.174   3.433 -0.0213  0.4587 -0.2656
 1224OPC    HW1 5222   1.800   4.136   3.379 -0.8423  0.2163  0.7127
 1224OPC    HW2 5223   1.921   4.116   3.441  0.0425  0.4431 -0.8704
 1224OPC     MW 5224   1.858   4.160   3.427 -0.1332  0.4206 -0.2105
 1225OPC     OW 5225   3.764   3.205   1.137  0.0243 -0.0340  0.7587
 1225OPC    HW1 5226   3.785   3.282   1.170  1.0381 -0.0297  0.1437
 1225OPC    HW2 5227   3.767   3.151   1.205  2.1134 -0.0359  0.7424
 1225OPC     MW 5228   3.768   3.208   1.152  0.4827 -0.0337  0.6655
 1226OPC     OW 5229   3.531   0.730   1.690  0.0052 -0.8075  0.3192
 1226OPC    HW1 5230   3.457   0.694   1.719 -0.0935 -1.0064 -0.1631
 1226OPC    HW2 5231   3.593   0.683   1.730 -0.1244 -1.4527 -0.2050
 1226OPC     MW 5232   3.529   0.718   1.700 -0.0284 -0.9322  0.1705
 1227OPC     OW 5233   4.000   4.843   2.502  0.0220  0.2357 -0.4544
 1227OPC    HW1 5234   4.041   4.913   2.533  0.5263 -0.4026  0.3908
 1227OPC    HW2 5235   4.061   4.803   2.454  1.1996 -1.7905  2.4339
 1227OPC     MW 5236   4.015   4.847   2.500  0.2703 -0.1583  0.0970
 1228OPC     OW 5237   2.461   1.896   0.081 -0.2337 -0.5022 -0.1226
 1228OPC    HW1 5238   2.500   1.918   0.156 -0.5047 -3.3423  0.9791
 1228OPC    HW2 5239   2.377   1.913   0.096 -0.1068  0.5425 -0.4828
 1228OPC     MW 5240   2.454   1.902   0.094 -0.2550 -0.7674 -0.0131
 1229OPC     OW 5241   3.770   0.478   2.190 -0.6043  0.4948 -0.0302
 1229OPC    HW1 5242   3.750   0.450   2.270 -0.3068  0.4444  0.0284
 1229OPC    HW2 5243   3.789   0.562   2.202 -1.5121  0.7352 -0.2093
 1229OPC     MW 5244   3.770   0.486   2.204 -0.6944  0.5229 -0.0480
 1230OPC     OW 5245   1.528   0.880   4.387 -0.1446 -0.2092 -0.0205
 1230OPC    HW1 5246   1.456   0.917   4.419 -0.0080  0.0935 -0.0584
 1230OPC    HW2 5247   1.504   0.797   4.373 -0.6392  0.0027 -0.4977
 1230OPC     MW 5248   1.514   0.873   4.389 -0.1975 -0.1332 -0.0970
 1231OPC     OW 5249   1.588   1.150   3.626 -0.0286 -0.2562  0.3418
 1231OPC    HW1 5250   1.618   1.162   3.707 -0.3666  1.9663  0.1836
 1231OPC    HW2 5251   1.593   1.229   3.590  2.1708 -1.5237 -2.5689
 1231OPC     MW 5252   1.593   1.163   3.633  0.2463 -0.1151 -0.1115
 1232OPC     OW 5253   1.418   3.696   0.889 -0.0570  0.2912 -0.0684
 1232OPC    HW1 5254   1.366   3.749   0.934 -0.6057 -0.9521  0.8247
 1232OPC    HW2 5255   1.460   3.749   0.834  0.8053  1.9215  2.0452
 1232OPC     MW 5256   1.417   3.712   0.887 -0.0107  0.3485  0.3757
 1233OPC     OW 5257   2.076   4.455   0.717  0.5210 -0.9073  0.7432
 1233OPC    HW1 5258   2.038   4.378   0.732  0.8128 -1.1054  0.4973
 1233OPC    HW2 5259   2.081   4.458   0.630 -0.8008  0.0443  0.6764
 1233OPC     MW 5260   2.071   4.444   0.706  0.3688 -0.7958  0.6970
 1234OPC     OW 5261   0.270   1.765   4.766 -0.0341  0.4708  0.0566
 1234OPC    HW1 5262   0.192   1.796   4.741 -0.9633 -0.4247  1.6597
 1234OPC    HW2 5263   0.277   1.689   4.722 -0.5708  0.0460  0.6828
 1234OPC     MW 5264   0.259   1.758   4.756 -0.2507  0.2757  0.3861
 1235OPC     OW 5265   2.309   0.024   1.900 -0.2738  0.5731  0.3627
 1235OPC    HW1 5266   2.264  -0.028   1.953 -0.7024 -0.0049 -0.5453
 1235OPC    HW2 5267   2.388  -0.013   1.896 -0.3168  0.4767  0.4027
 1235OPC     MW 5268   2.314   0.011   1.907 -0.3435  0.4734  0.2344
 1236OPC     OW 5269   3.583   2.804   4.043  0.3126 -0.1646 -0.1311
 1236OPC    HW1 5270   3.659   2.787   4.002 -0.8114 -0.9394 -2.0328
 1236OPC    HW2 5271   3.584   2.891   4.050  1.1651 -0.1134 -0.5885
 1236OPC     MW 5272   3.595   2.814   4.038  0.2724 -0.2715 -0.4796
 1237OPC     OW 5273   3.876   0.722   4.238 -0.0251  0.4764  0.2389
 1237OPC    HW1 5274   3.939   0.781   4.245 -0.1066  0.5889  0.0290
 1237OPC    HW2 5275   3.878   0.700   4.153 -0.5782  0.8265  0.1281
 1237OPC     MW 5276   3.885   0.727   4.226 -0.1189  0.5447  0.1915
 1238OPC     OW 5277   4.242   4.198   2.564 -0.1426  0.2215 -0.2023
 1238OPC    HW1 5278   4.293   4.145   2.517  2.0885  2.1737 -0.1539
 1238OPC    HW2 5279   4.174   4.213   2.510  0.0430 -1.2233 -0.8936
 1238OPC     MW 5280   4.239   4.192   2.549  0.2142  0.2967 -0.2972
 1239OPC     OW 5281   0.624   0.307   1.827  0.4195  0.7030  0.3547
 1239OPC    HW1 5282   0.565   0.306   1.891  0.6811  0.0241  0.5940
 1239OPC    HW2 5283   0.588   0.257   1.766 -0.0738  1.7885 -0.2663
 1239OPC     MW 5284   0.610   0.299   1.828  0.3853  0.7631  0.2983
 1240OPC     OW 5285   0.172   2.655   3.925 -0.0373  0.3252  0.5252
 1240OPC    HW1 5286   0.128   2.603   3.979 -0.3420  1.3263  1.2654
 1240OPC    HW2 5287   0.233   2.603   3.891 -0.8301 -0.7077  0.6339
 1240OPC     MW 5288   0.174   2.640   3.928 -0.1994  0.3205  0.6505
 1241OPC     OW 5289   4.497   4.026   2.193  0.0678  0.2293 -0.1849
 1241OPC    HW1 5290   4.581   4.022   2.219 -0.1803 -0.9854  0.4968
 1241OPC    HW2 5291   4.493   4.101   2.149  1.7374 -0.1209 -1.0101
 1241OPC     MW 5292   4.509   4.036   2.191  0.2779 -0.0021 -0.2062
 1242OPC     OW 5293   4.057   1.849   1.261 -0.6187  0.0234 -0.9646
 1242OPC    HW1 5294   4.052   1.935   1.274  0.6019 -0.0888  0.5078
 1242OPC    HW2 5295   3.998   1.816   1.316 -0.6718 -0.1198 -1.1053
 1242OPC     MW 5296   4.047   1.856   1.271 -0.4465 -0.0144 -0.7678
 1243OPC     OW 5297   1.070   0.119   1.957  0.6763 -0.3106  0.1238
 1243OPC    HW1 5298   0.994   0.150   1.986  0.4156 -1.4270  0.6688
 1243OPC    HW2 5299   1.128   0.179   1.982  0.0394  0.3027  0.1440
 1243OPC     MW 5300   1.068   0.132   1.965  0.5437 -0.3850  0.2073
 1244OPC     OW 5301   4.177   2.320   2.210  0.0600 -0.1305 -0.0636
 1244OPC    HW1 5302   4.219   2.370   2.268 -0.4733  1.0472 -0.6811
 1244OPC    HW2 5303   4.238   2.262   2.187  0.3222 -0.5692  1.5704
 1244OPC     MW 5304   4.192   2.319   2.215  0.0201 -0.0214  0.0865
 1245OPC     OW 5305   1.129   1.171   1.895  0.4019 -0.2806 -0.6772
 1245OPC    HW1 5306   1.186   1.158   1.960  0.8040 -0.3211 -1.0273
 1245OPC    HW2 5307   1.089   1.094   1.887  1.0608 -0.5914 -1.1330
 1245OPC     MW 5308   1.132   1.157   1.903  0.5586 -0.3325 -0.7962
 1246OPC     OW 5309   1.452   3.237   0.629 -0.0302 -0.3878 -0.4068
 1246OPC    HW1 5310   1.416   3.183   0.688  0.8130 -0.9427 -0.3808
 1246OPC    HW2 5311   1.431   3.316   0.658 -2.5018 -0.6532 -1.1932
 1246OPC     MW 5312   1.444   3.240   0.642 -0.2707 -0.5090 -0.5191
 1247OPC     OW 5313   4.532   2.470   3.921 -0.2427  0.0856 -0.4633
 1247OPC    HW1 5314   4.475   2.507   3.976 -0.5897  1.0818 -1.4477
 1247OPC    HW2 5315   4.493   2.395   3.898 -0.0436 -0.3930  0.7032
 1247OPC     MW 5316   4.518   2.464   3.926 -0.2645  0.1621 -0.4365
 1248OPC     OW 5317   3.495   2.483   5.018  0.2674  0.3802  0.0949
 1248OPC    HW1 5318   3.503   2.568   5.033  0.0352  0.2486  1.0303
 1248OPC    HW2 5319   3.437   2.479   4.952  0.3471  0.9386 -0.0168
 1248OPC     MW 5320   3.488   2.495   5.010  0.2450  0.4433  0.2166
 1249OPC     OW 5321   2.255   2.970   2.534 -0.1947 -0.2006 -0.0607
 1249OPC    HW1 5322   2.316   3.013   2.580  0.8813 -1.8513  0.1614
 1249OPC    HW2 5323   2.263   3.003   2.454  1.6540 -0.9747 -0.2442
 1249OPC     MW 5324   2.266   2.981   2.529  0.2374 -0.5588 -0.0550
 1250OPC     OW 5325   0.795   0.591   4.677 -0.0889 -0.1138 -0.1029
 1250OPC    HW1 5326   0.834   0.534   4.624 -0.6799 -1.4498  0.8187
 1250OPC    HW2 5327   0.833   0.667   4.659  2.0299 -1.1218 -0.1186
 1250OPC     MW 5328   0.806   0.594   4.667  0.1368 -0.4600  0.0308
 1251OPC     OW 5329   0.010   3.535   4.860 -0.1309 -0.0978 -0.2034
 1251OPC    HW1 5330   0.039   3.517   4.941  0.2157 -0.1624 -0.3396
 1251OPC    HW2 5331   0.036   3.466   4.814  0.2605  0.2524 -0.5098
 1251OPC     MW 5332   0.018   3.522   4.865 -0.0221 -0.0557 -0.2686
 1252OPC     OW 5333   0.962   5.026   1.746  0.0823 -0.2375 -0.3575
 1252OPC    HW1 5334   0.951   5.091   1.803  0.9422 -0.5864  0.2352
 1252OPC    HW2 5335   0.929   4.956   1.786 -2.8325  0.1328 -1.8424
 1252OPC     MW 5336   0.956   5.025   1.760 -0.2212 -0.2343 -0.4894
 1253OPC     OW 5337   0.843   4.332   3.523 -0.1574 -0.1934 -0.3162
 1253OPC    HW1 5338   0.820   4.362   3.444  0.5005  0.3590 -0.3016
 1253OPC    HW2 5339   0.773   4.286   3.548 -0.1652 -0.8552 -1.4669
 1253OPC     MW 5340   0.829   4.329   3.515 -0.0614 -0.2093 -0.4841
 1254OPC     OW 5341   3.750   4.579   3.479  0.8118 -0.2309 -0.4051
 1254OPC    HW1 5342   3.798   4.604   3.547 -0.7596  0.0951  0.6486
 1254OPC    HW2 5343   3.701   4.649   3.462 -1.0090 -1.2951  0.1615
 1254OPC     MW 5344   3.750   4.593   3.486  0.3107 -0.3397 -0.1656
 1255OPC     OW 5345   1.893   2.445   2.488  0.4671 -0.4061  0.2147
 1255OPC    HW1 5346   1.928   2.410   2.561  1.1844  0.7488  0.4559
 1255OPC    HW2 5347   1.898   2.380   2.430  0.1583 -1.2569  1.1094
 1255OPC     MW 5348   1.899   2.430   2.490  0.5275 -0.3612  0.3825
 1256OPC     OW 5349   4.494   4.235   2.013 -0.0195 -0.5230 -0.5636
 1256OPC    HW1 5350   4.520   4.313   2.043  0.0070  0.0351 -1.9788
 1256OPC    HW2 5351   4.407   4.238   2.020  0.0609 -1.1787  1.2518
 1256OPC     MW 5352   4.485   4.247   2.019 -0.0035 -0.5373 -0.5044
 1257OPC     OW 5353   3.333   3.859   1.020 -0.3783  0.4935  0.4350
 1257OPC    HW1 5354   3.306   3.792   1.069  1.6758 -0.3383  0.5706
 1257OPC    HW2 5355   3.270   3.868   0.961 -1.3315 -0.6948  1.2202
 1257OPC     MW 5356   3.320   3.850   1.018 -0.2158  0.1951  0.5710
 1258OPC     OW 5357   4.648   1.317   4.774  0.0185  0.2256 -0.0806
 1258OPC    HW1 5358   4.595   1.354   4.715 -0.9005 -1.2464 -0.2196
 1258OPC    HW2 5359   4.708   1.378   4.788 -0.2325  0.9538 -1.8964
 1258OPC     MW 5360   4.649   1.332   4.767 -0.1541  0.1158 -0.3692
 1259OPC     OW 5361   0.291   0.062   3.775  0.0500  0.3488  0.4990
 1259OPC    HW1 5362   0.256   0.094   3.702 -0.0245  0.3631  0.5404
 1259OPC    HW2 5363   0.377   0.063   3.759 -0.0399 -1.9938 -0.5620
 1259OPC     MW 5364   0.299   0.067   3.762  0.0257  0.0049  0.3484
 1260OPC     OW 5365   0.360   1.680   4.342  0.1985  0.4060  0.0342
 1260OPC    HW1 5366   0.375   1.765   4.351 -0.6560  0.4877  0.7886
 1260OPC    HW2 5367   0.314   1.659   4.413 -0.5345 -0.4611 -0.6716
 1260OPC     MW 5368   0.355   1.689   4.354 -0.0360  0.2900  0.0413
 1261OPC     OW 5369   0.603   2.962   1.391 -0.0775 -0.1730  0.4009
 1261OPC    HW1 5370   0.537   3.014   1.416 -0.6959 -0.7429 -0.0044
 1261OPC    HW2 5371   0.562   2.890   1.364  0.5275  0.3042 -2.0587
 1261OPC     MW 5372   0.587   2.959   1.391 -0.0795 -0.1869 -0.0223
 1262OPC     OW 5373   0.569   3.439   0.641  0.4179 -0.6209  0.1030
 1262OPC    HW1 5374   0.621   3.510   0.646  0.6292 -0.5246 -2.3157
 1262OPC    HW2 5375   0.623   3.377   0.611 -0.3756 -1.0630 -0.4387
 1262OPC     MW 5376   0.585   3.440   0.637  0.3319 -0.6718 -0.3344
 1263OPC     OW 5377   0.975   0.556   0.416 -0.6982  0.3083  0.5336
 1263OPC    HW1 5378   0.995   0.632   0.454 -1.6133  1.0314 -0.3794
 1263OPC    HW2 5379   0.958   0.579   0.334 -2.1221 -0.7187  0.5199
 1263OPC     MW 5380   0.976   0.571   0.410 -1.0437  0.2634  0.3967
 1264OPC     OW 5381   0.141   3.807   2.956  0.2346  0.1021  0.1122
 1264OPC    HW1 5382   0.117   3.744   3.010  0.1767  0.0082 -0.0218
 1264OPC    HW2 5383   0.225   3.789   2.939  0.5694  0.7417  1.0118
 1264OPC     MW 5384   0.150   3.795   2.961  0.2755  0.1828  0.2253
 1265OPC     OW 5385   0.768   4.520   2.347 -0.0974 -0.4528 -0.7565
 1265OPC    HW1 5386   0.816   4.584   2.311 -0.3578  0.8007  0.9994
 1265OPC    HW2 5387   0.703   4.510   2.290  0.8264 -0.3365 -1.8778
 1265OPC     MW 5388   0.766   4.528   2.333  0.0006 -0.2500 -0.6628
 1266OPC     OW 5389   3.366   4.512   0.911 -0.1049  0.6818 -0.4780
 1266OPC    HW1 5390   3.312   4.578   0.893 -1.0672 -0.0061 -0.1943
 1266OPC    HW2 5391   3.440   4.534   0.870 -0.3416  2.0144 -0.2374
 1266OPC     MW 5392   3.369   4.525   0.902 -0.2818  0.7771 -0.4005
 1267OPC     OW 5393   4.998   3.169   4.345  0.0750 -0.1532  0.3486
 1267OPC    HW1 5394   5.032   3.248   4.332 -1.4184  0.6437  1.0344
 1267OPC    HW2 5395   4.932   3.165   4.288 -0.5620 -0.4301  1.0887
 1267OPC     MW 5396   4.993   3.180   4.335 -0.2400 -0.0764  0.5592
 1268OPC     OW 5397   2.799   2.650   5.028  0.1642  0.3437 -0.5096
 1268OPC    HW1 5398   2.841   2.615   4.960 -0.3019  0.9938 -1.1404
 1268OPC    HW2 5399   2.864   2.671   5.083  0.6436  0.9401 -1.2892
 1268OPC     MW 5400   2.815   2.648   5.026  0.1663  0.5278 -0.7178
 1269OPC     OW 5401   3.212   5.027   1.933  0.4400 -0.1177  0.1780
 1269OPC    HW1 5402   3.214   5.074   2.006  0.7111  1.3887 -0.7663
 1269OPC    HW2 5403   3.234   4.947   1.960 -3.3002 -0.6304  2.4343
 1269OPC     MW 5404   3.215   5.022   1.948 -0.0724  0.0289  0.3718
 1270OPC     OW 5405   4.475   0.137   2.594  0.5254  0.1981  0.0040
 1270OPC    HW1 5406   4.470   0.216   2.558  0.1641  0.9389  1.5683
 1270OPC    HW2 5407   4.551   0.106   2.567  0.3934  0.8245 -1.1347
 1270OPC     MW 5408   4.485   0.144   2.585  0.4527  0.4001  0.0671
 1271OPC     OW 5409   1.916   3.542   0.540  0.0134  0.0594 -0.3654
 1271OPC    HW1 5410   1.980   3.495   0.505  0.7011  1.6027 -1.2875
 1271OPC    HW2 5411   1.939   3.625   0.523 -0.3216  0.8592  2.5219
 1271OPC     MW 5412   1.929   3.547   0.533  0.0655  0.4056 -0.0751
 1272OPC     OW 5413   3.431   2.212   1.581 -0.2677  0.0936 -0.1125
 1272OPC    HW1 5414   3.515   2.190   1.573 -0.4789 -1.8896  2.0656
 1272OPC    HW2 5415   3.433   2.285   1.629  0.2081 -0.3524  0.5594
 1272OPC     MW 5416   3.444   2.220   1.587 -0.2286 -0.2652  0.3085
 1273OPC     OW 5417   2.374   0.690   3.097 -0.1804 -0.3729 -0.4215
 1273OPC    HW1 5418   2.346   0.729   3.170 -0.9846  1.8458 -1.7890
 1273OPC    HW2 5419   2.337   0.611   3.100 -1.2283  0.1270  0.9885
 1273OPC     MW 5420   2.364   0.684   3.108 -0.4540  0.0287 -0.4151
 1274OPC     OW 5421   4.788   0.984   0.594 -0.0710  0.4691 -0.0423
 1274OPC    HW1 5422   4.839   1.044   0.557  0.8666 -0.5074 -0.3640
 1274OPC    HW2 5423   4.837   0.952   0.659 -0.1300 -0.7055 -0.5576
 1274OPC     MW 5424   4.802   0.988   0.598  0.0588  0.1514 -0.1659
 1275OPC     OW 5425   3.056   3.362   4.818  0.9740  0.4772 -0.1594
 1275OPC    HW1 5426   2.976   3.370   4.852  0.5748  1.3818 -1.2657
 1275OPC    HW2 5427   3.101   3.426   4.855  1.0262  0.3363  0.0207
 1275OPC     MW 5428   3.051   3.372   4.828  0.9226  0.5902 -0.2963
 1276OPC     OW 5429   2.990   4.882   0.616  0.5460 -0.2189 -0.0841
 1276OPC    HW1 5430   2.915   4.893   0.573  0.4386 -0.4981  0.0291
 1276OPC    HW2 5431   2.982   4.935   0.685  0.7323  0.2564 -0.4215
 1276OPC     MW 5432   2.978   4.891   0.620  0.5577 -0.1900 -0.1172
 1277OPC     OW 5433   4.191   0.282   2.880  0.4530  0.3102  0.0776
 1277OPC    HW1 5434   4.276   0.263   2.878  0.2059 -0.8621 -1.5799
 1277OPC    HW2 5435   4.171   0.294   2.796 -0.9859  0.7518  0.4531
 1277OPC     MW 5436   4.201   0.281   2.867  0.2037  0.2022 -0.1119
 1278OPC     OW 5437   3.809   3.430   3.961 -0.5692  0.4171 -0.4743
 1278OPC    HW1 5438   3.869   3.494   3.963  0.3415 -0.4439  1.6182
 1278OPC    HW2 5439   3.758   3.448   4.029 -0.4020 -0.9707  0.0384
 1278OPC     MW 5440   3.811   3.442   3.971 -0.4100  0.0848 -0.0895
 1279OPC     OW 5441   1.332   2.178   0.856 -0.1382  0.4594  0.3245
 1279OPC    HW1 5442   1.250   2.155   0.837 -0.1776  0.7079  0.1821
 1279OPC    HW2 5443   1.377   2.154   0.785 -0.2835  1.3794 -0.0969
 1279OPC     MW 5444   1.326   2.171   0.842 -0.1655  0.6319  0.2412
 1280OPC     OW 5445   4.735   1.401   1.519  0.1235  0.2822  0.1225
 1280OPC    HW1 5446   4.783   1.378   1.588  0.6618 -2.1238 -0.9747
 1280OPC    HW2 5447   4.788   1.388   1.451 -0.5398  2.1614 -0.8370
 1280OPC     MW 5448   4.750   1.396   1.519  0.1053  0.2045 -0.1814
 1281OPC     OW 5449   0.675   1.288   2.361 -0.4379  0.0897 -1.0359
 1281OPC    HW1 5450   0.695   1.203   2.360 -0.2678 -0.0497  2.3740
 1281OPC    HW2 5451   0.617   1.294   2.425  1.2621  2.8201  0.4202
 1281OPC     MW 5452   0.669   1.276   2.370 -0.1616  0.4724 -0.3172
 1282OPC     OW 5453   2.273   0.450   4.790 -0.7220 -0.0237 -0.0736
 1282OPC    HW1 5454   2.360   0.455   4.786 -0.7886  0.7198 -2.5388
 1282OPC    HW2 5455   2.250   0.445   4.706 -2.9456 -3.6011  0.5385
 1282OPC     MW 5456   2.283   0.450   4.777 -1.0604 -0.4424 -0.3473
 1283OPC     OW 5457   0.597   3.100   2.081 -0.0979 -0.1756 -0.1474
 1283OPC    HW1 5458   0.636   3.080   2.157  0.3596  0.1736 -0.2830
 1283OPC    HW2 5459   0.641   3.054   2.022  1.3996  1.6387 -0.5466
 1283OPC     MW 5460   0.609   3.090   2.084  0.1909  0.1441 -0.2263
 1284OPC     OW 5461   1.880   3.374   3.813 -0.2870  0.4534 -0.0030
 1284OPC    HW1 5462   1.882   3.299   3.859  0.4387  1.0967  1.0608
 1284OPC    HW2 5463   1.795   3.385   3.796 -0.3634 -0.8111 -0.5300
 1284OPC     MW 5464   1.868   3.364   3.817 -0.1912  0.3616  0.0762
 1285OPC     OW 5465   4.519   1.023   1.887  0.0308  0.5564 -0.6260
 1285OPC    HW1 5466   4.481   1.038   1.810 -1.6563  1.1659  0.2788
 1285OPC    HW2 5467   4.494   0.942   1.907 -1.2589  1.1249  0.1854
 1285OPC     MW 5468   4.510   1.013   1.878 -0.4088  0.7304 -0.3725
 1286OPC     OW 5469   4.848   4.960   5.145 -0.0789  0.1036  0.0936
 1286OPC    HW1 5470   4.889   5.012   5.088 -2.4829  0.7292 -1.1600
 1286OPC    HW2 5471   4.851   4.881   5.108  0.3852  0.0476  0.2438
 1286OPC     MW 5472   4.855   4.956   5.131 -0.3656  0.1877 -0.0691
 1287OPC     OW 5473   1.303   1.540   0.250  0.0757  0.3656  0.2475
 1287OPC    HW1 5474   1.234   1.523   0.300  0.6418 -2.0566  0.2968
 1287OPC    HW2 5475   1.361   1.575   0.305 -0.8119  1.8014  0.3310
 1287OPC     MW 5476   1.301   1.543   0.265  0.0283  0.2199  0.2671
 1288OPC     OW 5477   2.025   0.774   4.810  0.0523  0.0209 -0.0729
 1288OPC    HW1 5478   2.021   0.796   4.895  0.4064  1.7917 -0.4726
 1288OPC    HW2 5479   2.065   0.697   4.810 -1.7242 -0.9940  1.4965
 1288OPC     MW 5480   2.030   0.766   4.823 -0.1577  0.1326  0.0997
 1289OPC     OW 5481   0.006   2.052   4.796  0.9242 -0.8929  0.1072
 1289OPC    HW1 5482   0.068   2.111   4.778 -1.8357  2.7660  1.3978
 1289OPC    HW2 5483   0.008   2.045   4.883  0.1224 -1.4111  0.0964
 1289OPC     MW 5484   0.015   2.060   4.806  0.3980 -0.4290  0.2964
 1290OPC     OW 5485   3.985   4.758   3.270 -1.1103 -0.3881 -0.3651
 1290OPC    HW1 5486   3.978   4.804   3.344  0.2378 -0.2574 -0.3049
 1290OPC    HW2 5487   4.067   4.729   3.271 -1.1838 -0.7006 -1.6330
 1290OPC     MW 5488   3.996   4.760   3.281 -0.9220 -0.4150 -0.5434
 1291OPC     OW 5489   0.746   0.350   2.503 -0.3256  0.4450 -0.0123
 1291OPC    HW1 5490   0.716   0.303   2.436  0.7356  1.6278 -1.3932
 1291OPC    HW2 5491   0.777   0.290   2.558 -3.3202 -0.7067  0.5886
 1291OPC     MW 5492   0.746   0.334   2.501 -0.6112  0.4496 -0.1275
 1292OPC     OW 5493   3.962   1.823   2.243  0.4786 -0.0558  0.2606
 1292OPC    HW1 5494   4.002   1.876   2.186 -1.7197  0.7741 -0.6316
 1292OPC    HW2 5495   4.002   1.839   2.318  1.2558  1.3383 -0.4140
 1292OPC     MW 5496   3.974   1.834   2.246  0.2686  0.2727  0.0290
 1293OPC     OW 5497   1.203   3.876   0.937 -0.1349 -0.1898  0.1327
 1293OPC    HW1 5498   1.236   3.947   0.975  0.8005 -0.4107 -0.2505
 1293OPC    HW2 5499   1.156   3.839   1.001 -1.6724  1.3878  0.0063
 1293OPC     MW 5500   1.201   3.881   0.952 -0.2238  0.0107  0.0574
 1294OPC     OW 5501   1.995   2.173   4.660  0.6027 -0.2464  0.0758
 1294OPC    HW1 5502   2.079   2.151   4.670  0.5048 -0.2634  0.8808
 1294OPC    HW2 5503   1.994   2.259   4.673  0.4577 -0.2814  0.2977
 1294OPC     MW 5504   2.007   2.182   4.663  0.5669 -0.2541  0.2273
 1295OPC     OW 5505   3.436   1.151   3.899  0.4387 -0.6721  0.6438
 1295OPC    HW1 5506   3.393   1.217   3.935  0.1283 -0.2062 -0.5185
 1295OPC    HW2 5507   3.386   1.128   3.831  1.4167 -0.9174 -0.0271
 1295OPC     MW 5508   3.423   1.157   3.894  0.5373 -0.6395  0.3730
 1296OPC     OW 5509   4.008   2.583   4.646 -0.3689 -0.0097  0.1118
 1296OPC    HW1 5510   4.019   2.663   4.613 -0.4138  0.5709  1.4346
 1296OPC    HW2 5511   4.083   2.567   4.688  0.0974 -1.1641 -1.0748
 1296OPC     MW 5512   4.021   2.592   4.647 -0.3067 -0.0945  0.1319
 1297OPC     OW 5513   0.014   2.319   5.013 -0.1452  0.5703  0.2222
 1297OPC    HW1 5514  -0.058   2.349   4.974 -0.2817  1.3459  1.0374
 1297OPC    HW2 5515   0.061   2.391   5.027  1.4612 -0.0579 -1.5574
 1297OPC     MW 5516   0.010   2.334   5.010  0.0720  0.5921  0.0799
 1298OPC     OW 5517   0.310   2.989   0.189  0.8055  0.0057  0.1776
 1298OPC    HW1 5518   0.255   3.055   0.180 -0.9903 -1.2547  1.2713
 1298OPC    HW2 5519   0.316   2.955   0.109 -0.2952 -0.0437  0.1107
 1298OPC     MW 5520   0.303   2.993   0.176  0.3776 -0.1877  0.3293
 1299OPC     OW 5521   4.388   0.981   3.276  0.1046  0.6629 -0.2108
 1299OPC    HW1 5522   4.374   0.895   3.285  1.0899  0.5483  0.4735
 1299OPC    HW2 5523   4.322   1.017   3.320 -0.1136  0.2422 -0.1807
 1299OPC     MW 5524   4.377   0.973   3.284  0.2178  0.5839 -0.1053
 1300OPC     OW 5525   1.257   2.735   4.886 -0.1719  0.1468 -0.1421
 1300OPC    HW1 5526   1.198   2.719   4.824 -1.5984  2.1122  0.5933
 1300OPC    HW2 5527   1.243   2.673   4.945  0.1684 -0.8341 -1.0656
 1300OPC     MW 5528   1.246   2.724   4.886 -0.3324  0.2923 -0.1697
 1301OPC     OW 5529   2.356   4.988   3.227 -0.4385 -0.7882  0.1478
 1301OPC    HW1 5530   2.333   5.051   3.172  0.0063 -0.7170  0.0385
 1301OPC    HW2 5531   2.362   4.917   3.176  0.1232 -0.6903  0.0764
 1301OPC     MW 5532   2.353   4.987   3.211 -0.2898 -0.7629  0.1212
 1302OPC     OW 5533   3.739   2.401   1.449 -0.0271 -0.5518  0.5564
 1302OPC    HW1 5534   3.716   2.317   1.446  0.9845 -0.8270 -2.1865
 1302OPC    HW2 5535   3.826   2.399   1.442  0.0005  0.7148  0.3094
 1302OPC     MW 5536   3.749   2.388   1.447  0.1264 -0.4054  0.1148
 1303OPC     OW 5537   3.784   2.299   0.289  0.4047 -0.0256  0.1240
 1303OPC    HW1 5538   3.706   2.293   0.250  0.2461 -2.0430  0.6532
 1303OPC    HW2 5539   3.839   2.268   0.228  1.3827  4.1333 -1.4649
 1303OPC     MW 5540   3.780   2.294   0.274  0.5256  0.2907 -0.0325
 1304OPC     OW 5541   0.107   1.002   1.218 -0.4876 -0.0951 -0.1873
 1304OPC    HW1 5542   0.111   1.085   1.190  0.0466  0.1589  0.6028
 1304OPC    HW2 5543   0.022   0.990   1.233 -0.7356 -0.1091 -1.4875
 1304OPC     MW 5544   0.095   1.013   1.216 -0.4453 -0.0596 -0.2626
 1305OPC     OW 5545   2.776   0.547   2.370  0.3810  0.1000 -0.1395
 1305OPC    HW1 5546   2.854   0.555   2.332  0.3158  1.2299 -0.0959
 1305OPC    HW2 5547   2.775   0.466   2.402  0.6374 -0.7107 -2.0901
 1305OPC     MW 5548   2.787   0.536   2.369  0.4093  0.1471 -0.4213
 1306OPC     OW 5549   2.596   2.989   0.499  0.5956  0.1271 -0.4679
 1306OPC    HW1 5550   2.579   2.997   0.584  1.9014 -0.0392 -0.1808
 1306OPC    HW2 5551   2.611   3.070   0.473 -0.3149  0.2453 -0.6742
 1306OPC     MW 5552   2.595   3.002   0.508  0.6540  0.1201 -0.4560
 1307OPC     OW 5553   4.512   0.359   2.175 -0.1156 -0.4146 -0.1500
 1307OPC    HW1 5554   4.474   0.389   2.103  0.3241  2.2987  0.6466
 1307OPC    HW2 5555   4.446   0.350   2.232  0.0005  1.7041  0.4003
 1307OPC     MW 5556   4.497   0.362   2.173 -0.0335  0.2992  0.0491
 1308OPC     OW 5557   1.743   3.090   1.894  0.6184 -0.1659  0.2063
 1308OPC    HW1 5558   1.677   3.115   1.946  1.2426 -0.0961  0.9709
 1308OPC    HW2 5559   1.802   3.153   1.904  1.2365 -0.7615  0.3444
 1308OPC     MW 5560   1.742   3.103   1.903  0.8020 -0.2435  0.3397
 1309OPC     OW 5561   1.197   4.343   4.265 -0.1257  0.1813 -0.5369
 1309OPC    HW1 5562   1.144   4.340   4.195 -1.7952  2.2556  0.5199
 1309OPC    HW2 5563   1.261   4.396   4.238  0.3198 -0.6572 -1.1482
 1309OPC     MW 5564   1.198   4.351   4.251 -0.3064  0.3637 -0.4711
 1310OPC     OW 5565   2.828   4.880   3.904  0.5365  0.0920  0.2315
 1310OPC    HW1 5566   2.903   4.836   3.906  0.4475 -0.0456  0.6581
 1310OPC    HW2 5567   2.777   4.835   3.958  0.1918  0.2663  0.0530
 1310OPC     MW 5568   2.832   4.867   3.913  0.4724  0.0973  0.2682
 1311OPC     OW 5569   3.952   4.459   1.998 -0.4842  0.6996 -0.5744
 1311OPC    HW1 5570   3.883   4.407   2.008  0.6575 -0.8690 -0.4426
 1311OPC    HW2 5571   3.948   4.512   2.067 -0.6902 -0.4225  0.3058
 1311OPC     MW 5572   3.941   4.459   2.010 -0.3460  0.3024 -0.4249
 1312OPC     OW 5573   1.167   4.993   0.756  0.1063  0.1087 -0.0674
 1312OPC    HW1 5574   1.113   4.932   0.787  0.4687 -0.0615  0.2271
 1312OPC    HW2 5575   1.127   5.068   0.776  0.3955  0.0074  0.9403
 1312OPC     MW 5576   1.153   4.995   0.763  0.2026  0.0687  0.1250
 1313OPC     OW 5577   0.811   1.130   2.895  0.7494 -0.4341  0.7196
 1313OPC    HW1 5578   0.758   1.191   2.862  1.4891 -0.4443 -0.5736
 1313OPC    HW2 5579   0.761   1.059   2.901  0.4276 -0.2561  0.2061
 1313OPC     MW 5580   0.796   1.129   2.891  0.8111 -0.4093  0.4526
 1314OPC     OW 5581   0.213   3.293   2.681  0.0584  0.0442 -0.0542
 1314OPC    HW1 5582   0.174   3.305   2.758  0.3608 -2.3049  0.5596
 1314OPC    HW2 5583   0.169   3.227   2.645  1.0732 -0.1350 -1.0475
 1314OPC     MW 5584   0.201   3.285   2.687  0.2530 -0.3293 -0.1102
 1315OPC     OW 5585   0.151   2.122   3.986  0.3917  0.8555 -0.0439
 1315OPC    HW1 5586   0.088   2.180   3.967  0.2926  1.2785  1.5037
 1315OPC    HW2 5587   0.117   2.046   3.960 -0.1034  1.2739 -0.6691
 1315OPC     MW 5588   0.137   2.120   3.979  0.3040  0.9799  0.0923
 1316OPC     OW 5589   2.429   5.020   0.075  0.2432  0.5296  0.0104
 1316OPC    HW1 5590   2.465   4.950   0.037  0.6788  0.9104 -0.2972
 1316OPC    HW2 5591   2.404   4.991   0.153 -0.1474 -0.1276 -0.3453
 1316OPC     MW 5592   2.431   5.005   0.081  0.2499  0.4886 -0.0876
 1317OPC     OW 5593   3.883   3.020   2.437 -0.1712 -0.1521 -0.3621
 1317OPC    HW1 5594   3.964   3.036   2.410 -0.3100 -1.0533 -1.3551
 1317OPC    HW2 5595   3.886   2.937   2.464 -1.0372 -0.5799 -1.5194
 1317OPC     MW 5596   3.895   3.010   2.437 -0.3196 -0.3485 -0.6798
 1318OPC     OW 5597   4.659   2.548   2.103 -0.1505 -0.0181 -0.1704
 1318OPC    HW1 5598   4.595   2.598   2.071  0.2808 -0.0092 -1.0642
 1318OPC    HW2 5599   4.676   2.493   2.037 -0.3409 -1.0897  0.6510
 1318OPC     MW 5600   4.652   2.547   2.088 -0.1150 -0.1751 -0.1811
 1319OPC     OW 5601   1.995   0.677   0.573 -0.4220 -0.2604  0.1678
 1319OPC    HW1 5602   2.032   0.601   0.553 -0.3258 -0.1908  0.0798
 1319OPC    HW2 5603   1.941   0.657   0.639 -0.0607 -0.3192  0.4444
 1319OPC     MW 5604   1.992   0.663   0.580 -0.3545 -0.2588  0.1956
 1320OPC     OW 5605   1.319   3.983   3.204  1.1458 -0.2272 -0.5955
 1320OPC    HW1 5606   1.393   4.023   3.229  0.9105 -0.1173 -0.0715
 1320OPC    HW2 5607   1.273   3.976   3.278  0.5756 -0.1810 -0.9405
 1320OPC     MW 5608   1.323   3.988   3.219  1.0268 -0.2043 -0.5691
 1321OPC     OW 5609   2.524   3.091   4.375 -0.1213 -0.2593 -0.5457
 1321OPC    HW1 5610   2.555   3.154   4.426  2.4665 -1.4232 -0.5044
 1321OPC    HW2 5611   2.535   3.122   4.295 -0.2487 -0.0882 -0.4984
 1321OPC     MW 5612   2.530   3.105   4.371  0.2420 -0.4059 -0.5330
 1322OPC     OW 5613   0.963   2.976   4.343  0.0264 -0.0769  0.8506
 1322OPC    HW1 5614   0.971   2.889   4.339 -0.9442 -0.1262 -0.6095
 1322OPC    HW2 5615   0.954   3.000   4.260 -1.4326  1.2310  1.3309
 1322OPC     MW 5616   0.963   2.967   4.330 -0.3325  0.1089  0.7061
 1323OPC     OW 5617   2.418   1.112   1.692  0.1866 -0.5379 -0.2908
 1323OPC    HW1 5618   2.402   1.196   1.673  0.5443 -0.2438  0.6392
 1323OPC    HW2 5619   2.468   1.085   1.625  2.0480  0.6854  0.5100
 1323OPC     MW 5620   2.423   1.120   1.679  0.5145 -0.3138 -0.0350
 1324OPC     OW 5621   3.329   4.209   3.601  0.3854 -0.0966  0.5102
 1324OPC    HW1 5622   3.339   4.290   3.570 -2.0748 -0.3779 -1.3793
 1324OPC    HW2 5623   3.258   4.215   3.651  1.0490 -0.8151  1.5666
 1324OPC     MW 5624   3.320   4.222   3.604  0.1199 -0.2443  0.3870
 1325OPC     OW 5625   2.658   4.343   3.512  0.6016  0.2378  0.6160
 1325OPC    HW1 5626   2.700   4.310   3.443  0.0389 -0.3464  0.5421
 1325OPC    HW2 5627   2.634   4.272   3.558 -0.9915  0.4901  0.2411
 1325OPC     MW 5628   2.660   4.327   3.509  0.2830  0.1887  0.5496
 1326OPC     OW 5629   1.292   1.468   3.384  0.2884 -0.7806  0.2685
 1326OPC    HW1 5630   1.242   1.525   3.340  0.7016 -0.6873 -0.0792
 1326OPC    HW2 5631   1.244   1.451   3.455  0.1108 -0.0810  0.3280
 1326OPC     MW 5632   1.277   1.474   3.388  0.3232 -0.6635  0.2260
 1327OPC     OW 5633   0.765   4.241   4.327  0.2339 -0.8393  0.0279
 1327OPC    HW1 5634   0.746   4.300   4.388  0.8025  0.1762 -0.7425
 1327OPC    HW2 5635   0.688   4.206   4.307 -0.5722  1.4387 -1.2879
 1327OPC     MW 5636   0.751   4.245   4.333  0.1988 -0.3528 -0.2803
 1328OPC     OW 5637   0.205   4.347   3.739 -0.6175 -0.0175  0.0344
 1328OPC    HW1 5638   0.179   4.420   3.780 -0.5199 -1.0584  2.0691
 1328OPC    HW2 5639   0.291   4.347   3.751 -0.7013 -0.8384  0.7505
 1328OPC     MW 5640   0.214   4.358   3.747 -0.6155 -0.2925  0.4406
 1329OPC     OW 5641   1.022   1.981   4.782  0.3721 -0.6992  0.0755
 1329OPC    HW1 5642   0.998   1.909   4.826 -1.0964 -0.3890 -0.1505
 1329OPC    HW2 5643   0.995   1.965   4.700 -1.4539  0.6930  0.3308
 1329OPC     MW 5644   1.014   1.968   4.776 -0.1146 -0.4478  0.0797
 1330OPC     OW 5645   2.449   4.942   2.766 -0.4003  0.0681 -0.8443
 1330OPC    HW1 5646   2.448   4.922   2.851 -0.5106 -2.1569 -1.3097
 1330OPC    HW2 5647   2.396   4.883   2.731 -1.0839  1.5248 -2.3836
 1330OPC     MW 5648   2.441   4.930   2.774 -0.5176 -0.0457 -1.1404
 1331OPC     OW 5649   3.305   0.514   2.248  0.0441 -0.1589  0.0629
 1331OPC    HW1 5650   3.364   0.454   2.272 -0.8004 -0.2632  2.0452
 1331OPC    HW2 5651   3.348   0.590   2.257  0.1533 -0.2887  0.7266
 1331OPC     MW 5652   3.320   0.516   2.253 -0.0646 -0.1935  0.4538
 1332OPC     OW 5653   2.326   4.204   1.679  0.0166  0.6585 -0.2621
 1332OPC    HW1 5654   2.374   4.161   1.620 -1.1066 -0.7451 -0.2242
 1332OPC    HW2 5655   2.270   4.250   1.631 -1.1987 -0.8350 -0.3720
 1332OPC     MW 5656   2.325   4.204   1.663 -0.3288  0.2306 -0.2727
 1333OPC     OW 5657   1.392   2.469   4.496  0.4689 -0.2831 -0.3550
 1333OPC    HW1 5658   1.315   2.493   4.462  1.0426 -1.0140 -2.2658
 1333OPC    HW2 5659   1.446   2.533   4.473  0.4186  0.4437  1.3495
 1333OPC     MW 5660   1.388   2.482   4.488  0.5462 -0.2837 -0.3855
 1334OPC     OW 5661   1.820   1.976   2.482  0.1783 -0.3902  0.1471
 1334OPC    HW1 5662   1.800   2.060   2.469  2.4796  0.1857  0.0105
 1334OPC    HW2 5663   1.775   1.956   2.554  1.4438  1.6976  1.6491
 1334OPC     MW 5664   1.810   1.986   2.491  0.7053  0.0032  0.3488
 1335OPC     OW 5665   4.530   4.034   4.208 -0.0320  0.1892 -0.1743
 1335OPC    HW1 5666   4.525   4.120   4.221 -0.2860  0.0819  0.4460
 1335OPC    HW2 5667   4.449   4.011   4.186  0.0562  0.1220 -0.4347
 1335OPC     MW 5668   4.517   4.043   4.207 -0.0564  0.1634 -0.1210
 1336OPC     OW 5669   3.768   5.013   4.076 -0.5931 -0.2885 -0.2544
 1336OPC    HW1 5670   3.828   4.993   4.016  0.6077 -0.9094  1.1278
 1336OPC    HW2 5671   3.772   5.100   4.081  1.2354 -0.4029  0.8374
 1336OPC     MW 5672   3.777   5.023   4.068 -0.1456 -0.3969  0.1112
 1337OPC     OW 5673   1.986   0.458   1.964  0.4237 -0.0716  0.3655
 1337OPC    HW1 5674   2.022   0.514   1.907 -0.6157 -1.8357 -2.2211
 1337OPC    HW2 5675   2.031   0.471   2.037  2.2796  1.9156 -1.0086
 1337OPC     MW 5676   1.998   0.468   1.966  0.5443 -0.0387 -0.2196
 1338OPC     OW 5677   1.301   3.575   3.731 -0.6388 -0.4247  0.2131
 1338OPC    HW1 5678   1.379   3.559   3.767 -0.5517 -1.7206 -0.5013
 1338OPC    HW2 5679   1.319   3.624   3.662 -0.3696 -1.2962 -0.3450
 1338OPC     MW 5680   1.315   3.580   3.726 -0.5861 -0.7448  0.0252
 1339OPC     OW 5681   2.623   4.520   2.267  0.0756  0.3030 -0.0916
 1339OPC    HW1 5682   2.611   4.438   2.293  1.4122  0.5447  1.4609
 1339OPC    HW2 5683   2.574   4.526   2.196 -0.0294 -1.8509 -0.2789
 1339OPC     MW 5684   2.614   4.509   2.260  0.2575  0.0203  0.1100
 1340OPC     OW 5685   1.487   2.164   0.134  0.1091 -0.3126 -0.0832
 1340OPC    HW1 5686   1.441   2.224   0.178  1.1952 -0.2412  1.0085
 1340OPC    HW2 5687   1.481   2.190   0.051 -1.8943 -0.3771 -0.0104
 1340OPC     MW 5688   1.479   2.177   0.128 -0.0264 -0.3116  0.0889
 1341OPC     OW 5689   3.599   4.576   0.764 -0.2033  0.2750  0.1237
 1341OPC    HW1 5690   3.616   4.622   0.836  2.9615 -0.3378 -0.0991
 1341OPC    HW2 5691   3.661   4.601   0.709 -0.8791 -1.3010 -1.4358
 1341OPC     MW 5692   3.611   4.587   0.767  0.1645 -0.0483 -0.1396
 1342OPC     OW 5693   4.458   2.387   1.100 -0.0875  0.1930 -0.2933
 1342OPC    HW1 5694   4.469   2.470   1.124  0.3106  0.1630 -0.3657
 1342OPC    HW2 5695   4.528   2.370   1.051 -1.5357  0.6541 -2.6522
 1342OPC     MW 5696   4.470   2.397   1.097 -0.2426  0.2567 -0.6524
 1343OPC     OW 5697   2.308   4.384   2.847 -0.2098 -0.0814  0.4999
 1343OPC    HW1 5698   2.258   4.348   2.910  0.0874 -2.8381 -0.6655
 1343OPC    HW2 5699   2.250   4.427   2.798 -0.7203  0.5584  1.6206
 1343OPC     MW 5700   2.292   4.385   2.849 -0.2414 -0.3943  0.4934
 1344OPC     OW 5701   0.722   1.657   4.529 -0.3256 -0.1576  0.2515
 1344OPC    HW1 5702   0.803   1.641   4.556 -0.2840 -2.5100 -0.9642
 1344OPC    HW2 5703   0.712   1.604   4.460 -3.1415 -0.6239  0.8640
 1344OPC     MW 5704   0.732   1.646   4.523 -0.7354 -0.5739  0.1624
 1345OPC     OW 5705   3.356   2.262   1.913 -0.1509 -0.1899  0.0910
 1345OPC    HW1 5706   3.356   2.318   1.846 -1.9361 -1.7868 -1.4048
 1345OPC    HW2 5707   3.278   2.274   1.950  0.0602 -0.6216  0.7033
 1345OPC     MW 5708   3.344   2.272   1.909 -0.3834 -0.4895 -0.0395
 1346OPC     OW 5709   1.128   1.757   0.024 -0.5553  0.2743  0.3636
 1346OPC    HW1 5710   1.209   1.791   0.030 -0.8609  0.9792  0.5729
 1346OPC    HW2 5711   1.079   1.825   0.001 -0.9489 -0.3537 -0.7386
 1346OPC     MW 5712   1.133   1.772   0.021 -0.6585  0.2856  0.2317
 1347OPC     OW 5713   1.394   1.763   3.959 -0.2964  0.2736 -0.1309
 1347OPC    HW1 5714   1.388   1.821   3.894  0.4753  0.2974 -0.1880
 1347OPC    HW2 5715   1.324   1.712   3.948  0.6698 -0.7264 -1.9611
 1347OPC     MW 5716   1.383   1.764   3.948 -0.0396  0.1294 -0.4095
 1348OPC     OW 5717   3.361   2.448   3.421 -0.1551  0.0799 -0.1987
 1348OPC    HW1 5718   3.286   2.492   3.431 -0.5059 -0.5479 -0.0372
 1348OPC    HW2 5719   3.399   2.457   3.499 -1.2662 -1.7885  0.6387
 1348OPC     MW 5720   3.355   2.456   3.434 -0.3710 -0.2889 -0.0512
 1349OPC     OW 5721   4.771   1.053   1.042 -0.2047 -0.0771  0.3286
 1349OPC    HW1 5722   4.772   1.009   1.117 -0.8030 -0.5522  0.0627
 1349OPC    HW2 5723   4.687   1.074   1.031  0.0535  1.0449  0.3933
 1349OPC     MW 5724   4.759   1.050   1.052 -0.2548  0.0185  0.2988
 1350OPC     OW 5725   3.326   4.585   4.915 -0.3213 -0.0526 -0.0347
 1350OPC    HW1 5726   3.277   4.518   4.941  0.1075 -0.6170 -0.6593
 1350OPC    HW2 5727   3.360   4.558   4.840  2.5385 -0.4802  1.2790
 1350OPC     MW 5728   3.324   4.571   4.908  0.1644 -0.1990  0.0673
 1351OPC     OW 5729   3.311   1.540   1.840 -0.2131  0.3999  0.2158
 1351OPC    HW1 5730   3.252   1.547   1.904 -1.0294  0.6367 -0.5413
 1351OPC    HW2 5731   3.264   1.550   1.768  0.8933  1.5189 -0.3906
 1351OPC     MW 5732   3.296   1.542   1.839 -0.1702  0.6002  0.0144
 1352OPC     OW 5733   2.246   0.454   1.681 -0.2771  0.3815 -0.1793
 1352OPC    HW1 5734   2.166   0.423   1.667 -0.5204  0.7776  0.3121
 1352OPC    HW2 5735   2.290   0.384   1.711 -0.4565  0.1876 -0.3603
 1352OPC     MW 5736   2.241   0.439   1.683 -0.3396  0.4114 -0.1335
 1353OPC     OW 5737   0.852   0.497   1.870 -0.1279  0.2443 -0.2670
 1353OPC    HW1 5738   0.853   0.547   1.798 -1.3610 -0.1549 -0.5940
 1353OPC    HW2 5739   0.799   0.431   1.847 -1.0740  0.4453  1.2329
 1353OPC     MW 5740   0.844   0.495   1.856 -0.4498  0.2150 -0.0938
 1354OPC     OW 5741   0.927   4.976   3.612 -0.4027 -0.2825  0.1617
 1354OPC    HW1 5742   0.936   5.031   3.545 -0.4695 -0.5753 -0.0886
 1354OPC    HW2 5743   0.878   4.912   3.580 -2.6636  0.7924  1.1812
 1354OPC     MW 5744   0.921   4.975   3.598 -0.7465 -0.1668  0.2753
 1355OPC     OW 5745   2.586   4.828   0.588 -0.2343 -0.0897 -0.0016
 1355OPC    HW1 5746   2.533   4.758   0.592 -1.0633  0.5474  0.6847
 1355OPC    HW2 5747   2.631   4.815   0.515 -0.9562 -0.9467 -0.3211
 1355OPC     MW 5748   2.585   4.815   0.578 -0.4634 -0.1220  0.0526
 1356OPC     OW 5749   0.428   0.950   2.879  0.5202  0.0908  0.2673
 1356OPC    HW1 5750   0.499   0.904   2.858  0.4320  0.3198 -0.5608
 1356OPC    HW2 5751   0.374   0.890   2.912  1.1700 -0.0485  1.0957
 1356OPC     MW 5752   0.431   0.934   2.881  0.6032  0.1040  0.2671
 1357OPC     OW 5753   1.752   4.349   0.663  0.1735  0.4544  0.0688
 1357OPC    HW1 5754   1.816   4.338   0.605 -0.1311  0.6626 -0.3139
 1357OPC    HW2 5755   1.692   4.394   0.618 -1.4460 -2.0527 -0.4562
 1357OPC     MW 5756   1.753   4.354   0.647 -0.1107  0.1147 -0.0653
 1358OPC     OW 5757   3.946   4.325   1.095 -0.1516 -0.6671 -0.2004
 1358OPC    HW1 5758   3.941   4.255   1.043  0.2049 -1.2323  0.5062
 1358OPC    HW2 5759   3.989   4.295   1.165 -0.1501  0.2183  0.1871
 1358OPC     MW 5760   3.952   4.310   1.097 -0.0986 -0.6198 -0.0389
 1359OPC     OW 5761   2.130   2.271   0.943  0.3266 -0.1297 -0.0587
 1359OPC    HW1 5762   2.173   2.333   0.900 -1.9379  0.8239 -1.1543
 1359OPC    HW2 5763   2.113   2.211   0.882 -1.1898  0.2789 -0.0865
 1359OPC     MW 5764   2.134   2.271   0.927 -0.2320  0.0715 -0.2247
 1360OPC     OW 5765   0.797   1.040   3.952  0.3640 -0.0739 -0.1390
 1360OPC    HW1 5766   0.744   1.074   3.891 -0.1446 -0.5535  0.0235
 1360OPC    HW2 5767   0.877   1.061   3.924  0.0784  1.0350 -0.1643
 1360OPC     MW 5768   0.801   1.048   3.939  0.2467  0.0191 -0.1188
 1361OPC     OW 5769   1.292   4.939   3.907  0.0944  0.7091  0.5292
 1361OPC    HW1 5770   1.320   4.883   3.967  2.4284 -0.4957 -1.5194
 1361OPC    HW2 5771   1.318   5.017   3.936  1.6053  0.0955  0.8681
 1361OPC     MW 5772   1.300   4.942   3.920  0.6623  0.4402  0.2766
 1362OPC     OW 5773   2.548   0.442   5.178 -0.6994  0.1182 -0.0905
 1362OPC    HW1 5774   2.577   0.378   5.230  2.9586  1.8416  0.2798
 1362OPC    HW2 5775   2.526   0.505   5.235 -2.9170 -0.1611 -0.5223
 1362OPC     MW 5776   2.549   0.442   5.194 -0.4866  0.3315 -0.0996
 1363OPC     OW 5777   0.932   3.396   3.436 -0.4787  0.4828  0.6977
 1363OPC    HW1 5778   0.951   3.342   3.502  1.9287 -0.6431 -0.7779
 1363OPC    HW2 5779   1.005   3.443   3.427 -1.8540  2.7266  0.7229
 1363OPC     MW 5780   0.946   3.395   3.444 -0.3262  0.6477  0.4834
 1364OPC     OW 5781   2.189   2.548   2.751  0.0967 -0.7402  0.0247
 1364OPC    HW1 5782   2.149   2.606   2.803  2.5563  0.1674  1.0373
 1364OPC    HW2 5783   2.128   2.487   2.738 -1.6893  0.6854  1.2020
 1364OPC     MW 5784   2.174   2.548   2.756  0.1961 -0.3954  0.3482
 1365OPC     OW 5785   0.095   2.353   2.404  0.0927  0.1478 -0.2174
 1365OPC    HW1 5786   0.177   2.379   2.420 -0.3031  1.4187 -0.1268
 1365OPC    HW2 5787   0.066   2.412   2.346 -0.3445 -1.0597 -1.2742
 1365OPC     MW 5788   0.103   2.366   2.398 -0.0304  0.1572 -0.3602
 1366OPC     OW 5789   0.123   4.478   2.983 -0.8578 -0.0084  0.0322
 1366OPC    HW1 5790   0.151   4.496   3.064  2.1597 -2.6907 -0.1714
 1366OPC    HW2 5791   0.195   4.484   2.935 -1.0911 -4.1369 -1.2771
 1366OPC     MW 5792   0.138   4.482   2.988 -0.4465 -1.0144 -0.1913
 1367OPC     OW 5793   4.150   1.056   0.690 -0.1826  0.1700  0.6501
 1367OPC    HW1 5794   4.160   0.989   0.744  0.8701 -1.3478 -1.3150
 1367OPC    HW2 5795   4.064   1.058   0.675 -0.1261 -1.3692  0.0085
 1367OPC     MW 5796   4.139   1.046   0.696 -0.0187 -0.2816  0.2651
[truncated: 809,816 more chars]
