# Supplementary material for: Metallicious: Automated Force-Field Parameterization of Covalently Bound Metals for Supramolecular Structures
Source: J Chem Theory Comput. 2024 Oct 7;20(20):9060–71. doi: 10.1021/acs.jctc.4c00850 (PMC11500408; doi:10.1021/acs.jctc.4c00850)
Supplement: Supplementary file 2 — ct4c00850_si_002.zip [file ct4c00850_si_002.zip › SI_MD_input/Fe4L6/metallicious/3_npt.gro]

Green Red Orange Magenta Azure Cyan Skyblue
17532
    1Fe      Fe    1   2.010   2.452   3.276  0.2462 -0.1662 -0.0696
    2Fe      Fe    2   3.160   2.101   2.749  0.2310  0.2930 -0.5222
    3Fe      Fe    3   2.120   2.252   1.973  0.0713 -0.3691 -0.0475
    4Fe      Fe    4   2.669   3.278   2.537 -0.4099  0.2274 -0.2340
    5UNK     O0    5   2.415   3.044   3.173 -0.3321 -0.9259  0.2483
    5UNK     S1    6   2.507   3.085   3.069 -0.2292 -0.1659  0.1071
    5UNK     C2    7   2.421   3.071   2.915  0.1176  0.1553 -0.1527
    5UNK     C3    8   2.463   3.166   2.819  0.4708  0.1645  0.1048
    5UNK     C4    9   2.425   3.148   2.683 -0.7145 -0.1529 -0.5729
    5UNK     N5   10   2.472   3.230   2.588 -0.0712 -0.3856  0.8780
    5UNK     C6   11   2.386   3.313   2.541 -0.1164 -0.3697  0.0615
    5UNK     C7   12   2.433   3.420   2.454 -0.1108 -0.2439 -0.0577
    5UNK     C8   13   2.348   3.521   2.395 -0.1118  0.1209 -0.1122
    5UNK     C9   14   2.395   3.601   2.292 -0.5770  0.1375  0.6380
    5UNK    C10   15   2.530   3.581   2.252  0.1299 -0.0420 -0.3212
    5UNK    C11   16   2.607   3.483   2.314 -0.3194  0.1183 -0.1181
    5UNK    N12   17   2.561   3.405   2.412  0.6056 -0.2104 -0.3768
    5UNK    C13   18   2.337   3.048   2.650  0.4291  0.0754  0.3978
    5UNK    C14   19   2.278   2.962   2.750 -0.6256 -0.5929 -0.5717
    5UNK    C15   20   2.315   2.975   2.886  0.1015  0.0640  0.0364
    5UNK    C16   21   2.274   2.874   2.991  0.6034 -0.4183  0.3817
    5UNK    C17   22   2.341   2.749   3.006 -0.1572 -0.7628 -0.0965
    5UNK    C18   23   2.308   2.653   3.099  0.5049  0.2802 -0.2136
    5UNK    C19   24   2.152   2.887   3.063 -0.7859 -0.2229  0.5137
    5UNK    S20   25   2.036   3.023   3.048 -0.1677 -0.2925  0.2403
    5UNK    O21   26   1.914   2.989   3.114 -0.0172  0.4294 -0.1988
    5UNK    O22   27   2.095   3.122   3.123 -0.5431 -0.2653  0.2759
    5UNK    O23   28   2.021   3.062   2.906  0.0323  0.0922 -0.0839
    5UNK    C24   29   2.111   2.782   3.151 -0.4533  0.0908 -0.7527
    5UNK    C25   30   2.191   2.671   3.173 -0.4996  0.6342 -0.0121
    5UNK    N26   31   2.155   2.580   3.278 -0.0877  0.0962  0.0309
    5UNK    C27   32   2.214   2.603   3.391 -0.4783  0.1932  0.0522
    5UNK    C28   33   2.175   2.509   3.502  0.4440  0.2802  0.4641
    5UNK    C29   34   2.218   2.527   3.634 -0.4706 -0.3454 -0.8880
    5UNK    C30   35   2.174   2.433   3.731  0.3273 -0.4249 -0.2649
    5UNK    C31   36   2.084   2.338   3.690 -0.5668  0.5817  0.0483
    5UNK    C32   37   2.032   2.332   3.559  0.3062  0.4785  0.1988
    5UNK    N33   38   2.077   2.419   3.466  0.0207  0.1704  0.3867
    5UNK    O34   39   2.557   3.216   3.076  0.2628  0.1143  0.4696
    5UNK    O35   40   2.611   2.982   3.045  0.5659  0.2200 -0.2765
    5UNK    H36   41   2.537   3.243   2.842  0.9309 -0.1627 -0.2822
    5UNK    H37   42   2.287   3.338   2.579 -0.1809  1.0645 -0.9790
    5UNK    H38   43   2.246   3.520   2.433 -0.0784 -2.3015  0.0939
    5UNK    H39   44   2.332   3.678   2.248 -1.0930 -0.7836 -0.2977
    5UNK    H40   45   2.571   3.643   2.173 -0.4707 -1.0290 -1.4491
    5UNK    H41   46   2.711   3.465   2.287 -0.3451  2.2022 -1.9055
    5UNK    H42   47   2.299   3.046   2.548 -0.8020  0.3852  0.8297
    5UNK    H43   48   2.208   2.886   2.716 -2.8390 -0.1173  2.4869
    5UNK    H44   49   2.423   2.724   2.939 -1.2027 -1.2500 -1.2430
    5UNK    H45   50   2.371   2.565   3.101 -1.0040 -0.8344  0.9958
    5UNK    H46   51   2.017   2.776   3.205 -0.9748  2.0599 -1.3471
    5UNK    H47   52   2.301   2.669   3.387  0.0784 -0.4931  0.5910
    5UNK    H48   53   2.274   2.617   3.658 -0.3796 -0.7839  0.5899
    5UNK    H49   54   2.209   2.440   3.834 -2.0975  0.2836  0.5889
    5UNK    H50   55   2.039   2.276   3.767 -1.9530 -1.2559 -2.1044
    5UNK    H51   56   1.946   2.266   3.549  0.3013 -0.1235  3.3497
    6UNK     O0   57   2.500   2.001   2.885  0.4379 -0.2426 -0.4317
    6UNK     S1   58   2.599   1.964   2.982  0.1915  0.4341 -0.2870
    6UNK     C2   59   2.712   2.099   2.975 -0.2359  0.0779 -0.6618
    6UNK     C3   60   2.851   2.091   2.931  0.3588 -0.0410  0.0690
    6UNK     C4   61   2.936   2.201   2.936 -0.3694  0.7080 -0.2011
    6UNK     N5   62   3.072   2.185   2.904 -0.0736  0.9219 -0.2250
    6UNK     C6   63   3.158   2.226   2.996  0.6657 -0.4468 -0.0347
    6UNK     C7   64   3.297   2.247   2.951 -0.5299 -0.1080  0.7207
    6UNK     C8   65   3.396   2.314   3.031 -0.0234  0.1902 -0.3033
    6UNK     C9   66   3.529   2.328   2.975  0.3480 -0.3403 -0.8656
    6UNK    C10   67   3.552   2.261   2.855 -0.6394 -0.0727 -0.8005
    6UNK    C11   68   3.453   2.185   2.795 -0.4027 -0.7015  0.2464
    6UNK    N12   69   3.327   2.184   2.840 -0.0265  0.2304 -0.1341
    6UNK    C13   70   2.887   2.332   2.972  1.0551  0.2530  0.5330
    6UNK    C14   71   2.747   2.333   3.006 -0.0656 -0.7353  0.5593
    6UNK    C15   72   2.660   2.227   3.007 -0.2363 -0.0631 -0.2608
    6UNK    C16   73   2.529   2.257   3.063 -0.1666 -0.0623 -0.6398
    6UNK    C17   74   2.417   2.279   2.977  0.0048 -0.3736 -0.1596
    6UNK    C18   75   2.286   2.293   3.021  0.6828 -0.3561  0.0487
    6UNK    C19   76   2.502   2.252   3.198 -0.4184  0.1089 -0.1700
    6UNK    S20   77   2.631   2.238   3.318 -0.2273  0.2339  0.4281
    6UNK    O21   78   2.557   2.241   3.440 -0.0448  0.1048  0.1377
    6UNK    O22   79   2.706   2.112   3.299  0.5298 -0.0167  0.0589
    6UNK    O23   80   2.708   2.362   3.295 -0.0894  0.3597  0.1164
    6UNK    C24   81   2.369   2.275   3.245 -0.2247 -0.0812  0.4050
    6UNK    C25   82   2.259   2.288   3.158 -0.2097  0.0326  0.0234
    6UNK    N26   83   2.122   2.293   3.206  0.0614  0.6008  0.2426
    6UNK    C27   84   2.066   2.172   3.218 -0.1707 -0.0259  0.2078
    6UNK    C28   85   1.926   2.175   3.264 -0.0164 -0.2320 -0.1710
    6UNK    C29   86   1.846   2.054   3.267  0.2935 -0.4456  0.0623
    6UNK    C30   87   1.722   2.072   3.330  0.5589 -0.0460 -0.0856
    6UNK    C31   88   1.673   2.198   3.371  0.5733  0.4274  0.7596
    6UNK    C32   89   1.756   2.307   3.354  0.6838 -0.1897  0.6503
    6UNK    N33   90   1.879   2.301   3.293  0.3478 -0.3403 -0.5555
    6UNK    O34   91   2.533   1.957   3.109  0.1072  0.8110 -0.0569
    6UNK    O35   92   2.687   1.852   2.948 -0.7367 -0.0191  0.4408
    6UNK    H36   93   2.892   1.993   2.906  0.2992 -0.2838  0.8832
    6UNK    H37   94   3.124   2.281   3.084 -0.8870 -1.4261 -0.0043
    6UNK    H38   95   3.365   2.368   3.120  0.0176 -1.0872  0.5088
    6UNK    H39   96   3.600   2.381   3.037 -0.1472 -2.6335  1.8701
    6UNK    H40   97   3.648   2.264   2.805 -0.2439  0.1971 -0.0402
    6UNK    H41   98   3.481   2.125   2.709 -0.6397 -1.3873  0.6398
    6UNK    H42   99   2.946   2.422   2.984 -0.0822  1.0210  0.5218
    6UNK    H43  100   2.709   2.430   3.035 -2.3272 -0.9737 -1.3281
    6UNK    H44  101   2.441   2.277   2.871 -1.4602  1.8187 -0.6066
    6UNK    H45  102   2.202   2.312   2.954 -0.3375  0.9473  1.6068
    6UNK    H46  103   2.341   2.264   3.349  1.1690  0.5849  0.8810
    6UNK    H47  104   2.129   2.082   3.220  0.9688  0.7611  0.4374
    6UNK    H48  105   1.881   1.962   3.221  1.2908  0.5620 -1.3142
    6UNK    H49  106   1.659   1.983   3.334 -2.9369  2.2293  0.2701
    6UNK    H50  107   1.574   2.208   3.416 -0.4602 -2.4188 -0.6312
    6UNK    H51  108   1.708   2.401   3.381 -1.4589 -1.1017  0.2153
    7UNK     O0  109   1.660   2.369   2.376  0.2582 -0.4239  0.0658
    7UNK     S1  110   1.746   2.401   2.489  0.5158 -0.0907 -0.2531
    7UNK     C2  111   1.902   2.320   2.452  0.0755 -0.1659 -0.2488
    7UNK     C3  112   1.924   2.279   2.320  0.2620 -0.6576  0.0322
    7UNK     C4  113   2.051   2.229   2.281 -0.4776 -0.0053 -0.2446
    7UNK     N5  114   2.077   2.167   2.152 -0.6729 -0.1015 -0.3210
    7UNK     C6  115   2.097   2.036   2.147  0.7327  0.6461  0.3175
    7UNK     C7  116   2.141   1.970   2.026  0.2674  0.6707  0.0457
    7UNK     C8  117   2.183   1.832   2.028 -0.2177 -0.0253  0.9840
    7UNK     C9  118   2.244   1.783   1.907  0.3887  0.6844 -0.3372
    7UNK    C10  119   2.254   1.867   1.799  0.0276 -1.1505  0.1413
    7UNK    C11  120   2.195   1.999   1.807  0.4956 -0.3612  0.2105
    7UNK    N12  121   2.150   2.049   1.922 -0.3064  0.1027 -0.0596
    7UNK    C13  122   2.154   2.220   2.382 -0.4297 -0.3165  0.4922
    7UNK    C14  123   2.126   2.268   2.512  0.1377  0.3175 -0.1969
    7UNK    C15  124   2.002   2.320   2.546 -0.7723 -0.0294 -0.6604
    7UNK    C16  125   1.975   2.354   2.693 -0.6793 -0.4399  0.1627
    7UNK    C17  126   2.017   2.482   2.732  0.1802  0.9015  0.8436
    7UNK    C18  127   2.011   2.527   2.862  0.1233  0.2870 -0.1310
    7UNK    C19  128   1.936   2.267   2.799  0.0615  0.5533  0.2032
    7UNK    S20  129   1.909   2.091   2.770 -0.0937 -0.1353 -0.2078
    7UNK    O21  130   1.782   2.059   2.839 -0.4391  0.3612  0.0109
    7UNK    O22  131   1.912   2.065   2.626  0.2501  0.4924 -0.0804
    7UNK    O23  132   2.034   2.042   2.836  0.4558 -0.1798  0.2409
    7UNK    C24  133   1.923   2.313   2.930  0.3218  0.0066 -0.1177
    7UNK    C25  134   1.962   2.445   2.967  0.5878 -0.4670 -0.2579
    7UNK    N26  135   1.941   2.506   3.096  0.2425  0.2603 -0.0094
    7UNK    C27  136   1.842   2.590   3.102 -0.7294  0.3814  0.4798
    7UNK    C28  137   1.804   2.642   3.231  0.1879 -0.7506  0.0545
    7UNK    C29  138   1.698   2.734   3.245 -0.8132  0.1550  0.2018
    7UNK    C30  139   1.672   2.786   3.371 -0.6649  0.3903 -0.2407
    7UNK    C31  140   1.745   2.741   3.483  0.1335  0.4686 -0.0877
    7UNK    C32  141   1.854   2.655   3.459  0.3371  1.0850 -0.4484
    7UNK    N33  142   1.881   2.607   3.331 -0.8220  0.5092 -0.6214
    7UNK    O34  143   1.704   2.352   2.617 -0.1857 -0.0204  0.1063
    7UNK    O35  144   1.773   2.540   2.500  0.3265  0.3901 -0.1437
    7UNK    H36  145   1.844   2.282   2.246  0.9553  0.9593 -0.7062
    7UNK    H37  146   2.082   1.974   2.236  1.2395  0.4933  0.2968
    7UNK    H38  147   2.159   1.771   2.115  1.0833 -1.0511  0.6570
    7UNK    H39  148   2.270   1.678   1.900 -3.2785 -0.5096  1.5507
    7UNK    H40  149   2.293   1.837   1.702 -1.7209  0.9277 -1.3018
    7UNK    H41  150   2.195   2.061   1.718  0.7881  0.0846  0.5183
    7UNK    H42  151   2.244   2.164   2.358 -2.4853 -2.5742 -2.6942
    7UNK    H43  152   2.196   2.244   2.592 -1.0400 -0.9492  0.5163
    7UNK    H44  153   2.070   2.544   2.660  0.9706 -1.4184 -0.7035
    7UNK    H45  154   2.055   2.626   2.874 -2.4996  1.4824  0.2874
    7UNK    H46  155   1.892   2.245   3.009 -0.8476  3.9450  3.1824
    7UNK    H47  156   1.788   2.617   3.011  2.3511  1.0486 -1.2718
    7UNK    H48  157   1.649   2.785   3.162  0.8220  1.6249  0.0680
    7UNK    H49  158   1.609   2.869   3.403  1.4130  1.7413  0.5839
    7UNK    H50  159   1.720   2.784   3.580 -1.6500  1.4788 -0.9341
    7UNK    H51  160   1.919   2.623   3.540 -0.6387  0.2225  0.0272
    8UNK     O0  161   2.858   2.095   2.105 -0.6608 -0.2444  0.4930
    8UNK     S1  162   2.914   2.193   2.196  0.1849  0.5595  1.0002
    8UNK     C2  163   2.851   2.131   2.353 -0.1994 -0.6148 -0.5518
    8UNK     C3  164   2.949   2.078   2.442  0.3804  0.1529 -0.1087
    8UNK     C4  165   2.907   2.030   2.574 -0.9414 -0.4321  0.0446
    8UNK     N5  166   3.006   1.994   2.675 -0.0234 -0.3024 -0.3135
    8UNK     C6  167   3.017   1.869   2.695 -0.0587  0.2132 -0.3856
    8UNK     C7  168   3.104   1.829   2.808  0.5736 -0.3334 -0.3405
    8UNK     C8  169   3.112   1.698   2.852  0.3679  0.2500  0.1630
    8UNK     C9  170   3.187   1.664   2.966 -0.7015  0.2897  0.1222
    8UNK    C10  171   3.259   1.766   3.031  0.2786 -0.1240  0.6006
    8UNK    C11  172   3.256   1.896   2.968 -0.1466 -0.4699  0.1274
    8UNK    N12  173   3.178   1.927   2.863 -0.3965  0.3414  0.7181
    8UNK    C13  174   2.771   2.019   2.602 -0.0032 -0.1439  0.3713
    8UNK    C14  175   2.675   2.054   2.502 -0.0881  0.2232  1.0306
    8UNK    C15  176   2.709   2.119   2.386 -0.7293  0.1018 -0.1015
    8UNK    C16  177   2.602   2.154   2.291  0.4679 -0.2153  0.3277
    8UNK    C17  178   2.563   2.288   2.272  0.5075  0.0141  0.4424
    8UNK    C18  179   2.472   2.330   2.176 -0.3129 -0.0648 -0.4051
    8UNK    C19  180   2.539   2.051   2.204  0.0633 -0.7362  0.7489
    8UNK    S20  181   2.568   1.879   2.230 -0.1649 -0.0841 -0.1002
    8UNK    O21  182   2.525   1.820   2.110  0.0503 -0.2816  0.1162
    8UNK    O22  183   2.709   1.859   2.265  0.1509  0.5639 -0.3734
    8UNK    O23  184   2.480   1.859   2.346  0.4708 -0.1118  0.0499
    8UNK    C24  185   2.460   2.102   2.096 -1.4418 -0.3962 -0.3612
    8UNK    C25  186   2.410   2.233   2.092  0.7021  0.4951 -0.0066
    8UNK    N26  187   2.321   2.263   1.989 -0.4261 -0.2696  0.3491
    8UNK    C27  188   2.381   2.284   1.876 -0.2293  0.6294  0.4870
    8UNK    C28  189   2.302   2.331   1.764 -0.1814 -0.4585 -0.3066
    8UNK    C29  190   2.357   2.384   1.647 -0.2405  0.0917 -0.1332
    8UNK    C30  191   2.270   2.425   1.542  0.2845  0.6654  0.2230
    8UNK    C31  192   2.130   2.411   1.569 -0.6240 -0.0890 -0.1376
    8UNK    C32  193   2.088   2.369   1.690  0.0079 -0.0166 -0.0966
    8UNK    N33  194   2.170   2.326   1.790  0.4846 -0.6924  0.1600
    8UNK    O34  195   2.853   2.323   2.187 -0.3621  0.1721  0.5718
    8UNK    O35  196   3.060   2.185   2.202  0.0271  0.6943 -0.7195
    8UNK    H36  197   3.054   2.093   2.419  0.8613 -0.2270  1.6366
    8UNK    H37  198   2.958   1.794   2.643 -0.1424 -0.5898  0.8261
    8UNK    H38  199   3.072   1.617   2.793 -0.3887 -2.2525  3.7820
    8UNK    H39  200   3.200   1.561   2.998  2.1497 -0.0594 -1.8222
    8UNK    H40  201   3.320   1.761   3.120 -0.1874 -0.0777  0.9212
    8UNK    H41  202   3.316   1.976   3.009 -0.8357 -0.1333  0.4986
    8UNK    H42  203   2.745   1.973   2.696  1.3992 -1.4025  0.1805
    8UNK    H43  204   2.569   2.031   2.516  0.1580 -0.7389  1.4254
    8UNK    H44  205   2.604   2.356   2.346 -1.5880 -1.2734  2.9427
    8UNK    H45  206   2.454   2.437   2.164 -0.7934 -0.1530 -0.5132
    8UNK    H46  207   2.419   2.033   2.023  0.2657 -1.6736 -0.1816
    8UNK    H47  208   2.485   2.315   1.864 -0.7176  1.5998 -1.8654
    8UNK    H48  209   2.465   2.391   1.638 -0.1853  0.8672  0.8943
    8UNK    H49  210   2.316   2.455   1.448 -0.0825 -1.6031 -0.7536
    8UNK    H50  211   2.053   2.443   1.500  0.3487  1.0881 -0.7070
    8UNK    H51  212   1.981   2.369   1.705  0.0563 -1.0762  0.3106
    9UNK     O0  213   3.117   2.802   2.856 -0.2854 -0.5561  0.0123
    9UNK     S1  214   3.065   2.671   2.897  0.2807 -0.2712  0.0900
    9UNK     C2  215   3.039   2.583   2.744 -0.5115 -0.9632  0.0537
    9UNK     C3  216   3.089   2.456   2.735  0.0368  0.4702  0.0614
    9UNK     C4  217   3.075   2.376   2.620 -0.0990  0.2955  0.4362
    9UNK     N5  218   3.135   2.254   2.612  0.1984  0.1932 -0.1690
    9UNK     C6  219   3.230   2.253   2.523 -0.9486 -0.2313 -0.4579
    9UNK     C7  220   3.299   2.123   2.498  0.3694  1.0563  0.2424
    9UNK     C8  221   3.374   2.101   2.384  0.0832 -0.3277 -0.1740
    9UNK     C9  222   3.425   1.970   2.354 -0.0221  1.0339  0.3610
    9UNK    C10  223   3.392   1.868   2.448 -0.7416 -0.3164 -0.1933
    9UNK    C11  224   3.319   1.902   2.568  0.3552  0.1452  0.1736
    9UNK    N12  225   3.269   2.029   2.590 -0.0936  0.3550 -0.3699
    9UNK    C13  226   2.997   2.424   2.516  0.4883  0.2924  0.1927
    9UNK    C14  227   2.951   2.555   2.526  0.3814 -0.3702  0.2560
    9UNK    C15  228   2.964   2.633   2.642 -0.2556 -0.4451  0.3492
    9UNK    C16  229   2.908   2.771   2.638  0.5580  0.5806  0.2065
    9UNK    C17  230   2.786   2.794   2.691  0.2662  0.1041  0.0349
    9UNK    C18  231   2.728   2.924   2.703  0.5110  0.2053 -0.4024
    9UNK    C19  232   2.983   2.873   2.580 -0.4379 -0.1359 -0.2040
    9UNK    S20  233   3.121   2.851   2.463 -0.2468 -0.1011 -0.3437
    9UNK    O21  234   3.185   2.978   2.433  0.3827  0.2920  0.4993
    9UNK    O22  235   3.207   2.760   2.535  0.5800 -0.1457 -0.2226
    9UNK    O23  236   3.062   2.791   2.349  0.2228  0.5573 -0.1281
    9UNK    C24  237   2.930   3.005   2.591 -0.1000  0.5072 -0.0929
    9UNK    C25  238   2.802   3.032   2.648  0.2266 -0.4633 -0.0839
    9UNK    N26  239   2.761   3.170   2.664 -0.1625  0.7097 -0.8287
    9UNK    C27  240   2.788   3.221   2.773  0.2276 -0.2461 -0.7872
    9UNK    C28  241   2.749   3.360   2.784 -0.1289 -0.1540  0.0496
    9UNK    C29  242   2.791   3.439   2.893 -0.2301  0.0289 -0.3742
    9UNK    C30  243   2.771   3.576   2.882  1.1356  0.0631  0.0786
    9UNK    C31  244   2.691   3.622   2.778  0.2300 -0.4390 -0.6604
    9UNK    C32  245   2.640   3.538   2.679  1.0724  0.7417 -0.0311
    9UNK    N33  246   2.675   3.409   2.677 -0.7129  0.1230 -0.2624
    9UNK    O34  247   2.939   2.679   2.961 -0.0234 -0.0268  0.1795
    9UNK    O35  248   3.161   2.596   2.967 -0.4593 -0.0183  0.1944
    9UNK    H36  249   3.165   2.430   2.808  1.0935  0.3528 -1.0559
    9UNK    H37  250   3.256   2.340   2.462  1.7375  0.1521  1.0809
    9UNK    H38  251   3.406   2.179   2.316  1.4596  2.4316  3.3414
    9UNK    H39  252   3.484   1.945   2.266  0.5761  1.8481  0.5214
    9UNK    H40  253   3.433   1.768   2.437 -0.9717 -0.6403  1.6427
    9UNK    H41  254   3.288   1.821   2.633 -1.3152  0.5192 -0.1167
    9UNK    H42  255   2.984   2.362   2.428  1.3783 -0.1436  0.3553
    9UNK    H43  256   2.894   2.588   2.439 -1.2859 -1.0289  1.0593
    9UNK    H44  257   2.734   2.713   2.742  1.7881  0.3949  2.2087
    9UNK    H45  258   2.631   2.934   2.751  0.7898  1.2991 -0.0491
    9UNK    H46  259   2.987   3.091   2.556  0.2445  0.6545  0.8178
    9UNK    H47  260   2.837   3.169   2.856 -1.5428  0.8339  1.0374
    9UNK    H48  261   2.838   3.391   2.978 -0.4769  1.0920  0.3923
    9UNK    H49  262   2.787   3.630   2.975  0.1054 -0.9351  0.8743
    9UNK    H50  263   2.681   3.730   2.772 -0.5877 -0.3555  1.4800
    9UNK    H51  264   2.579   3.568   2.594  1.5212 -0.7258 -0.9184
   10UNK     O0  265   2.539   2.860   1.973  0.3812  0.3493  0.6734
   10UNK     S1  266   2.487   2.725   1.939 -0.1070 -0.3627  0.2273
   10UNK     C2  267   2.362   2.683   2.056  0.9433  0.4472  1.4396
   10UNK     C3  268   2.270   2.583   2.009 -0.7826 -0.1506  0.1378
   10UNK     C4  269   2.165   2.534   2.086 -0.0125 -0.2703  0.2036
   10UNK     N5  270   2.078   2.442   2.027  0.3082  0.8002 -0.2821
   10UNK     C6  271   1.960   2.479   2.004  0.1319 -0.2231  0.2411
   10UNK     C7  272   1.867   2.384   1.936  0.2690  0.3744  1.2422
   10UNK     C8  273   1.740   2.414   1.893  0.7992  0.0986  0.0710
   10UNK     C9  274   1.649   2.308   1.851 -0.5974  0.4294  0.7040
   10UNK    C10  275   1.708   2.179   1.862  0.4339  0.5337  0.4865
   10UNK    C11  276   1.836   2.155   1.899 -0.3081  0.3323  0.3559
   10UNK    N12  277   1.915   2.254   1.933 -0.5766  0.2817 -0.0364
   10UNK    C13  278   2.144   2.585   2.218  0.5982 -0.4683 -0.9389
   10UNK    C14  279   2.231   2.686   2.262 -0.1538 -0.3658 -0.5547
   10UNK    C15  280   2.340   2.740   2.183  0.1865  0.1431  0.2644
   10UNK    C16  281   2.428   2.842   2.240  0.8761  0.0407  0.1670
   10UNK    C17  282   2.545   2.812   2.311  0.0926 -0.5705 -0.0862
   10UNK    C18  283   2.627   2.913   2.361  0.3425 -0.5561 -0.0416
   10UNK    C19  284   2.391   2.980   2.223  0.0710 -0.7959 -0.9874
   10UNK    S20  285   2.237   3.039   2.155  0.3706  0.1945  0.1902
   10UNK    O21  286   2.244   3.186   2.148  0.0245  0.1406 -0.4008
   10UNK    O22  287   2.220   2.972   2.027 -0.1063 -0.2620  0.2266
   10UNK    O23  288   2.135   2.997   2.251  0.1314 -0.6599 -0.0627
   10UNK    C24  289   2.475   3.081   2.274 -0.3957 -0.4665 -0.4653
   10UNK    C25  290   2.598   3.050   2.336  0.2711  0.7111 -0.2187
   10UNK    N26  291   2.684   3.151   2.382  0.1027  0.4530 -0.3904
   10UNK    C27  292   2.802   3.158   2.317  0.2343 -0.2038  0.2925
   10UNK    C28  293   2.899   3.253   2.354 -0.6184  0.5177 -0.0635
   10UNK    C29  294   3.019   3.281   2.286  0.0041 -0.0016  0.1118
   10UNK    C30  295   3.090   3.400   2.319  0.1181  0.0550 -0.5900
   10UNK    C31  296   3.043   3.476   2.429  0.2095 -0.1756 -0.0706
   10UNK    C32  297   2.923   3.439   2.495 -0.0181 -0.0499 -0.0155
   10UNK    N33  298   2.852   3.330   2.458 -0.7856 -0.0688 -0.6754
   10UNK    O34  299   2.585   2.622   1.978 -0.5637 -0.8195 -0.6438
   10UNK    O35  300   2.420   2.716   1.815 -0.3372 -0.2361  0.1935
   10UNK    H36  301   2.283   2.547   1.908  0.6257 -1.4702  0.7624
   10UNK    H37  302   1.936   2.584   2.024  1.8891  0.5213 -1.3464
   10UNK    H38  303   1.712   2.517   1.911 -1.4383 -0.2361 -1.1183
   10UNK    H39  304   1.544   2.322   1.827 -0.9477 -0.2909  1.7401
   10UNK    H40  305   1.647   2.091   1.845  0.5193  0.5849 -0.0842
   10UNK    H41  306   1.866   2.051   1.899 -1.2188  0.0620  0.5983
   10UNK    H42  307   2.066   2.543   2.280  0.6252  0.9403  0.0999
   10UNK    H43  308   2.212   2.737   2.356 -0.2833  0.3784 -0.9719
   10UNK    H44  309   2.579   2.712   2.340 -0.8847 -1.4601 -1.8298
   10UNK    H45  310   2.713   2.884   2.420  0.4279 -0.0952  0.0637
   10UNK    H46  311   2.450   3.185   2.259 -0.7761 -0.4410  0.3139
   10UNK    H47  312   2.809   3.090   2.232  0.0658  1.2395 -0.9118
   10UNK    H48  313   3.039   3.215   2.202  0.2726  0.1114  0.0881
   10UNK    H49  314   3.169   3.442   2.257  0.8905  1.8011  1.4855
   10UNK    H50  315   3.083   3.574   2.452 -0.1627 -0.0743  0.1617
   10UNK    H51  316   2.886   3.500   2.577  0.7760 -0.5909  0.7608
   11NMe     N0  317   0.750   1.740   2.546 -0.2478  0.3790  0.2095
   11NMe     C1  318   0.733   1.712   2.688  0.1203  0.0631 -0.0818
   11NMe     C2  319   0.876   1.674   2.494  0.0855 -0.5865  0.0429
   11NMe     C3  320   0.754   1.890   2.523  0.0658  0.2528  0.5353
   11NMe     C4  321   0.627   1.687   2.470 -0.8406  0.4890 -0.5508
   11NMe     H5  322   0.813   1.768   2.738  0.7746 -1.3736  0.5656
   11NMe     H6  323   0.765   1.609   2.708 -2.2047 -0.5259  0.9140
   11NMe     H7  324   0.634   1.742   2.721 -1.8616 -3.0834 -2.6468
   11NMe     H8  325   0.878   1.700   2.388  0.1404 -1.1253 -0.0903
   11NMe     H9  326   0.872   1.566   2.508  2.6243 -1.1972 -2.8300
   11NMe    H10  327   0.960   1.726   2.540  0.0898  0.3290 -0.9366
   11NMe    H11  328   0.767   1.909   2.417 -1.2044  1.0172  0.4986
   11NMe    H12  329   0.833   1.932   2.587 -0.6985  3.7736 -0.6396
   11NMe    H13  330   0.657   1.920   2.562  0.4970  0.2642  1.6445
   11NMe    H14  331   0.612   1.709   2.364 -0.1492  0.7353 -0.6074
   11NMe    H15  332   0.544   1.734   2.522  0.3058  2.1486 -0.1416
   11NMe    H16  333   0.618   1.580   2.488  2.0318  0.4048  1.0065
   12NMe     N0  334   4.551   4.940   4.448  0.0792 -0.3633 -0.1416
   12NMe     C1  335   4.624   5.073   4.474  0.7991 -0.2791 -0.6782
   12NMe     C2  336   4.652   4.835   4.399  0.4641  0.0754 -0.5767
   12NMe     C3  337   4.451   4.968   4.338  0.1157 -0.4577 -0.6537
   12NMe     C4  338   4.487   4.897   4.576 -0.1780 -0.2748 -0.0685
   12NMe     H5  339   4.664   5.119   4.383  0.4218 -1.6849 -1.5889
   12NMe     H6  340   4.700   5.042   4.546  0.1040  1.6060  0.9389
   12NMe     H7  341   4.559   5.151   4.512 -0.2776 -1.7539  0.6125
   12NMe     H8  342   4.733   4.829   4.471  1.4590  1.4376 -1.5253
   12NMe     H9  343   4.687   4.882   4.307 -1.8458  1.7888 -0.6877
   12NMe    H10  344   4.606   4.736   4.397 -0.1584  0.3371  0.0456
   12NMe    H11  345   4.381   5.043   4.375 -0.1134 -1.8744  1.9503
   12NMe    H12  346   4.404   4.871   4.322 -0.0244 -0.5379  0.2436
   12NMe    H13  347   4.496   5.006   4.246  1.0956 -0.3120 -0.1224
   12NMe    H14  348   4.562   4.876   4.653 -0.6226  4.1297  1.9033
   12NMe    H15  349   4.425   4.809   4.554  2.2397 -1.7207 -1.5164
   12NMe    H16  350   4.417   4.972   4.612  0.8346  0.8188 -0.3275
   13NMe     N0  351   4.016   2.521   3.954  0.5198  0.6652  0.1695
   13NMe     C1  352   3.972   2.388   3.892 -0.0883  0.2213 -0.0489
   13NMe     C2  353   3.894   2.615   3.982  0.0776 -0.2708  0.6770
   13NMe     C3  354   4.126   2.591   3.877  0.6873  0.4998 -0.2838
   13NMe     C4  355   4.074   2.481   4.091 -0.5706  0.2837 -0.4397
   13NMe     H5  356   3.929   2.326   3.971  1.3053  0.3389  0.8502
   13NMe     H6  357   4.062   2.335   3.862 -0.4837  0.0747 -0.9940
   13NMe     H7  358   3.900   2.417   3.816  0.4896  0.8669 -0.3547
   13NMe     H8  359   3.917   2.694   4.054  1.7626  1.6617 -1.7992
   13NMe     H9  360   3.809   2.554   4.011  0.2415 -0.3776  0.9429
   13NMe    H10  361   3.878   2.660   3.884  1.1214  0.6932  0.9245
   13NMe    H11  362   4.147   2.695   3.905 -1.1570  0.1515  2.8449
   13NMe    H12  363   4.093   2.602   3.774 -1.8316 -0.6881  0.3326
   13NMe    H13  364   4.219   2.535   3.884  0.2869 -0.4952 -2.2047
   13NMe    H14  365   3.990   2.447   4.151 -1.4711  1.5151 -0.9430
   13NMe    H15  366   4.104   2.572   4.143 -0.5827 -0.3036  0.6202
   13NMe    H16  367   4.159   2.413   4.086 -0.0302  1.0037 -1.3344
   14NMe     N0  368   4.327   3.879   0.543  0.7064  0.6475  0.3120
   14NMe     C1  369   4.354   3.887   0.393 -0.2671  0.6424  0.4710
   14NMe     C2  370   4.198   3.962   0.552  0.9553  0.3241 -1.2399
   14NMe     C3  371   4.442   3.944   0.619  0.0274  0.2177 -0.0760
   14NMe     C4  372   4.298   3.736   0.610 -0.8469 -0.5742 -0.2470
   14NMe     H5  373   4.322   3.982   0.350  1.8390  1.1045 -0.2278
   14NMe     H6  374   4.291   3.811   0.348 -0.3003  1.9095 -1.7963
   14NMe     H7  375   4.457   3.858   0.370 -1.0552 -3.2264  1.1499
   14NMe     H8  376   4.223   4.065   0.526 -1.0457  1.0834 -0.3685
   14NMe     H9  377   4.159   3.957   0.654 -1.1464  0.1400 -2.0150
   14NMe    H10  378   4.121   3.930   0.482  0.0289  0.5324 -0.3437
   14NMe    H11  379   4.411   3.942   0.723  0.5043 -1.3069  0.0721
   14NMe    H12  380   4.450   4.047   0.585 -0.6989  0.1536 -0.4525
   14NMe    H13  381   4.533   3.886   0.599 -0.4252 -0.6853  0.4070
   14NMe    H14  382   4.241   3.672   0.542 -2.6680  1.0986 -0.3792
   14NMe    H15  383   4.251   3.738   0.709 -1.0637 -0.8163 -0.3443
   14NMe    H16  384   4.398   3.692   0.621 -0.3862  0.1711 -1.3218
   15OPC     OW  385   3.329   2.853   4.688  0.2395 -0.4623 -0.4445
   15OPC    HW1  386   3.282   2.910   4.642 -1.1860 -1.0306  0.2441
   15OPC    HW2  387   3.342   2.893   4.764 -0.5572 -0.9213 -0.0479
   15OPC     MW  388   3.324   2.867   4.692 -0.0887 -0.6140 -0.2840
   16OPC     OW  389   2.122   4.913   2.637 -0.0936 -0.1150  0.0071
   16OPC    HW1  390   2.129   4.974   2.700  0.0780  0.9871 -1.0461
   16OPC    HW2  391   2.145   4.839   2.678 -1.7670  0.2467  1.7210
   16OPC     MW  392   2.127   4.911   2.652 -0.3155  0.1013  0.1048
   17OPC     OW  393   3.074   4.782   0.834  0.2203 -0.6504 -0.2647
   17OPC    HW1  394   3.150   4.786   0.876  0.3464  0.4571 -0.5701
   17OPC    HW2  395   3.047   4.865   0.832 -1.6496 -1.1512  1.0231
   17OPC     MW  396   3.081   4.795   0.840 -0.0373 -0.5605 -0.1196
   18OPC     OW  397   3.589   1.492   3.477  0.3040 -0.4137  0.1663
   18OPC    HW1  398   3.556   1.562   3.518  2.2050  1.4233 -1.1663
   18OPC    HW2  399   3.592   1.518   3.393  0.4855 -2.3926 -0.4967
   18OPC     MW  400   3.584   1.506   3.470  0.6117 -0.4346 -0.1284
   19OPC     OW  401   2.878   3.450   1.321  0.3589  0.0314  0.0034
   19OPC    HW1  402   2.864   3.368   1.349  0.8433 -0.0238  0.0998
   19OPC    HW2  403   2.807   3.493   1.347 -0.7923 -0.7399 -1.6456
   19OPC     MW  404   2.865   3.444   1.329  0.2605 -0.0907 -0.2260
   20OPC     OW  405   1.664   4.059   2.052 -0.0857 -0.4198  0.1531
   20OPC    HW1  406   1.657   3.985   2.007 -0.0325 -0.9270  0.9755
   20OPC    HW2  407   1.708   4.037   2.123  2.5373  0.9770 -0.8889
   20OPC     MW  408   1.669   4.045   2.056  0.3096 -0.2882  0.1206
   21OPC     OW  409   3.271   2.065   0.850  0.4385 -0.0729 -0.0446
   21OPC    HW1  410   3.315   2.093   0.780 -1.1960  2.2574 -0.2365
   21OPC    HW2  411   3.250   2.138   0.892 -0.5975 -1.2908  1.6689
   21OPC     MW  412   3.274   2.080   0.846  0.0440  0.0914  0.1802
   22OPC     OW  413   0.549   4.431   2.582 -0.2156 -0.1647  0.0054
   22OPC    HW1  414   0.593   4.363   2.614  1.6700  2.2117  2.9710
   22OPC    HW2  415   0.607   4.473   2.533 -0.9091  0.1080 -0.6027
   22OPC     MW  416   0.564   4.427   2.579 -0.0395  0.2267  0.3536
   23OPC     OW  417   2.376   0.244   0.073  0.3655  0.1354 -0.5213
   23OPC    HW1  418   2.453   0.285   0.073 -0.4655  1.7625  0.1507
   23OPC    HW2  419   2.355   0.239  -0.012  0.7770  0.5403 -0.6494
   23OPC     MW  420   2.384   0.249   0.060  0.3035  0.4356 -0.4410
   24OPC     OW  421   1.049   4.566   1.960  0.2625  0.6873  0.0938
   24OPC    HW1  422   1.031   4.500   1.906  0.3725  0.6347  0.1217
   24OPC    HW2  423   1.013   4.542   2.036 -0.1111  0.8735 -0.0185
   24OPC     MW  424   1.041   4.553   1.963  0.2236  0.7071  0.0814
   25OPC     OW  425   0.896   3.084   1.687  0.3141  0.1196 -0.8335
   25OPC    HW1  426   0.942   3.129   1.746  1.1824  1.7773 -2.6946
   25OPC    HW2  427   0.946   3.015   1.669 -0.4957 -1.0825  1.1561
   25OPC     MW  428   0.910   3.081   1.693  0.3227  0.1869 -0.8145
   26OPC     OW  429   3.432   0.392   4.276 -0.7429  0.3584  0.9076
   26OPC    HW1  430   3.468   0.317   4.300  0.2157  0.0117 -1.3984
   26OPC    HW2  431   3.501   0.442   4.254 -1.4624  1.1700  0.4135
   26OPC     MW  432   3.448   0.389   4.276 -0.7075  0.4271  0.4940
   27OPC     OW  433   4.767   1.299   4.277  0.0307  0.3758  0.7825
   27OPC    HW1  434   4.822   1.311   4.210 -1.0407 -0.1514 -0.2495
   27OPC    HW2  435   4.718   1.232   4.251 -0.5482  0.2867  2.0274
   27OPC     MW  436   4.768   1.291   4.263 -0.2131  0.2847  0.8142
   28OPC     OW  437   3.419   1.795   1.847 -0.1946 -0.4298  0.5114
   28OPC    HW1  438   3.342   1.758   1.864 -0.0358 -1.1356 -0.2343
   28OPC    HW2  439   3.461   1.794   1.923 -0.6837 -0.6212  0.7802
   28OPC     MW  440   3.414   1.790   1.861 -0.2434 -0.5624  0.4410
   29OPC     OW  441   0.250   3.215   2.510 -0.3143  0.1402  0.6767
   29OPC    HW1  442   0.249   3.193   2.594  0.6077  1.6911  1.1258
   29OPC    HW2  443   0.318   3.169   2.478  0.2880  0.6933  1.1325
   29OPC     MW  444   0.260   3.205   2.517 -0.0891  0.4511  0.8104
   30OPC     OW  445   0.743   4.455   1.750 -0.8825  0.0646  0.6881
   30OPC    HW1  446   0.694   4.513   1.792 -1.6591 -1.0292  1.3250
   30OPC    HW2  447   0.798   4.505   1.704 -1.2224  1.2947  1.5682
   30OPC     MW  448   0.744   4.471   1.749 -1.0474  0.0849  0.9122
   31OPC     OW  449   1.594   4.817   3.722  0.0739  0.2581  0.1272
   31OPC    HW1  450   1.668   4.863   3.725  0.1770  0.2433 -1.2857
   31OPC    HW2  451   1.533   4.878   3.712  0.1678  0.1596 -1.2881
   31OPC     MW  452   1.596   4.832   3.721  0.1031  0.2413 -0.2906
   32OPC     OW  453   0.646   0.190   1.278 -0.4420  0.2981  0.3409
   32OPC    HW1  454   0.630   0.270   1.307 -1.7012  0.3500 -0.4147
   32OPC    HW2  455   0.667   0.203   1.194 -0.7375 -0.1694  0.1927
   32OPC     MW  456   0.647   0.204   1.270 -0.6717  0.2367  0.2074
   33OPC     OW  457   4.052   4.921   1.529 -0.3035  0.0179 -0.7194
   33OPC    HW1  458   4.040   4.934   1.615 -1.6292  0.3480 -0.9446
   33OPC    HW2  459   4.132   4.885   1.526  1.2850  3.0596  0.3774
   33OPC     MW  460   4.062   4.918   1.541 -0.2646  0.5162 -0.5906
   34OPC     OW  461   4.345   1.133   5.004 -0.1876 -0.2738  0.7000
   34OPC    HW1  462   4.405   1.119   5.066  0.1025 -0.1284  0.4511
   34OPC    HW2  463   4.274   1.157   5.049 -0.0788 -0.5118  0.9985
   34OPC     MW  464   4.343   1.134   5.020 -0.1287 -0.2874  0.7074
   35OPC     OW  465   2.577   5.040   1.423  0.1101  0.2526  0.3159
   35OPC    HW1  466   2.631   5.108   1.414  1.6673 -1.0240 -0.4970
   35OPC    HW2  467   2.630   4.970   1.417 -1.4392 -1.0519  0.9417
   35OPC     MW  468   2.593   5.039   1.421  0.1112 -0.1287  0.2882
   36OPC     OW  469   1.831   1.320   3.803  0.2686 -0.5037 -0.0964
   36OPC    HW1  470   1.782   1.389   3.823 -0.9155 -1.3588  0.0843
   36OPC    HW2  471   1.812   1.306   3.718  2.3347  0.7978 -0.8352
   36OPC     MW  472   1.821   1.328   3.793  0.3988 -0.4379 -0.1789
   37OPC     OW  473   0.838   1.467   1.648  0.9013 -0.0749  0.0610
   37OPC    HW1  474   0.914   1.447   1.686  1.7301 -1.7995 -2.2676
   37OPC    HW2  475   0.809   1.391   1.618 -1.3011  0.7072  0.0360
   37OPC     MW  476   0.845   1.453   1.649  0.6984 -0.2142 -0.2866
   38OPC     OW  477   1.364   4.154   3.384  0.4025 -0.0637  0.0700
   38OPC    HW1  478   1.329   4.137   3.307 -0.8881  0.7338  0.4439
   38OPC    HW2  479   1.447   4.176   3.365 -0.0924  0.8464 -1.1724
   38OPC     MW  480   1.371   4.155   3.370  0.1388  0.1886 -0.0583
   39OPC     OW  481   1.205   2.915   5.173 -0.8049 -0.2019 -0.3742
   39OPC    HW1  482   1.143   2.945   5.120 -0.6514  0.8562  0.0057
   39OPC    HW2  483   1.182   2.947   5.251 -0.6450 -1.1317  0.0709
   39OPC     MW  484   1.193   2.924   5.177 -0.7586 -0.1830 -0.2522
   40OPC     OW  485   4.072   3.109   1.734 -0.0734 -0.5588 -0.4248
   40OPC    HW1  486   3.985   3.105   1.729 -0.7010  0.7439  4.2164
   40OPC    HW2  487   4.093   3.038   1.780  0.8179  0.6239  1.0979
   40OPC     MW  488   4.062   3.098   1.740 -0.0343 -0.1917  0.4857
   41OPC     OW  489   3.821   1.432   5.126  0.2451  0.0392 -0.1453
   41OPC    HW1  490   3.753   1.471   5.163  0.3788  1.2342 -1.0984
   41OPC    HW2  491   3.787   1.392   5.056  0.2814 -0.6601  0.2319
   41OPC     MW  492   3.806   1.432   5.121  0.2701  0.1125 -0.2303
   42OPC     OW  493   3.553   4.334   1.846 -0.2140 -0.1662 -0.0299
   42OPC    HW1  494   3.522   4.415   1.845 -0.2041 -0.1447  0.7398
   42OPC    HW2  495   3.636   4.343   1.821 -0.5601 -0.1058 -1.1871
   42OPC     MW  496   3.561   4.347   1.842 -0.2637 -0.1543 -0.0872
   43OPC     OW  497   4.705   0.791   4.508  1.0252 -0.4273 -0.6013
   43OPC    HW1  498   4.732   0.808   4.589  1.3951  2.1664 -1.2082
   43OPC    HW2  499   4.778   0.771   4.465  1.2961  1.1975 -0.9576
   43OPC     MW  500   4.719   0.790   4.513  1.1199  0.1959 -0.7436
   44OPC     OW  501   1.985   3.237   2.537 -0.5919  0.1479 -0.2527
   44OPC    HW1  502   1.910   3.202   2.566 -0.1980 -0.8563 -0.4309
   44OPC    HW2  503   2.031   3.250   2.610  0.4847 -2.5784 -0.3307
   44OPC     MW  504   1.980   3.234   2.552 -0.3746 -0.4032 -0.2905
   45OPC     OW  505   3.091   1.576   4.730  0.2809  0.3187 -0.0617
   45OPC    HW1  506   3.047   1.633   4.680  0.2645  0.7402  0.4268
   45OPC    HW2  507   3.032   1.516   4.750 -0.8640  2.1477  2.6727
   45OPC     MW  508   3.076   1.576   4.725  0.1093  0.6512  0.4144
   46OPC     OW  509   4.252   4.744   1.631 -0.3179 -0.2508  0.0988
   46OPC    HW1  510   4.271   4.752   1.715  1.7204 -1.4295 -0.1693
   46OPC    HW2  511   4.180   4.694   1.630  0.7866 -1.9473  1.1453
   46OPC     MW  512   4.244   4.738   1.643  0.1466 -0.6754  0.2138
   47OPC     OW  513   4.418   3.852   3.927  0.8690 -0.4806 -0.1879
   47OPC    HW1  514   4.398   3.922   3.974  0.7632 -1.0909  0.7041
   47OPC    HW2  515   4.389   3.872   3.847 -1.2845 -0.4002  0.5497
   47OPC     MW  516   4.410   3.865   3.922  0.5355 -0.5590  0.0529
   48OPC     OW  517   1.183   4.144   1.605  0.3415 -0.1868  0.4082
   48OPC    HW1  518   1.125   4.082   1.586  0.6189 -1.2184  2.6037
   48OPC    HW2  519   1.137   4.201   1.652  0.3328  0.7880 -0.7455
   48OPC     MW  520   1.168   4.143   1.610  0.3812 -0.1950  0.5621
   49OPC     OW  521   2.678   4.848   4.742  0.0080 -0.8716  0.0779
   49OPC    HW1  522   2.645   4.859   4.662  0.9104 -0.5680 -0.2704
   49OPC    HW2  523   2.724   4.921   4.755  1.9167 -1.9498 -0.1652
   49OPC     MW  524   2.680   4.860   4.732  0.4232 -0.9861 -0.0095
   50OPC     OW  525   3.285   3.292   0.367  0.0045  0.0520  0.5493
   50OPC    HW1  526   3.279   3.249   0.291  2.2223  1.8959 -0.7908
   50OPC    HW2  527   3.224   3.254   0.417 -0.0590 -2.7119 -1.4091
   50OPC     MW  528   3.275   3.280   0.363  0.3228 -0.0840  0.0620
   51OPC     OW  529   1.020   4.909   2.679  0.1698  0.2750 -0.3072
   51OPC    HW1  530   1.060   4.947   2.746  2.2199 -1.2725 -0.5697
   51OPC    HW2  531   0.963   4.970   2.652  0.2697  1.4435  1.9315
   51OPC     MW  532   1.018   4.924   2.685  0.4874  0.2191 -0.0153
   52OPC     OW  533   1.694   3.412   1.221  0.1204 -0.5966 -0.3402
   52OPC    HW1  534   1.751   3.353   1.192  0.2883  0.1254 -1.5613
   52OPC    HW2  535   1.681   3.464   1.152 -1.4373 -0.2863  0.1348
   52OPC     MW  536   1.700   3.411   1.207 -0.0849 -0.4442 -0.4504
   53OPC     OW  537   2.362   1.036   3.060  0.2377 -0.1488 -0.0026
   53OPC    HW1  538   2.291   1.087   3.067 -0.0871 -0.3285 -1.5575
   53OPC    HW2  539   2.351   0.977   3.123 -0.9174 -0.0626 -0.1058
   53OPC     MW  540   2.350   1.035   3.070  0.0190 -0.1627 -0.2475
   54OPC     OW  541   1.405   2.361   0.592  0.1369  0.3251 -0.0385
   54OPC    HW1  542   1.439   2.299   0.643  0.1633 -0.0145 -0.4591
   54OPC    HW2  543   1.406   2.325   0.513 -0.8117  0.4609 -0.1247
   54OPC     MW  544   1.410   2.347   0.588  0.0007  0.2950 -0.1134
   55OPC     OW  545   4.282   2.024   0.904 -0.1023 -0.2493  0.2600
   55OPC    HW1  546   4.236   1.951   0.891 -0.7619  0.4184 -1.4881
   55OPC    HW2  547   4.357   2.009   0.863  1.1887 -1.1865  2.7825
   55OPC     MW  548   4.286   2.011   0.896 -0.0091 -0.2891  0.3744
   56OPC     OW  549   3.952   3.553   4.779 -0.3162  0.5648 -0.2152
   56OPC    HW1  550   4.030   3.591   4.766 -0.1760  0.9327  1.4509
   56OPC    HW2  551   3.900   3.594   4.723  0.1312  2.2931  0.5695
   56OPC     MW  552   3.956   3.565   4.769 -0.2294  0.8745  0.1466
   57OPC     OW  553   0.625   4.960   3.861 -0.2103  0.6267  0.2119
   57OPC    HW1  554   0.614   5.033   3.814 -0.2587 -0.0576 -0.8815
   57OPC    HW2  555   0.548   4.951   3.902 -1.3418 -0.3777 -1.9745
   57OPC     MW  556   0.612   4.969   3.860 -0.3846  0.3774 -0.2725
   58OPC     OW  557   2.308   1.270   0.609  0.3265  0.1337  0.3566
   58OPC    HW1  558   2.306   1.256   0.523  0.1921  0.1015  0.3651
   58OPC    HW2  559   2.387   1.241   0.632  0.1788 -0.3048  0.3203
   58OPC     MW  560   2.319   1.264   0.599  0.2849  0.0643  0.3525
   59OPC     OW  561   3.701   1.158   3.199  0.0573 -0.0915  0.7317
   59OPC    HW1  562   3.769   1.213   3.196 -0.6747  0.7768 -0.8840
   59OPC    HW2  563   3.692   1.131   3.117 -1.0579 -0.8058  1.0666
   59OPC     MW  564   3.710   1.162   3.187 -0.2156 -0.0688  0.5424
   60OPC     OW  565   0.983   2.666   3.812 -0.2952  0.2187 -0.8818
   60OPC    HW1  566   0.984   2.675   3.726 -2.4505 -0.0781 -1.0053
   60OPC    HW2  567   0.917   2.717   3.837 -1.3758 -1.6233  0.2944
   60OPC     MW  568   0.973   2.675   3.803 -0.7732 -0.0974 -0.7262
   61OPC     OW  569   0.574   0.142   3.691 -0.2242 -0.2834  0.2404
   61OPC    HW1  570   0.631   0.190   3.647 -0.3124  0.6395  1.0972
   61OPC    HW2  571   0.499   0.187   3.684 -0.7984 -1.3088 -0.6001
   61OPC     MW  572   0.571   0.156   3.684 -0.3220 -0.2985  0.2428
   62OPC     OW  573   1.473   2.507   4.250 -0.1438 -0.0032 -0.1024
   62OPC    HW1  574   1.391   2.527   4.227  0.1018  0.7590 -0.3523
   62OPC    HW2  575   1.514   2.584   4.246  0.2191 -0.0826  1.6364
   62OPC     MW  576   1.467   2.521   4.246 -0.0539  0.0979  0.1175
   63OPC     OW  577   0.785   4.863   1.605  0.0366  0.1867  0.4230
   63OPC    HW1  578   0.866   4.877   1.633  0.3105 -0.0250 -0.2525
   63OPC    HW2  579   0.756   4.943   1.585  0.2982  0.1963  0.0781
   63OPC     MW  580   0.793   4.877   1.606  0.1157  0.1569  0.2723
   64OPC     OW  581   3.375   2.570   2.581  0.5075  0.0515  0.0483
   64OPC    HW1  582   3.312   2.630   2.571 -0.2368 -0.2551  2.3820
   64OPC    HW2  583   3.444   2.616   2.607  0.6329  0.1352 -0.4168
   64OPC     MW  584   3.376   2.586   2.583  0.4160  0.0185  0.3244
   65OPC     OW  585   0.823   2.002   2.901  0.3074  0.0864 -0.5138
   65OPC    HW1  586   0.741   1.986   2.879 -0.0952  1.1628  0.1044
   65OPC    HW2  587   0.821   2.004   2.989  0.7127  1.3234 -0.5044
   65OPC     MW  588   0.811   2.000   2.911  0.3078  0.4281 -0.4210
   66OPC     OW  589   1.022   2.655   3.501  0.2433 -0.3757  0.5179
   66OPC    HW1  590   1.004   2.614   3.427  0.7910 -0.3466  0.3687
   66OPC    HW2  591   1.045   2.735   3.476  0.8311 -0.4896  0.6886
   66OPC     MW  592   1.023   2.661   3.487  0.4110 -0.3881  0.5212
   67OPC     OW  593   4.208   3.509   1.994  0.2101 -0.4451  0.1182
   67OPC    HW1  594   4.205   3.484   1.910 -0.1261 -0.3191  0.0906
   67OPC    HW2  595   4.127   3.493   2.023  0.2962 -0.3897  0.3905
   67OPC     MW  596   4.195   3.503   1.986  0.1729 -0.4183  0.1543
   68OPC     OW  597   0.182   2.981   4.385 -0.0460 -0.4914  0.1073
   68OPC    HW1  598   0.230   2.918   4.423 -0.2847 -0.7273  0.0163
   68OPC    HW2  599   0.242   3.029   4.343  0.6802  1.5248  3.0967
   68OPC     MW  600   0.198   2.979   4.384  0.0260 -0.2283  0.5355
   69OPC     OW  601   2.688   3.630   1.883  0.5033 -0.0738  0.1132
   69OPC    HW1  602   2.607   3.601   1.895  0.5829  0.5038  2.4386
   69OPC    HW2  603   2.681   3.717   1.895  1.6280 -0.1537  1.7493
   69OPC     MW  604   2.675   3.639   1.887  0.6812 -0.0002  0.6984
   70OPC     OW  605   4.399   4.175   3.348  0.4820 -0.3423 -0.0066
   70OPC    HW1  606   4.380   4.111   3.404 -1.9416  0.3230  0.0179
   70OPC    HW2  607   4.402   4.134   3.271 -0.0088 -0.6580  0.1382
   70OPC     MW  608   4.397   4.159   3.345  0.0515 -0.2904  0.0186
   71OPC     OW  609   3.298   2.756   4.297  0.6497 -0.0713 -1.0862
   71OPC    HW1  610   3.334   2.731   4.372  2.4137  0.1967 -1.8111
   71OPC    HW2  611   3.358   2.738   4.237  0.2093  1.7571 -2.1740
   71OPC     MW  612   3.312   2.750   4.299  0.8452  0.2383 -1.3540
   72OPC     OW  613   0.154   0.183   1.815 -0.2263 -0.1942 -0.4351
   72OPC    HW1  614   0.108   0.252   1.787  1.8173  0.4293 -2.6347
   72OPC    HW2  615   0.206   0.216   1.876  0.1045  0.0336 -0.8329
   72OPC     MW  616   0.155   0.198   1.820  0.1244 -0.0684 -0.8187
   73OPC     OW  617   3.195   2.727   5.233  0.2485 -0.3865 -0.5210
   73OPC    HW1  618   3.265   2.765   5.270  0.0873 -1.3615  0.8199
   73OPC    HW2  619   3.138   2.792   5.225  1.1636  0.3515 -1.3122
   73OPC     MW  620   3.197   2.742   5.237  0.3599 -0.4214 -0.4398
   74OPC     OW  621   4.221   0.274   0.257 -0.1182  0.2962 -0.2826
   74OPC    HW1  622   4.174   0.312   0.320 -1.7689 -1.5682 -0.2812
   74OPC    HW2  623   4.162   0.225   0.214  1.5920 -1.1651 -1.0972
   74OPC     MW  624   4.205   0.273   0.260 -0.1092 -0.1951 -0.4027
   75OPC     OW  625   4.451   0.960   0.314  0.3119  0.3177  0.5538
   75OPC    HW1  626   4.465   0.877   0.295  1.5629  0.5904  0.2199
   75OPC    HW2  627   4.506   1.003   0.263  2.0992  1.1894  3.0107
   75OPC     MW  628   4.461   0.954   0.304  0.7606  0.4868  0.8674
   76OPC     OW  629   0.550   3.631   1.649  0.0807  0.3134  0.3278
   76OPC    HW1  630   0.629   3.614   1.680  0.2497  3.2420  1.8331
   76OPC    HW2  631   0.498   3.624   1.719 -0.4754  1.3928  0.0539
   76OPC     MW  632   0.554   3.627   1.664  0.0235  0.9053  0.5097
   77OPC     OW  633   4.981   0.670   3.975 -0.1334  0.0301  0.2227
   77OPC    HW1  634   4.941   0.721   3.916 -0.3835  1.9563  1.9456
   77OPC    HW2  635   4.926   0.671   4.043  0.3285 -1.8123  0.6876
   77OPC     MW  636   4.967   0.678   3.977 -0.1020  0.0425  0.5460
   78OPC     OW  637   2.038   3.301   1.831 -0.5451 -0.0847  0.0926
   78OPC    HW1  638   1.983   3.328   1.769  1.9820 -0.0160 -2.2828
   78OPC    HW2  639   2.019   3.216   1.839 -1.7682  0.1805  0.2366
   78OPC     MW  640   2.027   3.292   1.823 -0.3523 -0.0354 -0.2371
   79OPC     OW  641   2.743   1.524   2.279  0.3730  0.8578 -0.0586
   79OPC    HW1  642   2.708   1.454   2.318  2.0106  0.5132  0.9231
   79OPC    HW2  643   2.741   1.585   2.342 -1.5685  1.9222 -1.0863
   79OPC     MW  644   2.737   1.523   2.294  0.3281  0.9641 -0.0654
   80OPC     OW  645   1.137   3.548   4.380 -0.5621  0.7067 -0.1452
   80OPC    HW1  646   1.147   3.617   4.432 -0.5938  0.8343 -0.3103
   80OPC    HW2  647   1.091   3.492   4.429  1.6530 -0.2647  0.9856
   80OPC     MW  648   1.131   3.550   4.395 -0.2397  0.5820 -0.0026
   81OPC     OW  649   2.271   3.916   1.504  0.3231  0.4491  0.2617
   81OPC    HW1  650   2.306   3.876   1.573 -1.0419 -0.1877  0.6250
   81OPC    HW2  651   2.335   3.967   1.475  1.4356 -0.4361  1.0609
   81OPC     MW  652   2.286   3.918   1.510  0.2859  0.2244  0.4334
   82OPC     OW  653   2.035   0.525   3.019  0.2175 -0.1641 -0.1637
   82OPC    HW1  654   2.078   0.558   3.087  1.4408  0.6524 -1.2875
   82OPC    HW2  655   2.097   0.482   2.975 -0.1346  0.8430 -1.7106
   82OPC     MW  656   2.050   0.523   3.022  0.3463  0.1053 -0.5581
   83OPC     OW  657   2.537   4.950   4.042 -0.0976 -0.1257 -0.0292
   83OPC    HW1  658   2.513   4.900   4.109  0.9864  0.7989  1.1063
   83OPC    HW2  659   2.463   4.990   4.018 -0.5609 -0.7253  0.3697
   83OPC     MW  660   2.522   4.949   4.048 -0.0058 -0.0775  0.1974
   84OPC     OW  661   2.143   0.471   0.049  0.8831 -0.3728  0.3086
   84OPC    HW1  662   2.172   0.448  -0.030  0.8454 -2.1257  0.7594
   84OPC    HW2  663   2.148   0.397   0.095  2.5751  0.9909  2.4907
   84OPC     MW  664   2.148   0.457   0.044  1.1275 -0.4303  0.6975
   85OPC     OW  665   2.101   4.189   4.203 -0.1608 -0.0388 -0.1574
   85OPC    HW1  666   2.157   4.193   4.137 -1.1978  1.7453 -0.9844
   85OPC    HW2  667   2.035   4.142   4.171  0.2338 -1.0160  0.3849
   85OPC     MW  668   2.099   4.183   4.189 -0.2556  0.0803 -0.1996
   86OPC     OW  669   2.062   5.033   4.323 -0.2242 -0.1936 -0.3436
   86OPC    HW1  670   2.104   4.967   4.283  0.8726 -1.1912  2.2073
   86OPC    HW2  671   2.040   5.086   4.258  2.2740 -1.1872 -2.1615
   86OPC     MW  672   2.065   5.031   4.307  0.3068 -0.4878 -0.2351
   87OPC     OW  673   1.456   2.365   1.215 -0.1169 -0.4322  0.2262
   87OPC    HW1  674   1.516   2.393   1.158  0.7075 -2.8667 -0.2073
   87OPC    HW2  675   1.504   2.336   1.282 -1.0276  1.2918  1.7359
   87OPC     MW  676   1.472   2.365   1.217 -0.1296 -0.5373  0.3852
   88OPC     OW  677   0.841   2.202   0.955  0.6016 -0.0939 -0.1617
   88OPC    HW1  678   0.795   2.251   1.010  0.1009 -0.1713 -0.5080
   88OPC    HW2  679   0.895   2.157   1.008 -0.7506 -1.1378  0.4022
   88OPC     MW  680   0.842   2.202   0.971  0.3279 -0.2596 -0.1296
   89OPC     OW  681   4.195   1.647   0.593 -0.1758 -0.2504  0.0042
   89OPC    HW1  682   4.162   1.580   0.547 -0.2679 -1.3436  1.5531
   89OPC    HW2  683   4.242   1.691   0.535 -0.4513 -1.4430 -1.1776
   89OPC     MW  684   4.197   1.643   0.578 -0.2303 -0.5882  0.0585
   90OPC     OW  685   0.988   3.392   0.142  0.2597  0.4893 -0.0214
   90OPC    HW1  686   1.044   3.365   0.203  0.0414  1.5300  0.6756
   90OPC    HW2  687   0.969   3.320   0.097  1.4602 -0.0420  0.3001
   90OPC     MW  688   0.993   3.377   0.145  0.4048  0.5646  0.1290
   91OPC     OW  689   3.125   2.687   4.714  0.1264  0.3022  0.1711
   91OPC    HW1  690   3.189   2.745   4.702 -1.6078  2.0741 -1.2444
   91OPC    HW2  691   3.130   2.668   4.799  1.5651  1.5413  0.4064
   91OPC     MW  692   3.135   2.693   4.725  0.0826  0.7471 -0.0031
   92OPC     OW  693   3.350   2.590   3.758  0.1459  0.3992 -0.0855
   92OPC    HW1  694   3.317   2.549   3.827 -1.5094 -0.0017 -1.0576
   92OPC    HW2  695   3.292   2.574   3.695  0.9743  1.7638 -1.2622
   92OPC     MW  696   3.336   2.581   3.759  0.0236  0.5416 -0.4030
   93OPC     OW  697   4.245   2.753   4.916 -0.0062  0.0222 -0.4011
   93OPC    HW1  698   4.215   2.810   4.975 -2.2520  0.5439 -1.9524
   93OPC    HW2  699   4.308   2.798   4.875 -1.2903  1.2017 -1.1581
   93OPC     MW  700   4.250   2.768   4.919 -0.5276  0.2735 -0.7422
   94OPC     OW  701   2.581   4.915   4.481  0.7678  0.6266  0.1919
   94OPC    HW1  702   2.575   4.962   4.407  0.9699 -0.2288 -0.3829
   94OPC    HW2  703   2.565   4.834   4.454 -1.9888  0.6121  1.5355
   94OPC     MW  704   2.578   4.910   4.466  0.3904  0.4981  0.3054
   95OPC     OW  705   3.673   2.513   0.384 -0.1753  0.2487 -0.1040
   95OPC    HW1  706   3.673   2.474   0.306  1.4186  0.7356 -0.3877
   95OPC    HW2  707   3.645   2.594   0.367  0.7808  0.5489 -0.3018
   95OPC     MW  708   3.669   2.519   0.370  0.2013  0.3650 -0.1751
   96OPC     OW  709   4.156   2.208   1.784  0.6653  0.4705 -0.4513
   96OPC    HW1  710   4.186   2.268   1.840  2.6080 -0.2077 -0.6687
   96OPC    HW2  711   4.166   2.245   1.706 -1.6248  1.2397 -0.4625
   96OPC     MW  712   4.162   2.222   1.781  0.6142  0.4839 -0.4851
   97OPC     OW  713   3.085   0.687   2.903  0.3117 -0.0005  0.7058
   97OPC    HW1  714   3.024   0.635   2.937 -0.1437  1.0518  1.5638
   97OPC    HW2  715   3.042   0.762   2.888  0.9779  0.1959 -0.3735
   97OPC     MW  716   3.070   0.691   2.906  0.3428  0.1839  0.6731
   98OPC     OW  717   1.623   3.975   3.249  0.6977  0.5395 -0.3705
   98OPC    HW1  718   1.667   4.033   3.297  0.3988  1.3757 -1.0946
   98OPC    HW2  719   1.664   3.900   3.266  0.4326  0.7519  1.4136
   98OPC     MW  720   1.636   3.972   3.259  0.6143  0.6944 -0.2140
   99OPC     OW  721   2.057   3.652   1.237 -0.0599  0.0707 -0.8913
   99OPC    HW1  722   2.018   3.584   1.276 -0.3156  1.6226  1.7587
   99OPC    HW2  723   1.991   3.700   1.207  0.0190  0.3988 -0.5398
   99OPC     MW  724   2.042   3.649   1.238 -0.0859  0.3484 -0.4479
  100OPC     OW  725   2.768   0.625   1.027  0.3084  0.4978 -0.1459
  100OPC    HW1  726   2.833   0.679   1.006 -0.4209  1.6281  0.3947
  100OPC    HW2  727   2.806   0.568   1.081  1.5152 -0.6847 -2.1125
  100OPC     MW  728   2.783   0.625   1.032  0.3790  0.4900 -0.3566
  101OPC     OW  729   2.122   4.987   1.716 -0.7763  0.1721  0.4519
  101OPC    HW1  730   2.204   5.014   1.718 -1.0541  1.0294  0.3500
  101OPC    HW2  731   2.124   4.918   1.662  0.1915 -0.9460  1.8191
  101OPC     MW  732   2.134   4.981   1.708 -0.6745  0.1335  0.6387
  102OPC     OW  733   1.487   2.033   1.251  0.0769 -0.1891  0.0067
  102OPC    HW1  734   1.404   2.006   1.252  0.0609 -0.1496  0.8425
  102OPC    HW2  735   1.492   2.084   1.322  0.6814  0.2238 -0.3269
  102OPC     MW  736   1.475   2.037   1.262  0.1639 -0.1223  0.0809
  103OPC     OW  737   1.442   1.299   0.460  0.3687  0.1606 -0.2843
  103OPC    HW1  738   1.502   1.272   0.403  0.3983  1.0413 -0.6918
  103OPC    HW2  739   1.480   1.367   0.499  0.2506 -0.2812  0.6187
  103OPC     MW  740   1.456   1.305   0.458  0.3555  0.2254 -0.2111
  104OPC     OW  741   1.059   3.652   2.474  0.1981  0.3816 -0.6382
  104OPC    HW1  742   1.084   3.733   2.493 -0.5301  0.3259  0.7031
  104OPC    HW2  743   1.133   3.613   2.449  1.0597  0.8118  1.0533
  104OPC     MW  744   1.074   3.658   2.473  0.2178  0.4369 -0.1901
  105OPC     OW  745   0.672   2.486   4.797  0.1175  0.0079  0.4271
  105OPC    HW1  746   0.688   2.442   4.871  0.3938  1.3480  1.2031
  105OPC    HW2  747   0.601   2.533   4.817  0.0562  0.2034 -0.2421
  105OPC     MW  748   0.664   2.486   4.811  0.1492  0.2347  0.4430
  106OPC     OW  749   4.948   2.858   1.770  0.2430  0.2819  0.4662
  106OPC    HW1  750   4.929   2.786   1.724 -1.0467 -0.1197  1.5530
  106OPC    HW2  751   4.940   2.922   1.711  0.0005 -0.3392 -0.1972
  106OPC     MW  752   4.944   2.857   1.754  0.0167  0.1308  0.5287
  107OPC     OW  753   2.552   0.425   3.812  0.2733  0.5507 -0.0729
  107OPC    HW1  754   2.581   0.347   3.838 -0.6933  0.1823 -0.0797
  107OPC    HW2  755   2.513   0.458   3.883  2.0219  1.7260  0.4074
  107OPC     MW  756   2.551   0.419   3.826  0.3889  0.6699 -0.0029
  108OPC     OW  757   3.094   4.877   3.911  0.0999 -0.1147 -0.3698
  108OPC    HW1  758   3.063   4.799   3.932  0.6316 -0.4879 -0.9320
  108OPC    HW2  759   3.036   4.907   3.853 -0.1686 -0.0403 -0.0627
  108OPC     MW  760   3.081   4.870   3.905  0.1388 -0.1588 -0.4076
  109OPC     OW  761   2.590   2.510   3.554  0.4999 -0.1022 -0.0090
  109OPC    HW1  762   2.582   2.580   3.502 -0.2456  1.1876  1.7138
  109OPC    HW2  763   2.552   2.447   3.509 -1.2166  1.2544 -0.5952
  109OPC     MW  764   2.583   2.511   3.540  0.1361  0.2887  0.1590
  110OPC     OW  765   3.018   4.590   5.218  0.1662 -0.5209 -0.1722
  110OPC    HW1  766   3.095   4.622   5.191 -0.1764  2.7920  2.1312
  110OPC    HW2  767   3.007   4.628   5.296 -3.8612 -0.7193 -0.4598
  110OPC     MW  768   3.028   4.600   5.225 -0.4793 -0.0608  0.1254
  111OPC     OW  769   2.356   3.703   1.278  0.8826 -0.0105  0.5742
  111OPC    HW1  770   2.271   3.718   1.273  0.2532 -3.0600  0.6282
  111OPC    HW2  771   2.373   3.705   1.363  1.4043  2.6449  0.5084
  111OPC     MW  772   2.346   3.705   1.290  0.8669 -0.0688  0.5724
  112OPC     OW  773   1.408   1.937   1.908  0.5301  0.1241  0.1960
  112OPC    HW1  774   1.451   1.861   1.904 -0.8131 -0.6675 -3.4426
  112OPC    HW2  775   1.326   1.913   1.927  0.4553  0.8882  0.8691
  112OPC     MW  776   1.402   1.922   1.910  0.3206  0.1200 -0.2421
  113OPC     OW  777   4.357   3.914   1.599 -0.0951 -0.0472  0.1129
  113OPC    HW1  778   4.411   3.880   1.658 -0.0365 -0.2941 -0.0797
  113OPC    HW2  779   4.321   3.844   1.561 -1.3434  0.1195  0.9510
  113OPC     MW  780   4.360   3.898   1.602 -0.2708 -0.0590  0.2082
  114OPC     OW  781   1.202   2.449   3.488  0.4294  0.4532  0.2406
  114OPC    HW1  782   1.146   2.514   3.501  1.4860  1.1320  1.6825
  114OPC    HW2  783   1.151   2.382   3.464 -0.8427  1.3600  0.3339
  114OPC     MW  784   1.186   2.448   3.486  0.3976  0.6874  0.4673
  115OPC     OW  785   5.010   0.599   0.567  0.2674  0.4463  0.5381
  115OPC    HW1  786   4.959   0.551   0.618 -0.8847  1.9512  0.8785
  115OPC    HW2  787   4.990   0.572   0.487  0.5316 -0.4499  0.7585
  115OPC     MW  788   5.000   0.588   0.563  0.1362  0.5362  0.6210
  116OPC     OW  789   3.817   1.443   2.058  0.0103 -0.0737  0.6982
  116OPC    HW1  790   3.812   1.358   2.038 -1.1400  0.1045  0.1153
  116OPC    HW2  791   3.744   1.457   2.104 -1.3323  1.1685 -1.6084
  116OPC     MW  792   3.806   1.432   2.062 -0.3580  0.1361  0.2713
  117OPC     OW  793   2.923   1.809   4.582 -0.2210  0.3663  0.2350
  117OPC    HW1  794   2.874   1.842   4.518  0.6063 -0.9559 -1.1673
  117OPC    HW2  795   2.952   1.879   4.625 -1.1408  1.2721 -0.5855
  117OPC     MW  796   2.920   1.824   4.579 -0.2347  0.3048 -0.0932
  118OPC     OW  797   2.292   4.896   1.000 -0.2696 -0.7367  0.2360
  118OPC    HW1  798   2.375   4.893   1.029  0.1956 -0.7971 -1.0581
  118OPC    HW2  799   2.245   4.881   1.072  0.8364 -0.5036  1.0335
  118OPC     MW  800   2.297   4.893   1.015 -0.0376 -0.7112  0.1626
  119OPC     OW  801   4.881   4.259   5.210 -0.0023 -0.4161 -0.2842
  119OPC    HW1  802   4.885   4.179   5.174 -0.1390 -1.9595  2.8059
  119OPC    HW2  803   4.889   4.244   5.296 -1.0468  2.8273  0.5421
  119OPC     MW  804   4.883   4.245   5.217 -0.1769 -0.1652  0.2942
  120OPC     OW  805   4.614   2.081   0.145 -0.0783  0.0283  0.2223
  120OPC    HW1  806   4.687   2.075   0.097  0.6879  2.7174  0.8774
  120OPC    HW2  807   4.555   2.112   0.090  0.0012  0.3306  0.3049
  120OPC     MW  808   4.616   2.084   0.130  0.0470  0.4700  0.3312
  121OPC     OW  809   4.978   3.714   1.706  0.6467 -0.2469 -0.0007
  121OPC    HW1  810   4.891   3.719   1.705  0.7116  1.5119 -0.0128
  121OPC    HW2  811   5.001   3.750   1.630  1.4012 -0.6876  0.0070
  121OPC     MW  812   4.969   3.720   1.694  0.7677 -0.0523 -0.0014
  122OPC     OW  813   1.386   2.284   0.059  0.2698  0.5508 -0.0622
  122OPC    HW1  814   1.313   2.237   0.042 -0.1196  1.2253 -0.2875
  122OPC    HW2  815   1.448   2.239   0.017 -0.2284  0.6598 -0.9624
  122OPC     MW  816   1.384   2.270   0.050  0.1387  0.6666 -0.2284
  123OPC     OW  817   1.781   2.578   1.310 -0.1635  0.2350  0.4085
  123OPC    HW1  818   1.727   2.636   1.275  0.4078  0.1639 -0.6399
  123OPC    HW2  819   1.860   2.607   1.287  0.2025 -0.2061  1.0569
  123OPC     MW  820   1.785   2.591   1.302 -0.0250  0.1594  0.3495
  124OPC     OW  821   3.719   3.769   0.873 -0.1704 -0.4013  0.1170
  124OPC    HW1  822   3.661   3.744   0.934 -0.3590  1.2709  0.6751
  124OPC    HW2  823   3.675   3.828   0.826  0.4015 -0.7123 -0.8394
  124OPC     MW  824   3.704   3.774   0.875 -0.1140 -0.2003  0.0582
  125OPC     OW  825   0.055   2.433   4.719 -0.2312  0.1267  0.0725
  125OPC    HW1  826   0.029   2.351   4.737 -2.5861  1.0406  1.2213
  125OPC    HW2  827   0.079   2.464   4.797 -0.0358  0.7790 -0.2395
  125OPC     MW  828   0.055   2.425   4.733 -0.5502  0.3580  0.1962
  126OPC     OW  829   4.293   1.408   3.775 -0.6024 -0.2527  0.4106
  126OPC    HW1  830   4.258   1.480   3.741  0.4464 -0.1378 -0.4972
  126OPC    HW2  831   4.346   1.438   3.837  0.8343 -0.0930 -0.8311
  126OPC     MW  832   4.296   1.423   3.779 -0.2351 -0.2121  0.0932
  127OPC     OW  833   3.991   1.563   2.484 -0.4022 -0.0415 -1.0150
  127OPC    HW1  834   4.004   1.522   2.560  1.5043 -0.3396 -1.4541
  127OPC    HW2  835   3.941   1.631   2.505 -1.1045 -0.9210  0.2428
  127OPC     MW  836   3.986   1.567   2.498 -0.2244 -0.2155 -0.8942
  128OPC     OW  837   0.120   0.333   3.600 -0.2452  0.6038  0.2445
  128OPC    HW1  838   0.124   0.390   3.534 -1.7345 -0.3974 -0.7799
  128OPC    HW2  839   0.073   0.376   3.660 -1.5622  0.4536 -0.6141
  128OPC     MW  840   0.113   0.348   3.599 -0.6598  0.4337 -0.0336
  129OPC     OW  841   1.255   1.505   0.733 -0.3672 -0.4794 -0.1013
  129OPC    HW1  842   1.268   1.447   0.797  2.0465 -0.4399 -0.4663
  129OPC    HW2  843   1.205   1.462   0.676 -1.8057 -0.8296  1.3286
  129OPC     MW  844   1.249   1.490   0.734 -0.2231 -0.5252  0.0560
  130OPC     OW  845   1.304   2.235   0.994  0.3404 -0.6938 -0.7861
  130OPC    HW1  846   1.351   2.176   0.949 -0.5631 -2.8238  0.8976
  130OPC    HW2  847   1.350   2.245   1.068 -0.0740 -0.0844 -0.6079
  130OPC     MW  848   1.318   2.227   0.998  0.1457 -0.9185 -0.5111
  131OPC     OW  849   4.442   2.092   5.136  0.1474 -0.0389  0.1747
  131OPC    HW1  850   4.384   2.052   5.186  0.3906 -1.5675 -0.6992
  131OPC    HW2  851   4.478   2.027   5.090 -1.5669  1.3816 -3.5628
  131OPC     MW  852   4.439   2.077   5.136 -0.0696 -0.0548 -0.5066
  132OPC     OW  853   2.907   0.360   0.464 -0.2100 -0.1721  0.0972
  132OPC    HW1  854   2.902   0.324   0.544 -2.0823  1.1092  0.6338
  132OPC    HW2  855   2.847   0.316   0.418 -0.5798  0.4136  0.0007
  132OPC     MW  856   2.897   0.348   0.469 -0.5411  0.1037  0.1622
  133OPC     OW  857   2.071   3.380   3.146 -0.1668 -0.2997 -0.1507
  133OPC    HW1  858   2.046   3.398   3.228  0.1956 -1.0937  0.1399
  133OPC    HW2  859   2.089   3.295   3.148  0.6938 -0.1508 -0.8357
  133OPC     MW  860   2.070   3.370   3.158  0.0139 -0.3951 -0.2091
  134OPC     OW  861   3.883   2.327   1.146 -0.1903 -0.3683  0.1301
  134OPC    HW1  862   3.870   2.270   1.211 -1.6803  0.7747  0.9125
  134OPC    HW2  863   3.802   2.347   1.120  0.3439 -1.2270 -2.5521
  134OPC     MW  864   3.869   2.322   1.152 -0.3315 -0.3264 -0.1506
  135OPC     OW  865   1.593   1.130   0.657  0.0212 -0.4741 -0.7769
  135OPC    HW1  866   1.643   1.185   0.702 -1.5689  0.6421 -0.2962
  135OPC    HW2  867   1.546   1.182   0.606  0.3595 -1.5928 -2.3097
  135OPC     MW  868   1.594   1.145   0.656 -0.1637 -0.4746 -0.9322
  136OPC     OW  869   4.323   3.249   2.621 -0.3633 -0.1659 -0.0828
  136OPC    HW1  870   4.391   3.283   2.665  0.7775 -2.9619  0.5129
  136OPC    HW2  871   4.350   3.251   2.538 -0.8654  1.4439 -0.2508
  136OPC     MW  872   4.337   3.254   2.616 -0.2687 -0.3411 -0.0196
  137OPC     OW  873   0.659   2.481   0.828 -0.5340  0.1461  0.0436
  137OPC    HW1  874   0.594   2.501   0.883 -0.6855 -0.0894 -0.0430
  137OPC    HW2  875   0.664   2.394   0.834  0.9687  0.2701  1.3750
  137OPC     MW  876   0.650   2.471   0.837 -0.3344  0.1296  0.2275
  138OPC     OW  877   2.631   1.383   4.556  0.2280 -0.0367 -0.8395
  138OPC    HW1  878   2.634   1.464   4.523 -0.3182  1.5209  2.4923
  138OPC    HW2  879   2.710   1.374   4.594 -0.3050 -0.3116  0.2481
  138OPC     MW  880   2.643   1.394   4.557  0.0687  0.1527 -0.1864
  139OPC     OW  881   4.260   4.066   1.950 -0.2876  0.3006 -0.3612
  139OPC    HW1  882   4.338   4.050   1.984 -0.0226  0.0125 -1.1042
  139OPC    HW2  883   4.278   4.114   1.879 -0.9069  1.9595  0.5441
  139OPC     MW  884   4.274   4.071   1.945 -0.3400  0.5028 -0.3373
  140OPC     OW  885   2.608   1.771   4.759 -1.0203 -0.2687 -0.7189
  140OPC    HW1  886   2.619   1.746   4.676  0.8964 -2.3669  0.0505
  140OPC    HW2  887   2.540   1.723   4.786 -1.1130 -0.2204 -0.8696
  140OPC     MW  888   2.600   1.760   4.751 -0.7508 -0.5715 -0.6275
  141OPC     OW  889   2.164   2.086   5.245 -0.2525 -0.2902 -0.0715
  141OPC    HW1  890   2.248   2.109   5.235 -0.4928  0.6934  0.1299
  141OPC    HW2  891   2.155   2.018   5.190  0.3234  0.4700 -1.1356
  141OPC     MW  892   2.175   2.079   5.235 -0.2029 -0.0327 -0.1988
  142OPC     OW  893   1.093   3.042   0.599  0.0479  0.2375  0.0280
  142OPC    HW1  894   1.049   3.109   0.567  1.1494  0.5656 -0.8746
  142OPC    HW2  895   1.075   3.045   0.685  0.1732  1.7709  0.0346
  142OPC     MW  896   1.084   3.052   0.607  0.2291  0.5125 -0.1044
  143OPC     OW  897   0.258   4.659   0.143  1.0171 -0.3843  0.4625
  143OPC    HW1  898   0.196   4.617   0.188  2.1408 -1.2286  1.2607
  143OPC    HW2  899   0.224   4.739   0.133 -0.8906 -1.2563 -0.5391
  143OPC     MW  900   0.243   4.665   0.149  0.9013 -0.6378  0.4325
  144OPC     OW  901   2.780   0.938   1.163  0.4722 -0.0265  0.0683
  144OPC    HW1  902   2.781   1.006   1.218 -0.8870  0.2831 -0.2436
  144OPC    HW2  903   2.824   0.876   1.205 -0.1225  0.3676  1.3038
  144OPC     MW  904   2.786   0.939   1.177  0.1835  0.0775  0.2048
  145OPC     OW  905   0.101   3.974   3.321  1.2922  0.4090 -0.3922
  145OPC    HW1  906   0.137   3.927   3.386  0.7691  0.2193 -0.2408
  145OPC    HW2  907   0.102   3.919   3.253  1.8806  0.6224 -0.5646
  145OPC     MW  908   0.107   3.959   3.320  1.3018  0.4125 -0.3953
  146OPC     OW  909   0.059   0.009   3.955 -0.2240  0.0386  0.3533
  146OPC    HW1  910   0.035  -0.011   3.874  0.0424  0.2102  0.2326
  146OPC    HW2  911   0.134   0.053   3.945 -0.5590  0.6945  0.6458
  146OPC     MW  912   0.066   0.012   3.942 -0.2341  0.1607  0.3787
  147OPC     OW  913   0.805   2.081   2.217  0.3546  0.2865  0.0633
  147OPC    HW1  914   0.765   2.005   2.227  1.3947 -0.0506  2.4518
  147OPC    HW2  915   0.848   2.072   2.141 -0.9777 -0.7635 -0.6098
  147OPC     MW  916   0.806   2.069   2.207  0.3114  0.0817  0.3167
  148OPC     OW  917   0.802   2.837   4.970  0.7373 -0.4623 -0.3004
  148OPC    HW1  918   0.804   2.774   5.030  0.7615 -1.6665 -1.5252
  148OPC    HW2  919   0.718   2.858   4.966  0.9422  0.8239  1.3248
  148OPC     MW  920   0.790   2.831   4.978  0.7711 -0.4503 -0.2413
  149OPC     OW  921   4.485   1.424   0.377  0.7341 -0.4157  0.1794
  149OPC    HW1  922   4.440   1.401   0.306  1.4200  0.2522 -0.4894
  149OPC    HW2  923   4.492   1.349   0.422 -1.0880 -0.5233  0.3592
  149OPC     MW  924   4.479   1.410   0.373  0.5665 -0.3330  0.1072
  150OPC     OW  925   3.214   2.969   3.511 -0.1139  0.0244  0.4988
  150OPC    HW1  926   3.139   2.986   3.554 -0.2733 -0.4436  0.4090
  150OPC    HW2  927   3.268   2.942   3.574  0.4590  1.7676  0.8118
  150OPC     MW  928   3.211   2.968   3.527 -0.0528  0.2128  0.5317
  151OPC     OW  929   0.766   2.593   4.470  0.3281  0.2335 -0.2441
  151OPC    HW1  930   0.681   2.595   4.453  0.6173  0.2097 -1.8695
  151OPC    HW2  931   0.784   2.673   4.500 -0.2660  0.2105  0.1764
  151OPC     MW  932   0.756   2.605   4.472  0.2831  0.2266 -0.4220
  152OPC     OW  933   0.087   4.419   1.771 -0.5998  0.7046  0.2572
  152OPC    HW1  934   0.067   4.498   1.739  1.2017  1.8517  1.7508
  152OPC    HW2  935   0.132   4.437   1.844  0.6012 -1.6744  0.2092
  152OPC     MW  936   0.091   4.433   1.777 -0.1563  0.5229  0.4708
  153OPC     OW  937   1.725   0.221   4.266 -0.3058 -0.8232  0.8315
  153OPC    HW1  938   1.786   0.268   4.307 -0.1821 -1.2733  1.1670
  153OPC    HW2  939   1.732   0.248   4.183 -0.9779  0.5393  1.1869
  153OPC     MW  940   1.735   0.232   4.260 -0.3869 -0.6884  0.9336
  154OPC     OW  941   1.001   0.599   3.600 -0.8159  0.7018 -0.1841
  154OPC    HW1  942   0.977   0.574   3.680 -1.2426 -0.9053 -0.7794
  154OPC    HW2  943   0.951   0.670   3.585 -0.9816  0.8121  0.8232
  154OPC     MW  944   0.990   0.606   3.609 -0.9034  0.4807 -0.1233
  155OPC     OW  945   2.834   3.976   3.611 -0.0224 -0.0443 -0.1207
  155OPC    HW1  946   2.872   4.010   3.540  0.0073  0.7358  0.2585
  155OPC    HW2  947   2.886   3.909   3.632  0.2671  0.0514 -0.5232
  155OPC     MW  948   2.847   3.971   3.604  0.0248  0.0851 -0.1243
  156OPC     OW  949   4.521   1.870   2.100 -0.8470 -0.1921  0.1433
  156OPC    HW1  950   4.490   1.948   2.078 -1.1379 -0.5354 -0.7057
  156OPC    HW2  951   4.462   1.840   2.156 -1.6085 -0.4691 -0.7817
  156OPC     MW  952   4.508   1.877   2.105 -1.0023 -0.2837 -0.1187
  157OPC     OW  953   1.181   1.371   2.993 -0.0147 -0.1364  0.1097
  157OPC    HW1  954   1.262   1.379   2.962 -0.1119  1.8366  0.2481
  157OPC    HW2  955   1.144   1.447   2.974 -2.3002 -1.4484 -1.1182
  157OPC     MW  956   1.188   1.383   2.986 -0.3666 -0.0388 -0.0513
  158OPC     OW  957   0.559   0.446   0.167 -0.2816  0.6117 -0.1989
  158OPC    HW1  958   0.537   0.363   0.183 -1.1018  1.0586  1.1219
  158OPC    HW2  959   0.482   0.484   0.152  0.1691  0.9519 -1.8895
  158OPC     MW  960   0.544   0.439   0.167 -0.3361  0.7280 -0.2536
  159OPC     OW  961   4.798   2.190   3.969  0.2344 -0.0909  0.3005
  159OPC    HW1  962   4.796   2.103   3.979  0.1188 -0.0875  0.3076
  159OPC    HW2  963   4.875   2.205   3.933  0.0278 -0.2500 -0.2067
  159OPC     MW  964   4.809   2.179   3.965  0.1867 -0.1140  0.2266
  160OPC     OW  965   2.734   3.228   1.681 -0.0149  0.4364 -0.5307
  160OPC    HW1  966   2.763   3.209   1.761  2.0878 -0.6668 -1.4623
  160OPC    HW2  967   2.657   3.188   1.677  1.1858 -2.1006 -0.0168
  160OPC     MW  968   2.727   3.219   1.692  0.4729 -0.1013 -0.5924
  161OPC     OW  969   0.599   1.600   1.009  0.3992 -0.2235 -0.1940
  161OPC    HW1  970   0.613   1.555   1.082 -0.5937 -0.6034 -0.2235
  161OPC    HW2  971   0.512   1.609   1.006  0.5459  1.6139 -0.2434
  161OPC     MW  972   0.588   1.595   1.019  0.2742 -0.0082 -0.2057
  162OPC     OW  973   2.184   1.636   4.344  0.2246 -0.4156 -0.1305
  162OPC    HW1  974   2.261   1.648   4.305  0.8311  0.2082  1.2110
  162OPC    HW2  975   2.141   1.710   4.328  0.8548  0.2642  1.1849
  162OPC     MW  976   2.189   1.648   4.336  0.4072 -0.2231  0.2623
  163OPC     OW  977   2.250   3.644   0.110 -0.1886  0.3727 -0.0905
  163OPC    HW1  978   2.217   3.652   0.030 -1.7946  0.3212  0.5297
  163OPC    HW2  979   2.292   3.567   0.108 -0.8186  0.0399 -0.6810
  163OPC     MW  980   2.251   3.634   0.098 -0.5190  0.3159 -0.0861
  164OPC     OW  981   3.596   3.199   4.894 -0.8010  0.1929 -0.6467
  164OPC    HW1  982   3.641   3.195   4.819  0.4407  2.2151 -0.0746
  164OPC    HW2  983   3.523   3.242   4.872 -0.5796  0.5147 -0.7522
  164OPC     MW  984   3.592   3.205   4.880 -0.5850  0.5392 -0.5779
  165OPC     OW  985   0.370   3.107   4.203 -0.5651  0.0156  0.1566
  165OPC    HW1  986   0.451   3.102   4.237 -1.0107  2.3583  1.8511
  165OPC    HW2  987   0.384   3.119   4.118  0.9786  1.4291  0.5456
  165OPC     MW  988   0.384   3.108   4.196 -0.4029  0.5703  0.4644
  166OPC     OW  989   0.945   0.931   2.527  0.1901 -0.0609 -0.1160
  166OPC    HW1  990   0.999   0.903   2.590 -1.3616 -1.8805  0.4897
  166OPC    HW2  991   0.902   0.997   2.565  0.9129  0.4227 -0.1098
  166OPC     MW  992   0.947   0.937   2.542  0.0677 -0.2583 -0.0255
  167OPC     OW  993   2.719   0.081   4.769 -0.0553 -0.4015 -0.2800
  167OPC    HW1  994   2.652   0.073   4.824  0.4975 -1.2092  0.3000
  167OPC    HW2  995   2.693   0.142   4.713 -0.8720  0.0042  0.5269
  167OPC     MW  996   2.705   0.089   4.769 -0.0943 -0.4609 -0.0751
  168OPC     OW  997   1.425   1.016   1.005  0.0905  0.4188  0.2009
  168OPC    HW1  998   1.397   0.967   0.939 -1.2408 -0.4727  1.3586
  168OPC    HW2  999   1.401   0.971   1.076  0.5989  1.8000  1.3122
  168OPC     MW 1000   1.418   1.003   1.006 -0.0311  0.4911  0.5361
  169OPC     OW 1001   0.646   3.296   4.622 -0.6154  0.3950 -0.0610
  169OPC    HW1 1002   0.577   3.250   4.596 -0.7785 -0.1734  1.2884
  169OPC    HW2 1003   0.653   3.359   4.561 -1.1015 -0.6991 -1.2903
  169OPC     MW 1004   0.637   3.299   4.609 -0.7113  0.1493 -0.0432
  170OPC     OW 1005   4.381   0.493   1.423 -0.5832  0.6709 -0.3526
  170OPC    HW1 1006   4.305   0.475   1.383 -0.3718  1.9058 -1.3648
  170OPC    HW2 1007   4.420   0.549   1.369  1.0048  0.1729  0.2281
  170OPC     MW 1008   4.375   0.498   1.409 -0.3173  0.7797 -0.4164
  171OPC     OW 1009   0.251   4.049   4.655  0.4645 -0.0838 -0.1143
  171OPC    HW1 1010   0.291   4.077   4.727 -2.7057 -0.1698  1.8914
  171OPC    HW2 1011   0.223   3.969   4.677 -1.7231  0.3962 -0.8477
  171OPC     MW 1012   0.253   4.041   4.668 -0.3269 -0.0253  0.0737
  172OPC     OW 1013   1.674   3.119   3.528 -0.1619  0.3037  0.0603
  172OPC    HW1 1014   1.634   3.159   3.462 -0.6331  0.4433  0.4241
  172OPC    HW2 1015   1.741   3.172   3.548 -2.0918  2.1668  2.0518
  172OPC     MW 1016   1.678   3.133   3.521 -0.5166  0.5995  0.4082
  173OPC     OW 1017   0.887   3.377   3.497  0.0210 -0.2493  0.0329
  173OPC    HW1 1018   0.837   3.384   3.426  0.4067 -0.9972 -0.3282
  173OPC    HW2 1019   0.866   3.447   3.545 -0.2708  0.2412 -0.8012
  173OPC     MW 1020   0.876   3.389   3.494  0.0349 -0.2874 -0.1436
  174OPC     OW 1021   3.055   2.524   4.027 -0.3231 -0.3982 -0.1970
  174OPC    HW1 1022   3.052   2.577   4.097  0.3073  0.3634 -0.7258
  174OPC    HW2 1023   2.990   2.553   3.977  0.1257 -0.0163 -0.5605
  174OPC     MW 1024   3.045   2.536   4.030 -0.1637 -0.2292 -0.3288
  175OPC     OW 1025   4.987   3.514   3.697  0.5411  0.3688 -0.0512
  175OPC    HW1 1026   5.065   3.515   3.658  0.7784 -2.0782  0.2513
  175OPC    HW2 1027   5.006   3.508   3.781  0.1587 -2.8445 -0.0751
  175OPC     MW 1028   5.001   3.514   3.703  0.5195 -0.4673 -0.0100
  176OPC     OW 1029   3.737   0.814   3.909  0.0039 -0.3126 -0.7342
  176OPC    HW1 1030   3.756   0.746   3.858  0.3712  1.1785 -2.6670
  176OPC    HW2 1031   3.653   0.800   3.930  0.2878 -1.7426 -0.4105
  176OPC     MW 1032   3.727   0.802   3.905  0.1001 -0.3036 -0.9718
  177OPC     OW 1033   2.114   3.623   5.135  0.7932 -0.0827 -0.2120
  177OPC    HW1 1034   2.038   3.658   5.157  0.8691  0.8983 -1.4024
  177OPC    HW2 1035   2.099   3.537   5.139  0.2281  0.0661  1.5066
  177OPC     MW 1036   2.101   3.615   5.139  0.7210  0.0842 -0.1340
  178OPC     OW 1037   2.288   0.799   2.843 -0.6714 -0.1798 -0.4034
  178OPC    HW1 1038   2.201   0.797   2.853 -0.8264 -0.3053 -1.5841
  178OPC    HW2 1039   2.303   0.734   2.787  0.3982 -1.2242  1.0309
  178OPC     MW 1040   2.277   0.789   2.836 -0.5362 -0.3526 -0.3660
  179OPC     OW 1041   0.370   0.928   1.398 -0.3515  0.5527 -0.3900
  179OPC    HW1 1042   0.297   0.900   1.436 -0.2680  2.3003  1.2306
  179OPC    HW2 1043   0.355   1.013   1.384  1.3165  0.9400 -0.0801
  179OPC     MW 1044   0.357   0.937   1.402 -0.0927  0.8681 -0.1048
  180OPC     OW 1045   0.400   4.482   3.374  0.2765  0.1142 -0.7329
  180OPC    HW1 1046   0.382   4.491   3.289  0.3397 -1.9553 -1.0183
  180OPC    HW2 1047   0.484   4.508   3.380  0.4364 -0.2217 -1.4065
  180OPC     MW 1048   0.410   4.487   3.362  0.3094 -0.2410 -0.8746
  181OPC     OW 1049   2.704   0.237   2.629  0.1099 -0.3176  0.2483
  181OPC    HW1 1050   2.720   0.289   2.560  1.2518 -2.6572 -1.4027
  181OPC    HW2 1051   2.617   0.232   2.632  0.0334 -0.8582 -1.6527
  181OPC     MW 1052   2.694   0.244   2.619  0.2674 -0.7430 -0.2763
  182OPC     OW 1053   1.115   1.339   0.252  0.5337 -0.0945 -0.7357
  182OPC    HW1 1054   1.166   1.343   0.323  1.8090  0.8239 -1.6681
  182OPC    HW2 1055   1.072   1.415   0.254  1.7812  0.6709 -1.7881
  182OPC     MW 1056   1.116   1.351   0.263  0.9063  0.1542 -1.0289
  183OPC     OW 1057   4.359   1.954   4.413 -0.0269 -0.2550 -0.2078
  183OPC    HW1 1058   4.281   1.984   4.388  0.5987  0.3042 -1.5596
  183OPC    HW2 1059   4.389   1.911   4.343  1.4106  0.6344 -0.1873
  183OPC     MW 1060   4.352   1.952   4.399  0.2778 -0.0409 -0.4044
  184OPC     OW 1061   0.005   4.733   3.765 -0.0682  0.1791  0.4091
  184OPC    HW1 1062   0.001   4.668   3.707  0.0987  2.0890 -1.8960
  184OPC    HW2 1063  -0.075   4.735   3.800 -0.6687 -0.0547 -0.9020
  184OPC     MW 1064  -0.007   4.724   3.762 -0.1323  0.4270 -0.1252
  185OPC     OW 1065   3.684   1.901   3.527  0.0290  0.0151 -0.6254
  185OPC    HW1 1066   3.690   1.824   3.566 -0.0935  1.4572  2.5183
  185OPC    HW2 1067   3.598   1.915   3.521 -0.0581  1.3348  2.1971
  185OPC     MW 1068   3.672   1.892   3.532 -0.0020  0.4230  0.2557
  186OPC     OW 1069   3.342   2.663   2.269  0.9302 -0.2939 -0.0068
  186OPC    HW1 1070   3.317   2.580   2.269 -1.1443  0.1962 -2.2543
  186OPC    HW2 1071   3.299   2.697   2.337 -1.5264 -0.3277 -1.4303
  186OPC     MW 1072   3.332   2.656   2.279  0.2609 -0.2265 -0.5491
  187OPC     OW 1073   2.243   1.951   3.003 -0.1354  0.1762 -0.2315
  187OPC    HW1 1074   2.182   1.998   2.962  0.1654  0.8065  0.0404
  187OPC    HW2 1075   2.313   2.004   3.004  0.2780 -0.3568 -0.1200
  187OPC     MW 1076   2.245   1.966   2.997 -0.0299  0.1906 -0.1748
  188OPC     OW 1077   0.215   1.165   5.174 -0.3331  0.3691  0.1243
  188OPC    HW1 1078   0.164   1.124   5.232  1.5496  0.8617  2.2587
  188OPC    HW2 1079   0.229   1.243   5.211 -0.5637  1.4618 -1.9307
  188OPC     MW 1080   0.209   1.171   5.188 -0.0891  0.6033  0.1359
  189OPC     OW 1081   0.471   1.216   1.603 -0.2507 -0.1525  0.3605
  189OPC    HW1 1082   0.550   1.180   1.594 -0.0611  0.4426 -0.4583
  189OPC    HW2 1083   0.488   1.301   1.614 -0.7221 -0.1884  1.6024
  189OPC     MW 1084   0.485   1.223   1.603 -0.2923 -0.0699  0.4231
  190OPC     OW 1085   0.259   3.088   0.490  0.5787  0.0171 -0.8283
  190OPC    HW1 1086   0.256   3.028   0.553  1.7665 -2.3847 -2.9032
  190OPC    HW2 1087   0.185   3.133   0.502  0.4719 -0.7120  1.8599
  190OPC     MW 1088   0.247   3.086   0.501  0.7384 -0.4452 -0.7377
  191OPC     OW 1089   2.422   0.004   2.842  0.5009 -0.0772 -0.1079
  191OPC    HW1 1090   2.339  -0.024   2.849 -0.0439  0.8840 -1.8966
  191OPC    HW2 1091   2.449  -0.033   2.768  2.3805 -1.8970  1.3745
  191OPC     MW 1092   2.414  -0.006   2.832  0.6981 -0.2038 -0.1532
  192OPC     OW 1093   1.413   1.593   3.648 -0.4943  0.2890 -0.1882
  192OPC    HW1 1094   1.330   1.616   3.653 -0.3906  0.5968  0.1680
  192OPC    HW2 1095   1.455   1.669   3.637 -0.3625  0.0225 -1.7298
  192OPC     MW 1096   1.407   1.607   3.647 -0.4596  0.2951 -0.3633
  193OPC     OW 1097   2.181   1.608   0.487  0.2135  0.2801  0.4733
  193OPC    HW1 1098   2.179   1.577   0.568 -0.7934  1.0232  0.7559
  193OPC    HW2 1099   2.125   1.556   0.444 -0.3252  0.7440  0.5972
  193OPC     MW 1100   2.172   1.596   0.492 -0.0148  0.4584  0.5334
  194OPC     OW 1101   2.242   1.824   0.760 -0.2243 -0.6660  0.0011
  194OPC    HW1 1102   2.171   1.774   0.767  0.0794 -1.0684  0.2883
  194OPC    HW2 1103   2.266   1.815   0.677  0.3547 -1.7401  0.2730
  194OPC     MW 1104   2.235   1.816   0.749 -0.0941 -0.8842  0.0837
  195OPC     OW 1105   0.469   2.582   4.398  0.1762 -0.1463 -0.7539
  195OPC    HW1 1106   0.411   2.598   4.335  0.9588 -0.3857 -1.5554
  195OPC    HW2 1107   0.427   2.525   4.449 -1.1231  1.3608 -0.0636
  195OPC     MW 1108   0.454   2.576   4.396  0.0999  0.0409 -0.7703
  196OPC     OW 1109   1.450   5.008   2.332  0.1616 -0.4516  0.6354
  196OPC    HW1 1110   1.431   5.074   2.279  0.1419 -0.4886  0.5960
  196OPC    HW2 1111   1.388   5.014   2.394  0.3472 -0.2450  0.8017
  196OPC     MW 1112   1.438   5.019   2.333  0.1861 -0.4265  0.6542
  197OPC     OW 1113   0.767   3.600   2.177  0.1517  0.1280 -0.5966
  197OPC    HW1 1114   0.750   3.676   2.217 -0.1094  1.2613 -2.7083
  197OPC    HW2 1115   0.689   3.571   2.154  0.3041 -0.4228 -0.4181
  197OPC     MW 1116   0.753   3.607   2.180  0.1357  0.2139 -0.8821
  198OPC     OW 1117   3.797   1.193   2.600  0.0351  0.2593 -0.2641
  198OPC    HW1 1118   3.865   1.141   2.586 -0.1758  0.2257 -1.1978
  198OPC    HW2 1119   3.794   1.243   2.529 -2.1893 -1.1639 -1.2638
  198OPC     MW 1120   3.807   1.193   2.587 -0.3245  0.0441 -0.5497
  199OPC     OW 1121   4.504   3.011   0.934 -0.1059  0.4163  0.5412
  199OPC    HW1 1122   4.418   3.024   0.940 -0.2311 -0.5006  0.9718
  199OPC    HW2 1123   4.537   3.090   0.919 -1.0264  0.7700  0.3801
  199OPC     MW 1124   4.496   3.024   0.933 -0.2604  0.3331  0.5810
  200OPC     OW 1125   2.653   3.127   0.885  0.2378  0.4471 -0.3113
  200OPC    HW1 1126   2.681   3.094   0.960  1.3934 -0.7358 -1.2384
  200OPC    HW2 1127   2.581   3.082   0.868  0.0497  0.6243 -0.0036
  200OPC     MW 1128   2.646   3.116   0.894  0.3808  0.2985 -0.4028
  201OPC     OW 1129   3.768   4.541   4.605  0.4122 -1.2993 -0.4086
  201OPC    HW1 1130   3.719   4.603   4.569  1.5261 -0.7940 -1.1172
  201OPC    HW2 1131   3.775   4.481   4.542  1.5580 -0.8671 -0.7161
  201OPC     MW 1132   3.762   4.542   4.590  0.7459 -1.1609 -0.5584
  202OPC     OW 1133   2.904   3.628   2.118 -0.0559  1.0384  0.0241
  202OPC    HW1 1134   2.871   3.613   2.038 -0.8299  3.2048 -0.1405
  202OPC    HW2 1135   2.990   3.630   2.105  0.0572 -1.4801 -0.1510
  202OPC     MW 1136   2.912   3.626   2.104 -0.1535  0.9865 -0.0261
  203OPC     OW 1137   0.314   1.521   2.172 -0.5460 -0.3968  0.2510
  203OPC    HW1 1138   0.365   1.525   2.242  1.2911  1.0054 -1.0382
  203OPC    HW2 1139   0.236   1.498   2.203 -0.2957  1.9947  3.0211
  203OPC     MW 1140   0.310   1.518   2.187 -0.2377  0.1636  0.4698
  204OPC     OW 1141   2.097   1.375   2.208 -0.1412 -0.4276 -0.0541
  204OPC    HW1 1142   2.127   1.401   2.130  0.8929  2.1723  1.0874
  204OPC    HW2 1143   2.100   1.447   2.256 -0.4797 -1.9914  2.5010
  204OPC     MW 1144   2.102   1.389   2.203 -0.0383 -0.2746  0.4920
  205OPC     OW 1145   3.211   3.522   2.775 -0.4712 -0.1214  0.1139
  205OPC    HW1 1146   3.177   3.602   2.788  0.3555  0.3012 -0.2713
  205OPC    HW2 1147   3.283   3.537   2.728 -1.2528 -1.2610 -1.5425
  205OPC     MW 1148   3.217   3.536   2.770 -0.4647 -0.2272 -0.1876
  206OPC     OW 1149   1.645   3.307   2.599 -0.3310  0.1702  0.4110
  206OPC    HW1 1150   1.689   3.247   2.644  1.8331  0.2947 -1.3438
  206OPC    HW2 1151   1.589   3.260   2.551 -0.4883 -0.2096  0.9629
  206OPC     MW 1152   1.643   3.291   2.599 -0.0345  0.1326  0.2334
  207OPC     OW 1153   0.188   2.238   2.605 -0.5060 -0.1506  0.1641
  207OPC    HW1 1154   0.192   2.250   2.519  0.3812  1.8327  0.4239
  207OPC    HW2 1155   0.164   2.317   2.636 -0.3044 -0.6748  1.7636
  207OPC     MW 1156   0.185   2.252   2.597 -0.3452  0.0650  0.4388
  208OPC     OW 1157   1.423   2.524   2.438 -0.0763  0.0948  0.1974
  208OPC    HW1 1158   1.492   2.473   2.426 -0.2920 -0.7676  2.1689
  208OPC    HW2 1159   1.356   2.469   2.439 -0.4219  0.4869  1.3351
  208OPC     MW 1160   1.423   2.508   2.437 -0.1592  0.0254  0.6567
  209OPC     OW 1161   2.107   3.643   1.538  0.3231 -0.2052  0.1424
  209OPC    HW1 1162   2.082   3.561   1.526 -1.0467  0.2467 -0.3269
  209OPC    HW2 1163   2.099   3.679   1.458 -0.1617  0.6402  0.5527
  209OPC     MW 1164   2.102   3.636   1.524  0.0490 -0.0136  0.1336
  210OPC     OW 1165   4.951   4.765   4.316  0.4541  0.1419 -0.6799
  210OPC    HW1 1166   5.002   4.790   4.250 -0.9982  2.1126 -1.1294
  210OPC    HW2 1167   4.874   4.751   4.278 -0.0043 -0.3193  0.3771
  210OPC     MW 1168   4.947   4.767   4.301  0.1719  0.3653 -0.5901
  211OPC     OW 1169   4.152   2.916   2.443  0.4388  0.1004  0.1795
  211OPC    HW1 1170   4.070   2.885   2.441  1.4957 -2.9910 -0.8104
  211OPC    HW2 1171   4.157   2.963   2.370  0.3088 -2.2418 -1.4755
  211OPC     MW 1172   4.140   2.918   2.432  0.5755 -0.7024 -0.2112
  212OPC     OW 1173   1.223   1.285   4.369 -0.5965 -0.0695 -0.0356
  212OPC    HW1 1174   1.170   1.224   4.337 -0.6671 -0.5552  0.9781
  212OPC    HW2 1175   1.183   1.311   4.442 -0.0329  0.4337  0.1045
  212OPC     MW 1176   1.209   1.280   4.375 -0.5237 -0.0669  0.1349
  213OPC     OW 1177   4.859   0.147   2.554 -0.2050 -0.0960 -0.0083
  213OPC    HW1 1178   4.934   0.105   2.542 -1.2099 -2.0264  0.1301
  213OPC    HW2 1179   4.843   0.135   2.639 -0.2370  1.1199  0.1761
  213OPC     MW 1180   4.868   0.139   2.565 -0.3581 -0.2015  0.0393
  214OPC     OW 1181   4.475   4.599   4.154 -0.6049 -0.4453 -0.1874
  214OPC    HW1 1182   4.414   4.607   4.216 -0.8298  2.7875 -0.6604
  214OPC    HW2 1183   4.436   4.550   4.094 -0.7788 -2.7389  1.6401
  214OPC     MW 1184   4.460   4.593   4.155 -0.6638 -0.3066  0.0126
  215OPC     OW 1185   0.391   4.124   4.876  0.1991 -0.2804 -0.1777
  215OPC    HW1 1186   0.414   4.207   4.885  2.0065 -0.8943  1.7296
  215OPC    HW2 1187   0.467   4.081   4.880 -0.8485 -2.1523  1.4260
  215OPC     MW 1188   0.406   4.130   4.878  0.3113 -0.6478  0.3412
  216OPC     OW 1189   1.007   2.946   3.624  0.3484 -0.3417 -0.6532
  216OPC    HW1 1190   0.953   2.920   3.688 -0.2694 -0.0567 -1.0462
  216OPC    HW2 1191   1.086   2.925   3.654  0.3260  1.8934  1.2840
  216OPC     MW 1192   1.011   2.940   3.638  0.2538  0.0308 -0.4252
  217OPC     OW 1193   1.822   4.323   0.592  0.2769  0.1495 -0.5404
  217OPC    HW1 1194   1.796   4.357   0.516 -0.5721 -0.3312 -0.4845
  217OPC    HW2 1195   1.890   4.372   0.614 -1.3824  2.4001 -0.0328
  217OPC     MW 1196   1.828   4.335   0.584 -0.0937  0.4108 -0.4572
  218OPC     OW 1197   4.605   0.982   4.324  0.0948  0.5229 -0.0819
  218OPC    HW1 1198   4.647   0.935   4.384 -0.6409 -0.0046  0.0370
  218OPC    HW2 1199   4.522   0.954   4.330 -0.1817  1.1758 -0.6519
  218OPC     MW 1200   4.599   0.971   4.334 -0.0548  0.5414 -0.1485
  219OPC     OW 1201   2.035   0.334   1.751  0.5401  0.2597 -0.2905
  219OPC    HW1 1202   2.097   0.394   1.765 -0.3749  1.3365 -0.6787
  219OPC    HW2 1203   2.050   0.274   1.813  0.8204  1.4397  0.8311
  219OPC     MW 1204   2.046   0.334   1.762  0.4463  0.5931 -0.1822
  220OPC     OW 1205   1.024   1.785   3.469 -0.6761 -0.1665 -0.0754
  220OPC    HW1 1206   1.032   1.704   3.439  2.4501  0.2592 -0.7266
  220OPC    HW2 1207   1.013   1.833   3.397  2.2787  0.3691 -0.3120
  220OPC     MW 1208   1.024   1.780   3.454  0.2223 -0.0245 -0.2065
  221OPC     OW 1209   3.748   4.935   2.754 -0.2242 -0.0375  0.1996
  221OPC    HW1 1210   3.833   4.939   2.735 -0.5235 -1.7164 -1.9250
  221OPC    HW2 1211   3.743   4.868   2.810 -0.1879 -0.2903 -0.0956
  221OPC     MW 1212   3.760   4.925   2.760 -0.2631 -0.3233 -0.1580
  222OPC     OW 1213   0.391   2.888   3.090 -0.3934  0.5255 -0.3161
  222OPC    HW1 1214   0.344   2.911   3.020 -1.0112 -0.5239 -0.2625
  222OPC    HW2 1215   0.471   2.874   3.057 -0.8649 -0.7645 -0.9777
  222OPC     MW 1216   0.396   2.889   3.075 -0.5543  0.1799 -0.4059
  223OPC     OW 1217   3.660   4.885   0.400  0.0723 -0.1889  0.3256
  223OPC    HW1 1218   3.631   4.811   0.436 -1.9109  0.2300 -0.2430
  223OPC    HW2 1219   3.678   4.936   0.469  1.2384 -1.0951  0.7149
  223OPC     MW 1220   3.658   4.882   0.416 -0.0485 -0.2608  0.2991
  224OPC     OW 1221   1.284   4.758   5.126 -0.6172  0.3213  0.2862
  224OPC    HW1 1222   1.353   4.808   5.110 -0.4678  0.4303  1.2154
  224OPC    HW2 1223   1.319   4.680   5.145 -0.8829 -0.5813 -2.4591
  224OPC     MW 1224   1.300   4.754   5.126 -0.6343  0.2043  0.0179
  225OPC     OW 1225   3.830   0.634   3.057  0.2713 -0.4776 -0.0742
  225OPC    HW1 1226   3.845   0.719   3.065 -0.8062 -0.0414 -1.9713
  225OPC    HW2 1227   3.860   0.615   2.977 -2.1383 -1.1569 -0.9208
  225OPC     MW 1228   3.836   0.643   3.046 -0.2438 -0.5135 -0.4796
  226OPC     OW 1229   1.348   0.407   2.068 -0.1763  0.4111  0.1090
  226OPC    HW1 1230   1.400   0.430   2.001  1.9042  1.1151  1.8272
  226OPC    HW2 1231   1.309   0.482   2.090  0.1459  0.4853  0.4524
  226OPC     MW 1232   1.350   0.422   2.061  0.1786  0.5260  0.4135
  227OPC     OW 1233   1.879   3.802   1.653 -0.1272  0.3899 -0.4261
  227OPC    HW1 1234   1.952   3.756   1.669 -0.2046  0.1510 -0.7405
  227OPC    HW2 1235   1.834   3.750   1.598 -1.1925 -0.1392  0.8731
  227OPC     MW 1236   1.883   3.787   1.647 -0.2960  0.2766 -0.2807
  228OPC     OW 1237   2.218   0.891   4.075  0.2302  0.0490 -0.5985
  228OPC    HW1 1238   2.293   0.931   4.058  0.4922 -0.6614 -1.1827
  228OPC    HW2 1239   2.181   0.882   3.997 -0.7149  0.8421 -0.2624
  228OPC     MW 1240   2.223   0.895   4.061  0.1293  0.0612 -0.6349
  229OPC     OW 1241   1.704   1.891   2.564 -0.1533  0.1036 -0.6250
  229OPC    HW1 1242   1.786   1.920   2.575  0.4202 -1.9296  0.9601
  229OPC    HW2 1243   1.677   1.874   2.645 -1.4084 -1.1868 -1.2685
  229OPC     MW 1244   1.712   1.893   2.578 -0.2540 -0.3874 -0.4860
  230OPC     OW 1245   3.798   2.105   4.062 -0.2390 -0.5662 -0.2259
  230OPC    HW1 1246   3.758   2.102   3.984  0.7536 -0.2056 -0.7597
  230OPC    HW2 1247   3.780   2.027   4.097 -0.0597 -1.0341 -1.1454
  230OPC     MW 1248   3.789   2.093   4.055 -0.0659 -0.5820 -0.4408
  231OPC     OW 1249   0.605   4.394   0.500  0.3391  0.0422 -0.0127
  231OPC    HW1 1250   0.548   4.335   0.471  1.8649 -1.4945 -0.0876
  231OPC    HW2 1251   0.571   4.470   0.475 -1.0599 -0.8906 -1.0856
  231OPC     MW 1252   0.592   4.397   0.492  0.3578 -0.3226 -0.1822
  232OPC     OW 1253   2.483   4.582   0.914  0.2804 -0.2707  0.3508
  232OPC    HW1 1254   2.492   4.504   0.875 -4.1057 -1.8335  1.7769
  232OPC    HW2 1255   2.434   4.627   0.859 -0.8334 -0.2411  1.3096
  232OPC     MW 1256   2.477   4.577   0.900 -0.5322 -0.4973  0.7032
  233OPC     OW 1257   1.921   4.779   0.743 -0.1192 -0.1165 -0.1034
  233OPC    HW1 1258   1.964   4.728   0.798  0.3386 -1.7102 -1.8494
  233OPC    HW2 1259   1.837   4.764   0.762  0.0320 -0.7032  0.1182
  233OPC     MW 1260   1.915   4.770   0.754 -0.0292 -0.4389 -0.3286
  234OPC     OW 1261   2.485   5.018   2.141 -0.0167  0.1011  0.2558
  234OPC    HW1 1262   2.501   5.001   2.057 -0.1298  2.4655 -0.3139
  234OPC    HW2 1263   2.560   5.055   2.169 -0.0974 -0.3543  1.1107
  234OPC     MW 1264   2.499   5.021   2.133 -0.0453  0.3829  0.2980
  235OPC     OW 1265   2.394   4.819   2.347 -0.3226  0.1192 -0.1426
  235OPC    HW1 1266   2.430   4.871   2.287  1.5479  1.0012  1.6226
  235OPC    HW2 1267   2.435   4.742   2.335  0.1225  0.3226  0.0561
  235OPC     MW 1268   2.406   4.815   2.336  0.0194  0.2794  0.1477
  236OPC     OW 1269   1.072   2.258   3.296  0.2232 -0.2742  0.4093
  236OPC    HW1 1270   1.051   2.173   3.295 -0.6581 -0.0747  0.7981
  236OPC    HW2 1271   1.146   2.261   3.250 -0.1774 -1.1351 -0.3321
  236OPC     MW 1272   1.080   2.246   3.289  0.0339 -0.3718  0.3573
  237OPC     OW 1273   4.551   3.360   2.772  0.2399 -0.3099  0.3028
  237OPC    HW1 1274   4.510   3.371   2.848  2.0615  0.2420  1.2673
  237OPC    HW2 1275   4.585   3.439   2.755 -1.1311 -0.0820 -1.7468
  237OPC     MW 1276   4.550   3.374   2.781  0.3066 -0.1949  0.1425
  238OPC     OW 1277   2.248   0.608   4.155 -0.4214  0.1188  0.8396
  238OPC    HW1 1278   2.181   0.613   4.211 -1.0916  0.2187  0.0534
  238OPC    HW2 1279   2.238   0.679   4.105 -0.4915 -0.5324 -0.1009
  238OPC     MW 1280   2.237   0.620   4.156 -0.5310  0.0374  0.5846
  239OPC     OW 1281   4.994   1.924   3.599  0.5924 -0.0824 -0.5448
  239OPC    HW1 1282   4.936   1.876   3.643 -1.3047  1.2661 -1.4199
  239OPC    HW2 1283   5.061   1.870   3.587  0.4233 -1.1084  2.2776
  239OPC     MW 1284   4.995   1.909   3.604  0.2871 -0.0348 -0.2571
  240OPC     OW 1285   4.520   4.985   2.081 -0.5111 -0.0487 -0.1680
  240OPC    HW1 1286   4.487   4.918   2.126 -2.4840  0.8492 -0.1764
  240OPC    HW2 1287   4.503   4.965   1.998 -1.8012  0.7460 -0.1314
  240OPC     MW 1288   4.513   4.972   2.075 -0.9928  0.2012 -0.1638
  241OPC     OW 1289   1.876   3.145   0.289 -0.1059 -0.3484  0.0455
  241OPC    HW1 1290   1.813   3.169   0.344 -0.2576 -1.0317  0.1839
  241OPC    HW2 1291   1.867   3.200   0.221  1.8606  2.4226  1.8262
  241OPC     MW 1292   1.865   3.156   0.287  0.1622 -0.0401  0.3289
  242OPC     OW 1293   1.401   0.448   1.288 -0.2189  0.7448  0.1807
  242OPC    HW1 1294   1.394   0.373   1.243 -1.5214  0.1806  1.2360
  242OPC    HW2 1295   1.486   0.465   1.286  0.3330 -1.4923  0.9856
  242OPC     MW 1296   1.412   0.439   1.281 -0.3298  0.3309  0.4554
  243OPC     OW 1297   1.574   4.852   1.547 -0.2818  0.0343 -0.0827
  243OPC    HW1 1298   1.551   4.930   1.578  0.4080  0.3721 -0.4080
  243OPC    HW2 1299   1.624   4.819   1.610 -3.9818 -2.0730  2.1610
  243OPC     MW 1300   1.578   4.858   1.561 -0.7265 -0.2272  0.2007
  244OPC     OW 1301   3.480   1.696   4.397  0.1932 -0.5031  0.1348
  244OPC    HW1 1302   3.469   1.780   4.418 -0.1119 -0.6420  0.5345
  244OPC    HW2 1303   3.398   1.666   4.390  0.3036 -0.8499  0.3320
  244OPC     MW 1304   3.466   1.704   4.399  0.1645 -0.5749  0.2229
  245OPC     OW 1305   4.986   2.866   4.235  0.1366 -0.1747  0.2559
  245OPC    HW1 1306   5.029   2.824   4.172  0.1189 -0.5160  0.4703
  245OPC    HW2 1307   5.046   2.921   4.267 -0.3472  1.3407 -1.2647
  245OPC     MW 1308   5.001   2.868   4.230  0.0627 -0.0012  0.0629
  246OPC     OW 1309   1.201   0.615   1.395 -0.7197 -0.4543  0.0683
  246OPC    HW1 1310   1.250   0.555   1.355  0.9586  2.2457 -2.2849
  246OPC    HW2 1311   1.255   0.649   1.454 -0.3377  1.1249 -1.1182
  246OPC     MW 1312   1.216   0.611   1.398 -0.4154  0.1779 -0.4546
  247OPC     OW 1313   4.928   1.728   2.138 -0.4979  0.0196  0.3684
  247OPC    HW1 1314   4.863   1.674   2.116 -0.4774  0.6254 -1.3393
  247OPC    HW2 1315   4.887   1.796   2.173 -1.1708  1.6678 -3.2021
  247OPC     MW 1316   4.912   1.730   2.140 -0.5941  0.3526 -0.4114
  248OPC     OW 1317   1.794   0.407   1.909  0.3812 -0.0664  0.3457
  248OPC    HW1 1318   1.752   0.346   1.862 -1.6460  1.4996  0.0011
  248OPC    HW2 1319   1.867   0.421   1.863 -0.6239  0.0280 -1.3136
  248OPC     MW 1320   1.799   0.400   1.895 -0.0668  0.1789  0.0497
  249OPC     OW 1321   4.347   1.750   1.792 -0.4475 -0.3895  0.4483
  249OPC    HW1 1322   4.272   1.706   1.782 -0.8316  0.3166  0.1758
  249OPC    HW2 1323   4.321   1.826   1.827  0.0807  0.0586 -0.1160
  249OPC     MW 1324   4.332   1.755   1.796 -0.4263 -0.2190  0.3247
  250OPC     OW 1325   4.574   1.863   0.656  0.3802  0.1630 -0.0823
  250OPC    HW1 1326   4.556   1.854   0.741  0.2101  1.2707  0.0088
  250OPC    HW2 1327   4.518   1.807   0.617  1.1998 -1.1590  0.5725
  250OPC     MW 1328   4.563   1.853   0.663  0.4761  0.1313  0.0279
  251OPC     OW 1329   1.784   2.409   4.618  0.5457 -0.1014 -0.4909
  251OPC    HW1 1330   1.741   2.475   4.657  0.3619 -0.4612 -0.0856
  251OPC    HW2 1331   1.727   2.382   4.557  0.4221 -0.2145 -0.3246
  251OPC     MW 1332   1.769   2.415   4.615  0.5003 -0.1712 -0.4065
  252OPC     OW 1333   0.771   1.716   3.680  0.1811 -0.3391  0.1652
  252OPC    HW1 1334   0.811   1.764   3.619 -0.2398  0.9579  0.8585
  252OPC    HW2 1335   0.689   1.711   3.651  0.2629 -0.8014  0.0086
  252OPC     MW 1336   0.765   1.722   3.666  0.1310 -0.2159  0.2445
  253OPC     OW 1337   3.560   2.430   3.677 -0.3946  0.6707 -0.2133
  253OPC    HW1 1338   3.494   2.482   3.700 -1.7247 -1.0788  0.1644
  253OPC    HW2 1339   3.534   2.351   3.704  1.2184 -0.3160 -1.3564
  253OPC     MW 1340   3.546   2.426   3.684 -0.3529  0.2666 -0.3264
  254OPC     OW 1341   4.592   2.928   5.226  0.5899 -0.1395 -0.1371
  254OPC    HW1 1342   4.666   2.888   5.247  0.4147 -0.6598 -0.4861
  254OPC    HW2 1343   4.587   2.919   5.139 -0.0517 -0.4216 -0.0793
  254OPC     MW 1344   4.602   2.921   5.216  0.4694 -0.2581 -0.1802
  255OPC     OW 1345   1.994   2.246   0.624 -0.4456  0.1222  0.4421
  255OPC    HW1 1346   2.076   2.223   0.604 -0.8585 -1.0187 -0.0471
  255OPC    HW2 1347   1.956   2.255   0.546 -0.6832  1.1290  0.6570
  255OPC     MW 1348   2.001   2.244   0.610 -0.5416  0.1024  0.4015
  256OPC     OW 1349   1.583   0.163   2.439  0.2039 -0.1986 -0.4915
  256OPC    HW1 1350   1.530   0.111   2.392 -0.4557  0.6392 -0.7118
  256OPC    HW2 1351   1.600   0.116   2.510  0.5597 -1.1697 -1.2033
  256OPC     MW 1352   1.578   0.148   2.443  0.1591 -0.2183 -0.6292
  257OPC     OW 1353   1.996   2.384   4.050  0.4215  0.7469 -0.1179
  257OPC    HW1 1354   1.949   2.343   3.989  1.4100  1.9134 -1.7140
  257OPC    HW2 1355   1.961   2.463   4.054 -0.2391  0.4338  1.5855
  257OPC     MW 1356   1.984   2.389   4.042  0.4699  0.8730 -0.1023
  258OPC     OW 1357   4.979   4.077   2.238  0.1589  0.0822  0.1486
  258OPC    HW1 1358   5.053   4.030   2.243  0.4932  0.6286  0.4709
  258OPC    HW2 1359   4.916   4.018   2.242  0.5708 -0.5311 -1.4155
  258OPC     MW 1360   4.981   4.062   2.239  0.2694  0.0722 -0.0349
  259OPC     OW 1361   2.313   0.211   5.038 -0.0288  0.8364 -0.1277
  259OPC    HW1 1362   2.279   0.139   5.000  0.5540  0.0026  0.8710
  259OPC    HW2 1363   2.397   0.209   5.014 -0.1687  1.6199 -0.7136
  259OPC     MW 1364   2.320   0.200   5.029  0.0367  0.8290 -0.0665
  260OPC     OW 1365   2.386   3.424   1.190  0.2840 -0.0785 -0.7509
  260OPC    HW1 1366   2.396   3.497   1.236 -0.7862 -0.4238  0.0833
  260OPC    HW2 1367   2.326   3.445   1.130 -0.4683 -0.4142 -0.1339
  260OPC     MW 1368   2.379   3.438   1.188  0.0149 -0.1792 -0.5365
  261OPC     OW 1369   2.934   4.391   2.518 -0.1097  0.6255  0.0348
  261OPC    HW1 1370   2.971   4.387   2.439  1.2190  0.7118  0.6280
  261OPC    HW2 1371   2.911   4.309   2.534  0.7976  0.3694  0.0868
  261OPC     MW 1372   2.936   4.378   2.509  0.2205  0.6003  0.1302
  262OPC     OW 1373   1.278   4.164   2.108  0.6856 -0.3584 -0.6864
  262OPC    HW1 1374   1.346   4.148   2.159  1.5604 -0.0010 -1.6918
  262OPC    HW2 1375   1.314   4.172   2.028 -0.4548  0.3861 -1.1535
  262OPC     MW 1376   1.293   4.163   2.103  0.6464 -0.1957 -0.9038
  263OPC     OW 1377   4.033   4.738   3.856 -0.1059  0.1548  0.4713
  263OPC    HW1 1378   4.112   4.746   3.819 -0.2330  1.8369  0.4802
  263OPC    HW2 1379   3.997   4.671   3.813  2.2325 -2.4570  2.2101
  263OPC     MW 1380   4.040   4.729   3.844  0.2208  0.0174  0.7296
  264OPC     OW 1381   3.545   3.944   1.328 -0.4186 -0.5468  0.6966
  264OPC    HW1 1382   3.557   4.026   1.355  1.1599 -0.6470  0.4083
  264OPC    HW2 1383   3.510   3.904   1.397 -0.0461  0.0758  1.2559
  264OPC     MW 1384   3.541   3.950   1.342 -0.1304 -0.4698  0.7367
  265OPC     OW 1385   1.225   1.982   4.642 -0.2094 -0.6551  0.7153
  265OPC    HW1 1386   1.143   1.990   4.613 -0.2365 -0.3527  0.8704
  265OPC    HW2 1387   1.252   1.907   4.607 -0.4441 -0.5937  0.3997
  265OPC     MW 1388   1.217   1.972   4.632 -0.2481 -0.6014  0.6917
  266OPC     OW 1389   2.078   2.476   0.295  0.4279  0.3642  0.0508
  266OPC    HW1 1390   2.096   2.543   0.347 -0.5551 -0.2958  1.3062
  266OPC    HW2 1391   2.089   2.508   0.215  0.3664  1.9004  0.6286
  266OPC     MW 1392   2.082   2.490   0.291  0.2737  0.4936  0.3216
  267OPC     OW 1393   2.090   1.250   3.242  0.2228  0.0451  0.5822
  267OPC    HW1 1394   2.030   1.313   3.240 -1.3345 -1.3718  0.3899
  267OPC    HW2 1395   2.150   1.276   3.183 -2.1004 -0.2409 -2.1316
  267OPC     MW 1396   2.090   1.263   3.233 -0.3505 -0.2064  0.1528
  268OPC     OW 1397   4.644   2.910   2.831  0.0775  0.0656  0.1722
  268OPC    HW1 1398   4.658   2.978   2.779 -0.8774  0.1996  0.0870
  268OPC    HW2 1399   4.635   2.946   2.910  1.8461 -0.1611  0.5220
  268OPC     MW 1400   4.645   2.925   2.835  0.1974  0.0519  0.2114
  269OPC     OW 1401   0.057   5.014   4.437  0.6796 -0.2222 -0.2982
  269OPC    HW1 1402   0.044   4.946   4.490 -0.0846 -0.9311 -1.3633
  269OPC    HW2 1403  -0.004   5.005   4.376  1.3928  0.7076 -1.1810
  269OPC     MW 1404   0.046   5.003   4.436  0.6721 -0.1895 -0.5860
  270OPC     OW 1405   0.333   0.524   0.018 -0.1761 -0.0884 -0.2993
  270OPC    HW1 1406   0.381   0.592  -0.008 -0.7588  0.5853  0.3889
  270OPC    HW2 1407   0.272   0.559   0.069  1.9294 -1.4807  3.5578
  270OPC     MW 1408   0.331   0.539   0.022  0.0488 -0.1945  0.3722
  271OPC     OW 1409   0.097   0.426   4.028 -0.0664  0.1731  0.0964
  271OPC    HW1 1410   0.022   0.382   4.032  0.3576 -0.6967 -1.0592
  271OPC    HW2 1411   0.073   0.504   3.998 -0.5364 -0.0240 -0.0580
  271OPC     MW 1412   0.082   0.431   4.024 -0.0732  0.0155 -0.0970
  272OPC     OW 1413   2.236   1.931   3.768 -0.0095 -0.4200  0.4129
  272OPC    HW1 1414   2.163   1.934   3.721 -0.0879 -2.9058  0.2048
  272OPC    HW2 1415   2.288   1.990   3.731 -1.2320  0.0077 -0.6688
  272OPC     MW 1416   2.233   1.940   3.756 -0.2017 -0.7240  0.2222
  273OPC     OW 1417   0.474   1.993   2.035  0.0533 -0.3074 -0.1611
  273OPC    HW1 1418   0.525   2.062   2.023  0.3611 -1.0317 -5.1763
  273OPC    HW2 1419   0.393   2.027   2.037  0.3197  0.3535  1.6149
  273OPC     MW 1420   0.469   2.008   2.034  0.1381 -0.3167 -0.6396
  274OPC     OW 1421   0.522   4.684   0.483  0.3657 -0.0395 -0.3968
  274OPC    HW1 1422   0.469   4.752   0.473  0.5716  0.7477  2.9915
  274OPC    HW2 1423   0.601   4.717   0.470  0.3278 -0.2949 -1.3819
  274OPC     MW 1424   0.526   4.699   0.479  0.3905  0.0391 -0.0418
  275OPC     OW 1425   3.871   0.652   1.545  0.2355  0.1023 -0.0699
  275OPC    HW1 1426   3.822   0.633   1.475  1.1560  0.2712 -0.7695
  275OPC    HW2 1427   3.928   0.710   1.515  0.8546 -0.0748  0.7470
  275OPC     MW 1428   3.872   0.657   1.530  0.4629  0.1011 -0.0526
  276OPC     OW 1429   0.031   3.317   0.010 -0.1431 -0.1198  0.4348
  276OPC    HW1 1430  -0.013   3.374  -0.039 -0.3089 -2.0389 -1.8013
  276OPC    HW2 1431   0.083   3.368   0.058 -1.0019  1.9481 -0.6853
  276OPC     MW 1432   0.032   3.333   0.010 -0.2944 -0.0978 -0.0610
  277OPC     OW 1433   3.340   0.528   2.104  0.1236  0.2929 -0.4592
  277OPC    HW1 1434   3.388   0.456   2.109 -1.1168 -0.5718 -0.6468
  277OPC    HW2 1435   3.400   0.592   2.105  1.2394 -0.7122 -0.1978
  277OPC     MW 1436   3.356   0.527   2.105  0.1053  0.0167 -0.4482
  278OPC     OW 1437   1.689   0.316   4.849  0.3515  0.1524  0.1868
  278OPC    HW1 1438   1.659   0.316   4.931 -1.8888  0.0060 -0.5637
  278OPC    HW2 1439   1.653   0.246   4.813 -0.1077  1.1323 -1.3837
  278OPC     MW 1440   1.679   0.306   4.856 -0.0473  0.2756 -0.1562
  279OPC     OW 1441   0.908   2.027   0.109 -0.1384 -0.2223  0.1271
  279OPC    HW1 1442   0.856   1.997   0.046  0.2105  0.2982 -0.4276
  279OPC    HW2 1443   0.874   2.104   0.129  1.9805  1.5526 -2.3343
  279OPC     MW 1444   0.895   2.034   0.102  0.2262  0.1167 -0.3184
  280OPC     OW 1445   1.903   2.233   4.808 -0.0599  0.1121 -0.2233
  280OPC    HW1 1446   1.919   2.176   4.745 -2.2905 -0.6924 -0.1506
  280OPC    HW2 1447   1.841   2.285   4.774 -0.5734  0.2931  0.9315
  280OPC     MW 1448   1.896   2.232   4.794 -0.4652  0.0199 -0.0417
  281OPC     OW 1449   1.852   1.472   2.067  0.1100 -0.5337  0.6622
  281OPC    HW1 1450   1.908   1.419   2.107  1.3735  0.7002  0.6102
  281OPC    HW2 1451   1.856   1.546   2.113 -1.1706 -0.2772  0.4042
  281OPC     MW 1452   1.861   1.475   2.079  0.1075 -0.3135  0.6164
  282OPC     OW 1453   0.959   2.680   0.232 -0.6031  0.2164 -0.4948
  282OPC    HW1 1454   1.013   2.724   0.283 -0.4829 -0.7948  0.2861
  282OPC    HW2 1455   0.995   2.687   0.153  1.5190 -1.6111  0.1988
  282OPC     MW 1456   0.972   2.687   0.228 -0.2719 -0.2029 -0.2770
  283OPC     OW 1457   1.469   4.761   0.452 -0.4722 -0.5647 -0.3695
  283OPC    HW1 1458   1.423   4.760   0.378 -1.1041  0.5625 -0.0214
  283OPC    HW2 1459   1.437   4.694   0.497 -0.0503 -1.2894 -1.1288
  283OPC     MW 1460   1.457   4.751   0.448 -0.5032 -0.5054 -0.4303
  284OPC     OW 1461   2.158   4.364   1.276 -0.2414  0.1427  0.7361
  284OPC    HW1 1462   2.199   4.310   1.221  0.1347  0.4021  0.7589
  284OPC    HW2 1463   2.076   4.365   1.247  0.0346  0.5744 -0.0520
  284OPC     MW 1464   2.152   4.356   1.264 -0.1452  0.2446  0.6231
  285OPC     OW 1465   1.446   1.309   3.674  0.0863 -0.3712 -0.6059
  285OPC    HW1 1466   1.433   1.395   3.668 -0.0118 -0.3213  0.1716
  285OPC    HW2 1467   1.374   1.280   3.715  0.9063 -0.5488  0.7906
  285OPC     MW 1468   1.433   1.317   3.679  0.1930 -0.3901 -0.2847
  286OPC     OW 1469   2.814   1.454   1.396  0.0095 -0.1396 -0.4290
  286OPC    HW1 1470   2.809   1.509   1.328  1.1037 -0.8333 -1.0987
  286OPC    HW2 1471   2.731   1.440   1.417 -0.3064  1.4930 -0.4582
  286OPC     MW 1472   2.801   1.460   1.389  0.1245 -0.0008 -0.5323
  287OPC     OW 1473   4.218   4.034   4.515  0.3462  0.1717 -0.2216
  287OPC    HW1 1474   4.265   4.045   4.587  0.6068 -2.4494  0.0946
  287OPC    HW2 1475   4.259   3.969   4.473 -1.3670 -0.2447 -1.3500
  287OPC     MW 1476   4.231   4.026   4.520  0.1316 -0.2770 -0.3417
  288OPC     OW 1477   2.518   2.415   4.720 -0.0367  0.2573 -0.0818
  288OPC    HW1 1478   2.502   2.496   4.691 -1.5762 -0.2032 -0.5952
  288OPC    HW2 1479   2.482   2.415   4.799  1.2768  0.5000  0.5465
  288OPC     MW 1480   2.510   2.427   4.727 -0.0702  0.2252 -0.0646
  289OPC     OW 1481   0.854   4.380   4.573  0.0523 -0.0179 -0.1271
  289OPC    HW1 1482   0.809   4.431   4.518 -2.1259 -0.3748  1.1805
  289OPC    HW2 1483   0.845   4.419   4.650  1.1226 -0.6954  0.3685
  289OPC     MW 1484   0.846   4.393   4.576 -0.1113 -0.1709  0.1392
  290OPC     OW 1485   0.270   0.830   5.006 -0.0960  0.1337  0.0471
  290OPC    HW1 1486   0.326   0.885   4.967  0.2366  0.4510  0.9548
  290OPC    HW2 1487   0.277   0.849   5.091 -1.0798 -0.2971  0.2453
  290OPC     MW 1488   0.279   0.840   5.013 -0.1922  0.1169  0.2105
  291OPC     OW 1489   3.964   4.162   0.682  0.2776  0.2793 -0.3182
  291OPC    HW1 1490   4.044   4.187   0.706 -0.0181  0.3715  0.6149
  291OPC    HW2 1491   3.913   4.192   0.746 -0.5825  0.7284 -1.1877
  291OPC     MW 1492   3.968   4.170   0.695  0.1068  0.3595 -0.3088
  292OPC     OW 1493   0.679   4.528   4.420 -0.2210 -0.5864  0.3186
  292OPC    HW1 1494   0.656   4.586   4.481  1.6198 -0.1919  0.6765
  292OPC    HW2 1495   0.637   4.557   4.349 -3.6984 -1.9326  1.5925
  292OPC     MW 1496   0.669   4.541   4.418 -0.4627 -0.7269  0.5598
  293OPC     OW 1497   3.896   1.084   4.118  0.1686 -0.3921  0.0804
  293OPC    HW1 1498   3.840   1.152   4.118  0.3422 -0.2490  0.1625
  293OPC    HW2 1499   3.913   1.073   4.033 -0.4674 -0.8381  0.0006
  293OPC     MW 1500   3.890   1.092   4.106  0.1003 -0.4369  0.0806
  294OPC     OW 1501   1.335   1.886   0.207  0.1493  0.5720  0.0246
  294OPC    HW1 1502   1.377   1.864   0.134 -1.1687  3.1659 -1.6800
  294OPC    HW2 1503   1.389   1.942   0.245  0.8608 -0.8237  1.1366
  294OPC     MW 1504   1.349   1.891   0.202  0.0597  0.7490 -0.0630
  295OPC     OW 1505   3.385   2.876   2.784  0.0481  0.1240 -0.1516
  295OPC    HW1 1506   3.298   2.879   2.778  0.1162  0.1830 -1.2620
  295OPC    HW2 1507   3.400   2.798   2.822 -0.4115 -1.2851 -2.6393
  295OPC     MW 1508   3.374   2.865   2.789 -0.0098 -0.0755 -0.6832
  296OPC     OW 1509   0.409   2.061   5.145 -0.6181 -0.4687 -0.5194
  296OPC    HW1 1510   0.373   2.002   5.198 -0.9105 -0.9347 -1.2265
  296OPC    HW2 1511   0.468   2.100   5.196 -0.1826 -1.5938 -0.1245
  296OPC     MW 1512   0.412   2.058   5.160 -0.5970 -0.7037 -0.5658
  297OPC     OW 1513   1.157   4.837   1.899  0.4159 -0.5540 -0.5123
  297OPC    HW1 1514   1.084   4.884   1.889 -0.0937 -1.7506 -3.5143
  297OPC    HW2 1515   1.129   4.758   1.923  0.5780 -1.2051 -2.3056
  297OPC     MW 1516   1.142   4.832   1.901  0.3646 -0.8268 -1.2206
  298OPC     OW 1517   3.852   1.800   1.690  0.5154 -0.5153 -0.0390
  298OPC    HW1 1518   3.924   1.751   1.679  0.6474 -0.4770  0.6067
  298OPC    HW2 1519   3.884   1.881   1.699  0.4687 -0.6017  1.0704
  298OPC     MW 1520   3.868   1.805   1.690  0.5280 -0.5224  0.2202
  299OPC     OW 1521   3.322   0.354   4.999 -0.5585  0.0688  0.2887
  299OPC    HW1 1522   3.407   0.334   4.988 -0.5631 -0.9225  1.7549
  299OPC    HW2 1523   3.283   0.276   4.994 -0.9550 -0.0097  3.0377
  299OPC     MW 1524   3.329   0.339   4.996 -0.6179 -0.0892  0.9115
  300OPC     OW 1525   3.482   4.734   2.553  0.0960 -0.4044  0.3989
  300OPC    HW1 1526   3.431   4.785   2.505 -0.0437 -0.0039  0.9603
  300OPC    HW2 1527   3.562   4.765   2.539  0.0204 -0.0826  0.6736
  300OPC     MW 1528   3.486   4.746   2.544  0.0641 -0.2978  0.5224
  301OPC     OW 1529   0.205   0.546   1.654 -0.0244  0.5201 -0.3144
  301OPC    HW1 1530   0.187   0.627   1.680  0.0765  0.7996 -1.0781
  301OPC    HW2 1531   0.131   0.503   1.669  0.2652  0.4793  1.1184
  301OPC     MW 1532   0.191   0.552   1.660  0.0333  0.5554 -0.2155
  302OPC     OW 1533   0.321   2.797   4.545 -0.0653 -0.7252  0.3575
  302OPC    HW1 1534   0.358   2.726   4.510  2.4843 -0.1844  1.6863
  302OPC    HW2 1535   0.255   2.765   4.591 -1.2103 -1.8054 -1.8567
  302OPC     MW 1536   0.317   2.782   4.546  0.1422 -0.8050  0.2267
  303OPC     OW 1537   0.427   2.951   3.363  0.1009 -0.2280 -0.1254
  303OPC    HW1 1538   0.408   2.875   3.402  0.9477 -1.0247 -1.1842
  303OPC    HW2 1539   0.428   2.930   3.278  0.0683  1.0427 -0.4571
  303OPC     MW 1540   0.424   2.936   3.356  0.2212 -0.1580 -0.3308
  304OPC     OW 1541   3.830   4.641   2.272 -0.1204  0.4179 -0.4537
  304OPC    HW1 1542   3.804   4.572   2.225 -0.9020  0.7391 -0.4859
  304OPC    HW2 1543   3.771   4.702   2.256  0.3101  0.9560 -0.0495
  304OPC     MW 1544   3.818   4.640   2.263 -0.1721  0.5448 -0.3988
  305OPC     OW 1545   4.813   4.613   5.158  0.0534 -0.2583 -0.1677
  305OPC    HW1 1546   4.877   4.658   5.120  2.1691 -2.0859  0.9851
  305OPC    HW2 1547   4.855   4.562   5.216 -2.6172 -0.3875  1.8364
  305OPC     MW 1548   4.829   4.612   5.161 -0.0284 -0.5472  0.2987
  306OPC     OW 1549   2.084   0.689   1.964 -0.1531  0.7202  0.0890
  306OPC    HW1 1550   2.003   0.711   1.940 -0.9396 -1.0362  0.9381
  306OPC    HW2 1551   2.071   0.631   2.028  1.8001  1.3354  1.1282
  306OPC     MW 1552   2.070   0.683   1.970  0.0191  0.5516  0.3680
  307OPC     OW 1553   3.005   1.643   0.641 -0.4414  0.2804  0.1684
  307OPC    HW1 1554   3.011   1.709   0.584 -2.9927  1.5515  1.1865
  307OPC    HW2 1555   3.042   1.576   0.599  1.1083  2.0135 -1.4344
  307OPC     MW 1556   3.011   1.643   0.626 -0.5893  0.7241  0.0820
  308OPC     OW 1557   1.513   1.328   4.878 -0.7412 -0.3045  0.2167
  308OPC    HW1 1558   1.464   1.360   4.943 -3.5137 -3.1481 -0.2173
  308OPC    HW2 1559   1.456   1.316   4.814  1.6209  0.9877 -2.3347
  308OPC     MW 1560   1.497   1.331   4.878 -0.8017 -0.5337 -0.2244
  309OPC     OW 1561   2.812   0.875   2.379  0.1760 -0.3267 -0.0540
  309OPC    HW1 1562   2.825   0.961   2.380  0.0318 -0.3105  0.3449
  309OPC    HW2 1563   2.744   0.863   2.433  0.2467 -0.6977 -0.0429
  309OPC     MW 1564   2.804   0.886   2.387  0.1651 -0.3791  0.0066
  310OPC     OW 1565   0.984   4.593   0.177  0.2637  0.2296 -0.1359
  310OPC    HW1 1566   0.904   4.575   0.148 -0.5954  0.1404  2.1024
  310OPC    HW2 1567   1.029   4.521   0.157 -0.6907 -0.4673  0.1077
  310OPC     MW 1568   0.979   4.579   0.170 -0.0041  0.1137  0.2307
  311OPC     OW 1569   3.890   1.481   1.064 -0.2240  0.9674 -0.1329
  311OPC    HW1 1570   3.909   1.427   1.130 -0.4820 -0.6156 -1.3062
  311OPC    HW2 1571   3.806   1.464   1.047  0.0238  0.8279 -1.3024
  311OPC     MW 1572   3.880   1.470   1.071 -0.2254  0.7129 -0.4789
  312OPC     OW 1573   3.134   2.815   1.418 -0.0218 -0.0365 -0.0992
  312OPC    HW1 1574   3.218   2.805   1.398 -0.0530 -0.0431 -0.2255
  312OPC    HW2 1575   3.101   2.735   1.412  0.1154 -0.1581  0.6565
  312OPC     MW 1576   3.142   2.802   1.415 -0.0062 -0.0556 -0.0063
  313OPC     OW 1577   4.607   4.144   0.812 -0.5409  0.4267 -0.6760
  313OPC    HW1 1578   4.685   4.173   0.836 -0.6598 -1.3425  2.2966
  313OPC    HW2 1579   4.553   4.210   0.830 -0.2403  0.1248  1.5494
  313OPC     MW 1580   4.611   4.158   0.818 -0.5138  0.1206  0.0919
  314OPC     OW 1581   0.635   4.199   1.879  0.3231 -0.1443 -0.5322
  314OPC    HW1 1582   0.660   4.127   1.838 -1.4975 -0.0193 -1.9893
  314OPC    HW2 1583   0.676   4.263   1.836 -0.0880 -0.1458 -0.9330
  314OPC     MW 1584   0.645   4.198   1.867 -0.0066 -0.1259 -0.8066
  315OPC     OW 1585   2.380   0.270   4.277  0.1896 -0.1260  0.3585
  315OPC    HW1 1586   2.354   0.324   4.341 -0.3225 -0.3977  0.3896
  315OPC    HW2 1587   2.439   0.219   4.315 -0.4379 -0.5809  0.7546
  315OPC     MW 1588   2.385   0.270   4.292  0.0212 -0.2334  0.4218
  316OPC     OW 1589   4.645   1.793   4.199  0.5231  0.2519 -0.2937
  316OPC    HW1 1590   4.666   1.827   4.122  0.3430  0.6896 -0.1541
  316OPC    HW2 1591   4.587   1.731   4.179  1.0514 -0.1555 -0.5732
  316OPC     MW 1592   4.639   1.789   4.185  0.5746  0.2563 -0.3145
  317OPC     OW 1593   3.354   0.724   1.331  0.4927 -0.0626  0.6366
  317OPC    HW1 1594   3.381   0.691   1.407 -1.3333 -1.8267  0.6166
  317OPC    HW2 1595   3.268   0.732   1.343  0.0889 -0.8822 -1.4135
  317OPC     MW 1596   3.345   0.720   1.344  0.1632 -0.4443  0.3308
  318OPC     OW 1597   4.741   4.653   4.168 -0.3581 -0.2250  0.2453
  318OPC    HW1 1598   4.657   4.632   4.178 -0.0922 -0.3835  2.7487
  318OPC    HW2 1599   4.781   4.575   4.164 -0.2884 -0.1489 -0.6380
  318OPC     MW 1600   4.734   4.638   4.169 -0.3085 -0.2370  0.4845
  319OPC     OW 1601   3.212   3.876   4.348 -0.2333 -0.3351 -0.4850
  319OPC    HW1 1602   3.221   3.960   4.328 -0.0836 -0.4181 -0.7690
  319OPC    HW2 1603   3.290   3.853   4.380 -0.2005 -0.4262 -0.6291
  319OPC     MW 1604   3.225   3.885   4.350 -0.2062 -0.3608 -0.5481
  320OPC     OW 1605   3.338   1.133   3.493 -0.0645  0.3669 -0.6179
  320OPC    HW1 1606   3.420   1.109   3.475 -0.4575 -1.6237  0.0099
  320OPC    HW2 1607   3.337   1.141   3.580 -0.6564 -0.1656 -0.5685
  320OPC     MW 1608   3.350   1.130   3.503 -0.2099 -0.0058 -0.5178
  321OPC     OW 1609   4.112   2.172   4.091  0.5924 -0.3645 -0.1997
  321OPC    HW1 1610   4.082   2.124   4.024  0.6972 -0.2268 -0.3460
  321OPC    HW2 1611   4.193   2.192   4.068  0.3377  0.4200 -0.4362
  321OPC     MW 1612   4.119   2.168   4.078  0.5701 -0.2283 -0.2561
  322OPC     OW 1613   3.926   0.169   4.862 -0.0225  0.2400  0.1713
  322OPC    HW1 1614   3.912   0.219   4.791  1.7773  1.1512  0.3943
  322OPC    HW2 1615   3.891   0.092   4.840 -1.3028  1.0862 -0.8944
  322OPC     MW 1616   3.919   0.165   4.848  0.0542  0.4996  0.0470
  323OPC     OW 1617   2.492   0.880   4.439  0.0349  0.0114  0.0510
  323OPC    HW1 1618   2.497   0.926   4.365 -0.1871  1.4258  0.8728
  323OPC    HW2 1619   2.444   0.931   4.491  1.4104 -0.2635  1.6533
  323OPC     MW 1620   2.486   0.894   4.435  0.2053  0.1797  0.4091
  324OPC     OW 1621   1.254   0.807   4.576 -0.5026  0.0831  0.7574
  324OPC    HW1 1622   1.283   0.852   4.506  2.3517  0.7187  2.1741
  324OPC    HW2 1623   1.322   0.756   4.596 -1.2203 -0.0680  3.0470
  324OPC     MW 1624   1.269   0.806   4.569 -0.1870  0.1547  1.3051
  325OPC     OW 1625   3.281   4.772   1.055 -0.1464  0.5699 -0.0980
  325OPC    HW1 1626   3.330   4.825   1.104 -0.0170  1.0191 -0.7022
  325OPC    HW2 1627   3.277   4.699   1.102 -1.0681  1.3990  1.1534
  325OPC     MW 1628   3.288   4.769   1.069 -0.2637  0.7589 -0.0024
  326OPC     OW 1629   2.612   3.572   1.403 -0.2214  0.2979  0.6387
  326OPC    HW1 1630   2.644   3.640   1.448 -1.0826  0.0597  1.6314
  326OPC    HW2 1631   2.575   3.522   1.464 -1.4424 -0.0270 -0.3419
  326OPC     MW 1632   2.612   3.575   1.419 -0.5291  0.2146  0.6405
  327OPC     OW 1633   3.252   3.600   0.139 -0.5995 -0.4408 -0.0131
  327OPC    HW1 1634   3.199   3.545   0.097 -1.4971  0.1864  0.2735
  327OPC    HW2 1635   3.298   3.547   0.192 -1.9653 -0.8697  0.8045
  327OPC     MW 1636   3.251   3.584   0.141 -0.9338 -0.4116  0.1500
  328OPC     OW 1637   4.124   0.832   5.249 -0.2247  0.4297  0.0947
  328OPC    HW1 1638   4.204   0.830   5.214 -0.2614  2.3793 -0.2197
  328OPC    HW2 1639   4.126   0.767   5.307  2.0055  1.1788  0.9812
  328OPC     MW 1640   4.136   0.822   5.252  0.0994  0.8283  0.1792
  329OPC     OW 1641   0.313   3.410   1.607  0.4263 -0.7615 -0.7370
  329OPC    HW1 1642   0.359   3.430   1.535  1.3876 -0.8387 -0.1665
  329OPC    HW2 1643   0.353   3.338   1.638  1.8242  0.7923  1.3651
  329OPC     MW 1644   0.326   3.402   1.601  0.7748 -0.5435 -0.3422
  330OPC     OW 1645   3.355   4.087   2.473 -0.5089 -0.8984 -0.2455
  330OPC    HW1 1646   3.395   4.019   2.435 -0.0178 -0.7433 -0.0137
  330OPC    HW2 1647   3.273   4.083   2.442 -1.1419 -2.9081  1.4144
  330OPC     MW 1648   3.349   4.076   2.463 -0.5298 -1.1725  0.0339
  331OPC     OW 1649   1.753   0.077   3.193  0.6856  0.2497 -0.5665
  331OPC    HW1 1650   1.674   0.083   3.231  1.0748 -1.1222  0.5279
  331OPC    HW2 1651   1.763   0.156   3.156 -0.8268  0.7512 -0.0089
  331OPC     MW 1652   1.743   0.090   3.193  0.5197  0.1212 -0.3226
  332OPC     OW 1653   2.503   2.132   4.841 -0.0245 -0.5995 -0.3762
  332OPC    HW1 1654   2.537   2.052   4.832 -0.4810 -1.1639  2.2424
  332OPC    HW2 1655   2.418   2.121   4.824  0.1508 -0.2908 -1.5795
  332OPC     MW 1656   2.496   2.119   4.837 -0.0662 -0.6373 -0.1669
  333OPC     OW 1657   2.586   4.507   0.481 -0.3329 -0.1967  0.1227
  333OPC    HW1 1658   2.595   4.434   0.434  0.2920  0.1871 -0.3611
  333OPC    HW2 1659   2.546   4.562   0.427  1.0943  0.5079 -0.2552
  333OPC     MW 1660   2.581   4.504   0.466 -0.0297 -0.0360 -0.0046
  334OPC     OW 1661   4.884   0.872   0.458 -0.4945  0.2430  0.4177
  334OPC    HW1 1662   4.882   0.933   0.396  4.0345 -0.4459 -0.7109
  334OPC    HW2 1663   4.871   0.798   0.413  0.6392 -0.0884  0.6199
  334OPC     MW 1664   4.882   0.870   0.442  0.3421  0.0922  0.2809
  335OPC     OW 1665   2.068   0.300   3.791  0.9343  0.5161 -0.2823
  335OPC    HW1 1666   2.066   0.215   3.810  0.6810  0.6350  0.2270
  335OPC    HW2 1667   2.153   0.315   3.774  0.9248  0.0891 -0.7532
  335OPC     MW 1668   2.080   0.290   3.791  0.8955  0.4706 -0.2764
  336OPC     OW 1669   4.229   0.351   4.741  0.7934  0.7134 -0.4318
  336OPC    HW1 1670   4.256   0.426   4.706  1.0645  0.9947  0.3592
  336OPC    HW2 1671   4.227   0.368   4.827 -0.3606  0.2105 -0.3406
  336OPC     MW 1672   4.232   0.365   4.749  0.6630  0.6807 -0.3011
  337OPC     OW 1673   4.134   4.747   3.296 -0.3589 -0.4833  0.2052
  337OPC    HW1 1674   4.180   4.706   3.234 -0.2098 -0.0254  0.0144
  337OPC    HW2 1675   4.084   4.802   3.252 -0.9677 -0.8538  0.4272
  337OPC     MW 1676   4.134   4.749   3.281 -0.4270 -0.4706  0.2098
  338OPC     OW 1677   4.354   3.759   5.177  0.1163 -0.1656 -0.1986
  338OPC    HW1 1678   4.276   3.798   5.170 -0.2464 -0.6740  0.7978
  338OPC    HW2 1679   4.343   3.704   5.244  1.6142  0.4133  0.5520
  338OPC     MW 1680   4.341   3.757   5.186  0.2840 -0.1551  0.0594
  339OPC     OW 1681   4.727   1.695   3.337  0.3018  0.2135  0.4271
  339OPC    HW1 1682   4.673   1.763   3.326 -1.0416 -0.6238  1.4621
  339OPC    HW2 1683   4.679   1.627   3.310  0.3660 -0.6897  2.4077
  339OPC     MW 1684   4.712   1.695   3.331  0.1130 -0.0436  0.8726
  340OPC     OW 1685   2.459   0.229   3.430  0.1421  0.7998 -0.1127
  340OPC    HW1 1686   2.517   0.285   3.463 -0.6045  0.9029  1.0902
  340OPC    HW2 1687   2.504   0.155   3.420  0.4445  0.8216  0.9906
  340OPC     MW 1688   2.474   0.226   3.434  0.0765  0.8183  0.2279
  341OPC     OW 1689   4.738   2.194   2.884 -0.2830 -0.1602 -0.3884
  341OPC    HW1 1690   4.724   2.109   2.899  2.0183 -0.1900  2.4473
  341OPC    HW2 1691   4.658   2.229   2.891 -0.9234 -1.7737  1.1317
  341OPC     MW 1692   4.724   2.187   2.887 -0.0377 -0.4030  0.2550
  342OPC     OW 1693   0.051   1.714   0.603 -0.2333 -0.3699  0.3166
  342OPC    HW1 1694   0.081   1.796   0.608 -2.0496  0.5257 -1.6256
  342OPC    HW2 1695  -0.034   1.723   0.620 -0.5295 -1.7745 -0.3219
  342OPC     MW 1696   0.043   1.728   0.606 -0.5454 -0.4452 -0.0646
  343OPC     OW 1697   4.545   3.555   5.129 -0.4117 -0.5231  0.2565
  343OPC    HW1 1698   4.606   3.544   5.190  1.8269 -1.8807 -2.0223
  343OPC    HW2 1699   4.515   3.635   5.144  0.2350 -0.6817  2.8827
  343OPC     MW 1700   4.549   3.565   5.140  0.0145 -0.7470  0.3078
  344OPC     OW 1701   0.122   4.290   4.559  0.3611 -0.0684  0.1560
  344OPC    HW1 1702   0.185   4.306   4.501 -0.6483  0.3226 -0.8950
  344OPC    HW2 1703   0.140   4.210   4.587  2.0316  0.5151  0.8647
  344OPC     MW 1704   0.134   4.281   4.554  0.4587  0.0758  0.1056
  345OPC     OW 1705   0.375   4.298   1.788 -0.0127 -1.4028  0.2459
  345OPC    HW1 1706   0.380   4.319   1.704  0.1245 -1.8265  0.1463
  345OPC    HW2 1707   0.454   4.265   1.806  0.9598  1.2481  1.2642
  345OPC     MW 1708   0.387   4.296   1.779  0.1512 -1.0736  0.3815
  346OPC     OW 1709   4.827   0.472   1.888  0.1952 -0.1263 -0.1175
  346OPC    HW1 1710   4.743   0.455   1.874  0.3853 -1.1166 -0.1171
  346OPC    HW2 1711   4.831   0.487   1.974 -0.2910  1.9301 -0.3950
  346OPC     MW 1712   4.815   0.471   1.899  0.1514  0.0312 -0.1584
  347OPC     OW 1713   0.513   1.880   3.861 -0.1045  0.0361  0.4670
  347OPC    HW1 1714   0.590   1.839   3.864  0.0086  0.1801 -0.2524
  347OPC    HW2 1715   0.527   1.947   3.806 -1.4801 -1.5492 -1.9959
  347OPC     MW 1716   0.526   1.884   3.854 -0.2910 -0.1768 -0.0032
  348OPC     OW 1717   0.803   1.809   1.053 -0.0598  0.5423  0.1170
  348OPC    HW1 1718   0.752   1.744   1.025  1.7298 -1.2812  0.8524
  348OPC    HW2 1719   0.748   1.863   1.093 -1.4485 -1.3231  0.8785
  348OPC     MW 1720   0.787   1.807   1.055 -0.0006 -0.0026  0.3381
  349OPC     OW 1721   3.289   0.261   3.166  0.0410  0.6494 -0.2348
  349OPC    HW1 1722   3.345   0.283   3.230 -1.0887  0.3071  0.9076
  349OPC    HW2 1723   3.341   0.228   3.104  1.1015  0.1803  0.8607
  349OPC     MW 1724   3.305   0.260   3.166  0.0309  0.5295  0.0958
  350OPC     OW 1725   1.635   0.512   0.144  0.5128  0.2823  0.7571
  350OPC    HW1 1726   1.715   0.536   0.118 -0.4259  3.8734  0.5505
  350OPC    HW2 1727   1.626   0.550   0.222 -0.9997  0.0306  0.7407
  350OPC     MW 1728   1.645   0.521   0.151  0.1508  0.7756  0.7242
  351OPC     OW 1729   4.060   1.985   2.443 -0.0757 -0.1818 -0.2319
  351OPC    HW1 1730   4.073   1.969   2.358 -0.9808 -1.4266 -0.1609
  351OPC    HW2 1731   3.974   1.971   2.453 -0.1242  0.7116  0.7391
  351OPC     MW 1732   4.049   1.981   2.432 -0.2167 -0.2337 -0.0778
  352OPC     OW 1733   1.740   0.336   5.172 -0.4255 -0.2551 -0.0930
  352OPC    HW1 1734   1.761   0.411   5.210 -0.2937 -0.7452  0.8388
  352OPC    HW2 1735   1.667   0.312   5.212  1.0399 -2.0294  1.7734
  352OPC     MW 1736   1.732   0.343   5.184 -0.1896 -0.5896  0.3202
  353OPC     OW 1737   1.675   3.535   3.472 -0.4108  0.1510 -0.4371
  353OPC    HW1 1738   1.690   3.597   3.413  0.3203  0.8141  0.4153
  353OPC    HW2 1739   1.602   3.496   3.443 -0.0314  0.3940 -1.8024
  353OPC     MW 1740   1.666   3.538   3.459 -0.2467  0.2848 -0.5128
  354OPC     OW 1741   1.537   1.171   4.357  0.4775  0.1794 -0.6592
  354OPC    HW1 1742   1.539   1.214   4.433 -0.7468  0.5812 -0.8276
  354OPC    HW2 1743   1.619   1.179   4.327  0.6550  1.1147  0.0170
  354OPC     MW 1744   1.549   1.178   4.364  0.3228  0.3770 -0.5844
  355OPC     OW 1745   0.471   2.237   0.886 -0.0520 -0.1220  0.3566
  355OPC    HW1 1746   0.523   2.271   0.947  0.5695  2.9743 -1.6706
  355OPC    HW2 1747   0.521   2.176   0.849  0.7162  0.1758  0.8708
  355OPC     MW 1748   0.486   2.233   0.890  0.1533  0.3792  0.1331
  356OPC     OW 1749   4.132   2.036   1.141  0.1772  0.2390 -0.1486
  356OPC    HW1 1750   4.056   2.016   1.102  0.3857  1.3386 -1.1650
  356OPC    HW2 1751   4.188   2.044   1.075  1.0622  0.0121  0.5512
  356OPC     MW 1752   4.129   2.034   1.126  0.3390  0.3678 -0.1953
  357OPC     OW 1753   1.893   1.409   1.654  0.2622 -0.1614 -0.5507
  357OPC    HW1 1754   1.900   1.478   1.707  2.1436 -1.3233  0.8591
  357OPC    HW2 1755   1.827   1.430   1.601 -1.5559  1.2017  2.0450
  357OPC     MW 1756   1.884   1.423   1.654  0.2715 -0.1317  0.0410
  358OPC     OW 1757   3.713   1.820   3.257  0.3113  0.6843 -0.3279
  358OPC    HW1 1758   3.698   1.862   3.332  0.9560  0.6955 -0.1964
  358OPC    HW2 1759   3.657   1.856   3.201 -0.3596  0.4974  0.2080
  358OPC     MW 1760   3.703   1.832   3.260  0.3074  0.6583 -0.2294
  359OPC     OW 1761   4.968   2.792   5.197 -0.1063 -0.5212  0.6132
  359OPC    HW1 1762   5.042   2.790   5.243  0.7706  1.5612 -0.5989
  359OPC    HW2 1763   4.973   2.866   5.151 -3.0288 -0.1990  0.5866
  359OPC     MW 1764   4.980   2.802   5.197 -0.4084 -0.1661  0.4303
  360OPC     OW 1765   0.988   4.160   3.330  0.2145 -0.3266  0.3558
  360OPC    HW1 1766   1.054   4.188   3.379 -1.6215  0.9101  2.3171
  360OPC    HW2 1767   1.005   4.075   3.318  3.8766  0.5157 -2.2853
  360OPC     MW 1768   1.000   4.152   3.336  0.4842 -0.0196  0.2553
  361OPC     OW 1769   1.147   1.049   4.225  0.4290  0.0708  0.0238
  361OPC    HW1 1770   1.134   1.074   4.142  0.1555 -0.5050 -0.1154
  361OPC    HW2 1771   1.066   1.032   4.253  0.2710  2.2989  1.0977
  361OPC     MW 1772   1.133   1.050   4.217  0.3652  0.3149  0.1619
  362OPC     OW 1773   2.453   1.572   0.418  0.1829  0.1770 -0.4384
  362OPC    HW1 1774   2.486   1.559   0.498  0.4849  0.3025 -0.5433
  362OPC    HW2 1775   2.377   1.613   0.435  0.2398  0.1943 -0.2146
  362OPC     MW 1776   2.446   1.576   0.432  0.2359  0.1981 -0.4208
  363OPC     OW 1777   1.338   2.104   4.051  0.1755  0.4236 -0.2595
  363OPC    HW1 1778   1.412   2.076   4.088  0.9325  1.7711 -0.6964
  363OPC    HW2 1779   1.290   2.132   4.119  0.5051  0.5184 -0.0643
  363OPC     MW 1780   1.342   2.104   4.066  0.3361  0.6367 -0.2952
  364OPC     OW 1781   1.557   0.896   3.819  0.2974  0.2440 -0.5185
  364OPC    HW1 1782   1.483   0.931   3.849  0.9405  1.1040  0.1356
  364OPC    HW2 1783   1.544   0.810   3.825 -0.3525  0.3902  0.3194
  364OPC     MW 1784   1.544   0.889   3.824  0.2964  0.3926 -0.2981
  365OPC     OW 1785   4.678   0.923   3.641  0.1712  0.5420 -0.2060
  365OPC    HW1 1786   4.631   0.892   3.575  0.2430  0.2927 -0.1430
  365OPC    HW2 1787   4.637   0.997   3.664  0.4451  0.9096 -0.8706
  365OPC     MW 1788   4.665   0.929   3.635  0.2222  0.5594 -0.2948
  366OPC     OW 1789   1.982   3.942   4.259  0.4187 -0.2677 -0.7203
  366OPC    HW1 1790   1.939   3.930   4.183  0.9758 -0.1601 -1.0574
  366OPC    HW2 1791   1.935   3.895   4.316  0.4881 -1.0813 -1.3056
  366OPC     MW 1792   1.969   3.933   4.256  0.5112 -0.3722 -0.8566
  367OPC     OW 1793   0.564   4.662   2.769 -0.3130  0.1646 -0.4135
  367OPC    HW1 1794   0.573   4.582   2.735  0.5048  0.6485 -1.3824
  367OPC    HW2 1795   0.607   4.713   2.713  2.6368  0.8282  2.1569
  367OPC     MW 1796   0.572   4.658   2.756  0.2436  0.3343 -0.1768
  368OPC     OW 1797   4.486   2.759   2.675 -0.2915  0.4541 -0.0233
  368OPC    HW1 1798   4.544   2.809   2.717 -0.5567  1.3380 -0.6736
  368OPC    HW2 1799   4.436   2.727   2.739 -0.0843  0.9850  0.4121
  368OPC     MW 1800   4.487   2.762   2.691 -0.3002  0.6632 -0.0550
  369OPC     OW 1801   3.945   1.853   0.535  0.6612 -0.1758  0.5094
  369OPC    HW1 1802   3.898   1.782   0.552 -0.2769  0.4843  0.7251
  369OPC    HW2 1803   3.885   1.915   0.519  1.4250 -0.0370 -2.3431
  369OPC     MW 1804   3.929   1.852   0.535  0.6355 -0.0578  0.1199
  370OPC     OW 1805   3.128   3.830   1.878 -0.4567 -0.2364 -0.1057
  370OPC    HW1 1806   3.131   3.885   1.946 -1.9461  0.5764 -0.6658
  370OPC    HW2 1807   3.153   3.754   1.913  0.5790  0.5450  0.9268
  370OPC     MW 1808   3.132   3.826   1.893 -0.5237 -0.0010 -0.0359
  371OPC     OW 1809   1.048   2.888   1.583  0.2779 -0.5832  0.5082
  371OPC    HW1 1810   1.030   2.815   1.539 -2.7501  0.4560 -0.2312
  371OPC    HW2 1811   1.087   2.939   1.524  0.4467 -0.8586  0.3821
  371OPC     MW 1812   1.051   2.885   1.568 -0.1445 -0.4703  0.3803
  372OPC     OW 1813   4.481   1.281   4.816 -0.4495 -0.2158  0.6426
  372OPC    HW1 1814   4.447   1.249   4.889 -1.2217  0.5098  0.6077
  372OPC    HW2 1815   4.415   1.279   4.759 -0.1660  0.2595  0.2820
  372OPC     MW 1816   4.466   1.276   4.818 -0.5219 -0.0384  0.5839
  373OPC     OW 1817   2.038   4.410   4.327  0.5511  0.2877 -0.8285
  373OPC    HW1 1818   2.060   4.341   4.278  0.1468  0.0015 -0.6174
  373OPC    HW2 1819   2.112   4.429   4.370  0.7878  0.2692 -1.2207
  373OPC     MW 1820   2.052   4.402   4.326  0.5263  0.2427 -0.8552
  374OPC     OW 1821   3.912   5.037   2.346 -0.0467  0.1459  0.2054
  374OPC    HW1 1822   3.851   4.993   2.391  1.2187 -0.3559  1.5264
  374OPC    HW2 1823   3.870   5.062   2.274 -1.8638 -0.0000  1.1461
  374OPC     MW 1824   3.896   5.034   2.342 -0.1283  0.0503  0.5395
  375OPC     OW 1825   3.795   1.403   2.379  0.0428  0.4072  0.2188
  375OPC    HW1 1826   3.857   1.450   2.419  1.9146  0.0707 -2.0824
  375OPC    HW2 1827   3.736   1.463   2.356  0.7464  1.1333  0.2576
  375OPC     MW 1828   3.796   1.419   2.381  0.4233  0.4648 -0.1154
  376OPC     OW 1829   4.813   0.873   1.046  0.3119 -0.1728  0.1255
  376OPC    HW1 1830   4.806   0.917   1.121  1.6786  1.6906 -0.7570
  376OPC    HW2 1831   4.750   0.908   0.996 -0.6218 -1.4359  0.3786
  376OPC     MW 1832   4.802   0.885   1.049  0.3757 -0.0841  0.0325
  377OPC     OW 1833   0.091   1.177   4.932  0.1636 -0.4541  0.6657
  377OPC    HW1 1834   0.072   1.262   4.926  3.4079  0.3553 -0.2115
  377OPC    HW2 1835   0.143   1.173   5.002  0.8798 -1.5085  0.1007
  377OPC     MW 1836   0.096   1.189   4.941  0.7487 -0.4902  0.4528
  378OPC     OW 1837   2.475   1.190   2.083 -0.6843 -0.1375 -0.1899
  378OPC    HW1 1838   2.395   1.162   2.060 -0.7304 -1.7004  1.6703
  378OPC    HW2 1839   2.528   1.126   2.055 -0.5262 -0.9789  1.8723
  378OPC     MW 1840   2.471   1.176   2.075 -0.6677 -0.4927  0.3896
  379OPC     OW 1841   0.131   1.364   4.541  0.3106  0.2124  0.2551
  379OPC    HW1 1842   0.053   1.331   4.562  0.7803 -0.6834  0.6842
  379OPC    HW2 1843   0.127   1.447   4.569  0.1619 -0.3479  2.0602
  379OPC     MW 1844   0.119   1.371   4.548  0.3580 -0.0026  0.5851
  380OPC     OW 1845   1.592   1.937   4.073 -0.4765 -0.1279  0.2459
  380OPC    HW1 1846   1.665   1.965   4.111 -0.0829  0.4823 -0.9051
  380OPC    HW2 1847   1.556   1.885   4.133 -0.2759  1.3678  1.7370
  380OPC     MW 1848   1.597   1.933   4.087 -0.3887  0.1832  0.2961
  381OPC     OW 1849   0.351   1.194   1.333  0.3101  0.5988 -0.0081
  381OPC    HW1 1850   0.297   1.235   1.388  1.2410  1.4827  0.2732
  381OPC    HW2 1851   0.422   1.244   1.333  1.1249 -0.5161 -0.3945
  381OPC     MW 1852   0.353   1.207   1.341  0.5679  0.5646 -0.0237
  382OPC     OW 1853   1.306   2.472   4.618 -0.5999 -0.6367  0.2626
  382OPC    HW1 1854   1.219   2.471   4.616 -0.5816 -0.8469 -0.9598
  382OPC    HW2 1855   1.324   2.459   4.702 -1.7662  1.6157  0.9447
  382OPC     MW 1856   1.296   2.470   4.630 -0.7694 -0.3350  0.1826
  383OPC     OW 1857   2.177   1.108   1.329 -0.2923  0.7291 -0.2039
  383OPC    HW1 1858   2.264   1.108   1.339 -0.2289  3.6428  0.2876
  383OPC    HW2 1859   2.166   1.084   1.246  0.8367 -1.1190  0.1324
  383OPC     MW 1860   2.188   1.105   1.318 -0.1161  0.8864 -0.0816
  384OPC     OW 1861   1.053   5.026   3.303 -0.1499 -0.2689  0.4462
  384OPC    HW1 1862   1.105   5.026   3.373  0.6297  1.4471 -0.0879
  384OPC    HW2 1863   1.082   5.093   3.256 -0.2330 -1.7602 -1.8747
  384OPC     MW 1864   1.065   5.036   3.306 -0.0471 -0.2356  0.0244
  385OPC     OW 1865   4.885   1.247   4.557  0.1669  0.0583 -0.1441
  385OPC    HW1 1866   4.841   1.274   4.627 -0.2794  0.6698 -0.6514
  385OPC    HW2 1867   4.834   1.270   4.490 -0.7401 -2.9112 -0.6261
  385OPC     MW 1868   4.871   1.254   4.558 -0.0329 -0.2901 -0.2902
  386OPC     OW 1869   2.550   1.159   5.124  0.3843 -0.2065  0.0411
  386OPC    HW1 1870   2.587   1.117   5.191 -0.1825  0.2574  0.6591
  386OPC    HW2 1871   2.517   1.232   5.160  0.1912  0.1245 -0.7642
  386OPC     MW 1872   2.550   1.164   5.139  0.2722 -0.0890  0.0134
  387OPC     OW 1873   4.137   0.592   1.010  0.7358  0.2809 -0.2962
  387OPC    HW1 1874   4.057   0.595   1.044  0.6530 -0.1574 -0.4506
  387OPC    HW2 1875   4.156   0.676   0.994  0.5514  0.4410  0.3015
  387OPC     MW 1876   4.128   0.605   1.012  0.6964  0.2398 -0.2308
  388OPC     OW 1877   1.996   3.109   5.029 -0.5855  0.1012 -0.6020
  388OPC    HW1 1878   1.930   3.058   5.055 -0.7741  0.5832 -0.1244
  388OPC    HW2 1879   1.985   3.115   4.943  0.0864 -1.5819 -0.8574
  388OPC     MW 1880   1.985   3.102   5.021 -0.5142 -0.0762 -0.5691
  389OPC     OW 1881   1.405   4.549   4.880 -0.7158  0.5296 -0.9768
  389OPC    HW1 1882   1.318   4.558   4.878 -0.8767 -0.5070  0.1780
  389OPC    HW2 1883   1.417   4.481   4.933  0.8808  1.6796  0.2089
  389OPC     MW 1884   1.394   4.540   4.887 -0.5037  0.5462 -0.6311
  390OPC     OW 1885   3.546   0.091   5.254 -0.1319 -0.1354  0.3817
  390OPC    HW1 1886   3.483   0.151   5.252  0.4169  0.4413 -0.1430
  390OPC    HW2 1887   3.520   0.036   5.316 -2.0987 -0.9759 -1.0927
  390OPC     MW 1888   3.533   0.092   5.263 -0.3413 -0.1744  0.0865
  391OPC     OW 1889   2.435   1.195   2.804  0.1862  0.6743 -0.1498
  391OPC    HW1 1890   2.385   1.136   2.763  0.4208  0.7360 -0.5319
  391OPC    HW2 1891   2.429   1.172   2.888 -1.7900  1.6216  0.0427
  391OPC     MW 1892   2.426   1.183   2.810 -0.0710  0.8234 -0.1779
  392OPC     OW 1893   3.004   4.907   2.057  0.3385  0.7364 -0.4775
  392OPC    HW1 1894   2.963   4.831   2.051 -0.1361  0.9664 -0.2012
  392OPC    HW2 1895   2.942   4.965   2.038  0.1443  1.1864  1.3423
  392OPC     MW 1896   2.989   4.905   2.053  0.2396  0.8366 -0.1678
  393OPC     OW 1897   4.198   0.032   4.715  0.6994 -0.2562  0.7649
  393OPC    HW1 1898   4.261  -0.006   4.762  1.4583  0.4669  0.3625
  393OPC    HW2 1899   4.207   0.116   4.733 -0.2585 -0.1493  0.8024
  393OPC     MW 1900   4.208   0.039   4.725  0.6700 -0.1335  0.7107
  394OPC     OW 1901   2.240   4.308   3.751 -0.3400  0.4760 -0.0332
  394OPC    HW1 1902   2.310   4.295   3.702 -0.4889  2.9108 -1.0508
  394OPC    HW2 1903   2.173   4.287   3.699 -0.4690 -2.3501  1.1036
  394OPC     MW 1904   2.240   4.303   3.736 -0.3810  0.4182 -0.0155
  395OPC     OW 1905   3.578   1.970   4.803  0.4485 -0.5328  0.5695
  395OPC    HW1 1906   3.544   2.040   4.764  1.2293 -0.5927 -0.2530
  395OPC    HW2 1907   3.565   1.985   4.888  0.0751  0.3230  0.3652
  395OPC     MW 1908   3.571   1.983   4.810  0.5088 -0.4152  0.4179
  396OPC     OW 1909   1.037   3.558   4.109 -0.0389  0.1064 -0.2567
  396OPC    HW1 1910   1.044   3.584   4.192 -1.9979  0.2485 -0.0674
  396OPC    HW2 1911   1.092   3.611   4.066  3.0167 -1.6654  1.1513
  396OPC     MW 1912   1.046   3.570   4.115  0.1231 -0.1343 -0.0210
  397OPC     OW 1913   3.459   0.050   2.539 -0.2819  0.0490 -0.0033
  397OPC    HW1 1914   3.505   0.062   2.612 -0.9615 -0.9746  0.6090
  397OPC    HW2 1915   3.380   0.081   2.559 -0.5244 -0.3980 -0.2412
  397OPC     MW 1916   3.454   0.057   2.553 -0.4181 -0.1682  0.0520
  398OPC     OW 1917   1.528   3.850   0.087 -0.4738 -0.4856 -0.2678
  398OPC    HW1 1918   1.459   3.904   0.089 -0.9551 -0.9625  3.2862
  398OPC    HW2 1919   1.584   3.887   0.142  1.0135 -1.4719 -1.0720
  398OPC     MW 1920   1.526   3.863   0.096 -0.3253 -0.7017  0.1384
  399OPC     OW 1921   3.438   2.314   3.391 -0.2840 -0.3607  0.1431
  399OPC    HW1 1922   3.525   2.322   3.390 -0.1772 -0.9723 -1.9257
  399OPC    HW2 1923   3.410   2.390   3.358 -0.6052  0.0813  1.3762
  399OPC     MW 1924   3.447   2.326   3.386 -0.3155 -0.3858  0.0196
  400OPC     OW 1925   4.135   1.463   5.207 -0.3238 -0.4978 -0.2206
  400OPC    HW1 1926   4.144   1.379   5.184 -0.1931 -0.7082  0.5690
  400OPC    HW2 1927   4.049   1.475   5.206 -0.4958 -1.2073  1.5172
  400OPC     MW 1928   4.124   1.452   5.203 -0.3297 -0.6337  0.1528
  401OPC     OW 1929   3.374   0.979   1.208 -0.3160 -0.7167  0.3623
  401OPC    HW1 1930   3.378   0.900   1.244  0.4846 -1.2504 -0.8586
  401OPC    HW2 1931   3.452   0.989   1.170 -1.0616 -0.1030 -1.0762
  401OPC     MW 1932   3.386   0.969   1.208 -0.3079 -0.7049 -0.0306
  402OPC     OW 1933   4.726   0.633   0.392  0.4120 -0.0160  0.2413
  402OPC    HW1 1934   4.726   0.589   0.467  2.3099  0.2420  0.4469
  402OPC    HW2 1935   4.785   0.589   0.343 -1.5879 -0.8604 -1.5567
  402OPC     MW 1936   4.735   0.620   0.396  0.3967 -0.1027  0.0061
  403OPC     OW 1937   3.664   1.508   4.364  0.0418 -0.0185 -0.0752
  403OPC    HW1 1938   3.605   1.571   4.373  1.2026  1.1008 -0.0660
  403OPC    HW2 1939   3.618   1.440   4.334 -1.1030  1.0861 -0.8920
  403OPC     MW 1940   3.649   1.507   4.361  0.0442  0.3101 -0.1943
  404OPC     OW 1941   3.616   4.943   3.413 -0.1320  0.2217  0.0940
  404OPC    HW1 1942   3.685   4.992   3.431 -0.8289  1.9434 -1.5495
  404OPC    HW2 1943   3.647   4.883   3.357 -0.0068  1.1875 -0.8946
  404OPC     MW 1944   3.630   4.941   3.407 -0.2164  0.6187 -0.2947
  405OPC     OW 1945   1.750   4.747   2.993  0.3676 -0.5308  0.4372
  405OPC    HW1 1946   1.835   4.743   3.012  0.2823 -1.6419  0.6462
  405OPC    HW2 1947   1.743   4.703   2.918  0.0719  0.1734  0.0416
  405OPC     MW 1948   1.762   4.740   2.985  0.3113 -0.5906  0.4096
  406OPC     OW 1949   2.466   3.092   1.836  0.4319  0.3784  0.2709
  406OPC    HW1 1950   2.477   3.015   1.876  1.4814 -0.2628 -1.1583
  406OPC    HW2 1951   2.388   3.119   1.864  0.5862 -0.5928  1.7788
  406OPC     MW 1952   2.456   3.084   1.846  0.6096  0.1403  0.2826
  407OPC     OW 1953   2.456   0.251   2.944 -0.3020  0.0208 -0.2761
  407OPC    HW1 1954   2.509   0.310   2.907  0.1646  0.9229  1.6902
  407OPC    HW2 1955   2.467   0.179   2.895  1.3180  0.7315 -1.0162
  407OPC     MW 1956   2.466   0.249   2.931  0.0062  0.2590 -0.0949
  408OPC     OW 1957   3.795   1.204   4.447  0.2480  0.6830 -0.6495
  408OPC    HW1 1958   3.750   1.197   4.373  0.1301 -0.8786 -0.4596
  408OPC    HW2 1959   3.850   1.136   4.444 -1.7093 -1.2063  1.9911
  408OPC     MW 1960   3.797   1.193   4.436 -0.0587  0.1732 -0.2315
  409OPC     OW 1961   2.832   4.333   1.639 -0.0893 -0.4085  0.3290
  409OPC    HW1 1962   2.752   4.365   1.652 -0.3341  0.3576 -2.2811
  409OPC    HW2 1963   2.884   4.403   1.650  0.0033 -0.4645  0.2486
  409OPC     MW 1964   2.828   4.348   1.642 -0.1118 -0.3035 -0.0684
  410OPC     OW 1965   2.383   3.914   3.300 -0.2460  0.3158  0.4119
  410OPC    HW1 1966   2.470   3.906   3.303 -0.2114  0.7555  0.6844
  410OPC    HW2 1967   2.359   3.909   3.384 -0.6970 -1.9489  0.2134
  410OPC     MW 1968   2.392   3.912   3.313 -0.3074  0.0461  0.4228
  411OPC     OW 1969   1.226   1.742   0.872 -0.3038  0.6601  0.0923
  411OPC    HW1 1970   1.243   1.672   0.823 -0.3154  0.7215 -0.0010
  411OPC    HW2 1971   1.158   1.779   0.832 -0.4158  0.6218  0.2486
  411OPC     MW 1972   1.219   1.737   0.859 -0.3222  0.6635  0.1017
  412OPC     OW 1973   4.478   0.489   2.175 -0.9770  0.0082 -0.3011
  412OPC    HW1 1974   4.466   0.420   2.123 -0.8706  1.3491 -2.2421
  412OPC    HW2 1975   4.560   0.514   2.157 -0.6648  0.0760  1.1229
  412OPC     MW 1976   4.488   0.483   2.165 -0.9153  0.2163 -0.3774
  413OPC     OW 1977   3.508   0.193   1.298  0.3917  0.2938 -0.6246
  413OPC    HW1 1978   3.485   0.263   1.344  1.7301  0.3490 -0.0095
  413OPC    HW2 1979   3.595   0.191   1.305  0.4326 -1.0201 -1.2359
  413OPC     MW 1980   3.517   0.203   1.306  0.5955  0.1079 -0.6241
  414OPC     OW 1981   2.945   0.544   3.344  0.6832  0.5150 -0.0928
  414OPC    HW1 1982   2.880   0.543   3.285 -0.3191 -0.1653  0.9584
  414OPC    HW2 1983   3.016   0.556   3.296 -0.2417  1.5366 -1.2800
  414OPC     MW 1984   2.946   0.546   3.328  0.3985  0.5654 -0.1128
  415OPC     OW 1985   4.489   3.638   1.806  0.5043 -0.2166 -0.0268
  415OPC    HW1 1986   4.457   3.653   1.886 -0.5116 -0.5093 -0.3703
  415OPC    HW2 1987   4.421   3.606   1.762  1.2507 -0.7831 -0.8010
  415OPC     MW 1988   4.474   3.635   1.811  0.4642 -0.3434 -0.1919
  416OPC     OW 1989   2.041   3.372   4.232 -0.2504 -0.2133 -0.2712
  416OPC    HW1 1990   2.011   3.386   4.151  0.0952  0.5421 -0.2755
  416OPC    HW2 1991   2.075   3.292   4.228  1.1186  0.3748 -1.3041
  416OPC     MW 1992   2.042   3.362   4.220  0.0027 -0.0148 -0.4244
  417OPC     OW 1993   3.725   2.377   0.155 -0.5551  0.2710 -0.3502
  417OPC    HW1 1994   3.773   2.326   0.208  0.1982  3.4123  2.2463
  417OPC    HW2 1995   3.785   2.415   0.104 -0.8584  0.3463 -0.6535
  417OPC     MW 1996   3.741   2.375   0.155 -0.4886  0.7463 -0.0115
  418OPC     OW 1997   4.785   2.463   4.763 -0.0691  0.5025 -0.2460
  418OPC    HW1 1998   4.774   2.550   4.769  0.9014  0.6984 -0.9808
  418OPC    HW2 1999   4.869   2.455   4.740 -0.4852 -0.5805 -1.5335
  418OPC     MW 2000   4.796   2.475   4.760  0.0126  0.3715 -0.5445
  419OPC     OW 2001   3.800   1.938   2.418  0.2322 -0.1242  0.4324
  419OPC    HW1 2002   3.777   1.923   2.335 -0.4525  1.4986  0.2804
  419OPC    HW2 2003   3.766   2.017   2.434  0.3453 -0.4160  2.2685
  419OPC     MW 2004   3.792   1.948   2.408  0.1479  0.0725  0.6812
  420OPC     OW 2005   2.457   0.779   0.057  0.0616 -1.0385 -0.7299
  420OPC    HW1 2006   2.470   0.726   0.125 -1.7476  0.0592  0.5592
  420OPC    HW2 2007   2.516   0.842   0.069  0.2571 -1.2422 -0.6121
  420OPC     MW 2008   2.468   0.780   0.069 -0.1768 -0.9064 -0.5221
  421OPC     OW 2009   0.257   1.969   4.486  0.5734 -0.0109  0.3185
  421OPC    HW1 2010   0.196   2.015   4.443  0.6494  0.1991  0.4340
  421OPC    HW2 2011   0.247   1.888   4.455 -1.2066 -0.4463  1.8467
  421OPC     MW 2012   0.246   1.964   4.475  0.3217 -0.0442  0.5612
  422OPC     OW 2013   0.168   1.732   0.878 -0.5996 -0.3480 -0.5175
  422OPC    HW1 2014   0.090   1.770   0.875 -0.4009  0.0157 -2.7519
  422OPC    HW2 2015   0.176   1.695   0.799  2.3731  1.5421 -1.2639
  422OPC     MW 2016   0.158   1.732   0.866 -0.1311 -0.0151 -0.9578
  423OPC     OW 2017   0.322   3.455   2.241 -0.2669  0.0544 -0.3281
  423OPC    HW1 2018   0.288   3.475   2.319  1.2702  0.4548  0.2796
  423OPC    HW2 2019   0.255   3.420   2.198 -1.2787  0.2651  1.0017
  423OPC     MW 2020   0.307   3.453   2.246 -0.1893  0.1446 -0.0420
  424OPC     OW 2021   4.550   4.238   4.283  0.2673 -0.4955 -0.2288
  424OPC    HW1 2022   4.487   4.279   4.238 -1.6055 -1.1114  1.6458
  424OPC    HW2 2023   4.529   4.154   4.275 -0.5526 -0.5964  2.2370
  424OPC     MW 2024   4.537   4.232   4.275 -0.1304 -0.6018  0.4127
  425OPC     OW 2025   3.434   0.085   2.041 -0.1756 -1.1967 -0.7095
  425OPC    HW1 2026   3.466   0.067   2.120 -0.4683 -2.1467 -0.7943
  425OPC    HW2 2027   3.375   0.022   2.028  0.0974 -1.2449 -1.8173
  425OPC     MW 2028   3.430   0.073   2.051 -0.1786 -1.3441 -0.8856
  426OPC     OW 2029   1.644   3.258   4.148  0.6041 -0.4655 -0.0663
  426OPC    HW1 2030   1.565   3.239   4.115  0.4598 -0.4733  0.2819
  426OPC    HW2 2031   1.652   3.344   4.135  1.7323 -0.8422 -2.6930
  426OPC     MW 2032   1.634   3.268   4.141  0.7495 -0.5223 -0.4029
  427OPC     OW 2033   0.811   2.877   3.831  0.2399  0.1323 -0.2638
  427OPC    HW1 2034   0.751   2.893   3.769  0.4752 -0.6945 -0.7264
  427OPC    HW2 2035   0.767   2.890   3.905 -0.7170 -1.1084 -0.5780
  427OPC     MW 2036   0.795   2.882   3.833  0.1333 -0.1732 -0.3785
  428OPC     OW 2037   4.406   2.824   2.416  0.5946 -0.3394  0.7852
  428OPC    HW1 2038   4.418   2.792   2.496  2.0171  2.4925  1.8292
  428OPC    HW2 2039   4.324   2.856   2.419  0.9116  0.4394  1.3979
  428OPC     MW 2040   4.395   2.824   2.428  0.8516  0.1940  1.0298
  429OPC     OW 2041   2.987   0.042   3.473  0.0496  0.3978 -0.6493
  429OPC    HW1 2042   2.929   0.104   3.451  0.6398  0.6589 -1.5142
  429OPC    HW2 2043   3.053   0.087   3.508 -0.3822  0.0755  0.6417
  429OPC     MW 2044   2.988   0.058   3.475  0.0730  0.3888 -0.5864
  430OPC     OW 2045   4.048   0.450   2.183 -0.0829 -0.6239 -0.3721
  430OPC    HW1 2046   4.113   0.410   2.140  2.0875  1.2135  0.9768
  430OPC    HW2 2047   4.073   0.443   2.267 -2.0401 -0.4707  0.2611
  430OPC     MW 2048   4.062   0.443   2.189 -0.0515 -0.3298 -0.0794
  431OPC     OW 2049   3.925   2.975   1.124 -0.6529  0.6947  0.4799
  431OPC    HW1 2050   3.974   2.987   1.053 -0.3015  3.9174  1.0991
  431OPC    HW2 2051   3.845   3.000   1.098 -1.4261 -1.6967  0.2985
  431OPC     MW 2052   3.920   2.980   1.110 -0.7154  0.8174  0.5445
  432OPC     OW 2053   3.420   2.546   1.819  0.1989  0.2758  0.4865
  432OPC    HW1 2054   3.458   2.560   1.896  2.6192  2.2620 -0.9029
  432OPC    HW2 2055   3.388   2.624   1.797  0.2433 -0.0592 -0.8547
  432OPC     MW 2056   3.421   2.560   1.827  0.5631  0.5198  0.0831
  433OPC     OW 2057   4.864   0.466   2.178  0.3954  0.5423  0.3363
  433OPC    HW1 2058   4.815   0.397   2.198  0.7369  0.5293  1.1827
  433OPC    HW2 2059   4.875   0.507   2.254  3.4581 -0.6272  0.6623
  433OPC     MW 2060   4.859   0.462   2.192  0.8984  0.3676  0.5095
  434OPC     OW 2061   3.624   4.647   3.551  0.1361  0.0726  0.6057
  434OPC    HW1 2062   3.621   4.721   3.597 -0.9611  0.4378 -0.0134
  434OPC    HW2 2063   3.675   4.667   3.483 -0.6311  0.4635  0.1301
  434OPC     MW 2064   3.631   4.661   3.548 -0.1395  0.1841  0.4438
  435OPC     OW 2065   2.819   3.046   5.044 -0.3298  0.2944  0.0106
  435OPC    HW1 2066   2.783   3.122   5.069 -0.3055  0.1322  0.5422
  435OPC    HW2 2067   2.749   2.996   5.027 -0.3928 -0.3161  1.9233
  435OPC     MW 2068   2.803   3.050   5.045 -0.3355  0.1804  0.3715
  436OPC     OW 2069   2.432   0.738   3.764 -0.0761 -0.2085 -0.9530
  436OPC    HW1 2070   2.475   0.729   3.839 -1.1143  1.0432 -0.1700
  436OPC    HW2 2071   2.441   0.822   3.744 -0.0872 -0.4557 -2.0808
  436OPC     MW 2072   2.439   0.749   3.772 -0.2310 -0.0601 -1.0040
  437OPC     OW 2073   2.436   5.036   0.091  0.3191  0.3115  0.2699
  437OPC    HW1 2074   2.410   5.117   0.073 -1.3480 -0.3801 -0.6061
  437OPC    HW2 2075   2.362   4.994   0.110  0.9655 -1.3466 -0.6597
  437OPC     MW 2076   2.421   5.042   0.091  0.1683 -0.0358  0.0032
  438OPC     OW 2077   2.565   0.751   1.195  0.3492 -0.0137 -0.0784
  438OPC    HW1 2078   2.592   0.671   1.175 -0.3355 -0.6379  1.3830
  438OPC    HW2 2079   2.613   0.802   1.143 -0.3550 -1.4246 -2.2413
  438OPC     MW 2080   2.576   0.747   1.184  0.1441 -0.3143 -0.1821
  439OPC     OW 2081   2.062   3.023   4.742 -0.8598 -0.0558 -0.2461
  439OPC    HW1 2082   2.147   3.025   4.722 -0.2296  0.3014  2.1183
  439OPC    HW2 2083   2.024   3.064   4.675  0.8188 -0.2826 -1.3965
  439OPC     MW 2084   2.069   3.029   4.729 -0.5187 -0.0366 -0.0668
  440OPC     OW 2085   4.873   2.313   2.444  0.3099  0.3266 -0.1806
  440OPC    HW1 2086   4.807   2.366   2.426  0.2953  0.3299 -0.1196
  440OPC    HW2 2087   4.886   2.326   2.529  0.4985  0.4496 -0.2283
  440OPC     MW 2088   4.865   2.323   2.454  0.3355  0.3452 -0.1786
  441OPC     OW 2089   1.321   0.882   2.317 -0.0127 -0.1882 -0.0364
  441OPC    HW1 2090   1.298   0.894   2.400 -1.5913 -1.9591 -0.1722
  441OPC    HW2 2091   1.288   0.952   2.276  0.1932  0.3541  0.7025
  441OPC     MW 2092   1.313   0.894   2.323 -0.2155 -0.3697  0.0528
  442OPC     OW 2093   4.942   1.950   4.555  0.1102 -0.0246  0.3995
  442OPC    HW1 2094   4.875   1.909   4.516 -1.6405  0.6755  2.5047
  442OPC    HW2 2095   4.989   1.980   4.487 -1.3167 -1.1318 -1.1651
  442OPC     MW 2096   4.939   1.949   4.539 -0.3591 -0.0848  0.4795
  443OPC     OW 2097   0.527   1.932   4.124  0.2409 -0.2408 -0.2873
  443OPC    HW1 2098   0.520   1.908   4.041 -0.4052  1.5888 -0.8037
  443OPC    HW2 2099   0.609   1.962   4.130 -0.3497  1.5859 -0.8568
  443OPC     MW 2100   0.538   1.933   4.113  0.0582  0.2993 -0.4478
  444OPC     OW 2101   1.381   0.113   4.194 -0.0830  0.0259 -0.1602
  444OPC    HW1 2102   1.352   0.173   4.138 -0.0854  0.2817  0.1118
  444OPC    HW2 2103   1.464   0.100   4.170  0.3034  1.0395  0.5294
  444OPC     MW 2104   1.389   0.120   4.182 -0.0263  0.2134 -0.0186
  445OPC     OW 2105   0.815   4.142   1.215  0.1917  0.1513 -0.4608
  445OPC    HW1 2106   0.828   4.221   1.181 -1.7551  0.9278  0.4536
  445OPC    HW2 2107   0.759   4.157   1.280  0.2046 -1.9135  0.0865
  445OPC     MW 2108   0.809   4.156   1.220 -0.0940 -0.0386 -0.2450
  446OPC     OW 2109   3.403   1.925   3.499  0.2365  0.3794 -0.0160
  446OPC    HW1 2110   3.398   1.964   3.421 -0.6587 -1.7526 -1.1058
  446OPC    HW2 2111   3.355   1.853   3.489  2.2009 -1.3089  1.6830
  446OPC     MW 2112   3.395   1.920   3.486  0.3945 -0.1850  0.0739
  447OPC     OW 2113   1.855   0.937   3.049  0.7444  0.4343 -0.5483
  447OPC    HW1 2114   1.854   1.019   3.019 -0.8176  0.4246 -0.6290
  447OPC    HW2 2115   1.917   0.898   3.002  3.1479  2.0884  1.0669
  447OPC     MW 2116   1.864   0.943   3.038  0.8687  0.6772 -0.3216
  448OPC     OW 2117   1.102   0.826   0.864  0.4347 -0.0219  0.4139
  448OPC    HW1 2118   1.182   0.834   0.831 -0.3254 -0.1108 -1.5648
  448OPC    HW2 2119   1.096   0.892   0.921  1.1684  1.3580 -1.0431
  448OPC     MW 2120   1.113   0.836   0.868  0.4308  0.1689 -0.0936
  449OPC     OW 2121   1.172   3.389   1.673 -0.5037 -0.0647 -0.2426
  449OPC    HW1 2122   1.140   3.330   1.729 -1.7959 -0.3061 -1.1969
  449OPC    HW2 2123   1.249   3.410   1.708 -0.4330 -1.6041  0.6371
  449OPC     MW 2124   1.179   3.383   1.686 -0.6841 -0.3278 -0.2537
  450OPC     OW 2125   1.992   4.449   3.114 -0.2432  0.0710 -0.1801
  450OPC    HW1 2126   2.063   4.435   3.065  0.5898  1.1396  0.6614
  450OPC    HW2 2127   1.981   4.536   3.108 -1.7617 -0.1395 -0.6681
  450OPC     MW 2128   2.001   4.460   3.106 -0.3444  0.1979 -0.1279
  451OPC     OW 2129   0.225   1.292   4.303 -0.2070  0.5742 -0.0350
  451OPC    HW1 2130   0.259   1.213   4.318  1.7712  1.0027 -1.7445
  451OPC    HW2 2131   0.181   1.310   4.376  0.5823 -1.4462  1.0163
  451OPC     MW 2132   0.223   1.283   4.316  0.2018  0.3390 -0.1323
  452OPC     OW 2133   1.038   2.470   4.601 -0.4746  0.1324 -0.4155
  452OPC    HW1 2134   0.971   2.513   4.636  0.6109  1.6517 -0.1075
  452OPC    HW2 2135   1.015   2.462   4.517 -1.6073 -0.5586 -0.0609
  452OPC     MW 2136   1.024   2.475   4.594 -0.4815  0.2549 -0.3176
  453OPC     OW 2137   4.442   0.248   1.760 -0.2767 -0.0740 -0.1806
  453OPC    HW1 2138   4.471   0.166   1.767  0.3669  0.2029  0.5351
  453OPC    HW2 2139   4.365   0.239   1.720 -0.8660 -1.1462  1.1263
  453OPC     MW 2140   4.435   0.235   1.755 -0.2687 -0.1915  0.1182
  454OPC     OW 2141   0.725   2.875   4.325  0.2686  0.1206 -0.2101
  454OPC    HW1 2142   0.762   2.804   4.291  1.0375  1.0544 -1.4377
  454OPC    HW2 2143   0.707   2.924   4.255 -1.8767  0.3952  0.4735
  454OPC     MW 2144   0.728   2.872   4.309  0.0653  0.2991 -0.2904
  455OPC     OW 2145   3.769   3.277   4.130 -0.6686 -0.1094  0.3341
  455OPC    HW1 2146   3.726   3.227   4.187 -2.2140 -0.9354 -1.4538
  455OPC    HW2 2147   3.839   3.229   4.110 -0.7956 -0.3865  0.5483
  455OPC     MW 2148   3.773   3.263   4.136 -0.9158 -0.2722  0.1016
  456OPC     OW 2149   3.114   0.705   5.235  0.0602  0.2333  0.0307
  456OPC    HW1 2150   3.034   0.691   5.203  0.2952  1.1073 -1.0039
  456OPC    HW2 2151   3.133   0.785   5.208  0.6005  0.7413  1.7808
  456OPC     MW 2152   3.105   0.715   5.226  0.1746  0.4375  0.1366
  457OPC     OW 2153   1.540   4.188   2.246 -0.2424  0.0185 -0.8342
  457OPC    HW1 2154   1.587   4.153   2.181 -0.1127  1.0469 -1.3159
  457OPC    HW2 2155   1.570   4.270   2.251 -0.4408  0.0343  0.3491
  457OPC     MW 2156   1.551   4.195   2.237 -0.2526  0.1729 -0.7306
  458OPC     OW 2157   2.123   4.863   2.352  0.5537  0.0047  0.0540
  458OPC    HW1 2158   2.210   4.859   2.359  0.4011 -0.5524  2.9903
  458OPC    HW2 2159   2.096   4.861   2.435 -2.2224  2.2416 -0.6436
  458OPC     MW 2160   2.132   4.862   2.366  0.1210  0.2530  0.3847
  459OPC     OW 2161   1.994   3.923   1.415 -0.0921 -0.1202 -0.3047
  459OPC    HW1 2162   2.080   3.913   1.414  0.2044  1.9388 -0.9091
  459OPC    HW2 2163   1.966   3.865   1.474  1.5851 -1.4967 -0.8040
  459OPC     MW 2164   2.003   3.913   1.423  0.1996 -0.0193 -0.4678
  460OPC     OW 2165   1.309   0.706   3.713  0.3247  0.2830  0.4246
  460OPC    HW1 2166   1.388   0.670   3.727 -0.4327 -1.7833 -0.1731
  460OPC    HW2 2167   1.287   0.677   3.634 -2.6294 -2.5789  2.0442
  460OPC     MW 2168   1.317   0.696   3.703 -0.2236 -0.4450  0.5757
  461OPC     OW 2169   3.653   1.197   2.035 -0.3416  0.3167 -0.2743
  461OPC    HW1 2170   3.624   1.167   2.111 -0.0952  1.6853  0.3922
  461OPC    HW2 2171   3.714   1.139   2.011 -1.2943 -0.7906 -0.0641
  461OPC     MW 2172   3.658   1.184   2.043 -0.4458  0.3553 -0.1448
  462OPC     OW 2173   0.223   4.729   0.793 -0.4030 -0.0899  0.1620
  462OPC    HW1 2174   0.144   4.697   0.812 -0.1671  0.2876  1.9683
  462OPC    HW2 2175   0.206   4.812   0.772 -0.5584 -0.1825 -0.0791
  462OPC     MW 2176   0.209   4.737   0.793 -0.3911 -0.0477  0.3932
  463OPC     OW 2177   2.773   1.528   5.058  0.3631  0.1187 -0.5486
  463OPC    HW1 2178   2.802   1.495   5.133 -1.6125  0.9883  0.7071
  463OPC    HW2 2179   2.753   1.458   5.011  2.5864 -0.4607 -0.7236
  463OPC     MW 2180   2.774   1.513   5.062  0.3997  0.1616 -0.3891
  464OPC     OW 2181   4.049   2.462   0.990  0.2538 -1.0343 -0.2303
  464OPC    HW1 2182   4.040   2.548   1.002  1.7287 -1.0871  1.6265
  464OPC    HW2 2183   3.991   2.428   1.045 -0.5413 -1.2852 -1.1792
  464OPC     MW 2184   4.039   2.470   1.000  0.3541 -1.0792 -0.0963
  465OPC     OW 2185   3.696   4.991   0.668 -0.3962  0.1214  0.1410
  465OPC    HW1 2186   3.671   5.054   0.723 -2.6367  0.6989 -1.4173
  465OPC    HW2 2187   3.764   4.954   0.709 -1.2673  1.2061  2.7669
  465OPC     MW 2188   3.703   4.995   0.682 -0.8559  0.3669  0.2987
  466OPC     OW 2189   2.778   3.004   1.107 -0.2628  0.1737  0.1449
  466OPC    HW1 2190   2.855   3.032   1.137  0.1012 -2.0449  1.5687
  466OPC    HW2 2191   2.729   2.998   1.179 -0.7341 -1.3845 -0.2695
  466OPC     MW 2192   2.782   3.007   1.122 -0.2786 -0.3842  0.2940
  467OPC     OW 2193   4.699   4.554   4.581  0.1890 -0.1258 -0.6291
  467OPC    HW1 2194   4.768   4.548   4.528  0.1359 -1.6067 -0.5821
  467OPC    HW2 2195   4.732   4.545   4.661  0.0189 -0.1748 -0.5626
  467OPC     MW 2196   4.714   4.552   4.585  0.1559 -0.3519 -0.6125
  468OPC     OW 2197   0.614   4.612   3.670  0.4838 -0.1063  0.8239
  468OPC    HW1 2198   0.545   4.663   3.655 -0.8525 -1.1427  2.9171
  468OPC    HW2 2199   0.623   4.567   3.596 -1.8232 -0.7228  0.8404
  468OPC     MW 2200   0.606   4.613   3.657 -0.0544 -0.3505  1.1355
  469OPC     OW 2201   4.437   3.607   1.417 -0.6403  0.1870 -0.5295
  469OPC    HW1 2202   4.469   3.688   1.417 -2.0491  0.7875 -1.3384
  469OPC    HW2 2203   4.506   3.557   1.438  0.2389  1.5832  0.0457
  469OPC     MW 2204   4.452   3.611   1.420 -0.7184  0.4821 -0.5640
  470OPC     OW 2205   3.909   4.709   0.512 -0.3746 -0.7213 -0.4930
  470OPC    HW1 2206   3.903   4.792   0.488  0.6940 -0.9577 -1.6591
  470OPC    HW2 2207   3.854   4.668   0.459 -0.1240 -0.8847 -0.6290
  470OPC     MW 2208   3.900   4.715   0.501 -0.1798 -0.7803 -0.6854
  471OPC     OW 2209   2.926   4.547   4.804 -0.5799 -0.1425  0.2801
  471OPC    HW1 2210   2.967   4.543   4.727 -0.2453  0.2740  0.4339
  471OPC    HW2 2211   2.914   4.463   4.825  0.0677 -0.2690  0.1595
  471OPC     MW 2212   2.930   4.534   4.796 -0.4348 -0.0999  0.2847
  472OPC     OW 2213   1.620   1.969   4.480  0.1286  0.4821 -0.8071
  472OPC    HW1 2214   1.697   1.989   4.444  0.4630 -0.0471 -0.3947
  472OPC    HW2 2215   1.563   2.012   4.430  0.6182  0.1575 -1.6733
  472OPC     MW 2216   1.623   1.978   4.467  0.2503  0.3560 -0.8740
  473OPC     OW 2217   1.513   3.991   3.777 -0.1198 -0.4301 -0.4489
  473OPC    HW1 2218   1.578   4.043   3.751 -0.4865  0.1426 -0.2400
  473OPC    HW2 2219   1.474   4.037   3.840  0.7140 -1.7687  1.1004
  473OPC     MW 2220   1.517   4.006   3.782 -0.0508 -0.5431 -0.1892
  474OPC     OW 2221   1.097   0.429   0.963 -0.2001 -0.0043 -0.0609
  474OPC    HW1 2222   1.051   0.440   1.036 -0.3688 -1.9729  0.1869
  474OPC    HW2 2223   1.043   0.458   0.900 -0.1527  1.4508  0.5392
  474OPC     MW 2224   1.082   0.435   0.964 -0.2180 -0.0801  0.0643
  475OPC     OW 2225   1.826   1.438   5.201  0.1947 -0.2694 -0.6845
  475OPC    HW1 2226   1.785   1.464   5.128 -0.2066 -0.7796 -0.6451
  475OPC    HW2 2227   1.792   1.359   5.216  0.3687 -0.2195 -0.0141
  475OPC     MW 2228   1.815   1.430   5.192  0.1611 -0.3374 -0.5796
  476OPC     OW 2229   2.010   1.726   0.873  0.2930  1.1930  0.3704
  476OPC    HW1 2230   1.994   1.793   0.926  3.5052  0.9648  1.8421
  476OPC    HW2 2231   2.032   1.662   0.928  2.3867  0.5181 -1.1384
  476OPC     MW 2232   2.011   1.726   0.889  1.0768  1.0595  0.3650
  477OPC     OW 2233   4.121   0.742   1.974  0.2484  0.2431  0.3319
  477OPC    HW1 2234   4.117   0.682   1.911 -0.5971  1.1431 -0.5132
  477OPC    HW2 2235   4.203   0.735   2.004  0.7777  0.0131 -1.0923
  477OPC     MW 2236   4.133   0.732   1.969  0.2017  0.3421 -0.0032
  478OPC     OW 2237   1.066   1.342   1.762  0.0105 -0.0909  0.2981
  478OPC    HW1 2238   1.087   1.275   1.814 -1.1791 -0.4707  0.3228
  478OPC    HW2 2239   1.073   1.308   1.682  0.5018  0.0889  0.2639
  478OPC     MW 2240   1.070   1.327   1.758 -0.0926 -0.1204  0.2967
  479OPC     OW 2241   3.065   0.796   2.451 -0.7830 -0.4418  0.4923
  479OPC    HW1 2242   2.986   0.832   2.442  0.1289  1.1512 -2.6538
  479OPC    HW2 2243   3.102   0.843   2.514 -1.3206  0.9118 -0.1646
  479OPC     MW 2244   3.059   0.808   2.459 -0.7277 -0.0065 -0.0696
  480OPC     OW 2245   3.107   3.576   3.275 -0.8030 -0.3045 -0.5252
  480OPC    HW1 2246   3.102   3.641   3.217 -0.2774  0.5353  0.3363
  480OPC    HW2 2247   3.024   3.551   3.287 -0.9254 -0.4338 -1.5472
  480OPC     MW 2248   3.094   3.582   3.268 -0.7434 -0.1996 -0.5490
  481OPC     OW 2249   3.583   1.604   1.515 -0.1385  0.2276  0.0180
  481OPC    HW1 2250   3.541   1.593   1.439  1.7741  2.4702 -1.4987
  481OPC    HW2 2251   3.554   1.681   1.544  0.2613  0.0966  0.8021
  481OPC     MW 2252   3.573   1.614   1.508  0.2031  0.5396 -0.0902
  482OPC     OW 2253   4.485   0.167   4.926 -0.1915  0.4631 -0.1592
  482OPC    HW1 2254   4.495   0.229   4.865  0.9747  0.9102  0.4376
  482OPC    HW2 2255   4.471   0.212   4.999 -0.8644 -0.0405  0.0279
  482OPC     MW 2256   4.485   0.183   4.928 -0.1187  0.4548 -0.0434
  483OPC     OW 2257   1.299   4.499   0.004 -0.5654 -0.2930  0.1032
  483OPC    HW1 2258   1.316   4.478   0.087  0.0842 -1.5714 -0.3319
  483OPC    HW2 2259   1.372   4.476  -0.039  0.7513  3.8695 -0.3519
  483OPC     MW 2260   1.313   4.493   0.010 -0.2750  0.1330 -0.0281
  484OPC     OW 2261   0.959   3.258   0.480 -0.6704 -0.0685 -0.4683
  484OPC    HW1 2262   0.979   3.320   0.538  0.6096  0.6549 -1.6162
  484OPC    HW2 2263   0.876   3.276   0.460 -0.9116  0.0955  0.5888
  484OPC     MW 2264   0.950   3.270   0.486 -0.5169  0.0626 -0.4817
  485OPC     OW 2265   4.376   4.948   4.861  0.1474  0.1033 -0.5259
  485OPC    HW1 2266   4.403   4.983   4.936 -1.7902 -1.5501  1.0519
  485OPC    HW2 2267   4.376   4.862   4.878 -1.9271 -0.2132 -1.8047
  485OPC     MW 2268   4.380   4.940   4.875 -0.4451 -0.1876 -0.4818
  486OPC     OW 2269   2.373   1.311   4.637 -0.6680 -0.2969 -0.5090
  486OPC    HW1 2270   2.455   1.321   4.609 -0.7384  0.7084 -0.3856
  486OPC    HW2 2271   2.381   1.252   4.701  0.6266  2.5521  2.2214
  486OPC     MW 2272   2.386   1.304   4.643 -0.4871  0.2725 -0.0875
  487OPC     OW 2273   3.037   3.317   4.541 -0.1866  0.1760  0.9717
  487OPC    HW1 2274   3.072   3.383   4.585 -0.1821 -0.3749  1.8235
  487OPC    HW2 2275   2.967   3.352   4.503  0.5329  0.9677  0.3468
  487OPC     MW 2276   3.031   3.332   4.542 -0.0798  0.2116  1.0052
  488OPC     OW 2277   0.759   4.523   0.050  0.3317  0.4327  0.6597
  488OPC    HW1 2278   0.700   4.571   0.093  0.7240 -0.3094  2.0869
  488OPC    HW2 2279   0.715   4.496  -0.020 -0.8762  0.3024  1.4331
  488OPC     MW 2280   0.744   4.526   0.046  0.2112  0.3037  0.9848
  489OPC     OW 2281   3.912   2.996   3.168  0.2893  0.0070  0.3790
  489OPC    HW1 2282   3.850   3.038   3.124  0.2164  2.0362  2.2327
  489OPC    HW2 2283   3.982   3.001   3.116 -1.0327 -2.6899 -1.9392
  489OPC     MW 2284   3.914   3.003   3.154  0.0832 -0.0917  0.3103
  490OPC     OW 2285   0.594   3.495   0.188 -0.0318  0.3011  0.1528
  490OPC    HW1 2286   0.599   3.444   0.258  1.7288 -0.6586 -0.5933
  490OPC    HW2 2287   0.566   3.571   0.219 -0.0490 -0.3186  1.7423
  490OPC     MW 2288   0.590   3.498   0.203  0.2257  0.0678  0.2774
  491OPC     OW 2289   2.302   2.920   3.367  0.0812 -0.0589 -0.1444
  491OPC    HW1 2290   2.360   2.896   3.427 -0.0796  0.1871  0.1118
  491OPC    HW2 2291   2.350   2.958   3.306  0.2169 -0.0725 -0.0466
  491OPC     MW 2292   2.318   2.922   3.367  0.0774 -0.0247 -0.0921
  492OPC     OW 2293   1.165   2.237   4.297  0.8301  0.0481 -0.3035
  492OPC    HW1 2294   1.105   2.297   4.279 -2.6409 -2.6839  0.8605
  492OPC    HW2 2295   1.193   2.260   4.376 -3.0590 -1.3787  1.7737
  492OPC     MW 2296   1.160   2.249   4.306 -0.2572 -0.5662  0.1752
  493OPC     OW 2297   3.727   0.027   5.049 -0.6018  0.7644 -0.3021
  493OPC    HW1 2298   3.806   0.052   5.075 -0.0556 -1.0978 -0.0469
  493OPC    HW2 2299   3.677   0.043   5.118 -0.5040  2.0294 -0.4929
  493OPC     MW 2300   3.731   0.033   5.063 -0.5066  0.6764 -0.2925
  494OPC     OW 2301   4.061   4.556   0.693  0.0055  0.6384 -0.0634
  494OPC    HW1 2302   4.021   4.543   0.769  0.8726 -1.2919  0.1303
  494OPC    HW2 2303   4.000   4.593   0.643 -1.4755 -0.6109  0.7393
  494OPC     MW 2304   4.046   4.559   0.697 -0.0851  0.1686  0.0838
  495OPC     OW 2305   3.351   3.497   3.602  0.4995  0.3253 -0.3840
  495OPC    HW1 2306   3.346   3.418   3.567  2.6261 -0.0336 -0.0164
  495OPC    HW2 2307   3.354   3.482   3.688  1.9202  0.6755 -0.3367
  495OPC     MW 2308   3.351   3.483   3.610  1.0234  0.3241 -0.3228
  496OPC     OW 2309   3.610   4.868   2.166  0.2939 -0.3946 -0.1306
  496OPC    HW1 2310   3.626   4.932   2.222  2.2707 -0.2157 -0.8492
  496OPC    HW2 2311   3.607   4.908   2.088 -1.9283 -0.7053 -0.2788
  496OPC     MW 2312   3.612   4.883   2.162  0.2576 -0.4141 -0.2587
  497OPC     OW 2313   1.053   0.733   1.158  0.3093 -0.6118  0.3186
  497OPC    HW1 2314   1.110   0.682   1.200  1.1451 -0.1547 -0.2428
  497OPC    HW2 2315   1.077   0.726   1.074  0.7682  1.1095  0.2818
  497OPC     MW 2316   1.065   0.724   1.152  0.5006 -0.2899  0.2302
  498OPC     OW 2317   4.211   3.110   3.630 -0.2167  0.3307 -0.7176
  498OPC    HW1 2318   4.202   3.182   3.678  1.9082 -0.7368  1.5058
  498OPC    HW2 2319   4.289   3.078   3.655  0.9702 -0.5181 -4.7369
  498OPC     MW 2320   4.221   3.116   3.640  0.2725  0.0476 -0.9830
  499OPC     OW 2321   1.944   2.725   1.605 -0.7976  0.1851  0.2936
  499OPC    HW1 2322   1.986   2.769   1.543 -0.0182 -1.5782 -0.5172
  499OPC    HW2 2323   1.986   2.747   1.678 -2.4797  3.2250  0.5043
  499OPC     MW 2324   1.956   2.735   1.607 -0.9309  0.3737  0.2049
  500OPC     OW 2325   4.780   3.499   1.982  0.1367  0.0069 -0.4381
  500OPC    HW1 2326   4.739   3.440   2.031  1.6144  0.1464  1.0539
  500OPC    HW2 2327   4.715   3.549   1.950 -0.9194 -0.5487  0.7733
  500OPC     MW 2328   4.764   3.498   1.984  0.1991 -0.0545 -0.0386
  501OPC     OW 2329   0.690   3.360   1.923 -0.0571  0.2367  0.4893
  501OPC    HW1 2330   0.691   3.441   1.890  0.1503  0.9548  2.1346
  501OPC    HW2 2331   0.639   3.367   1.993  0.6770 -0.8339  1.1741
  501OPC     MW 2332   0.683   3.373   1.929  0.0820  0.1845  0.8336
  502OPC     OW 2333   3.055   3.781   3.563  0.2879  0.6513 -0.2714
  502OPC    HW1 2334   3.027   3.715   3.612 -0.6887  1.1355 -0.1419
  502OPC    HW2 2335   3.124   3.749   3.520 -0.5490 -0.6344 -0.6905
  502OPC     MW 2336   3.061   3.767   3.564  0.0200  0.5330 -0.3141
  503OPC     OW 2337   2.688   2.691   3.040 -0.6990 -0.2892 -0.1242
  503OPC    HW1 2338   2.768   2.692   3.005 -0.9483 -0.4812 -0.7190
  503OPC    HW2 2339   2.672   2.775   3.056  0.4808 -0.4113  2.0695
  503OPC     MW 2340   2.698   2.704   3.037 -0.5615 -0.3355  0.1119
  504OPC     OW 2341   3.541   4.258   4.368 -0.1080 -0.1901 -0.5945
  504OPC    HW1 2342   3.614   4.273   4.412 -0.2534 -0.8143 -0.1216
  504OPC    HW2 2343   3.492   4.327   4.385  0.1299 -0.0698 -0.3929
  504OPC     MW 2344   3.545   4.270   4.377 -0.0944 -0.2644 -0.4952
  505OPC     OW 2345   3.012   1.119   4.985 -0.2035 -0.1904 -0.0917
  505OPC    HW1 2346   2.996   1.099   4.902 -0.6594  1.2146 -0.3713
  505OPC    HW2 2347   2.933   1.114   5.023  0.2342 -2.4081  0.6573
  505OPC     MW 2348   2.998   1.115   4.978 -0.2062 -0.3105 -0.0224
  506OPC     OW 2349   0.574   2.743   1.894  0.0585 -0.6822 -0.3391
  506OPC    HW1 2350   0.597   2.826   1.907  0.3700 -0.7889 -0.2069
  506OPC    HW2 2351   0.502   2.750   1.845 -0.0441 -0.3290 -0.1433
  506OPC     MW 2352   0.567   2.757   1.888  0.0894 -0.6458 -0.2906
  507OPC     OW 2353   3.633   2.833   3.605  0.7550  0.3387  0.4924
  507OPC    HW1 2354   3.576   2.822   3.670 -0.1286 -1.0297 -0.4836
  507OPC    HW2 2355   3.698   2.777   3.625  0.4058 -0.2045  0.1304
  507OPC     MW 2356   3.634   2.823   3.618  0.5729  0.0563  0.2947
  508OPC     OW 2357   4.470   1.221   4.469 -0.0865  0.8550  0.1717
  508OPC    HW1 2358   4.517   1.148   4.479  1.0928  1.0419 -2.9442
  508OPC    HW2 2359   4.400   1.207   4.520 -0.1209 -2.6706 -0.5665
  508OPC     MW 2360   4.467   1.208   4.478  0.0825  0.3618 -0.3979
  509OPC     OW 2361   3.306   4.032   0.810  0.4049  0.4711  0.6308
  509OPC    HW1 2362   3.312   4.062   0.892  0.6639  0.7904  0.4966
  509OPC    HW2 2363   3.387   4.008   0.790  0.3379  0.3695  0.4746
  509OPC     MW 2364   3.319   4.033   0.819  0.4332  0.5033  0.5880
  510OPC     OW 2365   0.986   0.507   3.858 -0.4536 -0.3437  0.0989
  510OPC    HW1 2366   1.029   0.575   3.893 -0.2835 -0.8489  0.8920
  510OPC    HW2 2367   0.908   0.510   3.897  0.2972 -1.9085  1.8718
  510OPC     MW 2368   0.981   0.518   3.869 -0.3175 -0.6495  0.4780
  511OPC     OW 2369   1.778   1.776   1.817 -0.1975 -0.1843 -0.4229
  511OPC    HW1 2370   1.705   1.751   1.776 -0.1576 -0.6999 -0.1912
  511OPC    HW2 2371   1.748   1.809   1.892 -0.2128 -0.0761 -0.4761
  511OPC     MW 2372   1.763   1.777   1.822 -0.1940 -0.2445 -0.3965
  512OPC     OW 2373   1.906   2.757   1.110 -0.1508  0.0460  0.1044
  512OPC    HW1 2374   1.975   2.739   1.059 -0.3654 -2.8703  0.6538
  512OPC    HW2 2375   1.838   2.755   1.055 -0.1294 -0.6011  0.0953
  512OPC     MW 2376   1.906   2.754   1.094 -0.1794 -0.4804  0.1842
  513OPC     OW 2377   1.152   1.855   3.089  0.3371  0.0750  0.8922
  513OPC    HW1 2378   1.202   1.910   3.134  0.0179  0.3288  0.9379
  513OPC    HW2 2379   1.181   1.863   3.007  0.2212  0.3927  0.8807
  513OPC     MW 2380   1.164   1.864   3.083  0.2728  0.1594  0.8972
  514OPC     OW 2381   3.270   4.147   4.233  0.1741  0.3053 -0.1208
  514OPC    HW1 2382   3.284   4.134   4.148 -0.4263  1.3363 -0.3860
  514OPC    HW2 2383   3.343   4.185   4.261 -0.0537  0.9542 -0.4058
  514OPC     MW 2384   3.283   4.151   4.225  0.0517  0.5536 -0.2022
  515OPC     OW 2385   2.670   3.822   3.250 -0.5514 -0.1553  0.0295
  515OPC    HW1 2386   2.690   3.739   3.265 -3.0352 -0.7007  0.7506
  515OPC    HW2 2387   2.663   3.826   3.163  0.1018 -0.5379 -0.0478
  515OPC     MW 2388   2.672   3.811   3.240 -0.8218 -0.2924  0.1246
  516OPC     OW 2389   4.608   3.137   1.748  0.4785 -0.1017 -0.1258
  516OPC    HW1 2390   4.542   3.182   1.713  0.7931  0.6329  0.2126
  516OPC    HW2 2391   4.640   3.092   1.681  0.7499  0.8984 -0.6747
  516OPC     MW 2392   4.603   3.137   1.733  0.5651  0.1546 -0.1569
  517OPC     OW 2393   4.802   3.131   2.967 -0.0608 -0.5365  0.3756
  517OPC    HW1 2394   4.880   3.171   2.971 -1.2557  2.0208  0.0407
  517OPC    HW2 2395   4.774   3.149   2.887 -1.5013 -0.3390  0.8979
  517OPC     MW 2396   4.809   3.140   2.956 -0.4501 -0.1296  0.4032
  518OPC     OW 2397   4.606   4.653   1.107 -0.0690 -0.5895 -0.1566
  518OPC    HW1 2398   4.564   4.699   1.046 -1.0290  1.3185  1.7852
  518OPC    HW2 2399   4.641   4.714   1.158  0.3081 -2.0662  1.4570
  518OPC     MW 2400   4.605   4.669   1.106 -0.1550 -0.5257  0.3687
  519OPC     OW 2401   2.682   4.527   2.499 -0.2859 -0.5216 -0.3952
  519OPC    HW1 2402   2.755   4.479   2.499 -1.1896 -2.0000 -1.2796
  519OPC    HW2 2403   2.622   4.472   2.467 -2.0603  0.2356  1.4242
  519OPC     MW 2404   2.684   4.512   2.494 -0.6815 -0.6282 -0.2570
  520OPC     OW 2405   2.252   0.569   1.611  0.1103  0.0401  0.3915
  520OPC    HW1 2406   2.204   0.642   1.602  1.2984  0.6040 -2.0716
  520OPC    HW2 2407   2.262   0.563   1.698 -1.7901  1.5908  0.8076
  520OPC     MW 2408   2.246   0.579   1.623  0.0050  0.3525  0.0892
  521OPC     OW 2409   1.124   3.130   1.449 -0.2571  0.2211  0.1099
  521OPC    HW1 2410   1.065   3.188   1.475  0.5990  2.1219 -1.9537
  521OPC    HW2 2411   1.200   3.164   1.475  0.3582  0.6872 -2.0943
  521OPC     MW 2412   1.127   3.143   1.457 -0.0398  0.5709 -0.5206
  522OPC     OW 2413   3.731   1.772   5.025 -0.3976 -0.4524 -0.5295
  522OPC    HW1 2414   3.718   1.856   5.006 -1.2592 -0.7204 -1.2230
  522OPC    HW2 2415   3.786   1.745   4.963 -0.7393 -0.5865 -0.7738
  522OPC     MW 2416   3.737   1.780   5.013 -0.5754 -0.5118 -0.6678
  523OPC     OW 2417   4.595   3.254   0.839 -0.0836  0.5520 -0.1843
  523OPC    HW1 2418   4.662   3.289   0.795  0.1854  1.9075  1.2220
  523OPC    HW2 2419   4.527   3.302   0.816 -0.1523  0.5615  0.0313
  523OPC     MW 2420   4.595   3.266   0.829 -0.0541  0.7536  0.0553
  524OPC     OW 2421   0.667   1.324   2.368  0.4740 -0.6386 -0.1548
  524OPC    HW1 2422   0.754   1.328   2.370  0.4240  2.3982  0.8185
  524OPC    HW2 2423   0.650   1.275   2.298  2.8960 -2.8668  0.6559
  524OPC     MW 2424   0.677   1.317   2.358  0.8244 -0.5192  0.1088
  525OPC     OW 2425   0.978   1.976   3.271 -0.5634 -0.4614  0.1944
  525OPC    HW1 2426   0.891   1.973   3.263 -0.5293 -1.5418  0.1031
  525OPC    HW2 2427   1.007   1.933   3.201  0.1192  1.3441 -0.6886
  525OPC     MW 2428   0.969   1.969   3.260 -0.4575 -0.3543  0.0505
  526OPC     OW 2429   0.210   3.833   3.563 -0.1971  0.0234  0.1324
  526OPC    HW1 2430   0.135   3.858   3.599 -0.2084  1.7986 -0.9933
  526OPC    HW2 2431   0.256   3.907   3.558  0.8594 -0.6717 -0.9228
  526OPC     MW 2432   0.205   3.848   3.567 -0.0427  0.1831 -0.1897
  527OPC     OW 2433   4.894   2.616   1.637 -0.0307  0.0371 -0.1338
  527OPC    HW1 2434   4.812   2.595   1.656  0.6903 -2.1826  0.7752
  527OPC    HW2 2435   4.940   2.581   1.702  1.5667  2.4458  0.1690
  527OPC     MW 2436   4.889   2.608   1.649  0.3119  0.0650  0.0452
  528OPC     OW 2437   4.432   1.766   1.397 -0.0756  0.9797 -0.7549
  528OPC    HW1 2438   4.392   1.828   1.443 -0.5926  0.1024  0.0024
  528OPC    HW2 2439   4.507   1.803   1.374  0.4091  1.3087  1.2003
  528OPC     MW 2440   4.437   1.781   1.400 -0.0803  0.8987 -0.3542
  529OPC     OW 2441   1.509   1.287   1.178  0.2643 -0.4073 -0.5763
  529OPC    HW1 2442   1.471   1.252   1.107  0.2278  0.0335 -0.7833
  529OPC    HW2 2443   1.576   1.235   1.194 -0.9807 -1.7975  0.4008
  529OPC     MW 2444   1.513   1.274   1.170  0.0750 -0.5475 -0.4625
  530OPC     OW 2445   4.962   3.914   0.893  0.0286  0.4846 -0.0742
  530OPC    HW1 2446   4.965   3.987   0.940 -0.8707 -0.9954  2.4504
  530OPC    HW2 2447   4.879   3.887   0.902 -0.1903  0.0897 -2.5516
  530OPC     MW 2448   4.950   3.921   0.901 -0.1369  0.2077 -0.0672
  531OPC     OW 2449   3.171   1.312   1.758 -0.2398  0.0369 -0.2003
  531OPC    HW1 2450   3.093   1.311   1.719 -0.4410  0.5581  0.1681
  531OPC    HW2 2451   3.161   1.372   1.821 -0.2160 -1.4186  1.2622
  531OPC     MW 2452   3.158   1.321   1.762 -0.2661 -0.1011  0.0701
  532OPC     OW 2453   1.926   4.426   2.485 -0.4842  0.4007  0.0238
  532OPC    HW1 2454   1.907   4.511   2.481 -0.3043  0.3961 -1.2363
  532OPC    HW2 2455   1.851   4.387   2.465 -0.6280  0.2425  0.8320
  532OPC     MW 2456   1.912   4.433   2.482 -0.4789  0.3767 -0.0430
  533OPC     OW 2457   0.953   3.133   0.034 -0.0595  0.2566  0.0287
  533OPC    HW1 2458   0.966   3.093  -0.043 -0.3314  0.4090 -0.0990
  533OPC    HW2 2459   0.874   3.105   0.058 -0.2679  0.7423 -0.0788
  533OPC     MW 2460   0.943   3.123   0.026 -0.1305  0.3508 -0.0060
  534OPC     OW 2461   3.893   4.700   5.015  0.0105 -0.2567  0.3870
  534OPC    HW1 2462   3.930   4.754   5.073 -0.9179  0.9690 -0.1281
  534OPC    HW2 2463   3.946   4.705   4.946  0.9760 -1.5209  0.9915
  534OPC     MW 2464   3.906   4.709   5.014  0.0160 -0.2625  0.4003
  535OPC     OW 2465   2.680   4.994   3.746 -0.0550 -0.5691  0.4734
  535OPC    HW1 2466   2.763   4.970   3.739 -0.1714 -1.3190  1.4146
  535OPC    HW2 2467   2.651   4.949   3.815 -1.4759 -0.9639 -0.3326
  535OPC     MW 2468   2.688   4.984   3.755 -0.2820 -0.7384  0.4934
  536OPC     OW 2469   1.961   0.389   4.355  0.7276  0.0074  0.1230
  536OPC    HW1 2470   1.910   0.423   4.418 -1.2888  0.4850 -1.6299
  536OPC    HW2 2471   1.987   0.459   4.310  3.3044 -0.2045  1.1199
  536OPC     MW 2472   1.957   0.404   4.357  0.8104  0.0466  0.0110
  537OPC     OW 2473   0.930   0.792   0.320  0.2192  0.5889 -0.0642
  537OPC    HW1 2474   0.914   0.777   0.236  2.0839  1.8883 -0.7075
  537OPC    HW2 2475   0.929   0.879   0.327  1.1437  0.5492  0.9903
  537OPC     MW 2476   0.928   0.802   0.309  0.6312  0.7749 -0.0034
  538OPC     OW 2477   4.507   2.129   0.601  0.4694  0.1389 -0.2917
  538OPC    HW1 2478   4.523   2.045   0.618 -0.2036 -0.0666 -0.6396
  538OPC    HW2 2479   4.455   2.127   0.531  1.4915  0.8923 -1.1141
  538OPC     MW 2480   4.502   2.117   0.593  0.5209  0.2198 -0.4645
  539OPC     OW 2481   1.033   4.325   2.500  0.4380  0.6338 -0.5396
  539OPC    HW1 2482   1.020   4.266   2.438  0.2633  1.1891 -1.0345
  539OPC    HW2 2483   1.114   4.353   2.485  1.1089 -0.5431  0.6164
  539OPC     MW 2484   1.043   4.320   2.489  0.5113  0.5419 -0.4419
  540OPC     OW 2485   3.535   1.073   0.667 -0.0721 -0.2756 -0.1631
  540OPC    HW1 2486   3.501   0.998   0.639 -0.5161  0.1990 -0.9363
  540OPC    HW2 2487   3.503   1.133   0.612  0.3389  0.4764  0.3791
  540OPC     MW 2488   3.525   1.071   0.655 -0.0770 -0.0944 -0.1973
  541OPC     OW 2489   1.416   4.866   2.688 -0.4887 -0.2948 -0.4499
  541OPC    HW1 2490   1.403   4.844   2.772  1.4712 -2.6655 -0.6494
  541OPC    HW2 2491   1.455   4.796   2.655  0.5082  1.2923 -2.9035
  541OPC     MW 2492   1.420   4.852   2.696 -0.0519 -0.4103 -0.8419
  542OPC     OW 2493   2.219   1.384   1.275  0.5465 -0.1742 -0.2315
  542OPC    HW1 2494   2.181   1.306   1.266 -0.8261  0.0969  2.1771
  542OPC    HW2 2495   2.178   1.418   1.344  2.4803  1.8546  0.0241
  542OPC     MW 2496   2.207   1.377   1.284  0.6293  0.1655  0.1621
  543OPC     OW 2497   1.697   2.700   2.269 -0.0461 -0.0973  0.0050
  543OPC    HW1 2498   1.737   2.676   2.343  1.5099 -0.9156 -1.0279
  543OPC    HW2 2499   1.761   2.737   2.223 -0.5932 -0.9287 -1.5024
  543OPC     MW 2500   1.713   2.702   2.273  0.1029 -0.3411 -0.3701
  544OPC     OW 2501   2.066   2.134   4.585  0.3567  0.1103  0.1972
  544OPC    HW1 2502   2.106   2.128   4.507  0.6600 -0.7011  0.4014
  544OPC    HW2 2503   2.012   2.065   4.584 -1.7577  1.6756 -0.4549
  544OPC     MW 2504   2.064   2.123   4.573  0.0893  0.2216  0.1311
  545OPC     OW 2505   1.881   0.829   1.829  0.1046  0.4924 -0.2560
  545OPC    HW1 2506   1.870   0.913   1.850  0.7202  0.6442 -0.5425
  545OPC    HW2 2507   1.890   0.830   1.742  0.2084  0.1401 -0.2516
  545OPC     MW 2508   1.880   0.841   1.819  0.2108  0.4627 -0.2977
  546OPC     OW 2509   2.261   4.549   3.413 -0.0688  0.0771 -0.2453
  546OPC    HW1 2510   2.296   4.621   3.448  0.5377  0.0109 -0.7064
  546OPC    HW2 2511   2.176   4.559   3.427  0.1465  0.0411  1.2642
  546OPC     MW 2512   2.254   4.561   3.420  0.0527  0.0620 -0.0905
  547OPC     OW 2513   2.300   3.317   1.926 -0.0296 -0.4166 -0.6550
  547OPC    HW1 2514   2.303   3.289   2.009  1.5610 -0.2587 -0.6399
  547OPC    HW2 2515   2.215   3.316   1.908 -0.3794 -0.8392  0.8528
  547OPC     MW 2516   2.288   3.313   1.936  0.1537 -0.4559 -0.4300
  548OPC     OW 2517   2.970   4.090   4.573  0.1836 -0.5238  0.0219
  548OPC    HW1 2518   2.990   4.006   4.587 -0.4489 -0.8552 -0.9979
  548OPC    HW2 2519   2.944   4.092   4.490  1.4969  0.9344 -0.4050
  548OPC     MW 2520   2.969   4.078   4.563  0.2842 -0.3574 -0.1919
  549OPC     OW 2521   0.110   3.246   3.283  0.2065 -0.0284  0.2898
  549OPC    HW1 2522   0.185   3.288   3.269  0.4975 -0.9062 -0.9929
  549OPC    HW2 2523   0.124   3.205   3.359  1.5768 -1.2614 -0.5723
  549OPC     MW 2524   0.123   3.246   3.292  0.4519 -0.3402 -0.0271
  550OPC     OW 2525   4.472   2.417   0.968 -0.3565 -0.9134  0.1660
  550OPC    HW1 2526   4.397   2.384   0.938 -2.1610  1.1127  2.0513
  550OPC    HW2 2527   4.471   2.395   1.053  1.3797 -1.1010  0.1800
  550OPC     MW 2528   4.461   2.409   0.976 -0.3664 -0.6418  0.4466
  551OPC     OW 2529   3.662   3.427   5.046  0.6283  0.2369 -0.1012
  551OPC    HW1 2530   3.652   3.360   4.991  0.5231 -0.4328  0.7046
  551OPC    HW2 2531   3.616   3.491   5.010 -3.0511 -1.3919  1.2202
  551OPC     MW 2532   3.654   3.426   5.033  0.0691 -0.1026  0.2131
  552OPC     OW 2533   3.485   0.690   4.856 -0.6859 -0.4978 -0.4495
  552OPC    HW1 2534   3.451   0.638   4.795 -0.3831  0.4387 -1.4633
  552OPC    HW2 2535   3.451   0.769   4.837  0.3546  0.0393 -0.1482
  552OPC     MW 2536   3.475   0.694   4.844 -0.4874 -0.2801 -0.5548
  553OPC     OW 2537   2.863   1.955   3.572 -0.0761 -0.5843  0.0715
  553OPC    HW1 2538   2.833   1.990   3.646  1.4986 -0.6287  0.7901
  553OPC    HW2 2539   2.902   2.022   3.532 -0.2633 -0.7282 -0.3635
  553OPC     MW 2540   2.865   1.970   3.577  0.1289 -0.6121  0.1135
  554OPC     OW 2541   3.323   2.432   3.987  0.4296  0.2852  0.3889
  554OPC    HW1 2542   3.241   2.453   4.007 -0.0543  1.3290 -2.2340
  554OPC    HW2 2543   3.369   2.500   4.017  0.4969 -0.6086  2.4586
  554OPC     MW 2544   3.318   2.445   3.994  0.3680  0.3073  0.3072
  555OPC     OW 2545   0.908   4.136   4.780 -0.0423  0.6142 -0.4307
  555OPC    HW1 2546   0.883   4.148   4.863 -0.4504  0.1227 -0.4790
  555OPC    HW2 2547   0.894   4.213   4.743 -0.2730  0.7092 -0.1470
  555OPC     MW 2548   0.902   4.149   4.787 -0.1366  0.5558 -0.3960
  556OPC     OW 2549   3.631   2.783   4.804  1.2913 -0.0328 -0.1769
  556OPC    HW1 2550   3.582   2.831   4.858 -0.0539 -2.3125  0.7430
  556OPC    HW2 2551   3.575   2.753   4.745  1.5449 -2.3073  0.6178
  556OPC     MW 2552   3.616   2.786   4.803  1.1301 -0.7055  0.0768
  557OPC     OW 2553   2.999   4.874   4.573  0.3866 -0.5146  0.0138
  557OPC    HW1 2554   2.939   4.891   4.512  1.9138  2.2108 -0.9230
  557OPC    HW2 2555   2.955   4.879   4.648 -0.5500  2.1354 -0.5883
  557OPC     MW 2556   2.984   4.877   4.575  0.4740  0.2794 -0.2134
  558OPC     OW 2557   0.279   3.742   1.412 -0.0168  0.3612 -0.1314
  558OPC    HW1 2558   0.307   3.816   1.449 -1.6531  1.2497 -0.5839
  558OPC    HW2 2559   0.198   3.733   1.442  0.2595 -1.4703  0.1965
  558OPC     MW 2560   0.271   3.752   1.422 -0.2177  0.2218 -0.1498
  559OPC     OW 2561   4.319   5.008   0.749 -0.6238  0.3136 -0.0790
  559OPC    HW1 2562   4.383   4.982   0.696 -0.9074 -2.0481  0.6235
  559OPC    HW2 2563   4.359   5.014   0.827 -1.4053 -2.5148  0.6491
  559OPC     MW 2564   4.335   5.005   0.753 -0.7811 -0.4530  0.1323
  560OPC     OW 2565   1.591   1.772   2.806  0.2856  0.2685 -0.2666
  560OPC    HW1 2566   1.612   1.829   2.869  0.0825 -0.2287  0.2579
  560OPC    HW2 2567   1.656   1.713   2.810 -0.9598 -1.1072  1.1506
  560OPC     MW 2568   1.604   1.772   2.816  0.0716 -0.0082  0.0203
  561OPC     OW 2569   0.452   3.164   3.947  0.4155 -0.6205 -0.0445
  561OPC    HW1 2570   0.488   3.244   3.940  2.2535 -1.4245 -0.3663
  561OPC    HW2 2571   0.371   3.176   3.915  1.2412  0.7325 -1.8874
  561OPC     MW 2572   0.446   3.178   3.941  0.8090 -0.5395 -0.3644
  562OPC     OW 2573   0.836   3.890   4.027 -0.3577  0.4344 -0.3694
  562OPC    HW1 2574   0.814   3.845   4.098  1.1583  0.6408  0.2595
  562OPC    HW2 2575   0.853   3.970   4.057  0.3387  0.5134 -0.9455
  562OPC     MW 2576   0.836   3.895   4.042 -0.0309  0.4765 -0.3617
  563OPC     OW 2577   1.670   0.175   3.553  0.1145  0.2922 -0.0077
  563OPC    HW1 2578   1.594   0.167   3.511 -0.2399 -1.0520  0.8413
  563OPC    HW2 2579   1.715   0.231   3.503 -0.7622 -0.2407 -1.4595
  563OPC     MW 2580   1.665   0.182   3.539 -0.0674  0.0149 -0.0968
  564OPC     OW 2581   4.026   0.601   3.483  0.6798  0.2162 -0.2274
  564OPC    HW1 2582   4.083   0.578   3.422  0.7362  0.4124 -0.2505
  564OPC    HW2 2583   4.003   0.682   3.460  1.1478  0.5216  0.3398
  564OPC     MW 2584   4.031   0.610   3.471  0.7572  0.2904 -0.1470
  565OPC     OW 2585   3.069   2.572   4.309 -0.2915  0.0668  0.2284
  565OPC    HW1 2586   3.012   2.635   4.327 -0.0904 -0.1976  1.8966
  565OPC    HW2 2587   3.145   2.615   4.304 -0.4324  0.2302 -0.6950
  565OPC     MW 2588   3.072   2.588   4.311 -0.2826  0.0520  0.3386
  566OPC     OW 2589   0.931   3.396   0.955 -0.1718  0.2466  0.2030
  566OPC    HW1 2590   0.858   3.412   0.910 -0.1493  0.6535  0.3098
  566OPC    HW2 2591   0.948   3.312   0.937 -1.1545 -0.1140  0.8925
  566OPC     MW 2592   0.923   3.386   0.945 -0.3136  0.2536  0.3206
  567OPC     OW 2593   2.189   0.920   3.554 -0.3040  0.1851  0.7164
  567OPC    HW1 2594   2.262   0.929   3.601  0.7336  1.6875 -1.0783
  567OPC    HW2 2595   2.155   1.000   3.554 -1.8752 -0.4297  1.2959
  567OPC     MW 2596   2.195   0.933   3.561 -0.3828  0.3162  0.5369
  568OPC     OW 2597   3.789   2.714   5.026 -0.0753  0.2131 -0.0033
  568OPC    HW1 2598   3.703   2.713   5.038 -0.2486  1.8018 -0.9040
  568OPC    HW2 2599   3.816   2.784   5.071  0.8114 -0.4614  0.5585
  568OPC     MW 2600   3.780   2.724   5.034  0.0302  0.3481 -0.0534
  569OPC     OW 2601   1.771   0.409   2.680  0.3847  0.3594  0.0828
  569OPC    HW1 2602   1.824   0.342   2.694  0.2826  0.2849  0.1121
  569OPC    HW2 2603   1.758   0.407   2.594  0.4078  0.3617  0.0792
  569OPC     MW 2604   1.777   0.399   2.669  0.3730  0.3488  0.0864
  570OPC     OW 2605   1.866   3.019   3.791  0.0638  0.1489  0.6226
  570OPC    HW1 2606   1.848   3.045   3.872 -0.3579  1.3444  0.1756
  570OPC    HW2 2607   1.881   3.094   3.748  0.3964 -0.4622 -0.3746
  570OPC     MW 2608   1.866   3.034   3.796  0.0507  0.2352  0.4092
  571OPC     OW 2609   0.667   1.530   4.949  0.0796 -0.2134  0.5339
  571OPC    HW1 2610   0.615   1.461   4.935  0.2759 -0.0985 -0.9766
  571OPC    HW2 2611   0.672   1.568   4.870 -0.2154  1.6806  1.3703
  571OPC     MW 2612   0.660   1.525   4.935  0.0651  0.0834  0.4342
  572OPC     OW 2613   3.708   3.832   3.743 -0.4383  0.4198  0.0350
  572OPC    HW1 2614   3.659   3.821   3.671 -1.0112  0.4265  0.4195
  572OPC    HW2 2615   3.762   3.764   3.741 -1.0541 -0.0881  0.0674
  572OPC     MW 2616   3.708   3.820   3.732 -0.6139  0.3457  0.0967
  573OPC     OW 2617   1.997   3.885   2.599  0.0286  1.3351 -0.1631
  573OPC    HW1 2618   1.987   3.967   2.627  1.0973  0.9396  1.5935
  573OPC    HW2 2619   1.920   3.848   2.615  0.0438  1.6037  0.5722
  573OPC     MW 2620   1.984   3.892   2.606  0.1888  1.3164  0.2050
  574OPC     OW 2621   3.563   4.171   1.479  0.5762 -0.0748 -0.0709
  574OPC    HW1 2622   3.563   4.258   1.487  2.9537  0.1970 -1.9078
  574OPC    HW2 2623   3.633   4.147   1.526  1.6437 -0.6325 -1.8535
  574OPC     MW 2624   3.574   4.180   1.487  1.0850 -0.1168 -0.6055
  575OPC     OW 2625   2.012   1.847   0.483 -0.2430  0.3345 -0.4140
  575OPC    HW1 2626   1.991   1.863   0.566  0.6842  2.8361 -0.5864
  575OPC    HW2 2627   2.080   1.791   0.490  0.6225  1.4549  0.5972
  575OPC     MW 2628   2.019   1.841   0.496  0.0218  0.8695 -0.2901
  576OPC     OW 2629   2.370   4.801   1.441  0.0376 -0.2787  0.2927
  576OPC    HW1 2630   2.374   4.785   1.356 -0.7164 -0.9558  0.3647
  576OPC    HW2 2631   2.432   4.861   1.455  0.9561 -1.0338 -0.5195
  576OPC     MW 2632   2.380   4.808   1.431  0.0619 -0.4902  0.1833
  577OPC     OW 2633   4.535   0.707   0.209 -0.0265 -0.0895 -0.9465
  577OPC    HW1 2634   4.467   0.652   0.206 -0.0034 -0.1614 -0.3120
  577OPC    HW2 2635   4.589   0.669   0.266  0.9923 -0.5277 -2.1828
  577OPC     MW 2636   4.533   0.693   0.217  0.1276 -0.1648 -1.0354
  578OPC     OW 2637   3.937   0.366   4.669  0.4152  0.3461 -0.3143
  578OPC    HW1 2638   3.907   0.437   4.708  3.4709  1.2676  0.6070
  578OPC    HW2 2639   4.021   0.364   4.690  0.9819 -2.2905 -2.2257
  578OPC     MW 2640   3.945   0.376   4.678  0.9505  0.0927 -0.4604
  579OPC     OW 2641   3.513   2.386   4.510 -0.7314 -0.6945 -0.6234
  579OPC    HW1 2642   3.466   2.455   4.533 -0.7313 -1.0755  0.6166
  579OPC    HW2 2643   3.504   2.331   4.578  1.9233 -0.5627 -0.0481
  579OPC     MW 2644   3.505   2.388   4.524 -0.3393 -0.7312 -0.3550
  580OPC     OW 2645   3.333   2.631   4.971 -0.1154  0.3979  0.1105
  580OPC    HW1 2646   3.299   2.687   5.028  1.7963  1.8533 -0.0816
  580OPC    HW2 2647   3.274   2.567   4.968 -1.3272  1.3224  2.0246
  580OPC     MW 2648   3.319   2.630   4.979 -0.0120  0.7495  0.3650
  581OPC     OW 2649   1.593   0.980   3.548 -0.1519  0.3154 -0.3262
  581OPC    HW1 2650   1.616   1.065   3.545 -0.2585  0.3047 -1.8579
  581OPC    HW2 2651   1.576   0.968   3.633  0.0899  1.7659 -0.0291
  581OPC     MW 2652   1.594   0.991   3.560 -0.1320  0.5281 -0.5085
  582OPC     OW 2653   4.034   4.706   1.934  0.1532  0.2865  0.1097
  582OPC    HW1 2654   4.091   4.772   1.931  0.8630 -0.3216 -0.1010
  582OPC    HW2 2655   4.027   4.681   1.851 -0.4297  0.3560  0.1337
  582OPC     MW 2656   4.041   4.712   1.922  0.1719  0.2069  0.0821
  583OPC     OW 2657   4.148   1.918   0.335  0.3378 -0.1140 -0.3039
  583OPC    HW1 2658   4.080   1.905   0.389 -0.9312  0.4310 -1.6980
  583OPC    HW2 2659   4.167   1.837   0.307  0.6566 -0.3374  0.5132
  583OPC     MW 2660   4.141   1.904   0.339  0.1974 -0.0665 -0.3892
  584OPC     OW 2661   0.990   0.833   3.022 -0.3054  0.3309  0.6222
  584OPC    HW1 2662   1.046   0.886   3.063  0.9083  0.1830 -0.7530
  584OPC    HW2 2663   0.935   0.888   2.983 -0.5093  0.5057  1.1478
  584OPC     MW 2664   0.991   0.849   3.022 -0.1562  0.3349  0.4966
  585OPC     OW 2665   0.908   0.225   0.841 -0.5777 -0.0935  0.0598
  585OPC    HW1 2666   0.883   0.307   0.824  0.0211  0.2580  0.8575
  585OPC    HW2 2667   0.838   0.178   0.817 -1.7265  0.8066  1.4103
  585OPC     MW 2668   0.894   0.230   0.835 -0.6590  0.0914  0.3771
  586OPC     OW 2669   3.675   0.907   0.230 -0.2032  0.1349 -0.4907
  586OPC    HW1 2670   3.620   0.969   0.201 -0.5923 -0.5920 -1.3752
  586OPC    HW2 2671   3.743   0.914   0.177 -0.3638 -0.3620 -0.7670
  586OPC     MW 2672   3.677   0.917   0.218 -0.2844 -0.0459 -0.6622
  587OPC     OW 2673   3.397   4.589   3.379 -0.6054 -0.3490  0.0784
  587OPC    HW1 2674   3.455   4.585   3.445 -0.8059  0.0433  0.2873
  587OPC    HW2 2675   3.333   4.536   3.405  0.0472 -1.4948 -0.5641
  587OPC     MW 2676   3.397   4.581   3.393 -0.5385 -0.4604  0.0143
  588OPC     OW 2677   0.582   2.845   1.047 -0.3005 -0.2768 -0.0199
  588OPC    HW1 2678   0.588   2.865   1.131  1.4087 -1.2080  0.1357
  588OPC    HW2 2679   0.657   2.874   1.013 -0.5979 -0.6452 -1.0464
  588OPC     MW 2680   0.594   2.852   1.054 -0.0919 -0.4687 -0.1485
  589OPC     OW 2681   3.257   2.186   3.884  0.1511 -0.3704 -0.2632
  589OPC    HW1 2682   3.279   2.257   3.930  2.0619 -2.8028  2.9830
  589OPC    HW2 2683   3.301   2.195   3.809  1.0600  1.4068  0.4308
  589OPC     MW 2684   3.267   2.198   3.880  0.5677 -0.4672  0.3189
  590OPC     OW 2685   3.835   4.066   3.998 -0.0443  0.2189  0.3754
  590OPC    HW1 2686   3.772   4.028   4.044 -0.5005  0.8516  0.2905
  590OPC    HW2 2687   3.796   4.088   3.924 -0.1422  1.9506  0.8975
  590OPC     MW 2688   3.820   4.064   3.994 -0.1262  0.5682  0.4400
  591OPC     OW 2689   4.894   2.303   3.116  0.8190 -0.3129  0.0532
  591OPC    HW1 2690   4.853   2.243   3.067  0.9806 -0.1922 -0.2276
  591OPC    HW2 2691   4.830   2.335   3.165  0.5715 -0.1312 -0.3804
  591OPC     MW 2692   4.878   2.299   3.116  0.8063 -0.2682 -0.0523
  592OPC     OW 2693   4.123   1.585   3.431 -0.0431  0.2160 -0.0137
  592OPC    HW1 2694   4.041   1.556   3.423  0.0515  0.1148 -0.6829
  592OPC    HW2 2695   4.170   1.520   3.398  0.2930  0.3772  0.1504
  592OPC     MW 2696   4.118   1.571   3.425  0.0205  0.2249 -0.0882
  593OPC     OW 2697   1.693   1.653   4.413  0.1675  0.0911 -0.1222
  593OPC    HW1 2698   1.727   1.608   4.346  0.8029 -0.9764  0.8836
  593OPC    HW2 2699   1.621   1.689   4.379  0.4164 -0.5207 -1.3463
  593OPC     MW 2700   1.687   1.652   4.398  0.2981 -0.1569 -0.1545
  594OPC     OW 2701   1.418   0.727   5.031  0.6601  1.0328  0.2781
  594OPC    HW1 2702   1.483   0.680   4.998  0.3196 -0.2860  1.4041
  594OPC    HW2 2703   1.349   0.704   4.984  0.5684  0.6517  0.5882
  594OPC     MW 2704   1.418   0.717   5.019  0.5962  0.7817  0.4902
  595OPC     OW 2705   4.457   0.860   3.431  0.5484  0.2856  0.6617
  595OPC    HW1 2706   4.371   0.857   3.446  0.4948 -2.5431  0.2440
  595OPC    HW2 2707   4.462   0.887   3.348 -0.0586 -1.0564  0.1600
  595OPC     MW 2708   4.445   0.864   3.421  0.4508 -0.3305  0.5260
  596OPC     OW 2709   2.058   1.532   1.099 -0.0028 -0.3043  0.0372
  596OPC    HW1 2710   2.020   1.574   1.165  1.1861  2.2455 -0.7360
  596OPC    HW2 2711   2.135   1.507   1.131  0.7646  1.3307 -0.4094
  596OPC     MW 2712   2.063   1.535   1.113  0.2861  0.3139 -0.1431
  597OPC     OW 2713   3.061   1.712   3.652 -0.1242 -0.1612 -0.1233
  597OPC    HW1 2714   3.128   1.701   3.598  0.4730 -0.6518  0.6951
  597OPC    HW2 2715   3.033   1.792   3.633  0.3662 -0.1435 -0.8281
  597OPC     MW 2716   3.067   1.722   3.641  0.0365 -0.2311 -0.1063
  598OPC     OW 2717   2.630   0.517   1.629  0.1438  0.2858 -0.4151
  598OPC    HW1 2718   2.559   0.482   1.593 -0.7689  0.6127  0.9815
  598OPC    HW2 2719   2.685   0.450   1.636 -1.4433 -0.9089  1.8891
  598OPC     MW 2720   2.627   0.502   1.625 -0.2254  0.1576  0.1317
  599OPC     OW 2721   1.773   4.273   1.376 -0.5604 -0.9096 -0.4825
  599OPC    HW1 2722   1.836   4.233   1.421  0.9527  1.4762 -0.2812
  599OPC    HW2 2723   1.732   4.321   1.435 -0.0789  0.4394 -1.1968
  599OPC     MW 2724   1.777   4.274   1.391 -0.2657 -0.3579 -0.5583
  600OPC     OW 2725   0.345   1.707   2.392 -0.3265  0.1998  0.0314
  600OPC    HW1 2726   0.268   1.720   2.431  0.0975  0.5794  0.7478
  600OPC    HW2 2727   0.363   1.784   2.356  1.0978  1.0625  2.3590
  600OPC     MW 2728   0.336   1.720   2.392 -0.0535  0.3834  0.4810
  601OPC     OW 2729   4.393   2.369   0.347 -0.3961  0.3028 -0.2518
  601OPC    HW1 2730   4.343   2.375   0.418 -0.8675  0.1135 -0.5628
  601OPC    HW2 2731   4.408   2.283   0.340 -0.7330  0.2704 -0.6341
  601OPC     MW 2732   4.388   2.357   0.357 -0.5157  0.2701 -0.3542
  602OPC     OW 2733   0.488   3.680   4.607  0.4665 -0.6870  0.0522
  602OPC    HW1 2734   0.472   3.704   4.689 -1.0069  1.5694 -0.7895
  602OPC    HW2 2735   0.410   3.654   4.578  1.0638 -1.9184 -0.5255
  602OPC     MW 2736   0.474   3.679   4.615  0.3371 -0.5356 -0.1574
  603OPC     OW 2737   1.183   2.690   1.363 -0.6933 -0.4589  0.0795
  603OPC    HW1 2738   1.184   2.604   1.378  1.3686 -0.5711 -0.4152
  603OPC    HW2 2739   1.145   2.697   1.284 -0.7725 -0.9253  0.0742
  603OPC     MW 2740   1.177   2.678   1.353 -0.4004 -0.5444  0.0056
  604OPC     OW 2741   2.534   4.624   2.742 -0.2844  0.4374  0.3985
  604OPC    HW1 2742   2.584   4.599   2.675 -1.5436 -0.9331 -0.0799
  604OPC    HW2 2743   2.587   4.619   2.811  0.4110 -0.3672 -0.1871
  604OPC     MW 2744   2.549   4.619   2.743 -0.3676  0.1161  0.2413
  605OPC     OW 2745   0.795   3.003   2.631  0.3012  0.0839 -0.4368
  605OPC    HW1 2746   0.796   3.028   2.548 -0.2576  0.6848 -0.2788
  605OPC    HW2 2747   0.849   3.060   2.670 -0.4588  0.6528 -0.1838
  605OPC     MW 2748   0.803   3.015   2.625  0.1064  0.2565 -0.3760
  606OPC     OW 2749   2.014   2.763   4.732  0.1004  0.0948  0.5199
  606OPC    HW1 2750   2.037   2.847   4.727  0.8793 -0.1583 -0.5061
  606OPC    HW2 2751   2.067   2.724   4.674 -2.2254 -0.6816 -1.2074
  606OPC     MW 2752   2.026   2.770   4.723 -0.1281 -0.0573  0.1132
  607OPC     OW 2753   1.915   0.195   0.586  0.3052 -0.8026 -0.2919
  607OPC    HW1 2754   1.931   0.121   0.629 -1.8992 -1.1686  0.0294
  607OPC    HW2 2755   1.910   0.255   0.649  0.6704 -0.6472 -0.4091
  607OPC     MW 2756   1.917   0.193   0.602  0.0335 -0.8337 -0.2617
  608OPC     OW 2757   3.763   3.806   0.529  0.2333 -0.6427 -0.4018
  608OPC    HW1 2758   3.759   3.741   0.472 -1.3497 -0.1145 -0.9394
  608OPC    HW2 2759   3.688   3.848   0.518  0.5534  0.3838  1.0010
  608OPC     MW 2760   3.751   3.802   0.519  0.0467 -0.4129 -0.2740
  609OPC     OW 2761   0.138   1.799   3.133  0.2672  0.1705  0.0481
  609OPC    HW1 2762   0.185   1.796   3.060  0.0431 -0.8957 -0.0805
  609OPC    HW2 2763   0.197   1.783   3.196  0.0615 -1.6472 -0.1509
  609OPC     MW 2764   0.154   1.796   3.132  0.2037 -0.2554 -0.0002
  610OPC     OW 2765   2.921   4.418   4.090  0.4436  0.1700  0.2603
  610OPC    HW1 2766   2.869   4.368   4.041  0.7189  0.8201 -0.7103
  610OPC    HW2 2767   2.949   4.363   4.152  0.1816 -0.6901 -0.3618
  610OPC     MW 2768   2.917   4.403   4.092  0.4456  0.1388  0.0248
  611OPC     OW 2769   0.140   2.093   2.319 -0.4852  0.4845 -0.0068
  611OPC    HW1 2770   0.160   2.079   2.235 -0.1749  0.2776  0.0986
  611OPC    HW2 2771   0.082   2.157   2.316 -0.7754  0.2067 -0.4054
  611OPC     MW 2772   0.135   2.100   2.306 -0.4822  0.4129 -0.0502
  612OPC     OW 2773   4.353   1.832   3.627 -0.2796 -0.3350 -0.0724
  612OPC    HW1 2774   4.341   1.855   3.544 -0.3342 -0.3069 -0.0573
  612OPC    HW2 2775   4.391   1.902   3.662  2.2082 -1.2974 -0.6665
  612OPC     MW 2776   4.357   1.846   3.620  0.0799 -0.4730 -0.1580
  613OPC     OW 2777   1.065   2.350   0.876  0.1524 -0.3655  0.0228
  613OPC    HW1 2778   0.999   2.299   0.902 -0.1232  0.9461  2.1739
  613OPC    HW2 2779   1.136   2.306   0.901 -0.0540 -0.2281  0.9017
  613OPC     MW 2780   1.066   2.336   0.884  0.0812 -0.1514  0.4705
  614OPC     OW 2781   4.754   1.504   0.850 -0.3141  0.2158 -0.2757
  614OPC    HW1 2782   4.822   1.460   0.883  1.0194 -0.5627 -3.5829
  614OPC    HW2 2783   4.693   1.499   0.912  1.2830 -2.5552  1.2500
  614OPC     MW 2784   4.755   1.497   0.864  0.1187 -0.3085 -0.5389
  615OPC     OW 2785   4.386   1.614   2.795  0.5801 -0.0276 -0.0733
  615OPC    HW1 2786   4.318   1.664   2.777  1.2494  1.5451  1.4852
  615OPC    HW2 2787   4.400   1.627   2.881  1.2618 -2.3014  0.2347
  615OPC     MW 2788   4.378   1.623   2.805  0.7794 -0.1311  0.2024
  616OPC     OW 2789   1.237   0.196   3.551 -0.0560 -0.0331 -0.7152
  616OPC    HW1 2790   1.300   0.251   3.579 -0.9731  0.8790 -0.3568
  616OPC    HW2 2791   1.173   0.250   3.526 -1.4608 -0.9201  0.7406
  616OPC     MW 2792   1.237   0.212   3.552 -0.3991 -0.0294 -0.4472
  617OPC     OW 2793   0.052   2.116   4.358 -0.0241  0.5154  0.2961
  617OPC    HW1 2794  -0.034   2.130   4.346 -0.1630  0.3809  1.0384
  617OPC    HW2 2795   0.090   2.159   4.293 -0.6978 -0.1096 -0.5417
  617OPC     MW 2796   0.045   2.124   4.347 -0.1442  0.4033  0.2820
  618OPC     OW 2797   2.083   4.014   1.156  0.1647 -0.3343 -0.4621
  618OPC    HW1 2798   2.014   3.982   1.199 -0.5150  0.1076 -1.1922
  618OPC    HW2 2799   2.048   4.045   1.082  1.0383  0.6167 -0.4972
  618OPC     MW 2800   2.067   4.014   1.151  0.1934 -0.1285 -0.5752
  619OPC     OW 2801   4.266   3.279   1.815 -0.0344 -0.3827  0.2038
  619OPC    HW1 2802   4.309   3.267   1.741 -0.8099  0.3475 -0.3870
  619OPC    HW2 2803   4.201   3.221   1.812  0.3474 -0.8451  0.6570
  619OPC     MW 2804   4.263   3.269   1.804 -0.0927 -0.3432  0.1835
  620OPC     OW 2805   0.470   1.493   3.872 -0.3379 -0.6663  0.1098
  620OPC    HW1 2806   0.538   1.467   3.920  0.3316  0.0318 -0.4580
  620OPC    HW2 2807   0.489   1.466   3.792 -0.3712  0.1749 -0.1932
  620OPC     MW 2808   0.483   1.485   3.867 -0.2439 -0.4390 -0.0188
  621OPC     OW 2809   4.068   4.131   3.410 -0.2915  0.2068  0.6962
  621OPC    HW1 2810   4.099   4.207   3.438  2.8395 -0.3199 -0.7758
  621OPC    HW2 2811   4.062   4.083   3.482  0.3093  1.0796  1.3513
  621OPC     MW 2812   4.072   4.135   3.425  0.2599  0.2580  0.5757
  622OPC     OW 2813   3.603   1.667   0.764  0.4674  0.0483 -0.5113
  622OPC    HW1 2814   3.555   1.721   0.813 -0.1131  0.6746 -1.7276
  622OPC    HW2 2815   3.553   1.654   0.693  1.7700  0.0997 -1.4689
  622OPC     MW 2816   3.589   1.673   0.761  0.5741  0.1484 -0.8324
  623OPC     OW 2817   0.073   3.957   0.631  0.1744  0.3961 -0.5587
  623OPC    HW1 2818   0.151   3.919   0.622 -0.5789 -1.2897 -0.5096
  623OPC    HW2 2819   0.044   3.926   0.708 -0.7561  0.5411 -0.8382
  623OPC     MW 2820   0.080   3.947   0.641 -0.0743  0.1686 -0.5927
  624OPC     OW 2821   0.043   0.177   4.608 -0.5071  0.3773  0.1889
  624OPC    HW1 2822   0.121   0.217   4.613 -1.0543  1.5286 -0.1891
  624OPC    HW2 2823   0.056   0.115   4.549  0.3954 -0.1068  0.8631
  624OPC     MW 2824   0.056   0.174   4.600 -0.4546  0.4758  0.2327
  625OPC     OW 2825   2.058   2.833   3.660 -0.6768  0.2911  0.3052
  625OPC    HW1 2826   2.075   2.848   3.575  2.9786  1.7368  1.1102
  625OPC    HW2 2827   1.989   2.884   3.676 -1.5910 -0.1700 -1.8095
  625OPC     MW 2828   2.050   2.843   3.650 -0.2718  0.4365  0.1118
  626OPC     OW 2829   3.105   3.642   0.758 -0.2392  0.0195  0.8049
  626OPC    HW1 2830   3.156   3.666   0.825 -1.1519  0.1905  1.4654
  626OPC    HW2 2831   3.032   3.687   0.772  0.3656  1.9779 -1.6912
  626OPC     MW 2832   3.102   3.652   0.770 -0.2848  0.3340  0.5338
  627OPC     OW 2833   4.859   2.581   3.504  0.3261 -0.2005 -0.5113
  627OPC    HW1 2834   4.916   2.614   3.447  0.4693 -1.0623 -0.8839
  627OPC    HW2 2835   4.832   2.651   3.549 -0.3363  0.6357 -2.1170
  627OPC     MW 2836   4.863   2.597   3.502  0.2491 -0.2042 -0.8036
  628OPC     OW 2837   4.777   0.045   1.548  0.1088 -0.5616  0.1220
  628OPC    HW1 2838   4.697   0.022   1.522  0.6747 -2.2136 -0.2548
  628OPC    HW2 2839   4.810   0.086   1.479 -0.0169 -0.8883 -0.1368
  628OPC     MW 2840   4.770   0.047   1.534  0.1738 -0.8539  0.0281
  629OPC     OW 2841   2.183   0.446   0.964  0.1977  0.5691  0.2971
  629OPC    HW1 2842   2.111   0.401   0.944 -0.2712  1.2236  0.4623
  629OPC    HW2 2843   2.200   0.425   1.046  0.5423 -0.0362  0.0764
  629OPC     MW 2844   2.175   0.436   0.973  0.1793  0.5764  0.2889
  630OPC     OW 2845   0.428   3.345   0.006  0.2223 -0.2597 -0.5903
  630OPC    HW1 2846   0.494   3.365   0.059  0.2208 -1.9689  0.1128
  630OPC    HW2 2847   0.358   3.348   0.057  0.1735 -1.5402 -0.5488
  630OPC     MW 2848   0.427   3.348   0.021  0.2149 -0.7013 -0.4803
  631OPC     OW 2849   4.720   2.432   3.295  0.2713 -0.8901  0.4661
  631OPC    HW1 2850   4.722   2.514   3.267 -1.0293 -0.7482  0.7151
  631OPC    HW2 2851   4.739   2.438   3.380  0.7322 -0.9135  0.3651
  631OPC     MW 2852   4.723   2.445   3.304  0.1473 -0.8729  0.4880
  632OPC     OW 2853   1.846   3.652   4.156  0.2317 -0.2055  0.3753
  632OPC    HW1 2854   1.784   3.596   4.131 -0.0702 -0.1481  0.9805
  632OPC    HW2 2855   1.820   3.677   4.236  0.4223  0.7059  0.1608
  632OPC     MW 2856   1.833   3.648   4.164  0.2153 -0.0625  0.4332
  633OPC     OW 2857   0.960   3.909   1.290  0.0628  0.1978 -0.6316
  633OPC    HW1 2858   1.045   3.908   1.270  0.5309 -2.0410  1.1373
  633OPC    HW2 2859   0.940   3.994   1.287  2.1177  0.7126 -1.9448
  633OPC     MW 2860   0.969   3.921   1.286  0.4356 -0.0569 -0.5643
  634OPC     OW 2861   3.048   3.879   1.187 -0.1616 -0.2628 -0.1173
  634OPC    HW1 2862   2.985   3.832   1.148  0.0734 -0.5797 -0.1236
  634OPC    HW2 2863   3.033   3.868   1.272  0.2514 -0.8540 -0.1128
  634OPC     MW 2864   3.037   3.870   1.194 -0.0658 -0.3970 -0.1176
  635OPC     OW 2865   4.526   1.849   4.724 -0.3624 -0.2729  0.4570
  635OPC    HW1 2866   4.443   1.828   4.706 -0.5639  0.0113  1.0462
  635OPC    HW2 2867   4.569   1.774   4.710 -0.7507 -0.4853  0.3802
  635OPC     MW 2868   4.520   1.835   4.719 -0.4499 -0.2623  0.5326
  636OPC     OW 2869   0.822   4.072   4.448 -0.2631 -0.0806  0.2288
  636OPC    HW1 2870   0.845   4.024   4.378  0.8134 -0.7429  1.0075
  636OPC    HW2 2871   0.857   4.150   4.432 -1.1717  0.1852 -0.5819
  636OPC     MW 2872   0.830   4.076   4.435 -0.2383 -0.1390  0.2241
  637OPC     OW 2873   4.809   4.065   4.307 -0.2294 -0.4638 -0.0221
  637OPC    HW1 2874   4.890   4.034   4.300 -0.6404 -1.5123 -0.4269
  637OPC    HW2 2875   4.809   4.134   4.253  0.8100  0.5180  1.1720
  637OPC     MW 2876   4.821   4.070   4.298 -0.1364 -0.4737  0.0944
  638OPC     OW 2877   1.128   2.762   3.186 -0.0201  0.0956 -0.5077
  638OPC    HW1 2878   1.084   2.814   3.132 -1.8001 -0.4310  0.3492
  638OPC    HW2 2879   1.144   2.812   3.255 -1.0961 -0.2431  0.0142
  638OPC     MW 2880   1.123   2.777   3.188 -0.4421 -0.0323 -0.3040
  639OPC     OW 2881   1.330   3.048   4.789  0.5984 -0.5051 -0.2474
  639OPC    HW1 2882   1.350   3.074   4.870  0.0401 -4.4648  1.3845
  639OPC    HW2 2883   1.244   3.059   4.784  0.8309  1.2491 -1.0074
  639OPC     MW 2884   1.320   3.053   4.800  0.5503 -0.8309 -0.1185
  640OPC     OW 2885   1.583   2.028   4.802 -0.3317 -0.5039  0.0061
  640OPC    HW1 2886   1.605   2.080   4.736 -1.6345 -1.3541 -1.1601
  640OPC    HW2 2887   1.658   2.017   4.846  0.6155 -0.0789 -1.4415
  640OPC     MW 2888   1.597   2.034   4.799 -0.3842 -0.5667 -0.3800
  641OPC     OW 2889   4.901   3.966   2.860 -0.4456  0.5963  0.2008
  641OPC    HW1 2890   4.893   3.918   2.788 -1.1669 -0.0763  0.7262
  641OPC    HW2 2891   4.987   3.965   2.875 -0.5779 -2.0703  1.2330
  641OPC     MW 2892   4.913   3.959   2.851 -0.5715  0.1031  0.4309
  642OPC     OW 2893   4.991   1.902   2.400  0.5468  1.0994 -0.0513
  642OPC    HW1 2894   4.912   1.929   2.375 -0.5057 -1.7143 -0.0876
  642OPC    HW2 2895   5.045   1.963   2.368 -1.4385  2.0259 -1.8274
  642OPC     MW 2896   4.988   1.915   2.391  0.0978  0.8207 -0.3190
  643OPC     OW 2897   4.283   0.210   2.393 -0.1162 -0.1093 -0.2480
  643OPC    HW1 2898   4.201   0.206   2.423 -0.1576  1.8797  0.0434
  643OPC    HW2 2899   4.330   0.180   2.460 -0.5664 -0.9443 -0.2908
  643OPC     MW 2900   4.278   0.205   2.408 -0.1886  0.0611 -0.2114
  644OPC     OW 2901   4.949   1.733   4.769 -0.5785 -0.3440 -0.2957
  644OPC    HW1 2902   4.889   1.682   4.732 -0.4445  0.4345 -1.6312
  644OPC    HW2 2903   4.953   1.802   4.717 -1.2849  1.4175  1.8417
  644OPC     MW 2904   4.941   1.735   4.756 -0.6630  0.0312 -0.1774
  645OPC     OW 2905   2.725   1.705   2.500 -0.2615  0.0964  0.3691
  645OPC    HW1 2906   2.719   1.772   2.444 -0.6858 -0.7365 -0.6182
  645OPC    HW2 2907   2.643   1.694   2.527 -0.7047 -1.5669 -1.3978
  645OPC     MW 2908   2.712   1.713   2.496 -0.3896 -0.2723 -0.0377
  646OPC     OW 2909   3.169   4.675   2.016  0.2213 -0.1323  0.5318
  646OPC    HW1 2910   3.169   4.654   2.101 -1.4779 -0.7869  0.4070
  646OPC    HW2 2911   3.231   4.736   2.010  1.2204 -0.9304  2.0104
  646OPC     MW 2912   3.178   4.681   2.028  0.1178 -0.3471  0.7317
  647OPC     OW 2913   0.548   0.452   1.354  0.1166 -0.7974  0.0467
  647OPC    HW1 2914   0.512   0.481   1.280 -0.2607  0.2846  0.6258
  647OPC    HW2 2915   0.623   0.497   1.358 -0.9213  0.9663  1.4495
  647OPC     MW 2916   0.554   0.463   1.343 -0.0924 -0.3770  0.3394
  648OPC     OW 2917   1.152   1.835   1.937  0.1053 -0.5792 -0.1487
  648OPC    HW1 2918   1.127   1.756   1.910  0.2154  0.1026 -2.4842
  648OPC    HW2 2919   1.088   1.887   1.907 -1.4666  0.0751  3.6838
  648OPC     MW 2920   1.139   1.831   1.929 -0.1106 -0.3819  0.0725
  649OPC     OW 2921   3.218   1.997   4.430 -0.0248  0.8067  0.2469
  649OPC    HW1 2922   3.297   1.963   4.441 -0.4321  0.4050  2.3828
  649OPC    HW2 2923   3.209   2.051   4.498 -2.3353 -0.7202  1.2739
  649OPC     MW 2924   3.228   2.000   4.441 -0.4262  0.5217  0.7143
  650OPC     OW 2925   0.885   3.292   4.811  0.3054 -0.2387  0.7087
  650OPC    HW1 2926   0.820   3.253   4.855  0.9558 -0.2221  1.7115
  650OPC    HW2 2927   0.918   3.348   4.869  2.2545 -1.3824  0.7666
  650OPC     MW 2928   0.880   3.295   4.826  0.6894 -0.4053  0.8655
  651OPC     OW 2929   0.041   2.063   5.071 -0.0346  0.1979 -0.1716
  651OPC    HW1 2930  -0.042   2.083   5.090 -0.5282 -2.2909  0.7075
  651OPC    HW2 2931   0.084   2.136   5.090 -2.1173  2.0822 -2.0029
  651OPC     MW 2932   0.035   2.077   5.076 -0.4152  0.1085 -0.3121
  652OPC     OW 2933   0.695   1.328   4.504  0.5294  0.6914 -0.7932
  652OPC    HW1 2934   0.614   1.302   4.483  0.3520  0.3153  0.2570
  652OPC    HW2 2935   0.699   1.409   4.474 -0.9336  1.4075  0.7197
  652OPC     MW 2936   0.684   1.336   4.497  0.2870  0.7417 -0.4144
  653OPC     OW 2937   4.695   3.884   4.134  0.7487 -0.1801  0.1577
  653OPC    HW1 2938   4.723   3.806   4.162 -0.1407 -0.1007  1.3906
  653OPC    HW2 2939   4.732   3.940   4.190  1.9211  0.3764 -1.1281
  653OPC     MW 2940   4.705   3.881   4.147  0.7906 -0.0862  0.1497
  654OPC     OW 2941   3.996   0.154   4.498 -0.2464 -0.0175 -0.3448
  654OPC    HW1 2942   4.033   0.100   4.556 -1.0868  0.1962  0.4042
  654OPC    HW2 2943   3.962   0.217   4.548 -1.3644 -0.0513 -1.0335
  654OPC     MW 2944   3.997   0.155   4.514 -0.5356  0.0091 -0.3359
  655OPC     OW 2945   1.215   2.411   1.380  0.7191 -0.3770 -0.1989
  655OPC    HW1 2946   1.225   2.401   1.466 -0.6818 -0.6171 -0.0417
  655OPC    HW2 2947   1.296   2.402   1.349  0.9523 -2.6514  0.8568
  655OPC     MW 2948   1.228   2.408   1.388  0.5466 -0.7484 -0.0198
  656OPC     OW 2949   1.032   4.256   0.838  0.6084  0.1154  0.2569
  656OPC    HW1 2950   1.027   4.302   0.763  0.4852  1.1920  0.9049
  656OPC    HW2 2951   1.002   4.177   0.815 -1.1464  0.9277 -0.4300
  656OPC     MW 2952   1.027   4.251   0.823  0.3310  0.3941  0.2512
  657OPC     OW 2953   1.075   1.536   3.358 -0.3334  0.2689  0.1793
  657OPC    HW1 2954   1.016   1.560   3.297 -0.2432  0.2153  0.0710
  657OPC    HW2 2955   1.030   1.483   3.410 -0.7665  1.3305  0.9020
  657OPC     MW 2956   1.060   1.532   3.357 -0.3840  0.4178  0.2700
  658OPC     OW 2957   0.673   4.271   2.247 -0.8379  0.0169  0.2486
  658OPC    HW1 2958   0.589   4.287   2.230 -0.3686  1.7481 -0.6759
  658OPC    HW2 2959   0.711   4.275   2.169  0.4595  1.9249  0.8844
  658OPC     MW 2960   0.666   4.274   2.233 -0.5769  0.5543  0.2060
  659OPC     OW 2961   3.128   4.399   3.708  0.4765 -0.3609  0.3483
  659OPC    HW1 2962   3.162   4.386   3.629  2.4727 -0.9128  1.2358
  659OPC    HW2 2963   3.080   4.327   3.722  1.5610 -1.0993  0.3344
  659OPC     MW 2964   3.126   4.386   3.698  0.9315 -0.5512  0.4773
  660OPC     OW 2965   4.224   4.456   4.484 -0.3213 -0.2637  0.1992
  660OPC    HW1 2966   4.195   4.445   4.566  1.0883 -0.1781  0.7361
  660OPC    HW2 2967   4.305   4.424   4.486 -0.0812  0.1949 -1.0399
  660OPC     MW 2968   4.231   4.450   4.497 -0.0775 -0.1833  0.0956
  661OPC     OW 2969   0.447   3.169   1.602  0.2780  0.1883 -0.3485
  661OPC    HW1 2970   0.396   3.127   1.659  0.9900 -0.4378 -0.1458
  661OPC    HW2 2971   0.398   3.173   1.529 -1.3222  2.5261  0.7478
  661OPC     MW 2972   0.432   3.163   1.599  0.1468  0.4411 -0.1566
  662OPC     OW 2973   4.912   3.830   2.623  0.3224 -0.1272 -0.4103
  662OPC    HW1 2974   4.913   3.911   2.591 -2.1514  0.3462  0.5258
  662OPC    HW2 2975   4.833   3.801   2.601  0.0816 -1.2408  1.7594
  662OPC     MW 2976   4.901   3.838   2.615 -0.0784 -0.2217  0.0486
  663OPC     OW 2977   2.524   4.287   2.442 -0.7361  0.1956 -0.4629
  663OPC    HW1 2978   2.503   4.285   2.527  1.0651  0.2320  0.0286
  663OPC    HW2 2979   2.447   4.295   2.402 -1.7832 -1.4449  1.0734
  663OPC     MW 2980   2.509   4.288   2.449 -0.6247 -0.0412 -0.1633
  664OPC     OW 2981   0.917   3.426   4.558  0.1990  0.0016 -0.6017
  664OPC    HW1 2982   0.857   3.489   4.567  0.0154 -0.3566  0.9254
  664OPC    HW2 2983   0.914   3.384   4.634  0.4980 -1.7166 -1.4998
  664OPC     MW 2984   0.908   3.429   4.570  0.2160 -0.3051 -0.5088
  665OPC     OW 2985   3.132   3.068   2.904  0.3782  0.2369  0.6560
  665OPC    HW1 2986   3.106   3.068   2.987  0.3693 -2.8292  0.7987
  665OPC    HW2 2987   3.120   2.985   2.879  1.0894  0.8653 -2.1968
  665OPC     MW 2988   3.126   3.055   2.912  0.4818 -0.1231  0.2556
  666OPC     OW 2989   2.750   4.855   1.205 -0.4303 -0.3082  0.3910
  666OPC    HW1 2990   2.806   4.798   1.170 -1.0450 -0.2409 -0.7469
  666OPC    HW2 2991   2.682   4.806   1.229 -1.3211 -0.0114 -1.3460
  666OPC     MW 2992   2.748   4.840   1.203 -0.6527 -0.2546 -0.0336
  667OPC     OW 2993   4.208   4.983   0.342  0.2383  0.6234  0.6045
  667OPC    HW1 2994   4.258   5.051   0.364  1.5646  0.2616 -1.0106
  667OPC    HW2 2995   4.164   5.012   0.272  1.4136 -0.3416 -0.6052
  667OPC     MW 2996   4.209   4.997   0.335  0.6077  0.4272  0.1872
  668OPC     OW 2997   0.757   1.366   3.376  0.1816 -0.2568 -0.0651
  668OPC    HW1 2998   0.723   1.427   3.325  0.1994 -1.5911 -1.7455
  668OPC    HW2 2999   0.803   1.412   3.435 -2.4476  1.4774  0.8117
  668OPC     MW 3000   0.759   1.382   3.377 -0.2041 -0.1977 -0.1837
  669OPC     OW 3001   1.259   1.678   4.578 -0.5508 -0.1937 -0.6436
  669OPC    HW1 3002   1.227   1.656   4.655 -2.4742  0.4823 -1.2019
  669OPC    HW2 3003   1.343   1.696   4.595 -0.9460  0.0379  1.2890
  669OPC     MW 3004   1.267   1.677   4.592 -0.8933 -0.0597 -0.4406
  670OPC     OW 3005   1.590   2.974   1.492 -0.1244  0.2699  0.2518
  670OPC    HW1 3006   1.530   2.913   1.475  0.8045 -0.5717 -0.1064
  670OPC    HW2 3007   1.562   3.043   1.447  0.8796 -1.0854 -2.7247
  670OPC     MW 3008   1.577   2.975   1.483  0.1611 -0.0547 -0.2408
  671OPC     OW 3009   3.751   4.676   1.889  0.0755 -0.5664  0.0330
  671OPC    HW1 3010   3.834   4.683   1.912  0.3223 -1.4659 -0.5444
  671OPC    HW2 3011   3.754   4.648   1.806 -0.7946  0.5624 -0.4195
  671OPC     MW 3012   3.763   4.673   1.880 -0.0166 -0.5329 -0.1192
  672OPC     OW 3013   1.438   0.012   5.232  0.2139 -0.0176  0.1218
  672OPC    HW1 3014   1.465   0.094   5.245  0.2449 -0.2959  2.0382
  672OPC    HW2 3015   1.376   0.000   5.292 -0.1126 -1.2580 -0.4180
  672OPC     MW 3016   1.433   0.022   5.242  0.1703 -0.2419  0.3252
  673OPC     OW 3017   2.206   3.664   3.181  0.0560 -0.7077  0.3222
  673OPC    HW1 3018   2.259   3.729   3.203 -0.6289  0.1598 -0.4893
  673OPC    HW2 3019   2.218   3.605   3.244  0.6953  0.2034  1.0798
  673OPC     MW 3020   2.215   3.665   3.194  0.0494 -0.4450  0.3142
  674OPC     OW 3021   1.880   5.052   4.066 -0.2426  0.4844  0.6963
  674OPC    HW1 3022   1.795   5.062   4.050 -0.2621  1.6616  1.4405
  674OPC    HW2 3023   1.912   5.023   3.990 -1.2788  0.1428  0.3751
  674OPC     MW 3024   1.872   5.049   4.052 -0.3985  0.6080  0.7589
  675OPC     OW 3025   1.667   1.494   3.956 -0.1062 -0.0095  0.2855
  675OPC    HW1 3026   1.580   1.491   3.965 -0.1865  0.6604 -0.1177
  675OPC    HW2 3027   1.697   1.484   4.037 -0.5474 -0.6546  0.3700
  675OPC     MW 3028   1.659   1.492   3.969 -0.1832 -0.0058  0.2384
  676OPC     OW 3029   0.641   1.415   0.166 -0.2857  0.1358 -0.0113
  676OPC    HW1 3030   0.704   1.424   0.105  0.2005 -0.0174  0.4640
  676OPC    HW2 3031   0.666   1.471   0.229 -0.9498  0.5166 -0.0804
  676OPC     MW 3032   0.654   1.425   0.166 -0.3120  0.1694  0.0487
  677OPC     OW 3033   0.925   1.676   3.164  0.1240  0.0263  0.0034
  677OPC    HW1 3034   0.958   1.703   3.088 -0.9808  0.5059 -0.3199
  677OPC    HW2 3035   0.844   1.650   3.144 -0.0570 -0.1913  0.9488
  677OPC     MW 3036   0.918   1.676   3.150 -0.0660  0.0650  0.0952
  678OPC     OW 3037   4.852   4.313   0.813 -0.2010 -0.3485 -0.3182
  678OPC    HW1 3038   4.887   4.366   0.752  0.8821 -0.0797  0.5056
  678OPC    HW2 3039   4.853   4.362   0.885 -0.8744 -0.8874  0.0642
  678OPC     MW 3040   4.857   4.328   0.814 -0.1404 -0.3884 -0.1400
  679OPC     OW 3041   2.391   1.765   4.226 -0.0057  0.1042 -0.3461
  679OPC    HW1 3042   2.394   1.807   4.303  0.8507  0.1603 -0.3946
  679OPC    HW2 3043   2.383   1.830   4.168  2.4037  0.3733 -0.5040
  679OPC     MW 3044   2.390   1.781   4.229  0.4766  0.1522 -0.3767
  680OPC     OW 3045   4.987   3.163   0.245 -0.4585 -0.3551 -0.2259
  680OPC    HW1 3046   4.909   3.130   0.222  1.0895 -3.0674 -2.0765
  680OPC    HW2 3047   5.013   3.207   0.175  0.0725 -0.1916  0.0643
  680OPC     MW 3048   4.979   3.165   0.232 -0.1514 -0.7315 -0.4564
  681OPC     OW 3049   0.538   2.484   3.518 -0.1478  0.1425 -0.0365
  681OPC    HW1 3050   0.528   2.490   3.431 -0.3361 -0.2549 -0.0477
  681OPC    HW2 3051   0.621   2.461   3.528 -0.6193 -1.8485 -0.2303
  681OPC     MW 3052   0.548   2.481   3.507 -0.2452 -0.2103 -0.0668
  682OPC     OW 3053   2.527   4.395   4.045 -0.2508 -0.0309  0.5985
  682OPC    HW1 3054   2.538   4.478   4.071  0.9187  0.2597 -0.7589
  682OPC    HW2 3055   2.528   4.350   4.120 -0.4889  1.1200  1.3201
  682OPC     MW 3056   2.529   4.401   4.060 -0.1132  0.1819  0.5047
  683OPC     OW 3057   3.680   3.218   4.633  0.0302 -0.5315 -0.2412
  683OPC    HW1 3058   3.766   3.222   4.652  0.1173 -0.1847 -0.6987
  683OPC    HW2 3059   3.678   3.169   4.561 -0.1481 -0.4618 -0.2828
  683OPC     MW 3060   3.693   3.211   4.626  0.0167 -0.4700 -0.3147
  684OPC     OW 3061   4.857   1.087   0.268 -0.4593  0.0286  0.0963
  684OPC    HW1 3062   4.854   1.174   0.263  0.1693  0.1572  1.6064
  684OPC    HW2 3063   4.924   1.066   0.217  0.1439  0.5330  0.6631
  684OPC     MW 3064   4.866   1.097   0.259 -0.2773  0.1221  0.4031
  685OPC     OW 3065   1.645   1.618   4.814  0.1882  0.1047  0.0519
  685OPC    HW1 3066   1.606   1.675   4.761  0.0983  2.7822  2.7391
  685OPC    HW2 3067   1.593   1.547   4.809 -1.2177  1.1670 -1.4553
  685OPC     MW 3068   1.632   1.616   4.806 -0.0328  0.6572  0.2263
  686OPC     OW 3069   0.493   4.829   3.553 -0.0902  0.2034  0.2365
  686OPC    HW1 3070   0.478   4.813   3.468 -0.9603  1.6818  0.0696
  686OPC    HW2 3071   0.572   4.865   3.554  1.3626 -2.7034  0.4837
  686OPC     MW 3072   0.502   4.832   3.540 -0.0041 -0.0076  0.2483
  687OPC     OW 3073   1.705   4.658   0.334 -0.0428 -0.4823 -0.0025
  687OPC    HW1 3074   1.643   4.708   0.370 -0.4513 -0.5075 -0.6702
  687OPC    HW2 3075   1.776   4.679   0.380 -0.1333  0.9548 -0.4624
  687OPC     MW 3076   1.706   4.668   0.346 -0.1165 -0.2737 -0.1691
  688OPC     OW 3077   3.099   0.330   0.263 -0.5799  1.0230 -0.2052
  688OPC    HW1 3078   3.027   0.340   0.312 -0.5733  0.9923 -0.1892
  688OPC    HW2 3079   3.137   0.259   0.297 -0.7891  0.7548 -0.5180
  688OPC     MW 3080   3.094   0.321   0.275 -0.6098  0.9789 -0.2491
  689OPC     OW 3081   2.407   1.130   3.984 -0.1907  0.4389  0.0525
  689OPC    HW1 3082   2.364   1.205   3.991 -0.6184  0.2912 -0.7949
  689OPC    HW2 3083   2.491   1.153   3.993 -0.2213  1.2037 -1.2747
  689OPC     MW 3084   2.413   1.144   3.986 -0.2584  0.5301 -0.2688
  690OPC     OW 3085   4.815   0.466   5.230  0.5284 -0.3100 -0.0469
  690OPC    HW1 3086   4.893   0.474   5.193  1.3544  0.3914  1.7205
  690OPC    HW2 3087   4.792   0.548   5.248 -0.4383 -0.5369 -0.1832
  690OPC     MW 3088   4.823   0.479   5.227  0.5076 -0.2399  0.1938
  691OPC     OW 3089   1.946   3.927   3.992  0.1489 -0.3185 -0.4695
  691OPC    HW1 3090   2.033   3.940   3.993  0.0472  0.4704 -0.9443
  691OPC    HW2 3091   1.937   3.859   3.937  0.5147 -0.8757  0.1502
  691OPC     MW 3092   1.958   3.919   3.984  0.1879 -0.2843 -0.4481
  692OPC     OW 3093   0.010   3.094   4.535  0.7406 -0.6102 -0.7189
  692OPC    HW1 3094   0.054   3.048   4.475 -0.5456 -2.0086 -0.6454
  692OPC    HW2 3095  -0.033   3.033   4.580 -0.4767  0.6360 -0.1365
  692OPC     MW 3096   0.010   3.078   4.533  0.3707 -0.6328 -0.6223
  693OPC     OW 3097   1.800   4.267   3.057 -0.4229  0.1179  0.2325
  693OPC    HW1 3098   1.830   4.188   3.034 -0.8028  0.1390 -0.3496
  693OPC    HW2 3099   1.872   4.310   3.081 -0.2478 -0.5008  0.8675
  693OPC     MW 3100   1.815   4.262   3.057 -0.4531  0.0298  0.2402
  694OPC     OW 3101   0.309   0.121   3.934  0.1072  0.4133 -0.6825
  694OPC    HW1 3102   0.351   0.079   3.997 -0.5179  0.5035 -0.1930
  694OPC    HW2 3103   0.343   0.088   3.860  1.4301  0.8969 -0.3209
  694OPC     MW 3104   0.320   0.110   3.932  0.2103  0.4980 -0.5567
  695OPC     OW 3105   1.008   0.792   5.098 -0.5273  0.5203 -0.5841
  695OPC    HW1 3106   1.062   0.840   5.146 -0.1712 -1.1217  0.7285
  695OPC    HW2 3107   1.060   0.757   5.037 -0.7583  1.5804 -1.4356
  695OPC     MW 3108   1.024   0.794   5.096 -0.5088  0.4343 -0.5162
  696OPC     OW 3109   4.039   0.399   1.611 -0.1605  0.4292 -0.7381
  696OPC    HW1 3110   4.074   0.319   1.603 -0.2027  0.4565 -1.2606
  696OPC    HW2 3111   4.062   0.438   1.536 -1.4007  0.4023 -1.1596
  696OPC     MW 3112   4.047   0.393   1.599 -0.3500  0.4293 -0.8776
  697OPC     OW 3113   3.234   4.252   0.976  0.3994 -0.8367  0.0674
  697OPC    HW1 3114   3.241   4.281   0.894 -0.3215  0.6213  0.4970
  697OPC    HW2 3115   3.149   4.241   0.987  0.3388  0.3928  1.0592
  697OPC     MW 3116   3.223   4.255   0.965  0.2840 -0.4396  0.2774
  698OPC     OW 3117   0.519   1.165   1.871  0.1858 -0.4596  0.6461
  698OPC    HW1 3118   0.475   1.190   1.800  2.2826  0.9883 -0.2492
  698OPC    HW2 3119   0.456   1.136   1.925 -1.7874  1.0707 -0.6738
  698OPC     MW 3120   0.503   1.164   1.869  0.2041 -0.0196  0.3189
  699OPC     OW 3121   2.921   4.199   3.764 -0.5460  0.2722  0.1960
  699OPC    HW1 3122   2.898   4.128   3.718  0.9161 -2.0804  2.7401
  699OPC    HW2 3123   2.856   4.208   3.821  0.2061 -0.4294  1.2216
  699OPC     MW 3124   2.908   4.190   3.766 -0.2190 -0.1788  0.7232
  700OPC     OW 3125   2.101   4.303   0.567  0.2596 -0.1890  0.2179
  700OPC    HW1 3126   2.187   4.294   0.557  0.1060  0.2291 -2.0066
  700OPC    HW2 3127   2.070   4.290   0.487 -1.4537  2.9570  0.2372
  700OPC     MW 3128   2.109   4.300   0.554 -0.0162  0.3374 -0.1079
  701OPC     OW 3129   1.277   3.867   2.721  0.0071 -0.7124  0.0300
  701OPC    HW1 3130   1.353   3.911   2.718  0.4173 -1.4540 -1.7734
  701OPC    HW2 3131   1.244   3.879   2.641 -1.1929 -1.4162  0.4032
  701OPC     MW 3132   1.284   3.875   2.709 -0.1096 -0.9259 -0.1813
  702OPC     OW 3133   2.800   3.453   1.025  0.1712  0.3651  0.2801
  702OPC    HW1 3134   2.804   3.540   1.023  1.1736  0.3335  0.6608
  702OPC    HW2 3135   2.824   3.434   1.106  0.2353 -0.2917  0.1073
  702OPC     MW 3136   2.804   3.463   1.037  0.3289  0.2635  0.3108
  703OPC     OW 3137   4.955   2.479   4.058 -0.3046 -0.3455  0.5846
  703OPC    HW1 3138   4.980   2.559   4.032  1.2047 -0.2966  2.0357
  703OPC    HW2 3139   4.887   2.461   4.006  1.5604  0.3373 -2.2827
  703OPC     MW 3140   4.949   2.489   4.046  0.1938 -0.2373  0.3753
  704OPC     OW 3141   4.667   4.284   4.861 -0.2087 -0.1706 -0.4820
  704OPC    HW1 3142   4.606   4.307   4.918  0.2349 -1.1623  0.4400
  704OPC    HW2 3143   4.623   4.242   4.799 -0.4145 -1.8096  0.6897
  704OPC     MW 3144   4.652   4.281   4.860 -0.1736 -0.5591 -0.1724
  705OPC     OW 3145   1.179   4.328   4.978 -0.5651 -0.1905  0.1272
  705OPC    HW1 3146   1.155   4.411   4.976 -0.9019 -0.2948 -1.9036
  705OPC    HW2 3147   1.168   4.301   4.896  2.4864 -1.3973 -0.0236
  705OPC     MW 3148   1.174   4.336   4.965 -0.1641 -0.3843 -0.1950
  706OPC     OW 3149   4.654   2.811   3.982  0.4381 -0.1264 -0.0867
  706OPC    HW1 3150   4.699   2.877   4.017  0.7125  0.6730 -1.8366
  706OPC    HW2 3151   4.571   2.835   3.992  0.5245  0.2257 -0.1888
  706OPC     MW 3152   4.648   2.825   3.988  0.4914  0.0439 -0.3603
  707OPC     OW 3153   4.300   0.479   2.411 -0.6553 -0.2547 -0.2025
  707OPC    HW1 3154   4.334   0.503   2.334 -2.4365  1.5951 -0.4860
  707OPC    HW2 3155   4.315   0.393   2.413  0.7788 -0.1128 -1.8956
  707OPC     MW 3156   4.307   0.469   2.400 -0.7069  0.0395 -0.4945
  708OPC     OW 3157   4.811   3.390   5.094  0.3514  0.4602  0.2260
  708OPC    HW1 3158   4.744   3.426   5.052  0.6909  1.1196  0.2383
  708OPC    HW2 3159   4.774   3.328   5.143 -0.1517  0.2759 -0.3744
  708OPC     MW 3160   4.796   3.386   5.095  0.3269  0.5304  0.1392
  709OPC     OW 3161   2.084   0.758   1.204  0.5211 -0.3840 -0.2382
  709OPC    HW1 3162   2.162   0.790   1.180 -0.0928  1.3639 -0.0049
  709OPC    HW2 3163   2.033   0.828   1.208 -0.6022 -1.2357  1.5441
  709OPC     MW 3164   2.088   0.773   1.201  0.2644 -0.2516  0.0595
  710OPC     OW 3165   4.666   4.520   0.193 -0.0238 -0.3865  0.3755
  710OPC    HW1 3166   4.626   4.456   0.237  1.4069 -0.6627  1.3491
  710OPC    HW2 3167   4.665   4.587   0.250 -2.0492  0.7343 -0.8469
  710OPC     MW 3168   4.660   4.521   0.208 -0.1118 -0.2618  0.3387
  711OPC     OW 3169   2.060   0.126   1.916  0.4460 -0.3736 -0.4002
  711OPC    HW1 3170   1.989   0.107   1.964  2.5060 -0.7954  2.8087
  711OPC    HW2 3171   2.074   0.053   1.871 -0.1435 -0.9549  0.3224
  711OPC     MW 3172   2.051   0.112   1.917  0.6633 -0.5218  0.1805
  712OPC     OW 3173   3.040   2.648   5.010 -0.1543  0.2774 -0.3960
  712OPC    HW1 3174   2.995   2.595   5.062 -1.1076  2.0223  0.6433
  712OPC    HW2 3175   3.069   2.711   5.063  0.7239  0.9455 -1.6037
  712OPC     MW 3176   3.037   2.650   5.025 -0.1652  0.6340 -0.4213
  713OPC     OW 3177   0.882   1.070   1.787  0.4356 -0.0532 -0.0257
  713OPC    HW1 3178   0.807   1.026   1.787  0.7170 -0.5569 -1.3883
  713OPC    HW2 3179   0.885   1.105   1.867  0.3787 -2.7952  1.2739
  713OPC     MW 3180   0.871   1.069   1.799  0.4687 -0.5326 -0.0350
  714OPC     OW 3181   0.330   5.025   3.708 -0.2075 -0.6608 -0.2213
  714OPC    HW1 3182   0.250   5.007   3.679  0.0738 -0.7245 -0.9818
  714OPC    HW2 3183   0.382   4.990   3.647  0.3863 -0.0878 -0.0539
  714OPC     MW 3184   0.326   5.017   3.694 -0.0783 -0.5853 -0.3090
  715OPC     OW 3185   3.654   2.076   3.819  0.3799  0.7348  0.1718
  715OPC    HW1 3186   3.685   2.072   3.738  2.5301  0.0954  0.9701
  715OPC    HW2 3187   3.592   2.015   3.821  1.4510 -0.4023 -0.5460
  715OPC     MW 3188   3.649   2.067   3.807  0.8557  0.4723  0.1836
  716OPC     OW 3189   3.939   2.220   0.248  0.2404  0.2566 -0.2191
  716OPC    HW1 3190   4.004   2.232   0.191  0.4311 -1.7198 -0.4928
  716OPC    HW2 3191   3.907   2.142   0.225 -0.9922  0.3433  1.1174
  716OPC     MW 3192   3.944   2.210   0.236  0.0865 -0.0225 -0.0621
  717OPC     OW 3193   1.235   2.869   3.427  0.0840 -0.1736 -0.0148
  717OPC    HW1 3194   1.304   2.816   3.434 -0.3964 -0.7789  0.2030
  717OPC    HW2 3195   1.270   2.949   3.431  0.6661 -0.4678  1.3174
  717OPC     MW 3196   1.250   2.873   3.429  0.0990 -0.3065  0.2141
  718OPC     OW 3197   0.927   0.408   5.250 -0.2638  0.3095 -0.1219
  718OPC    HW1 3198   1.002   0.380   5.285 -0.6152  0.7846  1.0622
  718OPC    HW2 3199   0.907   0.347   5.192  1.6914  0.8047 -1.4021
  718OPC     MW 3200   0.935   0.395   5.247 -0.0269  0.4528 -0.1361
  719OPC     OW 3201   2.412   4.146   2.684 -0.3542  0.7153  0.2768
  719OPC    HW1 3202   2.328   4.160   2.667  0.1652  1.1055 -2.3641
  719OPC    HW2 3203   2.416   4.060   2.699 -1.1711  0.6429  0.0869
  719OPC     MW 3204   2.400   4.135   2.684 -0.3983  0.7625 -0.1414
  720OPC     OW 3205   3.916   2.482   2.954  0.1149 -0.0769  0.0090
  720OPC    HW1 3206   3.895   2.405   2.918 -0.6318  0.3865 -0.5942
  720OPC    HW2 3207   3.845   2.531   2.939  0.5598  0.7123  0.4291
  720OPC     MW 3208   3.902   2.478   2.947  0.0705  0.1081 -0.0180
  721OPC     OW 3209   4.129   4.231   4.314 -0.8223  0.1401  0.3531
  721OPC    HW1 3210   4.142   4.307   4.355 -3.3123  0.3922  0.8152
  721OPC    HW2 3211   4.170   4.173   4.364  0.9187  1.1105  0.1203
  721OPC     MW 3212   4.137   4.234   4.328 -0.9329  0.3207  0.3870
  722OPC     OW 3213   4.893   2.311   1.516 -0.0659  0.5934  0.4573
  722OPC    HW1 3214   4.814   2.314   1.479  0.5743  3.4388 -0.9567
  722OPC    HW2 3215   4.875   2.318   1.601 -1.3615 -0.0910  0.2724
  722OPC     MW 3216   4.878   2.313   1.523 -0.1628  0.9127  0.2211
  723OPC     OW 3217   4.099   3.867   2.089  0.0415 -0.2003 -0.1280
  723OPC    HW1 3218   4.128   3.948   2.075  1.4482 -0.4644  0.9817
  723OPC    HW2 3219   4.014   3.878   2.104  0.1681  1.0549 -0.2265
  723OPC     MW 3220   4.091   3.881   2.089  0.2680 -0.0538  0.0213
  724OPC     OW 3221   2.921   4.328   2.003  0.1225 -0.0636 -0.4657
  724OPC    HW1 3222   2.957   4.326   1.924  1.8501  2.0906  0.1703
  724OPC    HW2 3223   2.835   4.325   1.986  0.4391 -2.6740 -2.1728
  724OPC     MW 3224   2.914   4.327   1.989  0.4245 -0.1309 -0.6239
  725OPC     OW 3225   1.356   1.392   3.373 -0.1718 -0.1180  0.1520
  725OPC    HW1 3226   1.336   1.462   3.325 -0.8850 -0.6996 -0.4133
  725OPC    HW2 3227   1.350   1.421   3.455 -1.0375  0.3286 -0.0631
  725OPC     MW 3228   1.352   1.407   3.378 -0.4051 -0.1380  0.0367
  726OPC     OW 3229   4.362   2.244   4.034  0.5838  0.1819  0.4553
  726OPC    HW1 3230   4.424   2.251   3.973  0.3389 -1.8428 -0.1115
  726OPC    HW2 3231   4.403   2.268   4.107  1.6618  0.1217 -0.1050
  726OPC     MW 3232   4.377   2.248   4.036  0.7069 -0.1261  0.2890
  727OPC     OW 3233   1.688   0.150   1.797 -0.3232  0.2688  0.3866
  727OPC    HW1 3234   1.613   0.131   1.758 -0.1761  0.6349 -0.0932
  727OPC    HW2 3235   1.739   0.177   1.731 -0.3935  1.9144  0.9370
  727OPC     MW 3236   1.685   0.151   1.782 -0.3119  0.5659  0.3970
  728OPC     OW 3237   1.151   1.592   3.696  0.6139  0.2025  0.5618
  728OPC    HW1 3238   1.077   1.583   3.652 -0.2318  0.0790  1.9429
  728OPC    HW2 3239   1.125   1.619   3.775  1.9483 -0.7323  1.3724
  728OPC     MW 3240   1.136   1.594   3.702  0.6861  0.0461  0.8855
  729OPC     OW 3241   1.562   3.925   4.827 -0.3341 -0.1683  0.0209
  729OPC    HW1 3242   1.573   4.006   4.856  0.5583 -0.3815  0.3140
  729OPC    HW2 3243   1.509   3.889   4.886 -0.5894  0.1464 -0.0146
  729OPC     MW 3244   1.556   3.932   4.840 -0.2400 -0.1533  0.0591
  730OPC     OW 3245   3.999   3.694   0.637 -0.5860  0.4111 -0.3546
  730OPC    HW1 3246   3.926   3.725   0.600 -0.9102 -1.2735 -1.2280
  730OPC    HW2 3247   3.996   3.609   0.620  0.9491  0.0972  0.7329
  730OPC     MW 3248   3.988   3.686   0.629 -0.4072  0.1158 -0.3230
  731OPC     OW 3249   3.982   4.653   0.101 -0.5899  0.0237 -0.1578
  731OPC    HW1 3250   4.010   4.581   0.060 -0.7866  0.2981 -0.8010
  731OPC    HW2 3251   4.053   4.681   0.144 -0.3981 -0.3328 -0.2388
  731OPC     MW 3252   3.997   4.647   0.101 -0.5906  0.0117 -0.2648
  732OPC     OW 3253   2.549   3.739   1.054  0.0201 -0.5526  0.2721
  732OPC    HW1 3254   2.504   3.729   1.129 -0.7391 -0.4970 -0.1639
  732OPC    HW2 3255   2.494   3.709   0.994 -0.5135  1.9691 -0.5838
  732OPC     MW 3256   2.534   3.733   1.056 -0.1708 -0.1719  0.0812
  733OPC     OW 3257   2.447   2.811   0.993 -0.3932 -1.1796 -0.2762
  733OPC    HW1 3258   2.384   2.838   1.047  0.5843  1.2316 -0.2016
  733OPC    HW2 3259   2.510   2.783   1.047  0.1788  0.2657 -0.1657
  733OPC     MW 3260   2.447   2.811   1.009 -0.1643 -0.6100 -0.2488
  734OPC     OW 3261   0.499   4.869   4.491 -0.1984  0.5070 -0.4187
  734OPC    HW1 3262   0.569   4.893   4.445  1.3567  1.4106  2.1665
  734OPC    HW2 3263   0.444   4.837   4.431  2.1610  0.3235 -2.6470
  734OPC     MW 3264   0.501   4.868   4.475  0.3799  0.6132 -0.3660
  735OPC     OW 3265   4.293   2.493   0.114 -0.3069  0.6179 -0.3533
  735OPC    HW1 3266   4.360   2.541   0.086  1.3839 -1.6482 -0.4980
  735OPC    HW2 3267   4.324   2.456   0.187 -0.7810 -1.7255 -1.2752
  735OPC     MW 3268   4.307   2.495   0.121 -0.1276 -0.0631 -0.5109
  736OPC     OW 3269   1.844   0.326   3.037  0.0053 -0.4284 -0.2579
  736OPC    HW1 3270   1.789   0.391   3.057 -1.8156 -1.2683 -2.1854
  736OPC    HW2 3271   1.922   0.364   3.040 -0.9439  1.7070 -0.7126
  736OPC     MW 3272   1.847   0.341   3.040 -0.4039 -0.2370 -0.6098
  737OPC     OW 3273   2.760   2.151   1.862  0.1003  0.1700 -0.2864
  737OPC    HW1 3274   2.772   2.121   1.944  1.7135 -0.0841 -0.5739
  737OPC    HW2 3275   2.756   2.238   1.873 -0.2178  0.1044  0.1220
  737OPC     MW 3276   2.761   2.160   1.876  0.2916  0.1228 -0.2685
  738OPC     OW 3277   1.430   4.756   2.254 -0.4667 -0.0105  0.3484
  738OPC    HW1 3278   1.435   4.843   2.263 -0.5146  0.2280 -1.5924
  738OPC    HW2 3279   1.345   4.739   2.264 -0.8199  0.4926 -1.4062
  738OPC     MW 3280   1.418   4.766   2.257 -0.5258  0.0992 -0.1975
  739OPC     OW 3281   0.805   1.764   1.877 -0.0685 -0.0871  0.6246
  739OPC    HW1 3282   0.852   1.812   1.822 -0.5698 -0.9087 -0.5717
  739OPC    HW2 3283   0.862   1.705   1.907 -0.3097 -1.2434 -1.0155
  739OPC     MW 3284   0.820   1.762   1.873 -0.1782 -0.3793  0.2056
  740OPC     OW 3285   3.906   1.723   4.596 -0.2811 -0.3089  0.3029
  740OPC    HW1 3286   3.860   1.791   4.569  0.7918 -0.0263 -0.9142
  740OPC    HW2 3287   3.967   1.713   4.534  1.8937 -0.0455  2.2479
  740OPC     MW 3288   3.908   1.731   4.583  0.1987 -0.2282  0.4103
  741OPC     OW 3289   2.556   4.919   3.521  0.4397 -0.3871 -0.4423
  741OPC    HW1 3290   2.598   4.974   3.468  0.0723  0.1991 -0.1253
  741OPC    HW2 3291   2.594   4.932   3.598  1.0435 -1.3141 -0.5609
  741OPC     MW 3292   2.568   4.929   3.525  0.4747 -0.4375 -0.4131
  742OPC     OW 3293   2.970   3.510   4.242  0.3528  0.6852 -0.9827
  742OPC    HW1 3294   2.949   3.455   4.306  4.6228 -1.6736 -1.2174
  742OPC    HW2 3295   2.949   3.589   4.274 -0.1590 -0.5706  2.1364
  742OPC     MW 3296   2.963   3.514   4.256  0.9079  0.1512 -0.5567
  743OPC     OW 3297   4.727   2.511   2.014  0.1012  0.1556  0.1051
  743OPC    HW1 3298   4.670   2.577   2.008  1.2118  1.1764  0.5095
  743OPC    HW2 3299   4.678   2.445   2.044 -0.8794  0.9886  0.4113
  743OPC     MW 3300   4.711   2.511   2.018  0.1204  0.4294  0.2100
  744OPC     OW 3301   0.000   4.811   1.209  0.0733 -0.0433  0.5081
  744OPC    HW1 3302   0.008   4.847   1.288 -0.3745 -0.0111  0.5398
  744OPC    HW2 3303   0.081   4.783   1.191 -0.4039 -2.9467  2.3511
  744OPC     MW 3304   0.013   4.813   1.218 -0.0632 -0.4673  0.7851
  745OPC     OW 3305   3.050   3.349   0.619 -0.3740 -0.2407 -0.6081
  745OPC    HW1 3306   2.981   3.325   0.665  0.5435  0.4264  1.1900
  745OPC    HW2 3307   3.025   3.423   0.580 -0.3024  0.7371  1.1055
  745OPC     MW 3308   3.036   3.357   0.620 -0.2278  0.0023 -0.0894
  746OPC     OW 3309   3.430   4.586   1.834 -0.2979 -0.3821  0.0853
  746OPC    HW1 3310   3.357   4.538   1.825 -0.2595 -0.3365 -0.5356
  746OPC    HW2 3311   3.444   4.585   1.920 -0.1860 -1.6650  0.0808
  746OPC     MW 3312   3.421   4.579   1.845 -0.2757 -0.5651 -0.0070
  747OPC     OW 3313   3.267   0.361   2.419 -0.2265 -0.0522 -0.4413
  747OPC    HW1 3314   3.344   0.398   2.437 -0.7995  0.6582  0.7080
  747OPC    HW2 3315   3.225   0.365   2.495 -0.6658 -2.2805 -0.5157
  747OPC     MW 3316   3.272   0.367   2.433 -0.3761 -0.2765 -0.2824
  748OPC     OW 3317   3.447   0.740   0.970  0.0358 -0.6751 -0.7030
  748OPC    HW1 3318   3.440   0.813   0.924  1.2265 -0.8843 -1.2572
  748OPC    HW2 3319   3.487   0.765   1.043 -1.5122 -0.4129  0.1079
  748OPC     MW 3320   3.452   0.754   0.974 -0.0170 -0.6673 -0.6651
  749OPC     OW 3321   0.961   3.681   4.796 -0.3652  0.1218  0.1399
  749OPC    HW1 3322   0.948   3.639   4.721 -1.6226  0.7893 -0.0244
  749OPC    HW2 3323   0.895   3.655   4.846 -0.5405  1.0633  0.4104
  749OPC     MW 3324   0.949   3.671   4.793 -0.5769  0.3595  0.1559
  750OPC     OW 3325   0.894   2.438   2.851  0.3718 -0.3552 -0.2935
  750OPC    HW1 3326   0.952   2.374   2.857  0.2508 -0.5625 -1.2040
  750OPC    HW2 3327   0.943   2.510   2.841  0.4793 -0.4208 -0.2413
  750OPC     MW 3328   0.910   2.439   2.851  0.3698 -0.3957 -0.4206
  751OPC     OW 3329   0.224   4.628   5.095 -0.4576 -0.5584 -0.4803
  751OPC    HW1 3330   0.244   4.612   5.178 -1.2091  0.6728 -0.0384
  751OPC    HW2 3331   0.190   4.553   5.066  0.6589 -1.2827  0.0382
  751OPC     MW 3332   0.222   4.614   5.103 -0.4037 -0.4838 -0.3383
  752OPC     OW 3333   3.148   4.424   2.700 -0.5247 -0.2219  0.3351
  752OPC    HW1 3334   3.106   4.489   2.741  0.4815  1.5631 -1.3064
  752OPC    HW2 3335   3.089   4.394   2.643 -0.8471 -0.4366  0.7815
  752OPC     MW 3336   3.133   4.429   2.697 -0.4237  0.0100  0.1585
  753OPC     OW 3337   2.882   4.626   4.300  0.1740 -0.7752  0.0750
  753OPC    HW1 3338   2.810   4.606   4.345  0.5760  0.9651  1.6121
  753OPC    HW2 3339   2.889   4.561   4.242 -1.9300 -1.6321  0.6967
  753OPC     MW 3340   2.872   4.614   4.298 -0.0775 -0.6449  0.3943
  754OPC     OW 3341   3.136   1.493   3.841  0.1758 -0.5838 -0.4009
  754OPC    HW1 3342   3.106   1.566   3.803  0.0232 -0.6302 -0.3712
  754OPC    HW2 3343   3.132   1.511   3.926  1.4725 -0.1030 -0.4199
  754OPC     MW 3344   3.131   1.506   3.848  0.3449 -0.5196 -0.3995
  755OPC     OW 3345   4.333   4.140   2.900  0.7963 -0.0040 -0.6294
  755OPC    HW1 3346   4.370   4.086   2.958  0.7091  0.8714  0.2548
  755OPC    HW2 3347   4.375   4.121   2.825  0.4321 -1.6380 -0.4647
  755OPC     MW 3348   4.345   4.129   2.897  0.7298 -0.1163 -0.4745
  756OPC     OW 3349   1.139   1.243   5.095 -0.7752  0.2631  0.3944
  756OPC    HW1 3350   1.183   1.168   5.093 -2.4886 -0.7621 -0.6779
  756OPC    HW2 3351   1.202   1.303   5.084  0.6322 -0.9730  1.2890
  756OPC     MW 3352   1.155   1.241   5.093 -0.8205 -0.0710  0.3681
  757OPC     OW 3353   2.067   3.936   4.776  0.0354  0.3305 -0.5508
  757OPC    HW1 3354   2.009   3.870   4.781 -0.2060  0.6166  0.5461
  757OPC    HW2 3355   2.018   4.007   4.792  0.4411  0.7108 -0.9787
  757OPC     MW 3356   2.051   3.937   4.779  0.0597  0.4289 -0.4520
  758OPC     OW 3357   4.546   1.347   3.917  0.6617 -0.2701  0.1779
  758OPC    HW1 3358   4.604   1.407   3.942  0.7368 -1.0260  1.9540
  758OPC    HW2 3359   4.506   1.324   3.991  1.1198 -2.9014 -0.2677
  758OPC     MW 3360   4.548   1.352   3.931  0.7408 -0.7705  0.3744
  759OPC     OW 3361   2.185   2.217   0.389 -0.1628  0.4234  0.4435
  759OPC    HW1 3362   2.167   2.288   0.342 -0.3535  1.3736  1.8839
  759OPC    HW2 3363   2.147   2.153   0.344  3.2189  0.4927 -3.0051
  759OPC     MW 3364   2.177   2.218   0.375  0.3084  0.5740  0.1469
  760OPC     OW 3365   0.824   4.897   3.249 -0.6304 -0.5811 -1.0038
  760OPC    HW1 3366   0.902   4.935   3.243 -1.0704  0.1849 -2.3028
  760OPC    HW2 3367   0.785   4.940   3.315 -0.0716 -0.7643 -0.5502
  760OPC     MW 3368   0.830   4.909   3.258 -0.6128 -0.4950 -1.1286
  761OPC     OW 3369   4.894   4.787   2.791 -1.0603  0.0521 -0.4048
  761OPC    HW1 3370   4.931   4.760   2.717 -0.7973 -2.7650  0.6164
  761OPC    HW2 3371   4.962   4.812   2.840 -1.0765  0.4140 -0.5687
  761OPC     MW 3372   4.910   4.787   2.787 -1.0238 -0.3104 -0.2782
  762OPC     OW 3373   0.184   0.208   0.901 -0.0674  0.0209  0.2741
  762OPC    HW1 3374   0.238   0.146   0.872 -0.1198 -0.0660  0.3613
  762OPC    HW2 3375   0.111   0.195   0.854 -0.4506 -0.6597  1.0325
  762OPC     MW 3376   0.181   0.197   0.890 -0.1317 -0.0925  0.3990
  763OPC     OW 3377   3.153   2.314   1.600  0.1255  0.1721  0.1539
  763OPC    HW1 3378   3.095   2.251   1.615  1.4012 -0.5687  2.5283
  763OPC    HW2 3379   3.152   2.360   1.674 -1.0012  3.2801 -1.5964
  763OPC     MW 3380   3.144   2.311   1.613  0.1475  0.5218  0.2461
  764OPC     OW 3381   3.168   0.181   3.610  0.4080 -0.1603  0.0628
  764OPC    HW1 3382   3.219   0.243   3.578 -1.4942  1.2120 -0.4871
  764OPC    HW2 3383   3.196   0.171   3.692  1.4676  0.5912 -0.1945
  764OPC     MW 3384   3.180   0.189   3.618  0.2836  0.1534 -0.0565
  765OPC     OW 3385   1.012   4.962   3.727 -0.1079 -0.3757  0.4019
  765OPC    HW1 3386   1.014   5.014   3.797  2.0695 -1.0002  0.9013
  765OPC    HW2 3387   0.952   4.903   3.747  1.2719 -1.2369  2.3542
  765OPC     MW 3388   1.003   4.961   3.740  0.4176 -0.5951  0.7640
  766OPC     OW 3389   3.378   1.995   5.037  0.1141  0.2235 -0.3551
  766OPC    HW1 3390   3.447   2.037   5.069 -0.6248  0.3288  1.1877
  766OPC    HW2 3391   3.373   1.923   5.086 -0.0204 -0.5379 -1.4301
  766OPC     MW 3392   3.387   1.991   5.049 -0.0150  0.1265 -0.2859
  767OPC     OW 3393   2.708   4.745   1.747  0.0987  0.3607 -0.8363
  767OPC    HW1 3394   2.733   4.773   1.668  1.2954 -0.2842 -0.7143
  767OPC    HW2 3395   2.781   4.710   1.780 -0.2548  1.0402  0.7579
  767OPC     MW 3396   2.723   4.744   1.740  0.2232  0.3657 -0.5828
  768OPC     OW 3397   1.712   2.056   3.689  0.3663 -0.3982  0.0776
  768OPC    HW1 3398   1.785   2.008   3.697  0.2187 -0.6997 -0.3478
  768OPC    HW2 3399   1.654   1.999   3.657  0.5069  0.3565 -1.6058
  768OPC     MW 3400   1.714   2.040   3.685  0.3653 -0.3313 -0.2339
  769OPC     OW 3401   3.578   4.913   4.112  0.1424 -0.0634  0.0907
  769OPC    HW1 3402   3.582   4.849   4.052  0.2929  1.7949 -2.0164
  769OPC    HW2 3403   3.662   4.927   4.132  0.0994 -0.6065  0.6809
  769OPC     MW 3404   3.591   4.906   4.106  0.1583  0.1309 -0.1330
  770OPC     OW 3405   0.865   2.860   0.586  0.6915  0.0862  0.4838
  770OPC    HW1 3406   0.946   2.892   0.587  1.5407 -1.8873 -0.0997
  770OPC    HW2 3407   0.872   2.786   0.632 -0.8377 -0.0276  0.5786
  770OPC     MW 3408   0.878   2.854   0.593  0.5911 -0.2222  0.4116
  771OPC     OW 3409   3.846   4.533   4.180 -0.1934 -0.4691 -0.2433
  771OPC    HW1 3410   3.858   4.447   4.185  0.8644 -0.2620  3.0819
  771OPC    HW2 3411   3.765   4.544   4.209  0.0506 -0.2954  0.3882
  771OPC     MW 3412   3.836   4.522   4.185 -0.0012 -0.4129  0.3414
  772OPC     OW 3413   4.055   1.708   1.068 -0.8470 -0.1929 -0.0152
  772OPC    HW1 3414   4.069   1.738   0.988  2.8590  0.5564  0.7342
  772OPC    HW2 3415   3.986   1.656   1.059 -0.2980 -0.5244 -3.7567
  772OPC     MW 3416   4.047   1.705   1.055 -0.2184 -0.1312 -0.4572
  773OPC     OW 3417   0.970   3.881   5.177 -0.2434 -0.2995  0.7105
  773OPC    HW1 3418   0.883   3.882   5.182 -0.4284 -0.0048 -1.6248
  773OPC    HW2 3419   0.989   3.953   5.132  1.1767 -0.6320  0.7213
  773OPC     MW 3420   0.960   3.892   5.171 -0.0609 -0.3052  0.3669
  774OPC     OW 3421   4.153   3.977   2.723  0.6183 -0.4135 -0.4401
  774OPC    HW1 3422   4.177   4.046   2.770  1.5260 -1.0455  0.0540
  774OPC    HW2 3423   4.227   3.932   2.712  0.1846 -0.9442 -1.3727
  774OPC     MW 3424   4.168   3.980   2.729  0.6881 -0.5853 -0.5050
  775OPC     OW 3425   2.261   2.981   5.009 -0.7724 -0.1174 -0.3530
  775OPC    HW1 3426   2.243   2.898   4.989 -0.1617 -0.1072 -1.0070
  775OPC    HW2 3427   2.183   3.015   5.027 -0.9026 -1.1714  1.2991
  775OPC     MW 3428   2.247   2.973   5.009 -0.7014 -0.2716 -0.2055
  776OPC     OW 3429   0.917   4.017   0.798  0.7383 -0.0103  0.0939
  776OPC    HW1 3430   0.962   3.966   0.743  0.4036 -0.4034  0.1859
  776OPC    HW2 3431   0.851   4.047   0.750  1.5309  1.2140 -0.2752
  776OPC     MW 3432   0.914   4.014   0.783  0.8059  0.1123  0.0530
  777OPC     OW 3433   1.369   1.226   4.104  0.3322  0.0054  0.3399
  777OPC    HW1 3434   1.454   1.209   4.103  0.8602  2.2634 -0.2374
  777OPC    HW2 3435   1.345   1.210   4.186  0.6234 -3.2624 -0.0853
  777OPC     MW 3436   1.378   1.221   4.116  0.4531 -0.1438  0.1919
  778OPC     OW 3437   4.315   0.885   1.162  0.2241  0.1858 -0.5163
  778OPC    HW1 3438   4.290   0.865   1.081 -1.7017  0.5031 -0.0476
  778OPC    HW2 3439   4.371   0.821   1.182 -0.1835 -0.5672 -1.6696
  778OPC     MW 3440   4.319   0.873   1.153 -0.1206  0.1214 -0.6174
  779OPC     OW 3441   2.907   2.872   3.829  0.2737  0.3963  0.3809
  779OPC    HW1 3442   2.935   2.910   3.755 -1.1343 -0.3569 -0.5793
  779OPC    HW2 3443   2.923   2.933   3.890  1.1372  1.1798 -0.5838
  779OPC     MW 3444   2.913   2.887   3.827  0.1934  0.4008  0.0966
  780OPC     OW 3445   4.085   1.648   1.751  0.2090  0.1864  0.1409
  780OPC    HW1 3446   4.081   1.575   1.799  0.2319  0.1196  0.0428
  780OPC    HW2 3447   4.069   1.620   1.670 -0.1179  0.3414  0.1474
  780OPC     MW 3448   4.082   1.633   1.746  0.1640  0.1994  0.1274
  781OPC     OW 3449   0.307   2.483   1.729 -0.3765 -0.3827  0.2248
  781OPC    HW1 3450   0.361   2.470   1.663 -0.8794 -0.7407 -0.1240
  781OPC    HW2 3451   0.228   2.475   1.693 -0.6605 -0.0801  0.7638
  781OPC     MW 3452   0.303   2.480   1.714 -0.4927 -0.3909  0.2530
  782OPC     OW 3453   3.705   1.890   4.197 -0.4166 -0.2851  0.1653
  782OPC    HW1 3454   3.621   1.897   4.173 -0.1141 -0.5494 -1.0326
  782OPC    HW2 3455   3.719   1.804   4.198 -0.6107 -0.3424  2.1081
  782OPC     MW 3456   3.695   1.878   4.193 -0.4005 -0.3327  0.2754
  783OPC     OW 3457   2.493   2.304   2.601 -0.6105 -0.7502  0.1925
  783OPC    HW1 3458   2.576   2.288   2.622 -0.9074  0.0928  2.3071
  783OPC    HW2 3459   2.454   2.227   2.613 -0.1138 -1.2591 -1.2147
  783OPC     MW 3460   2.500   2.290   2.606 -0.5809 -0.7010  0.2968
  784OPC     OW 3461   0.824   2.810   2.835 -0.2290  0.3187  0.3296
  784OPC    HW1 3462   0.883   2.853   2.884  0.3158  0.2936 -0.2861
  784OPC    HW2 3463   0.836   2.844   2.755 -0.1444 -0.6199 -0.0641
  784OPC     MW 3464   0.834   2.821   2.830 -0.1360  0.1763  0.1805
  785OPC     OW 3465   4.000   1.060   1.011 -0.4890  0.0472 -0.5961
  785OPC    HW1 3466   4.060   1.093   1.066  0.7440 -1.0176 -1.2301
  785OPC    HW2 3467   3.928   1.106   1.029 -0.3198 -0.6417  2.2895
  785OPC     MW 3468   3.999   1.072   1.022 -0.2819 -0.2119 -0.2635
  786OPC     OW 3469   3.072   3.116   3.168  0.3264 -0.2980  0.5214
  786OPC    HW1 3470   3.111   3.042   3.194 -0.6905 -1.4520 -1.0163
  786OPC    HW2 3471   2.991   3.109   3.199  0.5192  0.7279  1.3053
  786OPC     MW 3472   3.066   3.104   3.176  0.2047 -0.3169  0.4101
  787OPC     OW 3473   4.888   1.128   2.399  0.1682  0.2629  0.4805
  787OPC    HW1 3474   4.866   1.195   2.451  1.9158  1.0473  0.2878
  787OPC    HW2 3475   4.971   1.145   2.378 -0.6764  0.5127 -3.3889
  787OPC     MW 3476   4.897   1.141   2.404  0.3014  0.4157 -0.1196
  788OPC     OW 3477   3.905   4.641   0.923 -0.0194  0.5547  1.0244
  788OPC    HW1 3478   3.842   4.611   0.976 -0.7875  1.9220  0.9220
  788OPC    HW2 3479   3.955   4.688   0.976  1.3406 -1.0360  1.2389
  788OPC     MW 3480   3.903   4.643   0.939  0.0681  0.5217  1.0410
  789OPC     OW 3481   4.195   1.954   4.710 -0.2552 -0.1359  0.0617
  789OPC    HW1 3482   4.245   2.009   4.664 -1.6972 -0.1424 -1.6440
  789OPC    HW2 3483   4.199   1.880   4.664 -0.0563 -0.8177  1.1479
  789OPC     MW 3484   4.203   1.951   4.696 -0.4387 -0.2376 -0.0298
  790OPC     OW 3485   1.901   2.210   0.016  0.1031 -0.3632 -0.3678
  790OPC    HW1 3486   1.852   2.180   0.082 -1.0980  0.0309 -1.0507
  790OPC    HW2 3487   1.975   2.165   0.023 -0.4874 -1.2345  0.4903
  790OPC     MW 3488   1.905   2.199   0.027 -0.1615 -0.4338 -0.3419
  791OPC     OW 3489   0.202   3.210   4.826  0.1235 -0.6878  0.3596
  791OPC    HW1 3490   0.217   3.264   4.893  0.8721  1.1053 -1.1681
  791OPC    HW2 3491   0.122   3.232   4.800  1.4622  1.9368 -2.0776
  791OPC     MW 3492   0.193   3.221   4.832  0.4318 -0.0352 -0.2263
  792OPC     OW 3493   3.942   1.689   4.876  0.5212  0.7670 -0.3182
  792OPC    HW1 3494   3.971   1.770   4.862  0.8500  0.4072 -2.0568
  792OPC    HW2 3495   3.910   1.665   4.798  3.6279 -1.9713 -1.0150
  792OPC     MW 3496   3.942   1.697   4.862  1.0287  0.3093 -0.6778
  793OPC     OW 3497   3.127   3.270   2.684 -0.1397 -0.2794  0.6289
  793OPC    HW1 3498   3.139   3.238   2.764 -0.1252 -0.7415  0.4476
  793OPC    HW2 3499   3.144   3.355   2.693 -0.2599 -0.3058  1.1411
  793OPC     MW 3500   3.131   3.277   2.697 -0.1553 -0.3515  0.6778
  794OPC     OW 3501   1.628   0.009   2.665 -0.0931  0.1300  0.5454
  794OPC    HW1 3502   1.674  -0.012   2.736 -0.1178  1.3442  0.9456
  794OPC    HW2 3503   1.559  -0.045   2.669  1.0059 -1.3745  0.2011
  794OPC     MW 3504   1.624  -0.002   2.676  0.0655  0.0873  0.5536
  795OPC     OW 3505   2.497   3.396   0.901  0.0605  0.0246  0.0244
  795OPC    HW1 3506   2.501   3.459   0.962  2.2964  1.2848 -1.2577
  795OPC    HW2 3507   2.559   3.340   0.926  0.3635  0.0831 -0.5777
  795OPC     MW 3508   2.507   3.397   0.914  0.4356  0.2195 -0.2539
  796OPC     OW 3509   1.861   2.316   0.405  0.4931  0.3020 -0.3338
  796OPC    HW1 3510   1.779   2.345   0.402  0.6054  0.7979  1.0012
  796OPC    HW2 3511   1.908   2.383   0.375  0.4582  0.1360 -0.7790
  796OPC     MW 3512   1.856   2.330   0.400  0.5045  0.3507 -0.2023
  797OPC     OW 3513   4.029   0.172   2.504 -0.1668  0.0972  0.0103
  797OPC    HW1 3514   4.016   0.139   2.584 -1.6003  0.4496 -0.0440
  797OPC    HW2 3515   3.989   0.114   2.452 -1.3927  1.1202 -0.2144
  797OPC     MW 3516   4.021   0.158   2.508 -0.5596  0.3004 -0.0309
  798OPC     OW 3517   3.236   4.937   4.806  0.1523  0.2264 -0.2491
  798OPC    HW1 3518   3.269   4.884   4.868 -0.4414 -1.0331 -0.9661
  798OPC    HW2 3519   3.151   4.938   4.824  0.1217  0.7096 -0.4241
  798OPC     MW 3520   3.228   4.929   4.818  0.0602  0.1116 -0.3808
  799OPC     OW 3521   4.641   2.099   3.556  0.3700  0.0016  0.1291
  799OPC    HW1 3522   4.569   2.097   3.605  0.8442  1.0214  0.9036
  799OPC    HW2 3523   4.695   2.152   3.600  1.0802  0.3876 -1.1380
  799OPC     MW 3524   4.639   2.107   3.570  0.5453  0.2093  0.0563
  800OPC     OW 3525   0.550   1.016   3.113 -0.1510  0.0662  0.2629
  800OPC    HW1 3526   0.589   0.959   3.060 -0.5597  0.5113 -0.5377
  800OPC    HW2 3527   0.466   1.013   3.089 -0.4666 -0.2000  1.3317
  800OPC     MW 3528   0.543   1.007   3.101 -0.2581  0.0926  0.3026
  801OPC     OW 3529   2.531   4.699   1.208  0.2944 -0.0792 -0.7013
  801OPC    HW1 3530   2.552   4.631   1.258 -1.4270 -0.2751 -0.1917
  801OPC    HW2 3531   2.509   4.663   1.132 -0.5618 -0.1030 -0.4500
  801OPC     MW 3532   2.531   4.684   1.204 -0.0864 -0.1116 -0.5889
  802OPC     OW 3533   4.253   2.851   0.333  0.0860  0.4493  0.0672
  802OPC    HW1 3534   4.327   2.836   0.376 -0.1853  0.3265  0.4988
  802OPC    HW2 3535   4.279   2.870   0.252  0.6108  0.8830  0.3356
  802OPC     MW 3536   4.267   2.851   0.327  0.1233  0.4953  0.1706
  803OPC     OW 3537   4.594   1.437   2.648  0.2346 -0.3815  0.0320
  803OPC    HW1 3538   4.571   1.463   2.567 -0.7526 -0.9363  0.1090
  803OPC    HW2 3539   4.566   1.502   2.699  1.9610  0.5526 -0.1478
  803OPC     MW 3540   4.586   1.451   2.643  0.3438 -0.3254  0.0169
  804OPC     OW 3541   4.542   0.530   4.188 -0.0207  1.1379  0.1799
  804OPC    HW1 3542   4.513   0.552   4.267  1.0191 -0.1954  0.9704
  804OPC    HW2 3543   4.581   0.453   4.201  1.0572  1.3638 -1.4312
  804OPC     MW 3544   4.544   0.522   4.202  0.2921  0.9744  0.0584
  805OPC     OW 3545   3.975   3.423   3.195 -0.1847  0.1107 -0.2843
  805OPC    HW1 3546   3.954   3.480   3.132  0.1385  0.9469  0.3435
  805OPC    HW2 3547   3.900   3.381   3.211 -0.1737 -0.4211 -1.5104
  805OPC     MW 3548   3.961   3.425   3.188 -0.1353  0.1558 -0.3726
  806OPC     OW 3549   4.761   1.943   2.232 -0.2424  0.0227  0.7585
  806OPC    HW1 3550   4.695   1.898   2.198 -0.5920  1.0883 -0.0318
  806OPC    HW2 3551   4.778   2.004   2.171 -0.2084  1.3518  2.0419
  806OPC     MW 3552   4.754   1.945   2.218 -0.2890  0.3764  0.8314
  807OPC     OW 3553   3.184   0.132   4.947 -0.3578 -0.3514  0.1883
  807OPC    HW1 3554   3.210   0.058   4.909 -0.1303  0.0496 -0.4659
  807OPC    HW2 3555   3.101   0.141   4.920 -0.8940 -1.1202  1.4760
  807OPC     MW 3556   3.175   0.122   4.937 -0.4034 -0.4057  0.2818
  808OPC     OW 3557   4.926   0.870   0.754  0.6057 -0.5529  0.5588
  808OPC    HW1 3558   4.938   0.837   0.674 -1.1280  1.0026 -0.4144
  808OPC    HW2 3559   4.904   0.800   0.802 -1.5979 -1.1321 -1.1168
  808OPC     MW 3560   4.924   0.855   0.750  0.0241 -0.4087  0.1676
  809OPC     OW 3561   3.392   1.306   1.008  0.4086 -0.3618  0.6878
  809OPC    HW1 3562   3.400   1.243   0.949 -0.2028 -0.9349  1.1964
  809OPC    HW2 3563   3.432   1.273   1.079 -0.2743 -0.3723  1.0833
  809OPC     MW 3564   3.399   1.292   1.010  0.2174 -0.4480  0.8213
  810OPC     OW 3565   0.470   3.860   2.812 -0.0854  0.2002  0.7577
  810OPC    HW1 3566   0.541   3.897   2.844  0.4980  1.2034 -1.4836
  810OPC    HW2 3567   0.501   3.791   2.767 -0.3945  0.9347 -0.6581
  810OPC     MW 3568   0.485   3.855   2.810 -0.0448  0.4569  0.2174
  811OPC     OW 3569   4.075   3.574   4.043  0.2570  0.0385  0.4447
  811OPC    HW1 3570   4.062   3.632   4.106  1.3426 -0.9009  1.5734
  811OPC    HW2 3571   4.007   3.586   3.990 -0.1401  1.5359  1.2516
  811OPC     MW 3572   4.063   3.584   4.044  0.3586  0.1209  0.7305
  812OPC     OW 3573   1.923   0.332   4.048  0.1853 -0.4872 -0.1944
  812OPC    HW1 3574   1.913   0.252   4.081  1.5717 -0.3581  0.5947
  812OPC    HW2 3575   1.958   0.318   3.969  0.3091 -0.6633 -0.1086
  812OPC     MW 3576   1.927   0.319   4.041  0.4084 -0.4941 -0.0653
  813OPC     OW 3577   2.990   4.663   2.774 -0.1541 -0.3708  0.1829
  813OPC    HW1 3578   2.915   4.639   2.811 -0.3585 -0.6550 -0.3881
  813OPC    HW2 3579   2.971   4.665   2.689  0.4611 -0.3694  0.0355
  813OPC     MW 3580   2.976   4.660   2.767 -0.0933 -0.4125  0.0768
  814OPC     OW 3581   3.315   3.446   3.879 -0.2017 -0.1174  0.0888
  814OPC    HW1 3582   3.401   3.438   3.890 -0.0241  1.3767 -0.0198
  814OPC    HW2 3583   3.287   3.477   3.955 -0.0067  3.2718 -1.0588
  814OPC     MW 3584   3.323   3.449   3.892 -0.1467  0.6040 -0.0968
  815OPC     OW 3585   1.350   3.597   3.059 -0.1419  0.0570 -0.0546
  815OPC    HW1 3586   1.345   3.681   3.082 -2.3738 -0.0488  0.1267
  815OPC    HW2 3587   1.339   3.555   3.135  1.7860 -0.4702 -0.0086
  815OPC     MW 3588   1.348   3.603   3.073 -0.1868 -0.0365 -0.0210
  816OPC     OW 3589   4.492   4.382   0.982 -0.4736 -0.3853  0.1136
  816OPC    HW1 3590   4.441   4.443   0.948  0.0717 -0.7558 -1.4272
  816OPC    HW2 3591   4.566   4.426   1.001  0.3868 -0.7227 -2.1401
  816OPC     MW 3592   4.496   4.398   0.980 -0.2661 -0.4900 -0.4469
  817OPC     OW 3593   3.865   1.486   3.498  0.2825 -0.3535 -0.1612
  817OPC    HW1 3594   3.877   1.419   3.553  0.0358 -1.4283 -1.3696
  817OPC    HW2 3595   3.779   1.501   3.504  0.0900 -1.0999 -0.9397
  817OPC     MW 3596   3.854   1.478   3.507  0.2178 -0.6225 -0.4547
  818OPC     OW 3597   4.759   1.333   4.810 -0.3097  0.0571  0.3121
  818OPC    HW1 3598   4.763   1.413   4.847 -0.7436 -0.6812  2.0927
  818OPC    HW2 3599   4.673   1.318   4.805 -0.2272 -0.3534  0.1067
  818OPC     MW 3600   4.747   1.343   4.815 -0.3614 -0.1126  0.5450
  819OPC     OW 3601   4.135   4.429   4.782  0.3322 -0.1405  0.4142
  819OPC    HW1 3602   4.164   4.431   4.864 -0.0369 -3.0530  0.7199
  819OPC    HW2 3603   4.073   4.491   4.781  0.0186 -0.3601  2.4695
  819OPC     MW 3604   4.130   4.439   4.794  0.2313 -0.6034  0.7632
  820OPC     OW 3605   0.532   4.121   5.250  0.5098  0.0227 -0.2018
  820OPC    HW1 3606   0.574   4.176   5.303 -0.9163  0.3716  0.6435
  820OPC    HW2 3607   0.454   4.159   5.239  0.7054 -0.1301 -2.4533
  820OPC     MW 3608   0.527   4.134   5.256  0.3280  0.0517 -0.4096
  821OPC     OW 3609   4.712   3.934   3.055 -0.1689 -0.5148  0.0150
  821OPC    HW1 3610   4.757   3.949   3.128 -1.0923 -0.0635  0.5126
  821OPC    HW2 3611   4.773   3.931   2.993  0.7558 -1.9223  0.9210
  821OPC     MW 3612   4.728   3.936   3.057 -0.1688 -0.6561  0.2223
  822OPC     OW 3613   0.062   0.916   3.394  0.2144  0.5151 -0.2199
  822OPC    HW1 3614   0.132   0.933   3.444  0.9169  2.3375 -1.7155
  822OPC    HW2 3615   0.004   0.977   3.419  0.0544  0.5443 -0.6616
  822OPC     MW 3616   0.064   0.928   3.405  0.2946  0.7887 -0.5060
  823OPC     OW 3617   0.340   3.892   0.533 -0.2845 -0.2990 -0.1081
  823OPC    HW1 3618   0.396   3.887   0.600  0.9495  1.4247 -0.9527
  823OPC    HW2 3619   0.354   3.817   0.490  0.8875 -0.2163  0.0884
  823OPC     MW 3620   0.350   3.880   0.537  0.0709 -0.0322 -0.2038
  824OPC     OW 3621   2.777   0.895   0.785 -0.0323  0.2269 -0.3450
  824OPC    HW1 3622   2.842   0.856   0.829 -0.4334 -0.8681 -0.6826
  824OPC    HW2 3623   2.812   0.970   0.758  0.7916  0.0775  0.2724
  824OPC     MW 3624   2.792   0.900   0.788  0.0302  0.0431 -0.3037
  825OPC     OW 3625   4.576   4.281   1.386 -0.1408 -0.4796 -0.4904
  825OPC    HW1 3626   4.528   4.344   1.350  1.6676  2.1028  1.2139
  825OPC    HW2 3627   4.626   4.324   1.444  2.4696 -3.2588 -0.4101
  825OPC     MW 3628   4.577   4.297   1.389  0.5119 -0.5085 -0.2268
  826OPC     OW 3629   1.769   3.821   1.917  0.0206 -0.2409 -0.0071
  826OPC    HW1 3630   1.794   3.828   1.834 -0.1333 -0.2729 -0.0576
  826OPC    HW2 3631   1.731   3.743   1.921 -0.1626 -0.1508  0.0422
  826OPC     MW 3632   1.767   3.811   1.906 -0.0292 -0.2323 -0.0073
  827OPC     OW 3633   2.463   1.571   2.640  0.0226  0.6194  0.1864
  827OPC    HW1 3634   2.519   1.516   2.679 -0.1801 -0.7918 -1.4174
  827OPC    HW2 3635   2.431   1.617   2.707  2.1635  0.6503  1.3032
  827OPC     MW 3636   2.467   1.570   2.656  0.3089  0.4155  0.1146
  828OPC     OW 3637   3.311   4.260   2.849 -0.9124  0.1046 -0.2522
  828OPC    HW1 3638   3.310   4.196   2.790 -1.1126 -0.2680  0.1593
  828OPC    HW2 3639   3.268   4.325   2.809  0.6084  0.5489 -1.2905
  828OPC     MW 3640   3.305   4.260   2.834 -0.7174  0.1152 -0.3448
  829OPC     OW 3641   0.044   0.798   3.151  0.0762  0.4374  0.0530
  829OPC    HW1 3642   0.074   0.832   3.225  0.0883  1.3104 -0.3337
  829OPC    HW2 3643   0.058   0.862   3.093 -0.4041 -0.0360 -0.5937
  829OPC     MW 3644   0.050   0.813   3.153  0.0070  0.4964 -0.0997
  830OPC     OW 3645   4.692   3.381   1.079 -0.1185  0.2281 -0.1307
  830OPC    HW1 3646   4.667   3.335   1.009  2.2071  1.0369 -1.6075
  830OPC    HW2 3647   4.733   3.450   1.044  0.7991  0.8548  2.0418
  830OPC     MW 3648   4.695   3.385   1.064  0.3605  0.4401 -0.0279
  831OPC     OW 3649   3.707   3.824   2.453 -0.0957 -0.2576 -0.3118
  831OPC    HW1 3650   3.752   3.756   2.423  1.2585  1.2701 -1.9332
  831OPC    HW2 3651   3.713   3.816   2.540  2.2759 -0.7822 -0.4741
  831OPC     MW 3652   3.714   3.813   2.461  0.4547 -0.1094 -0.5753
  832OPC     OW 3653   4.881   2.907   0.688 -0.3318 -0.0795  0.2666
  832OPC    HW1 3654   4.905   2.930   0.769  0.3726 -0.5551  0.1980
  832OPC    HW2 3655   4.856   2.983   0.652 -0.4835  0.1626  0.8665
  832OPC     MW 3656   4.881   2.922   0.695 -0.2499 -0.1140  0.3451
  833OPC     OW 3657   0.161   4.189   1.582 -0.0195 -0.1527  0.8165
  833OPC    HW1 3658   0.098   4.201   1.523  1.7838 -1.1654 -1.4611
  833OPC    HW2 3659   0.136   4.240   1.648 -2.3045  0.8505 -0.6665
  833OPC     MW 3660   0.148   4.198   1.583 -0.0907 -0.1538  0.2610
  834OPC     OW 3661   3.635   3.495   1.450  0.2894 -0.3902 -0.2505
  834OPC    HW1 3662   3.610   3.564   1.402  0.6385  0.7242  1.1099
  834OPC    HW2 3663   3.559   3.463   1.480  0.2132  0.3884  0.4131
  834OPC     MW 3664   3.620   3.501   1.447  0.3297 -0.1106  0.0484
  835OPC     OW 3665   1.746   5.048   1.289  0.1361 -0.0097  0.2006
  835OPC    HW1 3666   1.720   5.130   1.298  0.8393  0.0086  2.6104
  835OPC    HW2 3667   1.741   5.034   1.203 -1.1891  2.1252 -0.1239
  835OPC     MW 3668   1.742   5.058   1.277  0.0442  0.3083  0.5087
  836OPC     OW 3669   4.799   3.280   3.955 -0.1594 -0.1459 -0.4079
  836OPC    HW1 3670   4.715   3.302   3.968 -0.1146 -0.9526  1.8247
  836OPC    HW2 3671   4.801   3.196   3.980  1.6380  0.3751  1.4735
  836OPC     MW 3672   4.787   3.271   3.961  0.1125 -0.1881  0.1998
  837OPC     OW 3673   1.911   2.991   1.288  0.1507 -0.0598  0.3827
  837OPC    HW1 3674   1.872   2.955   1.357  1.6897 -1.2512  0.7050
  837OPC    HW2 3675   1.891   2.937   1.222 -1.1323  0.9540 -0.1014
  837OPC     MW 3676   1.903   2.977   1.288  0.1885 -0.0861  0.3588
  838OPC     OW 3677   1.338   4.551   0.624 -0.0378  0.3716 -0.1262
  838OPC    HW1 3678   1.386   4.488   0.661  0.0653  0.1459 -0.6379
  838OPC    HW2 3679   1.256   4.524   0.636 -0.0401  0.6997  0.6472
  838OPC     MW 3680   1.333   4.538   0.631 -0.0229  0.3865 -0.0875
  839OPC     OW 3681   3.683   0.767   2.761  0.5302  0.0967  0.6807
  839OPC    HW1 3682   3.769   0.772   2.744  0.4506 -0.3548  0.1241
  839OPC    HW2 3683   3.650   0.835   2.719  0.6885  0.6704  1.4544
  839OPC     MW 3684   3.691   0.778   2.752  0.5417  0.1148  0.7126
  840OPC     OW 3685   2.743   0.196   3.838 -0.5499 -0.4402  0.1054
  840OPC    HW1 3686   2.721   0.122   3.797  1.4473 -0.6585 -0.6998
  840OPC    HW2 3687   2.817   0.220   3.798 -0.0394  0.8769  1.7290
  840OPC     MW 3688   2.751   0.189   3.826 -0.1796 -0.2779  0.2264
  841OPC     OW 3689   4.372   0.821   4.707 -0.4734  0.5449  0.3029
  841OPC    HW1 3690   4.299   0.859   4.735 -1.3730  1.0639 -2.4447
  841OPC    HW2 3691   4.344   0.744   4.676  0.3935  0.1175  0.5444
  841OPC     MW 3692   4.357   0.815   4.707 -0.4780  0.5584 -0.0672
  842OPC     OW 3693   1.577   3.529   4.174 -0.2688  0.2277 -0.4031
  842OPC    HW1 3694   1.498   3.507   4.203 -1.3570  2.6582 -1.2316
  842OPC    HW2 3695   1.560   3.582   4.107  2.1057 -0.4842 -1.6762
  842OPC     MW 3696   1.563   3.534   4.168 -0.0787  0.4816 -0.7136
  843OPC     OW 3697   1.029   1.638   1.338  0.2404 -1.0805 -0.0590
  843OPC    HW1 3698   0.981   1.708   1.358 -0.6675 -1.7681  0.2229
  843OPC    HW2 3699   1.061   1.657   1.259 -0.5968 -0.6508 -0.3091
  843OPC     MW 3700   1.027   1.651   1.329 -0.0173 -1.1186 -0.0543
  844OPC     OW 3701   3.160   2.576   3.553 -0.2925  0.0144  0.6710
  844OPC    HW1 3702   3.118   2.512   3.511 -0.0880  0.4762 -0.2527
  844OPC    HW2 3703   3.108   2.645   3.544  0.0151  0.2525  0.7005
  844OPC     MW 3704   3.146   2.577   3.545 -0.2168  0.1178  0.5388
  845OPC     OW 3705   1.167   4.848   3.113 -0.0804 -0.2381 -0.0727
  845OPC    HW1 3706   1.120   4.891   3.172  0.2698 -0.8084  0.6401
  845OPC    HW2 3707   1.198   4.780   3.158  1.0949 -0.0913 -0.6266
  845OPC     MW 3708   1.165   4.844   3.128  0.1449 -0.3009 -0.0491
  846OPC     OW 3709   1.309   3.145   3.411 -0.1285  0.2032 -0.3928
  846OPC    HW1 3710   1.386   3.176   3.383 -0.6576  2.2429  0.2687
  846OPC    HW2 3711   1.251   3.186   3.361 -0.8667  0.3998  0.6045
  846OPC     MW 3712   1.312   3.156   3.400 -0.3157  0.5337 -0.1478
  847OPC     OW 3713   0.877   4.164   4.098 -0.1472  0.5240  0.0008
  847OPC    HW1 3714   0.905   4.202   4.172 -2.2312  0.3363  0.9366
  847OPC    HW2 3715   0.798   4.198   4.085 -0.3566 -0.4086 -1.4561
  847OPC     MW 3716   0.870   4.175   4.107 -0.4860  0.3586 -0.0763
  848OPC     OW 3717   3.171   1.623   0.059 -0.7477 -0.2861 -0.4551
  848OPC    HW1 3718   3.230   1.602  -0.002  0.1707  0.6910  0.0728
  848OPC    HW2 3719   3.134   1.696   0.027 -1.0180 -0.3768 -0.3504
  848OPC     MW 3720   3.174   1.631   0.045 -0.6520 -0.1552 -0.3616
  849OPC     OW 3721   2.187   0.742   0.150 -0.4165 -0.1650 -0.3891
  849OPC    HW1 3722   2.266   0.765   0.121 -0.3815 -0.5825 -0.6206
  849OPC    HW2 3723   2.178   0.660   0.124 -0.9763 -0.0831 -0.4650
  849OPC     MW 3724   2.197   0.733   0.142 -0.4940 -0.2146 -0.4345
  850OPC     OW 3725   1.281   3.052   0.407 -0.0902  0.4671 -0.3918
  850OPC    HW1 3726   1.241   3.030   0.481 -1.2357 -1.2050 -1.4442
  850OPC    HW2 3727   1.359   3.014   0.413  0.4668  1.7126  0.6268
  850OPC     MW 3728   1.287   3.044   0.419 -0.1771  0.4040 -0.3968
  851OPC     OW 3729   4.963   0.590   0.913 -0.3901 -0.2353  0.2829
  851OPC    HW1 3730   4.940   0.508   0.933  0.8797 -0.5688  0.4493
  851OPC    HW2 3731   5.030   0.607   0.966 -0.8725  1.0648  0.5214
  851OPC     MW 3732   4.970   0.580   0.924 -0.2739 -0.0925  0.3427
  852OPC     OW 3733   3.445   2.583   0.905 -0.1214 -0.0291  0.1599
  852OPC    HW1 3734   3.519   2.615   0.869  0.6103 -0.6177  1.1002
  852OPC    HW2 3735   3.413   2.651   0.949  1.1428 -0.3807  1.7010
  852OPC     MW 3736   3.451   2.598   0.906  0.1734 -0.1680  0.5265
  853OPC     OW 3737   3.260   4.349   1.435  0.1967 -0.3364  0.2143
  853OPC    HW1 3738   3.303   4.316   1.367  0.8271  1.1512 -0.1413
  853OPC    HW2 3739   3.182   4.309   1.432  0.5601 -0.9794 -0.8124
  853OPC     MW 3740   3.255   4.338   1.425  0.3434 -0.2115  0.0101
  854OPC     OW 3741   2.558   0.284   0.705  0.2214 -0.2863 -0.3276
  854OPC    HW1 3742   2.601   0.288   0.629  0.9978 -1.3923  0.0260
  854OPC    HW2 3743   2.550   0.198   0.719  1.5336 -0.1534  1.6222
  854OPC     MW 3744   2.563   0.272   0.695  0.5299 -0.4301  0.0127
  855OPC     OW 3745   1.641   0.440   2.423  0.1226  0.2099  0.2857
  855OPC    HW1 3746   1.602   0.368   2.453 -0.2042  0.0148 -0.5826
  855OPC    HW2 3747   1.678   0.414   2.349  1.2375  0.5971  0.6976
  855OPC     MW 3748   1.641   0.426   2.417  0.2390  0.2383  0.2182
  856OPC     OW 3749   1.363   2.241   0.351  0.7123  0.0718  0.0240
  856OPC    HW1 3750   1.284   2.231   0.388  1.3858  1.4830  1.9988
  856OPC    HW2 3751   1.344   2.254   0.266 -1.2678  1.4290  0.6046
  856OPC     MW 3752   1.348   2.241   0.344  0.5193  0.4807  0.4015
  857OPC     OW 3753   1.739   2.905   0.838  0.4594  0.3297 -0.3688
  857OPC    HW1 3754   1.805   2.961   0.830  1.0219 -0.3532 -0.5481
  857OPC    HW2 3755   1.763   2.837   0.789  0.4205 -0.6610  0.9315
  857OPC     MW 3756   1.752   2.904   0.830  0.5368  0.0825 -0.2032
  858OPC     OW 3757   0.728   4.980   3.523  0.0562  0.1842  0.0608
  858OPC    HW1 3758   0.799   4.982   3.573  0.0901  0.4701  0.0032
  858OPC    HW2 3759   0.711   5.065   3.509  1.2777  0.1270 -2.1869
  858OPC     MW 3760   0.736   4.993   3.528  0.2416  0.2182 -0.2798
  859OPC     OW 3761   0.459   0.225   1.798 -0.2824 -0.0210  0.1762
  859OPC    HW1 3762   0.411   0.230   1.725  0.0676  0.9959  0.0014
  859OPC    HW2 3763   0.431   0.293   1.845  1.1134  0.7274 -0.0191
  859OPC     MW 3764   0.448   0.236   1.794 -0.0245  0.2398  0.1215
  860OPC     OW 3765   3.590   0.108   2.778  0.1070  0.1398 -0.0253
  860OPC    HW1 3766   3.633   0.034   2.795 -1.3604 -1.3003 -2.0838
  860OPC    HW2 3767   3.550   0.127   2.853  2.1567  0.0761  1.1567
  860OPC     MW 3768   3.591   0.100   2.791  0.1931 -0.0823 -0.1549
  861OPC     OW 3769   1.245   4.172   4.754 -0.1385 -0.0625  0.2563
  861OPC    HW1 3770   1.189   4.119   4.714  0.2998  1.0361 -1.9779
  861OPC    HW2 3771   1.309   4.182   4.696  0.1556  2.3166  0.8905
  861OPC     MW 3772   1.246   4.166   4.740 -0.0303  0.4513  0.0200
  862OPC     OW 3773   2.136   3.217   3.784 -0.1198 -0.2079 -0.0146
  862OPC    HW1 3774   2.149   3.164   3.852  1.5282 -3.3667 -2.4596
  862OPC    HW2 3775   2.212   3.259   3.775  0.5072 -1.4878 -1.0847
  862OPC     MW 3776   2.149   3.215   3.792  0.2162 -0.8634 -0.5338
  863OPC     OW 3777   0.250   1.789   3.774  0.1452 -0.6545  0.5247
  863OPC    HW1 3778   0.325   1.810   3.814 -0.5026 -0.0616  1.4564
  863OPC    HW2 3779   0.226   1.715   3.812  0.2278 -0.8269  0.2491
  863OPC     MW 3780   0.258   1.781   3.785  0.0617 -0.5924  0.6216
  864OPC     OW 3781   2.673   1.750   1.388  0.4667 -0.4945 -0.1781
  864OPC    HW1 3782   2.715   1.824   1.408  1.2871 -1.0766  0.3460
  864OPC    HW2 3783   2.645   1.721   1.465 -0.8292 -0.1795 -0.5100
  864OPC     MW 3784   2.675   1.757   1.402  0.3964 -0.5339 -0.1497
  865OPC     OW 3785   3.507   0.308   3.336  0.6113  0.4644 -0.6787
  865OPC    HW1 3786   3.518   0.223   3.354  0.0241  0.7863  1.4708
  865OPC    HW2 3787   3.580   0.329   3.293  0.9107 -1.0539 -0.9821
  865OPC     MW 3788   3.519   0.298   3.332  0.5689  0.2877 -0.4059
  866OPC     OW 3789   2.396   1.534   2.982  0.1262  0.8921 -0.1194
  866OPC    HW1 3790   2.407   1.450   3.005 -1.0743  0.6657 -0.3518
  866OPC    HW2 3791   2.478   1.562   2.971  0.5298 -0.4845 -0.8629
  866OPC     MW 3792   2.410   1.526   2.984  0.0085  0.6553 -0.2635
  867OPC     OW 3793   3.646   0.985   2.970 -0.2319 -0.1200  0.3429
  867OPC    HW1 3794   3.589   1.014   2.910  0.1726  0.8106  0.3909
  867OPC    HW2 3795   3.698   0.932   2.924 -0.0073  0.4782 -0.1033
  867OPC     MW 3796   3.645   0.982   2.954 -0.1390  0.1058  0.2842
  868OPC     OW 3797   3.095   3.759   2.796  0.0303 -0.1783  0.1849
  868OPC    HW1 3798   3.094   3.781   2.880  0.4071 -0.4186  0.2523
  868OPC    HW2 3799   3.142   3.823   2.758  1.9061 -1.2909  0.5130
  868OPC     MW 3800   3.102   3.772   2.803  0.3631 -0.3783  0.2434
  869OPC     OW 3801   0.079   4.943   2.945  0.2179 -0.1499  0.0367
  869OPC    HW1 3802   0.146   4.922   2.893  0.5415  0.4146  0.2121
  869OPC    HW2 3803   0.115   4.997   3.004 -0.2998 -0.1835  0.3940
  869OPC     MW 3804   0.094   4.948   2.946  0.1892 -0.0713  0.1154
  870OPC     OW 3805   1.204   0.461   1.680 -0.1954 -0.2516  0.4379
  870OPC    HW1 3806   1.154   0.487   1.613  2.3675  1.6392 -0.9322
  870OPC    HW2 3807   1.191   0.523   1.740 -1.3500 -1.1473  1.1619
  870OPC     MW 3808   1.195   0.474   1.679  0.0127 -0.1046  0.3424
  871OPC     OW 3809   1.324   0.312   4.361 -0.4032 -0.1394 -0.1784
  871OPC    HW1 3810   1.341   0.242   4.312 -0.4722 -0.5663  0.3905
  871OPC    HW2 3811   1.389   0.312   4.419 -0.5211  0.1481 -0.0449
  871OPC     MW 3812   1.336   0.302   4.362 -0.4308 -0.1599 -0.0746
  872OPC     OW 3813   4.690   0.961   5.148 -0.6283 -0.1065 -0.1569
  872OPC    HW1 3814   4.712   1.017   5.085 -1.2957  0.2270 -0.1095
  872OPC    HW2 3815   4.656   1.013   5.210  0.1840 -0.4015  0.5654
  872OPC     MW 3816   4.688   0.977   5.148 -0.6070 -0.1008 -0.0429
  873OPC     OW 3817   3.465   2.995   3.239  0.2249 -0.4301 -0.6409
  873OPC    HW1 3818   3.476   3.051   3.172 -1.9574 -0.3227 -0.9754
  873OPC    HW2 3819   3.496   3.040   3.307  1.0149  0.1004 -1.3187
  873OPC     MW 3820   3.471   3.010   3.239  0.0193 -0.3359 -0.7905
  874OPC     OW 3821   4.243   2.505   5.056 -0.4867  0.0089  0.2542
  874OPC    HW1 3822   4.321   2.469   5.068 -0.6254  0.1371  1.6377
  874OPC    HW2 3823   4.261   2.580   5.015  0.0790 -0.1390  0.2279
  874OPC     MW 3824   4.257   2.511   5.051 -0.4234  0.0061  0.4547
  875OPC     OW 3825   2.612   0.902   3.308 -0.5071 -0.0811  0.4135
  875OPC    HW1 3826   2.646   0.839   3.358 -0.2400  1.1470  1.8624
  875OPC    HW2 3827   2.526   0.888   3.312 -0.4239 -0.6380  0.3220
  875OPC     MW 3828   2.605   0.891   3.316 -0.4554  0.0180  0.6139
  876OPC     OW 3829   3.835   3.925   2.120  0.0152 -0.0808  0.0725
  876OPC    HW1 3830   3.754   3.901   2.097  0.4366 -1.1315 -0.3680
  876OPC    HW2 3831   3.825   3.958   2.200 -0.5437 -2.2175  0.9476
  876OPC     MW 3832   3.822   3.926   2.128 -0.0049 -0.5516  0.1366
  877OPC     OW 3833   0.230   4.684   4.646 -0.0934  0.1887 -0.4522
  877OPC    HW1 3834   0.242   4.717   4.566 -1.2161  2.3301  0.1735
  877OPC    HW2 3835   0.291   4.623   4.653  1.1076  1.0916 -2.3324
  877OPC     MW 3836   0.241   4.680   4.636 -0.0818  0.6385 -0.6375
  878OPC     OW 3837   0.477   0.554   3.732  0.1454 -0.6925  0.4955
  878OPC    HW1 3838   0.555   0.582   3.761 -0.1558 -0.0560  0.7170
  878OPC    HW2 3839   0.433   0.536   3.805 -0.7405  1.2470  0.5143
  878OPC     MW 3840   0.482   0.556   3.747 -0.0300 -0.3119  0.5308
  879OPC     OW 3841   0.671   2.970   1.574  0.4652 -0.0584 -0.3466
  879OPC    HW1 3842   0.599   2.998   1.614  0.1078 -0.5661 -0.6350
  879OPC    HW2 3843   0.735   3.013   1.615  0.0895 -0.4096  0.6305
  879OPC     MW 3844   0.670   2.981   1.586  0.3569 -0.1854 -0.2449
  880OPC     OW 3845   0.447   1.002   3.812 -0.1636 -0.4708  0.3014
  880OPC    HW1 3846   0.464   1.072   3.861 -1.7805  0.5021 -0.4631
  880OPC    HW2 3847   0.423   0.942   3.870 -0.5804  0.2017  0.8450
  880OPC     MW 3848   0.446   1.003   3.828 -0.4640 -0.2278  0.2686
  881OPC     OW 3849   4.612   4.453   3.853 -0.1371 -0.1582  0.3413
  881OPC    HW1 3850   4.537   4.497   3.862  0.4344  0.7261  0.7950
  881OPC    HW2 3851   4.585   4.370   3.846 -1.1060 -0.0647  2.1724
  881OPC     MW 3852   4.597   4.447   3.853 -0.1957 -0.0138  0.6789
  882OPC     OW 3853   3.140   0.289   1.834  0.0470  0.3395 -0.3019
  882OPC    HW1 3854   3.064   0.263   1.798  0.7878 -1.2738 -0.8236
  882OPC    HW2 3855   3.142   0.246   1.910  0.8421 -0.3605 -0.7095
  882OPC     MW 3856   3.129   0.278   1.840  0.2739 -0.0023 -0.4392
  883OPC     OW 3857   4.505   0.036   1.409  0.0834 -0.3563 -0.3606
  883OPC    HW1 3858   4.508   0.120   1.433 -0.4891 -0.6425  0.7943
  883OPC    HW2 3859   4.556   0.033   1.338  0.0453  0.9748 -0.4660
  883OPC     MW 3860   4.513   0.048   1.402 -0.0067 -0.2020 -0.2055
  884OPC     OW 3861   4.846   0.263   4.280  0.4856 -0.3299 -0.2382
  884OPC    HW1 3862   4.842   0.181   4.252  0.7579 -1.2037  2.0991
  884OPC    HW2 3863   4.932   0.279   4.285  0.7117 -1.7067  3.8323
  884OPC     MW 3864   4.858   0.253   4.277  0.5593 -0.6624  0.7083
  885OPC     OW 3865   2.263   0.312   0.710  0.6982  0.2739  0.5337
  885OPC    HW1 3866   2.347   0.304   0.689  0.5919 -0.6682  0.3881
  885OPC    HW2 3867   2.258   0.272   0.788  0.3691  0.2269  0.4907
  885OPC     MW 3868   2.275   0.305   0.718  0.6338  0.1278  0.5058
  886OPC     OW 3869   0.052   4.885   0.080  0.2513 -0.3348 -0.2066
  886OPC    HW1 3870   0.034   4.970   0.067  1.3647 -0.1986 -0.9834
  886OPC    HW2 3871   0.021   4.847   0.008  0.3040 -0.5066 -0.1379
  886OPC     MW 3872   0.045   4.892   0.067  0.4236 -0.3400 -0.3112
  887OPC     OW 3873   1.180   5.049   2.092  0.2826  0.8436 -0.3706
  887OPC    HW1 3874   1.200   4.984   2.038 -0.7934 -0.4752  0.7640
  887OPC    HW2 3875   1.138   5.106   2.041  1.3854  0.7553 -1.4157
  887OPC     MW 3876   1.177   5.048   2.076  0.2866  0.6359 -0.3574
  888OPC     OW 3877   1.357   3.826   1.928  0.3221 -0.1726 -0.5117
  888OPC    HW1 3878   1.294   3.873   1.967 -0.8665 -0.3803 -2.0806
  888OPC    HW2 3879   1.393   3.883   1.872  2.8687  0.4992  1.6138
  888OPC     MW 3880   1.353   3.842   1.926  0.5227 -0.1042 -0.4295
  889OPC     OW 3881   3.565   0.532   2.723  0.0478 -0.1534  0.2607
  889OPC    HW1 3882   3.605   0.609   2.720  0.6517 -0.3168  2.6665
  889OPC    HW2 3883   3.625   0.479   2.759  0.0320 -2.0461 -2.2065
  889OPC     MW 3884   3.580   0.535   2.728  0.1346 -0.4571  0.2518
  890OPC     OW 3885   3.910   2.245   2.841  0.1766  0.0974  0.4883
  890OPC    HW1 3886   3.988   2.218   2.813  0.5165 -0.3890  1.8069
  890OPC    HW2 3887   3.889   2.186   2.902 -1.8343 -0.5371 -0.7102
  890OPC     MW 3888   3.918   2.232   2.846 -0.0702 -0.0682  0.5059
  891OPC     OW 3889   0.750   0.978   1.364  0.3090 -0.2432  0.2999
  891OPC    HW1 3890   0.694   0.939   1.418  0.9890 -1.8224 -0.0820
  891OPC    HW2 3891   0.750   0.927   1.293  1.4689  0.2879 -0.1202
  891OPC     MW 3892   0.742   0.965   1.361  0.5808 -0.3980  0.1814
  892OPC     OW 3893   3.521   1.290   4.324 -0.2489 -0.9186 -0.0349
  892OPC    HW1 3894   3.501   1.317   4.244  0.0413 -0.1928  0.1209
  892OPC    HW2 3895   3.450   1.309   4.370  0.8370  2.1954  0.6397
  892OPC     MW 3896   3.508   1.297   4.319 -0.0457 -0.3514  0.0880
  893OPC     OW 3897   3.216   3.008   3.916 -0.4348 -0.2766 -0.6597
  893OPC    HW1 3898   3.180   3.087   3.910  0.0849  0.1286  1.1020
  893OPC    HW2 3899   3.200   2.984   3.998  2.1651 -0.5842 -0.1538
  893OPC     MW 3900   3.208   3.016   3.927  0.0261 -0.2623 -0.3247
  894OPC     OW 3901   1.247   5.036   2.517  0.2187 -0.0801  0.3004
  894OPC    HW1 3902   1.249   4.969   2.572 -1.2539  0.7558  1.4363
  894OPC    HW2 3903   1.275   5.103   2.565 -0.6172  0.5699 -0.0815
  894OPC     MW 3904   1.251   5.036   2.532 -0.1223  0.1395  0.4117
  895OPC     OW 3905   4.231   0.146   4.248  0.2317 -0.1337  0.2200
  895OPC    HW1 3906   4.163   0.118   4.295  0.4210  0.2977  0.7587
  895OPC    HW2 3907   4.213   0.230   4.234 -0.4172 -0.5393 -1.5389
  895OPC     MW 3908   4.218   0.154   4.253  0.1638 -0.1299  0.0401
  896OPC     OW 3909   1.962   4.850   1.076 -0.4197 -0.4386  0.2317
  896OPC    HW1 3910   1.905   4.864   1.140  0.8322  0.5562  1.1811
  896OPC    HW2 3911   1.982   4.931   1.049  1.5207 -0.6869  0.8247
  896OPC     MW 3912   1.956   4.864   1.081  0.0519 -0.3281  0.4595
  897OPC     OW 3913   0.690   4.057   3.613  0.0911  0.4758  0.1480
  897OPC    HW1 3914   0.621   4.025   3.655 -1.2823 -0.7172 -2.7724
  897OPC    HW2 3915   0.758   4.022   3.655 -1.1167  0.0366  1.8409
  897OPC     MW 3916   0.690   4.047   3.625 -0.2902  0.2348 -0.0333
  898OPC     OW 3917   3.779   2.501   4.548 -0.0344 -0.7598 -0.0537
  898OPC    HW1 3918   3.841   2.444   4.525  0.1877 -1.1734  1.4713
  898OPC    HW2 3919   3.705   2.456   4.536  0.0078 -0.6129 -0.9128
  898OPC     MW 3920   3.778   2.486   4.543  0.0045 -0.7993  0.0446
  899OPC     OW 3921   1.192   4.143   0.284 -0.6655  0.4385 -0.0692
  899OPC    HW1 3922   1.125   4.088   0.273 -0.8570  0.5149  0.7077
  899OPC    HW2 3923   1.201   4.148   0.370  0.1990  0.6061 -0.1611
  899OPC     MW 3924   1.184   4.135   0.295 -0.5661  0.4747  0.0320
  900OPC     OW 3925   0.528   3.533   2.084 -0.3051 -0.7998 -0.6656
  900OPC    HW1 3926   0.461   3.505   2.133  0.6021 -0.0380  1.1078
  900OPC    HW2 3927   0.491   3.553   2.008 -2.0907 -0.5008  0.2246
  900OPC     MW 3928   0.513   3.532   2.080 -0.4349 -0.6431 -0.2722
  901OPC     OW 3929   1.013   0.239   4.235 -0.0241  0.1189 -0.1112
  901OPC    HW1 3930   1.068   0.306   4.232  0.1811 -0.0696 -0.7557
  901OPC    HW2 3931   0.952   0.259   4.176 -0.8002  0.4448  0.7757
  901OPC     MW 3932   1.012   0.252   4.225 -0.1085  0.1392 -0.0751
  902OPC     OW 3933   3.862   2.885   4.656 -0.4065 -0.5727 -0.0199
  902OPC    HW1 3934   3.780   2.875   4.685  0.3447  0.1007  2.6262
  902OPC    HW2 3935   3.908   2.831   4.707  1.0508  0.6523  0.0102
  902OPC     MW 3936   3.856   2.875   4.668 -0.0801 -0.2922  0.3755
  903OPC     OW 3937   3.481   3.884   2.307 -0.0459  0.3156  0.1166
  903OPC    HW1 3938   3.549   3.856   2.354 -1.0859 -1.2795  0.7704
  903OPC    HW2 3939   3.516   3.901   2.229  1.0755 -0.7309  0.3470
  903OPC     MW 3940   3.496   3.882   2.303 -0.0339 -0.0745  0.2471
  904OPC     OW 3941   4.580   0.631   4.824 -0.3945  0.4049 -0.0308
  904OPC    HW1 3942   4.573   0.714   4.800 -0.0107  0.1181 -1.2365
  904OPC    HW2 3943   4.664   0.612   4.809 -0.8359 -0.6445 -1.4440
  904OPC     MW 3944   4.591   0.640   4.818 -0.4029  0.2075 -0.4177
  905OPC     OW 3945   2.773   2.955   2.017  0.1595  0.3791  0.0470
  905OPC    HW1 3946   2.689   2.931   2.019  0.6596 -1.7231 -0.8792
  905OPC    HW2 3947   2.813   2.889   2.058  1.4713  0.7231 -0.6394
  905OPC     MW 3948   2.766   2.941   2.023  0.4272  0.1194 -0.1912
  906OPC     OW 3949   1.100   2.236   0.440 -0.3932  1.1433 -0.0060
  906OPC    HW1 3950   1.045   2.268   0.379 -1.1778 -0.6924 -0.3358
  906OPC    HW2 3951   1.058   2.166   0.470  0.5597  1.2897  1.7787
  906OPC     MW 3952   1.086   2.230   0.435 -0.3684  0.8938  0.2089
  907OPC     OW 3953   4.407   1.493   1.502 -0.1500 -0.0240  0.5082
  907OPC    HW1 3954   4.443   1.496   1.581  3.6931 -0.1819 -0.9782
  907OPC    HW2 3955   4.402   1.577   1.478 -0.9889  0.0073  0.7895
  907OPC     MW 3956   4.412   1.506   1.510  0.2937 -0.0426  0.3302
  908OPC     OW 3957   2.257   1.345   3.961  0.2377 -0.3896  0.0240
  908OPC    HW1 3958   2.312   1.408   3.988 -1.2285  1.1613 -0.4039
  908OPC    HW2 3959   2.224   1.378   3.887 -1.5921 -1.0376  0.5190
  908OPC     MW 3960   2.261   1.359   3.954 -0.2493 -0.2562  0.0339
  909OPC     OW 3961   2.621   0.434   3.503 -0.0341  0.3211 -0.3051
  909OPC    HW1 3962   2.631   0.436   3.590  1.6877 -0.9222 -0.4146
  909OPC    HW2 3963   2.627   0.518   3.480 -0.1898  0.6392  0.7585
  909OPC     MW 3964   2.624   0.447   3.513  0.1973  0.1844 -0.1642
  910OPC     OW 3965   3.375   0.834   0.650  0.0931 -0.2703 -0.5612
  910OPC    HW1 3966   3.292   0.816   0.631 -0.3671 -0.9123  1.6937
  910OPC    HW2 3967   3.411   0.755   0.659 -0.7170 -0.3985  4.5750
  910OPC     MW 3968   3.368   0.819   0.649 -0.0947 -0.3841  0.5306
  911OPC     OW 3969   3.157   1.937   1.230 -0.1866  0.4618  0.5168
  911OPC    HW1 3970   3.153   1.869   1.175  0.5231  0.7986  0.0424
  911OPC    HW2 3971   3.142   1.901   1.308 -2.2934  0.1272  0.0194
  911OPC     MW 3972   3.154   1.922   1.233 -0.3930  0.4622  0.3732
  912OPC     OW 3973   2.313   4.457   2.704  0.0587 -0.4155  0.2867
  912OPC    HW1 3974   2.391   4.493   2.719  0.1392 -0.5894  0.2907
  912OPC    HW2 3975   2.302   4.402   2.772 -0.5921  0.4736  0.9301
  912OPC     MW 3976   2.323   4.454   2.716 -0.0255 -0.3097  0.3824
  913OPC     OW 3977   3.619   1.589   5.196 -0.6181  0.3086 -0.2320
  913OPC    HW1 3978   3.653   1.652   5.146 -1.2908  1.0974  0.2832
  913OPC    HW2 3979   3.536   1.584   5.170 -0.2218 -1.4715 -1.3443
  913OPC     MW 3980   3.612   1.597   5.185 -0.6589  0.1621 -0.3202
  914OPC     OW 3981   1.826   4.873   1.690  0.1128 -1.0387 -0.1080
  914OPC    HW1 3982   1.891   4.928   1.707 -1.1086 -0.2283  2.4353
  914OPC    HW2 3983   1.806   4.839   1.768 -2.9923 -0.6636 -0.6009
  914OPC     MW 3984   1.833   4.876   1.704 -0.5263 -0.8636  0.1949
  915OPC     OW 3985   1.744   0.534   3.762  0.0049 -0.3359  0.3947
  915OPC    HW1 3986   1.818   0.570   3.791 -0.0130  0.8031 -0.9033
  915OPC    HW2 3987   1.740   0.558   3.678 -1.3052 -1.2680  0.1538
  915OPC     MW 3988   1.754   0.543   3.754 -0.1913 -0.3054  0.1674
  916OPC     OW 3989   3.002   3.786   4.582 -0.0627 -0.5582 -0.3893
  916OPC    HW1 3990   2.983   3.773   4.498 -0.7704 -0.5010 -0.2443
  916OPC    HW2 3991   2.925   3.783   4.622  0.3018 -0.9594  0.3194
  916OPC     MW 3992   2.988   3.784   4.576 -0.1134 -0.6090 -0.2632
  917OPC     OW 3993   0.879   2.677   4.754 -0.2059 -0.0330  0.8222
  917OPC    HW1 3994   0.818   2.616   4.760  0.2087 -0.3448  2.0885
  917OPC    HW2 3995   0.867   2.726   4.825 -0.0433  0.9187  0.2217
  917OPC     MW 3996   0.868   2.675   4.765 -0.1206  0.0614  0.9208
  918OPC     OW 3997   0.832   4.233   0.064 -0.4466  0.1944 -0.2213
  918OPC    HW1 3998   0.822   4.319   0.072  1.1425  0.7234 -2.8985
  918OPC    HW2 3999   0.916   4.223   0.044 -0.0622 -2.2344  2.0310
  918OPC     MW 4000   0.843   4.244   0.062 -0.1551 -0.0861 -0.2840
  919OPC     OW 4001   2.221   0.053   4.834  0.0093 -0.6324  0.5204
  919OPC    HW1 4002   2.295   0.007   4.836  0.1470 -0.3914  1.0454
  919OPC    HW2 4003   2.244   0.126   4.792  0.3087 -0.1627  1.4620
  919OPC     MW 4004   2.235   0.057   4.828  0.0738 -0.5274  0.7370
  920OPC     OW 4005   2.455   1.483   3.606  0.5457  1.1863 -0.2384
  920OPC    HW1 4006   2.451   1.560   3.647  0.3472  0.9539  0.1852
  920OPC    HW2 4007   2.448   1.505   3.521 -1.0926  1.5186 -0.0465
  920OPC     MW 4008   2.453   1.498   3.599  0.2743  1.2011 -0.1475
  921OPC     OW 4009   2.944   1.486   0.033 -0.7436  0.0544 -0.5352
  921OPC    HW1 4010   2.915   1.517   0.109 -1.3768  1.1874 -1.2050
  921OPC    HW2 4011   3.023   1.523   0.025 -0.7698  0.1114 -0.5326
  921OPC     MW 4012   2.951   1.496   0.043 -0.8410  0.2302 -0.6338
  922OPC     OW 4013   0.526   4.591   0.224 -0.3912 -0.0831 -0.5204
  922OPC    HW1 4014   0.459   4.626   0.180 -0.6878  0.0628  0.0316
  922OPC    HW2 4015   0.508   4.612   0.307 -1.8608 -3.4391  0.1854
  922OPC     MW 4016   0.513   4.599   0.230 -0.6521 -0.5572 -0.3346
  923OPC     OW 4017   2.537   2.526   1.346  0.2461  0.8270  0.4316
  923OPC    HW1 4018   2.523   2.440   1.353  1.4118  0.6117  0.2706
  923OPC    HW2 4019   2.507   2.558   1.422  1.4143  0.0495  1.2395
  923OPC     MW 4020   2.530   2.518   1.358  0.5907  0.6804  0.5271
  924OPC     OW 4021   2.112   0.947   4.345  0.3535  0.7656 -0.0856
  924OPC    HW1 4022   2.058   1.008   4.377  0.9106  0.7843  0.8282
  924OPC    HW2 4023   2.154   0.989   4.281 -1.0878  0.5985 -1.2043
  924OPC     MW 4024   2.110   0.962   4.340  0.2228  0.7437 -0.1159
  925OPC     OW 4025   4.543   0.717   0.615 -0.2916 -0.7085  0.5418
  925OPC    HW1 4026   4.623   0.725   0.582 -0.9168 -0.0193 -0.8737
  925OPC    HW2 4027   4.558   0.686   0.696  1.4561  0.5124  0.7470
  925OPC     MW 4028   4.557   0.713   0.622 -0.1256 -0.4263  0.3630
  926OPC     OW 4029   3.510   3.454   2.395  0.2904  0.0269  0.5173
  926OPC    HW1 4030   3.452   3.505   2.354 -0.9644 -1.1998  0.6851
  926OPC    HW2 4031   3.463   3.385   2.419  1.9292 -1.2321  0.2800
  926OPC     MW 4032   3.494   3.452   2.392  0.3471 -0.3402  0.5070
  927OPC     OW 4033   3.893   0.851   4.508 -0.4196 -0.0826  0.5525
  927OPC    HW1 4034   3.913   0.879   4.588  0.6605 -0.7102  0.5285
  927OPC    HW2 4035   3.811   0.824   4.515 -0.4918  0.3147  1.3310
  927OPC     MW 4036   3.884   0.851   4.521 -0.2707 -0.1166  0.6638
  928OPC     OW 4037   2.970   1.798   2.203  0.1236 -0.2674  0.0440
  928OPC    HW1 4038   2.955   1.754   2.129  0.7110 -0.0435 -0.2150
  928OPC    HW2 4039   2.890   1.825   2.228 -0.2587 -1.5247  0.2464
  928OPC     MW 4040   2.956   1.795   2.196  0.1540 -0.4201  0.0356
  929OPC     OW 4041   4.703   0.374   2.473 -0.0693  0.6214 -0.0609
  929OPC    HW1 4042   4.772   0.326   2.498 -0.2215 -0.4743 -1.6019
  929OPC    HW2 4043   4.667   0.326   2.411  0.2551  3.1279 -2.3579
  929OPC     MW 4044   4.708   0.360   2.468 -0.0439  0.8298 -0.6279
  930OPC     OW 4045   3.963   0.446   5.188  0.0781  0.0835  0.0114
  930OPC    HW1 4046   3.929   0.367   5.203  2.4811 -1.1713 -0.6591
  930OPC    HW2 4047   4.040   0.429   5.151  1.7571  2.6905  1.9396
  930OPC     MW 4048   3.969   0.432   5.185  0.6812  0.2833  0.1972
  931OPC     OW 4049   2.190   1.810   4.624 -0.3368 -0.2660  0.0705
  931OPC    HW1 4050   2.188   1.733   4.664  0.1730 -0.1794  0.2681
  931OPC    HW2 4051   2.128   1.803   4.563  0.0897 -1.0388 -0.2935
  931OPC     MW 4052   2.181   1.798   4.621 -0.1984 -0.3674  0.0458
  932OPC     OW 4053   3.047   1.220   3.808  0.2933  0.5272 -0.6133
  932OPC    HW1 4054   2.986   1.184   3.757  1.3410 -0.2021 -1.4033
  932OPC    HW2 4055   3.053   1.302   3.778  1.7267 -0.2043 -2.5579
  932OPC     MW 4056   3.039   1.227   3.796  0.6597  0.3114 -1.0173
  933OPC     OW 4057   0.126   0.298   4.282 -0.0906 -0.1683  0.3019
  933OPC    HW1 4058   0.111   0.357   4.219  0.0032  0.3606  0.7697
  933OPC    HW2 4059   0.202   0.262   4.258  0.3279  0.5571  0.4899
  933OPC     MW 4060   0.135   0.302   4.269 -0.0149  0.0170  0.3989
  934OPC     OW 4061   0.933   1.201   0.556  0.0083 -0.0444 -0.3498
  934OPC    HW1 4062   0.944   1.184   0.471 -0.0325  3.3867 -1.1769
  934OPC    HW2 4063   1.013   1.223   0.583 -0.0800 -0.5987  0.3990
  934OPC     MW 4064   0.946   1.202   0.548 -0.0108  0.3806 -0.3614
  935OPC     OW 4065   1.491   1.793   4.644  0.2068  0.3483 -0.2629
  935OPC    HW1 4066   1.553   1.828   4.593  0.5480  0.7746  0.4287
  935OPC    HW2 4067   1.469   1.858   4.698 -1.5655  0.5179 -1.1247
  935OPC     MW 4068   1.497   1.808   4.645 -0.0046  0.4364 -0.2880
  936OPC     OW 4069   4.521   3.366   3.922 -0.3997 -0.4512 -0.9747
  936OPC    HW1 4070   4.472   3.438   3.925  0.1872 -0.0263 -1.4067
  936OPC    HW2 4071   4.531   3.351   3.837  0.6608 -0.2193 -0.9067
  936OPC     MW 4072   4.515   3.375   3.910 -0.1562 -0.3541 -1.0285
  937OPC     OW 4073   3.447   1.831   0.915 -0.2851 -0.1981  0.1271
  937OPC    HW1 4074   3.413   1.911   0.909 -1.3986 -0.7494 -1.6380
  937OPC    HW2 4075   3.458   1.820   1.001  1.6561  2.5214  0.3478
  937OPC     MW 4076   3.444   1.841   0.927 -0.1628  0.1222 -0.1011
  938OPC     OW 4077   4.214   1.658   0.235  0.2994  0.4955  0.3118
  938OPC    HW1 4078   4.234   1.575   0.250  0.5780  0.7201  1.2672
  938OPC    HW2 4079   4.244   1.673   0.154 -1.1016 -0.7347 -0.4758
  938OPC     MW 4080   4.221   1.648   0.225  0.1333  0.3469  0.3366
  939OPC     OW 4081   2.991   1.277   2.579 -0.1339 -0.1888  0.2058
  939OPC    HW1 4082   2.956   1.242   2.508  1.0851 -0.2598 -0.3834
  939OPC    HW2 4083   3.063   1.229   2.592  0.8982  1.2748  0.1167
  939OPC     MW 4084   2.997   1.264   2.571  0.1987  0.0169  0.1055
  940OPC     OW 4085   1.487   3.375   0.249  0.0149 -0.1344 -0.2664
  940OPC    HW1 4086   1.527   3.411   0.317  1.1193 -0.8115 -0.5346
  940OPC    HW2 4087   1.508   3.427   0.182  1.4435 -1.0993 -0.6165
  940OPC     MW 4088   1.496   3.388   0.249  0.3891 -0.3769 -0.3578
  941OPC     OW 4089   1.571   3.380   4.854  0.0773 -0.0878 -0.0861
  941OPC    HW1 4090   1.603   3.334   4.787  0.7082 -0.3434  0.3787
  941OPC    HW2 4091   1.519   3.439   4.815 -2.7693 -2.6740 -0.6092
  941OPC     MW 4092   1.568   3.382   4.838 -0.2500 -0.5077 -0.0949
  942OPC     OW 4093   4.524   0.150   3.071  0.1335 -0.0421 -0.0480
  942OPC    HW1 4094   4.530   0.209   3.007  0.5323  0.0971  0.1122
  942OPC    HW2 4095   4.440   0.151   3.093  0.6511  3.0416  2.3604
  942OPC     MW 4096   4.513   0.159   3.065  0.2687  0.4340  0.3314
  943OPC     OW 4097   0.675   1.433   1.903  0.0755  0.5538 -0.2455
  943OPC    HW1 4098   0.679   1.346   1.907 -0.1556  0.5627  0.2430
  943OPC    HW2 4099   0.712   1.451   1.827  0.1952  0.0303 -0.3187
  943OPC     MW 4100   0.681   1.423   1.893  0.0590  0.4779 -0.1842
  944OPC     OW 4101   4.541   3.969   5.097 -0.1253 -0.1344  0.2206
  944OPC    HW1 4102   4.620   3.938   5.078 -0.8108 -1.3872 -0.7074
  944OPC    HW2 4103   4.494   3.898   5.114 -1.3283  0.4911 -0.3454
  944OPC     MW 4104   4.546   3.954   5.096 -0.4044 -0.2270  0.0000
  945OPC     OW 4105   2.386   1.511   0.959  0.4985 -0.1970 -0.8716
  945OPC    HW1 4106   2.413   1.587   0.992 -2.0492  0.6487 -0.5678
  945OPC    HW2 4107   2.384   1.458   1.028 -0.3271  0.2489 -0.5437
  945OPC     MW 4108   2.390   1.515   0.974  0.0001 -0.0062 -0.7783
  946OPC     OW 4109   3.222   2.444   5.213 -0.0959  0.0237 -0.0262
  946OPC    HW1 4110   3.207   2.530   5.221  0.5926  0.0669  0.8893
  946OPC    HW2 4111   3.307   2.436   5.230 -0.3511 -0.9573  0.8254
  946OPC     MW 4112   3.232   2.455   5.216 -0.0318 -0.1150  0.2346
  947OPC     OW 4113   4.253   0.583   4.616 -0.3411  0.4281  0.0668
  947OPC    HW1 4114   4.182   0.601   4.569  0.2255 -0.0349 -0.9926
  947OPC    HW2 4115   4.317   0.581   4.557  0.1757 -1.5977  0.6270
  947OPC     MW 4116   4.252   0.585   4.600 -0.1810  0.0604 -0.0069
  948OPC     OW 4117   2.896   0.529   2.996 -0.2572 -0.0339  0.2496
  948OPC    HW1 4118   2.815   0.524   3.026 -0.0481 -0.2975  0.7864
  948OPC    HW2 4119   2.894   0.481   2.923 -1.2588  2.1998 -1.3090
  948OPC     MW 4120   2.884   0.521   2.989 -0.3743  0.2571  0.0986
  949OPC     OW 4121   4.381   0.737   2.059 -0.5312 -0.3830  0.1455
  949OPC    HW1 4122   4.457   0.743   2.016 -1.4857  0.6350 -1.5254
  949OPC    HW2 4123   4.383   0.656   2.092 -0.5283 -2.1941 -3.6517
  949OPC     MW 4124   4.392   0.726   2.057 -0.6719 -0.5001 -0.6622
  950OPC     OW 4125   3.987   1.272   2.234  0.9057  0.3725 -0.2605
  950OPC    HW1 4126   3.925   1.316   2.277 -1.4718 -2.5080 -0.4245
  950OPC    HW2 4127   4.045   1.252   2.296  0.6711  1.4468  0.3222
  950OPC     MW 4128   3.987   1.276   2.250  0.5199  0.1057 -0.1987
  951OPC     OW 4129   4.783   1.409   5.193 -0.1956 -0.0192 -0.5783
  951OPC    HW1 4130   4.856   1.452   5.169 -0.5390  0.3321 -1.0064
  951OPC    HW2 4131   4.791   1.403   5.280  0.4674 -0.2153 -0.6462
  951OPC     MW 4132   4.795   1.415   5.202 -0.1485  0.0038 -0.6516
  952OPC     OW 4133   0.170   0.004   0.467 -0.1308 -0.4779  0.2645
  952OPC    HW1 4134   0.114   0.011   0.401  1.5570  1.6090 -1.0507
  952OPC    HW2 4135   0.187   0.087   0.489  1.2140 -1.0749  1.6801
  952OPC     MW 4136   0.164   0.017   0.461  0.3172 -0.2578  0.2793
  953OPC     OW 4137   4.955   2.164   4.770 -0.2604  0.4104  0.0859
  953OPC    HW1 4138   4.919   2.115   4.834  0.7709  1.9317  1.9462
  953OPC    HW2 4139   4.941   2.117   4.698 -0.0988 -2.2065  1.6296
  953OPC     MW 4140   4.948   2.150   4.769 -0.0842  0.2486  0.5884
  954OPC     OW 4141   1.766   3.582   4.966 -0.1972  0.1116  1.0305
  954OPC    HW1 4142   1.708   3.527   4.932  0.3863 -0.5312  1.0648
  954OPC    HW2 4143   1.733   3.601   5.045 -0.8796  0.5736  0.6484
  954OPC     MW 4144   1.752   3.577   4.973 -0.2118  0.0850  0.9792
  955OPC     OW 4145   2.108   3.682   4.577  0.5184  0.0129 -0.2901
  955OPC    HW1 4146   2.133   3.666   4.495 -1.7661 -2.1441 -0.6702
  955OPC    HW2 4147   2.059   3.753   4.571  0.0399 -0.3593 -0.9014
  955OPC     MW 4148   2.105   3.690   4.564  0.1103 -0.3607 -0.4363
  956OPC     OW 4149   0.545   1.919   4.385 -0.7240 -0.1963 -0.1625
  956OPC    HW1 4150   0.522   1.884   4.309 -1.2059 -1.1138  0.3829
  956OPC    HW2 4151   0.471   1.954   4.415 -0.6397 -0.2159  0.0729
  956OPC     MW 4152   0.530   1.919   4.378 -0.7827 -0.3347 -0.0470
  957OPC     OW 4153   2.877   0.509   4.955 -0.1501  0.2518 -0.2535
  957OPC    HW1 4154   2.959   0.518   4.926 -0.0458 -0.5852 -0.2488
  957OPC    HW2 4155   2.829   0.543   4.891  0.1699  0.0179 -0.6289
  957OPC     MW 4156   2.882   0.515   4.941 -0.0875  0.0936 -0.3080
  958OPC     OW 4157   0.724   1.108   0.026 -0.0876 -0.3729  0.4999
  958OPC    HW1 4158   0.708   1.025   0.046 -2.0830 -0.1075  0.2088
  958OPC    HW2 4159   0.658   1.130  -0.027  0.7035  1.2380  0.1013
  958OPC     MW 4160   0.712   1.099   0.021 -0.2655 -0.0958  0.3980
  959OPC     OW 4161   3.841   0.099   2.101 -0.1468 -0.4616  0.0039
  959OPC    HW1 4162   3.790   0.051   2.049 -0.7689 -0.0609  0.2358
  959OPC    HW2 4163   3.790   0.168   2.122  0.1773 -0.4990  0.9456
  959OPC     MW 4164   3.826   0.102   2.096 -0.1907 -0.4080  0.1771
  960OPC     OW 4165   2.129   2.040   1.114 -0.1956 -0.0740  0.1705
  960OPC    HW1 4166   2.199   2.014   1.160 -0.3121  0.9704  0.9712
  960OPC    HW2 4167   2.164   2.073   1.041 -0.0586 -2.7494 -1.0811
  960OPC     MW 4168   2.145   2.041   1.110 -0.1926 -0.3150  0.1039
  961OPC     OW 4169   4.399   0.552   5.049 -0.1348  0.3702 -0.4266
  961OPC    HW1 4170   4.457   0.568   4.986 -0.2691 -0.5900 -0.8166
  961OPC    HW2 4171   4.415   0.614   5.108  0.9988  0.3826 -0.7174
  961OPC     MW 4172   4.410   0.563   5.048  0.0129  0.2302 -0.5271
  962OPC     OW 4173   2.369   0.279   2.350  0.2002  0.3494 -0.5675
  962OPC    HW1 4174   2.340   0.202   2.321  0.0341 -0.1807  0.8982
  962OPC    HW2 4175   2.387   0.323   2.277  0.8206 -1.2617 -1.4564
  962OPC     MW 4176   2.367   0.274   2.335  0.2673  0.0331 -0.4823
  963OPC     OW 4177   1.021   0.041   1.528 -0.3487 -0.1407  0.1191
  963OPC    HW1 4178   1.080   0.052   1.592 -0.7716  1.6201  0.2780
  963OPC    HW2 4179   1.040  -0.037   1.495  0.9581 -0.3630  1.2976
  963OPC     MW 4180   1.032   0.031   1.533 -0.2181  0.0866  0.3166
  964OPC     OW 4181   2.917   1.981   0.279 -0.1372  0.3848 -1.0645
  964OPC    HW1 4182   2.999   1.950   0.285  0.4935  2.0635 -0.3941
  964OPC    HW2 4183   2.872   1.931   0.334  0.7292  0.2832 -0.4191
  964OPC     MW 4184   2.923   1.969   0.288  0.0839  0.6177 -0.8701
  965OPC     OW 4185   1.371   1.805   4.967  0.1075  0.0805  0.6447
  965OPC    HW1 4186   1.393   1.886   4.943  1.6293 -0.8401 -1.3557
  965OPC    HW2 4187   1.421   1.790   5.037  0.8928  0.3915  0.1694
  965OPC     MW 4188   1.382   1.815   4.974  0.4482 -0.0095  0.2792
  966OPC     OW 4189   4.667   0.009   1.189  0.2495 -0.1448  0.7164
  966OPC    HW1 4190   4.682  -0.077   1.193 -0.1356 -0.2728 -0.4823
  966OPC    HW2 4191   4.745   0.043   1.209  1.3138 -0.8139 -1.8468
  966OPC     MW 4192   4.681   0.001   1.193  0.3500 -0.2625  0.1607
  967OPC     OW 4193   4.447   4.401   2.585 -0.4911 -0.3283 -0.4438
  967OPC    HW1 4194   4.428   4.472   2.631  0.5171  0.3923 -1.0812
  967OPC    HW2 4195   4.381   4.395   2.528 -0.1147  0.6791 -1.0123
  967OPC     MW 4196   4.434   4.410   2.583 -0.2866 -0.0732 -0.6218
  968OPC     OW 4197   0.009   3.520   2.118  0.2380 -0.2827 -0.2275
  968OPC    HW1 4198  -0.073   3.521   2.087  0.4815  2.5897 -1.0667
  968OPC    HW2 4199   0.053   3.474   2.058 -0.4470 -0.4388 -0.6233
  968OPC     MW 4200   0.003   3.513   2.105  0.1729  0.1185 -0.4098
  969OPC     OW 4201   3.707   0.645   0.528  0.0787  0.6084  0.0307
  969OPC    HW1 4202   3.648   0.666   0.467 -0.5494  1.0205  0.7544
  969OPC    HW2 4203   3.725   0.722   0.564 -0.6173  0.2086  1.2914
  969OPC     MW 4204   3.701   0.660   0.524 -0.1168  0.6102  0.3238
  970OPC     OW 4205   4.766   0.474   0.645  0.1133 -0.3360  0.2200
  970OPC    HW1 4206   4.724   0.498   0.718  0.8588  1.9130 -0.0024
  970OPC    HW2 4207   4.741   0.392   0.633 -1.5244 -0.1660  1.9615
  970OPC     MW 4208   4.756   0.466   0.654 -0.0181  0.0213  0.4444
  971OPC     OW 4209   3.272   4.939   1.688  0.4315 -0.4698 -0.2169
  971OPC    HW1 4210   3.261   5.018   1.653  0.5647 -0.7841 -0.9836
  971OPC    HW2 4211   3.280   4.887   1.619 -0.7197 -1.3106  0.2636
  971OPC     MW 4212   3.272   4.943   1.673  0.2811 -0.6404 -0.2592
  972OPC     OW 4213   3.841   0.601   1.976 -0.1689 -0.2837  0.1089
  972OPC    HW1 4214   3.910   0.609   2.028  0.8080 -2.8920 -0.6179
  972OPC    HW2 4215   3.853   0.663   1.916  0.9792 -0.0183  0.5843
  972OPC     MW 4216   3.853   0.611   1.974  0.1450 -0.6298  0.0718
  973OPC     OW 4217   0.398   1.441   1.922 -0.2051 -0.2622  0.0986
  973OPC    HW1 4218   0.396   1.483   1.998  0.5407  1.3828 -0.7470
  973OPC    HW2 4219   0.483   1.438   1.902 -0.5382  2.5032 -2.2828
  973OPC     MW 4220   0.410   1.446   1.930 -0.1441  0.3893 -0.3781
  974OPC     OW 4221   4.099   1.869   3.438 -0.0329  0.6268  0.2494
  974OPC    HW1 4222   4.123   1.786   3.450 -1.6904 -0.0164 -0.6730
  974OPC    HW2 4223   4.046   1.885   3.505 -3.5979 -0.6964 -2.0087
  974OPC     MW 4224   4.095   1.859   3.450 -0.8044  0.3363 -0.2204
  975OPC     OW 4225   3.573   2.358   1.689  0.1726  0.2860  0.2767
  975OPC    HW1 4226   3.530   2.406   1.748  1.7269  1.8708  0.2067
  975OPC    HW2 4227   3.543   2.277   1.703 -2.7801  1.2376  0.2145
  975OPC     MW 4228   3.562   2.353   1.700 -0.0339  0.6607  0.2571
  976OPC     OW 4229   2.216   1.501   0.746 -0.1558  0.6148 -0.0010
  976OPC    HW1 4230   2.256   1.515   0.823 -1.5352  0.7699  0.7176
  976OPC    HW2 4231   2.265   1.440   0.709 -0.4805 -0.8759  1.8475
  976OPC     MW 4232   2.229   1.494   0.752 -0.4077  0.4176  0.3783
  977OPC     OW 4233   3.827   2.897   1.954 -0.3856  0.1998 -0.2519
  977OPC    HW1 4234   3.860   2.964   1.997  1.0797 -0.3662 -0.4392
  977OPC    HW2 4235   3.750   2.926   1.926 -0.1464  1.4965  0.3897
  977OPC     MW 4236   3.821   2.911   1.956 -0.1338  0.3077 -0.1848
  978OPC     OW 4237   0.907   1.369   1.307 -0.0247  0.0240  0.2529
  978OPC    HW1 4238   0.927   1.448   1.337  1.2063  0.3321 -1.2316
  978OPC    HW2 4239   0.937   1.315   1.369  0.8167  0.6713  0.4235
  978OPC     MW 4240   0.915   1.373   1.320  0.2814  0.1651  0.0588
  979OPC     OW 4241   3.367   2.883   3.725  0.1386  0.3300 -0.4204
  979OPC    HW1 4242   3.368   2.798   3.746  1.4605  0.4250  0.0001
  979OPC    HW2 4243   3.310   2.918   3.781  1.4517  0.1064  1.1101
  979OPC     MW 4244   3.358   2.875   3.736  0.5279  0.3109 -0.1321
  980OPC     OW 4245   4.095   1.970   2.155 -0.0938 -0.4033  0.1997
  980OPC    HW1 4246   4.162   2.009   2.114 -0.7694  0.9477  0.3012
  980OPC    HW2 4247   4.057   1.923   2.092  0.1324 -0.0624 -0.1994
  980OPC     MW 4248   4.099   1.969   2.140 -0.1600 -0.1533  0.1557
  981OPC     OW 4249   2.139   5.047   2.893  0.1101  0.3265 -0.4239
  981OPC    HW1 4250   2.107   5.023   2.971 -1.4488 -1.2291 -1.4650
  981OPC    HW2 4251   2.102   5.124   2.878 -1.3030 -0.3463 -0.5312
  981OPC     MW 4252   2.129   5.054   2.902 -0.3288 -0.0026 -0.5935
  982OPC     OW 4253   4.588   2.167   1.193  0.2391  0.0073  0.1805
  982OPC    HW1 4254   4.506   2.157   1.221  0.3761 -1.1156  0.2492
  982OPC    HW2 4255   4.613   2.242   1.229 -1.3407  1.3436 -1.3180
  982OPC     MW 4256   4.579   2.177   1.202  0.0257  0.0389 -0.0306
  983OPC     OW 4257   0.640   1.103   0.596  0.3094 -0.9900 -0.3161
  983OPC    HW1 4258   0.598   1.171   0.630 -0.8385 -1.0800 -1.5020
  983OPC    HW2 4259   0.716   1.104   0.638  0.5875  1.3905 -0.6866
  983OPC     MW 4260   0.645   1.113   0.607  0.1809 -0.6517 -0.5461
  984OPC     OW 4261   4.720   1.546   2.037 -0.2362  0.0404 -0.2292
  984OPC    HW1 4262   4.756   1.501   1.972 -0.2505  0.5555 -0.5953
  984OPC    HW2 4263   4.636   1.550   2.015 -0.2481  0.1858 -0.1571
  984OPC     MW 4264   4.713   1.540   2.024 -0.2398  0.1380 -0.2726
  985OPC     OW 4265   1.245   4.178   4.341 -0.0090 -0.8242 -0.5319
  985OPC    HW1 4266   1.268   4.125   4.276 -1.2358  0.0487 -1.7475
  985OPC    HW2 4267   1.292   4.250   4.325 -0.0229 -0.7467 -0.2208
  985OPC     MW 4268   1.255   4.181   4.329 -0.1923 -0.6838 -0.6657
  986OPC     OW 4269   0.963   0.718   4.219 -0.1893 -0.1501 -0.0910
  986OPC    HW1 4270   0.970   0.715   4.132  0.1476  0.6584 -0.1048
  986OPC    HW2 4271   0.919   0.646   4.239  1.2219 -1.2399 -0.7666
  986OPC     MW 4272   0.957   0.707   4.209  0.0690 -0.1916 -0.1926
  987OPC     OW 4273   1.243   2.958   3.808 -0.2626 -0.1549 -0.0267
  987OPC    HW1 4274   1.209   3.009   3.869 -2.1168 -0.5647 -0.6620
  987OPC    HW2 4275   1.318   2.998   3.787 -0.0946  0.5479  1.7297
  987OPC     MW 4276   1.249   2.971   3.814 -0.5117 -0.1117  0.1390
  988OPC     OW 4277   0.631   2.958   4.067 -0.7381  0.2636  0.3668
  988OPC    HW1 4278   0.579   2.921   4.008  2.3995 -0.5044 -2.2106
  988OPC    HW2 4279   0.615   3.043   4.056 -0.7256  0.1081 -1.1824
  988OPC     MW 4280   0.621   2.965   4.056 -0.2728  0.1272 -0.2429
  989OPC     OW 4281   2.714   3.682   0.517  0.0658 -0.3742 -0.6320
  989OPC    HW1 4282   2.647   3.638   0.550  0.8077  0.7426  2.7357
  989OPC    HW2 4283   2.696   3.686   0.432 -3.9795 -0.3620  0.0349
  989OPC     MW 4284   2.701   3.676   0.509 -0.4222 -0.2073 -0.0360
  990OPC     OW 4285   1.969   0.689   0.791 -0.2894 -0.6361  0.2025
  990OPC    HW1 4286   1.939   0.764   0.759  0.9541  0.5968  1.7477
  990OPC    HW2 4287   2.053   0.705   0.806  0.7041 -3.2153 -1.8327
  990OPC     MW 4288   1.977   0.703   0.788  0.0411 -0.8349  0.1301
  991OPC     OW 4289   0.093   2.891   3.261  0.0154  0.4493  0.2896
  991OPC    HW1 4290   0.064   2.821   3.218  0.9526 -0.1408  0.5971
  991OPC    HW2 4291   0.167   2.912   3.221  0.7352  0.0870  1.3863
  991OPC     MW 4292   0.100   2.884   3.249  0.2602  0.3086  0.4971
  992OPC     OW 4293   1.347   2.747   4.619  0.2594  0.0883 -0.0633
  992OPC    HW1 4294   1.413   2.771   4.567  0.5270 -0.7001 -0.1085
  992OPC    HW2 4295   1.341   2.661   4.605 -0.2043  0.0074  0.5973
  992OPC     MW 4296   1.356   2.738   4.609  0.2304 -0.0401  0.0277
  993OPC     OW 4297   1.956   0.377   4.993 -0.2415  0.3832 -0.0925
  993OPC    HW1 4298   1.908   0.334   4.934  0.2516  0.2275 -0.3865
  993OPC    HW2 4299   1.912   0.366   5.067  0.1906 -1.1569 -0.0422
  993OPC     MW 4300   1.943   0.369   4.995 -0.1048  0.1327 -0.1285
  994OPC     OW 4301   2.034   0.473   0.618 -0.6575  0.6334 -0.3218
  994OPC    HW1 4302   2.107   0.434   0.643 -0.1256  1.0414 -1.1841
  994OPC    HW2 4303   2.037   0.550   0.658 -0.2828  0.9045 -0.8538
  994OPC     MW 4304   2.045   0.479   0.627 -0.5236  0.7337 -0.5278
  995OPC     OW 4305   4.263   2.128   3.279  0.3743 -0.4382  0.0112
  995OPC    HW1 4306   4.231   2.058   3.319  1.9414 -0.1007  2.0071
  995OPC    HW2 4307   4.236   2.194   3.328 -1.8573  0.5674 -2.3422
  995OPC     MW 4308   4.254   2.127   3.292  0.2761 -0.2397 -0.0417
  996OPC     OW 4309   2.841   2.508   5.172 -0.1599  0.6596  0.6952
  996OPC    HW1 4310   2.828   2.422   5.176  0.2733  0.5551 -0.0771
  996OPC    HW2 4311   2.771   2.536   5.128  0.3620  0.5357 -0.2305
  996OPC     MW 4312   2.828   2.499   5.166 -0.0187  0.6260  0.4444
  997OPC     OW 4313   0.708   1.993   3.167 -0.0683 -0.3893 -0.2933
  997OPC    HW1 4314   0.654   1.927   3.147 -0.2257  0.1133 -1.6498
  997OPC    HW2 4315   0.655   2.057   3.192 -0.0351 -0.2010 -0.7062
  997OPC     MW 4316   0.692   1.993   3.168 -0.0867 -0.2872 -0.5548
  998OPC     OW 4317   4.715   3.879   0.345  0.2269 -0.3402  0.3223
  998OPC    HW1 4318   4.693   3.914   0.268  0.7398  0.1823  0.4059
  998OPC    HW2 4319   4.703   3.944   0.402  0.7581 -0.4257  0.5428
  998OPC     MW 4320   4.710   3.893   0.342  0.3812 -0.2756  0.3672
  999OPC     OW 4321   1.490   4.413   1.280  0.0443 -0.5687  0.2939
  999OPC    HW1 4322   1.534   4.458   1.340  0.0376 -0.4875  0.2384
  999OPC    HW2 4323   1.477   4.335   1.318  0.1922 -0.5767  0.3288
  999OPC     MW 4324   1.494   4.408   1.295  0.0652 -0.5579  0.2909
 1000OPC     OW 4325   2.078   4.141   0.769 -0.0091  0.1636  0.0654
 1000OPC    HW1 4326   2.060   4.192   0.838 -1.1644  1.7766 -1.3355
 1000OPC    HW2 4327   2.073   4.196   0.701  0.8308 -1.4059 -1.3551
 1000OPC     MW 4328   2.075   4.157   0.769 -0.0557  0.1700 -0.3514
 1001OPC     OW 4329   3.619   1.044   2.257  0.2991 -0.7226 -0.4260
 1001OPC    HW1 4330   3.553   1.029   2.311  0.6152 -1.9717 -0.3639
 1001OPC    HW2 4331   3.681   0.990   2.284  2.6664  2.6377  1.6243
 1001OPC     MW 4332   3.619   1.034   2.269  0.6956 -0.4107 -0.1138
 1002OPC     OW 4333   1.170   0.609   3.020 -0.8689 -0.5891 -0.2098
 1002OPC    HW1 4334   1.096   0.654   3.020 -1.3326 -1.1719  2.2427
 1002OPC    HW2 4335   1.224   0.658   3.068 -0.3999 -1.1977 -0.0989
 1002OPC     MW 4336   1.167   0.623   3.027 -0.8681 -0.7651  0.1689
 1003OPC     OW 4337   1.538   3.211   1.331  0.2054 -0.3908  0.1118
 1003OPC    HW1 4338   1.592   3.273   1.301  0.4199 -0.6405 -0.0247
 1003OPC    HW2 4339   1.488   3.192   1.262 -0.5070  0.3083  0.4206
 1003OPC     MW 4340   1.539   3.218   1.316  0.1318 -0.3244  0.1373
 1004OPC     OW 4341   0.463   4.580   2.160  0.5223  0.1660 -0.0277
 1004OPC    HW1 4342   0.460   4.649   2.212 -1.5699  0.2449 -0.1673
 1004OPC    HW2 4343   0.537   4.590   2.116  0.1024  2.5305 -0.3059
 1004OPC     MW 4344   0.473   4.591   2.161  0.1512  0.5269 -0.0894
 1005OPC     OW 4345   0.736   0.718   0.563 -0.4550  0.1994  0.0707
 1005OPC    HW1 4346   0.779   0.778   0.610 -1.3556  0.6480  0.3486
 1005OPC    HW2 4347   0.652   0.743   0.569 -1.1270 -2.0720  1.7275
 1005OPC     MW 4348   0.730   0.730   0.571 -0.6873 -0.0698  0.3565
 1006OPC     OW 4349   2.560   2.309   3.911  0.5168 -0.2253  0.0734
 1006OPC    HW1 4350   2.644   2.325   3.892  0.6880  1.0560  1.7188
 1006OPC    HW2 4351   2.524   2.388   3.914 -0.4758 -0.6778  0.5730
 1006OPC     MW 4352   2.567   2.323   3.909  0.3954 -0.1028  0.3903
 1007OPC     OW 4353   0.149   0.265   2.326  0.0664 -0.1814 -0.5140
 1007OPC    HW1 4354   0.231   0.293   2.311  0.4885 -1.3884 -0.5886
 1007OPC    HW2 4355   0.148   0.186   2.290 -0.9265 -0.4698  0.1133
 1007OPC     MW 4356   0.161   0.258   2.319 -0.0179 -0.4023 -0.4321
 1008OPC     OW 4357   1.722   4.232   4.471 -0.2441  0.0875  0.6271
 1008OPC    HW1 4358   1.794   4.215   4.516  0.3911 -1.4569 -0.8363
 1008OPC    HW2 4359   1.751   4.274   4.400 -0.4317 -2.1847 -0.9058
 1008OPC     MW 4360   1.737   4.235   4.467 -0.1780 -0.4764  0.1848
 1009OPC     OW 4361   4.238   4.327   3.715  0.1171 -0.0312 -0.1193
 1009OPC    HW1 4362   4.235   4.299   3.633 -0.5950 -1.2090  0.2858
 1009OPC    HW2 4363   4.160   4.364   3.726 -0.5231 -1.5108  0.5574
 1009OPC     MW 4364   4.226   4.328   3.704 -0.0827 -0.4237  0.0405
 1010OPC     OW 4365   4.356   3.592   4.003 -0.1105 -0.3690 -0.0169
 1010OPC    HW1 4366   4.270   3.595   4.012  0.1297  1.2607  2.4341
 1010OPC    HW2 4367   4.377   3.671   3.975  0.6320 -0.6349 -0.2394
 1010OPC     MW 4368   4.347   3.604   4.000  0.0346 -0.1674  0.3123
 1011OPC     OW 4369   4.217   1.807   2.624  0.3117 -0.1948  0.3010
 1011OPC    HW1 4370   4.290   1.784   2.582  0.6298  0.6903  0.3551
 1011OPC    HW2 4371   4.158   1.813   2.560  0.6324  0.4874  0.0597
 1011OPC     MW 4372   4.220   1.804   2.608  0.4060  0.0368  0.2733
 1012OPC     OW 4373   1.485   3.587   1.499  0.1734  0.0569  0.4769
 1012OPC    HW1 4374   1.413   3.599   1.451  0.5032 -0.9383 -0.2964
 1012OPC    HW2 4375   1.470   3.510   1.539 -0.2206  0.9846  2.2434
 1012OPC     MW 4376   1.472   3.577   1.498  0.1639  0.0470  0.6236
 1013OPC     OW 4377   2.220   0.486   5.029  0.2480 -0.0736 -0.2956
 1013OPC    HW1 4378   2.134   0.472   5.023  0.0334 -0.6872  2.6052
 1013OPC    HW2 4379   2.254   0.407   5.013  0.0313 -0.5316  1.3424
 1013OPC     MW 4380   2.212   0.472   5.026  0.1843 -0.2319  0.3750
 1014OPC     OW 4381   4.662   3.586   4.882 -0.0264  0.0430  0.6662
 1014OPC    HW1 4382   4.613   3.582   4.954 -0.3635 -2.0167  0.3803
 1014OPC    HW2 4383   4.604   3.584   4.817  0.3478  0.0100  0.3304
 1014OPC     MW 4384   4.646   3.585   4.883 -0.0210 -0.2662  0.5744
 1015OPC     OW 4385   0.827   1.417   3.026 -0.0582 -0.1757 -0.1302
 1015OPC    HW1 4386   0.751   1.374   3.031  1.2228 -2.5370  0.1374
 1015OPC    HW2 4387   0.884   1.364   3.063  1.8075  1.4728 -0.4547
 1015OPC     MW 4388   0.824   1.403   3.032  0.4067 -0.2810 -0.1385
 1016OPC     OW 4389   0.698   2.376   0.121 -0.5608 -0.4780  0.3868
 1016OPC    HW1 4390   0.671   2.432   0.182 -1.2507  0.8266 -1.0533
 1016OPC    HW2 4391   0.782   2.398   0.109 -0.6885 -0.0816  0.1977
 1016OPC     MW 4392   0.706   2.387   0.128 -0.6816 -0.2267  0.1462
 1017OPC     OW 4393   4.797   4.626   3.146  0.4547 -0.1068  0.0358
 1017OPC    HW1 4394   4.718   4.663   3.143  0.3430 -0.0019  2.2133
 1017OPC    HW2 4395   4.793   4.577   3.218  2.0629 -0.8948 -0.3722
 1017OPC     MW 4396   4.785   4.624   3.156  0.6762 -0.2077  0.2973
 1018OPC     OW 4397   4.326   3.730   3.035  0.3456 -0.1083  0.8584
 1018OPC    HW1 4398   4.294   3.695   2.962 -1.4110 -0.0691  1.5810
 1018OPC    HW2 4399   4.384   3.671   3.062  1.4564  0.1245 -0.8220
 1018OPC     MW 4400   4.330   3.716   3.028  0.2503 -0.0681  0.7169
 1019OPC     OW 4401   3.300   0.849   2.989  0.4025  0.3735 -0.2033
 1019OPC    HW1 4402   3.254   0.779   2.965 -0.8602  0.3747  1.9186
 1019OPC    HW2 4403   3.339   0.824   3.063  1.8833  1.1736 -0.6771
 1019OPC     MW 4404   3.299   0.835   2.996  0.4349  0.4919  0.0403
 1020OPC     OW 4405   1.699   2.982   4.931  0.3677  0.0876  0.0966
 1020OPC    HW1 4406   1.708   2.966   5.016 -1.2877 -0.8165  0.1366
 1020OPC    HW2 4407   1.622   2.947   4.911 -0.4889  2.5205 -1.2679
 1020OPC     MW 4408   1.689   2.974   4.941 -0.0034  0.3135 -0.0992
 1021OPC     OW 4409   2.357   2.518   2.484 -0.5454  0.1335 -0.2036
 1021OPC    HW1 4410   2.384   2.450   2.532  0.4301  0.6756  0.0451
 1021OPC    HW2 4411   2.347   2.484   2.404 -0.3367 -0.3617 -0.0232
 1021OPC     MW 4412   2.360   2.503   2.479 -0.3705  0.1404 -0.1401
 1022OPC     OW 4413   4.984   2.674   3.107  0.2087  0.0118 -0.9162
 1022OPC    HW1 4414   5.025   2.599   3.089  3.4999  1.5258 -0.4668
 1022OPC    HW2 4415   4.969   2.709   3.029 -2.3823 -1.4818 -1.1926
 1022OPC     MW 4416   4.988   2.668   3.093  0.3121  0.0148 -0.8906
 1023OPC     OW 4417   1.377   2.093   1.676 -0.1117  0.0893  0.3635
 1023OPC    HW1 4418   1.313   2.051   1.634  1.1460 -1.5158 -0.0215
 1023OPC    HW2 4419   1.388   2.047   1.749 -0.4778  1.3301  1.2422
 1023OPC     MW 4420   1.369   2.080   1.681  0.0200  0.0355  0.4364
 1024OPC     OW 4421   1.834   3.967   0.733  0.2425 -0.9160 -0.5985
 1024OPC    HW1 4422   1.880   4.041   0.737  1.4638 -1.5624 -1.8180
 1024OPC    HW2 4423   1.881   3.911   0.779 -1.1305 -0.7820  1.0856
 1024OPC     MW 4424   1.848   3.970   0.740  0.2201 -0.9916 -0.5299
 1025OPC     OW 4425   1.867   1.660   4.639 -0.4199 -0.2318  0.5256
 1025OPC    HW1 4426   1.813   1.629   4.700  0.2531 -3.0748 -0.1876
 1025OPC    HW2 4427   1.820   1.654   4.566  0.2374 -1.0348  0.1572
 1025OPC     MW 4428   1.852   1.654   4.637 -0.2234 -0.7704  0.3660
 1026OPC     OW 4429   3.966   4.596   3.438  0.5691  0.2678 -0.9128
 1026OPC    HW1 4430   4.016   4.664   3.416  0.7565  0.3575 -0.2378
 1026OPC    HW2 4431   3.915   4.585   3.368  1.9261 -0.2182 -1.8841
 1026OPC     MW 4432   3.966   4.605   3.424  0.7972  0.2093 -0.9564
 1027OPC     OW 4433   2.817   4.350   0.691  0.2908 -0.2360 -0.9230
 1027OPC    HW1 4434   2.859   4.324   0.619  0.1568 -0.3863 -0.9496
 1027OPC    HW2 4435   2.866   4.415   0.722  0.1954  0.0294 -1.3138
 1027OPC     MW 4436   2.830   4.356   0.685  0.2570 -0.2189 -0.9846
 1028OPC     OW 4437   2.110   0.016   3.789 -0.3778  0.2348  0.0070
 1028OPC    HW1 4438   2.152  -0.020   3.721  0.9438  1.2267  0.2627
 1028OPC    HW2 4439   2.164   0.002   3.856 -1.1356  0.2871  0.6415
 1028OPC     MW 4440   2.125   0.009   3.789 -0.2946  0.3889  0.1385
 1029OPC     OW 4441   2.409   3.859   2.659  0.0532  0.3962  0.6435
 1029OPC    HW1 4442   2.493   3.846   2.637  1.1003  2.9179  2.5681
 1029OPC    HW2 4443   2.367   3.854   2.583  2.0847  0.0478 -0.5481
 1029OPC     MW 4444   2.415   3.856   2.645  0.5080  0.7172  0.7519
 1030OPC     OW 4445   2.438   1.566   3.353  0.0072  0.6366 -0.3158
 1030OPC    HW1 4446   2.515   1.568   3.310 -0.4420  0.8541 -1.1314
 1030OPC    HW2 4447   2.410   1.648   3.347 -0.4378  0.4868 -0.2897
 1030OPC     MW 4448   2.445   1.579   3.346 -0.1247  0.6466 -0.4325
 1031OPC     OW 4449   4.863   2.028   1.729 -0.3159 -0.2027  0.7838
 1031OPC    HW1 4450   4.865   1.941   1.722 -0.5032 -0.1209 -0.6201
 1031OPC    HW2 4451   4.777   2.047   1.727 -0.2974  0.0017  1.5212
 1031OPC     MW 4452   4.850   2.018   1.728 -0.3409 -0.1605  0.6853
 1032OPC     OW 4453   1.836   2.272   4.262 -0.5904  0.0989 -0.1850
 1032OPC    HW1 4454   1.768   2.279   4.207 -0.0818  1.2986 -0.7033
 1032OPC    HW2 4455   1.905   2.290   4.211  0.2476 -1.9770  0.1133
 1032OPC     MW 4456   1.836   2.276   4.246 -0.3915 -0.0306 -0.2177
 1033OPC     OW 4457   0.712   3.533   3.688  0.1004  0.0465 -0.1638
 1033OPC    HW1 4458   0.671   3.510   3.761 -1.1587 -0.2657 -0.9341
 1033OPC    HW2 4459   0.647   3.558   3.635  1.0614  1.1731 -0.8531
 1033OPC     MW 4460   0.696   3.533   3.691  0.0563  0.1668 -0.3796
 1034OPC     OW 4461   2.187   4.722   1.213 -0.8104  0.1288  0.0227
 1034OPC    HW1 4462   2.102   4.713   1.230 -0.8938  0.9173  0.0555
 1034OPC    HW2 4463   2.213   4.641   1.195 -1.7660  0.0003 -0.8776
 1034OPC     MW 4464   2.179   4.709   1.213 -0.9639  0.2263 -0.1055
 1035OPC     OW 4465   0.974   3.869   2.276  0.1528  0.1349 -0.2399
 1035OPC    HW1 4466   0.983   3.795   2.321  1.2027  1.0812  1.2160
 1035OPC    HW2 4467   0.889   3.885   2.278  0.2038  0.3876  1.8961
 1035OPC     MW 4468   0.963   3.860   2.283  0.3155  0.3119  0.2906
 1036OPC     OW 4469   1.447   4.313   5.022 -0.0573  0.1392 -0.3114
 1036OPC    HW1 4470   1.496   4.282   4.957  1.5036  0.8311  0.4954
 1036OPC    HW2 4471   1.365   4.292   4.998  0.6894 -2.1241 -1.1262
 1036OPC     MW 4472   1.442   4.305   5.009  0.2835 -0.0927 -0.3128
 1037OPC     OW 4473   1.292   3.585   2.783  0.5965  0.2048  0.2979
 1037OPC    HW1 4474   1.274   3.669   2.764  0.5564 -0.0375 -0.7792
 1037OPC    HW2 4475   1.317   3.589   2.867 -0.7094  1.1088  0.6924
 1037OPC     MW 4476   1.293   3.598   2.793  0.3976  0.3024  0.1971
 1038OPC     OW 4477   2.132   2.984   0.605  0.3242  0.0226  0.6044
 1038OPC    HW1 4478   2.148   2.980   0.691 -1.1185  3.6861  1.2561
 1038OPC    HW2 4479   2.160   3.064   0.584 -2.2394  0.4674 -1.5798
 1038OPC     MW 4480   2.139   2.996   0.615 -0.2676  0.6295  0.3780
 1039OPC     OW 4481   4.283   3.448   4.446  0.0089  0.3031 -0.4258
 1039OPC    HW1 4482   4.198   3.463   4.430  0.1945 -0.2071 -2.0813
 1039OPC    HW2 4483   4.324   3.500   4.389  0.8816  1.3748  1.0893
 1039OPC     MW 4484   4.277   3.458   4.435  0.1652  0.3860 -0.4466
 1040OPC     OW 4485   4.275   1.364   1.784  0.2760 -0.5677 -0.3947
 1040OPC    HW1 4486   4.211   1.364   1.725 -1.9175 -2.2318  1.8010
 1040OPC    HW2 4487   4.235   1.392   1.857  2.9073  1.6232  0.3717
 1040OPC     MW 4488   4.259   1.368   1.786  0.3405 -0.4900  0.0429
 1041OPC     OW 4489   0.055   3.246   2.983 -0.0595  0.4499  0.1896
 1041OPC    HW1 4490   0.054   3.333   2.970 -0.6070  0.4619  0.3027
 1041OPC    HW2 4491   0.068   3.238   3.069  0.4575  0.4068  0.1146
 1041OPC     MW 4492   0.057   3.258   2.994 -0.0640  0.4455  0.1953
 1042OPC     OW 4493   3.192   1.083   0.460  0.2249  0.3561 -0.0604
 1042OPC    HW1 4494   3.230   1.032   0.402  0.1424  0.7417 -0.4570
 1042OPC    HW2 4495   3.123   1.037   0.486  1.1307 -0.5001  0.9299
 1042OPC     MW 4496   3.187   1.069   0.456  0.3464  0.2866  0.0273
 1043OPC     OW 4497   1.247   3.723   3.454  0.2592  0.0654 -0.2059
 1043OPC    HW1 4498   1.213   3.683   3.524 -0.7989 -0.6629 -1.0935
 1043OPC    HW2 4499   1.275   3.799   3.486 -0.8232  0.0500  0.8906
 1043OPC     MW 4500   1.246   3.728   3.469 -0.0570 -0.0445 -0.1750
 1044OPC     OW 4501   1.240   2.244   3.815  0.1978 -0.3265 -0.0802
 1044OPC    HW1 4502   1.305   2.253   3.758 -0.2251 -2.6872 -1.0575
 1044OPC    HW2 4503   1.279   2.215   3.887  0.4257  0.1559 -0.0022
 1044OPC     MW 4504   1.255   2.241   3.817  0.1690 -0.6039 -0.2131
 1045OPC     OW 4505   1.343   3.151   1.140  0.5244  0.4257 -0.2778
 1045OPC    HW1 4506   1.401   3.104   1.095  0.8374  0.8489 -0.3296
 1045OPC    HW2 4507   1.335   3.224   1.094  1.6176  1.2944  0.8369
 1045OPC     MW 4508   1.351   3.155   1.127  0.7321  0.6166 -0.1208
 1046OPC     OW 4509   2.029   4.221   3.601  0.5132 -0.2057 -0.3055
 1046OPC    HW1 4510   1.968   4.219   3.663  0.6048  0.2141 -0.1971
 1046OPC    HW2 4511   1.993   4.268   3.537  0.1504 -1.2241 -0.8719
 1046OPC     MW 4512   2.015   4.228   3.601  0.4733 -0.2942 -0.3732
 1047OPC     OW 4513   3.478   3.350   5.249 -0.0352  0.3172  0.1182
 1047OPC    HW1 4514   3.417   3.305   5.206 -0.2657 -0.8804  1.6432
 1047OPC    HW2 4515   3.534   3.374   5.186 -1.4824  0.5089 -1.1466
 1047OPC     MW 4516   3.478   3.347   5.233 -0.2832  0.1686  0.1566
 1048OPC     OW 4517   0.235   3.162   2.775  0.1745  0.4359 -0.7057
 1048OPC    HW1 4518   0.300   3.197   2.822  1.0045 -1.4823 -0.3610
 1048OPC    HW2 4519   0.163   3.189   2.817  0.8605 -0.0607  0.8542
 1048OPC     MW 4520   0.234   3.171   2.789  0.3984  0.0793 -0.4244
 1049OPC     OW 4521   4.313   3.915   3.703 -0.3244 -0.3489  0.4738
 1049OPC    HW1 4522   4.232   3.946   3.694  0.6797  2.4497  0.3778
 1049OPC    HW2 4523   4.334   3.889   3.622 -0.8085 -0.3401  0.3421
 1049OPC     MW 4524   4.304   3.916   3.689 -0.2477  0.0658  0.4400
 1050OPC     OW 4525   3.464   4.170   3.058 -0.0300 -0.2084  0.4038
 1050OPC    HW1 4526   3.488   4.234   3.113 -0.1870 -0.2361  0.5062
 1050OPC    HW2 4527   3.438   4.212   2.987  0.9516 -0.1994  0.0385
 1050OPC     MW 4528   3.464   4.185   3.056  0.0917 -0.2112  0.3651
 1051OPC     OW 4529   4.997   3.808   0.378  0.2520  0.4121  0.0322
 1051OPC    HW1 4530   5.021   3.792   0.460  0.0323 -0.6401 -0.0946
 1051OPC    HW2 4531   4.917   3.842   0.386 -0.9634 -2.2045  0.1848
 1051OPC     MW 4532   4.989   3.810   0.391  0.0401 -0.1298  0.0360
 1052OPC     OW 4533   2.711   2.547   2.219 -0.1749  0.2781  0.0353
 1052OPC    HW1 4534   2.765   2.481   2.198  0.2026  0.8948 -1.0379
 1052OPC    HW2 4535   2.665   2.559   2.145 -0.8142  0.6702  0.4935
 1052OPC     MW 4536   2.712   2.539   2.205 -0.2136  0.4272 -0.0556
 1053OPC     OW 4537   4.859   0.280   3.991  0.0855 -0.4927 -0.1792
 1053OPC    HW1 4538   4.845   0.209   3.943  2.4225  0.0425 -1.7905
 1053OPC    HW2 4539   4.874   0.248   4.071  1.3819 -1.8708 -0.9207
 1053OPC     MW 4540   4.859   0.265   3.996  0.6220 -0.6172 -0.5268
 1054OPC     OW 4541   1.085   1.199   3.452 -0.7592  0.0731 -0.1265
 1054OPC    HW1 4542   1.066   1.114   3.453  0.0458 -0.1374 -1.5528
 1054OPC    HW2 4543   1.146   1.207   3.391 -1.4980  1.8263 -0.7027
 1054OPC     MW 4544   1.091   1.188   3.443 -0.7495  0.3011 -0.4224
 1055OPC     OW 4545   4.824   1.762   1.660  0.6893  0.4013  0.0749
 1055OPC    HW1 4546   4.751   1.797   1.691  0.3527  0.4787 -0.7618
 1055OPC    HW2 4547   4.798   1.721   1.587  1.3199 -0.3627  0.2596
 1055OPC     MW 4548   4.810   1.761   1.654  0.7324  0.2999 -0.0214
 1056OPC     OW 4549   1.222   2.338   2.455  0.2237  0.3172  0.3624
 1056OPC    HW1 4550   1.161   2.317   2.396 -0.3118  1.2816  0.5432
 1056OPC    HW2 4551   1.273   2.267   2.459  1.1921  0.7201 -2.3981
 1056OPC     MW 4552   1.221   2.325   2.447  0.2877  0.5192 -0.0187
 1057OPC     OW 4553   4.609   2.361   0.733 -0.2419  0.0745 -0.2794
 1057OPC    HW1 4554   4.574   2.380   0.811  0.8142 -0.2006  0.2880
 1057OPC    HW2 4555   4.563   2.292   0.706 -2.7715  2.0437 -1.4385
 1057OPC     MW 4556   4.597   2.354   0.741 -0.4599  0.3248 -0.3668
 1058OPC     OW 4557   0.743   2.050   4.915  0.1009  0.1400 -0.2859
 1058OPC    HW1 4558   0.667   2.081   4.886  0.5257  1.0634 -0.4239
 1058OPC    HW2 4559   0.802   2.087   4.863  0.5565 -1.9837 -1.3832
 1058OPC     MW 4560   0.741   2.060   4.903  0.2309 -0.0372 -0.4687
 1059OPC     OW 4561   3.754   1.331   4.079 -0.8033 -0.3719 -0.6075
 1059OPC    HW1 4562   3.716   1.343   4.001 -0.6669  0.6345 -0.5279
 1059OPC    HW2 4563   3.835   1.361   4.068 -0.3314 -1.5309 -0.4675
 1059OPC     MW 4564   3.760   1.337   4.066 -0.7135 -0.3944 -0.5751
 1060OPC     OW 4565   0.115   3.559   4.790 -0.0788  0.4691 -0.1985
 1060OPC    HW1 4566   0.041   3.521   4.815  0.3982 -0.9500 -0.8527
 1060OPC    HW2 4567   0.175   3.523   4.842  0.5945 -0.8358 -1.7987
 1060OPC     MW 4568   0.113   3.548   4.801  0.0911  0.0666 -0.5314
 1061OPC     OW 4569   0.237   2.544   5.242  0.1954 -0.0776  0.1017
 1061OPC    HW1 4570   0.324   2.544   5.232  0.1342  2.0260 -1.1069
 1061OPC    HW2 4571   0.225   2.589   5.316  0.1487 -3.2017  2.1655
 1061OPC     MW 4572   0.248   2.551   5.251  0.1794 -0.2283  0.2282
 1062OPC     OW 4573   2.467   2.879   0.487 -0.0539 -0.0435 -0.3124
 1062OPC    HW1 4574   2.429   2.884   0.566 -0.5241 -1.9416 -0.3870
 1062OPC    HW2 4575   2.529   2.941   0.491  2.1753 -2.1135  2.8229
 1062OPC     MW 4576   2.471   2.889   0.499  0.2059 -0.6297  0.1397
 1063OPC     OW 4577   4.395   2.349   3.461  0.2528 -0.2017  0.4702
 1063OPC    HW1 4578   4.366   2.398   3.395  1.2734 -0.3147 -0.0783
 1063OPC    HW2 4579   4.445   2.290   3.423  0.9113 -0.2378  1.3517
 1063OPC     MW 4580   4.398   2.348   3.446  0.5007 -0.2236  0.5194
 1064OPC     OW 4581   1.076   1.235   2.750  0.3987  0.8229  0.5427
 1064OPC    HW1 4582   1.096   1.251   2.833  0.9225  1.6150  0.2792
 1064OPC    HW2 4583   1.153   1.219   2.713  0.7923  4.3025 -0.5615
 1064OPC     MW 4584   1.090   1.235   2.757  0.5342  1.4540  0.3407
 1065OPC     OW 4585   3.767   0.999   3.683 -0.2844  0.2637 -0.6128
 1065OPC    HW1 4586   3.751   0.959   3.759  0.1696  5.2983  2.6203
 1065OPC    HW2 4587   3.687   1.021   3.655 -0.4083 -0.8215 -1.1314
 1065OPC     MW 4588   3.753   0.997   3.690 -0.2357  0.8472 -0.2118
 1066OPC     OW 4589   4.603   4.290   3.502  0.5333 -0.5430 -0.4936
 1066OPC    HW1 4590   4.564   4.303   3.579  1.4289 -0.9046  0.0376
 1066OPC    HW2 4591   4.537   4.271   3.449 -0.0616 -0.7300  0.2906
 1066OPC     MW 4592   4.588   4.289   3.506  0.5777 -0.6242 -0.2992
 1067OPC     OW 4593   1.542   1.517   2.131  0.2999 -0.0169 -0.2907
 1067OPC    HW1 4594   1.526   1.599   2.156 -2.6402  0.2747 -2.5743
 1067OPC    HW2 4595   1.566   1.525   2.048 -1.0929 -1.4773 -0.8832
 1067OPC     MW 4596   1.543   1.531   2.123 -0.3401 -0.1896 -0.7155
 1068OPC     OW 4597   2.286   3.750   0.857  0.0871  0.0263 -0.0389
 1068OPC    HW1 4598   2.312   3.831   0.838 -1.2609  0.3199 -0.7597
 1068OPC    HW2 4599   2.297   3.706   0.782  0.3150 -0.3317  0.1989
 1068OPC     MW 4600   2.291   3.755   0.843 -0.0783  0.0168 -0.1102
 1069OPC     OW 4601   2.160   4.180   2.533 -0.1831 -0.4035 -0.3245
 1069OPC    HW1 4602   2.116   4.182   2.457  0.1981  1.6210 -0.5502
 1069OPC    HW2 4603   2.097   4.175   2.593 -0.7016  1.1927 -0.6927
 1069OPC     MW 4604   2.144   4.179   2.530 -0.2035  0.1311 -0.4122
 1070OPC     OW 4605   0.659   0.101   0.982 -0.2093  0.1441 -0.7745
 1070OPC    HW1 4606   0.600   0.041   0.960  1.2607 -1.9211  0.4788
 1070OPC    HW2 4607   0.735   0.059   0.974  0.7988  1.2413  1.7260
 1070OPC     MW 4608   0.661   0.086   0.978  0.1567  0.0011 -0.2200
 1071OPC     OW 4609   0.218   4.198   1.992  0.3691 -0.3674  0.0395
 1071OPC    HW1 4610   0.254   4.234   1.921 -0.1960 -2.1198 -1.1776
 1071OPC    HW2 4611   0.275   4.136   2.015  1.2245  1.0224  2.0012
 1071OPC     MW 4612   0.232   4.194   1.985  0.4120 -0.4210  0.1494
 1072OPC     OW 4613   3.760   2.408   0.656  0.0189  0.9317  0.0480
 1072OPC    HW1 4614   3.772   2.415   0.570  2.0054  1.0847  0.2708
 1072OPC    HW2 4615   3.737   2.489   0.680 -1.8149  0.5882 -0.4716
 1072OPC     MW 4616   3.759   2.421   0.647  0.0416  0.9034  0.0042
 1073OPC     OW 4617   4.733   2.381   5.237  0.3592  0.0412  0.2599
 1073OPC    HW1 4618   4.775   2.427   5.176  0.4486 -0.3034  0.0580
 1073OPC    HW2 4619   4.765   2.412   5.312  1.8473 -1.0010  0.1015
 1073OPC     MW 4620   4.743   2.392   5.239  0.5920 -0.1637  0.2067
 1074OPC     OW 4621   4.305   1.384   0.145  0.4802  0.1467 -0.4561
 1074OPC    HW1 4622   4.253   1.434   0.096 -0.3908  1.5512  1.7493
 1074OPC    HW2 4623   4.270   1.305   0.138  0.6487  0.1931 -2.3770
 1074OPC     MW 4624   4.292   1.380   0.137  0.3762  0.3610 -0.4141
 1075OPC     OW 4625   4.743   2.387   1.771  0.3258 -0.3007  0.0155
 1075OPC    HW1 4626   4.667   2.349   1.788  0.3669 -1.0100 -1.2394
 1075OPC    HW2 4627   4.762   2.429   1.845 -1.4472  0.2092  0.2278
 1075OPC     MW 4628   4.735   2.388   1.784  0.0701 -0.3301 -0.1385
 1076OPC     OW 4629   1.916   4.374   3.385 -0.3851 -0.0920 -0.0225
 1076OPC    HW1 4630   1.942   4.452   3.413  0.3957 -0.5861  0.6748
 1076OPC    HW2 4631   1.919   4.381   3.298  0.1713  0.4933  0.0356
 1076OPC     MW 4632   1.920   4.386   3.376 -0.1876 -0.0784  0.0892
 1077OPC     OW 4633   4.058   1.284   3.877  0.0998 -0.6619 -0.1289
 1077OPC    HW1 4634   4.115   1.319   3.821 -1.1458  0.2398 -0.9044
 1077OPC    HW2 4635   4.089   1.204   3.891  2.5933  0.4374  1.0474
 1077OPC     MW 4636   4.071   1.278   3.870  0.2842 -0.3664 -0.0696
 1078OPC     OW 4637   1.336   0.937   1.274 -0.6148 -0.7141 -0.1455
 1078OPC    HW1 4638   1.417   0.929   1.306 -0.3144 -0.1535 -0.7358
 1078OPC    HW2 4639   1.316   0.857   1.247 -0.6985 -1.1017  0.9973
 1078OPC     MW 4640   1.345   0.924   1.275 -0.5828 -0.6886 -0.0638
 1079OPC     OW 4641   4.421   3.576   4.701 -0.5282 -0.0471  0.3229
 1079OPC    HW1 4642   4.394   3.540   4.775 -0.6138 -0.5493  0.0485
 1079OPC    HW2 4643   4.409   3.513   4.642  1.4293 -0.3781  0.2151
 1079OPC     MW 4644   4.415   3.562   4.703 -0.2518 -0.1704  0.2666
 1080OPC     OW 4645   0.105   1.727   1.930 -0.3082 -0.0097  0.3259
 1080OPC    HW1 4646   0.186   1.733   1.960 -0.5586  0.3058  0.9419
 1080OPC    HW2 4647   0.055   1.736   2.001 -0.8841 -0.2559 -0.0358
 1080OPC     MW 4648   0.110   1.729   1.945 -0.4303  0.0005  0.3634
 1081OPC     OW 4649   2.798   1.448   1.861 -0.2825 -0.1935 -0.0884
 1081OPC    HW1 4650   2.728   1.482   1.899  0.6116  0.6507  0.8729
 1081OPC    HW2 4651   2.768   1.375   1.823 -1.9668  0.9418 -1.0377
 1081OPC     MW 4652   2.783   1.442   1.861 -0.3992  0.0989 -0.0865
 1082OPC     OW 4653   0.505   3.491   1.413 -0.1892  0.0511 -0.0053
 1082OPC    HW1 4654   0.467   3.565   1.387 -1.1585 -0.0695  0.9511
 1082OPC    HW2 4655   0.555   3.516   1.480 -0.2298 -0.0971  0.0825
 1082OPC     MW 4656   0.506   3.505   1.419 -0.3384  0.0113  0.1490
 1083OPC     OW 4657   2.996   1.076   4.228 -0.2398 -0.2814 -0.1626
 1083OPC    HW1 4658   2.954   1.085   4.303 -2.8607  0.5962 -1.6304
 1083OPC    HW2 4659   2.966   1.001   4.196  0.4122 -0.3624 -0.6221
 1083OPC     MW 4660   2.986   1.066   4.234 -0.5307 -0.1638 -0.4473
 1084OPC     OW 4661   0.335   2.203   0.253 -0.2555  0.2845  0.0674
 1084OPC    HW1 4662   0.310   2.236   0.176 -0.7292  0.4174  0.2721
 1084OPC    HW2 4663   0.405   2.156   0.233 -1.1406 -0.7917 -0.6694
 1084OPC     MW 4664   0.342   2.201   0.238 -0.4563  0.1451 -0.0112
 1085OPC     OW 4665   3.464   3.172   1.768 -0.2867  0.2459 -0.6317
 1085OPC    HW1 4666   3.500   3.241   1.807 -0.4742  0.3112 -0.5776
 1085OPC    HW2 4667   3.391   3.158   1.813  1.2268 -1.9156  1.4780
 1085OPC     MW 4668   3.459   3.180   1.781 -0.0910 -0.0638 -0.3121
 1086OPC     OW 4669   4.858   3.380   0.353 -0.1692  0.1598 -0.2403
 1086OPC    HW1 4670   4.823   3.360   0.430 -1.2938 -2.0123 -1.2349
 1086OPC    HW2 4671   4.896   3.306   0.326 -1.4393  0.2425 -2.5586
 1086OPC     MW 4672   4.858   3.366   0.360 -0.5231 -0.1489 -0.7297
 1087OPC     OW 4673   3.910   2.720   4.394 -0.5894  0.3141 -0.0843
 1087OPC    HW1 4674   3.894   2.641   4.427  1.1818 -1.1166 -2.3172
 1087OPC    HW2 4675   3.932   2.767   4.465 -0.9466 -1.3791  1.2313
 1087OPC     MW 4676   3.911   2.715   4.410 -0.3805 -0.1473 -0.2198
 1088OPC     OW 4677   4.415   1.702   3.064  0.7223  0.5081 -0.4107
 1088OPC    HW1 4678   4.329   1.687   3.073  1.1254 -1.3300  0.7603
 1088OPC    HW2 4679   4.420   1.789   3.070 -0.8247  0.5406  2.4439
 1088OPC     MW 4680   4.403   1.713   3.066  0.5531  0.2413  0.1839
 1089OPC     OW 4681   0.272   4.958   2.751  0.4223  0.1034  0.1036
 1089OPC    HW1 4682   0.281   4.876   2.723 -0.4272 -0.3536  1.0986
 1089OPC    HW2 4683   0.255   5.003   2.678  1.3367 -0.5132 -0.5148
 1089OPC     MW 4684   0.271   4.952   2.736  0.4319 -0.0553  0.1593
 1090OPC     OW 4685   3.350   2.264   1.405 -0.0367 -0.0264 -0.2080
 1090OPC    HW1 4686   3.406   2.331   1.409  1.1634 -0.6500 -3.2703
 1090OPC    HW2 4687   3.287   2.286   1.461  1.2170  2.7426  0.2964
 1090OPC     MW 4688   3.349   2.277   1.414  0.3257  0.2906 -0.5859
 1091OPC     OW 4689   4.927   4.731   1.860 -0.3203  0.9122  0.0164
 1091OPC    HW1 4690   4.877   4.799   1.879  0.1666  0.9668  1.1653
 1091OPC    HW2 4691   4.908   4.673   1.922 -0.8254 -0.0649 -1.0203
 1091OPC     MW 4692   4.917   4.732   1.872 -0.3228  0.7761  0.0330
 1092OPC     OW 4693   0.177   2.577   3.383 -0.1873 -0.1720 -0.1792
 1092OPC    HW1 4694   0.210   2.594   3.304  0.4161 -1.1312 -0.1546
 1092OPC    HW2 4695   0.143   2.498   3.374 -2.0235  0.5658 -0.0418
 1092OPC     MW 4696   0.177   2.568   3.370 -0.3694 -0.2047 -0.1553
 1093OPC     OW 4697   4.612   0.243   5.174  0.1279 -0.0252  0.2683
 1093OPC    HW1 4698   4.645   0.198   5.108  0.6012 -0.0743  0.5342
 1093OPC    HW2 4699   4.671   0.306   5.188 -0.2661  0.3517  0.2447
 1093OPC     MW 4700   4.626   0.246   5.167  0.1397  0.0232  0.3042
 1094OPC     OW 4701   4.439   0.818   5.177 -0.0000 -0.1685 -0.2007
 1094OPC    HW1 4702   4.453   0.796   5.260 -0.0705 -0.5166 -0.2785
 1094OPC    HW2 4703   4.515   0.850   5.150 -0.2267  0.8115  0.2607
 1094OPC     MW 4704   4.452   0.819   5.185 -0.0436 -0.0752 -0.1440
 1095OPC     OW 4705   3.597   2.905   4.023 -0.1022  0.0881  0.2550
 1095OPC    HW1 4706   3.541   2.962   3.989  1.1070  1.6617  0.7729
 1095OPC    HW2 4707   3.674   2.926   3.987  0.2124 -2.1023 -0.5622
 1095OPC     MW 4708   3.600   2.916   4.012  0.1229 -0.0030  0.2108
 1096OPC     OW 4709   1.852   2.778   1.873  0.5686 -0.1188 -0.7956
 1096OPC    HW1 4710   1.879   2.860   1.863  1.7792 -0.2426  1.0018
 1096OPC    HW2 4711   1.794   2.767   1.809  1.7843  1.5059 -2.2556
 1096OPC     MW 4712   1.847   2.788   1.862  0.9270  0.1028 -0.7458
 1097OPC     OW 4713   2.253   3.362   4.568 -1.0295  0.4635 -0.4280
 1097OPC    HW1 4714   2.252   3.395   4.487  1.6856  0.1455 -0.6859
 1097OPC    HW2 4715   2.247   3.433   4.619  0.0697  0.9551 -0.9481
 1097OPC     MW 4716   2.252   3.378   4.563 -0.4661  0.4891 -0.5431
 1098OPC     OW 4717   2.783   2.518   1.604 -0.5204 -0.4728  0.0565
 1098OPC    HW1 4718   2.770   2.438   1.571 -1.6049 -1.0776  1.8390
 1098OPC    HW2 4719   2.762   2.509   1.688 -1.6975  1.9288  0.0966
 1098OPC     MW 4720   2.778   2.505   1.611 -0.8546 -0.2073  0.3257
 1099OPC     OW 4721   1.157   3.914   2.971 -0.0104  0.2341  0.2233
 1099OPC    HW1 4722   1.085   3.964   2.965  0.7692  1.5515  1.3680
 1099OPC    HW2 4723   1.174   3.893   2.888 -2.0330 -0.6083 -0.0377
 1099OPC     MW 4724   1.149   3.918   2.958 -0.1940  0.3042  0.3539
 1100OPC     OW 4725   1.008   4.844   4.977 -0.4595 -0.0145 -0.0069
 1100OPC    HW1 4726   1.069   4.906   4.969 -0.8667  0.5216  0.9062
 1100OPC    HW2 4727   1.006   4.829   5.063 -0.4224 -1.2504 -0.2005
 1100OPC     MW 4728   1.017   4.851   4.989 -0.5141 -0.1178  0.0994
 1101OPC     OW 4729   0.269   2.710   1.453  0.3945 -0.3204  0.5631
 1101OPC    HW1 4730   0.329   2.647   1.445  0.5738 -0.0412 -0.4643
 1101OPC    HW2 4731   0.283   2.743   1.532  1.5862 -0.2842  0.3490
 1101OPC     MW 4732   0.280   2.706   1.463  0.5971 -0.2738  0.3797
 1102OPC     OW 4733   2.228   1.124   2.000  0.1034 -0.2471  0.0237
 1102OPC    HW1 4734   2.186   1.074   2.058  0.4157 -1.9247 -1.0874
 1102OPC    HW2 4735   2.164   1.154   1.949 -0.0794  0.4100  0.6330
 1102OPC     MW 4736   2.212   1.121   2.001  0.1224 -0.3979 -0.0503
 1103OPC     OW 4737   0.808   0.490   4.290  0.4873 -0.3664  0.6119
 1103OPC    HW1 4738   0.772   0.529   4.359  1.5140 -0.3719  1.1847
 1103OPC    HW2 4739   0.825   0.409   4.319  0.4125 -0.5436  0.1664
 1103OPC     MW 4740   0.805   0.484   4.304  0.6279 -0.3934  0.6304
 1104OPC     OW 4741   4.549   2.629   1.502  0.4313  0.1974  0.5367
 1104OPC    HW1 4742   4.510   2.691   1.454  0.9900  0.1178 -0.0275
 1104OPC    HW2 4743   4.482   2.582   1.533  0.0036  1.0146  0.8862
 1104OPC     MW 4744   4.533   2.631   1.500  0.4508  0.3065  0.5050
 1105OPC     OW 4745   1.641   3.986   2.583 -0.4699  0.2095  0.6283
 1105OPC    HW1 4746   1.670   3.910   2.614  1.9050 -0.1458 -2.0163
 1105OPC    HW2 4747   1.587   3.962   2.518  1.4234  0.6093 -1.2078
 1105OPC     MW 4748   1.637   3.971   2.578  0.1606  0.2160 -0.0336
 1106OPC     OW 4749   3.566   1.645   2.702 -0.3952 -0.2663 -0.4645
 1106OPC    HW1 4750   3.502   1.586   2.695  0.3492 -1.1564  0.0557
 1106OPC    HW2 4751   3.570   1.661   2.788 -0.1471  0.0480 -0.5312
 1106OPC     MW 4752   3.557   1.639   2.714 -0.2486 -0.3514 -0.3973
 1107OPC     OW 4753   2.312   4.488   5.067 -0.6065 -0.7099 -0.4606
 1107OPC    HW1 4754   2.268   4.540   5.122 -0.5925 -0.5052 -0.6396
 1107OPC    HW2 4755   2.390   4.527   5.060 -1.2184  0.3340 -2.0888
 1107OPC     MW 4756   2.317   4.501   5.074 -0.6949 -0.5255 -0.7274
 1108OPC     OW 4757   3.617   3.948   3.073 -0.0485  0.2729  0.3764
 1108OPC    HW1 4758   3.648   3.958   3.154 -0.4194  3.6932  0.2071
 1108OPC    HW2 4759   3.575   4.022   3.057 -0.6853 -0.6062 -2.7137
 1108OPC     MW 4760   3.615   3.960   3.082 -0.1974  0.6484 -0.1051
 1109OPC     OW 4761   1.242   0.588   0.385 -0.6762 -0.3354  0.4899
 1109OPC    HW1 4762   1.166   0.619   0.414  1.0132  1.4376  3.4648
 1109OPC    HW2 4763   1.233   0.589   0.298 -3.4703  1.2313  0.6921
 1109OPC     MW 4764   1.229   0.593   0.377 -0.8394  0.1579  0.9592
 1110OPC     OW 4765   2.026   1.200   3.996 -0.4350 -0.3939  0.0031
 1110OPC    HW1 4766   2.105   1.229   3.973 -0.0323 -1.3280  0.1653
 1110OPC    HW2 4767   1.971   1.249   3.947  0.2519 -0.0430 -0.4345
 1110OPC     MW 4768   2.029   1.212   3.985 -0.2741 -0.4801 -0.0376
 1111OPC     OW 4769   4.135   2.398   2.031  0.6996  0.0449 -0.0393
 1111OPC    HW1 4770   4.091   2.465   2.065  2.8686  0.8395  1.4582
 1111OPC    HW2 4771   4.127   2.335   2.091 -0.0416 -0.5237 -0.7159
 1111OPC     MW 4772   4.128   2.399   2.045  0.9108  0.0783  0.0821
 1112OPC     OW 4773   2.905   3.395   3.946  0.2625 -0.1649 -0.2629
 1112OPC    HW1 4774   2.975   3.344   3.931  0.6013 -0.1551  1.1298
 1112OPC    HW2 4775   2.928   3.442   4.016 -0.8422  0.4161 -0.2625
 1112OPC     MW 4776   2.919   3.394   3.954  0.1494 -0.0776 -0.0570
 1113OPC     OW 4777   2.055   2.732   5.019 -0.1917 -0.0698  0.1688
 1113OPC    HW1 4778   2.073   2.724   4.934  0.8724  0.2606  0.3562
 1113OPC    HW2 4779   1.981   2.686   5.028 -0.6699  0.4264 -1.0461
 1113OPC     MW 4780   2.047   2.724   5.008 -0.1051  0.0523  0.0169
 1114OPC     OW 4781   0.044   3.815   4.505  0.5771 -0.2097 -0.4235
 1114OPC    HW1 4782   0.032   3.856   4.428  0.8594  1.0331  0.1687
 1114OPC    HW2 4783  -0.028   3.835   4.550  0.0698 -1.5463 -0.6025
 1114OPC     MW 4784   0.032   3.824   4.500  0.5439 -0.2235 -0.3626
 1115OPC     OW 4785   3.773   3.106   1.737  0.7186  0.0075  0.1515
 1115OPC    HW1 4786   3.738   3.052   1.677 -0.2665  0.3462  0.4001
 1115OPC    HW2 4787   3.800   3.174   1.689 -0.9951  0.7446  0.1534
 1115OPC     MW 4788   3.772   3.108   1.721  0.3200  0.1664  0.1886
 1116OPC     OW 4789   2.448   2.932   0.009 -0.5378  0.5343 -0.6008
 1116OPC    HW1 4790   2.384   2.979   0.046 -0.8081  0.4573 -0.9692
 1116OPC    HW2 4791   2.414   2.908  -0.068 -0.2902 -0.0039 -0.5475
 1116OPC     MW 4792   2.433   2.936   0.003 -0.5412  0.4435 -0.6473
 1117OPC     OW 4793   1.925   1.112   4.507  0.2756  0.2508  0.4878
 1117OPC    HW1 4794   1.909   1.048   4.564  0.2971  0.4755  0.7492
 1117OPC    HW2 4795   1.962   1.174   4.555 -0.7051  0.8872  0.4678
 1117OPC     MW 4796   1.928   1.112   4.522  0.1339  0.3780  0.5238
 1118OPC     OW 4797   4.503   4.008   2.038 -0.4803  0.5127 -0.1122
 1118OPC    HW1 4798   4.562   4.073   2.036  0.1043  0.0433  0.9348
 1118OPC    HW2 4799   4.553   3.936   2.042 -1.1136  0.1149  0.9526
 1118OPC     MW 4800   4.519   4.007   2.038 -0.4873  0.3848  0.1998
 1119OPC     OW 4801   2.683   4.956   0.550 -0.0993 -0.1535  0.0999
 1119OPC    HW1 4802   2.632   4.973   0.482 -1.7824 -0.4943  1.2041
 1119OPC    HW2 4803   2.689   4.868   0.550  0.8568 -0.1011 -0.2528
 1119OPC     MW 4804   2.677   4.945   0.540 -0.2068 -0.1960  0.2109
 1120OPC     OW 4805   0.646   4.666   1.464  0.2994  0.4661 -0.1596
 1120OPC    HW1 4806   0.685   4.732   1.505 -0.1893  0.7207 -0.0956
 1120OPC    HW2 4807   0.713   4.618   1.434  0.7030  1.6964 -1.3773
 1120OPC     MW 4808   0.662   4.669   1.465  0.2869  0.6855 -0.3300
 1121OPC     OW 4809   3.078   1.319   0.796 -0.0436  0.0959 -0.3081
 1121OPC    HW1 4810   3.103   1.345   0.717 -0.9538  1.1090 -0.2946
 1121OPC    HW2 4811   3.129   1.251   0.813 -0.0316 -0.3150 -1.8786
 1121OPC     MW 4812   3.089   1.313   0.787 -0.1762  0.1848 -0.5381
 1122OPC     OW 4813   3.675   2.329   2.149 -0.3100 -0.2398 -0.7169
 1122OPC    HW1 4814   3.623   2.395   2.127 -1.4271 -1.3198 -1.4470
 1122OPC    HW2 4815   3.742   2.336   2.094  0.0193  0.7906 -0.1982
 1122OPC     MW 4816   3.677   2.340   2.138 -0.4265 -0.2471 -0.7482
 1123OPC     OW 4817   1.699   1.691   5.125 -0.0984  0.1038  0.0717
 1123OPC    HW1 4818   1.715   1.687   5.039 -0.2190  1.8639 -0.0799
 1123OPC    HW2 4819   1.765   1.740   5.155  0.5991 -1.4667  1.2032
 1123OPC     MW 4820   1.711   1.698   5.117 -0.0132  0.1318  0.2162
 1124OPC     OW 4821   4.495   2.667   4.676  0.1766  0.1296  0.3476
 1124OPC    HW1 4822   4.435   2.608   4.653  2.2480 -1.9120 -0.2543
 1124OPC    HW2 4823   4.509   2.711   4.602  2.4022 -2.3225 -0.8677
 1124OPC     MW 4824   4.488   2.665   4.661  0.8113 -0.5342  0.0792
 1125OPC     OW 4825   4.384   4.629   0.892  0.5818 -1.0550 -0.1162
 1125OPC    HW1 4826   4.306   4.667   0.902  2.0425  2.0226  1.1445
 1125OPC    HW2 4827   4.403   4.643   0.808  0.8979  0.8457  0.2201
 1125OPC     MW 4828   4.375   4.637   0.881  0.8442 -0.3197  0.1197
 1126OPC     OW 4829   0.205   4.607   3.525  0.7233 -0.6908 -0.2342
 1126OPC    HW1 4830   0.228   4.690   3.513 -0.2588 -0.5442 -1.2067
 1126OPC    HW2 4831   0.252   4.564   3.466 -0.6616 -0.5057 -1.5216
 1126OPC     MW 4832   0.216   4.613   3.515  0.3736 -0.6416 -0.5682
 1127OPC     OW 4833   0.121   1.730   0.324  0.0719  0.4764  0.3630
 1127OPC    HW1 4834   0.041   1.741   0.292  0.4747 -0.0263 -0.8747
 1127OPC    HW2 4835   0.107   1.712   0.408 -1.1077  0.5509  0.1984
 1127OPC     MW 4836   0.107   1.729   0.332 -0.0428  0.4132  0.1558
 1128OPC     OW 4837   1.621   3.904   1.043  0.5321 -0.4655  0.4499
 1128OPC    HW1 4838   1.622   3.948   1.119  1.4359  0.8767 -0.2727
 1128OPC    HW2 4839   1.537   3.895   1.025  0.3056  0.7388  0.8005
 1128OPC     MW 4840   1.609   3.909   1.051  0.6322 -0.0893  0.3949
 1129OPC     OW 4841   1.874   0.564   0.409  0.3028  0.3444 -0.1512
 1129OPC    HW1 4842   1.937   0.535   0.461  1.4371  0.4518 -1.3935
 1129OPC    HW2 4843   1.837   0.491   0.377  2.0857  0.1671 -2.0242
 1129OPC     MW 4844   1.878   0.549   0.412  0.7337  0.3340 -0.6114
 1130OPC     OW 4845   0.299   0.376   3.160  0.1263 -0.1743  0.2203
 1130OPC    HW1 4846   0.275   0.336   3.086  0.2243  0.9126 -0.4287
 1130OPC    HW2 4847   0.299   0.312   3.219 -3.6852 -0.4397  0.1778
 1130OPC     MW 4848   0.296   0.361   3.158 -0.4222 -0.0529  0.1181
 1131OPC     OW 4849   4.480   2.877   1.750  0.4466 -0.2087 -0.1227
 1131OPC    HW1 4850   4.417   2.831   1.711  0.2762  0.8560 -1.1790
 1131OPC    HW2 4851   4.525   2.910   1.683  1.8706 -0.5682  0.6073
 1131OPC     MW 4852   4.478   2.875   1.734  0.6318 -0.1047 -0.1708
 1132OPC     OW 4853   3.771   2.018   0.150 -0.5025 -0.2188 -0.4457
 1132OPC    HW1 4854   3.714   2.053   0.094 -0.8370 -0.4507 -0.2547
 1132OPC    HW2 4855   3.775   1.935   0.127 -0.2555 -0.2092 -0.4429
 1132OPC     MW 4856   3.763   2.011   0.138 -0.5155 -0.2518 -0.4171
 1133OPC     OW 4857   0.700   2.362   3.848 -0.0028 -0.0139 -0.2245
 1133OPC    HW1 4858   0.771   2.316   3.871 -0.1976 -0.5396 -0.6363
 1133OPC    HW2 4859   0.727   2.409   3.780 -0.4249 -1.3319 -1.3367
 1133OPC     MW 4860   0.715   2.362   3.842 -0.0940 -0.2863 -0.4497
 1134OPC     OW 4861   2.879   1.149   2.379  0.5787  0.0837  0.5994
 1134OPC    HW1 4862   2.806   1.195   2.370 -0.0730 -1.1131 -0.6186
 1134OPC    HW2 4863   2.934   1.186   2.323  1.4427  1.8894  2.5315
 1134OPC     MW 4864   2.876   1.161   2.369  0.6100  0.1737  0.7049
 1135OPC     OW 4865   3.237   3.332   3.193  0.1296  0.0198 -0.0817
 1135OPC    HW1 4866   3.200   3.411   3.200 -0.7755 -0.5122  1.5910
 1135OPC    HW2 4867   3.172   3.281   3.165 -0.1701 -0.6980  1.7942
 1135OPC     MW 4868   3.222   3.336   3.190 -0.0483 -0.1649  0.4425
 1136OPC     OW 4869   0.480   4.462   4.690  0.1296 -0.3591  0.2255
 1136OPC    HW1 4870   0.448   4.429   4.764  0.5851  1.5733  1.3623
 1136OPC    HW2 4871   0.505   4.392   4.645  1.0428 -1.5738  2.4715
 1136OPC     MW 4872   0.479   4.447   4.694  0.3318 -0.2527  0.7253
 1137OPC     OW 4873   1.641   3.443   0.482 -0.2567  0.3684  0.2650
 1137OPC    HW1 4874   1.606   3.494   0.544 -3.9875 -0.5668 -0.8036
 1137OPC    HW2 4875   1.665   3.371   0.525 -1.5107  0.2705  0.8377
 1137OPC     MW 4876   1.639   3.440   0.497 -0.9931  0.2159  0.1917
 1138OPC     OW 4877   2.312   0.523   4.650  0.3887  0.2353  0.0421
 1138OPC    HW1 4878   2.328   0.556   4.570 -1.3592 -1.6763 -1.2057
 1138OPC    HW2 4879   2.269   0.588   4.690  0.3186  0.8526 -0.9844
 1138OPC     MW 4880   2.308   0.538   4.644  0.1202  0.0441 -0.2937
 1139OPC     OW 4881   0.383   1.887   1.050  0.5537  0.0089  0.1453
 1139OPC    HW1 4882   0.340   1.923   0.984 -0.6327  1.4054  1.6026
 1139OPC    HW2 4883   0.369   1.801   1.039 -1.3274  0.3340 -0.2910
 1139OPC     MW 4884   0.375   1.880   1.039  0.1006  0.2633  0.2962
 1140OPC     OW 4885   3.573   2.366   2.551 -0.1063 -0.0855 -0.1087
 1140OPC    HW1 4886   3.503   2.414   2.532 -0.8458 -0.3595  1.6856
 1140OPC    HW2 4887   3.630   2.423   2.583 -0.2659 -0.1210  0.2476
 1140OPC     MW 4888   3.571   2.381   2.553 -0.2391 -0.1312  0.2089
 1141OPC     OW 4889   4.612   1.491   1.306  0.4022 -0.9592 -0.1313
 1141OPC    HW1 4890   4.542   1.505   1.355  0.5809 -2.5439  0.6625
 1141OPC    HW2 4891   4.581   1.491   1.224  0.1077  1.7406 -0.0945
 1141OPC     MW 4892   4.597   1.493   1.301  0.3850 -0.7944 -0.0086
 1142OPC     OW 4893   1.166   0.655   4.918  0.1350  0.5224 -0.1636
 1142OPC    HW1 4894   1.144   0.678   4.837  0.9676  0.5682 -0.3876
 1142OPC    HW2 4895   1.154   0.568   4.919 -0.0157  0.5420 -0.2916
 1142OPC     MW 4896   1.161   0.645   4.906  0.2357  0.5321 -0.2153
 1143OPC     OW 4897   1.319   1.300   0.959 -0.5212 -0.3951  0.0523
 1143OPC    HW1 4898   1.246   1.310   1.006 -0.2193  1.7903  0.1310
 1143OPC    HW2 4899   1.316   1.216   0.935 -2.5635 -0.6115  0.8656
 1143OPC     MW 4900   1.308   1.289   0.962 -0.7783 -0.1042  0.1840
 1144OPC     OW 4901   1.623   2.771   1.693 -0.0178  0.4236  0.5095
 1144OPC    HW1 4902   1.612   2.830   1.629  1.4019  0.2184  0.0395
 1144OPC    HW2 4903   1.564   2.709   1.675 -0.1606  0.7463 -0.1434
 1144OPC     MW 4904   1.613   2.771   1.681  0.1709  0.4410  0.3436
 1145OPC     OW 4905   3.872   2.013   1.043 -0.2812  0.4087 -0.0592
 1145OPC    HW1 4906   3.846   1.957   0.981  0.4234 -0.1332  0.1198
 1145OPC    HW2 4907   3.839   2.089   1.018 -1.6098 -0.1573 -0.1041
 1145OPC     MW 4908   3.863   2.016   1.030 -0.3734  0.2451 -0.0394
 1146OPC     OW 4909   4.418   3.894   3.439  0.2489 -0.2009 -0.0813
 1146OPC    HW1 4910   4.355   3.877   3.381 -0.4181  0.5935  0.3993
 1146OPC    HW2 4911   4.489   3.857   3.403  0.4081  2.2058 -2.5969
 1146OPC     MW 4912   4.419   3.886   3.425  0.1740  0.2719 -0.3821
 1147OPC     OW 4913   4.578   2.197   3.257  0.4669 -0.2285  0.1890
 1147OPC    HW1 4914   4.541   2.195   3.178 -3.2292  0.6873  1.7021
 1147OPC    HW2 4915   4.621   2.273   3.257 -1.7366  1.1304 -0.1838
 1147OPC     MW 4916   4.579   2.208   3.245 -0.4048  0.1075  0.3575
 1148OPC     OW 4917   0.993   4.267   1.768 -0.0184  0.2371 -0.3105
 1148OPC    HW1 4918   0.955   4.339   1.738  0.4132 -0.8846 -4.0651
 1148OPC    HW2 4919   0.932   4.206   1.759  0.4134 -0.3402  0.5010
 1148OPC     MW 4920   0.978   4.268   1.762  0.1092 -0.0138 -0.7452
 1149OPC     OW 4921   3.154   0.814   3.730  0.5933  0.0010 -0.2959
 1149OPC    HW1 4922   3.091   0.793   3.674  0.6424  0.6540 -0.6024
 1149OPC    HW2 4923   3.227   0.799   3.685  0.6248  1.0177 -0.5927
 1149OPC     MW 4924   3.155   0.808   3.715  0.6052  0.2477 -0.3852
 1150OPC     OW 4925   0.338   0.453   0.872 -0.1739  0.1965 -0.6604
 1150OPC    HW1 4926   0.275   0.393   0.877 -0.2887  0.4252  0.9831
 1150OPC    HW2 4927   0.309   0.508   0.811 -0.5490 -0.8326 -1.4531
 1150OPC     MW 4928   0.325   0.452   0.864 -0.2463  0.0782 -0.5347
 1151OPC     OW 4929   3.223   1.099   0.805 -0.6763 -0.5488  0.0337
 1151OPC    HW1 4930   3.254   1.047   0.743 -1.9143 -0.8778 -0.3202
 1151OPC    HW2 4931   3.195   1.044   0.867  0.0274 -0.2386  0.6505
 1151OPC     MW 4932   3.223   1.083   0.805 -0.7553 -0.5516  0.0726
 1152OPC     OW 4933   0.708   3.434   1.150 -0.4234 -0.9236 -0.1114
 1152OPC    HW1 4934   0.675   3.354   1.135  2.1341 -2.3154  0.9336
 1152OPC    HW2 4935   0.778   3.437   1.098 -1.1163  1.1777 -0.9932
 1152OPC     MW 4936   0.713   3.422   1.140 -0.1479 -0.8186 -0.0872
 1153OPC     OW 4937   1.655   0.616   1.241 -0.5391 -0.7978 -0.1891
 1153OPC    HW1 4938   1.702   0.589   1.309  2.1053  2.2216 -0.5445
 1153OPC    HW2 4939   1.708   0.602   1.173 -1.9339 -1.1230 -1.2494
 1153OPC     MW 4940   1.670   0.610   1.241 -0.3545 -0.3998 -0.3982
 1154OPC     OW 4941   3.499   4.709   3.143 -0.2040  0.1562  0.1306
 1154OPC    HW1 4942   3.444   4.706   3.211 -2.3950 -0.4072 -1.5777
 1154OPC    HW2 4943   3.502   4.793   3.123 -0.5790  0.1658  0.1163
 1154OPC     MW 4944   3.491   4.721   3.150 -0.5831  0.0744 -0.1237
 1155OPC     OW 4945   1.808   0.108   2.283  0.3206 -0.0810  0.1831
 1155OPC    HW1 4946   1.749   0.141   2.338  1.3582  1.2290  0.5390
 1155OPC    HW2 4947   1.878   0.094   2.333 -0.1959 -3.5044  0.2149
 1155OPC     MW 4948   1.810   0.111   2.298  0.3976 -0.3932  0.2403
 1156OPC     OW 4949   0.838   4.519   0.741  0.9024 -0.3205  0.2087
 1156OPC    HW1 4950   0.919   4.524   0.772  0.8930 -0.2493  0.2230
 1156OPC    HW2 4951   0.849   4.515   0.654  0.8725  1.9679  0.0142
 1156OPC     MW 4952   0.851   4.519   0.732  0.8966  0.0279  0.1820
 1157OPC     OW 4953   1.482   1.738   4.249 -0.0223  0.1905 -0.6861
 1157OPC    HW1 4954   1.401   1.764   4.266  0.3794 -0.1112  2.2578
 1157OPC    HW2 4955   1.475   1.652   4.241  0.1534 -0.0086  1.0306
 1157OPC     MW 4956   1.469   1.729   4.250  0.0630  0.1165  0.0021
 1158OPC     OW 4957   0.969   2.288   2.322  0.5875 -0.1547  0.0112
 1158OPC    HW1 4958   0.917   2.220   2.305  0.6908 -0.1446 -0.3655
 1158OPC    HW2 4959   0.944   2.315   2.401 -2.3554  2.0121 -1.4882
 1158OPC     MW 4960   0.958   2.282   2.331  0.1680  0.1669 -0.2658
 1159OPC     OW 4961   2.600   4.274   4.286  0.0082 -0.0675  0.3435
 1159OPC    HW1 4962   2.541   4.259   4.348  0.6294  0.4332  1.0848
 1159OPC    HW2 4963   2.641   4.198   4.277  0.1920 -0.0320  0.8585
 1159OPC     MW 4964   2.597   4.261   4.294  0.1271  0.0117  0.5291
 1160OPC     OW 4965   2.059   0.944   3.863 -0.1799  0.0772  0.3037
 1160OPC    HW1 4966   2.043   0.957   3.778 -0.4950 -0.3431  0.2920
 1160OPC    HW2 4967   2.016   1.009   3.902 -1.1514 -0.4905  0.2105
 1160OPC     MW 4968   2.050   0.956   3.856 -0.3699 -0.0688  0.2881
 1161OPC     OW 4969   2.054   0.245   3.281  0.0866  0.0468 -0.0918
 1161OPC    HW1 4970   2.132   0.282   3.267  1.0662 -1.5596  0.7288
 1161OPC    HW2 4971   2.056   0.225   3.366 -1.2570  0.0130 -0.0426
 1161OPC     MW 4972   2.066   0.247   3.291  0.0328 -0.1955  0.0367
 1162OPC     OW 4973   1.883   0.045   5.041  0.2651  0.4045 -0.3234
 1162OPC    HW1 4974   1.797   0.051   5.047  0.3559  1.0538  0.5138
 1162OPC    HW2 4975   1.898   0.044   4.955 -0.4918  1.8201 -0.4946
 1162OPC     MW 4976   1.873   0.046   5.029  0.1668  0.7096 -0.2251
 1163OPC     OW 4977   2.057   1.407   4.460  0.0985 -0.4705  0.0893
 1163OPC    HW1 4978   2.067   1.419   4.546  1.0553  0.9590 -0.1975
 1163OPC    HW2 4979   2.096   1.475   4.424 -1.6345 -0.1998 -1.4767
 1163OPC     MW 4980   2.064   1.419   4.467 -0.0161 -0.2194 -0.1841
 1164OPC     OW 4981   3.589   3.890   1.771  0.1913  0.1204  0.2135
 1164OPC    HW1 4982   3.602   3.961   1.722 -0.4005 -0.7165 -1.2075
 1164OPC    HW2 4983   3.661   3.843   1.758  0.9209  0.7347  1.7357
 1164OPC     MW 4984   3.602   3.894   1.762  0.2117  0.0875  0.2285
 1165OPC     OW 4985   3.235   0.367   4.497  0.0956 -0.0880  0.3469
 1165OPC    HW1 4986   3.288   0.383   4.430  1.0927  0.3697  1.2195
 1165OPC    HW2 4987   3.190   0.296   4.471  1.1382 -0.4943 -0.4149
 1165OPC     MW 4988   3.236   0.359   4.484  0.3968 -0.0804  0.3633
 1166OPC     OW 4989   4.910   4.236   0.240  0.6155  0.6539 -0.0483
 1166OPC    HW1 4990   4.916   4.216   0.324  0.8735  0.7915 -0.0345
 1166OPC    HW2 4991   4.947   4.315   0.234  1.2404  0.3438 -0.4066
 1166OPC     MW 4992   4.916   4.245   0.252  0.7458  0.6285 -0.0992
 1167OPC     OW 4993   2.220   4.321   2.972 -0.1219  0.3081 -0.1069
 1167OPC    HW1 4994   2.232   4.235   2.968 -0.3893  0.2745 -0.2594
 1167OPC    HW2 4995   2.276   4.347   3.033  0.9591  0.2174 -1.0313
 1167OPC     MW 4996   2.230   4.312   2.980 -0.0017  0.2897 -0.2660
 1168OPC     OW 4997   2.806   1.582   0.808 -0.2309  0.7043 -0.4212
 1168OPC    HW1 4998   2.875   1.604   0.760  0.3313  0.8574  0.4303
 1168OPC    HW2 4999   2.834   1.513   0.854 -0.5044  0.9996  0.2063
 1168OPC     MW 5000   2.820   1.575   0.808 -0.1882  0.7704 -0.2027
 1169OPC     OW 5001   4.477   2.640   2.242  0.2169  0.2746 -0.3342
 1169OPC    HW1 5002   4.563   2.647   2.230  0.2823 -0.1820 -0.1649
 1169OPC    HW2 5003   4.457   2.709   2.292  0.6022  0.0189  0.1855
 1169OPC     MW 5004   4.487   2.651   2.248  0.2837  0.1695 -0.2323
 1170OPC     OW 5005   4.162   1.071   0.208  0.0021  0.2235 -0.1166
 1170OPC    HW1 5006   4.226   1.018   0.235  0.5352  0.5624 -0.6760
 1170OPC    HW2 5007   4.097   1.056   0.264  0.4142 -0.4638  0.1841
 1170OPC     MW 5008   4.162   1.061   0.220  0.1416  0.1720 -0.1548
 1171OPC     OW 5009   0.270   3.427   4.978 -0.5359  0.9453  0.4013
 1171OPC    HW1 5010   0.349   3.410   4.944  0.1396  0.5652  2.0685
 1171OPC    HW2 5011   0.286   3.438   5.063 -2.6768 -2.6573  1.5025
 1171OPC     MW 5012   0.284   3.426   4.985 -0.7524  0.3570  0.8104
 1172OPC     OW 5013   3.562   0.917   1.654  0.6857  0.0176  0.1432
 1172OPC    HW1 5014   3.523   0.840   1.642  0.9244  0.0854 -1.3226
 1172OPC    HW2 5015   3.532   0.944   1.731 -1.9212 -0.0925 -0.7294
 1172OPC     MW 5016   3.552   0.909   1.663  0.3358  0.0114 -0.2022
 1173OPC     OW 5017   0.004   3.999   5.254 -0.1178  0.4587 -0.0532
 1173OPC    HW1 5018   0.044   3.998   5.332 -0.8461  1.1932  0.3387
 1173OPC    HW2 5019   0.065   4.032   5.201  0.8040 -1.1632 -0.0572
 1173OPC     MW 5020   0.019   4.004   5.257 -0.0892  0.3278  0.0041
 1174OPC     OW 5021   1.541   3.371   0.823  0.8482 -0.0592 -0.0346
 1174OPC    HW1 5022   1.569   3.440   0.868  1.9179  0.4093 -1.3311
 1174OPC    HW2 5023   1.487   3.330   0.878 -0.5909  2.3022  0.4369
 1174OPC     MW 5024   1.537   3.375   0.838  0.7936  0.3588 -0.1565
 1175OPC     OW 5025   2.159   1.192   3.517 -0.8705  0.5330 -0.2691
 1175OPC    HW1 5026   2.242   1.218   3.521 -0.0800 -1.4198 -2.1737
 1175OPC    HW2 5027   2.131   1.227   3.442 -1.2622 -0.1841 -0.4590
 1175OPC     MW 5028   2.167   1.201   3.507 -0.8116  0.1385 -0.5785
 1176OPC     OW 5029   3.732   1.897   1.267  0.1141 -0.4008 -0.0184
 1176OPC    HW1 5030   3.687   1.954   1.315 -0.2468 -0.1432 -0.6591
 1176OPC    HW2 5031   3.768   1.946   1.205  0.2971 -0.7793 -0.2128
 1176OPC     MW 5032   3.730   1.912   1.265  0.0879 -0.4186 -0.1419
 1177OPC     OW 5033   2.823   0.749   1.361  0.0474  0.3373 -0.4036
 1177OPC    HW1 5034   2.842   0.674   1.402 -0.3532  0.8415  0.7516
 1177OPC    HW2 5035   2.744   0.735   1.328 -0.1139  0.3121 -0.0156
 1177OPC     MW 5036   2.814   0.736   1.362 -0.0356  0.4081 -0.1757
 1178OPC     OW 5037   0.969   4.279   2.778  0.1016  0.1952  0.3061
 1178OPC    HW1 5038   1.026   4.327   2.824  0.4460  1.2867 -1.1637
 1178OPC    HW2 5039   0.983   4.305   2.696 -1.2518 -0.8767 -0.3004
 1178OPC     MW 5040   0.980   4.290   2.772 -0.0475  0.1981 -0.0007
 1179OPC     OW 5041   0.578   3.862   1.855 -0.3930 -0.1547 -0.0017
 1179OPC    HW1 5042   0.664   3.871   1.858 -0.3363 -0.8399  0.6108
 1179OPC    HW2 5043   0.562   3.840   1.772  0.1142 -0.9150  0.0969
 1179OPC     MW 5044   0.588   3.860   1.843 -0.3097 -0.3682  0.1034
 1180OPC     OW 5045   0.231   3.555   3.550 -0.2620 -0.1535 -0.2152
 1180OPC    HW1 5046   0.317   3.548   3.536 -0.3613 -1.1154 -0.4143
 1180OPC    HW2 5047   0.219   3.640   3.564  0.8934 -0.1645  0.9365
 1180OPC     MW 5048   0.242   3.567   3.550 -0.1060 -0.2972 -0.0746
 1181OPC     OW 5049   1.630   1.014   0.233  0.1542  0.3276 -0.2838
 1181OPC    HW1 5050   1.669   1.080   0.275 -0.4571  1.6395 -1.6785
 1181OPC    HW2 5051   1.689   0.950   0.238  1.1087  1.2085  0.4346
 1181OPC     MW 5052   1.645   1.014   0.240  0.2050  0.6516 -0.3837
 1182OPC     OW 5053   2.116   4.526   2.202 -0.2369 -0.2782 -0.0500
 1182OPC    HW1 5054   2.173   4.498   2.261  0.6485  1.6130  0.0685
 1182OPC    HW2 5055   2.047   4.550   2.249 -0.5806 -1.1915 -0.0618
 1182OPC     MW 5056   2.114   4.526   2.217 -0.1569 -0.1338 -0.0343
 1183OPC     OW 5057   3.036   2.045   4.230  0.2327  0.5360  0.1289
 1183OPC    HW1 5058   2.957   2.013   4.248 -0.9897  3.0002 -0.3905
 1183OPC    HW2 5059   3.087   2.013   4.294 -0.9183 -1.9077 -0.0985
 1183OPC     MW 5060   3.032   2.036   4.242 -0.1180  0.5391  0.0186
 1184OPC     OW 5061   1.091   1.833   2.715  0.2678  0.1035  1.0010
 1184OPC    HW1 5062   1.164   1.866   2.751  2.8491 -1.9635 -1.7806
 1184OPC    HW2 5063   1.081   1.756   2.756 -0.2262  0.2812  1.2153
 1184OPC     MW 5064   1.101   1.826   2.727  0.5762 -0.1755  0.6217
 1185OPC     OW 5065   1.095   2.667   5.246 -0.1585  0.2283 -0.0699
 1185OPC    HW1 5066   1.129   2.740   5.211 -0.1601  0.7471  0.9600
 1185OPC    HW2 5067   1.163   2.629   5.285 -0.4982  0.6685  0.9979
 1185OPC     MW 5068   1.110   2.672   5.247 -0.2090  0.3699  0.2400
 1186OPC     OW 5069   3.909   4.889   3.148 -0.2792  0.2869 -0.4870
 1186OPC    HW1 5070   3.887   4.972   3.131  0.9885  0.5324 -1.0013
 1186OPC    HW2 5071   3.958   4.867   3.079 -0.0566 -0.6726 -0.0248
 1186OPC     MW 5072   3.913   4.898   3.135 -0.0589  0.1817 -0.4946
 1187OPC     OW 5073   2.618   4.367   4.704  0.0684 -0.2675 -0.2043
 1187OPC    HW1 5074   2.547   4.323   4.728  0.2393 -0.2592  0.3196
 1187OPC    HW2 5075   2.607   4.445   4.741  0.1042 -0.0920 -0.5530
 1187OPC     MW 5076   2.606   4.372   4.713  0.0988 -0.2403 -0.1783
 1188OPC     OW 5077   4.977   4.711   4.708 -0.1285 -0.4051 -0.2730
 1188OPC    HW1 5078   5.062   4.702   4.691 -0.4629  0.3924 -2.6187
 1188OPC    HW2 5079   4.975   4.720   4.795  2.0916 -1.1362 -0.0743
 1188OPC     MW 5080   4.989   4.711   4.718  0.1500 -0.3955 -0.5901
 1189OPC     OW 5081   1.293   3.181   0.818  0.2479 -0.0412  0.2853
 1189OPC    HW1 5082   1.294   3.238   0.752 -1.1252  0.4586  0.6519
 1189OPC    HW2 5083   1.209   3.181   0.843  0.3554 -1.6778  0.7680
 1189OPC     MW 5084   1.280   3.189   0.812  0.0610 -0.2091  0.4108
 1190OPC     OW 5085   4.373   3.619   0.163 -0.1477 -0.0669 -0.0186
 1190OPC    HW1 5086   4.425   3.563   0.206  0.4030 -0.5453 -1.2732
 1190OPC    HW2 5087   4.305   3.569   0.139 -0.3002  0.1301  0.0004
 1190OPC     MW 5088   4.370   3.603   0.166 -0.0885 -0.1084 -0.2012
 1191OPC     OW 5089   1.987   1.650   1.719 -0.8149 -0.0728  0.0462
 1191OPC    HW1 5090   2.041   1.616   1.779 -0.1336  0.9280  0.0264
 1191OPC    HW2 5091   1.920   1.679   1.767 -1.8999 -2.2739 -0.0289
 1191OPC     MW 5092   1.985   1.649   1.735 -0.8745 -0.2501  0.0322
 1192OPC     OW 5093   4.207   4.726   0.271  0.0414  0.1725  0.1128
 1192OPC    HW1 5094   4.211   4.678   0.344 -1.1802 -0.4337 -0.1835
 1192OPC    HW2 5095   4.194   4.807   0.301  0.6984  0.1187  0.5837
 1192OPC     MW 5096   4.206   4.731   0.286 -0.0420  0.0749  0.1386
 1193OPC     OW 5097   0.486   0.779   4.538 -0.0634 -0.5409  0.6482
 1193OPC    HW1 5098   0.492   0.864   4.556  0.7780 -0.0422 -1.6481
 1193OPC    HW2 5099   0.429   0.749   4.597 -1.2321  1.8276  0.8173
 1193OPC     MW 5100   0.478   0.787   4.549 -0.1117 -0.1174  0.3340
 1194OPC     OW 5101   0.972   2.018   1.118  0.4508 -0.0061  0.4108
 1194OPC    HW1 5102   0.938   1.944   1.088  0.8851 -0.1774  0.3351
 1194OPC    HW2 5103   0.935   2.028   1.196  0.1901 -0.1627  0.3080
 1194OPC     MW 5104   0.962   2.009   1.125  0.4764 -0.0545  0.3845
 1195OPC     OW 5105   1.583   0.778   1.959  0.1421  0.2172  0.8663
 1195OPC    HW1 5106   1.587   0.824   2.033  1.2164  1.2182  0.2317
 1195OPC    HW2 5107   1.667   0.772   1.935 -0.1664 -0.3668 -0.1008
 1195OPC     MW 5108   1.596   0.784   1.967  0.2551  0.2788  0.6297
 1196OPC     OW 5109   3.814   2.119   4.761  0.4192 -0.5046 -0.0764
 1196OPC    HW1 5110   3.868   2.077   4.815  0.9493 -0.1344 -0.3109
 1196OPC    HW2 5111   3.743   2.068   4.760  1.0657 -1.4398 -0.4066
 1196OPC     MW 5112   3.811   2.105   4.768  0.5929 -0.5881 -0.1597
 1197OPC     OW 5113   1.164   0.475   4.179 -0.0345  0.3623  0.0235
 1197OPC    HW1 5114   1.175   0.562   4.183 -0.4216  0.4661 -0.8942
 1197OPC    HW2 5115   1.214   0.445   4.244  2.5681  1.0567 -1.5121
 1197OPC     MW 5116   1.173   0.483   4.189  0.2928  0.4802 -0.3386
 1198OPC     OW 5117   2.997   2.473   0.148  0.0015 -0.1281  0.0079
 1198OPC    HW1 5118   3.062   2.450   0.095 -0.8883 -2.5132 -0.1847
 1198OPC    HW2 5119   2.938   2.508   0.093  0.0016 -0.5438 -0.2664
 1198OPC     MW 5120   2.998   2.475   0.132 -0.1299 -0.5419 -0.0611
 1199OPC     OW 5121   4.195   3.366   5.097 -0.0263 -0.2385  0.0678
 1199OPC    HW1 5122   4.183   3.437   5.145  1.0217 -0.7986  1.2218
 1199OPC    HW2 5123   4.249   3.393   5.033  0.6436 -0.0573  0.6964
 1199OPC     MW 5124   4.201   3.380   5.095  0.2277 -0.2944  0.3314
 1200OPC     OW 5125   0.734   4.463   3.469 -0.2201  0.3722  0.0503
 1200OPC    HW1 5126   0.744   4.384   3.435  0.3134  0.5313 -0.1602
 1200OPC    HW2 5127   0.785   4.514   3.420 -1.3526  1.0357 -0.4811
 1200OPC     MW 5128   0.743   4.459   3.457 -0.3086  0.4938 -0.0592
 1201OPC     OW 5129   1.055   3.112   3.978 -0.3170  0.2151  0.2124
 1201OPC    HW1 5130   1.074   3.177   4.034 -0.0950  0.0449  0.3357
 1201OPC    HW2 5131   1.027   3.154   3.907 -1.6779  0.4168  0.8325
 1201OPC     MW 5132   1.054   3.128   3.976 -0.4852  0.2198  0.3222
 1202OPC     OW 5133   1.470   3.834   4.589 -0.1012 -0.3230 -0.3638
 1202OPC    HW1 5134   1.523   3.764   4.594 -2.0502 -1.9754 -1.3780
 1202OPC    HW2 5135   1.476   3.869   4.669  1.5548 -1.1519 -0.0690
 1202OPC     MW 5136   1.479   3.829   4.602 -0.1445 -0.6895 -0.4699
 1203OPC     OW 5137   0.282   1.409   2.794 -0.2323  0.1076  0.3715
 1203OPC    HW1 5138   0.290   1.364   2.720  0.0262 -2.2702  1.7489
 1203OPC    HW2 5139   0.210   1.457   2.782  0.8397  1.2675 -2.0701
 1203OPC     MW 5140   0.273   1.410   2.782 -0.0358 -0.0723  0.2142
 1204OPC     OW 5141   1.684   3.392   4.443 -0.0402 -0.7547  0.2800
 1204OPC    HW1 5142   1.603   3.377   4.470 -0.6375  2.2027  0.4472
 1204OPC    HW2 5143   1.679   3.385   4.357 -0.8405  0.6720  0.1832
 1204OPC     MW 5144   1.672   3.388   4.435 -0.2466 -0.1070  0.2904
 1205OPC     OW 5145   2.575   1.382   1.544 -0.2069  0.2187  1.3180
 1205OPC    HW1 5146   2.508   1.346   1.502  0.5276  2.0015 -1.6756
 1205OPC    HW2 5147   2.584   1.332   1.615 -3.3530 -1.2951  0.8282
 1205OPC     MW 5148   2.566   1.370   1.549 -0.5630  0.2585  0.8035
 1206OPC     OW 5149   1.648   1.478   1.859  0.3556 -0.6570 -0.4791
 1206OPC    HW1 5150   1.717   1.487   1.912  0.3339 -0.9290 -0.4005
 1206OPC    HW2 5151   1.681   1.487   1.780  0.6371 -1.6151 -0.4861
 1206OPC     MW 5152   1.663   1.481   1.855  0.3940 -0.8386 -0.4684
 1207OPC     OW 5153   4.771   4.509   3.396 -0.0900 -0.0158  0.1699
 1207OPC    HW1 5154   4.731   4.436   3.423  0.7248 -0.5152  0.0735
 1207OPC    HW2 5155   4.717   4.573   3.422 -1.5259 -0.7018 -0.9619
 1207OPC     MW 5156   4.757   4.507   3.404 -0.1817 -0.1907 -0.0116
 1208OPC     OW 5157   0.509   4.126   2.991  0.6469 -0.4060  0.3182
 1208OPC    HW1 5158   0.440   4.141   2.940  1.3745 -0.1235 -0.6119
 1208OPC    HW2 5159   0.525   4.203   3.028  1.8318  0.1353 -1.2321
 1208OPC     MW 5160   0.501   4.139   2.989  0.9294 -0.2842 -0.0480
 1209OPC     OW 5161   0.975   3.491   3.087 -0.1609  0.4042  0.0764
 1209OPC    HW1 5162   0.992   3.569   3.121  0.2814 -0.2128  1.3540
 1209OPC    HW2 5163   0.897   3.470   3.122  0.1066 -0.0636  0.4025
 1209OPC     MW 5164   0.966   3.499   3.097 -0.0561  0.2440  0.3133
 1210OPC     OW 5165   3.920   1.205   2.886  0.0430  0.6762  0.3807
 1210OPC    HW1 5166   3.882   1.183   2.811  0.1786  3.5345 -0.6518
 1210OPC    HW2 5167   3.996   1.161   2.884 -0.3402  0.0279 -0.6999
 1210OPC     MW 5168   3.926   1.195   2.875  0.0064  1.0026  0.0684
 1211OPC     OW 5169   0.655   4.756   1.839  0.0938 -0.4818  0.5333
 1211OPC    HW1 5170   0.705   4.813   1.796  0.4856 -0.7774  0.5915
 1211OPC    HW2 5171   0.578   4.762   1.799  0.6072 -1.1542 -0.5732
 1211OPC     MW 5172   0.651   4.765   1.827  0.2275 -0.6247  0.3785
 1212OPC     OW 5173   1.429   3.372   4.515 -0.2135 -0.2038  0.1603
 1212OPC    HW1 5174   1.405   3.411   4.589 -2.1074 -2.0697  0.6075
 1212OPC    HW2 5175   1.387   3.418   4.453  0.9875  1.0516  0.2232
 1212OPC     MW 5176   1.419   3.385   4.517 -0.3158 -0.2940  0.2356
 1213OPC     OW 5177   2.518   4.563   2.225  0.5860 -0.3043  0.5589
 1213OPC    HW1 5178   2.526   4.596   2.145  1.8773  0.5398  1.0095
 1213OPC    HW2 5179   2.485   4.483   2.211  1.1391 -0.3104 -0.8383
 1213OPC     MW 5180   2.514   4.556   2.211  0.8584 -0.1805  0.4190
 1214OPC     OW 5181   1.880   0.625   4.852  0.3993 -0.0155  0.3427
 1214OPC    HW1 5182   1.891   0.551   4.897 -0.9796  0.1364  0.9842
 1214OPC    HW2 5183   1.896   0.687   4.910 -0.2853  0.1831  0.3249
 1214OPC     MW 5184   1.884   0.623   4.867  0.0945  0.0363  0.4349
 1215OPC     OW 5185   2.304   1.041   5.052  0.0131  0.0789  0.2977
 1215OPC    HW1 5186   2.382   1.061   5.085  0.7659 -0.1727 -1.2519
 1215OPC    HW2 5187   2.305   0.953   5.050 -0.0554  0.0881 -0.2791
 1215OPC     MW 5188   2.316   1.031   5.057  0.1142  0.0430 -0.0165
 1216OPC     OW 5189   2.660   1.329   3.755 -0.3077 -0.0589  0.5342
 1216OPC    HW1 5190   2.730   1.380   3.741  0.0274 -0.2677  1.3933
 1216OPC    HW2 5191   2.596   1.371   3.714 -0.0203  1.0217  1.1583
 1216OPC     MW 5192   2.661   1.343   3.746 -0.2156  0.0699  0.7533
 1217OPC     OW 5193   1.454   1.419   2.905  0.2469 -0.9852 -0.2063
 1217OPC    HW1 5194   1.529   1.436   2.946 -0.0043 -1.3465  0.4155
 1217OPC    HW2 5195   1.473   1.351   2.854  0.4729 -0.7609 -0.4172
 1217OPC     MW 5196   1.468   1.411   2.904  0.2432 -1.0054 -0.1457
 1218OPC     OW 5197   0.069   1.588   2.740 -0.0204  0.1969 -0.4265
 1218OPC    HW1 5198  -0.007   1.603   2.782  0.1868  1.6437 -0.5220
 1218OPC    HW2 5199   0.063   1.638   2.669  1.2691  0.7992 -0.1287
 1218OPC     MW 5200   0.057   1.598   2.736  0.2007  0.4995 -0.3966
 1219OPC     OW 5201   1.158   0.915   2.031  0.7188  0.5309  0.4728
 1219OPC    HW1 5202   1.179   0.986   1.985  2.6994 -0.5713 -0.4741
 1219OPC    HW2 5203   1.072   0.924   2.045  0.2297  1.4967 -2.4549
 1219OPC     MW 5204   1.149   0.927   2.026  0.9391  0.5107 -0.0994
 1220OPC     OW 5205   2.244   4.966   0.697 -0.3259 -0.3667 -0.6385
 1220OPC    HW1 5206   2.175   4.960   0.750 -0.5626 -0.3297 -0.9366
 1220OPC    HW2 5207   2.213   5.011   0.628  0.0505 -0.1681 -0.6825
 1220OPC     MW 5208   2.229   4.972   0.694 -0.3054 -0.3319 -0.6890
 1221OPC     OW 5209   0.037   3.076   2.427  0.3954  0.4351  0.1516
 1221OPC    HW1 5210   0.093   3.141   2.446 -1.0695  2.4224 -1.8247
 1221OPC    HW2 5211  -0.041   3.113   2.438 -0.4878 -0.9626 -1.1832
 1221OPC     MW 5212   0.034   3.091   2.432  0.0485  0.5223 -0.3376
 1222OPC     OW 5213   4.303   2.298   3.059 -0.0971 -0.6880 -0.0285
 1222OPC    HW1 5214   4.313   2.371   3.106 -0.3707  0.3998 -1.5648
 1222OPC    HW2 5215   4.270   2.241   3.116 -0.4977  0.5774  1.0665
 1222OPC     MW 5216   4.300   2.301   3.075 -0.1965 -0.3403 -0.0937
 1223OPC     OW 5217   1.435   0.612   2.424  0.1350 -0.4174  0.8810
 1223OPC    HW1 5218   1.498   0.552   2.414  0.5884  0.1171  0.4877
 1223OPC    HW2 5219   1.401   0.619   2.343  1.0818  0.9380  0.5729
 1223OPC     MW 5220   1.439   0.604   2.410  0.3419 -0.1383  0.7775
 1224OPC     OW 5221   4.411   1.181   1.008  0.3789  0.0855  0.3782
 1224OPC    HW1 5222   4.345   1.199   1.063  1.9687  0.6989  2.1903
 1224OPC    HW2 5223   4.382   1.210   0.931 -1.1411  1.1233  1.2847
 1224OPC     MW 5224   4.397   1.188   1.005  0.3893  0.3294  0.7798
 1225OPC     OW 5225   3.356   1.113   3.777 -0.1747 -0.2238  0.1661
 1225OPC    HW1 5226   3.273   1.103   3.803 -0.2048 -3.1227 -0.6613
 1225OPC    HW2 5227   3.376   1.035   3.743  2.1896  1.0713 -1.7355
 1225OPC     MW 5228   3.347   1.100   3.776  0.1700 -0.4607 -0.2369
 1226OPC     OW 5229   0.155   0.913   0.447 -0.5427 -0.7625 -0.2322
 1226OPC    HW1 5230   0.070   0.904   0.465 -0.4516 -1.0664  0.0495
 1226OPC    HW2 5231   0.180   0.979   0.499 -0.4621 -1.1040  0.1691
 1226OPC     MW 5232   0.146   0.922   0.457 -0.5173 -0.8579 -0.1313
 1227OPC     OW 5233   2.805   1.916   4.352 -0.0570  0.5280  0.6393
 1227OPC    HW1 5234   2.758   1.986   4.376 -1.0317 -0.1092  0.6454
 1227OPC    HW2 5235   2.746   1.863   4.316  0.7279 -0.1496  0.3203
 1227OPC     MW 5236   2.789   1.918   4.351 -0.0851  0.3338  0.5932
 1228OPC     OW 5237   1.057   4.876   1.307  0.6390 -0.7046 -0.5498
 1228OPC    HW1 5238   1.122   4.864   1.249 -0.7344 -1.6016 -1.9832
 1228OPC    HW2 5239   1.015   4.800   1.307  0.6651 -0.7921  1.8323
 1228OPC     MW 5240   1.061   4.863   1.298  0.4400 -0.8500 -0.4096
 1229OPC     OW 5241   1.251   3.497   2.400 -0.0081  0.5447 -0.2376
 1229OPC    HW1 5242   1.332   3.494   2.432 -0.3312  0.4863  0.6187
 1229OPC    HW2 5243   1.263   3.502   2.314  0.9031  0.6578 -0.1181
 1229OPC     MW 5244   1.265   3.497   2.392  0.0787  0.5527 -0.0935
 1230OPC     OW 5245   2.382   0.263   1.926  0.1532  0.1816  0.1172
 1230OPC    HW1 5246   2.464   0.292   1.931  0.4750 -0.4076 -1.2492
 1230OPC    HW2 5247   2.341   0.327   1.883  0.6062 -0.7671 -1.8634
 1230OPC     MW 5248   2.388   0.277   1.920  0.2676 -0.0456 -0.3772
 1231OPC     OW 5249   0.620   0.884   0.848 -0.4434  0.7722 -0.0140
 1231OPC    HW1 5250   0.683   0.828   0.869 -1.9242 -0.5676  0.9981
 1231OPC    HW2 5251   0.664   0.956   0.826  1.4372 -0.0856  0.7307
 1231OPC     MW 5252   0.636   0.887   0.848 -0.3843  0.4475  0.2455
 1232OPC     OW 5253   0.291   1.828   2.896 -0.8189  0.3091  0.1277
 1232OPC    HW1 5254   0.308   1.892   2.839 -0.5512  0.5497  0.4706
 1232OPC    HW2 5255   0.259   1.764   2.846  1.2199 -0.2261 -0.6320
 1232OPC     MW 5256   0.289   1.828   2.880 -0.4782  0.2656  0.0660
 1233OPC     OW 5257   2.319   0.844   1.098 -0.0796  0.2500 -0.1790
 1233OPC    HW1 5258   2.383   0.789   1.076 -0.6828 -0.0960 -1.1430
 1233OPC    HW2 5259   2.307   0.892   1.026 -0.4355  0.7816  0.2220
 1233OPC     MW 5260   2.326   0.843   1.084 -0.2213  0.2774 -0.2622
 1234OPC     OW 5261   2.451   4.219   3.335 -0.9430  0.2002  0.5773
 1234OPC    HW1 5262   2.414   4.142   3.317 -0.6482  0.1239  0.2900
 1234OPC    HW2 5263   2.398   4.277   3.298 -0.2052  0.0327 -0.7868
 1234OPC     MW 5264   2.438   4.216   3.327 -0.7905  0.1640  0.3334
 1235OPC     OW 5265   4.707   2.137   2.011  0.1061 -0.1584  0.0570
 1235OPC    HW1 5266   4.631   2.148   2.052 -0.0881 -0.8793 -0.0855
 1235OPC    HW2 5267   4.763   2.184   2.058 -0.1859 -0.6689  0.9327
 1235OPC     MW 5268   4.704   2.145   2.024  0.0343 -0.3403  0.1653
 1236OPC     OW 5269   1.509   1.821   0.808  0.1446  0.6488 -0.3568
 1236OPC    HW1 5270   1.568   1.762   0.834  0.0517  0.1011 -1.3315
 1236OPC    HW2 5271   1.432   1.782   0.823  0.0560  0.8803 -0.1950
 1236OPC     MW 5272   1.506   1.807   0.814  0.1178  0.6021 -0.4769
 1237OPC     OW 5273   4.193   3.034   4.401 -0.1598 -0.0779 -0.1658
 1237OPC    HW1 5274   4.216   3.066   4.479 -0.7620  0.2888 -0.1284
 1237OPC    HW2 5275   4.218   2.951   4.404  2.5173  0.6162 -0.6927
 1237OPC     MW 5276   4.200   3.027   4.413  0.1466  0.0787 -0.2379
 1238OPC     OW 5277   2.838   0.674   5.152 -0.4000  0.4105 -0.4641
 1238OPC    HW1 5278   2.848   0.604   5.100 -1.0609  0.3475 -0.5154
 1238OPC    HW2 5279   2.757   0.665   5.182 -0.2801  0.8479 -0.0031
 1238OPC     MW 5280   2.828   0.662   5.149 -0.4799  0.4658 -0.4039
 1239OPC     OW 5281   0.527   0.039   3.244 -0.0756  0.2318 -0.3786
 1239OPC    HW1 5282   0.461   0.077   3.287 -1.0082 -0.2359 -1.3528
 1239OPC    HW2 5283   0.588   0.101   3.243  1.6991 -0.8629  5.0117
 1239OPC     MW 5284   0.526   0.054   3.250  0.0488  0.0010  0.2738
 1240OPC     OW 5285   0.339   3.568   1.830  0.1946 -0.1444  0.2460
 1240OPC    HW1 5286   0.308   3.649   1.833 -1.7639 -0.8377  0.0384
 1240OPC    HW2 5287   0.308   3.537   1.754 -0.1571 -1.4843  0.9126
 1240OPC     MW 5288   0.330   3.575   1.819 -0.1467 -0.4447  0.3138
 1241OPC     OW 5289   0.978   2.148   2.008  0.2286 -0.2179 -0.2538
 1241OPC    HW1 5290   1.050   2.161   2.055  0.5323  0.7587 -0.9570
 1241OPC    HW2 5291   0.998   2.181   1.930 -0.8335 -0.3307 -0.5884
 1241OPC     MW 5292   0.991   2.155   2.004  0.1165 -0.0902 -0.4071
 1242OPC     OW 5293   4.338   4.233   1.512  0.5167  0.2788  0.2810
 1242OPC    HW1 5294   4.412   4.268   1.483 -0.6690  3.2061  0.4683
 1242OPC    HW2 5295   4.342   4.150   1.483  4.0446  0.1325  0.7889
 1242OPC     MW 5296   4.350   4.226   1.503  0.8626  0.6897  0.3837
 1243OPC     OW 5297   2.730   4.529   0.164 -0.4974  0.2306  0.2768
 1243OPC    HW1 5298   2.810   4.533   0.199 -0.0347  2.1882 -0.8169
 1243OPC    HW2 5299   2.698   4.453   0.193  1.5930 -0.4109  1.0917
 1243OPC     MW 5300   2.737   4.518   0.173 -0.1202  0.4249  0.2356
 1244OPC     OW 5301   2.635   0.366   0.111  0.6330  0.4170  0.9688
 1244OPC    HW1 5302   2.609   0.413   0.180 -1.5663  1.4694 -0.4728
 1244OPC    HW2 5303   2.671   0.426   0.058  0.9594 -0.1218  0.5756
 1244OPC     MW 5304   2.637   0.382   0.113  0.3563  0.4929  0.6977
 1245OPC     OW 5305   1.021   3.136   0.945  0.1718  0.0657 -0.2259
 1245OPC    HW1 5306   1.063   3.119   1.020  1.1288  2.7777 -0.0434
 1245OPC    HW2 5307   0.950   3.086   0.950  1.5589 -1.9014  1.1771
 1245OPC     MW 5308   1.017   3.126   0.957  0.5180  0.1757  0.0083
 1246OPC     OW 5309   0.273   1.685   4.409  0.2391  0.2619  0.2119
 1246OPC    HW1 5310   0.234   1.681   4.487 -1.7977  0.4747 -0.7298
 1246OPC    HW2 5311   0.328   1.618   4.410 -0.7418 -0.5704  1.3112
 1246OPC     MW 5312   0.275   1.675   4.421 -0.2067  0.1705  0.2353
 1247OPC     OW 5313   4.444   4.004   4.180 -0.6406 -0.5094 -0.2312
 1247OPC    HW1 5314   4.515   3.958   4.157 -0.0042  0.2650  0.1500
 1247OPC    HW2 5315   4.393   3.944   4.218  0.8351 -0.6487  1.6867
 1247OPC     MW 5316   4.447   3.988   4.182 -0.3283 -0.4157  0.1085
 1248OPC     OW 5317   3.250   0.224   3.898  0.0616 -0.7182 -0.3353
 1248OPC    HW1 5318   3.189   0.207   3.958  0.8269 -1.8671  0.1456
 1248OPC    HW2 5319   3.324   0.197   3.935  0.8397  0.4033 -1.0180
 1248OPC     MW 5320   3.252   0.218   3.912  0.2897 -0.7222 -0.3651
 1249OPC     OW 5321   2.619   2.725   1.184  1.1769 -0.0555  0.7067
 1249OPC    HW1 5322   2.570   2.670   1.231 -2.6529  0.4509 -2.1857
 1249OPC    HW2 5323   2.650   2.781   1.244 -2.0532 -0.3045  2.9000
 1249OPC     MW 5324   2.616   2.725   1.200  0.1340 -0.0176  0.6035
 1250OPC     OW 5325   4.673   4.891   3.706  0.5236  0.6890  0.4788
 1250OPC    HW1 5326   4.604   4.936   3.733 -0.7681 -0.9445  0.0762
 1250OPC    HW2 5327   4.707   4.859   3.780  0.4743  0.9788  0.6269
 1250OPC     MW 5328   4.668   4.893   3.721  0.3257  0.4904  0.4411
 1251OPC     OW 5329   3.800   1.614   0.510  0.4516 -0.1051 -0.0421
 1251OPC    HW1 5330   3.714   1.601   0.502  0.3626  0.6890 -0.5039
 1251OPC    HW2 5331   3.828   1.543   0.552 -0.6345  0.2548  1.3743
 1251OPC     MW 5332   3.791   1.602   0.515  0.2779  0.0653  0.0990
 1252OPC     OW 5333   1.780   0.611   3.511  0.4928  0.2330  0.2452
 1252OPC    HW1 5334   1.851   0.655   3.486  2.2861 -0.9910  2.7747
 1252OPC    HW2 5335   1.797   0.529   3.487  1.0311 -0.4701  2.7533
 1252OPC     MW 5336   1.793   0.606   3.504  0.8373 -0.0516  0.9893
 1253OPC     OW 5337   0.766   3.609   1.807  0.4425  0.2879  0.0567
 1253OPC    HW1 5338   0.797   3.654   1.874  0.3737  0.4105  0.0062
 1253OPC    HW2 5339   0.838   3.587   1.762  0.9187 -2.7317  1.9367
 1253OPC     MW 5340   0.781   3.612   1.810  0.5027 -0.1400  0.3269
 1254OPC     OW 5341   2.527   3.696   4.596  0.1567  0.1663  0.0665
 1254OPC    HW1 5342   2.472   3.758   4.626 -1.3872 -1.8044  1.5933
 1254OPC    HW2 5343   2.498   3.623   4.634  2.3053 -1.4234 -1.1414
 1254OPC     MW 5344   2.515   3.695   4.606  0.2460 -0.3597  0.1137
 1255OPC     OW 5345   3.529   0.360   1.998  0.0332  0.6858 -0.2603
 1255OPC    HW1 5346   3.528   0.277   1.971 -2.5113  0.0798  1.3840
 1255OPC    HW2 5347   3.613   0.373   2.020  0.3819 -1.6529  0.0628
 1255OPC     MW 5348   3.542   0.350   1.997 -0.2912  0.2508  0.0303
 1256OPC     OW 5349   2.595   1.938   5.141  0.2377 -0.0999 -0.1753
 1256OPC    HW1 5350   2.562   1.861   5.165  0.0542  0.6423  2.1909
 1256OPC    HW2 5351   2.660   1.952   5.198  0.2735  1.5017 -0.5417
 1256OPC     MW 5352   2.600   1.929   5.153  0.2159  0.2462  0.1199
 1257OPC     OW 5353   4.133   2.311   1.526  0.2208 -0.0554  0.3342
 1257OPC    HW1 5354   4.172   2.274   1.457  0.8779  1.2868 -0.0483
 1257OPC    HW2 5355   4.074   2.365   1.489 -0.9030 -0.8553  0.8832
 1257OPC     MW 5356   4.130   2.313   1.510  0.1519  0.0247  0.3588
 1258OPC     OW 5357   3.174   1.971   2.113 -0.1397 -0.7835 -0.1944
 1258OPC    HW1 5358   3.109   1.922   2.144 -1.6892  1.3310  0.0501
 1258OPC    HW2 5359   3.154   2.052   2.139  3.1654 -0.1482  0.8370
 1258OPC     MW 5360   3.162   1.976   2.122  0.1196 -0.3772 -0.0058
 1259OPC     OW 5361   0.604   2.384   2.516 -0.0345 -0.0121  0.1730
 1259OPC    HW1 5362   0.554   2.362   2.448 -0.9965  0.3900  0.7460
 1259OPC    HW2 5363   0.679   2.342   2.499  1.1540  2.9817 -3.0648
 1259OPC     MW 5364   0.608   2.374   2.504 -0.0010  0.4896 -0.2207
 1260OPC     OW 5365   2.542   4.660   4.086  0.2956 -0.4255  0.4478
 1260OPC    HW1 5366   2.574   4.709   4.022 -0.7110 -0.0298  0.2135
 1260OPC    HW2 5367   2.457   4.654   4.066 -0.4066  1.1058  2.5826
 1260OPC     MW 5368   2.534   4.667   4.074  0.0430 -0.1407  0.7284
 1261OPC     OW 5369   0.146   1.814   2.576 -0.1216  0.3479 -0.2512
 1261OPC    HW1 5370   0.152   1.873   2.639  0.4956  0.1703 -0.1272
 1261OPC    HW2 5371   0.084   1.844   2.523  1.3825  2.0372 -1.1641
 1261OPC     MW 5372   0.138   1.827   2.577  0.1918  0.5712 -0.3676
 1262OPC     OW 5373   1.530   3.104   0.113 -0.4206 -0.0449 -0.6193
 1262OPC    HW1 5374   1.519   3.165   0.174  1.5463  0.6131 -0.8422
 1262OPC    HW2 5375   1.528   3.029   0.158 -1.2625  0.2734 -0.1025
 1262OPC     MW 5376   1.528   3.102   0.129 -0.2543  0.0993 -0.5759
 1263OPC     OW 5377   4.837   1.101   3.961  0.2211  0.1314 -0.7987
 1263OPC    HW1 5378   4.820   1.184   3.983  0.1332  0.3356 -1.6151
 1263OPC    HW2 5379   4.914   1.105   3.921  0.2886 -0.2039 -0.7047
 1263OPC     MW 5380   4.846   1.114   3.958  0.2182  0.1121 -0.9053
 1264OPC     OW 5381   3.566   0.535   3.052  0.2630  0.5708 -0.2994
 1264OPC    HW1 5382   3.623   0.598   3.033  1.1728 -0.6298 -1.7974
 1264OPC    HW2 5383   3.513   0.533   2.982  0.6176 -0.6886 -0.5578
 1264OPC     MW 5384   3.567   0.544   3.039  0.4498  0.2074 -0.5589
 1265OPC     OW 5385   4.524   0.947   1.440 -0.1527 -0.1868 -0.3990
 1265OPC    HW1 5386   4.564   1.010   1.395  0.2406  0.1586  0.4091
 1265OPC    HW2 5387   4.441   0.972   1.442 -0.4052 -0.8148 -1.9356
 1265OPC     MW 5388   4.518   0.960   1.434 -0.1318 -0.2286 -0.5066
 1266OPC     OW 5389   2.424   3.563   1.916 -0.0623  0.4883  0.4921
 1266OPC    HW1 5390   2.369   3.626   1.891 -0.3634 -0.1935 -0.6358
 1266OPC    HW2 5391   2.371   3.502   1.951 -0.1085 -0.3462 -0.9563
 1266OPC     MW 5392   2.408   3.563   1.917 -0.1136  0.2644  0.1115
 1267OPC     OW 5393   2.674   3.237   4.799 -0.1691  0.1344 -0.0266
 1267OPC    HW1 5394   2.611   3.220   4.857 -0.4669 -1.1704 -0.6996
 1267OPC    HW2 5395   2.712   3.309   4.831 -0.7432 -0.1633  1.4262
 1267OPC     MW 5396   2.670   3.245   4.812 -0.2980 -0.1024  0.0887
 1268OPC     OW 5397   3.843   3.339   1.622  0.2099 -0.3288  0.0205
 1268OPC    HW1 5398   3.789   3.385   1.572 -1.2167 -1.8023  0.1082
 1268OPC    HW2 5399   3.847   3.385   1.696  0.7647  0.8531 -0.7206
 1268OPC     MW 5400   3.836   3.353   1.626  0.0812 -0.3719 -0.0761
 1269OPC     OW 5401   0.912   2.233   3.952  0.1940 -1.1361  0.7207
 1269OPC    HW1 5402   0.946   2.308   3.981  0.9690 -0.5365 -1.5534
 1269OPC    HW2 5403   0.967   2.208   3.890 -1.5893 -2.0697 -0.5696
 1269OPC     MW 5404   0.925   2.241   3.947  0.0451 -1.1854  0.1941
 1270OPC     OW 5405   0.640   2.328   1.088 -0.5688 -0.1946  0.2065
 1270OPC    HW1 5406   0.639   2.276   1.158  1.7028 -0.3773  0.1759
 1270OPC    HW2 5407   0.591   2.396   1.112 -0.3623 -0.5637  1.7497
 1270OPC     MW 5408   0.633   2.331   1.102 -0.2027 -0.2761  0.4300
 1271OPC     OW 5409   2.502   0.555   4.852  0.0134  0.3476 -0.2098
 1271OPC    HW1 5410   2.572   0.574   4.803 -0.2977  3.6559  0.4297
 1271OPC    HW2 5411   2.437   0.551   4.794  0.4494 -1.4726 -0.6452
 1271OPC     MW 5412   2.503   0.557   4.836  0.0318  0.5675 -0.1795
 1272OPC     OW 5413   0.580   3.559   3.251 -0.1307  0.3459 -0.2389
 1272OPC    HW1 5414   0.515   3.583   3.197  0.1822  0.3808 -0.6020
 1272OPC    HW2 5415   0.614   3.634   3.278 -0.1833  0.3258 -0.1142
 1272OPC     MW 5416   0.575   3.573   3.247 -0.0923  0.3481 -0.2739
 1273OPC     OW 5417   2.315   3.221   3.358  0.4741 -0.6130  0.3652
 1273OPC    HW1 5418   2.342   3.184   3.284 -0.4925  1.8768 -1.3481
 1273OPC    HW2 5419   2.231   3.198   3.363  0.5811 -0.9221  0.8066
 1273OPC     MW 5420   2.306   3.212   3.348  0.3470 -0.2909  0.1774
 1274OPC     OW 5421   0.473   2.840   0.242  0.4634  0.0790  0.5289
 1274OPC    HW1 5422   0.439   2.920   0.255  0.6947  0.2780 -0.0535
 1274OPC    HW2 5423   0.546   2.841   0.289  0.2683  0.0750  0.8321
 1274OPC     MW 5424   0.479   2.852   0.251  0.4688  0.1079  0.4876
 1275OPC     OW 5425   1.427   2.746   1.459  0.0941  0.0015  0.3434
 1275OPC    HW1 5426   1.347   2.741   1.425  0.1303 -1.0823  0.3867
 1275OPC    HW2 5427   1.429   2.681   1.517  0.9512  0.1180  0.4593
 1275OPC     MW 5428   1.416   2.736   1.463  0.2260 -0.1414  0.3669
 1276OPC     OW 5429   4.136   3.339   2.333 -0.4182 -0.3150 -0.8342
 1276OPC    HW1 5430   4.127   3.252   2.329  0.1886 -0.3891 -4.5261
 1276OPC    HW2 5431   4.217   3.352   2.304 -1.4019  1.5127 -3.0396
 1276OPC     MW 5432   4.147   3.328   2.328 -0.4737 -0.0559 -1.7054
 1277OPC     OW 5433   1.636   0.731   0.822 -0.3989 -0.7261 -0.6154
 1277OPC    HW1 5434   1.662   0.810   0.848 -1.6670 -0.5966  0.3349
 1277OPC    HW2 5435   1.643   0.682   0.894 -1.9728 -0.8679 -0.5215
 1277OPC     MW 5436   1.641   0.735   0.836 -0.8187 -0.7280 -0.4611
 1278OPC     OW 5437   2.446   3.471   1.580 -0.6681  0.3796  0.2803
 1278OPC    HW1 5438   2.382   3.422   1.548 -0.6473  0.1619  0.5670
 1278OPC    HW2 5439   2.456   3.442   1.661 -0.4597  0.6657  0.3609
 1278OPC     MW 5440   2.438   3.460   1.587 -0.6343  0.3896  0.3345
 1279OPC     OW 5441   2.669   1.094   0.464 -0.4261 -0.4561 -0.0751
 1279OPC    HW1 5442   2.645   1.129   0.540  2.0092 -0.2037  0.6647
 1279OPC    HW2 5443   2.593   1.072   0.426 -1.7158 -0.9263  2.5695
 1279OPC     MW 5444   2.654   1.096   0.469 -0.2569 -0.4883  0.4249
 1280OPC     OW 5445   2.193   0.626   3.243  0.6637  0.4319 -0.1865
 1280OPC    HW1 5446   2.227   0.548   3.263  0.8025  0.5236 -0.0653
 1280OPC    HW2 5447   2.142   0.645   3.311  1.1311  0.7395  0.0835
 1280OPC     MW 5448   2.191   0.617   3.256  0.7532  0.4909 -0.1287
 1281OPC     OW 5449   1.878   2.024   4.399  0.0556 -0.1741 -0.2269
 1281OPC    HW1 5450   1.875   2.103   4.362 -0.9611  0.0344  0.2683
 1281OPC    HW2 5451   1.937   1.981   4.351 -0.0029  0.6126 -1.0301
 1281OPC     MW 5452   1.886   2.029   4.386 -0.1032 -0.0271 -0.2723
 1282OPC     OW 5453   1.841   1.717   3.994  0.4647  0.0768 -0.4196
 1282OPC    HW1 5454   1.897   1.680   4.049 -0.3835  1.3807  1.4207
 1282OPC    HW2 5455   1.782   1.653   3.979  1.0533 -0.4888 -0.3606
 1282OPC     MW 5456   1.840   1.702   4.000  0.4264  0.1858 -0.1391
 1283OPC     OW 5457   3.838   1.030   1.921  0.4976 -0.2322  0.0644
 1283OPC    HW1 5458   3.845   0.961   1.867  0.8547 -0.3806  0.2974
 1283OPC    HW2 5459   3.886   1.007   1.990  1.0765  0.4775 -0.0885
 1283OPC     MW 5460   3.846   1.016   1.923  0.6360 -0.1493  0.0763
 1284OPC     OW 5461   3.458   0.428   1.420 -0.2582  0.1895  0.3564
 1284OPC    HW1 5462   3.372   0.414   1.414 -0.4572  1.1294  0.9011
 1284OPC    HW2 5463   3.474   0.424   1.505  0.3274 -0.4014  0.2305
 1284OPC     MW 5464   3.448   0.426   1.431 -0.2011  0.2411  0.4183
 1285OPC     OW 5465   1.825   2.550   5.071  0.4555  0.2227 -0.2404
 1285OPC    HW1 5466   1.771   2.604   5.113  0.7642 -0.4673  1.0842
 1285OPC    HW2 5467   1.877   2.520   5.134 -1.1563 -3.4517 -0.4433
 1285OPC     MW 5468   1.825   2.554   5.087  0.2630 -0.4219 -0.0746
 1286OPC     OW 5469   1.421   2.599   3.485 -0.0234  0.1616  0.2590
 1286OPC    HW1 5470   1.423   2.629   3.567  0.1721  1.0511 -0.0680
 1286OPC    HW2 5471   1.350   2.547   3.484  0.9147 -1.2410  1.4463
 1286OPC     MW 5472   1.411   2.595   3.497  0.1441  0.0857  0.3861
 1287OPC     OW 5473   1.996   4.899   5.196  0.3510 -0.2833 -0.2005
 1287OPC    HW1 5474   1.973   4.973   5.156  2.2532  1.4061  1.6037
 1287OPC    HW2 5475   1.921   4.870   5.231 -0.5922  0.2282 -1.7162
 1287OPC     MW 5476   1.981   4.905   5.195  0.4927  0.0420 -0.1581
 1288OPC     OW 5477   4.291   2.811   2.102  0.4328 -0.2926  0.8726
 1288OPC    HW1 5478   4.224   2.758   2.118  0.0264  0.7755  3.0153
 1288OPC    HW2 5479   4.361   2.761   2.119  0.0629 -0.3306  2.4265
 1288OPC     MW 5480   4.291   2.796   2.107  0.3181 -0.1404  1.4188
 1289OPC     OW 5481   1.285   2.470   2.713  0.1972 -0.2275 -0.1543
 1289OPC    HW1 5482   1.354   2.513   2.679  1.6115 -1.8456  0.5369
 1289OPC    HW2 5483   1.254   2.425   2.645 -0.5279  0.8853 -0.5872
 1289OPC     MW 5484   1.291   2.470   2.698  0.2990 -0.3021 -0.1161
 1290OPC     OW 5485   1.673   4.319   2.553 -0.2275 -0.1098 -0.0554
 1290OPC    HW1 5486   1.643   4.238   2.540 -0.8631  0.2389 -0.7945
 1290OPC    HW2 5487   1.601   4.369   2.549  0.0831  0.4425  0.9269
 1290OPC     MW 5488   1.658   4.314   2.551 -0.2756  0.0231 -0.0194
 1291OPC     OW 5489   2.724   5.034   2.517  0.1595 -0.3149 -0.0431
 1291OPC    HW1 5490   2.651   5.008   2.557  0.1423  0.4212  0.4477
 1291OPC    HW2 5491   2.738   5.114   2.551  0.3512  0.1929 -1.2494
 1291OPC     MW 5492   2.716   5.042   2.528  0.1854 -0.1314 -0.1488
 1292OPC     OW 5493   2.404   1.794   0.979  0.0911  0.4753 -0.0793
 1292OPC    HW1 5494   2.362   1.799   0.903 -1.0034 -0.5694  0.4066
 1292OPC    HW2 5495   2.355   1.841   1.033  0.3676  0.4807  0.1703
 1292OPC     MW 5496   2.390   1.801   0.976 -0.0299  0.3217  0.0294
 1293OPC     OW 5497   1.749   1.654   0.949  0.1122 -0.7121 -0.2709
 1293OPC    HW1 5498   1.811   1.613   0.903  0.1691  1.2442 -2.0873
 1293OPC    HW2 5499   1.786   1.730   0.970 -1.1073 -0.1671  0.0093
 1293OPC     MW 5500   1.763   1.659   0.945 -0.0595 -0.3426 -0.4978
 1294OPC     OW 5501   2.946   4.355   1.021  0.1610 -0.0232  0.6934
 1294OPC    HW1 5502   2.949   4.410   0.953  0.8708 -1.0198 -0.1038
 1294OPC    HW2 5503   2.876   4.305   1.004 -0.7199  0.8598  1.6190
 1294OPC     MW 5504   2.936   4.356   1.008  0.1358 -0.0401  0.7123
 1295OPC     OW 5505   1.182   0.927   0.502 -0.0183 -0.0659  0.2743
 1295OPC    HW1 5506   1.264   0.918   0.475 -0.2733 -1.8497 -0.0219
 1295OPC    HW2 5507   1.139   0.947   0.428 -0.3028 -2.3273 -0.2475
 1295OPC     MW 5508   1.188   0.929   0.487 -0.0980 -0.6635  0.1534
 1296OPC     OW 5509   2.566   2.080   4.101 -0.5308 -0.4484 -0.3879
 1296OPC    HW1 5510   2.577   2.146   4.045 -0.8443 -1.7727 -2.1041
 1296OPC    HW2 5511   2.481   2.063   4.096 -0.8158  0.1878  1.4936
 1296OPC     MW 5512   2.555   2.087   4.092 -0.6193 -0.5502 -0.3633
 1297OPC     OW 5513   4.451   0.172   2.165 -0.5341  0.2256 -0.0898
 1297OPC    HW1 5514   4.392   0.166   2.228 -1.4738 -0.7927 -1.0187
 1297OPC    HW2 5515   4.466   0.089   2.142  0.2877  0.5312 -0.7496
 1297OPC     MW 5516   4.445   0.159   2.171 -0.5517  0.1203 -0.3246
 1298OPC     OW 5517   3.583   4.234   0.699 -0.3923 -0.2455  0.1831
 1298OPC    HW1 5518   3.503   4.267   0.689 -0.1611 -0.1010 -1.4567
 1298OPC    HW2 5519   3.620   4.287   0.757 -0.4839  1.6235 -1.3708
 1298OPC     MW 5520   3.577   4.247   0.706 -0.3716  0.0520 -0.2887
 1299OPC     OW 5521   1.621   0.772   3.344  0.4872  0.2101 -0.7593
 1299OPC    HW1 5522   1.607   0.843   3.393 -0.0087  0.6221 -1.4883
 1299OPC    HW2 5523   1.641   0.711   3.403 -3.2033 -0.1835  0.3405
 1299OPC     MW 5524   1.622   0.774   3.360 -0.1312  0.2128 -0.7048
 1300OPC     OW 5525   2.551   3.526   3.683  0.5262  0.0939  0.3869
 1300OPC    HW1 5526   2.579   3.587   3.739 -1.4422 -0.5184  2.1821
 1300OPC    HW2 5527   2.488   3.567   3.638  1.8680  0.4799 -1.2623
 1300OPC     MW 5528   2.546   3.541   3.684  0.4336  0.0604  0.4084
 1301OPC     OW 5529   0.057   3.495   2.860 -0.0455  0.1816  0.3611
 1301OPC    HW1 5530   0.139   3.514   2.835 -0.9724  1.3679 -2.1447
 1301OPC    HW2 5531   0.021   3.463   2.787 -2.6037  2.5256  0.4554
 1301OPC     MW 5532   0.064   3.493   2.845 -0.5603  0.7030  0.0049
 1302OPC     OW 5533   0.719   1.580   0.376  0.5968  0.0842  0.7950
 1302OPC    HW1 5534   0.716   1.526   0.445 -1.9247 -0.1174  0.6433
 1302OPC    HW2 5535   0.650   1.632   0.389  0.3629  0.3599 -1.3094
 1302OPC     MW 5536   0.708   1.580   0.388  0.1897  0.0951  0.4617
 1303OPC     OW 5537   3.682   0.548   4.209  0.8358  0.0536  0.4133
 1303OPC    HW1 5538   3.665   0.534   4.294  0.7807 -0.2369  0.3538
 1303OPC    HW2 5539   3.708   0.632   4.208  1.7525 -0.2099  0.8579
 1303OPC     MW 5540   3.683   0.558   4.222  0.9631 -0.0282  0.4706
 1304OPC     OW 5541   1.441   3.272   1.596 -0.7935 -0.0069  0.1171
 1304OPC    HW1 5542   1.487   3.237   1.663 -0.1943  0.8431  0.1608
 1304OPC    HW2 5543   1.486   3.246   1.526 -2.3221 -2.2846 -0.1209
 1304OPC     MW 5544   1.455   3.263   1.596 -0.9308 -0.2179  0.0884
 1305OPC     OW 5545   0.331   3.676   0.291 -0.3048  0.4288  0.0819
 1305OPC    HW1 5546   0.342   3.603   0.244  1.9830  1.3486 -0.9499
 1305OPC    HW2 5547   0.331   3.739   0.231  1.2409  1.5371  1.1840
 1305OPC     MW 5548   0.333   3.674   0.275  0.2615  0.7284  0.0923
 1306OPC     OW 5549   4.442   2.149   2.105  0.1240  0.1244 -0.0275
 1306OPC    HW1 5550   4.414   2.230   2.090 -0.6061 -0.0576  0.2769
 1306OPC    HW2 5551   4.425   2.137   2.190  1.1984  0.0161  0.1843
 1306OPC     MW 5552   4.435   2.159   2.115  0.1750  0.0814  0.0488
 1307OPC     OW 5553   0.077   1.166   3.059  0.4665  0.1814  0.1580
 1307OPC    HW1 5554   0.036   1.174   2.982  0.6211 -0.7563 -0.0356
 1307OPC    HW2 5555   0.044   1.230   3.107 -1.8869 -1.0224  0.3046
 1307OPC     MW 5556   0.066   1.176   3.055  0.1417 -0.1349  0.1510
 1308OPC     OW 5557   2.949   3.033   3.607 -0.1850 -0.0173  0.1622
 1308OPC    HW1 5558   2.887   3.044   3.546  0.2397  0.1473 -0.2489
 1308OPC    HW2 5559   2.986   3.112   3.612 -1.5858  0.5831  2.1796
 1308OPC     MW 5560   2.946   3.047   3.599 -0.3293  0.0957  0.3995
 1309OPC     OW 5561   4.043   4.941   2.703 -0.3347  0.3617 -0.3124
 1309OPC    HW1 5562   4.072   4.875   2.753 -0.6511  0.4928  0.0506
 1309OPC    HW2 5563   4.081   5.011   2.737  0.1078  0.3584 -0.7835
 1309OPC     MW 5564   4.053   4.941   2.715 -0.3159  0.3805 -0.3283
 1310OPC     OW 5565   1.533   2.649   2.665  0.7175 -0.1047 -0.0198
 1310OPC    HW1 5566   1.593   2.587   2.681 -0.6222 -1.5361 -0.2876
 1310OPC    HW2 5567   1.501   2.627   2.587  0.5045  1.2062 -0.3259
 1310OPC     MW 5568   1.537   2.636   2.656  0.4882 -0.1224 -0.1045
 1311OPC     OW 5569   0.222   1.019   4.707 -0.5086 -0.6949  0.3369
 1311OPC    HW1 5570   0.136   1.005   4.714 -0.5724 -0.8007 -0.5804
 1311OPC    HW2 5571   0.248   1.027   4.790 -1.3928 -0.7176  0.6259
 1311OPC     MW 5572   0.213   1.018   4.720 -0.6487 -0.7139  0.2441
 1312OPC     OW 5573   4.093   0.483   1.354 -0.2834 -0.2984 -0.0419
 1312OPC    HW1 5574   4.038   0.438   1.304 -0.4453  0.5856 -0.6987
 1312OPC    HW2 5575   4.074   0.566   1.335 -0.7304  0.1003  1.9087
 1312OPC     MW 5576   4.082   0.489   1.344 -0.3734 -0.1089  0.1493
 1313OPC     OW 5577   2.901   4.118   2.585 -0.5279  0.0288  0.0530
 1313OPC    HW1 5578   2.855   4.113   2.659 -0.5697 -1.0567 -0.0404
 1313OPC    HW2 5579   2.840   4.114   2.523 -0.3975 -0.2123 -0.0579
 1313OPC     MW 5580   2.885   4.117   2.587 -0.5146 -0.1671  0.0229
 1314OPC     OW 5581   0.234   2.581   4.261 -0.0616  0.1945  0.2169
 1314OPC    HW1 5582   0.227   2.494   4.267 -2.2167  0.3493  0.5174
 1314OPC    HW2 5583   0.180   2.610   4.322 -0.5469  1.7675 -0.9067
 1314OPC     MW 5584   0.225   2.572   4.271 -0.4516  0.4499  0.0951
 1315OPC     OW 5585   4.849   3.471   2.388 -0.2036 -0.0561  0.1937
 1315OPC    HW1 5586   4.801   3.417   2.340 -0.6838  1.1599 -0.7651
 1315OPC    HW2 5587   4.913   3.496   2.333 -1.3925  2.2166 -0.2859
 1315OPC     MW 5588   4.851   3.467   2.373 -0.4504  0.4593 -0.0188
 1316OPC     OW 5589   2.066   0.156   3.533 -0.1896  0.2280 -0.1785
 1316OPC    HW1 5590   2.136   0.105   3.527 -0.3122  0.2146 -2.0836
 1316OPC    HW2 5591   2.067   0.184   3.616  0.5098 -1.9473  0.5983
 1316OPC     MW 5592   2.076   0.153   3.545 -0.1044 -0.0953 -0.3452
 1317OPC     OW 5593   1.354   0.562   0.886  0.4080  0.4973  0.5105
 1317OPC    HW1 5594   1.362   0.562   0.799  0.3518  0.9011  0.5006
 1317OPC    HW2 5595   1.289   0.506   0.901 -0.4379  1.3551  0.1952
 1317OPC     MW 5596   1.345   0.554   0.875  0.2747  0.6837  0.4625
 1318OPC     OW 5597   2.620   4.240   5.135 -0.3007 -0.4367  0.7855
 1318OPC    HW1 5598   2.533   4.248   5.141 -0.3181  0.2843 -0.2625
 1318OPC    HW2 5599   2.646   4.318   5.107  0.4534 -1.3456 -1.2086
 1318OPC     MW 5600   2.611   4.253   5.132 -0.1919 -0.4647  0.3359
 1319OPC     OW 5601   4.577   0.106   0.172  0.0100  0.0843 -0.3743
 1319OPC    HW1 5602   4.519   0.045   0.150 -0.5750  0.0716  1.0637
 1319OPC    HW2 5603   4.588   0.152   0.099 -0.3440 -1.0809 -1.1899
 1319OPC     MW 5604   4.570   0.104   0.158 -0.1287 -0.0897 -0.2824
 1320OPC     OW 5605   0.971   2.237   4.775  0.5909  0.2802 -0.4983
 1320OPC    HW1 5606   1.021   2.263   4.842  0.9166 -1.1146 -0.1805
 1320OPC    HW2 5607   0.986   2.297   4.714  2.0664  0.3045 -0.1348
 1320OPC     MW 5608   0.980   2.250   4.776  0.8570  0.0777 -0.3977
 1321OPC     OW 5609   0.738   3.280   1.559  0.1722 -0.8991 -0.0600
 1321OPC    HW1 5610   0.662   3.237   1.561 -0.0873 -0.4399  0.0801
 1321OPC    HW2 5611   0.793   3.225   1.599  0.0191 -1.4291 -0.5610
 1321OPC     MW 5612   0.735   3.265   1.565  0.1113 -0.9097 -0.1133
 1322OPC     OW 5613   1.658   3.588   2.388  0.0628 -0.6232 -0.0626
 1322OPC    HW1 5614   1.600   3.566   2.449  0.7648 -0.6126  0.6137
 1322OPC    HW2 5615   1.697   3.513   2.369  1.7362 -0.2158  1.4951
 1322OPC     MW 5616   1.655   3.574   2.394  0.4137 -0.5615  0.2675
 1323OPC     OW 5617   4.485   3.826   4.597 -0.3092  0.5733  0.0022
 1323OPC    HW1 5618   4.442   3.821   4.521  0.2612  2.0687 -0.4500
 1323OPC    HW2 5619   4.473   3.747   4.632 -0.6117 -0.1441 -1.6222
 1323OPC     MW 5620   4.477   3.813   4.591 -0.2697  0.6882 -0.3045
 1324OPC     OW 5621   3.619   4.042   5.121  0.0422 -0.0316 -0.2845
 1324OPC    HW1 5622   3.663   3.976   5.156 -0.3424  0.1754  0.6078
 1324OPC    HW2 5623   3.660   4.056   5.045  1.0707 -0.2950  0.2098
 1324OPC     MW 5624   3.631   4.034   5.115  0.1373 -0.0401 -0.0796
 1325OPC     OW 5625   3.767   3.922   2.737  0.6995  0.0318 -0.0074
 1325OPC    HW1 5626   3.808   3.900   2.810  0.4139  1.1213  0.4990
 1325OPC    HW2 5627   3.772   4.009   2.736 -0.8414  0.1393 -0.3662
 1325OPC     MW 5628   3.774   3.932   2.747  0.4299  0.2086  0.0144
 1326OPC     OW 5629   0.654   0.744   3.073  0.4854  0.7716  0.5826
 1326OPC    HW1 5630   0.693   0.697   3.011 -1.1147  1.4735 -1.0408
 1326OPC    HW2 5631   0.602   0.687   3.113  0.4854  0.5983  0.3381
 1326OPC     MW 5632   0.652   0.729   3.070  0.2490  0.8497  0.3066
 1327OPC     OW 5633   4.446   4.974   0.010 -0.0050 -0.3100 -0.3282
 1327OPC    HW1 5634   4.528   4.958  -0.015  0.1795 -3.2853  1.6858
 1327OPC    HW2 5635   4.420   4.898   0.043 -3.3299  0.7807 -0.1009
 1327OPC     MW 5636   4.454   4.961   0.011 -0.4690 -0.5884  0.0029
 1328OPC     OW 5637   3.343   4.931   4.271  0.4834  0.0911 -0.1473
 1328OPC    HW1 5638   3.373   4.991   4.327 -0.4369  0.6142 -0.2018
 1328OPC    HW2 5639   3.415   4.906   4.228  0.9674  0.7604  0.2486
 1328OPC     MW 5640   3.358   4.936   4.273  0.4189  0.2673 -0.0968
 1329OPC     OW 5641   1.679   1.271   4.586  0.0798  0.3399 -0.0697
 1329OPC    HW1 5642   1.680   1.239   4.667  0.0331  0.7959  0.1104
 1329OPC    HW2 5643   1.724   1.211   4.540 -1.7075 -1.0412 -0.1294
 1329OPC     MW 5644   1.686   1.257   4.591 -0.1911  0.2033 -0.0517
 1330OPC     OW 5645   0.450   0.360   4.821 -0.3564  0.5079  0.0593
 1330OPC    HW1 5646   0.534   0.356   4.799 -0.3344 -0.1552  0.2364
 1330OPC    HW2 5647   0.446   0.426   4.877 -0.0513  0.8884 -0.3557
 1330OPC     MW 5648   0.462   0.369   4.826 -0.3081  0.4661  0.0241
 1331OPC     OW 5649   0.677   3.766   2.382 -0.2620 -0.3341  0.0095
 1331OPC    HW1 5650   0.710   3.698   2.426  0.7510  0.8089  1.1112
 1331OPC    HW2 5651   0.668   3.827   2.444 -0.8666  0.6348 -1.0101
 1331OPC     MW 5652   0.680   3.765   2.398 -0.2017 -0.0221  0.0217
 1332OPC     OW 5653   4.920   4.148   4.876 -0.0204 -0.0235  0.4710
 1332OPC    HW1 5654   4.960   4.204   4.822 -0.2043  1.0484  1.4034
 1332OPC    HW2 5655   4.836   4.172   4.872 -0.2162 -0.7023  0.3476
 1332OPC     MW 5656   4.913   4.160   4.867 -0.0765  0.0346  0.5906
 1333OPC     OW 5657   4.456   1.676   4.036 -0.0475  0.1850 -0.4599
 1333OPC    HW1 5658   4.411   1.630   4.095  1.1029 -1.2786 -0.6632
 1333OPC    HW2 5659   4.413   1.751   4.032 -2.6317 -1.1949 -0.8325
 1333OPC     MW 5660   4.443   1.680   4.044 -0.2594 -0.2351 -0.5448
 1334OPC     OW 5661   1.463   2.821   0.210  0.1795  0.1447  0.0461
 1334OPC    HW1 5662   1.399   2.766   0.187  0.2937  0.2230 -0.4733
 1334OPC    HW2 5663   1.511   2.774   0.265 -0.0896 -0.0579  0.1115
 1334OPC     MW 5664   1.460   2.806   0.214  0.1566  0.1262 -0.0210
 1335OPC     OW 5665   0.930   2.516   1.981  0.3331  0.2592  0.3601
 1335OPC    HW1 5666   0.873   2.503   1.916  0.1426  0.0512  0.5675
 1335OPC    HW2 5667   0.879   2.525   2.052  0.5713 -0.2936  0.6034
 1335OPC     MW 5668   0.914   2.516   1.982  0.3401  0.1467  0.4267
 1336OPC     OW 5669   0.351   0.282   1.466 -0.0933  0.0227  0.4244
 1336OPC    HW1 5670   0.287   0.336   1.440 -0.6654  0.2772  2.2556
 1336OPC    HW2 5671   0.424   0.326   1.447 -0.5417  1.3985  1.6891
 1336OPC     MW 5672   0.352   0.297   1.459 -0.2440  0.2635  0.8818
 1337OPC     OW 5673   4.748   3.152   1.246  0.2739 -0.0398 -0.2727
 1337OPC    HW1 5674   4.773   3.196   1.175  0.4831 -0.0938 -0.2320
 1337OPC    HW2 5675   4.823   3.129   1.284  0.2074  2.0072  1.2373
 1337OPC     MW 5676   4.763   3.155   1.241  0.2949  0.2546 -0.0436
 1338OPC     OW 5677   3.570   2.942   1.900 -0.2584 -0.2022  0.1523
 1338OPC    HW1 5678   3.565   3.015   1.853  0.3464 -0.0047  0.3885
 1338OPC    HW2 5679   3.505   2.893   1.869 -0.5238  0.3461 -0.1612
 1338OPC     MW 5680   3.560   2.945   1.888 -0.2084 -0.0919  0.1410
 1339OPC     OW 5681   0.836   2.972   3.395  0.3933 -0.1924 -0.7126
 1339OPC    HW1 5682   0.901   2.969   3.454 -0.6075 -0.9508  0.3871
 1339OPC    HW2 5683   0.765   2.985   3.443 -0.4706 -0.8900 -1.7656
 1339OPC     MW 5684   0.835   2.974   3.411  0.1178 -0.4075 -0.7057
 1340OPC     OW 5685   2.273   3.513   2.753  0.5701  0.6013 -0.5222
 1340OPC    HW1 5686   2.217   3.579   2.765 -0.6366 -0.5712  0.8220
 1340OPC    HW2 5687   2.220   3.443   2.749  1.9097 -0.5298  0.5812
 1340OPC     MW 5688   2.257   3.513   2.754  0.5897  0.2612 -0.1606
 1341OPC     OW 5689   2.055   4.178   4.569 -0.4912 -0.1015 -0.0034
 1341OPC    HW1 5690   2.096   4.227   4.510 -0.5282  1.2570  1.0663
 1341OPC    HW2 5691   2.117   4.124   4.599 -0.8055 -1.9357 -2.3383
 1341OPC     MW 5692   2.070   4.177   4.565 -0.5431 -0.1719 -0.1907
 1342OPC     OW 5693   4.053   2.823   4.188 -0.2700 -0.0466  0.1608
 1342OPC    HW1 5694   4.017   2.783   4.256  0.7085 -2.0391 -0.3969
 1342OPC    HW2 5695   4.133   2.844   4.216 -0.8265  1.7495  0.4968
 1342OPC     MW 5696   4.060   2.820   4.202 -0.2079 -0.0756  0.1283
 1343OPC     OW 5697   0.373   1.034   2.045 -0.3197  0.2268 -0.3732
 1343OPC    HW1 5698   0.405   0.955   2.067 -0.1786  0.3797 -0.0212
 1343OPC    HW2 5699   0.306   1.044   2.100  0.5615  0.9868  0.6007
 1343OPC     MW 5700   0.368   1.024   2.056 -0.1687  0.3617 -0.1773
 1344OPC     OW 5701   1.642   1.785   1.228  0.2275 -0.5750 -0.4830
 1344OPC    HW1 5702   1.627   1.823   1.305  0.8036 -0.2748 -0.5122
 1344OPC    HW2 5703   1.618   1.845   1.170  0.2824 -0.6018 -0.5338
 1344OPC     MW 5704   1.637   1.799   1.231  0.3207 -0.5347 -0.4948
 1345OPC     OW 5705   3.797   3.053   4.442 -0.0087 -0.0105 -0.0912
 1345OPC    HW1 5706   3.816   3.006   4.514  0.6279 -1.6240 -1.2387
 1345OPC    HW2 5707   3.869   3.101   4.430 -0.3815  0.7717  0.6969
 1345OPC     MW 5708   3.811   3.053   4.451  0.0302 -0.1333 -0.1442
 1346OPC     OW 5709   1.434   4.408   2.510 -0.2177  0.2972 -0.1403
 1346OPC    HW1 5710   1.367   4.414   2.565 -0.0814 -0.5872  0.1398
 1346OPC    HW2 5711   1.396   4.392   2.433 -0.3236 -0.6306  0.0928
 1346OPC     MW 5712   1.419   4.406   2.507 -0.2133  0.0296 -0.0645
 1347OPC     OW 5713   1.975   4.709   3.718 -0.0355  0.1679  0.1541
 1347OPC    HW1 5714   2.061   4.691   3.724 -0.2035 -1.4474 -1.3760
 1347OPC    HW2 5715   1.940   4.661   3.782  0.1290  0.2952  0.3430
 1347OPC     MW 5716   1.983   4.699   3.729 -0.0361 -0.0520 -0.0440
 1348OPC     OW 5717   0.533   2.482   3.234 -0.3079  0.0672 -0.0362
 1348OPC    HW1 5718   0.598   2.498   3.178  1.0063 -0.5349  1.2632
 1348OPC    HW2 5719   0.466   2.525   3.199  1.1118  1.8917 -0.6976
 1348OPC     MW 5720   0.533   2.491   3.220  0.0960  0.2478  0.0579
 1349OPC     OW 5721   4.185   0.814   3.333  0.0715  0.0398 -0.2809
 1349OPC    HW1 5722   4.234   0.751   3.370  0.7812  0.3372 -0.6855
 1349OPC    HW2 5723   4.221   0.823   3.254 -0.5839  0.3486 -0.5476
 1349OPC     MW 5724   4.198   0.806   3.327  0.0792  0.1293 -0.3800
 1350OPC     OW 5725   3.840   2.966   5.144 -0.5142 -0.0227 -0.2577
 1350OPC    HW1 5726   3.761   2.984   5.176 -0.6926 -0.4313 -0.4666
 1350OPC    HW2 5727   3.856   3.034   5.091  0.0695  1.0044  1.1616
 1350OPC     MW 5728   3.831   2.979   5.141 -0.4544  0.0685 -0.0787
 1351OPC     OW 5729   3.872   0.956   0.049  0.3510 -0.0862 -0.0228
 1351OPC    HW1 5730   3.890   1.041   0.037  0.8091  0.0484  1.4420
 1351OPC    HW2 5731   3.946   0.916   0.028 -0.3977 -0.3482 -2.5187
 1351OPC     MW 5732   3.885   0.963   0.044  0.3082 -0.1050 -0.1751
 1352OPC     OW 5733   3.515   3.325   0.665 -0.6711 -0.2421 -0.0957
 1352OPC    HW1 5734   3.429   3.322   0.678 -0.9067 -0.9110 -1.5534
 1352OPC    HW2 5735   3.528   3.407   0.636 -0.7687 -0.0493  0.3984
 1352OPC     MW 5736   3.504   3.337   0.663 -0.7203 -0.3123 -0.2380
 1353OPC     OW 5737   1.962   3.448   1.381  0.2492 -0.0023  0.0355
 1353OPC    HW1 5738   2.021   3.389   1.404  0.0790 -0.2767 -0.2192
 1353OPC    HW2 5739   1.919   3.410   1.315  0.1741  0.4253 -0.1676
 1353OPC     MW 5740   1.964   3.434   1.375  0.2130  0.0203 -0.0321
 1354OPC     OW 5741   1.804   4.102   3.414  0.5607 -0.1324 -0.6144
 1354OPC    HW1 5742   1.759   4.094   3.489  0.7307 -0.1447 -0.5133
 1354OPC    HW2 5743   1.799   4.187   3.396  1.7888  0.1364  0.2047
 1354OPC     MW 5744   1.796   4.113   3.423  0.7672 -0.0942 -0.4785
 1355OPC     OW 5745   3.606   5.022   1.448  0.1887 -0.2810 -0.1582
 1355OPC    HW1 5746   3.570   5.055   1.520  0.8192 -0.2981  0.1716
 1355OPC    HW2 5747   3.638   5.091   1.406  1.0838 -0.4089  0.2942
 1355OPC     MW 5748   3.606   5.037   1.452  0.4141 -0.3026 -0.0427
 1356OPC     OW 5749   3.706   4.421   3.049  0.4497 -0.3220 -0.2020
 1356OPC    HW1 5750   3.665   4.435   3.124  1.0698  3.5914 -0.3902
 1356OPC    HW2 5751   3.775   4.372   3.072 -0.0544 -0.2834  1.5198
 1356OPC     MW 5752   3.710   4.415   3.063  0.4668  0.2618  0.0247
 1357OPC     OW 5753   0.303   0.666   3.030 -0.2415  0.1140 -0.4800
 1357OPC    HW1 5754   0.371   0.653   3.083 -0.5424  0.5583  0.0303
 1357OPC    HW2 5755   0.241   0.614   3.063 -0.1203 -0.3625 -1.0011
 1357OPC     MW 5756   0.304   0.657   3.043 -0.2680  0.1092 -0.4816
 1358OPC     OW 5757   1.586   4.415   0.734  0.4255 -0.3387 -0.1561
 1358OPC    HW1 5758   1.566   4.362   0.800 -1.6543 -0.8142 -1.0954
 1358OPC    HW2 5759   1.661   4.382   0.703 -0.6665 -2.6721 -0.5639
 1358OPC     MW 5760   1.594   4.402   0.739 -0.0431 -0.7534 -0.3551
 1359OPC     OW 5761   2.280   0.522   1.884 -0.8962  0.5289 -0.2029
 1359OPC    HW1 5762   2.346   0.575   1.905 -1.2476  0.2015  1.9761
 1359OPC    HW2 5763   2.212   0.558   1.925 -1.1115 -1.6043  1.4959
 1359OPC     MW 5764   2.280   0.535   1.893 -0.9798  0.1655  0.3700
 1360OPC     OW 5765   1.918   3.134   4.529 -0.1032 -0.3978 -0.7817
 1360OPC    HW1 5766   1.842   3.142   4.570  1.6840  0.2805  2.8150
 1360OPC    HW2 5767   1.945   3.217   4.520  1.4361 -0.6554  0.8076
 1360OPC     MW 5768   1.911   3.148   4.534  0.3882 -0.3356 -0.0160
 1361OPC     OW 5769   2.656   1.272   4.290 -0.1127 -0.1363 -0.5816
 1361OPC    HW1 5770   2.635   1.241   4.211 -0.9911 -2.5974  0.5106
 1361OPC    HW2 5771   2.586   1.254   4.339  0.5354  1.0271  0.8663
 1361OPC     MW 5772   2.643   1.265   4.286 -0.1467 -0.3279 -0.2067
 1362OPC     OW 5773   4.117   0.669   4.990 -0.0053 -0.1768 -0.4584
 1362OPC    HW1 5774   4.101   0.719   5.060  0.8836  0.3732 -0.6301
 1362OPC    HW2 5775   4.204   0.665   4.988 -0.0527 -1.1602 -0.8589
 1362OPC     MW 5776   4.128   0.676   5.000  0.1190 -0.2408 -0.5431
 1363OPC     OW 5777   0.323   1.566   0.604 -0.5027 -0.1961  0.4907
 1363OPC    HW1 5778   0.318   1.494   0.555 -1.2234  0.2062 -0.0388
 1363OPC    HW2 5779   0.386   1.547   0.662 -0.8672 -1.3559  0.5294
 1363OPC     MW 5780   0.331   1.553   0.606 -0.6630 -0.3080  0.4182
 1364OPC     OW 5781   2.001   3.750   0.904 -0.0336  0.4605 -0.3454
 1364OPC    HW1 5782   2.084   3.775   0.898  0.2364 -0.4508 -0.4957
 1364OPC    HW2 5783   1.973   3.787   0.978  0.4745  0.8515 -0.3502
 1364OPC     MW 5784   2.009   3.759   0.914  0.0813  0.3836 -0.3683
 1365OPC     OW 5785   3.024   0.837   4.019  0.6456  0.4117  0.2351
 1365OPC    HW1 5786   3.020   0.750   4.007  1.7882  0.1178  1.7092
 1365OPC    HW2 5787   3.032   0.868   3.938  1.1864 -0.9441 -0.2626
 1365OPC     MW 5788   3.025   0.828   4.005  0.8943  0.1680  0.3793
 1366OPC     OW 5789   2.471   2.899   4.316  0.0100  0.3473  0.2125
 1366OPC    HW1 5790   2.526   2.919   4.381  0.9454  0.2937 -0.5465
 1366OPC    HW2 5791   2.471   2.971   4.267 -2.1809  1.1434  1.2228
 1366OPC     MW 5792   2.479   2.913   4.319 -0.1755  0.4569  0.2496
 1367OPC     OW 5793   1.193   3.108   2.864  0.0140 -0.0531 -0.3824
 1367OPC    HW1 5794   1.167   3.189   2.848  0.8610 -0.0029 -1.6488
 1367OPC    HW2 5795   1.279   3.111   2.855  0.0847 -1.0569 -0.2431
 1367OPC     MW 5796   1.202   3.120   2.861  0.1496 -0.1941 -0.5490
[truncated: 809,816 more chars]
