# Supplementary material for: Metallicious: Automated Force-Field Parameterization of Covalently Bound Metals for Supramolecular Structures
Source: J Chem Theory Comput. 2024 Oct 7;20(20):9060–71. doi: 10.1021/acs.jctc.4c00850 (PMC11500408; doi:10.1021/acs.jctc.4c00850)
Supplement: Supplementary file 2 — ct4c00850_si_002.zip [file ct4c00850_si_002.zip › SI_MD_input/Fe4L6/metallicious/2_nvt.gro]

God Rules Over Mankind, Animals, Cosmos and Such
17532
    1Fe      Fe    1   2.078   2.522   3.330 -0.2943  0.1670  0.0195
    2Fe      Fe    2   3.196   2.142   2.817 -0.4505  0.2928  0.2653
    3Fe      Fe    3   2.180   2.299   2.038  0.5061 -0.2179 -0.0113
    4Fe      Fe    4   2.734   3.331   2.535  0.3149  0.1046 -0.0433
    5UNK     O0    5   2.469   3.160   3.166 -0.1048 -0.4013 -0.6853
    5UNK     S1    6   2.577   3.118   3.079 -0.4013 -0.3642 -0.1215
    5UNK     C2    7   2.499   3.102   2.917 -0.1947 -1.0139  0.1093
    5UNK     C3    8   2.535   3.197   2.820 -0.2821  0.8869  0.0561
    5UNK     C4    9   2.489   3.191   2.691 -0.0706  0.4286  0.7965
    5UNK     N5   10   2.546   3.282   2.593 -0.1061  0.4026  0.4783
    5UNK     C6   11   2.463   3.371   2.545 -0.6161  0.4267 -0.7866
    5UNK     C7   12   2.496   3.459   2.432  0.0621  0.3227  0.7190
    5UNK     C8   13   2.405   3.545   2.368 -0.1045 -1.5363  0.5351
    5UNK     C9   14   2.454   3.621   2.258 -0.0784 -0.6215  0.7844
    5UNK    C10   15   2.588   3.619   2.225 -0.0038  0.4072 -0.6529
    5UNK    C11   16   2.671   3.533   2.299 -0.1337  0.6467  0.1748
    5UNK    N12   17   2.628   3.457   2.400  0.5901  0.3098 -0.4820
    5UNK    C13   18   2.392   3.092   2.659 -0.2819 -0.2458 -0.2754
    5UNK    C14   19   2.349   3.004   2.761 -0.4334  0.5671 -0.1700
    5UNK    C15   20   2.398   3.007   2.890  0.0716 -0.0147 -0.0470
    5UNK    C16   21   2.354   2.908   3.003 -0.5202 -0.4489 -0.1300
    5UNK    C17   22   2.431   2.795   3.027 -0.2602  0.2959 -0.6590
    5UNK    C18   23   2.399   2.702   3.129  0.5638  0.6166 -0.7336
    5UNK    C19   24   2.243   2.931   3.080  0.3630  0.6516 -0.0772
    5UNK    S20   25   2.122   3.056   3.041 -0.2365  0.0313 -0.0598
    5UNK    O21   26   2.060   3.072   3.172  0.4904 -0.0261  0.1442
    5UNK    O22   27   2.185   3.168   2.983  0.0132 -1.0369  0.1891
    5UNK    O23   28   2.023   2.993   2.957  0.7274  0.2085 -0.3309
    5UNK    C24   29   2.210   2.840   3.183 -0.3788 -0.7133 -0.3814
    5UNK    C25   30   2.283   2.728   3.202  0.1006  0.4098 -0.5414
    5UNK    N26   31   2.247   2.639   3.305 -0.5283  0.5887 -0.3267
    5UNK    C27   32   2.303   2.656   3.421  0.0769 -0.2470 -0.0513
    5UNK    C28   33   2.271   2.566   3.530 -0.9034 -0.1710  0.4410
    5UNK    C29   34   2.350   2.563   3.648 -0.2279  0.3539 -0.1608
    5UNK    C30   35   2.331   2.453   3.738  0.1440 -0.7077  0.2418
    5UNK    C31   36   2.218   2.370   3.717  0.1049 -0.3828 -0.1492
    5UNK    C32   37   2.144   2.386   3.598 -0.7249 -0.3543 -0.6526
    5UNK    N33   38   2.170   2.483   3.509 -0.3252 -0.3347 -0.1085
    5UNK    O34   39   2.667   3.236   3.066 -0.8252  0.2229  0.3343
    5UNK    O35   40   2.635   2.990   3.090  0.3210 -0.3038 -0.7008
    5UNK    H36   41   2.601   3.278   2.849  0.3289  0.6527 -0.6418
    5UNK    H37   42   2.373   3.393   2.603  0.0576  0.5166  0.2433
    5UNK    H38   43   2.301   3.539   2.398 -0.0586 -2.2736  0.5650
    5UNK    H39   44   2.385   3.684   2.203  0.4347 -1.6105 -1.0641
    5UNK    H40   45   2.637   3.679   2.150  3.2619  0.6823  1.4526
    5UNK    H41   46   2.778   3.523   2.278 -0.2993 -1.3424  0.1506
    5UNK    H42   47   2.368   3.078   2.554 -2.1989  2.5289 -0.3246
    5UNK    H43   48   2.279   2.925   2.737 -0.0002 -0.2907  1.3052
    5UNK    H44   49   2.528   2.791   2.977 -0.0660 -1.3252 -0.1939
    5UNK    H45   50   2.472   2.624   3.149  0.8306  0.9946 -0.1803
    5UNK    H46   51   2.131   2.852   3.257  1.4350  0.2082  1.4883
    5UNK    H47   52   2.375   2.736   3.442  0.3986 -0.1120 -1.5345
    5UNK    H48   53   2.427   2.636   3.671  1.2558 -1.0101 -0.6558
    5UNK    H49   54   2.386   2.439   3.830  2.1724  1.8251 -0.4682
    5UNK    H50   55   2.199   2.284   3.780  1.5686 -2.1055 -1.8881
    5UNK    H51   56   2.057   2.320   3.597 -2.1923  1.3853  1.2573
    6UNK     O0   57   2.524   2.056   3.005 -0.1188 -0.2400 -0.2651
    6UNK     S1   58   2.656   2.003   3.045  0.0455 -0.2524 -0.1361
    6UNK     C2   59   2.756   2.152   3.056 -0.0009 -1.1084 -0.0552
    6UNK     C3   60   2.890   2.140   3.011  0.0625 -0.1664  0.4788
    6UNK     C4   61   2.967   2.254   2.980 -0.4210 -0.0221  0.2383
    6UNK     N5   62   3.101   2.235   2.964  0.0016 -0.3307 -0.2970
    6UNK     C6   63   3.173   2.280   3.062  0.3243 -0.2810  0.4747
    6UNK     C7   64   3.317   2.293   3.032 -0.3780  0.3611 -0.0499
    6UNK     C8   65   3.405   2.366   3.105 -0.8135 -0.3654 -0.1381
    6UNK     C9   66   3.539   2.371   3.071  0.1916  0.7736 -0.0489
    6UNK    C10   67   3.589   2.287   2.965 -0.9720 -0.0716 -0.9025
    6UNK    C11   68   3.494   2.219   2.897 -0.6757 -0.2621  0.3133
    6UNK    N12   69   3.359   2.224   2.924 -0.2140  0.3481  0.4352
    6UNK    C13   70   2.920   2.380   3.001 -0.3054  0.0089  0.2167
    6UNK    C14   71   2.786   2.394   3.038 -0.0487  0.5375  0.3853
    6UNK    C15   72   2.706   2.285   3.076 -0.1493  0.0460 -0.1634
    6UNK    C16   73   2.568   2.320   3.117 -0.0406 -0.3740  0.3708
    6UNK    C17   74   2.459   2.337   3.027 -0.8597 -0.0045  0.6159
    6UNK    C18   75   2.325   2.350   3.066  0.3513 -0.2729  0.3326
    6UNK    C19   76   2.536   2.309   3.253  0.0088 -0.1129 -0.5127
    6UNK    S20   77   2.653   2.296   3.387 -0.2946  0.3102  0.2604
    6UNK    O21   78   2.579   2.269   3.511 -0.4606 -0.1764  0.1491
    6UNK    O22   79   2.754   2.198   3.346  0.4093  0.3373 -0.5264
    6UNK    O23   80   2.707   2.429   3.374 -0.2831 -0.2004  0.6024
    6UNK    C24   81   2.399   2.319   3.298 -0.2953  0.4440  0.3557
    6UNK    C25   82   2.300   2.343   3.205 -0.2320  0.0295 -0.3726
    6UNK    N26   83   2.173   2.354   3.262  0.4201  0.0821 -0.0869
    6UNK    C27   84   2.095   2.252   3.249  0.0480 -0.1249  0.5560
    6UNK    C28   85   1.957   2.257   3.309 -0.3629 -0.3189  0.0098
    6UNK    C29   86   1.867   2.145   3.314  0.8126  0.2628  0.4345
    6UNK    C30   87   1.740   2.171   3.371  0.0104  0.5027 -0.6160
    6UNK    C31   88   1.715   2.304   3.415  0.7643 -0.0175 -0.2081
    6UNK    C32   89   1.803   2.405   3.402 -0.6597 -0.1929  0.4341
    6UNK    N33   90   1.924   2.385   3.353 -0.1352 -0.0478  0.2063
    6UNK    O34   91   2.662   1.956   3.180 -0.0455 -0.2336 -0.0531
    6UNK    O35   92   2.710   1.917   2.947 -0.0125  0.2087 -0.2016
    6UNK    H36   93   2.943   2.045   3.004 -1.6240 -1.1592  0.8592
    6UNK    H37   94   3.139   2.312   3.161 -1.7088 -1.1463  0.1058
    6UNK    H38   95   3.365   2.425   3.187  0.5975 -1.6664  1.5710
    6UNK    H39   96   3.605   2.433   3.131 -0.0498  1.9836 -0.9893
    6UNK    H40   97   3.693   2.276   2.937 -1.3073 -0.4239 -2.0632
    6UNK    H41   98   3.525   2.155   2.815  0.7612  0.1753  0.4851
    6UNK    H42   99   2.972   2.474   2.985 -0.0960 -0.0986  0.2705
    6UNK    H43  100   2.754   2.497   3.051  0.5239  0.5596  1.8883
    6UNK    H44  101   2.491   2.342   2.923  1.5242 -1.3285  1.2114
    6UNK    H45  102   2.248   2.367   2.992 -1.0406 -0.3833  1.7096
    6UNK    H46  103   2.373   2.315   3.403  2.7600 -1.0938  1.1569
    6UNK    H47  104   2.117   2.158   3.197 -1.1831 -0.3966  0.4890
    6UNK    H48  105   1.892   2.047   3.275 -2.3303  0.1618 -1.6772
    6UNK    H49  106   1.664   2.094   3.377 -1.3378  1.8916  2.1860
    6UNK    H50  107   1.619   2.312   3.465 -0.2261  1.5029 -2.2179
    6UNK    H51  108   1.777   2.504   3.440  1.0633  0.0684  1.0174
    7UNK     O0  109   1.757   2.466   2.395 -0.2319  0.3478  0.3835
    7UNK     S1  110   1.842   2.508   2.506  0.0324  0.2017  0.5422
    7UNK     C2  111   1.988   2.401   2.499  0.9327 -0.3860 -0.3554
    7UNK     C3  112   2.024   2.359   2.372 -0.0836  0.7596  0.9139
    7UNK     C4  113   2.138   2.279   2.357 -0.2965  0.0792 -0.5026
    7UNK     N5  114   2.166   2.222   2.227 -0.1953 -0.4465 -0.1181
    7UNK     C6  115   2.151   2.095   2.222 -1.1453 -0.0152 -1.3846
    7UNK     C7  116   2.187   2.025   2.105  0.8501  0.1372  0.6849
    7UNK     C8  117   2.193   1.884   2.099 -0.1875 -0.1314  0.7466
    7UNK     C9  118   2.233   1.824   1.980  0.0985  0.2396  1.3156
    7UNK    C10  119   2.252   1.904   1.867 -0.3512  0.0081  0.1402
    7UNK    C11  120   2.236   2.046   1.881  0.4564 -0.0865  1.2309
    7UNK    N12  121   2.203   2.105   1.998  0.0958  0.5701  0.4283
    7UNK    C13  122   2.215   2.250   2.474  0.1029  0.6802  0.0223
    7UNK    C14  123   2.177   2.296   2.597  0.5452  0.2366 -0.4190
    7UNK    C15  124   2.063   2.376   2.613 -0.1360  0.5144 -0.0051
    7UNK    C16  125   2.025   2.427   2.751 -0.4618 -0.3411  0.1316
    7UNK    C17  126   2.057   2.562   2.786 -0.0620  1.0309 -0.0990
    7UNK    C18  127   2.057   2.615   2.918 -0.1569  0.1014 -0.3285
    7UNK    C19  128   1.987   2.345   2.856 -1.0306  0.4638  0.3818
    7UNK    S20  129   1.948   2.174   2.842  0.1300 -0.1403  0.1600
    7UNK    O21  130   1.869   2.134   2.961 -0.3300  0.4742 -0.1377
    7UNK    O22  131   1.881   2.164   2.714  0.5286  0.0163 -0.0388
    7UNK    O23  132   2.081   2.112   2.837  0.3397  0.5071 -0.4834
    7UNK    C24  133   1.961   2.401   2.988  0.1565 -0.6383  0.3563
    7UNK    C25  134   2.004   2.530   3.016  0.9114  0.5642  0.0061
    7UNK    N26  135   1.990   2.580   3.149 -0.1964  0.4176 -0.0885
    7UNK    C27  136   1.903   2.673   3.161  0.8893  0.4495 -0.0883
    7UNK    C28  137   1.907   2.742   3.286  0.4541 -0.7379 -1.0226
    7UNK    C29  138   1.816   2.848   3.305 -0.2477 -0.3636 -0.6754
    7UNK    C30  139   1.804   2.903   3.435 -0.0149 -1.1458 -1.0006
    7UNK    C31  140   1.880   2.843   3.540 -0.1754  1.0103 -0.1723
    7UNK    C32  141   1.965   2.736   3.510  0.5336 -0.3835 -0.4522
    7UNK    N33  142   1.981   2.689   3.387  0.0601 -0.0384  0.1146
    7UNK    O34  143   1.781   2.494   2.634  0.1067  0.1709 -0.1519
    7UNK    O35  144   1.889   2.645   2.478 -0.1028  0.4268  0.0602
    7UNK    H36  145   1.976   2.386   2.279 -0.0309 -1.0575  0.3291
    7UNK    H37  146   2.101   2.031   2.295  0.2550 -1.5364 -1.7024
    7UNK    H38  147   2.159   1.842   2.193 -2.2309  1.8678  0.9926
    7UNK    H39  148   2.238   1.715   1.976 -0.7777  0.2317 -0.3451
    7UNK    H40  149   2.265   1.862   1.768 -0.4488 -0.5218  0.3514
    7UNK    H41  150   2.259   2.106   1.793  2.4332  0.2530  1.9319
    7UNK    H42  151   2.306   2.191   2.477  0.9298  1.7883 -1.6602
    7UNK    H43  152   2.241   2.262   2.678 -0.2082 -1.0807 -0.3441
    7UNK    H44  153   2.087   2.623   2.702 -2.4050  1.5192 -0.6469
    7UNK    H45  154   2.085   2.715   2.949  1.0622 -0.1239 -0.6515
    7UNK    H46  155   1.915   2.336   3.062 -1.3543  0.0555  0.0600
    7UNK    H47  156   1.845   2.707   3.075  0.2067  2.4054  1.0780
    7UNK    H48  157   1.765   2.887   3.217  2.1211 -1.6740 -2.7457
    7UNK    H49  158   1.738   2.988   3.448 -1.0234 -1.7244 -2.2385
    7UNK    H50  159   1.851   2.867   3.642  0.2566  2.4262 -0.3474
    7UNK    H51  160   2.025   2.691   3.589 -0.6203 -1.2227 -0.0256
    8UNK     O0  161   2.898   2.130   2.156  0.3165  0.0726 -0.4927
    8UNK     S1  162   2.993   2.207   2.236  0.1255  0.2043 -0.2064
    8UNK     C2  163   2.914   2.168   2.393 -0.0976  0.3434 -0.4167
    8UNK     C3  164   3.000   2.137   2.497  0.5711  0.2897  0.3667
    8UNK     C4  165   2.946   2.104   2.624 -0.0534 -0.0412 -0.4643
    8UNK     N5  166   3.036   2.057   2.729 -0.1733  0.0191 -0.5392
    8UNK     C6  167   3.009   1.936   2.774 -0.1327  0.0228  0.0591
    8UNK     C7  168   3.093   1.882   2.880  0.1622 -1.0087  0.0480
    8UNK     C8  169   3.076   1.752   2.939 -0.7666  0.4899  0.4261
    8UNK     C9  170   3.164   1.720   3.040 -0.1172  0.4514 -0.0316
    8UNK    C10  171   3.254   1.811   3.092  0.8780  0.6259 -1.4435
    8UNK    C11  172   3.257   1.938   3.033 -0.3409 -0.1929  0.3878
    8UNK    N12  173   3.181   1.969   2.929  0.2440 -0.6987 -1.0637
    8UNK    C13  174   2.808   2.108   2.650 -1.0657  0.7053 -0.2591
    8UNK    C14  175   2.724   2.150   2.550 -0.3756  0.0824 -0.1031
    8UNK    C15  176   2.773   2.173   2.420 -0.2217 -1.0794 -0.1285
    8UNK    C16  177   2.672   2.202   2.315  0.5807  0.1197 -0.0403
    8UNK    C17  178   2.636   2.335   2.298 -0.8095  0.6006 -0.1250
    8UNK    C18  179   2.540   2.376   2.211 -0.1389 -0.8577  0.1560
    8UNK    C19  180   2.601   2.102   2.244 -0.7144  0.0498  0.2232
    8UNK    S20  181   2.616   1.926   2.273  0.0055 -0.1719 -0.0368
    8UNK    O21  182   2.596   1.858   2.150  0.4474 -0.2290  0.1133
    8UNK    O22  183   2.739   1.887   2.338 -0.0763 -0.8222 -0.8442
    8UNK    O23  184   2.510   1.900   2.368  0.2834  0.1105 -0.6155
    8UNK    C24  185   2.512   2.149   2.143  0.4532 -0.4181  0.0839
    8UNK    C25  186   2.478   2.281   2.129  0.3018 -0.7855  0.3663
    8UNK    N26  187   2.385   2.320   2.036  0.4525  0.9502 -0.0194
    8UNK    C27  188   2.427   2.330   1.915 -0.0361  0.2593 -0.1747
    8UNK    C28  189   2.337   2.369   1.810  0.5807 -0.1762 -0.6716
    8UNK    C29  190   2.373   2.416   1.682  0.6015  0.0277  0.3713
    8UNK    C30  191   2.278   2.466   1.592  0.5322  0.5794  0.0557
    8UNK    C31  192   2.144   2.451   1.631  0.6075  0.0340  0.6554
    8UNK    C32  193   2.107   2.393   1.755 -0.5002  0.7315 -0.1100
    8UNK    N33  194   2.205   2.358   1.839  0.0922 -0.2046  0.1115
    8UNK    O34  195   2.978   2.350   2.227  0.2538  0.2913  0.2355
    8UNK    O35  196   3.133   2.158   2.238 -0.3479 -0.5489  0.2855
    8UNK    H36  197   3.107   2.125   2.485  0.4621 -1.3276  0.8224
    8UNK    H37  198   2.918   1.878   2.756  0.5682 -1.1775  0.2810
    8UNK    H38  199   2.999   1.682   2.908 -0.5349  0.0103  0.9223
    8UNK    H39  200   3.155   1.624   3.090  0.7319 -0.6262 -1.8179
    8UNK    H40  201   3.311   1.784   3.181  0.0900 -1.2665 -1.4605
    8UNK    H41  202   3.332   2.008   3.069 -1.8010  1.3439  0.5093
    8UNK    H42  203   2.767   2.086   2.748  0.0357  1.8824  0.4909
    8UNK    H43  204   2.620   2.174   2.573 -0.3550 -0.0294  0.1076
    8UNK    H44  205   2.687   2.407   2.361  1.1906 -0.1055 -0.8379
    8UNK    H45  206   2.511   2.480   2.212 -0.2626 -0.8329 -1.7420
    8UNK    H46  207   2.470   2.077   2.073  1.1545 -0.0547 -0.7348
    8UNK    H47  208   2.535   2.323   1.904  0.1476  1.0628  0.9875
    8UNK    H48  209   2.479   2.425   1.658  0.6293  2.9791  1.2188
    8UNK    H49  210   2.314   2.505   1.497  1.4927 -0.1169  0.1269
    8UNK    H50  211   2.069   2.489   1.564  1.3233 -1.1453 -0.8866
    8UNK    H51  212   2.005   2.368   1.783  0.1755 -2.2441  0.0705
    9UNK     O0  213   3.252   2.845   2.870  0.0692  0.4214 -0.2553
    9UNK     S1  214   3.168   2.743   2.933  0.1528  0.1734  0.3780
    9UNK     C2  215   3.120   2.636   2.796 -0.2481 -0.3089  0.1815
    9UNK     C3  216   3.178   2.511   2.794  0.1247  0.1181 -0.3634
    9UNK     C4  217   3.143   2.416   2.695 -0.1359  0.3120  0.2596
    9UNK     N5  218   3.211   2.294   2.696  0.1462  0.0993 -0.3274
    9UNK     C6  219   3.309   2.283   2.613  0.4631  0.1108  0.1049
    9UNK     C7  220   3.375   2.148   2.596  0.2697 -0.1993 -0.3825
    9UNK     C8  221   3.459   2.111   2.494 -0.5775  0.3294  0.3718
    9UNK     C9  222   3.498   1.978   2.473  0.7629  0.6149  0.5721
    9UNK    C10  223   3.445   1.883   2.568 -0.6595  0.2611  0.0806
    9UNK    C11  224   3.356   1.927   2.666 -0.0903 -0.2241  0.2927
    9UNK    N12  225   3.323   2.056   2.681  0.2847  0.0110 -0.8863
    9UNK    C13  226   3.066   2.455   2.584  0.3857 -0.0601 -0.1519
    9UNK    C14  227   3.020   2.585   2.582  0.2603 -0.4564 -0.0968
    9UNK    C15  228   3.051   2.685   2.683  0.2947  0.1129  0.5682
    9UNK    C16  229   2.992   2.827   2.666  0.0810  1.2679  0.3542
    9UNK    C17  230   2.876   2.854   2.739 -0.6452  0.8049  0.5922
    9UNK    C18  231   2.815   2.981   2.728  0.0225  0.1640 -0.0991
    9UNK    C19  232   3.052   2.924   2.584 -0.2852 -0.1562  0.0088
    9UNK    S20  233   3.198   2.892   2.483  0.0113 -0.0793 -0.1880
    9UNK    O21  234   3.234   3.017   2.420 -0.5362  0.3263 -0.7493
    9UNK    O22  235   3.298   2.830   2.566 -0.2630 -0.2261 -0.2209
    9UNK    O23  236   3.143   2.796   2.384  0.0518  0.2488  0.4167
    9UNK    C24  237   3.000   3.055   2.595 -0.1402 -0.3913  0.2706
    9UNK    C25  238   2.876   3.084   2.662 -0.4555 -0.4689  0.0567
    9UNK    N26  239   2.828   3.224   2.676  0.2042 -0.4934 -0.2202
    9UNK    C27  240   2.870   3.289   2.780  0.6571  0.0125  0.1787
    9UNK    C28  241   2.823   3.423   2.793  0.4810  0.0325  0.2495
    9UNK    C29  242   2.852   3.499   2.907 -0.5974  0.2917 -0.1321
    9UNK    C30  243   2.801   3.632   2.908  0.0437 -0.0850 -0.5931
    9UNK    C31  244   2.719   3.674   2.809  0.2909 -0.3097 -0.1496
    9UNK    C32  245   2.685   3.582   2.701 -0.4424 -1.1281  0.0315
    9UNK    N33  246   2.745   3.465   2.691  0.0717 -0.4240  0.7575
    9UNK    O34  247   3.040   2.791   2.973 -0.1455  1.4580  0.0567
    9UNK    O35  248   3.235   2.659   3.030  0.0850  0.1069 -0.6852
    9UNK    H36  249   3.249   2.469   2.864 -0.6045 -0.3225  0.1234
    9UNK    H37  250   3.338   2.367   2.549 -0.9653 -0.7574 -1.7684
    9UNK    H38  251   3.498   2.184   2.424  0.8943  0.6795  1.4901
    9UNK    H39  252   3.566   1.953   2.392 -0.4731  1.3366 -0.7454
    9UNK    H40  253   3.488   1.784   2.570  0.6808  0.8044 -0.6947
    9UNK    H41  254   3.318   1.861   2.744  0.1630  1.9649  2.3945
    9UNK    H42  255   3.051   2.381   2.506 -0.3351  0.0621 -0.1371
    9UNK    H43  256   2.968   2.624   2.495  0.7097 -2.2823 -1.2425
    9UNK    H44  257   2.821   2.777   2.792  1.1513  1.6650  3.9907
    9UNK    H45  258   2.723   3.000   2.784  0.8418  1.6695  0.8000
    9UNK    H46  259   3.052   3.135   2.544  1.2554 -0.9714  0.7123
    9UNK    H47  260   2.918   3.232   2.860  3.4528 -0.3228 -1.5923
    9UNK    H48  261   2.901   3.469   3.000 -1.9305 -1.0238  0.1734
    9UNK    H49  262   2.814   3.693   2.996  0.3239 -0.0358 -0.6648
    9UNK    H50  263   2.650   3.758   2.815 -1.2642 -1.6497  1.6669
    9UNK    H51  264   2.608   3.607   2.628  0.6086 -1.4196 -1.2107
   10UNK     O0  265   2.570   2.898   1.952  0.5374 -0.3576 -0.9092
   10UNK     S1  266   2.562   2.751   1.953 -0.1805  0.1629 -0.4172
   10UNK     C2  267   2.426   2.727   2.064 -0.2141 -0.1380  0.6966
   10UNK     C3  268   2.333   2.626   2.031 -0.5535 -0.0659  0.0233
   10UNK     C4  269   2.238   2.586   2.125  0.3002  0.1516  0.5701
   10UNK     N5  270   2.142   2.485   2.094  0.8285  0.3921 -0.5185
   10UNK     C6  271   2.021   2.524   2.065  0.4399 -0.8449 -0.5289
   10UNK     C7  272   1.925   2.421   2.033  0.7263 -0.2770  0.1461
   10UNK     C8  273   1.791   2.450   1.990 -0.4788  0.1604 -0.5639
   10UNK     C9  274   1.712   2.337   1.976 -0.0563  0.5450 -0.7385
   10UNK    C10  275   1.758   2.208   1.984 -0.1659  0.3542 -0.1976
   10UNK    C11  276   1.897   2.192   2.011  0.4263  0.2800  0.2716
   10UNK    N12  277   1.975   2.293   2.031  0.5868  0.3005 -0.3793
   10UNK    C13  278   2.220   2.648   2.249 -0.1776 -0.0119 -0.5167
   10UNK    C14  279   2.312   2.753   2.281  0.2670 -0.0628 -0.3950
   10UNK    C15  280   2.410   2.795   2.192 -0.3937 -0.6021 -0.4618
   10UNK    C16  281   2.491   2.910   2.228 -0.0113 -0.1132 -1.3225
   10UNK    C17  282   2.601   2.878   2.312 -0.0245  0.5505 -0.0831
   10UNK    C18  283   2.684   2.972   2.369 -0.6399  0.0190  0.1105
   10UNK    C19  284   2.466   3.045   2.203  0.1725  0.3402  0.1206
   10UNK    S20  285   2.316   3.102   2.128 -0.3034  0.1433  0.1597
   10UNK    O21  286   2.357   3.227   2.059 -0.3308  0.4282 -0.0231
   10UNK    O22  287   2.273   2.993   2.048  0.2690 -0.5430 -0.5478
   10UNK    O23  288   2.222   3.124   2.242 -0.1692 -0.3670 -0.3287
   10UNK    C24  289   2.555   3.138   2.254  0.4116 -0.2096  0.0242
   10UNK    C25  290   2.660   3.103   2.344  0.4264  0.2526 -0.7299
   10UNK    N26  291   2.748   3.198   2.395  0.0457 -0.3443 -0.1331
   10UNK    C27  292   2.859   3.208   2.327 -0.1931  0.6673  0.8829
   10UNK    C28  293   2.958   3.310   2.366 -1.0220 -0.3070 -0.3665
   10UNK    C29  294   3.086   3.332   2.308 -0.2772 -0.1759  0.2637
   10UNK    C30  295   3.168   3.435   2.352 -0.0721 -0.1974  0.4518
   10UNK    C31  296   3.122   3.516   2.460 -0.3036  0.1150 -0.6754
   10UNK    C32  297   2.996   3.485   2.517 -0.0969 -0.7698  0.1311
   10UNK    N33  298   2.913   3.385   2.470 -0.6058  0.3466 -0.2115
   10UNK    O34  299   2.663   2.672   2.021 -0.0439 -0.5423  0.0006
   10UNK    O35  300   2.514   2.698   1.827  0.8835 -0.2806 -0.1080
   10UNK    H36  301   2.329   2.578   1.933  0.8754 -0.1286 -0.0184
   10UNK    H37  302   1.991   2.626   2.090  1.5583 -0.5597 -0.3244
   10UNK    H38  303   1.759   2.550   1.963 -1.0042 -0.0968 -0.9145
   10UNK    H39  304   1.605   2.347   1.955  0.3900  1.3226 -2.9227
   10UNK    H40  305   1.699   2.118   1.971  0.8896 -0.1219 -1.9761
   10UNK    H41  306   1.941   2.093   1.995 -0.4262 -0.2239  0.9492
   10UNK    H42  307   2.145   2.611   2.319  0.9472 -0.3261  0.5551
   10UNK    H43  308   2.311   2.803   2.377  1.7833 -2.1964  0.8103
   10UNK    H44  309   2.619   2.775   2.340  0.1913  1.0414  1.6781
   10UNK    H45  310   2.768   2.937   2.429  1.6056  2.4726 -1.3923
   10UNK    H46  311   2.532   3.243   2.236  1.7410  0.0097 -0.5833
   10UNK    H47  312   2.875   3.138   2.244 -0.8373  1.5958 -0.0478
   10UNK    H48  313   3.118   3.274   2.222  0.8450 -1.3460  1.4222
   10UNK    H49  314   3.253   3.452   2.286  0.9827 -2.1998  1.2271
   10UNK    H50  315   3.181   3.599   2.497 -0.5439 -0.3340  0.7800
   10UNK    H51  316   2.965   3.539   2.606  1.9132 -1.1050  1.0803
   11NMe     N0  317   0.563   1.783   2.708 -0.4562 -0.2317 -0.1066
   11NMe     C1  318   0.580   1.787   2.557 -0.6234  0.4114  0.1193
   11NMe     C2  319   0.485   1.906   2.758 -0.4753 -0.1723  0.1711
   11NMe     C3  320   0.696   1.777   2.775 -0.2236 -0.7821 -0.3827
   11NMe     C4  321   0.481   1.664   2.748  0.2201  1.0029 -0.0757
   11NMe     H5  322   0.626   1.881   2.526  0.2039  0.0696  0.2856
   11NMe     H6  323   0.493   1.768   2.495 -0.3168 -2.9166  0.5298
   11NMe     H7  324   0.659   1.720   2.523 -0.8135 -0.5580  1.5196
   11NMe     H8  325   0.432   1.885   2.850  1.0922 -0.2988  1.0831
   11NMe     H9  326   0.415   1.927   2.677 -0.0909 -0.7599 -0.3272
   11NMe    H10  327   0.556   1.987   2.776  1.7152 -1.7640 -0.7916
   11NMe    H11  328   0.742   1.682   2.750 -0.1514 -0.9720  0.4341
   11NMe    H12  329   0.668   1.779   2.881 -0.4017  2.0868 -0.4118
   11NMe    H13  330   0.750   1.870   2.757  0.0557 -0.5474  1.4350
   11NMe    H14  331   0.524   1.567   2.723 -2.1133 -0.4949  1.3450
   11NMe    H15  332   0.382   1.662   2.703  0.8948  0.7100 -1.6228
   11NMe    H16  333   0.471   1.662   2.856 -1.2997  1.5088 -0.1846
   12NMe     N0  334   4.514   4.611   4.734  0.3275  0.1850 -0.0247
   12NMe     C1  335   4.660   4.660   4.710  0.1391  0.6158  0.2617
   12NMe     C2  336   4.447   4.605   4.595  0.2985 -0.5526 -0.7130
   12NMe     C3  337   4.448   4.711   4.834 -0.5023 -0.1662 -0.7548
   12NMe     C4  338   4.526   4.468   4.800 -0.1837 -0.4411  0.6379
   12NMe     H5  339   4.664   4.737   4.633  2.5903  2.3241  1.9525
   12NMe     H6  340   4.713   4.576   4.664 -1.5379  0.7004 -2.0198
   12NMe     H7  341   4.713   4.700   4.796 -1.0280  0.2333  1.1864
   12NMe     H8  342   4.442   4.701   4.544 -3.4560 -1.2372 -1.9080
   12NMe     H9  343   4.345   4.567   4.600  0.6242 -1.3053  1.3161
   12NMe    H10  344   4.500   4.538   4.528  0.5360  0.2092 -1.3070
   12NMe    H11  345   4.517   4.729   4.917 -1.2756 -3.5744  0.8055
   12NMe    H12  346   4.356   4.670   4.875  0.6427 -2.3968 -0.2699
   12NMe    H13  347   4.423   4.802   4.779 -1.5953  0.2928  0.4668
   12NMe    H14  348   4.509   4.386   4.730 -0.9745  1.2173 -1.2319
   12NMe    H15  349   4.457   4.466   4.885  1.0775 -3.6364  1.7292
   12NMe    H16  350   4.627   4.471   4.840  0.1463  0.9469 -0.2297
   13NMe     N0  351   3.493   2.409   3.852 -0.1504 -0.1009  0.4441
   13NMe     C1  352   3.436   2.273   3.799  0.9537  0.2881  0.0570
   13NMe     C2  353   3.386   2.456   3.953 -0.7219  0.7146  0.0354
   13NMe     C3  354   3.527   2.510   3.746 -0.8815 -0.1428 -0.1209
   13NMe     C4  355   3.621   2.373   3.920 -0.2945  0.0569  0.0111
   13NMe     H5  356   3.397   2.216   3.884 -2.3593 -0.8798 -2.0806
   13NMe     H6  357   3.521   2.215   3.765  1.2273 -1.0035  2.6864
   13NMe     H7  358   3.359   2.288   3.723 -0.0910 -3.3589  0.1950
   13NMe     H8  359   3.419   2.549   4.000  3.2373 -0.4719 -0.0569
   13NMe     H9  360   3.363   2.377   4.024 -0.0312  0.9957  0.5839
   13NMe    H10  361   3.295   2.478   3.897 -0.0086 -0.0306 -1.4823
   13NMe    H11  362   3.577   2.591   3.800 -1.2433  0.2316 -0.3434
   13NMe    H12  363   3.440   2.555   3.699 -0.6824  0.1063 -0.2506
   13NMe    H13  364   3.591   2.463   3.672 -0.5565  0.0431  0.0415
   13NMe    H14  365   3.609   2.293   3.993  2.2452 -1.0554 -0.6814
   13NMe    H15  366   3.657   2.455   3.982  0.1276  0.0001 -0.1593
   13NMe    H16  367   3.701   2.359   3.846 -0.3478  1.6620 -0.3902
   14NMe     N0  368   4.390   3.982   0.595 -0.1972 -0.2115  0.2197
   14NMe     C1  369   4.375   4.105   0.688  0.1039 -0.4067  0.6924
   14NMe     C2  370   4.374   3.853   0.676 -0.7873  0.5315  0.2035
   14NMe     C3  371   4.536   3.978   0.541 -0.4654 -0.3675  0.0887
   14NMe     C4  372   4.280   4.003   0.493 -0.3203 -0.1759 -0.6667
   14NMe     H5  373   4.460   4.092   0.755  1.1194 -2.1535 -0.8460
   14NMe     H6  374   4.279   4.103   0.740 -1.4006 -1.0918 -1.9523
   14NMe     H7  375   4.384   4.195   0.627  1.3821 -0.2320  1.1127
   14NMe     H8  376   4.449   3.855   0.755  0.1825  0.6698 -0.6914
   14NMe     H9  377   4.368   3.775   0.600 -2.2299  1.9241 -1.2005
   14NMe    H10  378   4.278   3.855   0.727 -1.3877  1.9453 -0.9059
   14NMe    H11  379   4.614   3.990   0.616 -0.9515  3.6573  0.1853
   14NMe    H12  380   4.544   4.067   0.478  2.0825  0.6730  1.7344
   14NMe    H13  381   4.546   3.885   0.484  1.4742 -1.0830  1.5115
   14NMe    H14  382   4.292   3.946   0.401 -0.0439  0.0199 -0.7572
   14NMe    H15  383   4.277   4.108   0.462  1.5263  0.1382  0.0436
   14NMe    H16  384   4.190   3.964   0.539 -1.0960 -0.2095 -2.1444
   15OPC     OW  385   3.403   3.289   4.856  0.0756 -0.1780 -0.4532
   15OPC    HW1  386   3.398   3.259   4.938  2.0228  0.6906  0.0530
   15OPC    HW2  387   3.362   3.366   4.860 -0.4522 -0.4578 -0.4737
   15OPC     MW  388   3.397   3.296   4.869  0.2853 -0.0911 -0.3812
   16OPC     OW  389   2.443   0.262   2.810  0.0940  0.1745  0.6945
   16OPC    HW1  390   2.399   0.278   2.884 -2.0249  0.5716 -0.5659
   16OPC    HW2  391   2.440   0.339   2.768  2.5429  0.3914  0.7420
   16OPC     MW  392   2.436   0.276   2.815  0.1428  0.2652  0.5152
   17OPC     OW  393   2.939   0.176   0.942  0.4602  0.0076  0.3524
   17OPC    HW1  394   3.014   0.158   0.901  0.1857  0.4240 -0.3503
   17OPC    HW2  395   2.964   0.228   1.008  0.4953  3.2454 -1.9528
   17OPC     MW  396   2.954   0.181   0.946  0.4249  0.5474 -0.0919
   18OPC     OW  397   3.918   1.406   3.321  1.0098 -0.2845 -0.1014
   18OPC    HW1  398   3.952   1.331   3.294 -0.2065 -0.6777 -0.6049
   18OPC    HW2  399   3.983   1.443   3.367  0.9747 -2.5804  1.9809
   18OPC     MW  400   3.933   1.401   3.324  0.8250 -0.6817  0.1321
   19OPC     OW  401   3.140   4.229   1.341  0.6711 -0.4244 -0.0377
   19OPC    HW1  402   3.177   4.171   1.287  2.3298  0.7811 -0.2806
   19OPC    HW2  403   3.175   4.210   1.418  2.2539  1.0285 -0.3543
   19OPC     MW  404   3.151   4.218   1.344  1.1499 -0.0317 -0.1203
   20OPC     OW  405   1.696   4.145   2.140 -0.1207  0.2117  0.7873
   20OPC    HW1  406   1.682   4.231   2.147 -1.7496 -0.0556  1.0681
   20OPC    HW2  407   1.693   4.117   2.223  1.4759  0.0131  0.8072
   20OPC     MW  408   1.694   4.154   2.153 -0.1255  0.1428  0.8317
   21OPC     OW  409   3.544   2.272   1.205  0.0998 -0.4910  0.8126
   21OPC    HW1  410   3.528   2.255   1.289 -2.4443  1.0206  0.7368
   21OPC    HW2  411   3.504   2.206   1.164 -0.5310 -0.0858  0.7638
   21OPC     MW  412   3.535   2.260   1.212 -0.3692 -0.2080  0.7942
   22OPC     OW  413   1.209   4.128   2.498 -0.4408  0.0795 -0.3325
   22OPC    HW1  414   1.134   4.098   2.530 -0.4295  0.9929  0.6421
   22OPC    HW2  415   1.227   4.075   2.432 -0.5337 -1.8597  1.1320
   22OPC     MW  416   1.201   4.116   2.493 -0.4529 -0.0718  0.0279
   23OPC     OW  417   2.121   0.090   0.018 -0.2116  0.1222  0.2288
   23OPC    HW1  418   2.055   0.144   0.001 -0.4188 -0.4084 -0.7469
   23OPC    HW2  419   2.178   0.107  -0.045 -0.0174 -0.3754  0.2602
   23OPC     MW  420   2.120   0.100   0.006 -0.2136 -0.0297  0.0889
   24OPC     OW  421   1.212   4.673   2.129 -0.0447  0.0095 -0.5445
   24OPC    HW1  422   1.161   4.670   2.200 -0.9279  1.1900 -1.0903
   24OPC    HW2  423   1.292   4.663   2.161 -0.5037 -0.5335  0.4926
   24OPC     MW  424   1.216   4.671   2.145 -0.2429  0.1037 -0.4718
   25OPC     OW  425   0.811   3.159   1.483  0.2342 -0.5317 -0.7513
   25OPC    HW1  426   0.753   3.104   1.448  0.1946 -1.4274  0.6345
   25OPC    HW2  427   0.778   3.238   1.467  0.2344 -0.8881 -2.6982
   25OPC     MW  428   0.798   3.162   1.476  0.2284 -0.7168 -0.8342
   26OPC     OW  429   3.694   5.063   4.436  0.7134  0.2139  0.5810
   26OPC    HW1  430   3.668   4.987   4.402  1.7356 -0.3822  1.0877
   26OPC    HW2  431   3.619   5.108   4.444  0.0892 -0.7327  0.2724
   26OPC     MW  432   3.679   5.059   4.432  0.7721 -0.0141  0.6104
   27OPC     OW  433   0.124   1.303   4.348  0.5716  0.2799  0.1171
   27OPC    HW1  434   0.188   1.361   4.358  0.7243  0.1263  0.0270
   27OPC    HW2  435   0.145   1.239   4.402 -0.7985  1.3148  2.0052
   27OPC     MW  436   0.136   1.302   4.357  0.3918  0.4101  0.3827
   28OPC     OW  437   3.747   1.915   2.024  0.1939  0.3445  0.0961
   28OPC    HW1  438   3.787   1.924   1.947  0.1870  0.3249  0.0902
   28OPC    HW2  439   3.680   1.971   2.018  0.7787  1.1147  0.4830
   28OPC     MW  440   3.743   1.925   2.011  0.2792  0.4554  0.1522
   29OPC     OW  441   0.308   2.979   2.576 -0.5374 -0.1099  0.6412
   29OPC    HW1  442   0.368   3.026   2.618 -1.9614  0.2988  2.3324
   29OPC    HW2  443   0.268   3.037   2.524 -0.0394 -0.2149  0.1267
   29OPC     MW  444   0.311   2.995   2.574 -0.6742 -0.0650  0.8152
   30OPC     OW  445   1.599   4.668   1.396 -0.0569  0.7114  0.3925
   30OPC    HW1  446   1.625   4.750   1.382  0.3591  0.6239  0.6266
   30OPC    HW2  447   1.638   4.647   1.472 -0.0821  0.2677  0.2850
   30OPC     MW  448   1.609   4.677   1.405  0.0008  0.6328  0.4113
   31OPC     OW  449   1.603   4.738   3.635 -0.1415  0.8474 -0.1187
   31OPC    HW1  450   1.565   4.805   3.593  0.1412  1.8411  1.1607
   31OPC    HW2  451   1.542   4.711   3.691 -0.4148 -0.2903 -0.9293
   31OPC     MW  452   1.589   4.744   3.637 -0.1401  0.8261 -0.0496
   32OPC     OW  453   0.856   0.485   1.303 -0.1445 -0.6478 -0.0161
   32OPC    HW1  454   0.913   0.418   1.300  0.4368 -0.1086 -1.8982
   32OPC    HW2  455   0.907   0.555   1.312 -0.2249  0.0518 -3.6582
   32OPC     MW  456   0.872   0.485   1.304 -0.0706 -0.4648 -0.8321
   33OPC     OW  457   4.531   0.126   1.602  0.1330 -0.3533 -0.1378
   33OPC    HW1  458   4.522   0.200   1.647  0.9614 -0.5862  0.4298
   33OPC    HW2  459   4.463   0.127   1.548 -0.4282  0.3275  0.5562
   33OPC     MW  460   4.520   0.137   1.600  0.1724 -0.2871  0.0486
   34OPC     OW  461   4.505   1.379   4.818 -0.5774  0.0940 -0.0215
   34OPC    HW1  462   4.515   1.436   4.884 -1.4173 -1.1741  1.2608
   34OPC    HW2  463   4.433   1.335   4.840 -0.1461 -1.2426 -1.1489
   34OPC     MW  464   4.496   1.381   4.831 -0.6375 -0.2907  0.0014
   35OPC     OW  465   2.545   0.457   1.576  0.0251 -0.0905 -0.2822
   35OPC    HW1  466   2.549   0.452   1.663 -0.2406 -2.1860 -0.3320
   35OPC    HW2  467   2.601   0.521   1.556  0.9627 -0.3505  1.3543
   35OPC     MW  468   2.554   0.466   1.586  0.1243 -0.4385 -0.0479
   36OPC     OW  469   2.171   1.187   3.605  0.2024 -0.3690  0.1102
   36OPC    HW1  470   2.175   1.101   3.621 -1.6269 -0.1592  2.0571
   36OPC    HW2  471   2.100   1.196   3.557 -0.1889  0.1448  0.7712
   36OPC     MW  472   2.161   1.176   3.600 -0.1255 -0.2621  0.4953
   37OPC     OW  473   0.838   1.115   1.882  0.3716 -1.0448  0.0480
   37OPC    HW1  474   0.825   1.033   1.856  1.8590 -1.3316  0.1614
   37OPC    HW2  475   0.781   1.161   1.834 -1.9332 -2.3011  1.4033
   37OPC     MW  476   0.827   1.110   1.871  0.2508 -1.2727  0.2649
   38OPC     OW  477   0.672   3.797   2.990  0.5357 -0.2486 -0.7371
   38OPC    HW1  478   0.705   3.737   3.044  1.7611  1.7847  0.9304
   38OPC    HW2  479   0.627   3.849   3.042  0.0281  0.6536 -2.0300
   38OPC     MW  480   0.670   3.796   3.005  0.6417  0.1849 -0.6818
   39OPC     OW  481   1.197   2.983   5.180 -0.0450  0.5092  0.1884
   39OPC    HW1  482   1.118   2.966   5.148 -0.4983 -0.0963  1.5352
   39OPC    HW2  483   1.216   3.062   5.148  0.8695 -1.1436 -3.9381
   39OPC     MW  484   1.188   2.992   5.171  0.0232  0.1756 -0.2222
   40OPC     OW  485   3.562   2.927   2.231 -0.2070 -0.0592  0.3671
   40OPC    HW1  486   3.648   2.915   2.219 -0.3556 -0.8268 -0.0045
   40OPC    HW2  487   3.526   2.863   2.184 -0.9661 -0.1104  0.9972
   40OPC     MW  488   3.569   2.916   2.223 -0.3411 -0.1800  0.4053
   41OPC     OW  489   3.479   1.444   4.967 -0.4171 -0.3491 -0.0689
   41OPC    HW1  490   3.546   1.486   5.004 -1.1823  0.9947 -0.1165
   41OPC    HW2  491   3.479   1.367   5.007  0.4547  0.0536  0.7643
   41OPC     MW  492   3.489   1.439   4.978 -0.4014 -0.0911  0.0470
   42OPC     OW  493   3.465   4.588   1.788  0.4168 -0.3150 -0.2425
   42OPC    HW1  494   3.515   4.596   1.716  1.1578 -2.7374 -0.0961
   42OPC    HW2  495   3.436   4.669   1.802  3.1747  0.9588 -1.1675
   42OPC     MW  496   3.468   4.601   1.779  0.9336 -0.4849 -0.3576
   43OPC     OW  497   5.107   0.046   4.402  0.4866 -0.3223  0.7603
   43OPC    HW1  498   5.046   0.090   4.359  0.8284  0.9347  1.5181
   43OPC    HW2  499   5.122  -0.023   4.351 -1.9114 -0.9542  0.7826
   43OPC     MW  500   5.100   0.042   4.388  0.1829 -0.2300  0.8755
   44OPC     OW  501   1.996   3.339   2.586  0.4481  0.5144  0.2747
   44OPC    HW1  502   2.030   3.386   2.652  0.3081  1.8596 -0.5755
   44OPC    HW2  503   1.916   3.372   2.577 -0.7340 -1.7890  1.4416
   44OPC     MW  504   1.989   3.351   2.594  0.2528  0.3730  0.3215
   45OPC     OW  505   2.920   1.868   5.065 -0.0868  0.1165 -0.4917
   45OPC    HW1  506   2.912   1.807   5.003  0.3966 -1.5216  0.9870
   45OPC    HW2  507   2.887   1.829   5.136 -0.9027  2.0411  0.2448
   45OPC     MW  508   2.914   1.853   5.066 -0.1359  0.1588 -0.1645
   46OPC     OW  509   4.082   0.016   2.122  0.5430  0.0315  0.5479
   46OPC    HW1  510   4.027   0.076   2.091  0.4783  0.2692  1.1154
   46OPC    HW2  511   4.108   0.049   2.199 -0.4477 -1.2405  1.4669
   46OPC     MW  512   4.078   0.030   2.129  0.3870 -0.1213  0.7675
   47OPC     OW  513   4.049   3.770   3.880  0.3361  0.2664  0.2100
   47OPC    HW1  514   4.064   3.744   3.962  0.3634  2.0316  0.8025
   47OPC    HW2  515   3.999   3.841   3.889  0.0136  0.2870 -1.3273
   47OPC     MW  516   4.044   3.777   3.893  0.2923  0.5301  0.0705
   48OPC     OW  517   1.371   3.795   1.297  0.1279  0.5817  0.2384
   48OPC    HW1  518   1.401   3.816   1.375  0.8322 -0.0289  0.1427
   48OPC    HW2  519   1.402   3.857   1.244  0.4686  0.4554  0.2891
   48OPC     MW  520   1.380   3.807   1.300  0.2823  0.4728  0.2317
   49OPC     OW  521   3.124   4.710   4.925 -0.2739  0.3528 -0.4274
   49OPC    HW1  522   3.072   4.755   4.871 -1.4284 -1.5935 -1.0484
   49OPC    HW2  523   3.072   4.692   4.993 -0.1637 -0.8622 -0.6507
   49OPC     MW  524   3.109   4.714   4.927 -0.4281 -0.1140 -0.5522
   50OPC     OW  525   3.478   3.498   5.138 -0.3261  0.0745 -0.3797
   50OPC    HW1  526   3.561   3.518   5.119 -0.6776  1.0976 -0.8621
   50OPC    HW2  527   3.459   3.549   5.206 -0.9184  0.7190 -1.0060
   50OPC     MW  528   3.487   3.508   5.145 -0.4655  0.3209 -0.5436
   51OPC     OW  529   1.462   5.101   2.487  0.2450  0.3110  0.5643
   51OPC    HW1  530   1.500   5.042   2.539  0.3416 -1.0261 -0.9379
   51OPC    HW2  531   1.528   5.150   2.459  0.1455  1.2811  1.9395
   51OPC     MW  532   1.477   5.099   2.491  0.2446  0.2568  0.5456
   52OPC     OW  533   1.888   3.611   0.880  0.2833 -0.2714  0.8161
   52OPC    HW1  534   1.890   3.622   0.966  0.7753  1.2965  0.6419
   52OPC    HW2  535   1.820   3.558   0.867 -0.4760  0.3480  2.0927
   52OPC     MW  536   1.878   3.605   0.891  0.2438  0.0517  0.9790
   53OPC     OW  537   2.177   1.295   2.761 -0.1219  0.0319  0.1455
   53OPC    HW1  538   2.101   1.300   2.803  0.3608  0.4081  0.9896
   53OPC    HW2  539   2.206   1.377   2.760 -0.0813  0.0208 -0.8672
   53OPC     MW  540   2.170   1.308   2.767 -0.0446  0.0858  0.1206
   54OPC     OW  541   1.303   2.211   0.485  0.3413 -0.3224  1.1311
   54OPC    HW1  542   1.301   2.195   0.400 -0.0208  0.9336  0.8888
   54OPC    HW2  543   1.384   2.188   0.508  1.7092  2.5487 -0.2754
   54OPC     MW  544   1.315   2.206   0.476  0.4899  0.2873  0.8875
   55OPC     OW  545   3.906   2.487   0.559 -0.5869 -0.7202  0.0144
   55OPC    HW1  546   3.950   2.513   0.630 -1.8934  1.1123  0.2425
   55OPC    HW2  547   3.924   2.549   0.500 -1.0659 -1.1624 -0.6120
   55OPC     MW  548   3.915   2.500   0.561 -0.8506 -0.5147 -0.0444
   56OPC     OW  549   4.524   3.318   4.904 -0.3454  0.0240 -0.4125
   56OPC    HW1  550   4.538   3.318   4.817  2.1627 -0.1468 -0.0887
   56OPC    HW2  551   4.545   3.399   4.928  0.8524 -0.4472  0.2335
   56OPC     MW  552   4.529   3.330   4.894  0.2019 -0.0708 -0.2692
   57OPC     OW  553   0.221   4.729   3.349  0.1682 -0.7484  0.4575
   57OPC    HW1  554   0.284   4.698   3.298 -0.9631 -1.4494 -0.5410
   57OPC    HW2  555   0.231   4.684   3.423  0.9622 -0.7037  0.3876
   57OPC     MW  556   0.232   4.718   3.353  0.1184 -0.8454  0.2997
   58OPC     OW  557   2.050   0.893   0.828  0.2967 -0.3495 -0.0815
   58OPC    HW1  558   2.008   0.817   0.821 -1.2449  0.3145  1.2180
   58OPC    HW2  559   1.991   0.952   0.804  0.5814  0.6003  1.3780
   58OPC     MW  560   2.035   0.890   0.823  0.1109 -0.1111  0.3261
   59OPC     OW  561   3.479   0.767   3.508 -0.6150  0.1287  0.1817
   59OPC    HW1  562   3.447   0.810   3.577 -2.0628  0.8243 -0.8699
   59OPC    HW2  563   3.416   0.711   3.487  0.5474 -1.3593  0.4770
   59OPC     MW  564   3.465   0.765   3.515 -0.6572  0.0116  0.0700
   60OPC     OW  565   1.246   2.492   3.530  0.4044 -0.7196 -0.1298
   60OPC    HW1  566   1.260   2.575   3.552  1.3242 -0.5643 -1.2518
   60OPC    HW2  567   1.255   2.449   3.606 -1.1706  0.2816  0.6741
   60OPC     MW  568   1.249   2.498   3.545  0.3076 -0.5486 -0.1768
   61OPC     OW  569   0.536   4.948   3.593  0.7623  0.0229  0.5567
   61OPC    HW1  570   0.514   4.910   3.669 -0.8979  0.2007  0.2198
   61OPC    HW2  571   0.458   4.967   3.558  1.5281  1.1847 -0.5648
   61OPC     MW  572   0.521   4.945   3.599  0.6302  0.2208  0.3412
   62OPC     OW  573   1.491   2.878   4.254 -0.3722  0.8263  0.2143
   62OPC    HW1  574   1.553   2.849   4.200  0.7071  2.2397  0.6175
   62OPC    HW2  575   1.509   2.836   4.329  0.3245  1.4702  0.4205
   62OPC     MW  576   1.503   2.867   4.257 -0.1099  1.1302  0.3040
   63OPC     OW  577   0.822   4.210   1.976 -0.4348  0.5032 -0.2689
   63OPC    HW1  578   0.743   4.173   1.982 -0.2565  0.1791  0.0795
   63OPC    HW2  579   0.818   4.277   2.032 -0.6458  0.8178 -0.6558
   63OPC     MW  580   0.810   4.214   1.985 -0.4396  0.5016 -0.2746
   64OPC     OW  581   3.472   2.701   2.799  0.5165  0.1303  0.5259
   64OPC    HW1  582   3.479   2.774   2.846  0.7975  0.8297 -0.5934
   64OPC    HW2  583   3.403   2.715   2.747  1.0045 -0.1055 -0.1983
   64OPC     MW  584   3.463   2.714   2.799  0.6300  0.1988  0.2536
   65OPC     OW  585   0.969   1.853   3.032 -0.2939 -0.9772 -0.0139
   65OPC    HW1  586   0.905   1.897   3.071  0.4871 -0.1435  0.3561
   65OPC    HW2  587   0.990   1.903   2.964  1.3182 -0.1796  1.0043
   65OPC     MW  588   0.963   1.867   3.028  0.0596 -0.7363  0.1912
   66OPC     OW  589   0.879   2.349   3.760 -0.2691 -0.6781 -0.0595
   66OPC    HW1  590   0.932   2.351   3.830 -1.2500 -2.5421  0.7900
   66OPC    HW2  591   0.897   2.424   3.720 -0.3683  0.9981  2.7260
   66OPC     MW  592   0.890   2.360   3.765 -0.4286 -0.7058  0.4773
   67OPC     OW  593   4.226   3.725   2.447 -0.5949 -0.2212  0.0143
   67OPC    HW1  594   4.176   3.791   2.476 -0.0933  1.6638 -2.9634
   67OPC    HW2  595   4.171   3.678   2.399 -0.3130 -0.2958 -0.2330
   67OPC     MW  596   4.210   3.728   2.445 -0.4792  0.0461 -0.4622
   68OPC     OW  597   0.282   2.984   4.360 -0.0789  0.2150  0.3766
   68OPC    HW1  598   0.332   2.940   4.304  0.8977  0.5056  0.9953
   68OPC    HW2  599   0.201   2.958   4.340  0.4120 -1.3103  0.2408
   68OPC     MW  600   0.278   2.974   4.349  0.1379  0.0327  0.4482
   69OPC     OW  601   2.548   4.031   1.395 -0.1189  0.0728  0.0926
   69OPC    HW1  602   2.596   3.962   1.372 -3.4526 -2.3555 -0.3718
   69OPC    HW2  603   2.532   4.019   1.479 -0.4273  0.4728  0.0971
   69OPC     MW  604   2.552   4.019   1.404 -0.6568 -0.2267  0.0247
   70OPC     OW  605   3.956   3.999   3.603  0.1245 -0.2946  0.2015
   70OPC    HW1  606   3.908   3.977   3.673 -0.4175  0.2165  0.0020
   70OPC    HW2  607   4.034   3.963   3.619  0.5977  1.3453  1.9750
   70OPC     MW  608   3.961   3.990   3.616  0.1142  0.0232  0.4340
   71OPC     OW  609   3.353   2.922   4.352  0.1729  0.3471  0.1010
   71OPC    HW1  610   3.310   2.927   4.427  0.2983 -0.5778  0.2384
   71OPC    HW2  611   3.335   2.999   4.313 -3.6542 -0.8571 -0.9483
   71OPC     MW  612   3.344   2.934   4.357 -0.3738  0.0327 -0.0336
   72OPC     OW  613   0.334   0.197   1.714  0.2465  0.6964 -0.0250
   72OPC    HW1  614   0.378   0.232   1.780  0.6579  0.4940 -0.1894
   72OPC    HW2  615   0.317   0.265   1.661  1.2081  0.6236 -0.4376
   72OPC     MW  616   0.338   0.212   1.716  0.4493  0.6557 -0.1102
   73OPC     OW  617   3.520   3.254   0.118  0.6661  0.5806  0.1562
   73OPC    HW1  618   3.445   3.297   0.132  1.2758  1.3532  1.1834
   73OPC    HW2  619   3.508   3.179   0.161  0.0948  0.2443 -0.5622
   73OPC     MW  620   3.507   3.249   0.126  0.6716  0.6452  0.2018
   74OPC     OW  621   4.207   0.046   5.216  0.5855 -0.2060  0.2209
   74OPC    HW1  622   4.241   0.018   5.140 -0.1748  0.7938 -0.5209
   74OPC    HW2  623   4.196  -0.027   5.262  0.9885 -0.8438 -0.6639
   74OPC     MW  624   4.211   0.031   5.211  0.5326 -0.1525 -0.0193
   75OPC     OW  625   4.719   0.700   5.261  0.1620  0.5379  0.0575
   75OPC    HW1  626   4.668   0.652   5.210 -0.7755  1.3735  0.1732
   75OPC    HW2  627   4.689   0.684   5.341 -1.1900  2.3867  0.0080
   75OPC     MW  628   4.707   0.691   5.265 -0.1762  0.9345  0.0672
   76OPC     OW  629   0.206   3.369   1.734  0.1321 -0.1305 -0.5001
   76OPC    HW1  630   0.183   3.411   1.662  0.6132 -1.0952 -1.2289
   76OPC    HW2  631   0.262   3.423   1.772  0.0366  0.2891 -0.9487
   76OPC     MW  632   0.211   3.383   1.729  0.1891 -0.2111 -0.6740
   77OPC     OW  633   4.960   0.511   4.166  0.0497 -0.5749  0.2954
   77OPC    HW1  634   4.953   0.545   4.087  1.0817  0.1561  0.5005
   77OPC    HW2  635   5.027   0.554   4.202  0.9051 -2.2700  0.8428
   77OPC     MW  636   4.969   0.522   4.160  0.3288 -0.7173  0.4065
   78OPC     OW  637   2.200   3.465   1.687  0.2767  0.3860  0.4382
   78OPC    HW1  638   2.275   3.468   1.642 -0.1870  1.8665 -0.3089
   78OPC    HW2  639   2.166   3.388   1.665  0.2691  0.8804 -1.4847
   78OPC     MW  640   2.206   3.454   1.677  0.2069  0.6777  0.0438
   79OPC     OW  641   2.689   1.624   1.939 -0.3077  0.6420 -0.5375
   79OPC    HW1  642   2.750   1.570   1.969  0.6654  1.7950 -0.3529
   79OPC    HW2  643   2.646   1.649   2.012 -1.6178 -0.8246 -0.7486
   79OPC     MW  644   2.691   1.620   1.954 -0.3575  0.5956 -0.5414
   80OPC     OW  645   1.460   3.834   4.437  0.2111  0.5534 -0.6218
   80OPC    HW1  646   1.495   3.767   4.393 -0.3668 -0.5922  0.6097
   80OPC    HW2  647   1.482   3.904   4.389  1.0983 -0.4778 -1.7667
   80OPC     MW  648   1.468   3.835   4.423  0.2568  0.2319 -0.6092
   81OPC     OW  649   2.523   4.127   0.858 -0.2556  0.2395 -0.3694
   81OPC    HW1  650   2.588   4.095   0.809 -0.7274 -1.4850  0.0899
   81OPC    HW2  651   2.459   4.141   0.801 -1.0548 -2.4300 -0.2362
   81OPC     MW  652   2.523   4.125   0.842 -0.4435 -0.4098 -0.2819
   82OPC     OW  653   2.119   0.701   3.078  0.3612 -0.1301 -0.1672
   82OPC    HW1  654   2.111   0.779   3.117 -2.1601 -0.3658 -0.0327
   82OPC    HW2  655   2.162   0.653   3.137  0.5603  0.7339  0.4128
   82OPC     MW  656   2.124   0.706   3.092  0.0181 -0.0373 -0.0615
   83OPC     OW  657   1.971   0.065   3.931  0.0521  0.2114 -0.2425
   83OPC    HW1  658   2.057   0.058   3.920  0.1618  0.7248  0.2544
   83OPC    HW2  659   1.955   0.015   4.001  0.0576  0.7201  0.1213
   83OPC     MW  660   1.981   0.056   3.940  0.0691  0.3624 -0.1153
   84OPC     OW  661   2.673   5.123   5.318  0.0577 -0.1629 -0.5700
   84OPC    HW1  662   2.689   5.108   5.402 -1.6628  0.3533 -0.1024
   84OPC    HW2  663   2.589   5.149   5.318  0.2323  0.5028 -2.3613
   84OPC     MW  664   2.663   5.125   5.330 -0.1706  0.0117 -0.7656
   85OPC     OW  665   1.966   3.946   4.064  0.2652  0.3573  0.7104
   85OPC    HW1  666   1.922   3.930   3.990  0.5347  1.3159  0.3402
   85OPC    HW2  667   2.046   3.914   4.047 -0.1454 -1.0263  1.2419
   85OPC     MW  668   1.971   3.939   4.050  0.2443  0.2946  0.7343
   86OPC     OW  669   1.935   0.056   4.666 -0.8881 -0.5448 -0.2221
   86OPC    HW1  670   1.884   0.001   4.620  0.5986 -0.5426 -2.0278
   86OPC    HW2  671   2.007   0.009   4.681 -0.5173  0.1628  0.2604
   86OPC     MW  672   1.938   0.041   4.661 -0.6137 -0.4400 -0.4177
   87OPC     OW  673   0.514   2.814   1.901  0.1459  0.5284  0.1791
   87OPC    HW1  674   0.601   2.810   1.898  0.2517  0.8735  1.8457
   87OPC    HW2  675   0.489   2.777   1.826  1.7357  1.5224 -0.8996
   87OPC     MW  676   0.523   2.808   1.889  0.3964  0.7261  0.2660
   88OPC     OW  677   0.835   1.845   1.005 -0.2761  0.6620  0.6432
   88OPC    HW1  678   0.922   1.841   0.999 -0.3095 -1.5968  0.6915
   88OPC    HW2  679   0.808   1.830   0.923 -0.6008  0.2778  0.8158
   88OPC     MW  680   0.844   1.842   0.992 -0.3290  0.2715  0.6757
   89OPC     OW  681   4.177   1.523   0.824  0.1410  0.5010  0.2954
   89OPC    HW1  682   4.103   1.478   0.816 -0.1972  1.0966  0.0363
   89OPC    HW2  683   4.198   1.512   0.908  0.7999 -1.2462 -0.0349
   89OPC     MW  684   4.169   1.514   0.835  0.1886  0.3309  0.2083
   90OPC     OW  685   1.098   3.382   0.331 -0.3916 -0.0332  0.4436
   90OPC    HW1  686   1.110   3.436   0.398  0.6928 -0.5172  0.6629
   90OPC    HW2  687   1.063   3.432   0.269  1.2098  1.1007  0.3976
   90OPC     MW  688   1.095   3.397   0.332  0.0051  0.0628  0.4692
   91OPC     OW  689   2.821   3.015   4.643 -0.0342  0.3570 -0.2026
   91OPC    HW1  690   2.892   3.054   4.611 -0.1189 -0.2876 -1.2324
   91OPC    HW2  691   2.844   2.993   4.724  1.5975 -1.3556 -1.0413
   91OPC     MW  692   2.835   3.017   4.650  0.1943  0.0088 -0.4787
   92OPC     OW  693   3.187   2.320   3.571 -0.0617  0.3335  0.2373
   92OPC    HW1  694   3.154   2.393   3.606 -0.5706 -0.3882  1.3026
   92OPC    HW2  695   3.125   2.293   3.517 -0.3289  0.1020  0.6621
   92OPC     MW  696   3.173   2.327   3.568 -0.1764  0.1928  0.4574
   93OPC     OW  697   4.298   3.074   5.352 -0.5389  0.0004  0.4484
   93OPC    HW1  698   4.309   3.007   5.297  1.7635  1.4802 -1.0573
   93OPC    HW2  699   4.243   3.126   5.310  0.8053  0.8822 -0.2746
   93OPC     MW  700   4.292   3.072   5.338 -0.0005  0.3494  0.1190
   94OPC     OW  701   2.277   0.055   4.379 -0.1854 -0.3025  0.4986
   94OPC    HW1  702   2.284   0.091   4.459 -1.6513  0.2652  0.3923
   94OPC    HW2  703   2.192   0.041   4.370 -0.0728 -0.1711 -1.0585
   94OPC     MW  704   2.266   0.058   4.390 -0.3853 -0.1993  0.2530
   95OPC     OW  705   4.368   2.976   0.227 -0.4621  0.2720  0.2093
   95OPC    HW1  706   4.349   3.021   0.155 -1.7469 -0.9063 -0.2327
   95OPC    HW2  707   4.320   3.014   0.289 -0.3906  0.4369  0.1645
   95OPC     MW  708   4.358   2.988   0.226 -0.6411  0.1223  0.1374
   96OPC     OW  709   4.135   2.031   1.537 -0.4984  0.2195  0.2568
   96OPC    HW1  710   4.145   1.981   1.466 -1.9438 -3.0946  2.1783
   96OPC    HW2  711   4.061   2.074   1.522 -1.8217 -1.8643  0.3934
   96OPC     MW  712   4.126   2.030   1.524 -0.9074 -0.5780  0.5609
   97OPC     OW  713   3.443   0.331   3.068 -0.0640 -0.3068 -0.4189
   97OPC    HW1  714   3.498   0.370   3.013  0.8629 -1.5316 -0.3917
   97OPC    HW2  715   3.472   0.354   3.147 -0.9517  0.8492 -0.4062
   97OPC     MW  716   3.455   0.340   3.072 -0.0582 -0.3169 -0.4131
   98OPC     OW  717   1.661   3.580   3.496  0.4106 -0.0425 -0.4524
   98OPC    HW1  718   1.657   3.493   3.506 -1.4647 -0.1405 -1.6569
   98OPC    HW2  719   1.741   3.593   3.466  0.5259 -1.4451 -0.8485
   98OPC     MW  720   1.672   3.569   3.493  0.1506 -0.2643 -0.6890
   99OPC     OW  721   2.202   3.937   1.055 -0.0889  0.4165  0.1356
   99OPC    HW1  722   2.265   3.876   1.061 -0.1522  0.3341 -0.0365
   99OPC    HW2  723   2.141   3.908   1.110 -0.7717 -0.4654 -1.0263
   99OPC     MW  724   2.202   3.924   1.064 -0.1992  0.2741 -0.0615
  100OPC     OW  725   3.238   0.915   1.363  0.1965 -0.1989  0.1738
  100OPC    HW1  726   3.169   0.944   1.407  0.2505 -0.9406  0.7557
  100OPC    HW2  727   3.231   0.828   1.369  0.3709 -0.3117 -1.0174
  100OPC     MW  728   3.227   0.906   1.370  0.2303 -0.3251  0.0839
  101OPC     OW  729   2.149   0.420   1.588 -0.6078 -0.4477 -0.2303
  101OPC    HW1  730   2.198   0.436   1.659 -0.3088 -0.7179 -0.3768
  101OPC    HW2  731   2.203   0.380   1.533 -1.1745 -1.3952 -0.1250
  101OPC     MW  732   2.164   0.417   1.591 -0.6472 -0.6276 -0.2365
  102OPC     OW  733   1.124   2.473   1.177  0.0513 -1.0568  0.2738
  102OPC    HW1  734   1.137   2.387   1.181  2.2285 -0.7468  0.6948
  102OPC    HW2  735   1.195   2.503   1.136 -0.6228  0.5625  0.2201
  102OPC     MW  736   1.136   2.465   1.171  0.2733 -0.7719  0.3280
  103OPC     OW  737   1.426   1.747   0.662  0.0554  0.2036 -0.0699
  103OPC    HW1  738   1.357   1.795   0.640  2.0048  3.6157  0.6084
  103OPC    HW2  739   1.413   1.729   0.746 -0.7654 -0.7206 -0.3722
  103OPC     MW  740   1.414   1.751   0.671  0.2221  0.5711 -0.0143
  104OPC     OW  741   1.459   3.853   2.548  0.3135  0.3251  0.8227
  104OPC    HW1  742   1.386   3.819   2.581  0.8135  0.9138  2.6840
  104OPC    HW2  743   1.478   3.800   2.481 -1.3925 -0.2729  0.7715
  104OPC     MW  744   1.451   3.840   2.543  0.1354  0.3238  1.0900
  105OPC     OW  745   0.476   1.962   4.634 -0.1803  0.2308 -0.3087
  105OPC    HW1  746   0.522   1.910   4.581  0.2654 -0.0414  0.3379
  105OPC    HW2  747   0.468   1.916   4.707  2.4875  2.0093  1.2565
  105OPC     MW  748   0.482   1.948   4.637  0.2797  0.4533  0.0181
  106OPC     OW  749   5.065   3.027   1.869 -0.3987  0.0643 -0.0581
  106OPC    HW1  750   4.979   3.028   1.853 -0.3969  1.2499 -0.0842
  106OPC    HW2  751   5.072   3.071   1.944  0.3415  1.8023 -1.0708
  106OPC     MW  752   5.054   3.034   1.877 -0.2890  0.4960 -0.2115
  107OPC     OW  753   2.274   0.525   3.721  0.0091  0.2817 -0.3823
  107OPC    HW1  754   2.215   0.462   3.712  0.8139 -0.3540 -1.2987
  107OPC    HW2  755   2.338   0.502   3.667  1.0161  1.0640  0.4254
  107OPC     MW  756   2.275   0.512   3.712  0.2768  0.3034 -0.3984
  108OPC     OW  757   3.177   4.554   3.288 -0.0320 -0.6476  0.2334
  108OPC    HW1  758   3.162   4.592   3.210 -0.9308 -1.2462  0.0949
  108OPC    HW2  759   3.107   4.503   3.299  0.8980 -1.8677  0.6538
  108OPC     MW  760   3.165   4.552   3.278 -0.0275 -0.9165  0.2751
  109OPC     OW  761   2.580   2.983   3.586  0.1611  0.2692 -0.1045
  109OPC    HW1  762   2.535   3.029   3.527  0.4939 -0.0977 -0.6532
  109OPC    HW2  763   2.593   2.906   3.547  3.0899  1.0169 -0.8949
  109OPC     MW  764   2.575   2.979   3.572  0.6429  0.3256 -0.3022
  110OPC     OW  765   3.822   4.223   5.108  0.6269  0.0612  0.3862
  110OPC    HW1  766   3.745   4.239   5.144  0.4001  0.9603 -0.4593
  110OPC    HW2  767   3.810   4.242   5.024  1.0333 -2.3441 -0.2893
  110OPC     MW  768   3.809   4.228   5.101  0.6533 -0.1612  0.1614
  111OPC     OW  769   3.098   3.835   1.371  0.3559 -0.2156 -0.0057
  111OPC    HW1  770   3.093   3.756   1.335 -1.4705  0.2819 -0.9838
  111OPC    HW2  771   3.142   3.882   1.312 -2.0068  0.4187 -1.3897
  111OPC     MW  772   3.104   3.830   1.357 -0.2630 -0.0485 -0.3546
  112OPC     OW  773   1.176   1.827   2.414  0.5317  0.2750  0.4087
  112OPC    HW1  774   1.260   1.829   2.388  0.1290  1.9149 -0.9286
  112OPC    HW2  775   1.177   1.873   2.488  0.9097 -0.3458  0.8019
  112OPC     MW  776   1.189   1.834   2.421  0.5280  0.4255  0.2693
  113OPC     OW  777   4.096   4.163   1.201 -0.0194 -0.7262  0.1170
  113OPC    HW1  778   4.085   4.105   1.265 -2.1687  0.2379  0.7269
  113OPC    HW2  779   4.020   4.163   1.159 -0.5567  2.3712  0.8329
  113OPC     MW  780   4.083   4.154   1.204 -0.4163 -0.1261  0.3129
  114OPC     OW  781   1.545   2.431   3.798  0.1835  0.2720 -0.0820
  114OPC    HW1  782   1.599   2.383   3.749  0.5013  0.5350 -0.0023
  114OPC    HW2  783   1.467   2.397   3.783  0.5314 -1.0293  0.8669
  114OPC     MW  784   1.542   2.419   3.789  0.2819  0.1185  0.0701
  115OPC     OW  785   4.763   0.206   0.567 -0.0525 -0.2850  0.1196
  115OPC    HW1  786   4.808   0.274   0.597  1.7093 -0.5416 -1.7141
  115OPC    HW2  787   4.764   0.150   0.634 -0.7569  1.0976  1.3432
  115OPC     MW  788   4.770   0.208   0.581  0.1037 -0.1186  0.0295
  116OPC     OW  789   4.250   1.197   2.480 -0.5542  0.9124  0.7057
  116OPC    HW1  790   4.299   1.143   2.431 -0.5864  1.2881  0.2566
  116OPC    HW2  791   4.308   1.237   2.530 -0.3128  1.7796 -0.2270
  116OPC     MW  792   4.266   1.195   2.480 -0.5236  1.0960  0.5018
  117OPC     OW  793   2.938   1.946   4.708 -0.6885  0.3594  0.0047
  117OPC    HW1  794   2.886   1.974   4.772 -0.7674  0.3527 -0.0555
  117OPC    HW2  795   2.921   1.860   4.704 -0.4730  0.3092  0.1663
  117OPC     MW  796   2.928   1.937   4.717 -0.6684  0.3511  0.0196
  118OPC     OW  797   2.487   4.794   0.476 -0.1598 -0.0847 -0.1485
  118OPC    HW1  798   2.416   4.771   0.431  0.3630  0.2465 -1.1671
  118OPC    HW2  799   2.513   4.719   0.513 -0.9760 -0.2226  0.1578
  118OPC     MW  800   2.480   4.779   0.475 -0.2034 -0.0563 -0.2537
  119OPC     OW  801   5.113   3.986   0.660  0.0269  0.2199  0.5932
  119OPC    HW1  802   5.064   3.928   0.702  1.6152 -0.6218  1.3465
  119OPC    HW2  803   5.169   4.013   0.720  1.2428  0.2843 -0.5250
  119OPC     MW  804   5.114   3.982   0.675  0.4411  0.1050  0.5393
  120OPC     OW  805   4.831   2.153   5.253 -0.3994  0.7091 -0.1052
  120OPC    HW1  806   4.747   2.163   5.274 -0.6832  0.4664 -1.1055
  120OPC    HW2  807   4.867   2.228   5.279  0.0369 -0.7523  4.5609
  120OPC     MW  808   4.824   2.166   5.260 -0.3769  0.4573  0.4363
  121OPC     OW  809   4.754   3.668   1.955 -0.7806 -0.0752 -0.4702
  121OPC    HW1  810   4.688   3.617   1.982 -1.2632  0.8688  0.1709
  121OPC    HW2  811   4.794   3.619   1.894 -1.0051 -1.3657  0.3839
  121OPC     MW  812   4.750   3.653   1.950 -0.8850 -0.1265 -0.2494
  122OPC     OW  813   1.318   2.245   0.205  0.3411  0.2514 -0.1899
  122OPC    HW1  814   1.237   2.269   0.183  0.1740  0.9429  1.0900
  122OPC    HW2  815   1.361   2.321   0.212  0.4624  0.0722  1.4328
  122OPC     MW  816   1.313   2.260   0.203  0.3344  0.3271  0.2389
  123OPC     OW  817   1.712   2.622   1.192 -0.5806 -0.6302 -0.6774
  123OPC    HW1  818   1.644   2.631   1.246 -0.1026  1.1340 -0.3105
  123OPC    HW2  819   1.699   2.682   1.131  1.2242  0.6445  0.0798
  123OPC     MW  820   1.700   2.632   1.191 -0.2435 -0.1813 -0.5114
  124OPC     OW  821   4.233   4.413   1.227  0.1628 -0.4465  0.0520
  124OPC    HW1  822   4.190   4.451   1.161 -0.4358 -1.1987  0.0058
  124OPC    HW2  823   4.199   4.333   1.231 -0.5574 -0.0903  1.9644
  124OPC     MW  824   4.222   4.407   1.218 -0.0319 -0.5052  0.3277
  125OPC     OW  825   0.206   2.069   4.768  0.1786 -0.3377 -0.3261
  125OPC    HW1  826   0.280   2.088   4.726  0.2643 -1.1723 -0.5662
  125OPC    HW2  827   0.231   2.065   4.851  0.5182 -1.1379 -0.4610
  125OPC     MW  828   0.221   2.072   4.774  0.2414 -0.5791 -0.3817
  126OPC     OW  829   4.207   1.302   3.599 -0.4806  0.2087 -0.2202
  126OPC    HW1  830   4.197   1.248   3.667 -0.7567 -0.0748 -0.4838
  126OPC    HW2  831   4.280   1.345   3.618 -0.5424  0.1136  0.2457
  126OPC     MW  832   4.216   1.300   3.612 -0.5302  0.1527 -0.1904
  127OPC     OW  833   4.196   1.758   3.050 -0.2117  0.3872 -0.0995
  127OPC    HW1  834   4.112   1.761   3.071 -0.8934  0.1609 -2.4546
  127OPC    HW2  835   4.197   1.707   2.979  1.9081  0.3760 -0.1162
  127OPC     MW  836   4.184   1.751   3.043  0.0007  0.3521 -0.4498
  128OPC     OW  837   4.657   0.086   3.346 -0.0043 -0.0207  0.6846
  128OPC    HW1  838   4.664   0.037   3.418  1.1286  0.0809  0.6649
  128OPC    HW2  839   4.652   0.168   3.377  2.5209  0.2129  0.6517
  128OPC     MW  840   4.657   0.091   3.361  0.5360  0.0288  0.6768
  129OPC     OW  841   1.186   1.894   0.774  0.3925  0.1702  0.0983
  129OPC    HW1  842   1.164   1.854   0.848  1.9511 -0.8415  0.0811
  129OPC    HW2  843   1.223   1.968   0.800 -1.2299  0.9718  0.1981
  129OPC     MW  844   1.188   1.899   0.789  0.3830  0.1391  0.1105
  130OPC     OW  845   1.942   2.635   1.377 -0.4895 -0.4102 -0.6552
  130OPC    HW1  846   1.941   2.710   1.421  0.4088  0.7025 -2.4266
  130OPC    HW2  847   1.874   2.641   1.323 -0.2083 -0.7137 -1.0551
  130OPC     MW  848   1.932   2.647   1.375 -0.3152 -0.2906 -0.9759
  131OPC     OW  849   5.033   2.373   0.327  0.4454 -0.8262 -0.1760
  131OPC    HW1  850   4.954   2.378   0.364  0.0137 -0.8240 -1.0834
  131OPC    HW2  851   5.020   2.405   0.247  1.3701 -0.8256 -0.3296
  131OPC     MW  852   5.019   2.378   0.321  0.5183 -0.8258 -0.3327
  132OPC     OW  853   2.807   0.484   5.018 -0.2489  0.3060 -0.3033
  132OPC    HW1  854   2.874   0.493   4.963  0.3143 -0.0856  0.3016
  132OPC    HW2  855   2.762   0.416   4.985  0.7021 -0.6564  0.3112
  132OPC     MW  856   2.810   0.475   5.005 -0.0253  0.1060 -0.1235
  133OPC     OW  857   2.124   3.565   3.252 -0.4512  0.6878 -0.0359
  133OPC    HW1  858   2.172   3.520   3.194  0.7458  0.4680  1.0670
  133OPC    HW2  859   2.104   3.506   3.313 -0.5253  1.1978  0.4491
  133OPC     MW  860   2.128   3.550   3.253 -0.2853  0.7306  0.1987
  134OPC     OW  861   3.819   2.540   1.369  0.3299  0.4778 -0.0639
  134OPC    HW1  862   3.813   2.476   1.310  0.7750  0.5620 -0.2074
  134OPC    HW2  863   3.737   2.566   1.379  0.3083  0.8678 -1.1059
  134OPC     MW  864   3.806   2.534   1.362  0.3923  0.5479 -0.2390
  135OPC     OW  865   1.238   1.064   1.062  0.4408 -0.0003 -0.3767
  135OPC    HW1  866   1.174   1.091   1.114  0.6832  0.9465 -0.5486
  135OPC    HW2  867   1.263   1.137   1.021  0.6305 -0.6194 -1.4079
  135OPC     MW  868   1.232   1.078   1.063  0.5046  0.0481 -0.5544
  136OPC     OW  869   4.527   3.049   2.864 -0.0129 -0.8575  0.3657
  136OPC    HW1  870   4.548   3.081   2.786 -0.4895 -0.4766  0.3828
  136OPC    HW2  871   4.586   2.987   2.878  1.8453  0.9183  0.9284
  136OPC     MW  872   4.538   3.045   2.855  0.1912 -0.5388  0.4513
  137OPC     OW  873   1.354   2.401   0.678 -0.0600  0.5219 -0.3075
  137OPC    HW1  874   1.373   2.372   0.758 -0.3028  0.4141 -0.2876
  137OPC    HW2  875   1.361   2.330   0.628 -0.6265  0.4258 -0.2635
  137OPC     MW  876   1.358   2.386   0.682 -0.1796  0.4919 -0.2981
  138OPC     OW  877   2.947   1.492   4.646  0.0367 -0.1318 -0.0315
  138OPC    HW1  878   2.967   1.560   4.697 -1.8689  0.4204  0.0499
  138OPC    HW2  879   2.904   1.528   4.579 -1.4838 -1.2707  0.2748
  138OPC     MW  880   2.944   1.507   4.644 -0.4694 -0.2185  0.0257
  139OPC     OW  881   4.249   4.481   1.828 -0.3028 -0.1378 -0.2778
  139OPC    HW1  882   4.303   4.427   1.870 -1.5819 -1.6870 -0.5029
  139OPC    HW2  883   4.232   4.439   1.753  0.0701  1.4605 -1.2820
  139OPC     MW  884   4.254   4.467   1.823 -0.4365 -0.1304 -0.4594
  140OPC     OW  885   2.704   1.687   4.779 -0.1999 -0.0999 -0.2407
  140OPC    HW1  886   2.724   1.666   4.862 -0.5082 -1.0757 -0.4004
  140OPC    HW2  887   2.725   1.615   4.734 -0.4066  0.2790 -0.9601
  140OPC     MW  888   2.710   1.673   4.785 -0.2761 -0.1881 -0.3707
  141OPC     OW  889   2.475   2.480   0.099  0.0907 -0.4633 -0.0938
  141OPC    HW1  890   2.426   2.504   0.030 -0.0798 -0.9604 -0.1507
  141OPC    HW2  891   2.420   2.484   0.166 -0.2497 -1.7287 -0.2655
  141OPC     MW  892   2.459   2.484   0.099  0.0153 -0.7236 -0.1276
  142OPC     OW  893   1.307   2.827   0.615  0.6955 -0.5983  0.2588
  142OPC    HW1  894   1.280   2.810   0.696 -1.7911 -1.1036 -0.5824
  142OPC    HW2  895   1.301   2.750   0.574 -0.9749  0.1704 -1.0928
  142OPC     MW  896   1.302   2.813   0.621  0.0814 -0.5592 -0.0651
  143OPC     OW  897   0.975   4.758   0.282 -0.3367  0.1501  0.1403
  143OPC    HW1  898   1.050   4.800   0.267 -0.6854  0.3122 -1.3460
  143OPC    HW2  899   0.953   4.783   0.363  0.2503  1.6100 -0.1121
  143OPC     MW  900   0.983   4.768   0.292 -0.3015  0.3896 -0.1165
  144OPC     OW  901   2.909   0.895   0.995  0.0489  0.3499 -0.0737
  144OPC    HW1  902   2.963   0.943   0.946 -1.5802  1.3256 -1.0373
  144OPC    HW2  903   2.916   0.815   0.960 -0.2919  0.8063 -1.2495
  144OPC     MW  904   2.918   0.891   0.982 -0.2420  0.5615 -0.3898
  145OPC     OW  905   0.495   3.637   3.340  0.3911 -0.3719  0.0574
  145OPC    HW1  906   0.488   3.717   3.374  1.6547  0.6807 -1.9688
  145OPC    HW2  907   0.417   3.624   3.302 -0.5684 -1.0355  2.0998
  145OPC     MW  908   0.482   3.647   3.340  0.4360 -0.3145  0.0600
  146OPC     OW  909   0.232   4.627   3.608  0.1755  0.0601  0.2223
  146OPC    HW1  910   0.148   4.609   3.625  0.3892  0.3267  1.6896
  146OPC    HW2  911   0.274   4.556   3.638  0.4325 -0.5632 -1.4906
  146OPC     MW  912   0.226   4.614   3.615  0.2450  0.0076  0.1860
  147OPC     OW  913   0.806   2.075   2.622 -0.2736  0.0977 -0.0706
  147OPC    HW1  914   0.763   2.150   2.612  1.5814  1.1698 -0.4011
  147OPC    HW2  915   0.827   2.053   2.540  2.4288  1.2557  0.2150
  147OPC     MW  916   0.803   2.083   2.608  0.3996  0.4271 -0.0772
  148OPC     OW  917   0.697   2.487   5.095  0.1935 -0.0120  0.2077
  148OPC    HW1  918   0.620   2.505   5.133 -0.5165 -0.6666 -0.8711
  148OPC    HW2  919   0.745   2.558   5.113 -1.0872  1.0133 -0.1935
  148OPC     MW  920   0.693   2.500   5.103 -0.1006  0.0427 -0.0107
  149OPC     OW  921   4.145   1.810   0.266  0.4924 -0.0907  0.1078
  149OPC    HW1  922   4.193   1.875   0.299 -0.4851  0.2123  0.9838
  149OPC    HW2  923   4.071   1.849   0.241 -0.7045 -1.0439  1.9773
  149OPC     MW  924   4.141   1.825   0.267  0.1712 -0.1867  0.5134
  150OPC     OW  925   2.942   3.031   3.361 -0.6149 -0.0951  0.0907
  150OPC    HW1  926   2.944   3.064   3.442 -1.1415  0.1923 -0.0047
  150OPC    HW2  927   2.935   3.102   3.310 -1.6966 -0.3294 -0.1189
  150OPC     MW  928   2.941   3.046   3.365 -0.8523 -0.0873  0.0457
  151OPC     OW  929   0.893   2.584   3.613  0.2321  0.3256  0.0018
  151OPC    HW1  930   0.961   2.634   3.635 -0.9644  2.8253 -1.5829
  151OPC    HW2  931   0.825   2.639   3.615 -1.2008 -1.2483 -1.7409
  151OPC     MW  932   0.893   2.600   3.617 -0.1563  0.4624 -0.4897
  152OPC     OW  933   4.854   4.880   1.633 -0.5060  0.6242 -0.7307
  152OPC    HW1  934   4.937   4.891   1.608  0.1000 -0.9091  0.4445
  152OPC    HW2  935   4.819   4.959   1.623  1.4601  1.6538  0.0642
  152OPC     MW  936   4.861   4.893   1.628 -0.1261  0.5498 -0.4397
  153OPC     OW  937   1.620   0.349   4.469  0.0656  0.0549 -0.6205
  153OPC    HW1  938   1.541   0.386   4.462 -0.1943  0.2457  2.0699
  153OPC    HW2  939   1.656   0.391   4.537  1.1829 -2.1885  0.2811
  153OPC     MW  940   1.614   0.361   4.478  0.1922 -0.2483 -0.0899
  154OPC     OW  941   0.945   0.170   3.660 -0.0912  0.3194  0.2458
  154OPC    HW1  942   0.889   0.110   3.631  0.7826 -0.8868  0.9528
  154OPC    HW2  943   0.936   0.166   3.747  0.9031  0.2719  0.3594
  154OPC     MW  944   0.935   0.161   3.669  0.1847  0.1342  0.3670
  155OPC     OW  945   3.149   4.261   4.042 -0.4490 -0.1071  0.2670
  155OPC    HW1  946   3.102   4.190   4.058  0.3364 -0.9127 -0.8357
  155OPC    HW2  947   3.206   4.235   3.981  0.5619  1.1789  0.6114
  155OPC     MW  948   3.151   4.247   4.035 -0.1837 -0.0360  0.1552
  156OPC     OW  949   5.054   2.179   1.864  0.2763  0.2562  0.1795
  156OPC    HW1  950   5.045   2.265   1.861  1.8050  0.4897  0.9248
  156OPC    HW2  951   4.986   2.152   1.910 -0.6582  0.9569 -0.7431
  156OPC     MW  952   5.043   2.188   1.870  0.3641  0.3941  0.1533
  157OPC     OW  953   1.215   1.600   2.560  0.0638  0.1866 -0.0795
  157OPC    HW1  954   1.236   1.540   2.500 -0.4573  1.6459 -1.7964
  157OPC    HW2  955   1.204   1.673   2.514 -2.1643  0.9963  1.5736
  157OPC     MW  956   1.217   1.602   2.544 -0.3423  0.5218 -0.0890
  158OPC     OW  957   0.935   0.493   0.203  0.0620 -0.1023 -0.4111
  158OPC    HW1  958   0.937   0.417   0.245 -1.6306  1.4831  2.9093
  158OPC    HW2  959   0.863   0.488   0.155 -0.5211 -0.3133  0.4626
  158OPC     MW  960   0.925   0.481   0.202 -0.2742  0.1007  0.2085
  159OPC     OW  961   0.077   1.748   4.146 -0.0883  0.1654 -0.1364
  159OPC    HW1  962   0.121   1.676   4.123  0.5227  0.4412  0.1335
  159OPC    HW2  963   0.131   1.813   4.122 -0.2298  0.5034  0.4343
  159OPC     MW  964   0.092   1.747   4.139 -0.0190  0.2561 -0.0124
  160OPC     OW  965   2.722   3.832   1.425  0.0142  0.2100  0.6662
  160OPC    HW1  966   2.804   3.851   1.445  0.2918 -1.1312  0.9319
  160OPC    HW2  967   2.695   3.782   1.491 -0.5953 -0.3898 -0.0095
  160OPC     MW  968   2.730   3.827   1.438 -0.0348 -0.0768  0.6056
  161OPC     OW  969   0.191   2.096   0.601  0.3995 -0.0760  0.4477
  161OPC    HW1  970   0.172   2.036   0.661 -0.1696  0.9904  1.3669
  161OPC    HW2  971   0.207   2.168   0.647  2.8019  0.1092 -0.5178
  161OPC     MW  972   0.191   2.098   0.617  0.6703  0.1087  0.4409
  162OPC     OW  973   2.477   2.209   3.904 -0.2652  0.2170 -0.2249
  162OPC    HW1  974   2.523   2.269   3.860  0.6252  0.9697  1.6301
  162OPC    HW2  975   2.457   2.250   3.978 -1.9797 -0.9027 -0.0048
  162OPC     MW  976   2.481   2.224   3.908 -0.3871  0.1628  0.0817
  163OPC     OW  977   2.416   4.144   5.350  0.4440 -0.3173 -0.0582
  163OPC    HW1  978   2.348   4.107   5.310 -1.3035  3.4731 -1.0566
  163OPC    HW2  979   2.448   4.199   5.291  2.8384 -0.1591  1.2581
  163OPC     MW  980   2.410   4.146   5.336  0.5395  0.2658 -0.0112
  164OPC     OW  981   3.914   3.292   5.064  0.2864  0.0857 -0.5965
  164OPC    HW1  982   3.847   3.280   5.118 -0.0383 -0.6673 -1.1527
  164OPC    HW2  983   3.878   3.287   4.985  0.6437  1.7475 -0.9133
  164OPC     MW  984   3.899   3.290   5.060  0.2912  0.2201 -0.7255
  165OPC     OW  985   0.181   3.023   3.987  0.0321 -0.2099 -0.0232
  165OPC    HW1  986   0.255   2.982   4.009  1.4652  2.9211  1.7115
  165OPC    HW2  987   0.191   3.038   3.902  0.2812 -1.7547 -0.2963
  165OPC     MW  988   0.193   3.019   3.978  0.2806  0.0244  0.1929
  166OPC     OW  989   1.005   1.165   2.302 -0.4209 -0.3595  0.0881
  166OPC    HW1  990   1.010   1.156   2.389  1.8819 -0.7468 -0.0067
  166OPC    HW2  991   1.034   1.088   2.272 -0.6666 -0.0348 -1.0257
  166OPC     MW  992   1.010   1.152   2.310 -0.1171 -0.3688 -0.0904
  167OPC     OW  993   3.305   4.902   5.035 -0.0759 -0.4455  0.2398
  167OPC    HW1  994   3.242   4.852   5.003  0.9276 -1.4196 -0.2946
  167OPC    HW2  995   3.289   4.981   5.001 -1.6485 -0.3814  1.0569
  167OPC     MW  996   3.294   4.907   5.025 -0.1599 -0.5803  0.2813
  168OPC     OW  997   0.829   1.455   1.567  0.4143 -0.2236  0.2728
  168OPC    HW1  998   0.812   1.539   1.583 -1.1695  0.0847 -2.3002
  168OPC    HW2  999   0.915   1.454   1.554  0.4575  1.0386  0.2797
  168OPC     MW 1000   0.839   1.468   1.567  0.1867  0.0084 -0.1062
  169OPC     OW 1001   0.474   3.173   4.964 -0.0214  0.6668  0.2609
  169OPC    HW1 1002   0.478   3.093   4.999 -1.7033  0.5546  0.2651
  169OPC    HW2 1003   0.410   3.211   5.008  0.0723  1.6767 -0.4572
  169OPC     MW 1004   0.465   3.167   4.976 -0.2560  0.7994  0.1554
  170OPC     OW 1005   4.064   0.456   1.099 -0.3841  1.1836  0.3670
  170OPC    HW1 1006   4.129   0.496   1.056  0.5588  1.3676  1.8773
  170OPC    HW2 1007   4.105   0.416   1.165 -1.6904  0.3694  0.7121
  170OPC     MW 1008   4.080   0.456   1.103 -0.4380  1.0905  0.6412
  171OPC     OW 1009   0.454   3.644   4.575 -0.7511 -0.0164 -0.2446
  171OPC    HW1 1010   0.367   3.639   4.578 -0.7778  0.7706  1.6167
  171OPC    HW2 1011   0.479   3.561   4.587 -1.2483 -0.1552 -0.1392
  171OPC     MW 1012   0.445   3.631   4.577 -0.8285  0.0795  0.0458
  172OPC     OW 1013   1.939   3.446   4.050 -0.0012 -0.1378  0.2006
  172OPC    HW1 1014   1.995   3.414   4.109  0.4376  1.5968  0.7617
  172OPC    HW2 1015   1.880   3.382   4.042  1.4594 -1.5703  0.3701
  172OPC     MW 1016   1.938   3.432   4.058  0.2793 -0.0931  0.3085
  173OPC     OW 1017   0.714   3.513   3.845  0.3815 -0.4094 -0.2315
  173OPC    HW1 1018   0.737   3.438   3.807  1.2202  1.2440 -3.3074
  173OPC    HW2 1019   0.761   3.514   3.918  2.1746 -1.8536 -1.2712
  173OPC     MW 1020   0.724   3.502   3.850  0.7702 -0.3786 -0.8394
  174OPC     OW 1021   3.238   2.624   3.686 -0.0863 -0.5611  0.0539
  174OPC    HW1 1022   3.153   2.615   3.667 -0.0854 -0.8410  0.1770
  174OPC    HW2 1023   3.237   2.667   3.761 -0.1512 -1.5213  0.6164
  174OPC     MW 1024   3.225   2.629   3.694 -0.0958 -0.7443  0.1552
  175OPC     OW 1025   4.917   3.404   3.610  0.5088 -0.8144  0.1251
  175OPC    HW1 1026   4.866   3.473   3.593  0.2417 -0.7895  0.9957
  175OPC    HW2 1027   4.879   3.339   3.564 -0.0883 -0.7061  0.4523
  175OPC     MW 1028   4.904   3.404   3.601  0.3810 -0.7948  0.3021
  176OPC     OW 1029   4.375   0.652   3.923 -0.4194  0.0541 -0.1050
  176OPC    HW1 1030   4.374   0.565   3.935  0.1822 -0.0227 -0.5439
  176OPC    HW2 1031   4.292   0.672   3.907 -0.4538 -0.5431 -0.7005
  176OPC     MW 1032   4.363   0.642   3.922 -0.3357 -0.0454 -0.2578
  177OPC     OW 1033   2.071   4.461   4.734  0.0582 -0.5394  0.2131
  177OPC    HW1 1034   2.150   4.498   4.738 -0.1867 -0.1095  1.3145
  177OPC    HW2 1035   2.088   4.380   4.706  0.5873  0.3781 -2.4223
  177OPC     MW 1036   2.085   4.454   4.731  0.1001 -0.3402 -0.0136
  178OPC     OW 1037   2.517   0.753   2.626 -0.1024  0.0767  0.2822
  178OPC    HW1 1038   2.498   0.671   2.649 -1.9951  0.5341  0.4948
  178OPC    HW2 1039   2.441   0.785   2.597  0.3969  1.9963  0.9085
  178OPC     MW 1040   2.503   0.746   2.625 -0.3082  0.4278  0.4061
  179OPC     OW 1041   5.095   1.033   1.265 -0.5286 -0.2085 -0.9871
  179OPC    HW1 1042   5.096   1.062   1.347  0.6467 -0.3345 -0.9330
  179OPC    HW2 1043   5.128   0.953   1.271 -2.9298 -1.2861 -1.2568
  179OPC     MW 1044   5.100   1.026   1.278 -0.7100 -0.3862 -1.0189
  180OPC     OW 1045   0.141   4.236   3.368  0.6092  0.7037  0.2200
  180OPC    HW1 1046   0.067   4.213   3.329  2.0383 -1.5612 -1.4856
  180OPC    HW2 1047   0.169   4.304   3.322  0.5948  0.2248 -0.5095
  180OPC     MW 1048   0.135   4.242   3.356  0.8182  0.2983 -0.1398
  181OPC     OW 1049   2.856   4.926   2.820 -0.3831 -0.2921 -0.8311
  181OPC    HW1 1050   2.912   4.866   2.789  1.0560  0.4682  0.1688
  181OPC    HW2 1051   2.903   4.969   2.879 -2.4549 -0.5114  1.1298
  181OPC     MW 1052   2.871   4.924   2.824 -0.4766 -0.2122 -0.3937
  182OPC     OW 1053   1.570   1.683   0.051 -0.1096  0.9360  0.0356
  182OPC    HW1 1054   1.491   1.647   0.057  0.1374  0.3283 -0.1723
  182OPC    HW2 1055   1.578   1.729   0.125  1.1126 -2.6930  2.4702
  182OPC     MW 1056   1.559   1.684   0.063  0.1074  0.3101  0.3646
  183OPC     OW 1057   4.958   2.116   4.616  0.3590 -0.3726 -0.3062
  183OPC    HW1 1058   4.961   2.158   4.540  0.9428 -1.7167 -1.0525
  183OPC    HW2 1059   4.912   2.044   4.598  0.7551 -0.8483  0.5243
  183OPC     MW 1060   4.952   2.112   4.602  0.5038 -0.6415 -0.2937
  184OPC     OW 1061   5.088   4.662   4.011 -0.0310 -0.0020 -0.3085
  184OPC    HW1 1062   5.010   4.682   4.045  0.2562  0.3396  0.1585
  184OPC    HW2 1063   5.088   4.705   3.935 -1.1528 -1.7056 -1.3405
  184OPC     MW 1064   5.076   4.672   4.005 -0.1540 -0.2031 -0.3922
  185OPC     OW 1065   3.678   1.050   3.733 -0.0637  0.8628  0.1943
  185OPC    HW1 1066   3.624   1.118   3.720  1.2995  1.8273 -0.7029
  185OPC    HW2 1067   3.689   1.018   3.653 -0.0224  0.1102  0.4992
  185OPC     MW 1068   3.671   1.056   3.719  0.1439  0.8941  0.1068
  186OPC     OW 1069   3.398   2.741   2.114 -0.8857 -0.2410 -0.0037
  186OPC    HW1 1070   3.332   2.784   2.076 -0.6693 -0.4350 -0.6173
  186OPC    HW2 1071   3.359   2.694   2.176 -1.1658  0.5889  0.4582
  186OPC     MW 1072   3.382   2.740   2.117 -0.8950 -0.1470 -0.0261
  187OPC     OW 1073   2.261   1.964   3.019  0.9676 -0.4964 -0.6558
  187OPC    HW1 1074   2.230   2.024   2.964  0.9749  1.2708  1.1310
  187OPC    HW2 1075   2.346   1.986   3.027  1.1006 -1.0878 -0.4008
  187OPC     MW 1076   2.269   1.976   3.012  0.9884 -0.3228 -0.3542
  188OPC     OW 1077   0.565   0.956   5.130  0.8696 -0.3743 -0.2589
  188OPC    HW1 1078   0.542   1.029   5.173  0.9363  0.1621 -1.1075
  188OPC    HW2 1079   0.589   0.901   5.194 -0.5314 -0.1487  0.5068
  188OPC     MW 1080   0.565   0.959   5.146  0.6725 -0.2618 -0.2713
  189OPC     OW 1081   5.111   1.573   1.270  0.0194 -0.2068 -0.5201
  189OPC    HW1 1082   5.053   1.522   1.230  1.4104 -1.6547 -0.7899
  189OPC    HW2 1083   5.154   1.611   1.205  0.9188 -0.9753 -0.3935
  189OPC     MW 1084   5.109   1.571   1.255  0.3576 -0.5342 -0.5412
  190OPC     OW 1085   0.467   3.114   0.766 -0.2858 -0.1856 -0.2486
  190OPC    HW1 1086   0.463   3.148   0.846 -0.1598  1.8076 -1.0210
  190OPC    HW2 1087   0.547   3.081   0.762 -0.2434 -0.1747  0.4058
  190OPC     MW 1088   0.478   3.114   0.777 -0.2609  0.1104 -0.2661
  191OPC     OW 1089   2.301   0.065   3.434 -0.2237  0.5747  0.2474
  191OPC    HW1 1090   2.348   0.095   3.501  0.9641 -0.2046 -0.2116
  191OPC    HW2 1091   2.305  -0.021   3.443 -0.7430  0.4807 -0.3689
  191OPC     MW 1092   2.308   0.057   3.445 -0.1249  0.4457  0.0887
  192OPC     OW 1093   1.538   1.404   3.522  0.2801  0.4773  0.3294
  192OPC    HW1 1094   1.472   1.460   3.523 -0.6523 -0.5666 -0.3470
  192OPC    HW2 1095   1.530   1.360   3.597 -0.5032 -0.4156 -0.2584
  192OPC     MW 1096   1.527   1.406   3.533  0.0266  0.1912  0.1427
  193OPC     OW 1097   2.174   1.698   0.610 -0.3538 -0.3827  0.4725
  193OPC    HW1 1098   2.116   1.760   0.629 -0.1106 -0.3162  1.0330
  193OPC    HW2 1099   2.250   1.733   0.634 -0.2397 -0.9831  1.0487
  193OPC     MW 1100   2.177   1.712   0.616 -0.3011 -0.4616  0.6405
  194OPC     OW 1101   2.373   1.866   0.648  0.5299 -0.1617  0.1124
  194OPC    HW1 1102   2.351   1.914   0.579  1.0680 -0.0299  0.0288
  194OPC    HW2 1103   2.460   1.860   0.642  0.6193  0.1677  0.9888
  194OPC     MW 1104   2.383   1.872   0.637  0.6226 -0.0936  0.2295
  195OPC     OW 1105   0.376   2.572   4.442 -0.3963 -0.3247 -0.4887
  195OPC    HW1 1106   0.393   2.508   4.386  1.8552 -0.3630  0.1364
  195OPC    HW2 1107   0.454   2.591   4.475 -0.4888  4.1058 -2.0979
  195OPC     MW 1108   0.390   2.566   4.438 -0.0774  0.3240 -0.6340
  196OPC     OW 1109   1.346   5.071   2.227 -0.0419 -0.2125  0.3381
  196OPC    HW1 1110   1.344   5.158   2.220  1.2629 -0.2850 -1.6389
  196OPC    HW2 1111   1.393   5.058   2.300  0.9670  0.7481 -0.1145
  196OPC     MW 1112   1.353   5.082   2.237  0.2999 -0.0813 -0.0209
  197OPC     OW 1113   0.555   3.986   2.475  0.0922  0.0770 -0.4678
  197OPC    HW1 1114   0.629   4.015   2.438 -1.0828  1.1321 -2.1173
  197OPC    HW2 1115   0.571   3.901   2.488  1.2592  0.0848 -1.6453
  197OPC     MW 1116   0.568   3.978   2.471  0.0910  0.2340 -0.8854
  198OPC     OW 1117   3.709   1.200   2.913 -0.0737 -0.4154  0.1382
  198OPC    HW1 1118   3.791   1.177   2.929 -0.3831 -0.9775  1.0353
  198OPC    HW2 1119   3.678   1.223   2.992 -0.2726  1.5586 -0.4629
  198OPC     MW 1120   3.716   1.200   2.927 -0.1488 -0.2068  0.1819
  199OPC     OW 1121   4.739   3.467   0.926  0.0121  0.3657 -0.5408
  199OPC    HW1 1122   4.811   3.507   0.954  0.5480 -1.4009  0.7925
  199OPC    HW2 1123   4.722   3.408   0.989 -2.2494  0.3051 -1.0961
  199OPC     MW 1124   4.747   3.464   0.940 -0.2427  0.0958 -0.4259
  200OPC     OW 1125   3.139   3.156   1.304  0.1223  0.5834  0.2497
  200OPC    HW1 1126   3.195   3.194   1.248 -1.1808  1.0508 -0.7753
  200OPC    HW2 1127   3.079   3.218   1.318  0.2321  0.3515  1.9237
  200OPC     MW 1128   3.139   3.171   1.298 -0.0538  0.6182  0.3456
  201OPC     OW 1129   3.522   4.632   4.552 -0.5512  0.2927 -0.3381
  201OPC    HW1 1130   3.449   4.611   4.594  1.0631 -0.9111  2.1422
  201OPC    HW2 1131   3.551   4.702   4.596 -0.4342  1.0982 -1.6402
  201OPC     MW 1132   3.516   4.639   4.565 -0.2954  0.2339 -0.1640
  202OPC     OW 1133   2.732   3.879   2.051 -0.2501  0.1618 -0.4259
  202OPC    HW1 1134   2.750   3.948   2.001  2.5371  0.1716  0.4127
  202OPC    HW2 1135   2.811   3.850   2.074 -1.3898 -1.7559  1.3511
  202OPC     MW 1136   2.746   3.885   2.047 -0.0067 -0.1202 -0.0396
  203OPC     OW 1137   0.457   1.036   2.529 -0.1190  0.6789  0.2842
  203OPC    HW1 1138   0.400   0.974   2.508  0.3434  0.1507  0.5512
  203OPC    HW2 1139   0.410   1.092   2.577 -0.8223  1.1434 -0.8864
  203OPC     MW 1140   0.442   1.035   2.533 -0.1546  0.6695  0.1506
  204OPC     OW 1141   2.108   1.513   2.196  0.3433  0.2812 -0.3630
  204OPC    HW1 1142   2.179   1.521   2.246 -1.3985 -1.8954  2.8602
  204OPC    HW2 1143   2.046   1.492   2.253 -2.0976 -1.6342 -3.4193
  204OPC     MW 1144   2.110   1.511   2.212 -0.2745 -0.3232 -0.3383
  205OPC     OW 1145   3.369   3.992   2.291 -0.8314 -0.1508 -0.1454
  205OPC    HW1 1146   3.449   3.957   2.288 -1.4967 -1.6614 -1.0788
  205OPC    HW2 1147   3.379   4.066   2.246 -0.0665 -0.5699 -0.6967
  205OPC     MW 1148   3.382   3.998   2.284 -0.8167 -0.4357 -0.3645
  206OPC     OW 1149   1.650   3.098   3.120 -0.0132  0.2378  0.2115
  206OPC    HW1 1150   1.667   3.182   3.103  0.2126 -0.1833 -1.9313
  206OPC    HW2 1151   1.695   3.056   3.059  1.2763 -1.5978  2.2606
  206OPC     MW 1152   1.659   3.104   3.109  0.2107 -0.0956  0.1976
  207OPC     OW 1153   0.114   2.086   2.982  0.3705 -0.1677 -0.4888
  207OPC    HW1 1154   0.127   2.029   2.917  0.6056 -0.3024 -0.3255
  207OPC    HW2 1155   0.071   2.151   2.944  0.9929  0.0078 -0.9051
  207OPC     MW 1156   0.110   2.087   2.967  0.4972 -0.1618 -0.5262
  208OPC     OW 1157   1.412   2.441   2.687  0.3249 -0.5238 -0.1642
  208OPC    HW1 1158   1.417   2.470   2.605 -0.2814 -0.6573 -0.2574
  208OPC    HW2 1159   1.486   2.469   2.724  0.2264  0.2454 -0.5305
  208OPC     MW 1160   1.423   2.449   2.680  0.2208 -0.4297 -0.2321
  209OPC     OW 1161   2.260   3.577   1.353 -0.4501  0.6630 -0.1312
  209OPC    HW1 1162   2.300   3.624   1.415 -2.2792  0.6909  1.0951
  209OPC    HW2 1163   2.318   3.513   1.336 -0.0255  0.4302  1.8875
  209OPC     MW 1164   2.275   3.575   1.360 -0.6576  0.6326  0.3481
  210OPC     OW 1165   0.211   4.651   4.395  0.0770 -0.0707  0.0115
  210OPC    HW1 1166   0.232   4.716   4.449  1.1128 -1.3511  1.2475
  210OPC    HW2 1167   0.226   4.684   4.316  3.0369  0.4756  0.6694
  210OPC     MW 1168   0.216   4.666   4.392  0.6672 -0.1791  0.2911
  211OPC     OW 1169   4.062   2.993   2.547  0.0229 -0.2752  0.1419
  211OPC    HW1 1170   4.060   2.980   2.460  1.4266 -0.9787  0.1872
  211OPC    HW2 1171   4.117   3.059   2.557 -0.5653  0.1735  0.4776
  211OPC     MW 1172   4.070   3.001   2.535  0.1435 -0.3128  0.1981
  212OPC     OW 1173   0.550   1.150   3.976 -0.4928  0.6879  0.3905
  212OPC    HW1 1174   0.530   1.166   3.892  1.2556  2.0070  0.1583
  212OPC    HW2 1175   0.477   1.116   4.009 -0.8925 -0.9539 -1.9356
  212OPC     MW 1176   0.536   1.147   3.968 -0.2936  0.6402  0.0126
  213OPC     OW 1177   4.824   4.913   2.793  0.1889 -0.2940  0.0103
  213OPC    HW1 1178   4.801   4.996   2.809 -0.7798 -0.8223  1.5710
  213OPC    HW2 1179   4.832   4.878   2.872 -2.5043 -2.4744 -0.5200
  213OPC     MW 1180   4.822   4.920   2.807 -0.3521 -0.6943  0.1626
  214OPC     OW 1181   4.554   4.734   4.148  0.1516 -0.0340 -0.0335
  214OPC    HW1 1182   4.488   4.768   4.194 -0.9257 -0.2075 -1.4111
  214OPC    HW2 1183   4.529   4.651   4.135  1.4038 -0.5770  0.7898
  214OPC     MW 1184   4.541   4.727   4.153  0.1771 -0.1400 -0.1154
  215OPC     OW 1185   0.365   3.920   5.298 -0.4258  0.2734 -0.1761
  215OPC    HW1 1186   0.333   3.954   5.372 -0.8059  1.2766 -0.7792
  215OPC    HW2 1187   0.408   3.987   5.261  1.2808 -0.6958 -0.0234
  215OPC     MW 1188   0.367   3.935   5.303 -0.2299  0.2784 -0.2427
  216OPC     OW 1189   0.676   2.949   3.282  0.4071  0.4512  0.0666
  216OPC    HW1 1190   0.750   2.907   3.266 -0.5959 -0.9195 -1.2587
  216OPC    HW2 1191   0.621   2.916   3.223 -1.7538  0.0643  2.1554
  216OPC     MW 1192   0.679   2.938   3.271 -0.0603  0.1915  0.1794
  217OPC     OW 1193   2.217   4.373   0.314 -0.0102 -0.1116  0.2746
  217OPC    HW1 1194   2.135   4.393   0.335 -0.9609 -1.4327 -1.8295
  217OPC    HW2 1195   2.231   4.296   0.353 -0.0486 -0.2368  0.0461
  217OPC     MW 1196   2.207   4.365   0.323 -0.1564 -0.3252 -0.0700
  218OPC     OW 1197   4.902   0.629   4.500 -0.2870  0.0436 -0.1480
  218OPC    HW1 1198   4.883   0.670   4.575  0.0906 -0.2724  0.1189
  218OPC    HW2 1199   4.861   0.678   4.440  0.8479  1.3109  0.0679
  218OPC     MW 1200   4.893   0.642   4.502 -0.0634  0.1841 -0.0765
  219OPC     OW 1201   2.055   0.279   2.008  0.2226 -0.2139  0.1154
  219OPC    HW1 1202   2.133   0.251   2.034  0.0522 -1.9309 -1.0904
  219OPC    HW2 1203   2.003   0.259   2.075  0.7822  0.9370  0.9236
  219OPC     MW 1204   2.059   0.272   2.022  0.2803 -0.2975  0.0566
  220OPC     OW 1205   0.643   1.715   3.571 -0.1361  0.2816  0.0468
  220OPC    HW1 1206   0.631   1.728   3.486  0.0075  0.0181 -0.0134
  220OPC    HW2 1207   0.692   1.782   3.595 -0.2721  0.4184 -0.0562
  220OPC     MW 1208   0.649   1.727   3.562 -0.1350  0.2629  0.0226
  221OPC     OW 1209   3.690   4.985   2.962  0.6104  0.0408  0.3257
  221OPC    HW1 1210   3.705   4.980   3.048  1.7299  0.0963  0.1502
  221OPC    HW2 1211   3.647   5.060   2.953  0.5221  0.0567  0.8368
  221OPC     MW 1212   3.686   4.995   2.974  0.7627  0.0513  0.3752
  222OPC     OW 1213   0.408   2.437   3.187  0.2108  0.7531 -1.0291
  222OPC    HW1 1214   0.458   2.501   3.220 -0.4675  1.5738 -1.5587
  222OPC    HW2 1215   0.423   2.441   3.102  0.8658 -0.4215 -0.9914
  222OPC     MW 1216   0.418   2.447   3.180  0.2073  0.7010 -1.1019
  223OPC     OW 1217   3.227   0.191   0.631  0.4403  0.1795  0.1190
  223OPC    HW1 1218   3.179   0.146   0.573 -0.8138  0.3123  1.0219
  223OPC    HW2 1219   3.298   0.214   0.585  0.5310 -1.6102 -0.7227
  223OPC     MW 1220   3.230   0.187   0.615  0.2683 -0.0653  0.1281
  224OPC     OW 1221   0.848   4.716   4.943 -0.4808  0.1268  0.3591
  224OPC    HW1 1222   0.815   4.716   4.862 -0.5033  1.7742  0.3389
  224OPC    HW2 1223   0.785   4.677   4.990 -0.8154 -0.1175 -0.2675
  224OPC     MW 1224   0.834   4.710   4.938 -0.5336  0.3340  0.2635
  225OPC     OW 1225   4.063   0.447   3.099 -0.0413 -0.1653 -0.9638
  225OPC    HW1 1226   4.013   0.424   3.166  0.0039  0.3369 -0.7493
  225OPC    HW2 1227   4.073   0.373   3.054  1.6133 -1.0225  0.6699
  225OPC     MW 1228   4.057   0.433   3.102  0.2096 -0.2178 -0.6908
  226OPC     OW 1229   1.685   1.125   2.230 -0.8516 -0.3183  0.1249
  226OPC    HW1 1230   1.672   1.133   2.316 -0.5795  0.2196  0.1209
  226OPC    HW2 1231   1.772   1.122   2.223 -0.8831 -0.7710 -0.1017
  226OPC     MW 1232   1.696   1.126   2.242 -0.8160 -0.3058  0.0907
  227OPC     OW 1233   2.684   3.642   1.866  0.0747  0.0548  0.1921
  227OPC    HW1 1234   2.712   3.713   1.909  0.8541 -1.1047  1.6666
  227OPC    HW2 1235   2.599   3.659   1.853 -0.5187  0.0124  3.2695
  227OPC     MW 1236   2.675   3.655   1.870  0.1023 -0.1228  0.8646
  228OPC     OW 1237   1.705   1.180   4.016  0.3931 -0.5979  0.7519
  228OPC    HW1 1238   1.790   1.176   3.998  0.2399 -0.1002 -0.1790
  228OPC    HW2 1239   1.682   1.258   3.985 -0.4035 -0.7309  0.9967
  228OPC     MW 1240   1.714   1.191   4.009  0.2528 -0.5440  0.6504
  229OPC     OW 1241   1.653   2.107   2.589 -0.3888 -0.0710 -0.0699
  229OPC    HW1 1242   1.723   2.135   2.634 -1.4231  1.3387  0.7376
  229OPC    HW2 1243   1.656   2.021   2.599  0.1228  0.1113  1.6741
  229OPC     MW 1244   1.664   2.099   2.597 -0.4661  0.1642  0.3068
  230OPC     OW 1245   3.839   1.984   4.168  0.3583  0.1171 -0.0688
  230OPC    HW1 1246   3.775   2.043   4.164 -0.2106 -0.5633 -1.8131
  230OPC    HW2 1247   3.798   1.908   4.158  1.2029 -0.5255  1.1056
  230OPC     MW 1248   3.824   1.982   4.166  0.3990 -0.0783 -0.1528
  231OPC     OW 1249   0.589   4.748   0.441  0.1144  0.8333  0.1210
  231OPC    HW1 1250   0.560   4.821   0.403 -4.2649 -0.1267  1.1153
  231OPC    HW2 1251   0.539   4.741   0.513  3.6008 -0.7860  2.7043
  231OPC     MW 1252   0.578   4.758   0.446 -0.0175  0.4523  0.6495
  232OPC     OW 1253   3.034   4.851   0.533  0.5986  0.1612 -0.8621
  232OPC    HW1 1254   3.077   4.779   0.557  0.5351  0.2107 -0.5971
  232OPC    HW2 1255   3.084   4.886   0.471  2.3097  1.6322  1.1899
  232OPC     MW 1256   3.047   4.846   0.527  0.8419  0.3855 -0.5198
  233OPC     OW 1257   1.826   4.871   0.528  0.0428 -0.5430 -0.0251
  233OPC    HW1 1258   1.762   4.861   0.587  0.0221  2.0985  0.5446
  233OPC    HW2 1259   1.785   4.868   0.452 -0.1035 -2.8414  0.0746
  233OPC     MW 1260   1.810   4.869   0.526  0.0181 -0.4921  0.0738
  234OPC     OW 1261   2.386   0.110   2.409 -0.4615  0.0489 -0.1162
  234OPC    HW1 1262   2.461   0.132   2.446 -0.1330  0.6561 -1.0887
  234OPC    HW2 1263   2.407   0.043   2.357 -1.0444 -1.2302  1.2398
  234OPC     MW 1264   2.400   0.104   2.407 -0.4990 -0.0504 -0.0595
  235OPC     OW 1265   2.488   5.043   2.762  0.4064  0.4638  0.2859
  235OPC    HW1 1266   2.523   4.967   2.787 -1.6648 -0.0677  1.8332
  235OPC    HW2 1267   2.488   5.037   2.675  1.7662 -0.5738  0.3148
  235OPC     MW 1268   2.493   5.031   2.753  0.3014  0.2320  0.5188
  236OPC     OW 1269   1.462   2.246   3.189  0.8830 -0.1810  0.3179
  236OPC    HW1 1270   1.519   2.271   3.128  1.6585  1.2453  1.5812
  236OPC    HW2 1271   1.466   2.159   3.186  1.6852 -0.1196 -0.9416
  236OPC     MW 1272   1.471   2.237   3.180  1.1160  0.0389  0.3184
  237OPC     OW 1273   4.581   3.385   3.266  0.3515  0.1569 -0.2849
  237OPC    HW1 1274   4.604   3.313   3.222  0.6271  2.0065 -3.4311
  237OPC    HW2 1275   4.497   3.396   3.245 -0.6746 -0.7951  2.7083
  237OPC     MW 1276   4.572   3.376   3.256  0.2408  0.2896 -0.3076
  238OPC     OW 1277   1.381   0.582   4.683  0.4915  0.5232 -0.2862
  238OPC    HW1 1278   1.303   0.620   4.682  0.0467 -0.2841 -2.0572
  238OPC    HW2 1279   1.372   0.518   4.624  1.7282 -1.1746  1.2712
  238OPC     MW 1280   1.368   0.578   4.674  0.6085  0.1532 -0.3178
  239OPC     OW 1281   0.066   1.189   4.099  0.4683 -0.0874 -0.6807
  239OPC    HW1 1282   0.071   1.247   4.165  1.2650 -0.0853 -0.7304
  239OPC    HW2 1283   0.088   1.237   4.029 -0.5785 -0.0397 -0.9915
  239OPC     MW 1284   0.070   1.205   4.098  0.4313 -0.0800 -0.7341
  240OPC     OW 1285   4.731   0.329   1.251  0.1219 -0.3331  0.0072
  240OPC    HW1 1286   4.757   0.376   1.319  0.1728 -0.4631  0.0777
  240OPC    HW2 1287   4.786   0.352   1.187  0.2223 -0.3882  0.0745
  240OPC     MW 1288   4.743   0.339   1.252  0.1442 -0.3604  0.0275
  241OPC     OW 1289   2.203   3.806   0.185 -0.0743  0.2537 -1.1063
  241OPC    HW1 1290   2.167   3.882   0.161 -1.1374  0.1745  0.1069
  241OPC    HW2 1291   2.234   3.822   0.265  1.2272 -0.1423 -1.5027
  241OPC     MW 1292   2.202   3.820   0.193 -0.0392  0.1835 -0.9857
  242OPC     OW 1293   1.727   0.208   1.131  0.3734  0.0576 -0.3131
  242OPC    HW1 1294   1.761   0.288   1.136 -0.0179  0.2376 -0.4573
  242OPC    HW2 1295   1.641   0.223   1.129  0.1796 -0.4621  1.7754
  242OPC     MW 1296   1.719   0.222   1.132  0.2869  0.0074 -0.0259
  243OPC     OW 1297   2.003   4.901   1.431 -0.3550  0.0481  0.3445
  243OPC    HW1 1298   1.928   4.916   1.473  0.3324 -0.0985  1.6860
  243OPC    HW2 1299   2.045   4.845   1.483  1.1236  0.9265  0.1509
  243OPC     MW 1300   1.998   4.895   1.445 -0.0350  0.1562  0.5141
  244OPC     OW 1301   3.527   2.185   5.009 -0.1880 -0.3311 -0.0117
  244OPC    HW1 1302   3.463   2.126   5.012  0.4624 -1.0770 -0.5418
  244OPC    HW2 1303   3.492   2.250   4.962 -0.7212 -0.5153  0.1158
  244OPC     MW 1304   3.512   2.186   5.003 -0.1706 -0.4686 -0.0710
  245OPC     OW 1305   5.058   2.959   4.075  0.4137  0.0379  0.3049
  245OPC    HW1 1306   5.132   2.991   4.042 -0.1954  0.7286 -0.4243
  245OPC    HW2 1307   5.082   2.932   4.155  1.1585  1.5315  0.6320
  245OPC     MW 1308   5.073   2.960   4.082  0.4334  0.3605  0.2458
  246OPC     OW 1309   1.664   0.936   1.515  0.2452 -0.2906  0.2159
  246OPC    HW1 1310   1.643   1.013   1.481  0.7865 -0.8874 -1.5445
  246OPC    HW2 1311   1.722   0.903   1.459  0.6555 -1.6318  1.3688
  246OPC     MW 1312   1.669   0.942   1.502  0.3858 -0.5769  0.1261
  247OPC     OW 1313   4.825   2.292   2.162 -0.7552 -0.3216  0.7418
  247OPC    HW1 1314   4.806   2.212   2.133 -0.7450 -0.7244  1.8179
  247OPC    HW2 1315   4.824   2.340   2.090  0.1906 -1.4590 -0.0773
  247OPC     MW 1316   4.822   2.287   2.147 -0.6139 -0.5492  0.7796
  248OPC     OW 1317   1.515   0.867   2.204 -0.3267 -0.3358 -0.3528
  248OPC    HW1 1318   1.507   0.808   2.141  0.8406  0.1885 -1.0302
  248OPC    HW2 1319   1.597   0.895   2.195 -0.6535  0.9238  0.3520
  248OPC     MW 1320   1.526   0.863   2.193 -0.2025 -0.0723 -0.3488
  249OPC     OW 1321   4.820   2.058   1.998 -0.2398  0.5338  0.1415
  249OPC    HW1 1322   4.797   1.997   2.055  0.0056  1.5921  1.4288
  249OPC    HW2 1323   4.788   2.029   1.923 -0.1736 -1.1359  0.7134
  249OPC     MW 1324   4.812   2.045   1.996 -0.1938  0.4436  0.4161
  250OPC     OW 1325   4.508   2.061   0.994  0.4516 -0.0384  0.2910
  250OPC    HW1 1326   4.562   2.044   1.060 -0.6786 -0.0605  1.2374
  250OPC    HW2 1327   4.500   1.985   0.953  0.5322 -0.2187  0.6097
  250OPC     MW 1328   4.514   2.047   0.998  0.2966 -0.0683  0.4779
  251OPC     OW 1329   1.336   2.160   4.884 -0.1546  0.3615 -0.2956
  251OPC    HW1 1330   1.254   2.130   4.884 -0.1014  0.1954 -0.8972
  251OPC    HW2 1331   1.349   2.183   4.801  0.3744  0.4828 -0.1823
  251OPC     MW 1332   1.326   2.159   4.872 -0.0685  0.3550 -0.3679
  252OPC     OW 1333   0.380   1.418   3.561  0.0568  0.0403  0.2674
  252OPC    HW1 1334   0.300   1.390   3.539 -0.0573 -0.1161  0.8564
  252OPC    HW2 1335   0.430   1.395   3.493 -0.1067 -1.2701  0.5788
  252OPC     MW 1336   0.376   1.411   3.548  0.0158 -0.1763  0.4004
  253OPC     OW 1337   3.067   2.344   3.934 -0.1842  0.2286  0.6272
  253OPC    HW1 1338   3.071   2.430   3.922 -1.8627  0.3867  0.9863
  253OPC    HW2 1339   2.982   2.329   3.949 -0.5560 -1.8676 -2.5537
  253OPC     MW 1340   3.055   2.354   3.934 -0.4871 -0.0578  0.2104
  254OPC     OW 1341   4.663   3.297   0.532 -0.1124  0.3402 -0.3833
  254OPC    HW1 1342   4.731   3.297   0.478  0.1327  1.1252 -0.1028
  254OPC    HW2 1343   4.611   3.234   0.502  1.3490 -1.2069  0.1939
  254OPC     MW 1344   4.665   3.288   0.520  0.1395  0.2277 -0.2565
  255OPC     OW 1345   1.607   2.533   0.667 -0.0593  0.1322 -0.0100
  255OPC    HW1 1346   1.542   2.475   0.674  0.8386 -0.9314 -0.1920
  255OPC    HW2 1347   1.621   2.539   0.581 -0.1151  0.5955  0.0089
  255OPC     MW 1348   1.600   2.525   0.655  0.0651  0.0435 -0.0341
  256OPC     OW 1349   1.760   4.988   2.349 -0.3610  0.0337 -0.8928
  256OPC    HW1 1350   1.742   5.066   2.383 -1.1530 -0.5836  0.1890
  256OPC    HW2 1351   1.748   4.999   2.263  0.4576  1.3217 -0.8612
  256OPC     MW 1352   1.755   5.001   2.341 -0.3571  0.1328 -0.7284
  257OPC     OW 1353   2.031   2.517   4.002 -0.2769  0.3119  0.3828
  257OPC    HW1 1354   2.095   2.458   4.003 -0.1665  0.4349  0.5648
  257OPC    HW2 1355   1.960   2.470   3.980 -0.1679  0.1359  0.4070
  257OPC     MW 1356   2.030   2.501   3.999 -0.2446  0.3040  0.4132
  258OPC     OW 1357   0.138   4.132   2.294  0.2262 -0.3976  0.5335
  258OPC    HW1 1358   0.114   4.062   2.340  0.0805 -0.6385  0.0946
  258OPC    HW2 1359   0.116   4.112   2.212  0.5164  0.0113  0.3492
  258OPC     MW 1360   0.131   4.119   2.289  0.2476 -0.3729  0.4416
  259OPC     OW 1361   2.227   0.351   4.731 -0.6131 -0.1784 -0.2454
  259OPC    HW1 1362   2.281   0.412   4.700  0.4091 -0.9996 -0.1728
  259OPC    HW2 1363   2.223   0.368   4.816 -0.7971  0.1342 -0.3174
  259OPC     MW 1364   2.235   0.362   4.739 -0.4892 -0.2535 -0.2451
  260OPC     OW 1365   2.483   3.398   1.293  0.0778 -0.3066  0.1878
  260OPC    HW1 1366   2.519   3.471   1.262 -1.9103  0.8546  0.3800
  260OPC    HW2 1367   2.526   3.383   1.367  1.4298 -0.1369 -0.5417
  260OPC     MW 1368   2.494   3.406   1.299 -0.0162 -0.1100  0.1084
  261OPC     OW 1369   2.323   4.752   2.586  0.2025  0.5615  0.4590
  261OPC    HW1 1370   2.374   4.689   2.619 -0.7357 -0.0699  0.7547
  261OPC    HW2 1371   2.373   4.790   2.526  0.0630 -2.0149 -1.4624
  261OPC     MW 1372   2.338   4.748   2.582  0.0433  0.0877  0.2190
  262OPC     OW 1373   1.351   4.471   2.324 -0.2072 -0.3025 -0.4573
  262OPC    HW1 1374   1.391   4.431   2.390 -0.6796 -0.2482 -0.1330
  262OPC    HW2 1375   1.275   4.428   2.318 -0.7720  0.6029 -0.0370
  262OPC     MW 1376   1.346   4.459   2.333 -0.3604 -0.1607 -0.3473
  263OPC     OW 1377   4.098   5.162   3.907  0.1147 -0.5330  0.6170
  263OPC    HW1 1378   4.048   5.120   3.965 -1.1322 -2.6659 -1.7897
  263OPC    HW2 1379   4.177   5.128   3.919 -0.2293 -1.2951  0.7893
  263OPC     MW 1380   4.102   5.151   3.917 -0.1204 -0.9606  0.2869
  264OPC     OW 1381   3.409   4.287   1.034  0.3393 -0.4164  0.5150
  264OPC    HW1 1382   3.448   4.360   1.008  0.3587 -1.3607 -2.3977
  264OPC    HW2 1383   3.473   4.228   1.036 -0.1917 -1.0290 -0.1351
  264OPC     MW 1384   3.424   4.289   1.031  0.2637 -0.6461 -0.0113
  265OPC     OW 1385   1.122   1.742   4.589 -0.1491 -0.4343 -0.6989
  265OPC    HW1 1386   1.181   1.752   4.525 -0.5891  1.0149 -0.9228
  265OPC    HW2 1387   1.163   1.772   4.659 -0.7530  1.1038 -0.9577
  265OPC     MW 1388   1.137   1.748   4.590 -0.3033  0.0069 -0.7701
  266OPC     OW 1389   2.208   3.066   0.459  0.0640  0.2634  0.3239
  266OPC    HW1 1390   2.122   3.073   0.447 -0.0590 -0.7240  0.5391
  266OPC    HW2 1391   2.216   3.054   0.545  0.1935 -2.0730  0.0707
  266OPC     MW 1392   2.196   3.065   0.470  0.0650 -0.2276  0.3183
  267OPC     OW 1393   2.126   1.283   3.231  0.1164 -0.0150 -0.0643
  267OPC    HW1 1394   2.068   1.340   3.264 -0.3702  0.1606 -1.1884
  267OPC    HW2 1395   2.104   1.207   3.268 -1.2593 -0.0781 -0.9495
  267OPC     MW 1396   2.114   1.280   3.242 -0.1587  0.0015 -0.3611
  268OPC     OW 1397   4.935   2.816   3.194  0.4221  0.4280  0.6002
  268OPC    HW1 1398   4.946   2.900   3.173  0.7074  0.6145  1.4672
  268OPC    HW2 1399   4.854   2.813   3.224  0.5416  0.4694  0.9283
  268OPC     MW 1400   4.925   2.828   3.195  0.4818  0.4616  0.7768
  269OPC     OW 1401   0.377   4.804   4.564  0.2016  0.5823 -0.4988
  269OPC    HW1 1402   0.454   4.813   4.523  0.6033  1.8618  0.4728
  269OPC    HW2 1403   0.398   4.765   4.639 -0.3837 -0.7684 -1.0017
  269OPC     MW 1404   0.392   4.800   4.569  0.1745  0.5717 -0.4294
  270OPC     OW 1405   0.284   0.619   0.469  0.2316  0.8559  0.4780
  270OPC    HW1 1406   0.306   0.695   0.506 -0.8277 -0.7751  5.0936
  270OPC    HW2 1407   0.196   0.621   0.469  0.1868 -0.2744  0.5149
  270OPC     MW 1408   0.274   0.631   0.474  0.0685  0.4480  1.1653
  271OPC     OW 1409   0.148   0.018   3.559 -0.6647 -0.4717  0.3962
  271OPC    HW1 1410   0.187  -0.011   3.631 -0.7673 -1.4014  0.0837
  271OPC    HW2 1411   0.077  -0.032   3.553 -0.5338 -0.5606 -0.4846
  271OPC     MW 1412   0.143   0.006   3.569 -0.6605 -0.6222  0.2199
  272OPC     OW 1413   2.453   2.063   3.625 -0.1769 -0.4425  0.4700
  272OPC    HW1 1414   2.495   2.139   3.628 -0.0999 -0.1279 -3.4715
  272OPC    HW2 1415   2.494   2.014   3.684 -0.1053  2.3911  3.0265
  272OPC     MW 1416   2.465   2.067   3.634 -0.1549  0.0226  0.2654
  273OPC     OW 1417   0.170   2.049   2.046 -0.5674 -0.3380  0.3977
  273OPC    HW1 1418   0.248   2.050   2.008  0.2671 -0.5462  2.0041
  273OPC    HW2 1419   0.126   2.111   2.004  0.2655 -0.5782 -0.8933
  273OPC     MW 1420   0.175   2.058   2.034 -0.3211 -0.4042  0.4443
  274OPC     OW 1421   0.706   4.584   0.690  0.3932  0.2206 -0.1247
  274OPC    HW1 1422   0.752   4.658   0.686 -0.1388  0.6021  0.6752
  274OPC    HW2 1423   0.767   4.522   0.688  0.9598  0.7250  1.0937
  274OPC     MW 1424   0.722   4.586   0.689  0.3983  0.3512  0.1735
  275OPC     OW 1425   4.029   0.650   1.775  0.1281  0.1065 -0.3814
  275OPC    HW1 1426   3.988   0.662   1.852  0.6919 -1.2525  0.1643
  275OPC    HW2 1427   3.990   0.707   1.722  0.4923  1.9328  1.1801
  275OPC     MW 1428   4.017   0.660   1.779  0.2654  0.1755 -0.0702
  276OPC     OW 1429   0.385   3.365   0.667 -0.7677  0.8601  0.2198
  276OPC    HW1 1430   0.393   3.372   0.580  2.2703  2.3505  0.4797
  276OPC    HW2 1431   0.439   3.299   0.687 -1.1227  0.7998  1.0149
  276OPC     MW 1432   0.394   3.356   0.657 -0.3713  1.0715  0.3757
  277OPC     OW 1433   2.928   0.505   2.319  0.1053 -0.6460  0.4317
  277OPC    HW1 1434   2.924   0.463   2.396  0.6586  0.0179  0.8375
  277OPC    HW2 1435   3.009   0.538   2.318  0.2302 -0.9635 -0.6142
  277OPC     MW 1436   2.940   0.504   2.330  0.2056 -0.5948  0.3371
  278OPC     OW 1437   1.406   0.268   4.794 -0.2248 -0.2385 -0.6086
  278OPC    HW1 1438   1.351   0.308   4.848 -1.0109 -1.0081 -0.8195
  278OPC    HW2 1439   1.443   0.206   4.844  1.5429  1.1562 -0.0787
  278OPC     MW 1440   1.404   0.265   4.809 -0.0798 -0.1462 -0.5617
  279OPC     OW 1441   1.158   2.160   5.200  0.4141  0.3000  0.1708
  279OPC    HW1 1442   1.133   2.170   5.117 -0.8961  0.2618  0.5304
  279OPC    HW2 1443   1.233   2.205   5.205 -0.0032  1.1405 -0.7800
  279OPC     MW 1444   1.165   2.168   5.188  0.1590  0.4184  0.0834
  280OPC     OW 1445   1.851   2.102   4.408  0.1390 -0.3395  1.1227
  280OPC    HW1 1446   1.799   2.110   4.478  1.0153  1.6300  1.6395
  280OPC    HW2 1447   1.914   2.049   4.436 -0.2799 -0.7324  1.3359
  280OPC     MW 1448   1.853   2.095   4.423  0.2066 -0.1066  1.2305
  281OPC     OW 1449   1.825   1.849   2.005 -0.0497 -0.4626 -0.0906
  281OPC    HW1 1450   1.874   1.778   2.014 -1.3330 -1.2343  1.2969
  281OPC    HW2 1451   1.837   1.893   2.080  2.1417  1.7984 -1.6160
  281OPC     MW 1452   1.834   1.845   2.017  0.0843 -0.2426 -0.1110
  282OPC     OW 1453   1.742   2.945   5.014 -0.2865  0.0042 -0.0765
  282OPC    HW1 1454   1.766   3.008   4.958  0.0930  0.5611  0.7088
  282OPC    HW2 1455   1.681   2.982   5.063 -1.6456 -0.9061 -0.9809
  282OPC     MW 1456   1.737   2.960   5.013 -0.4312 -0.0480 -0.0939
  283OPC     OW 1457   1.162   0.062   0.594  0.0152  0.2011  0.2185
  283OPC    HW1 1458   1.116   0.016   0.652  0.2029  0.7732  0.8436
  283OPC    HW2 1459   1.160   0.143   0.627  1.5889  0.2196  0.3417
  283OPC     MW 1460   1.155   0.067   0.608  0.2754  0.2883  0.3291
  284OPC     OW 1461   2.456   4.640   0.820 -0.4501 -0.0478 -0.2667
  284OPC    HW1 1462   2.540   4.641   0.797 -0.6392 -1.4155 -1.1530
  284OPC    HW2 1463   2.459   4.629   0.907  0.2949 -0.3031 -0.3139
  284OPC     MW 1464   2.469   4.638   0.829 -0.3679 -0.2875 -0.4046
  285OPC     OW 1465   1.519   1.298   3.251 -0.1096  0.2238 -0.1186
  285OPC    HW1 1466   1.520   1.324   3.334 -0.0818 -3.3698  1.1779
  285OPC    HW2 1467   1.506   1.371   3.207  1.3786  2.5523  2.9139
  285OPC     MW 1468   1.517   1.312   3.257  0.1143  0.0368  0.5209
  286OPC     OW 1469   2.966   1.466   1.359 -0.2038 -0.3428 -0.5652
  286OPC    HW1 1470   2.966   1.441   1.442  0.3740  1.0387 -0.1258
  286OPC    HW2 1471   3.024   1.413   1.321  1.1741  0.4388  0.3826
  286OPC     MW 1472   2.974   1.454   1.365  0.0851 -0.0232 -0.3603
  287OPC     OW 1473   4.754   3.783   4.836  0.3938 -0.5173  0.1820
  287OPC    HW1 1474   4.777   3.794   4.753 -1.5253 -1.5260 -0.5325
  287OPC    HW2 1475   4.685   3.835   4.846 -2.0834 -3.4804 -0.1855
  287OPC     MW 1476   4.747   3.793   4.826 -0.2556 -1.1040  0.0224
  288OPC     OW 1477   1.930   2.476   5.152  0.1829  0.2334 -0.0960
  288OPC    HW1 1478   1.920   2.483   5.066 -0.2556 -1.5767 -0.2437
  288OPC    HW2 1479   1.854   2.503   5.185  0.7246  1.9698 -0.1650
  288OPC     MW 1480   1.918   2.481   5.144  0.1982  0.2226 -0.1278
  289OPC     OW 1481   1.012   4.537   5.073 -0.0610  0.5346 -0.2297
  289OPC    HW1 1482   1.048   4.491   5.008 -1.8976 -1.0844 -0.2015
  289OPC    HW2 1483   0.945   4.578   5.034 -0.2578  0.7600  0.3356
  289OPC     MW 1484   1.007   4.536   5.058 -0.3613  0.3285 -0.1419
  290OPC     OW 1485   0.306   0.673   4.641 -0.7310  0.5204  0.3919
  290OPC    HW1 1486   0.380   0.720   4.633 -0.7652  0.6592  0.8366
  290OPC    HW2 1487   0.332   0.591   4.627 -0.0439  0.2822  2.6321
  290OPC     MW 1488   0.321   0.668   4.638 -0.6346  0.5057  0.7885
  291OPC     OW 1489   4.950   4.745   0.709 -0.0394 -0.3839  0.5390
  291OPC    HW1 1490   5.006   4.790   0.660 -0.7867  0.6617  0.5912
  291OPC    HW2 1491   4.991   4.670   0.726  1.9529  0.8819  1.7439
  291OPC     MW 1492   4.964   4.741   0.705  0.1445 -0.0424  0.7247
  292OPC     OW 1493   0.813   4.474   4.417  0.1991 -0.2743 -0.0163
  292OPC    HW1 1494   0.728   4.495   4.422  0.6628  1.6166  0.5536
  292OPC    HW2 1495   0.823   4.416   4.481 -0.9463 -1.6931 -1.0499
  292OPC     MW 1496   0.802   4.468   4.427  0.0984 -0.2046 -0.0851
  293OPC     OW 1497   4.116   0.739   3.850 -0.4257  0.1419  0.0791
  293OPC    HW1 1498   4.080   0.795   3.793 -2.0614 -0.3863  0.5291
  293OPC    HW2 1499   4.058   0.736   3.915 -0.1637 -1.7147  0.2880
  293OPC     MW 1500   4.102   0.747   3.851 -0.6289 -0.2104  0.1764
  294OPC     OW 1501   1.313   2.149   0.862  0.1883  0.0982  0.3214
  294OPC    HW1 1502   1.234   2.183   0.853 -0.4912 -0.9355  2.0149
  294OPC    HW2 1503   1.327   2.150   0.948  0.6230 -2.6794  0.3662
  294OPC     MW 1504   1.304   2.154   0.873  0.1522 -0.4648  0.5782
  295OPC     OW 1505   3.542   3.336   3.222 -0.5506 -0.2628 -0.2968
  295OPC    HW1 1506   3.559   3.253   3.242 -0.9957  0.1612  2.1763
  295OPC    HW2 1507   3.618   3.377   3.238 -1.0012  0.1356  0.9310
  295OPC     MW 1508   3.556   3.330   3.227 -0.6829 -0.1413  0.2499
  296OPC     OW 1509   0.875   1.944   0.025 -0.1955  0.2276 -0.2521
  296OPC    HW1 1510   0.869   2.028   0.001  0.5847  0.3092 -0.1724
  296OPC    HW2 1511   0.937   1.945   0.086  0.1989 -0.4920 -0.6345
  296OPC     MW 1512   0.883   1.957   0.031 -0.0219  0.1333 -0.2968
  297OPC     OW 1513   1.153   5.026   1.788  0.1534 -0.5795 -0.2041
  297OPC    HW1 1514   1.215   5.084   1.770  0.0788 -0.1028  1.0255
  297OPC    HW2 1515   1.153   5.021   1.875 -2.1179  0.1059 -0.1107
  297OPC     MW 1516   1.162   5.034   1.798 -0.1931 -0.4082 -0.0087
  298OPC     OW 1517   3.913   1.938   1.785 -0.0394 -0.1514 -0.2615
  298OPC    HW1 1518   3.903   1.851   1.785  1.8995 -0.4185 -0.0633
  298OPC    HW2 1519   3.985   1.950   1.833 -0.2138  1.5704 -0.3790
  298OPC     MW 1520   3.922   1.927   1.792  0.2211  0.0635 -0.2496
  299OPC     OW 1521   3.496   0.404   4.496  0.2945  0.3758  0.3945
  299OPC    HW1 1522   3.556   0.444   4.447  2.7763 -2.7077  0.5516
  299OPC    HW2 1523   3.427   0.398   4.443  2.0011 -0.5593 -1.9204
  299OPC     MW 1524   3.495   0.409   4.481  0.9134 -0.2179  0.0753
  300OPC     OW 1525   3.386   0.076   2.672 -0.7507 -0.1581  0.0013
  300OPC    HW1 1526   3.307   0.046   2.694  0.0527 -2.0088  0.5669
  300OPC    HW2 1527   3.433   0.064   2.745  0.2637  0.0652 -0.5995
  300OPC     MW 1528   3.381   0.070   2.686 -0.4822 -0.3985 -0.0038
  301OPC     OW 1529   0.405   0.018   1.488 -0.3084  0.5575  0.5656
  301OPC    HW1 1530   0.339   0.020   1.431 -2.1418 -4.1070  2.0853
  301OPC    HW2 1531   0.371   0.056   1.559 -0.0947  1.0913  0.3942
  301OPC     MW 1532   0.390   0.024   1.490 -0.5476 -0.0527  0.7647
  302OPC     OW 1533   0.513   2.662   4.912  0.0854  0.2144 -0.1599
  302OPC    HW1 1534   0.441   2.657   4.863  1.1981 -1.3446 -1.7573
  302OPC    HW2 1535   0.528   2.579   4.935  2.0650  0.2831 -0.9979
  302OPC     MW 1536   0.505   2.649   4.908  0.5422 -0.0057 -0.5195
  303OPC     OW 1537   0.927   2.779   3.259  0.1999 -0.7489  0.4322
  303OPC    HW1 1538   0.967   2.811   3.330 -0.6897  0.2988  0.4837
  303OPC    HW2 1539   0.916   2.694   3.278 -0.0006 -0.4897  1.5329
  303OPC     MW 1540   0.932   2.771   3.273  0.0388 -0.5560  0.6024
  304OPC     OW 1541   3.729   4.363   2.824 -0.1184  0.8202  0.0115
  304OPC    HW1 1542   3.799   4.314   2.843 -0.4084  0.7640  0.9892
  304OPC    HW2 1543   3.740   4.434   2.873 -0.7941  0.7544  0.2774
  304OPC     MW 1544   3.741   4.366   2.834 -0.2611  0.8020  0.1951
  305OPC     OW 1545   4.616   4.565   0.239  0.1969 -0.2060  0.1634
  305OPC    HW1 1546   4.673   4.550   0.175 -1.1194 -0.0364 -1.1077
  305OPC    HW2 1547   4.636   4.645   0.266  0.6406 -0.2045 -0.1612
  305OPC     MW 1548   4.628   4.574   0.234  0.0682 -0.1807 -0.0723
  306OPC     OW 1549   2.282   0.573   2.237 -0.1310 -0.3617 -0.4087
  306OPC    HW1 1550   2.308   0.491   2.220  0.2609 -0.6011  1.1672
  306OPC    HW2 1551   2.357   0.618   2.239 -0.2597 -0.1489 -0.4279
  306OPC     MW 1552   2.297   0.567   2.235 -0.0920 -0.3656 -0.1788
  307OPC     OW 1553   2.864   1.789   0.327 -0.3065 -0.6591  0.1672
  307OPC    HW1 1554   2.949   1.780   0.345  0.0015  0.6549 -0.4357
  307OPC    HW2 1555   2.831   1.711   0.344  0.6733 -0.7028  2.2778
  307OPC     MW 1556   2.872   1.776   0.332 -0.1162 -0.4715  0.3900
  308OPC     OW 1557   1.154   1.142   5.152  0.8118 -0.1529  0.2404
  308OPC    HW1 1558   1.127   1.176   5.228  1.3033  0.5652  0.1111
  308OPC    HW2 1559   1.234   1.176   5.143  1.1013 -0.9240 -0.1782
  308OPC     MW 1560   1.162   1.152   5.162  0.9272 -0.1608  0.1593
  309OPC     OW 1561   2.964   1.137   2.506  0.4310 -0.3339  0.0019
  309OPC    HW1 1562   2.971   1.068   2.453 -1.0753 -0.4763 -0.0585
  309OPC    HW2 1563   2.954   1.102   2.585 -0.7929 -0.2213 -0.0868
  309OPC     MW 1564   2.963   1.122   2.510  0.0278 -0.3383 -0.0200
  310OPC     OW 1565   0.920   4.371   0.337 -0.4443 -1.1539 -0.6535
  310OPC    HW1 1566   0.859   4.313   0.359 -1.5156  0.7879  2.0897
  310OPC    HW2 1567   0.879   4.448   0.347  2.1597  0.2091  0.4440
  310OPC     MW 1568   0.905   4.374   0.341 -0.2178 -0.6659 -0.0862
  311OPC     OW 1569   3.420   1.518   1.292  0.2081 -0.5469  0.8250
  311OPC    HW1 1570   3.445   1.547   1.371 -0.2533  0.9516  0.4513
  311OPC    HW2 1571   3.373   1.583   1.260 -1.1600 -1.8612  0.0258
  311OPC     MW 1572   3.417   1.532   1.299 -0.0621 -0.5197  0.6518
  312OPC     OW 1573   3.095   2.557   1.575  1.2577 -0.0977  0.2859
  312OPC    HW1 1574   3.012   2.535   1.593  1.6454 -1.5183  0.4282
  312OPC    HW2 1575   3.102   2.637   1.609 -0.5122  0.7542 -1.1783
  312OPC     MW 1576   3.084   2.565   1.583  1.0536 -0.1817  0.0906
  313OPC     OW 1577   5.018   4.451   0.751  0.2049  0.0572  0.2779
  313OPC    HW1 1578   4.978   4.382   0.715  0.9802  0.0472 -0.5904
  313OPC    HW2 1579   5.017   4.433   0.837  0.3080 -0.9839  0.0702
  313OPC     MW 1580   5.012   4.438   0.759  0.3347 -0.0982  0.1189
  314OPC     OW 1581   0.576   4.517   1.669 -0.3030 -0.2278 -0.2154
  314OPC    HW1 1582   0.647   4.567   1.665 -1.3094  1.4469  1.3802
  314OPC    HW2 1583   0.605   4.442   1.704  0.5264  0.8623  1.5508
  314OPC     MW 1584   0.591   4.513   1.674 -0.3291  0.1807  0.2813
  315OPC     OW 1585   2.364   0.035   4.101 -0.0247  0.1369 -0.2102
  315OPC    HW1 1586   2.359   0.032   4.188 -1.5537 -0.5468 -0.2841
  315OPC    HW2 1587   2.407   0.109   4.085 -0.2797  0.6034  1.1170
  315OPC     MW 1588   2.369   0.045   4.112 -0.2881  0.1048 -0.0253
  316OPC     OW 1589   4.727   2.142   4.314  0.1594 -0.5214  0.0904
  316OPC    HW1 1590   4.785   2.206   4.326 -0.1121 -0.0907 -0.7937
  316OPC    HW2 1591   4.755   2.078   4.366  0.8044  0.0785  0.4915
  316OPC     MW 1592   4.739   2.142   4.324  0.2143 -0.3692  0.0191
  317OPC     OW 1593   3.697   0.979   1.160  0.1310 -0.1961 -0.2601
  317OPC    HW1 1594   3.767   0.931   1.179  2.0192  2.8620  1.1561
  317OPC    HW2 1595   3.645   0.969   1.229  0.2696 -0.5333 -0.2035
  317OPC     MW 1596   3.700   0.970   1.173  0.4303  0.2058 -0.0425
  318OPC     OW 1597   4.882   4.282   4.056 -0.2973  0.5630 -0.4943
  318OPC    HW1 1598   4.846   4.342   4.108  0.7879  0.0440  0.9013
  318OPC    HW2 1599   4.950   4.323   4.021 -1.1458  0.9794 -1.7432
  318OPC     MW 1600   4.887   4.297   4.058 -0.2623  0.5479 -0.4728
  319OPC     OW 1601   2.953   4.093   4.613 -0.3905 -0.5224 -0.2796
  319OPC    HW1 1602   3.030   4.106   4.574 -0.1319  1.6014  0.8387
  319OPC    HW2 1603   2.908   4.166   4.596 -0.7296 -0.0461  2.2366
  319OPC     MW 1604   2.957   4.106   4.605 -0.4023 -0.1380  0.2573
  320OPC     OW 1605   3.060   0.995   3.490 -0.2893 -0.0456  0.0312
  320OPC    HW1 1606   3.045   0.910   3.503 -1.4052  0.3219  1.4619
  320OPC    HW2 1607   3.068   1.027   3.571 -0.3022  1.2787 -0.4645
  320OPC     MW 1608   3.059   0.988   3.504 -0.4561  0.2044  0.1694
  321OPC     OW 1609   4.173   1.806   4.213 -0.0411  0.2766  0.4134
  321OPC    HW1 1610   4.219   1.879   4.199  0.0529  0.1405  0.0072
  321OPC    HW2 1611   4.150   1.781   4.133  1.0286 -0.8547  0.4297
  321OPC     MW 1612   4.177   1.813   4.200  0.1309  0.0893  0.3557
  322OPC     OW 1613   4.520   0.203   4.804  0.0581 -0.1576  0.1363
  322OPC    HW1 1614   4.593   0.220   4.760  0.7206  0.9179  1.5842
  322OPC    HW2 1615   4.533   0.240   4.881 -2.1993  0.4577  0.2925
  322OPC     MW 1616   4.533   0.211   4.809 -0.1771  0.0922  0.3734
  323OPC     OW 1617   2.248   1.212   4.205  0.4056 -0.5196  0.1740
  323OPC    HW1 1618   2.237   1.226   4.120  0.3407  0.3719  0.3187
  323OPC    HW2 1619   2.173   1.177   4.231 -0.5377  1.4824  0.3178
  323OPC     MW 1620   2.236   1.209   4.196  0.2565 -0.0921  0.2167
  324OPC     OW 1621   0.845   0.862   4.683  0.8234  0.1072  0.0769
  324OPC    HW1 1622   0.796   0.864   4.611  0.3810  1.1006  0.3804
  324OPC    HW2 1623   0.792   0.831   4.744  1.4817 -1.6584 -0.1941
  324OPC     MW 1624   0.830   0.858   4.682  0.8553 -0.0069  0.0818
  325OPC     OW 1625   3.720   0.256   1.290  0.1542 -0.3713  0.9947
  325OPC    HW1 1626   3.797   0.278   1.324  0.6856  0.2055 -0.4944
  325OPC    HW2 1627   3.742   0.210   1.219 -0.8801 -0.1786  0.5419
  325OPC     MW 1628   3.735   0.252   1.285  0.0798 -0.2576  0.7078
  326OPC     OW 1629   2.372   3.721   1.105  0.2978  0.8797 -0.5778
  326OPC    HW1 1630   2.325   3.684   1.168  1.5045  0.6425  0.2047
  326OPC    HW2 1631   2.439   3.667   1.094  0.5797  1.3784 -1.4443
  326OPC     MW 1632   2.375   3.708   1.112  0.5177  0.9184 -0.5902
  327OPC     OW 1633   3.947   3.772   0.257  0.2051  0.2168 -0.4292
  327OPC    HW1 1634   3.988   3.765   0.333 -2.4003  0.0122  1.0901
  327OPC    HW2 1635   3.890   3.705   0.257  0.3328  0.0085 -2.7256
  327OPC     MW 1636   3.944   3.761   0.268 -0.1609  0.1559 -0.5440
  328OPC     OW 1637   4.142   0.637   5.089  0.1865  0.1974  0.5476
  328OPC    HW1 1638   4.069   0.655   5.045  0.8823 -3.2036 -2.4635
  328OPC    HW2 1639   4.114   0.606   5.165 -1.4049  0.5569  0.1307
  328OPC     MW 1640   4.127   0.635   5.094  0.0541 -0.2519  0.0410
  329OPC     OW 1641   0.168   3.744   1.578 -0.3748 -0.4730 -0.2356
  329OPC    HW1 1642   0.180   3.796   1.509 -1.5842  1.2117  0.7316
  329OPC    HW2 1643   0.084   3.758   1.599 -0.6458 -2.5564  0.3297
  329OPC     MW 1644   0.157   3.753   1.571 -0.5935 -0.5320 -0.0092
  330OPC     OW 1645   3.286   4.098   2.520  0.5638 -0.6355 -0.4940
  330OPC    HW1 1646   3.310   4.052   2.450  0.4370  1.3762 -1.9597
  330OPC    HW2 1647   3.199   4.094   2.517  0.5009  0.7650 -1.4572
  330OPC     MW 1648   3.277   4.090   2.509  0.5358 -0.1316 -0.8527
  331OPC     OW 1649   1.531   0.155   3.299  0.2709  0.1271  0.4853
  331OPC    HW1 1650   1.523   0.110   3.225 -0.9720  1.0224  0.0505
  331OPC    HW2 1651   1.560   0.095   3.356  0.9295 -0.6410 -0.6358
  331OPC     MW 1652   1.534   0.139   3.297  0.1845  0.1459  0.2555
  332OPC     OW 1653   2.274   1.643   5.207 -0.3416  0.5382 -0.0328
  332OPC    HW1 1654   2.318   1.718   5.204  0.6246  0.0100  0.6495
  332OPC    HW2 1655   2.227   1.650   5.281 -1.5010  1.1355 -0.8004
  332OPC     MW 1656   2.273   1.655   5.218 -0.3703  0.5484 -0.0455
  333OPC     OW 1657   3.117   4.914   0.032 -0.0936  0.6862 -0.7272
  333OPC    HW1 1658   3.035   4.884   0.029 -0.7225  2.2930 -0.7180
  333OPC    HW2 1659   3.113   4.988  -0.014  0.9861  1.6106  0.5891
  333OPC     MW 1660   3.104   4.921   0.025 -0.0269  1.0602 -0.5314
  334OPC     OW 1661   4.703   1.194   0.071  0.5235  0.0963  0.2535
  334OPC    HW1 1662   4.787   1.215   0.061  0.6006 -0.1876  0.2904
  334OPC    HW2 1663   4.663   1.238   0.007  0.6523  0.5186  0.4650
  334OPC     MW 1664   4.710   1.204   0.060  0.5536  0.1168  0.2902
  335OPC     OW 1665   2.186   0.724   3.541 -0.7280  0.5240  0.1878
  335OPC    HW1 1666   2.225   0.669   3.597  0.2603  1.0642  0.0605
  335OPC    HW2 1667   2.182   0.799   3.586 -1.7014  0.4659  0.2169
  335OPC     MW 1668   2.191   0.727   3.556 -0.7259  0.5952  0.1733
  336OPC     OW 1669   4.800   0.371   4.496 -0.3476  0.3621 -0.3967
  336OPC    HW1 1670   4.779   0.365   4.580 -0.5580  0.6744 -0.4258
  336OPC    HW2 1671   4.842   0.447   4.490 -1.9870  1.2934 -0.9042
  336OPC     MW 1672   4.803   0.381   4.507 -0.6208  0.5458 -0.4759
  337OPC     OW 1673   4.660   4.699   3.571 -0.0741  0.2012 -0.1151
  337OPC    HW1 1674   4.597   4.698   3.631 -1.0452  0.2642 -1.1027
  337OPC    HW2 1675   4.620   4.726   3.499  0.7990 -0.9260 -1.0762
  337OPC     MW 1676   4.645   4.703   3.569 -0.0885  0.0439 -0.4029
  338OPC     OW 1677   4.289   4.076   4.945 -0.2254 -0.0056 -0.4417
  338OPC    HW1 1678   4.209   4.052   4.970  0.7946 -1.8450  1.3165
  338OPC    HW2 1679   4.298   4.042   4.865 -1.3928  0.7955 -0.9402
  338OPC     MW 1680   4.279   4.068   4.937 -0.2472 -0.1593 -0.2556
  339OPC     OW 1681   4.349   1.973   2.969  0.4117 -0.6172  0.4989
  339OPC    HW1 1682   4.294   1.907   2.984 -0.0352 -0.5262 -0.6677
  339OPC    HW2 1683   4.427   1.940   2.992 -0.0333 -0.9671  1.5390
  339OPC     MW 1684   4.353   1.958   2.975  0.2799 -0.6555  0.4802
  340OPC     OW 1685   2.050   4.693   3.873 -0.1120 -0.0644  0.1740
  340OPC    HW1 1686   2.004   4.711   3.945 -1.3771  1.0558 -0.8571
  340OPC    HW2 1687   1.993   4.706   3.809  1.0541 -0.7911 -1.0561
  340OPC     MW 1688   2.035   4.698   3.874 -0.1265 -0.0062 -0.1601
  341OPC     OW 1689   4.745   1.822   3.312  0.4911  0.0334 -0.1952
  341OPC    HW1 1690   4.662   1.833   3.335  0.6174  0.4973  0.0493
  341OPC    HW2 1691   4.759   1.737   3.326  0.0028 -0.0905 -0.4302
  341OPC     MW 1692   4.735   1.812   3.318  0.4375  0.0837 -0.1937
  342OPC     OW 1693   4.662   1.915   0.074 -0.1389 -0.2047 -0.0752
  342OPC    HW1 1694   4.743   1.930   0.046 -0.2099 -0.2902 -0.3278
  342OPC    HW2 1695   4.668   1.927   0.160 -0.4017  2.3000 -0.3132
  342OPC     MW 1696   4.675   1.919   0.083 -0.1881  0.1526 -0.1477
  343OPC     OW 1697   4.874   3.272   5.163 -0.1939  0.3949  0.1096
  343OPC    HW1 1698   4.796   3.293   5.130 -0.3901  0.1338  0.3967
  343OPC    HW2 1699   4.892   3.338   5.216  0.1003  0.7917 -0.4755
  343OPC     MW 1700   4.865   3.285   5.166 -0.1795  0.4150  0.0658
  344OPC     OW 1701   0.403   4.028   4.678 -0.3003 -0.5127  0.0566
  344OPC    HW1 1702   0.437   3.955   4.709  1.9413 -0.4810 -1.9974
  344OPC    HW2 1703   0.439   4.035   4.598 -0.4526  2.7643  0.1241
  344OPC     MW 1704   0.413   4.018   4.671  0.0083 -0.0238 -0.2367
  345OPC     OW 1705   0.304   4.256   1.440  0.2565 -0.1313  0.6035
  345OPC    HW1 1706   0.344   4.229   1.513 -1.4195 -0.9661  1.2850
  345OPC    HW2 1707   0.367   4.253   1.380  1.7116  0.6392  1.9963
  345OPC     MW 1708   0.319   4.251   1.442  0.2239 -0.1409  0.9099
  346OPC     OW 1709   4.933   0.408   1.739  0.2255  0.4676 -0.6136
  346OPC    HW1 1710   4.909   0.325   1.726  1.1471  0.2746 -1.1561
  346OPC    HW2 1711   4.985   0.404   1.809  1.3546  0.3623 -1.4277
  346OPC     MW 1712   4.937   0.395   1.748  0.5283  0.4235 -0.8140
  347OPC     OW 1713   0.252   1.519   4.034  0.3301 -0.3435  0.3100
  347OPC    HW1 1714   0.314   1.570   4.000 -0.6105  1.5136  1.2144
  347OPC    HW2 1715   0.215   1.482   3.964  0.6405  0.7314 -0.4504
  347OPC     MW 1716   0.256   1.521   4.018  0.2370  0.0896  0.3314
  348OPC     OW 1717   0.730   1.860   0.740  0.0976  0.6876 -0.2366
  348OPC    HW1 1718   0.676   1.793   0.725  0.6714  0.0045  0.6172
  348OPC    HW2 1719   0.678   1.929   0.744 -0.5441  0.2500 -0.8233
  348OPC     MW 1720   0.715   1.860   0.739  0.0875  0.5221 -0.1971
  349OPC     OW 1721   3.003   5.018   3.052 -0.0707  0.0955  0.2628
  349OPC    HW1 1722   2.984   4.933   3.045 -0.1159  0.2126 -1.6053
  349OPC    HW2 1723   3.080   5.019   3.093  1.1158 -1.0318 -1.7567
  349OPC     MW 1724   3.011   5.005   3.057  0.0981 -0.0539 -0.3115
  350OPC     OW 1725   1.650   0.480   0.352 -0.1622 -0.5309 -0.1430
  350OPC    HW1 1726   1.632   0.466   0.268 -0.4172 -1.4918  0.0638
  350OPC    HW2 1727   1.736   0.465   0.358  0.4098  2.0537 -0.7181
  350OPC     MW 1728   1.660   0.476   0.341 -0.1153 -0.2910 -0.1974
  351OPC     OW 1729   3.871   1.741   2.440 -0.3315 -0.0976  0.1963
  351OPC    HW1 1730   3.837   1.807   2.394  0.1585 -0.9876 -1.5531
  351OPC    HW2 1731   3.813   1.677   2.432 -0.2213 -0.2834  0.8085
  351OPC     MW 1732   3.858   1.742   2.432 -0.2429 -0.2565  0.0283
  352OPC     OW 1733   1.227   0.355   4.980  0.1053 -0.2816  0.8062
  352OPC    HW1 1734   1.266   0.423   5.019 -0.2977  0.5365 -0.1765
  352OPC    HW2 1735   1.183   0.316   5.045 -1.5418  1.7438  1.0155
  352OPC     MW 1736   1.226   0.359   4.996 -0.1975  0.1384  0.6917
  353OPC     OW 1737   1.657   4.016   3.588  0.3829  0.6099 -0.1110
  353OPC    HW1 1738   1.572   4.033   3.599  0.3751  0.2221  0.4452
  353OPC    HW2 1739   1.657   3.947   3.535  0.3897  1.4254 -1.2225
  353OPC     MW 1740   1.644   4.008   3.581  0.3828  0.6733 -0.1929
  354OPC     OW 1741   1.483   1.023   4.097  0.0263 -0.4840  0.1532
  354OPC    HW1 1742   1.553   1.065   4.068  0.5211  0.6527  2.7711
  354OPC    HW2 1743   1.479   0.952   4.046  2.0081  0.2966 -1.1925
  354OPC     MW 1744   1.493   1.018   4.085  0.3921 -0.2008  0.3412
  355OPC     OW 1745   0.222   2.495   0.673 -0.2329 -0.7594 -0.2197
  355OPC    HW1 1746   0.201   2.531   0.596  1.1668 -1.4623 -0.9672
  355OPC    HW2 1747   0.280   2.550   0.707 -3.6708  1.7422  2.3313
  355OPC     MW 1748   0.228   2.509   0.667 -0.5340 -0.4936  0.0467
  356OPC     OW 1749   4.014   2.224   0.467 -0.5061  0.3340  0.6122
  356OPC    HW1 1750   4.013   2.311   0.459 -2.5241  0.4274  1.2264
  356OPC    HW2 1751   3.947   2.208   0.521 -0.6804 -1.6443 -0.1090
  356OPC     MW 1752   4.004   2.234   0.474 -0.8299  0.0556  0.5964
  357OPC     OW 1753   1.911   1.492   1.563  0.4882 -0.5569 -0.1972
  357OPC    HW1 1754   1.842   1.479   1.614 -1.5289  0.6112 -2.4465
  357OPC    HW2 1755   1.959   1.551   1.607 -1.5222  0.9306  0.1300
  357OPC     MW 1756   1.908   1.499   1.577 -0.1068 -0.1646 -0.4811
  358OPC     OW 1757   4.222   1.856   3.467 -0.3359  0.5592 -0.5697
  358OPC    HW1 1758   4.170   1.832   3.401 -0.2435  1.6229 -1.0529
  358OPC    HW2 1759   4.192   1.935   3.489  0.8972  1.0745 -0.6799
  358OPC     MW 1760   4.210   1.864   3.460 -0.1402  0.7924 -0.6573
  359OPC     OW 1761   0.480   2.596   5.232  0.0446  0.5937 -0.1188
  359OPC    HW1 1762   0.488   2.667   5.182 -1.4321  1.6953  1.1210
  359OPC    HW2 1763   0.395   2.578   5.230 -0.0160  0.4585  1.6407
  359OPC     MW 1764   0.469   2.604   5.224 -0.1825  0.7364  0.3242
  360OPC     OW 1765   0.267   4.138   3.110  0.2031  0.1616 -0.0745
  360OPC    HW1 1766   0.329   4.135   3.049 -0.5768 -0.2004 -0.8551
  360OPC    HW2 1767   0.293   4.203   3.163  2.1000 -1.0082  0.5343
  360OPC     MW 1768   0.280   4.147   3.109  0.3681 -0.0648 -0.0999
  361OPC     OW 1769   1.062   0.796   4.323  0.5987  0.1778  0.5202
  361OPC    HW1 1770   1.070   0.879   4.348  0.4970  0.0662  0.9318
  361OPC    HW2 1771   1.145   0.768   4.318  0.6939  0.6078 -0.6974
  361OPC     MW 1772   1.076   0.804   4.326  0.5978  0.2248  0.4010
  362OPC     OW 1773   1.720   1.716   0.883 -0.1915 -1.1455 -0.2272
  362OPC    HW1 1774   1.732   1.727   0.797  0.8721 -0.8671 -0.0632
  362OPC    HW2 1775   1.636   1.695   0.890 -0.1488 -1.7996 -1.3990
  362OPC     MW 1776   1.709   1.714   0.871 -0.0281 -1.2010 -0.3761
  363OPC     OW 1777   1.402   1.557   3.870 -0.2852 -0.2090 -0.6233
  363OPC    HW1 1778   1.432   1.633   3.901 -0.2823 -1.0105  1.4542
  363OPC    HW2 1779   1.371   1.516   3.941 -0.8846 -1.8842 -1.7934
  363OPC     MW 1780   1.402   1.562   3.885 -0.3733 -0.5749 -0.4892
  364OPC     OW 1781   1.511   1.290   3.767  0.1781  0.4255 -0.2923
  364OPC    HW1 1782   1.433   1.252   3.768  0.9835 -1.3866 -1.2132
  364OPC    HW2 1783   1.504   1.354   3.826 -1.9290  0.2167 -0.2497
  364OPC     MW 1784   1.499   1.294   3.776 -0.0142  0.1270 -0.4220
  365OPC     OW 1785   4.726   1.162   3.673  0.1369  0.1284  0.0839
  365OPC    HW1 1786   4.688   1.083   3.677  0.7392 -0.1544  0.2744
  365OPC    HW2 1787   4.776   1.165   3.744  0.3091  0.5865 -0.0517
  365OPC     MW 1788   4.728   1.151   3.684  0.2515  0.1543  0.0919
  366OPC     OW 1789   1.682   4.090   4.655 -0.9033  0.1056  0.1918
  366OPC    HW1 1790   1.741   4.055   4.602 -1.1065 -1.4768  0.9702
  366OPC    HW2 1791   1.638   4.145   4.603 -0.0252 -0.1479 -0.8548
  366OPC     MW 1792   1.684   4.093   4.639 -0.8036 -0.1657  0.1523
  367OPC     OW 1793   0.501   4.410   2.146  0.6336 -0.1337  0.0268
  367OPC    HW1 1794   0.443   4.446   2.091  1.5390  3.0393  0.9357
  367OPC    HW2 1795   0.452   4.387   2.215 -0.4055 -3.5541 -1.6401
  367OPC     MW 1796   0.485   4.412   2.148  0.6139 -0.1700 -0.0851
  368OPC     OW 1797   4.480   2.886   2.481  0.7766 -0.0576 -0.4166
  368OPC    HW1 1798   4.538   2.821   2.481 -0.5750 -1.2985 -1.2378
  368OPC    HW2 1799   4.434   2.873   2.409 -0.8112  0.6400  0.4284
  368OPC     MW 1800   4.482   2.875   2.470  0.3421 -0.1378 -0.4132
  369OPC     OW 1801   3.890   1.853   0.536  0.0303  0.3478 -0.2518
  369OPC    HW1 1802   3.822   1.810   0.569  0.4310  0.7642  1.1780
  369OPC    HW2 1803   3.959   1.807   0.563  0.4672  1.8218  1.2901
  369OPC     MW 1804   3.890   1.840   0.545  0.1541  0.6270  0.1872
  370OPC     OW 1805   2.994   4.463   1.822  0.4490 -0.2889  0.6040
  370OPC    HW1 1806   3.037   4.505   1.885  0.4524 -2.1005  1.8726
  370OPC    HW2 1807   3.012   4.379   1.836 -1.3942 -0.9178 -0.4228
  370OPC     MW 1808   3.003   4.457   1.833  0.1773 -0.6492  0.6397
  371OPC     OW 1809   1.117   3.166   1.828 -0.4234 -0.7988  0.7254
  371OPC    HW1 1810   1.058   3.104   1.809  1.0400 -1.9548 -0.2488
  371OPC    HW2 1811   1.193   3.123   1.828  0.3598  0.4141  3.0671
  371OPC     MW 1812   1.119   3.151   1.825 -0.0915 -0.7905  0.9274
  372OPC     OW 1813   3.938   2.174   5.239 -0.0962  0.1335 -0.0943
  372OPC    HW1 1814   3.884   2.118   5.279 -0.2298  0.9405  0.8755
  372OPC    HW2 1815   4.017   2.142   5.256 -0.1469  0.5356  0.9267
  372OPC     MW 1816   3.942   2.161   5.247 -0.1235  0.3122  0.1998
  373OPC     OW 1817   1.564   4.683   4.736 -0.2578 -0.0193  0.0432
  373OPC    HW1 1818   1.562   4.767   4.758  1.6374  0.3922 -1.1114
  373OPC    HW2 1819   1.637   4.654   4.773 -0.7055 -1.0930  0.1216
  373OPC     MW 1820   1.574   4.691   4.745 -0.0440 -0.1171 -0.1159
  374OPC     OW 1821   3.793   4.972   2.704 -0.7427  0.0797 -0.2207
  374OPC    HW1 1822   3.768   5.042   2.659 -0.7550  0.0738 -0.2227
  374OPC    HW2 1823   3.778   4.994   2.787 -0.0355  0.3749 -0.1664
  374OPC     MW 1824   3.787   4.985   2.709 -0.6400  0.1223 -0.2129
  375OPC     OW 1825   3.681   1.549   2.371 -0.5739  0.0610 -0.3642
  375OPC    HW1 1826   3.676   1.582   2.291  0.8760  0.4816 -0.3166
  375OPC    HW2 1827   3.607   1.574   2.409 -0.1793  2.0079 -0.8091
  375OPC     MW 1828   3.670   1.557   2.365 -0.3014  0.4107 -0.4228
  376OPC     OW 1829   5.005   0.994   0.681 -0.0342 -0.2216  1.1076
  376OPC    HW1 1830   4.946   0.951   0.633 -0.2426  0.9074  0.2963
  376OPC    HW2 1831   5.075   0.942   0.680  0.5777  0.4734 -1.9292
  376OPC     MW 1832   5.007   0.980   0.674  0.0255  0.0479  0.5392
  377OPC     OW 1833   0.148   1.177   5.291  0.6665 -0.2915 -0.4147
  377OPC    HW1 1834   0.176   1.205   5.369 -1.6148  0.6895  0.1299
  377OPC    HW2 1835   0.084   1.232   5.271  2.2524  0.5885 -3.8721
  377OPC     MW 1836   0.143   1.189   5.299  0.5638 -0.0166 -0.8450
  378OPC     OW 1837   2.118   1.231   2.267  0.2750 -0.0084 -0.4521
  378OPC    HW1 1838   2.130   1.315   2.250  0.1026  0.1522  0.1788
  378OPC    HW2 1839   2.166   1.217   2.339 -0.2151 -0.2826 -0.1711
  378OPC     MW 1840   2.127   1.241   2.275  0.1770 -0.0252 -0.3173
  379OPC     OW 1841   0.204   1.723   4.810  0.4368  0.5679  0.6528
  379OPC    HW1 1842   0.150   1.770   4.761 -0.9195 -0.4496  1.1137
  379OPC    HW2 1843   0.200   1.644   4.773  1.2170  0.3530  1.0080
  379OPC     MW 1844   0.196   1.718   4.797  0.3517  0.3858  0.7737
  380OPC     OW 1845   1.623   1.486   4.180  0.6055 -0.1933 -0.1764
  380OPC    HW1 1846   1.553   1.434   4.181  1.2381 -1.0741  0.4038
  380OPC    HW2 1847   1.592   1.563   4.206 -0.2144 -0.4865 -0.2661
  380OPC     MW 1848   1.608   1.490   4.184  0.5779 -0.3667 -0.1037
  381OPC     OW 1849   4.770   2.001   0.663 -0.1128  0.3086  0.0093
  381OPC    HW1 1850   4.767   1.949   0.733  0.2908  0.3341  0.0494
  381OPC    HW2 1851   4.699   2.051   0.671 -1.1238 -0.9802 -0.6234
  381OPC     MW 1852   4.759   2.001   0.674 -0.2027  0.1218 -0.0782
  382OPC     OW 1853   1.402   2.528   4.561 -0.2126  0.1515 -0.1894
  382OPC    HW1 1854   1.424   2.455   4.518  0.2982  0.7580 -0.9914
  382OPC    HW2 1855   1.425   2.512   4.643  0.5323 -0.3364 -0.4883
  382OPC     MW 1856   1.408   2.515   4.566 -0.0271  0.1690 -0.3521
  383OPC     OW 1857   2.149   1.673   1.041  0.0406  0.2638 -0.2527
  383OPC    HW1 1858   2.163   1.635   0.964 -1.3189  0.2924 -0.5247
  383OPC    HW2 1859   2.127   1.754   1.021  0.3657  0.4763  0.2104
  383OPC     MW 1860   2.148   1.679   1.027 -0.1122  0.2995 -0.2245
  384OPC     OW 1861   1.003   5.070   3.012  0.8946 -0.2899 -0.0467
  384OPC    HW1 1862   0.993   5.000   3.063 -0.7477  0.2712  0.4942
  384OPC    HW2 1863   1.051   5.125   3.061  1.9304 -0.8968 -0.3556
  384OPC     MW 1864   1.008   5.068   3.027  0.8050 -0.2966 -0.0125
  385OPC     OW 1865   5.025   0.970   4.716  0.5691 -0.2194  0.1558
  385OPC    HW1 1866   5.038   0.885   4.728  0.7202 -0.4762 -1.5447
  385OPC    HW2 1867   5.088   0.993   4.660 -0.6480  0.5516 -0.9631
  385OPC     MW 1868   5.036   0.961   4.710  0.4117 -0.1434 -0.2608
  386OPC     OW 1869   2.227   0.542   0.038 -0.7561 -0.3754  0.4678
  386OPC    HW1 1870   2.274   0.580   0.100  0.4016 -0.1988 -0.4739
  386OPC    HW2 1871   2.167   0.602   0.017  1.2745  1.1896 -1.2695
  386OPC     MW 1872   2.225   0.556   0.044 -0.2853 -0.1181  0.0720
  387OPC     OW 1873   4.672   0.355   0.189  0.0590 -0.0036  0.8009
  387OPC    HW1 1874   4.693   0.434   0.219  0.7768 -1.0418  3.2058
  387OPC    HW2 1875   4.596   0.369   0.147  1.2976  2.3215 -0.8849
  387OPC     MW 1876   4.664   0.369   0.187  0.3479  0.1865  0.9072
  388OPC     OW 1877   2.286   2.935   0.139 -0.4192  0.2485  0.1327
  388OPC    HW1 1878   2.298   2.924   0.054 -1.3033 -0.2868  0.0666
  388OPC    HW2 1879   2.320   2.863   0.175  0.5677  0.7769  0.3040
  388OPC     MW 1880   2.293   2.923   0.132 -0.4039  0.2475  0.1483
  389OPC     OW 1881   2.067   4.865   5.203 -0.2211 -0.2615  0.4787
  389OPC    HW1 1882   2.110   4.848   5.276  0.2630 -0.1170  0.2268
  389OPC    HW2 1883   1.988   4.890   5.231  0.5413  1.7267  1.0609
  389OPC     MW 1884   2.061   4.866   5.218 -0.0371  0.0534  0.5274
  390OPC     OW 1885   3.262   0.178   0.225 -0.0765 -0.2275  0.0776
  390OPC    HW1 1886   3.205   0.178   0.158 -0.4009 -0.0546  0.3482
  390OPC    HW2 1887   3.332   0.139   0.192 -0.4766 -0.7622 -0.1616
  390OPC     MW 1888   3.264   0.172   0.210 -0.1836 -0.2809  0.0822
  391OPC     OW 1889   2.495   1.100   3.158 -0.1830 -0.2193  0.2144
  391OPC    HW1 1890   2.448   1.043   3.204 -0.0844 -2.4980 -2.2673
  391OPC    HW2 1891   2.435   1.147   3.115 -0.3056 -1.3122 -0.8770
  391OPC     MW 1892   2.479   1.099   3.158 -0.1866 -0.7173 -0.3134
  392OPC     OW 1893   2.726   5.162   2.257 -0.1299  0.1288  0.5312
  392OPC    HW1 1894   2.812   5.148   2.259  0.2974  2.4691  1.3344
  392OPC    HW2 1895   2.711   5.213   2.326 -1.5820  2.5291 -1.3720
  392OPC     MW 1896   2.736   5.167   2.268 -0.2813  0.8290  0.3687
  393OPC     OW 1897   3.984   4.753   4.939 -0.6199 -0.0494  0.1469
  393OPC    HW1 1898   3.933   4.812   4.978  0.0197 -1.0173  2.6023
  393OPC    HW2 1899   3.933   4.682   4.933 -0.8247  0.1776 -1.1953
  393OPC     MW 1900   3.969   4.751   4.944 -0.5555 -0.1590  0.3114
  394OPC     OW 1901   2.628   4.425   3.851  0.2054  0.0434  0.4675
  394OPC    HW1 1902   2.667   4.347   3.861  0.4354  0.3145  1.9271
  394OPC    HW2 1903   2.586   4.436   3.926 -1.1939  0.6081 -0.3644
  394OPC     MW 1904   2.627   4.415   3.863  0.0327  0.1669  0.5602
  395OPC     OW 1905   3.406   2.431   4.477  0.2533 -0.4606  0.2166
  395OPC    HW1 1906   3.465   2.437   4.541  0.7354  0.4873 -0.2905
  395OPC    HW2 1907   3.398   2.345   4.464  1.3990 -0.6154  0.4154
  395OPC     MW 1908   3.414   2.419   4.485  0.4938 -0.3433  0.1709
  396OPC     OW 1909   1.247   3.542   4.233 -0.6044  0.2858  0.1492
  396OPC    HW1 1910   1.255   3.578   4.312  1.8208  0.9061 -0.2958
  396OPC    HW2 1911   1.174   3.578   4.202 -1.2898  0.4869  1.8585
  396OPC     MW 1912   1.237   3.553   4.240 -0.3474  0.4072  0.3359
  397OPC     OW 1913   2.834   0.065   3.196  0.5187 -0.7573  0.3424
  397OPC    HW1 1914   2.901   0.011   3.181  1.3991  0.6187 -0.8737
  397OPC    HW2 1915   2.867   0.144   3.179 -1.2580  0.0081  0.3026
  397OPC     MW 1916   2.849   0.069   3.192  0.3862 -0.4410  0.1569
  398OPC     OW 1917   1.404   4.484   5.223  0.2665  0.0794  0.0716
  398OPC    HW1 1918   1.363   4.409   5.241  0.4029 -0.4184 -1.5092
  398OPC    HW2 1919   1.384   4.498   5.139 -0.5462  2.3470  0.5757
  398OPC     MW 1920   1.395   4.475   5.213  0.1665  0.3409 -0.0873
  399OPC     OW 1921   3.414   2.070   3.364  0.4065  0.1001 -0.2591
  399OPC    HW1 1922   3.407   2.157   3.365  0.0692  0.0946  1.1886
  399OPC    HW2 1923   3.336   2.043   3.393  1.0564 -0.5983  0.9533
  399OPC     MW 1924   3.401   2.079   3.369  0.4526 -0.0039  0.1340
  400OPC     OW 1925   4.157   2.013   5.251  0.0121 -0.2123  0.2382
  400OPC    HW1 1926   4.242   2.006   5.272 -0.1319 -1.9686  0.4363
  400OPC    HW2 1927   4.154   1.981   5.170 -0.3650  0.5053 -0.0325
  400OPC     MW 1928   4.169   2.007   5.242 -0.0648 -0.3657  0.2275
  401OPC     OW 1929   3.268   1.235   1.585  0.2382 -0.4211  0.3197
  401OPC    HW1 1930   3.348   1.260   1.606  1.5270 -3.7469  0.0538
  401OPC    HW2 1931   3.261   1.256   1.500  0.9799 -0.4382  0.2521
  401OPC     MW 1932   3.279   1.241   1.575  0.5382 -0.9149  0.2704
  402OPC     OW 1933   4.937   0.379   5.099 -0.6735 -0.3732  0.0553
  402OPC    HW1 1934   4.995   0.345   5.043  1.1673  0.6397  1.2361
  402OPC    HW2 1935   4.942   0.464   5.084 -0.6986 -0.1491  1.2448
  402OPC     MW 1936   4.947   0.386   5.088 -0.4051 -0.1905  0.4053
  403OPC     OW 1937   3.674   1.181   4.665 -0.3850 -0.0796 -0.1088
  403OPC    HW1 1938   3.597   1.214   4.691 -0.2941  0.3703 -0.4063
  403OPC    HW2 1939   3.732   1.235   4.700 -0.1355 -1.0619  1.0838
  403OPC     MW 1940   3.671   1.193   4.674 -0.3346 -0.1582  0.0236
  404OPC     OW 1941   3.246   4.945   3.223  0.1706  0.0249  0.3329
  404OPC    HW1 1942   3.267   4.917   3.143 -2.2298 -0.3554 -0.2190
  404OPC    HW2 1943   3.279   5.026   3.225  0.7907 -0.1756 -0.7940
  404OPC     MW 1944   3.254   4.953   3.211 -0.0924 -0.0610  0.0849
  405OPC     OW 1945   1.408   4.652   2.652 -0.6027 -0.2923  0.0120
  405OPC    HW1 1946   1.341   4.691   2.612  0.0070  0.8468  0.0250
  405OPC    HW2 1947   1.478   4.690   2.615 -0.0098  0.7105  2.0222
  405OPC     MW 1948   1.409   4.664   2.641 -0.4250  0.0241  0.3109
  406OPC     OW 1949   2.485   3.137   1.816 -0.7432  0.0662  0.3585
  406OPC    HW1 1950   2.511   3.058   1.843 -0.5674 -0.0233 -0.0498
  406OPC    HW2 1951   2.450   3.173   1.887 -0.4714 -0.2317  0.6497
  406OPC     MW 1952   2.484   3.130   1.830 -0.6770  0.0089  0.3412
  407OPC     OW 1953   2.656   0.089   3.686  0.0175  0.0974  0.9639
  407OPC    HW1 1954   2.680   0.133   3.615 -2.8159  1.0450  0.4360
  407OPC    HW2 1955   2.623   0.015   3.654  0.9264 -0.5747  1.5284
  407OPC     MW 1956   2.654   0.085   3.671 -0.2668  0.1381  0.9693
  408OPC     OW 1957   4.043   1.368   4.396 -0.0907 -0.8159  0.3109
  408OPC    HW1 1958   3.988   1.384   4.330  0.3288 -0.0878  0.1238
  408OPC    HW2 1959   4.055   1.447   4.432  0.7446 -0.9770  0.4072
  408OPC     MW 1960   4.036   1.382   4.392  0.0947 -0.7321  0.2973
  409OPC     OW 1961   2.731   0.116   2.009  0.5382  0.0703 -0.8445
  409OPC    HW1 1962   2.732   0.066   2.080 -2.1018 -0.4109 -1.0513
  409OPC    HW2 1963   2.725   0.059   1.943 -1.3256  0.5495 -1.1460
  409OPC     MW 1964   2.730   0.100   2.010 -0.1272  0.0700 -0.9196
  410OPC     OW 1965   3.249   3.778   3.550 -0.1044  0.2123 -0.1871
  410OPC    HW1 1966   3.237   3.695   3.526 -3.5560  0.6068 -0.2401
  410OPC    HW2 1967   3.266   3.772   3.636  1.1797 -0.5611 -0.4654
  410OPC     MW 1968   3.250   3.765   3.559 -0.4246  0.1564 -0.2362
  411OPC     OW 1969   0.585   2.100   0.731  0.6900  0.6074 -0.0577
  411OPC    HW1 1970   0.552   2.173   0.696  1.4652  1.1582  0.3529
  411OPC    HW2 1971   0.515   2.063   0.768  0.4094  1.4684  0.3015
  411OPC     MW 1972   0.570   2.105   0.731  0.7631  0.8160  0.0561
  412OPC     OW 1973   4.844   0.921   2.193  0.2653  0.0213 -0.3128
  412OPC    HW1 1974   4.840   0.868   2.124  0.5017 -1.7700  0.9877
  412OPC    HW2 1975   4.925   0.909   2.223 -0.2458 -0.2363  1.0199
  412OPC     MW 1976   4.855   0.912   2.187  0.2246 -0.2814  0.0761
  413OPC     OW 1977   3.879   0.754   1.155  0.1854  0.0401  0.0799
  413OPC    HW1 1978   3.936   0.703   1.112  0.7043 -1.2341  2.1386
  413OPC    HW2 1979   3.801   0.720   1.135  0.2402  0.7330 -1.4071
  413OPC     MW 1980   3.876   0.741   1.146  0.2701 -0.0458  0.1643
  414OPC     OW 1981   3.026   0.164   3.568 -0.2823  0.7575 -0.2211
  414OPC    HW1 1982   2.980   0.238   3.568 -0.1216  0.8706  0.5377
  414OPC    HW2 1983   3.075   0.171   3.640 -1.0747 -0.5861  0.4769
  414OPC     MW 1984   3.026   0.176   3.579 -0.3756  0.5757 -0.0058
  415OPC     OW 1985   4.634   3.913   1.878 -0.0952 -0.4229 -0.0741
  415OPC    HW1 1986   4.700   3.970   1.877 -0.8099  0.4901 -2.7353
  415OPC    HW2 1987   4.674   3.836   1.891  1.4499  0.1612 -1.0922
  415OPC     MW 1988   4.650   3.910   1.880  0.0274 -0.2018 -0.6176
  416OPC     OW 1989   2.476   3.685   4.299  0.3366  0.1783  0.0225
  416OPC    HW1 1990   2.478   3.719   4.219  1.4151  0.6285  0.2163
  416OPC    HW2 1991   2.551   3.713   4.335 -0.4218  0.5262  1.4114
  416OPC     MW 1992   2.487   3.694   4.292  0.3839  0.2962  0.2563
  417OPC     OW 1993   4.594   2.807   0.152 -0.3517 -0.3955 -0.0072
  417OPC    HW1 1994   4.526   2.854   0.179 -0.5623 -0.3665 -0.5699
  417OPC    HW2 1995   4.606   2.834   0.069  0.1562 -0.6121 -0.0085
  417OPC     MW 1996   4.586   2.818   0.144 -0.3078 -0.4232 -0.0905
  418OPC     OW 1997   0.366   3.187   4.701  0.0475  0.2377 -1.0164
  418OPC    HW1 1998   0.373   3.107   4.667  0.8796  0.0286 -0.3872
  418OPC    HW2 1999   0.400   3.178   4.780 -1.6256  0.7677 -0.1896
  418OPC     MW 2000   0.372   3.174   4.707 -0.0767  0.2851 -0.8013
  419OPC     OW 2001   3.926   1.870   2.711 -0.4656  0.3810  0.6246
  419OPC    HW1 2002   3.902   1.831   2.637  0.1266 -1.3109  1.2832
  419OPC    HW2 2003   3.883   1.946   2.709 -0.4338  0.3939 -1.4587
  419OPC     MW 2004   3.916   1.876   2.700 -0.3735  0.1330  0.4141
  420OPC     OW 2005   2.386   0.427   5.199 -0.2661 -0.4999  0.4704
  420OPC    HW1 2006   2.464   0.443   5.234 -0.5393 -1.2389  1.4683
  420OPC    HW2 2007   2.330   0.450   5.261 -0.8690  0.2987 -0.3505
  420OPC     MW 2008   2.389   0.433   5.213 -0.3954 -0.4911  0.4966
  421OPC     OW 2009   0.438   2.373   4.263  0.1352  0.0996 -0.1167
  421OPC    HW1 2010   0.515   2.332   4.264  0.7951  1.2729 -0.7472
  421OPC    HW2 2011   0.395   2.335   4.198  0.7302  0.3822 -0.6818
  421OPC     MW 2012   0.443   2.361   4.254  0.3206  0.3147 -0.2935
  422OPC     OW 2013   4.988   2.157   0.716  0.5655 -0.7200 -0.5740
  422OPC    HW1 2014   4.974   2.235   0.752  1.5249 -0.2099 -1.2609
  422OPC    HW2 2015   4.908   2.126   0.702  0.1668 -0.3557  0.7362
  422OPC     MW 2016   4.974   2.164   0.719  0.6485 -0.5909 -0.4819
  423OPC     OW 2017   0.390   3.683   2.675 -0.3934 -0.1265 -0.1414
  423OPC    HW1 2018   0.381   3.722   2.752 -2.3629  0.1201 -0.4523
  423OPC    HW2 2019   0.418   3.603   2.695 -3.1904 -0.9103  1.0905
  423OPC     MW 2020   0.393   3.677   2.689 -1.0975 -0.2060 -0.0055
  424OPC     OW 2021   4.520   4.000   3.946 -0.0651  0.8503 -0.4852
  424OPC    HW1 2022   4.560   4.077   3.936  1.6947  0.1414  0.5997
  424OPC    HW2 2023   4.558   3.967   4.017 -1.4775 -0.6094 -0.3784
  424OPC     MW 2024   4.532   4.007   3.955 -0.0138  0.5300 -0.3092
  425OPC     OW 2025   3.634   0.002   2.553  0.1908 -0.7004  0.3649
  425OPC    HW1 2026   3.555   0.017   2.587 -0.0845  1.2616 -0.9909
  425OPC    HW2 2027   3.617  -0.040   2.479  0.4117 -0.1655  0.0104
  425OPC     MW 2028   3.620  -0.002   2.547  0.1827 -0.3316  0.1123
  426OPC     OW 2029   1.476   3.243   4.381 -0.4220  0.4150 -0.3626
  426OPC    HW1 2030   1.446   3.240   4.299 -1.0147  2.2720 -0.2601
  426OPC    HW2 2031   1.463   3.326   4.405 -0.3514 -0.0911  1.6505
  426OPC     MW 2032   1.469   3.255   4.373 -0.4991  0.6146 -0.0501
  427OPC     OW 2033   1.451   2.910   3.893  0.5387  0.4903  0.1590
  427OPC    HW1 2034   1.508   2.860   3.851  2.9862  0.7302  2.9362
  427OPC    HW2 2035   1.419   2.961   3.830  1.5966 -1.2522 -1.9039
  427OPC     MW 2036   1.454   2.910   3.877  1.0565  0.2683  0.2645
  428OPC     OW 2037   4.299   3.273   2.278  0.7851  0.3881  0.1880
  428OPC    HW1 2038   4.212   3.268   2.273  0.8239  0.6846 -1.2392
  428OPC    HW2 2039   4.316   3.253   2.361 -0.5162 -1.5893  0.0489
  428OPC     MW 2040   4.289   3.269   2.289  0.5984  0.1397 -0.0434
  429OPC     OW 2041   3.509   0.239   3.976  0.2131 -0.0068 -0.0350
  429OPC    HW1 2042   3.436   0.287   3.984  0.8998  1.4121 -1.5764
  429OPC    HW2 2043   3.530   0.248   3.892  1.1899 -1.8900 -0.0471
  429OPC     MW 2044   3.501   0.248   3.965  0.4588 -0.0754 -0.2645
  430OPC     OW 2045   4.360   0.668   2.642 -0.2644 -0.1215  0.1842
  430OPC    HW1 2046   4.320   0.710   2.577 -2.4512  0.6948  1.9211
  430OPC    HW2 2047   4.376   0.731   2.701  0.2356 -1.0585  1.0955
  430OPC     MW 2048   4.356   0.683   2.641 -0.5138 -0.1393  0.5754
  431OPC     OW 2049   3.765   2.822   1.453  0.2844 -0.6288 -0.3011
  431OPC    HW1 2050   3.700   2.773   1.421 -1.1776 -0.6236  2.2948
  431OPC    HW2 2051   3.748   2.901   1.422 -1.0829 -0.6091  0.4102
  431OPC     MW 2052   3.753   2.826   1.444 -0.1336 -0.6251  0.1874
  432OPC     OW 2053   3.931   2.689   1.944 -0.2134 -1.1595  0.2001
  432OPC    HW1 2054   3.898   2.609   1.947 -0.1491 -1.2599 -1.1093
  432OPC    HW2 2055   3.910   2.717   1.864 -0.3420  0.1782  0.6797
  432OPC     MW 2056   3.923   2.681   1.933 -0.2230 -0.9767  0.0774
  433OPC     OW 2057   5.104   0.920   2.302 -0.1495 -0.1712  0.8406
  433OPC    HW1 2058   5.159   0.986   2.318  0.4094 -0.3804 -0.1043
  433OPC    HW2 2059   5.093   0.883   2.380 -0.1340  0.7762  1.3040
  433OPC     MW 2060   5.111   0.924   2.316 -0.0646 -0.0621  0.7694
  434OPC     OW 2061   3.173   0.218   3.802  0.5472 -0.1576 -0.3465
  434OPC    HW1 2062   3.147   0.144   3.839  1.3439  0.7584  2.2645
  434OPC    HW2 2063   3.237   0.192   3.748  1.7622 -1.3369  1.5170
  434OPC     MW 2064   3.179   0.203   3.799  0.8444 -0.1965  0.3146
  435OPC     OW 2065   3.106   3.003   0.401  0.4460  0.1478  0.3650
  435OPC    HW1 2066   3.042   3.029   0.347 -0.6076 -1.2866  0.8610
  435OPC    HW2 2067   3.092   3.050   0.473  0.0466 -0.0343  0.4112
  435OPC     MW 2068   3.094   3.014   0.403  0.2313 -0.0910  0.4451
  436OPC     OW 2069   2.312   0.900   3.258 -0.0772 -0.0440  0.8947
  436OPC    HW1 2070   2.242   0.939   3.293  1.1719  0.7899  2.6530
  436OPC    HW2 2071   2.356   0.871   3.328  1.2313 -0.7208 -0.1572
  436OPC     MW 2072   2.308   0.902   3.274  0.3005 -0.0208  0.9991
  437OPC     OW 2073   2.970   5.126   5.233 -0.5604  0.2396 -0.1854
  437OPC    HW1 2074   2.946   5.188   5.177  0.1643  1.0979  0.4484
  437OPC    HW2 2075   2.894   5.100   5.268 -0.8700  0.7224 -0.4880
  437OPC     MW 2076   2.955   5.131   5.230 -0.4991  0.4377 -0.1366
  438OPC     OW 2077   2.539   0.973   1.628 -0.1449  0.2081  0.1748
  438OPC    HW1 2078   2.614   0.931   1.611 -0.4561 -0.9405  1.4697
  438OPC    HW2 2079   2.566   1.052   1.654  0.5020  0.4884 -1.2683
  438OPC     MW 2080   2.554   0.979   1.629 -0.0954  0.0798  0.1529
  439OPC     OW 2081   2.220   3.131   4.232 -0.3903  0.5335  1.0027
  439OPC    HW1 2082   2.286   3.148   4.286 -0.8782 -0.3763  1.9059
  439OPC    HW2 2083   2.181   3.209   4.224  1.1268  1.2473 -0.0784
  439OPC     MW 2084   2.224   3.145   4.239 -0.2383  0.5046  0.9763
  440OPC     OW 2085   4.660   2.160   2.491 -0.0433  0.3874 -0.0253
  440OPC    HW1 2086   4.596   2.141   2.548 -0.0087  1.9016  0.5850
  440OPC    HW2 2087   4.713   2.092   2.496 -1.2625 -0.5949 -0.0302
  440OPC     MW 2088   4.658   2.147   2.500 -0.2182  0.4660  0.0643
  441OPC     OW 2089   1.120   0.928   2.266 -0.1189 -0.1101 -0.2837
  441OPC    HW1 2090   1.119   0.855   2.314 -0.8385  0.1656  0.1337
  441OPC    HW2 2091   1.147   0.901   2.188 -0.4278 -0.8364 -0.1450
  441OPC     MW 2092   1.124   0.914   2.262 -0.2708 -0.1767 -0.2016
  442OPC     OW 2093   4.985   1.816   3.984  0.1739  0.5784 -0.2345
  442OPC    HW1 2094   5.033   1.826   3.913 -0.1214 -0.7036 -0.6412
  442OPC    HW2 2095   5.040   1.781   4.042  0.1318  0.5832 -0.1912
  442OPC     MW 2096   5.000   1.813   3.982  0.1242  0.3898 -0.2881
  443OPC     OW 2097   0.652   1.928   3.969 -0.0981 -0.4879  0.1753
  443OPC    HW1 2098   0.630   1.844   3.977  1.6218 -1.1901 -1.5178
  443OPC    HW2 2099   0.698   1.944   4.042  0.0876 -1.2335  0.2357
  443OPC     MW 2100   0.656   1.918   3.981  0.1834 -0.7018 -0.0658
  444OPC     OW 2101   1.090   0.363   4.317 -0.3621  0.3813 -0.3118
  444OPC    HW1 2102   1.064   0.435   4.277 -0.1565  0.3159 -0.5691
  444OPC    HW2 2103   1.018   0.335   4.358 -0.0979  1.4972  0.9718
  444OPC     MW 2104   1.076   0.369   4.317 -0.2927  0.5365 -0.1600
  445OPC     OW 2105   0.698   4.217   1.104 -0.7680  0.4935 -0.3100
  445OPC    HW1 2106   0.723   4.292   1.140 -0.3995  0.2575 -0.0608
  445OPC    HW2 2107   0.692   4.235   1.019  1.0054  0.3778 -0.5013
  445OPC     MW 2108   0.701   4.231   1.097 -0.4516  0.4416 -0.3014
  446OPC     OW 2109   3.807   1.972   3.598  0.4315  0.1134 -0.0153
  446OPC    HW1 2110   3.823   1.936   3.520  0.1206 -0.6616  0.2583
  446OPC    HW2 2111   3.720   1.984   3.597  0.4708  0.4180  0.0836
  446OPC     MW 2112   3.796   1.968   3.586  0.3915  0.0439  0.0397
  447OPC     OW 2113   1.784   0.852   2.355 -0.1088 -0.5134  0.3362
  447OPC    HW1 2114   1.730   0.892   2.410  0.9603 -0.1441  1.1471
  447OPC    HW2 2115   1.839   0.915   2.331  1.4605 -1.3944  1.4540
  447OPC     MW 2116   1.784   0.867   2.359  0.2809 -0.5890  0.6211
  448OPC     OW 2117   1.510   1.430   1.004  0.1545 -0.3273  0.2336
  448OPC    HW1 2118   1.487   1.426   1.088 -0.1461 -0.1579  0.1582
  448OPC    HW2 2119   1.597   1.422   1.007  0.2918  0.9722  0.6701
  448OPC     MW 2120   1.520   1.429   1.017  0.1303 -0.1103  0.2870
  449OPC     OW 2121   1.444   3.891   1.575  0.1360  0.3630  0.0221
  449OPC    HW1 2122   1.525   3.923   1.564 -0.5523  3.3397  2.2327
  449OPC    HW2 2123   1.395   3.963   1.583 -2.8394 -1.3203 -1.3750
  449OPC     MW 2124   1.449   3.906   1.575 -0.4053  0.5541  0.1423
  450OPC     OW 2125   2.047   4.417   3.060 -0.7755 -0.3483  0.0155
  450OPC    HW1 2126   2.125   4.457   3.055  0.2401 -2.3516 -2.3654
  450OPC    HW2 2127   2.057   4.362   3.127 -0.5584  0.1803  0.4248
  450OPC     MW 2128   2.060   4.415   3.069 -0.5934 -0.5660 -0.2757
  451OPC     OW 2129   0.311   1.063   4.105 -0.1395 -0.5029  0.3532
  451OPC    HW1 2130   0.336   1.097   4.181  0.7314  0.5410 -0.3666
  451OPC    HW2 2131   0.229   1.091   4.095 -0.0582 -0.1651  0.6321
  451OPC     MW 2132   0.303   1.072   4.114  0.0011 -0.2987  0.2880
  452OPC     OW 2133   1.324   2.230   4.621  0.2121  0.0968 -0.2997
  452OPC    HW1 2134   1.346   2.152   4.591 -0.0700 -0.5282  1.0649
  452OPC    HW2 2135   1.236   2.228   4.620  0.1233 -0.7706  2.5033
  452OPC     MW 2136   1.314   2.218   4.616  0.1573 -0.1237  0.3159
  453OPC     OW 2137   4.544   5.099   1.807 -0.0078  0.0018  0.3738
  453OPC    HW1 2138   4.474   5.129   1.850 -0.4762 -0.6235  0.0659
  453OPC    HW2 2139   4.551   5.154   1.739  0.5502  0.8065  1.0639
  453OPC     MW 2140   4.535   5.112   1.803  0.0052  0.0279  0.4303
  454OPC     OW 2141   1.148   2.531   4.418  0.6046 -0.0282  0.3337
  454OPC    HW1 2142   1.220   2.540   4.467 -0.8678  0.2053  2.6053
  454OPC    HW2 2143   1.097   2.596   4.444 -1.6619 -1.9950  1.2022
  454OPC     MW 2144   1.151   2.542   4.429  0.0522 -0.2842  0.7975
  455OPC     OW 2145   4.044   2.813   4.540 -0.5811 -0.0399 -0.4866
  455OPC    HW1 2146   3.974   2.764   4.559 -0.0298 -0.7279 -0.1912
  455OPC    HW2 2147   4.009   2.891   4.521 -1.5836 -0.8410 -2.2129
  455OPC     MW 2148   4.028   2.817   4.540 -0.6475 -0.2600 -0.6979
  456OPC     OW 2149   3.057   1.083   5.185  0.6593 -0.4924 -0.4458
  456OPC    HW1 2150   3.063   1.112   5.267  2.8196 -1.1601 -0.3081
  456OPC    HW2 2151   3.014   1.008   5.193  0.1451 -0.1591 -0.0391
  456OPC     MW 2152   3.052   1.076   5.198  0.9024 -0.5419 -0.3653
  457OPC     OW 2153   1.619   3.733   2.047 -0.1772 -0.2490 -0.2025
  457OPC    HW1 2154   1.589   3.808   2.014 -2.1427 -0.1062  1.7030
  457OPC    HW2 2155   1.636   3.685   1.976  0.2435  1.6295 -1.4484
  457OPC     MW 2156   1.617   3.737   2.032 -0.4053  0.0496 -0.1049
  458OPC     OW 2157   2.229   4.930   2.759 -0.5748 -0.4037  0.4867
  458OPC    HW1 2158   2.243   4.866   2.701  0.2660  0.8246 -0.7370
  458OPC    HW2 2159   2.306   4.970   2.763 -1.4789  1.5040 -0.0151
  458OPC     MW 2160   2.243   4.926   2.751 -0.5841  0.0598  0.2320
  459OPC     OW 2161   2.394   4.260   1.356 -0.0357 -0.2812 -0.5582
  459OPC    HW1 2162   2.348   4.274   1.429  2.2685  1.1082  0.7634
  459OPC    HW2 2163   2.439   4.187   1.374  0.2195 -0.1736 -0.7590
  459OPC     MW 2164   2.394   4.251   1.369  0.3422 -0.0598 -0.3926
  460OPC     OW 2165   1.305   0.470   3.642 -0.6185  0.4941  0.1784
  460OPC    HW1 2166   1.355   0.412   3.683  0.0633 -0.5258 -1.9316
  460OPC    HW2 2167   1.358   0.538   3.628 -1.0426  1.1237  1.5035
  460OPC     MW 2168   1.320   0.472   3.646 -0.5804  0.4364  0.0625
  461OPC     OW 2169   3.694   1.215   2.536 -0.2415  0.1274  0.5669
  461OPC    HW1 2170   3.649   1.141   2.523  0.2742  0.0079 -0.6237
  461OPC    HW2 2171   3.690   1.255   2.459  1.8007  0.0517  0.3701
  461OPC     MW 2172   3.687   1.210   2.523  0.1364  0.0986  0.3619
  462OPC     OW 2173   0.193   4.891   0.137 -0.1998 -0.3124  0.0671
  462OPC    HW1 2174   0.139   4.936   0.086  0.1451 -0.4339 -0.4159
  462OPC    HW2 2175   0.230   4.951   0.187  1.5531  0.2088 -1.7471
  462OPC     MW 2176   0.190   4.906   0.137  0.1101 -0.2534 -0.2723
  463OPC     OW 2177   2.221   1.130   0.261 -0.0920 -0.2555 -0.0945
  463OPC    HW1 2178   2.276   1.187   0.225 -1.7497  0.7391 -1.2141
  463OPC    HW2 2179   2.209   1.160   0.342  0.4142 -0.0511 -0.0949
  463OPC     MW 2180   2.227   1.143   0.267 -0.2623 -0.0784 -0.2599
  464OPC     OW 2181   3.855   3.062   1.034 -0.1844 -0.7306 -0.7373
  464OPC    HW1 2182   3.906   3.101   0.975  2.0454 -0.4606  1.2128
  464OPC    HW2 2183   3.907   3.053   1.103 -2.7174 -0.7507  1.3324
  464OPC     MW 2184   3.870   3.067   1.036 -0.2291 -0.6936 -0.1435
  465OPC     OW 2185   3.540   5.131   0.363 -0.8206  0.7678  0.0977
  465OPC    HW1 2186   3.487   5.093   0.422 -1.1372  0.2963 -0.4862
  465OPC    HW2 2187   3.613   5.082   0.366 -1.3533 -0.1354 -0.9035
  465OPC     MW 2188   3.543   5.118   0.372 -0.9462  0.5648 -0.1364
  466OPC     OW 2189   2.801   2.825   1.380  0.0467 -0.4948  0.1155
  466OPC    HW1 2190   2.759   2.901   1.369  2.6843  1.1204  0.4293
  466OPC    HW2 2191   2.803   2.815   1.467  0.4377 -0.4854  0.1080
  466OPC     MW 2192   2.795   2.835   1.391  0.4940 -0.2549  0.1607
  467OPC     OW 2193   4.840   4.386   4.749 -0.2957 -0.3005 -0.2819
  467OPC    HW1 2194   4.896   4.434   4.703 -0.7546 -1.5896 -2.3188
  467OPC    HW2 2195   4.889   4.321   4.780 -0.2938 -0.3969 -0.4810
  467OPC     MW 2196   4.855   4.384   4.747 -0.3633 -0.5052 -0.6120
  468OPC     OW 2197   0.638   4.569   3.529 -0.0620 -0.4951  0.4802
  468OPC    HW1 2198   0.569   4.544   3.575 -0.1887 -0.9405  0.0614
  468OPC    HW2 2199   0.706   4.539   3.574 -0.1644 -0.5043  0.6266
  468OPC     MW 2200   0.638   4.561   3.542 -0.0958 -0.5624  0.4400
  469OPC     OW 2201   4.102   3.937   1.428 -0.1089  0.0257  0.0099
  469OPC    HW1 2202   4.107   3.870   1.372 -1.2246 -1.2090  1.3283
  469OPC    HW2 2203   4.183   3.943   1.460 -0.1482 -1.1183  0.3432
  469OPC     MW 2204   4.115   3.928   1.424 -0.2794 -0.3257  0.2539
  470OPC     OW 2205   3.761   4.982   0.681 -0.1066 -0.1444 -0.6262
  470OPC    HW1 2206   3.760   4.975   0.594  0.4964 -2.4689 -0.5163
  470OPC    HW2 2207   3.678   4.997   0.701 -0.1500  1.1763 -1.6071
  470OPC     MW 2208   3.749   4.983   0.671 -0.0237 -0.2923 -0.7549
  471OPC     OW 2209   3.168   5.160   4.966  0.3676  0.0239 -0.8301
  471OPC    HW1 2210   3.086   5.148   4.994  0.9628  0.9880  1.5840
  471OPC    HW2 2211   3.158   5.204   4.891 -1.3146 -0.5142 -0.9647
  471OPC     MW 2212   3.155   5.165   4.959  0.2072  0.0868 -0.4933
  472OPC     OW 2213   1.313   1.809   4.381  0.0961  0.2331 -0.2493
  472OPC    HW1 2214   1.386   1.773   4.349  0.4380  0.6623  0.0278
  472OPC    HW2 2215   1.294   1.872   4.324  0.2479  0.4701 -0.0417
  472OPC     MW 2216   1.321   1.813   4.368  0.1690  0.3315 -0.1776
  473OPC     OW 2217   1.885   3.796   4.284  0.1942  0.1586 -0.3170
  473OPC    HW1 2218   1.900   3.847   4.215  3.1332 -0.2751 -0.1232
  473OPC    HW2 2219   1.876   3.852   4.350 -0.2452  0.5098 -0.6690
  473OPC     MW 2220   1.886   3.812   4.283  0.5634  0.1464 -0.3405
  474OPC     OW 2221   1.460   0.253   1.096 -0.0167 -0.0077 -0.2164
  474OPC    HW1 2222   1.438   0.336   1.080 -1.1201 -0.4291 -1.0209
  474OPC    HW2 2223   1.426   0.209   1.028  0.3434 -1.1443  0.3082
  474OPC     MW 2224   1.452   0.259   1.083 -0.1265 -0.2378 -0.2577
  475OPC     OW 2225   1.819   1.336   0.303 -0.3231  0.5165  0.3407
  475OPC    HW1 2226   1.880   1.382   0.262 -0.5531  2.3623  1.9381
  475OPC    HW2 2227   1.746   1.351   0.256 -0.0716  0.4063 -0.0913
  475OPC     MW 2228   1.817   1.345   0.290 -0.3200  0.7729  0.5128
  476OPC     OW 2229   1.882   1.564   1.084  0.0986 -0.1843  0.0091
  476OPC    HW1 2230   1.967   1.577   1.068  0.1209  0.6484  0.7834
  476OPC    HW2 2231   1.842   1.605   1.018  0.2575  1.1454  0.7111
  476OPC     MW 2232   1.889   1.572   1.072  0.1253  0.1351  0.2272
  477OPC     OW 2233   4.347   1.010   2.062  0.2558  0.8410  0.5622
  477OPC    HW1 2234   4.311   0.932   2.046 -1.3746  1.4549  1.0643
  477OPC    HW2 2235   4.414   1.014   2.006 -0.5673 -0.2865 -0.5331
  477OPC     MW 2236   4.352   0.999   2.051 -0.1066  0.7651  0.4745
  478OPC     OW 2237   0.795   0.863   1.816  0.5179 -0.3105  1.0030
  478OPC    HW1 2238   0.871   0.824   1.798 -0.2298 -0.7220 -1.6545
  478OPC    HW2 2239   0.739   0.824   1.762 -1.1865  1.3913  1.4337
  478OPC     MW 2240   0.798   0.851   1.805  0.1557 -0.1199  0.6740
  479OPC     OW 2241   3.430   0.727   2.843  0.4078 -0.2080 -0.0759
  479OPC    HW1 2242   3.466   0.805   2.829 -1.6405  1.0470  0.9975
  479OPC    HW2 2243   3.463   0.702   2.920  0.8257 -0.2679 -0.2720
  479OPC     MW 2244   3.440   0.735   2.852  0.1670 -0.0315  0.0536
  480OPC     OW 2245   3.116   3.577   3.108  0.2563 -0.1772  0.5053
  480OPC    HW1 2246   3.139   3.658   3.132  1.9867 -0.4925  0.0708
  480OPC    HW2 2247   3.060   3.552   3.170 -1.6208  1.9018 -0.2185
  480OPC     MW 2248   3.111   3.585   3.121  0.2346  0.0832  0.3341
  481OPC     OW 2249   3.674   1.664   2.113 -0.6033 -0.3273 -0.5172
  481OPC    HW1 2250   3.700   1.746   2.129  0.6297 -0.6230 -0.9311
  481OPC    HW2 2251   3.744   1.626   2.077 -0.6467 -1.9906  1.0023
  481OPC     MW 2252   3.688   1.670   2.110 -0.4275 -0.6167 -0.3539
  482OPC     OW 2253   4.315   0.018   4.927 -0.0284  0.2273  0.3775
  482OPC    HW1 2254   4.257   0.008   4.862  1.1797 -1.5327 -0.5433
  482OPC    HW2 2255   4.362   0.087   4.903  0.8223 -0.7812 -1.0579
  482OPC     MW 2256   4.313   0.026   4.914  0.2756 -0.1817  0.0291
  483OPC     OW 2257   1.369   4.743   4.987 -0.2296  0.3060  0.5549
  483OPC    HW1 2258   1.423   4.760   5.054  0.9810 -3.4863  0.7608
  483OPC    HW2 2259   1.398   4.796   4.925 -0.6139  3.0917  2.5512
  483OPC     MW 2260   1.382   4.753   4.988 -0.1075  0.1571  0.8802
  484OPC     OW 2261   1.568   3.457   0.904 -0.3038 -0.1449 -0.4997
  484OPC    HW1 2262   1.596   3.384   0.942 -1.7853 -1.4142 -1.6879
  484OPC    HW2 2263   1.595   3.521   0.957  0.5587 -1.5927  0.8588
  484OPC     MW 2264   1.576   3.456   0.918 -0.3953 -0.5463 -0.4745
  485OPC     OW 2265   4.332   4.918   5.070  0.1473  0.6534  0.6782
  485OPC    HW1 2266   4.302   4.966   5.004 -0.5512  1.0803  1.2924
  485OPC    HW2 2267   4.416   4.941   5.076  0.2834  0.4283 -0.2030
  485OPC     MW 2268   4.340   4.929   5.062  0.0644  0.6835  0.6390
  486OPC     OW 2269   2.649   1.497   4.571 -0.0257 -0.2791  0.5518
  486OPC    HW1 2270   2.597   1.429   4.586 -0.1529 -0.5365 -0.9126
  486OPC    HW2 2271   2.599   1.552   4.525  0.7748 -0.2350 -0.3017
  486OPC     MW 2272   2.634   1.495   4.566  0.0737 -0.3106  0.2096
  487OPC     OW 2273   3.111   3.502   0.065  0.0569 -0.2151  0.4234
  487OPC    HW1 2274   3.127   3.522   0.148  0.9304  0.0587  0.2021
  487OPC    HW2 2275   3.037   3.544   0.047  1.8360  3.0182 -0.0542
  487OPC     MW 2276   3.102   3.511   0.075  0.4487  0.3030  0.3201
  488OPC     OW 2277   0.496   4.522   0.309 -0.3371 -0.7309 -0.6008
  488OPC    HW1 2278   0.535   4.594   0.339 -0.8312 -0.7502  0.1015
  488OPC    HW2 2279   0.537   4.508   0.233 -1.6756  1.4801 -1.8292
  488OPC     MW 2280   0.508   4.530   0.302 -0.6078 -0.4070 -0.6785
  489OPC     OW 2281   3.863   3.449   2.534  0.0626 -0.0387 -0.0820
  489OPC    HW1 2282   3.946   3.473   2.523  0.6762 -1.1333  1.8746
  489OPC    HW2 2283   3.865   3.362   2.527 -0.6081 -0.2161  1.6197
  489OPC     MW 2284   3.876   3.440   2.531  0.0544 -0.2267  0.4585
  490OPC     OW 2285   1.012   3.548   0.100  0.2035 -0.3188 -0.5245
  490OPC    HW1 2286   0.961   3.608   0.063  0.8883  0.1607 -0.7118
  490OPC    HW2 2287   1.091   3.565   0.067  0.5126 -0.9491 -0.1249
  490OPC     MW 2288   1.016   3.560   0.090  0.3504 -0.3411 -0.4932
  491OPC     OW 2289   2.434   3.147   3.424  0.3096  1.1103 -0.5630
  491OPC    HW1 2290   2.431   3.232   3.442  1.1636  1.3845 -1.5490
  491OPC    HW2 2291   2.434   3.146   3.336  0.0143  0.0827 -0.5553
  491OPC     MW 2292   2.434   3.160   3.413  0.3923  0.9990 -0.7076
  492OPC     OW 2293   1.120   1.510   4.296  0.4270  0.1861 -0.7239
  492OPC    HW1 2294   1.034   1.509   4.310  0.1313  2.1550 -2.0443
  492OPC    HW2 2295   1.153   1.527   4.375 -0.4752  0.5475 -0.4105
  492OPC     MW 2296   1.112   1.513   4.310  0.2501  0.5304 -0.8726
  493OPC     OW 2297   4.114   0.216   0.065  0.0994  0.6038 -0.4075
  493OPC    HW1 2298   4.145   0.295   0.045 -0.8558  0.9361 -0.6373
  493OPC    HW2 2299   4.119   0.173  -0.010  1.3385  0.1849 -0.1026
  493OPC     MW 2300   4.119   0.221   0.051  0.1414  0.5910 -0.3964
  494OPC     OW 2301   3.904   4.864   0.892 -1.0175  0.1862 -0.2629
  494OPC    HW1 2302   3.966   4.810   0.863 -0.7601 -0.0653  0.7326
  494OPC    HW2 2303   3.869   4.896   0.819 -1.5228 -1.7066 -0.8918
  494OPC     MW 2304   3.908   4.861   0.877 -1.0540 -0.1304 -0.2087
  495OPC     OW 2305   3.524   3.217   4.090  0.4332  0.4986  0.0835
  495OPC    HW1 2306   3.582   3.279   4.110  0.3301  0.0408  2.0200
  495OPC    HW2 2307   3.483   3.248   4.019  2.0067  1.5086 -0.4214
  495OPC     MW 2308   3.526   3.231   4.082  0.6505  0.5803  0.2949
  496OPC     OW 2309   3.552   0.120   1.737 -0.2287 -0.0343  0.2851
  496OPC    HW1 2310   3.616   0.179   1.741  1.6001 -1.8796  0.0018
  496OPC    HW2 2311   3.483   0.166   1.709  1.1505  1.9089 -0.1135
  496OPC     MW 2312   3.552   0.136   1.733  0.2452 -0.0199  0.1844
  497OPC     OW 2313   0.885   1.087   1.468  0.1001  0.2614  0.3931
  497OPC    HW1 2314   0.961   1.078   1.511  1.3026  0.4118 -1.5803
  497OPC    HW2 2315   0.873   1.008   1.431 -0.8603  0.1585  0.8952
  497OPC     MW 2316   0.895   1.074   1.469  0.1359  0.2685  0.1758
  498OPC     OW 2317   4.272   2.791   3.860 -0.4049 -0.5845  0.5358
  498OPC    HW1 2318   4.267   2.705   3.871  1.2591 -0.8042 -0.0410
  498OPC    HW2 2319   4.295   2.821   3.938  1.7524 -1.0211  0.1267
  498OPC     MW 2320   4.275   2.783   3.873  0.1595 -0.6815  0.3902
  499OPC     OW 2321   1.934   2.711   1.820  0.4227 -0.4060  0.6592
  499OPC    HW1 2322   1.996   2.773   1.826 -0.0436  0.4727 -2.0623
  499OPC    HW2 2323   1.866   2.746   1.862  0.7991 -0.0214  0.9634
  499OPC     MW 2324   1.933   2.726   1.827  0.4094 -0.2195  0.3021
  500OPC     OW 2325   4.580   3.556   1.723 -0.2374  0.3308  0.3430
  500OPC    HW1 2326   4.582   3.531   1.639  0.1478 -0.1689  0.4902
  500OPC    HW2 2327   4.506   3.602   1.729 -0.1652  0.5483 -0.3180
  500OPC     MW 2328   4.569   3.559   1.711 -0.1700  0.2891  0.2671
  501OPC     OW 2329   0.507   3.809   1.957  0.2201 -0.4761 -0.2018
  501OPC    HW1 2330   0.578   3.777   1.997  1.6319  3.0127  0.4598
  501OPC    HW2 2331   0.519   3.787   1.874  2.6103  0.6606 -0.2529
  501OPC     MW 2332   0.519   3.801   1.951  0.7818  0.2071 -0.1116
  502OPC     OW 2333   3.450   3.587   3.767 -0.9307  0.0325 -0.1533
  502OPC    HW1 2334   3.452   3.514   3.815 -2.0621 -2.0719 -3.0543
  502OPC    HW2 2335   3.534   3.611   3.763 -0.4061 -1.6361  0.1708
  502OPC     MW 2336   3.463   3.580   3.774 -1.0203 -0.5249 -0.5339
  503OPC     OW 2337   2.794   2.747   3.046  0.0151 -0.0900  0.1181
  503OPC    HW1 2338   2.876   2.772   3.026  1.1319 -2.1705  1.6220
  503OPC    HW2 2339   2.758   2.819   3.079  0.3665  1.5379 -2.7084
  503OPC     MW 2340   2.801   2.761   3.048  0.2320 -0.1569 -0.0774
  504OPC     OW 2341   4.005   4.115   4.678  0.1338 -0.3203 -0.3582
  504OPC    HW1 2342   3.993   4.032   4.704 -0.2300 -0.4750 -0.9864
  504OPC    HW2 2343   3.954   4.161   4.731 -2.8563 -0.8959 -2.4695
  504OPC     MW 2344   3.996   4.109   4.690 -0.3616 -0.4282 -0.7629
  505OPC     OW 2345   2.606   1.136   5.148 -0.3989 -0.1284  0.1085
  505OPC    HW1 2346   2.648   1.210   5.129 -0.7270 -0.3708 -1.7907
  505OPC    HW2 2347   2.664   1.074   5.129 -1.1650 -0.4248 -1.3992
  505OPC     MW 2348   2.621   1.138   5.142 -0.5604 -0.2080 -0.3946
  506OPC     OW 2349   0.103   3.109   1.668  0.1669 -0.3114  0.1496
  506OPC    HW1 2350   0.048   3.086   1.732  1.0468 -1.4752  0.5194
  506OPC    HW2 2351   0.124   3.191   1.688  0.2111 -0.5685  1.1994
  506OPC     MW 2352   0.098   3.118   1.681  0.3034 -0.5212  0.3593
  507OPC     OW 2353   3.182   2.886   3.358  0.6035  0.0639 -0.4579
  507OPC    HW1 2354   3.181   2.808   3.319  0.6069  0.2327 -0.8095
  507OPC    HW2 2355   3.101   2.916   3.346 -0.0443 -0.7576  1.5301
  507OPC     MW 2356   3.170   2.879   3.350  0.5082 -0.0325 -0.2161
  508OPC     OW 2357   4.185   1.838   5.021 -0.2646  0.2550  0.0649
  508OPC    HW1 2358   4.264   1.871   5.002 -1.4296  3.0601 -0.4591
  508OPC    HW2 2359   4.180   1.767   4.970  1.8335  0.0742  0.0156
  508OPC     MW 2360   4.196   1.832   5.011 -0.1268  0.6427 -0.0198
  509OPC     OW 2361   3.807   4.375   0.573 -0.1788  0.0911 -0.8436
  509OPC    HW1 2362   3.727   4.406   0.585 -0.0484  0.5085 -1.0568
  509OPC    HW2 2363   3.858   4.445   0.580  0.0375  0.0919 -2.2504
  509OPC     MW 2364   3.803   4.390   0.576 -0.1277  0.1528 -1.0829
  510OPC     OW 2365   1.210   0.783   3.952 -0.4243 -0.3074  0.1784
  510OPC    HW1 2366   1.200   0.792   4.039  0.6027 -1.8250  0.4969
  510OPC    HW2 2367   1.129   0.794   3.921 -0.6902  1.0337  1.2248
  510OPC     MW 2368   1.196   0.786   3.961 -0.3119 -0.3335  0.3799
  511OPC     OW 2369   1.898   1.882   1.743  0.3786 -0.5322 -0.1492
  511OPC    HW1 2370   1.890   1.906   1.826  0.7709  0.5382 -0.3987
  511OPC    HW2 2371   1.817   1.862   1.719  0.3931 -1.7897  0.7394
  511OPC     MW 2372   1.885   1.883   1.751  0.4386 -0.5599 -0.0548
  512OPC     OW 2373   1.971   2.692   0.986 -0.2345 -0.1266 -0.1938
  512OPC    HW1 2374   2.025   2.687   0.918  0.7763  1.3046  0.4486
  512OPC    HW2 2375   1.894   2.669   0.953  0.3866 -0.3065 -1.6031
  512OPC     MW 2376   1.968   2.688   0.971  0.0066  0.0582 -0.3071
  513OPC     OW 2377   1.556   1.759   3.509 -0.0919 -0.4899  0.2630
  513OPC    HW1 2378   1.568   1.724   3.430  0.7063 -2.0590  1.0256
  513OPC    HW2 2379   1.490   1.713   3.543 -0.9839  0.7221  0.2290
  513OPC     MW 2380   1.548   1.747   3.502 -0.1058 -0.5426  0.3706
  514OPC     OW 2381   3.643   4.384   4.617 -0.3566 -0.1713 -0.4861
  514OPC    HW1 2382   3.624   4.460   4.579 -1.0124  0.3170  0.7452
  514OPC    HW2 2383   3.564   4.349   4.631 -0.1751 -0.1146  0.7985
  514OPC     MW 2384   3.628   4.390   4.613 -0.4267 -0.0908 -0.1144
  515OPC     OW 2385   2.766   3.682   3.511 -0.5000 -0.2536 -0.7180
  515OPC    HW1 2386   2.707   3.745   3.523 -0.6169  0.1536 -3.0128
  515OPC    HW2 2387   2.840   3.719   3.538 -0.3278  1.4568 -3.2163
  515OPC     MW 2388   2.768   3.697   3.517 -0.4917  0.0591 -1.4261
  516OPC     OW 2389   4.463   3.230   2.061  0.0057  0.1983  0.1959
  516OPC    HW1 2390   4.422   3.249   2.136  1.0075 -0.6417  0.9794
  516OPC    HW2 2391   4.526   3.175   2.085 -1.0859 -1.9944 -1.5800
  516OPC     MW 2392   4.466   3.225   2.076 -0.0074 -0.2496  0.0492
  517OPC     OW 2393   4.513   3.400   2.531  0.5398 -0.2612  0.1312
  517OPC    HW1 2394   4.574   3.448   2.570 -0.0164 -0.1061  0.8333
  517OPC    HW2 2395   4.487   3.451   2.465 -0.6322  0.8323  1.3445
  517OPC     MW 2396   4.518   3.415   2.527  0.2847 -0.0769  0.4141
  518OPC     OW 2397   4.923   4.910   0.924  0.4512 -0.3610  0.3600
  518OPC    HW1 2398   4.989   4.898   0.981 -1.6598 -2.7831  2.5632
  518OPC    HW2 2399   4.939   4.850   0.862  1.1291  0.1838 -0.0128
  518OPC     MW 2400   4.935   4.899   0.923  0.2396 -0.6385  0.6304
  519OPC     OW 2401   2.475   4.618   2.792  0.5759 -0.1576  0.0121
  519OPC    HW1 2402   2.515   4.692   2.814  0.7311 -0.2396  0.0098
  519OPC    HW2 2403   2.431   4.596   2.864  0.0586  0.2443 -0.1773
  519OPC     MW 2404   2.475   4.626   2.806  0.5224 -0.1104 -0.0163
  520OPC     OW 2405   2.516   0.620   2.025 -0.0853  0.1547  0.3708
  520OPC    HW1 2406   2.451   0.630   1.968  2.1717 -2.6655 -3.1152
  520OPC    HW2 2407   2.540   0.702   2.043 -2.7613  1.2096 -0.4288
  520OPC     MW 2408   2.510   0.634   2.019 -0.1472 -0.1061 -0.2624
  521OPC     OW 2409   1.563   3.502   1.404 -0.3379  0.5307 -0.1015
  521OPC    HW1 2410   1.535   3.500   1.487  1.0050 -3.2108  0.4515
  521OPC    HW2 2411   1.512   3.443   1.365  0.8679  0.2001 -1.2251
  521OPC     MW 2412   1.551   3.493   1.411  0.0386 -0.0708 -0.1858
  522OPC     OW 2413   3.466   2.134   0.401  0.2598  0.2779  0.1061
  522OPC    HW1 2414   3.399   2.118   0.348  0.9585 -1.0283 -0.4191
  522OPC    HW2 2415   3.453   2.217   0.426 -1.1978  0.2440 -0.4596
  522OPC     MW 2416   3.454   2.144   0.397  0.1477  0.0799 -0.0551
  523OPC     OW 2417   4.529   3.871   1.051 -0.0854  0.1426 -0.0641
  523OPC    HW1 2418   4.616   3.868   1.056  0.1113  0.6506 -2.3077
  523OPC    HW2 2419   4.513   3.951   1.020 -1.3090 -0.2209 -0.4288
  523OPC     MW 2420   4.539   3.882   1.047 -0.2372  0.1638 -0.4494
  524OPC     OW 2421   0.713   1.391   2.354  0.8044 -0.0836 -0.4026
  524OPC    HW1 2422   0.633   1.366   2.379  0.8794 -0.4341 -0.5114
  524OPC    HW2 2423   0.726   1.348   2.280  1.7676 -1.3656  0.4612
  524OPC     MW 2424   0.703   1.381   2.347  0.9578 -0.3248 -0.2910
  525OPC     OW 2425   1.222   2.087   3.589  0.1294 -0.1448  0.2466
  525OPC    HW1 2426   1.302   2.064   3.613  0.9401  0.8484 -1.3659
  525OPC    HW2 2427   1.226   2.089   3.502 -2.2130 -2.0251  0.0045
  525OPC     MW 2428   1.234   2.084   3.580 -0.0969 -0.2759 -0.0273
  526OPC     OW 2429   0.422   4.123   3.398 -0.2569 -0.9722  0.4502
  526OPC    HW1 2430   0.349   4.169   3.409 -0.9831 -1.7995 -0.6802
  526OPC    HW2 2431   0.485   4.183   3.399 -0.8376 -0.3103  2.1606
  526OPC     MW 2432   0.421   4.139   3.400 -0.4499 -0.9964  0.5358
  527OPC     OW 2433   4.971   2.707   1.125 -0.1871 -0.6370  0.1829
  527OPC    HW1 2434   4.921   2.743   1.186  0.1530 -0.2924  0.2630
  527OPC    HW2 2435   5.050   2.705   1.162  0.2831  0.6930 -0.6571
  527OPC     MW 2436   4.975   2.712   1.139 -0.0675 -0.3896  0.0706
  528OPC     OW 2437   4.148   1.921   1.981 -0.1100  0.4245 -0.4889
  528OPC    HW1 2438   4.196   1.979   1.938  0.1786  0.2210 -0.4473
  528OPC    HW2 2439   4.164   1.939   2.065  1.6360 -1.0335 -0.4544
  528OPC     MW 2440   4.157   1.932   1.987  0.1905  0.1791 -0.4776
  529OPC     OW 2441   1.125   1.491   1.559  0.4100 -0.6673 -0.3589
  529OPC    HW1 2442   1.194   1.440   1.543  0.3195 -0.9280  0.0654
  529OPC    HW2 2443   1.139   1.518   1.641 -0.2472 -1.1334 -0.0812
  529OPC     MW 2444   1.137   1.487   1.569  0.2995 -0.7747 -0.2553
  530OPC     OW 2445   4.502   3.727   1.363 -0.0918 -0.2143 -0.3837
  530OPC    HW1 2446   4.488   3.783   1.297 -1.8261  0.7836  0.7463
  530OPC    HW2 2447   4.551   3.773   1.419 -0.2938 -0.3399 -0.1008
  530OPC     MW 2448   4.507   3.742   1.362 -0.3779 -0.0854 -0.1750
  531OPC     OW 2449   3.023   1.345   2.255 -0.2045 -0.0065 -0.5010
  531OPC    HW1 2450   3.004   1.386   2.330 -1.1239  1.2638 -1.3792
  531OPC    HW2 2451   3.098   1.383   2.231 -1.1682  1.4306 -1.4268
  531OPC     MW 2452   3.032   1.357   2.263 -0.4827  0.3935 -0.7676
  532OPC     OW 2453   1.641   4.757   2.491  0.2698  0.4231  0.0605
  532OPC    HW1 2454   1.696   4.824   2.487  0.3488  0.3077 -2.9543
  532OPC    HW2 2455   1.693   4.687   2.493  0.1660  0.3431  1.3981
  532OPC     MW 2456   1.656   4.757   2.491  0.2662  0.3941 -0.1872
  533OPC     OW 2457   0.933   3.280   5.357 -0.0536  0.1106  0.6394
  533OPC    HW1 2458   0.960   3.276   5.274 -2.3780  0.3451 -0.2155
  533OPC    HW2 2459   0.954   3.360   5.382 -0.5255  0.5092 -0.2060
  533OPC     MW 2460   0.940   3.291   5.349 -0.4666  0.2041  0.3881
  534OPC     OW 2461   4.170   4.482   4.816  0.1456  0.3309 -0.1783
  534OPC    HW1 2462   4.110   4.528   4.860 -0.2294 -2.3171  2.4278
  534OPC    HW2 2463   4.129   4.458   4.743 -0.6436  1.6270 -0.1872
  534OPC     MW 2464   4.155   4.485   4.812 -0.0260  0.1311  0.2053
  535OPC     OW 2465   2.081   0.335   3.629  0.8276  0.4375  0.1714
  535OPC    HW1 2466   2.045   0.371   3.558 -0.2327  2.3752  1.5893
  535OPC    HW2 2467   2.075   0.249   3.614  1.7367  0.7607 -2.5683
  535OPC     MW 2468   2.075   0.328   3.616  0.8053  0.7715 -0.0238
  536OPC     OW 2469   1.842   0.129   4.910  0.3146 -0.0144 -0.6927
  536OPC    HW1 2470   1.866   0.108   4.829  3.1998  2.2501 -0.6066
  536OPC    HW2 2471   1.787   0.196   4.897  0.5034  0.1191 -0.8338
  536OPC     MW 2472   1.838   0.136   4.896  0.7687  0.3399 -0.7005
  537OPC     OW 2473   0.637   1.169   0.835 -0.1527 -0.1351  0.0740
  537OPC    HW1 2474   0.679   1.104   0.875 -1.6070  1.0847  4.0283
  537OPC    HW2 2475   0.556   1.139   0.828 -0.1488  0.0878 -1.1506
  537OPC     MW 2476   0.631   1.155   0.840 -0.3669  0.0780  0.4772
  538OPC     OW 2477   4.383   2.563   0.281 -0.2589 -0.5394  0.0928
  538OPC    HW1 2478   4.322   2.608   0.238  0.8243  0.5647 -0.3453
  538OPC    HW2 2479   4.447   2.553   0.223  0.3774 -0.8635  0.8203
  538OPC     MW 2480   4.384   2.568   0.266 -0.0045 -0.4240  0.1355
  539OPC     OW 2481   1.081   3.767   2.442 -0.3471  0.4972  0.3671
  539OPC    HW1 2482   1.000   3.771   2.409 -0.6168  0.8957  1.0322
  539OPC    HW2 2483   1.131   3.798   2.378 -0.5504 -0.9758 -0.5378
  539OPC     MW 2484   1.076   3.772   2.428 -0.4171  0.3386  0.3316
  540OPC     OW 2485   3.832   1.052   0.583  0.0211 -0.2907  0.0571
  540OPC    HW1 2486   3.827   1.069   0.498  0.5888  4.0342  0.6778
  540OPC    HW2 2487   3.749   1.060   0.610  0.1830  0.9666  0.2326
  540OPC     MW 2488   3.819   1.055   0.574  0.1289  0.5339  0.1747
  541OPC     OW 2489   1.215   4.804   2.514 -0.1745  0.3377  0.0204
  541OPC    HW1 2490   1.267   4.852   2.463  2.2284 -0.3641  1.5841
  541OPC    HW2 2491   1.158   4.862   2.546 -0.6181  1.1016 -1.9734
  541OPC     MW 2492   1.214   4.819   2.511  0.1150  0.3467 -0.0433
  542OPC     OW 2493   2.313   1.800   1.413  0.4620 -0.0529  0.1720
  542OPC    HW1 2494   2.328   1.886   1.405 -0.7497  0.2030  0.5016
  542OPC    HW2 2495   2.325   1.785   1.498  0.8331 -0.2510  0.0872
  542OPC     MW 2496   2.317   1.811   1.424  0.3377 -0.0444  0.2081
  543OPC     OW 2497   1.765   2.848   2.000  0.2613 -0.0235 -0.3675
  543OPC    HW1 2498   1.705   2.850   2.063  1.5302 -0.5002  0.9024
  543OPC    HW2 2499   1.839   2.870   2.041  1.2550 -1.0382 -1.5246
  543OPC     MW 2500   1.767   2.852   2.016  0.5956 -0.2438 -0.3508
  544OPC     OW 2501   2.315   2.030   4.435 -0.3085  0.0111  0.0819
  544OPC    HW1 2502   2.355   2.027   4.513  1.3505  1.3764 -0.6410
  544OPC    HW2 2503   2.295   2.114   4.426  0.8125  0.1539 -1.5353
  544OPC     MW 2504   2.318   2.042   4.445  0.1022  0.2340 -0.2637
  545OPC     OW 2505   2.038   0.967   1.917 -0.4802 -0.5232  0.1170
  545OPC    HW1 2506   2.115   0.966   1.876 -0.3787 -0.1526  0.2989
  545OPC    HW2 2507   1.984   1.001   1.858 -0.1906  0.7028  0.5328
  545OPC     MW 2508   2.041   0.972   1.902 -0.4225 -0.2874  0.2053
  546OPC     OW 2509   2.442   4.561   3.727 -0.2174  0.7377  0.1547
  546OPC    HW1 2510   2.465   4.642   3.748 -0.1176  0.7455  0.0153
  546OPC    HW2 2511   2.507   4.512   3.759 -0.5021  0.6707  0.6441
  546OPC     MW 2512   2.455   4.565   3.735 -0.2447  0.7288  0.2065
  547OPC     OW 2513   2.760   3.289   2.027 -0.0116 -0.3839 -0.4828
  547OPC    HW1 2514   2.679   3.261   2.013  0.1946 -1.8860  1.0064
  547OPC    HW2 2515   2.807   3.216   2.028  1.5480  0.5172 -2.1972
  547OPC     MW 2516   2.755   3.274   2.025  0.2491 -0.4728 -0.5161
  548OPC     OW 2517   3.354   3.942   4.367  0.2024  0.2368  0.2428
  548OPC    HW1 2518   3.311   3.886   4.316 -0.2039  1.9601 -1.4222
  548OPC    HW2 2519   3.396   3.993   4.311  2.0306  0.4956  1.7455
  548OPC     MW 2520   3.354   3.942   4.352  0.4123  0.5296  0.2186
  549OPC     OW 2521   0.287   3.050   3.415 -0.0704  0.0139 -0.8485
  549OPC    HW1 2522   0.271   3.034   3.499 -1.6149 -0.2377 -1.1628
  549OPC    HW2 2523   0.320   2.975   3.385  0.9469  0.2579 -0.3764
  549OPC     MW 2524   0.289   3.037   3.423 -0.1483  0.0128 -0.8253
  550OPC     OW 2525   4.559   2.760   1.044 -0.2981  0.1363  0.0367
  550OPC    HW1 2526   4.582   2.676   1.049  0.4175  0.2609 -0.7833
  550OPC    HW2 2527   4.621   2.801   1.090  0.9017  0.4213 -1.7047
  550OPC     MW 2528   4.571   2.754   1.052 -0.0155  0.1967 -0.3416
  551OPC     OW 2529   3.319   3.538   4.922  0.3860 -0.1434 -0.7574
  551OPC    HW1 2530   3.363   3.544   4.997  0.3822  3.0272 -0.8986
  551OPC    HW2 2531   3.246   3.496   4.945  1.3475 -1.2589  0.4636
  551OPC     MW 2532   3.315   3.532   4.937  0.5276  0.1602 -0.5980
  552OPC     OW 2533   3.344   0.829   4.965  0.1461  0.5126 -0.2473
  552OPC    HW1 2534   3.300   0.887   4.918  1.3845  0.7808 -1.1370
  552OPC    HW2 2535   3.424   0.863   4.970  0.2745  0.0695  1.3500
  552OPC     MW 2536   3.350   0.842   4.959  0.3479  0.4867 -0.1428
  553OPC     OW 2537   3.043   1.565   3.602 -0.0592 -0.4249  0.8825
  553OPC    HW1 2538   3.083   1.641   3.582 -0.6296 -0.6431 -1.3530
  553OPC    HW2 2539   3.107   1.517   3.636  0.1302  1.2885  3.2382
  553OPC     MW 2540   3.059   1.569   3.604 -0.1154 -0.2040  0.9004
  554OPC     OW 2541   3.116   2.299   4.211  0.7778 -0.2803 -0.0009
  554OPC    HW1 2542   3.188   2.260   4.242  0.9169  0.1458  0.2350
  554OPC    HW2 2543   3.136   2.316   4.128  0.4724 -1.2698 -0.2930
  554OPC     MW 2544   3.130   2.296   4.204  0.7532 -0.3636 -0.0093
  555OPC     OW 2545   1.761   4.515   5.184 -0.1027 -0.1298  0.1312
  555OPC    HW1 2546   1.827   4.567   5.160 -0.1728  1.0899  2.3599
  555OPC    HW2 2547   1.699   4.570   5.211 -0.6454 -1.3058  1.4281
  555OPC     MW 2548   1.762   4.531   5.184 -0.1932 -0.1233  0.6518
  556OPC     OW 2549   3.594   2.820   4.470 -0.7691 -0.6361 -0.4356
  556OPC    HW1 2550   3.515   2.817   4.433 -0.2278 -0.7939 -1.6277
  556OPC    HW2 2551   3.640   2.868   4.414 -0.9356  2.8338  2.0761
  556OPC     MW 2552   3.589   2.827   4.456 -0.7137 -0.1467 -0.2403
  557OPC     OW 2553   2.879   5.059   4.373  0.4782 -0.1892  0.3046
  557OPC    HW1 2554   2.822   5.115   4.338 -0.3188 -2.6126 -2.7263
  557OPC    HW2 2555   2.848   4.981   4.349  1.7222 -2.0413  3.9060
  557OPC     MW 2556   2.866   5.056   4.364  0.5444 -0.8206  0.3889
  558OPC     OW 2557   4.967   3.730   1.296 -0.0745 -0.0573  0.4135
  558OPC    HW1 2558   4.956   3.643   1.301 -1.5479  0.1064  0.7449
  558OPC    HW2 2559   5.024   3.740   1.232 -1.9893 -1.1890 -1.6371
  558OPC     MW 2560   4.974   3.718   1.287 -0.5748 -0.2004  0.1596
  559OPC     OW 2561   4.265   0.005   1.177 -0.5303  0.2638  0.1392
  559OPC    HW1 2562   4.195  -0.024   1.134  0.0026  1.2424 -1.4697
  559OPC    HW2 2563   4.300   0.064   1.123  0.8116  0.7511  1.4583
  559OPC     MW 2564   4.260   0.010   1.163 -0.2537  0.4807  0.0964
  560OPC     OW 2565   1.861   1.530   2.641  0.4012 -0.4805 -0.2473
  560OPC    HW1 2566   1.779   1.518   2.612  1.3582 -0.6144 -3.1839
  560OPC    HW2 2567   1.869   1.470   2.704 -1.0397 -2.1577 -1.5469
  560OPC     MW 2568   1.850   1.520   2.646  0.3297 -0.7480 -0.8730
  561OPC     OW 2569   0.106   3.324   4.073 -0.1510  0.3564 -0.2513
  561OPC    HW1 2570   0.145   3.284   4.006  0.4228 -1.0390  0.8404
  561OPC    HW2 2571   0.081   3.401   4.040  1.8464  0.5413 -1.5318
  561OPC     MW 2572   0.108   3.329   4.058  0.2288  0.1774 -0.2792
  562OPC     OW 2573   1.634   3.660   4.295 -0.1994 -0.0100 -0.3659
  562OPC    HW1 2574   1.624   3.601   4.231 -0.0251 -0.9443  0.4493
  562OPC    HW2 2575   1.698   3.711   4.265 -2.2814  1.6094 -2.4013
  562OPC     MW 2576   1.642   3.659   4.281 -0.4812  0.0912 -0.5460
  563OPC     OW 2577   1.074   5.091   3.322  0.0612 -0.0549 -0.2940
  563OPC    HW1 2578   1.068   5.006   3.342 -0.6274 -0.2940 -1.4553
  563OPC    HW2 2579   1.147   5.096   3.274  0.2849  0.0675  0.0582
  563OPC     MW 2580   1.084   5.079   3.318 -0.0074 -0.0720 -0.4137
  564OPC     OW 2581   4.306   1.358   2.954  0.3985 -0.1589  0.3186
  564OPC    HW1 2582   4.371   1.324   3.002  1.3239 -1.5120 -1.7602
  564OPC    HW2 2583   4.347   1.391   2.885 -1.1207 -1.9528 -1.5697
  564OPC     MW 2584   4.322   1.358   2.951  0.3109 -0.6237 -0.2675
  565OPC     OW 2585   2.769   2.566   4.492 -0.0318 -0.4059 -0.0048
  565OPC    HW1 2586   2.706   2.561   4.552 -1.6263 -1.8768 -1.6991
  565OPC    HW2 2587   2.766   2.488   4.452  2.3987 -0.2588 -0.6462
  565OPC     MW 2588   2.759   2.554   4.495  0.0918 -0.6014 -0.3500
  566OPC     OW 2589   0.907   3.796   1.225 -0.3236 -0.5815  0.0038
  566OPC    HW1 2590   0.940   3.773   1.148  0.4370  1.8188 -0.4621
  566OPC    HW2 2591   0.869   3.723   1.254  0.6864 -1.9470 -1.9362
  566OPC     MW 2592   0.906   3.782   1.218 -0.0621 -0.4287 -0.3517
  567OPC     OW 2593   2.438   0.647   3.078 -0.8376 -0.2053 -0.0096
  567OPC    HW1 2594   2.490   0.642   3.147  0.0027 -0.4460 -0.6495
  567OPC    HW2 2595   2.389   0.718   3.094  1.9975  2.1945 -0.9300
  567OPC     MW 2596   2.438   0.657   3.090 -0.2946  0.1136 -0.2400
  568OPC     OW 2597   3.936   3.096   0.140  0.0536  0.3580 -0.1291
  568OPC    HW1 2598   4.018   3.066   0.140  0.7115  1.9690  0.9600
  568OPC    HW2 2599   3.894   3.043   0.085  2.0828  0.2150 -1.6439
  568OPC     MW 2600   3.942   3.084   0.132  0.4506  0.5748 -0.1920
  569OPC     OW 2601   1.892   0.321   2.700 -0.6793 -0.5460  0.3215
  569OPC    HW1 2602   1.825   0.268   2.682 -0.9781  0.0341 -0.2991
  569OPC    HW2 2603   1.924   0.341   2.621  0.9819 -1.7509  0.6331
  569OPC     MW 2604   1.887   0.316   2.685 -0.4780 -0.6383  0.2760
  570OPC     OW 2605   1.719   2.772   4.138  0.4707 -0.5001 -0.3769
  570OPC    HW1 2606   1.786   2.784   4.084 -0.0754  1.3973 -0.7092
  570OPC    HW2 2607   1.757   2.757   4.215  1.2588 -3.1827 -1.1870
  570OPC     MW 2608   1.734   2.772   4.141  0.5065 -0.6161 -0.5455
  571OPC     OW 2609   1.257   1.860   4.816  0.6015 -0.5500 -0.0168
  571OPC    HW1 2610   1.290   1.780   4.826 -2.3677 -2.6899 -4.3973
  571OPC    HW2 2611   1.176   1.853   4.849 -0.1572  0.1670 -1.6472
  571OPC     MW 2612   1.250   1.848   4.822  0.0508 -0.7602 -0.9048
  572OPC     OW 2613   3.702   3.218   4.577  0.0018  0.1653 -0.2272
  572OPC    HW1 2614   3.703   3.219   4.665  0.5172 -2.0855 -0.1554
  572OPC    HW2 2615   3.617   3.221   4.558 -0.1381  0.2306  0.3630
  572OPC     MW 2616   3.689   3.219   4.587  0.0573 -0.1576 -0.1292
  573OPC     OW 2617   2.448   3.759   2.960 -0.3133 -0.0085 -0.6609
  573OPC    HW1 2618   2.467   3.691   3.010 -1.2326 -1.0490 -1.6633
  573OPC    HW2 2619   2.389   3.803   3.007  1.2622  0.8915  0.5781
  573OPC     MW 2620   2.442   3.756   2.974 -0.2164 -0.0292 -0.6258
  574OPC     OW 2621   3.814   4.331   1.533  0.0807 -0.9030  0.3540
  574OPC    HW1 2622   3.754   4.393   1.522  1.4584  0.1555 -1.6647
  574OPC    HW2 2623   3.886   4.364   1.497  0.8033 -3.7456 -1.1239
  574OPC     MW 2624   3.816   4.345   1.526  0.3909 -1.1666 -0.1625
  575OPC     OW 2625   1.575   2.125   0.513  0.0349  0.2664 -0.2089
  575OPC    HW1 2626   1.590   2.134   0.598  0.3819 -0.8615 -0.1400
  575OPC    HW2 2627   1.642   2.166   0.476  1.1800 -1.2638  0.0878
  575OPC     MW 2628   1.587   2.133   0.520  0.2553 -0.1262 -0.1549
  576OPC     OW 2629   2.405   0.027   1.557  0.3845  0.7462  0.1735
  576OPC    HW1 2630   2.327   0.014   1.594  0.9951  1.1986  1.7143
  576OPC    HW2 2631   2.430  -0.053   1.532  1.4156 -0.2891  3.9057
  576OPC     MW 2632   2.397   0.013   1.559  0.6270  0.6601  0.9524
  577OPC     OW 2633   4.898   0.649   5.027 -0.3897 -0.5042 -0.1960
  577OPC    HW1 2634   4.854   0.680   5.096 -0.2882  2.2117 -1.2376
  577OPC    HW2 2635   4.982   0.660   5.049 -0.2550 -2.3910  0.3732
  577OPC     MW 2636   4.904   0.656   5.040 -0.3548 -0.3817 -0.2656
  578OPC     OW 2637   3.825   0.411   4.478  0.1638 -0.7810  0.2993
  578OPC    HW1 2638   3.854   0.463   4.542  2.6193 -1.8532  0.1899
  578OPC    HW2 2639   3.862   0.444   4.406 -1.6452 -0.2682 -0.4302
  578OPC     MW 2640   3.835   0.423   4.477  0.2594 -0.8637  0.1755
  579OPC     OW 2641   3.065   2.499   4.751  0.0269  0.4528 -0.5931
  579OPC    HW1 2642   3.082   2.544   4.678 -3.6163  2.6808 -0.2992
  579OPC    HW2 2643   3.126   2.528   4.807  0.9780  1.0126 -1.8565
  579OPC     MW 2644   3.077   2.510   4.748 -0.3707  0.8646 -0.7365
  580OPC     OW 2645   3.107   3.263   5.259 -0.1225 -0.5020  0.3663
  580OPC    HW1 2646   3.049   3.205   5.290  0.2093 -0.3491  1.3173
  580OPC    HW2 2647   3.116   3.319   5.325  1.5030 -0.8218  0.4589
  580OPC     MW 2648   3.099   3.262   5.274  0.1667 -0.5267  0.5207
  581OPC     OW 2649   1.900   1.153   3.481 -0.0859  0.3644  0.0519
  581OPC    HW1 2650   1.856   1.226   3.462 -0.1511 -0.6056 -4.4851
  581OPC    HW2 2651   1.837   1.096   3.500 -0.2304  0.6644  0.5103
  581OPC     MW 2652   1.885   1.156   3.481 -0.1169  0.2654 -0.5506
  582OPC     OW 2653   4.121   5.055   2.615  0.2104 -0.5030 -0.0912
  582OPC    HW1 2654   4.077   5.057   2.539  0.5504 -0.0753 -0.2872
  582OPC    HW2 2655   4.086   5.121   2.661 -0.8358 -1.5285  0.6223
  582OPC     MW 2656   4.109   5.065   2.610  0.1061 -0.5915 -0.0147
  583OPC     OW 2657   4.273   2.180   0.183  0.8173 -0.0035  0.4407
  583OPC    HW1 2658   4.196   2.140   0.180  0.4412  0.6753  0.9416
  583OPC    HW2 2659   4.316   2.146   0.115  0.0151 -0.2481  0.0416
  583OPC     MW 2660   4.268   2.169   0.173  0.6433  0.0607  0.4557
  584OPC     OW 2661   1.470   0.575   3.078  0.7735  0.2359 -0.2358
  584OPC    HW1 2662   1.427   0.559   3.152 -2.4479  1.4313 -1.6995
  584OPC    HW2 2663   1.528   0.637   3.101  0.2966  0.1388  1.3722
  584OPC     MW 2664   1.472   0.581   3.093  0.2272  0.3982 -0.2145
  585OPC     OW 2665   1.104   0.357   0.954 -0.1793 -0.1114  0.2742
  585OPC    HW1 2666   1.119   0.340   0.870 -0.5924  0.0100  0.1732
  585OPC    HW2 2667   1.019   0.343   0.963  0.1583 -2.0195  1.1130
  585OPC     MW 2668   1.094   0.352   0.943 -0.1904 -0.3753  0.3832
  586OPC     OW 2669   3.354   1.368   0.686  0.3423 -0.4452 -0.1953
  586OPC    HW1 2670   3.424   1.368   0.737  0.4808  1.2437 -0.3496
  586OPC    HW2 2671   3.341   1.452   0.667 -2.0978 -0.6225  0.3299
  586OPC     MW 2672   3.362   1.380   0.690  0.0024 -0.2218 -0.1405
  587OPC     OW 2673   3.789   4.283   3.951  0.0388 -0.2594 -0.2779
  587OPC    HW1 2674   3.789   4.332   4.023  0.3214  0.2763 -0.6394
  587OPC    HW2 2675   3.872   4.258   3.943 -0.2397 -1.4389  0.3262
  587OPC     MW 2676   3.801   4.286   3.960  0.0393 -0.3543 -0.2420
  588OPC     OW 2677   0.964   3.148   1.042 -0.2020 -0.4270 -0.2470
  588OPC    HW1 2678   0.963   3.121   0.959  3.6721 -1.1164 -0.2338
  588OPC    HW2 2679   0.990   3.231   1.037 -0.6803 -0.2389  0.2731
  588OPC     MW 2680   0.968   3.156   1.029  0.2997 -0.5010 -0.1681
  589OPC     OW 2681   3.415   1.819   3.772  0.4508  0.1249  0.0400
  589OPC    HW1 2682   3.336   1.842   3.802 -0.1762 -0.4530 -1.1237
  589OPC    HW2 2683   3.425   1.737   3.800  0.5899  0.1550  0.0825
  589OPC     MW 2684   3.405   1.811   3.781  0.3788  0.0439 -0.1255
  590OPC     OW 2685   4.311   4.143   3.852  0.4563 -0.2668 -0.0631
  590OPC    HW1 2686   4.369   4.084   3.880  1.4258  0.9213  0.5452
  590OPC    HW2 2687   4.360   4.200   3.807 -0.3918  0.2946 -0.3032
  590OPC     MW 2688   4.327   4.142   3.849  0.4745 -0.0083 -0.0088
  591OPC     OW 2689   4.961   2.510   3.430  0.7482  0.3972  0.1917
  591OPC    HW1 2690   4.931   2.454   3.370  0.9114 -0.4254  0.8634
  591OPC    HW2 2691   5.047   2.508   3.420  0.7135  1.0885 -0.2693
  591OPC     MW 2692   4.969   2.501   3.420  0.7675  0.3779  0.2229
  592OPC     OW 2693   3.858   1.310   3.778  0.7306 -0.2958 -0.4018
  592OPC    HW1 2694   3.868   1.227   3.753  1.4991 -0.6817  1.0852
  592OPC    HW2 2695   3.788   1.307   3.830  0.6432  0.0300 -0.5009
  592OPC     MW 2696   3.849   1.297   3.782  0.8311 -0.3047 -0.1967
  593OPC     OW 2697   0.666   1.404   4.031 -0.4742 -0.3560  0.6097
  593OPC    HW1 2698   0.745   1.417   3.996 -1.3900  1.5023 -0.9506
  593OPC    HW2 2699   0.646   1.322   4.006  1.1101 -1.0455  1.4600
  593OPC     MW 2700   0.675   1.394   4.022 -0.3754 -0.1833  0.5047
  594OPC     OW 2701   1.074   0.734   5.173 -0.2100  0.0411  0.3561
  594OPC    HW1 2702   1.150   0.695   5.156 -0.6829 -0.8396  0.2045
  594OPC    HW2 2703   1.096   0.795   5.232  0.7142  0.2559 -0.1787
  594OPC     MW 2704   1.089   0.737   5.179 -0.1433 -0.0573  0.2549
  595OPC     OW 2705   4.646   0.868   3.347  0.0314  0.0722 -0.9170
  595OPC    HW1 2706   4.593   0.804   3.320  0.1197  0.2628 -1.5761
  595OPC    HW2 2707   4.635   0.869   3.433  0.0998 -0.8921 -0.8864
  595OPC     MW 2708   4.636   0.859   3.356  0.0546 -0.0421 -1.0098
  596OPC     OW 2709   1.641   1.963   1.012 -0.2979 -0.4050 -0.1555
  596OPC    HW1 2710   1.672   1.887   0.981 -0.3243 -0.9890  1.1833
  596OPC    HW2 2711   1.700   1.987   1.072 -0.4605  0.4743 -0.3314
  596OPC     MW 2712   1.654   1.955   1.016 -0.3257 -0.3614  0.0163
  597OPC     OW 2713   3.085   1.352   4.173 -0.0614 -0.0534 -0.0056
  597OPC    HW1 2714   3.015   1.305   4.193 -0.1648 -0.6362 -1.5646
  597OPC    HW2 2715   3.145   1.325   4.230 -0.3444 -1.5322 -0.3638
  597OPC     MW 2716   3.084   1.341   4.184 -0.1184 -0.3579 -0.2887
  598OPC     OW 2717   2.320   0.921   1.873 -0.3245 -0.8950 -0.2819
  598OPC    HW1 2718   2.308   1.002   1.846 -0.1808 -1.0479 -0.8161
  598OPC    HW2 2719   2.384   0.928   1.932  0.4479 -0.7530 -1.1087
  598OPC     MW 2720   2.328   0.934   1.878 -0.1892 -0.8966 -0.4830
  599OPC     OW 2721   2.568   4.018   1.663  0.1194 -0.3847 -0.0887
  599OPC    HW1 2722   2.655   4.013   1.658  0.2961 -0.3462  2.0309
  599OPC    HW2 2723   2.554   4.095   1.700 -1.0484  1.0907 -3.2532
  599OPC     MW 2724   2.579   4.028   1.667 -0.0269 -0.1609 -0.2431
  600OPC     OW 2725   4.811   1.855   2.990  0.2979 -0.5135  0.4282
  600OPC    HW1 2726   4.870   1.852   3.054  0.2521 -0.2567  0.4853
  600OPC    HW2 2727   4.842   1.918   2.937  0.6248 -1.0958 -0.0912
  600OPC     MW 2728   4.825   1.864   2.991  0.3395 -0.5616  0.3598
  601OPC     OW 2729   4.387   2.698   0.521  0.3668  0.1604  0.8125
  601OPC    HW1 2730   4.368   2.647   0.590  0.8800 -0.8369  0.2356
  601OPC    HW2 2731   4.372   2.646   0.453 -1.6952  1.6289  0.0594
  601OPC     MW 2732   4.382   2.682   0.521  0.1378  0.2301  0.6160
  602OPC     OW 2733   0.853   3.680   4.720 -0.2697  0.1475 -0.0522
  602OPC    HW1 2734   0.834   3.610   4.671  0.4965  0.2180 -0.4676
  602OPC    HW2 2735   0.779   3.727   4.718 -1.3067 -1.3225  1.4418
  602OPC     MW 2736   0.839   3.677   4.712 -0.3097 -0.0591  0.1073
  603OPC     OW 2737   1.109   2.768   1.592 -0.1016  0.2095  0.2057
  603OPC    HW1 2738   1.051   2.832   1.604  1.0688  1.6773 -1.4572
  603OPC    HW2 2739   1.080   2.727   1.521  0.1438  0.0701  0.1850
  603OPC     MW 2740   1.096   2.771   1.583  0.1076  0.4057 -0.0430
  604OPC     OW 2741   3.128   4.920   2.432 -0.2626  0.3511  0.1352
  604OPC    HW1 2742   3.136   4.951   2.351 -2.4231 -1.8290 -1.0659
  604OPC    HW2 2743   3.047   4.946   2.455  0.1424  0.5310  1.4278
  604OPC     MW 2744   3.117   4.929   2.424 -0.5218  0.0556  0.1487
  605OPC     OW 2745   0.805   3.437   2.796 -0.1410 -0.0952  0.2099
  605OPC    HW1 2746   0.859   3.506   2.792 -0.5949  0.2599  0.1603
  605OPC    HW2 2747   0.846   3.377   2.747  0.6560 -0.1499  0.9154
  605OPC     MW 2748   0.819   3.438   2.788 -0.0903 -0.0508  0.3070
  606OPC     OW 2749   1.849   2.634   4.825 -0.0560  0.6762  0.5801
  606OPC    HW1 2750   1.868   2.549   4.832  0.0765  0.7148  0.6976
  606OPC    HW2 2751   1.898   2.671   4.887  0.9546  0.9910 -0.3706
  606OPC     MW 2752   1.859   2.627   4.835  0.1128  0.7284  0.4570
  607OPC     OW 2753   1.633   0.337   0.727 -0.6236 -0.0909 -0.2130
  607OPC    HW1 2754   1.675   0.379   0.664 -4.0778  0.3360 -2.5284
  607OPC    HW2 2755   1.625   0.256   0.696 -3.2204  0.3634 -0.9963
  607OPC     MW 2756   1.638   0.331   0.713 -1.5174  0.0393 -0.6707
  608OPC     OW 2757   4.066   3.677   0.495  0.1364  0.6639  0.1597
  608OPC    HW1 2758   4.142   3.643   0.518 -0.0367  0.6957  0.7968
  608OPC    HW2 2759   4.053   3.742   0.553 -0.1308  0.9936 -0.2569
  608OPC     MW 2760   4.075   3.682   0.507  0.0713  0.7173  0.1922
  609OPC     OW 2761   0.556   1.321   3.363 -0.4960  0.0968 -0.1127
  609OPC    HW1 2762   0.502   1.268   3.319 -0.4659 -1.0951  1.1921
  609OPC    HW2 2763   0.590   1.372   3.301 -0.3852 -1.5503 -1.4986
  609OPC     MW 2764   0.553   1.321   3.347 -0.4752 -0.3226 -0.1248
  610OPC     OW 2765   2.980   4.865   4.733 -0.9009  0.3727 -0.1084
  610OPC    HW1 2766   3.055   4.846   4.692 -0.6945 -1.4740  0.9883
  610OPC    HW2 2767   2.920   4.821   4.688 -0.9099 -0.3200  0.5540
  610OPC     MW 2768   2.983   4.855   4.721 -0.8717 -0.0021  0.1516
  611OPC     OW 2769   5.052   2.240   2.325  0.3983 -0.2960 -0.0906
  611OPC    HW1 2770   5.054   2.153   2.336 -2.1397 -0.3629  0.5181
  611OPC    HW2 2771   4.971   2.255   2.296  0.9739  1.8270 -0.7433
  611OPC     MW 2772   5.040   2.229   2.322  0.1085  0.0077 -0.0970
  612OPC     OW 2773   3.896   1.544   3.655  0.3213  0.2014  0.6783
  612OPC    HW1 2774   3.882   1.459   3.668 -0.0049  0.0292 -0.6966
  612OPC    HW2 2775   3.969   1.547   3.608 -0.3120  0.6039 -0.3130
  612OPC     MW 2776   3.905   1.532   3.650  0.1795  0.2354  0.3288
  613OPC     OW 2777   1.019   2.643   1.370 -0.1782  0.6285 -0.2931
  613OPC    HW1 2778   1.044   2.573   1.323 -3.5645 -0.6381 -0.5041
  613OPC    HW2 2779   1.036   2.710   1.317  0.6518 -0.2884 -1.2421
  613OPC     MW 2780   1.025   2.643   1.355 -0.5559  0.3059 -0.4645
  614OPC     OW 2781   4.497   1.818   1.319 -0.2660 -0.0951  0.0531
  614OPC    HW1 2782   4.540   1.746   1.295  1.0438 -0.0577  2.0197
  614OPC    HW2 2783   4.542   1.882   1.280 -0.4932 -0.2331 -0.4480
  614OPC     MW 2784   4.510   1.817   1.310 -0.1061 -0.1099  0.2696
  615OPC     OW 2785   4.204   1.697   2.767 -0.6487 -0.2541 -0.3032
  615OPC    HW1 2786   4.207   1.776   2.730 -0.6421 -0.2828 -0.3643
  615OPC    HW2 2787   4.141   1.656   2.724  0.0464 -0.6385 -0.9972
  615OPC     MW 2788   4.195   1.702   2.756 -0.5450 -0.3151 -0.4147
  616OPC     OW 2789   0.803   0.012   3.329 -0.2286  0.3750 -0.5365
  616OPC    HW1 2790   0.773   0.002   3.410 -0.7181  2.1928 -0.4282
  616OPC    HW2 2791   0.887  -0.010   3.334 -0.1805  0.7685  0.5437
  616OPC     MW 2792   0.811   0.008   3.341 -0.2938  0.7017 -0.3610
  617OPC     OW 2793   0.058   2.290   4.767  0.2460 -0.2422 -0.3050
  617OPC    HW1 2794   0.085   2.209   4.752  1.1043  0.4854 -3.4328
  617OPC    HW2 2795  -0.027   2.288   4.750  0.0916 -0.6220  0.4663
  617OPC     MW 2796   0.050   2.278   4.762  0.3500 -0.1910 -0.6530
  618OPC     OW 2797   2.025   4.063   1.515 -0.4272  0.3287 -0.1425
  618OPC    HW1 2798   2.031   4.057   1.602 -0.7190  0.8394 -0.0789
  618OPC    HW2 2799   2.034   4.149   1.500 -0.7786  0.2919 -0.5787
  618OPC     MW 2800   2.027   4.075   1.526 -0.5223  0.3989 -0.1975
  619OPC     OW 2801   4.094   3.408   1.879 -0.0532  0.1768 -0.4200
  619OPC    HW1 2802   4.017   3.414   1.920  0.8049  1.8668  1.0917
  619OPC    HW2 2803   4.144   3.466   1.921  1.4917  0.5887 -2.6426
  619OPC     MW 2804   4.090   3.417   1.891  0.3021  0.4872 -0.5251
  620OPC     OW 2805   0.459   0.965   3.491  0.3513  0.0662  0.3878
  620OPC    HW1 2806   0.402   0.910   3.529  2.3365 -2.0580  0.4881
  620OPC    HW2 2807   0.495   1.007   3.558  0.7043 -0.4608  0.5345
  620OPC     MW 2808   0.456   0.963   3.507  0.6967 -0.3255  0.4244
  621OPC     OW 2809   4.062   4.257   4.011  0.7099  0.4514 -0.0807
  621OPC    HW1 2810   4.121   4.233   3.951 -0.4559 -1.6407 -0.4693
  621OPC    HW2 2811   4.052   4.342   3.996  1.7822  0.3409 -1.6637
  621OPC     MW 2812   4.069   4.266   4.000  0.6962  0.1259 -0.3722
  622OPC     OW 2813   4.255   1.496   1.069 -0.9051 -0.3470 -0.0620
  622OPC    HW1 2814   4.188   1.549   1.088 -1.5209 -0.3853 -1.9636
  622OPC    HW2 2815   4.243   1.428   1.122 -0.3262  1.1600  2.1536
  622OPC     MW 2816   4.243   1.494   1.080 -0.9108 -0.1300 -0.0157
  623OPC     OW 2817   0.303   3.686   0.712 -0.7653 -0.0941 -0.6707
  623OPC    HW1 2818   0.282   3.770   0.712 -0.6810 -0.0632  0.6028
  623OPC    HW2 2819   0.235   3.648   0.752 -0.0794 -0.4258  0.2041
  623OPC     MW 2820   0.290   3.693   0.718 -0.6515 -0.1385 -0.3534
  624OPC     OW 2821   5.080   4.848   4.910 -0.1865  0.1586 -0.7421
  624OPC    HW1 2822   5.016   4.846   4.970 -0.7833 -1.3299 -1.3667
  624OPC    HW2 2823   5.115   4.928   4.919 -1.3742  0.5810  0.4142
  624OPC     MW 2824   5.075   4.860   4.920 -0.4499  0.0010 -0.6635
  625OPC     OW 2825   2.013   3.120   3.715  0.0456  1.0752  0.7407
  625OPC    HW1 2826   2.031   3.097   3.633  1.0307 -0.1152  1.2641
  625OPC    HW2 2827   2.040   3.202   3.720  1.3009  0.7152  0.2543
  625OPC     MW 2828   2.019   3.129   3.703  0.3765  0.8463  0.7463
  626OPC     OW 2829   3.296   3.804   0.895  0.2226  0.5875 -0.2086
  626OPC    HW1 2830   3.263   3.883   0.915 -0.1042 -0.0287  2.0067
  626OPC    HW2 2831   3.382   3.815   0.905  0.1630  0.6383  0.3050
  626OPC     MW 2832   3.304   3.817   0.900  0.1656  0.5041  0.1945
  627OPC     OW 2833   4.635   2.584   3.702 -0.3224  0.4765  0.4608
  627OPC    HW1 2834   4.706   2.541   3.729 -0.1887  0.5428  0.2207
  627OPC    HW2 2835   4.668   2.646   3.651 -0.7126 -1.2327 -2.0136
  627OPC     MW 2836   4.651   2.587   3.699 -0.3605  0.2339  0.0597
  628OPC     OW 2837   4.829   0.732   1.241  0.4709 -0.4039  0.1580
  628OPC    HW1 2838   4.908   0.727   1.205 -0.0100  0.0950 -1.0233
  628OPC    HW2 2839   4.775   0.717   1.175 -0.4476  0.6013  0.6356
  628OPC     MW 2840   4.833   0.729   1.226  0.2642 -0.1817  0.0541
  629OPC     OW 2841   2.555   0.673   0.870 -0.0030  0.5691 -0.2938
  629OPC    HW1 2842   2.598   0.704   0.940 -0.5057  0.3885  0.1076
  629OPC    HW2 2843   2.601   0.702   0.802  0.2263  1.1462  0.1059
  629OPC     MW 2844   2.568   0.682   0.871 -0.0434  0.6277 -0.1755
  630OPC     OW 2845   0.525   3.574   5.274  0.3300 -0.4074 -0.3129
  630OPC    HW1 2846   0.465   3.511   5.285  0.4602 -0.4000  0.4840
  630OPC    HW2 2847   0.530   3.612   5.352 -0.3418  1.1408 -0.9774
  630OPC     MW 2848   0.517   3.570   5.287  0.2500 -0.1775 -0.2935
  631OPC     OW 2849   4.747   2.710   3.477  0.6887 -0.2614  0.3249
  631OPC    HW1 2850   4.816   2.659   3.464  0.5299 -0.4318  0.1387
  631OPC    HW2 2851   4.780   2.782   3.513  0.7673 -1.0358  1.8974
  631OPC     MW 2852   4.762   2.713   3.480  0.6771 -0.4010  0.5296
  632OPC     OW 2853   2.287   3.763   4.501 -0.5089  0.1869  0.4491
  632OPC    HW1 2854   2.359   3.734   4.460 -0.6227  0.9439 -0.2989
  632OPC    HW2 2855   2.288   3.719   4.577  1.5353  1.2345  1.1027
  632OPC     MW 2856   2.298   3.752   4.506 -0.2236  0.4536  0.4349
  633OPC     OW 2857   1.287   4.108   1.563  0.5620  0.2132  0.4792
  633OPC    HW1 2858   1.281   4.175   1.508  0.3358  0.0874  0.3463
  633OPC    HW2 2859   1.204   4.082   1.573  0.4950  0.8098  1.5998
  633OPC     MW 2860   1.274   4.114   1.556  0.5187  0.2828  0.6251
  634OPC     OW 2861   3.011   4.486   1.281 -0.2336  0.4087  0.0861
  634OPC    HW1 2862   3.080   4.522   1.320  0.8880 -0.4937 -0.9853
  634OPC    HW2 2863   3.018   4.401   1.301 -0.3832  0.1360 -0.9564
  634OPC     MW 2864   3.022   4.479   1.290 -0.0899  0.2353 -0.2262
  635OPC     OW 2865   3.769   2.063   4.821 -0.2835 -0.0231  0.1818
  635OPC    HW1 2866   3.707   2.125   4.820 -0.8318 -0.5589 -0.5875
  635OPC    HW2 2867   3.840   2.105   4.849  0.1227  1.7357 -2.9195
  635OPC     MW 2868   3.770   2.078   4.825 -0.3045  0.1575 -0.3898
  636OPC     OW 2869   1.212   3.954   4.718  0.0768  0.0162  0.6928
  636OPC    HW1 2870   1.296   3.954   4.739  0.1353  1.1917  0.5279
  636OPC    HW2 2871   1.174   3.999   4.782  0.0910  2.5573 -0.9364
  636OPC     MW 2872   1.219   3.961   4.730  0.0876  0.5653  0.4280
  637OPC     OW 2873   4.985   4.024   4.116  0.0761  0.5128 -0.5411
  637OPC    HW1 2874   5.015   4.017   4.034 -0.8334 -0.5390 -0.8119
  637OPC    HW2 2875   4.928   4.091   4.111  0.2945  0.6900 -0.6799
  637OPC     MW 2876   4.981   4.033   4.103 -0.0257  0.3836 -0.6015
  638OPC     OW 2877   0.954   2.915   3.515 -0.2901 -0.1288 -0.4735
  638OPC    HW1 2878   1.005   2.909   3.585 -2.7830 -0.9049  1.4573
  638OPC    HW2 2879   0.946   3.001   3.502 -1.4403  0.1404  1.6121
  638OPC     MW 2880   0.960   2.927   3.524 -0.8283 -0.2037  0.1197
  639OPC     OW 2881   1.766   3.173   4.821 -0.4638 -0.4977  0.4321
  639OPC    HW1 2882   1.835   3.226   4.813  0.9835 -2.0657  1.5204
  639OPC    HW2 2883   1.754   3.142   4.741  1.5541 -1.7833  0.5280
  639OPC     MW 2884   1.775   3.176   4.808  0.0480 -0.9192  0.6070
  640OPC     OW 2885   1.904   2.141   5.075 -0.0281 -0.0438 -0.4689
  640OPC    HW1 2886   1.925   2.218   5.040  0.6827  1.1956  2.4178
  640OPC    HW2 2887   1.829   2.157   5.116  0.2747 -0.7804  0.3980
  640OPC     MW 2888   1.896   2.155   5.076  0.1217  0.0305  0.0854
  641OPC     OW 2889   0.244   3.659   3.205 -0.0034  0.8205 -0.0908
  641OPC    HW1 2890   0.183   3.598   3.219  0.4539  0.1802 -0.7675
  641OPC    HW2 2891   0.199   3.733   3.196 -0.9121  0.0492 -2.7332
  641OPC     MW 2892   0.228   3.661   3.206 -0.0701  0.6120 -0.5813
  642OPC     OW 2893   4.647   1.779   2.737 -0.2349  0.1015 -0.2468
  642OPC    HW1 2894   4.561   1.765   2.736 -0.1407 -0.4732 -0.6089
  642OPC    HW2 2895   4.667   1.775   2.822 -0.1491 -2.5356 -0.3052
  642OPC     MW 2896   4.638   1.777   2.749 -0.2081 -0.3729 -0.3089
  643OPC     OW 2897   4.157   0.135   2.367  0.1330  0.0505  0.7048
  643OPC    HW1 2898   4.223   0.191   2.354  0.9163 -0.8034  0.8215
  643OPC    HW2 2899   4.102   0.179   2.418 -0.4991  1.5892 -1.1737
  643OPC     MW 2900   4.159   0.149   2.373  0.1557  0.1517  0.4445
  644OPC     OW 2901   4.813   1.917   4.485 -0.3420  0.1013  0.2261
  644OPC    HW1 2902   4.746   1.862   4.493 -0.7352  0.4138 -0.7453
  644OPC    HW2 2903   4.874   1.871   4.445 -0.6744  0.3575 -0.5957
  644OPC     MW 2904   4.812   1.902   4.480 -0.4494  0.1853 -0.0389
  645OPC     OW 2905   2.756   1.699   2.528 -0.2359  0.1416 -0.7478
  645OPC    HW1 2906   2.718   1.728   2.601 -1.3118 -0.2929 -1.1010
  645OPC    HW2 2907   2.754   1.768   2.475  0.3670  0.4017 -0.4297
  645OPC     MW 2908   2.750   1.713   2.531 -0.3058  0.1158 -0.7529
  646OPC     OW 2909   3.010   0.056   2.185  0.1496 -0.3932  0.3402
  646OPC    HW1 2910   3.005   0.143   2.183 -0.0322 -0.4070  0.0192
  646OPC    HW2 2911   3.094   0.040   2.201  0.3285 -0.1605 -0.3325
  646OPC     MW 2912   3.022   0.066   2.187  0.1491 -0.3609  0.1935
  647OPC     OW 2913   0.608   0.803   1.087 -0.0874 -0.2686  0.4408
  647OPC    HW1 2914   0.549   0.843   1.137  0.6703 -0.5239  1.5584
  647OPC    HW2 2915   0.659   0.869   1.059 -1.2036  0.0293 -0.9986
  647OPC     MW 2916   0.607   0.819   1.090 -0.1403 -0.2623  0.3933
  648OPC     OW 2917   0.936   1.589   2.035  0.3025 -0.1287  0.5943
  648OPC    HW1 2918   0.932   1.668   2.072  0.0251  0.2441 -0.2040
  648OPC    HW2 2919   0.958   1.536   2.101  0.7725  0.6546  1.0831
  648OPC     MW 2920   0.939   1.593   2.050  0.3310  0.0420  0.5486
  649OPC     OW 2921   3.093   2.684   5.168  0.0933 -0.4247  0.0967
  649OPC    HW1 2922   3.038   2.664   5.103  0.9061 -2.5639  0.0076
  649OPC    HW2 2923   3.157   2.727   5.128  0.3240 -1.2610 -0.4564
  649OPC     MW 2924   3.094   2.688   5.153  0.2475 -0.8643  0.0017
  650OPC     OW 2925   0.900   3.177   4.871 -0.0739  0.0036  0.0789
  650OPC    HW1 2926   0.822   3.195   4.906 -0.5727 -1.0334 -0.4750
  650OPC    HW2 2927   0.886   3.178   4.785 -0.0371 -2.3993 -0.0234
  650OPC     MW 2928   0.887   3.180   4.864 -0.1422 -0.5045 -0.0179
  651OPC     OW 2929   4.981   1.994   4.987 -0.1171  0.3208 -0.5674
  651OPC    HW1 2930   5.011   2.056   5.040 -1.4922 -0.6888  1.5396
  651OPC    HW2 2931   5.035   1.998   4.918  0.2102  3.3963 -0.2894
  651OPC     MW 2932   4.994   2.004   4.985 -0.2720  0.6261 -0.2151
  652OPC     OW 2933   0.433   1.137   4.344  0.0986 -0.2513 -0.2493
  652OPC    HW1 2934   0.478   1.210   4.359  1.8509 -0.9412 -1.6679
  652OPC    HW2 2935   0.366   1.141   4.400  0.0678  2.4589 -0.3552
  652OPC     MW 2936   0.430   1.148   4.355  0.3529  0.0471 -0.4747
  653OPC     OW 2937   4.702   3.629   4.058  0.9739  0.3512  0.3022
  653OPC    HW1 2938   4.767   3.572   4.073  0.0330 -1.0572 -0.7303
  653OPC    HW2 2939   4.717   3.655   3.976 -0.2260 -0.6932 -0.2894
  653OPC     MW 2940   4.714   3.624   4.048  0.6578 -0.0111  0.0622
  654OPC     OW 2941   3.925   0.202   4.624 -0.0713  0.0599 -0.3470
  654OPC    HW1 2942   3.872   0.248   4.571 -1.4171 -2.7129 -1.6020
  654OPC    HW2 2943   3.889   0.211   4.702  0.0332  1.5425 -0.4398
  654OPC     MW 2944   3.912   0.210   4.627 -0.2546 -0.1307 -0.5462
  655OPC     OW 2945   0.951   2.225   1.729  0.6169 -0.0620 -0.1176
  655OPC    HW1 2946   0.989   2.299   1.701 -0.2931  0.4843  0.0288
  655OPC    HW2 2947   0.868   2.235   1.704  0.4001 -0.8640  0.2592
  655OPC     MW 2948   0.944   2.238   1.721  0.4504 -0.0998 -0.0402
  656OPC     OW 2949   1.156   4.399   0.910 -0.2510 -0.1481  0.3594
  656OPC    HW1 2950   1.130   4.319   0.888 -0.6791  0.2917 -0.8083
  656OPC    HW2 2951   1.231   4.410   0.865  0.5174 -0.3656  1.5346
  656OPC     MW 2952   1.163   4.389   0.900 -0.2007 -0.1152  0.3605
  657OPC     OW 2953   1.053   1.785   3.296 -0.1943 -0.6089 -0.0523
  657OPC    HW1 2954   1.087   1.861   3.322 -0.7238 -0.5326  0.4163
  657OPC    HW2 2955   1.027   1.801   3.214  3.6756 -1.5004 -1.6994
  657OPC     MW 2956   1.054   1.798   3.288  0.2992 -0.7293 -0.2265
  658OPC     OW 2957   0.683   4.273   1.750  0.1396  0.0700 -0.0017
  658OPC    HW1 2958   0.709   4.200   1.710 -1.6737  0.0181 -1.2164
  658OPC    HW2 2959   0.722   4.269   1.828  0.3235 -2.0401 -0.1481
  658OPC     MW 2960   0.693   4.262   1.756 -0.1011 -0.2496 -0.2028
  659OPC     OW 2961   3.152   5.120   4.302  0.1925  0.1886 -0.5554
  659OPC    HW1 2962   3.073   5.090   4.324 -0.4740  1.4623 -1.1159
  659OPC    HW2 2963   3.172   5.074   4.230  1.0030 -1.7492  0.8256
  659OPC     MW 2964   3.143   5.108   4.294  0.2137  0.0904 -0.4342
  660OPC     OW 2965   4.889   4.507   5.020  0.2618 -0.8446  0.2349
  660OPC    HW1 2966   4.870   4.437   5.069  1.0480 -0.5837  0.9509
  660OPC    HW2 2967   4.885   4.477   4.939  2.2170 -2.2121  0.5601
  660OPC     MW 2968   4.886   4.492   5.015  0.6671 -1.0080  0.3886
  661OPC     OW 2969   0.165   3.472   1.488  0.4703 -0.0770  0.7666
  661OPC    HW1 2970   0.116   3.467   1.416 -0.3100 -0.6798  1.3215
  661OPC    HW2 2971   0.177   3.557   1.500 -0.5676  0.0938  0.6921
  661OPC     MW 2972   0.160   3.484   1.479  0.2017 -0.1408  0.8376
  662OPC     OW 2973   0.466   3.706   2.242 -0.2362 -0.3499 -0.3707
  662OPC    HW1 2974   0.458   3.773   2.186 -0.3874 -0.1415 -0.1017
  662OPC    HW2 2975   0.412   3.646   2.209 -2.0257  0.5662  0.7106
  662OPC     MW 2976   0.457   3.707   2.229 -0.5229 -0.1837 -0.1713
  663OPC     OW 2977   2.093   4.700   2.196 -0.3613  0.1343 -0.2255
  663OPC    HW1 2978   2.072   4.654   2.268 -1.9356  1.2775  0.0904
  663OPC    HW2 2979   2.113   4.638   2.138  1.3573 -0.8229  1.2583
  663OPC     MW 2980   2.093   4.684   2.198 -0.3400  0.1619  0.0404
  664OPC     OW 2981   0.863   3.239   4.606  0.5733  0.0644  0.2241
  664OPC    HW1 2982   0.798   3.297   4.598 -0.9495 -1.6524 -0.6115
  664OPC    HW2 2983   0.835   3.170   4.560  2.7270 -0.9991  0.3765
  664OPC     MW 2984   0.849   3.238   4.598  0.6665 -0.3463  0.1230
  665OPC     OW 2985   3.306   3.103   2.854 -0.3829  0.0309 -0.4334
  665OPC    HW1 2986   3.234   3.143   2.883 -1.6449 -1.9226 -0.6615
  665OPC    HW2 2987   3.283   3.018   2.854  2.0310 -0.6791 -0.2225
  665OPC     MW 2988   3.292   3.096   2.858 -0.2126 -0.3626 -0.4359
  666OPC     OW 2989   2.615   0.345   1.265  0.1468  0.5872  0.4347
  666OPC    HW1 2990   2.533   0.325   1.288  0.0818  1.3766  0.9405
  666OPC    HW2 2991   2.653   0.268   1.252 -1.3806  0.1866 -2.4625
  666OPC     MW 2992   2.609   0.331   1.266 -0.0886  0.6446  0.0815
  667OPC     OW 2993   4.223   4.841   0.362 -0.3190 -0.0715 -0.3579
  667OPC    HW1 2994   4.215   4.869   0.444 -1.3905 -2.8860  0.6225
  667OPC    HW2 2995   4.299   4.874   0.336  0.4218  0.2714  2.0298
  667OPC     MW 2996   4.233   4.850   0.371 -0.3679 -0.4365  0.1396
  668OPC     OW 2997   0.860   1.464   2.981 -0.4424  0.3794  1.0209
  668OPC    HW1 2998   0.838   1.407   2.919 -1.2125 -1.2694  2.7081
  668OPC    HW2 2999   0.938   1.494   2.954 -1.0289  0.2344 -1.0154
  668OPC     MW 3000   0.869   1.460   2.968 -0.6428  0.1144  0.9693
  669OPC     OW 3001   1.060   1.075   4.350 -0.7452 -0.2671 -0.2269
  669OPC    HW1 3002   0.993   1.108   4.304  0.2003  0.3146 -1.2496
  669OPC    HW2 3003   1.047   1.105   4.430 -1.6692 -0.1079 -0.4225
  669OPC     MW 3004   1.048   1.084   4.355 -0.7420 -0.1577 -0.4067
  670OPC     OW 3005   1.535   2.963   1.183 -0.2052  0.0456 -0.8410
  670OPC    HW1 3006   1.461   3.008   1.175  0.2192  0.8542 -0.4222
  670OPC    HW2 3007   1.547   2.928   1.104 -0.8342  0.2305 -1.0200
  670OPC     MW 3008   1.526   2.964   1.170 -0.2354  0.1924 -0.8056
  671OPC     OW 3009   3.871   4.691   2.041  0.1121  0.5475  0.1346
  671OPC    HW1 3010   3.846   4.759   1.992 -0.1198  0.7363  0.5115
  671OPC    HW2 3011   3.913   4.639   1.984  0.5096  1.1200 -0.1071
  671OPC     MW 3012   3.874   4.693   2.025  0.1366  0.6597  0.1547
  672OPC     OW 3013   1.119   4.828   5.029 -0.4324 -0.2983  0.0988
  672OPC    HW1 3014   1.198   4.806   5.001  0.4470  1.8114  0.7612
  672OPC    HW2 3015   1.070   4.759   5.007  1.6301 -1.8575  0.0654
  672OPC     MW 3016   1.123   4.815   5.022  0.0022 -0.2170  0.1917
  673OPC     OW 3017   2.976   3.825   3.584  0.1824  0.2038 -0.0516
  673OPC    HW1 3018   3.055   3.790   3.573  0.3952  1.0823 -1.6219
  673OPC    HW2 3019   2.972   3.887   3.522 -1.9289 -0.1612 -0.3706
  673OPC     MW 3020   2.987   3.829   3.573 -0.0982  0.2797 -0.3307
  674OPC     OW 3021   1.257   5.127   4.216  0.4955 -0.3026  0.3366
  674OPC    HW1 3022   1.237   5.211   4.225  0.8100 -0.1559 -0.2885
  674OPC    HW2 3023   1.303   5.124   4.142 -1.6281 -1.3678 -1.0368
  674OPC     MW 3024   1.261   5.139   4.207  0.2282 -0.4385  0.0415
  675OPC     OW 3025   1.588   1.817   3.948  0.2235  0.6692 -0.0207
  675OPC    HW1 3026   1.569   1.899   3.924 -1.6553  0.0589 -0.8181
  675OPC    HW2 3027   1.577   1.819   4.035 -0.9327  1.0072 -0.1608
  675OPC     MW 3028   1.583   1.830   3.958 -0.2248  0.6289 -0.1590
  676OPC     OW 3029   0.845   1.109   5.357 -0.7044  0.2296  0.4517
  676OPC    HW1 3030   0.864   1.065   5.430 -0.6156  2.4237  1.8333
  676OPC    HW2 3031   0.897   1.179   5.360 -0.9013  0.5374 -1.6035
  676OPC     MW 3032   0.855   1.113   5.368 -0.7203  0.5992  0.3521
  677OPC     OW 3033   0.475   1.789   3.064 -0.3150 -0.3238  0.1573
  677OPC    HW1 3034   0.531   1.776   3.129  2.8155  0.0407 -2.1966
  677OPC    HW2 3035   0.448   1.871   3.077  0.9396  0.0528  0.5931
  677OPC     MW 3036   0.479   1.799   3.075  0.3328 -0.2143 -0.1261
  678OPC     OW 3037   4.826   4.317   1.291 -0.3437  0.0522 -0.3476
  678OPC    HW1 3038   4.745   4.286   1.297 -0.9385  1.5488 -0.0676
  678OPC    HW2 3039   4.815   4.404   1.296  1.3687  0.2551  0.9938
  678OPC     MW 3040   4.813   4.325   1.293 -0.1786  0.3033 -0.1081
  679OPC     OW 3041   2.774   1.680   4.146  0.3790  0.1730  0.1460
  679OPC    HW1 3042   2.730   1.608   4.122  1.0040 -0.0484 -0.3462
  679OPC    HW2 3043   2.711   1.741   4.149  0.1594  0.0949 -1.5653
  679OPC     MW 3044   2.758   1.679   4.143  0.4389  0.1287 -0.1795
  680OPC     OW 3045   0.016   3.497   0.490 -0.5422  0.2218  0.6876
  680OPC    HW1 3046   0.012   3.410   0.487  0.8670  0.1495  0.5251
  680OPC    HW2 3047   0.095   3.515   0.460 -0.4542  1.5190  1.6183
  680OPC     MW 3048   0.027   3.487   0.485 -0.3210  0.4028  0.8011
  681OPC     OW 3049   0.263   2.544   3.470  0.4949  0.0198 -0.5437
  681OPC    HW1 3050   0.213   2.612   3.447 -1.5949 -1.6907 -1.3422
  681OPC    HW2 3051   0.231   2.478   3.423  1.4544 -1.8577  1.2996
  681OPC     MW 3052   0.251   2.544   3.460  0.3279 -0.5101 -0.3893
  682OPC     OW 3053   2.259   4.713   4.521  0.4075 -0.0812 -0.1674
  682OPC    HW1 3054   2.284   4.651   4.577 -1.3250  0.8505  1.7542
  682OPC    HW2 3055   2.319   4.775   4.530 -0.8984  0.9753  2.3889
  682OPC     MW 3056   2.271   4.713   4.531 -0.0414  0.2124  0.4942
  683OPC     OW 3057   3.682   2.982   4.864 -0.0114  0.6520 -0.2298
  683OPC    HW1 3058   3.609   2.982   4.816  0.4822 -0.1619 -1.0197
  683OPC    HW2 3059   3.696   2.898   4.880 -1.3582  0.9487  3.3109
  683OPC     MW 3060   3.674   2.970   4.859 -0.1374  0.5755  0.1767
  684OPC     OW 3061   0.072   1.334   0.322 -0.6148  0.2004 -0.0557
  684OPC    HW1 3062   0.122   1.303   0.258  0.2754  0.8268  0.3060
  684OPC    HW2 3063   0.075   1.272   0.383 -0.8167 -0.0576 -0.3124
  684OPC     MW 3064   0.080   1.321   0.322 -0.5131  0.2548 -0.0402
  685OPC     OW 3065   1.732   1.660   4.506 -0.0301  0.1588  0.4113
  685OPC    HW1 3066   1.816   1.641   4.520  0.4877  1.4796 -0.6782
  685OPC    HW2 3067   1.704   1.688   4.584  0.4279 -0.6635  0.8770
  685OPC     MW 3068   1.740   1.662   4.519  0.1141  0.2325  0.3190
  686OPC     OW 3069   0.039   4.718   2.910 -0.0311 -0.2465 -0.3589
  686OPC    HW1 3070  -0.027   4.775   2.916  0.9322  0.7279  2.4303
  686OPC    HW2 3071   0.109   4.765   2.930  1.2025 -1.7878 -0.8357
  686OPC     MW 3072   0.040   4.733   2.914  0.2934 -0.3302 -0.0172
  687OPC     OW 3073   1.983   4.466   0.005 -0.2691 -0.1190 -0.1158
  687OPC    HW1 3074   1.908   4.476  -0.038 -0.1763  0.4555 -0.1567
  687OPC    HW2 3075   1.967   4.502   0.083 -0.5241 -1.3964  0.4456
  687OPC     MW 3076   1.970   4.473   0.010 -0.2931 -0.2229 -0.0389
  688OPC     OW 3077   2.935   0.203   5.090  0.0071 -0.2529  0.1628
  688OPC    HW1 3078   2.896   0.197   5.012 -0.1625  0.3041  0.2030
  688OPC    HW2 3079   2.984   0.275   5.083  0.7101 -0.7135  0.2574
  688OPC     MW 3080   2.937   0.213   5.078  0.0858 -0.2386  0.1829
  689OPC     OW 3081   2.539   0.715   4.197 -0.6091 -0.8390 -0.2288
  689OPC    HW1 3082   2.479   0.719   4.260 -0.8779 -1.4873 -0.4357
  689OPC    HW2 3083   2.504   0.764   4.133 -0.8103 -1.0152 -0.2557
  689OPC     MW 3084   2.525   0.723   4.197 -0.6785 -0.9608 -0.2635
  690OPC     OW 3085   4.578   5.084   5.082  0.2197 -0.3108 -0.2930
  690OPC    HW1 3086   4.572   5.080   4.995  1.4021 -1.7880 -0.3536
  690OPC    HW2 3087   4.661   5.106   5.096  0.1909 -0.6453  0.4481
  690OPC     MW 3088   4.589   5.086   5.071  0.3901 -0.5786 -0.1924
  691OPC     OW 3089   2.263   3.805   3.600  0.3493  0.0628  0.0273
  691OPC    HW1 3090   2.226   3.811   3.521  0.4055 -0.3591 -0.0352
  691OPC    HW2 3091   2.261   3.887   3.630 -0.7840  0.0296  0.0959
  691OPC     MW 3092   2.257   3.818   3.592  0.1901 -0.0043  0.0284
  692OPC     OW 3093   4.852   2.839   4.453 -0.3344  0.1028  0.5056
  692OPC    HW1 3094   4.828   2.922   4.447  0.0936  0.2432  0.6929
  692OPC    HW2 3095   4.869   2.829   4.538  0.5749  0.0986  0.3327
  692OPC     MW 3096   4.851   2.850   4.465 -0.1366  0.1228  0.5078
  693OPC     OW 3097   1.817   4.822   2.764 -0.5344 -0.6708  0.2605
  693OPC    HW1 3098   1.870   4.887   2.740 -2.6087  0.6605 -0.9549
  693OPC    HW2 3099   1.847   4.754   2.717  1.0596 -0.3975  0.8178
  693OPC     MW 3100   1.829   4.821   2.753 -0.6053 -0.4337  0.1632
  694OPC     OW 3101   0.939   4.930   3.692  0.2452  0.3220  0.2797
  694OPC    HW1 3102   0.943   4.846   3.670 -1.3147  0.0863  0.7487
  694OPC    HW2 3103   1.019   4.948   3.722  0.6214 -0.9621  0.0908
  694OPC     MW 3104   0.951   4.920   3.693  0.0704  0.0975  0.3210
  695OPC     OW 3105   1.215   0.953   0.282 -0.2033  0.2797 -0.0267
  695OPC    HW1 3106   1.137   0.992   0.282 -0.8887 -1.0189 -0.3432
  695OPC    HW2 3107   1.271   1.019   0.294 -1.2300  1.4741 -1.4102
  695OPC     MW 3108   1.212   0.969   0.284 -0.4561  0.2643 -0.2778
  696OPC     OW 3109   4.501   0.489   1.178  0.4437 -0.3997 -0.1238
  696OPC    HW1 3110   4.583   0.463   1.188  0.8987  1.1392  0.4960
  696OPC    HW2 3111   4.468   0.487   1.259 -0.2965 -1.4462 -0.4289
  696OPC     MW 3112   4.508   0.485   1.191  0.4017 -0.3269 -0.0772
  697OPC     OW 3113   3.519   4.895   1.003 -0.5898  0.2323  0.3577
  697OPC    HW1 3114   3.513   4.904   0.917  0.0121 -2.3191 -0.0273
  697OPC    HW2 3115   3.465   4.828   1.020 -0.3248  0.3735  1.8986
  697OPC     MW 3116   3.510   4.886   0.993 -0.4618 -0.1235  0.5285
  698OPC     OW 3117   5.075   0.952   1.739  0.3775  0.1322 -0.0740
  698OPC    HW1 3118   5.101   0.946   1.822  3.0246 -0.4772 -0.8797
  698OPC    HW2 3119   5.046   0.872   1.721  0.3042  0.1240  0.0720
  698OPC     MW 3120   5.074   0.939   1.749  0.7575  0.0410 -0.1714
  699OPC     OW 3121   3.021   4.537   3.964  0.2792 -0.4679  0.3888
  699OPC    HW1 3122   2.999   4.529   3.880 -2.3379  0.4514  0.8948
  699OPC    HW2 3123   3.021   4.455   3.993  0.5949 -0.7423 -0.3522
  699OPC     MW 3124   3.018   4.524   3.956 -0.0607 -0.3726  0.3541
  700OPC     OW 3125   2.455   4.437   0.441 -0.0411 -0.5495 -0.1927
  700OPC    HW1 3126   2.418   4.459   0.517 -1.0573  3.2444 -1.5619
  700OPC    HW2 3127   2.387   4.414   0.392  0.4291 -1.4214 -0.4569
  700OPC     MW 3128   2.439   4.437   0.445 -0.1217 -0.1178 -0.4340
  701OPC     OW 3129   1.158   3.270   2.619 -0.4027 -0.0878  0.6871
  701OPC    HW1 3130   1.149   3.342   2.571 -1.0319  1.2770  2.7555
  701OPC    HW2 3131   1.201   3.297   2.690 -0.2582 -1.8382  1.3143
  701OPC     MW 3132   1.163   3.284   2.622 -0.4743 -0.1447  1.0852
  702OPC     OW 3133   3.010   4.257   0.871 -0.2666 -0.1807 -0.5983
  702OPC    HW1 3134   2.943   4.238   0.924 -0.1427 -0.4324 -0.5283
  702OPC    HW2 3135   3.041   4.332   0.904 -0.6198  0.0263 -0.7367
  702OPC     MW 3136   3.005   4.265   0.884 -0.3005 -0.1874 -0.6084
  703OPC     OW 3137   0.400   2.881   4.139 -0.6283  0.2938  0.0703
  703OPC    HW1 3138   0.487   2.887   4.143 -0.5930 -0.2365  0.1373
  703OPC    HW2 3139   0.386   2.809   4.092 -1.0359  0.6893 -0.4325
  703OPC     MW 3140   0.410   2.871   4.133 -0.6833  0.2739  0.0060
  704OPC     OW 3141   5.092   4.190   0.168  0.1379 -0.6759  0.0675
  704OPC    HW1 3142   5.122   4.272   0.162 -0.8203 -0.2404  0.9945
  704OPC    HW2 3143   5.165   4.142   0.167  0.6704  0.0739 -1.7759
  704OPC     MW 3144   5.107   4.195   0.167  0.0751 -0.5007 -0.0678
  705OPC     OW 3145   1.385   4.473   4.950  0.2883  0.1724  0.6764
  705OPC    HW1 3146   1.382   4.560   4.950 -0.3684  0.1482  0.7722
  705OPC    HW2 3147   1.468   4.456   4.929  0.6016  0.8274  1.3257
  705OPC     MW 3148   1.397   4.483   4.947  0.2375  0.2654  0.7865
  706OPC     OW 3149   4.391   2.505   3.655  0.0959 -0.6286  0.0276
  706OPC    HW1 3150   4.472   2.534   3.671  0.3821 -1.5520  0.3308
  706OPC    HW2 3151   4.356   2.499   3.735 -1.2692  2.4023 -0.2069
  706OPC     MW 3152   4.398   2.508   3.670 -0.0634 -0.3172  0.0377
  707OPC     OW 3153   4.721   0.484   2.117  0.2174  0.3587 -0.4421
  707OPC    HW1 3154   4.759   0.405   2.121  1.2829  0.8794  0.1882
  707OPC    HW2 3155   4.664   0.482   2.183  0.8561  0.4140  0.1206
  707OPC     MW 3156   4.718   0.472   2.127  0.4692  0.4438 -0.2660
  708OPC     OW 3157   0.014   3.211   5.025  0.1830 -0.7379  0.1452
  708OPC    HW1 3158  -0.014   3.182   4.948  0.7173 -1.5912  0.2616
  708OPC    HW2 3159  -0.057   3.249   5.059  0.5018  1.7741 -1.7071
  708OPC     MW 3160  -0.001   3.213   5.019  0.3090 -0.4928 -0.1111
  709OPC     OW 3161   2.310   0.681   0.967 -0.7120 -0.6917 -0.2661
  709OPC    HW1 3162   2.392   0.674   0.938 -0.6462  0.2634 -0.3442
  709OPC    HW2 3163   2.317   0.674   1.053 -0.5514 -0.6032 -0.2730
  709OPC     MW 3164   2.323   0.679   0.975 -0.6787 -0.5375 -0.2787
  710OPC     OW 3165   0.127   5.093   0.670 -0.7069  0.2821  0.1648
  710OPC    HW1 3166   0.062   5.043   0.640 -0.2244 -0.2611  0.0092
  710OPC    HW2 3167   0.144   5.059   0.749  2.2685 -2.4333 -1.4454
  710OPC     MW 3168   0.120   5.081   0.677 -0.1961 -0.1993 -0.0960
  711OPC     OW 3169   1.957   0.191   2.269 -0.5803  0.1234 -0.3830
  711OPC    HW1 3170   1.992   0.113   2.281  1.8690  0.9258 -1.6367
  711OPC    HW2 3171   1.871   0.175   2.264 -0.0891 -2.6574 -1.8400
  711OPC     MW 3172   1.950   0.177   2.270 -0.1460 -0.1688 -0.7833
  712OPC     OW 3173   2.835   2.955   4.915 -0.4847  0.0995  0.1540
  712OPC    HW1 3174   2.834   2.869   4.924 -2.0021 -0.0054 -0.6888
  712OPC    HW2 3175   2.920   2.976   4.925  0.1618 -1.6454 -1.2190
  712OPC     MW 3176   2.848   2.946   4.918 -0.6133 -0.1737 -0.1733
  713OPC     OW 3177   0.497   0.599   1.925 -0.2385 -0.3609 -0.3420
  713OPC    HW1 3178   0.423   0.609   1.880 -0.0955 -1.3633 -0.8284
  713OPC    HW2 3179   0.491   0.658   1.988 -0.5547  0.9261 -1.5303
  713OPC     MW 3180   0.485   0.609   1.927 -0.2641 -0.3189 -0.5894
  714OPC     OW 3181   0.724   4.824   3.435  0.0656  0.0077 -0.0357
  714OPC    HW1 3182   0.716   4.746   3.474 -0.5647 -0.4213 -1.0123
  714OPC    HW2 3183   0.672   4.876   3.482  2.2879  0.4965  2.1645
  714OPC     MW 3184   0.715   4.820   3.448  0.3008  0.0167  0.1452
  715OPC     OW 3185   3.092   2.123   3.742 -0.8547  0.0923  0.2683
  715OPC    HW1 3186   3.138   2.144   3.671  0.0382 -0.3327  0.7006
  715OPC    HW2 3187   3.102   2.191   3.795 -0.2396 -0.2389  0.5864
  715OPC     MW 3188   3.100   2.136   3.740 -0.6319 -0.0194  0.3791
  716OPC     OW 3189   4.200   2.753   0.200 -0.2904 -0.3327 -0.1320
  716OPC    HW1 3190   4.147   2.770   0.132  0.4233 -0.8315 -0.8380
  716OPC    HW2 3191   4.241   2.829   0.213 -1.2049  0.0730  0.4577
  716OPC     MW 3192   4.199   2.767   0.192 -0.3200 -0.3464 -0.1492
  717OPC     OW 3193   1.530   3.147   4.011  0.5062 -0.2535  0.6822
  717OPC    HW1 3194   1.468   3.164   4.071  0.7822 -2.9995  1.8587
  717OPC    HW2 3195   1.504   3.073   3.974  1.4201  0.3014 -1.2423
  717OPC     MW 3196   1.517   3.139   4.014  0.6821 -0.5772  0.5715
  718OPC     OW 3197   1.118   0.284   5.241  0.4358  0.6855  0.0529
  718OPC    HW1 3198   1.126   0.351   5.296 -0.9542  0.2923  0.7811
  718OPC    HW2 3199   1.172   0.224   5.273 -0.3917  0.4448  1.0336
  718OPC     MW 3200   1.127   0.285   5.254  0.1082  0.5918  0.3054
  719OPC     OW 3201   2.445   4.081   2.844 -0.1728 -0.5329 -0.1445
  719OPC    HW1 3202   2.392   4.128   2.895 -0.8768 -0.5472 -0.8475
  719OPC    HW2 3203   2.395   4.015   2.817  1.3861 -2.9944  2.5231
  719OPC     MW 3204   2.430   4.078   2.847 -0.0465 -0.8986  0.1458
  720OPC     OW 3205   4.062   2.582   2.857  0.3886 -0.1502  0.4041
  720OPC    HW1 3206   4.030   2.617   2.930  1.2943 -2.4178  1.9883
  720OPC    HW2 3207   4.145   2.609   2.855 -0.4429  2.7696 -1.7840
  720OPC     MW 3208   4.069   2.591   2.867  0.3996 -0.0539  0.3150
  721OPC     OW 3209   4.259   4.032   4.670 -0.1652  0.1457  0.2771
  721OPC    HW1 3210   4.176   4.058   4.671 -0.4582 -0.7559  0.1753
  721OPC    HW2 3211   4.258   3.962   4.618  0.2057 -1.3271  2.1477
  721OPC     MW 3212   4.246   4.026   4.662 -0.1535 -0.2048  0.5383
  722OPC     OW 3213   4.562   2.669   1.372 -0.3412  0.6301 -0.3445
  722OPC    HW1 3214   4.523   2.718   1.433 -0.7965  0.2872 -0.3585
  722OPC    HW2 3215   4.496   2.626   1.334  0.0924 -0.3737 -0.0061
  722OPC     MW 3216   4.546   2.670   1.376 -0.3445  0.4311 -0.2965
  723OPC     OW 3217   4.462   3.928   2.254 -0.0465  0.0077 -0.2686
  723OPC    HW1 3218   4.481   3.856   2.299  1.3602  0.1706 -0.5716
  723OPC    HW2 3219   4.410   3.973   2.309  1.7135  0.2543  1.2938
  723OPC     MW 3220   4.457   3.924   2.269  0.4210  0.0682 -0.0826
  724OPC     OW 3221   2.619   4.767   2.187  0.0676  0.1342 -0.1484
  724OPC    HW1 3222   2.687   4.746   2.136  0.8313  0.2452  0.8076
  724OPC    HW2 3223   2.560   4.797   2.130  0.5388 -0.6352 -1.0753
  724OPC     MW 3224   2.621   4.769   2.171  0.2501  0.0367 -0.1440
  725OPC     OW 3225   1.516   1.508   3.070 -0.2406  0.1707  0.1417
  725OPC    HW1 3226   1.488   1.574   3.021 -0.2156 -0.6436 -0.9981
  725OPC    HW2 3227   1.550   1.452   3.012  0.0625 -0.6804  1.1116
  725OPC     MW 3228   1.517   1.509   3.054 -0.1922 -0.0753  0.1166
  726OPC     OW 3229   4.278   2.081   4.160 -0.2858  0.0303  0.2031
  726OPC    HW1 3230   4.348   2.107   4.113  0.3170  0.0973  1.1116
  726OPC    HW2 3231   4.284   2.128   4.233 -0.7631 -0.6337  0.6797
  726OPC     MW 3232   4.289   2.092   4.164 -0.2673 -0.0579  0.4075
  727OPC     OW 3233   1.760   0.263   1.573  0.1379 -0.2160  0.6918
  727OPC    HW1 3234   1.756   0.344   1.542  1.1534 -0.2812  0.3418
  727OPC    HW2 3235   1.779   0.215   1.503 -0.2745 -0.7434  0.9277
  727OPC     MW 3236   1.762   0.268   1.558  0.2270 -0.3036  0.6750
  728OPC     OW 3237   1.147   1.627   2.987  0.6523 -0.5126  0.5648
  728OPC    HW1 3238   1.093   1.692   3.007 -0.5171 -1.1843 -0.3158
  728OPC    HW2 3239   1.184   1.607   3.063  0.7145  0.8884  0.9197
  728OPC     MW 3240   1.144   1.634   3.001  0.4888 -0.4049  0.4871
  729OPC     OW 3241   1.671   4.243   0.044  0.2858  0.0070  0.1540
  729OPC    HW1 3242   1.752   4.218   0.022  0.1852 -0.9861  0.8374
  729OPC    HW2 3243   1.661   4.210   0.124 -0.4397  0.9849  0.4787
  729OPC     MW 3244   1.682   4.234   0.052  0.1638  0.0045  0.3029
  730OPC     OW 3245   4.033   3.859   0.701 -0.7151 -0.8795 -0.1082
  730OPC    HW1 3246   3.988   3.933   0.710 -2.1903 -1.7250 -0.1477
  730OPC    HW2 3247   4.060   3.842   0.782  0.0441 -0.0680 -0.1788
  730OPC     MW 3248   4.030   3.868   0.714 -0.8209 -0.8847 -0.1245
  731OPC     OW 3249   4.406   4.584   0.064  0.8485 -0.0272 -0.1910
  731OPC    HW1 3250   4.449   4.581  -0.011  2.5902  1.2245  0.7050
  731OPC    HW2 3251   4.462   4.552   0.122 -0.4528 -0.9607  0.6222
  731OPC     MW 3252   4.421   4.579   0.062  0.9136  0.0200  0.0615
  732OPC     OW 3253   2.282   4.201   0.712  0.3332  0.1352 -0.3903
  732OPC    HW1 3254   2.291   4.286   0.730  0.7303 -0.2031  1.1992
  732OPC    HW2 3255   2.219   4.176   0.767 -0.0808 -0.5103 -1.1595
  732OPC     MW 3256   2.274   4.210   0.723  0.3307 -0.0100 -0.2691
  733OPC     OW 3257   2.407   2.916   0.969 -0.1813 -0.7785  0.1487
  733OPC    HW1 3258   2.464   2.968   1.010 -2.4756  0.4356  2.0895
  733OPC    HW2 3259   2.373   2.868   1.033 -2.0241 -0.7311 -0.7204
  733OPC     MW 3260   2.410   2.917   0.984 -0.7925 -0.5922  0.3070
  734OPC     OW 3261   0.397   4.446   4.402 -0.3396  0.2758 -0.1286
  734OPC    HW1 3262   0.357   4.385   4.355 -0.0563  1.6304 -2.3456
  734OPC    HW2 3263   0.342   4.514   4.398 -0.2046  0.4985  1.3929
  734OPC     MW 3264   0.383   4.447   4.394 -0.2778  0.5090 -0.2310
  735OPC     OW 3265   4.639   2.830   0.441 -0.0111  1.1186  0.1411
  735OPC    HW1 3266   4.568   2.787   0.469  1.2620 -1.0569  0.1998
  735OPC    HW2 3267   4.649   2.802   0.359  0.9158  1.2252  0.2061
  735OPC     MW 3268   4.630   2.820   0.433  0.3138  0.8129  0.1594
  736OPC     OW 3269   1.407   0.515   3.345  0.1748 -0.0275 -0.4532
  736OPC    HW1 3270   1.446   0.537   3.420 -1.5855  0.0910  0.4620
  736OPC    HW2 3271   1.373   0.437   3.361 -1.0445  0.4078 -0.7745
  736OPC     MW 3272   1.408   0.507   3.358 -0.2654  0.0543 -0.3655
  737OPC     OW 3273   2.855   2.539   1.892  0.1461  0.7223 -0.3252
  737OPC    HW1 3274   2.793   2.552   1.951 -0.9723 -0.7112 -1.1135
  737OPC    HW2 3275   2.920   2.502   1.937 -0.3073  0.5194  0.1649
  737OPC     MW 3276   2.855   2.536   1.907 -0.0861  0.4804 -0.3693
  738OPC     OW 3277   1.463   4.715   2.281  0.0583 -0.7355 -0.0917
  738OPC    HW1 3278   1.521   4.733   2.344  0.0024  0.4380 -0.3510
  738OPC    HW2 3279   1.418   4.648   2.313 -0.3264  0.1890  1.3654
  738OPC     MW 3280   1.465   4.708   2.295 -0.0069 -0.4256  0.0851
  739OPC     OW 3281   0.519   1.692   1.775  0.3162  0.3779  0.0402
  739OPC    HW1 3282   0.436   1.680   1.750 -0.5178 -1.3746  3.1553
  739OPC    HW2 3283   0.563   1.692   1.699 -2.3088 -0.5903 -1.6186
  739OPC     MW 3284   0.513   1.690   1.760 -0.1948 -0.0240  0.2552
  740OPC     OW 3285   3.645   2.202   4.254  0.2573  0.1543  0.0785
  740OPC    HW1 3286   3.653   2.285   4.279  0.2242  0.3475 -0.5292
  740OPC    HW2 3287   3.694   2.158   4.311 -0.9813  0.4025  1.3809
  740OPC     MW 3288   3.653   2.208   4.266  0.0694  0.2196  0.1812
  741OPC     OW 3289   3.042   5.151   3.863  0.3306 -0.5419  0.0297
  741OPC    HW1 3290   3.097   5.099   3.906  0.7767  0.1357  0.2874
  741OPC    HW2 3291   3.033   5.112   3.785  0.2636 -1.2684  0.3926
  741OPC     MW 3292   3.048   5.137   3.858  0.3867 -0.5491  0.1214
  742OPC     OW 3293   3.104   3.495   4.591 -0.5176 -0.8369  0.2958
  742OPC    HW1 3294   3.125   3.573   4.624  2.0458 -1.0994 -0.4946
  742OPC    HW2 3295   3.102   3.443   4.661  0.0707 -0.4931  0.5757
  742OPC     MW 3296   3.107   3.499   4.606 -0.0521 -0.8249  0.2203
  743OPC     OW 3297   0.227   2.754   2.244  0.2900 -0.0072 -0.8220
  743OPC    HW1 3298   0.298   2.804   2.251  0.5213 -0.5698  2.2963
  743OPC    HW2 3299   0.258   2.673   2.249 -0.5404 -0.2533  1.0278
  743OPC     MW 3300   0.242   2.750   2.245  0.2015 -0.1266 -0.0882
  744OPC     OW 3301   0.412   4.758   0.660  0.2158 -0.2178  0.1670
  744OPC    HW1 3302   0.343   4.710   0.639  0.0136  0.5917 -1.1050
  744OPC    HW2 3303   0.436   4.727   0.738 -1.0074 -1.1286  0.1982
  744OPC     MW 3304   0.406   4.746   0.669  0.0053 -0.2329 -0.0163
  745OPC     OW 3305   3.180   2.910   1.181  0.0109  0.1680 -0.1434
  745OPC    HW1 3306   3.141   2.841   1.217 -0.3221 -0.2510 -1.2489
  745OPC    HW2 3307   3.158   2.977   1.233 -1.5500 -0.1889 -0.3017
  745OPC     MW 3308   3.171   2.910   1.194 -0.2691  0.0533 -0.3301
  746OPC     OW 3309   3.458   4.885   2.101 -0.6261 -0.1931 -0.0466
  746OPC    HW1 3310   3.429   4.865   2.021  1.0900 -2.2637 -0.2580
  746OPC    HW2 3311   3.510   4.817   2.121  0.1026  0.9442  2.2549
  746OPC     MW 3312   3.461   4.872   2.092 -0.2649 -0.3307  0.2621
  747OPC     OW 3313   3.622   0.434   2.833 -0.0464 -0.2294  0.3041
  747OPC    HW1 3314   3.569   0.472   2.775 -1.0034 -0.3657  1.0553
  747OPC    HW2 3315   3.691   0.487   2.836  0.4635 -0.7010 -1.6262
  747OPC     MW 3316   3.624   0.448   2.825 -0.1125 -0.3192  0.1301
  748OPC     OW 3317   3.084   1.015   0.808  0.1551  0.3527  0.1565
  748OPC    HW1 3318   3.073   1.088   0.762  2.0608  0.5638 -0.0623
  748OPC    HW2 3319   3.141   0.969   0.761 -0.9700 -1.2855  0.3088
  748OPC     MW 3320   3.091   1.019   0.795  0.2704  0.1419  0.1467
  749OPC     OW 3321   1.130   3.701   4.748  0.2236  0.1061  0.6661
  749OPC    HW1 3322   1.160   3.776   4.716  0.5433 -0.2260  0.1601
  749OPC    HW2 3323   1.044   3.705   4.734  0.2608  0.3093  0.4936
  749OPC     MW 3324   1.122   3.713   4.741  0.2763  0.0870  0.5660
  750OPC     OW 3325   0.461   2.438   2.903 -0.3521 -0.2613  0.6537
  750OPC    HW1 3326   0.499   2.508   2.868 -1.0140 -0.2624 -0.1063
  750OPC    HW2 3327   0.392   2.424   2.851  0.7544 -2.5580 -0.3992
  750OPC     MW 3328   0.457   2.446   2.890 -0.2864 -0.6007  0.3860
  751OPC     OW 3329   4.668   4.935   5.354  0.6016  0.5474 -0.0287
  751OPC    HW1 3330   4.731   4.922   5.412  1.1857  0.5851 -0.6362
  751OPC    HW2 3331   4.694   5.006   5.310 -0.0327  0.7621 -0.0665
  751OPC     MW 3332   4.681   4.943   5.356  0.5941  0.5848 -0.1240
  752OPC     OW 3333   2.757   4.535   2.725  0.2430  0.4807 -0.7902
  752OPC    HW1 3334   2.682   4.490   2.725  0.9564 -0.7801 -0.1338
  752OPC    HW2 3335   2.754   4.581   2.651 -1.2866  0.6695 -0.6455
  752OPC     MW 3336   2.745   4.535   2.714  0.1225  0.3223 -0.6719
  753OPC     OW 3337   3.601   4.810   4.347 -0.7353  0.0348  0.0545
  753OPC    HW1 3338   3.557   4.785   4.418  1.2371  1.8457  2.0192
  753OPC    HW2 3339   3.537   4.826   4.289 -2.8765  3.1301  2.8938
  753OPC     MW 3340   3.585   4.808   4.349 -0.7602  0.7596  0.7641
  754OPC     OW 3341   3.401   1.776   4.160 -0.5376  0.2217  0.0322
  754OPC    HW1 3342   3.349   1.845   4.147 -0.8604  0.1798  1.0617
  754OPC    HW2 3343   3.355   1.710   4.126 -0.5053  0.4053 -0.3790
  754OPC     MW 3344   3.386   1.777   4.153 -0.5805  0.2426  0.1237
  755OPC     OW 3345   4.246   4.135   3.058  0.3050  0.5480 -0.0752
  755OPC    HW1 3346   4.183   4.093   3.015  0.9284 -0.5684  0.0465
  755OPC    HW2 3347   4.288   4.071   3.100  1.2548  1.3100  0.1748
  755OPC     MW 3348   4.243   4.119   3.058  0.5374  0.4959 -0.0203
  756OPC     OW 3349   0.561   1.159   5.349  0.2094 -0.1354 -0.1422
  756OPC    HW1 3350   0.517   1.121   5.414  0.1600 -1.6159 -0.9958
  756OPC    HW2 3351   0.644   1.139   5.366  0.2297 -0.1934 -0.2984
  756OPC     MW 3352   0.567   1.150   5.361  0.2051 -0.3627 -0.2911
  757OPC     OW 3353   2.271   4.149   4.740 -0.2739  0.2311 -0.3326
  757OPC    HW1 3354   2.248   4.178   4.819  1.1218 -0.9046  0.5553
  757OPC    HW2 3355   2.332   4.205   4.714  1.2098 -0.8533  0.6395
  757OPC     MW 3356   2.277   4.162   4.748  0.1513 -0.0968 -0.0579
  758OPC     OW 3357   4.300   1.153   4.681 -0.6445  0.1755  0.5155
  758OPC    HW1 3358   4.323   1.155   4.596  1.2742 -0.0047  0.9736
  758OPC    HW2 3359   4.319   1.071   4.705 -0.1229  0.5341  1.3694
  758OPC     MW 3360   4.306   1.141   4.672 -0.2842  0.2019  0.7095
  759OPC     OW 3361   2.153   2.396   0.987 -0.0113  0.2175 -0.0117
  759OPC    HW1 3362   2.124   2.464   1.034  0.7876  0.2227  0.5008
  759OPC    HW2 3363   2.125   2.413   0.906  0.2083  1.1804  0.1023
  759OPC     MW 3364   2.145   2.409   0.982  0.1392  0.3605  0.0809
  760OPC     OW 3365   0.663   4.855   3.155 -0.1209  0.3468 -0.2161
  760OPC    HW1 3366   0.647   4.939   3.138 -0.6108  0.1106 -0.9587
  760OPC    HW2 3367   0.705   4.858   3.231 -0.1797  1.2613 -0.2019
  760OPC     MW 3368   0.667   4.868   3.164 -0.2020  0.4473 -0.3238
  761OPC     OW 3369   0.005   0.091   2.878 -0.2025  0.1992 -0.4300
  761OPC    HW1 3370   0.026   0.058   2.956  0.8028 -0.4854 -0.9703
  761OPC    HW2 3371  -0.048   0.157   2.898 -1.2299 -0.9282  0.7410
  761OPC     MW 3372   0.001   0.096   2.893 -0.2058 -0.0685 -0.3369
  762OPC     OW 3373   4.905   0.445   0.641 -0.0821  0.0940 -0.4206
  762OPC    HW1 3374   4.855   0.494   0.589  3.1442  1.2240 -2.8148
  762OPC    HW2 3375   4.913   0.491   0.714 -0.8669  0.8627 -0.8159
  762OPC     MW 3376   4.899   0.459   0.644  0.2785  0.3745 -0.8327
  763OPC     OW 3377   3.280   2.252   1.951 -0.5264 -0.2609  0.2136
  763OPC    HW1 3378   3.303   2.273   1.869  0.0585 -0.5241  0.3047
  763OPC    HW2 3379   3.213   2.197   1.940  0.2204 -1.1368 -0.1322
  763OPC     MW 3380   3.273   2.247   1.937 -0.3297 -0.4292  0.1760
  764OPC     OW 3381   3.833   0.159   4.036 -0.5568 -0.1096 -0.0510
  764OPC    HW1 3382   3.906   0.114   4.052 -1.6275 -2.2958 -0.8782
  764OPC    HW2 3383   3.791   0.158   4.113 -0.6303 -0.6617 -0.0958
  764OPC     MW 3384   3.837   0.152   4.050 -0.7257 -0.5141 -0.1798
  765OPC     OW 3385   1.008   4.825   3.359 -0.0820 -1.1134  0.9507
  765OPC    HW1 3386   1.007   4.811   3.273  1.3946 -0.8991  0.8740
  765OPC    HW2 3387   0.923   4.829   3.380 -0.5218  1.4726 -0.8919
  765OPC     MW 3388   0.995   4.823   3.350  0.0711 -0.6998  0.6671
  766OPC     OW 3389   3.329   2.686   0.175  0.3166 -0.8204  0.5562
  766OPC    HW1 3390   3.367   2.764   0.184  0.4752 -0.4257 -2.3986
  766OPC    HW2 3391   3.356   2.659   0.096 -1.1401 -3.0804  0.7284
  766OPC     MW 3392   3.339   2.693   0.165  0.1248 -1.0960  0.1451
  767OPC     OW 3393   2.886   0.546   1.613  0.1204  0.4858  0.5129
  767OPC    HW1 3394   2.855   0.491   1.674 -1.7818  1.2119  0.2852
  767OPC    HW2 3395   2.858   0.511   1.538  1.2816  0.3243  0.1334
  767OPC     MW 3396   2.877   0.533   1.611  0.0110  0.5692  0.4233
  768OPC     OW 3397   2.200   2.287   4.071  0.6038  0.6133 -0.1791
  768OPC    HW1 3398   2.276   2.273   4.111  0.9822 -0.4947 -1.2263
  768OPC    HW2 3399   2.160   2.210   4.074  0.9246  0.2732 -2.4299
  768OPC     MW 3400   2.205   2.274   4.077  0.7070  0.3992 -0.6664
  769OPC     OW 3401   3.996   5.020   4.090  0.2643 -0.3330  0.2436
  769OPC    HW1 3402   4.018   5.031   4.174 -0.2169 -1.2798  0.5164
  769OPC    HW2 3403   4.022   4.938   4.073  1.7624  0.3588 -1.0107
  769OPC     MW 3404   4.003   5.009   4.100  0.4144 -0.3707  0.0987
  770OPC     OW 3405   0.869   2.299   0.563  0.1678  0.3408 -0.2367
  770OPC    HW1 3406   0.858   2.292   0.649 -0.4801  1.7967 -0.1741
  770OPC    HW2 3407   0.913   2.374   0.555  0.5933  0.0037 -1.1538
  770OPC     MW 3408   0.874   2.309   0.574  0.1349  0.5059 -0.3630
  771OPC     OW 3409   3.769   4.467   4.152 -0.1794  0.0880  0.5587
  771OPC    HW1 3410   3.759   4.431   4.231  1.7005  2.0482  1.7690
  771OPC    HW2 3411   3.769   4.552   4.168 -3.0190  0.7707 -2.0307
  771OPC     MW 3412   3.767   4.474   4.166 -0.3211  0.4783  0.3550
  772OPC     OW 3413   4.226   1.901   1.305  0.3906  0.2468  0.0763
  772OPC    HW1 3414   4.244   1.966   1.249 -0.9202  0.2663 -0.3458
  772OPC    HW2 3415   4.304   1.882   1.339  0.8363  1.9939  0.1599
  772OPC     MW 3416   4.240   1.908   1.302  0.2630  0.5078  0.0263
  773OPC     OW 3417   1.286   3.646   0.058  0.0967 -0.6592  0.0784
  773OPC    HW1 3418   1.360   3.605   0.079  1.3771  1.5540  0.2444
  773OPC    HW2 3419   1.278   3.707   0.121 -1.8203 -0.7522 -0.0074
  773OPC     MW 3420   1.295   3.649   0.071  0.0026 -0.3459  0.0902
  774OPC     OW 3421   4.707   3.804   2.782 -0.4982 -0.3977 -0.2708
  774OPC    HW1 3422   4.663   3.880   2.781 -1.5996 -0.9634 -2.9624
  774OPC    HW2 3423   4.779   3.824   2.828 -0.9875  2.1183 -0.4043
  774OPC     MW 3424   4.711   3.818   2.789 -0.7334 -0.1096 -0.6881
  775OPC     OW 3425   2.395   3.147   5.088 -0.2459  0.2249  0.1090
  775OPC    HW1 3426   2.450   3.103   5.140  1.7517 -0.5296 -2.4560
  775OPC    HW2 3427   2.342   3.085   5.057  0.1726  0.2460 -0.6545
  775OPC     MW 3428   2.395   3.132   5.091  0.1109  0.1166 -0.3827
  776OPC     OW 3429   1.228   4.111   0.953  0.5770 -0.6250  0.1885
  776OPC    HW1 3430   1.302   4.095   0.910  0.4765 -4.3555  1.0518
  776OPC    HW2 3431   1.253   4.117   1.036 -0.0679 -3.1465  0.6499
  776OPC     MW 3432   1.242   4.109   0.959  0.4669 -1.5488  0.3842
  777OPC     OW 3433   1.254   1.178   4.145 -0.3545  0.2252 -0.9891
  777OPC    HW1 3434   1.213   1.153   4.218 -1.3234  1.1247 -1.2016
  777OPC    HW2 3435   1.321   1.122   4.139  0.4947  0.8708  1.2664
  777OPC     MW 3436   1.258   1.166   4.155 -0.3722  0.4535 -0.6871
  778OPC     OW 3437   3.940   0.796   0.577 -0.5264  0.4567  0.1786
  778OPC    HW1 3438   3.906   0.874   0.593  1.9408  1.2593  2.5353
  778OPC    HW2 3439   3.914   0.748   0.646  0.9962  0.4269  0.7909
  778OPC     MW 3440   3.931   0.800   0.590  0.0631  0.5709  0.6171
  779OPC     OW 3441   3.143   2.965   3.666  0.2365  0.0733 -0.1880
  779OPC    HW1 3442   3.128   2.919   3.593 -1.6346 -0.3788  0.4295
  779OPC    HW2 3443   3.174   2.906   3.722 -2.6654 -0.7355  0.7783
  779OPC     MW 3444   3.145   2.950   3.663 -0.4686 -0.1130  0.0461
  780OPC     OW 3445   3.878   1.564   1.963  0.3014 -0.2485  0.4550
  780OPC    HW1 3446   3.843   1.612   1.900 -0.3051 -1.0113  0.1904
  780OPC    HW2 3447   3.963   1.580   1.957 -0.0243  3.1456  2.3351
  780OPC     MW 3448   3.885   1.573   1.953  0.1638  0.1401  0.6936
  781OPC     OW 3449   0.387   2.841   1.275  0.0911  0.4757  0.6991
  781OPC    HW1 3450   0.340   2.896   1.227 -2.1839 -1.3566  0.6481
  781OPC    HW2 3451   0.355   2.852   1.356  2.0168  1.6053  1.3760
  781OPC     MW 3452   0.375   2.851   1.280  0.0395  0.3719  0.7915
  782OPC     OW 3453   4.017   1.963   4.432 -0.1964 -0.2599 -0.1989
  782OPC    HW1 3454   4.009   1.879   4.457 -0.1366 -1.0472 -2.5929
  782OPC    HW2 3455   4.022   1.958   4.345  3.6529  1.9279 -0.3026
  782OPC     MW 3456   4.016   1.950   4.423  0.3810 -0.0530 -0.5677
  783OPC     OW 3457   2.469   2.399   2.636  0.4358  0.6709  0.0290
  783OPC    HW1 3458   2.555   2.397   2.620  0.4530 -0.9035  0.1365
  783OPC    HW2 3459   2.453   2.321   2.670 -1.1729  0.6821 -0.6163
  783OPC     MW 3460   2.480   2.387   2.639  0.2006  0.4400 -0.0504
  784OPC     OW 3461   0.528   2.867   3.063 -0.2150  0.1867 -0.0032
  784OPC    HW1 3462   0.515   2.803   3.005 -0.2904  0.1872  0.0128
  784OPC    HW2 3463   0.552   2.935   3.014  0.4741 -0.0236  0.0311
  784OPC     MW 3464   0.529   2.867   3.047 -0.1243  0.1557  0.0042
  785OPC     OW 3465   4.251   1.252   1.220  0.2118  0.0929 -0.1838
  785OPC    HW1 3466   4.165   1.237   1.224  0.2914 -0.4654 -0.4729
  785OPC    HW2 3467   4.280   1.229   1.299  0.1477 -0.0785 -0.2099
  785OPC     MW 3468   4.243   1.246   1.232  0.2139 -0.0148 -0.2304
  786OPC     OW 3469   3.122   3.264   2.980 -0.0268  0.3131  0.5533
  786OPC    HW1 3470   3.085   3.259   3.059  0.3494  0.3216  0.7319
  786OPC    HW2 3471   3.199   3.303   2.996  0.3036 -0.2169  0.2654
  786OPC     MW 3472   3.128   3.269   2.994  0.0776  0.2360  0.5373
  787OPC     OW 3473   4.851   1.116   2.627 -0.5305  0.1502 -0.2653
  787OPC    HW1 3474   4.916   1.159   2.668 -0.2737 -0.3333 -0.1578
  787OPC    HW2 3475   4.844   1.042   2.672 -0.6985 -0.0995 -0.6972
  787OPC     MW 3476   4.860   1.111   2.640 -0.5174  0.0419 -0.3134
  788OPC     OW 3477   3.926   4.620   0.552  0.0284 -0.3144  0.3316
  788OPC    HW1 3478   3.975   4.620   0.480 -0.1798  1.2781  0.1558
  788OPC    HW2 3479   3.845   4.634   0.522 -0.2639 -1.0460  0.7667
  788OPC     MW 3480   3.921   4.622   0.537 -0.0455 -0.1876  0.3699
  789OPC     OW 3481   4.213   1.739   4.630 -0.1100 -0.5194 -0.7092
  789OPC    HW1 3482   4.149   1.694   4.594  1.4822 -0.4710 -3.9064
  789OPC    HW2 3483   4.285   1.693   4.612  1.0260  0.5213  0.7923
  789OPC     MW 3484   4.214   1.726   4.622  0.2930 -0.3585 -0.9599
  790OPC     OW 3485   2.043   2.749   5.342  0.1762 -0.4429  0.2198
  790OPC    HW1 3486   2.069   2.672   5.374  1.7257  0.9610  2.6985
  790OPC    HW2 3487   2.113   2.800   5.352 -0.9929  1.4668 -0.7446
  790OPC     MW 3488   2.058   2.745   5.348  0.2322  0.0466  0.4435
  791OPC     OW 3489   5.009   3.192   4.194 -0.1639  0.0212 -0.5740
  791OPC    HW1 3490   5.081   3.238   4.173  0.3641 -0.1281  0.7878
  791OPC    HW2 3491   5.018   3.118   4.149  0.5457  0.0179 -0.4513
  791OPC     MW 3492   5.021   3.188   4.185  0.0188 -0.0014 -0.3545
  792OPC     OW 3493   3.539   1.990   0.013 -0.1058  0.4058  0.2252
  792OPC    HW1 3494   3.498   2.063  -0.010 -0.3657  0.2991  0.3519
  792OPC    HW2 3495   3.507   1.930  -0.041  1.5678  0.7671 -1.2576
  792OPC     MW 3496   3.528   1.992   0.002  0.1031  0.4436  0.0249
  793OPC     OW 3497   3.372   3.190   2.590  0.0874 -0.1985 -0.3808
  793OPC    HW1 3498   3.335   3.168   2.666 -0.5334 -0.3597 -0.7226
  793OPC    HW2 3499   3.327   3.143   2.532 -0.8414  1.4518 -1.0714
  793OPC     MW 3500   3.360   3.180   2.593 -0.1414  0.0215 -0.5333
  794OPC     OW 3501   1.721   0.101   2.694  0.1224  0.6286 -0.5424
  794OPC    HW1 3502   1.643   0.078   2.726  0.1442 -0.0996 -0.9970
  794OPC    HW2 3503   1.774   0.093   2.763  0.3193 -1.7288 -0.8795
  794OPC     MW 3504   1.718   0.097   2.709  0.1547  0.1728 -0.6595
  795OPC     OW 3505   2.923   3.689   1.026 -0.0030 -0.2085  0.0392
  795OPC    HW1 3506   2.903   3.771   1.046  1.9153  0.7485 -1.5620
  795OPC    HW2 3507   2.885   3.677   0.948 -0.0294 -0.7405  0.1319
  795OPC     MW 3508   2.915   3.699   1.018  0.2764 -0.1458 -0.1836
  796OPC     OW 3509   1.818   2.733   0.333 -0.2045 -0.6916  0.1039
  796OPC    HW1 3510   1.771   2.797   0.297 -0.8107 -0.3775  1.4084
  796OPC    HW2 3511   1.852   2.770   0.405  1.7921 -1.0077 -0.6123
  796OPC     MW 3512   1.816   2.748   0.338  0.0009 -0.6919  0.1908
  797OPC     OW 3513   3.952   0.099   2.940  0.1647 -0.6923 -0.5115
  797OPC    HW1 3514   3.902   0.143   2.884 -0.4102  0.4376  0.8399
  797OPC    HW2 3515   4.031   0.136   2.931 -0.4836  1.3000  1.1930
  797OPC     MW 3516   3.956   0.111   2.930 -0.0161 -0.2311 -0.0602
  798OPC     OW 3517   3.252   0.428   4.375 -0.1673 -0.2640  0.1053
  798OPC    HW1 3518   3.221   0.356   4.338  0.2718 -1.4093  1.8490
  798OPC    HW2 3519   3.189   0.487   4.361 -1.4615 -1.5337  0.3703
  798OPC     MW 3520   3.238   0.426   4.368 -0.2935 -0.6208  0.4022
  799OPC     OW 3521   4.743   2.167   3.731  0.2381  0.1159 -0.1563
  799OPC    HW1 3522   4.658   2.164   3.713  0.5230 -0.8795 -1.5477
  799OPC    HW2 3523   4.746   2.155   3.818 -0.9914 -1.2211 -0.2490
  799OPC     MW 3524   4.731   2.165   3.741  0.0982 -0.2288 -0.3755
  800OPC     OW 3525   0.788   0.394   3.008 -0.1821  0.1441  0.0216
  800OPC    HW1 3526   0.868   0.377   2.977 -1.3671 -0.6334 -2.9755
  800OPC    HW2 3527   0.804   0.437   3.082  2.9998 -1.8804  0.7440
  800OPC     MW 3528   0.802   0.398   3.015  0.1129 -0.2698 -0.3144
  801OPC     OW 3529   2.765   4.942   0.907 -0.4632  0.2641 -0.2395
  801OPC    HW1 3530   2.704   5.004   0.902 -1.3366 -0.5657 -0.1171
  801OPC    HW2 3531   2.730   4.883   0.960  0.4609 -0.2236 -0.1522
  801OPC     MW 3532   2.751   4.943   0.914 -0.4556  0.0696 -0.2085
  802OPC     OW 3533   4.392   3.265   0.201 -0.3849 -0.0513 -0.2849
  802OPC    HW1 3534   4.376   3.221   0.127  0.2567  0.0617 -0.5040
  802OPC    HW2 3535   4.318   3.309   0.215 -1.6832 -2.4306  0.8597
  802OPC     MW 3536   4.379   3.265   0.192 -0.4821 -0.3861 -0.1482
  803OPC     OW 3537   4.225   2.297   2.749 -0.2493  0.3997 -0.3573
  803OPC    HW1 3538   4.176   2.287   2.821  0.5384 -2.6328 -0.1073
  803OPC    HW2 3539   4.180   2.254   2.688  1.0652 -0.7079 -0.5971
  803OPC     MW 3540   4.211   2.289   2.751  0.0613 -0.2117 -0.3557
  804OPC     OW 3541   4.909   0.196   4.277  0.1302  0.2028 -0.0428
  804OPC    HW1 3542   4.898   0.275   4.313  0.2224 -0.1885  0.8782
  804OPC    HW2 3543   4.943   0.214   4.199  1.5496  1.0380  0.7215
  804OPC     MW 3544   4.913   0.210   4.271  0.3536  0.2684  0.2060
  805OPC     OW 3545   4.105   4.068   2.610 -0.3903  0.1749 -0.1481
  805OPC    HW1 3546   4.184   4.083   2.577 -0.5061  0.6369 -0.2211
  805OPC    HW2 3547   4.122   4.021   2.682 -0.1169 -0.5119 -0.6492
  805OPC     MW 3548   4.119   4.063   2.616 -0.3672  0.1419 -0.2329
  806OPC     OW 3549   4.519   1.864   2.385 -0.3028  0.3361  0.1428
  806OPC    HW1 3550   4.573   1.908   2.332 -1.8363  1.1710 -0.7952
  806OPC    HW2 3551   4.561   1.789   2.398  1.5074  1.2875  0.2115
  806OPC     MW 3552   4.533   1.860   2.379 -0.2618  0.6000  0.0144
  807OPC     OW 3553   3.147   0.412   4.669  0.6773 -0.1149  0.1134
  807OPC    HW1 3554   3.097   0.471   4.711  1.6950  0.7971  0.0636
  807OPC    HW2 3555   3.180   0.456   4.602 -0.3993 -1.3887 -1.3347
  807OPC     MW 3556   3.144   0.427   4.666  0.6685 -0.1683 -0.1080
  808OPC     OW 3557   4.561   0.922   0.178 -0.3907  0.7531 -0.4635
  808OPC    HW1 3558   4.566   0.933   0.265 -1.7231  0.7816 -0.3631
  808OPC    HW2 3559   4.609   0.987   0.146 -0.8033  1.4293  0.2492
  808OPC     MW 3560   4.569   0.933   0.186 -0.6483  0.8572 -0.3434
  809OPC     OW 3561   3.205   1.319   1.312 -0.2974 -0.1197 -0.3252
  809OPC    HW1 3562   3.267   1.379   1.303  1.0695 -1.5079 -0.5291
  809OPC    HW2 3563   3.192   1.289   1.231 -1.1374  0.0387 -0.2633
  809OPC     MW 3564   3.212   1.323   1.299 -0.2196 -0.3014 -0.3461
  810OPC     OW 3565   0.095   3.887   3.169 -0.0925  0.8139 -0.4495
  810OPC    HW1 3566   0.055   3.878   3.092 -0.2537  0.2679 -0.3073
  810OPC    HW2 3567   0.157   3.946   3.153  1.4225 -0.9559 -1.6305
  810OPC     MW 3568   0.098   3.894   3.155  0.1075  0.4717 -0.6030
  811OPC     OW 3569   4.310   2.876   4.118  0.3133  0.8852 -1.1120
  811OPC    HW1 3570   4.373   2.823   4.147  0.6865  2.4469  1.2379
  811OPC    HW2 3571   4.239   2.849   4.162  0.2622  1.5870 -0.7436
  811OPC     MW 3572   4.309   2.864   4.129  0.3607  1.2197 -0.7105
  812OPC     OW 3573   1.714   0.398   3.880 -0.2869  0.1376  0.5144
  812OPC    HW1 3574   1.672   0.445   3.939 -0.4692 -0.9244  1.2609
  812OPC    HW2 3575   1.788   0.374   3.921  0.4503  0.8888 -0.3231
  812OPC     MW 3576   1.719   0.401   3.895 -0.2050  0.0917  0.5009
  813OPC     OW 3577   2.448   4.958   3.302 -0.1218 -0.4643  0.1399
  813OPC    HW1 3578   2.380   4.936   3.353  0.0186  1.0856  1.0634
  813OPC    HW2 3579   2.413   5.013   3.244 -0.1414 -1.6939 -1.0689
  813OPC     MW 3580   2.433   4.963   3.301 -0.1040 -0.4172  0.0976
  814OPC     OW 3581   3.733   3.056   4.034 -0.4198 -0.0026 -0.4445
  814OPC    HW1 3582   3.700   3.002   3.974 -1.8980  0.3855 -0.0222
  814OPC    HW2 3583   3.670   3.116   4.044  0.3633  0.6923  0.5293
  814OPC     MW 3584   3.719   3.057   4.026 -0.5225  0.1574 -0.2382
  815OPC     OW 3585   1.458   3.471   3.158  0.0235 -0.0297 -0.2875
  815OPC    HW1 3586   1.398   3.410   3.177 -0.0371  0.1188  0.0101
  815OPC    HW2 3587   1.464   3.517   3.233  0.2507  0.1725 -0.4302
  815OPC     MW 3588   1.450   3.469   3.172  0.0482  0.0221 -0.2646
  816OPC     OW 3589   4.814   4.597   1.311 -0.3014 -0.1507 -0.4679
  816OPC    HW1 3590   4.777   4.645   1.248 -1.6455 -1.2061 -0.5157
  816OPC    HW2 3591   4.764   4.613   1.380  0.0822 -0.4284 -0.1224
  816OPC     MW 3592   4.801   4.607   1.312 -0.4435 -0.3476 -0.4240
  817OPC     OW 3593   3.761   1.016   4.002 -0.1554 -0.0726 -0.5433
  817OPC    HW1 3594   3.686   0.978   4.028  0.2334 -1.2520 -1.1104
  817OPC    HW2 3595   3.745   1.037   3.919 -0.8765  2.3892  0.1258
  817OPC     MW 3596   3.747   1.013   3.994 -0.2044  0.1168 -0.5285
  818OPC     OW 3597   0.113   0.600   4.820 -0.4353 -0.5931 -0.5047
  818OPC    HW1 3598   0.172   0.624   4.761 -0.1415  3.1321  1.0222
  818OPC    HW2 3599   0.151   0.534   4.863  1.1284 -0.5171 -1.7073
  818OPC     MW 3600   0.127   0.594   4.818 -0.1609 -0.0316 -0.4568
  819OPC     OW 3601   4.470   4.159   4.551  0.3658  0.6826  0.0710
  819OPC    HW1 3602   4.499   4.077   4.551  1.0386  0.9007 -0.8489
  819OPC    HW2 3603   4.386   4.151   4.570  0.0725 -0.3900 -1.4565
  819OPC     MW 3604   4.462   4.146   4.554  0.4215  0.5562 -0.2904
  820OPC     OW 3605   0.283   3.747   0.152 -0.0607  0.4386  0.2075
  820OPC    HW1 3606   0.338   3.770   0.089  0.3359 -0.1889  0.3074
  820OPC    HW2 3607   0.205   3.774   0.124 -0.3001 -1.8669 -1.6780
  820OPC     MW 3608   0.280   3.755   0.139 -0.0375  0.0054 -0.0563
  821OPC     OW 3609   4.784   4.427   3.203 -0.4118  0.2526 -0.3141
  821OPC    HW1 3610   4.819   4.366   3.151 -0.8652  0.7794 -1.2715
  821OPC    HW2 3611   4.796   4.501   3.159  0.4181  0.9207  0.9748
  821OPC     MW 3612   4.791   4.429   3.189 -0.3562  0.4292 -0.2650
  822OPC     OW 3613   0.249   0.364   3.269  0.4601 -0.3625  0.7611
  822OPC    HW1 3614   0.263   0.438   3.225 -0.4180 -1.2159 -1.0410
  822OPC    HW2 3615   0.327   0.324   3.267  0.0706 -1.1433 -1.5750
  822OPC     MW 3616   0.263   0.369   3.262  0.2729 -0.6039  0.1498
  823OPC     OW 3617   1.150   3.944   0.494 -0.3059 -0.1037  0.7258
  823OPC    HW1 3618   1.167   4.030   0.500  0.6379 -0.2006 -0.3137
  823OPC    HW2 3619   1.063   3.940   0.496 -0.4372  0.5650  4.4045
  823OPC     MW 3620   1.140   3.956   0.495 -0.1859 -0.0192  1.1156
  824OPC     OW 3621   2.925   0.662   0.865 -0.5036  0.9173 -0.3858
  824OPC    HW1 3622   2.997   0.677   0.817  1.3691  0.1910  2.0008
  824OPC    HW2 3623   2.905   0.579   0.845 -1.2496  1.3920 -1.7066
  824OPC     MW 3624   2.933   0.652   0.855 -0.3371  0.8801 -0.2283
  825OPC     OW 3625   4.479   4.855   1.646  0.1955  0.1807 -0.1993
  825OPC    HW1 3626   4.509   4.929   1.680  0.5010  0.8411 -1.7971
  825OPC    HW2 3627   4.409   4.880   1.600  0.0632 -0.5927 -0.4342
  825OPC     MW 3628   4.473   4.870   1.644  0.2210  0.1643 -0.4701
  826OPC     OW 3629   2.338   3.893   2.032  0.4711  0.0543 -0.0392
  826OPC    HW1 3630   2.272   3.891   2.089 -0.0589 -0.9679 -0.6559
  826OPC    HW2 3631   2.304   3.931   1.962 -0.0318 -1.9754 -0.9726
  826OPC     MW 3632   2.324   3.898   2.030  0.3185 -0.3965 -0.2682
  827OPC     OW 3633   2.587   1.719   2.779 -0.1377  0.0245 -0.1097
  827OPC    HW1 3634   2.624   1.773   2.837  1.7070 -0.1126 -1.0881
  827OPC    HW2 3635   2.617   1.641   2.801  1.0003  0.0371 -1.5126
  827OPC     MW 3636   2.597   1.716   2.791  0.3029  0.0060 -0.4615
  828OPC     OW 3637   3.669   4.225   3.353 -0.1731 -0.3711 -0.3001
  828OPC    HW1 3638   3.663   4.214   3.267 -1.0721  0.3582 -0.3452
  828OPC    HW2 3639   3.628   4.301   3.367 -2.4335 -1.7249  1.0582
  828OPC     MW 3640   3.662   4.235   3.343 -0.6398 -0.4635 -0.1061
  829OPC     OW 3641   0.137   0.647   3.466  0.5024 -0.2007  0.3340
  829OPC    HW1 3642   0.213   0.630   3.427  0.6834 -1.0486  1.0490
  829OPC    HW2 3643   0.132   0.588   3.529 -0.0694  0.7685  1.2359
  829OPC     MW 3644   0.148   0.636   3.470  0.4447 -0.1827  0.5729
  830OPC     OW 3645   4.774   3.874   1.157  0.0034 -0.1141 -0.2665
  830OPC    HW1 3646   4.819   3.819   1.208  0.3862  0.0422 -0.4414
  830OPC    HW2 3647   4.827   3.942   1.148  0.6332 -0.8214 -2.2490
  830OPC     MW 3648   4.788   3.876   1.163  0.1531 -0.1955 -0.5853
  831OPC     OW 3649   3.969   3.812   2.542 -0.1715  0.1341 -0.7067
  831OPC    HW1 3650   3.901   3.772   2.505 -1.7540  1.4794  0.6026
  831OPC    HW2 3651   3.932   3.871   2.595  2.0338  1.6326 -0.7181
  831OPC     MW 3652   3.953   3.815   2.544 -0.0795  0.5542 -0.5150
  832OPC     OW 3653   4.882   3.340   0.715  0.2796 -0.4981  0.1715
  832OPC    HW1 3654   4.836   3.337   0.641  1.5499  0.3636 -0.7163
  832OPC    HW2 3655   4.840   3.399   0.764 -0.6666 -1.2023  0.2279
  832OPC     MW 3656   4.869   3.349   0.711  0.3276 -0.4749  0.0487
  833OPC     OW 3657   0.421   3.857   1.683  0.4180 -0.2396 -0.3582
  833OPC    HW1 3658   0.343   3.827   1.658 -0.0871  0.8935 -0.1587
  833OPC    HW2 3659   0.472   3.839   1.615 -0.5011  0.9580 -1.4090
  833OPC     MW 3660   0.417   3.850   1.669  0.2076  0.1048 -0.4840
  834OPC     OW 3661   3.381   3.884   1.728  0.3732 -0.1741  0.0688
  834OPC    HW1 3662   3.398   3.897   1.643 -0.7929 -1.0460 -0.3273
  834OPC    HW2 3663   3.408   3.958   1.765 -0.2725  0.7599 -1.2287
  834OPC     MW 3664   3.388   3.897   1.721  0.1056 -0.1649 -0.1814
  835OPC     OW 3665   2.086   0.292   1.150 -0.6172  0.1152 -0.1915
  835OPC    HW1 3666   2.040   0.256   1.085  0.7450 -3.5222  0.6432
  835OPC    HW2 3667   2.165   0.303   1.115 -0.3144 -0.2763  0.3631
  835OPC     MW 3668   2.091   0.288   1.135 -0.3712 -0.4799  0.0137
  836OPC     OW 3669   4.892   2.918   3.649 -0.0596 -0.1527  0.2512
  836OPC    HW1 3670   4.875   2.980   3.590 -0.0812 -0.8737 -0.5215
  836OPC    HW2 3671   4.855   2.948   3.721  0.3479  0.9639  0.0186
  836OPC     MW 3672   4.884   2.931   3.651 -0.0026 -0.0944  0.1028
  837OPC     OW 3673   1.730   3.017   1.356 -0.0357  0.1914  0.2996
  837OPC    HW1 3674   1.672   3.002   1.293  1.9692 -0.6683 -1.4726
  837OPC    HW2 3675   1.760   3.097   1.338  1.0919 -0.3532 -0.3889
  837OPC     MW 3676   1.726   3.026   1.344  0.4271 -0.0162 -0.0640
  838OPC     OW 3677   1.323   4.709   0.715 -0.1766 -0.0770  0.3380
  838OPC    HW1 3678   1.348   4.630   0.744 -2.0830  0.3062  3.4112
  838OPC    HW2 3679   1.240   4.697   0.692 -0.1973  0.8376 -0.0970
  838OPC     MW 3680   1.315   4.695   0.716 -0.4613  0.1149  0.7277
  839OPC     OW 3681   3.529   0.736   3.166  0.4067  0.3599 -0.2679
  839OPC    HW1 3682   3.598   0.789   3.168  0.4775  0.2559  0.4675
  839OPC    HW2 3683   3.467   0.782   3.206 -0.2270  0.8061 -1.7122
  839OPC     MW 3684   3.530   0.751   3.173  0.3237  0.4104 -0.3725
  840OPC     OW 3685   2.408   0.320   4.099  0.1739  0.8186  0.6411
  840OPC    HW1 3686   2.460   0.283   4.039 -0.3718 -0.0335  0.6713
  840OPC    HW2 3687   2.387   0.396   4.063  1.7048  1.3389  0.7809
  840OPC     MW 3688   2.412   0.326   4.085  0.3194  0.7696  0.6659
  841OPC     OW 3689   4.678   0.968   5.118 -0.1516  0.2039  0.1932
  841OPC    HW1 3690   4.675   0.907   5.179  1.3526  0.6107  0.7123
  841OPC    HW2 3691   4.745   1.019   5.143 -0.3699  1.1501 -1.0561
  841OPC     MW 3692   4.687   0.967   5.131  0.0384  0.4038  0.0854
  842OPC     OW 3693   1.530   3.498   3.831  0.4927 -0.0199 -0.1442
  842OPC    HW1 3694   1.485   3.470   3.762  1.0364  0.3245 -0.6500
  842OPC    HW2 3695   1.474   3.551   3.872  0.4710  0.5321 -0.8526
  842OPC     MW 3696   1.515   3.502   3.827  0.5698  0.1125 -0.3235
  843OPC     OW 3697   1.119   1.482   1.020  0.1151  0.0029  0.0285
  843OPC    HW1 3698   1.048   1.445   1.054  0.1469 -0.4880 -0.4188
  843OPC    HW2 3699   1.108   1.471   0.934  0.2223  0.8643 -0.1082
  843OPC     MW 3700   1.107   1.475   1.012  0.1356  0.0576 -0.0578
  844OPC     OW 3701   2.746   1.951   3.917 -0.2555 -0.4772  0.6879
  844OPC    HW1 3702   2.791   1.882   3.947 -0.6957 -0.5145  1.2709
  844OPC    HW2 3703   2.797   1.981   3.853  1.9656  1.0913  2.9855
  844OPC     MW 3704   2.761   1.945   3.912  0.0075 -0.2510  1.1134
  845OPC     OW 3705   1.573   4.577   3.331  0.1600 -0.3304  0.2291
  845OPC    HW1 3706   1.645   4.563   3.378  0.5180 -0.4230 -0.3392
  845OPC    HW2 3707   1.597   4.555   3.250 -0.3520  0.1191 -0.0522
  845OPC     MW 3708   1.587   4.572   3.326  0.1372 -0.2778  0.1036
  846OPC     OW 3709   1.485   3.125   3.699  0.7875  0.9641  0.0948
  846OPC    HW1 3710   1.513   3.077   3.632  0.5876  0.1872  0.5463
  846OPC    HW2 3711   1.556   3.167   3.726  1.2114  0.1471  0.3029
  846OPC     MW 3712   1.500   3.124   3.693  0.8207  0.7286  0.1922
  847OPC     OW 3713   1.380   3.661   4.004 -0.0167 -0.1296 -0.0048
  847OPC    HW1 3714   1.355   3.744   4.015  0.4304  0.0591 -0.3912
  847OPC    HW2 3715   1.403   3.636   4.084  2.7071  1.0736 -0.2859
  847OPC     MW 3716   1.380   3.670   4.017  0.4517  0.0761 -0.1035
  848OPC     OW 3717   3.215   2.095   0.257  0.2084 -0.8275  0.2696
  848OPC    HW1 3718   3.184   2.014   0.241 -2.2486 -0.1745  1.1626
  848OPC    HW2 3719   3.220   2.131   0.178 -1.4572 -1.0040  0.0327
  848OPC     MW 3720   3.211   2.088   0.243 -0.4005 -0.7571  0.3665
  849OPC     OW 3721   2.439   0.149   5.360 -0.3473 -0.1013  0.4834
  849OPC    HW1 3722   2.507   0.196   5.331 -0.4385 -0.8806 -1.1396
  849OPC    HW2 3723   2.384   0.150   5.293 -0.6552 -1.8991  0.6624
  849OPC     MW 3724   2.441   0.156   5.346 -0.4063 -0.4820  0.2701
  850OPC     OW 3725   0.853   2.996   0.232 -0.0814  0.5583 -0.2661
  850OPC    HW1 3726   0.852   2.909   0.237  0.7448  0.4871 -1.0255
  850OPC    HW2 3727   0.932   3.014   0.198 -0.4785  1.5676 -0.7038
  850OPC     MW 3728   0.865   2.986   0.228 -0.0180  0.6967 -0.4430
  851OPC     OW 3729   4.561   0.468   0.766 -0.3490 -0.2978 -0.4003
  851OPC    HW1 3730   4.633   0.501   0.729 -0.2190 -1.0208 -0.8032
  851OPC    HW2 3731   4.592   0.422   0.833 -0.5110  0.1145 -0.0321
  851OPC     MW 3732   4.577   0.466   0.770 -0.3541 -0.3437 -0.4054
  852OPC     OW 3733   3.429   2.032   1.111 -0.1656 -0.2007 -0.6348
  852OPC    HW1 3734   3.380   1.963   1.132  0.2252 -0.2941 -0.0220
  852OPC    HW2 3735   3.473   2.005   1.041 -1.5547  0.1497 -1.6993
  852OPC     MW 3736   3.428   2.018   1.104 -0.3130 -0.1628 -0.7015
  853OPC     OW 3737   3.504   4.481   1.312  0.0080 -0.3905 -0.1068
  853OPC    HW1 3738   3.483   4.519   1.237  0.6632  0.1265 -0.0420
  853OPC    HW2 3739   3.539   4.405   1.287  2.1923  0.6572 -0.4989
  853OPC     MW 3740   3.506   4.475   1.297  0.4275 -0.1593 -0.1551
  854OPC     OW 3741   2.339   0.161   0.469 -0.2635 -0.5467  0.1021
  854OPC    HW1 3742   2.276   0.108   0.499  0.6766 -0.4490  2.4845
  854OPC    HW2 3743   2.339   0.226   0.527  1.4524 -0.0971 -0.3621
  854OPC     MW 3744   2.329   0.163   0.482  0.1290 -0.4659  0.3855
  855OPC     OW 3745   1.678   0.341   2.289 -0.0949 -0.0765  0.1025
  855OPC    HW1 3746   1.637   0.370   2.218 -1.1130 -1.4183  0.1075
  855OPC    HW2 3747   1.729   0.407   2.312 -0.8792  0.9425 -1.0015
  855OPC     MW 3748   1.680   0.355   2.282 -0.3611 -0.1242 -0.0598
  856OPC     OW 3749   1.066   2.289   0.878 -0.3266  0.6484  0.1397
  856OPC    HW1 3750   0.979   2.282   0.869 -0.2198 -0.6081 -0.0010
  856OPC    HW2 3751   1.078   2.292   0.964 -0.4227 -0.4326  0.1926
  856OPC     MW 3752   1.055   2.289   0.889 -0.3250  0.3031  0.1267
  857OPC     OW 3753   1.906   2.991   0.995  0.3830 -0.4991  0.3813
  857OPC    HW1 3754   1.963   3.043   1.034  0.0916  0.2658 -0.1937
  857OPC    HW2 3755   1.956   2.935   0.951  0.7996  1.6196 -2.0968
  857OPC     MW 3756   1.922   2.990   0.994  0.4014 -0.0731 -0.0696
  858OPC     OW 3757   0.472   4.644   3.249  0.2722  0.3298  0.4150
  858OPC    HW1 3758   0.544   4.625   3.295 -0.0952  1.1940  1.3994
  858OPC    HW2 3759   0.494   4.716   3.205 -0.2799  1.2237  1.5301
  858OPC     MW 3760   0.486   4.652   3.249  0.1364  0.5896  0.7252
  859OPC     OW 3761   0.702   0.110   1.476 -0.1116 -0.2422 -0.3584
  859OPC    HW1 3762   0.728   0.152   1.549  0.6260  0.8580 -1.2141
  859OPC    HW2 3763   0.658   0.041   1.507 -1.4128  1.1447  1.1477
  859OPC     MW 3764   0.699   0.106   1.491 -0.1948  0.1252 -0.2623
  860OPC     OW 3765   3.717   4.980   3.253 -0.8883  0.0576  0.2797
  860OPC    HW1 3766   3.672   4.972   3.327  0.5804  2.1997  1.4988
  860OPC    HW2 3767   3.800   4.979   3.278 -0.2472 -1.0444 -1.6078
  860OPC     MW 3768   3.722   4.978   3.267 -0.5766  0.2112  0.1810
  861OPC     OW 3769   1.641   4.385   4.957 -0.4315 -0.0143  0.4907
  861OPC    HW1 3770   1.669   4.409   5.036 -0.3651  0.6482  0.2727
  861OPC    HW2 3771   1.695   4.320   4.935  1.0882  1.3380  0.0142
  861OPC     MW 3772   1.653   4.379   4.966 -0.1972  0.2832  0.3881
  862OPC     OW 3773   1.785   2.946   4.493  0.5052 -0.1266 -0.3481
  862OPC    HW1 3774   1.821   2.939   4.572  0.4575 -0.3072 -0.3423
  862OPC    HW2 3775   1.806   2.872   4.454 -2.8150 -1.9573  0.8697
  862OPC     MW 3776   1.793   2.934   4.499  0.0077 -0.4238 -0.1671
  863OPC     OW 3777   0.512   1.172   3.703 -0.0787  0.3349 -0.3012
  863OPC    HW1 3778   0.591   1.195   3.673  0.1790  0.3211  0.3284
  863OPC    HW2 3779   0.462   1.241   3.684  0.0315  0.2577 -0.8923
  863OPC     MW 3780   0.516   1.186   3.696 -0.0243  0.3214 -0.2955
  864OPC     OW 3781   3.071   2.097   1.861  0.1007  0.5135  0.0287
  864OPC    HW1 3782   2.990   2.088   1.892  0.7089 -0.2223  1.4860
  864OPC    HW2 3783   3.062   2.158   1.799 -1.5158  0.6395  0.3412
  864OPC     MW 3784   3.058   2.105   1.857 -0.0482  0.4234  0.2902
  865OPC     OW 3785   3.357   0.067   3.102  0.0732 -0.3411 -0.4846
  865OPC    HW1 3786   3.382   0.058   3.185 -1.1903  0.3620  0.0089
  865OPC    HW2 3787   3.355   0.154   3.090 -0.5551 -0.4109 -0.9766
  865OPC     MW 3788   3.360   0.079   3.112 -0.2062 -0.2475 -0.4845
  866OPC     OW 3789   2.930   1.428   3.073  0.3148  0.2239  0.0408
  866OPC    HW1 3790   2.862   1.480   3.087 -0.2092 -0.6935  1.0371
  866OPC    HW2 3791   2.897   1.347   3.080  1.4402 -0.2462  0.2393
  866OPC     MW 3792   2.915   1.423   3.076  0.4036  0.0190  0.2173
  867OPC     OW 3793   3.813   0.791   3.323 -0.3416  0.0039 -0.1946
  867OPC    HW1 3794   3.769   0.845   3.375 -0.3397 -0.1842  0.0020
  867OPC    HW2 3795   3.797   0.712   3.356  1.2262  0.0177  0.7114
  867OPC     MW 3796   3.804   0.787   3.335 -0.1098 -0.0218 -0.0318
  868OPC     OW 3797   3.057   3.787   2.673  0.0774 -0.3431  1.1644
  868OPC    HW1 3798   2.993   3.818   2.723  0.0311 -0.3791  1.1272
  868OPC    HW2 3799   3.095   3.727   2.724  0.0434 -0.3647  1.1646
  868OPC     MW 3800   3.053   3.783   2.688  0.0656 -0.3515  1.1588
  869OPC     OW 3801   0.095   0.548   3.003  0.0667  0.1265  0.3344
  869OPC    HW1 3802   0.080   0.634   3.010  0.0830  0.2732 -1.0966
  869OPC    HW2 3803   0.171   0.545   2.960 -0.4282 -0.5890 -0.5178
  869OPC     MW 3804   0.104   0.561   2.998 -0.0040  0.0425 -0.0027
  870OPC     OW 3805   0.948   0.319   1.796 -0.4901  0.2260 -0.1459
  870OPC    HW1 3806   0.953   0.293   1.879  0.1157  0.8241  0.0092
  870OPC    HW2 3807   0.863   0.312   1.777 -0.5053 -0.7779  0.2351
  870OPC     MW 3808   0.936   0.314   1.805 -0.4029  0.1661 -0.0667
  871OPC     OW 3809   0.870   0.208   4.421  0.5200  0.0726 -0.1877
  871OPC    HW1 3810   0.803   0.242   4.464 -0.4419 -2.5327  0.5685
  871OPC    HW2 3811   0.833   0.169   4.352  1.6405  1.0896 -1.4368
  871OPC     MW 3812   0.855   0.207   4.417  0.5434 -0.1621 -0.2604
  872OPC     OW 3813   5.058   0.960   0.040 -0.5477  0.2238 -0.4069
  872OPC    HW1 3814   5.004   0.998  -0.017 -0.0583 -1.0516 -1.7759
  872OPC    HW2 3815   5.135   0.998   0.025  0.1418 -1.7402 -2.3736
  872OPC     MW 3816   5.062   0.971   0.030 -0.3734 -0.2548 -0.8997
  873OPC     OW 3817   3.380   3.446   3.549 -0.3474 -0.7686 -0.1310
  873OPC    HW1 3818   3.416   3.474   3.623 -1.4324  0.9085 -0.1715
  873OPC    HW2 3819   3.390   3.359   3.552  1.8961 -0.5376  0.7250
  873OPC     MW 3820   3.387   3.437   3.560 -0.1763 -0.4867 -0.0106
  874OPC     OW 3821   4.550   2.297   5.262  0.2986 -0.7570 -0.9694
  874OPC    HW1 3822   4.531   2.365   5.313  0.7121 -0.1707 -1.5703
  874OPC    HW2 3823   4.525   2.323   5.183  1.8705 -0.6599 -1.4778
  874OPC     MW 3824   4.544   2.311   5.258  0.5918 -0.6561 -1.1334
  875OPC     OW 3825   2.579   0.618   3.344 -0.5046  0.3089  0.8213
  875OPC    HW1 3826   2.552   0.689   3.387  0.5358  0.0441  2.0018
  875OPC    HW2 3827   2.546   0.552   3.390 -1.3582  0.0056 -0.1948
  875OPC     MW 3828   2.570   0.619   3.357 -0.4770  0.2250  0.8456
  876OPC     OW 3829   4.068   4.283   2.270  0.1292  0.4061  0.0269
  876OPC    HW1 3830   4.049   4.294   2.185 -0.7637  0.0534  0.1726
  876OPC    HW2 3831   4.039   4.357   2.307  0.8569  0.7240 -0.0138
  876OPC     MW 3832   4.061   4.296   2.263  0.1049  0.4008  0.0424
  877OPC     OW 3833   0.097   4.106   4.684  0.0194  0.5294  0.4247
  877OPC    HW1 3834   0.085   4.109   4.598 -0.3077 -0.0696  0.4383
  877OPC    HW2 3835   0.174   4.066   4.693 -0.2737 -0.0563  0.4124
  877OPC     MW 3836   0.106   4.100   4.672 -0.0722  0.3543  0.4251
  878OPC     OW 3837   0.917   0.186   3.947 -0.2948  0.3945  0.2344
  878OPC    HW1 3838   0.917   0.270   3.925 -2.8465  0.1850 -0.9870
  878OPC    HW2 3839   0.836   0.174   3.979 -1.1818 -2.1803 -2.5200
  878OPC     MW 3840   0.905   0.197   3.948 -0.8028 -0.0168 -0.3530
  879OPC     OW 3841   1.049   2.512   1.695 -0.9126 -0.0944  0.5131
  879OPC    HW1 3842   1.051   2.583   1.644  0.1951 -0.6962 -0.3288
  879OPC    HW2 3843   1.090   2.538   1.767 -0.9445  0.2739  0.4005
  879OPC     MW 3844   1.055   2.526   1.698 -0.7536 -0.1290  0.3721
  880OPC     OW 3845   0.612   0.489   3.754 -0.3301  0.0714 -0.1805
  880OPC    HW1 3846   0.606   0.469   3.839  0.1466 -0.3613 -0.2450
  880OPC    HW2 3847   0.603   0.412   3.714 -0.9820  0.3263 -0.5480
  880OPC     MW 3848   0.610   0.475   3.761 -0.3560  0.0451 -0.2444
  881OPC     OW 3849   4.983   4.351   3.692  0.9538 -0.3910 -0.2169
  881OPC    HW1 3850   4.905   4.368   3.658  1.4639  0.7380 -0.8764
  881OPC    HW2 3851   5.003   4.271   3.662  0.4420 -0.3112 -0.7662
  881OPC     MW 3852   4.975   4.341   3.683  0.9534 -0.2127 -0.3957
  882OPC     OW 3853   3.469   0.148   2.007 -0.1119 -0.4937  0.2768
  882OPC    HW1 3854   3.510   0.127   1.933 -0.1923 -0.6358  0.2714
  882OPC    HW2 3855   3.435   0.226   1.990 -1.1839 -1.0571 -0.2866
  882OPC     MW 3856   3.470   0.156   1.993 -0.2822 -0.5979  0.1927
  883OPC     OW 3857   4.745   4.739   1.082 -0.1195  0.0834 -0.1542
  883OPC    HW1 3858   4.786   4.796   1.030 -0.8451  0.2305 -0.5807
  883OPC    HW2 3859   4.663   4.769   1.085 -0.4122 -0.6920 -0.0387
  883OPC     MW 3860   4.739   4.752   1.074 -0.2699 -0.0093 -0.2002
  884OPC     OW 3861   0.109   5.024   4.220  0.7972  0.2208 -0.0064
  884OPC    HW1 3862   0.174   5.082   4.212  2.1720 -0.9963  1.5643
  884OPC    HW2 3863   0.151   4.950   4.241 -1.1102 -0.5428  1.3241
  884OPC     MW 3864   0.125   5.022   4.222  0.7185 -0.0718  0.4220
  885OPC     OW 3865   1.747   0.814   0.711 -0.3403  0.2152  0.5168
  885OPC    HW1 3866   1.728   0.748   0.765 -1.8456 -0.6636 -0.9810
  885OPC    HW2 3867   1.668   0.847   0.691  0.2866  1.4858  0.0539
  885OPC     MW 3868   1.732   0.809   0.716 -0.4701  0.2731  0.2272
  886OPC     OW 3869   0.848   5.047   0.308 -0.0457 -0.0417  0.0211
  886OPC    HW1 3870   0.871   4.981   0.361  0.7848  1.2330  1.3081
  886OPC    HW2 3871   0.878   5.022   0.230  0.2463 -1.1971  0.4827
  886OPC     MW 3872   0.856   5.033   0.305  0.1202 -0.0241  0.2794
  887OPC     OW 3873   1.305   0.210   2.036  0.9440 -0.1171  0.0089
  887OPC    HW1 3874   1.248   0.207   2.103  0.2386 -2.1795 -0.6146
  887OPC    HW2 3875   1.282   0.282   1.993 -0.5832 -0.3632  0.3431
  887OPC     MW 3876   1.293   0.220   2.040  0.6142 -0.4581 -0.0339
  888OPC     OW 3877   1.372   3.784   1.840  0.0396  0.5914 -0.5271
  888OPC    HW1 3878   1.403   3.801   1.760 -0.2078 -0.9379 -0.9938
  888OPC    HW2 3879   1.400   3.702   1.855 -0.7676  0.4888  0.5287
  888OPC     MW 3880   1.381   3.774   1.830 -0.1162  0.3504 -0.4402
  889OPC     OW 3881   3.877   0.554   2.886  0.0481  0.3741  0.4111
  889OPC    HW1 3882   3.918   0.522   2.956  1.4179 -0.0033 -0.5511
  889OPC    HW2 3883   3.917   0.631   2.872 -1.1877  1.1363  0.8793
  889OPC     MW 3884   3.889   0.561   2.895  0.0678  0.4310  0.3382
  890OPC     OW 3885   4.072   2.302   2.979 -0.5129 -0.4349 -0.1447
  890OPC    HW1 3886   4.038   2.362   2.926  0.5661 -1.8659 -2.6257
  890OPC    HW2 3887   4.003   2.253   3.001 -0.9247 -0.0542 -0.5552
  890OPC     MW 3888   4.057   2.304   2.975 -0.4144 -0.5902 -0.5718
  891OPC     OW 3889   0.629   0.502   1.456 -0.4923 -0.2058 -0.0587
  891OPC    HW1 3890   0.697   0.492   1.402 -0.7242 -0.3956 -0.3167
  891OPC    HW2 3891   0.559   0.491   1.405 -0.7495  1.0009 -0.0159
  891OPC     MW 3892   0.629   0.499   1.441 -0.5645 -0.0556 -0.0905
  892OPC     OW 3893   3.897   1.406   4.161 -0.0110 -0.4419 -0.0787
  892OPC    HW1 3894   3.940   1.380   4.090 -0.1597  0.6815 -0.6127
  892OPC    HW2 3895   3.823   1.361   4.158  0.2792 -0.9107 -0.2650
  892OPC     MW 3896   3.893   1.396   4.150  0.0099 -0.3452 -0.1850
  893OPC     OW 3897   3.287   2.820   3.870 -0.0995 -0.4878  0.2694
  893OPC    HW1 3898   3.368   2.835   3.842 -0.1650  0.2738  0.4607
  893OPC    HW2 3899   3.298   2.806   3.956 -0.1121 -0.9377  0.2002
  893OPC     MW 3900   3.300   2.820   3.879 -0.1111 -0.4418  0.2874
  894OPC     OW 3901   1.058   4.631   2.357  0.1492 -0.4520  0.5987
  894OPC    HW1 3902   1.075   4.549   2.382  0.1493 -0.8222 -0.5533
  894OPC    HW2 3903   1.106   4.680   2.412  0.3989 -1.2255  1.0886
  894OPC     MW 3904   1.068   4.626   2.369  0.1861 -0.6213  0.5009
  895OPC     OW 3905   4.430   4.971   4.569 -0.8003 -0.1742  0.3948
  895OPC    HW1 3906   4.513   4.986   4.590 -0.9018 -1.2083  1.6602
  895OPC    HW2 3907   4.396   5.051   4.563 -0.0828  0.2314  1.4516
  895OPC     MW 3908   4.437   4.985   4.571 -0.7095 -0.2668  0.7379
  896OPC     OW 3909   1.926   5.124   0.722  0.0060 -0.5899  0.1645
  896OPC    HW1 3910   1.870   5.070   0.762 -1.7002  1.0221  0.1040
  896OPC    HW2 3911   1.898   5.124   0.639 -0.2351  0.5658  0.2228
  896OPC     MW 3912   1.913   5.116   0.716 -0.2816 -0.1812  0.1642
  897OPC     OW 3913   0.648   3.728   3.691 -0.4570  0.3248  0.2953
  897OPC    HW1 3914   0.562   3.720   3.679 -0.1444 -1.6764 -1.0539
  897OPC    HW2 3915   0.668   3.662   3.744  0.2623  0.8378  0.6879
  897OPC     MW 3916   0.638   3.717   3.697 -0.3045  0.1050  0.1539
  898OPC     OW 3917   3.649   2.485   4.324 -0.3000  0.5311 -0.1950
  898OPC    HW1 3918   3.576   2.491   4.371  0.0706  2.0508  0.2374
  898OPC    HW2 3919   3.657   2.564   4.288  1.1878  0.4360 -0.1522
  898OPC     MW 3920   3.640   2.498   4.325 -0.0254  0.7416 -0.1252
  899OPC     OW 3921   1.302   3.804   0.277  0.6181  0.4956 -0.8137
  899OPC    HW1 3922   1.383   3.825   0.302  0.4573 -0.4903  0.6697
  899OPC    HW2 3923   1.253   3.866   0.314  0.5089 -0.1987  0.2535
  899OPC     MW 3924   1.306   3.816   0.286  0.5782  0.2475 -0.4369
  900OPC     OW 3925   0.013   3.513   1.948 -0.1814 -0.2112  0.3034
  900OPC    HW1 3926   0.077   3.511   1.888  0.6283  0.8619  1.0975
  900OPC    HW2 3927   0.008   3.597   1.970 -0.4197 -0.5944  1.7892
  900OPC     MW 3928   0.022   3.525   1.942 -0.0970 -0.1092  0.6402
  901OPC     OW 3929   0.497   4.978   4.140 -0.1193 -0.1301 -0.2555
  901OPC    HW1 3930   0.536   4.968   4.062 -0.4754  0.9462 -0.5944
  901OPC    HW2 3931   0.564   4.987   4.195  0.1433  0.7614 -0.6930
  901OPC     MW 3932   0.513   4.978   4.137 -0.1331  0.1607 -0.3703
  902OPC     OW 3933   3.707   2.080   0.315 -0.2840 -0.2413 -0.1303
  902OPC    HW1 3934   3.695   2.065   0.230  0.3353  0.4969 -0.3704
  902OPC    HW2 3935   3.629   2.106   0.343 -0.0934  1.3310 -0.9178
  902OPC     MW 3936   3.694   2.082   0.307 -0.1643  0.1001 -0.2821
  903OPC     OW 3937   3.737   4.071   2.181  0.5351  0.0657  0.0919
  903OPC    HW1 3938   3.821   4.044   2.184  0.0698 -1.4401  1.8613
  903OPC    HW2 3939   3.733   4.116   2.107  3.1229  0.8931  0.3222
  903OPC     MW 3940   3.749   4.074   2.171  0.8487 -0.0343  0.3874
  904OPC     OW 3941   5.034   0.297   4.839 -0.1523 -0.1091 -0.3354
  904OPC    HW1 3942   5.100   0.331   4.794  0.2027 -0.3378  0.0125
  904OPC    HW2 3943   5.050   0.212   4.839  0.0120 -0.0892  0.4617
  904OPC     MW 3944   5.046   0.290   4.832 -0.0756 -0.1399 -0.1664
  905OPC     OW 3945   2.855   3.022   2.023 -0.1032 -0.2222 -0.0608
  905OPC    HW1 3946   2.777   2.983   2.022 -0.5651  0.6492 -0.8758
  905OPC    HW2 3947   2.902   2.976   2.080 -0.6731 -1.8194 -0.8220
  905OPC     MW 3948   2.851   3.010   2.031 -0.2556 -0.3295 -0.2937
  906OPC     OW 3949   0.972   1.762   0.648 -0.3491  0.2113 -0.4160
  906OPC    HW1 3950   0.909   1.820   0.662  0.6073  0.6644  3.0546
  906OPC    HW2 3951   1.045   1.805   0.670  1.0257 -0.8286 -2.6170
  906OPC     MW 3952   0.974   1.777   0.653 -0.0047  0.1246 -0.2285
  907OPC     OW 3953   4.389   2.175   1.541  0.3003  0.1953  0.7849
  907OPC    HW1 3954   4.382   2.216   1.618 -0.9703  0.8993  0.3417
  907OPC    HW2 3955   4.314   2.130   1.535  0.3843  0.1420 -0.0228
  907OPC     MW 3956   4.377   2.175   1.551  0.1252  0.2915  0.6001
  908OPC     OW 3957   2.167   1.312   3.865  0.0864 -1.0644 -0.2104
  908OPC    HW1 3958   2.082   1.293   3.869 -0.0457 -0.7376 -1.2488
  908OPC    HW2 3959   2.199   1.254   3.808  0.2163 -0.0514 -1.1900
  908OPC     MW 3960   2.159   1.300   3.857  0.0862 -0.8665 -0.5084
  909OPC     OW 3961   2.039   0.075   3.571 -0.0378 -0.3514 -0.2996
  909OPC    HW1 3962   2.085   0.060   3.498  2.7260 -0.1667  1.2837
  909OPC    HW2 3963   2.071   0.016   3.627 -0.4570  1.0006  1.4205
  909OPC     MW 3964   2.050   0.064   3.569  0.3085 -0.1244  0.1882
  910OPC     OW 3965   3.561   0.828   0.435 -0.0519  0.3325  0.5048
  910OPC    HW1 3966   3.488   0.858   0.397 -0.0584  0.7717  0.8625
  910OPC    HW2 3967   3.533   0.796   0.511  0.3542  2.1109  1.4520
  910OPC     MW 3968   3.546   0.827   0.440  0.0072  0.6601  0.6976
  911OPC     OW 3969   2.944   1.757   0.688  0.3718 -0.2565 -0.4954
  911OPC    HW1 3970   2.944   1.704   0.757 -1.0203  0.8873  0.4430
  911OPC    HW2 3971   2.959   1.836   0.723  2.4849  0.0175 -1.8642
  911OPC     MW 3972   2.946   1.761   0.704  0.4784 -0.0470 -0.5590
  912OPC     OW 3973   1.832   4.828   3.060  0.0690  0.5172 -0.3146
  912OPC    HW1 3974   1.851   4.751   3.097  1.1448  0.3632 -1.1301
  912OPC    HW2 3975   1.813   4.807   2.977 -0.7627  1.0162 -0.2595
  912OPC     MW 3976   1.832   4.814   3.053  0.1050  0.5682 -0.4270
  913OPC     OW 3977   3.694   1.788   4.801  0.0208  0.2039  0.4852
  913OPC    HW1 3978   3.749   1.849   4.831  2.5421 -1.3150 -0.6676
  913OPC    HW2 3979   3.695   1.727   4.864  1.9045 -1.0239 -0.6167
  913OPC     MW 3980   3.703   1.788   4.815  0.6715 -0.2018  0.1523
  914OPC     OW 3981   1.627   5.124   1.643  0.3356 -0.3994 -0.1808
  914OPC    HW1 3982   1.671   5.176   1.698  0.7308  0.6985 -1.4660
  914OPC    HW2 3983   1.549   5.162   1.637  0.4392 -0.2566 -0.6941
  914OPC     MW 3984   1.622   5.138   1.651  0.4094 -0.2162 -0.4465
  915OPC     OW 3985   1.717   0.581   3.300 -0.8801  0.1775  0.4488
  915OPC    HW1 3986   1.681   0.654   3.268  1.4421  0.6706 -1.2620
  915OPC    HW2 3987   1.787   0.610   3.343 -0.8046 -0.9509  1.1294
  915OPC     MW 3988   1.722   0.596   3.302 -0.5258  0.0837  0.2966
  916OPC     OW 3989   3.407   3.699   4.197 -0.4768 -0.1995  0.6566
  916OPC    HW1 3990   3.442   3.667   4.271 -1.5452  0.2707  1.3978
  916OPC    HW2 3991   3.363   3.630   4.165 -0.3076 -0.3096  0.6618
  916OPC     MW 3992   3.405   3.684   4.203 -0.6096 -0.1462  0.7668
  917OPC     OW 3993   0.474   2.359   4.914 -0.3423  0.2275 -0.7862
  917OPC    HW1 3994   0.514   2.294   4.955 -0.1989  0.2141 -0.9462
  917OPC    HW2 3995   0.482   2.339   4.830  1.2953  1.3390 -0.9524
  917OPC     MW 3996   0.481   2.347   4.908 -0.0792  0.3897 -0.8347
  918OPC     OW 3997   1.149   4.432   0.179  0.6432 -0.2347  0.0185
  918OPC    HW1 3998   1.077   4.392   0.208 -1.2908  1.0665 -2.6355
  918OPC    HW2 3999   1.202   4.366   0.157 -0.6696 -1.2686 -0.1453
  918OPC     MW 4000   1.146   4.416   0.180  0.1636 -0.1955 -0.3977
  919OPC     OW 4001   2.377   0.558   4.610  0.2556  0.0254  0.2560
  919OPC    HW1 4002   2.295   0.573   4.586  0.4067 -0.7603 -0.8918
  919OPC    HW2 4003   2.392   0.616   4.673 -0.9596  0.6304  0.0139
  919OPC     MW 4004   2.367   0.569   4.616  0.0985 -0.0013  0.0505
  920OPC     OW 4005   2.660   1.127   3.779 -0.0255  0.3208  0.0372
  920OPC    HW1 4006   2.635   1.122   3.696  1.0921  0.7386 -0.3471
  920OPC    HW2 4007   2.632   1.205   3.805 -1.4730 -0.3117  0.4554
  920OPC     MW 4008   2.652   1.138   3.770 -0.0740  0.2891  0.0422
  921OPC     OW 4009   3.305   1.248   5.348  0.0107 -0.2032  0.2748
  921OPC    HW1 4010   3.314   1.176   5.396  0.1569  0.3710  1.1307
  921OPC    HW2 4011   3.286   1.310   5.407  1.2785  0.7386 -0.2691
  921OPC     MW 4012   3.303   1.246   5.364  0.2195  0.0207  0.3211
  922OPC     OW 4013   0.466   4.130   0.253  0.2720 -0.2401  0.2877
  922OPC    HW1 4014   0.474   4.178   0.326  2.6713  1.8045 -1.1637
  922OPC    HW2 4015   0.539   4.082   0.253  0.2182 -0.3252 -0.7035
  922OPC     MW 4016   0.478   4.130   0.264  0.6185  0.0491 -0.0731
  923OPC     OW 4017   2.724   2.384   1.370 -0.1478 -0.3243 -0.3005
  923OPC    HW1 4018   2.664   2.324   1.351  0.4769 -1.0577 -0.0197
  923OPC    HW2 4019   2.693   2.457   1.333 -1.3404 -0.6113  0.0851
  923OPC     MW 4020   2.711   2.386   1.362 -0.2316 -0.4750 -0.2021
  924OPC     OW 4021   1.959   1.141   4.276 -0.1423 -0.1328 -0.0135
  924OPC    HW1 4022   1.918   1.217   4.291 -0.3465 -0.0439 -0.9917
  924OPC    HW2 4023   1.930   1.089   4.340 -1.6365 -0.0056 -0.5465
  924OPC     MW 4024   1.949   1.145   4.288 -0.3933 -0.1009 -0.2365
  925OPC     OW 4025   5.003   0.679   0.216 -0.1655 -0.1496 -0.6678
  925OPC    HW1 4026   5.026   0.716   0.141 -1.5112 -1.7153 -1.9325
  925OPC    HW2 4027   4.987   0.596   0.194 -1.4989 -0.4421  1.1690
  925OPC     MW 4028   5.004   0.672   0.202 -0.5612 -0.4241 -0.5833
  926OPC     OW 4029   3.444   3.662   2.386 -0.2747  0.2286  0.1039
  926OPC    HW1 4030   3.442   3.664   2.299 -1.9144  0.8522  0.1254
  926OPC    HW2 4031   3.469   3.580   2.404 -0.6256 -0.1207 -0.9441
  926OPC     MW 4032   3.447   3.650   2.376 -0.5687  0.2691 -0.0478
  927OPC     OW 4033   3.862   1.353   4.767  0.6099 -0.4831  0.2185
  927OPC    HW1 4034   3.874   1.344   4.853 -0.9951 -0.5030  0.4778
  927OPC    HW2 4035   3.913   1.291   4.732  2.1991  0.2885  1.0567
  927OPC     MW 4036   3.871   1.343   4.774  0.6075 -0.3721  0.3808
  928OPC     OW 4037   3.004   1.858   2.272  0.4349 -0.3382 -0.5367
  928OPC    HW1 4038   3.029   1.906   2.204  0.4275 -0.9322 -0.9651
  928OPC    HW2 4039   2.921   1.880   2.284  1.0412  1.5426  0.8018
  928OPC     MW 4040   2.996   1.868   2.264  0.5233 -0.1481 -0.4023
  929OPC     OW 4041   4.588   5.034   2.198 -0.0732 -0.3379  0.6772
  929OPC    HW1 4042   4.539   5.001   2.133 -0.5721 -0.1430  0.9463
  929OPC    HW2 4043   4.565   4.986   2.267  0.2407 -0.3535  0.7714
  929OPC     MW 4044   4.577   5.022   2.199 -0.1006 -0.3116  0.7308
  930OPC     OW 4045   4.419   0.681   4.971 -0.2022  0.0043  0.2054
  930OPC    HW1 4046   4.344   0.681   5.016 -0.6910  0.5699 -0.5806
  930OPC    HW2 4047   4.437   0.766   4.962 -0.2494 -0.0957 -0.8964
  930OPC     MW 4048   4.411   0.694   4.976 -0.2813  0.0731 -0.0732
  931OPC     OW 4049   1.951   1.587   4.778 -0.2584  0.0859 -0.8560
  931OPC    HW1 4050   1.967   1.599   4.863 -0.6234 -1.4355 -0.5489
  931OPC    HW2 4051   2.026   1.552   4.748 -0.4568 -0.2773 -0.9412
  931OPC     MW 4052   1.965   1.583   4.786 -0.3416 -0.1925 -0.8230
  932OPC     OW 4053   2.597   1.451   4.136 -0.4982 -0.0908 -0.2712
  932OPC    HW1 4054   2.516   1.481   4.142  0.2277  1.8184  1.1077
  932OPC    HW2 4055   2.602   1.394   4.202 -0.5396  0.3090  0.0850
  932OPC     MW 4056   2.586   1.447   4.146 -0.3972  0.2503 -0.0153
  933OPC     OW 4057   0.424   4.737   3.963 -0.0858  0.2503 -0.7586
  933OPC    HW1 4058   0.478   4.668   3.962 -0.9281 -0.4247 -1.0918
  933OPC    HW2 4059   0.457   4.788   4.025 -0.5638 -1.3802  0.9341
  933OPC     MW 4060   0.437   4.734   3.972 -0.2808 -0.0901 -0.5577
  934OPC     OW 4061   0.955   1.685   0.382  0.3613  0.0299  1.0422
  934OPC    HW1 4062   0.993   1.759   0.357  2.9646 -1.5170 -0.0570
  934OPC    HW2 4063   0.946   1.694   0.469 -0.7782  2.1314  0.7621
  934OPC     MW 4064   0.959   1.697   0.391  0.5775  0.1118  0.8384
  935OPC     OW 4065   1.183   1.298   4.531 -0.1469 -0.1330 -0.3921
  935OPC    HW1 4066   1.166   1.335   4.608  0.1571  0.1578 -0.4650
  935OPC    HW2 4067   1.238   1.232   4.552 -0.0115 -0.0128 -0.3675
  935OPC     MW 4068   1.189   1.294   4.545 -0.0820 -0.0723 -0.3994
  936OPC     OW 4069   4.271   3.294   3.955 -0.2995  0.3096 -0.3012
  936OPC    HW1 4070   4.303   3.374   3.969  1.6685 -0.4121 -0.3567
  936OPC    HW2 4071   4.247   3.297   3.871  2.9359 -0.0510 -1.3957
  936OPC     MW 4072   4.272   3.306   3.944  0.4694  0.1497 -0.4712
  937OPC     OW 4073   3.797   1.626   0.957  0.1025 -0.1630 -0.7912
  937OPC    HW1 4074   3.813   1.558   0.904  1.5603  0.4903 -1.2506
  937OPC    HW2 4075   3.804   1.695   0.904  0.1723  0.4298 -0.0226
  937OPC     MW 4076   3.801   1.626   0.941  0.3282  0.0211 -0.7455
  938OPC     OW 4077   4.019   2.098   0.214  0.1439 -0.5481 -0.5484
  938OPC    HW1 4078   3.950   2.065   0.172 -0.8594 -2.1556  2.0753
  938OPC    HW2 4079   3.985   2.128   0.289  1.8885  1.4978 -0.4910
  938OPC     MW 4080   4.004   2.097   0.219  0.2534 -0.4834 -0.1523
  939OPC     OW 4081   3.294   1.141   2.814  0.4761  0.5439 -0.2285
  939OPC    HW1 4082   3.268   1.184   2.742 -2.3819  1.4878  1.2196
  939OPC    HW2 4083   3.250   1.181   2.878  2.1482 -0.9125  1.9472
  939OPC     MW 4084   3.284   1.153   2.813  0.3010  0.4682  0.3067
  940OPC     OW 4085   1.789   3.785   0.386  0.4931 -0.2871 -0.2488
  940OPC    HW1 4086   1.807   3.732   0.454  1.8472 -1.0526 -1.1675
  940OPC    HW2 4087   1.779   3.730   0.319 -2.0373  0.3562 -0.5176
  940OPC     MW 4088   1.790   3.769   0.386  0.3194 -0.3052 -0.4242
  941OPC     OW 4089   1.889   3.110   5.280  0.1056 -0.3039 -0.2717
  941OPC    HW1 4090   1.813   3.068   5.291  0.5211 -0.8961  0.4046
  941OPC    HW2 4091   1.938   3.083   5.347  1.3174 -0.8138 -1.3246
  941OPC     MW 4092   1.885   3.100   5.291  0.3460 -0.4668 -0.3271
  942OPC     OW 4093   4.449   0.362   2.916 -0.0183  0.7380 -0.0243
  942OPC    HW1 4094   4.485   0.366   2.996 -1.3566  1.1214  0.5916
  942OPC    HW2 4095   4.487   0.292   2.880 -0.3475 -0.2510  1.4621
  942OPC     MW 4096   4.460   0.352   2.923 -0.2644  0.6485  0.2863
  943OPC     OW 4097   0.268   1.607   1.714 -0.3268 -0.5345  0.3891
  943OPC    HW1 4098   0.231   1.580   1.639 -0.3222 -0.9308  0.5290
  943OPC    HW2 4099   0.256   1.540   1.768  0.0709 -0.4259  0.6134
  943OPC     MW 4100   0.261   1.593   1.711 -0.2674 -0.5770  0.4429
  944OPC     OW 4101   0.167   3.549   4.900  0.0510  0.5740  0.7487
  944OPC    HW1 4102   0.085   3.572   4.884  0.3977  1.4530  0.2231
  944OPC    HW2 4103   0.204   3.621   4.932  0.1382 -0.3226  2.8565
  944OPC     MW 4104   0.160   3.563   4.902  0.1151  0.5714  0.9823
  945OPC     OW 4105   2.690   1.736   0.969  0.1618 -0.2786  0.1687
  945OPC    HW1 4106   2.644   1.796   1.013 -2.5531 -1.6460 -0.6430
  945OPC    HW2 4107   2.674   1.755   0.886  1.4001 -0.6042 -0.1662
  945OPC     MW 4108   2.681   1.748   0.963 -0.0564 -0.5287 -0.0007
  946OPC     OW 4109   2.870   3.089   5.313 -0.1026  0.0061 -0.3770
  946OPC    HW1 4110   2.908   3.012   5.330 -0.4203 -0.3419 -1.2040
  946OPC    HW2 4111   2.850   3.084   5.228  0.3953  1.2394 -0.5862
  946OPC     MW 4112   2.873   3.077   5.303 -0.0759  0.1370 -0.5302
  947OPC     OW 4113   4.753   0.353   4.757 -0.0295 -0.3858 -0.1750
  947OPC    HW1 4114   4.837   0.337   4.774 -0.4719 -0.6926  1.8905
  947OPC    HW2 4115   4.743   0.437   4.779 -0.0670 -0.0197 -1.4475
  947OPC     MW 4116   4.764   0.363   4.763 -0.1006 -0.3770 -0.0582
  948OPC     OW 4117   2.558   5.158   3.061  0.2242  0.0063  0.0896
  948OPC    HW1 4118   2.632   5.165   3.106  0.2259  0.9060 -0.0377
  948OPC    HW2 4119   2.584   5.137   2.981  0.6268  3.1623 -0.7503
  948OPC     MW 4120   2.573   5.156   3.056  0.2841  0.6053 -0.0534
  949OPC     OW 4121   4.830   0.698   2.013  0.4300 -0.0029 -0.1383
  949OPC    HW1 4122   4.800   0.625   2.050  1.6173  0.0951  1.1196
  949OPC    HW2 4123   4.783   0.706   1.940 -0.5365 -1.3706  0.3077
  949OPC     MW 4124   4.819   0.688   2.008  0.4630 -0.1905  0.1134
  950OPC     OW 4125   4.288   0.818   2.897 -0.6123 -0.2446  0.1551
  950OPC    HW1 4126   4.203   0.821   2.879 -0.3397  0.3190 -1.1544
  950OPC    HW2 4127   4.314   0.900   2.881  0.3099 -0.5981 -0.1878
  950OPC     MW 4128   4.279   0.831   2.892 -0.4361 -0.2136 -0.0890
  951OPC     OW 4129   0.117   1.640   0.124  0.9888  0.0292 -0.5107
  951OPC    HW1 4130   0.115   1.722   0.093 -1.6785 -0.4908 -1.9912
  951OPC    HW2 4131   0.052   1.637   0.181  1.2805 -0.9768 -0.2071
  951OPC     MW 4132   0.107   1.652   0.128  0.6379 -0.1963 -0.6845
  952OPC     OW 4133   5.093   5.033   0.014  0.4339  0.0736 -0.4237
  952OPC    HW1 4134   5.093   5.061  -0.069  2.2903  0.3673 -0.3633
  952OPC    HW2 4135   5.084   5.106   0.060 -3.2958 -0.2713 -0.2800
  952OPC     MW 4136   5.092   5.048   0.008  0.1571  0.0660 -0.3936
  953OPC     OW 4137   5.008   1.768   5.126 -0.1224  0.5670 -0.2022
  953OPC    HW1 4138   5.007   1.839   5.075 -4.2365  2.0145  1.5528
  953OPC    HW2 4139   5.007   1.800   5.207 -2.7931 -1.3515  0.6483
  953OPC     MW 4140   5.008   1.783   5.130 -1.1249  0.4975  0.1826
  954OPC     OW 4141   1.397   3.415   0.431 -0.1398 -0.0120  0.1499
  954OPC    HW1 4142   1.441   3.484   0.460  0.1418  0.1891 -0.7146
  954OPC    HW2 4143   1.314   3.437   0.441 -0.0518  0.4337 -0.0840
  954OPC     MW 4144   1.391   3.428   0.437 -0.0852  0.0834 -0.0124
  955OPC     OW 4145   1.839   3.709   4.687 -0.0160  0.2046  0.4004
  955OPC    HW1 4146   1.915   3.682   4.721 -0.4886 -0.4903  0.9068
  955OPC    HW2 4147   1.785   3.711   4.755 -1.3964 -2.7030 -0.4708
  955OPC     MW 4148   1.843   3.705   4.702 -0.2897 -0.3276  0.3464
  956OPC     OW 4149   0.290   1.971   4.117  0.3993 -0.4186 -0.2535
  956OPC    HW1 4150   0.350   1.963   4.180  0.7347  0.0167 -0.5068
  956OPC    HW2 4151   0.337   1.997   4.048  0.5391 -3.5891 -1.5246
  956OPC     MW 4152   0.306   1.974   4.116  0.4695 -0.8227 -0.4787
  957OPC     OW 4153   2.805   0.734   4.505  0.7037 -0.1093  0.5632
  957OPC    HW1 4154   2.843   0.748   4.583  0.6013 -2.4168  1.1069
  957OPC    HW2 4155   2.869   0.698   4.458 -0.1896 -2.2877  0.8858
  957OPC     MW 4156   2.820   0.731   4.510  0.5566 -0.7719  0.6912
  958OPC     OW 4157   1.070   1.275   0.056  0.2673 -0.3065 -0.5825
  958OPC    HW1 4158   1.152   1.262   0.085 -0.1002 -0.7562  0.2841
  958OPC    HW2 4159   1.057   1.360   0.071 -0.1366 -0.6464  1.2381
  958OPC     MW 4160   1.081   1.286   0.062  0.1533 -0.4231 -0.1855
  959OPC     OW 4161   3.945   5.008   2.311 -0.6937  0.0945  0.4156
  959OPC    HW1 4162   3.870   5.023   2.270 -0.2338  1.6135  0.0447
  959OPC    HW2 4163   3.996   5.075   2.286  0.4184 -0.2874  1.5141
  959OPC     MW 4164   3.942   5.020   2.301 -0.4616  0.2625  0.5231
  960OPC     OW 4165   2.240   2.165   1.090  0.4279 -0.1349 -1.0104
  960OPC    HW1 4166   2.204   2.233   1.049 -0.7249  0.1030  0.3137
  960OPC    HW2 4167   2.262   2.110   1.025  0.0430  0.8621 -2.0023
  960OPC     MW 4168   2.238   2.167   1.074  0.2006  0.0476 -0.9614
  961OPC     OW 4169   4.658   0.281   5.071 -0.4959 -0.0530 -0.3494
  961OPC    HW1 4170   4.639   0.224   5.133 -2.4244  1.8534  0.9554
  961OPC    HW2 4171   4.746   0.279   5.067 -0.3876 -1.0090  1.6703
  961OPC     MW 4172   4.668   0.272   5.079 -0.7648  0.0874  0.1419
  962OPC     OW 4173   2.310   0.251   2.166  0.1295 -0.9084  0.3255
  962OPC    HW1 4174   2.313   0.189   2.104  0.6533 -1.0134  0.4477
  962OPC    HW2 4175   2.321   0.207   2.240 -1.0581 -0.8503  0.5555
  962OPC     MW 4176   2.312   0.235   2.168  0.0315 -0.9153  0.3773
  963OPC     OW 4177   1.378   0.586   1.276 -0.0849 -0.3386 -0.3417
  963OPC    HW1 4178   1.370   0.527   1.340 -3.1274 -0.1191 -0.3444
  963OPC    HW2 4179   1.397   0.660   1.318  2.1696 -0.9619 -0.1808
  963OPC     MW 4180   1.379   0.588   1.291 -0.2013 -0.3982 -0.3184
  964OPC     OW 4181   3.010   2.191   0.409  0.2291  0.0348 -0.0159
  964OPC    HW1 4182   2.987   2.273   0.389  0.6386  0.0736 -0.3376
  964OPC    HW2 4183   3.071   2.171   0.349  0.8570 -0.1499  0.6603
  964OPC     MW 4184   3.016   2.200   0.397  0.3823  0.0132  0.0364
  965OPC     OW 4185   1.403   2.297   5.153  0.3696  0.2978  0.1720
  965OPC    HW1 4186   1.461   2.264   5.209  2.0598  1.1459 -0.9992
  965OPC    HW2 4187   1.392   2.233   5.095 -0.5849 -0.1907  0.8639
  965OPC     MW 4188   1.410   2.283   5.153  0.4783  0.3510  0.1011
  966OPC     OW 4189   4.100   0.792   0.963  0.1457  0.1228 -0.3462
  966OPC    HW1 4190   4.159   0.764   1.020 -1.3036 -0.8878  0.7353
  966OPC    HW2 4191   4.063   0.860   1.004 -1.9854 -1.5677  0.7158
  966OPC     MW 4192   4.103   0.798   0.978 -0.3831 -0.2762 -0.0295
  967OPC     OW 4193   3.636   4.208   3.054 -0.5143  0.1926 -0.2668
  967OPC    HW1 4194   3.647   4.276   3.000  3.7209 -1.7927 -2.4139
  967OPC    HW2 4195   3.623   4.141   2.999  3.5357 -1.8714  0.9548
  967OPC     MW 4196   3.635   4.208   3.038  0.7095 -0.4055 -0.4035
  968OPC     OW 4197   4.937   3.579   1.761 -0.8237  0.3069 -0.5147
  968OPC    HW1 4198   4.995   3.538   1.811 -0.4673  1.6860  0.2373
  968OPC    HW2 4199   4.979   3.651   1.735 -1.7356  0.6538 -1.0867
  968OPC     MW 4200   4.952   3.584   1.764 -0.9058  0.5620 -0.4882
  969OPC     OW 4201   4.026   0.837   0.042  0.0450  0.4850 -0.3524
  969OPC    HW1 4202   4.033   0.846   0.129 -1.1094  0.9769 -0.2957
  969OPC    HW2 4203   4.104   0.864   0.013  0.1834  1.0459  0.4783
  969OPC     MW 4204   4.039   0.842   0.051 -0.1049  0.6405 -0.2213
  970OPC     OW 4205   4.716   0.665   0.170  0.1752 -0.2702 -0.3090
  970OPC    HW1 4206   4.669   0.738   0.172 -0.4696 -0.6785  0.8985
  970OPC    HW2 4207   4.798   0.692   0.183 -0.0723  0.2359  0.2528
  970OPC     MW 4208   4.721   0.680   0.173  0.0434 -0.2558 -0.0476
  971OPC     OW 4209   3.358   0.333   1.675 -0.3039 -0.1385  0.0569
  971OPC    HW1 4210   3.274   0.334   1.650 -0.6355  1.6504  1.0886
  971OPC    HW2 4211   3.400   0.362   1.604 -0.8384  1.2753  0.2824
  971OPC     MW 4212   3.352   0.337   1.661 -0.4318  0.3346  0.2427
  972OPC     OW 4213   4.420   1.035   2.328 -0.5273  0.1661 -0.2798
  972OPC    HW1 4214   4.482   0.976   2.346 -2.0387 -1.1469  0.8174
  972OPC    HW2 4215   4.395   1.014   2.247 -0.3102 -0.0069 -0.3036
  972OPC     MW 4216   4.426   1.023   2.319 -0.7186 -0.0534 -0.1212
  973OPC     OW 4217   0.199   1.394   1.888 -0.1052  0.0781  0.2043
  973OPC    HW1 4218   0.173   1.347   1.819 -1.7428 -0.6212  1.2329
  973OPC    HW2 4219   0.269   1.351   1.916  1.0676  0.8048 -1.4240
  973OPC     MW 4220   0.205   1.381   1.882 -0.1739  0.0821  0.1156
  974OPC     OW 4221   4.273   1.841   3.732  0.7284 -0.4706 -0.5968
  974OPC    HW1 4222   4.249   1.834   3.648  1.3784  3.0910 -1.2118
  974OPC    HW2 4223   4.197   1.843   3.774  0.3183 -0.2779 -1.3151
  974OPC     MW 4224   4.258   1.840   3.726  0.7639  0.0840 -0.7937
  975OPC     OW 4225   3.908   2.429   1.688  1.0758  0.5596 -0.7255
  975OPC    HW1 4226   3.917   2.379   1.617  0.6096  0.7583 -0.9281
  975OPC    HW2 4227   3.866   2.378   1.745  1.4716  0.3919 -0.5784
  975OPC     MW 4228   3.903   2.414   1.686  1.0654  0.5641 -0.7337
  976OPC     OW 4229   1.869   1.418   0.799  0.7122  0.2804  0.3376
  976OPC    HW1 4230   1.853   1.361   0.864  0.0414  0.8457  0.6740
  976OPC    HW2 4231   1.799   1.410   0.748  0.9498  0.2943  0.0087
  976OPC     MW 4232   1.857   1.408   0.801  0.6482  0.3659  0.3387
  977OPC     OW 4233   4.057   3.104   1.928 -0.2633 -0.1557  0.2556
  977OPC    HW1 4234   4.053   3.190   1.920  1.0976 -0.1837 -0.9965
  977OPC    HW2 4235   3.993   3.076   1.874  0.1888  0.0452 -0.3970
  977OPC     MW 4236   4.047   3.112   1.919  0.0045 -0.1301 -0.0258
  978OPC     OW 4237   0.461   0.859   1.567 -0.1959 -0.0983 -0.4277
  978OPC    HW1 4238   0.527   0.816   1.605  1.4675  0.2094 -2.7784
  978OPC    HW2 4239   0.431   0.911   1.631  1.2850 -0.8371  0.9412
  978OPC     MW 4240   0.466   0.860   1.582  0.2686 -0.1620 -0.5727
  979OPC     OW 4241   3.450   2.935   3.443 -0.3910  0.6081  0.3027
  979OPC    HW1 4242   3.495   2.947   3.369  0.7671 -1.8820  0.4818
  979OPC    HW2 4243   3.367   2.928   3.416 -0.1147  0.7750 -0.6173
  979OPC     MW 4244   3.444   2.936   3.428 -0.1791  0.2649  0.1932
  980OPC     OW 4245   4.451   2.236   2.254 -0.1492  0.0414  0.4103
  980OPC    HW1 4246   4.405   2.203   2.320 -1.5461  1.0108 -0.0304
  980OPC    HW2 4247   4.531   2.248   2.288  0.7546 -4.3357  0.3804
  980OPC     MW 4248   4.456   2.233   2.269 -0.2222 -0.4619  0.3408
  981OPC     OW 4249   2.338   0.385   3.024 -0.5921 -0.3185 -0.7434
  981OPC    HW1 4250   2.367   0.466   3.033  0.0228 -0.5773 -0.3678
  981OPC    HW2 4251   2.374   0.342   3.091 -1.7049 -0.6882 -0.3537
  981OPC     MW 4252   2.348   0.391   3.035 -0.6655 -0.4114 -0.6304
  982OPC     OW 4253   4.078   2.609   0.784 -0.2144  0.5242 -0.5107
  982OPC    HW1 4254   4.027   2.668   0.824 -1.7387  0.2649 -1.9353
  982OPC    HW2 4255   4.136   2.657   0.740 -0.2511  0.8959 -0.1508
  982OPC     MW 4256   4.079   2.625   0.783 -0.4451  0.5407 -0.6680
  983OPC     OW 4257   4.937   1.417   0.919 -0.0431 -0.2967 -0.0208
  983OPC    HW1 4258   4.988   1.464   0.866 -0.1615  2.9506  2.4331
  983OPC    HW2 4259   4.993   1.363   0.960  1.1525  1.5819  0.9455
  983OPC     MW 4260   4.953   1.416   0.918  0.1161  0.4606  0.4844
  984OPC     OW 4261   4.951   1.460   2.683 -0.4294  0.2360 -0.5329
  984OPC    HW1 4262   4.899   1.481   2.750 -1.9179  1.1654 -1.8894
  984OPC    HW2 4263   5.023   1.429   2.721 -1.2400  0.6676  1.4734
  984OPC     MW 4264   4.954   1.459   2.698 -0.7691  0.4370 -0.4369
  985OPC     OW 4265   1.145   4.492   4.304  0.0534  0.2520 -0.1685
  985OPC    HW1 4266   1.078   4.448   4.269  1.0844 -1.0726 -0.5578
  985OPC    HW2 4267   1.209   4.482   4.246  0.6377  1.4383  0.2335
  985OPC     MW 4268   1.144   4.484   4.290  0.2920  0.2315 -0.1667
  986OPC     OW 4269   0.729   0.536   4.456 -0.2299 -0.2240 -0.3718
  986OPC    HW1 4270   0.781   0.522   4.387  0.4060 -0.6051  0.1704
  986OPC    HW2 4271   0.784   0.534   4.524 -0.7723  0.6336  0.1086
  986OPC     MW 4272   0.745   0.534   4.456 -0.2161 -0.1537 -0.2208
  987OPC     OW 4273   1.273   2.782   3.592  0.0577  0.3918 -0.2026
  987OPC    HW1 4274   1.234   2.817   3.522 -0.3878 -1.8314 -1.1818
  987OPC    HW2 4275   1.356   2.808   3.585 -0.2523  1.2673 -0.8060
  987OPC     MW 4276   1.279   2.791   3.581 -0.0539  0.1928 -0.4363
  988OPC     OW 4277   0.475   3.337   3.922 -0.9676 -0.3006  0.0650
  988OPC    HW1 4278   0.431   3.384   3.981  0.8774  0.9984  0.4883
  988OPC    HW2 4279   0.542   3.389   3.901 -0.4900 -1.5624 -1.7078
  988OPC     MW 4280   0.478   3.352   3.928 -0.6245 -0.2950 -0.1343
  989OPC     OW 4281   2.993   3.777   0.562 -0.2697  0.5881  0.7112
  989OPC    HW1 4282   2.938   3.770   0.629 -0.7696  1.5882  0.4318
  989OPC    HW2 4283   2.989   3.862   0.541 -0.3972  0.2472 -0.7864
  989OPC     MW 4284   2.984   3.789   0.569 -0.3624  0.6856  0.4487
  990OPC     OW 4285   2.010   0.606   0.893  0.0802 -0.3484 -0.3950
  990OPC    HW1 4286   1.970   0.636   0.965  0.6111 -0.0830 -0.2041
  990OPC    HW2 4287   2.092   0.634   0.902  0.2360 -0.6147 -0.9367
  990OPC     MW 4288   2.016   0.615   0.905  0.1816 -0.3485 -0.4468
  991OPC     OW 4289   0.064   2.761   3.347  0.1549  0.4838  0.1989
  991OPC    HW1 4290  -0.008   2.794   3.310  1.4749  2.9603 -0.4648
  991OPC    HW2 4291   0.056   2.782   3.431 -0.5827 -0.6447  0.4174
  991OPC     MW 4292   0.052   2.769   3.354  0.2409  0.6828  0.1330
  992OPC     OW 4293   1.122   2.694   4.884  0.0824  0.0120 -0.4349
  992OPC    HW1 4294   1.105   2.778   4.899 -0.4304  0.3384 -2.5692
  992OPC    HW2 4295   1.209   2.688   4.894  0.4002  1.2502 -2.0538
  992OPC     MW 4296   1.133   2.705   4.888  0.0536  0.2431 -0.9894
  993OPC     OW 4297   1.319   0.589   5.110  0.0254 -0.3944  0.1651
  993OPC    HW1 4298   1.385   0.603   5.054  0.2554 -0.0668  0.5194
  993OPC    HW2 4299   1.348   0.621   5.185  0.4670 -2.4957  0.9501
  993OPC     MW 4300   1.333   0.596   5.113  0.1246 -0.6564  0.3335
  994OPC     OW 4301   1.965   0.287   0.397 -0.0745 -0.0505 -0.1900
  994OPC    HW1 4302   2.006   0.297   0.321  1.2514 -0.9967  0.3695
  994OPC    HW2 4303   1.996   0.352   0.446 -0.1865 -0.0343 -0.1397
  994OPC     MW 4304   1.975   0.298   0.393  0.1049 -0.1879 -0.0999
  995OPC     OW 4305   4.539   1.736   3.856  0.4706 -0.1781  0.1964
  995OPC    HW1 4306   4.514   1.722   3.939  0.5596 -0.8093  0.1164
  995OPC    HW2 4307   4.467   1.767   3.818  0.9759  2.2719  1.0272
  995OPC     MW 4308   4.525   1.739   3.863  0.5584  0.0906  0.3073
  996OPC     OW 4309   2.879   2.670   4.995 -0.1238  0.1624  0.0304
  996OPC    HW1 4310   2.854   2.593   4.963 -1.1820  0.7893 -0.7096
  996OPC    HW2 4311   2.842   2.674   5.073 -2.1844  0.9230 -0.9043
  996OPC     MW 4312   2.870   2.660   5.002 -0.5845  0.3675 -0.2172
  997OPC     OW 4313   0.667   1.477   3.175  0.2199  0.5107 -0.1367
  997OPC    HW1 4314   0.746   1.481   3.140  0.3314 -0.3904  0.0055
  997OPC    HW2 4315   0.617   1.447   3.110  0.5676 -1.9292  0.6464
  997OPC     MW 4316   0.671   1.473   3.160  0.2878  0.0172  0.0000
  998OPC     OW 4317   4.580   3.827   0.069 -0.2207  0.4038 -0.1870
  998OPC    HW1 4318   4.552   3.887   0.125  0.1903  0.1684  0.2777
  998OPC    HW2 4319   4.611   3.764   0.120 -1.2883 -0.5316 -0.6409
  998OPC     MW 4320   4.580   3.826   0.085 -0.3178  0.2309 -0.1854
  999OPC     OW 4321   2.072   4.634   1.564  0.5978  0.2846 -0.5015
  999OPC    HW1 4322   2.104   4.611   1.485 -0.2733 -1.9396 -0.2930
  999OPC    HW2 4323   2.144   4.647   1.611  1.1671 -0.1427 -1.2174
  999OPC     MW 4324   2.088   4.632   1.559  0.5531 -0.1070 -0.5765
 1000OPC     OW 4325   2.313   4.470   0.669  0.3587  0.4268  0.2000
 1000OPC    HW1 4326   2.230   4.492   0.656 -0.0012 -0.7538  0.3275
 1000OPC    HW2 4327   2.344   4.533   0.720 -0.6835  0.4810  0.7924
 1000OPC     MW 4328   2.306   4.482   0.674  0.1516  0.2604  0.3063
 1001OPC     OW 4329   3.615   0.954   2.526 -0.2629 -0.2114  0.2909
 1001OPC    HW1 4330   3.599   0.946   2.612  1.2493 -2.6918  0.4642
 1001OPC    HW2 4331   3.587   0.878   2.493  1.4725 -0.3870 -0.9527
 1001OPC     MW 4332   3.609   0.941   2.534  0.2168 -0.6038  0.1328
 1002OPC     OW 4333   1.125   0.728   3.131 -0.1344 -0.2871 -0.0831
 1002OPC    HW1 4334   1.073   0.733   3.061 -2.3027 -1.1744  1.3591
 1002OPC    HW2 4335   1.101   0.652   3.168  1.5797 -0.2719  1.1492
 1002OPC     MW 4336   1.114   0.717   3.126 -0.2015 -0.4159  0.3120
 1003OPC     OW 4337   1.270   3.087   1.241 -0.3787 -0.3486  0.0718
 1003OPC    HW1 4338   1.192   3.113   1.271 -0.8185  0.8667 -1.8722
 1003OPC    HW2 4339   1.251   3.058   1.160  0.5752 -4.1454  1.0232
 1003OPC     MW 4340   1.256   3.087   1.233 -0.3028 -0.7299 -0.0748
 1004OPC     OW 4341   0.276   4.582   1.629  0.0320 -0.0027 -0.3396
 1004OPC    HW1 4342   0.358   4.559   1.647 -0.3179 -1.2078 -0.2263
 1004OPC    HW2 4343   0.228   4.519   1.665 -0.8884 -0.0247 -1.5413
 1004OPC     MW 4344   0.281   4.569   1.637 -0.1556 -0.1836 -0.5004
 1005OPC     OW 4345   0.843   0.815   0.686 -0.2774  0.1313 -0.4056
 1005OPC    HW1 4346   0.927   0.827   0.669 -0.0250  0.8916  1.2250
 1005OPC    HW2 4347   0.835   0.728   0.687  1.2395 -0.0903  2.5346
 1005OPC     MW 4348   0.854   0.804   0.684 -0.0161  0.2109  0.2696
 1006OPC     OW 4349   2.588   2.494   4.220  0.7484  0.2919  0.1745
 1006OPC    HW1 4350   2.605   2.546   4.151  0.1041  2.5714  1.6089
 1006OPC    HW2 4351   2.667   2.479   4.254  0.9349  0.5073 -0.1593
 1006OPC     MW 4352   2.602   2.500   4.215  0.6808  0.6605  0.3371
 1007OPC     OW 4353   0.122   5.125   2.158 -0.5380 -0.1108  0.2925
 1007OPC    HW1 4354   0.041   5.114   2.128  0.1650 -0.7429 -1.5107
 1007OPC    HW2 4355   0.131   5.060   2.217 -0.8294 -1.0700 -0.6845
 1007OPC     MW 4356   0.111   5.114   2.163 -0.4772 -0.3457 -0.1181
 1008OPC     OW 4357   2.150   3.658   4.257 -0.7574  0.3741 -0.6197
 1008OPC    HW1 4358   2.184   3.687   4.331 -0.9823  0.9741 -0.7451
 1008OPC    HW2 4359   2.071   3.695   4.255 -1.1806 -0.5150 -0.6262
 1008OPC     MW 4360   2.143   3.668   4.267 -0.8531  0.3313 -0.6392
 1009OPC     OW 4361   4.451   3.648   4.913  0.4842  0.3803 -0.5090
 1009OPC    HW1 4362   4.483   3.728   4.929  1.4331  0.6243 -3.0877
 1009OPC    HW2 4363   4.413   3.657   4.835  0.0939 -1.5566 -0.5903
 1009OPC     MW 4364   4.450   3.662   4.904  0.5665  0.1302 -0.9017
 1010OPC     OW 4365   4.213   3.038   4.666  0.4665 -0.3187 -0.6497
 1010OPC    HW1 4366   4.162   3.062   4.733 -2.8319 -0.1604 -2.9554
 1010OPC    HW2 4367   4.172   2.968   4.633  0.0255  1.3990 -4.2520
 1010OPC     MW 4368   4.199   3.031   4.671 -0.0858 -0.0416 -1.5225
 1011OPC     OW 4369   4.488   2.229   2.721 -0.2740  0.0014 -0.0198
 1011OPC    HW1 4370   4.404   2.251   2.723 -0.7617 -1.7126 -0.0797
 1011OPC    HW2 4371   4.494   2.162   2.776  0.4281 -1.7577 -2.0863
 1011OPC     MW 4372   4.477   2.222   2.729 -0.2425 -0.5116 -0.3339
 1012OPC     OW 4373   1.909   3.520   1.662  0.6446 -0.7423  0.3221
 1012OPC    HW1 4374   1.995   3.535   1.671  0.4711 -0.7522  2.6700
 1012OPC    HW2 4375   1.906   3.456   1.602  2.0717  0.8100 -1.5378
 1012OPC     MW 4376   1.921   3.513   1.654  0.8298 -0.5145  0.3942
 1013OPC     OW 4377   2.347   0.776   4.782  0.0372 -0.0887 -1.2770
 1013OPC    HW1 4378   2.361   0.736   4.858  0.3861  4.6482  1.5739
 1013OPC    HW2 4379   2.263   0.799   4.785  0.8901  3.4793 -0.1888
 1013OPC     MW 4380   2.337   0.774   4.794  0.2148  1.1382 -0.6950
 1014OPC     OW 4381   4.848   3.232   4.662  0.2470 -0.7518  0.2504
 1014OPC    HW1 4382   4.906   3.296   4.650  1.2008 -1.8251 -1.0727
 1014OPC    HW2 4383   4.771   3.274   4.664  0.8961  0.4901  0.0819
 1014OPC     MW 4384   4.845   3.248   4.661  0.4838 -0.7269  0.0300
 1015OPC     OW 4385   0.925   1.500   2.594  0.7807  0.2112  0.7054
 1015OPC    HW1 4386   0.881   1.519   2.521  1.5417  0.5013  0.3103
 1015OPC    HW2 4387   1.007   1.522   2.574  1.1016 -0.3109  1.4271
 1015OPC     MW 4388   0.930   1.506   2.580  0.9405  0.1769  0.7536
 1016OPC     OW 4389   0.820   2.083   0.336  0.3566  0.4711  0.7507
 1016OPC    HW1 4390   0.822   2.134   0.407  0.6195  0.0681  1.0370
 1016OPC    HW2 4391   0.758   2.120   0.286 -1.7820 -0.7157  2.3361
 1016OPC     MW 4392   0.811   2.096   0.339  0.0795  0.2362  1.0272
 1017OPC     OW 4393   4.742   4.673   3.061  0.2740  0.7211  0.0468
 1017OPC    HW1 4394   4.681   4.734   3.070  0.7079  1.2996 -0.7641
 1017OPC    HW2 4395   4.729   4.642   2.980  2.1670  2.1853 -0.9298
 1017OPC     MW 4396   4.731   4.677   3.050  0.6177  1.0228 -0.2172
 1018OPC     OW 4397   4.323   3.666   2.932 -0.5127 -0.4604 -0.1524
 1018OPC    HW1 4398   4.387   3.627   2.888  0.1294 -1.7167  1.7715
 1018OPC    HW2 4399   4.271   3.698   2.869  1.2028 -0.7018 -1.7649
 1018OPC     MW 4400   4.325   3.665   2.916 -0.1643 -0.6816 -0.1063
 1019OPC     OW 4401   3.229   0.533   3.152  0.2992  0.0005 -0.0225
 1019OPC    HW1 4402   3.292   0.481   3.120 -0.2131 -1.5662  1.3679
 1019OPC    HW2 4403   3.167   0.530   3.091 -0.2607 -2.1418  0.5649
 1019OPC     MW 4404   3.229   0.524   3.138  0.1409 -0.5474  0.2697
 1020OPC     OW 4405   1.604   3.390   5.093  0.1257  0.3791  0.4867
 1020OPC    HW1 4406   1.596   3.476   5.089 -3.2003  0.3096  2.1403
 1020OPC    HW2 4407   1.570   3.362   5.018  0.2159  0.4787  0.4090
 1020OPC     MW 4408   1.597   3.398   5.081 -0.3523  0.3834  0.7193
 1021OPC     OW 4409   2.352   2.653   2.584 -0.3014 -0.3457  0.4510
 1021OPC    HW1 4410   2.367   2.568   2.596  0.6099 -0.4954 -1.4634
 1021OPC    HW2 4411   2.265   2.660   2.588 -0.4133 -1.4521  0.1331
 1021OPC     MW 4412   2.341   2.642   2.587 -0.1832 -0.5313  0.1212
 1022OPC     OW 4413   0.352   2.804   3.266 -0.1734 -0.0291  0.4105
 1022OPC    HW1 4414   0.379   2.826   3.186  0.9044 -0.5667  0.6088
 1022OPC    HW2 4415   0.266   2.790   3.256 -0.5508  2.3268 -0.1076
 1022OPC     MW 4416   0.343   2.805   3.253 -0.0699  0.2395  0.3633
 1023OPC     OW 4417   1.383   2.176   1.961  0.0669 -0.1849 -0.4186
 1023OPC    HW1 4418   1.413   2.136   2.032  1.9165  2.2304  0.2879
 1023OPC    HW2 4419   1.438   2.151   1.898  0.1610 -0.0992 -0.3701
 1023OPC     MW 4420   1.395   2.166   1.962  0.3540  0.1845 -0.3071
 1024OPC     OW 4421   1.698   4.512   1.184 -0.3990  0.8244  0.2067
 1024OPC    HW1 4422   1.687   4.564   1.253  0.6397  2.0677 -0.5321
 1024OPC    HW2 4423   1.784   4.500   1.180 -0.4240  0.9471 -1.0081
 1024OPC     MW 4424   1.709   4.518   1.194 -0.2493  1.0264 -0.0820
 1025OPC     OW 4425   1.791   1.383   4.629 -0.1613  0.1922 -0.0983
 1025OPC    HW1 4426   1.802   1.400   4.544 -0.3388  0.9373  0.0188
 1025OPC    HW2 4427   1.841   1.443   4.668 -0.0216 -0.1941  0.3252
 1025OPC     MW 4428   1.800   1.395   4.623 -0.1668  0.2452 -0.0186
 1026OPC     OW 4429   4.394   4.674   3.708  0.5619  0.4724 -0.0516
 1026OPC    HW1 4430   4.342   4.744   3.708  1.9145  1.5368  1.5596
 1026OPC    HW2 4431   4.392   4.647   3.791  2.3096  0.3586 -0.0165
 1026OPC     MW 4432   4.386   4.680   3.720  1.0197  0.6127  0.1916
 1027OPC     OW 4433   3.919   4.586   1.158 -0.4860 -0.8709 -0.1856
 1027OPC    HW1 4434   3.980   4.580   1.095  0.3927 -2.0788  0.7298
 1027OPC    HW2 4435   3.930   4.668   1.188 -0.9394 -0.2714 -1.5972
 1027OPC     MW 4436   3.930   4.597   1.153 -0.4231 -0.9608 -0.2589
 1028OPC     OW 4437   1.583   0.121   4.111 -0.0267  0.0019  0.1768
 1028OPC    HW1 4438   1.531   0.151   4.047 -1.4205  0.2534  1.3760
 1028OPC    HW2 4439   1.609   0.044   4.081 -0.3542  0.2754 -0.8657
 1028OPC     MW 4440   1.579   0.114   4.097 -0.2810  0.0794  0.2000
 1029OPC     OW 4441   2.278   3.864   2.668  0.0971  0.3309 -0.2843
 1029OPC    HW1 4442   2.346   3.854   2.614  1.2096  0.7765  0.9827
 1029OPC    HW2 4443   2.265   3.783   2.699 -0.8387 -0.0160 -1.5204
 1029OPC     MW 4444   2.287   3.850   2.665  0.1233  0.3455 -0.2798
 1030OPC     OW 4445   2.379   1.571   3.703 -0.6662  0.0357  0.4569
 1030OPC    HW1 4446   2.410   1.615   3.635 -0.7931 -0.8848 -0.2240
 1030OPC    HW2 4447   2.332   1.630   3.747 -1.3629  0.4262 -0.7747
 1030OPC     MW 4448   2.377   1.586   3.700 -0.7877 -0.0426  0.1743
 1031OPC     OW 4449   0.256   2.246   1.808 -0.5147  0.2603  0.4459
 1031OPC    HW1 4450   0.174   2.273   1.818 -0.3731  0.6263  0.6367
 1031OPC    HW2 4451   0.302   2.320   1.807 -0.3895  0.2194 -1.8502
 1031OPC     MW 4452   0.251   2.261   1.809 -0.4753  0.3084  0.1349
 1032OPC     OW 4453   2.068   1.905   4.546  0.4753  0.6030 -0.1728
 1032OPC    HW1 4454   2.103   1.917   4.625 -0.0463  1.1518 -0.0212
 1032OPC    HW2 4455   2.134   1.924   4.492  0.0204  3.2497  0.0690
 1032OPC     MW 4456   2.083   1.910   4.550  0.3309  1.0750 -0.1147
 1033OPC     OW 4457   1.095   3.568   3.774  0.1370  0.3846  0.1799
 1033OPC    HW1 4458   1.113   3.558   3.689 -3.2500 -1.2957 -0.4993
 1033OPC    HW2 4459   1.126   3.495   3.810  1.9607  1.2879  0.5570
 1033OPC     MW 4460   1.102   3.556   3.766 -0.0941  0.2698  0.1352
 1034OPC     OW 4461   2.203   4.745   0.733 -0.1548  0.1558 -0.3011
 1034OPC    HW1 4462   2.162   4.788   0.796 -0.1147  1.0416 -0.8586
 1034OPC    HW2 4463   2.281   4.726   0.767  0.3035  1.6527 -0.4778
 1034OPC     MW 4464   2.209   4.748   0.747 -0.0812  0.5076 -0.4095
 1035OPC     OW 4465   1.204   3.961   2.020  0.0930 -0.1312  0.4516
 1035OPC    HW1 4466   1.258   3.913   1.970  0.2891 -0.1698  0.6993
 1035OPC    HW2 4467   1.125   3.938   1.992  0.1861 -0.6006  0.5650
 1035OPC     MW 4468   1.200   3.950   2.008  0.1358 -0.2062  0.5049
 1036OPC     OW 4469   1.588   4.506   0.062 -0.0760  0.7937 -0.0741
 1036OPC    HW1 4470   1.609   4.422   0.069  0.2633  0.9005  0.2437
 1036OPC    HW2 4471   1.532   4.508  -0.005  2.4234  0.7500 -2.3300
 1036OPC     MW 4472   1.583   4.494   0.054  0.3434  0.8030 -0.3604
 1037OPC     OW 4473   1.564   3.782   2.785 -0.1315  0.0292 -0.2419
 1037OPC    HW1 4474   1.532   3.816   2.711 -1.8007  0.3039  0.5630
 1037OPC    HW2 4475   1.511   3.714   2.801  0.4070 -0.2174  0.5328
 1037OPC     MW 4476   1.551   3.777   2.777 -0.2984  0.0333 -0.0086
 1038OPC     OW 4477   2.490   3.538   0.219  0.2642  0.4634  0.2900
 1038OPC    HW1 4478   2.451   3.465   0.246 -1.9779  2.0339  1.7268
 1038OPC    HW2 4479   2.486   3.590   0.289  0.2357  2.5257 -1.1530
 1038OPC     MW 4480   2.484   3.535   0.233 -0.0712  0.9999  0.2890
 1039OPC     OW 4481   4.865   3.597   4.413 -0.0967  0.0188  0.2192
 1039OPC    HW1 4482   4.784   3.567   4.406 -0.2368  0.5789 -0.6308
 1039OPC    HW2 4483   4.909   3.529   4.447 -0.6373 -0.7620 -0.5969
 1039OPC     MW 4484   4.860   3.582   4.417 -0.1974 -0.0138 -0.0267
 1040OPC     OW 4485   4.302   1.874   1.721  0.3091 -0.1977  0.2087
 1040OPC    HW1 4486   4.241   1.913   1.672 -0.4861 -0.8135  0.6963
 1040OPC    HW2 4487   4.376   1.894   1.680 -0.2341  0.3480 -0.5402
 1040OPC     MW 4488   4.304   1.883   1.707  0.1116 -0.2081  0.1702
 1041OPC     OW 4489   4.699   3.184   3.083 -0.3842 -0.0408 -0.0082
 1041OPC    HW1 4490   4.648   3.159   3.016  1.1582 -0.6929 -0.9851
 1041OPC    HW2 4491   4.776   3.147   3.065  0.7824  1.8710  0.8032
 1041OPC     MW 4492   4.703   3.175   3.070  0.0162  0.1452 -0.0325
 1042OPC     OW 4493   3.328   1.395   0.223 -0.1194 -0.0969 -0.2311
 1042OPC    HW1 4494   3.391   1.349   0.262  0.7678  1.8563  0.7596
 1042OPC    HW2 4495   3.370   1.466   0.193 -1.7565  1.0291  0.0357
 1042OPC     MW 4496   3.344   1.399   0.224 -0.2302  0.3580 -0.0453
 1043OPC     OW 4497   1.331   3.651   2.998 -0.6271  0.8651  0.2874
 1043OPC    HW1 4498   1.339   3.736   3.014 -0.2269  0.8134  0.3766
 1043OPC    HW2 4499   1.382   3.614   3.059  0.6734  0.6451 -0.8689
 1043OPC     MW 4500   1.340   3.658   3.009 -0.3759  0.8249  0.1298
 1044OPC     OW 4501   0.834   1.999   4.168  0.6292 -0.1451 -0.4411
 1044OPC    HW1 4502   0.811   2.069   4.214 -0.3599 -0.4293 -0.4722
 1044OPC    HW2 4503   0.857   1.940   4.229 -3.1863 -1.4482  0.0128
 1044OPC     MW 4504   0.834   2.000   4.184 -0.0806 -0.3797 -0.3788
 1045OPC     OW 4505   1.468   3.131   0.796 -0.6010 -0.0608 -0.0686
 1045OPC    HW1 4506   1.460   3.109   0.712  0.4437 -1.1109  0.0670
 1045OPC    HW2 4507   1.554   3.130   0.809 -0.7724 -1.5956  1.4016
 1045OPC     MW 4508   1.480   3.127   0.785 -0.4720 -0.4426  0.1686
 1046OPC     OW 4509   2.454   4.443   4.088  0.6655 -0.1095 -0.0721
 1046OPC    HW1 4510   2.453   4.419   4.172 -0.0478 -1.0111 -0.3275
 1046OPC    HW2 4511   2.451   4.530   4.092 -2.5219 -0.1478  0.8274
 1046OPC     MW 4512   2.453   4.452   4.101  0.0892 -0.2484  0.0234
 1047OPC     OW 4513   3.977   3.564   5.261  0.1032 -0.4611  0.4278
 1047OPC    HW1 4514   4.012   3.513   5.200  0.5795  0.4445 -0.0783
 1047OPC    HW2 4515   3.950   3.508   5.322  0.8767 -1.2877  0.0293
 1047OPC     MW 4516   3.978   3.548   5.261  0.2879 -0.4493  0.2942
 1048OPC     OW 4517   0.519   3.183   3.302  0.1339 -0.6022  0.3235
 1048OPC    HW1 4518   0.571   3.114   3.314 -0.0815 -0.7821  0.2154
 1048OPC    HW2 4519   0.439   3.151   3.314  0.0902 -0.0954  1.6224
 1048OPC     MW 4520   0.515   3.168   3.306  0.0956 -0.5540  0.4994
 1049OPC     OW 4521   0.057   3.513   3.594  0.0248  0.6131  0.1705
 1049OPC    HW1 4522  -0.006   3.459   3.620 -1.3566  2.8718  2.0332
 1049OPC    HW2 4523   0.128   3.484   3.636 -0.1547 -0.9410 -0.5551
 1049OPC     MW 4524   0.058   3.501   3.604 -0.2058  0.7172  0.3383
 1050OPC     OW 4525   3.293   4.239   2.769 -0.1178  0.3683  0.1896
 1050OPC    HW1 4526   3.215   4.275   2.752  0.1917  0.0101 -2.4651
 1050OPC    HW2 4527   3.307   4.188   2.700  2.5370  0.5434  0.5040
 1050OPC     MW 4528   3.283   4.237   2.756  0.3201  0.3412 -0.1560
 1051OPC     OW 4529   0.561   3.581   0.742 -0.6235 -0.0927 -0.0377
 1051OPC    HW1 4530   0.540   3.501   0.714  2.3584 -0.6610 -1.0781
 1051OPC    HW2 4531   0.485   3.624   0.740 -2.0005 -2.3560 -1.3222
 1051OPC     MW 4532   0.547   3.575   0.737 -0.3864 -0.5109 -0.3811
 1052OPC     OW 4533   2.832   2.616   2.238 -0.4447 -0.1826  0.1735
 1052OPC    HW1 4534   2.856   2.532   2.237 -2.4932 -0.8338 -0.1054
 1052OPC    HW2 4535   2.773   2.621   2.174  0.3960  1.7430 -0.5152
 1052OPC     MW 4536   2.826   2.605   2.229 -0.6231  0.0057  0.0305
 1053OPC     OW 4537   0.308   4.839   3.744  0.0717  0.2527  0.1400
 1053OPC    HW1 4538   0.332   4.793   3.813 -0.7248  0.9450  0.9055
 1053OPC    HW2 4539   0.295   4.778   3.682  0.2108 -0.4240  0.7684
 1053OPC     MW 4540   0.309   4.823   3.745 -0.0254  0.2549  0.3458
 1054OPC     OW 4541   1.101   1.016   3.542  0.0008  0.5965  0.1200
 1054OPC    HW1 4542   1.044   1.063   3.495  1.0393  0.7564 -1.0173
 1054OPC    HW2 4543   1.065   0.936   3.542  0.6892  0.2081 -2.2977
 1054OPC     MW 4544   1.087   1.011   3.535  0.2559  0.5627 -0.4051
 1055OPC     OW 4545   5.094   2.191   1.324  0.3478 -0.5465  0.3629
 1055OPC    HW1 4546   5.029   2.236   1.286  0.7331 -1.7432 -1.8640
 1055OPC    HW2 4547   5.055   2.152   1.392 -0.9225 -0.0965 -0.0739
 1055OPC     MW 4548   5.078   2.192   1.328  0.2172 -0.6568 -0.0306
 1056OPC     OW 4549   1.143   1.987   2.629  0.0787  0.2653  0.3976
 1056OPC    HW1 4550   1.113   2.030   2.559 -0.3837  1.3088  1.2004
 1056OPC    HW2 4551   1.072   1.979   2.679  0.3549 -0.6814  0.6430
 1056OPC     MW 4552   1.128   1.992   2.626  0.0512  0.2796  0.5525
 1057OPC     OW 4553   5.040   2.894   0.360 -0.2632 -0.0669 -0.2707
 1057OPC    HW1 4554   4.990   2.905   0.430  0.9604 -0.6410  0.7368
 1057OPC    HW2 4555   5.073   2.814   0.369  1.5524  0.5986 -0.3714
 1057OPC     MW 4556   5.038   2.884   0.371  0.1857 -0.0534 -0.1367
 1058OPC     OW 4557   0.877   1.889   4.431 -0.3717  0.6396 -0.0032
 1058OPC    HW1 4558   0.803   1.852   4.458 -0.8947  1.2340 -0.5757
 1058OPC    HW2 4559   0.939   1.847   4.476 -1.1116  0.7779  1.1903
 1058OPC     MW 4560   0.876   1.877   4.442 -0.5583  0.7478  0.0889
 1059OPC     OW 4561   4.081   0.690   4.385  0.1843 -0.4140  0.2730
 1059OPC    HW1 4562   4.051   0.664   4.463 -1.5298  1.0036  0.1490
 1059OPC    HW2 4563   4.052   0.772   4.378  2.4361  0.3723 -0.8054
 1059OPC     MW 4564   4.072   0.698   4.395  0.2637 -0.0884  0.0951
 1060OPC     OW 4565   0.530   3.386   4.579  0.4230  0.3046  0.0867
 1060OPC    HW1 4566   0.557   3.351   4.503  4.2858 -1.8277  2.1381
 1060OPC    HW2 4567   0.480   3.324   4.614  0.4249  0.3720  0.2112
 1060OPC     MW 4568   0.526   3.372   4.573  0.9939 -0.0005  0.4082
 1061OPC     OW 4569   0.855   2.474   0.032 -0.2440 -0.1600 -0.2314
 1061OPC    HW1 4570   0.926   2.498  -0.011 -0.5991 -0.9295 -1.2972
 1061OPC    HW2 4571   0.823   2.549   0.064 -0.4443  0.5822 -2.0688
 1061OPC     MW 4572   0.861   2.489   0.031 -0.3261 -0.1639 -0.6603
 1062OPC     OW 4573   2.523   3.448   0.627 -0.2094  0.7880 -0.6343
 1062OPC    HW1 4574   2.459   3.434   0.568 -0.8633 -0.8901  0.3868
 1062OPC    HW2 4575   2.482   3.490   0.691  0.3121  1.8930 -1.0154
 1062OPC     MW 4576   2.507   3.452   0.628 -0.2290  0.7033 -0.5398
 1063OPC     OW 4577   4.579   2.561   3.311 -0.2455  0.5712 -0.6144
 1063OPC    HW1 4578   4.498   2.572   3.341 -0.1659 -1.7234  0.6322
 1063OPC    HW2 4579   4.629   2.591   3.375 -0.1084 -0.2548 -0.3259
 1063OPC     MW 4580   4.574   2.567   3.325 -0.2136  0.1103 -0.3877
 1064OPC     OW 4581   1.328   1.487   2.785  0.1616 -0.5741  0.2485
 1064OPC    HW1 4582   1.289   1.515   2.713  0.0396 -0.5714  0.3159
 1064OPC    HW2 4583   1.273   1.508   2.849  1.4454  1.8234  0.6653
 1064OPC     MW 4584   1.314   1.494   2.784  0.3332 -0.2195  0.3201
 1065OPC     OW 4585   3.443   0.580   3.821 -0.1884 -0.1088 -0.2351
 1065OPC    HW1 4586   3.524   0.550   3.808  0.8979  0.9341  3.1565
 1065OPC    HW2 4587   3.448   0.665   3.803 -0.6195 -0.1024 -0.3498
 1065OPC     MW 4588   3.455   0.588   3.817 -0.0916  0.0462  0.2490
 1066OPC     OW 4589   4.326   4.346   3.454 -0.3192  0.5340 -0.3518
 1066OPC    HW1 4590   4.403   4.329   3.417  0.4262  0.7414  1.0426
 1066OPC    HW2 4591   4.271   4.292   3.412  0.9431 -1.0855 -0.0261
 1066OPC     MW 4592   4.329   4.336   3.442 -0.0224  0.3254 -0.0976
 1067OPC     OW 4593   1.416   1.714   1.496 -0.4002 -0.6704  0.0847
 1067OPC    HW1 4594   1.498   1.744   1.497  0.1772 -1.9200 -2.4405
 1067OPC    HW2 4595   1.418   1.648   1.553  0.1456 -0.2674  0.5445
 1067OPC     MW 4596   1.428   1.709   1.505 -0.2343 -0.7954 -0.2204
 1068OPC     OW 4597   2.543   3.968   1.087 -0.3293  0.5148 -0.2103
 1068OPC    HW1 4598   2.514   4.021   1.024 -0.5252  0.2558 -0.3361
 1068OPC    HW2 4599   2.502   3.997   1.159  0.8216  1.6161  0.0578
 1068OPC     MW 4600   2.533   3.980   1.089 -0.1882  0.6393 -0.1893
 1069OPC     OW 4601   2.270   4.583   3.006 -0.1349  0.1644 -0.7350
 1069OPC    HW1 4602   2.215   4.650   3.011 -0.6826 -0.3242  0.1727
 1069OPC    HW2 4603   2.301   4.576   3.087  0.1320 -0.4880 -0.8861
 1069OPC     MW 4604   2.266   4.592   3.019 -0.1763 -0.0041 -0.6232
 1070OPC     OW 4605   0.707   0.561   1.085 -0.0748  0.3559 -0.0728
 1070OPC    HW1 4606   0.678   0.642   1.101 -1.1850 -0.0700  0.1425
 1070OPC    HW2 4607   0.750   0.541   1.158  0.0088  0.6648 -0.0340
 1070OPC     MW 4608   0.709   0.570   1.099 -0.2264  0.3386 -0.0353
 1071OPC     OW 4609   4.976   4.419   1.787  0.2333  0.3640 -0.0147
 1071OPC    HW1 4610   4.936   4.495   1.800  0.0922  0.4881 -1.1387
 1071OPC    HW2 4611   4.986   4.414   1.701  0.1334 -0.9530  0.0187
 1071OPC     MW 4612   4.972   4.429   1.776  0.1976  0.1876 -0.1758
 1072OPC     OW 4613   3.823   2.313   1.212 -0.5919  0.3655 -0.0379
 1072OPC    HW1 4614   3.864   2.269   1.149 -0.8780  0.1300 -0.0594
 1072OPC    HW2 4615   3.739   2.305   1.192 -0.6713  0.4950  0.2394
 1072OPC     MW 4616   3.817   2.305   1.200 -0.6459  0.3499 -0.0001
 1073OPC     OW 4617   4.857   2.401   5.337  0.3735  0.7818 -0.3760
 1073OPC    HW1 4618   4.868   2.484   5.313  0.1616  0.6592 -0.9109
 1073OPC    HW2 4619   4.784   2.403   5.385  1.3276  1.1943  1.1437
 1073OPC     MW 4620   4.848   2.414   5.341  0.4833  0.8247 -0.2305
 1074OPC     OW 4621   4.226   1.645   0.048 -0.2429  0.0855  0.0421
 1074OPC    HW1 4622   4.211   1.712   0.102  2.1587  0.0431  0.8466
 1074OPC    HW2 4623   4.148   1.605   0.044 -0.7793  0.6922  2.6409
 1074OPC     MW 4624   4.212   1.649   0.055  0.0327  0.1688  0.5448
 1075OPC     OW 4625   4.598   2.703   1.735  0.0773 -0.0891  0.0158
 1075OPC    HW1 4626   4.603   2.740   1.814 -0.3639  1.0778 -0.4729
 1075OPC    HW2 4627   4.593   2.618   1.752  2.9537 -0.1255  1.1486
 1075OPC     MW 4628   4.598   2.696   1.750  0.4368  0.0780  0.1110
 1076OPC     OW 4629   1.955   4.159   3.734 -0.5418  0.1630  0.4669
 1076OPC    HW1 4630   1.931   4.107   3.799  0.6926  1.3508  1.9426
 1076OPC    HW2 4631   1.924   4.237   3.758 -0.1196  0.6110 -0.4055
 1076OPC     MW 4632   1.947   4.163   3.747 -0.2971  0.4048  0.5561
 1077OPC     OW 4633   4.622   1.263   4.320  0.1941 -0.3565 -0.4592
 1077OPC    HW1 4634   4.611   1.349   4.312  0.5573 -0.3229 -0.6234
 1077OPC    HW2 4635   4.559   1.239   4.375  1.7610  0.4740  1.8606
 1077OPC     MW 4636   4.611   1.272   4.327  0.4792 -0.2289 -0.1409
 1078OPC     OW 4637   1.421   0.809   1.433  0.0418 -0.2204  0.5055
 1078OPC    HW1 4638   1.374   0.879   1.413  0.5214  0.5208  1.8773
 1078OPC    HW2 4639   1.501   0.840   1.447  0.2055 -0.9902  1.4027
 1078OPC     MW 4640   1.426   0.824   1.432  0.1369 -0.2246  0.8407
 1079OPC     OW 4641   5.086   3.119   4.782 -0.0908  0.1937 -0.1246
 1079OPC    HW1 4642   5.009   3.152   4.757 -0.0873 -0.6645 -1.3339
 1079OPC    HW2 4643   5.141   3.146   4.720  0.0857 -1.2635 -0.6420
 1079OPC     MW 4644   5.082   3.128   4.769 -0.0644 -0.1483 -0.3793
 1080OPC     OW 4645   0.495   2.005   2.081 -0.4665 -0.2421 -0.5598
 1080OPC    HW1 4646   0.532   2.078   2.110  0.4748  0.2819 -2.8545
 1080OPC    HW2 4647   0.537   1.942   2.124 -1.1172  0.5140  1.2553
 1080OPC     MW 4648   0.507   2.006   2.091 -0.4236 -0.0530 -0.6306
 1081OPC     OW 4649   2.600   1.735   1.693  0.1242 -0.7425  0.6642
 1081OPC    HW1 4650   2.526   1.693   1.674  0.2345 -1.4757  1.7789
 1081OPC    HW2 4651   2.633   1.690   1.760  0.8399  0.4441  1.1479
 1081OPC     MW 4652   2.594   1.722   1.700  0.2463 -0.6756  0.9003
 1082OPC     OW 4653   1.052   3.409   1.121 -0.3055 -0.0955  0.5589
 1082OPC    HW1 4654   1.081   3.392   1.201  0.7461 -1.2705 -0.0266
 1082OPC    HW2 4655   1.125   3.412   1.073 -0.8217  1.6049 -0.2178
 1082OPC     MW 4656   1.067   3.407   1.125 -0.2264 -0.0179  0.3576
 1083OPC     OW 4657   2.938   1.122   4.530 -0.2687  0.8323  0.8048
 1083OPC    HW1 4658   2.905   1.074   4.464  0.4443 -0.3624  1.2966
 1083OPC    HW2 4659   2.895   1.197   4.523 -1.1501  0.2659 -0.2302
 1083OPC     MW 4660   2.927   1.126   4.519 -0.2936  0.5721  0.7246
 1084OPC     OW 4661   0.455   2.018   0.251  0.5736 -0.1993 -0.4729
 1084OPC    HW1 4662   0.511   1.950   0.260 -0.3453 -0.8257  0.7996
 1084OPC    HW2 4663   0.501   2.076   0.205  0.9713 -2.1686 -2.7840
 1084OPC     MW 4664   0.470   2.016   0.246  0.4966 -0.5827 -0.6263
 1085OPC     OW 4665   3.602   3.434   1.562  0.0090 -0.3716 -0.6195
 1085OPC    HW1 4666   3.558   3.364   1.588 -0.4332  0.3059  0.5627
 1085OPC    HW2 4667   3.622   3.475   1.637  0.1651  0.8158 -1.2738
 1085OPC     MW 4668   3.599   3.430   1.577 -0.0333 -0.0961 -0.5415
 1086OPC     OW 4669   4.734   3.698   0.584  0.0787 -0.1313  0.5664
 1086OPC    HW1 4670   4.787   3.679   0.518  0.5673 -0.1172  0.9496
 1086OPC    HW2 4671   4.665   3.647   0.570  0.1553 -0.0951  0.0237
 1086OPC     MW 4672   4.732   3.688   0.572  0.1624 -0.1237  0.5429
 1087OPC     OW 4673   4.008   2.430   4.751  0.0448  0.2595  0.2927
 1087OPC    HW1 4674   3.995   2.348   4.778  0.1963  0.2601  0.3701
 1087OPC    HW2 4675   3.985   2.428   4.667 -0.2838  0.2202  0.3854
 1087OPC     MW 4676   4.003   2.417   4.743  0.0186  0.2537  0.3178
 1088OPC     OW 4677   4.304   1.627   3.262 -0.5327 -0.1611 -0.1307
 1088OPC    HW1 4678   4.308   1.549   3.224 -0.6399 -0.9165  1.3057
 1088OPC    HW2 4679   4.276   1.680   3.199  0.2387 -1.1354 -1.3257
 1088OPC     MW 4680   4.300   1.624   3.247 -0.4344 -0.4167 -0.0951
 1089OPC     OW 4681   4.975   0.118   2.565 -0.3167  0.5316  0.3266
 1089OPC    HW1 4682   4.991   0.037   2.594 -0.3048 -0.3706 -1.9398
 1089OPC    HW2 4683   4.893   0.112   2.535  0.2896  0.7748 -1.5134
 1089OPC     MW 4684   4.965   0.105   2.565 -0.2253  0.4343 -0.2799
 1090OPC     OW 4685   3.852   2.437   2.027  0.4221 -0.7826  0.2980
 1090OPC    HW1 4686   3.933   2.407   2.041  1.0081  0.1626 -0.8741
 1090OPC    HW2 4687   3.820   2.379   1.970  0.7898 -0.3822 -0.3255
 1090OPC     MW 4688   3.859   2.424   2.021  0.5629 -0.5838  0.0328
 1091OPC     OW 4689   4.749   5.124   1.527  0.3022  0.1235  0.5406
 1091OPC    HW1 4690   4.774   5.134   1.444 -0.6629 -1.8679 -0.0584
 1091OPC    HW2 4691   4.680   5.178   1.534  0.8737  0.9068  0.3199
 1091OPC     MW 4692   4.743   5.134   1.516  0.2439 -0.0548  0.4196
 1092OPC     OW 4693   0.092   2.415   3.265 -1.2006  0.4387 -0.1683
 1092OPC    HW1 4694   0.051   2.471   3.213 -0.8519  0.8038 -0.0547
 1092OPC    HW2 4695   0.141   2.368   3.210  0.2544  1.7474 -0.0654
 1092OPC     MW 4696   0.093   2.416   3.249 -0.9341  0.6859 -0.1364
 1093OPC     OW 4697   4.814   5.046   4.884 -0.0466  0.0027 -0.0755
 1093OPC    HW1 4698   4.812   5.029   4.798 -1.2562  0.5909 -0.1817
 1093OPC    HW2 4699   4.797   4.969   4.920  0.5403 -0.2654 -0.3570
 1093OPC     MW 4700   4.811   5.032   4.876 -0.1385  0.0501 -0.1328
 1094OPC     OW 4701   4.162   1.296   5.348  0.4264 -0.0434  0.2412
 1094OPC    HW1 4702   4.239   1.265   5.375 -0.1632 -1.5353  0.2959
 1094OPC    HW2 4703   4.108   1.276   5.414 -0.3789 -0.7845 -0.6242
 1094OPC     MW 4704   4.165   1.289   5.362  0.2205 -0.3733  0.1215
 1095OPC     OW 4705   3.890   2.757   4.088  0.0625 -0.3650 -0.1682
 1095OPC    HW1 4706   3.935   2.822   4.051  0.0034  0.9380  1.8864
 1095OPC    HW2 4707   3.939   2.735   4.157 -1.2312 -0.6331  0.6983
 1095OPC     MW 4708   3.904   2.763   4.093 -0.1373 -0.2121  0.2632
 1096OPC     OW 4709   1.356   2.741   1.743 -0.0119  0.1216 -0.1725
 1096OPC    HW1 4710   1.301   2.746   1.675 -0.9646 -0.2190  0.5498
 1096OPC    HW2 4711   1.305   2.713   1.809  0.8319  0.6920  0.7494
 1096OPC     MW 4712   1.340   2.738   1.743 -0.0280  0.1556  0.0705
 1097OPC     OW 4713   2.316   3.611   4.732  0.5338  0.0659  0.1668
 1097OPC    HW1 4714   2.361   3.655   4.792 -1.5016 -0.9957  2.6138
 1097OPC    HW2 4715   2.352   3.532   4.734  0.9446  0.2190 -0.6218
 1097OPC     MW 4716   2.328   3.606   4.741  0.2939 -0.0682  0.4117
 1098OPC     OW 4717   2.928   3.172   1.553 -0.2183  0.5655 -0.4643
 1098OPC    HW1 4718   2.965   3.226   1.611 -0.1892  0.5549 -0.4732
 1098OPC    HW2 4719   2.936   3.094   1.589 -0.1215  0.5480 -0.5229
 1098OPC     MW 4720   2.934   3.169   1.567 -0.1997  0.5614 -0.4743
 1099OPC     OW 4721   1.230   3.790   2.695  0.1999 -0.2168 -0.0348
 1099OPC    HW1 4722   1.171   3.804   2.632  0.2993 -3.3612 -0.9528
 1099OPC    HW2 4723   1.209   3.850   2.755 -1.7411  0.9919 -1.7696
 1099OPC     MW 4724   1.218   3.801   2.695 -0.0722 -0.5027 -0.4268
 1100OPC     OW 4725   0.634   4.833   5.353  0.8889 -0.8290  0.0453
 1100OPC    HW1 4726   0.711   4.792   5.347  0.6558 -1.1055 -1.3502
 1100OPC    HW2 4727   0.638   4.893   5.290  0.2109 -0.3983  0.4026
 1100OPC     MW 4728   0.646   4.836   5.343  0.7543 -0.8061 -0.1080
 1101OPC     OW 4729   0.476   2.620   1.117  0.0830  0.4078  0.1667
 1101OPC    HW1 4730   0.453   2.637   1.034 -2.3665 -0.4945  0.5829
 1101OPC    HW2 4731   0.408   2.647   1.163 -0.3454 -2.5499  1.5306
 1101OPC     MW 4732   0.463   2.626   1.111 -0.3421 -0.1625  0.4296
 1102OPC     OW 4733   2.792   1.088   1.946  0.6385 -0.5500  0.0401
 1102OPC    HW1 4734   2.724   1.127   1.985 -0.4005 -2.4423  0.2262
 1102OPC    HW2 4735   2.782   1.110   1.862  1.3584  1.3433  0.3877
 1102OPC     MW 4736   2.780   1.097   1.940  0.5915 -0.5499  0.1190
 1103OPC     OW 4737   0.719   5.094   4.510 -0.1621 -0.1345  0.8895
 1103OPC    HW1 4738   0.801   5.103   4.538 -0.1798  0.1451  0.8488
 1103OPC    HW2 4739   0.672   5.105   4.582 -0.1573 -0.5293  0.9592
 1103OPC     MW 4740   0.724   5.097   4.524 -0.1640 -0.1519  0.8936
 1104OPC     OW 4741   4.740   3.096   1.347 -0.3739  0.0442 -0.7636
 1104OPC    HW1 4742   4.670   3.108   1.397  0.8573  1.4509  0.7675
 1104OPC    HW2 4743   4.806   3.120   1.399  1.0364  1.1922 -2.9450
 1104OPC     MW 4744   4.740   3.101   1.362  0.0165  0.4218 -0.8597
 1105OPC     OW 4745   1.973   4.217   2.874 -0.3388 -0.2140  0.2083
 1105OPC    HW1 4746   2.004   4.280   2.925  0.5724 -0.0138 -0.5409
 1105OPC    HW2 4747   1.887   4.222   2.884 -0.3008  1.2670  0.0470
 1105OPC     MW 4748   1.965   4.227   2.883 -0.1986  0.0343  0.0738
 1106OPC     OW 4749   3.551   1.844   2.954  0.0653 -0.1060 -0.5270
 1106OPC    HW1 4750   3.485   1.787   2.948  0.1531 -0.3426  0.5416
 1106OPC    HW2 4751   3.619   1.800   2.922  0.4110 -1.1148  1.4200
 1106OPC     MW 4752   3.551   1.829   2.948  0.1293 -0.2900 -0.0815
 1107OPC     OW 4753   3.314   4.523   4.738 -1.1301 -0.0158 -0.1756
 1107OPC    HW1 4754   3.341   4.567   4.808 -1.7102  1.8426 -1.0360
 1107OPC    HW2 4755   3.329   4.440   4.759  1.2481  0.6200  1.0419
 1107OPC     MW 4756   3.320   4.518   4.752 -0.8645  0.3529 -0.1228
 1108OPC     OW 4757   3.689   3.799   3.185  0.4539  0.7312 -0.1375
 1108OPC    HW1 4758   3.604   3.821   3.189  0.3070  0.1942 -0.1491
 1108OPC    HW2 4759   3.721   3.823   3.262 -0.4841 -2.1237  1.2766
 1108OPC     MW 4760   3.681   3.806   3.197  0.2936  0.2301  0.0696
 1109OPC     OW 4761   1.139   0.818   0.575 -0.4158  0.7349 -0.3201
 1109OPC    HW1 4762   1.192   0.854   0.635  1.1301  0.6244 -1.5605
 1109OPC    HW2 4763   1.129   0.881   0.516  1.4291 -0.4220 -1.9716
 1109OPC     MW 4764   1.145   0.833   0.575  0.0851  0.5476 -0.7473
 1110OPC     OW 4765   1.712   1.455   3.912  0.4433 -0.0725  0.4320
 1110OPC    HW1 4766   1.710   1.491   3.991  1.6288  2.0181 -0.4085
 1110OPC    HW2 4767   1.757   1.512   3.864  0.4056 -1.6102 -1.6005
 1110OPC     MW 4768   1.718   1.469   3.916  0.6129  0.0092  0.0077
 1111OPC     OW 4769   4.575   2.477   1.888 -0.7394  0.3285  0.4549
 1111OPC    HW1 4770   4.545   2.527   1.953 -1.3372  0.1263  0.3386
 1111OPC    HW2 4771   4.511   2.420   1.874 -0.6448  0.3959 -0.3432
 1111OPC     MW 4772   4.561   2.476   1.895 -0.8137  0.3086  0.3198
 1112OPC     OW 4773   2.564   4.017   4.573  0.1497 -0.4154 -0.2836
 1112OPC    HW1 4774   2.493   3.974   4.548 -0.9760  1.3629 -0.3136
 1112OPC    HW2 4775   2.571   3.998   4.657 -0.0454 -1.0420 -0.4085
 1112OPC     MW 4776   2.555   4.008   4.582 -0.0454 -0.2453 -0.3068
 1113OPC     OW 4777   2.068   3.033   5.063  0.1542 -0.5883  0.2670
 1113OPC    HW1 4778   2.032   2.954   5.055 -1.4764  0.2682 -1.7525
 1113OPC    HW2 4779   2.009   3.077   5.111  0.4372 -0.2378  0.2984
 1113OPC     MW 4780   2.054   3.028   5.069 -0.0448 -0.4100 -0.0269
 1114OPC     OW 4781   0.179   3.616   4.607  0.5276  0.1885 -0.2108
 1114OPC    HW1 4782   0.182   3.595   4.692 -0.1339  2.2293  0.3760
 1114OPC    HW2 4783   0.107   3.664   4.600  1.1073  0.9098 -1.7301
 1114OPC     MW 4784   0.169   3.620   4.619  0.5155  0.5965 -0.3486
 1115OPC     OW 4785   4.054   2.918   1.469 -0.0204 -0.0125 -0.0720
 1115OPC    HW1 4786   4.116   2.873   1.511 -1.0663 -0.4483  1.0854
 1115OPC    HW2 4787   3.992   2.858   1.455 -0.3582  0.5094 -0.8341
 1115OPC     MW 4788   4.054   2.902   1.473 -0.2248  0.0002 -0.0136
 1116OPC     OW 4789   2.685   3.044   0.198  0.2510 -0.5076 -0.1636
 1116OPC    HW1 4790   2.733   3.050   0.126  0.7814 -1.1348  0.1228
 1116OPC    HW2 4791   2.737   3.078   0.260 -0.3978  0.5115 -0.1461
 1116OPC     MW 4792   2.700   3.050   0.197  0.2335 -0.4497 -0.1187
 1117OPC     OW 4793   1.969   1.049   4.682 -0.7481 -0.4505  0.2976
 1117OPC    HW1 4794   1.898   1.036   4.633  0.3311 -0.3171 -1.3441
 1117OPC    HW2 4795   2.020   1.099   4.633  1.1688 -1.8228  0.7916
 1117OPC     MW 4796   1.966   1.054   4.668 -0.3054 -0.6334  0.1280
 1118OPC     OW 4797   4.377   4.256   1.985 -0.1195 -0.1181 -0.0148
 1118OPC    HW1 4798   4.361   4.288   2.064 -0.9447  1.9160 -0.9309
 1118OPC    HW2 4799   4.368   4.170   1.995 -0.5134  0.1105  2.0097
 1118OPC     MW 4800   4.373   4.248   1.998 -0.2995  0.2162  0.1489
 1119OPC     OW 4801   2.588   0.524   5.331  0.1002  0.5670  0.4550
 1119OPC    HW1 4802   2.655   0.469   5.323  0.4723  0.6626  2.5192
 1119OPC    HW2 4803   2.553   0.503   5.408 -0.4646  2.4285  0.7466
 1119OPC     MW 4804   2.592   0.513   5.341  0.0716  0.8561  0.8032
 1120OPC     OW 4805   0.888   5.001   1.088 -0.6740 -0.0673  0.0406
 1120OPC    HW1 4806   0.879   4.947   1.021  0.9741  0.5364 -0.7300
 1120OPC    HW2 4807   0.817   5.051   1.084  0.1682  1.1134 -2.4060
 1120OPC     MW 4808   0.876   5.001   1.078 -0.3061  0.1962 -0.4346
 1121OPC     OW 4809   2.681   1.507   0.503 -0.4650  0.2002  0.2062
 1121OPC    HW1 4810   2.616   1.452   0.485  0.5209 -1.0145  0.2557
 1121OPC    HW2 4811   2.743   1.457   0.537  0.2371  1.4456  0.8512
 1121OPC     MW 4812   2.681   1.492   0.505 -0.2155  0.2047  0.3088
 1122OPC     OW 4813   4.105   2.312   2.114 -0.2601  0.0648  0.3532
 1122OPC    HW1 4814   4.150   2.361   2.171  1.2958 -1.9243  0.9240
 1122OPC    HW2 4815   4.145   2.326   2.038  1.3134 -1.5212  0.8169
 1122OPC     MW 4816   4.117   2.321   2.111  0.2022 -0.4632  0.5060
 1123OPC     OW 4817   1.649   1.724   4.990 -0.3529 -0.3118  0.1981
 1123OPC    HW1 4818   1.710   1.723   5.052  1.1930 -0.9370 -1.2484
 1123OPC    HW2 4819   1.619   1.806   4.992 -0.5137 -0.3680  1.8695
 1123OPC     MW 4820   1.654   1.736   4.999 -0.1482 -0.4125  0.2310
 1124OPC     OW 4821   4.016   2.182   4.864 -0.1354 -0.2233 -0.5756
 1124OPC    HW1 4822   4.069   2.217   4.923 -0.8634  1.5640 -0.9308
 1124OPC    HW2 4823   4.069   2.130   4.818  0.2393 -2.6137  2.2633
 1124OPC     MW 4824   4.032   2.179   4.866 -0.1876 -0.3123 -0.2089
 1125OPC     OW 4825   4.646   4.977   0.864 -0.2498 -0.2391 -0.5175
 1125OPC    HW1 4826   4.730   4.983   0.888 -0.7153 -0.1396  1.2613
 1125OPC    HW2 4827   4.611   5.052   0.893 -1.2873 -1.0371  0.3803
 1125OPC     MW 4828   4.653   4.989   0.872 -0.4718 -0.3424 -0.1221
 1126OPC     OW 4829   5.034   4.462   3.350 -0.1658 -0.0766  0.3566
 1126OPC    HW1 4830   5.091   4.502   3.297  0.2826  0.6812  1.3811
 1126OPC    HW2 4831   4.961   4.460   3.302  0.6197 -0.7792 -0.8518
 1126OPC     MW 4832   5.031   4.468   3.335  0.0165 -0.0684  0.3295
 1127OPC     OW 4833   0.197   1.888   0.365 -0.2921 -0.0826  0.0297
 1127OPC    HW1 4834   0.168   1.939   0.429  1.3925  0.9967 -0.0048
 1127OPC    HW2 4835   0.283   1.903   0.365  0.1144 -2.1144 -0.7070
 1127OPC     MW 4836   0.205   1.898   0.375  0.0168 -0.2234 -0.0842
 1128OPC     OW 4837   2.004   3.938   1.264 -0.8035  0.2272  0.9415
 1128OPC    HW1 4838   2.051   3.955   1.336  0.5301 -0.2437  0.2265
 1128OPC    HW2 4839   1.957   4.011   1.253  1.4161  1.7070  0.4910
 1128OPC     MW 4840   2.004   3.951   1.273 -0.2786  0.3762  0.7693
 1129OPC     OW 4841   1.715   1.035   0.046  0.3421  0.6206  0.6828
 1129OPC    HW1 4842   1.766   1.032  -0.025 -0.6417  2.7598 -0.1956
 1129OPC    HW2 4843   1.771   1.048   0.111  1.3043 -1.7274  0.4350
 1129OPC     MW 4844   1.731   1.036   0.045  0.3390  0.5897  0.5165
 1130OPC     OW 4845   0.322   5.055   3.175 -0.4931  0.4951  0.4213
 1130OPC    HW1 4846   0.317   5.015   3.252 -0.5876 -0.4007 -0.0389
 1130OPC    HW2 4847   0.408   5.071   3.165 -0.5382  1.1092  0.9451
 1130OPC     MW 4848   0.334   5.051   3.185 -0.5137  0.4537  0.4308
 1131OPC     OW 4849   4.278   3.588   2.005  0.5010  0.7538  0.1782
 1131OPC    HW1 4850   4.364   3.578   2.009  0.4218 -1.5277 -1.4716
 1131OPC    HW2 4851   4.266   3.644   1.939  0.7047  0.9888  0.3409
 1131OPC     MW 4852   4.289   3.595   1.996  0.5193  0.4514 -0.0415
 1132OPC     OW 4853   4.204   2.408   5.346 -0.2728 -0.0572 -0.4171
 1132OPC    HW1 4854   4.125   2.426   5.378 -0.5610 -1.9980  0.0803
 1132OPC    HW2 4855   4.239   2.354   5.404  0.4552 -1.1499 -1.7920
 1132OPC     MW 4856   4.198   2.403   5.359 -0.2079 -0.5053 -0.5462
 1133OPC     OW 4857   1.082   2.343   3.937  0.0441 -0.2009  0.1322
 1133OPC    HW1 4858   1.126   2.382   4.001 -0.8100 -0.5096  0.9327
 1133OPC    HW2 4859   1.084   2.259   3.959 -0.1942 -0.3185 -0.2924
 1133OPC     MW 4860   1.089   2.336   3.949 -0.1173 -0.2639  0.1876
 1134OPC     OW 4861   3.209   1.243   2.556  0.0812  0.7346 -0.5010
 1134OPC    HW1 4862   3.192   1.323   2.587  0.2154  0.5089  0.1818
 1134OPC    HW2 4863   3.133   1.216   2.525 -1.4178 -0.8525  3.8121
 1134OPC     MW 4864   3.195   1.251   2.556 -0.1205  0.4668  0.2370
 1135OPC     OW 4865   3.181   3.589   2.822  0.3411 -0.1226  0.1118
 1135OPC    HW1 4866   3.148   3.521   2.779 -1.7284 -0.0140  1.4234
 1135OPC    HW2 4867   3.166   3.570   2.906 -0.5077  2.0225  0.5179
 1135OPC     MW 4868   3.174   3.576   2.828 -0.0899  0.2104  0.3655
 1136OPC     OW 4869   0.601   4.310   5.090  0.3771 -0.7771  0.2894
 1136OPC    HW1 4870   0.561   4.274   5.159  0.9916  0.4801  1.3598
 1136OPC    HW2 4871   0.686   4.292   5.105  0.7514  1.4026  1.1078
 1136OPC     MW 4872   0.608   4.302   5.102  0.5232 -0.2694  0.5684
 1137OPC     OW 4873   1.833   3.599   0.601 -0.0154 -0.4564  0.2658
 1137OPC    HW1 4874   1.849   3.644   0.674  0.1045 -1.3894  0.8279
 1137OPC    HW2 4875   1.747   3.589   0.600 -0.0499 -0.1688  0.1017
 1137OPC     MW 4876   1.823   3.604   0.611 -0.0028 -0.5518  0.3245
 1138OPC     OW 4877   1.500   0.754   4.480  0.1390  0.3202  0.4208
 1138OPC    HW1 4878   1.587   0.745   4.484  0.0189 -0.4569  1.9378
 1138OPC    HW2 4879   1.473   0.721   4.556 -1.4029  1.7627  0.5300
 1138OPC     MW 4880   1.509   0.747   4.492 -0.1065  0.4185  0.6609
 1139OPC     OW 4881   4.939   1.749   1.428 -0.0839  0.1888  0.8696
 1139OPC    HW1 4882   4.892   1.687   1.467  0.5591 -1.8459 -1.3133
 1139OPC    HW2 4883   5.010   1.705   1.400  0.9968  2.2070  0.2660
 1139OPC     MW 4884   4.943   1.733   1.430  0.1705  0.1864  0.4579
 1140OPC     OW 4885   3.615   2.474   2.707 -0.0409 -0.1773  0.4831
 1140OPC    HW1 4886   3.565   2.531   2.750 -0.4437 -1.1515  1.3552
 1140OPC    HW2 4887   3.605   2.497   2.624  2.1526  2.8949  0.9134
 1140OPC     MW 4888   3.606   2.485   2.701  0.2236  0.1326  0.6756
 1141OPC     OW 4889   4.556   1.167   1.661 -0.1182 -0.0702  0.4573
 1141OPC    HW1 4890   4.627   1.173   1.610  0.2810  0.9069  1.0895
 1141OPC    HW2 4891   4.490   1.178   1.606  0.0907 -2.5690 -0.4229
 1141OPC     MW 4892   4.557   1.170   1.645 -0.0281 -0.2950  0.4206
 1142OPC     OW 4893   1.142   0.533   0.037  0.2332 -0.3686 -0.5635
 1142OPC    HW1 4894   1.177   0.611   0.054 -0.2461 -0.3526  0.3987
 1142OPC    HW2 4895   1.075   0.528   0.093 -0.6750 -0.8290 -1.6685
 1142OPC     MW 4896   1.137   0.544   0.048  0.0283 -0.4342 -0.5846
 1143OPC     OW 4897   1.011   1.501   0.762  0.1803 -0.3755  0.1213
 1143OPC    HW1 4898   0.927   1.482   0.777 -0.0833 -0.1305 -0.9308
 1143OPC    HW2 4899   1.010   1.587   0.747  0.6601 -0.3259  0.3676
 1143OPC     MW 4900   0.998   1.511   0.762  0.2123 -0.3320  0.0022
 1144OPC     OW 4901   1.258   3.391   2.044 -0.4219 -0.0478 -0.2152
 1144OPC    HW1 4902   1.312   3.409   2.109 -1.0864 -0.1496  0.3755
 1144OPC    HW2 4903   1.310   3.388   1.974  0.5619 -1.6856  0.5406
 1144OPC     MW 4904   1.273   3.393   2.043 -0.3747 -0.3049 -0.0163
 1145OPC     OW 4905   4.059   2.104   0.810 -0.0983 -0.0809 -0.1152
 1145OPC    HW1 4906   4.003   2.120   0.746  1.3121  1.4572 -1.0464
 1145OPC    HW2 4907   4.096   2.028   0.786  0.2298  0.3475 -0.9933
 1145OPC     MW 4908   4.056   2.095   0.797  0.1583  0.2096 -0.3825
 1146OPC     OW 4909   4.385   3.883   3.108 -0.7931  0.1138 -0.0652
 1146OPC    HW1 4910   4.368   3.814   3.057 -1.3264  1.0792 -1.2491
 1146OPC    HW2 4911   4.340   3.865   3.181  0.1395 -1.3832  0.1882
 1146OPC     MW 4912   4.376   3.870   3.112 -0.7341  0.0354 -0.2027
 1147OPC     OW 4913   4.643   2.177   3.408  0.6566 -0.3438  0.2215
 1147OPC    HW1 4914   4.638   2.093   3.431 -0.2077 -0.0585  1.1524
 1147OPC    HW2 4915   4.561   2.204   3.414  0.9919  0.6777  0.3303
 1147OPC     MW 4916   4.630   2.168   3.412  0.5784 -0.1507  0.3750
 1148OPC     OW 4917   1.262   3.948   2.301 -0.4290 -0.1522 -0.0871
 1148OPC    HW1 4918   1.254   3.962   2.215 -1.8999  0.3599  0.1016
 1148OPC    HW2 4919   1.332   3.896   2.307  0.2869  0.5865 -1.5025
 1148OPC     MW 4920   1.271   3.942   2.289 -0.5405  0.0327 -0.2683
 1149OPC     OW 4921   2.941   0.672   3.572 -0.0702 -0.3383  0.1117
 1149OPC    HW1 4922   2.856   0.674   3.591  0.3516 -0.8338  2.2216
 1149OPC    HW2 4923   2.942   0.647   3.488 -2.0298  1.5520 -0.5638
 1149OPC     MW 4924   2.929   0.669   3.562 -0.2974 -0.1323  0.3237
 1150OPC     OW 4925   0.297   0.657   1.724  0.0963  0.1783  0.6231
 1150OPC    HW1 4926   0.276   0.728   1.771 -0.6170  0.3806  0.0175
 1150OPC    HW2 4927   0.335   0.690   1.654  1.1674 -0.1250  1.0500
 1150OPC     MW 4928   0.299   0.673   1.721  0.1492  0.1634  0.5967
 1151OPC     OW 4929   3.089   1.337   0.794 -0.1307 -0.0089 -0.4081
 1151OPC    HW1 4930   3.088   1.300   0.873 -0.8590  0.1764 -0.3279
 1151OPC    HW2 4931   3.174   1.345   0.777  0.0354 -0.0466  0.3602
 1151OPC     MW 4932   3.102   1.333   0.803 -0.2137  0.0129 -0.2827
 1152OPC     OW 4933   1.312   4.371   1.138  0.2535 -0.0747 -0.4574
 1152OPC    HW1 4934   1.262   4.373   1.066  1.8465 -1.6841 -1.7013
 1152OPC    HW2 4935   1.392   4.361   1.106  1.0244 -0.8225  1.5755
 1152OPC     MW 4936   1.316   4.370   1.122  0.6027 -0.4227 -0.3408
 1153OPC     OW 4937   1.899   0.528   1.664 -1.0273  0.5019 -0.8917
 1153OPC    HW1 4938   1.926   0.605   1.697 -2.7009  1.0866 -0.7910
 1153OPC    HW2 4939   1.974   0.487   1.646 -0.0212  1.0145  1.6022
 1153OPC     MW 4940   1.914   0.534   1.667 -1.1259  0.6640 -0.5084
 1154OPC     OW 4941   3.615   4.628   3.160 -0.2757 -0.2760 -0.3326
 1154OPC    HW1 4942   3.690   4.609   3.119  0.5287 -0.7347  1.2922
 1154OPC    HW2 4943   3.573   4.679   3.102  1.6146  0.6601 -0.9794
 1154OPC     MW 4944   3.620   4.633   3.145  0.1224 -0.2055 -0.1881
 1155OPC     OW 4945   1.697   0.056   1.915  0.1532 -0.1212 -0.7781
 1155OPC    HW1 4946   1.659   0.132   1.934  0.4737  0.1077 -1.0508
 1155OPC    HW2 4947   1.781   0.076   1.904  0.5104 -0.7553  0.5909
 1155OPC     MW 4948   1.704   0.070   1.916  0.2533 -0.1810 -0.6162
 1156OPC     OW 4949   0.812   4.476   1.159 -0.0210  0.0733 -0.1653
 1156OPC    HW1 4950   0.864   4.516   1.102 -0.5465  0.1610 -0.5909
 1156OPC    HW2 4951   0.857   4.480   1.234  0.9129 -0.5224 -0.6809
 1156OPC     MW 4952   0.826   4.483   1.161  0.0393 -0.0019 -0.3043
 1157OPC     OW 4953   1.079   1.156   3.913  0.0578 -0.3824 -0.2208
 1157OPC    HW1 4954   1.044   1.080   3.888 -0.6947 -0.0732 -0.1641
 1157OPC    HW2 4955   1.096   1.144   3.997 -1.4696 -0.0138  0.1689
 1157OPC     MW 4956   1.076   1.143   3.921 -0.2789 -0.2822 -0.1549
 1158OPC     OW 4957   0.695   2.619   2.731  0.3292 -0.6585 -0.5047
 1158OPC    HW1 4958   0.777   2.595   2.749  0.2372  0.3710  1.5248
 1158OPC    HW2 4959   0.675   2.675   2.794 -1.8903 -0.7066 -1.0659
 1158OPC     MW 4960   0.704   2.623   2.743 -0.0123 -0.5136 -0.2879
 1159OPC     OW 4961   3.166   4.651   4.312  0.5486 -0.2732  0.4321
 1159OPC    HW1 4962   3.176   4.668   4.397 -0.4661 -1.9869  0.9276
 1159OPC    HW2 4963   3.169   4.564   4.307  0.1660 -0.2308 -1.2342
 1159OPC     MW 4964   3.168   4.641   4.324  0.3421 -0.5200  0.2592
 1160OPC     OW 4965   1.877   0.763   3.905 -0.1410  0.3659  0.1940
 1160OPC    HW1 4966   1.932   0.773   3.972  0.9155  1.4080 -0.7757
 1160OPC    HW2 4967   1.798   0.761   3.943  0.4647  0.2714  1.5047
 1160OPC     MW 4968   1.873   0.764   3.920  0.1045  0.5059  0.2445
 1161OPC     OW 4969   2.017   0.267   3.135 -0.3323  0.7371  0.6553
 1161OPC    HW1 4970   2.101   0.276   3.116 -0.7211  0.0556 -1.6300
 1161OPC    HW2 4971   1.984   0.347   3.122 -0.2760  0.6788  0.1262
 1161OPC     MW 4972   2.024   0.280   3.130 -0.3814  0.6278  0.2395
 1162OPC     OW 4973   1.262   4.913   0.271 -0.1915  0.1500  0.0582
 1162OPC    HW1 4974   1.344   4.939   0.259 -0.3101  0.3543 -0.3088
 1162OPC    HW2 4975   1.218   4.987   0.281 -0.1022  0.0092  1.8142
 1162OPC     MW 4976   1.267   4.928   0.271 -0.1957  0.1595  0.2634
 1163OPC     OW 4977   2.290   1.654   4.568  0.2100 -0.2020 -0.1139
 1163OPC    HW1 4978   2.208   1.665   4.541 -0.5266  0.0513  2.0636
 1163OPC    HW2 4979   2.335   1.648   4.494 -1.7482 -0.2550 -1.3693
 1163OPC     MW 4980   2.285   1.655   4.553 -0.1881 -0.1724  0.0224
 1164OPC     OW 4981   3.324   4.245   1.882  0.3766 -0.0409  0.1005
 1164OPC    HW1 4982   3.243   4.232   1.911  0.0992  0.3545 -0.4760
 1164OPC    HW2 4983   3.344   4.325   1.912  0.7565 -0.3395  0.6756
 1164OPC     MW 4984   3.315   4.255   1.891  0.3917 -0.0265  0.1004
 1165OPC     OW 4985   3.254   0.346   4.034 -0.3608 -0.0952  0.0583
 1165OPC    HW1 4986   3.224   0.308   3.962  1.4842 -2.0620  0.2260
 1165OPC    HW2 4987   3.230   0.292   4.098 -2.0548  1.6707  1.0076
 1165OPC     MW 4988   3.246   0.333   4.033 -0.3383 -0.1248  0.2232
 1166OPC     OW 4989   4.889   4.267   0.391  0.1236 -0.0003 -0.3699
 1166OPC    HW1 4990   4.904   4.352   0.402 -2.2442  0.5127 -0.4902
 1166OPC    HW2 4991   4.952   4.241   0.336  1.4312  1.4324  0.3749
 1166OPC     MW 4992   4.901   4.276   0.385 -0.0329  0.2871 -0.2777
 1167OPC     OW 4993   2.132   4.271   3.271  0.4509  0.2635  0.0179
 1167OPC    HW1 4994   2.097   4.191   3.266 -0.6992  0.8107 -1.2127
 1167OPC    HW2 4995   2.128   4.289   3.357  0.5050 -0.8952  0.2833
 1167OPC     MW 4996   2.126   4.262   3.283  0.2890  0.1731 -0.1246
 1168OPC     OW 4997   2.820   1.493   0.930  0.2237 -0.1259  0.0023
 1168OPC    HW1 4998   2.764   1.554   0.955  0.7722  0.3542  0.0796
 1168OPC    HW2 4999   2.889   1.505   0.982  0.0981 -1.2222  0.4490
 1168OPC     MW 5000   2.822   1.503   0.941  0.2861 -0.2169  0.0797
 1169OPC     OW 5001   4.273   2.790   2.632 -0.1635  0.0992  0.2384
 1169OPC    HW1 5002   4.208   2.844   2.610 -0.5457 -1.1767 -1.9916
 1169OPC    HW2 5003   4.342   2.823   2.590  0.2475  0.3972  1.1211
 1169OPC     MW 5004   4.273   2.803   2.623 -0.1590 -0.0452  0.0395
 1170OPC     OW 5005   3.925   1.366   5.034 -0.2993  0.0652  0.1821
 1170OPC    HW1 5006   3.992   1.311   5.037  0.5799  1.1206  0.3632
 1170OPC    HW2 5007   3.859   1.320   5.069 -0.1018 -1.5252 -1.3897
 1170OPC     MW 5008   3.925   1.351   5.039 -0.1402 -0.0138 -0.0234
 1171OPC     OW 5009   0.379   3.069   0.035 -0.4979 -0.0944 -0.1891
 1171OPC    HW1 5010   0.446   3.014   0.040 -0.2444  0.2067 -0.2383
 1171OPC    HW2 5011   0.352   3.076   0.118  0.8718  1.4133  0.1762
 1171OPC     MW 5012   0.385   3.062   0.048 -0.2581  0.1729 -0.1424
 1172OPC     OW 5013   3.635   0.835   1.787  0.3391  0.6087 -0.3985
 1172OPC    HW1 5014   3.651   0.892   1.850  0.0671  1.1146 -0.7835
 1172OPC    HW2 5015   3.557   0.802   1.808  0.4419  0.4616 -0.2429
 1172OPC     MW 5016   3.626   0.838   1.799  0.3142  0.6617 -0.4324
 1173OPC     OW 5017   0.518   3.951   0.803 -0.1168  0.7082 -0.0013
 1173OPC    HW1 5018   0.485   3.903   0.867 -0.4067 -0.9439 -1.3041
 1173OPC    HW2 5019   0.555   3.891   0.750 -1.9727  1.6514 -2.5977
 1173OPC     MW 5020   0.519   3.935   0.804 -0.4338  0.6034 -0.5772
 1174OPC     OW 5021   1.960   3.841   0.744  0.4670  0.3974  0.3525
 1174OPC    HW1 5022   1.933   3.789   0.809 -1.4635  0.7851 -0.0909
 1174OPC    HW2 5023   2.015   3.790   0.699  0.4683 -0.4555  1.2977
 1174OPC     MW 5024   1.964   3.826   0.747  0.1820  0.3287  0.4266
 1175OPC     OW 5025   2.058   1.489   3.023  0.0885  0.2683 -0.3383
 1175OPC    HW1 5026   2.083   1.448   3.096 -1.6842 -0.4302 -0.0935
 1175OPC    HW2 5027   2.098   1.566   3.028 -0.5141  0.4967  1.7141
 1175OPC     MW 5028   2.068   1.494   3.035 -0.2625  0.1989  0.0011
 1176OPC     OW 5029   3.987   2.118   1.083  0.2028  0.8185  0.1001
 1176OPC    HW1 5030   4.067   2.133   1.115 -0.0910 -1.2254  2.0523
 1176OPC    HW2 5031   3.997   2.124   0.997  3.0639 -1.6591  0.0970
 1176OPC     MW 5032   4.000   2.121   1.075  0.5821  0.1507  0.3881
 1177OPC     OW 5033   2.509   1.327   1.131  0.0548 -0.2983  0.0576
 1177OPC    HW1 5034   2.488   1.390   1.188  0.3366 -1.0942  1.0667
 1177OPC    HW2 5035   2.596   1.331   1.128  0.2843 -2.1182  1.9405
 1177OPC     MW 5036   2.519   1.337   1.139  0.1303 -0.6847  0.4848
 1178OPC     OW 5037   1.503   4.178   2.518  0.0700 -0.4266 -0.0608
 1178OPC    HW1 5038   1.437   4.122   2.529 -0.5237  0.1931 -0.3838
 1178OPC    HW2 5039   1.565   4.130   2.479  0.3829 -1.3908  1.5648
 1178OPC     MW 5040   1.502   4.163   2.514  0.0285 -0.4776  0.1316
 1179OPC     OW 5041   1.157   4.060   1.266 -0.3372 -0.3839 -0.2856
 1179OPC    HW1 5042   1.154   4.120   1.330  0.3345 -0.2233 -0.3951
 1179OPC    HW2 5043   1.135   3.986   1.306  1.6566 -0.5944  0.5413
 1179OPC     MW 5044   1.154   4.058   1.281  0.0566 -0.3912 -0.1796
 1180OPC     OW 5045   0.350   3.728   3.721  0.1368 -0.3202 -0.2874
 1180OPC    HW1 5046   0.350   3.749   3.636 -0.8245  0.3751 -0.1196
 1180OPC    HW2 5047   0.320   3.646   3.721 -1.2098  0.1604 -0.5154
 1180OPC     MW 5048   0.346   3.719   3.708 -0.2041 -0.1465 -0.2962
 1181OPC     OW 5049   1.900   1.087   0.248  0.0561 -0.0414  0.6073
 1181OPC    HW1 5050   1.882   1.172   0.257 -0.0201 -0.0491  0.5259
 1181OPC    HW2 5051   1.961   1.085   0.186 -0.5872 -0.1130 -0.0447
 1181OPC     MW 5052   1.906   1.099   0.240 -0.0502 -0.0532  0.4990
 1182OPC     OW 5053   2.162   4.525   1.985  0.0968  0.1312 -0.6138
 1182OPC    HW1 5054   2.179   4.447   2.021  3.0577  1.4314  1.1502
 1182OPC    HW2 5055   2.239   4.551   1.953 -0.9935  2.0034 -1.9919
 1182OPC     MW 5056   2.175   4.517   1.985  0.3731  0.5999 -0.5568
 1183OPC     OW 5057   3.435   1.811   5.176 -0.3772  0.0543 -0.4375
 1183OPC    HW1 5058   3.394   1.872   5.128 -0.9972  0.9993  1.2054
 1183OPC    HW2 5059   3.374   1.751   5.189 -0.1802 -0.2489 -0.9012
 1183OPC     MW 5060   3.420   1.811   5.171 -0.4396  0.1491 -0.2637
 1184OPC     OW 5061   1.319   1.961   2.846  0.7707  0.0920  0.0447
 1184OPC    HW1 5062   1.361   2.036   2.829  2.3296 -0.5578  0.8009
 1184OPC    HW2 5063   1.267   1.950   2.777 -0.2484  2.3527  0.3658
 1184OPC     MW 5064   1.318   1.970   2.833  0.8504  0.3299  0.2037
 1185OPC     OW 5065   1.167   3.116   0.334  0.1537 -0.5039  0.2002
 1185OPC    HW1 5066   1.141   3.198   0.347 -0.1602 -0.5594 -0.0779
 1185OPC    HW2 5067   1.148   3.101   0.250 -0.9409 -1.2836  0.5741
 1185OPC     MW 5068   1.160   3.126   0.324 -0.0544 -0.6272  0.2143
 1186OPC     OW 5069   4.184   4.872   3.755 -0.2761  0.0615 -0.3323
 1186OPC    HW1 5070   4.103   4.889   3.726 -0.4437  2.0661  1.1392
 1186OPC    HW2 5071   4.172   4.860   3.841  0.9407 -0.0199 -0.1654
 1186OPC     MW 5072   4.170   4.872   3.763 -0.1214  0.3457 -0.0905
 1187OPC     OW 5073   3.852   4.523   4.954 -0.0035 -0.4371 -0.1640
 1187OPC    HW1 5074   3.797   4.541   5.020  1.4788 -0.1196  1.0546
 1187OPC    HW2 5075   3.823   4.447   4.924 -0.0253 -1.2293  1.6984
 1187OPC     MW 5076   3.839   4.514   4.960  0.2123 -0.5069  0.2911
 1188OPC     OW 5077   5.071   4.547   4.672  0.0127 -0.7398 -0.4009
 1188OPC    HW1 5078   5.138   4.506   4.634 -0.3968 -0.8612 -0.9958
 1188OPC    HW2 5079   5.050   4.609   4.615 -0.6431 -0.9643 -0.4115
 1188OPC     MW 5080   5.078   4.550   4.658 -0.1445 -0.7908 -0.4902
 1189OPC     OW 5081   1.804   3.350   1.001  0.3722  0.2243 -0.4724
 1189OPC    HW1 5082   1.820   3.310   1.076 -1.3659  1.8469  0.8537
 1189OPC    HW2 5083   1.821   3.288   0.941 -0.3607 -1.8615  1.3315
 1189OPC     MW 5084   1.809   3.335   1.003  0.0072  0.1559 -0.0100
 1190OPC     OW 5085   4.348   3.657   0.102 -0.3407 -0.7860 -0.0706
 1190OPC    HW1 5086   4.424   3.696   0.085  0.3040 -1.9787 -0.0089
 1190OPC    HW2 5087   4.293   3.692   0.044  0.9481 -2.0400 -2.1687
 1190OPC     MW 5088   4.351   3.668   0.091 -0.0551 -1.1474 -0.3714
 1191OPC     OW 5089   2.093   1.670   1.722  0.2619 -0.1395  0.6851
 1191OPC    HW1 5090   2.074   1.630   1.798 -1.1664  0.0601  0.4676
 1191OPC    HW2 5091   2.041   1.740   1.722  1.3070  0.6707  0.1614
 1191OPC     MW 5092   2.082   1.674   1.734  0.2053  0.0097  0.5757
 1192OPC     OW 5093   4.463   4.813   0.696  0.2635  0.3170 -0.1598
 1192OPC    HW1 5094   4.515   4.875   0.729  0.0304 -0.3126  1.4617
 1192OPC    HW2 5095   4.516   4.769   0.642  1.1061  0.4224  0.5564
 1192OPC     MW 5096   4.478   4.815   0.693  0.3536  0.2398  0.1855
 1193OPC     OW 5097   0.040   5.141   4.673  0.0485 -0.0661 -0.5468
 1193OPC    HW1 5098   0.009   5.060   4.673  1.4773 -0.7148  1.9352
 1193OPC    HW2 5099   0.015   5.173   4.596 -2.2569 -2.1719 -0.7803
 1193OPC     MW 5100   0.032   5.134   4.662 -0.0810 -0.4730 -0.2148
 1194OPC     OW 5101   0.848   2.455   1.111 -0.1503  0.0064  0.7201
 1194OPC    HW1 5102   0.823   2.381   1.150  0.8739 -0.4389  0.5796
 1194OPC    HW2 5103   0.934   2.459   1.127  0.3059 -0.1278 -1.3219
 1194OPC     MW 5104   0.857   2.445   1.119  0.0684 -0.0792  0.3977
 1195OPC     OW 5105   1.724   1.194   1.856  0.1788  0.0840  0.2729
 1195OPC    HW1 5106   1.771   1.131   1.819 -2.0243 -1.3467 -0.3268
 1195OPC    HW2 5107   1.697   1.159   1.931 -2.1106 -0.3095 -0.6309
 1195OPC     MW 5108   1.727   1.180   1.862 -0.4848 -0.1854  0.0508
 1196OPC     OW 5109   3.787   2.112   4.481 -0.5721  0.0178  0.3261
 1196OPC    HW1 5110   3.847   2.058   4.448 -2.3266 -0.4081 -2.5208
 1196OPC    HW2 5111   3.724   2.058   4.508 -0.7716  0.5523  0.9626
 1196OPC     MW 5112   3.786   2.096   4.481 -0.8608  0.0339 -0.0005
 1197OPC     OW 5113   0.934   0.591   4.213 -0.5883 -0.2118 -0.3676
 1197OPC    HW1 5114   0.855   0.619   4.191 -0.7715 -1.1826 -0.9826
 1197OPC    HW2 5115   0.967   0.658   4.258 -1.3814  0.5882 -0.9402
 1197OPC     MW 5116   0.927   0.605   4.217 -0.7325 -0.2370 -0.5429
 1198OPC     OW 5117   2.943   2.812   0.003 -0.3490 -0.5216  0.4074
 1198OPC    HW1 5118   2.971   2.808   0.086 -0.9907 -0.3300  0.6394
 1198OPC    HW2 5119   3.014   2.791  -0.043  0.1972  0.0404  0.9706
 1198OPC     MW 5120   2.958   2.808   0.009 -0.3630 -0.4103  0.5249
 1199OPC     OW 5121   4.246   3.541   5.070 -0.9169 -0.5312 -0.5040
 1199OPC    HW1 5122   4.291   3.499   5.133 -2.3339  1.8181  2.3212
 1199OPC    HW2 5123   4.309   3.580   5.024  0.1709 -0.1508  1.1840
 1199OPC     MW 5124   4.262   3.540   5.073 -0.9656 -0.1279  0.1628
 1200OPC     OW 5125   0.036   4.528   3.111  0.2788  0.2505 -0.3131
 1200OPC    HW1 5126   0.025   4.601   3.065 -0.9595  0.2337 -0.0873
 1200OPC    HW2 5127   0.002   4.466   3.059  1.1244 -0.1466 -0.4133
 1200OPC     MW 5128   0.029   4.530   3.096  0.2208  0.1891 -0.2946
 1201OPC     OW 5129   0.810   3.097   3.974 -0.2568  0.2229 -0.4126
 1201OPC    HW1 5130   0.886   3.067   3.945 -0.3707 -0.9232  0.3923
 1201OPC    HW2 5131   0.830   3.132   4.052 -0.5746 -0.2353 -0.1221
 1201OPC     MW 5132   0.824   3.098   3.981 -0.3206 -0.0142 -0.2507
 1202OPC     OW 5133   1.653   3.775   4.892 -0.1443 -0.9936 -0.2509
 1202OPC    HW1 5134   1.595   3.823   4.848 -0.9491 -1.0603  0.7024
 1202OPC    HW2 5135   1.701   3.834   4.935 -0.7457 -1.0072  0.4506
 1202OPC     MW 5136   1.652   3.791   4.892 -0.3521 -1.0055 -0.0064
 1203OPC     OW 5137   0.419   1.377   2.532 -0.3223  0.2870 -0.2401
 1203OPC    HW1 5138   0.415   1.318   2.596 -0.8564  2.6438  2.0683
 1203OPC    HW2 5139   0.406   1.330   2.459 -2.2314 -2.2253  1.5462
 1203OPC     MW 5140   0.416   1.361   2.530 -0.6832  0.2640  0.3649
 1204OPC     OW 5141   1.917   3.378   4.482  0.1973  0.3708  0.1113
 1204OPC    HW1 5142   1.873   3.307   4.458  0.3584  0.7522 -1.3850
 1204OPC    HW2 5143   1.855   3.438   4.493 -0.0031 -0.1082  1.9780
 1204OPC     MW 5144   1.902   3.377   4.480  0.1915  0.3564  0.1657
 1205OPC     OW 5145   2.431   1.373   1.758  0.3931 -0.4955 -0.1213
 1205OPC    HW1 5146   2.455   1.395   1.839  1.2458  1.9238 -0.9610
 1205OPC    HW2 5147   2.378   1.304   1.771 -3.1046  2.3440  2.9149
 1205OPC     MW 5148   2.427   1.366   1.772  0.0024  0.2813  0.2031
 1206OPC     OW 5149   1.072   1.629   1.299  0.8935 -0.3434 -0.4241
 1206OPC    HW1 5150   1.091   1.562   1.351  1.0211 -0.2692 -0.3753
 1206OPC    HW2 5151   1.042   1.591   1.227  0.2336 -0.4355 -0.1073
 1206OPC     MW 5152   1.071   1.614   1.296  0.8149 -0.3460 -0.3701
 1207OPC     OW 5153   5.076   4.583   3.580 -0.0718 -0.3076  0.5206
 1207OPC    HW1 5154   5.066   4.554   3.498 -1.3581 -1.2398  0.9798
 1207OPC    HW2 5155   5.042   4.519   3.629  0.3176  0.4091  1.7681
 1207OPC     MW 5156   5.069   4.569   3.575 -0.2043 -0.3393  0.7727
 1208OPC     OW 5157   0.768   4.461   2.899  0.0928 -0.3656 -0.1495
 1208OPC    HW1 5158   0.788   4.519   2.836  0.9035 -0.3364  0.1272
 1208OPC    HW2 5159   0.681   4.461   2.899  0.0544  1.4365  0.3730
 1208OPC     MW 5160   0.758   4.470   2.889  0.2069 -0.0954 -0.0315
 1209OPC     OW 5161   1.018   3.619   2.803  0.4142  0.4662 -0.3261
 1209OPC    HW1 5162   1.014   3.662   2.879  0.7745  0.0703 -0.0793
 1209OPC    HW2 5163   1.094   3.644   2.769 -0.1687  1.3646 -0.9995
 1209OPC     MW 5164   1.029   3.629   2.810  0.3814  0.5405 -0.3892
 1210OPC     OW 5165   3.925   1.681   3.143 -0.2858 -0.2439 -0.7219
 1210OPC    HW1 5166   3.924   1.600   3.176 -0.6722 -0.1274 -0.4359
 1210OPC    HW2 5167   3.891   1.729   3.207 -0.0896  0.1420 -0.9035
 1210OPC     MW 5168   3.920   1.676   3.157 -0.3140 -0.1697 -0.7066
 1211OPC     OW 5169   0.123   4.509   1.412 -0.7484  0.1478 -0.0949
 1211OPC    HW1 5170   0.172   4.437   1.409 -0.8555 -0.1149  2.5476
 1211OPC    HW2 5171   0.165   4.561   1.468 -2.5380  0.6617  0.8246
 1211OPC     MW 5172   0.137   4.506   1.420 -1.0286  0.1848  0.4313
 1212OPC     OW 5173   1.442   3.441   4.618 -0.2299  0.1467  0.4980
 1212OPC    HW1 5174   1.516   3.475   4.585  0.1569  0.0769  1.2777
 1212OPC    HW2 5175   1.380   3.496   4.589  0.2854  1.0153  0.9938
 1212OPC     MW 5176   1.444   3.454   4.609 -0.0967  0.2645  0.6864
 1213OPC     OW 5177   2.668   4.490   2.299  0.3374  0.0516  0.0612
 1213OPC    HW1 5178   2.595   4.449   2.325  0.2787  1.3621  2.1923
 1213OPC    HW2 5179   2.638   4.552   2.246 -0.0774  0.3347  0.6171
 1213OPC     MW 5180   2.652   4.493   2.295  0.2674  0.2871  0.4581
 1214OPC     OW 5181   1.701   0.368   4.897  0.2729 -0.5218 -0.5977
 1214OPC    HW1 5182   1.690   0.367   4.983  1.5178 -0.3048 -0.4268
 1214OPC    HW2 5183   1.619   0.371   4.866 -0.1795 -0.4848  0.5655
 1214OPC     MW 5184   1.687   0.368   4.905  0.3900 -0.4843 -0.4005
 1215OPC     OW 5185   2.204   1.187   4.583 -0.4235 -0.2040  0.2137
 1215OPC    HW1 5186   2.269   1.210   4.530 -0.0946 -0.4653  0.4921
 1215OPC    HW2 5187   2.244   1.138   4.643 -0.7719  0.1568  0.7494
 1215OPC     MW 5188   2.219   1.183   4.584 -0.4263 -0.1892  0.3338
 1216OPC     OW 5189   2.552   1.831   4.207  0.1087  0.3352  0.1207
 1216OPC    HW1 5190   2.494   1.848   4.143 -0.4731 -1.3600  0.1592
 1216OPC    HW2 5191   2.554   1.905   4.253 -3.0849  0.0581  0.9081
 1216OPC     MW 5192   2.544   1.845   4.204 -0.4489  0.0439  0.2429
 1217OPC     OW 5193   1.331   1.345   2.478 -0.3897  0.0819  0.2821
 1217OPC    HW1 5194   1.289   1.269   2.489  1.0090 -0.8374 -0.2905
 1217OPC    HW2 5195   1.351   1.344   2.393  2.5156 -0.5704  0.8536
 1217OPC     MW 5196   1.328   1.333   2.467  0.2462 -0.1503  0.2819
 1218OPC     OW 5197   0.731   0.878   2.792 -0.0326  0.3521 -0.0584
 1218OPC    HW1 5198   0.753   0.904   2.712  1.2705 -0.8955 -0.1457
 1218OPC    HW2 5199   0.719   0.792   2.783  0.0141  0.2186  1.0612
 1218OPC     MW 5200   0.732   0.870   2.779  0.1668  0.1481  0.0941
 1219OPC     OW 5201   0.770   1.190   2.137  0.6311 -0.3369 -0.3612
 1219OPC    HW1 5202   0.848   1.183   2.175  2.4598  0.5069 -3.6312
 1219OPC    HW2 5203   0.784   1.165   2.055 -2.0032  1.8653 -1.6562
 1219OPC     MW 5204   0.784   1.186   2.131  0.5121  0.1131 -1.0356
 1220OPC     OW 5205   2.870   4.759   0.064 -0.6433 -0.0577  0.0382
 1220OPC    HW1 5206   2.788   4.733   0.049 -0.6623 -0.4654  0.7758
 1220OPC    HW2 5207   2.879   4.747   0.150 -0.1676  1.0485  0.1474
 1220OPC     MW 5208   2.859   4.753   0.074 -0.5759  0.0458  0.1633
 1221OPC     OW 5209   0.061   3.283   2.489  0.1178  0.1378 -0.5451
 1221OPC    HW1 5210   0.097   3.361   2.474 -0.4636  0.5895  0.2895
 1221OPC    HW2 5211  -0.013   3.285   2.443 -0.3528  0.4627  0.2039
 1221OPC     MW 5212   0.055   3.295   2.480 -0.0376  0.2525 -0.3111
 1222OPC     OW 5213   4.459   1.895   3.333  0.2772  0.1024  0.7579
 1222OPC    HW1 5214   4.420   1.961   3.291  0.0944  0.2635  1.1797
 1222OPC    HW2 5215   4.396   1.860   3.381  0.4195 -0.2641  0.6828
 1222OPC     MW 5216   4.444   1.900   3.334  0.2711  0.0721  0.8092
 1223OPC     OW 5217   1.947   1.023   2.197 -1.0315  0.4597 -0.8804
 1223OPC    HW1 5218   2.001   1.085   2.227 -0.6784 -0.0136 -0.5246
 1223OPC    HW2 5219   1.989   0.989   2.129 -0.6682 -0.2063 -0.3380
 1223OPC     MW 5220   1.961   1.027   2.192 -0.9257  0.2914 -0.7477
 1224OPC     OW 5221   4.349   1.037   0.990 -0.4641 -0.9592  0.0438
 1224OPC    HW1 5222   4.427   1.074   1.000 -0.5222 -0.0873 -2.1933
 1224OPC    HW2 5223   4.363   0.972   0.934 -1.5526  0.2612 -1.7595
 1224OPC     MW 5224   4.362   1.033   0.983 -0.6335 -0.6502 -0.5530
 1225OPC     OW 5225   3.283   1.224   3.954  0.9791 -0.2492  0.0165
 1225OPC    HW1 5226   3.213   1.242   4.003  0.3319  0.0184 -0.9846
 1225OPC    HW2 5227   3.283   1.137   3.948  0.6280 -0.2352 -0.1476
 1225OPC     MW 5228   3.273   1.214   3.960  0.8316 -0.2075 -0.1557
 1226OPC     OW 5229   4.972   1.690   0.265 -0.2207  0.4671 -0.1824
 1226OPC    HW1 5230   4.968   1.770   0.297 -0.7992  0.5181 -0.3607
 1226OPC    HW2 5231   4.975   1.639   0.336 -0.8757  0.6050 -0.0460
 1226OPC     MW 5232   4.972   1.694   0.280 -0.4029  0.4950 -0.1886
 1227OPC     OW 5233   2.934   1.718   4.390  0.4238  0.0526 -0.1118
 1227OPC    HW1 5234   2.872   1.745   4.446  0.2654 -1.0017  0.2410
 1227OPC    HW2 5235   2.888   1.700   4.318  0.6969  1.9834 -0.8441
 1227OPC     MW 5236   2.918   1.720   4.387  0.4407  0.1821 -0.1678
 1228OPC     OW 5237   1.402   4.977   1.345 -0.0365 -0.1173  0.0898
 1228OPC    HW1 5238   1.390   5.063   1.353 -0.7452 -0.0687 -1.2549
 1228OPC    HW2 5239   1.371   4.945   1.421  0.8010  0.8326  0.8602
 1228OPC     MW 5240   1.396   4.985   1.358 -0.0174  0.0305  0.0050
 1229OPC     OW 5241   1.462   3.112   2.612  0.1257 -0.0248 -0.1967
 1229OPC    HW1 5242   1.474   3.156   2.538 -2.0725  2.1213  0.5986
 1229OPC    HW2 5243   1.376   3.097   2.613 -0.0419  0.7077  2.2391
 1229OPC     MW 5244   1.451   3.116   2.601 -0.2237  0.4007  0.2806
 1230OPC     OW 5245   2.579   0.375   2.162 -0.3599 -0.1662 -0.0697
 1230OPC    HW1 5246   2.514   0.317   2.156 -1.6933  1.3303 -1.0206
 1230OPC    HW2 5247   2.560   0.433   2.100  2.4517 -0.1503 -1.0957
 1230OPC     MW 5248   2.567   0.375   2.152 -0.1416  0.0572 -0.3617
 1231OPC     OW 5249   0.827   0.545   0.833 -0.5197 -0.4115  0.4096
 1231OPC    HW1 5250   0.785   0.554   0.909 -0.4199 -1.1081  0.5630
 1231OPC    HW2 5251   0.796   0.469   0.802 -1.3522  0.3744 -0.7651
 1231OPC     MW 5252   0.816   0.535   0.840 -0.6279 -0.3983  0.2588
 1232OPC     OW 5253   0.301   0.906   3.092 -0.1407  0.0970  0.4394
 1232OPC    HW1 5254   0.366   0.925   3.037  0.7558 -0.1620  1.3669
 1232OPC    HW2 5255   0.299   0.975   3.146 -0.2709 -0.1386  0.7410
 1232OPC     MW 5256   0.310   0.919   3.092 -0.0275  0.0240  0.6210
 1233OPC     OW 5257   2.290   0.750   1.243 -0.1024 -0.0972 -0.4361
 1233OPC    HW1 5258   2.265   0.722   1.322  0.6018  0.1856 -0.1053
 1233OPC    HW2 5259   2.243   0.822   1.231  1.1330  0.9054  0.5500
 1233OPC     MW 5260   2.280   0.756   1.253  0.1841  0.0927 -0.2415
 1234OPC     OW 5261   2.993   4.016   3.779  0.9000 -0.4325  0.2478
 1234OPC    HW1 5262   3.033   4.067   3.721 -0.1516  0.2558  0.0947
 1234OPC    HW2 5263   2.967   3.948   3.732  0.9746 -0.3812  0.1329
 1234OPC     MW 5264   2.995   4.014   3.763  0.7558 -0.3231  0.2081
 1235OPC     OW 5265   4.895   2.666   1.999  0.7803  0.3169 -0.1990
 1235OPC    HW1 5266   4.880   2.689   2.082  1.0973 -0.1290 -0.0135
 1235OPC    HW2 5267   4.982   2.670   1.992  0.8918 -1.1928 -0.0330
 1235OPC     MW 5268   4.906   2.670   2.010  0.8435  0.0281 -0.1471
 1236OPC     OW 5269   1.456   1.698   0.932 -0.2769 -0.0712  0.4126
 1236OPC    HW1 5270   1.464   1.614   0.958 -0.3273 -0.4807 -0.8370
 1236OPC    HW2 5271   1.410   1.734   0.996  1.8909 -0.3603  2.2674
 1236OPC     MW 5272   1.450   1.691   0.945  0.0359 -0.1743  0.5020
 1237OPC     OW 5273   4.509   2.495   4.552 -0.1915 -0.2638  0.2215
 1237OPC    HW1 5274   4.426   2.486   4.580  0.5343 -1.3142  2.2445
 1237OPC    HW2 5275   4.529   2.415   4.524  0.3643 -0.1864  0.3994
 1237OPC     MW 5276   4.499   2.481   4.552 -0.0021 -0.4076  0.5465
 1238OPC     OW 5277   2.795   0.950   5.031 -0.4526 -0.5940 -0.5103
 1238OPC    HW1 5278   2.858   0.906   5.073  1.4573 -0.0011 -2.5167
 1238OPC    HW2 5279   2.738   0.888   5.008 -0.0644 -1.3341  0.4675
 1238OPC     MW 5280   2.796   0.934   5.034 -0.1131 -0.6158 -0.6623
 1239OPC     OW 5281   0.784   4.305   3.165  0.4749 -0.1874 -0.7071
 1239OPC    HW1 5282   0.741   4.316   3.090  0.3739  1.6980 -0.4173
 1239OPC    HW2 5283   0.839   4.373   3.167  2.4398 -1.6782 -0.3321
 1239OPC     MW 5284   0.786   4.317   3.154  0.7502 -0.1292 -0.6089
 1240OPC     OW 5285   0.608   3.772   1.510  0.5449  0.1006 -0.0999
 1240OPC    HW1 5286   0.652   3.842   1.537  1.5505  0.0890 -1.5879
 1240OPC    HW2 5287   0.669   3.709   1.507 -0.2281 -0.7093  0.6783
 1240OPC     MW 5288   0.624   3.773   1.514  0.5792 -0.0207 -0.2047
 1241OPC     OW 5289   0.976   2.409   2.560 -0.2569  0.1390  0.4048
 1241OPC    HW1 5290   1.035   2.427   2.622 -0.4760 -0.3984  0.7789
 1241OPC    HW2 5291   0.995   2.466   2.497  3.5722 -2.6773 -1.4727
 1241OPC     MW 5292   0.988   2.420   2.560  0.2764 -0.3564  0.1829
 1242OPC     OW 5293   4.045   4.123   1.639 -0.1058 -0.0872 -0.0465
 1242OPC    HW1 5294   4.033   4.068   1.573 -0.0562 -0.7706  0.5087
 1242OPC    HW2 5295   4.064   4.071   1.707  0.4670  0.6362  0.3663
 1242OPC     MW 5296   4.046   4.107   1.640 -0.0138 -0.0813  0.0965
 1243OPC     OW 5297   3.175   4.603   0.561 -0.1632  0.1388  0.4774
 1243OPC    HW1 5298   3.202   4.613   0.479 -0.0668  0.9132  0.5941
 1243OPC    HW2 5299   3.125   4.532   0.558 -0.9327  0.6987 -0.4354
 1243OPC     MW 5300   3.172   4.594   0.549 -0.2627  0.3359  0.3597
 1244OPC     OW 5301   2.313   0.110   4.634 -0.0973 -0.0682 -0.6990
 1244OPC    HW1 5302   2.277   0.052   4.688  1.2710  0.0595  0.3740
 1244OPC    HW2 5303   2.287   0.187   4.667 -0.4143 -0.0114 -1.0665
 1244OPC     MW 5304   2.304   0.113   4.647  0.0579 -0.0409 -0.5946
 1245OPC     OW 5305   0.720   2.662   1.272  0.2606  0.4372  0.3069
 1245OPC    HW1 5306   0.659   2.625   1.220  1.5791 -0.1547 -0.8923
 1245OPC    HW2 5307   0.789   2.610   1.261  0.6321  0.3472  2.6526
 1245OPC     MW 5308   0.721   2.649   1.262  0.5103  0.3366  0.4762
 1246OPC     OW 5309   0.180   2.270   4.095  0.3587 -0.1182  0.2042
 1246OPC    HW1 5310   0.197   2.185   4.087  0.5524  0.0019 -0.9134
 1246OPC    HW2 5311   0.188   2.300   4.013 -1.5787  0.6411  0.2448
 1246OPC     MW 5312   0.184   2.262   4.081  0.1011  0.0117  0.0451
 1247OPC     OW 5313   4.213   3.916   3.674 -0.0643  0.0056 -0.1119
 1247OPC    HW1 5314   4.192   3.886   3.753  1.4254  0.3921  0.4515
 1247OPC    HW2 5315   4.270   3.979   3.690 -0.8506  1.1237 -1.4410
 1247OPC     MW 5316   4.218   3.921   3.688  0.0398  0.2277 -0.2251
 1248OPC     OW 5317   3.599   0.662   4.042  0.7720  0.0799  0.5786
 1248OPC    HW1 5318   3.535   0.628   3.995  0.4979 -0.2229  1.1651
 1248OPC    HW2 5319   3.617   0.600   4.101  1.9675 -0.0628  0.0905
 1248OPC     MW 5320   3.593   0.648   4.044  0.9081  0.0140  0.5929
 1249OPC     OW 5321   2.628   2.477   1.066 -0.1366  0.5917  0.1725
 1249OPC    HW1 5322   2.702   2.508   1.034  0.0261 -0.3560 -0.4238
 1249OPC    HW2 5323   2.620   2.517   1.143  1.8035 -0.4281  0.9791
 1249OPC     MW 5324   2.638   2.487   1.072  0.1740  0.3010  0.2035
 1250OPC     OW 5325   4.840   4.894   3.632 -0.1731 -0.0405 -0.6595
 1250OPC    HW1 5326   4.837   4.903   3.718  2.8101 -1.0684 -0.3484
 1250OPC    HW2 5327   4.779   4.834   3.615 -0.3686 -0.2753  0.7999
 1250OPC     MW 5328   4.830   4.887   3.642  0.2389 -0.2272 -0.3979
 1251OPC     OW 5329   4.197   1.842   0.749 -0.1827  0.3625  0.0760
 1251OPC    HW1 5330   4.187   1.786   0.684 -3.3725  2.2932 -1.3178
 1251OPC    HW2 5331   4.149   1.809   0.814 -1.3094  0.9283 -0.4344
 1251OPC     MW 5332   4.189   1.829   0.749 -0.8206  0.7312 -0.2053
 1252OPC     OW 5333   1.895   0.518   3.093 -0.1446  0.0312  0.0399
 1252OPC    HW1 5334   1.958   0.579   3.091 -2.0412  2.0839 -1.0405
 1252OPC    HW2 5335   1.845   0.542   3.159 -1.8655  0.7614 -1.4416
 1252OPC     MW 5336   1.897   0.531   3.102 -0.6790  0.4424 -0.3386
 1253OPC     OW 5337   0.803   3.527   1.551  0.0197  0.3853  0.3179
 1253OPC    HW1 5338   0.885   3.528   1.582  0.7543  0.9025 -1.4787
 1253OPC    HW2 5339   0.762   3.472   1.604  2.0029 -1.3650  0.2014
 1253OPC     MW 5340   0.809   3.519   1.563  0.4212  0.2031  0.0353
 1254OPC     OW 5341   2.675   3.965   5.220 -0.3415 -0.8626 -0.8121
 1254OPC    HW1 5342   2.682   4.051   5.228 -0.3006 -0.7968 -1.4953
 1254OPC    HW2 5343   2.593   3.954   5.190 -0.6380 -1.1206  0.0763
 1254OPC     MW 5344   2.664   3.976   5.216 -0.3792 -0.8910 -0.7818
 1255OPC     OW 5345   3.384   0.403   1.957  0.3037 -0.1451 -0.2330
 1255OPC    HW1 5346   3.368   0.409   1.872 -1.6656 -1.8571 -0.0370
 1255OPC    HW2 5347   3.353   0.479   1.989 -1.5211 -0.6405 -0.7301
 1255OPC     MW 5348   3.377   0.415   1.949 -0.2568 -0.4712 -0.2775
 1256OPC     OW 5349   2.823   2.251   0.141  0.2915 -0.1309  0.2566
 1256OPC    HW1 5350   2.815   2.330   0.178 -0.3020 -0.0211 -0.0907
 1256OPC    HW2 5351   2.805   2.196   0.205 -0.6300  0.0556  0.1808
 1256OPC     MW 5352   2.819   2.255   0.156  0.0677 -0.0871  0.1941
 1257OPC     OW 5353   4.289   2.462   2.291 -0.1529 -0.4062  0.1645
 1257OPC    HW1 5354   4.266   2.493   2.369 -0.5244  1.9315 -0.7812
 1257OPC    HW2 5355   4.335   2.390   2.310 -1.4429 -0.7261  2.4420
 1257OPC     MW 5356   4.292   2.456   2.305 -0.3984 -0.1080  0.3613
 1258OPC     OW 5357   3.293   1.962   2.148  0.6137 -0.6432  0.3631
 1258OPC    HW1 5358   3.372   1.996   2.130  0.0325 -0.0296 -1.2129
 1258OPC    HW2 5359   3.241   2.033   2.151 -0.3226 -1.2062 -1.2781
 1258OPC     MW 5360   3.297   1.978   2.145  0.3895 -0.6357 -0.1121
 1259OPC     OW 5361   0.490   2.415   2.566 -0.4543 -0.0292  0.9853
 1259OPC    HW1 5362   0.471   2.470   2.631 -0.4413  1.6605 -0.3680
 1259OPC    HW2 5363   0.454   2.453   2.496  2.4130  0.0112 -0.6031
 1259OPC     MW 5364   0.482   2.429   2.565 -0.0288  0.2264  0.5507
 1260OPC     OW 5365   2.011   5.148   4.344 -0.2909 -0.2268  0.0445
 1260OPC    HW1 5366   1.999   5.233   4.328  0.1492  0.4269  2.6751
 1260OPC    HW2 5367   1.968   5.108   4.280 -2.4153  1.9795 -0.0325
 1260OPC     MW 5368   2.003   5.155   4.332 -0.5397  0.1955  0.4215
 1261OPC     OW 5369   0.170   1.900   2.766 -0.1419  0.1510  0.0779
 1261OPC    HW1 5370   0.179   1.922   2.682  2.1090  2.2214  0.7340
 1261OPC    HW2 5371   0.116   1.831   2.764 -0.0473  0.0342 -3.0414
 1261OPC     MW 5372   0.163   1.893   2.754  0.2046  0.4396 -0.2860
 1262OPC     OW 5373   1.443   3.813   0.613 -0.4606 -0.3353 -0.0357
 1262OPC    HW1 5374   1.474   3.843   0.537  0.9761 -2.3043 -0.3072
 1262OPC    HW2 5375   1.357   3.828   0.607 -0.2469  0.5183 -1.5725
 1262OPC     MW 5376   1.435   3.819   0.601 -0.2167 -0.5001 -0.3028
 1263OPC     OW 5377   4.789   0.887   4.234  0.3751 -0.1551  0.0569
 1263OPC    HW1 5378   4.857   0.941   4.229 -0.6423  1.1323 -0.7390
 1263OPC    HW2 5379   4.738   0.925   4.294 -0.1754 -0.4368 -0.2281
 1263OPC     MW 5380   4.791   0.901   4.242  0.1435 -0.0066 -0.1028
 1264OPC     OW 5381   3.532   0.061   2.910 -0.2621 -0.6789  0.2938
 1264OPC    HW1 5382   3.566   0.141   2.922 -1.6668  0.5324 -2.6922
 1264OPC    HW2 5383   3.471   0.056   2.972 -1.4208  1.4702 -0.5392
 1264OPC     MW 5384   3.528   0.072   2.921 -0.6407 -0.1825 -0.2704
 1265OPC     OW 5385   4.577   1.657   1.657  0.6777 -0.1347 -0.1121
 1265OPC    HW1 5386   4.504   1.616   1.681  1.9746 -1.9556  1.0309
 1265OPC    HW2 5387   4.551   1.712   1.594 -1.5824 -0.9593  0.0287
 1265OPC     MW 5388   4.563   1.659   1.651  0.5355 -0.5255  0.0775
 1266OPC     OW 5389   2.798   3.545   1.608  0.5250  0.0435  0.4060
 1266OPC    HW1 5390   2.857   3.498   1.652  0.6867  0.7831  1.0005
 1266OPC    HW2 5391   2.750   3.581   1.671 -1.5934 -1.7590 -0.0556
 1266OPC     MW 5392   2.800   3.543   1.624  0.2359 -0.1136  0.4256
 1267OPC     OW 5393   2.510   2.905   4.281 -0.1999 -0.1406  0.0193
 1267OPC    HW1 5394   2.566   2.897   4.347 -0.4948  0.5791  0.3751
 1267OPC    HW2 5395   2.468   2.980   4.300  0.2725  0.5084 -1.4007
 1267OPC     MW 5396   2.512   2.915   4.294 -0.1738  0.0615 -0.1378
 1268OPC     OW 5397   3.692   3.513   1.807 -0.0077  0.0136  0.0981
 1268OPC    HW1 5398   3.747   3.574   1.776  2.2595 -1.5236  0.8241
 1268OPC    HW2 5399   3.616   3.555   1.812  0.5865  1.7385 -2.8272
 1268OPC     MW 5400   3.689   3.528   1.803  0.4151  0.0414 -0.2269
 1269OPC     OW 5401   1.223   2.506   4.135 -0.8278 -0.0866 -0.7725
 1269OPC    HW1 5402   1.186   2.514   4.213 -1.2268 -0.4312 -0.9283
 1269OPC    HW2 5403   1.243   2.589   4.113  0.5166 -0.0955  0.2770
 1269OPC     MW 5404   1.221   2.519   4.143 -0.6881 -0.1388 -0.6406
 1270OPC     OW 5405   0.557   2.340   1.028 -0.3521  0.1161 -0.0777
 1270OPC    HW1 5406   0.517   2.407   1.068 -2.0882 -1.4823  0.9967
 1270OPC    HW2 5407   0.600   2.301   1.093  1.6397  0.7913 -0.9080
 1270OPC     MW 5408   0.558   2.344   1.044 -0.3143 -0.0201 -0.0417
 1271OPC     OW 5409   2.378   0.820   5.100  0.2086 -0.6802 -0.5314
 1271OPC    HW1 5410   2.443   0.770   5.070  0.0259 -0.4768 -1.2836
 1271OPC    HW2 5411   2.390   0.820   5.187  1.9911  0.4034 -0.7362
 1271OPC     MW 5412   2.389   0.812   5.109  0.4448 -0.4901 -0.6726
 1272OPC     OW 5413   1.241   4.077   3.337  0.9312  0.5631 -0.1480
 1272OPC    HW1 5414   1.165   4.038   3.356  0.6081  0.8947 -0.7162
 1272OPC    HW2 5415   1.217   4.142   3.284  1.4222  1.7504  1.0292
 1272OPC     MW 5416   1.226   4.081   3.332  0.9559  0.7877 -0.0581
 1273OPC     OW 5417   2.260   3.408   3.083 -0.2344 -0.5722  0.2388
 1273OPC    HW1 5418   2.346   3.409   3.066 -0.2554  0.4404  0.1186
 1273OPC    HW2 5419   2.233   3.333   3.050  0.1427  0.2277 -2.0953
 1273OPC     MW 5420   2.269   3.397   3.076 -0.1818 -0.3043 -0.1237
 1274OPC     OW 5421   0.799   2.740   5.071  0.0601  0.1890 -0.3521
 1274OPC    HW1 5422   0.858   2.762   5.130  0.9932 -1.0318 -0.7958
 1274OPC    HW2 5423   0.735   2.799   5.083  0.6855  0.6033  1.1290
 1274OPC     MW 5424   0.798   2.752   5.081  0.2903  0.0699 -0.1988
 1275OPC     OW 5425   1.379   2.440   2.068  0.2644 -0.3062 -0.2041
 1275OPC    HW1 5426   1.375   2.367   2.021 -0.8564 -1.0721  1.0251
 1275OPC    HW2 5427   1.363   2.413   2.149 -0.2681  1.3170  0.2636
 1275OPC     MW 5428   1.376   2.425   2.073  0.0202 -0.1795  0.0466
 1276OPC     OW 5429   4.233   3.203   2.557  0.1686  0.1792 -0.0555
 1276OPC    HW1 5430   4.276   3.221   2.630 -1.8705 -1.1821  1.5695
 1276OPC    HW2 5431   4.191   3.278   2.539 -0.6435  0.0305  1.1501
 1276OPC     MW 5432   4.233   3.217   2.565 -0.2527 -0.0439  0.3628
 1277OPC     OW 5433   1.328   1.348   1.472 -0.0320 -0.0401  0.4092
 1277OPC    HW1 5434   1.371   1.335   1.546  1.1655 -1.1454 -0.4229
 1277OPC    HW2 5435   1.389   1.377   1.417 -0.2512 -1.7630 -0.8336
 1277OPC     MW 5436   1.343   1.350   1.475  0.1125 -0.4579  0.1028
 1278OPC     OW 5437   2.621   3.246   1.594  0.0869  0.2087 -0.4334
 1278OPC    HW1 5438   2.704   3.231   1.616 -0.5759 -0.8026  1.6292
 1278OPC    HW2 5439   2.575   3.202   1.654 -1.9571  0.1096 -1.9380
 1278OPC     MW 5440   2.626   3.237   1.606 -0.3129  0.0447 -0.3510
 1279OPC     OW 5441   3.302   0.805   0.297  0.0407 -0.3934 -0.3307
 1279OPC    HW1 5442   3.310   0.775   0.216 -1.1165  0.4058 -0.7698
 1279OPC    HW2 5443   3.219   0.832   0.301  0.6975  1.7813  0.3293
 1279OPC     MW 5444   3.291   0.805   0.286 -0.0333  0.0459 -0.2981
 1280OPC     OW 5445   2.202   0.537   3.300 -0.1201  0.2945 -0.2436
 1280OPC    HW1 5446   2.215   0.612   3.342  0.8396 -0.2621  0.5232
 1280OPC    HW2 5447   2.119   0.518   3.318  0.0008  0.5362  0.6677
 1280OPC     MW 5448   2.191   0.545   3.309  0.0396  0.2480  0.0043
 1281OPC     OW 5449   2.034   1.646   4.484  0.9052  0.1382 -0.3332
 1281OPC    HW1 5450   2.038   1.733   4.491  1.5328  0.1381 -0.6694
 1281OPC    HW2 5451   2.008   1.634   4.402  0.4435  0.0095 -0.1718
 1281OPC     MW 5452   2.031   1.657   4.473  0.9297  0.1191 -0.3591
 1282OPC     OW 5453   1.846   1.415   4.347  0.3573  0.1347 -0.2127
 1282OPC    HW1 5454   1.909   1.440   4.291  0.3812 -4.5114 -2.7829
 1282OPC    HW2 5455   1.772   1.432   4.304 -0.0165  1.7205  0.9712
 1282OPC     MW 5456   1.845   1.422   4.332  0.3057 -0.3174 -0.4175
 1283OPC     OW 5457   3.862   0.689   1.993  0.1102  0.3428 -0.3140
 1283OPC    HW1 5458   3.833   0.771   2.000 -0.0120  0.5367 -2.4427
 1283OPC    HW2 5459   3.860   0.659   2.075  1.8670  3.0148  0.8599
 1283OPC     MW 5460   3.858   0.697   2.006  0.3518  0.7662 -0.4551
 1284OPC     OW 5461   3.423   0.643   1.726 -0.2399 -0.1949 -0.3994
 1284OPC    HW1 5462   3.460   0.605   1.657  0.1291 -0.4956 -0.0454
 1284OPC    HW2 5463   3.343   0.608   1.729  0.3817 -1.6627  0.4418
 1284OPC     MW 5464   3.417   0.632   1.716 -0.0936 -0.4562 -0.2229
 1285OPC     OW 5465   1.955   3.154   0.385 -0.0538  0.2100 -0.3676
 1285OPC    HW1 5466   1.973   3.237   0.363 -0.4676 -0.1034 -2.0062
 1285OPC    HW2 5467   1.877   3.160   0.423  0.4653  0.7080  0.6732
 1285OPC     MW 5468   1.946   3.167   0.388 -0.0382  0.2373 -0.4559
 1286OPC     OW 5469   1.620   2.707   3.784  0.2362 -0.1058  0.0594
 1286OPC    HW1 5470   1.700   2.720   3.816  0.6318 -0.8406 -0.5912
 1286OPC    HW2 5471   1.607   2.622   3.795  0.0672 -0.2307 -0.9850
 1286OPC     MW 5472   1.630   2.696   3.790  0.2697 -0.2328 -0.1911
 1287OPC     OW 5473   1.667   4.740   0.172 -0.2805 -0.1409  0.4016
 1287OPC    HW1 5474   1.663   4.661   0.135  1.8511 -0.1463  0.0885
 1287OPC    HW2 5475   1.615   4.733   0.242 -0.6800 -1.5769 -0.0186
 1287OPC     MW 5476   1.659   4.728   0.177 -0.0246 -0.3541  0.2933
 1288OPC     OW 5477   4.670   3.053   2.121  0.4060 -0.0715 -0.2996
 1288OPC    HW1 5478   4.662   2.967   2.108 -0.4672 -0.0132 -0.2023
 1288OPC    HW2 5479   4.742   3.059   2.170 -0.2232 -0.8703  0.7877
 1288OPC     MW 5480   4.679   3.041   2.126  0.1843 -0.1810 -0.1247
 1289OPC     OW 5481   1.146   2.530   2.350 -0.4609 -0.5606 -0.0098
 1289OPC    HW1 5482   1.132   2.531   2.264  1.7150  0.4018 -0.3961
 1289OPC    HW2 5483   1.190   2.456   2.363 -0.2497 -0.4008  0.1874
 1289OPC     MW 5484   1.150   2.519   2.339 -0.1082 -0.3948 -0.0377
 1290OPC     OW 5485   1.315   3.405   2.835  0.0569  0.5403 -0.1310
 1290OPC    HW1 5486   1.280   3.380   2.910  2.5589 -0.2426  0.8666
 1290OPC    HW2 5487   1.334   3.489   2.848 -0.9673  0.8586 -0.5360
 1290OPC     MW 5488   1.312   3.414   2.848  0.2753  0.4717 -0.0435
 1291OPC     OW 5489   2.844   4.935   2.534 -0.1596 -0.2770 -0.2784
 1291OPC    HW1 5490   2.847   4.849   2.523 -0.4460 -0.9548  3.5143
 1291OPC    HW2 5491   2.821   4.944   2.618 -1.0624  3.5308 -0.7439
 1291OPC     MW 5492   2.841   4.924   2.545 -0.3352  0.1855  0.2131
 1292OPC     OW 5493   2.454   1.897   1.090 -0.1217 -0.0543  0.0850
 1292OPC    HW1 5494   2.392   1.893   1.029 -0.0686 -0.6237  0.0584
 1292OPC    HW2 5495   2.440   1.973   1.130 -0.4831  0.0790 -0.2947
 1292OPC     MW 5496   2.443   1.908   1.087 -0.1671 -0.1187  0.0250
 1293OPC     OW 5497   1.685   1.810   1.479 -0.4964  0.6733 -0.0551
 1293OPC    HW1 5498   1.725   1.748   1.432 -1.5254 -0.6033  0.6797
 1293OPC    HW2 5499   1.719   1.884   1.449  2.4379 -0.3060  0.5382
 1293OPC     MW 5500   1.696   1.811   1.468 -0.2150  0.3400  0.1411
 1294OPC     OW 5501   2.608   4.359   0.990  0.5138  0.3518 -0.2059
 1294OPC    HW1 5502   2.547   4.384   1.048  2.1644 -1.5369  2.5337
 1294OPC    HW2 5503   2.569   4.295   0.945 -0.6145  1.5101 -0.9666
 1294OPC     MW 5504   2.593   4.353   0.992  0.5909  0.2439  0.0865
 1295OPC     OW 5505   1.411   1.111   0.379 -0.0245  0.5011  0.1385
 1295OPC    HW1 5506   1.451   1.033   0.373 -0.9308  0.1406 -1.9884
 1295OPC    HW2 5507   1.438   1.153   0.308 -0.2463  1.8097  0.8101
 1295OPC     MW 5508   1.421   1.105   0.368 -0.1912  0.6412 -0.0765
 1296OPC     OW 5509   2.837   2.251   4.017 -0.0074  0.4238  0.1309
 1296OPC    HW1 5510   2.834   2.164   4.026  0.3237  0.4121  0.1306
 1296OPC    HW2 5511   2.831   2.280   4.099  0.6372  0.3793  0.1977
 1296OPC     MW 5512   2.835   2.242   4.031  0.1367  0.4154  0.1407
 1297OPC     OW 5513   4.300   0.024   1.949  0.4478  0.2658 -0.1937
 1297OPC    HW1 5514   4.250   0.060   1.887  0.0144  1.0148  0.5715
 1297OPC    HW2 5515   4.242  -0.000   2.010  0.9287  0.1516  0.2171
 1297OPC     MW 5516   4.284   0.026   1.949  0.4547  0.3596 -0.0200
 1298OPC     OW 5517   4.125   4.559   0.368  0.5707 -0.7751  0.0019
 1298OPC    HW1 5518   4.183   4.624   0.360  1.2830 -1.2333  1.3027
 1298OPC    HW2 5519   4.123   4.524   0.288  0.2561  0.7419 -0.7087
 1298OPC     MW 5520   4.133   4.564   0.355  0.6294 -0.6187  0.0890
 1299OPC     OW 5521   1.627   0.808   3.160  0.0964  0.1544 -0.0007
 1299OPC    HW1 5522   1.689   0.865   3.135 -0.6027  1.7815  1.7459
 1299OPC    HW2 5523   1.580   0.854   3.217 -0.3973 -2.2824  1.6533
 1299OPC     MW 5524   1.629   0.823   3.165 -0.0798  0.0348  0.5015
 1300OPC     OW 5525   2.851   3.737   3.999 -0.2047 -0.6038  0.1747
 1300OPC    HW1 5526   2.872   3.822   3.999  2.4526 -1.1928 -0.3856
 1300OPC    HW2 5527   2.787   3.733   3.939 -1.5618  1.2007  1.4083
 1300OPC     MW 5528   2.844   3.749   3.990 -0.0126 -0.4243  0.2743
 1301OPC     OW 5529   4.762   3.400   2.921  0.2158 -0.0393  0.1598
 1301OPC    HW1 5530   4.739   3.360   2.995  1.3648  0.4319  0.7971
 1301OPC    HW2 5531   4.834   3.444   2.943 -0.0488  1.0081 -0.9568
 1301OPC     MW 5532   4.769   3.401   2.935  0.3464  0.1850  0.0889
 1302OPC     OW 5533   0.552   1.674   0.097 -0.6726 -0.0238 -0.4091
 1302OPC    HW1 5534   0.572   1.592   0.115  1.2224  0.2774 -0.9518
 1302OPC    HW2 5535   0.595   1.720   0.158 -1.5782  0.5893 -0.2065
 1302OPC     MW 5536   0.561   1.669   0.109 -0.5265  0.1113 -0.4593
 1303OPC     OW 5537   3.466   0.861   3.768 -0.1571 -0.7683 -0.0615
 1303OPC    HW1 5538   3.403   0.920   3.784  0.5884  0.9985 -2.9763
 1303OPC    HW2 5539   3.537   0.910   3.757  0.9950 -2.4326 -0.3543
 1303OPC     MW 5540   3.467   0.877   3.769  0.1231 -0.7532 -0.5354
 1304OPC     OW 5541   1.454   3.488   1.686  0.2001 -0.1868  0.4314
 1304OPC    HW1 5542   1.529   3.496   1.730 -0.3506 -0.1775  1.3804
 1304OPC    HW2 5543   1.442   3.401   1.682  1.6919 -0.4051 -2.2449
 1304OPC     MW 5544   1.463   3.476   1.692  0.3391 -0.2176  0.1763
 1305OPC     OW 5545   4.930   3.675   0.378  0.4962  0.1044 -0.1049
 1305OPC    HW1 5546   4.981   3.608   0.399  0.3992  0.3480  0.9721
 1305OPC    HW2 5547   4.980   3.745   0.390  0.3664  0.2710 -0.4985
 1305OPC     MW 5548   4.945   3.675   0.383  0.4628  0.1650 -0.0039
 1306OPC     OW 5549   4.668   2.693   2.465  0.0105 -0.9132 -0.1443
 1306OPC    HW1 5550   4.723   2.685   2.533 -0.9760  0.6340  0.9010
 1306OPC    HW2 5551   4.650   2.611   2.444  1.4416 -1.4465  0.5522
 1306OPC     MW 5552   4.674   2.680   2.472  0.0763 -0.7634  0.1131
 1307OPC     OW 5553   0.055   1.704   3.246  0.0922  0.3050  0.3907
 1307OPC    HW1 5554   0.012   1.776   3.223  0.4297  0.0130 -1.2919
 1307OPC    HW2 5555   0.073   1.716   3.330 -0.9468  1.6167  0.4447
 1307OPC     MW 5556   0.051   1.716   3.255 -0.0114  0.4557  0.1502
 1308OPC     OW 5557   2.903   3.125   4.046 -0.1159  0.2399 -0.2456
 1308OPC    HW1 5558   2.929   3.128   3.963  0.0742 -1.3313 -0.2692
 1308OPC    HW2 5559   2.844   3.060   4.047 -0.7375  0.7996  0.6846
 1308OPC     MW 5560   2.898   3.116   4.034 -0.1798  0.0905 -0.1116
 1309OPC     OW 5561   4.144   4.544   2.636 -0.1124  0.7189 -0.0901
 1309OPC    HW1 5562   4.079   4.536   2.578  1.1415 -0.9489 -1.3382
 1309OPC    HW2 5563   4.117   4.609   2.687 -3.3739 -0.6772  0.2279
 1309OPC     MW 5564   4.130   4.552   2.635 -0.4091  0.2663 -0.2275
 1310OPC     OW 5565   1.624   2.530   2.844 -0.3173 -0.0713  1.2215
 1310OPC    HW1 5566   1.640   2.449   2.874 -0.2624 -1.5168 -2.2595
 1310OPC    HW2 5567   1.685   2.541   2.783 -1.4167  1.9279  0.4069
 1310OPC     MW 5568   1.636   2.520   2.840 -0.4715  0.0104  0.5870
 1311OPC     OW 5569   5.059   1.809   4.399 -0.1331  0.0362  0.3651
 1311OPC    HW1 5570   5.067   1.726   4.423 -0.6364 -0.2350 -0.3884
 1311OPC    HW2 5571   5.092   1.810   4.318 -1.1171  0.3385 -0.0460
 1311OPC     MW 5572   5.065   1.797   4.391 -0.3526  0.0408  0.1929
 1312OPC     OW 5573   3.875   0.835   1.636 -0.0316  0.7187 -0.4108
 1312OPC    HW1 5574   3.800   0.833   1.680  0.4559 -0.2328  0.4314
 1312OPC    HW2 5575   3.892   0.920   1.627 -0.6770  0.9312  0.3230
 1312OPC     MW 5576   3.867   0.847   1.641 -0.0550  0.6095 -0.1780
 1313OPC     OW 5577   2.750   3.990   2.576  0.1628  0.2748 -0.3547
 1313OPC    HW1 5578   2.760   4.018   2.658  0.6380 -0.9202  0.0180
 1313OPC    HW2 5579   2.750   4.064   2.529 -2.2070  1.1520  0.8746
 1313OPC     MW 5580   2.751   4.005   2.581 -0.1171  0.2279 -0.1180
 1314OPC     OW 5581   0.081   2.615   4.386  0.2339 -0.2602 -0.4237
 1314OPC    HW1 5582   0.097   2.601   4.301  0.2924 -0.8479 -0.3212
 1314OPC    HW2 5583   0.158   2.601   4.424  0.4724  1.0501 -0.3737
 1314OPC     MW 5584   0.095   2.611   4.379  0.2777 -0.1534 -0.4013
 1315OPC     OW 5585   5.010   3.282   2.037 -0.6771  0.1216  0.1791
 1315OPC    HW1 5586   4.943   3.264   1.984  1.4858 -1.0446 -2.3815
 1315OPC    HW2 5587   5.049   3.351   1.999  1.7009 -1.5707 -0.7113
 1315OPC     MW 5588   5.006   3.290   2.023 -0.0064 -0.3006 -0.3306
 1316OPC     OW 5589   1.972   0.410   3.394 -0.1971  0.3331 -0.2279
 1316OPC    HW1 5590   2.006   0.368   3.326 -1.1037 -3.1709  1.2224
 1316OPC    HW2 5591   1.893   0.373   3.403 -0.4372  1.2665  2.1517
 1316OPC     MW 5592   1.965   0.398   3.386 -0.3665 -0.0467  0.3378
 1317OPC     OW 5593   1.717   0.532   1.452 -0.0535 -0.2267  0.8479
 1317OPC    HW1 5594   1.749   0.498   1.379 -0.8061 -0.1442  0.4638
 1317OPC    HW2 5595   1.786   0.541   1.503  0.5368  0.0030  0.0273
 1317OPC     MW 5596   1.732   0.528   1.449 -0.0774 -0.1805  0.6699
 1318OPC     OW 5597   2.717   4.281   4.961 -0.4509  0.7104 -0.2858
 1318OPC    HW1 5598   2.794   4.297   4.999 -0.2827 -0.0751 -0.2841
 1318OPC    HW2 5599   2.706   4.350   4.909  0.1905  0.8993 -0.1810
 1318OPC     MW 5600   2.727   4.294   4.959 -0.3312  0.6225 -0.2701
 1319OPC     OW 5601   4.575   5.085   0.541 -0.1104  0.6307 -0.2129
 1319OPC    HW1 5602   4.523   5.066   0.473 -0.8937  1.1167  0.2453
 1319OPC    HW2 5603   4.525   5.135   0.592  0.3312 -0.0344  0.9174
 1319OPC     MW 5604   4.560   5.089   0.538 -0.1612  0.6042  0.0217
 1320OPC     OW 5605   0.908   2.318   4.757 -0.3550  0.0606 -0.1828
 1320OPC    HW1 5606   0.889   2.399   4.781 -0.3197 -0.1358  0.5175
 1320OPC    HW2 5607   0.910   2.323   4.669 -1.3040  0.5989 -0.1895
 1320OPC     MW 5608   0.906   2.331   4.747 -0.4900  0.1112 -0.0803
 1321OPC     OW 5609   0.637   3.369   1.699  0.6433 -1.0414  0.4506
 1321OPC    HW1 5610   0.561   3.356   1.658  0.8208 -2.3424  0.4968
 1321OPC    HW2 5611   0.613   3.395   1.779  0.2822  2.4467 -0.6200
 1321OPC     MW 5612   0.622   3.371   1.705  0.6162 -0.7184  0.2993
 1322OPC     OW 5613   1.822   3.794   2.420 -0.0487  0.1693  0.3681
 1322OPC    HW1 5614   1.891   3.767   2.374  0.0351 -0.3356  0.7798
 1322OPC    HW2 5615   1.830   3.751   2.495  0.1642  1.4266  1.1042
 1322OPC     MW 5616   1.833   3.784   2.424 -0.0049  0.2804  0.5376
 1323OPC     OW 5617   4.818   3.837   4.550 -0.3114  0.1212 -0.1820
 1323OPC    HW1 5618   4.820   3.762   4.505 -2.2194 -0.1032  0.0244
 1323OPC    HW2 5619   4.746   3.877   4.520  0.5756  1.8020 -0.1537
 1323OPC     MW 5620   4.807   3.832   4.539 -0.4621  0.3363 -0.1473
 1324OPC     OW 5621   3.763   3.947   0.373  0.2366  0.0397 -0.2023
 1324OPC    HW1 5622   3.727   4.007   0.320  0.9534  0.6524 -0.0103
 1324OPC    HW2 5623   3.825   3.911   0.323 -1.2188 -1.6877 -0.8541
 1324OPC     MW 5624   3.767   3.951   0.358  0.1274 -0.1251 -0.2702
 1325OPC     OW 5625   3.337   3.837   2.700  0.0136  0.3069  0.4726
 1325OPC    HW1 5626   3.250   3.830   2.699 -0.0486  0.3659  2.3108
 1325OPC    HW2 5627   3.355   3.873   2.623 -1.4768 -0.7539 -0.4186
 1325OPC     MW 5628   3.327   3.841   2.689 -0.2158  0.1590  0.6125
 1326OPC     OW 5629   0.701   0.274   3.393  0.4691 -0.1040  0.2415
 1326OPC    HW1 5630   0.629   0.251   3.349  0.0896 -0.9339  1.2590
 1326OPC    HW2 5631   0.760   0.213   3.368  0.0998 -0.9038  1.2489
 1326OPC     MW 5632   0.699   0.261   3.383  0.3585 -0.3447  0.5406
 1327OPC     OW 5633   4.472   0.108   5.257 -0.3778 -0.8639  0.0889
 1327OPC    HW1 5634   4.386   0.097   5.249 -0.4050  0.3457 -1.8600
 1327OPC    HW2 5635   4.506   0.038   5.219 -0.5824  0.8764 -3.7575
 1327OPC     MW 5636   4.464   0.096   5.250 -0.4120 -0.4281 -0.7672
 1328OPC     OW 5637   3.381   4.799   4.162 -0.3757 -0.6061 -0.4164
 1328OPC    HW1 5638   3.402   4.735   4.107  1.1166 -0.8376  0.3944
 1328OPC    HW2 5639   3.312   4.767   4.205 -0.7801 -0.9099 -1.2521
 1328OPC     MW 5640   3.374   4.785   4.160 -0.2149 -0.6850 -0.4201
 1329OPC     OW 5641   1.357   1.594   4.847  0.1420  0.1355 -0.0859
 1329OPC    HW1 5642   1.395   1.578   4.924 -1.6623 -0.5879  0.6984
 1329OPC    HW2 5643   1.407   1.552   4.789  1.0613  0.0262  0.7773
 1329OPC     MW 5644   1.370   1.586   4.850  0.0113  0.0125  0.1576
 1330OPC     OW 5645   0.654   4.990   5.138 -0.0617  0.4817 -0.1122
 1330OPC    HW1 5646   0.576   4.985   5.099 -0.2776 -1.6727  0.4858
 1330OPC    HW2 5647   0.710   4.992   5.071 -0.5327 -0.9072 -0.5909
 1330OPC     MW 5648   0.650   4.989   5.122 -0.1631 -0.0417 -0.0947
 1331OPC     OW 5649   0.430   3.664   2.981  0.0553 -0.4617 -0.3057
 1331OPC    HW1 5650   0.511   3.696   2.975 -0.6181  2.0025  1.7103
 1331OPC    HW2 5651   0.405   3.686   3.062 -1.3727 -4.4678  0.5579
 1331OPC     MW 5652   0.438   3.672   2.992 -0.2551 -0.6896  0.1196
 1332OPC     OW 5653   5.024   4.195   4.869  0.1922 -0.0614 -0.2079
 1332OPC    HW1 5654   5.098   4.168   4.831  0.1782 -1.8013  0.8964
 1332OPC    HW2 5655   5.052   4.233   4.942  0.1994  3.0394 -1.6389
 1332OPC     MW 5656   5.039   4.197   4.874  0.1910  0.1395 -0.2563
 1333OPC     OW 5657   4.353   1.478   4.284  0.2294 -0.3723 -0.3787
 1333OPC    HW1 5658   4.342   1.560   4.256  4.1085  0.6224  0.4759
 1333OPC    HW2 5659   4.383   1.436   4.213 -0.0867 -0.6288 -0.3630
 1333OPC     MW 5660   4.356   1.484   4.269  0.7558 -0.2633 -0.2501
 1334OPC     OW 5661   1.591   3.038   5.263 -0.0149  0.1483 -0.4024
 1334OPC    HW1 5662   1.543   3.107   5.286 -1.9478 -0.5581 -2.0202
 1334OPC    HW2 5663   1.534   2.972   5.264  1.8500 -1.5952  1.5095
 1334OPC     MW 5664   1.575   3.039   5.266 -0.0250 -0.2136 -0.3588
 1335OPC     OW 5665   0.803   2.604   2.180  0.3379  0.2059 -0.0760
 1335OPC    HW1 5666   0.809   2.609   2.267 -0.1921 -1.3288  0.0746
 1335OPC    HW2 5667   0.883   2.580   2.156  1.4400  3.6377 -0.3671
 1335OPC     MW 5668   0.816   2.601   2.189  0.4224  0.4861 -0.0968
 1336OPC     OW 5669   0.471   5.060   1.144 -0.3368  0.7401 -0.2865
 1336OPC    HW1 5670   0.450   4.979   1.169  0.6332  0.9769  1.4477
 1336OPC    HW2 5671   0.423   5.111   1.196 -0.4642  1.2883 -0.9243
 1336OPC     MW 5672   0.461   5.056   1.155 -0.2124  0.8562 -0.1245
 1337OPC     OW 5673   4.298   3.724   1.735 -0.2902  0.7355  0.6672
 1337OPC    HW1 5674   4.313   3.802   1.700  0.8167 -0.7213 -2.4789
 1337OPC    HW2 5675   4.234   3.691   1.685 -0.0578 -0.7226  1.2778
 1337OPC     MW 5676   4.291   3.730   1.722 -0.0925  0.3048  0.2927
 1338OPC     OW 5677   3.579   2.712   1.723  0.2124  0.0073 -0.0032
 1338OPC    HW1 5678   3.664   2.727   1.711  0.3920 -1.1426 -0.2162
 1338OPC    HW2 5679   3.573   2.692   1.807  0.0992  0.3791  0.0807
 1338OPC     MW 5680   3.591   2.712   1.733  0.2222 -0.1076 -0.0223
 1339OPC     OW 5681   0.865   3.186   3.436 -0.3254 -0.4756 -0.1486
 1339OPC    HW1 5682   0.823   3.228   3.500 -0.8436  0.3520 -0.9981
 1339OPC    HW2 5683   0.800   3.148   3.391 -0.3156  1.2615 -1.7971
 1339OPC     MW 5684   0.849   3.187   3.439 -0.4005 -0.0966 -0.5176
 1340OPC     OW 5685   2.036   3.408   2.869  0.3743  0.7881  0.2388
 1340OPC    HW1 5686   1.986   3.438   2.934 -0.5372  3.1530 -1.4064
 1340OPC    HW2 5687   2.106   3.375   2.910 -0.7194  1.0249  2.4343
 1340OPC     MW 5688   2.039   3.408   2.884  0.0780  1.1724  0.3201
 1341OPC     OW 5689   2.590   4.976   4.702  0.1394 -0.2104 -0.8394
 1341OPC    HW1 5690   2.521   4.983   4.649  0.0246  0.1277 -0.6489
 1341OPC    HW2 5691   2.630   5.053   4.694 -1.0500  0.7001  1.1712
 1341OPC     MW 5692   2.585   4.988   4.693 -0.0533 -0.0260 -0.5140
 1342OPC     OW 5693   3.638   2.450   4.643 -0.4244  0.2668  0.4489
 1342OPC    HW1 5694   3.688   2.521   4.635  0.1676 -0.3044 -1.2700
 1342OPC    HW2 5695   3.691   2.385   4.623 -1.1766 -0.6231  1.2161
 1342OPC     MW 5696   3.653   2.451   4.639 -0.4481  0.0510  0.3083
 1343OPC     OW 5697   5.066   0.610   2.104 -0.3917  0.0539 -0.1622
 1343OPC    HW1 5698   4.993   0.623   2.057 -0.6544 -1.5998 -0.2666
 1343OPC    HW2 5699   5.042   0.632   2.185 -0.7021  0.4804 -0.3620
 1343OPC     MW 5700   5.051   0.615   2.109 -0.4761 -0.1274 -0.2072
 1344OPC     OW 5701   1.381   2.070   1.190  0.3479 -0.2905  0.1475
 1344OPC    HW1 5702   1.450   2.089   1.241  0.9792 -0.6832 -0.5552
 1344OPC    HW2 5703   1.412   2.013   1.133 -0.6464 -0.7058 -0.0021
 1344OPC     MW 5704   1.396   2.065   1.189  0.2943 -0.4098  0.0216
 1345OPC     OW 5705   3.807   2.689   4.627 -0.4114 -0.2846 -0.0731
 1345OPC    HW1 5706   3.752   2.719   4.566  0.1679 -0.2112 -0.5692
 1345OPC    HW2 5707   3.762   2.698   4.701  0.0265  2.7610 -0.0160
 1345OPC     MW 5708   3.793   2.695   4.629 -0.2612  0.1762 -0.1380
 1346OPC     OW 5709   1.523   4.840   3.249 -0.2548 -0.3725  0.1678
 1346OPC    HW1 5710   1.581   4.902   3.265  1.4480 -1.7721 -0.1963
 1346OPC    HW2 5711   1.556   4.770   3.291 -1.6563 -1.2234 -0.0926
 1346OPC     MW 5712   1.537   4.839   3.257 -0.2102 -0.7050  0.0755
 1347OPC     OW 5713   2.280   4.692   4.052 -0.2649  0.2655  0.1770
 1347OPC    HW1 5714   2.204   4.683   4.010 -0.5482 -0.2046  0.7793
 1347OPC    HW2 5715   2.263   4.660   4.131  0.5418  0.2400  0.3393
 1347OPC     MW 5716   2.266   4.686   4.058 -0.1876  0.1922  0.2902
 1348OPC     OW 5717   0.656   2.697   2.427  0.1785 -0.2656  0.4756
 1348OPC    HW1 5718   0.708   2.764   2.449 -1.5086  1.1026  0.5145
 1348OPC    HW2 5719   0.631   2.665   2.504 -0.7449  0.5028  0.5177
 1348OPC     MW 5720   0.660   2.702   2.442 -0.2072  0.0499  0.4876
 1349OPC     OW 5721   4.451   0.694   3.244  0.0762  0.4876  0.1160
 1349OPC    HW1 5722   4.368   0.694   3.217  0.2781  0.5606 -0.5060
 1349OPC    HW2 5723   4.487   0.629   3.198 -0.2291 -1.2976  2.2363
 1349OPC     MW 5724   4.444   0.684   3.233  0.0608  0.2347  0.3374
 1350OPC     OW 5725   3.703   2.682   4.890  0.0371 -0.2577  0.0288
 1350OPC    HW1 5726   3.635   2.661   4.941 -0.3378 -1.0564 -0.7628
 1350OPC    HW2 5727   3.771   2.645   4.931 -0.2379 -0.7640  0.0361
 1350OPC     MW 5728   3.703   2.673   4.904 -0.0589 -0.4506 -0.0870
 1351OPC     OW 5729   3.654   1.480   0.588 -0.3173  0.6622 -0.2445
 1351OPC    HW1 5730   3.609   1.554   0.584 -1.5136 -0.0530 -0.5793
 1351OPC    HW2 5731   3.736   1.506   0.602 -0.6232  2.0706 -0.9084
 1351OPC     MW 5732   3.659   1.495   0.589 -0.5393  0.7647 -0.3920
 1352OPC     OW 5733   3.737   3.583   0.237  0.1885  0.0561  0.1234
 1352OPC    HW1 5734   3.784   3.541   0.296  1.4458  1.4811  0.1957
 1352OPC    HW2 5735   3.655   3.565   0.259  0.6590 -1.5944  0.6622
 1352OPC     MW 5736   3.732   3.574   0.249  0.4438  0.0228  0.2137
 1353OPC     OW 5737   2.474   3.482   1.567  0.1127  0.1202 -0.2414
 1353OPC    HW1 5738   2.543   3.431   1.579  0.4871  0.5842 -0.4277
 1353OPC    HW2 5739   2.506   3.562   1.570 -0.4116  0.3417 -0.3640
 1353OPC     MW 5740   2.489   3.486   1.569  0.0905  0.2215 -0.2871
 1354OPC     OW 5741   2.219   4.070   3.703 -0.0368  0.5784 -0.2035
 1354OPC    HW1 5742   2.267   4.068   3.775  1.5228 -1.0711 -1.2138
 1354OPC    HW2 5743   2.142   4.099   3.730  0.7865  0.9162  1.9300
 1354OPC     MW 5744   2.215   4.074   3.717  0.3151  0.3846 -0.0376
 1355OPC     OW 5745   3.214   5.013   1.706 -0.1939  0.5079  0.9860
 1355OPC    HW1 5746   3.189   5.050   1.781 -0.9628  0.5502  0.7123
 1355OPC    HW2 5747   3.203   5.076   1.647  2.2566  1.1182  1.0994
 1355OPC     MW 5748   3.209   5.028   1.709  0.0546  0.6042  0.9624
 1356OPC     OW 5749   3.988   4.452   3.663  0.2310  0.0282  0.1468
 1356OPC    HW1 5750   4.036   4.491   3.602 -1.4260  1.9463 -0.0323
 1356OPC    HW2 5751   3.951   4.385   3.621 -0.8104  1.2721 -0.9758
 1356OPC     MW 5752   3.990   4.448   3.648 -0.1678  0.4952 -0.0455
 1357OPC     OW 5753   0.479   0.222   3.231  0.4179  0.5973 -0.0586
 1357OPC    HW1 5754   0.501   0.138   3.221 -0.1938  0.5198 -0.8755
 1357OPC    HW2 5755   0.511   0.260   3.159 -2.0521  0.4598 -1.3592
 1357OPC     MW 5756   0.487   0.215   3.219 -0.0373  0.5655 -0.3715
 1358OPC     OW 5757   2.047   4.684   0.544  0.7103  0.1185  0.3940
 1358OPC    HW1 5758   2.099   4.707   0.611  0.5487  1.6063  0.0307
 1358OPC    HW2 5759   1.997   4.754   0.531 -0.7016 -0.9147  0.0494
 1358OPC     MW 5760   2.048   4.698   0.552  0.4778  0.1857  0.2895
 1359OPC     OW 5761   2.788   0.481   1.863 -0.0647  0.4138  0.8226
 1359OPC    HW1 5762   2.767   0.556   1.902 -0.3569  1.2001 -0.7628
 1359OPC    HW2 5763   2.827   0.435   1.926 -2.6367  0.6154  2.7139
 1359OPC     MW 5764   2.791   0.485   1.878 -0.4879  0.5597  0.8678
 1360OPC     OW 5765   1.968   3.347   4.772  0.2549 -0.3880 -0.4891
 1360OPC    HW1 5766   1.951   3.381   4.693  0.7493  0.5820 -0.1954
 1360OPC    HW2 5767   1.970   3.417   4.824  1.9648 -0.7833  0.0271
 1360OPC     MW 5768   1.966   3.363   4.768  0.5805 -0.3031 -0.3695
 1361OPC     OW 5769   2.520   1.183   4.306  0.2294 -0.4705  0.5713
 1361OPC    HW1 5770   2.553   1.102   4.301 -0.0453 -0.5080 -1.6356
 1361OPC    HW2 5771   2.438   1.173   4.279  1.1381  0.9549 -3.4540
 1361OPC     MW 5772   2.513   1.169   4.301  0.3231 -0.2655 -0.3495
 1362OPC     OW 5773   4.212   0.891   5.197 -0.6863  0.2102  0.2999
 1362OPC    HW1 5774   4.273   0.869   5.255  0.0266  1.4733  0.0798
 1362OPC    HW2 5775   4.186   0.815   5.164  1.8962 -0.3607 -0.7030
 1362OPC     MW 5776   4.217   0.877   5.201 -0.1996  0.3125  0.1194
 1363OPC     OW 5777   0.663   1.840   0.295  0.2641 -0.5474 -0.7247
 1363OPC    HW1 5778   0.633   1.824   0.375 -1.0500  0.7294 -0.9321
 1363OPC    HW2 5779   0.733   1.889   0.309  1.2781 -2.0357 -0.3126
 1363OPC     MW 5780   0.669   1.845   0.309  0.2197 -0.5786 -0.6945
 1364OPC     OW 5781   2.302   4.200   1.105  0.0261  0.2098 -0.6735
 1364OPC    HW1 5782   2.332   4.219   1.185  0.5586 -1.0581 -0.5393
 1364OPC    HW2 5783   2.271   4.119   1.113  2.1417 -0.8574 -2.2405
 1364OPC     MW 5784   2.302   4.191   1.118  0.4172 -0.1349 -0.8851
 1365OPC     OW 5785   3.144   0.828   4.239  0.3257 -0.3757  0.6058
 1365OPC    HW1 5786   3.089   0.895   4.230  0.0689 -0.5534  0.8389
 1365OPC    HW2 5787   3.216   0.865   4.270  0.8592  0.0882 -1.0870
 1365OPC     MW 5788   3.146   0.843   4.243  0.3664 -0.3335  0.3901
 1366OPC     OW 5789   3.066   3.136   4.514  0.7117 -0.7438  0.4197
 1366OPC    HW1 5790   3.109   3.193   4.565  0.4827 -1.7146  1.7523
 1366OPC    HW2 5791   3.052   3.181   4.441  0.5433  0.9210  1.4204
 1366OPC     MW 5792   3.070   3.151   4.511  0.6529 -0.6412  0.7644
 1367OPC     OW 5793   1.287   2.913   3.341  0.1940  0.0601 -0.2004
 1367OPC    HW1 5794   1.259   2.944   3.264  0.0789  1.0208  0.2119
 1367OPC    HW2 5795   1.321   2.835   3.321 -1.8349 -0.7130 -0.8866
 1367OPC     MW 5796   1.288   2.906   3.327 -0.1227  0.0879 -0.2408
[truncated: 809,816 more chars]
