# Supplementary material for: Metallicious: Automated Force-Field Parameterization of Covalently Bound Metals for Supramolecular Structures
Source: J Chem Theory Comput. 2024 Oct 7;20(20):9060–71. doi: 10.1021/acs.jctc.4c00850 (PMC11500408; doi:10.1021/acs.jctc.4c00850)
Supplement: Supplementary file 2 — ct4c00850_si_002.zip [file ct4c00850_si_002.zip › SI_MD_input/Fe4L6/metallicious/1_em.gro]

Great Red Oystrich Makes All Chemists Sane
17532
    1Fe      Fe    1   2.070   2.529   3.317
    2Fe      Fe    2   3.216   2.144   2.828
    3Fe      Fe    3   2.192   2.284   2.036
    4Fe      Fe    4   2.763   3.333   2.559
    5UNK     O0    5   2.521   3.096   3.184
    5UNK     S1    6   2.624   3.069   3.084
    5UNK     C2    7   2.536   3.082   2.929
    5UNK     C3    8   2.579   3.179   2.837
    5UNK     C4    9   2.532   3.180   2.705
    5UNK     N5   10   2.575   3.282   2.617
    5UNK     C6   11   2.483   3.357   2.565
    5UNK     C7   12   2.522   3.446   2.454
    5UNK     C8   13   2.429   3.512   2.372
    5UNK     C9   14   2.477   3.596   2.270
    5UNK    C10   15   2.616   3.611   2.256
    5UNK    C11   16   2.701   3.542   2.343
    5UNK    N12   17   2.655   3.458   2.438
    5UNK    C13   18   2.438   3.084   2.663
    5UNK    C14   19   2.387   2.995   2.759
    5UNK    C15   20   2.432   2.993   2.893
    5UNK    C16   21   2.370   2.901   2.992
    5UNK    C17   22   2.434   2.779   3.024
    5UNK    C18   23   2.388   2.692   3.123
    5UNK    C19   24   2.250   2.933   3.061
    5UNK    S20   25   2.143   3.069   3.015
    5UNK    O21   26   2.026   3.054   3.098
    5UNK    O22   27   2.221   3.191   3.036
    5UNK    O23   28   2.119   3.043   2.873
    5UNK    C24   29   2.208   2.850   3.167
    5UNK    C25   30   2.274   2.729   3.197
    5UNK    N26   31   2.231   2.650   3.305
    5UNK    C27   32   2.298   2.661   3.415
    5UNK    C28   33   2.262   2.569   3.525
    5UNK    C29   34   2.338   2.558   3.644
    5UNK    C30   35   2.297   2.465   3.741
    5UNK    C31   36   2.183   2.388   3.716
    5UNK    C32   37   2.113   2.406   3.594
    5UNK    N33   38   2.153   2.494   3.500
    5UNK    O34   39   2.732   3.166   3.075
    5UNK    O35   40   2.672   2.933   3.078
    5UNK    H36   41   2.650   3.255   2.868
    5UNK    H37   42   2.378   3.349   2.595
    5UNK    H38   43   2.322   3.498   2.387
    5UNK    H39   44   2.408   3.649   2.205
    5UNK    H40   45   2.660   3.676   2.180
    5UNK    H41   46   2.809   3.555   2.333
    5UNK    H42   47   2.400   3.084   2.562
    5UNK    H43   48   2.307   2.928   2.729
    5UNK    H44   49   2.526   2.753   2.972
    5UNK    H45   50   2.441   2.601   3.147
    5UNK    H46   51   2.122   2.878   3.228
    5UNK    H47   52   2.383   2.729   3.424
    5UNK    H48   53   2.427   2.619   3.657
    5UNK    H49   54   2.354   2.452   3.832
    5UNK    H50   55   2.148   2.313   3.787
    5UNK    H51   56   2.026   2.345   3.573
    6UNK     O0   57   2.616   2.021   2.928
    6UNK     S1   58   2.672   2.003   3.060
    6UNK     C2   59   2.767   2.153   3.073
    6UNK     C3   60   2.899   2.147   3.022
    6UNK     C4   61   2.980   2.262   3.014
    6UNK     N5   62   3.118   2.252   2.977
    6UNK     C6   63   3.200   2.295   3.068
    6UNK     C7   64   3.344   2.294   3.036
    6UNK     C8   65   3.437   2.374   3.105
    6UNK     C9   66   3.571   2.369   3.066
    6UNK    C10   67   3.608   2.278   2.965
    6UNK    C11   68   3.508   2.203   2.902
    6UNK    N12   69   3.377   2.214   2.933
    6UNK    C13   70   2.928   2.385   3.056
    6UNK    C14   71   2.798   2.390   3.109
    6UNK    C15   72   2.715   2.276   3.119
    6UNK    C16   73   2.573   2.294   3.162
    6UNK    C17   74   2.476   2.311   3.061
    6UNK    C18   75   2.341   2.337   3.088
    6UNK    C19   76   2.529   2.301   3.298
    6UNK    S20   77   2.639   2.289   3.438
    6UNK    O21   78   2.559   2.250   3.553
    6UNK    O22   79   2.745   2.195   3.404
    6UNK    O23   80   2.689   2.425   3.448
    6UNK    C24   81   2.393   2.324   3.325
    6UNK    C25   82   2.300   2.344   3.221
    6UNK    N26   83   2.164   2.363   3.251
    6UNK    C27   84   2.087   2.259   3.240
    6UNK    C28   85   1.952   2.269   3.299
    6UNK    C29   86   1.866   2.159   3.313
    6UNK    C30   87   1.742   2.179   3.376
    6UNK    C31   88   1.709   2.308   3.420
    6UNK    C32   89   1.801   2.412   3.401
    6UNK    N33   90   1.920   2.394   3.342
    6UNK    O34   91   2.571   2.004   3.166
    6UNK    O35   92   2.771   1.897   3.073
    6UNK    H36   93   2.938   2.052   2.990
    6UNK    H37   94   3.167   2.342   3.160
    6UNK    H38   95   3.403   2.442   3.183
    6UNK    H39   96   3.644   2.435   3.112
    6UNK    H40   97   3.711   2.269   2.932
    6UNK    H41   98   3.536   2.135   2.821
    6UNK    H42   99   2.987   2.476   3.051
    6UNK    H43  100   2.758   2.486   3.142
    6UNK    H44  101   2.508   2.305   2.957
    6UNK    H45  102   2.270   2.350   3.007
    6UNK    H46  103   2.359   2.327   3.428
    6UNK    H47  104   2.124   2.165   3.199
    6UNK    H48  105   1.896   2.061   3.276
    6UNK    H49  106   1.672   2.096   3.388
    6UNK    H50  107   1.614   2.328   3.470
    6UNK    H51  108   1.777   2.513   3.437
    7UNK     O0  109   1.791   2.511   2.584
    7UNK     S1  110   1.895   2.557   2.492
    7UNK     C2  111   2.018   2.428   2.489
    7UNK     C3  112   2.049   2.366   2.365
    7UNK     C4  113   2.156   2.276   2.353
    7UNK     N5  114   2.182   2.209   2.228
    7UNK     C6  115   2.212   2.084   2.233
    7UNK     C7  116   2.234   2.011   2.106
    7UNK     C8  117   2.274   1.876   2.099
    7UNK     C9  118   2.279   1.814   1.974
    7UNK    C10  119   2.242   1.889   1.861
    7UNK    C11  120   2.209   2.024   1.876
    7UNK    N12  121   2.209   2.086   1.997
    7UNK    C13  122   2.233   2.244   2.466
    7UNK    C14  123   2.195   2.297   2.590
    7UNK    C15  124   2.088   2.388   2.605
    7UNK    C16  125   2.056   2.438   2.743
    7UNK    C17  126   2.121   2.554   2.790
    7UNK    C18  127   2.103   2.602   2.920
    7UNK    C19  128   1.971   2.368   2.832
    7UNK    S20  129   1.881   2.221   2.791
    7UNK    O21  130   1.753   2.241   2.858
    7UNK    O22  131   1.870   2.211   2.647
    7UNK    O23  132   1.961   2.116   2.852
    7UNK    C24  133   1.955   2.415   2.965
    7UNK    C25  134   2.020   2.531   3.008
    7UNK    N26  135   1.991   2.582   3.137
    7UNK    C27  136   1.919   2.690   3.140
    7UNK    C28  137   1.900   2.754   3.272
    7UNK    C29  138   1.834   2.878   3.287
    7UNK    C30  139   1.826   2.934   3.415
    7UNK    C31  140   1.885   2.865   3.522
    7UNK    C32  141   1.950   2.743   3.498
    7UNK    N33  142   1.960   2.690   3.374
    7UNK    O34  143   1.971   2.668   2.547
    7UNK    O35  144   1.851   2.570   2.355
    7UNK    H36  145   1.989   2.390   2.278
    7UNK    H37  146   2.217   2.027   2.327
    7UNK    H38  147   2.300   1.820   2.189
    7UNK    H39  148   2.310   1.710   1.965
    7UNK    H40  149   2.240   1.844   1.762
    7UNK    H41  150   2.181   2.084   1.790
    7UNK    H42  151   2.318   2.177   2.462
    7UNK    H43  152   2.250   2.266   2.679
    7UNK    H44  153   2.185   2.609   2.722
    7UNK    H45  154   2.152   2.694   2.951
    7UNK    H46  155   1.890   2.362   3.033
    7UNK    H47  156   1.883   2.739   3.049
    7UNK    H48  157   1.796   2.930   3.199
    7UNK    H49  158   1.781   3.032   3.429
    7UNK    H50  159   1.886   2.906   3.623
    7UNK    H51  160   1.998   2.689   3.580
    8UNK     O0  161   2.948   2.126   2.143
    8UNK     S1  162   3.005   2.218   2.240
    8UNK     C2  163   2.935   2.177   2.400
    8UNK     C3  164   3.021   2.144   2.507
    8UNK     C4  165   2.971   2.114   2.635
    8UNK     N5  166   3.054   2.064   2.737
    8UNK     C6  167   3.039   1.938   2.765
    8UNK     C7  168   3.105   1.889   2.887
    8UNK     C8  169   3.080   1.762   2.943
    8UNK     C9  170   3.148   1.726   3.060
    8UNK    C10  171   3.236   1.819   3.119
    8UNK    C11  172   3.255   1.943   3.056
    8UNK    N12  173   3.192   1.977   2.942
    8UNK    C13  174   2.833   2.117   2.658
    8UNK    C14  175   2.748   2.144   2.551
    8UNK    C15  176   2.794   2.174   2.422
    8UNK    C16  177   2.693   2.200   2.316
    8UNK    C17  178   2.633   2.328   2.312
    8UNK    C18  179   2.530   2.360   2.223
    8UNK    C19  180   2.642   2.099   2.230
    8UNK    S20  181   2.687   1.926   2.239
    8UNK    O21  182   2.691   1.882   2.101
    8UNK    O22  183   2.815   1.917   2.309
    8UNK    O23  184   2.572   1.876   2.312
    8UNK    C24  185   2.541   2.132   2.138
    8UNK    C25  186   2.486   2.262   2.134
    8UNK    N26  187   2.394   2.295   2.033
    8UNK    C27  188   2.444   2.325   1.917
    8UNK    C28  189   2.350   2.353   1.807
    8UNK    C29  190   2.393   2.392   1.678
    8UNK    C30  191   2.296   2.411   1.578
    8UNK    C31  192   2.161   2.393   1.612
    8UNK    C32  193   2.128   2.359   1.744
    8UNK    N33  194   2.221   2.339   1.840
    8UNK    O34  195   2.960   2.354   2.214
    8UNK    O35  196   3.149   2.202   2.255
    8UNK    H36  197   3.129   2.139   2.491
    8UNK    H37  198   2.970   1.874   2.710
    8UNK    H38  199   3.010   1.695   2.895
    8UNK    H39  200   3.131   1.628   3.104
    8UNK    H40  201   3.289   1.796   3.211
    8UNK    H41  202   3.322   2.016   3.100
    8UNK    H42  203   2.792   2.091   2.755
    8UNK    H43  204   2.640   2.138   2.568
    8UNK    H44  205   2.669   2.405   2.380
    8UNK    H45  206   2.488   2.460   2.222
    8UNK    H46  207   2.505   2.056   2.069
    8UNK    H47  208   2.552   2.332   1.902
    8UNK    H48  209   2.499   2.406   1.658
    8UNK    H49  210   2.325   2.439   1.477
    8UNK    H50  211   2.082   2.408   1.539
    8UNK    H51  212   2.023   2.347   1.772
    9UNK     O0  213   3.251   2.874   2.882
    9UNK     S1  214   3.192   2.754   2.939
    9UNK     C2  215   3.161   2.650   2.796
    9UNK     C3  216   3.209   2.517   2.799
    9UNK     C4  217   3.188   2.429   2.692
    9UNK     N5  218   3.244   2.298   2.696
    9UNK     C6  219   3.341   2.275   2.613
    9UNK     C7  220   3.381   2.134   2.594
    9UNK     C8  221   3.464   2.091   2.489
    9UNK     C9  222   3.494   1.954   2.478
    9UNK    C10  223   3.440   1.866   2.574
    9UNK    C11  224   3.360   1.918   2.676
    9UNK    N12  225   3.330   2.050   2.687
    9UNK    C13  226   3.123   2.475   2.576
    9UNK    C14  227   3.080   2.608   2.571
    9UNK    C15  228   3.097   2.698   2.679
    9UNK    C16  229   3.037   2.835   2.672
    9UNK    C17  230   2.920   2.859   2.748
    9UNK    C18  231   2.856   2.983   2.752
    9UNK    C19  232   3.089   2.942   2.595
    9UNK    S20  233   3.232   2.929   2.490
    9UNK    O21  234   3.272   3.066   2.460
    9UNK    O22  235   3.330   2.852   2.564
    9UNK    O23  236   3.175   2.860   2.376
    9UNK    C24  237   3.025   3.068   2.599
    9UNK    C25  238   2.911   3.088   2.677
    9UNK    N26  239   2.861   3.219   2.692
    9UNK    C27  240   2.902   3.282   2.798
    9UNK    C28  241   2.848   3.417   2.819
    9UNK    C29  242   2.869   3.490   2.937
    9UNK    C30  243   2.812   3.618   2.948
    9UNK    C31  244   2.735   3.666   2.841
    9UNK    C32  245   2.718   3.585   2.727
    9UNK    N33  246   2.773   3.463   2.716
    9UNK    O34  247   3.061   2.773   2.999
    9UNK    O35  248   3.282   2.676   3.022
    9UNK    H36  249   3.265   2.482   2.884
    9UNK    H37  250   3.385   2.354   2.552
    9UNK    H38  251   3.504   2.163   2.418
    9UNK    H39  252   3.556   1.917   2.397
    9UNK    H40  253   3.459   1.759   2.570
    9UNK    H41  254   3.320   1.850   2.751
    9UNK    H42  255   3.110   2.410   2.490
    9UNK    H43  256   3.032   2.644   2.480
    9UNK    H44  257   2.879   2.779   2.809
    9UNK    H45  258   2.770   2.997   2.816
    9UNK    H46  259   3.066   3.153   2.544
    9UNK    H47  260   2.966   3.235   2.873
    9UNK    H48  261   2.929   3.447   3.018
    9UNK    H49  262   2.828   3.677   3.038
    9UNK    H50  263   2.688   3.764   2.844
    9UNK    H51  264   2.658   3.621   2.643
   10UNK     O0  265   2.627   2.884   2.012
   10UNK     S1  266   2.592   2.743   2.012
   10UNK     C2  267   2.440   2.723   2.100
   10UNK     C3  268   2.353   2.621   2.056
   10UNK     C4  269   2.239   2.584   2.129
   10UNK     N5  270   2.154   2.481   2.081
   10UNK     C6  271   2.035   2.517   2.044
   10UNK     C7  272   1.936   2.409   2.028
   10UNK     C8  273   1.798   2.433   2.018
   10UNK     C9  274   1.711   2.323   2.002
   10UNK    C10  275   1.767   2.194   2.000
   10UNK    C11  276   1.906   2.179   2.014
   10UNK    N12  277   1.989   2.285   2.026
   10UNK    C13  278   2.205   2.657   2.244
   10UNK    C14  279   2.288   2.763   2.285
   10UNK    C15  280   2.407   2.798   2.217
   10UNK    C16  281   2.495   2.906   2.271
   10UNK    C17  282   2.609   2.871   2.347
   10UNK    C18  283   2.698   2.966   2.400
   10UNK    C19  284   2.471   3.044   2.249
   10UNK    S20  285   2.325   3.102   2.165
   10UNK    O21  286   2.343   3.246   2.151
   10UNK    O22  287   2.321   3.032   2.039
   10UNK    O23  288   2.220   3.061   2.257
   10UNK    C24  289   2.564   3.140   2.296
   10UNK    C25  290   2.677   3.101   2.371
   10UNK    N26  291   2.771   3.200   2.408
   10UNK    C27  292   2.858   3.234   2.317
   10UNK    C28  293   2.957   3.337   2.354
   10UNK    C29  294   3.054   3.385   2.265
   10UNK    C30  295   3.141   3.487   2.309
   10UNK    C31  296   3.129   3.533   2.441
   10UNK    C32  297   3.028   3.479   2.523
   10UNK    N33  298   2.940   3.387   2.479
   10UNK    O34  299   2.683   2.665   2.095
   10UNK    O35  300   2.573   2.683   1.881
   10UNK    H36  301   2.375   2.569   1.964
   10UNK    H37  302   2.005   2.622   2.040
   10UNK    H38  303   1.760   2.535   2.023
   10UNK    H39  304   1.604   2.341   1.991
   10UNK    H40  305   1.706   2.104   1.988
   10UNK    H41  306   1.950   2.080   2.015
   10UNK    H42  307   2.114   2.635   2.300
   10UNK    H43  308   2.258   2.821   2.372
   10UNK    H44  309   2.629   2.765   2.364
   10UNK    H45  310   2.784   2.935   2.459
   10UNK    H46  311   2.549   3.245   2.275
   10UNK    H47  312   2.854   3.195   2.216
   10UNK    H48  313   3.060   3.345   2.165
   10UNK    H49  314   3.215   3.528   2.242
   10UNK    H50  315   3.194   3.610   2.481
   10UNK    H51  316   3.016   3.515   2.625
   11NMe     N0  317   0.735   1.726   2.438
   11NMe     C1  318   0.642   1.680   2.550
   11NMe     C2  319   0.793   1.605   2.365
   11NMe     C3  320   0.849   1.809   2.497
   11NMe     C4  321   0.658   1.811   2.337
   11NMe     H5  322   0.698   1.617   2.620
   11NMe     H6  323   0.559   1.623   2.508
   11NMe     H7  324   0.603   1.767   2.604
   11NMe     H8  325   0.849   1.544   2.436
   11NMe     H9  326   0.859   1.639   2.285
   11NMe    H10  327   0.711   1.546   2.323
   11NMe    H11  328   0.907   1.748   2.567
   11NMe    H12  329   0.808   1.896   2.549
   11NMe    H13  330   0.915   1.844   2.416
   11NMe    H14  331   0.577   1.751   2.294
   11NMe    H15  332   0.726   1.843   2.257
   11NMe    H16  333   0.617   1.899   2.386
   12NMe     N0  334   4.315   4.756   5.022
   12NMe     C1  335   4.206   4.859   4.993
   12NMe     C2  336   4.453   4.821   5.010
   12NMe     C3  337   4.304   4.642   4.921
   12NMe     C4  338   4.297   4.699   5.163
   12NMe     H5  339   4.219   4.898   4.892
   12NMe     H6  340   4.213   4.940   5.066
   12NMe     H7  341   4.108   4.811   5.001
   12NMe     H8  342   4.468   4.857   4.908
   12NMe     H9  343   4.531   4.747   5.033
   12NMe    H10  344   4.461   4.905   5.079
   12NMe    H11  345   4.324   4.680   4.820
   12NMe    H12  346   4.204   4.599   4.924
   12NMe    H13  347   4.377   4.565   4.945
   12NMe    H14  348   4.309   4.780   5.236
   12NMe    H15  349   4.372   4.622   5.182
   12NMe    H16  350   4.197   4.656   5.172
   13NMe     N0  351   3.565   2.391   3.973
   13NMe     C1  352   3.583   2.239   3.971
   13NMe     C2  353   3.517   2.437   4.111
   13NMe     C3  354   3.459   2.433   3.871
   13NMe     C4  355   3.698   2.457   3.939
   13NMe     H5  356   3.490   2.190   3.999
   13NMe     H6  357   3.662   2.211   4.041
   13NMe     H7  358   3.611   2.208   3.870
   13NMe     H8  359   3.418   2.393   4.131
   13NMe     H9  360   3.509   2.546   4.113
   13NMe    H10  361   3.587   2.403   4.187
   13NMe    H11  362   3.363   2.390   3.898
   13NMe    H12  363   3.488   2.397   3.772
   13NMe    H13  364   3.451   2.542   3.869
   13NMe    H14  365   3.774   2.424   4.011
   13NMe    H15  366   3.687   2.566   3.946
   13NMe    H16  367   3.728   2.429   3.838
   14NMe     N0  368   4.206   3.890   0.599
   14NMe     C1  369   4.140   4.000   0.515
   14NMe     C2  370   4.319   3.825   0.518
   14NMe     C3  371   4.103   3.783   0.632
   14NMe     C4  372   4.262   3.951   0.727
   14NMe     H5  373   4.096   3.956   0.425
   14NMe     H6  374   4.215   4.074   0.486
   14NMe     H7  375   4.062   4.049   0.574
   14NMe     H8  376   4.277   3.780   0.428
   14NMe     H9  377   4.367   3.748   0.579
   14NMe    H10  378   4.392   3.902   0.490
   14NMe    H11  379   4.064   3.740   0.540
   14NMe    H12  380   4.021   3.828   0.689
   14NMe    H13  381   4.150   3.705   0.692
   14NMe    H14  382   4.334   4.030   0.702
   14NMe    H15  383   4.312   3.874   0.786
   14NMe    H16  384   4.181   3.995   0.786
   15OPC     OW  385   3.630   3.807   4.914
   15OPC    HW1  386   3.703   3.796   4.866
   15OPC    HW2  387   3.660   3.840   4.989
   15OPC     MW  388   3.645   3.810   4.918
   16OPC     OW  389   1.991   0.385   2.679
   16OPC    HW1  390   1.952   0.459   2.651
   16OPC    HW2  391   2.062   0.380   2.630
   16OPC     MW  392   1.995   0.395   2.668
   17OPC     OW  393   3.193   0.135   0.764
   17OPC    HW1  394   3.244   0.149   0.695
   17OPC    HW2  395   3.164   0.215   0.784
   17OPC     MW  396   3.196   0.149   0.757
   18OPC     OW  397   4.113   1.272   3.088
   18OPC    HW1  398   4.081   1.331   3.032
   18OPC    HW2  399   4.062   1.203   3.077
   18OPC     MW  400   4.101   1.271   3.078
   19OPC     OW  401   2.809   4.220   1.296
   19OPC    HW1  402   2.746   4.177   1.338
   19OPC    HW2  403   2.881   4.176   1.318
   19OPC     MW  404   2.810   4.207   1.306
   20OPC     OW  405   1.392   3.898   2.178
   20OPC    HW1  406   1.311   3.884   2.207
   20OPC    HW2  407   1.420   3.819   2.156
   20OPC     MW  408   1.384   3.884   2.179
   21OPC     OW  409   3.451   2.251   1.054
   21OPC    HW1  410   3.421   2.214   0.981
   21OPC    HW2  411   3.412   2.329   1.055
   21OPC     MW  412   3.441   2.257   1.043
   22OPC     OW  413   1.588   3.848   1.885
   22OPC    HW1  414   1.567   3.918   1.932
   22OPC    HW2  415   1.516   3.798   1.889
   22OPC     MW  416   1.574   3.851   1.892
   23OPC     OW  417   2.225   5.084   0.539
   23OPC    HW1  418   2.248   0.005   0.529
   23OPC    HW2  419   2.142   5.089   0.563
   23OPC     MW  420   2.216   5.097   0.541
   24OPC     OW  421   0.950   4.661   2.636
   24OPC    HW1  422   0.933   4.579   2.660
   24OPC    HW2  423   0.980   4.653   2.555
   24OPC     MW  424   0.952   4.648   2.628
   25OPC     OW  425   0.237   3.705   1.282
   25OPC    HW1  426   0.243   3.783   1.321
   25OPC    HW2  427   0.176   3.717   1.221
   25OPC     MW  428   0.229   3.718   1.279
   26OPC     OW  429   3.618   5.006   4.460
   26OPC    HW1  430   3.673   5.073   4.445
   26OPC    HW2  431   3.559   5.040   4.514
   26OPC     MW  432   3.618   5.021   4.466
   27OPC     OW  433   4.908   1.328   4.021
   27OPC    HW1  434   4.829   1.336   3.986
   27OPC    HW2  435   4.911   1.245   4.047
   27OPC     MW  436   4.897   1.317   4.020
   28OPC     OW  437   4.279   1.778   1.475
   28OPC    HW1  438   4.305   1.859   1.457
   28OPC    HW2  439   4.193   1.786   1.488
   28OPC     MW  440   4.270   1.791   1.474
   29OPC     OW  441   0.522   2.635   2.032
   29OPC    HW1  442   0.604   2.622   2.004
   29OPC    HW2  443   0.532   2.688   2.100
   29OPC     MW  444   0.536   2.641   2.038
   30OPC     OW  445   1.283   5.135   2.299
   30OPC    HW1  446   1.284   5.088   2.226
   30OPC    HW2  447   1.335   5.089   2.353
   30OPC     MW  448   1.291   5.121   2.296
   31OPC     OW  449   1.279   3.936   3.932
   31OPC    HW1  450   1.312   3.922   3.853
   31OPC    HW2  451   1.193   3.927   3.920
   31OPC     MW  452   1.271   3.933   3.919
   32OPC     OW  453   0.850   0.585   1.037
   32OPC    HW1  454   0.804   0.512   1.049
   32OPC    HW2  455   0.920   0.574   1.087
   32OPC     MW  456   0.853   0.573   1.046
   33OPC     OW  457   0.191   0.014   1.373
   33OPC    HW1  458   0.233   5.102   1.388
   33OPC    HW2  459   0.115   0.003   1.414
   33OPC     MW  460   0.186   0.001   1.381
   34OPC     OW  461   4.829   1.534   4.440
   34OPC    HW1  462   4.836   1.602   4.494
   34OPC    HW2  463   4.877   1.472   4.479
   34OPC     MW  464   4.837   1.535   4.454
   35OPC     OW  465   2.201   0.456   1.597
   35OPC    HW1  466   2.249   0.408   1.542
   35OPC    HW2  467   2.184   0.402   1.663
   35OPC     MW  468   2.206   0.441   1.599
   36OPC     OW  469   2.122   0.917   3.882
   36OPC    HW1  470   2.054   0.960   3.915
   36OPC    HW2  471   2.180   0.980   3.865
   36OPC     MW  472   2.121   0.933   3.884
   37OPC     OW  473   0.623   0.729   2.025
   37OPC    HW1  474   0.585   0.803   2.052
   37OPC    HW2  475   0.619   0.734   1.938
   37OPC     MW  476   0.617   0.741   2.016
   38OPC     OW  477   0.884   4.218   3.007
   38OPC    HW1  478   0.945   4.256   2.959
   38OPC    HW2  479   0.929   4.168   3.062
   38OPC     MW  480   0.899   4.216   3.008
   39OPC     OW  481   0.802   2.835   4.641
   39OPC    HW1  482   0.836   2.910   4.611
   39OPC    HW2  483   0.754   2.861   4.710
   39OPC     MW  484   0.800   2.850   4.647
   40OPC     OW  485   4.016   2.928   2.305
   40OPC    HW1  486   4.079   2.947   2.248
   40OPC    HW2  487   3.967   3.000   2.306
   40OPC     MW  488   4.018   2.941   2.297
   41OPC     OW  489   3.574   2.123   4.883
   41OPC    HW1  490   3.593   2.056   4.831
   41OPC    HW2  491   3.575   2.089   4.963
   41OPC     MW  492   3.577   2.108   4.887
   42OPC     OW  493   3.024   4.303   1.908
   42OPC    HW1  494   2.969   4.252   1.954
   42OPC    HW2  495   2.997   4.384   1.926
   42OPC     MW  496   3.012   4.307   1.918
   43OPC     OW  497   4.807   0.558   4.663
   43OPC    HW1  498   4.726   0.528   4.650
   43OPC    HW2  499   4.828   0.525   4.741
   43OPC     MW  500   4.798   0.549   4.673
   44OPC     OW  501   1.944   3.888   2.601
   44OPC    HW1  502   1.882   3.941   2.571
   44OPC    HW2  503   1.960   3.835   2.534
   44OPC     MW  504   1.937   3.888   2.587
   45OPC     OW  505   2.974   2.301   4.996
   45OPC    HW1  506   2.999   2.222   4.969
   45OPC    HW2  507   3.033   2.321   5.057
   45OPC     MW  508   2.986   2.292   5.001
   46OPC     OW  509   3.906   0.151   2.251
   46OPC    HW1  510   3.977   0.202   2.246
   46OPC    HW2  511   3.840   0.207   2.240
   46OPC     MW  512   3.907   0.167   2.249
   47OPC     OW  513   3.404   3.993   3.876
   47OPC    HW1  514   3.327   3.963   3.848
   47OPC    HW2  515   3.447   3.920   3.898
   47OPC     MW  516   3.399   3.978   3.875
   48OPC     OW  517   1.354   3.465   1.074
   48OPC    HW1  518   1.336   3.550   1.065
   48OPC    HW2  519   1.328   3.447   1.155
   48OPC     MW  520   1.348   3.475   1.085
   49OPC     OW  521   2.980   4.671   4.954
   49OPC    HW1  522   3.007   4.589   4.948
   49OPC    HW2  523   2.925   4.670   5.022
   49OPC     MW  524   2.976   4.659   4.963
   50OPC     OW  525   3.547   3.581   5.049
   50OPC    HW1  526   3.578   3.644   4.997
   50OPC    HW2  527   3.466   3.608   5.067
   50OPC     MW  528   3.540   3.594   5.044
   51OPC     OW  529   0.861   0.139   2.622
   51OPC    HW1  530   0.935   0.121   2.581
   51OPC    HW2  531   0.871   0.222   2.647
   51OPC     MW  532   0.873   0.149   2.620
   52OPC     OW  533   1.669   4.236   1.348
   52OPC    HW1  534   1.703   4.194   1.416
   52OPC    HW2  535   1.701   4.317   1.357
   52OPC     MW  536   1.679   4.242   1.359
   53OPC     OW  537   2.264   1.191   2.877
   53OPC    HW1  538   2.340   1.231   2.892
   53OPC    HW2  539   2.205   1.246   2.912
   53OPC     MW  540   2.266   1.205   2.884
   54OPC     OW  541   1.328   2.281   0.473
   54OPC    HW1  542   1.303   2.205   0.438
   54OPC    HW2  543   1.374   2.319   0.409
   54OPC     MW  544   1.331   2.275   0.458
   55OPC     OW  545   3.569   2.225   0.439
   55OPC    HW1  546   3.570   2.145   0.404
   55OPC    HW2  547   3.555   2.277   0.370
   55OPC     MW  548   3.567   2.221   0.424
   56OPC     OW  549   4.509   3.493   4.886
   56OPC    HW1  550   4.559   3.516   4.953
   56OPC    HW2  551   4.512   3.406   4.886
   56OPC     MW  552   4.517   3.484   4.896
   57OPC     OW  553   0.119   5.153   3.744
   57OPC    HW1  554   0.121   5.069   3.722
   57OPC    HW2  555   0.034   0.007   3.753
   57OPC     MW  556   0.107   5.143   3.742
   58OPC     OW  557   1.811   1.147   0.064
   58OPC    HW1  558   1.760   1.178   0.127
   58OPC    HW2  559   1.884   1.194   0.070
   58OPC     MW  560   1.814   1.158   0.074
   59OPC     OW  561   3.287   0.835   3.646
   59OPC    HW1  562   3.295   0.915   3.612
   59OPC    HW2  563   3.352   0.831   3.705
   59OPC     MW  564   3.298   0.846   3.650
   60OPC     OW  565   1.372   2.549   3.308
   60OPC    HW1  566   1.302   2.521   3.264
   60OPC    HW2  567   1.359   2.520   3.389
   60OPC     MW  568   1.360   2.541   3.313
   61OPC     OW  569   0.554   0.405   3.540
   61OPC    HW1  570   0.618   0.422   3.483
   61OPC    HW2  571   0.535   0.483   3.573
   61OPC     MW  572   0.561   0.419   3.536
   62OPC     OW  573   1.483   2.820   4.573
   62OPC    HW1  574   1.404   2.855   4.574
   62OPC    HW2  575   1.477   2.754   4.631
   62OPC     MW  576   1.471   2.815   4.582
   63OPC     OW  577   0.814   3.629   1.823
   63OPC    HW1  578   0.836   3.572   1.885
   63OPC    HW2  579   0.736   3.659   1.849
   63OPC     MW  580   0.806   3.625   1.836
   64OPC     OW  581   3.617   2.596   2.841
   64OPC    HW1  582   3.568   2.659   2.874
   64OPC    HW2  583   3.634   2.623   2.760
   64OPC     MW  584   3.612   2.609   2.834
   65OPC     OW  585   0.719   1.623   3.262
   65OPC    HW1  586   0.638   1.608   3.292
   65OPC    HW2  587   0.760   1.547   3.277
   65OPC     MW  588   0.713   1.609   3.269
   66OPC     OW  589   1.327   2.483   3.571
   66OPC    HW1  590   1.333   2.550   3.626
   66OPC    HW2  591   1.254   2.443   3.595
   66OPC     MW  592   1.317   2.487   3.583
   67OPC     OW  593   4.363   4.050   3.081
   67OPC    HW1  594   4.298   4.000   3.050
   67OPC    HW2  595   4.426   3.993   3.100
   67OPC     MW  596   4.363   4.034   3.079
   68OPC     OW  597   0.534   2.788   4.282
   68OPC    HW1  598   0.564   2.707   4.295
   68OPC    HW2  599   0.594   2.824   4.230
   68OPC     MW  600   0.547   2.781   4.276
   69OPC     OW  601   2.274   4.589   1.166
   69OPC    HW1  602   2.317   4.626   1.232
   69OPC    HW2  603   2.306   4.508   1.162
   69OPC     MW  604   2.285   4.583   1.175
   70OPC     OW  605   4.264   3.742   3.785
   70OPC    HW1  606   4.344   3.715   3.760
   70OPC    HW2  607   4.263   3.725   3.870
   70OPC     MW  608   4.276   3.735   3.794
   71OPC     OW  609   3.629   3.047   4.248
   71OPC    HW1  610   3.679   3.041   4.177
   71OPC    HW2  611   3.685   3.068   4.312
   71OPC     MW  612   3.645   3.049   4.247
   72OPC     OW  613   0.317   4.968   1.964
   72OPC    HW1  614   0.344   5.030   2.019
   72OPC    HW2  615   0.232   4.961   1.981
   72OPC     MW  616   0.308   4.976   1.975
   73OPC     OW  617   3.515   3.404   0.054
   73OPC    HW1  618   3.459   3.341   0.075
   73OPC    HW2  619   3.507   3.462   0.119
   73OPC     MW  620   3.506   3.403   0.067
   74OPC     OW  621   4.217   4.979   5.319
   74OPC    HW1  622   4.291   4.996   5.363
   74OPC    HW2  623   4.181   4.914   0.001
   74OPC     MW  624   4.223   4.972   5.332
   75OPC     OW  625   4.379   0.628   0.319
   75OPC    HW1  626   4.432   0.680   0.364
   75OPC    HW2  627   4.390   0.654   0.236
   75OPC     MW  628   4.388   0.639   0.313
   76OPC     OW  629   4.917   3.457   1.677
   76OPC    HW1  630   4.911   3.448   1.591
   76OPC    HW2  631   4.963   3.530   1.687
   76OPC     MW  632   4.923   3.466   1.666
   77OPC     OW  633   0.043   0.911   4.110
   77OPC    HW1  634   0.059   0.994   4.090
   77OPC    HW2  635   0.086   0.866   4.049
   77OPC     MW  636   0.052   0.917   4.098
   78OPC     OW  637   2.131   2.639   1.222
   78OPC    HW1  638   2.059   2.639   1.172
   78OPC    HW2  639   2.131   2.720   1.256
   78OPC     MW  640   2.120   2.651   1.220
   79OPC     OW  641   3.298   1.924   1.718
   79OPC    HW1  642   3.232   1.949   1.668
   79OPC    HW2  643   3.298   1.982   1.783
   79OPC     MW  644   3.288   1.936   1.720
   80OPC     OW  645   1.149   3.809   4.383
   80OPC    HW1  646   1.194   3.862   4.436
   80OPC    HW2  647   1.193   3.814   4.308
   80OPC     MW  648   1.162   3.818   4.380
   81OPC     OW  649   2.188   3.988   0.576
   81OPC    HW1  650   2.254   4.029   0.615
   81OPC    HW2  651   2.119   4.008   0.627
   81OPC     MW  652   2.187   3.997   0.589
   82OPC     OW  653   2.211   0.627   2.408
   82OPC    HW1  654   2.162   0.676   2.462
   82OPC    HW2  655   2.253   0.686   2.360
   82OPC     MW  656   2.210   0.643   2.409
   83OPC     OW  657   1.850   4.857   4.002
   83OPC    HW1  658   1.818   4.805   4.064
   83OPC    HW2  659   1.800   4.839   3.933
   83OPC     MW  660   1.838   4.847   4.001
   84OPC     OW  661   2.651   5.062   0.160
   84OPC    HW1  662   2.728   5.035   0.130
   84OPC    HW2  663   2.616   4.989   0.193
   84OPC     MW  664   2.657   5.047   0.160
   85OPC     OW  665   1.490   3.845   4.260
   85OPC    HW1  666   1.481   3.915   4.311
   85OPC    HW2  667   1.543   3.793   4.306
   85OPC     MW  668   1.497   3.848   4.274
   86OPC     OW  669   2.319   4.470   5.086
   86OPC    HW1  670   2.243   4.512   5.090
   86OPC    HW2  671   2.317   4.418   5.156
   86OPC     MW  672   2.307   4.468   5.097
   87OPC     OW  673   0.327   2.677   1.827
   87OPC    HW1  674   0.354   2.610   1.778
   87OPC    HW2  675   0.379   2.673   1.897
   87OPC     MW  676   0.339   2.666   1.830
   88OPC     OW  677   1.000   1.986   0.910
   88OPC    HW1  678   0.926   1.946   0.931
   88OPC    HW2  679   0.982   2.024   0.834
   88OPC     MW  680   0.987   1.986   0.902
   89OPC     OW  681   4.248   1.111   0.796
   89OPC    HW1  682   4.216   1.058   0.735
   89OPC    HW2  683   4.334   1.114   0.778
   89OPC     MW  684   4.256   1.104   0.784
   90OPC     OW  685   0.931   3.006   0.599
   90OPC    HW1  686   0.979   3.038   0.665
   90OPC    HW2  687   0.890   3.077   0.567
   90OPC     MW  688   0.932   3.021   0.604
   91OPC     OW  689   2.871   3.259   4.508
   91OPC    HW1  690   2.895   3.336   4.475
   91OPC    HW2  691   2.934   3.205   4.480
   91OPC     MW  692   2.884   3.262   4.499
   92OPC     OW  693   2.938   2.731   3.725
   92OPC    HW1  694   2.995   2.667   3.742
   92OPC    HW2  695   2.923   2.766   3.804
   92OPC     MW  696   2.944   2.727   3.739
   93OPC     OW  697   4.375   2.852   5.238
   93OPC    HW1  698   4.358   2.926   5.280
   93OPC    HW2  699   4.460   2.858   5.219
   93OPC     MW  700   4.385   2.864   5.241
   94OPC     OW  701   2.723   5.140   4.778
   94OPC    HW1  702   2.809   5.140   4.794
   94OPC    HW2  703   2.690   5.094   4.845
   94OPC     MW  704   2.731   5.133   4.790
   95OPC     OW  705   4.059   2.458   5.212
   95OPC    HW1  706   4.071   2.493   5.290
   95OPC    HW2  707   4.059   2.526   5.158
   95OPC     MW  708   4.061   2.473   5.215
   96OPC     OW  709   3.249   2.353   1.367
   96OPC    HW1  710   3.290   2.305   1.428
   96OPC    HW2  711   3.311   2.408   1.340
   96OPC     MW  712   3.264   2.354   1.372
   97OPC     OW  713   3.198   0.663   3.057
   97OPC    HW1  714   3.250   0.616   3.005
   97OPC    HW2  715   3.210   0.745   3.030
   97OPC     MW  716   3.207   0.668   3.045
   98OPC     OW  717   1.654   3.348   3.531
   98OPC    HW1  718   1.677   3.377   3.452
   98OPC    HW2  719   1.645   3.422   3.577
   98OPC     MW  720   1.656   3.363   3.526
   99OPC     OW  721   2.039   3.929   0.981
   99OPC    HW1  722   2.120   3.922   1.012
   99OPC    HW2  723   1.989   3.899   1.047
   99OPC     MW  724   2.043   3.923   0.995
  100OPC     OW  725   2.993   0.748   1.486
  100OPC    HW1  726   3.071   0.786   1.488
  100OPC    HW2  727   2.971   0.740   1.570
  100OPC     MW  728   3.001   0.752   1.499
  101OPC     OW  729   2.779   0.593   1.367
  101OPC    HW1  730   2.838   0.647   1.402
  101OPC    HW2  731   2.749   0.549   1.436
  101OPC     MW  732   2.783   0.595   1.382
  102OPC     OW  733   0.928   2.788   1.152
  102OPC    HW1  734   0.940   2.854   1.096
  102OPC    HW2  735   0.960   2.818   1.227
  102OPC     MW  736   0.934   2.802   1.155
  103OPC     OW  737   1.260   1.258   0.831
  103OPC    HW1  738   1.216   1.251   0.906
  103OPC    HW2  739   1.201   1.290   0.775
  103OPC     MW  740   1.245   1.262   0.834
  104OPC     OW  741   1.280   3.509   2.340
  104OPC    HW1  742   1.337   3.497   2.405
  104OPC    HW2  743   1.203   3.495   2.379
  104OPC     MW  744   1.277   3.505   2.356
  105OPC     OW  745   0.547   1.875   4.250
  105OPC    HW1  746   0.493   1.908   4.310
  105OPC    HW2  747   0.535   1.789   4.256
  105OPC     MW  748   0.537   1.867   4.260
  106OPC     OW  749   0.229   3.199   1.784
  106OPC    HW1  750   0.290   3.203   1.846
  106OPC    HW2  751   0.231   3.115   1.760
  106OPC     MW  752   0.238   3.187   1.790
  107OPC     OW  753   2.367   0.626   3.477
  107OPC    HW1  754   2.432   0.672   3.514
  107OPC    HW2  755   2.295   0.658   3.516
  107OPC     MW  756   2.366   0.638   3.488
  108OPC     OW  757   3.195   4.541   3.260
  108OPC    HW1  758   3.270   4.557   3.302
  108OPC    HW2  759   3.156   4.619   3.260
  108OPC     MW  760   3.200   4.555   3.266
  109OPC     OW  761   2.528   2.961   3.752
  109OPC    HW1  762   2.484   2.951   3.677
  109OPC    HW2  763   2.466   2.962   3.813
  109OPC     MW  764   2.512   2.960   3.750
  110OPC     OW  765   3.215   4.425   0.169
  110OPC    HW1  766   3.202   4.468   0.094
  110OPC    HW2  767   3.301   4.434   0.183
  110OPC     MW  768   3.226   4.433   0.160
  111OPC     OW  769   3.465   3.816   1.370
  111OPC    HW1  770   3.532   3.872   1.372
  111OPC    HW2  771   3.458   3.796   1.285
  111OPC     MW  772   3.474   3.821   1.358
  112OPC     OW  773   1.630   1.676   2.549
  112OPC    HW1  774   1.706   1.648   2.516
  112OPC    HW2  775   1.605   1.738   2.493
  112OPC     MW  776   1.638   1.681   2.536
  113OPC     OW  777   4.389   3.644   1.279
  113OPC    HW1  778   4.320   3.683   1.242
  113OPC    HW2  779   4.356   3.570   1.311
  113OPC     MW  780   4.374   3.639   1.278
  114OPC     OW  781   1.736   2.487   3.739
  114OPC    HW1  782   1.802   2.432   3.725
  114OPC    HW2  783   1.665   2.437   3.729
  114OPC     MW  784   1.735   2.472   3.735
  115OPC     OW  785   4.660   0.286   0.488
  115OPC    HW1  786   4.653   0.288   0.401
  115OPC    HW2  787   4.616   0.213   0.510
  115OPC     MW  788   4.652   0.275   0.478
  116OPC     OW  789   3.966   1.651   2.237
  116OPC    HW1  790   3.907   1.662   2.174
  116OPC    HW2  791   4.039   1.630   2.194
  116OPC     MW  792   3.968   1.650   2.221
  117OPC     OW  793   2.721   1.803   4.654
  117OPC    HW1  794   2.804   1.778   4.657
  117OPC    HW2  795   2.695   1.798   4.737
  117OPC     MW  796   2.729   1.799   4.667
  118OPC     OW  797   3.096   4.958   0.566
  118OPC    HW1  798   3.076   5.041   0.546
  118OPC    HW2  799   3.023   4.914   0.546
  118OPC     MW  800   3.082   4.964   0.560
  119OPC     OW  801   0.240   3.871   0.926
  119OPC    HW1  802   0.180   3.848   0.986
  119OPC    HW2  803   0.208   3.837   0.852
  119OPC     MW  804   0.226   3.862   0.924
  120OPC     OW  805   0.101   1.840   5.048
  120OPC    HW1  806   0.085   1.878   5.125
  120OPC    HW2  807   0.184   1.816   5.054
  120OPC     MW  808   0.111   1.842   5.060
  121OPC     OW  809   4.789   4.052   2.238
  121OPC    HW1  810   4.719   4.077   2.192
  121OPC    HW2  811   4.775   3.966   2.250
  121OPC     MW  812   4.776   4.043   2.233
  122OPC     OW  813   1.238   2.278   0.073
  122OPC    HW1  814   1.184   2.331   0.117
  122OPC    HW2  815   1.193   2.259   0.000
  122OPC     MW  816   1.223   2.283   0.069
  123OPC     OW  817   1.446   2.435   0.948
  123OPC    HW1  818   1.431   2.433   1.034
  123OPC    HW2  819   1.418   2.358   0.920
  123OPC     MW  820   1.440   2.424   0.957
  124OPC     OW  821   4.724   3.891   1.094
  124OPC    HW1  822   4.700   3.808   1.105
  124OPC    HW2  823   4.792   3.899   1.148
  124OPC     MW  824   4.731   3.880   1.104
  125OPC     OW  825   0.567   1.782   4.683
  125OPC    HW1  826   0.645   1.787   4.644
  125OPC    HW2  827   0.548   1.697   4.680
  125OPC     MW  828   0.576   1.770   4.677
  126OPC     OW  829   4.197   2.020   3.193
  126OPC    HW1  830   4.112   2.035   3.207
  126OPC    HW2  831   4.233   2.032   3.272
  126OPC     MW  832   4.190   2.024   3.207
  127OPC     OW  833   4.078   1.789   2.897
  127OPC    HW1  834   4.057   1.742   2.827
  127OPC    HW2  835   4.008   1.840   2.909
  127OPC     MW  836   4.065   1.790   2.888
  128OPC     OW  837   4.614   0.423   3.813
  128OPC    HW1  838   4.548   0.431   3.757
  128OPC    HW2  839   4.580   0.449   3.889
  128OPC     MW  840   4.599   0.428   3.816
  129OPC     OW  841   1.424   1.576   0.490
  129OPC    HW1  842   1.472   1.586   0.562
  129OPC    HW2  843   1.349   1.616   0.509
  129OPC     MW  844   1.420   1.583   0.503
  130OPC     OW  845   1.908   2.643   1.046
  130OPC    HW1  846   1.955   2.631   0.973
  130OPC    HW2  847   1.854   2.575   1.048
  130OPC     MW  848   1.907   2.631   1.036
  131OPC     OW  849   4.851   1.907   0.244
  131OPC    HW1  850   4.771   1.877   0.228
  131OPC    HW2  851   4.844   1.993   0.230
  131OPC     MW  852   4.838   1.915   0.240
  132OPC     OW  853   2.880   0.287   5.090
  132OPC    HW1  854   2.928   0.324   5.027
  132OPC    HW2  855   2.810   0.256   5.047
  132OPC     MW  856   2.877   0.288   5.074
  133OPC     OW  857   2.220   3.405   3.209
  133OPC    HW1  858   2.211   3.334   3.158
  133OPC    HW2  859   2.302   3.398   3.238
  133OPC     MW  860   2.231   3.393   3.206
  134OPC     OW  861   4.133   2.448   1.616
  134OPC    HW1  862   4.096   2.460   1.695
  134OPC    HW2  863   4.169   2.369   1.623
  134OPC     MW  864   4.133   2.438   1.629
  135OPC     OW  865   0.815   1.188   1.121
  135OPC    HW1  866   0.768   1.258   1.097
  135OPC    HW2  867   0.897   1.211   1.102
  135OPC     MW  868   0.820   1.202   1.115
  136OPC     OW  869   0.287   2.761   2.960
  136OPC    HW1  870   0.335   2.824   2.923
  136OPC    HW2  871   0.255   2.798   3.031
  136OPC     MW  872   0.289   2.776   2.965
  137OPC     OW  873   0.934   2.146   0.676
  137OPC    HW1  874   0.880   2.178   0.615
  137OPC    HW2  875   0.999   2.205   0.679
  137OPC     MW  876   0.936   2.160   0.667
  138OPC     OW  877   2.988   1.866   4.437
  138OPC    HW1  878   3.008   1.937   4.483
  138OPC    HW2  879   2.915   1.888   4.394
  138OPC     MW  880   2.980   1.880   4.437
  139OPC     OW  881   4.659   4.446   2.455
  139OPC    HW1  882   4.642   4.514   2.404
  139OPC    HW2  883   4.606   4.383   2.424
  139OPC     MW  884   4.649   4.446   2.443
  140OPC     OW  885   2.894   1.189   5.059
  140OPC    HW1  886   2.906   1.124   5.001
  140OPC    HW2  887   2.974   1.221   5.071
  140OPC     MW  888   2.908   1.184   5.052
  141OPC     OW  889   2.930   2.661   0.603
  141OPC    HW1  890   2.960   2.720   0.546
  141OPC    HW2  891   2.975   2.589   0.582
  141OPC     MW  892   2.941   2.659   0.591
  142OPC     OW  893   1.303   2.930   0.709
  142OPC    HW1  894   1.375   2.910   0.753
  142OPC    HW2  895   1.297   2.866   0.650
  142OPC     MW  896   1.313   2.918   0.707
  143OPC     OW  897   1.284   4.488   0.299
  143OPC    HW1  898   1.263   4.453   0.222
  143OPC    HW2  899   1.366   4.515   0.288
  143OPC     MW  900   1.293   4.487   0.286
  144OPC     OW  901   3.256   0.804   0.785
  144OPC    HW1  902   3.198   0.789   0.848
  144OPC    HW2  903   3.289   0.725   0.767
  144OPC     MW  904   3.252   0.790   0.792
  145OPC     OW  905   0.568   4.006   3.108
  145OPC    HW1  906   0.532   4.083   3.127
  145OPC    HW2  907   0.510   3.948   3.137
  145OPC     MW  908   0.554   4.009   3.115
  146OPC     OW  909   0.557   4.526   3.944
  146OPC    HW1  910   0.590   4.584   4.000
  146OPC    HW2  911   0.494   4.571   3.903
  146OPC     MW  912   0.552   4.541   3.946
  147OPC     OW  913   1.251   1.414   2.757
  147OPC    HW1  914   1.174   1.449   2.778
  147OPC    HW2  915   1.285   1.472   2.701
  147OPC     MW  916   1.245   1.428   2.752
  148OPC     OW  917   0.878   2.557   0.082
  148OPC    HW1  918   0.912   2.630   0.048
  148OPC    HW2  919   0.945   2.521   0.124
  148OPC     MW  920   0.893   2.563   0.083
  149OPC     OW  921   4.365   1.660   0.542
  149OPC    HW1  922   4.298   1.627   0.589
  149OPC    HW2  923   4.381   1.597   0.483
  149OPC     MW  924   4.357   1.646   0.540
  150OPC     OW  925   2.824   3.174   3.463
  150OPC    HW1  926   2.852   3.091   3.464
  150OPC    HW2  927   2.763   3.175   3.525
  150OPC     MW  928   2.819   3.162   3.472
  151OPC     OW  929   1.585   2.458   3.156
  151OPC    HW1  930   1.659   2.483   3.195
  151OPC    HW2  931   1.523   2.482   3.213
  151OPC     MW  932   1.587   2.465   3.170
  152OPC     OW  933   0.028   4.955   1.994
  152OPC    HW1  934   0.034   4.973   1.909
  152OPC    HW2  935   0.020   5.033   2.031
  152OPC     MW  936   0.028   4.969   1.987
  153OPC     OW  937   1.931   0.300   4.634
  153OPC    HW1  938   1.913   0.240   4.695
  153OPC    HW2  939   1.853   0.329   4.609
  153OPC     MW  940   1.917   0.295   4.639
  154OPC     OW  941   1.372   4.973   4.197
  154OPC    HW1  942   1.386   4.976   4.111
  154OPC    HW2  943   1.411   4.899   4.221
  154OPC     MW  944   1.380   4.962   4.188
  155OPC     OW  945   2.739   3.723   4.030
  155OPC    HW1  946   2.738   3.792   3.977
  155OPC    HW2  947   2.742   3.758   4.110
  155OPC     MW  948   2.739   3.738   4.034
  156OPC     OW  949   4.950   2.240   1.910
  156OPC    HW1  950   4.870   2.258   1.940
  156OPC    HW2  951   4.935   2.191   1.839
  156OPC     MW  952   4.936   2.235   1.904
  157OPC     OW  953   1.756   1.588   2.893
  157OPC    HW1  954   1.723   1.663   2.861
  157OPC    HW2  955   1.763   1.537   2.823
  157OPC     MW  956   1.752   1.592   2.878
  158OPC     OW  957   1.078   0.245   0.665
  158OPC    HW1  958   1.087   0.160   0.650
  158OPC    HW2  959   1.048   0.276   0.589
  158OPC     MW  960   1.075   0.237   0.652
  159OPC     OW  961   0.196   1.790   3.840
  159OPC    HW1  962   0.194   1.863   3.887
  159OPC    HW2  963   0.195   1.819   3.758
  159OPC     MW  964   0.196   1.805   3.835
  160OPC     OW  965   2.794   3.975   1.501
  160OPC    HW1  966   2.874   4.005   1.484
  160OPC    HW2  967   2.776   3.925   1.433
  160OPC     MW  968   2.803   3.972   1.489
  161OPC     OW  969   0.373   2.267   1.028
  161OPC    HW1  970   0.415   2.306   0.962
  161OPC    HW2  971   0.337   2.334   1.071
  161OPC     MW  972   0.374   2.283   1.025
  162OPC     OW  973   2.711   2.262   3.975
  162OPC    HW1  974   2.765   2.280   3.909
  162OPC    HW2  975   2.679   2.341   3.997
  162OPC     MW  976   2.714   2.277   3.969
  163OPC     OW  977   1.481   3.532   5.021
  163OPC    HW1  978   1.508   3.505   5.099
  163OPC    HW2  979   1.532   3.490   4.965
  163OPC     MW  980   1.492   3.522   5.024
  164OPC     OW  981   3.938   3.410   5.122
  164OPC    HW1  982   3.874   3.437   5.175
  164OPC    HW2  983   3.910   3.333   5.093
  164OPC     MW  984   3.924   3.403   5.126
  165OPC     OW  985   0.547   3.311   3.743
  165OPC    HW1  986   0.529   3.288   3.825
  165OPC    HW2  987   0.632   3.290   3.734
  165OPC     MW  988   0.557   3.304   3.754
  166OPC     OW  989   1.307   1.140   2.068
  166OPC    HW1  990   1.270   1.094   2.004
  166OPC    HW2  991   1.247   1.139   2.131
  166OPC     MW  992   1.293   1.133   2.068
  167OPC     OW  993   3.201   4.967   4.719
  167OPC    HW1  994   3.273   5.015   4.710
  167OPC    HW2  995   3.202   4.943   4.802
  167OPC     MW  996   3.212   4.971   4.730
  168OPC     OW  997   0.535   1.379   1.711
  168OPC    HW1  998   0.487   1.317   1.672
  168OPC    HW2  999   0.506   1.453   1.676
  168OPC     MW 1000   0.524   1.381   1.700
  169OPC     OW 1001   0.458   3.086   4.934
  169OPC    HW1 1002   0.511   3.024   4.901
  169OPC    HW2 1003   0.437   3.134   4.864
  169OPC     MW 1004   0.463   3.084   4.919
  170OPC     OW 1005   3.917   0.212   0.979
  170OPC    HW1 1006   3.900   0.135   0.943
  170OPC    HW2 1007   3.975   0.194   1.042
  170OPC     MW 1008   3.923   0.198   0.983
  171OPC     OW 1009   0.122   3.370   4.738
  171OPC    HW1 1010   0.118   3.449   4.775
  171OPC    HW2 1011   0.073   3.321   4.791
  171OPC     MW 1012   0.114   3.374   4.751
  172OPC     OW 1013   1.969   3.235   4.702
  172OPC    HW1 1014   1.915   3.239   4.634
  172OPC    HW2 1015   1.973   3.149   4.720
  172OPC     MW 1016   1.962   3.223   4.695
  173OPC     OW 1017   0.412   4.308   4.028
  173OPC    HW1 1018   0.460   4.378   4.005
  173OPC    HW2 1019   0.467   4.260   4.075
  173OPC     MW 1020   0.427   4.311   4.031
  174OPC     OW 1021   3.094   2.501   3.776
  174OPC    HW1 1022   3.112   2.482   3.860
  174OPC    HW2 1023   3.028   2.448   3.757
  174OPC     MW 1024   3.087   2.490   3.786
  175OPC     OW 1025   4.793   3.784   4.169
  175OPC    HW1 1026   4.850   3.841   4.205
  175OPC    HW2 1027   4.808   3.792   4.084
  175OPC     MW 1028   4.804   3.794   4.162
  176OPC     OW 1029   4.675   0.955   3.958
  176OPC    HW1 1030   4.633   0.882   3.934
  176OPC    HW2 1031   4.613   1.017   3.954
  176OPC     MW 1032   4.660   0.953   3.954
  177OPC     OW 1033   1.755   4.401   4.518
  177OPC    HW1 1034   1.798   4.351   4.575
  177OPC    HW2 1035   1.808   4.469   4.506
  177OPC     MW 1036   1.769   4.404   4.525
  178OPC     OW 1037   2.640   1.432   2.237
  178OPC    HW1 1038   2.696   1.481   2.192
  178OPC    HW2 1039   2.662   1.446   2.320
  178OPC     MW 1040   2.651   1.441   2.243
  179OPC     OW 1041   5.000   1.386   1.584
  179OPC    HW1 1042   4.965   1.337   1.521
  179OPC    HW2 1043   5.058   1.333   1.622
  179OPC     MW 1044   5.003   1.371   1.580
  180OPC     OW 1045   5.050   4.448   3.610
  180OPC    HW1 1046   5.024   4.482   3.686
  180OPC    HW2 1047   5.035   4.362   3.620
  180OPC     MW 1048   5.044   4.440   3.623
  181OPC     OW 1049   3.318   4.922   3.097
  181OPC    HW1 1050   3.374   4.906   3.162
  181OPC    HW2 1051   3.367   4.961   3.036
  181OPC     MW 1052   3.333   4.925   3.098
  182OPC     OW 1053   1.314   1.258   5.151
  182OPC    HW1 1054   1.235   1.234   5.124
  182OPC    HW2 1055   1.367   1.200   5.113
  182OPC     MW 1056   1.310   1.246   5.141
  183OPC     OW 1057   0.385   1.884   4.499
  183OPC    HW1 1058   0.335   1.818   4.473
  183OPC    HW2 1059   0.440   1.848   4.555
  183OPC     MW 1060   0.386   1.869   4.503
  184OPC     OW 1061   4.768   0.041   4.276
  184OPC    HW1 1062   4.733   5.126   4.291
  184OPC    HW2 1063   4.707   0.083   4.230
  184OPC     MW 1064   4.754   0.036   4.271
  185OPC     OW 1065   3.913   1.320   3.693
  185OPC    HW1 1066   3.896   1.389   3.644
  185OPC    HW2 1067   3.977   1.279   3.649
  185OPC     MW 1068   3.920   1.324   3.679
  186OPC     OW 1069   3.439   3.575   2.028
  186OPC    HW1 1070   3.453   3.648   1.983
  186OPC    HW2 1071   3.362   3.547   1.998
  186OPC     MW 1072   3.430   3.582   2.017
  187OPC     OW 1073   2.222   2.084   2.895
  187OPC    HW1 1074   2.136   2.096   2.885
  187OPC    HW2 1075   2.245   2.043   2.822
  187OPC     MW 1076   2.213   2.080   2.883
  188OPC     OW 1077   0.737   0.600   0.034
  188OPC    HW1 1078   0.722   0.516   0.015
  188OPC    HW2 1079   0.658   0.637   0.029
  188OPC     MW 1080   0.723   0.593   0.030
  189OPC     OW 1081   0.089   1.209   1.019
  189OPC    HW1 1082   0.076   1.288   0.984
  189OPC    HW2 1083   0.062   1.154   0.957
  189OPC     MW 1084   0.083   1.213   1.005
  190OPC     OW 1085   0.523   3.883   0.920
  190OPC    HW1 1086   0.555   3.828   0.979
  190OPC    HW2 1087   0.436   3.876   0.930
  190OPC     MW 1088   0.515   3.874   0.930
  191OPC     OW 1089   2.386   5.013   3.557
  191OPC    HW1 1090   2.365   4.934   3.527
  191OPC    HW2 1091   2.445   4.997   3.619
  191OPC     MW 1092   2.392   4.999   3.562
  192OPC     OW 1093   1.864   1.246   3.799
  192OPC    HW1 1094   1.797   1.239   3.744
  192OPC    HW2 1095   1.836   1.304   3.858
  192OPC     MW 1096   1.850   1.254   3.800
  193OPC     OW 1097   2.695   1.543   0.793
  193OPC    HW1 1098   2.680   1.616   0.839
  193OPC    HW2 1099   2.623   1.535   0.744
  193OPC     MW 1100   2.682   1.553   0.793
  194OPC     OW 1101   2.838   1.790   0.542
  194OPC    HW1 1102   2.912   1.821   0.507
  194OPC    HW2 1103   2.862   1.713   0.576
  194OPC     MW 1104   2.853   1.783   0.542
  195OPC     OW 1105   0.142   2.344   4.096
  195OPC    HW1 1106   0.220   2.374   4.118
  195OPC    HW2 1107   0.103   2.412   4.058
  195OPC     MW 1108   0.148   2.358   4.094
  196OPC     OW 1109   1.443   5.014   2.490
  196OPC    HW1 1110   1.464   5.090   2.526
  196OPC    HW2 1111   1.407   4.969   2.556
  196OPC     MW 1112   1.441   5.018   2.505
  197OPC     OW 1113   0.685   3.892   2.625
  197OPC    HW1 1114   0.607   3.852   2.626
  197OPC    HW2 1115   0.690   3.929   2.704
  197OPC     MW 1116   0.674   3.892   2.637
  198OPC     OW 1117   4.118   1.084   2.570
  198OPC    HW1 1118   4.174   1.021   2.548
  198OPC    HW2 1119   4.115   1.134   2.498
  198OPC     MW 1120   4.126   1.082   2.556
  199OPC     OW 1121   4.766   3.235   1.766
  199OPC    HW1 1122   4.816   3.198   1.827
  199OPC    HW2 1123   4.811   3.306   1.742
  199OPC     MW 1124   4.780   3.240   1.771
  200OPC     OW 1125   3.585   3.358   0.782
  200OPC    HW1 1126   3.625   3.290   0.819
  200OPC    HW2 1127   3.602   3.349   0.697
  200OPC     MW 1128   3.593   3.347   0.775
  201OPC     OW 1129   3.506   4.837   4.271
  201OPC    HW1 1130   3.546   4.898   4.319
  201OPC    HW2 1131   3.449   4.883   4.224
  201OPC     MW 1132   3.504   4.853   4.271
  202OPC     OW 1133   2.902   3.898   1.919
  202OPC    HW1 1134   2.957   3.947   1.871
  202OPC    HW2 1135   2.956   3.843   1.961
  202OPC     MW 1136   2.918   3.897   1.918
  203OPC     OW 1137   0.161   1.031   2.368
  203OPC    HW1 1138   0.223   1.023   2.429
  203OPC    HW2 1139   0.189   0.980   2.303
  203OPC     MW 1140   0.174   1.022   2.367
  204OPC     OW 1141   1.866   1.181   1.859
  204OPC    HW1 1142   1.846   1.231   1.928
  204OPC    HW2 1143   1.895   1.107   1.895
  204OPC     MW 1144   1.867   1.178   1.875
  205OPC     OW 1145   3.442   3.997   1.899
  205OPC    HW1 1146   3.390   3.968   1.964
  205OPC    HW2 1147   3.465   4.077   1.925
  205OPC     MW 1148   3.438   4.004   1.913
  206OPC     OW 1149   1.896   3.641   2.723
  206OPC    HW1 1150   1.979   3.615   2.726
  206OPC    HW2 1151   1.901   3.724   2.695
  206OPC     MW 1152   1.909   3.650   2.719
  207OPC     OW 1153   0.078   2.174   3.175
  207OPC    HW1 1154   0.059   2.164   3.091
  207OPC    HW2 1155   0.002   2.197   3.211
  207OPC     MW 1156   0.064   2.176   3.168
  208OPC     OW 1157   1.391   2.201   2.199
  208OPC    HW1 1158   1.443   2.162   2.140
  208OPC    HW2 1159   1.444   2.257   2.239
  208OPC     MW 1160   1.407   2.203   2.196
  209OPC     OW 1161   2.099   3.553   1.547
  209OPC    HW1 1162   2.091   3.476   1.508
  209OPC    HW2 1163   2.173   3.546   1.593
  209OPC     MW 1164   2.109   3.541   1.548
  210OPC     OW 1165   0.070   0.055   4.803
  210OPC    HW1 1166   0.109   5.142   4.786
  210OPC    HW2 1167   0.109   0.111   4.749
  210OPC     MW 1168   0.081   0.052   4.793
  211OPC     OW 1169   3.934   2.998   3.027
  211OPC    HW1 1170   3.985   2.935   3.060
  211OPC    HW2 1171   3.941   2.985   2.941
  211OPC     MW 1172   3.943   2.987   3.019
  212OPC     OW 1173   0.311   1.100   3.553
  212OPC    HW1 1174   0.366   1.043   3.590
  212OPC    HW2 1175   0.314   1.168   3.607
  212OPC     MW 1176   0.320   1.102   3.567
  213OPC     OW 1177   4.594   0.010   3.334
  213OPC    HW1 1178   4.627   0.043   3.260
  213OPC    HW2 1179   4.660   0.018   3.391
  213OPC     MW 1180   4.609   0.016   3.331
  214OPC     OW 1181   4.683   4.922   4.249
  214OPC    HW1 1182   4.655   4.839   4.249
  214OPC    HW2 1183   4.740   4.924   4.183
  214OPC     MW 1184   4.687   4.910   4.239
  215OPC     OW 1185   0.004   3.894   4.968
  215OPC    HW1 1186   5.050   3.924   5.006
  215OPC    HW2 1187   0.057   3.875   5.035
  215OPC     MW 1188   0.001   3.896   4.983
  216OPC     OW 1189   1.019   2.546   2.920
  216OPC    HW1 1190   1.080   2.523   2.863
  216OPC    HW2 1191   0.961   2.481   2.916
  216OPC     MW 1192   1.019   2.533   2.911
  217OPC     OW 1193   2.261   4.320   5.318
  217OPC    HW1 1194   2.176   4.331   5.330
  217OPC    HW2 1195   2.270   4.233   5.313
  217OPC     MW 1196   2.250   4.309   5.319
  218OPC     OW 1197   4.631   0.843   4.218
  218OPC    HW1 1198   4.639   0.885   4.142
  218OPC    HW2 1199   4.706   0.799   4.224
  218OPC     MW 1200   4.643   0.843   4.208
  219OPC     OW 1201   2.467   5.070   1.611
  219OPC    HW1 1202   2.479   5.047   1.528
  219OPC    HW2 1203   2.380   5.065   1.621
  219OPC     MW 1204   2.456   5.066   1.600
  220OPC     OW 1205   1.211   1.840   3.127
  220OPC    HW1 1206   1.145   1.881   3.167
  220OPC    HW2 1207   1.260   1.905   3.096
  220OPC     MW 1208   1.208   1.856   3.128
  221OPC     OW 1209   3.116   0.166   3.054
  221OPC    HW1 1210   3.045   0.119   3.036
  221OPC    HW2 1211   3.139   0.199   2.977
  221OPC     MW 1212   3.109   0.164   3.040
  222OPC     OW 1213   0.203   2.368   2.890
  222OPC    HW1 1214   0.220   2.416   2.819
  222OPC    HW2 1215   0.274   2.318   2.899
  222OPC     MW 1216   0.216   2.368   2.881
  223OPC     OW 1217   3.851   5.100   1.218
  223OPC    HW1 1218   3.918   5.086   1.272
  223OPC    HW2 1219   3.785   5.056   1.254
  223OPC     MW 1220   3.851   5.092   1.231
  224OPC     OW 1221   0.677   4.487   4.900
  224OPC    HW1 1222   0.638   4.409   4.890
  224OPC    HW2 1223   0.676   4.499   4.986
  224OPC     MW 1224   0.671   4.477   4.911
  225OPC     OW 1225   3.615   0.443   2.885
  225OPC    HW1 1226   3.656   0.519   2.877
  225OPC    HW2 1227   3.669   0.395   2.932
  225OPC     MW 1228   3.629   0.447   2.891
  226OPC     OW 1229   2.022   0.493   2.017
  226OPC    HW1 1230   2.055   0.437   1.960
  226OPC    HW2 1231   2.080   0.558   2.018
  226OPC     MW 1232   2.035   0.494   2.009
  227OPC     OW 1233   2.370   4.044   1.546
  227OPC    HW1 1234   2.446   4.076   1.574
  227OPC    HW2 1235   2.325   4.029   1.620
  227OPC     MW 1236   2.374   4.046   1.561
  228OPC     OW 1237   1.608   0.956   4.250
  228OPC    HW1 1238   1.528   0.958   4.285
  228OPC    HW2 1239   1.611   0.880   4.208
  228OPC     MW 1240   1.597   0.945   4.249
  229OPC     OW 1241   1.939   1.983   2.501
  229OPC    HW1 1242   1.931   1.940   2.576
  229OPC    HW2 1243   1.949   2.066   2.526
  229OPC     MW 1244   1.939   1.989   2.516
  230OPC     OW 1245   4.047   2.302   4.407
  230OPC    HW1 1246   4.083   2.375   4.375
  230OPC    HW2 1247   4.113   2.245   4.406
  230OPC     MW 1248   4.062   2.304   4.402
  231OPC     OW 1249   0.478   4.718   0.455
  231OPC    HW1 1250   0.499   4.670   0.385
  231OPC    HW2 1251   0.482   4.800   0.425
  231OPC     MW 1252   0.482   4.723   0.440
  232OPC     OW 1253   3.297   4.775   0.482
  232OPC    HW1 1254   3.276   4.789   0.399
  232OPC    HW2 1255   3.254   4.837   0.525
  232OPC     MW 1256   3.288   4.786   0.476
  233OPC     OW 1257   2.464   4.882   0.677
  233OPC    HW1 1258   2.380   4.877   0.700
  233OPC    HW2 1259   2.476   4.813   0.625
  233OPC     MW 1260   2.453   4.871   0.673
  234OPC     OW 1261   2.412   0.331   1.819
  234OPC    HW1 1262   2.350   0.276   1.847
  234OPC    HW2 1263   2.425   0.384   1.887
  234OPC     MW 1264   2.405   0.331   1.833
  235OPC     OW 1265   2.640   4.812   2.540
  235OPC    HW1 1266   2.606   4.875   2.590
  235OPC    HW2 1267   2.573   4.759   2.526
  235OPC     MW 1268   2.625   4.814   2.545
  236OPC     OW 1269   1.626   2.179   3.082
  236OPC    HW1 1270   1.670   2.191   3.007
  236OPC    HW2 1271   1.626   2.258   3.119
  236OPC     MW 1272   1.633   2.192   3.076
  237OPC     OW 1273   4.656   3.474   3.120
  237OPC    HW1 1274   4.715   3.500   3.179
  237OPC    HW2 1275   4.580   3.485   3.161
  237OPC     MW 1276   4.654   3.479   3.135
  238OPC     OW 1277   1.651   0.457   4.262
  238OPC    HW1 1278   1.729   0.427   4.238
  238OPC    HW2 1279   1.644   0.532   4.218
  238OPC     MW 1280   1.661   0.464   4.252
  239OPC     OW 1281   0.138   1.264   4.557
  239OPC    HW1 1282   0.123   1.178   4.558
  239OPC    HW2 1283   0.209   1.272   4.507
  239OPC     MW 1284   0.146   1.252   4.550
  240OPC     OW 1285   5.080   5.158   1.534
  240OPC    HW1 1286   5.000   5.138   1.562
  240OPC    HW2 1287   5.082   0.082   1.536
  240OPC     MW 1288   5.069   0.005   1.538
  241OPC     OW 1289   2.256   3.148   0.229
  241OPC    HW1 1290   2.205   3.114   0.167
  241OPC    HW2 1291   2.259   3.233   0.209
  241OPC     MW 1292   2.249   3.156   0.217
  242OPC     OW 1293   1.777   0.357   0.421
  242OPC    HW1 1294   1.857   0.392   0.416
  242OPC    HW2 1295   1.751   0.376   0.502
  242OPC     MW 1296   1.785   0.365   0.432
  243OPC     OW 1297   1.234   4.858   1.637
  243OPC    HW1 1298   1.267   4.866   1.557
  243OPC    HW2 1299   1.281   4.913   1.685
  243OPC     MW 1300   1.246   4.867   1.632
  244OPC     OW 1301   3.302   2.183   0.173
  244OPC    HW1 1302   3.291   2.262   0.209
  244OPC    HW2 1303   3.221   2.156   0.158
  244OPC     MW 1304   3.289   2.191   0.176
  245OPC     OW 1305   0.178   3.265   3.787
  245OPC    HW1 1306   0.158   3.350   3.779
  245OPC    HW2 1307   0.230   3.249   3.719
  245OPC     MW 1308   0.183   3.275   3.776
  246OPC     OW 1309   1.357   0.640   1.090
  246OPC    HW1 1310   1.391   0.621   1.168
  246OPC    HW2 1311   1.411   0.701   1.058
  246OPC     MW 1312   1.370   0.646   1.097
  247OPC     OW 1313   4.915   2.690   1.965
  247OPC    HW1 1314   4.887   2.667   1.885
  247OPC    HW2 1315   5.002   2.694   1.956
  247OPC     MW 1316   4.924   2.687   1.952
  248OPC     OW 1317   1.488   0.368   2.643
  248OPC    HW1 1318   1.474   0.395   2.562
  248OPC    HW2 1319   1.575   0.359   2.647
  248OPC     MW 1320   1.499   0.371   2.632
  249OPC     OW 1321   4.378   2.478   2.646
  249OPC    HW1 1322   4.385   2.496   2.561
  249OPC    HW2 1323   4.417   2.401   2.655
  249OPC     MW 1324   4.385   2.469   2.635
  250OPC     OW 1325   4.302   1.768   0.894
  250OPC    HW1 1326   4.254   1.719   0.841
  250OPC    HW2 1327   4.281   1.850   0.871
  250OPC     MW 1328   4.292   1.773   0.883
  251OPC     OW 1329   1.293   1.947   4.751
  251OPC    HW1 1330   1.360   1.989   4.714
  251OPC    HW2 1331   1.292   1.977   4.833
  251OPC     MW 1332   1.303   1.958   4.758
  252OPC     OW 1333   0.191   1.522   3.230
  252OPC    HW1 1334   0.227   1.454   3.188
  252OPC    HW2 1335   0.145   1.562   3.168
  252OPC     MW 1336   0.190   1.518   3.215
  253OPC     OW 1337   3.011   2.264   4.412
  253OPC    HW1 1338   2.973   2.236   4.339
  253OPC    HW2 1339   3.086   2.298   4.384
  253OPC     MW 1340   3.016   2.265   4.397
  254OPC     OW 1341   4.932   3.193   0.602
  254OPC    HW1 1342   4.957   3.132   0.546
  254OPC    HW2 1343   4.879   3.151   0.656
  254OPC     MW 1344   4.928   3.178   0.602
  255OPC     OW 1345   1.819   2.345   0.421
  255OPC    HW1 1346   1.795   2.398   0.356
  255OPC    HW2 1347   1.905   2.361   0.429
  255OPC     MW 1348   1.828   2.355   0.413
  256OPC     OW 1349   1.412   0.019   2.905
  256OPC    HW1 1350   1.498   0.025   2.920
  256OPC    HW2 1351   1.387   0.102   2.900
  256OPC     MW 1352   1.421   0.032   2.907
  257OPC     OW 1353   1.997   2.753   3.862
  257OPC    HW1 1354   1.912   2.772   3.858
  257OPC    HW2 1355   2.036   2.828   3.839
  257OPC     MW 1356   1.990   2.767   3.858
  258OPC     OW 1357   0.377   4.259   1.971
  258OPC    HW1 1358   0.368   4.236   2.055
  258OPC    HW2 1359   0.313   4.318   1.959
  258OPC     MW 1360   0.366   4.264   1.982
  259OPC     OW 1361   2.527   0.421   4.847
  259OPC    HW1 1362   2.588   0.483   4.855
  259OPC    HW2 1363   2.459   0.454   4.892
  259OPC     MW 1364   2.526   0.435   4.855
  260OPC     OW 1365   2.206   3.350   0.612
  260OPC    HW1 1366   2.236   3.406   0.553
  260OPC    HW2 1367   2.125   3.378   0.628
  260OPC     MW 1368   2.198   3.362   0.606
  261OPC     OW 1369   2.202   4.642   3.236
  261OPC    HW1 1370   2.118   4.665   3.238
  261OPC    HW2 1371   2.217   4.623   3.152
  261OPC     MW 1372   2.192   4.643   3.224
  262OPC     OW 1373   1.061   4.495   2.138
  262OPC    HW1 1374   1.112   4.425   2.146
  262OPC    HW2 1375   1.090   4.534   2.066
  262OPC     MW 1376   1.073   4.490   2.129
  263OPC     OW 1377   4.098   0.155   3.686
  263OPC    HW1 1378   4.134   0.087   3.646
  263OPC    HW2 1379   4.161   0.181   3.741
  263OPC     MW 1380   4.113   0.149   3.688
  264OPC     OW 1381   3.576   4.660   0.475
  264OPC    HW1 1382   3.492   4.678   0.458
  264OPC    HW2 1383   3.576   4.637   0.559
  264OPC     MW 1384   3.564   4.659   0.485
  265OPC     OW 1385   1.125   1.787   4.376
  265OPC    HW1 1386   1.096   1.806   4.295
  265OPC    HW2 1387   1.129   1.864   4.415
  265OPC     MW 1388   1.121   1.801   4.370
  266OPC     OW 1389   1.850   2.757   0.359
  266OPC    HW1 1390   1.784   2.814   0.357
  266OPC    HW2 1391   1.905   2.787   0.300
  266OPC     MW 1392   1.848   2.770   0.350
  267OPC     OW 1393   2.952   1.320   2.991
  267OPC    HW1 1394   2.904   1.387   2.962
  267OPC    HW2 1395   2.893   1.256   3.001
  267OPC     MW 1396   2.936   1.320   2.988
  268OPC     OW 1397   4.679   2.830   2.988
  268OPC    HW1 1398   4.724   2.865   2.922
  268OPC    HW2 1399   4.611   2.884   2.997
  268OPC     MW 1400   4.676   2.843   2.980
  269OPC     OW 1401   0.580   4.221   4.879
  269OPC    HW1 1402   0.656   4.197   4.916
  269OPC    HW2 1403   0.521   4.177   4.925
  269OPC     MW 1404   0.583   4.211   4.891
  270OPC     OW 1405   0.118   0.532   0.571
  270OPC    HW1 1406   0.090   0.546   0.652
  270OPC    HW2 1407   0.116   0.611   0.534
  270OPC     MW 1408   0.114   0.546   0.577
  271OPC     OW 1409   0.358   0.161   3.159
  271OPC    HW1 1410   0.351   0.233   3.112
  271OPC    HW2 1411   0.276   0.132   3.165
  271OPC     MW 1412   0.345   0.167   3.153
  272OPC     OW 1413   2.468   2.183   3.820
  272OPC    HW1 1414   2.485   2.200   3.736
  272OPC    HW2 1415   2.539   2.212   3.861
  272OPC     MW 1416   2.481   2.190   3.814
  273OPC     OW 1417   0.684   1.894   1.549
  273OPC    HW1 1418   0.665   1.856   1.625
  273OPC    HW2 1419   0.629   1.960   1.544
  273OPC     MW 1420   0.673   1.898   1.559
  274OPC     OW 1421   0.863   4.421   0.571
  274OPC    HW1 1422   0.798   4.476   0.590
  274OPC    HW2 1423   0.828   4.369   0.510
  274OPC     MW 1424   0.848   4.421   0.565
  275OPC     OW 1425   4.383   0.466   1.920
  275OPC    HW1 1426   4.396   0.534   1.867
  275OPC    HW2 1427   4.453   0.468   1.973
  275OPC     MW 1428   4.395   0.476   1.920
  276OPC     OW 1429   0.197   4.143   0.945
  276OPC    HW1 1430   0.142   4.142   1.013
  276OPC    HW2 1431   0.215   4.058   0.932
  276OPC     MW 1432   0.192   4.130   0.953
  277OPC     OW 1433   3.188   0.613   2.153
  277OPC    HW1 1434   3.184   0.530   2.124
  277OPC    HW2 1435   3.273   0.625   2.167
  277OPC     MW 1436   3.200   0.602   2.151
  278OPC     OW 1437   1.204   0.039   5.001
  278OPC    HW1 1438   1.230   5.132   5.045
  278OPC    HW2 1439   1.232   0.024   4.920
  278OPC     MW 1440   1.212   0.027   4.996
  279OPC     OW 1441   1.277   2.008   5.036
  279OPC    HW1 1442   1.346   2.023   5.087
  279OPC    HW2 1443   1.243   1.934   5.067
  279OPC     MW 1444   1.282   1.999   5.048
  280OPC     OW 1445   1.507   2.084   4.605
  280OPC    HW1 1446   1.536   2.035   4.539
  280OPC    HW2 1447   1.524   2.166   4.578
  280OPC     MW 1448   1.514   2.089   4.591
  281OPC     OW 1449   1.961   1.764   2.106
  281OPC    HW1 1450   1.999   1.762   2.184
  281OPC    HW2 1451   2.026   1.784   2.051
  281OPC     MW 1452   1.976   1.767   2.109
  282OPC     OW 1453   1.309   3.216   4.603
  282OPC    HW1 1454   1.395   3.224   4.610
  282OPC    HW2 1455   1.298   3.134   4.575
  282OPC     MW 1456   1.320   3.205   4.600
  283OPC     OW 1457   1.055   5.055   0.858
  283OPC    HW1 1458   0.970   5.037   0.872
  283OPC    HW2 1459   1.077   5.103   0.927
  283OPC     MW 1460   1.045   5.059   0.870
  284OPC     OW 1461   3.268   4.563   0.676
  284OPC    HW1 1462   3.258   4.630   0.622
  284OPC    HW2 1463   3.218   4.584   0.744
  284OPC     MW 1464   3.259   4.576   0.678
  285OPC     OW 1465   1.818   1.342   3.023
  285OPC    HW1 1466   1.771   1.343   3.096
  285OPC    HW2 1467   1.793   1.415   2.982
  285OPC     MW 1468   1.807   1.353   3.028
  286OPC     OW 1469   2.805   1.435   1.552
  286OPC    HW1 1470   2.724   1.467   1.557
  286OPC    HW2 1471   2.846   1.471   1.620
  286OPC     MW 1472   2.799   1.445   1.563
  287OPC     OW 1473   4.810   4.021   4.495
  287OPC    HW1 1474   4.812   4.106   4.513
  287OPC    HW2 1475   4.741   4.013   4.443
  287OPC     MW 1476   4.800   4.032   4.490
  288OPC     OW 1477   2.334   2.683   5.190
  288OPC    HW1 1478   2.408   2.681   5.145
  288OPC    HW2 1479   2.356   2.723   5.264
  288OPC     MW 1480   2.348   2.689   5.194
  289OPC     OW 1481   1.266   4.392   0.036
  289OPC    HW1 1482   1.327   4.435   5.355
  289OPC    HW2 1483   1.197   4.391   5.346
  289OPC     MW 1484   1.265   4.398   0.021
  290OPC     OW 1485   0.462   0.515   4.798
  290OPC    HW1 1486   0.408   0.466   4.845
  290OPC    HW2 1487   0.412   0.583   4.774
  290OPC     MW 1488   0.447   0.518   4.801
  291OPC     OW 1489   4.692   4.427   0.707
  291OPC    HW1 1490   4.736   4.352   0.702
  291OPC    HW2 1491   4.633   4.420   0.643
  291OPC     MW 1492   4.690   4.415   0.697
  292OPC     OW 1493   0.630   4.375   4.380
  292OPC    HW1 1494   0.579   4.446   4.372
  292OPC    HW2 1495   0.605   4.341   4.456
  292OPC     MW 1496   0.619   4.381   4.390
  293OPC     OW 1497   4.212   1.057   4.009
  293OPC    HW1 1498   4.137   1.102   4.011
  293OPC    HW2 1499   4.214   1.018   4.086
  293OPC     MW 1500   4.201   1.058   4.021
  294OPC     OW 1501   1.051   1.935   0.520
  294OPC    HW1 1502   1.018   2.003   0.563
  294OPC    HW2 1503   1.111   1.970   0.467
  294OPC     MW 1504   1.055   1.950   0.518
  295OPC     OW 1505   3.253   3.131   3.113
  295OPC    HW1 1506   3.173   3.098   3.108
  295OPC    HW2 1507   3.265   3.143   3.199
  295OPC     MW 1508   3.243   3.128   3.125
  296OPC     OW 1509   0.948   2.027   0.189
  296OPC    HW1 1510   0.870   2.027   0.151
  296OPC    HW2 1511   0.996   1.975   0.137
  296OPC     MW 1512   0.944   2.019   0.176
  297OPC     OW 1513   0.793   0.177   2.020
  297OPC    HW1 1514   0.800   0.093   1.997
  297OPC    HW2 1515   0.813   0.177   2.105
  297OPC     MW 1516   0.797   0.165   2.029
  298OPC     OW 1517   4.236   1.324   1.426
  298OPC    HW1 1518   4.200   1.279   1.361
  298OPC    HW2 1519   4.255   1.401   1.390
  298OPC     MW 1520   4.234   1.329   1.411
  299OPC     OW 1521   3.594   0.296   4.613
  299OPC    HW1 1522   3.631   0.228   4.653
  299OPC    HW2 1523   3.548   0.334   4.677
  299OPC     MW 1524   3.593   0.292   4.629
  300OPC     OW 1525   3.380   0.081   2.277
  300OPC    HW1 1526   3.301   0.087   2.312
  300OPC    HW2 1527   3.429   0.048   2.341
  300OPC     MW 1528   3.376   0.077   2.291
  301OPC     OW 1529   0.227   0.480   1.561
  301OPC    HW1 1530   0.156   0.530   1.556
  301OPC    HW2 1531   0.218   0.439   1.638
  301OPC     MW 1532   0.215   0.481   1.572
  302OPC     OW 1533   0.236   2.602   4.783
  302OPC    HW1 1534   0.296   2.548   4.748
  302OPC    HW2 1535   0.185   2.621   4.715
  302OPC     MW 1536   0.237   2.597   4.768
  303OPC     OW 1537   1.358   3.181   3.125
  303OPC    HW1 1538   1.400   3.257   3.137
  303OPC    HW2 1539   1.418   3.130   3.088
  303OPC     MW 1540   1.373   3.185   3.121
  304OPC     OW 1541   3.489   5.007   2.891
  304OPC    HW1 1542   3.535   4.949   2.845
  304OPC    HW2 1543   3.544   5.074   2.900
  304OPC     MW 1544   3.504   5.008   2.886
  305OPC     OW 1545   4.482   4.134   0.138
  305OPC    HW1 1546   4.545   4.089   0.098
  305OPC    HW2 1547   4.432   4.072   0.173
  305OPC     MW 1548   4.484   4.118   0.137
  306OPC     OW 1549   2.425   0.521   2.031
  306OPC    HW1 1550   2.471   0.521   2.106
  306OPC    HW2 1551   2.353   0.564   2.052
  306OPC     MW 1552   2.421   0.527   2.045
  307OPC     OW 1553   2.718   1.697   0.313
  307OPC    HW1 1554   2.758   1.731   0.384
  307OPC    HW2 1555   2.715   1.612   0.330
  307OPC     MW 1556   2.724   1.690   0.326
  308OPC     OW 1557   1.314   1.300   4.717
  308OPC    HW1 1558   1.308   1.224   4.759
  308OPC    HW2 1559   1.391   1.332   4.742
  308OPC     MW 1560   1.324   1.294   4.727
  309OPC     OW 1561   3.753   1.084   2.076
  309OPC    HW1 1562   3.716   1.162   2.087
  309OPC    HW2 1563   3.696   1.040   2.027
  309OPC     MW 1564   3.739   1.089   2.070
  310OPC     OW 1565   1.555   4.514   0.230
  310OPC    HW1 1566   1.635   4.543   0.249
  310OPC    HW2 1567   1.561   4.427   0.241
  310OPC     MW 1568   1.568   4.505   0.234
  311OPC     OW 1569   3.371   1.626   1.457
  311OPC    HW1 1570   3.424   1.659   1.517
  311OPC    HW2 1571   3.311   1.583   1.504
  311OPC     MW 1572   3.370   1.624   1.473
  312OPC     OW 1573   3.150   2.932   1.901
  312OPC    HW1 1574   3.065   2.952   1.903
  312OPC    HW2 1575   3.186   3.003   1.865
  312OPC     MW 1576   3.143   2.946   1.896
  313OPC     OW 1577   0.247   4.790   0.206
  313OPC    HW1 1578   0.178   4.807   0.156
  313OPC    HW2 1579   0.218   4.729   0.262
  313OPC     MW 1580   0.233   4.783   0.207
  314OPC     OW 1581   1.445   4.138   0.920
  314OPC    HW1 1582   1.498   4.200   0.951
  314OPC    HW2 1583   1.403   4.177   0.854
  314OPC     MW 1584   1.447   4.153   0.915
  315OPC     OW 1585   2.229   0.106   4.453
  315OPC    HW1 1586   2.227   0.099   4.540
  315OPC    HW2 1587   2.314   0.115   4.435
  315OPC     MW 1588   2.241   0.106   4.463
  316OPC     OW 1589   5.103   2.037   4.175
  316OPC    HW1 1590   0.019   2.063   4.251
  316OPC    HW2 1591   5.060   1.964   4.197
  316OPC     MW 1592   5.102   2.030   4.190
  317OPC     OW 1593   3.170   1.114   1.011
  317OPC    HW1 1594   3.145   1.196   0.996
  317OPC    HW2 1595   3.107   1.083   1.062
  317OPC     MW 1596   3.157   1.122   1.016
  318OPC     OW 1597   4.858   4.594   4.543
  318OPC    HW1 1598   4.775   4.607   4.567
  318OPC    HW2 1599   4.903   4.608   4.616
  318OPC     MW 1600   4.852   4.598   4.557
  319OPC     OW 1601   3.094   4.073   4.886
  319OPC    HW1 1602   3.157   4.098   4.832
  319OPC    HW2 1603   3.040   4.142   4.887
  319OPC     MW 1604   3.095   4.087   4.878
  320OPC     OW 1605   3.441   0.640   3.424
  320OPC    HW1 1606   3.429   0.710   3.373
  320OPC    HW2 1607   3.370   0.639   3.474
  320OPC     MW 1608   3.429   0.650   3.424
  321OPC     OW 1609   4.711   1.964   4.203
  321OPC    HW1 1610   4.780   1.917   4.229
  321OPC    HW2 1611   4.746   2.039   4.174
  321OPC     MW 1612   4.726   1.968   4.203
  322OPC     OW 1613   4.430   0.164   5.164
  322OPC    HW1 1614   4.458   0.180   5.083
  322OPC    HW2 1615   4.348   0.139   5.153
  322OPC     MW 1616   4.422   0.163   5.150
  323OPC     OW 1617   2.126   1.262   3.678
  323OPC    HW1 1618   2.110   1.214   3.607
  323OPC    HW2 1619   2.049   1.265   3.719
  323OPC     MW 1620   2.112   1.255   3.674
  324OPC     OW 1621   0.683   0.630   4.920
  324OPC    HW1 1622   0.639   0.684   4.974
  324OPC    HW2 1623   0.621   0.594   4.872
  324OPC     MW 1624   0.667   0.633   4.921
  325OPC     OW 1625   3.695   0.184   1.278
  325OPC    HW1 1626   3.742   0.115   1.252
  325OPC    HW2 1627   3.613   0.163   1.255
  325OPC     MW 1628   3.690   0.171   1.271
  326OPC     OW 1629   2.058   3.798   1.420
  326OPC    HW1 1630   1.998   3.782   1.359
  326OPC    HW2 1631   2.063   3.723   1.464
  326OPC     MW 1632   2.050   3.785   1.418
  327OPC     OW 1633   4.065   3.752   5.326
  327OPC    HW1 1634   3.982   3.750   5.353
  327OPC    HW2 1635   4.058   3.770   5.241
  327OPC     MW 1636   4.052   3.754   5.317
  328OPC     OW 1637   4.161   0.062   5.186
  328OPC    HW1 1638   4.115   0.097   5.251
  328OPC    HW2 1639   4.176   5.143   5.213
  328OPC     MW 1640   4.156   0.055   5.200
  329OPC     OW 1641   5.059   3.933   1.834
  329OPC    HW1 1642   4.998   3.871   1.829
  329OPC    HW2 1643   5.016   4.006   1.812
  329OPC     MW 1644   5.044   3.935   1.830
  330OPC     OW 1645   3.144   4.077   2.283
  330OPC    HW1 1646   3.125   4.160   2.303
  330OPC    HW2 1647   3.098   4.031   2.341
  330OPC     MW 1648   3.134   4.083   2.295
  331OPC     OW 1649   2.331   0.249   3.576
  331OPC    HW1 1650   2.285   0.286   3.512
  331OPC    HW2 1651   2.281   0.183   3.601
  331OPC     MW 1652   2.317   0.245   3.570
  332OPC     OW 1653   2.365   2.233   5.242
  332OPC    HW1 1654   2.339   2.159   5.280
  332OPC    HW2 1655   2.451   2.235   5.259
  332OPC     MW 1656   2.374   2.222   5.250
  333OPC     OW 1657   3.019   0.094   5.243
  333OPC    HW1 1658   3.051   0.137   5.313
  333OPC    HW2 1659   2.967   0.153   5.205
  333OPC     MW 1660   3.016   0.109   5.248
  334OPC     OW 1661   4.330   0.878   4.883
  334OPC    HW1 1662   4.409   0.842   4.889
  334OPC    HW2 1663   4.323   0.926   4.955
  334OPC     MW 1664   4.341   0.880   4.894
  335OPC     OW 1665   2.256   1.009   3.276
  335OPC    HW1 1666   2.210   1.028   3.348
  335OPC    HW2 1667   2.328   0.970   3.306
  335OPC     MW 1668   2.260   1.006   3.291
  336OPC     OW 1669   4.967   0.063   5.171
  336OPC    HW1 1670   5.045   0.064   5.132
  336OPC    HW2 1671   4.984   0.089   5.253
  336OPC     MW 1672   4.981   0.067   5.177
  337OPC     OW 1673   4.690   4.889   3.645
  337OPC    HW1 1674   4.655   4.968   3.661
  337OPC    HW2 1675   4.719   4.896   3.563
  337OPC     MW 1676   4.689   4.902   3.635
  338OPC     OW 1677   4.381   3.881   4.484
  338OPC    HW1 1678   4.297   3.886   4.460
  338OPC    HW2 1679   4.385   3.806   4.528
  338OPC     MW 1680   4.369   3.871   4.487
  339OPC     OW 1681   4.083   2.529   3.067
  339OPC    HW1 1682   4.045   2.485   3.131
  339OPC    HW2 1683   4.016   2.560   3.021
  339OPC     MW 1684   4.068   2.527   3.070
  340OPC     OW 1685   1.767   4.546   3.668
  340OPC    HW1 1686   1.824   4.553   3.602
  340OPC    HW2 1687   1.789   4.471   3.706
  340OPC     MW 1688   1.779   4.536   3.664
  341OPC     OW 1689   4.438   2.152   3.779
  341OPC    HW1 1690   4.448   2.065   3.775
  341OPC    HW2 1691   4.491   2.182   3.716
  341OPC     MW 1692   4.447   2.144   3.769
  342OPC     OW 1693   5.028   1.687   0.259
  342OPC    HW1 1694   5.050   1.686   0.175
  342OPC    HW2 1695   4.963   1.745   0.264
  342OPC     MW 1696   5.022   1.695   0.248
  343OPC     OW 1697   4.878   3.518   4.914
  343OPC    HW1 1698   4.818   3.526   4.977
  343OPC    HW2 1699   4.954   3.522   4.958
  343OPC     MW 1700   4.880   3.520   4.930
  344OPC     OW 1701   0.219   3.993   4.818
  344OPC    HW1 1702   0.147   3.970   4.861
  344OPC    HW2 1703   0.217   3.943   4.746
  344OPC     MW 1704   0.208   3.982   4.814
  345OPC     OW 1705   0.262   4.454   1.198
  345OPC    HW1 1706   0.299   4.494   1.266
  345OPC    HW2 1707   0.321   4.393   1.176
  345OPC     MW 1708   0.276   4.451   1.205
  346OPC     OW 1709   4.991   0.610   1.758
  346OPC    HW1 1710   5.011   0.531   1.787
  346OPC    HW2 1711   4.995   0.660   1.829
  346OPC     MW 1712   4.994   0.606   1.773
  347OPC     OW 1713   0.142   1.233   4.199
  347OPC    HW1 1714   0.120   1.218   4.116
  347OPC    HW2 1715   0.127   1.318   4.209
  347OPC     MW 1716   0.137   1.243   4.188
  348OPC     OW 1717   0.703   2.167   0.838
  348OPC    HW1 1718   0.663   2.100   0.798
  348OPC    HW2 1719   0.781   2.170   0.798
  348OPC     MW 1720   0.709   2.157   0.826
  349OPC     OW 1721   3.433   4.600   3.384
  349OPC    HW1 1722   3.417   4.608   3.469
  349OPC    HW2 1723   3.453   4.681   3.359
  349OPC     MW 1724   3.434   4.613   3.393
  350OPC     OW 1725   1.824   0.684   5.325
  350OPC    HW1 1726   1.826   0.730   5.251
  350OPC    HW2 1727   1.851   0.741   0.021
  350OPC     MW 1728   1.828   0.699   5.323
  351OPC     OW 1729   3.577   2.019   1.986
  351OPC    HW1 1730   3.496   2.052   1.981
  351OPC    HW2 1731   3.604   2.042   2.065
  351OPC     MW 1732   3.569   2.027   1.997
  352OPC     OW 1733   1.537   0.316   5.198
  352OPC    HW1 1734   1.554   0.382   5.252
  352OPC    HW2 1735   1.568   0.246   5.241
  352OPC     MW 1736   1.544   0.315   5.212
  353OPC     OW 1737   1.669   3.948   3.675
  353OPC    HW1 1738   1.657   4.010   3.736
  353OPC    HW2 1739   1.656   3.874   3.719
  353OPC     MW 1740   1.665   3.946   3.691
  354OPC     OW 1741   1.688   1.235   4.234
  354OPC    HW1 1742   1.717   1.274   4.162
  354OPC    HW2 1743   1.687   1.150   4.213
  354OPC     MW 1744   1.692   1.228   4.220
  355OPC     OW 1745   0.201   3.154   0.887
  355OPC    HW1 1746   0.277   3.157   0.843
  355OPC    HW2 1747   0.192   3.069   0.906
  355OPC     MW 1748   0.211   3.142   0.883
  356OPC     OW 1749   3.904   1.997   0.385
  356OPC    HW1 1750   3.919   1.925   0.432
  356OPC    HW2 1751   3.981   2.015   0.348
  356OPC     MW 1752   3.917   1.989   0.386
  357OPC     OW 1753   2.161   1.889   1.514
  357OPC    HW1 1754   2.196   1.933   1.447
  357OPC    HW2 1755   2.107   1.833   1.476
  357OPC     MW 1756   2.158   1.887   1.499
  358OPC     OW 1757   3.929   2.073   3.227
  358OPC    HW1 1758   3.934   2.160   3.236
  358OPC    HW2 1759   3.900   2.046   3.305
  358OPC     MW 1760   3.925   2.082   3.240
  359OPC     OW 1761   0.630   2.885   4.852
  359OPC    HW1 1762   0.653   2.840   4.923
  359OPC    HW2 1763   0.559   2.844   4.823
  359OPC     MW 1764   0.623   2.872   4.858
  360OPC     OW 1765   0.191   4.607   2.679
  360OPC    HW1 1766   0.260   4.554   2.682
  360OPC    HW2 1767   0.127   4.559   2.715
  360OPC     MW 1768   0.192   4.592   2.685
  361OPC     OW 1769   1.224   0.440   4.328
  361OPC    HW1 1770   1.226   0.447   4.241
  361OPC    HW2 1771   1.265   0.364   4.343
  361OPC     MW 1772   1.230   0.430   4.317
  362OPC     OW 1773   1.837   1.698   0.734
  362OPC    HW1 1774   1.854   1.779   0.708
  362OPC    HW2 1775   1.868   1.695   0.815
  362OPC     MW 1776   1.844   1.709   0.742
  363OPC     OW 1777   1.399   1.488   3.945
  363OPC    HW1 1778   1.322   1.469   3.980
  363OPC    HW2 1779   1.449   1.507   4.014
  363OPC     MW 1780   1.395   1.488   3.960
  364OPC     OW 1781   1.276   1.140   4.043
  364OPC    HW1 1782   1.323   1.130   3.970
  364OPC    HW2 1783   1.238   1.062   4.054
  364OPC     MW 1784   1.277   1.127   4.034
  365OPC     OW 1785   4.760   1.257   3.316
  365OPC    HW1 1786   4.750   1.171   3.305
  365OPC    HW2 1787   4.679   1.289   3.308
  365OPC     MW 1788   4.747   1.249   3.313
  366OPC     OW 1789   1.280   4.010   4.530
  366OPC    HW1 1790   1.367   4.003   4.530
  366OPC    HW2 1791   1.265   4.087   4.491
  366OPC     MW 1792   1.291   4.020   4.524
  367OPC     OW 1793   0.453   4.734   2.025
  367OPC    HW1 1794   0.410   4.712   2.097
  367OPC    HW2 1795   0.421   4.812   2.005
  367OPC     MW 1796   0.442   4.742   2.033
  368OPC     OW 1797   4.143   2.866   2.546
  368OPC    HW1 1798   4.102   2.872   2.469
  368OPC    HW2 1799   4.082   2.836   2.600
  368OPC     MW 1800   4.128   2.863   2.543
  369OPC     OW 1801   3.669   1.346   0.597
  369OPC    HW1 1802   3.732   1.359   0.656
  369OPC    HW2 1803   3.598   1.379   0.635
  369OPC     MW 1804   3.668   1.353   0.611
  370OPC     OW 1805   2.847   0.105   1.718
  370OPC    HW1 1806   2.760   0.113   1.707
  370OPC    HW2 1807   2.854   0.074   1.799
  370OPC     MW 1808   2.835   0.102   1.728
  371OPC     OW 1809   1.192   3.508   1.954
  371OPC    HW1 1810   1.157   3.457   1.893
  371OPC    HW2 1811   1.224   3.452   2.013
  371OPC     MW 1812   1.192   3.492   1.954
  372OPC     OW 1813   4.041   2.672   5.031
  372OPC    HW1 1814   4.020   2.720   5.101
  372OPC    HW2 1815   3.964   2.646   4.999
  372OPC     MW 1816   4.027   2.675   5.037
  373OPC     OW 1817   2.055   4.617   4.751
  373OPC    HW1 1818   2.012   4.610   4.675
  373OPC    HW2 1819   2.015   4.558   4.802
  373OPC     MW 1820   2.043   4.607   4.747
  374OPC     OW 1821   3.850   4.911   2.672
  374OPC    HW1 1822   3.900   4.914   2.743
  374OPC    HW2 1823   3.778   4.871   2.700
  374OPC     MW 1824   3.847   4.906   2.687
  375OPC     OW 1825   3.902   0.936   2.270
  375OPC    HW1 1826   3.843   0.983   2.226
  375OPC    HW2 1827   3.875   0.941   2.353
  375OPC     MW 1828   3.889   0.944   2.276
  376OPC     OW 1829   4.649   0.878   1.127
  376OPC    HW1 1830   4.602   0.808   1.107
  376OPC    HW2 1831   4.706   0.884   1.061
  376OPC     MW 1832   4.651   0.869   1.114
  377OPC     OW 1833   4.994   1.190   0.177
  377OPC    HW1 1834   4.948   1.191   0.103
  377OPC    HW2 1835   5.071   1.156   0.153
  377OPC     MW 1836   4.999   1.185   0.163
  378OPC     OW 1837   2.392   1.122   2.189
  378OPC    HW1 1838   2.470   1.127   2.226
  378OPC    HW2 1839   2.350   1.192   2.219
  378OPC     MW 1840   2.397   1.133   2.199
  379OPC     OW 1841   0.396   1.234   4.456
  379OPC    HW1 1842   0.398   1.176   4.391
  379OPC    HW2 1843   0.464   1.286   4.440
  379OPC     MW 1844   0.406   1.233   4.444
  380OPC     OW 1845   0.918   1.470   4.194
  380OPC    HW1 1846   1.004   1.457   4.181
  380OPC    HW2 1847   0.913   1.498   4.276
  380OPC     MW 1848   0.930   1.472   4.204
  381OPC     OW 1849   4.661   1.537   0.934
  381OPC    HW1 1850   4.747   1.550   0.927
  381OPC    HW2 1851   4.632   1.554   0.853
  381OPC     MW 1852   4.669   1.541   0.921
  382OPC     OW 1853   1.271   2.458   5.137
  382OPC    HW1 1854   1.333   2.460   5.198
  382OPC    HW2 1855   1.314   2.430   5.066
  382OPC     MW 1856   1.287   2.454   5.135
  383OPC     OW 1857   2.549   2.004   1.073
  383OPC    HW1 1858   2.533   2.050   1.145
  383OPC    HW2 1859   2.477   2.015   1.025
  383OPC     MW 1860   2.536   2.012   1.076
  384OPC     OW 1861   0.687   0.486   3.084
  384OPC    HW1 1862   0.704   0.538   3.015
  384OPC    HW2 1863   0.717   0.408   3.058
  384OPC     MW 1864   0.694   0.482   3.070
  385OPC     OW 1865   4.538   1.270   4.386
  385OPC    HW1 1866   4.511   1.286   4.305
  385OPC    HW2 1867   4.619   1.240   4.375
  385OPC     MW 1868   4.546   1.268   4.372
  386OPC     OW 1869   1.860   1.705   4.743
  386OPC    HW1 1870   1.931   1.658   4.721
  386OPC    HW2 1871   1.826   1.728   4.667
  386OPC     MW 1872   1.866   1.701   4.729
  387OPC     OW 1873   4.779   0.063   0.105
  387OPC    HW1 1874   4.725   0.118   0.145
  387OPC    HW2 1875   4.735   0.038   0.034
  387OPC     MW 1876   4.765   0.067   0.100
  388OPC     OW 1877   2.497   3.050   0.133
  388OPC    HW1 1878   2.428   3.079   0.179
  388OPC    HW2 1879   2.549   3.016   0.194
  388OPC     MW 1880   2.494   3.049   0.149
  389OPC     OW 1881   2.194   4.735   5.317
  389OPC    HW1 1882   2.146   4.740   0.025
  389OPC    HW2 1883   2.165   4.801   5.268
  389OPC     MW 1884   2.183   4.745   5.320
  390OPC     OW 1885   3.270   0.396   0.051
  390OPC    HW1 1886   3.287   0.458   0.110
  390OPC    HW2 1887   3.201   0.354   0.084
  390OPC     MW 1888   3.262   0.399   0.065
  391OPC     OW 1889   2.622   1.250   2.678
  391OPC    HW1 1890   2.605   1.259   2.763
  391OPC    HW2 1891   2.656   1.169   2.673
  391OPC     MW 1892   2.625   1.239   2.690
  392OPC     OW 1893   2.488   0.148   2.069
  392OPC    HW1 1894   2.518   0.156   2.150
  392OPC    HW2 1895   2.542   0.197   2.022
  392OPC     MW 1896   2.500   0.156   2.074
  393OPC     OW 1897   3.463   4.914   5.110
  393OPC    HW1 1898   3.482   4.900   5.026
  393OPC    HW2 1899   3.463   5.001   5.117
  393OPC     MW 1900   3.466   4.925   5.099
  394OPC     OW 1901   2.338   4.385   3.262
  394OPC    HW1 1902   2.294   4.318   3.297
  394OPC    HW2 1903   2.288   4.454   3.279
  394OPC     MW 1904   2.324   4.385   3.270
  395OPC     OW 1905   3.531   2.784   4.200
  395OPC    HW1 1906   3.566   2.861   4.219
  395OPC    HW2 1907   3.528   2.743   4.277
  395OPC     MW 1908   3.536   2.789   4.214
  396OPC     OW 1909   1.512   3.664   3.895
  396OPC    HW1 1910   1.555   3.734   3.925
  396OPC    HW2 1911   1.452   3.649   3.956
  396OPC     MW 1912   1.510   3.672   3.908
  397OPC     OW 1913   2.826   4.944   2.990
  397OPC    HW1 1914   2.880   4.887   2.950
  397OPC    HW2 1915   2.850   5.021   2.957
  397OPC     MW 1916   2.838   4.947   2.979
  398OPC     OW 1917   1.195   4.145   5.142
  398OPC    HW1 1918   1.158   4.068   5.158
  398OPC    HW2 1919   1.141   4.202   5.179
  398OPC     MW 1920   1.182   4.142   5.150
  399OPC     OW 1921   3.176   2.005   3.771
  399OPC    HW1 1922   3.136   2.049   3.707
  399OPC    HW2 1923   3.209   2.069   3.821
  399OPC     MW 1924   3.175   2.021   3.769
  400OPC     OW 1925   4.196   1.945   5.253
  400OPC    HW1 1926   4.127   1.913   5.296
  400OPC    HW2 1927   4.160   1.985   5.184
  400OPC     MW 1928   4.180   1.946   5.249
  401OPC     OW 1929   3.396   0.736   1.350
  401OPC    HW1 1930   3.363   0.656   1.339
  401OPC    HW2 1931   3.346   0.770   1.413
  401OPC     MW 1932   3.384   0.729   1.358
  402OPC     OW 1933   4.703   0.490   5.266
  402OPC    HW1 1934   4.731   0.427   5.214
  402OPC    HW2 1935   4.626   0.460   5.294
  402OPC     MW 1936   4.696   0.476   5.263
  403OPC     OW 1937   3.915   1.299   5.020
  403OPC    HW1 1938   3.838   1.273   5.054
  403OPC    HW2 1939   3.893   1.364   4.967
  403OPC     MW 1940   3.900   1.305   5.017
  404OPC     OW 1941   3.086   0.014   3.493
  404OPC    HW1 1942   3.128   0.028   3.418
  404OPC    HW2 1943   3.114   0.078   3.545
  404OPC     MW 1944   3.096   0.025   3.490
  405OPC     OW 1945   1.431   4.113   2.596
  405OPC    HW1 1946   1.461   4.062   2.532
  405OPC    HW2 1947   1.495   4.170   2.609
  405OPC     MW 1948   1.445   4.114   2.588
  406OPC     OW 1949   2.164   3.131   1.841
  406OPC    HW1 1950   2.217   3.085   1.893
  406OPC    HW2 1951   2.093   3.143   1.890
  406OPC     MW 1952   2.161   3.126   1.856
  407OPC     OW 1953   2.508   0.041   3.905
  407OPC    HW1 1954   2.423   0.039   3.924
  407OPC    HW2 1955   2.521   5.130   3.862
  407OPC     MW 1956   2.497   0.030   3.902
  408OPC     OW 1957   4.052   1.373   3.931
  408OPC    HW1 1958   4.018   1.446   3.965
  408OPC    HW2 1959   4.001   1.357   3.862
  408OPC     MW 1960   4.039   1.381   3.926
  409OPC     OW 1961   2.846   4.942   2.070
  409OPC    HW1 1962   2.837   4.919   2.153
  409OPC    HW2 1963   2.931   4.964   2.064
  409OPC     MW 1964   2.857   4.942   2.081
  410OPC     OW 1965   3.535   3.754   3.942
  410OPC    HW1 1966   3.494   3.679   3.924
  410OPC    HW2 1967   3.600   3.756   3.884
  410OPC     MW 1968   3.539   3.743   3.931
  411OPC     OW 1969   0.516   2.376   0.821
  411OPC    HW1 1970   0.581   2.318   0.815
  411OPC    HW2 1971   0.558   2.452   0.827
  411OPC     MW 1972   0.532   2.379   0.821
  412OPC     OW 1973   4.943   0.683   2.243
  412OPC    HW1 1974   4.941   0.596   2.253
  412OPC    HW2 1975   5.002   0.709   2.303
  412OPC     MW 1976   4.952   0.674   2.253
  413OPC     OW 1977   3.639   0.605   0.701
  413OPC    HW1 1978   3.648   0.636   0.782
  413OPC    HW2 1979   3.660   0.521   0.708
  413OPC     MW 1980   3.643   0.597   0.714
  414OPC     OW 1981   3.171   4.911   3.509
  414OPC    HW1 1982   3.168   4.886   3.426
  414OPC    HW2 1983   3.151   4.996   3.506
  414OPC     MW 1984   3.168   4.920   3.496
  415OPC     OW 1985   0.271   4.615   1.845
  415OPC    HW1 1986   0.216   4.566   1.892
  415OPC    HW2 1987   0.321   4.654   1.906
  415OPC     MW 1988   0.270   4.614   1.861
  416OPC     OW 1989   1.656   3.701   4.427
  416OPC    HW1 1990   1.704   3.767   4.457
  416OPC    HW2 1991   1.604   3.681   4.494
  416OPC     MW 1992   1.655   3.708   4.441
  417OPC     OW 1993   4.939   2.670   0.145
  417OPC    HW1 1994   4.909   2.740   0.188
  417OPC    HW2 1995   4.909   2.681   0.064
  417OPC     MW 1996   4.930   2.682   0.139
  418OPC     OW 1997   0.810   3.208   3.716
  418OPC    HW1 1998   0.889   3.244   3.705
  418OPC    HW2 1999   0.788   3.183   3.635
  418OPC     MW 2000   0.818   3.210   3.702
  419OPC     OW 2001   4.143   2.064   2.288
  419OPC    HW1 2002   4.081   2.084   2.230
  419OPC    HW2 2003   4.133   2.124   2.350
  419OPC     MW 2004   4.132   2.076   2.289
  420OPC     OW 2005   2.456   0.935   4.950
  420OPC    HW1 2006   2.540   0.924   4.974
  420OPC    HW2 2007   2.427   0.853   4.941
  420OPC     MW 2008   2.464   0.921   4.952
  421OPC     OW 2009   0.318   2.116   4.256
  421OPC    HW1 2010   0.297   2.097   4.173
  421OPC    HW2 2011   0.344   2.199   4.252
  421OPC     MW 2012   0.319   2.125   4.243
  422OPC     OW 2013   4.795   2.408   1.000
  422OPC    HW1 2014   4.872   2.432   1.033
  422OPC    HW2 2015   4.812   2.395   0.915
  422OPC     MW 2016   4.809   2.410   0.992
  423OPC     OW 2017   0.661   3.341   3.132
  423OPC    HW1 2018   0.644   3.261   3.102
  423OPC    HW2 2019   0.745   3.352   3.115
  423OPC     MW 2020   0.671   3.331   3.125
  424OPC     OW 2021   4.242   4.022   3.743
  424OPC    HW1 2022   4.326   4.042   3.756
  424OPC    HW2 2023   4.238   3.937   3.762
  424OPC     MW 2024   4.254   4.012   3.748
  425OPC     OW 2025   3.693   0.342   2.197
  425OPC    HW1 2026   3.701   0.367   2.114
  425OPC    HW2 2027   3.607   0.337   2.208
  425OPC     MW 2028   3.681   0.345   2.186
  426OPC     OW 2029   1.498   3.368   4.186
  426OPC    HW1 2030   1.529   3.362   4.105
  426OPC    HW2 2031   1.454   3.443   4.185
  426OPC     MW 2032   1.496   3.378   4.174
  427OPC     OW 2033   1.426   2.674   4.236
  427OPC    HW1 2034   1.439   2.687   4.151
  427OPC    HW2 2035   1.439   2.753   4.271
  427OPC     MW 2036   1.430   2.688   4.229
  428OPC     OW 2037   4.779   3.390   2.334
  428OPC    HW1 2038   4.748   3.444   2.273
  428OPC    HW2 2039   4.761   3.432   2.409
  428OPC     MW 2040   4.772   3.404   2.336
  429OPC     OW 2041   3.793   1.142   3.876
  429OPC    HW1 2042   3.826   1.195   3.814
  429OPC    HW2 2043   3.844   1.071   3.870
  429OPC     MW 2044   3.806   1.139   3.866
  430OPC     OW 2045   4.764   0.817   2.898
  430OPC    HW1 2046   4.699   0.772   2.935
  430OPC    HW2 2047   4.822   0.826   2.963
  430OPC     MW 2048   4.763   0.812   2.913
  431OPC     OW 2049   4.268   2.910   1.891
  431OPC    HW1 2050   4.293   2.961   1.824
  431OPC    HW2 2051   4.183   2.899   1.878
  431OPC     MW 2052   4.259   2.916   1.879
  432OPC     OW 2053   4.224   3.013   2.146
  432OPC    HW1 2054   4.247   2.979   2.069
  432OPC    HW2 2055   4.293   2.996   2.197
  432OPC     MW 2056   4.238   3.005   2.142
  433OPC     OW 2057   4.752   0.904   2.434
  433OPC    HW1 2058   4.828   0.939   2.410
  433OPC    HW2 2059   4.725   0.862   2.362
  433OPC     MW 2060   4.759   0.903   2.420
  434OPC     OW 2061   3.920   0.011   3.850
  434OPC    HW1 2062   3.928   0.047   3.929
  434OPC    HW2 2063   3.964   0.067   3.798
  434OPC     MW 2064   3.928   0.025   3.854
  435OPC     OW 2065   2.953   3.131   0.489
  435OPC    HW1 2066   3.029   3.174   0.483
  435OPC    HW2 2067   2.912   3.172   0.555
  435OPC     MW 2068   2.958   3.144   0.498
  436OPC     OW 2069   2.505   1.309   2.937
  436OPC    HW1 2070   2.488   1.297   3.022
  436OPC    HW2 2071   2.513   1.396   2.930
  436OPC     MW 2072   2.504   1.320   2.949
  437OPC     OW 2073   2.800   0.235   0.093
  437OPC    HW1 2074   2.755   0.267   0.160
  437OPC    HW2 2075   2.743   0.180   0.055
  437OPC     MW 2076   2.785   0.231   0.097
  438OPC     OW 2077   2.372   0.768   1.227
  438OPC    HW1 2078   2.348   0.684   1.225
  438OPC    HW2 2079   2.455   0.766   1.198
  438OPC     MW 2080   2.381   0.755   1.222
  439OPC     OW 2081   2.205   3.364   4.312
  439OPC    HW1 2082   2.268   3.424   4.314
  439OPC    HW2 2083   2.169   3.375   4.233
  439OPC     MW 2084   2.209   3.374   4.301
  440OPC     OW 2085   4.483   2.392   3.243
  440OPC    HW1 2086   4.540   2.327   3.230
  440OPC    HW2 2087   4.443   2.399   3.166
  440OPC     MW 2088   4.486   2.383   3.230
  441OPC     OW 2089   1.104   1.117   2.255
  441OPC    HW1 2090   1.057   1.165   2.311
  441OPC    HW2 2091   1.085   1.035   2.278
  441OPC     MW 2092   1.094   1.112   2.267
  442OPC     OW 2093   4.779   1.654   3.943
  442OPC    HW1 2094   4.846   1.643   3.997
  442OPC    HW2 2095   4.816   1.683   3.870
  442OPC     MW 2096   4.794   1.657   3.940
  443OPC     OW 2097   0.496   1.919   3.980
  443OPC    HW1 2098   0.412   1.941   3.972
  443OPC    HW2 2099   0.507   1.910   4.066
  443OPC     MW 2100   0.485   1.921   3.991
  444OPC     OW 2101   1.406   0.639   4.403
  444OPC    HW1 2102   1.478   0.612   4.362
  444OPC    HW2 2103   1.346   0.579   4.380
  444OPC     MW 2104   1.408   0.626   4.393
  445OPC     OW 2105   1.295   4.263   0.710
  445OPC    HW1 2106   1.308   4.347   0.690
  445OPC    HW2 2107   1.210   4.259   0.728
  445OPC     MW 2108   1.284   4.275   0.710
  446OPC     OW 2109   3.634   1.990   3.669
  446OPC    HW1 2110   3.559   1.948   3.658
  446OPC    HW2 2111   3.614   2.073   3.652
  446OPC     MW 2112   3.620   1.996   3.665
  447OPC     OW 2113   1.695   0.359   2.415
  447OPC    HW1 2114   1.733   0.283   2.438
  447OPC    HW2 2115   1.754   0.397   2.364
  447OPC     MW 2116   1.709   0.353   2.411
  448OPC     OW 2117   1.553   1.105   0.970
  448OPC    HW1 2118   1.546   1.189   0.947
  448OPC    HW2 2119   1.538   1.062   0.895
  448OPC     MW 2120   1.550   1.111   0.955
  449OPC     OW 2121   1.274   3.361   1.588
  449OPC    HW1 2122   1.210   3.338   1.643
  449OPC    HW2 2123   1.277   3.448   1.596
  449OPC     MW 2124   1.265   3.371   1.597
  450OPC     OW 2125   1.836   4.569   3.009
  450OPC    HW1 2126   1.791   4.499   2.984
  450OPC    HW2 2127   1.918   4.549   2.990
  450OPC     MW 2128   1.841   4.556   3.003
  451OPC     OW 2129   5.046   0.944   3.807
  451OPC    HW1 2130   5.078   0.878   3.760
  451OPC    HW2 2131   5.022   1.002   3.747
  451OPC     MW 2132   5.047   0.943   3.791
  452OPC     OW 2133   1.211   2.270   4.414
  452OPC    HW1 2134   1.280   2.312   4.380
  452OPC    HW2 2135   1.166   2.333   4.454
  452OPC     MW 2136   1.215   2.285   4.415
  453OPC     OW 2137   4.481   5.002   1.865
  453OPC    HW1 2138   4.426   4.946   1.902
  453OPC    HW2 2139   4.430   5.050   1.813
  453OPC     MW 2140   4.465   5.001   1.863
  454OPC     OW 2141   0.657   2.597   4.586
  454OPC    HW1 2142   0.696   2.674   4.593
  454OPC    HW2 2143   0.664   2.578   4.501
  454OPC     MW 2144   0.664   2.605   4.574
  455OPC     OW 2145   3.930   3.442   4.564
  455OPC    HW1 2146   3.952   3.387   4.500
  455OPC    HW2 2147   3.890   3.390   4.622
  455OPC     MW 2148   3.927   3.426   4.563
  456OPC     OW 2149   3.156   1.286   5.061
  456OPC    HW1 2150   3.206   1.214   5.057
  456OPC    HW2 2151   3.161   1.319   4.980
  456OPC     MW 2152   3.164   1.280   5.048
  457OPC     OW 2153   1.819   3.816   2.039
  457OPC    HW1 2154   1.751   3.814   1.985
  457OPC    HW2 2155   1.862   3.743   2.020
  457OPC     MW 2156   1.815   3.805   2.028
  458OPC     OW 2157   2.392   5.010   2.955
  458OPC    HW1 2158   2.317   4.969   2.938
  458OPC    HW2 2159   2.445   4.947   2.983
  458OPC     MW 2160   2.389   4.995   2.957
  459OPC     OW 2161   2.338   4.493   1.796
  459OPC    HW1 2162   2.331   4.406   1.805
  459OPC    HW2 2163   2.288   4.524   1.860
  459OPC     MW 2164   2.330   4.485   1.807
  460OPC     OW 2165   1.448   0.774   3.716
  460OPC    HW1 2166   1.391   0.836   3.692
  460OPC    HW2 2167   1.428   0.707   3.665
  460OPC     MW 2168   1.437   0.773   3.705
  461OPC     OW 2169   3.535   1.740   1.957
  461OPC    HW1 2170   3.527   1.732   1.870
  461OPC    HW2 2171   3.542   1.826   1.968
  461OPC     MW 2172   3.535   1.752   1.946
  462OPC     OW 2173   0.305   4.852   5.238
  462OPC    HW1 2174   0.390   4.835   5.242
  462OPC    HW2 2175   0.277   4.805   5.170
  462OPC     MW 2176   0.313   4.843   5.229
  463OPC     OW 2177   2.392   1.247   0.068
  463OPC    HW1 2178   2.312   1.225   0.044
  463OPC    HW2 2179   2.381   1.277   0.150
  463OPC     MW 2180   2.379   1.248   0.077
  464OPC     OW 2181   4.354   3.109   0.653
  464OPC    HW1 2182   4.430   3.087   0.616
  464OPC    HW2 2183   4.342   3.046   0.712
  464OPC     MW 2184   4.364   3.096   0.656
  465OPC     OW 2185   3.858   5.037   0.331
  465OPC    HW1 2186   3.788   5.025   0.381
  465OPC    HW2 2187   3.892   4.957   0.324
  465OPC     MW 2188   3.853   5.023   0.337
  466OPC     OW 2189   2.412   2.780   0.879
  466OPC    HW1 2190   2.382   2.821   0.950
  466OPC    HW2 2191   2.488   2.747   0.905
  466OPC     MW 2192   2.419   2.781   0.893
  467OPC     OW 2193   0.113   4.478   4.639
  467OPC    HW1 2194   0.109   4.401   4.680
  467OPC    HW2 2195   0.100   4.457   4.555
  467OPC     MW 2196   0.110   4.463   4.633
  468OPC     OW 2197   0.634   0.046   3.436
  468OPC    HW1 2198   0.564   0.097   3.433
  468OPC    HW2 2199   0.606   5.138   3.480
  468OPC     MW 2200   0.620   0.043   3.442
  469OPC     OW 2201   4.090   3.881   1.642
  469OPC    HW1 2202   4.142   3.935   1.688
  469OPC    HW2 2203   4.093   3.806   1.688
  469OPC     MW 2204   4.098   3.878   1.656
  470OPC     OW 2205   3.494   4.418   0.952
  470OPC    HW1 2206   3.556   4.357   0.957
  470OPC    HW2 2207   3.524   4.473   0.892
  470OPC     MW 2208   3.508   4.417   0.944
  471OPC     OW 2209   3.058   0.245   4.652
  471OPC    HW1 2210   3.027   0.169   4.680
  471OPC    HW2 2211   2.994   0.275   4.600
  471OPC     MW 2212   3.044   0.238   4.648
  472OPC     OW 2213   1.017   1.866   4.128
  472OPC    HW1 2214   1.068   1.922   4.084
  472OPC    HW2 2215   0.949   1.915   4.152
  472OPC     MW 2216   1.015   1.882   4.125
  473OPC     OW 2217   1.556   4.017   4.503
  473OPC    HW1 2218   1.603   4.071   4.453
  473OPC    HW2 2219   1.573   4.044   4.584
  473OPC     MW 2220   1.565   4.029   4.508
  474OPC     OW 2221   1.583   0.199   0.648
  474OPC    HW1 2222   1.639   0.261   0.672
  474OPC    HW2 2223   1.505   0.231   0.673
  474OPC     MW 2224   1.580   0.213   0.655
  475OPC     OW 2225   1.820   1.472   0.368
  475OPC    HW1 2226   1.776   1.401   0.344
  475OPC    HW2 2227   1.763   1.537   0.351
  475OPC     MW 2228   1.805   1.471   0.362
  476OPC     OW 2229   1.568   1.608   0.732
  476OPC    HW1 2230   1.568   1.546   0.794
  476OPC    HW2 2231   1.649   1.638   0.733
  476OPC     MW 2232   1.580   1.603   0.741
  477OPC     OW 2233   4.341   1.466   1.786
  477OPC    HW1 2234   4.401   1.432   1.733
  477OPC    HW2 2235   4.371   1.447   1.866
  477OPC     MW 2236   4.354   1.458   1.790
  478OPC     OW 2237   0.800   0.439   1.907
  478OPC    HW1 2238   0.821   0.357   1.927
  478OPC    HW2 2239   0.718   0.447   1.937
  478OPC     MW 2240   0.791   0.428   1.914
  479OPC     OW 2241   3.850   0.950   3.235
  479OPC    HW1 2242   3.892   0.978   3.164
  479OPC    HW2 2243   3.791   0.894   3.203
  479OPC     MW 2244   3.847   0.946   3.220
  480OPC     OW 2245   3.129   3.939   3.451
  480OPC    HW1 2246   3.168   3.906   3.522
  480OPC    HW2 2247   3.193   3.939   3.391
  480OPC     MW 2248   3.144   3.934   3.453
  481OPC     OW 2249   3.808   1.691   1.999
  481OPC    HW1 2250   3.722   1.705   2.001
  481OPC    HW2 2251   3.840   1.760   1.957
  481OPC     MW 2252   3.800   1.703   1.993
  482OPC     OW 2253   3.807   4.875   4.941
  482OPC    HW1 2254   3.723   4.870   4.920
  482OPC    HW2 2255   3.806   4.912   5.020
  482OPC     MW 2256   3.795   4.880   4.950
  483OPC     OW 2257   1.922   4.989   0.085
  483OPC    HW1 2258   1.866   5.033   0.135
  483OPC    HW2 2259   1.873   4.966   0.016
  483OPC     MW 2260   1.906   4.992   0.082
  484OPC     OW 2261   1.677   3.488   0.685
  484OPC    HW1 2262   1.762   3.471   0.679
  484OPC    HW2 2263   1.673   3.557   0.738
  484OPC     MW 2264   1.689   3.496   0.692
  485OPC     OW 2265   4.000   5.047   4.461
  485OPC    HW1 2266   3.968   5.039   4.542
  485OPC    HW2 2267   3.947   5.106   4.424
  485OPC     MW 2268   3.987   5.055   4.468
  486OPC     OW 2269   2.827   1.376   4.307
  486OPC    HW1 2270   2.750   1.343   4.331
  486OPC    HW2 2271   2.807   1.430   4.241
  486OPC     MW 2272   2.813   1.379   4.301
  487OPC     OW 2273   3.531   4.013   0.328
  487OPC    HW1 2274   3.497   3.933   0.321
  487OPC    HW2 2275   3.486   4.048   0.394
  487OPC     MW 2276   3.519   4.006   0.337
  488OPC     OW 2277   0.723   4.220   0.417
  488OPC    HW1 2278   0.775   4.163   0.376
  488OPC    HW2 2279   0.711   4.185   0.496
  488OPC     MW 2280   0.729   4.207   0.423
  489OPC     OW 2281   3.911   3.966   2.203
  489OPC    HW1 2282   3.851   4.014   2.245
  489OPC    HW2 2283   3.880   3.884   2.209
  489OPC     MW 2284   3.897   3.961   2.210
  490OPC     OW 2285   1.052   3.335   0.202
  490OPC    HW1 2286   1.021   3.254   0.213
  490OPC    HW2 2287   1.137   3.323   0.187
  490OPC     MW 2288   1.060   3.321   0.201
  491OPC     OW 2289   2.497   3.359   3.232
  491OPC    HW1 2290   2.578   3.374   3.259
  491OPC    HW2 2291   2.494   3.272   3.221
  491OPC     MW 2292   2.508   3.348   3.234
  492OPC     OW 2293   1.175   2.028   3.961
  492OPC    HW1 2294   1.242   1.974   3.943
  492OPC    HW2 2295   1.129   2.028   3.887
  492OPC     MW 2296   1.178   2.020   3.947
  493OPC     OW 2297   4.379   0.059   0.275
  493OPC    HW1 2298   4.292   0.063   0.272
  493OPC    HW2 2299   4.398   5.157   0.220
  493OPC     MW 2300   4.369   0.050   0.266
  494OPC     OW 2301   4.011   4.524   0.865
  494OPC    HW1 2302   4.067   4.584   0.837
  494OPC    HW2 2303   4.059   4.474   0.917
  494OPC     MW 2304   4.026   4.525   0.869
  495OPC     OW 2305   3.860   3.447   4.179
  495OPC    HW1 2306   3.782   3.484   4.192
  495OPC    HW2 2307   3.905   3.507   4.136
  495OPC     MW 2308   3.855   3.461   4.175
  496OPC     OW 2309   3.029   5.111   1.453
  496OPC    HW1 2310   3.059   5.038   1.490
  496OPC    HW2 2311   3.075   0.011   1.491
  496OPC     MW 2312   3.040   5.109   1.464
  497OPC     OW 2313   0.729   0.984   0.956
  497OPC    HW1 2314   0.747   1.046   1.015
  497OPC    HW2 2315   0.703   0.916   1.004
  497OPC     MW 2316   0.728   0.983   0.971
  498OPC     OW 2317   4.855   3.092   4.005
  498OPC    HW1 2318   4.926   3.043   3.992
  498OPC    HW2 2319   4.807   3.044   4.060
  498OPC     MW 2320   4.858   3.078   4.011
  499OPC     OW 2321   1.681   2.613   1.789
  499OPC    HW1 2322   1.650   2.595   1.709
  499OPC    HW2 2323   1.628   2.676   1.818
  499OPC     MW 2324   1.669   2.620   1.781
  500OPC     OW 2325   4.337   3.680   2.074
  500OPC    HW1 2326   4.301   3.622   2.019
  500OPC    HW2 2327   4.276   3.690   2.135
  500OPC     MW 2328   4.323   3.673   2.075
  501OPC     OW 2329   0.727   3.661   2.314
  501OPC    HW1 2330   0.751   3.724   2.258
  501OPC    HW2 2331   0.778   3.675   2.383
  501OPC     MW 2332   0.738   3.672   2.316
  502OPC     OW 2333   3.158   3.566   3.729
  502OPC    HW1 2334   3.088   3.565   3.781
  502OPC    HW2 2335   3.129   3.529   3.655
  502OPC     MW 2336   3.143   3.560   3.726
  503OPC     OW 2337   2.984   3.056   3.088
  503OPC    HW1 2338   2.980   2.973   3.063
  503OPC    HW2 2339   2.901   3.083   3.086
  503OPC     MW 2340   2.971   3.048   3.084
  504OPC     OW 2341   4.235   3.873   4.878
  504OPC    HW1 2342   4.286   3.894   4.945
  504OPC    HW2 2343   4.250   3.788   4.867
  504OPC     MW 2344   4.245   3.864   4.886
  505OPC     OW 2345   3.075   1.587   0.016
  505OPC    HW1 2346   3.014   1.616   5.324
  505OPC    HW2 2347   3.140   1.561   5.328
  505OPC     MW 2348   3.075   1.587   0.000
  506OPC     OW 2349   0.278   2.853   2.076
  506OPC    HW1 2350   0.199   2.891   2.080
  506OPC    HW2 2351   0.263   2.772   2.105
  506OPC     MW 2352   0.264   2.847   2.081
  507OPC     OW 2353   3.297   3.146   3.392
  507OPC    HW1 2354   3.238   3.148   3.456
  507OPC    HW2 2355   3.344   3.074   3.409
  507OPC     MW 2356   3.295   3.136   3.404
  508OPC     OW 2357   4.066   1.556   4.737
  508OPC    HW1 2358   4.123   1.547   4.802
  508OPC    HW2 2359   4.086   1.491   4.682
  508OPC     MW 2360   4.077   1.545   4.738
  509OPC     OW 2361   3.947   4.769   0.621
  509OPC    HW1 2362   3.966   4.777   0.536
  509OPC    HW2 2363   4.025   4.756   0.658
  509OPC     MW 2364   3.961   4.768   0.614
  510OPC     OW 2365   0.736   0.444   4.112
  510OPC    HW1 2366   0.793   0.457   4.177
  510OPC    HW2 2367   0.688   0.377   4.140
  510OPC     MW 2368   0.737   0.436   4.126
  511OPC     OW 2369   2.167   2.171   1.117
  511OPC    HW1 2370   2.202   2.248   1.139
  511OPC    HW2 2371   2.210   2.148   1.045
  511OPC     MW 2372   2.178   2.179   1.110
  512OPC     OW 2373   2.091   2.361   0.459
  512OPC    HW1 2374   2.150   2.405   0.412
  512OPC    HW2 2375   2.130   2.352   0.537
  512OPC     MW 2376   2.106   2.366   0.464
  513OPC     OW 2377   1.772   1.695   3.547
  513OPC    HW1 2378   1.826   1.729   3.488
  513OPC    HW2 2379   1.695   1.729   3.526
  513OPC     MW 2380   1.769   1.705   3.535
  514OPC     OW 2381   2.993   4.669   4.457
  514OPC    HW1 2382   3.069   4.631   4.473
  514OPC    HW2 2383   2.954   4.670   4.535
  514OPC     MW 2384   2.998   4.664   4.471
  515OPC     OW 2385   2.731   3.913   3.084
  515OPC    HW1 2386   2.745   3.972   3.021
  515OPC    HW2 2387   2.791   3.933   3.144
  515OPC     MW 2388   2.742   3.924   3.083
  516OPC     OW 2389   0.012   2.953   2.112
  516OPC    HW1 2390   0.012   3.040   2.121
  516OPC    HW2 2391   5.100   2.925   2.189
  516OPC     MW 2392   0.008   2.962   2.125
  517OPC     OW 2393   4.561   3.585   2.212
  517OPC    HW1 2394   4.523   3.546   2.280
  517OPC    HW2 2395   4.493   3.620   2.169
  517OPC     MW 2396   4.545   3.584   2.216
  518OPC     OW 2397   4.998   4.980   0.247
  518OPC    HW1 2398   5.061   5.040   0.242
  518OPC    HW2 2399   5.019   4.935   0.319
  518OPC     MW 2400   5.010   4.982   0.257
  519OPC     OW 2401   2.107   4.551   2.969
  519OPC    HW1 2402   2.130   4.583   2.891
  519OPC    HW2 2403   2.140   4.471   2.969
  519OPC     MW 2404   2.115   4.544   2.957
  520OPC     OW 2405   2.717   0.297   1.982
  520OPC    HW1 2406   2.742   0.348   2.048
  520OPC    HW2 2407   2.753   0.334   1.912
  520OPC     MW 2408   2.726   0.310   1.981
  521OPC     OW 2409   1.458   3.150   1.228
  521OPC    HW1 2410   1.447   3.121   1.146
  521OPC    HW2 2411   1.451   3.077   1.276
  521OPC     MW 2412   1.455   3.135   1.223
  522OPC     OW 2413   3.366   2.143   0.816
  522OPC    HW1 2414   3.415   2.074   0.796
  522OPC    HW2 2415   3.379   2.197   0.749
  522OPC     MW 2416   3.375   2.141   0.803
  523OPC     OW 2417   4.618   3.638   1.118
  523OPC    HW1 2418   4.550   3.631   1.172
  523OPC    HW2 2419   4.588   3.606   1.042
  523OPC     MW 2420   4.604   3.632   1.115
  524OPC     OW 2421   0.401   1.038   2.536
  524OPC    HW1 2422   0.467   0.998   2.496
  524OPC    HW2 2423   0.415   1.123   2.519
  524OPC     MW 2424   0.413   1.045   2.528
  525OPC     OW 2425   1.509   2.333   3.714
  525OPC    HW1 2426   1.462   2.301   3.780
  525OPC    HW2 2427   1.451   2.377   3.666
  525OPC     MW 2428   1.494   2.335   3.717
  526OPC     OW 2429   0.350   4.383   3.383
  526OPC    HW1 2430   0.302   4.397   3.455
  526OPC    HW2 2431   0.421   4.344   3.413
  526OPC     MW 2432   0.353   4.379   3.398
  527OPC     OW 2433   4.594   3.036   0.531
  527OPC    HW1 2434   4.596   2.952   0.508
  527OPC    HW2 2435   4.626   3.078   0.461
  527OPC     MW 2436   4.599   3.030   0.517
  528OPC     OW 2437   4.009   1.817   1.518
  528OPC    HW1 2438   3.925   1.795   1.512
  528OPC    HW2 2439   4.008   1.893   1.559
  528OPC     MW 2440   3.997   1.825   1.523
  529OPC     OW 2441   0.809   1.328   1.643
  529OPC    HW1 2442   0.846   1.404   1.620
  529OPC    HW2 2443   0.730   1.352   1.671
  529OPC     MW 2444   0.803   1.343   1.644
  530OPC     OW 2445   4.508   4.068   1.609
  530OPC    HW1 2446   4.518   4.134   1.554
  530OPC    HW2 2447   4.506   3.998   1.557
  530OPC     MW 2448   4.509   4.067   1.593
  531OPC     OW 2449   2.929   1.828   1.759
  531OPC    HW1 2450   2.980   1.859   1.695
  531OPC    HW2 2451   2.977   1.841   1.831
  531OPC     MW 2452   2.944   1.835   1.760
  532OPC     OW 2453   1.443   4.726   2.153
  532OPC    HW1 2454   1.412   4.655   2.192
  532OPC    HW2 2455   1.473   4.696   2.076
  532OPC     MW 2456   1.443   4.711   2.147
  533OPC     OW 2457   1.001   3.232   5.245
  533OPC    HW1 2458   0.969   3.222   5.165
  533OPC    HW2 2459   0.988   3.317   5.263
  533OPC     MW 2460   0.994   3.243   5.236
  534OPC     OW 2461   4.192   4.578   4.638
  534OPC    HW1 2462   4.108   4.582   4.663
  534OPC    HW2 2463   4.204   4.494   4.620
  534OPC     MW 2464   4.181   4.566   4.639
  535OPC     OW 2465   2.015   0.520   3.642
  535OPC    HW1 2466   2.014   0.519   3.555
  535OPC    HW2 2467   2.056   0.595   3.661
  535OPC     MW 2468   2.021   0.531   3.632
  536OPC     OW 2469   2.334   0.010   4.973
  536OPC    HW1 2470   2.254   5.139   4.979
  536OPC    HW2 2471   2.326   0.087   5.013
  536OPC     MW 2472   2.321   0.016   4.980
  537OPC     OW 2473   0.667   1.409   1.016
  537OPC    HW1 2474   0.705   1.469   0.965
  537OPC    HW2 2475   0.599   1.382   0.969
  537OPC     MW 2476   0.663   1.414   1.002
  538OPC     OW 2477   4.582   2.004   0.462
  538OPC    HW1 2478   4.500   1.986   0.487
  538OPC    HW2 2479   4.590   1.960   0.386
  538OPC     MW 2480   4.571   1.995   0.454
  539OPC     OW 2481   0.829   3.854   2.147
  539OPC    HW1 2482   0.781   3.874   2.077
  539OPC    HW2 2483   0.888   3.798   2.117
  539OPC     MW 2484   0.831   3.849   2.132
  540OPC     OW 2485   3.491   0.966   0.789
  540OPC    HW1 2486   3.477   1.004   0.866
  540OPC    HW2 2487   3.424   0.911   0.781
  540OPC     MW 2488   3.479   0.963   0.799
  541OPC     OW 2489   1.163   4.860   3.087
  541OPC    HW1 2490   1.211   4.802   3.043
  541OPC    HW2 2491   1.093   4.872   3.036
  541OPC     MW 2492   1.160   4.853   3.073
  542OPC     OW 2493   2.873   2.108   1.413
  542OPC    HW1 2494   2.918   2.165   1.366
  542OPC    HW2 2495   2.809   2.156   1.448
  542OPC     MW 2496   2.870   2.123   1.411
  543OPC     OW 2497   1.971   2.977   2.204
  543OPC    HW1 2498   1.920   2.991   2.273
  543OPC    HW2 2499   2.051   2.994   2.233
  543OPC     MW 2500   1.975   2.982   2.218
  544OPC     OW 2501   1.599   2.166   4.863
  544OPC    HW1 2502   1.657   2.229   4.846
  544OPC    HW2 2503   1.585   2.129   4.785
  544OPC     MW 2504   1.605   2.170   4.849
  545OPC     OW 2505   1.792   0.716   2.375
  545OPC    HW1 2506   1.835   0.783   2.338
  545OPC    HW2 2507   1.792   0.655   2.313
  545OPC     MW 2508   1.798   0.717   2.360
  546OPC     OW 2509   1.974   4.541   3.479
  546OPC    HW1 2510   1.986   4.454   3.482
  546OPC    HW2 2511   2.043   4.572   3.521
  546OPC     MW 2512   1.986   4.532   3.486
  547OPC     OW 2513   2.955   3.333   1.853
  547OPC    HW1 2514   2.939   3.390   1.789
  547OPC    HW2 2515   2.923   3.258   1.822
  547OPC     MW 2516   2.948   3.330   1.839
  548OPC     OW 2517   3.013   3.910   4.332
  548OPC    HW1 2518   2.933   3.885   4.309
  548OPC    HW2 2519   3.058   3.905   4.257
  548OPC     MW 2520   3.008   3.906   4.317
  549OPC     OW 2521   0.453   2.489   3.440
  549OPC    HW1 2522   0.406   2.558   3.414
  549OPC    HW2 2523   0.459   2.500   3.526
  549OPC     MW 2524   0.447   2.501   3.449
  550OPC     OW 2525   4.751   3.041   0.764
  550OPC    HW1 2526   4.696   3.042   0.696
  550OPC    HW2 2527   4.794   2.966   0.754
  550OPC     MW 2528   4.749   3.030   0.752
  551OPC     OW 2529   3.457   4.063   5.210
  551OPC    HW1 2530   3.458   4.088   5.294
  551OPC    HW2 2531   3.482   4.134   5.167
  551OPC     MW 2532   3.461   4.077   5.216
  552OPC     OW 2533   3.508   0.825   5.270
  552OPC    HW1 2534   3.428   0.857   5.283
  552OPC    HW2 2535   3.561   0.890   5.293
  552OPC     MW 2536   3.504   0.839   5.275
  553OPC     OW 2537   3.373   1.532   3.331
  553OPC    HW1 2538   3.290   1.558   3.342
  553OPC    HW2 2539   3.380   1.522   3.244
  553OPC     MW 2540   3.362   1.534   3.320
  554OPC     OW 2541   2.932   2.176   4.141
  554OPC    HW1 2542   2.952   2.099   4.104
  554OPC    HW2 2543   2.857   2.199   4.103
  554OPC     MW 2544   2.924   2.168   4.130
  555OPC     OW 2545   1.667   4.450   5.151
  555OPC    HW1 2546   1.729   4.389   5.152
  555OPC    HW2 2547   1.594   4.406   5.137
  555OPC     MW 2548   1.666   4.435   5.149
  556OPC     OW 2549   4.000   3.276   4.360
  556OPC    HW1 2550   4.088   3.278   4.358
  556OPC    HW2 2551   3.977   3.326   4.292
  556OPC     MW 2552   4.010   3.284   4.350
  557OPC     OW 2553   3.067   4.893   4.116
  557OPC    HW1 2554   3.034   4.954   4.064
  557OPC    HW2 2555   3.012   4.891   4.183
  557OPC     MW 2556   3.054   4.902   4.118
  558OPC     OW 2557   4.859   3.502   1.132
  558OPC    HW1 2558   4.899   3.550   1.071
  558OPC    HW2 2559   4.782   3.542   1.143
  558OPC     MW 2560   4.854   3.515   1.125
  559OPC     OW 2561   4.658   5.155   1.440
  559OPC    HW1 2562   4.677   0.060   1.389
  559OPC    HW2 2563   4.669   5.086   1.388
  559OPC     MW 2564   4.662   5.155   1.425
  560OPC     OW 2565   1.796   1.391   2.693
  560OPC    HW1 2566   1.879   1.410   2.674
  560OPC    HW2 2567   1.797   1.305   2.705
  560OPC     MW 2568   1.808   1.381   2.692
  561OPC     OW 2569   4.919   3.836   3.922
  561OPC    HW1 2570   5.000   3.810   3.941
  561OPC    HW2 2571   4.911   3.817   3.837
  561OPC     MW 2572   4.930   3.829   3.912
  562OPC     OW 2573   1.375   3.616   4.134
  562OPC    HW1 2574   1.288   3.619   4.131
  562OPC    HW2 2575   1.397   3.690   4.173
  562OPC     MW 2576   1.366   3.627   4.139
  563OPC     OW 2577   1.106   0.100   3.579
  563OPC    HW1 2578   1.091   0.072   3.498
  563OPC    HW2 2579   1.026   0.105   3.614
  563OPC     MW 2580   1.092   0.097   3.572
  564OPC     OW 2581   4.823   1.291   2.751
  564OPC    HW1 2582   4.882   1.281   2.815
  564OPC    HW2 2583   4.770   1.222   2.762
  564OPC     MW 2584   4.824   1.279   2.762
  565OPC     OW 2585   2.917   2.575   4.135
  565OPC    HW1 2586   2.844   2.535   4.160
  565OPC    HW2 2587   2.889   2.643   4.088
  565OPC     MW 2588   2.902   2.579   4.132
  566OPC     OW 2589   0.941   3.436   0.946
  566OPC    HW1 2590   0.908   3.473   0.874
  566OPC    HW2 2591   1.022   3.412   0.922
  566OPC     MW 2592   0.948   3.438   0.932
  567OPC     OW 2593   2.460   0.805   2.737
  567OPC    HW1 2594   2.500   0.844   2.804
  567OPC    HW2 2595   2.381   0.787   2.769
  567OPC     MW 2596   2.454   0.808   2.752
  568OPC     OW 2597   3.965   2.790   5.265
  568OPC    HW1 2598   3.919   2.741   5.321
  568OPC    HW2 2599   3.916   2.861   5.256
  568OPC     MW 2600   3.951   2.793   5.272
  569OPC     OW 2601   1.736   0.298   2.763
  569OPC    HW1 2602   1.816   0.309   2.730
  569OPC    HW2 2603   1.739   0.342   2.838
  569OPC     MW 2604   1.748   0.306   2.769
  570OPC     OW 2605   1.436   2.410   4.325
  570OPC    HW1 2606   1.432   2.495   4.308
  570OPC    HW2 2607   1.490   2.405   4.393
  570OPC     MW 2608   1.443   2.422   4.333
  571OPC     OW 2609   1.551   1.566   4.485
  571OPC    HW1 2610   1.465   1.584   4.485
  571OPC    HW2 2611   1.563   1.526   4.562
  571OPC     MW 2612   1.540   1.563   4.496
  572OPC     OW 2613   3.465   3.272   4.213
  572OPC    HW1 2614   3.403   3.269   4.274
  572OPC    HW2 2615   3.513   3.202   4.229
  572OPC     MW 2616   3.463   3.261   4.224
  573OPC     OW 2617   2.412   4.051   3.220
  573OPC    HW1 2618   2.485   4.076   3.259
  573OPC    HW2 2619   2.349   4.073   3.277
  573OPC     MW 2620   2.413   4.058   3.234
  574OPC     OW 2621   3.666   4.333   1.596
  574OPC    HW1 2622   3.595   4.284   1.580
  574OPC    HW2 2623   3.722   4.276   1.632
  574OPC     MW 2624   3.664   4.317   1.599
  575OPC     OW 2625   1.484   1.954   0.562
  575OPC    HW1 2626   1.507   2.031   0.598
  575OPC    HW2 2627   1.456   1.907   0.630
  575OPC     MW 2628   1.483   1.959   0.577
  576OPC     OW 2629   2.187   0.115   1.248
  576OPC    HW1 2630   2.152   0.159   1.181
  576OPC    HW2 2631   2.230   0.050   1.209
  576OPC     MW 2632   2.188   0.112   1.232
  577OPC     OW 2633   0.024   0.413   0.043
  577OPC    HW1 2634   5.072   0.465   0.039
  577OPC    HW2 2635   5.108   0.335   0.062
  577OPC     MW 2636   0.009   0.410   0.045
  578OPC     OW 2637   3.705   0.052   5.015
  578OPC    HW1 2638   3.622   0.062   5.039
  578OPC    HW2 2639   3.736   0.134   5.014
  578OPC     MW 2640   3.697   0.066   5.018
  579OPC     OW 2641   2.639   3.038   4.755
  579OPC    HW1 2642   2.659   2.971   4.703
  579OPC    HW2 2643   2.715   3.061   4.790
  579OPC     MW 2644   2.653   3.032   4.752
  580OPC     OW 2645   3.062   3.698   0.079
  580OPC    HW1 2646   3.026   3.709   0.000
  580OPC    HW2 2647   3.087   3.615   0.079
  580OPC     MW 2648   3.060   3.688   0.067
  581OPC     OW 2649   1.909   1.052   3.996
  581OPC    HW1 2650   1.883   1.103   3.930
  581OPC    HW2 2651   1.859   0.981   3.988
  581OPC     MW 2652   1.898   1.049   3.985
  582OPC     OW 2653   3.995   0.143   2.867
  582OPC    HW1 2654   3.992   0.056   2.863
  582OPC    HW2 2655   3.993   0.167   2.783
  582OPC     MW 2656   3.994   0.134   2.854
  583OPC     OW 2657   3.604   2.101   5.173
  583OPC    HW1 2658   3.668   2.156   5.195
  583OPC    HW2 2659   3.607   2.040   5.235
  583OPC     MW 2660   3.614   2.100   5.185
  584OPC     OW 2661   1.434   0.549   3.546
  584OPC    HW1 2662   1.376   0.484   3.551
  584OPC    HW2 2663   1.511   0.509   3.549
  584OPC     MW 2664   1.437   0.534   3.547
  585OPC     OW 2665   1.041   0.346   0.926
  585OPC    HW1 2666   1.036   0.429   0.898
  585OPC    HW2 2667   1.043   0.300   0.852
  585OPC     MW 2668   1.041   0.352   0.911
  586OPC     OW 2669   3.432   1.797   0.369
  586OPC    HW1 2670   3.506   1.842   0.358
  586OPC    HW2 2671   3.440   1.763   0.448
  586OPC     MW 2672   3.444   1.799   0.379
  587OPC     OW 2673   3.714   4.404   4.224
  587OPC    HW1 2674   3.665   4.357   4.279
  587OPC    HW2 2675   3.767   4.345   4.187
  587OPC     MW 2676   3.715   4.388   4.227
  588OPC     OW 2677   0.969   3.586   0.271
  588OPC    HW1 2678   0.883   3.589   0.262
  588OPC    HW2 2679   0.990   3.505   0.246
  588OPC     MW 2680   0.960   3.574   0.266
  589OPC     OW 2681   3.487   1.718   4.078
  589OPC    HW1 2682   3.447   1.704   4.001
  589OPC    HW2 2683   3.549   1.657   4.080
  589OPC     MW 2684   3.490   1.707   4.067
  590OPC     OW 2685   3.773   4.083   3.199
  590OPC    HW1 2686   3.721   4.070   3.268
  590OPC    HW2 2687   3.716   4.097   3.134
  590OPC     MW 2688   3.757   4.083   3.200
  591OPC     OW 2689   0.200   2.886   3.192
  591OPC    HW1 2690   0.119   2.855   3.193
  591OPC    HW2 2691   0.243   2.833   3.247
  591OPC     MW 2692   0.195   2.874   3.200
  592OPC     OW 2693   3.156   1.492   3.813
  592OPC    HW1 2694   3.116   1.536   3.750
  592OPC    HW2 2695   3.228   1.540   3.828
  592OPC     MW 2696   3.161   1.506   3.806
  593OPC     OW 2697   0.071   1.140   3.946
  593OPC    HW1 2698   0.033   1.076   3.901
  593OPC    HW2 2699   0.058   1.210   3.896
  593OPC     MW 2700   0.063   1.141   3.932
  594OPC     OW 2701   1.233   0.532   5.058
  594OPC    HW1 2702   1.238   0.449   5.086
  594OPC    HW2 2703   1.233   0.578   5.132
  594OPC     MW 2704   1.234   0.526   5.073
  595OPC     OW 2705   4.477   1.133   3.651
  595OPC    HW1 2706   4.493   1.218   3.639
  595OPC    HW2 2707   4.556   1.096   3.646
  595OPC     MW 2708   4.491   1.140   3.648
  596OPC     OW 2709   1.205   1.803   0.993
  596OPC    HW1 2710   1.144   1.861   0.971
  596OPC    HW2 2711   1.234   1.832   1.070
  596OPC     MW 2712   1.200   1.816   1.001
  597OPC     OW 2713   3.090   1.051   4.485
  597OPC    HW1 2714   3.171   1.021   4.498
  597OPC    HW2 2715   3.099   1.109   4.421
  597OPC     MW 2716   3.103   1.055   4.478
  598OPC     OW 2717   2.189   1.046   1.603
  598OPC    HW1 2718   2.200   1.005   1.679
  598OPC    HW2 2719   2.261   1.026   1.558
  598OPC     MW 2720   2.201   1.037   1.608
  599OPC     OW 2721   2.593   4.121   1.911
  599OPC    HW1 2722   2.611   4.120   1.826
  599OPC    HW2 2723   2.669   4.142   1.948
  599OPC     MW 2724   2.606   4.124   1.904
  600OPC     OW 2725   4.204   1.994   2.755
  600OPC    HW1 2726   4.235   2.044   2.819
  600OPC    HW2 2727   4.163   1.929   2.797
  600OPC     MW 2728   4.202   1.992   2.771
  601OPC     OW 2729   4.527   2.518   0.263
  601OPC    HW1 2730   4.532   2.438   0.229
  601OPC    HW2 2731   4.488   2.564   0.200
  601OPC     MW 2732   4.522   2.513   0.249
  602OPC     OW 2733   0.662   3.410   4.563
  602OPC    HW1 2734   0.581   3.421   4.533
  602OPC    HW2 2735   0.683   3.330   4.535
  602OPC     MW 2736   0.653   3.400   4.554
  603OPC     OW 2737   0.656   2.894   1.449
  603OPC    HW1 2738   0.670   2.938   1.375
  603OPC    HW2 2739   0.605   2.947   1.495
  603OPC     MW 2740   0.651   2.908   1.445
  604OPC     OW 2741   3.131   4.911   2.438
  604OPC    HW1 2742   3.117   4.990   2.473
  604OPC    HW2 2743   3.052   4.886   2.412
  604OPC     MW 2744   3.117   4.919   2.439
  605OPC     OW 2745   1.041   3.094   2.533
  605OPC    HW1 2746   0.998   3.153   2.485
  605OPC    HW2 2747   1.113   3.079   2.487
  605OPC     MW 2748   1.045   3.101   2.519
  606OPC     OW 2749   2.036   2.193   4.881
  606OPC    HW1 2750   2.121   2.206   4.897
  606OPC    HW2 2751   2.025   2.224   4.800
  606OPC     MW 2752   2.047   2.199   4.871
  607OPC     OW 2753   1.336   0.649   0.533
  607OPC    HW1 2754   1.382   0.616   0.466
  607OPC    HW2 2755   1.261   0.606   0.530
  607OPC     MW 2756   1.332   0.638   0.523
  608OPC     OW 2757   3.717   3.794   0.537
  608OPC    HW1 2758   3.753   3.750   0.603
  608OPC    HW2 2759   3.632   3.793   0.555
  608OPC     MW 2760   3.710   3.787   0.549
  609OPC     OW 2761   1.295   1.439   3.305
  609OPC    HW1 2762   1.345   1.371   3.328
  609OPC    HW2 2763   1.291   1.433   3.218
  609OPC     MW 2764   1.302   1.428   3.296
  610OPC     OW 2765   3.001   4.326   4.650
  610OPC    HW1 2766   3.011   4.269   4.584
  610OPC    HW2 2767   2.921   4.357   4.638
  610OPC     MW 2768   2.991   4.322   4.638
  611OPC     OW 2769   4.934   2.449   2.527
  611OPC    HW1 2770   5.012   2.410   2.537
  611OPC    HW2 2771   4.887   2.389   2.484
  611OPC     MW 2772   4.939   2.434   2.522
  612OPC     OW 2773   3.973   1.602   4.060
  612OPC    HW1 2774   4.007   1.606   4.140
  612OPC    HW2 2775   3.888   1.594   4.074
  612OPC     MW 2776   3.966   1.601   4.074
  613OPC     OW 2777   0.783   2.538   1.468
  613OPC    HW1 2778   0.703   2.573   1.459
  613OPC    HW2 2779   0.796   2.499   1.391
  613OPC     MW 2780   0.773   2.537   1.455
  614OPC     OW 2781   4.542   1.922   1.079
  614OPC    HW1 2782   4.629   1.916   1.089
  614OPC    HW2 2783   4.515   1.839   1.085
  614OPC     MW 2784   4.551   1.909   1.081
  615OPC     OW 2785   4.278   1.402   2.756
  615OPC    HW1 2786   4.288   1.386   2.671
  615OPC    HW2 2787   4.289   1.323   2.792
  615OPC     MW 2788   4.281   1.388   2.749
  616OPC     OW 2789   0.547   0.272   2.854
  616OPC    HW1 2790   0.481   0.284   2.909
  616OPC    HW2 2791   0.611   0.242   2.905
  616OPC     MW 2792   0.547   0.269   2.870
  617OPC     OW 2793   0.352   1.063   4.678
  617OPC    HW1 2794   0.415   1.004   4.665
  617OPC    HW2 2795   0.371   1.126   4.620
  617OPC     MW 2796   0.364   1.063   4.667
  618OPC     OW 2797   2.335   3.818   1.392
  618OPC    HW1 2798   2.352   3.883   1.448
  618OPC    HW2 2799   2.248   3.810   1.397
  618OPC     MW 2800   2.325   3.827   1.401
  619OPC     OW 2801   3.610   3.171   2.025
  619OPC    HW1 2802   3.620   3.244   1.978
  619OPC    HW2 2803   3.528   3.177   2.055
  619OPC     MW 2804   3.599   3.183   2.022
  620OPC     OW 2805   0.650   1.312   3.526
  620OPC    HW1 2806   0.622   1.382   3.569
  620OPC    HW2 2807   0.631   1.246   3.580
  620OPC     MW 2808   0.643   1.312   3.540
  621OPC     OW 2809   4.019   4.249   3.508
  621OPC    HW1 2810   4.062   4.234   3.434
  621OPC    HW2 2811   4.062   4.317   3.543
  621OPC     MW 2812   4.032   4.257   3.502
  622OPC     OW 2813   4.272   1.570   1.290
  622OPC    HW1 2814   4.313   1.600   1.219
  622OPC    HW2 2815   4.274   1.638   1.345
  622OPC     MW 2816   4.278   1.585   1.288
  623OPC     OW 2817   0.177   4.193   0.658
  623OPC    HW1 2818   0.189   4.193   0.744
  623OPC    HW2 2819   0.104   4.146   0.647
  623OPC     MW 2820   0.168   4.186   0.669
  624OPC     OW 2821   5.102   4.804   4.984
  624OPC    HW1 2822   5.103   4.744   5.047
  624OPC    HW2 2823   5.076   4.760   4.913
  624OPC     MW 2824   5.098   4.789   4.983
  625OPC     OW 2825   1.961   3.194   3.546
  625OPC    HW1 2826   1.967   3.263   3.493
  625OPC    HW2 2827   1.893   3.214   3.597
  625OPC     MW 2828   1.952   3.207   3.546
  626OPC     OW 2829   3.317   3.312   0.706
  626OPC    HW1 2830   3.255   3.354   0.750
  626OPC    HW2 2831   3.391   3.344   0.738
  626OPC     MW 2832   3.319   3.323   0.717
  627OPC     OW 2833   0.064   2.664   3.765
  627OPC    HW1 2834   0.032   2.641   3.843
  627OPC    HW2 2835   0.111   2.736   3.782
  627OPC     MW 2836   0.066   2.671   3.779
  628OPC     OW 2837   4.912   1.029   1.531
  628OPC    HW1 2838   4.922   1.091   1.471
  628OPC    HW2 2839   4.849   1.060   1.582
  628OPC     MW 2840   4.904   1.043   1.530
  629OPC     OW 2841   2.869   0.474   0.523
  629OPC    HW1 2842   2.918   0.509   0.587
  629OPC    HW2 2843   2.805   0.532   0.513
  629OPC     MW 2844   2.867   0.488   0.531
  630OPC     OW 2845   0.354   3.345   5.142
  630OPC    HW1 2846   0.305   3.276   5.123
  630OPC    HW2 2847   0.297   3.402   5.177
  630OPC     MW 2848   0.338   3.343   5.144
  631OPC     OW 2849   5.084   2.936   3.984
  631OPC    HW1 2850   0.013   2.946   4.057
  631OPC    HW2 2851   0.025   2.945   3.920
  631OPC     MW 2852   5.100   2.939   3.985
  632OPC     OW 2853   2.301   3.517   4.752
  632OPC    HW1 2854   2.304   3.573   4.820
  632OPC    HW2 2855   2.232   3.545   4.706
  632OPC     MW 2856   2.291   3.530   4.755
  633OPC     OW 2857   1.708   4.767   1.770
  633OPC    HW1 2858   1.644   4.729   1.816
  633OPC    HW2 2859   1.695   4.852   1.785
  633OPC     MW 2860   1.696   4.774   1.779
  634OPC     OW 2861   2.902   4.435   1.450
  634OPC    HW1 2862   2.900   4.510   1.405
  634OPC    HW2 2863   2.870   4.376   1.395
  634OPC     MW 2864   2.897   4.437   1.435
  635OPC     OW 2865   3.443   2.947   4.824
  635OPC    HW1 2866   3.529   2.964   4.820
  635OPC    HW2 2867   3.435   2.894   4.892
  635OPC     MW 2868   3.455   2.942   4.833
  636OPC     OW 2869   0.962   3.936   4.915
  636OPC    HW1 2870   1.029   3.968   4.869
  636OPC    HW2 2871   1.000   3.906   4.988
  636OPC     MW 2872   0.978   3.936   4.919
  637OPC     OW 2873   4.681   4.214   3.928
  637OPC    HW1 2874   4.628   4.195   3.995
  637OPC    HW2 2875   4.681   4.301   3.926
  637OPC     MW 2876   4.673   4.224   3.938
  638OPC     OW 2877   0.611   2.790   3.692
  638OPC    HW1 2878   0.583   2.831   3.620
  638OPC    HW2 2879   0.572   2.712   3.687
  638OPC     MW 2880   0.601   2.785   3.681
  639OPC     OW 2881   1.243   2.951   4.544
  639OPC    HW1 2882   1.189   2.930   4.479
  639OPC    HW2 2883   1.191   2.950   4.615
  639OPC     MW 2884   1.227   2.948   4.545
  640OPC     OW 2885   2.284   2.739   0.275
  640OPC    HW1 2886   2.338   2.758   0.209
  640OPC    HW2 2887   2.327   2.765   0.346
  640OPC     MW 2888   2.298   2.746   0.276
  641OPC     OW 2889   0.058   3.759   3.329
  641OPC    HW1 2890   0.014   3.827   3.299
  641OPC    HW2 2891   0.038   3.695   3.273
  641OPC     MW 2892   0.049   3.759   3.316
  642OPC     OW 2893   4.077   1.661   2.643
  642OPC    HW1 2894   4.154   1.620   2.642
  642OPC    HW2 2895   4.086   1.720   2.579
  642OPC     MW 2896   4.090   1.664   2.633
  643OPC     OW 2897   4.239   0.259   1.798
  643OPC    HW1 2898   4.278   0.316   1.851
  643OPC    HW2 2899   4.155   0.281   1.803
  643OPC     MW 2900   4.232   0.271   1.807
  644OPC     OW 2901   5.107   1.559   4.701
  644OPC    HW1 2902   5.063   1.491   4.670
  644OPC    HW2 2903   0.070   1.528   4.714
  644OPC     MW 2904   5.113   1.545   4.698
  645OPC     OW 2905   3.079   1.877   2.311
  645OPC    HW1 2906   2.993   1.891   2.316
  645OPC    HW2 2907   3.112   1.956   2.293
  645OPC     MW 2908   3.071   1.891   2.309
  646OPC     OW 2909   2.877   0.176   2.289
  646OPC    HW1 2910   2.798   0.157   2.320
  646OPC    HW2 2911   2.880   0.134   2.213
  646OPC     MW 2912   2.866   0.167   2.282
  647OPC     OW 2913   0.413   0.689   1.522
  647OPC    HW1 2914   0.372   0.719   1.452
  647OPC    HW2 2915   0.368   0.617   1.544
  647OPC     MW 2916   0.400   0.683   1.515
  648OPC     OW 2917   1.218   1.490   1.823
  648OPC    HW1 2918   1.287   1.451   1.858
  648OPC    HW2 2919   1.172   1.424   1.789
  648OPC     MW 2920   1.221   1.475   1.823
  649OPC     OW 2921   3.045   2.937   4.921
  649OPC    HW1 2922   3.106   2.937   4.983
  649OPC    HW2 2923   2.995   2.868   4.942
  649OPC     MW 2924   3.047   2.927   4.933
  650OPC     OW 2925   0.826   2.361   4.421
  650OPC    HW1 2926   0.828   2.275   4.431
  650OPC    HW2 2927   0.896   2.388   4.466
  650OPC     MW 2928   0.837   2.352   4.429
  651OPC     OW 2929   0.489   1.515   4.680
  651OPC    HW1 2930   0.413   1.487   4.713
  651OPC    HW2 2931   0.549   1.479   4.732
  651OPC     MW 2932   0.487   1.506   4.693
  652OPC     OW 2933   0.826   1.234   4.073
  652OPC    HW1 2934   0.847   1.311   4.108
  652OPC    HW2 2935   0.842   1.177   4.138
  652OPC     MW 2936   0.831   1.237   4.088
  653OPC     OW 2937   4.948   3.362   4.006
  653OPC    HW1 2938   5.032   3.341   4.017
  653OPC    HW2 2939   4.907   3.284   4.010
  653OPC     MW 2940   4.954   3.347   4.008
  654OPC     OW 2941   3.783   5.011   5.192
  654OPC    HW1 2942   3.761   5.078   5.141
  654OPC    HW2 2943   3.788   5.047   5.271
  654OPC     MW 2944   3.780   5.026   5.196
  655OPC     OW 2945   0.931   1.996   1.472
  655OPC    HW1 2946   0.933   1.971   1.388
  655OPC    HW2 2947   0.852   1.970   1.499
  655OPC     MW 2948   0.920   1.988   1.463
  656OPC     OW 2949   1.408   4.527   1.025
  656OPC    HW1 2950   1.460   4.462   1.050
  656OPC    HW2 2951   1.447   4.559   0.954
  656OPC     MW 2952   1.421   4.522   1.018
  657OPC     OW 2953   1.517   1.793   3.527
  657OPC    HW1 2954   1.474   1.748   3.588
  657OPC    HW2 2955   1.473   1.775   3.454
  657OPC     MW 2956   1.504   1.784   3.525
  658OPC     OW 2957   0.519   3.855   1.664
  658OPC    HW1 2958   0.518   3.768   1.664
  658OPC    HW2 2959   0.502   3.876   1.581
  658OPC     MW 2960   0.516   3.845   1.652
  659OPC     OW 2961   3.466   0.154   3.893
  659OPC    HW1 2962   3.466   0.168   3.807
  659OPC    HW2 2963   3.381   0.147   3.912
  659OPC     MW 2964   3.453   0.155   3.883
  660OPC     OW 2965   4.750   4.578   5.005
  660OPC    HW1 2966   4.739   4.626   4.933
  660OPC    HW2 2967   4.819   4.528   4.986
  660OPC     MW 2968   4.759   4.578   4.992
  661OPC     OW 2969   5.106   3.665   1.658
  661OPC    HW1 2970   0.022   3.619   1.591
  661OPC    HW2 2971   0.037   3.738   1.659
  661OPC     MW 2972   0.000   3.669   1.648
  662OPC     OW 2973   0.593   3.320   2.360
  662OPC    HW1 2974   0.560   3.399   2.379
  662OPC    HW2 2975   0.596   3.281   2.438
  662OPC     MW 2976   0.588   3.326   2.374
  663OPC     OW 2977   2.397   4.722   1.378
  663OPC    HW1 2978   2.441   4.797   1.366
  663OPC    HW2 2979   2.436   4.686   1.447
  663OPC     MW 2980   2.409   4.728   1.386
  664OPC     OW 2981   0.466   3.532   3.575
  664OPC    HW1 2982   0.521   3.595   3.598
  664OPC    HW2 2983   0.476   3.471   3.637
  664OPC     MW 2984   0.475   3.532   3.587
  665OPC     OW 2985   3.273   3.159   2.841
  665OPC    HW1 2986   3.272   3.159   2.928
  665OPC    HW2 2987   3.254   3.076   2.820
  665OPC     MW 2988   3.270   3.147   2.851
  666OPC     OW 2989   2.824   0.120   1.329
  666OPC    HW1 2990   2.838   0.086   1.250
  666OPC    HW2 2991   2.872   0.071   1.382
  666OPC     MW 2992   2.833   0.108   1.325
  667OPC     OW 2993   4.373   4.744   0.334
  667OPC    HW1 2994   4.332   4.677   0.372
  667OPC    HW2 2995   4.326   4.814   0.358
  667OPC     MW 2996   4.360   4.745   0.343
  668OPC     OW 2997   1.036   1.547   2.890
  668OPC    HW1 2998   0.975   1.503   2.934
  668OPC    HW2 2999   1.084   1.583   2.954
  668OPC     MW 3000   1.034   1.546   2.906
  669OPC     OW 3001   0.892   0.579   4.564
  669OPC    HW1 3002   0.932   0.531   4.625
  669OPC    HW2 3003   0.952   0.638   4.542
  669OPC     MW 3004   0.907   0.581   4.570
  670OPC     OW 3005   1.146   2.330   0.675
  670OPC    HW1 3006   1.172   2.404   0.713
  670OPC    HW2 3007   1.202   2.319   0.609
  670OPC     MW 3008   1.158   2.339   0.671
  671OPC     OW 3009   4.012   4.487   2.047
  671OPC    HW1 3010   4.060   4.419   2.073
  671OPC    HW2 3011   4.046   4.555   2.090
  671OPC     MW 3012   4.024   4.487   2.057
  672OPC     OW 3013   1.134   5.044   0.039
  672OPC    HW1 3014   1.153   4.990   0.105
  672OPC    HW2 3015   1.067   5.004   5.362
  672OPC     MW 3016   1.127   5.030   0.043
  673OPC     OW 3017   2.803   3.584   3.504
  673OPC    HW1 3018   2.835   3.663   3.526
  673OPC    HW2 3019   2.797   3.543   3.581
  673OPC     MW 3020   2.807   3.590   3.519
  674OPC     OW 3021   1.508   4.761   4.313
  674OPC    HW1 3022   1.588   4.794   4.322
  674OPC    HW2 3023   1.522   4.683   4.276
  674OPC     MW 3024   1.522   4.754   4.309
  675OPC     OW 3025   1.805   1.785   3.808
  675OPC    HW1 3026   1.792   1.870   3.796
  675OPC    HW2 3027   1.780   1.750   3.733
  675OPC     MW 3028   1.799   1.792   3.795
  676OPC     OW 3029   0.954   0.932   5.033
  676OPC    HW1 3030   0.872   0.955   5.014
  676OPC    HW2 3031   0.966   0.860   4.987
  676OPC     MW 3032   0.944   0.925   5.023
  677OPC     OW 3033   0.842   1.973   2.786
  677OPC    HW1 3034   0.922   1.984   2.820
  677OPC    HW2 3035   0.824   1.889   2.801
  677OPC     MW 3036   0.851   1.962   2.793
  678OPC     OW 3037   4.952   4.592   1.511
  678OPC    HW1 3038   4.994   4.630   1.445
  678OPC    HW2 3039   5.016   4.578   1.570
  678OPC     MW 3040   4.968   4.595   1.510
  679OPC     OW 3041   2.767   1.519   4.066
  679OPC    HW1 3042   2.802   1.446   4.033
  679OPC    HW2 3043   2.681   1.504   4.058
  679OPC     MW 3044   2.759   1.506   4.060
  680OPC     OW 3045   0.046   3.531   0.533
  680OPC    HW1 3046   0.072   3.591   0.591
  680OPC    HW2 3047   0.067   3.456   0.571
  680OPC     MW 3048   0.053   3.529   0.547
  681OPC     OW 3049   0.798   2.405   3.347
  681OPC    HW1 3050   0.800   2.492   3.351
  681OPC    HW2 3051   0.728   2.389   3.297
  681OPC     MW 3052   0.788   2.416   3.340
  682OPC     OW 3053   1.785   4.886   5.226
  682OPC    HW1 3054   1.795   4.819   5.171
  682OPC    HW2 3055   1.698   4.890   5.238
  682OPC     MW 3056   1.773   4.877   5.220
  683OPC     OW 3057   4.123   2.544   4.291
  683OPC    HW1 3058   4.149   2.519   4.212
  683OPC    HW2 3059   4.192   2.589   4.321
  683OPC     MW 3060   4.137   2.547   4.284
  684OPC     OW 3061   0.111   1.451   0.027
  684OPC    HW1 3062   0.070   1.525   0.004
  684OPC    HW2 3063   0.073   1.390   5.342
  684OPC     MW 3064   0.099   1.453   0.016
  685OPC     OW 3065   1.847   1.242   4.469
  685OPC    HW1 3066   1.811   1.254   4.390
  685OPC    HW2 3067   1.917   1.294   4.468
  685OPC     MW 3068   1.852   1.251   4.457
  686OPC     OW 3069   0.155   4.733   3.196
  686OPC    HW1 3070   0.180   4.738   3.113
  686OPC    HW2 3071   0.170   4.813   3.227
  686OPC     MW 3072   0.161   4.746   3.188
  687OPC     OW 3073   1.670   4.053   5.017
  687OPC    HW1 3074   1.711   3.977   5.007
  687OPC    HW2 3075   1.608   4.035   5.075
  687OPC     MW 3076   1.667   4.039   5.024
  688OPC     OW 3077   2.959   0.641   5.001
  688OPC    HW1 3078   2.878   0.643   4.969
  688OPC    HW2 3079   2.994   0.569   4.965
  688OPC     MW 3080   2.952   0.631   4.991
  689OPC     OW 3081   2.887   0.854   4.481
  689OPC    HW1 3082   2.949   0.915   4.479
  689OPC    HW2 3083   2.826   0.885   4.427
  689OPC     MW 3084   2.887   0.868   4.473
  690OPC     OW 3085   4.702   0.199   4.684
  690OPC    HW1 3086   4.626   0.190   4.642
  690OPC    HW2 3087   4.677   0.214   4.767
  690OPC     MW 3088   4.687   0.200   4.690
  691OPC     OW 3089   2.005   4.267   3.516
  691OPC    HW1 3090   1.953   4.227   3.459
  691OPC    HW2 3091   1.961   4.263   3.591
  691OPC     MW 3092   1.991   4.261   3.519
  692OPC     OW 3093   5.096   2.551   4.006
  692OPC    HW1 3094   5.068   2.598   4.074
  692OPC    HW2 3095   5.027   2.501   3.987
  692OPC     MW 3096   5.082   2.551   4.013
  693OPC     OW 3097   1.685   0.065   2.906
  693OPC    HW1 3098   1.700   0.134   2.855
  693OPC    HW2 3099   1.764   0.042   2.934
  693OPC     MW 3100   1.699   0.072   2.903
  694OPC     OW 3101   0.974   4.705   3.632
  694OPC    HW1 3102   0.992   4.756   3.701
  694OPC    HW2 3103   0.988   4.757   3.563
  694OPC     MW 3104   0.979   4.720   3.632
  695OPC     OW 3105   0.949   1.015   0.392
  695OPC    HW1 3106   0.898   0.984   0.455
  695OPC    HW2 3107   1.018   0.961   0.392
  695OPC     MW 3108   0.952   1.003   0.401
  696OPC     OW 3109   4.203   0.558   0.857
  696OPC    HW1 3110   4.203   0.601   0.933
  696OPC    HW2 3111   4.286   0.563   0.831
  696OPC     MW 3112   4.215   0.565   0.864
  697OPC     OW 3113   3.531   4.607   0.744
  697OPC    HW1 3114   3.529   4.693   0.758
  697OPC    HW2 3115   3.448   4.587   0.727
  697OPC     MW 3116   3.518   4.617   0.744
  698OPC     OW 3117   4.570   0.975   1.999
  698OPC    HW1 3118   4.625   1.042   1.989
  698OPC    HW2 3119   4.491   1.013   1.998
  698OPC     MW 3120   4.566   0.991   1.997
  699OPC     OW 3121   2.670   4.174   3.947
  699OPC    HW1 3122   2.698   4.248   3.910
  699OPC    HW2 3123   2.588   4.193   3.969
  699OPC     MW 3124   2.662   4.188   3.945
  700OPC     OW 3125   2.954   3.878   0.596
  700OPC    HW1 3126   2.868   3.879   0.611
  700OPC    HW2 3127   2.983   3.951   0.634
  700OPC     MW 3128   2.946   3.889   0.604
  701OPC     OW 3129   1.092   3.110   3.076
  701OPC    HW1 3130   1.077   3.114   2.990
  701OPC    HW2 3131   1.174   3.136   3.084
  701OPC     MW 3132   1.102   3.114   3.064
  702OPC     OW 3133   2.502   3.915   0.858
  702OPC    HW1 3134   2.478   3.989   0.820
  702OPC    HW2 3135   2.566   3.939   0.912
  702OPC     MW 3136   2.508   3.929   0.860
  703OPC     OW 3137   0.253   2.215   3.797
  703OPC    HW1 3138   0.326   2.247   3.832
  703OPC    HW2 3139   0.278   2.185   3.720
  703OPC     MW 3140   0.267   2.215   3.791
  704OPC     OW 3141   4.663   4.717   4.783
  704OPC    HW1 3142   4.706   4.790   4.762
  704OPC    HW2 3143   4.620   4.697   4.710
  704OPC     MW 3144   4.663   4.725   4.769
  705OPC     OW 3145   1.419   4.325   5.130
  705OPC    HW1 3146   1.393   4.379   5.066
  705OPC    HW2 3147   1.359   4.261   5.128
  705OPC     MW 3148   1.406   4.323   5.120
  706OPC     OW 3149   4.718   2.619   4.001
  706OPC    HW1 3150   4.718   2.646   4.084
  706OPC    HW2 3151   4.716   2.693   3.955
  706OPC     MW 3152   4.718   2.634   4.006
  707OPC     OW 3153   4.687   0.203   1.957
  707OPC    HW1 3154   4.728   0.131   1.986
  707OPC    HW2 3155   4.737   0.268   1.985
  707OPC     MW 3156   4.700   0.202   1.965
  708OPC     OW 3157   4.790   3.115   5.192
  708OPC    HW1 3158   4.803   3.137   5.108
  708OPC    HW2 3159   4.768   3.190   5.230
  708OPC     MW 3160   4.789   3.129   5.185
  709OPC     OW 3161   2.620   0.497   0.979
  709OPC    HW1 3162   2.558   0.440   1.000
  709OPC    HW2 3163   2.692   0.448   0.974
  709OPC     MW 3164   2.622   0.481   0.981
  710OPC     OW 3165   4.903   0.019   0.685
  710OPC    HW1 3166   4.988   0.033   0.670
  710OPC    HW2 3167   4.869   0.014   0.605
  710OPC     MW 3168   4.911   0.020   0.671
  711OPC     OW 3169   1.979   0.081   2.900
  711OPC    HW1 3170   1.958   0.075   2.816
  711OPC    HW2 3171   2.066   0.090   2.899
  711OPC     MW 3172   1.989   0.081   2.888
  712OPC     OW 3173   2.791   3.502   5.081
  712OPC    HW1 3174   2.788   3.422   5.116
  712OPC    HW2 3175   2.828   3.490   5.004
  712OPC     MW 3176   2.796   3.488   5.075
  713OPC     OW 3177   0.027   0.492   2.022
  713OPC    HW1 3178   0.087   0.455   1.971
  713OPC    HW2 3179   0.074   0.535   2.082
  713OPC     MW 3180   0.043   0.493   2.023
  714OPC     OW 3181   0.522   5.023   3.613
  714OPC    HW1 3182   0.488   4.946   3.591
  714OPC    HW2 3183   0.459   5.060   3.660
  714OPC     MW 3184   0.508   5.017   3.617
  715OPC     OW 3185   3.226   2.008   3.426
  715OPC    HW1 3186   3.152   2.043   3.395
  715OPC    HW2 3187   3.270   2.077   3.456
  715OPC     MW 3188   3.221   2.023   3.426
  716OPC     OW 3189   4.119   2.542   0.113
  716OPC    HW1 3190   4.076   2.594   0.169
  716OPC    HW2 3191   4.127   2.467   0.157
  716OPC     MW 3192   4.114   2.539   0.128
  717OPC     OW 3193   1.403   3.015   3.962
  717OPC    HW1 3194   1.389   3.056   4.038
  717OPC    HW2 3195   1.399   3.080   3.903
  717OPC     MW 3196   1.400   3.031   3.964
  718OPC     OW 3197   1.340   0.072   0.441
  718OPC    HW1 3198   1.317   0.133   0.383
  718OPC    HW2 3199   1.269   0.064   0.491
  718OPC     MW 3200   1.326   0.080   0.440
  719OPC     OW 3201   2.134   4.091   2.621
  719OPC    HW1 3202   2.081   4.022   2.621
  719OPC    HW2 3203   2.094   4.147   2.676
  719OPC     MW 3204   2.120   4.089   2.629
  720OPC     OW 3205   4.335   3.257   3.068
  720OPC    HW1 3206   4.369   3.177   3.073
  720OPC    HW2 3207   4.249   3.243   3.074
  720OPC     MW 3208   4.327   3.244   3.070
  721OPC     OW 3209   3.538   4.013   4.750
  721OPC    HW1 3210   3.546   3.987   4.667
  721OPC    HW2 3211   3.548   3.940   4.796
  721OPC     MW 3212   3.541   3.999   4.744
  722OPC     OW 3213   4.543   2.605   1.017
  722OPC    HW1 3214   4.463   2.632   1.038
  722OPC    HW2 3215   4.538   2.518   1.026
  722OPC     MW 3216   4.530   2.596   1.021
  723OPC     OW 3217   4.319   3.833   2.666
  723OPC    HW1 3218   4.239   3.864   2.679
  723OPC    HW2 3219   4.367   3.905   2.652
  723OPC     MW 3220   4.314   3.848   2.666
  724OPC     OW 3221   2.434   4.614   2.515
  724OPC    HW1 3222   2.376   4.617   2.450
  724OPC    HW2 3223   2.393   4.570   2.578
  724OPC     MW 3224   2.419   4.608   2.515
  725OPC     OW 3225   1.312   1.444   3.026
  725OPC    HW1 3226   1.388   1.485   3.037
  725OPC    HW2 3227   1.307   1.434   2.939
  725OPC     MW 3228   1.322   1.449   3.015
  726OPC     OW 3229   4.477   2.474   4.249
  726OPC    HW1 3230   4.477   2.408   4.192
  726OPC    HW2 3231   4.504   2.437   4.323
  726OPC     MW 3232   4.481   2.459   4.251
  727OPC     OW 3233   2.088   0.308   1.814
  727OPC    HW1 3234   2.032   0.276   1.755
  727OPC    HW2 3235   2.126   0.237   1.847
  727OPC     MW 3236   2.085   0.293   1.810
  728OPC     OW 3237   1.462   1.215   3.352
  728OPC    HW1 3238   1.528   1.255   3.310
  728OPC    HW2 3239   1.498   1.192   3.428
  728OPC     MW 3240   1.477   1.218   3.357
  729OPC     OW 3241   1.973   3.765   5.249
  729OPC    HW1 3242   2.043   3.715   5.233
  729OPC    HW2 3243   1.996   3.810   5.320
  729OPC     MW 3244   1.987   3.764   5.257
  730OPC     OW 3245   4.158   3.767   1.172
  730OPC    HW1 3246   4.126   3.807   1.102
  730OPC    HW2 3247   4.145   3.825   1.236
  730OPC     MW 3248   4.151   3.782   1.171
  731OPC     OW 3249   4.319   4.272   5.328
  731OPC    HW1 3250   4.261   4.213   5.300
  731OPC    HW2 3251   4.366   4.228   0.023
  731OPC     MW 3252   4.317   4.257   5.333
  732OPC     OW 3253   2.060   4.322   0.798
  732OPC    HW1 3254   2.012   4.339   0.869
  732OPC    HW2 3255   2.142   4.332   0.826
  732OPC     MW 3256   2.065   4.326   0.813
  733OPC     OW 3257   2.310   2.557   0.753
  733OPC    HW1 3258   2.334   2.628   0.797
  733OPC    HW2 3259   2.381   2.537   0.706
  733OPC     MW 3260   2.324   2.564   0.752
  734OPC     OW 3261   0.385   4.089   4.395
  734OPC    HW1 3262   0.421   4.126   4.466
  734OPC    HW2 3263   0.409   4.006   4.401
  734OPC     MW 3264   0.394   4.082   4.406
  735OPC     OW 3265   4.809   2.472   0.299
  735OPC    HW1 3266   4.727   2.493   0.281
  735OPC    HW2 3267   4.856   2.525   0.247
  735OPC     MW 3268   4.804   2.483   0.289
  736OPC     OW 3269   1.730   0.772   3.681
  736OPC    HW1 3270   1.644   0.775   3.693
  736OPC    HW2 3271   1.742   0.696   3.639
  736OPC     MW 3272   1.719   0.761   3.676
  737OPC     OW 3273   2.738   2.663   1.675
  737OPC    HW1 3274   2.689   2.672   1.747
  737OPC    HW2 3275   2.772   2.584   1.684
  737OPC     MW 3276   2.736   2.653   1.687
  738OPC     OW 3277   1.281   0.245   2.237
  738OPC    HW1 3278   1.289   0.161   2.258
  738OPC    HW2 3279   1.200   0.265   2.262
  738OPC     MW 3280   1.270   0.236   2.244
  739OPC     OW 3281   0.113   1.288   1.701
  739OPC    HW1 3282   0.184   1.257   1.662
  739OPC    HW2 3283   0.118   1.256   1.782
  739OPC     MW 3284   0.124   1.279   1.707
  740OPC     OW 3285   4.807   1.732   4.631
  740OPC    HW1 3286   4.802   1.728   4.718
  740OPC    HW2 3287   4.788   1.815   4.613
  740OPC     MW 3288   4.803   1.744   4.641
  741OPC     OW 3289   3.410   5.000   3.837
  741OPC    HW1 3290   3.489   5.029   3.860
  741OPC    HW2 3291   3.368   5.072   3.814
  741OPC     MW 3292   3.416   5.015   3.837
  742OPC     OW 3293   3.201   3.962   5.129
  742OPC    HW1 3294   3.279   3.994   5.150
  742OPC    HW2 3295   3.183   4.000   5.052
  742OPC     MW 3296   3.210   3.972   5.121
  743OPC     OW 3297   0.164   2.722   2.390
  743OPC    HW1 3298   0.178   2.680   2.315
  743OPC    HW2 3299   0.077   2.723   2.397
  743OPC     MW 3300   0.153   2.716   2.380
  744OPC     OW 3301   0.566   4.411   0.848
  744OPC    HW1 3302   0.595   4.441   0.925
  744OPC    HW2 3303   0.579   4.325   0.854
  744OPC     MW 3304   0.572   4.403   0.860
  745OPC     OW 3305   3.711   2.895   1.178
  745OPC    HW1 3306   3.681   2.975   1.195
  745OPC    HW2 3307   3.672   2.873   1.103
  745OPC     MW 3308   3.701   2.903   1.169
  746OPC     OW 3309   2.575   4.841   1.756
  746OPC    HW1 3310   2.532   4.843   1.832
  746OPC    HW2 3311   2.551   4.915   1.717
  746OPC     MW 3312   2.565   4.852   1.762
  747OPC     OW 3313   3.532   0.333   2.632
  747OPC    HW1 3314   3.557   0.379   2.701
  747OPC    HW2 3315   3.578   0.259   2.638
  747OPC     MW 3316   3.542   0.329   2.643
  748OPC     OW 3317   3.380   1.098   0.338
  748OPC    HW1 3318   3.356   1.141   0.410
  748OPC    HW2 3319   3.465   1.083   0.350
  748OPC     MW 3320   3.389   1.102   0.350
  749OPC     OW 3321   0.853   3.605   4.612
  749OPC    HW1 3322   0.823   3.656   4.676
  749OPC    HW2 3323   0.791   3.544   4.603
  749OPC     MW 3324   0.839   3.603   4.620
  750OPC     OW 3325   0.404   2.403   2.125
  750OPC    HW1 3326   0.460   2.463   2.097
  750OPC    HW2 3327   0.449   2.358   2.185
  750OPC     MW 3328   0.419   2.405   2.130
  751OPC     OW 3329   3.989   4.604   5.291
  751OPC    HW1 3330   3.911   4.644   5.282
  751OPC    HW2 3331   3.972   4.521   5.270
  751OPC     MW 3332   3.975   4.598   5.287
  752OPC     OW 3333   2.868   4.452   2.440
  752OPC    HW1 3334   2.880   4.515   2.500
  752OPC    HW2 3335   2.854   4.497   2.367
  752OPC     MW 3336   2.868   4.468   2.438
  753OPC     OW 3337   3.327   4.992   4.114
  753OPC    HW1 3338   3.348   4.987   4.030
  753OPC    HW2 3339   3.247   4.957   4.117
  753OPC     MW 3340   3.318   4.986   4.102
  754OPC     OW 3341   3.357   2.115   4.218
  754OPC    HW1 3342   3.440   2.123   4.242
  754OPC    HW2 3343   3.337   2.032   4.237
  754OPC     MW 3344   3.366   2.104   4.224
  755OPC     OW 3345   4.440   4.297   3.435
  755OPC    HW1 3346   4.377   4.267   3.384
  755OPC    HW2 3347   4.400   4.315   3.510
  755OPC     MW 3348   4.425   4.295   3.439
  756OPC     OW 3349   0.580   0.707   0.405
  756OPC    HW1 3350   0.566   0.621   0.397
  756OPC    HW2 3351   0.656   0.711   0.449
  756OPC     MW 3352   0.589   0.695   0.410
  757OPC     OW 3353   1.868   4.230   4.698
  757OPC    HW1 3354   1.935   4.174   4.688
  757OPC    HW2 3355   1.894   4.282   4.763
  757OPC     MW 3356   1.882   4.229   4.706
  758OPC     OW 3357   4.374   1.206   4.618
  758OPC    HW1 3358   4.333   1.129   4.618
  758OPC    HW2 3359   4.427   1.201   4.549
  758OPC     MW 3360   4.376   1.194   4.608
  759OPC     OW 3361   1.944   2.223   0.836
  759OPC    HW1 3362   1.923   2.221   0.920
  759OPC    HW2 3363   1.888   2.280   0.802
  759OPC     MW 3364   1.933   2.231   0.843
  760OPC     OW 3365   0.163   4.959   3.357
  760OPC    HW1 3366   0.123   4.925   3.427
  760OPC    HW2 3367   0.168   5.044   3.376
  760OPC     MW 3368   0.158   4.967   3.370
  761OPC     OW 3369   4.874   5.126   3.473
  761OPC    HW1 3370   4.884   5.046   3.441
  761OPC    HW2 3371   4.902   5.120   3.555
  761OPC     MW 3372   4.880   5.114   3.480
  762OPC     OW 3373   4.664   0.198   1.246
  762OPC    HW1 3374   4.619   0.139   1.200
  762OPC    HW2 3375   4.649   0.273   1.203
  762OPC     MW 3376   4.655   0.200   1.233
  763OPC     OW 3377   3.534   2.963   1.774
  763OPC    HW1 3378   3.562   2.897   1.724
  763OPC    HW2 3379   3.539   2.932   1.855
  763OPC     MW 3380   3.539   2.949   1.778
  764OPC     OW 3381   3.789   0.066   4.414
  764OPC    HW1 3382   3.842   0.130   4.441
  764OPC    HW2 3383   3.722   0.108   4.378
  764OPC     MW 3384   3.787   0.082   4.413
  765OPC     OW 3385   1.021   4.894   3.424
  765OPC    HW1 3386   1.103   4.876   3.401
  765OPC    HW2 3387   1.015   4.981   3.413
  765OPC     MW 3388   1.032   4.904   3.419
  766OPC     OW 3389   3.144   3.045   0.009
  766OPC    HW1 3390   3.163   3.008   5.296
  766OPC    HW2 3391   3.118   2.978   0.058
  766OPC     MW 3392   3.143   3.030   0.005
  767OPC     OW 3393   2.956   0.674   1.749
  767OPC    HW1 3394   2.878   0.686   1.785
  767OPC    HW2 3395   3.011   0.711   1.805
  767OPC     MW 3396   2.953   0.681   1.762
  768OPC     OW 3397   2.188   2.279   4.187
  768OPC    HW1 3398   2.255   2.335   4.187
  768OPC    HW2 3399   2.118   2.330   4.177
  768OPC     MW 3400   2.188   2.295   4.186
  769OPC     OW 3401   3.789   4.855   3.977
  769OPC    HW1 3402   3.736   4.799   4.017
  769OPC    HW2 3403   3.741   4.928   3.971
  769OPC     MW 3404   3.774   4.858   3.982
  770OPC     OW 3405   0.422   3.210   0.730
  770OPC    HW1 3406   0.498   3.178   0.757
  770OPC    HW2 3407   0.423   3.293   0.759
  770OPC     MW 3408   0.433   3.218   0.738
  771OPC     OW 3409   3.357   4.097   4.202
  771OPC    HW1 3410   3.395   4.155   4.148
  771OPC    HW2 3411   3.345   4.142   4.275
  771OPC     MW 3412   3.361   4.112   4.205
  772OPC     OW 3413   4.637   1.264   0.974
  772OPC    HW1 3414   4.640   1.350   0.961
  772OPC    HW2 3415   4.639   1.256   1.061
  772OPC     MW 3416   4.638   1.275   0.985
  773OPC     OW 3417   1.106   3.700   0.051
  773OPC    HW1 3418   1.186   3.664   0.054
  773OPC    HW2 3419   1.067   3.669   0.123
  773OPC     MW 3420   1.112   3.690   0.062
  774OPC     OW 3421   4.865   3.731   2.820
  774OPC    HW1 3422   4.862   3.763   2.739
  774OPC    HW2 3423   4.865   3.803   2.870
  774OPC     MW 3424   4.865   3.747   2.815
  775OPC     OW 3425   2.330   3.707   4.957
  775OPC    HW1 3426   2.358   3.780   4.919
  775OPC    HW2 3427   2.401   3.677   4.999
  775OPC     MW 3428   2.345   3.713   4.958
  776OPC     OW 3429   1.611   4.320   1.070
  776OPC    HW1 3430   1.691   4.322   1.035
  776OPC    HW2 3431   1.624   4.289   1.150
  776OPC     MW 3432   1.625   4.316   1.077
  777OPC     OW 3433   1.123   1.055   4.429
  777OPC    HW1 3434   1.197   1.020   4.400
  777OPC    HW2 3435   1.142   1.139   4.438
  777OPC     MW 3436   1.137   1.062   4.426
  778OPC     OW 3437   3.680   1.011   0.317
  778OPC    HW1 3438   3.717   0.932   0.313
  778OPC    HW2 3439   3.670   1.023   0.403
  778OPC     MW 3440   3.684   1.001   0.329
  779OPC     OW 3441   3.133   3.103   3.616
  779OPC    HW1 3442   3.082   3.043   3.578
  779OPC    HW2 3443   3.173   3.058   3.679
  779OPC     MW 3444   3.131   3.087   3.620
  780OPC     OW 3445   3.722   1.401   1.603
  780OPC    HW1 3446   3.712   1.452   1.533
  780OPC    HW2 3447   3.798   1.361   1.587
  780OPC     MW 3448   3.732   1.403   1.590
  781OPC     OW 3449   0.006   2.824   1.639
  781OPC    HW1 3450   0.067   2.875   1.675
  781OPC    HW2 3451   5.049   2.862   1.661
  781OPC     MW 3452   0.004   2.837   1.648
  782OPC     OW 3453   4.768   2.005   4.584
  782OPC    HW1 3454   4.855   2.008   4.594
  782OPC    HW2 3455   4.737   2.021   4.664
  782OPC     MW 3456   4.776   2.008   4.597
  783OPC     OW 3457   2.505   2.328   2.684
  783OPC    HW1 3458   2.568   2.371   2.726
  783OPC    HW2 3459   2.501   2.252   2.726
  783OPC     MW 3460   2.514   2.323   2.696
  784OPC     OW 3461   1.167   2.457   3.141
  784OPC    HW1 3462   1.120   2.501   3.083
  784OPC    HW2 3463   1.229   2.418   3.093
  784OPC     MW 3464   1.169   2.458   3.125
  785OPC     OW 3465   4.104   1.048   1.571
  785OPC    HW1 3466   4.170   1.043   1.515
  785OPC    HW2 3467   4.068   1.126   1.554
  785OPC     MW 3468   4.108   1.059   1.560
  786OPC     OW 3469   3.169   3.645   3.248
  786OPC    HW1 3470   3.134   3.603   3.316
  786OPC    HW2 3471   3.190   3.723   3.280
  786OPC     MW 3472   3.167   3.650   3.263
  787OPC     OW 3473   4.626   1.358   2.214
  787OPC    HW1 3474   4.706   1.387   2.230
  787OPC    HW2 3475   4.618   1.289   2.267
  787OPC     MW 3476   4.636   1.352   2.224
  788OPC     OW 3477   3.527   5.160   0.792
  788OPC    HW1 3478   3.481   0.021   0.862
  788OPC    HW2 3479   3.513   5.074   0.786
  788OPC     MW 3480   3.518   5.151   0.801
  789OPC     OW 3481   4.272   1.512   4.921
  789OPC    HW1 3482   4.293   1.428   4.931
  789OPC    HW2 3483   4.294   1.548   4.998
  789OPC     MW 3484   4.278   1.505   4.934
  790OPC     OW 3485   2.689   2.664   0.455
  790OPC    HW1 3486   2.761   2.668   0.504
  790OPC    HW2 3487   2.700   2.591   0.408
  790OPC     MW 3488   2.701   2.654   0.455
  791OPC     OW 3489   0.092   3.274   4.056
  791OPC    HW1 3490   0.122   3.344   4.097
  791OPC    HW2 3491   0.129   3.278   3.977
  791OPC     MW 3492   0.102   3.285   4.050
  792OPC     OW 3493   3.600   1.924   0.024
  792OPC    HW1 3494   3.653   1.855   0.026
  792OPC    HW2 3495   3.521   1.888   0.012
  792OPC     MW 3496   3.596   1.908   0.022
  793OPC     OW 3497   3.277   3.450   2.812
  793OPC    HW1 3498   3.214   3.464   2.871
  793OPC    HW2 3499   3.276   3.363   2.803
  793OPC     MW 3500   3.267   3.439   2.819
  794OPC     OW 3501   1.338   0.026   3.196
  794OPC    HW1 3502   1.344   0.025   3.109
  794OPC    HW2 3503   1.397   5.131   3.222
  794OPC     MW 3504   1.347   0.017   3.187
  795OPC     OW 3505   2.721   3.935   1.027
  795OPC    HW1 3506   2.765   3.869   0.989
  795OPC    HW2 3507   2.757   4.006   0.992
  795OPC     MW 3508   2.733   3.936   1.016
  796OPC     OW 3509   2.106   2.113   0.342
  796OPC    HW1 3510   2.107   2.191   0.382
  796OPC    HW2 3511   2.039   2.072   0.380
  796OPC     MW 3512   2.096   2.119   0.354
  797OPC     OW 3513   3.685   0.104   2.671
  797OPC    HW1 3514   3.687   0.092   2.757
  797OPC    HW2 3515   3.764   0.137   2.653
  797OPC     MW 3516   3.697   0.107   2.681
  798OPC     OW 3517   3.276   0.626   4.652
  798OPC    HW1 3518   3.204   0.612   4.605
  798OPC    HW2 3519   3.246   0.640   4.733
  798OPC     MW 3520   3.261   0.626   4.657
  799OPC     OW 3521   4.609   2.238   3.566
  799OPC    HW1 3522   4.666   2.293   3.603
  799OPC    HW2 3523   4.540   2.289   3.548
  799OPC     MW 3524   4.607   2.254   3.569
  800OPC     OW 3525   0.769   0.704   3.467
  800OPC    HW1 3526   0.760   0.715   3.553
  800OPC    HW2 3527   0.710   0.759   3.433
  800OPC     MW 3528   0.759   0.714   3.475
  801OPC     OW 3529   2.974   4.955   1.218
  801OPC    HW1 3530   2.946   5.021   1.168
  801OPC    HW2 3531   3.001   4.996   1.291
  801OPC     MW 3532   2.974   4.971   1.222
  802OPC     OW 3533   4.374   2.626   0.040
  802OPC    HW1 3534   4.369   2.699   5.357
  802OPC    HW2 3535   4.291   2.609   0.060
  802OPC     MW 3536   4.361   2.634   0.036
  803OPC     OW 3537   4.116   2.409   2.701
  803OPC    HW1 3538   4.197   2.436   2.685
  803OPC    HW2 3539   4.068   2.481   2.688
  803OPC     MW 3540   4.121   2.424   2.697
  804OPC     OW 3541   4.537   0.481   4.611
  804OPC    HW1 3542   4.480   0.537   4.576
  804OPC    HW2 3543   4.506   0.403   4.586
  804OPC     MW 3544   4.524   0.478   4.602
  805OPC     OW 3545   3.716   4.257   2.754
  805OPC    HW1 3546   3.797   4.229   2.766
  805OPC    HW2 3547   3.724   4.344   2.751
  805OPC     MW 3548   3.729   4.266   2.755
  806OPC     OW 3549   4.428   1.772   2.215
  806OPC    HW1 3550   4.498   1.742   2.172
  806OPC    HW2 3551   4.434   1.735   2.294
  806OPC     MW 3552   4.439   1.762   2.220
  807OPC     OW 3553   3.038   0.609   4.489
  807OPC    HW1 3554   2.981   0.545   4.503
  807OPC    HW2 3555   2.988   0.680   4.483
  807OPC     MW 3556   3.022   0.610   4.490
  808OPC     OW 3557   4.922   0.582   0.038
  808OPC    HW1 3558   4.913   0.666   0.059
  808OPC    HW2 3559   4.843   0.560   0.008
  808OPC     MW 3560   4.909   0.591   0.037
  809OPC     OW 3561   2.923   1.015   1.385
  809OPC    HW1 3562   2.930   0.932   1.410
  809OPC    HW2 3563   2.898   1.056   1.457
  809OPC     MW 3564   2.920   1.009   1.399
  810OPC     OW 3565   0.189   3.984   3.060
  810OPC    HW1 3566   0.156   4.030   3.127
  810OPC    HW2 3567   0.223   4.045   3.008
  810OPC     MW 3568   0.189   4.000   3.062
  811OPC     OW 3569   4.343   2.582   4.658
  811OPC    HW1 3570   4.390   2.575   4.731
  811OPC    HW2 3571   4.260   2.581   4.687
  811OPC     MW 3572   4.337   2.581   4.673
  812OPC     OW 3573   2.182   0.289   4.037
  812OPC    HW1 3574   2.190   0.332   3.962
  812OPC    HW2 3575   2.117   0.331   4.078
  812OPC     MW 3576   2.174   0.302   4.032
  813OPC     OW 3577   2.350   4.748   3.460
  813OPC    HW1 3578   2.300   4.719   3.394
  813OPC    HW2 3579   2.429   4.756   3.423
  813OPC     MW 3580   2.354   4.745   3.445
  814OPC     OW 3581   3.418   3.231   3.931
  814OPC    HW1 3582   3.411   3.312   3.900
  814OPC    HW2 3583   3.429   3.243   4.017
  814OPC     MW 3584   3.419   3.245   3.939
  815OPC     OW 3585   1.465   3.442   3.167
  815OPC    HW1 3586   1.543   3.438   3.205
  815OPC    HW2 3587   1.484   3.461   3.084
  815OPC     MW 3588   1.479   3.444   3.160
  816OPC     OW 3589   4.874   4.354   1.374
  816OPC    HW1 3590   4.945   4.359   1.323
  816OPC    HW2 3591   4.881   4.425   1.425
  816OPC     MW 3592   4.886   4.365   1.374
  817OPC     OW 3593   3.797   1.972   4.471
  817OPC    HW1 3594   3.791   1.937   4.392
  817OPC    HW2 3595   3.883   1.985   4.482
  817OPC     MW 3596   3.809   1.969   4.461
  818OPC     OW 3597   0.150   0.638   5.138
  818OPC    HW1 3598   0.211   0.578   5.158
  818OPC    HW2 3599   0.192   0.692   5.083
  818OPC     MW 3600   0.165   0.637   5.133
  819OPC     OW 3601   3.815   3.947   4.170
  819OPC    HW1 3602   3.851   3.894   4.229
  819OPC    HW2 3603   3.730   3.933   4.178
  819OPC     MW 3604   3.808   3.937   4.180
  820OPC     OW 3605   0.166   3.506   5.264
  820OPC    HW1 3606   0.127   3.470   5.333
  820OPC    HW2 3607   0.197   3.581   5.296
  820OPC     MW 3608   0.165   3.512   5.279
  821OPC     OW 3609   4.839   4.848   3.392
  821OPC    HW1 3610   4.770   4.867   3.342
  821OPC    HW2 3611   4.905   4.844   3.335
  821OPC     MW 3612   4.839   4.850   3.376
  822OPC     OW 3613   0.262   0.473   3.253
  822OPC    HW1 3614   0.295   0.463   3.173
  822OPC    HW2 3615   0.192   0.523   3.240
  822OPC     MW 3616   0.257   0.479   3.239
  823OPC     OW 3617   1.726   4.208   0.757
  823OPC    HW1 3618   1.800   4.162   0.757
  823OPC    HW2 3619   1.668   4.154   0.722
  823OPC     MW 3620   1.728   4.193   0.752
  824OPC     OW 3621   3.006   0.061   0.562
  824OPC    HW1 3622   2.931   0.105   0.564
  824OPC    HW2 3623   3.053   0.096   0.626
  824OPC     MW 3624   3.002   0.073   0.572
  825OPC     OW 3625   4.758   4.641   2.128
  825OPC    HW1 3626   4.776   4.715   2.085
  825OPC    HW2 3627   4.687   4.661   2.174
  825OPC     MW 3628   4.750   4.655   2.128
  826OPC     OW 3629   2.422   3.750   1.822
  826OPC    HW1 3630   2.474   3.780   1.885
  826OPC    HW2 3631   2.378   3.820   1.796
  826OPC     MW 3632   2.423   3.765   1.827
  827OPC     OW 3633   2.529   1.585   2.903
  827OPC    HW1 3634   2.502   1.645   2.961
  827OPC    HW2 3635   2.492   1.612   2.828
  827OPC     MW 3636   2.519   1.598   2.900
  828OPC     OW 3637   3.607   4.113   2.972
  828OPC    HW1 3638   3.636   4.147   2.898
  828OPC    HW2 3639   3.611   4.027   2.958
  828OPC     MW 3640   3.612   4.105   2.959
  829OPC     OW 3641   0.438   1.251   3.350
  829OPC    HW1 3642   0.389   1.203   3.404
  829OPC    HW2 3643   0.504   1.278   3.399
  829OPC     MW 3644   0.440   1.248   3.365
  830OPC     OW 3645   4.497   3.857   1.425
  830OPC    HW1 3646   4.462   3.785   1.391
  830OPC    HW2 3647   4.500   3.912   1.358
  830OPC     MW 3648   4.492   3.854   1.410
  831OPC     OW 3649   4.222   4.173   3.290
  831OPC    HW1 3650   4.236   4.108   3.347
  831OPC    HW2 3651   4.267   4.148   3.220
  831OPC     MW 3652   4.231   4.160   3.288
  832OPC     OW 3653   4.723   3.308   0.977
  832OPC    HW1 3654   4.777   3.250   0.941
  832OPC    HW2 3655   4.774   3.353   1.031
  832OPC     MW 3656   4.738   3.306   0.980
  833OPC     OW 3657   0.157   3.896   1.660
  833OPC    HW1 3658   0.094   3.923   1.714
  833OPC    HW2 3659   0.222   3.874   1.714
  833OPC     MW 3660   0.157   3.897   1.676
  834OPC     OW 3661   3.478   4.149   1.485
  834OPC    HW1 3662   3.545   4.114   1.442
  834OPC    HW2 3663   3.440   4.201   1.426
  834OPC     MW 3664   3.482   4.152   1.470
  835OPC     OW 3665   2.286   0.501   1.195
  835OPC    HW1 3666   2.315   0.449   1.131
  835OPC    HW2 3667   2.202   0.512   1.177
  835OPC     MW 3668   2.278   0.495   1.183
  836OPC     OW 3669   0.158   2.884   3.525
  836OPC    HW1 3670   0.074   2.861   3.524
  836OPC    HW2 3671   0.167   2.924   3.603
  836OPC     MW 3672   0.147   2.887   3.537
  837OPC     OW 3673   0.904   3.043   1.010
  837OPC    HW1 3674   0.951   3.099   1.057
  837OPC    HW2 3675   0.952   3.032   0.937
  837OPC     MW 3676   0.918   3.050   1.006
  838OPC     OW 3677   1.246   4.875   0.965
  838OPC    HW1 3678   1.178   4.926   0.945
  838OPC    HW2 3679   1.210   4.796   0.975
  838OPC     MW 3680   1.231   4.871   0.964
  839OPC     OW 3681   3.649   0.789   3.119
  839OPC    HW1 3682   3.677   0.720   3.165
  839OPC    HW2 3683   3.568   0.803   3.149
  839OPC     MW 3684   3.641   0.781   3.130
  840OPC     OW 3685   2.850   0.396   4.227
  840OPC    HW1 3686   2.793   0.374   4.165
  840OPC    HW2 3687   2.923   0.354   4.205
  840OPC     MW 3688   2.852   0.387   4.215
  841OPC     OW 3689   4.822   1.079   5.056
  841OPC    HW1 3690   4.793   0.997   5.063
  841OPC    HW2 3691   4.752   1.124   5.030
  841OPC     MW 3692   4.807   1.074   5.053
  842OPC     OW 3693   1.624   3.610   3.642
  842OPC    HW1 3694   1.562   3.630   3.584
  842OPC    HW2 3695   1.585   3.621   3.719
  842OPC     MW 3696   1.609   3.615   3.645
  843OPC     OW 3697   1.163   0.981   1.027
  843OPC    HW1 3698   1.150   0.940   1.103
  843OPC    HW2 3699   1.131   1.061   1.042
  843OPC     MW 3700   1.156   0.987   1.041
  844OPC     OW 3701   2.680   1.976   4.042
  844OPC    HW1 3702   2.695   1.961   3.957
  844OPC    HW2 3703   2.670   2.063   4.046
  844OPC     MW 3704   2.681   1.987   4.030
  845OPC     OW 3705   1.041   4.407   3.268
  845OPC    HW1 3706   0.991   4.335   3.265
  845OPC    HW2 3707   0.992   4.467   3.227
  845OPC     MW 3708   1.026   4.405   3.261
  846OPC     OW 3709   1.570   2.851   3.612
  846OPC    HW1 3710   1.623   2.835   3.545
  846OPC    HW2 3711   1.554   2.936   3.607
  846OPC     MW 3712   1.575   2.861   3.602
  847OPC     OW 3713   1.014   3.535   3.853
  847OPC    HW1 3714   0.930   3.558   3.847
  847OPC    HW2 3715   1.055   3.596   3.807
  847OPC     MW 3716   1.008   3.547   3.845
  848OPC     OW 3717   3.381   2.244   5.273
  848OPC    HW1 3718   3.441   2.190   5.240
  848OPC    HW2 3719   3.366   2.212   5.353
  848OPC     MW 3720   3.388   2.231   5.280
  849OPC     OW 3721   2.267   0.347   0.125
  849OPC    HW1 3722   2.330   0.347   0.064
  849OPC    HW2 3723   2.199   0.311   0.084
  849OPC     MW 3724   2.266   0.342   0.110
  850OPC     OW 3725   0.568   3.194   0.369
  850OPC    HW1 3726   0.494   3.168   0.406
  850OPC    HW2 3727   0.585   3.132   0.310
  850OPC     MW 3728   0.560   3.181   0.366
  851OPC     OW 3729   4.419   0.311   1.595
  851OPC    HW1 3730   4.357   0.305   1.655
  851OPC    HW2 3731   4.405   0.389   1.559
  851OPC     MW 3732   4.408   0.322   1.598
  852OPC     OW 3733   3.389   1.759   1.202
  852OPC    HW1 3734   3.407   1.844   1.211
  852OPC    HW2 3735   3.370   1.734   1.283
  852OPC     MW 3736   3.389   1.768   1.215
  853OPC     OW 3737   3.501   4.032   0.886
  853OPC    HW1 3738   3.529   3.953   0.910
  853OPC    HW2 3739   3.546   4.087   0.936
  853OPC     MW 3740   3.512   4.028   0.897
  854OPC     OW 3741   1.634   0.105   5.347
  854OPC    HW1 3742   1.563   0.083   0.027
  854OPC    HW2 3743   1.683   0.146   0.042
  854OPC     MW 3744   1.631   0.108   5.362
  855OPC     OW 3745   2.225   5.054   2.324
  855OPC    HW1 3746   2.178   4.992   2.284
  855OPC    HW2 3747   2.172   5.123   2.325
  855OPC     MW 3748   2.210   5.055   2.318
  856OPC     OW 3749   0.651   2.622   0.830
  856OPC    HW1 3750   0.735   2.623   0.806
  856OPC    HW2 3751   0.649   2.673   0.901
  856OPC     MW 3752   0.663   2.630   0.837
  857OPC     OW 3753   1.663   2.780   1.091
  857OPC    HW1 3754   1.736   2.737   1.068
  857OPC    HW2 3755   1.617   2.782   1.017
  857OPC     MW 3756   1.667   2.774   1.077
  858OPC     OW 3757   0.344   4.600   3.773
  858OPC    HW1 3758   0.368   4.657   3.712
  858OPC    HW2 3759   0.308   4.535   3.728
  858OPC     MW 3760   0.342   4.599   3.758
  859OPC     OW 3761   0.494   5.127   1.159
  859OPC    HW1 3762   0.514   5.066   1.218
  859OPC    HW2 3763   0.526   0.038   1.193
  859OPC     MW 3764   0.502   5.129   1.173
  860OPC     OW 3765   3.336   0.463   2.921
  860OPC    HW1 3766   3.422   0.457   2.907
  860OPC    HW2 3767   3.326   0.430   3.001
  860OPC     MW 3768   3.347   0.457   2.931
  861OPC     OW 3769   1.367   4.501   4.922
  861OPC    HW1 3770   1.345   4.585   4.928
  861OPC    HW2 3771   1.429   4.500   4.860
  861OPC     MW 3772   1.373   4.513   4.914
  862OPC     OW 3773   1.788   3.149   4.501
  862OPC    HW1 3774   1.796   3.160   4.415
  862OPC    HW2 3775   1.784   3.063   4.511
  862OPC     MW 3776   1.789   3.138   4.490
  863OPC     OW 3777   1.165   1.243   3.675
  863OPC    HW1 3778   1.097   1.234   3.728
  863OPC    HW2 3779   1.136   1.296   3.612
  863OPC     MW 3780   1.151   1.249   3.673
  864OPC     OW 3781   2.916   2.885   1.617
  864OPC    HW1 3782   2.863   2.820   1.642
  864OPC    HW2 3783   2.882   2.955   1.655
  864OPC     MW 3784   2.903   2.886   1.626
  865OPC     OW 3785   3.254   0.382   3.185
  865OPC    HW1 3786   3.199   0.319   3.159
  865OPC    HW2 3787   3.201   0.451   3.197
  865OPC     MW 3788   3.238   0.383   3.183
  866OPC     OW 3789   2.972   1.313   2.406
  866OPC    HW1 3790   3.038   1.324   2.462
  866OPC    HW2 3791   2.999   1.353   2.334
  866OPC     MW 3792   2.986   1.320   2.404
  867OPC     OW 3793   3.660   1.150   3.253
  867OPC    HW1 3794   3.700   1.224   3.275
  867OPC    HW2 3795   3.722   1.089   3.260
  867OPC     MW 3796   3.675   1.152   3.257
  868OPC     OW 3797   2.767   3.840   2.517
  868OPC    HW1 3798   2.718   3.877   2.578
  868OPC    HW2 3799   2.844   3.880   2.524
  868OPC     MW 3800   2.771   3.851   2.527
  869OPC     OW 3801   0.084   0.118   3.191
  869OPC    HW1 3802   0.059   0.198   3.166
  869OPC    HW2 3803   0.083   0.122   3.278
  869OPC     MW 3804   0.080   0.130   3.200
  870OPC     OW 3805   0.675   0.641   1.413
  870OPC    HW1 3806   0.674   0.678   1.334
  870OPC    HW2 3807   0.593   0.648   1.440
  870OPC     MW 3808   0.663   0.647   1.405
  871OPC     OW 3809   0.672   4.898   4.400
  871OPC    HW1 3810   0.639   4.972   4.367
  871OPC    HW2 3811   0.736   4.877   4.345
  871OPC     MW 3812   0.676   4.906   4.387
  872OPC     OW 3813   0.145   1.199   0.381
  872OPC    HW1 3814   0.133   1.285   0.367
  872OPC    HW2 3815   0.209   1.178   0.325
  872OPC     MW 3816   0.153   1.209   0.371
  873OPC     OW 3817   3.788   2.972   3.611
  873OPC    HW1 3818   3.729   3.000   3.668
  873OPC    HW2 3819   3.833   3.044   3.591
  873OPC     MW 3820   3.786   2.987   3.616
  874OPC     OW 3821   4.564   2.276   0.134
  874OPC    HW1 3822   4.636   2.228   0.146
  874OPC    HW2 3823   4.502   2.216   0.121
  874OPC     MW 3824   4.566   2.260   0.134
  875OPC     OW 3825   2.842   0.424   3.208
  875OPC    HW1 3826   2.794   0.359   3.242
  875OPC    HW2 3827   2.854   0.399   3.126
  875OPC     MW 3828   2.837   0.411   3.201
  876OPC     OW 3829   4.102   4.365   2.624
  876OPC    HW1 3830   4.044   4.408   2.575
  876OPC    HW2 3831   4.162   4.426   2.643
  876OPC     MW 3832   4.102   4.380   2.620
  877OPC     OW 3833   0.215   4.223   4.214
  877OPC    HW1 3834   0.261   4.178   4.272
  877OPC    HW2 3835   0.276   4.259   4.163
  877OPC     MW 3836   0.231   4.222   4.215
  878OPC     OW 3837   0.540   5.142   4.324
  878OPC    HW1 3838   0.465   5.116   4.288
  878OPC    HW2 3839   0.525   5.136   4.410
  878OPC     MW 3840   0.527   5.137   4.331
  879OPC     OW 3841   1.288   2.025   1.497
  879OPC    HW1 3842   1.365   2.015   1.538
  879OPC    HW2 3843   1.232   1.982   1.549
  879OPC     MW 3844   1.291   2.017   1.511
  880OPC     OW 3845   0.506   0.917   3.630
  880OPC    HW1 3846   0.534   0.909   3.548
  880OPC    HW2 3847   0.498   0.835   3.657
  880OPC     MW 3848   0.509   0.904   3.622
  881OPC     OW 3849   4.810   4.559   3.491
  881OPC    HW1 3850   4.886   4.531   3.523
  881OPC    HW2 3851   4.829   4.638   3.459
  881OPC     MW 3852   4.824   4.567   3.491
  882OPC     OW 3853   3.016   0.270   1.576
  882OPC    HW1 3854   3.089   0.223   1.591
  882OPC    HW2 3855   2.952   0.216   1.599
  882OPC     MW 3856   3.018   0.255   1.582
  883OPC     OW 3857   4.796   4.810   0.735
  883OPC    HW1 3858   4.784   4.878   0.683
  883OPC    HW2 3859   4.817   4.745   0.681
  883OPC     MW 3860   4.797   4.810   0.720
  884OPC     OW 3861   4.833   0.268   4.429
  884OPC    HW1 3862   4.799   0.260   4.509
  884OPC    HW2 3863   4.820   0.189   4.393
  884OPC     MW 3864   4.826   0.255   4.435
  885OPC     OW 3865   1.864   0.655   0.778
  885OPC    HW1 3866   1.838   0.575   0.757
  885OPC    HW2 3867   1.884   0.691   0.701
  885OPC     MW 3868   1.863   0.649   0.764
  886OPC     OW 3869   0.743   4.862   0.565
  886OPC    HW1 3870   0.708   4.789   0.597
  886OPC    HW2 3871   0.821   4.867   0.605
  886OPC     MW 3872   0.749   4.852   0.576
  887OPC     OW 3873   1.279   0.177   1.962
  887OPC    HW1 3874   1.279   0.202   2.045
  887OPC    HW2 3875   1.242   0.244   1.920
  887OPC     MW 3876   1.274   0.191   1.968
  888OPC     OW 3877   1.272   3.637   1.602
  888OPC    HW1 3878   1.313   3.672   1.534
  888OPC    HW2 3879   1.188   3.659   1.590
  888OPC     MW 3880   1.266   3.645   1.590
  889OPC     OW 3881   4.040   0.676   2.855
  889OPC    HW1 3882   4.037   0.697   2.771
  889OPC    HW2 3883   3.956   0.670   2.878
  889OPC     MW 3884   4.027   0.678   2.846
  890OPC     OW 3885   3.779   2.240   2.683
  890OPC    HW1 3886   3.798   2.169   2.635
  890OPC    HW2 3887   3.838   2.238   2.746
  890OPC     MW 3888   3.790   2.229   2.685
  891OPC     OW 3889   0.409   0.411   2.241
  891OPC    HW1 3890   0.468   0.370   2.290
  891OPC    HW2 3891   0.363   0.346   2.205
  891OPC     MW 3892   0.411   0.395   2.243
  892OPC     OW 3893   4.068   1.959   4.520
  892OPC    HW1 3894   4.131   2.016   4.502
  892OPC    HW2 3895   4.108   1.882   4.518
  892OPC     MW 3896   4.083   1.956   4.517
  893OPC     OW 3897   3.280   2.990   3.844
  893OPC    HW1 3898   3.269   2.943   3.917
  893OPC    HW2 3899   3.309   3.067   3.874
  893OPC     MW 3900   3.283   2.994   3.859
  894OPC     OW 3901   0.966   4.146   2.587
  894OPC    HW1 3902   0.963   4.092   2.519
  894OPC    HW2 3903   0.974   4.092   2.655
  894OPC     MW 3904   0.967   4.130   2.587
  895OPC     OW 3905   4.324   4.746   4.458
  895OPC    HW1 3906   4.310   4.829   4.483
  895OPC    HW2 3907   4.271   4.700   4.510
  895OPC     MW 3908   4.314   4.752   4.469
  896OPC     OW 3909   1.599   0.150   0.334
  896OPC    HW1 3910   1.645   0.214   0.372
  896OPC    HW2 3911   1.532   0.138   0.389
  896OPC     MW 3912   1.596   0.158   0.348
  897OPC     OW 3913   0.068   3.780   3.976
  897OPC    HW1 3914   0.074   3.768   4.062
  897OPC    HW2 3915   0.092   3.863   3.965
  897OPC     MW 3916   0.072   3.790   3.987
  898OPC     OW 3917   3.894   2.237   3.612
  898OPC    HW1 3918   3.910   2.158   3.578
  898OPC    HW2 3919   3.964   2.284   3.589
  898OPC     MW 3920   3.907   2.232   3.604
  899OPC     OW 3921   1.498   3.720   0.288
  899OPC    HW1 3922   1.539   3.654   0.327
  899OPC    HW2 3923   1.457   3.761   0.354
  899OPC     MW 3924   1.498   3.716   0.304
  900OPC     OW 3925   0.034   3.364   2.643
  900OPC    HW1 3926   5.113   3.398   2.713
  900OPC    HW2 3927   0.096   3.422   2.624
  900OPC     MW 3928   0.037   3.378   2.651
  901OPC     OW 3929   0.108   0.065   5.081
  901OPC    HW1 3930   0.106   0.067   4.994
  901OPC    HW2 3931   0.133   0.145   5.104
  901OPC     MW 3932   0.111   0.077   5.072
  902OPC     OW 3933   3.509   2.483   5.323
  902OPC    HW1 3934   3.463   2.411   5.304
  902OPC    HW2 3935   3.588   2.465   5.290
  902OPC     MW 3936   3.514   2.470   5.315
  903OPC     OW 3937   3.982   4.194   2.818
  903OPC    HW1 3938   4.026   4.251   2.769
  903OPC    HW2 3939   3.998   4.220   2.900
  903OPC     MW 3940   3.991   4.206   2.823
  904OPC     OW 3941   4.813   0.291   5.096
  904OPC    HW1 3942   4.860   0.219   5.113
  904OPC    HW2 3943   4.859   0.330   5.033
  904OPC     MW 3944   4.827   0.286   5.089
  905OPC     OW 3945   2.874   2.963   1.981
  905OPC    HW1 3946   2.791   2.943   1.994
  905OPC    HW2 3947   2.907   2.970   2.061
  905OPC     MW 3948   2.867   2.961   1.995
  906OPC     OW 3949   0.630   1.914   0.448
  906OPC    HW1 3950   0.616   1.922   0.533
  906OPC    HW2 3951   0.701   1.863   0.444
  906OPC     MW 3952   0.639   1.908   0.460
  907OPC     OW 3953   4.488   2.331   1.671
  907OPC    HW1 3954   4.528   2.265   1.712
  907OPC    HW2 3955   4.406   2.303   1.663
  907OPC     MW 3956   4.482   2.317   1.676
  908OPC     OW 3957   2.171   1.861   3.058
  908OPC    HW1 3958   2.196   1.932   3.013
  908OPC    HW2 3959   2.247   1.822   3.077
  908OPC     MW 3960   2.186   1.866   3.054
  909OPC     OW 3961   2.355   0.067   3.132
  909OPC    HW1 3962   2.386   0.056   3.213
  909OPC    HW2 3963   2.376   5.155   3.092
  909OPC     MW 3964   2.363   0.054   3.138
  910OPC     OW 3965   3.345   0.599   0.237
  910OPC    HW1 3966   3.304   0.675   0.249
  910OPC    HW2 3967   3.333   0.557   0.312
  910OPC     MW 3968   3.337   0.604   0.250
  911OPC     OW 3969   3.362   1.419   1.263
  911OPC    HW1 3970   3.297   1.374   1.299
  911OPC    HW2 3971   3.376   1.484   1.320
  911OPC     MW 3972   3.355   1.422   1.277
  912OPC     OW 3973   1.689   4.699   2.634
  912OPC    HW1 3974   1.716   4.746   2.703
  912OPC    HW2 3975   1.747   4.634   2.629
  912OPC     MW 3976   1.702   4.696   2.644
  913OPC     OW 3977   3.786   2.755   4.708
  913OPC    HW1 3978   3.728   2.801   4.662
  913OPC    HW2 3979   3.853   2.745   4.653
  913OPC     MW 3980   3.787   2.760   4.693
  914OPC     OW 3981   1.844   0.084   2.193
  914OPC    HW1 3982   1.779   0.140   2.179
  914OPC    HW2 3983   1.857   0.048   2.115
  914OPC     MW 3984   1.836   0.087   2.180
  915OPC     OW 3985   2.217   0.360   3.349
  915OPC    HW1 3986   2.155   0.421   3.350
  915OPC    HW2 3987   2.287   0.402   3.319
  915OPC     MW 3988   2.218   0.375   3.345
  916OPC     OW 3989   2.961   3.587   3.939
  916OPC    HW1 3990   2.897   3.637   3.971
  916OPC    HW2 3991   3.005   3.561   4.010
  916OPC     MW 3992   2.958   3.591   3.954
  917OPC     OW 3993   5.115   2.307   4.830
  917OPC    HW1 3994   5.109   2.222   4.848
  917OPC    HW2 3995   0.054   2.336   4.889
  917OPC     MW 3996   0.005   2.299   4.841
  918OPC     OW 3997   1.355   4.125   0.065
  918OPC    HW1 3998   1.284   4.080   0.089
  918OPC    HW2 3999   1.324   4.204   0.047
  918OPC     MW 4000   1.340   4.130   0.066
  919OPC     OW 4001   2.231   0.945   4.597
  919OPC    HW1 4002   2.174   0.962   4.534
  919OPC    HW2 4003   2.249   1.023   4.631
  919OPC     MW 4004   2.225   0.959   4.593
  920OPC     OW 4005   2.773   1.519   3.628
  920OPC    HW1 4006   2.754   1.444   3.588
  920OPC    HW2 4007   2.702   1.536   3.676
  920OPC     MW 4008   2.760   1.511   3.629
  921OPC     OW 4009   3.776   1.709   0.050
  921OPC    HW1 4010   3.828   1.703   0.120
  921OPC    HW2 4011   3.733   1.633   0.050
  921OPC     MW 4012   3.777   1.697   0.060
  922OPC     OW 4013   0.277   3.785   0.024
  922OPC    HW1 4014   0.301   3.857   0.069
  922OPC    HW2 4015   0.353   3.753   5.359
  922OPC     MW 4016   0.292   3.791   0.026
  923OPC     OW 4017   2.814   2.447   1.235
  923OPC    HW1 4018   2.870   2.430   1.171
  923OPC    HW2 4019   2.863   2.445   1.307
  923OPC     MW 4020   2.829   2.444   1.236
  924OPC     OW 4021   1.793   0.880   4.449
  924OPC    HW1 4022   1.732   0.907   4.392
  924OPC    HW2 4023   1.773   0.924   4.522
  924OPC     MW 4024   1.781   0.891   4.451
  925OPC     OW 4025   0.192   0.585   0.210
  925OPC    HW1 4026   0.266   0.539   0.202
  925OPC    HW2 4027   0.130   0.529   0.183
  925OPC     MW 4028   0.194   0.570   0.205
  926OPC     OW 4029   3.740   4.157   2.304
  926OPC    HW1 4030   3.689   4.189   2.367
  926OPC    HW2 4031   3.737   4.218   2.242
  926OPC     MW 4032   3.732   4.171   2.304
  927OPC     OW 4033   3.870   1.746   4.661
  927OPC    HW1 4034   3.942   1.696   4.662
  927OPC    HW2 4035   3.877   1.791   4.587
  927OPC     MW 4036   3.882   1.745   4.650
  928OPC     OW 4037   3.298   1.589   2.045
  928OPC    HW1 4038   3.369   1.640   2.046
  928OPC    HW2 4039   3.255   1.615   1.974
  928OPC     MW 4040   3.302   1.600   2.035
  929OPC     OW 4041   4.348   0.265   2.716
  929OPC    HW1 4042   4.321   0.347   2.733
  929OPC    HW2 4043   4.325   0.221   2.787
  929OPC     MW 4044   4.341   0.271   2.729
  930OPC     OW 4045   4.765   0.810   5.097
  930OPC    HW1 4046   4.728   0.809   5.176
  930OPC    HW2 4047   4.828   0.750   5.103
  930OPC     MW 4048   4.769   0.801   5.110
  931OPC     OW 4049   2.150   1.972   4.629
  931OPC    HW1 4050   2.152   1.903   4.576
  931OPC    HW2 4051   2.172   2.038   4.576
  931OPC     MW 4052   2.154   1.972   4.613
  932OPC     OW 4053   2.864   1.272   3.975
  932OPC    HW1 4054   2.830   1.248   3.898
  932OPC    HW2 4055   2.855   1.200   4.024
  932OPC     MW 4056   2.858   1.258   3.971
  933OPC     OW 4057   0.137   4.878   4.546
  933OPC    HW1 4058   0.215   4.839   4.542
  933OPC    HW2 4059   0.103   4.864   4.466
  933OPC     MW 4060   0.143   4.870   4.533
  934OPC     OW 4061   0.861   1.750   0.435
  934OPC    HW1 4062   0.889   1.722   0.357
  934OPC    HW2 4063   0.919   1.811   0.457
  934OPC     MW 4064   0.874   1.755   0.427
  935OPC     OW 4065   1.215   1.317   4.458
  935OPC    HW1 4066   1.281   1.304   4.403
  935OPC    HW2 4067   1.252   1.309   4.537
  935OPC     MW 4068   1.230   1.314   4.462
  936OPC     OW 4069   4.649   3.648   3.909
  936OPC    HW1 4070   4.597   3.639   3.840
  936OPC    HW2 4071   4.727   3.623   3.880
  936OPC     MW 4072   4.653   3.643   3.895
  937OPC     OW 4073   3.998   1.474   1.260
  937OPC    HW1 4074   4.075   1.516   1.264
  937OPC    HW2 4075   4.020   1.393   1.239
  937OPC     MW 4076   4.013   1.468   1.258
  938OPC     OW 4077   4.178   2.021   0.313
  938OPC    HW1 4078   4.217   2.006   0.390
  938OPC    HW2 4079   4.216   1.962   0.260
  938OPC     MW 4080   4.190   2.010   0.317
  939OPC     OW 4081   4.252   1.223   3.321
  939OPC    HW1 4082   4.206   1.254   3.254
  939OPC    HW2 4083   4.247   1.136   3.311
  939OPC     MW 4084   4.244   1.215   3.310
  940OPC     OW 4085   1.901   3.506   0.361
  940OPC    HW1 4086   1.814   3.510   0.368
  940OPC    HW2 4087   1.926   3.590   0.357
  940OPC     MW 4088   1.892   3.519   0.361
  941OPC     OW 4089   1.687   3.027   4.824
  941OPC    HW1 4090   1.620   2.979   4.853
  941OPC    HW2 4091   1.649   3.084   4.770
  941OPC     MW 4092   1.671   3.028   4.820
  942OPC     OW 4093   4.630   0.580   3.424
  942OPC    HW1 4094   4.702   0.574   3.375
  942OPC    HW2 4095   4.623   0.666   3.438
  942OPC     MW 4096   4.640   0.592   3.419
  943OPC     OW 4097   0.417   1.613   1.619
  943OPC    HW1 4098   0.346   1.600   1.667
  943OPC    HW2 4099   0.388   1.611   1.537
  943OPC     MW 4100   0.402   1.611   1.614
  944OPC     OW 4101   0.150   3.788   4.640
  944OPC    HW1 4102   0.073   3.829   4.634
  944OPC    HW2 4103   0.147   3.751   4.719
  944OPC     MW 4104   0.138   3.789   4.651
  945OPC     OW 4105   2.814   2.185   0.442
  945OPC    HW1 4106   2.897   2.171   0.465
  945OPC    HW2 4107   2.807   2.143   0.366
  945OPC     MW 4108   2.825   2.177   0.434
  946OPC     OW 4109   3.148   3.316   5.030
  946OPC    HW1 4110   3.190   3.353   5.097
  946OPC    HW2 4111   3.211   3.274   4.987
  946OPC     MW 4112   3.163   3.315   5.034
  947OPC     OW 4113   4.590   0.239   4.942
  947OPC    HW1 4114   4.659   0.249   4.994
  947OPC    HW2 4115   4.564   0.321   4.927
  947OPC     MW 4116   4.596   0.253   4.947
  948OPC     OW 4117   2.928   5.010   3.241
  948OPC    HW1 4118   2.883   4.994   3.168
  948OPC    HW2 4119   2.866   5.014   3.303
  948OPC     MW 4120   2.912   5.008   3.239
  949OPC     OW 4121   4.626   0.534   2.073
  949OPC    HW1 4122   4.703   0.492   2.072
  949OPC    HW2 4123   4.635   0.595   2.011
  949OPC     MW 4124   4.639   0.537   2.064
  950OPC     OW 4125   4.534   0.890   2.624
  950OPC    HW1 4126   4.595   0.894   2.561
  950OPC    HW2 4127   4.557   0.955   2.678
  950OPC     MW 4128   4.547   0.900   2.623
  951OPC     OW 4129   0.371   1.375   5.320
  951OPC    HW1 4130   0.356   1.347   5.238
  951OPC    HW2 4131   0.293   1.407   5.344
  951OPC     MW 4132   0.357   1.376   5.311
  952OPC     OW 4133   4.827   5.154   0.412
  952OPC    HW1 4134   4.858   5.119   0.339
  952OPC    HW2 4135   4.768   5.097   0.440
  952OPC     MW 4136   4.823   5.141   0.405
  953OPC     OW 4137   0.369   1.303   5.047
  953OPC    HW1 4138   0.343   1.365   4.991
  953OPC    HW2 4139   0.327   1.231   5.020
  953OPC     MW 4140   0.359   1.302   5.035
  954OPC     OW 4141   1.291   3.005   0.289
  954OPC    HW1 4142   1.228   2.950   0.311
  954OPC    HW2 4143   1.293   3.062   0.355
  954OPC     MW 4144   1.282   3.005   0.302
  955OPC     OW 4145   1.228   3.590   4.685
  955OPC    HW1 4146   1.220   3.606   4.770
  955OPC    HW2 4147   1.146   3.583   4.658
  955OPC     MW 4148   1.215   3.591   4.694
  956OPC     OW 4149   0.605   1.672   3.893
  956OPC    HW1 4150   0.570   1.750   3.913
  956OPC    HW2 4151   0.684   1.676   3.929
  956OPC     MW 4152   0.611   1.684   3.901
  957OPC     OW 4153   3.421   0.626   4.260
  957OPC    HW1 4154   3.442   0.628   4.175
  957OPC    HW2 4155   3.483   0.576   4.296
  957OPC     MW 4156   3.433   0.619   4.253
  958OPC     OW 4157   1.345   1.168   0.052
  958OPC    HW1 4158   1.327   1.199   5.336
  958OPC    HW2 4159   1.374   1.237   0.096
  958OPC     MW 4160   1.347   1.183   0.047
  959OPC     OW 4161   3.718   4.929   2.417
  959OPC    HW1 4162   3.654   4.988   2.427
  959OPC    HW2 4163   3.764   4.936   2.491
  959OPC     MW 4164   3.715   4.939   2.429
  960OPC     OW 4165   2.274   1.715   1.229
  960OPC    HW1 4166   2.285   1.802   1.228
  960OPC    HW2 4167   2.309   1.689   1.154
  960OPC     MW 4168   2.281   1.724   1.218
  961OPC     OW 4169   4.607   5.139   5.260
  961OPC    HW1 4170   4.553   0.039   5.234
  961OPC    HW2 4171   4.639   5.108   5.185
  961OPC     MW 4172   4.604   5.144   5.245
  962OPC     OW 4173   2.113   0.395   2.269
  962OPC    HW1 4174   2.084   0.423   2.192
  962OPC    HW2 4175   2.140   0.468   2.309
  962OPC     MW 4176   2.113   0.410   2.264
  963OPC     OW 4177   1.684   0.314   1.729
  963OPC    HW1 4178   1.656   0.268   1.798
  963OPC    HW2 4179   1.724   0.382   1.766
  963OPC     MW 4180   1.686   0.317   1.745
  964OPC     OW 4181   3.046   2.092   0.120
  964OPC    HW1 4182   3.067   2.008   0.121
  964OPC    HW2 4183   2.960   2.092   0.137
  964OPC     MW 4184   3.036   2.080   0.123
  965OPC     OW 4185   1.451   2.433   5.355
  965OPC    HW1 4186   1.389   2.379   0.018
  965OPC    HW2 4187   1.514   2.380   5.326
  965OPC     MW 4188   1.451   2.417   5.355
  966OPC     OW 4189   3.849   0.569   1.350
  966OPC    HW1 4190   3.866   0.517   1.417
  966OPC    HW2 4191   3.836   0.514   1.283
  966OPC     MW 4192   3.850   0.553   1.350
  967OPC     OW 4193   3.616   4.674   3.006
  967OPC    HW1 4194   3.627   4.720   3.079
  967OPC    HW2 4195   3.598   4.594   3.035
  967OPC     MW 4196   3.615   4.669   3.021
  968OPC     OW 4197   0.248   3.604   2.243
  968OPC    HW1 4198   0.316   3.598   2.297
  968OPC    HW2 4199   0.232   3.521   2.221
  968OPC     MW 4200   0.256   3.591   2.248
  969OPC     OW 4201   4.010   0.864   0.082
  969OPC    HW1 4202   3.981   0.942   0.057
  969OPC    HW2 4203   4.093   0.879   0.104
  969OPC     MW 4204   4.018   0.878   0.082
  970OPC     OW 4205   4.700   0.501   0.656
  970OPC    HW1 4206   4.745   0.555   0.604
  970OPC    HW2 4207   4.686   0.431   0.606
  970OPC     MW 4208   4.705   0.499   0.641
  971OPC     OW 4209   3.412   0.185   1.258
  971OPC    HW1 4210   3.383   0.146   1.186
  971OPC    HW2 4211   3.403   0.124   1.319
  971OPC     MW 4212   3.406   0.170   1.256
  972OPC     OW 4213   4.234   0.744   1.979
  972OPC    HW1 4214   4.287   0.735   1.910
  972OPC    HW2 4215   4.159   0.771   1.943
  972OPC     MW 4216   4.231   0.747   1.963
  973OPC     OW 4217   5.055   1.543   1.894
  973OPC    HW1 4218   5.049   1.494   1.823
  973OPC    HW2 4219   5.050   1.624   1.864
  973OPC     MW 4220   5.053   1.548   1.879
  974OPC     OW 4221   3.869   1.980   3.486
  974OPC    HW1 4222   3.800   1.955   3.533
  974OPC    HW2 4223   3.912   1.905   3.472
  974OPC     MW 4224   3.865   1.965   3.491
  975OPC     OW 4225   4.035   2.453   1.876
  975OPC    HW1 4226   4.103   2.448   1.930
  975OPC    HW2 4227   3.988   2.520   1.909
  975OPC     MW 4228   4.038   2.462   1.889
  976OPC     OW 4229   1.901   1.086   1.219
  976OPC    HW1 4230   1.906   1.164   1.258
  976OPC    HW2 4231   1.983   1.058   1.220
  976OPC     MW 4232   1.914   1.094   1.225
  977OPC     OW 4233   4.303   3.276   2.109
  977OPC    HW1 4234   4.379   3.256   2.069
  977OPC    HW2 4235   4.262   3.199   2.112
  977OPC     MW 4236   4.308   3.261   2.103
  978OPC     OW 4237   0.889   1.014   1.935
  978OPC    HW1 4238   0.835   1.005   1.867
  978OPC    HW2 4239   0.866   1.091   1.970
  978OPC     MW 4240   0.878   1.024   1.930
  979OPC     OW 4241   2.800   3.461   3.747
  979OPC    HW1 4242   2.838   3.499   3.815
  979OPC    HW2 4243   2.717   3.452   3.772
  979OPC     MW 4244   2.793   3.465   3.761
  980OPC     OW 4245   4.721   2.546   3.265
  980OPC    HW1 4246   4.737   2.542   3.179
  980OPC    HW2 4247   4.641   2.511   3.273
  980OPC     MW 4248   4.711   2.540   3.253
  981OPC     OW 4249   2.671   0.244   3.357
  981OPC    HW1 4250   2.607   0.185   3.356
  981OPC    HW2 4251   2.726   0.213   3.417
  981OPC     MW 4252   2.670   0.231   3.366
  982OPC     OW 4253   3.875   2.173   0.856
  982OPC    HW1 4254   3.816   2.229   0.885
  982OPC    HW2 4255   3.852   2.161   0.772
  982OPC     MW 4256   3.863   2.179   0.848
  983OPC     OW 4257   0.073   1.476   0.920
  983OPC    HW1 4258   0.144   1.517   0.949
  983OPC    HW2 4259   0.085   1.474   0.833
  983OPC     MW 4260   0.085   1.482   0.911
  984OPC     OW 4261   4.994   1.742   2.846
  984OPC    HW1 4262   5.051   1.707   2.902
  984OPC    HW2 4263   4.952   1.802   2.894
  984OPC     MW 4264   4.996   1.746   2.861
  985OPC     OW 4265   0.983   4.191   4.323
  985OPC    HW1 4266   0.945   4.266   4.348
  985OPC    HW2 4267   1.066   4.201   4.348
  985OPC     MW 4268   0.990   4.204   4.330
  986OPC     OW 4269   0.425   0.396   4.546
  986OPC    HW1 4270   0.495   0.348   4.526
  986OPC    HW2 4271   0.445   0.430   4.624
  986OPC     MW 4272   0.438   0.394   4.555
  987OPC     OW 4273   1.730   2.843   3.842
  987OPC    HW1 4274   1.685   2.838   3.767
  987OPC    HW2 4275   1.672   2.818   3.902
  987OPC     MW 4276   1.715   2.839   3.840
  988OPC     OW 4277   0.425   4.043   3.635
  988OPC    HW1 4278   0.495   4.014   3.678
  988OPC    HW2 4279   0.378   4.082   3.698
  988OPC     MW 4280   0.428   4.045   3.651
  989OPC     OW 4281   2.836   3.323   0.690
  989OPC    HW1 4282   2.776   3.386   0.682
  989OPC    HW2 4283   2.791   3.256   0.723
  989OPC     MW 4284   2.820   3.322   0.694
  990OPC     OW 4285   2.010   0.873   0.910
  990OPC    HW1 4286   1.971   0.804   0.874
  990OPC    HW2 4287   1.946   0.932   0.917
  990OPC     MW 4288   1.995   0.872   0.906
  991OPC     OW 4289   5.009   2.836   2.959
  991OPC    HW1 4290   5.014   2.809   3.042
  991OPC    HW2 4291   4.984   2.919   2.965
  991OPC     MW 4292   5.006   2.844   2.972
  992OPC     OW 4293   1.205   2.729   5.089
  992OPC    HW1 4294   1.234   2.733   5.007
  992OPC    HW2 4295   1.213   2.645   5.110
  992OPC     MW 4296   1.210   2.717   5.080
  993OPC     OW 4297   1.621   0.497   0.038
  993OPC    HW1 4298   1.674   0.564   0.019
  993OPC    HW2 4299   1.573   0.528   0.104
  993OPC     MW 4300   1.622   0.512   0.045
  994OPC     OW 4301   1.526   5.097   0.611
  994OPC    HW1 4302   1.554   0.014   0.632
  994OPC    HW2 4303   1.470   5.111   0.545
  994OPC     MW 4304   1.522   5.111   0.604
  995OPC     OW 4305   4.031   1.755   3.413
  995OPC    HW1 4306   4.067   1.743   3.334
  995OPC    HW2 4307   4.099   1.769   3.465
  995OPC     MW 4308   4.046   1.755   3.409
  996OPC     OW 4309   2.851   3.140   4.907
  996OPC    HW1 4310   2.919   3.085   4.917
  996OPC    HW2 4311   2.831   3.162   4.989
  996OPC     MW 4312   2.858   3.135   4.921
  997OPC     OW 4313   0.802   1.440   3.002
  997OPC    HW1 4314   0.816   1.384   3.068
  997OPC    HW2 4315   0.766   1.389   2.941
  997OPC     MW 4316   0.799   1.424   3.003
  998OPC     OW 4317   4.693   3.885   0.300
  998OPC    HW1 4318   4.611   3.855   0.301
  998OPC    HW2 4319   4.738   3.824   0.342
  998OPC     MW 4320   4.687   3.872   0.306
  999OPC     OW 4321   1.914   4.596   1.889
  999OPC    HW1 4322   1.865   4.657   1.850
  999OPC    HW2 4323   1.877   4.588   1.968
  999OPC     MW 4324   1.901   4.604   1.895
 1000OPC     OW 4325   2.942   4.443   0.710
 1000OPC    HW1 4326   2.991   4.477   0.775
 1000OPC    HW2 4327   3.001   4.403   0.660
 1000OPC     MW 4328   2.958   4.442   0.712
 1001OPC     OW 4329   3.443   0.905   2.747
 1001OPC    HW1 4330   3.514   0.955   2.742
 1001OPC    HW2 4331   3.396   0.930   2.678
 1001OPC     MW 4332   3.446   0.916   2.736
 1002OPC     OW 4333   1.752   0.431   3.008
 1002OPC    HW1 4334   1.827   0.396   3.035
 1002OPC    HW2 4335   1.699   0.423   3.077
 1002OPC     MW 4336   1.755   0.425   3.022
 1003OPC     OW 4337   1.099   3.201   1.127
 1003OPC    HW1 4338   1.125   3.249   1.059
 1003OPC    HW2 4339   1.137   3.239   1.195
 1003OPC     MW 4340   1.108   3.214   1.127
 1004OPC     OW 4341   0.664   4.818   1.592
 1004OPC    HW1 4342   0.691   4.892   1.630
 1004OPC    HW2 4343   0.654   4.763   1.659
 1004OPC     MW 4344   0.667   4.821   1.608
 1005OPC     OW 4345   1.533   0.957   0.731
 1005OPC    HW1 4346   1.448   0.969   0.716
 1005OPC    HW2 4347   1.535   0.885   0.781
 1005OPC     MW 4348   1.521   0.948   0.736
 1006OPC     OW 4349   2.100   3.006   3.806
 1006OPC    HW1 4350   2.145   3.048   3.745
 1006OPC    HW2 4351   2.123   3.047   3.880
 1006OPC     MW 4352   2.110   3.018   3.808
 1007OPC     OW 4353   4.837   0.006   2.097
 1007OPC    HW1 4354   4.786   0.027   2.164
 1007OPC    HW2 4355   4.918   0.006   2.131
 1007OPC     MW 4356   4.842   0.009   2.112
 1008OPC     OW 4357   1.740   3.466   4.300
 1008OPC    HW1 4358   1.709   3.533   4.346
 1008OPC    HW2 4359   1.667   3.428   4.268
 1008OPC     MW 4360   1.724   3.470   4.302
 1009OPC     OW 4361   4.925   3.457   4.490
 1009OPC    HW1 4362   4.899   3.476   4.409
 1009OPC    HW2 4363   5.001   3.416   4.478
 1009OPC     MW 4364   4.932   3.454   4.476
 1010OPC     OW 4365   4.117   3.120   4.929
 1010OPC    HW1 4366   4.144   3.038   4.946
 1010OPC    HW2 4367   4.136   3.130   4.845
 1010OPC     MW 4368   4.124   3.109   4.919
 1011OPC     OW 4369   4.312   2.132   2.969
 1011OPC    HW1 4370   4.317   2.219   2.978
 1011OPC    HW2 4371   4.272   2.105   3.041
 1011OPC     MW 4372   4.307   2.141   2.981
 1012OPC     OW 4373   1.735   2.844   1.518
 1012OPC    HW1 4374   1.750   2.873   1.437
 1012OPC    HW2 4375   1.812   2.851   1.557
 1012OPC     MW 4376   1.748   2.849   1.512
 1013OPC     OW 4377   2.732   0.848   4.713
 1013OPC    HW1 4378   2.648   0.846   4.687
 1013OPC    HW2 4379   2.776   0.841   4.638
 1013OPC     MW 4380   2.726   0.847   4.698
 1014OPC     OW 4381   4.244   2.872   4.986
 1014OPC    HW1 4382   4.188   2.805   4.985
 1014OPC    HW2 4383   4.283   2.865   5.064
 1014OPC     MW 4384   4.242   2.861   4.997
 1015OPC     OW 4385   1.124   1.493   2.308
 1015OPC    HW1 4386   1.123   1.520   2.226
 1015OPC    HW2 4387   1.206   1.463   2.319
 1015OPC     MW 4388   1.136   1.492   2.298
 1016OPC     OW 4389   0.772   2.279   0.485
 1016OPC    HW1 4390   0.715   2.242   0.431
 1016OPC    HW2 4391   0.847   2.275   0.442
 1016OPC     MW 4392   0.775   2.273   0.471
 1017OPC     OW 4393   4.783   0.212   3.747
 1017OPC    HW1 4394   4.815   0.235   3.670
 1017OPC    HW2 4395   4.726   0.276   3.766
 1017OPC     MW 4396   4.779   0.225   3.739
 1018OPC     OW 4397   4.664   3.236   2.671
 1018OPC    HW1 4398   4.630   3.216   2.594
 1018OPC    HW2 4399   4.705   3.312   2.656
 1018OPC     MW 4400   4.665   3.244   2.658
 1019OPC     OW 4401   3.529   0.423   3.275
 1019OPC    HW1 4402   3.459   0.399   3.229
 1019OPC    HW2 4403   3.499   0.486   3.327
 1019OPC     MW 4404   3.514   0.429   3.276
 1020OPC     OW 4405   1.130   2.974   4.796
 1020OPC    HW1 4406   1.158   3.051   4.826
 1020OPC    HW2 4407   1.075   2.947   4.858
 1020OPC     MW 4408   1.126   2.981   4.810
 1021OPC     OW 4409   2.427   2.555   2.530
 1021OPC    HW1 4410   2.442   2.479   2.571
 1021OPC    HW2 4411   2.374   2.532   2.464
 1021OPC     MW 4412   2.421   2.540   2.526
 1022OPC     OW 4413   0.603   2.157   3.630
 1022OPC    HW1 4414   0.629   2.085   3.589
 1022OPC    HW2 4415   0.671   2.211   3.621
 1022OPC     MW 4416   0.617   2.154   3.623
 1023OPC     OW 4417   1.386   2.505   1.904
 1023OPC    HW1 4418   1.400   2.590   1.894
 1023OPC    HW2 4419   1.416   2.470   1.829
 1023OPC     MW 4420   1.393   2.512   1.891
 1024OPC     OW 4421   1.600   4.699   1.517
 1024OPC    HW1 4422   1.630   4.761   1.465
 1024OPC    HW2 4423   1.636   4.717   1.595
 1024OPC     MW 4424   1.610   4.711   1.521
 1025OPC     OW 4425   1.939   1.662   4.281
 1025OPC    HW1 4426   1.889   1.684   4.213
 1025OPC    HW2 4427   1.973   1.585   4.258
 1025OPC     MW 4428   1.937   1.654   4.268
 1026OPC     OW 4429   4.148   4.493   3.586
 1026OPC    HW1 4430   4.080   4.523   3.632
 1026OPC    HW2 4431   4.215   4.501   3.642
 1026OPC     MW 4432   4.148   4.499   3.601
 1027OPC     OW 4433   3.847   4.157   1.713
 1027OPC    HW1 4434   3.921   4.183   1.675
 1027OPC    HW2 4435   3.868   4.147   1.797
 1027OPC     MW 4436   3.861   4.159   1.720
 1028OPC     OW 4437   1.807   4.683   4.236
 1028OPC    HW1 4438   1.839   4.659   4.314
 1028OPC    HW2 4439   1.744   4.624   4.221
 1028OPC     MW 4440   1.802   4.671   4.245
 1029OPC     OW 4441   2.257   3.739   2.505
 1029OPC    HW1 4442   2.301   3.815   2.506
 1029OPC    HW2 4443   2.245   3.721   2.590
 1029OPC     MW 4444   2.262   3.748   2.518
 1030OPC     OW 4445   2.461   1.811   3.876
 1030OPC    HW1 4446   2.448   1.835   3.958
 1030OPC    HW2 4447   2.521   1.867   3.847
 1030OPC     MW 4448   2.468   1.823   3.884
 1031OPC     OW 4449   0.474   2.071   1.816
 1031OPC    HW1 4450   0.418   2.122   1.860
 1031OPC    HW2 4451   0.480   1.999   1.866
 1031OPC     MW 4452   0.467   2.068   1.830
 1032OPC     OW 4453   2.291   2.305   4.977
 1032OPC    HW1 4454   2.237   2.372   4.989
 1032OPC    HW2 4455   2.307   2.277   5.058
 1032OPC     MW 4456   2.285   2.311   4.991
 1033OPC     OW 4457   0.886   2.768   3.758
 1033OPC    HW1 4458   0.887   2.844   3.802
 1033OPC    HW2 4459   0.803   2.762   3.731
 1033OPC     MW 4460   0.874   2.779   3.761
 1034OPC     OW 4461   2.549   0.181   1.254
 1034OPC    HW1 4462   2.501   0.214   1.319
 1034OPC    HW2 4463   2.627   0.168   1.291
 1034OPC     MW 4464   2.553   0.184   1.269
 1035OPC     OW 4465   0.814   4.414   1.821
 1035OPC    HW1 4466   0.767   4.487   1.829
 1035OPC    HW2 4467   0.763   4.353   1.855
 1035OPC     MW 4468   0.800   4.416   1.827
 1036OPC     OW 4469   1.043   4.647   0.298
 1036OPC    HW1 4470   0.981   4.595   0.266
 1036OPC    HW2 4471   1.112   4.594   0.307
 1036OPC     MW 4472   1.044   4.632   0.295
 1037OPC     OW 4473   1.422   3.930   2.806
 1037OPC    HW1 4474   1.429   3.986   2.739
 1037OPC    HW2 4475   1.353   3.960   2.851
 1037OPC     MW 4476   1.413   3.943   2.803
 1038OPC     OW 4477   2.483   3.487   5.362
 1038OPC    HW1 4478   2.541   3.518   0.055
 1038OPC    HW2 4479   2.495   3.537   5.291
 1038OPC     MW 4480   2.493   3.499   5.360
 1039OPC     OW 4481   4.570   4.184   4.775
 1039OPC    HW1 4482   4.551   4.257   4.818
 1039OPC    HW2 4483   4.492   4.152   4.753
 1039OPC     MW 4484   4.556   4.190   4.778
 1040OPC     OW 4485   4.578   2.132   1.851
 1040OPC    HW1 4486   4.613   2.175   1.918
 1040OPC    HW2 4487   4.497   2.114   1.878
 1040OPC     MW 4488   4.571   2.136   1.865
 1041OPC     OW 4489   4.917   3.104   2.935
 1041OPC    HW1 4490   4.892   3.065   2.861
 1041OPC    HW2 4491   4.844   3.144   2.963
 1041OPC     MW 4492   4.902   3.104   2.928
 1042OPC     OW 4493   3.773   1.422   0.348
 1042OPC    HW1 4494   3.736   1.405   0.425
 1042OPC    HW2 4495   3.817   1.348   0.329
 1042OPC     MW 4496   3.774   1.408   0.356
 1043OPC     OW 4497   1.266   3.659   3.178
 1043OPC    HW1 4498   1.219   3.639   3.249
 1043OPC    HW2 4499   1.328   3.598   3.177
 1043OPC     MW 4500   1.268   3.647   3.188
 1044OPC     OW 4501   0.501   2.306   3.879
 1044OPC    HW1 4502   0.537   2.353   3.943
 1044OPC    HW2 4503   0.564   2.249   3.858
 1044OPC     MW 4504   0.516   2.304   3.885
 1045OPC     OW 4505   1.528   2.827   0.842
 1045OPC    HW1 4506   1.573   2.768   0.796
 1045OPC    HW2 4507   1.584   2.894   0.848
 1045OPC     MW 4508   1.543   2.828   0.836
 1046OPC     OW 4509   2.182   4.480   4.379
 1046OPC    HW1 4510   2.150   4.402   4.357
 1046OPC    HW2 4511   2.161   4.531   4.311
 1046OPC     MW 4512   2.174   4.476   4.366
 1047OPC     OW 4513   4.420   3.665   5.207
 1047OPC    HW1 4514   4.494   3.626   5.182
 1047OPC    HW2 4515   4.359   3.606   5.189
 1047OPC     MW 4516   4.422   3.651   5.201
 1048OPC     OW 4517   0.366   3.112   3.143
 1048OPC    HW1 4518   0.312   3.045   3.155
 1048OPC    HW2 4519   0.444   3.074   3.130
 1048OPC     MW 4520   0.370   3.097   3.143
 1049OPC     OW 4521   0.270   3.964   3.418
 1049OPC    HW1 4522   0.203   3.917   3.451
 1049OPC    HW2 4523   0.318   3.983   3.488
 1049OPC     MW 4524   0.267   3.960   3.433
 1050OPC     OW 4525   3.092   4.318   2.880
 1050OPC    HW1 4526   3.120   4.271   2.811
 1050OPC    HW2 4527   3.165   4.359   2.907
 1050OPC     MW 4528   3.107   4.317   2.874
 1051OPC     OW 4529   0.800   3.574   0.745
 1051OPC    HW1 4530   0.740   3.631   0.717
 1051OPC    HW2 4531   0.835   3.543   0.671
 1051OPC     MW 4532   0.796   3.578   0.730
 1052OPC     OW 4533   2.767   2.421   2.026
 1052OPC    HW1 4534   2.829   2.400   2.084
 1052OPC    HW2 4535   2.733   2.495   2.058
 1052OPC     MW 4536   2.771   2.429   2.039
 1053OPC     OW 4537   0.009   4.635   4.205
 1053OPC    HW1 4538   5.044   4.611   4.213
 1053OPC    HW2 4539   0.008   4.720   4.222
 1053OPC     MW 4540   5.115   4.644   4.209
 1054OPC     OW 4541   1.207   0.893   3.393
 1054OPC    HW1 4542   1.224   0.923   3.473
 1054OPC    HW2 4543   1.276   0.842   3.375
 1054OPC     MW 4544   1.220   0.890   3.402
 1055OPC     OW 4545   0.171   2.131   0.898
 1055OPC    HW1 4546   0.229   2.178   0.943
 1055OPC    HW2 4547   0.166   2.056   0.942
 1055OPC     MW 4548   0.179   2.127   0.911
 1056OPC     OW 4549   1.491   1.706   2.198
 1056OPC    HW1 4550   1.488   1.759   2.268
 1056OPC    HW2 4551   1.565   1.729   2.158
 1056OPC     MW 4552   1.501   1.717   2.203
 1057OPC     OW 4553   0.067   3.068   0.369
 1057OPC    HW1 4554   0.143   3.079   0.409
 1057OPC    HW2 4555   0.034   2.996   0.405
 1057OPC     MW 4556   0.073   3.059   0.380
 1058OPC     OW 4557   1.045   2.326   4.820
 1058OPC    HW1 4558   1.028   2.242   4.835
 1058OPC    HW2 4559   0.970   2.366   4.837
 1058OPC     MW 4560   1.032   2.320   4.825
 1059OPC     OW 4561   3.610   0.931   4.693
 1059OPC    HW1 4562   3.648   0.868   4.740
 1059OPC    HW2 4563   3.666   0.943   4.627
 1059OPC     MW 4564   3.624   0.923   4.690
 1060OPC     OW 4565   0.384   3.272   4.738
 1060OPC    HW1 4566   0.300   3.294   4.748
 1060OPC    HW2 4567   0.426   3.326   4.792
 1060OPC     MW 4568   0.378   3.283   4.747
 1061OPC     OW 4569   1.092   2.474   0.244
 1061OPC    HW1 4570   1.152   2.535   0.228
 1061OPC    HW2 4571   1.062   2.494   0.323
 1061OPC     MW 4572   1.096   2.486   0.253
 1062OPC     OW 4573   2.333   3.602   1.072
 1062OPC    HW1 4574   2.246   3.599   1.072
 1062OPC    HW2 4575   2.354   3.615   0.988
 1062OPC     MW 4576   2.323   3.603   1.060
 1063OPC     OW 4577   4.638   2.853   3.856
 1063OPC    HW1 4578   4.699   2.840   3.795
 1063OPC    HW2 4579   4.575   2.896   3.815
 1063OPC     MW 4580   4.638   2.857   3.841
 1064OPC     OW 4581   1.538   1.254   2.193
 1064OPC    HW1 4582   1.474   1.206   2.159
 1064OPC    HW2 4583   1.497   1.309   2.247
 1064OPC     MW 4584   1.523   1.255   2.196
 1065OPC     OW 4585   3.131   0.234   3.670
 1065OPC    HW1 4586   3.094   0.304   3.707
 1065OPC    HW2 4587   3.183   0.267   3.609
 1065OPC     MW 4588   3.133   0.249   3.667
 1066OPC     OW 4589   3.990   4.255   3.127
 1066OPC    HW1 4590   3.924   4.205   3.155
 1066OPC    HW2 4591   4.059   4.224   3.170
 1066OPC     MW 4592   3.990   4.243   3.137
 1067OPC     OW 4593   1.218   1.285   1.292
 1067OPC    HW1 4594   1.188   1.238   1.358
 1067OPC    HW2 4595   1.297   1.251   1.277
 1067OPC     MW 4596   1.225   1.273   1.299
 1068OPC     OW 4597   2.519   3.650   1.283
 1068OPC    HW1 4598   2.466   3.705   1.325
 1068OPC    HW2 4599   2.473   3.625   1.213
 1068OPC     MW 4600   2.505   3.654   1.279
 1069OPC     OW 4601   1.573   4.803   3.072
 1069OPC    HW1 4602   1.505   4.764   3.034
 1069OPC    HW2 4603   1.630   4.812   3.007
 1069OPC     MW 4604   1.571   4.799   3.057
 1070OPC     OW 4605   0.380   0.161   1.512
 1070OPC    HW1 4606   0.354   0.143   1.593
 1070OPC    HW2 4607   0.323   0.118   1.462
 1070OPC     MW 4608   0.368   0.152   1.517
 1071OPC     OW 4609   0.074   4.268   1.567
 1071OPC    HW1 4610   0.155   4.253   1.595
 1071OPC    HW2 4611   0.043   4.326   1.624
 1071OPC     MW 4612   0.081   4.274   1.580
 1072OPC     OW 4613   3.722   1.799   0.938
 1072OPC    HW1 4614   3.690   1.743   0.996
 1072OPC    HW2 4615   3.768   1.855   0.987
 1072OPC     MW 4616   3.724   1.799   0.954
 1073OPC     OW 4617   4.577   2.303   5.219
 1073OPC    HW1 4618   4.502   2.342   5.196
 1073OPC    HW2 4619   4.577   2.310   5.306
 1073OPC     MW 4620   4.566   2.310   5.229
 1074OPC     OW 4621   4.318   1.802   0.200
 1074OPC    HW1 4622   4.401   1.791   0.224
 1074OPC    HW2 4623   4.283   1.722   0.209
 1074OPC     MW 4624   4.325   1.788   0.205
 1075OPC     OW 4625   4.256   2.471   2.055
 1075OPC    HW1 4626   4.317   2.420   2.090
 1075OPC    HW2 4627   4.298   2.546   2.040
 1075OPC     MW 4628   4.271   2.475   2.058
 1076OPC     OW 4629   1.944   3.613   4.182
 1076OPC    HW1 4630   1.878   3.564   4.212
 1076OPC    HW2 4631   1.995   3.555   4.142
 1076OPC     MW 4632   1.942   3.597   4.181
 1077OPC     OW 4633   4.523   1.408   3.681
 1077OPC    HW1 4634   4.571   1.406   3.753
 1077OPC    HW2 4635   4.441   1.408   3.710
 1077OPC     MW 4636   4.518   1.408   3.696
 1078OPC     OW 4637   1.552   0.807   0.982
 1078OPC    HW1 4638   1.563   0.884   1.022
 1078OPC    HW2 4639   1.623   0.762   1.005
 1078OPC     MW 4640   1.564   0.812   0.991
 1079OPC     OW 4641   4.728   3.323   4.635
 1079OPC    HW1 4642   4.747   3.350   4.716
 1079OPC    HW2 4643   4.789   3.361   4.586
 1079OPC     MW 4644   4.740   3.333   4.640
 1080OPC     OW 4645   0.607   1.744   1.769
 1080OPC    HW1 4646   0.564   1.776   1.838
 1080OPC    HW2 4647   0.544   1.706   1.722
 1080OPC     MW 4648   0.591   1.743   1.772
 1081OPC     OW 4649   2.580   1.574   1.679
 1081OPC    HW1 4650   2.518   1.513   1.686
 1081OPC    HW2 4651   2.535   1.645   1.654
 1081OPC     MW 4652   2.564   1.576   1.676
 1082OPC     OW 4653   1.194   3.340   0.889
 1082OPC    HW1 4654   1.256   3.377   0.937
 1082OPC    HW2 4655   1.212   3.367   0.808
 1082OPC     MW 4656   1.206   3.349   0.884
 1083OPC     OW 4657   2.978   1.700   4.658
 1083OPC    HW1 4658   2.954   1.622   4.627
 1083OPC    HW2 4659   2.997   1.745   4.587
 1083OPC     MW 4660   2.977   1.695   4.643
 1084OPC     OW 4661   0.287   2.025   0.673
 1084OPC    HW1 4662   0.258   2.065   0.745
 1084OPC    HW2 4663   0.252   2.072   0.608
 1084OPC     MW 4664   0.278   2.038   0.674
 1085OPC     OW 4665   3.191   3.492   1.918
 1085OPC    HW1 4666   3.127   3.433   1.920
 1085OPC    HW2 4667   3.197   3.512   1.833
 1085OPC     MW 4668   3.182   3.486   1.906
 1086OPC     OW 4669   4.911   3.820   0.716
 1086OPC    HW1 4670   4.885   3.785   0.640
 1086OPC    HW2 4671   4.842   3.864   0.744
 1086OPC     MW 4672   4.897   3.821   0.709
 1087OPC     OW 4673   4.003   2.710   4.536
 1087OPC    HW1 4674   4.020   2.666   4.462
 1087OPC    HW2 4675   4.040   2.660   4.598
 1087OPC     MW 4676   4.011   2.696   4.534
 1088OPC     OW 4677   4.176   1.744   3.161
 1088OPC    HW1 4678   4.194   1.829   3.169
 1088OPC    HW2 4679   4.142   1.738   3.080
 1088OPC     MW 4680   4.174   1.756   3.150
 1089OPC     OW 4681   4.614   0.279   2.648
 1089OPC    HW1 4682   4.654   0.205   2.673
 1089OPC    HW2 4683   4.530   0.262   2.660
 1089OPC     MW 4684   4.608   0.266   2.653
 1090OPC     OW 4685   3.999   2.058   1.652
 1090OPC    HW1 4686   3.962   2.022   1.722
 1090OPC    HW2 4687   3.932   2.093   1.609
 1090OPC     MW 4688   3.984   2.058   1.656
 1091OPC     OW 4689   0.007   0.655   1.519
 1091OPC    HW1 4690   5.077   0.639   1.590
 1091OPC    HW2 4691   5.069   0.642   1.453
 1091OPC     MW 4692   5.110   0.651   1.520
 1092OPC     OW 4693   0.290   2.019   2.697
 1092OPC    HW1 4694   0.206   1.996   2.701
 1092OPC    HW2 4695   0.296   2.064   2.623
 1092OPC     MW 4696   0.279   2.022   2.687
 1093OPC     OW 4697   4.444   0.218   4.568
 1093OPC    HW1 4698   4.369   0.210   4.612
 1093OPC    HW2 4699   4.428   0.178   4.493
 1093OPC     MW 4700   4.431   0.211   4.564
 1094OPC     OW 4701   4.186   1.509   5.292
 1094OPC    HW1 4702   4.240   1.567   5.255
 1094OPC    HW2 4703   4.113   1.516   5.245
 1094OPC     MW 4704   4.183   1.519   5.280
 1095OPC     OW 4705   4.169   3.157   3.478
 1095OPC    HW1 4706   4.211   3.232   3.467
 1095OPC    HW2 4707   4.182   3.138   3.562
 1095OPC     MW 4708   4.177   3.165   3.489
 1096OPC     OW 4709   0.985   2.828   2.310
 1096OPC    HW1 4710   0.994   2.756   2.261
 1096OPC    HW2 4711   1.042   2.816   2.375
 1096OPC     MW 4712   0.995   2.816   2.312
 1097OPC     OW 4713   2.083   3.882   4.882
 1097OPC    HW1 4714   2.137   3.816   4.899
 1097OPC    HW2 4715   2.007   3.855   4.913
 1097OPC     MW 4716   2.080   3.868   4.889
 1098OPC     OW 4717   2.504   3.439   1.469
 1098OPC    HW1 4718   2.458   3.471   1.536
 1098OPC    HW2 4719   2.505   3.505   1.412
 1098OPC     MW 4720   2.497   3.454   1.471
 1099OPC     OW 4721   1.037   3.483   2.465
 1099OPC    HW1 4722   0.982   3.422   2.435
 1099OPC    HW2 4723   0.984   3.548   2.490
 1099OPC     MW 4724   1.021   3.484   2.464
 1100OPC     OW 4725   0.842   4.856   0.307
 1100OPC    HW1 4726   0.801   4.849   0.383
 1100OPC    HW2 4727   0.904   4.795   0.311
 1100OPC     MW 4728   0.845   4.846   0.319
 1101OPC     OW 4729   0.133   2.615   0.957
 1101OPC    HW1 4730   0.183   2.581   1.020
 1101OPC    HW2 4731   0.150   2.701   0.961
 1101OPC     MW 4732   0.143   2.623   0.967
 1102OPC     OW 4733   2.618   0.602   2.239
 1102OPC    HW1 4734   2.619   0.669   2.182
 1102OPC    HW2 4735   2.690   0.558   2.219
 1102OPC     MW 4736   2.629   0.606   2.227
 1103OPC     OW 4737   0.972   5.097   4.353
 1103OPC    HW1 4738   1.058   5.112   4.356
 1103OPC    HW2 4739   0.939   0.012   4.333
 1103OPC     MW 4740   0.980   5.111   4.350
 1104OPC     OW 4741   4.607   2.943   1.827
 1104OPC    HW1 4742   4.632   2.905   1.901
 1104OPC    HW2 4743   4.682   2.951   1.782
 1104OPC     MW 4744   4.622   2.939   1.831
 1105OPC     OW 4745   1.911   4.520   2.639
 1105OPC    HW1 4746   1.979   4.566   2.667
 1105OPC    HW2 4747   1.923   4.441   2.674
 1105OPC     MW 4748   1.923   4.515   2.648
 1106OPC     OW 4749   3.591   1.613   2.885
 1106OPC    HW1 4750   3.606   1.699   2.880
 1106OPC    HW2 4751   3.594   1.587   2.802
 1106OPC     MW 4752   3.594   1.622   2.872
 1107OPC     OW 4753   2.814   4.144   4.182
 1107OPC    HW1 4754   2.767   4.152   4.109
 1107OPC    HW2 4755   2.877   4.204   4.173
 1107OPC     MW 4756   2.816   4.154   4.170
 1108OPC     OW 4757   3.701   3.350   3.049
 1108OPC    HW1 4758   3.634   3.402   3.028
 1108OPC    HW2 4759   3.762   3.370   2.989
 1108OPC     MW 4760   3.700   3.361   3.037
 1109OPC     OW 4761   1.521   1.352   0.856
 1109OPC    HW1 4762   1.560   1.328   0.781
 1109OPC    HW2 4763   1.437   1.336   0.841
 1109OPC     MW 4764   1.515   1.346   0.843
 1110OPC     OW 4765   1.798   1.401   4.027
 1110OPC    HW1 4766   1.766   1.482   4.034
 1110OPC    HW2 4767   1.877   1.408   4.064
 1110OPC     MW 4768   1.805   1.414   4.034
 1111OPC     OW 4769   4.319   2.064   1.921
 1111OPC    HW1 4770   4.278   1.988   1.912
 1111OPC    HW2 4771   4.333   2.069   2.007
 1111OPC     MW 4772   4.315   2.054   1.932
 1112OPC     OW 4773   2.915   3.675   4.768
 1112OPC    HW1 4774   2.923   3.590   4.785
 1112OPC    HW2 4775   2.965   3.686   4.697
 1112OPC     MW 4776   2.924   3.664   4.760
 1113OPC     OW 4777   1.797   3.567   5.336
 1113OPC    HW1 4778   1.844   3.635   5.306
 1113OPC    HW2 4779   1.857   3.518   0.013
 1113OPC     MW 4780   1.813   3.570   5.338
 1114OPC     OW 4781   0.395   3.368   4.480
 1114OPC    HW1 4782   0.368   3.449   4.494
 1114OPC    HW2 4783   0.397   3.333   4.560
 1114OPC     MW 4784   0.391   3.375   4.494
 1115OPC     OW 4785   3.949   3.086   1.599
 1115OPC    HW1 4786   3.950   2.999   1.596
 1115OPC    HW2 4787   3.944   3.110   1.515
 1115OPC     MW 4788   3.948   3.077   1.586
 1116OPC     OW 4789   2.435   2.795   0.052
 1116OPC    HW1 4790   2.449   2.880   0.065
 1116OPC    HW2 4791   2.516   2.762   0.043
 1116OPC     MW 4792   2.449   2.803   0.053
 1117OPC     OW 4793   2.342   1.369   4.333
 1117OPC    HW1 4794   2.349   1.334   4.253
 1117OPC    HW2 4795   2.354   1.454   4.319
 1117OPC     MW 4796   2.345   1.376   4.319
 1118OPC     OW 4797   4.589   4.163   2.058
 1118OPC    HW1 4798   4.642   4.232   2.058
 1118OPC    HW2 4799   4.616   4.116   1.990
 1118OPC     MW 4800   4.601   4.166   2.048
 1119OPC     OW 4801   2.125   0.943   5.181
 1119OPC    HW1 4802   2.043   0.915   5.168
 1119OPC    HW2 4803   2.119   0.991   5.253
 1119OPC     MW 4804   2.112   0.946   5.190
 1120OPC     OW 4805   1.126   0.278   1.183
 1120OPC    HW1 4806   1.057   0.251   1.229
 1120OPC    HW2 4807   1.091   0.299   1.105
 1120OPC     MW 4808   1.110   0.277   1.178
 1121OPC     OW 4809   2.450   1.523   0.664
 1121OPC    HW1 4810   2.379   1.548   0.708
 1121OPC    HW2 4811   2.435   1.552   0.583
 1121OPC     MW 4812   2.437   1.531   0.658
 1122OPC     OW 4813   3.935   1.912   1.884
 1122OPC    HW1 4814   4.015   1.877   1.885
 1122OPC    HW2 4815   3.934   1.964   1.953
 1122OPC     MW 4816   3.947   1.914   1.894
 1123OPC     OW 4817   1.936   1.822   5.157
 1123OPC    HW1 4818   1.936   1.854   5.075
 1123OPC    HW2 4819   1.964   1.889   5.205
 1123OPC     MW 4820   1.940   1.837   5.152
 1124OPC     OW 4821   4.295   2.107   4.862
 1124OPC    HW1 4822   4.225   2.097   4.914
 1124OPC    HW2 4823   4.336   2.030   4.867
 1124OPC     MW 4824   4.291   2.094   4.870
 1125OPC     OW 4825   5.035   4.688   1.167
 1125OPC    HW1 4826   4.961   4.705   1.123
 1125OPC    HW2 4827   5.085   4.648   1.108
 1125OPC     MW 4828   5.031   4.685   1.152
 1126OPC     OW 4829   4.955   5.146   3.741
 1126OPC    HW1 4830   4.899   0.047   3.762
 1126OPC    HW2 4831   4.925   5.077   3.784
 1126OPC     MW 4832   4.942   5.145   3.750
 1127OPC     OW 4833   0.392   2.347   0.235
 1127OPC    HW1 4834   0.429   2.426   0.237
 1127OPC    HW2 4835   0.454   2.295   0.266
 1127OPC     MW 4836   0.407   2.351   0.240
 1128OPC     OW 4837   2.031   4.127   1.760
 1128OPC    HW1 4838   2.020   4.126   1.673
 1128OPC    HW2 4839   1.951   4.147   1.790
 1128OPC     MW 4840   2.017   4.130   1.751
 1129OPC     OW 4841   1.480   1.047   5.057
 1129OPC    HW1 4842   1.499   0.996   4.989
 1129OPC    HW2 4843   1.557   1.063   5.094
 1129OPC     MW 4844   1.494   1.042   5.052
 1130OPC     OW 4845   4.847   5.075   2.922
 1130OPC    HW1 4846   4.928   5.075   2.953
 1130OPC    HW2 4847   4.855   5.036   2.844
 1130OPC     MW 4848   4.860   5.069   2.915
 1131OPC     OW 4849   4.152   3.733   2.274
 1131OPC    HW1 4850   4.140   3.706   2.356
 1131OPC    HW2 4851   4.167   3.819   2.283
 1131OPC     MW 4852   4.152   3.742   2.287
 1132OPC     OW 4853   4.350   2.464   5.167
 1132OPC    HW1 4854   4.363   2.515   5.237
 1132OPC    HW2 4855   4.266   2.442   5.174
 1132OPC     MW 4856   4.339   2.468   5.179
 1133OPC     OW 4857   0.633   2.518   4.303
 1133OPC    HW1 4858   0.640   2.516   4.216
 1133OPC    HW2 4859   0.692   2.459   4.330
 1133OPC     MW 4860   0.643   2.509   4.294
 1134OPC     OW 4861   3.670   1.351   2.096
 1134OPC    HW1 4862   3.590   1.348   2.062
 1134OPC    HW2 4863   3.719   1.380   2.029
 1134OPC     MW 4864   3.666   1.355   2.081
 1135OPC     OW 4865   3.418   3.535   3.219
 1135OPC    HW1 4866   3.335   3.561   3.222
 1135OPC    HW2 4867   3.434   3.526   3.134
 1135OPC     MW 4868   3.408   3.537   3.207
 1136OPC     OW 4869   0.223   3.663   4.888
 1136OPC    HW1 4870   0.307   3.657   4.864
 1136OPC    HW2 4871   0.225   3.718   4.956
 1136OPC     MW 4872   0.236   3.670   4.895
 1137OPC     OW 4873   1.545   3.246   0.753
 1137OPC    HW1 4874   1.585   3.324   0.749
 1137OPC    HW2 4875   1.590   3.203   0.815
 1137OPC     MW 4876   1.558   3.251   0.762
 1138OPC     OW 4877   1.544   0.111   4.608
 1138OPC    HW1 4878   1.578   0.056   4.667
 1138OPC    HW2 4879   1.607   0.169   4.594
 1138OPC     MW 4880   1.558   0.111   4.615
 1139OPC     OW 4881   0.100   1.870   1.265
 1139OPC    HW1 4882   0.158   1.905   1.320
 1139OPC    HW2 4883   0.138   1.878   1.187
 1139OPC     MW 4884   0.114   1.876   1.261
 1140OPC     OW 4885   3.575   2.915   2.473
 1140OPC    HW1 4886   3.496   2.899   2.507
 1140OPC    HW2 4887   3.593   2.841   2.429
 1140OPC     MW 4888   3.566   2.901   2.471
 1141OPC     OW 4889   5.090   1.622   1.238
 1141OPC    HW1 4890   0.014   1.698   1.251
 1141OPC    HW2 4891   0.014   1.566   1.291
 1141OPC     MW 4892   5.103   1.625   1.248
 1142OPC     OW 4893   1.028   0.097   0.195
 1142OPC    HW1 4894   1.054   0.166   0.149
 1142OPC    HW2 4895   1.052   0.029   0.146
 1142OPC     MW 4896   1.035   0.097   0.181
 1143OPC     OW 4897   0.744   1.602   0.824
 1143OPC    HW1 4898   0.819   1.594   0.780
 1143OPC    HW2 4899   0.683   1.598   0.762
 1143OPC     MW 4900   0.746   1.600   0.808
 1144OPC     OW 4901   1.719   3.197   1.702
 1144OPC    HW1 4902   1.765   3.259   1.742
 1144OPC    HW2 4903   1.636   3.219   1.719
 1144OPC     MW 4904   1.713   3.209   1.710
 1145OPC     OW 4905   4.155   1.607   0.720
 1145OPC    HW1 4906   4.073   1.630   0.742
 1145OPC    HW2 4907   4.152   1.520   0.718
 1145OPC     MW 4908   4.142   1.598   0.723
 1146OPC     OW 4909   4.243   3.563   2.758
 1146OPC    HW1 4910   4.275   3.642   2.740
 1146OPC    HW2 4911   4.315   3.513   2.766
 1146OPC     MW 4912   4.259   3.567   2.757
 1147OPC     OW 4913   4.933   2.495   3.439
 1147OPC    HW1 4914   4.955   2.574   3.468
 1147OPC    HW2 4915   4.869   2.511   3.383
 1147OPC     MW 4916   4.927   2.509   3.435
 1148OPC     OW 4917   0.691   3.926   1.914
 1148OPC    HW1 4918   0.659   4.006   1.923
 1148OPC    HW2 4919   0.627   3.882   1.874
 1148OPC     MW 4920   0.677   3.931   1.909
 1149OPC     OW 4921   2.920   0.923   3.469
 1149OPC    HW1 4922   2.894   0.841   3.486
 1149OPC    HW2 4923   2.952   0.951   3.545
 1149OPC     MW 4924   2.921   0.915   3.483
 1150OPC     OW 4925   0.257   0.869   2.162
 1150OPC    HW1 4926   0.239   0.785   2.178
 1150OPC    HW2 4927   0.214   0.887   2.089
 1150OPC     MW 4928   0.248   0.859   2.154
 1151OPC     OW 4929   3.435   1.431   0.719
 1151OPC    HW1 4930   3.380   1.374   0.683
 1151OPC    HW2 4931   3.409   1.437   0.801
 1151OPC     MW 4932   3.423   1.424   0.726
 1152OPC     OW 4933   1.302   4.916   1.367
 1152OPC    HW1 4934   1.227   4.956   1.349
 1152OPC    HW2 4935   1.298   4.842   1.321
 1152OPC     MW 4936   1.290   4.911   1.358
 1153OPC     OW 4937   1.467   0.599   1.348
 1153OPC    HW1 4938   1.418   0.583   1.419
 1153OPC    HW2 4939   1.529   0.538   1.352
 1153OPC     MW 4940   1.469   0.588   1.359
 1154OPC     OW 4941   3.477   4.864   3.315
 1154OPC    HW1 4942   3.478   4.889   3.398
 1154OPC    HW2 4943   3.558   4.879   3.287
 1154OPC     MW 4944   3.489   4.870   3.323
 1155OPC     OW 4945   1.616   0.254   2.169
 1155OPC    HW1 4946   1.587   0.324   2.126
 1155OPC    HW2 4947   1.623   0.281   2.251
 1155OPC     MW 4948   1.613   0.268   2.175
 1156OPC     OW 4949   1.147   4.603   0.945
 1156OPC    HW1 4950   1.138   4.589   0.859
 1156OPC    HW2 4951   1.225   4.569   0.963
 1156OPC     MW 4952   1.157   4.596   0.935
 1157OPC     OW 4953   1.160   0.878   4.036
 1157OPC    HW1 4954   1.114   0.822   4.085
 1157OPC    HW2 4955   1.112   0.885   3.963
 1157OPC     MW 4956   1.146   0.871   4.032
 1158OPC     OW 4957   0.982   2.279   2.500
 1158OPC    HW1 4958   1.023   2.355   2.485
 1158OPC    HW2 4959   0.898   2.302   2.509
 1158OPC     MW 4960   0.976   2.294   2.499
 1159OPC     OW 4961   2.740   4.412   3.824
 1159OPC    HW1 4962   2.670   4.416   3.773
 1159OPC    HW2 4963   2.806   4.402   3.767
 1159OPC     MW 4964   2.740   4.411   3.808
 1160OPC     OW 4965   1.197   0.493   4.056
 1160OPC    HW1 4966   1.257   0.545   4.020
 1160OPC    HW2 4967   1.126   0.544   4.059
 1160OPC     MW 4968   1.195   0.508   4.051
 1161OPC     OW 4969   2.374   0.404   2.828
 1161OPC    HW1 4970   2.299   0.435   2.860
 1161OPC    HW2 4971   2.418   0.378   2.899
 1161OPC     MW 4972   2.369   0.405   2.843
 1162OPC     OW 4973   1.243   4.910   0.526
 1162OPC    HW1 4974   1.302   4.887   0.586
 1162OPC    HW2 4975   1.225   4.993   0.545
 1162OPC     MW 4976   1.249   4.919   0.538
 1163OPC     OW 4977   2.462   1.615   4.735
 1163OPC    HW1 4978   2.514   1.551   4.707
 1163OPC    HW2 4979   2.467   1.676   4.673
 1163OPC     MW 4980   2.470   1.615   4.722
 1164OPC     OW 4981   3.487   4.256   2.001
 1164OPC    HW1 4982   3.568   4.287   2.012
 1164OPC    HW2 4983   3.460   4.239   2.082
 1164OPC     MW 4984   3.495   4.258   2.015
 1165OPC     OW 4985   3.183   0.121   3.918
 1165OPC    HW1 4986   3.121   0.060   3.931
 1165OPC    HW2 4987   3.165   0.152   3.839
 1165OPC     MW 4988   3.171   0.116   3.908
 1166OPC     OW 4989   4.873   4.167   5.316
 1166OPC    HW1 4990   4.847   4.249   5.331
 1166OPC    HW2 4991   4.927   4.150   0.018
 1166OPC     MW 4992   4.877   4.177   5.328
 1167OPC     OW 4993   1.623   3.893   4.010
 1167OPC    HW1 4994   1.707   3.882   4.030
 1167OPC    HW2 4995   1.583   3.885   4.087
 1167OPC     MW 4996   1.630   3.890   4.024
 1168OPC     OW 4997   2.605   1.365   0.982
 1168OPC    HW1 4998   2.667   1.331   1.034
 1168OPC    HW2 4999   2.650   1.417   0.928
 1168OPC     MW 5000   2.621   1.368   0.982
 1169OPC     OW 5001   4.333   2.411   3.003
 1169OPC    HW1 5002   4.365   2.456   2.936
 1169OPC    HW2 5003   4.256   2.450   3.019
 1169OPC     MW 5004   4.326   2.423   2.996
 1170OPC     OW 5005   3.818   1.505   4.856
 1170OPC    HW1 5006   3.768   1.576   4.863
 1170OPC    HW2 5007   3.892   1.535   4.821
 1170OPC     MW 5008   3.822   1.520   4.852
 1171OPC     OW 5009   0.264   3.318   0.278
 1171OPC    HW1 5010   0.302   3.255   0.232
 1171OPC    HW2 5011   0.252   3.281   0.356
 1171OPC     MW 5012   0.268   3.303   0.283
 1172OPC     OW 5013   3.251   0.841   1.581
 1172OPC    HW1 5014   3.195   0.887   1.630
 1172OPC    HW2 5015   3.277   0.777   1.634
 1172OPC     MW 5016   3.247   0.838   1.596
 1173OPC     OW 5017   0.620   4.142   0.938
 1173OPC    HW1 5018   0.677   4.143   1.004
 1173OPC    HW2 5019   0.590   4.060   0.938
 1173OPC     MW 5020   0.624   4.130   0.948
 1174OPC     OW 5021   1.682   3.689   0.879
 1174OPC    HW1 5022   1.673   3.630   0.943
 1174OPC    HW2 5023   1.637   3.758   0.909
 1174OPC     MW 5024   1.674   3.691   0.893
 1175OPC     OW 5025   2.073   1.422   2.685
 1175OPC    HW1 5026   2.085   1.413   2.771
 1175OPC    HW2 5027   2.125   1.361   2.650
 1175OPC     MW 5028   2.082   1.412   2.692
 1176OPC     OW 5029   3.877   1.992   1.074
 1176OPC    HW1 5030   3.878   2.049   1.007
 1176OPC    HW2 5031   3.962   1.977   1.089
 1176OPC     MW 5032   3.890   1.998   1.066
 1177OPC     OW 5033   2.320   2.031   0.918
 1177OPC    HW1 5034   2.263   1.967   0.904
 1177OPC    HW2 5035   2.346   2.054   0.838
 1177OPC     MW 5036   2.316   2.025   0.904
 1178OPC     OW 5037   1.625   4.457   2.417
 1178OPC    HW1 5038   1.555   4.448   2.366
 1178OPC    HW2 5039   1.651   4.539   2.402
 1178OPC     MW 5040   1.619   4.468   2.407
 1179OPC     OW 5041   1.354   4.069   1.606
 1179OPC    HW1 5042   1.290   4.075   1.546
 1179OPC    HW2 5043   1.311   4.048   1.679
 1179OPC     MW 5044   1.338   4.067   1.608
 1180OPC     OW 5045   0.213   4.398   3.630
 1180OPC    HW1 5046   0.126   4.408   3.630
 1180OPC    HW2 5047   0.225   4.328   3.681
 1180OPC     MW 5048   0.202   4.389   3.638
 1181OPC     OW 5049   2.456   1.487   5.304
 1181OPC    HW1 5050   2.442   1.414   5.349
 1181OPC    HW2 5051   2.542   1.488   5.292
 1181OPC     MW 5052   2.467   1.476   5.309
 1182OPC     OW 5053   2.505   4.615   1.609
 1182OPC    HW1 5054   2.444   4.580   1.660
 1182OPC    HW2 5055   2.533   4.684   1.654
 1182OPC     MW 5056   2.500   4.620   1.623
 1183OPC     OW 5057   3.636   1.471   0.109
 1183OPC    HW1 5058   3.563   1.515   0.129
 1183OPC    HW2 5059   3.671   1.455   0.187
 1183OPC     MW 5060   3.630   1.475   0.124
 1184OPC     OW 5061   1.489   1.875   2.413
 1184OPC    HW1 5062   1.415   1.920   2.405
 1184OPC    HW2 5063   1.551   1.934   2.399
 1184OPC     MW 5064   1.487   1.890   2.410
 1185OPC     OW 5065   1.603   2.884   0.368
 1185OPC    HW1 5066   1.574   2.915   0.292
 1185OPC    HW2 5067   1.595   2.952   0.422
 1185OPC     MW 5068   1.598   2.899   0.365
 1186OPC     OW 5069   4.113   4.973   3.825
 1186OPC    HW1 5070   4.048   5.029   3.841
 1186OPC    HW2 5071   4.108   4.916   3.891
 1186OPC     MW 5072   4.103   4.973   3.837
 1187OPC     OW 5073   3.854   5.004   4.695
 1187OPC    HW1 5074   3.823   4.935   4.652
 1187OPC    HW2 5075   3.855   4.977   4.778
 1187OPC     MW 5076   3.850   4.990   4.701
 1188OPC     OW 5077   0.381   4.703   4.913
 1188OPC    HW1 5078   0.381   4.647   4.847
 1188OPC    HW2 5079   0.351   4.656   4.980
 1188OPC     MW 5080   0.377   4.688   4.913
 1189OPC     OW 5081   1.888   3.159   0.734
 1189OPC    HW1 5082   1.875   3.218   0.796
 1189OPC    HW2 5083   1.960   3.117   0.760
 1189OPC     MW 5084   1.897   3.161   0.747
 1190OPC     OW 5085   4.315   3.440   0.234
 1190OPC    HW1 5086   4.386   3.399   0.205
 1190OPC    HW2 5087   4.311   3.512   0.186
 1190OPC     MW 5088   4.325   3.444   0.223
 1191OPC     OW 5089   1.782   2.226   1.686
 1191OPC    HW1 5090   1.824   2.151   1.671
 1191OPC    HW2 5091   1.794   2.239   1.772
 1191OPC     MW 5092   1.790   2.217   1.697
 1192OPC     OW 5093   4.526   4.181   0.898
 1192OPC    HW1 5094   4.448   4.153   0.926
 1192OPC    HW2 5095   4.565   4.210   0.971
 1192OPC     MW 5096   4.520   4.181   0.913
 1193OPC     OW 5097   4.889   0.015   4.802
 1193OPC    HW1 5098   4.973   0.038   4.798
 1193OPC    HW2 5099   4.849   0.077   4.756
 1193OPC     MW 5100   4.896   0.028   4.795
 1194OPC     OW 5101   0.680   1.687   1.362
 1194OPC    HW1 5102   0.683   1.748   1.424
 1194OPC    HW2 5103   0.764   1.672   1.343
 1194OPC     MW 5104   0.693   1.694   1.368
 1195OPC     OW 5105   1.792   0.916   1.407
 1195OPC    HW1 5106   1.812   0.973   1.344
 1195OPC    HW2 5107   1.870   0.885   1.431
 1195OPC     MW 5108   1.807   0.920   1.401
 1196OPC     OW 5109   4.773   2.237   4.419
 1196OPC    HW1 5110   4.775   2.160   4.460
 1196OPC    HW2 5111   4.796   2.217   4.337
 1196OPC     MW 5112   4.777   2.223   4.413
 1197OPC     OW 5113   0.945   0.456   4.322
 1197OPC    HW1 5114   0.917   0.490   4.398
 1197OPC    HW2 5115   1.030   0.447   4.334
 1197OPC     MW 5116   0.953   0.460   4.335
 1198OPC     OW 5117   3.321   3.223   0.131
 1198OPC    HW1 5118   3.260   3.285   0.143
 1198OPC    HW2 5119   3.279   3.160   0.088
 1198OPC     MW 5120   3.306   3.223   0.126
 1199OPC     OW 5121   4.693   3.829   4.671
 1199OPC    HW1 5122   4.763   3.777   4.672
 1199OPC    HW2 5123   4.721   3.899   4.626
 1199OPC     MW 5124   4.708   3.832   4.664
 1200OPC     OW 5125   4.603   4.863   2.751
 1200OPC    HW1 5126   4.603   4.779   2.726
 1200OPC    HW2 5127   4.679   4.893   2.721
 1200OPC     MW 5128   4.614   4.855   2.743
 1201OPC     OW 5129   0.470   2.539   3.719
 1201OPC    HW1 5130   0.487   2.462   3.756
 1201OPC    HW2 5131   0.427   2.582   3.781
 1201OPC     MW 5132   0.466   2.534   3.734
 1202OPC     OW 5133   1.327   3.907   4.979
 1202OPC    HW1 5134   1.287   3.968   4.931
 1202OPC    HW2 5135   1.352   3.950   5.051
 1202OPC     MW 5136   1.325   3.922   4.983
 1203OPC     OW 5137   0.866   0.907   2.529
 1203OPC    HW1 5138   0.865   0.982   2.574
 1203OPC    HW2 5139   0.887   0.847   2.589
 1203OPC     MW 5140   0.869   0.909   2.545
 1204OPC     OW 5141   2.071   2.927   4.476
 1204OPC    HW1 5142   2.029   2.939   4.552
 1204OPC    HW2 5143   2.155   2.932   4.498
 1204OPC     MW 5144   2.077   2.930   4.491
 1205OPC     OW 5145   1.956   0.945   1.980
 1205OPC    HW1 5146   1.954   0.949   2.067
 1205OPC    HW2 5147   1.889   0.892   1.961
 1205OPC     MW 5148   1.946   0.938   1.990
 1206OPC     OW 5149   1.952   1.740   1.398
 1206OPC    HW1 5150   1.875   1.739   1.439
 1206OPC    HW2 5151   1.971   1.655   1.389
 1206OPC     MW 5152   1.943   1.727   1.403
 1207OPC     OW 5153   4.617   4.620   3.688
 1207OPC    HW1 5154   4.669   4.591   3.624
 1207OPC    HW2 5155   4.623   4.707   3.682
 1207OPC     MW 5156   4.626   4.629   3.678
 1208OPC     OW 5157   5.068   4.237   3.114
 1208OPC    HW1 5158   5.001   4.289   3.135
 1208OPC    HW2 5159   0.008   4.251   3.178
 1208OPC     MW 5160   5.067   4.247   3.127
 1209OPC     OW 5161   1.461   3.490   2.545
 1209OPC    HW1 5162   1.467   3.420   2.596
 1209OPC    HW2 5163   1.428   3.551   2.599
 1209OPC     MW 5164   1.457   3.489   2.561
 1210OPC     OW 5165   3.694   2.281   3.333
 1210OPC    HW1 5166   3.647   2.224   3.286
 1210OPC    HW2 5167   3.671   2.264   3.415
 1210OPC     MW 5168   3.684   2.270   3.338
 1211OPC     OW 5169   0.358   4.584   1.424
 1211OPC    HW1 5170   0.293   4.635   1.453
 1211OPC    HW2 5171   0.392   4.551   1.498
 1211OPC     MW 5172   0.353   4.587   1.439
 1212OPC     OW 5173   1.055   3.092   4.123
 1212OPC    HW1 5174   0.994   3.148   4.151
 1212OPC    HW2 5175   1.130   3.130   4.145
 1212OPC     MW 5176   1.057   3.106   4.130
 1213OPC     OW 5177   2.335   4.166   2.266
 1213OPC    HW1 5178   2.401   4.223   2.264
 1213OPC    HW2 5179   2.288   4.185   2.196
 1213OPC     MW 5180   2.338   4.177   2.256
 1214OPC     OW 5181   1.513   0.411   4.753
 1214OPC    HW1 5182   1.562   0.375   4.816
 1214OPC    HW2 5183   1.446   0.356   4.746
 1214OPC     MW 5184   1.510   0.398   4.761
 1215OPC     OW 5185   2.470   0.955   4.152
 1215OPC    HW1 5186   2.402   0.902   4.140
 1215OPC    HW2 5187   2.536   0.913   4.113
 1215OPC     MW 5188   2.470   0.941   4.144
 1216OPC     OW 5189   2.344   1.866   4.130
 1216OPC    HW1 5190   2.300   1.928   4.087
 1216OPC    HW2 5191   2.383   1.910   4.195
 1216OPC     MW 5192   2.343   1.882   4.133
 1217OPC     OW 5193   1.873   1.588   2.432
 1217OPC    HW1 5194   1.940   1.641   2.417
 1217OPC    HW2 5195   1.902   1.509   2.407
 1217OPC     MW 5196   1.887   1.584   2.426
 1218OPC     OW 5197   1.022   1.101   2.849
 1218OPC    HW1 5198   1.050   1.149   2.916
 1218OPC    HW2 5199   1.094   1.064   2.818
 1218OPC     MW 5200   1.037   1.103   2.854
 1219OPC     OW 5201   0.717   1.408   2.023
 1219OPC    HW1 5202   0.759   1.457   1.964
 1219OPC    HW2 5203   0.683   1.344   1.975
 1219OPC     MW 5204   0.718   1.406   2.007
 1220OPC     OW 5205   3.069   0.214   0.158
 1220OPC    HW1 5206   2.985   0.203   0.138
 1220OPC    HW2 5207   3.068   0.274   0.221
 1220OPC     MW 5208   3.057   0.221   0.164
 1221OPC     OW 5209   0.258   3.521   2.600
 1221OPC    HW1 5210   0.314   3.477   2.651
 1221OPC    HW2 5211   0.288   3.603   2.603
 1221OPC     MW 5212   0.271   3.527   2.608
 1222OPC     OW 5213   4.529   1.975   4.416
 1222OPC    HW1 5214   4.589   1.987   4.479
 1222OPC    HW2 5215   4.576   1.980   4.343
 1222OPC     MW 5216   4.545   1.978   4.415
 1223OPC     OW 5217   2.651   1.117   2.316
 1223OPC    HW1 5218   2.678   1.197   2.293
 1223OPC    HW2 5219   2.709   1.064   2.278
 1223OPC     MW 5220   2.664   1.121   2.307
 1224OPC     OW 5221   4.640   1.310   0.582
 1224OPC    HW1 5222   4.725   1.289   0.587
 1224OPC    HW2 5223   4.636   1.389   0.619
 1224OPC     MW 5224   4.652   1.319   0.588
 1225OPC     OW 5225   3.075   0.933   3.992
 1225OPC    HW1 5226   3.002   0.951   4.037
 1225OPC    HW2 5227   3.123   1.005   4.003
 1225OPC     MW 5228   3.071   0.946   4.000
 1226OPC     OW 5229   5.074   1.941   0.464
 1226OPC    HW1 5230   5.068   1.887   0.396
 1226OPC    HW2 5231   5.109   1.892   0.527
 1226OPC     MW 5232   5.078   1.926   0.463
 1227OPC     OW 5233   2.781   1.780   4.219
 1227OPC    HW1 5234   2.787   1.710   4.167
 1227OPC    HW2 5235   2.749   1.842   4.168
 1227OPC     MW 5236   2.777   1.779   4.204
 1228OPC     OW 5237   1.636   0.038   1.546
 1228OPC    HW1 5238   1.600   5.162   1.477
 1228OPC    HW2 5239   1.596   0.115   1.549
 1228OPC     MW 5240   1.625   0.044   1.536
 1229OPC     OW 5241   1.492   3.279   2.731
 1229OPC    HW1 5242   1.574   3.251   2.741
 1229OPC    HW2 5243   1.445   3.205   2.734
 1229OPC     MW 5244   1.497   3.264   2.733
 1230OPC     OW 5245   2.706   0.335   2.552
 1230OPC    HW1 5246   2.676   0.411   2.583
 1230OPC    HW2 5247   2.793   0.345   2.556
 1230OPC     MW 5248   2.715   0.348   2.557
 1231OPC     OW 5249   0.704   0.223   0.525
 1231OPC    HW1 5250   0.680   0.140   0.512
 1231OPC    HW2 5251   0.697   0.233   0.611
 1231OPC     MW 5252   0.699   0.212   0.536
 1232OPC     OW 5253   0.171   0.996   2.964
 1232OPC    HW1 5254   0.159   1.079   2.940
 1232OPC    HW2 5255   0.245   0.974   2.924
 1232OPC     MW 5256   0.180   1.005   2.955
 1233OPC     OW 5257   2.394   0.954   1.440
 1233OPC    HW1 5258   2.386   0.896   1.376
 1233OPC    HW2 5259   2.436   1.021   1.402
 1233OPC     MW 5260   2.399   0.956   1.425
 1234OPC     OW 5261   2.483   4.133   3.571
 1234OPC    HW1 5262   2.539   4.124   3.505
 1234OPC    HW2 5263   2.496   4.061   3.619
 1234OPC     MW 5264   2.493   4.121   3.568
 1235OPC     OW 5265   4.997   2.678   2.376
 1235OPC    HW1 5266   4.958   2.753   2.397
 1235OPC    HW2 5267   4.972   2.623   2.439
 1235OPC     MW 5268   4.988   2.681   2.388
 1236OPC     OW 5269   1.383   1.809   0.778
 1236OPC    HW1 5270   1.341   1.807   0.854
 1236OPC    HW2 5271   1.442   1.745   0.785
 1236OPC     MW 5272   1.386   1.799   0.790
 1237OPC     OW 5273   4.561   2.396   4.499
 1237OPC    HW1 5274   4.506   2.358   4.555
 1237OPC    HW2 5275   4.621   2.334   4.485
 1237OPC     MW 5276   4.562   2.381   4.505
 1238OPC     OW 5277   2.690   1.164   5.253
 1238OPC    HW1 5278   2.620   1.168   5.200
 1238OPC    HW2 5279   2.756   1.155   5.197
 1238OPC     MW 5280   2.689   1.163   5.237
 1239OPC     OW 5281   0.561   4.859   3.182
 1239OPC    HW1 5282   0.516   4.797   3.224
 1239OPC    HW2 5283   0.641   4.854   3.217
 1239OPC     MW 5284   0.566   4.849   3.193
 1240OPC     OW 5285   0.213   3.965   1.390
 1240OPC    HW1 5286   0.189   3.953   1.473
 1240OPC    HW2 5287   0.281   4.019   1.396
 1240OPC     MW 5288   0.219   3.971   1.403
 1241OPC     OW 5289   1.071   2.569   2.205
 1241OPC    HW1 5290   1.103   2.554   2.285
 1241OPC    HW2 5291   1.108   2.506   2.157
 1241OPC     MW 5292   1.081   2.557   2.210
 1242OPC     OW 5293   4.015   4.502   1.762
 1242OPC    HW1 5294   4.026   4.498   1.848
 1242OPC    HW2 5295   4.035   4.422   1.734
 1242OPC     MW 5296   4.020   4.490   1.770
 1243OPC     OW 5297   3.053   4.111   0.719
 1243OPC    HW1 5298   3.106   4.098   0.787
 1243OPC    HW2 5299   3.093   4.172   0.672
 1243OPC     MW 5300   3.067   4.118   0.722
 1244OPC     OW 5301   2.442   0.384   4.585
 1244OPC    HW1 5302   2.472   0.390   4.667
 1244OPC    HW2 5303   2.356   0.392   4.594
 1244OPC     MW 5304   2.434   0.386   4.598
 1245OPC     OW 5305   0.058   2.774   1.375
 1245OPC    HW1 5306   0.037   2.785   1.459
 1245OPC    HW2 5307   5.106   2.735   1.341
 1245OPC     MW 5308   0.045   2.770   1.382
 1246OPC     OW 5309   0.217   1.889   3.570
 1246OPC    HW1 5310   0.163   1.890   3.502
 1246OPC    HW2 5311   0.256   1.968   3.567
 1246OPC     MW 5312   0.215   1.901   3.560
 1247OPC     OW 5313   3.870   3.997   3.557
 1247OPC    HW1 5314   3.798   4.016   3.511
 1247OPC    HW2 5315   3.915   4.071   3.555
 1247OPC     MW 5316   3.866   4.011   3.550
 1248OPC     OW 5317   3.859   0.479   4.485
 1248OPC    HW1 5318   3.891   0.541   4.432
 1248OPC    HW2 5319   3.779   0.465   4.454
 1248OPC     MW 5320   3.852   0.486   4.473
 1249OPC     OW 5321   2.649   2.665   0.976
 1249OPC    HW1 5322   2.635   2.684   1.059
 1249OPC    HW2 5323   2.648   2.578   0.974
 1249OPC     MW 5324   2.647   2.655   0.988
 1250OPC     OW 5325   3.931   4.471   3.834
 1250OPC    HW1 5326   3.903   4.551   3.814
 1250OPC    HW2 5327   3.977   4.482   3.907
 1250OPC     MW 5328   3.934   4.484   3.842
 1251OPC     OW 5329   4.128   1.335   0.678
 1251OPC    HW1 5330   4.154   1.328   0.594
 1251OPC    HW2 5331   4.168   1.268   0.717
 1251OPC     MW 5332   4.138   1.324   0.671
 1252OPC     OW 5333   2.121   0.481   2.905
 1252OPC    HW1 5334   2.089   0.435   2.972
 1252OPC    HW2 5335   2.075   0.451   2.837
 1252OPC     MW 5336   2.109   0.470   2.905
 1253OPC     OW 5337   0.952   3.938   1.544
 1253OPC    HW1 5338   0.924   3.941   1.462
 1253OPC    HW2 5339   0.964   3.853   1.559
 1253OPC     MW 5340   0.950   3.926   1.534
 1254OPC     OW 5341   2.428   4.111   5.065
 1254OPC    HW1 5342   2.377   4.086   5.132
 1254OPC    HW2 5343   2.505   4.128   5.104
 1254OPC     MW 5344   2.432   4.110   5.081
 1255OPC     OW 5345   3.317   0.591   1.722
 1255OPC    HW1 5346   3.262   0.546   1.672
 1255OPC    HW2 5347   3.344   0.533   1.781
 1255OPC     MW 5348   3.313   0.576   1.723
 1256OPC     OW 5349   2.816   2.821   0.810
 1256OPC    HW1 5350   2.852   2.766   0.753
 1256OPC    HW2 5351   2.763   2.771   0.857
 1256OPC     MW 5352   2.814   2.806   0.808
 1257OPC     OW 5353   3.968   2.643   2.677
 1257OPC    HW1 5354   3.934   2.666   2.753
 1257OPC    HW2 5355   3.899   2.613   2.632
 1257OPC     MW 5356   3.953   2.642   2.681
 1258OPC     OW 5357   3.325   2.121   1.924
 1258OPC    HW1 5358   3.338   2.193   1.877
 1258OPC    HW2 5359   3.258   2.142   1.975
 1258OPC     MW 5360   3.317   2.134   1.924
 1259OPC     OW 5361   0.796   2.562   2.254
 1259OPC    HW1 5362   0.773   2.563   2.170
 1259OPC    HW2 5363   0.882   2.550   2.252
 1259OPC     MW 5364   0.805   2.560   2.241
 1260OPC     OW 5365   1.975   0.181   4.380
 1260OPC    HW1 5366   1.955   0.217   4.456
 1260OPC    HW2 5367   2.059   0.159   4.389
 1260OPC     MW 5368   1.985   0.183   4.392
 1261OPC     OW 5369   4.724   1.620   2.475
 1261OPC    HW1 5370   4.638   1.615   2.465
 1261OPC    HW2 5371   4.736   1.604   2.560
 1261OPC     MW 5372   4.713   1.617   2.486
 1262OPC     OW 5373   1.968   3.774   0.328
 1262OPC    HW1 5374   2.012   3.801   0.258
 1262OPC    HW2 5375   2.003   3.820   0.393
 1262OPC     MW 5376   1.980   3.785   0.327
 1263OPC     OW 5377   4.199   0.786   3.950
 1263OPC    HW1 5378   4.221   0.870   3.940
 1263OPC    HW2 5379   4.188   0.777   4.036
 1263OPC     MW 5380   4.201   0.797   3.961
 1264OPC     OW 5381   3.126   0.310   2.810
 1264OPC    HW1 5382   3.193   0.363   2.829
 1264OPC    HW2 5383   3.059   0.347   2.852
 1264OPC     MW 5384   3.126   0.323   2.819
 1265OPC     OW 5385   4.649   1.255   1.254
 1265OPC    HW1 5386   4.581   1.200   1.257
 1265OPC    HW2 5387   4.616   1.330   1.282
 1265OPC     MW 5388   4.634   1.258   1.259
 1266OPC     OW 5389   2.347   3.520   1.683
 1266OPC    HW1 5390   2.342   3.465   1.750
 1266OPC    HW2 5391   2.380   3.593   1.718
 1266OPC     MW 5392   2.351   3.523   1.698
 1267OPC     OW 5393   2.580   2.697   4.316
 1267OPC    HW1 5394   2.638   2.758   4.294
 1267OPC    HW2 5395   2.514   2.711   4.260
 1267OPC     MW 5396   2.579   2.708   4.304
 1268OPC     OW 5397   3.582   3.580   1.473
 1268OPC    HW1 5398   3.556   3.533   1.404
 1268OPC    HW2 5399   3.540   3.656   1.463
 1268OPC     MW 5400   3.572   3.584   1.461
 1269OPC     OW 5401   0.931   2.693   4.211
 1269OPC    HW1 5402   0.966   2.668   4.135
 1269OPC    HW2 5403   0.919   2.618   4.254
 1269OPC     MW 5404   0.934   2.678   4.206
 1270OPC     OW 5405   0.673   2.541   0.446
 1270OPC    HW1 5406   0.616   2.560   0.508
 1270OPC    HW2 5407   0.706   2.464   0.470
 1270OPC     MW 5408   0.670   2.532   0.458
 1271OPC     OW 5409   2.034   1.361   5.220
 1271OPC    HW1 5410   2.111   1.374   5.181
 1271OPC    HW2 5411   1.982   1.335   5.155
 1271OPC     MW 5412   2.038   1.359   5.205
 1272OPC     OW 5413   0.887   4.582   3.127
 1272OPC    HW1 5414   0.811   4.540   3.114
 1272OPC    HW2 5415   0.863   4.659   3.158
 1272OPC     MW 5416   0.872   4.587   3.130
 1273OPC     OW 5417   2.516   3.477   2.981
 1273OPC    HW1 5418   2.599   3.505   2.973
 1273OPC    HW2 5419   2.514   3.440   3.060
 1273OPC     MW 5420   2.528   3.476   2.991
 1274OPC     OW 5421   1.267   2.727   4.816
 1274OPC    HW1 5422   1.259   2.814   4.811
 1274OPC    HW2 5423   1.190   2.698   4.786
 1274OPC     MW 5424   1.254   2.735   4.811
 1275OPC     OW 5425   1.441   2.765   1.806
 1275OPC    HW1 5426   1.418   2.848   1.816
 1275OPC    HW2 5427   1.450   2.756   1.719
 1275OPC     MW 5428   1.439   2.776   1.794
 1276OPC     OW 5429   4.759   2.970   2.743
 1276OPC    HW1 5430   4.719   3.043   2.716
 1276OPC    HW2 5431   4.730   2.909   2.689
 1276OPC     MW 5432   4.749   2.972   2.731
 1277OPC     OW 5433   0.673   1.131   1.488
 1277OPC    HW1 5434   0.724   1.196   1.516
 1277OPC    HW2 5435   0.662   1.081   1.558
 1277OPC     MW 5436   0.679   1.133   1.502
 1278OPC     OW 5437   2.498   3.139   1.199
 1278OPC    HW1 5438   2.579   3.134   1.231
 1278OPC    HW2 5439   2.501   3.209   1.147
 1278OPC     MW 5440   2.510   3.149   1.196
 1279OPC     OW 5441   3.240   0.861   0.265
 1279OPC    HW1 5442   3.159   0.876   0.294
 1279OPC    HW2 5443   3.286   0.928   0.296
 1279OPC     MW 5444   3.235   0.873   0.274
 1280OPC     OW 5445   2.490   0.463   3.290
 1280OPC    HW1 5446   2.550   0.414   3.331
 1280OPC    HW2 5447   2.458   0.514   3.353
 1280OPC     MW 5448   2.494   0.463   3.305
 1281OPC     OW 5449   2.240   2.173   4.443
 1281OPC    HW1 5450   2.208   2.198   4.366
 1281OPC    HW2 5451   2.287   2.241   4.470
 1281OPC     MW 5452   2.242   2.187   4.435
 1282OPC     OW 5453   2.095   1.157   4.176
 1282OPC    HW1 5454   2.082   1.115   4.252
 1282OPC    HW2 5455   2.034   1.123   4.124
 1282OPC     MW 5456   2.084   1.146   4.180
 1283OPC     OW 5457   4.277   0.852   2.516
 1283OPC    HW1 5458   4.295   0.818   2.438
 1283OPC    HW2 5459   4.356   0.867   2.551
 1283OPC     MW 5460   4.291   0.849   2.510
 1284OPC     OW 5461   3.507   0.457   1.547
 1284OPC    HW1 5462   3.467   0.514   1.601
 1284OPC    HW2 5463   3.466   0.470   1.471
 1284OPC     MW 5464   3.495   0.468   1.544
 1285OPC     OW 5465   1.535   2.625   0.448
 1285OPC    HW1 5466   1.579   2.621   0.523
 1285OPC    HW2 5467   1.556   2.703   0.416
 1285OPC     MW 5468   1.545   2.636   0.454
 1286OPC     OW 5469   1.697   2.525   4.011
 1286OPC    HW1 5470   1.648   2.596   4.022
 1286OPC    HW2 5471   1.711   2.523   3.925
 1286OPC     MW 5472   1.692   2.535   4.000
 1287OPC     OW 5473   1.652   4.865   0.360
 1287OPC    HW1 5474   1.664   4.861   0.447
 1287OPC    HW2 5475   1.695   4.796   0.330
 1287OPC     MW 5476   1.660   4.854   0.369
 1288OPC     OW 5477   4.589   2.516   1.852
 1288OPC    HW1 5478   4.529   2.570   1.885
 1288OPC    HW2 5479   4.544   2.468   1.795
 1288OPC     MW 5480   4.573   2.517   1.848
 1289OPC     OW 5481   1.276   2.982   2.401
 1289OPC    HW1 5482   1.288   2.960   2.318
 1289OPC    HW2 5483   1.357   2.985   2.434
 1289OPC     MW 5484   1.290   2.979   2.394
 1290OPC     OW 5485   1.591   3.986   3.021
 1290OPC    HW1 5486   1.551   4.061   3.041
 1290OPC    HW2 5487   1.548   3.957   2.951
 1290OPC     MW 5488   1.579   3.993   3.014
 1291OPC     OW 5489   2.852   0.438   2.190
 1291OPC    HW1 5490   2.856   0.367   2.242
 1291OPC    HW2 5491   2.922   0.431   2.140
 1291OPC     MW 5492   2.863   0.426   2.191
 1292OPC     OW 5493   2.996   1.950   0.967
 1292OPC    HW1 5494   2.935   1.938   0.906
 1292OPC    HW2 5495   2.950   1.962   1.040
 1292OPC     MW 5496   2.980   1.950   0.969
 1293OPC     OW 5497   2.289   1.998   1.292
 1293OPC    HW1 5498   2.242   2.049   1.240
 1293OPC    HW2 5499   2.361   2.045   1.308
 1293OPC     MW 5500   2.293   2.012   1.287
 1294OPC     OW 5501   2.684   4.334   1.071
 1294OPC    HW1 5502   2.725   4.295   1.136
 1294OPC    HW2 5503   2.727   4.410   1.062
 1294OPC     MW 5504   2.696   4.340   1.079
 1295OPC     OW 5505   1.185   0.852   0.389
 1295OPC    HW1 5506   1.227   0.807   0.451
 1295OPC    HW2 5507   1.181   0.796   0.322
 1295OPC     MW 5508   1.191   0.837   0.388
 1296OPC     OW 5509   2.433   1.987   4.367
 1296OPC    HW1 5510   2.490   1.993   4.433
 1296OPC    HW2 5511   2.369   2.041   4.391
 1296OPC     MW 5512   2.432   1.996   4.380
 1297OPC     OW 5513   3.998   0.159   1.434
 1297OPC    HW1 5514   3.971   0.230   1.477
 1297OPC    HW2 5515   3.959   0.093   1.477
 1297OPC     MW 5516   3.988   0.160   1.447
 1298OPC     OW 5517   4.515   4.425   0.491
 1298OPC    HW1 5518   4.536   4.420   0.407
 1298OPC    HW2 5519   4.432   4.452   0.491
 1298OPC     MW 5520   4.506   4.428   0.479
 1299OPC     OW 5521   2.085   1.384   2.962
 1299OPC    HW1 5522   2.003   1.365   2.984
 1299OPC    HW2 5523   2.117   1.421   3.034
 1299OPC     MW 5524   2.078   1.387   2.976
 1300OPC     OW 5525   2.420   3.541   4.291
 1300OPC    HW1 5526   2.461   3.521   4.217
 1300OPC    HW2 5527   2.383   3.618   4.274
 1300OPC     MW 5528   2.421   3.549   4.278
 1301OPC     OW 5529   0.471   3.480   2.985
 1301OPC    HW1 5530   0.448   3.429   2.918
 1301OPC    HW2 5531   0.531   3.433   3.027
 1301OPC     MW 5532   0.476   3.466   2.981
 1302OPC     OW 5533   0.729   1.404   0.418
 1302OPC    HW1 5534   0.688   1.331   0.442
 1302OPC    HW2 5535   0.812   1.380   0.408
 1302OPC     MW 5536   0.735   1.390   0.420
 1303OPC     OW 5537   3.566   1.413   3.499
 1303OPC    HW1 5538   3.631   1.415   3.440
 1303OPC    HW2 5539   3.498   1.447   3.455
 1303OPC     MW 5540   3.566   1.418   3.484
 1304OPC     OW 5541   1.337   3.730   1.855
 1304OPC    HW1 5542   1.308   3.666   1.907
 1304OPC    HW2 5543   1.323   3.700   1.775
 1304OPC     MW 5544   1.331   3.716   1.851
 1305OPC     OW 5545   0.007   3.775   0.390
 1305OPC    HW1 5546   0.038   3.702   0.426
 1305OPC    HW2 5547   0.071   3.833   0.402
 1305OPC     MW 5548   0.021   3.773   0.397
 1306OPC     OW 5549   4.571   2.752   2.319
 1306OPC    HW1 5550   4.519   2.821   2.327
 1306OPC    HW2 5551   4.611   2.765   2.243
 1306OPC     MW 5552   4.569   2.764   2.309
 1307OPC     OW 5553   4.903   1.944   3.025
 1307OPC    HW1 5554   4.874   1.934   3.107
 1307OPC    HW2 5555   4.886   2.028   3.008
 1307OPC     MW 5556   4.896   1.955   3.035
 1308OPC     OW 5557   2.570   2.799   4.579
 1308OPC    HW1 5558   2.532   2.734   4.623
 1308OPC    HW2 5559   2.581   2.766   4.499
 1308OPC     MW 5560   2.566   2.785   4.573
 1309OPC     OW 5561   3.781   4.533   2.721
 1309OPC    HW1 5562   3.719   4.593   2.708
 1309OPC    HW2 5563   3.827   4.535   2.647
 1309OPC     MW 5564   3.779   4.542   2.708
 1310OPC     OW 5565   1.656   2.492   2.810
 1310OPC    HW1 5566   1.702   2.503   2.737
 1310OPC    HW2 5567   1.672   2.409   2.832
 1310OPC     MW 5568   1.665   2.481   2.803
 1311OPC     OW 5569   0.243   1.660   4.379
 1311OPC    HW1 5570   0.322   1.643   4.347
 1311OPC    HW2 5571   0.189   1.613   4.329
 1311OPC     MW 5572   0.247   1.651   4.367
 1312OPC     OW 5573   3.673   0.958   1.617
 1312OPC    HW1 5574   3.691   0.908   1.548
 1312OPC    HW2 5575   3.741   1.012   1.621
 1312OPC     MW 5576   3.686   0.959   1.607
 1313OPC     OW 5577   2.566   3.951   2.689
 1313OPC    HW1 5578   2.510   3.961   2.623
 1313OPC    HW2 5579   2.520   3.905   2.748
 1313OPC     MW 5580   2.551   3.946   2.688
 1314OPC     OW 5581   0.035   2.382   4.348
 1314OPC    HW1 5582   0.050   2.364   4.264
 1314OPC    HW2 5583   0.089   2.449   4.364
 1314OPC     MW 5584   0.045   2.389   4.338
 1315OPC     OW 5585   4.409   2.977   2.355
 1315OPC    HW1 5586   4.356   2.977   2.424
 1315OPC    HW2 5587   4.460   3.047   2.367
 1315OPC     MW 5588   4.409   2.987   2.367
 1316OPC     OW 5589   2.493   0.299   3.056
 1316OPC    HW1 5590   2.452   0.229   3.087
 1316OPC    HW2 5591   2.497   0.353   3.124
 1316OPC     MW 5592   2.488   0.297   3.070
 1317OPC     OW 5593   1.965   0.234   0.812
 1317OPC    HW1 5594   1.911   0.166   0.825
 1317OPC    HW2 5595   2.001   0.216   0.735
 1317OPC     MW 5596   1.962   0.221   0.803
 1318OPC     OW 5597   2.845   4.010   4.638
 1318OPC    HW1 5598   2.833   4.064   4.706
 1318OPC    HW2 5599   2.928   3.985   4.646
 1318OPC     MW 5600   2.855   4.014   4.649
 1319OPC     OW 5601   4.672   4.954   0.521
 1319OPC    HW1 5602   4.664   4.883   0.472
 1319OPC    HW2 5603   4.590   4.972   0.546
 1319OPC     MW 5604   4.659   4.946   0.518
 1320OPC     OW 5605   1.137   2.211   5.183
 1320OPC    HW1 5606   1.175   2.153   5.131
 1320OPC    HW2 5607   1.164   2.288   5.152
 1320OPC     MW 5608   1.147   2.214   5.171
 1321OPC     OW 5609   4.955   3.392   1.972
 1321OPC    HW1 5610   5.001   3.331   2.016
 1321OPC    HW2 5611   4.987   3.387   1.891
 1321OPC     MW 5612   4.967   3.382   1.967
 1322OPC     OW 5613   1.760   3.771   2.309
 1322OPC    HW1 5614   1.771   3.786   2.223
 1322OPC    HW2 5615   1.840   3.751   2.337
 1322OPC     MW 5616   1.773   3.770   2.300
 1323OPC     OW 5617   4.539   4.406   4.937
 1323OPC    HW1 5618   4.604   4.464   4.942
 1323OPC    HW2 5619   4.536   4.371   5.017
 1323OPC     MW 5620   4.548   4.409   4.950
 1324OPC     OW 5621   4.064   4.037   0.166
 1324OPC    HW1 5622   4.027   4.116   0.161
 1324OPC    HW2 5623   4.001   3.986   0.197
 1324OPC     MW 5624   4.049   4.041   0.170
 1325OPC     OW 5625   3.165   4.180   2.643
 1325OPC    HW1 5626   3.223   4.117   2.625
 1325OPC    HW2 5627   3.163   4.227   2.570
 1325OPC     MW 5628   3.173   4.178   2.630
 1326OPC     OW 5629   0.830   0.115   3.629
 1326OPC    HW1 5630   0.774   0.090   3.567
 1326OPC    HW2 5631   0.782   0.167   3.680
 1326OPC     MW 5632   0.815   0.119   3.627
 1327OPC     OW 5633   4.454   5.022   0.095
 1327OPC    HW1 5634   4.509   5.054   0.035
 1327OPC    HW2 5635   4.497   4.953   0.127
 1327OPC     MW 5636   4.469   5.017   0.091
 1328OPC     OW 5637   3.647   4.658   4.105
 1328OPC    HW1 5638   3.654   4.579   4.140
 1328OPC    HW2 5639   3.597   4.702   4.162
 1328OPC     MW 5640   3.641   4.653   4.119
 1329OPC     OW 5641   1.488   1.529   4.211
 1329OPC    HW1 5642   1.532   1.540   4.286
 1329OPC    HW2 5643   1.447   1.453   4.223
 1329OPC     MW 5644   1.489   1.519   4.224
 1330OPC     OW 5645   0.716   4.905   0.055
 1330OPC    HW1 5646   0.744   4.892   0.136
 1330OPC    HW2 5647   0.789   4.920   0.010
 1330OPC     MW 5648   0.731   4.905   0.060
 1331OPC     OW 5649   0.375   3.822   3.204
 1331OPC    HW1 5650   0.319   3.853   3.145
 1331OPC    HW2 5651   0.349   3.858   3.279
 1331OPC     MW 5652   0.363   3.832   3.206
 1332OPC     OW 5653   4.984   4.268   4.272
 1332OPC    HW1 5654   5.058   4.303   4.300
 1332OPC    HW2 5655   4.938   4.336   4.243
 1332OPC     MW 5656   4.988   4.283   4.272
 1333OPC     OW 5657   4.193   1.713   4.507
 1333OPC    HW1 5658   4.269   1.721   4.465
 1333OPC    HW2 5659   4.216   1.688   4.587
 1333OPC     MW 5660   4.208   1.711   4.513
 1334OPC     OW 5661   1.560   3.270   0.283
 1334OPC    HW1 5662   1.615   3.240   0.222
 1334OPC    HW2 5663   1.574   3.217   0.351
 1334OPC     MW 5664   1.570   3.258   0.284
 1335OPC     OW 5665   0.985   2.371   1.899
 1335OPC    HW1 5666   1.025   2.374   1.821
 1335OPC    HW2 5667   1.051   2.367   1.956
 1335OPC     MW 5668   1.001   2.371   1.896
 1336OPC     OW 5669   0.182   4.980   0.780
 1336OPC    HW1 5670   0.210   4.920   0.722
 1336OPC    HW2 5671   0.102   5.000   0.752
 1336OPC     MW 5672   0.174   4.974   0.767
 1337OPC     OW 5673   3.817   3.613   1.919
 1337OPC    HW1 5674   3.760   3.675   1.896
 1337OPC    HW2 5675   3.772   3.539   1.909
 1337OPC     MW 5676   3.802   3.612   1.914
 1338OPC     OW 5677   3.452   3.402   1.642
 1338OPC    HW1 5678   3.467   3.333   1.591
 1338OPC    HW2 5679   3.490   3.468   1.599
 1338OPC     MW 5680   3.460   3.402   1.628
 1339OPC     OW 5681   0.627   3.099   2.994
 1339OPC    HW1 5682   0.683   3.041   3.027
 1339OPC    HW2 5683   0.674   3.140   2.933
 1339OPC     MW 5684   0.642   3.097   2.990
 1340OPC     OW 5685   2.191   3.669   2.777
 1340OPC    HW1 5686   2.207   3.590   2.811
 1340OPC    HW2 5687   2.254   3.719   2.810
 1340OPC     MW 5688   2.203   3.665   2.787
 1341OPC     OW 5689   3.007   5.162   4.792
 1341OPC    HW1 5690   3.056   5.101   4.753
 1341OPC    HW2 5691   3.055   0.023   4.861
 1341OPC     MW 5692   3.021   5.157   4.796
 1342OPC     OW 5693   3.534   2.667   4.458
 1342OPC    HW1 5694   3.456   2.675   4.497
 1342OPC    HW2 5695   3.577   2.738   4.484
 1342OPC     MW 5696   3.529   2.679   4.468
 1343OPC     OW 5697   4.967   0.405   2.316
 1343OPC    HW1 5698   5.022   0.338   2.322
 1343OPC    HW2 5699   4.916   0.396   2.386
 1343OPC     MW 5700   4.968   0.394   2.327
 1344OPC     OW 5701   1.697   1.795   1.502
 1344OPC    HW1 5702   1.663   1.823   1.426
 1344OPC    HW2 5703   1.650   1.724   1.520
 1344OPC     MW 5704   1.685   1.789   1.493
 1345OPC     OW 5705   3.863   3.277   3.959
 1345OPC    HW1 5706   3.854   3.322   4.033
 1345OPC    HW2 5707   3.843   3.195   3.983
 1345OPC     MW 5708   3.859   3.271   3.974
 1346OPC     OW 5709   1.393   4.646   3.467
 1346OPC    HW1 5710   1.346   4.707   3.425
 1346OPC    HW2 5711   1.465   4.639   3.418
 1346OPC     MW 5712   1.397   4.654   3.453
 1347OPC     OW 5713   2.403   4.634   4.534
 1347OPC    HW1 5714   2.359   4.700   4.497
 1347OPC    HW2 5715   2.346   4.568   4.534
 1347OPC     MW 5716   2.388   4.634   4.529
 1348OPC     OW 5717   0.791   2.577   1.969
 1348OPC    HW1 5718   0.847   2.515   1.943
 1348OPC    HW2 5719   0.831   2.651   1.948
 1348OPC     MW 5720   0.805   2.579   1.962
 1349OPC     OW 5721   4.498   1.332   3.245
 1349OPC    HW1 5722   4.473   1.411   3.217
 1349OPC    HW2 5723   4.426   1.299   3.280
 1349OPC     MW 5724   4.484   1.339   3.246
 1350OPC     OW 5725   3.715   2.936   4.913
 1350OPC    HW1 5726   3.672   2.882   4.965
 1350OPC    HW2 5727   3.754   2.883   4.855
 1350OPC     MW 5728   3.715   2.920   4.912
 1351OPC     OW 5729   4.147   1.083   0.350
 1351OPC    HW1 5730   4.177   1.162   0.371
 1351OPC    HW2 5731   4.140   1.043   0.427
 1351OPC     MW 5732   4.150   1.089   0.364
 1352OPC     OW 5733   3.792   3.753   0.027
 1352OPC    HW1 5734   3.770   3.672   0.000
 1352OPC    HW2 5735   3.753   3.805   5.332
 1352OPC     MW 5736   3.783   3.749   0.014
 1353OPC     OW 5737   2.405   3.178   1.458
 1353OPC    HW1 5738   2.422   3.160   1.374
 1353OPC    HW2 5739   2.430   3.261   1.467
 1353OPC     MW 5740   2.411   3.188   1.447
 1354OPC     OW 5741   1.886   3.909   3.502
 1354OPC    HW1 5742   1.871   3.971   3.443
 1354OPC    HW2 5743   1.827   3.925   3.564
 1354OPC     MW 5744   1.875   3.920   3.502
 1355OPC     OW 5745   3.217   0.091   1.621
 1355OPC    HW1 5746   3.225   0.044   1.694
 1355OPC    HW2 5747   3.290   0.074   1.577
 1355OPC     MW 5748   3.229   0.082   1.625
 1356OPC     OW 5749   3.927   4.775   3.352
 1356OPC    HW1 5750   4.007   4.810   3.352
 1356OPC    HW2 5751   3.941   4.694   3.322
 1356OPC     MW 5752   3.941   4.768   3.348
 1357OPC     OW 5753   0.305   0.379   2.988
 1357OPC    HW1 5754   0.219   0.365   2.996
 1357OPC    HW2 5755   0.309   0.450   2.936
 1357OPC     MW 5756   0.293   0.388   2.981
 1358OPC     OW 5757   1.980   4.275   0.299
 1358OPC    HW1 5758   2.003   4.325   0.366
 1358OPC    HW2 5759   1.907   4.236   0.327
 1358OPC     MW 5760   1.973   4.277   0.313
 1359OPC     OW 5761   3.277   1.173   2.144
 1359OPC    HW1 5762   3.319   1.227   2.090
 1359OPC    HW2 5763   3.297   1.094   2.113
 1359OPC     MW 5764   3.286   1.169   2.131
 1360OPC     OW 5765   1.510   2.602   4.877
 1360OPC    HW1 5766   1.437   2.648   4.860
 1360OPC    HW2 5767   1.482   2.520   4.880
 1360OPC     MW 5768   1.495   2.597   4.875
 1361OPC     OW 5769   2.831   1.021   4.104
 1361OPC    HW1 5770   2.799   1.026   4.185
 1361OPC    HW2 5771   2.785   0.955   4.069
 1361OPC     MW 5772   2.819   1.012   4.111
 1362OPC     OW 5773   4.024   0.738   5.194
 1362OPC    HW1 5774   4.103   0.702   5.199
 1362OPC    HW2 5775   4.015   0.780   5.270
 1362OPC     MW 5776   4.034   0.739   5.206
 1363OPC     OW 5777   0.077   1.829   0.694
 1363OPC    HW1 5778   0.139   1.891   0.693
 1363OPC    HW2 5779   0.122   1.756   0.676
 1363OPC     MW 5780   0.093   1.827   0.691
 1364OPC     OW 5781   2.073   4.222   1.271
 1364OPC    HW1 5782   2.042   4.171   1.334
 1364OPC    HW2 5783   2.153   4.191   1.257
 1364OPC     MW 5784   2.080   4.210   1.278
 1365OPC     OW 5785   3.638   1.075   4.265
 1365OPC    HW1 5786   3.609   1.036   4.193
 1365OPC    HW2 5787   3.566   1.090   4.311
 1365OPC     MW 5788   3.623   1.071   4.261
 1366OPC     OW 5789   3.077   3.087   4.421
 1366OPC    HW1 5790   3.076   3.055   4.340
 1366OPC    HW2 5791   3.150   3.134   4.425
 1366OPC     MW 5792   3.087   3.089   4.410
 1367OPC     OW 5793   1.328   3.068   3.376
 1367OPC    HW1 5794   1.319   2.983   3.360
 1367OPC    HW2 5795   1.338   3.103   3.297
 1367OPC     MW 5796   1.328   3.061   3.362
 1368OPC     OW 5797   4.199   5.075   3.575
 1368OPC    HW1 5798   4.194   5.013   3.514
 1368OPC    HW2 5799   4.187   5.031   3.650
 1368OPC     MW 5800   4.197   5.059   3.577
 1369OPC     OW 5801   3.772   1.450   3.024
 1369OPC    HW1 5802   3.844   1.451   2.976
 1369OPC    HW2 5803   3.719   1.507   2.984
 1369OPC     MW 5804   3.775   1.459   3.011
 1370OPC     OW 5805   3.064   3.975   3.833
 1370OPC    HW1 5806   3.070   4.046   3.783
 1370OPC    HW2 5807   3.104   3.913   3.787
 1370OPC     MW 5808   3.071   3.976   3.819
 1371OPC     OW 5809   2.728   0.042   4.335
 1371OPC    HW1 5810   2.738   5.134   4.385
 1371OPC    HW2 5811   2.656   0.080   4.366
 1371OPC     MW 5812   2.719   0.037   4.347
 1372OPC     OW 5813   3.664   3.076   3.014
 1372OPC    HW1 5814   3.668   3.159   3.039
 1372OPC    HW2 5815   3.746   3.048   3.023
 1372OPC     MW 5816   3.677   3.084   3.019
 1373OPC     OW 5817   0.596   0.780   2.885
 1373OPC    HW1 5818   0.671   0.823   2.901
 1373OPC    HW2 5819   0.623   0.708   2.843
 1373OPC     MW 5820   0.611   0.776   2.881
 1374OPC     OW 5821   4.893   1.434   3.141
 1374OPC    HW1 5822   4.935   1.389   3.079
 1374OPC    HW2 5823   4.853   1.372   3.188
 1374OPC     MW 5824   4.893   1.418   3.139
 1375OPC     OW 5825   0.811   1.700   2.822
 1375OPC    HW1 5826   0.753   1.659   2.873
 1375OPC    HW2 5827   0.885   1.657   2.836
 1375OPC     MW 5828   0.813   1.688   2.832
 1376OPC     OW 5829   2.694   4.407   1.635
 1376OPC    HW1 5830   2.641   4.472   1.613
 1376OPC    HW2 5831   2.767   4.425   1.590
 1376OPC     MW 5832   2.697   4.419   1.625
 1377OPC     OW 5833   2.947   3.403   4.860
 1377OPC    HW1 5834   3.008   3.386   4.920
 1377OPC    HW2 5835   2.903   3.328   4.853
 1377OPC     MW 5836   2.950   3.389   4.868
 1378OPC     OW 5837   4.830   0.602   3.235
 1378OPC    HW1 5838   4.842   0.517   3.221
 1378OPC    HW2 5839   4.760   0.621   3.187
 1378OPC     MW 5840   4.821   0.592   3.226
 1379OPC     OW 5841   3.798   3.834   1.168
 1379OPC    HW1 5842   3.819   3.767   1.220
 1379OPC    HW2 5843   3.868   3.844   1.118
 1379OPC     MW 5844   3.811   3.826   1.168
 1380OPC     OW 5845   0.926   1.176   3.819
 1380OPC    HW1 5846   0.905   1.192   3.902
 1380OPC    HW2 5847   0.866   1.221   3.774
 1380OPC     MW 5848   0.914   1.185   3.825
 1381OPC     OW 5849   4.201   0.948   3.321
 1381OPC    HW1 5850   4.221   0.941   3.406
 1381OPC    HW2 5851   4.115   0.934   3.319
 1381OPC     MW 5852   4.191   0.945   3.333
 1382OPC     OW 5853   4.072   2.054   5.028
 1382OPC    HW1 5854   4.030   1.987   4.991
 1382OPC    HW2 5855   4.022   2.123   5.006
 1382OPC     MW 5856   4.058   2.054   5.019
 1383OPC     OW 5857   0.948   3.472   0.530
 1383OPC    HW1 5858   0.960   3.514   0.454
 1383OPC    HW2 5859   0.912   3.396   0.506
 1383OPC     MW 5860   0.944   3.467   0.515
 1384OPC     OW 5861   2.044   3.418   2.488
 1384OPC    HW1 5862   1.967   3.379   2.501
 1384OPC    HW2 5863   2.099   3.372   2.538
 1384OPC     MW 5864   2.041   3.405   2.497
 1385OPC     OW 5865   2.258   3.418   0.163
 1385OPC    HW1 5866   2.179   3.426   0.127
 1385OPC    HW2 5867   2.312   3.443   0.099
 1385OPC     MW 5868   2.255   3.423   0.148
 1386OPC     OW 5869   4.853   1.621   5.184
 1386OPC    HW1 5870   4.893   1.628   5.107
 1386OPC    HW2 5871   4.786   1.676   5.177
 1386OPC     MW 5872   4.849   1.630   5.172
 1387OPC     OW 5873   4.566   0.853   4.624
 1387OPC    HW1 5874   4.580   0.825   4.705
 1387OPC    HW2 5875   4.601   0.933   4.624
 1387OPC     MW 5876   4.573   0.861   4.636
 1388OPC     OW 5877   2.516   4.670   0.500
 1388OPC    HW1 5878   2.468   4.598   0.496
 1388OPC    HW2 5879   2.587   4.645   0.545
 1388OPC     MW 5880   2.520   4.656   0.506
 1389OPC     OW 5881   2.043   1.434   4.155
 1389OPC    HW1 5882   2.110   1.472   4.114
 1389OPC    HW2 5883   2.072   1.353   4.170
 1389OPC     MW 5884   2.057   1.428   4.151
 1390OPC     OW 5885   1.273   1.592   4.503
 1390OPC    HW1 5886   1.237   1.515   4.482
 1390OPC    HW2 5887   1.225   1.650   4.457
 1390OPC     MW 5888   1.260   1.589   4.493
 1391OPC     OW 5889   3.957   3.446   2.336
 1391OPC    HW1 5890   3.921   3.506   2.284
 1391OPC    HW2 5891   3.981   3.491   2.407
 1391OPC     MW 5892   3.955   3.461   2.339
 1392OPC     OW 5893   4.986   1.305   2.525
 1392OPC    HW1 5894   4.929   1.294   2.590
 1392OPC    HW2 5895   5.041   1.366   2.556
 1392OPC     MW 5896   4.986   1.312   2.539
 1393OPC     OW 5897   4.522   0.011   1.097
 1393OPC    HW1 5898   4.500   0.053   1.024
 1393OPC    HW2 5899   4.540   5.093   1.069
 1393OPC     MW 5900   4.521   0.005   1.082
 1394OPC     OW 5901   3.145   0.652   3.982
 1394OPC    HW1 5902   3.127   0.737   3.985
 1394OPC    HW2 5903   3.136   0.625   4.064
 1394OPC     MW 5904   3.141   0.660   3.994
 1395OPC     OW 5905   0.318   0.426   1.286
 1395OPC    HW1 5906   0.281   0.355   1.251
 1395OPC    HW2 5907   0.296   0.421   1.370
 1395OPC     MW 5908   0.309   0.415   1.293
 1396OPC     OW 5909   2.238   3.711   0.627
 1396OPC    HW1 5910   2.222   3.793   0.603
 1396OPC    HW2 5911   2.246   3.669   0.551
 1396OPC     MW 5912   2.237   3.717   0.612
 1397OPC     OW 5913   1.095   1.900   3.528
 1397OPC    HW1 5914   1.031   1.934   3.576
 1397OPC    HW2 5915   1.071   1.917   3.446
 1397OPC     MW 5916   1.082   1.907   3.523
 1398OPC     OW 5917   4.335   0.960   1.442
 1398OPC    HW1 5918   4.380   0.998   1.377
 1398OPC    HW2 5919   4.396   0.949   1.504
 1398OPC     MW 5920   4.351   0.964   1.442
 1399OPC     OW 5921   1.572   0.820   2.151
 1399OPC    HW1 5922   1.632   0.812   2.087
 1399OPC    HW2 5923   1.601   0.887   2.198
 1399OPC     MW 5924   1.585   0.829   2.148
 1400OPC     OW 5925   3.508   3.436   1.254
 1400OPC    HW1 5926   3.521   3.464   1.172
 1400OPC    HW2 5927   3.442   3.379   1.245
 1400OPC     MW 5928   3.500   3.432   1.240
 1401OPC     OW 5929   3.364   4.751   2.624
 1401OPC    HW1 5930   3.322   4.742   2.701
 1401OPC    HW2 5931   3.302   4.782   2.571
 1401OPC     MW 5932   3.348   4.754   2.628
 1402OPC     OW 5933   2.582   0.167   1.662
 1402OPC    HW1 5934   2.540   0.093   1.645
 1402OPC    HW2 5935   2.525   0.212   1.711
 1402OPC     MW 5936   2.567   0.163   1.667
 1403OPC     OW 5937   3.606   1.615   1.113
 1403OPC    HW1 5938   3.538   1.662   1.142
 1403OPC    HW2 5939   3.568   1.549   1.070
 1403OPC     MW 5940   3.590   1.612   1.111
 1404OPC     OW 5941   0.624   2.598   2.852
 1404OPC    HW1 5942   0.580   2.610   2.926
 1404OPC    HW2 5943   0.689   2.656   2.857
 1404OPC     MW 5944   0.627   2.608   2.864
 1405OPC     OW 5945   4.326   3.395   3.459
 1405OPC    HW1 5946   4.400   3.349   3.465
 1405OPC    HW2 5947   4.332   3.434   3.382
 1405OPC     MW 5948   4.338   3.394   3.449
 1406OPC     OW 5949   0.499   2.488   1.712
 1406OPC    HW1 5950   0.553   2.554   1.731
 1406OPC    HW2 5951   0.553   2.422   1.695
 1406OPC     MW 5952   0.515   2.488   1.712
 1407OPC     OW 5953   3.045   0.396   4.889
 1407OPC    HW1 5954   3.125   0.376   4.917
 1407OPC    HW2 5955   3.041   0.360   4.810
 1407OPC     MW 5956   3.056   0.388   4.882
 1408OPC     OW 5957   0.862   4.695   1.439
 1408OPC    HW1 5958   0.802   4.738   1.485
 1408OPC    HW2 5959   0.859   4.614   1.471
 1408OPC     MW 5960   0.853   4.689   1.450
 1409OPC     OW 5961   2.426   1.896   5.035
 1409OPC    HW1 5962   2.465   1.900   5.113
 1409OPC    HW2 5963   2.352   1.854   5.051
 1409OPC     MW 5964   2.421   1.890   5.049
 1410OPC     OW 5965   0.958   0.698   2.700
 1410OPC    HW1 5966   0.976   0.708   2.785
 1410OPC    HW2 5967   0.929   0.616   2.694
 1410OPC     MW 5968   0.956   0.687   2.712
 1411OPC     OW 5969   1.734   1.086   5.161
 1411OPC    HW1 5970   1.771   1.152   5.117
 1411OPC    HW2 5971   1.750   1.106   5.244
 1411OPC     MW 5972   1.742   1.099   5.167
 1412OPC     OW 5973   2.579   4.830   3.040
 1412OPC    HW1 5974   2.655   4.868   3.021
 1412OPC    HW2 5975   2.596   4.745   3.027
 1412OPC     MW 5976   2.593   4.823   3.035
 1413OPC     OW 5977   3.447   1.058   1.045
 1413OPC    HW1 5978   3.484   1.129   1.079
 1413OPC    HW2 5979   3.362   1.078   1.044
 1413OPC     MW 5980   3.440   1.071   1.050
 1414OPC     OW 5981   0.954   1.576   0.643
 1414OPC    HW1 5982   0.915   1.615   0.575
 1414OPC    HW2 5983   1.035   1.608   0.642
 1414OPC     MW 5984   0.960   1.586   0.633
 1415OPC     OW 5985   2.355   1.804   2.444
 1415OPC    HW1 5986   2.428   1.823   2.401
 1415OPC    HW2 5987   2.381   1.746   2.504
 1415OPC     MW 5988   2.370   1.798   2.447
 1416OPC     OW 5989   2.002   4.022   2.085
 1416OPC    HW1 5990   2.076   3.976   2.092
 1416OPC    HW2 5991   1.942   3.963   2.062
 1416OPC     MW 5992   2.004   4.007   2.083
 1417OPC     OW 5993   0.324   0.089   1.780
 1417OPC    HW1 5994   0.313   0.004   1.797
 1417OPC    HW2 5995   0.402   0.107   1.815
 1417OPC     MW 5996   0.334   0.079   1.788
 1418OPC     OW 5997   0.724   3.085   1.245
 1418OPC    HW1 5998   0.758   3.056   1.170
 1418OPC    HW2 5999   0.696   3.165   1.226
 1418OPC     MW 6000   0.725   3.092   1.231
 1419OPC     OW 6001   0.208   3.137   2.673
 1419OPC    HW1 6002   0.226   3.114   2.592
 1419OPC    HW2 6003   0.145   3.198   2.664
 1419OPC     MW 6004   0.201   3.143   2.660
 1420OPC     OW 6005   4.197   0.994   4.668
 1420OPC    HW1 6006   4.145   1.040   4.721
 1420OPC    HW2 6007   4.242   0.943   4.722
 1420OPC     MW 6008   4.196   0.993   4.684
 1421OPC     OW 6009   4.786   0.433   0.910
 1421OPC    HW1 6010   4.765   0.457   0.829
 1421OPC    HW2 6011   4.799   0.347   0.904
 1421OPC     MW 6012   4.785   0.424   0.897
 1422OPC     OW 6013   1.372   2.345   2.996
 1422OPC    HW1 6014   1.376   2.259   3.010
 1422OPC    HW2 6015   1.449   2.374   3.024
 1422OPC     MW 6016   1.384   2.337   3.002
 1423OPC     OW 6017   2.225   0.032   3.947
 1423OPC    HW1 6018   2.172   5.143   3.993
 1423OPC    HW2 6019   2.209   0.111   3.981
 1423OPC     MW 6020   2.215   0.036   3.959
 1424OPC     OW 6021   2.743   4.632   0.656
 1424OPC    HW1 6022   2.798   4.566   0.672
 1424OPC    HW2 6023   2.728   4.666   0.735
 1424OPC     MW 6024   2.749   4.627   0.670
 1425OPC     OW 6025   4.404   0.724   3.630
 1425OPC    HW1 6026   4.400   0.638   3.616
 1425OPC    HW2 6027   4.466   0.751   3.576
 1425OPC     MW 6028   4.412   0.715   3.620
 1426OPC     OW 6029   0.098   3.508   0.867
 1426OPC    HW1 6030   0.115   3.473   0.945
 1426OPC    HW2 6031   0.076   3.440   0.817
 1426OPC     MW 6032   0.097   3.493   0.871
 1427OPC     OW 6033   1.217   5.155   4.680
 1427OPC    HW1 6034   1.243   5.146   4.597
 1427OPC    HW2 6035   1.132   5.136   4.678
 1427OPC     MW 6036   1.208   5.151   4.668
 1428OPC     OW 6037   1.360   2.858   2.153
 1428OPC    HW1 6038   1.374   2.784   2.197
 1428OPC    HW2 6039   1.301   2.836   2.093
 1428OPC     MW 6040   1.353   2.844   2.151
 1429OPC     OW 6041   3.183   4.548   5.285
 1429OPC    HW1 6042   3.241   4.561   5.221
 1429OPC    HW2 6043   3.124   4.496   5.249
 1429OPC     MW 6044   3.183   4.542   5.270
 1430OPC     OW 6045   2.714   0.906   5.044
 1430OPC    HW1 6046   2.795   0.914   5.013
 1430OPC    HW2 6047   2.726   0.880   5.126
 1430OPC     MW 6048   2.728   0.903   5.051
 1431OPC     OW 6049   4.760   1.849   2.324
 1431OPC    HW1 6050   4.846   1.864   2.324
 1431OPC    HW2 6051   4.752   1.776   2.372
 1431OPC     MW 6052   4.772   1.840   2.331
 1432OPC     OW 6053   4.808   1.625   1.226
 1432OPC    HW1 6054   4.797   1.698   1.179
 1432OPC    HW2 6055   4.893   1.628   1.247
 1432OPC     MW 6056   4.819   1.636   1.222
 1433OPC     OW 6057   4.492   0.210   0.893
 1433OPC    HW1 6058   4.496   0.273   0.952
 1433OPC    HW2 6059   4.575   0.195   0.872
 1433OPC     MW 6060   4.505   0.217   0.898
 1434OPC     OW 6061   4.730   0.572   1.668
 1434OPC    HW1 6062   4.716   0.488   1.685
 1434OPC    HW2 6063   4.813   0.584   1.693
 1434OPC     MW 6064   4.740   0.561   1.674
 1435OPC     OW 6065   0.209   3.118   5.068
 1435OPC    HW1 6066   0.274   3.095   5.014
 1435OPC    HW2 6067   0.190   3.044   5.110
 1435OPC     MW 6068   0.216   3.104   5.066
 1436OPC     OW 6069   4.675   0.599   1.397
 1436OPC    HW1 6070   4.684   0.685   1.394
 1436OPC    HW2 6071   4.697   0.578   1.479
 1436OPC     MW 6072   4.680   0.608   1.409
 1437OPC     OW 6073   4.596   3.302   1.335
 1437OPC    HW1 6074   4.563   3.292   1.415
 1437OPC    HW2 6075   4.536   3.265   1.284
 1437OPC     MW 6076   4.582   3.295   1.339
 1438OPC     OW 6077   4.353   2.318   3.477
 1438OPC    HW1 6078   4.384   2.345   3.400
 1438OPC    HW2 6079   4.341   2.232   3.465
 1438OPC     MW 6080   4.356   2.309   3.464
 1439OPC     OW 6081   0.922   5.002   2.485
 1439OPC    HW1 6082   0.860   4.953   2.522
 1439OPC    HW2 6083   0.987   5.001   2.544
 1439OPC     MW 6084   0.923   4.995   2.499
 1440OPC     OW 6085   1.559   0.139   1.920
 1440OPC    HW1 6086   1.472   0.143   1.915
 1440OPC    HW2 6087   1.575   0.159   2.004
 1440OPC     MW 6088   1.548   0.143   1.932
 1441OPC     OW 6089   1.043   0.850   2.320
 1441OPC    HW1 6090   0.993   0.831   2.251
 1441OPC    HW2 6091   0.986   0.862   2.385
 1441OPC     MW 6092   1.027   0.849   2.319
 1442OPC     OW 6093   2.831   1.576   1.809
 1442OPC    HW1 6094   2.863   1.654   1.789
 1442OPC    HW2 6095   2.748   1.580   1.781
 1442OPC     MW 6096   2.823   1.588   1.802
 1443OPC     OW 6097   4.906   2.586   4.980
 1443OPC    HW1 6098   4.880   2.509   5.012
 1443OPC    HW2 6099   4.920   2.570   4.896
 1443OPC     MW 6100   4.904   2.572   4.972
 1444OPC     OW 6101   0.281   2.101   4.645
 1444OPC    HW1 6102   0.319   2.034   4.605
 1444OPC    HW2 6103   0.215   2.122   4.592
 1444OPC     MW 6104   0.277   2.094   4.631
 1445OPC     OW 6105   3.388   2.339   0.622
 1445OPC    HW1 6106   3.441   2.305   0.562
 1445OPC    HW2 6107   3.434   2.404   0.657
 1445OPC     MW 6108   3.402   2.344   0.618
 1446OPC     OW 6109   0.901   3.156   1.448
 1446OPC    HW1 6110   0.841   3.138   1.388
 1446OPC    HW2 6111   0.862   3.136   1.523
 1446OPC     MW 6112   0.887   3.150   1.450
 1447OPC     OW 6113   1.315   3.160   0.530
 1447OPC    HW1 6114   1.303   3.094   0.585
 1447OPC    HW2 6115   1.402   3.172   0.530
 1447OPC     MW 6116   1.326   3.152   0.538
 1448OPC     OW 6117   4.221   1.346   0.407
 1448OPC    HW1 6118   4.189   1.402   0.348
 1448OPC    HW2 6119   4.307   1.360   0.405
 1448OPC     MW 6120   4.229   1.356   0.398
 1449OPC     OW 6121   3.620   2.912   4.555
 1449OPC    HW1 6122   3.546   2.958   4.553
 1449OPC    HW2 6123   3.679   2.969   4.524
 1449OPC     MW 6124   3.618   2.927   4.550
 1450OPC     OW 6125   2.345   3.796   5.362
 1450OPC    HW1 6126   2.318   3.727   5.316
 1450OPC    HW2 6127   2.336   3.863   5.307
 1450OPC     MW 6128   2.340   3.796   5.347
 1451OPC     OW 6129   4.481   0.624   0.781
 1451OPC    HW1 6130   4.509   0.706   0.766
 1451OPC    HW2 6131   4.547   0.575   0.751
 1451OPC     MW 6132   4.495   0.629   0.774
 1452OPC     OW 6133   0.436   4.880   2.801
 1452OPC    HW1 6134   0.422   4.869   2.715
 1452OPC    HW2 6135   0.419   4.965   2.813
 1452OPC     MW 6136   0.431   4.891   2.790
 1453OPC     OW 6137   3.624   2.587   3.642
 1453OPC    HW1 6138   3.702   2.625   3.649
 1453OPC    HW2 6139   3.567   2.651   3.659
 1453OPC     MW 6140   3.627   2.602   3.646
 1454OPC     OW 6141   4.179   1.553   0.212
 1454OPC    HW1 6142   4.098   1.583   0.226
 1454OPC    HW2 6143   4.179   1.533   0.127
 1454OPC     MW 6144   4.167   1.554   0.202
 1455OPC     OW 6145   0.447   1.801   1.254
 1455OPC    HW1 6146   0.525   1.777   1.283
 1455OPC    HW2 6147   0.395   1.735   1.276
 1455OPC     MW 6148   0.451   1.788   1.261
 1456OPC     OW 6149   1.815   3.694   3.198
 1456OPC    HW1 6150   1.745   3.740   3.221
 1456OPC    HW2 6151   1.800   3.673   3.114
 1456OPC     MW 6152   1.803   3.698   3.189
 1457OPC     OW 6153   1.851   3.355   3.908
 1457OPC    HW1 6154   1.849   3.273   3.878
 1457OPC    HW2 6155   1.766   3.375   3.918
 1457OPC     MW 6156   1.838   3.345   3.905
 1458OPC     OW 6157   3.394   4.187   3.276
 1458OPC    HW1 6158   3.413   4.105   3.300
 1458OPC    HW2 6159   3.461   4.233   3.308
 1458OPC     MW 6160   3.407   4.182   3.284
 1459OPC     OW 6161   3.552   0.653   5.049
 1459OPC    HW1 6162   3.539   0.708   5.115
 1459OPC    HW2 6163   3.570   0.577   5.088
 1459OPC     MW 6164   3.553   0.650   5.064
 1460OPC     OW 6165   3.639   0.192   3.387
 1460OPC    HW1 6166   3.607   0.268   3.357
 1460OPC    HW2 6167   3.722   0.194   3.362
 1460OPC     MW 6168   3.646   0.204   3.379
 1461OPC     OW 6169   1.874   3.378   1.846
 1461OPC    HW1 6170   1.902   3.314   1.898
 1461OPC    HW2 6171   1.898   3.451   1.889
 1461OPC     MW 6172   1.882   3.380   1.860
 1462OPC     OW 6173   1.856   0.061   3.451
 1462OPC    HW1 6174   1.878   5.163   3.509
 1462OPC    HW2 6175   1.931   0.080   3.412
 1462OPC     MW 6176   1.870   0.055   3.454
 1463OPC     OW 6177   2.380   1.533   1.037
 1463OPC    HW1 6178   2.453   1.491   1.014
 1463OPC    HW2 6179   2.330   1.529   0.966
 1463OPC     MW 6180   2.383   1.526   1.023
 1464OPC     OW 6181   1.017   2.255   3.255
 1464OPC    HW1 6182   1.060   2.318   3.213
 1464OPC    HW2 6183   0.947   2.295   3.287
 1464OPC     MW 6184   1.013   2.270   3.254
 1465OPC     OW 6185   0.693   4.092   0.661
 1465OPC    HW1 6186   0.686   4.112   0.745
 1465OPC    HW2 6187   0.768   4.048   0.656
 1465OPC     MW 6188   0.703   4.088   0.672
 1466OPC     OW 6189   2.829   4.647   3.948
 1466OPC    HW1 6190   2.791   4.575   3.916
 1466OPC    HW2 6191   2.803   4.648   4.031
 1466OPC     MW 6192   2.819   4.636   3.955
 1467OPC     OW 6193   4.192   2.302   3.798
 1467OPC    HW1 6194   4.200   2.323   3.883
 1467OPC    HW2 6195   4.262   2.251   3.783
 1467OPC     MW 6196   4.204   2.298   3.808
 1468OPC     OW 6197   3.152   4.312   1.545
 1468OPC    HW1 6198   3.190   4.331   1.622
 1468OPC    HW2 6199   3.083   4.366   1.543
 1468OPC     MW 6200   3.147   4.323   1.556
 1469OPC     OW 6201   1.863   1.286   5.017
 1469OPC    HW1 6202   1.828   1.359   4.985
 1469OPC    HW2 6203   1.899   1.248   4.947
 1469OPC     MW 6204   1.863   1.291   5.002
 1470OPC     OW 6205   1.633   1.218   4.643
 1470OPC    HW1 6206   1.618   1.296   4.680
 1470OPC    HW2 6207   1.698   1.234   4.587
 1470OPC     MW 6208   1.640   1.232   4.640
 1471OPC     OW 6209   3.877   2.710   3.650
 1471OPC    HW1 6210   3.853   2.794   3.648
 1471OPC    HW2 6211   3.920   2.700   3.574
 1471OPC     MW 6212   3.880   2.721   3.638
 1472OPC     OW 6213   2.089   5.032   4.896
 1472OPC    HW1 6214   2.141   4.966   4.873
 1472OPC    HW2 6215   2.009   5.003   4.874
 1472OPC     MW 6216   2.085   5.018   4.889
 1473OPC     OW 6217   3.626   3.796   1.827
 1473OPC    HW1 6218   3.574   3.863   1.849
 1473OPC    HW2 6219   3.670   3.826   1.758
 1473OPC     MW 6220   3.625   3.810   1.820
 1474OPC     OW 6221   2.847   0.925   2.233
 1474OPC    HW1 6222   2.866   0.930   2.148
 1474OPC    HW2 6223   2.872   0.844   2.255
 1474OPC     MW 6224   2.854   0.914   2.224
 1475OPC     OW 6225   1.475   0.165   0.976
 1475OPC    HW1 6226   1.422   0.188   0.911
 1475OPC    HW2 6227   1.458   0.080   0.987
 1475OPC     MW 6228   1.465   0.156   0.968
 1476OPC     OW 6229   3.388   1.651   3.825
 1476OPC    HW1 6230   3.450   1.596   3.800
 1476OPC    HW2 6231   3.386   1.711   3.761
 1476OPC     MW 6232   3.397   1.652   3.812
 1477OPC     OW 6233   0.855   0.098   4.052
 1477OPC    HW1 6234   0.919   0.058   4.007
 1477OPC    HW2 6235   0.783   0.077   4.008
 1477OPC     MW 6236   0.854   0.089   4.039
 1478OPC     OW 6237   4.596   1.992   2.516
 1478OPC    HW1 6238   4.654   2.009   2.578
 1478OPC    HW2 6239   4.644   1.956   2.452
 1478OPC     MW 6240   4.612   1.989   2.515
 1479OPC     OW 6241   3.216   2.434   0.273
 1479OPC    HW1 6242   3.282   2.488   0.289
 1479OPC    HW2 6243   3.171   2.433   0.348
 1479OPC     MW 6244   3.219   2.442   0.286
 1480OPC     OW 6245   1.442   2.035   2.772
 1480OPC    HW1 6246   1.369   2.050   2.727
 1480OPC    HW2 6247   1.417   2.046   2.855
 1480OPC     MW 6248   1.427   2.039   2.778
 1481OPC     OW 6249   1.062   1.944   1.928
 1481OPC    HW1 6250   1.074   1.928   1.843
 1481OPC    HW2 6251   1.140   1.927   1.963
 1481OPC     MW 6252   1.075   1.939   1.921
 1482OPC     OW 6253   3.688   2.352   0.950
 1482OPC    HW1 6254   3.723   2.406   1.010
 1482OPC    HW2 6255   3.620   2.316   0.991
 1482OPC     MW 6256   3.683   2.355   0.965
 1483OPC     OW 6257   4.219   0.008   2.171
 1483OPC    HW1 6258   4.203   0.093   2.178
 1483OPC    HW2 6259   4.304   0.005   2.151
 1483OPC     MW 6260   4.229   0.020   2.169
 1484OPC     OW 6261   1.505   4.611   0.777
 1484OPC    HW1 6262   1.493   4.697   0.769
 1484OPC    HW2 6263   1.456   4.577   0.714
 1484OPC     MW 6264   1.496   4.619   0.767
 1485OPC     OW 6265   0.328   0.939   0.885
 1485OPC    HW1 6266   0.403   0.910   0.852
 1485OPC    HW2 6267   0.354   1.005   0.937
 1485OPC     MW 6268   0.343   0.945   0.888
 1486OPC     OW 6269   4.493   2.970   3.423
 1486OPC    HW1 6270   4.548   2.932   3.367
 1486OPC    HW2 6271   4.414   2.949   3.392
 1486OPC     MW 6272   4.489   2.961   3.410
 1487OPC     OW 6273   4.140   2.293   0.255
 1487OPC    HW1 6274   4.158   2.210   0.273
 1487OPC    HW2 6275   4.092   2.319   0.323
 1487OPC     MW 6276   4.136   2.285   0.268
 1488OPC     OW 6277   3.811   0.771   0.274
 1488OPC    HW1 6278   3.747   0.740   0.223
 1488OPC    HW2 6279   3.875   0.789   0.217
 1488OPC     MW 6280   3.811   0.769   0.258
 1489OPC     OW 6281   1.853   4.905   4.821
 1489OPC    HW1 6282   1.776   4.946   4.828
 1489OPC    HW2 6283   1.843   4.835   4.872
 1489OPC     MW 6284   1.840   4.901   4.830
 1490OPC     OW 6285   0.877   3.776   2.953
 1490OPC    HW1 6286   0.861   3.811   3.031
 1490OPC    HW2 6287   0.798   3.749   2.926
 1490OPC     MW 6288   0.863   3.777   2.960
 1491OPC     OW 6289   4.679   2.196   3.297
 1491OPC    HW1 6290   4.766   2.208   3.293
 1491OPC    HW2 6291   4.661   2.212   3.381
 1491OPC     MW 6292   4.689   2.200   3.309
 1492OPC     OW 6293   3.942   0.211   2.598
 1492OPC    HW1 6294   3.971   0.292   2.583
 1492OPC    HW2 6295   3.960   0.169   2.523
 1492OPC     MW 6296   3.949   0.217   2.585
 1493OPC     OW 6297   2.457   0.765   0.019
 1493OPC    HW1 6298   2.433   0.832   0.070
 1493OPC    HW2 6299   2.383   0.744   5.341
 1493OPC     MW 6300   2.442   0.772   0.020
 1494OPC     OW 6301   4.802   4.788   0.149
 1494OPC    HW1 6302   4.797   4.767   0.064
 1494OPC    HW2 6303   4.839   4.867   0.148
 1494OPC     MW 6304   4.807   4.797   0.136
 1495OPC     OW 6305   3.819   1.444   1.876
 1495OPC    HW1 6306   3.780   1.448   1.798
 1495OPC    HW2 6307   3.817   1.527   1.904
 1495OPC     MW 6308   3.813   1.457   1.869
 1496OPC     OW 6309   2.656   2.280   4.463
 1496OPC    HW1 6310   2.714   2.321   4.514
 1496OPC    HW2 6311   2.646   2.203   4.502
 1496OPC     MW 6312   2.663   2.275   4.476
 1497OPC     OW 6313   4.263   0.957   3.596
 1497OPC    HW1 6314   4.330   1.012   3.608
 1497OPC    HW2 6315   4.298   0.879   3.612
 1497OPC     MW 6316   4.278   0.954   3.600
 1498OPC     OW 6317   3.752   1.914   3.916
 1498OPC    HW1 6318   3.716   1.943   3.842
 1498OPC    HW2 6319   3.838   1.929   3.904
 1498OPC     MW 6320   3.760   1.921   3.903
 1499OPC     OW 6321   4.129   2.282   0.821
 1499OPC    HW1 6322   4.049   2.250   0.839
 1499OPC    HW2 6323   4.165   2.291   0.900
 1499OPC     MW 6324   4.122   2.279   0.835
 1500OPC     OW 6325   1.181   4.055   4.790
 1500OPC    HW1 6326   1.211   4.037   4.710
 1500OPC    HW2 6327   1.184   4.142   4.794
 1500OPC     MW 6328   1.186   4.065   4.779
 1501OPC     OW 6329   2.208   1.057   4.941
 1501OPC    HW1 6330   2.283   1.015   4.931
 1501OPC    HW2 6331   2.179   1.030   5.018
 1501OPC     MW 6332   2.215   1.047   4.951
 1502OPC     OW 6333   0.315   0.770   3.328
 1502OPC    HW1 6334   0.342   0.723   3.259
 1502OPC    HW2 6335   0.250   0.818   3.296
 1502OPC     MW 6336   0.309   0.770   3.313
 1503OPC     OW 6337   4.083   0.496   2.031
 1503OPC    HW1 6338   4.153   0.542   2.007
 1503OPC    HW2 6339   4.037   0.552   2.079
 1503OPC     MW 6340   4.087   0.511   2.035
 1504OPC     OW 6341   3.257   2.733   1.730
 1504OPC    HW1 6342   3.228   2.767   1.655
 1504OPC    HW2 6343   3.218   2.782   1.791
 1504OPC     MW 6344   3.247   2.745   1.728
 1505OPC     OW 6345   3.632   1.981   0.303
 1505OPC    HW1 6346   3.718   1.983   0.316
 1505OPC    HW2 6347   3.624   1.975   0.216
 1505OPC     MW 6348   3.643   1.980   0.292
 1506OPC     OW 6349   0.603   0.665   2.323
 1506OPC    HW1 6350   0.595   0.654   2.237
 1506OPC    HW2 6351   0.671   0.614   2.344
 1506OPC     MW 6352   0.612   0.656   2.313
 1507OPC     OW 6353   4.837   4.772   2.983
 1507OPC    HW1 6354   4.802   4.850   2.966
 1507OPC    HW2 6355   4.776   4.732   3.031
 1507OPC     MW 6356   4.823   4.778   2.988
 1508OPC     OW 6357   1.768   0.635   1.039
 1508OPC    HW1 6358   1.717   0.565   1.029
 1508OPC    HW2 6359   1.803   0.646   0.960
 1508OPC     MW 6360   1.766   0.626   1.026
 1509OPC     OW 6361   2.525   3.422   3.803
 1509OPC    HW1 6362   2.445   3.431   3.769
 1509OPC    HW2 6363   2.515   3.447   3.886
 1509OPC     MW 6364   2.512   3.427   3.810
 1510OPC     OW 6365   1.900   4.170   2.292
 1510OPC    HW1 6366   1.931   4.114   2.233
 1510OPC    HW2 6367   1.971   4.206   2.327
 1510OPC     MW 6368   1.915   4.167   2.288
 1511OPC     OW 6369   0.691   2.709   2.471
 1511OPC    HW1 6370   0.732   2.666   2.407
 1511OPC    HW2 6371   0.642   2.647   2.508
 1511OPC     MW 6372   0.690   2.693   2.467
 1512OPC     OW 6373   3.427   1.290   3.957
 1512OPC    HW1 6374   3.469   1.351   3.912
 1512OPC    HW2 6375   3.434   1.317   4.040
 1512OPC     MW 6376   3.434   1.303   3.963
 1513OPC     OW 6377   1.325   1.533   5.073
 1513OPC    HW1 6378   1.275   1.521   5.002
 1513OPC    HW2 6379   1.327   1.453   5.109
 1513OPC     MW 6380   1.318   1.519   5.068
 1514OPC     OW 6381   0.407   4.040   5.015
 1514OPC    HW1 6382   0.360   4.020   4.944
 1514OPC    HW2 6383   0.469   3.979   5.017
 1514OPC     MW 6384   0.409   4.028   5.005
 1515OPC     OW 6385   4.501   4.023   1.198
 1515OPC    HW1 6386   4.535   4.103   1.201
 1515OPC    HW2 6387   4.564   3.976   1.159
 1515OPC     MW 6388   4.515   4.028   1.193
 1516OPC     OW 6389   3.343   2.876   0.247
 1516OPC    HW1 6390   3.354   2.947   0.296
 1516OPC    HW2 6391   3.413   2.876   0.195
 1516OPC     MW 6392   3.355   2.886   0.247
 1517OPC     OW 6393   2.377   4.624   0.904
 1517OPC    HW1 6394   2.327   4.686   0.868
 1517OPC    HW2 6395   2.348   4.620   0.986
 1517OPC     MW 6396   2.365   4.633   0.911
 1518OPC     OW 6397   0.400   0.962   2.812
 1518OPC    HW1 6398   0.401   0.981   2.727
 1518OPC    HW2 6399   0.463   0.902   2.820
 1518OPC     MW 6400   0.410   0.956   2.801
 1519OPC     OW 6401   5.076   1.682   5.349
 1519OPC    HW1 6402   5.004   1.669   5.302
 1519OPC    HW2 6403   5.097   1.765   5.332
 1519OPC     MW 6404   5.069   1.692   5.340
 1520OPC     OW 6405   2.032   0.276   5.342
 1520OPC    HW1 6406   2.036   0.356   5.308
 1520OPC    HW2 6407   1.962   0.279   0.030
 1520OPC     MW 6408   2.022   0.288   5.345
 1521OPC     OW 6409   2.604   2.531   3.937
 1521OPC    HW1 6410   2.558   2.603   3.954
 1521OPC    HW2 6411   2.634   2.544   3.856
 1521OPC     MW 6412   2.602   2.543   3.928
 1522OPC     OW 6413   2.845   4.562   1.039
 1522OPC    HW1 6414   2.801   4.625   0.999
 1522OPC    HW2 6415   2.921   4.560   0.996
 1522OPC     MW 6416   2.850   4.571   1.027
 1523OPC     OW 6417   4.375   4.292   1.922
 1523OPC    HW1 6418   4.442   4.256   1.964
 1523OPC    HW2 6419   4.353   4.231   1.863
 1523OPC     MW 6420   4.382   4.278   1.919
 1524OPC     OW 6421   3.290   0.081   4.254
 1524OPC    HW1 6422   3.294   0.009   4.205
 1524OPC    HW2 6423   3.226   0.128   4.217
 1524OPC     MW 6424   3.281   0.077   4.241
 1525OPC     OW 6425   0.406   4.977   0.351
 1525OPC    HW1 6426   0.359   4.928   0.296
 1525OPC    HW2 6427   0.354   5.046   0.367
 1525OPC     MW 6428   0.391   4.980   0.345
 1526OPC     OW 6429   2.724   5.126   4.072
 1526OPC    HW1 6430   2.654   5.162   4.035
 1526OPC    HW2 6431   2.723   5.159   4.153
 1526OPC     MW 6432   2.714   5.136   4.079
 1527OPC     OW 6433   2.574   3.844   0.148
 1527OPC    HW1 6434   2.596   3.762   0.168
 1527OPC    HW2 6435   2.502   3.835   0.101
 1527OPC     MW 6436   2.567   3.831   0.144
 1528OPC     OW 6437   1.930   3.414   2.227
 1528OPC    HW1 6438   1.852   3.426   2.263
 1528OPC    HW2 6439   1.984   3.411   2.296
 1528OPC     MW 6440   1.927   3.415   2.243
 1529OPC     OW 6441   0.965   3.565   4.997
 1529OPC    HW1 6442   1.046   3.596   4.987
 1529OPC    HW2 6443   0.961   3.500   4.939
 1529OPC     MW 6444   0.976   3.560   4.987
 1530OPC     OW 6445   3.278   4.912   2.193
 1530OPC    HW1 6446   3.245   4.907   2.274
 1530OPC    HW2 6447   3.218   4.958   2.149
 1530OPC     MW 6448   3.264   4.918   2.199
 1531OPC     OW 6449   4.524   4.802   0.797
 1531OPC    HW1 6450   4.487   4.858   0.741
 1531OPC    HW2 6451   4.607   4.800   0.771
 1531OPC     MW 6452   4.531   4.810   0.785
 1532OPC     OW 6453   3.928   4.435   4.578
 1532OPC    HW1 6454   3.842   4.447   4.583
 1532OPC    HW2 6455   3.947   4.457   4.495
 1532OPC     MW 6456   3.918   4.440   4.566
 1533OPC     OW 6457   0.364   0.421   0.613
 1533OPC    HW1 6458   0.287   0.459   0.600
 1533OPC    HW2 6459   0.342   0.342   0.645
 1533OPC     MW 6460   0.349   0.415   0.616
 1534OPC     OW 6461   2.816   4.876   4.374
 1534OPC    HW1 6462   2.771   4.885   4.449
 1534OPC    HW2 6463   2.879   4.819   4.395
 1534OPC     MW 6464   2.819   4.869   4.388
 1535OPC     OW 6465   3.165   2.399   5.186
 1535OPC    HW1 6466   3.233   2.345   5.200
 1535OPC    HW2 6467   3.118   2.391   5.259
 1535OPC     MW 6468   3.168   2.390   5.199
 1536OPC     OW 6469   3.200   3.539   1.645
 1536OPC    HW1 6470   3.203   3.615   1.602
 1536OPC    HW2 6471   3.274   3.499   1.622
 1536OPC     MW 6472   3.211   3.544   1.635
 1537OPC     OW 6473   2.608   2.700   5.073
 1537OPC    HW1 6474   2.583   2.634   5.022
 1537OPC    HW2 6475   2.577   2.771   5.033
 1537OPC     MW 6476   2.600   2.701   5.060
 1538OPC     OW 6477   0.616   2.042   2.132
 1538OPC    HW1 6478   0.589   2.105   2.186
 1538OPC    HW2 6479   0.692   2.073   2.101
 1538OPC     MW 6480   0.623   2.056   2.135
 1539OPC     OW 6481   4.438   1.713   4.383
 1539OPC    HW1 6482   4.488   1.657   4.427
 1539OPC    HW2 6483   4.474   1.791   4.401
 1539OPC     MW 6484   4.451   1.716   4.392
 1540OPC     OW 6485   4.206   4.954   0.424
 1540OPC    HW1 6486   4.135   4.906   0.409
 1540OPC    HW2 6487   4.184   5.034   0.398
 1540OPC     MW 6488   4.192   4.959   0.418
 1541OPC     OW 6489   4.362   0.683   4.528
 1541OPC    HW1 6490   4.291   0.690   4.577
 1541OPC    HW2 6491   4.414   0.747   4.558
 1541OPC     MW 6492   4.359   0.694   4.540
 1542OPC     OW 6493   3.803   2.182   1.499
 1542OPC    HW1 6494   3.746   2.203   1.562
 1542OPC    HW2 6495   3.834   2.259   1.473
 1542OPC     MW 6496   3.799   2.196   1.505
 1543OPC     OW 6497   1.689   3.177   2.112
 1543OPC    HW1 6498   1.771   3.182   2.083
 1543OPC    HW2 6499   1.664   3.097   2.087
 1543OPC     MW 6500   1.697   3.166   2.104
 1544OPC     OW 6501   4.644   3.453   1.972
 1544OPC    HW1 6502   4.731   3.449   1.969
 1544OPC    HW2 6503   4.628   3.496   2.046
 1544OPC     MW 6504   4.654   3.459   1.982
 1545OPC     OW 6505   0.016   1.959   2.696
 1545OPC    HW1 6506   5.092   1.891   2.732
 1545OPC    HW2 6507   0.002   2.023   2.754
 1545OPC     MW 6508   0.008   1.958   2.710
 1546OPC     OW 6509   4.994   1.054   2.370
 1546OPC    HW1 6510   5.080   1.038   2.373
 1546OPC    HW2 6511   4.986   1.130   2.414
 1546OPC     MW 6512   5.006   1.063   2.377
 1547OPC     OW 6513   3.353   0.924   2.030
 1547OPC    HW1 6514   3.380   0.864   2.088
 1547OPC    HW2 6515   3.289   0.883   1.988
 1547OPC     MW 6516   3.348   0.909   2.033
 1548OPC     OW 6517   2.812   0.081   3.544
 1548OPC    HW1 6518   2.778   0.004   3.522
 1548OPC    HW2 6519   2.898   0.069   3.531
 1548OPC     MW 6520   2.820   0.068   3.539
 1549OPC     OW 6521   1.160   2.881   3.968
 1549OPC    HW1 6522   1.240   2.912   3.953
 1549OPC    HW2 6523   1.125   2.940   4.022
 1549OPC     MW 6524   1.167   2.894   3.974
 1550OPC     OW 6525   3.384   1.129   3.287
 1550OPC    HW1 6526   3.470   1.144   3.290
 1550OPC    HW2 6527   3.361   1.125   3.371
 1550OPC     MW 6528   3.393   1.131   3.300
 1551OPC     OW 6529   4.293   2.042   1.163
 1551OPC    HW1 6530   4.367   2.005   1.138
 1551OPC    HW2 6531   4.298   2.040   1.250
 1551OPC     MW 6532   4.305   2.036   1.172
 1552OPC     OW 6533   3.881   0.891   4.146
 1552OPC    HW1 6534   3.887   0.893   4.059
 1552OPC    HW2 6535   3.920   0.964   4.171
 1552OPC     MW 6536   3.888   0.902   4.137
 1553OPC     OW 6537   0.111   2.113   2.143
 1553OPC    HW1 6538   0.095   2.068   2.216
 1553OPC    HW2 6539   0.074   2.190   2.158
 1553OPC     MW 6540   0.103   2.118   2.156
 1554OPC     OW 6541   2.093   2.667   4.369
 1554OPC    HW1 6542   2.078   2.750   4.391
 1554OPC    HW2 6543   2.097   2.670   4.282
 1554OPC     MW 6544   2.091   2.680   4.359
 1555OPC     OW 6545   3.461   5.088   2.059
 1555OPC    HW1 6546   3.425   5.017   2.094
 1555OPC    HW2 6547   3.445   5.150   2.118
 1555OPC     MW 6548   3.453   5.087   2.073
 1556OPC     OW 6549   2.413   4.170   0.212
 1556OPC    HW1 6550   2.341   4.133   0.244
 1556OPC    HW2 6551   2.395   4.255   0.213
 1556OPC     MW 6552   2.400   4.177   0.217
 1557OPC     OW 6553   1.934   0.464   4.972
 1557OPC    HW1 6554   1.862   0.415   4.973
 1557OPC    HW2 6555   1.906   0.539   4.936
 1557OPC     MW 6556   1.919   0.468   4.967
 1558OPC     OW 6557   2.134   4.842   1.142
 1558OPC    HW1 6558   2.048   4.836   1.130
 1558OPC    HW2 6559   2.162   4.760   1.133
 1558OPC     MW 6560   2.125   4.829   1.139
 1559OPC     OW 6561   2.305   0.569   4.250
 1559OPC    HW1 6562   2.298   0.635   4.194
 1559OPC    HW2 6563   2.365   0.597   4.307
 1559OPC     MW 6564   2.313   0.583   4.250
 1560OPC     OW 6565   2.536   3.223   5.283
 1560OPC    HW1 6566   2.529   3.174   5.355
 1560OPC    HW2 6567   2.516   3.304   5.312
 1560OPC     MW 6568   2.532   3.228   5.298
 1561OPC     OW 6569   1.853   1.887   1.179
 1561OPC    HW1 6570   1.888   1.854   1.251
 1561OPC    HW2 6571   1.767   1.878   1.192
 1561OPC     MW 6572   1.845   1.881   1.191
 1562OPC     OW 6573   3.935   1.212   4.472
 1562OPC    HW1 6574   4.008   1.243   4.508
 1562OPC    HW2 6575   3.960   1.187   4.392
 1562OPC     MW 6576   3.949   1.213   4.465
 1563OPC     OW 6577   3.169   1.375   4.799
 1563OPC    HW1 6578   3.240   1.355   4.752
 1563OPC    HW2 6579   3.106   1.327   4.761
 1563OPC     MW 6580   3.170   1.365   4.786
 1564OPC     OW 6581   1.713   0.670   2.872
 1564OPC    HW1 6582   1.731   0.596   2.915
 1564OPC    HW2 6583   1.627   0.664   2.856
 1564OPC     MW 6584   1.703   0.658   2.876
 1565OPC     OW 6585   2.117   1.500   1.311
 1565OPC    HW1 6586   2.169   1.436   1.282
 1565OPC    HW2 6587   2.160   1.573   1.290
 1565OPC     MW 6588   2.131   1.501   1.304
 1566OPC     OW 6589   4.925   0.855   0.109
 1566OPC    HW1 6590   4.994   0.897   0.076
 1566OPC    HW2 6591   4.921   0.884   0.191
 1566OPC     MW 6592   4.935   0.866   0.116
 1567OPC     OW 6593   3.991   4.789   0.332
 1567OPC    HW1 6594   4.038   4.775   0.260
 1567OPC    HW2 6595   3.939   4.719   0.336
 1567OPC     MW 6596   3.990   4.777   0.322
 1568OPC     OW 6597   2.445   3.046   0.633
 1568OPC    HW1 6598   2.403   3.089   0.697
 1568OPC    HW2 6599   2.456   3.106   0.571
 1568OPC     MW 6600   2.440   3.061   0.633
 1569OPC     OW 6601   4.561   4.898   1.052
 1569OPC    HW1 6602   4.500   4.860   1.102
 1569OPC    HW2 6603   4.543   4.870   0.972
 1569OPC     MW 6604   4.549   4.888   1.048
 1570OPC     OW 6605   0.701   3.992   4.032
 1570OPC    HW1 6606   0.654   4.046   4.082
 1570OPC    HW2 6607   0.701   3.917   4.077
 1570OPC     MW 6608   0.694   3.989   4.046
 1571OPC     OW 6609   2.517   2.169   1.296
 1571OPC    HW1 6610   2.516   2.242   1.249
 1571OPC    HW2 6611   2.560   2.192   1.369
 1571OPC     MW 6612   2.523   2.183   1.300
 1572OPC     OW 6613   4.176   4.356   1.027
 1572OPC    HW1 6614   4.247   4.402   1.049
 1572OPC    HW2 6615   4.126   4.359   1.098
 1572OPC     MW 6616   4.179   4.363   1.041
 1573OPC     OW 6617   0.948   1.294   2.411
 1573OPC    HW1 6618   0.874   1.301   2.365
 1573OPC    HW2 6619   0.997   1.359   2.380
 1573OPC     MW 6620   0.944   1.305   2.400
 1574OPC     OW 6621   4.244   4.511   0.431
 1574OPC    HW1 6622   4.170   4.488   0.471
 1574OPC    HW2 6623   4.231   4.486   0.348
 1574OPC     MW 6624   4.231   4.504   0.425
 1575OPC     OW 6625   4.088   0.043   0.333
 1575OPC    HW1 6626   4.013   5.162   0.339
 1575OPC    HW2 6627   4.080   0.107   0.392
 1575OPC     MW 6628   4.076   0.046   0.343
 1576OPC     OW 6629   2.167   4.539   2.018
 1576OPC    HW1 6630   2.153   4.455   2.037
 1576OPC    HW2 6631   2.093   4.563   1.977
 1576OPC     MW 6632   2.154   4.530   2.015
 1577OPC     OW 6633   2.429   4.847   1.998
 1577OPC    HW1 6634   2.452   4.906   2.057
 1577OPC    HW2 6635   2.349   4.873   1.973
 1577OPC     MW 6636   2.420   4.859   2.003
 1578OPC     OW 6637   4.914   0.469   0.304
 1578OPC    HW1 6638   4.911   0.502   0.223
 1578OPC    HW2 6639   4.879   0.533   0.353
 1578OPC     MW 6640   4.908   0.484   0.299
 1579OPC     OW 6641   2.680   5.037   0.597
 1579OPC    HW1 6642   2.604   4.999   0.613
 1579OPC    HW2 6643   2.660   5.098   0.538
 1579OPC     MW 6644   2.666   5.040   0.591
 1580OPC     OW 6645   3.366   2.986   1.367
 1580OPC    HW1 6646   3.298   2.954   1.411
 1580OPC    HW2 6647   3.406   3.037   1.426
 1580OPC     MW 6648   3.362   2.989   1.382
 1581OPC     OW 6649   5.114   1.746   4.492
 1581OPC    HW1 6650   0.076   1.730   4.461
 1581OPC    HW2 6651   5.105   1.688   4.556
 1581OPC     MW 6652   0.007   1.735   4.497
 1582OPC     OW 6653   3.733   4.532   1.792
 1582OPC    HW1 6654   3.700   4.472   1.737
 1582OPC    HW2 6655   3.819   4.525   1.780
 1582OPC     MW 6656   3.741   4.522   1.782
 1583OPC     OW 6657   2.701   4.903   4.631
 1583OPC    HW1 6658   2.629   4.867   4.666
 1583OPC    HW2 6659   2.704   4.982   4.667
 1583OPC     MW 6660   2.691   4.909   4.641
 1584OPC     OW 6661   3.704   3.135   0.913
 1584OPC    HW1 6662   3.771   3.123   0.967
 1584OPC    HW2 6663   3.640   3.089   0.950
 1584OPC     MW 6664   3.704   3.126   0.926
 1585OPC     OW 6665   1.589   0.979   2.576
 1585OPC    HW1 6666   1.559   0.897   2.570
 1585OPC    HW2 6667   1.520   1.024   2.603
 1585OPC     MW 6668   1.574   0.973   2.579
 1586OPC     OW 6669   0.535   0.464   2.000
 1586OPC    HW1 6670   0.496   0.445   2.076
 1586OPC    HW2 6671   0.543   0.551   2.003
 1586OPC     MW 6672   0.530   0.474   2.012
 1587OPC     OW 6673   0.513   0.908   0.219
 1587OPC    HW1 6674   0.580   0.963   0.232
 1587OPC    HW2 6675   0.532   0.841   0.271
 1587OPC     MW 6676   0.526   0.906   0.229
 1588OPC     OW 6677   4.810   2.941   1.412
 1588OPC    HW1 6678   4.830   3.023   1.392
 1588OPC    HW2 6679   4.730   2.931   1.379
 1588OPC     MW 6680   4.801   2.952   1.404
 1589OPC     OW 6681   2.004   0.540   3.367
 1589OPC    HW1 6682   2.024   0.615   3.326
 1589OPC    HW2 6683   1.917   0.544   3.373
 1589OPC     MW 6684   1.994   0.552   3.362
 1590OPC     OW 6685   5.035   0.158   0.062
 1590OPC    HW1 6686   4.954   0.136   0.089
 1590OPC    HW2 6687   5.087   0.110   0.113
 1590OPC     MW 6688   5.030   0.148   0.074
 1591OPC     OW 6689   0.448   1.306   2.452
 1591OPC    HW1 6690   0.380   1.316   2.399
 1591OPC    HW2 6691   0.517   1.317   2.400
 1591OPC     MW 6692   0.448   1.309   2.437
 1592OPC     OW 6693   2.142   1.477   1.589
 1592OPC    HW1 6694   2.141   1.487   1.502
 1592OPC    HW2 6695   2.087   1.411   1.602
 1592OPC     MW 6696   2.134   1.469   1.578
 1593OPC     OW 6697   0.005   4.645   5.224
 1593OPC    HW1 6698   0.008   4.711   5.281
 1593OPC    HW2 6699   5.080   4.582   5.267
 1593OPC     MW 6700   5.117   4.645   5.239
 1594OPC     OW 6701   3.728   1.784   1.490
 1594OPC    HW1 6702   3.721   1.846   1.429
 1594OPC    HW2 6703   3.730   1.710   1.443
 1594OPC     MW 6704   3.727   1.782   1.474
 1595OPC     OW 6705   3.822   2.280   1.939
 1595OPC    HW1 6706   3.779   2.259   1.866
 1595OPC    HW2 6707   3.886   2.333   1.911
 1595OPC     MW 6708   3.825   2.285   1.924
 1596OPC     OW 6709   3.864   2.650   2.952
 1596OPC    HW1 6710   3.847   2.693   3.026
 1596OPC    HW2 6711   3.785   2.629   2.922
 1596OPC     MW 6712   3.850   2.653   2.959
 1597OPC     OW 6713   1.109   4.781   4.074
 1597OPC    HW1 6714   1.174   4.837   4.091
 1597OPC    HW2 6715   1.076   4.812   3.999
 1597OPC     MW 6716   1.114   4.794   4.065
 1598OPC     OW 6717   0.287   2.234   1.940
 1598OPC    HW1 6718   0.329   2.290   1.992
 1598OPC    HW2 6719   0.235   2.191   1.994
 1598OPC     MW 6720   0.286   2.236   1.956
 1599OPC     OW 6721   0.324   1.126   0.170
 1599OPC    HW1 6722   0.372   1.181   0.124
 1599OPC    HW2 6723   0.378   1.059   0.185
 1599OPC     MW 6724   0.339   1.124   0.166
 1600OPC     OW 6725   2.673   4.854   4.127
 1600OPC    HW1 6726   2.708   4.849   4.207
 1600OPC    HW2 6727   2.688   4.937   4.104
 1600OPC     MW 6728   2.680   4.866   4.136
 1601OPC     OW 6729   4.037   0.741   2.591
 1601OPC    HW1 6730   3.976   0.801   2.574
 1601OPC    HW2 6731   4.112   0.780   2.569
 1601OPC     MW 6732   4.039   0.756   2.585
 1602OPC     OW 6733   2.398   2.088   0.656
 1602OPC    HW1 6734   2.477   2.125   0.664
 1602OPC    HW2 6735   2.343   2.157   0.657
 1602OPC     MW 6736   2.401   2.104   0.657
 1603OPC     OW 6737   4.816   4.379   3.143
 1603OPC    HW1 6738   4.782   4.345   3.216
 1603OPC    HW2 6739   4.778   4.457   3.138
 1603OPC     MW 6740   4.805   4.385   3.153
 1604OPC     OW 6741   4.715   4.874   1.772
 1604OPC    HW1 6742   4.641   4.911   1.798
 1604OPC    HW2 6743   4.764   4.872   1.844
 1604OPC     MW 6744   4.711   4.879   1.786
 1605OPC     OW 6745   3.810   0.382   4.129
 1605OPC    HW1 6746   3.805   0.448   4.186
 1605OPC    HW2 6747   3.737   0.389   4.082
 1605OPC     MW 6748   3.799   0.393   4.131
 1606OPC     OW 6749   3.073   2.167   0.548
 1606OPC    HW1 6750   3.078   2.159   0.635
 1606OPC    HW2 6751   3.148   2.132   0.521
 1606OPC     MW 6752   3.085   2.161   0.557
 1607OPC     OW 6753   3.774   3.256   4.701
 1607OPC    HW1 6754   3.788   3.232   4.784
 1607OPC    HW2 6755   3.688   3.269   4.697
 1607OPC     MW 6756   3.763   3.254   4.713
 1608OPC     OW 6757   3.875   5.076   3.072
 1608OPC    HW1 6758   3.923   5.125   3.126
 1608OPC    HW2 6759   3.813   5.131   3.045
 1608OPC     MW 6760   3.873   5.091   3.076
 1609OPC     OW 6761   3.181   4.151   0.148
 1609OPC    HW1 6762   3.129   4.134   0.080
 1609OPC    HW2 6763   3.180   4.238   0.153
 1609OPC     MW 6764   3.173   4.161   0.139
 1610OPC     OW 6765   3.800   4.917   3.559
 1610OPC    HW1 6766   3.837   4.877   3.491
 1610OPC    HW2 6767   3.850   4.987   3.572
 1610OPC     MW 6768   3.813   4.921   3.551
 1611OPC     OW 6769   4.464   1.132   3.931
 1611OPC    HW1 6770   4.462   1.142   3.844
 1611OPC    HW2 6771   4.383   1.107   3.950
 1611OPC     MW 6772   4.452   1.130   3.921
 1612OPC     OW 6773   2.375   1.650   4.317
 1612OPC    HW1 6774   2.452   1.657   4.356
 1612OPC    HW2 6775   2.373   1.717   4.262
 1612OPC     MW 6776   2.386   1.661   4.315
 1613OPC     OW 6777   2.933   4.396   3.626
 1613OPC    HW1 6778   2.981   4.323   3.622
 1613OPC    HW2 6779   2.992   4.457   3.648
 1613OPC     MW 6780   2.949   4.394   3.629
 1614OPC     OW 6781   2.349   3.114   5.108
 1614OPC    HW1 6782   2.404   3.151   5.166
 1614OPC    HW2 6783   2.402   3.069   5.056
 1614OPC     MW 6784   2.365   3.113   5.109
 1615OPC     OW 6785   2.561   4.585   4.993
 1615OPC    HW1 6786   2.564   4.651   5.050
 1615OPC    HW2 6787   2.488   4.542   5.015
 1615OPC     MW 6788   2.551   4.588   5.005
 1616OPC     OW 6789   2.429   2.582   4.683
 1616OPC    HW1 6790   2.461   2.545   4.755
 1616OPC    HW2 6791   2.439   2.520   4.622
 1616OPC     MW 6792   2.435   2.567   4.685
 1617OPC     OW 6793   4.741   1.560   2.751
 1617OPC    HW1 6794   4.802   1.600   2.798
 1617OPC    HW2 6795   4.765   1.476   2.755
 1617OPC     MW 6796   4.754   1.553   2.759
 1618OPC     OW 6797   4.900   2.505   2.170
 1618OPC    HW1 6798   4.907   2.557   2.100
 1618OPC    HW2 6799   4.918   2.557   2.237
 1618OPC     MW 6800   4.904   2.520   2.169
 1619OPC     OW 6801   1.749   3.186   2.767
 1619OPC    HW1 6802   1.790   3.109   2.767
 1619OPC    HW2 6803   1.766   3.218   2.846
 1619OPC     MW 6804   1.758   3.179   2.779
 1620OPC     OW 6805   0.381   3.041   1.268
 1620OPC    HW1 6806   0.296   3.046   1.249
 1620OPC    HW2 6807   0.418   3.021   1.192
 1620OPC     MW 6808   0.374   3.039   1.254
 1621OPC     OW 6809   0.367   1.606   0.259
 1621OPC    HW1 6810   0.427   1.546   0.236
 1621OPC    HW2 6811   0.298   1.557   0.283
 1621OPC     MW 6812   0.366   1.590   0.259
 1622OPC     OW 6813   0.655   5.113   2.599
 1622OPC    HW1 6814   0.731   5.156   2.606
 1622OPC    HW2 6815   0.676   5.031   2.619
 1622OPC     MW 6816   0.669   5.107   2.603
 1623OPC     OW 6817   4.216   4.975   3.092
 1623OPC    HW1 6818   4.297   4.962   3.063
 1623OPC    HW2 6819   4.165   4.942   3.029
 1623OPC     MW 6820   4.220   4.968   3.079
 1624OPC     OW 6821   2.106   4.433   1.454
 1624OPC    HW1 6822   2.097   4.366   1.398
 1624OPC    HW2 6823   2.190   4.432   1.474
 1624OPC     MW 6824   2.117   4.423   1.449
 1625OPC     OW 6825   3.057   2.733   3.284
 1625OPC    HW1 6826   3.037   2.649   3.295
 1625OPC    HW2 6827   3.047   2.746   3.199
 1625OPC     MW 6828   3.053   2.723   3.273
 1626OPC     OW 6829   0.760   5.070   1.973
 1626OPC    HW1 6830   0.757   5.059   1.886
 1626OPC    HW2 6831   0.837   5.035   1.995
 1626OPC     MW 6832   0.771   5.063   1.963
 1627OPC     OW 6833   3.343   4.727   4.682
 1627OPC    HW1 6834   3.294   4.659   4.659
 1627OPC    HW2 6835   3.288   4.795   4.679
 1627OPC     MW 6836   3.328   4.727   4.678
 1628OPC     OW 6837   3.650   4.544   5.080
 1628OPC    HW1 6838   3.679   4.604   5.137
 1628OPC    HW2 6839   3.720   4.525   5.032
 1628OPC     MW 6840   3.665   4.550   5.081
 1629OPC     OW 6841   2.562   0.924   2.971
 1629OPC    HW1 6842   2.578   0.853   3.019
 1629OPC    HW2 6843   2.479   0.943   2.989
 1629OPC     MW 6844   2.552   0.916   2.981
 1630OPC     OW 6845   0.923   0.942   1.554
 1630OPC    HW1 6846   0.857   0.968   1.605
 1630OPC    HW2 6847   0.888   0.941   1.474
 1630OPC     MW 6848   0.908   0.946   1.550
 1631OPC     OW 6849   0.099   3.842   2.825
 1631OPC    HW1 6850   0.067   3.762   2.835
 1631OPC    HW2 6851   0.093   3.877   2.904
 1631OPC     MW 6852   0.093   3.835   2.838
 1632OPC     OW 6853   2.500   0.576   1.672
 1632OPC    HW1 6854   2.437   0.521   1.696
 1632OPC    HW2 6855   2.558   0.523   1.632
 1632OPC     MW 6856   2.499   0.560   1.669
 1633OPC     OW 6857   0.376   2.396   4.267
 1633OPC    HW1 6858   0.458   2.426   4.273
 1633OPC    HW2 6859   0.330   2.456   4.310
 1633OPC     MW 6860   0.381   2.409   4.274
 1634OPC     OW 6861   2.630   3.204   3.657
 1634OPC    HW1 6862   2.582   3.134   3.678
 1634OPC    HW2 6863   2.590   3.269   3.699
 1634OPC     MW 6864   2.617   3.203   3.666
 1635OPC     OW 6865   0.330   2.279   5.338
 1635OPC    HW1 6866   0.256   2.323   5.323
 1635OPC    HW2 6867   0.357   2.310   0.051
 1635OPC     MW 6868   0.323   2.290   5.347
 1636OPC     OW 6869   2.177   3.352   5.118
 1636OPC    HW1 6870   2.106   3.340   5.069
 1636OPC    HW2 6871   2.227   3.283   5.099
 1636OPC     MW 6872   2.174   3.340   5.108
 1637OPC     OW 6873   0.696   0.992   1.733
 1637OPC    HW1 6874   0.659   0.913   1.735
 1637OPC    HW2 6875   0.645   1.039   1.787
 1637OPC     MW 6876   0.683   0.987   1.741
 1638OPC     OW 6877   4.838   2.869   0.323
 1638OPC    HW1 6878   4.910   2.864   0.373
 1638OPC    HW2 6879   4.777   2.829   0.371
 1638OPC     MW 6880   4.840   2.862   0.338
 1639OPC     OW 6881   0.255   1.599   2.791
 1639OPC    HW1 6882   0.300   1.526   2.776
 1639OPC    HW2 6883   0.316   1.661   2.790
 1639OPC     MW 6884   0.271   1.597   2.789
 1640OPC     OW 6885   3.069   0.385   2.017
 1640OPC    HW1 6886   3.022   0.390   1.944
 1640OPC    HW2 6887   3.118   0.313   2.005
 1640OPC     MW 6888   3.069   0.375   2.004
 1641OPC     OW 6889   4.602   0.666   3.090
 1641OPC    HW1 6890   4.580   0.597   3.042
 1641OPC    HW2 6891   4.525   0.700   3.113
 1641OPC     MW 6892   4.587   0.661   3.086
 1642OPC     OW 6893   2.950   3.226   3.788
 1642OPC    HW1 6894   2.903   3.291   3.754
 1642OPC    HW2 6895   3.002   3.201   3.722
 1642OPC     MW 6896   2.951   3.232   3.773
 1643OPC     OW 6897   3.787   2.513   0.315
 1643OPC    HW1 6898   3.837   2.456   0.357
 1643OPC    HW2 6899   3.736   2.546   0.377
 1643OPC     MW 6900   3.787   2.510   0.330
 1644OPC     OW 6901   2.669   0.804   4.030
 1644OPC    HW1 6902   2.687   0.761   4.104
 1644OPC    HW2 6903   2.670   0.742   3.969
 1644OPC     MW 6904   2.672   0.789   4.032
 1645OPC     OW 6905   3.407   3.509   3.848
 1645OPC    HW1 6906   3.452   3.503   3.773
 1645OPC    HW2 6907   3.325   3.523   3.822
 1645OPC     MW 6908   3.402   3.510   3.833
 1646OPC     OW 6909   3.955   3.166   1.333
 1646OPC    HW1 6910   3.913   3.242   1.321
 1646OPC    HW2 6911   3.946   3.125   1.256
 1646OPC     MW 6912   3.947   3.171   1.320
 1647OPC     OW 6913   4.250   4.802   2.763
 1647OPC    HW1 6914   4.176   4.842   2.788
 1647OPC    HW2 6915   4.279   4.852   2.697
 1647OPC     MW 6916   4.243   4.815   2.757
 1648OPC     OW 6917   2.261   4.934   2.582
 1648OPC    HW1 6918   2.254   4.967   2.502
 1648OPC    HW2 6919   2.339   4.960   2.609
 1648OPC     MW 6920   2.271   4.943   2.574
 1649OPC     OW 6921   1.381   4.481   2.281
 1649OPC    HW1 6922   1.337   4.410   2.255
 1649OPC    HW2 6923   1.348   4.497   2.360
 1649OPC     MW 6924   1.370   4.473   2.289
 1650OPC     OW 6925   0.871   0.433   2.662
 1650OPC    HW1 6926   0.799   0.451   2.708
 1650OPC    HW2 6927   0.846   0.449   2.580
 1650OPC     MW 6928   0.856   0.438   2.657
 1651OPC     OW 6929   4.678   0.299   1.690
 1651OPC    HW1 6930   4.680   0.261   1.768
 1651OPC    HW2 6931   4.594   0.297   1.668
 1651OPC     MW 6932   4.666   0.293   1.698
 1652OPC     OW 6933   1.223   2.946   1.117
 1652OPC    HW1 6934   1.193   2.897   1.052
 1652OPC    HW2 6935   1.177   3.020   1.110
 1652OPC     MW 6936   1.212   2.950   1.106
 1653OPC     OW 6937   1.141   3.122   1.995
 1653OPC    HW1 6938   1.191   3.174   2.044
 1653OPC    HW2 6939   1.075   3.101   2.048
 1653OPC     MW 6940   1.139   3.127   2.010
 1654OPC     OW 6941   4.491   3.867   3.995
 1654OPC    HW1 6942   4.420   3.823   4.021
 1654OPC    HW2 6943   4.551   3.805   3.986
 1654OPC     MW 6944   4.489   3.851   3.998
 1655OPC     OW 6945   0.174   2.975   3.795
 1655OPC    HW1 6946   0.161   3.061   3.789
 1655OPC    HW2 6947   0.258   2.968   3.819
 1655OPC     MW 6948   0.185   2.987   3.798
 1656OPC     OW 6949   2.943   3.234   0.035
 1656OPC    HW1 6950   3.001   3.171   0.022
 1656OPC    HW2 6951   2.895   3.204   0.101
 1656OPC     MW 6952   2.944   3.220   0.043
 1657OPC     OW 6953   2.880   3.401   1.207
 1657OPC    HW1 6954   2.961   3.430   1.222
 1657OPC    HW2 6955   2.846   3.392   1.287
 1657OPC     MW 6956   2.887   3.404   1.221
 1658OPC     OW 6957   4.247   4.307   4.571
 1658OPC    HW1 6958   4.204   4.285   4.499
 1658OPC    HW2 6959   4.258   4.231   4.613
 1658OPC     MW 6960   4.242   4.293   4.567
 1659OPC     OW 6961   1.500   2.750   3.976
 1659OPC    HW1 6962   1.454   2.721   3.908
 1659OPC    HW2 6963   1.477   2.834   3.983
 1659OPC     MW 6964   1.490   2.758   3.967
 1660OPC     OW 6965   1.766   2.960   4.260
 1660OPC    HW1 6966   1.786   2.912   4.330
 1660OPC    HW2 6967   1.841   3.001   4.241
 1660OPC     MW 6968   1.780   2.959   4.268
 1661OPC     OW 6969   4.673   0.445   2.862
 1661OPC    HW1 6970   4.633   0.518   2.836
 1661OPC    HW2 6971   4.652   0.387   2.801
 1661OPC     MW 6972   4.664   0.447   2.849
 1662OPC     OW 6973   1.918   0.226   1.606
 1662OPC    HW1 6974   1.916   0.161   1.547
 1662OPC    HW2 6975   1.836   0.232   1.634
 1662OPC     MW 6976   1.906   0.217   1.601
 1663OPC     OW 6977   4.718   4.304   3.394
 1663OPC    HW1 6978   4.632   4.298   3.403
 1663OPC    HW2 6979   4.736   4.384   3.425
 1663OPC     MW 6980   4.708   4.315   3.400
 1664OPC     OW 6981   0.239   0.588   3.547
 1664OPC    HW1 6982   0.180   0.641   3.583
 1664OPC    HW2 6983   0.261   0.629   3.473
 1664OPC     MW 6984   0.234   0.602   3.541
 1665OPC     OW 6985   0.250   0.549   3.898
 1665OPC    HW1 6986   0.314   0.524   3.951
 1665OPC    HW2 6987   0.218   0.474   3.867
 1665OPC     MW 6988   0.255   0.534   3.901
 1666OPC     OW 6989   1.101   0.101   2.479
 1666OPC    HW1 6990   1.156   0.158   2.516
 1666OPC    HW2 6991   1.154   0.051   2.430
 1666OPC     MW 6992   1.117   0.102   2.477
 1667OPC     OW 6993   2.268   3.413   2.881
 1667OPC    HW1 6994   2.349   3.435   2.903
 1667OPC    HW2 6995   2.249   3.347   2.936
 1667OPC     MW 6996   2.277   3.406   2.892
 1668OPC     OW 6997   1.097   3.092   0.805
 1668OPC    HW1 6998   1.168   3.048   0.780
 1668OPC    HW2 6999   1.128   3.170   0.827
 1668OPC     MW 7000   1.112   3.097   0.805
 1669OPC     OW 7001   4.609   5.147   3.722
 1669OPC    HW1 7002   4.654   0.059   3.723
 1669OPC    HW2 7003   4.545   5.161   3.780
 1669OPC     MW 7004   4.606   5.160   3.731
 1670OPC     OW 7005   1.539   2.948   2.493
 1670OPC    HW1 7006   1.559   2.864   2.498
 1670OPC    HW2 7007   1.608   2.984   2.455
 1670OPC     MW 7008   1.552   2.941   2.488
 1671OPC     OW 7009   1.942   2.160   3.978
 1671OPC    HW1 7010   1.899   2.127   4.046
 1671OPC    HW2 7011   2.021   2.124   3.985
 1671OPC     MW 7012   1.947   2.150   3.989
 1672OPC     OW 7013   0.503   2.926   1.911
 1672OPC    HW1 7014   0.527   2.859   1.861
 1672OPC    HW2 7015   0.435   2.895   1.956
 1672OPC     MW 7016   0.496   2.912   1.910
 1673OPC     OW 7017   0.442   1.807   2.793
 1673OPC    HW1 7018   0.399   1.874   2.758
 1673OPC    HW2 7019   0.475   1.840   2.867
 1673OPC     MW 7020   0.441   1.822   2.799
 1674OPC     OW 7021   0.592   0.203   1.282
 1674OPC    HW1 7022   0.663   0.190   1.332
 1674OPC    HW2 7023   0.530   0.222   1.340
 1674OPC     MW 7024   0.593   0.204   1.298
 1675OPC     OW 7025   4.932   0.457   4.902
 1675OPC    HW1 7026   4.952   0.515   4.963
 1675OPC    HW2 7027   5.008   0.444   4.861
 1675OPC     MW 7028   4.946   0.464   4.905
 1676OPC     OW 7029   2.691   1.318   4.920
 1676OPC    HW1 7030   2.622   1.283   4.960
 1676OPC    HW2 7031   2.759   1.274   4.954
 1676OPC     MW 7032   2.691   1.306   4.931
 1677OPC     OW 7033   1.130   0.311   0.056
 1677OPC    HW1 7034   1.160   0.312   5.338
 1677OPC    HW2 7035   1.080   0.383   0.060
 1677OPC     MW 7036   1.127   0.322   0.044
 1678OPC     OW 7037   0.559   2.545   4.977
 1678OPC    HW1 7038   0.606   2.516   5.045
 1678OPC    HW2 7039   0.495   2.591   5.014
 1678OPC     MW 7040   0.557   2.547   4.993
 1679OPC     OW 7041   0.527   0.860   4.600
 1679OPC    HW1 7042   0.608   0.847   4.629
 1679OPC    HW2 7043   0.536   0.853   4.513
 1679OPC     MW 7044   0.540   0.857   4.591
 1680OPC     OW 7045   2.853   0.327   0.987
 1680OPC    HW1 7046   2.925   0.347   0.942
 1680OPC    HW2 7047   2.873   0.349   1.069
 1680OPC     MW 7048   2.867   0.333   0.992
 1681OPC     OW 7049   3.613   2.389   4.988
 1681OPC    HW1 7050   3.535   2.428   4.994
 1681OPC    HW2 7051   3.594   2.312   4.952
 1681OPC     MW 7052   3.599   2.383   4.984
 1682OPC     OW 7053   3.734   4.141   4.906
 1682OPC    HW1 7054   3.794   4.174   4.852
 1682OPC    HW2 7055   3.678   4.100   4.852
 1682OPC     MW 7056   3.734   4.140   4.890
 1683OPC     OW 7057   0.572   0.877   3.362
 1683OPC    HW1 7058   0.581   0.931   3.295
 1683OPC    HW2 7059   0.493   0.842   3.350
 1683OPC     MW 7060   0.562   0.880   3.350
 1684OPC     OW 7061   2.858   4.563   4.234
 1684OPC    HW1 7062   2.905   4.598   4.298
 1684OPC    HW2 7063   2.779   4.553   4.270
 1684OPC     MW 7064   2.853   4.567   4.249
 1685OPC     OW 7065   4.313   3.224   5.103
 1685OPC    HW1 7066   4.252   3.194   5.048
 1685OPC    HW2 7067   4.386   3.221   5.055
 1685OPC     MW 7068   4.315   3.219   5.088
 1686OPC     OW 7069   1.956   0.447   1.444
 1686OPC    HW1 7070   2.031   0.475   1.479
 1686OPC    HW2 7071   1.940   0.373   1.487
 1686OPC     MW 7072   1.965   0.440   1.456
 1687OPC     OW 7073   1.890   3.861   4.057
 1687OPC    HW1 7074   1.964   3.896   4.026
 1687OPC    HW2 7075   1.915   3.783   4.086
 1687OPC     MW 7076   1.905   3.855   4.057
 1688OPC     OW 7077   0.203   2.886   0.978
 1688OPC    HW1 7078   0.169   2.915   1.053
 1688OPC    HW2 7079   0.289   2.894   0.989
 1688OPC     MW 7080   0.211   2.891   0.991
 1689OPC     OW 7081   0.999   4.673   4.902
 1689OPC    HW1 7082   0.956   4.744   4.928
 1689OPC    HW2 7083   1.083   4.696   4.909
 1689OPC     MW 7084   1.005   4.687   4.907
 1690OPC     OW 7085   2.562   4.968   3.771
 1690OPC    HW1 7086   2.530   4.906   3.823
 1690OPC    HW2 7087   2.648   4.955   3.773
 1690OPC     MW 7088   2.570   4.957   3.779
 1691OPC     OW 7089   1.059   0.276   1.580
 1691OPC    HW1 7090   1.013   0.341   1.546
 1691OPC    HW2 7091   1.080   0.305   1.660
 1691OPC     MW 7092   1.055   0.290   1.587
 1692OPC     OW 7093   1.264   3.330   1.310
 1692OPC    HW1 7094   1.264   3.339   1.397
 1692OPC    HW2 7095   1.328   3.273   1.295
 1692OPC     MW 7096   1.273   3.323   1.321
 1693OPC     OW 7097   1.055   3.896   5.184
 1693OPC    HW1 7098   1.080   3.832   5.239
 1693OPC    HW2 7099   0.971   3.908   5.205
 1693OPC     MW 7100   1.046   3.888   5.195
 1694OPC     OW 7101   4.841   0.137   2.750
 1694OPC    HW1 7102   4.883   0.207   2.781
 1694OPC    HW2 7103   4.849   0.078   2.814
 1694OPC     MW 7104   4.848   0.139   2.764
 1695OPC     OW 7105   4.396   0.088   4.326
 1695OPC    HW1 7106   4.453   0.123   4.270
 1695OPC    HW2 7107   4.392   0.005   4.300
 1695OPC     MW 7108   4.404   0.081   4.314
 1696OPC     OW 7109   4.450   3.458   2.435
 1696OPC    HW1 7110   4.367   3.432   2.429
 1696OPC    HW2 7111   4.452   3.503   2.510
 1696OPC     MW 7112   4.438   3.461   2.445
 1697OPC     OW 7113   3.577   4.252   4.423
 1697OPC    HW1 7114   3.491   4.263   4.429
 1697OPC    HW2 7115   3.609   4.303   4.486
 1697OPC     MW 7116   3.569   4.261   4.433
 1698OPC     OW 7117   4.772   4.373   2.058
 1698OPC    HW1 7118   4.840   4.344   2.105
 1698OPC    HW2 7119   4.764   4.456   2.082
 1698OPC     MW 7120   4.781   4.381   2.068
 1699OPC     OW 7121   1.617   2.338   4.527
 1699OPC    HW1 7122   1.690   2.329   4.479
 1699OPC    HW2 7123   1.647   2.366   4.604
 1699OPC     MW 7124   1.632   2.341   4.531
 1700OPC     OW 7125   0.571   4.168   4.204
 1700OPC    HW1 7126   0.604   4.235   4.249
 1700OPC    HW2 7127   0.514   4.132   4.260
 1700OPC     MW 7128   0.567   4.173   4.219
 1701OPC     OW 7129   2.882   1.455   4.570
 1701OPC    HW1 7130   2.872   1.441   4.485
 1701OPC    HW2 7131   2.914   1.379   4.600
 1701OPC     MW 7132   2.885   1.442   4.562
 1702OPC     OW 7133   1.042   4.057   3.183
 1702OPC    HW1 7134   1.108   4.024   3.229
 1702OPC    HW2 7135   0.976   4.002   3.198
 1702OPC     MW 7136   1.042   4.044   3.192
 1703OPC     OW 7137   4.896   2.563   0.554
 1703OPC    HW1 7138   4.864   2.534   0.478
 1703OPC    HW2 7139   4.877   2.499   0.610
 1703OPC     MW 7140   4.888   2.549   0.551
 1704OPC     OW 7141   4.186   0.550   3.795
 1704OPC    HW1 7142   4.118   0.511   3.832
 1704OPC    HW2 7143   4.193   0.625   3.840
 1704OPC     MW 7144   4.177   0.556   3.807
 1705OPC     OW 7145   3.879   1.551   3.529
 1705OPC    HW1 7146   3.932   1.609   3.492
 1705OPC    HW2 7147   3.839   1.596   3.592
 1705OPC     MW 7148   3.881   1.566   3.533
 1706OPC     OW 7149   1.684   0.410   1.356
 1706OPC    HW1 7150   1.760   0.438   1.389
 1706OPC    HW2 7151   1.707   0.349   1.299
 1706OPC     MW 7152   1.699   0.405   1.353
 1707OPC     OW 7153   3.283   1.238   0.572
 1707OPC    HW1 7154   3.250   1.178   0.626
 1707OPC    HW2 7155   3.212   1.282   0.544
 1707OPC     MW 7156   3.268   1.236   0.576
 1708OPC     OW 7157   0.177   1.267   2.894
 1708OPC    HW1 7158   0.227   1.285   2.824
 1708OPC    HW2 7159   0.226   1.292   2.961
 1708OPC     MW 7160   0.192   1.273   2.893
 1709OPC     OW 7161   2.129   0.901   1.172
 1709OPC    HW1 7162   2.206   0.859   1.176
 1709OPC    HW2 7163   2.096   0.875   1.096
 1709OPC     MW 7164   2.136   0.891   1.161
 1710OPC     OW 7165   3.307   3.675   4.206
 1710OPC    HW1 7166   3.272   3.743   4.164
 1710OPC    HW2 7167   3.249   3.611   4.195
 1710OPC     MW 7168   3.293   3.676   4.198
 1711OPC     OW 7169   0.614   5.116   0.496
 1711OPC    HW1 7170   0.660   5.051   0.533
 1711OPC    HW2 7171   0.559   5.074   0.443
 1711OPC     MW 7172   0.613   5.100   0.494
 1712OPC     OW 7173   0.189   0.325   1.838
 1712OPC    HW1 7174   0.225   0.251   1.810
 1712OPC    HW2 7175   0.104   0.316   1.818
 1712OPC     MW 7176   0.182   0.313   1.831
 1713OPC     OW 7177   3.857   2.173   4.861
 1713OPC    HW1 7178   3.770   2.179   4.864
 1713OPC    HW2 7179   3.879   2.227   4.796
 1713OPC     MW 7180   3.847   2.182   4.852
 1714OPC     OW 7181   1.628   3.178   5.332
 1714OPC    HW1 7182   1.658   3.154   5.254
 1714OPC    HW2 7183   1.587   3.107   5.362
 1714OPC     MW 7184   1.626   3.164   5.325
 1715OPC     OW 7185   2.681   3.834   0.643
 1715OPC    HW1 7186   2.651   3.869   0.569
 1715OPC    HW2 7187   2.628   3.866   0.704
 1715OPC     MW 7188   2.669   3.844   0.641
 1716OPC     OW 7189   3.452   0.452   4.796
 1716OPC    HW1 7190   3.500   0.513   4.835
 1716OPC    HW2 7191   3.401   0.497   4.742
 1716OPC     MW 7192   3.452   0.468   4.794
 1717OPC     OW 7193   0.873   3.161   5.009
 1717OPC    HW1 7194   0.912   3.084   4.997
 1717OPC    HW2 7195   0.900   3.209   4.942
 1717OPC     MW 7196   0.883   3.157   4.997
 1718OPC     OW 7197   3.050   2.671   5.244
 1718OPC    HW1 7198   3.091   2.596   5.226
 1718OPC    HW2 7199   2.991   2.679   5.181
 1718OPC     MW 7200   3.047   2.661   5.232
 1719OPC     OW 7201   3.439   0.029   5.103
 1719OPC    HW1 7202   3.436   0.087   5.168
 1719OPC    HW2 7203   3.360   0.036   5.066
 1719OPC     MW 7204   3.427   0.039   5.107
 1720OPC     OW 7205   0.488   1.599   4.262
 1720OPC    HW1 7206   0.473   1.557   4.187
 1720OPC    HW2 7207   0.531   1.541   4.311
 1720OPC     MW 7208   0.492   1.584   4.258
 1721OPC     OW 7209   4.098   3.502   1.107
 1721OPC    HW1 7210   4.041   3.506   1.041
 1721OPC    HW2 7211   4.112   3.586   1.127
 1721OPC     MW 7212   4.092   3.515   1.100
 1722OPC     OW 7213   2.556   0.780   2.033
 1722OPC    HW1 7214   2.523   0.855   2.005
 1722OPC    HW2 7215   2.495   0.721   2.012
 1722OPC     MW 7216   2.542   0.782   2.026
 1723OPC     OW 7217   2.876   3.229   0.990
 1723OPC    HW1 7218   2.847   3.149   1.008
 1723OPC    HW2 7219   2.877   3.269   1.067
 1723OPC     MW 7220   2.872   3.223   1.004
 1724OPC     OW 7221   4.673   3.193   3.822
 1724OPC    HW1 7222   4.736   3.154   3.869
 1724OPC    HW2 7223   4.610   3.209   3.881
 1724OPC     MW 7224   4.673   3.190   3.838
 1725OPC     OW 7225   3.122   4.822   1.014
 1725OPC    HW1 7226   3.083   4.854   1.085
 1725OPC    HW2 7227   3.117   4.887   0.956
 1725OPC     MW 7228   3.116   4.836   1.016
 1726OPC     OW 7229   2.735   3.484   0.985
 1726OPC    HW1 7230   2.773   3.419   0.941
 1726OPC    HW2 7231   2.768   3.477   1.065
 1726OPC     MW 7232   2.745   3.473   0.990
 1727OPC     OW 7233   3.843   3.700   2.926
 1727OPC    HW1 7234   3.853   3.613   2.924
 1727OPC    HW2 7235   3.879   3.724   3.001
 1727OPC     MW 7236   3.850   3.691   2.937
 1728OPC     OW 7237   3.136   0.141   2.411
 1728OPC    HW1 7238   3.171   0.218   2.432
 1728OPC    HW2 7239   3.057   0.161   2.381
 1728OPC     MW 7240   3.130   0.155   2.410
 1729OPC     OW 7241   3.979   1.771   0.521
 1729OPC    HW1 7242   3.936   1.741   0.591
 1729OPC    HW2 7243   4.063   1.763   0.543
 1729OPC     MW 7244   3.985   1.765   0.534
 1730OPC     OW 7245   4.949   1.855   0.835
 1730OPC    HW1 7246   4.899   1.886   0.771
 1730OPC    HW2 7247   5.030   1.860   0.802
 1730OPC     MW 7248   4.954   1.860   0.821
 1731OPC     OW 7249   3.448   0.711   2.194
 1731OPC    HW1 7250   3.527   0.677   2.180
 1731OPC    HW2 7251   3.444   0.719   2.281
 1731OPC     MW 7252   3.459   0.707   2.205
 1732OPC     OW 7253   3.259   2.475   3.548
 1732OPC    HW1 7254   3.281   2.550   3.510
 1732OPC    HW2 7255   3.213   2.500   3.618
 1732OPC     MW 7256   3.255   2.490   3.553
 1733OPC     OW 7257   4.341   1.240   4.903
 1733OPC    HW1 7258   4.266   1.198   4.912
 1733OPC    HW2 7259   4.361   1.230   4.819
 1733OPC     MW 7260   4.333   1.232   4.892
 1734OPC     OW 7261   2.382   2.711   4.097
 1734OPC    HW1 7262   2.389   2.793   4.068
 1734OPC    HW2 7263   2.297   2.693   4.091
 1734OPC     MW 7264   2.371   2.720   4.092
 1735OPC     OW 7265   2.660   3.943   2.282
 1735OPC    HW1 7266   2.689   3.898   2.351
 1735OPC    HW2 7267   2.693   4.023   2.295
 1735OPC     MW 7268   2.669   3.948   2.294
 1736OPC     OW 7269   4.984   2.018   1.261
 1736OPC    HW1 7270   5.057   1.970   1.265
 1736OPC    HW2 7271   5.013   2.099   1.252
 1736OPC     MW 7272   4.999   2.023   1.260
 1737OPC     OW 7273   4.623   1.505   0.149
 1737OPC    HW1 7274   4.626   1.482   0.065
 1737OPC    HW2 7275   4.703   1.485   0.179
 1737OPC     MW 7276   4.635   1.499   0.141
 1738OPC     OW 7277   2.571   4.819   5.155
 1738OPC    HW1 7278   2.518   4.845   5.220
 1738OPC    HW2 7279   2.560   4.881   5.095
 1738OPC     MW 7280   2.561   4.832   5.156
 1739OPC     OW 7281   4.009   4.899   2.905
 1739OPC    HW1 7282   3.964   4.951   2.958
 1739OPC    HW2 7283   3.979   4.819   2.925
 1739OPC     MW 7284   3.998   4.895   2.916
 1740OPC     OW 7285   3.283   3.452   5.240
 1740OPC    HW1 7286   3.365   3.447   5.270
 1740OPC    HW2 7287   3.280   3.529   5.200
 1740OPC     MW 7288   3.295   3.462   5.239
 1741OPC     OW 7289   4.981   2.662   4.240
 1741OPC    HW1 7290   4.962   2.602   4.301
 1741OPC    HW2 7291   4.908   2.709   4.234
 1741OPC     MW 7292   4.967   2.660   4.248
 1742OPC     OW 7293   3.319   0.169   0.505
 1742OPC    HW1 7294   3.404   0.164   0.487
 1742OPC    HW2 7295   3.282   0.116   0.447
 1742OPC     MW 7296   3.326   0.161   0.494
 1743OPC     OW 7297   2.285   1.386   5.105
 1743OPC    HW1 7298   2.275   1.439   5.037
 1743OPC    HW2 7299   2.338   1.431   5.158
 1743OPC     MW 7300   2.291   1.400   5.103
 1744OPC     OW 7301   3.015   1.941   3.997
 1744OPC    HW1 7302   3.066   1.959   3.929
 1744OPC    HW2 7303   2.966   1.875   3.969
 1744OPC     MW 7304   3.015   1.934   3.983
 1745OPC     OW 7305   0.543   0.427   0.403
 1745OPC    HW1 7306   0.600   0.366   0.428
 1745OPC    HW2 7307   0.480   0.421   0.462
 1745OPC     MW 7308   0.542   0.417   0.415
 1746OPC     OW 7309   0.238   1.085   4.936
 1746OPC    HW1 7310   0.264   1.086   4.853
 1746OPC    HW2 7311   0.151   1.084   4.930
 1746OPC     MW 7312   0.229   1.085   4.923
 1747OPC     OW 7313   4.492   3.445   4.520
 1747OPC    HW1 7314   4.562   3.402   4.551
 1747OPC    HW2 7315   4.489   3.516   4.570
 1747OPC     MW 7316   4.502   3.449   4.532
 1748OPC     OW 7317   2.342   4.227   1.867
 1748OPC    HW1 7318   2.311   4.151   1.836
 1748OPC    HW2 7319   2.424   4.206   1.892
 1748OPC     MW 7320   2.350   4.212   1.866
 1749OPC     OW 7321   3.021   1.893   2.020
 1749OPC    HW1 7322   3.047   1.848   2.091
 1749OPC    HW2 7323   2.987   1.966   2.054
 1749OPC     MW 7324   3.020   1.897   2.036
 1750OPC     OW 7325   1.072   4.579   0.677
 1750OPC    HW1 7326   1.011   4.530   0.639
 1750OPC    HW2 7327   1.044   4.661   0.664
 1750OPC     MW 7328   1.059   4.584   0.670
 1751OPC     OW 7329   4.953   0.615   1.298
 1751OPC    HW1 7330   4.872   0.593   1.318
 1751OPC    HW2 7331   4.953   0.619   1.211
 1751OPC     MW 7332   4.941   0.612   1.288
 1752OPC     OW 7333   4.271   5.014   4.514
 1752OPC    HW1 7334   4.298   5.088   4.552
 1752OPC    HW2 7335   4.188   5.031   4.494
 1752OPC     MW 7336   4.263   5.028   4.517
 1753OPC     OW 7337   4.670   4.629   3.152
 1753OPC    HW1 7338   4.661   4.690   3.213
 1753OPC    HW2 7339   4.588   4.611   3.128
 1753OPC     MW 7340   4.657   4.635   3.157
 1754OPC     OW 7341   0.040   2.752   4.938
 1754OPC    HW1 7342   0.094   2.700   4.893
 1754OPC    HW2 7343   5.086   2.704   4.948
 1754OPC     MW 7344   0.037   2.737   4.933
 1755OPC     OW 7345   0.606   0.275   2.389
 1755OPC    HW1 7346   0.568   0.235   2.456
 1755OPC    HW2 7347   0.667   0.219   2.363
 1755OPC     MW 7348   0.609   0.261   2.395
 1756OPC     OW 7349   0.377   4.600   0.039
 1756OPC    HW1 7350   0.444   4.585   0.093
 1756OPC    HW2 7351   0.340   4.671   0.072
 1756OPC     MW 7352   0.382   4.608   0.052
 1757OPC     OW 7353   0.703   1.095   0.280
 1757OPC    HW1 7354   0.787   1.073   0.291
 1757OPC    HW2 7355   0.703   1.139   0.205
 1757OPC     MW 7356   0.715   1.098   0.271
 1758OPC     OW 7357   3.769   0.708   1.937
 1758OPC    HW1 7358   3.711   0.773   1.927
 1758OPC    HW2 7359   3.840   0.738   1.896
 1758OPC     MW 7360   3.771   0.722   1.929
 1759OPC     OW 7361   2.498   4.986   1.344
 1759OPC    HW1 7362   2.438   5.012   1.286
 1759OPC    HW2 7363   2.573   5.016   1.311
 1759OPC     MW 7364   2.500   4.994   1.331
 1760OPC     OW 7365   1.584   1.835   1.250
 1760OPC    HW1 7366   1.512   1.883   1.238
 1760OPC    HW2 7367   1.558   1.754   1.232
 1760OPC     MW 7368   1.570   1.830   1.245
 1761OPC     OW 7369   3.787   5.147   0.080
 1761OPC    HW1 7370   3.852   0.041   0.067
 1761OPC    HW2 7371   3.810   5.107   0.154
 1761OPC     MW 7372   3.800   5.150   0.089
 1762OPC     OW 7373   2.258   0.133   0.869
 1762OPC    HW1 7374   2.193   0.180   0.835
 1762OPC    HW2 7375   2.317   0.131   0.805
 1762OPC     MW 7376   2.257   0.140   0.855
 1763OPC     OW 7377   4.233   3.418   1.347
 1763OPC    HW1 7378   4.178   3.446   1.408
 1763OPC    HW2 7379   4.189   3.430   1.273
 1763OPC     MW 7380   4.218   3.424   1.345
 1764OPC     OW 7381   1.522   2.208   0.660
 1764OPC    HW1 7382   1.470   2.199   0.730
 1764OPC    HW2 7383   1.468   2.240   0.599
 1764OPC     MW 7384   1.506   2.211   0.661
 1765OPC     OW 7385   4.459   1.060   1.217
 1765OPC    HW1 7386   4.515   1.003   1.181
 1765OPC    HW2 7387   4.391   1.057   1.162
 1765OPC     MW 7388   4.457   1.051   1.203
 1766OPC     OW 7389   0.548   5.130   3.074
 1766OPC    HW1 7390   0.495   0.019   3.120
 1766OPC    HW2 7391   0.542   5.053   3.115
 1766OPC     MW 7392   0.539   5.126   3.087
 1767OPC     OW 7393   3.409   1.120   4.421
 1767OPC    HW1 7394   3.400   1.176   4.488
 1767OPC    HW2 7395   3.396   1.042   4.457
 1767OPC     MW 7396   3.406   1.117   4.436
 1768OPC     OW 7397   0.052   2.683   4.595
 1768OPC    HW1 7398   5.105   2.637   4.629
 1768OPC    HW2 7399   0.019   2.764   4.589
 1768OPC     MW 7400   0.038   2.688   4.599
 1769OPC     OW 7401   2.169   4.072   0.310
 1769OPC    HW1 7402   2.111   4.137   0.309
 1769OPC    HW2 7403   2.175   4.051   0.395
 1769OPC     MW 7404   2.161   4.078   0.323
 1770OPC     OW 7405   4.972   4.412   4.948
 1770OPC    HW1 7406   5.041   4.396   4.998
 1770OPC    HW2 7407   4.957   4.335   4.908
 1770OPC     MW 7408   4.980   4.398   4.949
 1771OPC     OW 7409   4.147   0.286   2.203
 1771OPC    HW1 7410   4.197   0.329   2.260
 1771OPC    HW2 7411   4.131   0.345   2.141
 1771OPC     MW 7412   4.152   0.301   2.202
 1772OPC     OW 7413   4.940   0.279   3.981
 1772OPC    HW1 7414   4.990   0.341   3.945
 1772OPC    HW2 7415   4.885   0.257   3.916
 1772OPC     MW 7416   4.939   0.285   3.966
 1773OPC     OW 7417   1.050   2.441   4.568
 1773OPC    HW1 7418   1.055   2.393   4.640
 1773OPC    HW2 7419   1.048   2.523   4.597
 1773OPC     MW 7420   1.050   2.446   4.583
 1774OPC     OW 7421   0.071   4.346   2.460
 1774OPC    HW1 7422   0.082   4.325   2.544
 1774OPC    HW2 7423   0.014   4.288   2.430
 1774OPC     MW 7424   0.064   4.335   2.468
 1775OPC     OW 7425   2.588   0.633   5.143
 1775OPC    HW1 7426   2.521   0.655   5.194
 1775OPC    HW2 7427   2.639   0.585   5.196
 1775OPC     MW 7428   2.586   0.629   5.158
 1776OPC     OW 7429   4.494   0.754   3.892
 1776OPC    HW1 7430   4.419   0.744   3.936
 1776OPC    HW2 7431   4.470   0.742   3.809
 1776OPC     MW 7432   4.479   0.751   3.886
 1777OPC     OW 7433   3.291   4.520   2.333
 1777OPC    HW1 7434   3.317   4.557   2.259
 1777OPC    HW2 7435   3.364   4.519   2.382
 1777OPC     MW 7436   3.306   4.525   2.330
 1778OPC     OW 7437   0.218   1.300   2.295
 1778OPC    HW1 7438   0.188   1.219   2.311
 1778OPC    HW2 7439   0.151   1.340   2.256
 1778OPC     MW 7440   0.204   1.294   2.292
 1779OPC     OW 7441   3.599   0.395   3.946
 1779OPC    HW1 7442   3.539   0.458   3.953
 1779OPC    HW2 7443   3.553   0.322   3.937
 1779OPC     MW 7444   3.584   0.394   3.946
 1780OPC     OW 7445   3.936   0.129   4.098
 1780OPC    HW1 7446   3.885   0.198   4.116
 1780OPC    HW2 7447   4.002   0.137   4.154
 1780OPC     MW 7448   3.938   0.140   4.109
 1781OPC     OW 7449   0.527   3.053   1.635
 1781OPC    HW1 7450   0.497   3.122   1.591
 1781OPC    HW2 7451   0.456   3.022   1.675
 1781OPC     MW 7452   0.512   3.059   1.634
 1782OPC     OW 7453   5.047   0.501   3.839
 1782OPC    HW1 7454   4.985   0.502   3.778
 1782OPC    HW2 7455   5.024   0.565   3.893
 1782OPC     MW 7456   5.035   0.511   3.838
 1783OPC     OW 7457   3.383   1.502   3.048
 1783OPC    HW1 7458   3.326   1.470   2.989
 1783OPC    HW2 7459   3.445   1.539   2.998
 1783OPC     MW 7460   3.384   1.503   3.032
 1784OPC     OW 7461   3.293   4.476   3.007
 1784OPC    HW1 7462   3.258   4.489   3.086
 1784OPC    HW2 7463   3.373   4.446   3.024
 1784OPC     MW 7464   3.300   4.474   3.021
 1785OPC     OW 7465   0.291   3.404   1.606
 1785OPC    HW1 7466   0.338   3.353   1.553
 1785OPC    HW2 7467   0.260   3.349   1.665
 1785OPC     MW 7468   0.293   3.388   1.607
 1786OPC     OW 7469   2.250   0.109   1.925
 1786OPC    HW1 7470   2.317   0.116   1.981
 1786OPC    HW2 7471   2.226   0.026   1.932
 1786OPC     MW 7472   2.256   0.098   1.934
 1787OPC     OW 7473   2.665   0.354   4.023
 1787OPC    HW1 7474   2.590   0.333   4.060
 1787OPC    HW2 7475   2.674   0.295   3.959
 1787OPC     MW 7476   2.655   0.342   4.019
 1788OPC     OW 7477   1.955   0.039   2.628
 1788OPC    HW1 7478   1.881   0.052   2.585
 1788OPC    HW2 7479   2.016   0.076   2.578
 1788OPC     MW 7480   1.953   0.046   2.615
 1789OPC     OW 7481   3.552   3.502   3.615
 1789OPC    HW1 7482   3.622   3.460   3.644
 1789OPC    HW2 7483   3.525   3.453   3.547
 1789OPC     MW 7484   3.558   3.489   3.609
 1790OPC     OW 7485   1.081   1.259   1.056
 1790OPC    HW1 7486   1.072   1.342   1.030
 1790OPC    HW2 7487   1.122   1.265   1.133
 1790OPC     MW 7488   1.086   1.272   1.063
 1791OPC     OW 7489   2.655   3.555   0.677
 1791OPC    HW1 7490   2.587   3.562   0.731
 1791OPC    HW2 7491   2.671   3.637   0.654
 1791OPC     MW 7492   2.647   3.568   0.682
 1792OPC     OW 7493   4.557   4.295   5.186
 1792OPC    HW1 7494   4.479   4.283   5.223
 1792OPC    HW2 7495   4.576   4.217   5.152
 1792OPC     MW 7496   4.548   4.282   5.186
 1793OPC     OW 7497   2.513   3.794   3.213
 1793OPC    HW1 7498   2.584   3.814   3.166
 1793OPC    HW2 7499   2.470   3.870   3.217
 1793OPC     MW 7500   2.517   3.808   3.207
 1794OPC     OW 7501   1.856   4.685   0.554
 1794OPC    HW1 7502   1.829   4.619   0.604
 1794OPC    HW2 7503   1.819   4.755   0.591
 1794OPC     MW 7504   1.847   4.686   0.567
 1795OPC     OW 7505   1.196   1.709   0.603
 1795OPC    HW1 7506   1.250   1.740   0.664
 1795OPC    HW2 7507   1.155   1.780   0.574
 1795OPC     MW 7508   1.198   1.724   0.608
 1796OPC     OW 7509   4.163   1.945   4.044
 1796OPC    HW1 7510   4.211   1.881   4.078
 1796OPC    HW2 7511   4.199   2.017   4.077
 1796OPC     MW 7512   4.175   1.946   4.054
 1797OPC     OW 7513   0.614   1.430   4.448
 1797OPC    HW1 7514   0.575   1.461   4.519
 1797OPC    HW2 7515   0.690   1.471   4.446
 1797OPC     MW 7516   0.619   1.440   4.458
 1798OPC     OW 7517   2.001   0.535   1.176
 1798OPC    HW1 7518   1.978   0.518   1.259
 1798OPC    HW2 7519   1.931   0.577   1.145
 1798OPC     MW 7520   1.987   0.539   1.184
 1799OPC     OW 7521   1.341   0.283   0.759
 1799OPC    HW1 7522   1.261   0.272   0.726
 1799OPC    HW2 7523   1.347   0.369   0.771
 1799OPC     MW 7524   1.330   0.294   0.756
 1800OPC     OW 7525   2.888   3.775   1.672
 1800OPC    HW1 7526   2.847   3.836   1.626
 1800OPC    HW2 7527   2.882   3.803   1.754
 1800OPC     MW 7528   2.881   3.788   1.677
 1801OPC     OW 7529   2.527   0.246   0.728
 1801OPC    HW1 7530   2.552   0.275   0.806
 1801OPC    HW2 7531   2.602   0.232   0.686
 1801OPC     MW 7532   2.542   0.248   0.733
 1802OPC     OW 7533   0.375   4.538   4.693
 1802OPC    HW1 7534   0.416   4.462   4.682
 1802OPC    HW2 7535   0.292   4.519   4.673
 1802OPC     MW 7536   0.369   4.524   4.688
 1803OPC     OW 7537   1.412   4.871   0.742
 1803OPC    HW1 7538   1.368   4.880   0.817
 1803OPC    HW2 7539   1.453   4.948   0.733
 1803OPC     MW 7540   1.412   4.884   0.752
 1804OPC     OW 7541   0.034   0.561   2.450
 1804OPC    HW1 7542   0.002   0.576   2.530
 1804OPC    HW2 7543   5.092   0.509   2.413
 1804OPC     MW 7544   0.020   0.556   2.456
 1805OPC     OW 7545   4.529   1.888   3.744
 1805OPC    HW1 7546   4.541   1.864   3.827
 1805OPC    HW2 7547   4.506   1.813   3.704
 1805OPC     MW 7548   4.527   1.873   3.750
 1806OPC     OW 7549   0.521   3.417   4.931
 1806OPC    HW1 7550   0.473   3.400   5.002
 1806OPC    HW2 7551   0.597   3.379   4.948
 1806OPC     MW 7552   0.525   3.409   4.944
 1807OPC     OW 7553   2.753   4.440   4.616
 1807OPC    HW1 7554   2.771   4.515   4.656
 1807OPC    HW2 7555   2.691   4.405   4.666
 1807OPC     MW 7556   2.746   4.446   4.629
 1808OPC     OW 7557   4.866   2.193   4.155
 1808OPC    HW1 7558   4.864   2.252   4.091
 1808OPC    HW2 7559   4.946   2.158   4.148
 1808OPC     MW 7560   4.878   2.196   4.145
 1809OPC     OW 7561   2.765   2.438   0.060
 1809OPC    HW1 7562   2.746   2.433   0.145
 1809OPC    HW2 7563   2.851   2.424   0.057
 1809OPC     MW 7564   2.775   2.435   0.072
 1810OPC     OW 7565   4.473   1.666   3.586
 1810OPC    HW1 7566   4.492   1.585   3.611
 1810OPC    HW2 7567   4.512   1.673   3.508
 1810OPC     MW 7568   4.482   1.655   3.578
 1811OPC     OW 7569   4.679   0.736   1.897
 1811OPC    HW1 7570   4.671   0.709   1.815
 1811OPC    HW2 7571   4.635   0.812   1.899
 1811OPC     MW 7572   4.671   0.743   1.885
 1812OPC     OW 7573   2.231   4.815   4.418
 1812OPC    HW1 7574   2.193   4.786   4.345
 1812OPC    HW2 7575   2.165   4.852   4.462
 1812OPC     MW 7576   2.216   4.816   4.414
 1813OPC     OW 7577   1.326   0.930   5.261
 1813OPC    HW1 7578   1.378   0.957   5.197
 1813OPC    HW2 7579   1.332   0.992   5.321
 1813OPC     MW 7580   1.334   0.943   5.260
 1814OPC     OW 7581   4.402   4.491   1.125
 1814OPC    HW1 7582   4.476   4.498   1.079
 1814OPC    HW2 7583   4.426   4.514   1.206
 1814OPC     MW 7584   4.417   4.495   1.130
 1815OPC     OW 7585   4.604   1.764   0.267
 1815OPC    HW1 7586   4.645   1.734   0.339
 1815OPC    HW2 7587   4.606   1.696   0.213
 1815OPC     MW 7588   4.610   1.749   0.270
 1816OPC     OW 7589   0.933   4.422   3.714
 1816OPC    HW1 7590   0.964   4.497   3.683
 1816OPC    HW2 7591   0.990   4.401   3.777
 1816OPC     MW 7592   0.946   4.430   3.719
 1817OPC     OW 7593   3.339   3.178   2.093
 1817OPC    HW1 7594   3.319   3.097   2.116
 1817OPC    HW2 7595   3.321   3.180   2.007
 1817OPC     MW 7596   3.333   3.166   2.083
 1818OPC     OW 7597   4.861   1.633   3.331
 1818OPC    HW1 7598   4.774   1.643   3.332
 1818OPC    HW2 7599   4.875   1.583   3.261
 1818OPC     MW 7600   4.850   1.627   3.321
 1819OPC     OW 7601   3.875   3.080   2.020
 1819OPC    HW1 7602   3.897   3.110   2.098
 1819OPC    HW2 7603   3.793   3.109   2.009
 1819OPC     MW 7604   3.866   3.089   2.030
 1820OPC     OW 7605   4.409   0.748   0.060
 1820OPC    HW1 7606   4.371   0.825   0.074
 1820OPC    HW2 7607   4.491   0.768   0.039
 1820OPC     MW 7608   4.415   0.762   0.059
 1821OPC     OW 7609   0.489   5.067   2.375
 1821OPC    HW1 7610   0.449   5.000   2.413
 1821OPC    HW2 7611   0.553   5.087   2.431
 1821OPC     MW 7612   0.493   5.060   2.389
 1822OPC     OW 7613   0.504   1.577   2.110
 1822OPC    HW1 7614   0.497   1.654   2.069
 1822OPC    HW2 7615   0.577   1.543   2.076
 1822OPC     MW 7616   0.514   1.583   2.099
 1823OPC     OW 7617   5.002   4.735   2.594
 1823OPC    HW1 7618   4.984   4.708   2.513
 1823OPC    HW2 7619   4.959   4.679   2.644
 1823OPC     MW 7620   4.993   4.723   2.589
 1824OPC     OW 7621   3.101   0.274   4.157
 1824OPC    HW1 7622   3.122   0.258   4.074
 1824OPC    HW2 7623   3.135   0.353   4.173
 1824OPC     MW 7624   3.109   0.283   4.147
 1825OPC     OW 7625   2.432   1.801   1.580
 1825OPC    HW1 7626   2.348   1.816   1.559
 1825OPC    HW2 7627   2.460   1.878   1.608
 1825OPC     MW 7628   2.424   1.814   1.581
 1826OPC     OW 7629   3.368   2.222   3.534
 1826OPC    HW1 7630   3.327   2.298   3.536
 1826OPC    HW2 7631   3.449   2.242   3.560
 1826OPC     MW 7632   3.374   2.236   3.538
 1827OPC     OW 7633   4.572   0.183   4.135
 1827OPC    HW1 7634   4.536   0.147   4.065
 1827OPC    HW2 7635   4.562   0.269   4.122
 1827OPC     MW 7636   4.565   0.191   4.123
 1828OPC     OW 7637   0.539   0.589   3.953
 1828OPC    HW1 7638   0.595   0.543   4.002
 1828OPC    HW2 7639   0.571   0.670   3.956
 1828OPC     MW 7640   0.552   0.594   3.961
 1829OPC     OW 7641   2.386   1.265   3.194
 1829OPC    HW1 7642   2.424   1.299   3.266
 1829OPC    HW2 7643   2.351   1.191   3.223
 1829OPC     MW 7644   2.387   1.259   3.209
 1830OPC     OW 7645   0.764   0.453   3.351
 1830OPC    HW1 7646   0.735   0.468   3.270
 1830OPC    HW2 7647   0.766   0.532   3.387
 1830OPC     MW 7648   0.760   0.467   3.344
 1831OPC     OW 7649   0.312   0.729   4.718
 1831OPC    HW1 7650   0.371   0.766   4.665
 1831OPC    HW2 7651   0.245   0.710   4.664
 1831OPC     MW 7652   0.311   0.732   4.702
 1832OPC     OW 7653   4.296   2.870   1.308
 1832OPC    HW1 7654   4.263   2.824   1.374
 1832OPC    HW2 7655   4.272   2.952   1.326
 1832OPC     MW 7656   4.288   2.875   1.320
 1833OPC     OW 7657   1.782   4.809   2.874
 1833OPC    HW1 7658   1.856   4.851   2.855
 1833OPC    HW2 7659   1.810   4.736   2.912
 1833OPC     MW 7660   1.797   4.804   2.877
 1834OPC     OW 7661   2.505   4.845   0.278
 1834OPC    HW1 7662   2.491   4.791   0.211
 1834OPC    HW2 7663   2.521   4.791   0.344
 1834OPC     MW 7664   2.505   4.829   0.278
 1835OPC     OW 7665   0.081   0.554   0.857
 1835OPC    HW1 7666   0.104   0.475   0.886
 1835OPC    HW2 7667   0.132   0.608   0.902
 1835OPC     MW 7668   0.092   0.550   0.868
 1836OPC     OW 7669   5.018   4.848   3.178
 1836OPC    HW1 7670   4.970   4.817   3.112
 1836OPC    HW2 7671   5.090   4.799   3.176
 1836OPC     MW 7672   5.022   4.836   3.168
 1837OPC     OW 7673   0.426   0.433   0.149
 1837OPC    HW1 7674   0.469   0.436   0.225
 1837OPC    HW2 7675   0.426   0.348   0.128
 1837OPC     MW 7676   0.432   0.421   0.157
 1838OPC     OW 7677   2.290   4.676   3.736
 1838OPC    HW1 7678   2.314   4.694   3.655
 1838OPC    HW2 7679   2.359   4.699   3.784
 1838OPC     MW 7680   2.304   4.682   3.731
 1839OPC     OW 7681   2.904   0.959   1.957
 1839OPC    HW1 7682   2.832   0.979   1.911
 1839OPC    HW2 7683   2.935   1.037   1.981
 1839OPC     MW 7684   2.898   0.974   1.954
 1840OPC     OW 7685   0.662   3.722   3.623
 1840OPC    HW1 7686   0.673   3.744   3.539
 1840OPC    HW2 7687   0.666   3.799   3.665
 1840OPC     MW 7688   0.664   3.737   3.617
 1841OPC     OW 7689   3.855   4.201   0.512
 1841OPC    HW1 7690   3.831   4.174   0.432
 1841OPC    HW2 7691   3.802   4.156   0.565
 1841OPC     MW 7692   3.844   4.190   0.508
 1842OPC     OW 7693   4.225   2.896   4.228
 1842OPC    HW1 7694   4.175   2.924   4.294
 1842OPC    HW2 7695   4.277   2.837   4.265
 1842OPC     MW 7696   4.225   2.891   4.243
 1843OPC     OW 7697   4.897   2.400   1.582
 1843OPC    HW1 7698   4.827   2.401   1.530
 1843OPC    HW2 7699   4.914   2.316   1.593
 1843OPC     MW 7700   4.889   2.388   1.576
 1844OPC     OW 7701   3.019   3.969   2.519
 1844OPC    HW1 7702   3.094   3.926   2.532
 1844OPC    HW2 7703   3.029   4.042   2.565
 1844OPC     MW 7704   3.032   3.973   2.528
 1845OPC     OW 7705   0.065   4.978   1.723
 1845OPC    HW1 7706   0.087   4.906   1.678
 1845OPC    HW2 7707   0.042   5.035   1.662
 1845OPC     MW 7708   0.065   4.976   1.708
 1846OPC     OW 7709   1.062   4.903   2.731
 1846OPC    HW1 7710   1.010   4.920   2.799
 1846OPC    HW2 7711   1.039   4.822   2.707
 1846OPC     MW 7712   1.051   4.893   2.737
 1847OPC     OW 7713   0.031   4.351   1.306
 1847OPC    HW1 7714   0.053   4.337   1.389
 1847OPC    HW2 7715   0.100   4.393   1.273
 1847OPC     MW 7716   0.044   4.355   1.313
 1848OPC     OW 7717   1.658   1.222   3.598
 1848OPC    HW1 7718   1.590   1.250   3.645
 1848OPC    HW2 7719   1.690   1.295   3.563
 1848OPC     MW 7720   1.653   1.237   3.600
 1849OPC     OW 7721   3.844   3.184   4.968
 1849OPC    HW1 7722   3.928   3.164   4.954
 1849OPC    HW2 7723   3.805   3.107   4.974
 1849OPC     MW 7724   3.851   3.170   4.967
 1850OPC     OW 7725   2.979   0.383   2.573
 1850OPC    HW1 7726   2.984   0.470   2.575
 1850OPC    HW2 7727   3.030   0.358   2.640
 1850OPC     MW 7728   2.987   0.392   2.583
 1851OPC     OW 7729   1.981   2.874   1.647
 1851OPC    HW1 7730   1.942   2.907   1.718
 1851OPC    HW2 7731   2.041   2.935   1.627
 1851OPC     MW 7732   1.984   2.888   1.655
 1852OPC     OW 7733   0.818   1.828   4.570
 1852OPC    HW1 7734   0.885   1.827   4.625
 1852OPC    HW2 7735   0.823   1.906   4.532
 1852OPC     MW 7736   0.828   1.839   4.572
 1853OPC     OW 7737   1.254   0.987   2.739
 1853OPC    HW1 7738   1.253   0.940   2.666
 1853OPC    HW2 7739   1.303   1.056   2.719
 1853OPC     MW 7740   1.261   0.990   2.725
 1854OPC     OW 7741   0.700   2.316   1.614
 1854OPC    HW1 7742   0.768   2.283   1.657
 1854OPC    HW2 7743   0.736   2.379   1.565
 1854OPC     MW 7744   0.715   2.321   1.613
 1855OPC     OW 7745   1.234   3.989   1.841
 1855OPC    HW1 7746   1.263   3.908   1.858
 1855OPC    HW2 7747   1.147   3.980   1.843
 1855OPC     MW 7748   1.225   3.976   1.844
 1856OPC     OW 7749   1.159   1.032   1.857
 1856OPC    HW1 7750   1.145   1.104   1.811
 1856OPC    HW2 7751   1.079   1.011   1.887
 1856OPC     MW 7752   1.145   1.039   1.855
 1857OPC     OW 7753   1.673   2.639   0.693
 1857OPC    HW1 7754   1.751   2.676   0.678
 1857OPC    HW2 7755   1.693   2.556   0.711
 1857OPC     MW 7756   1.688   2.632   0.693
 1858OPC     OW 7757   2.283   0.771   4.060
 1858OPC    HW1 7758   2.317   0.722   3.997
 1858OPC    HW2 7759   2.216   0.812   4.021
 1858OPC     MW 7760   2.278   0.770   4.045
 1859OPC     OW 7761   3.990   3.850   0.960
 1859OPC    HW1 7762   3.943   3.802   0.903
 1859OPC    HW2 7763   3.969   3.932   0.939
 1859OPC     MW 7764   3.980   3.855   0.948
 1860OPC     OW 7765   3.492   4.432   0.186
 1860OPC    HW1 7766   3.497   4.351   0.155
 1860OPC    HW2 7767   3.550   4.433   0.250
 1860OPC     MW 7768   3.501   4.420   0.191
 1861OPC     OW 7769   1.656   5.072   1.790
 1861OPC    HW1 7770   1.633   5.139   1.840
 1861OPC    HW2 7771   1.658   5.106   1.710
 1861OPC     MW 7772   1.653   5.087   1.786
 1862OPC     OW 7773   2.414   4.258   4.026
 1862OPC    HW1 7774   2.381   4.309   3.964
 1862OPC    HW2 7775   2.421   4.311   4.095
 1862OPC     MW 7776   2.410   4.273   4.027
 1863OPC     OW 7777   3.098   4.173   3.634
 1863OPC    HW1 7778   3.111   4.146   3.552
 1863OPC    HW2 7779   3.167   4.224   3.650
 1863OPC     MW 7780   3.110   4.177   3.624
 1864OPC     OW 7781   1.742   3.147   5.070
 1864OPC    HW1 7782   1.716   3.121   4.991
 1864OPC    HW2 7783   1.791   3.080   5.098
 1864OPC     MW 7784   1.745   3.133   5.062
 1865OPC     OW 7785   2.204   4.825   3.995
 1865OPC    HW1 7786   2.158   4.895   4.019
 1865OPC    HW2 7787   2.173   4.806   3.915
 1865OPC     MW 7788   2.193   4.832   3.987
 1866OPC     OW 7789   1.898   0.347   4.167
 1866OPC    HW1 7790   1.887   0.293   4.099
 1866OPC    HW2 7791   1.924   0.294   4.231
 1866OPC     MW 7792   1.900   0.331   4.166
 1867OPC     OW 7793   2.706   0.640   1.852
 1867OPC    HW1 7794   2.673   0.695   1.911
 1867OPC    HW2 7795   2.638   0.619   1.802
 1867OPC     MW 7796   2.691   0.645   1.853
 1868OPC     OW 7797   3.282   4.351   1.817
 1868OPC    HW1 7798   3.209   4.325   1.857
 1868OPC    HW2 7799   3.345   4.321   1.868
 1868OPC     MW 7800   3.280   4.343   1.830
 1869OPC     OW 7801   0.144   2.970   4.777
 1869OPC    HW1 7802   0.088   2.977   4.710
 1869OPC    HW2 7803   0.101   2.920   4.834
 1869OPC     MW 7804   0.129   2.964   4.775
 1870OPC     OW 7805   1.877   1.079   2.951
 1870OPC    HW1 7806   1.860   1.080   2.866
 1870OPC    HW2 7807   1.855   1.159   2.978
 1870OPC     MW 7808   1.871   1.091   2.943
 1871OPC     OW 7809   1.531   2.016   3.694
 1871OPC    HW1 7810   1.610   2.053   3.699
 1871OPC    HW2 7811   1.542   1.952   3.636
 1871OPC     MW 7812   1.544   2.012   3.686
 1872OPC     OW 7813   1.915   1.762   3.104
 1872OPC    HW1 7814   1.896   1.706   3.039
 1872OPC    HW2 7815   1.994   1.792   3.083
 1872OPC     MW 7816   1.924   1.758   3.091
 1873OPC     OW 7817   4.285   0.471   2.362
 1873OPC    HW1 7818   4.218   0.473   2.418
 1873OPC    HW2 7819   4.290   0.553   2.333
 1873OPC     MW 7820   4.276   0.483   2.366
 1874OPC     OW 7821   2.078   0.129   2.350
 1874OPC    HW1 7822   2.002   0.112   2.309
 1874OPC    HW2 7823   2.095   0.211   2.328
 1874OPC     MW 7824   2.069   0.138   2.341
 1875OPC     OW 7825   4.647   2.872   5.174
 1875OPC    HW1 7826   4.709   2.821   5.209
 1875OPC    HW2 7827   4.681   2.952   5.179
 1875OPC     MW 7828   4.661   2.876   5.180
 1876OPC     OW 7829   4.351   2.048   1.439
 1876OPC    HW1 7830   4.425   2.089   1.417
 1876OPC    HW2 7831   4.323   2.093   1.509
 1876OPC     MW 7832   4.358   2.061   1.446
 1877OPC     OW 7833   0.067   4.175   2.149
 1877OPC    HW1 7834   0.012   4.163   2.215
 1877OPC    HW2 7835   0.078   4.095   2.116
 1877OPC     MW 7836   0.061   4.161   2.154
 1878OPC     OW 7837   2.212   1.521   0.812
 1878OPC    HW1 7838   2.198   1.441   0.781
 1878OPC    HW2 7839   2.156   1.571   0.768
 1878OPC     MW 7840   2.202   1.517   0.801
 1879OPC     OW 7841   3.456   2.818   0.764
 1879OPC    HW1 7842   3.410   2.893   0.764
 1879OPC    HW2 7843   3.503   2.822   0.837
 1879OPC     MW 7844   3.456   2.830   0.775
 1880OPC     OW 7845   2.795   0.456   3.675
 1880OPC    HW1 7846   2.763   0.377   3.696
 1880OPC    HW2 7847   2.874   0.456   3.713
 1880OPC     MW 7848   2.802   0.444   3.684
 1881OPC     OW 7849   0.373   2.661   5.159
 1881OPC    HW1 7850   0.325   2.593   5.187
 1881OPC    HW2 7851   0.317   2.727   5.158
 1881OPC     MW 7852   0.358   2.660   5.163
 1882OPC     OW 7853   3.209   4.884   0.238
 1882OPC    HW1 7854   3.209   4.970   0.255
 1882OPC    HW2 7855   3.249   4.878   0.161
 1882OPC     MW 7856   3.215   4.896   0.229
 1883OPC     OW 7857   3.877   4.614   1.291
 1883OPC    HW1 7858   3.810   4.646   1.336
 1883OPC    HW2 7859   3.865   4.645   1.210
 1883OPC     MW 7860   3.865   4.623   1.286
 1884OPC     OW 7861   0.696   4.670   3.632
 1884OPC    HW1 7862   0.782   4.674   3.619
 1884OPC    HW2 7863   0.681   4.587   3.653
 1884OPC     MW 7864   0.706   4.659   3.633
 1885OPC     OW 7865   2.506   0.610   4.439
 1885OPC    HW1 7866   2.491   0.536   4.482
 1885OPC    HW2 7867   2.496   0.672   4.500
 1885OPC     MW 7868   2.502   0.608   4.454
 1886OPC     OW 7869   3.178   0.908   4.824
 1886OPC    HW1 7870   3.226   0.911   4.751
 1886OPC    HW2 7871   3.205   0.836   4.864
 1886OPC     MW 7872   3.189   0.898   4.819
 1887OPC     OW 7873   3.062   0.986   1.719
 1887OPC    HW1 7874   3.030   0.967   1.797
 1887OPC    HW2 7875   3.010   1.051   1.691
 1887OPC     MW 7876   3.050   0.993   1.726
 1888OPC     OW 7877   0.701   2.956   2.098
 1888OPC    HW1 7878   0.660   2.913   2.162
 1888OPC    HW2 7879   0.640   2.960   2.035
 1888OPC     MW 7880   0.686   2.950   2.098
 1889OPC     OW 7881   4.301   4.555   2.366
 1889OPC    HW1 7882   4.277   4.474   2.347
 1889OPC    HW2 7883   4.245   4.604   2.319
 1889OPC     MW 7884   4.289   4.551   2.356
 1890OPC     OW 7885   0.340   1.049   4.250
 1890OPC    HW1 7886   0.289   0.984   4.280
 1890OPC    HW2 7887   0.283   1.112   4.230
 1890OPC     MW 7888   0.324   1.049   4.252
 1891OPC     OW 7889   3.789   4.877   0.822
 1891OPC    HW1 7890   3.835   4.842   0.757
 1891OPC    HW2 7891   3.808   4.827   0.891
 1891OPC     MW 7892   3.798   4.865   0.823
 1892OPC     OW 7893   3.756   0.373   0.342
 1892OPC    HW1 7894   3.833   0.341   0.368
 1892OPC    HW2 7895   3.749   0.448   0.385
 1892OPC     MW 7896   3.766   0.379   0.352
 1893OPC     OW 7897   0.488   4.275   0.274
 1893OPC    HW1 7898   0.556   4.253   0.324
 1893OPC    HW2 7899   0.425   4.295   0.331
 1893OPC     MW 7900   0.489   4.275   0.290
 1894OPC     OW 7901   0.363   3.810   2.102
 1894OPC    HW1 7902   0.293   3.856   2.076
 1894OPC    HW2 7903   0.328   3.740   2.141
 1894OPC     MW 7904   0.347   3.806   2.104
 1895OPC     OW 7905   4.681   1.406   5.246
 1895OPC    HW1 7906   4.653   1.374   5.170
 1895OPC    HW2 7907   4.734   1.471   5.222
 1895OPC     MW 7908   4.685   1.411   5.231
 1896OPC     OW 7909   2.883   1.716   3.887
 1896OPC    HW1 7910   2.848   1.648   3.929
 1896OPC    HW2 7911   2.937   1.679   3.829
 1896OPC     MW 7912   2.886   1.700   3.885
 1897OPC     OW 7913   0.607   3.767   0.680
 1897OPC    HW1 7914   0.591   3.828   0.620
 1897OPC    HW2 7915   0.585   3.805   0.755
 1897OPC     MW 7916   0.601   3.781   0.682
 1898OPC     OW 7917   1.251   2.557   0.791
 1898OPC    HW1 7918   1.280   2.600   0.720
 1898OPC    HW2 7919   1.324   2.536   0.834
 1898OPC     MW 7920   1.266   2.560   0.787
 1899OPC     OW 7921   4.081   4.514   4.070
 1899OPC    HW1 7922   4.145   4.455   4.076
 1899OPC    HW2 7923   4.042   4.509   4.147
 1899OPC     MW 7924   4.085   4.505   4.082
 1900OPC     OW 7925   0.026   2.374   2.230
 1900OPC    HW1 7926   0.079   2.438   2.204
 1900OPC    HW2 7927   5.065   2.401   2.204
 1900OPC     MW 7928   0.022   2.387   2.222
 1901OPC     OW 7929   2.354   1.204   4.094
 1901OPC    HW1 7930   2.273   1.185   4.118
 1901OPC    HW2 7931   2.400   1.133   4.117
 1901OPC     MW 7932   2.349   1.191   4.101
 1902OPC     OW 7933   0.068   3.111   0.089
 1902OPC    HW1 7934   0.063   3.090   0.173
 1902OPC    HW2 7935   0.050   3.197   0.088
 1902OPC     MW 7936   0.065   3.121   0.101
 1903OPC     OW 7937   1.505   3.991   3.454
 1903OPC    HW1 7938   1.502   4.078   3.449
 1903OPC    HW2 7939   1.564   3.977   3.517
 1903OPC     MW 7940   1.513   4.002   3.463
 1904OPC     OW 7941   2.687   2.449   4.240
 1904OPC    HW1 7942   2.658   2.523   4.277
 1904OPC    HW2 7943   2.689   2.392   4.306
 1904OPC     MW 7944   2.683   2.452   4.255
 1905OPC     OW 7945   0.468   2.963   4.491
 1905OPC    HW1 7946   0.450   2.918   4.563
 1905OPC    HW2 7947   0.489   2.902   4.432
 1905OPC     MW 7948   0.468   2.948   4.493
 1906OPC     OW 7949   1.710   4.806   3.760
 1906OPC    HW1 7950   1.728   4.724   3.736
 1906OPC    HW2 7951   1.627   4.817   3.738
 1906OPC     MW 7952   1.701   4.796   3.753
 1907OPC     OW 7953   3.879   1.074   0.725
 1907OPC    HW1 7954   3.805   1.068   0.678
 1907OPC    HW2 7955   3.854   1.054   0.806
 1907OPC     MW 7956   3.864   1.070   0.730
 1908OPC     OW 7957   4.332   1.129   2.004
 1908OPC    HW1 7958   4.250   1.116   2.031
 1908OPC    HW2 7959   4.326   1.132   1.917
 1908OPC     MW 7960   4.319   1.128   1.995
 1909OPC     OW 7961   3.545   4.679   4.499
 1909OPC    HW1 7962   3.526   4.721   4.425
 1909OPC    HW2 7963   3.480   4.703   4.552
 1909OPC     MW 7964   3.532   4.689   4.496
 1910OPC     OW 7965   1.100   4.501   4.130
 1910OPC    HW1 7966   1.103   4.586   4.114
 1910OPC    HW2 7967   1.047   4.495   4.199
 1910OPC     MW 7968   1.093   4.513   4.138
 1911OPC     OW 7969   1.416   2.405   1.224
 1911OPC    HW1 7970   1.489   2.362   1.244
 1911OPC    HW2 7971   1.435   2.488   1.245
 1911OPC     MW 7972   1.430   2.411   1.230
 1912OPC     OW 7973   0.612   0.725   1.741
 1912OPC    HW1 7974   0.544   0.716   1.687
 1912OPC    HW2 7975   0.671   0.669   1.708
 1912OPC     MW 7976   0.611   0.715   1.728
 1913OPC     OW 7977   0.779   2.385   2.937
 1913OPC    HW1 7978   0.739   2.365   3.012
 1913OPC    HW2 7979   0.732   2.451   2.905
 1913OPC     MW 7980   0.766   2.392   2.943
 1914OPC     OW 7981   1.365   2.349   2.566
 1914OPC    HW1 7982   1.449   2.327   2.566
 1914OPC    HW2 7983   1.324   2.272   2.579
 1914OPC     MW 7984   1.371   2.334   2.568
 1915OPC     OW 7985   1.949   2.965   4.735
 1915OPC    HW1 7986   1.983   2.899   4.782
 1915OPC    HW2 7987   1.866   2.967   4.761
 1915OPC     MW 7988   1.942   2.955   4.746
 1916OPC     OW 7989   1.229   0.344   3.529
 1916OPC    HW1 7990   1.196   0.269   3.558
 1916OPC    HW2 7991   1.170   0.373   3.473
 1916OPC     MW 7992   1.216   0.337   3.525
 1917OPC     OW 7993   3.712   1.998   1.308
 1917OPC    HW1 7994   3.744   2.059   1.362
 1917OPC    HW2 7995   3.766   2.001   1.239
 1917OPC     MW 7996   3.725   2.007   1.306
 1918OPC     OW 7997   1.996   4.375   4.089
 1918OPC    HW1 7998   1.910   4.359   4.086
 1918OPC    HW2 7999   2.025   4.344   4.013
 1918OPC     MW 8000   1.987   4.368   4.077
 1919OPC     OW 8001   2.380   1.379   1.685
 1919OPC    HW1 8002   2.308   1.414   1.649
 1919OPC    HW2 8003   2.392   1.306   1.639
 1919OPC     MW 8004   2.371   1.373   1.673
 1920OPC     OW 8005   4.377   3.927   5.108
 1920OPC    HW1 8006   4.319   3.963   5.162
 1920OPC    HW2 8007   4.395   3.850   5.144
 1920OPC     MW 8008   4.371   3.921   5.121
 1921OPC     OW 8009   2.234   2.088   3.988
 1921OPC    HW1 8010   2.234   2.151   4.049
 1921OPC    HW2 8011   2.297   2.113   3.934
 1921OPC     MW 8012   2.243   2.101   3.989
 1922OPC     OW 8013   4.113   0.651   4.766
 1922OPC    HW1 8014   4.162   0.607   4.824
 1922OPC    HW2 8015   4.043   0.600   4.756
 1922OPC     MW 8016   4.110   0.637   4.773
 1923OPC     OW 8017   0.100   2.126   4.423
 1923OPC    HW1 8018   0.080   2.210   4.408
 1923OPC    HW2 8019   0.174   2.114   4.380
 1923OPC     MW 8020   0.108   2.137   4.415
 1924OPC     OW 8021   1.019   0.418   4.758
 1924OPC    HW1 8022   1.101   0.391   4.744
 1924OPC    HW2 8023   1.028   0.479   4.819
 1924OPC     MW 8024   1.033   0.423   4.765
 1925OPC     OW 8025   1.867   4.983   3.600
 1925OPC    HW1 8026   1.840   4.951   3.524
 1925OPC    HW2 8027   1.823   4.935   3.659
 1925OPC     MW 8028   1.856   4.971   3.598
 1926OPC     OW 8029   5.113   4.481   2.840
 1926OPC    HW1 8030   5.032   4.513   2.827
 1926OPC    HW2 8031   0.006   4.488   2.926
 1926OPC     MW 8032   5.102   4.487   2.851
 1927OPC     OW 8033   2.584   0.837   1.608
 1927OPC    HW1 8034   2.527   0.874   1.553
 1927OPC    HW2 8035   2.550   0.758   1.624
 1927OPC     MW 8036   2.571   0.831   1.602
 1928OPC     OW 8037   2.133   1.841   0.845
 1928OPC    HW1 8038   2.079   1.883   0.790
 1928OPC    HW2 8039   2.078   1.798   0.897
 1928OPC     MW 8040   2.117   1.841   0.844
 1929OPC     OW 8041   4.569   3.863   3.109
 1929OPC    HW1 8042   4.567   3.799   3.049
 1929OPC    HW2 8043   4.653   3.887   3.110
 1929OPC     MW 8044   4.581   3.857   3.100
 1930OPC     OW 8045   2.862   1.713   3.250
 1930OPC    HW1 8046   2.875   1.771   3.315
 1930OPC    HW2 8047   2.838   1.763   3.183
 1930OPC     MW 8048   2.860   1.729   3.250
 1931OPC     OW 8049   3.885   1.897   4.893
 1931OPC    HW1 8050   3.872   1.979   4.869
 1931OPC    HW2 8051   3.893   1.854   4.818
 1931OPC     MW 8052   3.884   1.903   4.879
 1932OPC     OW 8053   2.567   0.557   2.690
 1932OPC    HW1 8054   2.511   0.502   2.729
 1932OPC    HW2 8055   2.530   0.635   2.700
 1932OPC     MW 8056   2.553   0.560   2.697
 1933OPC     OW 8057   1.573   3.819   3.247
 1933OPC    HW1 8058   1.569   3.880   3.310
 1933OPC    HW2 8059   1.575   3.866   3.173
 1933OPC     MW 8060   1.573   3.835   3.245
 1934OPC     OW 8061   0.679   3.379   1.577
 1934OPC    HW1 8062   0.633   3.448   1.606
 1934OPC    HW2 8063   0.745   3.415   1.533
 1934OPC     MW 8064   0.682   3.395   1.575
 1935OPC     OW 8065   1.286   1.060   3.188
 1935OPC    HW1 8066   1.251   1.011   3.251
 1935OPC    HW2 8067   1.350   1.103   3.229
 1935OPC     MW 8068   1.290   1.059   3.203
 1936OPC     OW 8069   2.048   2.042   5.288
 1936OPC    HW1 8070   2.129   2.024   5.316
 1936OPC    HW2 8071   2.013   2.085   5.356
 1936OPC     MW 8072   2.055   2.046   5.302
 1937OPC     OW 8073   3.696   3.279   0.242
 1937OPC    HW1 8074   3.673   3.302   0.323
 1937OPC    HW2 8075   3.641   3.325   0.192
 1937OPC     MW 8076   3.684   3.289   0.247
 1938OPC     OW 8077   1.977   4.065   0.745
 1938OPC    HW1 8078   2.007   4.145   0.763
 1938OPC    HW2 8079   1.990   4.020   0.818
 1938OPC     MW 8080   1.983   4.070   0.758
 1939OPC     OW 8081   2.694   0.201   2.885
 1939OPC    HW1 8082   2.634   0.225   2.944
 1939OPC    HW2 8083   2.647   0.178   2.816
 1939OPC     MW 8084   2.678   0.201   2.884
 1940OPC     OW 8085   1.739   4.305   2.111
 1940OPC    HW1 8086   1.750   4.390   2.125
 1940OPC    HW2 8087   1.786   4.267   2.174
 1940OPC     MW 8088   1.748   4.312   2.122
 1941OPC     OW 8089   1.869   0.847   5.103
 1941OPC    HW1 8090   1.852   0.815   5.024
 1941OPC    HW2 8091   1.819   0.918   5.108
 1941OPC     MW 8092   1.859   0.853   5.092
 1942OPC     OW 8093   4.046   4.797   4.058
 1942OPC    HW1 8094   3.966   4.818   4.030
 1942OPC    HW2 8095   4.051   4.711   4.045
 1942OPC     MW 8096   4.035   4.787   4.052
 1943OPC     OW 8097   3.174   0.744   1.910
 1943OPC    HW1 8098   3.169   0.702   1.986
 1943OPC    HW2 8099   3.225   0.692   1.862
 1943OPC     MW 8100   3.181   0.730   1.914
 1944OPC     OW 8101   3.422   1.075   1.591
 1944OPC    HW1 8102   3.367   1.007   1.585
 1944OPC    HW2 8103   3.501   1.037   1.590
 1944OPC     MW 8104   3.426   1.059   1.590
 1945OPC     OW 8105   2.907   1.387   1.284
 1945OPC    HW1 8106   2.869   1.424   1.354
 1945OPC    HW2 8107   2.925   1.455   1.233
 1945OPC     MW 8108   2.904   1.403   1.287
 1946OPC     OW 8109   4.118   3.957   1.374
 1946OPC    HW1 8110   4.170   4.028   1.380
 1946OPC    HW2 8111   4.116   3.927   1.456
 1946OPC     MW 8112   4.126   3.963   1.387
 1947OPC     OW 8113   2.424   4.377   4.280
 1947OPC    HW1 8114   2.354   4.420   4.309
 1947OPC    HW2 8115   2.491   4.425   4.306
 1947OPC     MW 8116   2.423   4.390   4.288
 1948OPC     OW 8117   4.707   2.338   2.029
 1948OPC    HW1 8118   4.761   2.383   2.082
 1948OPC    HW2 8119   4.676   2.399   1.975
 1948OPC     MW 8120   4.711   2.354   2.029
 1949OPC     OW 8121   0.644   0.388   1.068
 1949OPC    HW1 8122   0.632   0.334   1.135
 1949OPC    HW2 8123   0.578   0.444   1.075
 1949OPC     MW 8124   0.633   0.388   1.079
 1950OPC     OW 8125   0.288   0.583   2.794
 1950OPC    HW1 8126   0.258   0.528   2.733
 1950OPC    HW2 8127   0.355   0.622   2.755
 1950OPC     MW 8128   0.293   0.581   2.779
 1951OPC     OW 8129   3.184   3.276   0.470
 1951OPC    HW1 8130   3.224   3.294   0.545
 1951OPC    HW2 8131   3.154   3.353   0.443
 1951OPC     MW 8132   3.185   3.290   0.477
 1952OPC     OW 8133   1.300   4.968   2.068
 1952OPC    HW1 8134   1.327   4.986   1.987
 1952OPC    HW2 8135   1.341   4.893   2.087
 1952OPC     MW 8136   1.310   4.960   2.059
 1953OPC     OW 8137   0.850   2.292   3.595
 1953OPC    HW1 8138   0.832   2.328   3.518
 1953OPC    HW2 8139   0.936   2.306   3.605
 1953OPC     MW 8140   0.860   2.299   3.585
 1954OPC     OW 8141   0.396   1.365   2.724
 1954OPC    HW1 8142   0.406   1.352   2.638
 1954OPC    HW2 8143   0.477   1.355   2.756
 1954OPC     MW 8144   0.410   1.362   2.716
 1955OPC     OW 8145   0.759   3.517   2.732
 1955OPC    HW1 8146   0.812   3.565   2.682
 1955OPC    HW2 8147   0.708   3.576   2.771
 1955OPC     MW 8148   0.759   3.533   2.730
 1956OPC     OW 8149   4.031   3.522   1.515
 1956OPC    HW1 8150   3.968   3.466   1.535
 1956OPC    HW2 8151   4.051   3.559   1.592
 1956OPC     MW 8152   4.025   3.519   1.529
 1957OPC     OW 8153   0.546   4.319   5.357
 1957OPC    HW1 8154   0.522   4.315   0.077
 1957OPC    HW2 8155   0.485   4.271   5.317
 1957OPC     MW 8156   0.533   4.311   5.364
 1958OPC     OW 8157   3.359   0.565   0.698
 1958OPC    HW1 8158   3.337   0.526   0.624
 1958OPC    HW2 8159   3.445   0.577   0.691
 1958OPC     MW 8160   3.368   0.561   0.686
 1959OPC     OW 8161   2.277   3.834   3.792
 1959OPC    HW1 8162   2.361   3.847   3.772
 1959OPC    HW2 8163   2.236   3.837   3.715
 1959OPC     MW 8164   2.283   3.836   3.778
 1960OPC     OW 8165   3.542   1.255   5.331
 1960OPC    HW1 8166   3.574   1.324   0.010
 1960OPC    HW2 8167   3.465   1.241   0.005
 1960OPC     MW 8168   3.535   1.263   5.343
 1961OPC     OW 8169   4.893   1.060   4.117
 1961OPC    HW1 8170   4.834   1.020   4.067
 1961OPC    HW2 8171   4.958   1.002   4.121
 1961OPC     MW 8172   4.894   1.045   4.110
 1962OPC     OW 8173   5.102   2.421   1.770
 1962OPC    HW1 8174   5.046   2.433   1.703
 1962OPC    HW2 8175   5.059   2.365   1.822
 1962OPC     MW 8176   5.087   2.414   1.768
 1963OPC     OW 8177   4.603   2.229   0.635
 1963OPC    HW1 8178   4.577   2.191   0.709
 1963OPC    HW2 8179   4.600   2.165   0.576
 1963OPC     MW 8180   4.599   2.214   0.637
 1964OPC     OW 8181   1.544   1.580   3.105
 1964OPC    HW1 8182   1.512   1.644   3.154
 1964OPC    HW2 8183   1.601   1.620   3.053
 1964OPC     MW 8184   1.548   1.595   3.105
 1965OPC     OW 8185   3.067   3.490   3.463
 1965OPC    HW1 8186   3.065   3.423   3.408
 1965OPC    HW2 8187   2.983   3.513   3.470
 1965OPC     MW 8188   3.054   3.484   3.456
 1966OPC     OW 8189   3.615   1.534   2.621
 1966OPC    HW1 8190   3.599   1.450   2.602
 1966OPC    HW2 8191   3.689   1.550   2.579
 1966OPC     MW 8192   3.623   1.524   2.612
 1967OPC     OW 8193   4.832   5.103   1.655
 1967OPC    HW1 8194   4.772   5.130   1.597
 1967OPC    HW2 8195   4.800   5.027   1.683
 1967OPC     MW 8196   4.818   5.096   1.650
 1968OPC     OW 8197   1.833   4.287   3.747
 1968OPC    HW1 8198   1.905   4.270   3.794
 1968OPC    HW2 8199   1.771   4.240   3.787
 1968OPC     MW 8200   1.835   4.277   3.760
 1969OPC     OW 8201   4.669   3.546   5.118
 1969OPC    HW1 8202   4.704   3.622   5.145
 1969OPC    HW2 8203   4.689   3.490   5.181
 1969OPC     MW 8204   4.677   3.549   5.131
 1970OPC     OW 8205   0.676   3.504   5.364
 1970OPC    HW1 8206   0.757   3.495   5.331
 1970OPC    HW2 8207   0.644   3.423   5.362
 1970OPC     MW 8208   0.683   3.491   5.359
 1971OPC     OW 8209   4.567   4.633   4.532
 1971OPC    HW1 8210   4.489   4.671   4.517
 1971OPC    HW2 8211   4.547   4.548   4.541
 1971OPC     MW 8212   4.552   4.626   4.531
 1972OPC     OW 8213   1.922   4.338   1.052
 1972OPC    HW1 8214   1.963   4.285   1.108
 1972OPC    HW2 8215   1.924   4.415   1.092
 1972OPC     MW 8216   1.928   4.341   1.066
 1973OPC     OW 8217   0.938   3.071   2.183
 1973OPC    HW1 8218   0.859   3.050   2.153
 1973OPC    HW2 8219   0.962   3.001   2.228
 1973OPC     MW 8220   0.930   3.058   2.185
 1974OPC     OW 8221   3.997   4.432   0.580
 1974OPC    HW1 8222   3.949   4.361   0.567
 1974OPC    HW2 8223   3.969   4.462   0.657
 1974OPC     MW 8224   3.986   4.426   0.589
 1975OPC     OW 8225   0.201   4.387   0.024
 1975OPC    HW1 8226   0.125   4.429   0.032
 1975OPC    HW2 8227   0.260   4.451   0.034
 1975OPC     MW 8228   0.199   4.403   0.027
 1976OPC     OW 8229   4.180   4.020   2.265
 1976OPC    HW1 8230   4.093   4.017   2.262
 1976OPC    HW2 8231   4.197   4.071   2.334
 1976OPC     MW 8232   4.170   4.027   2.275
 1977OPC     OW 8233   1.760   0.399   0.725
 1977OPC    HW1 8234   1.712   0.407   0.798
 1977OPC    HW2 8235   1.829   0.352   0.752
 1977OPC     MW 8236   1.763   0.393   0.740
 1978OPC     OW 8237   2.071   0.688   1.678
 1978OPC    HW1 8238   2.122   0.621   1.656
 1978OPC    HW2 8239   2.061   0.732   1.603
 1978OPC     MW 8240   2.077   0.685   1.664
 1979OPC     OW 8241   3.043   4.442   0.382
 1979OPC    HW1 8242   3.096   4.435   0.313
 1979OPC    HW2 8243   3.022   4.527   0.384
 1979OPC     MW 8244   3.048   4.454   0.372
 1980OPC     OW 8245   0.104   4.258   0.248
 1980OPC    HW1 8246   0.152   4.288   0.315
 1980OPC    HW2 8247   0.148   4.284   0.178
 1980OPC     MW 8248   0.118   4.266   0.248
 1981OPC     OW 8249   2.579   2.754   1.235
 1981OPC    HW1 8250   2.510   2.798   1.206
 1981OPC    HW2 8251   2.562   2.742   1.320
 1981OPC     MW 8252   2.566   2.759   1.243
 1982OPC     OW 8253   2.657   3.596   4.431
 1982OPC    HW1 8254   2.636   3.585   4.515
 1982OPC    HW2 8255   2.585   3.574   4.388
 1982OPC     MW 8256   2.643   3.591   4.437
 1983OPC     OW 8257   3.544   2.771   1.359
 1983OPC    HW1 8258   3.483   2.833   1.362
 1983OPC    HW2 8259   3.604   2.804   1.305
 1983OPC     MW 8260   3.544   2.785   1.351
 1984OPC     OW 8261   1.938   3.330   4.964
 1984OPC    HW1 8262   1.877   3.281   5.003
 1984OPC    HW2 8263   1.944   3.295   4.885
 1984OPC     MW 8264   1.930   3.318   4.958
 1985OPC     OW 8265   1.061   4.633   2.380
 1985OPC    HW1 8266   1.134   4.612   2.422
 1985OPC    HW2 8267   1.064   4.586   2.307
 1985OPC     MW 8268   1.072   4.623   2.375
 1986OPC     OW 8269   3.642   2.185   1.743
 1986OPC    HW1 8270   3.627   2.121   1.800
 1986OPC    HW2 8271   3.564   2.223   1.734
 1986OPC     MW 8272   3.628   2.181   1.750
 1987OPC     OW 8273   2.933   4.796   3.572
 1987OPC    HW1 8274   3.006   4.840   3.554
 1987OPC    HW2 8275   2.962   4.722   3.609
 1987OPC     MW 8276   2.948   4.791   3.575
 1988OPC     OW 8277   3.449   2.923   3.451
 1988OPC    HW1 8278   3.522   2.926   3.404
 1988OPC    HW2 8279   3.406   2.853   3.419
 1988OPC     MW 8280   3.453   2.913   3.439
 1989OPC     OW 8281   1.636   0.077   3.998
 1989OPC    HW1 8282   1.713   0.112   3.978
 1989OPC    HW2 8283   1.598   0.064   3.920
 1989OPC     MW 8284   1.642   0.080   3.983
 1990OPC     OW 8285   5.047   1.989   4.603
 1990OPC    HW1 8286   5.095   2.041   4.553
 1990OPC    HW2 8287   5.067   1.909   4.575
 1990OPC     MW 8288   5.057   1.985   4.592
 1991OPC     OW 8289   4.482   3.241   4.011
 1991OPC    HW1 8290   4.523   3.305   4.055
 1991OPC    HW2 8291   4.428   3.285   3.957
 1991OPC     MW 8292   4.480   3.257   4.009
 1992OPC     OW 8293   0.558   4.715   0.959
 1992OPC    HW1 8294   0.644   4.705   0.958
 1992OPC    HW2 8295   0.537   4.704   1.044
 1992OPC     MW 8296   0.567   4.712   0.972
 1993OPC     OW 8297   0.277   0.175   0.708
 1993OPC    HW1 8298   0.289   0.135   0.784
 1993OPC    HW2 8299   0.195   0.154   0.686
 1993OPC     MW 8300   0.267   0.166   0.716
 1994OPC     OW 8301   3.356   1.220   2.412
 1994OPC    HW1 8302   3.300   1.273   2.452
 1994OPC    HW2 8303   3.324   1.213   2.331
 1994OPC     MW 8304   3.343   1.227   2.406
 1995OPC     OW 8305   3.987   2.702   0.335
 1995OPC    HW1 8306   3.931   2.635   0.331
 1995OPC    HW2 8307   3.946   2.761   0.384
 1995OPC     MW 8308   3.973   2.701   0.342
 1996OPC     OW 8309   3.094   1.333   3.230
 1996OPC    HW1 8310   3.050   1.330   3.155
 1996OPC    HW2 8311   3.173   1.303   3.210
 1996OPC     MW 8312   3.099   1.328   3.216
 1997OPC     OW 8313   2.490   2.922   4.953
 1997OPC    HW1 8314   2.544   2.963   4.899
 1997OPC    HW2 8315   2.415   2.919   4.909
 1997OPC     MW 8316   2.487   2.928   4.939
 1998OPC     OW 8317   3.524   3.178   1.493
 1998OPC    HW1 8318   3.568   3.181   1.418
 1998OPC    HW2 8319   3.586   3.162   1.553
 1998OPC     MW 8320   3.540   3.176   1.491
 1999OPC     OW 8321   4.419   3.354   2.816
 1999OPC    HW1 8322   4.454   3.286   2.773
 1999OPC    HW2 8323   4.396   3.319   2.893
 1999OPC     MW 8324   4.421   3.339   2.821
 2000OPC     OW 8325   0.907   3.452   1.432
 2000OPC    HW1 8326   0.917   3.483   1.351
 2000OPC    HW2 8327   0.934   3.370   1.426
 2000OPC     MW 8328   0.912   3.445   1.419
 2001OPC     OW 8329   2.912   1.859   3.483
 2001OPC    HW1 8330   2.921   1.935   3.524
 2001OPC    HW2 8331   2.954   1.802   3.534
 2001OPC     MW 8332   2.919   1.862   3.496
 2002OPC     OW 8333   4.876   4.074   3.445
 2002OPC    HW1 8334   4.921   4.099   3.515
 2002OPC    HW2 8335   4.821   4.140   3.431
 2002OPC     MW 8336   4.875   4.087   3.453
 2003OPC     OW 8337   2.542   4.223   2.754
 2003OPC    HW1 8338   2.577   4.271   2.690
 2003OPC    HW2 8339   2.555   4.141   2.728
 2003OPC     MW 8340   2.549   4.218   2.741
 2004OPC     OW 8341   2.484   1.399   3.415
 2004OPC    HW1 8342   2.429   1.428   3.477
 2004OPC    HW2 8343   2.548   1.362   3.460
 2004OPC     MW 8344   2.485   1.398   3.431
 2005OPC     OW 8345   4.034   2.437   2.234
 2005OPC    HW1 8346   4.008   2.518   2.251
 2005OPC    HW2 8347   4.106   2.448   2.185
 2005OPC     MW 8348   4.041   2.450   2.229
 2006OPC     OW 8349   4.242   2.185   1.673
 2006OPC    HW1 8350   4.264   2.158   1.752
 2006OPC    HW2 8351   4.164   2.149   1.659
 2006OPC     MW 8352   4.234   2.176   1.682
 2007OPC     OW 8353   1.487   0.248   4.162
 2007OPC    HW1 8354   1.538   0.196   4.113
 2007OPC    HW2 8355   1.539   0.316   4.180
 2007OPC     MW 8356   1.502   0.250   4.157
 2008OPC     OW 8357   2.665   1.436   0.384
 2008OPC    HW1 8358   2.675   1.377   0.447
 2008OPC    HW2 8359   2.671   1.389   0.311
 2008OPC     MW 8360   2.667   1.420   0.382
 2009OPC     OW 8361   4.801   3.086   3.579
 2009OPC    HW1 8362   4.781   3.138   3.646
 2009OPC    HW2 8363   4.826   3.142   3.517
 2009OPC     MW 8364   4.802   3.102   3.580
 2010OPC     OW 8365   1.159   3.982   0.427
 2010OPC    HW1 8366   1.192   4.062   0.429
 2010OPC    HW2 8367   1.225   3.932   0.455
 2010OPC     MW 8368   1.174   3.986   0.431
 2011OPC     OW 8369   0.863   4.910   4.995
 2011OPC    HW1 8370   0.867   4.995   4.977
 2011OPC    HW2 8371   0.789   4.884   4.957
 2011OPC     MW 8372   0.853   4.919   4.987
 2012OPC     OW 8373   0.328   2.823   1.445
 2012OPC    HW1 8374   0.354   2.886   1.390
 2012OPC    HW2 8375   0.252   2.798   1.412
 2012OPC     MW 8376   0.321   2.829   1.432
 2013OPC     OW 8377   0.846   0.183   4.746
 2013OPC    HW1 8378   0.890   0.125   4.699
 2013OPC    HW2 8379   0.898   0.253   4.746
 2013OPC     MW 8380   0.860   0.185   4.739
 2014OPC     OW 8381   3.015   4.107   5.293
 2014OPC    HW1 8382   3.065   4.056   5.243
 2014OPC    HW2 8383   2.949   4.055   5.315
 2014OPC     MW 8384   3.013   4.092   5.289
 2015OPC     OW 8385   1.886   3.582   4.852
 2015OPC    HW1 8386   1.937   3.585   4.782
 2015OPC    HW2 8387   1.913   3.511   4.894
 2015OPC     MW 8388   1.897   3.572   4.848
 2016OPC     OW 8389   0.908   4.845   4.254
 2016OPC    HW1 8390   0.926   4.927   4.275
 2016OPC    HW2 8391   0.969   4.825   4.194
 2016OPC     MW 8392   0.920   4.854   4.248
 2017OPC     OW 8393   1.167   2.502   2.453
 2017OPC    HW1 8394   1.234   2.458   2.488
 2017OPC    HW2 8395   1.166   2.577   2.497
 2017OPC     MW 8396   1.177   2.506   2.465
 2018OPC     OW 8397   3.929   4.548   2.486
 2018OPC    HW1 8398   3.973   4.623   2.488
 2018OPC    HW2 8399   3.865   4.564   2.429
 2018OPC     MW 8400   3.926   4.561   2.478
 2019OPC     OW 8401   3.487   2.979   1.011
 2019OPC    HW1 8402   3.430   3.010   0.952
 2019OPC    HW2 8403   3.436   2.953   1.076
 2019OPC     MW 8404   3.471   2.980   1.012
 2020OPC     OW 8405   3.337   3.898   3.273
 2020OPC    HW1 8406   3.329   3.922   3.189
 2020OPC    HW2 8407   3.412   3.855   3.275
 2020OPC     MW 8408   3.347   3.895   3.261
 2021OPC     OW 8409   0.277   5.075   4.237
 2021OPC    HW1 8410   0.247   5.105   4.313
 2021OPC    HW2 8411   0.257   4.990   4.238
 2021OPC     MW 8412   0.270   5.067   4.248
 2022OPC     OW 8413   0.943   4.129   4.053
 2022OPC    HW1 8414   0.863   4.095   4.053
 2022OPC    HW2 8415   0.957   4.147   4.138
 2022OPC     MW 8416   0.933   4.127   4.066
 2023OPC     OW 8417   2.690   2.284   5.023
 2023OPC    HW1 8418   2.662   2.216   4.976
 2023OPC    HW2 8419   2.777   2.283   5.011
 2023OPC     MW 8420   2.699   2.274   5.014
 2024OPC     OW 8421   4.622   4.652   4.256
 2024OPC    HW1 8422   4.595   4.636   4.337
 2024OPC    HW2 8423   4.559   4.618   4.206
 2024OPC     MW 8424   4.609   4.645   4.260
 2025OPC     OW 8425   1.794   0.204   1.186
 2025OPC    HW1 8426   1.764   0.157   1.118
 2025OPC    HW2 8427   1.871   0.233   1.157
 2025OPC     MW 8428   1.801   0.201   1.171
 2026OPC     OW 8429   4.395   4.554   0.776
 2026OPC    HW1 8430   4.451   4.620   0.783
 2026OPC    HW2 8431   4.446   4.483   0.782
 2026OPC     MW 8432   4.411   4.553   0.778
 2027OPC     OW 8433   3.275   0.443   0.460
 2027OPC    HW1 8434   3.196   0.445   0.422
 2027OPC    HW2 8435   3.289   0.358   0.472
 2027OPC     MW 8436   3.265   0.431   0.456
 2028OPC     OW 8437   4.615   4.069   5.029
 2028OPC    HW1 8438   4.604   4.092   4.945
 2028OPC    HW2 8439   4.547   4.016   5.045
 2028OPC     MW 8440   4.603   4.065   5.019
 2029OPC     OW 8441   1.169   0.390   1.820
 2029OPC    HW1 8442   1.130   0.464   1.846
 2029OPC    HW2 8443   1.250   0.415   1.801
 2029OPC     MW 8444   1.175   0.405   1.821
 2030OPC     OW 8445   1.044   0.693   1.611
 2030OPC    HW1 8446   1.031   0.679   1.696
 2030OPC    HW2 8447   1.010   0.772   1.597
 2030OPC     MW 8448   1.037   0.703   1.621
 2031OPC     OW 8449   3.252   3.527   0.985
 2031OPC    HW1 8450   3.258   3.602   0.942
 2031OPC    HW2 8451   3.189   3.483   0.943
 2031OPC     MW 8452   3.244   3.531   0.973
 2032OPC     OW 8453   0.837   1.358   3.317
 2032OPC    HW1 8454   0.868   1.280   3.293
 2032OPC    HW2 8455   0.781   1.339   3.381
 2032OPC     MW 8456   0.833   1.344   3.323
 2033OPC     OW 8457   3.108   1.712   4.239
 2033OPC    HW1 8458   3.061   1.755   4.298
 2033OPC    HW2 8459   3.077   1.741   4.163
 2033OPC     MW 8460   3.097   1.723   4.236
 2034OPC     OW 8461   0.860   1.668   4.009
 2034OPC    HW1 8462   0.911   1.733   4.038
 2034OPC    HW2 8463   0.867   1.607   4.072
 2034OPC     MW 8464   0.869   1.669   4.023
 2035OPC     OW 8465   0.593   1.150   1.950
 2035OPC    HW1 8466   0.524   1.204   1.947
 2035OPC    HW2 8467   0.569   1.090   2.008
 2035OPC     MW 8468   0.579   1.149   1.958
 2036OPC     OW 8469   1.582   0.430   3.230
 2036OPC    HW1 8470   1.518   0.475   3.192
 2036OPC    HW2 8471   1.541   0.363   3.268
 2036OPC     MW 8472   1.567   0.427   3.230
 2037OPC     OW 8473   4.195   1.814   1.904
 2037OPC    HW1 8474   4.250   1.784   1.843
 2037OPC    HW2 8475   4.198   1.753   1.966
 2037OPC     MW 8476   4.204   1.801   1.904
 2038OPC     OW 8477   4.397   1.399   2.052
 2038OPC    HW1 8478   4.376   1.315   2.044
 2038OPC    HW2 8479   4.470   1.397   2.100
 2038OPC     MW 8480   4.405   1.386   2.058
 2039OPC     OW 8481   3.101   0.863   3.261
 2039OPC    HW1 8482   3.050   0.893   3.324
 2039OPC    HW2 8483   3.054   0.874   3.189
 2039OPC     MW 8484   3.087   0.869   3.260
 2040OPC     OW 8485   4.264   0.601   5.226
 2040OPC    HW1 8486   4.246   0.530   5.273
 2040OPC    HW2 8487   4.320   0.645   5.276
 2040OPC     MW 8488   4.270   0.597   5.240
 2041OPC     OW 8489   3.641   1.072   0.581
 2041OPC    HW1 8490   3.587   1.041   0.643
 2041OPC    HW2 8491   3.636   1.158   0.590
 2041OPC     MW 8492   3.632   1.080   0.592
 2042OPC     OW 8493   0.477   0.575   2.563
 2042OPC    HW1 8494   0.501   0.601   2.484
 2042OPC    HW2 8495   0.411   0.520   2.547
 2042OPC     MW 8496   0.471   0.571   2.549
 2043OPC     OW 8497   1.222   0.631   2.652
 2043OPC    HW1 8498   1.248   0.693   2.596
 2043OPC    HW2 8499   1.140   0.654   2.671
 2043OPC     MW 8500   1.214   0.644   2.646
 2044OPC     OW 8501   3.632   4.775   1.711
 2044OPC    HW1 8502   3.697   4.830   1.729
 2044OPC    HW2 8503   3.662   4.698   1.737
 2044OPC     MW 8504   3.646   4.772   1.717
 2045OPC     OW 8505   1.465   1.169   1.237
 2045OPC    HW1 8506   1.436   1.097   1.275
 2045OPC    HW2 8507   1.486   1.143   1.156
 2045OPC     MW 8508   1.464   1.155   1.230
 2046OPC     OW 8509   4.815   0.437   2.539
 2046OPC    HW1 8510   4.746   0.390   2.565
 2046OPC    HW2 8511   4.798   0.517   2.570
 2046OPC     MW 8512   4.802   0.442   2.547
 2047OPC     OW 8513   3.657   5.103   3.908
 2047OPC    HW1 8514   3.735   5.129   3.880
 2047OPC    HW2 8515   3.614   0.014   3.923
 2047OPC     MW 8516   3.662   5.118   3.906
 2048OPC     OW 8517   3.730   0.457   0.069
 2048OPC    HW1 8518   3.739   0.417   0.146
 2048OPC    HW2 8519   3.681   0.527   0.088
 2048OPC     MW 8520   3.724   0.461   0.083
 2049OPC     OW 8521   0.796   2.490   4.810
 2049OPC    HW1 8522   0.730   2.503   4.865
 2049OPC    HW2 8523   0.761   2.507   4.732
 2049OPC     MW 8524   0.781   2.495   4.807
 2050OPC     OW 8525   0.240   0.417   2.571
 2050OPC    HW1 8526   0.223   0.332   2.569
 2050OPC    HW2 8527   0.174   0.453   2.527
 2050OPC     MW 8528   0.228   0.410   2.564
 2051OPC     OW 8529   0.559   4.196   4.598
 2051OPC    HW1 8530   0.561   4.207   4.685
 2051OPC    HW2 8531   0.612   4.128   4.585
 2051OPC     MW 8532   0.567   4.188   4.609
 2052OPC     OW 8533   4.060   1.833   2.423
 2052OPC    HW1 8534   4.030   1.781   2.360
 2052OPC    HW2 8535   4.098   1.898   2.379
 2052OPC     MW 8536   4.061   1.835   2.407
 2053OPC     OW 8537   4.150   3.610   3.561
 2053OPC    HW1 8538   4.189   3.646   3.630
 2053OPC    HW2 8539   4.204   3.545   3.539
 2053OPC     MW 8540   4.164   3.606   3.568
 2054OPC     OW 8541   0.639   0.124   1.609
 2054OPC    HW1 8542   0.627   0.167   1.684
 2054OPC    HW2 8543   0.561   0.129   1.571
 2054OPC     MW 8544   0.626   0.131   1.615
 2055OPC     OW 8545   3.793   0.533   2.374
 2055OPC    HW1 8546   3.757   0.468   2.328
 2055OPC    HW2 8547   3.831   0.582   2.313
 2055OPC     MW 8548   3.793   0.531   2.358
 2056OPC     OW 8549   4.807   0.680   0.461
 2056OPC    HW1 8550   4.855   0.753   0.463
 2056OPC    HW2 8551   4.726   0.710   0.452
 2056OPC     MW 8552   4.802   0.695   0.460
 2057OPC     OW 8553   2.648   4.116   3.351
 2057OPC    HW1 8554   2.668   4.188   3.306
 2057OPC    HW2 8555   2.720   4.067   3.344
 2057OPC     MW 8556   2.662   4.119   3.343
 2058OPC     OW 8557   2.339   0.684   4.906
 2058OPC    HW1 8558   2.319   0.676   4.990
 2058OPC    HW2 8559   2.262   0.686   4.866
 2058OPC     MW 8560   2.325   0.683   4.912
 2059OPC     OW 8561   1.961   3.199   2.043
 2059OPC    HW1 8562   1.970   3.258   2.106
 2059OPC    HW2 8563   1.970   3.123   2.085
 2059OPC     MW 8564   1.964   3.196   2.058
 2060OPC     OW 8565   4.519   1.948   2.957
 2060OPC    HW1 8566   4.450   2.002   2.956
 2060OPC    HW2 8567   4.493   1.880   2.909
 2060OPC     MW 8568   4.505   1.946   2.950
 2061OPC     OW 8569   4.550   2.317   1.086
 2061OPC    HW1 8570   4.633   2.336   1.066
 2061OPC    HW2 8571   4.557   2.269   1.158
 2061OPC     MW 8572   4.563   2.313   1.094
 2062OPC     OW 8573   1.138   5.129   3.930
 2062OPC    HW1 8574   1.214   5.087   3.923
 2062OPC    HW2 8575   1.160   0.045   3.957
 2062OPC     MW 8576   1.152   5.134   3.933
 2063OPC     OW 8577   1.764   4.077   2.511
 2063OPC    HW1 8578   1.806   4.110   2.442
 2063OPC    HW2 8579   1.696   4.036   2.476
 2063OPC     MW 8580   1.760   4.076   2.496
 2064OPC     OW 8581   3.820   0.310   4.976
 2064OPC    HW1 8582   3.827   0.366   4.909
 2064OPC    HW2 8583   3.778   0.356   5.037
 2064OPC     MW 8584   3.815   0.325   4.975
 2065OPC     OW 8585   3.347   3.973   3.007
 2065OPC    HW1 8586   3.394   3.914   2.963
 2065OPC    HW2 8587   3.396   4.045   3.004
 2065OPC     MW 8588   3.361   3.975   3.000
 2066OPC     OW 8589   0.987   3.666   1.601
 2066OPC    HW1 8590   0.962   3.599   1.551
 2066OPC    HW2 8591   0.939   3.656   1.673
 2066OPC     MW 8592   0.976   3.655   1.604
 2067OPC     OW 8593   0.773   1.157   4.762
 2067OPC    HW1 8594   0.849   1.119   4.744
 2067OPC    HW2 8595   0.738   1.106   4.823
 2067OPC     MW 8596   0.779   1.144   4.768
 2068OPC     OW 8597   2.098   2.735   4.823
 2068OPC    HW1 8598   2.156   2.800   4.824
 2068OPC    HW2 8599   2.122   2.687   4.754
 2068OPC     MW 8600   2.110   2.737   4.813
 2069OPC     OW 8601   4.138   2.173   2.554
 2069OPC    HW1 8602   4.122   2.249   2.594
 2069OPC    HW2 8603   4.149   2.117   2.620
 2069OPC     MW 8604   4.137   2.176   2.570
 2070OPC     OW 8605   1.364   2.704   3.733
 2070OPC    HW1 8606   1.425   2.750   3.690
 2070OPC    HW2 8607   1.289   2.743   3.711
 2070OPC     MW 8608   1.362   2.717   3.723
 2071OPC     OW 8609   4.677   1.331   4.742
 2071OPC    HW1 8610   4.638   1.383   4.684
 2071OPC    HW2 8611   4.683   1.255   4.700
 2071OPC     MW 8612   4.672   1.327   4.727
 2072OPC     OW 8613   3.258   3.996   1.285
 2072OPC    HW1 8614   3.312   3.949   1.334
 2072OPC    HW2 8615   3.291   4.077   1.290
 2072OPC     MW 8616   3.271   4.001   1.293
 2073OPC     OW 8617   0.586   2.740   5.360
 2073OPC    HW1 8618   0.503   2.747   5.334
 2073OPC    HW2 8619   0.616   2.672   5.314
 2073OPC     MW 8620   0.578   2.731   5.349
 2074OPC     OW 8621   3.794   0.994   0.978
 2074OPC    HW1 8622   3.844   0.923   0.975
 2074OPC    HW2 8623   3.713   0.963   0.970
 2074OPC     MW 8624   3.789   0.979   0.976
 2075OPC     OW 8625   3.092   1.581   3.359
 2075OPC    HW1 8626   3.029   1.624   3.317
 2075OPC    HW2 8627   3.086   1.500   3.326
 2075OPC     MW 8628   3.082   1.575   3.348
 2076OPC     OW 8629   4.057   3.246   3.058
 2076OPC    HW1 8630   4.015   3.169   3.059
 2076OPC    HW2 8631   4.066   3.264   2.973
 2076OPC     MW 8632   4.052   3.237   3.046
 2077OPC     OW 8633   2.532   4.361   2.277
 2077OPC    HW1 8634   2.530   4.439   2.238
 2077OPC    HW2 8635   2.542   4.380   2.361
 2077OPC     MW 8636   2.533   4.375   2.284
 2078OPC     OW 8637   4.658   1.406   3.925
 2078OPC    HW1 8638   4.600   1.401   3.990
 2078OPC    HW2 8639   4.687   1.489   3.930
 2078OPC     MW 8640   4.654   1.418   3.935
 2079OPC     OW 8641   2.466   1.876   0.471
 2079OPC    HW1 8642   2.436   1.925   0.537
 2079OPC    HW2 8643   2.552   1.875   0.484
 2079OPC     MW 8644   2.474   1.883   0.483
 2080OPC     OW 8645   1.610   1.380   1.356
 2080OPC    HW1 8646   1.573   1.309   1.323
 2080OPC    HW2 8647   1.696   1.362   1.352
 2080OPC     MW 8648   1.617   1.367   1.351
 2081OPC     OW 8649   2.921   2.162   1.859
 2081OPC    HW1 8650   2.859   2.102   1.853
 2081OPC    HW2 8651   2.929   2.175   1.945
 2081OPC     MW 8652   2.913   2.155   1.871
 2082OPC     OW 8653   2.488   1.450   4.035
 2082OPC    HW1 8654   2.416   1.499   4.039
 2082OPC    HW2 8655   2.458   1.368   4.043
 2082OPC     MW 8656   2.473   1.445   4.037
 2083OPC     OW 8657   2.438   2.806   0.494
 2083OPC    HW1 8658   2.448   2.878   0.542
 2083OPC    HW2 8659   2.518   2.771   0.492
 2083OPC     MW 8660   2.451   2.811   0.501
 2084OPC     OW 8661   1.390   0.465   2.390
 2084OPC    HW1 8662   1.324   0.515   2.362
 2084OPC    HW2 8663   1.383   0.393   2.342
 2084OPC     MW 8664   1.379   0.462   2.379
 2085OPC     OW 8665   2.128   0.210   0.589
 2085OPC    HW1 8666   2.178   0.280   0.574
 2085OPC    HW2 8667   2.085   0.200   0.514
 2085OPC     MW 8668   2.129   0.219   0.576
 2086OPC     OW 8669   1.990   4.347   0.005
 2086OPC    HW1 8670   1.929   4.299   5.330
 2086OPC    HW2 8671   1.975   4.334   0.090
 2086OPC     MW 8672   1.979   4.338   0.012
 2087OPC     OW 8673   0.731   2.289   5.047
 2087OPC    HW1 8674   0.737   2.257   4.966
 2087OPC    HW2 8675   0.651   2.264   5.073
 2087OPC     MW 8676   0.720   2.281   5.039
 2088OPC     OW 8677   4.291   4.491   0.146
 2088OPC    HW1 8678   4.375   4.481   0.166
 2088OPC    HW2 8679   4.276   4.430   0.086
 2088OPC     MW 8680   4.301   4.481   0.140
 2089OPC     OW 8681   4.528   0.394   3.240
 2089OPC    HW1 8682   4.607   0.358   3.235
 2089OPC    HW2 8683   4.541   0.465   3.289
 2089OPC     MW 8684   4.542   0.399   3.247
 2090OPC     OW 8685   2.447   4.683   0.062
 2090OPC    HW1 8686   2.501   4.637   0.012
 2090OPC    HW2 8687   2.376   4.693   0.012
 2090OPC     MW 8688   2.444   4.678   0.047
 2091OPC     OW 8689   0.636   2.192   1.109
 2091OPC    HW1 8690   0.551   2.206   1.097
 2091OPC    HW2 8691   0.666   2.177   1.028
 2091OPC     MW 8692   0.628   2.192   1.095
 2092OPC     OW 8693   3.514   4.542   2.500
 2092OPC    HW1 8694   3.470   4.606   2.539
 2092OPC    HW2 8695   3.572   4.583   2.451
 2092OPC     MW 8696   3.516   4.557   2.499
 2093OPC     OW 8697   4.628   2.297   4.833
 2093OPC    HW1 8698   4.684   2.316   4.896
 2093OPC    HW2 8699   4.564   2.356   4.843
 2093OPC     MW 8700   4.627   2.308   4.844
 2094OPC     OW 8701   3.127   1.826   0.156
 2094OPC    HW1 8702   3.122   1.812   0.242
 2094OPC    HW2 8703   3.103   1.749   0.122
 2094OPC     MW 8704   3.123   1.812   0.164
 2095OPC     OW 8705   4.479   3.028   3.703
 2095OPC    HW1 8706   4.544   3.083   3.724
 2095OPC    HW2 8707   4.493   3.013   3.618
 2095OPC     MW 8708   4.491   3.034   3.693
 2096OPC     OW 8709   3.286   3.683   5.089
 2096OPC    HW1 8710   3.254   3.763   5.101
 2096OPC    HW2 8711   3.270   3.667   5.004
 2096OPC     MW 8712   3.279   3.692   5.078
 2097OPC     OW 8713   3.891   2.040   2.512
 2097OPC    HW1 8714   3.960   2.093   2.516
 2097OPC    HW2 8715   3.926   1.961   2.498
 2097OPC     MW 8716   3.906   2.036   2.511
 2098OPC     OW 8717   3.728   3.236   3.304
 2098OPC    HW1 8718   3.654   3.268   3.338
 2098OPC    HW2 8719   3.735   3.280   3.229
 2098OPC     MW 8720   3.718   3.247   3.298
 2099OPC     OW 8721   2.787   3.237   5.166
 2099OPC    HW1 8722   2.839   3.235   5.236
 2099OPC    HW2 8723   2.707   3.226   5.200
 2099OPC     MW 8724   2.783   3.235   5.181
 2100OPC     OW 8725   4.979   3.966   4.277
 2100OPC    HW1 8726   4.934   3.981   4.351
 2100OPC    HW2 8727   4.990   4.045   4.243
 2100OPC     MW 8728   4.974   3.980   4.283
 2101OPC     OW 8729   2.002   4.064   1.485
 2101OPC    HW1 8730   1.918   4.065   1.507
 2101OPC    HW2 8731   2.019   3.979   1.474
 2101OPC     MW 8732   1.992   4.052   1.487
 2102OPC     OW 8733   0.797   4.443   2.213
 2102OPC    HW1 8734   0.759   4.520   2.198
 2102OPC    HW2 8735   0.879   4.456   2.186
 2102OPC     MW 8736   0.804   4.456   2.207
 2103OPC     OW 8737   0.606   0.414   5.091
 2103OPC    HW1 8738   0.581   0.351   5.036
 2103OPC    HW2 8739   0.643   0.473   5.038
 2103OPC     MW 8740   0.608   0.413   5.075
 2104OPC     OW 8741   1.148   3.612   3.429
 2104OPC    HW1 8742   1.088   3.548   3.427
 2104OPC    HW2 8743   1.128   3.657   3.501
 2104OPC     MW 8744   1.136   3.609   3.440
 2105OPC     OW 8745   3.342   3.747   4.474
 2105OPC    HW1 8746   3.385   3.823   4.474
 2105OPC    HW2 8747   3.334   3.727   4.390
 2105OPC     MW 8748   3.347   3.755   4.462
 2106OPC     OW 8749   0.442   3.195   1.964
 2106OPC    HW1 8750   0.423   3.169   2.045
 2106OPC    HW2 8751   0.477   3.124   1.928
 2106OPC     MW 8752   0.444   3.181   1.971
 2107OPC     OW 8753   1.830   3.557   1.624
 2107OPC    HW1 8754   1.916   3.563   1.610
 2107OPC    HW2 8755   1.823   3.502   1.691
 2107OPC     MW 8756   1.842   3.550   1.632
 2108OPC     OW 8757   0.198   2.583   2.155
 2108OPC    HW1 8758   0.263   2.527   2.139
 2108OPC    HW2 8759   0.157   2.590   2.078
 2108OPC     MW 8760   0.202   2.576   2.141
 2109OPC     OW 8761   2.762   3.370   2.050
 2109OPC    HW1 8762   2.820   3.363   1.986
 2109OPC    HW2 8763   2.686   3.354   2.011
 2109OPC     MW 8764   2.759   3.367   2.035
 2110OPC     OW 8765   0.760   5.053   1.695
 2110OPC    HW1 8766   0.842   5.052   1.666
 2110OPC    HW2 8767   0.726   5.126   1.662
 2110OPC     MW 8768   0.767   5.063   1.686
 2111OPC     OW 8769   2.535   1.174   0.791
 2111OPC    HW1 8770   2.556   1.232   0.853
 2111OPC    HW2 8771   2.590   1.193   0.726
 2111OPC     MW 8772   2.546   1.185   0.791
 2112OPC     OW 8773   1.182   4.190   3.640
 2112OPC    HW1 8774   1.202   4.253   3.582
 2112OPC    HW2 8775   1.176   4.233   3.716
 2112OPC     MW 8776   1.184   4.206   3.643
 2113OPC     OW 8777   2.127   4.270   2.412
 2113OPC    HW1 8778   2.128   4.219   2.483
 2113OPC    HW2 8779   2.197   4.243   2.367
 2113OPC     MW 8780   2.138   4.258   2.416
 2114OPC     OW 8781   3.072   0.742   5.239
 2114OPC    HW1 8782   3.026   0.724   5.167
 2114OPC    HW2 8783   3.030   0.700   5.302
 2114OPC     MW 8784   3.059   0.733   5.238
 2115OPC     OW 8785   3.776   3.019   4.016
 2115OPC    HW1 8786   3.824   2.948   4.001
 2115OPC    HW2 8787   3.720   3.021   3.950
 2115OPC     MW 8788   3.775   3.009   4.004
 2116OPC     OW 8789   4.698   4.623   1.633
 2116OPC    HW1 8790   4.700   4.700   1.675
 2116OPC    HW2 8791   4.774   4.623   1.589
 2116OPC     MW 8792   4.710   4.635   1.633
 2117OPC     OW 8793   3.100   4.561   0.914
 2117OPC    HW1 8794   3.136   4.502   0.968
 2117OPC    HW2 8795   3.117   4.637   0.952
 2117OPC     MW 8796   3.108   4.563   0.928
 2118OPC     OW 8797   3.522   2.858   2.915
 2118OPC    HW1 8798   3.438   2.874   2.902
 2118OPC    HW2 8799   3.551   2.931   2.953
 2118OPC     MW 8800   3.514   2.871   2.919
 2119OPC     OW 8801   3.423   0.731   2.468
 2119OPC    HW1 8802   3.374   0.678   2.517
 2119OPC    HW2 8803   3.387   0.809   2.479
 2119OPC     MW 8804   3.411   0.735   2.477
 2120OPC     OW 8805   5.097   3.224   2.152
 2120OPC    HW1 8806   0.057   3.260   2.165
 2120OPC    HW2 8807   5.057   3.233   2.229
 2120OPC     MW 8808   5.103   3.231   2.165
 2121OPC     OW 8809   1.411   2.723   2.777
 2121OPC    HW1 8810   1.357   2.654   2.781
 2121OPC    HW2 8811   1.462   2.713   2.847
 2121OPC     MW 8812   1.410   2.711   2.788
 2122OPC     OW 8813   2.236   4.884   0.352
 2122OPC    HW1 8814   2.239   4.946   0.413
 2122OPC    HW2 8815   2.320   4.874   0.330
 2122OPC     MW 8816   2.249   4.892   0.358
 2123OPC     OW 8817   2.996   0.659   2.588
 2123OPC    HW1 8818   2.982   0.689   2.507
 2123OPC    HW2 8819   2.954   0.717   2.639
 2123OPC     MW 8820   2.988   0.672   2.584
 2124OPC     OW 8821   4.926   0.727   3.951
 2124OPC    HW1 8822   4.960   0.804   3.930
 2124OPC    HW2 8823   4.917   0.731   4.038
 2124OPC     MW 8824   4.930   0.739   3.961
 2125OPC     OW 8825   4.521   4.365   4.553
 2125OPC    HW1 8826   4.557   4.306   4.606
 2125OPC    HW2 8827   4.436   4.344   4.554
 2125OPC     MW 8828   4.514   4.353   4.561
 2126OPC     OW 8829   1.281   2.021   0.384
 2126OPC    HW1 8830   1.345   1.988   0.433
 2126OPC    HW2 8831   1.307   2.006   0.302
 2126OPC     MW 8832   1.294   2.014   0.379
 2127OPC     OW 8833   1.552   3.935   2.401
 2127OPC    HW1 8834   1.496   3.931   2.335
 2127OPC    HW2 8835   1.613   3.876   2.381
 2127OPC     MW 8836   1.553   3.926   2.389
 2128OPC     OW 8837   1.824   2.058   3.741
 2128OPC    HW1 8838   1.897   2.029   3.702
 2128OPC    HW2 8839   1.853   2.096   3.814
 2128OPC     MW 8840   1.839   2.059   3.746
 2129OPC     OW 8841   1.639   1.277   0.617
 2129OPC    HW1 8842   1.660   1.194   0.596
 2129OPC    HW2 8843   1.564   1.290   0.575
 2129OPC     MW 8844   1.631   1.266   0.608
 2130OPC     OW 8845   1.988   0.088   0.371
 2130OPC    HW1 8846   1.914   0.059   0.336
 2130OPC    HW2 8847   2.050   0.058   0.317
 2130OPC     MW 8848   1.986   0.079   0.358
 2131OPC     OW 8849   0.680   4.387   2.458
 2131OPC    HW1 8850   0.660   4.302   2.451
 2131OPC    HW2 8851   0.724   4.404   2.385
 2131OPC     MW 8852   0.683   4.377   2.446
 2132OPC     OW 8853   1.281   2.165   3.309
 2132OPC    HW1 8854   1.199   2.196   3.306
 2132OPC    HW2 8855   1.294   2.150   3.394
 2132OPC     MW 8856   1.271   2.167   3.321
 2133OPC     OW 8857   1.500   3.641   4.646
 2133OPC    HW1 8858   1.510   3.696   4.713
 2133OPC    HW2 8859   1.415   3.624   4.647
 2133OPC     MW 8860   1.489   3.647   4.656
 2134OPC     OW 8861   0.321   3.117   0.488
 2134OPC    HW1 8862   0.358   3.038   0.485
 2134OPC    HW2 8863   0.343   3.148   0.567
 2134OPC     MW 8864   0.330   3.110   0.499
 2135OPC     OW 8865   2.614   4.397   2.542
 2135OPC    HW1 8866   2.572   4.474   2.547
 2135OPC    HW2 8867   2.694   4.419   2.517
 2135OPC     MW 8868   2.619   4.412   2.539
 2136OPC     OW 8869   3.131   3.508   1.238
 2136OPC    HW1 8870   3.176   3.516   1.164
 2136OPC    HW2 8871   3.105   3.590   1.254
 2136OPC     MW 8872   3.134   3.521   1.229
 2137OPC     OW 8873   2.966   2.912   3.500
 2137OPC    HW1 8874   2.950   2.851   3.561
 2137OPC    HW2 8875   2.985   2.865   3.429
 2137OPC     MW 8876   2.966   2.896   3.499
 2138OPC     OW 8877   0.533   3.198   4.006
 2138OPC    HW1 8878   0.609   3.190   4.049
 2138OPC    HW2 8879   0.485   3.248   4.059
 2138OPC     MW 8880   0.537   3.204   4.020
 2139OPC     OW 8881   3.370   0.120   0.986
 2139OPC    HW1 8882   3.309   0.126   0.924
 2139OPC    HW2 8883   3.420   0.191   0.973
 2139OPC     MW 8884   3.368   0.131   0.975
 2140OPC     OW 8885   3.203   1.364   2.865
 2140OPC    HW1 8886   3.121   1.354   2.894
 2140OPC    HW2 8887   3.246   1.296   2.901
[truncated: 389,057 more chars]
