# Supplementary material for: Metallicious: Automated Force-Field Parameterization of Covalently Bound Metals for Supramolecular Structures
Source: J Chem Theory Comput. 2024 Oct 7;20(20):9060–71. doi: 10.1021/acs.jctc.4c00850 (PMC11500408; doi:10.1021/acs.jctc.4c00850)
Supplement: Supplementary file 2 — ct4c00850_si_002.zip [file ct4c00850_si_002.zip › SI_MD_input/Fe4L6/dummy/1_em.gro]

Generic title in water
13620
    1UNK     O0    1   2.267   3.101   3.033
    1UNK     S1    2   2.382   3.024   3.078
    1UNK     C2    3   2.514   3.056   2.963
    1UNK     C3    4   2.642   3.086   3.011
    1UNK     C4    5   2.752   3.091   2.925
    1UNK     N5    6   2.882   3.110   2.979
    1UNK     C6    7   2.950   3.218   2.948
    1UNK     C7    8   3.075   3.253   3.022
    1UNK     C8    9   3.146   3.370   2.991
    1UNK     C9   10   3.263   3.401   3.061
    1UNK    C10   11   3.306   3.311   3.160
    1UNK    C11   12   3.231   3.196   3.185
    1UNK    N12   13   3.116   3.165   3.119
    1UNK    C13   14   2.731   3.076   2.787
    1UNK    C14   15   2.601   3.054   2.738
    1UNK    C15   16   2.489   3.041   2.824
    1UNK    C16   17   2.354   3.007   2.767
    1UNK    C17   18   2.314   2.871   2.767
    1UNK    C18   19   2.190   2.830   2.716
    1UNK    C19   20   2.263   3.102   2.713
    1UNK    S20   21   2.315   3.271   2.695
    1UNK    O21   22   2.189   3.344   2.677
    1UNK    O22   23   2.392   3.311   2.811
    1UNK    O23   24   2.395   3.266   2.573
    1UNK    C24   25   2.135   3.061   2.668
    1UNK    C25   26   2.100   2.925   2.666
    1UNK    N26   27   1.976   2.885   2.610
    1UNK    C27   28   1.875   2.844   2.683
    1UNK    C28   29   1.745   2.807   2.620
    1UNK    C29   30   1.645   2.740   2.692
    1UNK    C30   31   1.527   2.700   2.628
    1UNK    C31   32   1.514   2.730   2.492
    1UNK    C32   33   1.617   2.796   2.425
    1UNK    N33   34   1.733   2.832   2.486
    1UNK    O34   35   2.437   3.068   3.205
    1UNK    O35   36   2.373   2.879   3.070
    1UNK    H36   37   2.656   3.106   3.116
    1UNK    H37   38   2.916   3.287   2.871
    1UNK    H38   39   3.111   3.437   2.912
    1UNK    H39   40   3.319   3.492   3.040
    1UNK    H40   41   3.396   3.331   3.217
    1UNK    H41   42   3.263   3.124   3.260
    1UNK    H42   43   2.814   3.082   2.718
    1UNK    H43   44   2.585   3.044   2.630
    1UNK    H44   45   2.382   2.797   2.808
    1UNK    H45   46   2.163   2.725   2.717
    1UNK    H46   47   2.065   3.136   2.634
    1UNK    H47   48   1.886   2.829   2.791
    1UNK    H48   49   1.660   2.716   2.797
    1UNK    H49   50   1.450   2.647   2.682
    1UNK    H50   51   1.424   2.701   2.437
    1UNK    H51   52   1.610   2.818   2.319
    2UNK     O0   53   2.118   2.134   2.365
    2UNK     S1   54   2.068   2.057   2.477
    2UNK     C2   55   2.163   2.112   2.620
    2UNK     C3   56   2.232   2.018   2.700
    2UNK     C4   57   2.310   2.061   2.808
    2UNK     N5   58   2.379   1.966   2.888
    2UNK     C6   59   2.344   1.949   3.013
    2UNK     C7   60   2.413   1.848   3.099
    2UNK     C8   61   2.395   1.849   3.239
    2UNK     C9   62   2.467   1.758   3.317
    2UNK    C10   63   2.553   1.669   3.253
    2UNK    C11   64   2.566   1.674   3.114
    2UNK    N12   65   2.500   1.763   3.037
    2UNK    C13   66   2.315   2.197   2.841
    2UNK    C14   67   2.242   2.290   2.764
    2UNK    C15   68   2.165   2.250   2.652
    2UNK    C16   69   2.101   2.358   2.571
    2UNK    C17   70   2.171   2.406   2.458
    2UNK    C18   71   2.125   2.516   2.383
    2UNK    C19   72   1.980   2.425   2.606
    2UNK    S20   73   1.900   2.382   2.760
    2UNK    O21   74   1.771   2.449   2.754
    2UNK    O22   75   1.895   2.238   2.769
    2UNK    O23   76   1.989   2.445   2.856
    2UNK    C24   77   1.930   2.530   2.527
    2UNK    C25   78   2.004   2.578   2.418
    2UNK    N26   79   1.956   2.686   2.340
    2UNK    C27   80   1.918   2.664   2.216
    2UNK    C28   81   1.858   2.772   2.133
    2UNK    C29   82   1.818   2.747   2.001
    2UNK    C30   83   1.762   2.850   1.925
    2UNK    C31   84   1.752   2.976   1.984
    2UNK    C32   85   1.794   2.995   2.116
    2UNK    N33   86   1.845   2.894   2.193
    2UNK    O34   87   1.929   2.080   2.510
    2UNK    O35   88   2.108   1.918   2.468
    2UNK    H36   89   2.223   1.913   2.678
    2UNK    H37   90   2.270   2.013   3.061
    2UNK    H38   91   2.328   1.920   3.285
    2UNK    H39   92   2.456   1.757   3.425
    2UNK    H40   93   2.610   1.596   3.310
    2UNK    H41   94   2.633   1.604   3.064
    2UNK    H42   95   2.372   2.231   2.927
    2UNK    H43   96   2.243   2.395   2.793
    2UNK    H44   97   2.262   2.356   2.428
    2UNK    H45   98   2.181   2.549   2.297
    2UNK    H46   99   1.835   2.574   2.552
    2UNK    H47  100   1.929   2.565   2.171
    2UNK    H48  101   1.830   2.648   1.958
    2UNK    H49  102   1.728   2.833   1.823
    2UNK    H50  103   1.713   3.061   1.927
    2UNK    H51  104   1.786   3.093   2.163
    3UNK     O0  105   2.509   3.020   2.033
    3UNK     S1  106   2.643   2.965   2.038
    3UNK     C2  107   2.641   2.788   2.015
    3UNK     C3  108   2.753   2.723   1.960
    3UNK     C4  109   2.770   2.584   1.972
    3UNK     N5  110   2.886   2.521   1.920
    3UNK     C6  111   2.871   2.417   1.840
    3UNK     C7  112   2.985   2.352   1.772
    3UNK     C8  113   2.964   2.245   1.684
    3UNK     C9  114   3.073   2.185   1.620
    3UNK    C10  115   3.200   2.236   1.648
    3UNK    C11  116   3.215   2.341   1.739
    3UNK    N12  117   3.110   2.401   1.801
    3UNK    C13  118   2.670   2.509   2.036
    3UNK    C14  119   2.555   2.573   2.085
    3UNK    C15  120   2.536   2.713   2.074
    3UNK    C16  121   2.415   2.774   2.136
    3UNK    C17  122   2.423   2.810   2.272
    3UNK    C18  123   2.320   2.879   2.338
    3UNK    C19  124   2.295   2.805   2.068
    3UNK    S20  125   2.278   2.756   1.897
    3UNK    O21  126   2.134   2.763   1.878
    3UNK    O22  127   2.348   2.859   1.822
    3UNK    O23  128   2.332   2.621   1.884
    3UNK    C24  129   2.193   2.879   2.132
    3UNK    C25  130   2.206   2.915   2.267
    3UNK    N26  131   2.103   2.985   2.332
    3UNK    C27  132   2.102   3.115   2.343
    3UNK    C28  133   1.977   3.185   2.387
    3UNK    C29  134   1.972   3.325   2.397
    3UNK    C30  135   1.854   3.387   2.438
    3UNK    C31  136   1.745   3.306   2.471
    3UNK    C32  137   1.757   3.167   2.461
    3UNK    N33  138   1.871   3.105   2.420
    3UNK    O34  139   2.703   2.971   2.170
    3UNK    O35  140   2.733   3.010   1.932
    3UNK    H36  141   2.829   2.783   1.911
    3UNK    H37  142   2.773   2.373   1.824
    3UNK    H38  143   2.863   2.208   1.666
    3UNK    H39  144   3.059   2.103   1.550
    3UNK    H40  145   3.288   2.194   1.599
    3UNK    H41  146   3.313   2.381   1.762
    3UNK    H42  147   2.682   2.402   2.049
    3UNK    H43  148   2.479   2.513   2.135
    3UNK    H44  149   2.514   2.788   2.326
    3UNK    H45  150   2.332   2.908   2.442
    3UNK    H46  151   2.105   2.909   2.075
    3UNK    H47  152   2.189   3.176   2.319
    3UNK    H48  153   2.060   3.384   2.373
    3UNK    H49  154   1.849   3.495   2.447
    3UNK    H50  155   1.651   3.349   2.505
    3UNK    H51  156   1.674   3.102   2.488
    4UNK     O0  157   3.092   1.929   2.366
    4UNK     S1  158   3.028   1.926   2.496
    4UNK     C2  159   2.854   1.956   2.467
    4UNK     C3  160   2.757   1.883   2.539
    4UNK     C4  161   2.622   1.922   2.536
    4UNK     N5  162   2.526   1.853   2.613
    4UNK     C6  163   2.442   1.771   2.553
    4UNK     C7  164   2.356   1.678   2.632
    4UNK     C8  165   2.267   1.590   2.568
    4UNK     C9  166   2.192   1.500   2.645
    4UNK    C10  167   2.207   1.503   2.784
    4UNK    C11  168   2.295   1.596   2.841
    4UNK    N12  169   2.371   1.682   2.768
    4UNK    C13  170   2.584   2.030   2.455
    4UNK    C14  171   2.679   2.096   2.376
    4UNK    C15  172   2.817   2.062   2.380
    4UNK    C16  173   2.912   2.146   2.302
    4UNK    C17  174   2.974   2.253   2.370
    4UNK    C18  175   3.056   2.345   2.304
    4UNK    C19  176   2.941   2.132   2.163
    4UNK    S20  177   2.872   1.996   2.069
    4UNK    O21  178   2.980   1.968   1.975
    4UNK    O22  179   2.840   1.886   2.158
    4UNK    O23  180   2.757   2.057   2.004
    4UNK    C24  181   3.025   2.223   2.098
    4UNK    C25  182   3.080   2.333   2.167
    4UNK    N26  183   3.160   2.427   2.100
    4UNK    C27  184   3.290   2.425   2.119
    4UNK    C28  185   3.381   2.507   2.033
    4UNK    C29  186   3.520   2.507   2.053
    4UNK    C30  187   3.601   2.589   1.974
    4UNK    C31  188   3.539   2.670   1.878
    4UNK    C32  189   3.400   2.666   1.864
    4UNK    N33  190   3.320   2.585   1.939
    4UNK    O34  191   3.057   2.038   2.584
    4UNK    O35  192   3.029   1.798   2.565
    4UNK    H36  193   2.788   1.797   2.597
    4UNK    H37  194   2.441   1.761   2.445
    4UNK    H38  195   2.258   1.591   2.460
    4UNK    H39  196   2.123   1.430   2.599
    4UNK    H40  197   2.149   1.437   2.847
    4UNK    H41  198   2.308   1.600   2.948
    4UNK    H42  199   2.480   2.061   2.451
    4UNK    H43  200   2.647   2.178   2.312
    4UNK    H44  201   2.957   2.264   2.477
    4UNK    H45  202   3.103   2.426   2.360
    4UNK    H46  203   3.050   2.207   1.993
    4UNK    H47  204   3.335   2.372   2.202
    4UNK    H48  205   3.564   2.446   2.131
    4UNK    H49  206   3.709   2.594   1.989
    4UNK    H50  207   3.597   2.737   1.815
    4UNK    H51  208   3.350   2.729   1.792
    5UNK     O0  209   2.637   2.356   3.321
    5UNK     S1  210   2.552   2.297   3.220
    5UNK     C2  211   2.661   2.233   3.093
    5UNK     C3  212   2.651   2.100   3.048
    5UNK     C4  213   2.725   2.056   2.937
    5UNK     N5  214   2.712   1.924   2.889
    5UNK     C6  215   2.816   1.844   2.881
    5UNK     C7  216   2.803   1.701   2.840
    5UNK     C8  217   2.916   1.619   2.828
    5UNK     C9  218   2.901   1.485   2.790
    5UNK    C10  219   2.771   1.438   2.767
    5UNK    C11  220   2.663   1.527   2.779
    5UNK    N12  221   2.677   1.657   2.815
    5UNK    C13  222   2.814   2.144   2.875
    5UNK    C14  223   2.832   2.274   2.925
    5UNK    C15  224   2.756   2.322   3.035
    5UNK    C16  225   2.779   2.461   3.084
    5UNK    C17  226   2.693   2.562   3.035
    5UNK    C18  227   2.706   2.696   3.075
    5UNK    C19  228   2.881   2.500   3.175
    5UNK    S20  229   3.008   2.384   3.226
    5UNK    O21  230   3.034   2.421   3.365
    5UNK    O22  231   2.965   2.246   3.209
    5UNK    O23  232   3.115   2.426   3.138
    5UNK    C24  233   2.890   2.633   3.219
    5UNK    C25  234   2.804   2.732   3.169
    5UNK    N26  235   2.816   2.866   3.209
    5UNK    C27  236   2.736   2.917   3.300
    5UNK    C28  237   2.753   3.058   3.346
    5UNK    C29  238   2.657   3.119   3.428
    5UNK    C30  239   2.674   3.252   3.467
    5UNK    C31  240   2.788   3.320   3.421
    5UNK    C32  241   2.878   3.254   3.337
    5UNK    N33  242   2.863   3.125   3.297
    5UNK    O34  243   2.471   2.394   3.146
    5UNK    O35  244   2.474   2.183   3.263
    5UNK    H36  245   2.586   2.033   3.101
    5UNK    H37  246   2.917   1.881   2.905
    5UNK    H38  247   3.015   1.659   2.846
    5UNK    H39  248   2.988   1.420   2.777
    5UNK    H40  249   2.754   1.336   2.735
    5UNK    H41  250   2.562   1.492   2.761
    5UNK    H42  251   2.873   2.112   2.789
    5UNK    H43  252   2.905   2.340   2.879
    5UNK    H44  253   2.615   2.535   2.964
    5UNK    H45  254   2.638   2.771   3.035
    5UNK    H46  255   2.966   2.659   3.293
    5UNK    H47  256   2.653   2.860   3.341
    5UNK    H48  257   2.569   3.063   3.458
    5UNK    H49  258   2.600   3.302   3.531
    5UNK    H50  259   2.806   3.423   3.450
    5UNK    H51  260   2.966   3.306   3.300
    6UNK     O0  261   3.422   2.793   2.585
    6UNK     S1  262   3.373   2.693   2.492
    6UNK     C2  263   3.242   2.768   2.398
    6UNK     C3  264   3.228   2.742   2.260
    6UNK     C4  265   3.118   2.792   2.188
    6UNK     N5  266   3.099   2.761   2.051
    6UNK     C6  267   3.080   2.859   1.966
    6UNK     C7  268   3.070   2.836   1.819
    6UNK     C8  269   3.041   2.942   1.733
    6UNK     C9  270   3.031   2.918   1.595
    6UNK    C10  271   3.054   2.788   1.550
    6UNK    C11  272   3.081   2.686   1.642
    6UNK    N12  273   3.088   2.707   1.777
    6UNK    C13  274   3.028   2.877   2.254
    6UNK    C14  275   3.043   2.905   2.391
    6UNK    C15  276   3.147   2.848   2.467
    6UNK    C16  277   3.140   2.860   2.615
    6UNK    C17  278   3.087   2.750   2.687
    6UNK    C18  279   3.072   2.752   2.826
    6UNK    C19  280   3.179   2.974   2.691
    6UNK    S20  281   3.238   3.120   2.607
    6UNK    O21  282   3.315   3.188   2.710
    6UNK    O22  283   3.318   3.078   2.493
    6UNK    O23  284   3.113   3.187   2.576
    6UNK    C24  285   3.166   2.975   2.831
    6UNK    C25  286   3.111   2.865   2.898
    6UNK    N26  287   3.098   2.867   3.038
    6UNK    C27  288   3.181   2.799   3.113
    6UNK    C28  289   3.188   2.823   3.259
    6UNK    C29  290   3.281   2.757   3.340
    6UNK    C30  291   3.286   2.784   3.477
    6UNK    C31  292   3.193   2.875   3.529
    6UNK    C32  293   3.100   2.935   3.443
    6UNK    N33  294   3.098   2.914   3.309
    6UNK    O34  295   3.299   2.582   2.550
    6UNK    O35  296   3.466   2.655   2.386
    6UNK    H36  297   3.303   2.683   2.210
    6UNK    H37  298   3.070   2.961   2.000
    6UNK    H38  299   3.023   3.042   1.772
    6UNK    H39  300   3.003   2.997   1.527
    6UNK    H40  301   3.047   2.764   1.444
    6UNK    H41  302   3.098   2.584   1.608
    6UNK    H42  303   2.945   2.921   2.200
    6UNK    H43  304   2.969   2.969   2.440
    6UNK    H44  305   3.060   2.660   2.631
    6UNK    H45  306   3.032   2.664   2.878
    6UNK    H46  307   3.202   3.061   2.886
    6UNK    H47  308   3.252   2.727   3.069
    6UNK    H48  309   3.350   2.684   3.297
    6UNK    H49  310   3.358   2.733   3.542
    6UNK    H50  311   3.190   2.899   3.635
    6UNK    H51  312   3.026   3.004   3.481
    7FeD    Fe1  313   1.918   2.895   2.398
    7FeD    dm1  314   1.999   2.923   2.367
    7FeD    dm2  315   1.895   2.982   2.410
    7FeD    dm3  316   1.886   2.899   2.313
    7FeD    dm4  317   1.838   2.869   2.428
    7FeD    dm5  318   1.942   2.809   2.384
    7FeD    dm6  319   1.951   2.892   2.481
    8FeD    Fe1  320   2.529   1.815   2.828
    8FeD    dm1  321   2.537   1.837   2.741
    8FeD    dm2  322   2.597   1.870   2.850
    8FeD    dm3  323   2.470   1.882   2.841
    8FeD    dm4  324   2.520   1.791   2.915
    8FeD    dm5  325   2.461   1.759   2.807
    8FeD    dm6  326   2.588   1.747   2.816
    9FeD    Fe1  327   3.103   2.567   1.941
    9FeD    dm1  328   3.193   2.578   1.938
    9FeD    dm2  329   3.097   2.637   1.998
    9FeD    dm3  330   3.094   2.623   1.870
    9FeD    dm4  331   3.013   2.556   1.944
    9FeD    dm5  332   3.110   2.497   1.884
    9FeD    dm6  333   3.112   2.511   2.011
   10FeD    Fe1  334   2.974   3.007   3.154
   10FeD    dm1  335   3.037   3.071   3.142
   10FeD    dm2  336   2.930   3.061   3.212
   10FeD    dm3  337   2.926   3.041   3.086
   10FeD    dm4  338   2.911   2.943   3.166
   10FeD    dm5  339   3.018   2.953   3.097
   10FeD    dm6  340   3.022   2.973   3.223
   11NMe     N0  341   0.835   0.694   4.356
   11NMe     C1  342   0.978   0.718   4.306
   11NMe     C2  343   0.802   0.546   4.337
   11NMe     C3  344   0.737   0.780   4.275
   11NMe     C4  345   0.827   0.735   4.502
   11NMe     H5  346   0.985   0.689   4.201
   11NMe     H6  347   1.048   0.658   4.366
   11NMe     H7  348   1.004   0.824   4.316
   11NMe     H8  349   0.817   0.518   4.232
   11NMe     H9  350   0.698   0.527   4.364
   11NMe    H10  351   0.868   0.485   4.400
   11NMe    H11  352   0.744   0.753   4.170
   11NMe    H12  353   0.764   0.885   4.288
   11NMe    H13  354   0.635   0.763   4.311
   11NMe    H14  355   0.891   0.669   4.562
   11NMe    H15  356   0.723   0.726   4.537
   11NMe    H16  357   0.859   0.838   4.513
   12NMe     N0  358   3.799   1.130   1.748
   12NMe     C1  359   3.886   1.077   1.634
   12NMe     C2  360   3.720   1.016   1.812
   12NMe     C3  361   3.703   1.236   1.693
   12NMe     C4  362   3.889   1.194   1.853
   12NMe     H5  363   3.823   1.038   1.554
   12NMe     H6  364   3.951   0.998   1.673
   12NMe     H7  365   3.948   1.158   1.595
   12NMe     H8  366   3.659   0.967   1.736
   12NMe     H9  367   3.654   1.057   1.890
   12NMe    H10  368   3.789   0.944   1.857
   12NMe    H11  369   3.636   1.190   1.620
   12NMe    H12  370   3.760   1.315   1.646
   12NMe    H13  371   3.644   1.278   1.775
   12NMe    H14  372   3.960   1.120   1.890
   12NMe    H15  373   3.827   1.230   1.935
   12NMe    H16  374   3.943   1.278   1.809
   13NMe     N0  375   3.557   3.018   3.884
   13NMe     C1  376   3.421   3.042   3.949
   13NMe     C2  377   3.621   2.895   3.947
   13NMe     C3  378   3.647   3.140   3.907
   13NMe     C4  379   3.539   2.996   3.734
   13NMe     H5  380   3.435   3.063   4.056
   13NMe     H6  381   3.358   2.954   3.938
   13NMe     H7  382   3.372   3.128   3.902
   13NMe     H8  383   3.636   2.912   4.054
   13NMe     H9  384   3.718   2.875   3.900
   13NMe    H10  385   3.556   2.808   3.934
   13NMe    H11  386   3.659   3.157   4.014
   13NMe    H12  387   3.601   3.227   3.861
   13NMe    H13  388   3.745   3.122   3.861
   13NMe    H14  389   3.474   2.910   3.718
   13NMe    H15  390   3.637   2.978   3.688
   13NMe    H16  391   3.495   3.085   3.690
   14NMe     N0  392   4.255   2.755   1.293
   14NMe     C1  393   4.222   2.700   1.432
   14NMe     C2  394   4.243   2.641   1.191
   14NMe     C3  395   4.398   2.808   1.292
   14NMe     C4  396   4.158   2.867   1.256
   14NMe     H5  397   4.294   2.622   1.458
   14NMe     H6  398   4.121   2.658   1.432
   14NMe     H7  399   4.227   2.781   1.505
   14NMe     H8  400   4.311   2.560   1.220
   14NMe     H9  401   4.270   2.678   1.092
   14NMe    H10  402   4.141   2.604   1.190
   14NMe    H11  403   4.466   2.729   1.325
   14NMe    H12  404   4.406   2.895   1.358
   14NMe    H13  405   4.425   2.837   1.190
   14NMe    H14  406   4.056   2.829   1.259
   14NMe    H15  407   4.181   2.902   1.155
   14NMe    H16  408   4.170   2.950   1.326
   15SOL     OW  409   0.219   0.642   0.164
   15SOL    HW1  410   0.158   0.711   0.190
   15SOL    HW2  411   0.163   0.574   0.126
   16SOL     OW  412   0.198   0.316   0.997
   16SOL    HW1  413   0.242   0.280   1.074
   16SOL    HW2  414   0.115   0.270   0.993
   17SOL     OW  415   0.010   0.393   0.669
   17SOL    HW1  416   5.196   0.432   0.669
   17SOL    HW2  417   5.267   0.299   0.679
   18SOL     OW  418   0.592   1.311   1.225
   18SOL    HW1  419   0.512   1.311   1.171
   18SOL    HW2  420   0.605   1.403   1.248
   19SOL     OW  421   1.583   1.520   0.708
   19SOL    HW1  422   1.540   1.488   0.787
   19SOL    HW2  423   1.515   1.521   0.641
   20SOL     OW  424   1.134   0.705   0.685
   20SOL    HW1  425   1.182   0.788   0.678
   20SOL    HW2  426   1.082   0.715   0.766
   21SOL     OW  427   1.824   0.665   0.186
   21SOL    HW1  428   1.791   0.743   0.140
   21SOL    HW2  429   1.760   0.597   0.166
   22SOL     OW  430   0.731   1.128   1.065
   22SOL    HW1  431   0.678   1.167   1.134
   22SOL    HW2  432   0.767   1.202   1.017
   23SOL     OW  433   0.889   0.747   1.823
   23SOL    HW1  434   0.910   0.816   1.887
   23SOL    HW2  435   0.904   0.788   1.738
   24SOL     OW  436   0.692   0.975   0.657
   24SOL    HW1  437   0.758   0.977   0.726
   24SOL    HW2  438   0.625   1.037   0.687
   25SOL     OW  439   0.713   1.150   1.836
   25SOL    HW1  440   0.767   1.220   1.872
   25SOL    HW2  441   0.639   1.195   1.796
   26SOL     OW  442   0.375   1.402   1.075
   26SOL    HW1  443   0.282   1.418   1.056
   26SOL    HW2  444   0.422   1.456   1.012
   27SOL     OW  445   1.452   1.508   1.373
   27SOL    HW1  446   1.508   1.584   1.385
   27SOL    HW2  447   1.382   1.519   1.437
   28SOL     OW  448   0.465   0.404   1.456
   28SOL    HW1  449   0.542   0.354   1.481
   28SOL    HW2  450   0.391   0.348   1.479
   29SOL     OW  451   1.618   0.472   0.752
   29SOL    HW1  452   1.599   0.507   0.665
   29SOL    HW2  453   1.570   0.529   0.812
   30SOL     OW  454   0.253   1.729   0.501
   30SOL    HW1  455   0.289   1.790   0.566
   30SOL    HW2  456   0.328   1.703   0.448
   31SOL     OW  457   1.134   1.338   1.694
   31SOL    HW1  458   1.183   1.325   1.775
   31SOL    HW2  459   1.080   1.259   1.686
   32SOL     OW  460   0.190   1.468   0.554
   32SOL    HW1  461   0.211   1.558   0.531
   32SOL    HW2  462   0.132   1.476   0.629
   33SOL     OW  463   0.264   1.085   0.872
   33SOL    HW1  464   0.277   0.992   0.887
   33SOL    HW2  465   0.213   1.115   0.947
   34SOL     OW  466   0.571   1.830   1.395
   34SOL    HW1  467   0.500   1.803   1.454
   34SOL    HW2  468   0.612   1.904   1.440
   35SOL     OW  469   0.573   0.973   0.191
   35SOL    HW1  470   0.625   0.997   0.115
   35SOL    HW2  471   0.619   1.012   0.265
   36SOL     OW  472   1.566   0.108   1.455
   36SOL    HW1  473   1.614   0.183   1.422
   36SOL    HW2  474   1.535   0.136   1.541
   37SOL     OW  475   0.132   0.614   0.556
   37SOL    HW1  476   0.091   0.540   0.601
   37SOL    HW2  477   0.100   0.691   0.603
   38SOL     OW  478   1.844   1.729   0.359
   38SOL    HW1  479   1.920   1.706   0.412
   38SOL    HW2  480   1.851   1.823   0.346
   39SOL     OW  481   5.190   1.594   0.230
   39SOL    HW1  482   5.228   1.507   0.232
   39SOL    HW2  483   5.113   1.586   0.173
   40SOL     OW  484   1.693   0.938   0.642
   40SOL    HW1  485   1.756   0.885   0.594
   40SOL    HW2  486   1.664   1.004   0.580
   41SOL     OW  487   1.643   1.113   0.417
   41SOL    HW1  488   1.706   1.122   0.346
   41SOL    HW2  489   1.671   1.177   0.483
   42SOL     OW  490   0.172   0.739   1.570
   42SOL    HW1  491   0.266   0.756   1.575
   42SOL    HW2  492   0.132   0.825   1.555
   43SOL     OW  493   0.627   1.384   0.741
   43SOL    HW1  494   0.582   1.300   0.743
   43SOL    HW2  495   0.621   1.413   0.650
   44SOL     OW  496   1.266   1.224   1.414
   44SOL    HW1  497   1.293   1.154   1.354
   44SOL    HW2  498   1.329   1.218   1.486
   45SOL     OW  499   0.842   0.036   0.521
   45SOL    HW1  500   0.879   0.122   0.502
   45SOL    HW2  501   0.748   0.050   0.521
   46SOL     OW  502   0.149   0.958   1.279
   46SOL    HW1  503   0.236   0.922   1.265
   46SOL    HW2  504   0.126   1.001   1.197
   47SOL     OW  505   1.458   1.048   0.219
   47SOL    HW1  506   1.402   0.978   0.253
   47SOL    HW2  507   1.527   1.058   0.284
   48SOL     OW  508   1.166   1.819   1.635
   48SOL    HW1  509   1.175   1.882   1.564
   48SOL    HW2  510   1.189   1.735   1.596
   49SOL     OW  511   0.344   0.268   1.839
   49SOL    HW1  512   0.388   0.339   1.887
   49SOL    HW2  513   0.267   0.247   1.892
   50SOL     OW  514   1.475   1.410   0.934
   50SOL    HW1  515   1.410   1.433   1.000
   50SOL    HW2  516   1.453   1.320   0.909
   51SOL     OW  517   1.624   1.796   0.591
   51SOL    HW1  518   1.610   1.750   0.508
   51SOL    HW2  519   1.626   1.726   0.657
   52SOL     OW  520   0.595   0.707   0.278
   52SOL    HW1  521   0.590   0.797   0.245
   52SOL    HW2  522   0.530   0.705   0.349
   53SOL     OW  523   1.287   0.400   0.953
   53SOL    HW1  524   1.202   0.356   0.959
   53SOL    HW2  525   1.345   0.347   1.007
   54SOL     OW  526   1.575   1.679   0.343
   54SOL    HW1  527   1.670   1.687   0.341
   54SOL    HW2  528   1.548   1.677   0.251
   55SOL     OW  529   0.761   0.627   1.439
   55SOL    HW1  530   0.752   0.589   1.527
   55SOL    HW2  531   0.755   0.551   1.380
   56SOL     OW  532   1.391   0.487   1.674
   56SOL    HW1  533   1.400   0.526   1.762
   56SOL    HW2  534   1.437   0.404   1.680
   57SOL     OW  535   0.949   0.874   1.586
   57SOL    HW1  536   1.003   0.809   1.541
   57SOL    HW2  537   0.899   0.916   1.515
   58SOL     OW  538   1.016   0.404   1.208
   58SOL    HW1  539   0.927   0.421   1.238
   58SOL    HW2  540   1.007   0.382   1.116
   59SOL     OW  541   1.067   0.707   0.418
   59SOL    HW1  542   1.088   0.705   0.511
   59SOL    HW2  543   0.980   0.667   0.412
   60SOL     OW  544   0.042   0.822   0.768
   60SOL    HW1  545   0.104   0.812   0.841
   60SOL    HW2  546   0.091   0.871   0.702
   61SOL     OW  547   0.111   1.861   1.590
   61SOL    HW1  548   0.113   1.836   1.682
   61SOL    HW2  549   0.057   1.793   1.548
   62SOL     OW  550   0.878   0.373   0.213
   62SOL    HW1  551   0.935   0.409   0.144
   62SOL    HW2  552   0.861   0.283   0.185
   63SOL     OW  553   1.687   0.567   1.837
   63SOL    HW1  554   1.664   0.644   1.785
   63SOL    HW2  555   1.707   0.500   1.772
   64SOL     OW  556   1.390   1.150   0.542
   64SOL    HW1  557   1.471   1.142   0.491
   64SOL    HW2  558   1.336   1.211   0.491
   65SOL     OW  559   0.505   0.231   0.918
   65SOL    HW1  560   0.544   0.244   1.005
   65SOL    HW2  561   0.520   0.314   0.873
   66SOL     OW  562   0.993   1.443   0.478
   66SOL    HW1  563   0.971   1.520   0.426
   66SOL    HW2  564   0.968   1.466   0.568
   67SOL     OW  565   0.367   1.808   0.893
   67SOL    HW1  566   0.404   1.720   0.898
   67SOL    HW2  567   0.436   1.865   0.928
   68SOL     OW  568   1.803   1.032   0.890
   68SOL    HW1  569   1.758   1.021   0.806
   68SOL    HW2  570   1.732   1.046   0.953
   69SOL     OW  571   1.211   1.541   1.515
   69SOL    HW1  572   1.202   1.472   1.581
   69SOL    HW2  573   1.153   1.514   1.444
   70SOL     OW  574   0.296   0.988   0.229
   70SOL    HW1  575   0.388   0.978   0.205
   70SOL    HW2  576   0.257   0.902   0.214
   71SOL     OW  577   1.484   0.774   0.711
   71SOL    HW1  578   1.486   0.734   0.798
   71SOL    HW2  579   1.562   0.830   0.709
   72SOL     OW  580   0.481   1.285   1.746
   72SOL    HW1  581   0.458   1.284   1.653
   72SOL    HW2  582   0.397   1.282   1.792
   73SOL     OW  583   1.127   1.768   0.221
   73SOL    HW1  584   1.060   1.727   0.276
   73SOL    HW2  585   1.157   1.698   0.164
   74SOL     OW  586   0.212   0.286   1.508
   74SOL    HW1  587   0.175   0.372   1.488
   74SOL    HW2  588   0.219   0.285   1.603
   75SOL     OW  589   1.637   1.429   0.109
   75SOL    HW1  590   1.587   1.510   0.104
   75SOL    HW2  591   1.573   1.360   0.094
   76SOL     OW  592   0.488   1.690   0.375
   76SOL    HW1  593   0.531   1.771   0.404
   76SOL    HW2  594   0.465   1.707   0.283
   77SOL     OW  595   1.419   0.131   0.406
   77SOL    HW1  596   1.413   0.064   0.337
   77SOL    HW2  597   1.498   0.109   0.455
   78SOL     OW  598   0.208   1.762   1.198
   78SOL    HW1  599   0.269   1.689   1.209
   78SOL    HW2  600   0.168   1.747   1.112
   79SOL     OW  601   0.950   1.705   0.896
   79SOL    HW1  602   1.033   1.661   0.913
   79SOL    HW2  603   0.910   1.654   0.826
   80SOL     OW  604   0.402   0.678   0.473
   80SOL    HW1  605   0.418   0.585   0.488
   80SOL    HW2  606   0.308   0.689   0.487
   81SOL     OW  607   1.499   0.222   1.712
   81SOL    HW1  608   1.540   0.215   1.798
   81SOL    HW2  609   1.407   0.201   1.728
   82SOL     OW  610   0.647   0.141   0.106
   82SOL    HW1  611   0.741   0.123   0.113
   82SOL    HW2  612   0.627   0.131   0.013
   83SOL     OW  613   0.790   0.280   1.785
   83SOL    HW1  614   0.874   0.238   1.771
   83SOL    HW2  615   0.741   0.218   1.840
   84SOL     OW  616   0.867   1.526   1.194
   84SOL    HW1  617   0.849   1.480   1.112
   84SOL    HW2  618   0.936   1.475   1.236
   85SOL     OW  619   1.345   0.593   1.424
   85SOL    HW1  620   1.375   0.566   1.511
   85SOL    HW2  621   1.381   0.681   1.413
   86SOL     OW  622   0.815   1.371   0.957
   86SOL    HW1  623   0.903   1.370   0.919
   86SOL    HW2  624   0.756   1.384   0.882
   87SOL     OW  625   0.940   0.515   0.892
   87SOL    HW1  626   0.909   0.511   0.801
   87SOL    HW2  627   0.971   0.427   0.911
   88SOL     OW  628   0.573   0.072   0.487
   88SOL    HW1  629   0.497   0.063   0.544
   88SOL    HW2  630   0.544   0.132   0.418
   89SOL     OW  631   1.440   1.250   0.042
   89SOL    HW1  632   1.457   1.172   0.095
   89SOL    HW2  633   1.350   1.275   0.064
   90SOL     OW  634   0.324   0.045   0.161
   90SOL    HW1  635   0.356   0.117   0.215
   90SOL    HW2  636   0.236   0.027   0.196
   91SOL     OW  637   0.958   0.277   0.458
   91SOL    HW1  638   0.927   0.312   0.375
   91SOL    HW2  639   1.054   0.286   0.454
   92SOL     OW  640   1.085   0.676   1.451
   92SOL    HW1  641   1.054   0.602   1.503
   92SOL    HW2  642   1.177   0.656   1.432
   93SOL     OW  643   1.206   1.587   0.808
   93SOL    HW1  644   1.223   1.647   0.735
   93SOL    HW2  645   1.262   1.619   0.878
   94SOL     OW  646   0.484   1.151   0.714
   94SOL    HW1  647   0.413   1.132   0.776
   94SOL    HW2  648   0.443   1.144   0.628
   95SOL     OW  649   1.249   1.790   0.621
   95SOL    HW1  650   1.302   1.855   0.574
   95SOL    HW2  651   1.178   1.842   0.661
   96SOL     OW  652   1.026   0.530   0.031
   96SOL    HW1  653   0.955   0.591   0.052
   96SOL    HW2  654   1.088   0.540   0.103
   97SOL     OW  655   0.119   0.526   1.401
   97SOL    HW1  656   0.200   0.545   1.352
   97SOL    HW2  657   0.110   0.599   1.462
   98SOL     OW  658   0.574   0.234   1.188
   98SOL    HW1  659   0.607   0.154   1.229
   98SOL    HW2  660   0.481   0.236   1.212
   99SOL     OW  661   0.872   0.474   0.636
   99SOL    HW1  662   0.831   0.529   0.569
   99SOL    HW2  663   0.898   0.395   0.588
  100SOL     OW  664   1.015   0.026   0.757
  100SOL    HW1  665   0.953   0.028   0.684
  100SOL    HW2  666   1.036   5.072   0.769
  101SOL     OW  667   1.430   1.149   0.852
  101SOL    HW1  668   1.361   1.083   0.860
  101SOL    HW2  669   1.443   1.158   0.757
  102SOL     OW  670   1.463   0.622   0.945
  102SOL    HW1  671   1.400   0.550   0.957
  102SOL    HW2  672   1.520   0.616   1.022
  103SOL     OW  673   1.826   0.793   0.433
  103SOL    HW1  674   1.893   0.745   0.480
  103SOL    HW2  675   1.826   0.755   0.345
  104SOL     OW  676   0.456   1.456   0.141
  104SOL    HW1  677   0.404   1.418   0.212
  104SOL    HW2  678   0.441   1.399   0.066
  105SOL     OW  679   1.704   1.270   0.626
  105SOL    HW1  680   1.796   1.258   0.649
  105SOL    HW2  681   1.682   1.357   0.658
  106SOL     OW  682   1.366   0.531   0.044
  106SOL    HW1  683   1.309   0.539   0.120
  106SOL    HW2  684   1.420   0.454   0.061
  107SOL     OW  685   0.480   0.248   0.290
  107SOL    HW1  686   0.542   0.209   0.229
  107SOL    HW2  687   0.461   0.335   0.254
  108SOL     OW  688   1.729   1.244   1.529
  108SOL    HW1  689   1.818   1.210   1.517
  108SOL    HW2  690   1.741   1.332   1.565
  109SOL     OW  691   1.043   1.361   1.339
  109SOL    HW1  692   0.965   1.326   1.381
  109SOL    HW2  693   1.115   1.311   1.376
  110SOL     OW  694   1.602   1.637   1.668
  110SOL    HW1  695   1.595   1.675   1.581
  110SOL    HW2  696   1.679   1.581   1.664
  111SOL     OW  697   1.149   1.242   1.107
  111SOL    HW1  698   1.089   1.278   1.172
  111SOL    HW2  699   1.117   1.275   1.023
  112SOL     OW  700   1.605   1.090   1.073
  112SOL    HW1  701   1.596   1.157   1.142
  112SOL    HW2  702   1.536   1.112   1.010
  113SOL     OW  703   0.878   0.173   1.382
  113SOL    HW1  704   0.899   0.156   1.290
  113SOL    HW2  705   0.962   0.193   1.422
  114SOL     OW  706   0.977   1.112   1.720
  114SOL    HW1  707   0.886   1.127   1.747
  114SOL    HW2  708   0.973   1.032   1.667
  115SOL     OW  709   0.732   1.060   0.396
  115SOL    HW1  710   0.718   1.028   0.485
  115SOL    HW2  711   0.807   1.009   0.364
  116SOL     OW  712   0.405   0.852   1.264
  116SOL    HW1  713   0.474   0.862   1.330
  116SOL    HW2  714   0.382   0.759   1.267
  117SOL     OW  715   1.268   0.358   1.302
  117SOL    HW1  716   1.298   0.441   1.340
  117SOL    HW2  717   1.181   0.378   1.268
  118SOL     OW  718   0.098   1.595   1.397
  118SOL    HW1  719   0.100   1.665   1.332
  118SOL    HW2  720   0.188   1.565   1.404
  119SOL     OW  721   0.359   1.129   0.467
  119SOL    HW1  722   0.344   1.214   0.427
  119SOL    HW2  723   0.358   1.067   0.394
  120SOL     OW  724   0.547   0.499   0.851
  120SOL    HW1  725   0.557   0.556   0.775
  120SOL    HW2  726   0.609   0.534   0.915
  121SOL     OW  727   1.242   1.352   0.403
  121SOL    HW1  728   1.297   1.422   0.439
  121SOL    HW2  729   1.154   1.371   0.437
  122SOL     OW  730   1.311   1.470   1.144
  122SOL    HW1  731   1.359   1.477   1.226
  122SOL    HW2  732   1.261   1.388   1.152
  123SOL     OW  733   1.587   0.615   0.505
  123SOL    HW1  734   1.526   0.669   0.554
  123SOL    HW2  735   1.654   0.676   0.473
  124SOL     OW  736   0.355   1.518   1.320
  124SOL    HW1  737   0.352   1.471   1.237
  124SOL    HW2  738   0.445   1.549   1.327
  125SOL     OW  739   0.456   0.727   1.629
  125SOL    HW1  740   0.503   0.778   1.563
  125SOL    HW2  741   0.515   0.654   1.649
  126SOL     OW  742   1.623   0.792   1.700
  126SOL    HW1  743   1.535   0.829   1.691
  126SOL    HW2  744   1.673   0.830   1.627
  127SOL     OW  745   1.014   0.122   1.732
  127SOL    HW1  746   1.050   0.152   1.649
  127SOL    HW2  747   1.003   0.027   1.722
  128SOL     OW  748   0.462   0.025   1.792
  128SOL    HW1  749   0.389   5.103   1.809
  128SOL    HW2  750   0.423   0.112   1.797
  129SOL     OW  751   0.581   0.880   1.045
  129SOL    HW1  752   0.625   0.965   1.046
  129SOL    HW2  753   0.521   0.882   1.119
  130SOL     OW  754   1.301   0.853   0.998
  130SOL    HW1  755   1.212   0.823   0.980
  130SOL    HW2  756   1.356   0.777   0.981
  131SOL     OW  757   1.189   0.526   0.253
  131SOL    HW1  758   1.208   0.451   0.309
  131SOL    HW2  759   1.153   0.592   0.312
  132SOL     OW  760   0.305   0.218   1.241
  132SOL    HW1  761   0.270   0.232   1.329
  132SOL    HW2  762   0.259   0.140   1.209
  133SOL     OW  763   0.024   1.347   1.294
  133SOL    HW1  764   0.054   1.279   1.354
  133SOL    HW2  765   0.038   1.429   1.341
  134SOL     OW  766   0.704   0.627   1.035
  134SOL    HW1  767   0.785   0.629   0.984
  134SOL    HW2  768   0.671   0.716   1.030
  135SOL     OW  769   1.755   0.967   1.873
  135SOL    HW1  770   1.712   0.898   1.824
  135SOL    HW2  771   1.691   0.992   1.940
  136SOL     OW  772   0.349   0.053   0.653
  136SOL    HW1  773   0.326   0.142   0.680
  136SOL    HW2  774   0.390   0.014   0.730
  137SOL     OW  775   1.608   0.389   0.342
  137SOL    HW1  776   1.642   0.327   0.407
  137SOL    HW2  777   1.589   0.468   0.392
  138SOL     OW  778   1.032   0.758   0.968
  138SOL    HW1  779   1.010   0.768   1.060
  138SOL    HW2  780   1.007   0.668   0.947
  139SOL     OW  781   0.978   1.558   1.748
  139SOL    HW1  782   0.952   1.609   1.672
  139SOL    HW2  783   1.017   1.478   1.711
  140SOL     OW  784   1.831   1.494   1.596
  140SOL    HW1  785   1.859   1.524   1.510
  140SOL    HW2  786   1.909   1.503   1.651
  141SOL     OW  787   0.366   0.913   1.814
  141SOL    HW1  788   0.439   0.937   1.870
  141SOL    HW2  789   0.401   0.845   1.756
  142SOL     OW  790   1.439   0.280   0.144
  142SOL    HW1  791   1.419   0.188   0.161
  142SOL    HW2  792   1.488   0.309   0.221
  143SOL     OW  793   1.272   0.800   0.023
  143SOL    HW1  794   1.319   0.717   0.012
  143SOL    HW2  795   1.307   0.855   5.113
  144SOL     OW  796   1.069   1.356   0.869
  144SOL    HW1  797   1.081   1.284   0.808
  144SOL    HW2  798   1.123   1.427   0.833
  145SOL     OW  799   0.315   0.822   0.933
  145SOL    HW1  800   0.408   0.840   0.944
  145SOL    HW2  801   0.305   0.730   0.960
  146SOL     OW  802   0.327   0.552   1.004
  146SOL    HW1  803   0.276   0.472   0.995
  146SOL    HW2  804   0.403   0.538   0.946
  147SOL     OW  805   1.116   0.462   1.644
  147SOL    HW1  806   1.079   0.474   1.731
  147SOL    HW2  807   1.210   0.476   1.655
  148SOL     OW  808   1.116   0.232   1.503
  148SOL    HW1  809   1.112   0.315   1.549
  148SOL    HW2  810   1.181   0.245   1.435
  149SOL     OW  811   0.008   1.328   0.231
  149SOL    HW1  812   5.241   1.292   0.152
  149SOL    HW2  813   0.011   1.254   0.292
  150SOL     OW  814   0.096   1.765   0.930
  150SOL    HW1  815   0.067   1.713   0.855
  150SOL    HW2  816   0.186   1.789   0.909
  151SOL     OW  817   0.509   1.570   0.906
  151SOL    HW1  818   0.576   1.637   0.917
  151SOL    HW2  819   0.547   1.506   0.846
  152SOL     OW  820   0.946   0.766   1.228
  152SOL    HW1  821   1.009   0.743   1.297
  152SOL    HW2  822   0.862   0.732   1.259
  153SOL     OW  823   0.012   0.628   1.138
  153SOL    HW1  824   0.089   0.599   1.089
  153SOL    HW2  825   0.020   0.585   1.223
  154SOL     OW  826   0.207   0.519   1.725
  154SOL    HW1  827   0.302   0.514   1.722
  154SOL    HW2  828   0.185   0.597   1.675
  155SOL     OW  829   1.387   0.921   1.648
  155SOL    HW1  830   1.405   1.015   1.643
  155SOL    HW2  831   1.382   0.893   1.556
  156SOL     OW  832   0.825   0.589   0.379
  156SOL    HW1  833   0.828   0.511   0.324
  156SOL    HW2  834   0.744   0.633   0.354
  157SOL     OW  835   1.635   0.605   1.159
  157SOL    HW1  836   1.618   0.545   1.231
  157SOL    HW2  837   1.727   0.593   1.138
  158SOL     OW  838   0.277   1.554   1.719
  158SOL    HW1  839   0.224   1.613   1.773
  158SOL    HW2  840   0.260   1.467   1.754
  159SOL     OW  841   0.742   0.446   1.236
  159SOL    HW1  842   0.683   0.372   1.223
  159SOL    HW2  843   0.721   0.507   1.165
  160SOL     OW  844   0.876   1.694   1.517
  160SOL    HW1  845   0.863   1.637   1.441
  160SOL    HW2  846   0.895   1.780   1.480
  161SOL     OW  847   0.449   0.496   0.174
  161SOL    HW1  848   0.508   0.562   0.212
  161SOL    HW2  849   0.364   0.540   0.170
  162SOL     OW  850   0.132   1.157   1.468
  162SOL    HW1  851   0.146   1.115   1.553
  162SOL    HW2  852   0.138   1.085   1.405
  163SOL     OW  853   1.296   1.032   1.205
  163SOL    HW1  854   1.305   0.970   1.133
  163SOL    HW2  855   1.245   1.104   1.168
  164SOL     OW  856   1.293   0.846   0.300
  164SOL    HW1  857   1.223   0.800   0.348
  164SOL    HW2  858   1.283   0.816   0.209
  165SOL     OW  859   1.761   1.730   1.153
  165SOL    HW1  860   1.832   1.752   1.093
  165SOL    HW2  861   1.742   1.638   1.135
  166SOL     OW  862   1.246   1.729   1.072
  166SOL    HW1  863   1.334   1.763   1.055
  166SOL    HW2  864   1.261   1.641   1.106
  167SOL     OW  865   0.074   1.144   1.075
  167SOL    HW1  866   0.052   1.211   1.140
  167SOL    HW2  867   0.003   1.149   1.011
  168SOL     OW  868   0.693   1.691   1.738
  168SOL    HW1  869   0.633   1.764   1.730
  168SOL    HW2  870   0.759   1.706   1.670
  169SOL     OW  871   0.917   0.113   0.124
  169SOL    HW1  872   1.001   0.149   0.094
  169SOL    HW2  873   0.940   0.031   0.168
  170SOL     OW  874   1.729   0.207   0.507
  170SOL    HW1  875   1.793   0.158   0.455
  170SOL    HW2  876   1.693   0.143   0.568
  171SOL     OW  877   1.386   1.567   0.510
  171SOL    HW1  878   1.447   1.605   0.446
  171SOL    HW2  879   1.334   1.641   0.541
  172SOL     OW  880   0.134   1.761   1.847
  172SOL    HW1  881   0.076   1.710   1.904
  172SOL    HW2  882   0.191   1.809   1.908
  173SOL     OW  883   1.274   0.939   0.663
  173SOL    HW1  884   1.349   0.880   0.678
  173SOL    HW2  885   1.309   1.009   0.609
  174SOL     OW  886   0.791   1.279   1.420
  174SOL    HW1  887   0.763   1.328   1.498
  174SOL    HW2  888   0.717   1.287   1.359
  175SOL     OW  889   0.705   1.600   0.170
  175SOL    HW1  890   0.683   1.665   0.103
  175SOL    HW2  891   0.632   1.539   0.170
  176SOL     OW  892   1.611   1.734   1.399
  176SOL    HW1  893   1.664   1.733   1.319
  176SOL    HW2  894   1.596   1.827   1.418
  177SOL     OW  895   1.884   0.134   0.956
  177SOL    HW1  896   1.884   0.038   0.965
  177SOL    HW2  897   1.793   0.155   0.933
  178SOL     OW  898   0.271   0.306   0.720
  178SOL    HW1  899   0.187   0.348   0.698
  178SOL    HW2  900   0.276   0.311   0.815
  179SOL     OW  901   1.223   1.577   0.042
  179SOL    HW1  902   1.212   1.485   0.068
  179SOL    HW2  903   1.143   1.598   5.155
  180SOL     OW  904   0.825   1.011   1.385
  180SOL    HW1  905   0.866   1.003   1.299
  180SOL    HW2  906   0.818   1.106   1.399
  181SOL     OW  907   0.935   0.920   0.289
  181SOL    HW1  908   0.983   0.938   0.208
  181SOL    HW2  909   0.989   0.854   0.334
  182SOL     OW  910   1.479   1.664   0.074
  182SOL    HW1  911   1.390   1.632   0.061
  182SOL    HW2  912   1.506   1.693   5.147
  183SOL     OW  913   0.371   1.301   1.500
  183SOL    HW1  914   0.369   1.379   1.445
  183SOL    HW2  915   0.290   1.254   1.478
  184SOL     OW  916   1.592   1.287   1.275
  184SOL    HW1  917   1.648   1.263   1.349
  184SOL    HW2  918   1.536   1.357   1.309
  185SOL     OW  919   1.076   1.122   0.733
  185SOL    HW1  920   1.002   1.072   0.768
  185SOL    HW2  921   1.138   1.056   0.703
  186SOL     OW  922   1.036   0.255   0.945
  186SOL    HW1  923   1.024   0.200   0.868
  186SOL    HW2  924   1.017   0.198   1.019
  187SOL     OW  925   0.635   1.486   0.490
  187SOL    HW1  926   0.674   1.436   0.418
  187SOL    HW2  927   0.578   1.549   0.447
  188SOL     OW  928   1.750   0.389   1.396
  188SOL    HW1  929   1.822   0.452   1.396
  188SOL    HW2  930   1.779   0.321   1.335
  189SOL     OW  931   0.274   1.353   0.322
  189SOL    HW1  932   0.193   1.346   0.271
  189SOL    HW2  933   0.248   1.396   0.403
  190SOL     OW  934   0.148   1.047   1.722
  190SOL    HW1  935   0.073   0.991   1.742
  190SOL    HW2  936   0.223   1.000   1.758
  191SOL     OW  937   0.670   0.240   1.536
  191SOL    HW1  938   0.742   0.226   1.475
  191SOL    HW2  939   0.712   0.272   1.616
  192SOL     OW  940   0.038   0.468   0.058
  192SOL    HW1  941   0.043   0.383   0.102
  192SOL    HW2  942   0.050   0.448   5.125
  193SOL     OW  943   1.414   0.858   1.384
  193SOL    HW1  944   1.360   0.915   1.329
  193SOL    HW2  945   1.501   0.863   1.346
  194SOL     OW  946   0.054   0.209   0.158
  194SOL    HW1  947   0.072   0.264   0.234
  194SOL    HW2  948   0.048   0.120   0.192
  195SOL     OW  949   1.186   1.318   0.129
  195SOL    HW1  950   1.091   1.325   0.120
  195SOL    HW2  951   1.202   1.316   0.223
  196SOL     OW  952   0.612   0.848   1.440
  196SOL    HW1  953   0.675   0.919   1.428
  196SOL    HW2  954   0.666   0.768   1.437
  197SOL     OW  955   1.503   1.807   1.015
  197SOL    HW1  956   1.528   1.876   0.953
  197SOL    HW2  957   1.586   1.779   1.053
  198SOL     OW  958   0.720   0.551   1.704
  198SOL    HW1  959   0.770   0.615   1.755
  198SOL    HW2  960   0.743   0.467   1.742
  199SOL     OW  961   1.463   1.184   1.614
  199SOL    HW1  962   1.456   1.206   1.707
  199SOL    HW2  963   1.553   1.208   1.591
  200SOL     OW  964   0.371   1.764   1.572
  200SOL    HW1  965   0.283   1.801   1.560
  200SOL    HW2  966   0.356   1.679   1.613
  201SOL     OW  967   1.652   0.877   1.249
  201SOL    HW1  968   1.653   0.793   1.203
  201SOL    HW2  969   1.642   0.942   1.180
  202SOL     OW  970   1.229   0.327   0.437
  202SOL    HW1  971   1.295   0.258   0.431
  202SOL    HW2  972   1.245   0.367   0.522
  203SOL     OW  973   0.584   0.715   0.680
  203SOL    HW1  974   0.625   0.801   0.670
  203SOL    HW2  975   0.519   0.711   0.610
  204SOL     OW  976   1.736   0.357   1.666
  204SOL    HW1  977   1.744   0.372   1.572
  204SOL    HW2  978   1.659   0.301   1.675
  205SOL     OW  979   1.751   0.927   1.501
  205SOL    HW1  980   1.738   1.021   1.512
  205SOL    HW2  981   1.725   0.910   1.410
  206SOL     OW  982   0.919   1.372   0.088
  206SOL    HW1  983   0.863   1.359   0.164
  206SOL    HW2  984   0.902   1.463   0.061
  207SOL     OW  985   0.674   1.784   0.916
  207SOL    HW1  986   0.660   1.878   0.906
  207SOL    HW2  987   0.769   1.775   0.919
  208SOL     OW  988   0.877   0.976   0.866
  208SOL    HW1  989   0.928   0.904   0.903
  208SOL    HW2  990   0.833   1.015   0.941
  209SOL     OW  991   1.064   0.977   0.048
  209SOL    HW1  992   1.112   1.060   0.045
  209SOL    HW2  993   1.133   0.910   0.041
  210SOL     OW  994   1.826   1.557   0.840
  210SOL    HW1  995   1.750   1.547   0.783
  210SOL    HW2  996   1.802   1.510   0.920
  211SOL     OW  997   0.224   1.293   1.839
  211SOL    HW1  998   0.195   1.212   1.799
  211SOL    HW2  999   0.168   1.304   1.916
  212SOL     OW 1000   0.099   1.228   0.698
  212SOL    HW1 1001   0.164   1.175   0.745
  212SOL    HW2 1002   0.148   1.271   0.629
  213SOL     OW 1003   0.695   1.424   1.632
  213SOL    HW1 1004   0.618   1.385   1.674
  213SOL    HW2 1005   0.699   1.513   1.667
  214SOL     OW 1006   1.833   0.194   1.232
  214SOL    HW1 1007   1.761   0.137   1.205
  214SOL    HW2 1008   1.887   0.203   1.154
  215SOL     OW 1009   0.437   0.417   0.520
  215SOL    HW1 1010   0.450   0.347   0.457
  215SOL    HW2 1011   0.391   0.376   0.593
  216SOL     OW 1012   1.702   1.472   1.078
  216SOL    HW1 1013   1.621   1.452   1.030
  216SOL    HW2 1014   1.707   1.405   1.146
  217SOL     OW 1015   0.355   0.585   1.281
  217SOL    HW1 1016   0.410   0.524   1.330
  217SOL    HW2 1017   0.366   0.559   1.189
  218SOL     OW 1018   0.842   1.596   0.672
  218SOL    HW1 1019   0.828   1.674   0.617
  218SOL    HW2 1020   0.766   1.541   0.654
  219SOL     OW 1021   1.450   0.257   1.118
  219SOL    HW1 1022   1.503   0.184   1.149
  219SOL    HW2 1023   1.395   0.281   1.192
  220SOL     OW 1024   0.957   0.072   1.132
  220SOL    HW1 1025   0.895   0.016   1.085
  220SOL    HW2 1026   1.004   0.011   1.190
  221SOL     OW 1027   0.792   1.318   0.326
  221SOL    HW1 1028   0.766   1.229   0.350
  221SOL    HW2 1029   0.865   1.338   0.385
  222SOL     OW 1030   0.620   1.580   1.292
  222SOL    HW1 1031   0.613   1.670   1.323
  222SOL    HW2 1032   0.708   1.574   1.254
  223SOL     OW 1033   1.363   5.136   0.166
  223SOL    HW1 1034   1.382   5.060   0.111
  223SOL    HW2 1035   1.270   5.126   0.188
  224SOL     OW 1036   1.248   0.443   0.685
  224SOL    HW1 1037   1.207   0.529   0.675
  224SOL    HW2 1038   1.270   0.438   0.778
  225SOL     OW 1039   1.632   0.230   0.889
  225SOL    HW1 1040   1.569   0.238   0.961
  225SOL    HW2 1041   1.627   0.314   0.844
  226SOL     OW 1042   0.044   1.074   0.351
  226SOL    HW1 1043   0.131   1.065   0.312
  226SOL    HW2 1044   5.265   1.005   0.311
  227SOL     OW 1045   0.907   1.666   0.346
  227SOL    HW1 1046   0.833   1.643   0.289
  227SOL    HW2 1047   0.874   1.738   0.400
  228SOL     OW 1048   0.211   0.599   2.023
  228SOL    HW1 1049   0.163   0.543   2.084
  228SOL    HW2 1050   0.164   0.591   1.940
  229SOL     OW 1051   0.196   0.321   2.859
  229SOL    HW1 1052   0.245   0.279   2.930
  229SOL    HW2 1053   0.115   0.270   2.853
  230SOL     OW 1054   0.004   0.395   2.534
  230SOL    HW1 1055   5.189   0.431   2.534
  230SOL    HW2 1056   5.264   0.300   2.540
  231SOL     OW 1057   0.594   1.311   3.087
  231SOL    HW1 1058   0.516   1.313   3.031
  231SOL    HW2 1059   0.608   1.402   3.112
  232SOL     OW 1060   1.585   1.517   2.564
  232SOL    HW1 1061   1.540   1.489   2.643
  232SOL    HW2 1062   1.517   1.519   2.497
  233SOL     OW 1063   1.130   0.709   2.549
  233SOL    HW1 1064   1.178   0.791   2.537
  233SOL    HW2 1065   1.082   0.721   2.631
  234SOL     OW 1066   1.804   0.585   2.076
  234SOL    HW1 1067   1.769   0.588   1.987
  234SOL    HW2 1068   1.755   0.514   2.118
  235SOL     OW 1069   0.730   1.129   2.924
  235SOL    HW1 1070   0.679   1.169   2.994
  235SOL    HW2 1071   0.767   1.203   2.875
  236SOL     OW 1072   0.898   0.743   3.679
  236SOL    HW1 1073   0.917   0.812   3.742
  236SOL    HW2 1074   0.909   0.784   3.593
  237SOL     OW 1075   0.678   0.981   2.511
  237SOL    HW1 1076   0.747   0.981   2.577
  237SOL    HW2 1077   0.614   1.045   2.542
  238SOL     OW 1078   0.720   1.158   3.701
  238SOL    HW1 1079   0.774   1.230   3.733
  238SOL    HW2 1080   0.644   1.201   3.661
  239SOL     OW 1081   0.381   1.404   2.934
  239SOL    HW1 1082   0.288   1.414   2.914
  239SOL    HW2 1083   0.425   1.462   2.872
  240SOL     OW 1084   1.449   1.490   3.241
  240SOL    HW1 1085   1.502   1.568   3.253
  240SOL    HW2 1086   1.375   1.501   3.301
  241SOL     OW 1087   0.457   0.414   3.344
  241SOL    HW1 1088   0.536   0.363   3.362
  241SOL    HW2 1089   0.387   0.349   3.344
  242SOL     OW 1090   1.618   0.468   2.604
  242SOL    HW1 1091   1.597   0.506   2.518
  242SOL    HW2 1092   1.573   0.524   2.667
  243SOL     OW 1093   0.275   1.710   2.338
  243SOL    HW1 1094   0.295   1.786   2.393
  243SOL    HW2 1095   0.337   1.717   2.265
  244SOL     OW 1096   1.132   1.332   3.556
  244SOL    HW1 1097   1.181   1.321   3.638
  244SOL    HW2 1098   1.079   1.252   3.549
  245SOL     OW 1099   0.197   1.469   2.429
  245SOL    HW1 1100   0.232   1.552   2.396
  245SOL    HW2 1101   0.137   1.494   2.499
  246SOL     OW 1102   0.249   1.090   2.721
  246SOL    HW1 1103   0.268   0.997   2.735
  246SOL    HW2 1104   0.204   1.117   2.801
  247SOL     OW 1105   0.571   1.826   3.262
  247SOL    HW1 1106   0.498   1.802   3.319
  247SOL    HW2 1107   0.611   1.902   3.304
  248SOL     OW 1108   0.563   0.986   2.014
  248SOL    HW1 1109   0.617   1.028   1.947
  248SOL    HW2 1110   0.601   1.015   2.097
  249SOL     OW 1111   1.571   0.098   3.323
  249SOL    HW1 1112   1.620   0.171   3.286
  249SOL    HW2 1113   1.540   0.130   3.408
  250SOL     OW 1114   0.119   0.615   2.422
  250SOL    HW1 1115   0.083   0.540   2.470
  250SOL    HW2 1116   0.086   0.691   2.469
  251SOL     OW 1117   1.830   1.760   2.195
  251SOL    HW1 1118   1.829   1.764   2.291
  251SOL    HW2 1119   1.868   1.844   2.168
  252SOL     OW 1120   5.257   1.598   2.008
  252SOL    HW1 1121   0.005   1.508   2.035
  252SOL    HW2 1122   5.162   1.602   2.007
  253SOL     OW 1123   1.692   0.923   2.509
  253SOL    HW1 1124   1.776   0.882   2.486
  253SOL    HW2 1125   1.672   0.979   2.434
  254SOL     OW 1126   1.654   1.110   2.296
  254SOL    HW1 1127   1.738   1.099   2.252
  254SOL    HW2 1128   1.671   1.173   2.366
  255SOL     OW 1129   0.161   0.732   3.433
  255SOL    HW1 1130   0.254   0.756   3.435
  255SOL    HW2 1131   0.116   0.814   3.412
  256SOL     OW 1132   0.624   1.399   2.586
  256SOL    HW1 1133   0.579   1.315   2.592
  256SOL    HW2 1134   0.608   1.428   2.496
  257SOL     OW 1135   1.260   1.217   3.280
  257SOL    HW1 1136   1.288   1.150   3.218
  257SOL    HW2 1137   1.326   1.215   3.350
  258SOL     OW 1138   0.847   0.031   2.391
  258SOL    HW1 1139   0.881   0.116   2.363
  258SOL    HW2 1140   0.752   0.041   2.388
  259SOL     OW 1141   0.148   0.956   3.143
  259SOL    HW1 1142   0.236   0.922   3.127
  259SOL    HW2 1143   0.125   1.002   3.063
  260SOL     OW 1144   1.534   1.022   2.061
  260SOL    HW1 1145   1.467   0.960   2.091
  260SOL    HW2 1146   1.575   1.054   2.141
  261SOL     OW 1147   1.157   1.815   3.498
  261SOL    HW1 1148   1.172   1.882   3.432
  261SOL    HW2 1149   1.186   1.733   3.457
  262SOL     OW 1150   0.353   0.264   3.715
  262SOL    HW1 1151   0.393   0.340   3.756
  262SOL    HW2 1152   0.271   0.251   3.764
  263SOL     OW 1153   1.464   1.413   2.785
  263SOL    HW1 1154   1.404   1.436   2.857
  263SOL    HW2 1155   1.443   1.322   2.764
  264SOL     OW 1156   1.661   1.754   2.432
  264SOL    HW1 1157   1.620   1.727   2.350
  264SOL    HW2 1158   1.642   1.682   2.493
  265SOL     OW 1159   0.576   0.699   2.135
  265SOL    HW1 1160   0.584   0.788   2.099
  265SOL    HW2 1161   0.510   0.707   2.204
  266SOL     OW 1162   1.281   0.404   2.816
  266SOL    HW1 1163   1.196   0.361   2.820
  266SOL    HW2 1164   1.339   0.348   2.868
  267SOL     OW 1165   1.571   1.669   2.179
  267SOL    HW1 1166   1.662   1.697   2.169
  267SOL    HW2 1167   1.540   1.654   2.089
  268SOL     OW 1168   0.757   0.628   3.303
  268SOL    HW1 1169   0.752   0.588   3.390
  268SOL    HW2 1170   0.753   0.553   3.243
  269SOL     OW 1171   1.394   0.483   3.522
  269SOL    HW1 1172   1.402   0.524   3.608
  269SOL    HW2 1173   1.441   0.400   3.529
  270SOL     OW 1174   0.950   0.875   3.443
  270SOL    HW1 1175   1.004   0.810   3.398
  270SOL    HW2 1176   0.901   0.918   3.373
  271SOL     OW 1177   1.014   0.403   3.069
  271SOL    HW1 1178   0.925   0.420   3.100
  271SOL    HW2 1179   1.004   0.382   2.976
  272SOL     OW 1180   1.055   0.701   2.282
  272SOL    HW1 1181   1.075   0.699   2.376
  272SOL    HW2 1182   0.969   0.659   2.275
  273SOL     OW 1183   0.035   0.825   2.620
  273SOL    HW1 1184   0.090   0.818   2.698
  273SOL    HW2 1185   0.090   0.869   2.555
  274SOL     OW 1186   0.108   1.870   3.458
  274SOL    HW1 1187   0.112   1.841   3.549
  274SOL    HW2 1188   0.045   1.810   3.417
  275SOL     OW 1189   0.865   0.372   2.062
  275SOL    HW1 1190   0.926   0.418   2.004
  275SOL    HW2 1191   0.814   0.317   2.003
  276SOL     OW 1192   1.681   0.570   3.699
  276SOL    HW1 1193   1.663   0.647   3.645
  276SOL    HW2 1194   1.705   0.502   3.636
  277SOL     OW 1195   1.392   1.151   2.402
  277SOL    HW1 1196   1.474   1.142   2.353
  277SOL    HW2 1197   1.340   1.214   2.351
  278SOL     OW 1198   0.500   0.239   2.782
  278SOL    HW1 1199   0.542   0.250   2.867
  278SOL    HW2 1200   0.517   0.321   2.735
  279SOL     OW 1201   0.997   1.453   2.328
  279SOL    HW1 1202   0.977   1.527   2.272
  279SOL    HW2 1203   0.969   1.480   2.415
  280SOL     OW 1204   0.373   1.819   2.742
  280SOL    HW1 1205   0.416   1.734   2.754
  280SOL    HW2 1206   0.439   1.883   2.767
  281SOL     OW 1207   1.794   1.027   2.751
  281SOL    HW1 1208   1.748   1.018   2.668
  281SOL    HW2 1209   1.724   1.042   2.815
  282SOL     OW 1210   1.207   1.533   3.377
  282SOL    HW1 1211   1.197   1.462   3.440
  282SOL    HW2 1212   1.150   1.509   3.304
  283SOL     OW 1213   0.303   0.930   2.133
  283SOL    HW1 1214   0.378   0.951   2.077
  283SOL    HW2 1215   0.279   0.841   2.109
  284SOL     OW 1216   1.476   0.771   2.573
  284SOL    HW1 1217   1.480   0.728   2.658
  284SOL    HW2 1218   1.556   0.823   2.569
  285SOL     OW 1219   0.478   1.284   3.612
  285SOL    HW1 1220   0.458   1.283   3.518
  285SOL    HW2 1221   0.393   1.282   3.655
  286SOL     OW 1222   1.146   1.776   2.084
  286SOL    HW1 1223   1.066   1.744   2.125
  286SOL    HW2 1224   1.166   1.711   2.017
  287SOL     OW 1225   0.197   0.286   3.355
  287SOL    HW1 1226   0.165   0.372   3.325
  287SOL    HW2 1227   0.201   0.294   3.450
  288SOL     OW 1228   1.627   1.387   1.957
  288SOL    HW1 1229   1.591   1.475   1.945
  288SOL    HW2 1230   1.558   1.328   1.927
  289SOL     OW 1231   0.485   1.750   2.164
  289SOL    HW1 1232   0.532   1.800   2.230
  289SOL    HW2 1233   0.555   1.710   2.111
  290SOL     OW 1234   1.419   0.159   2.266
  290SOL    HW1 1235   1.409   0.101   2.191
  290SOL    HW2 1236   1.513   0.164   2.281
  291SOL     OW 1237   0.197   1.767   3.062
  291SOL    HW1 1238   0.263   1.697   3.064
  291SOL    HW2 1239   0.159   1.761   2.975
  292SOL     OW 1240   0.956   1.703   2.751
  292SOL    HW1 1241   1.043   1.665   2.764
  292SOL    HW2 1242   0.918   1.651   2.680
  293SOL     OW 1243   0.379   0.676   2.339
  293SOL    HW1 1244   0.410   0.586   2.347
  293SOL    HW2 1245   0.286   0.671   2.361
  294SOL     OW 1246   1.498   0.219   3.572
  294SOL    HW1 1247   1.536   0.212   3.659
  294SOL    HW2 1248   1.405   0.198   3.585
  295SOL     OW 1249   0.666   0.107   1.962
  295SOL    HW1 1250   0.697   0.034   2.016
  295SOL    HW2 1251   0.596   0.070   1.909
  296SOL     OW 1252   0.796   0.277   3.652
  296SOL    HW1 1253   0.878   0.231   3.635
  296SOL    HW2 1254   0.745   0.216   3.706
  297SOL     OW 1255   0.866   1.525   3.054
  297SOL    HW1 1256   0.850   1.481   2.971
  297SOL    HW2 1257   0.936   1.475   3.095
  298SOL     OW 1258   1.345   0.594   3.276
  298SOL    HW1 1259   1.376   0.564   3.361
  298SOL    HW2 1260   1.380   0.683   3.267
  299SOL     OW 1261   0.816   1.370   2.812
  299SOL    HW1 1262   0.905   1.371   2.777
  299SOL    HW2 1263   0.760   1.388   2.737
  300SOL     OW 1264   0.933   0.515   2.748
  300SOL    HW1 1265   0.905   0.510   2.657
  300SOL    HW2 1266   0.965   0.427   2.768
  301SOL     OW 1267   0.581   0.063   2.343
  301SOL    HW1 1268   0.503   0.058   2.398
  301SOL    HW2 1269   0.562   0.134   2.282
  302SOL     OW 1270   1.425   1.211   1.888
  302SOL    HW1 1271   1.459   1.141   1.943
  302SOL    HW2 1272   1.342   1.236   1.928
  303SOL     OW 1273   0.320   0.061   2.103
  303SOL    HW1 1274   0.387   0.125   2.126
  303SOL    HW2 1275   0.361   5.114   2.121
  304SOL     OW 1276   0.948   0.272   2.306
  304SOL    HW1 1277   0.918   0.304   2.221
  304SOL    HW2 1278   1.043   0.287   2.305
  305SOL     OW 1279   1.084   0.675   3.310
  305SOL    HW1 1280   1.056   0.600   3.363
  305SOL    HW2 1281   1.175   0.655   3.287
  306SOL     OW 1282   1.210   1.594   2.663
  306SOL    HW1 1283   1.226   1.653   2.589
  306SOL    HW2 1284   1.278   1.615   2.726
  307SOL     OW 1285   0.474   1.163   2.568
  307SOL    HW1 1286   0.403   1.144   2.629
  307SOL    HW2 1287   0.435   1.154   2.481
  308SOL     OW 1288   1.258   1.797   2.477
  308SOL    HW1 1289   1.314   1.858   2.429
  308SOL    HW2 1290   1.190   1.853   2.516
  309SOL     OW 1291   1.028   0.520   1.898
  309SOL    HW1 1292   0.987   0.605   1.880
  309SOL    HW2 1293   1.095   0.539   1.964
  310SOL     OW 1294   0.117   0.527   3.252
  310SOL    HW1 1295   0.199   0.549   3.207
  310SOL    HW2 1296   0.106   0.597   3.316
  311SOL     OW 1297   0.576   0.234   3.051
  311SOL    HW1 1298   0.610   0.148   3.077
  311SOL    HW2 1299   0.483   0.231   3.072
  312SOL     OW 1300   0.869   0.471   2.489
  312SOL    HW1 1301   0.827   0.525   2.423
  312SOL    HW2 1302   0.894   0.391   2.442
  313SOL     OW 1303   1.002   0.023   2.632
  313SOL    HW1 1304   0.945   0.024   2.554
  313SOL    HW2 1305   1.029   5.069   2.640
  314SOL     OW 1306   1.430   1.148   2.713
  314SOL    HW1 1307   1.358   1.085   2.715
  314SOL    HW2 1308   1.450   1.158   2.620
  315SOL     OW 1309   1.464   0.619   2.805
  315SOL    HW1 1310   1.401   0.548   2.818
  315SOL    HW2 1311   1.521   0.614   2.882
  316SOL     OW 1312   1.817   0.786   2.257
  316SOL    HW1 1313   1.885   0.748   2.313
  316SOL    HW2 1314   1.811   0.727   2.182
  317SOL     OW 1315   0.502   1.436   2.023
  317SOL    HW1 1316   0.427   1.409   2.077
  317SOL    HW2 1317   0.493   1.385   1.942
  318SOL     OW 1318   1.708   1.265   2.506
  318SOL    HW1 1319   1.802   1.259   2.524
  318SOL    HW2 1320   1.685   1.355   2.529
  319SOL     OW 1321   1.399   0.580   1.930
  319SOL    HW1 1322   1.341   0.560   2.004
  319SOL    HW2 1323   1.487   0.571   1.965
  320SOL     OW 1324   0.518   0.249   2.150
  320SOL    HW1 1325   0.582   0.214   2.087
  320SOL    HW2 1326   0.491   0.333   2.113
  321SOL     OW 1327   1.729   1.232   3.403
  321SOL    HW1 1328   1.819   1.201   3.390
  321SOL    HW2 1329   1.738   1.323   3.430
  322SOL     OW 1330   1.041   1.359   3.200
  322SOL    HW1 1331   0.962   1.325   3.242
  322SOL    HW2 1332   1.113   1.308   3.237
  323SOL     OW 1333   1.598   1.628   3.541
  323SOL    HW1 1334   1.585   1.669   3.455
  323SOL    HW2 1335   1.676   1.573   3.529
  324SOL     OW 1336   1.151   1.243   2.968
  324SOL    HW1 1337   1.089   1.279   3.033
  324SOL    HW2 1338   1.119   1.277   2.884
  325SOL     OW 1339   1.600   1.087   2.933
  325SOL    HW1 1340   1.594   1.157   2.999
  325SOL    HW2 1341   1.532   1.109   2.869
  326SOL     OW 1342   0.873   0.174   3.244
  326SOL    HW1 1343   0.893   0.154   3.153
  326SOL    HW2 1344   0.958   0.192   3.284
  327SOL     OW 1345   0.978   1.103   3.593
  327SOL    HW1 1346   0.887   1.121   3.615
  327SOL    HW2 1347   0.975   1.027   3.534
  328SOL     OW 1348   0.705   1.059   2.242
  328SOL    HW1 1349   0.690   1.033   2.333
  328SOL    HW2 1350   0.783   1.010   2.216
  329SOL     OW 1351   0.406   0.854   3.124
  329SOL    HW1 1352   0.475   0.865   3.189
  329SOL    HW2 1353   0.384   0.761   3.128
  330SOL     OW 1354   1.264   0.355   3.165
  330SOL    HW1 1355   1.296   0.439   3.198
  330SOL    HW2 1356   1.178   0.375   3.129
  331SOL     OW 1357   0.099   1.586   3.254
  331SOL    HW1 1358   0.099   1.662   3.196
  331SOL    HW2 1359   0.191   1.559   3.258
  332SOL     OW 1360   0.350   1.135   2.321
  332SOL    HW1 1361   0.337   1.217   2.273
  332SOL    HW2 1362   0.343   1.066   2.255
  333SOL     OW 1363   0.545   0.505   2.712
  333SOL    HW1 1364   0.554   0.564   2.637
  333SOL    HW2 1365   0.608   0.538   2.776
  334SOL     OW 1366   1.246   1.353   2.260
  334SOL    HW1 1367   1.302   1.424   2.292
  334SOL    HW2 1368   1.158   1.376   2.291
  335SOL     OW 1369   1.313   1.469   3.005
  335SOL    HW1 1370   1.361   1.474   3.088
  335SOL    HW2 1371   1.262   1.389   3.011
  336SOL     OW 1372   1.584   0.621   2.362
  336SOL    HW1 1373   1.523   0.674   2.414
  336SOL    HW2 1374   1.647   0.684   2.327
  337SOL     OW 1375   0.356   1.515   3.182
  337SOL    HW1 1376   0.355   1.470   3.098
  337SOL    HW2 1377   0.446   1.547   3.190
  338SOL     OW 1378   0.441   0.738   3.481
  338SOL    HW1 1379   0.494   0.791   3.422
  338SOL    HW2 1380   0.486   0.654   3.485
  339SOL     OW 1381   1.624   0.796   3.560
  339SOL    HW1 1382   1.536   0.831   3.550
  339SOL    HW2 1383   1.673   0.833   3.487
  340SOL     OW 1384   1.020   0.122   3.600
  340SOL    HW1 1385   1.054   0.151   3.515
  340SOL    HW2 1386   1.010   0.027   3.590
  341SOL     OW 1387   0.460   0.019   3.671
  341SOL    HW1 1388   0.386   5.098   3.680
  341SOL    HW2 1389   0.422   0.107   3.674
  342SOL     OW 1390   0.582   0.880   2.905
  342SOL    HW1 1391   0.626   0.966   2.907
  342SOL    HW2 1392   0.521   0.883   2.978
  343SOL     OW 1393   1.299   0.849   2.864
  343SOL    HW1 1394   1.211   0.820   2.842
  343SOL    HW2 1395   1.355   0.774   2.845
  344SOL     OW 1396   1.200   0.538   2.117
  344SOL    HW1 1397   1.209   0.460   2.171
  344SOL    HW2 1398   1.156   0.602   2.173
  345SOL     OW 1399   0.308   0.216   3.102
  345SOL    HW1 1400   0.266   0.228   3.187
  345SOL    HW2 1401   0.265   0.139   3.065
  346SOL     OW 1402   0.033   1.338   3.153
  346SOL    HW1 1403   0.062   1.274   3.217
  346SOL    HW2 1404   0.042   1.423   3.197
  347SOL     OW 1405   0.705   0.626   2.897
  347SOL    HW1 1406   0.785   0.626   2.845
  347SOL    HW2 1407   0.673   0.716   2.891
  348SOL     OW 1408   1.754   0.962   3.740
  348SOL    HW1 1409   1.710   0.896   3.685
  348SOL    HW2 1410   1.688   0.985   3.806
  349SOL     OW 1411   0.341   0.069   2.468
  349SOL    HW1 1412   0.323   0.145   2.523
  349SOL    HW2 1413   0.296   5.135   2.511
  350SOL     OW 1414   1.613   0.413   2.182
  350SOL    HW1 1415   1.643   0.342   2.239
  350SOL    HW2 1416   1.586   0.482   2.243
  351SOL     OW 1417   1.028   0.758   2.824
  351SOL    HW1 1418   1.008   0.768   2.917
  351SOL    HW2 1419   1.002   0.668   2.803
  352SOL     OW 1420   0.980   1.556   3.610
  352SOL    HW1 1421   0.953   1.611   3.536
  352SOL    HW2 1422   1.020   1.479   3.569
  353SOL     OW 1423   1.823   1.485   3.461
  353SOL    HW1 1424   1.846   1.532   3.381
  353SOL    HW2 1425   1.900   1.492   3.517
  354SOL     OW 1426   0.369   0.909   3.695
  354SOL    HW1 1427   0.451   0.936   3.737
  354SOL    HW2 1428   0.397   0.847   3.628
  355SOL     OW 1429   1.544   0.226   1.983
  355SOL    HW1 1430   1.449   0.240   1.987
  355SOL    HW2 1431   1.581   0.292   2.042
  356SOL     OW 1432   1.277   0.820   1.877
  356SOL    HW1 1433   1.320   0.735   1.884
  356SOL    HW2 1434   1.313   0.859   1.797
  357SOL     OW 1435   1.074   1.361   2.731
  357SOL    HW1 1436   1.084   1.288   2.669
  357SOL    HW2 1437   1.126   1.432   2.693
  358SOL     OW 1438   0.314   0.827   2.788
  358SOL    HW1 1439   0.407   0.845   2.797
  358SOL    HW2 1440   0.303   0.737   2.818
  359SOL     OW 1441   0.327   0.556   2.866
  359SOL    HW1 1442   0.275   0.476   2.858
  359SOL    HW2 1443   0.402   0.542   2.808
  360SOL     OW 1444   1.119   0.463   3.504
  360SOL    HW1 1445   1.088   0.477   3.593
  360SOL    HW2 1446   1.214   0.475   3.509
  361SOL     OW 1447   1.113   0.230   3.367
  361SOL    HW1 1448   1.109   0.315   3.411
  361SOL    HW2 1449   1.177   0.242   3.297
  362SOL     OW 1450   0.039   1.319   2.047
  362SOL    HW1 1451   5.241   1.299   1.987
  362SOL    HW2 1452   0.048   1.240   2.101
  363SOL     OW 1453   0.109   1.758   2.800
  363SOL    HW1 1454   0.079   1.703   2.728
  363SOL    HW2 1455   0.196   1.788   2.773
  364SOL     OW 1456   0.510   1.576   2.766
  364SOL    HW1 1457   0.580   1.640   2.778
  364SOL    HW2 1458   0.545   1.515   2.701
  365SOL     OW 1459   0.946   0.764   3.086
  365SOL    HW1 1460   1.007   0.741   3.155
  365SOL    HW2 1461   0.861   0.732   3.116
  366SOL     OW 1462   0.005   0.628   2.996
  366SOL    HW1 1463   0.078   0.595   2.943
  366SOL    HW2 1464   0.015   0.586   3.081
  367SOL     OW 1465   0.212   0.502   3.571
  367SOL    HW1 1466   0.307   0.496   3.561
  367SOL    HW2 1467   0.188   0.584   3.527
  368SOL     OW 1468   1.386   0.923   3.510
  368SOL    HW1 1469   1.404   1.017   3.504
  368SOL    HW2 1470   1.380   0.894   3.419
  369SOL     OW 1471   0.811   0.583   2.236
  369SOL    HW1 1472   0.820   0.508   2.177
  369SOL    HW2 1473   0.732   0.628   2.206
  370SOL     OW 1474   1.633   0.605   3.023
  370SOL    HW1 1475   1.613   0.544   3.094
  370SOL    HW2 1476   1.725   0.590   3.004
  371SOL     OW 1477   0.278   1.555   3.584
  371SOL    HW1 1478   0.223   1.613   3.636
  371SOL    HW2 1479   0.257   1.467   3.616
  372SOL     OW 1480   0.741   0.447   3.100
  372SOL    HW1 1481   0.685   0.371   3.086
  372SOL    HW2 1482   0.720   0.507   3.028
  373SOL     OW 1483   0.872   1.693   3.381
  373SOL    HW1 1484   0.860   1.638   3.304
  373SOL    HW2 1485   0.894   1.779   3.345
  374SOL     OW 1486   0.452   0.477   2.011
  374SOL    HW1 1487   0.515   0.543   2.040
  374SOL    HW2 1488   0.367   0.520   2.018
  375SOL     OW 1489   0.138   1.155   3.333
  375SOL    HW1 1490   0.149   1.114   3.418
  375SOL    HW2 1491   0.142   1.083   3.270
  376SOL     OW 1492   1.295   1.032   3.068
  376SOL    HW1 1493   1.303   0.969   2.996
  376SOL    HW2 1494   1.246   1.105   3.029
  377SOL     OW 1495   1.328   0.861   2.147
  377SOL    HW1 1496   1.255   0.831   2.202
  377SOL    HW2 1497   1.298   0.846   2.058
  378SOL     OW 1498   1.750   1.698   3.043
  378SOL    HW1 1499   1.772   1.769   2.984
  378SOL    HW2 1500   1.738   1.622   2.986
  379SOL     OW 1501   1.241   1.731   2.943
  379SOL    HW1 1502   1.325   1.767   2.913
  379SOL    HW2 1503   1.262   1.642   2.971
  380SOL     OW 1504   0.073   1.137   2.941
  380SOL    HW1 1505   0.054   1.206   3.004
  380SOL    HW2 1506   0.002   1.143   2.877
  381SOL     OW 1507   0.693   1.688   3.598
  381SOL    HW1 1508   0.631   1.761   3.590
  381SOL    HW2 1509   0.755   1.703   3.527
  382SOL     OW 1510   1.701   0.205   2.331
  382SOL    HW1 1511   1.771   0.175   2.274
  382SOL    HW2 1512   1.694   0.137   2.399
  383SOL     OW 1513   1.392   1.569   2.363
  383SOL    HW1 1514   1.447   1.603   2.293
  383SOL    HW2 1515   1.341   1.645   2.391
  384SOL     OW 1516   0.133   1.760   3.712
  384SOL    HW1 1517   0.075   1.707   3.766
  384SOL    HW2 1518   0.189   1.807   3.774
  385SOL     OW 1519   1.272   0.941   2.523
  385SOL    HW1 1520   1.345   0.882   2.538
  385SOL    HW2 1521   1.309   1.012   2.470
  386SOL     OW 1522   0.791   1.279   3.285
  386SOL    HW1 1523   0.762   1.326   3.364
  386SOL    HW2 1524   0.718   1.289   3.224
  387SOL     OW 1525   0.686   1.637   2.011
  387SOL    HW1 1526   0.699   1.650   1.917
  387SOL    HW2 1527   0.630   1.560   2.017
  388SOL     OW 1528   1.594   1.717   3.273
  388SOL    HW1 1529   1.651   1.713   3.196
  388SOL    HW2 1530   1.578   1.810   3.287
  389SOL     OW 1531   1.883   0.136   2.821
  389SOL    HW1 1532   1.885   0.040   2.824
  389SOL    HW2 1533   1.794   0.158   2.795
  390SOL     OW 1534   0.269   0.311   2.581
  390SOL    HW1 1535   0.183   0.350   2.563
  390SOL    HW2 1536   0.276   0.311   2.676
  391SOL     OW 1537   1.210   1.583   1.900
  391SOL    HW1 1538   1.202   1.493   1.930
  391SOL    HW2 1539   1.136   1.595   1.840
  392SOL     OW 1540   0.825   1.013   3.243
  392SOL    HW1 1541   0.864   1.005   3.156
  392SOL    HW2 1542   0.818   1.107   3.259
  393SOL     OW 1543   0.920   0.918   2.169
  393SOL    HW1 1544   0.968   0.939   2.089
  393SOL    HW2 1545   0.971   0.848   2.210
  394SOL     OW 1546   1.480   1.645   1.918
  394SOL    HW1 1547   1.388   1.626   1.900
  394SOL    HW2 1548   1.520   1.650   1.831
  395SOL     OW 1549   0.375   1.300   3.363
  395SOL    HW1 1550   0.372   1.378   3.307
  395SOL    HW2 1551   0.294   1.253   3.342
  396SOL     OW 1552   1.604   1.292   3.121
  396SOL    HW1 1553   1.677   1.281   3.182
  396SOL    HW2 1554   1.544   1.352   3.166
  397SOL     OW 1555   1.075   1.125   2.597
  397SOL    HW1 1556   1.000   1.074   2.627
  397SOL    HW2 1557   1.136   1.059   2.564
  398SOL     OW 1558   1.033   0.256   2.807
  398SOL    HW1 1559   1.017   0.199   2.731
  398SOL    HW2 1560   1.015   0.200   2.882
  399SOL     OW 1561   0.606   1.489   2.330
  399SOL    HW1 1562   0.663   1.436   2.274
  399SOL    HW2 1563   0.535   1.517   2.273
  400SOL     OW 1564   1.755   0.381   3.262
  400SOL    HW1 1565   1.827   0.443   3.262
  400SOL    HW2 1566   1.782   0.312   3.201
  401SOL     OW 1567   0.282   1.368   2.186
  401SOL    HW1 1568   0.200   1.364   2.137
  401SOL    HW2 1569   0.258   1.404   2.271
  402SOL     OW 1570   0.153   1.045   3.587
  402SOL    HW1 1571   0.077   0.989   3.598
  402SOL    HW2 1572   0.225   0.996   3.628
  403SOL     OW 1573   0.666   0.241   3.403
  403SOL    HW1 1574   0.735   0.226   3.338
  403SOL    HW2 1575   0.712   0.273   3.480
  404SOL     OW 1576   5.272   0.397   1.845
  404SOL    HW1 1577   0.030   0.323   1.897
  404SOL    HW2 1578   0.078   0.431   1.802
  405SOL     OW 1579   1.414   0.859   3.246
  405SOL    HW1 1580   1.360   0.916   3.191
  405SOL    HW2 1581   1.501   0.864   3.207
  406SOL     OW 1582   0.125   0.224   2.009
  406SOL    HW1 1583   0.109   0.280   2.084
  406SOL    HW2 1584   0.174   0.150   2.045
  407SOL     OW 1585   1.180   1.318   1.986
  407SOL    HW1 1586   1.086   1.299   1.984
  407SOL    HW2 1587   1.202   1.322   2.079
  408SOL     OW 1588   0.612   0.852   3.301
  408SOL    HW1 1589   0.676   0.922   3.288
  408SOL    HW2 1590   0.664   0.771   3.300
  409SOL     OW 1591   1.483   1.815   2.848
  409SOL    HW1 1592   1.497   1.890   2.791
  409SOL    HW2 1593   1.570   1.793   2.881
  410SOL     OW 1594   0.734   0.541   3.564
  410SOL    HW1 1595   0.782   0.606   3.615
  410SOL    HW2 1596   0.756   0.457   3.605
  411SOL     OW 1597   1.463   1.184   3.480
  411SOL    HW1 1598   1.459   1.209   3.572
  411SOL    HW2 1599   1.552   1.205   3.453
  412SOL     OW 1600   0.366   1.766   3.434
  412SOL    HW1 1601   0.279   1.803   3.422
  412SOL    HW2 1602   0.350   1.680   3.474
  413SOL     OW 1603   1.651   0.876   3.111
  413SOL    HW1 1604   1.653   0.792   3.066
  413SOL    HW2 1605   1.639   0.941   3.041
  414SOL     OW 1606   1.216   0.336   2.301
  414SOL    HW1 1607   1.286   0.271   2.292
  414SOL    HW2 1608   1.232   0.377   2.386
  415SOL     OW 1609   0.572   0.720   2.539
  415SOL    HW1 1610   0.614   0.805   2.526
  415SOL    HW2 1611   0.505   0.716   2.471
  416SOL     OW 1612   1.735   0.357   3.533
  416SOL    HW1 1613   1.747   0.370   3.439
  416SOL    HW2 1614   1.660   0.299   3.540
  417SOL     OW 1615   1.751   0.932   3.361
  417SOL    HW1 1616   1.731   1.025   3.372
  417SOL    HW2 1617   1.726   0.913   3.270
  418SOL     OW 1618   0.880   1.351   1.932
  418SOL    HW1 1619   0.839   1.371   2.016
  418SOL    HW2 1620   0.890   1.436   1.889
  419SOL     OW 1621   0.684   1.781   2.776
  419SOL    HW1 1622   0.668   1.875   2.770
  419SOL    HW2 1623   0.779   1.773   2.777
  420SOL     OW 1624   0.870   0.977   2.719
  420SOL    HW1 1625   0.921   0.904   2.755
  420SOL    HW2 1626   0.827   1.016   2.795
  421SOL     OW 1627   1.050   0.957   1.937
  421SOL    HW1 1628   1.038   1.024   1.870
  421SOL    HW2 1629   1.132   0.913   1.913
  422SOL     OW 1630   1.840   1.564   2.699
  422SOL    HW1 1631   1.764   1.565   2.640
  422SOL    HW2 1632   1.808   1.518   2.777
  423SOL     OW 1633   0.219   1.294   3.698
  423SOL    HW1 1634   0.191   1.212   3.657
  423SOL    HW2 1635   0.162   1.304   3.774
  424SOL     OW 1636   0.092   1.218   2.527
  424SOL    HW1 1637   0.152   1.175   2.588
  424SOL    HW2 1638   0.143   1.290   2.490
  425SOL     OW 1639   0.697   1.419   3.502
  425SOL    HW1 1640   0.616   1.384   3.539
  425SOL    HW2 1641   0.700   1.510   3.532
  426SOL     OW 1642   1.834   0.185   3.097
  426SOL    HW1 1643   1.758   0.133   3.071
  426SOL    HW2 1644   1.885   0.195   3.016
  427SOL     OW 1645   0.433   0.417   2.378
  427SOL    HW1 1646   0.466   0.343   2.327
  427SOL    HW2 1647   0.388   0.377   2.453
  428SOL     OW 1648   1.700   1.460   2.913
  428SOL    HW1 1649   1.618   1.446   2.865
  428SOL    HW2 1650   1.694   1.400   2.988
  429SOL     OW 1651   0.358   0.587   3.144
  429SOL    HW1 1652   0.414   0.527   3.194
  429SOL    HW2 1653   0.369   0.560   3.053
  430SOL     OW 1654   0.844   1.589   2.530
  430SOL    HW1 1655   0.820   1.664   2.476
  430SOL    HW2 1656   0.765   1.535   2.531
  431SOL     OW 1657   1.442   0.254   2.976
  431SOL    HW1 1658   1.498   0.183   3.007
  431SOL    HW2 1659   1.387   0.275   3.052
  432SOL     OW 1660   0.955   0.072   2.994
  432SOL    HW1 1661   0.903   0.016   2.935
  432SOL    HW2 1662   1.000   0.010   3.052
  433SOL     OW 1663   0.781   1.328   2.194
  433SOL    HW1 1664   0.756   1.237   2.208
  433SOL    HW2 1665   0.861   1.339   2.246
  434SOL     OW 1666   0.622   1.578   3.159
  434SOL    HW1 1667   0.615   1.668   3.190
  434SOL    HW2 1668   0.709   1.574   3.118
  435SOL     OW 1669   1.308   5.136   2.056
  435SOL    HW1 1670   1.345   5.060   2.011
  435SOL    HW2 1671   1.239   5.100   2.111
  436SOL     OW 1672   1.247   0.450   2.548
  436SOL    HW1 1673   1.206   0.536   2.537
  436SOL    HW2 1674   1.267   0.444   2.641
  437SOL     OW 1675   1.632   0.228   2.751
  437SOL    HW1 1676   1.565   0.239   2.818
  437SOL    HW2 1677   1.626   0.307   2.698
  438SOL     OW 1678   0.049   1.073   2.153
  438SOL    HW1 1679   0.124   1.013   2.155
  438SOL    HW2 1680   5.246   1.017   2.170
  439SOL     OW 1681   0.906   1.673   2.188
  439SOL    HW1 1682   0.830   1.661   2.132
  439SOL    HW2 1683   0.879   1.740   2.251
  440SOL     OW 1684   0.206   0.615   3.890
  440SOL    HW1 1685   0.164   0.553   3.950
  440SOL    HW2 1686   0.154   0.609   3.810
  441SOL     OW 1687   0.206   0.302   4.704
  441SOL    HW1 1688   0.255   0.263   4.777
  441SOL    HW2 1689   0.121   0.259   4.707
  442SOL     OW 1690   0.013   0.413   4.391
  442SOL    HW1 1691   5.197   0.447   4.395
  442SOL    HW2 1692   0.003   0.318   4.401
  443SOL     OW 1693   0.560   1.288   4.908
  443SOL    HW1 1694   0.481   1.312   4.860
  443SOL    HW2 1695   0.587   1.368   4.952
  444SOL     OW 1696   1.588   1.497   4.427
  444SOL    HW1 1697   1.533   1.478   4.503
  444SOL    HW2 1698   1.526   1.514   4.356
  445SOL     OW 1699   1.807   0.581   3.935
  445SOL    HW1 1700   1.770   0.587   3.847
  445SOL    HW2 1701   1.758   0.510   3.976
  446SOL     OW 1702   0.705   1.135   4.733
  446SOL    HW1 1703   0.650   1.167   4.804
  446SOL    HW2 1704   0.751   1.213   4.701
  447SOL     OW 1705   0.731   1.056   4.458
  447SOL    HW1 1706   0.737   1.069   4.553
  447SOL    HW2 1707   0.644   1.087   4.434
  448SOL     OW 1708   0.351   1.413   4.774
  448SOL    HW1 1709   0.260   1.434   4.752
  448SOL    HW2 1710   0.403   1.470   4.717
  449SOL     OW 1711   1.631   0.480   4.451
  449SOL    HW1 1712   1.609   0.520   4.366
  449SOL    HW2 1713   1.592   0.540   4.515
  450SOL     OW 1714   0.285   1.694   4.205
  450SOL    HW1 1715   0.293   1.775   4.255
  450SOL    HW2 1716   0.343   1.707   4.129
  451SOL     OW 1717   0.209   1.446   4.281
  451SOL    HW1 1718   0.242   1.533   4.258
  451SOL    HW2 1719   0.134   1.463   4.338
  452SOL     OW 1720   0.259   1.084   4.573
  452SOL    HW1 1721   0.272   0.992   4.593
  452SOL    HW2 1722   0.208   1.118   4.646
  453SOL     OW 1723   0.608   1.789   5.147
  453SOL    HW1 1724   0.520   1.778   0.023
  453SOL    HW2 1725   0.635   1.876   0.015
  454SOL     OW 1726   0.585   0.983   3.871
  454SOL    HW1 1727   0.636   1.032   3.807
  454SOL    HW2 1728   0.609   1.023   3.955
  455SOL     OW 1729   0.145   0.627   4.262
  455SOL    HW1 1730   0.098   0.569   4.323
  455SOL    HW2 1731   0.115   0.715   4.285
  456SOL     OW 1732   1.854   1.741   4.035
  456SOL    HW1 1733   1.927   1.729   4.095
  456SOL    HW2 1734   1.858   1.833   4.010
  457SOL     OW 1735   5.255   1.592   3.865
  457SOL    HW1 1736   0.001   1.502   3.894
  457SOL    HW2 1737   5.160   1.596   3.862
  458SOL     OW 1738   1.665   0.878   4.371
  458SOL    HW1 1739   1.754   0.865   4.403
  458SOL    HW2 1740   1.676   0.937   4.296
  459SOL     OW 1741   1.654   1.099   4.168
  459SOL    HW1 1742   1.738   1.093   4.123
  459SOL    HW2 1743   1.672   1.153   4.246
  460SOL     OW 1744   0.612   1.395   4.450
  460SOL    HW1 1745   0.564   1.312   4.447
  460SOL    HW2 1746   0.603   1.431   4.362
  461SOL     OW 1747   0.849   0.044   4.228
  461SOL    HW1 1748   0.882   0.132   4.213
  461SOL    HW2 1749   0.755   0.055   4.240
  462SOL     OW 1750   0.165   0.976   4.980
  462SOL    HW1 1751   0.245   0.927   4.961
  462SOL    HW2 1752   0.142   1.018   4.897
  463SOL     OW 1753   1.529   1.010   3.931
  463SOL    HW1 1754   1.475   0.937   3.959
  463SOL    HW2 1755   1.572   1.041   4.011
  464SOL     OW 1756   1.439   1.416   4.648
  464SOL    HW1 1757   1.387   1.428   4.727
  464SOL    HW2 1758   1.427   1.323   4.626
  465SOL     OW 1759   1.630   1.820   4.271
  465SOL    HW1 1760   1.620   1.762   4.196
  465SOL    HW2 1761   1.642   1.762   4.346
  466SOL     OW 1762   0.577   0.713   3.967
  466SOL    HW1 1763   0.571   0.802   3.932
  466SOL    HW2 1764   0.515   0.712   4.040
  467SOL     OW 1765   1.297   0.387   4.662
  467SOL    HW1 1766   1.212   0.345   4.647
  467SOL    HW2 1767   1.344   0.326   4.719
  468SOL     OW 1768   1.588   1.665   4.046
  468SOL    HW1 1769   1.681   1.680   4.033
  468SOL    HW2 1770   1.551   1.658   3.958
  469SOL     OW 1771   0.768   0.636   0.024
  469SOL    HW1 1772   0.715   0.630   0.104
  469SOL    HW2 1773   0.739   0.562   5.131
  470SOL     OW 1774   1.001   0.427   4.943
  470SOL    HW1 1775   1.009   0.472   5.027
  470SOL    HW2 1776   0.928   0.366   4.955
  471SOL     OW 1777   0.036   0.836   4.561
  471SOL    HW1 1778   0.116   0.821   4.612
  471SOL    HW2 1779   0.067   0.864   4.475
  472SOL     OW 1780   0.103   1.772   0.107
  472SOL    HW1 1781   0.043   1.725   0.166
  472SOL    HW2 1782   0.088   1.864   0.126
  473SOL     OW 1783   0.883   0.376   3.916
  473SOL    HW1 1784   0.949   0.414   3.859
  473SOL    HW2 1785   0.831   0.319   3.858
  474SOL     OW 1786   1.381   1.128   4.251
  474SOL    HW1 1787   1.469   1.125   4.213
  474SOL    HW2 1788   1.337   1.200   4.205
  475SOL     OW 1789   0.513   0.226   4.644
  475SOL    HW1 1790   0.556   0.230   4.730
  475SOL    HW2 1791   0.532   0.310   4.604
  476SOL     OW 1792   1.000   1.458   4.188
  476SOL    HW1 1793   0.982   1.531   4.129
  476SOL    HW2 1794   0.968   1.487   4.273
  477SOL     OW 1795   0.374   1.825   4.596
  477SOL    HW1 1796   0.415   1.739   4.609
  477SOL    HW2 1797   0.440   1.888   4.626
  478SOL     OW 1798   1.798   1.063   4.607
  478SOL    HW1 1799   1.759   1.110   4.533
  478SOL    HW2 1800   1.727   1.054   4.670
  479SOL     OW 1801   0.271   0.904   3.971
  479SOL    HW1 1802   0.310   0.925   3.886
  479SOL    HW2 1803   0.252   0.811   3.966
  480SOL     OW 1804   1.437   0.748   4.430
  480SOL    HW1 1805   1.445   0.718   4.520
  480SOL    HW2 1806   1.515   0.801   4.415
  481SOL     OW 1807   1.150   1.772   3.950
  481SOL    HW1 1808   1.066   1.744   3.986
  481SOL    HW2 1809   1.169   1.710   3.881
  482SOL     OW 1810   1.637   1.389   3.825
  482SOL    HW1 1811   1.598   1.476   3.811
  482SOL    HW2 1812   1.570   1.328   3.795
  483SOL     OW 1813   0.490   1.744   4.026
  483SOL    HW1 1814   0.536   1.799   4.090
  483SOL    HW2 1815   0.559   1.708   3.971
  484SOL     OW 1816   1.401   0.172   4.131
  484SOL    HW1 1817   1.384   0.109   4.061
  484SOL    HW2 1818   1.496   0.170   4.142
  485SOL     OW 1819   0.285   1.808   4.944
  485SOL    HW1 1820   0.307   1.718   4.967
  485SOL    HW2 1821   0.222   1.799   4.873
  486SOL     OW 1822   0.964   1.694   4.600
  486SOL    HW1 1823   1.049   1.648   4.598
  486SOL    HW2 1824   0.912   1.649   4.533
  487SOL     OW 1825   0.413   0.669   4.186
  487SOL    HW1 1826   0.446   0.585   4.218
  487SOL    HW2 1827   0.319   0.667   4.203
  488SOL     OW 1828   0.668   0.109   3.830
  488SOL    HW1 1829   0.700   0.038   3.886
  488SOL    HW2 1830   0.599   0.070   3.777
  489SOL     OW 1831   0.869   1.491   4.899
  489SOL    HW1 1832   0.841   1.469   4.810
  489SOL    HW2 1833   0.930   1.422   4.922
  490SOL     OW 1834   0.811   1.376   4.651
  490SOL    HW1 1835   0.899   1.375   4.614
  490SOL    HW2 1836   0.754   1.393   4.576
  491SOL     OW 1837   0.986   0.481   4.677
  491SOL    HW1 1838   1.000   0.395   4.638
  491SOL    HW2 1839   0.992   0.466   4.771
  492SOL     OW 1840   0.582   0.088   4.224
  492SOL    HW1 1841   0.501   0.070   4.272
  492SOL    HW2 1842   0.555   0.144   4.151
  493SOL     OW 1843   1.434   1.213   3.758
  493SOL    HW1 1844   1.461   1.138   3.812
  493SOL    HW2 1845   1.348   1.238   3.792
  494SOL     OW 1846   0.318   0.043   3.977
  494SOL    HW1 1847   0.390   0.105   3.993
  494SOL    HW2 1848   0.351   5.125   3.907
  495SOL     OW 1849   0.945   0.298   4.173
  495SOL    HW1 1850   0.921   0.323   4.084
  495SOL    HW2 1851   1.039   0.318   4.179
  496SOL     OW 1852   1.213   1.585   4.521
  496SOL    HW1 1853   1.230   1.650   4.454
  496SOL    HW2 1854   1.295   1.580   4.571
  497SOL     OW 1855   0.477   1.153   4.411
  497SOL    HW1 1856   0.406   1.137   4.474
  497SOL    HW2 1857   0.438   1.134   4.326
  498SOL     OW 1858   1.253   1.790   4.339
  498SOL    HW1 1859   1.304   1.853   4.288
  498SOL    HW2 1860   1.183   1.842   4.378
  499SOL     OW 1861   1.050   0.525   3.763
  499SOL    HW1 1862   1.004   0.607   3.744
  499SOL    HW2 1863   1.112   0.548   3.832
  500SOL     OW 1864   0.587   0.203   4.917
  500SOL    HW1 1865   0.609   0.110   4.916
  500SOL    HW2 1866   0.493   0.205   4.934
  501SOL     OW 1867   1.013   0.006   4.458
  501SOL    HW1 1868   0.955   0.009   4.382
  501SOL    HW2 1869   1.035   5.051   4.467
  502SOL     OW 1870   1.412   1.142   4.584
  502SOL    HW1 1871   1.356   1.067   4.601
  502SOL    HW2 1872   1.426   1.141   4.489
  503SOL     OW 1873   1.458   0.623   4.671
  503SOL    HW1 1874   1.402   0.546   4.683
  503SOL    HW2 1875   1.520   0.619   4.744
  504SOL     OW 1876   1.812   0.790   4.109
  504SOL    HW1 1877   1.879   0.757   4.168
  504SOL    HW2 1878   1.810   0.726   4.037
  505SOL     OW 1879   0.503   1.430   3.880
  505SOL    HW1 1880   0.433   1.397   3.936
  505SOL    HW2 1881   0.489   1.386   3.796
  506SOL     OW 1882   1.714   1.240   4.394
  506SOL    HW1 1883   1.809   1.245   4.392
  506SOL    HW2 1884   1.685   1.331   4.403
  507SOL     OW 1885   1.405   0.582   3.774
  507SOL    HW1 1886   1.358   0.555   3.853
  507SOL    HW2 1887   1.497   0.570   3.796
  508SOL     OW 1888   0.514   0.251   4.014
  508SOL    HW1 1889   0.580   0.218   3.953
  508SOL    HW2 1890   0.484   0.333   3.974
  509SOL     OW 1891   1.760   1.160   0.155
  509SOL    HW1 1892   1.849   1.152   0.121
  509SOL    HW2 1893   1.738   1.252   0.142
  510SOL     OW 1894   1.109   1.246   4.835
  510SOL    HW1 1895   1.048   1.172   4.838
  510SOL    HW2 1896   1.099   1.282   4.747
  511SOL     OW 1897   1.594   1.074   4.787
  511SOL    HW1 1898   1.589   1.144   4.852
  511SOL    HW2 1899   1.524   1.095   4.725
  512SOL     OW 1900   0.733   1.083   4.101
  512SOL    HW1 1901   0.724   1.081   4.197
  512SOL    HW2 1902   0.802   1.021   4.082
  513SOL     OW 1903   0.398   0.828   4.959
  513SOL    HW1 1904   0.479   0.835   5.009
  513SOL    HW2 1905   0.359   0.745   4.988
  514SOL     OW 1906   1.267   0.367   5.001
  514SOL    HW1 1907   1.296   0.437   5.059
  514SOL    HW2 1908   1.183   0.398   4.967
  515SOL     OW 1909   0.087   1.573   5.057
  515SOL    HW1 1910   0.075   1.646   5.118
  515SOL    HW2 1911   0.182   1.561   5.053
  516SOL     OW 1912   0.364   1.093   4.166
  516SOL    HW1 1913   0.344   1.176   4.124
  516SOL    HW2 1914   0.340   1.027   4.100
  517SOL     OW 1915   0.567   0.491   4.591
  517SOL    HW1 1916   0.567   0.538   4.508
  517SOL    HW2 1917   0.627   0.540   4.646
  518SOL     OW 1918   1.247   1.350   4.124
  518SOL    HW1 1919   1.305   1.420   4.154
  518SOL    HW2 1920   1.160   1.377   4.153
  519SOL     OW 1921   1.301   1.438   4.884
  519SOL    HW1 1922   1.345   1.415   4.966
  519SOL    HW2 1923   1.230   1.375   4.876
  520SOL     OW 1924   1.588   0.624   4.213
  520SOL    HW1 1925   1.518   0.676   4.252
  520SOL    HW2 1926   1.654   0.687   4.188
  521SOL     OW 1927   0.352   1.543   5.011
  521SOL    HW1 1928   0.343   1.487   4.934
  521SOL    HW2 1929   0.447   1.549   5.025
  522SOL     OW 1930   0.577   0.880   4.746
  522SOL    HW1 1931   0.622   0.964   4.741
  522SOL    HW2 1932   0.529   0.883   4.828
  523SOL     OW 1933   1.312   0.876   4.710
  523SOL    HW1 1934   1.224   0.838   4.701
  523SOL    HW2 1935   1.371   0.801   4.707
  524SOL     OW 1936   1.225   0.555   3.982
  524SOL    HW1 1937   1.217   0.489   4.051
  524SOL    HW2 1938   1.253   0.634   4.028
  525SOL     OW 1939   0.320   0.188   4.959
  525SOL    HW1 1940   0.291   0.183   5.050
  525SOL    HW2 1941   0.269   0.120   4.914
  526SOL     OW 1942   0.024   1.315   4.991
  526SOL    HW1 1943   0.048   1.256   5.062
  526SOL    HW2 1944   0.043   1.402   5.025
  527SOL     OW 1945   0.709   0.638   4.777
  527SOL    HW1 1946   0.796   0.660   4.811
  527SOL    HW2 1947   0.662   0.722   4.778
  528SOL     OW 1948   0.336   0.067   4.335
  528SOL    HW1 1949   0.318   0.145   4.387
  528SOL    HW2 1950   0.285   5.136   4.377
  529SOL     OW 1951   1.610   0.412   4.038
  529SOL    HW1 1952   1.635   0.339   4.094
  529SOL    HW2 1953   1.589   0.483   4.099
  530SOL     OW 1954   1.073   0.741   4.715
  530SOL    HW1 1955   1.036   0.753   4.802
  530SOL    HW2 1956   1.054   0.650   4.694
  531SOL     OW 1957   1.538   0.225   3.842
  531SOL    HW1 1958   1.444   0.238   3.840
  531SOL    HW2 1959   1.570   0.292   3.903
  532SOL     OW 1960   1.283   0.826   3.743
  532SOL    HW1 1961   1.322   0.739   3.743
  532SOL    HW2 1962   1.314   0.866   3.661
  533SOL     OW 1963   1.075   1.352   4.585
  533SOL    HW1 1964   1.082   1.277   4.525
  533SOL    HW2 1965   1.129   1.420   4.545
  534SOL     OW 1966   0.309   0.815   4.652
  534SOL    HW1 1967   0.396   0.843   4.680
  534SOL    HW2 1968   0.304   0.723   4.679
  535SOL     OW 1969   0.334   0.542   4.719
  535SOL    HW1 1970   0.278   0.466   4.707
  535SOL    HW2 1971   0.415   0.520   4.672
  536SOL     OW 1972   1.156   0.223   0.056
  536SOL    HW1 1973   1.224   0.250   0.117
  536SOL    HW2 1974   1.186   0.255   5.131
  537SOL     OW 1975   0.037   1.309   3.908
  537SOL    HW1 1976   5.237   1.289   3.850
  537SOL    HW2 1977   0.044   1.232   3.965
  538SOL     OW 1978   0.128   1.797   4.719
  538SOL    HW1 1979   0.113   1.702   4.714
  538SOL    HW2 1980   0.204   1.812   4.662
  539SOL     OW 1981   0.508   1.581   4.626
  539SOL    HW1 1982   0.579   1.644   4.639
  539SOL    HW2 1983   0.544   1.517   4.564
  540SOL     OW 1984   0.962   0.770   4.966
  540SOL    HW1 1985   1.018   0.831   5.012
  540SOL    HW2 1986   0.906   0.732   5.034
  541SOL     OW 1987   0.080   0.421   4.956
  541SOL    HW1 1988   0.030   0.465   4.888
  541SOL    HW2 1989   0.160   0.473   4.966
  542SOL     OW 1990   0.840   0.637   3.997
  542SOL    HW1 1991   0.853   0.546   3.973
  542SOL    HW2 1992   0.749   0.655   3.974
  543SOL     OW 1993   1.642   0.615   4.878
  543SOL    HW1 1994   1.619   0.565   4.956
  543SOL    HW2 1995   1.734   0.595   4.862
  544SOL     OW 1996   0.695   0.450   4.991
  544SOL    HW1 1997   0.659   0.364   4.969
  544SOL    HW2 1998   0.689   0.500   4.910
  545SOL     OW 1999   0.972   1.641   5.110
  545SOL    HW1 2000   0.936   1.608   5.028
  545SOL    HW2 2001   0.944   1.733   5.114
  546SOL     OW 2002   0.445   0.480   3.875
  546SOL    HW1 2003   0.510   0.548   3.890
  546SOL    HW2 2004   0.361   0.526   3.881
  547SOL     OW 2005   0.176   1.154   0.023
  547SOL    HW1 2006   0.221   1.109   0.095
  547SOL    HW2 2007   0.170   1.088   5.113
  548SOL     OW 2008   1.267   0.992   4.959
  548SOL    HW1 2009   1.292   0.952   4.875
  548SOL    HW2 2010   1.250   1.083   4.938
  549SOL     OW 2011   1.310   0.831   4.017
  549SOL    HW1 2012   1.246   0.891   4.056
  549SOL    HW2 2013   1.292   0.834   3.923
  550SOL     OW 2014   1.736   1.743   4.848
  550SOL    HW1 2015   1.816   1.757   4.797
  550SOL    HW2 2016   1.724   1.648   4.849
  551SOL     OW 2017   1.259   1.716   4.837
  551SOL    HW1 2018   1.340   1.746   4.795
  551SOL    HW2 2019   1.274   1.623   4.855
  552SOL     OW 2020   0.078   1.151   4.771
  552SOL    HW1 2021   0.063   1.210   4.845
  552SOL    HW2 2022   5.273   1.159   4.717
  553SOL     OW 2023   1.686   0.196   4.182
  553SOL    HW1 2024   1.760   0.173   4.126
  553SOL    HW2 2025   1.688   0.131   4.252
  554SOL     OW 2026   1.401   1.566   4.227
  554SOL    HW1 2027   1.458   1.600   4.158
  554SOL    HW2 2028   1.346   1.640   4.251
  555SOL     OW 2029   1.232   0.926   4.356
  555SOL    HW1 2030   1.295   0.859   4.382
  555SOL    HW2 2031   1.284   0.995   4.315
  556SOL     OW 2032   0.688   1.632   3.870
  556SOL    HW1 2033   0.698   1.647   3.776
  556SOL    HW2 2034   0.631   1.555   3.876
  557SOL     OW 2035   1.865   0.157   4.684
  557SOL    HW1 2036   1.847   0.066   4.707
  557SOL    HW2 2037   1.780   0.194   4.660
  558SOL     OW 2038   0.279   0.325   4.437
  558SOL    HW1 2039   0.195   0.365   4.414
  558SOL    HW2 2040   0.273   0.311   4.532
  559SOL     OW 2041   1.215   1.586   3.761
  559SOL    HW1 2042   1.206   1.494   3.786
  559SOL    HW2 2043   1.144   1.600   3.698
  560SOL     OW 2044   0.793   1.053   0.003
  560SOL    HW1 2045   0.883   1.026   0.022
  560SOL    HW2 2046   0.797   1.149   0.000
  561SOL     OW 2047   0.920   0.895   4.042
  561SOL    HW1 2048   0.968   0.924   3.965
  561SOL    HW2 2049   0.899   0.803   4.024
  562SOL     OW 2050   1.484   1.648   3.788
  562SOL    HW1 2051   1.392   1.627   3.772
  562SOL    HW2 2052   1.524   1.650   3.702
  563SOL     OW 2053   1.596   1.275   4.973
  563SOL    HW1 2054   1.688   1.271   5.001
  563SOL    HW2 2055   1.546   1.260   5.053
  564SOL     OW 2056   1.053   1.115   4.452
  564SOL    HW1 2057   0.965   1.082   4.436
  564SOL    HW2 2058   1.111   1.046   4.421
  565SOL     OW 2059   1.062   0.213   4.632
  565SOL    HW1 2060   1.034   0.148   4.568
  565SOL    HW2 2061   1.039   0.175   4.717
  566SOL     OW 2062   0.613   1.507   4.201
  566SOL    HW1 2063   0.662   1.455   4.137
  566SOL    HW2 2064   0.538   1.540   4.152
  567SOL     OW 2065   1.737   0.421   5.076
  567SOL    HW1 2066   1.803   0.470   5.026
  567SOL    HW2 2067   1.741   0.332   5.040
  568SOL     OW 2068   0.290   1.339   4.043
  568SOL    HW1 2069   0.207   1.341   3.995
  568SOL    HW2 2070   0.269   1.378   4.128
  569SOL     OW 2071   0.007   0.406   3.716
  569SOL    HW1 2072   0.036   0.330   3.766
  569SOL    HW2 2073   0.084   0.432   3.666
  570SOL     OW 2074   0.134   0.226   3.877
  570SOL    HW1 2075   0.121   0.287   3.949
  570SOL    HW2 2076   0.172   0.148   3.918
  571SOL     OW 2077   1.181   1.319   3.845
  571SOL    HW1 2078   1.086   1.311   3.838
  571SOL    HW2 2079   1.198   1.323   3.939
  572SOL     OW 2080   0.648   0.846   5.057
  572SOL    HW1 2081   0.697   0.925   5.081
  572SOL    HW2 2082   0.690   0.776   5.105
  573SOL     OW 2083   1.495   1.792   4.717
  573SOL    HW1 2084   1.511   1.872   4.667
  573SOL    HW2 2085   1.577   1.775   4.763
  574SOL     OW 2086   0.380   1.725   0.121
  574SOL    HW1 2087   0.288   1.744   0.107
  574SOL    HW2 2088   0.386   1.629   0.114
  575SOL     OW 2089   1.723   0.881   4.944
  575SOL    HW1 2090   1.686   0.797   4.917
  575SOL    HW2 2091   1.678   0.946   4.890
  576SOL     OW 2092   1.215   0.364   4.184
  576SOL    HW1 2093   1.283   0.300   4.166
  576SOL    HW2 2094   1.243   0.409   4.264
  577SOL     OW 2095   1.793   0.307   0.154
  577SOL    HW1 2096   1.765   0.351   0.074
  577SOL    HW2 2097   1.733   0.340   0.221
  578SOL     OW 2098   1.742   0.885   0.061
  578SOL    HW1 2099   1.728   0.974   0.093
  578SOL    HW2 2100   1.737   0.893   5.126
  579SOL     OW 2101   0.896   1.359   3.795
  579SOL    HW1 2102   0.846   1.386   3.872
  579SOL    HW2 2103   0.904   1.438   3.742
  580SOL     OW 2104   0.686   1.784   4.642
  580SOL    HW1 2105   0.665   1.878   4.638
  580SOL    HW2 2106   0.781   1.782   4.649
  581SOL     OW 2107   1.050   0.949   3.811
  581SOL    HW1 2108   1.033   1.017   3.746
  581SOL    HW2 2109   1.132   0.908   3.783
  582SOL     OW 2110   1.825   1.556   4.566
  582SOL    HW1 2111   1.752   1.543   4.505
  582SOL    HW2 2112   1.796   1.516   4.648
  583SOL     OW 2113   0.112   1.188   4.356
  583SOL    HW1 2114   0.160   1.165   4.435
  583SOL    HW2 2115   0.152   1.270   4.327
  584SOL     OW 2116   1.789   0.185   4.961
  584SOL    HW1 2117   1.748   0.104   4.930
  584SOL    HW2 2118   1.852   0.207   4.892
  585SOL     OW 2119   0.487   0.425   4.282
  585SOL    HW1 2120   0.505   0.357   4.217
  585SOL    HW2 2121   0.420   0.387   4.339
  586SOL     OW 2122   1.671   1.478   4.790
  586SOL    HW1 2123   1.592   1.468   4.737
  586SOL    HW2 2124   1.662   1.411   4.859
  587SOL     OW 2125   0.317   0.558   4.992
  587SOL    HW1 2126   0.387   0.512   5.039
  587SOL    HW2 2127   0.343   0.552   4.900
  588SOL     OW 2128   0.837   1.607   4.371
  588SOL    HW1 2129   0.835   1.692   4.328
  588SOL    HW2 2130   0.755   1.565   4.346
  589SOL     OW 2131   1.405   0.201   4.837
  589SOL    HW1 2132   1.496   0.201   4.867
  589SOL    HW2 2133   1.357   0.248   4.905
  590SOL     OW 2134   0.970   0.080   4.857
  590SOL    HW1 2135   0.883   0.042   4.849
  590SOL    HW2 2136   1.007   0.039   4.936
  591SOL     OW 2137   0.781   1.351   4.050
  591SOL    HW1 2138   0.760   1.258   4.057
  591SOL    HW2 2139   0.861   1.362   4.101
  592SOL     OW 2140   0.624   1.549   5.010
  592SOL    HW1 2141   0.628   1.637   5.047
  592SOL    HW2 2142   0.710   1.536   4.970
  593SOL     OW 2143   1.301   5.131   3.930
  593SOL    HW1 2144   1.346   5.061   3.882
  593SOL    HW2 2145   1.229   5.087   3.974
  594SOL     OW 2146   1.283   0.505   4.405
  594SOL    HW1 2147   1.329   0.588   4.415
  594SOL    HW2 2148   1.292   0.462   4.490
  595SOL     OW 2149   1.624   0.266   4.626
  595SOL    HW1 2150   1.539   0.222   4.616
  595SOL    HW2 2151   1.624   0.334   4.559
  596SOL     OW 2152   0.044   1.066   4.024
  596SOL    HW1 2153   0.117   1.005   4.015
  596SOL    HW2 2154   5.240   1.010   4.039
  597SOL     OW 2155   0.906   1.674   4.044
  597SOL    HW1 2156   0.830   1.658   3.987
  597SOL    HW2 2157   0.875   1.740   4.105
  598SOL     OW 2158   0.268   2.491   0.105
  598SOL    HW1 2159   0.182   2.528   0.125
  598SOL    HW2 2160   0.269   2.482   0.009
  599SOL     OW 2161   0.174   2.150   0.998
  599SOL    HW1 2162   0.221   2.101   1.065
  599SOL    HW2 2163   0.082   2.140   1.020
  600SOL     OW 2164   5.264   2.247   0.619
  600SOL    HW1 2165   5.181   2.288   0.640
  600SOL    HW2 2166   5.247   2.153   0.624
  601SOL     OW 2167   0.592   3.173   1.225
  601SOL    HW1 2168   0.514   3.174   1.170
  601SOL    HW2 2169   0.606   3.264   1.249
  602SOL     OW 2170   1.590   3.384   0.709
  602SOL    HW1 2171   1.545   3.351   0.786
  602SOL    HW2 2172   1.523   3.386   0.640
  603SOL     OW 2173   1.139   2.572   0.694
  603SOL    HW1 2174   1.187   2.654   0.683
  603SOL    HW2 2175   1.092   2.582   0.776
  604SOL     OW 2176   1.837   2.529   0.186
  604SOL    HW1 2177   1.804   2.605   0.138
  604SOL    HW2 2178   1.771   2.462   0.173
  605SOL     OW 2179   0.729   2.987   1.065
  605SOL    HW1 2180   0.677   3.026   1.135
  605SOL    HW2 2181   0.766   3.061   1.018
  606SOL     OW 2182   0.895   2.600   1.819
  606SOL    HW1 2183   0.925   2.666   1.882
  606SOL    HW2 2184   0.903   2.643   1.734
  607SOL     OW 2185   0.688   2.832   0.657
  607SOL    HW1 2186   0.757   2.835   0.724
  607SOL    HW2 2187   0.623   2.895   0.686
  608SOL     OW 2188   0.716   3.014   1.838
  608SOL    HW1 2189   0.770   3.085   1.873
  608SOL    HW2 2190   0.642   3.059   1.798
  609SOL     OW 2191   0.378   3.264   1.073
  609SOL    HW1 2192   0.285   3.278   1.054
  609SOL    HW2 2193   0.424   3.320   1.011
  610SOL     OW 2194   1.457   3.365   1.378
  610SOL    HW1 2195   1.511   3.444   1.388
  610SOL    HW2 2196   1.385   3.377   1.439
  611SOL     OW 2197   0.458   2.227   1.440
  611SOL    HW1 2198   0.536   2.174   1.458
  611SOL    HW2 2199   0.385   2.171   1.466
  612SOL     OW 2200   1.579   2.298   0.761
  612SOL    HW1 2201   1.509   2.307   0.696
  612SOL    HW2 2202   1.562   2.367   0.824
  613SOL     OW 2203   0.259   3.585   0.501
  613SOL    HW1 2204   0.293   3.648   0.564
  613SOL    HW2 2205   0.334   3.562   0.447
  614SOL     OW 2206   1.129   3.200   1.693
  614SOL    HW1 2207   1.168   3.193   1.780
  614SOL    HW2 2208   1.078   3.120   1.683
  615SOL     OW 2209   0.188   3.329   0.564
  615SOL    HW1 2210   0.219   3.414   0.535
  615SOL    HW2 2211   0.125   3.348   0.634
  616SOL     OW 2212   0.259   2.940   0.865
  616SOL    HW1 2213   0.272   2.846   0.881
  616SOL    HW2 2214   0.209   2.971   0.940
  617SOL     OW 2215   0.570   3.692   1.396
  617SOL    HW1 2216   0.499   3.666   1.453
  617SOL    HW2 2217   0.611   3.766   1.440
  618SOL     OW 2218   0.544   2.838   0.212
  618SOL    HW1 2219   0.585   2.831   0.126
  618SOL    HW2 2220   0.609   2.881   0.267
  619SOL     OW 2221   1.585   2.000   1.455
  619SOL    HW1 2222   1.632   2.073   1.416
  619SOL    HW2 2223   1.554   2.034   1.539
  620SOL     OW 2224   0.123   2.494   0.557
  620SOL    HW1 2225   0.080   2.417   0.594
  620SOL    HW2 2226   0.094   2.567   0.612
  621SOL     OW 2227   1.843   3.591   0.360
  621SOL    HW1 2228   1.920   3.568   0.413
  621SOL    HW2 2229   1.852   3.685   0.345
  622SOL     OW 2230   5.192   3.449   0.233
  622SOL    HW1 2231   5.230   3.361   0.236
  622SOL    HW2 2232   5.118   3.441   0.174
  623SOL     OW 2233   1.696   2.800   0.644
  623SOL    HW1 2234   1.763   2.749   0.599
  623SOL    HW2 2235   1.665   2.862   0.578
  624SOL     OW 2236   1.643   2.974   0.418
  624SOL    HW1 2237   1.702   2.986   0.344
  624SOL    HW2 2238   1.672   3.037   0.483
  625SOL     OW 2239   0.183   2.595   1.588
  625SOL    HW1 2240   0.278   2.600   1.597
  625SOL    HW2 2241   0.154   2.686   1.583
  626SOL     OW 2242   0.628   3.246   0.740
  626SOL    HW1 2243   0.583   3.162   0.743
  626SOL    HW2 2244   0.621   3.274   0.649
  627SOL     OW 2245   1.269   3.085   1.424
  627SOL    HW1 2246   1.297   3.016   1.365
  627SOL    HW2 2247   1.329   3.079   1.498
  628SOL     OW 2248   0.839   1.872   0.525
  628SOL    HW1 2249   0.881   1.953   0.497
  628SOL    HW2 2250   0.745   1.891   0.520
  629SOL     OW 2251   0.149   2.812   1.281
  629SOL    HW1 2252   0.236   2.774   1.267
  629SOL    HW2 2253   0.128   2.854   1.197
  630SOL     OW 2254   1.462   2.908   0.217
  630SOL    HW1 2255   1.402   2.841   0.251
  630SOL    HW2 2256   1.528   2.918   0.285
  631SOL     OW 2257   1.173   3.680   1.635
  631SOL    HW1 2258   1.178   3.743   1.563
  631SOL    HW2 2259   1.192   3.596   1.594
  632SOL     OW 2260   0.369   2.122   1.874
  632SOL    HW1 2261   0.410   2.199   1.913
  632SOL    HW2 2262   0.275   2.138   1.881
  633SOL     OW 2263   1.469   3.277   0.927
  633SOL    HW1 2264   1.410   3.295   1.000
  633SOL    HW2 2265   1.452   3.185   0.905
  634SOL     OW 2266   1.620   3.663   0.587
  634SOL    HW1 2267   1.609   3.616   0.505
  634SOL    HW2 2268   1.628   3.594   0.653
  635SOL     OW 2269   0.600   2.576   0.309
  635SOL    HW1 2270   0.593   2.663   0.270
  635SOL    HW2 2271   0.531   2.574   0.375
  636SOL     OW 2272   1.284   2.259   0.945
  636SOL    HW1 2273   1.196   2.222   0.950
  636SOL    HW2 2274   1.337   2.202   1.001
  637SOL     OW 2275   1.573   3.544   0.341
  637SOL    HW1 2276   1.669   3.550   0.338
  637SOL    HW2 2277   1.547   3.539   0.249
  638SOL     OW 2278   0.776   2.477   1.424
  638SOL    HW1 2279   0.755   2.448   1.513
  638SOL    HW2 2280   0.759   2.401   1.369
  639SOL     OW 2281   1.388   2.339   1.679
  639SOL    HW1 2282   1.396   2.381   1.764
  639SOL    HW2 2283   1.439   2.258   1.687
  640SOL     OW 2284   0.944   2.738   1.585
  640SOL    HW1 2285   0.999   2.674   1.540
  640SOL    HW2 2286   0.895   2.781   1.515
  641SOL     OW 2287   1.010   2.261   1.208
  641SOL    HW1 2288   0.917   2.272   1.228
  641SOL    HW2 2289   1.012   2.216   1.124
  642SOL     OW 2290   1.067   2.572   0.427
  642SOL    HW1 2291   1.086   2.570   0.520
  642SOL    HW2 2292   0.982   2.528   0.419
  643SOL     OW 2293   0.039   2.688   0.772
  643SOL    HW1 2294   0.100   2.675   0.845
  643SOL    HW2 2295   0.089   2.739   0.708
  644SOL     OW 2296   0.110   3.730   1.593
  644SOL    HW1 2297   0.114   3.703   1.685
  644SOL    HW2 2298   0.049   3.668   1.552
  645SOL     OW 2299   0.902   2.214   0.205
  645SOL    HW1 2300   0.951   2.269   0.144
  645SOL    HW2 2301   0.922   2.124   0.177
  646SOL     OW 2302   1.704   2.430   1.852
  646SOL    HW1 2303   1.676   2.501   1.795
  646SOL    HW2 2304   1.726   2.358   1.793
  647SOL     OW 2305   1.394   3.014   0.546
  647SOL    HW1 2306   1.473   3.004   0.494
  647SOL    HW2 2307   1.338   3.072   0.495
  648SOL     OW 2308   0.570   2.046   0.913
  648SOL    HW1 2309   0.573   2.062   1.007
  648SOL    HW2 2310   0.561   2.133   0.874
  649SOL     OW 2311   0.996   3.307   0.478
  649SOL    HW1 2312   0.974   3.384   0.426
  649SOL    HW2 2313   0.969   3.330   0.567
  650SOL     OW 2314   0.370   3.671   0.889
  650SOL    HW1 2315   0.408   3.584   0.895
  650SOL    HW2 2316   0.437   3.730   0.923
  651SOL     OW 2317   1.803   2.901   0.890
  651SOL    HW1 2318   1.759   2.886   0.806
  651SOL    HW2 2319   1.732   2.906   0.954
  652SOL     OW 2320   1.212   3.403   1.515
  652SOL    HW1 2321   1.202   3.334   1.581
  652SOL    HW2 2322   1.156   3.376   1.443
  653SOL     OW 2323   0.272   2.826   0.221
  653SOL    HW1 2324   0.367   2.831   0.209
  653SOL    HW2 2325   0.251   2.733   0.209
  654SOL     OW 2326   1.491   2.628   0.710
  654SOL    HW1 2327   1.493   2.587   0.796
  654SOL    HW2 2328   1.568   2.684   0.708
  655SOL     OW 2329   0.482   3.147   1.747
  655SOL    HW1 2330   0.459   3.146   1.654
  655SOL    HW2 2331   0.398   3.144   1.793
  656SOL     OW 2332   1.125   3.635   0.218
  656SOL    HW1 2333   1.059   3.594   0.273
  656SOL    HW2 2334   1.156   3.564   0.161
  657SOL     OW 2335   0.207   2.100   1.478
  657SOL    HW1 2336   0.131   2.156   1.463
  657SOL    HW2 2337   0.171   2.022   1.521
  658SOL     OW 2338   1.638   3.292   0.108
  658SOL    HW1 2339   1.587   3.372   0.103
  658SOL    HW2 2340   1.574   3.222   0.091
  659SOL     OW 2341   0.493   3.554   0.373
  659SOL    HW1 2342   0.535   3.635   0.401
  659SOL    HW2 2343   0.469   3.569   0.281
  660SOL     OW 2344   1.399   1.968   0.474
  660SOL    HW1 2345   1.402   1.939   0.382
  660SOL    HW2 2346   1.489   1.956   0.505
  661SOL     OW 2347   0.202   3.626   1.196
  661SOL    HW1 2348   0.264   3.553   1.203
  661SOL    HW2 2349   0.162   3.615   1.110
  662SOL     OW 2350   0.952   3.566   0.896
  662SOL    HW1 2351   1.037   3.523   0.910
  662SOL    HW2 2352   0.911   3.514   0.827
  663SOL     OW 2353   0.392   2.545   0.484
  663SOL    HW1 2354   0.405   2.451   0.492
  663SOL    HW2 2355   0.299   2.558   0.500
  664SOL     OW 2356   1.504   2.083   1.716
  664SOL    HW1 2357   1.513   2.104   1.809
  664SOL    HW2 2358   1.445   2.008   1.714
  665SOL     OW 2359   0.758   2.145   1.752
  665SOL    HW1 2360   0.842   2.099   1.751
  665SOL    HW2 2361   0.711   2.108   1.827
  666SOL     OW 2362   0.868   3.388   1.198
  666SOL    HW1 2363   0.850   3.342   1.116
  666SOL    HW2 2364   0.938   3.336   1.239
  667SOL     OW 2365   1.332   2.457   1.438
  667SOL    HW1 2366   1.364   2.425   1.522
  667SOL    HW2 2367   1.372   2.544   1.429
  668SOL     OW 2368   0.814   3.232   0.960
  668SOL    HW1 2369   0.902   3.230   0.922
  668SOL    HW2 2370   0.756   3.245   0.885
  669SOL     OW 2371   0.925   2.376   0.893
  669SOL    HW1 2372   0.902   2.364   0.801
  669SOL    HW2 2373   0.955   2.290   0.922
  670SOL     OW 2374   0.575   1.926   0.485
  670SOL    HW1 2375   0.506   1.932   0.551
  670SOL    HW2 2376   0.556   1.998   0.425
  671SOL     OW 2377   1.443   3.111   0.042
  671SOL    HW1 2378   1.459   3.033   0.094
  671SOL    HW2 2379   1.353   3.137   0.063
  672SOL     OW 2380   0.960   2.111   0.457
  672SOL    HW1 2381   0.933   2.152   0.374
  672SOL    HW2 2382   1.053   2.130   0.464
  673SOL     OW 2383   1.076   2.549   1.440
  673SOL    HW1 2384   1.022   2.470   1.446
  673SOL    HW2 2385   1.166   2.516   1.440
  674SOL     OW 2386   1.205   3.448   0.808
  674SOL    HW1 2387   1.220   3.509   0.736
  674SOL    HW2 2388   1.281   3.459   0.865
  675SOL     OW 2389   0.483   3.012   0.715
  675SOL    HW1 2390   0.411   2.992   0.774
  675SOL    HW2 2391   0.445   3.004   0.627
  676SOL     OW 2392   1.247   3.651   0.622
  676SOL    HW1 2393   1.299   3.716   0.573
  676SOL    HW2 2394   1.177   3.702   0.662
  677SOL     OW 2395   1.034   2.401   0.049
  677SOL    HW1 2396   0.960   2.459   0.065
  677SOL    HW2 2397   1.092   2.415   0.124
  678SOL     OW 2398   0.110   2.423   1.381
  678SOL    HW1 2399   0.199   2.420   1.346
  678SOL    HW2 2400   0.114   2.488   1.450
  679SOL     OW 2401   0.563   2.069   1.186
  679SOL    HW1 2402   0.597   2.000   1.243
  679SOL    HW2 2403   0.468   2.065   1.198
  680SOL     OW 2404   0.874   2.314   0.634
  680SOL    HW1 2405   0.843   2.372   0.564
  680SOL    HW2 2406   0.900   2.234   0.589
  681SOL     OW 2407   1.025   1.920   0.744
  681SOL    HW1 2408   0.962   1.914   0.672
  681SOL    HW2 2409   1.001   1.849   0.803
  682SOL     OW 2410   1.430   3.012   0.850
  682SOL    HW1 2411   1.361   2.946   0.859
  682SOL    HW2 2412   1.442   3.021   0.755
  683SOL     OW 2413   1.463   2.483   0.951
  683SOL    HW1 2414   1.400   2.413   0.964
  683SOL    HW2 2415   1.520   2.478   1.028
  684SOL     OW 2416   1.835   2.664   0.429
  684SOL    HW1 2417   1.894   2.608   0.480
  684SOL    HW2 2418   1.835   2.624   0.341
  685SOL     OW 2419   0.455   3.317   0.147
  685SOL    HW1 2420   0.402   3.279   0.218
  685SOL    HW2 2421   0.450   3.253   0.076
  686SOL     OW 2422   1.706   3.135   0.621
  686SOL    HW1 2423   1.798   3.123   0.645
  686SOL    HW2 2424   1.684   3.223   0.653
  687SOL     OW 2425   1.366   2.403   0.055
  687SOL    HW1 2426   1.310   2.409   0.132
  687SOL    HW2 2427   1.414   2.321   0.066
  688SOL     OW 2428   0.518   2.116   0.298
  688SOL    HW1 2429   0.558   2.067   0.226
  688SOL    HW2 2430   0.501   2.203   0.262
  689SOL     OW 2431   1.736   3.095   1.556
  689SOL    HW1 2432   1.823   3.068   1.527
  689SOL    HW2 2433   1.747   3.186   1.583
  690SOL     OW 2434   1.045   3.221   1.341
  690SOL    HW1 2435   0.966   3.186   1.383
  690SOL    HW2 2436   1.117   3.171   1.380
  691SOL     OW 2437   1.601   3.513   1.671
  691SOL    HW1 2438   1.592   3.547   1.582
  691SOL    HW2 2439   1.673   3.450   1.666
  692SOL     OW 2440   1.155   3.106   1.110
  692SOL    HW1 2441   1.094   3.140   1.176
  692SOL    HW2 2442   1.120   3.136   1.027
  693SOL     OW 2443   1.600   2.943   1.071
  693SOL    HW1 2444   1.590   3.011   1.137
  693SOL    HW2 2445   1.533   2.964   1.005
  694SOL     OW 2446   0.922   1.940   1.383
  694SOL    HW1 2447   0.943   1.924   1.291
  694SOL    HW2 2448   1.001   1.981   1.419
  695SOL     OW 2449   0.977   2.970   1.724
  695SOL    HW1 2450   0.886   2.985   1.752
  695SOL    HW2 2451   0.972   2.891   1.670
  696SOL     OW 2452   0.732   2.924   0.395
  696SOL    HW1 2453   0.718   2.890   0.483
  696SOL    HW2 2454   0.806   2.872   0.361
  697SOL     OW 2455   0.405   2.699   1.266
  697SOL    HW1 2456   0.475   2.711   1.330
  697SOL    HW2 2457   0.385   2.606   1.269
  698SOL     OW 2458   1.266   2.233   1.296
  698SOL    HW1 2459   1.294   2.313   1.340
  698SOL    HW2 2460   1.178   2.252   1.265
  699SOL     OW 2461   0.097   3.450   1.392
  699SOL    HW1 2462   0.097   3.524   1.331
  699SOL    HW2 2463   0.188   3.423   1.397
  700SOL     OW 2464   0.365   2.982   0.467
  700SOL    HW1 2465   0.343   3.064   0.423
  700SOL    HW2 2466   0.376   2.919   0.395
  701SOL     OW 2467   0.529   2.349   0.862
  701SOL    HW1 2468   0.538   2.408   0.786
  701SOL    HW2 2469   0.591   2.383   0.926
  702SOL     OW 2470   1.245   3.213   0.406
  702SOL    HW1 2471   1.300   3.283   0.442
  702SOL    HW2 2472   1.157   3.233   0.437
  703SOL     OW 2473   1.315   3.333   1.145
  703SOL    HW1 2474   1.365   3.338   1.226
  703SOL    HW2 2475   1.266   3.251   1.151
  704SOL     OW 2476   1.583   2.481   0.484
  704SOL    HW1 2477   1.530   2.522   0.553
  704SOL    HW2 2478   1.644   2.550   0.457
  705SOL     OW 2479   0.355   3.379   1.320
  705SOL    HW1 2480   0.353   3.332   1.236
  705SOL    HW2 2481   0.445   3.410   1.328
  706SOL     OW 2482   0.459   2.592   1.630
  706SOL    HW1 2483   0.508   2.638   1.563
  706SOL    HW2 2484   0.515   2.518   1.656
  707SOL     OW 2485   1.621   2.629   1.690
  707SOL    HW1 2486   1.537   2.674   1.690
  707SOL    HW2 2487   1.675   2.679   1.628
  708SOL     OW 2488   0.990   2.005   1.761
  708SOL    HW1 2489   1.051   2.076   1.741
  708SOL    HW2 2490   1.038   1.925   1.739
  709SOL     OW 2491   0.507   1.910   1.758
  709SOL    HW1 2492   0.455   1.862   1.694
  709SOL    HW2 2493   0.456   1.988   1.779
  710SOL     OW 2494   0.577   2.734   1.043
  710SOL    HW1 2495   0.620   2.819   1.045
  710SOL    HW2 2496   0.518   2.736   1.119
  711SOL     OW 2497   1.301   2.716   1.003
  711SOL    HW1 2498   1.214   2.684   0.981
  711SOL    HW2 2499   1.359   2.642   0.984
  712SOL     OW 2500   1.199   2.391   0.272
  712SOL    HW1 2501   1.216   2.313   0.326
  712SOL    HW2 2502   1.162   2.454   0.333
  713SOL     OW 2503   0.290   2.024   1.219
  713SOL    HW1 2504   0.265   2.051   1.308
  713SOL    HW2 2505   0.265   1.932   1.214
  714SOL     OW 2506   0.034   3.200   1.289
  714SOL    HW1 2507   0.061   3.134   1.352
  714SOL    HW2 2508   0.042   3.283   1.336
  715SOL     OW 2509   0.696   2.477   1.036
  715SOL    HW1 2510   0.776   2.474   0.983
  715SOL    HW2 2511   0.666   2.568   1.029
  716SOL     OW 2512   0.356   1.934   0.654
  716SOL    HW1 2513   0.325   2.020   0.680
  716SOL    HW2 2514   0.365   1.885   0.736
  717SOL     OW 2515   1.595   2.235   0.364
  717SOL    HW1 2516   1.629   2.178   0.433
  717SOL    HW2 2517   1.585   2.321   0.406
  718SOL     OW 2518   1.032   2.617   0.961
  718SOL    HW1 2519   1.009   2.631   1.052
  718SOL    HW2 2520   1.000   2.529   0.941
  719SOL     OW 2521   0.979   3.426   1.744
  719SOL    HW1 2522   0.951   3.475   1.667
  719SOL    HW2 2523   1.015   3.344   1.709
  720SOL     OW 2524   1.820   3.354   1.602
  720SOL    HW1 2525   1.854   3.385   1.518
  720SOL    HW2 2526   1.897   3.345   1.657
  721SOL     OW 2527   0.369   2.778   1.815
  721SOL    HW1 2528   0.441   2.802   1.873
  721SOL    HW2 2529   0.405   2.711   1.757
  722SOL     OW 2530   1.431   2.154   0.159
  722SOL    HW1 2531   1.421   2.060   0.174
  722SOL    HW2 2532   1.482   2.185   0.234
  723SOL     OW 2533   1.284   2.666   0.028
  723SOL    HW1 2534   1.325   2.580   0.020
  723SOL    HW2 2535   1.323   2.717   5.117
  724SOL     OW 2536   1.069   3.216   0.871
  724SOL    HW1 2537   1.081   3.143   0.811
  724SOL    HW2 2538   1.121   3.287   0.835
  725SOL     OW 2539   0.306   2.672   0.931
  725SOL    HW1 2540   0.400   2.688   0.939
  725SOL    HW2 2541   0.294   2.581   0.960
  726SOL     OW 2542   0.300   2.393   1.006
  726SOL    HW1 2543   0.252   2.311   1.001
  726SOL    HW2 2544   0.377   2.380   0.951
  727SOL     OW 2545   1.136   2.229   1.683
  727SOL    HW1 2546   1.091   2.278   1.751
  727SOL    HW2 2547   1.222   2.270   1.676
  728SOL     OW 2548   1.157   2.050   1.474
  728SOL    HW1 2549   1.146   2.111   1.546
  728SOL    HW2 2550   1.205   2.100   1.407
  729SOL     OW 2551   0.008   3.178   0.237
  729SOL    HW1 2552   5.240   3.145   0.157
  729SOL    HW2 2553   0.014   3.101   0.294
  730SOL     OW 2554   0.101   3.621   0.932
  730SOL    HW1 2555   0.070   3.569   0.858
  730SOL    HW2 2556   0.190   3.647   0.908
  731SOL     OW 2557   0.510   3.433   0.904
  731SOL    HW1 2558   0.579   3.500   0.915
  731SOL    HW2 2559   0.549   3.369   0.845
  732SOL     OW 2560   0.941   2.638   1.217
  732SOL    HW1 2561   1.006   2.625   1.286
  732SOL    HW2 2562   0.862   2.595   1.249
  733SOL     OW 2563   0.032   2.500   1.123
  733SOL    HW1 2564   0.112   2.468   1.081
  733SOL    HW2 2565   0.038   2.469   1.213
  734SOL     OW 2566   0.140   2.348   1.690
  734SOL    HW1 2567   0.209   2.299   1.645
  734SOL    HW2 2568   0.151   2.438   1.661
  735SOL     OW 2569   1.394   2.786   1.664
  735SOL    HW1 2570   1.413   2.879   1.660
  735SOL    HW2 2571   1.386   2.759   1.572
  736SOL     OW 2572   0.832   2.436   0.382
  736SOL    HW1 2573   0.833   2.364   0.318
  736SOL    HW2 2574   0.755   2.487   0.358
  737SOL     OW 2575   1.638   2.469   1.164
  737SOL    HW1 2576   1.633   2.409   1.238
  737SOL    HW2 2577   1.729   2.462   1.134
  738SOL     OW 2578   0.279   3.417   1.720
  738SOL    HW1 2579   0.224   3.475   1.773
  738SOL    HW2 2580   0.261   3.330   1.754
  739SOL     OW 2581   0.735   2.288   1.230
  739SOL    HW1 2582   0.673   2.216   1.219
  739SOL    HW2 2583   0.712   2.351   1.162
  740SOL     OW 2584   0.876   3.556   1.513
  740SOL    HW1 2585   0.865   3.499   1.437
  740SOL    HW2 2586   0.894   3.643   1.476
  741SOL     OW 2587   0.498   2.361   0.179
  741SOL    HW1 2588   0.535   2.431   0.232
  741SOL    HW2 2589   0.412   2.394   0.153
  742SOL     OW 2590   0.135   3.013   1.468
  742SOL    HW1 2591   0.146   2.973   1.554
  742SOL    HW2 2592   0.140   2.940   1.406
  743SOL     OW 2593   1.297   2.893   1.212
  743SOL    HW1 2594   1.306   2.831   1.140
  743SOL    HW2 2595   1.248   2.966   1.174
  744SOL     OW 2596   1.290   2.715   0.305
  744SOL    HW1 2597   1.221   2.668   0.352
  744SOL    HW2 2598   1.284   2.683   0.215
  745SOL     OW 2599   1.787   3.594   1.172
  745SOL    HW1 2600   1.850   3.616   1.103
  745SOL    HW2 2601   1.751   3.509   1.145
  746SOL     OW 2602   1.244   3.597   1.091
  746SOL    HW1 2603   1.329   3.627   1.058
  746SOL    HW2 2604   1.259   3.506   1.116
  747SOL     OW 2605   0.075   3.000   1.072
  747SOL    HW1 2606   0.059   3.067   1.138
  747SOL    HW2 2607   0.003   3.010   1.010
  748SOL     OW 2608   0.694   3.552   1.737
  748SOL    HW1 2609   0.632   3.625   1.730
  748SOL    HW2 2610   0.758   3.568   1.669
  749SOL     OW 2611   0.957   1.959   0.107
  749SOL    HW1 2612   1.030   2.006   0.067
  749SOL    HW2 2613   0.998   1.888   0.156
  750SOL     OW 2614   1.725   2.045   0.526
  750SOL    HW1 2615   1.791   2.020   0.461
  750SOL    HW2 2616   1.699   1.962   0.567
  751SOL     OW 2617   1.390   3.429   0.513
  751SOL    HW1 2618   1.448   3.468   0.447
  751SOL    HW2 2619   1.336   3.503   0.543
  752SOL     OW 2620   0.134   3.623   1.848
  752SOL    HW1 2621   0.074   3.572   1.903
  752SOL    HW2 2622   0.189   3.670   1.910
  753SOL     OW 2623   1.283   2.800   0.669
  753SOL    HW1 2624   1.357   2.740   0.679
  753SOL    HW2 2625   1.316   2.871   0.613
  754SOL     OW 2626   0.792   3.141   1.421
  754SOL    HW1 2627   0.764   3.189   1.499
  754SOL    HW2 2628   0.718   3.149   1.360
  755SOL     OW 2629   0.707   3.465   0.170
  755SOL    HW1 2630   0.683   3.528   0.101
  755SOL    HW2 2631   0.634   3.403   0.171
  756SOL     OW 2632   1.611   3.596   1.400
  756SOL    HW1 2633   1.671   3.595   1.326
  756SOL    HW2 2634   1.594   3.689   1.416
  757SOL     OW 2635   1.845   2.023   0.961
  757SOL    HW1 2636   1.873   1.933   0.942
  757SOL    HW2 2637   1.757   2.029   0.924
  758SOL     OW 2638   0.244   2.168   0.723
  758SOL    HW1 2639   0.169   2.218   0.692
  758SOL    HW2 2640   0.231   2.162   0.818
  759SOL     OW 2641   1.223   3.441   0.044
  759SOL    HW1 2642   1.214   3.350   0.069
  759SOL    HW2 2643   1.143   3.461   5.155
  760SOL     OW 2644   0.822   2.873   1.382
  760SOL    HW1 2645   0.860   2.865   1.295
  760SOL    HW2 2646   0.816   2.967   1.397
  761SOL     OW 2647   0.932   2.782   0.287
  761SOL    HW1 2648   0.979   2.803   0.206
  761SOL    HW2 2649   0.989   2.719   0.331
  762SOL     OW 2650   1.479   3.527   0.073
  762SOL    HW1 2651   1.390   3.495   0.061
  762SOL    HW2 2652   1.507   3.553   5.145
  763SOL     OW 2653   0.370   3.162   1.501
  763SOL    HW1 2654   0.368   3.240   1.445
  763SOL    HW2 2655   0.291   3.114   1.478
  764SOL     OW 2656   1.589   3.147   1.259
  764SOL    HW1 2657   1.673   3.141   1.304
  764SOL    HW2 2658   1.539   3.210   1.311
  765SOL     OW 2659   1.080   2.982   0.736
  765SOL    HW1 2660   1.005   2.931   0.768
  765SOL    HW2 2661   1.142   2.916   0.706
  766SOL     OW 2662   1.036   2.113   0.962
  766SOL    HW1 2663   1.036   2.071   0.876
  766SOL    HW2 2664   1.030   2.040   1.024
  767SOL     OW 2665   0.634   3.347   0.490
  767SOL    HW1 2666   0.675   3.297   0.419
  767SOL    HW2 2667   0.580   3.411   0.445
  768SOL     OW 2668   1.749   2.244   1.395
  768SOL    HW1 2669   1.820   2.308   1.391
  768SOL    HW2 2670   1.775   2.176   1.332
  769SOL     OW 2671   0.273   3.210   0.330
  769SOL    HW1 2672   0.191   3.201   0.281
  769SOL    HW2 2673   0.247   3.252   0.412
  770SOL     OW 2674   0.149   2.906   1.723
  770SOL    HW1 2675   0.074   2.852   1.749
  770SOL    HW2 2676   0.225   2.862   1.760
  771SOL     OW 2677   0.686   2.057   1.496
  771SOL    HW1 2678   0.770   2.031   1.458
  771SOL    HW2 2679   0.708   2.090   1.583
  772SOL     OW 2680   0.079   2.148   5.083
  772SOL    HW1 2681   0.062   2.139   0.016
  772SOL    HW2 2682   0.048   2.236   5.061
  773SOL     OW 2683   1.411   2.722   1.398
  773SOL    HW1 2684   1.359   2.777   1.340
  773SOL    HW2 2685   1.499   2.726   1.361
  774SOL     OW 2686   0.073   2.055   0.212
  774SOL    HW1 2687   0.062   2.146   0.238
  774SOL    HW2 2688   0.093   2.009   0.294
  775SOL     OW 2689   1.191   3.183   0.129
  775SOL    HW1 2690   1.095   3.184   0.120
  775SOL    HW2 2691   1.206   3.178   0.223
  776SOL     OW 2692   0.619   2.698   1.435
  776SOL    HW1 2693   0.679   2.772   1.425
  776SOL    HW2 2694   0.674   2.620   1.429
  777SOL     OW 2695   1.492   3.666   0.998
  777SOL    HW1 2696   1.521   3.739   0.943
  777SOL    HW2 2697   1.573   3.621   1.023
  778SOL     OW 2698   0.711   2.418   1.686
  778SOL    HW1 2699   0.765   2.470   1.746
  778SOL    HW2 2700   0.725   2.328   1.714
  779SOL     OW 2701   1.468   3.050   1.642
  779SOL    HW1 2702   1.464   3.084   1.731
  779SOL    HW2 2703   1.556   3.070   1.612
  780SOL     OW 2704   0.369   3.628   1.571
  780SOL    HW1 2705   0.281   3.665   1.560
  780SOL    HW2 2706   0.353   3.542   1.612
  781SOL     OW 2707   1.650   2.740   1.261
  781SOL    HW1 2708   1.653   2.654   1.218
  781SOL    HW2 2709   1.639   2.802   1.190
  782SOL     OW 2710   1.226   2.185   0.464
  782SOL    HW1 2711   1.287   2.111   0.465
  782SOL    HW2 2712   1.253   2.239   0.539
  783SOL     OW 2713   0.569   2.575   0.695
  783SOL    HW1 2714   0.617   2.657   0.683
  783SOL    HW2 2715   0.507   2.572   0.623
  784SOL     OW 2716   1.743   2.221   1.673
  784SOL    HW1 2717   1.745   2.236   1.579
  784SOL    HW2 2718   1.667   2.166   1.688
  785SOL     OW 2719   1.738   2.808   1.519
  785SOL    HW1 2720   1.722   2.902   1.523
  785SOL    HW2 2721   1.720   2.784   1.428
  786SOL     OW 2722   0.921   3.230   0.086
  786SOL    HW1 2723   0.865   3.218   0.163
  786SOL    HW2 2724   0.904   3.321   0.059
  787SOL     OW 2725   0.677   3.647   0.915
  787SOL    HW1 2726   0.662   3.741   0.906
  787SOL    HW2 2727   0.772   3.638   0.919
  788SOL     OW 2728   0.876   2.837   0.864
  788SOL    HW1 2729   0.926   2.764   0.900
  788SOL    HW2 2730   0.832   2.875   0.941
  789SOL     OW 2731   1.079   2.838   0.058
  789SOL    HW1 2732   1.122   2.922   0.042
  789SOL    HW2 2733   1.149   2.773   0.051
  790SOL     OW 2734   1.845   3.411   0.825
  790SOL    HW1 2735   1.761   3.405   0.779
  790SOL    HW2 2736   1.843   3.340   0.889
  791SOL     OW 2737   0.225   3.155   1.839
  791SOL    HW1 2738   0.195   3.074   1.799
  791SOL    HW2 2739   0.168   3.167   1.915
  792SOL     OW 2740   0.092   3.085   0.686
  792SOL    HW1 2741   0.159   3.032   0.729
  792SOL    HW2 2742   0.142   3.149   0.634
  793SOL     OW 2743   0.697   3.285   1.635
  793SOL    HW1 2744   0.619   3.246   1.674
  793SOL    HW2 2745   0.699   3.374   1.668
  794SOL     OW 2746   1.799   2.036   1.230
  794SOL    HW1 2747   1.807   1.942   1.244
  794SOL    HW2 2748   1.818   2.048   1.137
  795SOL     OW 2749   0.421   2.281   0.520
  795SOL    HW1 2750   0.452   2.211   0.463
  795SOL    HW2 2751   0.382   2.237   0.595
  796SOL     OW 2752   1.684   3.358   1.084
  796SOL    HW1 2753   1.611   3.336   1.025
  796SOL    HW2 2754   1.688   3.285   1.145
  797SOL     OW 2755   0.363   2.430   1.282
  797SOL    HW1 2756   0.409   2.361   1.331
  797SOL    HW2 2757   0.364   2.399   1.192
  798SOL     OW 2758   0.842   3.454   0.674
  798SOL    HW1 2759   0.825   3.529   0.618
  798SOL    HW2 2760   0.767   3.396   0.662
  799SOL     OW 2761   1.427   2.102   1.120
  799SOL    HW1 2762   1.451   2.018   1.159
  799SOL    HW2 2763   1.379   2.148   1.189
  800SOL     OW 2764   1.017   1.879   1.118
  800SOL    HW1 2765   0.962   1.817   1.070
  800SOL    HW2 2766   1.104   1.839   1.118
  801SOL     OW 2767   0.794   3.182   0.327
  801SOL    HW1 2768   0.768   3.093   0.349
  801SOL    HW2 2769   0.868   3.201   0.384
  802SOL     OW 2770   0.621   3.442   1.294
  802SOL    HW1 2771   0.614   3.532   1.325
  802SOL    HW2 2772   0.709   3.436   1.257
  803SOL     OW 2773   1.375   1.892   0.211
  803SOL    HW1 2774   1.416   1.821   0.161
  803SOL    HW2 2775   1.282   1.867   0.215
  804SOL     OW 2776   1.298   2.338   0.680
  804SOL    HW1 2777   1.249   2.420   0.678
  804SOL    HW2 2778   1.292   2.308   0.771
  805SOL     OW 2779   1.581   2.051   0.895
  805SOL    HW1 2780   1.529   2.081   0.969
  805SOL    HW2 2781   1.582   2.126   0.835
  806SOL     OW 2782   0.036   2.922   0.356
  806SOL    HW1 2783   0.111   2.893   0.303
  806SOL    HW2 2784   5.238   2.863   0.331
  807SOL     OW 2785   0.908   3.530   0.346
  807SOL    HW1 2786   0.835   3.507   0.289
  807SOL    HW2 2787   0.874   3.601   0.401
  808SOL     OW 2788   0.227   2.480   2.006
  808SOL    HW1 2789   0.169   2.438   2.070
  808SOL    HW2 2790   0.174   2.486   1.926
  809SOL     OW 2791   0.180   2.154   2.867
  809SOL    HW1 2792   0.223   2.105   2.937
  809SOL    HW2 2793   0.087   2.144   2.883
  810SOL     OW 2794   0.012   2.247   2.510
  810SOL    HW1 2795   5.193   2.272   2.523
  810SOL    HW2 2796   0.008   2.157   2.478
  811SOL     OW 2797   0.593   3.175   3.086
  811SOL    HW1 2798   0.514   3.177   3.031
  811SOL    HW2 2799   0.607   3.266   3.111
  812SOL     OW 2800   1.149   2.587   2.562
  812SOL    HW1 2801   1.228   2.638   2.577
  812SOL    HW2 2802   1.095   2.600   2.640
  813SOL     OW 2803   1.691   2.457   2.122
  813SOL    HW1 2804   1.703   2.457   2.027
  813SOL    HW2 2805   1.692   2.365   2.146
  814SOL     OW 2806   0.726   2.989   2.922
  814SOL    HW1 2807   0.675   3.027   2.993
  814SOL    HW2 2808   0.764   3.064   2.877
  815SOL     OW 2809   0.892   2.602   3.684
  815SOL    HW1 2810   0.912   2.669   3.749
  815SOL    HW2 2811   0.905   2.645   3.600
  816SOL     OW 2812   0.677   2.840   2.512
  816SOL    HW1 2813   0.746   2.842   2.579
  816SOL    HW2 2814   0.613   2.905   2.542
  817SOL     OW 2815   0.712   3.012   3.699
  817SOL    HW1 2816   0.766   3.083   3.735
  817SOL    HW2 2817   0.637   3.057   3.659
  818SOL     OW 2818   0.379   3.268   2.934
  818SOL    HW1 2819   0.286   3.279   2.915
  818SOL    HW2 2820   0.423   3.325   2.872
  819SOL     OW 2821   1.461   3.363   3.247
  819SOL    HW1 2822   1.514   3.442   3.256
  819SOL    HW2 2823   1.388   3.376   3.307
  820SOL     OW 2824   0.461   2.230   3.302
  820SOL    HW1 2825   0.537   2.175   3.320
  820SOL    HW2 2826   0.386   2.177   3.330
  821SOL     OW 2827   0.278   3.568   2.338
  821SOL    HW1 2828   0.294   3.646   2.392
  821SOL    HW2 2829   0.339   3.577   2.265
  822SOL     OW 2830   1.133   3.201   3.558
  822SOL    HW1 2831   1.187   3.185   3.635
  822SOL    HW2 2832   1.079   3.122   3.549
  823SOL     OW 2833   0.200   3.328   2.430
  823SOL    HW1 2834   0.235   3.411   2.397
  823SOL    HW2 2835   0.138   3.354   2.499
  824SOL     OW 2836   0.252   2.947   2.720
  824SOL    HW1 2837   0.268   2.854   2.734
  824SOL    HW2 2838   0.205   2.975   2.799
  825SOL     OW 2839   0.568   3.696   3.254
  825SOL    HW1 2840   0.497   3.668   3.312
  825SOL    HW2 2841   0.610   3.769   3.300
  826SOL     OW 2842   0.566   2.850   2.014
  826SOL    HW1 2843   0.620   2.892   1.948
  826SOL    HW2 2844   0.603   2.879   2.098
  827SOL     OW 2845   1.571   1.985   3.301
  827SOL    HW1 2846   1.650   2.007   3.251
  827SOL    HW2 2847   1.554   2.062   3.355
  828SOL     OW 2848   0.112   2.483   2.417
  828SOL    HW1 2849   0.083   2.404   2.462
  828SOL    HW2 2850   0.080   2.555   2.472
  829SOL     OW 2851   1.841   3.618   2.177
  829SOL    HW1 2852   1.919   3.609   2.231
  829SOL    HW2 2853   1.844   3.708   2.144
  830SOL     OW 2854   5.253   3.461   2.005
  830SOL    HW1 2855   5.273   3.371   2.034
  830SOL    HW2 2856   5.157   3.464   2.002
  831SOL     OW 2857   0.179   2.597   3.442
  831SOL    HW1 2858   0.274   2.604   3.452
  831SOL    HW2 2859   0.150   2.686   3.423
  832SOL     OW 2860   0.624   3.262   2.584
  832SOL    HW1 2861   0.580   3.178   2.591
  832SOL    HW2 2862   0.607   3.291   2.494
  833SOL     OW 2863   1.269   3.087   3.284
  833SOL    HW1 2864   1.293   3.017   3.224
  833SOL    HW2 2865   1.334   3.084   3.353
  834SOL     OW 2866   0.839   1.866   2.382
  834SOL    HW1 2867   0.881   1.947   2.353
  834SOL    HW2 2868   0.746   1.886   2.383
  835SOL     OW 2869   0.147   2.808   3.146
  835SOL    HW1 2870   0.234   2.771   3.133
  835SOL    HW2 2871   0.125   2.848   3.062
  836SOL     OW 2872   1.462   2.912   2.127
  836SOL    HW1 2873   1.388   2.856   2.150
  836SOL    HW2 2874   1.518   2.858   2.072
  837SOL     OW 2875   1.168   3.676   3.496
  837SOL    HW1 2876   1.177   3.739   3.425
  837SOL    HW2 2877   1.190   3.592   3.456
  838SOL     OW 2878   0.369   2.116   3.736
  838SOL    HW1 2879   0.407   2.194   3.776
  838SOL    HW2 2880   0.274   2.131   3.740
  839SOL     OW 2881   1.453   3.310   2.775
  839SOL    HW1 2882   1.404   3.311   2.857
  839SOL    HW2 2883   1.451   3.218   2.747
  840SOL     OW 2884   1.617   3.706   2.408
  840SOL    HW1 2885   1.607   3.643   2.336
  840SOL    HW2 2886   1.616   3.652   2.487
  841SOL     OW 2887   0.589   2.560   2.146
  841SOL    HW1 2888   0.597   2.647   2.107
  841SOL    HW2 2889   0.521   2.570   2.213
  842SOL     OW 2890   1.281   2.247   2.801
  842SOL    HW1 2891   1.194   2.207   2.810
  842SOL    HW2 2892   1.337   2.196   2.860
  843SOL     OW 2893   1.574   3.550   2.185
  843SOL    HW1 2894   1.668   3.562   2.175
  843SOL    HW2 2895   1.541   3.544   2.095
  844SOL     OW 2896   0.772   2.479   3.282
  844SOL    HW1 2897   0.754   2.449   3.371
  844SOL    HW2 2898   0.755   2.402   3.228
  845SOL     OW 2899   1.387   2.344   3.531
  845SOL    HW1 2900   1.393   2.387   3.616
  845SOL    HW2 2901   1.441   2.265   3.540
  846SOL     OW 2902   0.944   2.738   3.451
  846SOL    HW1 2903   0.999   2.674   3.405
  846SOL    HW2 2904   0.895   2.781   3.381
  847SOL     OW 2905   1.008   2.260   3.070
  847SOL    HW1 2906   0.914   2.270   3.088
  847SOL    HW2 2907   1.011   2.217   2.985
  848SOL     OW 2908   1.067   2.563   2.291
  848SOL    HW1 2909   1.087   2.563   2.385
  848SOL    HW2 2910   0.984   2.516   2.285
  849SOL     OW 2911   0.031   2.685   2.618
  849SOL    HW1 2912   0.083   2.677   2.697
  849SOL    HW2 2913   0.088   2.730   2.556
  850SOL     OW 2914   0.110   3.729   3.454
  850SOL    HW1 2915   0.112   3.702   3.545
  850SOL    HW2 2916   0.053   3.665   3.411
  851SOL     OW 2917   0.886   2.209   2.062
  851SOL    HW1 2918   0.937   2.261   2.001
  851SOL    HW2 2919   0.867   2.128   2.015
  852SOL     OW 2920   1.680   2.421   3.700
  852SOL    HW1 2921   1.661   2.502   3.653
  852SOL    HW2 2922   1.716   2.362   3.633
  853SOL     OW 2923   1.412   3.044   2.387
  853SOL    HW1 2924   1.433   2.998   2.305
  853SOL    HW2 2925   1.345   3.107   2.362
  854SOL     OW 2926   0.563   2.038   2.775
  854SOL    HW1 2927   0.567   2.057   2.869
  854SOL    HW2 2928   0.555   2.124   2.734
  855SOL     OW 2929   0.981   3.312   2.332
  855SOL    HW1 2930   0.966   3.389   2.276
  855SOL    HW2 2931   0.955   3.340   2.419
  856SOL     OW 2932   0.373   3.682   2.740
  856SOL    HW1 2933   0.415   3.596   2.753
  856SOL    HW2 2934   0.440   3.745   2.766
  857SOL     OW 2935   1.212   3.403   3.379
  857SOL    HW1 2936   1.201   3.332   3.443
  857SOL    HW2 2937   1.160   3.375   3.304
  858SOL     OW 2938   0.305   2.795   2.131
  858SOL    HW1 2939   0.380   2.816   2.076
  858SOL    HW2 2940   0.286   2.703   2.111
  859SOL     OW 2941   0.481   3.149   3.610
  859SOL    HW1 2942   0.458   3.148   3.517
  859SOL    HW2 2943   0.396   3.147   3.655
  860SOL     OW 2944   1.140   3.647   2.083
  860SOL    HW1 2945   1.063   3.612   2.127
  860SOL    HW2 2946   1.162   3.582   2.016
  861SOL     OW 2947   0.209   2.108   3.344
  861SOL    HW1 2948   0.136   2.168   3.326
  861SOL    HW2 2949   0.168   2.034   3.388
  862SOL     OW 2950   1.634   3.314   1.957
  862SOL    HW1 2951   1.581   3.392   1.939
  862SOL    HW2 2952   1.573   3.241   1.947
  863SOL     OW 2953   0.488   3.611   2.165
  863SOL    HW1 2954   0.535   3.661   2.232
  863SOL    HW2 2955   0.557   3.572   2.112
  864SOL     OW 2956   1.413   1.971   2.328
  864SOL    HW1 2957   1.421   1.946   2.236
  864SOL    HW2 2958   1.502   1.993   2.355
  865SOL     OW 2959   0.200   3.628   3.062
  865SOL    HW1 2960   0.263   3.556   3.065
  865SOL    HW2 2961   0.161   3.622   2.975
  866SOL     OW 2962   0.966   3.563   2.752
  866SOL    HW1 2963   1.051   3.523   2.770
  866SOL    HW2 2964   0.927   3.508   2.684
  867SOL     OW 2965   0.378   2.545   2.339
  867SOL    HW1 2966   0.405   2.453   2.348
  867SOL    HW2 2967   0.284   2.544   2.360
  868SOL     OW 2968   1.520   2.105   3.576
  868SOL    HW1 2969   1.520   2.117   3.671
  868SOL    HW2 2970   1.483   2.018   3.563
  869SOL     OW 2971   0.671   1.971   1.967
  869SOL    HW1 2972   0.726   1.894   1.984
  869SOL    HW2 2973   0.612   1.943   1.897
  870SOL     OW 2974   0.759   2.145   3.612
  870SOL    HW1 2975   0.843   2.100   3.613
  870SOL    HW2 2976   0.711   2.109   3.687
  871SOL     OW 2977   0.865   3.387   3.055
  871SOL    HW1 2978   0.850   3.339   2.974
  871SOL    HW2 2979   0.936   3.338   3.098
  872SOL     OW 2980   1.329   2.463   3.291
  872SOL    HW1 2981   1.363   2.430   3.374
  872SOL    HW2 2982   1.376   2.544   3.276
  873SOL     OW 2983   0.816   3.231   2.816
  873SOL    HW1 2984   0.904   3.228   2.779
  873SOL    HW2 2985   0.759   3.249   2.741
  874SOL     OW 2986   0.922   2.376   2.748
  874SOL    HW1 2987   0.901   2.363   2.656
  874SOL    HW2 2988   0.956   2.292   2.778
  875SOL     OW 2989   0.575   1.925   2.354
  875SOL    HW1 2990   0.499   1.928   2.413
  875SOL    HW2 2991   0.563   2.001   2.296
  876SOL     OW 2992   1.436   3.114   1.927
  876SOL    HW1 2993   1.449   3.049   1.996
  876SOL    HW2 2994   1.346   3.143   1.938
  877SOL     OW 2995   0.300   1.891   2.022
  877SOL    HW1 2996   0.351   1.960   1.979
  877SOL    HW2 2997   0.365   1.838   2.068
  878SOL     OW 2998   0.953   2.105   2.310
  878SOL    HW1 2999   0.926   2.143   2.226
  878SOL    HW2 3000   1.048   2.119   2.313
  879SOL     OW 3001   1.073   2.551   3.302
  879SOL    HW1 3002   1.022   2.470   3.303
  879SOL    HW2 3003   1.164   2.521   3.297
  880SOL     OW 3004   1.223   3.431   2.659
  880SOL    HW1 3005   1.239   3.501   2.596
  880SOL    HW2 3006   1.309   3.406   2.691
  881SOL     OW 3007   0.476   3.025   2.567
  881SOL    HW1 3008   0.405   3.003   2.627
  881SOL    HW2 3009   0.437   3.017   2.480
  882SOL     OW 3010   1.253   3.655   2.486
  882SOL    HW1 3011   1.296   3.721   2.431
  882SOL    HW2 3012   1.183   3.703   2.529
  883SOL     OW 3013   1.030   2.370   1.892
  883SOL    HW1 3014   0.989   2.454   1.872
  883SOL    HW2 3015   1.092   2.389   1.962
  884SOL     OW 3016   0.111   2.404   3.250
  884SOL    HW1 3017   0.199   2.407   3.211
  884SOL    HW2 3018   0.111   2.476   3.314
  885SOL     OW 3019   0.560   2.070   3.048
  885SOL    HW1 3020   0.597   2.002   3.105
  885SOL    HW2 3021   0.466   2.065   3.062
  886SOL     OW 3022   0.873   2.314   2.488
  886SOL    HW1 3023   0.839   2.367   2.416
  886SOL    HW2 3024   0.904   2.233   2.447
  887SOL     OW 3025   1.024   1.925   2.605
  887SOL    HW1 3026   0.965   1.916   2.530
  887SOL    HW2 3027   1.004   1.850   2.661
  888SOL     OW 3028   1.435   3.040   2.686
  888SOL    HW1 3029   1.365   2.980   2.709
  888SOL    HW2 3030   1.434   3.043   2.590
  889SOL     OW 3031   1.414   2.492   2.889
  889SOL    HW1 3032   1.387   2.405   2.861
  889SOL    HW2 3033   1.500   2.480   2.927
  890SOL     OW 3034   0.502   3.300   2.022
  890SOL    HW1 3035   0.427   3.273   2.076
  890SOL    HW2 3036   0.491   3.251   1.940
  891SOL     OW 3037   1.394   2.435   1.936
  891SOL    HW1 3038   1.332   2.406   2.003
  891SOL    HW2 3039   1.479   2.402   1.966
  892SOL     OW 3040   0.539   2.119   2.167
  892SOL    HW1 3041   0.591   2.075   2.101
  892SOL    HW2 3042   0.508   2.199   2.124
  893SOL     OW 3043   1.744   3.106   3.417
  893SOL    HW1 3044   1.830   3.074   3.388
  893SOL    HW2 3045   1.760   3.197   3.442
  894SOL     OW 3046   1.044   3.224   3.203
  894SOL    HW1 3047   0.965   3.188   3.244
  894SOL    HW2 3048   1.116   3.174   3.242
  895SOL     OW 3049   1.615   3.496   3.540
  895SOL    HW1 3050   1.600   3.534   3.453
  895SOL    HW2 3051   1.694   3.442   3.529
  896SOL     OW 3052   1.151   3.107   2.972
  896SOL    HW1 3053   1.092   3.145   3.037
  896SOL    HW2 3054   1.119   3.138   2.888
  897SOL     OW 3055   1.624   2.968   2.916
  897SOL    HW1 3056   1.604   3.028   2.987
  897SOL    HW2 3057   1.555   2.984   2.851
  898SOL     OW 3058   0.922   1.938   3.247
  898SOL    HW1 3059   0.942   1.923   3.155
  898SOL    HW2 3060   1.001   1.979   3.282
  899SOL     OW 3061   0.976   2.975   3.584
  899SOL    HW1 3062   0.885   2.990   3.611
  899SOL    HW2 3063   0.972   2.895   3.531
  900SOL     OW 3064   0.708   2.920   2.244
  900SOL    HW1 3065   0.689   2.893   2.334
  900SOL    HW2 3066   0.789   2.874   2.222
  901SOL     OW 3067   0.404   2.700   3.127
  901SOL    HW1 3068   0.475   2.712   3.191
  901SOL    HW2 3069   0.384   2.606   3.131
  902SOL     OW 3070   1.262   2.231   3.163
  902SOL    HW1 3071   1.291   2.314   3.200
  902SOL    HW2 3072   1.174   2.249   3.129
  903SOL     OW 3073   0.098   3.452   3.256
  903SOL    HW1 3074   0.100   3.525   3.195
  903SOL    HW2 3075   0.189   3.424   3.263
  904SOL     OW 3076   0.358   2.997   2.318
  904SOL    HW1 3077   0.343   3.079   2.270
  904SOL    HW2 3078   0.346   2.928   2.253
  905SOL     OW 3079   0.528   2.355   2.720
  905SOL    HW1 3080   0.537   2.415   2.646
  905SOL    HW2 3081   0.592   2.387   2.784
  906SOL     OW 3082   1.225   3.217   2.252
  906SOL    HW1 3083   1.279   3.294   2.274
  906SOL    HW2 3084   1.139   3.238   2.287
  907SOL     OW 3085   1.319   3.328   3.012
  907SOL    HW1 3086   1.371   3.334   3.093
  907SOL    HW2 3087   1.272   3.245   3.020
  908SOL     OW 3088   1.536   2.437   2.351
  908SOL    HW1 3089   1.586   2.464   2.429
  908SOL    HW2 3090   1.589   2.469   2.277
  909SOL     OW 3091   0.355   3.378   3.183
  909SOL    HW1 3092   0.354   3.332   3.098
  909SOL    HW2 3093   0.445   3.410   3.191
  910SOL     OW 3094   0.454   2.593   3.489
  910SOL    HW1 3095   0.505   2.640   3.422
  910SOL    HW2 3096   0.509   2.518   3.513
  911SOL     OW 3097   1.628   2.651   3.567
  911SOL    HW1 3098   1.541   2.689   3.554
  911SOL    HW2 3099   1.680   2.684   3.495
  912SOL     OW 3100   0.992   2.006   3.631
  912SOL    HW1 3101   1.053   2.077   3.609
  912SOL    HW2 3102   1.037   1.926   3.604
  913SOL     OW 3103   0.507   1.905   3.621
  913SOL    HW1 3104   0.454   1.859   3.556
  913SOL    HW2 3105   0.456   1.984   3.642
  914SOL     OW 3106   0.577   2.735   2.904
  914SOL    HW1 3107   0.621   2.820   2.907
  914SOL    HW2 3108   0.518   2.736   2.979
  915SOL     OW 3109   1.274   2.721   2.871
  915SOL    HW1 3110   1.186   2.687   2.856
  915SOL    HW2 3111   1.328   2.642   2.881
  916SOL     OW 3112   1.192   2.380   2.119
  916SOL    HW1 3113   1.208   2.301   2.171
  916SOL    HW2 3114   1.159   2.444   2.182
  917SOL     OW 3115   0.290   2.026   3.089
  917SOL    HW1 3116   0.265   2.054   3.177
  917SOL    HW2 3117   0.261   1.935   3.084
  918SOL     OW 3118   0.030   3.204   3.153
  918SOL    HW1 3119   0.059   3.136   3.215
  918SOL    HW2 3120   0.041   3.286   3.200
  919SOL     OW 3121   0.697   2.477   2.896
  919SOL    HW1 3122   0.776   2.472   2.843
  919SOL    HW2 3123   0.669   2.569   2.890
  920SOL     OW 3124   1.755   2.827   3.739
  920SOL    HW1 3125   1.714   2.758   3.687
  920SOL    HW2 3126   1.689   2.850   3.804
  921SOL     OW 3127   0.334   1.927   2.497
  921SOL    HW1 3128   0.313   2.017   2.524
  921SOL    HW2 3129   0.346   1.880   2.580
  922SOL     OW 3130   1.616   2.207   2.220
  922SOL    HW1 3131   1.656   2.143   2.278
  922SOL    HW2 3132   1.568   2.266   2.278
  923SOL     OW 3133   1.015   2.622   2.819
  923SOL    HW1 3134   0.991   2.632   2.911
  923SOL    HW2 3135   0.989   2.532   2.797
  924SOL     OW 3136   0.981   3.421   3.619
  924SOL    HW1 3137   0.953   3.475   3.545
  924SOL    HW2 3138   1.019   3.343   3.579
  925SOL     OW 3139   1.850   3.367   3.455
  925SOL    HW1 3140   1.883   3.382   3.366
  925SOL    HW2 3141   1.927   3.376   3.511
  926SOL     OW 3142   0.367   2.779   3.674
  926SOL    HW1 3143   0.440   2.802   3.732
  926SOL    HW2 3144   0.403   2.712   3.616
  927SOL     OW 3145   1.505   2.133   1.980
  927SOL    HW1 3146   1.457   2.056   2.010
  927SOL    HW2 3147   1.554   2.162   2.057
  928SOL     OW 3148   1.291   2.686   1.898
  928SOL    HW1 3149   1.330   2.599   1.904
  928SOL    HW2 3150   1.325   2.722   1.816
  929SOL     OW 3151   1.071   3.211   2.729
  929SOL    HW1 3152   1.082   3.141   2.665
  929SOL    HW2 3153   1.125   3.283   2.694
  930SOL     OW 3154   0.307   2.679   2.790
  930SOL    HW1 3155   0.401   2.693   2.799
  930SOL    HW2 3156   0.293   2.589   2.818
  931SOL     OW 3157   0.301   2.399   2.868
  931SOL    HW1 3158   0.253   2.316   2.863
  931SOL    HW2 3159   0.377   2.386   2.811
  932SOL     OW 3160   1.138   2.228   3.549
  932SOL    HW1 3161   1.095   2.280   3.617
  932SOL    HW2 3162   1.222   2.271   3.536
  933SOL     OW 3163   1.156   2.048   3.341
  933SOL    HW1 3164   1.146   2.111   3.413
  933SOL    HW2 3165   1.204   2.096   3.274
  934SOL     OW 3166   0.039   3.181   2.047
  934SOL    HW1 3167   5.239   3.162   1.988
  934SOL    HW2 3168   0.048   3.102   2.100
  935SOL     OW 3169   0.109   3.624   2.800
  935SOL    HW1 3170   0.079   3.569   2.728
  935SOL    HW2 3171   0.196   3.653   2.773
  936SOL     OW 3172   0.509   3.438   2.765
  936SOL    HW1 3173   0.580   3.502   2.777
  936SOL    HW2 3174   0.543   3.377   2.700
  937SOL     OW 3175   0.935   2.638   3.079
  937SOL    HW1 3176   1.002   2.626   3.145
  937SOL    HW2 3177   0.858   2.594   3.114
  938SOL     OW 3178   0.028   2.505   2.994
  938SOL    HW1 3179   0.106   2.473   2.948
  938SOL    HW2 3180   0.033   2.464   3.081
  939SOL     OW 3181   0.144   2.362   3.568
  939SOL    HW1 3182   0.211   2.312   3.523
  939SOL    HW2 3183   0.150   2.450   3.531
  940SOL     OW 3184   1.396   2.786   3.510
  940SOL    HW1 3185   1.415   2.880   3.505
  940SOL    HW2 3186   1.392   2.757   3.419
  941SOL     OW 3187   0.827   2.430   2.235
  941SOL    HW1 3188   0.834   2.356   2.175
  941SOL    HW2 3189   0.748   2.476   2.207
  942SOL     OW 3190   1.671   2.493   3.010
  942SOL    HW1 3191   1.694   2.424   3.072
  942SOL    HW2 3192   1.719   2.471   2.930
  943SOL     OW 3193   0.276   3.418   3.580
  943SOL    HW1 3194   0.221   3.475   3.633
  943SOL    HW2 3195   0.259   3.330   3.613
  944SOL     OW 3196   0.733   2.288   3.090
  944SOL    HW1 3197   0.670   2.217   3.078
  944SOL    HW2 3198   0.711   2.351   3.022
  945SOL     OW 3199   0.869   3.561   3.389
  945SOL    HW1 3200   0.859   3.501   3.315
  945SOL    HW2 3201   0.890   3.646   3.349
  946SOL     OW 3202   0.462   2.343   2.021
  946SOL    HW1 3203   0.526   2.407   2.053
  946SOL    HW2 3204   0.380   2.391   2.016
  947SOL     OW 3205   0.135   3.015   3.328
  947SOL    HW1 3206   0.147   2.975   3.414
  947SOL    HW2 3207   0.139   2.941   3.267
  948SOL     OW 3208   1.298   2.899   3.073
  948SOL    HW1 3209   1.297   2.833   3.004
  948SOL    HW2 3210   1.248   2.973   3.038
  949SOL     OW 3211   1.273   2.725   2.175
  949SOL    HW1 3212   1.209   2.668   2.218
  949SOL    HW2 3213   1.268   2.700   2.083
  950SOL     OW 3214   1.801   3.603   3.055
  950SOL    HW1 3215   1.862   3.622   2.983
  950SOL    HW2 3216   1.749   3.529   3.023
  951SOL     OW 3217   1.239   3.593   2.963
  951SOL    HW1 3218   1.322   3.626   2.930
  951SOL    HW2 3219   1.256   3.500   2.982
  952SOL     OW 3220   0.075   3.001   2.934
  952SOL    HW1 3221   0.056   3.067   3.000
  952SOL    HW2 3222   0.002   3.009   2.871
  953SOL     OW 3223   0.692   3.552   3.601
  953SOL    HW1 3224   0.631   3.625   3.592
  953SOL    HW2 3225   0.756   3.566   3.531
  954SOL     OW 3226   1.686   2.026   2.415
  954SOL    HW1 3227   1.771   2.055   2.449
  954SOL    HW2 3228   1.685   1.932   2.432
  955SOL     OW 3229   1.358   3.442   2.325
  955SOL    HW1 3230   1.432   3.480   2.278
  955SOL    HW2 3231   1.320   3.515   2.373
  956SOL     OW 3232   0.130   3.623   3.710
  956SOL    HW1 3233   0.072   3.570   3.765
  956SOL    HW2 3234   0.186   3.669   3.772
  957SOL     OW 3235   0.791   3.141   3.281
  957SOL    HW1 3236   0.763   3.189   3.359
  957SOL    HW2 3237   0.718   3.149   3.220
  958SOL     OW 3238   0.688   3.499   2.011
  958SOL    HW1 3239   0.700   3.513   1.917
  958SOL    HW2 3240   0.631   3.423   2.017
  959SOL     OW 3241   1.615   3.594   3.275
  959SOL    HW1 3242   1.678   3.593   3.203
  959SOL    HW2 3243   1.593   3.686   3.287
  960SOL     OW 3244   1.769   1.925   2.889
  960SOL    HW1 3245   1.854   1.969   2.889
  960SOL    HW2 3246   1.718   1.972   2.823
  961SOL     OW 3247   0.264   2.169   2.595
  961SOL    HW1 3248   0.183   2.209   2.565
  961SOL    HW2 3249   0.253   2.161   2.690
  962SOL     OW 3250   1.210   3.458   1.897
  962SOL    HW1 3251   1.200   3.368   1.927
  962SOL    HW2 3252   1.138   3.470   1.835
  963SOL     OW 3253   0.823   2.872   3.247
  963SOL    HW1 3254   0.863   2.861   3.161
  963SOL    HW2 3255   0.817   2.967   3.260
  964SOL     OW 3256   0.934   2.788   2.184
  964SOL    HW1 3257   0.974   2.802   2.098
  964SOL    HW2 3258   0.980   2.714   2.222
  965SOL     OW 3259   1.473   3.542   1.914
  965SOL    HW1 3260   1.382   3.515   1.899
  965SOL    HW2 3261   1.512   3.543   1.827
  966SOL     OW 3262   0.371   3.162   3.363
  966SOL    HW1 3263   0.369   3.240   3.307
  966SOL    HW2 3264   0.292   3.114   3.340
  967SOL     OW 3265   1.603   3.162   3.110
  967SOL    HW1 3266   1.691   3.153   3.148
  967SOL    HW2 3267   1.554   3.211   3.176
  968SOL     OW 3268   1.067   2.986   2.574
  968SOL    HW1 3269   0.999   2.936   2.619
  968SOL    HW2 3270   1.071   2.948   2.487
  969SOL     OW 3271   1.031   2.111   2.825
  969SOL    HW1 3272   1.032   2.070   2.739
  969SOL    HW2 3273   1.025   2.038   2.886
  970SOL     OW 3274   0.601   3.351   2.328
  970SOL    HW1 3275   0.656   3.298   2.270
  970SOL    HW2 3276   0.529   3.380   2.272
  971SOL     OW 3277   1.733   2.285   3.239
  971SOL    HW1 3278   1.821   2.323   3.242
  971SOL    HW2 3279   1.745   2.202   3.194
  972SOL     OW 3280   0.283   3.230   2.185
  972SOL    HW1 3281   0.201   3.227   2.136
  972SOL    HW2 3282   0.258   3.265   2.271
  973SOL     OW 3283   0.148   2.909   3.583
  973SOL    HW1 3284   0.073   2.852   3.601
  973SOL    HW2 3285   0.223   2.863   3.620
  974SOL     OW 3286   0.686   2.056   3.357
  974SOL    HW1 3287   0.770   2.030   3.318
  974SOL    HW2 3288   0.708   2.091   3.443
  975SOL     OW 3289   0.090   2.169   1.890
  975SOL    HW1 3290   0.002   2.134   1.873
  975SOL    HW2 3291   0.101   2.239   1.825
  976SOL     OW 3292   1.426   2.722   3.246
  976SOL    HW1 3293   1.373   2.780   3.191
  976SOL    HW2 3294   1.514   2.727   3.208
  977SOL     OW 3295   0.125   2.064   2.141
  977SOL    HW1 3296   0.102   2.109   2.059
  977SOL    HW2 3297   0.181   1.992   2.114
  978SOL     OW 3298   1.171   3.195   1.979
  978SOL    HW1 3299   1.077   3.180   1.971
  978SOL    HW2 3300   1.189   3.192   2.073
  979SOL     OW 3301   0.617   2.701   3.297
  979SOL    HW1 3302   0.678   2.774   3.288
  979SOL    HW2 3303   0.672   2.623   3.290
  980SOL     OW 3304   1.488   3.673   2.881
  980SOL    HW1 3305   1.529   3.733   2.819
  980SOL    HW2 3306   1.551   3.602   2.892
  981SOL     OW 3307   0.713   2.419   3.546
  981SOL    HW1 3308   0.766   2.471   3.606
  981SOL    HW2 3309   0.728   2.328   3.574
  982SOL     OW 3310   1.474   3.050   3.480
  982SOL    HW1 3311   1.469   3.072   3.573
  982SOL    HW2 3312   1.565   3.070   3.456
  983SOL     OW 3313   0.370   3.628   3.432
  983SOL    HW1 3314   0.282   3.666   3.421
  983SOL    HW2 3315   0.354   3.543   3.473
  984SOL     OW 3316   1.669   2.750   3.110
  984SOL    HW1 3317   1.670   2.664   3.069
  984SOL    HW2 3318   1.657   2.811   3.037
  985SOL     OW 3319   1.220   2.174   2.307
  985SOL    HW1 3320   1.287   2.106   2.313
  985SOL    HW2 3321   1.229   2.224   2.388
  986SOL     OW 3322   0.562   2.579   2.550
  986SOL    HW1 3323   0.609   2.662   2.537
  986SOL    HW2 3324   0.499   2.576   2.479
  987SOL     OW 3325   1.759   2.221   3.515
  987SOL    HW1 3326   1.744   2.256   3.427
  987SOL    HW2 3327   1.678   2.174   3.536
  988SOL     OW 3328   1.760   2.780   3.370
  988SOL    HW1 3329   1.758   2.875   3.386
  988SOL    HW2 3330   1.736   2.771   3.278
  989SOL     OW 3331   0.887   3.217   1.934
  989SOL    HW1 3332   0.841   3.231   2.017
  989SOL    HW2 3333   0.888   3.303   1.892
  990SOL     OW 3334   0.688   3.639   2.772
  990SOL    HW1 3335   0.670   3.733   2.768
  990SOL    HW2 3336   0.783   3.633   2.776
  991SOL     OW 3337   0.872   2.845   2.717
  991SOL    HW1 3338   0.919   2.769   2.751
  991SOL    HW2 3339   0.827   2.882   2.793
  992SOL     OW 3340   1.047   2.805   1.937
  992SOL    HW1 3341   1.037   2.875   1.873
  992SOL    HW2 3342   1.135   2.770   1.920
  993SOL     OW 3343   1.920   3.379   2.753
  993SOL    HW1 3344   2.007   3.357   2.720
  993SOL    HW2 3345   1.886   3.297   2.786
  994SOL     OW 3346   0.221   3.157   3.697
  994SOL    HW1 3347   0.193   3.075   3.656
  994SOL    HW2 3348   0.166   3.166   3.774
  995SOL     OW 3349   0.103   3.071   2.515
  995SOL    HW1 3350   0.157   3.033   2.584
  995SOL    HW2 3351   0.152   3.148   2.485
  996SOL     OW 3352   0.695   3.286   3.493
  996SOL    HW1 3353   0.619   3.246   3.535
  996SOL    HW2 3354   0.698   3.375   3.529
  997SOL     OW 3355   1.788   2.035   3.143
  997SOL    HW1 3356   1.883   2.028   3.148
  997SOL    HW2 3357   1.765   2.000   3.057
  998SOL     OW 3358   0.427   2.286   2.382
  998SOL    HW1 3359   0.468   2.215   2.332
  998SOL    HW2 3360   0.391   2.243   2.460
  999SOL     OW 3361   1.646   3.402   2.958
  999SOL    HW1 3362   1.601   3.376   2.878
  999SOL    HW2 3363   1.646   3.324   3.013
 1000SOL     OW 3364   0.360   2.431   3.144
 1000SOL    HW1 3365   0.409   2.363   3.191
 1000SOL    HW2 3366   0.363   2.402   3.053
 1001SOL     OW 3367   0.840   3.443   2.540
 1001SOL    HW1 3368   0.808   3.516   2.487
 1001SOL    HW2 3369   0.764   3.385   2.549
 1002SOL     OW 3370   1.434   2.117   2.983
 1002SOL    HW1 3371   1.462   2.033   3.019
 1002SOL    HW2 3372   1.383   2.157   3.054
 1003SOL     OW 3373   1.012   1.877   2.982
 1003SOL    HW1 3374   0.959   1.813   2.933
 1003SOL    HW2 3375   1.100   1.839   2.983
 1004SOL     OW 3376   0.775   3.189   2.188
 1004SOL    HW1 3377   0.752   3.098   2.205
 1004SOL    HW2 3378   0.851   3.205   2.244
 1005SOL     OW 3379   0.620   3.444   3.155
 1005SOL    HW1 3380   0.613   3.535   3.184
 1005SOL    HW2 3381   0.708   3.438   3.117
 1006SOL     OW 3382   1.388   1.899   2.057
 1006SOL    HW1 3383   1.430   1.824   2.016
 1006SOL    HW2 3384   1.297   1.872   2.070
 1007SOL     OW 3385   1.229   2.315   2.536
 1007SOL    HW1 3386   1.200   2.406   2.544
 1007SOL    HW2 3387   1.259   2.292   2.624
 1008SOL     OW 3388   1.579   2.053   2.738
 1008SOL    HW1 3389   1.538   2.114   2.799
 1008SOL    HW2 3390   1.613   2.108   2.668
 1009SOL     OW 3391   0.049   2.933   2.148
 1009SOL    HW1 3392   0.125   2.875   2.152
 1009SOL    HW2 3393   5.247   2.875   2.162
 1010SOL     OW 3394   0.905   3.537   2.192
 1010SOL    HW1 3395   0.829   3.525   2.135
 1010SOL    HW2 3396   0.879   3.605   2.254
 1011SOL     OW 3397   0.228   2.483   3.852
 1011SOL    HW1 3398   0.165   2.443   3.912
 1011SOL    HW2 3399   0.187   2.475   3.765
 1012SOL     OW 3400   0.189   2.151   4.712
 1012SOL    HW1 3401   0.233   2.113   4.788
 1012SOL    HW2 3402   0.100   2.117   4.717
 1013SOL     OW 3403   0.016   2.268   4.365
 1013SOL    HW1 3404   5.197   2.289   4.381
 1013SOL    HW2 3405   0.014   2.178   4.331
 1014SOL     OW 3406   0.573   3.149   4.908
 1014SOL    HW1 3407   0.493   3.168   4.858
 1014SOL    HW2 3408   0.592   3.231   4.954
 1015SOL     OW 3409   1.587   3.383   4.430
 1015SOL    HW1 3410   1.533   3.357   4.504
 1015SOL    HW2 3411   1.527   3.389   4.356
 1016SOL     OW 3412   1.134   2.572   4.411
 1016SOL    HW1 3413   1.181   2.655   4.400
 1016SOL    HW2 3414   1.085   2.582   4.492
 1017SOL     OW 3415   1.803   2.442   3.939
 1017SOL    HW1 3416   1.763   2.442   3.852
 1017SOL    HW2 3417   1.759   2.370   3.985
 1018SOL     OW 3418   0.785   3.007   4.791
 1018SOL    HW1 3419   0.716   3.027   4.855
 1018SOL    HW2 3420   0.790   3.086   4.737
 1019SOL     OW 3421   0.681   2.836   4.376
 1019SOL    HW1 3422   0.750   2.839   4.442
 1019SOL    HW2 3423   0.617   2.902   4.404
 1020SOL     OW 3424   0.356   3.271   4.774
 1020SOL    HW1 3425   0.265   3.291   4.751
 1020SOL    HW2 3426   0.408   3.328   4.716
 1021SOL     OW 3427   1.583   2.296   4.479
 1021SOL    HW1 3428   1.525   2.309   4.404
 1021SOL    HW2 3429   1.557   2.365   4.541
 1022SOL     OW 3430   0.279   3.560   4.202
 1022SOL    HW1 3431   0.291   3.639   4.254
 1022SOL    HW2 3432   0.339   3.571   4.128
 1023SOL     OW 3433   0.208   3.311   4.282
 1023SOL    HW1 3434   0.240   3.398   4.258
 1023SOL    HW2 3435   0.134   3.327   4.340
 1024SOL     OW 3436   0.260   2.942   4.579
 1024SOL    HW1 3437   0.274   2.849   4.597
 1024SOL    HW2 3438   0.210   2.974   4.654
 1025SOL     OW 3439   0.608   3.653   5.145
 1025SOL    HW1 3440   0.520   3.640   0.021
 1025SOL    HW2 3441   0.633   3.741   0.015
 1026SOL     OW 3442   0.563   2.849   3.877
 1026SOL    HW1 3443   0.617   2.892   3.811
 1026SOL    HW2 3444   0.600   2.878   3.960
 1027SOL     OW 3445   0.122   2.497   4.243
 1027SOL    HW1 3446   0.088   2.432   4.305
 1027SOL    HW2 3447   0.100   2.582   4.283
 1028SOL     OW 3448   1.850   3.603   4.035
 1028SOL    HW1 3449   1.924   3.592   4.096
 1028SOL    HW2 3450   1.853   3.695   4.011
 1029SOL     OW 3451   5.255   3.455   3.867
 1029SOL    HW1 3452   0.004   3.366   3.895
 1029SOL    HW2 3453   5.159   3.456   3.864
 1030SOL     OW 3454   1.701   2.789   4.372
 1030SOL    HW1 3455   1.778   2.741   4.343
 1030SOL    HW2 3456   1.677   2.844   4.298
 1031SOL     OW 3457   1.657   2.973   4.159
 1031SOL    HW1 3458   1.741   2.962   4.114
 1031SOL    HW2 3459   1.675   3.037   4.228
 1032SOL     OW 3460   0.620   3.260   4.442
 1032SOL    HW1 3461   0.575   3.176   4.448
 1032SOL    HW2 3462   0.603   3.290   4.352
 1033SOL     OW 3463   0.838   1.864   4.242
 1033SOL    HW1 3464   0.880   1.945   4.212
 1033SOL    HW2 3465   0.744   1.886   4.243
 1034SOL     OW 3466   0.168   2.816   4.981
 1034SOL    HW1 3467   0.253   2.775   4.964
 1034SOL    HW2 3468   0.148   2.863   4.900
 1035SOL     OW 3469   1.536   2.883   3.925
 1035SOL    HW1 3470   1.467   2.823   3.953
 1035SOL    HW2 3471   1.577   2.912   4.006
 1036SOL     OW 3472   1.433   3.288   4.643
 1036SOL    HW1 3473   1.381   3.293   4.723
 1036SOL    HW2 3474   1.428   3.197   4.616
 1037SOL     OW 3475   1.626   3.682   4.272
 1037SOL    HW1 3476   1.617   3.625   4.196
 1037SOL    HW2 3477   1.634   3.622   4.346
 1038SOL     OW 3478   0.594   2.558   3.998
 1038SOL    HW1 3479   0.601   2.645   3.960
 1038SOL    HW2 3480   0.528   2.566   4.066
 1039SOL     OW 3481   1.283   2.262   4.663
 1039SOL    HW1 3482   1.196   2.224   4.671
 1039SOL    HW2 3483   1.337   2.211   4.723
 1040SOL     OW 3484   1.584   3.530   4.045
 1040SOL    HW1 3485   1.678   3.541   4.033
 1040SOL    HW2 3486   1.549   3.521   3.956
 1041SOL     OW 3487   0.763   2.481   0.030
 1041SOL    HW1 3488   0.691   2.457   0.089
 1041SOL    HW2 3489   0.757   2.418   5.118
 1042SOL     OW 3490   1.004   2.278   4.904
 1042SOL    HW1 3491   0.916   2.285   4.942
 1042SOL    HW2 3492   0.993   2.216   4.832
 1043SOL     OW 3493   1.062   2.555   4.142
 1043SOL    HW1 3494   1.081   2.555   4.236
 1043SOL    HW2 3495   0.978   2.510   4.135
 1044SOL     OW 3496   0.032   2.704   4.559
 1044SOL    HW1 3497   0.110   2.683   4.611
 1044SOL    HW2 3498   0.067   2.730   4.473
 1045SOL     OW 3499   0.102   3.632   0.108
 1045SOL    HW1 3500   0.045   3.584   0.169
 1045SOL    HW2 3501   0.090   3.724   0.132
 1046SOL     OW 3502   0.894   2.206   3.922
 1046SOL    HW1 3503   0.944   2.264   3.864
 1046SOL    HW2 3504   0.878   2.127   3.870
 1047SOL     OW 3505   1.397   3.016   4.267
 1047SOL    HW1 3506   1.477   3.004   4.216
 1047SOL    HW2 3507   1.343   3.075   4.214
 1048SOL     OW 3508   0.566   2.042   4.646
 1048SOL    HW1 3509   0.572   2.066   4.738
 1048SOL    HW2 3510   0.559   2.125   4.600
 1049SOL     OW 3511   1.001   3.319   4.190
 1049SOL    HW1 3512   0.979   3.391   4.131
 1049SOL    HW2 3513   0.967   3.346   4.275
 1050SOL     OW 3514   0.375   3.684   4.598
 1050SOL    HW1 3515   0.416   3.598   4.609
 1050SOL    HW2 3516   0.442   3.747   4.625
 1051SOL     OW 3517   1.806   2.902   4.609
 1051SOL    HW1 3518   1.765   2.888   4.524
 1051SOL    HW2 3519   1.733   2.907   4.670
 1052SOL     OW 3520   0.295   2.788   3.983
 1052SOL    HW1 3521   0.372   2.814   3.934
 1052SOL    HW2 3522   0.276   2.699   3.954
 1053SOL     OW 3523   1.485   2.632   4.434
 1053SOL    HW1 3524   1.487   2.587   4.519
 1053SOL    HW2 3525   1.565   2.683   4.431
 1054SOL     OW 3526   1.151   3.634   3.951
 1054SOL    HW1 3527   1.068   3.606   3.988
 1054SOL    HW2 3528   1.171   3.569   3.883
 1055SOL     OW 3529   1.646   3.256   3.828
 1055SOL    HW1 3530   1.606   3.342   3.810
 1055SOL    HW2 3531   1.580   3.193   3.798
 1056SOL     OW 3532   0.486   3.610   4.025
 1056SOL    HW1 3533   0.533   3.660   4.092
 1056SOL    HW2 3534   0.555   3.571   3.972
 1057SOL     OW 3535   1.403   1.966   4.189
 1057SOL    HW1 3536   1.405   1.945   4.096
 1057SOL    HW2 3537   1.488   1.939   4.222
 1058SOL     OW 3538   0.272   3.668   4.949
 1058SOL    HW1 3539   0.301   3.579   4.968
 1058SOL    HW2 3540   0.214   3.659   4.873
 1059SOL     OW 3541   0.967   3.556   4.601
 1059SOL    HW1 3542   1.053   3.513   4.599
 1059SOL    HW2 3543   0.915   3.509   4.536
 1060SOL     OW 3544   0.395   2.539   4.192
 1060SOL    HW1 3545   0.418   2.448   4.208
 1060SOL    HW2 3546   0.299   2.541   4.198
 1061SOL     OW 3547   0.673   1.969   3.827
 1061SOL    HW1 3548   0.735   1.897   3.836
 1061SOL    HW2 3549   0.613   1.941   3.758
 1062SOL     OW 3550   0.870   3.352   4.900
 1062SOL    HW1 3551   0.841   3.333   4.811
 1062SOL    HW2 3552   0.928   3.279   4.923
 1063SOL     OW 3553   0.809   3.242   4.652
 1063SOL    HW1 3554   0.897   3.241   4.613
 1063SOL    HW2 3555   0.750   3.251   4.578
 1064SOL     OW 3556   0.924   2.382   4.605
 1064SOL    HW1 3557   0.901   2.367   4.513
 1064SOL    HW2 3558   0.959   2.298   4.635
 1065SOL     OW 3559   0.573   1.924   4.215
 1065SOL    HW1 3560   0.495   1.926   4.271
 1065SOL    HW2 3561   0.562   1.999   4.156
 1066SOL     OW 3562   1.442   3.082   3.757
 1066SOL    HW1 3563   1.471   3.007   3.809
 1066SOL    HW2 3564   1.356   3.104   3.793
 1067SOL     OW 3565   0.301   1.888   3.889
 1067SOL    HW1 3566   0.352   1.955   3.842
 1067SOL    HW2 3567   0.367   1.833   3.932
 1068SOL     OW 3568   0.957   2.102   4.171
 1068SOL    HW1 3569   0.931   2.139   4.087
 1068SOL    HW2 3570   1.051   2.122   4.178
 1069SOL     OW 3571   1.215   3.449   4.524
 1069SOL    HW1 3572   1.234   3.515   4.458
 1069SOL    HW2 3573   1.300   3.428   4.563
 1070SOL     OW 3574   0.480   3.021   4.427
 1070SOL    HW1 3575   0.409   3.001   4.489
 1070SOL    HW2 3576   0.441   3.006   4.341
 1071SOL     OW 3577   1.253   3.655   4.341
 1071SOL    HW1 3578   1.302   3.718   4.288
 1071SOL    HW2 3579   1.180   3.705   4.378
 1072SOL     OW 3580   1.034   2.375   3.756
 1072SOL    HW1 3581   0.992   2.458   3.735
 1072SOL    HW2 3582   1.100   2.397   3.822
 1073SOL     OW 3583   0.572   2.091   4.921
 1073SOL    HW1 3584   0.603   2.017   4.972
 1073SOL    HW2 3585   0.477   2.092   4.933
 1074SOL     OW 3586   0.873   2.310   4.347
 1074SOL    HW1 3587   0.838   2.364   4.277
 1074SOL    HW2 3588   0.900   2.229   4.304
 1075SOL     OW 3589   1.028   1.919   4.455
 1075SOL    HW1 3590   0.964   1.913   4.384
 1075SOL    HW2 3591   1.006   1.846   4.514
 1076SOL     OW 3592   1.422   3.022   4.563
 1076SOL    HW1 3593   1.353   2.956   4.566
 1076SOL    HW2 3594   1.443   3.030   4.470
 1077SOL     OW 3595   1.463   2.485   4.670
 1077SOL    HW1 3596   1.399   2.415   4.683
 1077SOL    HW2 3597   1.518   2.481   4.749
 1078SOL     OW 3598   1.820   2.652   4.114
 1078SOL    HW1 3599   1.884   2.610   4.172
 1078SOL    HW2 3600   1.811   2.592   4.040
 1079SOL     OW 3601   0.506   3.296   3.883
 1079SOL    HW1 3602   0.434   3.262   3.937
 1079SOL    HW2 3603   0.498   3.248   3.800
 1080SOL     OW 3604   1.716   3.134   4.363
 1080SOL    HW1 3605   1.809   3.127   4.384
 1080SOL    HW2 3606   1.692   3.223   4.390
 1081SOL     OW 3607   1.395   2.442   3.785
 1081SOL    HW1 3608   1.344   2.411   3.860
 1081SOL    HW2 3609   1.485   2.416   3.805
 1082SOL     OW 3610   0.539   2.117   4.027
 1082SOL    HW1 3611   0.592   2.073   3.960
 1082SOL    HW2 3612   0.507   2.196   3.984
 1083SOL     OW 3613   1.764   3.028   0.165
 1083SOL    HW1 3614   1.850   3.019   0.125
 1083SOL    HW2 3615   1.738   3.118   0.148
 1084SOL     OW 3616   1.089   3.106   4.832
 1084SOL    HW1 3617   1.015   3.046   4.834
 1084SOL    HW2 3618   1.087   3.143   4.744
 1085SOL     OW 3619   1.594   2.938   4.775
 1085SOL    HW1 3620   1.586   3.006   4.842
 1085SOL    HW2 3621   1.529   2.962   4.709
 1086SOL     OW 3622   0.710   2.919   4.105
 1086SOL    HW1 3623   0.692   2.891   4.195
 1086SOL    HW2 3624   0.788   2.869   4.079
 1087SOL     OW 3625   0.413   2.683   4.972
 1087SOL    HW1 3626   0.485   2.698   5.034
 1087SOL    HW2 3627   0.385   2.593   4.990
 1088SOL     OW 3628   1.260   2.266   4.994
 1088SOL    HW1 3629   1.277   2.333   5.060
 1088SOL    HW2 3630   1.170   2.284   4.965
 1089SOL     OW 3631   0.089   3.432   5.059
 1089SOL    HW1 3632   0.077   3.505   5.120
 1089SOL    HW2 3633   0.184   3.421   5.053
 1090SOL     OW 3634   0.359   2.972   4.184
 1090SOL    HW1 3635   0.345   3.054   4.136
 1090SOL    HW2 3636   0.340   2.903   4.120
 1091SOL     OW 3637   0.541   2.349   4.582
 1091SOL    HW1 3638   0.548   2.411   4.508
 1091SOL    HW2 3639   0.603   2.383   4.647
 1092SOL     OW 3640   1.249   3.216   4.124
 1092SOL    HW1 3641   1.306   3.286   4.157
 1092SOL    HW2 3642   1.162   3.241   4.153
 1093SOL     OW 3643   1.295   3.292   4.880
 1093SOL    HW1 3644   1.342   3.262   4.957
 1093SOL    HW2 3645   1.220   3.232   4.873
 1094SOL     OW 3646   1.578   2.477   4.216
 1094SOL    HW1 3647   1.525   2.523   4.280
 1094SOL    HW2 3648   1.633   2.545   4.177
 1095SOL     OW 3649   0.353   3.407   5.007
 1095SOL    HW1 3650   0.346   3.349   4.931
 1095SOL    HW2 3651   0.447   3.412   5.024
 1096SOL     OW 3652   0.576   2.725   4.755
 1096SOL    HW1 3653   0.616   2.812   4.766
 1096SOL    HW2 3654   0.519   2.716   4.832
 1097SOL     OW 3655   1.294   2.717   4.732
 1097SOL    HW1 3656   1.208   2.685   4.704
 1097SOL    HW2 3657   1.354   2.646   4.708
 1098SOL     OW 3658   1.205   2.383   3.981
 1098SOL    HW1 3659   1.216   2.306   4.037
 1098SOL    HW2 3660   1.163   2.447   4.038
 1099SOL     OW 3661   0.303   2.073   4.955
 1099SOL    HW1 3662   0.227   2.100   5.007
 1099SOL    HW2 3663   0.302   1.978   4.957
 1100SOL     OW 3664   0.020   3.175   4.995
 1100SOL    HW1 3665   0.047   3.115   5.064
 1100SOL    HW2 3666   0.043   3.262   5.028
 1101SOL     OW 3667   0.706   2.474   4.762
 1101SOL    HW1 3668   0.784   2.467   4.706
 1101SOL    HW2 3669   0.676   2.564   4.751
 1102SOL     OW 3670   0.326   1.927   4.351
 1102SOL    HW1 3671   0.309   2.018   4.378
 1102SOL    HW2 3672   0.339   1.880   4.434
 1103SOL     OW 3673   1.630   2.255   4.063
 1103SOL    HW1 3674   1.669   2.190   4.123
 1103SOL    HW2 3675   1.601   2.326   4.120
 1104SOL     OW 3676   1.028   2.622   4.682
 1104SOL    HW1 3677   1.017   2.633   4.776
 1104SOL    HW2 3678   0.996   2.534   4.664
 1105SOL     OW 3679   1.513   2.133   3.843
 1105SOL    HW1 3680   1.466   2.059   3.881
 1105SOL    HW2 3681   1.554   2.177   3.917
 1106SOL     OW 3682   1.282   2.687   3.739
 1106SOL    HW1 3683   1.322   2.600   3.746
 1106SOL    HW2 3684   1.318   2.724   3.659
 1107SOL     OW 3685   1.071   3.219   4.582
 1107SOL    HW1 3686   1.084   3.145   4.524
 1107SOL    HW2 3687   1.125   3.289   4.545
 1108SOL     OW 3688   0.305   2.669   4.652
 1108SOL    HW1 3689   0.398   2.688   4.658
 1108SOL    HW2 3690   0.297   2.577   4.676
 1109SOL     OW 3691   0.312   2.395   4.722
 1109SOL    HW1 3692   0.260   2.316   4.712
 1109SOL    HW2 3693   0.391   2.380   4.669
 1110SOL     OW 3694   1.176   2.097   0.039
 1110SOL    HW1 3695   1.253   2.118   0.092
 1110SOL    HW2 3696   1.189   2.145   5.117
 1111SOL     OW 3697   0.041   3.174   3.909
 1111SOL    HW1 3698   5.241   3.154   3.850
 1111SOL    HW2 3699   0.049   3.097   3.965
 1112SOL     OW 3700   0.126   3.656   4.716
 1112SOL    HW1 3701   0.114   3.562   4.711
 1112SOL    HW2 3702   0.202   3.674   4.661
 1113SOL     OW 3703   0.509   3.441   4.623
 1113SOL    HW1 3704   0.581   3.502   4.639
 1113SOL    HW2 3705   0.545   3.379   4.559
 1114SOL     OW 3706   0.995   2.650   4.952
 1114SOL    HW1 3707   1.050   2.700   5.012
 1114SOL    HW2 3708   0.967   2.574   5.002
 1115SOL     OW 3709   0.037   2.395   4.963
 1115SOL    HW1 3710   0.008   2.395   4.871
 1115SOL    HW2 3711   0.125   2.432   4.961
 1116SOL     OW 3712   0.823   2.424   4.094
 1116SOL    HW1 3713   0.832   2.351   4.033
 1116SOL    HW2 3714   0.746   2.473   4.063
 1117SOL     OW 3715   1.634   2.476   4.890
 1117SOL    HW1 3716   1.605   2.423   4.964
 1117SOL    HW2 3717   1.726   2.452   4.878
 1118SOL     OW 3718   0.732   2.309   4.977
 1118SOL    HW1 3719   0.676   2.234   4.957
 1118SOL    HW2 3720   0.718   2.370   4.905
 1119SOL     OW 3721   0.972   3.502   5.110
 1119SOL    HW1 3722   0.937   3.465   5.028
 1119SOL    HW2 3723   0.942   3.593   5.109
 1120SOL     OW 3724   0.459   2.340   3.882
 1120SOL    HW1 3725   0.524   2.404   3.911
 1120SOL    HW2 3726   0.378   2.391   3.874
 1121SOL     OW 3727   0.168   3.003   0.017
 1121SOL    HW1 3728   0.207   2.959   0.093
 1121SOL    HW2 3729   0.166   2.936   5.109
 1122SOL     OW 3730   1.257   2.867   4.959
 1122SOL    HW1 3731   1.279   2.815   4.882
 1122SOL    HW2 3732   1.225   2.950   4.923
 1123SOL     OW 3733   1.325   2.728   4.010
 1123SOL    HW1 3734   1.257   2.684   4.062
 1123SOL    HW2 3735   1.300   2.711   3.919
 1124SOL     OW 3736   1.738   3.603   4.849
 1124SOL    HW1 3737   1.817   3.614   4.797
 1124SOL    HW2 3738   1.722   3.508   4.848
 1125SOL     OW 3739   1.261   3.578   4.851
 1125SOL    HW1 3740   1.340   3.608   4.807
 1125SOL    HW2 3741   1.272   3.483   4.860
 1126SOL     OW 3742   0.082   3.006   4.780
 1126SOL    HW1 3743   0.065   3.066   4.852
 1126SOL    HW2 3744   0.006   3.016   4.722
 1127SOL     OW 3745   1.761   2.060   4.212
 1127SOL    HW1 3746   1.816   2.037   4.137
 1127SOL    HW2 3747   1.723   1.977   4.240
 1128SOL     OW 3748   1.399   3.432   4.228
 1128SOL    HW1 3749   1.455   3.465   4.158
 1128SOL    HW2 3750   1.343   3.506   4.251
 1129SOL     OW 3751   1.280   2.802   4.387
 1129SOL    HW1 3752   1.353   2.742   4.400
 1129SOL    HW2 3753   1.316   2.872   4.333
 1130SOL     OW 3754   0.688   3.499   3.872
 1130SOL    HW1 3755   0.700   3.513   3.778
 1130SOL    HW2 3756   0.632   3.421   3.878
 1131SOL     OW 3757   1.838   2.027   4.691
 1131SOL    HW1 3758   1.872   1.939   4.673
 1131SOL    HW2 3759   1.753   2.029   4.648
 1132SOL     OW 3760   0.267   2.173   4.445
 1132SOL    HW1 3761   0.188   2.220   4.417
 1132SOL    HW2 3762   0.255   2.162   4.540
 1133SOL     OW 3763   1.218   3.444   3.765
 1133SOL    HW1 3764   1.211   3.352   3.793
 1133SOL    HW2 3765   1.144   3.456   3.706
 1134SOL     OW 3766   0.797   2.936   5.111
 1134SOL    HW1 3767   0.876   2.913   5.061
 1134SOL    HW2 3768   0.823   3.014   0.001
 1135SOL     OW 3769   0.925   2.776   4.034
 1135SOL    HW1 3770   0.971   2.798   3.953
 1135SOL    HW2 3771   0.976   2.705   4.072
 1136SOL     OW 3772   1.487   3.515   3.784
 1136SOL    HW1 3773   1.396   3.490   3.767
 1136SOL    HW2 3774   1.529   3.515   3.698
 1137SOL     OW 3775   1.593   3.135   4.968
 1137SOL    HW1 3776   1.685   3.130   4.995
 1137SOL    HW2 3777   1.544   3.119   5.049
 1138SOL     OW 3778   1.079   2.981   4.457
 1138SOL    HW1 3779   1.002   2.931   4.485
 1138SOL    HW2 3780   1.140   2.915   4.424
 1139SOL     OW 3781   1.034   2.115   4.670
 1139SOL    HW1 3782   1.034   2.076   4.582
 1139SOL    HW2 3783   1.036   2.039   4.729
 1140SOL     OW 3784   0.607   3.354   4.188
 1140SOL    HW1 3785   0.663   3.299   4.134
 1140SOL    HW2 3786   0.534   3.377   4.131
 1141SOL     OW 3787   1.718   2.250   5.066
 1141SOL    HW1 3788   1.787   2.292   5.015
 1141SOL    HW2 3789   1.709   2.163   5.028
 1142SOL     OW 3790   0.292   3.210   4.044
 1142SOL    HW1 3791   0.210   3.209   3.995
 1142SOL    HW2 3792   0.269   3.247   4.129
 1143SOL     OW 3793   0.691   2.033   0.075
 1143SOL    HW1 3794   0.780   2.001   0.087
 1143SOL    HW2 3795   0.700   2.128   0.068
 1144SOL     OW 3796   0.088   2.161   3.745
 1144SOL    HW1 3797   0.002   2.126   3.724
 1144SOL    HW2 3798   0.097   2.238   3.689
 1145SOL     OW 3799   0.132   2.073   3.999
 1145SOL    HW1 3800   0.105   2.109   3.915
 1145SOL    HW2 3801   0.188   1.999   3.977
 1146SOL     OW 3802   1.188   3.178   3.849
 1146SOL    HW1 3803   1.096   3.154   3.846
 1146SOL    HW2 3804   1.209   3.182   3.943
 1147SOL     OW 3805   0.636   2.720   5.124
 1147SOL    HW1 3806   0.695   2.794   5.110
 1147SOL    HW2 3807   0.694   2.646   5.143
 1148SOL     OW 3808   1.494   3.662   4.730
 1148SOL    HW1 3809   1.512   3.736   4.673
 1148SOL    HW2 3810   1.578   3.641   4.770
 1149SOL     OW 3811   0.381   3.585   0.120
 1149SOL    HW1 3812   0.289   3.604   0.106
 1149SOL    HW2 3813   0.387   3.489   0.115
 1150SOL     OW 3814   1.712   2.746   4.946
 1150SOL    HW1 3815   1.676   2.661   4.921
 1150SOL    HW2 3816   1.671   2.808   4.887
 1151SOL     OW 3817   1.224   2.181   4.181
 1151SOL    HW1 3818   1.286   2.109   4.182
 1151SOL    HW2 3819   1.249   2.236   4.255
 1152SOL     OW 3820   0.565   2.577   4.413
 1152SOL    HW1 3821   0.612   2.659   4.402
 1152SOL    HW2 3822   0.508   2.571   4.337
 1153SOL     OW 3823   1.782   2.196   0.165
 1153SOL    HW1 3824   1.743   2.216   0.080
 1153SOL    HW2 3825   1.712   2.214   0.228
 1154SOL     OW 3826   1.750   2.748   0.061
 1154SOL    HW1 3827   1.729   2.835   0.095
 1154SOL    HW2 3828   1.737   2.756   5.126
 1155SOL     OW 3829   0.876   3.214   3.792
 1155SOL    HW1 3830   0.838   3.236   3.877
 1155SOL    HW2 3831   0.893   3.298   3.750
 1156SOL     OW 3832   0.688   3.643   4.644
 1156SOL    HW1 3833   0.667   3.736   4.637
 1156SOL    HW2 3834   0.783   3.639   4.648
 1157SOL     OW 3835   0.874   2.840   4.583
 1157SOL    HW1 3836   0.920   2.764   4.618
 1157SOL    HW2 3837   0.842   2.887   4.660
 1158SOL     OW 3838   1.050   2.817   3.799
 1158SOL    HW1 3839   1.037   2.883   3.732
 1158SOL    HW2 3840   1.133   2.775   3.776
 1159SOL     OW 3841   1.825   3.423   4.571
 1159SOL    HW1 3842   1.751   3.416   4.510
 1159SOL    HW2 3843   1.795   3.378   4.650
 1160SOL     OW 3844   0.111   3.051   4.364
 1160SOL    HW1 3845   0.162   3.025   4.441
 1160SOL    HW2 3846   0.154   3.130   4.333
 1161SOL     OW 3847   1.709   2.011   4.934
 1161SOL    HW1 3848   1.709   1.915   4.937
 1161SOL    HW2 3849   1.760   2.033   4.857
 1162SOL     OW 3850   0.435   2.281   4.243
 1162SOL    HW1 3851   0.471   2.210   4.191
 1162SOL    HW2 3852   0.393   2.238   4.318
 1163SOL     OW 3853   1.665   3.341   4.791
 1163SOL    HW1 3854   1.586   3.334   4.736
 1163SOL    HW2 3855   1.654   3.272   4.857
 1164SOL     OW 3856   0.319   2.421   4.993
 1164SOL    HW1 3857   0.343   2.333   5.024
 1164SOL    HW2 3858   0.326   2.415   4.898
 1165SOL     OW 3859   0.838   3.450   4.385
 1165SOL    HW1 3860   0.814   3.525   4.330
 1165SOL    HW2 3861   0.759   3.395   4.386
 1166SOL     OW 3862   1.447   2.133   4.846
 1166SOL    HW1 3863   1.510   2.089   4.902
 1166SOL    HW2 3864   1.385   2.173   4.907
 1167SOL     OW 3865   1.035   1.873   4.802
 1167SOL    HW1 3866   0.997   1.805   4.745
 1167SOL    HW2 3867   1.117   1.834   4.834
 1168SOL     OW 3868   0.782   3.189   4.058
 1168SOL    HW1 3869   0.757   3.098   4.070
 1168SOL    HW2 3870   0.863   3.198   4.108
 1169SOL     OW 3871   0.625   3.412   5.012
 1169SOL    HW1 3872   0.629   3.501   5.046
 1169SOL    HW2 3873   0.712   3.397   4.973
 1170SOL     OW 3874   1.390   1.897   3.924
 1170SOL    HW1 3875   1.431   1.827   3.873
 1170SOL    HW2 3876   1.299   1.869   3.933
 1171SOL     OW 3877   1.291   2.338   4.396
 1171SOL    HW1 3878   1.240   2.419   4.395
 1171SOL    HW2 3879   1.288   2.309   4.487
 1172SOL     OW 3880   1.574   2.049   4.617
 1172SOL    HW1 3881   1.525   2.082   4.692
 1172SOL    HW2 3882   1.575   2.123   4.555
 1173SOL     OW 3883   0.047   2.930   4.022
 1173SOL    HW1 3884   0.124   2.873   4.016
 1173SOL    HW2 3885   5.247   2.870   4.032
 1174SOL     OW 3886   0.906   3.536   4.048
 1174SOL    HW1 3887   0.831   3.523   3.991
 1174SOL    HW2 3888   0.878   3.604   4.109
 1175SOL     OW 3889   0.268   4.383   0.118
 1175SOL    HW1 3890   0.175   4.391   0.136
 1175SOL    HW2 3891   0.273   4.365   0.024
 1176SOL     OW 3892   0.171   4.014   1.000
 1176SOL    HW1 3893   0.216   3.964   1.068
 1176SOL    HW2 3894   0.078   4.007   1.024
 1177SOL     OW 3895   5.264   4.106   0.614
 1177SOL    HW1 3896   5.180   4.147   0.636
 1177SOL    HW2 3897   5.247   4.012   0.616
 1178SOL     OW 3898   0.586   5.033   1.217
 1178SOL    HW1 3899   0.535   5.063   1.141
 1178SOL    HW2 3900   0.521   5.025   1.287
 1179SOL     OW 3901   1.571   0.059   0.685
 1179SOL    HW1 3902   1.601   0.106   0.763
 1179SOL    HW2 3903   1.476   0.071   0.685
 1180SOL     OW 3904   1.134   4.433   0.692
 1180SOL    HW1 3905   1.175   4.518   0.684
 1180SOL    HW2 3906   1.084   4.438   0.774
 1181SOL     OW 3907   1.834   4.380   0.169
 1181SOL    HW1 3908   1.802   4.458   0.123
 1181SOL    HW2 3909   1.768   4.313   0.150
 1182SOL     OW 3910   0.689   4.846   1.028
 1182SOL    HW1 3911   0.666   4.901   1.103
 1182SOL    HW2 3912   0.651   4.892   0.952
 1183SOL     OW 3913   0.887   4.459   1.838
 1183SOL    HW1 3914   0.877   4.522   1.909
 1183SOL    HW2 3915   0.906   4.512   1.761
 1184SOL     OW 3916   0.688   4.685   0.657
 1184SOL    HW1 3917   0.758   4.692   0.721
 1184SOL    HW2 3918   0.619   4.742   0.691
 1185SOL     OW 3919   0.698   4.892   1.829
 1185SOL    HW1 3920   0.720   4.955   1.898
 1185SOL    HW2 3921   0.678   4.945   1.753
 1186SOL     OW 3922   0.434   5.122   1.010
 1186SOL    HW1 3923   0.342   5.130   1.034
 1186SOL    HW2 3924   0.456   0.068   0.970
 1187SOL     OW 3925   0.460   4.092   1.441
 1187SOL    HW1 3926   0.537   4.037   1.459
 1187SOL    HW2 3927   0.385   4.038   1.466
 1188SOL     OW 3928   1.579   4.158   0.758
 1188SOL    HW1 3929   1.513   4.167   0.689
 1188SOL    HW2 3930   1.558   4.225   0.822
 1189SOL     OW 3931   0.242   4.791   0.870
 1189SOL    HW1 3932   0.262   4.698   0.885
 1189SOL    HW2 3933   0.190   4.816   0.946
 1190SOL     OW 3934   0.545   4.683   0.204
 1190SOL    HW1 3935   0.591   4.663   0.123
 1190SOL    HW2 3936   0.611   4.727   0.258
 1191SOL     OW 3937   1.582   3.862   1.453
 1191SOL    HW1 3938   1.628   3.936   1.413
 1191SOL    HW2 3939   1.552   3.895   1.537
 1192SOL     OW 3940   0.119   4.350   0.574
 1192SOL    HW1 3941   0.075   4.268   0.597
 1192SOL    HW2 3942   0.081   4.415   0.632
 1193SOL     OW 3943   1.690   4.611   0.646
 1193SOL    HW1 3944   1.782   4.596   0.665
 1193SOL    HW2 3945   1.691   4.671   0.571
 1194SOL     OW 3946   1.654   4.826   0.453
 1194SOL    HW1 3947   1.731   4.821   0.396
 1194SOL    HW2 3948   1.684   4.876   0.529
 1195SOL     OW 3949   0.173   4.460   1.588
 1195SOL    HW1 3950   0.268   4.470   1.595
 1195SOL    HW2 3951   0.139   4.549   1.598
 1196SOL     OW 3952   1.282   4.931   1.431
 1196SOL    HW1 3953   1.321   4.874   1.364
 1196SOL    HW2 3954   1.349   4.936   1.500
 1197SOL     OW 3955   0.837   3.734   0.526
 1197SOL    HW1 3956   0.880   3.816   0.500
 1197SOL    HW2 3957   0.744   3.753   0.520
 1198SOL     OW 3958   0.154   4.666   1.287
 1198SOL    HW1 3959   0.240   4.629   1.267
 1198SOL    HW2 3960   0.127   4.707   1.205
 1199SOL     OW 3961   1.456   4.791   0.254
 1199SOL    HW1 3962   1.403   4.716   0.282
 1199SOL    HW2 3963   1.529   4.793   0.315
 1200SOL     OW 3964   0.367   3.978   1.872
 1200SOL    HW1 3965   0.406   4.055   1.912
 1200SOL    HW2 3966   0.273   3.993   1.877
 1201SOL     OW 3967   1.443   5.079   0.978
 1201SOL    HW1 3968   1.351   5.090   0.999
 1201SOL    HW2 3969   1.447   4.996   0.929
 1202SOL     OW 3970   0.590   4.437   0.330
 1202SOL    HW1 3971   0.583   4.522   0.288
 1202SOL    HW2 3972   0.519   4.435   0.395
 1203SOL     OW 3973   1.281   4.116   0.941
 1203SOL    HW1 3974   1.192   4.080   0.946
 1203SOL    HW2 3975   1.333   4.058   0.996
 1204SOL     OW 3976   0.785   4.332   1.425
 1204SOL    HW1 3977   0.763   4.304   1.514
 1204SOL    HW2 3978   0.764   4.257   1.370
 1205SOL     OW 3979   1.392   4.198   1.674
 1205SOL    HW1 3980   1.398   4.242   1.759
 1205SOL    HW2 3981   1.442   4.117   1.685
 1206SOL     OW 3982   0.943   4.602   1.605
 1206SOL    HW1 3983   1.002   4.540   1.562
 1206SOL    HW2 3984   0.895   4.642   1.534
 1207SOL     OW 3985   1.011   4.120   1.205
 1207SOL    HW1 3986   0.918   4.130   1.227
 1207SOL    HW2 3987   1.011   4.075   1.121
 1208SOL     OW 3988   1.069   4.425   0.425
 1208SOL    HW1 3989   1.090   4.424   0.518
 1208SOL    HW2 3990   0.982   4.386   0.419
 1209SOL     OW 3991   0.038   4.548   0.754
 1209SOL    HW1 3992   0.092   4.545   0.833
 1209SOL    HW2 3993   0.089   4.599   0.692
 1210SOL     OW 3994   0.918   4.081   0.217
 1210SOL    HW1 3995   1.001   4.120   0.192
 1210SOL    HW2 3996   0.919   3.994   0.178
 1211SOL     OW 3997   1.680   4.284   1.838
 1211SOL    HW1 3998   1.663   4.362   1.786
 1211SOL    HW2 3999   1.710   4.219   1.775
 1212SOL     OW 4000   1.412   4.875   0.582
 1212SOL    HW1 4001   1.490   4.851   0.531
 1212SOL    HW2 4002   1.381   4.956   0.543
 1213SOL     OW 4003   0.570   3.908   0.914
 1213SOL    HW1 4004   0.572   3.923   1.008
 1213SOL    HW2 4005   0.560   3.996   0.876
 1214SOL     OW 4006   1.801   4.777   0.898
 1214SOL    HW1 4007   1.759   4.814   0.820
 1214SOL    HW2 4008   1.732   4.776   0.964
 1215SOL     OW 4009   0.285   4.641   0.249
 1215SOL    HW1 4010   0.376   4.661   0.226
 1215SOL    HW2 4011   0.272   4.551   0.217
 1216SOL     OW 4012   1.465   4.484   0.710
 1216SOL    HW1 4013   1.475   4.438   0.794
 1216SOL    HW2 4014   1.548   4.530   0.698
 1217SOL     OW 4015   0.208   3.968   1.477
 1217SOL    HW1 4016   0.134   4.027   1.463
 1217SOL    HW2 4017   0.170   3.893   1.522
 1218SOL     OW 4018   1.653   0.012   0.100
 1218SOL    HW1 4019   1.678   0.104   0.095
 1218SOL    HW2 4020   1.558   0.013   0.108
 1219SOL     OW 4021   1.396   3.828   0.471
 1219SOL    HW1 4022   1.400   3.802   0.379
 1219SOL    HW2 4023   1.484   3.809   0.505
 1220SOL     OW 4024   0.377   4.398   0.501
 1220SOL    HW1 4025   0.406   4.307   0.503
 1220SOL    HW2 4026   0.284   4.394   0.523
 1221SOL     OW 4027   1.507   3.944   1.716
 1221SOL    HW1 4028   1.519   3.965   1.808
 1221SOL    HW2 4029   1.446   3.870   1.715
 1222SOL     OW 4030   0.761   4.003   1.752
 1222SOL    HW1 4031   0.845   3.957   1.751
 1222SOL    HW2 4032   0.713   3.963   1.825
 1223SOL     OW 4033   1.327   4.315   1.436
 1223SOL    HW1 4034   1.361   4.282   1.519
 1223SOL    HW2 4035   1.369   4.400   1.425
 1224SOL     OW 4036   0.927   4.240   0.893
 1224SOL    HW1 4037   0.903   4.228   0.801
 1224SOL    HW2 4038   0.955   4.153   0.922
 1225SOL     OW 4039   0.574   3.791   0.483
 1225SOL    HW1 4040   0.504   3.797   0.548
 1225SOL    HW2 4041   0.556   3.863   0.422
 1226SOL     OW 4042   1.404   4.910   0.017
 1226SOL    HW1 4043   1.425   4.863   0.097
 1226SOL    HW2 4044   1.370   4.843   5.118
 1227SOL     OW 4045   0.960   3.973   0.466
 1227SOL    HW1 4046   0.932   4.013   0.384
 1227SOL    HW2 4047   1.054   3.990   0.470
 1228SOL     OW 4048   1.074   4.416   1.451
 1228SOL    HW1 4049   1.013   4.342   1.454
 1228SOL    HW2 4050   1.161   4.376   1.446
 1229SOL     OW 4051   1.305   0.151   0.716
 1229SOL    HW1 4052   1.291   0.245   0.706
 1229SOL    HW2 4053   1.218   0.116   0.737
 1230SOL     OW 4054   0.476   4.841   0.731
 1230SOL    HW1 4055   0.400   4.830   0.788
 1230SOL    HW2 4056   0.440   4.846   0.643
 1231SOL     OW 4057   1.024   4.342   0.024
 1231SOL    HW1 4058   0.931   4.328   0.045
 1231SOL    HW2 4059   1.071   4.307   0.099
 1232SOL     OW 4060   0.111   4.273   1.389
 1232SOL    HW1 4061   0.199   4.276   1.353
 1232SOL    HW2 4062   0.108   4.344   1.452
 1233SOL     OW 4063   0.561   3.929   1.187
 1233SOL    HW1 4064   0.595   3.859   1.243
 1233SOL    HW2 4065   0.466   3.926   1.199
 1234SOL     OW 4066   0.873   4.179   0.636
 1234SOL    HW1 4067   0.841   4.234   0.565
 1234SOL    HW2 4068   0.898   4.097   0.593
 1235SOL     OW 4069   1.024   3.782   0.744
 1235SOL    HW1 4070   0.961   3.775   0.672
 1235SOL    HW2 4071   1.001   3.709   0.802
 1236SOL     OW 4072   1.444   4.831   0.865
 1236SOL    HW1 4073   1.382   4.759   0.878
 1236SOL    HW2 4074   1.444   4.846   0.770
 1237SOL     OW 4075   1.460   4.335   0.947
 1237SOL    HW1 4076   1.396   4.265   0.959
 1237SOL    HW2 4077   1.517   4.328   1.024
 1238SOL     OW 4078   1.854   4.527   0.396
 1238SOL    HW1 4079   1.900   4.473   0.461
 1238SOL    HW2 4080   1.845   4.470   0.319
 1239SOL     OW 4081   1.733   4.959   0.674
 1239SOL    HW1 4082   1.825   4.984   0.676
 1239SOL    HW2 4083   1.685   5.041   0.687
 1240SOL     OW 4084   1.350   4.282   0.053
 1240SOL    HW1 4085   1.285   4.278   0.124
 1240SOL    HW2 4086   1.405   4.205   0.067
 1241SOL     OW 4087   0.520   3.982   0.295
 1241SOL    HW1 4088   0.564   3.935   0.225
 1241SOL    HW2 4089   0.503   4.069   0.259
 1242SOL     OW 4090   1.762   4.931   1.575
 1242SOL    HW1 4091   1.820   4.881   1.632
 1242SOL    HW2 4092   1.802   5.018   1.570
 1243SOL     OW 4093   1.055   5.016   1.295
 1243SOL    HW1 4094   0.978   5.006   1.352
 1243SOL    HW2 4095   1.129   4.995   1.352
 1244SOL     OW 4096   1.179   4.929   1.063
 1244SOL    HW1 4097   1.122   4.961   1.133
 1244SOL    HW2 4098   1.123   4.924   0.986
 1245SOL     OW 4099   1.611   4.808   1.093
 1245SOL    HW1 4100   1.589   4.867   1.165
 1245SOL    HW2 4101   1.541   4.823   1.029
 1246SOL     OW 4102   0.921   3.803   1.383
 1246SOL    HW1 4103   0.941   3.787   1.290
 1246SOL    HW2 4104   1.000   3.843   1.418
 1247SOL     OW 4105   0.961   4.824   1.762
 1247SOL    HW1 4106   0.868   4.839   1.779
 1247SOL    HW2 4107   0.964   4.753   1.699
 1248SOL     OW 4108   0.722   4.769   0.393
 1248SOL    HW1 4109   0.706   4.742   0.484
 1248SOL    HW2 4110   0.802   4.723   0.368
 1249SOL     OW 4111   0.409   4.558   1.262
 1249SOL    HW1 4112   0.479   4.568   1.326
 1249SOL    HW2 4113   0.386   4.465   1.266
 1250SOL     OW 4114   1.266   4.091   1.293
 1250SOL    HW1 4115   1.292   4.171   1.338
 1250SOL    HW2 4116   1.177   4.109   1.262
 1251SOL     OW 4117   5.266   0.195   1.354
 1251SOL    HW1 4118   5.211   0.271   1.371
 1251SOL    HW2 4119   0.067   0.205   1.414
 1252SOL     OW 4120   0.371   4.855   0.471
 1252SOL    HW1 4121   0.410   4.937   0.441
 1252SOL    HW2 4122   0.367   4.800   0.393
 1253SOL     OW 4123   0.534   4.203   0.864
 1253SOL    HW1 4124   0.542   4.261   0.789
 1253SOL    HW2 4125   0.595   4.239   0.929
 1254SOL     OW 4126   1.575   4.340   0.487
 1254SOL    HW1 4127   1.515   4.379   0.550
 1254SOL    HW2 4128   1.636   4.410   0.464
 1255SOL     OW 4129   0.451   4.453   1.629
 1255SOL    HW1 4130   0.504   4.497   1.561
 1255SOL    HW2 4131   0.502   4.376   1.653
 1256SOL     OW 4132   1.630   4.510   1.696
 1256SOL    HW1 4133   1.543   4.548   1.687
 1256SOL    HW2 4134   1.681   4.547   1.624
 1257SOL     OW 4135   0.993   3.865   1.758
 1257SOL    HW1 4136   1.054   3.936   1.740
 1257SOL    HW2 4137   1.042   3.786   1.737
 1258SOL     OW 4138   0.508   3.769   1.758
 1258SOL    HW1 4139   0.456   3.722   1.694
 1258SOL    HW2 4140   0.456   3.846   1.780
 1259SOL     OW 4141   0.575   4.588   1.039
 1259SOL    HW1 4142   0.611   4.676   1.036
 1259SOL    HW2 4143   0.516   4.589   1.114
 1260SOL     OW 4144   1.311   4.571   0.995
 1260SOL    HW1 4145   1.221   4.546   0.975
 1260SOL    HW2 4146   1.363   4.493   0.977
 1261SOL     OW 4147   1.163   4.237   0.252
 1261SOL    HW1 4148   1.196   4.166   0.308
 1261SOL    HW2 4149   1.137   4.305   0.314
 1262SOL     OW 4150   0.289   3.887   1.221
 1262SOL    HW1 4151   0.263   3.915   1.309
 1262SOL    HW2 4152   0.262   3.795   1.216
 1263SOL     OW 4153   0.043   5.020   1.291
 1263SOL    HW1 4154   0.086   4.973   1.363
 1263SOL    HW2 4155   5.246   5.069   1.333
 1264SOL     OW 4156   0.698   4.336   1.037
 1264SOL    HW1 4157   0.777   4.333   0.983
 1264SOL    HW2 4158   0.666   4.426   1.029
 1265SOL     OW 4159   1.744   4.699   1.866
 1265SOL    HW1 4160   1.707   4.623   1.821
 1265SOL    HW2 4161   1.687   4.712   1.942
 1266SOL     OW 4162   0.353   3.797   0.651
 1266SOL    HW1 4163   0.322   3.883   0.679
 1266SOL    HW2 4164   0.364   3.747   0.732
 1267SOL     OW 4165   1.593   4.096   0.363
 1267SOL    HW1 4166   1.629   4.039   0.431
 1267SOL    HW2 4167   1.582   4.181   0.406
 1268SOL     OW 4168   1.032   4.481   0.963
 1268SOL    HW1 4169   1.011   4.495   1.056
 1268SOL    HW2 4170   1.001   4.392   0.945
 1269SOL     OW 4171   1.922   0.024   1.585
 1269SOL    HW1 4172   1.958   0.110   1.562
 1269SOL    HW2 4173   1.969   5.137   1.664
 1270SOL     OW 4174   0.359   4.627   1.822
 1270SOL    HW1 4175   0.434   4.651   1.877
 1270SOL    HW2 4176   0.394   4.562   1.761
 1271SOL     OW 4177   1.416   4.027   0.164
 1271SOL    HW1 4178   1.411   3.932   0.173
 1271SOL    HW2 4179   1.472   4.055   0.236
 1272SOL     OW 4180   1.282   4.560   0.039
 1272SOL    HW1 4181   1.311   4.470   0.025
 1272SOL    HW2 4182   1.307   4.607   5.119
 1273SOL     OW 4183   0.307   4.528   0.925
 1273SOL    HW1 4184   0.402   4.541   0.931
 1273SOL    HW2 4185   0.293   4.438   0.956
 1274SOL     OW 4186   0.304   4.251   1.008
 1274SOL    HW1 4187   0.254   4.170   1.002
 1274SOL    HW2 4188   0.381   4.236   0.954
 1275SOL     OW 4189   1.139   4.089   1.684
 1275SOL    HW1 4190   1.095   4.139   1.753
 1275SOL    HW2 4191   1.225   4.131   1.675
 1276SOL     OW 4192   1.157   3.911   1.474
 1276SOL    HW1 4193   1.146   3.973   1.546
 1276SOL    HW2 4194   1.205   3.960   1.407
 1277SOL     OW 4195   0.050   5.071   0.213
 1277SOL    HW1 4196   5.254   5.039   0.155
 1277SOL    HW2 4197   0.076   4.995   0.264
 1278SOL     OW 4198   0.946   4.503   1.222
 1278SOL    HW1 4199   1.009   4.490   1.293
 1278SOL    HW2 4200   0.869   4.453   1.249
 1279SOL     OW 4201   0.034   4.346   1.126
 1279SOL    HW1 4202   0.118   4.319   1.088
 1279SOL    HW2 4203   0.038   4.315   1.217
 1280SOL     OW 4204   0.139   4.219   1.701
 1280SOL    HW1 4205   0.208   4.170   1.656
 1280SOL    HW2 4206   0.146   4.308   1.667
 1281SOL     OW 4207   1.394   4.646   1.653
 1281SOL    HW1 4208   1.418   4.739   1.648
 1281SOL    HW2 4209   1.388   4.618   1.562
 1282SOL     OW 4210   0.829   4.300   0.385
 1282SOL    HW1 4211   0.833   4.233   0.317
 1282SOL    HW2 4212   0.749   4.349   0.365
 1283SOL     OW 4213   1.636   4.315   1.156
 1283SOL    HW1 4214   1.628   4.257   1.231
 1283SOL    HW2 4215   1.728   4.310   1.131
 1284SOL     OW 4216   0.736   4.146   1.231
 1284SOL    HW1 4217   0.673   4.075   1.220
 1284SOL    HW2 4218   0.713   4.210   1.163
 1285SOL     OW 4219   0.503   4.233   0.176
 1285SOL    HW1 4220   0.537   4.299   0.237
 1285SOL    HW2 4221   0.417   4.266   0.150
 1286SOL     OW 4222   0.181   4.864   1.473
 1286SOL    HW1 4223   0.180   4.824   1.560
 1286SOL    HW2 4224   0.173   4.791   1.412
 1287SOL     OW 4225   1.323   4.745   1.205
 1287SOL    HW1 4226   1.329   4.678   1.137
 1287SOL    HW2 4227   1.276   4.818   1.164
 1288SOL     OW 4228   1.295   4.578   0.316
 1288SOL    HW1 4229   1.227   4.523   0.355
 1288SOL    HW2 4230   1.288   4.561   0.222
 1289SOL     OW 4231   0.070   4.839   1.080
 1289SOL    HW1 4232   0.052   4.901   1.150
 1289SOL    HW2 4233   5.269   4.847   1.020
 1290SOL     OW 4234   0.954   3.827   0.107
 1290SOL    HW1 4235   1.025   3.879   0.070
 1290SOL    HW2 4236   0.998   3.754   0.152
 1291SOL     OW 4237   1.731   3.910   0.524
 1291SOL    HW1 4238   1.794   3.884   0.458
 1291SOL    HW2 4239   1.701   3.828   0.564
 1292SOL     OW 4240   1.267   4.669   0.681
 1292SOL    HW1 4241   1.337   4.603   0.690
 1292SOL    HW2 4242   1.307   4.739   0.629
 1293SOL     OW 4243   0.793   4.987   1.398
 1293SOL    HW1 4244   0.760   5.023   1.480
 1293SOL    HW2 4245   0.727   5.011   1.332
 1294SOL     OW 4246   1.845   3.884   0.962
 1294SOL    HW1 4247   1.873   3.795   0.943
 1294SOL    HW2 4248   1.757   3.891   0.925
 1295SOL     OW 4249   0.244   4.030   0.726
 1295SOL    HW1 4250   0.169   4.080   0.694
 1295SOL    HW2 4251   0.229   4.023   0.821
 1296SOL     OW 4252   0.827   4.718   1.387
 1296SOL    HW1 4253   0.875   4.696   1.308
 1296SOL    HW2 4254   0.821   4.814   1.386
 1297SOL     OW 4255   0.944   4.650   0.311
 1297SOL    HW1 4256   0.999   4.684   0.240
 1297SOL    HW2 4257   0.996   4.578   0.348
 1298SOL     OW 4258   0.399   5.030   1.416
 1298SOL    HW1 4259   0.405   5.079   1.498
 1298SOL    HW2 4260   0.325   4.970   1.429
 1299SOL     OW 4261   1.600   4.993   1.340
 1299SOL    HW1 4262   1.664   4.957   1.403
 1299SOL    HW2 4263   1.568   5.072   1.382
 1300SOL     OW 4264   1.071   4.884   0.790
 1300SOL    HW1 4265   0.996   4.826   0.802
 1300SOL    HW2 4266   1.138   4.829   0.748
 1301SOL     OW 4267   1.034   3.973   0.961
 1301SOL    HW1 4268   1.033   3.931   0.875
 1301SOL    HW2 4269   1.028   3.900   1.023
 1302SOL     OW 4270   1.752   4.101   1.391
 1302SOL    HW1 4271   1.822   4.166   1.386
 1302SOL    HW2 4272   1.778   4.032   1.330
 1303SOL     OW 4273   0.146   4.759   1.724
 1303SOL    HW1 4274   0.067   4.724   1.766
 1303SOL    HW2 4275   0.218   4.712   1.766
 1304SOL     OW 4276   0.685   3.919   1.496
 1304SOL    HW1 4277   0.769   3.894   1.457
 1304SOL    HW2 4278   0.708   3.952   1.583
 1305SOL     OW 4279   0.141   4.066   5.108
 1305SOL    HW1 4280   0.090   4.032   0.023
 1305SOL    HW2 4281   0.080   4.125   5.063
 1306SOL     OW 4282   1.423   4.572   1.394
 1306SOL    HW1 4283   1.373   4.631   1.337
 1306SOL    HW2 4284   1.511   4.571   1.357
 1307SOL     OW 4285   0.074   3.908   0.216
 1307SOL    HW1 4286   0.062   4.000   0.238
 1307SOL    HW2 4287   0.094   3.865   0.299
 1308SOL     OW 4288   0.620   4.550   1.435
 1308SOL    HW1 4289   0.681   4.622   1.425
 1308SOL    HW2 4290   0.674   4.471   1.430
 1309SOL     OW 4291   0.720   4.275   1.686
 1309SOL    HW1 4292   0.771   4.327   1.748
 1309SOL    HW2 4293   0.731   4.185   1.715
 1310SOL     OW 4294   1.485   4.905   1.639
 1310SOL    HW1 4295   1.476   4.934   1.730
 1310SOL    HW2 4296   1.578   4.919   1.619
 1311SOL     OW 4297   1.659   4.586   1.251
 1311SOL    HW1 4298   1.655   4.504   1.201
 1311SOL    HW2 4299   1.647   4.655   1.186
 1312SOL     OW 4300   1.226   4.049   0.456
 1312SOL    HW1 4301   1.286   3.974   0.458
 1312SOL    HW2 4302   1.253   4.103   0.530
 1313SOL     OW 4303   0.568   4.431   0.702
 1313SOL    HW1 4304   0.617   4.511   0.685
 1313SOL    HW2 4305   0.499   4.431   0.635
 1314SOL     OW 4306   1.748   4.074   1.666
 1314SOL    HW1 4307   1.747   4.090   1.572
 1314SOL    HW2 4308   1.670   4.021   1.683
 1315SOL     OW 4309   1.763   4.643   1.499
 1315SOL    HW1 4310   1.763   4.739   1.503
 1315SOL    HW2 4311   1.736   4.624   1.409
 1316SOL     OW 4312   0.877   4.704   0.864
 1316SOL    HW1 4313   0.925   4.629   0.900
 1316SOL    HW2 4314   0.824   4.736   0.937
 1317SOL     OW 4315   1.085   4.749   0.095
 1317SOL    HW1 4316   1.026   4.736   0.021
 1317SOL    HW2 4317   1.157   4.688   0.080
 1318SOL     OW 4318   0.241   5.009   1.838
 1318SOL    HW1 4319   0.209   4.928   1.797
 1318SOL    HW2 4320   0.179   5.025   1.909
 1319SOL     OW 4321   0.122   4.941   0.665
 1319SOL    HW1 4322   0.159   4.889   0.736
 1319SOL    HW2 4323   0.193   5.001   0.640
 1320SOL     OW 4324   0.667   5.108   1.623
 1320SOL    HW1 4325   0.592   5.122   1.680
 1320SOL    HW2 4326   0.681   0.055   1.581
 1321SOL     OW 4327   1.809   3.890   1.233
 1321SOL    HW1 4328   1.807   3.795   1.243
 1321SOL    HW2 4329   1.824   3.904   1.139
 1322SOL     OW 4330   0.432   4.139   0.524
 1322SOL    HW1 4331   0.459   4.069   0.464
 1322SOL    HW2 4332   0.392   4.092   0.597
 1323SOL     OW 4333   1.631   0.038   1.141
 1323SOL    HW1 4334   1.573   0.007   1.072
 1323SOL    HW2 4335   1.630   5.106   1.207
 1324SOL     OW 4336   0.360   4.291   1.283
 1324SOL    HW1 4337   0.408   4.224   1.332
 1324SOL    HW2 4338   0.361   4.260   1.192
 1325SOL     OW 4339   1.421   3.957   1.114
 1325SOL    HW1 4340   1.433   3.868   1.147
 1325SOL    HW2 4341   1.376   4.003   1.185
 1326SOL     OW 4342   1.013   3.742   1.119
 1326SOL    HW1 4343   0.961   3.678   1.070
 1326SOL    HW2 4344   1.100   3.702   1.124
 1327SOL     OW 4345   0.820   5.007   0.294
 1327SOL    HW1 4346   0.779   4.927   0.328
 1327SOL    HW2 4347   0.819   5.068   0.368
 1328SOL     OW 4348   1.372   3.759   0.205
 1328SOL    HW1 4349   1.416   3.688   0.157
 1328SOL    HW2 4350   1.281   3.731   0.211
 1329SOL     OW 4351   1.296   4.199   0.675
 1329SOL    HW1 4352   1.248   4.282   0.675
 1329SOL    HW2 4353   1.289   4.168   0.765
 1330SOL     OW 4354   1.583   3.912   0.893
 1330SOL    HW1 4355   1.530   3.941   0.967
 1330SOL    HW2 4356   1.583   3.987   0.833
 1331SOL     OW 4357   0.078   4.807   0.305
 1331SOL    HW1 4358   0.147   4.742   0.294
 1331SOL    HW2 4359   0.026   4.776   0.379
 1332SOL     OW 4360   0.225   4.332   1.990
 1332SOL    HW1 4361   0.164   4.299   2.056
 1332SOL    HW2 4362   0.175   4.335   1.909
 1333SOL     OW 4363   0.177   4.008   2.865
 1333SOL    HW1 4364   0.219   3.960   2.936
 1333SOL    HW2 4365   0.083   3.999   2.882
 1334SOL     OW 4366   0.014   4.113   2.501
 1334SOL    HW1 4367   5.195   4.138   2.517
 1334SOL    HW2 4368   0.009   4.023   2.469
 1335SOL     OW 4369   0.594   5.033   3.081
 1335SOL    HW1 4370   0.544   5.064   3.006
 1335SOL    HW2 4371   0.529   5.023   3.151
 1336SOL     OW 4372   1.570   0.045   2.543
 1336SOL    HW1 4373   1.592   0.078   2.630
 1336SOL    HW2 4374   1.482   0.078   2.526
 1337SOL     OW 4375   1.128   4.436   2.544
 1337SOL    HW1 4376   1.171   4.522   2.537
 1337SOL    HW2 4377   1.079   4.441   2.626
 1338SOL     OW 4378   1.804   4.299   2.076
 1338SOL    HW1 4379   1.764   4.300   1.989
 1338SOL    HW2 4380   1.756   4.231   2.124
 1339SOL     OW 4381   0.700   4.851   2.885
 1339SOL    HW1 4382   0.676   4.905   2.961
 1339SOL    HW2 4383   0.663   4.899   2.810
 1340SOL     OW 4384   0.889   4.459   3.700
 1340SOL    HW1 4385   0.879   4.523   3.770
 1340SOL    HW2 4386   0.907   4.512   3.622
 1341SOL     OW 4387   0.694   4.690   2.498
 1341SOL    HW1 4388   0.766   4.692   2.560
 1341SOL    HW2 4389   0.624   4.740   2.540
 1342SOL     OW 4390   0.690   4.883   3.684
 1342SOL    HW1 4391   0.712   4.952   3.747
 1342SOL    HW2 4392   0.668   4.930   3.604
 1343SOL     OW 4393   0.441   5.126   2.882
 1343SOL    HW1 4394   0.346   5.128   2.896
 1343SOL    HW2 4395   0.459   0.065   2.828
 1344SOL     OW 4396   0.462   4.094   3.306
 1344SOL    HW1 4397   0.538   4.038   3.323
 1344SOL    HW2 4398   0.387   4.040   3.332
 1345SOL     OW 4399   1.586   4.153   2.617
 1345SOL    HW1 4400   1.524   4.165   2.544
 1345SOL    HW2 4401   1.562   4.222   2.679
 1346SOL     OW 4402   0.254   4.788   2.751
 1346SOL    HW1 4403   0.264   4.693   2.760
 1346SOL    HW2 4404   0.195   4.813   2.823
 1347SOL     OW 4405   0.557   4.709   1.998
 1347SOL    HW1 4406   0.604   4.761   1.932
 1347SOL    HW2 4407   0.602   4.729   2.080
 1348SOL     OW 4408   1.578   3.860   3.317
 1348SOL    HW1 4409   1.624   3.931   3.272
 1348SOL    HW2 4410   1.550   3.899   3.400
 1349SOL     OW 4411   0.111   4.352   2.413
 1349SOL    HW1 4412   0.085   4.269   2.452
 1349SOL    HW2 4413   0.083   4.418   2.477
 1350SOL     OW 4414   1.694   4.608   2.508
 1350SOL    HW1 4415   1.784   4.592   2.539
 1350SOL    HW2 4416   1.705   4.660   2.429
 1351SOL     OW 4417   1.670   4.823   2.307
 1351SOL    HW1 4418   1.751   4.816   2.256
 1351SOL    HW2 4419   1.695   4.872   2.386
 1352SOL     OW 4420   0.167   4.452   3.445
 1352SOL    HW1 4421   0.261   4.468   3.450
 1352SOL    HW2 4422   0.128   4.540   3.444
 1353SOL     OW 4423   1.281   4.931   3.292
 1353SOL    HW1 4424   1.318   4.874   3.225
 1353SOL    HW2 4425   1.348   4.936   3.360
 1354SOL     OW 4426   0.842   3.734   2.382
 1354SOL    HW1 4427   0.883   3.816   2.354
 1354SOL    HW2 4428   0.748   3.754   2.384
 1355SOL     OW 4429   0.154   4.668   3.152
 1355SOL    HW1 4430   0.239   4.630   3.131
 1355SOL    HW2 4431   0.125   4.710   3.071
 1356SOL     OW 4432   1.547   4.734   2.072
 1356SOL    HW1 4433   1.479   4.672   2.100
 1356SOL    HW2 4434   1.589   4.762   2.154
 1357SOL     OW 4435   0.367   3.978   3.735
 1357SOL    HW1 4436   0.406   4.056   3.775
 1357SOL    HW2 4437   0.272   3.993   3.740
 1358SOL     OW 4438   1.462   5.083   2.822
 1358SOL    HW1 4439   1.371   5.113   2.826
 1358SOL    HW2 4440   1.456   4.995   2.785
 1359SOL     OW 4441   0.586   4.416   2.141
 1359SOL    HW1 4442   0.589   4.502   2.101
 1359SOL    HW2 4443   0.519   4.423   2.209
 1360SOL     OW 4444   1.281   4.119   2.803
 1360SOL    HW1 4445   1.192   4.083   2.807
 1360SOL    HW2 4446   1.334   4.060   2.855
 1361SOL     OW 4447   0.784   4.332   3.287
 1361SOL    HW1 4448   0.763   4.303   3.376
 1361SOL    HW2 4449   0.764   4.256   3.232
 1362SOL     OW 4450   1.391   4.199   3.534
 1362SOL    HW1 4451   1.396   4.242   3.619
 1362SOL    HW2 4452   1.440   4.118   3.545
 1363SOL     OW 4453   0.944   4.601   3.466
 1363SOL    HW1 4454   1.002   4.539   3.422
 1363SOL    HW2 4455   0.895   4.642   3.394
 1364SOL     OW 4456   1.011   4.121   3.066
 1364SOL    HW1 4457   0.919   4.130   3.088
 1364SOL    HW2 4458   1.012   4.076   2.982
 1365SOL     OW 4459   1.054   4.427   2.275
 1365SOL    HW1 4460   1.076   4.426   2.368
 1365SOL    HW2 4461   0.971   4.379   2.270
 1366SOL     OW 4462   0.044   4.528   2.631
 1366SOL    HW1 4463   0.102   4.516   2.705
 1366SOL    HW2 4464   0.090   4.590   2.574
 1367SOL     OW 4465   0.885   4.072   2.063
 1367SOL    HW1 4466   0.939   4.122   2.001
 1367SOL    HW2 4467   0.857   3.995   2.013
 1368SOL     OW 4468   1.678   4.285   3.703
 1368SOL    HW1 4469   1.663   4.363   3.649
 1368SOL    HW2 4470   1.708   4.219   3.640
 1369SOL     OW 4471   1.426   4.873   2.445
 1369SOL    HW1 4472   1.499   4.845   2.390
 1369SOL    HW2 4473   1.425   4.968   2.437
 1370SOL     OW 4474   0.566   3.897   2.777
 1370SOL    HW1 4475   0.570   3.915   2.871
 1370SOL    HW2 4476   0.557   3.983   2.736
 1371SOL     OW 4477   1.801   4.786   2.762
 1371SOL    HW1 4478   1.759   4.821   2.684
 1371SOL    HW2 4479   1.731   4.781   2.827
 1372SOL     OW 4480   0.285   4.677   2.134
 1372SOL    HW1 4481   0.345   4.692   2.061
 1372SOL    HW2 4482   0.277   4.582   2.139
 1373SOL     OW 4483   1.464   4.491   2.575
 1373SOL    HW1 4484   1.474   4.440   2.656
 1373SOL    HW2 4485   1.548   4.534   2.562
 1374SOL     OW 4486   0.209   3.972   3.345
 1374SOL    HW1 4487   0.136   4.031   3.324
 1374SOL    HW2 4488   0.168   3.896   3.387
 1375SOL     OW 4489   1.639   5.099   1.978
 1375SOL    HW1 4490   1.611   0.052   1.979
 1375SOL    HW2 4491   1.560   5.051   1.951
 1376SOL     OW 4492   1.388   3.834   2.322
 1376SOL    HW1 4493   1.390   3.813   2.229
 1376SOL    HW2 4494   1.474   3.809   2.355
 1377SOL     OW 4495   0.381   4.406   2.332
 1377SOL    HW1 4496   0.400   4.313   2.344
 1377SOL    HW2 4497   0.289   4.415   2.357
 1378SOL     OW 4498   1.506   3.947   3.580
 1378SOL    HW1 4499   1.516   3.967   3.673
 1378SOL    HW2 4500   1.449   3.869   3.578
 1379SOL     OW 4501   0.673   3.832   1.966
 1379SOL    HW1 4502   0.728   3.755   1.984
 1379SOL    HW2 4503   0.613   3.803   1.897
 1380SOL     OW 4504   0.762   4.002   3.616
 1380SOL    HW1 4505   0.846   3.955   3.614
 1380SOL    HW2 4506   0.713   3.959   3.687
 1381SOL     OW 4507   1.326   4.313   3.295
 1381SOL    HW1 4508   1.359   4.280   3.379
 1381SOL    HW2 4509   1.368   4.398   3.284
 1382SOL     OW 4510   0.928   4.239   2.748
 1382SOL    HW1 4511   0.904   4.226   2.656
 1382SOL    HW2 4512   0.956   4.153   2.778
 1383SOL     OW 4513   0.575   3.788   2.356
 1383SOL    HW1 4514   0.499   3.790   2.413
 1383SOL    HW2 4515   0.563   3.862   2.297
 1384SOL     OW 4516   1.414   4.918   1.923
 1384SOL    HW1 4517   1.469   4.856   1.971
 1384SOL    HW2 4518   1.333   4.870   1.906
 1385SOL     OW 4519   0.300   3.751   2.025
 1385SOL    HW1 4520   0.351   3.818   1.979
 1385SOL    HW2 4521   0.366   3.698   2.070
 1386SOL     OW 4522   0.957   3.973   2.311
 1386SOL    HW1 4523   0.931   4.007   2.225
 1386SOL    HW2 4524   1.051   3.993   2.316
 1387SOL     OW 4525   1.073   4.416   3.311
 1387SOL    HW1 4526   1.012   4.342   3.313
 1387SOL    HW2 4527   1.159   4.375   3.305
 1388SOL     OW 4528   1.314   0.166   2.585
 1388SOL    HW1 4529   1.302   0.259   2.564
 1388SOL    HW2 4530   1.227   0.136   2.611
 1389SOL     OW 4531   0.487   4.829   2.607
 1389SOL    HW1 4532   0.417   4.824   2.671
 1389SOL    HW2 4533   0.443   4.850   2.525
 1390SOL     OW 4534   1.035   4.231   1.894
 1390SOL    HW1 4535   0.992   4.315   1.877
 1390SOL    HW2 4536   1.099   4.250   1.963
 1391SOL     OW 4537   0.110   4.258   3.252
 1391SOL    HW1 4538   0.198   4.265   3.214
 1391SOL    HW2 4539   0.106   4.331   3.314
 1392SOL     OW 4540   0.561   3.927   3.050
 1392SOL    HW1 4541   0.594   3.856   3.105
 1392SOL    HW2 4542   0.466   3.926   3.063
 1393SOL     OW 4543   0.872   4.175   2.489
 1393SOL    HW1 4544   0.836   4.229   2.419
 1393SOL    HW2 4545   0.900   4.095   2.445
 1394SOL     OW 4546   1.025   3.785   2.605
 1394SOL    HW1 4547   0.965   3.775   2.531
 1394SOL    HW2 4548   1.006   3.710   2.662
 1395SOL     OW 4549   1.443   4.827   2.732
 1395SOL    HW1 4550   1.381   4.756   2.749
 1395SOL    HW2 4551   1.446   4.834   2.637
 1396SOL     OW 4552   1.461   4.335   2.807
 1396SOL    HW1 4553   1.398   4.265   2.819
 1396SOL    HW2 4554   1.519   4.328   2.884
 1397SOL     OW 4555   1.829   4.515   2.241
 1397SOL    HW1 4556   1.885   4.474   2.307
 1397SOL    HW2 4557   1.817   4.447   2.174
 1398SOL     OW 4558   1.736   4.955   2.533
 1398SOL    HW1 4559   1.828   4.980   2.537
 1398SOL    HW2 4560   1.688   5.037   2.542
 1399SOL     OW 4561   1.393   4.302   1.926
 1399SOL    HW1 4562   1.341   4.273   2.001
 1399SOL    HW2 4563   1.483   4.281   1.949
 1400SOL     OW 4564   0.538   3.979   2.166
 1400SOL    HW1 4565   0.590   3.934   2.100
 1400SOL    HW2 4566   0.505   4.058   2.123
 1401SOL     OW 4567   1.760   4.930   3.439
 1401SOL    HW1 4568   1.816   4.886   3.503
 1401SOL    HW2 4569   1.798   5.017   3.429
 1402SOL     OW 4570   1.052   5.016   3.157
 1402SOL    HW1 4571   0.977   5.006   3.215
 1402SOL    HW2 4572   1.128   4.995   3.212
 1403SOL     OW 4573   1.178   4.923   2.926
 1403SOL    HW1 4574   1.119   4.959   2.992
 1403SOL    HW2 4575   1.127   4.920   2.845
 1404SOL     OW 4576   1.610   4.805   2.959
 1404SOL    HW1 4577   1.588   4.864   3.031
 1404SOL    HW2 4578   1.539   4.818   2.895
 1405SOL     OW 4579   0.920   3.802   3.248
 1405SOL    HW1 4580   0.939   3.785   3.156
 1405SOL    HW2 4581   1.000   3.841   3.283
 1406SOL     OW 4582   0.958   4.820   3.629
 1406SOL    HW1 4583   0.864   4.833   3.642
 1406SOL    HW2 4584   0.963   4.750   3.563
 1407SOL     OW 4585   0.705   4.764   2.223
 1407SOL    HW1 4586   0.700   4.743   2.316
 1407SOL    HW2 4587   0.784   4.719   2.192
 1408SOL     OW 4588   0.408   4.558   3.123
 1408SOL    HW1 4589   0.479   4.567   3.186
 1408SOL    HW2 4590   0.384   4.465   3.127
 1409SOL     OW 4591   1.266   4.085   3.155
 1409SOL    HW1 4592   1.294   4.166   3.198
 1409SOL    HW2 4593   1.178   4.104   3.123
 1410SOL     OW 4594   5.252   0.172   3.221
 1410SOL    HW1 4595   5.185   0.238   3.241
 1410SOL    HW2 4596   0.055   0.199   3.272
 1411SOL     OW 4597   0.368   4.841   2.344
 1411SOL    HW1 4598   0.443   4.892   2.314
 1411SOL    HW2 4599   0.343   4.788   2.269
 1412SOL     OW 4600   0.533   4.214   2.722
 1412SOL    HW1 4601   0.540   4.274   2.648
 1412SOL    HW2 4602   0.596   4.247   2.786
 1413SOL     OW 4603   1.578   4.346   2.353
 1413SOL    HW1 4604   1.518   4.387   2.415
 1413SOL    HW2 4605   1.640   4.416   2.331
 1414SOL     OW 4606   0.446   4.454   3.484
 1414SOL    HW1 4607   0.500   4.497   3.419
 1414SOL    HW2 4608   0.493   4.373   3.505
 1415SOL     OW 4609   1.633   4.511   3.559
 1415SOL    HW1 4610   1.546   4.549   3.548
 1415SOL    HW2 4611   1.685   4.548   3.487
 1416SOL     OW 4612   0.994   3.863   3.622
 1416SOL    HW1 4613   1.055   3.934   3.602
 1416SOL    HW2 4614   1.042   3.784   3.598
 1417SOL     OW 4615   0.508   3.770   3.621
 1417SOL    HW1 4616   0.456   3.723   3.555
 1417SOL    HW2 4617   0.456   3.847   3.641
 1418SOL     OW 4618   0.578   4.587   2.900
 1418SOL    HW1 4619   0.610   4.677   2.894
 1418SOL    HW2 4620   0.516   4.588   2.972
 1419SOL     OW 4621   1.310   4.572   2.855
 1419SOL    HW1 4622   1.220   4.546   2.836
 1419SOL    HW2 4623   1.362   4.494   2.837
 1420SOL     OW 4624   1.199   4.250   2.119
 1420SOL    HW1 4625   1.212   4.175   2.177
 1420SOL    HW2 4626   1.156   4.315   2.174
 1421SOL     OW 4627   0.289   3.888   3.089
 1421SOL    HW1 4628   0.265   3.916   3.177
 1421SOL    HW2 4629   0.262   3.796   3.085
 1422SOL     OW 4630   0.043   5.027   3.152
 1422SOL    HW1 4631   0.081   4.979   3.225
 1422SOL    HW2 4632   5.261   5.094   3.193
 1423SOL     OW 4633   0.702   4.336   2.899
 1423SOL    HW1 4634   0.781   4.334   2.844
 1423SOL    HW2 4635   0.671   4.426   2.892
 1424SOL     OW 4636   1.745   4.702   3.727
 1424SOL    HW1 4637   1.710   4.626   3.681
 1424SOL    HW2 4638   1.687   4.714   3.802
 1425SOL     OW 4639   0.331   3.789   2.496
 1425SOL    HW1 4640   0.310   3.879   2.523
 1425SOL    HW2 4641   0.344   3.742   2.578
 1426SOL     OW 4642   1.626   4.124   2.201
 1426SOL    HW1 4643   1.668   4.062   2.260
 1426SOL    HW2 4644   1.599   4.196   2.258
 1427SOL     OW 4645   1.030   4.482   2.821
 1427SOL    HW1 4646   1.009   4.495   2.913
 1427SOL    HW2 4647   1.001   4.393   2.802
 1428SOL     OW 4648   1.915   0.026   3.440
 1428SOL    HW1 4649   1.954   0.111   3.418
 1428SOL    HW2 4650   1.964   5.135   3.517
 1429SOL     OW 4651   0.359   4.626   3.681
 1429SOL    HW1 4652   0.432   4.645   3.740
 1429SOL    HW2 4653   0.394   4.562   3.620
 1430SOL     OW 4654   1.520   3.998   1.978
 1430SOL    HW1 4655   1.469   3.927   2.017
 1430SOL    HW2 4656   1.559   4.043   2.052
 1431SOL     OW 4657   1.275   4.544   1.877
 1431SOL    HW1 4658   1.314   4.457   1.887
 1431SOL    HW2 4659   1.313   4.578   1.796
 1432SOL     OW 4660   0.302   4.517   2.788
 1432SOL    HW1 4661   0.396   4.530   2.783
 1432SOL    HW2 4662   0.292   4.428   2.824
 1433SOL     OW 4663   0.307   4.246   2.873
 1433SOL    HW1 4664   0.258   4.164   2.866
 1433SOL    HW2 4665   0.383   4.234   2.816
 1434SOL     OW 4666   1.139   4.088   3.546
 1434SOL    HW1 4667   1.095   4.138   3.615
 1434SOL    HW2 4668   1.224   4.131   3.536
 1435SOL     OW 4669   1.156   3.908   3.337
 1435SOL    HW1 4670   1.146   3.972   3.408
 1435SOL    HW2 4671   1.205   3.956   3.269
 1436SOL     OW 4672   0.037   4.997   2.035
 1436SOL    HW1 4673   5.238   5.059   2.046
 1436SOL    HW2 4674   0.042   4.951   2.119
 1437SOL     OW 4675   0.944   4.503   3.081
 1437SOL    HW1 4676   1.008   4.489   3.152
 1437SOL    HW2 4677   0.868   4.452   3.108
 1438SOL     OW 4678   0.031   4.346   2.993
 1438SOL    HW1 4679   0.108   4.311   2.949
 1438SOL    HW2 4680   0.034   4.310   3.081
 1439SOL     OW 4681   0.141   4.214   3.565
 1439SOL    HW1 4682   0.207   4.163   3.516
 1439SOL    HW2 4683   0.147   4.302   3.528
 1440SOL     OW 4684   1.396   4.646   3.516
 1440SOL    HW1 4685   1.418   4.739   3.510
 1440SOL    HW2 4686   1.389   4.617   3.426
 1441SOL     OW 4687   0.819   4.288   2.234
 1441SOL    HW1 4688   0.829   4.214   2.175
 1441SOL    HW2 4689   0.740   4.332   2.204
 1442SOL     OW 4690   1.636   4.317   3.019
 1442SOL    HW1 4691   1.628   4.255   3.092
 1442SOL    HW2 4692   1.728   4.312   2.993
 1443SOL     OW 4693   0.736   4.145   3.093
 1443SOL    HW1 4694   0.673   4.074   3.082
 1443SOL    HW2 4695   0.713   4.208   3.024
 1444SOL     OW 4696   0.459   4.199   2.018
 1444SOL    HW1 4697   0.521   4.264   2.050
 1444SOL    HW2 4698   0.377   4.247   2.009
 1445SOL     OW 4699   0.181   4.871   3.335
 1445SOL    HW1 4700   0.180   4.831   3.422
 1445SOL    HW2 4701   0.173   4.797   3.275
 1446SOL     OW 4702   1.322   4.743   3.069
 1446SOL    HW1 4703   1.328   4.676   3.000
 1446SOL    HW2 4704   1.275   4.816   3.027
 1447SOL     OW 4705   1.334   4.581   2.150
 1447SOL    HW1 4706   1.265   4.545   2.206
 1447SOL    HW2 4707   1.301   4.566   2.061
 1448SOL     OW 4708   0.067   4.839   2.945
 1448SOL    HW1 4709   0.045   4.903   3.013
 1448SOL    HW2 4710   5.269   4.846   2.882
 1449SOL     OW 4711   1.765   3.935   2.345
 1449SOL    HW1 4712   1.820   3.909   2.271
 1449SOL    HW2 4713   1.722   3.854   2.373
 1450SOL     OW 4714   1.265   4.673   2.537
 1450SOL    HW1 4715   1.334   4.608   2.551
 1450SOL    HW2 4716   1.308   4.743   2.488
 1451SOL     OW 4717   0.795   4.989   3.269
 1451SOL    HW1 4718   0.758   5.027   3.349
 1451SOL    HW2 4719   0.732   5.012   3.200
 1452SOL     OW 4720   1.850   3.882   2.831
 1452SOL    HW1 4721   1.880   3.793   2.813
 1452SOL    HW2 4722   1.763   3.887   2.792
 1453SOL     OW 4723   0.261   4.031   2.594
 1453SOL    HW1 4724   0.181   4.072   2.563
 1453SOL    HW2 4725   0.247   4.019   2.688
 1454SOL     OW 4726   1.265   0.181   1.853
 1454SOL    HW1 4727   1.271   0.120   1.926
 1454SOL    HW2 4728   1.174   0.176   1.824
 1455SOL     OW 4729   0.826   4.720   3.249
 1455SOL    HW1 4730   0.873   4.700   3.169
 1455SOL    HW2 4731   0.821   4.815   3.251
 1456SOL     OW 4732   0.924   4.631   2.124
 1456SOL    HW1 4733   0.994   4.681   2.081
 1456SOL    HW2 4734   0.970   4.567   2.177
 1457SOL     OW 4735   0.401   5.030   3.274
 1457SOL    HW1 4736   0.398   5.089   3.349
 1457SOL    HW2 4737   0.327   4.970   3.287
 1458SOL     OW 4738   1.597   4.987   3.199
 1458SOL    HW1 4739   1.667   4.952   3.254
 1458SOL    HW2 4740   1.566   5.064   3.245
 1459SOL     OW 4741   1.073   4.883   2.659
 1459SOL    HW1 4742   0.998   4.825   2.666
 1459SOL    HW2 4743   1.140   4.830   2.614
 1460SOL     OW 4744   1.034   3.973   2.822
 1460SOL    HW1 4745   1.034   3.930   2.737
 1460SOL    HW2 4746   1.028   3.901   2.885
 1461SOL     OW 4747   1.751   4.102   3.254
 1461SOL    HW1 4748   1.821   4.166   3.247
 1461SOL    HW2 4749   1.776   4.032   3.194
 1462SOL     OW 4750   0.151   4.767   3.587
 1462SOL    HW1 4751   0.071   4.720   3.610
 1462SOL    HW2 4752   0.221   4.715   3.626
 1463SOL     OW 4753   0.686   3.920   3.359
 1463SOL    HW1 4754   0.769   3.893   3.321
 1463SOL    HW2 4755   0.709   3.952   3.447
 1464SOL     OW 4756   0.088   4.026   1.886
 1464SOL    HW1 4757   0.000   3.992   1.869
 1464SOL    HW2 4758   0.097   4.100   1.827
 1465SOL     OW 4759   1.423   4.571   3.256
 1465SOL    HW1 4760   1.374   4.630   3.199
 1465SOL    HW2 4761   1.512   4.571   3.220
 1466SOL     OW 4762   0.132   3.935   2.140
 1466SOL    HW1 4763   0.106   3.974   2.057
 1466SOL    HW2 4764   0.188   3.861   2.115
 1467SOL     OW 4765   0.619   4.549   3.296
 1467SOL    HW1 4766   0.681   4.622   3.285
 1467SOL    HW2 4767   0.674   4.471   3.291
 1468SOL     OW 4768   0.724   4.272   3.548
 1468SOL    HW1 4769   0.774   4.325   3.610
 1468SOL    HW2 4770   0.735   4.182   3.577
 1469SOL     OW 4771   1.484   4.906   3.501
 1469SOL    HW1 4772   1.477   4.936   3.592
 1469SOL    HW2 4773   1.576   4.919   3.478
 1470SOL     OW 4774   1.661   4.585   3.119
 1470SOL    HW1 4775   1.657   4.503   3.069
 1470SOL    HW2 4776   1.649   4.653   3.053
 1471SOL     OW 4777   1.222   4.054   2.317
 1471SOL    HW1 4778   1.280   3.978   2.317
 1471SOL    HW2 4779   1.249   4.105   2.393
 1472SOL     OW 4780   0.562   4.437   2.549
 1472SOL    HW1 4781   0.614   4.515   2.533
 1472SOL    HW2 4782   0.500   4.434   2.476
 1473SOL     OW 4783   1.745   4.078   3.530
 1473SOL    HW1 4784   1.746   4.092   3.435
 1473SOL    HW2 4785   1.669   4.023   3.546
 1474SOL     OW 4786   1.773   4.644   3.363
 1474SOL    HW1 4787   1.768   4.740   3.369
 1474SOL    HW2 4788   1.743   4.624   3.275
 1475SOL     OW 4789   0.875   4.701   2.715
 1475SOL    HW1 4790   0.922   4.628   2.754
 1475SOL    HW2 4791   0.823   4.738   2.786
 1476SOL     OW 4792   1.120   4.749   1.967
 1476SOL    HW1 4793   1.068   4.784   1.894
 1476SOL    HW2 4794   1.168   4.676   1.929
 1477SOL     OW 4795   0.243   5.002   3.719
 1477SOL    HW1 4796   0.220   4.924   3.668
 1477SOL    HW2 4797   0.172   5.010   3.783
 1478SOL     OW 4798   0.210   4.982   2.551
 1478SOL    HW1 4799   0.209   4.920   2.624
 1478SOL    HW2 4800   0.229   4.928   2.474
 1479SOL     OW 4801   0.658   5.110   3.488
 1479SOL    HW1 4802   0.585   5.122   3.550
 1479SOL    HW2 4803   0.668   0.058   3.447
 1480SOL     OW 4804   1.808   3.890   3.101
 1480SOL    HW1 4805   1.803   3.795   3.111
 1480SOL    HW2 4806   1.825   3.903   3.008
 1481SOL     OW 4807   0.420   4.146   2.380
 1481SOL    HW1 4808   0.461   4.075   2.330
 1481SOL    HW2 4809   0.385   4.103   2.458
 1482SOL     OW 4810   1.623   0.043   3.010
 1482SOL    HW1 4811   1.576   0.011   2.933
 1482SOL    HW2 4812   1.620   5.108   3.072
 1483SOL     OW 4813   0.358   4.290   3.146
 1483SOL    HW1 4814   0.408   4.224   3.194
 1483SOL    HW2 4815   0.360   4.260   3.055
 1484SOL     OW 4816   1.420   3.953   2.968
 1484SOL    HW1 4817   1.427   3.860   2.990
 1484SOL    HW2 4818   1.377   3.992   3.044
 1485SOL     OW 4819   1.011   3.741   2.983
 1485SOL    HW1 4820   0.960   3.677   2.934
 1485SOL    HW2 4821   1.098   3.702   2.990
 1486SOL     OW 4822   0.741   5.029   2.121
 1486SOL    HW1 4823   0.728   4.939   2.152
 1486SOL    HW2 4824   0.778   5.075   2.196
 1487SOL     OW 4825   1.380   3.772   2.054
 1487SOL    HW1 4826   1.420   3.701   2.005
 1487SOL    HW2 4827   1.289   3.745   2.065
 1488SOL     OW 4828   1.293   4.202   2.536
 1488SOL    HW1 4829   1.243   4.284   2.535
 1488SOL    HW2 4830   1.288   4.172   2.627
 1489SOL     OW 4831   1.590   3.907   2.753
 1489SOL    HW1 4832   1.534   3.935   2.825
 1489SOL    HW2 4833   1.590   3.981   2.692
 1490SOL     OW 4834   0.033   4.781   2.227
 1490SOL    HW1 4835   0.109   4.748   2.179
 1490SOL    HW2 4836   5.234   4.724   2.200
 1491SOL     OW 4837   0.226   4.336   3.853
 1491SOL    HW1 4838   0.163   4.299   3.914
 1491SOL    HW2 4839   0.180   4.337   3.769
 1492SOL     OW 4840   0.185   4.013   4.713
 1492SOL    HW1 4841   0.232   3.975   4.787
 1492SOL    HW2 4842   0.094   3.986   4.725
 1493SOL     OW 4843   0.015   4.126   4.365
 1493SOL    HW1 4844   5.196   4.148   4.379
 1493SOL    HW2 4845   0.013   4.036   4.332
 1494SOL     OW 4846   0.599   5.052   4.925
 1494SOL    HW1 4847   0.540   5.064   4.851
 1494SOL    HW2 4848   0.541   5.034   4.999
 1495SOL     OW 4849   1.553   0.043   4.411
 1495SOL    HW1 4850   1.539   0.015   4.501
 1495SOL    HW2 4851   1.475   0.094   4.389
 1496SOL     OW 4852   1.130   4.435   4.406
 1496SOL    HW1 4853   1.172   4.521   4.399
 1496SOL    HW2 4854   1.085   4.438   4.491
 1497SOL     OW 4855   1.802   4.299   3.940
 1497SOL    HW1 4856   1.762   4.300   3.854
 1497SOL    HW2 4857   1.756   4.229   3.987
 1498SOL     OW 4858   0.706   4.844   4.758
 1498SOL    HW1 4859   0.682   4.905   4.828
 1498SOL    HW2 4860   0.677   4.887   4.678
 1499SOL     OW 4861   0.701   4.688   4.359
 1499SOL    HW1 4862   0.771   4.689   4.424
 1499SOL    HW2 4863   0.631   4.740   4.398
 1500SOL     OW 4864   0.436   5.112   4.723
 1500SOL    HW1 4865   0.341   5.118   4.737
 1500SOL    HW2 4866   0.457   0.053   4.673
 1501SOL     OW 4867   1.581   4.158   4.479
 1501SOL    HW1 4868   1.518   4.168   4.408
 1501SOL    HW2 4869   1.557   4.227   4.542
 1502SOL     OW 4870   1.099   5.018   0.200
 1502SOL    HW1 4871   1.039   5.014   0.274
 1502SOL    HW2 4872   1.109   4.927   0.171
 1503SOL     OW 4873   0.254   4.786   4.602
 1503SOL    HW1 4874   0.271   4.693   4.617
 1503SOL    HW2 4875   0.195   4.811   4.674
 1504SOL     OW 4876   0.554   4.707   3.865
 1504SOL    HW1 4877   0.599   4.757   3.796
 1504SOL    HW2 4878   0.601   4.730   3.945
 1505SOL     OW 4879   0.122   4.357   4.254
 1505SOL    HW1 4880   0.089   4.287   4.310
 1505SOL    HW2 4881   0.100   4.438   4.301
 1506SOL     OW 4882   1.696   4.624   4.369
 1506SOL    HW1 4883   1.786   4.595   4.382
 1506SOL    HW2 4884   1.697   4.674   4.288
 1507SOL     OW 4885   1.670   4.823   4.163
 1507SOL    HW1 4886   1.749   4.816   4.111
 1507SOL    HW2 4887   1.694   4.881   4.236
 1508SOL     OW 4888   0.839   3.732   4.238
 1508SOL    HW1 4889   0.880   3.813   4.210
 1508SOL    HW2 4890   0.745   3.752   4.241
 1509SOL     OW 4891   0.182   4.658   4.995
 1509SOL    HW1 4892   0.267   4.623   4.971
 1509SOL    HW2 4893   0.148   4.698   4.914
 1510SOL     OW 4894   1.546   4.733   3.932
 1510SOL    HW1 4895   1.478   4.671   3.960
 1510SOL    HW2 4896   1.587   4.762   4.013
 1511SOL     OW 4897   1.467   5.112   4.663
 1511SOL    HW1 4898   1.404   0.024   4.715
 1511SOL    HW2 4899   1.426   5.026   4.652
 1512SOL     OW 4900   0.590   4.418   3.998
 1512SOL    HW1 4901   0.591   4.505   3.958
 1512SOL    HW2 4902   0.524   4.424   4.067
 1513SOL     OW 4903   1.279   4.121   4.659
 1513SOL    HW1 4904   1.191   4.083   4.665
 1513SOL    HW2 4905   1.333   4.068   4.717
 1514SOL     OW 4906   0.742   4.313   0.038
 1514SOL    HW1 4907   0.666   4.280   0.085
 1514SOL    HW2 4908   0.745   4.261   5.117
 1515SOL     OW 4909   1.005   4.118   4.919
 1515SOL    HW1 4910   0.916   4.137   4.947
 1515SOL    HW2 4911   0.995   4.066   4.839
 1516SOL     OW 4912   1.056   4.427   4.137
 1516SOL    HW1 4913   1.077   4.426   4.231
 1516SOL    HW2 4914   0.973   4.380   4.131
 1517SOL     OW 4915   0.034   4.551   4.549
 1517SOL    HW1 4916   0.112   4.525   4.599
 1517SOL    HW2 4917   0.069   4.592   4.470
 1518SOL     OW 4918   0.884   4.073   3.924
 1518SOL    HW1 4919   0.939   4.122   3.862
 1518SOL    HW2 4920   0.852   3.998   3.873
 1519SOL     OW 4921   1.425   4.874   4.311
 1519SOL    HW1 4922   1.499   4.846   4.257
 1519SOL    HW2 4923   1.420   4.969   4.296
 1520SOL     OW 4924   0.567   3.900   4.641
 1520SOL    HW1 4925   0.574   3.924   4.734
 1520SOL    HW2 4926   0.559   3.984   4.595
 1521SOL     OW 4927   1.810   4.775   4.606
 1521SOL    HW1 4928   1.762   4.793   4.525
 1521SOL    HW2 4929   1.741   4.767   4.672
 1522SOL     OW 4930   0.285   4.676   3.998
 1522SOL    HW1 4931   0.354   4.697   3.936
 1522SOL    HW2 4932   0.271   4.582   3.987
 1523SOL     OW 4933   1.469   4.493   4.436
 1523SOL    HW1 4934   1.478   4.446   4.519
 1523SOL    HW2 4935   1.553   4.539   4.426
 1524SOL     OW 4936   1.643   5.102   3.841
 1524SOL    HW1 4937   1.612   0.054   3.843
 1524SOL    HW2 4938   1.566   5.051   3.816
 1525SOL     OW 4939   1.401   3.828   4.186
 1525SOL    HW1 4940   1.403   3.806   4.093
 1525SOL    HW2 4941   1.485   3.799   4.220
 1526SOL     OW 4942   0.392   4.403   4.191
 1526SOL    HW1 4943   0.414   4.311   4.205
 1526SOL    HW2 4944   0.298   4.407   4.206
 1527SOL     OW 4945   0.674   3.831   3.828
 1527SOL    HW1 4946   0.729   3.754   3.845
 1527SOL    HW2 4947   0.613   3.802   3.760
 1528SOL     OW 4948   0.926   4.236   4.606
 1528SOL    HW1 4949   0.902   4.223   4.514
 1528SOL    HW2 4950   0.958   4.150   4.634
 1529SOL     OW 4951   0.573   3.787   4.216
 1529SOL    HW1 4952   0.495   3.788   4.272
 1529SOL    HW2 4953   0.561   3.861   4.157
 1530SOL     OW 4954   1.416   4.923   3.787
 1530SOL    HW1 4955   1.470   4.858   3.833
 1530SOL    HW2 4956   1.335   4.876   3.767
 1531SOL     OW 4957   0.298   3.751   3.886
 1531SOL    HW1 4958   0.349   3.817   3.840
 1531SOL    HW2 4959   0.363   3.697   3.931
 1532SOL     OW 4960   0.959   3.970   4.170
 1532SOL    HW1 4961   0.932   4.006   4.085
 1532SOL    HW2 4962   1.052   3.988   4.175
 1533SOL     OW 4963   1.297   0.154   4.434
 1533SOL    HW1 4964   1.253   0.177   4.352
 1533SOL    HW2 4965   1.226   0.136   4.495
 1534SOL     OW 4966   0.490   4.826   4.458
 1534SOL    HW1 4967   0.420   4.827   4.524
 1534SOL    HW2 4968   0.444   4.840   4.375
 1535SOL     OW 4969   1.036   4.231   3.756
 1535SOL    HW1 4970   0.993   4.316   3.739
 1535SOL    HW2 4971   1.100   4.250   3.825
 1536SOL     OW 4972   0.576   3.946   4.915
 1536SOL    HW1 4973   0.601   3.866   4.961
 1536SOL    HW2 4974   0.481   3.951   4.926
 1537SOL     OW 4975   0.871   4.172   4.347
 1537SOL    HW1 4976   0.836   4.228   4.277
 1537SOL    HW2 4977   0.899   4.092   4.303
 1538SOL     OW 4978   1.024   3.780   4.454
 1538SOL    HW1 4979   0.962   3.771   4.381
 1538SOL    HW2 4980   1.004   3.707   4.511
 1539SOL     OW 4981   1.407   4.848   4.607
 1539SOL    HW1 4982   1.356   4.769   4.625
 1539SOL    HW2 4983   1.415   4.851   4.512
 1540SOL     OW 4984   1.462   4.343   4.672
 1540SOL    HW1 4985   1.397   4.274   4.683
 1540SOL    HW2 4986   1.519   4.335   4.749
 1541SOL     OW 4987   1.831   4.516   4.102
 1541SOL    HW1 4988   1.888   4.474   4.167
 1541SOL    HW2 4989   1.817   4.449   4.036
 1542SOL     OW 4990   1.739   4.973   4.371
 1542SOL    HW1 4991   1.831   4.991   4.391
 1542SOL    HW2 4992   1.693   5.054   4.394
 1543SOL     OW 4993   1.392   4.302   3.787
 1543SOL    HW1 4994   1.342   4.271   3.862
 1543SOL    HW2 4995   1.483   4.279   3.808
 1544SOL     OW 4996   0.538   3.978   4.027
 1544SOL    HW1 4997   0.590   3.933   3.961
 1544SOL    HW2 4998   0.506   4.057   3.983
 1545SOL     OW 4999   1.760   4.894   0.090
 1545SOL    HW1 5000   1.808   4.871   0.170
 1545SOL    HW2 5001   1.727   4.983   0.106
 1546SOL     OW 5002   1.035   5.055   5.072
 1546SOL    HW1 5003   0.952   5.027   5.110
 1546SOL    HW2 5004   1.093   5.068   5.147
 1547SOL     OW 5005   1.119   4.888   4.873
 1547SOL    HW1 5006   1.096   4.954   4.938
 1547SOL    HW2 5007   1.112   4.933   4.789
 1548SOL     OW 5008   1.608   4.775   4.788
 1548SOL    HW1 5009   1.603   4.831   4.865
 1548SOL    HW2 5010   1.533   4.801   4.735
 1549SOL     OW 5011   0.710   4.767   4.084
 1549SOL    HW1 5012   0.704   4.745   4.177
 1549SOL    HW2 5013   0.789   4.721   4.053
 1550SOL     OW 5014   0.439   4.543   4.982
 1550SOL    HW1 5015   0.509   4.557   5.045
 1550SOL    HW2 5016   0.407   4.455   5.001
 1551SOL     OW 5017   1.265   4.134   4.992
 1551SOL    HW1 5018   1.280   4.206   5.053
 1551SOL    HW2 5019   1.174   4.145   4.964
 1552SOL     OW 5020   0.025   0.162   5.051
 1552SOL    HW1 5021   0.049   0.247   5.014
 1552SOL    HW2 5022   0.027   0.176   5.145
 1553SOL     OW 5023   0.340   4.843   4.216
 1553SOL    HW1 5024   0.382   4.919   4.175
 1553SOL    HW2 5025   0.326   4.782   4.144
 1554SOL     OW 5026   0.537   4.213   4.584
 1554SOL    HW1 5027   0.543   4.274   4.511
 1554SOL    HW2 5028   0.601   4.245   4.647
 1555SOL     OW 5029   1.577   4.343   4.215
 1555SOL    HW1 5030   1.519   4.385   4.278
 1555SOL    HW2 5031   1.633   4.413   4.184
 1556SOL     OW 5032   0.591   4.585   4.755
 1556SOL    HW1 5033   0.624   4.675   4.759
 1556SOL    HW2 5034   0.534   4.578   4.832
 1557SOL     OW 5035   1.317   4.587   4.729
 1557SOL    HW1 5036   1.227   4.558   4.714
 1557SOL    HW2 5037   1.371   4.511   4.710
 1558SOL     OW 5038   1.200   4.247   3.982
 1558SOL    HW1 5039   1.214   4.171   4.039
 1558SOL    HW2 5040   1.158   4.312   4.038
 1559SOL     OW 5041   0.308   3.932   4.946
 1559SOL    HW1 5042   0.251   3.971   5.012
 1559SOL    HW2 5043   0.295   3.838   4.956
 1560SOL     OW 5044   0.061   5.017   5.009
 1560SOL    HW1 5045   0.112   4.975   5.078
 1560SOL    HW2 5046   0.039   5.103   5.044
 1561SOL     OW 5047   0.708   4.333   4.760
 1561SOL    HW1 5048   0.788   4.326   4.706
 1561SOL    HW2 5049   0.681   4.424   4.750
 1562SOL     OW 5050   0.327   3.788   4.353
 1562SOL    HW1 5051   0.309   3.879   4.380
 1562SOL    HW2 5052   0.340   3.741   4.435
 1563SOL     OW 5053   1.628   4.118   4.066
 1563SOL    HW1 5054   1.665   4.054   4.127
 1563SOL    HW2 5055   1.600   4.191   4.122
 1564SOL     OW 5056   1.034   4.474   4.682
 1564SOL    HW1 5057   1.028   4.480   4.777
 1564SOL    HW2 5058   1.002   4.387   4.661
 1565SOL     OW 5059   1.515   3.996   3.843
 1565SOL    HW1 5060   1.469   3.921   3.881
 1565SOL    HW2 5061   1.556   4.039   3.918
 1566SOL     OW 5062   1.277   4.545   3.741
 1566SOL    HW1 5063   1.314   4.457   3.749
 1566SOL    HW2 5064   1.314   4.579   3.659
 1567SOL     OW 5065   0.307   4.518   4.652
 1567SOL    HW1 5066   0.401   4.533   4.641
 1567SOL    HW2 5067   0.301   4.429   4.685
 1568SOL     OW 5068   0.314   4.253   4.737
 1568SOL    HW1 5069   0.261   4.175   4.726
 1568SOL    HW2 5070   0.392   4.238   4.683
 1569SOL     OW 5071   1.161   3.988   0.050
 1569SOL    HW1 5072   1.242   4.005   0.099
 1569SOL    HW2 5073   1.179   4.022   5.122
 1570SOL     OW 5074   0.031   4.993   3.898
 1570SOL    HW1 5075   5.234   5.057   3.908
 1570SOL    HW2 5076   0.039   4.952   3.984
 1571SOL     OW 5077   1.004   4.488   4.951
 1571SOL    HW1 5078   1.022   4.425   5.021
 1571SOL    HW2 5079   0.965   4.563   4.995
 1572SOL     OW 5080   0.031   4.254   4.942
 1572SOL    HW1 5081   5.264   4.239   4.856
 1572SOL    HW2 5082   0.094   4.325   4.928
 1573SOL     OW 5083   0.821   4.290   4.094
 1573SOL    HW1 5084   0.831   4.215   4.035
 1573SOL    HW2 5085   0.742   4.335   4.063
 1574SOL     OW 5086   1.636   4.324   4.887
 1574SOL    HW1 5087   1.607   4.271   4.960
 1574SOL    HW2 5088   1.728   4.301   4.875
 1575SOL     OW 5089   0.733   4.163   4.971
 1575SOL    HW1 5090   0.676   4.090   4.949
 1575SOL    HW2 5091   0.720   4.226   4.900
 1576SOL     OW 5092   0.459   4.200   3.881
 1576SOL    HW1 5093   0.523   4.265   3.910
 1576SOL    HW2 5094   0.377   4.249   3.873
 1577SOL     OW 5095   0.209   4.856   0.018
 1577SOL    HW1 5096   0.188   4.823   0.105
 1577SOL    HW2 5097   0.199   4.780   5.121
 1578SOL     OW 5098   1.316   4.728   4.976
 1578SOL    HW1 5099   1.341   4.676   4.900
 1578SOL    HW2 5100   1.246   4.784   4.945
 1579SOL     OW 5101   1.334   4.579   4.013
 1579SOL    HW1 5102   1.265   4.542   4.069
 1579SOL    HW2 5103   1.303   4.564   3.924
 1580SOL     OW 5104   0.070   4.834   4.797
 1580SOL    HW1 5105   0.055   4.893   4.871
 1580SOL    HW2 5106   5.268   4.849   4.739
 1581SOL     OW 5107   1.757   3.923   4.217
 1581SOL    HW1 5108   1.810   3.901   4.141
 1581SOL    HW2 5109   1.718   3.840   4.244
 1582SOL     OW 5110   1.268   4.671   4.398
 1582SOL    HW1 5111   1.337   4.606   4.412
 1582SOL    HW2 5112   1.311   4.742   4.350
 1583SOL     OW 5113   0.796   4.960   0.019
 1583SOL    HW1 5114   0.802   4.976   0.113
 1583SOL    HW2 5115   0.707   4.987   5.155
 1584SOL     OW 5116   1.842   3.889   4.692
 1584SOL    HW1 5117   1.874   3.801   4.674
 1584SOL    HW2 5118   1.755   3.892   4.651
 1585SOL     OW 5119   0.266   4.035   4.446
 1585SOL    HW1 5120   0.186   4.079   4.417
 1585SOL    HW2 5121   0.255   4.025   4.541
 1586SOL     OW 5122   1.267   0.184   3.732
 1586SOL    HW1 5123   1.268   0.120   3.802
 1586SOL    HW2 5124   1.178   0.181   3.697
 1587SOL     OW 5125   0.886   4.732   5.049
 1587SOL    HW1 5126   0.908   4.765   4.962
 1587SOL    HW2 5127   0.851   4.809   5.095
 1588SOL     OW 5128   0.929   4.633   3.985
 1588SOL    HW1 5129   0.999   4.683   3.944
 1588SOL    HW2 5130   0.975   4.568   4.039
 1589SOL     OW 5131   0.433   5.019   5.136
 1589SOL    HW1 5132   0.409   5.083   0.042
 1589SOL    HW2 5133   0.365   4.951   5.142
 1590SOL     OW 5134   1.621   4.932   5.010
 1590SOL    HW1 5135   1.692   4.916   5.072
 1590SOL    HW2 5136   1.542   4.936   5.065
 1591SOL     OW 5137   1.071   4.870   4.482
 1591SOL    HW1 5138   0.999   4.814   4.511
 1591SOL    HW2 5139   1.137   4.809   4.450
 1592SOL     OW 5140   1.033   3.972   4.670
 1592SOL    HW1 5141   1.031   3.933   4.583
 1592SOL    HW2 5142   1.036   3.898   4.730
 1593SOL     OW 5143   1.719   4.109   5.067
 1593SOL    HW1 5144   1.789   4.150   5.017
 1593SOL    HW2 5145   1.712   4.020   5.031
 1594SOL     OW 5146   0.689   3.897   0.078
 1594SOL    HW1 5147   0.779   3.866   0.089
 1594SOL    HW2 5148   0.699   3.988   0.049
 1595SOL     OW 5149   0.086   4.022   3.749
 1595SOL    HW1 5150   5.273   3.987   3.728
 1595SOL    HW2 5151   0.096   4.096   3.689
 1596SOL     OW 5152   0.132   3.935   4.002
 1596SOL    HW1 5153   0.104   3.972   3.918
 1596SOL    HW2 5154   0.187   3.860   3.979
 1597SOL     OW 5155   0.669   4.575   5.141
 1597SOL    HW1 5156   0.745   4.621   5.104
 1597SOL    HW2 5157   0.702   4.488   0.003
 1598SOL     OW 5158   1.746   4.582   4.930
 1598SOL    HW1 5159   1.699   4.501   4.913
 1598SOL    HW2 5160   1.701   4.648   4.878
 1599SOL     OW 5161   1.226   4.047   4.178
 1599SOL    HW1 5162   1.287   3.973   4.179
 1599SOL    HW2 5163   1.252   4.100   4.254
 1600SOL     OW 5164   0.560   4.440   4.414
 1600SOL    HW1 5165   0.616   4.516   4.397
 1600SOL    HW2 5166   0.504   4.434   4.337
 1601SOL     OW 5167   1.782   4.061   0.166
 1601SOL    HW1 5168   1.743   4.076   0.080
 1601SOL    HW2 5169   1.712   4.078   0.228
 1602SOL     OW 5170   1.763   4.608   0.044
 1602SOL    HW1 5171   1.755   4.702   0.064
 1602SOL    HW2 5172   1.760   4.604   5.108
 1603SOL     OW 5173   0.881   4.694   4.580
 1603SOL    HW1 5174   0.930   4.619   4.615
 1603SOL    HW2 5175   0.831   4.727   4.654
 1604SOL     OW 5176   1.126   4.755   3.829
 1604SOL    HW1 5177   1.070   4.785   3.757
 1604SOL    HW2 5178   1.173   4.679   3.792
 1605SOL     OW 5179   0.195   4.982   4.412
 1605SOL    HW1 5180   0.203   4.921   4.486
 1605SOL    HW2 5181   0.228   4.932   4.337
 1606SOL     OW 5182   1.729   3.866   4.943
 1606SOL    HW1 5183   1.726   3.770   4.940
 1606SOL    HW2 5184   1.774   3.891   4.862
 1607SOL     OW 5185   0.431   4.144   4.241
 1607SOL    HW1 5186   0.467   4.073   4.189
 1607SOL    HW2 5187   0.390   4.101   4.316
 1608SOL     OW 5188   1.686   5.114   4.821
 1608SOL    HW1 5189   1.612   5.112   4.761
 1608SOL    HW2 5190   1.666   5.047   4.886
 1609SOL     OW 5191   0.321   4.289   5.013
 1609SOL    HW1 5192   0.288   4.205   5.046
 1609SOL    HW2 5193   0.329   4.276   4.919
 1610SOL     OW 5194   1.435   3.987   4.842
 1610SOL    HW1 5195   1.479   3.923   4.897
 1610SOL    HW2 5196   1.379   4.037   4.902
 1611SOL     OW 5197   1.038   3.732   4.805
 1611SOL    HW1 5198   1.001   3.666   4.747
 1611SOL    HW2 5199   1.118   3.693   4.839
 1612SOL     OW 5200   0.743   5.038   3.992
 1612SOL    HW1 5201   0.729   4.948   4.022
 1612SOL    HW2 5202   0.786   5.081   4.066
 1613SOL     OW 5203   1.391   3.759   3.920
 1613SOL    HW1 5204   1.433   3.688   3.871
 1613SOL    HW2 5205   1.300   3.731   3.930
 1614SOL     OW 5206   1.294   4.202   4.394
 1614SOL    HW1 5207   1.244   4.284   4.393
 1614SOL    HW2 5208   1.288   4.172   4.485
 1615SOL     OW 5209   1.579   3.913   4.618
 1615SOL    HW1 5210   1.527   3.945   4.692
 1615SOL    HW2 5211   1.579   3.986   4.556
 1616SOL     OW 5212   0.033   4.781   4.097
 1616SOL    HW1 5213   0.110   4.750   4.048
 1616SOL    HW2 5214   5.235   4.725   4.066
 1617SOL     OW 5215   2.091   0.688   0.124
 1617SOL    HW1 5216   2.000   0.677   0.152
 1617SOL    HW2 5217   2.088   0.675   0.029
 1618SOL     OW 5218   2.081   0.307   0.993
 1618SOL    HW1 5219   2.118   0.270   1.073
 1618SOL    HW2 5220   2.008   0.250   0.971
 1619SOL     OW 5221   1.871   0.407   0.645
 1619SOL    HW1 5222   1.798   0.434   0.701
 1619SOL    HW2 5223   1.833   0.341   0.587
 1620SOL     OW 5224   2.439   1.313   1.213
 1620SOL    HW1 5225   2.356   1.314   1.166
 1620SOL    HW2 5226   2.456   1.405   1.234
 1621SOL     OW 5227   3.443   1.524   0.701
 1621SOL    HW1 5228   3.396   1.490   0.776
 1621SOL    HW2 5229   3.379   1.526   0.630
 1622SOL     OW 5230   2.999   0.703   0.688
 1622SOL    HW1 5231   3.046   0.786   0.678
 1622SOL    HW2 5232   2.947   0.714   0.768
 1623SOL     OW 5233   3.693   0.664   0.185
 1623SOL    HW1 5234   3.659   0.740   0.138
 1623SOL    HW2 5235   3.633   0.593   0.163
 1624SOL     OW 5236   2.591   1.131   1.064
 1624SOL    HW1 5237   2.533   1.171   1.129
 1624SOL    HW2 5238   2.632   1.206   1.020
 1625SOL     OW 5239   2.746   0.746   1.824
 1625SOL    HW1 5240   2.756   0.813   1.891
 1625SOL    HW2 5241   2.765   0.792   1.742
 1626SOL     OW 5242   2.560   0.975   0.655
 1626SOL    HW1 5243   2.627   0.977   0.724
 1626SOL    HW2 5244   2.494   1.037   0.685
 1627SOL     OW 5245   2.583   1.155   1.836
 1627SOL    HW1 5246   2.629   1.230   1.874
 1627SOL    HW2 5247   2.508   1.193   1.790
 1628SOL     OW 5248   2.207   1.392   1.072
 1628SOL    HW1 5249   2.132   1.346   1.034
 1628SOL    HW2 5250   2.240   1.447   1.001
 1629SOL     OW 5251   3.324   1.477   1.384
 1629SOL    HW1 5252   3.373   1.559   1.389
 1629SOL    HW2 5253   3.243   1.495   1.431
 1630SOL     OW 5254   2.309   0.381   1.440
 1630SOL    HW1 5255   2.387   0.339   1.474
 1630SOL    HW2 5256   2.236   0.328   1.473
 1631SOL     OW 5257   3.478   0.471   0.752
 1631SOL    HW1 5258   3.460   0.506   0.664
 1631SOL    HW2 5259   3.428   0.527   0.811
 1632SOL     OW 5260   2.087   1.717   0.489
 1632SOL    HW1 5261   2.110   1.795   0.540
 1632SOL    HW2 5262   2.169   1.693   0.445
 1633SOL     OW 5263   2.994   1.349   1.699
 1633SOL    HW1 5264   3.026   1.347   1.789
 1633SOL    HW2 5265   2.943   1.269   1.689
 1634SOL     OW 5266   2.045   1.440   0.502
 1634SOL    HW1 5267   2.048   1.531   0.532
 1634SOL    HW2 5268   2.018   1.390   0.579
 1635SOL     OW 5269   2.138   1.090   0.854
 1635SOL    HW1 5270   2.146   1.002   0.892
 1635SOL    HW2 5271   2.085   1.138   0.918
 1636SOL     OW 5272   2.432   1.827   1.405
 1636SOL    HW1 5273   2.358   1.802   1.461
 1636SOL    HW2 5274   2.475   1.897   1.453
 1637SOL     OW 5275   2.423   0.974   0.206
 1637SOL    HW1 5276   2.464   0.994   0.122
 1637SOL    HW2 5277   2.477   1.020   0.271
 1638SOL     OW 5278   3.425   0.104   1.459
 1638SOL    HW1 5279   3.465   0.182   1.421
 1638SOL    HW2 5280   3.395   0.132   1.546
 1639SOL     OW 5281   2.001   0.651   0.579
 1639SOL    HW1 5282   1.969   0.564   0.601
 1639SOL    HW2 5283   1.989   0.702   0.659
 1640SOL     OW 5284   3.706   1.727   0.359
 1640SOL    HW1 5285   3.781   1.704   0.414
 1640SOL    HW2 5286   3.716   1.820   0.342
 1641SOL     OW 5287   1.854   1.604   0.118
 1641SOL    HW1 5288   1.790   1.533   0.116
 1641SOL    HW2 5289   1.856   1.633   0.209
 1642SOL     OW 5290   3.559   0.943   0.637
 1642SOL    HW1 5291   3.613   0.886   0.583
 1642SOL    HW2 5292   3.527   1.010   0.577
 1643SOL     OW 5293   3.501   1.118   0.415
 1643SOL    HW1 5294   3.557   1.132   0.339
 1643SOL    HW2 5295   3.531   1.182   0.480
 1644SOL     OW 5296   1.965   0.764   1.576
 1644SOL    HW1 5297   2.038   0.825   1.587
 1644SOL    HW2 5298   1.891   0.821   1.554
 1645SOL     OW 5299   2.495   1.391   0.744
 1645SOL    HW1 5300   2.454   1.304   0.749
 1645SOL    HW2 5301   2.486   1.417   0.652
 1646SOL     OW 5302   3.115   1.214   1.415
 1646SOL    HW1 5303   3.144   1.145   1.355
 1646SOL    HW2 5304   3.174   1.207   1.490
 1647SOL     OW 5305   2.698   0.041   0.529
 1647SOL    HW1 5306   2.734   0.127   0.506
 1647SOL    HW2 5307   2.603   0.053   0.526
 1648SOL     OW 5308   2.050   0.959   1.306
 1648SOL    HW1 5309   2.139   0.928   1.290
 1648SOL    HW2 5310   2.001   0.932   1.229
 1649SOL     OW 5311   3.329   1.039   0.212
 1649SOL    HW1 5312   3.270   0.972   0.246
 1649SOL    HW2 5313   3.390   1.055   0.284
 1650SOL     OW 5314   3.046   1.832   1.531
 1650SOL    HW1 5315   3.076   1.744   1.511
 1650SOL    HW2 5316   3.055   1.840   1.626
 1651SOL     OW 5317   2.206   0.285   1.802
 1651SOL    HW1 5318   2.253   0.351   1.853
 1651SOL    HW2 5319   2.119   0.282   1.842
 1652SOL     OW 5320   3.317   1.417   0.917
 1652SOL    HW1 5321   3.261   1.433   0.993
 1652SOL    HW2 5322   3.301   1.325   0.894
 1653SOL     OW 5323   3.479   1.803   0.584
 1653SOL    HW1 5324   3.469   1.756   0.501
 1653SOL    HW2 5325   3.479   1.734   0.650
 1654SOL     OW 5326   2.457   0.706   0.279
 1654SOL    HW1 5327   2.455   0.796   0.248
 1654SOL    HW2 5328   2.394   0.704   0.351
 1655SOL     OW 5329   3.148   0.399   0.954
 1655SOL    HW1 5330   3.062   0.357   0.961
 1655SOL    HW2 5331   3.205   0.346   1.009
 1656SOL     OW 5332   3.436   1.683   0.339
 1656SOL    HW1 5333   3.531   1.688   0.336
 1656SOL    HW2 5334   3.409   1.679   0.247
 1657SOL     OW 5335   2.647   0.615   1.448
 1657SOL    HW1 5336   2.622   0.579   1.533
 1657SOL    HW2 5337   2.628   0.545   1.386
 1658SOL     OW 5338   3.258   0.490   1.680
 1658SOL    HW1 5339   3.266   0.526   1.768
 1658SOL    HW2 5340   3.301   0.405   1.684
 1659SOL     OW 5341   2.811   0.882   1.591
 1659SOL    HW1 5342   2.866   0.818   1.545
 1659SOL    HW2 5343   2.760   0.923   1.521
 1660SOL     OW 5344   2.877   0.404   1.209
 1660SOL    HW1 5345   2.787   0.421   1.236
 1660SOL    HW2 5346   2.869   0.375   1.118
 1661SOL     OW 5347   2.933   0.706   0.419
 1661SOL    HW1 5348   2.951   0.704   0.513
 1661SOL    HW2 5349   2.845   0.668   0.411
 1662SOL     OW 5350   1.958   0.814   0.792
 1662SOL    HW1 5351   2.040   0.819   0.841
 1662SOL    HW2 5352   1.905   0.886   0.826
 1663SOL     OW 5353   1.973   1.886   1.601
 1663SOL    HW1 5354   1.988   1.856   1.691
 1663SOL    HW2 5355   1.881   1.865   1.584
 1664SOL     OW 5356   2.736   0.376   0.213
 1664SOL    HW1 5357   2.791   0.419   0.148
 1664SOL    HW2 5358   2.722   0.288   0.179
 1665SOL     OW 5359   3.572   0.569   1.833
 1665SOL    HW1 5360   3.547   0.646   1.782
 1665SOL    HW2 5361   3.582   0.499   1.768
 1666SOL     OW 5362   3.255   1.154   0.550
 1666SOL    HW1 5363   3.333   1.145   0.496
 1666SOL    HW2 5364   3.198   1.213   0.501
 1667SOL     OW 5365   2.365   0.194   0.923
 1667SOL    HW1 5366   2.400   0.220   1.008
 1667SOL    HW2 5367   2.375   0.272   0.868
 1668SOL     OW 5368   2.855   1.452   0.476
 1668SOL    HW1 5369   2.830   1.530   0.425
 1668SOL    HW2 5370   2.826   1.472   0.565
 1669SOL     OW 5371   2.213   1.813   0.885
 1669SOL    HW1 5372   2.258   1.729   0.887
 1669SOL    HW2 5373   2.281   1.877   0.907
 1670SOL     OW 5374   3.666   1.035   0.882
 1670SOL    HW1 5375   3.627   1.021   0.796
 1670SOL    HW2 5376   3.590   1.041   0.941
 1671SOL     OW 5377   3.080   1.537   1.500
 1671SOL    HW1 5378   3.062   1.470   1.566
 1671SOL    HW2 5379   2.994   1.560   1.465
 1672SOL     OW 5380   2.150   0.954   0.222
 1672SOL    HW1 5381   2.245   0.965   0.214
 1672SOL    HW2 5382   2.134   0.863   0.195
 1673SOL     OW 5383   3.350   0.777   0.712
 1673SOL    HW1 5384   3.352   0.736   0.799
 1673SOL    HW2 5385   3.428   0.832   0.710
 1674SOL     OW 5386   2.349   1.271   1.727
 1674SOL    HW1 5387   2.325   1.272   1.634
 1674SOL    HW2 5388   2.265   1.270   1.773
 1675SOL     OW 5389   2.983   1.772   0.222
 1675SOL    HW1 5390   2.915   1.733   0.276
 1675SOL    HW2 5391   3.013   1.700   0.166
 1676SOL     OW 5392   2.070   0.269   1.546
 1676SOL    HW1 5393   2.020   0.350   1.534
 1676SOL    HW2 5394   2.109   0.278   1.633
 1677SOL     OW 5395   3.500   1.430   0.108
 1677SOL    HW1 5396   3.448   1.510   0.102
 1677SOL    HW2 5397   3.438   1.359   0.092
 1678SOL     OW 5398   2.345   1.690   0.387
 1678SOL    HW1 5399   2.375   1.772   0.426
 1678SOL    HW2 5400   2.400   1.678   0.310
 1679SOL     OW 5401   3.277   0.124   0.410
 1679SOL    HW1 5402   3.268   0.068   0.333
 1679SOL    HW2 5403   3.367   0.110   0.440
 1680SOL     OW 5404   2.097   1.785   1.219
 1680SOL    HW1 5405   2.154   1.716   1.253
 1680SOL    HW2 5406   2.093   1.768   1.125
 1681SOL     OW 5407   2.812   1.706   0.901
 1681SOL    HW1 5408   2.895   1.663   0.920
 1681SOL    HW2 5409   2.774   1.653   0.830
 1682SOL     OW 5410   2.264   0.678   0.474
 1682SOL    HW1 5411   2.276   0.584   0.486
 1682SOL    HW2 5412   2.173   0.693   0.500
 1683SOL     OW 5413   3.362   0.224   1.714
 1683SOL    HW1 5414   3.403   0.218   1.801
 1683SOL    HW2 5415   3.270   0.202   1.730
 1684SOL     OW 5416   2.496   0.165   0.075
 1684SOL    HW1 5417   2.588   0.143   0.084
 1684SOL    HW2 5418   2.484   0.182   5.142
 1685SOL     OW 5419   2.644   0.278   1.786
 1685SOL    HW1 5420   2.729   0.236   1.772
 1685SOL    HW2 5421   2.594   0.216   1.839
 1686SOL     OW 5422   2.731   1.523   1.198
 1686SOL    HW1 5423   2.706   1.488   1.113
 1686SOL    HW2 5424   2.791   1.458   1.234
 1687SOL     OW 5425   3.202   0.594   1.432
 1687SOL    HW1 5426   3.232   0.566   1.518
 1687SOL    HW2 5427   3.238   0.683   1.422
 1688SOL     OW 5428   2.676   1.377   0.961
 1688SOL    HW1 5429   2.763   1.374   0.921
 1688SOL    HW2 5430   2.617   1.388   0.887
 1689SOL     OW 5431   2.802   0.518   0.890
 1689SOL    HW1 5432   2.772   0.511   0.800
 1689SOL    HW2 5433   2.831   0.429   0.912
 1690SOL     OW 5434   2.430   0.077   0.479
 1690SOL    HW1 5435   2.349   0.065   0.529
 1690SOL    HW2 5436   2.409   0.144   0.414
 1691SOL     OW 5437   3.306   1.248   0.043
 1691SOL    HW1 5438   3.322   1.167   0.093
 1691SOL    HW2 5439   3.217   1.274   0.066
 1692SOL     OW 5440   2.174   0.057   0.229
 1692SOL    HW1 5441   2.225   0.138   0.226
 1692SOL    HW2 5442   2.192   0.020   0.315
 1693SOL     OW 5443   2.816   0.277   0.457
 1693SOL    HW1 5444   2.786   0.313   0.373
 1693SOL    HW2 5445   2.912   0.285   0.453
 1694SOL     OW 5446   2.943   0.690   1.445
 1694SOL    HW1 5447   2.889   0.617   1.475
 1694SOL    HW2 5448   3.032   0.653   1.440
 1695SOL     OW 5449   3.068   1.585   0.803
 1695SOL    HW1 5450   3.080   1.649   0.733
 1695SOL    HW2 5451   3.144   1.597   0.859
 1696SOL     OW 5452   2.362   1.155   0.719
 1696SOL    HW1 5453   2.287   1.134   0.775
 1696SOL    HW2 5454   2.328   1.148   0.630
 1697SOL     OW 5455   3.106   1.791   0.620
 1697SOL    HW1 5456   3.156   1.857   0.572
 1697SOL    HW2 5457   3.034   1.840   0.659
 1698SOL     OW 5458   2.898   0.519   0.051
 1698SOL    HW1 5459   2.839   0.594   0.043
 1698SOL    HW2 5460   2.964   0.548   0.114
 1699SOL     OW 5461   1.974   0.547   1.410
 1699SOL    HW1 5462   2.063   0.557   1.375
 1699SOL    HW2 5463   1.963   0.622   1.468
 1700SOL     OW 5464   2.429   0.239   1.191
 1700SOL    HW1 5465   2.465   0.165   1.240
 1700SOL    HW2 5466   2.337   0.243   1.217
 1701SOL     OW 5467   2.735   0.474   0.635
 1701SOL    HW1 5468   2.696   0.531   0.569
 1701SOL    HW2 5469   2.759   0.395   0.587
 1702SOL     OW 5470   2.891   0.031   0.745
 1702SOL    HW1 5471   2.823   0.034   0.678
 1702SOL    HW2 5472   2.906   5.076   0.760
 1703SOL     OW 5473   3.284   1.151   0.843
 1703SOL    HW1 5474   3.211   1.091   0.856
 1703SOL    HW2 5475   3.293   1.158   0.748
 1704SOL     OW 5476   3.323   0.618   0.944
 1704SOL    HW1 5477   3.259   0.548   0.954
 1704SOL    HW2 5478   3.379   0.610   1.021
 1705SOL     OW 5479   3.683   0.791   0.433
 1705SOL    HW1 5480   3.750   0.742   0.481
 1705SOL    HW2 5481   3.686   0.756   0.344
 1706SOL     OW 5482   2.306   1.471   0.144
 1706SOL    HW1 5483   2.259   1.410   0.201
 1706SOL    HW2 5484   2.274   1.449   0.056
 1707SOL     OW 5485   3.570   1.277   0.618
 1707SOL    HW1 5486   3.661   1.264   0.643
 1707SOL    HW2 5487   3.547   1.363   0.652
 1708SOL     OW 5488   3.238   0.527   0.046
 1708SOL    HW1 5489   3.188   0.534   0.127
 1708SOL    HW2 5490   3.289   0.446   0.057
 1709SOL     OW 5491   2.353   0.263   0.281
 1709SOL    HW1 5492   2.411   0.228   0.213
 1709SOL    HW2 5493   2.331   0.351   0.249
 1710SOL     OW 5494   2.887   1.330   1.315
 1710SOL    HW1 5495   2.809   1.305   1.365
 1710SOL    HW2 5496   2.960   1.298   1.367
 1711SOL     OW 5497   3.477   1.615   1.655
 1711SOL    HW1 5498   3.463   1.651   1.567
 1711SOL    HW2 5499   3.568   1.585   1.655
 1712SOL     OW 5500   3.021   1.239   1.097
 1712SOL    HW1 5501   2.958   1.265   1.165
 1712SOL    HW2 5502   2.982   1.272   1.015
 1713SOL     OW 5503   3.461   1.078   1.058
 1713SOL    HW1 5504   3.455   1.147   1.124
 1713SOL    HW2 5505   3.392   1.099   0.995
 1714SOL     OW 5506   2.736   0.175   1.382
 1714SOL    HW1 5507   2.757   0.157   1.291
 1714SOL    HW2 5508   2.821   0.194   1.423
 1715SOL     OW 5509   2.844   1.117   1.725
 1715SOL    HW1 5510   2.755   1.133   1.756
 1715SOL    HW2 5511   2.838   1.038   1.673
 1716SOL     OW 5512   2.599   1.071   0.394
 1716SOL    HW1 5513   2.583   1.038   0.483
 1716SOL    HW2 5514   2.672   1.018   0.363
 1717SOL     OW 5515   2.294   0.839   1.263
 1717SOL    HW1 5516   2.357   0.845   1.334
 1717SOL    HW2 5517   2.261   0.749   1.268
 1718SOL     OW 5518   3.130   0.361   1.302
 1718SOL    HW1 5519   3.158   0.442   1.343
 1718SOL    HW2 5520   3.043   0.380   1.268
 1719SOL     OW 5521   1.940   1.569   1.358
 1719SOL    HW1 5522   1.923   1.652   1.314
 1719SOL    HW2 5523   2.036   1.561   1.356
 1720SOL     OW 5524   2.256   1.122   0.474
 1720SOL    HW1 5525   2.230   1.192   0.413
 1720SOL    HW2 5526   2.228   1.041   0.431
 1721SOL     OW 5527   2.404   0.505   0.855
 1721SOL    HW1 5528   2.418   0.562   0.780
 1721SOL    HW2 5529   2.470   0.534   0.919
 1722SOL     OW 5530   3.104   1.351   0.411
 1722SOL    HW1 5531   3.158   1.423   0.444
 1722SOL    HW2 5532   3.015   1.373   0.440
 1723SOL     OW 5533   3.179   1.464   1.147
 1723SOL    HW1 5534   3.224   1.462   1.231
 1723SOL    HW2 5535   3.122   1.387   1.148
 1724SOL     OW 5536   3.448   0.613   0.506
 1724SOL    HW1 5537   3.387   0.670   0.553
 1724SOL    HW2 5538   3.513   0.673   0.470
 1725SOL     OW 5539   2.207   1.531   1.304
 1725SOL    HW1 5540   2.201   1.479   1.224
 1725SOL    HW2 5541   2.300   1.551   1.313
 1726SOL     OW 5542   2.326   0.708   1.654
 1726SOL    HW1 5543   2.364   0.759   1.583
 1726SOL    HW2 5544   2.395   0.645   1.677
 1727SOL     OW 5545   3.510   0.787   1.687
 1727SOL    HW1 5546   3.424   0.830   1.690
 1727SOL    HW2 5547   3.551   0.822   1.608
 1728SOL     OW 5548   2.871   0.123   1.732
 1728SOL    HW1 5549   2.908   0.152   1.648
 1728SOL    HW2 5550   2.857   0.029   1.721
 1729SOL     OW 5551   2.316   0.036   1.755
 1729SOL    HW1 5552   2.236   5.124   1.776
 1729SOL    HW2 5553   2.289   0.127   1.762
 1730SOL     OW 5554   2.454   0.881   1.040
 1730SOL    HW1 5555   2.494   0.968   1.043
 1730SOL    HW2 5556   2.400   0.877   1.119
 1731SOL     OW 5557   3.165   0.849   1.002
 1731SOL    HW1 5558   3.075   0.822   0.982
 1731SOL    HW2 5559   3.218   0.772   0.981
 1732SOL     OW 5560   3.073   0.528   0.265
 1732SOL    HW1 5561   3.085   0.452   0.323
 1732SOL    HW2 5562   3.031   0.594   0.321
 1733SOL     OW 5563   2.155   0.192   1.234
 1733SOL    HW1 5564   2.104   0.189   1.315
 1733SOL    HW2 5565   2.164   0.100   1.208
 1734SOL     OW 5566   1.903   1.312   1.265
 1734SOL    HW1 5567   1.934   1.258   1.338
 1734SOL    HW2 5568   1.909   1.402   1.297
 1735SOL     OW 5569   2.574   0.627   1.034
 1735SOL    HW1 5570   2.653   0.622   0.980
 1735SOL    HW2 5571   2.544   0.717   1.025
 1736SOL     OW 5572   2.178   0.054   0.584
 1736SOL    HW1 5573   2.158   0.136   0.630
 1736SOL    HW2 5574   2.116   5.129   0.621
 1737SOL     OW 5575   3.467   0.384   0.348
 1737SOL    HW1 5576   3.503   0.325   0.414
 1737SOL    HW2 5577   3.447   0.465   0.397
 1738SOL     OW 5578   2.898   0.759   0.964
 1738SOL    HW1 5579   2.875   0.772   1.056
 1738SOL    HW2 5580   2.871   0.670   0.945
 1739SOL     OW 5581   2.857   1.592   1.713
 1739SOL    HW1 5582   2.836   1.613   1.622
 1739SOL    HW2 5583   2.882   1.500   1.712
 1740SOL     OW 5584   3.738   1.542   1.614
 1740SOL    HW1 5585   3.760   1.547   1.521
 1740SOL    HW2 5586   3.823   1.548   1.659
 1741SOL     OW 5587   2.212   0.908   1.812
 1741SOL    HW1 5588   2.283   0.938   1.868
 1741SOL    HW2 5589   2.250   0.836   1.761
 1742SOL     OW 5590   3.328   0.278   0.131
 1742SOL    HW1 5591   3.283   0.195   0.148
 1742SOL    HW2 5592   3.363   0.304   0.216
 1743SOL     OW 5593   3.155   0.792   0.030
 1743SOL    HW1 5594   3.196   0.707   0.017
 1743SOL    HW2 5595   3.188   0.846   5.118
 1744SOL     OW 5596   2.928   1.357   0.865
 1744SOL    HW1 5597   2.941   1.284   0.804
 1744SOL    HW2 5598   2.980   1.429   0.829
 1745SOL     OW 5599   2.188   0.827   0.944
 1745SOL    HW1 5600   2.281   0.845   0.952
 1745SOL    HW2 5601   2.178   0.736   0.972
 1746SOL     OW 5602   2.184   0.552   1.005
 1746SOL    HW1 5603   2.139   0.468   0.996
 1746SOL    HW2 5604   2.261   0.544   0.949
 1747SOL     OW 5605   2.983   0.454   1.647
 1747SOL    HW1 5606   2.943   0.471   1.732
 1747SOL    HW2 5607   3.076   0.473   1.660
 1748SOL     OW 5608   2.976   0.229   1.501
 1748SOL    HW1 5609   2.975   0.312   1.550
 1748SOL    HW2 5610   3.041   0.242   1.433
 1749SOL     OW 5611   1.950   1.770   0.949
 1749SOL    HW1 5612   1.917   1.696   0.899
 1749SOL    HW2 5613   2.038   1.785   0.915
 1750SOL     OW 5614   2.346   1.567   0.900
 1750SOL    HW1 5615   2.416   1.629   0.921
 1750SOL    HW2 5616   2.388   1.502   0.843
 1751SOL     OW 5617   2.809   0.776   1.220
 1751SOL    HW1 5618   2.870   0.758   1.292
 1751SOL    HW2 5619   2.727   0.737   1.248
 1752SOL     OW 5620   1.902   0.572   1.135
 1752SOL    HW1 5621   1.979   0.571   1.078
 1752SOL    HW2 5622   1.937   0.561   1.223
 1753SOL     OW 5623   2.053   0.566   1.747
 1753SOL    HW1 5624   2.144   0.578   1.718
 1753SOL    HW2 5625   2.003   0.629   1.695
 1754SOL     OW 5626   3.279   0.931   1.654
 1754SOL    HW1 5627   3.282   1.027   1.649
 1754SOL    HW2 5628   3.265   0.903   1.564
 1755SOL     OW 5629   2.689   0.590   0.381
 1755SOL    HW1 5630   2.693   0.513   0.324
 1755SOL    HW2 5631   2.609   0.636   0.354
 1756SOL     OW 5632   3.489   0.595   1.161
 1756SOL    HW1 5633   3.470   0.533   1.231
 1756SOL    HW2 5634   3.582   0.580   1.140
 1757SOL     OW 5635   2.087   1.540   1.703
 1757SOL    HW1 5636   2.071   1.610   1.767
 1757SOL    HW2 5637   2.104   1.463   1.756
 1758SOL     OW 5638   2.603   0.448   1.237
 1758SOL    HW1 5639   2.541   0.377   1.224
 1758SOL    HW2 5640   2.585   0.510   1.166
 1759SOL     OW 5641   2.818   1.643   1.442
 1759SOL    HW1 5642   2.780   1.607   1.362
 1759SOL    HW2 5643   2.806   1.738   1.434
 1760SOL     OW 5644   2.291   0.509   0.175
 1760SOL    HW1 5645   2.364   0.563   0.207
 1760SOL    HW2 5646   2.218   0.571   0.166
 1761SOL     OW 5647   1.986   1.154   1.483
 1761SOL    HW1 5648   1.994   1.118   1.571
 1761SOL    HW2 5649   2.010   1.081   1.425
 1762SOL     OW 5650   3.164   1.031   1.204
 1762SOL    HW1 5651   3.170   0.965   1.135
 1762SOL    HW2 5652   3.114   1.103   1.165
 1763SOL     OW 5653   3.162   0.844   0.305
 1763SOL    HW1 5654   3.087   0.805   0.350
 1763SOL    HW2 5655   3.154   0.812   0.215
 1764SOL     OW 5656   3.648   1.709   1.170
 1764SOL    HW1 5657   3.710   1.741   1.105
 1764SOL    HW2 5658   3.611   1.629   1.132
 1765SOL     OW 5659   3.107   1.729   1.089
 1765SOL    HW1 5660   3.191   1.756   1.053
 1765SOL    HW2 5661   3.122   1.639   1.118
 1766SOL     OW 5662   1.974   1.236   1.013
 1766SOL    HW1 5663   1.942   1.261   1.100
 1766SOL    HW2 5664   1.902   1.186   0.975
 1767SOL     OW 5665   2.558   1.679   1.739
 1767SOL    HW1 5666   2.501   1.755   1.733
 1767SOL    HW2 5667   2.645   1.713   1.717
 1768SOL     OW 5668   2.759   0.117   0.122
 1768SOL    HW1 5669   2.847   0.141   0.094
 1768SOL    HW2 5670   2.772   0.038   0.175
 1769SOL     OW 5671   3.590   0.205   0.511
 1769SOL    HW1 5672   3.654   0.155   0.460
 1769SOL    HW2 5673   3.552   0.141   0.572
 1770SOL     OW 5674   3.248   1.571   0.507
 1770SOL    HW1 5675   3.305   1.610   0.441
 1770SOL    HW2 5676   3.193   1.643   0.537
 1771SOL     OW 5677   2.022   1.773   1.842
 1771SOL    HW1 5678   1.971   1.715   1.897
 1771SOL    HW2 5679   2.080   1.820   1.903
 1772SOL     OW 5680   3.137   0.936   0.661
 1772SOL    HW1 5681   3.212   0.879   0.677
 1772SOL    HW2 5682   3.172   1.008   0.608
 1773SOL     OW 5683   2.636   1.275   1.413
 1773SOL    HW1 5684   2.614   1.327   1.490
 1773SOL    HW2 5685   2.561   1.286   1.355
 1774SOL     OW 5686   2.534   1.624   0.192
 1774SOL    HW1 5687   2.536   1.675   0.111
 1774SOL    HW2 5688   2.475   1.552   0.173
 1775SOL     OW 5689   3.472   1.712   1.391
 1775SOL    HW1 5690   3.531   1.716   1.316
 1775SOL    HW2 5691   3.462   1.803   1.418
 1776SOL     OW 5692   3.748   0.138   0.958
 1776SOL    HW1 5693   3.751   0.043   0.962
 1776SOL    HW2 5694   3.658   0.159   0.933
 1777SOL     OW 5695   2.117   0.294   0.708
 1777SOL    HW1 5696   2.033   0.336   0.688
 1777SOL    HW2 5697   2.125   0.300   0.803
 1778SOL     OW 5698   3.082   1.581   0.045
 1778SOL    HW1 5699   3.076   1.490   0.072
 1778SOL    HW2 5700   3.001   1.598   5.157
 1779SOL     OW 5701   2.682   1.009   1.387
 1779SOL    HW1 5702   2.720   1.002   1.300
 1779SOL    HW2 5703   2.667   1.103   1.399
 1780SOL     OW 5704   2.798   0.923   0.292
 1780SOL    HW1 5705   2.842   0.938   0.209
 1780SOL    HW2 5706   2.851   0.856   0.335
 1781SOL     OW 5707   3.340   1.664   0.071
 1781SOL    HW1 5708   3.250   1.633   0.060
 1781SOL    HW2 5709   3.367   1.690   5.143
 1782SOL     OW 5710   2.229   1.302   1.486
 1782SOL    HW1 5711   2.218   1.382   1.434
 1782SOL    HW2 5712   2.145   1.257   1.479
 1783SOL     OW 5713   3.481   1.289   1.244
 1783SOL    HW1 5714   3.565   1.281   1.289
 1783SOL    HW2 5715   3.426   1.340   1.303
 1784SOL     OW 5716   2.943   1.121   0.735
 1784SOL    HW1 5717   2.867   1.073   0.770
 1784SOL    HW2 5718   3.001   1.053   0.701
 1785SOL     OW 5719   2.898   0.257   0.948
 1785SOL    HW1 5720   2.891   0.205   0.869
 1785SOL    HW2 5721   2.875   0.197   1.019
 1786SOL     OW 5722   2.490   1.477   0.492
 1786SOL    HW1 5723   2.527   1.432   0.416
 1786SOL    HW2 5724   2.425   1.537   0.454
 1787SOL     OW 5725   3.603   0.388   1.387
 1787SOL    HW1 5726   3.678   0.448   1.389
 1787SOL    HW2 5727   3.631   0.317   1.329
 1788SOL     OW 5728   2.144   1.307   0.295
 1788SOL    HW1 5729   2.066   1.261   0.263
 1788SOL    HW2 5730   2.113   1.359   0.368
 1789SOL     OW 5731   1.986   1.053   1.740
 1789SOL    HW1 5732   1.910   1.024   1.790
 1789SOL    HW2 5733   2.059   1.001   1.774
 1790SOL     OW 5734   2.527   0.243   1.534
 1790SOL    HW1 5735   2.601   0.231   1.474
 1790SOL    HW2 5736   2.566   0.274   1.615
 1791SOL     OW 5737   2.051   0.333   0.027
 1791SOL    HW1 5738   1.966   0.314   0.067
 1791SOL    HW2 5739   2.099   0.383   0.094
 1792SOL     OW 5740   3.282   0.861   1.389
 1792SOL    HW1 5741   3.225   0.914   1.334
 1792SOL    HW2 5742   3.365   0.858   1.342
 1793SOL     OW 5743   1.909   0.116   0.320
 1793SOL    HW1 5744   1.876   0.179   0.256
 1793SOL    HW2 5745   1.993   0.087   0.285
 1794SOL     OW 5746   3.057   1.325   0.132
 1794SOL    HW1 5747   2.963   1.316   0.119
 1794SOL    HW2 5748   3.069   1.317   0.227
 1795SOL     OW 5749   2.484   0.831   1.455
 1795SOL    HW1 5750   2.541   0.907   1.441
 1795SOL    HW2 5751   2.542   0.756   1.453
 1796SOL     OW 5752   3.352   1.798   0.987
 1796SOL    HW1 5753   3.377   1.873   0.933
 1796SOL    HW2 5754   3.435   1.763   1.019
 1797SOL     OW 5755   2.574   0.551   1.708
 1797SOL    HW1 5756   2.626   0.614   1.758
 1797SOL    HW2 5757   2.597   0.466   1.746
 1798SOL     OW 5758   3.310   1.211   1.627
 1798SOL    HW1 5759   3.293   1.212   1.721
 1798SOL    HW2 5760   3.328   1.302   1.605
 1799SOL     OW 5761   2.217   1.755   1.567
 1799SOL    HW1 5762   2.135   1.804   1.561
 1799SOL    HW2 5763   2.191   1.669   1.600
 1800SOL     OW 5764   3.512   0.864   1.237
 1800SOL    HW1 5765   3.508   0.778   1.196
 1800SOL    HW2 5766   3.497   0.926   1.166
 1801SOL     OW 5767   3.089   0.320   0.442
 1801SOL    HW1 5768   3.154   0.251   0.436
 1801SOL    HW2 5769   3.104   0.361   0.527
 1802SOL     OW 5770   2.450   0.716   0.678
 1802SOL    HW1 5771   2.491   0.802   0.668
 1802SOL    HW2 5772   2.386   0.712   0.608
 1803SOL     OW 5773   3.596   0.358   1.658
 1803SOL    HW1 5774   3.600   0.372   1.564
 1803SOL    HW2 5775   3.519   0.303   1.671
 1804SOL     OW 5776   3.626   0.927   1.476
 1804SOL    HW1 5777   3.586   1.014   1.480
 1804SOL    HW2 5778   3.599   0.892   1.391
 1805SOL     OW 5779   2.785   1.360   0.075
 1805SOL    HW1 5780   2.730   1.351   0.153
 1805SOL    HW2 5781   2.775   1.452   0.049
 1806SOL     OW 5782   2.529   1.764   0.921
 1806SOL    HW1 5783   2.508   1.857   0.916
 1806SOL    HW2 5784   2.625   1.761   0.927
 1807SOL     OW 5785   2.743   0.979   0.867
 1807SOL    HW1 5786   2.792   0.906   0.904
 1807SOL    HW2 5787   2.696   1.017   0.942
 1808SOL     OW 5788   2.941   0.954   0.059
 1808SOL    HW1 5789   2.969   1.032   0.012
 1808SOL    HW2 5790   3.016   0.895   0.056
 1809SOL     OW 5791   3.684   1.566   0.836
 1809SOL    HW1 5792   3.613   1.557   0.772
 1809SOL    HW2 5793   3.652   1.519   0.913
 1810SOL     OW 5794   2.110   1.300   1.849
 1810SOL    HW1 5795   2.046   1.232   1.825
 1810SOL    HW2 5796   2.096   1.315   1.942
 1811SOL     OW 5797   1.971   1.208   0.650
 1811SOL    HW1 5798   2.027   1.165   0.715
 1811SOL    HW2 5799   1.983   1.156   0.571
 1812SOL     OW 5800   2.558   1.424   1.627
 1812SOL    HW1 5801   2.482   1.382   1.668
 1812SOL    HW2 5802   2.559   1.513   1.662
 1813SOL     OW 5803   3.694   0.190   1.232
 1813SOL    HW1 5804   3.621   0.133   1.209
 1813SOL    HW2 5805   3.746   0.195   1.151
 1814SOL     OW 5806   2.282   0.415   0.516
 1814SOL    HW1 5807   2.307   0.345   0.455
 1814SOL    HW2 5808   2.235   0.370   0.586
 1815SOL     OW 5809   3.541   1.483   1.059
 1815SOL    HW1 5810   3.463   1.472   1.004
 1815SOL    HW2 5811   3.532   1.415   1.126
 1816SOL     OW 5812   2.212   0.579   1.283
 1816SOL    HW1 5813   2.259   0.511   1.331
 1816SOL    HW2 5814   2.220   0.554   1.191
 1817SOL     OW 5815   2.704   1.584   0.683
 1817SOL    HW1 5816   2.670   1.652   0.625
 1817SOL    HW2 5817   2.632   1.523   0.693
 1818SOL     OW 5818   3.312   0.257   1.119
 1818SOL    HW1 5819   3.360   0.180   1.149
 1818SOL    HW2 5820   3.255   0.281   1.192
 1819SOL     OW 5821   2.816   0.072   1.132
 1819SOL    HW1 5822   2.748   0.017   1.093
 1819SOL    HW2 5823   2.864   0.014   1.190
 1820SOL     OW 5824   2.658   1.327   0.318
 1820SOL    HW1 5825   2.632   1.238   0.342
 1820SOL    HW2 5826   2.729   1.349   0.379
 1821SOL     OW 5827   2.475   1.581   1.286
 1821SOL    HW1 5828   2.471   1.668   1.326
 1821SOL    HW2 5829   2.566   1.573   1.257
 1822SOL     OW 5830   3.225   0.003   0.165
 1822SOL    HW1 5831   3.240   5.062   0.113
 1822SOL    HW2 5832   3.130   0.004   0.179
 1823SOL     OW 5833   3.110   0.440   0.686
 1823SOL    HW1 5834   3.069   0.526   0.676
 1823SOL    HW2 5835   3.131   0.434   0.779
 1824SOL     OW 5836   3.494   0.232   0.892
 1824SOL    HW1 5837   3.433   0.242   0.966
 1824SOL    HW2 5838   3.489   0.315   0.845
 1825SOL     OW 5839   1.957   1.047   0.401
 1825SOL    HW1 5840   2.022   1.018   0.336
 1825SOL    HW2 5841   1.900   0.971   0.413
 1826SOL     OW 5842   2.760   1.676   0.349
 1826SOL    HW1 5843   2.681   1.655   0.298
 1826SOL    HW2 5844   2.732   1.746   0.408
 1827SOL     OW 5845   2.072   0.629   2.017
 1827SOL    HW1 5846   1.984   0.613   2.053
 1827SOL    HW2 5847   2.060   0.622   1.922
 1828SOL     OW 5848   2.077   0.313   2.860
 1828SOL    HW1 5849   2.116   0.274   2.938
 1828SOL    HW2 5850   2.005   0.254   2.837
 1829SOL     OW 5851   1.871   0.409   2.495
 1829SOL    HW1 5852   1.794   0.430   2.549
 1829SOL    HW2 5853   1.837   0.351   2.427
 1830SOL     OW 5854   2.429   1.308   3.077
 1830SOL    HW1 5855   2.363   1.289   3.010
 1830SOL    HW2 5856   2.384   1.362   3.142
 1831SOL     OW 5857   3.431   1.516   2.546
 1831SOL    HW1 5858   3.366   1.530   2.614
 1831SOL    HW2 5859   3.382   1.518   2.464
 1832SOL     OW 5860   2.993   0.709   2.550
 1832SOL    HW1 5861   3.038   0.792   2.537
 1832SOL    HW2 5862   2.945   0.720   2.632
 1833SOL     OW 5863   3.667   0.589   2.081
 1833SOL    HW1 5864   3.637   0.588   1.990
 1833SOL    HW2 5865   3.617   0.519   2.123
 1834SOL     OW 5866   2.560   1.119   2.895
 1834SOL    HW1 5867   2.540   1.174   2.971
 1834SOL    HW2 5868   2.563   1.181   2.822
 1835SOL     OW 5869   2.750   0.746   3.687
 1835SOL    HW1 5870   2.747   0.816   3.753
 1835SOL    HW2 5871   2.768   0.791   3.605
 1836SOL     OW 5872   2.551   0.967   2.506
 1836SOL    HW1 5873   2.618   0.974   2.575
 1836SOL    HW2 5874   2.481   1.026   2.535
 1837SOL     OW 5875   2.574   1.140   3.699
 1837SOL    HW1 5876   2.621   1.215   3.736
 1837SOL    HW2 5877   2.500   1.179   3.653
 1838SOL     OW 5878   3.329   1.497   3.243
 1838SOL    HW1 5879   3.383   1.576   3.251
 1838SOL    HW2 5880   3.261   1.508   3.309
 1839SOL     OW 5881   2.310   0.384   3.307
 1839SOL    HW1 5882   2.389   0.341   3.338
 1839SOL    HW2 5883   2.239   0.324   3.330
 1840SOL     OW 5884   3.476   0.469   2.604
 1840SOL    HW1 5885   3.446   0.501   2.519
 1840SOL    HW2 5886   3.431   0.524   2.668
 1841SOL     OW 5887   2.985   1.349   3.571
 1841SOL    HW1 5888   3.033   1.329   3.652
 1841SOL    HW2 5889   2.934   1.270   3.553
 1842SOL     OW 5890   2.014   1.462   2.363
 1842SOL    HW1 5891   2.003   1.542   2.414
 1842SOL    HW2 5892   1.992   1.392   2.425
 1843SOL     OW 5893   2.134   1.093   2.737
 1843SOL    HW1 5894   2.142   1.001   2.762
 1843SOL    HW2 5895   2.082   1.133   2.806
 1844SOL     OW 5896   2.422   0.994   2.015
 1844SOL    HW1 5897   2.476   1.035   1.947
 1844SOL    HW2 5898   2.463   1.020   2.097
 1845SOL     OW 5899   3.428   0.105   3.321
 1845SOL    HW1 5900   3.473   0.181   3.285
 1845SOL    HW2 5901   3.396   0.134   3.407
 1846SOL     OW 5902   1.988   0.663   2.427
 1846SOL    HW1 5903   1.962   0.574   2.451
 1846SOL    HW2 5904   1.980   0.713   2.508
 1847SOL     OW 5905   3.717   1.743   2.181
 1847SOL    HW1 5906   3.785   1.725   2.246
 1847SOL    HW2 5907   3.719   1.838   2.170
 1848SOL     OW 5908   1.906   1.585   1.995
 1848SOL    HW1 5909   1.889   1.493   2.018
 1848SOL    HW2 5910   1.882   1.634   2.073
 1849SOL     OW 5911   3.557   0.921   2.520
 1849SOL    HW1 5912   3.643   0.883   2.505
 1849SOL    HW2 5913   3.540   0.973   2.441
 1850SOL     OW 5914   3.520   1.096   2.301
 1850SOL    HW1 5915   3.602   1.088   2.252
 1850SOL    HW2 5916   3.537   1.164   2.366
 1851SOL     OW 5917   1.964   0.762   3.430
 1851SOL    HW1 5918   2.041   0.817   3.421
 1851SOL    HW2 5919   1.890   0.820   3.411
 1852SOL     OW 5920   2.494   1.352   2.548
 1852SOL    HW1 5921   2.443   1.273   2.563
 1852SOL    HW2 5922   2.462   1.386   2.464
 1853SOL     OW 5923   3.131   1.221   3.280
 1853SOL    HW1 5924   3.156   1.152   3.218
 1853SOL    HW2 5925   3.197   1.215   3.349
 1854SOL     OW 5926   2.695   0.036   2.390
 1854SOL    HW1 5927   2.732   0.120   2.364
 1854SOL    HW2 5928   2.600   0.051   2.391
 1855SOL     OW 5929   2.052   0.970   3.173
 1855SOL    HW1 5930   2.137   0.930   3.155
 1855SOL    HW2 5931   2.007   0.973   3.089
 1856SOL     OW 5932   3.355   1.035   2.085
 1856SOL    HW1 5933   3.296   0.966   2.115
 1856SOL    HW2 5934   3.411   1.053   2.160
 1857SOL     OW 5935   3.077   1.834   3.505
 1857SOL    HW1 5936   3.099   1.899   3.439
 1857SOL    HW2 5937   3.114   1.752   3.472
 1858SOL     OW 5938   2.199   0.288   3.659
 1858SOL    HW1 5939   2.249   0.350   3.712
 1858SOL    HW2 5940   2.114   0.282   3.702
 1859SOL     OW 5941   3.345   1.404   2.843
 1859SOL    HW1 5942   3.263   1.446   2.869
 1859SOL    HW2 5943   3.318   1.327   2.793
 1860SOL     OW 5944   3.493   1.790   2.414
 1860SOL    HW1 5945   3.480   1.745   2.330
 1860SOL    HW2 5946   3.470   1.724   2.479
 1861SOL     OW 5947   2.444   0.701   2.128
 1861SOL    HW1 5948   2.447   0.790   2.093
 1861SOL    HW2 5949   2.380   0.704   2.198
 1862SOL     OW 5950   3.145   0.398   2.812
 1862SOL    HW1 5951   3.060   0.354   2.814
 1862SOL    HW2 5952   3.202   0.343   2.867
 1863SOL     OW 5953   3.455   1.665   2.162
 1863SOL    HW1 5954   3.547   1.688   2.155
 1863SOL    HW2 5955   3.428   1.650   2.071
 1864SOL     OW 5956   2.631   0.623   3.307
 1864SOL    HW1 5957   2.617   0.584   3.394
 1864SOL    HW2 5958   2.619   0.550   3.246
 1865SOL     OW 5959   3.255   0.488   3.538
 1865SOL    HW1 5960   3.263   0.525   3.626
 1865SOL    HW2 5961   3.300   0.404   3.543
 1866SOL     OW 5962   2.811   0.878   3.450
 1866SOL    HW1 5963   2.865   0.813   3.407
 1866SOL    HW2 5964   2.765   0.923   3.379
 1867SOL     OW 5965   2.875   0.407   3.069
 1867SOL    HW1 5966   2.786   0.417   3.103
 1867SOL    HW2 5967   2.864   0.404   2.974
 1868SOL     OW 5968   2.922   0.702   2.282
 1868SOL    HW1 5969   2.940   0.700   2.376
 1868SOL    HW2 5970   2.836   0.661   2.274
 1869SOL     OW 5971   1.954   0.823   2.644
 1869SOL    HW1 5972   2.036   0.822   2.692
 1869SOL    HW2 5973   1.902   0.891   2.687
 1870SOL     OW 5974   1.982   1.845   3.419
 1870SOL    HW1 5975   1.964   1.840   3.513
 1870SOL    HW2 5976   1.988   1.939   3.400
 1871SOL     OW 5977   2.726   0.370   2.061
 1871SOL    HW1 5978   2.785   0.415   2.001
 1871SOL    HW2 5979   2.670   0.317   2.004
 1872SOL     OW 5980   3.555   0.570   3.699
 1872SOL    HW1 5981   3.531   0.647   3.647
 1872SOL    HW2 5982   3.572   0.502   3.634
 1873SOL     OW 5983   3.250   1.155   2.409
 1873SOL    HW1 5984   3.333   1.146   2.361
 1873SOL    HW2 5985   3.199   1.216   2.357
 1874SOL     OW 5986   2.355   0.187   2.785
 1874SOL    HW1 5987   2.396   0.217   2.866
 1874SOL    HW2 5988   2.369   0.258   2.723
 1875SOL     OW 5989   2.864   1.444   2.322
 1875SOL    HW1 5990   2.854   1.524   2.270
 1875SOL    HW2 5991   2.841   1.472   2.411
 1876SOL     OW 5992   3.661   1.047   2.754
 1876SOL    HW1 5993   3.613   1.034   2.673
 1876SOL    HW2 5994   3.594   1.058   2.821
 1877SOL     OW 5995   3.115   1.546   3.410
 1877SOL    HW1 5996   3.086   1.468   3.457
 1877SOL    HW2 5997   3.035   1.581   3.370
 1878SOL     OW 5998   2.157   0.962   2.124
 1878SOL    HW1 5999   2.241   0.983   2.083
 1878SOL    HW2 6000   2.139   0.872   2.096
 1879SOL     OW 6001   3.335   0.772   2.575
 1879SOL    HW1 6002   3.338   0.729   2.661
 1879SOL    HW2 6003   3.415   0.824   2.572
 1880SOL     OW 6004   2.346   1.265   3.593
 1880SOL    HW1 6005   2.312   1.285   3.506
 1880SOL    HW2 6006   2.268   1.243   3.645
 1881SOL     OW 6007   3.031   1.678   2.173
 1881SOL    HW1 6008   2.983   1.756   2.201
 1881SOL    HW2 6009   3.043   1.690   2.079
 1882SOL     OW 6010   2.067   0.266   3.402
 1882SOL    HW1 6011   2.024   0.349   3.382
 1882SOL    HW2 6012   2.106   0.278   3.488
 1883SOL     OW 6013   3.494   1.362   1.943
 1883SOL    HW1 6014   3.460   1.451   1.935
 1883SOL    HW2 6015   3.417   1.306   1.930
 1884SOL     OW 6016   2.357   1.686   2.191
 1884SOL    HW1 6017   2.356   1.773   2.231
 1884SOL    HW2 6018   2.429   1.689   2.128
 1885SOL     OW 6019   3.281   0.165   2.267
 1885SOL    HW1 6020   3.270   0.102   2.196
 1885SOL    HW2 6021   3.375   0.165   2.285
 1886SOL     OW 6022   2.118   1.762   3.070
 1886SOL    HW1 6023   2.129   1.669   3.090
 1886SOL    HW2 6024   2.073   1.762   2.985
 1887SOL     OW 6025   2.258   0.676   2.331
 1887SOL    HW1 6026   2.267   0.581   2.341
 1887SOL    HW2 6027   2.166   0.693   2.351
 1888SOL     OW 6028   3.359   0.222   3.575
 1888SOL    HW1 6029   3.400   0.214   3.661
 1888SOL    HW2 6030   3.267   0.202   3.591
 1889SOL     OW 6031   2.514   0.105   1.960
 1889SOL    HW1 6032   2.545   0.035   2.017
 1889SOL    HW2 6033   2.443   0.065   1.909
 1890SOL     OW 6034   2.645   0.276   3.652
 1890SOL    HW1 6035   2.729   0.232   3.638
 1890SOL    HW2 6036   2.594   0.213   3.703
 1891SOL     OW 6037   3.203   0.590   3.288
 1891SOL    HW1 6038   3.233   0.563   3.375
 1891SOL    HW2 6039   3.240   0.677   3.276
 1892SOL     OW 6040   2.805   0.505   2.749
 1892SOL    HW1 6041   2.774   0.506   2.658
 1892SOL    HW2 6042   2.835   0.415   2.763
 1893SOL     OW 6043   2.428   0.081   2.354
 1893SOL    HW1 6044   2.346   0.063   2.401
 1893SOL    HW2 6045   2.402   0.140   2.283
 1894SOL     OW 6046   3.268   1.211   1.896
 1894SOL    HW1 6047   3.293   1.143   1.959
 1894SOL    HW2 6048   3.187   1.247   1.932
 1895SOL     OW 6049   2.170   0.053   2.052
 1895SOL    HW1 6050   2.226   0.122   2.088
 1895SOL    HW2 6051   2.115   0.026   2.125
 1896SOL     OW 6052   2.808   0.273   2.307
 1896SOL    HW1 6053   2.777   0.303   2.221
 1896SOL    HW2 6054   2.902   0.288   2.305
 1897SOL     OW 6055   2.945   0.681   3.312
 1897SOL    HW1 6056   2.905   0.605   3.355
 1897SOL    HW2 6057   3.035   0.655   3.297
 1898SOL     OW 6058   3.205   1.623   2.666
 1898SOL    HW1 6059   3.136   1.672   2.621
 1898SOL    HW2 6060   3.252   1.688   2.718
 1899SOL     OW 6061   2.336   1.131   2.561
 1899SOL    HW1 6062   2.269   1.120   2.628
 1899SOL    HW2 6063   2.288   1.135   2.479
 1900SOL     OW 6064   2.885   0.519   1.895
 1900SOL    HW1 6065   2.844   0.604   1.878
 1900SOL    HW2 6066   2.950   0.538   1.963
 1901SOL     OW 6067   1.981   0.534   3.280
 1901SOL    HW1 6068   2.067   0.549   3.241
 1901SOL    HW2 6069   1.965   0.612   3.333
 1902SOL     OW 6070   2.431   0.236   3.051
 1902SOL    HW1 6071   2.465   0.156   3.091
 1902SOL    HW2 6072   2.339   0.239   3.079
 1903SOL     OW 6073   2.732   0.473   2.490
 1903SOL    HW1 6074   2.688   0.529   2.426
 1903SOL    HW2 6075   2.754   0.394   2.441
 1904SOL     OW 6076   2.851   0.020   2.632
 1904SOL    HW1 6077   2.795   0.023   2.555
 1904SOL    HW2 6078   2.883   5.068   2.636
 1905SOL     OW 6079   3.280   1.164   2.718
 1905SOL    HW1 6080   3.192   1.129   2.728
 1905SOL    HW2 6081   3.293   1.171   2.624
 1906SOL     OW 6082   3.326   0.613   2.803
 1906SOL    HW1 6083   3.262   0.543   2.816
 1906SOL    HW2 6084   3.382   0.609   2.881
 1907SOL     OW 6085   3.708   0.804   2.242
 1907SOL    HW1 6086   3.763   0.761   2.307
 1907SOL    HW2 6087   3.687   0.734   2.179
 1908SOL     OW 6088   2.372   1.407   1.995
 1908SOL    HW1 6089   2.295   1.393   2.049
 1908SOL    HW2 6090   2.354   1.357   1.915
 1909SOL     OW 6091   3.575   1.274   2.489
 1909SOL    HW1 6092   3.667   1.281   2.516
 1909SOL    HW2 6093   3.535   1.356   2.518
 1910SOL     OW 6094   3.264   0.576   1.938
 1910SOL    HW1 6095   3.197   0.558   2.003
 1910SOL    HW2 6096   3.347   0.567   1.985
 1911SOL     OW 6097   2.354   0.246   2.141
 1911SOL    HW1 6098   2.421   0.210   2.082
 1911SOL    HW2 6099   2.333   0.332   2.104
 1912SOL     OW 6100   3.598   1.240   3.397
 1912SOL    HW1 6101   3.687   1.208   3.382
 1912SOL    HW2 6102   3.609   1.328   3.432
 1913SOL     OW 6103   2.933   1.379   3.173
 1913SOL    HW1 6104   2.848   1.348   3.205
 1913SOL    HW2 6105   2.997   1.324   3.218
 1914SOL     OW 6106   3.474   1.630   3.542
 1914SOL    HW1 6107   3.459   1.670   3.456
 1914SOL    HW2 6108   3.551   1.575   3.531
 1915SOL     OW 6109   2.952   1.162   2.967
 1915SOL    HW1 6110   2.941   1.255   2.985
 1915SOL    HW2 6111   2.962   1.157   2.872
 1916SOL     OW 6112   3.463   1.092   2.936
 1916SOL    HW1 6113   3.458   1.158   3.005
 1916SOL    HW2 6114   3.393   1.116   2.875
 1917SOL     OW 6115   2.735   0.174   3.242
 1917SOL    HW1 6116   2.755   0.155   3.151
 1917SOL    HW2 6117   2.820   0.192   3.282
 1918SOL     OW 6118   2.838   1.113   3.589
 1918SOL    HW1 6119   2.747   1.125   3.616
 1918SOL    HW2 6120   2.837   1.035   3.533
 1919SOL     OW 6121   2.570   1.052   2.242
 1919SOL    HW1 6122   2.558   1.024   2.333
 1919SOL    HW2 6123   2.646   1.003   2.212
 1920SOL     OW 6124   2.290   0.843   3.127
 1920SOL    HW1 6125   2.358   0.852   3.194
 1920SOL    HW2 6126   2.260   0.752   3.134
 1921SOL     OW 6127   3.126   0.356   3.163
 1921SOL    HW1 6128   3.156   0.439   3.202
 1921SOL    HW2 6129   3.040   0.377   3.128
 1922SOL     OW 6130   1.920   1.605   3.236
 1922SOL    HW1 6131   1.862   1.637   3.166
 1922SOL    HW2 6132   1.965   1.683   3.268
 1923SOL     OW 6133   2.174   1.147   2.335
 1923SOL    HW1 6134   2.179   1.222   2.275
 1923SOL    HW2 6135   2.170   1.071   2.277
 1924SOL     OW 6136   2.405   0.504   2.716
 1924SOL    HW1 6137   2.416   0.563   2.641
 1924SOL    HW2 6138   2.473   0.530   2.777
 1925SOL     OW 6139   3.110   1.346   2.253
 1925SOL    HW1 6140   3.167   1.420   2.275
 1925SOL    HW2 6141   3.024   1.372   2.284
 1926SOL     OW 6142   3.144   1.503   3.039
 1926SOL    HW1 6143   3.215   1.489   3.102
 1926SOL    HW2 6144   3.068   1.460   3.077
 1927SOL     OW 6145   3.413   0.617   2.360
 1927SOL    HW1 6146   3.361   0.664   2.425
 1927SOL    HW2 6147   3.451   0.685   2.305
 1928SOL     OW 6148   2.256   1.533   3.197
 1928SOL    HW1 6149   2.223   1.468   3.259
 1928SOL    HW2 6150   2.274   1.610   3.251
 1929SOL     OW 6151   2.329   0.720   3.502
 1929SOL    HW1 6152   2.371   0.772   3.434
 1929SOL    HW2 6153   2.391   0.649   3.520
 1930SOL     OW 6154   3.489   0.794   3.562
 1930SOL    HW1 6155   3.400   0.828   3.554
 1930SOL    HW2 6156   3.535   0.832   3.487
 1931SOL     OW 6157   2.873   0.122   3.595
 1931SOL    HW1 6158   2.908   0.151   3.511
 1931SOL    HW2 6159   2.858   0.028   3.584
 1932SOL     OW 6160   2.308   0.035   3.621
 1932SOL    HW1 6161   2.229   5.123   3.645
 1932SOL    HW2 6162   2.280   0.126   3.626
 1933SOL     OW 6163   2.447   0.866   2.899
 1933SOL    HW1 6164   2.484   0.955   2.896
 1933SOL    HW2 6165   2.392   0.866   2.978
 1934SOL     OW 6166   3.168   0.839   2.876
 1934SOL    HW1 6167   3.079   0.818   2.846
 1934SOL    HW2 6168   3.221   0.765   2.848
 1935SOL     OW 6169   3.057   0.536   2.112
 1935SOL    HW1 6170   3.065   0.458   2.167
 1935SOL    HW2 6171   3.016   0.601   2.169
 1936SOL     OW 6172   2.158   0.192   3.098
 1936SOL    HW1 6173   2.103   0.184   3.176
 1936SOL    HW2 6174   2.167   0.103   3.066
 1937SOL     OW 6175   1.900   1.334   3.153
 1937SOL    HW1 6176   1.941   1.283   3.223
 1937SOL    HW2 6177   1.916   1.425   3.177
 1938SOL     OW 6178   2.578   0.620   2.896
 1938SOL    HW1 6179   2.655   0.619   2.840
 1938SOL    HW2 6180   2.543   0.709   2.887
 1939SOL     OW 6181   3.619   0.966   3.737
 1939SOL    HW1 6182   3.576   0.899   3.684
 1939SOL    HW2 6183   3.554   0.990   3.803
 1940SOL     OW 6184   2.175   0.054   2.456
 1940SOL    HW1 6185   2.153   0.135   2.501
 1940SOL    HW2 6186   2.114   5.127   2.492
 1941SOL     OW 6187   3.478   0.414   2.184
 1941SOL    HW1 6188   3.509   0.343   2.239
 1941SOL    HW2 6189   3.440   0.477   2.245
 1942SOL     OW 6190   2.893   0.753   2.823
 1942SOL    HW1 6191   2.873   0.766   2.915
 1942SOL    HW2 6192   2.870   0.662   2.806
 1943SOL     OW 6193   2.841   1.585   3.578
 1943SOL    HW1 6194   2.853   1.622   3.491
 1943SOL    HW2 6195   2.875   1.496   3.572
 1944SOL     OW 6196   3.700   1.489   3.466
 1944SOL    HW1 6197   3.723   1.522   3.379
 1944SOL    HW2 6198   3.779   1.504   3.519
 1945SOL     OW 6199   2.216   0.902   3.675
 1945SOL    HW1 6200   2.288   0.924   3.733
 1945SOL    HW2 6201   2.252   0.836   3.616
 1946SOL     OW 6202   3.411   0.226   1.985
 1946SOL    HW1 6203   3.316   0.233   1.995
 1946SOL    HW2 6204   3.447   0.292   2.044
 1947SOL     OW 6205   3.152   0.822   1.877
 1947SOL    HW1 6206   3.194   0.736   1.885
 1947SOL    HW2 6207   3.195   0.863   1.801
 1948SOL     OW 6208   2.183   0.823   2.799
 1948SOL    HW1 6209   2.277   0.838   2.803
 1948SOL    HW2 6210   2.172   0.733   2.831
 1949SOL     OW 6211   2.190   0.552   2.872
 1949SOL    HW1 6212   2.145   0.468   2.863
 1949SOL    HW2 6213   2.267   0.544   2.815
 1950SOL     OW 6214   2.980   0.457   3.507
 1950SOL    HW1 6215   2.943   0.471   3.594
 1950SOL    HW2 6216   3.073   0.473   3.518
 1951SOL     OW 6217   2.974   0.229   3.364
 1951SOL    HW1 6218   2.972   0.313   3.411
 1951SOL    HW2 6219   3.038   0.242   3.294
 1952SOL     OW 6220   1.869   1.298   2.046
 1952SOL    HW1 6221   1.783   1.323   2.013
 1952SOL    HW2 6222   1.858   1.209   2.079
 1953SOL     OW 6223   2.011   1.751   2.816
 1953SOL    HW1 6224   1.965   1.681   2.769
 1953SOL    HW2 6225   1.989   1.831   2.769
 1954SOL     OW 6226   2.810   0.768   3.085
 1954SOL    HW1 6227   2.871   0.748   3.156
 1954SOL    HW2 6228   2.728   0.728   3.112
 1955SOL     OW 6229   1.898   0.562   3.001
 1955SOL    HW1 6230   1.970   0.555   2.937
 1955SOL    HW2 6231   1.940   0.552   3.086
 1956SOL     OW 6232   2.047   0.571   3.616
 1956SOL    HW1 6233   2.135   0.569   3.580
 1956SOL    HW2 6234   2.000   0.635   3.561
 1957SOL     OW 6235   3.251   0.920   3.513
 1957SOL    HW1 6236   3.269   1.013   3.508
 1957SOL    HW2 6237   3.246   0.891   3.422
 1958SOL     OW 6238   2.677   0.585   2.233
 1958SOL    HW1 6239   2.684   0.508   2.176
 1958SOL    HW2 6240   2.600   0.632   2.202
 1959SOL     OW 6241   3.494   0.603   3.021
 1959SOL    HW1 6242   3.476   0.545   3.095
 1959SOL    HW2 6243   3.587   0.590   3.002
 1960SOL     OW 6244   2.061   1.493   3.604
 1960SOL    HW1 6245   2.024   1.543   3.677
 1960SOL    HW2 6246   2.085   1.409   3.644
 1961SOL     OW 6247   2.601   0.446   3.103
 1961SOL    HW1 6248   2.541   0.373   3.089
 1961SOL    HW2 6249   2.585   0.505   3.029
 1962SOL     OW 6250   2.883   1.658   3.313
 1962SOL    HW1 6251   2.883   1.614   3.228
 1962SOL    HW2 6252   2.866   1.750   3.293
 1963SOL     OW 6253   2.304   0.482   2.011
 1963SOL    HW1 6254   2.369   0.547   2.038
 1963SOL    HW2 6255   2.220   0.528   2.022
 1964SOL     OW 6256   1.992   1.155   3.360
 1964SOL    HW1 6257   1.992   1.108   3.444
 1964SOL    HW2 6258   2.012   1.088   3.295
 1965SOL     OW 6259   3.152   1.018   3.081
 1965SOL    HW1 6260   3.171   0.959   3.008
 1965SOL    HW2 6261   3.077   1.070   3.050
 1966SOL     OW 6262   3.178   0.839   2.159
 1966SOL    HW1 6263   3.099   0.814   2.208
 1966SOL    HW2 6264   3.152   0.832   2.067
 1967SOL     OW 6265   3.651   1.724   3.041
 1967SOL    HW1 6266   3.711   1.750   2.970
 1967SOL    HW2 6267   3.617   1.639   3.014
 1968SOL     OW 6268   3.170   1.785   3.011
 1968SOL    HW1 6269   3.233   1.788   2.939
 1968SOL    HW2 6270   3.158   1.691   3.029
 1969SOL     OW 6271   1.968   1.195   2.922
 1969SOL    HW1 6272   1.937   1.251   2.994
 1969SOL    HW2 6273   1.889   1.170   2.875
 1970SOL     OW 6274   2.575   1.644   3.648
 1970SOL    HW1 6275   2.528   1.725   3.628
 1970SOL    HW2 6276   2.665   1.662   3.622
 1971SOL     OW 6277   3.565   0.208   2.336
 1971SOL    HW1 6278   3.636   0.175   2.282
 1971SOL    HW2 6279   3.553   0.142   2.404
 1972SOL     OW 6280   3.261   1.566   2.323
 1972SOL    HW1 6281   3.324   1.601   2.261
 1972SOL    HW2 6282   3.185   1.624   2.315
 1973SOL     OW 6283   1.978   1.811   3.692
 1973SOL    HW1 6284   1.944   1.733   3.735
 1973SOL    HW2 6285   2.034   1.852   3.758
 1974SOL     OW 6286   3.129   0.944   2.528
 1974SOL    HW1 6287   3.205   0.887   2.544
 1974SOL    HW2 6288   3.164   1.016   2.475
 1975SOL     OW 6289   2.669   1.298   3.254
 1975SOL    HW1 6290   2.642   1.335   3.337
 1975SOL    HW2 6291   2.593   1.307   3.197
 1976SOL     OW 6292   2.553   1.607   2.002
 1976SOL    HW1 6293   2.554   1.633   1.910
 1976SOL    HW2 6294   2.491   1.534   2.006
 1977SOL     OW 6295   3.484   1.723   3.271
 1977SOL    HW1 6296   3.535   1.726   3.191
 1977SOL    HW2 6297   3.472   1.815   3.296
 1978SOL     OW 6298   3.745   0.135   2.819
 1978SOL    HW1 6299   3.745   0.040   2.824
 1978SOL    HW2 6300   3.655   0.158   2.795
 1979SOL     OW 6301   2.113   0.296   2.573
 1979SOL    HW1 6302   2.031   0.339   2.551
 1979SOL    HW2 6303   2.119   0.304   2.669
 1980SOL     OW 6304   3.088   1.607   1.888
 1980SOL    HW1 6305   3.069   1.522   1.929
 1980SOL    HW2 6306   3.011   1.625   1.833
 1981SOL     OW 6307   2.699   1.020   3.242
 1981SOL    HW1 6308   2.750   1.000   3.164
 1981SOL    HW2 6309   2.699   1.115   3.248
 1982SOL     OW 6310   2.780   0.910   2.159
 1982SOL    HW1 6311   2.833   0.935   2.084
 1982SOL    HW2 6312   2.832   0.844   2.204
 1983SOL     OW 6313   3.366   1.609   1.905
 1983SOL    HW1 6314   3.271   1.613   1.894
 1983SOL    HW2 6315   3.400   1.620   1.816
 1984SOL     OW 6316   2.179   1.352   3.385
 1984SOL    HW1 6317   2.135   1.410   3.447
 1984SOL    HW2 6318   2.118   1.280   3.371
 1985SOL     OW 6319   3.465   1.276   3.147
 1985SOL    HW1 6320   3.515   1.258   3.226
 1985SOL    HW2 6321   3.407   1.348   3.171
 1986SOL     OW 6322   2.978   1.104   2.695
 1986SOL    HW1 6323   2.888   1.073   2.690
 1986SOL    HW2 6324   3.025   1.052   2.630
 1987SOL     OW 6325   2.904   0.245   2.797
 1987SOL    HW1 6326   2.880   0.185   2.727
 1987SOL    HW2 6327   2.883   0.198   2.878
 1988SOL     OW 6328   2.431   1.450   2.307
 1988SOL    HW1 6329   2.491   1.412   2.243
 1988SOL    HW2 6330   2.396   1.528   2.264
 1989SOL     OW 6331   3.612   0.385   3.259
 1989SOL    HW1 6332   3.684   0.448   3.260
 1989SOL    HW2 6333   3.640   0.317   3.198
 1990SOL     OW 6334   2.121   1.351   2.135
 1990SOL    HW1 6335   2.030   1.331   2.112
 1990SOL    HW2 6336   2.114   1.412   2.208
 1991SOL     OW 6337   1.985   1.033   3.605
 1991SOL    HW1 6338   1.908   1.006   3.654
 1991SOL    HW2 6339   2.055   0.976   3.637
 1992SOL     OW 6340   2.527   0.243   3.397
 1992SOL    HW1 6341   2.600   0.230   3.336
 1992SOL    HW2 6342   2.569   0.275   3.477
 1993SOL     OW 6343   1.941   0.329   1.868
 1993SOL    HW1 6344   1.863   0.314   1.814
 1993SOL    HW2 6345   1.969   0.417   1.845
 1994SOL     OW 6346   3.281   0.851   3.252
 1994SOL    HW1 6347   3.224   0.907   3.200
 1994SOL    HW2 6348   3.367   0.858   3.211
 1995SOL     OW 6349   1.887   0.157   2.137
 1995SOL    HW1 6350   1.914   0.212   2.064
 1995SOL    HW2 6351   1.894   0.067   2.104
 1996SOL     OW 6352   3.032   1.344   1.981
 1996SOL    HW1 6353   2.936   1.336   1.980
 1996SOL    HW2 6354   3.055   1.341   2.074
 1997SOL     OW 6355   2.489   0.849   3.309
 1997SOL    HW1 6356   2.552   0.920   3.292
 1997SOL    HW2 6357   2.543   0.770   3.308
 1998SOL     OW 6358   3.359   1.795   2.813
 1998SOL    HW1 6359   3.374   1.885   2.787
 1998SOL    HW2 6360   3.445   1.762   2.839
 1999SOL     OW 6361   2.582   0.547   3.569
 1999SOL    HW1 6362   2.634   0.610   3.620
 1999SOL    HW2 6363   2.603   0.462   3.607
 2000SOL     OW 6364   3.332   1.180   3.482
 2000SOL    HW1 6365   3.326   1.206   3.574
 2000SOL    HW2 6366   3.421   1.206   3.456
 2001SOL     OW 6367   2.198   1.689   3.465
 2001SOL    HW1 6368   2.127   1.748   3.438
 2001SOL    HW2 6369   2.155   1.623   3.519
 2002SOL     OW 6370   3.515   0.877   3.109
 2002SOL    HW1 6371   3.512   0.794   3.061
 2002SOL    HW2 6372   3.499   0.944   3.042
 2003SOL     OW 6373   3.076   0.337   2.299
 2003SOL    HW1 6374   3.147   0.274   2.290
 2003SOL    HW2 6375   3.093   0.381   2.383
 2004SOL     OW 6376   2.443   0.711   2.536
 2004SOL    HW1 6377   2.486   0.795   2.523
 2004SOL    HW2 6378   2.380   0.705   2.464
 2005SOL     OW 6379   3.597   0.356   3.530
 2005SOL    HW1 6380   3.606   0.370   3.436
 2005SOL    HW2 6381   3.519   0.301   3.538
 2006SOL     OW 6382   3.611   0.930   3.359
 2006SOL    HW1 6383   3.595   1.024   3.371
 2006SOL    HW2 6384   3.585   0.913   3.269
 2007SOL     OW 6385   2.747   1.367   1.943
 2007SOL    HW1 6386   2.706   1.354   2.028
 2007SOL    HW2 6387   2.724   1.457   1.918
 2008SOL     OW 6388   2.734   0.970   2.723
 2008SOL    HW1 6389   2.785   0.896   2.755
 2008SOL    HW2 6390   2.686   1.001   2.799
 2009SOL     OW 6391   2.924   0.957   1.938
 2009SOL    HW1 6392   2.911   1.026   1.873
 2009SOL    HW2 6393   3.005   0.914   1.911
 2010SOL     OW 6394   3.663   1.571   2.708
 2010SOL    HW1 6395   3.592   1.553   2.646
 2010SOL    HW2 6396   3.639   1.522   2.786
 2011SOL     OW 6397   2.102   1.251   3.718
 2011SOL    HW1 6398   2.060   1.175   3.676
 2011SOL    HW2 6399   2.052   1.264   3.799
 2012SOL     OW 6400   1.983   1.223   2.522
 2012SOL    HW1 6401   2.016   1.183   2.603
 2012SOL    HW2 6402   2.040   1.189   2.453
 2013SOL     OW 6403   2.560   1.408   3.486
 2013SOL    HW1 6404   2.490   1.361   3.530
 2013SOL    HW2 6405   2.571   1.488   3.536
 2014SOL     OW 6406   3.696   0.192   3.093
 2014SOL    HW1 6407   3.622   0.136   3.071
 2014SOL    HW2 6408   3.746   0.201   3.012
 2015SOL     OW 6409   2.270   0.411   2.370
 2015SOL    HW1 6410   2.300   0.339   2.314
 2015SOL    HW2 6411   2.227   0.368   2.444
 2016SOL     OW 6412   3.574   1.476   2.957
 2016SOL    HW1 6413   3.490   1.454   2.917
 2016SOL    HW2 6414   3.589   1.406   3.020
 2017SOL     OW 6415   2.214   0.582   3.148
 2017SOL    HW1 6416   2.263   0.514   3.195
 2017SOL    HW2 6417   2.222   0.558   3.056
 2018SOL     OW 6418   2.666   1.579   2.485
 2018SOL    HW1 6419   2.670   1.611   2.395
 2018SOL    HW2 6420   2.610   1.501   2.480
 2019SOL     OW 6421   3.305   0.251   2.978
 2019SOL    HW1 6422   3.359   0.179   3.010
 2019SOL    HW2 6423   3.250   0.276   3.052
 2020SOL     OW 6424   2.817   0.073   2.993
 2020SOL    HW1 6425   2.763   0.018   2.935
 2020SOL    HW2 6426   2.861   0.010   3.050
 2021SOL     OW 6427   2.648   1.317   2.188
 2021SOL    HW1 6428   2.624   1.228   2.214
 2021SOL    HW2 6429   2.720   1.340   2.247
 2022SOL     OW 6430   3.174   0.001   2.058
 2022SOL    HW1 6431   3.207   5.062   2.012
 2022SOL    HW2 6432   3.098   5.107   2.107
 2023SOL     OW 6433   3.116   0.453   2.543
 2023SOL    HW1 6434   3.073   0.539   2.537
 2023SOL    HW2 6435   3.133   0.441   2.636
 2024SOL     OW 6436   3.494   0.232   2.754
 2024SOL    HW1 6437   3.429   0.241   2.823
 2024SOL    HW2 6438   3.486   0.312   2.703
 2025SOL     OW 6439   1.888   1.042   2.171
 2025SOL    HW1 6440   1.981   1.033   2.151
 2025SOL    HW2 6441   1.859   0.953   2.193
 2026SOL     OW 6442   2.702   1.667   2.228
 2026SOL    HW1 6443   2.655   1.649   2.147
 2026SOL    HW2 6444   2.748   1.749   2.212
 2027SOL     OW 6445   2.072   0.643   3.882
 2027SOL    HW1 6446   1.986   0.620   3.917
 2027SOL    HW2 6447   2.063   0.634   3.787
 2028SOL     OW 6448   2.052   0.338   4.733
 2028SOL    HW1 6449   2.104   0.294   4.800
 2028SOL    HW2 6450   1.987   0.273   4.707
 2029SOL     OW 6451   1.882   0.414   4.349
 2029SOL    HW1 6452   1.801   0.431   4.397
 2029SOL    HW2 6453   1.855   0.358   4.277
 2030SOL     OW 6454   2.426   1.289   4.909
 2030SOL    HW1 6455   2.343   1.307   4.865
 2030SOL    HW2 6456   2.448   1.371   4.952
 2031SOL     OW 6457   3.449   1.521   4.431
 2031SOL    HW1 6458   3.394   1.495   4.505
 2031SOL    HW2 6459   3.388   1.529   4.357
 2032SOL     OW 6460   2.993   0.707   4.411
 2032SOL    HW1 6461   3.039   0.790   4.400
 2032SOL    HW2 6462   2.943   0.717   4.492
 2033SOL     OW 6463   3.666   0.588   3.940
 2033SOL    HW1 6464   3.633   0.591   3.850
 2033SOL    HW2 6465   3.618   0.517   3.981
 2034SOL     OW 6466   2.626   1.145   4.803
 2034SOL    HW1 6467   2.547   1.177   4.846
 2034SOL    HW2 6468   2.652   1.216   4.744
 2035SOL     OW 6469   2.549   0.981   4.374
 2035SOL    HW1 6470   2.614   0.983   4.445
 2035SOL    HW2 6471   2.481   1.042   4.402
 2036SOL     OW 6472   2.197   1.392   4.792
 2036SOL    HW1 6473   2.117   1.352   4.758
 2036SOL    HW2 6474   2.226   1.450   4.721
 2037SOL     OW 6475   3.476   0.475   4.461
 2037SOL    HW1 6476   3.454   0.510   4.374
 2037SOL    HW2 6477   3.425   0.529   4.522
 2038SOL     OW 6478   2.084   1.730   4.187
 2038SOL    HW1 6479   2.107   1.800   4.247
 2038SOL    HW2 6480   2.160   1.722   4.129
 2039SOL     OW 6481   2.083   1.463   4.255
 2039SOL    HW1 6482   2.075   1.558   4.250
 2039SOL    HW2 6483   2.042   1.440   4.339
 2040SOL     OW 6484   2.137   1.094   4.598
 2040SOL    HW1 6485   2.144   1.003   4.627
 2040SOL    HW2 6486   2.090   1.138   4.669
 2041SOL     OW 6487   2.487   1.795   5.132
 2041SOL    HW1 6488   2.398   1.782   0.005
 2041SOL    HW2 6489   2.512   1.882   0.003
 2042SOL     OW 6490   2.422   0.984   3.882
 2042SOL    HW1 6491   2.475   1.024   3.813
 2042SOL    HW2 6492   2.462   1.014   3.964
 2043SOL     OW 6493   1.984   0.675   4.287
 2043SOL    HW1 6494   1.963   0.585   4.311
 2043SOL    HW2 6495   1.970   0.726   4.367
 2044SOL     OW 6496   3.710   1.741   4.038
 2044SOL    HW1 6497   3.783   1.730   4.099
 2044SOL    HW2 6498   3.713   1.833   4.013
 2045SOL     OW 6499   1.923   1.574   3.829
 2045SOL    HW1 6500   1.898   1.485   3.854
 2045SOL    HW2 6501   1.899   1.628   3.904
 2046SOL     OW 6502   3.563   0.929   4.375
 2046SOL    HW1 6503   3.642   0.883   4.348
 2046SOL    HW2 6504   3.540   0.984   4.300
 2047SOL     OW 6505   3.519   1.110   4.160
 2047SOL    HW1 6506   3.603   1.100   4.114
 2047SOL    HW2 6507   3.537   1.175   4.227
 2048SOL     OW 6508   2.473   1.386   4.467
 2048SOL    HW1 6509   2.428   1.302   4.457
 2048SOL    HW2 6510   2.474   1.424   4.379
 2049SOL     OW 6511   2.694   0.036   4.240
 2049SOL    HW1 6512   2.732   0.121   4.216
 2049SOL    HW2 6513   2.600   0.053   4.248
 2050SOL     OW 6514   2.026   0.982   4.989
 2050SOL    HW1 6515   2.107   0.935   4.969
 2050SOL    HW2 6516   1.957   0.929   4.950
 2051SOL     OW 6517   3.399   1.018   3.925
 2051SOL    HW1 6518   3.331   0.957   3.954
 2051SOL    HW2 6519   3.439   1.049   4.007
 2052SOL     OW 6520   3.295   1.426   4.643
 2052SOL    HW1 6521   3.243   1.432   4.723
 2052SOL    HW2 6522   3.288   1.334   4.616
 2053SOL     OW 6523   3.487   1.822   4.273
 2053SOL    HW1 6524   3.477   1.766   4.197
 2053SOL    HW2 6525   3.494   1.762   4.347
 2054SOL     OW 6526   2.443   0.702   3.990
 2054SOL    HW1 6527   2.444   0.790   3.954
 2054SOL    HW2 6528   2.379   0.705   4.061
 2055SOL     OW 6529   3.143   0.407   4.676
 2055SOL    HW1 6530   3.054   0.371   4.679
 2055SOL    HW2 6531   3.195   0.346   4.729
 2056SOL     OW 6532   3.443   1.670   4.047
 2056SOL    HW1 6533   3.537   1.682   4.034
 2056SOL    HW2 6534   3.408   1.660   3.958
 2057SOL     OW 6535   2.645   0.643   0.020
 2057SOL    HW1 6536   2.594   0.629   0.100
 2057SOL    HW2 6537   2.625   0.567   5.126
 2058SOL     OW 6538   2.863   0.389   4.915
 2058SOL    HW1 6539   2.787   0.423   4.961
 2058SOL    HW2 6540   2.838   0.300   4.889
 2059SOL     OW 6541   2.919   0.702   4.143
 2059SOL    HW1 6542   2.938   0.698   4.237
 2059SOL    HW2 6543   2.833   0.661   4.135
 2060SOL     OW 6544   1.930   0.841   4.504
 2060SOL    HW1 6545   2.016   0.831   4.546
 2060SOL    HW2 6546   1.891   0.918   4.546
 2061SOL     OW 6547   1.996   1.847   0.101
 2061SOL    HW1 6548   1.940   1.769   0.098
 2061SOL    HW2 6549   2.011   1.869   0.009
 2062SOL     OW 6550   2.728   0.372   3.922
 2062SOL    HW1 6551   2.790   0.417   3.864
 2062SOL    HW2 6552   2.673   0.320   3.864
 2063SOL     OW 6553   3.257   1.156   4.270
 2063SOL    HW1 6554   3.338   1.144   4.220
 2063SOL    HW2 6555   3.205   1.217   4.218
 2064SOL     OW 6556   2.331   0.211   4.639
 2064SOL    HW1 6557   2.393   0.269   4.683
 2064SOL    HW2 6558   2.327   0.244   4.549
 2065SOL     OW 6559   2.861   1.460   4.188
 2065SOL    HW1 6560   2.839   1.531   4.128
 2065SOL    HW2 6561   2.828   1.489   4.273
 2066SOL     OW 6562   2.214   1.817   4.608
 2066SOL    HW1 6563   2.256   1.731   4.614
 2066SOL    HW2 6564   2.283   1.879   4.630
 2067SOL     OW 6565   3.668   1.042   4.611
 2067SOL    HW1 6566   3.627   1.028   4.526
 2067SOL    HW2 6567   3.595   1.047   4.673
 2068SOL     OW 6568   2.154   0.950   3.987
 2068SOL    HW1 6569   2.238   0.971   3.946
 2068SOL    HW2 6570   2.135   0.861   3.960
 2069SOL     OW 6571   3.343   0.776   4.433
 2069SOL    HW1 6572   3.342   0.733   4.518
 2069SOL    HW2 6573   3.424   0.828   4.433
 2070SOL     OW 6574   3.017   1.771   3.960
 2070SOL    HW1 6575   2.930   1.747   3.992
 2070SOL    HW2 6576   3.034   1.708   3.890
 2071SOL     OW 6577   3.506   1.392   3.828
 2071SOL    HW1 6578   3.466   1.478   3.813
 2071SOL    HW2 6579   3.439   1.329   3.798
 2072SOL     OW 6580   2.326   1.739   4.050
 2072SOL    HW1 6581   2.373   1.801   4.106
 2072SOL    HW2 6582   2.394   1.702   3.994
 2073SOL     OW 6583   3.282   0.153   4.134
 2073SOL    HW1 6584   3.266   0.098   4.057
 2073SOL    HW2 6585   3.378   0.160   4.139
 2074SOL     OW 6586   2.104   1.813   4.993
 2074SOL    HW1 6587   2.166   1.758   5.041
 2074SOL    HW2 6588   2.058   1.753   4.934
 2075SOL     OW 6589   2.815   1.694   4.598
 2075SOL    HW1 6590   2.900   1.649   4.596
 2075SOL    HW2 6591   2.765   1.653   4.527
 2076SOL     OW 6592   2.257   0.681   4.194
 2076SOL    HW1 6593   2.265   0.586   4.205
 2076SOL    HW2 6594   2.165   0.699   4.213
 2077SOL     OW 6595   2.508   0.104   3.823
 2077SOL    HW1 6596   2.540   0.035   3.881
 2077SOL    HW2 6597   2.435   0.065   3.776
 2078SOL     OW 6598   2.738   1.487   4.901
 2078SOL    HW1 6599   2.708   1.467   4.812
 2078SOL    HW2 6600   2.802   1.418   4.920
 2079SOL     OW 6601   2.673   1.373   4.659
 2079SOL    HW1 6602   2.757   1.375   4.613
 2079SOL    HW2 6603   2.608   1.384   4.589
 2080SOL     OW 6604   2.792   0.516   4.611
 2080SOL    HW1 6605   2.767   0.505   4.519
 2080SOL    HW2 6606   2.826   0.430   4.637
 2081SOL     OW 6607   2.426   0.089   4.225
 2081SOL    HW1 6608   2.344   0.067   4.268
 2081SOL    HW2 6609   2.401   0.144   4.150
 2082SOL     OW 6610   3.302   1.217   3.757
 2082SOL    HW1 6611   3.330   1.142   3.810
 2082SOL    HW2 6612   3.216   1.241   3.792
 2083SOL     OW 6613   2.180   0.044   3.915
 2083SOL    HW1 6614   2.227   0.117   3.957
 2083SOL    HW2 6615   2.114   0.018   3.979
 2084SOL     OW 6616   2.812   0.274   4.167
 2084SOL    HW1 6617   2.782   0.304   4.081
 2084SOL    HW2 6618   2.906   0.288   4.165
 2085SOL     OW 6619   3.069   1.590   4.524
 2085SOL    HW1 6620   3.087   1.656   4.457
 2085SOL    HW2 6621   3.154   1.575   4.566
 2086SOL     OW 6622   2.339   1.152   4.425
 2086SOL    HW1 6623   2.274   1.133   4.493
 2086SOL    HW2 6624   2.290   1.145   4.343
 2087SOL     OW 6625   3.110   1.794   4.342
 2087SOL    HW1 6626   3.159   1.857   4.288
 2087SOL    HW2 6627   3.037   1.845   4.378
 2088SOL     OW 6628   2.892   0.521   3.760
 2088SOL    HW1 6629   2.851   0.606   3.742
 2088SOL    HW2 6630   2.958   0.539   3.827
 2089SOL     OW 6631   2.445   0.207   4.960
 2089SOL    HW1 6632   2.455   0.116   4.931
 2089SOL    HW2 6633   2.351   0.223   4.954
 2090SOL     OW 6634   2.732   0.471   4.350
 2090SOL    HW1 6635   2.690   0.525   4.283
 2090SOL    HW2 6636   2.757   0.391   4.303
 2091SOL     OW 6637   2.885   0.022   4.458
 2091SOL    HW1 6638   2.819   0.023   4.389
 2091SOL    HW2 6639   2.903   5.067   4.473
 2092SOL     OW 6640   3.278   1.159   4.565
 2092SOL    HW1 6641   3.210   1.092   4.572
 2092SOL    HW2 6642   3.294   1.166   4.471
 2093SOL     OW 6643   3.322   0.625   4.664
 2093SOL    HW1 6644   3.259   0.554   4.678
 2093SOL    HW2 6645   3.380   0.621   4.740
 2094SOL     OW 6646   3.681   0.792   4.119
 2094SOL    HW1 6647   3.748   0.753   4.175
 2094SOL    HW2 6648   3.673   0.733   4.045
 2095SOL     OW 6649   2.353   1.404   3.882
 2095SOL    HW1 6650   2.275   1.380   3.933
 2095SOL    HW2 6651   2.343   1.357   3.800
 2096SOL     OW 6652   3.579   1.274   4.360
 2096SOL    HW1 6653   3.672   1.268   4.383
 2096SOL    HW2 6654   3.553   1.362   4.388
 2097SOL     OW 6655   3.262   0.577   3.795
 2097SOL    HW1 6656   3.202   0.557   3.867
 2097SOL    HW2 6657   3.349   0.569   3.834
 2098SOL     OW 6658   2.354   0.249   4.008
 2098SOL    HW1 6659   2.418   0.210   3.948
 2098SOL    HW2 6660   2.331   0.333   3.968
 2099SOL     OW 6661   3.628   1.173   0.175
 2099SOL    HW1 6662   3.712   1.157   0.131
 2099SOL    HW2 6663   3.606   1.263   0.150
 2100SOL     OW 6664   2.958   1.249   4.834
 2100SOL    HW1 6665   2.896   1.177   4.837
 2100SOL    HW2 6666   2.951   1.284   4.745
 2101SOL     OW 6667   3.454   1.079   4.775
 2101SOL    HW1 6668   3.447   1.147   4.842
 2101SOL    HW2 6669   3.389   1.102   4.709
 2102SOL     OW 6670   2.571   1.058   4.106
 2102SOL    HW1 6671   2.559   1.030   4.197
 2102SOL    HW2 6672   2.648   1.008   4.077
 2103SOL     OW 6673   2.262   0.834   4.969
 2103SOL    HW1 6674   2.341   0.848   5.023
 2103SOL    HW2 6675   2.232   0.747   4.993
 2104SOL     OW 6676   3.116   0.361   5.011
 2104SOL    HW1 6677   3.144   0.435   5.065
 2104SOL    HW2 6678   3.031   0.387   4.977
 2105SOL     OW 6679   1.954   1.544   5.032
 2105SOL    HW1 6680   1.922   1.573   5.118
 2105SOL    HW2 6681   2.049   1.536   5.044
 2106SOL     OW 6682   2.177   1.131   4.202
 2106SOL    HW1 6683   2.174   1.205   4.141
 2106SOL    HW2 6684   2.173   1.053   4.147
 2107SOL     OW 6685   2.407   0.509   4.578
 2107SOL    HW1 6686   2.418   0.570   4.505
 2107SOL    HW2 6687   2.477   0.532   4.640
 2108SOL     OW 6688   3.111   1.357   4.127
 2108SOL    HW1 6689   3.167   1.428   4.159
 2108SOL    HW2 6690   3.023   1.382   4.154
 2109SOL     OW 6691   3.159   1.435   4.881
 2109SOL    HW1 6692   3.204   1.406   4.960
 2109SOL    HW2 6693   3.085   1.374   4.873
 2110SOL     OW 6694   3.441   0.625   4.219
 2110SOL    HW1 6695   3.381   0.677   4.272
 2110SOL    HW2 6696   3.502   0.688   4.181
 2111SOL     OW 6697   2.223   1.511   5.031
 2111SOL    HW1 6698   2.206   1.464   4.950
 2111SOL    HW2 6699   2.316   1.533   5.027
 2112SOL     OW 6700   2.451   0.863   4.763
 2112SOL    HW1 6701   2.490   0.949   4.779
 2112SOL    HW2 6702   2.384   0.854   4.830
 2113SOL     OW 6703   3.153   0.855   4.731
 2113SOL    HW1 6704   3.066   0.822   4.707
 2113SOL    HW2 6705   3.212   0.784   4.709
 2114SOL     OW 6706   3.064   0.537   3.980
 2114SOL    HW1 6707   3.072   0.459   4.035
 2114SOL    HW2 6708   3.019   0.601   4.036
 2115SOL     OW 6709   2.166   0.227   4.960
 2115SOL    HW1 6710   2.122   0.252   5.041
 2115SOL    HW2 6711   2.152   0.132   4.954
 2116SOL     OW 6712   1.866   1.288   5.012
 2116SOL    HW1 6713   1.924   1.244   5.074
 2116SOL    HW2 6714   1.894   1.379   5.013
 2117SOL     OW 6715   2.576   0.604   4.772
 2117SOL    HW1 6716   2.656   0.596   4.720
 2117SOL    HW2 6717   2.551   0.696   4.763
 2118SOL     OW 6718   2.174   0.055   4.325
 2118SOL    HW1 6719   2.148   0.136   4.370
 2118SOL    HW2 6720   2.115   5.126   4.359
 2119SOL     OW 6721   3.475   0.413   4.043
 2119SOL    HW1 6722   3.506   0.344   4.101
 2119SOL    HW2 6723   3.445   0.482   4.103
 2120SOL     OW 6724   2.890   0.758   4.685
 2120SOL    HW1 6725   2.877   0.767   4.780
 2120SOL    HW2 6726   2.861   0.668   4.666
 2121SOL     OW 6727   3.405   0.224   3.847
 2121SOL    HW1 6728   3.310   0.237   3.849
 2121SOL    HW2 6729   3.440   0.292   3.905
 2122SOL     OW 6730   3.142   0.819   3.742
 2122SOL    HW1 6731   3.184   0.733   3.748
 2122SOL    HW2 6732   3.176   0.857   3.661
 2123SOL     OW 6733   2.934   1.356   4.584
 2123SOL    HW1 6734   2.946   1.283   4.523
 2123SOL    HW2 6735   2.986   1.427   4.545
 2124SOL     OW 6736   2.176   0.822   4.644
 2124SOL    HW1 6737   2.270   0.835   4.633
 2124SOL    HW2 6738   2.168   0.737   4.687
 2125SOL     OW 6739   2.200   0.562   4.741
 2125SOL    HW1 6740   2.144   0.486   4.726
 2125SOL    HW2 6741   2.276   0.548   4.683
 2126SOL     OW 6742   3.007   0.212   0.063
 2126SOL    HW1 6743   3.032   0.280   0.126
 2126SOL    HW2 6744   3.041   0.244   5.139
 2127SOL     OW 6745   1.881   1.297   3.905
 2127SOL    HW1 6746   1.793   1.322   3.877
 2127SOL    HW2 6747   1.870   1.210   3.943
 2128SOL     OW 6748   1.947   1.778   4.671
 2128SOL    HW1 6749   1.920   1.700   4.622
 2128SOL    HW2 6750   2.040   1.789   4.648
 2129SOL     OW 6751   2.344   1.571   4.627
 2129SOL    HW1 6752   2.415   1.630   4.651
 2129SOL    HW2 6753   2.384   1.505   4.571
 2130SOL     OW 6754   2.845   0.784   4.953
 2130SOL    HW1 6755   2.898   0.832   5.016
 2130SOL    HW2 6756   2.779   0.740   5.006
 2131SOL     OW 6757   1.909   0.531   4.893
 2131SOL    HW1 6758   1.944   0.473   4.825
 2131SOL    HW2 6759   1.987   0.564   4.938
 2132SOL     OW 6760   2.675   0.584   4.095
 2132SOL    HW1 6761   2.684   0.509   4.037
 2132SOL    HW2 6762   2.598   0.630   4.063
 2133SOL     OW 6763   3.497   0.619   4.880
 2133SOL    HW1 6764   3.472   0.567   4.957
 2133SOL    HW2 6765   3.589   0.597   4.865
 2134SOL     OW 6766   2.593   0.446   4.996
 2134SOL    HW1 6767   2.543   0.365   4.982
 2134SOL    HW2 6768   2.578   0.498   4.917
 2135SOL     OW 6769   2.824   1.633   5.118
 2135SOL    HW1 6770   2.794   1.598   5.034
 2135SOL    HW2 6771   2.795   1.724   5.118
 2136SOL     OW 6772   2.300   0.484   3.876
 2136SOL    HW1 6773   2.367   0.547   3.901
 2136SOL    HW2 6774   2.217   0.532   3.887
 2137SOL     OW 6775   2.012   1.134   0.049
 2137SOL    HW1 6776   2.068   1.088   0.111
 2137SOL    HW2 6777   2.018   1.083   5.128
 2138SOL     OW 6778   3.119   0.998   4.964
 2138SOL    HW1 6779   3.138   0.947   4.886
 2138SOL    HW2 6780   3.102   1.087   4.931
 2139SOL     OW 6781   3.191   0.860   4.012
 2139SOL    HW1 6782   3.118   0.829   4.066
 2139SOL    HW2 6783   3.162   0.845   3.922
 2140SOL     OW 6784   3.599   1.740   4.852
 2140SOL    HW1 6785   3.681   1.750   4.803
 2140SOL    HW2 6786   3.582   1.646   4.851
 2141SOL     OW 6787   3.121   1.717   4.849
 2141SOL    HW1 6788   3.201   1.747   4.806
 2141SOL    HW2 6789   3.133   1.622   4.859
 2142SOL     OW 6790   1.963   1.238   4.753
 2142SOL    HW1 6791   1.926   1.248   4.841
 2142SOL    HW2 6792   1.899   1.185   4.706
 2143SOL     OW 6793   3.569   0.209   4.195
 2143SOL    HW1 6794   3.638   0.179   4.136
 2143SOL    HW2 6795   3.562   0.140   4.261
 2144SOL     OW 6796   3.260   1.573   4.230
 2144SOL    HW1 6797   3.315   1.606   4.159
 2144SOL    HW2 6798   3.202   1.646   4.252
 2145SOL     OW 6799   3.135   0.940   4.381
 2145SOL    HW1 6800   3.208   0.881   4.397
 2145SOL    HW2 6801   3.172   1.012   4.330
 2146SOL     OW 6802   2.528   1.606   3.913
 2146SOL    HW1 6803   2.544   1.628   3.822
 2146SOL    HW2 6804   2.472   1.528   3.910
 2147SOL     OW 6805   3.743   0.145   4.688
 2147SOL    HW1 6806   3.742   0.049   4.687
 2147SOL    HW2 6807   3.654   0.170   4.661
 2148SOL     OW 6808   2.115   0.300   4.443
 2148SOL    HW1 6809   2.035   0.343   4.412
 2148SOL    HW2 6810   2.113   0.311   4.538
 2149SOL     OW 6811   3.075   1.590   3.764
 2149SOL    HW1 6812   3.062   1.497   3.785
 2149SOL    HW2 6813   3.013   1.608   3.693
 2150SOL     OW 6814   2.647   1.085   5.094
 2150SOL    HW1 6815   2.650   1.114   5.003
 2150SOL    HW2 6816   2.690   1.155   5.143
 2151SOL     OW 6817   2.784   0.918   4.025
 2151SOL    HW1 6818   2.838   0.946   3.951
 2151SOL    HW2 6819   2.834   0.848   4.067
 2152SOL     OW 6820   3.350   1.645   3.787
 2152SOL    HW1 6821   3.257   1.626   3.770
 2152SOL    HW2 6822   3.390   1.648   3.701
 2153SOL     OW 6823   3.453   1.274   4.969
 2153SOL    HW1 6824   3.545   1.266   4.995
 2153SOL    HW2 6825   3.404   1.258   5.050
 2154SOL     OW 6826   2.938   1.119   4.458
 2154SOL    HW1 6827   2.862   1.070   4.490
 2154SOL    HW2 6828   2.997   1.052   4.423
 2155SOL     OW 6829   2.900   0.246   4.638
 2155SOL    HW1 6830   2.886   0.184   4.567
 2155SOL    HW2 6831   2.887   0.195   4.718
 2156SOL     OW 6832   2.489   1.499   4.217
 2156SOL    HW1 6833   2.532   1.443   4.153
 2156SOL    HW2 6834   2.416   1.540   4.170
 2157SOL     OW 6835   3.618   0.424   5.080
 2157SOL    HW1 6836   3.668   0.478   5.020
 2157SOL    HW2 6837   3.624   0.335   5.044
 2158SOL     OW 6838   2.126   1.339   4.024
 2158SOL    HW1 6839   2.036   1.333   3.990
 2158SOL    HW2 6840   2.117   1.390   4.105
 2159SOL     OW 6841   1.936   0.333   3.737
 2159SOL    HW1 6842   1.862   0.317   3.679
 2159SOL    HW2 6843   1.966   0.421   3.714
 2160SOL     OW 6844   1.888   0.170   3.997
 2160SOL    HW1 6845   1.912   0.225   3.922
 2160SOL    HW2 6846   1.899   0.081   3.965
 2161SOL     OW 6847   3.050   1.318   3.852
 2161SOL    HW1 6848   2.962   1.282   3.855
 2161SOL    HW2 6849   3.076   1.328   3.943
 2162SOL     OW 6850   2.500   0.858   5.094
 2162SOL    HW1 6851   2.557   0.935   5.092
 2162SOL    HW2 6852   2.557   0.787   5.123
 2163SOL     OW 6853   3.356   1.801   4.733
 2163SOL    HW1 6854   3.375   1.875   4.676
 2163SOL    HW2 6855   3.440   1.780   4.773
 2164SOL     OW 6856   2.251   1.740   0.081
 2164SOL    HW1 6857   2.171   1.780   0.116
 2164SOL    HW2 6858   2.253   1.653   0.120
 2165SOL     OW 6859   3.571   0.886   4.946
 2165SOL    HW1 6860   3.537   0.801   4.918
 2165SOL    HW2 6861   3.530   0.949   4.887
 2166SOL     OW 6862   3.081   0.334   4.164
 2166SOL    HW1 6863   3.150   0.268   4.157
 2166SOL    HW2 6864   3.096   0.376   4.249
 2167SOL     OW 6865   2.435   0.723   4.404
 2167SOL    HW1 6866   2.481   0.806   4.390
 2167SOL    HW2 6867   2.376   0.715   4.329
 2168SOL     OW 6868   3.657   0.309   0.163
 2168SOL    HW1 6869   3.630   0.351   0.081
 2168SOL    HW2 6870   3.593   0.339   0.228
 2169SOL     OW 6871   3.607   0.882   0.060
 2169SOL    HW1 6872   3.579   0.967   0.095
 2169SOL    HW2 6873   3.596   0.891   5.126
 2170SOL     OW 6874   2.711   1.357   3.797
 2170SOL    HW1 6875   2.679   1.364   3.887
 2170SOL    HW2 6876   2.714   1.448   3.766
 2171SOL     OW 6877   2.532   1.765   4.663
 2171SOL    HW1 6878   2.512   1.857   4.650
 2171SOL    HW2 6879   2.627   1.759   4.655
 2172SOL     OW 6880   2.736   0.980   4.590
 2172SOL    HW1 6881   2.780   0.901   4.622
 2172SOL    HW2 6882   2.696   1.018   4.669
 2173SOL     OW 6883   2.931   0.978   3.809
 2173SOL    HW1 6884   2.910   1.033   3.734
 2173SOL    HW2 6885   3.005   0.925   3.780
 2174SOL     OW 6886   3.685   1.566   4.575
 2174SOL    HW1 6887   3.613   1.558   4.512
 2174SOL    HW2 6888   3.654   1.520   4.653
 2175SOL     OW 6889   1.984   1.210   4.392
 2175SOL    HW1 6890   2.026   1.171   4.468
 2175SOL    HW2 6891   2.041   1.188   4.318
 2176SOL     OW 6892   3.676   0.190   4.960
 2176SOL    HW1 6893   3.603   0.132   4.942
 2176SOL    HW2 6894   3.729   0.188   4.880
 2177SOL     OW 6895   2.266   0.415   4.232
 2177SOL    HW1 6896   2.299   0.345   4.176
 2177SOL    HW2 6897   2.227   0.370   4.307
 2178SOL     OW 6898   3.525   1.480   4.792
 2178SOL    HW1 6899   3.448   1.471   4.737
 2178SOL    HW2 6900   3.515   1.411   4.858
 2179SOL     OW 6901   2.164   0.579   5.010
 2179SOL    HW1 6902   2.199   0.501   5.053
 2179SOL    HW2 6903   2.190   0.571   4.919
 2180SOL     OW 6904   2.694   1.618   4.365
 2180SOL    HW1 6905   2.695   1.705   4.324
 2180SOL    HW2 6906   2.618   1.574   4.327
 2181SOL     OW 6907   3.290   0.240   4.834
 2181SOL    HW1 6908   3.347   0.174   4.874
 2181SOL    HW2 6909   3.235   0.270   4.906
 2182SOL     OW 6910   2.832   0.097   4.861
 2182SOL    HW1 6911   2.754   0.046   4.839
 2182SOL    HW2 6912   2.868   0.052   4.938
 2183SOL     OW 6913   2.641   1.326   4.064
 2183SOL    HW1 6914   2.615   1.235   4.076
 2183SOL    HW2 6915   2.723   1.335   4.113
 2184SOL     OW 6916   2.491   1.552   5.004
 2184SOL    HW1 6917   2.497   1.642   5.035
 2184SOL    HW2 6918   2.576   1.534   4.965
 2185SOL     OW 6919   3.169   5.137   3.921
 2185SOL    HW1 6920   3.206   5.062   3.875
 2185SOL    HW2 6921   3.094   5.102   3.970
 2186SOL     OW 6922   3.112   0.450   4.408
 2186SOL    HW1 6923   3.069   0.535   4.400
 2186SOL    HW2 6924   3.129   0.441   4.502
 2187SOL     OW 6925   3.498   0.247   4.626
 2187SOL    HW1 6926   3.419   0.246   4.680
 2187SOL    HW2 6927   3.484   0.319   4.564
 2188SOL     OW 6928   1.890   1.044   4.033
 2188SOL    HW1 6929   1.983   1.031   4.015
 2188SOL    HW2 6930   1.856   0.957   4.050
 2189SOL     OW 6931   2.762   1.679   4.049
 2189SOL    HW1 6932   2.682   1.656   4.002
 2189SOL    HW2 6933   2.736   1.752   4.106
 2190SOL     OW 6934   2.088   2.445   0.112
 2190SOL    HW1 6935   2.006   2.473   0.151
 2190SOL    HW2 6936   2.088   2.482   0.024
 2191SOL     OW 6937   2.079   2.154   0.990
 2191SOL    HW1 6938   2.109   2.119   1.074
 2191SOL    HW2 6939   1.992   2.116   0.977
 2192SOL     OW 6940   1.844   2.265   0.655
 2192SOL    HW1 6941   1.767   2.294   0.703
 2192SOL    HW2 6942   1.814   2.189   0.605
 2193SOL     OW 6943   2.415   3.156   1.180
 2193SOL    HW1 6944   2.333   3.184   1.141
 2193SOL    HW2 6945   2.443   3.231   1.232
 2194SOL     OW 6946   3.437   3.388   0.712
 2194SOL    HW1 6947   3.394   3.354   0.790
 2194SOL    HW2 6948   3.369   3.389   0.645
 2195SOL     OW 6949   3.005   2.566   0.688
 2195SOL    HW1 6950   3.051   2.649   0.676
 2195SOL    HW2 6951   2.957   2.575   0.770
 2196SOL     OW 6952   3.700   2.528   0.189
 2196SOL    HW1 6953   3.666   2.604   0.140
 2196SOL    HW2 6954   3.635   2.460   0.174
 2197SOL     OW 6955   2.599   2.983   1.081
 2197SOL    HW1 6956   2.526   3.028   1.123
 2197SOL    HW2 6957   2.648   3.053   1.037
 2198SOL     OW 6958   2.555   2.835   0.658
 2198SOL    HW1 6959   2.624   2.836   0.724
 2198SOL    HW2 6960   2.490   2.897   0.690
 2199SOL     OW 6961   2.185   3.273   1.068
 2199SOL    HW1 6962   2.112   3.227   1.027
 2199SOL    HW2 6963   2.226   3.322   0.997
 2200SOL     OW 6964   3.326   3.386   1.366
 2200SOL    HW1 6965   3.384   3.460   1.385
 2200SOL    HW2 6966   3.251   3.400   1.424
 2201SOL     OW 6967   2.340   2.220   1.439
 2201SOL    HW1 6968   2.414   2.168   1.470
 2201SOL    HW2 6969   2.263   2.178   1.477
 2202SOL     OW 6970   3.439   2.294   0.757
 2202SOL    HW1 6971   3.368   2.301   0.693
 2202SOL    HW2 6972   3.419   2.363   0.821
 2203SOL     OW 6973   2.086   3.582   0.489
 2203SOL    HW1 6974   2.110   3.660   0.540
 2203SOL    HW2 6975   2.168   3.555   0.447
 2204SOL     OW 6976   2.047   3.302   0.505
 2204SOL    HW1 6977   2.047   3.392   0.538
 2204SOL    HW2 6978   2.020   3.249   0.580
 2205SOL     OW 6979   2.133   2.957   0.864
 2205SOL    HW1 6980   2.142   2.869   0.902
 2205SOL    HW2 6981   2.079   3.005   0.927
 2206SOL     OW 6982   2.433   3.677   1.401
 2206SOL    HW1 6983   2.358   3.654   1.457
 2206SOL    HW2 6984   2.471   3.754   1.443
 2207SOL     OW 6985   2.427   2.839   0.207
 2207SOL    HW1 6986   2.472   2.857   0.125
 2207SOL    HW2 6987   2.479   2.883   0.274
 2208SOL     OW 6988   3.475   1.970   1.474
 2208SOL    HW1 6989   3.476   2.055   1.430
 2208SOL    HW2 6990   3.455   1.990   1.566
 2209SOL     OW 6991   1.990   2.507   0.583
 2209SOL    HW1 6992   1.951   2.423   0.606
 2209SOL    HW2 6993   1.981   2.561   0.662
 2210SOL     OW 6994   3.704   3.591   0.357
 2210SOL    HW1 6995   3.780   3.569   0.411
 2210SOL    HW2 6996   3.711   3.686   0.344
 2211SOL     OW 6997   1.854   3.466   0.118
 2211SOL    HW1 6998   1.789   3.396   0.116
 2211SOL    HW2 6999   1.856   3.495   0.209
 2212SOL     OW 7000   3.552   2.800   0.627
 2212SOL    HW1 7001   3.611   2.747   0.574
 2212SOL    HW2 7002   3.520   2.868   0.567
 2213SOL     OW 7003   3.501   2.984   0.416
 2213SOL    HW1 7004   3.558   3.000   0.341
 2213SOL    HW2 7005   3.528   3.050   0.481
 2214SOL     OW 7006   1.989   2.625   1.562
 2214SOL    HW1 7007   2.082   2.644   1.576
 2214SOL    HW2 7008   1.946   2.711   1.567
 2215SOL     OW 7009   2.498   3.250   0.746
 2215SOL    HW1 7010   2.456   3.164   0.753
 2215SOL    HW2 7011   2.487   3.275   0.654
 2216SOL     OW 7012   3.156   3.123   1.369
 2216SOL    HW1 7013   3.179   3.044   1.321
 2216SOL    HW2 7014   3.208   3.119   1.449
 2217SOL     OW 7015   2.690   1.878   0.528
 2217SOL    HW1 7016   2.731   1.961   0.501
 2217SOL    HW2 7017   2.596   1.896   0.525
 2218SOL     OW 7018   2.046   2.820   1.279
 2218SOL    HW1 7019   2.134   2.782   1.273
 2218SOL    HW2 7020   1.992   2.766   1.221
 2219SOL     OW 7021   3.342   2.897   0.209
 2219SOL    HW1 7022   3.281   2.830   0.240
 2219SOL    HW2 7023   3.395   2.918   0.286
 2220SOL     OW 7024   3.076   3.712   1.626
 2220SOL    HW1 7025   3.056   3.775   1.558
 2220SOL    HW2 7026   3.084   3.628   1.580
 2221SOL     OW 7027   2.255   2.121   1.839
 2221SOL    HW1 7028   2.280   2.202   1.883
 2221SOL    HW2 7029   2.160   2.123   1.836
 2222SOL     OW 7030   3.336   3.269   0.937
 2222SOL    HW1 7031   3.268   3.293   1.000
 2222SOL    HW2 7032   3.313   3.180   0.910
 2223SOL     OW 7033   3.484   3.659   0.590
 2223SOL    HW1 7034   3.470   3.614   0.507
 2223SOL    HW2 7035   3.480   3.589   0.656
 2224SOL     OW 7036   2.455   2.570   0.290
 2224SOL    HW1 7037   2.457   2.660   0.258
 2224SOL    HW2 7038   2.390   2.571   0.360
 2225SOL     OW 7039   3.146   2.256   0.937
 2225SOL    HW1 7040   3.056   2.225   0.946
 2225SOL    HW2 7041   3.198   2.196   0.991
 2226SOL     OW 7042   3.434   3.547   0.341
 2226SOL    HW1 7043   3.530   3.552   0.338
 2226SOL    HW2 7044   3.408   3.541   0.249
 2227SOL     OW 7045   2.635   2.453   1.452
 2227SOL    HW1 7046   2.597   2.430   1.537
 2227SOL    HW2 7047   2.602   2.387   1.392
 2228SOL     OW 7048   2.754   2.729   1.566
 2228SOL    HW1 7049   2.807   2.656   1.535
 2228SOL    HW2 7050   2.739   2.783   1.489
 2229SOL     OW 7051   2.865   2.254   1.227
 2229SOL    HW1 7052   2.772   2.268   1.247
 2229SOL    HW2 7053   2.866   2.216   1.140
 2230SOL     OW 7054   2.928   2.564   0.423
 2230SOL    HW1 7055   2.951   2.562   0.516
 2230SOL    HW2 7056   2.842   2.523   0.418
 2231SOL     OW 7057   1.959   2.682   0.788
 2231SOL    HW1 7058   2.041   2.683   0.838
 2231SOL    HW2 7059   1.907   2.754   0.824
 2232SOL     OW 7060   1.970   3.734   1.609
 2232SOL    HW1 7061   1.979   3.699   1.697
 2232SOL    HW2 7062   1.888   3.697   1.577
 2233SOL     OW 7063   2.777   2.221   0.211
 2233SOL    HW1 7064   2.858   2.264   0.181
 2233SOL    HW2 7065   2.783   2.132   0.178
 2234SOL     OW 7066   3.255   3.018   0.554
 2234SOL    HW1 7067   3.333   3.011   0.500
 2234SOL    HW2 7068   3.197   3.076   0.506
 2235SOL     OW 7069   2.412   2.019   0.918
 2235SOL    HW1 7070   2.417   2.042   1.011
 2235SOL    HW2 7071   2.406   2.103   0.873
 2236SOL     OW 7072   2.855   3.313   0.475
 2236SOL    HW1 7073   2.831   3.391   0.426
 2236SOL    HW2 7074   2.826   3.330   0.564
 2237SOL     OW 7075   2.212   3.676   0.888
 2237SOL    HW1 7076   2.257   3.592   0.886
 2237SOL    HW2 7077   2.281   3.739   0.910
 2238SOL     OW 7078   3.665   2.887   0.872
 2238SOL    HW1 7079   3.618   2.876   0.789
 2238SOL    HW2 7080   3.597   2.909   0.935
 2239SOL     OW 7081   3.077   3.444   1.484
 2239SOL    HW1 7082   3.029   3.425   1.565
 2239SOL    HW2 7083   3.025   3.403   1.415
 2240SOL     OW 7084   2.155   2.838   0.232
 2240SOL    HW1 7085   2.249   2.849   0.221
 2240SOL    HW2 7086   2.139   2.745   0.216
 2241SOL     OW 7087   3.352   2.623   0.702
 2241SOL    HW1 7088   3.354   2.584   0.790
 2241SOL    HW2 7089   3.429   2.680   0.700
 2242SOL     OW 7090   2.362   3.120   1.739
 2242SOL    HW1 7091   2.308   3.118   1.660
 2242SOL    HW2 7092   2.367   3.028   1.766
 2243SOL     OW 7093   2.983   3.634   0.222
 2243SOL    HW1 7094   2.916   3.596   0.278
 2243SOL    HW2 7095   3.014   3.562   0.167
 2244SOL     OW 7096   2.087   2.118   1.504
 2244SOL    HW1 7097   2.050   2.189   1.556
 2244SOL    HW2 7098   2.048   2.038   1.540
 2245SOL     OW 7099   3.500   3.293   0.107
 2245SOL    HW1 7100   3.447   3.373   0.103
 2245SOL    HW2 7101   3.437   3.222   0.092
 2246SOL     OW 7102   2.346   3.551   0.389
 2246SOL    HW1 7103   2.376   3.633   0.428
 2246SOL    HW2 7104   2.400   3.540   0.311
 2247SOL     OW 7105   3.257   1.966   0.470
 2247SOL    HW1 7106   3.260   1.939   0.378
 2247SOL    HW2 7107   3.344   1.944   0.504
 2248SOL     OW 7108   2.117   3.643   1.216
 2248SOL    HW1 7109   2.163   3.571   1.258
 2248SOL    HW2 7110   2.119   3.622   1.123
 2249SOL     OW 7111   2.804   3.567   0.898
 2249SOL    HW1 7112   2.879   3.518   0.931
 2249SOL    HW2 7113   2.770   3.514   0.826
 2250SOL     OW 7114   2.252   2.542   0.475
 2250SOL    HW1 7115   2.268   2.448   0.484
 2250SOL    HW2 7116   2.161   2.554   0.505
 2251SOL     OW 7117   3.444   2.038   1.743
 2251SOL    HW1 7118   3.441   2.100   1.816
 2251SOL    HW2 7119   3.381   1.970   1.767
 2252SOL     OW 7120   2.607   2.146   1.793
 2252SOL    HW1 7121   2.671   2.121   1.859
 2252SOL    HW2 7122   2.523   2.115   1.827
 2253SOL     OW 7123   2.723   3.394   1.186
 2253SOL    HW1 7124   2.705   3.340   1.109
 2253SOL    HW2 7125   2.794   3.348   1.231
 2254SOL     OW 7126   3.222   2.455   1.400
 2254SOL    HW1 7127   3.308   2.429   1.433
 2254SOL    HW2 7128   3.232   2.548   1.378
 2255SOL     OW 7129   2.685   3.226   0.964
 2255SOL    HW1 7130   2.770   3.226   0.919
 2255SOL    HW2 7131   2.621   3.237   0.894
 2256SOL     OW 7132   2.795   2.374   0.895
 2256SOL    HW1 7133   2.769   2.363   0.804
 2256SOL    HW2 7134   2.822   2.287   0.924
 2257SOL     OW 7135   2.422   1.929   0.491
 2257SOL    HW1 7136   2.346   1.934   0.549
 2257SOL    HW2 7137   2.407   1.997   0.426
 2258SOL     OW 7138   3.308   3.108   0.044
 2258SOL    HW1 7139   3.324   3.027   0.092
 2258SOL    HW2 7140   3.218   3.133   0.067
 2259SOL     OW 7141   2.817   2.113   0.462
 2259SOL    HW1 7142   2.791   2.155   0.380
 2259SOL    HW2 7143   2.911   2.129   0.468
 2260SOL     OW 7144   2.895   2.515   1.445
 2260SOL    HW1 7145   2.806   2.480   1.446
 2260SOL    HW2 7146   2.950   2.441   1.419
 2261SOL     OW 7147   3.076   3.447   0.804
 2261SOL    HW1 7148   3.091   3.509   0.733
 2261SOL    HW2 7149   3.103   3.494   0.883
 2262SOL     OW 7150   2.360   3.017   0.727
 2262SOL    HW1 7151   2.284   2.997   0.782
 2262SOL    HW2 7152   2.327   3.012   0.638
 2263SOL     OW 7153   3.108   3.653   0.619
 2263SOL    HW1 7154   3.159   3.720   0.573
 2263SOL    HW2 7155   3.035   3.701   0.657
 2264SOL     OW 7156   2.909   2.472   0.016
 2264SOL    HW1 7157   2.816   2.472   0.039
 2264SOL    HW2 7158   2.953   2.447   0.097
 2265SOL     OW 7159   1.958   2.423   1.382
 2265SOL    HW1 7160   2.051   2.413   1.363
 2265SOL    HW2 7161   1.954   2.496   1.445
 2266SOL     OW 7162   2.418   2.065   1.187
 2266SOL    HW1 7163   2.450   1.997   1.247
 2266SOL    HW2 7164   2.326   2.076   1.210
 2267SOL     OW 7165   2.736   2.317   0.638
 2267SOL    HW1 7166   2.698   2.374   0.571
 2267SOL    HW2 7167   2.759   2.237   0.591
 2268SOL     OW 7168   2.883   1.918   0.743
 2268SOL    HW1 7169   2.818   1.913   0.673
 2268SOL    HW2 7170   2.859   1.848   0.803
 2269SOL     OW 7171   3.289   3.009   0.851
 2269SOL    HW1 7172   3.224   2.941   0.867
 2269SOL    HW2 7173   3.291   3.019   0.756
 2270SOL     OW 7174   3.321   2.479   0.944
 2270SOL    HW1 7175   3.255   2.410   0.953
 2270SOL    HW2 7176   3.377   2.469   1.021
 2271SOL     OW 7177   3.700   2.667   0.430
 2271SOL    HW1 7178   3.754   2.607   0.481
 2271SOL    HW2 7179   3.696   2.627   0.343
 2272SOL     OW 7180   2.306   3.334   0.142
 2272SOL    HW1 7181   2.260   3.275   0.201
 2272SOL    HW2 7182   2.274   3.312   0.055
 2273SOL     OW 7183   3.563   3.150   0.613
 2273SOL    HW1 7184   3.653   3.138   0.643
 2273SOL    HW2 7185   3.536   3.233   0.654
 2274SOL     OW 7186   3.226   2.411   0.051
 2274SOL    HW1 7187   3.162   2.417   0.123
 2274SOL    HW2 7188   3.273   2.330   0.068
 2275SOL     OW 7189   2.379   2.110   0.291
 2275SOL    HW1 7190   2.425   2.065   0.221
 2275SOL    HW2 7191   2.357   2.196   0.255
 2276SOL     OW 7192   3.582   3.144   1.536
 2276SOL    HW1 7193   3.653   3.082   1.553
 2276SOL    HW2 7194   3.615   3.228   1.568
 2277SOL     OW 7195   2.915   3.243   1.322
 2277SOL    HW1 7196   2.844   3.207   1.375
 2277SOL    HW2 7197   2.994   3.197   1.351
 2278SOL     OW 7198   3.484   3.512   1.674
 2278SOL    HW1 7199   3.474   3.545   1.584
 2278SOL    HW2 7200   3.561   3.455   1.669
 2279SOL     OW 7201   2.999   3.092   1.096
 2279SOL    HW1 7202   2.941   3.134   1.159
 2279SOL    HW2 7203   2.975   3.130   1.012
 2280SOL     OW 7204   3.481   2.963   1.064
 2280SOL    HW1 7205   3.472   3.025   1.136
 2280SOL    HW2 7206   3.407   2.981   1.007
 2281SOL     OW 7207   2.814   1.926   1.407
 2281SOL    HW1 7208   2.833   1.935   1.314
 2281SOL    HW2 7209   2.899   1.913   1.448
 2282SOL     OW 7210   2.728   2.984   1.668
 2282SOL    HW1 7211   2.722   2.996   1.763
 2282SOL    HW2 7212   2.730   2.889   1.656
 2283SOL     OW 7213   2.598   2.934   0.399
 2283SOL    HW1 7214   2.579   2.902   0.487
 2283SOL    HW2 7215   2.670   2.878   0.369
 2284SOL     OW 7216   2.282   2.679   1.262
 2284SOL    HW1 7217   2.346   2.691   1.332
 2284SOL    HW2 7218   2.252   2.588   1.272
 2285SOL     OW 7219   3.134   2.230   1.273
 2285SOL    HW1 7220   3.159   2.310   1.319
 2285SOL    HW2 7221   3.038   2.236   1.265
 2286SOL     OW 7222   1.936   3.428   1.364
 2286SOL    HW1 7223   1.915   3.504   1.309
 2286SOL    HW2 7224   2.031   3.423   1.363
 2287SOL     OW 7225   2.260   2.993   0.479
 2287SOL    HW1 7226   2.236   3.063   0.418
 2287SOL    HW2 7227   2.225   2.914   0.439
 2288SOL     OW 7228   2.394   2.365   0.853
 2288SOL    HW1 7229   2.409   2.423   0.778
 2288SOL    HW2 7230   2.458   2.392   0.918
 2289SOL     OW 7231   3.105   3.213   0.413
 2289SOL    HW1 7232   3.158   3.285   0.447
 2289SOL    HW2 7233   3.016   3.234   0.441
 2290SOL     OW 7234   3.171   3.336   1.147
 2290SOL    HW1 7235   3.226   3.350   1.224
 2290SOL    HW2 7236   3.119   3.258   1.169
 2291SOL     OW 7237   3.434   2.475   0.478
 2291SOL    HW1 7238   3.385   2.512   0.551
 2291SOL    HW2 7239   3.473   2.550   0.434
 2292SOL     OW 7240   2.203   3.389   1.312
 2292SOL    HW1 7241   2.191   3.341   1.230
 2292SOL    HW2 7242   2.297   3.401   1.319
 2293SOL     OW 7243   2.267   2.597   1.612
 2293SOL    HW1 7244   2.337   2.630   1.556
 2293SOL    HW2 7245   2.301   2.607   1.701
 2294SOL     OW 7246   2.381   1.891   1.749
 2294SOL    HW1 7247   2.318   1.845   1.693
 2294SOL    HW2 7248   2.335   1.970   1.777
 2295SOL     OW 7249   2.453   2.733   1.049
 2295SOL    HW1 7250   2.491   2.820   1.057
 2295SOL    HW2 7251   2.395   2.725   1.126
 2296SOL     OW 7252   3.167   2.715   0.990
 2296SOL    HW1 7253   3.078   2.687   0.971
 2296SOL    HW2 7254   3.221   2.637   0.973
 2297SOL     OW 7255   3.032   2.379   0.252
 2297SOL    HW1 7256   3.060   2.307   0.308
 2297SOL    HW2 7257   3.004   2.447   0.313
 2298SOL     OW 7258   2.146   2.055   1.238
 2298SOL    HW1 7259   2.120   2.086   1.325
 2298SOL    HW2 7260   2.125   1.961   1.239
 2299SOL     OW 7261   1.874   3.177   1.268
 2299SOL    HW1 7262   1.919   3.118   1.329
 2299SOL    HW2 7263   1.895   3.265   1.300
 2300SOL     OW 7264   2.562   2.473   1.036
 2300SOL    HW1 7265   2.647   2.470   0.991
 2300SOL    HW2 7266   2.537   2.565   1.034
 2301SOL     OW 7267   2.188   1.928   0.636
 2301SOL    HW1 7268   2.154   2.015   0.654
 2301SOL    HW2 7269   2.193   1.886   0.722
 2302SOL     OW 7270   3.459   2.229   0.362
 2302SOL    HW1 7271   3.496   2.174   0.431
 2302SOL    HW2 7272   3.445   2.314   0.405
 2303SOL     OW 7273   2.902   2.616   0.953
 2303SOL    HW1 7274   2.881   2.632   1.045
 2303SOL    HW2 7275   2.869   2.528   0.936
 2304SOL     OW 7276   2.900   3.412   1.690
 2304SOL    HW1 7277   2.831   3.460   1.644
 2304SOL    HW2 7278   2.853   3.358   1.753
 2305SOL     OW 7279   3.714   3.371   1.605
 2305SOL    HW1 7280   3.739   3.396   1.516
 2305SOL    HW2 7281   3.795   3.382   1.656
 2306SOL     OW 7282   3.283   2.160   0.163
 2306SOL    HW1 7283   3.274   2.065   0.173
 2306SOL    HW2 7284   3.338   2.187   0.236
 2307SOL     OW 7285   3.157   2.688   0.029
 2307SOL    HW1 7286   3.193   2.601   0.011
 2307SOL    HW2 7287   3.175   2.738   5.109
 2308SOL     OW 7288   2.933   3.219   0.860
 2308SOL    HW1 7289   2.947   3.145   0.800
 2308SOL    HW2 7290   2.990   3.288   0.826
 2309SOL     OW 7291   2.186   2.686   0.945
 2309SOL    HW1 7292   2.279   2.702   0.955
 2309SOL    HW2 7293   2.174   2.595   0.973
 2310SOL     OW 7294   2.171   2.406   1.002
 2310SOL    HW1 7295   2.131   2.319   0.997
 2310SOL    HW2 7296   2.248   2.399   0.946
 2311SOL     OW 7297   1.947   3.632   0.944
 2311SOL    HW1 7298   1.918   3.555   0.894
 2311SOL    HW2 7299   2.036   3.647   0.915
 2312SOL     OW 7300   2.343   3.429   0.896
 2312SOL    HW1 7301   2.413   3.490   0.918
 2312SOL    HW2 7302   2.386   3.362   0.842
 2313SOL     OW 7303   2.819   2.644   1.207
 2313SOL    HW1 7304   2.862   2.604   1.283
 2313SOL    HW2 7305   2.737   2.680   1.242
 2314SOL     OW 7306   1.904   2.451   1.115
 2314SOL    HW1 7307   1.987   2.445   1.068
 2314SOL    HW2 7308   1.928   2.440   1.207
 2315SOL     OW 7309   2.074   2.405   1.698
 2315SOL    HW1 7310   2.164   2.430   1.676
 2315SOL    HW2 7311   2.020   2.473   1.658
 2316SOL     OW 7312   3.406   2.836   1.568
 2316SOL    HW1 7313   3.367   2.922   1.582
 2316SOL    HW2 7314   3.351   2.794   1.502
 2317SOL     OW 7315   2.689   2.435   0.382
 2317SOL    HW1 7316   2.697   2.366   0.316
 2317SOL    HW2 7317   2.611   2.484   0.354
 2318SOL     OW 7318   3.497   2.449   1.150
 2318SOL    HW1 7319   3.487   2.389   1.224
 2318SOL    HW2 7320   3.590   2.442   1.126
 2319SOL     OW 7321   2.098   3.411   1.683
 2319SOL    HW1 7322   2.072   3.467   1.756
 2319SOL    HW2 7323   2.093   3.322   1.718
 2320SOL     OW 7324   2.590   2.286   1.236
 2320SOL    HW1 7325   2.526   2.216   1.223
 2320SOL    HW2 7326   2.570   2.350   1.168
 2321SOL     OW 7327   2.726   3.562   1.522
 2321SOL    HW1 7328   2.698   3.504   1.451
 2321SOL    HW2 7329   2.745   3.645   1.479
 2322SOL     OW 7330   2.342   2.353   0.169
 2322SOL    HW1 7331   2.380   2.426   0.217
 2322SOL    HW2 7332   2.251   2.379   0.155
 2323SOL     OW 7333   1.985   3.011   1.458
 2323SOL    HW1 7334   2.000   2.970   1.544
 2323SOL    HW2 7335   2.008   2.943   1.395
 2324SOL     OW 7336   3.170   2.901   1.188
 2324SOL    HW1 7337   3.173   2.836   1.118
 2324SOL    HW2 7338   3.107   2.966   1.157
 2325SOL     OW 7339   3.169   2.703   0.305
 2325SOL    HW1 7340   3.092   2.666   0.348
 2325SOL    HW2 7341   3.155   2.689   0.212
 2326SOL     OW 7342   3.642   3.586   1.166
 2326SOL    HW1 7343   3.707   3.609   1.099
 2326SOL    HW2 7344   3.613   3.498   1.141
 2327SOL     OW 7345   3.100   3.584   1.054
 2327SOL    HW1 7346   3.187   3.623   1.042
 2327SOL    HW2 7347   3.117   3.500   1.096
 2328SOL     OW 7348   1.952   3.117   1.006
 2328SOL    HW1 7349   1.919   3.132   1.094
 2328SOL    HW2 7350   1.892   3.053   0.968
 2329SOL     OW 7351   2.547   3.546   1.737
 2329SOL    HW1 7352   2.492   3.624   1.735
 2329SOL    HW2 7353   2.611   3.560   1.667
 2330SOL     OW 7354   2.817   1.965   0.108
 2330SOL    HW1 7355   2.889   2.016   0.070
 2330SOL    HW2 7356   2.860   1.894   0.155
 2331SOL     OW 7357   3.600   2.046   0.524
 2331SOL    HW1 7358   3.662   2.018   0.457
 2331SOL    HW2 7359   3.566   1.964   0.561
 2332SOL     OW 7360   3.248   3.432   0.509
 2332SOL    HW1 7361   3.307   3.471   0.444
 2332SOL    HW2 7362   3.194   3.505   0.540
 2333SOL     OW 7363   2.002   3.612   1.852
 2333SOL    HW1 7364   1.957   3.547   1.906
 2333SOL    HW2 7365   2.050   3.667   1.915
 2334SOL     OW 7366   3.143   2.796   0.661
 2334SOL    HW1 7367   3.218   2.736   0.671
 2334SOL    HW2 7368   3.178   2.870   0.611
 2335SOL     OW 7369   2.704   3.144   1.460
 2335SOL    HW1 7370   2.720   3.091   1.537
 2335SOL    HW2 7371   2.636   3.206   1.488
 2336SOL     OW 7372   2.535   3.488   0.192
 2336SOL    HW1 7373   2.536   3.539   0.112
 2336SOL    HW2 7374   2.475   3.415   0.174
 2337SOL     OW 7375   3.493   3.603   1.406
 2337SOL    HW1 7376   3.544   3.603   1.325
 2337SOL    HW2 7377   3.472   3.695   1.421
 2338SOL     OW 7378   3.708   2.018   0.973
 2338SOL    HW1 7379   3.737   1.929   0.951
 2338SOL    HW2 7380   3.622   2.025   0.932
 2339SOL     OW 7381   2.103   2.175   0.710
 2339SOL    HW1 7382   2.016   2.210   0.691
 2339SOL    HW2 7383   2.109   2.176   0.805
 2340SOL     OW 7384   3.083   3.443   0.045
 2340SOL    HW1 7385   3.075   3.352   0.075
 2340SOL    HW2 7386   3.001   3.460   5.159
 2341SOL     OW 7387   2.670   2.885   1.347
 2341SOL    HW1 7388   2.656   2.906   1.255
 2341SOL    HW2 7389   2.672   2.970   1.391
 2342SOL     OW 7390   2.791   2.778   0.302
 2342SOL    HW1 7391   2.839   2.802   0.223
 2342SOL    HW2 7392   2.845   2.710   0.342
 2343SOL     OW 7393   3.339   3.527   0.073
 2343SOL    HW1 7394   3.250   3.495   0.062
 2343SOL    HW2 7395   3.366   3.554   5.145
 2344SOL     OW 7396   2.217   3.158   1.512
 2344SOL    HW1 7397   2.216   3.242   1.465
 2344SOL    HW2 7398   2.137   3.114   1.484
 2345SOL     OW 7399   3.469   3.160   1.277
 2345SOL    HW1 7400   3.515   3.138   1.358
 2345SOL    HW2 7401   3.405   3.227   1.304
 2346SOL     OW 7402   2.944   2.980   0.732
 2346SOL    HW1 7403   2.869   2.932   0.767
 2346SOL    HW2 7404   3.004   2.912   0.701
 2347SOL     OW 7405   2.899   2.113   0.963
 2347SOL    HW1 7406   2.896   2.069   0.878
 2347SOL    HW2 7407   2.895   2.043   1.027
 2348SOL     OW 7408   2.489   3.335   0.492
 2348SOL    HW1 7409   2.526   3.291   0.415
 2348SOL    HW2 7410   2.425   3.396   0.455
 2349SOL     OW 7411   3.583   2.269   1.387
 2349SOL    HW1 7412   3.657   2.329   1.389
 2349SOL    HW2 7413   3.612   2.197   1.330
 2350SOL     OW 7414   2.145   3.174   0.295
 2350SOL    HW1 7415   2.067   3.130   0.263
 2350SOL    HW2 7416   2.115   3.226   0.370
 2351SOL     OW 7417   1.993   2.902   1.707
 2351SOL    HW1 7418   1.908   2.884   1.747
 2351SOL    HW2 7419   2.055   2.852   1.761
 2352SOL     OW 7420   2.567   2.045   1.515
 2352SOL    HW1 7421   2.652   2.018   1.481
 2352SOL    HW2 7422   2.586   2.076   1.604
 2353SOL     OW 7423   2.027   2.190   0.020
 2353SOL    HW1 7424   1.944   2.172   0.064
 2353SOL    HW2 7425   2.060   2.268   0.064
 2354SOL     OW 7426   3.294   2.715   1.348
 2354SOL    HW1 7427   3.241   2.779   1.300
 2354SOL    HW2 7428   3.380   2.718   1.305
 2355SOL     OW 7429   1.893   1.995   0.313
 2355SOL    HW1 7430   1.860   2.072   0.267
 2355SOL    HW2 7431   1.956   1.956   0.252
 2356SOL     OW 7432   3.058   3.189   0.135
 2356SOL    HW1 7433   2.968   3.158   0.120
 2356SOL    HW2 7434   3.071   3.180   0.229
 2357SOL     OW 7435   2.475   2.685   1.448
 2357SOL    HW1 7436   2.529   2.765   1.449
 2357SOL    HW2 7437   2.538   2.614   1.460
 2358SOL     OW 7438   3.356   3.674   1.012
 2358SOL    HW1 7439   3.383   3.742   0.951
 2358SOL    HW2 7440   3.438   3.634   1.041
 2359SOL     OW 7441   2.548   2.404   1.702
 2359SOL    HW1 7442   2.510   2.457   1.772
 2359SOL    HW2 7443   2.560   2.318   1.741
 2360SOL     OW 7444   3.317   3.095   1.594
 2360SOL    HW1 7445   3.299   3.112   1.686
 2360SOL    HW2 7446   3.406   3.126   1.580
 2361SOL     OW 7447   2.223   3.626   1.570
 2361SOL    HW1 7448   2.138   3.670   1.563
 2361SOL    HW2 7449   2.202   3.537   1.597
 2362SOL     OW 7450   3.536   2.734   1.222
 2362SOL    HW1 7451   3.535   2.653   1.171
 2362SOL    HW2 7452   3.526   2.803   1.156
 2363SOL     OW 7453   3.085   2.186   0.454
 2363SOL    HW1 7454   3.145   2.111   0.456
 2363SOL    HW2 7455   3.113   2.240   0.528
 2364SOL     OW 7456   2.443   2.576   0.677
 2364SOL    HW1 7457   2.486   2.661   0.669
 2364SOL    HW2 7458   2.377   2.575   0.608
 2365SOL     OW 7459   3.665   2.170   1.638
 2365SOL    HW1 7460   3.627   2.212   1.561
 2365SOL    HW2 7461   3.594   2.120   1.676
 2366SOL     OW 7462   3.653   2.794   1.464
 2366SOL    HW1 7463   3.572   2.810   1.512
 2366SOL    HW2 7464   3.624   2.772   1.375
 2367SOL     OW 7465   2.769   3.212   0.060
 2367SOL    HW1 7466   2.723   3.204   0.144
 2367SOL    HW2 7467   2.772   3.306   0.043
 2368SOL     OW 7468   2.524   3.627   0.920
 2368SOL    HW1 7469   2.507   3.721   0.916
 2368SOL    HW2 7470   2.620   3.620   0.924
 2369SOL     OW 7471   2.743   2.838   0.865
 2369SOL    HW1 7472   2.793   2.763   0.896
 2369SOL    HW2 7473   2.698   2.871   0.943
 2370SOL     OW 7474   2.932   2.834   0.079
 2370SOL    HW1 7475   2.901   2.855   5.151
 2370SOL    HW2 7476   3.012   2.784   0.064
 2371SOL     OW 7477   3.681   3.423   0.844
 2371SOL    HW1 7478   3.605   3.415   0.786
 2371SOL    HW2 7479   3.656   3.377   0.924
 2372SOL     OW 7480   2.024   3.170   1.789
 2372SOL    HW1 7481   2.032   3.080   1.758
 2372SOL    HW2 7482   2.039   3.163   1.884
 2373SOL     OW 7483   1.972   3.075   0.654
 2373SOL    HW1 7484   2.026   3.030   0.719
 2373SOL    HW2 7485   1.978   3.020   0.575
 2374SOL     OW 7486   2.529   3.297   1.603
 2374SOL    HW1 7487   2.475   3.233   1.650
 2374SOL    HW2 7488   2.522   3.377   1.656
 2375SOL     OW 7489   3.665   2.057   1.240
 2375SOL    HW1 7490   3.669   1.965   1.266
 2375SOL    HW2 7491   3.682   2.056   1.146
 2376SOL     OW 7492   2.277   2.279   0.511
 2376SOL    HW1 7493   2.303   2.203   0.458
 2376SOL    HW2 7494   2.226   2.241   0.583
 2377SOL     OW 7495   3.559   3.337   1.080
 2377SOL    HW1 7496   3.480   3.318   1.029
 2377SOL    HW2 7497   3.555   3.275   1.153
 2378SOL     OW 7498   2.214   2.414   1.290
 2378SOL    HW1 7499   2.267   2.351   1.339
 2378SOL    HW2 7500   2.224   2.386   1.198
 2379SOL     OW 7501   2.702   3.435   0.685
 2379SOL    HW1 7502   2.661   3.492   0.620
 2379SOL    HW2 7503   2.636   3.370   0.706
 2380SOL     OW 7504   3.282   2.084   1.105
 2380SOL    HW1 7505   3.275   1.993   1.134
 2380SOL    HW2 7506   3.237   2.135   1.172
 2381SOL     OW 7507   2.885   1.885   1.125
 2381SOL    HW1 7508   2.825   1.825   1.081
 2381SOL    HW2 7509   2.969   1.840   1.125
 2382SOL     OW 7510   2.661   3.187   0.314
 2382SOL    HW1 7511   2.634   3.099   0.342
 2382SOL    HW2 7512   2.731   3.211   0.374
 2383SOL     OW 7513   2.470   3.430   1.282
 2383SOL    HW1 7514   2.467   3.517   1.320
 2383SOL    HW2 7515   2.558   3.422   1.247
 2384SOL     OW 7516   3.232   1.894   0.206
 2384SOL    HW1 7517   3.274   1.823   0.157
 2384SOL    HW2 7518   3.140   1.867   0.212
 2385SOL     OW 7519   3.162   2.334   0.672
 2385SOL    HW1 7520   3.113   2.416   0.670
 2385SOL    HW2 7521   3.153   2.303   0.762
 2386SOL     OW 7522   3.450   2.047   0.890
 2386SOL    HW1 7523   3.395   2.073   0.964
 2386SOL    HW2 7524   3.447   2.122   0.831
 2387SOL     OW 7525   1.961   2.916   0.418
 2387SOL    HW1 7526   2.024   2.896   0.348
 2387SOL    HW2 7527   1.905   2.839   0.422
 2388SOL     OW 7528   2.760   3.538   0.351
 2388SOL    HW1 7529   2.682   3.518   0.300
 2388SOL    HW2 7530   2.733   3.609   0.410
 2389SOL     OW 7531   2.038   2.421   1.988
 2389SOL    HW1 7532   1.986   2.341   1.984
 2389SOL    HW2 7533   2.042   2.451   1.897
 2390SOL     OW 7534   2.000   2.069   2.934
 2390SOL    HW1 7535   2.081   2.111   2.963
 2390SOL    HW2 7536   1.963   2.130   2.869
 2391SOL     OW 7537   3.449   3.392   2.590
 2391SOL    HW1 7538   3.403   3.326   2.643
 2391SOL    HW2 7539   3.388   3.413   2.520
 2392SOL     OW 7540   2.755   2.639   3.708
 2392SOL    HW1 7541   2.698   2.649   3.785
 2392SOL    HW2 7542   2.708   2.579   3.651
 2393SOL     OW 7543   2.567   2.779   2.576
 2393SOL    HW1 7544   2.619   2.777   2.656
 2393SOL    HW2 7545   2.630   2.802   2.507
 2394SOL     OW 7546   2.574   3.015   3.724
 2394SOL    HW1 7547   2.627   3.088   3.756
 2394SOL    HW2 7548   2.494   3.057   3.692
 2395SOL     OW 7549   2.266   2.225   3.458
 2395SOL    HW1 7550   2.337   2.215   3.395
 2395SOL    HW2 7551   2.191   2.181   3.418
 2396SOL     OW 7552   3.522   2.293   2.652
 2396SOL    HW1 7553   3.447   2.301   2.593
 2396SOL    HW2 7554   3.494   2.335   2.733
 2397SOL     OW 7555   2.083   3.628   2.302
 2397SOL    HW1 7556   2.115   3.679   2.377
 2397SOL    HW2 7557   2.161   3.610   2.250
 2398SOL     OW 7558   3.003   3.206   3.623
 2398SOL    HW1 7559   3.028   3.195   3.714
 2398SOL    HW2 7560   2.909   3.190   3.621
 2399SOL     OW 7561   2.462   3.648   3.349
 2399SOL    HW1 7562   2.374   3.634   3.383
 2399SOL    HW2 7563   2.475   3.743   3.355
 2400SOL     OW 7564   3.478   1.981   3.348
 2400SOL    HW1 7565   3.509   2.061   3.306
 2400SOL    HW2 7566   3.432   2.011   3.426
 2401SOL     OW 7567   3.711   3.604   2.175
 2401SOL    HW1 7568   3.783   3.591   2.237
 2401SOL    HW2 7569   3.715   3.698   2.154
 2402SOL     OW 7570   1.890   3.412   2.004
 2402SOL    HW1 7571   1.808   3.368   1.982
 2402SOL    HW2 7572   1.866   3.474   2.073
 2403SOL     OW 7573   3.482   2.982   2.302
 2403SOL    HW1 7574   3.541   2.931   2.358
 2403SOL    HW2 7575   3.417   3.018   2.363
 2404SOL     OW 7576   1.998   2.591   3.427
 2404SOL    HW1 7577   2.084   2.634   3.429
 2404SOL    HW2 7578   1.936   2.662   3.408
 2405SOL     OW 7579   2.014   2.787   3.174
 2405SOL    HW1 7580   2.091   2.744   3.137
 2405SOL    HW2 7581   1.941   2.756   3.120
 2406SOL     OW 7582   3.354   2.958   2.067
 2406SOL    HW1 7583   3.276   2.951   2.122
 2406SOL    HW2 7584   3.426   2.968   2.129
 2407SOL     OW 7585   2.984   3.682   3.463
 2407SOL    HW1 7586   3.006   3.764   3.419
 2407SOL    HW2 7587   2.952   3.625   3.393
 2408SOL     OW 7588   2.206   2.073   3.688
 2408SOL    HW1 7589   2.240   2.137   3.624
 2408SOL    HW2 7590   2.118   2.104   3.708
 2409SOL     OW 7591   3.486   3.687   2.412
 2409SOL    HW1 7592   3.471   3.630   2.337
 2409SOL    HW2 7593   3.478   3.629   2.488
 2410SOL     OW 7594   3.143   2.219   2.755
 2410SOL    HW1 7595   3.110   2.155   2.692
 2410SOL    HW2 7596   3.161   2.168   2.834
 2411SOL     OW 7597   3.442   3.545   2.179
 2411SOL    HW1 7598   3.537   3.554   2.170
 2411SOL    HW2 7599   3.410   3.535   2.090
 2412SOL     OW 7600   3.318   2.445   3.553
 2412SOL    HW1 7601   3.280   2.417   3.636
 2412SOL    HW2 7602   3.258   2.411   3.487
 2413SOL     OW 7603   2.875   2.592   2.287
 2413SOL    HW1 7604   2.953   2.572   2.338
 2413SOL    HW2 7605   2.808   2.533   2.322
 2414SOL     OW 7606   1.964   3.733   3.443
 2414SOL    HW1 7607   1.965   3.723   3.538
 2414SOL    HW2 7608   1.886   3.686   3.415
 2415SOL     OW 7609   3.573   2.439   3.667
 2415SOL    HW1 7610   3.489   2.457   3.625
 2415SOL    HW2 7611   3.603   2.357   3.626
 2416SOL     OW 7612   2.901   3.337   2.346
 2416SOL    HW1 7613   2.857   3.408   2.299
 2416SOL    HW2 7614   2.856   3.332   2.430
 2417SOL     OW 7615   2.217   3.611   2.733
 2417SOL    HW1 7616   2.214   3.518   2.712
 2417SOL    HW2 7617   2.297   3.621   2.784
 2418SOL     OW 7618   3.628   2.908   2.713
 2418SOL    HW1 7619   3.625   2.986   2.658
 2418SOL    HW2 7620   3.561   2.850   2.677
 2419SOL     OW 7621   2.340   3.141   3.649
 2419SOL    HW1 7622   2.331   3.151   3.554
 2419SOL    HW2 7623   2.251   3.127   3.680
 2420SOL     OW 7624   2.997   3.639   2.076
 2420SOL    HW1 7625   2.921   3.604   2.123
 2420SOL    HW2 7626   3.017   3.573   2.010
 2421SOL     OW 7627   2.000   2.126   3.396
 2421SOL    HW1 7628   2.002   2.203   3.339
 2421SOL    HW2 7629   1.930   2.143   3.459
 2422SOL     OW 7630   3.504   3.271   1.945
 2422SOL    HW1 7631   3.470   3.360   1.944
 2422SOL    HW2 7632   3.432   3.217   1.912
 2423SOL     OW 7633   2.328   3.613   2.162
 2423SOL    HW1 7634   2.379   3.650   2.234
 2423SOL    HW2 7635   2.387   3.549   2.121
 2424SOL     OW 7636   3.341   1.992   2.287
 2424SOL    HW1 7637   3.247   1.981   2.306
 2424SOL    HW2 7638   3.384   1.927   2.342
 2425SOL     OW 7639   2.137   3.622   3.058
 2425SOL    HW1 7640   2.176   3.536   3.072
 2425SOL    HW2 7641   2.097   3.616   2.971
 2426SOL     OW 7642   2.849   3.582   2.788
 2426SOL    HW1 7643   2.913   3.529   2.742
 2426SOL    HW2 7644   2.774   3.523   2.802
 2427SOL     OW 7645   3.365   2.083   3.581
 2427SOL    HW1 7646   3.361   2.108   3.673
 2427SOL    HW2 7647   3.274   2.060   3.558
 2428SOL     OW 7648   2.491   1.980   2.001
 2428SOL    HW1 7649   2.586   1.985   2.015
 2428SOL    HW2 7650   2.481   1.917   1.929
 2429SOL     OW 7651   2.639   2.099   3.684
 2429SOL    HW1 7652   2.718   2.059   3.647
 2429SOL    HW2 7653   2.582   2.115   3.609
 2430SOL     OW 7654   2.730   3.395   3.083
 2430SOL    HW1 7655   2.715   3.392   2.989
 2430SOL    HW2 7656   2.643   3.407   3.121
 2431SOL     OW 7657   2.638   3.411   2.823
 2431SOL    HW1 7658   2.655   3.390   2.731
 2431SOL    HW2 7659   2.551   3.374   2.840
 2432SOL     OW 7660   2.317   1.932   2.286
 2432SOL    HW1 7661   2.238   1.934   2.341
 2432SOL    HW2 7662   2.335   2.024   2.267
 2433SOL     OW 7663   3.284   3.123   1.867
 2433SOL    HW1 7664   3.315   3.061   1.933
 2433SOL    HW2 7665   3.204   3.160   1.905
 2434SOL     OW 7666   2.186   1.885   2.028
 2434SOL    HW1 7667   2.257   1.948   2.014
 2434SOL    HW2 7668   2.217   1.829   2.099
 2435SOL     OW 7669   3.028   3.436   2.648
 2435SOL    HW1 7670   3.065   3.495   2.583
 2435SOL    HW2 7671   3.054   3.349   2.618
 2436SOL     OW 7672   3.096   3.662   2.475
 2436SOL    HW1 7673   3.144   3.726   2.423
 2436SOL    HW2 7674   3.027   3.712   2.517
 2437SOL     OW 7675   1.988   2.365   3.269
 2437SOL    HW1 7676   2.061   2.369   3.208
 2437SOL    HW2 7677   1.992   2.448   3.317
 2438SOL     OW 7678   2.703   2.438   2.436
 2438SOL    HW1 7679   2.615   2.475   2.444
 2438SOL    HW2 7680   2.711   2.380   2.513
 2439SOL     OW 7681   3.370   2.374   2.864
 2439SOL    HW1 7682   3.279   2.352   2.845
 2439SOL    HW2 7683   3.364   2.443   2.931
 2440SOL     OW 7684   3.698   2.708   2.264
 2440SOL    HW1 7685   3.755   2.649   2.313
 2440SOL    HW2 7686   3.611   2.693   2.301
 2441SOL     OW 7687   2.351   3.228   1.988
 2441SOL    HW1 7688   2.402   3.156   2.025
 2441SOL    HW2 7689   2.343   3.207   1.895
 2442SOL     OW 7690   3.592   3.120   2.553
 2442SOL    HW1 7691   3.604   3.211   2.526
 2442SOL    HW2 7692   3.499   3.103   2.537
 2443SOL     OW 7693   2.410   2.180   2.170
 2443SOL    HW1 7694   2.442   2.111   2.112
 2443SOL    HW2 7695   2.374   2.246   2.111
 2444SOL     OW 7696   3.629   3.089   3.429
 2444SOL    HW1 7697   3.706   3.063   3.379
 2444SOL    HW2 7698   3.644   3.182   3.450
 2445SOL     OW 7699   3.520   3.512   3.564
 2445SOL    HW1 7700   3.508   3.565   3.485
 2445SOL    HW2 7701   3.578   3.440   3.536
 2446SOL     OW 7702   3.449   2.901   2.931
 2446SOL    HW1 7703   3.518   2.930   2.872
 2446SOL    HW2 7704   3.389   2.851   2.875
 2447SOL     OW 7705   2.830   1.929   3.270
 2447SOL    HW1 7706   2.859   2.006   3.223
 2447SOL    HW2 7707   2.824   1.957   3.362
 2448SOL     OW 7708   2.805   2.891   3.617
 2448SOL    HW1 7709   2.726   2.935   3.648
 2448SOL    HW2 7710   2.790   2.799   3.635
 2449SOL     OW 7711   2.232   2.657   3.070
 2449SOL    HW1 7712   2.274   2.740   3.048
 2449SOL    HW2 7713   2.285   2.620   3.140
 2450SOL     OW 7714   1.973   3.413   3.213
 2450SOL    HW1 7715   1.950   3.494   3.168
 2450SOL    HW2 7716   2.064   3.396   3.189
 2451SOL     OW 7717   2.574   2.413   2.716
 2451SOL    HW1 7718   2.527   2.460   2.647
 2451SOL    HW2 7719   2.507   2.358   2.757
 2452SOL     OW 7720   3.113   3.194   2.252
 2452SOL    HW1 7721   3.172   3.176   2.326
 2452SOL    HW2 7722   3.040   3.242   2.291
 2453SOL     OW 7723   2.223   3.361   3.102
 2453SOL    HW1 7724   2.225   3.273   3.066
 2453SOL    HW2 7725   2.315   3.382   3.120
 2454SOL     OW 7726   2.290   2.609   3.475
 2454SOL    HW1 7727   2.341   2.646   3.403
 2454SOL    HW2 7728   2.333   2.526   3.495
 2455SOL     OW 7729   2.859   2.000   3.556
 2455SOL    HW1 7730   2.907   2.083   3.558
 2455SOL    HW2 7731   2.927   1.933   3.556
 2456SOL     OW 7732   2.353   1.846   3.638
 2456SOL    HW1 7733   2.303   1.789   3.579
 2456SOL    HW2 7734   2.299   1.925   3.646
 2457SOL     OW 7735   1.884   3.165   3.136
 2457SOL    HW1 7736   1.935   3.106   3.191
 2457SOL    HW2 7737   1.915   3.253   3.159
 2458SOL     OW 7738   3.511   2.190   2.223
 2458SOL    HW1 7739   3.450   2.120   2.248
 2458SOL    HW2 7740   3.541   2.227   2.305
 2459SOL     OW 7741   3.713   3.346   3.459
 2459SOL    HW1 7742   3.726   3.375   3.369
 2459SOL    HW2 7743   3.798   3.358   3.501
 2460SOL     OW 7744   2.211   2.770   3.682
 2460SOL    HW1 7745   2.290   2.786   3.733
 2460SOL    HW2 7746   2.238   2.712   3.611
 2461SOL     OW 7747   3.391   2.171   1.975
 2461SOL    HW1 7748   3.333   2.095   1.985
 2461SOL    HW2 7749   3.437   2.177   2.059
 2462SOL     OW 7750   2.994   2.245   3.562
 2462SOL    HW1 7751   2.962   2.292   3.639
 2462SOL    HW2 7752   3.000   2.312   3.494
 2463SOL     OW 7753   3.104   2.079   3.374
 2463SOL    HW1 7754   3.077   2.134   3.447
 2463SOL    HW2 7755   3.064   2.119   3.297
 2464SOL     OW 7756   1.961   3.632   2.824
 2464SOL    HW1 7757   1.932   3.545   2.797
 2464SOL    HW2 7758   2.047   3.643   2.782
 2465SOL     OW 7759   2.072   2.394   3.610
 2465SOL    HW1 7760   2.144   2.355   3.562
 2465SOL    HW2 7761   2.037   2.462   3.552
 2466SOL     OW 7762   3.494   2.519   3.091
 2466SOL    HW1 7763   3.460   2.439   3.132
 2466SOL    HW2 7764   3.572   2.490   3.044
 2467SOL     OW 7765   2.085   3.399   3.599
 2467SOL    HW1 7766   2.048   3.423   3.684
 2467SOL    HW2 7767   2.108   3.306   3.609
 2468SOL     OW 7768   2.864   3.586   3.229
 2468SOL    HW1 7769   2.820   3.516   3.180
 2468SOL    HW2 7770   2.798   3.654   3.239
 2469SOL     OW 7771   2.305   2.366   1.979
 2469SOL    HW1 7772   2.330   2.452   1.945
 2469SOL    HW2 7773   2.213   2.377   2.005
 2470SOL     OW 7774   1.995   3.003   3.339
 2470SOL    HW1 7775   2.002   2.966   3.427
 2470SOL    HW2 7776   2.010   2.929   3.280
 2471SOL     OW 7777   3.631   3.590   3.021
 2471SOL    HW1 7778   3.700   3.612   2.959
 2471SOL    HW2 7779   3.605   3.501   2.999
 2472SOL     OW 7780   1.844   3.133   2.858
 2472SOL    HW1 7781   1.879   3.146   2.946
 2472SOL    HW2 7782   1.771   3.073   2.871
 2473SOL     OW 7783   2.544   3.578   3.629
 2473SOL    HW1 7784   2.471   3.640   3.632
 2473SOL    HW2 7785   2.561   3.566   3.536
 2474SOL     OW 7786   3.677   2.004   2.423
 2474SOL    HW1 7787   3.705   2.001   2.332
 2474SOL    HW2 7788   3.613   1.934   2.431
 2475SOL     OW 7789   3.278   3.460   2.397
 2475SOL    HW1 7790   3.308   3.472   2.306
 2475SOL    HW2 7791   3.202   3.518   2.405
 2476SOL     OW 7792   1.973   3.687   3.707
 2476SOL    HW1 7793   1.949   3.600   3.739
 2476SOL    HW2 7794   2.029   3.722   3.776
 2477SOL     OW 7795   2.508   3.461   2.001
 2477SOL    HW1 7796   2.523   3.484   1.909
 2477SOL    HW2 7797   2.454   3.382   1.997
 2478SOL     OW 7798   3.566   3.638   3.308
 2478SOL    HW1 7799   3.567   3.611   3.216
 2478SOL    HW2 7800   3.516   3.720   3.309
 2479SOL     OW 7801   3.707   2.020   2.828
 2479SOL    HW1 7802   3.728   1.932   2.795
 2479SOL    HW2 7803   3.616   2.035   2.800
 2480SOL     OW 7804   3.093   3.460   1.883
 2480SOL    HW1 7805   3.085   3.372   1.921
 2480SOL    HW2 7806   3.033   3.460   1.808
 2481SOL     OW 7807   2.748   2.820   2.382
 2481SOL    HW1 7808   2.735   2.884   2.312
 2481SOL    HW2 7809   2.797   2.748   2.341
 2482SOL     OW 7810   3.356   3.527   1.917
 2482SOL    HW1 7811   3.265   3.503   1.899
 2482SOL    HW2 7812   3.397   3.530   1.831
 2483SOL     OW 7813   2.262   3.147   3.391
 2483SOL    HW1 7814   2.327   3.128   3.323
 2483SOL    HW2 7815   2.179   3.118   3.353
 2484SOL     OW 7816   2.487   3.374   2.326
 2484SOL    HW1 7817   2.501   3.298   2.270
 2484SOL    HW2 7818   2.438   3.341   2.401
 2485SOL     OW 7819   3.632   2.215   3.276
 2485SOL    HW1 7820   3.688   2.290   3.256
 2485SOL    HW2 7821   3.650   2.152   3.205
 2486SOL     OW 7822   2.074   3.208   2.059
 2486SOL    HW1 7823   2.027   3.290   2.043
 2486SOL    HW2 7824   2.166   3.230   2.046
 2487SOL     OW 7825   1.984   2.899   3.595
 2487SOL    HW1 7826   1.907   2.872   3.645
 2487SOL    HW2 7827   2.056   2.846   3.632
 2488SOL     OW 7828   1.984   2.183   1.816
 2488SOL    HW1 7829   1.893   2.174   1.786
 2488SOL    HW2 7830   2.015   2.263   1.774
 2489SOL     OW 7831   1.958   1.996   2.145
 2489SOL    HW1 7832   1.991   2.063   2.205
 2489SOL    HW2 7833   2.034   1.968   2.095
 2490SOL     OW 7834   3.054   3.213   1.989
 2490SOL    HW1 7835   2.959   3.220   1.982
 2490SOL    HW2 7836   3.071   3.205   2.082
 2491SOL     OW 7837   2.440   2.684   3.262
 2491SOL    HW1 7838   2.434   2.757   3.200
 2491SOL    HW2 7839   2.500   2.622   3.221
 2492SOL     OW 7840   3.390   3.712   2.920
 2492SOL    HW1 7841   3.406   3.736   2.829
 2492SOL    HW2 7842   3.470   3.669   2.949
 2493SOL     OW 7843   2.627   2.449   3.568
 2493SOL    HW1 7844   2.626   2.364   3.611
 2493SOL    HW2 7845   2.635   2.429   3.475
 2494SOL     OW 7846   3.368   3.128   3.497
 2494SOL    HW1 7847   3.327   3.042   3.488
 2494SOL    HW2 7848   3.457   3.115   3.462
 2495SOL     OW 7849   2.214   3.609   3.464
 2495SOL    HW1 7850   2.133   3.650   3.434
 2495SOL    HW2 7851   2.185   3.525   3.501
 2496SOL     OW 7852   3.557   2.776   3.154
 2496SOL    HW1 7853   3.538   2.685   3.131
 2496SOL    HW2 7854   3.526   2.826   3.079
 2497SOL     OW 7855   2.455   2.547   2.507
 2497SOL    HW1 7856   2.490   2.633   2.532
 2497SOL    HW2 7857   2.370   2.566   2.469
 2498SOL     OW 7858   3.616   2.193   3.547
 2498SOL    HW1 7859   3.621   2.203   3.452
 2498SOL    HW2 7860   3.531   2.151   3.562
 2499SOL     OW 7861   3.669   2.807   3.403
 2499SOL    HW1 7862   3.634   2.895   3.419
 2499SOL    HW2 7863   3.636   2.784   3.316
 2500SOL     OW 7864   2.786   3.271   1.903
 2500SOL    HW1 7865   2.763   3.178   1.904
 2500SOL    HW2 7866   2.714   3.314   1.950
 2501SOL     OW 7867   2.466   3.686   2.864
 2501SOL    HW1 7868   2.466   3.763   2.808
 2501SOL    HW2 7869   2.536   3.631   2.829
 2502SOL     OW 7870   2.752   2.752   2.770
 2502SOL    HW1 7871   2.777   2.660   2.781
 2502SOL    HW2 7872   2.836   2.797   2.758
 2503SOL     OW 7873   3.685   3.433   2.714
 2503SOL    HW1 7874   3.610   3.427   2.655
 2503SOL    HW2 7875   3.659   3.382   2.790
 2504SOL     OW 7876   2.072   3.136   3.698
 2504SOL    HW1 7877   2.043   3.057   3.651
 2504SOL    HW2 7878   2.008   3.146   3.769
 2505SOL     OW 7879   3.688   2.021   3.100
 2505SOL    HW1 7880   3.674   1.927   3.108
 2505SOL    HW2 7881   3.695   2.036   3.005
 2506SOL     OW 7882   3.571   3.331   2.946
 2506SOL    HW1 7883   3.489   3.291   2.917
 2506SOL    HW2 7884   3.614   3.263   2.998
 2507SOL     OW 7885   2.204   2.374   3.111
 2507SOL    HW1 7886   2.299   2.378   3.123
 2507SOL    HW2 7887   2.185   2.448   3.052
 2508SOL     OW 7888   2.648   3.367   2.556
 2508SOL    HW1 7889   2.634   3.415   2.474
 2508SOL    HW2 7890   2.569   3.315   2.568
 2509SOL     OW 7891   3.222   2.072   2.978
 2509SOL    HW1 7892   3.199   1.983   3.003
 2509SOL    HW2 7893   3.201   2.125   3.055
 2510SOL     OW 7894   2.476   3.485   3.132
 2510SOL    HW1 7895   2.472   3.540   3.210
 2510SOL    HW2 7896   2.458   3.544   3.059
 2511SOL     OW 7897   3.238   1.933   1.918
 2511SOL    HW1 7898   3.257   1.854   1.969
 2511SOL    HW2 7899   3.144   1.948   1.931
 2512SOL     OW 7900   3.284   2.322   2.534
 2512SOL    HW1 7901   3.283   2.417   2.543
 2512SOL    HW2 7902   3.225   2.291   2.603
 2513SOL     OW 7903   3.438   2.055   2.785
 2513SOL    HW1 7904   3.372   2.084   2.848
 2513SOL    HW2 7905   3.450   2.131   2.727
 2514SOL     OW 7906   2.760   3.540   2.217
 2514SOL    HW1 7907   2.673   3.510   2.191
 2514SOL    HW2 7908   2.743   3.611   2.279
 2515SOL     OW 7909   2.075   2.494   3.874
 2515SOL    HW1 7910   1.986   2.476   3.904
 2515SOL    HW2 7911   2.073   2.474   3.781
 2516SOL     OW 7912   2.052   2.185   4.726
 2516SOL    HW1 7913   2.094   2.142   4.801
 2516SOL    HW2 7914   1.975   2.131   4.708
 2517SOL     OW 7915   1.847   2.267   4.372
 2517SOL    HW1 7916   1.765   2.289   4.417
 2517SOL    HW2 7917   1.824   2.196   4.313
 2518SOL     OW 7918   2.423   3.153   4.910
 2518SOL    HW1 7919   2.340   3.170   4.866
 2518SOL    HW2 7920   2.446   3.236   4.951
 2519SOL     OW 7921   3.446   3.353   4.426
 2519SOL    HW1 7922   3.395   3.328   4.503
 2519SOL    HW2 7923   3.381   3.380   4.362
 2520SOL     OW 7924   3.000   2.568   4.414
 2520SOL    HW1 7925   3.045   2.651   4.396
 2520SOL    HW2 7926   2.957   2.582   4.498
 2521SOL     OW 7927   3.656   2.458   3.924
 2521SOL    HW1 7928   3.626   2.458   3.833
 2521SOL    HW2 7929   3.611   2.383   3.964
 2522SOL     OW 7930   2.622   3.007   4.805
 2522SOL    HW1 7931   2.544   3.043   4.847
 2522SOL    HW2 7932   2.651   3.077   4.746
 2523SOL     OW 7933   2.553   2.839   4.381
 2523SOL    HW1 7934   2.617   2.844   4.452
 2523SOL    HW2 7935   2.485   2.902   4.406
 2524SOL     OW 7936   2.193   3.254   4.791
 2524SOL    HW1 7937   2.115   3.211   4.757
 2524SOL    HW2 7938   2.223   3.310   4.719
 2525SOL     OW 7939   3.442   2.297   4.483
 2525SOL    HW1 7940   3.380   2.304   4.410
 2525SOL    HW2 7941   3.416   2.365   4.544
 2526SOL     OW 7942   2.081   3.593   4.186
 2526SOL    HW1 7943   2.108   3.665   4.244
 2526SOL    HW2 7944   2.155   3.582   4.126
 2527SOL     OW 7945   2.093   3.322   4.253
 2527SOL    HW1 7946   2.072   3.415   4.256
 2527SOL    HW2 7947   2.045   3.284   4.326
 2528SOL     OW 7948   2.146   2.953   4.602
 2528SOL    HW1 7949   2.151   2.862   4.630
 2528SOL    HW2 7950   2.092   2.996   4.669
 2529SOL     OW 7951   2.486   3.659   5.131
 2529SOL    HW1 7952   2.397   3.645   0.006
 2529SOL    HW2 7953   2.511   3.745   0.003
 2530SOL     OW 7954   2.426   2.845   3.894
 2530SOL    HW1 7955   2.473   2.893   3.825
 2530SOL    HW2 7956   2.467   2.874   3.975
 2531SOL     OW 7957   1.977   2.519   4.293
 2531SOL    HW1 7958   1.943   2.432   4.315
 2531SOL    HW2 7959   1.972   2.569   4.374
 2532SOL     OW 7960   3.711   3.612   4.043
 2532SOL    HW1 7961   3.785   3.594   4.102
 2532SOL    HW2 7962   3.720   3.705   4.022
 2533SOL     OW 7963   1.937   3.440   3.831
 2533SOL    HW1 7964   1.915   3.350   3.852
 2533SOL    HW2 7965   1.904   3.491   3.905
 2534SOL     OW 7966   3.584   2.757   4.380
 2534SOL    HW1 7967   3.666   2.722   4.414
 2534SOL    HW2 7968   3.590   2.744   4.286
 2535SOL     OW 7969   2.477   3.256   4.454
 2535SOL    HW1 7970   2.436   3.170   4.457
 2535SOL    HW2 7971   2.464   3.286   4.364
 2536SOL     OW 7972   2.693   1.876   4.244
 2536SOL    HW1 7973   2.732   1.955   4.209
 2536SOL    HW2 7974   2.599   1.893   4.244
 2537SOL     OW 7975   2.040   2.839   4.996
 2537SOL    HW1 7976   2.122   2.794   4.975
 2537SOL    HW2 7977   1.973   2.791   4.948
 2538SOL     OW 7978   3.301   3.269   4.650
 2538SOL    HW1 7979   3.249   3.286   4.728
 2538SOL    HW2 7980   3.287   3.177   4.630
 2539SOL     OW 7981   3.506   3.676   4.290
 2539SOL    HW1 7982   3.484   3.616   4.219
 2539SOL    HW2 7983   3.512   3.619   4.367
 2540SOL     OW 7984   2.448   2.582   4.011
 2540SOL    HW1 7985   2.439   2.668   3.968
 2540SOL    HW2 7986   2.382   2.583   4.080
 2541SOL     OW 7987   3.140   2.263   4.661
 2541SOL    HW1 7988   3.053   2.225   4.667
 2541SOL    HW2 7989   3.194   2.209   4.720
 2542SOL     OW 7990   3.449   3.532   4.057
 2542SOL    HW1 7991   3.541   3.557   4.048
 2542SOL    HW2 7992   3.415   3.534   3.967
 2543SOL     OW 7993   2.632   2.469   0.037
 2543SOL    HW1 7994   2.562   2.451   0.101
 2543SOL    HW2 7995   2.615   2.407   5.126
 2544SOL     OW 7996   2.860   2.259   4.919
 2544SOL    HW1 7997   2.771   2.276   4.948
 2544SOL    HW2 7998   2.850   2.206   4.840
 2545SOL     OW 7999   2.903   2.563   4.154
 2545SOL    HW1 8000   2.925   2.558   4.247
 2545SOL    HW2 8001   2.817   2.520   4.148
 2546SOL     OW 8002   1.954   2.679   4.512
 2546SOL    HW1 8003   2.039   2.680   4.556
 2546SOL    HW2 8004   1.906   2.752   4.551
 2547SOL     OW 8005   1.995   3.708   0.095
 2547SOL    HW1 8006   1.939   3.630   0.095
 2547SOL    HW2 8007   2.013   3.725   0.003
 2548SOL     OW 8008   2.733   2.233   3.917
 2548SOL    HW1 8009   2.795   2.286   3.868
 2548SOL    HW2 8010   2.688   2.180   3.851
 2549SOL     OW 8011   3.273   3.035   4.320
 2549SOL    HW1 8012   3.363   3.058   4.298
 2549SOL    HW2 8013   3.219   3.090   4.263
 2550SOL     OW 8014   2.416   2.024   4.644
 2550SOL    HW1 8015   2.423   2.058   4.733
 2550SOL    HW2 8016   2.417   2.101   4.588
 2551SOL     OW 8017   2.864   3.321   4.199
 2551SOL    HW1 8018   2.844   3.389   4.135
 2551SOL    HW2 8019   2.825   3.352   4.281
 2552SOL     OW 8020   2.216   3.679   4.602
 2552SOL    HW1 8021   2.256   3.593   4.609
 2552SOL    HW2 8022   2.285   3.740   4.626
 2553SOL     OW 8023   3.666   2.923   4.598
 2553SOL    HW1 8024   3.620   2.896   4.518
 2553SOL    HW2 8025   3.599   2.923   4.666
 2554SOL     OW 8026   2.155   2.813   3.990
 2554SOL    HW1 8027   2.238   2.835   3.947
 2554SOL    HW2 8028   2.131   2.729   3.952
 2555SOL     OW 8029   3.344   2.633   4.433
 2555SOL    HW1 8030   3.345   2.586   4.517
 2555SOL    HW2 8031   3.429   2.677   4.430
 2556SOL     OW 8032   3.015   3.633   3.949
 2556SOL    HW1 8033   2.931   3.603   3.984
 2556SOL    HW2 8034   3.034   3.572   3.878
 2557SOL     OW 8035   2.324   3.603   4.036
 2557SOL    HW1 8036   2.372   3.655   4.101
 2557SOL    HW2 8037   2.392   3.561   3.984
 2558SOL     OW 8038   3.260   1.967   4.187
 2558SOL    HW1 8039   3.263   1.946   4.093
 2558SOL    HW2 8040   3.345   1.938   4.220
 2559SOL     OW 8041   2.100   3.673   4.990
 2559SOL    HW1 8042   2.162   3.610   5.029
 2559SOL    HW2 8043   2.052   3.621   4.926
 2560SOL     OW 8044   2.819   3.555   4.603
 2560SOL    HW1 8045   2.905   3.511   4.602
 2560SOL    HW2 8046   2.770   3.510   4.534
 2561SOL     OW 8047   2.257   2.548   4.209
 2561SOL    HW1 8048   2.270   2.454   4.221
 2561SOL    HW2 8049   2.163   2.560   4.219
 2562SOL     OW 8050   2.477   1.956   3.856
 2562SOL    HW1 8051   2.543   2.007   3.809
 2562SOL    HW2 8052   2.434   1.904   3.789
 2563SOL     OW 8053   2.735   3.348   4.902
 2563SOL    HW1 8054   2.710   3.327   4.812
 2563SOL    HW2 8055   2.793   3.276   4.928
 2564SOL     OW 8056   2.676   3.232   4.656
 2564SOL    HW1 8057   2.762   3.233   4.614
 2564SOL    HW2 8058   2.614   3.247   4.585
 2565SOL     OW 8059   2.790   2.383   4.605
 2565SOL    HW1 8060   2.767   2.369   4.514
 2565SOL    HW2 8061   2.822   2.297   4.635
 2566SOL     OW 8062   2.425   1.927   4.225
 2566SOL    HW1 8063   2.346   1.924   4.279
 2566SOL    HW2 8064   2.413   2.003   4.168
 2567SOL     OW 8065   2.146   1.901   3.902
 2567SOL    HW1 8066   2.195   1.964   3.850
 2567SOL    HW2 8067   2.212   1.848   3.946
 2568SOL     OW 8068   2.809   2.110   4.160
 2568SOL    HW1 8069   2.781   2.147   4.076
 2568SOL    HW2 8070   2.903   2.128   4.164
 2569SOL     OW 8071   3.072   3.452   4.524
 2569SOL    HW1 8072   3.089   3.517   4.456
 2569SOL    HW2 8073   3.154   3.448   4.574
 2570SOL     OW 8074   2.345   3.017   4.429
 2570SOL    HW1 8075   2.281   2.997   4.497
 2570SOL    HW2 8076   2.296   3.010   4.347
 2571SOL     OW 8077   3.115   3.659   4.343
 2571SOL    HW1 8078   3.165   3.724   4.293
 2571SOL    HW2 8079   3.041   3.708   4.378
 2572SOL     OW 8080   2.898   2.398   3.771
 2572SOL    HW1 8081   2.870   2.487   3.748
 2572SOL    HW2 8082   2.957   2.409   3.845
 2573SOL     OW 8083   2.421   2.093   4.915
 2573SOL    HW1 8084   2.453   2.016   4.962
 2573SOL    HW2 8085   2.327   2.094   4.932
 2574SOL     OW 8086   2.737   2.314   4.347
 2574SOL    HW1 8087   2.692   2.367   4.282
 2574SOL    HW2 8088   2.759   2.233   4.301
 2575SOL     OW 8089   2.883   1.922   4.455
 2575SOL    HW1 8090   2.819   1.918   4.383
 2575SOL    HW2 8091   2.859   1.849   4.512
 2576SOL     OW 8092   3.264   2.996   4.600
 2576SOL    HW1 8093   3.212   2.917   4.618
 2576SOL    HW2 8094   3.262   3.004   4.504
 2577SOL     OW 8095   3.320   2.490   4.672
 2577SOL    HW1 8096   3.255   2.421   4.684
 2577SOL    HW2 8097   3.375   2.485   4.750
 2578SOL     OW 8098   3.650   2.640   4.129
 2578SOL    HW1 8099   3.725   2.606   4.179
 2578SOL    HW2 8100   3.649   2.588   4.049
 2579SOL     OW 8101   2.372   3.286   3.883
 2579SOL    HW1 8102   2.296   3.255   3.931
 2579SOL    HW2 8103   2.367   3.241   3.798
 2580SOL     OW 8104   3.536   3.128   4.281
 2580SOL    HW1 8105   3.625   3.103   4.305
 2580SOL    HW2 8106   3.520   3.208   4.330
 2581SOL     OW 8107   3.235   2.394   3.810
 2581SOL    HW1 8108   3.172   2.391   3.882
 2581SOL    HW2 8109   3.285   2.313   3.818
 2582SOL     OW 8110   2.370   2.123   4.045
 2582SOL    HW1 8111   2.408   2.066   3.978
 2582SOL    HW2 8112   2.348   2.204   3.998
 2583SOL     OW 8113   3.634   3.047   0.183
 2583SOL    HW1 8114   3.713   3.029   0.131
 2583SOL    HW2 8115   3.606   3.134   0.155
 2584SOL     OW 8116   2.964   3.109   4.832
 2584SOL    HW1 8117   2.903   3.036   4.836
 2584SOL    HW2 8118   2.957   3.143   4.743
 2585SOL     OW 8119   3.466   2.939   4.781
 2585SOL    HW1 8120   3.458   3.006   4.849
 2585SOL    HW2 8121   3.392   2.955   4.723
 2586SOL     OW 8122   2.581   2.913   4.114
 2586SOL    HW1 8123   2.569   2.881   4.203
 2586SOL    HW2 8124   2.658   2.865   4.082
 2587SOL     OW 8125   2.279   2.692   4.976
 2587SOL    HW1 8126   2.358   2.697   5.030
 2587SOL    HW2 8127   2.244   2.604   4.993
 2588SOL     OW 8128   3.121   2.273   4.991
 2588SOL    HW1 8129   3.139   2.343   5.054
 2588SOL    HW2 8130   3.030   2.285   4.966
 2589SOL     OW 8131   1.949   3.401   5.032
 2589SOL    HW1 8132   1.918   3.432   5.117
 2589SOL    HW2 8133   2.044   3.398   5.041
 2590SOL     OW 8134   2.182   2.994   4.206
 2590SOL    HW1 8135   2.184   3.065   4.143
 2590SOL    HW2 8136   2.174   2.914   4.153
 2591SOL     OW 8137   2.417   2.353   4.582
 2591SOL    HW1 8138   2.423   2.412   4.507
 2591SOL    HW2 8139   2.481   2.387   4.645
 2592SOL     OW 8140   3.120   3.217   4.166
 2592SOL    HW1 8141   3.171   3.295   4.190
 2592SOL    HW2 8142   3.030   3.240   4.187
 2593SOL     OW 8143   3.158   3.299   4.883
 2593SOL    HW1 8144   3.199   3.275   4.966
 2593SOL    HW2 8145   3.086   3.237   4.872
 2594SOL     OW 8146   3.436   2.472   4.216
 2594SOL    HW1 8147   3.379   2.518   4.278
 2594SOL    HW2 8148   3.495   2.539   4.182
 2595SOL     OW 8149   2.220   3.382   5.027
 2595SOL    HW1 8150   2.203   3.333   4.947
 2595SOL    HW2 8151   2.314   3.401   5.024
 2596SOL     OW 8152   2.458   2.735   4.766
 2596SOL    HW1 8153   2.489   2.825   4.776
 2596SOL    HW2 8154   2.392   2.724   4.835
 2597SOL     OW 8155   3.158   2.739   4.704
 2597SOL    HW1 8156   3.071   2.702   4.692
 2597SOL    HW2 8157   3.217   2.664   4.694
 2598SOL     OW 8158   3.047   2.390   4.003
 2598SOL    HW1 8159   3.058   2.314   4.060
 2598SOL    HW2 8160   3.004   2.455   4.058
 2599SOL     OW 8161   2.151   2.080   4.964
 2599SOL    HW1 8162   2.107   2.117   5.040
 2599SOL    HW2 8163   2.134   1.986   4.969
 2600SOL     OW 8164   1.863   3.146   5.007
 2600SOL    HW1 8165   1.920   3.103   5.071
 2600SOL    HW2 8166   1.890   3.238   5.009
 2601SOL     OW 8167   2.578   2.480   4.768
 2601SOL    HW1 8168   2.654   2.473   4.711
 2601SOL    HW2 8169   2.547   2.570   4.757
 2602SOL     OW 8170   2.182   1.921   4.357
 2602SOL    HW1 8171   2.148   2.008   4.375
 2602SOL    HW2 8172   2.188   1.879   4.443
 2603SOL     OW 8173   3.503   2.258   4.058
 2603SOL    HW1 8174   3.539   2.194   4.119
 2603SOL    HW2 8175   3.468   2.327   4.115
 2604SOL     OW 8176   2.900   2.620   4.683
 2604SOL    HW1 8177   2.890   2.624   4.779
 2604SOL    HW2 8178   2.866   2.533   4.660
 2605SOL     OW 8179   3.357   2.152   3.848
 2605SOL    HW1 8180   3.319   2.071   3.881
 2605SOL    HW2 8181   3.413   2.183   3.920
 2606SOL     OW 8182   3.158   2.653   3.762
 2606SOL    HW1 8183   3.191   2.567   3.787
 2606SOL    HW2 8184   3.159   2.653   3.667
 2607SOL     OW 8185   2.936   3.215   4.581
 2607SOL    HW1 8186   2.949   3.142   4.521
 2607SOL    HW2 8187   2.989   3.286   4.544
 2608SOL     OW 8188   2.190   2.681   4.654
 2608SOL    HW1 8189   2.284   2.694   4.646
 2608SOL    HW2 8190   2.181   2.590   4.684
 2609SOL     OW 8191   2.197   2.412   4.725
 2609SOL    HW1 8192   2.141   2.335   4.713
 2609SOL    HW2 8193   2.274   2.394   4.672
 2610SOL     OW 8194   3.026   2.123   0.049
 2610SOL    HW1 8195   3.107   2.140   0.099
 2610SOL    HW2 8196   3.043   2.161   5.123
 2611SOL     OW 8197   1.891   3.164   3.905
 2611SOL    HW1 8198   1.802   3.190   3.881
 2611SOL    HW2 8199   1.881   3.078   3.946
 2612SOL     OW 8200   1.952   3.639   4.675
 2612SOL    HW1 8201   1.922   3.563   4.626
 2612SOL    HW2 8202   2.043   3.651   4.647
 2613SOL     OW 8203   2.344   3.432   4.624
 2613SOL    HW1 8204   2.416   3.491   4.647
 2613SOL    HW2 8205   2.383   3.368   4.564
 2614SOL     OW 8206   2.851   2.619   4.949
 2614SOL    HW1 8207   2.894   2.569   5.018
 2614SOL    HW2 8208   2.760   2.625   4.977
 2615SOL     OW 8209   1.897   2.376   4.896
 2615SOL    HW1 8210   1.932   2.329   4.820
 2615SOL    HW2 8211   1.975   2.412   4.939
 2616SOL     OW 8212   2.666   2.435   4.104
 2616SOL    HW1 8213   2.673   2.364   4.041
 2616SOL    HW2 8214   2.590   2.486   4.074
 2617SOL     OW 8215   3.495   2.477   4.891
 2617SOL    HW1 8216   3.464   2.424   4.965
 2617SOL    HW2 8217   3.586   2.451   4.879
 2618SOL     OW 8218   2.587   2.307   4.979
 2618SOL    HW1 8219   2.529   2.235   4.954
 2618SOL    HW2 8220   2.578   2.370   4.908
 2619SOL     OW 8221   2.825   3.494   5.118
 2619SOL    HW1 8222   2.794   3.460   5.034
 2619SOL    HW2 8223   2.796   3.585   5.120
 2620SOL     OW 8224   2.313   2.357   3.920
 2620SOL    HW1 8225   2.371   2.430   3.941
 2620SOL    HW2 8226   2.227   2.397   3.908
 2621SOL     OW 8227   2.011   3.001   0.047
 2621SOL    HW1 8228   2.069   2.960   0.112
 2621SOL    HW2 8229   2.020   2.947   5.129
 2622SOL     OW 8230   3.146   2.856   4.957
 2622SOL    HW1 8231   3.155   2.815   4.871
 2622SOL    HW2 8232   3.118   2.945   4.938
 2623SOL     OW 8233   3.238   2.761   4.017
 2623SOL    HW1 8234   3.168   2.736   4.078
 2623SOL    HW2 8235   3.209   2.726   3.933
 2624SOL     OW 8236   3.599   3.603   4.846
 2624SOL    HW1 8237   3.678   3.616   4.792
 2624SOL    HW2 8238   3.586   3.508   4.846
 2625SOL     OW 8239   3.120   3.578   4.840
 2625SOL    HW1 8240   3.201   3.607   4.799
 2625SOL    HW2 8241   3.133   3.484   4.856
 2626SOL     OW 8242   1.961   3.095   4.747
 2626SOL    HW1 8243   1.922   3.106   4.833
 2626SOL    HW2 8244   1.899   3.040   4.699
 2627SOL     OW 8245   3.622   2.062   4.215
 2627SOL    HW1 8246   3.675   2.037   4.139
 2627SOL    HW2 8247   3.582   1.980   4.243
 2628SOL     OW 8248   3.263   3.442   4.240
 2628SOL    HW1 8249   3.317   3.474   4.168
 2628SOL    HW2 8250   3.207   3.516   4.263
 2629SOL     OW 8251   3.141   2.799   4.369
 2629SOL    HW1 8252   3.213   2.739   4.388
 2629SOL    HW2 8253   3.184   2.878   4.335
 2630SOL     OW 8254   2.545   3.492   3.887
 2630SOL    HW1 8255   2.547   3.519   3.795
 2630SOL    HW2 8256   2.488   3.415   3.887
 2631SOL     OW 8257   3.705   2.024   4.692
 2631SOL    HW1 8258   3.735   1.935   4.675
 2631SOL    HW2 8259   3.618   2.028   4.653
 2632SOL     OW 8260   2.096   2.167   4.438
 2632SOL    HW1 8261   2.013   2.205   4.411
 2632SOL    HW2 8262   2.097   2.177   4.533
 2633SOL     OW 8263   3.107   3.451   3.761
 2633SOL    HW1 8264   3.083   3.372   3.808
 2633SOL    HW2 8265   3.076   3.437   3.671
 2634SOL     OW 8266   2.666   2.940   5.090
 2634SOL    HW1 8267   2.652   2.971   5.000
 2634SOL    HW2 8268   2.693   3.019   5.138
 2635SOL     OW 8269   2.799   2.784   4.021
 2635SOL    HW1 8270   2.864   2.816   3.959
 2635SOL    HW2 8271   2.841   2.711   4.065
 2636SOL     OW 8272   3.366   3.541   3.793
 2636SOL    HW1 8273   3.279   3.506   3.776
 2636SOL    HW2 8274   3.412   3.534   3.709
 2637SOL     OW 8275   3.460   3.135   4.973
 2637SOL    HW1 8276   3.551   3.134   5.002
 2637SOL    HW2 8277   3.409   3.120   5.052
 2638SOL     OW 8278   2.941   2.978   4.453
 2638SOL    HW1 8279   2.867   2.928   4.487
 2638SOL    HW2 8280   2.999   2.911   4.416
 2639SOL     OW 8281   2.894   2.115   4.670
 2639SOL    HW1 8282   2.891   2.077   4.582
 2639SOL    HW2 8283   2.898   2.039   4.728
 2640SOL     OW 8284   2.466   3.346   4.200
 2640SOL    HW1 8285   2.521   3.293   4.142
 2640SOL    HW2 8286   2.386   3.361   4.150
 2641SOL     OW 8287   3.582   2.249   5.066
 2641SOL    HW1 8288   3.649   2.292   5.014
 2641SOL    HW2 8289   3.577   2.160   5.031
 2642SOL     OW 8290   2.150   3.202   4.022
 2642SOL    HW1 8291   2.065   3.194   3.978
 2642SOL    HW2 8292   2.130   3.251   4.102
 2643SOL     OW 8293   2.555   2.039   0.072
 2643SOL    HW1 8294   2.645   2.008   0.086
 2643SOL    HW2 8295   2.564   2.133   0.057
 2644SOL     OW 8296   1.948   2.180   3.736
 2644SOL    HW1 8297   1.869   2.174   3.682
 2644SOL    HW2 8298   1.989   2.263   3.710
 2645SOL     OW 8299   1.909   2.010   3.983
 2645SOL    HW1 8300   1.898   2.077   3.916
 2645SOL    HW2 8301   1.998   1.977   3.968
 2646SOL     OW 8302   3.027   3.224   3.896
 2646SOL    HW1 8303   2.935   3.198   3.902
 2646SOL    HW2 8304   3.063   3.205   3.982
 2647SOL     OW 8305   2.522   2.705   5.099
 2647SOL    HW1 8306   2.581   2.781   5.100
 2647SOL    HW2 8307   2.572   2.636   5.143
 2648SOL     OW 8308   3.356   3.657   4.722
 2648SOL    HW1 8309   3.373   3.735   4.670
 2648SOL    HW2 8310   3.439   3.637   4.765
 2649SOL     OW 8311   2.253   3.605   0.088
 2649SOL    HW1 8312   2.170   3.643   0.117
 2649SOL    HW2 8313   2.253   3.517   0.124
 2650SOL     OW 8314   3.586   2.744   4.946
 2650SOL    HW1 8315   3.544   2.660   4.924
 2650SOL    HW2 8316   3.543   2.808   4.889
 2651SOL     OW 8317   3.079   2.181   4.184
 2651SOL    HW1 8318   3.140   2.107   4.182
 2651SOL    HW2 8319   3.108   2.233   4.259
 2652SOL     OW 8320   2.436   2.583   4.419
 2652SOL    HW1 8321   2.482   2.666   4.402
 2652SOL    HW2 8322   2.375   2.575   4.347
 2653SOL     OW 8323   3.647   2.197   0.164
 2653SOL    HW1 8324   3.607   2.215   0.079
 2653SOL    HW2 8325   3.577   2.212   0.227
 2654SOL     OW 8326   3.613   2.746   0.062
 2654SOL    HW1 8327   3.570   2.824   0.096
 2654SOL    HW2 8328   3.604   2.754   5.127
 2655SOL     OW 8329   2.727   3.229   3.821
 2655SOL    HW1 8330   2.693   3.214   3.909
 2655SOL    HW2 8331   2.705   3.321   3.803
 2656SOL     OW 8332   2.533   3.625   4.655
 2656SOL    HW1 8333   2.512   3.718   4.646
 2656SOL    HW2 8334   2.629   3.622   4.655
 2657SOL     OW 8335   2.741   2.843   4.595
 2657SOL    HW1 8336   2.786   2.764   4.626
 2657SOL    HW2 8337   2.698   2.878   4.673
 2658SOL     OW 8338   2.982   2.859   3.831
 2658SOL    HW1 8339   2.930   2.880   3.753
 2658SOL    HW2 8340   3.039   2.788   3.804
 2659SOL     OW 8341   3.683   3.415   4.565
 2659SOL    HW1 8342   3.612   3.394   4.504
 2659SOL    HW2 8343   3.655   3.377   4.648
 2660SOL     OW 8344   1.988   3.086   4.394
 2660SOL    HW1 8345   2.022   3.043   4.472
 2660SOL    HW2 8346   2.043   3.054   4.323
 2661SOL     OW 8347   3.602   2.004   4.947
 2661SOL    HW1 8348   3.594   1.909   4.944
 2661SOL    HW2 8349   3.643   2.027   4.864
 2662SOL     OW 8350   2.282   2.286   4.258
 2662SOL    HW1 8351   2.309   2.222   4.192
 2662SOL    HW2 8352   2.225   2.236   4.318
 2663SOL     OW 8353   3.532   3.338   4.791
 2663SOL    HW1 8354   3.454   3.326   4.736
 2663SOL    HW2 8355   3.523   3.272   4.860
 2664SOL     OW 8356   2.163   2.437   4.992
 2664SOL    HW1 8357   2.203   2.357   5.029
 2664SOL    HW2 8358   2.183   2.433   4.899
 2665SOL     OW 8359   2.694   3.458   4.381
 2665SOL    HW1 8360   2.677   3.537   4.329
 2665SOL    HW2 8361   2.613   3.408   4.376
 2666SOL     OW 8362   3.292   2.124   4.844
 2666SOL    HW1 8363   3.323   2.051   4.898
 2666SOL    HW2 8364   3.237   2.175   4.903
 2667SOL     OW 8365   2.899   1.872   4.800
 2667SOL    HW1 8366   2.857   1.806   4.744
 2667SOL    HW2 8367   2.978   1.830   4.832
 2668SOL     OW 8368   2.648   3.177   4.075
 2668SOL    HW1 8369   2.621   3.086   4.088
 2668SOL    HW2 8370   2.724   3.189   4.131
 2669SOL     OW 8371   2.488   3.416   5.002
 2669SOL    HW1 8372   2.495   3.505   5.035
 2669SOL    HW2 8373   2.574   3.397   4.965
 2670SOL     OW 8374   3.251   1.905   3.919
 2670SOL    HW1 8375   3.293   1.839   3.864
 2670SOL    HW2 8376   3.162   1.874   3.932
 2671SOL     OW 8377   3.158   2.337   4.397
 2671SOL    HW1 8378   3.106   2.417   4.394
 2671SOL    HW2 8379   3.151   2.306   4.487
 2672SOL     OW 8380   3.442   2.052   4.623
 2672SOL    HW1 8381   3.389   2.084   4.696
 2672SOL    HW2 8382   3.441   2.124   4.560
 2673SOL     OW 8383   1.895   2.910   4.035
 2673SOL    HW1 8384   1.988   2.896   4.014
 2673SOL    HW2 8385   1.861   2.822   4.053
 2674SOL     OW 8386   2.768   3.536   4.050
 2674SOL    HW1 8387   2.689   3.520   3.997
 2674SOL    HW2 8388   2.742   3.604   4.111
 2675SOL     OW 8389   2.092   4.309   0.111
 2675SOL    HW1 8390   2.006   4.335   0.146
 2675SOL    HW2 8391   2.096   4.350   0.025
 2676SOL     OW 8392   2.079   4.015   0.993
 2676SOL    HW1 8393   2.110   3.977   1.076
 2676SOL    HW2 8394   1.993   3.975   0.979
 2677SOL     OW 8395   1.844   4.130   0.655
 2677SOL    HW1 8396   1.765   4.156   0.702
 2677SOL    HW2 8397   1.817   4.054   0.604
 2678SOL     OW 8398   2.429   5.033   1.219
 2678SOL    HW1 8399   2.367   5.063   1.153
 2678SOL    HW2 8400   2.378   5.030   1.300
 2679SOL     OW 8401   3.433   0.059   0.688
 2679SOL    HW1 8402   3.458   0.105   0.768
 2679SOL    HW2 8403   3.337   0.068   0.684
 2680SOL     OW 8404   2.997   4.431   0.691
 2680SOL    HW1 8405   3.039   4.517   0.683
 2680SOL    HW2 8406   2.947   4.436   0.772
 2681SOL     OW 8407   3.695   4.383   0.168
 2681SOL    HW1 8408   3.668   4.462   0.122
 2681SOL    HW2 8409   3.625   4.320   0.151
 2682SOL     OW 8410   2.548   4.853   1.031
 2682SOL    HW1 8411   2.517   4.908   1.103
 2682SOL    HW2 8412   2.517   4.898   0.952
 2683SOL     OW 8413   2.750   4.459   1.842
 2683SOL    HW1 8414   2.741   4.523   1.913
 2683SOL    HW2 8415   2.766   4.513   1.764
 2684SOL     OW 8416   2.558   4.688   0.654
 2684SOL    HW1 8417   2.627   4.695   0.720
 2684SOL    HW2 8418   2.487   4.741   0.689
 2685SOL     OW 8419   2.558   4.891   1.830
 2685SOL    HW1 8420   2.576   4.953   1.900
 2685SOL    HW2 8421   2.542   4.945   1.753
 2686SOL     OW 8422   2.231   5.123   1.051
 2686SOL    HW1 8423   2.150   5.092   1.010
 2686SOL    HW2 8424   2.266   0.049   0.990
 2687SOL     OW 8425   2.319   4.089   1.454
 2687SOL    HW1 8426   2.395   4.033   1.469
 2687SOL    HW2 8427   2.244   4.037   1.483
 2688SOL     OW 8428   3.439   4.158   0.757
 2688SOL    HW1 8429   3.369   4.166   0.691
 2688SOL    HW2 8430   3.419   4.226   0.821
 2689SOL     OW 8431   2.125   4.828   0.894
 2689SOL    HW1 8432   2.125   4.737   0.925
 2689SOL    HW2 8433   2.068   4.874   0.955
 2690SOL     OW 8434   2.408   4.679   0.202
 2690SOL    HW1 8435   2.453   4.664   0.118
 2690SOL    HW2 8436   2.473   4.724   0.256
 2691SOL     OW 8437   3.449   3.866   1.456
 2691SOL    HW1 8438   3.487   3.947   1.422
 2691SOL    HW2 8439   3.411   3.891   1.540
 2692SOL     OW 8440   1.980   4.376   0.582
 2692SOL    HW1 8441   1.942   4.291   0.606
 2692SOL    HW2 8442   1.967   4.430   0.660
 2693SOL     OW 8443   3.553   4.626   0.651
 2693SOL    HW1 8444   3.645   4.600   0.653
 2693SOL    HW2 8445   3.546   4.683   0.574
 2694SOL     OW 8446   3.515   4.825   0.450
 2694SOL    HW1 8447   3.591   4.819   0.393
 2694SOL    HW2 8448   3.545   4.880   0.523
 2695SOL     OW 8449   1.994   4.473   1.579
 2695SOL    HW1 8450   2.080   4.514   1.585
 2695SOL    HW2 8451   1.933   4.547   1.566
 2696SOL     OW 8452   3.144   4.931   1.430
 2696SOL    HW1 8453   3.184   4.876   1.363
 2696SOL    HW2 8454   3.208   4.934   1.501
 2697SOL     OW 8455   2.691   3.744   0.525
 2697SOL    HW1 8456   2.731   3.827   0.500
 2697SOL    HW2 8457   2.597   3.761   0.523
 2698SOL     OW 8458   2.049   4.668   1.296
 2698SOL    HW1 8459   2.136   4.632   1.277
 2698SOL    HW2 8460   1.992   4.626   1.232
 2699SOL     OW 8461   3.320   4.786   0.251
 2699SOL    HW1 8462   3.267   4.712   0.281
 2699SOL    HW2 8463   3.392   4.791   0.315
 2700SOL     OW 8464   2.221   3.980   1.869
 2700SOL    HW1 8465   2.257   4.057   1.912
 2700SOL    HW2 8466   2.127   3.995   1.866
 2701SOL     OW 8467   3.316   5.093   0.962
 2701SOL    HW1 8468   3.245   0.004   0.919
 2701SOL    HW2 8469   3.306   5.003   0.929
 2702SOL     OW 8470   2.451   4.424   0.306
 2702SOL    HW1 8471   2.446   4.512   0.268
 2702SOL    HW2 8472   2.385   4.423   0.375
 2703SOL     OW 8473   3.142   4.116   0.938
 2703SOL    HW1 8474   3.053   4.080   0.944
 2703SOL    HW2 8475   3.195   4.058   0.994
 2704SOL     OW 8476   2.655   4.328   1.430
 2704SOL    HW1 8477   2.632   4.300   1.518
 2704SOL    HW2 8478   2.631   4.255   1.374
 2705SOL     OW 8479   3.257   4.199   1.675
 2705SOL    HW1 8480   3.262   4.241   1.760
 2705SOL    HW2 8481   3.301   4.114   1.687
 2706SOL     OW 8482   2.804   4.603   1.608
 2706SOL    HW1 8483   2.863   4.541   1.564
 2706SOL    HW2 8484   2.757   4.645   1.536
 2707SOL     OW 8485   2.873   4.123   1.201
 2707SOL    HW1 8486   2.781   4.133   1.225
 2707SOL    HW2 8487   2.871   4.074   1.118
 2708SOL     OW 8488   2.931   4.425   0.424
 2708SOL    HW1 8489   2.951   4.424   0.517
 2708SOL    HW2 8490   2.844   4.386   0.418
 2709SOL     OW 8491   1.941   4.563   0.782
 2709SOL    HW1 8492   2.024   4.555   0.829
 2709SOL    HW2 8493   1.894   4.632   0.829
 2710SOL     OW 8494   2.778   4.083   0.213
 2710SOL    HW1 8495   2.861   4.122   0.187
 2710SOL    HW2 8496   2.782   3.994   0.178
 2711SOL     OW 8497   3.550   4.285   1.840
 2711SOL    HW1 8498   3.530   4.362   1.786
 2711SOL    HW2 8499   3.573   4.217   1.777
 2712SOL     OW 8500   3.274   4.876   0.583
 2712SOL    HW1 8501   3.351   4.854   0.532
 2712SOL    HW2 8502   3.241   4.957   0.543
 2713SOL     OW 8503   2.412   3.885   0.921
 2713SOL    HW1 8504   2.418   3.909   1.014
 2713SOL    HW2 8505   2.406   3.968   0.875
 2714SOL     OW 8506   3.664   4.773   0.900
 2714SOL    HW1 8507   3.618   4.793   0.819
 2714SOL    HW2 8508   3.597   4.774   0.968
 2715SOL     OW 8509   2.149   4.707   0.265
 2715SOL    HW1 8510   2.240   4.704   0.236
 2715SOL    HW2 8511   2.126   4.615   0.281
 2716SOL     OW 8512   3.333   4.484   0.708
 2716SOL    HW1 8513   3.340   4.440   0.793
 2716SOL    HW2 8514   3.414   4.534   0.701
 2717SOL     OW 8515   2.069   3.969   1.502
 2717SOL    HW1 8516   2.001   4.033   1.525
 2717SOL    HW2 8517   2.039   3.887   1.542
 2718SOL     OW 8518   3.512   0.011   0.101
 2718SOL    HW1 8519   3.531   0.105   0.092
 2718SOL    HW2 8520   3.416   0.007   0.109
 2719SOL     OW 8521   3.258   3.832   0.470
 2719SOL    HW1 8522   3.261   3.803   0.379
 2719SOL    HW2 8523   3.347   3.818   0.502
 2720SOL     OW 8524   2.244   4.402   0.483
 2720SOL    HW1 8525   2.260   4.308   0.490
 2720SOL    HW2 8526   2.153   4.413   0.512
 2721SOL     OW 8527   3.359   3.939   1.716
 2721SOL    HW1 8528   3.373   3.957   1.809
 2721SOL    HW2 8529   3.293   3.870   1.714
 2722SOL     OW 8530   2.622   3.996   1.751
 2722SOL    HW1 8531   2.707   3.953   1.749
 2722SOL    HW2 8532   2.575   3.953   1.823
 2723SOL     OW 8533   3.189   4.315   1.438
 2723SOL    HW1 8534   3.223   4.283   1.521
 2723SOL    HW2 8535   3.230   4.401   1.426
 2724SOL     OW 8536   2.794   4.242   0.893
 2724SOL    HW1 8537   2.769   4.230   0.801
 2724SOL    HW2 8538   2.821   4.155   0.921
 2725SOL     OW 8539   2.422   3.792   0.491
 2725SOL    HW1 8540   2.346   3.797   0.549
 2725SOL    HW2 8541   2.406   3.860   0.425
 2726SOL     OW 8542   3.266   4.911   0.019
 2726SOL    HW1 8543   3.287   4.863   0.099
 2726SOL    HW2 8544   3.229   4.845   5.120
 2727SOL     OW 8545   2.818   3.978   0.464
 2727SOL    HW1 8546   2.792   4.018   0.381
 2727SOL    HW2 8547   2.912   3.994   0.470
 2728SOL     OW 8548   2.935   4.420   1.451
 2728SOL    HW1 8549   2.872   4.348   1.456
 2728SOL    HW2 8550   3.020   4.376   1.448
 2729SOL     OW 8551   3.156   0.135   0.738
 2729SOL    HW1 8552   3.146   0.228   0.719
 2729SOL    HW2 8553   3.067   0.100   0.734
 2730SOL     OW 8554   2.345   4.834   0.735
 2730SOL    HW1 8555   2.276   4.836   0.801
 2730SOL    HW2 8556   2.300   4.845   0.651
 2731SOL     OW 8557   2.894   4.341   0.018
 2731SOL    HW1 8558   2.801   4.333   0.039
 2731SOL    HW2 8559   2.939   4.309   0.096
 2732SOL     OW 8560   1.963   4.277   1.390
 2732SOL    HW1 8561   2.055   4.275   1.365
 2732SOL    HW2 8562   1.958   4.346   1.457
 2733SOL     OW 8563   2.420   3.937   1.191
 2733SOL    HW1 8564   2.455   3.870   1.250
 2733SOL    HW2 8565   2.327   3.940   1.211
 2734SOL     OW 8566   2.735   4.182   0.637
 2734SOL    HW1 8567   2.700   4.238   0.567
 2734SOL    HW2 8568   2.759   4.101   0.592
 2735SOL     OW 8569   2.882   3.777   0.740
 2735SOL    HW1 8570   2.818   3.771   0.669
 2735SOL    HW2 8571   2.857   3.707   0.800
 2736SOL     OW 8572   3.300   4.835   0.869
 2736SOL    HW1 8573   3.239   4.762   0.885
 2736SOL    HW2 8574   3.300   4.846   0.774
 2737SOL     OW 8575   3.322   4.335   0.947
 2737SOL    HW1 8576   3.257   4.265   0.959
 2737SOL    HW2 8577   3.378   4.329   1.024
 2738SOL     OW 8578   3.709   4.524   0.400
 2738SOL    HW1 8579   3.758   4.470   0.462
 2738SOL    HW2 8580   3.704   4.470   0.321
 2739SOL     OW 8581   3.596   4.965   0.662
 2739SOL    HW1 8582   3.688   4.989   0.673
 2739SOL    HW2 8583   3.548   5.046   0.683
 2740SOL     OW 8584   3.215   4.281   0.054
 2740SOL    HW1 8585   3.150   4.279   0.124
 2740SOL    HW2 8586   3.268   4.203   0.068
 2741SOL     OW 8587   2.377   3.973   0.290
 2741SOL    HW1 8588   2.423   3.926   0.220
 2741SOL    HW2 8589   2.357   4.058   0.253
 2742SOL     OW 8590   3.620   4.928   1.578
 2742SOL    HW1 8591   3.675   4.884   1.643
 2742SOL    HW2 8592   3.660   5.015   1.568
 2743SOL     OW 8593   2.917   5.024   1.298
 2743SOL    HW1 8594   2.840   5.008   1.353
 2743SOL    HW2 8595   2.991   4.999   1.354
 2744SOL     OW 8596   3.018   4.901   1.072
 2744SOL    HW1 8597   2.974   4.954   1.137
 2744SOL    HW2 8598   2.977   4.925   0.989
 2745SOL     OW 8599   3.472   4.808   1.093
 2745SOL    HW1 8600   3.449   4.864   1.167
 2745SOL    HW2 8601   3.403   4.822   1.029
 2746SOL     OW 8602   2.779   3.803   1.381
 2746SOL    HW1 8603   2.801   3.786   1.290
 2746SOL    HW2 8604   2.856   3.847   1.417
 2747SOL     OW 8605   2.821   4.818   1.774
 2747SOL    HW1 8606   2.728   4.834   1.789
 2747SOL    HW2 8607   2.823   4.748   1.709
 2748SOL     OW 8608   2.585   4.774   0.390
 2748SOL    HW1 8609   2.570   4.748   0.481
 2748SOL    HW2 8610   2.664   4.726   0.364
 2749SOL     OW 8611   2.290   4.543   1.258
 2749SOL    HW1 8612   2.357   4.554   1.326
 2749SOL    HW2 8613   2.261   4.452   1.268
 2750SOL     OW 8614   3.130   4.099   1.285
 2750SOL    HW1 8615   3.155   4.177   1.334
 2750SOL    HW2 8616   3.041   4.117   1.255
 2751SOL     OW 8617   2.200   4.868   0.495
 2751SOL    HW1 8618   2.257   4.933   0.456
 2751SOL    HW2 8619   2.181   4.806   0.424
 2752SOL     OW 8620   2.395   4.226   0.862
 2752SOL    HW1 8621   2.407   4.283   0.786
 2752SOL    HW2 8622   2.461   4.254   0.925
 2753SOL     OW 8623   3.439   4.342   0.483
 2753SOL    HW1 8624   3.382   4.380   0.549
 2753SOL    HW2 8625   3.496   4.415   0.456
 2754SOL     OW 8626   2.299   4.470   1.628
 2754SOL    HW1 8627   2.356   4.509   1.562
 2754SOL    HW2 8628   2.346   4.392   1.658
 2755SOL     OW 8629   3.496   4.508   1.695
 2755SOL    HW1 8630   3.408   4.545   1.686
 2755SOL    HW2 8631   3.546   4.547   1.623
 2756SOL     OW 8632   2.861   3.871   1.750
 2756SOL    HW1 8633   2.919   3.945   1.731
 2756SOL    HW2 8634   2.917   3.794   1.739
 2757SOL     OW 8635   2.365   3.766   1.761
 2757SOL    HW1 8636   2.312   3.718   1.697
 2757SOL    HW2 8637   2.313   3.843   1.783
 2758SOL     OW 8638   2.446   4.592   1.035
 2758SOL    HW1 8639   2.478   4.682   1.036
 2758SOL    HW2 8640   2.392   4.585   1.114
 2759SOL     OW 8641   3.176   4.573   0.991
 2759SOL    HW1 8642   3.085   4.550   0.975
 2759SOL    HW2 8643   3.224   4.492   0.974
 2760SOL     OW 8644   3.025   4.238   0.251
 2760SOL    HW1 8645   3.057   4.167   0.307
 2760SOL    HW2 8646   2.999   4.306   0.313
 2761SOL     OW 8647   2.150   3.912   1.240
 2761SOL    HW1 8648   2.116   3.939   1.325
 2761SOL    HW2 8649   2.135   3.818   1.236
 2762SOL     OW 8650   1.927   5.042   1.291
 2762SOL    HW1 8651   1.972   4.987   1.355
 2762SOL    HW2 8652   1.898   5.118   1.341
 2763SOL     OW 8653   2.569   4.340   1.038
 2763SOL    HW1 8654   2.648   4.335   0.984
 2763SOL    HW2 8655   2.539   4.430   1.028
 2764SOL     OW 8656   3.607   4.701   1.864
 2764SOL    HW1 8657   3.572   4.624   1.819
 2764SOL    HW2 8658   3.549   4.714   1.939
 2765SOL     OW 8659   2.190   3.791   0.638
 2765SOL    HW1 8660   2.154   3.878   0.656
 2765SOL    HW2 8661   2.194   3.748   0.723
 2766SOL     OW 8662   3.455   4.097   0.363
 2766SOL    HW1 8663   3.489   4.040   0.432
 2766SOL    HW2 8664   3.445   4.182   0.405
 2767SOL     OW 8665   2.898   4.483   0.964
 2767SOL    HW1 8666   2.876   4.498   1.056
 2767SOL    HW2 8667   2.867   4.395   0.946
 2768SOL     OW 8668   3.780   0.021   1.577
 2768SOL    HW1 8669   3.819   0.106   1.554
 2768SOL    HW2 8670   3.829   5.131   1.655
 2769SOL     OW 8671   2.197   4.662   1.798
 2769SOL    HW1 8672   2.264   4.677   1.865
 2769SOL    HW2 8673   2.233   4.593   1.742
 2770SOL     OW 8674   3.280   4.026   0.163
 2770SOL    HW1 8675   3.272   3.931   0.173
 2770SOL    HW2 8676   3.335   4.054   0.236
 2771SOL     OW 8677   3.142   4.560   0.039
 2771SOL    HW1 8678   3.172   4.470   0.023
 2771SOL    HW2 8679   3.167   4.608   5.120
 2772SOL     OW 8680   2.171   4.545   0.940
 2772SOL    HW1 8681   2.265   4.561   0.940
 2772SOL    HW2 8682   2.162   4.455   0.970
 2773SOL     OW 8683   2.169   4.266   1.006
 2773SOL    HW1 8684   2.130   4.179   1.000
 2773SOL    HW2 8685   2.248   4.260   0.952
 2774SOL     OW 8686   3.000   4.100   1.676
 2774SOL    HW1 8687   2.956   4.146   1.747
 2774SOL    HW2 8688   3.087   4.139   1.672
 2775SOL     OW 8689   3.011   3.925   1.464
 2775SOL    HW1 8690   3.000   3.987   1.536
 2775SOL    HW2 8691   3.059   3.973   1.397
 2776SOL     OW 8692   2.807   4.504   1.222
 2776SOL    HW1 8693   2.870   4.492   1.293
 2776SOL    HW2 8694   2.731   4.452   1.247
 2777SOL     OW 8695   1.904   4.308   1.122
 2777SOL    HW1 8696   1.986   4.302   1.073
 2777SOL    HW2 8697   1.929   4.298   1.213
 2778SOL     OW 8698   2.052   4.266   1.749
 2778SOL    HW1 8699   2.130   4.237   1.701
 2778SOL    HW2 8700   2.017   4.338   1.697
 2779SOL     OW 8701   3.258   4.641   1.655
 2779SOL    HW1 8702   3.277   4.735   1.652
 2779SOL    HW2 8703   3.251   4.614   1.564
 2780SOL     OW 8704   2.691   4.298   0.381
 2780SOL    HW1 8705   2.699   4.229   0.315
 2780SOL    HW2 8706   2.611   4.345   0.356
 2781SOL     OW 8707   3.497   4.317   1.157
 2781SOL    HW1 8708   3.488   4.258   1.232
 2781SOL    HW2 8709   3.589   4.311   1.132
 2782SOL     OW 8710   2.599   4.149   1.231
 2782SOL    HW1 8711   2.535   4.079   1.220
 2782SOL    HW2 8712   2.577   4.213   1.163
 2783SOL     OW 8713   2.346   4.217   0.165
 2783SOL    HW1 8714   2.381   4.287   0.221
 2783SOL    HW2 8715   2.255   4.242   0.150
 2784SOL     OW 8716   2.059   4.876   1.470
 2784SOL    HW1 8717   2.029   4.843   1.555
 2784SOL    HW2 8718   2.055   4.799   1.412
 2785SOL     OW 8719   3.188   4.742   1.206
 2785SOL    HW1 8720   3.197   4.676   1.137
 2785SOL    HW2 8721   3.129   4.808   1.169
 2786SOL     OW 8722   3.159   4.575   0.315
 2786SOL    HW1 8723   3.089   4.522   0.355
 2786SOL    HW2 8724   3.149   4.560   0.221
 2787SOL     OW 8725   1.943   4.998   1.023
 2787SOL    HW1 8726   1.934   5.011   1.117
 2787SOL    HW2 8727   1.878   4.931   1.001
 2788SOL     OW 8728   2.817   3.827   0.108
 2788SOL    HW1 8729   2.888   3.878   0.070
 2788SOL    HW2 8730   2.860   3.756   0.155
 2789SOL     OW 8731   3.587   3.908   0.527
 2789SOL    HW1 8732   3.652   3.883   0.462
 2789SOL    HW2 8733   3.560   3.825   0.567
 2790SOL     OW 8734   3.131   4.667   0.678
 2790SOL    HW1 8735   3.202   4.602   0.687
 2790SOL    HW2 8736   3.170   4.738   0.628
 2791SOL     OW 8737   2.650   4.988   1.392
 2791SOL    HW1 8738   2.619   5.022   1.476
 2791SOL    HW2 8739   2.581   5.010   1.330
 2792SOL     OW 8740   3.709   3.882   0.963
 2792SOL    HW1 8741   3.736   3.792   0.943
 2792SOL    HW2 8742   3.621   3.890   0.926
 2793SOL     OW 8743   2.102   4.037   0.712
 2793SOL    HW1 8744   2.015   4.074   0.693
 2793SOL    HW2 8745   2.107   4.037   0.807
 2794SOL     OW 8746   2.690   4.719   1.388
 2794SOL    HW1 8747   2.737   4.696   1.308
 2794SOL    HW2 8748   2.681   4.814   1.385
 2795SOL     OW 8749   2.804   4.648   0.307
 2795SOL    HW1 8750   2.858   4.683   0.236
 2795SOL    HW2 8751   2.856   4.578   0.345
 2796SOL     OW 8752   2.270   5.048   1.439
 2796SOL    HW1 8753   2.274   5.091   1.524
 2796SOL    HW2 8754   2.197   4.986   1.446
 2797SOL     OW 8755   3.461   4.989   1.344
 2797SOL    HW1 8756   3.520   4.952   1.409
 2797SOL    HW2 8757   3.426   5.068   1.385
 2798SOL     OW 8758   2.933   4.890   0.784
 2798SOL    HW1 8759   2.859   4.832   0.802
 2798SOL    HW2 8760   2.999   4.833   0.744
 2799SOL     OW 8761   2.896   3.972   0.957
 2799SOL    HW1 8762   2.893   3.930   0.872
 2799SOL    HW2 8763   2.889   3.900   1.020
 2800SOL     OW 8764   3.609   4.102   1.393
 2800SOL    HW1 8765   3.679   4.168   1.389
 2800SOL    HW2 8766   3.637   4.034   1.331
 2801SOL     OW 8767   1.959   4.782   1.717
 2801SOL    HW1 8768   1.891   4.750   1.777
 2801SOL    HW2 8769   2.040   4.745   1.752
 2802SOL     OW 8770   2.543   3.913   1.495
 2802SOL    HW1 8771   2.627   3.888   1.456
 2802SOL    HW2 8772   2.565   3.944   1.583
 2803SOL     OW 8773   2.028   4.057   0.016
 2803SOL    HW1 8774   1.946   4.036   0.061
 2803SOL    HW2 8775   2.060   4.136   0.060
 2804SOL     OW 8776   3.287   4.571   1.394
 2804SOL    HW1 8777   3.237   4.629   1.338
 2804SOL    HW2 8778   3.375   4.571   1.357
 2805SOL     OW 8779   1.893   3.855   0.307
 2805SOL    HW1 8780   1.860   3.934   0.264
 2805SOL    HW2 8781   1.952   3.815   0.244
 2806SOL     OW 8782   2.488   4.545   1.443
 2806SOL    HW1 8783   2.548   4.619   1.432
 2806SOL    HW2 8784   2.544   4.468   1.441
 2807SOL     OW 8785   2.589   4.269   1.687
 2807SOL    HW1 8786   2.636   4.320   1.753
 2807SOL    HW2 8787   2.598   4.178   1.717
 2808SOL     OW 8788   3.340   4.903   1.642
 2808SOL    HW1 8789   3.326   4.929   1.734
 2808SOL    HW2 8790   3.433   4.919   1.627
 2809SOL     OW 8791   3.524   4.586   1.254
 2809SOL    HW1 8792   3.519   4.505   1.204
 2809SOL    HW2 8793   3.511   4.655   1.189
 2810SOL     OW 8794   3.086   4.050   0.455
 2810SOL    HW1 8795   3.145   3.975   0.458
 2810SOL    HW2 8796   3.112   4.104   0.529
 2811SOL     OW 8797   2.438   4.434   0.684
 2811SOL    HW1 8798   2.485   4.516   0.672
 2811SOL    HW2 8799   2.371   4.434   0.615
 2812SOL     OW 8800   3.604   4.071   1.669
 2812SOL    HW1 8801   3.602   4.087   1.575
 2812SOL    HW2 8802   3.526   4.017   1.686
 2813SOL     OW 8803   3.634   4.644   1.500
 2813SOL    HW1 8804   3.627   4.740   1.507
 2813SOL    HW2 8805   3.604   4.625   1.411
 2814SOL     OW 8806   2.742   4.709   0.867
 2814SOL    HW1 8807   2.791   4.635   0.903
 2814SOL    HW2 8808   2.689   4.741   0.941
 2815SOL     OW 8809   2.943   4.748   0.091
 2815SOL    HW1 8810   2.886   4.740   0.015
 2815SOL    HW2 8811   3.014   4.686   0.074
 2816SOL     OW 8812   2.061   5.090   1.820
 2816SOL    HW1 8813   2.005   5.018   1.849
 2816SOL    HW2 8814   2.090   5.132   1.901
 2817SOL     OW 8815   2.014   4.973   0.675
 2817SOL    HW1 8816   2.042   4.927   0.755
 2817SOL    HW2 8817   2.064   4.930   0.605
 2818SOL     OW 8818   2.541   5.109   1.623
 2818SOL    HW1 8819   2.459   5.122   1.670
 2818SOL    HW2 8820   2.557   0.055   1.579
 2819SOL     OW 8821   3.680   3.898   1.233
 2819SOL    HW1 8822   3.682   3.803   1.248
 2819SOL    HW2 8823   3.692   3.907   1.139
 2820SOL     OW 8824   2.274   4.139   0.511
 2820SOL    HW1 8825   2.301   4.065   0.457
 2820SOL    HW2 8826   2.224   4.099   0.582
 2821SOL     OW 8827   3.490   0.036   1.147
 2821SOL    HW1 8828   3.436   0.007   1.074
 2821SOL    HW2 8829   3.486   5.103   1.210
 2822SOL     OW 8830   2.217   4.282   1.291
 2822SOL    HW1 8831   2.264   4.217   1.343
 2822SOL    HW2 8832   2.224   4.251   1.201
 2823SOL     OW 8833   3.285   3.959   1.112
 2823SOL    HW1 8834   3.294   3.870   1.145
 2823SOL    HW2 8835   3.239   4.006   1.182
 2824SOL     OW 8836   2.876   3.743   1.118
 2824SOL    HW1 8837   2.815   3.682   1.075
 2824SOL    HW2 8838   2.961   3.699   1.112
 2825SOL     OW 8839   2.693   5.014   0.302
 2825SOL    HW1 8840   2.650   4.933   0.332
 2825SOL    HW2 8841   2.690   5.072   0.378
 2826SOL     OW 8842   3.231   3.759   0.206
 2826SOL    HW1 8843   3.274   3.687   0.158
 2826SOL    HW2 8844   3.140   3.731   0.213
 2827SOL     OW 8845   3.159   4.198   0.674
 2827SOL    HW1 8846   3.111   4.281   0.673
 2827SOL    HW2 8847   3.151   4.167   0.764
 2828SOL     OW 8848   3.448   3.914   0.893
 2828SOL    HW1 8849   3.394   3.943   0.967
 2828SOL    HW2 8850   3.446   3.988   0.833
 2829SOL     OW 8851   1.884   4.783   0.313
 2829SOL    HW1 8852   1.978   4.785   0.298
 2829SOL    HW2 8853   1.866   4.693   0.340
 2830SOL     OW 8854   2.071   4.348   2.015
 2830SOL    HW1 8855   1.983   4.332   2.050
 2830SOL    HW2 8856   2.061   4.336   1.920
 2831SOL     OW 8857   2.083   4.014   2.860
 2831SOL    HW1 8858   2.118   3.969   2.937
 2831SOL    HW2 8859   1.996   3.975   2.848
 2832SOL     OW 8860   1.856   4.135   2.513
 2832SOL    HW1 8861   1.775   4.152   2.561
 2832SOL    HW2 8862   1.834   4.066   2.451
 2833SOL     OW 8863   2.429   5.037   3.080
 2833SOL    HW1 8864   2.365   5.063   3.014
 2833SOL    HW2 8865   2.379   5.033   3.162
 2834SOL     OW 8866   3.440   0.057   2.547
 2834SOL    HW1 8867   3.466   0.099   2.629
 2834SOL    HW2 8868   3.346   0.076   2.539
 2835SOL     OW 8869   2.993   4.434   2.538
 2835SOL    HW1 8870   3.033   4.521   2.535
 2835SOL    HW2 8871   2.941   4.435   2.619
 2836SOL     OW 8872   3.668   4.297   2.080
 2836SOL    HW1 8873   3.628   4.299   1.993
 2836SOL    HW2 8874   3.619   4.229   2.127
 2837SOL     OW 8875   2.553   4.857   2.890
 2837SOL    HW1 8876   2.521   4.911   2.962
 2837SOL    HW2 8877   2.529   4.905   2.811
 2838SOL     OW 8878   2.753   4.462   3.704
 2838SOL    HW1 8879   2.740   4.527   3.773
 2838SOL    HW2 8880   2.769   4.514   3.625
 2839SOL     OW 8881   2.562   4.697   2.492
 2839SOL    HW1 8882   2.629   4.700   2.559
 2839SOL    HW2 8883   2.489   4.747   2.528
 2840SOL     OW 8884   2.552   4.885   3.686
 2840SOL    HW1 8885   2.570   4.953   3.751
 2840SOL    HW2 8886   2.532   4.934   3.606
 2841SOL     OW 8887   2.221   5.122   2.919
 2841SOL    HW1 8888   2.141   5.089   2.879
[truncated: 212,972 more chars]
