# Supplementary material for: Metallicious: Automated Force-Field Parameterization of Covalently Bound Metals for Supramolecular Structures
Source: J Chem Theory Comput. 2024 Oct 7;20(20):9060–71. doi: 10.1021/acs.jctc.4c00850 (PMC11500408; doi:10.1021/acs.jctc.4c00850)
Supplement: Supplementary file 2 — ct4c00850_si_002.zip [file ct4c00850_si_002.zip › SI_MD_input/Fe4L6/dummy/2_nvt.gro]

Generic title in water
13620
    1UNK     O0    1   2.309   3.130   3.005  0.1694 -0.4127  0.3777
    1UNK     S1    2   2.408   3.053   3.077  0.2880 -0.1045  0.2460
    1UNK     C2    3   2.550   3.059   2.970  0.8405  0.2758  0.6051
    1UNK     C3    4   2.678   3.087   3.016  0.3587  0.4122  0.3711
    1UNK     C4    5   2.785   3.087   2.929  0.1509 -0.0236 -0.5136
    1UNK     N5    6   2.918   3.114   2.974  0.2862 -0.4863 -0.0040
    1UNK     C6    7   2.982   3.222   2.933  0.6586  0.6507 -0.3361
    1UNK     C7    8   3.113   3.263   2.996 -0.2514 -0.2707  0.5277
    1UNK     C8    9   3.178   3.384   2.968  0.4457 -0.4163 -0.3441
    1UNK     C9   10   3.286   3.428   3.041  0.2305  0.6282  0.3838
    1UNK    C10   11   3.335   3.345   3.144  0.4707 -0.1945 -0.7709
    1UNK    C11   12   3.278   3.221   3.159  0.4729 -0.6883  0.2366
    1UNK    N12   13   3.159   3.183   3.097 -0.3124  0.2258  0.1442
    1UNK    C13   14   2.769   3.045   2.795 -0.7906 -0.2412 -0.8479
    1UNK    C14   15   2.635   3.027   2.754 -0.6242  0.0944 -0.0222
    1UNK    C15   16   2.525   3.027   2.832 -0.5472  0.4299 -0.6773
    1UNK    C16   17   2.392   2.992   2.776 -0.2350 -0.2541  0.4402
    1UNK    C17   18   2.338   2.866   2.803  0.2462  0.2574  0.0357
    1UNK    C18   19   2.214   2.822   2.755 -0.1407 -0.2564 -0.1671
    1UNK    C19   20   2.314   3.080   2.696 -0.0363  0.7333  0.6997
    1UNK    S20   21   2.378   3.248   2.664  0.1002 -0.0209 -0.4104
    1UNK    O21   22   2.278   3.326   2.597 -0.2195  0.2052  0.1319
    1UNK    O22   23   2.414   3.292   2.795  0.4479 -0.2408  0.7852
    1UNK    O23   24   2.486   3.220   2.573  0.2410 -0.3614 -0.1155
    1UNK    C24   25   2.180   3.049   2.667  0.2686 -0.7737 -0.1179
    1UNK    C25   26   2.135   2.915   2.681 -0.1390  0.4319  0.6092
    1UNK    N26   27   2.005   2.878   2.635  0.3916 -0.2825 -0.7488
    1UNK    C27   28   1.904   2.875   2.713 -0.0019 -0.0945 -0.3686
    1UNK    C28   29   1.773   2.829   2.673  0.5273  0.1095  0.9992
    1UNK    C29   30   1.669   2.811   2.765 -0.3253  0.7876  0.6481
    1UNK    C30   31   1.544   2.764   2.718 -0.0106 -0.2017 -0.2453
    1UNK    C31   32   1.526   2.750   2.580  0.3673  0.3346  0.4393
    1UNK    C32   33   1.632   2.783   2.496  0.8707 -0.7224  0.2037
    1UNK    N33   34   1.759   2.814   2.531  0.0516  0.6360 -0.3327
    1UNK    O34   35   2.460   3.120   3.195  0.5645  0.1263  0.0107
    1UNK    O35   36   2.387   2.908   3.092  0.2471 -0.1538 -0.0262
    1UNK    H36   37   2.682   3.125   3.118  0.1081  0.5885  0.3151
    1UNK    H37   38   2.934   3.284   2.857  1.8777 -0.0833 -1.7404
    1UNK    H38   39   3.135   3.455   2.899 -0.4984  0.1508  0.7964
    1UNK    H39   40   3.342   3.519   3.022 -0.4817  0.9609 -0.1669
    1UNK    H40   41   3.419   3.381   3.204 -1.8464  0.4824  2.1463
    1UNK    H41   42   3.324   3.155   3.232  0.9633 -1.5085 -0.8056
    1UNK    H42   43   2.849   3.047   2.721 -2.0158  1.8399 -2.1880
    1UNK    H43   44   2.620   2.990   2.653  0.3890 -1.0140  0.2186
    1UNK    H44   45   2.401   2.789   2.847  0.6745  0.3117 -0.4822
    1UNK    H45   46   2.169   2.725   2.777 -1.5757  0.8983  2.0764
    1UNK    H46   47   2.125   3.123   2.610 -0.5175 -1.6167 -0.4733
    1UNK    H47   48   1.910   2.912   2.815  2.4402 -1.1069 -0.0957
    1UNK    H48   49   1.689   2.819   2.871 -0.9485  1.1110  0.7436
    1UNK    H49   50   1.465   2.729   2.783  1.0198 -1.4534  0.3458
    1UNK    H50   51   1.431   2.730   2.530  0.4546 -0.6241  0.6365
    1UNK    H51   52   1.616   2.790   2.388 -0.0598 -0.1732  0.3706
    2UNK     O0   53   2.237   2.168   2.376  0.1212 -0.5567 -0.0780
    2UNK     S1   54   2.154   2.101   2.471 -0.1170  0.0367 -0.0937
    2UNK     C2   55   2.222   2.137   2.635 -0.3039  0.2457  0.1013
    2UNK     C3   56   2.276   2.029   2.712 -0.1705 -0.1918  0.5063
    2UNK     C4   57   2.338   2.058   2.833 -0.0806  0.0927  0.1628
    2UNK     N5   58   2.398   1.955   2.907 -0.0546 -0.2327  0.1410
    2UNK     C6   59   2.354   1.919   3.027 -0.0727 -0.3493 -0.3620
    2UNK     C7   60   2.434   1.828   3.112  0.0770  0.1432 -0.3880
    2UNK     C8   61   2.395   1.795   3.240  0.3188 -0.0311  0.1571
    2UNK     C9   62   2.474   1.716   3.327 -0.0828  0.2604  0.0416
    2UNK    C10   63   2.595   1.680   3.275 -0.0477  0.2811 -0.5913
    2UNK    C11   64   2.629   1.705   3.142 -0.2609  0.3593 -0.4582
    2UNK    N12   65   2.547   1.777   3.058  0.2744 -0.2849  0.4671
    2UNK    C13   66   2.353   2.194   2.878  0.4285 -0.8403  0.6104
    2UNK    C14   67   2.289   2.292   2.808 -0.0458  0.1174 -0.0968
    2UNK    C15   68   2.224   2.269   2.682  0.2300 -0.2394 -0.1300
    2UNK    C16   69   2.162   2.382   2.610 -0.0299  0.4479 -0.1606
    2UNK    C17   70   2.228   2.453   2.506  0.6541 -0.7589 -0.2277
    2UNK    C18   71   2.162   2.547   2.433  0.5249 -0.7806  0.1709
    2UNK    C19   72   2.028   2.426   2.645  0.0393  0.0413  0.0567
    2UNK    S20   73   1.949   2.357   2.786 -0.1912  0.1290  0.1626
    2UNK    O21   74   1.807   2.392   2.777  0.1229 -0.2470  0.4029
    2UNK    O22   75   1.962   2.213   2.785  0.0691 -0.4664  0.2101
    2UNK    O23   76   2.019   2.415   2.900 -0.0003 -0.0789 -0.2471
    2UNK    C24   77   1.962   2.523   2.567 -0.7686 -0.1837 -0.8787
    2UNK    C25   78   2.030   2.577   2.460  0.3759 -0.1057  0.0445
    2UNK    N26   79   1.963   2.668   2.375  0.0120  0.4179 -0.3868
    2UNK    C27   80   1.933   2.643   2.248 -0.5650 -0.1451  0.6684
    2UNK    C28   81   1.859   2.745   2.163 -0.2608 -0.1186 -0.3463
    2UNK    C29   82   1.814   2.704   2.038  0.3242  0.4224  0.7186
    2UNK    C30   83   1.736   2.798   1.962  0.1281  0.3176  0.1928
    2UNK    C31   84   1.709   2.929   2.014  0.3656 -0.4644  0.5745
    2UNK    C32   85   1.766   2.960   2.134  0.3253 -0.8625  1.5056
    2UNK    N33   86   1.839   2.871   2.211 -0.1406  0.3134 -0.4002
    2UNK    O34   87   2.011   2.142   2.472  0.0530  0.1416 -0.1849
    2UNK    O35   88   2.173   1.957   2.468 -0.0443 -0.5438  0.2374
    2UNK    H36   89   2.270   1.927   2.677 -4.8096  0.6029 -1.4405
    2UNK    H37   90   2.264   1.967   3.066  0.9010  1.2722 -0.0627
    2UNK    H38   91   2.297   1.832   3.268 -0.8861 -1.2115 -2.2427
    2UNK    H39   92   2.449   1.689   3.430 -0.1889  2.0088  0.4863
    2UNK    H40   93   2.672   1.643   3.342 -2.7174 -1.0435  1.8364
    2UNK    H41   94   2.723   1.672   3.097  0.2429  1.1170  0.0437
    2UNK    H42   95   2.408   2.221   2.967  1.3506  0.9035 -0.4593
    2UNK    H43   96   2.316   2.394   2.836 -0.6290 -0.8577  4.4086
    2UNK    H44   97   2.328   2.427   2.474  0.3383 -0.2025 -1.7055
    2UNK    H45   98   2.207   2.599   2.349  0.9015  0.6532  1.2431
    2UNK    H46   99   1.862   2.550   2.602 -1.5700 -1.2216 -2.3318
    2UNK    H47  100   1.951   2.543   2.208  1.6880  0.0563  1.1351
    2UNK    H48  101   1.828   2.604   1.999  1.7547  0.7331  0.3687
    2UNK    H49  102   1.695   2.762   1.868 -3.9025  4.3758  0.2749
    2UNK    H50  103   1.655   3.003   1.955  2.5062  0.0277 -0.8703
    2UNK    H51  104   1.768   3.062   2.171 -0.6511 -0.4358  0.3998
    3UNK     O0  105   2.508   2.984   1.966  0.5213 -0.2989 -0.1207
    3UNK     S1  106   2.629   2.940   2.025 -0.1426  0.2854  0.4102
    3UNK     C2  107   2.633   2.758   2.017  0.1412 -0.2672  0.4765
    3UNK     C3  108   2.740   2.696   1.962 -0.6319  0.1379  0.2065
    3UNK     C4  109   2.754   2.556   1.954  0.5374  0.3925  0.4253
    3UNK     N5  110   2.870   2.509   1.881  0.1677 -0.4323  0.1198
    3UNK     C6  111   2.854   2.412   1.794  0.2730 -0.2560  1.3089
    3UNK     C7  112   2.971   2.347   1.719 -0.4986  1.3010 -0.2668
    3UNK     C8  113   2.951   2.251   1.616 -0.2499 -1.0056  1.3866
    3UNK     C9  114   3.058   2.182   1.555 -0.3015 -0.3973 -0.1000
    3UNK    C10  115   3.183   2.216   1.601 -0.3546  0.2592  0.3578
    3UNK    C11  116   3.197   2.313   1.699  0.0801 -0.2126 -0.0726
    3UNK    N12  117   3.095   2.387   1.752  0.1235 -0.4522  0.2977
    3UNK    C13  118   2.646   2.480   2.005 -1.1609 -0.3559  0.1414
    3UNK    C14  119   2.536   2.546   2.067 -0.2543  0.3434 -0.6006
    3UNK    C15  120   2.531   2.683   2.073  0.2118  0.1964  0.4834
    3UNK    C16  121   2.410   2.744   2.132 -0.2770 -0.0052  0.2441
    3UNK    C17  122   2.433   2.786   2.267  0.0061 -0.7194  0.7527
    3UNK    C18  123   2.327   2.845   2.344  0.2678  0.2938  0.4247
    3UNK    C19  124   2.283   2.769   2.071  0.2174  0.4120 -0.2457
    3UNK    S20  125   2.226   2.686   1.920  0.2074  0.5433 -0.0158
    3UNK    O21  126   2.130   2.592   1.975 -0.2683 -0.0335  0.3072
    3UNK    O22  127   2.160   2.793   1.854 -0.3352  0.0559  0.5865
    3UNK    O23  128   2.344   2.631   1.856 -0.6581  0.3254 -0.2002
    3UNK    C24  129   2.190   2.844   2.142  1.1684 -0.2270 -0.4528
    3UNK    C25  130   2.207   2.877   2.277 -0.6086  0.0770  0.6692
    3UNK    N26  131   2.113   2.959   2.347 -0.2134 -0.0903  0.4470
    3UNK    C27  132   2.110   3.086   2.326  0.6713  0.4686 -0.3845
    3UNK    C28  133   1.991   3.164   2.373  0.6561  0.5614 -0.3425
    3UNK    C29  134   1.980   3.304   2.367 -0.0990  0.2269  0.1363
    3UNK    C30  135   1.859   3.368   2.411 -0.0892  0.2538  0.1735
    3UNK    C31  136   1.751   3.298   2.456  0.2542 -0.3247  0.1876
    3UNK    C32  137   1.775   3.160   2.468 -0.0027  1.2127  1.5907
    3UNK    N33  138   1.882   3.094   2.418  0.0154  0.5427  0.0314
    3UNK    O34  139   2.637   2.969   2.166  0.2100  0.0657  0.1029
    3UNK    O35  140   2.736   2.983   1.937 -0.5516  0.4821  0.6254
    3UNK    H36  141   2.822   2.762   1.934  0.8997 -2.8508 -2.7039
    3UNK    H37  142   2.754   2.371   1.781 -0.5128  1.8038  0.6104
    3UNK    H38  143   2.858   2.205   1.583 -1.8180  3.3846 -0.6383
    3UNK    H39  144   3.036   2.100   1.487  1.2355 -1.4773  0.6613
    3UNK    H40  145   3.267   2.159   1.562 -0.2910  1.7096 -1.6925
    3UNK    H41  146   3.299   2.348   1.716 -0.3707  0.5255  1.2082
    3UNK    H42  147   2.640   2.372   1.995 -1.5060 -0.3277  0.0488
    3UNK    H43  148   2.451   2.492   2.105  0.0589  2.2932  3.1098
    3UNK    H44  149   2.530   2.768   2.314 -0.2188  0.3182  1.6323
    3UNK    H45  150   2.346   2.855   2.451  0.8212  0.9068  0.2687
    3UNK    H46  151   2.101   2.867   2.085  1.0083 -1.4482 -0.7050
    3UNK    H47  152   2.185   3.147   2.276  2.8114 -0.6502  1.3780
    3UNK    H48  153   2.061   3.359   2.321 -2.2389  1.4057 -2.3664
    3UNK    H49  154   1.860   3.477   2.413  0.2588  0.2425  1.0347
    3UNK    H50  155   1.661   3.349   2.488 -1.0413 -0.8653 -2.4612
    3UNK    H51  156   1.702   3.092   2.513  0.8828  1.1637  3.0050
    4UNK     O0  157   3.067   1.918   2.287 -0.0018 -0.5257  0.2296
    4UNK     S1  158   3.027   1.918   2.428  0.2394  0.3256  0.3487
    4UNK     C2  159   2.850   1.954   2.437 -0.4587  0.5303  0.2513
    4UNK     C3  160   2.768   1.877   2.522 -0.3069 -0.3087 -0.0259
    4UNK     C4  161   2.630   1.917   2.535 -0.4339 -0.3321  0.2839
    4UNK     N5  162   2.548   1.844   2.627  0.1988 -0.3080 -0.1920
    4UNK     C6  163   2.482   1.746   2.574  0.1871 -0.0359  0.3068
    4UNK     C7  164   2.396   1.655   2.658  0.6852  0.6541 -0.0243
    4UNK     C8  165   2.328   1.545   2.599 -0.3520 -0.3388 -0.1862
    4UNK     C9  166   2.252   1.457   2.677 -0.2125  0.0322 -0.0989
    4UNK    C10  167   2.272   1.463   2.818  0.3265 -0.5279  0.0372
    4UNK    C11  168   2.340   1.572   2.867 -0.1345  0.3582 -0.0217
    4UNK    N12  169   2.398   1.676   2.791  0.3237  0.3308  0.0707
    4UNK    C13  170   2.585   2.028   2.469  0.1091 -0.5132  0.7602
    4UNK    C14  171   2.663   2.087   2.368  0.1626 -0.7460  0.7478
    4UNK    C15  172   2.797   2.049   2.345 -0.5953  0.1468  0.7661
    4UNK    C16  173   2.880   2.126   2.247  0.3284 -0.0349  0.1087
    4UNK    C17  174   2.940   2.235   2.308 -0.0898  0.6642 -0.7706
    4UNK    C18  175   3.018   2.317   2.233  0.8660 -0.5314 -0.4829
    4UNK    C19  176   2.904   2.101   2.110  0.0816 -0.2254 -0.1138
    4UNK    S20  177   2.811   1.971   2.032  0.3052 -0.2715  0.0265
    4UNK    O21  178   2.907   1.901   1.944  0.0546  0.3814  0.4299
    4UNK    O22  179   2.750   1.887   2.129 -0.1914  0.3645 -0.1842
    4UNK    O23  180   2.718   2.060   1.961  0.2298  0.5532  0.1887
    4UNK    C24  181   2.987   2.186   2.035  0.4559 -0.4366 -0.3188
    4UNK    C25  182   3.036   2.301   2.099 -0.6531 -0.1934  0.4870
    4UNK    N26  183   3.123   2.389   2.040  0.3052  0.4702  0.3190
    4UNK    C27  184   3.255   2.382   2.060  0.3354 -0.4580 -0.6006
    4UNK    C28  185   3.352   2.464   1.996 -0.8631 -0.3422  0.0948
    4UNK    C29  186   3.490   2.455   2.023  1.0748  0.8019  0.6916
    4UNK    C30  187   3.579   2.534   1.954 -0.1412 -0.4357 -0.4428
    4UNK    C31  188   3.536   2.623   1.852  0.1325  0.2957  0.0391
    4UNK    C32  189   3.398   2.632   1.832 -0.2349 -0.7702 -0.5708
    4UNK    N33  190   3.305   2.550   1.899  0.8075 -0.0117 -0.5248
    4UNK    O34  191   3.087   2.015   2.513  0.0421 -0.5089  0.9364
    4UNK    O35  192   3.034   1.788   2.481 -1.0656  0.0938 -0.4816
    4UNK    H36  193   2.816   1.809   2.592 -0.6377  1.2119  1.7383
    4UNK    H37  194   2.483   1.722   2.468  1.7163 -0.6019  0.4432
    4UNK    H38  195   2.327   1.533   2.491 -0.8617 -2.7270  0.0698
    4UNK    H39  196   2.192   1.377   2.635  1.1873 -0.7590 -0.6136
    4UNK    H40  197   2.242   1.378   2.878 -0.0384 -2.2488 -2.5032
    4UNK    H41  198   2.336   1.578   2.976 -2.7507  1.7823 -0.1501
    4UNK    H42  199   2.484   2.067   2.475 -0.3104 -0.9169 -2.6990
    4UNK    H43  200   2.618   2.169   2.312 -0.1743  0.8212  3.2675
    4UNK    H44  201   2.931   2.252   2.415  0.1889  1.3694 -0.8524
    4UNK    H45  202   3.058   2.400   2.292 -1.7087 -0.9442  1.9335
    4UNK    H46  203   3.020   2.169   1.933 -0.7439 -1.7374 -0.5116
    4UNK    H47  204   3.287   2.322   2.146 -0.2469 -0.4003 -0.3439
    4UNK    H48  205   3.521   2.386   2.100  1.1652  1.9270  1.6738
    4UNK    H49  206   3.684   2.514   1.975  0.6333  2.7783 -0.9027
    4UNK    H50  207   3.604   2.680   1.789 -1.6507  3.5212  0.9474
    4UNK    H51  208   3.358   2.708   1.765 -0.8145 -0.8630 -0.3310
    5UNK     O0  209   2.593   2.416   3.291  0.2355  0.1825  0.6011
    5UNK     S1  210   2.524   2.344   3.185  0.1891  0.3593  0.4423
    5UNK     C2  211   2.653   2.264   3.087  0.7231  0.4313  0.2287
    5UNK     C3  212   2.646   2.128   3.045 -0.1071  0.2888  0.5264
    5UNK     C4  213   2.731   2.073   2.947  0.2146 -0.1700  0.4073
    5UNK     N5  214   2.728   1.936   2.900 -0.0357 -0.3641 -0.2468
    5UNK     C6  215   2.834   1.870   2.883 -0.4691  0.2519  0.3194
    5UNK     C7  216   2.835   1.730   2.854 -0.0040  0.6666 -0.1708
    5UNK     C8  217   2.951   1.654   2.871 -0.2490  0.8612  0.3915
    5UNK     C9  218   2.943   1.515   2.858 -0.1907  0.1402  0.0814
    5UNK    C10  219   2.829   1.449   2.818 -0.0114 -0.2559  0.6286
    5UNK    C11  220   2.716   1.531   2.802  0.1210  0.7173 -0.1001
    5UNK    N12  221   2.714   1.666   2.821 -0.6515 -0.1031 -0.3689
    5UNK    C13  222   2.825   2.160   2.896 -0.0764  0.5194  0.1741
    5UNK    C14  223   2.836   2.290   2.939  0.2854 -0.4371  0.1161
    5UNK    C15  224   2.753   2.349   3.036 -0.5232 -0.2921  0.5760
    5UNK    C16  225   2.776   2.488   3.080  0.6468  0.0309 -0.3231
    5UNK    C17  226   2.709   2.593   3.012  0.6786 -0.2523 -0.0922
    5UNK    C18  227   2.744   2.729   3.040 -0.3502 -0.3136 -0.1765
    5UNK    C19  228   2.875   2.520   3.178 -0.4351 -0.3713  0.2579
    5UNK    S20  229   2.984   2.400   3.252 -0.2712  0.1381 -0.2634
    5UNK    O21  230   3.061   2.471   3.352  0.3082 -0.5677  0.1575
    5UNK    O22  231   2.895   2.304   3.316  0.7819  0.2648  0.1544
    5UNK    O23  232   3.051   2.337   3.137  0.6679 -0.4063 -0.3611
    5UNK    C24  233   2.893   2.654   3.219  0.1526 -0.7144  0.4920
    5UNK    C25  234   2.824   2.756   3.153  0.0561 -0.1244  0.3408
    5UNK    N26  235   2.840   2.886   3.198  0.1103 -0.4778 -0.3523
    5UNK    C27  236   2.753   2.940   3.281 -0.4652 -0.2435 -0.0515
    5UNK    C28  237   2.784   3.068   3.345  0.7171  0.3506 -0.8455
    5UNK    C29  238   2.695   3.125   3.436  0.1094 -0.0032  0.0605
    5UNK    C30  239   2.713   3.255   3.482  0.7457  0.4751  0.2274
    5UNK    C31  240   2.829   3.317   3.441  0.0988 -0.6011 -0.2786
    5UNK    C32  241   2.914   3.257   3.347  0.6937 -0.2701  0.3907
    5UNK    N33  242   2.895   3.132   3.293 -0.4169  0.0264 -0.4726
    5UNK    O34  243   2.458   2.434   3.089 -0.5369 -0.0771  0.3559
    5UNK    O35  244   2.451   2.226   3.226  0.1656  0.1197  0.4671
    5UNK    H36  245   2.582   2.062   3.103 -0.2516  0.0417  0.0910
    5UNK    H37  246   2.935   1.910   2.895 -0.6933  1.0593 -0.4470
    5UNK    H38  247   3.043   1.706   2.896 -0.6006  0.4262  2.6218
    5UNK    H39  248   3.029   1.457   2.892 -0.6814  1.1292  3.2048
    5UNK    H40  249   2.823   1.341   2.824  1.1347 -0.3059  1.0135
    5UNK    H41  250   2.622   1.478   2.791  0.4392 -0.1547  1.2052
    5UNK    H42  251   2.889   2.130   2.813 -1.8272 -1.6828 -0.3949
    5UNK    H43  252   2.917   2.345   2.892 -1.3837 -1.9174 -4.8090
    5UNK    H44  253   2.636   2.577   2.934  0.9538 -1.1829 -0.1703
    5UNK    H45  254   2.701   2.811   2.983  0.5553  0.9406  0.9257
    5UNK    H46  255   2.949   2.671   3.310  0.0370  1.9039  0.1224
    5UNK    H47  256   2.666   2.890   3.324 -1.8195  2.1790  0.1352
    5UNK    H48  257   2.611   3.061   3.461  1.1078 -0.8236  1.3822
    5UNK    H49  258   2.649   3.303   3.556  0.9520 -1.4493  1.7015
    5UNK    H50  259   2.854   3.416   3.478 -2.0624  0.6961 -2.1472
    5UNK    H51  260   3.005   3.309   3.317  0.3631  0.6072  0.8868
    6UNK     O0  261   3.392   2.711   2.563  0.2917 -0.5237 -0.5887
    6UNK     S1  262   3.323   2.620   2.479 -0.7757  0.1637  0.2570
    6UNK     C2  263   3.209   2.707   2.387  0.8838  0.3694 -0.0265
    6UNK     C3  264   3.197   2.692   2.250 -0.2412 -1.2283  0.3441
    6UNK     C4  265   3.087   2.737   2.179  0.7514 -0.0259  0.2985
    6UNK     N5  266   3.083   2.733   2.039 -0.5696 -0.7777  0.0702
    6UNK     C6  267   3.102   2.842   1.969 -0.4085  0.8738 -0.1010
    6UNK     C7  268   3.101   2.831   1.817 -0.2619  0.8466  1.2125
    6UNK     C8  269   3.143   2.939   1.737  0.6853 -0.0120 -0.2282
    6UNK     C9  270   3.130   2.930   1.599  0.2772 -0.4711 -1.0776
    6UNK    C10  271   3.084   2.811   1.545 -0.4024  0.4149 -0.2160
    6UNK    C11  272   3.056   2.706   1.629  0.0876  0.2221 -0.3319
    6UNK    N12  273   3.063   2.718   1.762 -1.0486 -0.0788 -0.0875
    6UNK    C13  274   2.989   2.820   2.240  0.8026  0.2437  0.2837
    6UNK    C14  275   3.014   2.849   2.374 -0.2944  0.7566 -0.7700
    6UNK    C15  276   3.114   2.785   2.454  0.3950 -0.1267 -0.0771
    6UNK    C16  277   3.108   2.812   2.601  0.1824 -0.3625  0.0074
    6UNK    C17  278   3.034   2.722   2.688 -0.3642 -0.3268 -0.0060
    6UNK    C18  279   3.042   2.736   2.831  0.3711  0.4952 -0.2314
    6UNK    C19  280   3.159   2.934   2.655  0.4988  0.2952 -0.7157
    6UNK    S20  281   3.223   3.072   2.563  0.5479 -0.2555 -0.2533
    6UNK    O21  282   3.306   3.146   2.652 -0.3437 -0.5836 -0.0274
    6UNK    O22  283   3.292   3.016   2.449  0.5836  0.7069  0.2959
    6UNK    O23  284   3.104   3.138   2.514 -0.1056  0.0435 -0.6238
    6UNK    C24  285   3.144   2.952   2.788 -0.0172  0.2980  0.1845
    6UNK    C25  286   3.101   2.852   2.881 -0.4954 -0.0160  0.4447
    6UNK    N26  287   3.118   2.874   3.022 -0.2677  0.3939  1.0780
    6UNK    C27  288   3.207   2.810   3.092 -0.4667 -0.0396  0.8227
    6UNK    C28  289   3.232   2.844   3.236 -0.0294  0.1068 -0.4147
    6UNK    C29  290   3.348   2.802   3.306  0.6550  0.4369  0.0814
    6UNK    C30  291   3.363   2.839   3.441 -0.1789  0.4059 -0.2138
    6UNK    C31  292   3.269   2.929   3.500  0.3634  0.4949  0.1707
    6UNK    C32  293   3.162   2.975   3.423 -0.4517 -0.6434 -0.1402
    6UNK    N33  294   3.145   2.929   3.296  0.3413 -0.0004  0.1584
    6UNK    O34  295   3.249   2.516   2.554  0.0942  0.0661  0.2740
    6UNK    O35  296   3.413   2.572   2.377  0.6606 -0.2527 -0.0430
    6UNK    H36  297   3.278   2.645   2.196 -0.5427  0.0759 -1.2980
    6UNK    H37  298   3.139   2.936   2.010 -0.1516  0.3442  0.8902
    6UNK    H38  299   3.168   3.033   1.784 -0.6978 -0.4540  1.4538
    6UNK    H39  300   3.152   3.017   1.539  1.2596 -0.6655 -1.0085
    6UNK    H40  301   3.073   2.797   1.438 -0.6496  1.4783 -0.3274
    6UNK    H41  302   3.018   2.611   1.591 -0.4315 -0.5384  2.0016
    6UNK    H42  303   2.914   2.880   2.189  1.6329  2.8012  1.9479
    6UNK    H43  304   2.952   2.916   2.432 -0.1572 -0.8999  1.3877
    6UNK    H44  305   2.996   2.635   2.636  1.2389 -1.7796  1.2029
    6UNK    H45  306   3.010   2.658   2.900  1.4975  0.3412  0.1312
    6UNK    H46  307   3.186   3.044   2.830  1.6881 -1.4050  2.3723
    6UNK    H47  308   3.271   2.737   3.042 -0.0157  0.8228  0.1373
    6UNK    H48  309   3.415   2.740   3.248 -0.3654 -0.8030  0.2111
    6UNK    H49  310   3.440   2.802   3.509 -0.6133 -0.9223 -0.4328
    6UNK    H50  311   3.284   2.971   3.599  0.5690 -1.2584  0.9141
    6UNK    H51  312   3.081   3.037   3.461 -1.1050 -1.6670  0.1542
    7FeD    Fe1  313   1.925   2.880   2.417  0.0111 -0.1980  0.1379
    7FeD    dm1  314   2.006   2.900   2.382  1.3456  0.3046  2.1042
    7FeD    dm2  315   1.908   2.969   2.427  2.2828  1.1418  1.2691
    7FeD    dm3  316   1.889   2.882   2.334  0.3988 -0.4686 -0.5313
    7FeD    dm4  317   1.845   2.863   2.456  1.7855  1.2440 -1.3496
    7FeD    dm5  318   1.938   2.795   2.407  0.2433  2.4322 -0.8361
    7FeD    dm6  319   1.961   2.879   2.500 -1.6822  1.3584 -0.9318
    8FeD    Fe1  320   2.553   1.814   2.851 -0.0589 -0.2272 -0.1987
    8FeD    dm1  321   2.562   1.835   2.763 -0.9726 -0.3837  0.2100
    8FeD    dm2  322   2.614   1.877   2.872  0.4957  0.0008  0.2525
    8FeD    dm3  323   2.486   1.877   2.858 -0.5017  0.2106  0.3169
    8FeD    dm4  324   2.546   1.792   2.941  0.2159 -0.0410  1.0842
    8FeD    dm5  325   2.489   1.751   2.830  0.2020 -1.3714  0.1788
    8FeD    dm6  326   2.619   1.750   2.844  0.2824  0.2646  0.9980
    9FeD    Fe1  327   3.088   2.553   1.901 -0.2682 -0.2916  0.0920
    9FeD    dm1  328   3.178   2.564   1.895  0.1800  0.6590 -0.2155
    9FeD    dm2  329   3.083   2.616   1.971 -0.9099 -0.8597 -1.0245
    9FeD    dm3  330   3.075   2.617   1.838 -0.4512  0.5525 -0.5943
    9FeD    dm4  331   2.998   2.539   1.906  1.1943  0.8946 -1.3624
    9FeD    dm5  332   3.094   2.489   1.837  0.8766  0.8303 -0.8833
    9FeD    dm6  333   3.101   2.491   1.966 -0.6150  2.3480  0.4437
   10FeD    Fe1  334   3.017   3.025   3.144 -0.0059 -0.1457  0.3777
   10FeD    dm1  335   3.075   3.093   3.133  0.9484  1.7080 -0.3378
   10FeD    dm2  336   2.971   3.074   3.202  0.1480 -0.5178 -1.1689
   10FeD    dm3  337   2.964   3.060   3.075 -0.6014  1.1256 -2.2271
   10FeD    dm4  338   2.959   2.958   3.157  1.0193  0.6609 -0.0364
   10FeD    dm5  339   3.061   2.976   3.084 -2.0804  0.6815 -0.3924
   10FeD    dm6  340   3.068   2.994   3.210 -0.6216  2.4642  0.7871
   11NMe     N0  341   0.632   0.874   4.507 -0.2974 -0.0642 -0.1640
   11NMe     C1  342   0.504   0.951   4.519  0.0465  0.4416 -0.3959
   11NMe     C2  343   0.629   0.768   4.395 -0.0879 -0.6812 -0.1601
   11NMe     C3  344   0.662   0.797   4.633 -0.1065 -0.5214 -0.0245
   11NMe     C4  345   0.731   0.981   4.471 -0.0393  0.8849  0.3309
   11NMe     H5  346   0.522   1.044   4.573  4.7030 -0.2249 -0.5971
   11NMe     H6  347   0.443   0.870   4.559  1.9477 -2.4332 -3.0695
   11NMe     H7  348   0.477   0.975   4.416 -1.6399 -3.4760 -0.9724
   11NMe     H8  349   0.561   0.687   4.425  0.9944 -0.6182  2.5504
   11NMe     H9  350   0.726   0.720   4.378 -0.4982 -0.6049 -3.1224
   11NMe    H10  351   0.594   0.814   4.302  2.8864  1.5103 -0.2402
   11NMe    H11  352   0.591   0.719   4.659  1.5799 -1.3800  2.1837
   11NMe    H12  353   0.669   0.853   4.726 -2.9266 -1.4817  0.8103
   11NMe    H13  354   0.759   0.749   4.616  0.5525 -0.0738  2.2179
   11NMe    H14  355   0.703   1.022   4.374  3.0640  0.6032 -0.7326
   11NMe    H15  356   0.830   0.938   4.455 -1.0039 -0.6717 -1.5445
   11NMe    H16  357   0.729   1.068   4.538 -0.5793 -0.0121  1.5056
   12NMe     N0  358   3.388   0.560   2.011 -0.4926 -0.9013  0.1230
   12NMe     C1  359   3.456   0.431   1.959  0.0268  0.3655 -0.3493
   12NMe     C2  360   3.358   0.668   1.905 -0.2476 -0.2021  0.1177
   12NMe     C3  361   3.474   0.618   2.121  0.0120  0.0664  0.4180
   12NMe     C4  362   3.258   0.522   2.080  0.1706 -0.1156  1.0959
   12NMe     H5  363   3.530   0.462   1.885  0.1219 -0.3164 -0.5468
   12NMe     H6  364   3.382   0.365   1.913 -1.3506  1.1775  0.6583
   12NMe     H7  365   3.499   0.382   2.047 -0.1325  2.8723  1.1615
   12NMe     H8  366   3.453   0.713   1.876 -0.1533 -0.1870  0.4564
   12NMe     H9  367   3.302   0.748   1.953 -0.2582 -0.3173  0.2967
   12NMe    H10  368   3.309   0.618   1.821  0.9713 -0.7707 -0.2731
   12NMe    H11  369   3.573   0.643   2.083  0.2962  0.0561  1.1474
   12NMe    H12  370   3.483   0.537   2.194 -1.1736  1.5832  2.3209
   12NMe    H13  371   3.422   0.704   2.164 -0.6271  0.3484 -0.8955
   12NMe    H14  372   3.197   0.605   2.115 -2.1809 -0.9456 -0.8636
   12NMe    H15  373   3.288   0.465   2.168  0.6013  0.5712  1.3938
   12NMe    H16  374   3.196   0.459   2.015  2.2180  0.4510 -1.4977
   13NMe     N0  375   3.451   3.309   3.869 -0.2620  0.2969 -0.3292
   13NMe     C1  376   3.598   3.274   3.886  0.2637 -0.1028  1.2139
   13NMe     C2  377   3.407   3.389   3.993  0.1876  0.2959 -0.6371
   13NMe     C3  378   3.368   3.178   3.843 -0.4591  0.2335  0.3137
   13NMe     C4  379   3.440   3.397   3.741  0.6383 -0.1249 -0.2847
   13NMe     H5  380   3.623   3.212   3.800  2.2728  1.0055  0.9716
   13NMe     H6  381   3.609   3.221   3.981  1.0688  0.5533  1.4954
   13NMe     H7  382   3.663   3.362   3.886 -0.4048  0.4257 -0.8478
   13NMe     H8  383   3.456   3.486   4.003  0.7431 -0.1399  1.1685
   13NMe     H9  384   3.444   3.325   4.074 -0.5447  0.6713 -0.0009
   13NMe    H10  385   3.299   3.396   4.002 -0.0153 -2.6681 -0.1433
   13NMe    H11  386   3.262   3.203   3.840 -1.0692 -1.9749  2.2358
   13NMe    H12  387   3.370   3.120   3.936 -1.3139 -1.6621 -0.8235
   13NMe    H13  388   3.404   3.129   3.753  1.2158  1.7876  0.0853
   13NMe    H14  389   3.501   3.483   3.767  1.7591 -1.1541  0.5331
   13NMe    H15  390   3.343   3.443   3.721  0.7449  0.0288 -0.4484
   13NMe    H16  391   3.496   3.353   3.658 -0.6611  0.0610 -1.2910
   14NMe     N0  392   4.467   2.202   1.492  0.5706 -0.8122  0.8782
   14NMe     C1  393   4.319   2.212   1.540  0.0835 -0.7353  0.0318
   14NMe     C2  394   4.554   2.241   1.605  0.2260 -0.1232  0.3056
   14NMe     C3  395   4.462   2.307   1.377 -0.1499  0.2034  0.2006
   14NMe     C4  396   4.499   2.059   1.442  0.2419  0.1859 -0.2872
   14NMe     H5  397   4.313   2.313   1.580  0.4602 -0.1281 -1.4105
   14NMe     H6  398   4.298   2.145   1.624 -1.2457 -1.2683 -0.7164
   14NMe     H7  399   4.242   2.201   1.464 -0.2654 -1.2015  0.4531
   14NMe     H8  400   4.561   2.350   1.610 -2.8591  0.2003 -0.8383
   14NMe     H9  401   4.648   2.186   1.602 -0.8011 -1.8634 -1.0550
   14NMe    H10  402   4.515   2.211   1.702 -2.5294  0.8388 -0.4468
   14NMe    H11  403   4.451   2.410   1.411  0.7180 -0.0986  1.4320
   14NMe    H12  404   4.378   2.283   1.312 -0.1058  3.2451 -1.0338
   14NMe    H13  405   4.563   2.294   1.337 -0.2892 -2.0048  0.4770
   14NMe    H14  406   4.478   1.985   1.518  2.1993  0.7122  0.7856
   14NMe    H15  407   4.606   2.054   1.421  0.0173 -3.5779 -0.7973
   14NMe    H16  408   4.444   2.051   1.347  0.6310  0.2531 -0.5183
   15SOL     OW  409   0.342   1.263   0.244 -0.0444  0.1419  0.4464
   15SOL    HW1  410   0.337   1.358   0.237  0.3788  0.0653 -1.2365
   15SOL    HW2  411   0.389   1.236   0.165  0.7684 -1.3821  1.4222
   16SOL     OW  412   0.549   0.956   0.825  0.4798  0.3588 -0.1798
   16SOL    HW1  413   0.538   1.026   0.761 -0.5796  1.5357  1.2525
   16SOL    HW2  414   0.465   0.951   0.871  1.0601 -0.7765  0.8056
   17SOL     OW  415   5.112   0.412   0.805  0.2189 -0.3226 -0.9004
   17SOL    HW1  416   5.074   0.391   0.719 -1.9805 -1.0880  0.2159
   17SOL    HW2  417   5.182   0.348   0.817 -0.3949 -1.1215 -1.5139
   18SOL     OW  418   0.610   1.734   1.121 -0.2908 -0.1130  0.5091
   18SOL    HW1  419   0.674   1.764   1.057 -0.9846  1.1020  0.3747
   18SOL    HW2  420   0.661   1.719   1.201  0.3671 -0.3992  0.0338
   19SOL     OW  421   1.269   1.421   0.919 -0.0169 -0.5598 -1.2282
   19SOL    HW1  422   1.299   1.501   0.876  0.2154  0.0619  0.0634
   19SOL    HW2  423   1.325   1.413   0.996 -2.2742 -0.0970  0.5120
   20SOL     OW  424   0.686   0.534   0.784 -0.4258 -0.3940 -0.6000
   20SOL    HW1  425   0.763   0.477   0.774 -0.0040  0.0999 -0.2071
   20SOL    HW2  426   0.723   0.622   0.789 -0.9658 -0.2225  0.4249
   21SOL     OW  427   1.449   1.027   0.450 -0.3951  0.4289 -0.0934
   21SOL    HW1  428   1.400   1.107   0.429  0.5835  1.1892  0.4493
   21SOL    HW2  429   1.460   0.983   0.366  0.1251  1.4982 -0.6109
   22SOL     OW  430   0.745   1.668   1.334 -0.1543  0.4632 -0.1842
   22SOL    HW1  431   0.690   1.610   1.387  2.4485  0.0694  2.2365
   22SOL    HW2  432   0.779   1.732   1.397 -0.0245  2.3413 -2.1356
   23SOL     OW  433   0.612   0.849   1.891 -0.0195  0.1369 -0.2416
   23SOL    HW1  434   0.610   0.817   1.801 -1.5726 -0.7725  0.1078
   23SOL    HW2  435   0.702   0.835   1.919  0.2658 -0.3572 -1.3692
   24SOL     OW  436   0.757   1.316   0.567 -0.0644 -0.0025 -0.1975
   24SOL    HW1  437   0.824   1.380   0.544 -1.0663  0.5777 -1.5710
   24SOL    HW2  438   0.785   1.235   0.524 -0.6812  0.4643 -1.5040
   25SOL     OW  439   0.968   1.014   1.777  0.3560  0.3814 -0.3193
   25SOL    HW1  440   0.997   1.080   1.714 -0.4344 -0.0359 -1.1379
   25SOL    HW2  441   0.930   0.945   1.723  1.1260 -0.7173  0.5376
   26SOL     OW  442   0.670   1.168   1.002  0.1745  0.4899 -0.3957
   26SOL    HW1  443   0.631   1.108   0.938  2.1700 -0.8152 -0.4210
   26SOL    HW2  444   0.755   1.191   0.965  0.7803  0.8041  1.1435
   27SOL     OW  445   1.407   1.306   1.585  0.2544  0.0443 -0.3100
   27SOL    HW1  446   1.503   1.303   1.591  0.3139 -0.1047 -1.2548
   27SOL    HW2  447   1.388   1.390   1.543  0.0796 -0.8631 -2.0652
   28SOL     OW  448   0.306   0.614   1.219  0.0996  0.5462  0.3236
   28SOL    HW1  449   0.313   0.557   1.142 -0.3826 -1.3385  1.6315
   28SOL    HW2  450   0.341   0.698   1.190  2.0471 -0.7745 -1.2849
   29SOL     OW  451   1.047   0.868   0.195  0.0045  0.2547  0.3724
   29SOL    HW1  452   1.104   0.803   0.154  0.6554  0.3150  1.1710
   29SOL    HW2  453   0.995   0.903   0.123  0.6217 -0.1569 -0.2824
   30SOL     OW  454   0.424   1.947   1.127  0.6821 -0.3055 -0.3506
   30SOL    HW1  455   0.479   1.994   1.190 -1.1332  1.0506  0.2813
   30SOL    HW2  456   0.471   1.866   1.110  1.8383 -0.1361  1.7978
   31SOL     OW  457   1.211   1.112   1.486  0.3121 -0.1669 -0.0749
   31SOL    HW1  458   1.296   1.132   1.526 -0.1777  1.8211  0.0322
   31SOL    HW2  459   1.196   1.184   1.426 -1.4542 -0.3338  0.1466
   32SOL     OW  460   0.125   1.427   0.761 -0.0791  0.0290  0.2556
   32SOL    HW1  461   0.173   1.364   0.708  0.0744  0.5150 -0.1931
   32SOL    HW2  462   0.073   1.374   0.821  0.2348 -0.5163  0.0471
   33SOL     OW  463   1.163   0.664   0.759  0.6532 -0.1272 -0.1975
   33SOL    HW1  464   1.228   0.724   0.795  0.2402 -0.0318  0.3913
   33SOL    HW2  465   1.154   0.692   0.667  1.8727 -0.5227 -0.4515
   34SOL     OW  466   0.385   2.549   1.913 -0.0995  0.0044  0.3231
   34SOL    HW1  467   0.434   2.487   1.861 -1.2098 -2.5256  2.1778
   34SOL    HW2  468   0.371   2.504   1.997 -2.9345  1.8238  0.8894
   35SOL     OW  469   0.546   1.098   0.110 -0.2656 -0.1568 -0.1862
   35SOL    HW1  470   0.503   1.032   0.054 -2.6949 -0.1712  1.6079
   35SOL    HW2  471   0.572   1.050   0.188 -2.4818  1.0211  1.3426
   36SOL     OW  472   1.362   5.089   1.155  0.0772 -0.5522  0.0374
   36SOL    HW1  473   1.268   5.072   1.143  0.3212 -2.1020  0.2691
   36SOL    HW2  474   1.394   5.110   1.067 -0.4408 -0.2067 -0.0723
   37SOL     OW  475   5.045   0.525   0.314  0.2141  0.5992 -0.8170
   37SOL    HW1  476   5.069   0.433   0.326 -1.1275  0.4229  0.6169
   37SOL    HW2  477   5.029   0.533   0.220  0.5659 -0.5703 -0.9883
   38SOL     OW  478   1.547   2.526   0.634  0.1420  0.1295  0.1927
   38SOL    HW1  479   1.472   2.477   0.668 -0.6971  0.0472 -1.7236
   38SOL    HW2  480   1.533   2.616   0.663  0.0686 -0.1644  1.0799
   39SOL     OW  481   5.177   1.573   0.702 -0.0478 -0.5476  0.6136
   39SOL    HW1  482   5.152   1.525   0.623  1.7544  0.5466 -0.6608
   39SOL    HW2  483   5.264   1.539   0.724  1.2457  2.0769 -0.3058
   40SOL     OW  484   1.659   0.571   0.425  0.3493  0.0870  0.1719
   40SOL    HW1  485   1.611   0.654   0.431  2.2097  1.3555 -1.8499
   40SOL    HW2  486   1.665   0.555   0.331  3.0653 -0.5149  0.4165
   41SOL     OW  487   1.449   0.848   0.843  0.1498 -0.1047  0.4265
   41SOL    HW1  488   1.480   0.929   0.804 -0.2479  0.1738  0.6895
   41SOL    HW2  489   1.527   0.793   0.850  0.6624  0.7483  1.4616
   42SOL     OW  490   0.503   1.191   1.602 -0.3370  0.2983 -0.1759
   42SOL    HW1  491   0.493   1.206   1.696 -1.2151 -2.0296  0.1335
   42SOL    HW2  492   0.435   1.245   1.562  0.5442  1.9129  0.4472
   43SOL     OW  493   0.965   1.471   0.507  0.3759 -0.3095 -0.5208
   43SOL    HW1  494   1.024   1.498   0.437 -0.3637 -0.3669 -1.1741
   43SOL    HW2  495   1.011   1.400   0.551  1.4484  0.6727 -0.0667
   44SOL     OW  496   1.099   0.485   0.948  0.1378  0.1012  0.4145
   44SOL    HW1  497   1.111   0.520   1.037  0.6729  1.0402 -0.0174
   44SOL    HW2  498   1.160   0.536   0.894 -0.5085 -0.1579 -0.5673
   45SOL     OW  499   0.416   0.331   5.035 -0.1198 -0.1586 -0.5106
   45SOL    HW1  500   0.492   0.273   5.031 -1.3290 -1.7527 -1.0029
   45SOL    HW2  501   0.369   0.314   4.954 -0.9240  0.9161 -0.2743
   46SOL     OW  502   0.318   0.535   1.605  0.3905 -0.0722 -0.3052
   46SOL    HW1  503   0.384   0.588   1.649  0.6661 -0.7454  0.1007
   46SOL    HW2  504   0.353   0.520   1.517  0.4905  0.0975 -0.2938
   47SOL     OW  505   1.014   1.119   0.313  0.3978  0.4051  0.0440
   47SOL    HW1  506   1.034   1.027   0.296  0.8071  0.3762  0.6801
   47SOL    HW2  507   0.973   1.150   0.232 -0.9406 -0.6835  0.2868
   48SOL     OW  508   1.163   1.702   1.205 -0.4336 -0.1779  0.0286
   48SOL    HW1  509   1.177   1.726   1.296 -1.1423  1.1806 -0.1997
   48SOL    HW2  510   1.085   1.647   1.207 -0.5542 -0.0018  0.2278
   49SOL     OW  511   0.348   0.729   1.871 -0.0451 -0.1099  0.2347
   49SOL    HW1  512   0.333   0.824   1.874 -2.0138 -0.3827 -0.1059
   49SOL    HW2  513   0.443   0.719   1.874  0.1695  1.8685  0.4918
   50SOL     OW  514   2.170   1.519   0.862  0.3895  0.0988 -0.6195
   50SOL    HW1  515   2.144   1.608   0.839 -0.2486 -0.1286 -0.7704
   50SOL    HW2  516   2.209   1.484   0.782  0.0333  0.0143 -0.7571
   51SOL     OW  517   2.114   1.766   0.761  0.0024  0.1199 -0.3811
   51SOL    HW1  518   2.021   1.779   0.742  0.2413  0.8721 -1.0336
   51SOL    HW2  519   2.138   1.842   0.813  0.0211 -0.5652  0.6243
   52SOL     OW  520   0.406   0.879   5.127 -0.2509  0.0628 -0.8214
   52SOL    HW1  521   0.392   0.803   5.184  2.3449 -0.5857 -1.0009
   52SOL    HW2  522   0.331   0.878   5.068 -1.2320 -1.2374  0.3905
   53SOL     OW  523   0.778   0.055   1.288  0.4690 -0.0235 -0.1173
   53SOL    HW1  524   0.827   0.002   1.225  1.3420  0.3664  0.2255
   53SOL    HW2  525   0.846   0.092   1.345 -0.2347  0.4735  0.3940
   54SOL     OW  526   1.453   1.399   1.102  0.2320  0.5866 -0.0403
   54SOL    HW1  527   1.455   1.313   1.143 -0.0397  1.2768  1.4727
   54SOL    HW2  528   1.545   1.425   1.095  0.3221  0.1050 -0.6582
   55SOL     OW  529   0.620   0.618   1.739 -0.0396 -0.3350 -0.0550
   55SOL    HW1  530   0.703   0.633   1.695  0.1516  1.1595  0.7681
   55SOL    HW2  531   0.620   0.525   1.761  0.7853 -0.6377 -1.3172
   56SOL     OW  532   1.109   0.337   2.219  0.3432  0.5450  0.2488
   56SOL    HW1  533   1.075   0.383   2.295 -2.2237  0.3915 -0.7678
   56SOL    HW2  534   1.144   0.406   2.162 -1.2845  1.0315 -0.1789
   57SOL     OW  535   0.934   0.956   1.480 -0.2865 -0.0775  0.5408
   57SOL    HW1  536   0.941   0.924   1.391  0.1554 -2.6656  1.4638
   57SOL    HW2  537   1.015   1.006   1.494 -0.7988  1.1712 -0.7779
   58SOL     OW  538   0.929   5.027   0.791 -0.3070 -0.0548 -0.4390
   58SOL    HW1  539   0.899   5.102   0.741  0.7490  0.1180 -0.8320
   58SOL    HW2  540   0.912   4.952   0.735  0.3686  0.0819 -0.8264
   59SOL     OW  541   0.123   0.792   0.442 -0.0218 -0.2813 -0.1722
   59SOL    HW1  542   0.035   0.810   0.408 -0.4016 -1.5296  0.1267
   59SOL    HW2  543   0.182   0.828   0.376 -0.7551  0.6945 -0.3089
   60SOL     OW  544   4.944   0.673   0.955  0.3582 -0.4522 -0.3908
   60SOL    HW1  545   4.943   0.668   1.051 -0.5343  0.9125 -0.3080
   60SOL    HW2  546   4.969   0.585   0.926 -1.4099 -1.4622  1.0649
   61SOL     OW  547   0.244   1.815   1.815 -0.7174 -0.7348 -0.4465
   61SOL    HW1  548   0.212   1.903   1.792 -1.1607 -0.4731  1.0908
   61SOL    HW2  549   0.209   1.799   1.903  0.2317 -2.0271 -0.2858
   62SOL     OW  550   0.489   0.254   0.372  0.4819  0.3332 -0.4575
   62SOL    HW1  551   0.396   0.267   0.390  0.5543  0.4031 -0.1325
   62SOL    HW2  552   0.508   0.313   0.299  0.2797  0.3451 -0.4992
   63SOL     OW  553   1.434   0.771   2.004  0.5230 -0.3267  0.4926
   63SOL    HW1  554   1.393   0.792   1.920  1.6346  0.5154  0.1544
   63SOL    HW2  555   1.512   0.722   1.981  2.3089  2.2451  0.8641
   64SOL     OW  556   0.998   1.549   0.933  0.5510 -0.0109 -0.0453
   64SOL    HW1  557   0.942   1.498   0.991  0.3677  2.0350  1.6542
   64SOL    HW2  558   1.068   1.489   0.908  0.7069 -0.9067  2.4416
   65SOL     OW  559   0.770   0.799   0.793 -0.0019  0.2936  0.5326
   65SOL    HW1  560   0.699   0.847   0.835 -1.9466 -0.3620 -1.9629
   65SOL    HW2  561   0.835   0.867   0.772 -1.8095  1.5573 -1.0914
   66SOL     OW  562   0.844   1.407   1.130 -0.3679 -0.8524 -0.5385
   66SOL    HW1  563   0.761   1.375   1.097 -0.5006 -0.5567 -0.4896
   66SOL    HW2  564   0.823   1.490   1.173  0.1454 -0.1327 -1.6407
   67SOL     OW  565   4.994   1.360   1.318 -0.7616  0.4725 -0.0250
   67SOL    HW1  566   4.901   1.341   1.307 -0.6816 -0.5012  0.9972
   67SOL    HW2  567   5.022   1.304   1.390  0.8656 -0.0193 -1.0221
   68SOL     OW  568   1.669   0.490   1.089 -0.0759  0.3893 -0.3444
   68SOL    HW1  569   1.636   0.407   1.053  0.5655  0.1600 -0.4084
   68SOL    HW2  570   1.764   0.483   1.082 -0.0623  1.7623 -1.7413
   69SOL     OW  571   1.149   1.179   1.184 -0.0883 -0.2074 -0.0607
   69SOL    HW1  572   1.078   1.119   1.208  1.1562 -1.3973  0.7627
   69SOL    HW2  573   1.181   1.146   1.100  0.0730 -0.2236  0.0056
   70SOL     OW  574   0.231   1.695   0.490  0.0352  0.7028 -0.0833
   70SOL    HW1  575   0.311   1.726   0.534  0.8748 -0.7914 -0.5338
   70SOL    HW2  576   0.215   1.760   0.422  2.6198 -0.5683 -1.9770
   71SOL     OW  577   1.203   0.496   0.334  0.0835 -0.7546  0.4892
   71SOL    HW1  578   1.178   0.417   0.286  0.6026  0.2466 -1.4731
   71SOL    HW2  579   1.246   0.551   0.269  0.3196  0.8765  1.9902
   72SOL     OW  580   0.771   1.287   1.940 -0.3302  0.5048 -0.0726
   72SOL    HW1  581   0.858   1.299   1.977  0.0429  0.2152 -0.8401
   72SOL    HW2  582   0.784   1.296   1.845 -1.0585  0.0511 -0.2171
   73SOL     OW  583   0.636   2.196   0.974 -0.1634 -0.2048 -0.2305
   73SOL    HW1  584   0.695   2.171   1.046  0.4028  1.5268 -0.0514
   73SOL    HW2  585   0.665   2.145   0.899  2.2689  1.3492 -0.4063
   74SOL     OW  586   0.346   0.198   1.034  0.4915  0.6403 -0.0971
   74SOL    HW1  587   0.286   0.139   1.078 -0.2152 -1.5016 -3.7312
   74SOL    HW2  588   0.433   0.163   1.053  0.2522  0.2817  0.3392
   75SOL     OW  589   1.211   1.770   0.452 -0.1431 -0.2032 -0.4132
   75SOL    HW1  590   1.163   1.720   0.387  0.2750 -0.6991 -0.3387
   75SOL    HW2  591   1.201   1.721   0.533 -0.5713  0.3574 -0.1270
   76SOL     OW  592   5.249   2.283   1.484  0.1762  0.3035 -0.1665
   76SOL    HW1  593   5.314   2.273   1.415 -0.8223 -0.9875 -0.9443
   76SOL    HW2  594   5.251   2.200   1.532 -2.8442 -0.8698 -1.9359
   77SOL     OW  595   1.401   0.004   4.845  0.4334  0.0325  0.3450
   77SOL    HW1  596   1.427   0.038   4.931 -1.2832  2.7919 -0.1333
   77SOL    HW2  597   1.461   0.045   4.783 -0.4214  0.7032 -0.0590
   78SOL     OW  598   4.731   1.501   1.428 -0.0656  0.4468 -0.1401
   78SOL    HW1  599   4.783   1.575   1.396  1.3336  0.2522  1.6121
   78SOL    HW2  600   4.650   1.505   1.377 -0.0640  3.2405  0.0080
   79SOL     OW  601   0.263   2.052   0.489  0.0343 -0.0155  0.5883
   79SOL    HW1  602   0.254   2.112   0.563 -2.1574  0.9349 -0.4077
   79SOL    HW2  603   0.278   2.109   0.414  2.3331 -0.9785  0.2612
   80SOL     OW  604   0.945   0.983   0.764  0.1173  0.8869  0.0382
   80SOL    HW1  605   0.922   1.056   0.822 -0.8736 -0.3516  1.2106
   80SOL    HW2  606   1.041   0.983   0.763  0.1315  1.3478  1.1125
   81SOL     OW  607   1.093   0.083   1.776  0.0666  0.2694  0.5103
   81SOL    HW1  608   1.177   0.040   1.760 -0.5392 -2.0026  3.0305
   81SOL    HW2  609   1.105   0.126   1.861 -0.7463  1.5378 -0.0027
   82SOL     OW  610   0.456   4.819   4.927  0.6131 -0.1325 -0.0018
   82SOL    HW1  611   0.460   4.853   4.838  1.5007  1.4753  0.6136
   82SOL    HW2  612   0.540   4.773   4.939 -0.0671 -1.4989 -0.4267
   83SOL     OW  613   0.745   0.408   1.883 -0.9978  0.4415  0.4600
   83SOL    HW1  614   0.728   0.399   1.977 -0.5863 -1.8015  0.3423
   83SOL    HW2  615   0.841   0.401   1.875 -1.0962 -0.2504 -0.1979
   84SOL     OW  616   0.538   2.398   1.757  0.2461 -0.2182  0.7430
   84SOL    HW1  617   0.567   2.311   1.784  0.7543 -0.2239  0.1937
   84SOL    HW2  618   0.619   2.442   1.730  0.1741  0.8653  2.2565
   85SOL     OW  619   1.242   1.054   0.956  0.2319  0.1810 -0.2340
   85SOL    HW1  620   1.269   1.057   0.864  0.0952 -2.1422 -0.3823
   85SOL    HW2  621   1.230   0.961   0.974  0.5881  0.5827  2.2436
   86SOL     OW  622   0.514   1.931   0.513  0.2570  0.1819 -0.1614
   86SOL    HW1  623   0.507   1.894   0.601 -0.2584  1.3467  0.2928
   86SOL    HW2  624   0.428   1.969   0.496  0.7610  1.1208 -0.6452
   87SOL     OW  625   0.819   4.815   0.663 -0.5568 -0.0652 -0.3726
   87SOL    HW1  626   0.782   4.806   0.751 -4.0907  0.3475 -1.7581
   87SOL    HW2  627   0.785   4.740   0.615  1.4406 -0.3379 -1.4051
   88SOL     OW  628   0.921   0.804   5.103 -0.2386 -0.1738  0.3267
   88SOL    HW1  629   0.904   0.818   5.010  0.1271  0.1825  0.3104
   88SOL    HW2  630   0.874   0.724   5.125  1.2942 -1.3568 -0.6107
   89SOL     OW  631   1.162   1.832   0.745 -0.4027 -0.3808 -0.4782
   89SOL    HW1  632   1.086   1.822   0.687 -1.2334 -0.7413  0.6723
   89SOL    HW2  633   1.126   1.859   0.829  0.9712  2.1193 -0.6341
   90SOL     OW  634   0.206   0.376   4.609 -0.2939  1.3621 -0.1098
   90SOL    HW1  635   0.192   0.323   4.531 -0.5297 -0.3592  1.0707
   90SOL    HW2  636   0.273   0.440   4.583  2.9235 -2.0226 -0.4599
   91SOL     OW  637   1.304   0.653   4.906 -0.0588  0.0186 -0.1757
   91SOL    HW1  638   1.376   0.703   4.944 -0.4438 -0.6084  1.4072
   91SOL    HW2  639   1.241   0.720   4.879  0.6332  0.5142 -0.5838
   92SOL     OW  640   1.074   0.664   1.781 -0.1640 -0.0126  0.8273
   92SOL    HW1  641   1.108   0.582   1.816  0.7434 -0.2149 -0.4652
   92SOL    HW2  642   1.152   0.714   1.758 -0.6795  1.7180  2.6789
   93SOL     OW  643   0.905   2.036   1.438 -0.0935 -0.1871  0.6229
   93SOL    HW1  644   0.847   1.980   1.489 -0.3565 -0.7980 -0.3213
   93SOL    HW2  645   0.968   1.976   1.398 -2.1273 -0.2343 -2.7360
   94SOL     OW  646   0.945   1.183   0.952 -0.0208  0.1284 -0.5901
   94SOL    HW1  647   0.902   1.132   1.021 -0.3956 -0.9279 -1.5829
   94SOL    HW2  648   1.024   1.218   0.994  0.3400 -1.4156  0.0729
   95SOL     OW  649   0.772   2.085   0.745  0.0863 -0.3007 -0.3071
   95SOL    HW1  650   0.834   2.016   0.722  3.9872  2.2628  1.9245
   95SOL    HW2  651   0.748   2.125   0.662  0.8212 -1.8494 -1.2907
   96SOL     OW  652   1.317   0.345   5.037  0.5623  0.5972  0.8590
   96SOL    HW1  653   1.383   0.413   5.027 -0.0064  0.7772 -2.5040
   96SOL    HW2  654   1.319   0.297   4.954 -3.5336  0.6645  0.5880
   97SOL     OW  655   5.236   0.444   1.145 -0.3883 -0.0680  0.0799
   97SOL    HW1  656   5.186   0.383   1.200 -0.1590  0.9028  1.3777
   97SOL    HW2  657   5.292   0.492   1.206  0.4837  0.4496 -1.0995
   98SOL     OW  658   0.727   0.245   1.664  0.1568  0.1335  0.2450
   98SOL    HW1  659   0.728   0.309   1.735 -1.2309  0.9614 -0.4480
   98SOL    HW2  660   0.773   0.289   1.592  1.6218 -0.7279  0.6360
   99SOL     OW  661   0.488   0.412   0.139 -0.5494  0.2266 -0.2708
   99SOL    HW1  662   0.498   0.414   0.044  0.1935 -2.2587 -0.2807
   99SOL    HW2  663   0.575   0.433   0.173 -1.1492  2.5571 -0.0929
  100SOL     OW  664   0.924   0.119   0.606  0.0532 -0.3341  0.3276
  100SOL    HW1  665   0.905   0.194   0.661 -3.3537 -1.1492  0.3746
  100SOL    HW2  666   0.853   0.117   0.541  0.7853 -2.7283 -0.5000
  101SOL     OW  667   1.710   0.821   1.050 -0.0664 -0.3179 -0.3637
  101SOL    HW1  668   1.667   0.799   1.132 -0.5087 -0.5829 -0.6616
  101SOL    HW2  669   1.785   0.875   1.075 -0.4437 -0.0433  0.1798
  102SOL     OW  670   1.453   0.494   0.857  0.2305  1.5177 -0.3627
  102SOL    HW1  671   1.473   0.439   0.932 -0.9082  4.1477  1.9719
  102SOL    HW2  672   1.405   0.437   0.797  1.7632 -0.8116  0.5483
  103SOL     OW  673   1.508   0.781   0.525  0.0125 -0.5696 -0.1841
  103SOL    HW1  674   1.532   0.774   0.617  2.8770 -0.9968 -0.9293
  103SOL    HW2  675   1.502   0.875   0.508 -0.9291 -0.4918  0.4983
  104SOL     OW  676   0.790   1.636   0.622 -0.3402  0.3438  0.7282
  104SOL    HW1  677   0.854   1.580   0.577 -1.5642  0.2059 -0.8959
  104SOL    HW2  678   0.731   1.574   0.666 -0.9411  0.3838 -0.0140
  105SOL     OW  679   1.798   1.044   0.864  0.1445  0.5002  0.4646
  105SOL    HW1  680   1.827   0.955   0.844 -0.5356  0.1797  0.8642
  105SOL    HW2  681   1.705   1.034   0.886 -0.4099  1.5525 -1.2424
  106SOL     OW  682   1.395   1.070   5.153  0.6648 -0.4446 -0.0253
  106SOL    HW1  683   1.343   1.140   5.193 -0.9684 -1.6194 -0.0447
  106SOL    HW2  684   1.445   1.113   5.084  1.2468  1.0652  1.3166
  107SOL     OW  685   0.165   0.395   0.118  0.3212  0.0553 -0.3946
  107SOL    HW1  686   0.198   0.379   0.206 -1.6202  2.3421  0.7934
  107SOL    HW2  687   0.244   0.407   0.065  1.4662  0.6304  1.3994
  108SOL     OW  688   2.259   0.954   1.633 -0.0567 -0.1957 -0.3185
  108SOL    HW1  689   2.348   0.991   1.630  0.2138 -0.8827 -0.8508
  108SOL    HW2  690   2.258   0.901   1.712 -0.2885  0.5377  0.1804
  109SOL     OW  691   1.614   0.832   1.307 -0.2471 -0.3710  0.8433
  109SOL    HW1  692   1.615   0.741   1.339  0.7172 -0.4059  0.7302
  109SOL    HW2  693   1.596   0.884   1.385  1.4286 -0.5039  1.3464
  110SOL     OW  694   1.682   1.398   1.891  0.1420  0.5641  0.4876
  110SOL    HW1  695   1.647   1.339   1.825 -1.0916  0.3840  1.2778
  110SOL    HW2  696   1.757   1.441   1.849  0.6884 -1.1210 -0.2801
  111SOL     OW  697   1.433   0.920   1.103 -0.0909  0.3032 -0.4609
  111SOL    HW1  698   1.476   0.835   1.108  1.3030  1.0152 -0.2175
  111SOL    HW2  699   1.430   0.941   1.010 -1.0774 -0.3248 -0.5791
  112SOL     OW  700   2.009   0.765   0.843 -0.1918 -0.5138  0.2965
  112SOL    HW1  701   2.068   0.693   0.823 -0.1256 -0.1034 -1.0447
  112SOL    HW2  702   2.013   0.774   0.938 -1.0117 -2.9532  0.6000
  113SOL     OW  703   0.463   4.850   1.482  0.2378 -0.1541 -0.1589
  113SOL    HW1  704   0.536   4.894   1.526 -1.0084  2.1698 -0.3590
  113SOL    HW2  705   0.468   4.881   1.391 -1.1464  0.2209 -0.1104
  114SOL     OW  706   0.845   0.680   1.606 -0.0182 -0.9787 -0.7105
  114SOL    HW1  707   0.920   0.676   1.665  0.0661  0.5581 -0.7007
  114SOL    HW2  708   0.873   0.737   1.535 -0.8875 -1.0679 -1.1269
  115SOL     OW  709   1.042   1.892   0.981  0.3030  0.1715 -0.4316
  115SOL    HW1  710   1.068   1.820   1.040  1.2339  0.6571 -0.2365
  115SOL    HW2  711   0.970   1.856   0.930  0.5560 -0.8072 -0.1160
  116SOL     OW  712   5.178   0.287   1.806  1.0464  0.2141 -0.1405
  116SOL    HW1  713   5.087   0.295   1.837  0.4385 -0.5878 -1.6373
  116SOL    HW2  714   5.217   0.372   1.824  0.0744  0.4923  0.7486
  117SOL     OW  715   0.699   4.969   1.562 -0.1371 -0.6446 -0.7737
  117SOL    HW1  716   0.744   5.018   1.631 -2.3096  1.5485 -0.8648
  117SOL    HW2  717   0.716   5.020   1.482 -0.5034 -1.3069 -1.2787
  118SOL     OW  718   4.951   1.461   1.623  0.5206 -0.3515  0.1570
  118SOL    HW1  719   4.889   1.448   1.552  0.2724 -0.4143  0.3868
  118SOL    HW2  720   5.024   1.402   1.603  1.1730  0.7821 -0.8970
  119SOL     OW  721   0.321   1.266   0.531  0.3503  0.0721  0.0606
  119SOL    HW1  722   0.314   1.171   0.535  2.6660 -0.2011 -1.6792
  119SOL    HW2  723   0.319   1.286   0.437  0.8529  1.6625  0.3788
  120SOL     OW  724   0.367   0.459   1.028  0.0762  0.4790  0.0592
  120SOL    HW1  725   0.386   0.485   0.938 -2.3658 -0.6027 -0.8121
  120SOL    HW2  726   0.366   0.363   1.025 -3.3492  0.4686  0.4783
  121SOL     OW  727   0.915   1.876   0.640  0.1908  0.3838 -0.5684
  121SOL    HW1  728   0.903   1.905   0.549 -0.7313 -1.5008 -1.0780
  121SOL    HW2  729   0.871   1.791   0.644 -1.3984  1.2642  2.1316
  122SOL     OW  730   1.580   0.998   1.609 -0.2274  0.3646 -0.4729
  122SOL    HW1  731   1.580   0.944   1.688  1.1411  1.4779  0.3207
  122SOL    HW2  732   1.593   1.087   1.641 -1.4083  1.0365 -1.8423
  123SOL     OW  733   2.024   0.171   0.271  0.2930 -0.1160  0.3669
  123SOL    HW1  734   2.079   0.249   0.264 -1.7658  1.3714  0.2317
  123SOL    HW2  735   2.027   0.133   0.183 -1.2382  1.6263 -0.4779
  124SOL     OW  736   4.840   1.722   1.314  0.2697 -0.7447  0.4383
  124SOL    HW1  737   4.871   1.709   1.225  0.9251  0.3548  0.4866
  124SOL    HW2  738   4.907   1.778   1.354 -0.8913  0.2168  1.0822
  125SOL     OW  739   0.012   1.001   1.822 -0.1995 -0.0051  0.0339
  125SOL    HW1  740  -0.061   0.943   1.839 -1.1533  1.0132 -0.5187
  125SOL    HW2  741   0.024   1.050   1.903 -0.0474 -0.2622  0.1662
  126SOL     OW  742   1.348   0.215   1.652 -0.3378 -0.2379 -0.3681
  126SOL    HW1  743   1.344   0.122   1.675  0.8855  0.1412  1.4348
  126SOL    HW2  744   1.277   0.226   1.589  0.6109 -2.7807 -1.9973
  127SOL     OW  745   0.904   4.488   1.957 -0.1767  0.1677  0.2387
  127SOL    HW1  746   0.968   4.422   1.931 -0.2861  0.4524 -0.7581
  127SOL    HW2  747   0.829   4.438   1.988 -0.6908 -0.1841 -1.5574
  128SOL     OW  748   0.244   5.110   1.681 -0.0306  0.4650 -0.0441
  128SOL    HW1  749   0.243   5.203   1.705  0.0774 -0.2101  2.6617
  128SOL    HW2  750   0.274   5.065   1.759  0.4422 -1.8318 -1.5035
  129SOL     OW  751   0.640   0.758   0.553  0.3152  0.4451 -0.1167
  129SOL    HW1  752   0.570   0.694   0.547 -0.8264  1.7824 -1.3592
  129SOL    HW2  753   0.682   0.740   0.637 -0.7018 -1.1822  0.0591
  130SOL     OW  754   1.087   0.827   0.989  0.2676  0.3643  0.1807
  130SOL    HW1  755   1.047   0.790   0.910  0.8901  0.9514 -0.4096
  130SOL    HW2  756   1.059   0.768   1.059  1.0730 -1.1172 -0.7154
  131SOL     OW  757   1.037   0.405   4.992 -0.3357 -0.2465 -0.3802
  131SOL    HW1  758   0.974   0.404   5.064 -0.1221  1.8553 -0.1194
  131SOL    HW2  759   1.122   0.391   5.033 -0.2490  0.6395 -0.2378
  132SOL     OW  760   0.043   0.524   0.513 -0.1585 -0.1423 -0.2812
  132SOL    HW1  761   0.088   0.606   0.492  1.0942 -0.8864 -0.5757
  132SOL    HW2  762  -0.050   0.543   0.499  0.1455  1.1397 -0.6155
  133SOL     OW  763   5.100   1.219   2.172 -0.0650  0.3554 -0.1483
  133SOL    HW1  764   5.068   1.160   2.104  0.7849  1.6125 -1.6603
  133SOL    HW2  765   5.110   1.304   2.128  2.9830  0.5708  0.8885
  134SOL     OW  766   0.848   0.446   1.448 -0.1001  0.3935 -0.0185
  134SOL    HW1  767   0.837   0.520   1.507  1.2735  1.9914 -1.7287
  134SOL    HW2  768   0.806   0.474   1.366 -0.4281 -1.1001 -0.3771
  135SOL     OW  769   1.761   0.727   1.652  0.7067  0.0868 -0.2408
  135SOL    HW1  770   1.728   0.788   1.586 -1.3597  0.9271  1.5488
  135SOL    HW2  771   1.854   0.749   1.660  0.1433  2.5555 -0.1212
  136SOL     OW  772   0.349   0.010   0.433  0.3478 -0.2957 -0.1070
  136SOL    HW1  773   0.368  -0.015   0.523  2.8899 -0.9593 -0.7857
  136SOL    HW2  774   0.420   0.070   0.409 -0.1941 -0.2800 -1.7443
  137SOL     OW  775   1.747   0.350   4.780  0.8687 -0.5554  0.5824
  137SOL    HW1  776   1.769   0.424   4.836 -4.5627  1.5059  0.3431
  137SOL    HW2  777   1.781   0.374   4.694 -2.3305  2.6326  0.0995
  138SOL     OW  778   0.933   0.467   0.433 -0.0132 -0.1701  0.4011
  138SOL    HW1  779   0.977   0.398   0.483 -0.2830 -2.1373 -2.0168
  138SOL    HW2  780   1.005   0.519   0.396  0.1979 -0.2076  0.7528
  139SOL     OW  781   1.520   1.686   1.733 -0.0744 -0.3084 -0.2142
  139SOL    HW1  782   1.598   1.714   1.781 -1.0703 -0.5478  1.5803
  139SOL    HW2  783   1.499   1.761   1.678  0.8135  0.1629  0.0655
  140SOL     OW  784   1.730   1.287   1.612  0.5674 -0.7902  0.6009
  140SOL    HW1  785   1.687   1.343   1.548 -1.5953 -2.3677  0.6037
  140SOL    HW2  786   1.821   1.315   1.611 -0.3865  2.5731  0.4618
  141SOL     OW  787   0.313   1.347   2.790  0.2195  0.2755  0.3901
  141SOL    HW1  788   0.393   1.399   2.798  0.4414  0.1629 -1.0307
  141SOL    HW2  789   0.245   1.412   2.771  0.5324  0.0613 -1.5965
  142SOL     OW  790   1.491   0.815   5.002  0.5491  0.3502 -0.3835
  142SOL    HW1  791   1.502   0.909   4.982 -0.1281 -0.1026 -3.1412
  142SOL    HW2  792   1.579   0.786   5.025  1.0505  1.3863 -0.9088
  143SOL     OW  793   1.267   1.233   0.149 -0.2854  0.6338  0.1059
  143SOL    HW1  794   1.260   1.247   0.243  1.1943  1.8825  0.0641
  143SOL    HW2  795   1.183   1.197   0.123 -0.7111  0.2942  1.8990
  144SOL     OW  796   1.331   1.445   1.348  0.1257 -0.1819 -0.4482
  144SOL    HW1  797   1.236   1.453   1.352  0.1027 -0.1007 -1.0395
  144SOL    HW2  798   1.351   1.441   1.254  0.7001 -0.2354 -0.3284
  145SOL     OW  799   0.543   1.180   1.244  0.5658  0.1216 -0.2124
  145SOL    HW1  800   0.582   1.181   1.156 -0.2997 -0.4902 -0.6058
  145SOL    HW2  801   0.619   1.175   1.302  1.0825 -2.1721 -1.0136
  146SOL     OW  802   0.604   0.746   1.347 -0.4356 -0.1524 -0.5570
  146SOL    HW1  803   0.588   0.782   1.435  0.3733  0.0183 -0.4756
  146SOL    HW2  804   0.541   0.792   1.291  0.8618  1.6933 -0.5220
  147SOL     OW  805   1.253   0.879   1.337  0.4604  0.4389 -0.1532
  147SOL    HW1  806   1.268   0.960   1.385 -0.2616 -0.8307  2.2737
  147SOL    HW2  807   1.310   0.886   1.260  2.0556  2.2769  1.1566
  148SOL     OW  808   1.047   4.677   1.705 -0.0604 -0.2988  0.1412
  148SOL    HW1  809   0.990   4.607   1.737 -3.2082  0.5561 -3.2591
  148SOL    HW2  810   1.017   4.756   1.750 -0.4460 -0.1471 -0.3737
  149SOL     OW  811   4.783   1.423   1.018 -0.0730  0.5275 -0.3070
  149SOL    HW1  812   4.876   1.401   1.023 -0.3149 -0.9363 -1.5851
  149SOL    HW2  813   4.779   1.498   0.959  0.3324  0.7702 -0.0193
  150SOL     OW  814   5.021   1.667   1.768 -0.1618 -0.1080 -0.2713
  150SOL    HW1  815   5.013   1.759   1.743 -0.8508  0.0489  0.5125
  150SOL    HW2  816   4.976   1.619   1.698 -2.0980  0.3298  0.6467
  151SOL     OW  817   0.280   1.361   1.107  0.1119  0.1648  0.3855
  151SOL    HW1  818   0.345   1.411   1.058 -0.9162  0.2463 -0.9389
  151SOL    HW2  819   0.277   1.403   1.193 -1.0672  2.6978 -0.8488
  152SOL     OW  820   1.095   0.657   1.205  0.3975  0.2595 -0.0711
  152SOL    HW1  821   1.123   0.574   1.246  2.1723  0.3411 -1.0767
  152SOL    HW2  822   1.151   0.723   1.244 -1.5880  1.1445  1.3496
  153SOL     OW  823   0.091   0.261   0.950  0.2001  0.4133  0.1443
  153SOL    HW1  824   0.029   0.314   0.999 -1.4080 -1.3112  0.0020
  153SOL    HW2  825   0.168   0.257   1.007 -0.2208  1.5919  0.8280
  154SOL     OW  826   0.502   0.505   1.391 -0.6016 -0.0303 -0.2573
  154SOL    HW1  827   0.457   0.504   1.306 -1.0228 -0.1938 -0.0336
  154SOL    HW2  828   0.557   0.583   1.387 -0.0280 -0.4610 -0.9850
  155SOL     OW  829   1.275   0.931   2.163  0.3741  0.3685  0.6223
  155SOL    HW1  830   1.356   0.891   2.133  0.0151  0.7824 -0.9502
  155SOL    HW2  831   1.301   1.015   2.200  0.4316  1.7633 -2.3872
  156SOL     OW  832   0.711   0.481   0.273 -0.1167 -0.0244 -0.1198
  156SOL    HW1  833   0.786   0.474   0.331  0.0886  0.5113 -0.3153
  156SOL    HW2  834   0.677   0.569   0.288  0.1577  0.2568 -1.0660
  157SOL     OW  835   1.450   0.329   1.074 -0.2676 -0.0820 -0.2805
  157SOL    HW1  836   1.509   0.277   1.128 -1.6706 -0.7544  0.6385
  157SOL    HW2  837   1.363   0.295   1.094 -1.0732  1.6074 -0.8013
  158SOL     OW  838   0.836   1.340   1.680 -0.5468  0.6427  0.3461
  158SOL    HW1  839   0.918   1.388   1.664 -0.4501  0.2674 -0.2747
  158SOL    HW2  840   0.806   1.313   1.593 -0.3008 -0.9376  0.7409
  159SOL     OW  841   1.188   0.231   1.047 -0.0479  0.5274  0.1789
  159SOL    HW1  842   1.176   0.161   0.984 -1.2213  0.5198  0.4080
  159SOL    HW2  843   1.133   0.303   1.015  1.7468  1.6428 -0.4931
  160SOL     OW  844   0.919   1.563   1.924 -0.5200 -0.5377  0.7438
  160SOL    HW1  845   0.824   1.555   1.920 -0.2560 -3.2880 -1.2927
  160SOL    HW2  846   0.951   1.474   1.934  1.9478  0.0175 -1.5483
  161SOL     OW  847   0.868   0.157   0.121 -0.0598  0.3704  0.1464
  161SOL    HW1  848   0.802   0.114   0.175 -1.8172  2.3336 -0.3827
  161SOL    HW2  849   0.843   0.250   0.122  1.9079  0.9420 -1.1769
  162SOL     OW  850   0.314   1.000   1.922 -0.2327 -0.5704 -0.1480
  162SOL    HW1  851   0.226   1.027   1.895 -0.1400  0.2489  0.3340
  162SOL    HW2  852   0.372   1.064   1.881  0.2745 -2.0535 -1.7729
  163SOL     OW  853   2.207   0.968   1.381  0.3764 -0.5160 -0.2893
  163SOL    HW1  854   2.150   1.045   1.372  1.7717  0.6074  0.3835
  163SOL    HW2  855   2.212   0.954   1.476  1.2277 -0.6015 -0.3499
  164SOL     OW  856   1.208   0.986   4.928 -0.5036  0.5913  0.4957
  164SOL    HW1  857   1.290   0.966   4.973 -0.4979  1.3200  0.8011
  164SOL    HW2  858   1.157   1.037   4.991 -0.7278  1.1231 -0.1111
  165SOL     OW  859   1.870   1.557   1.781 -0.0945 -0.2944 -0.0822
  165SOL    HW1  860   1.953   1.576   1.826  0.8632 -0.1639 -1.8637
  165SOL    HW2  861   1.811   1.626   1.810  1.1358  1.0139 -0.6345
  166SOL     OW  862   1.511   1.151   1.256 -0.3740  0.3837  0.3443
  166SOL    HW1  863   1.586   1.098   1.284  1.1728  2.9850  1.2383
  166SOL    HW2  864   1.460   1.091   1.200  1.5099 -1.9186  0.9903
  167SOL     OW  865   5.187   1.506   1.193  0.1441 -0.0201  0.4683
  167SOL    HW1  866   5.109   1.462   1.226  0.4244  0.0644  1.2567
  167SOL    HW2  867   5.239   1.525   1.271  1.2684 -0.6593 -0.1115
  168SOL     OW  868   0.812   1.830   1.604  0.1442  0.3685  0.0620
  168SOL    HW1  869   0.744   1.812   1.669 -2.6953 -0.6115 -3.0359
  168SOL    HW2  870   0.891   1.790   1.641 -1.2125  0.3943  3.1580
  169SOL     OW  871   1.091   0.262   4.628  0.1447 -0.0912 -0.2015
  169SOL    HW1  872   1.149   0.210   4.573 -0.2328 -1.3826  0.6060
  169SOL    HW2  873   1.011   0.274   4.576  0.5337  0.3717 -0.6973
  170SOL     OW  874   1.621   4.866   4.816  0.6526 -0.2877  0.1239
  170SOL    HW1  875   1.536   4.900   4.788  0.5726  1.3402  2.2329
  170SOL    HW2  876   1.662   4.835   4.736 -1.3520  0.2092 -1.1235
  171SOL     OW  877   1.408   1.653   0.870 -0.6172 -0.5355  0.5700
  171SOL    HW1  878   1.383   1.709   0.797  1.2567 -1.2799 -0.6821
  171SOL    HW2  879   1.412   1.713   0.945  3.0767  1.4986 -1.0654
  172SOL     OW  880   0.653   1.805   1.816  0.4262  0.4152  0.0354
  172SOL    HW1  881   0.634   1.711   1.814 -0.8829  0.6062  2.1671
  172SOL    HW2  882   0.680   1.822   1.907  1.4329  1.9535 -0.5375
  173SOL     OW  883   1.148   0.768   0.489 -0.2022  0.0211 -0.1999
  173SOL    HW1  884   1.101   0.814   0.420 -1.6494 -1.1748 -0.0405
  173SOL    HW2  885   1.192   0.696   0.443 -1.2635 -0.8461  0.1247
  174SOL     OW  886   0.468   1.866   1.501  0.0101 -0.4716  0.3566
  174SOL    HW1  887   0.519   1.791   1.532  1.7910  0.7280  0.3939
  174SOL    HW2  888   0.395   1.827   1.453 -0.8051 -2.2902  2.9354
  175SOL     OW  889   1.318   1.583   0.226 -0.3108  0.4867  0.8882
  175SOL    HW1  890   1.298   1.655   0.166  0.2680  1.2463  1.5914
  175SOL    HW2  891   1.405   1.605   0.262  0.4745 -1.2502  0.0967
  176SOL     OW  892   1.712   1.741   1.899 -0.4475  0.6748 -0.1059
  176SOL    HW1  893   1.691   1.688   1.975  1.9175 -0.9701 -0.5399
  176SOL    HW2  894   1.794   1.785   1.922  0.5029 -0.1386 -1.8134
  177SOL     OW  895   1.550   4.788   0.716 -0.4403  0.2230  0.1888
  177SOL    HW1  896   1.510   4.730   0.651  1.1300 -0.7256  0.0347
  177SOL    HW2  897   1.619   4.735   0.756  0.6418  1.7981  0.4571
  178SOL     OW  898   0.217   0.916   0.681 -0.4003  0.5972 -0.2162
  178SOL    HW1  899   0.303   0.946   0.652 -0.5314  0.4347 -0.7754
  178SOL    HW2  900   0.178   0.876   0.603 -0.9472  0.5969  0.0569
  179SOL     OW  901   1.000   1.919   5.086 -0.6084  0.0789 -0.6558
  179SOL    HW1  902   0.951   1.837   5.096  0.8356 -0.8010 -0.6203
  179SOL    HW2  903   0.961   1.978   5.150 -0.1502 -1.3271  0.9831
  180SOL     OW  904   1.066   1.425   1.280  0.5688 -0.3567  0.3988
  180SOL    HW1  905   0.984   1.424   1.232 -0.0332  0.5422  1.3885
  180SOL    HW2  906   1.108   1.342   1.258  0.0720 -0.1805 -1.2622
  181SOL     OW  907   0.766   0.760   0.197  0.3646  0.0765 -0.4384
  181SOL    HW1  908   0.722   0.838   0.231  0.1797 -0.3428  0.2894
  181SOL    HW2  909   0.859   0.779   0.206  0.3348 -0.5211  1.4962
  182SOL     OW  910   1.515   1.990   0.477  0.1179 -0.5035  0.7501
  182SOL    HW1  911   1.602   2.022   0.497  0.2691 -0.8298  0.6302
  182SOL    HW2  912   1.473   1.979   0.562  0.0347  0.0921  0.7843
  183SOL     OW  913   0.604   1.561   1.543 -0.4692 -0.2773  0.0557
  183SOL    HW1  914   0.518   1.573   1.584  0.0739 -0.4256  1.2522
  183SOL    HW2  915   0.657   1.518   1.610  0.8567  0.7726 -0.3031
  184SOL     OW  916   1.460   0.545   1.316  0.1682  0.1214  0.1213
  184SOL    HW1  917   1.528   0.528   1.251  0.4117  0.6934  0.2189
  184SOL    HW2  918   1.383   0.499   1.284 -0.2101  1.8425 -1.4693
  185SOL     OW  919   1.221   0.992   0.648  0.5071  0.4884 -0.0355
  185SOL    HW1  920   1.203   0.910   0.603  1.4850 -0.0924  0.6126
  185SOL    HW2  921   1.316   1.005   0.636  0.7476  0.4163  1.7102
  186SOL     OW  922   0.692   0.173   0.772 -0.1855  0.3488 -0.2405
  186SOL    HW1  923   0.686   0.157   0.866 -0.1140 -0.6005 -0.3923
  186SOL    HW2  924   0.716   0.265   0.764 -0.8844  0.6135  0.6594
  187SOL     OW  925   0.836   1.051   0.520 -0.3807  0.4492 -0.1905
  187SOL    HW1  926   0.915   1.075   0.471 -0.6050  2.3217  0.3250
  187SOL    HW2  927   0.870   1.007   0.599  0.0966  0.3409 -0.4516
  188SOL     OW  928   1.570   0.269   1.503 -0.8272 -0.4593  0.0271
  188SOL    HW1  929   1.610   0.356   1.496 -0.2970 -0.6167  1.0561
  188SOL    HW2  930   1.497   0.282   1.564 -0.7716 -0.7329  0.1498
  189SOL     OW  931   1.059   1.464   1.578 -0.4678  0.2020 -0.4013
  189SOL    HW1  932   1.059   1.436   1.487 -1.5255  1.0284 -0.6588
  189SOL    HW2  933   1.148   1.495   1.594 -0.2534 -0.0455 -1.1150
  190SOL     OW  934   0.734   1.158   1.436  0.0150  0.1074 -0.3776
  190SOL    HW1  935   0.786   1.085   1.470  0.9468 -0.0593 -2.1218
  190SOL    HW2  936   0.652   1.153   1.485  0.6533 -1.1825  0.5951
  191SOL     OW  937   0.176   0.243   1.746 -0.0648 -0.0474 -0.5379
  191SOL    HW1  938   0.086   0.272   1.755  0.8040  2.2018  1.2070
  191SOL    HW2  939   0.224   0.321   1.719  1.6468 -0.7913  0.2654
  192SOL     OW  940   0.193   1.018   0.264 -0.5206  0.3446 -0.0324
  192SOL    HW1  941   0.114   1.069   0.281  0.1340  1.8143 -1.2535
  192SOL    HW2  942   0.259   1.083   0.240  0.6889 -0.9741 -0.3717
  193SOL     OW  943   1.035   0.371   1.815 -0.1035  0.1838  0.4770
  193SOL    HW1  944   1.116   0.332   1.781 -1.0267 -1.7052  0.4235
  193SOL    HW2  945   1.017   0.323   1.896 -0.1801  1.8699  1.5024
  194SOL     OW  946   4.882   0.091   0.436 -0.5989 -0.1866  0.5098
  194SOL    HW1  947   4.814   0.044   0.387 -1.4882  0.6931  0.8832
  194SOL    HW2  948   4.908   0.031   0.506  0.4103 -1.3060 -0.7836
  195SOL     OW  949   0.600   1.807   0.048 -0.3678 -0.1350  0.0914
  195SOL    HW1  950   0.608   1.878   0.113  2.6208  0.2537 -0.6203
  195SOL    HW2  951   0.555   1.848  -0.026  0.4789  0.7877  0.0687
  196SOL     OW  952   0.517   0.921   1.533  0.1434 -0.2981  0.0049
  196SOL    HW1  953   0.428   0.907   1.501 -0.4113  0.3473  1.2145
  196SOL    HW2  954   0.517   1.012   1.564  0.5689 -0.9477  2.0322
  197SOL     OW  955   1.143   2.184   0.953  0.8263  0.6359 -0.6506
  197SOL    HW1  956   1.234   2.190   0.982  0.8286 -0.5674 -0.3751
  197SOL    HW2  957   1.125   2.090   0.949 -1.1547  0.8821  1.6609
  198SOL     OW  958   1.056   0.303   1.534 -0.3613 -0.3902  0.5914
  198SOL    HW1  959   0.990   0.371   1.524 -0.4511 -0.7738 -1.6210
  198SOL    HW2  960   1.025   0.231   1.480  1.3150 -0.9993  0.3947
  199SOL     OW  961   1.295   0.830   1.685 -0.0168  0.7456  0.1116
  199SOL    HW1  962   1.370   0.773   1.667 -1.7419 -1.0968 -1.3663
  199SOL    HW2  963   1.274   0.869   1.600 -0.3320  1.7700  0.6566
  200SOL     OW  964   5.193   1.804   1.519 -0.0938  0.5902 -0.2087
  200SOL    HW1  965   5.249   1.880   1.536  0.8726 -0.6119  2.2016
  200SOL    HW2  966   5.255   1.731   1.511 -1.2376 -0.5812  1.4031
  201SOL     OW  967   1.205   0.409   1.265 -0.1019 -0.1423 -0.0341
  201SOL    HW1  968   1.177   0.391   1.354  1.8316  0.2947  0.6878
  201SOL    HW2  969   1.183   0.330   1.216 -1.2070 -0.3694  0.8162
  202SOL     OW  970   1.136   0.364   0.572  0.0892 -0.0338 -0.0051
  202SOL    HW1  971   1.173   0.412   0.499  0.1131  0.8991  0.6196
  202SOL    HW2  972   1.211   0.324   0.616  0.0343 -1.0196 -0.7683
  203SOL     OW  973   0.656   0.961   0.342  0.7035 -0.2889 -0.2640
  203SOL    HW1  974   0.649   0.879   0.391 -1.2422 -0.0295 -0.0692
  203SOL    HW2  975   0.703   1.020   0.401  0.6380 -0.7620  0.2691
  204SOL     OW  976   1.915   0.444   0.990 -0.5617 -0.0207 -0.1617
  204SOL    HW1  977   1.907   0.530   0.947 -2.6014  0.2855  0.7673
  204SOL    HW2  978   1.847   0.391   0.949  0.3082 -1.0245 -0.3085
  205SOL     OW  979   0.970   0.053   1.491 -0.0898  0.6779 -0.1000
  205SOL    HW1  980   0.997   0.081   1.579  1.4519  0.6182 -0.5436
  205SOL    HW2  981   1.006  -0.035   1.481  0.8195  1.1797 -1.2721
  206SOL     OW  982   0.852   1.955   0.354  0.1152  0.4084 -0.6269
  206SOL    HW1  983   0.809   1.869   0.353  3.0557 -1.1387 -0.4593
  206SOL    HW2  984   0.793   2.012   0.305 -2.7771 -1.2527  0.7794
  207SOL     OW  985   0.246   1.714   1.407 -0.2569 -0.3370 -0.2269
  207SOL    HW1  986   0.253   1.723   1.312 -4.8435  1.3714 -0.5676
  207SOL    HW2  987   0.177   1.649   1.419 -0.0926 -0.1317  1.9039
  208SOL     OW  988   1.115   1.279   0.650  0.5838  0.2415 -0.5336
  208SOL    HW1  989   1.093   1.186   0.645  1.1426  0.0935 -0.2617
  208SOL    HW2  990   1.144   1.292   0.741  1.0913  0.5499 -0.7399
  209SOL     OW  991   1.845   1.198   0.548 -0.0419  0.2370  0.1392
  209SOL    HW1  992   1.890   1.167   0.627 -2.4765  1.1153  1.9699
  209SOL    HW2  993   1.858   1.293   0.549 -0.2414  0.2697 -0.4019
  210SOL     OW  994   1.815   1.358   1.272  0.0078 -0.3653 -0.0566
  210SOL    HW1  995   1.793   1.361   1.179 -1.2949  0.2331  0.2572
  210SOL    HW2  996   1.752   1.416   1.314  2.4577  1.7474  0.8540
  211SOL     OW  997   5.163   0.512   1.987 -0.2103  0.4752  0.2367
  211SOL    HW1  998   5.086   0.504   2.043 -1.2873  2.6420 -0.8936
  211SOL    HW2  999   5.182   0.606   1.986  1.8624  0.0726 -0.2956
  212SOL     OW 1000   4.530   1.213   0.767 -0.3944 -0.4721  0.0031
  212SOL    HW1 1001   4.473   1.288   0.786  0.1264 -0.5357  1.8266
  212SOL    HW2 1002   4.583   1.242   0.693  1.2431  1.7491  1.9789
  213SOL     OW 1003   0.349   1.594   1.708 -0.0991  0.0331  0.1140
  213SOL    HW1 1004   0.324   1.676   1.749 -1.7099 -0.2383 -0.3072
  213SOL    HW2 1005   0.294   1.588   1.629  0.0343 -1.4148  0.1068
  214SOL     OW 1006   1.030   4.899   1.269 -0.3258  0.1436  0.0788
  214SOL    HW1 1007   1.063   4.882   1.357  0.7190  1.4429 -0.0393
  214SOL    HW2 1008   1.090   4.852   1.212 -0.8592 -0.4958  0.0322
  215SOL     OW 1009   0.453   0.986   0.551  0.7648 -0.0818  0.7773
  215SOL    HW1 1010   0.490   1.053   0.493 -1.7044 -0.2668 -1.1338
  215SOL    HW2 1011   0.514   0.913   0.546  0.6539 -0.0501 -1.5860
  216SOL     OW 1012   1.659   0.691   0.824 -0.2969  0.6270 -0.1927
  216SOL    HW1 1013   1.683   0.709   0.915 -1.1088  0.5533  0.0405
  216SOL    HW2 1014   1.590   0.625   0.830  0.9343 -0.7627 -0.9497
  217SOL     OW 1015   0.922   0.395   0.772  0.2896 -0.0395  0.8215
  217SOL    HW1 1016   0.986   0.390   0.701 -1.1577 -0.1155 -0.5191
  217SOL    HW2 1017   0.971   0.430   0.846  2.4114 -2.2314  0.4962
  218SOL     OW 1018   0.652   1.496   0.801  0.5045  0.0102 -0.4667
  218SOL    HW1 1019   0.572   1.495   0.853  1.3740 -0.6519  0.8929
  218SOL    HW2 1020   0.654   1.411   0.757  0.2263  0.2182 -0.8895
  219SOL     OW 1021   0.899   5.070   1.068  0.0104 -0.3215 -0.1472
  219SOL    HW1 1022   0.904   5.045   0.976 -1.1026 -0.8303 -0.0785
  219SOL    HW2 1023   0.935   4.995   1.115 -1.1872 -0.8572 -0.0693
  220SOL     OW 1024   1.120   0.058   0.424  0.1699  0.0976  0.2650
  220SOL    HW1 1025   1.036   0.088   0.458  0.3901  1.4515 -0.3503
  220SOL    HW2 1026   1.185   0.115   0.466  0.6600 -0.0648 -0.2655
  221SOL     OW 1027   1.052   1.572   0.279  0.0207  0.2113  0.0695
  221SOL    HW1 1028   1.129   1.559   0.225  0.3968 -0.7155  0.8148
  221SOL    HW2 1029   0.978   1.548   0.223  0.2824  0.9550 -0.5954
  222SOL     OW 1030   0.207   2.129   1.605  0.2027  0.3148 -0.1530
  222SOL    HW1 1031   0.248   2.213   1.584  2.0531 -0.8520 -1.3732
  222SOL    HW2 1032   0.273   2.081   1.655 -1.3540  0.0893  1.7535
  223SOL     OW 1033   1.139   0.350   0.107  0.0320 -0.2729  0.6059
  223SOL    HW1 1034   1.096   0.266   0.091 -0.0184 -0.1288 -0.0300
  223SOL    HW2 1035   1.213   0.351   0.046  0.2285  0.0017  0.8462
  224SOL     OW 1036   1.599   0.297   0.441  0.2214  0.8413 -0.5605
  224SOL    HW1 1037   1.695   0.297   0.432  0.4956 -0.8010  2.0623
  224SOL    HW2 1038   1.578   0.387   0.466  1.2330  0.8830  0.1965
  225SOL     OW 1039   1.307   0.165   0.684  0.3909  0.4756 -0.6116
  225SOL    HW1 1040   1.276   0.113   0.758  1.2150  1.7821  0.6744
  225SOL    HW2 1041   1.383   0.118   0.651  1.8331  1.4112  1.2655
  226SOL     OW 1042   0.079   0.886   0.986 -0.6991 -0.7030 -0.2037
  226SOL    HW1 1043   0.087   0.791   0.985 -0.5815 -0.6911 -1.1792
  226SOL    HW2 1044   0.164   0.918   0.954 -0.4733 -0.2498  0.8286
  227SOL     OW 1045   0.687   1.765   0.406 -0.2435 -0.1104  0.1617
  227SOL    HW1 1046   0.620   1.827   0.435  0.1714  0.9550 -1.1474
  227SOL    HW2 1047   0.706   1.713   0.485 -1.9269  0.1864  0.7817
  228SOL     OW 1048   0.050   0.751   2.541 -0.2538  0.6187  0.1203
  228SOL    HW1 1049   0.029   0.698   2.464 -0.9205  1.2140 -0.1094
  228SOL    HW2 1050  -0.018   0.728   2.605  0.8216 -0.5536  0.8638
  229SOL     OW 1051   0.195   4.831   2.273  0.6148 -0.4161  0.2867
  229SOL    HW1 1052   0.164   4.843   2.363 -3.1214 -1.2597 -0.7881
  229SOL    HW2 1053   0.180   4.738   2.255  0.9405 -0.1618 -1.3475
  230SOL     OW 1054   5.250   4.486   1.978 -0.5252 -0.3277 -0.6839
  230SOL    HW1 1055   5.276   4.559   1.922  0.5807 -0.6110 -0.5528
  230SOL    HW2 1056   5.271   4.408   1.927  0.9583 -0.6031  0.3093
  231SOL     OW 1057   5.171   1.399   3.583 -0.2910 -0.0540 -0.0889
  231SOL    HW1 1058   5.162   1.379   3.677 -0.2522  0.1424 -0.0444
  231SOL    HW2 1059   5.254   1.358   3.558 -0.3723 -0.2314 -0.0694
  232SOL     OW 1060   1.689   1.711   2.748  0.3284 -0.3091  0.1915
  232SOL    HW1 1061   1.676   1.616   2.744 -0.2098 -0.2802  1.1206
  232SOL    HW2 1062   1.757   1.728   2.683  0.4594 -1.3369  0.0417
  233SOL     OW 1063   0.738   1.100   2.376 -0.2349  0.4782 -0.6845
  233SOL    HW1 1064   0.684   1.049   2.315 -0.9804  0.2531  0.1474
  233SOL    HW2 1065   0.681   1.172   2.404 -0.4049 -0.2111  0.8135
  234SOL     OW 1066   1.809   0.602   2.497 -0.0775  0.0400  0.0145
  234SOL    HW1 1067   1.772   0.594   2.584  0.1521 -1.8554 -0.0344
  234SOL    HW2 1068   1.749   0.659   2.450 -1.3818 -0.6664  0.7840
  235SOL     OW 1069   0.842   1.742   2.585  0.6126 -0.2413  0.0407
  235SOL    HW1 1070   0.862   1.787   2.667  0.2818  1.1821 -0.6564
  235SOL    HW2 1071   0.779   1.675   2.610 -1.8032  2.1161  0.4825
  236SOL     OW 1072   0.790   1.124   3.271 -0.4942  0.0979  0.7662
  236SOL    HW1 1073   0.787   1.066   3.195  0.9128 -0.3617  1.0456
  236SOL    HW2 1074   0.725   1.191   3.253 -2.2905 -1.6750  0.5243
  237SOL     OW 1075   0.891   1.200   2.665 -0.2061  0.0555  0.1597
  237SOL    HW1 1076   0.875   1.283   2.620  2.3341  1.0271  1.0038
  237SOL    HW2 1077   0.974   1.169   2.629  0.9611 -0.0334  2.8777
  238SOL     OW 1078   0.913   0.669   3.330 -0.2020 -0.1220 -0.5369
  238SOL    HW1 1079   0.832   0.689   3.282 -0.7891 -0.5394  0.2804
  238SOL    HW2 1080   0.921   0.741   3.393  0.3109  0.1601 -0.9179
  239SOL     OW 1081   0.118   1.575   2.883 -0.2908 -0.2873 -0.1158
  239SOL    HW1 1082   0.042   1.520   2.865  1.1282 -2.0689 -0.8047
  239SOL    HW2 1083   0.154   1.542   2.965 -1.1984  1.6511  1.1151
  240SOL     OW 1084   1.100   1.765   3.539 -0.4095 -0.2260  0.1250
  240SOL    HW1 1085   1.188   1.802   3.545 -0.3490 -0.4476  0.6368
  240SOL    HW2 1086   1.060   1.811   3.465 -0.4216  1.0526  0.9158
  241SOL     OW 1087   0.088   0.226   2.746 -0.2228 -0.2018 -0.3064
  241SOL    HW1 1088   0.174   0.234   2.704 -0.2556  1.1939 -0.1541
  241SOL    HW2 1089   0.035   0.294   2.705 -1.6175 -1.8168 -1.2176
  242SOL     OW 1090   1.734   0.164   2.940  0.4377 -0.1880 -0.3697
  242SOL    HW1 1091   1.814   0.176   2.990 -0.5789  0.5466  1.1121
  242SOL    HW2 1092   1.739   0.228   2.870  1.4763 -0.6505 -0.7274
  243SOL     OW 1093   0.472   1.623   2.160  0.3232  0.1573  0.3418
  243SOL    HW1 1094   0.391   1.643   2.207 -0.4369  1.0372 -1.2729
  243SOL    HW2 1095   0.444   1.571   2.085  1.3113  0.0633  0.0256
  244SOL     OW 1096   1.079   0.987   3.611  0.2492  0.5562  0.5876
  244SOL    HW1 1097   1.049   0.917   3.553  0.2961  0.8749  0.1682
  244SOL    HW2 1098   1.008   1.051   3.610  0.9886  1.3803 -0.5224
  245SOL     OW 1099   0.080   1.557   2.264  0.4792 -0.6047 -0.3510
  245SOL    HW1 1100   0.152   1.619   2.276  0.7607 -1.2623  1.6075
  245SOL    HW2 1101   0.051   1.570   2.174  1.0235  1.8171 -0.1913
  246SOL     OW 1102   0.185   1.596   2.634  0.7030 -0.3834 -0.1532
  246SOL    HW1 1103   0.097   1.602   2.597  1.0435  2.0657 -0.6221
  246SOL    HW2 1104   0.172   1.589   2.728  0.0011  0.3505 -0.1960
  247SOL     OW 1105   0.398   1.679   2.506 -0.8732  0.8579 -0.5349
  247SOL    HW1 1106   0.320   1.654   2.555 -0.5195 -2.0321 -1.3654
  247SOL    HW2 1107   0.365   1.726   2.430 -1.7800 -0.2071 -0.7934
  248SOL     OW 1108   0.054   0.914   2.273 -0.4223  0.2262 -0.4644
  248SOL    HW1 1109   0.145   0.913   2.306 -0.1776  2.3163 -0.9851
  248SOL    HW2 1110   0.039   0.826   2.241  1.5457 -0.0605 -0.6540
  249SOL     OW 1111   1.349   5.126   3.205 -0.5191  0.4571 -0.3842
  249SOL    HW1 1112   1.318   5.077   3.281 -1.4952  3.0514  0.9602
  249SOL    HW2 1113   1.271   5.143   3.153 -0.8250  3.5060  0.9472
  250SOL     OW 1114   0.230   0.614   2.256 -0.2662 -0.1350  0.2146
  250SOL    HW1 1115   0.243   0.525   2.289  0.6899  0.1221  0.5305
  250SOL    HW2 1116   0.282   0.669   2.314 -1.5470  0.7392  0.5649
  251SOL     OW 1117   1.900   1.799   2.534 -0.2473  0.4497  0.3289
  251SOL    HW1 1118   1.839   1.829   2.466  0.9196  0.1829 -0.8495
  251SOL    HW2 1119   1.986   1.830   2.505  0.4716 -0.9727  0.8917
  252SOL     OW 1120   0.322   1.504   1.964  0.1917 -0.0101  0.0531
  252SOL    HW1 1121   0.229   1.508   1.987  0.0657 -1.8198 -0.0965
  252SOL    HW2 1122   0.323   1.494   1.869  0.5183 -0.7885  0.1338
  253SOL     OW 1123   1.792   0.869   2.757 -0.2516 -0.1088  0.0100
  253SOL    HW1 1124   1.730   0.797   2.755 -0.1129 -0.2432  0.4641
  253SOL    HW2 1125   1.758   0.932   2.693 -0.8389 -0.1905  0.2427
  254SOL     OW 1126   1.740   0.332   2.735 -0.1110  0.1015  0.3518
  254SOL    HW1 1127   1.724   0.421   2.768  1.6914  0.0448  1.4720
  254SOL    HW2 1128   1.784   0.346   2.651 -1.8872  0.2472 -0.5781
  255SOL     OW 1129   0.314   0.578   4.131 -0.5446  0.3967  0.2782
  255SOL    HW1 1130   0.315   0.620   4.216 -1.6436  0.1535  0.4178
  255SOL    HW2 1131   0.354   0.492   4.146 -1.2969  0.1119  0.6841
  256SOL     OW 1132   0.272   1.325   2.276  0.5522 -0.1725 -0.3222
  256SOL    HW1 1133   0.248   1.285   2.360  0.7256 -0.3134 -0.3390
  256SOL    HW2 1134   0.221   1.406   2.273  0.0836 -0.4619 -0.3526
  257SOL     OW 1135   1.307   1.301   2.969  0.1195  0.6850  0.0355
  257SOL    HW1 1136   1.244   1.346   2.912 -0.5054  1.3661  1.2512
  257SOL    HW2 1137   1.254   1.260   3.037  0.8645 -0.1466  0.1387
  258SOL     OW 1138   0.929   4.897   1.806 -0.0989 -0.5406 -1.0188
  258SOL    HW1 1139   0.935   4.982   1.764  0.9893 -0.7176 -1.2408
  258SOL    HW2 1140   0.921   4.917   1.899 -1.1047 -0.1764 -1.1817
  259SOL     OW 1141   0.217   0.465   3.175  0.6748  0.3114  0.3548
  259SOL    HW1 1142   0.138   0.515   3.193  0.7831  0.8782 -0.6658
  259SOL    HW2 1143   0.271   0.476   3.253 -0.3627 -0.3117  1.1629
  260SOL     OW 1144   1.825   1.328   2.101  0.0545 -0.0120  0.2952
  260SOL    HW1 1145   1.766   1.358   2.033  0.2529 -1.1223 -0.3777
  260SOL    HW2 1146   1.769   1.283   2.164  0.0863 -0.5089 -0.0241
  261SOL     OW 1147   1.543   2.073   3.419  0.2680 -0.0995  0.3268
  261SOL    HW1 1148   1.532   2.006   3.351 -0.4562 -0.2409  0.5802
  261SOL    HW2 1149   1.526   2.027   3.501  0.9511  0.1203  0.5953
  262SOL     OW 1150   0.054   0.385   3.619 -0.0103  0.1065 -0.6041
  262SOL    HW1 1151   0.021   0.331   3.548 -1.2814 -1.5217  1.1669
  262SOL    HW2 1152   0.148   0.372   3.618 -0.4044 -3.3072  0.6430
  263SOL     OW 1153   1.543   1.033   2.693 -0.1964  0.3242 -0.3912
  263SOL    HW1 1154   1.517   0.981   2.769 -2.5374 -0.4449 -1.6668
  263SOL    HW2 1155   1.505   1.119   2.708 -0.3043  0.2933 -0.4851
  264SOL     OW 1156   1.791   1.908   2.313 -0.0375  0.1792  0.2794
  264SOL    HW1 1157   1.712   1.924   2.262  0.3480  1.6111  0.0963
  264SOL    HW2 1158   1.861   1.949   2.262  0.9758 -1.8573 -0.0114
  265SOL     OW 1159   0.528   0.954   2.161  0.6721  0.3228 -0.0170
  265SOL    HW1 1160   0.511   0.940   2.068  3.3099  1.5762 -0.7113
  265SOL    HW2 1161   0.510   1.047   2.176  0.1992  0.1176  0.7601
  266SOL     OW 1162   1.325   0.171   2.301  0.3191 -0.1725  0.3513
  266SOL    HW1 1163   1.363   0.144   2.217 -1.1821 -1.1591 -0.0421
  266SOL    HW2 1164   1.257   0.235   2.277 -0.9034 -1.3188  0.6949
  267SOL     OW 1165   1.958   0.947   1.727 -0.1174  0.3797 -0.8244
  267SOL    HW1 1166   2.037   0.926   1.678 -0.8839 -1.8173 -1.1962
  267SOL    HW2 1167   1.987   1.008   1.795  2.2710 -1.7776  0.1736
  268SOL     OW 1168   0.044   0.512   4.007 -0.7490  0.1101  0.3902
  268SOL    HW1 1169   0.115   0.479   4.061  0.2180 -1.0878 -1.5767
  268SOL    HW2 1170  -0.032   0.459   4.032 -0.4802  0.0221  1.0293
  269SOL     OW 1171   0.926   0.645   3.635  0.2193  0.1752 -0.6152
  269SOL    HW1 1172   0.909   0.654   3.728 -0.8014 -1.4234 -0.6396
  269SOL    HW2 1173   0.842   0.664   3.593 -0.1149 -2.0895 -1.0285
  270SOL     OW 1174   1.005   1.109   2.904 -0.6452  0.4188  0.1991
  270SOL    HW1 1175   0.982   1.142   2.817  3.2905  1.2121 -0.6300
  270SOL    HW2 1176   0.997   1.186   2.961  0.3954  0.8229 -0.1830
  271SOL     OW 1177   0.769   0.919   3.082  0.5936 -0.2896 -0.2771
  271SOL    HW1 1178   0.692   0.924   3.025  0.6185  0.1068 -0.2834
  271SOL    HW2 1179   0.836   0.876   3.029  1.1056  1.4597 -1.1189
  272SOL     OW 1180   0.845   0.953   2.591 -0.1808 -0.0742  0.2584
  272SOL    HW1 1181   0.782   0.976   2.523  0.3936 -0.2052 -0.3260
  272SOL    HW2 1182   0.876   1.037   2.625 -0.0987 -0.0016  0.0077
  273SOL     OW 1183   5.239   0.642   3.007  0.2019  0.0923  0.0866
  273SOL    HW1 1184   5.327   0.680   2.997  0.5356 -0.4369  0.9548
  273SOL    HW2 1185   5.234   0.617   3.099 -0.9077  0.2201  0.0603
  274SOL     OW 1186   5.130   1.867   2.429  0.3072  0.4035  0.3915
  274SOL    HW1 1187   5.093   1.873   2.517  0.0784 -0.5163  0.3640
  274SOL    HW2 1188   5.224   1.856   2.443  0.1924 -0.4401  0.5481
  275SOL     OW 1189   1.002   0.204   2.036  0.3268 -0.1151  0.0710
  275SOL    HW1 1190   1.032   0.250   2.114 -1.6954  0.6690  0.4222
  275SOL    HW2 1191   0.943   0.137   2.069  0.7835 -0.8925 -0.6725
  276SOL     OW 1192   1.725   0.431   3.531 -0.0428 -0.3946 -0.1667
  276SOL    HW1 1193   1.635   0.435   3.560  0.2472 -0.1451  0.6920
  276SOL    HW2 1194   1.760   0.518   3.548 -0.0283 -0.0631 -1.7807
  277SOL     OW 1195   2.052   1.191   2.784 -0.1157  0.0155  0.2926
  277SOL    HW1 1196   2.013   1.203   2.698  0.2256  1.2561  0.2954
  277SOL    HW2 1197   2.002   1.120   2.825 -2.6551  1.8681  0.4716
  278SOL     OW 1198   0.477   0.102   2.853  0.0359  0.1472  0.2868
  278SOL    HW1 1199   0.461   0.139   2.940 -1.0154  0.8673 -0.2013
  278SOL    HW2 1200   0.453   0.010   2.860 -0.4678  0.3076  0.6326
  279SOL     OW 1201   1.546   1.933   2.178 -0.0594  0.2323 -0.6252
  279SOL    HW1 1202   1.474   1.958   2.236  1.3686  1.9612  0.4375
  279SOL    HW2 1203   1.524   1.973   2.094 -0.4945  0.4528 -0.4092
  280SOL     OW 1204   5.124   1.884   2.913 -0.1690  0.4879 -0.1487
  280SOL    HW1 1205   5.102   1.976   2.899 -0.1047  0.5518  0.1744
  280SOL    HW2 1206   5.213   1.876   2.880  0.9754  1.2353  2.5729
  281SOL     OW 1207   1.675   1.400   2.893 -0.1655 -0.1854 -0.4088
  281SOL    HW1 1208   1.667   1.473   2.955  0.2679 -1.6734  1.4642
  281SOL    HW2 1209   1.769   1.386   2.885 -0.2537 -1.0248 -0.1203
  282SOL     OW 1210   1.485   1.873   3.187 -0.4313 -0.7368  0.4030
  282SOL    HW1 1211   1.563   1.850   3.137 -1.1687 -2.1306 -0.1349
  282SOL    HW2 1212   1.423   1.904   3.121 -0.4312  0.1062  0.7955
  283SOL     OW 1213   0.144   1.157   2.089 -0.1855  0.2069  0.3770
  283SOL    HW1 1214   0.136   1.074   2.137  0.9674 -0.7105 -1.0027
  283SOL    HW2 1215   0.175   1.219   2.155 -0.0553 -0.6956  1.1806
  284SOL     OW 1216   2.054   0.920   2.854  0.2366  0.0970  0.3546
  284SOL    HW1 1217   2.021   0.932   2.943  1.4048  1.0093  0.6801
  284SOL    HW2 1218   1.978   0.893   2.803 -0.4861 -0.2226  1.5881
  285SOL     OW 1219   0.667   1.880   3.957 -0.2744 -0.4314 -0.0750
  285SOL    HW1 1220   0.607   1.886   3.882 -0.9616 -2.2337  0.2927
  285SOL    HW2 1221   0.723   1.957   3.950 -1.4256  0.2991 -1.4962
  286SOL     OW 1222   1.290   1.622   1.587  0.0796  0.2981 -0.1351
  286SOL    HW1 1223   1.358   1.649   1.525 -0.0299  0.5227 -0.1574
  286SOL    HW2 1224   1.338   1.606   1.669  0.0976  0.8936 -0.0301
  287SOL     OW 1225   4.415   0.356   3.966  0.0860  0.6283 -0.3238
  287SOL    HW1 1226   4.472   0.401   3.904  1.7317  0.5071  1.0713
  287SOL    HW2 1227   4.402   0.269   3.927  2.2664  0.0581  0.1780
  288SOL     OW 1228   2.061   0.740   1.320 -0.0380 -0.5995 -0.2285
  288SOL    HW1 1229   2.113   0.811   1.359 -2.2729 -0.3611  2.5443
  288SOL    HW2 1230   2.020   0.780   1.244  1.8597 -0.0849 -1.0144
  289SOL     OW 1231   0.649   1.843   2.087  0.0169  0.1800  0.6196
  289SOL    HW1 1232   0.651   1.913   2.152  0.3784 -0.8275  1.7093
  289SOL    HW2 1233   0.586   1.779   2.122 -1.2041  0.5058 -0.9438
  290SOL     OW 1234   1.656   0.613   2.726  0.3405 -0.2587  0.0107
  290SOL    HW1 1235   1.589   0.617   2.658  0.6995  0.9893 -0.2755
  290SOL    HW2 1236   1.608   0.593   2.806 -0.3872  0.7945 -0.1684
  291SOL     OW 1237   0.417   1.577   3.354 -0.3209 -0.3802  0.1377
  291SOL    HW1 1238   0.414   1.491   3.395  1.6960 -0.7929 -0.5528
  291SOL    HW2 1239   0.500   1.579   3.306 -0.0143  2.2031  0.7013
  292SOL     OW 1240   1.117   2.036   2.770 -0.1674  0.0905  0.1785
  292SOL    HW1 1241   1.148   2.091   2.842 -1.0932  1.1354 -0.2080
  292SOL    HW2 1242   1.181   2.049   2.700 -2.1209  3.3462 -1.1306
  293SOL     OW 1243   0.608   0.548   2.649  0.5598  0.0970 -0.2448
  293SOL    HW1 1244   0.650   0.494   2.582  0.9182 -0.2555  0.2598
  293SOL    HW2 1245   0.672   0.617   2.667 -0.1536  1.0645 -1.3404
  294SOL     OW 1246   0.462   0.209   4.016  0.3482 -0.4843 -0.0289
  294SOL    HW1 1247   0.443   0.137   3.956  0.2349 -0.2330 -0.2930
  294SOL    HW2 1248   0.558   0.213   4.018  0.3663 -1.1318  0.5707
  295SOL     OW 1249   0.138   0.157   2.013  0.0564  0.1315  0.1738
  295SOL    HW1 1250   0.189   0.185   1.937 -1.7687 -0.2887 -1.2274
  295SOL    HW2 1251   0.111   0.238   2.056  1.4717  0.3652  0.6646
  296SOL     OW 1252   0.421   0.076   3.756 -0.0816  0.5893 -0.0492
  296SOL    HW1 1253   0.500   0.025   3.735  0.5050  2.2044 -1.9676
  296SOL    HW2 1254   0.358   0.011   3.786  0.9845 -1.1512 -1.4453
  297SOL     OW 1255   1.132   1.742   3.007  0.0278  0.2053  0.2641
  297SOL    HW1 1256   1.087   1.669   3.049  1.0873  0.3423  1.6814
  297SOL    HW2 1257   1.219   1.707   2.987  0.4049  0.9537  0.5872
  298SOL     OW 1258   1.651   0.863   3.446  0.2625 -0.3565  0.3477
  298SOL    HW1 1259   1.579   0.847   3.385 -1.8055  1.3199  2.2428
  298SOL    HW2 1260   1.714   0.916   3.397 -0.9337  0.1760 -0.6290
  299SOL     OW 1261   0.682   1.518   2.339 -0.2490 -0.1656  0.2440
  299SOL    HW1 1262   0.769   1.506   2.300  0.6151  1.0005  1.7629
  299SOL    HW2 1263   0.644   1.590   2.289 -0.7773 -1.3493 -1.1030
  300SOL     OW 1264   1.136   0.871   2.810  0.1381  0.1753  0.1693
  300SOL    HW1 1265   1.106   0.962   2.821  0.4045  0.2796  0.0310
  300SOL    HW2 1266   1.227   0.872   2.839  0.3752  0.1177 -0.5698
  301SOL     OW 1267   1.029   4.999   2.745  0.4602 -0.1355 -0.6252
  301SOL    HW1 1268   0.981   5.067   2.698 -0.7943 -0.2666  0.4523
  301SOL    HW2 1269   0.996   4.917   2.709  0.5100 -0.2079 -0.5060
  302SOL     OW 1270   1.168   1.283   2.329  0.0290  0.1416 -0.3454
  302SOL    HW1 1271   1.133   1.341   2.397  1.3503 -1.6385  1.9230
  302SOL    HW2 1272   1.121   1.200   2.341  0.4257 -0.2633 -1.4740
  303SOL     OW 1273   0.608   0.312   2.308  0.3580  0.1697  0.1687
  303SOL    HW1 1274   0.649   0.328   2.223  1.0571  0.8666  0.6318
  303SOL    HW2 1275   0.544   0.242   2.291  1.4669 -0.6672 -0.6468
  304SOL     OW 1276   0.779   0.072   2.171  0.0657 -0.5347 -0.0697
  304SOL    HW1 1277   0.696   0.069   2.124 -0.1857  0.0962  0.3240
  304SOL    HW2 1278   0.754   0.090   2.262  0.7222  1.5245 -0.2655
  305SOL     OW 1279   0.632   1.169   2.745  0.3658 -0.2438  0.5066
  305SOL    HW1 1280   0.625   1.213   2.660  2.0930 -0.0311  0.4503
  305SOL    HW2 1281   0.722   1.137   2.748  0.2097 -0.5796  2.0978
  306SOL     OW 1282   1.482   1.907   2.749 -0.5120 -0.1677  0.6463
  306SOL    HW1 1283   1.532   1.826   2.739 -0.5708 -0.0914 -0.3916
  306SOL    HW2 1284   1.548   1.976   2.755 -0.4758 -0.0842 -0.5580
  307SOL     OW 1285   0.608   1.631   2.659 -1.0637  0.9578 -0.0940
  307SOL    HW1 1286   0.530   1.646   2.606 -1.2022 -2.8181 -1.1265
  307SOL    HW2 1287   0.589   1.550   2.707  2.6512 -0.8294 -1.3729
  308SOL     OW 1288   1.019   2.400   2.200  0.3578 -0.1623  0.1428
  308SOL    HW1 1289   1.064   2.320   2.230  0.6024  0.1165  0.5419
  308SOL    HW2 1290   1.020   2.457   2.277 -0.3919 -0.0239  0.0471
  309SOL     OW 1291   0.872   0.818   1.971 -0.0727 -0.1776  0.4453
  309SOL    HW1 1292   0.934   0.754   1.937 -2.3852 -1.1619 -2.1307
  309SOL    HW2 1293   0.895   0.900   1.926  0.5701 -0.0717  0.9636
  310SOL     OW 1294   0.534   0.724   3.925 -0.1215  0.0623  0.3908
  310SOL    HW1 1295   0.487   0.644   3.904  1.6160 -1.1214  0.8651
  310SOL    HW2 1296   0.488   0.761   4.000 -1.1341 -0.3056 -0.0453
  311SOL     OW 1297   0.362   0.454   2.530  0.0961  0.1008 -0.1231
  311SOL    HW1 1298   0.375   0.372   2.483  0.1884 -0.3056  0.6150
  311SOL    HW2 1299   0.450   0.481   2.556  0.0069  0.1496  0.1245
  312SOL     OW 1300   1.174   0.383   2.591 -0.0255 -0.0072  0.3523
  312SOL    HW1 1301   1.173   0.456   2.653 -0.7632  0.6716 -0.4524
  312SOL    HW2 1302   1.119   0.412   2.519 -3.0445 -2.6430  1.5011
  313SOL     OW 1303   0.986   0.470   2.416  0.6370 -0.0889 -0.5469
  313SOL    HW1 1304   1.005   0.561   2.439  1.1787 -0.1831 -0.6231
  313SOL    HW2 1305   0.896   0.457   2.446  0.4736  0.5409 -0.7527
  314SOL     OW 1306   1.954   1.462   2.921  0.3085  0.7137  0.3974
  314SOL    HW1 1307   2.016   1.438   2.990  0.7186  1.2526  0.2312
  314SOL    HW2 1308   2.010   1.489   2.848 -0.1232  0.4290 -0.0415
  315SOL     OW 1309   1.657   0.838   3.062 -0.2550  0.2193 -0.0325
  315SOL    HW1 1310   1.712   0.761   3.077 -1.2044 -0.7161 -1.3209
  315SOL    HW2 1311   1.718   0.912   3.069  0.9408 -0.7266 -0.2107
  316SOL     OW 1312   1.703   0.972   1.869  0.1586 -0.0363 -1.3883
  316SOL    HW1 1313   1.713   0.933   1.956  1.1732  0.5867 -1.2209
  316SOL    HW2 1314   1.787   0.955   1.825  0.9233  2.6702 -1.0184
  317SOL     OW 1315   0.570   1.332   2.474  0.2299  0.2224  0.3926
  317SOL    HW1 1316   0.491   1.383   2.487 -0.4464 -1.0059  1.2489
  317SOL    HW2 1317   0.633   1.393   2.436 -1.6203  0.8335 -1.8538
  318SOL     OW 1318   1.948   1.260   2.489  0.4105  0.1846  0.3681
  318SOL    HW1 1319   1.969   1.352   2.502  2.3921 -0.3426  0.9715
  318SOL    HW2 1320   1.985   1.238   2.404 -1.8118  0.4380 -0.6990
  319SOL     OW 1321   1.606   0.577   1.868  0.1894 -0.5310 -0.3800
  319SOL    HW1 1322   1.660   0.624   1.804 -1.0618  1.0805 -0.2884
  319SOL    HW2 1323   1.669   0.543   1.932  1.2423 -0.0638 -1.1492
  320SOL     OW 1324   5.212   0.054   2.575 -0.4001 -0.1945  0.0285
  320SOL    HW1 1325   5.258   0.108   2.510  1.6621 -0.4310  1.2519
  320SOL    HW2 1326   5.246   0.085   2.659 -0.9539 -1.8221  0.8558
  321SOL     OW 1327   1.535   1.379   3.632 -0.0726 -0.0601 -0.3161
  321SOL    HW1 1328   1.524   1.291   3.598 -0.1856 -0.2880  0.2978
  321SOL    HW2 1329   1.630   1.394   3.631 -0.0030 -0.4550  0.2402
  322SOL     OW 1330   0.970   1.423   2.527 -0.2760  0.7009 -0.3873
  322SOL    HW1 1331   1.057   1.454   2.550 -1.0080  1.8491  0.8952
  322SOL    HW2 1332   0.912   1.497   2.546 -1.4668  0.1345 -1.7220
  323SOL     OW 1333   1.569   1.608   3.944  0.1348 -0.2199  0.1384
  323SOL    HW1 1334   1.547   1.687   3.994 -2.9903 -1.8646  1.5191
  323SOL    HW2 1335   1.553   1.632   3.853 -1.2239  0.6409  0.5847
  324SOL     OW 1336   1.240   1.509   2.490  0.1134 -0.6126 -0.5080
  324SOL    HW1 1337   1.320   1.518   2.438  1.1249 -0.2585  1.0943
  324SOL    HW2 1338   1.255   1.564   2.566 -0.5305 -2.6925  1.1524
  325SOL     OW 1339   1.287   0.554   2.902  0.3526 -0.2553 -0.1891
  325SOL    HW1 1340   1.312   0.634   2.855 -1.2408  0.9224  0.8862
  325SOL    HW2 1341   1.369   0.509   2.920  1.9426  3.9150  4.0641
  326SOL     OW 1342   0.561   0.328   3.096 -0.3158  0.9452 -0.0260
  326SOL    HW1 1343   0.474   0.306   3.131  0.0800 -1.0704 -0.2376
  326SOL    HW2 1344   0.543   0.370   3.013 -1.1597  2.6756  1.0106
  327SOL     OW 1345   0.377   1.367   3.549  0.2688  0.0253 -0.5548
  327SOL    HW1 1346   0.425   1.284   3.546  0.2006 -0.1002  1.0993
  327SOL    HW2 1347   0.291   1.343   3.586  0.2984  0.8419  0.0500
  328SOL     OW 1348   0.433   1.107   2.468 -0.1812 -0.1431  0.4524
  328SOL    HW1 1349   0.350   1.103   2.515  0.0258  0.1795  0.8531
  328SOL    HW2 1350   0.462   1.198   2.479  0.8098 -0.5603  1.3224
  329SOL     OW 1351   0.640   0.771   3.264 -0.2347  0.1578 -0.9165
  329SOL    HW1 1352   0.580   0.741   3.195  0.6045 -1.6446 -0.9065
  329SOL    HW2 1353   0.666   0.859   3.236 -0.1850 -0.4001 -2.7434
  330SOL     OW 1354   0.940   0.771   2.942 -0.1589 -0.6224 -0.6566
  330SOL    HW1 1355   1.014   0.791   2.885  0.1183 -0.0530 -0.1081
  330SOL    HW2 1356   0.971   0.698   2.997  0.8000  1.0286  1.0636
  331SOL     OW 1357   4.652   2.004   3.005  0.5072 -0.0472  0.0551
  331SOL    HW1 1358   4.682   1.984   3.094  1.1002 -1.7504 -0.4970
  331SOL    HW2 1359   4.709   2.075   2.976  1.5175 -0.7039  0.3924
  332SOL     OW 1360   0.085   0.731   2.052  0.5162 -0.6450  0.1855
  332SOL    HW1 1361   0.141   0.690   2.119  0.4734 -0.0007  0.6248
  332SOL    HW2 1362   0.146   0.765   1.987  0.5795 -0.9798  0.0746
  333SOL     OW 1363   1.165   0.664   2.653 -0.2878  0.4062  0.3463
  333SOL    HW1 1364   1.236   0.698   2.598  0.1913  0.1610  0.8056
  333SOL    HW2 1365   1.140   0.738   2.708 -1.5673  0.9896 -1.0085
  334SOL     OW 1366   1.444   1.452   1.997  0.5825 -0.2546  0.2215
  334SOL    HW1 1367   1.538   1.436   1.985  0.8982 -0.3242  2.6022
  334SOL    HW2 1368   1.437   1.547   2.009  0.4378 -0.3417  0.8274
  335SOL     OW 1369   1.251   1.700   2.695  1.0314  0.7147 -0.2952
  335SOL    HW1 1370   1.293   1.774   2.740 -1.7147  0.7286  2.4420
  335SOL    HW2 1371   1.199   1.741   2.626 -0.9250  1.4783  1.5618
  336SOL     OW 1372   1.511   0.655   2.518 -0.0336  0.2498 -0.1839
  336SOL    HW1 1373   1.469   0.599   2.454 -1.9010  0.2589  1.0042
  336SOL    HW2 1374   1.473   0.742   2.503  0.1222  0.4257  0.4172
  337SOL     OW 1375   0.194   1.546   3.876  0.4590  0.2963 -0.1738
  337SOL    HW1 1376   0.129   1.610   3.901  0.0021  0.4302 -1.6286
  337SOL    HW2 1377   0.145   1.480   3.826  0.5949 -2.1151  2.7255
  338SOL     OW 1378   0.485   0.859   3.652 -0.2654 -0.3143 -0.0194
  338SOL    HW1 1379   0.515   0.839   3.740  0.0012  0.5122  0.0726
  338SOL    HW2 1380   0.393   0.830   3.651 -0.2600 -0.3450  0.5201
  339SOL     OW 1381   1.811   1.484   3.551  0.4207 -0.0037  0.2821
  339SOL    HW1 1382   1.862   1.545   3.498  2.2270 -2.7442 -1.2773
  339SOL    HW2 1383   1.865   1.470   3.629 -0.0870  0.5144  0.7333
  340SOL     OW 1384   1.015   0.422   3.203 -0.2216  0.2176 -0.0220
  340SOL    HW1 1385   0.987   0.511   3.227 -0.4361  0.2215 -0.2861
  340SOL    HW2 1386   1.004   0.418   3.108  0.1171  0.0215 -0.0526
  341SOL     OW 1387   0.045   4.728   3.377 -0.1912  0.0875 -0.7725
  341SOL    HW1 1388   0.073   4.659   3.436 -1.9609  1.6697  2.0445
  341SOL    HW2 1389   0.000   4.683   3.306 -1.3485 -1.6769  1.0404
  342SOL     OW 1390   0.584   1.427   2.854  0.3130 -0.0035  0.6841
  342SOL    HW1 1391   0.585   1.442   2.948 -0.6183 -0.8002  0.8256
  342SOL    HW2 1392   0.598   1.333   2.844  3.4740  0.4731 -0.1092
  343SOL     OW 1393   1.513   1.322   3.142 -0.0930 -0.3779  0.1352
  343SOL    HW1 1394   1.452   1.324   3.069  1.0375 -0.5831 -0.8146
  343SOL    HW2 1395   1.464   1.362   3.215 -0.7417  1.1092 -1.0848
  344SOL     OW 1396   1.384   0.491   2.362  0.2961 -0.2791  0.2821
  344SOL    HW1 1397   1.333   0.485   2.280  0.3078  0.2241  0.2358
  344SOL    HW2 1398   1.375   0.405   2.402  0.0898 -0.4539 -0.1364
  345SOL     OW 1399   5.020   0.323   3.626 -0.0253 -0.5591 -0.1578
  345SOL    HW1 1400   5.030   0.238   3.583  1.2229 -0.6303  0.2484
  345SOL    HW2 1401   5.105   0.366   3.616 -1.2669  1.5472 -2.2426
  346SOL     OW 1402   4.976   1.430   3.956  0.1035 -0.3460 -0.1687
  346SOL    HW1 1403   4.903   1.387   3.912  0.1318 -0.4345 -0.1279
  346SOL    HW2 1404   4.984   1.385   4.040 -0.2206  0.0930  0.1053
  347SOL     OW 1405   0.589   1.188   3.065  0.5614  0.1172  0.5039
  347SOL    HW1 1406   0.514   1.141   3.100 -0.8359  2.1017  0.2588
  347SOL    HW2 1407   0.625   1.129   2.998 -0.8285 -0.8025  0.5458
  348SOL     OW 1408   2.501   0.820   4.336  0.2554 -0.5409 -0.7820
  348SOL    HW1 1409   2.592   0.828   4.307  0.5833 -1.0182  0.1005
  348SOL    HW2 1410   2.496   0.732   4.374 -0.1284  0.1242  0.7299
  349SOL     OW 1411   0.455   0.191   2.058  0.3076 -0.0621  0.1945
  349SOL    HW1 1412   0.375   0.199   2.109 -1.2162 -1.1009 -1.9352
  349SOL    HW2 1413   0.442   0.251   1.984  1.3524 -0.4930 -0.3515
  350SOL     OW 1414   1.455   0.933   2.423 -0.3862  0.0512 -0.1650
  350SOL    HW1 1415   1.463   1.014   2.474 -1.2451  0.3356 -0.4791
  350SOL    HW2 1416   1.361   0.921   2.412 -0.2004  0.2105 -2.0506
  351SOL     OW 1417   1.409   0.883   2.928 -0.2179  0.4666  0.1954
  351SOL    HW1 1418   1.372   0.930   3.003 -0.8299 -0.0932  0.2550
  351SOL    HW2 1419   1.485   0.837   2.963 -0.7754 -0.1755  0.5962
  352SOL     OW 1420   0.810   1.625   3.924 -0.0943 -0.1780 -0.0261
  352SOL    HW1 1421   0.771   1.705   3.960  2.3870  0.4467  1.4017
  352SOL    HW2 1422   0.827   1.646   3.832 -1.6363  0.0662 -0.2830
  353SOL     OW 1423   1.541   1.997   3.700 -0.1192 -0.3155 -0.4329
  353SOL    HW1 1424   1.555   1.981   3.793 -1.2600  0.4740 -0.1100
  353SOL    HW2 1425   1.458   2.044   3.696  0.8687  1.4060 -1.6897
  354SOL     OW 1426   0.663   1.003   3.903  0.0595 -0.5117 -0.5358
  354SOL    HW1 1427   0.631   0.913   3.912 -0.8723 -0.1691 -0.3896
  354SOL    HW2 1428   0.685   1.029   3.993  0.5113 -0.6554 -0.6026
  355SOL     OW 1429   1.263   4.928   1.989 -0.6239  0.1497  0.5647
  355SOL    HW1 1430   1.274   4.834   2.003 -0.6025  0.2497  1.1991
  355SOL    HW2 1431   1.337   4.968   2.035 -1.2194  0.5473  1.1739
  356SOL     OW 1432   1.274   0.534   2.116  0.5268  0.5719 -0.0418
  356SOL    HW1 1433   1.349   0.570   2.069  0.3495 -0.1068 -0.8393
  356SOL    HW2 1434   1.210   0.605   2.116  0.6435  0.6777 -0.5545
  357SOL     OW 1435   0.911   1.415   2.208  0.4645 -0.5853  0.5348
  357SOL    HW1 1436   0.952   1.368   2.281 -1.6408 -2.4641  0.5435
  357SOL    HW2 1437   0.979   1.419   2.141  1.7100 -0.7935  1.7650
  358SOL     OW 1438   0.125   0.931   3.214  0.2722 -0.0282  0.2916
  358SOL    HW1 1439   0.039   0.929   3.256  0.6242  2.6045  1.2333
  358SOL    HW2 1440   0.131   0.847   3.168 -1.3226 -1.8105  3.1346
  359SOL     OW 1441   0.501   0.658   3.061  0.0302  0.2357  0.3725
  359SOL    HW1 1442   0.540   0.598   2.997 -0.5448  0.5205 -0.2391
  359SOL    HW2 1443   0.452   0.600   3.120  1.5213 -0.1489  1.2654
  360SOL     OW 1444   1.410   0.800   3.282  0.2371 -0.0143  0.0767
  360SOL    HW1 1445   1.449   0.770   3.199  0.0477  0.8768 -0.3320
  360SOL    HW2 1446   1.335   0.742   3.295  1.1628 -1.1661  0.4211
  361SOL     OW 1447   0.775   0.240   3.214 -0.2486 -0.0526  0.1535
  361SOL    HW1 1448   0.715   0.297   3.165 -0.9355 -0.1408  0.8779
  361SOL    HW2 1449   0.860   0.282   3.207 -0.6416  0.7632  0.2009
  362SOL     OW 1450   4.934   1.404   2.429 -0.3822 -0.2573 -0.8518
  362SOL    HW1 1451   4.918   1.459   2.506 -1.5220 -0.5586 -0.8628
  362SOL    HW2 1452   4.894   1.453   2.356 -0.6693 -0.6976 -0.9927
  363SOL     OW 1453   0.238   1.799   3.070  0.4022 -0.3312  0.1395
  363SOL    HW1 1454   0.210   1.789   3.162  0.1130 -0.6149  0.0235
  363SOL    HW2 1455   0.162   1.770   3.020  0.5897 -0.2454 -0.1895
  364SOL     OW 1456   5.263   1.369   2.729 -0.0742 -0.0398  0.2672
  364SOL    HW1 1457   5.226   1.281   2.725 -0.1327 -0.0367  0.6494
  364SOL    HW2 1458   5.219   1.418   2.659  1.7745 -0.9838 -1.5904
  365SOL     OW 1459   0.837   0.698   2.672 -0.8270  0.0565 -0.0905
  365SOL    HW1 1460   0.848   0.701   2.767  0.4635  1.7997 -0.2770
  365SOL    HW2 1461   0.844   0.789   2.644 -0.7763 -0.4945 -1.9185
  366SOL     OW 1462   0.298   0.289   3.609  0.1534 -0.2290  0.4787
  366SOL    HW1 1463   0.326   0.218   3.667 -1.1351  0.9237  2.5597
  366SOL    HW2 1464   0.378   0.339   3.592  0.5576 -0.6458  1.1402
  367SOL     OW 1465   5.257   0.634   3.617 -0.1767 -0.0547  0.7096
  367SOL    HW1 1466   5.291   0.545   3.612 -0.0976 -0.1067  2.0220
  367SOL    HW2 1467   5.183   0.629   3.678 -2.0699  0.2163 -1.5033
  368SOL     OW 1468   1.180   1.192   3.210 -0.1064  0.3831 -0.2957
  368SOL    HW1 1469   1.229   1.160   3.286  1.0487 -0.4146 -1.3395
  368SOL    HW2 1470   1.149   1.112   3.167  1.5777  0.6905 -2.1380
  369SOL     OW 1471   0.913   0.725   2.396  0.5122 -0.3552 -0.1888
  369SOL    HW1 1472   0.865   0.722   2.479  0.9862 -0.1195  0.0950
  369SOL    HW2 1473   0.850   0.757   2.332  0.7129  1.4233  0.4786
  370SOL     OW 1474   1.184   0.642   3.384  0.1512 -0.7722  0.5335
  370SOL    HW1 1475   1.090   0.626   3.372  0.3317 -1.7945  0.4748
  370SOL    HW2 1476   1.194   0.648   3.479  0.2645 -2.1569  0.6150
  371SOL     OW 1477   0.308   1.424   3.118  0.5853  0.3646  0.8449
  371SOL    HW1 1478   0.318   1.331   3.097 -1.1690  0.1211  0.9408
  371SOL    HW2 1479   0.396   1.460   3.114  1.2753 -1.3020  0.7733
  372SOL     OW 1480   0.475   0.441   2.866  0.5810 -0.1172  0.7540
  372SOL    HW1 1481   0.381   0.442   2.849  0.4914 -1.2274  1.1011
  372SOL    HW2 1482   0.515   0.458   2.781  0.0684  0.6440  0.6605
  373SOL     OW 1483   0.880   1.780   3.720  0.4427  0.1457 -0.0753
  373SOL    HW1 1484   0.954   1.772   3.660  1.0909 -1.0922  0.8763
  373SOL    HW2 1485   0.868   1.874   3.732  2.8793  0.3384  1.0079
  374SOL     OW 1486   0.442   0.387   1.871 -0.3054 -0.0216 -0.4219
  374SOL    HW1 1487   0.417   0.479   1.872 -0.3860 -0.0286  2.1877
  374SOL    HW2 1488   0.494   0.377   1.792 -1.3612  1.9618 -1.4094
  375SOL     OW 1489   0.397   0.555   3.363 -0.0567 -0.3739 -0.1161
  375SOL    HW1 1490   0.473   0.498   3.377  0.1365 -0.3309 -0.9228
  375SOL    HW2 1491   0.396   0.613   3.438 -2.1127 -3.4660  2.3572
  376SOL     OW 1492   1.162   1.462   2.818 -0.0323  0.0918 -0.2924
  376SOL    HW1 1493   1.224   1.534   2.811 -0.8904  0.7545 -1.1669
  376SOL    HW2 1494   1.078   1.504   2.835 -0.7337 -0.6221 -1.8743
  377SOL     OW 1495   1.154   1.112   2.608 -0.0478  0.4908 -0.4091
  377SOL    HW1 1496   1.145   1.026   2.567 -1.3647  1.0496 -1.3418
  377SOL    HW2 1497   1.247   1.132   2.602  0.0262 -0.1537 -1.6895
  378SOL     OW 1498   1.361   1.608   2.982 -0.1107  0.0016  0.6122
  378SOL    HW1 1499   1.443   1.612   3.031  0.1373  0.0985  0.1895
  378SOL    HW2 1500   1.365   1.525   2.935 -0.2069  0.0521  0.5149
  379SOL     OW 1501   1.357   1.975   2.975 -0.1381  0.2132 -0.7455
  379SOL    HW1 1502   1.392   1.939   2.894 -1.6616  0.2793 -1.4383
  379SOL    HW2 1503   1.374   2.069   2.968 -0.7060  0.2824 -1.2093
  380SOL     OW 1504   0.110   1.223   3.589 -0.0642 -0.2692  0.5381
  380SOL    HW1 1505   0.127   1.161   3.518 -1.1724 -1.0784  0.9720
  380SOL    HW2 1506   0.145   1.180   3.667 -0.4853 -0.1728  0.7780
  381SOL     OW 1507   0.417   1.667   3.752 -0.5133 -0.2280  0.1461
  381SOL    HW1 1508   0.457   1.582   3.731 -0.1796  0.1509 -0.7674
  381SOL    HW2 1509   0.359   1.648   3.826  0.0823 -1.1173  0.3979
  382SOL     OW 1510   2.054   5.053   2.776  0.5271  0.3976  0.1011
  382SOL    HW1 1511   2.105   4.972   2.770  0.4222  0.1870  1.8602
  382SOL    HW2 1512   1.970   5.032   2.735  0.8953 -0.0460 -0.4287
  383SOL     OW 1513   1.696   1.470   2.467 -0.1643 -0.4882  0.0410
  383SOL    HW1 1514   1.740   1.549   2.498  1.2984 -0.7379 -1.3600
  383SOL    HW2 1515   1.763   1.402   2.468 -0.7949 -1.1459 -1.0432
  384SOL     OW 1516   5.235   1.727   3.887 -0.1521 -0.1728 -0.4817
  384SOL    HW1 1517   5.206   1.715   3.797 -0.3581 -0.6764 -0.3495
  384SOL    HW2 1518   5.301   1.796   3.882  0.4453 -0.7777 -1.1447
  385SOL     OW 1519   1.655   1.681   2.162  0.2013  0.0940 -0.8644
  385SOL    HW1 1520   1.693   1.682   2.250  1.9427  0.1854 -1.5917
  385SOL    HW2 1521   1.632   1.772   2.145 -2.7745 -0.3323  0.5679
  386SOL     OW 1522   0.497   1.135   3.585  0.4542  0.5379 -0.2164
  386SOL    HW1 1523   0.591   1.136   3.597  0.3410 -0.7426  0.9053
  386SOL    HW2 1524   0.479   1.049   3.546 -0.3222  0.4826  0.2455
  387SOL     OW 1525   1.054   1.332   1.999 -0.1025 -0.0864 -0.1965
  387SOL    HW1 1526   1.070   1.246   2.040 -0.7438 -1.0068 -1.8448
  387SOL    HW2 1527   1.132   1.347   1.945  0.0570  0.4279  0.1772
  388SOL     OW 1528   1.382   1.776   3.441 -0.1423 -0.3144  0.2257
  388SOL    HW1 1529   1.345   1.837   3.377 -0.4608  0.8371  1.4677
  388SOL    HW2 1530   1.442   1.722   3.391  0.8798  1.6565 -0.7595
  389SOL     OW 1531   1.724   5.129   2.702 -0.1319  0.4508  0.0030
  389SOL    HW1 1532   1.721   5.203   2.763 -1.6066 -1.0436  1.8346
  389SOL    HW2 1533   1.633   5.101   2.693  0.4496 -1.5046 -0.1619
  390SOL     OW 1534   0.766   0.354   2.532  0.5057 -0.2249  0.7175
  390SOL    HW1 1535   0.733   0.299   2.460 -1.4736 -1.0501  2.2101
  390SOL    HW2 1536   0.757   0.299   2.610  1.7522  0.9947  1.7512
  391SOL     OW 1537   1.255   1.355   1.821 -0.4731 -0.1864 -0.2455
  391SOL    HW1 1538   1.298   1.286   1.771 -0.8958 -0.5271 -0.1463
  391SOL    HW2 1539   1.320   1.380   1.887  0.5596  1.1370 -1.7191
  392SOL     OW 1540   0.923   1.539   2.949  0.4249  0.1722  0.3295
  392SOL    HW1 1541   0.829   1.546   2.933  0.5312 -1.5200 -1.1403
  392SOL    HW2 1542   0.939   1.446   2.963  2.1539  0.1903 -1.2942
  393SOL     OW 1543   0.736   0.770   2.191  0.3920 -0.5390 -0.1692
  393SOL    HW1 1544   0.775   0.769   2.103 -0.8462  0.0899 -0.7340
  393SOL    HW2 1545   0.658   0.825   2.182  0.5228 -0.0664  1.4428
  394SOL     OW 1546   1.625   1.487   1.421 -0.2176 -0.1945 -0.3266
  394SOL    HW1 1547   1.639   1.581   1.436 -0.2988 -0.3858  1.0181
  394SOL    HW2 1548   1.537   1.481   1.386  0.0964  0.3019 -1.2327
  395SOL     OW 1549   0.626   1.431   3.721 -0.0926 -0.0413 -0.1183
  395SOL    HW1 1550   0.547   1.379   3.738  1.3700 -2.2232  0.1501
  395SOL    HW2 1551   0.606   1.478   3.640 -2.6097  1.3649  1.2373
  396SOL     OW 1552   1.820   1.119   3.491  0.3331 -0.5742  0.0417
  396SOL    HW1 1553   1.736   1.131   3.448  2.1833  1.1362 -3.3055
  396SOL    HW2 1554   1.801   1.129   3.584 -3.0359  0.5104 -0.6897
  397SOL     OW 1555   0.983   1.035   2.300  0.0473 -0.3119  0.4765
  397SOL    HW1 1556   0.896   1.066   2.324  0.2793 -0.1457  1.1277
  397SOL    HW2 1557   0.977   1.015   2.207 -0.0054  2.0673 -0.0664
  398SOL     OW 1558   0.810   0.476   2.140 -0.3370  0.3357  0.1372
  398SOL    HW1 1559   0.885   0.476   2.198  0.1654 -1.6152 -0.4857
  398SOL    HW2 1560   0.780   0.567   2.140 -0.0744  0.4653  3.0543
  399SOL     OW 1561   0.942   1.983   2.216 -0.1060 -0.8052  0.5415
  399SOL    HW1 1562   0.945   2.033   2.135 -0.5636  0.1620  1.1102
  399SOL    HW2 1563   0.946   1.892   2.188 -0.7004 -0.4915 -0.5973
  400SOL     OW 1564   1.452   0.136   3.697  0.0269  0.5565  0.6378
  400SOL    HW1 1565   1.407   0.062   3.657 -0.3974  0.6892  0.8651
  400SOL    HW2 1566   1.423   0.212   3.646 -0.6741  0.7521  1.3143
  401SOL     OW 1567   0.184   1.249   2.520 -0.0897  0.2139 -0.1682
  401SOL    HW1 1568   0.139   1.314   2.574  0.5499 -0.8647  1.7166
  401SOL    HW2 1569   0.129   1.171   2.525 -1.0285  0.6806 -2.6946
  402SOL     OW 1570   0.483   1.215   3.870  0.1178  0.4346  0.0643
  402SOL    HW1 1571   0.544   1.141   3.879  1.1836  0.8466 -3.1517
  402SOL    HW2 1572   0.408   1.178   3.824  0.3158  1.1451 -0.8505
  403SOL     OW 1573   0.567   0.354   3.596 -0.0376 -0.2209  0.2762
  403SOL    HW1 1574   0.661   0.373   3.591 -0.6952  2.9662 -1.0404
  403SOL    HW2 1575   0.551   0.292   3.525  1.0042 -0.6914  0.4272
  404SOL     OW 1576   5.028   0.857   1.843 -0.2373 -0.6560 -0.2841
  404SOL    HW1 1577   5.000   0.824   1.758 -1.2557  0.5417 -0.4391
  404SOL    HW2 1578   4.992   0.795   1.906 -1.6708 -0.1683 -0.5969
  405SOL     OW 1579   1.152   0.952   3.110 -0.3186 -0.0646 -0.4462
  405SOL    HW1 1580   1.093   0.975   3.038  0.8954  1.1058 -1.1054
  405SOL    HW2 1581   1.138   0.858   3.124 -1.4404 -0.0489 -1.3976
  406SOL     OW 1582   5.260   0.239   2.372  0.3225 -0.2831  0.0467
  406SOL    HW1 1583   5.209   0.177   2.320 -0.4836  0.5549 -0.1750
  406SOL    HW2 1584   5.301   0.297   2.307 -1.3641  1.2909  0.3560
  407SOL     OW 1585   1.365   1.222   2.123 -0.9241  0.0146 -0.5440
  407SOL    HW1 1586   1.395   1.303   2.082  1.2926  0.2929  1.5353
  407SOL    HW2 1587   1.297   1.249   2.185 -0.3367  0.2532 -0.0060
  408SOL     OW 1588   0.931   1.300   3.109  0.4730 -0.0858  0.1430
  408SOL    HW1 1589   0.888   1.249   3.178 -0.8778  0.0686 -0.5658
  408SOL    HW2 1590   0.977   1.370   3.156 -0.9014  0.3617  0.8642
  409SOL     OW 1591   1.463   1.523   2.350 -0.2490  0.0810 -0.0202
  409SOL    HW1 1592   1.540   1.473   2.378  0.5113 -0.8213 -3.5520
  409SOL    HW2 1593   1.488   1.562   2.267 -2.3203  2.9681  0.6219
  410SOL     OW 1594   0.672   0.676   3.531 -0.2016  0.2122 -0.1446
  410SOL    HW1 1595   0.642   0.701   3.444  1.5281  1.4362 -0.4122
  410SOL    HW2 1596   0.609   0.717   3.590 -2.3232 -1.9538 -0.8115
  411SOL     OW 1597   1.468   1.283   2.740 -0.1300 -0.6795  0.2714
  411SOL    HW1 1598   1.404   1.291   2.811  0.0045 -0.0434  0.3257
  411SOL    HW2 1599   1.549   1.319   2.777  0.2753 -1.5468  0.2230
  412SOL     OW 1600   0.800   2.009   3.237 -0.3801 -0.7382 -0.3505
  412SOL    HW1 1601   0.739   2.027   3.166 -0.3740 -1.9600 -0.6708
  412SOL    HW2 1602   0.886   2.015   3.196 -0.3520 -0.7928 -0.2986
  413SOL     OW 1603   1.341   1.048   3.413  0.1289  0.6562  0.5920
  413SOL    HW1 1604   1.263   1.031   3.466 -2.2433  0.4563 -2.7852
  413SOL    HW2 1605   1.356   0.966   3.365  1.4228  1.2198  0.0045
  414SOL     OW 1606   2.211   0.312   2.895  0.3474 -0.0906 -0.2764
  414SOL    HW1 1607   2.229   0.383   2.834  1.4209 -0.6626 -0.6229
  414SOL    HW2 1608   2.116   0.315   2.908  0.2971  0.9080 -0.8940
  415SOL     OW 1609   0.399   0.746   2.717 -0.5457  0.1491 -0.0173
  415SOL    HW1 1610   0.460   0.674   2.701 -0.9074  0.2363 -1.9642
  415SOL    HW2 1611   0.314   0.703   2.729 -0.6868  0.2137 -0.7522
  416SOL     OW 1612   2.030   0.023   4.106 -0.2425  0.3604  0.1760
  416SOL    HW1 1613   1.936   0.034   4.114 -0.2246 -0.0351  1.0673
  416SOL    HW2 1614   2.068   0.096   4.155 -0.0789  0.9014 -0.7514
  417SOL     OW 1615   1.803   0.681   3.580  0.3567 -0.2717 -0.1073
  417SOL    HW1 1616   1.752   0.754   3.544 -0.8514  0.3122  2.6568
  417SOL    HW2 1617   1.878   0.723   3.622  0.7248 -0.7839 -0.2517
  418SOL     OW 1618   0.614   1.543   1.846  0.6236 -0.0538  0.4917
  418SOL    HW1 1619   0.643   1.452   1.858 -1.1732 -0.9795 -1.7055
  418SOL    HW2 1620   0.521   1.535   1.823  1.0102  2.1927 -2.0564
  419SOL     OW 1621   0.264   1.778   2.279 -0.0811 -0.4629 -0.2260
  419SOL    HW1 1622   0.208   1.847   2.315 -1.3062 -0.3287 -2.3076
  419SOL    HW2 1623   0.314   1.821   2.211  0.2796 -1.2864 -0.4849
  420SOL     OW 1624   0.988   1.415   3.341 -0.3744 -0.4131  0.2587
  420SOL    HW1 1625   1.028   1.329   3.350 -1.8300 -0.9221  2.2330
  420SOL    HW2 1626   0.986   1.450   3.430 -3.4876 -0.0657  0.1234
  421SOL     OW 1627   1.094   0.694   2.205  0.0353 -0.0550 -0.0813
  421SOL    HW1 1628   1.151   0.771   2.194 -2.0906  1.5497 -0.1124
  421SOL    HW2 1629   1.025   0.724   2.264 -0.2197 -2.3090  0.8049
  422SOL     OW 1630   1.547   1.544   3.353 -0.6507 -0.1559 -0.3926
  422SOL    HW1 1631   1.502   1.487   3.416 -0.4243  1.3309  1.1543
  422SOL    HW2 1632   1.624   1.575   3.400  1.3513 -1.6347 -2.5780
  423SOL     OW 1633   5.217   1.378   3.848  0.2672 -0.7869  0.1312
  423SOL    HW1 1634   5.237   1.318   3.920 -1.5603 -1.8623 -0.2127
  423SOL    HW2 1635   5.138   1.423   3.877  0.5227  0.0373 -0.4596
  424SOL     OW 1636   5.205   1.106   2.604  0.4820  0.2891 -0.0819
  424SOL    HW1 1637   5.190   1.022   2.649 -1.2891  2.0231  2.6900
  424SOL    HW2 1638   5.154   1.099   2.523 -0.9704 -0.7081  0.8976
  425SOL     OW 1639   0.887   0.919   3.421  0.1756 -0.4999 -0.3287
  425SOL    HW1 1640   0.889   0.991   3.358  2.2050 -0.7954 -0.6641
  425SOL    HW2 1641   0.823   0.945   3.487  0.0908  1.1007 -1.0205
  426SOL     OW 1642   1.449   4.898   3.418 -0.7877 -0.4199  0.2385
  426SOL    HW1 1643   1.451   4.945   3.502  0.4086 -0.7087  0.3786
  426SOL    HW2 1644   1.363   4.919   3.381 -0.6188  1.1800  0.7050
  427SOL     OW 1645   0.327   0.864   2.315 -0.2321  0.0890  0.1407
  427SOL    HW1 1646   0.359   0.940   2.364  0.3795 -0.1000  0.0321
  427SOL    HW2 1647   0.390   0.853   2.244 -0.8821  0.1038 -0.4434
  428SOL     OW 1648   1.799   1.240   3.142  0.3989  0.3324 -0.0803
  428SOL    HW1 1649   1.710   1.272   3.156  0.1013 -0.7740  0.6462
  428SOL    HW2 1650   1.840   1.306   3.087 -0.9219  0.7823 -0.5437
  429SOL     OW 1651   0.318   0.178   3.369  0.1318 -0.2201 -0.1871
  429SOL    HW1 1652   0.244   0.167   3.309 -0.9592  1.9981  0.6992
  429SOL    HW2 1653   0.278   0.182   3.456  1.5538 -1.8070  0.5565
  430SOL     OW 1654   0.507   1.224   2.171  0.5690  0.3414 -0.1118
  430SOL    HW1 1655   0.558   1.305   2.167 -1.6435  1.8496  0.8197
  430SOL    HW2 1656   0.416   1.254   2.178 -0.2499 -2.2299  0.7823
  431SOL     OW 1657   1.581   0.509   2.965 -0.2695 -0.1108  0.0641
  431SOL    HW1 1658   1.640   0.550   3.029 -0.9004 -0.2697  0.7473
  431SOL    HW2 1659   1.533   0.443   3.015 -0.9735 -0.0402 -0.5123
  432SOL     OW 1660   0.895   0.070   2.878 -0.0194 -0.5939 -0.1129
  432SOL    HW1 1661   0.933   0.154   2.906 -1.0592  0.2170 -1.0630
  432SOL    HW2 1662   0.941   0.004   2.929  2.4353  0.3898 -0.9991
  433SOL     OW 1663   1.094   1.059   2.042  0.3649 -0.0732  0.7024
  433SOL    HW1 1664   1.077   1.062   1.947  0.4334  1.3369  0.7355
  433SOL    HW2 1665   1.169   1.000   2.051 -0.6844 -1.5363  0.0235
  434SOL     OW 1666   0.601   1.443   3.125  0.3577  0.0094 -0.4545
  434SOL    HW1 1667   0.635   1.458   3.214 -0.7427 -0.8495  0.1197
  434SOL    HW2 1668   0.604   1.348   3.115 -0.3800  0.0465 -1.0065
  435SOL     OW 1669   0.929   4.998   2.073 -0.0094 -0.9381 -0.2280
  435SOL    HW1 1670   1.021   4.990   2.097 -0.4522 -0.8134  1.6488
  435SOL    HW2 1671   0.893   5.060   2.138 -1.0715  0.2130 -1.8645
  436SOL     OW 1672   1.161   0.892   2.458 -0.2315 -0.0509  0.4743
  436SOL    HW1 1673   1.090   0.844   2.501 -1.0791  0.3194 -0.4875
  436SOL    HW2 1674   1.125   0.918   2.373  0.5440  1.4295  0.5725
  437SOL     OW 1675   1.162   0.284   3.388  0.3392 -0.2013 -0.0745
  437SOL    HW1 1676   1.111   0.323   3.317  2.0325  0.1777 -1.1232
  437SOL    HW2 1677   1.134   0.193   3.390 -2.8672  0.7789  1.6816
  438SOL     OW 1678   0.241   0.957   2.630  0.0816 -0.6091  0.1127
  438SOL    HW1 1679   0.171   0.903   2.594 -0.2945  0.0700 -0.1942
  438SOL    HW2 1680   0.305   0.895   2.664  1.0999 -1.3481 -2.9228
  439SOL     OW 1681   1.033   1.741   2.152  0.1743  0.9829 -0.3415
  439SOL    HW1 1682   1.118   1.697   2.147  0.1200  0.8693 -0.2624
  439SOL    HW2 1683   0.969   1.670   2.145  0.0891  0.9753  0.4847
  440SOL     OW 1684   0.316   0.709   4.379 -0.0868 -0.4016 -0.4977
  440SOL    HW1 1685   0.234   0.748   4.409  0.8875  0.4266  1.1899
  440SOL    HW2 1686   0.350   0.663   4.456  0.9898 -0.7911 -1.1962
  441SOL     OW 1687   5.204   0.589   4.576  0.0416  0.0555  0.5990
  441SOL    HW1 1688   5.229   0.567   4.486 -1.0393 -0.1094  0.3371
  441SOL    HW2 1689   5.256   0.530   4.630 -0.0518 -0.5477  0.0373
  442SOL     OW 1690   0.059   0.298   4.317 -0.4066  0.1818 -0.8571
  442SOL    HW1 1691  -0.023   0.259   4.287 -0.1370  0.6651 -2.2533
  442SOL    HW2 1692   0.125   0.230   4.302 -0.8176 -0.9698  2.1258
  443SOL     OW 1693   0.624   1.157   4.906 -0.7959 -0.8410  0.1639
  443SOL    HW1 1694   0.631   1.252   4.894  1.7974 -0.7738  1.9809
  443SOL    HW2 1695   0.688   1.120   4.845  0.1110 -1.2744  1.3588
  444SOL     OW 1696   1.947   1.101   4.124  0.2224 -0.3486 -0.6662
  444SOL    HW1 1697   1.879   1.129   4.063  1.8159 -1.0161 -2.7776
  444SOL    HW2 1698   1.934   1.007   4.135  0.4315 -0.3681 -0.5770
  445SOL     OW 1699   1.115   0.311   4.079 -0.1612 -0.3432  0.1478
  445SOL    HW1 1700   1.113   0.355   4.164  0.0168  0.1675 -0.1123
  445SOL    HW2 1701   1.158   0.227   4.096 -1.7997 -1.0444  0.9335
  446SOL     OW 1702   0.654   0.901   5.028 -0.4865  0.2809  0.1325
  446SOL    HW1 1703   0.566   0.888   5.064  0.2913 -0.0562  1.9398
  446SOL    HW2 1704   0.662   0.995   5.015 -1.0161  0.3322  0.1818
  447SOL     OW 1705   0.905   1.565   4.391  0.0841  0.0193  0.6269
  447SOL    HW1 1706   0.841   1.560   4.320 -0.3370  0.3116  0.9759
  447SOL    HW2 1707   0.990   1.551   4.349 -0.1267  0.5750  0.0065
  448SOL     OW 1708   0.320   1.691   4.766 -0.5992  0.3603 -0.4752
  448SOL    HW1 1709   0.341   1.617   4.823  0.1554  1.2425  0.4413
  448SOL    HW2 1710   0.270   1.654   4.694  1.2229 -1.3112 -0.9278
  449SOL     OW 1711   1.838   0.523   4.582 -0.6904  0.0640 -0.3834
  449SOL    HW1 1712   1.895   0.532   4.506  0.4478 -1.5639  0.2547
  449SOL    HW2 1713   1.770   0.590   4.570 -0.1978  0.1864 -2.5319
  450SOL     OW 1714   4.986   1.690   4.027  0.1869  0.4084  0.0964
  450SOL    HW1 1715   5.053   1.737   3.978  1.1004 -0.7720  0.2173
  450SOL    HW2 1716   5.001   1.598   4.008  0.3827 -0.0565  2.3843
  451SOL     OW 1717   0.467   1.623   4.359  0.4404 -0.7948 -0.4527
  451SOL    HW1 1718   0.525   1.577   4.419  2.0032  0.8186 -0.6884
  451SOL    HW2 1719   0.490   1.590   4.272  1.9186  0.7692 -0.6732
  452SOL     OW 1720   5.216   1.119   0.226 -0.3247  0.3149  0.4238
  452SOL    HW1 1721   5.142   1.100   0.284  0.1097  0.8509  1.1454
  452SOL    HW2 1722   5.176   1.167   0.153 -0.4546  1.9205  1.5402
  453SOL     OW 1723   0.584   1.516   0.125 -0.0732  0.0483  0.8606
  453SOL    HW1 1724   0.569   1.604   0.089 -1.1367 -0.9828 -1.3390
  453SOL    HW2 1725   0.542   1.517   0.211 -2.7741  0.7681 -0.4404
  454SOL     OW 1726   1.017   1.230   4.295 -0.2762 -0.3122  0.6366
  454SOL    HW1 1727   1.021   1.325   4.290 -0.7170 -0.3178  0.1573
  454SOL    HW2 1728   1.105   1.201   4.271 -1.0185 -0.1433 -2.4778
  455SOL     OW 1729   0.045   0.809   4.696 -0.1574 -0.7662 -0.1384
  455SOL    HW1 1730   0.077   0.816   4.606  0.4596 -1.0645  0.0505
  455SOL    HW2 1731  -0.039   0.764   4.689 -1.6847  2.0873 -0.8671
  456SOL     OW 1732   2.061   1.587   4.059  0.0472  0.5839  0.7019
  456SOL    HW1 1733   2.079   1.679   4.077 -1.4086  1.2471 -1.2153
  456SOL    HW2 1734   1.975   1.586   4.018  0.5103 -1.5246 -0.2883
  457SOL     OW 1735   0.190   1.289   4.462 -0.2700  0.1797 -0.2925
  457SOL    HW1 1736   0.168   1.366   4.410  0.0663 -0.7169 -1.7961
  457SOL    HW2 1737   0.211   1.323   4.548 -0.9731  1.6895 -0.7063
  458SOL     OW 1738   1.281   0.504   3.876 -0.0662  0.0120  0.1829
  458SOL    HW1 1739   1.300   0.555   3.955  0.0124 -0.6515  0.5940
  458SOL    HW2 1740   1.230   0.429   3.907 -0.3102 -0.0811 -0.4382
  459SOL     OW 1741   1.616   1.041   3.805 -0.1947  0.1070  0.4792
  459SOL    HW1 1742   1.700   1.079   3.782 -0.2696  0.2015  0.3600
  459SOL    HW2 1743   1.634   0.985   3.881 -0.0826  0.3738  0.6476
  460SOL     OW 1744   0.868   1.777   4.855 -0.0980  0.2081 -0.2390
  460SOL    HW1 1745   0.932   1.716   4.818  2.2751  2.3832  0.1359
  460SOL    HW2 1746   0.847   1.742   4.941  1.2382 -0.0658 -0.0273
  461SOL     OW 1747   0.744   0.154   4.191 -0.1995  0.1317 -0.0341
  461SOL    HW1 1748   0.775   0.138   4.102 -0.1984 -0.4505  0.0715
  461SOL    HW2 1749   0.670   0.095   4.202 -1.1259  1.2524 -0.1570
  462SOL     OW 1750   4.619   1.690   0.556  0.1139  0.9036  0.4885
  462SOL    HW1 1751   4.658   1.716   0.473  1.5789  2.5374  1.6484
  462SOL    HW2 1752   4.532   1.729   0.555  0.4886  1.7356  0.1303
  463SOL     OW 1753   2.070   0.983   3.884 -0.3146 -0.2691 -0.3570
  463SOL    HW1 1754   2.060   0.890   3.907 -0.8910 -0.0493  0.3059
  463SOL    HW2 1755   2.160   0.990   3.854 -0.4170 -1.1485 -0.9036
  464SOL     OW 1756   1.561   1.107   4.942  0.0118 -0.5719 -0.6272
  464SOL    HW1 1757   1.643   1.061   4.927 -0.4573 -1.2799 -1.0032
  464SOL    HW2 1758   1.582   1.200   4.928  1.0325 -0.6273  0.4711
  465SOL     OW 1759   1.322   2.210   4.842 -0.8144  0.0619  0.0482
  465SOL    HW1 1760   1.248   2.150   4.846  0.8614 -2.0126  0.9519
  465SOL    HW2 1761   1.398   2.156   4.861  0.8549  2.3308  0.0891
  466SOL     OW 1762   0.488   1.150   4.193  0.2439 -0.0560 -0.2543
  466SOL    HW1 1763   0.572   1.185   4.222 -0.5600  0.0871  2.0126
  466SOL    HW2 1764   0.470   1.196   4.111  1.1243  1.8282  0.5778
  467SOL     OW 1765   1.226   0.694   4.440  0.3471  0.0927 -0.5792
  467SOL    HW1 1766   1.259   0.628   4.501 -0.0059 -0.0286 -0.5243
  467SOL    HW2 1767   1.286   0.769   4.452  0.2239  0.1069 -0.0187
  468SOL     OW 1768   2.191   1.524   3.784 -0.4940  0.4909 -0.1627
  468SOL    HW1 1769   2.233   1.512   3.869 -1.6289  0.5944  0.4230
  468SOL    HW2 1770   2.140   1.604   3.794  0.4954  1.2757 -1.4006
  469SOL     OW 1771   0.313   0.773   4.736  0.2988 -0.4353 -0.3738
  469SOL    HW1 1772   0.338   0.860   4.767 -0.9987 -0.7240  1.5696
  469SOL    HW2 1773   0.218   0.775   4.734  0.2653 -1.7421 -0.5581
  470SOL     OW 1774   0.972   0.821   4.821  0.0271 -0.5948  0.0595
  470SOL    HW1 1775   0.987   0.731   4.793  1.3263 -0.3633 -0.0476
  470SOL    HW2 1776   1.034   0.835   4.892  0.6522  0.5525 -0.6828
  471SOL     OW 1777   0.747   1.223   4.221  0.4291  0.0442 -0.5096
  471SOL    HW1 1778   0.829   1.195   4.263  0.6367  1.3493 -0.0313
  471SOL    HW2 1779   0.774   1.288   4.156 -0.1261 -0.3495 -1.1446
  472SOL     OW 1780   0.529   1.236   0.692 -0.0304  0.9274 -0.8790
  472SOL    HW1 1781   0.606   1.250   0.636  1.0902  0.8895  0.6062
  472SOL    HW2 1782   0.455   1.268   0.640  0.9578  0.7441 -2.4340
  473SOL     OW 1783   0.777   1.111   3.687  0.2607 -0.1145  0.2485
  473SOL    HW1 1784   0.707   1.087   3.748  2.5564 -0.4635  2.7998
  473SOL    HW2 1785   0.798   1.202   3.709  0.2123  0.2142 -0.9708
  474SOL     OW 1786   1.176   0.969   4.662 -0.1600 -0.3574  0.3031
  474SOL    HW1 1787   1.191   0.995   4.752 -0.4970 -0.6991  0.4601
  474SOL    HW2 1788   1.099   0.912   4.666 -2.0496  2.0128 -0.5697
  475SOL     OW 1789   0.001   5.104   5.003  0.2580 -0.7204 -0.0397
  475SOL    HW1 1790   0.087   5.137   4.979  0.4666 -0.4313  1.0743
  475SOL    HW2 1791  -0.060   5.165   4.961  0.5526 -1.5757 -1.7772
  476SOL     OW 1792   1.195   1.822   4.696  0.6085  0.1716  0.1614
  476SOL    HW1 1793   1.125   1.798   4.635  0.5495  0.0135  0.2922
  476SOL    HW2 1794   1.274   1.823   4.643  1.0359 -2.8269  0.6809
  477SOL     OW 1795   0.248   1.728   4.123  0.4950 -0.0580 -0.3824
  477SOL    HW1 1796   0.302   1.804   4.103  0.6513 -0.1919 -0.4799
  477SOL    HW2 1797   0.310   1.654   4.120  0.4661 -0.1149  0.3203
  478SOL     OW 1798   1.602   1.726   4.720 -0.0616 -0.3556 -0.7688
  478SOL    HW1 1799   1.697   1.724   4.733  0.0201  1.7977 -0.8376
  478SOL    HW2 1800   1.588   1.672   4.642  1.5003  1.9336 -2.7139
  479SOL     OW 1801   0.102   0.875   4.421 -0.1921  0.0750 -0.3296
  479SOL    HW1 1802   0.157   0.943   4.381 -0.8983  1.6283  1.3178
  479SOL    HW2 1803   0.014   0.893   4.388 -0.1438 -1.0016 -1.1004
  480SOL     OW 1804   1.506   0.418   4.196 -0.3679  0.5911  0.1101
  480SOL    HW1 1805   1.446   0.486   4.164 -0.2275  0.5825 -0.1697
  480SOL    HW2 1806   1.476   0.337   4.153 -1.1657  0.2817  1.2135
  481SOL     OW 1807   1.867   2.173   4.091  1.0262  0.4656  0.0929
  481SOL    HW1 1808   1.794   2.134   4.043  2.3700  0.3348 -1.9225
  481SOL    HW2 1809   1.836   2.179   4.181 -0.2746 -2.5484 -0.0924
  482SOL     OW 1810   1.864   1.140   3.782 -0.2381 -0.1860  0.4137
  482SOL    HW1 1811   1.923   1.067   3.801  0.3041  0.4806  1.3293
  482SOL    HW2 1812   1.918   1.218   3.793 -1.1833  0.4143  0.8595
  483SOL     OW 1813   0.152   1.922   3.876  0.7702 -0.0523  0.1961
  483SOL    HW1 1814   0.236   1.906   3.918  1.6330  0.8826 -1.1273
  483SOL    HW2 1815   0.109   1.989   3.930  0.8151 -0.6033  0.9244
  484SOL     OW 1816   0.856   0.650   3.895 -0.3867  0.1533  0.1562
  484SOL    HW1 1817   0.765   0.674   3.875  0.1328 -0.2866 -3.0741
  484SOL    HW2 1818   0.868   0.675   3.986 -3.4842  1.0597  0.3815
  485SOL     OW 1819   0.396   1.479   4.909 -0.1209  0.4502 -0.2834
  485SOL    HW1 1820   0.486   1.473   4.940  0.2676 -1.2629 -1.6868
  485SOL    HW2 1821   0.344   1.439   4.978  0.0550  2.4315  1.0343
  486SOL     OW 1822   0.457   2.213   4.778  0.1389  0.1262 -0.1792
  486SOL    HW1 1823   0.534   2.243   4.730  1.0999 -0.8685  0.7310
  486SOL    HW2 1824   0.481   2.128   4.813 -0.6570  0.6593  1.7693
  487SOL     OW 1825   0.280   1.062   4.348  0.7957  0.2024 -0.3569
  487SOL    HW1 1826   0.240   1.144   4.377  0.1794  0.0257 -0.6911
  487SOL    HW2 1827   0.360   1.089   4.303  0.4337  0.6496 -0.7481
  488SOL     OW 1828   0.453   0.415   3.843  0.4536 -0.3035  0.0265
  488SOL    HW1 1829   0.516   0.396   3.774  1.7826  0.2951  1.0539
  488SOL    HW2 1830   0.439   0.331   3.888  3.2093  0.2270  1.9922
  489SOL     OW 1831   1.205   1.370   5.051 -1.0019 -0.0085  0.3957
  489SOL    HW1 1832   1.202   1.444   4.991 -3.2799  0.3955  0.9680
  489SOL    HW2 1833   1.295   1.369   5.084 -0.5421  1.5450 -0.7783
  490SOL     OW 1834   0.337   1.347   5.135  0.1841  0.2136  0.5550
  490SOL    HW1 1835   0.256   1.299   5.119  0.3683 -0.2273  0.9096
  490SOL    HW2 1836   0.317   1.402   5.211  0.1380  0.2926  0.4857
  491SOL     OW 1837   1.560   0.596   4.749  0.1509  0.5478 -0.0302
  491SOL    HW1 1838   1.491   0.593   4.816  0.2363  1.9571  0.1333
  491SOL    HW2 1839   1.632   0.545   4.786 -1.0153 -1.4530 -0.4586
  492SOL     OW 1840   0.691   0.518   4.150 -0.5364 -0.3990  0.6794
  492SOL    HW1 1841   0.691   0.519   4.054 -1.9624 -0.1053  0.6718
  492SOL    HW2 1842   0.774   0.559   4.174 -0.5818  0.3714 -0.4242
  493SOL     OW 1843   1.311   1.240   3.813 -0.4415  0.4397 -0.2835
  493SOL    HW1 1844   1.272   1.156   3.838 -0.3826  1.2160  2.6662
  493SOL    HW2 1845   1.401   1.236   3.848 -0.9240  2.2896  1.2962
  494SOL     OW 1846   5.193   4.975   3.423  0.1769 -0.8316 -0.0494
  494SOL    HW1 1847   5.261   5.042   3.433 -0.4921  0.2814 -2.4253
  494SOL    HW2 1848   5.241   4.893   3.412  1.2806  0.1609 -3.3344
  495SOL     OW 1849   1.322   0.607   4.132 -0.5203 -0.1567 -0.4189
  495SOL    HW1 1850   1.264   0.592   4.207 -0.5216  0.8512 -0.2208
  495SOL    HW2 1851   1.329   0.702   4.125  0.2233 -0.2581 -1.1285
  496SOL     OW 1852   1.463   1.771   4.146  0.3031 -0.0759  0.7075
  496SOL    HW1 1853   1.372   1.755   4.169  0.0129  3.0072  1.8981
  496SOL    HW2 1854   1.513   1.745   4.223  0.3324 -0.6807  0.4843
  497SOL     OW 1855   0.659   1.319   4.627 -0.2997 -0.1780  1.0786
  497SOL    HW1 1856   0.692   1.404   4.657  0.5255 -1.5927  4.3141
  497SOL    HW2 1857   0.622   1.338   4.541 -0.0739  3.4555  1.6834
  498SOL     OW 1858   1.054   2.570   4.804 -0.0764  0.5876 -0.4366
  498SOL    HW1 1859   1.103   2.652   4.797 -2.0739  2.1951  2.7635
  498SOL    HW2 1860   1.005   2.564   4.722  4.0837 -0.2616 -3.0116
  499SOL     OW 1861   1.152   0.677   3.107  0.1190 -0.7951  0.1317
  499SOL    HW1 1862   1.180   0.609   3.046 -1.2989 -1.1956 -0.0978
  499SOL    HW2 1863   1.172   0.641   3.194  1.6688 -0.4354 -0.0514
  500SOL     OW 1864   0.653   0.158   5.028 -0.0672 -0.1257  0.0123
  500SOL    HW1 1865   0.608   0.089   5.077 -0.0280 -1.4507 -1.7748
  500SOL    HW2 1866   0.717   0.193   5.090 -0.7872 -0.9751  1.2747
  501SOL     OW 1867   0.984   5.127   3.713  0.3856  0.3803 -0.7639
  501SOL    HW1 1868   0.998   5.035   3.691 -1.2884 -0.2100  0.5189
  501SOL    HW2 1869   0.999   5.132   3.807  1.1365  1.5636 -0.9401
  502SOL     OW 1870   0.821   1.062   4.782 -0.1338 -0.0994 -0.0286
  502SOL    HW1 1871   0.876   0.985   4.795 -0.1946 -0.4131 -1.5566
  502SOL    HW2 1872   0.868   1.115   4.718 -1.2269  0.0057 -0.7659
  503SOL     OW 1873   1.448   1.173   4.375  0.0128 -0.2830  0.5983
  503SOL    HW1 1874   1.514   1.194   4.310  0.5856 -2.0265  0.5805
  503SOL    HW2 1875   1.476   1.219   4.454 -0.6223  1.7354 -0.3227
  504SOL     OW 1876   2.370   0.359   4.599 -0.2262  0.3716  0.2239
  504SOL    HW1 1877   2.313   0.284   4.583  0.0344  0.1006  0.5609
  504SOL    HW2 1878   2.379   0.402   4.514 -1.1151  0.5437  0.2036
  505SOL     OW 1879   0.710   1.589   4.194  0.0246  0.3886 -0.6281
  505SOL    HW1 1880   0.734   1.570   4.103  0.7915 -0.1542 -0.3187
  505SOL    HW2 1881   0.698   1.684   4.197  0.7130  0.4928 -1.1292
  506SOL     OW 1882   1.607   2.026   4.665 -0.5388  0.0839  0.2822
  506SOL    HW1 1883   1.610   1.942   4.710 -0.5875  0.2372  0.5784
  506SOL    HW2 1884   1.657   2.085   4.722 -0.1181  0.1468 -0.1509
  507SOL     OW 1885   1.005   0.061   3.972 -0.0459  0.5079 -0.7482
  507SOL    HW1 1886   1.087   0.047   4.019  0.2646  0.9023 -1.1729
  507SOL    HW2 1887   0.981   0.151   3.992 -0.5604  0.2845 -0.3407
  508SOL     OW 1888   0.919   0.748   4.136  0.1869  0.2055  0.3192
  508SOL    HW1 1889   0.952   0.743   4.226  1.2166  1.2136  0.0094
  508SOL    HW2 1890   0.908   0.842   4.120 -2.6032 -0.0915  0.3113
  509SOL     OW 1891   1.576   1.045   0.698 -0.1762  0.6753  0.7903
  509SOL    HW1 1892   1.659   1.093   0.696  0.1574  0.0942  0.4691
  509SOL    HW2 1893   1.552   1.036   0.606 -1.4809  2.3530  0.9470
  510SOL     OW 1894   1.350   1.373   4.747 -0.0550 -0.1605 -0.6100
  510SOL    HW1 1895   1.263   1.375   4.787  0.2786  0.7275  0.0863
  510SOL    HW2 1896   1.409   1.404   4.816  0.5721  1.0809 -1.6841
  511SOL     OW 1897   1.321   1.275   0.424  0.4962  0.7289 -0.1370
  511SOL    HW1 1898   1.236   1.286   0.466 -0.1545  1.0833 -1.5276
  511SOL    HW2 1899   1.371   1.351   0.451  0.8681 -0.1603  1.8018
  512SOL     OW 1900   1.068   1.280   3.973  0.0552  0.0880  0.2877
  512SOL    HW1 1901   1.073   1.343   4.045 -0.1458  0.8676 -0.3729
  512SOL    HW2 1902   1.138   1.306   3.913  0.1434 -0.4824  0.1384
  513SOL     OW 1903   0.652   1.447   4.977  0.4673  0.2211 -0.3735
  513SOL    HW1 1904   0.674   1.431   5.068 -0.0707  0.8945 -0.1177
  513SOL    HW2 1905   0.736   1.461   4.933  0.7987 -1.2592 -0.2078
  514SOL     OW 1906   0.960   0.749   4.387 -0.2092  0.0360 -0.1006
  514SOL    HW1 1907   0.927   0.675   4.438 -0.0199  1.0238  1.4754
  514SOL    HW2 1908   1.053   0.754   4.409 -0.7430  2.3251  1.8200
  515SOL     OW 1909   5.163   1.743   4.925 -0.1121 -0.1033 -0.0141
  515SOL    HW1 1910   5.145   1.777   5.012 -0.3264 -0.9851  0.2879
  515SOL    HW2 1911   5.244   1.692   4.935  0.8735  1.2791 -0.7132
  516SOL     OW 1912   0.700   1.860   4.254 -0.8557  0.1343  0.6563
  516SOL    HW1 1913   0.646   1.891   4.182  0.0111  0.3308  0.0791
  516SOL    HW2 1914   0.790   1.864   4.220 -0.6032 -1.5849  1.0836
  517SOL     OW 1915   0.462   0.607   4.887  0.3328 -0.3559  0.0690
  517SOL    HW1 1916   0.405   0.572   4.956 -0.2605 -1.1292 -0.8125
  517SOL    HW2 1917   0.408   0.671   4.842  0.0843 -1.2285 -0.8904
  518SOL     OW 1918   1.545   1.175   4.656  0.2378  0.2351 -0.3433
  518SOL    HW1 1919   1.473   1.224   4.697  0.3713  1.3962 -1.4804
  518SOL    HW2 1920   1.521   1.084   4.669 -0.2949  0.5786  1.3147
  519SOL     OW 1921   1.247   1.773   5.141  0.3371 -0.1090 -0.1990
  519SOL    HW1 1922   1.157   1.803   5.129  0.0462 -0.7513  0.3634
  519SOL    HW2 1923   1.299   1.854   5.146  0.0462  0.2379 -2.4029
  520SOL     OW 1924   1.711   0.331   3.906 -0.0186 -0.1972 -0.3031
  520SOL    HW1 1925   1.659   0.407   3.880 -1.3041 -1.1068 -0.4203
  520SOL    HW2 1926   1.801   0.355   3.882 -0.1354  2.0159  1.3546
  521SOL     OW 1927   0.060   2.340   0.133 -0.1713 -0.3987  0.0038
  521SOL    HW1 1928   0.081   2.351   0.041 -1.1819 -1.6629 -0.3953
  521SOL    HW2 1929   0.081   2.424   0.173 -2.3165  1.0777 -1.8656
  522SOL     OW 1930   0.781   1.240   0.015  0.5093  0.4795  0.1984
  522SOL    HW1 1931   0.713   1.223   0.080  0.3911  0.0105 -0.0371
  522SOL    HW2 1932   0.747   1.199  -0.065  1.0110  0.3533  0.0459
  523SOL     OW 1933   1.371   0.934   4.481  0.7619 -0.6480  0.0027
  523SOL    HW1 1934   1.409   1.015   4.446  0.9505 -0.2520  1.1178
  523SOL    HW2 1935   1.305   0.964   4.544 -0.1162 -1.3495 -0.5666
  524SOL     OW 1936   1.320   0.882   4.092  0.1671 -0.0745 -0.2136
  524SOL    HW1 1937   1.273   0.953   4.135  1.4482  1.5165 -1.3791
  524SOL    HW2 1938   1.289   0.884   4.002  3.8930  2.3800 -1.5664
  525SOL     OW 1939   0.398   0.697   0.191  0.2547 -0.7075 -0.7508
  525SOL    HW1 1940   0.412   0.603   0.201  1.4507 -0.6330 -1.5377
  525SOL    HW2 1941   0.452   0.736   0.260 -0.3068 -0.6029 -0.3711
  526SOL     OW 1942   0.696   1.961   4.956 -0.0299  0.3638 -0.0405
  526SOL    HW1 1943   0.616   1.952   4.903 -0.9199 -0.6329  1.4445
  526SOL    HW2 1944   0.752   1.889   4.925  0.3299  1.0928 -1.1188
  527SOL     OW 1945   0.998   1.162   4.577  0.4901  0.5372 -0.1761
  527SOL    HW1 1946   1.074   1.106   4.590  0.2847  0.3932  0.3921
  527SOL    HW2 1947   1.009   1.196   4.488  0.0784 -1.2070 -0.9062
  528SOL     OW 1948   0.516   0.161   4.593 -0.0988 -0.3347  0.5160
  528SOL    HW1 1949   0.526   0.233   4.655  0.0088 -0.1350  0.2673
  528SOL    HW2 1950   0.598   0.112   4.600 -0.0586 -0.2724  0.4819
  529SOL     OW 1951   1.576   0.565   3.860 -0.3358 -0.5593  0.3756
  529SOL    HW1 1952   1.487   0.532   3.860  0.0486 -1.7044  2.8839
  529SOL    HW2 1953   1.568   0.654   3.825 -2.1212 -1.3993 -1.4550
  530SOL     OW 1954   0.789   0.415   0.035 -0.2676  0.2599  0.1502
  530SOL    HW1 1955   0.776   0.471  -0.042 -0.6385  0.4524  0.3514
  530SOL    HW2 1956   0.765   0.470   0.109 -2.8116 -0.8251  0.2032
  531SOL     OW 1957   1.193   0.647   3.660  0.2936 -0.0898  0.1639
  531SOL    HW1 1958   1.220   0.596   3.736  0.6808  0.2041  0.2249
  531SOL    HW2 1959   1.106   0.678   3.681  0.4087  0.0073  0.4965
  532SOL     OW 1960   1.231   0.896   3.851  0.0295 -0.1153 -0.4007
  532SOL    HW1 1961   1.298   0.882   3.784  0.1303 -0.2241 -0.2760
  532SOL    HW2 1962   1.151   0.912   3.801  0.4154  1.3492 -0.5619
  533SOL     OW 1963   0.450   1.900   4.440 -0.1637 -0.2760  0.1923
  533SOL    HW1 1964   0.524   1.928   4.386 -0.6656 -1.4382 -1.1601
  533SOL    HW2 1965   0.450   1.804   4.432 -0.5352 -0.4313  1.9057
  534SOL     OW 1966   4.995   1.041   0.382 -0.0652 -0.3130  0.5003
  534SOL    HW1 1967   4.999   1.115   0.443 -0.0960  1.5868 -1.7264
  534SOL    HW2 1968   4.904   1.035   0.356  0.4478  0.9037 -1.7018
  535SOL     OW 1969   0.393   1.044   4.793 -0.4254  0.4587  0.4518
  535SOL    HW1 1970   0.476   1.054   4.840 -0.1523 -0.9681  0.2907
  535SOL    HW2 1971   0.382   1.127   4.747  0.1144  1.2685  1.7276
  536SOL     OW 1972   1.674   1.098   4.222 -0.6688 -0.7214 -0.3108
  536SOL    HW1 1973   1.713   1.052   4.297 -1.0484 -1.1380 -0.3683
  536SOL    HW2 1974   1.626   1.030   4.175 -1.3595 -0.2401 -0.3104
  537SOL     OW 1975   0.565   1.346   4.380  0.9634 -0.3850 -0.4668
  537SOL    HW1 1976   0.632   1.355   4.312 -0.8113  1.3469 -2.0809
  537SOL    HW2 1977   0.489   1.309   4.334  0.1614 -0.3969  0.8438
  538SOL     OW 1978   0.031   1.378   4.854  0.0943  0.2492  0.0503
  538SOL    HW1 1979   0.105   1.326   4.884  0.1773 -0.3159 -1.0968
  538SOL    HW2 1980   0.012   1.437   4.927  0.9094 -0.4108  0.8105
  539SOL     OW 1981   0.656   1.620   4.660 -0.5612  0.2104  0.7242
  539SOL    HW1 1982   0.726   1.674   4.696 -0.6768  1.8960 -1.5044
  539SOL    HW2 1983   0.575   1.663   4.688 -0.6522  1.6754 -1.6707
  540SOL     OW 1984   0.559   4.964   4.692 -0.0012  0.1930  0.3791
  540SOL    HW1 1985   0.623   5.007   4.749  0.3782 -0.1747  0.2303
  540SOL    HW2 1986   0.598   4.880   4.670  0.3349  0.7643 -1.2957
  541SOL     OW 1987   0.114   0.885   5.055  0.0056  0.3439  0.0627
  541SOL    HW1 1988   0.048   0.890   5.124 -1.5525  0.8516 -1.4207
  541SOL    HW2 1989   0.109   0.795   5.024  2.4496 -0.6018  2.2316
  542SOL     OW 1990   1.130   1.494   4.221  0.5373 -0.4261 -0.2946
  542SOL    HW1 1991   1.116   1.580   4.181  1.0002 -0.4581 -0.5317
  542SOL    HW2 1992   1.210   1.505   4.273  1.7832 -1.2795 -1.9852
  543SOL     OW 1993   1.571   0.861   4.660  0.2768  0.4545  0.2461
  543SOL    HW1 1994   1.491   0.868   4.608  1.2552 -0.6278 -1.4547
  543SOL    HW2 1995   1.564   0.776   4.704  0.3018  0.5397  0.4135
  544SOL     OW 1996   0.712   0.631   5.033  0.2637 -0.9248  0.0249
  544SOL    HW1 1997   0.715   0.726   5.044 -0.6597 -0.9277  0.3174
  544SOL    HW2 1998   0.653   0.617   4.959 -1.6748 -1.3816  1.6301
  545SOL     OW 1999   0.164   1.893   5.131  0.0704 -0.0220 -0.0403
  545SOL    HW1 2000   0.177   1.929   5.044 -0.3381  0.7356  0.2124
  545SOL    HW2 2001   0.120   1.962   5.180  0.2433 -0.4607  0.7521
  546SOL     OW 2002   5.095   0.256   4.518 -0.5975  0.1692  0.2624
  546SOL    HW1 2003   5.108   0.164   4.539  0.8872  0.5456  1.0608
  546SOL    HW2 2004   5.153   0.303   4.578 -0.6296  1.5785 -0.7824
  547SOL     OW 2005   0.128   1.608   5.041 -0.6156 -0.4581 -0.1332
  547SOL    HW1 2006   0.081   1.547   5.097 -2.2236 -0.8794 -1.9089
  547SOL    HW2 2007   0.133   1.689   5.093 -0.8662 -1.2388  1.1363
  548SOL     OW 2008   0.858   1.478   0.120 -0.3799 -0.3838  0.2828
  548SOL    HW1 2009   0.884   1.392   0.088  0.1242 -0.7749  1.7394
  548SOL    HW2 2010   0.763   1.471   0.132 -0.1999 -1.0581  1.3564
  549SOL     OW 2011   1.260   1.172   4.198  0.0897 -0.2871 -0.0830
  549SOL    HW1 2012   1.319   1.214   4.136  1.2723 -1.1628  0.4351
  549SOL    HW2 2013   1.303   1.183   4.283 -1.2236  0.3797  0.5131
  550SOL     OW 2014   1.531   1.857   0.045  0.6419  0.7117 -0.2099
  550SOL    HW1 2015   1.506   1.857  -0.048  1.4929  1.1478 -0.4417
  550SOL    HW2 2016   1.570   1.771   0.059 -1.4217 -0.1625  0.2767
  551SOL     OW 2017   0.838   2.287   5.020  0.2323 -0.4596  0.0136
  551SOL    HW1 2018   0.873   2.376   5.025  3.3422 -1.5901 -0.1512
  551SOL    HW2 2019   0.849   2.261   4.929  0.8060 -1.5440  0.3754
  552SOL     OW 2020   0.401   1.299   4.670  0.5293  0.0948  0.0702
  552SOL    HW1 2021   0.494   1.300   4.647  0.7421  0.8158  0.9077
  552SOL    HW2 2022   0.398   1.335   4.759 -0.3532 -1.7500  0.8123
  553SOL     OW 2023   1.116   4.590   4.298 -0.2773 -0.1045  0.6315
  553SOL    HW1 2024   1.069   4.617   4.219 -0.1339 -1.3627  0.1006
  553SOL    HW2 2025   1.208   4.605   4.279 -0.5031  4.0392  2.3289
  554SOL     OW 2026   1.837   1.599   4.431 -0.4159  0.1016  0.4564
  554SOL    HW1 2027   1.876   1.572   4.349 -0.1251  0.6381  0.4132
  554SOL    HW2 2028   1.785   1.524   4.460 -0.8110  0.0480 -0.3974
  555SOL     OW 2029   1.294   1.498   4.451  0.4048 -0.1403  0.2525
  555SOL    HW1 2030   1.322   1.589   4.463  2.2670 -0.6680 -0.0057
  555SOL    HW2 2031   1.343   1.449   4.516 -0.7196 -0.9505  0.5024
  556SOL     OW 2032   0.688   1.668   3.541  0.5400  0.1688  0.3286
  556SOL    HW1 2033   0.641   1.751   3.534  1.7901  0.8521 -0.0779
  556SOL    HW2 2034   0.760   1.686   3.601  0.7704 -0.6565  0.3172
  557SOL     OW 2035   2.342   4.625   4.700  0.2200 -0.6402 -0.1916
  557SOL    HW1 2036   2.380   4.538   4.695  1.3844 -0.3427  2.5431
  557SOL    HW2 2037   2.381   4.673   4.626  2.7130 -1.2973  0.6458
  558SOL     OW 2038   0.032   0.576   4.332  0.0311 -0.3369 -0.2295
  558SOL    HW1 2039   0.062   0.487   4.315 -0.4897 -0.1758 -2.0926
  558SOL    HW2 2040   0.074   0.628   4.263 -1.4776  0.4857 -0.5330
  559SOL     OW 2041   1.440   1.633   3.699  0.4809  0.3440 -0.1387
  559SOL    HW1 2042   1.421   1.687   3.622 -2.0339 -1.2793 -0.6948
  559SOL    HW2 2043   1.438   1.543   3.666 -2.1730 -0.4831  2.0976
  560SOL     OW 2044   0.902   1.418   4.893  0.2522 -0.1284  0.0142
  560SOL    HW1 2045   0.964   1.361   4.937  0.3586  0.1471  0.2213
  560SOL    HW2 2046   0.935   1.426   4.803  0.3083 -0.2847  0.0222
  561SOL     OW 2047   0.936   1.039   4.060 -0.2471  0.5667  0.2219
  561SOL    HW1 2048   1.018   1.006   4.025  0.1803  0.9541  0.8368
  561SOL    HW2 2049   0.948   1.134   4.065 -0.6698  0.6106  0.4603
  562SOL     OW 2050   1.829   1.523   3.926  0.1028  0.2846 -0.2020
  562SOL    HW1 2051   1.830   1.434   3.961  1.7205  0.5086  0.3833
  562SOL    HW2 2052   1.737   1.547   3.921 -0.2432 -0.5979  1.7531
  563SOL     OW 2053   1.100   2.058   0.378  0.6779 -0.1954 -0.5755
  563SOL    HW1 2054   1.155   1.996   0.425 -0.0595 -0.7636 -0.4439
  563SOL    HW2 2055   1.011   2.025   0.391  0.2165  1.2700  0.0662
  564SOL     OW 2056   0.965   1.427   4.623 -0.1517 -0.1950 -0.2990
  564SOL    HW1 2057   0.948   1.483   4.547  1.0446 -1.8020 -1.7989
  564SOL    HW2 2058   0.955   1.338   4.589  0.4258 -0.9365  1.4337
  565SOL     OW 2059   1.117   0.444   4.318  0.3478  0.6117 -0.6207
  565SOL    HW1 2060   1.155   0.512   4.374  1.1084 -2.1567  2.3386
  565SOL    HW2 2061   1.045   0.408   4.370 -0.1903 -0.7218 -2.2537
  566SOL     OW 2062   0.746   1.954   4.564  0.1318 -0.0098 -0.0623
  566SOL    HW1 2063   0.750   1.947   4.469 -1.7346  0.2734 -0.1774
  566SOL    HW2 2064   0.740   2.048   4.581 -1.3578 -0.1659  0.2523
  567SOL     OW 2065   1.309   0.504   4.602 -0.5128 -0.1086  0.8466
  567SOL    HW1 2066   1.395   0.510   4.644  0.2914 -2.7924 -0.2808
  567SOL    HW2 2067   1.298   0.410   4.585 -2.6735  0.4607 -1.0483
  568SOL     OW 2068   0.421   1.517   4.057  0.1589 -0.0519 -0.0954
  568SOL    HW1 2069   0.502   1.471   4.034  0.9077  1.3531 -0.3379
  568SOL    HW2 2070   0.355   1.480   3.998  0.6821 -0.9972 -0.1038
  569SOL     OW 2071   4.988   0.565   3.861 -0.6410  0.0691  0.1785
  569SOL    HW1 2072   4.988   0.589   3.954  0.3553  0.1983  0.1434
  569SOL    HW2 2073   5.050   0.493   3.854 -0.8610 -0.0719 -0.3586
  570SOL     OW 2074   5.044   0.414   4.318  0.1658  0.0957  0.0199
  570SOL    HW1 2075   5.066   0.364   4.397  0.1807  0.2058  0.0847
  570SOL    HW2 2076   5.061   0.505   4.341 -1.2173  0.2689  0.3574
  571SOL     OW 2077   1.466   1.346   4.058  0.1383  0.3655  0.1255
  571SOL    HW1 2078   1.450   1.436   4.030  0.1572 -0.5092 -2.7976
  571SOL    HW2 2079   1.559   1.332   4.040  0.1501 -0.2424  0.6504
  572SOL     OW 2080   1.034   1.160   5.144  0.1426 -0.5799  0.0732
  572SOL    HW1 2081   0.941   1.182   5.147  0.3464  0.2812  0.2026
  572SOL    HW2 2082   1.076   1.237   5.105  0.8359 -0.8577  0.2524
  573SOL     OW 2083   1.426   1.891   4.930  0.4816 -0.3550  0.4012
  573SOL    HW1 2084   1.473   1.847   4.858 -0.3611 -0.3797 -0.1432
  573SOL    HW2 2085   1.341   1.913   4.892  0.2015  0.0430  1.2651
  574SOL     OW 2086   0.237   1.890   0.266 -0.5943  0.2062  0.0716
  574SOL    HW1 2087   0.240   1.967   0.323 -0.7383 -0.5268  1.1005
  574SOL    HW2 2088   0.157   1.900   0.215 -0.3524  0.9806 -0.1580
  575SOL     OW 2089   1.464   1.379   0.020 -0.2766 -0.0331 -0.1758
  575SOL    HW1 2090   1.402   1.352   0.088 -0.4711  0.2245 -0.2516
  575SOL    HW2 2091   1.510   1.453   0.058  0.1886 -0.4008 -0.0086
  576SOL     OW 2092   0.912   0.386   3.891 -0.2212 -0.0021  0.4570
  576SOL    HW1 2093   0.891   0.480   3.893 -1.4555 -0.2929  1.5260
  576SOL    HW2 2094   0.987   0.377   3.950 -2.8486 -0.3299  3.8603
  577SOL     OW 2095   1.842   0.911   0.110  0.4615  0.2186  0.4106
  577SOL    HW1 2096   1.928   0.939   0.077  0.6139 -0.6269  0.0712
  577SOL    HW2 2097   1.860   0.878   0.198  0.8769 -2.1017 -0.5244
  578SOL     OW 2098   1.739   0.924   4.430 -0.2402  0.0200  0.0739
  578SOL    HW1 2099   1.824   0.883   4.445  0.7865  1.7432 -0.7852
  578SOL    HW2 2100   1.704   0.938   4.518  0.2278 -0.9815  0.4301
  579SOL     OW 2101   1.081   1.669   3.974 -0.3721  0.6203 -0.1833
  579SOL    HW1 2102   1.141   1.616   3.922  0.0732  0.7585  0.1920
  579SOL    HW2 2103   0.994   1.641   3.945 -0.2533 -2.6438  2.2683
  580SOL     OW 2104   0.953   2.251   4.766  0.2461  0.0194 -0.2473
  580SOL    HW1 2105   1.023   2.317   4.767  1.2279 -0.9403 -1.9885
  580SOL    HW2 2106   0.999   2.168   4.780 -0.6159 -0.5489 -0.7809
  581SOL     OW 2107   1.463   0.823   3.733  0.2041 -0.3767  0.7588
  581SOL    HW1 2108   1.513   0.885   3.786  1.1293 -0.8341  0.4315
  581SOL    HW2 2109   1.487   0.842   3.643  1.6225 -2.1613  0.7356
  582SOL     OW 2110   1.990   1.848   4.879  0.1175  0.0974  0.1166
  582SOL    HW1 2111   1.996   1.944   4.878  3.3598 -0.0573 -1.2520
  582SOL    HW2 2112   1.942   1.826   4.798  0.4826  0.5136 -0.2135
  583SOL     OW 2113   0.180   1.598   4.459  0.5859  0.1912 -0.1761
  583SOL    HW1 2114   0.174   1.693   4.459 -0.6413  0.1338 -0.9907
  583SOL    HW2 2115   0.264   1.579   4.417 -0.1309  0.8868 -1.9642
  584SOL     OW 2116   2.175   0.281   4.791 -0.0781 -0.5690 -0.0349
  584SOL    HW1 2117   2.261   0.303   4.757  0.4934 -4.5356 -1.4042
  584SOL    HW2 2118   2.190   0.259   4.883  0.9184 -3.7132 -0.8754
  585SOL     OW 2119   0.713   0.203   3.916 -0.0519  0.2979 -0.2756
  585SOL    HW1 2120   0.786   0.255   3.881 -0.1356 -0.0432 -0.9688
  585SOL    HW2 2121   0.694   0.140   3.847 -1.5847  0.9542 -0.4690
  586SOL     OW 2122   1.785   1.549   4.920  0.3933 -0.3164 -0.0117
  586SOL    HW1 2123   1.838   1.537   4.841  0.5520  0.6945 -0.0646
  586SOL    HW2 2124   1.847   1.538   4.992  0.7306  1.0651 -0.0777
  587SOL     OW 2125   0.164   1.140   5.021 -0.0047 -0.4397  0.5089
  587SOL    HW1 2126   0.216   1.152   4.941 -0.4240 -1.2762  0.1052
  587SOL    HW2 2127   0.184   1.051   5.049 -2.1254 -1.2030 -0.3110
  588SOL     OW 2128   1.117   2.040   4.835 -0.2886 -0.0331 -0.2278
  588SOL    HW1 2129   1.066   2.009   4.910  0.6601  0.8117  0.7936
  588SOL    HW2 2130   1.128   1.963   4.780  0.5368 -1.1160  1.4004
  589SOL     OW 2131   1.374   0.277   4.764 -0.0005 -0.1731  0.5977
  589SOL    HW1 2132   1.298   0.221   4.750 -0.1653  0.3377 -0.6576
  589SOL    HW2 2133   1.445   0.235   4.715  0.5374 -0.6719  1.8010
  590SOL     OW 2134   1.026   5.075   4.345 -0.4745  0.3738  0.1682
  590SOL    HW1 2135   0.937   5.082   4.378 -1.1706 -4.4243 -0.3481
  590SOL    HW2 2136   1.016   5.066   4.250  0.5044 -0.4128  0.1308
  591SOL     OW 2137   1.204   1.482   3.800  0.3105 -0.8142 -0.3835
  591SOL    HW1 2138   1.267   1.554   3.793 -1.2316  0.3105 -3.2768
  591SOL    HW2 2139   1.257   1.403   3.790  1.3193  0.1208 -2.7134
  592SOL     OW 2140   0.308   1.525   0.212 -0.0339 -0.2018 -0.0491
  592SOL    HW1 2141   0.215   1.531   0.235  0.5983  1.7265  2.1632
  592SOL    HW2 2142   0.342   1.614   0.223  1.5982 -0.3902 -3.0819
  593SOL     OW 2143   0.000   0.069   4.071  0.3271  0.3161  0.3153
  593SOL    HW1 2144  -0.070   0.074   4.137  1.3797 -0.5683  1.5406
  593SOL    HW2 2145  -0.045   0.059   3.988 -1.0199  0.6339  0.9981
  594SOL     OW 2146   1.246   0.123   4.412 -0.2314 -0.5606  0.3329
  594SOL    HW1 2147   1.337   0.093   4.422  0.0394  0.5049  1.1440
  594SOL    HW2 2148   1.201   0.049   4.373  1.3648 -0.5059 -1.6806
  595SOL     OW 2149   1.460   5.080   4.393  0.3215  0.1615 -0.4938
  595SOL    HW1 2150   1.422   5.040   4.314  1.0361  0.2032 -0.8672
  595SOL    HW2 2151   1.555   5.071   4.381  0.4209 -0.8070  0.8802
  596SOL     OW 2152   4.971   0.981   4.481  0.1101  0.2303  0.0936
  596SOL    HW1 2153   5.003   0.972   4.571 -0.8505  1.1692  0.5295
  596SOL    HW2 2154   4.877   0.991   4.490  0.1579  1.6406 -0.9412
  597SOL     OW 2155   1.329   2.159   3.702 -0.1058 -0.2350  0.3753
  597SOL    HW1 2156   1.375   2.221   3.759  2.7335 -1.8775 -0.0493
  597SOL    HW2 2157   1.306   2.210   3.625  0.0038  0.8996  1.0835
  598SOL     OW 2158   5.237   2.534   0.758 -0.4733  0.4410 -0.1186
  598SOL    HW1 2159   5.233   2.545   0.663 -1.2257 -0.6469 -0.2169
  598SOL    HW2 2160   5.197   2.614   0.794  0.7657  1.3334 -0.6854
  599SOL     OW 2161   5.120   2.104   0.938  0.2550 -0.3825 -0.1293
  599SOL    HW1 2162   5.057   2.056   0.885  0.7078 -1.7605  0.5520
  599SOL    HW2 2163   5.075   2.119   1.021 -0.3890  1.6143 -0.8132
  600SOL     OW 2164   0.302   2.069   0.829  0.1106 -0.0471  0.0150
  600SOL    HW1 2165   0.374   2.128   0.806 -0.1847 -0.0861 -1.0323
  600SOL    HW2 2166   0.235   2.126   0.868  0.9921 -0.1134  1.6867
  601SOL     OW 2167   0.421   3.349   0.921 -0.4388 -0.1640  0.7416
  601SOL    HW1 2168   0.426   3.256   0.899 -2.4640  0.1729 -1.3406
  601SOL    HW2 2169   0.433   3.395   0.838  0.3385  1.4504  1.7070
  602SOL     OW 2170   1.185   3.129   0.740  0.3431  0.4016 -0.5214
  602SOL    HW1 2171   1.183   3.220   0.771 -2.1857  0.0745  0.4795
  602SOL    HW2 2172   1.197   3.077   0.820  0.0515 -0.1962 -0.8595
  603SOL     OW 2173   1.268   2.780   0.597  0.2280 -0.2735  0.3594
  603SOL    HW1 2174   1.177   2.784   0.628  0.4668  4.6078  0.8982
  603SOL    HW2 2175   1.265   2.723   0.521 -3.9582  2.0321 -1.4033
  604SOL     OW 2176   1.982   2.954   0.694  0.8132 -0.8282  0.4269
  604SOL    HW1 2177   1.923   2.881   0.714  1.2055 -1.2377  0.0911
  604SOL    HW2 2178   1.940   3.001   0.622  1.4635 -1.7903 -0.5832
  605SOL     OW 2179   1.071   3.610   0.653  0.3864 -0.4256 -0.1982
  605SOL    HW1 2180   1.063   3.705   0.659  0.0171 -0.4144 -0.8138
  605SOL    HW2 2181   0.994   3.582   0.602  1.2551 -0.9034 -1.2687
  606SOL     OW 2182   1.413   3.130   2.301  0.3363 -0.6214 -0.1482
  606SOL    HW1 2183   1.418   3.054   2.243  2.2331  0.1884 -1.1105
  606SOL    HW2 2184   1.334   3.177   2.274  1.5486  0.1126 -2.6014
  607SOL     OW 2185   0.521   3.042   0.789  0.2271 -0.5779 -0.2413
  607SOL    HW1 2186   0.583   3.008   0.854  0.1843  1.9780  1.2455
  607SOL    HW2 2187   0.563   3.025   0.705  1.9923 -0.7641  0.6411
  608SOL     OW 2188   0.281   2.961   1.769 -0.0740  0.1298  0.2258
  608SOL    HW1 2189   0.251   2.888   1.824 -0.9916  1.6274  1.7686
  608SOL    HW2 2190   0.213   2.971   1.703 -0.6600  0.5090  0.8844
  609SOL     OW 2191   0.323   3.436   1.145  0.2831  0.0403  0.0897
  609SOL    HW1 2192   0.402   3.466   1.191  0.3966 -0.5090  0.2536
  609SOL    HW2 2193   0.352   3.418   1.056  0.4225 -0.5171  0.2469
  610SOL     OW 2194   1.250   3.207   1.740 -0.5918 -0.4065 -0.2531
  610SOL    HW1 2195   1.338   3.170   1.728 -0.3512 -0.7079  2.1472
  610SOL    HW2 2196   1.215   3.213   1.651  1.7520 -0.5059 -1.2450
  611SOL     OW 2197   0.359   2.348   1.552  0.4331 -0.2791  0.3476
  611SOL    HW1 2198   0.370   2.418   1.488 -0.5126 -1.3121 -0.9636
  611SOL    HW2 2199   0.424   2.367   1.620  1.4552  0.8312 -0.9182
  612SOL     OW 2200   0.947   2.293   0.793 -0.6993  0.1044  0.3947
  612SOL    HW1 2201   0.887   2.219   0.783 -0.0411 -0.0652 -2.8497
  612SOL    HW2 2202   1.025   2.255   0.833 -0.9244 -0.6712  0.1089
  613SOL     OW 2203   0.124   3.248   0.637 -0.0128  0.3977 -0.2736
  613SOL    HW1 2204   0.043   3.299   0.623 -0.6647 -0.6419 -0.3311
  613SOL    HW2 2205   0.120   3.178   0.572 -0.7858 -1.7228  2.0034
  614SOL     OW 2206   1.336   2.886   2.107  0.0601  0.0828 -0.0117
  614SOL    HW1 2207   1.272   2.931   2.052  1.9632  0.7919 -1.7025
  614SOL    HW2 2208   1.284   2.849   2.178 -1.9461  2.3202 -0.2518
  615SOL     OW 2209   0.332   3.657   0.283  0.5544 -0.6039  0.3746
  615SOL    HW1 2210   0.368   3.570   0.268 -0.5305 -0.7386 -1.7481
  615SOL    HW2 2211   0.270   3.646   0.354  1.5119 -1.2498  1.1187
  616SOL     OW 2212   0.118   2.450   0.972 -0.6143  0.1428 -0.1442
  616SOL    HW1 2213   0.065   2.485   0.901 -0.1271 -0.3563 -0.7615
  616SOL    HW2 2214   0.184   2.517   0.988  0.1396 -0.3575 -1.1279
  617SOL     OW 2215   0.814   3.439   1.087  0.4325 -0.3615  0.2963
  617SOL    HW1 2216   0.884   3.417   1.149  1.6203 -0.9049 -1.1910
  617SOL    HW2 2217   0.830   3.382   1.012 -0.3300  1.0135 -0.9431
  618SOL     OW 2218   0.333   2.743   5.127 -0.1921  0.5312  0.2394
  618SOL    HW1 2219   0.296   2.812   5.183 -0.2829  0.5728  0.1277
  618SOL    HW2 2220   0.342   2.784   5.041 -0.8223  0.2162  0.0203
  619SOL     OW 2221   1.112   1.842   1.480  0.3703 -0.0619 -0.0540
  619SOL    HW1 2222   1.156   1.786   1.543  0.3347  0.3288  0.3162
  619SOL    HW2 2223   1.107   1.927   1.522 -1.3699 -0.2590  0.2045
  620SOL     OW 2224   5.188   2.449   0.466 -0.4985 -0.1543 -0.0508
  620SOL    HW1 2225   5.261   2.510   0.477  0.3347 -1.0446 -0.5026
  620SOL    HW2 2226   5.136   2.486   0.395 -0.2287  0.2492 -0.0389
  621SOL     OW 2227   2.043   3.708   0.357  0.0778 -0.3144  0.3683
  621SOL    HW1 2228   1.968   3.766   0.346 -3.3789 -4.4279  1.1683
  621SOL    HW2 2229   2.071   3.722   0.448 -2.1928 -1.5099  1.2766
  622SOL     OW 2230   5.257   3.512   5.112  0.1730 -0.2557  0.2252
  622SOL    HW1 2231   5.227   3.564   5.187  1.1445  0.5944  0.0391
  622SOL    HW2 2232   5.333   3.560   5.079  0.1918 -1.0230 -0.8577
  623SOL     OW 2233   1.349   2.833   1.005 -0.0399 -0.1741 -0.3738
  623SOL    HW1 2234   1.377   2.797   1.089 -1.9833  2.0057  1.2874
  623SOL    HW2 2235   1.261   2.799   0.991 -0.4804  1.0116 -0.5693
  624SOL     OW 2236   2.204   3.116   0.666 -0.3649 -0.3478 -0.0081
  624SOL    HW1 2237   2.118   3.078   0.681  0.1998 -1.2505  1.0218
  624SOL    HW2 2238   2.259   3.042   0.641  0.0919  0.2403 -0.7902
  625SOL     OW 2239   4.898   3.141   1.290 -0.3192 -0.7091 -0.2292
  625SOL    HW1 2240   4.877   3.234   1.299 -0.4461 -0.6303 -1.2255
  625SOL    HW2 2241   4.993   3.138   1.282 -0.4764 -0.4427 -2.4978
  626SOL     OW 2242   0.459   3.228   0.397 -0.4903 -0.5957 -0.1405
  626SOL    HW1 2243   0.380   3.272   0.428 -0.3984 -0.2953 -0.3398
  626SOL    HW2 2244   0.519   3.299   0.374  0.2483 -0.8111  1.0564
  627SOL     OW 2245   1.599   3.339   1.443 -0.3362  0.1046  0.8152
  627SOL    HW1 2246   1.650   3.411   1.407  0.7333 -0.3035  1.4847
  627SOL    HW2 2247   1.511   3.351   1.407  0.0429  1.2508  0.2543
  628SOL     OW 2248   0.499   2.452   0.325  0.1056 -0.1836  0.1595
  628SOL    HW1 2249   0.557   2.385   0.362  0.4075  0.5723  1.0817
  628SOL    HW2 2250   0.540   2.477   0.242  0.1547 -0.9096 -0.0408
  629SOL     OW 2251   0.969   3.108   1.416  0.4102 -0.1969  0.2985
  629SOL    HW1 2252   0.922   3.089   1.335  0.1402  0.1933  0.3584
  629SOL    HW2 2253   0.903   3.097   1.485  0.3935  0.3868  0.3801
  630SOL     OW 2254   0.777   2.207   0.503 -0.1619 -0.0649 -0.1655
  630SOL    HW1 2255   0.729   2.197   0.420  0.0708 -0.7740 -0.2140
  630SOL    HW2 2256   0.864   2.235   0.477 -0.1533 -0.0752 -0.1474
  631SOL     OW 2257   1.043   3.640   1.889 -0.4202  0.1200 -0.3403
  631SOL    HW1 2258   0.967   3.633   1.832 -1.1774 -0.5158  0.7344
  631SOL    HW2 2259   1.053   3.553   1.928  2.1234 -0.4191 -2.0533
  632SOL     OW 2260   0.405   2.392   2.205  0.2501 -0.3857  0.4006
  632SOL    HW1 2261   0.341   2.323   2.190  0.4123 -0.8542  1.7778
  632SOL    HW2 2262   0.489   2.353   2.180  0.1693 -0.1995 -0.1777
  633SOL     OW 2263   1.204   3.301   1.074  0.4421  0.3829 -0.3969
  633SOL    HW1 2264   1.157   3.222   1.048 -0.3041  1.3069 -1.8947
  633SOL    HW2 2265   1.212   3.352   0.994  0.9673  1.8015  0.5380
  634SOL     OW 2266   1.564   3.819   0.757 -0.6041 -0.4990 -0.0855
  634SOL    HW1 2267   1.540   3.831   0.665  2.0952  0.0776 -0.7592
  634SOL    HW2 2268   1.481   3.826   0.804 -1.9723 -0.3370 -2.4208
  635SOL     OW 2269   0.096   2.351   5.022  0.4820  0.3801  0.2767
  635SOL    HW1 2270   0.146   2.428   4.994  3.3679 -1.0406  1.4320
  635SOL    HW2 2271   0.110   2.287   4.953  0.1486 -0.0046  0.5639
  636SOL     OW 2272   1.138   2.122   1.245 -0.1160 -0.5214  0.5741
  636SOL    HW1 2273   1.166   2.213   1.237  1.1966 -1.1066 -1.9813
  636SOL    HW2 2274   1.058   2.117   1.193  0.4088 -1.0625 -0.1856
  637SOL     OW 2275   1.581   3.709   0.392 -0.2543 -0.7128 -0.2418
  637SOL    HW1 2276   1.517   3.768   0.433 -0.9173 -1.0252 -0.8202
  637SOL    HW2 2277   1.601   3.750   0.308 -0.1606 -0.9390 -0.3298
  638SOL     OW 2278   0.717   2.620   1.651  0.0770 -0.0440 -0.0029
  638SOL    HW1 2279   0.673   2.691   1.700  0.6716  0.9221 -0.8580
  638SOL    HW2 2280   0.803   2.656   1.630 -0.2544 -0.3826 -1.9457
  639SOL     OW 2281   1.098   2.446   1.195 -0.0475 -0.7247 -0.1739
  639SOL    HW1 2282   1.142   2.423   1.113  0.2887 -1.5510  0.2395
  639SOL    HW2 2283   1.154   2.514   1.233 -2.1325  2.3502 -2.4000
  640SOL     OW 2284   1.312   2.682   1.590 -0.1668 -0.0474 -0.2970
  640SOL    HW1 2285   1.336   2.771   1.566  1.6024 -0.1565  0.9128
  640SOL    HW2 2286   1.272   2.645   1.511  1.2286  1.0611 -1.5523
  641SOL     OW 2287   0.910   2.245   1.621 -0.2521  0.2284  0.4477
  641SOL    HW1 2288   0.912   2.334   1.586 -0.2961 -0.1471 -0.5340
  641SOL    HW2 2289   0.915   2.189   1.544  0.0782 -0.6225  1.0780
  642SOL     OW 2290   0.986   2.683   0.562 -0.2372  0.0054  0.2014
  642SOL    HW1 2291   0.914   2.664   0.502 -0.2221 -0.3682  0.3009
  642SOL    HW2 2292   1.025   2.597   0.580 -1.0906 -0.0602  1.8257
  643SOL     OW 2293   4.915   2.529   0.862 -0.1372  0.5307  0.4757
  643SOL    HW1 2294   4.896   2.569   0.777  1.1099  0.6124  0.2279
  643SOL    HW2 2295   5.001   2.565   0.886 -0.9255  1.2534  2.2150
  644SOL     OW 2296   0.088   3.389   1.787  0.6200  0.3743  0.0891
  644SOL    HW1 2297   0.033   3.427   1.856 -0.1488 -0.7767  0.1192
  644SOL    HW2 2298   0.145   3.328   1.833 -0.2338 -0.7622 -0.3537
  645SOL     OW 2299   0.442   2.019   0.143 -0.2702  0.0863  0.0182
  645SOL    HW1 2300   0.392   1.942   0.170  0.2989  0.0640  1.0527
  645SOL    HW2 2301   0.379   2.073   0.095 -0.8857 -0.6446  0.0007
  646SOL     OW 2302   1.299   2.452   2.075  0.4400 -0.6860  0.1005
  646SOL    HW1 2303   1.347   2.373   2.050 -0.7931 -1.6862  0.8164
  646SOL    HW2 2304   1.209   2.422   2.087 -0.0273  0.8265  0.4469
  647SOL     OW 2305   2.089   2.870   0.962  0.1764 -0.0264 -0.4425
  647SOL    HW1 2306   2.027   2.871   1.035  1.4699  0.4506  0.6879
  647SOL    HW2 2307   2.045   2.918   0.892 -1.6397 -1.6689 -0.4772
  648SOL     OW 2308   0.508   2.112   1.361 -0.1207  0.2963 -0.3539
  648SOL    HW1 2309   0.515   2.041   1.425 -0.4664  0.7574  0.1978
  648SOL    HW2 2310   0.449   2.175   1.402 -0.1650  0.6973 -1.0342
  649SOL     OW 2311   1.548   3.333   0.555  0.2589 -0.1860  0.4301
  649SOL    HW1 2312   1.537   3.252   0.605 -0.3368 -0.4117 -0.0521
  649SOL    HW2 2313   1.493   3.320   0.477  1.1298  0.1744 -0.2535
  650SOL     OW 2314   0.074   2.807   1.255 -0.4150  0.0627 -0.4539
  650SOL    HW1 2315   0.099   2.880   1.310 -0.9368 -0.4756  0.5103
  650SOL    HW2 2316   0.027   2.747   1.313  1.9589 -2.1144 -0.6701
  651SOL     OW 2317   2.406   3.168   1.040 -0.4146 -0.2367  0.3943
  651SOL    HW1 2318   2.465   3.227   0.993 -2.5447  0.6462 -1.2609
  651SOL    HW2 2319   2.401   3.205   1.128  1.3573 -0.2395  0.5162
  652SOL     OW 2320   1.353   3.522   1.571  0.1545 -0.2101 -0.1868
  652SOL    HW1 2321   1.368   3.526   1.477  2.3921 -0.6420  0.1147
  652SOL    HW2 2322   1.293   3.449   1.584 -0.4299  0.0742 -1.3092
  653SOL     OW 2323   5.214   2.992   1.075  0.1301  0.4712 -0.0149
  653SOL    HW1 2324   5.270   3.062   1.107 -0.5058  0.3262  1.5003
  653SOL    HW2 2325   5.235   2.917   1.131 -0.4120 -0.0513 -0.5007
  654SOL     OW 2326   0.641   2.730   0.660 -0.1054 -0.7475 -0.4171
  654SOL    HW1 2327   0.660   2.761   0.748 -1.1373 -0.0840 -0.4205
  654SOL    HW2 2328   0.674   2.640   0.658  0.6490 -0.4893  0.3866
  655SOL     OW 2329   0.214   3.049   2.165 -0.8910 -0.4346 -0.4265
  655SOL    HW1 2330   0.136   3.001   2.193 -0.5168 -1.5054 -1.1996
  655SOL    HW2 2331   0.287   2.999   2.200 -0.5318  0.2383 -0.2183
  656SOL     OW 2332   1.360   3.563   0.085  0.1252 -0.0015 -0.0758
  656SOL    HW1 2333   1.441   3.556   0.035  0.2235  0.2735  0.0434
  656SOL    HW2 2334   1.369   3.498   0.154 -0.6998 -1.5032 -1.3599
  657SOL     OW 2335   0.057   2.029   1.396  0.0484  0.3361 -0.2346
  657SOL    HW1 2336   0.089   2.035   1.306  1.3697 -2.7654 -0.0063
  657SOL    HW2 2337   0.136   2.025   1.450 -0.6736 -2.1295  0.7121
  658SOL     OW 2338   2.680   3.140   4.915 -0.3206 -0.3849  0.4433
  658SOL    HW1 2339   2.597   3.128   4.960 -0.9913  0.1567 -0.6241
  658SOL    HW2 2340   2.747   3.124   4.982 -1.2884  1.2690  1.8503
  659SOL     OW 2341   0.833   4.378   0.145 -0.3380  0.1655  0.2094
  659SOL    HW1 2342   0.785   4.461   0.152 -0.2254  0.1990  0.5590
  659SOL    HW2 2343   0.864   4.360   0.233 -0.0963 -0.0935  0.0730
  660SOL     OW 2344   0.606   2.546   0.963  0.0448  0.3825  0.2620
  660SOL    HW1 2345   0.585   2.463   1.005 -0.7011  0.4748  0.0891
  660SOL    HW2 2346   0.699   2.541   0.943  0.0585 -0.3011  0.5033
  661SOL     OW 2347   0.451   3.922   0.377 -0.6551 -0.7776 -0.6278
  661SOL    HW1 2348   0.365   3.955   0.402 -0.5656  0.2475 -1.6267
  661SOL    HW2 2349   0.433   3.834   0.342 -1.4581 -0.1377 -1.8746
  662SOL     OW 2350   0.589   3.536   1.245  0.4393 -0.4141 -0.5421
  662SOL    HW1 2351   0.664   3.539   1.185  2.0083 -0.1100  1.3585
  662SOL    HW2 2352   0.617   3.588   1.320 -1.7075 -0.2884  0.2004
  663SOL     OW 2353   4.810   2.150   0.652 -0.3164  0.1320 -0.3689
  663SOL    HW1 2354   4.895   2.189   0.669 -0.3086  0.2269 -0.6228
  663SOL    HW2 2355   4.812   2.126   0.560 -0.5258  0.0397 -0.3509
  664SOL     OW 2356   0.910   2.159   1.984 -0.1600  0.2634 -0.1078
  664SOL    HW1 2357   0.967   2.203   2.047  2.1077 -0.2664 -1.7253
  664SOL    HW2 2358   0.932   2.199   1.900 -2.7646  0.5988 -0.6774
  665SOL     OW 2359   0.782   2.709   1.965 -0.2661  0.8717  0.8846
  665SOL    HW1 2360   0.754   2.636   2.020 -0.7077 -0.4146 -1.0217
  665SOL    HW2 2361   0.702   2.736   1.918  0.9826 -1.0125 -2.5009
  666SOL     OW 2362   1.012   3.296   0.478 -0.1117 -0.5067 -0.4298
  666SOL    HW1 2363   0.944   3.353   0.516  0.8929 -0.6675  1.6488
  666SOL    HW2 2364   1.083   3.356   0.454 -1.1629 -0.2609 -3.1603
  667SOL     OW 2365   1.417   2.071   1.273 -0.0946  0.2220 -0.1808
  667SOL    HW1 2366   1.447   2.160   1.256 -0.3534  0.2342 -0.5752
  667SOL    HW2 2367   1.324   2.081   1.292 -0.7645 -0.2942 -3.0905
  668SOL     OW 2368   1.401   3.440   0.333 -0.5036  0.0210  0.3422
  668SOL    HW1 2369   1.309   3.441   0.359 -0.1778  0.2218  1.4828
  668SOL    HW2 2370   1.441   3.514   0.379  0.3106 -0.2751  0.1296
  669SOL     OW 2371   0.307   3.042   0.963  0.3885 -0.2268  0.0216
  669SOL    HW1 2372   0.348   3.073   0.882  0.9665 -0.4907  0.2131
  669SOL    HW2 2373   0.362   2.969   0.992  0.4459  0.1506  0.8889
  670SOL     OW 2374   0.249   1.692   0.808 -0.0604 -0.3028 -0.3152
  670SOL    HW1 2375   0.225   1.615   0.757  0.4261 -0.4884 -0.2626
  670SOL    HW2 2376   0.178   1.754   0.791  0.3191 -0.1985 -1.5687
  671SOL     OW 2377   2.081   3.368   0.998  0.4681  0.0527 -0.1247
  671SOL    HW1 2378   2.091   3.386   0.904 -0.0445  1.5709  0.0952
  671SOL    HW2 2379   2.058   3.453   1.036 -2.1491 -1.1074  0.9905
  672SOL     OW 2380   0.446   1.565   0.993  0.2681  0.4113 -0.1988
  672SOL    HW1 2381   0.487   1.637   1.040 -0.9801 -0.1494  1.8386
  672SOL    HW2 2382   0.398   1.607   0.922  1.4104  1.3718 -0.4093
  673SOL     OW 2383   1.114   2.288   1.784 -0.1198  0.4133  0.2977
  673SOL    HW1 2384   1.031   2.248   1.757 -0.4933  1.3616  0.0344
  673SOL    HW2 2385   1.095   2.381   1.792  0.3633  0.3636  2.4065
  674SOL     OW 2386   1.245   3.652   1.049 -0.0224  0.4123  0.1961
  674SOL    HW1 2387   1.231   3.734   1.098  0.5149 -0.0484  1.1358
  674SOL    HW2 2388   1.165   3.641   0.997 -0.7619  0.7266  1.2458
  675SOL     OW 2389   0.728   2.936   0.924  0.1952 -0.0460 -0.1834
  675SOL    HW1 2390   0.714   2.866   0.987  0.7934 -1.0762 -1.1820
  675SOL    HW2 2391   0.802   2.907   0.871  1.0255  1.7310 -0.0521
  676SOL     OW 2392   1.020   4.045   0.302 -0.3512  0.1305 -0.8142
  676SOL    HW1 2393   0.943   4.093   0.271  0.9623  0.4998 -3.5901
  676SOL    HW2 2394   1.086   4.112   0.318 -0.4231 -0.2309  1.0905
  677SOL     OW 2395   1.302   2.315   0.079 -0.2976 -0.8038 -0.1008
  677SOL    HW1 2396   1.285   2.339  -0.012  1.0420  1.2675  0.1454
  677SOL    HW2 2397   1.397   2.304   0.083 -0.5371 -2.7273  0.6428
  678SOL     OW 2398   5.142   2.636   1.386 -0.4009  0.2263 -0.4088
  678SOL    HW1 2399   5.135   2.556   1.334 -1.3656  0.7653 -1.1272
  678SOL    HW2 2400   5.129   2.608   1.476 -0.6742 -0.4341 -0.6536
  679SOL     OW 2401   0.507   1.842   0.781  0.1067 -0.2130 -0.0545
  679SOL    HW1 2402   0.479   1.932   0.799  0.4262 -0.1073 -0.0812
  679SOL    HW2 2403   0.428   1.790   0.790 -0.2115  0.1630 -0.6942
  680SOL     OW 2404   1.248   2.426   4.987  0.2859 -0.1953 -0.1243
  680SOL    HW1 2405   1.172   2.427   4.928 -0.0750  2.7609  0.3026
  680SOL    HW2 2406   1.317   2.383   4.936  0.1673  2.8281 -3.0696
  681SOL     OW 2407   0.190   2.277   0.657 -0.3426 -0.6884  0.4920
  681SOL    HW1 2408   0.113   2.319   0.696 -1.5853 -3.2087  0.8199
  681SOL    HW2 2409   0.264   2.314   0.705 -1.5955 -0.8659  2.6097
  682SOL     OW 2410   1.575   3.102   1.197 -0.2096  0.1380 -0.3072
  682SOL    HW1 2411   1.529   3.108   1.113  0.6199  0.9790 -0.7166
  682SOL    HW2 2412   1.645   3.167   1.190  0.9246 -1.0003  0.3785
  683SOL     OW 2413   0.869   2.507   0.984  0.4006  0.4639  0.6895
  683SOL    HW1 2414   0.907   2.454   0.914 -1.4294 -0.3303  0.2718
  683SOL    HW2 2415   0.856   2.446   1.056 -1.7547  0.2869  0.1911
  684SOL     OW 2416   1.453   2.455   1.043 -0.6680  0.0558  0.3046
  684SOL    HW1 2417   1.542   2.470   1.012  0.4206 -0.8466  2.8086
  684SOL    HW2 2418   1.403   2.433   0.964  1.7090 -1.0773 -0.9484
  685SOL     OW 2419   0.142   3.326   0.280 -0.5707 -0.2565  0.6706
  685SOL    HW1 2420   0.226   3.359   0.249 -0.8208 -2.3678 -2.5497
  685SOL    HW2 2421   0.095   3.404   0.309  1.5056  1.2734  0.0700
  686SOL     OW 2422   2.201   3.389   0.652 -0.0492  0.4953  0.7894
  686SOL    HW1 2423   2.288   3.407   0.617 -0.8934  0.7168 -1.2776
  686SOL    HW2 2424   2.205   3.298   0.681  0.6743  0.3020  0.1005
  687SOL     OW 2425   1.266   2.602   0.390 -0.3418  0.2226  0.0540
  687SOL    HW1 2426   1.333   2.581   0.324 -0.9084 -0.4584 -0.3111
  687SOL    HW2 2427   1.233   2.516   0.417 -1.4002  0.5806 -0.1100
  688SOL     OW 2428   0.291   2.254   0.311  0.4130 -0.0993 -0.4618
  688SOL    HW1 2429   0.359   2.314   0.341  1.0433 -1.3297  0.6676
  688SOL    HW2 2430   0.233   2.307   0.257  1.8520  1.1382 -0.8124
  689SOL     OW 2431   1.740   2.879   1.459 -0.6036  0.4991 -0.2697
  689SOL    HW1 2432   1.802   2.931   1.408 -0.2140 -0.3507 -0.6579
  689SOL    HW2 2433   1.679   2.944   1.495  0.3549  1.3088 -0.0813
  690SOL     OW 2434   0.861   3.281   1.658 -0.3529  0.4851  0.4542
  690SOL    HW1 2435   0.955   3.283   1.677 -0.6391  1.1778  1.9157
  690SOL    HW2 2436   0.830   3.203   1.704 -0.5288  0.3737  0.1429
  691SOL     OW 2437   1.754   3.166   1.580 -0.5649  0.1050  0.1225
  691SOL    HW1 2438   1.709   3.232   1.526 -0.7064  0.1098  0.2470
  691SOL    HW2 2439   1.845   3.194   1.580  0.1980 -2.0513 -3.4114
  692SOL     OW 2440   1.702   2.976   0.915  0.0996 -0.7413  0.1970
  692SOL    HW1 2441   1.669   2.905   0.969  0.0289 -0.5425  0.4176
  692SOL    HW2 2442   1.735   3.041   0.978  0.3467 -0.6688 -0.0063
  693SOL     OW 2443   1.474   3.001   1.420 -0.3900 -0.4074  0.6065
  693SOL    HW1 2444   1.493   3.071   1.484 -2.8286  0.5130  0.3552
  693SOL    HW2 2445   1.516   3.031   1.340  1.2311 -0.7492  1.3028
  694SOL     OW 2446   1.262   2.028   1.755  0.0834 -0.5301  0.1093
  694SOL    HW1 2447   1.216   1.958   1.801  0.3770 -1.3184 -0.7825
  694SOL    HW2 2448   1.209   2.106   1.771 -0.5359 -1.0607  0.6657
  695SOL     OW 2449   1.176   2.965   1.915 -0.7071 -0.0964  0.5846
  695SOL    HW1 2450   1.234   2.981   1.841 -0.6673  1.7911  0.9845
  695SOL    HW2 2451   1.088   2.965   1.877 -0.6135 -0.2194  0.3696
  696SOL     OW 2452   0.126   2.646   0.525  0.7452  0.1897  0.0434
  696SOL    HW1 2453   0.187   2.674   0.592 -0.2712  1.3306  0.5070
  696SOL    HW2 2454   0.173   2.658   0.442  1.7963 -0.6939  0.5070
  697SOL     OW 2455   0.173   3.044   1.451  0.1296 -0.3356 -0.2672
  697SOL    HW1 2456   0.237   3.116   1.442 -0.6152  0.2269 -1.1936
  697SOL    HW2 2457   0.227   2.966   1.459  0.9714  0.4223  1.7415
  698SOL     OW 2458   1.680   1.558   1.078 -0.1532 -0.4513 -0.2931
  698SOL    HW1 2459   1.751   1.573   1.016  0.8843 -1.0474  0.7199
  698SOL    HW2 2460   1.636   1.642   1.087  2.1286  0.6022  1.1403
  699SOL     OW 2461   0.231   3.213   1.937  0.1410  0.0973  0.6173
  699SOL    HW1 2462   0.240   3.142   1.874 -1.0966 -0.1061  0.6581
  699SOL    HW2 2463   0.235   3.170   2.023  2.4159  0.4421  0.7070
  700SOL     OW 2464   0.498   2.312   0.768  0.2999 -0.4121 -0.2363
  700SOL    HW1 2465   0.565   2.310   0.836 -0.7510  0.6940  0.8584
  700SOL    HW2 2466   0.532   2.374   0.703 -0.6186  1.9182  1.4005
  701SOL     OW 2467   0.299   2.736   0.716 -0.3646  0.3326  0.0718
  701SOL    HW1 2468   0.373   2.750   0.657 -1.1158 -1.1173 -1.2623
  701SOL    HW2 2469   0.338   2.702   0.796  0.2930 -2.4970 -1.3689
  702SOL     OW 2470   2.215   3.164   4.986  0.6227  0.1830 -0.5498
  702SOL    HW1 2471   2.190   3.168   4.894  1.4677  2.7539 -0.7256
  702SOL    HW2 2472   2.164   3.233   5.028  0.1766 -1.0264  0.9265
  703SOL     OW 2473   1.314   3.582   0.589  0.6583  0.0506 -0.6378
  703SOL    HW1 2474   1.339   3.490   0.589  1.8287  0.3302  1.6190
  703SOL    HW2 2475   1.219   3.582   0.603  0.6784 -0.7921 -0.5142
  704SOL     OW 2476   1.091   2.745   0.954 -0.7658 -0.3218 -0.0297
  704SOL    HW1 2477   1.037   2.760   0.876 -1.3169  0.8346  0.5558
  704SOL    HW2 2478   1.039   2.686   1.008 -1.1119  0.1880  0.1957
  705SOL     OW 2479   0.627   3.262   1.255  0.4784  0.0018 -0.2718
  705SOL    HW1 2480   0.535   3.239   1.243  0.5186 -0.0851 -0.4181
  705SOL    HW2 2481   0.629   3.358   1.247  0.4581 -0.0277 -0.6721
  706SOL     OW 2482   0.974   2.791   2.150  0.4818 -0.2075 -0.1151
  706SOL    HW1 2483   1.025   2.820   2.075 -0.4110  2.4847  0.2363
  706SOL    HW2 2484   0.891   2.761   2.113  0.3270  0.4179 -0.2873
  707SOL     OW 2485   1.436   2.366   1.288 -0.0151 -0.6106  0.4510
  707SOL    HW1 2486   1.482   2.432   1.340  0.9676 -1.0239  0.1111
  707SOL    HW2 2487   1.445   2.395   1.198  0.9272 -1.5067  0.2442
  708SOL     OW 2488   1.386   1.714   1.964 -0.1880 -0.2758 -0.1179
  708SOL    HW1 2489   1.304   1.760   1.943  0.5420  1.6946  1.2393
  708SOL    HW2 2490   1.423   1.691   1.879 -1.7699 -0.4992 -0.7621
  709SOL     OW 2491   0.566   2.810   1.845  0.2027  0.1597  0.9121
  709SOL    HW1 2492   0.474   2.816   1.821 -0.8583 -0.7970  4.3532
  709SOL    HW2 2493   0.594   2.901   1.857 -0.6976  0.4081  1.1655
  710SOL     OW 2494   0.718   3.017   1.601  0.2517  0.3882  0.2927
  710SOL    HW1 2495   0.672   3.032   1.518 -0.8887 -0.2464  0.8046
  710SOL    HW2 2496   0.653   3.034   1.669  0.6641 -0.8677  1.0162
  711SOL     OW 2497   1.116   3.015   0.990 -0.1607  0.4982  0.3554
  711SOL    HW1 2498   1.073   2.938   0.952 -1.7150  0.5254  1.9516
  711SOL    HW2 2499   1.176   2.979   1.055  0.6303  0.5494 -0.3484
  712SOL     OW 2500   1.268   2.679   5.142 -0.6180 -0.0909  0.1735
  712SOL    HW1 2501   1.295   2.604   5.090  0.8665  0.8335 -0.4411
  712SOL    HW2 2502   1.326   2.679   5.218 -0.1543  0.8109 -0.1682
  713SOL     OW 2503   5.184   1.822   1.106 -0.1594 -0.6349 -0.5266
  713SOL    HW1 2504   5.224   1.754   1.160 -0.2889  1.0543  1.7618
  713SOL    HW2 2505   5.252   1.888   1.096 -0.7350 -0.0800 -0.8453
  714SOL     OW 2506   5.092   3.065   2.194  0.1220  0.1047  0.7191
  714SOL    HW1 2507   5.011   3.104   2.229  1.2285  1.2572  2.0954
  714SOL    HW2 2508   5.081   3.068   2.099 -1.1983  0.8270  0.8732
  715SOL     OW 2509   0.650   2.824   1.210  0.0916 -0.6527 -0.2416
  715SOL    HW1 2510   0.627   2.886   1.280  0.7547  0.4295 -0.9521
  715SOL    HW2 2511   0.666   2.741   1.255  0.7337  0.0892  0.9242
  716SOL     OW 2512   0.151   1.992   1.109  0.0346  0.0984  0.1648
  716SOL    HW1 2513   0.140   2.065   1.048 -1.2985  2.0177  2.6075
  716SOL    HW2 2514   0.246   1.977   1.112  0.3877  2.1142  0.0131
  717SOL     OW 2515   1.782   2.781   0.740  0.3928  0.0086  0.1312
  717SOL    HW1 2516   1.695   2.746   0.719  0.7773 -1.4380  0.9017
  717SOL    HW2 2517   1.765   2.852   0.801 -0.3025  0.2099 -0.2933
  718SOL     OW 2518   0.943   2.856   0.760  0.2082 -0.3426 -0.3937
  718SOL    HW1 2519   0.926   2.941   0.719  0.9508 -0.4943 -1.0268
  718SOL    HW2 2520   0.941   2.794   0.688 -0.2556 -0.8565  0.0614
  719SOL     OW 2521   0.626   3.350   1.540  0.0744 -0.2248 -0.5996
  719SOL    HW1 2522   0.704   3.322   1.588  1.6013  0.7762 -2.4275
  719SOL    HW2 2523   0.633   3.305   1.456  0.0927  1.9609 -1.7761
  720SOL     OW 2524   2.062   3.232   1.371  0.2839  0.1532  0.2735
  720SOL    HW1 2525   2.111   3.179   1.434  0.3458 -0.7819 -0.5402
  720SOL    HW2 2526   2.093   3.201   1.286 -1.4436 -0.1691 -0.2451
  721SOL     OW 2527   0.325   2.802   1.473  0.1144 -0.0354  0.0776
  721SOL    HW1 2528   0.245   2.789   1.525  1.2719  1.5970  2.3511
  721SOL    HW2 2529   0.352   2.713   1.448 -2.0889 -0.6468 -0.2569
  722SOL     OW 2530   1.278   2.451   0.845 -0.4141 -0.0709  0.1370
  722SOL    HW1 2531   1.230   2.421   0.767 -0.3670  0.5920 -0.1521
  722SOL    HW2 2532   1.236   2.534   0.867 -0.8171 -0.5472  1.1757
  723SOL     OW 2533   1.549   2.769   4.998  0.2279 -0.6765  0.2381
  723SOL    HW1 2534   1.455   2.780   4.983  0.0491 -1.1584  1.0246
  723SOL    HW2 2535   1.585   2.857   4.986 -0.5687 -0.1294  1.7348
  724SOL     OW 2536   0.997   2.861   0.307  0.1844 -0.0124  0.0325
  724SOL    HW1 2537   1.043   2.943   0.292  0.5554 -0.2652 -0.2197
  724SOL    HW2 2538   1.055   2.810   0.363  0.3804 -0.4772 -0.5820
  725SOL     OW 2539   0.443   2.498   1.334 -0.2765  0.1591  0.0110
  725SOL    HW1 2540   0.457   2.427   1.271 -0.4292 -0.4983  0.7193
  725SOL    HW2 2541   0.530   2.538   1.343 -0.3024  0.4079 -0.7997
  726SOL     OW 2542   0.215   2.718   1.039 -0.6069 -0.2494  0.1821
  726SOL    HW1 2543   0.303   2.753   1.053 -0.2654 -0.9658 -0.1639
  726SOL    HW2 2544   0.168   2.737   1.120 -0.2590  0.5069  0.2110
  727SOL     OW 2545   1.026   2.564   1.871 -0.3018  0.5947 -0.3732
  727SOL    HW1 2546   1.086   2.621   1.920  0.6470 -1.0263  0.3855
  727SOL    HW2 2547   0.943   2.573   1.918  0.3124 -0.0604  0.8779
  728SOL     OW 2548   1.468   1.814   1.398  0.1034 -0.1076 -0.5199
  728SOL    HW1 2549   1.562   1.828   1.390  0.0537  0.7045  0.2106
  728SOL    HW2 2550   1.431   1.902   1.398 -0.5082 -0.3442  0.8134
  729SOL     OW 2551   0.200   3.831   0.096 -0.7252  0.5304  0.2253
  729SOL    HW1 2552   0.234   3.749   0.133 -0.3639  0.3416 -0.5277
  729SOL    HW2 2553   0.191   3.889   0.172 -1.9576 -0.5391  0.9130
  730SOL     OW 2554   0.399   3.788   0.748  0.1764  0.0607 -0.0733
  730SOL    HW1 2555   0.323   3.817   0.698  0.7581  2.2699  0.2523
  730SOL    HW2 2556   0.385   3.823   0.836  1.6478  0.6911 -0.0635
  731SOL     OW 2557   0.841   3.527   0.519  0.0201  0.3995 -0.5970
  731SOL    HW1 2558   0.808   3.528   0.429 -0.8410  0.1196 -0.2914
  731SOL    HW2 2559   0.769   3.489   0.570  0.9068 -0.4291  0.0507
  732SOL     OW 2560   0.683   2.584   1.371 -0.3370  0.5856 -0.0621
  732SOL    HW1 2561   0.678   2.577   1.466 -2.0439 -1.5436 -0.2774
  732SOL    HW2 2562   0.763   2.536   1.348 -0.4416  0.2801  0.2124
  733SOL     OW 2563   0.170   2.270   1.267  0.4266 -0.4465  0.2788
  733SOL    HW1 2564   0.263   2.280   1.246  0.2918 -2.2049 -1.2026
  733SOL    HW2 2565   0.124   2.316   1.197  0.1517  0.1123  0.8181
  734SOL     OW 2566   0.038   1.813   2.072 -0.1720  0.9640 -0.2717
  734SOL    HW1 2567   0.094   1.890   2.077  0.2020  0.8706 -2.7329
  734SOL    HW2 2568  -0.048   1.844   2.101  0.3742  1.8855  0.3759
  735SOL     OW 2569   1.001   2.643   1.618  0.2402 -0.2687  0.0824
  735SOL    HW1 2570   1.058   2.715   1.591 -3.6178  3.0780  0.4604
  735SOL    HW2 2571   1.021   2.631   1.711  0.2404  0.9789  0.2538
  736SOL     OW 2572   0.756   2.629   0.388  0.4310 -0.7770  0.0080
  736SOL    HW1 2573   0.807   2.563   0.340  1.7568  0.9827 -1.0882
  736SOL    HW2 2574   0.739   2.697   0.323 -1.2394 -0.1831  1.0288
  737SOL     OW 2575   1.222   2.693   1.301  0.4324 -0.4155  0.5437
  737SOL    HW1 2576   1.181   2.766   1.347  1.3072  0.4927 -0.1037
  737SOL    HW2 2577   1.311   2.723   1.284  0.1286 -0.7634 -1.7236
  738SOL     OW 2578   0.510   3.310   2.035  0.2372  0.0168  0.6201
  738SOL    HW1 2579   0.552   3.375   1.978  0.7614  0.2062  1.2262
  738SOL    HW2 2580   0.425   3.295   1.994  1.5143 -1.5903 -1.5211
  739SOL     OW 2581   0.740   2.156   1.236  0.1944  0.4781 -0.9499
  739SOL    HW1 2582   0.795   2.134   1.311  0.2277 -0.2455 -1.1795
  739SOL    HW2 2583   0.650   2.143   1.268  0.2168 -0.0724 -1.1098
  740SOL     OW 2584   1.315   4.127   1.367 -0.0093 -0.2552  0.1303
  740SOL    HW1 2585   1.351   4.039   1.377 -1.4847 -0.8209  0.6312
  740SOL    HW2 2586   1.292   4.134   1.275  0.4797 -0.2453  0.0085
  741SOL     OW 2587   0.455   2.695   0.449 -0.7320  0.3312  0.2158
  741SOL    HW1 2588   0.462   2.609   0.408 -0.3159 -0.2611  1.5155
  741SOL    HW2 2589   0.534   2.703   0.502 -1.2689  1.0781  0.9066
  742SOL     OW 2590   5.135   2.808   1.792  0.2031 -0.1738 -0.5715
  742SOL    HW1 2591   5.128   2.902   1.811  0.4011 -0.2079 -0.3285
  742SOL    HW2 2592   5.176   2.771   1.870 -1.9362 -0.8056  0.2948
  743SOL     OW 2593   1.136   3.397   0.842  0.4331 -0.2886 -0.8382
  743SOL    HW1 2594   1.141   3.485   0.804 -1.4961  0.2172  0.0488
  743SOL    HW2 2595   1.043   3.381   0.853  0.8121 -2.0693 -0.0730
  744SOL     OW 2596   1.784   2.686   0.402  0.0059  0.1553  0.4560
  744SOL    HW1 2597   1.755   2.596   0.413  1.0716 -0.4819 -1.6277
  744SOL    HW2 2598   1.704   2.738   0.402 -0.6165 -0.7835  1.5916
  745SOL     OW 2599   1.378   3.377   1.268 -0.1565 -0.2850 -0.2038
  745SOL    HW1 2600   1.319   3.335   1.205 -1.3332  0.8975  0.0740
  745SOL    HW2 2601   1.433   3.434   1.215 -0.0617 -0.5038 -0.3407
  746SOL     OW 2602   1.966   3.768   0.866  0.4563 -0.3940  0.3651
  746SOL    HW1 2603   1.979   3.703   0.797 -0.1419  1.0919 -1.1548
  746SOL    HW2 2604   2.014   3.733   0.941 -0.7930 -3.1707 -0.0632
  747SOL     OW 2605   0.361   3.154   1.281 -0.6839 -0.2217  0.1944
  747SOL    HW1 2606   0.357   3.243   1.318  0.5331 -0.3516  0.6627
  747SOL    HW2 2607   0.323   3.163   1.193  0.9243  1.1041 -0.3929
  748SOL     OW 2608   0.793   3.661   1.720 -0.2939 -0.1492 -0.1574
  748SOL    HW1 2609   0.843   3.670   1.639 -0.0349 -0.0343  0.0142
  748SOL    HW2 2610   0.774   3.751   1.746 -1.4226 -0.2074 -0.7341
  749SOL     OW 2611   1.212   1.596   4.880  0.0926 -0.0419 -0.1002
  749SOL    HW1 2612   1.218   1.663   4.948  1.5622 -1.4190  1.1640
  749SOL    HW2 2613   1.204   1.645   4.798  1.6072  1.6624  0.7500
  750SOL     OW 2614   2.072   1.969   0.961  0.6095  0.1247  0.3616
  750SOL    HW1 2615   1.986   2.010   0.969 -0.1890 -0.9754 -2.2358
  750SOL    HW2 2616   2.131   2.042   0.944 -0.4577  0.5072 -1.9277
  751SOL     OW 2617   1.757   3.530   0.567 -0.1246  0.5163  0.4410
  751SOL    HW1 2618   1.692   3.590   0.531 -1.4801 -1.1017  0.1434
  751SOL    HW2 2619   1.707   3.470   0.622  1.1753 -0.5604  0.4779
  752SOL     OW 2620   0.541   3.604   1.592  0.6643 -0.1142  0.6440
  752SOL    HW1 2621   0.612   3.633   1.649  1.1347  0.4575 -0.2233
  752SOL    HW2 2622   0.563   3.513   1.570  0.4810 -0.3340  1.3718
  753SOL     OW 2623   1.593   2.953   0.397  0.7203  0.1215 -0.0979
  753SOL    HW1 2624   1.506   2.989   0.412  0.4670 -0.3680 -0.4245
  753SOL    HW2 2625   1.615   2.978   0.307  1.2324  0.9035  0.2321
  754SOL     OW 2626   0.838   3.120   1.158  0.4029  0.1997  0.2646
  754SOL    HW1 2627   0.821   3.118   1.064 -1.7466 -0.8158  0.6440
  754SOL    HW2 2628   0.784   3.191   1.192  2.3495  1.5965  0.5533
  755SOL     OW 2629   1.152   3.107   0.332  0.7779  0.5084  0.3580
  755SOL    HW1 2630   1.225   3.090   0.392  0.7341  1.3257  0.6523
  755SOL    HW2 2631   1.094   3.166   0.381 -0.1099 -0.1702  0.1477
  756SOL     OW 2632   1.657   3.733   1.510 -0.2535  0.5015 -0.7817
  756SOL    HW1 2633   1.718   3.713   1.581 -1.5472  0.3380  0.3099
  756SOL    HW2 2634   1.683   3.675   1.439 -0.6310 -1.3102  0.5040
  757SOL     OW 2635   2.053   1.779   1.606 -0.3042 -0.5212  0.1673
  757SOL    HW1 2636   1.958   1.772   1.607 -0.3268 -0.1584  0.4443
  757SOL    HW2 2637   2.081   1.727   1.682 -0.1998 -1.8358 -0.7438
  758SOL     OW 2638   0.089   2.175   0.936  0.1060  0.1434 -0.2548
  758SOL    HW1 2639   0.068   2.266   0.956  0.1366  0.5977 -2.2169
  758SOL    HW2 2640   0.004   2.131   0.928  0.0979 -0.0714  1.0028
  759SOL     OW 2641   1.610   3.309   0.178 -0.0763 -0.3692  0.4788
  759SOL    HW1 2642   1.683   3.308   0.240  0.3320 -1.4014 -0.0165
  759SOL    HW2 2643   1.544   3.365   0.220  1.0427  0.6691  0.8628
  760SOL     OW 2644   1.184   3.262   1.459 -0.6385 -0.2468  0.1692
  760SOL    HW1 2645   1.116   3.206   1.421 -0.2425 -0.4579 -0.2265
  760SOL    HW2 2646   1.245   3.278   1.387 -0.6218  0.4917  0.3472
  761SOL     OW 2647   0.178   3.082   0.402 -0.0286  0.1447  0.5433
  761SOL    HW1 2648   0.191   3.173   0.375  0.3772  0.0168  0.3091
  761SOL    HW2 2649   0.091   3.059   0.368  0.7589 -0.2394 -1.2923
  762SOL     OW 2650   1.818   3.330   0.366  0.0123 -0.1641  0.1683
  762SOL    HW1 2651   1.893   3.349   0.310  1.6786 -1.9321  1.7148
  762SOL    HW2 2652   1.800   3.412   0.411 -1.4518  1.3359 -2.9873
  763SOL     OW 2653   1.047   3.508   1.244 -0.2905  0.3005 -0.4570
  763SOL    HW1 2654   1.091   3.423   1.234  0.5451  0.2311  3.0023
  763SOL    HW2 2655   1.102   3.569   1.195  0.2424 -0.8137 -1.2737
  764SOL     OW 2656   1.520   3.138   1.738 -0.2046  0.5481 -0.3466
  764SOL    HW1 2657   1.537   3.166   1.828 -1.2107  1.0220 -0.3010
  764SOL    HW2 2658   1.587   3.183   1.687  0.7566 -0.1978  0.2284
  765SOL     OW 2659   0.885   3.099   0.628 -0.4740 -0.5968  0.2822
  765SOL    HW1 2660   0.807   3.096   0.573  0.9217  0.6995 -1.8345
  765SOL    HW2 2661   0.954   3.134   0.571  1.7140 -1.8864  2.0517
  766SOL     OW 2662   0.694   2.468   0.608  0.1000  0.2462 -0.8778
  766SOL    HW1 2663   0.754   2.394   0.607  0.2793  0.3118  1.3899
  766SOL    HW2 2664   0.724   2.525   0.537  2.3149 -0.0308 -0.1830
  767SOL     OW 2665   0.481   3.450   0.230 -0.2340  0.1243  0.1640
  767SOL    HW1 2666   0.570   3.473   0.257 -0.1066 -0.4937  0.2845
  767SOL    HW2 2667   0.489   3.429   0.137 -0.3368  0.5044  0.0700
  768SOL     OW 2668   1.899   2.324   1.578 -0.1858 -0.2613 -0.0345
  768SOL    HW1 2669   1.972   2.373   1.541 -1.7072  1.0877 -1.3338
  768SOL    HW2 2670   1.910   2.331   1.673 -0.2735  2.4534 -0.2016
  769SOL     OW 2671   0.906   3.261   0.880  0.0003 -0.2759 -0.3471
  769SOL    HW1 2672   0.976   3.200   0.857  0.4210  0.4589 -1.0338
  769SOL    HW2 2673   0.835   3.239   0.819  0.6148  0.7534 -1.4542
  770SOL     OW 2674   0.432   2.855   2.116 -0.3895  0.2942 -0.0700
  770SOL    HW1 2675   0.406   2.795   2.186  0.8294 -0.2797 -0.0962
  770SOL    HW2 2676   0.527   2.843   2.108 -0.3842  1.0127 -1.2103
  771SOL     OW 2677   0.428   2.027   1.701 -0.2807 -0.4104 -0.0228
  771SOL    HW1 2678   0.510   2.018   1.751  1.4379  2.1072 -2.2090
  771SOL    HW2 2679   0.430   1.955   1.639  0.0532 -0.6370  0.2459
  772SOL     OW 2680   0.252   2.234   4.585  0.4822  0.1501 -0.3843
  772SOL    HW1 2681   0.253   2.329   4.598 -2.0157  0.1942 -0.1899
  772SOL    HW2 2682   0.304   2.200   4.657 -0.6891  1.2627  1.0311
  773SOL     OW 2683   1.208   2.925   1.455 -0.3091 -0.7015 -0.1063
  773SOL    HW1 2684   1.295   2.954   1.427 -0.2138 -1.1294 -0.2688
  773SOL    HW2 2685   1.157   3.005   1.465  0.2489 -0.4153  0.4807
  774SOL     OW 2686   5.240   2.145   0.408 -0.5624 -0.5548  0.5998
  774SOL    HW1 2687   5.198   2.230   0.396 -0.6796 -0.2913  2.6998
  774SOL    HW2 2688   5.314   2.162   0.466  0.3787 -1.6170 -0.2613
  775SOL     OW 2689   1.480   2.790   0.749  0.5167  0.0228  0.2698
  775SOL    HW1 2690   1.453   2.817   0.837  1.1826  0.7395  0.2521
  775SOL    HW2 2691   1.408   2.816   0.693 -0.6087 -1.8263  0.8107
  776SOL     OW 2692   0.531   2.974   1.393 -0.2941 -0.0724 -0.4221
  776SOL    HW1 2693   0.478   3.030   1.337  0.2507 -0.2703 -1.1388
  776SOL    HW2 2694   0.470   2.910   1.428 -0.2901 -1.2047 -2.3929
  777SOL     OW 2695   1.981   3.500   1.317 -0.3033  0.6448 -0.4074
  777SOL    HW1 2696   2.015   3.412   1.331 -1.1523  0.0700 -1.8924
  777SOL    HW2 2697   1.992   3.544   1.402  0.5193 -0.7490  0.2094
  778SOL     OW 2698   0.923   2.930   1.790 -0.4401  0.0377 -0.6014
  778SOL    HW1 2699   0.870   2.934   1.711 -0.2889 -0.3180 -0.7219
  778SOL    HW2 2700   0.864   2.894   1.857 -1.5434  3.3206  0.2680
  779SOL     OW 2701   1.548   2.505   1.515 -0.2674 -0.0339  0.3329
  779SOL    HW1 2702   1.513   2.568   1.578 -0.5345  0.4366 -0.2854
  779SOL    HW2 2703   1.637   2.536   1.497 -0.1666 -0.2077  0.5308
  780SOL     OW 2704   0.436   4.120   1.990  0.0471 -0.0098 -0.1954
  780SOL    HW1 2705   0.428   4.150   2.080 -2.3757 -0.2963 -0.2949
  780SOL    HW2 2706   0.468   4.196   1.941  1.5135  0.1000  0.8997
  781SOL     OW 2707   1.486   2.752   1.248 -0.1139 -0.4210 -0.9867
  781SOL    HW1 2708   1.554   2.760   1.182  0.5078 -0.3580 -0.3412
  781SOL    HW2 2709   1.515   2.806   1.321 -2.3342  2.1053 -1.8796
  782SOL     OW 2710   1.188   2.309   0.339  0.0290 -0.1329 -0.4761
  782SOL    HW1 2711   1.228   2.324   0.253  0.7500  0.7902  0.0123
  782SOL    HW2 2712   1.153   2.220   0.333  2.3029 -1.0375 -0.8782
  783SOL     OW 2713   0.461   2.826   1.028  0.1309 -0.0907  0.7273
  783SOL    HW1 2714   0.520   2.840   1.102  1.2018  0.7250 -0.2655
  783SOL    HW2 2715   0.492   2.744   0.988  1.9174  1.3746 -0.9962
  784SOL     OW 2716   1.606   2.235   1.511 -0.7359 -0.3475  0.4938
  784SOL    HW1 2717   1.699   2.260   1.518 -0.8237 -0.5264  2.6358
  784SOL    HW2 2718   1.562   2.315   1.483 -0.1941  0.2895  1.4374
  785SOL     OW 2719   1.923   2.764   1.760  0.0113  0.6026  0.6027
  785SOL    HW1 2720   2.015   2.765   1.786  0.0263  0.0884  0.5604
  785SOL    HW2 2721   1.899   2.857   1.755  0.6122  0.7442  0.3113
  786SOL     OW 2722   1.340   3.040   0.502  0.2645 -0.0457  0.2821
  786SOL    HW1 2723   1.320   2.949   0.522  0.0623 -0.0656 -0.0052
  786SOL    HW2 2724   1.320   3.087   0.583  1.4543 -0.4076  0.7876
  787SOL     OW 2725   0.369   3.426   0.643  0.0865 -0.3014  0.6640
  787SOL    HW1 2726   0.335   3.491   0.581  1.5451 -0.5279 -0.4086
  787SOL    HW2 2727   0.291   3.385   0.681 -0.8735  2.5271  1.8544
  788SOL     OW 2728   0.607   3.050   0.524 -0.2665  0.3439 -0.3381
  788SOL    HW1 2729   0.622   2.982   0.458 -0.6032  0.8020 -0.8945
  788SOL    HW2 2730   0.548   3.112   0.481 -0.3929  0.7060  0.3571
  789SOL     OW 2731   1.430   3.193   5.014  0.4236 -0.2611 -0.2558
  789SOL    HW1 2732   1.346   3.189   4.968  1.1448  0.7555 -1.7009
  789SOL    HW2 2733   1.467   3.105   5.005  0.5595 -0.0640 -1.6238
  790SOL     OW 2734   2.357   3.581   1.213  0.4842  0.2944 -0.4243
  790SOL    HW1 2735   2.354   3.486   1.216  0.6339  0.2855 -0.6154
  790SOL    HW2 2736   2.445   3.602   1.184 -0.0244  0.4604 -1.8935
  791SOL     OW 2737   0.349   2.343   2.712 -0.2734  0.1158  0.5692
  791SOL    HW1 2738   0.359   2.296   2.630 -0.7698  1.1428 -0.0925
  791SOL    HW2 2739   0.288   2.414   2.692  1.3633  1.7629  1.2418
  792SOL     OW 2740   0.660   3.357   0.609 -0.6498 -0.0895 -0.4288
  792SOL    HW1 2741   0.651   3.262   0.601 -1.8047  0.0426 -0.8680
  792SOL    HW2 2742   0.569   3.389   0.612 -0.2666  0.9634  0.1347
  793SOL     OW 2743   0.735   3.029   2.144 -0.3324  0.0432  0.0189
  793SOL    HW1 2744   0.671   2.997   2.207  1.1875 -2.0295  0.5623
  793SOL    HW2 2745   0.783   3.097   2.190 -0.9762  0.3710  0.2035
  794SOL     OW 2746   1.950   1.542   1.002 -0.2323 -0.1461  0.1780
  794SOL    HW1 2747   2.045   1.530   0.999 -0.1095  1.0242 -1.9822
  794SOL    HW2 2748   1.915   1.457   0.974  0.2203 -0.2160 -0.1999
  795SOL     OW 2749   0.492   2.543   0.059 -0.3440 -0.2694 -0.0373
  795SOL    HW1 2750   0.492   2.494  -0.023  0.5120 -1.8375  0.8798
  795SOL    HW2 2751   0.441   2.622   0.040 -1.4811 -1.3676 -1.6110
  796SOL     OW 2752   1.495   3.521   1.050  0.0571  0.1817  0.0509
  796SOL    HW1 2753   1.411   3.566   1.041 -1.0331 -2.0545 -1.5619
  796SOL    HW2 2754   1.560   3.590   1.040 -1.5605  2.2587  3.2781
  797SOL     OW 2755   0.037   2.592   1.843 -0.1379  0.1433 -0.2626
  797SOL    HW1 2756  -0.030   2.548   1.790 -1.0996  1.3519 -0.0755
  797SOL    HW2 2757   0.085   2.521   1.885 -0.8901 -0.7605 -0.9193
  798SOL     OW 2758   0.739   3.461   0.269 -0.0729 -0.0227  0.1393
  798SOL    HW1 2759   0.760   3.554   0.263 -0.4784  0.0611  0.0220
  798SOL    HW2 2760   0.790   3.420   0.200 -0.6135  0.2351 -0.4162
  799SOL     OW 2761   1.428   1.769   1.128 -0.0053  0.7284 -0.2420
  799SOL    HW1 2762   1.454   1.790   1.217 -0.0268 -2.2463  0.4948
  799SOL    HW2 2763   1.347   1.718   1.137  1.0140 -1.2660 -1.8151
  800SOL     OW 2764   0.815   1.751   0.914 -0.3609 -0.1248 -0.1563
  800SOL    HW1 2765   0.876   1.681   0.939  1.9165  1.3587 -1.4209
  800SOL    HW2 2766   0.764   1.713   0.843 -0.0321 -0.9350  0.0254
  801SOL     OW 2767   0.698   2.887   0.277 -0.3011 -0.3530  0.1170
  801SOL    HW1 2768   0.723   2.825   0.209  0.0212  0.3489 -0.4038
  801SOL    HW2 2769   0.780   2.904   0.324 -0.7441 -1.7849  1.4805
  802SOL     OW 2770   0.423   3.811   1.035 -0.3057  0.4140 -0.4390
  802SOL    HW1 2771   0.501   3.767   1.003 -2.0285 -2.5675 -0.7836
  802SOL    HW2 2772   0.399   3.761   1.114 -2.3751  0.6399 -0.8969
  803SOL     OW 2773   0.828   1.707   5.126 -0.4071 -0.0345  0.1617
  803SOL    HW1 2774   0.844   1.636   5.189 -0.4742  0.7084  1.0392
  803SOL    HW2 2775   0.733   1.721   5.129 -0.2732  0.8033  0.8018
  804SOL     OW 2776   0.917   2.459   1.453 -0.3906  0.2807 -0.3659
  804SOL    HW1 2777   0.971   2.466   1.374  0.5318  0.5238  0.2676
  804SOL    HW2 2778   0.962   2.515   1.516  0.8053 -2.5802  1.3969
  805SOL     OW 2779   1.822   2.081   0.965  0.6914 -0.0544 -0.3546
  805SOL    HW1 2780   1.785   2.093   1.053  3.3767  0.1315  0.8072
  805SOL    HW2 2781   1.858   2.167   0.943  0.7807 -0.3273 -1.2845
  806SOL     OW 2782   5.170   3.051   0.357 -0.0973 -0.4232 -0.0421
  806SOL    HW1 2783   5.088   3.101   0.350  0.2597  0.2487  0.5594
  806SOL    HW2 2784   5.151   2.984   0.423  0.0378  0.1384  0.5736
  807SOL     OW 2785   1.125   3.513   0.346  0.4580 -0.3243 -0.2957
  807SOL    HW1 2786   1.093   3.599   0.374  1.2496  0.3668 -1.4956
  807SOL    HW2 2787   1.082   3.496   0.263  0.9660 -0.7149 -0.4828
  808SOL     OW 2788   0.498   2.309   2.953  0.1894  0.0994 -0.2272
  808SOL    HW1 2789   0.493   2.365   2.876 -1.2744  0.4845  0.1204
  808SOL    HW2 2790   0.591   2.309   2.977  0.6751 -0.0745 -2.0026
  809SOL     OW 2791   4.807   2.227   2.909  0.1848  0.1207  0.1121
  809SOL    HW1 2792   4.779   2.284   2.981 -0.1242 -1.2417  1.0833
  809SOL    HW2 2793   4.902   2.240   2.904 -0.0794  1.9295 -0.7427
  810SOL     OW 2794   4.390   2.655   2.565 -0.2331  0.0761  0.6746
  810SOL    HW1 2795   4.470   2.653   2.512  0.0223  0.4119  1.0463
  810SOL    HW2 2796   4.345   2.735   2.538  0.4117  0.8020  1.7065
  811SOL     OW 2797   0.327   3.247   2.429 -0.3611 -0.0726  0.2230
  811SOL    HW1 2798   0.308   3.153   2.431 -0.0419 -0.1198  1.0783
  811SOL    HW2 2799   0.318   3.276   2.520  0.2610  0.5820  0.0839
  812SOL     OW 2800   1.177   2.716   2.778  0.1670 -0.0133  0.1522
  812SOL    HW1 2801   1.165   2.770   2.856  3.1294 -0.0152  0.6821
  812SOL    HW2 2802   1.178   2.778   2.706 -1.5867  0.0841  0.1845
  813SOL     OW 2803   1.681   2.499   2.349  0.2943 -0.1788 -0.2483
  813SOL    HW1 2804   1.614   2.562   2.323  0.9466  0.0390 -1.4118
  813SOL    HW2 2805   1.640   2.448   2.419 -0.2595  1.5171  0.6995
  814SOL     OW 2806   0.890   3.082   3.099  0.7176  0.5908 -0.1030
  814SOL    HW1 2807   0.809   3.085   3.149  0.7313  2.9206 -0.1945
  814SOL    HW2 2808   0.883   3.001   3.047 -1.7863  1.0415 -0.5145
  815SOL     OW 2809   1.422   2.363   3.844 -0.4569 -0.1233 -0.1295
  815SOL    HW1 2810   1.457   2.451   3.834 -0.3250 -0.3578 -2.0609
  815SOL    HW2 2811   1.368   2.367   3.923  0.6779  1.2938  0.5969
  816SOL     OW 2812   1.115   3.173   3.248  0.5964 -0.2379 -0.0061
  816SOL    HW1 2813   1.159   3.245   3.204 -1.6663 -0.2679 -2.4340
  816SOL    HW2 2814   1.041   3.151   3.191  0.6734 -3.8499  1.1142
  817SOL     OW 2815   1.398   2.826   4.031  0.2297  0.3789  0.4955
  817SOL    HW1 2816   1.304   2.821   4.046  0.1034  0.5340 -0.2276
  817SOL    HW2 2817   1.407   2.881   3.953  1.0281  2.1728  1.8095
  818SOL     OW 2818   5.200   3.395   2.457  0.1747  0.7147 -0.3778
  818SOL    HW1 2819   5.254   3.364   2.384  0.1151  0.6741 -0.4052
  818SOL    HW2 2820   5.259   3.447   2.511 -0.0459  1.6647 -1.0461
  819SOL     OW 2821   1.371   3.609   3.006  0.4511  0.6098  0.2057
  819SOL    HW1 2822   1.417   3.652   3.078 -0.6578  1.0135  0.6746
  819SOL    HW2 2823   1.287   3.654   3.000 -0.0913 -0.4440 -0.3150
  820SOL     OW 2824   0.750   2.332   3.023 -0.0664 -0.1182 -0.3257
  820SOL    HW1 2825   0.774   2.245   3.055  1.0383  0.8429  1.5727
  820SOL    HW2 2826   0.832   2.381   3.022 -0.5633  0.6993 -2.0829
  821SOL     OW 2827   0.209   3.516   2.688  0.0183 -0.4452  0.0680
  821SOL    HW1 2828   0.253   3.596   2.660  0.0473 -0.8769 -1.1209
  821SOL    HW2 2829   0.158   3.543   2.764 -0.9523  0.9874 -1.0638
  822SOL     OW 2830   1.514   2.615   3.852 -0.4853  0.0832  0.1186
  822SOL    HW1 2831   1.599   2.658   3.844 -0.6656  0.1491 -1.7119
  822SOL    HW2 2832   1.457   2.680   3.894 -0.0005  0.5456  0.0547
  823SOL     OW 2833   5.072   3.523   2.669  0.0490  0.1245  0.0969
  823SOL    HW1 2834   5.097   3.483   2.585 -1.1991 -1.3517  0.3927
  823SOL    HW2 2835   4.982   3.552   2.655  0.6083  1.9405  0.2185
  824SOL     OW 2836   0.766   2.758   2.599  0.1657 -0.1078 -0.7433
  824SOL    HW1 2837   0.818   2.734   2.676 -0.6770 -0.1674 -0.1926
  824SOL    HW2 2838   0.831   2.788   2.535  0.8070  0.5936  0.2323
  825SOL     OW 2839   0.147   2.899   2.875 -0.1011  0.5351 -0.1050
  825SOL    HW1 2840   0.128   2.824   2.931 -0.6639  1.0042  0.3370
  825SOL    HW2 2841   0.221   2.871   2.822  0.0578 -0.1293  0.4586
  826SOL     OW 2842   0.652   3.087   1.899 -0.0912  0.4038 -0.1055
  826SOL    HW1 2843   0.617   3.174   1.920  1.7075  0.8527  1.1745
  826SOL    HW2 2844   0.693   3.058   1.981  1.5462 -0.5526 -1.2498
  827SOL     OW 2845   1.746   2.132   3.050 -0.7463 -0.1284 -0.1708
  827SOL    HW1 2846   1.731   2.183   3.130 -1.8211 -1.5608  0.5551
  827SOL    HW2 2847   1.672   2.156   2.993  0.2272  1.1918 -0.9255
  828SOL     OW 2848   0.090   1.896   2.797  0.0433  0.1921  0.2340
  828SOL    HW1 2849   0.163   1.955   2.782  0.8825 -1.2465 -1.5382
  828SOL    HW2 2850   0.127   1.808   2.785 -1.6903 -0.5982  0.5243
  829SOL     OW 2851   2.188   3.422   2.005  0.7231  0.1266  0.1661
  829SOL    HW1 2852   2.215   3.513   1.999  0.8518  0.0236 -0.9036
  829SOL    HW2 2853   2.241   3.386   2.076  0.4336  0.9639  0.8080
  830SOL     OW 2854   4.859   2.500   2.355  0.4855  0.1343  0.1448
  830SOL    HW1 2855   4.879   2.532   2.443 -2.5203  0.5480  0.7272
  830SOL    HW2 2856   4.903   2.563   2.297  1.6744  0.4124  1.3163
  831SOL     OW 2857   0.517   2.695   3.396 -0.6785  0.3277 -0.4804
  831SOL    HW1 2858   0.426   2.686   3.424  0.0634 -0.9947  1.6593
  831SOL    HW2 2859   0.537   2.612   3.352  0.1076 -0.2426  0.9349
  832SOL     OW 2860   0.368   3.156   3.167  0.0802  0.0820  0.5606
  832SOL    HW1 2861   0.403   3.135   3.253  2.1284  2.4503  0.3343
  832SOL    HW2 2862   0.400   3.085   3.110 -0.0334 -0.6761  1.4336
  833SOL     OW 2863   1.534   3.537   2.802  0.0075 -0.1702 -0.2025
  833SOL    HW1 2864   1.466   3.547   2.735 -0.4643 -0.7632  0.1862
  833SOL    HW2 2865   1.489   3.553   2.885  0.4399 -0.1062  0.0195
  834SOL     OW 2866   1.016   1.712   1.730  0.2550  0.0683 -0.1651
  834SOL    HW1 2867   1.069   1.649   1.681 -1.0438 -0.4708 -0.9012
  834SOL    HW2 2868   0.980   1.662   1.804 -0.1295  0.1447 -0.2977
  835SOL     OW 2869   0.201   2.656   2.968  0.3799 -0.2548  0.1878
  835SOL    HW1 2870   0.293   2.656   2.997  0.6719 -2.0366 -0.7094
  835SOL    HW2 2871   0.175   2.564   2.970 -1.5245  0.2870  0.8021
  836SOL     OW 2872   1.834   2.631   1.514 -0.3861 -0.0449  0.2971
  836SOL    HW1 2873   1.809   2.721   1.494 -1.6838 -0.3180  0.6464
  836SOL    HW2 2874   1.884   2.637   1.595 -0.0472  0.4226  0.0518
  837SOL     OW 2875   1.592   3.604   3.221 -0.4631  0.4425  0.0450
  837SOL    HW1 2876   1.663   3.647   3.173  1.5535  0.0041  2.5465
  837SOL    HW2 2877   1.567   3.667   3.288 -1.7772  0.1705 -0.1718
  838SOL     OW 2878   0.960   2.063   3.645  0.1491 -0.3150 -0.7439
  838SOL    HW1 2879   0.886   2.088   3.590  0.3645 -0.2088 -0.9845
  838SOL    HW2 2880   1.037   2.071   3.588  0.5342  1.1657 -0.0236
  839SOL     OW 2881   1.541   3.662   2.346 -0.4184  0.3243 -0.2955
  839SOL    HW1 2882   1.481   3.637   2.416 -2.0222  2.2846 -0.8958
  839SOL    HW2 2883   1.565   3.580   2.304 -2.7703 -0.5251 -0.0804
  840SOL     OW 2884   1.696   3.573   2.111  0.0278  0.0560  0.4402
  840SOL    HW1 2885   1.717   3.510   2.042 -0.4676 -0.4157  0.7190
  840SOL    HW2 2886   1.781   3.608   2.138  0.2304  0.1782 -0.3479
  841SOL     OW 2887   0.577   3.223   2.293 -0.2406  0.3977  0.2603
  841SOL    HW1 2888   0.560   3.247   2.202 -1.0298 -1.8575 -0.2107
  841SOL    HW2 2889   0.503   3.260   2.341  1.2263  3.3864  0.3269
  842SOL     OW 2890   1.070   2.508   2.451  0.3874  0.0497  0.4015
  842SOL    HW1 2891   1.141   2.469   2.501 -1.3165 -1.4451  1.7392
  842SOL    HW2 2892   0.991   2.487   2.501 -1.1790  0.1465 -1.9519
  843SOL     OW 2893   2.237   3.698   2.041 -0.2928  0.0071  0.1545
  843SOL    HW1 2894   2.284   3.774   2.007  1.0436 -0.4984  0.8191
  843SOL    HW2 2895   2.256   3.699   2.135 -0.7886 -0.7885  0.2635
  844SOL     OW 2896   1.121   2.687   3.459 -0.4338 -0.4655  0.1806
  844SOL    HW1 2897   1.133   2.781   3.453  1.0919 -0.7879 -2.7830
  844SOL    HW2 2898   1.207   2.654   3.489 -0.6105 -1.0208  0.0858
  845SOL     OW 2899   1.881   2.698   4.184 -0.5897 -0.3592 -0.3488
  845SOL    HW1 2900   1.850   2.608   4.182  0.2297 -0.6848  1.0813
  845SOL    HW2 2901   1.971   2.694   4.152 -0.7992  0.0621 -1.0027
  846SOL     OW 2902   0.758   2.329   3.433 -0.1572  0.2194  0.3585
  846SOL    HW1 2903   0.746   2.235   3.442 -0.7736 -0.2091 -4.0017
  846SOL    HW2 2904   0.852   2.341   3.424 -0.0183  0.1234  1.5946
  847SOL     OW 2905   0.964   2.471   3.080 -0.0461  0.1485 -0.0332
  847SOL    HW1 2906   1.029   2.447   3.146 -0.1199 -2.0483 -0.7188
  847SOL    HW2 2907   0.932   2.557   3.108 -0.3301 -0.8902  2.9605
  848SOL     OW 2908   0.938   3.298   2.826 -0.4098 -0.2520 -0.3963
  848SOL    HW1 2909   1.010   3.341   2.872 -0.1517  1.9010 -2.7362
  848SOL    HW2 2910   0.860   3.322   2.877 -0.1452  2.2013 -1.1204
  849SOL     OW 2911   0.131   2.117   3.039  0.4734 -0.2468 -0.1451
  849SOL    HW1 2912   0.226   2.106   3.036  0.2356 -2.0894 -1.1005
  849SOL    HW2 2913   0.103   2.071   3.118  0.7239  3.4064  2.2387
  850SOL     OW 2914   0.153   4.143   3.856  0.1011  0.6529  0.0887
  850SOL    HW1 2915   0.198   4.062   3.882 -1.5330  0.3149  1.9195
  850SOL    HW2 2916   0.080   4.114   3.802  0.0710  0.9686 -0.0412
  851SOL     OW 2917   0.781   2.469   2.072  0.4183  0.0447 -0.5794
  851SOL    HW1 2918   0.866   2.440   2.104  0.2903  0.5158  0.1890
  851SOL    HW2 2919   0.729   2.388   2.066  1.2582 -0.4086 -2.1530
  852SOL     OW 2920   2.129   2.914   3.645  0.1605 -0.1155  0.2723
  852SOL    HW1 2921   2.126   2.881   3.555 -2.9970 -2.0463  1.0083
  852SOL    HW2 2922   2.180   2.849   3.693  1.1860  0.5176  0.0576
  853SOL     OW 2923   1.407   3.100   2.571 -0.3907 -0.2358 -0.6027
  853SOL    HW1 2924   1.397   3.128   2.480 -0.3368 -0.2542 -0.6141
  853SOL    HW2 2925   1.342   3.031   2.582 -1.7224  1.0542 -0.0973
  854SOL     OW 2926   0.439   2.185   2.474  0.2455  0.0576 -0.3468
  854SOL    HW1 2927   0.366   2.128   2.450  0.7756 -0.5331 -0.5720
  854SOL    HW2 2928   0.464   2.228   2.392 -0.4370  0.9561 -0.0938
  855SOL     OW 2929   0.798   3.960   2.081 -0.3299  0.0367 -0.5224
  855SOL    HW1 2930   0.887   3.941   2.050 -0.3585 -0.1207 -0.5075
  855SOL    HW2 2931   0.810   4.031   2.145  0.0096 -1.3392  0.9659
  856SOL     OW 2932   0.410   3.374   2.996 -0.0259 -0.2736 -0.1018
  856SOL    HW1 2933   0.382   3.298   3.047  0.5467 -1.4673 -1.4967
  856SOL    HW2 2934   0.336   3.435   3.000 -0.8028 -1.2371  0.4067
  857SOL     OW 2935   1.267   3.261   3.688 -0.1869  0.1041  0.7056
  857SOL    HW1 2936   1.292   3.180   3.644 -1.6420  0.4269 -0.7868
  857SOL    HW2 2937   1.349   3.301   3.715  0.8163  0.3256 -2.5312
  858SOL     OW 2938   5.196   2.523   2.507 -0.0492 -0.4697  0.5399
  858SOL    HW1 2939   5.129   2.573   2.553 -0.1776 -0.3158  0.1900
  858SOL    HW2 2940   5.189   2.552   2.416 -0.4189 -1.4301  0.2489
  859SOL     OW 2941   0.497   2.946   3.061 -0.4545 -0.0380  0.0690
  859SOL    HW1 2942   0.473   2.854   3.053 -0.6568  0.1001 -1.0566
  859SOL    HW2 2943   0.549   2.964   2.982  2.5224 -0.0768  1.9250
  860SOL     OW 2944   0.942   3.497   2.127  0.7827  0.3187  0.7934
  860SOL    HW1 2945   0.972   3.432   2.064  0.1135 -0.7394  1.5449
  860SOL    HW2 2946   0.889   3.558   2.075  2.1454  0.7789 -0.0697
  861SOL     OW 2947   0.430   2.114   3.318  0.1527 -0.3201 -0.4474
  861SOL    HW1 2948   0.420   2.135   3.225  1.7685 -0.3046 -0.6390
  861SOL    HW2 2949   0.442   2.019   3.320 -1.5692 -0.5295 -0.0993
  862SOL     OW 2950   1.642   3.288   1.928  0.6290 -0.0772  0.1949
  862SOL    HW1 2951   1.734   3.312   1.936  1.1506 -1.3476 -1.8457
  862SOL    HW2 2952   1.609   3.344   1.858  0.1982 -0.6392 -0.0513
  863SOL     OW 2953   0.698   3.935   1.790  0.0991 -0.1944  0.2924
  863SOL    HW1 2954   0.715   3.967   1.879 -1.2013 -0.4268  0.6276
  863SOL    HW2 2955   0.630   3.992   1.757  0.9124  0.1842 -0.7394
  864SOL     OW 2956   1.495   1.991   1.931 -0.5754 -0.4337  0.0447
  864SOL    HW1 2957   1.502   2.021   1.841 -2.0640 -0.7185 -0.1857
  864SOL    HW2 2958   1.483   1.896   1.924  0.7000 -0.6511  0.6132
  865SOL     OW 2959   0.361   3.738   3.223  0.2384 -0.6001  0.0574
  865SOL    HW1 2960   0.349   3.730   3.318  0.6094 -0.9267  0.0733
  865SOL    HW2 2961   0.428   3.674   3.201  0.5144 -0.1732 -0.3544
  866SOL     OW 2962   1.183   3.819   3.059 -0.3594  1.0695 -0.1969
  866SOL    HW1 2963   1.213   3.883   3.124 -0.7619 -0.6741  1.7454
  866SOL    HW2 2964   1.134   3.755   3.110  1.0938 -1.4804 -1.9188
  867SOL     OW 2965   0.533   2.595   2.522  0.1244  0.2333 -0.1406
  867SOL    HW1 2966   0.608   2.648   2.549 -0.3085  1.0494 -0.5164
  867SOL    HW2 2967   0.556   2.506   2.549  1.6717  0.2958 -1.1841
  868SOL     OW 2968   1.335   2.238   3.369 -0.3372 -0.2457 -0.2449
  868SOL    HW1 2969   1.339   2.294   3.292 -1.6607  0.1659 -0.0242
  868SOL    HW2 2970   1.418   2.191   3.369  0.2633  0.7944 -1.1323
  869SOL     OW 2971   0.680   2.173   1.783  0.0064  0.2848  0.3388
  869SOL    HW1 2972   0.742   2.194   1.714 -0.8141  1.1105 -0.1613
  869SOL    HW2 2973   0.713   2.092   1.821  0.7174  0.0670 -0.7172
  870SOL     OW 2974   1.223   2.380   4.044  0.4335  0.3134  0.1104
  870SOL    HW1 2975   1.229   2.413   4.134 -0.9806  1.0351 -0.0471
  870SOL    HW2 2976   1.130   2.383   4.024  0.7371  0.0675 -1.3629
  871SOL     OW 2977   1.107   3.574   3.193 -0.5444  0.4590 -0.2528
  871SOL    HW1 2978   1.025   3.526   3.206  0.4632 -1.4732 -0.8393
  871SOL    HW2 2979   1.160   3.553   3.270  0.0036  0.4075 -0.6403
  872SOL     OW 2980   1.486   3.086   3.090 -0.3391 -0.0981 -0.0868
  872SOL    HW1 2981   1.441   3.170   3.079 -0.8572 -0.4494 -0.6179
  872SOL    HW2 2982   1.514   3.061   3.002 -1.5742 -1.2657 -0.1587
  873SOL     OW 2983   0.532   3.382   2.685 -0.2385  0.2937  0.0054
  873SOL    HW1 2984   0.523   3.470   2.650  1.9601  0.5967  0.0994
  873SOL    HW2 2985   0.545   3.395   2.779  2.7788  0.1127 -0.3130
  874SOL     OW 2986   0.854   2.222   2.500  0.1243  0.0527  0.3172
  874SOL    HW1 2987   0.842   2.162   2.574  0.7580 -0.4152  0.0401
  874SOL    HW2 2988   0.945   2.210   2.474 -0.9267 -2.1202 -2.5888
  875SOL     OW 2989   0.629   2.347   2.590 -0.0412 -0.0011  0.1783
  875SOL    HW1 2990   0.701   2.298   2.550 -0.5619  0.0256 -0.8207
  875SOL    HW2 2991   0.551   2.297   2.568 -0.4772  0.7379  0.0216
  876SOL     OW 2992   1.341   3.442   2.629 -0.5415  0.7437 -0.4541
  876SOL    HW1 2993   1.362   3.441   2.535  1.7265 -0.2005  0.0380
  876SOL    HW2 2994   1.320   3.350   2.649 -0.8482  0.9174  0.0135
  877SOL     OW 2995   0.617   2.235   2.076  0.1243 -0.0996 -0.0911
  877SOL    HW1 2996   0.659   2.181   2.143  0.1321  0.6140  0.4907
  877SOL    HW2 2997   0.625   2.184   1.995  1.1102 -0.4769  0.2365
  878SOL     OW 2998   1.126   1.843   1.931  0.1849  0.7778  0.1446
  878SOL    HW1 2999   1.081   1.813   2.010 -0.7772  2.0028  0.0805
  878SOL    HW2 3000   1.086   1.792   1.860  0.6283  0.1077  0.3701
  879SOL     OW 3001   1.135   2.978   3.455 -0.5589 -0.0838 -0.7276
  879SOL    HW1 3002   1.102   3.019   3.535 -4.2197 -0.5264 -1.9488
  879SOL    HW2 3003   1.143   3.050   3.393  1.8646  0.1853 -0.1547
  880SOL     OW 3004   1.121   3.820   2.502 -0.1982  0.1803 -0.3086
  880SOL    HW1 3005   1.103   3.838   2.409  1.7985  1.6207 -0.4669
  880SOL    HW2 3006   1.189   3.753   2.500  0.5648  0.9273  0.0657
  881SOL     OW 3007   0.161   2.522   2.649  0.2567 -0.2868  0.1181
  881SOL    HW1 3008   0.140   2.593   2.710 -0.7401 -0.2387 -0.2714
  881SOL    HW2 3009   0.110   2.541   2.571  0.4136 -1.1306 -0.1990
  882SOL     OW 3010   1.167   3.798   2.080 -0.2122  0.2071 -0.4612
  882SOL    HW1 3011   1.250   3.752   2.070  0.2785  0.8599  0.4555
  882SOL    HW2 3012   1.111   3.764   2.010  1.6281  1.5315 -2.6667
  883SOL     OW 3013   1.207   2.740   2.312  0.5763  0.1623  0.0049
  883SOL    HW1 3014   1.188   2.657   2.355  2.3545 -0.7418 -0.8713
  883SOL    HW2 3015   1.123   2.771   2.278  0.1513 -2.0735 -1.0449
  884SOL     OW 3016   5.217   2.189   3.444 -0.9236  0.1072 -0.7376
  884SOL    HW1 3017   5.243   2.116   3.387  1.0210  0.2810 -0.0921
  884SOL    HW2 3018   5.285   2.193   3.511 -2.1962  1.1196  0.5145
  885SOL     OW 3019   0.705   1.927   2.984  0.0290  0.2849  0.5724
  885SOL    HW1 3020   0.662   1.844   3.005 -1.9586  1.2389  0.4567
  885SOL    HW2 3021   0.781   1.903   2.932 -0.8904 -1.4166 -0.0091
  886SOL     OW 3022   0.953   3.056   2.681  0.5359 -0.7676 -0.7043
  886SOL    HW1 3023   0.874   3.077   2.632 -0.4984 -1.3269  0.6861
  886SOL    HW2 3024   0.982   3.140   2.717 -0.1465 -0.7475 -0.1826
  887SOL     OW 3025   1.338   2.081   2.605  0.1182 -0.1996  0.4719
  887SOL    HW1 3026   1.385   2.125   2.534 -0.4886  0.3753  0.4183
  887SOL    HW2 3027   1.401   2.020   2.642  1.5551  1.9627  1.6935
  888SOL     OW 3028   1.112   3.594   2.688 -0.0697  0.6244 -0.9410
  888SOL    HW1 3029   1.189   3.545   2.661 -1.2741 -1.7379 -0.2950
  888SOL    HW2 3030   1.076   3.630   2.607  1.0345  0.7340 -1.3871
  889SOL     OW 3031   1.355   2.423   3.179 -0.2123 -0.1904  0.0745
  889SOL    HW1 3032   1.342   2.506   3.132  0.5004 -1.3923 -2.2866
  889SOL    HW2 3033   1.450   2.411   3.180 -0.2149 -0.1534  1.9113
  890SOL     OW 3034   0.885   3.229   2.255  0.2225 -0.0250  0.4964
  890SOL    HW1 3035   0.847   3.262   2.337 -0.4843 -0.2028  0.2474
  890SOL    HW2 3036   0.897   3.308   2.202  1.6521  0.2184  1.1508
  891SOL     OW 3037   1.407   2.228   2.376 -0.1313  0.1736  0.2151
  891SOL    HW1 3038   1.454   2.270   2.303 -0.2290  1.3838  0.8322
  891SOL    HW2 3039   1.371   2.301   2.426  1.3820 -0.5417  2.4442
  892SOL     OW 3040   0.731   2.120   2.276 -0.0137 -0.5606 -0.6385
  892SOL    HW1 3041   0.807   2.063   2.271 -0.0052 -0.4846 -1.3257
  892SOL    HW2 3042   0.746   2.174   2.354  0.1827 -1.1938 -0.2387
  893SOL     OW 3043   1.872   3.525   3.349 -0.0448 -0.4348 -0.0985
  893SOL    HW1 3044   1.841   3.579   3.421 -1.0824 -2.7446  1.2324
  893SOL    HW2 3045   1.853   3.577   3.271 -2.5495  0.4315  1.0256
  894SOL     OW 3046   1.420   3.026   3.851 -0.0087  0.7574 -0.7682
  894SOL    HW1 3047   1.334   3.064   3.868 -0.6882 -1.1164  0.1422
  894SOL    HW2 3048   1.440   3.051   3.761 -0.7866  2.5549 -0.4473
  895SOL     OW 3049   1.677   3.237   3.570  0.2227 -0.1373  0.0171
  895SOL    HW1 3050   1.757   3.202   3.610  0.1638 -0.3822 -0.0844
  895SOL    HW2 3051   1.694   3.234   3.476 -0.7707 -2.2720 -0.1207
  896SOL     OW 3052   1.059   3.501   2.938  0.2785 -0.2046 -0.0997
  896SOL    HW1 3053   1.113   3.549   3.001 -0.2795  0.8767 -0.4299
  896SOL    HW2 3054   1.078   3.541   2.854 -2.1291  1.2194 -0.0188
  897SOL     OW 3055   1.465   3.143   2.814 -1.3355 -0.3491  1.0377
  897SOL    HW1 3056   1.460   3.138   2.718 -0.7573  1.4459  0.8917
  897SOL    HW2 3057   1.374   3.143   2.843 -1.5403  0.6203  0.3900
  898SOL     OW 3058   1.039   2.207   3.876 -0.6014  0.1563 -0.4291
  898SOL    HW1 3059   1.007   2.183   3.789 -0.6573 -1.3388 -0.0163
  898SOL    HW2 3060   1.134   2.216   3.865 -0.2812 -2.4562 -0.1497
  899SOL     OW 3061   1.745   2.818   3.538 -0.0227  0.0920  0.0153
  899SOL    HW1 3062   1.701   2.806   3.454 -0.4878 -0.8218  0.3877
  899SOL    HW2 3063   1.800   2.741   3.547  1.5319  1.1262 -0.3513
  900SOL     OW 3064   0.674   3.173   2.597  0.0970 -0.5481  0.6042
  900SOL    HW1 3065   0.619   3.240   2.638 -1.5954 -1.5312  0.0058
  900SOL    HW2 3066   0.698   3.210   2.513  1.5229  0.4643  1.4539
  901SOL     OW 3067   0.052   2.551   3.281  0.1236  0.0361 -0.6439
  901SOL    HW1 3068   0.041   2.643   3.256 -0.9015 -0.2342 -1.2013
  901SOL    HW2 3069   0.076   2.506   3.200 -0.6728 -0.4073 -0.6385
  902SOL     OW 3070   1.644   2.357   3.219 -0.2292 -0.2866  0.1069
  902SOL    HW1 3071   1.732   2.396   3.214 -0.1516 -0.5288 -0.4474
  902SOL    HW2 3072   1.635   2.331   3.311  0.7759 -1.4085 -0.1007
  903SOL     OW 3073   0.135   3.038   3.851 -0.0381  0.0084  0.9750
  903SOL    HW1 3074   0.046   3.009   3.870  0.1585 -0.5229  1.0940
  903SOL    HW2 3075   0.185   3.014   3.929  0.3004 -0.0940  0.7293
  904SOL     OW 3076   0.027   2.808   2.601  0.0098  0.1195  0.2763
  904SOL    HW1 3077   0.007   2.850   2.517 -3.4390  2.0235  1.9521
  904SOL    HW2 3078   0.085   2.870   2.645  1.5479 -0.7246 -0.5305
  905SOL     OW 3079   1.090   1.828   2.466 -0.4061 -0.1291 -0.3043
  905SOL    HW1 3080   1.025   1.809   2.534 -1.1846 -1.2202 -1.3433
  905SOL    HW2 3081   1.039   1.851   2.389  0.4194 -1.3255 -1.2323
  906SOL     OW 3082   1.725   3.736   2.830  0.2422  0.2941  0.1005
  906SOL    HW1 3083   1.799   3.691   2.790  0.0162  0.0714 -0.0692
  906SOL    HW2 3084   1.654   3.672   2.829 -0.1608  0.7443 -0.4024
  907SOL     OW 3085   1.499   3.341   3.250  0.1270  0.4497 -0.0499
  907SOL    HW1 3086   1.570   3.285   3.281 -0.0344  0.5354  0.4826
  907SOL    HW2 3087   1.543   3.421   3.220  0.4450 -0.3503 -1.7458
  908SOL     OW 3088   1.608   2.340   2.578  0.2666 -0.3958  0.0096
  908SOL    HW1 3089   1.666   2.359   2.652 -1.2941  2.1320  0.6565
  908SOL    HW2 3090   1.641   2.258   2.542  3.3586  0.2431  1.2155
  909SOL     OW 3091   0.115   2.864   3.418  0.3550  0.4668 -0.6034
  909SOL    HW1 3092   0.024   2.889   3.434  0.7143  0.1628  2.0412
  909SOL    HW2 3093   0.166   2.927   3.468  1.5398 -0.3455 -0.7758
  910SOL     OW 3094   0.551   2.474   3.231  0.5306  0.7240 -0.0479
  910SOL    HW1 3095   0.534   2.425   3.150 -2.1429 -2.0137  2.0608
  910SOL    HW2 3096   0.618   2.422   3.276 -0.8115  0.1339  1.2635
  911SOL     OW 3097   2.118   2.969   3.353  0.4240 -0.2416 -0.2011
  911SOL    HW1 3098   2.118   2.907   3.280 -0.9631  0.0659 -0.4836
  911SOL    HW2 3099   2.067   3.044   3.320 -1.3810 -0.6535  1.5253
  912SOL     OW 3100   1.579   2.021   4.053  0.0872  0.1211 -0.7318
  912SOL    HW1 3101   1.529   2.097   4.082  0.2500  0.0008 -0.1310
  912SOL    HW2 3102   1.516   1.949   4.056 -0.1687  0.3000 -1.6680
  913SOL     OW 3103   1.034   1.517   3.600 -0.0826  0.0838 -0.2577
  913SOL    HW1 3104   1.063   1.489   3.687 -1.0728 -0.1314  0.0071
  913SOL    HW2 3105   1.070   1.605   3.589 -0.0987  0.1750  0.4400
  914SOL     OW 3106   0.597   3.003   2.804  0.0789  0.8976  0.0053
  914SOL    HW1 3107   0.549   2.960   2.733  1.9201 -0.0238 -0.7333
  914SOL    HW2 3108   0.652   3.068   2.760  2.9090 -1.2162  0.3057
  915SOL     OW 3109   0.868   2.634   2.831 -0.4560 -0.1277 -0.6317
  915SOL    HW1 3110   0.875   2.698   2.901 -0.5110  1.4399 -2.0340
  915SOL    HW2 3111   0.958   2.603   2.816 -0.6632 -1.7093  1.2366
  916SOL     OW 3112   1.175   2.891   2.561 -0.5589 -0.7893 -0.4703
  916SOL    HW1 3113   1.172   2.830   2.487 -2.3232  0.2012 -1.2282
  916SOL    HW2 3114   1.089   2.932   2.562  0.7883  2.1195 -0.2973
  917SOL     OW 3115   0.494   1.706   2.978 -0.1231 -0.4629 -0.3114
  917SOL    HW1 3116   0.477   1.644   2.908  0.2768 -0.0967 -0.7427
  917SOL    HW2 3117   0.409   1.726   3.015 -0.0571 -2.7183  1.0756
  918SOL     OW 3118   0.207   3.884   3.047  0.4426 -0.2651  0.0987
  918SOL    HW1 3119   0.137   3.820   3.035  1.8337 -1.6541 -0.8145
  918SOL    HW2 3120   0.267   3.842   3.109  0.9780  0.4749  0.0830
  919SOL     OW 3121   0.622   2.522   2.824  0.4451 -0.1253  0.1623
  919SOL    HW1 3122   0.702   2.572   2.841  1.0628 -1.8654  2.6330
  919SOL    HW2 3123   0.648   2.459   2.757  0.2420  1.4024 -1.3878
  920SOL     OW 3124   1.675   3.054   4.020  0.7147 -0.4105  0.0612
  920SOL    HW1 3125   1.656   3.006   3.939 -0.2511 -1.8422  1.1099
  920SOL    HW2 3126   1.590   3.066   4.061  0.9935  2.0020 -0.0365
  921SOL     OW 3127   4.705   1.930   2.373 -0.5379 -0.0064  0.3200
  921SOL    HW1 3128   4.778   1.961   2.427  2.0655 -2.6448 -1.5045
  921SOL    HW2 3129   4.679   1.847   2.413  0.2619 -1.1154 -1.3753
  922SOL     OW 3130   1.442   2.229   2.052  0.1302  0.2454  0.2293
  922SOL    HW1 3131   1.518   2.267   2.096  0.4679 -0.8158  0.5636
  922SOL    HW2 3132   1.479   2.167   1.989 -0.4888 -1.4209  1.4671
  923SOL     OW 3133   1.165   2.250   2.996 -0.2385  0.0651  0.5058
  923SOL    HW1 3134   1.125   2.318   2.942  0.7375 -2.2088 -3.3080
  923SOL    HW2 3135   1.259   2.267   2.991 -0.1789  0.4042  2.3859
  924SOL     OW 3136   1.519   3.382   3.733 -0.3481  0.0233  0.1689
  924SOL    HW1 3137   1.571   3.370   3.812 -0.4662  0.0772  0.2538
  924SOL    HW2 3138   1.563   3.327   3.668  0.0873  0.4298  0.1158
  925SOL     OW 3139   1.762   3.284   3.311 -0.3524  0.4601  0.1459
  925SOL    HW1 3140   1.781   3.257   3.222 -0.9310  1.5354 -0.3178
  925SOL    HW2 3141   1.778   3.379   3.311  0.1618  0.3869  1.3237
  926SOL     OW 3142   0.923   2.678   3.251  0.0225  0.6310 -0.0744
  926SOL    HW1 3143   0.985   2.675   3.324  0.7842  0.9620 -0.7063
  926SOL    HW2 3144   0.847   2.725   3.286  0.1005  0.1863  0.7123
  927SOL     OW 3145   1.617   2.334   1.788  0.0672  0.3638  0.6257
  927SOL    HW1 3146   1.549   2.401   1.792  1.0429  1.4648 -0.8884
  927SOL    HW2 3147   1.621   2.308   1.696  0.9676 -0.4423  0.8785
  928SOL     OW 3148   1.400   2.509   1.795  0.1411 -0.0576  0.1784
  928SOL    HW1 3149   1.349   2.546   1.867 -0.1761  0.8671 -0.5145
  928SOL    HW2 3150   1.372   2.557   1.718  0.1026 -1.3924 -0.6635
  929SOL     OW 3151   0.385   3.526   2.238  0.1700 -0.4752  0.1931
  929SOL    HW1 3152   0.470   3.508   2.279  0.2692 -1.8950 -0.6300
  929SOL    HW2 3153   0.378   3.462   2.167  0.1908  2.1779 -2.2970
  930SOL     OW 3154   0.428   2.769   2.699  0.0927  0.7615 -0.1354
  930SOL    HW1 3155   0.456   2.716   2.624 -0.6788  0.8475 -0.4904
  930SOL    HW2 3156   0.472   2.729   2.774  0.0204  0.0016 -0.4884
  931SOL     OW 3157   0.144   2.386   3.045 -0.1996  0.1258  0.2388
  931SOL    HW1 3158   0.202   2.361   2.973 -0.1578  1.2096 -0.1210
  931SOL    HW2 3159   0.126   2.305   3.092  1.6606 -0.2014  0.3885
  932SOL     OW 3160   1.471   2.241   4.150 -0.1434  0.0749  0.0159
  932SOL    HW1 3161   1.519   2.302   4.205 -0.5159 -0.3603  0.8265
  932SOL    HW2 3162   1.398   2.291   4.114  0.5371  0.5632 -0.6957
  933SOL     OW 3163   1.121   2.038   3.409 -0.1964 -0.3576 -0.4928
  933SOL    HW1 3164   1.196   2.092   3.434  1.1944 -2.2917 -0.3334
  933SOL    HW2 3165   1.100   2.065   3.320  0.6381  0.2555 -0.5083
  934SOL     OW 3166   5.053   3.070   1.917 -0.2439 -0.3995  0.0499
  934SOL    HW1 3167   4.979   3.010   1.901  0.0621 -0.7871  0.0705
  934SOL    HW2 3168   5.033   3.147   1.864 -0.1597 -0.9220 -0.7565
  935SOL     OW 3169   5.197   3.739   2.460  0.7993 -0.2089 -0.9442
  935SOL    HW1 3170   5.223   3.767   2.548 -0.1804 -0.1273 -0.6736
  935SOL    HW2 3171   5.280   3.717   2.416  1.4136  1.2760 -0.5414
  936SOL     OW 3172   0.710   3.289   2.994 -0.5614 -0.4542 -0.1657
  936SOL    HW1 3173   0.735   3.224   3.061 -0.2585  0.5920  0.7497
  936SOL    HW2 3174   0.617   3.272   2.979 -0.4068 -1.3356 -0.1931
  937SOL     OW 3175   1.004   2.040   3.073 -0.2539  0.1630 -0.1176
  937SOL    HW1 3176   1.058   1.965   3.048  1.5814  1.1603  0.6936
  937SOL    HW2 3177   1.051   2.115   3.037 -0.8692  1.0857  0.9775
  938SOL     OW 3178   4.837   2.385   3.435 -0.3609  0.1615  0.1584
  938SOL    HW1 3179   4.883   2.328   3.497  1.2362 -2.7960 -3.5543
  938SOL    HW2 3180   4.893   2.462   3.427  0.7090 -0.5745  0.4801
  939SOL     OW 3181   0.496   1.864   3.298  0.7588 -0.3128  0.4532
  939SOL    HW1 3182   0.488   1.791   3.358  0.8474 -0.3654  0.4013
  939SOL    HW2 3183   0.454   1.834   3.217  1.1012 -0.4337  0.3183
  940SOL     OW 3184   1.410   2.939   3.290 -0.0670  0.2068 -0.3902
  940SOL    HW1 3185   1.453   2.980   3.215 -0.8061 -0.4527 -1.1854
  940SOL    HW2 3186   1.325   2.981   3.295 -0.1888 -0.0592 -0.1916
  941SOL     OW 3187   0.901   2.887   2.401 -0.2173 -0.1686  0.5551
  941SOL    HW1 3188   0.818   2.916   2.363 -0.5121  1.3146  2.2432
  941SOL    HW2 3189   0.956   2.865   2.325 -2.5627 -2.4198 -0.5380
  942SOL     OW 3190   1.964   2.666   2.905 -0.0209  0.4664  0.0474
  942SOL    HW1 3191   2.026   2.704   2.967  0.3699  0.7705 -0.5219
  942SOL    HW2 3192   1.982   2.572   2.907  0.6957  0.5859 -0.3580
  943SOL     OW 3193   0.269   3.569   3.759  0.2734 -0.0646 -0.2000
  943SOL    HW1 3194   0.294   3.527   3.842 -1.6792  0.7175  0.8400
  943SOL    HW2 3195   0.337   3.544   3.697  0.7966 -2.2104  1.1843
  944SOL     OW 3196   0.918   1.819   2.845 -0.2234 -0.3510 -0.4459
  944SOL    HW1 3197   0.950   1.752   2.906 -0.4395  1.0986  1.3072
  944SOL    HW2 3198   0.994   1.874   2.826 -0.6404  0.4752  0.2364
  945SOL     OW 3199   0.530   3.459   3.228 -0.0363 -0.0887  0.4312
  945SOL    HW1 3200   0.526   3.431   3.137 -1.0128  0.6093  0.2564
  945SOL    HW2 3201   0.565   3.383   3.275 -0.0068 -0.6196 -0.4433
  946SOL     OW 3202   0.250   2.771   1.952  0.1407 -0.1977  0.3545
  946SOL    HW1 3203   0.323   2.812   1.999  0.4016 -0.6554  0.3620
  946SOL    HW2 3204   0.282   2.682   1.932 -0.8220 -0.7696  1.3148
  947SOL     OW 3205   0.325   2.896   3.629 -0.0797 -0.3861  0.0064
  947SOL    HW1 3206   0.338   2.804   3.652 -1.2186 -1.0285 -1.7800
  947SOL    HW2 3207   0.270   2.931   3.699 -0.1596 -1.2322  0.3723
  948SOL     OW 3208   1.329   2.682   3.047 -0.2635 -0.4455 -0.3421
  948SOL    HW1 3209   1.395   2.709   2.982  0.3235  2.2001  1.2766
  948SOL    HW2 3210   1.270   2.757   3.053 -1.4874 -1.4833  0.7060
  949SOL     OW 3211   1.481   2.602   2.214 -0.7630  0.1154 -0.6608
  949SOL    HW1 3212   1.420   2.541   2.173 -1.5449  1.9915 -2.3539
  949SOL    HW2 3213   1.448   2.689   2.191  0.7109  1.1912  1.1363
  950SOL     OW 3214   1.848   3.307   3.040 -0.0109 -0.1672 -0.0074
  950SOL    HW1 3215   1.904   3.235   3.012 -0.3490 -0.7284  0.7529
  950SOL    HW2 3216   1.830   3.356   2.959 -0.9629 -1.7658 -0.7948
  951SOL     OW 3217   1.517   3.888   2.982 -0.0552  0.3408  0.3707
  951SOL    HW1 3218   1.487   3.817   2.924  1.9694  2.3614 -3.2964
  951SOL    HW2 3219   1.476   3.966   2.946  1.1453  1.6264  1.7750
  952SOL     OW 3220   0.263   3.234   2.691 -0.1134  0.0396 -0.7600
  952SOL    HW1 3221   0.346   3.220   2.736  0.2077  0.5695 -1.1863
  952SOL    HW2 3222   0.241   3.326   2.706  1.1700  0.8781 -3.6020
  953SOL     OW 3223   0.765   3.559   3.495  0.5863 -0.4474 -0.5747
  953SOL    HW1 3224   0.852   3.564   3.533  0.2677 -0.8926  0.2221
  953SOL    HW2 3225   0.765   3.624   3.425  1.9387 -1.2734 -1.3565
  954SOL     OW 3226   1.753   2.128   2.487 -0.0879 -0.3390 -0.0155
  954SOL    HW1 3227   1.847   2.147   2.490  0.0781 -0.9334 -1.2506
  954SOL    HW2 3228   1.747   2.043   2.444 -1.1673 -0.5421  0.5296
  955SOL     OW 3229   1.357   3.480   2.091 -0.1061 -0.3351  0.2292
  955SOL    HW1 3230   1.421   3.435   2.037  0.6786 -0.8079  1.5272
  955SOL    HW2 3231   1.379   3.572   2.084  0.5701 -0.4782  0.4775
  956SOL     OW 3232   0.049   3.720   3.838  0.0525 -0.4969 -0.0706
  956SOL    HW1 3233  -0.006   3.709   3.760 -0.6355  0.5367  0.2444
  956SOL    HW2 3234   0.126   3.665   3.822 -0.1135 -0.3487 -1.4450
  957SOL     OW 3235   0.520   3.034   3.467  0.5263 -0.4220 -0.0947
  957SOL    HW1 3236   0.536   3.099   3.535 -1.2490  0.1890 -0.2489
  957SOL    HW2 3237   0.470   2.965   3.511  0.7079 -0.7573 -0.4060
  958SOL     OW 3238   0.298   3.918   2.388 -0.0252 -0.6625  0.5269
  958SOL    HW1 3239   0.390   3.930   2.365 -0.0976 -0.8142  0.1580
  958SOL    HW2 3240   0.251   3.969   2.321 -0.1958 -0.3610  0.8761
  959SOL     OW 3241   1.840   3.666   3.084  0.4704  0.6126 -0.5469
  959SOL    HW1 3242   1.927   3.642   3.054  0.8077  1.8308 -0.5634
  959SOL    HW2 3243   1.796   3.700   3.006  0.0613  0.2262 -0.4858
  960SOL     OW 3244   1.965   1.960   2.820  0.2401  0.3970  0.6103
  960SOL    HW1 3245   1.979   2.047   2.782  0.3776  0.3346  0.5176
  960SOL    HW2 3246   1.959   1.902   2.744 -0.6488  0.4376  0.6375
  961SOL     OW 3247   0.306   2.051   2.712 -0.5831  0.5482 -0.2939
  961SOL    HW1 3248   0.313   2.133   2.761 -2.2498 -0.9796  2.6633
  961SOL    HW2 3249   0.395   2.019   2.705 -0.1731  1.4513  0.6362
  962SOL     OW 3250   1.043   3.548   2.384  0.4239 -0.3438  0.0999
  962SOL    HW1 3251   1.129   3.508   2.397 -0.2516 -1.3725  1.4955
  962SOL    HW2 3252   1.019   3.525   2.294  0.0194 -3.1725  0.8985
  963SOL     OW 3253   0.677   3.114   3.248  0.2219  0.7102  0.3977
  963SOL    HW1 3254   0.611   3.046   3.257 -0.8118  1.5034 -1.0641
  963SOL    HW2 3255   0.681   3.156   3.334 -0.9674  0.4600  0.5715
  964SOL     OW 3256   1.206   3.116   2.881 -0.0116 -0.0748 -0.4524
  964SOL    HW1 3257   1.148   3.047   2.911 -0.0829 -0.0292 -0.4842
  964SOL    HW2 3258   1.216   3.175   2.956 -0.3105  0.1192 -0.5653
  965SOL     OW 3259   1.118   3.325   1.939 -0.1124 -0.1120 -0.5887
  965SOL    HW1 3260   1.166   3.304   1.859  0.2357  2.1692 -1.0124
  965SOL    HW2 3261   1.183   3.322   2.009  0.4841  1.9518 -1.0148
  966SOL     OW 3262   0.258   2.634   3.480 -0.0323 -0.6647 -0.6473
  966SOL    HW1 3263   0.204   2.564   3.443 -0.6756 -0.5658  0.0820
  966SOL    HW2 3264   0.214   2.715   3.454 -0.6276 -0.5964  0.4887
  967SOL     OW 3265   1.767   3.390   2.803  0.3393 -0.1367 -0.5439
  967SOL    HW1 3266   1.830   3.453   2.771  1.8773 -1.6668 -0.6119
  967SOL    HW2 3267   1.682   3.434   2.796  1.5693  2.6921  1.4581
  968SOL     OW 3268   1.119   2.877   3.019  0.7659 -0.1393  0.6818
  968SOL    HW1 3269   1.112   2.893   3.113  0.3065  1.5678  0.3853
  968SOL    HW2 3270   1.029   2.868   2.990  0.9128 -0.7610  0.4057
  969SOL     OW 3271   1.105   2.188   2.416  0.5396  0.6767 -0.2319
  969SOL    HW1 3272   1.183   2.170   2.469 -1.2086 -2.1526  1.5641
  969SOL    HW2 3273   1.112   2.127   2.342  0.3960  0.9316 -0.4544
  970SOL     OW 3274   0.712   3.438   1.890 -0.1264 -0.0852 -0.1659
  970SOL    HW1 3275   0.734   3.475   1.805  1.1795 -1.0672 -0.2822
  970SOL    HW2 3276   0.723   3.511   1.952 -2.7093  1.0580 -1.0308
  971SOL     OW 3277   1.444   2.236   2.967 -0.5813  0.2553 -0.3801
  971SOL    HW1 3278   1.457   2.302   3.036  1.0353 -0.4649  0.0468
  971SOL    HW2 3279   1.479   2.278   2.888  1.9033 -0.6349  0.2058
  972SOL     OW 3280   4.979   2.658   2.594 -0.3197 -0.5642  0.1276
  972SOL    HW1 3281   4.992   2.751   2.576  0.7669 -0.7588 -0.1178
  972SOL    HW2 3282   4.933   2.656   2.678  0.7792  0.1680  0.7639
  973SOL     OW 3283   0.027   2.727   4.122 -0.5404 -0.2519  0.0133
  973SOL    HW1 3284   0.018   2.720   4.027  3.3420  3.0793 -0.7694
  973SOL    HW2 3285   0.071   2.646   4.148 -2.0337 -1.3894 -0.9269
  974SOL     OW 3286   0.724   1.465   3.362 -0.4135 -0.3882 -0.1729
  974SOL    HW1 3287   0.820   1.458   3.362 -0.2963  1.0113 -0.3718
  974SOL    HW2 3288   0.705   1.532   3.428 -1.2037 -0.0646 -0.7204
  975SOL     OW 3289   5.055   1.902   2.171  0.4519 -0.0335 -0.3785
  975SOL    HW1 3290   5.063   1.888   2.266  0.9881 -0.0669 -0.4243
  975SOL    HW2 3291   4.995   1.834   2.141  0.0828  0.1338 -0.0234
  976SOL     OW 3292   1.303   3.308   3.068  0.0083  0.2472  0.1039
  976SOL    HW1 3293   1.378   3.329   3.125  1.4817 -0.5839 -1.4802
  976SOL    HW2 3294   1.292   3.386   3.013  0.4576 -0.0753 -0.4472
  977SOL     OW 3295   0.344   1.970   2.079  0.0796 -0.1097 -0.3360
  977SOL    HW1 3296   0.374   1.959   1.988 -2.7708 -1.3932 -1.1692
  977SOL    HW2 3297   0.339   2.065   2.091  2.2150  0.1012 -0.9020
  978SOL     OW 3298   0.639   3.604   2.346  0.2527  0.1549 -0.6636
  978SOL    HW1 3299   0.639   3.632   2.437 -0.3957  0.4845 -0.7581
  978SOL    HW2 3300   0.695   3.527   2.344 -1.0355 -0.8378  0.3167
  979SOL     OW 3301   0.765   2.063   2.709 -0.3446  0.2048 -0.1060
  979SOL    HW1 3302   0.690   2.007   2.689 -0.7035  0.4888  0.3964
  979SOL    HW2 3303   0.780   2.048   2.803 -0.4693  0.9670  0.0376
  980SOL     OW 3304   1.814   3.822   2.442  0.2983  0.0671  0.8035
  980SOL    HW1 3305   1.853   3.739   2.470 -1.5021 -0.2736  2.4038
  980SOL    HW2 3306   1.730   3.797   2.402 -0.3803  1.1315  1.5524
  981SOL     OW 3307   0.742   2.072   3.497  0.0041  0.0256 -0.3249
  981SOL    HW1 3308   0.771   2.037   3.413  2.4209 -2.2457  1.3803
  981SOL    HW2 3309   0.674   2.011   3.526 -1.4945  1.3303 -1.0239
  982SOL     OW 3310   1.396   3.053   3.565 -0.4497 -0.6405 -0.0954
  982SOL    HW1 3311   1.485   3.057   3.531 -0.9823 -0.2720 -1.5340
  982SOL    HW2 3312   1.356   2.980   3.517 -0.8510 -0.9261  0.6793
  983SOL     OW 3313   0.232   3.142   3.513  0.0955  0.1799 -0.8857
  983SOL    HW1 3314   0.295   3.077   3.544 -1.5903 -0.5100  1.2108
  983SOL    HW2 3315   0.262   3.224   3.552 -1.8154 -0.6240  2.4952
  984SOL     OW 3316   1.896   2.476   3.172 -0.0163  0.4394  0.1491
  984SOL    HW1 3317   1.961   2.488   3.241 -1.6073 -2.0104  2.1588
  984SOL    HW2 3318   1.926   2.398   3.125 -1.5177 -0.7456  1.1362
  985SOL     OW 3319   1.323   1.931   2.327  0.2100 -0.0176 -0.0659
  985SOL    HW1 3320   1.254   1.883   2.373  0.9007 -2.0358 -1.0341
  985SOL    HW2 3321   1.277   1.997   2.276 -0.9710 -0.9138 -0.1941
  986SOL     OW 3322   0.314   2.942   2.446 -0.1295 -0.4084 -0.4483
  986SOL    HW1 3323   0.297   2.867   2.389 -1.3391 -1.5184  1.3132
  986SOL    HW2 3324   0.353   2.904   2.525 -1.8681  0.6364  0.9555
  987SOL     OW 3325   1.691   2.423   3.483 -0.2027  0.0140  0.0351
  987SOL    HW1 3326   1.606   2.465   3.500  0.8641  1.7401  1.2765
  987SOL    HW2 3327   1.755   2.481   3.524  1.3672 -2.7189  1.6137
  988SOL     OW 3328   1.842   2.177   3.477 -0.0110 -0.0872 -0.8804
  988SOL    HW1 3329   1.806   2.266   3.473  0.0644 -0.0966 -1.9195
  988SOL    HW2 3330   1.765   2.120   3.480 -0.0613  0.0420  0.8719
  989SOL     OW 3331   0.182   3.633   2.367  0.1005  0.4217 -0.7864
  989SOL    HW1 3332   0.220   3.640   2.455 -2.7725 -2.4927  0.8039
  989SOL    HW2 3333   0.242   3.574   2.321 -0.2769 -0.9466  0.4166
  990SOL     OW 3334   0.534   3.821   2.942 -0.2300 -0.3542 -0.1245
  990SOL    HW1 3335   0.469   3.752   2.958  0.6772 -0.8627  1.5612
  990SOL    HW2 3336   0.487   3.902   2.961 -0.8583 -0.6087 -0.5676
  991SOL     OW 3337   0.862   2.898   2.897  0.8718  0.6649  0.0917
  991SOL    HW1 3338   0.911   2.950   2.834  0.7632  0.1980 -0.3823
  991SOL    HW2 3339   0.770   2.919   2.879  0.9168  2.3839  1.7068
  992SOL     OW 3340   1.139   3.146   2.197 -0.3101  0.1538  0.5801
  992SOL    HW1 3341   1.049   3.160   2.227 -0.0165  1.2503  0.9815
  992SOL    HW2 3342   1.130   3.115   2.107 -1.0795  0.7317  0.4537
  993SOL     OW 3343   2.113   3.770   2.585 -0.3506 -0.7934  0.5402
  993SOL    HW1 3344   2.206   3.750   2.595 -0.7706 -2.6501  1.0096
  993SOL    HW2 3345   2.098   3.847   2.639  1.0850  0.0516 -0.2374
  994SOL     OW 3346   0.789   2.930   3.602  1.0090 -0.4885  1.2262
  994SOL    HW1 3347   0.817   3.022   3.601  0.5288 -0.3306  1.4690
  994SOL    HW2 3348   0.861   2.882   3.564  0.5169  0.1969 -0.6057
  995SOL     OW 3349   0.051   3.122   2.777 -0.1379 -0.0372 -0.1195
  995SOL    HW1 3350   0.137   3.157   2.755 -0.6166  0.2221 -1.7099
  995SOL    HW2 3351   0.069   3.041   2.824  0.9769  0.3838  0.1826
  996SOL     OW 3352   1.033   3.061   3.674 -0.5595 -0.1796 -0.7675
  996SOL    HW1 3353   0.992   3.145   3.692  1.1486  0.4687  0.1831
  996SOL    HW2 3354   1.076   3.037   3.757 -1.4253 -2.2216 -0.8582
  997SOL     OW 3355   1.693   2.080   2.755 -0.3990  0.1683  0.5152
  997SOL    HW1 3356   1.779   2.102   2.791 -0.9738  1.1072  1.3461
  997SOL    HW2 3357   1.699   2.105   2.663  0.5743 -0.7946  0.3170
  998SOL     OW 3358   0.640   2.958   2.405 -0.5998 -0.2957  0.0060
  998SOL    HW1 3359   0.557   3.000   2.386 -0.8368 -0.7284  0.0857
  998SOL    HW2 3360   0.657   2.976   2.497 -0.5104 -0.0487 -0.0574
  999SOL     OW 3361   2.312   3.581   2.695 -0.7568  0.2400 -0.0353
  999SOL    HW1 3362   2.303   3.487   2.680  0.9244  0.0495 -0.0109
  999SOL    HW2 3363   2.388   3.607   2.642  0.8673  0.9268  2.5100
 1000SOL     OW 3364   0.489   2.676   3.029  0.4326  0.9744 -0.2483
 1000SOL    HW1 3365   0.541   2.609   2.984 -0.8687  1.1951 -2.1507
 1000SOL    HW2 3366   0.517   2.671   3.120  2.1960 -0.4073 -0.8367
 1001SOL     OW 3367   0.748   3.671   2.032  0.1042  0.3378  1.1383
 1001SOL    HW1 3368   0.739   3.761   2.000 -2.7503  0.2827  1.6531
 1001SOL    HW2 3369   0.775   3.681   2.123  1.6700  0.6048  0.6662
 1002SOL     OW 3370   1.303   2.463   2.807  0.3171  0.2030  0.6225
 1002SOL    HW1 3371   1.256   2.546   2.812  0.1546  0.1641 -0.2427
 1002SOL    HW2 3372   1.381   2.477   2.861  0.3043  0.9264  0.4604
 1003SOL     OW 3373   0.532   1.895   2.716  0.4525 -0.3207  0.4192
 1003SOL    HW1 3374   0.546   1.848   2.798  1.7484 -0.4728  0.1252
 1003SOL    HW2 3375   0.573   1.840   2.650 -0.7949 -0.3234 -0.3836
 1004SOL     OW 3376   0.812   3.391   2.465 -0.1594 -0.3981 -0.2839
 1004SOL    HW1 3377   0.808   3.388   2.560 -1.2086  1.4652 -0.2402
 1004SOL    HW2 3378   0.887   3.447   2.445 -0.3085 -0.2737 -0.5168
 1005SOL     OW 3379   0.108   3.250   3.174 -0.3816  0.2493  0.0162
 1005SOL    HW1 3380   0.176   3.183   3.168 -0.5498  0.0291  0.5604
 1005SOL    HW2 3381   0.140   3.322   3.119  0.7077  0.5116  0.9732
 1006SOL     OW 3382   1.515   2.008   1.660 -0.4610 -0.3019  0.1847
 1006SOL    HW1 3383   1.429   2.032   1.693 -0.3030 -0.6097  0.8455
 1006SOL    HW2 3384   1.540   2.079   1.601 -0.6011  0.4425  1.0143
 1007SOL     OW 3385   1.360   2.444   2.550  0.0414 -0.1309 -0.0564
 1007SOL    HW1 3386   1.444   2.399   2.560 -0.1143 -0.3499  0.2843
 1007SOL    HW2 3387   1.322   2.443   2.638 -0.3397 -0.0777 -0.2200
 1008SOL     OW 3388   1.633   1.589   3.064  0.2300  0.3816  0.1272
 1008SOL    HW1 3389   1.631   1.585   3.160  4.2289 -0.0747  0.2871
 1008SOL    HW2 3390   1.662   1.679   3.045 -1.3219  0.7189 -0.6874
 1009SOL     OW 3391   5.138   2.604   2.259  0.0030 -0.2410  0.3719
 1009SOL    HW1 3392   5.226   2.624   2.228 -0.0763 -0.1711  0.1898
 1009SOL    HW2 3393   5.106   2.537   2.199  0.2287 -0.8372  0.9216
 1010SOL     OW 3394   0.939   3.555   1.498  0.1885  0.1704  0.2790
 1010SOL    HW1 3395   0.965   3.541   1.407  1.6586  0.0277  0.7119
 1010SOL    HW2 3396   0.923   3.467   1.532  0.2957  0.1809  0.3550
 1011SOL     OW 3397   0.627   2.495   3.592  0.6886 -0.4649 -0.5616
 1011SOL    HW1 3398   0.621   2.560   3.522  0.5462 -0.6714 -0.7427
 1011SOL    HW2 3399   0.675   2.422   3.554 -1.0697 -1.3883 -1.0722
 1012SOL     OW 3400   0.350   2.775   4.609  0.0385  0.1213 -0.0880
 1012SOL    HW1 3401   0.417   2.707   4.593 -0.8501 -1.2696  1.9759
 1012SOL    HW2 3402   0.290   2.766   4.535 -0.2026 -1.5171  0.2836
 1013SOL     OW 3403   0.384   2.447   3.953  0.1335 -0.1617 -0.0095
 1013SOL    HW1 3404   0.378   2.449   3.857  0.8593 -2.0059 -0.1118
 1013SOL    HW2 3405   0.478   2.448   3.971  0.0067 -0.4754  0.6735
 1014SOL     OW 3406   0.465   3.063   0.177 -0.5615 -0.0268 -0.1166
 1014SOL    HW1 3407   0.544   3.017   0.202 -1.3667 -1.8603 -0.8148
 1014SOL    HW2 3408   0.437   3.109   0.256 -0.1773 -1.4058  0.8344
 1015SOL     OW 3409   1.564   3.173   4.363 -0.1071 -0.5847 -0.6548
 1015SOL    HW1 3410   1.492   3.156   4.303 -0.2499  0.3513 -0.7683
 1015SOL    HW2 3411   1.522   3.209   4.441  0.3129  1.1544 -1.1949
 1016SOL     OW 3412   0.955   2.687   4.565 -0.3753 -0.5706 -0.2421
 1016SOL    HW1 3413   1.025   2.740   4.602  0.8835 -0.6478 -2.4005
 1016SOL    HW2 3414   0.874   2.726   4.598  0.5815  1.6685 -0.4802
 1017SOL     OW 3415   2.392   2.715   4.094 -0.0502 -0.0095  0.3808
 1017SOL    HW1 3416   2.431   2.799   4.072  0.3038 -0.6844 -1.6221
 1017SOL    HW2 3417   2.327   2.736   4.161  0.2715  1.8045  0.1478
 1018SOL     OW 3418   0.583   3.647   4.919 -0.3812  0.5099  0.3306
 1018SOL    HW1 3419   0.503   3.685   4.955 -0.3189 -0.3657  1.4317
 1018SOL    HW2 3420   0.561   3.554   4.906  0.3059  0.3658  0.1887
 1019SOL     OW 3421   1.104   2.744   4.136 -0.2247  0.0562  0.4226
 1019SOL    HW1 3422   1.148   2.780   4.213 -0.4688  0.0359  0.5741
 1019SOL    HW2 3423   1.080   2.655   4.161 -1.1786  0.3759  0.6808
 1020SOL     OW 3424   0.177   3.664   4.996 -0.0915  0.4742  0.2190
 1020SOL    HW1 3425   0.191   3.759   5.001  0.6443  0.4649 -1.2993
 1020SOL    HW2 3426   0.214   3.639   4.911 -2.1001 -0.8431 -0.3164
 1021SOL     OW 3427   1.287   2.395   4.597 -0.0267  0.2726 -0.1213
 1021SOL    HW1 3428   1.318   2.476   4.638 -0.8131 -0.0566  1.1740
 1021SOL    HW2 3429   1.296   2.329   4.666  0.3910 -0.6933 -1.0938
 1022SOL     OW 3430   5.168   3.563   4.619 -0.6665  0.0519 -0.2693
 1022SOL    HW1 3431   5.162   3.544   4.712 -0.7386  3.3143  0.4528
 1022SOL    HW2 3432   5.238   3.506   4.587  0.0303 -0.3792  1.9671
 1023SOL     OW 3433   5.062   3.158   4.520 -0.1934 -0.0118  0.4876
 1023SOL    HW1 3434   4.979   3.201   4.539 -0.3009 -0.9090  2.1362
 1023SOL    HW2 3435   5.067   3.156   4.424 -2.6235 -1.0160  0.3517
 1024SOL     OW 3436   0.157   3.090   4.701 -0.0827  0.5849 -0.0848
 1024SOL    HW1 3437   0.246   3.082   4.668  0.8784  0.7053  2.3424
 1024SOL    HW2 3438   0.102   3.047   4.635  1.9659 -1.1393 -0.7059
 1025SOL     OW 3439   0.377   3.867   4.798 -0.2603 -0.4204  0.8452
 1025SOL    HW1 3440   0.426   3.914   4.866 -1.3556 -0.8498  1.9484
 1025SOL    HW2 3441   0.288   3.901   4.805 -0.4284 -0.6451 -0.2241
 1026SOL     OW 3442   0.735   2.830   3.343 -0.0767 -0.1529  0.1073
 1026SOL    HW1 3443   0.749   2.862   3.432  0.8697 -0.4577  0.0705
 1026SOL    HW2 3444   0.657   2.774   3.350  0.2970 -0.5939  0.8502
 1027SOL     OW 3445   0.153   2.540   4.629  0.2428 -0.0776  0.5180
 1027SOL    HW1 3446   0.187   2.513   4.714  1.3033 -0.5496 -0.0520
 1027SOL    HW2 3447   0.074   2.591   4.650  0.8525  0.3464  1.8075
 1028SOL     OW 3448   1.491   3.913   4.113 -0.0635  0.0558  0.3352
 1028SOL    HW1 3449   1.565   3.852   4.105 -0.3558 -0.4012  1.0671
 1028SOL    HW2 3450   1.424   3.876   4.056  0.7151  1.1582 -1.3217
 1029SOL     OW 3451   4.922   4.302   4.691  0.6154  0.2488 -0.0631
 1029SOL    HW1 3452   4.996   4.297   4.630  0.1654  2.7225 -0.9059
 1029SOL    HW2 3453   4.887   4.213   4.695  1.1237 -0.1240 -2.8945
 1030SOL     OW 3454   1.821   2.799   4.734 -0.0693  0.2756  0.2531
 1030SOL    HW1 3455   1.799   2.783   4.826 -3.5381 -1.0983 -0.7435
 1030SOL    HW2 3456   1.796   2.890   4.719  1.4211  0.8074  0.8884
 1031SOL     OW 3457   1.389   3.065   4.194  0.2474 -0.0917  0.9178
 1031SOL    HW1 3458   1.384   2.982   4.146  1.2817 -0.7332  1.8941
 1031SOL    HW2 3459   1.300   3.099   4.192 -0.2343 -1.3292  0.6731
 1032SOL     OW 3460   0.742   3.068   4.026  0.4182 -0.0193 -0.2153
 1032SOL    HW1 3461   0.812   3.090   3.965 -0.5244  0.1071 -1.2539
 1032SOL    HW2 3462   0.700   2.991   3.989 -0.1968  0.0885  0.2405
 1033SOL     OW 3463   0.957   1.773   4.554 -0.5888  0.3986 -0.3753
 1033SOL    HW1 3464   0.889   1.825   4.596 -1.8163 -0.5507 -1.1325
 1033SOL    HW2 3465   0.912   1.694   4.524  0.8777 -0.3257 -0.7591
 1034SOL     OW 3466   0.254   2.791   0.288 -0.4563 -0.0448  0.0164
 1034SOL    HW1 3467   0.261   2.884   0.307  1.1332 -0.1013 -0.2509
 1034SOL    HW2 3468   0.319   2.750   0.344 -1.5325 -1.0627  0.5462
 1035SOL     OW 3469   2.243   3.112   3.973 -0.0907  0.1878  0.7910
 1035SOL    HW1 3470   2.154   3.147   3.975 -0.1642 -0.0243  1.3354
 1035SOL    HW2 3471   2.272   3.126   3.883 -1.2585 -1.2053  0.1716
 1036SOL     OW 3472   1.213   2.844   4.346 -0.3132  0.1630  0.2741
 1036SOL    HW1 3473   1.217   2.918   4.407 -2.4780 -1.3069  2.3320
 1036SOL    HW2 3474   1.289   2.790   4.369  0.0865  0.6992  0.2160
 1037SOL     OW 3475   2.225   3.791   4.765 -0.1565  0.4448  0.3999
 1037SOL    HW1 3476   2.295   3.729   4.788 -0.7497 -0.3279  0.1291
 1037SOL    HW2 3477   2.158   3.778   4.831 -0.6747  0.1612 -0.1756
 1038SOL     OW 3478   1.797   2.669   3.917 -0.1583  0.3140  0.3622
 1038SOL    HW1 3479   1.873   2.629   3.874 -0.3038  1.2842 -0.8007
 1038SOL    HW2 3480   1.799   2.760   3.888 -1.7697  0.3451  0.3485
 1039SOL     OW 3481   1.212   2.439   4.308 -0.6729 -0.3884 -0.3586
 1039SOL    HW1 3482   1.212   2.417   4.402 -0.3631 -1.3800 -0.5833
 1039SOL    HW2 3483   1.125   2.475   4.292  0.1250  2.1264  0.8377
 1040SOL     OW 3484   1.388   3.508   4.089  0.5833  0.5394  0.0512
 1040SOL    HW1 3485   1.333   3.540   4.160  2.2936  1.0312  1.1741
 1040SOL    HW2 3486   1.327   3.495   4.016 -1.4744 -1.5102  2.0372
 1041SOL     OW 3487   0.728   2.694   0.111  0.1397  0.1722 -0.4050
 1041SOL    HW1 3488   0.667   2.630   0.075  1.6725 -0.8557 -1.1914
 1041SOL    HW2 3489   0.813   2.651   0.109  1.0002  1.7986  0.1604
 1042SOL     OW 3490   0.428   2.996   5.043 -0.7251  0.4831 -0.4348
 1042SOL    HW1 3491   0.393   3.068   4.991  0.5965  0.3069 -1.5827
 1042SOL    HW2 3492   0.412   3.022   5.134 -1.3998  1.6300 -0.8751
 1043SOL     OW 3493   0.675   2.771   4.586 -0.1590  0.0045 -0.3614
 1043SOL    HW1 3494   0.697   2.825   4.510 -0.4624 -0.1835 -0.5856
 1043SOL    HW2 3495   0.623   2.699   4.550 -0.3526 -0.0546  0.0317
 1044SOL     OW 3496   0.525   3.288   4.445 -0.6350 -0.7783 -0.7149
 1044SOL    HW1 3497   0.462   3.337   4.498 -0.7213 -1.9923  0.3172
 1044SOL    HW2 3498   0.587   3.252   4.508  1.0110  0.2482 -1.7034
 1045SOL     OW 3499   0.790   3.725   0.300  0.2275  0.0859 -0.0250
 1045SOL    HW1 3500   0.877   3.748   0.333  1.0146 -1.2453 -1.1040
 1045SOL    HW2 3501   0.781   3.777   0.220  1.0808 -1.6135 -1.2544
 1046SOL     OW 3502   0.816   2.119   3.962  0.0897 -0.0131 -0.1653
 1046SOL    HW1 3503   0.886   2.175   3.930 -0.1908 -0.2866 -1.2946
 1046SOL    HW2 3504   0.772   2.170   4.029 -0.6329  1.4146 -1.7027
 1047SOL     OW 3505   1.555   2.915   4.528 -0.0447 -0.2525 -0.1822
 1047SOL    HW1 3506   1.546   2.955   4.442  0.4156 -0.4005 -0.3014
 1047SOL    HW2 3507   1.633   2.956   4.566 -0.6661  0.3460  0.4606
 1048SOL     OW 3508   0.207   1.903   4.577 -0.0651 -0.2346  0.1115
 1048SOL    HW1 3509   0.286   1.906   4.522  1.3887  0.0193  2.1304
 1048SOL    HW2 3510   0.136   1.927   4.518  1.5447  0.7848 -1.4782
 1049SOL     OW 3511   0.864   3.534   3.811  0.8341  0.1904 -0.0393
 1049SOL    HW1 3512   0.890   3.587   3.886 -0.3954 -0.5941  0.9695
 1049SOL    HW2 3513   0.925   3.558   3.742  0.7950  2.3327  0.6340
 1050SOL     OW 3514   0.331   3.725   4.559 -0.2218 -0.0582  0.2744
 1050SOL    HW1 3515   0.237   3.739   4.552  0.0266  0.9178 -1.4382
 1050SOL    HW2 3516   0.359   3.780   4.633 -0.7627  0.8318 -0.1826
 1051SOL     OW 3517   1.846   2.360   0.100  0.0654 -0.2342 -0.6190
 1051SOL    HW1 3518   1.836   2.360   0.195  0.3516 -0.5183 -0.5915
 1051SOL    HW2 3519   1.895   2.440   0.081  0.5623 -0.5041 -0.4730
 1052SOL     OW 3520   0.675   2.458   3.914  0.2014 -0.2749  0.4710
 1052SOL    HW1 3521   0.677   2.475   3.820  0.7045 -1.8042  0.1951
 1052SOL    HW2 3522   0.751   2.504   3.949 -0.1370  0.5132  0.1691
 1053SOL     OW 3523   1.374   2.633   4.692  0.2396 -0.3493  0.2784
 1053SOL    HW1 3524   1.385   2.636   4.597  0.4200 -0.2358  0.3024
 1053SOL    HW2 3525   1.361   2.725   4.718 -1.0127 -0.4951  0.2206
 1054SOL     OW 3526   1.338   3.581   3.612 -0.1307 -0.2285  0.0333
 1054SOL    HW1 3527   1.387   3.526   3.673  0.4563 -0.3144 -0.5151
 1054SOL    HW2 3528   1.381   3.667   3.617  0.7009 -0.5692 -1.1874
 1055SOL     OW 3529   1.733   2.656   4.482  0.1211 -0.2063 -0.0499
 1055SOL    HW1 3530   1.694   2.731   4.438 -1.3584 -0.2740  1.1163
 1055SOL    HW2 3531   1.750   2.686   4.571  1.3130 -0.6602 -0.1236
 1056SOL     OW 3532   0.387   3.388   4.036 -0.1497  0.4809  0.3015
 1056SOL    HW1 3533   0.475   3.407   4.070  0.8259 -3.7016  0.3510
 1056SOL    HW2 3534   0.330   3.404   4.111  0.7084  1.8035  0.7062
 1057SOL     OW 3535   1.694   2.232   3.865 -0.1449 -0.4265 -0.1977
 1057SOL    HW1 3536   1.651   2.160   3.911  0.6133 -0.0562  1.1074
 1057SOL    HW2 3537   1.626   2.298   3.855 -1.1490 -1.7313 -2.3746
 1058SOL     OW 3538   0.476   3.965   5.065 -0.2055 -0.6296  0.8133
 1058SOL    HW1 3539   0.531   3.940   5.139  0.5025 -0.0108  0.4999
 1058SOL    HW2 3540   0.387   3.965   5.100 -0.0538 -1.9309  1.2447
 1059SOL     OW 3541   1.708   3.706   4.436 -0.1138  0.0888 -0.1564
 1059SOL    HW1 3542   1.759   3.661   4.368  0.8814  1.3428 -0.2557
 1059SOL    HW2 3543   1.676   3.635   4.492 -1.2716 -1.0016 -2.1441
 1060SOL     OW 3544   0.474   2.103   3.881 -0.0662  0.6660 -0.4419
 1060SOL    HW1 3545   0.516   2.089   3.796  0.1192  0.4648 -0.3201
 1060SOL    HW2 3546   0.416   2.178   3.868  0.8600  1.3859 -0.4191
 1061SOL     OW 3547   0.958   1.877   4.131 -0.1394 -0.0116  0.1718
 1061SOL    HW1 3548   0.987   1.799   4.085  1.0482  1.2168 -1.2276
 1061SOL    HW2 3549   0.981   1.949   4.072 -1.6321  1.3545  1.2231
 1062SOL     OW 3550   1.359   3.501   4.701  0.6577 -0.0316  0.2643
 1062SOL    HW1 3551   1.326   3.559   4.632 -1.8654 -0.3192  1.1785
 1062SOL    HW2 3552   1.416   3.556   4.754 -0.0145  1.0788 -0.1448
 1063SOL     OW 3553   0.709   3.165   4.599 -0.3652 -0.1028  0.3594
 1063SOL    HW1 3554   0.780   3.101   4.589  1.0828  1.4108  0.7161
 1063SOL    HW2 3555   0.715   3.193   4.691 -2.4639 -1.1136  0.8473
 1064SOL     OW 3556   0.519   2.603   4.457 -0.1134  0.0593 -0.0634
 1064SOL    HW1 3557   0.445   2.545   4.438 -0.6342  0.2950  1.2069
 1064SOL    HW2 3558   0.578   2.591   4.382 -0.3879 -1.8158 -0.0187
 1065SOL     OW 3559   0.289   2.473   4.368 -0.3468  0.1595 -0.9970
 1065SOL    HW1 3560   0.219   2.510   4.422 -0.3584  0.9529 -1.5519
 1065SOL    HW2 3561   0.246   2.453   4.285 -0.1072 -0.1692 -1.0417
 1066SOL     OW 3562   1.178   3.234   4.055 -0.4083  0.0017 -0.2585
 1066SOL    HW1 3563   1.145   3.303   3.999 -1.5301 -0.7232 -0.5213
 1066SOL    HW2 3564   1.170   3.269   4.144 -2.6841 -0.4566 -0.2587
 1067SOL     OW 3565   0.695   2.246   4.628 -0.4115  0.1815  0.1013
 1067SOL    HW1 3566   0.705   2.259   4.533 -1.0052  1.7492  0.2268
 1067SOL    HW2 3567   0.777   2.278   4.665  0.4956 -1.9824  0.0200
 1068SOL     OW 3568   1.716   2.380   4.537 -0.2216 -0.5313  0.0603
 1068SOL    HW1 3569   1.743   2.470   4.520 -0.9548 -0.2161  0.5194
 1068SOL    HW2 3570   1.712   2.373   4.632 -2.7790 -0.2301  0.0162
 1069SOL     OW 3571   0.799   3.508   4.458 -0.2380  0.4503 -0.8354
 1069SOL    HW1 3572   0.722   3.561   4.481  0.6170  0.6167  1.8065
 1069SOL    HW2 3573   0.772   3.418   4.477  1.3432  0.8080  3.6434
 1070SOL     OW 3574   0.110   3.428   4.497 -0.4306  0.1658  0.0449
 1070SOL    HW1 3575   0.189   3.410   4.547 -0.0624  0.7874 -0.3144
 1070SOL    HW2 3576   0.090   3.345   4.454  1.8771  0.8522 -2.4723
 1071SOL     OW 3577   1.013   3.677   3.981  0.4063  0.1300 -0.1328
 1071SOL    HW1 3578   0.937   3.691   4.037  0.4394  0.2024 -0.1062
 1071SOL    HW2 3579   1.047   3.764   3.964  0.5668  0.0887 -0.0282
 1072SOL     OW 3580   1.633   2.712   4.238 -0.2471 -0.1615  0.7038
 1072SOL    HW1 3581   1.724   2.728   4.213 -0.2060  0.6985  1.4018
 1072SOL    HW2 3582   1.582   2.754   4.168 -0.1204 -1.7757 -0.3939
 1073SOL     OW 3583   0.285   2.525   4.898 -0.3169 -0.1311  0.0666
 1073SOL    HW1 3584   0.366   2.481   4.925 -0.2877  0.0876  0.3451
 1073SOL    HW2 3585   0.310   2.617   4.889 -0.2547 -0.2544 -1.0386
 1074SOL     OW 3586   0.389   2.170   4.323 -0.3695  0.3027 -0.3743
 1074SOL    HW1 3587   0.324   2.236   4.348  0.3342  0.5942  0.7371
 1074SOL    HW2 3588   0.393   2.110   4.398  1.7711  1.1916  0.2837
 1075SOL     OW 3589   1.207   1.882   4.251 -0.0794 -0.3992 -0.8301
 1075SOL    HW1 3590   1.112   1.868   4.251 -0.3075  0.9789 -2.9346
 1075SOL    HW2 3591   1.219   1.971   4.284  0.5437 -0.8136  0.0985
 1076SOL     OW 3592   0.992   2.951   4.960  0.1530  0.0137 -0.3400
 1076SOL    HW1 3593   0.961   2.895   5.031 -1.6908  1.7688  0.2840
 1076SOL    HW2 3594   0.939   2.926   4.884  0.4121 -0.1720 -0.4584
 1077SOL     OW 3595   2.041   2.621   4.726 -0.1235 -0.1274 -0.0335
 1077SOL    HW1 3596   2.096   2.640   4.650 -0.7972 -0.5326 -0.6314
 1077SOL    HW2 3597   1.954   2.655   4.702 -0.4212 -0.5783  0.4035
 1078SOL     OW 3598   2.306   2.325   4.970  0.0409  0.0897 -0.3389
 1078SOL    HW1 3599   2.347   2.319   4.883  0.5351  2.1529 -0.2784
 1078SOL    HW2 3600   2.367   2.379   5.021  0.2877 -1.9818  1.6211
 1079SOL     OW 3601   0.521   3.534   3.611  0.2615  0.0178  0.1563
 1079SOL    HW1 3602   0.565   3.521   3.694 -0.0362  0.2561  0.3528
 1079SOL    HW2 3603   0.592   3.540   3.547  0.4623 -0.8459  0.2951
 1080SOL     OW 3604   1.963   3.471   4.526  0.0934  0.0914  0.5760
 1080SOL    HW1 3605   1.962   3.391   4.474  1.9282  1.4140 -1.5597
 1080SOL    HW2 3606   1.965   3.440   4.617  1.5190 -2.3056 -0.2226
 1081SOL     OW 3607   1.830   1.902   4.367 -0.0814 -0.2426 -0.4218
 1081SOL    HW1 3608   1.804   1.994   4.364 -1.1773 -0.5650 -1.7062
 1081SOL    HW2 3609   1.831   1.879   4.460  1.3814  1.3861 -0.0339
 1082SOL     OW 3610   0.943   2.548   4.297 -0.0707  0.1138  0.7065
 1082SOL    HW1 3611   0.854   2.514   4.285 -0.7233  1.4956  1.5396
 1082SOL    HW2 3612   0.947   2.574   4.389  1.0321  0.5368  0.5427
 1083SOL     OW 3613   2.050   2.877   0.339  0.2939 -0.1310 -0.0253
 1083SOL    HW1 3614   2.056   2.968   0.370 -0.5076  0.7646 -2.3403
 1083SOL    HW2 3615   1.965   2.846   0.371 -0.4845  0.7552 -1.1447
 1084SOL     OW 3616   0.799   3.242   4.857  0.3072  0.5936 -0.1355
 1084SOL    HW1 3617   0.804   3.183   4.932 -0.2071  1.6084  0.7227
 1084SOL    HW2 3618   0.796   3.330   4.896 -0.3128  1.1196 -1.3284
 1085SOL     OW 3619   1.580   3.087   0.691 -0.2714  0.3905 -0.1508
 1085SOL    HW1 3620   1.625   3.032   0.627  0.3470  0.9582 -0.2071
 1085SOL    HW2 3621   1.592   3.042   0.774  2.1984  1.5789  0.1819
 1086SOL     OW 3622   1.222   2.143   4.328  0.0887 -0.1961 -0.3254
 1086SOL    HW1 3623   1.301   2.121   4.377 -0.2830 -0.7694  0.0314
 1086SOL    HW2 3624   1.208   2.236   4.345 -0.7076 -0.6547  1.6434
 1087SOL     OW 3625   0.500   3.397   4.865 -0.6662 -0.0615 -0.1361
 1087SOL    HW1 3626   0.580   3.355   4.894 -1.4581 -1.1511  0.5024
 1087SOL    HW2 3627   0.430   3.350   4.910 -1.6407  1.1706 -0.3241
 1088SOL     OW 3628   0.671   2.166   0.259 -0.8170 -0.4522 -0.1396
 1088SOL    HW1 3629   0.725   2.150   0.181  0.7480  0.3728  0.7514
 1088SOL    HW2 3630   0.585   2.130   0.236  0.0783 -1.7250 -1.6218
 1089SOL     OW 3631   4.456   3.515   5.027  0.0544  0.7548  0.1281
 1089SOL    HW1 3632   4.477   3.585   5.089 -0.4971  0.1018  1.0662
 1089SOL    HW2 3633   4.379   3.546   4.980  0.1010  0.9887  0.2055
 1090SOL     OW 3634   0.665   2.889   3.845  0.1898  0.4376 -0.6580
 1090SOL    HW1 3635   0.583   2.849   3.815  1.1817 -0.7078 -1.8923
 1090SOL    HW2 3636   0.717   2.898   3.765  1.0515  1.6900  0.0292
 1091SOL     OW 3637   0.926   3.024   4.566  0.0809  0.1272 -0.4489
 1091SOL    HW1 3638   0.900   2.975   4.488  0.8686 -0.3743 -0.4037
 1091SOL    HW2 3639   1.013   3.059   4.545  0.5733 -0.5429  0.4289
 1092SOL     OW 3640   0.698   3.271   4.225  0.0497 -0.0242  0.7169
 1092SOL    HW1 3641   0.710   3.212   4.150  0.7581 -0.7220  1.3647
 1092SOL    HW2 3642   0.622   3.236   4.271 -0.2059  0.2281  0.4841
 1093SOL     OW 3643   1.541   3.422   5.102  0.1963 -0.6166  0.4654
 1093SOL    HW1 3644   1.489   3.349   5.067 -0.8390  0.0841  0.5357
 1093SOL    HW2 3645   1.595   3.382   5.171  1.4610 -1.8008 -1.1583
 1094SOL     OW 3646   2.221   2.778   4.297 -0.1657  0.0076  0.1034
 1094SOL    HW1 3647   2.158   2.848   4.280  2.0740  1.6838 -1.7007
 1094SOL    HW2 3648   2.204   2.752   4.387 -0.4078  3.6365  1.2086
 1095SOL     OW 3649   5.104   3.679   0.119  0.0787  0.4014  0.0934
 1095SOL    HW1 3650   5.111   3.770   0.089  0.4262  1.0424  2.0522
 1095SOL    HW2 3651   5.010   3.664   0.130  0.1060  1.0291  1.2432
 1096SOL     OW 3652   0.795   2.850   4.821  0.5557  0.0691  0.3286
 1096SOL    HW1 3653   0.732   2.845   4.893  1.8624  0.9329  1.5382
 1096SOL    HW2 3654   0.740   2.849   4.742 -1.0491  1.8896  1.3894
 1097SOL     OW 3655   1.584   3.294   4.696 -0.1887  0.0835 -0.3503
 1097SOL    HW1 3656   1.494   3.326   4.687 -0.5108 -1.0097 -1.1822
 1097SOL    HW2 3657   1.624   3.352   4.761 -1.3176  0.9456 -0.4117
 1098SOL     OW 3658   0.489   1.936   4.747  0.2124  0.2273 -0.0931
 1098SOL    HW1 3659   0.454   1.851   4.720 -0.6491  0.2231  0.9805
 1098SOL    HW2 3660   0.527   1.973   4.668 -0.1679 -0.7926 -0.7626
 1099SOL     OW 3661   0.209   1.973   4.857 -0.3790 -0.2216 -0.1000
 1099SOL    HW1 3662   0.187   1.978   4.764  0.4688  0.1860 -0.2804
 1099SOL    HW2 3663   0.290   1.923   4.860 -0.9709 -1.1603  0.5166
 1100SOL     OW 3664   4.818   3.736   0.065 -0.1986  0.5184  0.4928
 1100SOL    HW1 3665   4.823   3.806   0.000 -1.5655 -1.0097 -1.3321
 1100SOL    HW2 3666   4.821   3.655   0.013 -1.5992 -0.7547  2.3290
 1101SOL     OW 3667   0.929   2.547   5.056 -0.2831  0.9031  0.2740
 1101SOL    HW1 3668   0.972   2.619   5.102  1.0770  1.1002 -1.2628
 1101SOL    HW2 3669   0.965   2.550   4.967 -0.5217 -1.3972  0.0602
 1102SOL     OW 3670   0.075   2.114   4.044 -0.0687 -0.1760 -0.2037
 1102SOL    HW1 3671   0.006   2.090   4.107 -1.1275 -2.3660 -2.1120
 1102SOL    HW2 3672   0.045   2.196   4.005 -1.4822 -0.9369 -0.7735
 1103SOL     OW 3673   2.462   2.153   4.070 -0.2357  0.7692 -0.4791
 1103SOL    HW1 3674   2.538   2.095   4.082 -0.1971  0.9694  0.2689
 1103SOL    HW2 3675   2.426   2.127   3.985 -0.6870 -0.9011  0.1986
 1104SOL     OW 3676   1.147   2.830   4.724 -0.0541  0.3011  0.0104
 1104SOL    HW1 3677   1.236   2.866   4.717 -0.7429  1.5056 -3.0938
 1104SOL    HW2 3678   1.108   2.876   4.798  1.8204 -0.0886  1.2712
 1105SOL     OW 3679   1.927   2.594   3.552 -0.2491  0.5445  0.2074
 1105SOL    HW1 3680   1.979   2.570   3.475  0.1776  1.2168  0.2783
 1105SOL    HW2 3681   1.987   2.586   3.625  0.6150  3.9976 -0.0171
 1106SOL     OW 3682   1.422   2.634   3.529 -0.6235  0.3725  0.0596
 1106SOL    HW1 3683   1.447   2.661   3.617 -0.1446  1.4273 -0.3989
 1106SOL    HW2 3684   1.484   2.677   3.471 -1.4043  0.3023 -0.8505
 1107SOL     OW 3685   1.292   3.228   4.687  0.4281 -0.4822  0.3397
 1107SOL    HW1 3686   1.302   3.320   4.711  1.0704 -0.6390  0.6931
 1107SOL    HW2 3687   1.233   3.193   4.754 -0.6832 -0.0900 -0.4119
 1108SOL     OW 3688   0.437   3.047   4.608 -0.0283 -0.0897 -0.1574
 1108SOL    HW1 3689   0.444   2.952   4.597  1.6095  0.1666 -1.3945
 1108SOL    HW2 3690   0.526   3.080   4.600 -0.6476  1.6253 -0.3216
 1109SOL     OW 3691   0.946   2.465   0.196  0.0698  0.1506 -0.1671
 1109SOL    HW1 3692   1.029   2.473   0.242 -0.4917 -2.1449  1.3629
 1109SOL    HW2 3693   0.970   2.446   0.106  1.2317 -0.7388  0.3098
 1110SOL     OW 3694   1.909   2.172   5.066 -0.6396  0.2336  0.7380
 1110SOL    HW1 3695   1.877   2.244   5.121  1.1665  1.3916  0.3380
 1110SOL    HW2 3696   1.980   2.133   5.117  0.4167  0.7078 -0.3485
 1111SOL     OW 3697   0.092   3.209   4.375 -0.2691 -0.1929  0.3061
 1111SOL    HW1 3698   0.016   3.159   4.347 -1.5721  0.9333  1.6643
 1111SOL    HW2 3699   0.168   3.158   4.346 -1.5423 -2.0050  0.0899
 1112SOL     OW 3700   5.043   3.726   4.428 -0.6662 -0.0403 -0.1115
 1112SOL    HW1 3701   5.074   3.666   4.495  1.1136 -0.1522 -1.0126
 1112SOL    HW2 3702   5.041   3.673   4.348 -0.8044  0.6253 -0.5478
 1113SOL     OW 3703   0.810   3.788   4.775 -0.2608  0.3501 -1.0758
 1113SOL    HW1 3704   0.724   3.761   4.806  0.4712 -0.8711 -0.0569
 1113SOL    HW2 3705   0.871   3.758   4.843  1.1370 -0.3506 -2.5948
 1114SOL     OW 3706   0.681   2.905   5.094 -0.3054  0.1719 -0.0251
 1114SOL    HW1 3707   0.686   2.834   5.158 -0.3880  0.5748  0.4227
 1114SOL    HW2 3708   0.587   2.917   5.079 -0.2660 -0.6778 -1.0617
 1115SOL     OW 3709   5.110   1.801   4.671 -0.2406 -0.1813  0.0042
 1115SOL    HW1 3710   5.179   1.778   4.607 -0.6163 -0.3614 -0.3387
 1115SOL    HW2 3711   5.149   1.781   4.756  0.5962  0.9116 -0.1105
 1116SOL     OW 3712   0.627   2.151   4.165 -0.1996  0.4468  0.2035
 1116SOL    HW1 3713   0.582   2.147   4.080 -0.9430 -1.6561  0.6583
 1116SOL    HW2 3714   0.558   2.174   4.227  0.5963  3.2517  0.0896
 1117SOL     OW 3715   1.850   2.652   4.990  0.0551  0.3236 -0.2942
 1117SOL    HW1 3716   1.932   2.621   5.027 -0.1320  0.5265  0.2922
 1117SOL    HW2 3717   1.798   2.678   5.066 -0.9806 -0.8392 -0.5953
 1118SOL     OW 3718   0.771   2.082   0.035 -0.1458 -0.1538 -0.3763
 1118SOL    HW1 3719   0.823   2.143  -0.019 -0.2229 -1.1919 -1.6336
 1118SOL    HW2 3720   0.731   2.022  -0.028 -2.6263  0.4122  0.6037
 1119SOL     OW 3721   1.023   2.763   0.040  0.8686  0.3702  0.6492
 1119SOL    HW1 3722   1.116   2.766   0.019  0.6454  2.6730 -0.1615
 1119SOL    HW2 3723   1.018   2.800   0.128  0.5497  1.8945  0.0001
 1120SOL     OW 3724   0.362   1.960   4.101 -0.1216 -0.4678  0.0447
 1120SOL    HW1 3725   0.409   2.010   4.034  0.7837 -0.8128  0.4158
 1120SOL    HW2 3726   0.326   2.026   4.160 -0.1732 -0.1987 -0.2876
 1121SOL     OW 3727   5.079   2.929   4.816  0.4241 -0.2598  0.1091
 1121SOL    HW1 3728   5.123   2.988   4.755 -1.4248  1.7398  0.6518
 1121SOL    HW2 3729   5.095   2.967   4.903  1.1202 -1.8229  0.6900
 1122SOL     OW 3730   1.659   3.051   0.104 -0.1210 -0.0706 -0.1104
 1122SOL    HW1 3731   1.623   3.138   0.118  2.0543  0.8918 -0.2641
 1122SOL    HW2 3732   1.683   3.050   0.011 -0.1747 -0.8436 -0.1165
 1123SOL     OW 3733   1.775   2.919   3.782  0.7708 -1.0041 -0.4327
 1123SOL    HW1 3734   1.751   2.871   3.703 -1.8744  1.0906 -0.9938
 1123SOL    HW2 3735   1.813   3.001   3.749 -0.5436 -0.0300  0.4500
 1124SOL     OW 3736   1.680   3.471   4.873  0.1153  0.1543  0.2644
 1124SOL    HW1 3737   1.698   3.563   4.851  1.0333 -0.3468 -1.1908
 1124SOL    HW2 3738   1.624   3.475   4.951  1.3324  1.9088  1.0717
 1125SOL     OW 3739   1.470   3.736   5.018  0.8640  0.1923  0.3201
 1125SOL    HW1 3740   1.478   3.815   4.964 -1.1867  0.6699  0.6789
 1125SOL    HW2 3741   1.558   3.721   5.052  1.7024  1.1748 -1.3628
 1126SOL     OW 3742   4.824   3.279   4.581 -0.0009  0.1176  0.2906
 1126SOL    HW1 3743   4.798   3.261   4.671 -1.5090  0.6760 -0.0191
 1126SOL    HW2 3744   4.748   3.254   4.528 -0.3221  2.7276 -0.5614
 1127SOL     OW 3745   2.022   2.518   3.800  0.0611 -0.7035  1.0627
 1127SOL    HW1 3746   2.000   2.432   3.765  0.6708  0.2549 -1.8464
 1127SOL    HW2 3747   2.106   2.505   3.845  0.1328 -1.6464  0.6705
 1128SOL     OW 3748   1.153   3.138   4.445 -0.4981  0.0638  0.2227
 1128SOL    HW1 3749   1.139   3.223   4.403 -0.8182 -0.3264 -0.4583
 1128SOL    HW2 3750   1.208   3.158   4.521 -0.7921  0.9161  0.2137
 1129SOL     OW 3751   1.380   2.940   4.746  0.2212  0.4779 -0.4675
 1129SOL    HW1 3752   1.455   2.923   4.689  0.1719  0.4968 -0.5380
 1129SOL    HW2 3753   1.360   3.032   4.733 -1.0151  0.0377 -1.9088
 1130SOL     OW 3754   1.042   3.562   3.612  0.6442  0.5294 -0.0412
 1130SOL    HW1 3755   1.034   3.487   3.553 -0.4171 -1.1390  2.1661
 1130SOL    HW2 3756   1.130   3.596   3.596  0.4472  0.0270 -2.4345
 1131SOL     OW 3757   2.003   2.192   0.580  0.5002 -0.1595  0.3469
 1131SOL    HW1 3758   2.030   2.197   0.671  1.0184 -1.0141  0.2480
 1131SOL    HW2 3759   2.046   2.266   0.537 -0.4455  0.7502  0.9670
 1132SOL     OW 3760   0.153   2.484   4.097  0.2763  0.3213 -0.1272
 1132SOL    HW1 3761   0.077   2.447   4.053  0.8997 -0.4782 -0.5472
 1132SOL    HW2 3762   0.228   2.459   4.043  0.7808  1.6849 -0.0910
 1133SOL     OW 3763   1.628   3.448   3.999 -0.0685 -0.0290  0.4369
 1133SOL    HW1 3764   1.663   3.394   4.070  0.8499 -0.5190 -0.3802
 1133SOL    HW2 3765   1.536   3.461   4.022 -0.1969 -1.5799  0.8729
 1134SOL     OW 3766   0.629   3.355   5.143 -0.0593 -0.1599  0.3490
 1134SOL    HW1 3767   0.677   3.273   5.126 -1.1535 -0.9253  0.8498
 1134SOL    HW2 3768   0.680   3.422   5.098 -1.7165 -1.7735 -4.3359
 1135SOL     OW 3769   1.701   2.135   4.322  0.0610  0.1636  0.3322
 1135SOL    HW1 3770   1.634   2.094   4.376  1.6462  0.0792  2.3143
 1135SOL    HW2 3771   1.671   2.226   4.312 -0.5251  0.0340  0.8763
 1136SOL     OW 3772   1.767   4.078   3.823 -0.6220  0.4953  0.0059
 1136SOL    HW1 3773   1.856   4.083   3.788 -0.2946 -2.7380  0.2267
 1136SOL    HW2 3774   1.779   4.047   3.913 -1.7996  3.3940  1.2039
 1137SOL     OW 3775   1.677   2.995   4.958  0.0043  0.0770 -0.3736
 1137SOL    HW1 3776   1.769   2.999   4.985 -0.4894  3.0176  1.0883
 1137SOL    HW2 3777   1.677   3.026   4.868  0.5999 -1.2553 -0.8396
 1138SOL     OW 3778   0.830   3.235   3.749  0.6478 -0.2352  0.2503
 1138SOL    HW1 3779   0.839   3.330   3.758 -0.1159  0.0551 -1.9150
 1138SOL    HW2 3780   0.741   3.222   3.715  0.3259 -1.8028  1.6343
 1139SOL     OW 3781   0.736   2.312   4.358  0.3610  0.2468 -0.3565
 1139SOL    HW1 3782   0.691   2.270   4.285 -0.2056  0.3500 -0.0650
 1139SOL    HW2 3783   0.826   2.278   4.353 -0.2613 -1.5880  0.3178
 1140SOL     OW 3784   0.841   2.680   4.011  0.1155  0.0693  0.3653
 1140SOL    HW1 3785   0.849   2.729   3.929  1.6965 -0.0467  0.4264
 1140SOL    HW2 3786   0.923   2.698   4.057  0.1689 -1.6167  0.9561
 1141SOL     OW 3787   1.689   2.766   0.076 -0.1011 -0.3832 -0.1582
 1141SOL    HW1 3788   1.694   2.862   0.077  0.4867 -0.3993 -1.3540
 1141SOL    HW2 3789   1.624   2.746   0.008 -1.0604 -0.8074  0.8661
 1142SOL     OW 3790   0.569   3.238   3.669  0.0184  0.2803  0.1709
 1142SOL    HW1 3791   0.496   3.205   3.722  0.3374 -1.5873 -0.5223
 1142SOL    HW2 3792   0.570   3.332   3.686 -2.1747  0.2429  0.6491
 1143SOL     OW 3793   0.045   2.060   0.146  0.0269  0.7046 -0.0760
 1143SOL    HW1 3794   0.049   2.141   0.094  1.0712  1.9244  1.8452
 1143SOL    HW2 3795  -0.005   2.084   0.224  0.2656 -0.5255  0.4645
 1144SOL     OW 3796   4.978   1.883   3.631 -0.5285  0.4471  0.4009
 1144SOL    HW1 3797   5.058   1.842   3.597 -0.3862  1.5301 -0.6031
 1144SOL    HW2 3798   4.967   1.846   3.718  1.1078  0.3243  0.5674
 1145SOL     OW 3799   0.547   1.902   3.633  0.5372 -0.3734 -1.1066
 1145SOL    HW1 3800   0.478   1.969   3.625  0.4179 -0.4015 -0.4055
 1145SOL    HW2 3801   0.506   1.832   3.684  0.8231 -0.7576 -1.4047
 1146SOL     OW 3802   1.845   2.443   4.120  0.1339  0.3495 -0.2438
 1146SOL    HW1 3803   1.796   2.487   4.051  1.2046 -0.4745 -1.5544
 1146SOL    HW2 3804   1.861   2.355   4.085  0.4998 -0.1490  1.1473
 1147SOL     OW 3805   0.287   3.214   4.939  0.0895 -0.2154  0.0843
 1147SOL    HW1 3806   0.229   3.173   4.874  0.4965 -2.0637  0.8478
 1147SOL    HW2 3807   0.229   3.240   5.010  0.1919 -2.3188  0.9730
 1148SOL     OW 3808   1.557   3.709   4.723 -0.6205 -0.3031 -0.2936
 1148SOL    HW1 3809   1.648   3.734   4.709 -0.5131 -0.4724  0.0852
 1148SOL    HW2 3810   1.518   3.786   4.766 -0.3846 -0.6322  0.5255
 1149SOL     OW 3811   0.035   4.055   0.242  0.2129 -0.2718 -0.2280
 1149SOL    HW1 3812   0.053   4.148   0.261 -1.2772 -0.2057  0.9938
 1149SOL    HW2 3813   0.010   4.054   0.150 -0.2534  0.6137 -0.1143
 1150SOL     OW 3814   1.826   3.083   0.503  0.3698  0.8475 -0.0593
 1150SOL    HW1 3815   1.745   3.042   0.471  0.9677 -1.2637  1.0225
 1150SOL    HW2 3816   1.819   3.174   0.477 -2.2718  0.6385 -0.1930
 1151SOL     OW 3817   1.347   1.773   4.464  0.4868  0.0306  0.4973
 1151SOL    HW1 3818   1.438   1.763   4.435 -0.1402 -1.6033 -1.0469
 1151SOL    HW2 3819   1.302   1.810   4.388 -0.0313  1.3711  1.4516
 1152SOL     OW 3820   0.644   2.630   4.214 -0.8143 -0.0654 -0.0667
 1152SOL    HW1 3821   0.559   2.662   4.184 -0.4038  0.3748 -0.7465
 1152SOL    HW2 3822   0.702   2.639   4.139 -0.0895 -0.1019  0.4802
 1153SOL     OW 3823   1.776   2.375   0.376 -0.5698  0.0169 -0.3116
 1153SOL    HW1 3824   1.698   2.331   0.412 -1.4279  2.3161  0.7546
 1153SOL    HW2 3825   1.848   2.342   0.430 -1.1083 -0.4948  0.1191
 1154SOL     OW 3826   1.100   2.426   0.593 -0.3314  0.3001 -0.4277
 1154SOL    HW1 3827   1.110   2.396   0.503  2.3560 -2.1885  0.6253
 1154SOL    HW2 3828   1.028   2.373   0.628 -0.0168 -0.1775 -0.5061
 1155SOL     OW 3829   1.175   3.483   3.906  0.1206  0.0128  0.2156
 1155SOL    HW1 3830   1.192   3.488   3.812  1.4689 -0.2231  0.4255
 1155SOL    HW2 3831   1.109   3.549   3.923 -0.8998 -0.6605 -1.0696
 1156SOL     OW 3832   0.792   3.155   5.122  0.1033  0.4747 -0.7230
 1156SOL    HW1 3833   0.868   3.135   5.177 -0.5245 -1.2289 -0.4552
 1156SOL    HW2 3834   0.753   3.070   5.103 -2.3754  1.3939  0.0290
 1157SOL     OW 3835   0.743   2.903   4.350 -0.2718  0.3537 -0.1426
 1157SOL    HW1 3836   0.765   2.996   4.336 -1.1259  0.7048  0.8207
 1157SOL    HW2 3837   0.746   2.865   4.262  0.7786  1.1421 -0.4544
 1158SOL     OW 3838   1.588   2.426   4.291 -0.1204  0.5412  0.3993
 1158SOL    HW1 3839   1.625   2.508   4.260  0.3625  0.0025 -0.4710
 1158SOL    HW2 3840   1.625   2.414   4.379 -0.9594  1.7326  0.9255
 1159SOL     OW 3841   2.020   3.732   4.541  0.3750 -0.2130 -0.4200
 1159SOL    HW1 3842   1.995   3.644   4.514  0.9561  0.3394 -2.9269
 1159SOL    HW2 3843   2.116   3.729   4.550  0.6468  0.6442 -2.6054
 1160SOL     OW 3844   5.082   3.464   4.887  0.4252 -0.1634 -0.2874
 1160SOL    HW1 3845   5.108   3.377   4.859  1.2079  0.1316 -0.4967
 1160SOL    HW2 3846   5.152   3.493   4.946  0.2837  0.4107 -0.3915
 1161SOL     OW 3847   2.139   2.175   0.195 -0.2739  0.5028 -0.6581
 1161SOL    HW1 3848   2.181   2.105   0.144  0.2524  0.5816 -0.3340
 1161SOL    HW2 3849   2.058   2.136   0.226  0.2492 -0.1343 -0.0726
 1162SOL     OW 3850   0.221   2.943   4.113 -0.1611  0.3068 -0.4529
 1162SOL    HW1 3851   0.255   2.997   4.185  1.4976  1.5040 -2.0965
 1162SOL    HW2 3852   0.131   2.922   4.140  0.5144  0.4737  2.1013
 1163SOL     OW 3853   1.953   3.366   4.781  0.1619  0.0026  0.4839
 1163SOL    HW1 3854   1.876   3.421   4.793  0.4368  0.1801  1.4401
 1163SOL    HW2 3855   2.004   3.377   4.861  1.2828  0.0441 -0.2261
 1164SOL     OW 3856   5.184   2.078   4.943  0.4569 -0.2866  0.7745
 1164SOL    HW1 3857   5.123   2.074   5.017  0.9698  0.8063  1.2687
 1164SOL    HW2 3858   5.219   1.990   4.936  0.9156 -0.2361  2.2862
 1165SOL     OW 3859   0.055   3.790   4.588  0.5857 -0.5864  0.4462
 1165SOL    HW1 3860   0.082   3.795   4.496  1.1793  3.3443  0.7757
 1165SOL    HW2 3861  -0.026   3.739   4.586  0.9826 -1.1983 -2.1353
 1166SOL     OW 3862   1.706   2.479   4.834  0.0999 -0.3303  0.1210
 1166SOL    HW1 3863   1.765   2.521   4.896 -1.9577 -0.7266  2.4284
 1166SOL    HW2 3864   1.650   2.550   4.802 -0.3100 -0.5009  0.4507
 1167SOL     OW 3865   1.569   2.061   0.203  0.2444  0.3447  0.1353
 1167SOL    HW1 3866   1.538   1.997   0.140  0.5692  1.6653 -1.4111
 1167SOL    HW2 3867   1.512   2.051   0.279 -1.2087 -0.1327 -1.0136
 1168SOL     OW 3868   1.136   2.967   3.978 -0.1807 -0.6481 -0.4751
 1168SOL    HW1 3869   1.119   3.054   4.015  1.2682 -0.0695 -1.1705
 1168SOL    HW2 3870   1.078   2.909   4.028 -1.3994  0.7478 -0.2190
 1169SOL     OW 3871   0.041   3.269   0.009 -0.2969  0.2667 -0.3407
 1169SOL    HW1 3872  -0.003   3.353  -0.005 -0.9476  0.3356  1.9512
 1169SOL    HW2 3873   0.044   3.258   0.104 -0.7307 -2.5849 -0.6041
 1170SOL     OW 3874   1.443   2.119   4.471 -0.5475  0.0607 -0.0069
 1170SOL    HW1 3875   1.421   2.202   4.514 -0.2315 -0.4639  1.1845
 1170SOL    HW2 3876   1.490   2.070   4.537 -0.6275 -1.0329 -0.7545
 1171SOL     OW 3877   1.376   2.639   4.425  0.2001  0.1261  0.2173
 1171SOL    HW1 3878   1.329   2.562   4.392  0.1430 -0.0943  0.7958
 1171SOL    HW2 3879   1.456   2.643   4.374  0.0416 -0.1222 -0.0490
 1172SOL     OW 3880   1.578   2.310   0.113  0.3196 -0.1549 -0.0499
 1172SOL    HW1 3881   1.596   2.221   0.144  2.1575  0.2226  0.0337
 1172SOL    HW2 3882   1.649   2.329   0.053 -1.4882  0.3248 -2.0877
 1173SOL     OW 3883   0.255   2.759   3.888  0.0400  0.0823  0.2278
 1173SOL    HW1 3884   0.275   2.674   3.926 -0.8870 -0.5862 -0.7380
 1173SOL    HW2 3885   0.225   2.812   3.961 -1.6042 -1.1433  0.4706
 1174SOL     OW 3886   0.366   3.430   4.617  0.0786  0.1929 -0.2208
 1174SOL    HW1 3887   0.390   3.519   4.589 -0.0870  0.8392  1.5725
 1174SOL    HW2 3888   0.415   3.417   4.699 -0.6680 -0.9860  0.0476
 1175SOL     OW 3889   0.297   4.925   5.146  0.2992  0.1904 -0.1579
 1175SOL    HW1 3890   0.340   4.922   5.061 -1.2600  0.5719 -0.9963
 1175SOL    HW2 3891   0.213   4.881   5.131  0.7366 -1.2730  1.6390
 1176SOL     OW 3892   0.555   4.152   0.662 -0.1172  0.5386  0.1108
 1176SOL    HW1 3893   0.612   4.132   0.737  1.5054  1.8046 -0.7605
 1176SOL    HW2 3894   0.484   4.087   0.668  0.3921  0.1342  2.2952
 1177SOL     OW 3895   0.172   3.553   0.490 -0.1523 -0.5223 -0.1792
 1177SOL    HW1 3896   0.139   3.523   0.575 -0.6352 -0.3233 -0.2992
 1177SOL    HW2 3897   0.095   3.582   0.443  0.1190 -0.6418 -0.6955
 1178SOL     OW 3898   0.185   5.035   0.866 -0.3442 -0.2677 -0.4849
 1178SOL    HW1 3899   0.227   4.991   0.940 -1.3946  0.1205  0.3643
 1178SOL    HW2 3900   0.237   5.114   0.852  0.5222 -0.9094 -0.8906
 1179SOL     OW 3901   1.091   4.894   5.147 -0.0274  0.5979 -0.5254
 1179SOL    HW1 3902   1.107   4.931   5.061  1.9432 -1.3454 -1.0244
 1179SOL    HW2 3903   1.090   4.970   5.206 -0.6874  1.8613 -2.1348
 1180SOL     OW 3904   0.916   4.786   0.180  0.3726 -0.1764  0.0250
 1180SOL    HW1 3905   0.966   4.840   0.242 -0.3646 -0.2118  0.6483
 1180SOL    HW2 3906   0.946   4.816   0.094  0.1856  1.0340  0.3649
 1181SOL     OW 3907   1.507   4.388   5.004  0.2153  0.0292 -0.0865
 1181SOL    HW1 3908   1.441   4.374   4.935  1.4749  1.7167 -1.6872
 1181SOL    HW2 3909   1.555   4.466   4.975  1.0842  0.4924  2.4876
 1182SOL     OW 3910   0.023   4.830   0.517  0.0263 -0.8703 -0.3545
 1182SOL    HW1 3911  -0.046   4.862   0.459 -0.2208  1.5782  1.1891
 1182SOL    HW2 3912  -0.011   4.747   0.551 -1.1779 -0.8012 -1.3493
 1183SOL     OW 3913   1.128   4.482   2.487  0.0667 -0.4546 -0.6845
 1183SOL    HW1 3914   1.181   4.443   2.557  0.5971  1.1979 -0.1475
 1183SOL    HW2 3915   1.052   4.518   2.531 -0.1520 -0.3862 -1.1156
 1184SOL     OW 3916   1.088   4.521   4.866  0.2871 -0.3585 -0.2073
 1184SOL    HW1 3917   1.052   4.609   4.877 -1.3952 -0.9738 -0.4948
 1184SOL    HW2 3918   1.143   4.527   4.788  0.0457  0.4029 -0.3217
 1185SOL     OW 3919   5.177   5.115   1.833 -0.3435 -0.2430 -0.1325
 1185SOL    HW1 3920   5.252   5.057   1.819 -1.5876 -1.8555 -0.3706
 1185SOL    HW2 3921   5.213   5.192   1.875  1.2259 -1.6280  1.1160
 1186SOL     OW 3922   0.417   4.479   0.780 -0.4045  0.0540  0.5604
 1186SOL    HW1 3923   0.361   4.406   0.753 -0.4972  1.1688 -2.4640
 1186SOL    HW2 3924   0.441   4.459   0.870 -4.1960 -1.3488  1.3411
 1187SOL     OW 3925   0.190   4.822   1.609 -0.7690  0.1635  0.4843
 1187SOL    HW1 3926   0.267   4.847   1.558  0.0761 -2.8056  0.2692
 1187SOL    HW2 3927   0.204   4.864   1.694  1.8234 -1.4948  0.9247
 1188SOL     OW 3928   1.412   4.172   0.526 -0.3143 -0.0828 -0.0852
 1188SOL    HW1 3929   1.411   4.078   0.545  0.4824 -0.2324 -0.7790
 1188SOL    HW2 3930   1.495   4.187   0.480 -0.4513  0.9547 -0.0123
 1189SOL     OW 3931   0.383   4.891   0.258  0.0712  0.6106 -0.8414
 1189SOL    HW1 3932   0.374   4.894   0.163 -0.5874  1.5528 -0.7599
 1189SOL    HW2 3933   0.362   4.980   0.287 -1.0621 -0.0151  0.2937
 1190SOL     OW 3934   0.332   4.646   5.102 -0.3804  0.3677  0.1666
 1190SOL    HW1 3935   0.337   4.721   5.043  1.0673 -0.2283 -0.5010
 1190SOL    HW2 3936   0.345   4.570   5.044  0.1207 -0.2774  1.1151
 1191SOL     OW 3937   1.713   3.553   1.317  0.4353 -0.6226  0.0878
 1191SOL    HW1 3938   1.807   3.539   1.313  0.7450  0.9317  1.3053
 1191SOL    HW2 3939   1.690   3.593   1.233  1.1577  0.5895  0.4592
 1192SOL     OW 3940   0.038   4.325   0.317  0.1657 -0.1935 -0.2535
 1192SOL    HW1 3941  -0.027   4.381   0.360  1.1407  0.8100 -0.0725
 1192SOL    HW2 3942   0.065   4.375   0.240  1.9439  0.1528  0.5775
 1193SOL     OW 3943   1.280   4.183   0.262  0.2159  0.5489  0.0191
 1193SOL    HW1 3944   1.323   4.176   0.347 -0.3250  0.8541  0.3191
 1193SOL    HW2 3945   1.310   4.267   0.227  0.9017  0.1526 -0.3512
 1194SOL     OW 3946   1.831   0.002   0.307  0.6004 -0.3636  0.6028
 1194SOL    HW1 3947   1.905   0.062   0.296  0.4558 -0.2023  0.5130
 1194SOL    HW2 3948   1.865  -0.068   0.363  1.0470 -0.6660 -0.0286
 1195SOL     OW 3949   0.060   4.692   1.181  0.3174 -0.1529  0.5833
 1195SOL    HW1 3950  -0.020   4.646   1.158  0.8110 -1.1590  0.8620
 1195SOL    HW2 3951   0.117   4.625   1.218  1.2685  0.5587  0.4429
 1196SOL     OW 3952   0.740   4.804   1.232 -0.6979 -0.0883 -0.5553
 1196SOL    HW1 3953   0.793   4.854   1.295 -2.0386 -1.4741  1.7478
 1196SOL    HW2 3954   0.663   4.860   1.217  0.1099  0.7149 -1.8217
 1197SOL     OW 3955   0.707   4.309   5.041  0.2148 -0.2175  0.4754
 1197SOL    HW1 3956   0.616   4.292   5.064  0.4411 -2.1966 -0.0451
 1197SOL    HW2 3957   0.753   4.309   5.125 -0.1231 -0.0438  0.6639
 1198SOL     OW 3958   0.701   4.327   0.470 -0.4572  0.1320 -0.4088
 1198SOL    HW1 3959   0.657   4.276   0.402  0.4873 -0.6425 -0.4469
 1198SOL    HW2 3960   0.674   4.285   0.552  1.1668 -1.1249 -0.4913
 1199SOL     OW 3961   1.876   4.464   0.173 -0.2300  0.3375 -0.0189
 1199SOL    HW1 3962   1.935   4.533   0.205 -0.8670  0.3784  1.0784
 1199SOL    HW2 3963   1.803   4.511   0.133 -0.7003  0.2929  0.7952
 1200SOL     OW 3964   0.719   3.842   1.205  0.1879 -0.0856  0.1372
 1200SOL    HW1 3965   0.679   3.801   1.127  2.4182 -1.4419 -0.3207
 1200SOL    HW2 3966   0.645   3.886   1.248 -0.9704  1.4043 -3.1586
 1201SOL     OW 3967   1.392   4.488   1.271 -0.2849 -0.2351  0.3495
 1201SOL    HW1 3968   1.306   4.505   1.233  0.9407  2.0681 -1.4759
 1201SOL    HW2 3969   1.384   4.517   1.362 -2.0930 -2.2377  0.8846
 1202SOL     OW 3970   0.465   4.266   5.143 -0.1526 -0.8132  0.0662
 1202SOL    HW1 3971   0.389   4.220   5.106  1.3285 -2.1754 -1.3599
 1202SOL    HW2 3972   0.455   4.256   5.237 -2.1632 -0.2714 -0.0575
 1203SOL     OW 3973   1.058   3.794   0.358  0.6342 -0.4959  0.2574
 1203SOL    HW1 3974   1.142   3.774   0.317  0.4772 -1.1383  0.2423
 1203SOL    HW2 3975   1.039   3.885   0.333  0.3866 -0.9785 -1.3675
 1204SOL     OW 3976   0.679   4.087   0.906  0.2548 -0.7144 -0.0497
 1204SOL    HW1 3977   0.634   4.091   0.990  1.5261  1.0836  0.5579
 1204SOL    HW2 3978   0.767   4.055   0.927  0.3329 -0.9959 -0.7958
 1205SOL     OW 3979   1.923   3.873   1.401  0.2042 -0.4409 -0.1877
 1205SOL    HW1 3980   1.847   3.816   1.411  0.9834 -1.5238 -0.2936
 1205SOL    HW2 3981   1.948   3.865   1.309 -0.1686  0.7121 -0.3946
 1206SOL     OW 3982   1.377   4.887   1.582 -0.0103  0.4088 -0.0266
 1206SOL    HW1 3983   1.439   4.902   1.512 -0.3180 -0.1727 -0.4282
 1206SOL    HW2 3984   1.421   4.825   1.641 -0.0362  0.3370 -0.0825
 1207SOL     OW 3985   1.533   4.206   1.530  0.0346  0.8319 -0.3320
 1207SOL    HW1 3986   1.527   4.136   1.595  0.2959  1.4128  0.3264
 1207SOL    HW2 3987   1.472   4.180   1.461  0.3706 -0.2024 -0.2434
 1208SOL     OW 3988   1.242   4.686   0.065  0.3335  0.3372 -0.4211
 1208SOL    HW1 3989   1.176   4.749   0.034  0.5533 -0.0327 -1.6684
 1208SOL    HW2 3990   1.208   4.601   0.037 -0.1164 -0.1444  1.5231
 1209SOL     OW 3991   4.962   4.934   0.835 -0.2589  0.0936  0.3679
 1209SOL    HW1 3992   5.043   4.883   0.843  0.0547  0.7177  1.1942
 1209SOL    HW2 3993   4.969   5.002   0.902 -1.2281  0.4846  0.0859
 1210SOL     OW 3994   0.993   3.710   4.962 -0.1981 -0.1869 -0.2937
 1210SOL    HW1 3995   0.976   3.759   5.042 -0.6989 -0.0632 -0.4739
 1210SOL    HW2 3996   1.088   3.696   4.962 -0.1325  0.2483  0.0641
 1211SOL     OW 3997   1.900   4.141   1.021 -0.1212  0.1673 -0.3102
 1211SOL    HW1 3998   1.903   4.108   0.931  0.1048  0.8535 -0.5647
 1211SOL    HW2 3999   1.837   4.085   1.066 -1.2142  0.6197 -1.2447
 1212SOL     OW 4000   1.811   4.920   0.675 -0.0268  0.3256  0.2982
 1212SOL    HW1 4001   1.728   4.876   0.690 -0.6158  1.4633  0.4341
 1212SOL    HW2 4002   1.869   4.885   0.743 -0.4771 -0.2306  0.4016
 1213SOL     OW 4003   1.076   3.882   0.622  0.2458  0.3844 -0.7056
 1213SOL    HW1 4004   1.090   3.975   0.641 -1.2807  0.7604 -1.3392
 1213SOL    HW2 4005   1.052   3.881   0.529 -0.7954 -0.5312 -0.4321
 1214SOL     OW 4006   1.787   0.005   1.279 -0.1570  0.1932 -0.2137
 1214SOL    HW1 4007   1.771  -0.067   1.217 -0.7453 -0.7318  0.9879
 1214SOL    HW2 4008   1.874   0.037   1.256  0.3875 -1.3202 -0.3663
 1215SOL     OW 4009   0.454   4.461   4.913 -0.4267  0.2387 -0.6907
 1215SOL    HW1 4010   0.469   4.404   4.989  1.0319 -0.2204 -1.3051
 1215SOL    HW2 4011   0.518   4.531   4.923  1.5428 -1.2027 -2.8351
 1216SOL     OW 4012   1.474   4.690   1.024  0.0920  0.8099 -0.4142
 1216SOL    HW1 4013   1.465   4.595   1.024 -2.1383  0.9843 -1.1122
 1216SOL    HW2 4014   1.556   4.707   0.977  1.1864 -0.7883  0.8731
 1217SOL     OW 4015   0.612   4.139   1.203 -0.9354  0.0960  0.1430
 1217SOL    HW1 4016   0.580   4.218   1.246 -2.8780  1.2085 -3.1003
 1217SOL    HW2 4017   0.545   4.073   1.220  0.3790 -0.7338  2.3169
 1218SOL     OW 4018   2.024   0.038   0.026  0.1026  0.0808 -0.0211
 1218SOL    HW1 4019   2.116   0.010   0.032  0.1993 -0.2625 -2.5447
 1218SOL    HW2 4020   1.977  -0.041  -0.001 -1.1424 -0.0227  2.3069
 1219SOL     OW 4021   1.409   4.012   0.104 -0.0814 -0.0043 -0.4417
 1219SOL    HW1 4022   1.391   4.047   0.016  0.4284 -0.8060 -0.8694
 1219SOL    HW2 4023   1.338   4.047   0.158 -0.8048 -0.0752 -1.3263
 1220SOL     OW 4024   0.717   4.635   0.121 -0.2763 -0.8592 -0.3304
 1220SOL    HW1 4025   0.643   4.676   0.166  0.6494 -0.9163  1.2739
 1220SOL    HW2 4026   0.787   4.701   0.124  0.2595 -1.4194 -0.3760
 1221SOL     OW 4027   1.854   3.570   1.648 -0.2189  0.2291  0.0615
 1221SOL    HW1 4028   1.914   3.498   1.631  1.5485  1.5791  0.4566
 1221SOL    HW2 4029   1.871   3.595   1.739 -0.4267  1.4936 -0.2359
 1222SOL     OW 4030   1.031   3.995   1.605 -0.1933  0.5177 -0.5739
 1222SOL    HW1 4031   0.959   3.945   1.645  0.5652 -0.4519 -0.4040
 1222SOL    HW2 4032   1.015   3.986   1.511  0.2967 -0.6032 -0.5618
 1223SOL     OW 4033   1.851   4.018   1.666  0.1811  0.2808 -0.1590
 1223SOL    HW1 4034   1.757   4.036   1.672 -0.0216  0.0944 -2.2613
 1223SOL    HW2 4035   1.863   3.986   1.577  2.1293 -0.4321  0.3443
 1224SOL     OW 4036   1.281   3.824   0.810  0.7022  0.3726 -0.0566
 1224SOL    HW1 4037   1.198   3.870   0.797  1.1790  1.1606 -0.3781
 1224SOL    HW2 4038   1.274   3.746   0.756 -0.5145 -0.4698  1.2637
 1225SOL     OW 4039   0.753   3.956   0.118 -0.2479 -0.2062 -0.0915
 1225SOL    HW1 4040   0.817   3.995   0.058  0.7497 -0.9693  0.4716
 1225SOL    HW2 4041   0.728   4.029   0.175 -0.5646  0.3184 -0.8903
 1226SOL     OW 4042   1.672   4.887   0.134  0.0248  0.0244 -0.1089
 1226SOL    HW1 4043   1.703   4.953   0.072  0.3439  0.7900  0.8537
 1226SOL    HW2 4044   1.584   4.916   0.157  0.2295  0.2075  0.4426
 1227SOL     OW 4045   1.236   3.587   5.013 -0.1373  0.0275  0.3599
 1227SOL    HW1 4046   1.325   3.612   4.989 -0.2126 -1.8450 -2.0848
 1227SOL    HW2 4047   1.240   3.571   5.107  2.4877 -1.4016  0.0482
 1228SOL     OW 4048   1.239   4.180   1.644  0.2482  0.2771  0.4998
 1228SOL    HW1 4049   1.265   4.178   1.552 -2.3646  1.6730 -0.3140
 1228SOL    HW2 4050   1.161   4.124   1.648 -0.1773  0.9469  1.6894
 1229SOL     OW 4051   1.048   0.109   4.849  0.2035  0.6240  0.0591
 1229SOL    HW1 4052   1.044   0.145   4.760  1.4755 -0.0019 -0.2763
 1229SOL    HW2 4053   1.092   0.177   4.900 -2.1820  1.7674  0.6513
 1230SOL     OW 4054   0.046   5.070   0.137 -0.0701  0.5646  0.2108
 1230SOL    HW1 4055   0.107   5.002   0.108 -1.2231 -0.9633  1.2863
 1230SOL    HW2 4056  -0.026   5.067   0.075 -1.1142 -0.6583  1.4428
 1231SOL     OW 4057   1.640   4.608   4.910 -0.5467  0.0301 -0.8813
 1231SOL    HW1 4058   1.626   4.697   4.879 -2.8016 -0.7371 -2.1631
 1231SOL    HW2 4059   1.723   4.581   4.870  1.3062  2.2381  1.2552
 1232SOL     OW 4060   5.185   4.130   1.262  0.9520  0.4686  0.0051
 1232SOL    HW1 4061   5.177   4.042   1.298 -2.9054  0.1400 -1.3451
 1232SOL    HW2 4062   5.197   4.116   1.168  0.4985  1.3909 -0.1948
 1233SOL     OW 4063   0.607   4.127   0.291 -0.3010  1.1623 -0.3515
 1233SOL    HW1 4064   0.528   4.165   0.254 -0.9202 -0.1368 -0.4131
 1233SOL    HW2 4065   0.578   4.043   0.327  0.8231  1.2001  0.6614
 1234SOL     OW 4066   0.945   4.080   0.990 -0.5197  0.1024 -0.0330
 1234SOL    HW1 4067   0.986   4.143   0.931 -1.2892  0.4477 -0.2191
 1234SOL    HW2 4068   0.936   4.128   1.073  0.1833 -0.2423  0.2461
 1235SOL     OW 4069   1.154   3.878   1.176 -0.0470 -0.0276 -0.2987
 1235SOL    HW1 4070   1.079   3.893   1.234  0.2634 -1.0340  0.3616
 1235SOL    HW2 4071   1.165   3.961   1.130 -1.7261  0.0619 -0.5841
 1236SOL     OW 4072   1.474   4.672   0.475  0.5530  0.1253  0.2114
 1236SOL    HW1 4073   1.415   4.728   0.425  1.8039 -0.1106 -1.5872
 1236SOL    HW2 4074   1.417   4.604   0.512 -0.2370 -0.3497 -1.8399
 1237SOL     OW 4075   1.716   4.644   0.872 -0.3779  0.4464 -0.5154
 1237SOL    HW1 4076   1.796   4.621   0.824 -1.4790 -2.9400 -0.8441
 1237SOL    HW2 4077   1.746   4.664   0.960  0.9101 -0.0190 -0.8381
 1238SOL     OW 4078   1.591   4.294   0.317 -0.0297 -0.3381 -0.2695
 1238SOL    HW1 4079   1.654   4.282   0.245 -0.2873 -0.2349 -0.5130
 1238SOL    HW2 4080   1.535   4.366   0.287 -2.0577 -2.2895 -1.3209
 1239SOL     OW 4081   1.823   0.057   0.684  0.0233 -0.1302 -0.0667
 1239SOL    HW1 4082   1.877   0.071   0.762  1.3003 -0.4485 -0.8723
 1239SOL    HW2 4083   1.802  -0.037   0.687  1.5223 -0.5064 -1.0094
 1240SOL     OW 4084   1.708   4.059   4.792 -0.1396  0.1179 -0.0140
 1240SOL    HW1 4085   1.752   4.056   4.708  0.4824 -0.6617  0.3302
 1240SOL    HW2 4086   1.752   4.128   4.841 -0.7266  0.8077 -0.4396
 1241SOL     OW 4087   0.808   3.503   4.975 -0.6323  0.0048  0.2678
 1241SOL    HW1 4088   0.891   3.531   4.936 -0.4163  0.1406  0.8284
 1241SOL    HW2 4089   0.746   3.573   4.954 -0.3155  0.4668  0.8779
 1242SOL     OW 4090   1.598   4.247   1.847 -0.7192 -0.4282  0.1552
 1242SOL    HW1 4091   1.562   4.324   1.802 -0.5777  0.4829  1.5823
 1242SOL    HW2 4092   1.563   4.172   1.798 -1.2863  0.5275 -0.9231
 1243SOL     OW 4093   1.247   4.611   1.489 -0.1345 -0.2757  0.2046
 1243SOL    HW1 4094   1.266   4.702   1.468  0.9194  0.0498  2.4285
 1243SOL    HW2 4095   1.195   4.614   1.569 -1.4555 -1.5881 -0.5611
 1244SOL     OW 4096   1.437   4.988   0.896  0.3380  0.5004  0.1667
 1244SOL    HW1 4097   1.425   4.905   0.943  0.9534 -0.4266 -1.2703
 1244SOL    HW2 4098   1.505   4.969   0.831  0.2661  2.0551 -0.3868
 1245SOL     OW 4099   1.544   4.009   1.749  0.5794 -0.2721  0.5699
 1245SOL    HW1 4100   1.587   3.977   1.829  2.8241 -1.8338 -1.2106
 1245SOL    HW2 4101   1.470   3.950   1.737 -1.0367  1.2696  2.6262
 1246SOL     OW 4102   1.416   3.893   1.464 -0.2046  0.3340 -0.4274
 1246SOL    HW1 4103   1.507   3.884   1.491 -0.6269 -0.6877  0.6767
 1246SOL    HW2 4104   1.366   3.844   1.529 -1.6599  1.9192 -0.2923
 1247SOL     OW 4105   1.049   4.262   1.871 -0.2213 -0.1248 -0.1259
 1247SOL    HW1 4106   1.113   4.223   1.812 -1.6683 -2.1482 -0.4025
 1247SOL    HW2 4107   1.050   4.206   1.949  0.2195  1.3509  0.9530
 1248SOL     OW 4108   0.481   0.089   0.100 -0.2403  0.0734 -0.4228
 1248SOL    HW1 4109   0.398   0.066   0.059 -0.3142 -1.4194  0.5135
 1248SOL    HW2 4110   0.457   0.144   0.175 -0.3290  0.2794 -0.6029
 1249SOL     OW 4111   0.778   4.618   0.453 -0.2127  0.1527 -0.3807
 1249SOL    HW1 4112   0.703   4.672   0.427  0.7893  1.0336 -1.4922
 1249SOL    HW2 4113   0.745   4.528   0.453 -1.3295  0.5625 -0.6203
 1250SOL     OW 4114   1.224   4.138   0.783 -0.0731  0.2065 -0.3496
 1250SOL    HW1 4115   1.163   4.144   0.710  0.6564  0.0898 -0.9711
 1250SOL    HW2 4116   1.310   4.128   0.742  0.3242 -0.0021  0.5226
 1251SOL     OW 4117   0.637   0.077   1.056  0.2142 -0.4624  0.7832
 1251SOL    HW1 4118   0.656   0.087   1.149 -0.4698 -1.6634  1.0490
 1251SOL    HW2 4119   0.705   0.018   1.024  1.0012  0.6700  0.3168
 1252SOL     OW 4120   0.683   4.664   4.974 -0.3287  0.1415  0.9855
 1252SOL    HW1 4121   0.773   4.684   4.950 -1.1261 -0.7738 -3.1665
 1252SOL    HW2 4122   0.690   4.612   5.054  2.7741  0.5498  1.0143
 1253SOL     OW 4123   1.131   4.318   5.092  0.2888 -0.1028 -0.2460
 1253SOL    HW1 4124   1.118   4.373   5.015  1.7509 -0.5496 -0.8236
 1253SOL    HW2 4125   1.130   4.380   5.165 -2.3673  0.1803 -0.4616
 1254SOL     OW 4126   1.329   4.438   0.576  0.3034  1.0334 -0.8205
 1254SOL    HW1 4127   1.237   4.413   0.577 -0.5020  3.8288  1.3427
 1254SOL    HW2 4128   1.376   4.356   0.561 -2.4635 -0.5930 -0.9870
 1255SOL     OW 4129   0.774   4.592   1.602 -0.1764  0.3966  0.4035
 1255SOL    HW1 4130   0.798   4.506   1.566 -0.4530  0.5619 -0.1780
 1255SOL    HW2 4131   0.853   4.645   1.591  0.5518 -0.2530  2.2801
 1256SOL     OW 4132   1.784   4.854   1.684 -0.9896  0.2571  0.0137
 1256SOL    HW1 4133   1.812   4.826   1.772 -3.1245 -1.1308  0.2661
 1256SOL    HW2 4134   1.769   4.948   1.693  1.7806  0.7210  0.3261
 1257SOL     OW 4135   1.322   3.769   1.704  0.2993 -0.3304  0.1827
 1257SOL    HW1 4136   1.230   3.756   1.727  0.1443  0.1052 -0.1972
 1257SOL    HW2 4137   1.347   3.687   1.661  0.0719 -0.4173  0.2109
 1258SOL     OW 4138   0.161   3.605   1.357 -0.2889  0.1584 -0.0845
 1258SOL    HW1 4139   0.126   3.538   1.416  3.5930 -1.1445  0.8950
 1258SOL    HW2 4140   0.176   3.559   1.275  0.7894  0.2461  0.0598
 1259SOL     OW 4141   1.006   4.925   0.429  0.1636  0.2268 -0.1903
 1259SOL    HW1 4142   0.968   4.901   0.513 -2.2369  0.4751 -1.1768
 1259SOL    HW2 4143   1.019   5.020   0.433 -0.3405  0.2976 -0.2554
 1260SOL     OW 4144   0.846   4.291   0.766  0.1245 -0.5318  0.0437
 1260SOL    HW1 4145   0.833   4.379   0.802 -0.0582  0.1810 -1.7071
 1260SOL    HW2 4146   0.801   4.233   0.828 -1.3905  0.7935  0.2309
 1261SOL     OW 4147   1.353   4.127   5.024 -0.0759 -0.5810  0.5480
 1261SOL    HW1 4148   1.422   4.192   5.012  0.4979 -1.0240  1.4563
 1261SOL    HW2 4149   1.273   4.180   5.035  0.1049 -0.0736 -0.4858
 1262SOL     OW 4150   0.674   3.783   0.718 -0.0361 -0.2041  0.3546
 1262SOL    HW1 4151   0.578   3.782   0.719 -0.0435 -1.3612 -0.1747
 1262SOL    HW2 4152   0.697   3.764   0.627  0.6977  1.8702  0.0908
 1263SOL     OW 4153   0.513   0.210   1.489 -0.2239  0.0251  0.4806
 1263SOL    HW1 4154   0.511   0.303   1.467  0.0763 -0.1208 -0.1745
 1263SOL    HW2 4155   0.584   0.201   1.552  0.0611  0.1612  0.1788
 1264SOL     OW 4156   0.717   0.139   0.439 -0.3411  0.7208  0.1789
 1264SOL    HW1 4157   0.701   0.090   0.519  0.2763 -1.3604 -0.9473
 1264SOL    HW2 4158   0.650   0.207   0.439  1.1501  2.3336  3.6801
 1265SOL     OW 4159   1.611   4.846   1.921  0.1217 -0.4025 -0.1579
 1265SOL    HW1 4160   1.538   4.856   1.983 -0.3279  0.1332 -0.7697
 1265SOL    HW2 4161   1.573   4.799   1.847  0.4145 -0.1700 -0.4553
 1266SOL     OW 4162   0.248   4.254   0.820 -0.2584 -0.2710  0.2946
 1266SOL    HW1 4163   0.270   4.189   0.886  0.6150  0.0315  0.3036
 1266SOL    HW2 4164   0.154   4.240   0.804 -0.4261 -0.5208  1.3998
 1267SOL     OW 4165   1.892   4.341   0.546 -0.0370  0.3576  0.2182
 1267SOL    HW1 4166   1.952   4.340   0.471  0.3034  1.2342  0.4735
 1267SOL    HW2 4167   1.869   4.249   0.559 -1.6589  0.3664 -2.2111
 1268SOL     OW 4168   1.279   4.501   0.906  0.0105  0.5420 -0.0601
 1268SOL    HW1 4169   1.274   4.432   0.840 -0.9365  1.4395 -0.9370
 1268SOL    HW2 4170   1.300   4.580   0.856 -0.7685  1.2415  0.7056
 1269SOL     OW 4171   1.321   5.096   1.761  0.3315 -0.1850  0.0938
 1269SOL    HW1 4172   1.368   5.032   1.708  1.3879 -0.0368  0.8357
 1269SOL    HW2 4173   1.288   5.046   1.835 -2.7117 -0.7638 -1.5966
 1270SOL     OW 4174   0.312   4.480   1.838 -0.0431  0.1996  0.8934
 1270SOL    HW1 4175   0.233   4.478   1.784  0.3540 -0.0893  0.3206
 1270SOL    HW2 4176   0.353   4.564   1.815  0.4500 -0.2091  0.2791
 1271SOL     OW 4177   1.618   3.893   0.196  0.2197 -0.1001 -0.5077
 1271SOL    HW1 4178   1.662   3.854   0.121  0.1894  0.7056 -0.9544
 1271SOL    HW2 4179   1.539   3.932   0.160  0.4184  0.6610 -0.1347
 1272SOL     OW 4180   1.579   4.356   4.608 -0.3089 -0.2845 -0.2547
 1272SOL    HW1 4181   1.540   4.442   4.622 -0.1872  0.0175 -1.6372
 1272SOL    HW2 4182   1.659   4.373   4.558  1.2644 -0.9608  1.9856
 1273SOL     OW 4183   0.774   4.500   0.957 -0.3120 -0.4549 -0.1670
 1273SOL    HW1 4184   0.754   4.590   0.932  0.6342 -0.0901  0.3618
 1273SOL    HW2 4185   0.759   4.498   1.051  0.9287 -0.5008  0.0312
 1274SOL     OW 4186   0.917   3.424   0.086  0.6644  0.0342 -0.1567
 1274SOL    HW1 4187   0.909   3.429  -0.009 -1.1797 -0.8983 -0.0653
 1274SOL    HW2 4188   0.956   3.338   0.102  0.8098  0.1195 -0.0497
 1275SOL     OW 4189   1.083   4.084   2.088  0.2252  0.1442  0.1600
 1275SOL    HW1 4190   1.111   4.136   2.163  0.6762  1.2883 -0.7956
 1275SOL    HW2 4191   1.123   3.998   2.102  0.6464  0.4736  1.0055
 1276SOL     OW 4192   1.701   4.023   1.182 -0.4776  0.2358  0.4450
 1276SOL    HW1 4193   1.614   3.991   1.159  0.4127 -2.3436  0.5242
 1276SOL    HW2 4194   1.685   4.089   1.249 -2.3849 -0.1434  0.3863
 1277SOL     OW 4195   0.232   0.295   0.359  0.1498  0.2636  0.6611
 1277SOL    HW1 4196   0.218   0.200   0.359  0.2627  0.2376  1.9533
 1277SOL    HW2 4197   0.186   0.326   0.438 -0.9341  1.4493 -0.4103
 1278SOL     OW 4198   1.113   4.352   1.131 -0.3060  0.4869 -0.0064
 1278SOL    HW1 4199   1.097   4.404   1.210 -0.3512  0.8457 -0.2504
 1278SOL    HW2 4200   1.114   4.416   1.060 -1.3139  0.0376 -0.4318
 1279SOL     OW 4201   1.044   4.183   0.585 -0.2105 -0.1718  0.6603
 1279SOL    HW1 4202   1.018   4.204   0.495 -0.3011 -0.5171  0.6039
 1279SOL    HW2 4203   0.968   4.206   0.638  0.1534  0.8421  0.7546
 1280SOL     OW 4204   0.938   3.944   1.356 -0.2614  0.2567 -0.8576
 1280SOL    HW1 4205   0.886   3.874   1.320  0.0483  0.2564 -1.3035
 1280SOL    HW2 4206   0.897   4.024   1.324 -1.0324  0.3021  0.2181
 1281SOL     OW 4207   1.392   4.414   1.689  0.5368 -0.7448 -0.2080
 1281SOL    HW1 4208   1.463   4.368   1.645  0.0678 -1.0069 -0.6920
 1281SOL    HW2 4209   1.312   4.368   1.662  0.0820  0.2452 -0.5538
 1282SOL     OW 4210   1.010   4.138   4.684 -0.2109 -0.4377 -0.5061
 1282SOL    HW1 4211   0.951   4.208   4.712  1.7703  0.8125  0.6932
 1282SOL    HW2 4212   0.972   4.058   4.720 -0.4766  0.5229  1.3959
 1283SOL     OW 4213   1.924   4.442   0.838 -0.1687 -0.1495 -0.2823
 1283SOL    HW1 4214   1.863   4.389   0.889 -1.9959  1.4299 -0.7408
 1283SOL    HW2 4215   1.886   4.443   0.750  2.1122 -1.5536 -1.3255
 1284SOL     OW 4216   1.246   4.108   1.074  0.2415  0.2405 -0.4787
 1284SOL    HW1 4217   1.202   4.191   1.093 -1.4783 -0.1470 -2.5965
 1284SOL    HW2 4218   1.253   4.105   0.979 -1.8797 -3.0920 -0.6243
 1285SOL     OW 4219   0.955   3.928   4.319 -0.0595 -0.0731 -0.1182
 1285SOL    HW1 4220   0.902   3.940   4.398 -0.3103  1.1426 -0.4567
 1285SOL    HW2 4221   1.007   4.007   4.314 -0.2979  0.0095 -1.3659
 1286SOL     OW 4222   4.758   4.723   1.518 -0.0036  0.5072 -0.5261
 1286SOL    HW1 4223   4.835   4.680   1.556  1.3066  1.0475 -2.5161
 1286SOL    HW2 4224   4.691   4.717   1.587  1.3143 -1.3644  0.6288
 1287SOL     OW 4225   0.890   4.331   1.548  0.3750  0.2168 -0.1064
 1287SOL    HW1 4226   0.956   4.264   1.565  0.3961  0.4228  0.6429
 1287SOL    HW2 4227   0.806   4.286   1.557  0.3752  0.4229  1.0117
 1288SOL     OW 4228   1.421   4.426   0.136  0.5588  0.3255 -0.7868
 1288SOL    HW1 4229   1.388   4.515   0.131  0.1630  0.2824  0.9164
 1288SOL    HW2 4230   1.442   4.403   0.045  0.7710  2.1806 -1.2209
 1289SOL     OW 4231   0.415   4.472   1.058 -0.1046 -0.1834 -0.4601
 1289SOL    HW1 4232   0.332   4.467   1.105  0.2764 -1.3979  0.1046
 1289SOL    HW2 4233   0.477   4.422   1.112  0.9729  0.6332 -0.9134
 1290SOL     OW 4234   1.082   3.189   0.070 -0.0213 -0.2136 -0.1321
 1290SOL    HW1 4235   1.123   3.145   0.144  1.4888 -0.7444 -1.2403
 1290SOL    HW2 4236   1.139   3.168  -0.004 -2.2240 -0.8238 -1.7000
 1291SOL     OW 4237   2.401   4.055   1.143 -0.5428 -0.2264 -0.2674
 1291SOL    HW1 4238   2.402   4.143   1.179 -0.2758 -0.0692 -0.6588
 1291SOL    HW2 4239   2.308   4.035   1.131 -0.5804  0.2184 -0.7109
 1292SOL     OW 4240   1.252   4.754   0.325  0.3196 -0.2985  0.5122
 1292SOL    HW1 4241   1.261   4.744   0.230  1.2407 -1.1377  0.6798
 1292SOL    HW2 4242   1.205   4.837   0.336  2.4901  1.1254 -0.6060
 1293SOL     OW 4243   0.721   4.551   1.280  0.1589 -0.2446 -0.3016
 1293SOL    HW1 4244   0.816   4.560   1.286 -0.0448  0.3911  2.8224
 1293SOL    HW2 4245   0.689   4.641   1.271 -0.1908 -0.3557 -0.1960
 1294SOL     OW 4246   2.240   3.618   1.457 -0.1658 -0.3402  0.1475
 1294SOL    HW1 4247   2.267   3.537   1.500 -0.4217  0.0211  1.0238
 1294SOL    HW2 4248   2.290   3.621   1.376 -0.3526 -1.4987 -0.0184
 1295SOL     OW 4249   0.536   4.679   0.338  0.3138  0.2172  0.5479
 1295SOL    HW1 4250   0.491   4.758   0.310  0.6012  0.7485  1.5653
 1295SOL    HW2 4251   0.502   4.661   0.425  0.9497 -0.2447  0.7070
 1296SOL     OW 4252   0.957   4.343   0.386 -0.3375 -0.1228 -0.2049
 1296SOL    HW1 4253   0.881   4.339   0.444 -0.6287  0.0932 -0.5622
 1296SOL    HW2 4254   1.001   4.425   0.410 -1.0254  0.4917 -0.9657
 1297SOL     OW 4255   1.050   0.566   4.769  0.0119  0.8660 -0.1619
 1297SOL    HW1 4256   1.045   0.512   4.848  2.1242  0.8522 -0.0081
 1297SOL    HW2 4257   1.127   0.534   4.722 -0.2187  2.0147 -1.3811
 1298SOL     OW 4258   0.530   4.389   1.347 -0.4353 -0.2805  0.4176
 1298SOL    HW1 4259   0.450   4.440   1.356 -0.7637 -0.5604 -0.7968
 1298SOL    HW2 4260   0.599   4.454   1.335 -0.8310 -0.1121 -0.9939
 1299SOL     OW 4261   1.456   5.004   2.149 -0.0278 -0.3290  0.0974
 1299SOL    HW1 4262   1.440   5.006   2.243 -0.5120  0.7359  0.0078
 1299SOL    HW2 4263   1.509   5.082   2.132  0.2000 -0.6040 -0.4817
 1300SOL     OW 4264   1.458   0.117   5.099 -0.4478 -0.2205  0.1010
 1300SOL    HW1 4265   1.429   0.207   5.113 -0.3417 -0.1926  0.1413
 1300SOL    HW2 4266   1.492   0.088   5.184  0.3130 -0.0076 -0.1274
 1301SOL     OW 4267   1.442   3.873   1.181  0.5208  0.9827 -0.7033
 1301SOL    HW1 4268   1.349   3.871   1.157  0.1065 -0.2852  0.9643
 1301SOL    HW2 4269   1.442   3.875   1.276  2.2120 -0.6551 -0.6503
 1302SOL     OW 4270   1.571   3.250   0.954  0.2420  0.9431 -0.5567
 1302SOL    HW1 4271   1.538   3.339   0.964 -1.3459  0.3499 -0.4036
 1302SOL    HW2 4272   1.596   3.244   0.862 -2.2954  0.6955 -1.2716
 1303SOL     OW 4273   0.507   4.945   1.234  0.2225  0.2653 -0.2128
 1303SOL    HW1 4274   0.504   5.039   1.222  1.3018  0.3159 -0.1303
 1303SOL    HW2 4275   0.432   4.912   1.185  0.6194  1.0527 -1.3699
 1304SOL     OW 4276   0.652   3.703   0.983  0.1266  0.2781 -0.1076
 1304SOL    HW1 4277   0.691   3.616   0.977  1.6820  0.8648  1.1895
 1304SOL    HW2 4278   0.670   3.743   0.898 -0.4445 -0.6093 -0.6440
 1305SOL     OW 4279   0.389   4.323   0.529 -0.6570 -0.6853  0.5547
 1305SOL    HW1 4280   0.424   4.410   0.548  1.5179 -1.7661  1.6832
 1305SOL    HW2 4281   0.455   4.262   0.563 -2.6626 -2.8001  0.8027
 1306SOL     OW 4282   1.610   4.301   1.272 -0.1180 -0.3193 -0.5375
 1306SOL    HW1 4283   1.540   4.359   1.243 -0.2290 -0.1262  0.1163
 1306SOL    HW2 4284   1.613   4.312   1.367  0.3006 -0.8857 -0.4819
 1307SOL     OW 4285   5.111   3.356   0.622 -0.3684 -0.9094  0.5116
 1307SOL    HW1 4286   5.025   3.378   0.585  0.6299  0.4013 -1.1043
 1307SOL    HW2 4287   5.144   3.439   0.657  0.7091 -1.1751  0.1493
 1308SOL     OW 4288   0.865   4.181   1.240 -0.1870 -0.2905  0.6860
 1308SOL    HW1 4289   0.849   4.276   1.239 -0.3143 -0.2919  1.9029
 1308SOL    HW2 4290   0.778   4.142   1.235 -0.0957 -0.3569 -0.5355
 1309SOL     OW 4291   0.695   4.359   2.081  0.3768 -0.1766  0.6164
 1309SOL    HW1 4292   0.645   4.338   2.002  0.5068  2.3407 -0.1566
 1309SOL    HW2 4293   0.633   4.405   2.137  1.0576  0.4609  0.8501
 1310SOL     OW 4294   0.944   5.077   2.452 -0.6643 -0.0206  0.3993
 1310SOL    HW1 4295   0.995   5.153   2.479 -1.7045  1.3702 -1.3693
 1310SOL    HW2 4296   1.008   5.020   2.408  0.3078 -0.6590  2.5542
 1311SOL     OW 4297   1.290   4.810   1.239  0.0236 -0.3044  0.5373
 1311SOL    HW1 4298   1.342   4.749   1.186 -0.9869 -0.9629  0.2742
 1311SOL    HW2 4299   1.355   4.865   1.283  0.9760 -1.5908  0.8026
 1312SOL     OW 4300   1.294   3.780   0.210 -0.3311 -0.5807 -0.1113
 1312SOL    HW1 4301   1.342   3.842   0.155  0.2170 -0.8861  0.0182
 1312SOL    HW2 4302   1.302   3.696   0.164  0.5286 -0.9341  0.6666
 1313SOL     OW 4303   1.072   5.121   0.137  0.3152 -0.0673 -0.4206
 1313SOL    HW1 4304   1.135   5.166   0.193  1.1558 -1.5307 -0.1640
 1313SOL    HW2 4305   0.996   5.180   0.134  1.6388  1.6667 -0.6590
 1314SOL     OW 4306   2.710   4.099   1.383  0.3091  0.3677  0.1687
 1314SOL    HW1 4307   2.681   4.032   1.322  1.8901  0.3677 -0.6015
 1314SOL    HW2 4308   2.805   4.105   1.370  0.1182  3.2169 -0.2519
 1315SOL     OW 4309   1.493   4.964   1.350 -0.2467 -0.3885  0.5696
 1315SOL    HW1 4310   1.570   5.006   1.389  0.0255 -0.7929  0.4720
 1315SOL    HW2 4311   1.464   5.024   1.282 -0.0139 -0.2330  0.6081
 1316SOL     OW 4312   1.069   4.591   0.471 -0.3862 -0.5541 -0.2975
 1316SOL    HW1 4313   1.125   4.663   0.441 -1.4024  0.9619  1.3029
 1316SOL    HW2 4314   0.980   4.625   0.463 -1.0819 -2.6541 -2.0876
 1317SOL     OW 4315   1.421   4.941   4.648 -0.5086 -0.0992  0.1264
 1317SOL    HW1 4316   1.441   4.996   4.572  3.1265 -0.7142  0.5410
 1317SOL    HW2 4317   1.372   4.999   4.707 -1.2917  1.0911 -1.6497
 1318SOL     OW 4318   0.260   4.522   1.504 -0.1416 -0.1059  0.5520
 1318SOL    HW1 4319   0.351   4.535   1.530 -0.4208  1.4881  0.7249
 1318SOL    HW2 4320   0.208   4.560   1.575 -0.9970 -2.6805  1.3764
 1319SOL     OW 4321   0.481   0.566   0.438  0.1341  0.4068 -0.0316
 1319SOL    HW1 4322   0.413   0.533   0.496  0.2164  0.2046 -0.0512
 1319SOL    HW2 4323   0.531   0.489   0.412  1.3491  0.7420  1.2365
 1320SOL     OW 4324   0.692   4.758   0.948 -0.0931 -0.3841 -0.3547
 1320SOL    HW1 4325   0.724   4.769   1.038  0.6927 -1.4358 -0.4882
 1320SOL    HW2 4326   0.599   4.779   0.953  0.2874  1.2261  0.3655
 1321SOL     OW 4327   1.671   3.746   1.105  0.3267  0.5433  0.3337
 1321SOL    HW1 4328   1.736   3.800   1.060 -0.4097  0.2508 -1.1010
 1321SOL    HW2 4329   1.595   3.802   1.116 -0.1049  0.0884 -0.3137
 1322SOL     OW 4330   0.157   4.703   0.315 -0.5102  0.2735  0.3050
 1322SOL    HW1 4331   0.131   4.763   0.384 -1.3229 -0.2035  0.4282
 1322SOL    HW2 4332   0.222   4.751   0.264 -3.2678  2.3913 -1.3636
 1323SOL     OW 4333   1.222   0.001   0.889 -0.4871 -0.0583 -0.0499
 1323SOL    HW1 4334   1.154  -0.059   0.859 -0.6996 -0.9997  2.1984
 1323SOL    HW2 4335   1.304  -0.049   0.882 -0.0893  0.7858 -1.9431
 1324SOL     OW 4336   0.972   4.512   1.339  0.4195  0.1198  0.2553
 1324SOL    HW1 4337   0.956   4.445   1.406 -0.4572  0.1771  0.1071
 1324SOL    HW2 4338   1.052   4.556   1.368 -1.3867  1.9317  2.7303
 1325SOL     OW 4339   2.237   4.532   1.213 -0.4601  0.6985  0.2592
 1325SOL    HW1 4340   2.307   4.467   1.212 -1.8225 -0.8089  1.0696
 1325SOL    HW2 4341   2.163   4.488   1.255 -1.2167  2.9693  1.3925
 1326SOL     OW 4342   0.960   3.719   0.934 -0.2726  0.3241 -0.3774
 1326SOL    HW1 4343   0.985   3.788   0.873  0.2985  0.8477  0.4418
 1326SOL    HW2 4344   0.903   3.762   0.997 -0.1561 -0.0144 -0.0364
 1327SOL     OW 4345   0.843   4.762   4.521  0.1038 -0.5485 -0.2952
 1327SOL    HW1 4346   0.753   4.738   4.541  0.4503 -1.6045  0.0121
 1327SOL    HW2 4347   0.894   4.683   4.538  1.2070  0.2893  0.3433
 1328SOL     OW 4348   1.390   3.888   0.487  0.8167 -0.5640  0.3537
 1328SOL    HW1 4349   1.325   3.819   0.504  1.6843 -1.2606  0.8636
 1328SOL    HW2 4350   1.361   3.928   0.405  0.1779 -1.3847  0.1713
 1329SOL     OW 4351   1.077   4.489   0.146  0.1425  0.4286 -0.6485
 1329SOL    HW1 4352   0.996   4.439   0.138  0.5595 -0.5940  1.3693
 1329SOL    HW2 4353   1.061   4.550   0.218  0.2061  2.1379 -2.0517
 1330SOL     OW 4354   2.139   3.778   1.649 -0.0988  0.5313 -0.6457
 1330SOL    HW1 4355   2.060   3.797   1.598 -1.2050 -1.3575  0.3049
 1330SOL    HW2 4356   2.186   3.714   1.596 -0.7780 -0.7079  0.2089
 1331SOL     OW 4357   0.186   0.592   5.000 -0.0442 -0.5681 -0.0773
 1331SOL    HW1 4358   0.126   0.540   4.946  2.4452 -2.6172 -0.9399
 1331SOL    HW2 4359   0.182   0.551   5.086 -0.9248  0.1810  0.2490
 1332SOL     OW 4360   0.522   4.337   1.842 -0.2789  0.8913  0.1159
 1332SOL    HW1 4361   0.545   4.322   1.750  1.7709  2.1725  0.3876
 1332SOL    HW2 4362   0.429   4.360   1.840 -0.4490  0.1177 -1.5514
 1333SOL     OW 4363   0.368   4.081   2.998  0.3273  0.1043 -0.1044
 1333SOL    HW1 4364   0.331   4.160   3.039 -0.2698 -0.1585 -0.1397
 1333SOL    HW2 4365   0.299   4.015   3.006  0.5716 -0.2225 -0.6822
 1334SOL     OW 4366   5.012   4.206   2.443  0.5671 -0.0476  0.4041
 1334SOL    HW1 4367   5.044   4.293   2.420  1.5142 -0.4347  0.1888
 1334SOL    HW2 4368   5.067   4.180   2.517  0.9127 -0.8279 -0.1211
 1335SOL     OW 4369   0.054   0.014   3.229  0.2923  0.2572  0.4312
 1335SOL    HW1 4370   0.055   0.071   3.153  0.5430  0.1744  0.3732
 1335SOL    HW2 4371  -0.032  -0.029   3.226  0.6181 -0.3431 -0.2495
 1336SOL     OW 4372   1.625   0.073   3.287 -0.6483 -0.0741  0.3495
 1336SOL    HW1 4373   1.533   0.047   3.280 -0.3318 -1.8706  2.2420
 1336SOL    HW2 4374   1.665   0.041   3.206 -1.6667  0.6211 -0.4309
 1337SOL     OW 4375   1.415   4.155   2.850  0.1954  0.0563 -0.4813
 1337SOL    HW1 4376   1.494   4.205   2.829 -0.8288  1.5421 -0.8900
 1337SOL    HW2 4377   1.382   4.195   2.930 -0.0552 -0.6740 -0.2155
 1338SOL     OW 4378   1.863   4.306   1.903  0.2717  0.3468  0.1252
 1338SOL    HW1 4379   1.937   4.293   1.844  0.3982 -0.1745  0.3935
 1338SOL    HW2 4380   1.786   4.280   1.853  0.2587  0.9510 -0.1759
 1339SOL     OW 4381   0.710   0.067   2.460 -0.9109 -0.2059  0.3062
 1339SOL    HW1 4382   0.783   0.006   2.452 -0.3469  0.5621 -0.5004
 1339SOL    HW2 4383   0.717   0.102   2.549  0.3008  0.6080 -0.1008
 1340SOL     OW 4384   0.471   4.627   3.293 -0.6540 -0.0018 -0.1248
 1340SOL    HW1 4385   0.556   4.605   3.332 -0.9132 -0.3849  0.2262
 1340SOL    HW2 4386   0.422   4.668   3.365 -1.3419 -1.2362  0.1237
 1341SOL     OW 4387   0.730   4.924   3.076 -0.3560  0.0942  0.8122
 1341SOL    HW1 4388   0.802   4.888   3.024  0.1508  0.0552  1.5373
 1341SOL    HW2 4389   0.654   4.874   3.049  0.1518 -0.8184  1.0643
 1342SOL     OW 4390   0.638   4.747   3.560 -0.0149  0.1894 -0.1428
 1342SOL    HW1 4391   0.557   4.710   3.595  0.8881  0.3232  2.1960
 1342SOL    HW2 4392   0.631   4.841   3.574  0.7542  0.1501  0.5547
 1343SOL     OW 4393   0.006   0.155   3.001 -0.4154  0.0739  0.0918
 1343SOL    HW1 4394  -0.071   0.099   3.001 -1.8456  1.9853 -0.8507
 1343SOL    HW2 4395   0.015   0.184   2.910  1.2933  0.0616  0.2267
 1344SOL     OW 4396   5.245   4.014   3.715  0.9840  0.5622  0.4655
 1344SOL    HW1 4397   5.204   3.966   3.787  2.3045  0.0081  0.8574
 1344SOL    HW2 4398   5.274   3.945   3.654  0.5819  0.9956 -0.2302
 1345SOL     OW 4399   1.939   4.110   2.378 -0.2002 -0.6458  0.0385
 1345SOL    HW1 4400   1.876   4.105   2.450 -0.7543 -1.5848 -0.5074
 1345SOL    HW2 4401   1.885   4.110   2.299  0.4429 -0.3683 -0.4043
 1346SOL     OW 4402   0.169   4.900   3.179  0.3504  0.1104 -0.2906
 1346SOL    HW1 4403   0.138   4.839   3.246  0.9187 -0.2481 -0.3553
 1346SOL    HW2 4404   0.149   4.986   3.214 -1.0945 -0.1182 -0.5007
 1347SOL     OW 4405   0.436   4.512   2.150 -0.0586 -0.3812 -0.1179
 1347SOL    HW1 4406   0.400   4.474   2.070 -0.2225 -0.3427 -0.0629
 1347SOL    HW2 4407   0.422   4.606   2.141 -2.2335 -0.5676  1.0052
 1348SOL     OW 4408   1.952   3.579   2.744 -0.2637  0.2635 -0.2622
 1348SOL    HW1 4409   2.033   3.528   2.751  0.4884  1.4534 -0.1689
 1348SOL    HW2 4410   1.964   3.633   2.665 -1.0715  0.2523 -0.3940
 1349SOL     OW 4411   4.808   4.514   2.324 -0.1010 -0.0099  0.3075
 1349SOL    HW1 4412   4.840   4.594   2.282  0.6260 -0.8856 -0.8290
 1349SOL    HW2 4413   4.842   4.519   2.414  0.5645  0.5981  0.0291
 1350SOL     OW 4414   1.481   4.572   3.504 -0.3301 -0.3070 -0.1715
 1350SOL    HW1 4415   1.468   4.665   3.490 -1.2517 -0.1533  1.6894
 1350SOL    HW2 4416   1.570   4.565   3.541 -0.5236 -0.1101  0.3272
 1351SOL     OW 4417   1.151   4.882   2.404 -0.3984  0.5095 -0.2951
 1351SOL    HW1 4418   1.205   4.919   2.474 -0.0974  0.9179 -0.7434
 1351SOL    HW2 4419   1.213   4.835   2.348 -0.9048 -1.5702  0.8371
 1352SOL     OW 4420   5.236   4.270   3.565 -0.2871 -0.3890 -0.1057
 1352SOL    HW1 4421   5.231   4.204   3.634  1.4111 -0.4666 -0.0385
 1352SOL    HW2 4422   5.200   4.227   3.488 -1.3596 -0.5989  0.4950
 1353SOL     OW 4423   0.855   4.007   3.158  0.4615 -0.3086 -1.0899
 1353SOL    HW1 4424   0.850   3.913   3.144 -1.2534 -0.5511  0.8725
 1353SOL    HW2 4425   0.770   4.040   3.128 -0.4674  0.0646  1.7895
 1354SOL     OW 4426   0.892   3.829   2.652 -0.0469  0.0199 -0.7376
 1354SOL    HW1 4427   0.841   3.908   2.630  0.5343  0.7881  0.6246
 1354SOL    HW2 4428   0.977   3.844   2.611 -0.0793 -0.1074 -0.8523
 1355SOL     OW 4429   5.259   0.287   3.358  0.3579 -0.0275  0.1260
 1355SOL    HW1 4430   5.296   0.199   3.369  0.3667 -0.1142 -0.5575
 1355SOL    HW2 4431   5.167   0.272   3.340  1.2654 -0.2184 -5.1681
 1356SOL     OW 4432   1.808   5.040   1.947  0.3286 -0.2843  0.1121
 1356SOL    HW1 4433   1.758   5.115   1.917 -1.0734 -1.0555  0.4708
 1356SOL    HW2 4434   1.750   4.965   1.931  0.5145 -0.9577  2.4910
 1357SOL     OW 4435   0.253   4.030   4.179 -0.2539  0.4677 -0.1564
 1357SOL    HW1 4436   0.334   4.028   4.231  0.2224  0.7861 -0.8715
 1357SOL    HW2 4437   0.262   3.957   4.118 -1.5050 -0.8565  1.2124
 1358SOL     OW 4438   1.168   0.105   2.507 -0.3721 -0.2990  1.1189
 1358SOL    HW1 4439   1.168   0.191   2.549 -1.1466 -0.4502  1.4364
 1358SOL    HW2 4440   1.217   0.118   2.426  0.9265  0.0429  1.9528
 1359SOL     OW 4441   0.391   4.762   2.074 -0.5455  0.3174 -0.2950
 1359SOL    HW1 4442   0.359   4.824   2.139  0.0048 -0.8355  1.0942
 1359SOL    HW2 4443   0.456   4.812   2.023 -1.7530  1.5284 -0.6707
 1360SOL     OW 4444   0.817   3.602   2.794 -0.4426  0.2501  0.0628
 1360SOL    HW1 4445   0.844   3.690   2.767 -0.8390  0.1983 -0.4943
 1360SOL    HW2 4446   0.895   3.548   2.782 -0.8206  0.0666 -1.6997
 1361SOL     OW 4447   0.682   3.947   3.425 -0.1672 -0.2498  0.2800
 1361SOL    HW1 4448   0.674   3.994   3.342  0.9628  0.1501  0.3911
 1361SOL    HW2 4449   0.663   3.856   3.403  0.4001 -0.1891 -0.4731
 1362SOL     OW 4450   1.347   3.907   3.528  0.4981 -0.0172  0.0336
 1362SOL    HW1 4451   1.257   3.882   3.549  0.2801 -1.0021 -1.9760
 1362SOL    HW2 4452   1.343   4.002   3.516 -0.2025 -0.0131  0.2718
 1363SOL     OW 4453   1.053   4.133   3.592 -0.0258  0.1711 -0.4415
 1363SOL    HW1 4454   1.092   4.093   3.514 -0.1042  1.4738 -1.1624
 1363SOL    HW2 4455   1.126   4.143   3.653  0.1235 -0.4248 -0.5130
 1364SOL     OW 4456   0.631   4.136   3.069  0.2756 -0.3360 -0.5247
 1364SOL    HW1 4457   0.542   4.109   3.051 -0.4124  0.4989  1.4635
 1364SOL    HW2 4458   0.649   4.206   3.006 -0.9250  0.3740 -0.0752
 1365SOL     OW 4459   0.886   4.768   2.409  0.2828 -0.7444 -1.2298
 1365SOL    HW1 4460   0.972   4.793   2.443  0.4534 -2.1347 -0.6182
 1365SOL    HW2 4461   0.903   4.747   2.317  0.4699 -0.3306 -1.2907
 1366SOL     OW 4462   0.165   4.756   2.552 -0.7912  0.2811 -0.3801
 1366SOL    HW1 4463   0.230   4.701   2.508 -1.3929 -1.5359  0.9201
 1366SOL    HW2 4464   0.216   4.812   2.610 -0.4048 -1.4245  0.9399
 1367SOL     OW 4465   0.898   4.469   2.656 -0.2083  0.2026 -0.1583
 1367SOL    HW1 4466   0.813   4.444   2.619 -0.2032  1.8163 -1.3340
 1367SOL    HW2 4467   0.936   4.387   2.685 -2.3817 -0.4990  0.8359
 1368SOL     OW 4468   1.356   4.193   3.519  0.5275 -0.0100 -0.4456
 1368SOL    HW1 4469   1.313   4.270   3.554  0.4722 -0.5281  0.6309
 1368SOL    HW2 4470   1.433   4.180   3.575  0.9763 -0.2734 -1.1059
 1369SOL     OW 4471   1.327   4.887   2.674  0.2761 -0.4839 -0.1786
 1369SOL    HW1 4472   1.266   4.957   2.695 -2.7098 -2.5743 -1.5836
 1369SOL    HW2 4473   1.397   4.930   2.623 -1.9011  1.3515 -1.7004
 1370SOL     OW 4474   0.599   3.663   2.621 -0.2679  0.3456  0.0383
 1370SOL    HW1 4475   0.665   3.614   2.670 -1.8006  0.0383  1.8300
 1370SOL    HW2 4476   0.601   3.751   2.659  0.1558  0.7635 -0.9315
 1371SOL     OW 4477   2.043   4.699   2.181  0.4266  0.2172  0.3918
 1371SOL    HW1 4478   2.024   4.629   2.243  0.0385  0.9700  1.1236
 1371SOL    HW2 4479   2.132   4.681   2.151  0.2061 -0.7805  0.3156
 1372SOL     OW 4480   0.278   0.161   2.341 -0.3351  0.1306 -0.6891
 1372SOL    HW1 4481   0.183   0.173   2.340  0.0199  3.4581  0.2692
 1372SOL    HW2 4482   0.298   0.131   2.430 -0.2553  2.0828 -0.0181
 1373SOL     OW 4483   1.365   3.961   3.214  0.6545  0.5417  0.1863
 1373SOL    HW1 4484   1.429   3.920   3.157 -0.5122 -1.2836  0.1405
 1373SOL    HW2 4485   1.407   3.964   3.300  1.2414  0.4684 -0.0996
 1374SOL     OW 4486   0.143   3.862   3.405  0.1411 -0.1934  0.6269
 1374SOL    HW1 4487   0.230   3.839   3.436 -0.0041 -0.6124  0.7294
 1374SOL    HW2 4488   0.123   3.798   3.337 -0.0451 -0.0361  0.5295
 1375SOL     OW 4489   2.125   5.001   1.893  0.3856  0.5253 -0.7079
 1375SOL    HW1 4490   2.114   4.906   1.901  1.7251  0.0940 -3.4771
 1375SOL    HW2 4491   2.036   5.035   1.889 -0.1198 -0.5319  0.9543
 1376SOL     OW 4492   1.439   3.721   2.082  0.6143 -0.4901  0.4137
 1376SOL    HW1 4493   1.480   3.735   2.167  0.2931 -0.5156  0.5735
 1376SOL    HW2 4494   1.463   3.798   2.031  3.5110 -1.9365 -0.5490
 1377SOL     OW 4495   0.356   4.249   2.244  0.2891 -0.0403  0.1520
 1377SOL    HW1 4496   0.400   4.212   2.321  0.7070  1.3461  0.5933
 1377SOL    HW2 4497   0.396   4.335   2.233 -1.6600  0.8602 -0.0125
 1378SOL     OW 4498   1.780   3.952   2.953  0.2712 -0.0149 -0.2997
 1378SOL    HW1 4499   1.714   3.981   3.016  1.9779  1.5420  0.8486
 1378SOL    HW2 4500   1.745   3.871   2.917 -1.6582  0.0959  1.2270
 1379SOL     OW 4501   0.419   3.772   1.408  0.0495 -0.6194 -0.6254
 1379SOL    HW1 4502   0.364   3.702   1.372  0.9778 -1.3155 -0.7285
 1379SOL    HW2 4503   0.443   3.740   1.496 -1.0748  0.4364  0.0776
 1380SOL     OW 4504   0.375   3.749   3.491  0.4755  0.3347  0.4546
 1380SOL    HW1 4505   0.372   3.805   3.569 -1.1429 -0.7714  1.2123
 1380SOL    HW2 4506   0.408   3.666   3.524 -0.7494 -0.3060  0.0759
 1381SOL     OW 4507   0.931   4.340   2.967  0.3283  0.6986  0.0428
 1381SOL    HW1 4508   1.001   4.300   3.018  0.0997  0.3911  0.1185
 1381SOL    HW2 4509   0.974   4.410   2.918  0.7062  0.4478  0.0113
 1382SOL     OW 4510   0.383   4.620   2.458 -0.5702 -0.8880 -0.6257
 1382SOL    HW1 4511   0.401   4.597   2.367 -0.4230 -0.9253 -0.5868
 1382SOL    HW2 4512   0.467   4.649   2.493 -0.8585  0.2519 -0.8377
 1383SOL     OW 4513   0.192   4.018   2.657 -0.6318  1.5435  0.1480
 1383SOL    HW1 4514   0.222   3.970   2.579  0.2947 -0.4293  1.6940
 1383SOL    HW2 4515   0.230   4.106   2.646 -1.6471  1.7372 -2.2819
 1384SOL     OW 4516   2.327   4.711   2.556 -0.1133 -0.2424  0.0679
 1384SOL    HW1 4517   2.301   4.682   2.469 -0.4961 -1.6466  0.6272
 1384SOL    HW2 4518   2.344   4.804   2.547 -0.7629 -0.2550 -1.3645
 1385SOL     OW 4519   0.298   3.355   1.469 -0.0219 -0.2410 -0.2092
 1385SOL    HW1 4520   0.321   3.427   1.529  0.8597 -0.9451  0.3102
 1385SOL    HW2 4521   0.202   3.356   1.467 -0.0255  1.0540 -0.3403
 1386SOL     OW 4522   1.667   3.886   1.962  0.9482  0.4770  0.0357
 1386SOL    HW1 4523   1.756   3.920   1.974  0.4591  1.3878  1.1702
 1386SOL    HW2 4524   1.668   3.802   2.009  1.8677 -0.6492 -1.9330
 1387SOL     OW 4525   0.660   4.337   2.604  0.5609 -0.3345  0.8918
 1387SOL    HW1 4526   0.631   4.411   2.657  0.5484 -0.3846  0.9549
 1387SOL    HW2 4527   0.622   4.260   2.648  1.0898 -0.4330  1.1820
 1388SOL     OW 4528   1.462   5.090   2.500  0.0534  0.3289 -0.1470
 1388SOL    HW1 4529   1.448   5.183   2.483 -0.5733  0.3685  0.5623
 1388SOL    HW2 4530   1.557   5.079   2.500  0.1083  0.7071 -1.6147
 1389SOL     OW 4531   0.641   4.963   2.755 -0.0360  0.1467 -0.1115
 1389SOL    HW1 4532   0.628   5.049   2.714  0.6439  0.5227  0.4547
 1389SOL    HW2 4533   0.697   4.916   2.694  0.5361  0.5192  0.1170
 1390SOL     OW 4534   0.952   4.722   2.145 -0.0910  0.7169  0.1484
 1390SOL    HW1 4535   0.932   4.652   2.082  2.5439  0.9956 -1.0453
 1390SOL    HW2 4536   0.910   4.800   2.108  0.0569  0.5359 -0.4028
 1391SOL     OW 4537   5.267   4.146   3.269 -0.1458 -0.0498  0.1382
 1391SOL    HW1 4538   5.360   4.171   3.267 -0.5418  1.5427  0.9285
 1391SOL    HW2 4539   5.267   4.058   3.308  0.9665  0.2829  0.9206
 1392SOL     OW 4540   0.865   3.471   3.202 -0.4005  0.3500 -0.0665
 1392SOL    HW1 4541   0.842   3.425   3.121 -1.6135  0.1409  0.3702
 1392SOL    HW2 4542   0.805   3.434   3.267 -0.5527  1.6749  0.5595
 1393SOL     OW 4543   0.601   3.961   2.572  0.3407 -0.4906  0.0751
 1393SOL    HW1 4544   0.673   4.024   2.564 -0.0415 -0.2354 -1.3296
 1393SOL    HW2 4545   0.595   3.920   2.486 -0.3643 -1.4325  0.5676
 1394SOL     OW 4546   0.648   4.582   2.735  0.3853  0.5025  0.0005
 1394SOL    HW1 4547   0.600   4.648   2.786 -0.0893 -0.7892  1.2543
 1394SOL    HW2 4548   0.650   4.618   2.646 -2.6072  0.7635 -0.0281
 1395SOL     OW 4549   1.167   4.966   3.369 -0.1934 -0.3946  0.4838
 1395SOL    HW1 4550   1.116   5.047   3.370  1.1518  0.4746  2.4249
 1395SOL    HW2 4551   1.113   4.904   3.321 -1.6165  1.4249 -0.3155
 1396SOL     OW 4552   1.316   4.408   2.667 -0.1384  0.1476 -0.3936
 1396SOL    HW1 4553   1.401   4.373   2.641 -0.6328  0.8538 -3.0890
 1396SOL    HW2 4554   1.336   4.472   2.735  1.4135 -0.1921 -0.5153
 1397SOL     OW 4555   2.045   4.256   1.709  0.1239 -0.2165  0.1681
 1397SOL    HW1 4556   2.134   4.227   1.729 -0.1927  0.2124  2.3253
 1397SOL    HW2 4557   2.006   4.183   1.662  1.3085 -0.8033  0.0879
 1398SOL     OW 4558   1.708   5.050   2.365  0.3499  0.4886 -0.1410
 1398SOL    HW1 4559   1.774   5.101   2.412  1.6513 -1.7032  0.5157
 1398SOL    HW2 4560   1.759   5.000   2.301 -0.9556  0.4453 -1.1563
 1399SOL     OW 4561   1.158   4.234   2.308 -0.0309 -0.4736  0.3182
 1399SOL    HW1 4562   1.251   4.212   2.310 -0.1357 -1.0705 -0.8583
 1399SOL    HW2 4563   1.151   4.315   2.358  1.4718  0.8328 -1.5241
 1400SOL     OW 4564   0.841   4.093   2.505 -0.0395 -0.3489  0.0441
 1400SOL    HW1 4565   0.845   4.111   2.411  0.8244 -1.0371 -0.0460
 1400SOL    HW2 4566   0.909   4.148   2.543  0.1497 -0.6817  0.1817
 1401SOL     OW 4567   1.315   5.051   3.615  0.0246  0.2834 -0.0072
 1401SOL    HW1 4568   1.232   5.079   3.578  0.8825  0.7579 -1.6374
 1401SOL    HW2 4569   1.293   4.977   3.671 -1.3066 -0.5027 -1.5500
 1402SOL     OW 4570   0.319   0.097   2.612  0.1356  0.1323  0.1632
 1402SOL    HW1 4571   0.305   0.004   2.630  1.4194 -0.3782 -1.4226
 1402SOL    HW2 4572   0.364   0.131   2.689  1.9631 -1.1406 -0.3239
 1403SOL     OW 4573   0.717   0.171   2.714 -0.1870  0.3476  0.4819
 1403SOL    HW1 4574   0.783   0.134   2.773  0.7026  2.9203  1.1566
 1403SOL    HW2 4575   0.635   0.164   2.764  0.0658 -0.1054  0.8452
 1404SOL     OW 4576   1.628   4.582   2.604  0.0513 -0.1295  0.2648
 1404SOL    HW1 4577   1.558   4.617   2.659  0.5789  1.3661 -0.0181
 1404SOL    HW2 4578   1.668   4.658   2.563  1.8145 -0.9902  0.3488
 1405SOL     OW 4579   1.064   3.323   3.470  0.6815  0.1757 -0.2318
 1405SOL    HW1 4580   1.125   3.315   3.543  1.1539  1.8932 -0.4356
 1405SOL    HW2 4581   1.105   3.274   3.398  1.7548  1.2091 -0.3266
 1406SOL     OW 4582   0.375   4.657   3.567  0.0027  0.3535  0.4690
 1406SOL    HW1 4583   0.292   4.614   3.546 -0.9959  2.4017  0.0823
 1406SOL    HW2 4584   0.391   4.635   3.659  0.5043 -2.3679 -0.2247
 1407SOL     OW 4585   0.617   4.784   2.513 -0.4153  0.6128  0.2015
 1407SOL    HW1 4586   0.682   4.782   2.443 -1.6829 -0.8071 -0.9957
 1407SOL    HW2 4587   0.570   4.866   2.500  0.5853  1.2488  0.5612
 1408SOL     OW 4588   0.666   4.395   2.968  0.0468 -0.3439  0.2062
 1408SOL    HW1 4589   0.761   4.384   2.963  0.2816  1.5890  0.1246
 1408SOL    HW2 4590   0.648   4.472   2.913 -1.4391 -0.0640  1.0648
 1409SOL     OW 4591   1.090   4.011   3.338 -0.1681  0.4921 -0.2824
 1409SOL    HW1 4592   1.170   4.045   3.297 -0.8458  1.7516 -0.5759
 1409SOL    HW2 4593   1.020   4.037   3.279 -0.7713 -0.9239 -0.2100
 1410SOL     OW 4594   4.603   4.902   3.296 -0.0954  0.4462  0.4836
 1410SOL    HW1 4595   4.626   4.819   3.254 -2.0262 -0.6407  1.4790
 1410SOL    HW2 4596   4.605   4.966   3.225  1.2403 -0.4870 -0.3400
 1411SOL     OW 4597   0.905   4.733   2.963  0.2470 -0.3716  0.4987
 1411SOL    HW1 4598   0.974   4.668   2.955 -0.7893 -1.5931  1.2471
 1411SOL    HW2 4599   0.884   4.756   2.872 -1.1022 -2.9801  0.0877
 1412SOL     OW 4600   0.857   4.181   2.230  0.7561 -0.1769  0.0947
 1412SOL    HW1 4601   0.815   4.256   2.188  0.6453  0.3097  1.0522
 1412SOL    HW2 4602   0.951   4.194   2.213  0.7245  0.0958  0.1247
 1413SOL     OW 4603   2.285   4.000   2.166 -0.6761 -0.6542 -0.1488
 1413SOL    HW1 4604   2.308   3.954   2.085  1.0352  0.5422 -0.3664
 1413SOL    HW2 4605   2.229   3.938   2.214  2.1725 -3.2807 -0.0821
 1414SOL     OW 4606   0.307   4.283   3.416  0.0681  0.2757  0.6412
 1414SOL    HW1 4607   0.321   4.198   3.460  0.2879  0.2269  0.4793
 1414SOL    HW2 4608   0.385   4.294   3.362  0.2663  0.8132  1.0327
 1415SOL     OW 4609   1.082   4.633   3.656  0.1873 -0.1811 -0.0882
 1415SOL    HW1 4610   1.150   4.566   3.647 -0.7415 -1.4526  2.0395
 1415SOL    HW2 4611   1.003   4.591   3.622 -0.1395  0.2671  0.1125
 1416SOL     OW 4612   1.092   3.836   3.577 -0.3476  0.1803  0.0375
 1416SOL    HW1 4613   1.033   3.762   3.588 -1.3481  0.8850 -0.4681
 1416SOL    HW2 4614   1.064   3.877   3.495  0.4398  0.8894  0.1145
 1417SOL     OW 4615   0.358   3.878   3.725 -0.0529  0.1627  0.4627
 1417SOL    HW1 4616   0.386   3.966   3.703 -0.8194  0.2374 -0.2280
 1417SOL    HW2 4617   0.439   3.831   3.747  0.7042  0.1631 -2.2551
 1418SOL     OW 4618   0.486   4.757   2.860  0.3778 -0.3698 -0.4490
 1418SOL    HW1 4619   0.464   4.776   2.951 -1.1547 -0.8351 -0.7026
 1418SOL    HW2 4620   0.523   4.839   2.827 -0.1165  0.1587  0.2858
 1419SOL     OW 4621   1.156   4.279   3.097  0.1563 -0.1583  0.2682
 1419SOL    HW1 4622   1.245   4.250   3.076  0.2745 -1.1115  1.9070
 1419SOL    HW2 4623   1.168   4.343   3.168 -0.5199 -1.3612  1.4983
 1420SOL     OW 4624   1.800   4.175   2.147 -0.4211  0.3349  0.1915
 1420SOL    HW1 4625   1.818   4.234   2.073 -0.6393  1.0211  0.6850
 1420SOL    HW2 4626   1.715   4.135   2.125 -0.0886 -0.0990 -0.3316
 1421SOL     OW 4627   5.233   3.087   3.530 -0.2762 -0.3772 -0.1554
 1421SOL    HW1 4628   5.226   3.119   3.440 -0.4307 -1.6416 -0.6047
 1421SOL    HW2 4629   5.319   3.116   3.560 -1.1495  2.0860  0.1216
 1422SOL     OW 4630   5.060   0.056   3.541 -0.0662  0.0751 -0.2073
 1422SOL    HW1 4631   5.057   0.039   3.635 -2.7632 -0.4452 -0.3608
 1422SOL    HW2 4632   5.105  -0.020   3.503  0.0840 -0.2049  0.5343
 1423SOL     OW 4633   0.284   4.577   2.888 -0.4382  0.5269  0.0101
 1423SOL    HW1 4634   0.355   4.638   2.865 -1.2046  1.8867  1.1213
 1423SOL    HW2 4635   0.207   4.633   2.897 -1.2352 -0.6679  0.7473
 1424SOL     OW 4636   1.008   4.375   3.955 -0.1327  0.0589 -0.3804
 1424SOL    HW1 4637   0.938   4.340   3.899  0.3490  0.9143 -1.5354
 1424SOL    HW2 4638   1.068   4.302   3.967  0.3013  0.1511 -1.8780
 1425SOL     OW 4639   0.060   4.284   2.302  1.0868  0.0648  0.0377
 1425SOL    HW1 4640   0.001   4.230   2.249  2.1511 -1.3531  0.2658
 1425SOL    HW2 4641   0.147   4.261   2.271  1.5845  1.3000  0.4971
 1426SOL     OW 4642   1.893   3.682   1.882 -0.1160  0.2295 -0.4825
 1426SOL    HW1 4643   1.917   3.771   1.856 -0.6820  1.0350  1.6251
 1426SOL    HW2 4644   1.914   3.678   1.975 -0.9269 -1.5575 -0.3578
 1427SOL     OW 4645   0.822   4.317   3.274 -0.0394  0.1423 -0.3748
 1427SOL    HW1 4646   0.836   4.228   3.241  1.0187  0.6968 -1.4729
 1427SOL    HW2 4647   0.825   4.372   3.196  1.0120  1.3339  0.4923
 1428SOL     OW 4648   2.054   0.453   4.095 -0.1381 -0.5072  0.5885
 1428SOL    HW1 4649   2.137   0.418   4.065 -0.4538 -0.7873  0.0366
 1428SOL    HW2 4650   2.028   0.516   4.027 -1.3864 -1.9407 -0.2951
 1429SOL     OW 4651   5.057   4.624   4.356 -0.1935  0.3074  0.3812
 1429SOL    HW1 4652   5.014   4.539   4.346  1.7880 -0.4038 -3.0665
 1429SOL    HW2 4653   5.134   4.605   4.409 -0.8617  0.3581  1.3679
 1430SOL     OW 4654   1.932   4.009   1.947  0.0963  0.1786  0.5254
 1430SOL    HW1 4655   1.970   4.032   1.863 -2.3568  1.2108 -0.3073
 1430SOL    HW2 4656   1.941   4.088   2.001  2.0860 -0.6188  1.4480
 1431SOL     OW 4657   1.468   4.168   2.076 -0.0386 -0.3670 -0.0599
 1431SOL    HW1 4658   1.373   4.177   2.069 -0.0557 -0.3488  0.2066
 1431SOL    HW2 4659   1.501   4.194   1.990 -0.1100  1.9103  0.5728
 1432SOL     OW 4660   0.038   3.822   2.780 -0.1880 -0.7641 -0.3602
 1432SOL    HW1 4661  -0.004   3.880   2.844 -0.4826 -2.5640  1.1331
 1432SOL    HW2 4662   0.102   3.877   2.736  0.7035  0.3099  2.1678
 1433SOL     OW 4663   0.643   3.694   3.275 -0.2654 -0.1379 -0.7029
 1433SOL    HW1 4664   0.695   3.700   3.195 -0.2061  0.1047 -0.6442
 1433SOL    HW2 4665   0.598   3.610   3.268  2.8018 -1.9772  0.8948
 1434SOL     OW 4666   1.373   4.156   4.047  0.6627  0.2498  0.1061
 1434SOL    HW1 4667   1.424   4.075   4.055  1.1377  0.5510  0.1555
 1434SOL    HW2 4668   1.388   4.201   4.130  1.1497  0.8215 -0.2915
 1435SOL     OW 4669   1.420   3.857   3.824  0.1830  0.3167 -0.3902
 1435SOL    HW1 4670   1.480   3.783   3.812 -1.8821 -1.2750 -1.1682
 1435SOL    HW2 4671   1.435   3.913   3.748 -1.0799 -1.3771 -1.9431
 1436SOL     OW 4672   0.208   4.995   2.709  0.3603 -0.0572 -0.3221
 1436SOL    HW1 4673   0.114   5.013   2.702  0.7185  1.4767 -1.3361
 1436SOL    HW2 4674   0.215   4.940   2.787 -1.2293  0.9833  0.5980
 1437SOL     OW 4675   0.525   4.164   2.784  0.2627  0.3662  0.3191
 1437SOL    HW1 4676   0.438   4.161   2.825  1.1570 -0.3629  2.2470
 1437SOL    HW2 4677   0.543   4.073   2.760 -0.1950  0.7707 -1.6294
 1438SOL     OW 4678   5.174   4.563   3.206  0.2163  0.2530  0.4872
 1438SOL    HW1 4679   5.130   4.479   3.217  0.9874 -0.4897 -1.7819
 1438SOL    HW2 4680   5.262   4.540   3.174  0.7699  1.8691  0.8024
 1439SOL     OW 4681   0.213   4.322   4.316  0.4373  0.1191 -0.2428
 1439SOL    HW1 4682   0.188   4.241   4.361 -0.6907  0.5645 -0.0617
 1439SOL    HW2 4683   0.300   4.342   4.352  0.4003 -0.5993  0.2734
 1440SOL     OW 4684   1.028   4.408   3.445  0.5152 -0.7466 -0.0553
 1440SOL    HW1 4685   0.960   4.384   3.382 -0.3692  0.7730  0.2993
 1440SOL    HW2 4686   1.045   4.327   3.493 -0.9132 -1.1979 -0.2831
 1441SOL     OW 4687   1.056   4.210   2.700  0.4157 -1.3793  0.5284
 1441SOL    HW1 4688   1.144   4.211   2.736 -0.3507  0.9671  2.4664
 1441SOL    HW2 4689   1.012   4.139   2.747  0.8989 -1.7329  0.4535
 1442SOL     OW 4690   0.945   4.034   2.896  0.1603 -0.1014  0.1921
 1442SOL    HW1 4691   0.950   3.941   2.872 -3.0355 -0.0881 -0.8792
 1442SOL    HW2 4692   0.938   4.034   2.991 -1.2132 -1.0862  0.1089
 1443SOL     OW 4693   0.941   3.755   3.382  0.3322  0.4851  0.1794
 1443SOL    HW1 4694   0.974   3.695   3.314 -0.0259 -1.0163  1.3057
 1443SOL    HW2 4695   0.960   3.842   3.348  0.5252 -0.2531 -1.6820
 1444SOL     OW 4696   0.546   3.911   2.289  0.5182 -0.9185 -0.0237
 1444SOL    HW1 4697   0.499   3.854   2.229  0.0840 -1.1140  0.5036
 1444SOL    HW2 4698   0.636   3.913   2.255  0.2648 -0.9819 -0.7078
 1445SOL     OW 4699   4.800   5.116   3.501 -0.1722 -0.4669 -0.1472
 1445SOL    HW1 4700   4.766   5.160   3.579 -0.8935 -1.0615 -0.1248
 1445SOL    HW2 4701   4.880   5.164   3.480 -1.1013  1.0404 -0.3080
 1446SOL     OW 4702   0.511   4.937   3.369  0.3072 -0.6007 -0.6255
 1446SOL    HW1 4703   0.508   5.030   3.343 -1.8857 -0.2754  0.6455
 1446SOL    HW2 4704   0.504   4.889   3.286  1.3422  0.3736 -1.2857
 1447SOL     OW 4705   1.207   4.642   2.269 -0.0373 -0.7061 -0.4324
 1447SOL    HW1 4706   1.190   4.583   2.342  0.0318 -2.6060 -1.9202
 1447SOL    HW2 4707   1.121   4.660   2.231 -0.0358 -0.0219 -0.1180
 1448SOL     OW 4708   0.132   4.816   2.915 -0.6229  0.3478 -0.3933
 1448SOL    HW1 4709   0.037   4.814   2.909 -0.6598 -0.1679  0.3198
 1448SOL    HW2 4710   0.150   4.846   3.004 -0.1341 -1.3128  0.0880
 1449SOL     OW 4711   2.475   3.678   1.869  0.3287  0.0499  0.4442
 1449SOL    HW1 4712   2.472   3.621   1.792 -1.5677  0.7805 -0.0498
 1449SOL    HW2 4713   2.506   3.622   1.940 -0.6717 -1.3606 -0.2268
 1450SOL     OW 4714   1.146   4.621   3.000  0.2029  0.7560  0.4798
 1450SOL    HW1 4715   1.209   4.674   2.952  0.2576  0.4631  0.2249
 1450SOL    HW2 4716   1.183   4.614   3.088  1.2031 -0.5334 -0.0304
 1451SOL     OW 4717   0.127   0.052   3.518  0.0823  0.2269  0.1098
 1451SOL    HW1 4718   0.206   0.025   3.564  0.0922  0.1029  0.0206
 1451SOL    HW2 4719   0.064   0.069   3.588  0.0701 -0.0477  0.1690
 1452SOL     OW 4720   1.789   4.059   2.616 -0.3878  0.5650 -0.2422
 1452SOL    HW1 4721   1.697   4.031   2.613 -0.4931  0.7263  1.0298
 1452SOL    HW2 4722   1.839   3.978   2.602 -0.7119  0.1437  0.9600
 1453SOL     OW 4723   5.150   4.478   2.702  0.4733 -0.9759 -0.4049
 1453SOL    HW1 4724   5.201   4.545   2.655 -1.0240  0.1088 -0.5091
 1453SOL    HW2 4725   5.062   4.484   2.665 -0.3553 -1.1272  1.4777
 1454SOL     OW 4726   0.813   0.013   1.761 -0.6263 -0.0604 -0.3008
 1454SOL    HW1 4727   0.901   0.048   1.776 -0.3255 -0.5501 -0.8972
 1454SOL    HW2 4728   0.759   0.089   1.741 -0.3749  0.2623  0.2433
 1455SOL     OW 4729   0.509   4.318   3.235  0.1662 -0.4196 -0.1115
 1455SOL    HW1 4730   0.572   4.262   3.190 -0.1535 -1.1309  0.3225
 1455SOL    HW2 4731   0.553   4.403   3.242  0.3818 -0.4158 -1.3950
 1456SOL     OW 4732   0.679   4.641   1.901  0.0732  0.2264  0.1361
 1456SOL    HW1 4733   0.633   4.626   1.819  0.7578  1.0006 -0.3890
 1456SOL    HW2 4734   0.765   4.601   1.888  0.9188  2.1658 -0.2739
 1457SOL     OW 4735   0.436   4.901   3.106 -0.0101 -0.8173  0.3063
 1457SOL    HW1 4736   0.348   4.870   3.131 -0.1648 -0.7284 -0.1207
 1457SOL    HW2 4737   0.431   4.996   3.116 -0.8926 -0.5049 -2.5316
 1458SOL     OW 4738   1.028   0.487   2.897 -0.1914 -0.0003 -0.1535
 1458SOL    HW1 4739   1.123   0.473   2.900 -0.1788  0.0104 -0.4543
 1458SOL    HW2 4740   1.013   0.531   2.814 -0.4035  0.4765  0.1386
 1459SOL     OW 4741   0.963   4.753   3.251 -0.3111  0.0351 -0.1347
 1459SOL    HW1 4742   0.898   4.817   3.280 -1.4982 -1.0781 -0.2977
 1459SOL    HW2 4743   0.940   4.736   3.160  0.6877  0.1973 -0.4238
 1460SOL     OW 4744   0.322   3.739   2.593 -0.3068 -0.6184  0.1848
 1460SOL    HW1 4745   0.415   3.715   2.592 -0.0797  0.2249  0.7808
 1460SOL    HW2 4746   0.314   3.806   2.525 -0.2254  0.1893  0.9517
 1461SOL     OW 4747   1.952   4.271   3.130 -0.1618 -0.1240 -0.0244
 1461SOL    HW1 4748   1.936   4.285   3.037 -2.4012 -0.3875  0.3000
 1461SOL    HW2 4749   2.020   4.335   3.153 -1.5548  1.8217 -1.2193
 1462SOL     OW 4750   5.094   4.506   3.640 -0.3124  0.6001  0.4195
 1462SOL    HW1 4751   5.135   4.420   3.634 -0.0013  0.8023 -0.5190
 1462SOL    HW2 4752   5.150   4.556   3.699  0.6638  0.7935 -0.6510
 1463SOL     OW 4753   0.758   3.308   3.443 -0.3041  0.2934  0.1383
 1463SOL    HW1 4754   0.849   3.281   3.426 -0.3996  0.2900 -0.3768
 1463SOL    HW2 4755   0.766   3.395   3.483 -0.0694  0.2650  0.1540
 1464SOL     OW 4756   0.113   3.672   2.116  0.0891  0.2753 -0.2391
 1464SOL    HW1 4757   0.168   3.725   2.058  2.0825 -1.0847  0.3624
 1464SOL    HW2 4758   0.157   3.677   2.201 -0.6254 -0.9800  0.2050
 1465SOL     OW 4759   1.426   4.483   3.251 -0.1323 -0.2316 -0.3962
 1465SOL    HW1 4760   1.456   4.502   3.340  1.5426 -0.5630 -0.8686
 1465SOL    HW2 4761   1.358   4.548   3.234  0.8141  1.0062  0.4521
 1466SOL     OW 4762   0.460   4.071   1.688 -0.7605  0.1962 -0.0735
 1466SOL    HW1 4763   0.375   4.079   1.644 -0.9526  2.9735  0.7053
 1466SOL    HW2 4764   0.440   4.067   1.781 -0.0316  0.8669  0.1206
 1467SOL     OW 4765   0.712   4.205   3.529  0.2372 -0.0834  0.1163
 1467SOL    HW1 4766   0.746   4.256   3.456 -0.3902  0.9275  0.5188
 1467SOL    HW2 4767   0.708   4.115   3.496 -0.0459  0.3677 -1.0847
 1468SOL     OW 4768   0.626   3.827   3.726 -0.1320 -0.3000  0.0543
 1468SOL    HW1 4769   0.699   3.881   3.695 -0.6592 -0.3183 -1.2811
 1468SOL    HW2 4770   0.642   3.740   3.689 -1.2283 -0.1050 -0.9341
 1469SOL     OW 4771   0.833   4.990   3.307 -0.1297 -0.3313  1.0029
 1469SOL    HW1 4772   0.766   5.027   3.365 -0.4175  0.0570  0.4337
 1469SOL    HW2 4773   0.792   4.990   3.221  0.8836  0.6702  0.5017
 1470SOL     OW 4774   2.215   4.526   3.433 -0.2844  0.4900  0.0295
 1470SOL    HW1 4775   2.173   4.594   3.380 -0.8306 -1.4246 -2.0801
 1470SOL    HW2 4776   2.303   4.518   3.397 -0.5366 -0.5767 -0.3691
 1471SOL     OW 4777   1.372   3.748   2.589  0.0152  0.2796  0.3365
 1471SOL    HW1 4778   1.312   3.797   2.646  1.7602  0.5112  1.9919
 1471SOL    HW2 4779   1.432   3.814   2.555 -0.7761  0.0867 -1.5281
 1472SOL     OW 4780   5.102   4.463   2.411 -0.2872 -0.6898 -0.5681
 1472SOL    HW1 4781   5.188   4.443   2.374 -0.0651 -0.3462 -0.2460
 1472SOL    HW2 4782   5.112   4.551   2.447 -1.0655 -0.2449 -1.4139
 1473SOL     OW 4783   2.075   4.698   3.207 -0.1697 -0.1255 -0.3214
 1473SOL    HW1 4784   2.028   4.640   3.148  0.7645 -0.3355 -0.8556
 1473SOL    HW2 4785   2.011   4.718   3.276 -0.8600 -0.8588 -0.7389
 1474SOL     OW 4786   1.086   5.031   3.042  0.5579 -0.2913 -0.2760
 1474SOL    HW1 4787   1.100   5.043   2.948  0.2767  0.0308 -0.2778
 1474SOL    HW2 4788   1.019   4.962   3.047  1.2037 -0.9246 -0.2917
 1475SOL     OW 4789   0.882   4.769   2.681 -0.2369  0.1454  0.2022
 1475SOL    HW1 4790   0.890   4.674   2.683 -0.5130  0.1449  1.6544
 1475SOL    HW2 4791   0.844   4.788   2.595 -0.4971 -1.0804  0.0388
 1476SOL     OW 4792   1.434   4.665   1.773 -0.6473 -0.2380 -0.0023
 1476SOL    HW1 4793   1.426   4.669   1.869  1.9098  1.0192  0.1953
 1476SOL    HW2 4794   1.406   4.576   1.751  0.6703 -1.2334  2.1408
 1477SOL     OW 4795   4.987   5.082   3.768 -0.3164  0.0059  0.0822
 1477SOL    HW1 4796   4.914   5.136   3.799  0.9995  0.5839  2.3071
 1477SOL    HW2 4797   4.957   4.992   3.781 -1.5660  0.2005 -1.3246
 1478SOL     OW 4798   0.068   4.607   2.252 -0.2168 -0.6167  0.1601
 1478SOL    HW1 4799   0.092   4.518   2.226  2.6878  0.2612 -0.4327
 1478SOL    HW2 4800   0.009   4.637   2.183  0.9775 -1.1473 -1.1356
 1479SOL     OW 4801   5.257   4.962   3.849  0.0638 -0.4090  0.4497
 1479SOL    HW1 4802   5.262   4.881   3.901 -1.2151 -1.3023 -0.7794
 1479SOL    HW2 4803   5.163   4.978   3.839  0.3118  0.4814 -0.4875
 1480SOL     OW 4804   1.525   4.000   2.563 -0.5982  0.4361  0.1758
 1480SOL    HW1 4805   1.455   4.018   2.625 -1.2923  0.2055 -0.5418
 1480SOL    HW2 4806   1.509   4.059   2.490 -0.7421 -0.4585 -0.5266
 1481SOL     OW 4807   0.090   3.916   1.796 -0.2173 -0.1377 -0.4978
 1481SOL    HW1 4808   0.122   3.883   1.712 -1.9902 -1.4752 -0.6951
 1481SOL    HW2 4809   0.008   3.869   1.810  0.4241 -0.5068  2.3549
 1482SOL     OW 4810   1.246   4.832   3.770  0.2262  0.0250 -0.0529
 1482SOL    HW1 4811   1.165   4.781   3.762 -0.0674  0.4744  0.0134
 1482SOL    HW2 4812   1.316   4.768   3.761 -0.1270 -0.2300 -1.1519
 1483SOL     OW 4813   0.180   4.502   3.241  0.1111 -0.3924 -0.3844
 1483SOL    HW1 4814   0.170   4.507   3.336 -0.3453  0.9129 -0.4881
 1483SOL    HW2 4815   0.273   4.481   3.228 -0.0996 -1.7835  0.3676
 1484SOL     OW 4816   0.801   3.766   3.043 -0.3956  0.3063  0.4645
 1484SOL    HW1 4817   0.726   3.787   2.988 -0.6092 -0.5075  0.4449
 1484SOL    HW2 4818   0.843   3.692   2.998 -0.3147 -0.0644  1.1541
 1485SOL     OW 4819   1.276   3.506   3.369  0.1790  0.0681  0.2551
 1485SOL    HW1 4820   1.326   3.427   3.349 -0.2556 -0.4750  1.2604
 1485SOL    HW2 4821   1.298   3.525   3.460 -1.0549  0.0964  0.5589
 1486SOL     OW 4822   0.513   4.608   1.642  0.0184 -0.1331 -0.1417
 1486SOL    HW1 4823   0.599   4.582   1.608  0.1939 -1.2111  1.0995
 1486SOL    HW2 4824   0.497   4.693   1.602  0.7656 -0.8204 -1.9567
 1487SOL     OW 4825   1.313   3.433   2.362 -0.0529 -0.0358 -0.1976
 1487SOL    HW1 4826   1.352   3.346   2.350 -2.6068 -1.2671  0.0349
 1487SOL    HW2 4827   1.291   3.462   2.274  1.3934  0.6777 -0.3326
 1488SOL     OW 4828   1.475   4.189   2.350 -0.2058 -0.2275  0.0246
 1488SOL    HW1 4829   1.508   4.276   2.374 -2.1238  0.5516 -0.0627
 1488SOL    HW2 4830   1.511   4.172   2.263 -1.7076  1.5143 -0.9647
 1489SOL     OW 4831   1.807   4.356   2.478  0.3807 -0.0153 -0.2402
 1489SOL    HW1 4832   1.845   4.277   2.517  0.6380 -0.3685 -1.1832
 1489SOL    HW2 4833   1.787   4.413   2.553  2.4082  0.0219  0.2997
 1490SOL     OW 4834   4.944   0.179   2.615  0.0356 -0.0620  0.1780
 1490SOL    HW1 4835   4.888   0.103   2.601  0.4333 -0.5348  1.1210
 1490SOL    HW2 4836   5.030   0.152   2.586 -0.4989  1.1779 -2.7491
 1491SOL     OW 4837   0.107   4.260   4.776  0.2370  0.0457  0.1934
 1491SOL    HW1 4838   0.132   4.350   4.799  1.6069 -0.5245  0.9603
 1491SOL    HW2 4839   0.136   4.250   4.685  1.4701 -0.1152  0.5942
 1492SOL     OW 4840   4.844   4.044   4.692  0.1992  0.0126  0.3983
 1492SOL    HW1 4841   4.884   3.980   4.751 -1.8065 -0.0865  1.6645
 1492SOL    HW2 4842   4.751   4.024   4.694  0.0826 -0.1723 -3.0170
 1493SOL     OW 4843   5.021   4.612   4.660  0.5967  0.3721  0.1496
 1493SOL    HW1 4844   5.005   4.518   4.656 -0.3243  0.4755  1.2257
 1493SOL    HW2 4845   4.939   4.649   4.690  0.8411  1.5664 -0.6317
 1494SOL     OW 4846   0.533   0.373   4.768 -0.1455  0.6168 -0.0281
 1494SOL    HW1 4847   0.496   0.448   4.814  0.3388  0.4571  0.6456
 1494SOL    HW2 4848   0.558   0.313   4.838 -1.9100 -0.8438 -0.6108
 1495SOL     OW 4849   1.938   4.225   4.744 -0.0359 -0.2043  0.5317
 1495SOL    HW1 4850   1.985   4.145   4.724 -1.3610 -1.2205  1.4116
 1495SOL    HW2 4851   1.927   4.269   4.660  0.9879 -0.7729  0.1015
 1496SOL     OW 4852   1.276   4.614   3.967 -0.2723 -0.5683  0.4664
 1496SOL    HW1 4853   1.320   4.699   3.972  1.4249 -1.1570 -2.6874
 1496SOL    HW2 4854   1.347   4.551   3.959 -1.5671 -2.1403  1.0448
 1497SOL     OW 4855   1.735   4.551   3.588 -0.3989  0.2135 -0.4469
 1497SOL    HW1 4856   1.737   4.640   3.623 -0.5729 -0.4523  1.3204
 1497SOL    HW2 4857   1.816   4.511   3.620 -0.5011 -0.3698 -0.9116
 1498SOL     OW 4858   0.875   0.534   4.519  0.2147 -0.3641 -0.1348
 1498SOL    HW1 4859   0.912   0.522   4.607  1.2833 -0.3206 -0.5744
 1498SOL    HW2 4860   0.860   0.446   4.487  1.0607 -0.4057 -0.4241
 1499SOL     OW 4861   0.603   4.910   4.045 -0.3412 -0.5446  0.0107
 1499SOL    HW1 4862   0.677   4.864   4.083  0.8597  0.6904 -0.7788
 1499SOL    HW2 4863   0.597   4.991   4.096  0.2662  0.3753 -1.3574
 1500SOL     OW 4864   0.478   0.376   4.272  0.1677  0.4950  0.0552
 1500SOL    HW1 4865   0.492   0.298   4.218  0.5302 -0.0306  0.9001
 1500SOL    HW2 4866   0.555   0.430   4.255  1.0501 -0.3718  1.2396
 1501SOL     OW 4867   1.605   3.935   4.367  0.0653 -0.0776 -0.0619
 1501SOL    HW1 4868   1.619   3.846   4.400  1.5394 -0.5625 -1.8916
 1501SOL    HW2 4869   1.530   3.927   4.307  2.5260 -0.9449 -3.1861
 1502SOL     OW 4870   1.106   4.953   4.852  0.4051  0.3434  0.5049
 1502SOL    HW1 4871   1.080   5.041   4.824 -0.3726  0.1348  0.5488
 1502SOL    HW2 4872   1.201   4.956   4.857  0.2869  1.7604  2.3680
 1503SOL     OW 4873   4.711   4.460   4.278 -0.1302 -0.1721 -0.0109
 1503SOL    HW1 4874   4.763   4.388   4.242 -0.6034 -0.2243 -0.5960
 1503SOL    HW2 4875   4.633   4.417   4.315 -0.6039  0.0774 -0.7186
 1504SOL     OW 4876   0.192   4.801   4.008  0.0367 -0.3567  0.1196
 1504SOL    HW1 4877   0.221   4.887   3.977  0.1171 -0.7491 -0.8880
 1504SOL    HW2 4878   0.199   4.744   3.932  0.2811 -1.3398  0.8703
 1505SOL     OW 4879   0.373   4.598   4.479 -0.4701 -0.4806  0.0461
 1505SOL    HW1 4880   0.327   4.612   4.396 -1.1302  0.8471  0.6303
 1505SOL    HW2 4881   0.340   4.514   4.511  1.4326 -2.1233 -2.1031
 1506SOL     OW 4882   1.910   4.778   4.253 -0.0876  0.4879  0.4792
 1506SOL    HW1 4883   1.932   4.702   4.199  0.2949  0.9301  0.0084
 1506SOL    HW2 4884   1.991   4.800   4.298 -0.0274  1.0214  0.1094
 1507SOL     OW 4885   0.927   4.861   3.623  0.3443  0.1648 -0.3998
 1507SOL    HW1 4886   0.880   4.849   3.541  1.6189 -0.9846 -0.9825
 1507SOL    HW2 4887   0.971   4.777   3.638  1.5195  0.9289  0.5622
 1508SOL     OW 4888   0.579   3.650   4.479 -0.2554 -0.0702  0.2572
 1508SOL    HW1 4889   0.514   3.716   4.506  1.4621  2.4629 -1.6100
 1508SOL    HW2 4890   0.547   3.617   4.395  1.6626  2.4472 -1.5363
 1509SOL     OW 4891   0.280   0.133   4.456  0.5263 -0.7042 -0.1676
 1509SOL    HW1 4892   0.287   0.134   4.360  1.1019  2.1332 -0.1463
 1509SOL    HW2 4893   0.369   0.149   4.487 -0.0432  0.8272  0.7601
 1510SOL     OW 4894   1.324   4.393   3.703 -0.9183  0.0099  0.2029
 1510SOL    HW1 4895   1.326   4.436   3.788  2.6275 -0.3185  0.3412
 1510SOL    HW2 4896   1.411   4.408   3.666 -2.0831 -0.6429 -2.9793
 1511SOL     OW 4897   0.251   5.004   3.813 -0.0622 -0.6383 -0.3251
 1511SOL    HW1 4898   0.261   4.986   3.720 -0.5555  0.4886 -0.5974
 1511SOL    HW2 4899   0.157   5.001   3.828 -0.0433  0.0864 -0.0460
 1512SOL     OW 4900   0.462   4.303   3.863  0.1592 -0.4317  0.1637
 1512SOL    HW1 4901   0.486   4.340   3.948  0.2410 -2.3709  1.0128
 1512SOL    HW2 4902   0.367   4.307   3.860  0.1886  0.2187  0.0708
 1513SOL     OW 4903   1.442   4.321   4.278 -0.1617 -0.4316 -0.1104
 1513SOL    HW1 4904   1.450   4.282   4.365  1.3794  0.0536 -0.0105
 1513SOL    HW2 4905   1.516   4.382   4.273  0.5838 -1.4620 -2.2574
 1514SOL     OW 4906   0.691   4.290   4.630  0.1192  0.5143 -0.1432
 1514SOL    HW1 4907   0.729   4.329   4.552 -0.4513 -0.1513 -0.7559
 1514SOL    HW2 4908   0.757   4.304   4.698  1.5195 -0.7534 -1.2108
 1515SOL     OW 4909   1.123   4.158   4.420 -0.2339  0.0995  0.3051
 1515SOL    HW1 4910   1.211   4.158   4.456 -0.5438 -1.5152  1.1209
 1515SOL    HW2 4911   1.065   4.163   4.497 -0.8444  0.8531 -0.2002
 1516SOL     OW 4912   1.198   4.169   3.819  0.2255  0.0594  0.0492
 1516SOL    HW1 4913   1.230   4.250   3.777  1.0925 -0.9321 -1.2596
 1516SOL    HW2 4914   1.259   4.154   3.891 -0.1281  0.7477  0.4934
 1517SOL     OW 4915   5.233   4.434   0.044  0.2078  0.3546 -0.0026
 1517SOL    HW1 4916   5.178   4.491   0.096  0.2816  1.9097 -1.5859
 1517SOL    HW2 4917   5.228   4.469  -0.045 -0.6860 -2.7927 -1.2628
 1518SOL     OW 4918   0.770   3.832   3.972  0.0775  0.1148 -0.6225
 1518SOL    HW1 4919   0.767   3.814   3.878 -0.1308  2.1193 -1.0336
 1518SOL    HW2 4920   0.742   3.924   3.979  0.9917  0.2641  1.3114
 1519SOL     OW 4921   0.308   4.925   3.582  0.2971  0.1582  0.6095
 1519SOL    HW1 4922   0.302   4.829   3.580 -1.2455  0.2662 -2.0136
 1519SOL    HW2 4923   0.389   4.945   3.535  0.0664  0.1507  0.1997
 1520SOL     OW 4924   0.998   4.537   4.522 -0.0293 -0.5481  0.7197
 1520SOL    HW1 4925   0.924   4.481   4.502 -0.3100 -0.3511  1.2084
 1520SOL    HW2 4926   1.040   4.553   4.437 -0.3563 -0.9212  0.4900
 1521SOL     OW 4927   1.734   4.919   4.121  0.1530 -0.2735 -0.0625
 1521SOL    HW1 4928   1.781   4.851   4.168 -1.8969 -2.3141 -0.8869
 1521SOL    HW2 4929   1.790   4.940   4.046  0.7834 -1.0718  0.1872
 1522SOL     OW 4930   5.251   4.927   4.239  0.5077 -0.4654 -0.1071
 1522SOL    HW1 4931   5.318   4.887   4.184 -0.6740 -0.9567 -1.2110
 1522SOL    HW2 4932   5.212   4.995   4.185  1.2524  0.9800  1.1263
 1523SOL     OW 4933   1.642   4.493   4.200 -0.2126 -0.0483 -0.1800
 1523SOL    HW1 4934   1.654   4.419   4.141  1.3861  0.1849 -0.1643
 1523SOL    HW2 4935   1.717   4.550   4.184 -0.2314  0.4626  1.4138
 1524SOL     OW 4936   0.894   0.342   3.571 -0.0599 -0.5208 -0.1294
 1524SOL    HW1 4937   0.952   0.412   3.539 -1.9251  1.3198  0.3734
 1524SOL    HW2 4938   0.922   0.328   3.661  1.7834 -2.0510 -0.8924
 1525SOL     OW 4939   1.730   4.335   3.993  0.0365  0.1896  0.1582
 1525SOL    HW1 4940   1.720   4.243   4.020 -0.7858 -0.0991 -1.0886
 1525SOL    HW2 4941   1.818   4.340   3.957  0.1188 -0.0835  0.3166
 1526SOL     OW 4942   0.600   4.671   4.633 -0.1875 -0.0222  0.6061
 1526SOL    HW1 4943   0.578   4.638   4.720 -1.9652  2.5772  1.1855
 1526SOL    HW2 4944   0.543   4.622   4.574 -0.3615 -0.3952  1.0790
 1527SOL     OW 4945   0.328   3.800   4.012 -0.2270 -0.6469  0.2139
 1527SOL    HW1 4946   0.421   3.794   3.992 -0.2359 -1.3091  0.3607
 1527SOL    HW2 4947   0.286   3.813   3.926 -0.1722 -2.4408 -0.1073
 1528SOL     OW 4948   0.762   4.438   4.402  0.5173  0.7651  0.3148
 1528SOL    HW1 4949   0.804   4.372   4.347  0.8030 -0.6789  2.2177
 1528SOL    HW2 4950   0.674   4.447   4.365 -0.4039 -2.5287  1.4819
 1529SOL     OW 4951   0.687   4.034   4.199  0.3244  0.2132  0.4943
 1529SOL    HW1 4952   0.700   4.092   4.124  0.9452  0.5562  0.8655
 1529SOL    HW2 4953   0.769   3.987   4.207 -0.5944 -1.6101 -0.5484
 1530SOL     OW 4954   0.722   0.148   3.462  0.2189 -0.0525  0.3871
 1530SOL    HW1 4955   0.694   0.181   3.376  1.8125 -1.2190 -0.6209
 1530SOL    HW2 4956   0.803   0.196   3.481  0.3124 -0.3921  0.8361
 1531SOL     OW 4957   0.073   3.773   4.311 -0.1816  0.9626 -0.4630
 1531SOL    HW1 4958   0.046   3.691   4.269  1.3752  0.4431 -0.4905
 1531SOL    HW2 4959   0.168   3.777   4.297  0.0468  1.8131  1.2128
 1532SOL     OW 4960   0.656   3.530   4.125 -0.1313 -0.1062  0.1972
 1532SOL    HW1 4961   0.692   3.459   4.179  1.3975  0.1350 -0.4727
 1532SOL    HW2 4962   0.709   3.607   4.148 -2.2467  1.0127  1.4560
 1533SOL     OW 4963   0.822   4.769   4.190 -0.4028 -0.5877  0.0132
 1533SOL    HW1 4964   0.875   4.711   4.136  0.1819  0.2364 -0.3164
 1533SOL    HW2 4965   0.881   4.795   4.262 -1.0345 -1.3397  0.8092
 1534SOL     OW 4966   0.436   0.507   4.507 -0.6159 -0.5427 -0.4929
 1534SOL    HW1 4967   0.463   0.464   4.425 -2.1349 -0.8989 -0.8175
 1534SOL    HW2 4968   0.464   0.447   4.576  0.4959 -0.3348 -0.7528
 1535SOL     OW 4969   0.837   3.982   3.725  0.7226 -0.0742 -0.2480
 1535SOL    HW1 4970   0.872   4.050   3.667  0.6611 -1.1323 -1.5589
 1535SOL    HW2 4971   0.906   3.969   3.791  0.3623  1.8664  0.5443
 1536SOL     OW 4972   0.588   4.120   4.875 -0.3733 -0.1777 -0.2455
 1536SOL    HW1 4973   0.544   4.081   4.950 -0.6226  0.7949  0.1313
 1536SOL    HW2 4974   0.647   4.185   4.913 -1.7368  1.5223 -0.9356
 1537SOL     OW 4975   0.475   4.453   4.077 -0.1564 -0.1644  0.1280
 1537SOL    HW1 4976   0.520   4.398   4.140  1.6532  1.1320  0.0100
 1537SOL    HW2 4977   0.423   4.514   4.130 -0.3012 -0.4405  0.3041
 1538SOL     OW 4978   0.882   3.669   4.243  0.3781 -0.7662  0.1795
 1538SOL    HW1 4979   0.847   3.637   4.326  1.4428 -0.7508  0.6508
 1538SOL    HW2 4980   0.920   3.754   4.265  1.2313 -1.0504 -0.1881
 1539SOL     OW 4981   0.785   0.072   4.571 -0.2413 -0.6096 -0.6325
 1539SOL    HW1 4982   0.800   0.044   4.661  1.7493 -1.0405 -1.0801
 1539SOL    HW2 4983   0.771  -0.010   4.523 -0.7268 -0.4166 -0.8210
 1540SOL     OW 4984   1.841   3.940   4.558 -0.1334 -0.2859  0.0391
 1540SOL    HW1 4985   1.759   3.953   4.511 -0.5011 -0.6891  0.5640
 1540SOL    HW2 4986   1.882   3.866   4.514 -0.9475 -1.3130  0.9700
 1541SOL     OW 4987   1.518   4.810   3.967  0.1503 -0.0022 -0.4842
 1541SOL    HW1 4988   1.525   4.871   3.894  1.3714 -0.1293 -0.4872
 1541SOL    HW2 4989   1.558   4.857   4.041  2.8849 -1.5089 -0.9531
 1542SOL     OW 4990   1.720   5.003   5.022  0.5042  0.5909 -0.0807
 1542SOL    HW1 4991   1.691   4.939   4.958  1.6939  0.2406 -0.2726
 1542SOL    HW2 4992   1.744   5.080   4.970  1.3457  0.3517 -0.0600
 1543SOL     OW 4993   1.564   4.236   3.705  0.4407 -0.4214 -0.2955
 1543SOL    HW1 4994   1.637   4.181   3.733  0.1192 -0.5695  0.2584
 1543SOL    HW2 4995   1.544   4.291   3.780 -0.7383 -1.1622 -0.0471
 1544SOL     OW 4996   0.613   3.535   3.869  0.0467 -0.1305 -0.3908
 1544SOL    HW1 4997   0.695   3.487   3.854  0.7790  1.1354 -0.4562
 1544SOL    HW2 4998   0.607   3.543   3.964  0.0504 -0.1364 -0.3900
 1545SOL     OW 4999   2.239   4.968   0.347 -0.3679 -0.2234  0.0883
 1545SOL    HW1 5000   2.206   4.956   0.257 -0.8771 -1.1727  0.3991
 1545SOL    HW2 5001   2.169   5.016   0.391  0.1837  0.8731 -0.2037
 1546SOL     OW 5002   1.254   4.571   4.644  0.0026 -0.0802 -0.3727
 1546SOL    HW1 5003   1.321   4.631   4.611  2.2800 -0.9916  2.3479
 1546SOL    HW2 5004   1.192   4.563   4.572  1.6173  2.5696 -2.1830
 1547SOL     OW 5005   0.932   4.743   4.860 -0.0733  0.5554  0.0148
 1547SOL    HW1 5006   0.907   4.739   4.768  1.3461 -1.4752 -0.3137
 1547SOL    HW2 5007   0.967   4.831   4.871 -0.3679  0.8605 -1.3599
 1548SOL     OW 5008   1.691   4.626   0.045 -0.1279  0.1582 -0.2324
 1548SOL    HW1 5009   1.668   4.706   0.093  0.6955 -0.1593  0.7128
 1548SOL    HW2 5010   1.665   4.644  -0.045  0.7433  1.8011 -0.1895
 1549SOL     OW 5011   0.690   4.177   3.967 -0.2339  0.7935 -0.1275
 1549SOL    HW1 5012   0.755   4.205   3.902 -0.4823 -0.7625 -1.0799
 1549SOL    HW2 5013   0.606   4.183   3.921 -0.6074  1.3346  0.6179
 1550SOL     OW 5014   0.238   4.826   4.575 -0.1220  0.4653 -0.0163
 1550SOL    HW1 5015   0.286   4.745   4.560 -1.0192 -0.4394  1.8377
 1550SOL    HW2 5016   0.152   4.798   4.606 -0.7645  2.1135 -0.2569
 1551SOL     OW 5017   1.228   3.688   4.522 -0.0702  0.5206  0.1599
 1551SOL    HW1 5018   1.265   3.755   4.580 -0.0421 -0.5870  1.4304
 1551SOL    HW2 5019   1.144   3.665   4.561  0.9411 -1.8366  1.0344
 1552SOL     OW 5020   5.062   0.920   4.750  0.2117  0.1717 -0.2818
 1552SOL    HW1 5021   5.006   0.843   4.737  1.4808 -0.7881 -0.1491
 1552SOL    HW2 5022   5.054   0.940   4.844 -0.3336  0.3774 -0.3692
 1553SOL     OW 5023   0.308   4.951   4.322  0.4143 -0.0539  0.5530
 1553SOL    HW1 5024   0.272   4.887   4.384 -0.0187 -0.5854 -0.2358
 1553SOL    HW2 5025   0.257   5.031   4.338 -0.6269 -0.5843 -0.0320
 1554SOL     OW 5026   0.965   3.609   4.642 -0.2425  0.2867 -0.2811
 1554SOL    HW1 5027   0.909   3.676   4.681 -1.0956 -0.7870  0.3325
 1554SOL    HW2 5028   0.913   3.574   4.569  0.7559  1.2425 -1.4946
 1555SOL     OW 5029   0.990   4.637   4.024  0.0154 -0.6436 -0.7835
 1555SOL    HW1 5030   0.978   4.544   4.004  0.0406 -0.7414 -0.3493
 1555SOL    HW2 5031   1.070   4.662   3.977  1.3094 -1.4144  0.9297
 1556SOL     OW 5032   0.144   5.076   4.595  0.4032 -0.1418 -0.0629
 1556SOL    HW1 5033   0.216   5.127   4.558  0.2902  0.3553  0.4152
 1556SOL    HW2 5034   0.174   4.985   4.588  1.0405  0.0593  0.0681
 1557SOL     OW 5035   1.721   4.812   4.562  0.1871  0.4668  1.1066
 1557SOL    HW1 5036   1.791   4.783   4.503  0.5511 -1.5752  2.4656
 1557SOL    HW2 5037   1.718   4.907   4.552  1.3656  0.3125 -0.9347
 1558SOL     OW 5038   1.083   3.911   3.847 -0.2987 -0.2168  0.5162
 1558SOL    HW1 5039   1.131   3.993   3.835 -2.7109  0.9259 -1.9562
 1558SOL    HW2 5040   1.122   3.851   3.783 -0.4737 -0.0715  0.2711
 1559SOL     OW 5041   0.226   4.164   5.059 -0.2318 -0.4376 -0.6876
 1559SOL    HW1 5042   0.139   4.126   5.071 -0.3975  0.6091  1.7421
 1559SOL    HW2 5043   0.225   4.198   4.969 -1.7123 -1.9613 -1.2732
 1560SOL     OW 5044   5.157   4.527   4.968  0.0640  0.4431  0.4812
 1560SOL    HW1 5045   5.083   4.573   5.007  1.0904  1.0167  1.8294
 1560SOL    HW2 5046   5.194   4.590   4.907 -0.0712  0.4663  0.4240
 1561SOL     OW 5047   0.470   3.961   4.316 -0.3027  0.2134  0.2847
 1561SOL    HW1 5048   0.491   3.999   4.401  1.3353 -0.3468  0.1436
 1561SOL    HW2 5049   0.549   3.972   4.264 -0.8148 -0.7148 -0.7151
 1562SOL     OW 5050   0.251   4.493   0.182  0.8216 -0.4752 -0.0515
 1562SOL    HW1 5051   0.259   4.531   0.095  1.2190 -1.1393 -0.3071
 1562SOL    HW2 5052   0.240   4.569   0.240  1.3323  0.0161 -0.5878
 1563SOL     OW 5053   1.688   3.729   4.076  0.2116 -0.1144 -0.0375
 1563SOL    HW1 5054   1.686   3.651   4.020  0.9673 -0.2283  0.0891
 1563SOL    HW2 5055   1.689   3.694   4.165  2.7584 -0.0159 -0.0009
 1564SOL     OW 5056   0.766   4.995   4.421 -0.4912 -0.2785  0.1967
 1564SOL    HW1 5057   0.689   4.956   4.378 -0.7420  0.4588 -0.0265
 1564SOL    HW2 5058   0.810   4.921   4.463 -0.3924 -0.9665 -1.0980
 1565SOL     OW 5059   1.680   4.313   3.380  1.2194  0.1757  0.1726
 1565SOL    HW1 5060   1.697   4.372   3.453 -1.4062  1.0038  0.1443
 1565SOL    HW2 5061   1.604   4.262   3.406  1.8312 -1.3449 -0.9166
 1566SOL     OW 5062   1.404   4.231   3.117  0.1518  0.0713 -0.2063
 1566SOL    HW1 5063   1.405   4.155   3.175 -0.1411  0.6718  0.5919
 1566SOL    HW2 5064   1.430   4.304   3.172  1.6462  0.3563 -1.2753
 1567SOL     OW 5065   5.088   4.913   4.480  0.4498  0.2077 -0.3297
 1567SOL    HW1 5066   5.066   4.820   4.487 -0.9355  0.4805 -0.7885
 1567SOL    HW2 5067   5.147   4.919   4.406 -1.3323 -0.0160 -1.7924
 1568SOL     OW 5068   0.127   3.942   4.810  0.3425 -0.6160 -0.1349
 1568SOL    HW1 5069   0.077   3.887   4.750  1.0958 -1.5353  0.0702
 1568SOL    HW2 5070   0.102   4.032   4.787 -0.6516 -1.0268 -0.6837
 1569SOL     OW 5071   0.775   3.936   4.527 -0.0102 -0.5593  0.2182
 1569SOL    HW1 5072   0.788   3.872   4.598 -2.3778 -1.4595 -0.1041
 1569SOL    HW2 5073   0.692   3.979   4.549  0.8588  1.4161 -0.3297
 1570SOL     OW 5074   4.808   4.864   3.831 -0.9890 -0.1114 -0.5432
 1570SOL    HW1 5075   4.788   4.773   3.853 -0.7283  0.3574  1.7420
 1570SOL    HW2 5076   4.749   4.884   3.758 -3.1946 -1.2238  0.8596
 1571SOL     OW 5077   1.478   4.691   4.525  0.0463  0.4539 -0.0459
 1571SOL    HW1 5078   1.573   4.682   4.531 -0.0102  1.0538  2.4820
 1571SOL    HW2 5079   1.458   4.765   4.583 -2.2286 -1.4763  1.7511
 1572SOL     OW 5080   4.887   4.349   0.320  0.1244  0.2377  0.0015
 1572SOL    HW1 5081   4.808   4.305   0.288 -1.5389  1.1548  2.6764
 1572SOL    HW2 5082   4.942   4.279   0.353 -1.1429 -0.1461  1.3532
 1573SOL     OW 5083   0.377   4.682   4.187 -0.1848 -0.2427 -0.6688
 1573SOL    HW1 5084   0.310   4.725   4.135 -0.8787  1.2288  1.3811
 1573SOL    HW2 5085   0.438   4.751   4.211 -0.7635 -0.5208  1.7962
 1574SOL     OW 5086   1.975   4.298   4.293 -0.1712  0.1197 -0.6258
 1574SOL    HW1 5087   1.921   4.224   4.264  0.0938 -0.9455  1.4755
 1574SOL    HW2 5088   2.065   4.266   4.287 -0.0140  0.4920 -0.2934
 1575SOL     OW 5089   0.872   4.343   4.841  0.0057 -0.1040  0.2360
 1575SOL    HW1 5090   0.820   4.324   4.919  1.0179  1.3888  1.3303
 1575SOL    HW2 5091   0.932   4.413   4.870  0.8720 -0.0297 -1.6857
 1576SOL     OW 5092   0.477   4.133   3.615  0.0939  0.7337  0.1064
 1576SOL    HW1 5093   0.446   4.181   3.692  0.2902  1.5855 -0.3460
 1576SOL    HW2 5094   0.553   4.182   3.585  0.6570 -0.1965 -0.0117
 1577SOL     OW 5095   0.041   4.779   0.080 -0.1119 -0.1191  0.4367
 1577SOL    HW1 5096   0.046   4.687   0.052 -1.1528 -0.4855  1.4258
 1577SOL    HW2 5097   0.034   4.774   0.176 -1.2024  0.9543  0.4177
 1578SOL     OW 5098   1.313   4.936   4.215  0.1407  0.0135 -0.6124
 1578SOL    HW1 5099   1.352   4.849   4.201 -0.3993 -0.1995 -0.8227
 1578SOL    HW2 5100   1.220   4.918   4.230 -0.0110  0.5753 -0.8850
 1579SOL     OW 5101   1.536   4.473   3.879 -0.3551 -0.2939  0.2441
 1579SOL    HW1 5102   1.581   4.555   3.858 -0.4765  0.4215  2.7369
 1579SOL    HW2 5103   1.603   4.419   3.921 -1.1224 -0.2171  1.5844
 1580SOL     OW 5104   4.847   4.981   4.790 -0.2758 -0.0059 -0.0130
 1580SOL    HW1 5105   4.931   5.005   4.829 -1.0069  0.1727  1.5072
 1580SOL    HW2 5106   4.818   5.060   4.745  0.2481  0.0117 -0.3241
 1581SOL     OW 5107   1.831   4.081   4.252  0.4538 -0.3165  0.4558
 1581SOL    HW1 5108   1.751   4.035   4.278  0.5414  0.1168  1.4940
 1581SOL    HW2 5109   1.875   4.020   4.193 -1.0052 -0.2585 -0.7478
 1582SOL     OW 5110   0.565   4.287   4.256 -1.2264  0.0284 -0.2506
 1582SOL    HW1 5111   0.646   4.249   4.221 -0.2953  0.7162  1.1440
 1582SOL    HW2 5112   0.514   4.211   4.284 -0.2480 -0.3134  0.6373
 1583SOL     OW 5113   0.778   5.136   4.839  0.7753 -0.2414 -0.0864
 1583SOL    HW1 5114   0.720   5.184   4.898  0.3815 -1.8511  0.8846
 1583SOL    HW2 5115   0.866   5.162   4.864  0.5793 -0.3586  0.7198
 1584SOL     OW 5116   1.831   3.546   4.259  0.0308  0.1274 -0.0011
 1584SOL    HW1 5117   1.792   3.459   4.254  1.8716 -0.6636 -1.1653
 1584SOL    HW2 5118   1.926   3.530   4.255  0.4113  2.1330  0.4358
 1585SOL     OW 5119   0.371   4.372   4.660 -0.0379  0.7957  0.6857
 1585SOL    HW1 5120   0.388   4.409   4.747  0.1080 -0.6328  1.2970
 1585SOL    HW2 5121   0.450   4.321   4.641  0.6238  2.4217 -1.0287
 1586SOL     OW 5122   0.455   0.029   3.142 -0.4675  0.3912 -0.8360
 1586SOL    HW1 5123   0.397   0.104   3.136  0.9006  1.5029 -0.5085
 1586SOL    HW2 5124   0.543   0.066   3.141  0.2218 -1.0970  0.5557
 1587SOL     OW 5125   0.864   0.269   4.421 -0.6307 -0.6380  0.1093
 1587SOL    HW1 5126   0.822   0.241   4.340  0.1836 -1.1756 -0.1401
 1587SOL    HW2 5127   0.821   0.217   4.489 -1.6608  0.1782  0.0793
 1588SOL     OW 5128   0.826   4.304   3.761  0.2028  0.2867 -0.0045
 1588SOL    HW1 5129   0.803   4.273   3.674  0.2399 -0.7809  0.3529
 1588SOL    HW2 5130   0.822   4.399   3.755 -2.3438  0.1765 -0.4809
 1589SOL     OW 5131   0.293   0.232   4.816 -0.4158 -0.0175 -0.4831
 1589SOL    HW1 5132   0.277   0.294   4.745 -0.1161  0.5774 -0.0297
 1589SOL    HW2 5133   0.335   0.157   4.773 -1.1075 -0.0701 -1.0847
 1590SOL     OW 5134   1.734   0.296   0.007  0.1393  0.4797 -0.1437
 1590SOL    HW1 5135   1.708   0.272   0.096 -0.1171 -0.5019 -0.4871
 1590SOL    HW2 5136   1.824   0.327   0.016  0.3168 -0.1817  0.3584
 1591SOL     OW 5137   0.695   0.013   3.688  0.2451  0.0951 -0.5449
 1591SOL    HW1 5138   0.696   0.051   3.600  0.4803 -1.8735 -1.4053
 1591SOL    HW2 5139   0.786  -0.011   3.705  0.0174 -0.4934 -0.1741
 1592SOL     OW 5140   1.090   3.357   4.293  0.2782 -0.0781 -0.1443
 1592SOL    HW1 5141   0.995   3.366   4.302  0.4019 -0.3430  1.7762
 1592SOL    HW2 5142   1.122   3.447   4.283 -0.0647  0.1268  0.5566
 1593SOL     OW 5143   1.329   4.350   4.804  0.2639  0.3777  0.1244
 1593SOL    HW1 5144   1.264   4.295   4.759  1.9567 -1.0115 -0.6895
 1593SOL    HW2 5145   1.329   4.432   4.755  0.9299 -0.5374 -1.4113
 1594SOL     OW 5146   1.168   3.156   4.920  0.6865 -0.4426 -0.5536
 1594SOL    HW1 5147   1.099   3.093   4.935  0.4924 -0.2665 -0.6944
 1594SOL    HW2 5148   1.122   3.236   4.891  0.8500  0.1270  0.7507
 1595SOL     OW 5149   4.813   3.599   3.285  0.1623 -0.0081 -0.1745
 1595SOL    HW1 5150   4.844   3.641   3.365  2.2604  0.8307 -1.3922
 1595SOL    HW2 5151   4.849   3.653   3.214  0.0948 -1.9217 -1.7064
 1596SOL     OW 5152   0.515   4.062   4.561 -0.3692 -0.0366 -0.2160
 1596SOL    HW1 5153   0.486   4.031   4.647 -2.7130  0.4302 -0.7931
 1596SOL    HW2 5154   0.587   4.121   4.580  0.1315 -1.0957  1.3196
 1597SOL     OW 5155   0.535   5.095   4.258 -0.4701  0.4846  0.0336
 1597SOL    HW1 5156   0.550   5.127   4.347  1.0458 -1.1681  0.3936
 1597SOL    HW2 5157   0.462   5.034   4.266 -1.1344  1.2561 -0.0767
 1598SOL     OW 5158   1.817   4.324   5.087 -0.1061 -0.2510 -0.0259
 1598SOL    HW1 5159   1.828   4.346   5.180  1.3522 -1.8708  0.2185
 1598SOL    HW2 5160   1.728   4.351   5.066  0.1781  1.8589  1.3475
 1599SOL     OW 5161   1.208   3.608   4.260  0.3364 -0.2338  0.4044
 1599SOL    HW1 5162   1.137   3.672   4.255  0.8487  0.3963  1.0101
 1599SOL    HW2 5163   1.247   3.624   4.346 -0.8597 -2.7719  1.4660
 1600SOL     OW 5164   0.450   4.667   3.842  0.2361 -0.4298 -0.4641
 1600SOL    HW1 5165   0.504   4.730   3.889  1.6524 -1.2242 -0.9850
 1600SOL    HW2 5166   0.449   4.589   3.898  2.7451 -1.7321 -2.1067
 1601SOL     OW 5167   1.827   3.946   0.360  0.2949  0.1730  0.2331
 1601SOL    HW1 5168   1.741   3.933   0.318  0.4090  0.3959 -0.0687
 1601SOL    HW2 5169   1.872   4.008   0.304  0.8581 -0.3452  0.1094
 1602SOL     OW 5170   2.250   4.898   4.967 -0.0452 -0.5329  0.1890
 1602SOL    HW1 5171   2.247   4.803   4.954  1.4918 -0.4656 -0.7103
 1602SOL    HW2 5172   2.210   4.934   4.888  0.1737 -0.4030  0.1377
 1603SOL     OW 5173   0.934   4.275   4.249 -0.5669  0.2271 -0.3451
 1603SOL    HW1 5174   0.986   4.320   4.182 -1.8302  2.1634 -0.0522
 1603SOL    HW2 5175   0.999   4.232   4.305  0.7347  2.9566  0.2855
 1604SOL     OW 5176   0.821   4.551   3.614  0.0876 -0.2838 -0.2697
 1604SOL    HW1 5177   0.845   4.514   3.530 -1.1910  0.4687 -0.9898
 1604SOL    HW2 5178   0.768   4.628   3.592  0.3552  0.3471  1.2080
 1605SOL     OW 5179   0.257   0.125   4.183  0.9066 -0.2290  0.0092
 1605SOL    HW1 5180   0.186   0.108   4.121  1.3613  0.7110 -0.7848
 1605SOL    HW2 5181   0.335   0.136   4.128  1.3345  0.5224  0.7535
 1606SOL     OW 5182   2.332   4.217   4.231 -0.0595  0.0680 -0.8036
 1606SOL    HW1 5183   2.284   4.298   4.216 -2.4391 -0.7828  1.7021
 1606SOL    HW2 5184   2.351   4.218   4.325  1.8486 -1.2391 -1.1447
 1607SOL     OW 5185   0.324   3.710   4.270  0.6265  0.1986  0.1264
 1607SOL    HW1 5186   0.322   3.740   4.179  0.5424  0.2438  0.1421
 1607SOL    HW2 5187   0.383   3.771   4.314 -0.1303  0.8100  0.3210
 1608SOL     OW 5188   1.587   0.174   4.636 -0.5947 -0.0212  0.4391
 1608SOL    HW1 5189   1.648   0.113   4.595  0.0887  0.7728  0.2664
 1608SOL    HW2 5190   1.640   0.221   4.700 -1.1931  0.1724  0.7939
 1609SOL     OW 5191   0.008   4.683   4.626  0.3472 -0.3760  0.2794
 1609SOL    HW1 5192  -0.078   4.668   4.665  1.1894 -0.1349  2.2755
 1609SOL    HW2 5193   0.015   4.618   4.556 -2.0691  0.6105 -0.9290
 1610SOL     OW 5194   1.470   3.978   4.835  1.3083 -0.1216  0.3070
 1610SOL    HW1 5195   1.557   4.009   4.809  1.8132 -0.6429  1.3400
 1610SOL    HW2 5196   1.435   4.049   4.888  0.4073  0.8064 -1.4805
 1611SOL     OW 5197   1.073   3.413   4.817  0.5869 -0.1564 -0.3814
 1611SOL    HW1 5198   1.132   3.473   4.863  1.2621  0.3016 -1.8156
 1611SOL    HW2 5199   1.021   3.469   4.760  0.5798 -0.8345 -1.0467
 1612SOL     OW 5200   0.135   4.478   3.499  0.6932  0.0431  0.1212
 1612SOL    HW1 5201   0.068   4.426   3.544 -0.0602 -0.1597 -1.2214
 1612SOL    HW2 5202   0.204   4.415   3.477  0.0678 -0.2722 -0.9439
 1613SOL     OW 5203   1.725   3.984   3.547 -0.0972  0.0251 -0.5151
 1613SOL    HW1 5204   1.797   4.026   3.500  0.6523  2.3345  2.4839
 1613SOL    HW2 5205   1.741   4.007   3.639 -2.9911 -1.9962  0.5458
 1614SOL     OW 5206   1.390   4.148   4.535  0.1056 -0.2875  0.0470
 1614SOL    HW1 5207   1.404   4.053   4.541 -0.0718 -0.2611  0.8548
 1614SOL    HW2 5208   1.454   4.185   4.596 -0.5453  0.0617  0.5117
 1615SOL     OW 5209   1.229   3.937   4.693  0.2489  0.0285  0.0371
 1615SOL    HW1 5210   1.181   4.019   4.675 -1.9306 -0.9464  1.1698
 1615SOL    HW2 5211   1.304   3.964   4.746 -0.3279  1.3263  0.2074
 1616SOL     OW 5212   5.002   4.964   4.118 -0.4467  0.0738 -0.4811
 1616SOL    HW1 5213   4.935   4.909   4.157  1.0357 -2.0218 -0.7723
 1616SOL    HW2 5214   5.000   5.045   4.169 -2.1426 -0.5509  0.4738
 1617SOL     OW 5215   1.636   1.338   0.339 -0.1183 -0.5946 -0.1449
 1617SOL    HW1 5216   1.707   1.278   0.363  1.1177  0.4461 -1.1492
 1617SOL    HW2 5217   1.590   1.293   0.268 -0.3535 -1.1893  0.3815
 1618SOL     OW 5218   1.715   0.091   1.770  0.1159 -0.3799 -0.3500
 1618SOL    HW1 5219   1.667   0.173   1.775  0.2159 -0.3304 -0.1898
 1618SOL    HW2 5220   1.689   0.053   1.687 -1.0648 -0.8831  0.2340
 1619SOL     OW 5221   1.558   5.136   0.271  0.1099  0.1249  0.0281
 1619SOL    HW1 5222   1.527   5.126   0.361 -1.7871  0.2885 -0.6036
 1619SOL    HW2 5223   1.651   5.110   0.276 -0.3017 -1.1637  1.7601
 1620SOL     OW 5224   2.634   0.601   1.074 -0.2398  0.9641  0.0938
 1620SOL    HW1 5225   2.541   0.580   1.070  0.2272 -1.6364  1.6605
 1620SOL    HW2 5226   2.653   0.609   1.167  1.0593  1.7060 -0.2185
 1621SOL     OW 5227   3.927   1.026   1.171 -0.2034  0.0295 -0.2031
 1621SOL    HW1 5228   3.993   1.096   1.177 -0.3120  0.3398 -2.4236
 1621SOL    HW2 5229   3.927   1.001   1.079 -2.7657 -0.4152 -0.0943
 1622SOL     OW 5230   2.861   0.608   0.856  0.4984 -0.0443 -0.2796
 1622SOL    HW1 5231   2.895   0.518   0.854  1.0085  0.1683 -3.2357
 1622SOL    HW2 5232   2.785   0.604   0.913  0.5888 -2.3377 -0.2888
 1623SOL     OW 5233   3.623   0.552   0.762  0.4503  0.4488  0.8906
 1623SOL    HW1 5234   3.527   0.556   0.752  0.3900  0.0911  1.2852
 1623SOL    HW2 5235   3.651   0.643   0.761  0.5605  0.4674 -3.3399
 1624SOL     OW 5236   3.145   1.144   0.712  0.5427  0.0448  0.1294
 1624SOL    HW1 5237   3.108   1.223   0.672  0.1181  0.4487  1.2699
 1624SOL    HW2 5238   3.222   1.175   0.759 -0.9600  0.2391  2.5794
 1625SOL     OW 5239   2.662   0.645   1.841  0.6431  0.1945 -0.0846
 1625SOL    HW1 5240   2.645   0.552   1.824 -0.1172  0.2818  0.1741
 1625SOL    HW2 5241   2.755   0.656   1.822  1.3062 -1.1465  2.1982
 1626SOL     OW 5242   2.333   0.564   0.523 -0.2033 -0.1052 -0.0224
 1626SOL    HW1 5243   2.390   0.500   0.480  2.4642  1.8208  0.5329
 1626SOL    HW2 5244   2.387   0.600   0.594 -2.9607  0.0539  2.0642
 1627SOL     OW 5245   2.684   1.267   2.106  0.3640 -0.5233 -0.2961
 1627SOL    HW1 5246   2.654   1.274   2.015  0.1037  0.5353 -0.1285
 1627SOL    HW2 5247   2.760   1.325   2.111  1.9053 -2.4650 -0.4653
 1628SOL     OW 5248   2.570   1.187   1.321  0.1301  0.3876  0.3225
 1628SOL    HW1 5249   2.542   1.278   1.307  0.3872  0.5514  0.8504
 1628SOL    HW2 5250   2.489   1.141   1.346 -0.0897  0.3666 -0.4166
 1629SOL     OW 5251   3.458   0.941   0.790  0.4058 -0.2427 -0.6067
 1629SOL    HW1 5252   3.404   0.988   0.854  0.0335 -0.8233 -0.4867
 1629SOL    HW2 5253   3.511   0.881   0.844  0.0711 -0.7530 -0.8363
 1630SOL     OW 5254   2.030   0.104   1.185 -0.2906  0.4145  0.6628
 1630SOL    HW1 5255   2.120   0.103   1.151 -0.0870 -1.6288  1.2138
 1630SOL    HW2 5256   2.040   0.133   1.276 -0.2471  0.7079  0.5649
 1631SOL     OW 5257   3.247   4.903   0.855  0.4107 -0.2862  0.1923
 1631SOL    HW1 5258   3.172   4.945   0.814 -0.0710 -0.9707  0.3610
 1631SOL    HW2 5259   3.253   4.942   0.942  0.0820 -0.4252  0.2781
 1632SOL     OW 5260   2.159   1.470   0.551 -0.5113 -0.3147 -0.0884
 1632SOL    HW1 5261   2.126   1.511   0.471 -1.0975  1.0382  0.8120
 1632SOL    HW2 5262   2.188   1.384   0.524  2.3643  1.2990 -2.4278
 1633SOL     OW 5263   3.245   1.001   1.804 -0.3178 -0.4615  0.2916
 1633SOL    HW1 5264   3.253   1.096   1.801  0.3068 -0.4085  2.6106
 1633SOL    HW2 5265   3.304   0.970   1.735 -0.7611  0.8386 -0.6896
 1634SOL     OW 5266   1.866   1.298   0.909 -0.2004 -0.1781  0.2657
 1634SOL    HW1 5267   1.836   1.208   0.912  2.0942 -0.9949 -0.2465
 1634SOL    HW2 5268   1.822   1.336   0.833  0.3782 -1.4673 -0.7331
 1635SOL     OW 5269   2.237   1.335   1.075  0.1184 -0.2410  0.2953
 1635SOL    HW1 5270   2.292   1.360   1.149  0.0985 -1.4425  0.7373
 1635SOL    HW2 5271   2.245   1.407   1.012 -0.2480  1.0168  1.6664
 1636SOL     OW 5272   2.691   1.670   1.404 -0.0322  0.2572  0.1707
 1636SOL    HW1 5273   2.663   1.709   1.487 -0.7335  0.2753 -0.0667
 1636SOL    HW2 5274   2.624   1.697   1.341  0.6399  0.4645 -0.4614
 1637SOL     OW 5275   2.276   1.724   0.269  0.2581 -0.2575  0.0119
 1637SOL    HW1 5276   2.206   1.660   0.282 -0.3487  0.1905 -1.0652
 1637SOL    HW2 5277   2.305   1.746   0.358 -0.1871 -1.2933  0.4211
 1638SOL     OW 5278   3.000   0.566   2.367 -0.1003  0.0799  0.0140
 1638SOL    HW1 5279   2.945   0.611   2.431  0.0987  1.6593 -0.9043
 1638SOL    HW2 5280   3.082   0.615   2.367  0.0488 -0.1611 -1.1573
 1639SOL     OW 5281   1.521   0.246   0.187 -0.2660  0.0007 -0.1089
 1639SOL    HW1 5282   1.533   0.153   0.207 -2.9589 -0.9740 -2.5413
 1639SOL    HW2 5283   1.530   0.291   0.271 -1.8770 -2.8118  1.6556
 1640SOL     OW 5284   3.554   1.896   0.338  0.1336  0.3364 -0.7846
 1640SOL    HW1 5285   3.555   1.802   0.352 -0.5101  0.1875 -1.6576
 1640SOL    HW2 5286   3.632   1.913   0.285  1.3186  0.5778  1.0285
 1641SOL     OW 5287   1.479   1.478   0.530 -0.1138 -0.5278  0.1446
 1641SOL    HW1 5288   1.549   1.438   0.478 -0.1469 -0.7258  0.2498
 1641SOL    HW2 5289   1.483   1.571   0.508 -0.5876 -0.7167 -0.7488
 1642SOL     OW 5290   3.335   1.043   1.074 -0.0580  0.2158 -0.4983
 1642SOL    HW1 5291   3.316   1.131   1.041 -2.9146  0.4088  1.4937
 1642SOL    HW2 5292   3.392   1.058   1.150 -0.0705  0.3214 -0.5091
 1643SOL     OW 5293   3.692   1.077   0.631 -0.2495  0.7414 -0.0714
 1643SOL    HW1 5294   3.626   1.109   0.569 -0.0268  1.6314  0.1402
 1643SOL    HW2 5295   3.645   1.015   0.686 -0.4900  0.0625 -1.0336
 1644SOL     OW 5296   1.457   0.647   1.574 -0.2706  0.0492 -0.0268
 1644SOL    HW1 5297   1.430   0.636   1.483  0.7140 -0.1373 -0.2964
 1644SOL    HW2 5298   1.540   0.600   1.581 -0.2422  0.2220  0.9193
 1645SOL     OW 5299   2.861   1.332   1.130  0.0332  0.1579  0.4243
 1645SOL    HW1 5300   2.832   1.240   1.129 -0.6443  0.3552  0.9040
 1645SOL    HW2 5301   2.849   1.359   1.221  0.9482  0.5027  0.4422
 1646SOL     OW 5302   3.257   1.461   1.244  0.0147  0.1686  0.2279
 1646SOL    HW1 5303   3.199   1.471   1.168 -0.6660  0.7428  0.8266
 1646SOL    HW2 5304   3.217   1.514   1.312  0.1098 -1.1181  1.2999
 1647SOL     OW 5305   2.199   0.489   0.132 -0.3336  0.1039  0.6664
 1647SOL    HW1 5306   2.293   0.504   0.132 -0.1412 -1.0655  1.6283
 1647SOL    HW2 5307   2.172   0.503   0.223 -0.4951 -3.0191  1.1556
 1648SOL     OW 5308   2.460   1.438   1.251  0.1784 -0.0648 -0.0757
 1648SOL    HW1 5309   2.502   1.487   1.180  1.7915  2.7119  2.6659
 1648SOL    HW2 5310   2.378   1.485   1.268  0.7368  0.4747  1.1814
 1649SOL     OW 5311   3.227   0.634   0.625  0.5972  0.6639 -0.6733
 1649SOL    HW1 5312   3.219   0.634   0.721 -0.9043 -1.4375 -0.7588
 1649SOL    HW2 5313   3.205   0.723   0.599 -0.0457  0.9785  0.8659
 1650SOL     OW 5314   2.898   2.149   1.143 -1.1170 -0.3571  0.4279
 1650SOL    HW1 5315   2.867   2.077   1.089 -0.6407  0.0108 -0.3432
 1650SOL    HW2 5316   2.978   2.179   1.100  0.1155 -1.0513  2.1857
 1651SOL     OW 5317   1.745   0.229   2.198 -0.5583  0.3756  0.2846
 1651SOL    HW1 5318   1.827   0.200   2.157 -0.9680  0.8288 -0.8648
 1651SOL    HW2 5319   1.763   0.225   2.292  0.5077 -0.3433  0.0633
 1652SOL     OW 5320   3.976   1.181   0.585 -0.1169 -0.2722  0.3695
 1652SOL    HW1 5321   3.992   1.086   0.588  1.0516 -0.0730  1.1743
 1652SOL    HW2 5322   3.895   1.193   0.634  0.4898 -0.7252  1.5142
 1653SOL     OW 5323   3.415   1.120   0.179  0.4617 -0.0907 -0.2132
 1653SOL    HW1 5324   3.472   1.182   0.133  0.3133  0.0885 -0.1573
 1653SOL    HW2 5325   3.472   1.079   0.244  1.0826 -1.5406 -1.6494
 1654SOL     OW 5326   1.855   0.857   0.623 -0.5956  0.3785  0.0291
 1654SOL    HW1 5327   1.915   0.827   0.692 -0.4268  1.6916  0.4582
 1654SOL    HW2 5328   1.770   0.820   0.648 -0.3567  0.1226  0.4671
 1655SOL     OW 5329   2.682   0.196   1.028 -0.5565  0.5030 -0.0843
 1655SOL    HW1 5330   2.739   0.139   1.079 -0.4710  1.1397  0.5439
 1655SOL    HW2 5331   2.610   0.139   0.999  0.3513 -0.2861 -0.8235
 1656SOL     OW 5332   3.264   0.860   0.275 -0.0610 -0.3848  0.4406
 1656SOL    HW1 5333   3.263   0.925   0.204 -3.6755  0.0957  0.8557
 1656SOL    HW2 5334   3.257   0.913   0.355  1.4816 -1.0655  1.0330
 1657SOL     OW 5335   3.051   0.518   1.341  0.4429  0.5265 -0.1618
 1657SOL    HW1 5336   3.025   0.443   1.288 -0.4769  0.7815 -0.0843
 1657SOL    HW2 5337   3.091   0.479   1.419 -0.5057  0.0932  0.1237
 1658SOL     OW 5338   2.481   0.197   1.928  0.2612 -0.0760  0.2174
 1658SOL    HW1 5339   2.522   0.124   1.974  0.0519  1.2234  2.5595
 1658SOL    HW2 5340   2.404   0.159   1.885 -0.1039 -1.1436  1.7708
 1659SOL     OW 5341   2.621   0.242   1.304 -0.5296  0.4314  0.4249
 1659SOL    HW1 5342   2.663   0.166   1.344  1.4922  1.3965  0.1915
 1659SOL    HW2 5343   2.655   0.243   1.214  0.2937  2.1859  0.7269
 1660SOL     OW 5344   2.490   0.389   0.924  0.1331 -0.5248  0.5437
 1660SOL    HW1 5345   2.397   0.367   0.934  0.0393  0.3012  1.5938
 1660SOL    HW2 5346   2.537   0.315   0.961 -0.0678 -1.5181 -1.1213
 1661SOL     OW 5347   2.688   1.040   0.168  0.0789 -0.0978 -0.2856
 1661SOL    HW1 5348   2.758   1.027   0.232 -0.1926 -0.8347 -0.1317
 1661SOL    HW2 5349   2.734   1.066   0.087  0.6662 -2.1052 -0.6298
 1662SOL     OW 5350   2.080   1.070   0.709 -0.4133  0.2030 -0.4836
 1662SOL    HW1 5351   2.055   1.090   0.799 -0.4618  0.0299 -0.4588
 1662SOL    HW2 5352   2.112   0.980   0.712  1.3978  0.8304 -0.2773
 1663SOL     OW 5353   1.827   2.232   1.943  0.0500  0.0196 -0.2795
 1663SOL    HW1 5354   1.757   2.284   1.902 -0.0863  1.1266  1.3242
 1663SOL    HW2 5355   1.795   2.216   2.032  0.6608 -1.7626 -0.3832
 1664SOL     OW 5356   2.868   0.696   0.298 -0.1669 -0.2126 -0.3224
 1664SOL    HW1 5357   2.842   0.695   0.390  1.8998  0.5013  0.2870
 1664SOL    HW2 5358   2.956   0.658   0.297  0.0378  0.2674 -1.9391
 1665SOL     OW 5359   3.908   0.549   1.920 -0.0809  0.3635 -0.4327
 1665SOL    HW1 5360   3.835   0.595   1.879 -1.8234 -1.6465  0.3468
 1665SOL    HW2 5361   3.916   0.467   1.871  2.6888  1.2016 -1.5090
 1666SOL     OW 5362   3.043   1.392   0.619  0.5839 -0.0027  0.2204
 1666SOL    HW1 5363   3.045   1.465   0.680  1.3064  2.1872 -2.3155
 1666SOL    HW2 5364   2.950   1.374   0.605  0.4023  0.3535  0.9390
 1667SOL     OW 5365   2.526   0.948   0.684 -0.0348  0.0726 -0.3286
 1667SOL    HW1 5366   2.561   0.926   0.770 -0.5042  0.8836  0.0799
 1667SOL    HW2 5367   2.508   1.042   0.689 -1.6482 -0.1941 -0.7348
 1668SOL     OW 5368   2.440   1.488   0.215 -0.0374  0.9048 -0.2995
 1668SOL    HW1 5369   2.510   1.490   0.281  1.1348 -0.2111 -1.4630
 1668SOL    HW2 5370   2.385   1.563   0.237 -0.8975 -0.6301  3.2117
 1669SOL     OW 5371   2.767   1.636   0.753  0.2983 -0.3143 -0.3886
 1669SOL    HW1 5372   2.772   1.554   0.705 -0.9920 -1.5720  1.5153
 1669SOL    HW2 5373   2.697   1.622   0.817  1.3352  1.6036  1.2430
 1670SOL     OW 5374   3.768   0.763   0.692  0.1252  0.5130 -0.2661
 1670SOL    HW1 5375   3.856   0.741   0.725  0.2611 -0.5695 -1.3046
 1670SOL    HW2 5376   3.785   0.816   0.615 -0.1500  0.8722 -0.0787
 1671SOL     OW 5377   3.437   1.704   0.776  0.1866 -0.4789 -0.0165
 1671SOL    HW1 5378   3.373   1.669   0.714  0.8765 -0.7125 -0.5890
 1671SOL    HW2 5379   3.450   1.795   0.749  0.0380 -0.4039  0.1566
 1672SOL     OW 5380   1.576   1.372   4.948 -0.1561 -0.0785  0.2697
 1672SOL    HW1 5381   1.549   1.361   5.039  1.9454 -1.2917  0.7666
 1672SOL    HW2 5382   1.635   1.448   4.950 -0.8010  0.4527 -0.2581
 1673SOL     OW 5383   3.472   0.270   0.885 -0.0201 -0.1509 -0.2376
 1673SOL    HW1 5384   3.546   0.251   0.943 -0.3806 -0.9705 -0.0346
 1673SOL    HW2 5385   3.506   0.256   0.797  0.0774 -0.4781 -0.1473
 1674SOL     OW 5386   2.333   1.222   1.524  0.0867 -0.2941  0.4776
 1674SOL    HW1 5387   2.247   1.199   1.487  0.0913 -0.6895  0.7221
 1674SOL    HW2 5388   2.316   1.235   1.617  0.2991 -0.3955  0.5295
 1675SOL     OW 5389   3.156   1.756   0.070 -0.3792  0.6655  0.2411
 1675SOL    HW1 5390   3.230   1.701   0.098 -1.9105 -2.0899 -0.9302
 1675SOL    HW2 5391   3.151   1.743  -0.025 -1.6483  1.7373  0.1501
 1676SOL     OW 5392   1.643   4.575   2.146  0.1853  0.2280  0.4301
 1676SOL    HW1 5393   1.654   4.480   2.156 -0.2390  0.0748 -0.5327
 1676SOL    HW2 5394   1.730   4.611   2.160  0.2769 -0.2665  1.1890
 1677SOL     OW 5395   3.854   1.521   0.179  0.0808 -0.3333  0.3638
 1677SOL    HW1 5396   3.856   1.426   0.174  1.4485 -0.3236  0.5026
 1677SOL    HW2 5397   3.770   1.546   0.141 -0.8799 -1.6616  1.5851
 1678SOL     OW 5398   2.094   1.550   0.280 -0.1275  0.9025 -0.2649
 1678SOL    HW1 5399   1.998   1.550   0.269 -0.1297  0.6103 -0.2668
 1678SOL    HW2 5400   2.122   1.468   0.239  0.1379  1.0478 -0.3739
 1679SOL     OW 5401   2.508   0.121   0.089  0.0088  0.7553 -0.0619
 1679SOL    HW1 5402   2.567   0.156   0.022  1.2576  1.5617  1.3979
 1679SOL    HW2 5403   2.486   0.197   0.143  0.2362 -0.1474  1.3241
 1680SOL     OW 5404   2.126   1.816   1.347 -0.1618 -0.4684  0.0571
 1680SOL    HW1 5405   2.047   1.784   1.302 -1.2693 -0.2567  1.8268
 1680SOL    HW2 5406   2.105   1.810   1.440  1.4689  0.7708  0.5218
 1681SOL     OW 5407   2.866   0.700   1.422 -0.3985 -0.5945 -0.2519
 1681SOL    HW1 5408   2.795   0.638   1.434  0.1269 -0.7402  2.3355
 1681SOL    HW2 5409   2.940   0.646   1.393 -0.7010 -0.7521 -0.7454
 1682SOL     OW 5410   1.305   0.720   0.180 -0.2417 -0.4920 -0.0012
 1682SOL    HW1 5411   1.370   0.781   0.214 -0.7904 -0.0589  0.2775
 1682SOL    HW2 5412   1.354   0.663   0.121  0.2251  0.3770 -0.4547
 1683SOL     OW 5413   3.181   0.204   2.141 -0.1793  0.3733  0.8278
 1683SOL    HW1 5414   3.131   0.209   2.059 -0.5743  0.8743  1.1036
 1683SOL    HW2 5415   3.145   0.127   2.186 -1.0128  0.9921  1.2309
 1684SOL     OW 5416   2.038   0.840   4.824  0.5212  0.4976  0.0656
 1684SOL    HW1 5417   2.106   0.836   4.890  1.2482 -2.2180 -0.7882
 1684SOL    HW2 5418   2.008   0.749   4.815  0.2149  0.8560 -3.0527
 1685SOL     OW 5419   2.571   5.036   2.082 -0.1009 -0.1878  0.0189
 1685SOL    HW1 5420   2.493   5.057   2.032 -1.1727  0.3803  1.8974
 1685SOL    HW2 5421   2.557   4.946   2.113 -0.3481  0.1738  0.9699
 1686SOL     OW 5422   2.206   1.524   1.656 -0.3142  0.3698  0.4336
 1686SOL    HW1 5423   2.196   1.489   1.745 -0.8538  1.0163  0.6324
 1686SOL    HW2 5424   2.299   1.518   1.637 -0.3522 -0.8167  0.6166
 1687SOL     OW 5425   3.507   0.522   1.378  0.2652  0.8550  0.1700
 1687SOL    HW1 5426   3.546   0.582   1.314  0.0970  0.6562 -0.1206
 1687SOL    HW2 5427   3.424   0.496   1.339  1.3787 -1.3856 -0.8041
 1688SOL     OW 5428   3.015   1.597   0.814  0.0743  0.4257  0.0221
 1688SOL    HW1 5429   2.926   1.623   0.789 -0.1402 -0.6002 -0.2930
 1688SOL    HW2 5430   3.065   1.679   0.810 -0.5236  0.7550 -1.2742
 1689SOL     OW 5431   2.584   0.785   0.470 -0.7935 -0.2990  0.3572
 1689SOL    HW1 5432   2.679   0.790   0.477 -0.8528  0.7336  0.4353
 1689SOL    HW2 5433   2.551   0.830   0.548 -1.3580  0.4831 -0.3214
 1690SOL     OW 5434   1.920   0.572   0.565  0.1901  0.4009 -0.4874
 1690SOL    HW1 5435   1.915   0.560   0.660 -0.9637  2.5689 -0.2443
 1690SOL    HW2 5436   1.847   0.631   0.544  1.6558  1.6120 -2.4168
 1691SOL     OW 5437   3.364   1.568   0.086  0.0286  0.0338 -0.3775
 1691SOL    HW1 5438   3.325   1.505   0.026 -0.1298 -0.3641  0.1405
 1691SOL    HW2 5439   3.445   1.595   0.043  0.8805 -1.6861  0.1095
 1692SOL     OW 5440   1.944   0.612   0.066 -0.3977  0.0564 -0.5568
 1692SOL    HW1 5441   1.919   0.530   0.023 -0.6072  0.7627 -1.7968
 1692SOL    HW2 5442   2.040   0.611   0.065 -0.3754 -0.8021  0.6663
 1693SOL     OW 5443   2.457   0.543   5.098  0.2800 -0.3529 -0.5069
 1693SOL    HW1 5444   2.539   0.502   5.126  1.4951  0.0104 -3.4371
 1693SOL    HW2 5445   2.434   0.500   5.016 -1.8756  0.3384 -0.3104
 1694SOL     OW 5446   2.558   0.394   1.757 -0.7314 -0.2767  0.2731
 1694SOL    HW1 5447   2.515   0.332   1.815 -0.4972 -0.9678 -0.2892
 1694SOL    HW2 5448   2.519   0.379   1.671 -1.1966  0.8581  0.2752
 1695SOL     OW 5449   2.946   1.716   0.248 -0.2948  0.2678  0.2774
 1695SOL    HW1 5450   3.005   1.715   0.173 -0.6965  0.2399 -0.0373
 1695SOL    HW2 5451   2.858   1.723   0.211 -0.5053  0.1509  0.7378
 1696SOL     OW 5452   2.200   1.193   0.512  0.5091  0.5047 -0.3365
 1696SOL    HW1 5453   2.175   1.139   0.437  1.1087  0.9275 -0.8519
 1696SOL    HW2 5454   2.153   1.155   0.586  1.7963 -1.4448 -0.4820
 1697SOL     OW 5455   3.063   1.854   0.734 -0.5139 -0.6616 -0.0372
 1697SOL    HW1 5456   3.096   1.850   0.644 -1.0875  0.5299 -0.3077
 1697SOL    HW2 5457   3.009   1.932   0.736 -0.4435 -0.6413  1.3727
 1698SOL     OW 5458   3.514   0.794   0.093 -0.4003  0.1135  0.0870
 1698SOL    HW1 5459   3.448   0.774   0.160 -0.0975  1.2523  0.7315
 1698SOL    HW2 5460   3.531   0.710   0.050 -1.7666 -0.3238  0.3772
 1699SOL     OW 5461   2.382   0.874   1.148  0.2090 -0.2351  0.1747
 1699SOL    HW1 5462   2.356   0.878   1.240 -0.5117  0.2745 -0.0462
 1699SOL    HW2 5463   2.376   0.782   1.125 -2.0458 -0.0440 -0.0463
 1700SOL     OW 5464   2.359   4.889   1.317  0.0293 -0.2672 -0.0378
 1700SOL    HW1 5465   2.286   4.845   1.274 -0.5952  0.1275  0.6180
 1700SOL    HW2 5466   2.386   4.957   1.255 -1.8451  1.2911  0.8076
 1701SOL     OW 5467   2.535   0.305   0.539 -0.0444  0.4327 -0.5059
 1701SOL    HW1 5468   2.484   0.231   0.573  1.2424  0.0694  0.7049
 1701SOL    HW2 5469   2.608   0.314   0.601 -0.1845  2.7281 -0.6385
 1702SOL     OW 5470   2.509   4.955   0.488  0.2171 -0.1908  0.1955
 1702SOL    HW1 5471   2.420   4.940   0.457  1.0112  0.3234 -2.3951
 1702SOL    HW2 5472   2.515   5.050   0.498  1.1063 -0.0442 -1.6242
 1703SOL     OW 5473   3.250   0.923   0.607  0.3853 -0.8527 -0.2158
 1703SOL    HW1 5474   3.326   0.899   0.661  0.5535  1.2132  0.5128
 1703SOL    HW2 5475   3.215   1.001   0.649  0.2641  0.5645 -2.8882
 1704SOL     OW 5476   3.317   0.485   1.139  0.0615  0.2651 -0.5457
 1704SOL    HW1 5477   3.274   0.569   1.123 -0.9305 -0.3644 -1.2303
 1704SOL    HW2 5478   3.359   0.463   1.056 -1.2363 -0.7964 -0.9381
 1705SOL     OW 5479   3.700   0.934   0.212  0.1980 -0.2377  0.4150
 1705SOL    HW1 5480   3.627   0.892   0.167 -0.2534 -0.4126  1.3081
 1705SOL    HW2 5481   3.762   0.863   0.227  1.0382  0.0999 -1.2738
 1706SOL     OW 5482   1.760   1.901   0.766  0.0479  0.0255 -0.7296
 1706SOL    HW1 5483   1.781   1.950   0.847 -2.9697  0.3930 -0.1327
 1706SOL    HW2 5484   1.747   1.969   0.700 -0.0526 -0.1682 -0.9086
 1707SOL     OW 5485   3.658   0.554   0.442  0.7166 -0.2364 -0.6464
 1707SOL    HW1 5486   3.680   0.523   0.530 -1.0578 -2.2528 -0.8454
 1707SOL    HW2 5487   3.562   0.557   0.442  0.7749  1.9760 -1.7931
 1708SOL     OW 5488   3.305   0.576   0.064  0.4829 -0.4777  0.2981
 1708SOL    HW1 5489   3.390   0.535   0.053  0.5939  0.1214 -1.2020
 1708SOL    HW2 5490   3.277   0.598  -0.025 -0.7670  0.2680  0.8590
 1709SOL     OW 5491   2.264   4.727   0.510 -0.1554 -0.3747 -0.0786
 1709SOL    HW1 5492   2.245   4.807   0.460 -1.0799 -0.8894 -0.5749
 1709SOL    HW2 5493   2.179   4.699   0.544  0.5069  0.1081  2.0268
 1710SOL     OW 5494   3.000   1.714   1.207  0.6007  0.5188 -0.4223
 1710SOL    HW1 5495   2.985   1.620   1.196  2.0497  0.2226  0.0987
 1710SOL    HW2 5496   2.919   1.755   1.175  0.5614 -0.8231 -2.1116
 1711SOL     OW 5497   3.452   0.957   1.625  0.3958 -0.1640  0.2750
 1711SOL    HW1 5498   3.457   0.970   1.531  0.1317  0.2666  0.3201
 1711SOL    HW2 5499   3.513   1.020   1.662 -0.4592  0.5756  0.4582
 1712SOL     OW 5500   3.295   1.295   0.946 -0.1043 -0.1687  0.6635
 1712SOL    HW1 5501   3.323   1.327   0.860 -0.7067  1.0370  0.9054
 1712SOL    HW2 5502   3.226   1.355   0.972  0.8134  0.1187  2.4741
 1713SOL     OW 5503   3.032   0.982   1.432  0.1724 -0.4400  0.1774
 1713SOL    HW1 5504   2.941   0.999   1.457  0.2959  0.8088 -0.1859
 1713SOL    HW2 5505   3.055   0.901   1.478 -1.0844 -0.7041  0.3550
 1714SOL     OW 5506   2.431   0.049   1.447  0.6049  0.2264  0.2363
 1714SOL    HW1 5507   2.487  -0.015   1.402  1.2335  0.5995  0.4880
 1714SOL    HW2 5508   2.397   0.002   1.523  1.3319  0.3024  0.6019
 1715SOL     OW 5509   2.977   0.828   1.783  0.8060  0.2317 -0.0141
 1715SOL    HW1 5510   2.990   0.923   1.782 -0.1600  0.3678 -1.0479
 1715SOL    HW2 5511   3.025   0.796   1.707  1.2871 -0.1320  0.4436
 1716SOL     OW 5512   1.933   0.924   0.348 -0.3882 -0.2621 -0.4553
 1716SOL    HW1 5513   1.940   0.885   0.435 -2.1718  0.3929 -0.0067
 1716SOL    HW2 5514   2.017   0.969   0.335  0.8942 -2.4692 -0.1416
 1717SOL     OW 5515   2.522   1.056   0.987  0.5002 -0.3421 -0.0696
 1717SOL    HW1 5516   2.597   1.070   1.045  0.3338  0.8753 -0.1194
 1717SOL    HW2 5517   2.454   1.019   1.044  1.2484 -1.7628 -0.1003
 1718SOL     OW 5518   3.244   5.018   1.081  0.4892 -0.0561 -0.8260
 1718SOL    HW1 5519   3.321   5.016   1.138  0.6256 -1.2665 -1.0505
 1718SOL    HW2 5520   3.235   5.110   1.057  2.1161  0.0403 -1.1300
 1719SOL     OW 5521   2.071   1.229   1.388 -0.0345  0.4192 -0.6685
 1719SOL    HW1 5522   2.049   1.297   1.452 -0.0300  1.7873 -2.0854
 1719SOL    HW2 5523   2.038   1.262   1.305 -3.0124 -2.8287 -0.8954
 1720SOL     OW 5524   2.063   1.136   0.990 -0.2354  0.3065 -0.2932
 1720SOL    HW1 5525   1.989   1.183   0.952  0.7247 -0.0166 -2.6462
 1720SOL    HW2 5526   2.131   1.203   1.000  0.4913 -0.1527 -1.8992
 1721SOL     OW 5527   1.699   0.638   0.149 -0.7880  0.4467  0.0051
 1721SOL    HW1 5528   1.683   0.732   0.153  0.4398  0.6244  0.9588
 1721SOL    HW2 5529   1.791   0.630   0.125 -0.5786 -0.4884  1.0766
 1722SOL     OW 5530   3.517   1.203   0.453  0.1893 -0.2049 -0.1969
 1722SOL    HW1 5531   3.561   1.288   0.461  0.9165 -0.6102  0.1437
 1722SOL    HW2 5532   3.424   1.225   0.453  0.3366  0.4693  1.4864
 1723SOL     OW 5533   3.415   1.387   0.707 -0.3240 -0.2425 -0.2775
 1723SOL    HW1 5534   3.439   1.479   0.700  1.2008 -0.6189 -0.1912
 1723SOL    HW2 5535   3.380   1.365   0.621 -0.5301  0.3810 -0.3544
 1724SOL     OW 5536   3.407   0.472   0.509 -0.1681 -0.1256  0.5484
 1724SOL    HW1 5537   3.338   0.413   0.478 -0.6675  1.6739 -1.9744
 1724SOL    HW2 5538   3.360   0.551   0.537  0.7399  0.4131  0.5723
 1725SOL     OW 5539   2.656   0.897   1.618  0.5785  0.0989 -0.1370
 1725SOL    HW1 5540   2.642   0.810   1.580 -0.4880  0.7130 -1.1814
 1725SOL    HW2 5541   2.749   0.915   1.602  1.0661 -1.2780  1.0384
 1726SOL     OW 5542   2.029   0.558   1.718  0.1573 -0.3351  0.0161
 1726SOL    HW1 5543   2.123   0.571   1.730  0.6331 -2.8884 -0.6735
 1726SOL    HW2 5544   2.015   0.464   1.731 -2.4388  0.1311  0.9361
 1727SOL     OW 5545   3.882   0.649   1.013 -0.4347 -0.1350  0.4489
 1727SOL    HW1 5546   3.935   0.668   1.090 -1.2746  1.5130  0.6405
 1727SOL    HW2 5547   3.908   0.560   0.987  0.6810 -0.2570  1.9341
 1728SOL     OW 5548   3.013   0.187   1.552  0.1979  0.4314  0.0932
 1728SOL    HW1 5549   2.935   0.235   1.577 -0.5505 -1.0347  0.6155
 1728SOL    HW2 5550   3.075   0.202   1.623 -0.0877  0.5043  0.3256
 1729SOL     OW 5551   1.949   0.092   2.078 -0.0831 -0.3100 -0.1025
 1729SOL    HW1 5552   2.002   0.057   2.150  0.0846 -1.0043 -0.5570
 1729SOL    HW2 5553   1.918   0.015   2.031  1.8098  0.1439 -2.2079
 1730SOL     OW 5554   2.757   0.452   0.249 -0.2353  0.3099 -0.4718
 1730SOL    HW1 5555   2.793   0.540   0.256  1.3685 -0.5047  2.4577
 1730SOL    HW2 5556   2.663   0.463   0.260 -0.2313  1.7889 -1.7139
 1731SOL     OW 5557   2.964   0.934   0.920  0.4124 -0.2077  0.5521
 1731SOL    HW1 5558   2.939   0.842   0.913 -1.1374  0.1249  1.4606
 1731SOL    HW2 5559   3.010   0.940   1.004 -1.1624  0.1949  1.4045
 1732SOL     OW 5560   2.835   0.720   0.596  0.6001 -0.3046 -0.8113
 1732SOL    HW1 5561   2.862   0.810   0.615  2.1381 -0.9464  0.2171
 1732SOL    HW2 5562   2.818   0.682   0.683  0.9881 -1.2949 -1.1659
 1733SOL     OW 5563   2.098   0.203   1.421 -0.4127 -0.0033 -0.0894
 1733SOL    HW1 5564   2.080   0.297   1.418 -3.2117 -0.4290  1.2481
 1733SOL    HW2 5565   2.090   0.180   1.514  0.4819 -1.5178 -0.3610
 1734SOL     OW 5566   1.910   0.959   1.148 -0.0263  0.3244  0.7331
 1734SOL    HW1 5567   1.868   1.000   1.225 -0.9930 -0.6310  0.7252
 1734SOL    HW2 5568   1.968   1.027   1.114 -1.9341  1.8834  0.4596
 1735SOL     OW 5569   2.164   0.407   1.131  0.3570  0.5004  0.1128
 1735SOL    HW1 5570   2.190   0.322   1.096 -0.9880  1.3100 -3.1325
 1735SOL    HW2 5571   2.071   0.414   1.110  0.1871  2.3124  1.3219
 1736SOL     OW 5572   1.931   0.013   0.932  0.8322  0.2360  0.7236
 1736SOL    HW1 5573   1.875  -0.055   0.970 -0.0143  0.8107  0.5358
 1736SOL    HW2 5574   1.964   0.062   1.007  0.6347  0.2389  0.8089
 1737SOL     OW 5575   3.080   0.102   0.779 -0.0049 -0.8668 -0.0593
 1737SOL    HW1 5576   3.041   0.016   0.766 -2.5143  0.3633 -0.9900
 1737SOL    HW2 5577   3.052   0.153   0.703  2.0474  0.5736  0.1108
 1738SOL     OW 5578   2.472   0.599   0.748 -0.0245  0.3242 -0.2705
 1738SOL    HW1 5579   2.513   0.544   0.815  0.4134 -0.4565 -1.1730
 1738SOL    HW2 5580   2.489   0.689   0.777  2.3138  0.0264 -0.6142
 1739SOL     OW 5581   3.113   1.573   1.428 -0.2353 -0.1921 -0.4069
 1739SOL    HW1 5582   3.109   1.635   1.501 -0.2978  0.1038 -0.6646
 1739SOL    HW2 5583   3.022   1.558   1.404 -0.3042 -1.4136  0.5283
 1740SOL     OW 5584   3.221   1.223   1.393 -0.0508  0.4634 -0.4460
 1740SOL    HW1 5585   3.160   1.158   1.358  1.4735 -1.3964  0.2839
 1740SOL    HW2 5586   3.204   1.302   1.341  1.1562 -1.7813 -4.5014
 1741SOL     OW 5587   2.162   0.477   1.387  0.3139  0.0055  0.2162
 1741SOL    HW1 5588   2.123   0.563   1.371  1.2442  0.3579 -0.1670
 1741SOL    HW2 5589   2.175   0.441   1.299  0.1391 -0.4383  0.3708
 1742SOL     OW 5590   3.131   0.596   0.276  0.5069  0.7668  0.0640
 1742SOL    HW1 5591   3.177   0.564   0.198 -1.0588  0.9296 -0.9463
 1742SOL    HW2 5592   3.157   0.688   0.282 -0.9172  1.2956 -1.4514
 1743SOL     OW 5593   3.046   0.636   4.467 -0.0767  0.0503 -0.1902
 1743SOL    HW1 5594   2.981   0.588   4.416 -0.0314 -0.9980  0.7211
 1743SOL    HW2 5595   3.078   0.573   4.531  1.0819  0.8665  0.0543
 1744SOL     OW 5596   2.890   0.983   0.621  0.3641  0.0475 -0.7585
 1744SOL    HW1 5597   2.850   1.037   0.688  1.3163 -0.5056  0.2754
 1744SOL    HW2 5598   2.984   0.989   0.639  0.5748 -0.7300 -1.5708
 1745SOL     OW 5599   2.279   0.847   0.588  0.0643 -0.2635 -0.3032
 1745SOL    HW1 5600   2.363   0.861   0.632  1.0165 -0.2711 -2.0748
 1745SOL    HW2 5601   2.296   0.776   0.526 -1.5824 -1.1131  0.1713
 1746SOL     OW 5602   2.205   0.540   0.829 -0.4520  0.2432  0.3394
 1746SOL    HW1 5603   2.285   0.573   0.789  0.0887 -0.9606  0.4260
 1746SOL    HW2 5604   2.207   0.446   0.814 -0.1461 -0.2705  3.3814
 1747SOL     OW 5605   2.805   0.358   1.594 -0.0547  0.3584 -0.0305
 1747SOL    HW1 5606   2.770   0.420   1.530  0.1639  0.1412 -0.3614
 1747SOL    HW2 5607   2.741   0.359   1.665  0.0465  1.1102  0.0554
 1748SOL     OW 5608   3.187   0.479   1.584  0.0260  0.2456  0.1156
 1748SOL    HW1 5609   3.131   0.453   1.657 -1.9665 -0.7771 -1.7200
 1748SOL    HW2 5610   3.272   0.439   1.604 -0.8114 -1.0271  1.2863
 1749SOL     OW 5611   2.066   2.126   1.624 -0.0175  0.1007  0.5679
 1749SOL    HW1 5612   2.081   2.073   1.546 -0.5064 -1.6841  1.6575
 1749SOL    HW2 5613   2.000   2.190   1.597  0.5151  0.1081 -0.7397
 1750SOL     OW 5614   2.443   1.460   2.090 -0.0793 -0.2426 -0.1887
 1750SOL    HW1 5615   2.469   1.434   2.002  0.3208 -0.7566  0.0801
 1750SOL    HW2 5616   2.519   1.441   2.145  0.4593  2.0384 -0.0708
 1751SOL     OW 5617   2.511   1.300   0.885  0.1412  0.0072  0.2360
 1751SOL    HW1 5618   2.508   1.211   0.921  2.5332  0.2363  1.0490
 1751SOL    HW2 5619   2.476   1.290   0.796  3.1889 -2.3647 -0.8149
 1752SOL     OW 5620   2.083   0.288   1.860  0.7043 -0.0680  0.2689
 1752SOL    HW1 5621   2.067   0.255   1.949  1.1010  1.1317  0.7853
 1752SOL    HW2 5622   2.054   0.216   1.803 -1.5642 -0.0141  1.2986
 1753SOL     OW 5623   1.984   0.082   1.730  0.5757 -0.2635  0.1554
 1753SOL    HW1 5624   1.983   0.008   1.669  0.6674 -0.0347 -0.1243
 1753SOL    HW2 5625   1.894   0.113   1.733  0.8226  0.5472 -0.8653
 1754SOL     OW 5626   3.211   0.809   1.119  0.2804 -0.2567  0.2385
 1754SOL    HW1 5627   3.256   0.887   1.086 -1.7210  1.7936  2.0943
 1754SOL    HW2 5628   3.244   0.799   1.209 -1.5447  0.2137  1.0001
 1755SOL     OW 5629   2.469   0.889   0.267  0.4833 -0.8301  0.4592
 1755SOL    HW1 5630   2.518   0.867   0.346  0.6982 -1.6085  0.1071
 1755SOL    HW2 5631   2.528   0.946   0.217 -0.3620  1.2327  1.7203
 1756SOL     OW 5632   3.721   0.446   1.547  0.1641  0.5530 -0.2756
 1756SOL    HW1 5633   3.645   0.473   1.496  0.6508 -0.7027 -1.6814
 1756SOL    HW2 5634   3.794   0.451   1.486  0.7431 -1.0266  0.2597
 1757SOL     OW 5635   2.087   1.653   1.907  0.1668 -0.0420 -0.0200
 1757SOL    HW1 5636   2.175   1.688   1.923  0.2991 -0.7291  0.7360
 1757SOL    HW2 5637   2.029   1.710   1.958  0.2958 -0.3830  0.5036
 1758SOL     OW 5638   2.096   0.341   0.606 -0.2873  0.5105  0.0797
 1758SOL    HW1 5639   2.008   0.319   0.575  0.6429 -2.7445 -0.5459
 1758SOL    HW2 5640   2.105   0.435   0.591 -3.2269  0.6644 -0.9528
 1759SOL     OW 5641   2.840   1.558   1.929 -0.1332  0.2533 -0.1976
 1759SOL    HW1 5642   2.848   1.560   2.024 -4.5431 -0.2695  0.2738
 1759SOL    HW2 5643   2.897   1.486   1.902  1.1398  0.3760  2.0278
 1760SOL     OW 5644   2.135   0.603   0.356 -0.1782 -0.2216  0.0706
 1760SOL    HW1 5645   2.057   0.610   0.411 -0.7895  3.2101 -1.1231
 1760SOL    HW2 5646   2.208   0.604   0.418 -0.9428  0.9498  0.9765
 1761SOL     OW 5647   2.338   0.628   1.057 -0.0432  0.0231  0.1017
 1761SOL    HW1 5648   2.285   0.559   1.096  0.1741  0.8251  1.9122
 1761SOL    HW2 5649   2.289   0.655   0.979 -1.1878 -0.7456  0.5348
 1762SOL     OW 5650   2.774   1.369   0.651  0.2262 -1.1404 -0.2712
 1762SOL    HW1 5651   2.776   1.320   0.733 -0.0975  1.6060  1.4537
 1762SOL    HW2 5652   2.694   1.340   0.607 -0.1515 -1.8771  0.8859
 1763SOL     OW 5653   2.888   1.068   0.371 -0.4060  0.3534  0.2468
 1763SOL    HW1 5654   2.916   1.049   0.461 -1.6885 -2.5067  0.1136
 1763SOL    HW2 5655   2.970   1.080   0.323  0.4396 -1.4068  1.1620
 1764SOL     OW 5656   3.635   1.657   1.350  0.2363 -0.2386  0.1071
 1764SOL    HW1 5657   3.650   1.603   1.272 -1.1189  0.2139 -0.4853
 1764SOL    HW2 5658   3.634   1.747   1.317  0.9491  0.0476  0.8497
 1765SOL     OW 5659   3.381   1.978   0.152  0.1024  0.1832  0.0853
 1765SOL    HW1 5660   3.447   1.958   0.217  0.1728 -1.4192 -0.4572
 1765SOL    HW2 5661   3.312   1.913   0.166  0.1702 -0.2480 -1.4958
 1766SOL     OW 5662   1.790   1.093   1.356 -0.5867 -0.5768  0.4267
 1766SOL    HW1 5663   1.787   1.180   1.318 -2.7716  0.1664  2.1963
 1766SOL    HW2 5664   1.794   1.108   1.450 -1.5964 -2.3879  0.7835
 1767SOL     OW 5665   2.626   1.732   1.903  0.0517 -0.2565  0.1009
 1767SOL    HW1 5666   2.669   1.816   1.923 -0.1352 -0.3736  1.0236
 1767SOL    HW2 5667   2.694   1.666   1.917 -0.2884 -0.4035  1.1229
 1768SOL     OW 5668   2.745   0.514   5.136  0.1401 -0.4973  0.5815
 1768SOL    HW1 5669   2.747   0.607   5.155  0.2405 -0.5038  0.6005
 1768SOL    HW2 5670   2.732   0.472   5.221  0.0884 -0.5003  0.5726
 1769SOL     OW 5671   3.198   0.263   0.429 -0.6426  0.8571 -0.5034
 1769SOL    HW1 5672   3.113   0.248   0.387 -0.8383 -0.4734  0.3284
 1769SOL    HW2 5673   3.207   0.190   0.490  0.6921  1.4950  0.0725
 1770SOL     OW 5674   3.686   1.423   0.431 -0.5366  0.6043  0.3996
 1770SOL    HW1 5675   3.746   1.352   0.408 -0.2524  1.8295 -2.9350
 1770SOL    HW2 5676   3.732   1.473   0.498  0.4698 -0.6767  0.6863
 1771SOL     OW 5677   1.788   1.930   1.613 -0.0708 -0.1530  0.4545
 1771SOL    HW1 5678   1.702   1.964   1.637 -0.4548 -2.1873  2.0849
 1771SOL    HW2 5679   1.845   1.956   1.685  0.7301  1.2813 -0.6730
 1772SOL     OW 5680   3.560   0.828   1.032  0.1507 -0.0155  0.0797
 1772SOL    HW1 5681   3.496   0.843   1.101 -1.3531 -0.2699 -1.2495
 1772SOL    HW2 5682   3.614   0.756   1.065 -0.1169  0.3169  1.2702
 1773SOL     OW 5683   2.791   1.277   1.638  0.1015  0.8420 -0.1843
 1773SOL    HW1 5684   2.857   1.236   1.692  2.1133  0.1547 -3.0581
 1773SOL    HW2 5685   2.708   1.250   1.677  1.4326 -1.7943  0.9586
 1774SOL     OW 5686   2.515   1.856   0.105 -0.0270  0.1792  0.6431
 1774SOL    HW1 5687   2.472   1.917   0.165 -0.9790 -2.3292  2.5874
 1774SOL    HW2 5688   2.471   1.773   0.119  2.2278 -1.3303 -0.8854
 1775SOL     OW 5689   3.367   1.670   1.092  0.4798 -0.0164 -0.5557
 1775SOL    HW1 5690   3.415   1.652   1.011 -0.3654  0.1253 -1.0976
 1775SOL    HW2 5691   3.365   1.586   1.138  1.1116 -0.0571 -0.5906
 1776SOL     OW 5692   3.951   0.289   1.375 -0.3385 -0.1629  0.3283
 1776SOL    HW1 5693   4.040   0.260   1.393 -0.5665 -0.0656  1.6775
 1776SOL    HW2 5694   3.896   0.219   1.409 -0.8035  0.3206  0.5830
 1777SOL     OW 5695   1.729   0.346   0.796 -0.0747 -0.3339 -0.5261
 1777SOL    HW1 5696   1.645   0.391   0.785  0.2778  0.5688  0.3923
 1777SOL    HW2 5697   1.736   0.288   0.720 -1.1728  0.1560 -1.0026
 1778SOL     OW 5698   3.332   1.237   4.998 -0.0076  0.2767 -0.7627
 1778SOL    HW1 5699   3.256   1.220   5.055  0.0300  0.7428 -0.5696
 1778SOL    HW2 5700   3.324   1.173   4.927  0.0786 -0.4802 -0.1022
 1779SOL     OW 5701   2.772   1.023   1.150 -0.4441 -0.4684  0.4335
 1779SOL    HW1 5702   2.832   0.948   1.148  0.9247  0.5692  1.1847
 1779SOL    HW2 5703   2.774   1.053   1.241 -3.4062 -1.4162  0.8297
 1780SOL     OW 5704   2.665   1.394   4.985  1.1802 -0.3828 -0.3847
 1780SOL    HW1 5705   2.759   1.392   5.002  1.4072 -1.0649 -1.7129
 1780SOL    HW2 5706   2.625   1.378   5.070  2.2318  1.9434  0.5901
 1781SOL     OW 5707   3.029   2.178   4.887 -0.0131 -0.3694 -0.0937
 1781SOL    HW1 5708   3.092   2.147   4.821  0.4427  1.4583 -0.5622
 1781SOL    HW2 5709   3.081   2.185   4.967  0.4123  1.1164 -0.4750
 1782SOL     OW 5710   2.932   0.792   1.157  0.0918 -0.0036 -0.2797
 1782SOL    HW1 5711   3.023   0.767   1.138  0.2342  0.5586 -0.3373
 1782SOL    HW2 5712   2.925   0.784   1.252  0.4173  0.6639 -0.1946
 1783SOL     OW 5713   3.675   1.074   0.972  0.0062 -0.3894  0.5479
 1783SOL    HW1 5714   3.661   0.985   1.006  0.0159 -0.3895  0.5515
 1783SOL    HW2 5715   3.663   1.064   0.877  1.3581 -0.6653  0.4014
 1784SOL     OW 5716   2.475   1.215   0.621  0.5181  0.1457  0.2371
 1784SOL    HW1 5717   2.390   1.229   0.580 -0.4102 -1.0464  1.7032
 1784SOL    HW2 5718   2.536   1.206   0.548 -0.8879 -0.6676 -0.8591
 1785SOL     OW 5719   2.972   5.004   0.662  0.6525 -0.2929  0.1580
 1785SOL    HW1 5720   2.909   5.050   0.608 -3.3379 -2.8440  2.3779
 1785SOL    HW2 5721   2.977   4.916   0.624  0.1868 -1.1564  2.0188
 1786SOL     OW 5722   1.602   1.582   0.176  0.1597 -0.2957  0.1977
 1786SOL    HW1 5723   1.667   1.640   0.216  1.6807 -2.7661  1.4460
 1786SOL    HW2 5724   1.569   1.529   0.249 -2.2209 -0.0713 -0.6736
 1787SOL     OW 5725   3.891   0.086   0.904 -0.0927 -0.0544 -0.3781
 1787SOL    HW1 5726   3.894   0.048   0.817 -0.2727 -1.2491  0.1280
 1787SOL    HW2 5727   3.968   0.050   0.948  0.3414  1.0308 -0.2378
 1788SOL     OW 5728   1.814   1.673   0.674  0.6538 -0.1603  0.2440
 1788SOL    HW1 5729   1.801   1.760   0.712 -0.0941 -0.4453  0.6579
 1788SOL    HW2 5730   1.727   1.647   0.645  1.1746 -0.0389 -1.4806
 1789SOL     OW 5731   1.795   0.486   1.482  0.0046 -0.4259  0.1325
 1789SOL    HW1 5732   1.877   0.457   1.443 -0.3631 -0.3056 -0.7289
 1789SOL    HW2 5733   1.816   0.569   1.524  0.7485 -1.2833  1.4735
 1790SOL     OW 5734   2.666   0.516   1.422  0.0064  0.1581  0.1288
 1790SOL    HW1 5735   2.579   0.557   1.424 -0.0733 -0.0114  0.1313
 1790SOL    HW2 5736   2.651   0.429   1.386  0.2186  0.2297 -0.1275
 1791SOL     OW 5737   2.010   0.082   4.728 -0.0459  0.5624 -0.4086
 1791SOL    HW1 5738   1.949   0.053   4.795  0.7880 -0.6741 -0.1524
 1791SOL    HW2 5739   2.042   0.166   4.758  0.2787  0.0384  0.7217
 1792SOL     OW 5740   3.398   0.797   1.317 -0.5380 -0.1894  0.2034
 1792SOL    HW1 5741   3.428   0.886   1.300  1.4786 -0.6650  1.0459
 1792SOL    HW2 5742   3.468   0.759   1.370 -0.3137 -2.9564 -1.9546
 1793SOL     OW 5743   1.731   0.532   4.968 -0.4378 -0.0319 -0.0264
 1793SOL    HW1 5744   1.675   0.502   5.039 -3.0937  1.5989 -1.3527
 1793SOL    HW2 5745   1.738   0.627   4.981  2.7751 -0.2736  0.5902
 1794SOL     OW 5746   3.090   1.210   5.112  0.0153  0.0406 -0.0406
 1794SOL    HW1 5747   3.014   1.154   5.124  0.0299 -0.0441 -0.3445
 1794SOL    HW2 5748   3.054   1.296   5.091 -0.0229  0.3191  1.1204
 1795SOL     OW 5749   2.584   0.801   0.913  0.0232  0.2194 -0.4716
 1795SOL    HW1 5750   2.541   0.867   0.968 -0.4358  0.4501 -1.0907
 1795SOL    HW2 5751   2.597   0.726   0.970 -1.6166 -0.0161 -0.3864
 1796SOL     OW 5752   3.691   1.733   0.930  0.3265 -0.0705 -0.2184
 1796SOL    HW1 5753   3.634   1.679   0.876  0.8360 -0.3924 -0.4375
 1796SOL    HW2 5754   3.700   1.815   0.881 -0.7121  0.3519  0.2706
 1797SOL     OW 5755   2.435   0.305   1.526 -0.4805  0.0504 -0.2268
 1797SOL    HW1 5756   2.448   0.216   1.492 -0.9846  0.3134 -1.1310
 1797SOL    HW2 5757   2.376   0.346   1.462  0.4364  1.3110 -0.2644
 1798SOL     OW 5758   2.881   1.109   1.857 -0.1980 -0.1444 -0.1558
 1798SOL    HW1 5759   2.811   1.054   1.891 -0.2515  0.1292  0.1872
 1798SOL    HW2 5760   2.926   1.141   1.935  0.2758 -0.2726 -0.3705
 1799SOL     OW 5761   1.988   1.398   1.616 -0.2526 -0.6602 -0.4246
 1799SOL    HW1 5762   2.078   1.430   1.623  0.0610 -1.8205  1.2617
 1799SOL    HW2 5763   1.936   1.458   1.669 -0.4631 -0.0558 -1.3072
 1800SOL     OW 5764   3.208   0.251   1.223  0.0281 -0.2079 -0.0371
 1800SOL    HW1 5765   3.222   0.208   1.139 -1.0451 -0.2218 -0.2149
 1800SOL    HW2 5766   3.231   0.342   1.208 -0.4102 -0.1577 -0.4233
 1801SOL     OW 5767   2.959   0.462   0.587  0.4451  0.3760 -0.1711
 1801SOL    HW1 5768   3.038   0.514   0.576  1.3030 -1.2863 -2.1940
 1801SOL    HW2 5769   2.888   0.521   0.563  1.0790  1.7630  1.2738
 1802SOL     OW 5770   1.911   1.432   0.635  0.3904 -0.1995 -0.0910
 1802SOL    HW1 5771   2.005   1.449   0.646  0.9290 -0.1929 -3.8181
 1802SOL    HW2 5772   1.869   1.516   0.650  1.1195  0.0785  0.3882
 1803SOL     OW 5773   4.037   0.528   1.222  0.0141  0.1696 -0.3427
 1803SOL    HW1 5774   3.996   0.461   1.277  0.4894  0.1007 -0.0770
 1803SOL    HW2 5775   4.130   0.524   1.243 -0.0576  1.4677  0.2749
 1804SOL     OW 5776   3.809   0.841   1.363  0.4208  0.1767 -0.7286
 1804SOL    HW1 5777   3.868   0.879   1.298  1.6662  1.1338  0.8918
 1804SOL    HW2 5778   3.791   0.914   1.424 -0.3314 -0.8017  0.2409
 1805SOL     OW 5779   2.974   1.426   5.002 -0.0867  0.1867  0.0666
 1805SOL    HW1 5780   2.965   1.517   4.972 -1.0703 -0.2199 -0.8764
 1805SOL    HW2 5781   2.964   1.374   4.923  1.9658 -0.6923  0.3603
 1806SOL     OW 5782   2.467   1.520   1.615  0.2786 -0.0143  0.0250
 1806SOL    HW1 5783   2.469   1.495   1.523  0.5393  0.0775  0.0043
 1806SOL    HW2 5784   2.507   1.607   1.618 -1.4336  0.7805 -0.0121
 1807SOL     OW 5785   2.785   1.120   0.862 -0.2483  0.2769  0.1394
 1807SOL    HW1 5786   2.705   1.105   0.913 -1.1330 -0.4194 -1.4142
 1807SOL    HW2 5787   2.852   1.068   0.908 -1.0685 -0.4880  0.4958
 1808SOL     OW 5788   3.134   0.911   4.979 -0.4034  0.6794  0.2892
 1808SOL    HW1 5789   3.197   0.904   5.051  0.8115 -0.6709 -0.8624
 1808SOL    HW2 5790   3.086   0.828   4.981  0.1804  0.2921 -0.9141
 1809SOL     OW 5791   3.849   1.548   0.622  0.0984  0.5917 -0.1529
 1809SOL    HW1 5792   3.941   1.553   0.647  0.3986 -1.5853 -0.7232
 1809SOL    HW2 5793   3.801   1.546   0.705  0.6199  0.8496  0.1527
 1810SOL     OW 5794   2.781   1.081   1.451 -0.3676 -0.4747  0.2333
 1810SOL    HW1 5795   2.803   1.156   1.507 -1.9823 -0.9990  1.6209
 1810SOL    HW2 5796   2.691   1.099   1.422 -0.4358 -1.4360 -0.1469
[truncated: 539,888 more chars]
