# Supplementary material for: Metallicious: Automated Force-Field Parameterization of Covalently Bound Metals for Supramolecular Structures
Source: J Chem Theory Comput. 2024 Oct 7;20(20):9060–71. doi: 10.1021/acs.jctc.4c00850 (PMC11500408; doi:10.1021/acs.jctc.4c00850)
Supplement: Supplementary file 2 — ct4c00850_si_002.zip [file ct4c00850_si_002.zip › SI_MD_input/Fe4L6/dummy/4_prod.gro]

Generic title in water
13620
    1UNK     O0    1   1.468   4.626   0.532 -0.5512 -0.0655  0.1613
    1UNK     S1    2   1.486   4.655   0.389 -0.3808 -0.4221  0.1026
    1UNK     C2    3   1.322   4.717   0.357  0.9364 -0.6303  0.3477
    1UNK     C3    4   1.213   4.629   0.352 -0.4811  0.0302 -0.0815
    1UNK     C4    5   1.079   4.677   0.357 -0.4221 -0.3691  0.1208
    1UNK     N5    6   0.974   4.587   0.340  0.2163  0.5692  0.9478
    1UNK     C6    7   0.943   4.558   0.212 -0.1418  0.3014  0.6581
    1UNK     C7    8   0.956   4.422   0.147  0.1566  0.2486 -0.0172
    1UNK     C8    9   0.942   4.415   0.007  0.1534  0.0681 -0.4197
    1UNK     C9   10   0.987   4.300  -0.053 -0.4461  0.1354  0.1398
    1UNK    C10   11   1.026   4.188   0.026 -0.4114  0.1813 -0.4128
    1UNK    C11   12   1.030   4.196   0.163  0.5186 -0.5062 -0.2397
    1UNK    N12   13   1.010   4.316   0.219  0.2528 -0.3659 -0.4329
    1UNK    C13   14   1.049   4.814   0.354  0.1546  1.1102 -0.0846
    1UNK    C14   15   1.156   4.901   0.341  0.6033  0.0163  0.3981
    1UNK    C15   16   1.292   4.855   0.333 -0.1366 -0.5593 -0.5511
    1UNK    C16   17   1.401   4.957   0.295  0.9057  0.6743 -0.5372
    1UNK    C17   18   1.440   5.061   0.380  0.1098 -0.8199 -0.6581
    1UNK    C18   19   1.538   5.159   0.340 -0.5053 -0.2658  0.1333
    1UNK    C19   20   1.460   4.964   0.166 -0.2866  0.3257  0.2936
    1UNK    S20   21   1.399   4.862   0.029 -0.4061 -0.0353 -0.0030
    1UNK    O21   22   1.483   4.897  -0.083  0.2593  0.2694  0.0584
    1UNK    O22   23   1.420   4.727   0.075  0.0616  0.0154  0.3627
    1UNK    O23   24   1.252   4.889   0.024 -0.1862 -0.2979 -0.8169
    1UNK    C24   25   1.572   5.040   0.135  0.5078  0.2210  0.6594
    1UNK    C25   26   1.611   5.144   0.217 -0.1619  0.5632  0.1263
    1UNK    N26   27   1.722   5.225   0.196 -0.6826 -0.4360 -0.1609
    1UNK    C27   28   1.834   5.179   0.246  0.3184  0.6142  0.8373
    1UNK    C28   29   1.934   5.098   0.179 -0.2966 -0.0805 -0.1988
    1UNK    C29   30   2.032   5.029   0.254 -1.1073  0.7189  0.3696
    1UNK    C30   31   2.125   4.956   0.174  0.1986 -0.0842  0.0567
    1UNK    C31   32   2.122   4.955   0.037  0.1260  0.5556  0.8769
    1UNK    C32   33   2.018   5.021  -0.023  0.0919  0.0434 -0.4627
    1UNK    N33   34   1.928   5.098   0.042 -0.1981  0.5672  0.1209
    1UNK    O34   35   1.580   4.763   0.361 -0.1287 -0.0138 -0.5661
    1UNK    O35   36   1.492   4.539   0.296  0.5724  0.3536  0.1993
    1UNK    H36   37   1.230   4.522   0.365  0.1925  0.0446 -0.8176
    1UNK    H37   38   0.888   4.633   0.155  1.2400  0.9320  0.1469
    1UNK    H38   39   0.897   4.496  -0.050  0.0854  0.8468  0.7202
    1UNK    H39   40   0.979   4.291  -0.161  3.4247  0.2348 -0.2051
    1UNK    H40   41   1.049   4.094  -0.024  1.0359 -0.5203  1.5111
    1UNK    H41   42   1.061   4.123   0.238  2.0447  0.2425 -0.1157
    1UNK    H42   43   0.949   4.857   0.357 -0.3077  0.2180 -1.9526
    1UNK    H43   44   1.137   5.006   0.322  1.6562  0.1726  0.1529
    1UNK    H44   45   1.398   5.061   0.481 -1.4942  3.3134 -1.2274
    1UNK    H45   46   1.578   5.224   0.417 -1.5500  0.5836 -0.0291
    1UNK    H46   47   1.637   5.007   0.055  0.2894 -1.9913  1.3772
    1UNK    H47   48   1.847   5.173   0.355 -0.2701  1.0017  0.9331
    1UNK    H48   49   2.045   5.031   0.362  1.5970 -0.0498  0.0970
    1UNK    H49   50   2.199   4.896   0.227 -1.8294 -1.5066  1.3711
    1UNK    H50   51   2.181   4.886  -0.024 -0.6288  0.5033  0.1971
    1UNK    H51   52   2.006   5.019  -0.131 -0.0546 -0.2868 -0.4405
    2UNK     O0   53   1.668   0.647   0.705 -0.2514  0.0071 -0.5430
    2UNK     S1   54   1.546   0.639   0.786 -0.4573 -0.0939  0.1128
    2UNK     C2   55   1.522   0.473   0.840 -0.3476  0.6247  0.0181
    2UNK     C3   56   1.484   0.447   0.977  0.2799  0.2954  0.1497
    2UNK     C4   57   1.427   0.319   1.007 -0.8112  0.8802  0.3851
    2UNK     N5   58   1.390   0.288   1.143  0.6428  1.1808  0.1344
    2UNK     C6   59   1.452   0.198   1.214 -0.7123  0.3507 -0.2701
    2UNK     C7   60   1.430   0.177   1.359 -0.2820 -0.0955  0.0341
    2UNK     C8   61   1.498   0.072   1.433 -0.0648  0.8837  0.4445
    2UNK     C9   62   1.492   0.056   1.571  0.4283 -0.2222  0.1849
    2UNK    C10   63   1.398   0.148   1.627  0.2298  0.6260  0.1519
    2UNK    C11   64   1.336   0.253   1.556  0.2007  0.4447  0.1640
    2UNK    N12   65   1.347   0.267   1.422 -0.0871  0.4043  0.9535
    2UNK    C13   66   1.404   0.226   0.903  0.0299 -0.1074 -1.1609
    2UNK    C14   67   1.456   0.245   0.773  0.3712 -0.4682  0.3006
    2UNK    C15   68   1.514   0.366   0.740 -0.1243 -0.0436 -0.8643
    2UNK    C16   69   1.549   0.378   0.593  0.0063 -0.9350  0.0924
    2UNK    C17   70   1.460   0.433   0.498 -0.1181  0.5709 -1.1728
    2UNK    C18   71   1.497   0.455   0.366 -0.9294  0.2252 -0.7982
    2UNK    C19   72   1.678   0.351   0.547 -0.1920 -1.0039 -0.2253
    2UNK    S20   73   1.796   0.281   0.664  0.1883  0.0124 -0.2276
    2UNK    O21   74   1.767   0.140   0.692 -0.3167  0.0940  0.0957
    2UNK    O22   75   1.921   0.289   0.589  0.2137  0.5504  0.2052
    2UNK    O23   76   1.803   0.363   0.779  0.1079  0.2204  0.6345
    2UNK    C24   77   1.715   0.363   0.415 -0.3074  0.1317 -0.1441
    2UNK    C25   78   1.624   0.416   0.324 -0.6362 -0.0527 -0.8291
    2UNK    N26   79   1.665   0.427   0.188  0.3956 -0.1806  0.2649
    2UNK    C27   80   1.662   0.540   0.126  0.7335 -0.2327  0.2150
    2UNK    C28   81   1.668   0.556  -0.028 -0.1236 -0.0075  0.7534
    2UNK    C29   82   1.684   0.685  -0.084  0.1809  0.4230 -0.2194
    2UNK    C30   83   1.685   0.698  -0.224 -0.2536  0.9223 -0.0268
    2UNK    C31   84   1.667   0.583  -0.302 -0.1435 -0.1729 -0.0559
    2UNK    C32   85   1.659   0.457  -0.235  0.3053 -0.2418  0.1563
    2UNK    N33   86   1.663   0.446  -0.103 -0.2021  0.9114 -0.1502
    2UNK    O34   87   1.558   0.714   0.914 -0.4829  0.2187  0.5410
    2UNK    O35   88   1.432   0.669   0.707  0.4942  0.1798  0.3556
    2UNK    H36   89   1.496   0.522   1.055 -0.3508  0.8543 -0.2839
    2UNK    H37   90   1.535   0.146   1.167  0.1349  0.9194  0.5693
    2UNK    H38   91   1.561   0.007   1.372 -0.4500 -0.5907  1.6136
    2UNK    H39   92   1.556  -0.016   1.621  1.2623  0.1043 -0.3948
    2UNK    H40   93   1.389   0.140   1.735  1.4131 -0.3114  0.1939
    2UNK    H41   94   1.275   0.327   1.609  0.6603 -0.3547  1.8335
    2UNK    H42   95   1.347   0.136   0.925  2.8386 -1.7622 -0.3674
    2UNK    H43   96   1.447   0.174   0.691 -0.2481 -0.5454  0.4321
    2UNK    H44   97   1.366   0.466   0.539  0.0471  0.2561 -0.5304
    2UNK    H45   98   1.425   0.487   0.291 -2.7478 -0.7000  0.4825
    2UNK    H46   99   1.808   0.327   0.373  0.1288 -1.6372  2.2581
    2UNK    H47  100   1.624   0.635   0.164  0.2171 -1.2577  2.3824
    2UNK    H48  101   1.693   0.768  -0.015  1.4878 -0.5471  0.7945
    2UNK    H49  102   1.698   0.789  -0.282  2.3280 -0.8087 -2.3115
    2UNK    H50  103   1.656   0.586  -0.410 -1.1195  0.1900  0.0489
    2UNK    H51  104   1.670   0.365  -0.292  1.1132  0.6280 -1.1168
    3UNK     O0  105   0.765   0.386   4.977 -0.3565 -0.2303  0.6115
    3UNK     S1  106   0.875   0.349   5.063  0.1672 -0.1635  0.4289
    3UNK     C2  107   0.858   0.461   5.202 -0.6477 -0.1098  0.3089
    3UNK     C3  108   0.738   0.526   5.243 -0.2835  0.7086  0.2151
    3UNK     C4  109   0.734   0.589   5.371  0.6857 -0.0204  0.3209
    3UNK     N5  110   0.616   0.648   5.413  0.4550  0.0708 -0.0517
    3UNK     C6  111   0.604   0.781   5.432 -0.6139  0.1940  0.1342
    3UNK     C7  112   0.481   0.844   5.489 -0.2846 -0.5759  0.4619
    3UNK     C8  113   0.480   0.985   5.529  0.2599 -0.0403  0.5782
    3UNK     C9  114   0.366   1.037   5.588  0.3013  0.1831 -0.0289
    3UNK    C10  115   0.251   0.958   5.591 -0.5196 -0.0717 -0.1823
    3UNK    C11  116   0.254   0.824   5.557  0.3597 -0.3285 -0.2631
    3UNK    N12  117   0.366   0.763   5.500  0.0250 -0.3340  0.0060
    3UNK    C13  118   0.844   0.587   5.455  0.0624 -0.6131  0.3235
    3UNK    C14  119   0.966   0.537   5.409  0.0491 -0.3796  0.2442
    3UNK    C15  120   0.975   0.467   5.283 -0.0103 -0.2214 -0.6487
    3UNK    C16  121   1.115   0.411   5.262 -0.1047  0.5074  0.5276
    3UNK    C17  122   1.150   0.283   5.312  0.1336 -0.0582 -0.1155
    3UNK    C18  123   1.271   0.224   5.279 -0.2150  0.3979 -0.2426
    3UNK    C19  124   1.211   0.476   5.179 -0.0254 -0.0471 -0.0416
    3UNK    S20  125   1.182   0.643   5.123 -0.2795  0.1076  0.3337
    3UNK    O21  126   1.293   0.666   5.032 -0.1839  0.0329  0.1648
    3UNK    O22  127   1.045   0.655   5.076  0.0595 -0.6000 -0.2464
    3UNK    O23  128   1.208   0.705   5.251 -0.1687 -0.0772  0.6001
    3UNK    C24  129   1.336   0.412   5.143  0.1742 -0.0706 -0.3036
    3UNK    C25  130   1.364   0.278   5.185 -0.2245  0.2544 -0.0596
    3UNK    N26  131   1.481   0.214   5.143 -0.4044  0.7375  0.0374
    3UNK    C27  132   1.472   0.143   5.032  0.2438 -0.6314 -0.2048
    3UNK    C28  133   1.596   0.096   4.953 -0.0907 -0.5429  0.8005
    3UNK    C29  134   1.577   0.044   4.821  0.1364  0.5528 -0.9563
    3UNK    C30  135   1.688   0.023   4.736 -0.4395 -0.7240  0.0147
    3UNK    C31  136   1.813   0.068   4.782  0.9275 -0.1228 -0.1397
    3UNK    C32  137   1.821   0.133   4.906  0.0194 -0.6383 -0.5441
    3UNK    N33  138   1.717   0.152   4.993 -0.3591 -0.4409 -0.1489
    3UNK    O34  139   1.004   0.380   5.007 -0.0166 -0.5292  0.3289
    3UNK    O35  140   0.863   0.220   5.132 -0.1556  0.4394 -0.1034
    3UNK    H36  141   0.655   0.540   5.174 -0.2576 -0.4178 -0.0447
    3UNK    H37  142   0.681   0.857   5.414 -1.7304  1.2303 -0.3387
    3UNK    H38  143   0.575   1.037   5.530 -0.6304  1.6401  2.7297
    3UNK    H39  144   0.358   1.135   5.633  2.1825  0.6602 -0.7039
    3UNK    H40  145   0.159   1.002   5.629 -1.1676 -1.2993 -0.3341
    3UNK    H41  146   0.164   0.765   5.575  0.5241 -0.4095  0.2969
    3UNK    H42  147   0.847   0.645   5.547 -2.2154  1.5987 -0.8938
    3UNK    H43  148   1.056   0.555   5.466  0.9256 -0.7742 -0.9910
    3UNK    H44  149   1.076   0.238   5.378  0.1714 -1.8964 -1.2945
    3UNK    H45  150   1.280   0.122   5.314  0.8897  0.6521  0.2240
    3UNK    H46  151   1.395   0.466   5.069  0.2228 -0.7279 -0.7428
    3UNK    H47  152   1.379   0.105   4.991  0.0683  0.8817 -1.2762
    3UNK    H48  153   1.483  -0.000   4.791  0.9036 -0.8283 -1.3636
    3UNK    H49  154   1.674  -0.009   4.634 -0.2501 -0.1935 -0.1813
    3UNK    H50  155   1.900   0.058   4.716  0.9576  2.0852 -0.4787
    3UNK    H51  156   1.916   0.169   4.946 -1.4444  1.1112  1.4029
    4UNK     O0  157   0.731   0.326   1.015  0.1141  0.3322  0.0005
    4UNK     S1  158   0.730   0.469   1.041 -0.2672  0.2023  0.0807
    4UNK     C2  159   0.888   0.519   0.975  0.1812  0.5886 -0.9387
    4UNK     C3  160   0.998   0.538   1.062 -0.5031 -0.0099 -0.5047
    4UNK     C4  161   1.125   0.547   1.011  0.4435  0.8216 -0.0824
    4UNK     N5  162   1.226   0.566   1.108 -0.0158  0.0937  0.0548
    4UNK     C6  163   1.270   0.688   1.108  0.7396  0.6101  0.5177
    4UNK     C7  164   1.242   0.791   1.208 -0.3932  0.7752  0.0110
    4UNK     C8  165   1.293   0.919   1.189  0.4845 -0.6388  0.5934
    4UNK     C9  166   1.256   1.013   1.282 -0.5321 -0.2063  0.3322
    4UNK    C10  167   1.166   0.979   1.388 -0.1282  0.1817 -0.3968
    4UNK    C11  168   1.129   0.846   1.398 -0.3144  0.1708 -0.6047
    4UNK    N12  169   1.171   0.752   1.317 -0.2413 -0.0257  0.1485
    4UNK    C13  170   1.147   0.543   0.871  0.2580  0.1717  0.0140
    4UNK    C14  171   1.036   0.534   0.781  0.4475  0.4461 -0.5055
    4UNK    C15  172   0.903   0.521   0.830 -0.0428 -0.4292 -0.7563
    4UNK    C16  173   0.794   0.515   0.725 -0.5940 -0.4708  0.7091
    4UNK    C17  174   0.748   0.387   0.689 -0.6896 -0.7612 -0.0132
    4UNK    C18  175   0.648   0.369   0.593 -0.4539  0.4080  0.7053
    4UNK    C19  176   0.712   0.626   0.683 -0.2565  0.5857  0.0267
    4UNK    S20  177   0.760   0.788   0.749 -0.3521  0.1151  0.0137
    4UNK    O21  178   0.657   0.873   0.686 -0.1512  0.1014 -0.7726
    4UNK    O22  179   0.764   0.798   0.890 -0.2953  0.4901 -0.4343
    4UNK    O23  180   0.888   0.816   0.685 -0.1679 -0.1565  0.3581
    4UNK    C24  181   0.599   0.610   0.601 -0.1947 -0.1825  0.0117
    4UNK    C25  182   0.564   0.478   0.561  0.4481 -0.2316 -0.0726
    4UNK    N26  183   0.456   0.455   0.477 -1.0879  0.3153  0.2912
    4UNK    C27  184   0.346   0.404   0.522 -0.5372 -0.0871 -0.0555
    4UNK    C28  185   0.215   0.421   0.453 -1.0469  0.5107 -0.1862
    4UNK    C29  186   0.106   0.348   0.504 -0.3037  0.0686 -0.2791
    4UNK    C30  187  -0.020   0.367   0.447  0.0087  0.7614  0.1634
    4UNK    C31  188  -0.026   0.457   0.341 -0.1605  0.1182  0.1463
    4UNK    C32  189   0.090   0.534   0.299  0.1729 -0.5273 -0.1808
    4UNK    N33  190   0.214   0.517   0.355  0.1761  0.4464  0.0628
    4UNK    O34  191   0.742   0.499   1.183  0.4529 -0.3718 -0.1825
    4UNK    O35  192   0.628   0.541   0.978 -0.2065  0.7589  0.0639
    4UNK    H36  193   0.981   0.537   1.170 -0.3815  0.3977 -0.4807
    4UNK    H37  194   1.345   0.711   1.032 -0.1207 -2.1666 -1.2551
    4UNK    H38  195   1.365   0.945   1.112  0.0520  0.4282  0.5396
    4UNK    H39  196   1.298   1.111   1.266 -2.6975  0.9547  1.5129
    4UNK    H40  197   1.129   1.051   1.461  1.3511  1.4918 -0.8958
    4UNK    H41  198   1.058   0.813   1.474 -1.1838  0.1156 -1.4308
    4UNK    H42  199   1.249   0.532   0.838  0.6138 -1.3795  1.5541
    4UNK    H43  200   1.047   0.534   0.673  0.2094 -2.8148 -0.5647
    4UNK    H44  201   0.802   0.303   0.731 -1.2376 -0.1062  2.0664
    4UNK    H45  202   0.625   0.268   0.562 -1.7047  0.9912 -0.2763
    4UNK    H46  203   0.540   0.694   0.564 -0.5893 -1.7246 -3.1067
    4UNK    H47  204   0.338   0.368   0.625 -0.8033  1.1761  0.3767
    4UNK    H48  205   0.119   0.274   0.583  1.3423  1.5445  0.8877
    4UNK    H49  206  -0.109   0.308   0.470 -0.4291  0.3342 -2.4780
    4UNK    H50  207  -0.120   0.474   0.289 -0.4526  1.0638  0.9729
    4UNK    H51  208   0.082   0.608   0.219 -0.1748 -1.3271 -0.8957
    5UNK     O0  209   1.189   4.808   1.137  0.5317  0.1024  0.0860
    5UNK     S1  210   1.261   4.928   1.160  0.0762 -0.1111  0.2000
    5UNK     C2  211   1.150   5.064   1.123  0.1146  0.0513 -0.7534
    5UNK     C3  212   1.151   5.176   1.201 -0.6185 -0.1412 -0.0060
    5UNK     C4  213   1.091   5.294   1.157  0.1057 -0.4390 -0.2083
    5UNK     N5  214   1.093   5.408   1.234  0.2231 -0.4546 -0.0238
    5UNK     C6  215   1.001   5.419   1.318 -0.0730 -0.4794 -0.5090
    5UNK     C7  216   1.004   5.516   1.435  0.0548  0.1528  0.6232
    5UNK     C8  217   0.890   5.545   1.512 -0.2926 -0.2773  0.7482
    5UNK     C9  218   0.902   5.643   1.610  0.1002 -0.5555 -0.1621
    5UNK    C10  219   1.028   5.706   1.633 -0.4759  0.5339 -0.5463
    5UNK    C11  220   1.135   5.675   1.547 -0.4712  0.2861  0.6715
    5UNK    N12  221   1.125   5.585   1.447 -0.1820 -0.3880 -0.3177
    5UNK    C13  222   1.029   5.296   1.037 -0.3704  0.4290  0.4717
    5UNK    C14  223   1.018   5.182   0.963 -0.1985  0.3355 -0.4506
    5UNK    C15  224   1.075   5.063   1.005  0.6709 -0.4619  0.4597
    5UNK    C16  225   1.068   4.947   0.902  0.2935  0.3975  0.5817
    5UNK    C17  226   1.179   4.921   0.822 -1.1072 -0.2599  0.1497
    5UNK    C18  227   1.179   4.810   0.737  0.3369 -0.3275 -0.2918
    5UNK    C19  228   0.972   4.841   0.914 -0.2268 -0.5972  0.4632
    5UNK    S20  229   0.815   4.876   0.998  0.3302 -0.3232 -0.1419
    5UNK    O21  230   0.859   4.916   1.134  0.5849 -0.3167 -0.5131
    5UNK    O22  231   0.760   4.993   0.929 -0.2302 -0.0229  0.7252
    5UNK    O23  232   0.732   4.756   0.993 -0.2476 -0.4008 -0.6238
    5UNK    C24  233   0.968   4.737   0.824  0.0687 -0.6051  0.2616
    5UNK    C25  234   1.077   4.712   0.741  0.3140 -1.1561 -0.9895
    5UNK    N26  235   1.080   4.595   0.662 -0.5141 -0.3286 -0.0481
    5UNK    C27  236   1.184   4.518   0.683 -0.3499 -0.2588  0.6090
    5UNK    C28  237   1.210   4.381   0.630  0.2679 -0.6277  0.0696
    5UNK    C29  238   1.328   4.313   0.652 -0.0086 -0.6650 -0.1452
    5UNK    C30  239   1.340   4.182   0.607  0.0519 -0.3562  0.2698
    5UNK    C31  240   1.232   4.139   0.534 -0.1547 -0.0808  1.1161
    5UNK    C32  241   1.119   4.215   0.510  0.3344 -0.2619  0.3689
    5UNK    N33  242   1.102   4.338   0.564 -0.0152 -0.8849 -0.5344
    5UNK    O34  243   1.371   4.952   1.070  0.0003 -0.4935  0.0844
    5UNK    O35  244   1.299   4.943   1.295 -0.1687  0.1119 -0.7022
    5UNK    H36  245   1.196   5.172   1.300 -0.8795 -0.0998  0.1150
    5UNK    H37  246   0.908   5.365   1.295 -0.0083 -1.4573  1.4193
    5UNK    H38  247   0.791   5.506   1.490 -0.7413  1.8853 -1.2719
    5UNK    H39  248   0.816   5.677   1.668 -0.9415 -0.7770 -1.5342
    5UNK    H40  249   1.044   5.762   1.724  0.7701 -0.5431 -0.0840
    5UNK    H41  250   1.230   5.727   1.556 -1.0152  1.2431  0.9652
    5UNK    H42  251   0.983   5.387   0.998 -2.6302 -0.8519  0.0898
    5UNK    H43  252   0.966   5.187   0.868  0.6749  1.5522 -0.8768
    5UNK    H44  253   1.263   4.990   0.817  0.2540 -1.7350  1.7845
    5UNK    H45  254   1.258   4.802   0.663  2.0037  2.5414  1.0865
    5UNK    H46  255   0.880   4.675   0.838 -0.5038  0.1955  0.2702
    5UNK    H47  256   1.266   4.554   0.745 -0.9146  2.1222  0.0546
    5UNK    H48  257   1.408   4.359   0.711 -1.0287 -0.1969  0.8851
    5UNK    H49  258   1.431   4.123   0.610  0.9188  0.8101 -1.8057
    5UNK    H50  259   1.221   4.038   0.495  1.0046  0.8688 -1.8561
    5UNK    H51  260   1.029   4.163   0.478  0.8464 -3.3253  3.6650
    6UNK     O0  261   0.387   5.050   0.569 -0.0148  0.0648  0.3360
    6UNK     S1  262   0.331   5.046   0.434 -0.0683 -0.0779  0.2570
    6UNK     C2  263   0.448   5.157   0.351  0.2123 -0.0029  0.1976
    6UNK     C3  264   0.404   5.272   0.289  0.1501 -0.3358 -1.2274
    6UNK     C4  265   0.494   5.359   0.229 -0.1871  0.0264 -0.3465
    6UNK     N5  266   0.443   5.478   0.172 -0.2629  0.9290  0.2688
    6UNK     C6  267   0.441   5.477   0.040  0.0040  0.1486 -0.3741
    6UNK     C7  268   0.311   5.496  -0.031  0.8730 -0.1073 -0.5626
    6UNK     C8  269   0.311   5.475  -0.166  0.4529  0.0006 -0.1904
    6UNK     C9  270   0.195   5.499  -0.240  0.1854 -1.3516  0.5950
    6UNK    C10  271   0.083   5.533  -0.167 -0.3647  0.0059  0.6175
    6UNK    C11  272   0.083   5.548  -0.028 -0.0465 -0.1281  0.3178
    6UNK    N12  273   0.199   5.529   0.037 -0.4642 -0.2966 -0.8376
    6UNK    C13  274   0.634   5.328   0.245 -0.3694  0.5671 -0.1673
    6UNK    C14  275   0.681   5.214   0.311  0.1946  0.6349  0.8922
    6UNK    C15  276   0.589   5.124   0.360  0.2283  0.2054  0.3800
    6UNK    C16  277   0.650   5.001   0.412  0.0774 -0.2451  0.6942
    6UNK    C17  278   0.682   4.991   0.550  0.0188 -0.7642 -0.2273
    6UNK    C18  279   0.725   4.865   0.606  0.1506  0.5546 -0.2269
    6UNK    C19  280   0.667   4.887   0.325 -0.0910 -0.1905  0.1936
    6UNK    S20  281   0.649   4.895   0.147 -0.1592  0.1876  0.2385
    6UNK    O21  282   0.773   4.952   0.101 -0.5053 -0.1188 -0.7721
    6UNK    O22  283   0.634   4.760   0.106 -0.0506  0.7130  0.2350
    6UNK    O23  284   0.531   4.983   0.115  0.3644 -0.3082  0.4129
    6UNK    C24  285   0.699   4.764   0.385 -0.2684  0.1816  0.0855
    6UNK    C25  286   0.734   4.757   0.521 -0.1077 -0.1586 -0.1527
    6UNK    N26  287   0.768   4.628   0.576 -0.3967 -1.2499 -0.1699
    6UNK    C27  288   0.690   4.587   0.673 -0.2956  0.1701 -0.6565
    6UNK    C28  289   0.729   4.475   0.766  0.1559  0.6910 -0.0313
    6UNK    C29  290   0.637   4.430   0.862  0.1077  0.0841 -0.1620
    6UNK    C30  291   0.671   4.321   0.947 -0.2880 -0.4680 -0.0979
    6UNK    C31  292   0.791   4.252   0.913  0.0805 -0.0044  0.1556
    6UNK    C32  293   0.873   4.299   0.812 -0.0929 -0.7505 -0.3979
    6UNK    N33  294   0.845   4.409   0.740 -0.1573  0.2082 -0.4470
    6UNK    O34  295   0.201   5.103   0.422  0.6102 -1.0983  0.4622
    6UNK    O35  296   0.339   4.921   0.362 -0.2583  0.2171 -0.1537
    6UNK    H36  297   0.300   5.304   0.288 -0.1965 -1.3606  0.2879
    6UNK    H37  298   0.529   5.454  -0.021 -0.8579 -1.9231 -0.8882
    6UNK    H38  299   0.403   5.451  -0.219 -1.0245  0.1040 -2.9113
    6UNK    H39  300   0.195   5.495  -0.348  0.8709 -1.0820  0.5836
    6UNK    H40  301  -0.012   5.551  -0.217 -0.2962 -1.5997 -0.1144
    6UNK    H41  302  -0.005   5.569   0.033 -0.1200  2.7552 -0.7018
    6UNK    H42  303   0.708   5.392   0.197 -1.1920  0.3100 -1.8043
    6UNK    H43  304   0.787   5.194   0.316 -0.0483 -0.5957  1.3858
    6UNK    H44  305   0.671   5.068   0.626  4.1414 -0.9833  0.7373
    6UNK    H45  306   0.741   4.851   0.713  0.0190  2.5473  0.0816
    6UNK    H46  307   0.714   4.685   0.312 -1.5677  1.7924 -1.9869
    6UNK    H47  308   0.587   4.622   0.681 -0.1352  0.0790  2.0776
    6UNK    H48  309   0.541   4.478   0.880 -1.1416 -2.6350  0.5683
    6UNK    H49  310   0.602   4.290   1.024 -0.8247 -1.5823 -1.0011
    6UNK    H50  311   0.823   4.172   0.979  1.1946 -1.8194 -2.5343
    6UNK    H51  312   0.965   4.254   0.775  0.4354  0.8029 -1.0273
    7FeD    Fe1  313   1.699   0.266   0.038 -0.5379 -0.1180  0.0563
    7FeD    dm1  314   1.612   0.244   0.040 -0.6597 -0.2482 -0.8231
    7FeD    dm2  315   1.715   0.204  -0.026 -0.3513  0.5589  0.2745
    7FeD    dm3  316   1.684   0.328  -0.029 -0.0181  0.5964 -0.5511
    7FeD    dm4  317   1.791   0.288   0.036  1.6490 -0.0719  0.3225
    7FeD    dm5  318   1.686   0.330   0.101  0.5971  1.5763  2.2661
    7FeD    dm6  319   1.716   0.204   0.101  0.7223  1.0879 -0.5926
    8FeD    Fe1  320   1.271   0.423   1.291 -0.4551 -0.0694  0.0128
    8FeD    dm1  321   1.236   0.487   1.241  2.6463  1.0292  0.8805
    8FeD    dm2  322   1.212   0.363   1.266 -0.8245 -0.6676  1.7618
    8FeD    dm3  323   1.326   0.402   1.226  0.2453 -0.4925 -0.6511
    8FeD    dm4  324   1.310   0.361   1.344 -0.3641  0.6437  0.2454
    8FeD    dm5  325   1.332   0.483   1.321  0.6233  0.2589 -1.4596
    8FeD    dm6  326   1.216   0.442   1.360 -0.4251 -0.8327  0.7698
    9FeD    Fe1  327   0.409   0.567   0.288  0.1437  0.4306 -0.1385
    9FeD    dm1  328   0.321   0.548   0.308 -0.4874 -0.3071  0.2782
    9FeD    dm2  329   0.410   0.492   0.239 -0.7091  0.7155  1.8162
    9FeD    dm3  330   0.379   0.615   0.214 -1.5108  0.5923  0.5631
    9FeD    dm4  331   0.495   0.585   0.270 -0.0503  0.5715 -0.2588
    9FeD    dm5  332   0.404   0.643   0.336  0.4293  2.4785 -0.3797
    9FeD    dm6  333   0.438   0.523   0.360 -0.4568  1.4514  0.5846
   10FeD    Fe1  334   0.944   4.487   0.545 -0.0788 -0.1881  0.1924
   10FeD    dm1  335   0.892   4.426   0.503 -0.8273  0.7238  0.1875
   10FeD    dm2  336   1.014   4.431   0.540 -0.7089  1.3304 -0.3362
   10FeD    dm3  337   0.969   4.522   0.467  1.2388 -0.2641  0.7233
   10FeD    dm4  338   0.997   4.548   0.584  1.0226 -0.0196 -1.3562
   10FeD    dm5  339   0.873   4.543   0.549 -0.2280 -0.5818  0.3536
   10FeD    dm6  340   0.920   4.453   0.626 -0.0300 -0.4820  1.8239
   11NMe     N0  341   1.610   2.446   2.898  0.8163 -0.2635 -0.5959
   11NMe     C1  342   1.543   2.516   3.019 -0.8350 -0.1352 -0.3198
   11NMe     C2  343   1.546   2.310   2.867 -0.7546  0.2227 -0.6902
   11NMe     C3  344   1.757   2.422   2.933 -0.8295  0.2199  0.6736
   11NMe     C4  345   1.588   2.531   2.777 -1.3095 -0.2246 -0.6601
   11NMe     H5  346   1.438   2.526   2.994 -0.9514  1.6025  0.8042
   11NMe     H6  347   1.580   2.615   3.043 -0.2237  0.5867 -3.9380
   11NMe     H7  348   1.544   2.454   3.109 -2.8261 -1.1376 -0.9650
   11NMe     H8  349   1.563   2.246   2.954 -2.2398  1.5693  0.6357
   11NMe     H9  350   1.582   2.260   2.777 -0.0933 -1.6281  0.5686
   11NMe    H10  351   1.438   2.320   2.854 -0.6978  0.2777 -1.1256
   11NMe    H11  352   1.792   2.523   2.955  0.1538  0.1075 -0.3626
   11NMe    H12  353   1.813   2.387   2.846 -1.4805 -1.6628  0.9887
   11NMe    H13  354   1.767   2.361   3.023  3.5603  0.6086  0.5480
   11NMe    H14  355   1.480   2.549   2.769 -1.9123 -3.5294 -0.4056
   11NMe    H15  356   1.636   2.484   2.692 -1.7103 -0.0456 -0.9918
   11NMe    H16  357   1.636   2.627   2.800  0.4048 -1.6519  1.8940
   12NMe     N0  358   0.179   0.580   1.147  0.4596  0.0288 -0.1437
   12NMe     C1  359   0.211   0.702   1.063  0.1241 -0.0079 -0.2275
   12NMe     C2  360   0.089   0.623   1.258  0.0902  0.0871  0.7182
   12NMe     C3  361   0.311   0.527   1.210 -0.5308 -0.3845  1.0308
   12NMe     C4  362   0.102   0.471   1.076 -0.7623 -0.0601 -0.4450
   12NMe     H5  363   0.275   0.761   1.128  1.8597 -0.4975 -1.4427
   12NMe     H6  364   0.114   0.751   1.054 -0.0114 -0.0839  0.8429
   12NMe     H7  365   0.259   0.669   0.970 -1.2866 -1.4679 -0.4695
   12NMe     H8  366   0.003   0.679   1.222  1.6846  2.4604  0.5006
   12NMe     H9  367   0.143   0.682   1.332 -1.3365  3.3093 -0.7416
   12NMe    H10  368   0.055   0.539   1.318 -0.7676  0.1173  0.2846
   12NMe    H11  369   0.345   0.596   1.287  0.2023 -0.5404  0.8436
   12NMe    H12  370   0.368   0.509   1.119  0.7269  0.2849  1.6810
   12NMe    H13  371   0.291   0.430   1.255  1.3059 -0.9013  0.7739
   12NMe    H14  372   0.159   0.435   0.990 -1.6747 -1.0016 -0.6560
   12NMe    H15  373   0.006   0.515   1.049 -1.0890 -0.7699 -0.4485
   12NMe    H16  374   0.100   0.387   1.146  1.6983 -0.6418 -1.0256
   13NMe     N0  375   1.577   2.206   1.127  1.0766  0.1722 -0.3170
   13NMe     C1  376   1.598   2.274   0.991 -0.2136  0.7424 -0.6453
   13NMe     C2  377   1.633   2.296   1.239 -0.3711 -0.0575  0.5844
   13NMe     C3  378   1.641   2.066   1.125  0.1760  0.4526  0.4158
   13NMe     C4  379   1.426   2.196   1.154  0.4736  0.0896 -0.6060
   13NMe     H5  380   1.537   2.365   0.987  0.0503  1.1490  2.9463
   13NMe     H6  381   1.573   2.205   0.910  1.4838 -0.7260  0.0382
   13NMe     H7  382   1.702   2.302   0.977 -0.1021  0.3395 -0.6462
   13NMe     H8  383   1.738   2.319   1.219 -0.3388  1.4558  2.4157
   13NMe     H9  384   1.630   2.250   1.338 -1.9385 -0.8123  0.2095
   13NMe    H10  385   1.571   2.386   1.244 -0.7550 -0.3819  1.8774
   13NMe    H11  386   1.672   2.042   1.227  1.4125  3.1257  0.7132
   13NMe    H12  387   1.740   2.061   1.079  1.0314  1.5800  2.0824
   13NMe    H13  388   1.578   1.983   1.094  0.3910 -0.3398  2.0312
   13NMe    H14  389   1.417   2.156   1.255  4.2817  1.1637  0.2419
   13NMe    H15  390   1.379   2.118   1.094 -1.4203 -0.3230  1.3480
   13NMe    H16  391   1.380   2.294   1.140 -1.6001 -0.5918  1.2135
   14NMe     N0  392   4.211   4.035   3.201 -0.1746  0.3765 -0.0418
   14NMe     C1  393   4.285   4.123   3.297 -0.3673 -0.4717  0.5004
   14NMe     C2  394   4.131   4.124   3.106 -0.2060 -0.0506  0.5743
   14NMe     C3  395   4.119   3.946   3.288 -0.0399  0.0660 -0.2208
   14NMe     C4  396   4.303   3.940   3.124 -0.0447  0.1488  0.0969
   14NMe     H5  397   4.361   4.176   3.239 -2.8743  2.8838  0.1012
   14NMe     H6  398   4.331   4.063   3.375 -0.5438 -0.1413  0.8650
   14NMe     H7  399   4.222   4.200   3.344 -2.9173 -2.4098  0.3409
   14NMe     H8  400   4.214   4.185   3.069  0.5010 -1.1328  0.3537
   14NMe     H9  401   4.052   4.183   3.154 -1.2304 -1.2651  0.4063
   14NMe    H10  402   4.096   4.059   3.025 -0.2405  2.2897 -1.3534
   14NMe    H11  403   4.043   4.003   3.341 -0.8100 -1.0289 -0.1273
   14NMe    H12  404   4.180   3.877   3.346  0.0895  0.6021  0.2883
   14NMe    H13  405   4.070   3.878   3.218  1.7198 -1.1689 -0.2873
   14NMe    H14  406   4.372   4.000   3.064  1.7458 -1.2413  0.6894
   14NMe    H15  407   4.232   3.876   3.072  0.8180 -1.4883  0.8859
   14NMe    H16  408   4.361   3.876   3.191 -0.1194  0.4056  0.4079
   15SOL     OW  409   2.263   1.163   4.214  0.5215 -0.3833  0.3085
   15SOL    HW1  410   2.283   1.120   4.131  0.0169 -0.8638  0.4323
   15SOL    HW2  411   2.334   1.227   4.226 -0.5294  1.1755 -1.5364
   16SOL     OW  412   2.164   3.305   2.679 -0.3774  0.8259  0.3279
   16SOL    HW1  413   2.081   3.347   2.704 -0.5638  1.1742 -0.8202
   16SOL    HW2  414   2.208   3.370   2.625 -0.9716 -0.6769 -2.0524
   17SOL     OW  415   4.781   2.550   3.407  0.1689 -0.6747 -0.2763
   17SOL    HW1  416   4.859   2.501   3.433 -0.1470 -1.3134 -0.5318
   17SOL    HW2  417   4.717   2.483   3.384 -0.7556 -0.1655  0.7818
   18SOL     OW  418   1.964   4.221   4.089 -0.1506  0.3372 -0.2383
   18SOL    HW1  419   1.940   4.143   4.038  1.4636 -0.3103 -0.0443
   18SOL    HW2  420   1.907   4.217   4.166  0.4997 -1.1486  0.1952
   19SOL     OW  421   0.990   3.858   4.821 -0.1489 -0.2319 -0.5272
   19SOL    HW1  422   0.976   3.908   4.741 -0.5009 -2.6291 -1.9969
   19SOL    HW2  423   0.905   3.858   4.865 -0.6253 -1.0868 -1.4386
   20SOL     OW  424   1.161   1.685   0.196 -0.6428  0.6458 -0.3812
   20SOL    HW1  425   1.253   1.660   0.185 -0.0426  1.3760  2.5808
   20SOL    HW2  426   1.113   1.603   0.189  0.5774 -0.2512  1.4126
   21SOL     OW  427   3.705   3.477   3.859  0.1591  0.4749  0.8062
   21SOL    HW1  428   3.726   3.387   3.885 -1.0147  0.6737  2.5196
   21SOL    HW2  429   3.759   3.532   3.916 -0.0374  0.8850  0.6025
   22SOL     OW  430   4.636   1.620   4.850  0.3708  0.0204 -0.4545
   22SOL    HW1  431   4.646   1.714   4.833 -0.0825  0.2524  0.5125
   22SOL    HW2  432   4.646   1.612   4.945  0.7413 -0.9560 -0.5756
   23SOL     OW  433   4.170   1.798   1.157 -0.2702  0.3975 -0.1863
   23SOL    HW1  434   4.098   1.840   1.110 -0.8450  0.4768  0.7497
   23SOL    HW2  435   4.128   1.730   1.210  0.4030  0.1124 -0.0118
   24SOL     OW  436   5.154   4.266   3.783  0.2756  0.2560  0.1506
   24SOL    HW1  437   5.201   4.183   3.791  0.4024  0.1653 -1.4002
   24SOL    HW2  438   5.203   4.326   3.839  0.5386 -0.5648  0.8060
   25SOL     OW  439   2.633   3.550   3.889 -0.3324  0.4131  0.2285
   25SOL    HW1  440   2.685   3.500   3.953 -0.7633 -0.7881 -0.3382
   25SOL    HW2  441   2.622   3.490   3.815 -1.7663  0.9620 -0.0275
   26SOL     OW  442   3.548   4.192   1.864 -0.4346  0.3368 -0.6517
   26SOL    HW1  443   3.598   4.196   1.946 -1.6729  1.2383  0.0810
   26SOL    HW2  444   3.457   4.182   1.893 -0.8049 -0.0363 -1.9397
   27SOL     OW  445   0.743   3.583   3.589 -0.0932  0.2111  0.0961
   27SOL    HW1  446   0.765   3.577   3.682  0.0218  1.6139  0.1785
   27SOL    HW2  447   0.800   3.652   3.555 -1.5756  1.1503 -0.5531
   28SOL     OW  448   0.796   3.769   1.694 -0.4242 -0.0815 -0.0060
   28SOL    HW1  449   0.882   3.773   1.652  0.2265  1.4091  1.4343
   28SOL    HW2  450   0.736   3.807   1.630  0.1247 -0.2855 -0.6481
   29SOL     OW  451   0.805   1.094   1.458  0.3315 -0.2829  0.3762
   29SOL    HW1  452   0.807   1.055   1.371 -2.1138  0.6768 -0.1563
   29SOL    HW2  453   0.838   1.183   1.445 -2.0187  0.5781 -0.0251
   30SOL     OW  454   4.917   5.050   2.413 -0.5605  0.7798 -0.6178
   30SOL    HW1  455   4.835   5.064   2.461 -0.6688 -0.0236 -0.5756
   30SOL    HW2  456   4.984   5.043   2.481 -0.4988  1.0901 -0.6422
   31SOL     OW  457   2.420   3.164   1.129  0.3600  0.5834 -0.0911
   31SOL    HW1  458   2.510   3.133   1.115  0.8031  1.6563  0.3550
   31SOL    HW2  459   2.426   3.259   1.121 -0.4319  0.7889  1.5910
   32SOL     OW  460   0.807   2.514   3.852  0.1421 -0.2366  0.0981
   32SOL    HW1  461   0.798   2.451   3.923 -0.5564 -0.2090  0.0300
   32SOL    HW2  462   0.777   2.468   3.774 -0.7584  0.3130  0.1155
   33SOL     OW  463   4.237   0.718   0.683  0.0039 -0.1022 -0.1418
   33SOL    HW1  464   4.239   0.754   0.594  0.9447  1.0367  0.3412
   33SOL    HW2  465   4.143   0.708   0.702 -0.2141 -0.1194 -1.1543
   34SOL     OW  466   4.067   5.013   1.650  0.6478  0.4700 -0.4326
   34SOL    HW1  467   3.986   5.039   1.694  0.7666 -1.3326  0.9348
   34SOL    HW2  468   4.137   5.046   1.707  0.8295 -0.0702 -0.3368
   35SOL     OW  469   1.697   0.622   4.362 -0.7690 -0.6865  0.0389
   35SOL    HW1  470   1.611   0.621   4.404  0.2349  0.2501  2.1689
   35SOL    HW2  471   1.757   0.650   4.430  1.0974 -0.2855 -1.7161
   36SOL     OW  472   2.783   3.546   1.420 -0.8137  0.2072 -0.6493
   36SOL    HW1  473   2.878   3.548   1.411 -0.8478  2.0330 -0.8352
   36SOL    HW2  474   2.765   3.463   1.464  0.8566 -0.1680 -0.6250
   37SOL     OW  475   2.841   0.817   2.265  0.3601  0.2882  0.4385
   37SOL    HW1  476   2.771   0.882   2.267  0.4657  0.4329 -0.6685
   37SOL    HW2  477   2.896   0.840   2.340 -1.1461 -0.2582  1.7541
   38SOL     OW  478   2.562   2.321   2.916 -0.0506 -0.3469  0.5015
   38SOL    HW1  479   2.650   2.357   2.907 -0.5152  0.4586 -0.9858
   38SOL    HW2  480   2.508   2.395   2.944 -0.1493 -0.9743  1.9897
   39SOL     OW  481   0.049   3.029   2.596  0.7464  0.1238  0.0367
   39SOL    HW1  482   0.010   2.953   2.554 -2.0792  2.0149 -0.9433
   39SOL    HW2  483   0.037   3.013   2.690 -2.1718  0.4384 -0.2128
   40SOL     OW  484   0.844   0.101   4.255 -0.4704  0.9275 -0.0001
   40SOL    HW1  485   0.757   0.091   4.293 -0.4319 -0.5463 -0.2757
   40SOL    HW2  486   0.832   0.078   4.162  0.3742 -0.1375  0.1442
   41SOL     OW  487   4.571   4.800   3.468  0.1630 -0.0490  0.0707
   41SOL    HW1  488   4.613   4.885   3.451 -0.9168  0.9163  2.0076
   41SOL    HW2  489   4.521   4.815   3.548 -1.6535 -1.9587 -0.6841
   42SOL     OW  490   2.592   2.516   0.698  0.5679 -0.5348 -0.3864
   42SOL    HW1  491   2.672   2.538   0.746  0.6119  0.3302 -0.8460
   42SOL    HW2  492   2.529   2.582   0.726 -0.1470 -1.5242  0.3698
   43SOL     OW  493   1.409   3.856   5.043 -0.0294 -0.2308  0.3500
   43SOL    HW1  494   1.318   3.830   5.040  0.8399 -3.3479 -0.2260
   43SOL    HW2  495   1.435   3.867   4.952  0.3107  0.1896  0.4899
   44SOL     OW  496   0.908   4.505   1.493  0.4933 -0.0524 -0.2047
   44SOL    HW1  497   0.891   4.432   1.434 -0.8197 -0.2217  0.3542
   44SOL    HW2  498   0.890   4.583   1.441  0.5269 -0.1656 -0.3856
   45SOL     OW  499   4.650   3.451   3.381 -0.2996 -0.4566 -0.4798
   45SOL    HW1  500   4.682   3.367   3.414 -0.7135 -0.1672  0.6951
   45SOL    HW2  501   4.730   3.502   3.368 -0.1341 -0.4794  0.3775
   46SOL     OW  502   2.388   2.774   1.329 -0.1626  0.2995  0.1055
   46SOL    HW1  503   2.375   2.869   1.331  0.4305  0.3935 -0.3465
   46SOL    HW2  504   2.442   2.756   1.406 -0.7386  0.2535  0.5016
   47SOL     OW  505   4.352   3.650   4.020  0.3619 -0.1686 -0.1316
   47SOL    HW1  506   4.278   3.593   3.998  1.3176 -0.4531 -2.7427
   47SOL    HW2  507   4.311   3.728   4.056 -1.0943 -1.3468  0.8358
   48SOL     OW  508   3.059   3.168   3.757 -0.5021 -0.6474  0.3612
   48SOL    HW1  509   2.999   3.095   3.739 -0.0432 -1.0543  0.4671
   48SOL    HW2  510   3.087   3.198   3.671 -1.0580 -0.2915  0.3060
   49SOL     OW  511   3.031   4.291   0.058  0.3459 -0.2288  0.2601
   49SOL    HW1  512   3.094   4.291  -0.014 -0.1576 -2.9125 -0.2274
   49SOL    HW2  513   3.083   4.316   0.135  1.1666  1.3351 -0.7922
   50SOL     OW  514   3.811   4.283   5.052 -0.1458 -0.2526 -0.5462
   50SOL    HW1  515   3.902   4.251   5.054  0.0666  0.2194 -2.3553
   50SOL    HW2  516   3.819   4.375   5.028 -1.0624  0.0153  0.1718
   51SOL     OW  517   1.204   0.248   2.647 -0.0784  0.1121 -0.3950
   51SOL    HW1  518   1.223   0.334   2.684  0.0141 -0.4928  1.0082
   51SOL    HW2  519   1.206   0.261   2.552  0.6515  1.4902 -0.1984
   52SOL     OW  520   2.258   2.540   4.961 -0.5534  0.2407 -0.4537
   52SOL    HW1  521   2.282   2.627   4.931 -0.1309  0.2826 -0.0082
   52SOL    HW2  522   2.340   2.491   4.959 -0.0837  0.8040  2.5518
   53SOL     OW  523   0.896   2.962   4.778  0.4180 -0.0743  0.2028
   53SOL    HW1  524   0.947   3.040   4.756 -1.6118  1.5212  0.8967
   53SOL    HW2  525   0.854   2.985   4.862  0.1793 -2.1184  0.6641
   54SOL     OW  526   2.472   3.442   1.458  0.2432 -0.2448 -0.3056
   54SOL    HW1  527   2.384   3.477   1.474  0.2942  0.6680 -1.9063
   54SOL    HW2  528   2.479   3.439   1.363  1.6553 -1.0822 -0.1779
   55SOL     OW  529   3.888   4.211   2.290 -0.2669  0.6427 -0.5365
   55SOL    HW1  530   3.933   4.273   2.233  0.7737  0.1864 -0.2330
   55SOL    HW2  531   3.849   4.265   2.358  0.9667  0.9443 -0.0492
   56SOL     OW  532   0.287   2.486   0.379  0.1433  0.3226 -0.2084
   56SOL    HW1  533   0.264   2.509   0.470  0.3818  1.7654 -0.4920
   56SOL    HW2  534   0.270   2.567   0.330  4.0951  0.9248 -0.7366
   57SOL     OW  535   4.135   2.833   1.775  0.2037  0.2915 -0.1892
   57SOL    HW1  536   4.102   2.744   1.781 -0.4299  0.5262 -0.1318
   57SOL    HW2  537   4.182   2.836   1.692  0.7676 -0.2737  0.1120
   58SOL     OW  538   4.334   3.380   1.744 -0.0562  0.3684  0.3971
   58SOL    HW1  539   4.305   3.290   1.762  0.5878  0.5242  2.2764
   58SOL    HW2  540   4.399   3.370   1.674 -0.5059 -0.5630  0.1049
   59SOL     OW  541   2.462   2.754   0.399  0.0306 -0.5258  0.0043
   59SOL    HW1  542   2.470   2.812   0.324 -0.8072  1.0941  1.1350
   59SOL    HW2  543   2.542   2.702   0.399  0.8154  0.6670 -1.0043
   60SOL     OW  544   2.828   0.593   3.020  0.8592  0.1182 -0.0322
   60SOL    HW1  545   2.734   0.583   3.008  1.3853 -1.4697 -3.5057
   60SOL    HW2  546   2.837   0.673   3.073 -2.3938  0.7396 -0.3139
   61SOL     OW  547   2.654   0.503   1.549 -0.3103  0.4375 -0.4366
   61SOL    HW1  548   2.656   0.443   1.623 -0.8682  0.4460 -0.4140
   61SOL    HW2  549   2.739   0.547   1.552 -0.0966  0.0023 -0.1621
   62SOL     OW  550   4.886   1.294   3.397  0.0735  0.9645  0.2593
   62SOL    HW1  551   4.925   1.376   3.367 -0.9091  1.5206  0.4737
   62SOL    HW2  552   4.939   1.269   3.473  0.1517  1.5877  0.4118
   63SOL     OW  553   4.611   0.152   4.263  0.3142 -0.7791  0.5335
   63SOL    HW1  554   4.644   0.238   4.237 -0.5629 -0.8169 -0.7671
   63SOL    HW2  555   4.517   0.156   4.245  0.1107 -1.7092  1.3123
   64SOL     OW  556   2.616   0.072   3.505  0.0605  0.4761  0.2396
   64SOL    HW1  557   2.702   0.043   3.535 -0.5374  0.1002  1.6232
   64SOL    HW2  558   2.587   0.004   3.444  0.3310  0.1304  0.4980
   65SOL     OW  559   3.670   0.401   2.087 -0.2266  0.1115  0.5613
   65SOL    HW1  560   3.759   0.426   2.061 -0.9012  2.1717  0.1312
   65SOL    HW2  561   3.675   0.393   2.183  0.1598  1.3427  0.6517
   66SOL     OW  562   1.959   1.750   0.127  0.6049  0.5764  0.0795
   66SOL    HW1  563   1.994   1.838   0.114  1.5484  0.3672  1.1494
   66SOL    HW2  564   2.036   1.695   0.139  0.0618 -0.6081 -1.8027
   67SOL     OW  565   1.624   0.909   2.422  0.2988  0.0434  0.2740
   67SOL    HW1  566   1.563   0.937   2.491  0.1670  1.0012 -0.2151
   67SOL    HW2  567   1.679   0.843   2.464 -0.8529 -0.5866  0.8286
   68SOL     OW  568   2.971   2.386   4.691 -0.0765  0.1741  0.1488
   68SOL    HW1  569   2.935   2.420   4.609 -1.1420 -2.4568 -0.4968
   68SOL    HW2  570   2.971   2.462   4.749 -1.0352  1.6490 -1.7027
   69SOL     OW  571   4.150   2.128   2.423 -0.0121 -0.0296 -0.1243
   69SOL    HW1  572   4.142   2.040   2.385 -0.2430 -0.6605  1.3106
   69SOL    HW2  573   4.067   2.170   2.404 -0.2919 -0.4972  0.0500
   70SOL     OW  574   1.344   4.279   1.976  0.2332  0.6565 -0.2523
   70SOL    HW1  575   1.260   4.234   1.975  0.2120  0.6839  0.1628
   70SOL    HW2  576   1.401   4.224   1.922 -0.2366  1.0172 -1.1344
   71SOL     OW  577   2.592   2.314   3.652  0.3965  0.3111  0.1871
   71SOL    HW1  578   2.593   2.326   3.747  1.4751  0.3449  0.1747
   71SOL    HW2  579   2.680   2.281   3.631  0.5463  1.3994 -0.9452
   72SOL     OW  580   3.226   3.641   1.059  0.5950 -0.3656  0.5559
   72SOL    HW1  581   3.141   3.674   1.087  0.5925  0.0164  0.0956
   72SOL    HW2  582   3.208   3.592   0.979  0.6431 -1.2332  1.0717
   73SOL     OW  583   5.007   3.593   3.188 -0.3960  0.2170 -0.8735
   73SOL    HW1  584   4.927   3.605   3.238  0.8696  0.8622  1.0927
   73SOL    HW2  585   5.049   3.517   3.228 -0.1973 -0.3279 -2.1093
   74SOL     OW  586   1.807   2.880   2.822  0.2357 -0.1805  0.2486
   74SOL    HW1  587   1.719   2.876   2.860  0.7474  0.5080  1.5541
   74SOL    HW2  588   1.800   2.941   2.749 -0.2959  0.1270  0.5581
   75SOL     OW  589   1.838   2.167   3.501 -0.4772 -0.2068  0.0129
   75SOL    HW1  590   1.855   2.190   3.409  1.4995 -3.6171 -0.5679
   75SOL    HW2  591   1.769   2.102   3.497 -0.7286 -0.0108  1.0154
   76SOL     OW  592   1.239   1.890   4.488 -0.0201 -0.1440 -0.3965
   76SOL    HW1  593   1.145   1.900   4.504 -0.6120  2.0702 -4.5370
   76SOL    HW2  594   1.249   1.801   4.456 -0.6242 -0.5357  0.4836
   77SOL     OW  595   0.371   3.009   2.861 -0.6653 -0.0179  0.1340
   77SOL    HW1  596   0.303   3.066   2.897  0.8563  2.3951 -0.6267
   77SOL    HW2  597   0.378   3.035   2.769 -0.2852 -1.8372 -0.3764
   78SOL     OW  598   4.414   1.386   2.191 -0.1210 -0.0536 -0.2257
   78SOL    HW1  599   4.469   1.322   2.237 -1.9127  0.6522  3.0652
   78SOL    HW2  600   4.438   1.470   2.229 -1.4414  0.5896 -0.7772
   79SOL     OW  601   4.870   4.068   0.402  0.9025 -0.2227 -0.1280
   79SOL    HW1  602   4.917   4.105   0.476  2.2335 -1.4270 -0.3521
   79SOL    HW2  603   4.808   4.006   0.441  0.3780  0.4313  0.0841
   80SOL     OW  604   5.148   0.105   0.012 -0.0050  0.0922 -0.7577
   80SOL    HW1  605   5.141   0.134  -0.079 -1.3164  0.3014 -0.5994
   80SOL    HW2  606   5.089   0.162   0.060  1.4445  0.6359  0.3914
   81SOL     OW  607   3.851   3.468   2.744 -0.2867  0.5184 -0.1790
   81SOL    HW1  608   3.925   3.529   2.749 -1.3030  1.9460 -2.0283
   81SOL    HW2  609   3.816   3.466   2.833  1.6614  0.1879  0.6143
   82SOL     OW  610   3.233   3.124   4.477  0.4815  0.0482  0.0051
   82SOL    HW1  611   3.328   3.120   4.487  0.5832 -0.4988 -1.0387
   82SOL    HW2  612   3.200   3.138   4.565  1.3996 -2.3597  0.7846
   83SOL     OW  613   1.108   3.281   0.264 -0.3914  0.0178 -0.1634
   83SOL    HW1  614   1.055   3.221   0.213  0.0065  0.6023 -1.2716
   83SOL    HW2  615   1.053   3.305   0.338 -0.6375 -1.5172  0.1595
   84SOL     OW  616   2.426   1.570   1.570 -0.2020  0.2672  0.3415
   84SOL    HW1  617   2.383   1.602   1.491  0.5122  0.0785 -0.1305
   84SOL    HW2  618   2.356   1.561   1.634 -1.1000 -1.4098 -0.8413
   85SOL     OW  619   4.213   1.183   1.680  0.0863 -0.1066 -0.1907
   85SOL    HW1  620   4.218   1.190   1.776  0.8984  2.5044 -0.3887
   85SOL    HW2  621   4.302   1.199   1.650 -0.2407 -0.5404 -1.4092
   86SOL     OW  622   3.177   4.764   2.706  0.0341 -0.2841  0.2142
   86SOL    HW1  623   3.148   4.832   2.765  1.6778 -0.5029  1.3159
   86SOL    HW2  624   3.098   4.736   2.659 -0.5883  2.5767 -0.4963
   87SOL     OW  625   4.933   4.575   4.568 -0.0383 -0.0746  0.0616
   87SOL    HW1  626   4.921   4.669   4.561 -0.4072  0.0398  2.0301
   87SOL    HW2  627   5.027   4.563   4.580 -0.0671  0.0942  0.4688
   88SOL     OW  628   4.471   3.366   0.659  0.0062 -0.3742 -0.0762
   88SOL    HW1  629   4.444   3.311   0.732  1.8937  0.1407  1.0320
   88SOL    HW2  630   4.526   3.309   0.605 -1.4637 -0.7840 -1.1718
   89SOL     OW  631   0.911   3.664   0.658  0.2580 -0.5350  0.4338
   89SOL    HW1  632   0.824   3.676   0.621 -0.1274 -0.9052  1.2165
   89SOL    HW2  633   0.969   3.709   0.597 -0.4399 -0.5852 -0.2796
   90SOL     OW  634   5.005   2.598   2.156 -0.1807 -0.2759 -0.2804
   90SOL    HW1  635   5.052   2.518   2.182  0.1751  0.2637  0.7720
   90SOL    HW2  636   5.054   2.669   2.197 -1.2551  0.3840 -0.1046
   91SOL     OW  637   0.191   3.485   3.556 -0.2118 -0.2904 -0.6494
   91SOL    HW1  638   0.240   3.525   3.484  1.5706 -1.4909 -0.1225
   91SOL    HW2  639   0.170   3.559   3.614 -0.8030  0.5292 -1.8773
   92SOL     OW  640   2.855   1.742   0.555 -0.3153 -0.0453 -0.1569
   92SOL    HW1  641   2.936   1.786   0.580 -0.9387  0.8463  0.3210
   92SOL    HW2  642   2.847   1.756   0.461  1.4189 -2.3808 -0.7084
   93SOL     OW  643   1.071   2.429   2.215 -0.4458 -0.2997 -0.1974
   93SOL    HW1  644   1.051   2.470   2.131 -0.7626  0.0999  0.0769
   93SOL    HW2  645   1.127   2.355   2.192  0.5202  0.5549 -0.6562
   94SOL     OW  646   1.968   2.945   1.581 -0.1771 -0.2510  0.2277
   94SOL    HW1  647   2.052   2.925   1.622 -0.7848 -1.9122  0.6846
   94SOL    HW2  648   1.952   2.872   1.521 -0.7188  0.6740 -0.7948
   95SOL     OW  649   3.745   0.096   1.272 -0.1516  0.7782 -0.0634
   95SOL    HW1  650   3.756   0.187   1.245 -1.6772  1.7544  2.4043
   95SOL    HW2  651   3.653   0.076   1.252  0.5112 -0.6903 -1.8320
   96SOL     OW  652   4.040   2.102   5.115  1.2995 -0.6626  0.0605
   96SOL    HW1  653   4.064   2.179   5.063 -0.0182 -1.3190 -1.5716
   96SOL    HW2  654   4.083   2.029   5.072  1.4288 -1.0277  0.7938
   97SOL     OW  655   4.273   2.506   0.001  0.1111 -0.5789  0.1185
   97SOL    HW1  656   4.243   2.521   0.090  1.6474 -2.2170  0.9455
   97SOL    HW2  657   4.299   2.592  -0.031 -0.7307  0.0628  1.1273
   98SOL     OW  658   4.593   2.382   1.139 -0.3772 -0.2582  0.5693
   98SOL    HW1  659   4.679   2.374   1.096 -1.1113 -1.7316 -0.6899
   98SOL    HW2  660   4.530   2.381   1.067 -1.4609  0.8629  1.4858
   99SOL     OW  661   0.992   3.504   5.029  0.1018 -0.1767 -0.1736
   99SOL    HW1  662   0.909   3.511   5.076 -0.0019 -0.6547 -0.2901
   99SOL    HW2  663   1.059   3.512   5.098  0.0126  2.5565 -0.3397
  100SOL     OW  664   5.029   0.040   3.829  0.3252  0.4057 -0.0806
  100SOL    HW1  665   5.032  -0.028   3.897  0.5331  0.9112  0.4207
  100SOL    HW2  666   5.099   0.101   3.853  1.6109 -0.3643 -1.7614
  101SOL     OW  667   2.251   0.161   3.345 -0.3135  0.1473  0.1040
  101SOL    HW1  668   2.322   0.138   3.286  0.0532 -1.4575  1.1241
  101SOL    HW2  669   2.292   0.216   3.412  0.2314 -1.6471  1.2829
  102SOL     OW  670   2.904   3.357   2.377  0.2789 -0.0056  0.1373
  102SOL    HW1  671   2.904   3.386   2.286  2.6470  0.3569  0.2118
  102SOL    HW2  672   2.814   3.370   2.407 -0.5166 -0.1172 -2.1318
  103SOL     OW  673   0.148   0.635   2.585 -0.2796 -0.0940 -0.6249
  103SOL    HW1  674   0.104   0.696   2.644 -0.6418  1.3576 -2.3665
  103SOL    HW2  675   0.239   0.633   2.615 -0.0328  2.0853 -1.1854
  104SOL     OW  676   1.952   2.074   1.948  0.2334  0.1829 -0.4357
  104SOL    HW1  677   2.034   2.123   1.938 -0.5204  1.6374  0.3120
  104SOL    HW2  678   1.895   2.134   1.997 -0.6942 -1.4725  0.5328
  105SOL     OW  679   1.859   1.349   1.671  0.4681 -0.2793 -0.6765
  105SOL    HW1  680   1.953   1.364   1.662  0.9010 -2.0709  0.4712
  105SOL    HW2  681   1.839   1.279   1.608  0.3693 -1.4758  0.6527
  106SOL     OW  682   0.848   0.004   3.995  0.6004  0.2467  0.2958
  106SOL    HW1  683   0.891   0.046   3.921 -0.3366  0.6903 -0.0061
  106SOL    HW2  684   0.919  -0.038   4.043  1.5057  1.8625  0.4023
  107SOL     OW  685   3.959   2.038   3.700 -0.4962 -0.1304  0.3533
  107SOL    HW1  686   3.929   1.948   3.685  0.2521 -0.1683 -1.0372
  107SOL    HW2  687   3.955   2.079   3.613  1.5264  0.4518  0.5164
  108SOL     OW  688   0.785   4.342   2.207 -0.3228 -0.1373  0.6308
  108SOL    HW1  689   0.787   4.391   2.125 -2.3418  0.3491  0.8604
  108SOL    HW2  690   0.709   4.376   2.254  1.5161  0.4827  3.2662
  109SOL     OW  691   3.790   0.022   3.047 -0.3397  0.5814  0.3472
  109SOL    HW1  692   3.783  -0.029   3.127 -1.2139  2.5360  1.5325
  109SOL    HW2  693   3.850   0.093   3.069 -1.4212  1.7466 -0.3909
  110SOL     OW  694   3.285   3.611   2.300 -0.0264 -0.2486  0.1144
  110SOL    HW1  695   3.203   3.566   2.324  2.1925 -4.0000  1.1498
  110SOL    HW2  696   3.282   3.617   2.205 -1.3294 -0.7352  0.1073
  111SOL     OW  697   1.230   3.925   2.380  0.4198 -0.1799 -0.1902
  111SOL    HW1  698   1.160   3.989   2.364  0.0575 -0.0406  1.8186
  111SOL    HW2  699   1.288   3.968   2.443  1.8225 -0.6756 -1.1158
  112SOL     OW  700   2.189   1.649   0.092 -0.8271  0.5111  0.7591
  112SOL    HW1  701   2.231   1.726   0.054 -1.0156  0.1724 -0.1431
  112SOL    HW2  702   2.178   1.589   0.018 -0.8368 -0.3103  1.4284
  113SOL     OW  703   4.000   2.832   3.753 -0.3223  0.4314  0.5459
  113SOL    HW1  704   4.026   2.918   3.721  2.0366 -1.3945 -2.8076
  113SOL    HW2  705   3.907   2.825   3.731  0.3629  0.7085 -2.7075
  114SOL     OW  706   2.196   2.938   2.100 -0.2289 -0.0150  0.4780
  114SOL    HW1  707   2.152   3.016   2.135 -0.6785 -0.7168  1.5109
  114SOL    HW2  708   2.284   2.968   2.077 -0.2163  0.6858  1.3925
  115SOL     OW  709   1.966   4.000   4.800  0.0193 -0.8135 -0.8096
  115SOL    HW1  710   2.032   3.932   4.789  0.4407 -0.2019 -2.0640
  115SOL    HW2  711   1.937   3.991   4.891  1.2888 -1.5686 -0.4791
  116SOL     OW  712   0.447   1.890   0.161 -0.1894  0.7847  0.0241
  116SOL    HW1  713   0.364   1.902   0.115  0.5650  1.0209 -1.2868
  116SOL    HW2  714   0.510   1.872   0.093  0.4215 -1.7986  1.2166
  117SOL     OW  715   1.693   2.346   0.202 -0.0956  0.2471 -0.3754
  117SOL    HW1  716   1.724   2.256   0.192  0.0908  0.4972 -2.2098
  117SOL    HW2  717   1.755   2.398   0.150 -1.1030  1.2507 -0.5853
  118SOL     OW  718   1.575   1.049   4.856  0.0743  1.2417  0.3650
  118SOL    HW1  719   1.528   1.039   4.939  1.6634  0.8267  1.2371
  118SOL    HW2  720   1.513   1.020   4.790 -1.2964  1.7894  1.3907
  119SOL     OW  721   0.319   3.682   0.297  0.4858 -0.1718  0.1267
  119SOL    HW1  722   0.239   3.669   0.247  1.1648  1.8560 -1.5573
  119SOL    HW2  723   0.363   3.597   0.294 -0.8582 -0.8700 -0.2273
  120SOL     OW  724   2.596   1.143   4.159 -0.3469  0.1600  0.2008
  120SOL    HW1  725   2.556   1.227   4.184 -0.0168  0.3152  0.2030
  120SOL    HW2  726   2.523   1.092   4.125 -0.8697 -0.1679  1.7535
  121SOL     OW  727   0.064   2.549   4.263  0.4154  0.3175  0.1532
  121SOL    HW1  728   0.115   2.624   4.294  0.8568 -0.0141  0.2355
  121SOL    HW2  729   0.130   2.481   4.245  0.1760  0.4738 -1.4322
  122SOL     OW  730   1.878   2.688   0.918  0.1711 -0.1301  0.5255
  122SOL    HW1  731   1.928   2.609   0.939  1.7350  0.8918  0.7453
  122SOL    HW2  732   1.897   2.748   0.990  0.2489  1.0150 -0.4282
  123SOL     OW  733   4.489   4.125   1.989  0.1699  0.1671 -0.2966
  123SOL    HW1  734   4.580   4.125   2.019  0.0325  2.5186  0.2457
  123SOL    HW2  735   4.493   4.089   1.900  1.8426  1.5256 -0.7988
  124SOL     OW  736   4.591   1.731   2.230  0.1441 -0.4401 -0.0599
  124SOL    HW1  737   4.539   1.677   2.289 -2.9524  1.8260 -0.5976
  124SOL    HW2  738   4.612   1.809   2.281  1.8494 -0.7024 -0.3248
  125SOL     OW  739   3.461   0.962   0.710 -0.6648  0.1388 -0.2224
  125SOL    HW1  740   3.422   0.932   0.628 -0.1433 -0.4418 -0.2610
  125SOL    HW2  741   3.409   0.919   0.778 -0.7823  0.2279 -0.2553
  126SOL     OW  742   3.821   4.078   0.698  0.1672 -0.1154 -0.7473
  126SOL    HW1  743   3.806   4.017   0.625 -0.9296  0.3656 -0.9453
  126SOL    HW2  744   3.913   4.068   0.720  0.0614 -1.6445 -0.9598
  127SOL     OW  745   0.011   3.071   0.691 -0.0206 -0.0193 -0.0723
  127SOL    HW1  746   0.091   3.019   0.699 -0.1347 -0.1754  0.0571
  127SOL    HW2  747  -0.037   3.054   0.772 -0.7671 -0.9271 -0.6822
  128SOL     OW  748   3.650   0.560   0.962  0.3630  0.1825  0.0769
  128SOL    HW1  749   3.689   0.637   1.004  0.5001 -0.7017  1.5988
  128SOL    HW2  750   3.575   0.538   1.017 -0.4112 -0.0413 -1.0497
  129SOL     OW  751   4.753   2.695   2.086 -0.9184  0.0802  0.3761
  129SOL    HW1  752   4.832   2.644   2.103 -1.3974 -0.9362 -0.4148
  129SOL    HW2  753   4.783   2.772   2.039 -0.3115  0.0484  0.7149
  130SOL     OW  754   4.180   4.943   2.987 -0.1674  0.2842  0.0477
  130SOL    HW1  755   4.230   5.000   3.045  0.9353  0.7020 -1.3023
  130SOL    HW2  756   4.143   5.002   2.921 -0.4084 -0.3493 -0.3921
  131SOL     OW  757   2.238   2.677   0.879  0.2331  0.1332 -1.1490
  131SOL    HW1  758   2.222   2.759   0.926 -0.6273 -1.1611  0.8896
  131SOL    HW2  759   2.266   2.704   0.791 -0.7089  2.5800 -0.7180
  132SOL     OW  760   3.064   0.752   0.210 -0.3542 -0.2874  0.2927
  132SOL    HW1  761   3.156   0.725   0.201 -0.6266 -1.2131  0.3103
  132SOL    HW2  762   3.038   0.777   0.121 -0.4894 -1.3299  0.0299
  133SOL     OW  763   1.822   1.771   3.323  0.6269 -0.5975 -0.1877
  133SOL    HW1  764   1.745   1.763   3.267 -0.0918  0.4532  0.6346
  133SOL    HW2  765   1.790   1.816   3.401  2.3782  1.1985 -0.4616
  134SOL     OW  766   2.763   0.398   0.531 -0.1573  0.1324  0.0799
  134SOL    HW1  767   2.720   0.406   0.446 -0.8937  1.3260  0.5559
  134SOL    HW2  768   2.694   0.368   0.591  0.4149 -0.9392  0.2207
  135SOL     OW  769   4.734   2.098   1.150  0.0446 -0.0681 -0.1451
  135SOL    HW1  770   4.705   2.178   1.107 -1.4548 -0.2656  0.4328
  135SOL    HW2  771   4.657   2.069   1.199  1.5709 -0.0503  2.3542
  136SOL     OW  772   1.672   3.107   0.341 -0.5601  0.1857  0.3929
  136SOL    HW1  773   1.694   3.199   0.335 -0.7600  0.2678  0.8840
  136SOL    HW2  774   1.729   3.072   0.409  0.2442 -0.2818 -0.5183
  137SOL     OW  775   1.744   2.596   4.877  0.4617 -0.5110  0.5271
  137SOL    HW1  776   1.817   2.535   4.862  1.5783  0.8696  0.3201
  137SOL    HW2  777   1.739   2.648   4.797  0.9946  1.2214  1.6168
  138SOL     OW  778   3.826   2.133   2.695 -0.7458  0.3059 -0.0032
  138SOL    HW1  779   3.762   2.193   2.735  0.5862  0.4631  1.9463
  138SOL    HW2  780   3.776   2.053   2.677 -1.7531  0.8165  0.4824
  139SOL     OW  781   1.791   0.763   2.079  0.0170  0.2740 -0.2910
  139SOL    HW1  782   1.868   0.769   2.135 -0.8539  1.6819  0.7697
  139SOL    HW2  783   1.826   0.736   1.994  2.0604  3.3581 -0.5357
  140SOL     OW  784   0.505   3.220   2.959  0.4355 -0.4182  0.4499
  140SOL    HW1  785   0.487   3.134   2.921  0.8489  0.4007 -1.7284
  140SOL    HW2  786   0.457   3.281   2.903  0.1328  0.7677  1.9743
  141SOL     OW  787   2.606   3.078   5.022 -0.2570 -0.1759  0.6301
  141SOL    HW1  788   2.667   3.111   4.956 -0.1469 -2.5925 -0.5259
  141SOL    HW2  789   2.533   3.140   5.020  0.2109  0.3515 -1.0338
  142SOL     OW  790   0.810   4.888   4.239 -0.0866 -0.1701 -0.4012
  142SOL    HW1  791   0.829   4.805   4.195 -0.3144 -0.5228  0.1497
  142SOL    HW2  792   0.882   4.945   4.215 -0.4587 -0.1914 -1.6299
  143SOL     OW  793   4.989   2.188   4.591  0.9211  0.1286  0.6802
  143SOL    HW1  794   5.047   2.259   4.566  1.3400 -0.8081 -1.1217
  143SOL    HW2  795   4.904   2.212   4.552  1.2855 -0.7699 -0.7032
  144SOL     OW  796   4.124   3.935   1.438  0.0538  0.0581  0.2642
  144SOL    HW1  797   4.134   3.844   1.467 -1.0593 -0.2561 -0.3031
  144SOL    HW2  798   4.089   3.928   1.349  0.4633  1.0393  0.0214
  145SOL     OW  799   1.088   3.596   4.794 -0.1564  0.3345 -0.1254
  145SOL    HW1  800   1.066   3.570   4.883 -1.1087 -1.3424 -0.8303
  145SOL    HW2  801   1.045   3.681   4.782 -0.5311  0.2774  0.8033
  146SOL     OW  802   2.051   3.816   0.156 -0.0133  1.4761 -0.1207
  146SOL    HW1  803   2.094   3.755   0.215 -0.9218  0.8417 -0.0996
  146SOL    HW2  804   2.017   3.885   0.213 -0.4848  1.1032  0.0541
  147SOL     OW  805   3.746   0.642   3.305 -0.2125 -0.2104 -0.6430
  147SOL    HW1  806   3.833   0.612   3.329 -0.2090 -0.5890 -1.1250
  147SOL    HW2  807   3.730   0.604   3.219 -0.4722  0.6380 -0.9765
  148SOL     OW  808   0.731   3.294   4.704  0.5905 -0.6792  0.9287
  148SOL    HW1  809   0.701   3.385   4.697  2.7889  0.0683  0.5199
  148SOL    HW2  810   0.817   3.301   4.746  2.0302 -2.3066 -1.5955
  149SOL     OW  811   0.988   4.855   1.765  0.3150  0.3508 -0.3374
  149SOL    HW1  812   0.935   4.837   1.687  1.7608 -0.4614 -1.1667
  149SOL    HW2  813   1.065   4.901   1.732  0.5747  0.7006  0.7239
  150SOL     OW  814   0.697   2.985   3.318 -0.0587  0.2605  0.0234
  150SOL    HW1  815   0.773   3.032   3.283 -1.2163  2.2105  0.0197
  150SOL    HW2  816   0.627   3.051   3.318 -2.4415 -2.1455 -2.3873
  151SOL     OW  817   4.163   1.480   1.003 -0.3854 -0.2575 -0.1952
  151SOL    HW1  818   4.259   1.481   1.001 -0.3922 -1.3545 -1.7963
  151SOL    HW2  819   4.139   1.392   0.974 -1.8763 -0.0861  0.4793
  152SOL     OW  820   4.646   4.416   3.311  0.3659  0.2569  0.2970
  152SOL    HW1  821   4.571   4.387   3.259  1.0490 -1.9064  0.4474
  152SOL    HW2  822   4.662   4.343   3.370  1.8550  1.2085  1.0731
  153SOL     OW  823   1.914   4.635   2.497 -0.2970  0.0557 -0.1609
  153SOL    HW1  824   1.875   4.722   2.492 -0.5497 -0.0360  0.1793
  153SOL    HW2  825   1.986   4.645   2.560 -0.7213 -0.1271  0.3564
  154SOL     OW  826   4.811   4.431   1.504 -0.3645 -0.1703 -0.1288
  154SOL    HW1  827   4.864   4.503   1.539  0.0456 -0.6222  0.1771
  154SOL    HW2  828   4.847   4.352   1.544 -0.4579 -0.6071 -0.8930
  155SOL     OW  829   5.177   4.517   4.620 -0.4021  0.4654  0.7942
  155SOL    HW1  830   5.234   4.485   4.550 -0.3097  1.7345  0.2752
  155SOL    HW2  831   5.238   4.549   4.687 -0.4936 -0.3104  1.2499
  156SOL     OW  832   3.440   3.828   2.397 -0.3464  0.2510 -0.0043
  156SOL    HW1  833   3.407   3.746   2.363 -1.7938  0.8222  0.0052
  156SOL    HW2  834   3.383   3.848   2.471  1.1554  0.3262  1.1530
  157SOL     OW  835   2.425   3.610   2.636 -0.2903 -0.1510  0.0563
  157SOL    HW1  836   2.506   3.657   2.616  0.9279 -1.1252  2.3826
  157SOL    HW2  837   2.366   3.630   2.563  1.7260  1.3141 -1.2280
  158SOL     OW  838   1.285   4.709   2.026  0.8139  0.2174 -0.8488
  158SOL    HW1  839   1.195   4.743   2.029  0.3229 -1.0632 -0.6130
  158SOL    HW2  840   1.331   4.759   2.094  0.0580  0.2614 -0.3534
  159SOL     OW  841   1.682   3.884   3.390 -0.1691  0.1295 -0.3111
  159SOL    HW1  842   1.728   3.930   3.461  1.5031 -2.5110  0.4062
  159SOL    HW2  843   1.640   3.809   3.433 -1.2855 -0.0655 -1.7159
  160SOL     OW  844   2.064   3.998   0.731  0.1277  0.2866 -0.1695
  160SOL    HW1  845   2.055   3.905   0.710  0.9930 -0.3510  2.1449
  160SOL    HW2  846   1.977   4.024   0.762 -0.1025  0.2630 -0.7775
  161SOL     OW  847   4.192   2.495   4.300 -0.2182  0.5269 -0.4991
  161SOL    HW1  848   4.119   2.556   4.294  1.5621  2.6465 -1.2014
  161SOL    HW2  849   4.207   2.483   4.394 -1.1499  0.4400 -0.3597
  162SOL     OW  850   3.840   1.846   3.831  0.0820 -0.4109  0.2646
  162SOL    HW1  851   3.877   1.764   3.864  0.4597  0.2293  1.4538
  162SOL    HW2  852   3.808   1.891   3.909  0.7377  1.0008 -0.2747
  163SOL     OW  853   4.363   0.636   3.282  0.2858 -0.4226  0.2050
  163SOL    HW1  854   4.409   0.561   3.245 -3.3905 -1.0975 -3.3791
  163SOL    HW2  855   4.411   0.712   3.250  0.8134 -1.1571 -0.7737
  164SOL     OW  856   4.179   0.904   4.730  0.2239 -0.3786  0.2999
  164SOL    HW1  857   4.178   0.810   4.748 -0.8666 -0.3638  0.3582
  164SOL    HW2  858   4.193   0.944   4.815  0.8581 -0.5001  0.2495
  165SOL     OW  859   0.189   1.234   1.268  0.3445 -0.4706 -0.7066
  165SOL    HW1  860   0.117   1.250   1.207 -1.5043 -2.9718  0.7514
  165SOL    HW2  861   0.163   1.279   1.349  0.9664 -0.4061 -0.5401
  166SOL     OW  862   5.103   3.351   3.303 -0.6806 -0.2074  0.0626
  166SOL    HW1  863   5.180   3.372   3.252  0.8256 -2.4710  1.3176
  166SOL    HW2  864   5.049   3.298   3.245 -1.2119  1.1915 -0.7389
  167SOL     OW  865   3.697   0.870   0.348  0.1156 -0.0996  0.6438
  167SOL    HW1  866   3.628   0.819   0.390 -0.5306 -1.0632 -1.5688
  167SOL    HW2  867   3.661   0.959   0.344 -0.8326 -0.5074 -0.1051
  168SOL     OW  868   2.191   2.026   1.564 -0.8576  0.2786  0.1590
  168SOL    HW1  869   2.213   2.046   1.473 -0.3013 -0.2690  0.1693
  168SOL    HW2  870   2.177   1.931   1.564  1.9013 -0.1767  1.2031
  169SOL     OW  871   1.170   3.050   4.713  0.3395 -0.9712  0.4117
  169SOL    HW1  872   1.146   3.142   4.702  0.7341 -0.9168 -0.0040
  169SOL    HW2  873   1.256   3.053   4.755  0.6133 -1.1394 -0.1293
  170SOL     OW  874   2.203   3.565   1.509 -0.1203 -0.4151 -0.0856
  170SOL    HW1  875   2.144   3.497   1.480 -0.1773  0.1600 -1.3327
  170SOL    HW2  876   2.146   3.633   1.545 -0.3190  0.5910 -2.2136
  171SOL     OW  877   0.025   0.788   2.801  0.2049 -0.2693  0.0545
  171SOL    HW1  878   0.076   0.838   2.865 -0.9746 -0.7882  1.4305
  171SOL    HW2  879  -0.003   0.710   2.849 -0.2071 -0.9544 -1.2816
  172SOL     OW  880   4.894   2.334   3.540  0.0967 -0.1920  0.1437
  172SOL    HW1  881   4.910   2.241   3.554 -0.5952 -0.3338 -0.0082
  172SOL    HW2  882   4.829   2.358   3.606  0.0513  0.1163 -0.0105
  173SOL     OW  883   1.280   2.137   0.036 -0.2357 -0.4965  0.2872
  173SOL    HW1  884   1.317   2.150   0.124  1.2795  0.6042 -0.4897
  173SOL    HW2  885   1.273   2.225  -0.001 -1.0817 -0.9320 -0.6196
  174SOL     OW  886   0.509   4.268   3.422  0.7256  0.9188 -0.1554
  174SOL    HW1  887   0.463   4.192   3.387 -2.6645  2.4432  0.7620
  174SOL    HW2  888   0.598   4.237   3.440 -1.4566 -3.7966  3.4365
  175SOL     OW  889   5.145   0.265   4.409  0.3013  0.3195  0.1727
  175SOL    HW1  890   5.238   0.259   4.384  0.0635  0.3189 -0.7381
  175SOL    HW2  891   5.100   0.288   4.327 -0.6665 -0.9931  0.3301
  176SOL     OW  892   2.637   4.400   3.258  0.2149  0.3869 -0.3487
  176SOL    HW1  893   2.547   4.368   3.261 -0.0912  1.2551 -0.1373
  176SOL    HW2  894   2.688   4.325   3.227 -0.8269  0.4579 -2.3037
  177SOL     OW  895   0.855   3.284   1.758  0.3242 -0.1324  0.4877
  177SOL    HW1  896   0.822   3.313   1.673 -0.5792  0.7243  1.1160
  177SOL    HW2  897   0.949   3.278   1.746  0.1170 -0.9169 -0.8443
  178SOL     OW  898   0.678   3.525   0.831  0.5834  0.1070  0.3295
  178SOL    HW1  899   0.734   3.582   0.778  0.6889  0.2759  0.6209
  178SOL    HW2  900   0.676   3.442   0.783  1.0225  0.1270  0.2767
  179SOL     OW  901   0.727   3.023   2.954  0.4760  0.1073  0.5971
  179SOL    HW1  902   0.751   3.096   2.897  1.6684  1.0201  2.2281
  179SOL    HW2  903   0.641   3.047   2.988  0.5272  0.3789  0.5382
  180SOL     OW  904   1.874   3.637   4.746 -0.2619 -0.0075 -0.7597
  180SOL    HW1  905   1.837   3.550   4.758 -3.8344  1.4127 -1.0114
  180SOL    HW2  906   1.842   3.688   4.820  0.8563  1.3929 -1.2166
  181SOL     OW  907   2.150   2.219   2.196  0.7085 -0.0443  0.0586
  181SOL    HW1  908   2.202   2.154   2.243  1.3173  1.1352  1.0352
  181SOL    HW2  909   2.179   2.213   2.105  0.7836 -1.1141  0.1544
  182SOL     OW  910   2.452   1.906   0.899  0.1148 -0.1356 -0.1267
  182SOL    HW1  911   2.518   1.917   0.831 -0.1484 -1.0744 -0.5547
  182SOL    HW2  912   2.502   1.892   0.980  0.4311  0.0000 -0.2991
  183SOL     OW  913   5.013   1.496   2.995 -0.3935 -0.4447  0.1454
  183SOL    HW1  914   5.053   1.564   3.048 -0.9520  0.2727 -0.3528
  183SOL    HW2  915   5.071   1.420   3.006  1.7436  0.9020 -1.4612
  184SOL     OW  916   2.126   2.230   1.707  0.0268  0.1520  0.2218
  184SOL    HW1  917   2.184   2.298   1.673  0.5361 -0.2148  0.3548
  184SOL    HW2  918   2.144   2.153   1.653  0.8283 -0.4272  1.2823
  185SOL     OW  919   2.973   3.732   1.220  0.1067 -0.3124 -0.0779
  185SOL    HW1  920   2.936   3.727   1.309 -0.5285 -2.8406 -0.4539
  185SOL    HW2  921   3.060   3.769   1.233 -0.3067  0.1758  1.5015
  186SOL     OW  922   1.817   4.191   4.300 -0.3527 -0.2616 -0.4875
  186SOL    HW1  923   1.771   4.201   4.383 -0.2216  0.7799 -0.5323
  186SOL    HW2  924   1.785   4.108   4.264 -0.4777 -0.6655  0.5561
  187SOL     OW  925   0.837   3.506   2.705  0.8422 -0.1213  0.3149
  187SOL    HW1  926   0.860   3.598   2.692 -0.2106  0.0370 -0.5857
  187SOL    HW2  927   0.783   3.484   2.628 -3.1754 -0.0431  2.9470
  188SOL     OW  928   1.402   3.194   4.036 -0.3806 -0.0892  0.1204
  188SOL    HW1  929   1.338   3.252   4.078  0.2569  1.4575 -0.9877
  188SOL    HW2  930   1.399   3.114   4.088 -2.0481  0.5417  1.0572
  189SOL     OW  931   4.630   1.357   1.316  0.0292 -0.0916 -0.3173
  189SOL    HW1  932   4.595   1.445   1.332 -2.4835 -1.1540  0.3477
  189SOL    HW2  933   4.610   1.340   1.224 -2.7936 -1.3302  0.4772
  190SOL     OW  934   4.812   3.865   2.701 -0.1377 -0.2823  0.0208
  190SOL    HW1  935   4.756   3.937   2.669  0.7632  0.0436 -0.8625
  190SOL    HW2  936   4.884   3.862   2.638  0.9576 -0.5521  1.2711
  191SOL     OW  937   2.636   1.739   1.368  0.2959 -0.7530  0.5040
  191SOL    HW1  938   2.729   1.752   1.349  0.1628  0.2015  0.4706
  191SOL    HW2  939   2.629   1.753   1.462 -0.1312  1.2263  0.2071
  192SOL     OW  940   0.351   4.535   1.498  0.9522 -0.5019 -0.9583
  192SOL    HW1  941   0.369   4.483   1.577 -2.0880 -2.2882 -1.3747
  192SOL    HW2  942   0.414   4.503   1.434  1.8376 -0.7415  0.0102
  193SOL     OW  943   3.029   2.222   2.513  0.9543 -0.3408  0.2418
  193SOL    HW1  944   3.091   2.150   2.511  0.7156 -0.5581  0.5516
  193SOL    HW2  945   3.082   2.299   2.534  1.3923 -0.2189 -1.2528
  194SOL     OW  946   0.653   4.285   4.298 -0.0512  0.3933  0.3809
  194SOL    HW1  947   0.675   4.317   4.386 -0.4032  0.1179  0.5699
  194SOL    HW2  948   0.661   4.190   4.304 -0.9231  0.3135  0.3559
  195SOL     OW  949   0.889   2.078   3.846  0.0251 -0.0503 -0.2532
  195SOL    HW1  950   0.923   1.993   3.872 -0.6132  0.7111  3.2698
  195SOL    HW2  951   0.959   2.117   3.794  1.5371 -1.4808  0.6772
  196SOL     OW  952   1.471   3.973   3.648  0.1683  0.2906 -0.1232
  196SOL    HW1  953   1.554   4.022   3.644 -0.3835  1.1060 -2.3411
  196SOL    HW2  954   1.406   4.038   3.674  0.1840 -0.3328  1.5310
  197SOL     OW  955   5.020   1.215   2.649 -0.4937  0.1709 -0.2037
  197SOL    HW1  956   5.043   1.280   2.582  2.1623 -0.7580 -0.2513
  197SOL    HW2  957   5.028   1.131   2.603 -0.7423 -0.3556  0.7144
  198SOL     OW  958   1.271   3.205   3.785 -0.4551 -0.1727 -0.0225
  198SOL    HW1  959   1.195   3.162   3.823 -1.5614  2.3194  0.7242
  198SOL    HW2  960   1.337   3.203   3.855 -0.5327 -0.5514  0.0424
  199SOL     OW  961   3.325   3.902   1.697  0.0051 -0.0766 -0.1393
  199SOL    HW1  962   3.286   3.982   1.733  0.0807 -0.0575 -0.0986
  199SOL    HW2  963   3.280   3.889   1.613 -0.4730 -0.3643  0.1652
  200SOL     OW  964   1.116   1.041   5.075 -0.0833 -0.6142  0.0187
  200SOL    HW1  965   1.104   1.001   4.989 -0.3497  0.4042 -0.4328
  200SOL    HW2  966   1.200   1.087   5.067 -0.1532 -0.4441  0.2716
  201SOL     OW  967   0.412   1.664   1.597 -0.6649 -0.0666  0.3103
  201SOL    HW1  968   0.438   1.739   1.651 -0.0340  0.5656 -0.8725
  201SOL    HW2  969   0.353   1.701   1.531 -1.0187 -0.7592  0.2269
  202SOL     OW  970   2.515   1.565   4.073  0.5289 -0.2509 -0.1580
  202SOL    HW1  971   2.599   1.547   4.032  0.6715  0.9370 -0.4065
  202SOL    HW2  972   2.469   1.621   4.009  0.2127  0.4788  0.6940
  203SOL     OW  973   3.355   3.443   0.564  0.2375  0.3222 -0.0517
  203SOL    HW1  974   3.393   3.403   0.641 -1.2658  0.0192  0.5523
  203SOL    HW2  975   3.412   3.417   0.492  1.0774 -0.2257  0.8124
  204SOL     OW  976   0.790   2.433   1.043  0.0290  0.0115  0.0539
  204SOL    HW1  977   0.707   2.476   1.065 -1.2603 -3.3373  2.0801
  204SOL    HW2  978   0.833   2.494   0.983 -3.3624  2.3630 -0.1358
  205SOL     OW  979   2.007   4.997   4.511 -0.2224 -0.0114 -0.0680
  205SOL    HW1  980   1.930   5.052   4.494  0.2432  0.3744 -0.9319
  205SOL    HW2  981   1.997   4.923   4.451  0.4951  0.4466 -0.7628
  206SOL     OW  982   1.480   4.380   0.998 -0.0886  0.3026  0.7586
  206SOL    HW1  983   1.504   4.432   1.075  0.4691 -0.6543  1.2301
  206SOL    HW2  984   1.560   4.378   0.945  0.1510 -0.8444  1.1691
  207SOL     OW  985   4.242   3.508   0.683 -0.0732  0.1033 -0.2160
  207SOL    HW1  986   4.212   3.563   0.610  2.2362  0.6143 -0.8195
  207SOL    HW2  987   4.333   3.487   0.661 -0.2598 -2.1967  1.0851
  208SOL     OW  988   3.307   1.848   1.525 -0.0602  0.1486 -0.9295
  208SOL    HW1  989   3.383   1.793   1.539  0.3995  0.9913 -0.0060
  208SOL    HW2  990   3.248   1.827   1.597  0.1055  0.8283 -0.5890
  209SOL     OW  991   1.499   1.952   2.879 -0.5169  0.2349  0.3574
  209SOL    HW1  992   1.462   1.868   2.903  2.1788 -1.0653  0.1699
  209SOL    HW2  993   1.583   1.930   2.837  0.4723  3.0143  0.7711
  210SOL     OW  994   4.406   3.421   4.728  0.1112  0.1334  0.0208
  210SOL    HW1  995   4.496   3.389   4.732 -0.2213 -0.9135 -0.8204
  210SOL    HW2  996   4.364   3.380   4.804  0.4178  0.8760  0.5983
  211SOL     OW  997   5.216   0.471   3.237  0.7087  0.2661  0.0903
  211SOL    HW1  998   5.165   0.435   3.310  1.0708  0.4760  0.4536
  211SOL    HW2  999   5.296   0.420   3.236  0.6857  0.2375 -0.1873
  212SOL     OW 1000   3.507   3.517   3.004 -0.3056 -0.1590 -0.0983
  212SOL    HW1 1001   3.463   3.541   2.923  0.4113 -0.9219 -0.7201
  212SOL    HW2 1002   3.464   3.435   3.031 -1.2569  0.6411  0.8568
  213SOL     OW 1003   2.323   2.794   4.924  0.0828  0.5673  0.0791
  213SOL    HW1 1004   2.409   2.806   4.965  0.0851  0.4361  0.1129
  213SOL    HW2 1005   2.275   2.874   4.946 -0.7918 -0.5835  2.5207
  214SOL     OW 1006   5.023   3.969   3.798 -0.7821  0.5280 -0.0401
  214SOL    HW1 1007   5.018   4.015   3.881 -0.0444  0.5990 -0.0340
  214SOL    HW2 1008   5.116   3.971   3.775 -0.9810  0.4949 -0.8549
  215SOL     OW 1009   2.144   2.161   0.754  0.0785 -0.2192  0.4549
  215SOL    HW1 1010   2.101   2.093   0.702  0.3746  0.2076 -0.3399
  215SOL    HW2 1011   2.182   2.221   0.690  0.4062  0.3300  1.1565
  216SOL     OW 1012   3.378   2.438   2.309 -0.2013 -0.7484  0.0747
  216SOL    HW1 1013   3.320   2.452   2.234 -0.3186  0.6034  0.4047
  216SOL    HW2 1014   3.318   2.421   2.382 -0.2833  2.0145  0.7090
  217SOL     OW 1015   0.584   2.585   1.619  0.2122 -0.2476 -0.1705
  217SOL    HW1 1016   0.650   2.604   1.686  0.4415  1.4238 -0.8495
  217SOL    HW2 1017   0.630   2.598   1.536 -1.0004  1.0414 -0.6481
  218SOL     OW 1018   4.507   1.234   3.951 -0.6754  0.0646  0.0245
  218SOL    HW1 1019   4.520   1.276   3.866  1.0072 -0.3889  0.0502
  218SOL    HW2 1020   4.476   1.304   4.008 -1.3242  0.4820 -0.8246
  219SOL     OW 1021   1.535   2.791   3.873 -0.1306 -0.1294  0.1643
  219SOL    HW1 1022   1.582   2.710   3.851 -0.8800 -0.6654  0.5117
  219SOL    HW2 1023   1.502   2.824   3.790 -0.1516 -0.3895  0.0704
  220SOL     OW 1024   1.919   3.916   1.087  0.1107 -0.0300 -0.1239
  220SOL    HW1 1025   1.849   3.886   1.145 -0.1718 -0.1593 -0.5284
  220SOL    HW2 1026   1.882   3.992   1.042 -0.2175 -0.8422 -1.2475
  221SOL     OW 1027   3.399   2.494   4.789  0.0297 -0.3471  0.0775
  221SOL    HW1 1028   3.400   2.502   4.885 -1.9222  0.2916  0.0715
  221SOL    HW2 1029   3.475   2.439   4.769  0.6769 -0.1926  1.9599
  222SOL     OW 1030   4.034   2.114   2.027 -0.1144  0.0528 -0.2397
  222SOL    HW1 1031   4.064   2.046   1.968  1.9822  1.2021 -0.5519
  222SOL    HW2 1032   4.070   2.089   2.113 -1.4511 -0.5455  0.1567
  223SOL     OW 1033   4.916   2.019   1.875  0.3883 -0.4191  0.5223
  223SOL    HW1 1034   4.935   2.086   1.940  1.3434 -0.8023  0.6556
  223SOL    HW2 1035   4.860   2.062   1.811  1.1024  0.5461  0.5350
  224SOL     OW 1036   0.797   3.065   1.582  0.1051 -0.1930  0.8079
  224SOL    HW1 1037   0.808   3.140   1.640 -0.2134  0.5782 -0.1213
  224SOL    HW2 1038   0.706   3.071   1.552  0.1128 -0.8782  0.6308
  225SOL     OW 1039   3.666   4.838   4.794 -0.5646  0.3559 -0.0312
  225SOL    HW1 1040   3.700   4.767   4.847 -2.4930  1.0062  2.1851
  225SOL    HW2 1041   3.681   4.917   4.846 -2.8161  0.9744 -0.2337
  226SOL     OW 1042   3.349   3.994   2.136 -0.4184  0.1568 -0.7220
  226SOL    HW1 1043   3.327   4.058   2.204  0.4560 -1.7213  1.3963
  226SOL    HW2 1044   3.439   3.968   2.154 -0.8073 -1.8159 -1.3855
  227SOL     OW 1045   4.697   2.326   2.175  0.4079 -0.0255 -0.2560
  227SOL    HW1 1046   4.635   2.255   2.190  0.4020  0.0071 -0.1243
  227SOL    HW2 1047   4.653   2.404   2.211  0.1659  0.1526 -0.9116
  228SOL     OW 1048   4.110   1.930   2.225 -0.7009  0.4128  0.3659
  228SOL    HW1 1049   4.177   1.866   2.201 -1.0748  0.0334  0.3413
  228SOL    HW2 1050   4.044   1.880   2.274 -1.0965  0.7336  0.1657
  229SOL     OW 1051   4.239   3.010   2.796  0.1838  0.0797  0.2883
  229SOL    HW1 1052   4.236   3.103   2.774 -0.1339  0.9534  3.8646
  229SOL    HW2 1053   4.320   2.999   2.845 -0.9098 -1.0349  1.9013
  230SOL     OW 1054   0.162   0.294   1.853 -0.1512  0.0783 -0.6818
  230SOL    HW1 1055   0.211   0.242   1.789 -0.9009 -1.3207 -0.1279
  230SOL    HW2 1056   0.228   0.353   1.891  0.6904 -0.4151 -1.3603
  231SOL     OW 1057   1.790   2.020   2.294  0.2732  0.0778  0.0089
  231SOL    HW1 1058   1.867   1.991   2.344  0.3461  0.7921  0.3208
  231SOL    HW2 1059   1.822   2.091   2.239  0.1762 -0.6750 -1.0176
  232SOL     OW 1060   1.639   1.344   4.859  0.1262 -0.5340 -0.6850
  232SOL    HW1 1061   1.639   1.248   4.860 -0.4551 -0.5306 -0.3004
  232SOL    HW2 1062   1.556   1.368   4.818 -0.8968 -0.1713  1.5627
  233SOL     OW 1063   0.040   3.179   1.254  0.3809  0.1812 -0.1375
  233SOL    HW1 1064   0.033   3.091   1.217 -0.1566  0.1228  0.1079
  233SOL    HW2 1065  -0.010   3.175   1.335  1.2818  0.4067  0.4381
  234SOL     OW 1066   0.832   4.078   2.248 -0.1435 -1.0370  0.3471
  234SOL    HW1 1067   0.826   4.173   2.258  1.9666 -0.7526 -0.6760
  234SOL    HW2 1068   0.766   4.057   2.182 -0.0027 -0.1502 -0.0914
  235SOL     OW 1069   4.728   1.691   1.576  0.0978 -0.5235  0.0528
  235SOL    HW1 1070   4.789   1.620   1.594 -1.1204 -1.5033  0.4198
  235SOL    HW2 1071   4.772   1.745   1.510  1.6038 -0.8635  0.7701
  236SOL     OW 1072   3.782   2.339   0.681 -0.2979 -0.3002 -0.1627
  236SOL    HW1 1073   3.766   2.398   0.754 -1.8862 -0.2727 -0.5263
  236SOL    HW2 1074   3.751   2.254   0.712  1.8569 -0.9614  0.3107
  237SOL     OW 1075   1.296   3.979   1.188  0.4888 -0.4337 -0.0610
  237SOL    HW1 1076   1.256   4.058   1.225 -0.0668 -1.1160  0.8188
  237SOL    HW2 1077   1.356   4.012   1.122  0.7181  0.7728  0.7221
  238SOL     OW 1078   5.223   3.355   2.020  0.2442 -0.4636  0.2158
  238SOL    HW1 1079   5.171   3.292   1.970  0.7814 -0.3377 -0.5016
  238SOL    HW2 1080   5.191   3.441   1.992  1.9363 -0.3452 -1.4363
  239SOL     OW 1081   1.118   4.737   2.543 -0.6695 -0.3663  0.0431
  239SOL    HW1 1082   1.168   4.778   2.613  2.1240 -0.8080 -1.6120
  239SOL    HW2 1083   1.090   4.653   2.579 -0.1834 -0.1330  0.9732
  240SOL     OW 1084   1.275   2.412   1.487  0.1583  0.3821  0.0137
  240SOL    HW1 1085   1.202   2.394   1.546 -0.2865  1.6768 -0.1216
  240SOL    HW2 1086   1.241   2.389   1.400 -0.2541  1.3780 -0.1022
  241SOL     OW 1087   2.027   0.677   1.899 -0.2738  0.2304 -0.2130
  241SOL    HW1 1088   2.057   0.628   1.823 -1.4533  0.8608 -1.0993
  241SOL    HW2 1089   2.106   0.719   1.934 -0.0050  1.3259 -2.1023
  242SOL     OW 1090   1.891   1.260   0.012  0.4594  0.1009  0.0329
  242SOL    HW1 1091   1.920   1.203   0.083  1.3003 -0.6071 -0.8676
  242SOL    HW2 1092   1.827   1.207  -0.036  1.0310  0.0242 -0.6400
  243SOL     OW 1093   5.028   4.608   2.106  0.2855 -0.1618 -0.1304
  243SOL    HW1 1094   5.091   4.670   2.070 -0.0306  1.0033  1.2565
  243SOL    HW2 1095   5.013   4.638   2.196 -0.7640 -1.5639  0.1909
  244SOL     OW 1096   3.595   4.472   2.940 -0.6193 -0.8313  0.2533
  244SOL    HW1 1097   3.536   4.508   2.874  0.3870  0.3649 -0.0261
  244SOL    HW2 1098   3.631   4.549   2.985  0.6525 -1.5230  0.4606
  245SOL     OW 1099   3.120   1.089   0.244  0.1688  0.6494 -0.1591
  245SOL    HW1 1100   3.121   0.998   0.216 -0.7697  0.3444  0.7755
  245SOL    HW2 1101   3.037   1.123   0.211 -0.6163  0.4848  1.5959
  246SOL     OW 1102   2.584   1.916   1.143 -0.1732 -0.7878  0.4537
  246SOL    HW1 1103   2.565   1.855   1.214 -1.8564 -0.4539  0.3196
  246SOL    HW2 1104   2.596   2.001   1.186 -2.0195 -0.4211  0.3075
  247SOL     OW 1105   4.529   2.574   4.844  0.3113 -0.7791  0.1293
  247SOL    HW1 1106   4.456   2.617   4.799  0.2919 -2.4845 -1.5132
  247SOL    HW2 1107   4.605   2.629   4.826  0.0171 -0.6640 -0.7607
  248SOL     OW 1108   2.167   1.181   2.511  0.3225  0.5437  0.1411
  248SOL    HW1 1109   2.183   1.232   2.432 -1.4146  0.3339 -0.3712
  248SOL    HW2 1110   2.108   1.236   2.563 -2.1243 -1.1722 -0.7224
  249SOL     OW 1111   3.055   1.825   2.163  0.1232  0.6030 -0.1388
  249SOL    HW1 1112   3.017   1.760   2.104 -1.0742 -0.0190  1.2637
  249SOL    HW2 1113   3.146   1.797   2.175 -0.1085 -0.2364 -0.3232
  250SOL     OW 1114   0.518   1.331   1.185 -0.3529  0.0172  0.4433
  250SOL    HW1 1115   0.484   1.331   1.275 -1.0722  1.3113  0.1919
  250SOL    HW2 1116   0.488   1.248   1.148 -3.0025  0.9599  0.3371
  251SOL     OW 1117   4.268   4.254   0.223  0.0505 -0.3218 -0.1436
  251SOL    HW1 1118   4.343   4.262   0.282  0.0390  0.0638 -0.1785
  251SOL    HW2 1119   4.305   4.262   0.136 -0.0991  0.4543 -0.1436
  252SOL     OW 1120   2.996   0.177   2.225 -0.0690 -0.2570  0.2534
  252SOL    HW1 1121   3.051   0.248   2.193  0.5902  0.1317  2.1692
  252SOL    HW2 1122   3.038   0.097   2.193  1.1673  0.0734  1.0431
  253SOL     OW 1123   4.900   1.285   2.040 -0.0070 -0.0425 -0.4956
  253SOL    HW1 1124   4.921   1.239   1.958  0.1653 -0.4537 -0.2206
  253SOL    HW2 1125   4.837   1.352   2.013  0.1559 -0.0818 -0.9917
  254SOL     OW 1126   4.726   5.002   2.791 -0.2541 -0.2430  0.1014
  254SOL    HW1 1127   4.713   5.047   2.874 -0.7467  0.3707 -0.3043
  254SOL    HW2 1128   4.801   4.945   2.806 -1.9640 -2.1414  1.7779
  255SOL     OW 1129   0.458   4.447   3.849 -0.1206 -0.0150  0.5697
  255SOL    HW1 1130   0.474   4.398   3.929  0.0167 -1.4216 -0.3027
  255SOL    HW2 1131   0.388   4.399   3.805 -0.4273  0.9399  0.0022
  256SOL     OW 1132   5.136   0.354   2.431  0.7759  0.1119  0.1874
  256SOL    HW1 1133   5.077   0.427   2.414  1.6858  0.5638 -1.1981
  256SOL    HW2 1134   5.223   0.389   2.415  1.4033 -0.6640  1.7724
  257SOL     OW 1135   4.967   1.641   2.516  0.1619  0.4570 -0.2053
  257SOL    HW1 1136   4.923   1.630   2.601  0.8963  2.0007  0.3965
  257SOL    HW2 1137   5.013   1.559   2.502 -1.4846 -0.5286 -0.0132
  258SOL     OW 1138   1.972   1.833   2.546  0.6952  0.2723 -0.2857
  258SOL    HW1 1139   2.011   1.868   2.466  0.9797  2.1399  0.6421
  258SOL    HW2 1140   2.011   1.885   2.616  0.4638 -1.3559  1.0793
  259SOL     OW 1141   1.197   2.280   4.775 -0.1607  0.1682 -0.3572
  259SOL    HW1 1142   1.230   2.192   4.757  0.4973  0.3640 -0.1499
  259SOL    HW2 1143   1.111   2.267   4.814 -1.6652 -0.2821 -3.5966
  260SOL     OW 1144   2.573   1.663   2.337  0.1650 -0.2586  0.7318
  260SOL    HW1 1145   2.487   1.644   2.374 -0.2413 -1.0877 -0.5933
  260SOL    HW2 1146   2.580   1.605   2.262  0.6798  1.8585 -0.9145
  261SOL     OW 1147   0.071   3.709   0.436 -0.6212  0.0303 -0.0893
  261SOL    HW1 1148   0.032   3.788   0.399 -0.6567  2.2587  4.3927
  261SOL    HW2 1149  -0.001   3.646   0.439 -1.8853  1.5044  0.9457
  262SOL     OW 1150   3.543   2.928   0.153  0.2684  0.0591 -0.4505
  262SOL    HW1 1151   3.613   2.863   0.152  0.6124  0.3781  1.1585
  262SOL    HW2 1152   3.573   2.994   0.216 -2.0987 -0.4932  1.2943
  263SOL     OW 1153   1.661   1.377   0.813  0.7284 -0.2995 -0.1721
  263SOL    HW1 1154   1.740   1.389   0.865  0.9550 -1.0031 -0.3531
  263SOL    HW2 1155   1.641   1.284   0.821  0.2794 -0.2448 -0.6415
  264SOL     OW 1156   3.990   0.637   3.430 -0.0993  0.3376 -0.1740
  264SOL    HW1 1157   4.045   0.676   3.498 -1.9236 -0.0758  1.5785
  264SOL    HW2 1158   3.904   0.629   3.470 -0.7333 -1.7993 -1.8544
  265SOL     OW 1159   3.784   0.482   0.725  0.0247 -0.2835  0.5054
  265SOL    HW1 1160   3.818   0.409   0.777 -0.4266 -0.7336  0.1790
  265SOL    HW2 1161   3.722   0.526   0.782  0.3369 -0.1206  0.7211
  266SOL     OW 1162   4.436   1.971   3.486 -0.0258 -0.4667 -0.6687
  266SOL    HW1 1163   4.452   1.877   3.481  2.1303 -0.1532 -0.2715
  266SOL    HW2 1164   4.425   1.989   3.580 -1.0674 -0.3975 -0.7936
  267SOL     OW 1165   2.114   4.884   1.912  0.1111  0.1148  0.3005
  267SOL    HW1 1166   2.157   4.806   1.876  0.7725  1.1955 -1.3211
  267SOL    HW2 1167   2.168   4.908   1.988  1.3276  0.3859 -0.6263
  268SOL     OW 1168   1.933   2.825   3.075  0.1694 -0.3787  0.4050
  268SOL    HW1 1169   1.855   2.852   3.123  0.9070  0.3362  1.2320
  268SOL    HW2 1170   1.906   2.823   2.984 -0.7254  0.2099  0.6481
  269SOL     OW 1171   0.671   2.918   2.419 -0.2946  0.6434  0.1190
  269SOL    HW1 1172   0.733   2.933   2.348  0.0111  0.0486  0.2604
  269SOL    HW2 1173   0.618   2.844   2.391  0.4610 -0.2088  0.9247
  270SOL     OW 1174   2.482   4.398   0.224  0.0079  0.2120  0.3180
  270SOL    HW1 1175   2.483   4.434   0.313 -1.4176 -1.2749  0.9553
  270SOL    HW2 1176   2.404   4.436   0.184 -1.4235 -2.0005  0.9475
  271SOL     OW 1177   4.962   4.347   2.940 -0.4333 -0.1661 -0.0821
  271SOL    HW1 1178   4.984   4.385   3.025 -2.2812 -0.5768  0.5968
  271SOL    HW2 1179   4.951   4.422   2.882  1.2332  0.1026 -0.0803
  272SOL     OW 1180   3.234   2.368   3.106  0.3004  0.1671  0.1213
  272SOL    HW1 1181   3.263   2.306   3.173  4.0834  0.4240 -1.1413
  272SOL    HW2 1182   3.218   2.314   3.029 -0.8916  0.2548  0.2969
  273SOL     OW 1183   1.935   3.430   1.677 -0.6202  0.1961  0.1104
  273SOL    HW1 1184   1.890   3.347   1.691  0.1532 -0.4082 -0.9216
  273SOL    HW2 1185   1.891   3.468   1.601  0.9078 -0.6340 -1.2219
  274SOL     OW 1186   4.455   2.599   1.599 -0.2651  0.2853  0.2232
  274SOL    HW1 1187   4.510   2.607   1.678 -0.7301  0.5576  0.5196
  274SOL    HW2 1188   4.401   2.677   1.600  0.8375  1.0851 -1.2325
  275SOL     OW 1189   5.192   4.004   2.267 -0.0908  0.5070 -0.2125
  275SOL    HW1 1190   5.278   4.042   2.282  0.1479 -0.1863  0.2237
  275SOL    HW2 1191   5.186   3.933   2.331 -0.0005 -0.9954 -1.8280
  276SOL     OW 1192   4.427   0.540   1.453 -0.3316  0.1138 -0.1070
  276SOL    HW1 1193   4.371   0.515   1.379 -1.3340 -1.2042  1.0805
  276SOL    HW2 1194   4.438   0.635   1.444 -1.1046  0.0886 -1.4808
  277SOL     OW 1195   4.589   2.777   4.297 -0.2500 -0.3529 -0.4902
  277SOL    HW1 1196   4.568   2.694   4.254 -1.6860 -0.0983 -0.3143
  277SOL    HW2 1197   4.666   2.758   4.350 -0.5282 -1.5537 -0.5036
  278SOL     OW 1198   0.191   3.484   1.519  0.0013  0.3881  0.2867
  278SOL    HW1 1199   0.195   3.580   1.523  2.6525  0.4282 -1.8767
  278SOL    HW2 1200   0.270   3.455   1.565  1.0082 -0.6090 -1.9971
  279SOL     OW 1201   1.339   0.428   2.187  0.1267  0.0543 -0.0552
  279SOL    HW1 1202   1.380   0.503   2.231 -0.0573 -0.0478  0.2887
  279SOL    HW2 1203   1.407   0.396   2.127  0.1216  0.6463 -0.3809
  280SOL     OW 1204   0.254   3.545   4.697 -0.2921  0.3793 -0.3439
  280SOL    HW1 1205   0.293   3.611   4.640 -0.4401  1.7163  1.0940
  280SOL    HW2 1206   0.161   3.566   4.699 -0.5813 -0.7719 -1.0546
  281SOL     OW 1207   0.581   2.674   1.900  0.1992  0.2561 -0.3338
  281SOL    HW1 1208   0.606   2.729   1.826  0.7558 -0.3255 -0.5757
  281SOL    HW2 1209   0.488   2.655   1.885 -0.2619  1.9065  0.2510
  282SOL     OW 1210   4.269   4.469   2.778 -0.7511 -0.1763 -0.4599
  282SOL    HW1 1211   4.315   4.483   2.696 -1.4926 -0.6335 -0.9580
  282SOL    HW2 1212   4.329   4.500   2.845  0.4181 -1.0572 -1.0784
  283SOL     OW 1213   1.039   4.591   2.838  0.0160  0.0090 -0.2678
  283SOL    HW1 1214   1.115   4.587   2.896  0.0305  0.2052 -0.2709
  283SOL    HW2 1215   1.058   4.530   2.768  0.2245  0.1471 -0.3313
  284SOL     OW 1216   1.739   3.117   3.789  0.1380 -0.2400 -0.3912
  284SOL    HW1 1217   1.793   3.079   3.720 -0.5800 -1.1458 -0.4524
  284SOL    HW2 1218   1.752   3.060   3.864  0.8071  0.6650  0.2011
  285SOL     OW 1219   4.426   2.701   3.867  0.0038 -0.4464 -0.2196
  285SOL    HW1 1220   4.489   2.629   3.860  0.1018 -0.2842 -1.0086
  285SOL    HW2 1221   4.406   2.706   3.961  1.8703  0.1161  0.1757
  286SOL     OW 1222   0.607   0.704   3.354  0.5230  0.7282  0.2206
  286SOL    HW1 1223   0.619   0.758   3.433  1.4676 -1.8882  1.9259
  286SOL    HW2 1224   0.694   0.702   3.314  0.8346 -0.6969  0.9533
  287SOL     OW 1225   2.658   3.339   1.608  0.8342 -0.4843  0.7384
  287SOL    HW1 1226   2.661   3.386   1.691  1.1733  0.6902  0.0729
  287SOL    HW2 1227   2.585   3.378   1.560  0.9895 -0.7758  0.2578
  288SOL     OW 1228   3.318   4.833   4.286  0.3638 -0.5678 -0.7520
  288SOL    HW1 1229   3.343   4.872   4.202  1.0280 -0.9535 -0.7440
  288SOL    HW2 1230   3.228   4.860   4.300  0.3289 -0.3001 -1.4786
  289SOL     OW 1231   4.248   4.802   2.312 -0.1360  0.5325  0.3977
  289SOL    HW1 1232   4.185   4.820   2.382  0.1593 -0.3740  0.9000
  289SOL    HW2 1233   4.215   4.852   2.237 -2.5755 -1.4446  0.0730
  290SOL     OW 1234   0.390   1.548   0.044 -0.5291  0.6914  0.8768
  290SOL    HW1 1235   0.472   1.500   0.043 -0.1805  1.2897 -0.1044
  290SOL    HW2 1236   0.392   1.598   0.126 -0.5586 -0.3729  1.5288
  291SOL     OW 1237   0.483   3.568   4.198  0.8943  0.0540 -0.0834
  291SOL    HW1 1238   0.411   3.577   4.261  2.2031 -1.6495  1.7328
  291SOL    HW2 1239   0.448   3.510   4.130  0.9867 -1.9616  1.5479
  292SOL     OW 1240   0.582   2.595   0.927 -0.7904  0.2028 -0.0441
  292SOL    HW1 1241   0.494   2.631   0.935 -1.1490 -0.5195 -0.5933
  292SOL    HW2 1242   0.570   2.516   0.874  0.2803  0.4317 -0.6314
  293SOL     OW 1243   3.173   4.440   1.544 -0.4276  0.2634 -0.0914
  293SOL    HW1 1244   3.257   4.397   1.525 -0.8514 -0.0905 -1.2210
  293SOL    HW2 1245   3.180   4.525   1.498  0.2311  1.2386  1.7590
  294SOL     OW 1246   2.070   3.040   1.145 -0.2009 -0.9446  0.9160
  294SOL    HW1 1247   2.071   3.051   1.050  1.4030 -1.2711  0.8700
  294SOL    HW2 1248   2.075   3.130   1.179 -0.1258 -0.8583  0.6824
  295SOL     OW 1249   4.799   0.341   0.166  0.4128  0.1468 -0.0893
  295SOL    HW1 1250   4.757   0.281   0.105  1.6786  1.3474 -2.2014
  295SOL    HW2 1251   4.887   0.306   0.178  0.5004  0.4740  0.2488
  296SOL     OW 1252   0.681   1.117   2.453 -0.6318 -0.0516  0.1159
  296SOL    HW1 1253   0.761   1.158   2.418 -0.9103 -0.0145 -0.4739
  296SOL    HW2 1254   0.694   1.024   2.440 -1.0109  0.0053 -0.6595
  297SOL     OW 1255   4.576   4.075   5.065 -0.3450 -0.0738  0.1953
  297SOL    HW1 1256   4.611   4.162   5.046 -1.6872  0.4675  0.1709
  297SOL    HW2 1257   4.641   4.035   5.122  1.8172 -0.2331 -2.2579
  298SOL     OW 1258   1.973   1.945   0.670 -0.0873 -0.2337  0.2457
  298SOL    HW1 1259   1.890   1.911   0.701  0.5633 -1.2929  0.8638
  298SOL    HW2 1260   1.989   1.899   0.588  0.0070 -0.2079  0.2490
  299SOL     OW 1261   4.819   0.077   4.565  0.0874 -0.6416 -0.3263
  299SOL    HW1 1262   4.818  -0.019   4.563 -0.9279 -0.6860  1.4551
  299SOL    HW2 1263   4.814   0.103   4.473  0.6805 -2.2874 -0.8465
  300SOL     OW 1264   2.995   1.275   4.000  0.6919  0.0398 -0.2580
  300SOL    HW1 1265   3.023   1.248   4.088 -0.6226 -2.6056 -0.6147
  300SOL    HW2 1266   2.930   1.343   4.016 -0.4408 -1.2768  0.8896
  301SOL     OW 1267   2.907   2.456   3.138  0.1842  0.2307 -0.4173
  301SOL    HW1 1268   2.955   2.504   3.071  0.2028 -2.6281 -2.5182
  301SOL    HW2 1269   2.819   2.446   3.102 -0.4746  0.6929  1.0320
  302SOL     OW 1270   1.548   1.114   0.858  0.3729 -0.3435 -1.0404
  302SOL    HW1 1271   1.531   1.074   0.772 -0.1386 -1.5625 -0.3761
  302SOL    HW2 1272   1.609   1.054   0.900  0.6746  0.2910 -0.5668
  303SOL     OW 1273   0.476   0.055   5.083 -0.4692  0.2216  0.3661
  303SOL    HW1 1274   0.381   0.052   5.094 -0.7328 -2.3513 -1.9219
  303SOL    HW2 1275   0.510  -0.001   5.152 -0.6415  0.6004  0.7641
  304SOL     OW 1276   2.307   4.541   0.701 -0.1390 -1.0549  0.1184
  304SOL    HW1 1277   2.257   4.573   0.626  1.6840  0.1738 -0.5974
  304SOL    HW2 1278   2.396   4.530   0.668  1.1984  1.5342  2.6007
  305SOL     OW 1279   3.749   5.048   0.064 -0.3151 -0.1587 -0.2808
  305SOL    HW1 1280   3.760   5.031   0.158 -0.7630 -0.7276 -0.3277
  305SOL    HW2 1281   3.655   5.049   0.050 -0.2586  0.3528 -0.6545
  306SOL     OW 1282   1.363   5.070   3.505  0.0318 -0.2590  0.2291
  306SOL    HW1 1283   1.392   5.144   3.452  0.8830 -1.0650 -0.4508
  306SOL    HW2 1284   1.423   5.068   3.579 -1.0451  0.7563  1.1396
  307SOL     OW 1285   3.268   2.591   2.734  0.2410 -0.0148  0.3242
  307SOL    HW1 1286   3.296   2.580   2.824  0.6699  1.4557  0.3855
  307SOL    HW2 1287   3.324   2.661   2.700 -0.7574  0.2927 -0.7053
  308SOL     OW 1288   1.196   3.120   2.947 -0.2730 -0.1865  0.0690
  308SOL    HW1 1289   1.139   3.057   2.903 -0.4263  1.0167 -1.4661
  308SOL    HW2 1290   1.214   3.079   3.032 -0.9119 -1.9907 -0.6310
  309SOL     OW 1291   4.623   2.080   0.455 -0.2541 -0.5710 -0.3015
  309SOL    HW1 1292   4.539   2.044   0.485  0.1724 -1.6956 -0.4356
  309SOL    HW2 1293   4.661   2.011   0.401  0.5835  0.0881 -0.5746
  310SOL     OW 1294   3.620   2.802   3.118  0.8315 -0.1328  0.3528
  310SOL    HW1 1295   3.612   2.801   3.023 -0.2404  0.5967  0.4266
  310SOL    HW2 1296   3.655   2.715   3.140  0.3214 -0.5958 -0.6370
  311SOL     OW 1297   1.924   4.377   0.397  0.6249 -0.5168 -0.7377
  311SOL    HW1 1298   1.855   4.340   0.343 -0.1379  0.3693 -0.3945
  311SOL    HW2 1299   1.895   4.362   0.487 -0.5102  2.3400 -0.5882
  312SOL     OW 1300   0.401   3.606   3.092 -0.1048  1.1114  0.6722
  312SOL    HW1 1301   0.353   3.535   3.050 -0.8905  2.2888 -0.4575
  312SOL    HW2 1302   0.487   3.606   3.050  0.3326  0.0709  1.5316
  313SOL     OW 1303   1.339   2.373   3.645  0.1609 -0.7412 -0.3352
  313SOL    HW1 1304   1.356   2.467   3.651  0.6352 -0.8014 -0.6750
  313SOL    HW2 1305   1.425   2.332   3.656  0.5637 -0.9837 -3.6951
  314SOL     OW 1306   4.356   3.198   3.642 -0.3929 -0.7863 -0.0078
  314SOL    HW1 1307   4.366   3.237   3.728 -0.7210 -4.0992  1.6255
  314SOL    HW2 1308   4.275   3.236   3.607 -0.4994  0.2352  1.3286
  315SOL     OW 1309   3.788   3.516   3.014 -0.3242 -0.6171  0.6817
  315SOL    HW1 1310   3.698   3.550   3.018  0.2370  0.9326  0.6308
  315SOL    HW2 1311   3.832   3.556   3.090 -0.0022 -2.3794  1.4491
  316SOL     OW 1312   2.471   3.519   4.431 -0.1156  0.2391  0.0741
  316SOL    HW1 1313   2.521   3.476   4.362 -0.3964 -0.4292  0.2855
  316SOL    HW2 1314   2.405   3.571   4.385 -0.5022 -0.4511 -0.1392
  317SOL     OW 1315   1.733   4.314   4.759 -0.5744  0.1278 -0.2071
  317SOL    HW1 1316   1.816   4.345   4.796  0.2861 -0.4763 -1.5727
  317SOL    HW2 1317   1.671   4.319   4.831  1.0195 -0.8691  1.2797
  318SOL     OW 1318   5.216   0.982   4.266 -0.1997  0.1473  0.1834
  318SOL    HW1 1319   5.143   0.923   4.246  0.4696 -0.6393  0.0345
  318SOL    HW2 1320   5.196   1.062   4.216 -0.9527 -0.0573  0.1448
  319SOL     OW 1321   0.072   2.735   4.609  0.5272  0.5760  0.0333
  319SOL    HW1 1322   0.153   2.724   4.559  0.4507  0.1634 -0.0043
  319SOL    HW2 1323   0.054   2.648   4.645  0.4609  0.8166  0.5926
  320SOL     OW 1324   1.446   3.494   2.343  0.1454  0.0522 -0.4511
  320SOL    HW1 1325   1.410   3.580   2.321 -0.9443 -0.3760 -0.3949
  320SOL    HW2 1326   1.448   3.448   2.259  2.3572  0.7053 -0.7843
  321SOL     OW 1327   1.648   4.505   3.828 -0.0850  0.4720  0.1420
  321SOL    HW1 1328   1.609   4.507   3.741 -0.7144 -1.5443  0.3590
  321SOL    HW2 1329   1.696   4.588   3.835 -1.6235  1.5150 -1.3744
  322SOL     OW 1330   1.018   2.577   0.265  0.0077  0.1969 -0.9255
  322SOL    HW1 1331   1.028   2.485   0.242  2.1215  0.3193 -0.6605
  322SOL    HW2 1332   1.102   2.617   0.240 -0.5764  1.8919 -0.2889
  323SOL     OW 1333   2.828   0.010   0.892 -0.3839 -0.4330  0.1923
  323SOL    HW1 1334   2.735  -0.005   0.908 -0.8259 -0.5711 -2.4172
  323SOL    HW2 1335   2.831   0.069   0.817  1.6301  0.8043  1.1797
  324SOL     OW 1336   0.460   3.401   4.503  0.4986  0.0740  0.3011
  324SOL    HW1 1337   0.432   3.353   4.581  0.0811  1.5114  1.0611
  324SOL    HW2 1338   0.379   3.418   4.454  0.9220 -2.0669 -1.1920
  325SOL     OW 1339   2.175   2.751   1.678 -0.1659 -0.7930  0.0265
  325SOL    HW1 1340   2.136   2.767   1.764  1.1411 -1.0396  0.6772
  325SOL    HW2 1341   2.213   2.664   1.684  1.7666  0.0156 -0.1033
  326SOL     OW 1342   3.220   4.969   1.199  0.7345  0.3576 -0.3069
  326SOL    HW1 1343   3.252   4.879   1.195  0.8077  0.3326  0.7259
  326SOL    HW2 1344   3.144   4.970   1.140 -0.1264 -0.7502  0.7356
  327SOL     OW 1345   1.806   1.227   3.027  0.3301 -0.1414  0.2835
  327SOL    HW1 1346   1.733   1.229   3.089  1.2220  0.0644  1.3497
  327SOL    HW2 1347   1.802   1.139   2.988 -0.8065  0.0621 -0.0685
  328SOL     OW 1348   1.519   1.285   1.385  0.9272 -0.7608 -0.5498
  328SOL    HW1 1349   1.551   1.200   1.415  0.0945 -2.7356 -4.8030
  328SOL    HW2 1350   1.563   1.298   1.300  1.8644  3.6029  0.4691
  329SOL     OW 1351   2.995   0.254   1.407 -0.1720 -0.2512 -0.1721
  329SOL    HW1 1352   2.950   0.180   1.449 -2.0261 -0.0504 -1.7289
  329SOL    HW2 1353   2.965   0.331   1.456 -0.3935 -0.2536 -0.3059
  330SOL     OW 1354   2.422   4.878   2.510  0.6203 -0.4202  0.2677
  330SOL    HW1 1355   2.511   4.912   2.503  0.5983 -0.5094 -0.5597
  330SOL    HW2 1356   2.366   4.950   2.478  0.4126 -0.4363  0.5928
  331SOL     OW 1357   4.416   0.284   1.875  0.2024  0.5175  0.2508
  331SOL    HW1 1358   4.462   0.273   1.791  0.9041  0.3155  0.6611
  331SOL    HW2 1359   4.369   0.367   1.865 -3.6628 -1.7824 -2.1549
  332SOL     OW 1360   1.816   2.192   0.520 -0.4877 -0.1057  0.1563
  332SOL    HW1 1361   1.778   2.136   0.452  1.4621 -2.1644  0.7107
  332SOL    HW2 1362   1.861   2.131   0.579  2.0904  2.0854  0.5259
  333SOL     OW 1363   2.513   0.750   4.369 -0.9423 -0.4280 -0.1520
  333SOL    HW1 1364   2.499   0.699   4.449  1.7766  1.2829  1.4985
  333SOL    HW2 1365   2.487   0.839   4.393  0.8688  0.3013 -0.8311
  334SOL     OW 1366   0.670   4.594   3.871  0.0766  0.0132  0.7629
  334SOL    HW1 1367   0.617   4.518   3.848 -1.8228  0.8472  2.2483
  334SOL    HW2 1368   0.607   4.665   3.879  1.6317  1.3740  1.0659
  335SOL     OW 1369   4.193   0.653   1.240 -0.3840 -0.1642 -0.0323
  335SOL    HW1 1370   4.115   0.616   1.197  0.1017 -0.6533 -0.4904
  335SOL    HW2 1371   4.246   0.686   1.168  0.4822 -1.0873  0.1719
  336SOL     OW 1372   0.930   2.031   0.688  0.2747  0.5213  0.3328
  336SOL    HW1 1373   0.980   1.957   0.722  1.1511  0.6511 -0.6519
  336SOL    HW2 1374   0.879   2.062   0.763 -0.2210 -1.1706  0.7210
  337SOL     OW 1375   2.010   3.531   3.112 -0.2067 -0.3152 -0.6909
  337SOL    HW1 1376   2.019   3.488   3.027 -1.3448  0.7506 -1.3675
  337SOL    HW2 1377   1.989   3.622   3.091 -0.4215 -0.0176  0.7389
  338SOL     OW 1378   2.985   2.455   3.394  0.4149  0.3979  0.2407
  338SOL    HW1 1379   3.071   2.489   3.369  0.0632 -0.5213 -2.2575
  338SOL    HW2 1380   2.933   2.456   3.314 -2.1286  1.4871  1.8103
  339SOL     OW 1381   2.323   4.002   3.898  0.0265 -0.4533 -0.1762
  339SOL    HW1 1382   2.284   3.915   3.890 -0.7286 -0.3710  2.2742
  339SOL    HW2 1383   2.314   4.024   3.991  1.8757  1.4685 -0.4132
  340SOL     OW 1384   3.534   5.071   2.952 -0.0274  0.0892 -0.9212
  340SOL    HW1 1385   3.580   5.137   3.006 -1.6959  0.8773 -0.4360
  340SOL    HW2 1386   3.602   5.035   2.895  2.1164 -1.6817  2.5646
  341SOL     OW 1387   3.293   4.253   1.967  0.4771 -0.3183  0.3356
  341SOL    HW1 1388   3.243   4.226   2.044  1.3663 -1.0135  0.6836
  341SOL    HW2 1389   3.249   4.211   1.894 -0.5989  0.6464  0.4108
  342SOL     OW 1390   2.799   0.809   1.523 -0.6556 -0.1547 -0.4192
  342SOL    HW1 1391   2.737   0.786   1.453 -0.2590  2.3790 -1.6261
  342SOL    HW2 1392   2.879   0.833   1.478 -0.4693  1.7865  0.8854
  343SOL     OW 1393   3.440   2.764   2.615  0.5493  0.0886  0.1923
  343SOL    HW1 1394   3.527   2.731   2.594 -0.7531 -0.9281 -4.1630
  343SOL    HW2 1395   3.401   2.787   2.530 -1.8795  4.6594  2.3478
  344SOL     OW 1396   0.294   1.728   1.969  0.3147  0.4913  0.1531
  344SOL    HW1 1397   0.314   1.798   1.908  0.7592  0.9572  0.8252
  344SOL    HW2 1398   0.201   1.740   1.990 -0.0249 -0.1006 -0.9655
  345SOL     OW 1399   0.493   3.717   4.868  0.2193  0.1782 -0.1039
  345SOL    HW1 1400   0.404   3.727   4.834  0.3102 -0.7306 -0.6251
  345SOL    HW2 1401   0.540   3.669   4.800  0.8623 -0.1418  0.5586
  346SOL     OW 1402   0.213   3.119   1.889  0.6742  0.3195 -0.0019
  346SOL    HW1 1403   0.267   3.134   1.966  2.3282 -0.2238 -1.0329
  346SOL    HW2 1404   0.270   3.073   1.828 -1.0606 -0.5750 -0.9921
  347SOL     OW 1405   2.687   0.139   3.106 -0.1801 -0.4260 -0.0442
  347SOL    HW1 1406   2.592   0.138   3.091 -0.3582  0.3377  0.9908
  347SOL    HW2 1407   2.709   0.049   3.129 -0.9046 -0.3046  1.1597
  348SOL     OW 1408   1.225   2.470   0.527 -0.0211  0.0453  0.5021
  348SOL    HW1 1409   1.139   2.457   0.487 -0.2078  1.9422  0.2420
  348SOL    HW2 1410   1.287   2.457   0.455 -0.1550 -0.0473  0.4026
  349SOL     OW 1411   1.603   1.083   4.320 -0.2136  0.7640  0.4748
  349SOL    HW1 1412   1.616   1.020   4.250 -1.3360  1.1382 -0.0834
  349SOL    HW2 1413   1.587   1.030   4.398 -0.5075  0.3529  0.1385
  350SOL     OW 1414   4.687   2.829   1.659  0.0572  0.3449  0.1944
  350SOL    HW1 1415   4.748   2.816   1.587  0.0965  1.1385  0.0805
  350SOL    HW2 1416   4.626   2.895   1.627  0.4643  1.1906  1.1188
  351SOL     OW 1417   4.310   2.108   1.305  0.3902 -0.5861 -0.1082
  351SOL    HW1 1418   4.236   2.131   1.361  0.1326 -0.9928 -0.2860
  351SOL    HW2 1419   4.387   2.142   1.351  0.2782 -1.7905  0.9635
  352SOL     OW 1420   0.070   4.811   5.017 -0.1990 -0.1376  0.4293
  352SOL    HW1 1421   0.164   4.825   5.030 -0.5634  1.0815  1.8977
  352SOL    HW2 1422   0.038   4.785   5.104 -1.1370 -1.0037 -0.1741
  353SOL     OW 1423   3.168   0.485   3.454 -0.3282 -0.4869  0.3028
  353SOL    HW1 1424   3.253   0.515   3.422 -0.7508  1.7855  1.2026
  353SOL    HW2 1425   3.183   0.394   3.481  1.2031 -0.8881 -1.7838
  354SOL     OW 1426   3.234   1.842   1.805 -0.2817 -0.1008 -0.8565
  354SOL    HW1 1427   3.311   1.862   1.858  0.8558 -0.3262 -2.4129
  354SOL    HW2 1428   3.227   1.747   1.807 -0.0155 -0.1333 -1.4150
  355SOL     OW 1429   1.751   2.770   0.141  0.4553  0.5775  0.1483
  355SOL    HW1 1430   1.805   2.845   0.165  0.7862  1.0900 -2.1220
  355SOL    HW2 1431   1.783   2.699   0.196  0.7618  1.8406  1.6579
  356SOL     OW 1432   1.955   1.917   1.118  0.6805  0.4683 -0.0171
  356SOL    HW1 1433   1.984   1.826   1.119  0.1868  0.2714 -2.4082
  356SOL    HW2 1434   1.910   1.928   1.202  1.4359 -1.2513  0.6437
  357SOL     OW 1435   4.715   1.038   4.317 -0.3539 -0.3297  0.0882
  357SOL    HW1 1436   4.627   1.038   4.280 -0.2910 -0.0891 -0.0660
  357SOL    HW2 1437   4.750   1.124   4.295  0.2831 -0.7878 -0.7160
  358SOL     OW 1438   2.023   2.709   2.372 -0.6597  0.4013 -0.0214
  358SOL    HW1 1439   2.072   2.771   2.317  0.1492  0.5454  0.8606
  358SOL    HW2 1440   2.090   2.659   2.418 -1.3280 -0.4255  0.0592
  359SOL     OW 1441   0.928   1.215   1.001 -0.0558  0.1318  0.0113
  359SOL    HW1 1442   0.865   1.195   1.071  0.6373  0.4753  0.7401
  359SOL    HW2 1443   1.013   1.190   1.037  0.4614  1.4875 -0.2157
  360SOL     OW 1444   0.641   3.360   3.142 -0.1567  0.2355 -0.1718
  360SOL    HW1 1445   0.663   3.426   3.077 -2.5394  0.0068 -1.2574
  360SOL    HW2 1446   0.586   3.297   3.095  2.1361 -2.6131  0.7945
  361SOL     OW 1447   3.624   1.784   4.409  0.3135 -0.5776 -0.3002
  361SOL    HW1 1448   3.537   1.798   4.371  0.3716 -0.0192 -0.2245
  361SOL    HW2 1449   3.684   1.828   4.349  0.2934  1.3378  1.0684
  362SOL     OW 1450   2.192   3.768   3.807 -0.1106  0.1678  0.0537
  362SOL    HW1 1451   2.201   3.690   3.753 -2.2388  1.9105 -2.9286
  362SOL    HW2 1452   2.107   3.758   3.851  0.5505 -0.1288  1.3048
  363SOL     OW 1453   3.554   4.246   3.836 -0.2551  0.2270 -0.6198
  363SOL    HW1 1454   3.480   4.195   3.804 -2.7748  2.0321  2.0241
  363SOL    HW2 1455   3.526   4.337   3.826  1.2887  0.9226  1.0774
  364SOL     OW 1456   1.677   2.312   3.818 -0.1854 -0.0794 -0.4185
  364SOL    HW1 1457   1.771   2.327   3.805 -0.4120  1.4168 -0.4948
  364SOL    HW2 1458   1.670   2.286   3.910  0.4568 -1.7254 -0.8206
  365SOL     OW 1459   0.947   2.698   4.788 -0.3901  0.1814 -0.3385
  365SOL    HW1 1460   1.006   2.706   4.712  1.5670  0.8313  1.2124
  365SOL    HW2 1461   0.906   2.784   4.795  1.9238  1.2202  1.2811
  366SOL     OW 1462   2.060   0.336   3.261 -0.0187  0.4500  0.5160
  366SOL    HW1 1463   1.996   0.296   3.320  0.4419  1.1250  1.4831
  366SOL    HW2 1464   2.141   0.290   3.279 -0.2492 -0.5452 -0.8561
  367SOL     OW 1465   1.032   2.985   2.748  0.3771 -0.3528 -0.3754
  367SOL    HW1 1466   1.047   2.908   2.694 -0.6741 -1.1603  0.4705
  367SOL    HW2 1467   0.956   3.028   2.708  0.8749  0.1714 -0.7619
  368SOL     OW 1468   1.639   0.769   0.464 -0.3161 -0.0113  0.0557
  368SOL    HW1 1469   1.567   0.722   0.423  1.3006 -0.8624 -1.8747
  368SOL    HW2 1470   1.650   0.725   0.549 -2.5457  0.6529  0.7339
  369SOL     OW 1471   1.517   1.353   4.352  0.0614  0.8175  0.5221
  369SOL    HW1 1472   1.523   1.261   4.326  1.6508  1.5762 -2.0045
  369SOL    HW2 1473   1.579   1.363   4.423  1.1083  0.2774 -0.3039
  370SOL     OW 1474   1.131   4.163   3.197  1.1243  0.1164  0.0917
  370SOL    HW1 1475   1.169   4.092   3.249 -0.3416 -2.1001 -1.7612
  370SOL    HW2 1476   1.047   4.181   3.238  0.7764 -0.3458 -0.4257
  371SOL     OW 1477   1.151   2.035   1.087  0.3912 -0.4745  0.6152
  371SOL    HW1 1478   1.131   1.969   1.153 -0.7972 -0.6109  0.1480
  371SOL    HW2 1479   1.067   2.080   1.073  0.1876 -1.5579 -1.9999
  372SOL     OW 1480   0.248   2.489   2.074  0.1305  0.2910  0.0801
  372SOL    HW1 1481   0.274   2.534   1.993 -0.5755 -0.1875 -0.4271
  372SOL    HW2 1482   0.219   2.402   2.044 -0.1549  0.1229  0.8434
  373SOL     OW 1483   2.814   1.642   5.117  0.4515 -0.7883  0.1369
  373SOL    HW1 1484   2.771   1.727   5.127  0.6003 -0.8224  1.0160
  373SOL    HW2 1485   2.907   1.660   5.127  0.5745 -0.8897 -0.7328
  374SOL     OW 1486   0.968   3.388   0.792 -0.4882  0.6045  0.2990
  374SOL    HW1 1487   0.952   3.474   0.752 -0.2997  0.7536  0.5453
  374SOL    HW2 1488   0.881   3.356   0.814 -0.7863 -0.4688 -2.2814
  375SOL     OW 1489   3.584   3.087   1.937  0.0698 -0.2214  0.1453
  375SOL    HW1 1490   3.671   3.049   1.940  0.5418  0.9460  2.6449
  375SOL    HW2 1491   3.597   3.174   1.900  0.4106  0.9308  2.8407
  376SOL     OW 1492   2.784   0.821   0.283  0.0201  0.3278  0.6428
  376SOL    HW1 1493   2.822   0.869   0.209  1.0545  1.4081  1.8350
  376SOL    HW2 1494   2.859   0.802   0.340 -0.6654 -1.0806  1.0855
  377SOL     OW 1495   4.317   0.751   1.996 -0.2888  0.3278 -0.3808
  377SOL    HW1 1496   4.243   0.809   2.013 -0.8887 -0.3097 -0.7578
  377SOL    HW2 1497   4.315   0.737   1.901  0.8070  0.9527 -0.5051
  378SOL     OW 1498   0.759   4.054   4.368  0.1724  0.6221 -0.8836
  378SOL    HW1 1499   0.818   4.070   4.294  1.0383  0.8828 -0.1530
  378SOL    HW2 1500   0.818   4.026   4.439 -0.6295  0.5195 -0.2540
  379SOL     OW 1501   3.575   0.716   0.528  0.5302 -0.1655  0.4982
  379SOL    HW1 1502   3.630   0.638   0.522  0.0675 -0.3751 -1.3352
  379SOL    HW2 1503   3.620   0.772   0.591  1.1291 -1.6908  1.4765
  380SOL     OW 1504   1.064   5.008   4.123  0.2831 -0.2115  0.5919
  380SOL    HW1 1505   1.108   4.935   4.166  0.0675 -0.4498  0.4114
  380SOL    HW2 1506   1.132   5.074   4.111  0.6320 -0.6556  0.1343
  381SOL     OW 1507   3.849   0.555   1.437  0.0698  0.1191 -0.7181
  381SOL    HW1 1508   3.771   0.502   1.417 -1.2186  0.5935  2.6965
  381SOL    HW2 1509   3.827   0.642   1.404 -0.7809  0.2082  0.0547
  382SOL     OW 1510   0.455   2.128   1.156  0.0004  0.1877  0.0706
  382SOL    HW1 1511   0.480   2.106   1.066 -0.6979  0.6955 -0.2567
  382SOL    HW2 1512   0.428   2.045   1.194 -0.5152  0.1085 -0.4622
  383SOL     OW 1513   0.863   0.825   0.082 -0.1656  0.7287  0.2845
  383SOL    HW1 1514   0.909   0.744   0.059 -0.7890  0.5824 -0.4700
  383SOL    HW2 1515   0.873   0.880   0.004  1.5623  1.9719  1.3518
  384SOL     OW 1516   4.997   0.191   2.238  0.0462  0.0386 -0.2990
  384SOL    HW1 1517   4.945   0.127   2.287  0.0402 -0.9293 -1.5479
  384SOL    HW2 1518   5.048   0.236   2.305 -0.4353 -0.8269  0.6703
  385SOL     OW 1519   1.602   2.799   2.344  0.6830  0.5298  0.2785
  385SOL    HW1 1520   1.660   2.789   2.419  0.1418 -0.1764  0.6087
  385SOL    HW2 1521   1.546   2.873   2.367  0.5618  0.3565  0.5376
  386SOL     OW 1522   2.326   0.090   1.525  0.6083 -0.2479  0.0477
  386SOL    HW1 1523   2.384   0.086   1.601 -0.9267  1.0423  1.3301
  386SOL    HW2 1524   2.272   0.010   1.531  0.8493 -0.4137  0.0074
  387SOL     OW 1525   1.650   3.809   2.486 -0.0855 -0.1602  0.5051
  387SOL    HW1 1526   1.728   3.754   2.497  0.7257  1.0260  0.7804
  387SOL    HW2 1527   1.674   3.893   2.526 -1.5368  0.1886  0.6568
  388SOL     OW 1528   1.072   0.978   1.735  0.3468  0.6983  0.6840
  388SOL    HW1 1529   1.065   1.068   1.768 -2.3130  0.2343  1.5573
  388SOL    HW2 1530   0.985   0.959   1.701  0.8345 -1.6099  0.6588
  389SOL     OW 1531   1.281   4.918   2.759  0.3317 -0.1584 -0.8852
  389SOL    HW1 1532   1.295   4.967   2.678  0.0227  1.0672 -0.2073
  389SOL    HW2 1533   1.250   4.983   2.821  0.7807 -1.0505  0.2875
  390SOL     OW 1534   0.197   5.107   4.885 -0.0968  0.5281  0.6188
  390SOL    HW1 1535   0.210   5.148   4.971 -0.6457 -0.5989  1.2472
  390SOL    HW2 1536   0.213   5.014   4.900 -1.5716  0.1352 -0.1867
  391SOL     OW 1537   1.911   4.618   5.096  0.7293 -0.4344  0.1451
  391SOL    HW1 1538   1.919   4.661   5.182  0.6681  0.0441 -0.0868
  391SOL    HW2 1539   1.824   4.643   5.066  0.4787 -1.1748  0.2521
  392SOL     OW 1540   0.856   1.915   0.358 -0.5286 -0.2613  0.0699
  392SOL    HW1 1541   0.880   1.985   0.297 -0.6242 -0.8069 -0.5992
  392SOL    HW2 1542   0.940   1.887   0.395 -0.5074  0.3348  0.4937
  393SOL     OW 1543   0.904   1.442   4.203  0.6972 -0.6386  0.0454
  393SOL    HW1 1544   0.877   1.520   4.252  0.9960 -1.4518  1.5345
  393SOL    HW2 1545   0.855   1.371   4.244  0.0276 -1.1734 -1.6501
  394SOL     OW 1546   3.638   0.438   4.302  0.0933  0.3059 -0.0405
  394SOL    HW1 1547   3.580   0.512   4.281  0.5653 -0.1141 -3.0835
  394SOL    HW2 1548   3.710   0.446   4.240 -0.3220 -3.2139 -1.0863
  395SOL     OW 1549   4.012   4.547   0.636  0.0140  0.3964 -0.1460
  395SOL    HW1 1550   4.034   4.499   0.556 -0.6760  2.1557 -1.4264
  395SOL    HW2 1551   4.031   4.486   0.707 -0.0849 -1.4669 -1.6884
  396SOL     OW 1552   3.410   3.340   3.583  0.2921 -0.2366 -0.0788
  396SOL    HW1 1553   3.406   3.280   3.658  0.7825  0.2462  0.3322
  396SOL    HW2 1554   3.318   3.356   3.560  0.1549 -0.9893 -0.0695
  397SOL     OW 1555   4.257   2.294   1.968  0.0893 -0.3328  0.0064
  397SOL    HW1 1556   4.173   2.248   1.976  0.5658 -1.1243  0.6017
  397SOL    HW2 1557   4.260   2.350   2.046  0.2035 -0.4591  0.0929
  398SOL     OW 1558   4.011   2.511   1.012 -0.7764  0.1859  0.1776
  398SOL    HW1 1559   3.980   2.441   1.070 -0.1323 -0.1904  0.0797
  398SOL    HW2 1560   4.054   2.464   0.940 -0.7668  0.6760 -0.1335
  399SOL     OW 1561   1.818   3.099   2.605 -0.2637  0.0536  0.0678
  399SOL    HW1 1562   1.826   3.147   2.523 -1.0166 -0.3061 -0.2240
  399SOL    HW2 1563   1.807   3.007   2.578 -2.3929  0.1583  0.4930
  400SOL     OW 1564   3.505   4.355   1.363  0.0030 -0.2433 -0.0747
  400SOL    HW1 1565   3.534   4.394   1.280 -1.5788 -1.9803 -1.4553
  400SOL    HW2 1566   3.461   4.274   1.339 -2.0370  0.0761  2.3435
  401SOL     OW 1567   3.297   1.694   2.764 -0.0901 -0.4889 -0.2870
  401SOL    HW1 1568   3.238   1.757   2.723 -0.0173  0.1133  0.5317
  401SOL    HW2 1569   3.259   1.676   2.850  1.3373  0.5511  0.5870
  402SOL     OW 1570   0.986   1.264   3.264 -1.0199  0.2709 -0.0493
  402SOL    HW1 1571   0.940   1.344   3.238 -0.7248  0.0265 -1.3185
  402SOL    HW2 1572   0.986   1.267   3.360 -1.0660  1.7536 -0.0926
  403SOL     OW 1573   0.668   2.745   3.947 -0.0780  0.2644  0.0707
  403SOL    HW1 1574   0.739   2.683   3.928 -0.9278 -1.1497  1.3832
  403SOL    HW2 1575   0.699   2.793   4.024  0.9336  2.0802 -1.4301
  404SOL     OW 1576   0.271   1.636   1.313  0.3628  0.0407 -0.4738
  404SOL    HW1 1577   0.298   1.559   1.264 -1.5522 -0.7141 -0.4002
  404SOL    HW2 1578   0.177   1.625   1.325  0.0153  2.5056 -0.6559
  405SOL     OW 1579   4.877   0.347   3.625 -0.0620 -0.0232 -0.1755
  405SOL    HW1 1580   4.835   0.268   3.592  2.2482 -1.1195 -0.5560
  405SOL    HW2 1581   4.917   0.321   3.708  1.5157  0.4877 -0.7616
  406SOL     OW 1582   4.338   2.319   1.059 -0.1430  0.0724  0.3783
  406SOL    HW1 1583   4.318   2.228   1.081  1.4801 -0.2957  0.3705
  406SOL    HW2 1584   4.305   2.370   1.132 -0.3382 -0.5975  0.7567
  407SOL     OW 1585   3.124   4.412   3.218 -0.4429 -0.1485  0.7415
  407SOL    HW1 1586   3.182   4.337   3.203 -0.2927  0.4904 -2.2164
  407SOL    HW2 1587   3.041   4.372   3.242 -0.3350 -1.3032 -0.6789
  408SOL     OW 1588   1.707   3.985   2.685  0.3653  0.3892  0.4357
  408SOL    HW1 1589   1.756   4.057   2.725  2.1923 -0.8511  0.4849
  408SOL    HW2 1590   1.723   3.911   2.743 -2.0593  0.0851  0.7538
  409SOL     OW 1591   2.454   0.351   2.255  0.2624  0.5088  0.1868
  409SOL    HW1 1592   2.501   0.399   2.187  1.7447 -0.2845  0.6147
  409SOL    HW2 1593   2.437   0.417   2.323 -0.1835  1.0363 -0.4302
  410SOL     OW 1594   3.638   2.623   2.905  0.0759 -0.2665 -0.4373
  410SOL    HW1 1595   3.549   2.594   2.924  0.4463 -0.7036  0.6313
  410SOL    HW2 1596   3.632   2.661   2.817 -1.9056  2.9050  0.9770
  411SOL     OW 1597   0.321   0.728   3.930 -0.1538 -0.7293  0.4507
  411SOL    HW1 1598   0.349   0.820   3.931  3.0076 -1.6112 -1.9080
  411SOL    HW2 1599   0.246   0.727   3.870  0.4661  0.1352 -0.3582
  412SOL     OW 1600   4.875   4.843   3.192  0.0899 -0.1338  0.4097
  412SOL    HW1 1601   4.945   4.814   3.133 -0.5121 -0.0430 -0.3714
  412SOL    HW2 1602   4.881   4.785   3.267  0.0491 -1.1062 -0.3250
  413SOL     OW 1603   4.104   2.816   2.283  0.5740  0.1226  0.3676
  413SOL    HW1 1604   4.033   2.771   2.237 -0.0129  0.0765  1.3124
  413SOL    HW2 1605   4.103   2.904   2.245  1.9562 -0.7191 -1.7321
  414SOL     OW 1606   0.722   0.060   3.068 -0.0892 -0.2542 -0.0170
  414SOL    HW1 1607   0.721  -0.036   3.066  2.2574 -0.3522  1.4736
  414SOL    HW2 1608   0.661   0.083   3.138  1.7241 -0.8306  1.8173
  415SOL     OW 1609   4.178   1.495   3.341 -0.3921 -0.2206 -0.3828
  415SOL    HW1 1610   4.132   1.412   3.338 -0.0376 -0.4792  0.9327
  415SOL    HW2 1611   4.257   1.481   3.289 -1.6166  0.1469 -2.4330
  416SOL     OW 1612   3.398   4.432   3.612  0.1493 -0.3840  0.1953
  416SOL    HW1 1613   3.385   4.428   3.517  0.8146  0.9199  0.0468
  416SOL    HW2 1614   3.491   4.450   3.623  0.4016 -2.1249  1.1447
  417SOL     OW 1615   0.699   1.727   0.257 -0.1244 -0.5645  0.6005
  417SOL    HW1 1616   0.712   1.821   0.266 -1.3487 -0.2093 -1.2067
  417SOL    HW2 1617   0.734   1.690   0.339  3.5285  1.1445 -0.0778
  418SOL     OW 1618   4.115   3.844   4.398  0.9145  0.5077  0.3828
  418SOL    HW1 1619   4.100   3.934   4.429  1.4586  0.8297 -0.2813
  418SOL    HW2 1620   4.106   3.790   4.476  1.7226  1.2615  1.0116
  419SOL     OW 1621   0.145   2.430   2.493 -0.4731 -0.1947 -0.5527
  419SOL    HW1 1622   0.207   2.461   2.427  1.6793 -1.3542  0.8601
  419SOL    HW2 1623   0.137   2.336   2.477  2.7750 -1.2016  2.8513
  420SOL     OW 1624   4.915   1.308   5.089 -0.4666  0.3845 -0.1933
  420SOL    HW1 1625   4.980   1.241   5.067 -0.6102  0.0078  0.4918
  420SOL    HW2 1626   4.873   1.329   5.006  1.4476  1.6175 -0.8776
  421SOL     OW 1627   0.323   2.618   1.842  0.0051 -0.7181  0.2948
  421SOL    HW1 1628   0.257   2.684   1.818 -1.2020 -1.6750  0.9677
  421SOL    HW2 1629   0.354   2.585   1.758  0.8929  0.9458 -0.0691
  422SOL     OW 1630   5.061   3.431   0.158  0.1278 -0.5525 -0.7342
  422SOL    HW1 1631   5.146   3.441   0.116 -0.9518  0.5942 -2.6905
  422SOL    HW2 1632   4.998   3.429   0.086 -1.4995 -1.5832  0.6765
  423SOL     OW 1633   2.879   1.427   1.288 -0.1262  0.0790 -0.0396
  423SOL    HW1 1634   2.911   1.512   1.316  3.4631 -0.7918 -1.2282
  423SOL    HW2 1635   2.856   1.439   1.195 -1.1888  0.1352  0.2225
  424SOL     OW 1636   3.909   2.462   2.697  0.3149  0.1318 -0.1780
  424SOL    HW1 1637   3.974   2.405   2.656 -1.1634 -0.2286 -2.0575
  424SOL    HW2 1638   3.904   2.432   2.788  2.1417 -0.3855 -0.2337
  425SOL     OW 1639   2.205   2.428   2.916  0.4436 -0.8716  0.7956
  425SOL    HW1 1640   2.291   2.468   2.933 -0.9436  3.5290 -1.6825
  425SOL    HW2 1641   2.150   2.459   2.988 -0.5103  1.3902 -0.8557
  426SOL     OW 1642   2.179   4.229   0.382  0.6754  0.2308  0.1112
  426SOL    HW1 1643   2.157   4.294   0.449 -1.4946  0.7782 -1.0683
  426SOL    HW2 1644   2.144   4.267   0.301  1.5587 -1.3041 -1.0036
  427SOL     OW 1645   4.377   0.975   1.234  0.6459 -0.3819 -0.6731
  427SOL    HW1 1646   4.406   0.887   1.212 -0.4504 -1.7590  3.0044
  427SOL    HW2 1647   4.441   1.006   1.298 -0.4521  0.4427  0.0395
  428SOL     OW 1648   3.259   0.105   3.285 -0.3106 -0.2091  0.3982
  428SOL    HW1 1649   3.219   0.076   3.367  1.2876  1.0980  1.6810
  428SOL    HW2 1650   3.312   0.181   3.310 -1.0419  1.1875 -2.1267
  429SOL     OW 1651   0.111   2.912   1.167 -0.4463  0.1597  0.5214
  429SOL    HW1 1652   0.190   2.950   1.128 -0.4051  1.3800  1.7641
  429SOL    HW2 1653   0.144   2.847   1.229 -0.4905 -1.0484 -0.6926
  430SOL     OW 1654   1.401   0.373   3.624  0.1284 -0.3303  0.6070
  430SOL    HW1 1655   1.469   0.325   3.577 -0.0259  0.7492 -0.7434
  430SOL    HW2 1656   1.327   0.374   3.564  0.3116  2.0714  0.3709
  431SOL     OW 1657   0.299   3.422   1.957 -0.1679 -0.3741  0.7481
  431SOL    HW1 1658   0.249   3.341   1.965  0.9557 -1.0750  0.7791
  431SOL    HW2 1659   0.390   3.393   1.954  0.1469  0.7755 -1.0821
  432SOL     OW 1660   5.182   4.043   0.786 -0.2488 -0.1183 -0.2450
  432SOL    HW1 1661   5.198   4.039   0.880  1.5760  0.2544 -0.5181
  432SOL    HW2 1662   5.218   3.961   0.751  0.0173  0.2071 -0.7432
  433SOL     OW 1663   2.146   2.270   3.183 -0.1505  0.3601  0.0635
  433SOL    HW1 1664   2.224   2.243   3.233 -0.5967 -2.4880 -0.6802
  433SOL    HW2 1665   2.177   2.272   3.092 -0.6825  0.2343 -0.1179
  434SOL     OW 1666   0.218   3.204   3.490 -0.2186  0.3260  0.1382
  434SOL    HW1 1667   0.202   3.290   3.529  1.6807  0.1771  1.3131
  434SOL    HW2 1668   0.196   3.142   3.559 -1.7856 -0.1669 -0.7770
  435SOL     OW 1669   2.564   0.698   2.064 -0.3733 -0.3272  0.4477
  435SOL    HW1 1670   2.565   0.794   2.059  0.7676 -0.3249  0.4983
  435SOL    HW2 1671   2.542   0.669   1.976  1.2828 -0.0382 -0.0720
  436SOL     OW 1672   2.521   2.426   4.405  0.6595 -0.2840 -0.1571
  436SOL    HW1 1673   2.485   2.445   4.491  1.8844  0.7164  0.1536
  436SOL    HW2 1674   2.526   2.330   4.402  0.3048 -0.3378  0.7510
  437SOL     OW 1675   5.202   1.188   3.856 -0.2363  0.4033  1.0749
  437SOL    HW1 1676   5.171   1.231   3.936  1.1654  2.4838  0.5423
  437SOL    HW2 1677   5.135   1.207   3.790 -0.3122  0.5503  1.1967
  438SOL     OW 1678   1.111   2.104   0.460 -0.2403 -0.2164  0.7400
  438SOL    HW1 1679   1.089   2.012   0.445  1.5377 -0.7854  1.4873
  438SOL    HW2 1680   1.076   2.123   0.547 -1.2668  0.0371  0.2769
  439SOL     OW 1681   2.174   3.642   0.321  0.3489 -0.1590 -0.2883
  439SOL    HW1 1682   2.227   3.684   0.389 -0.2563  1.5513 -0.8440
  439SOL    HW2 1683   2.120   3.579   0.368  0.5563  0.4038  0.7129
  440SOL     OW 1684   1.197   4.877   3.488  0.6488  0.0068  0.9730
  440SOL    HW1 1685   1.222   4.850   3.576  0.2915  0.6714  1.2804
  440SOL    HW2 1686   1.252   4.953   3.470 -0.2893  0.7467  1.1862
  441SOL     OW 1687   1.476   0.531   1.610  0.0884 -0.2794  0.3466
  441SOL    HW1 1688   1.470   0.599   1.677 -1.1583  0.2076 -0.2345
  441SOL    HW2 1689   1.567   0.504   1.610  0.3118  0.4682  1.5041
  442SOL     OW 1690   4.762   3.192   3.438  0.2815  0.1365  0.0526
  442SOL    HW1 1691   4.713   3.183   3.520 -0.1650 -0.6975 -0.2920
  442SOL    HW2 1692   4.843   3.143   3.453  0.6048  0.7566  0.3141
  443SOL     OW 1693   1.199   3.481   2.095  0.2140 -0.3085 -0.3454
  443SOL    HW1 1694   1.107   3.471   2.120  0.1703  0.2186 -0.2879
  443SOL    HW2 1695   1.219   3.573   2.113  0.5627 -0.2552 -1.0073
  444SOL     OW 1696   2.424   4.108   0.250 -0.2603  0.4739 -0.0001
  444SOL    HW1 1697   2.465   4.193   0.240  0.3144  0.0933 -0.9176
  444SOL    HW2 1698   2.344   4.125   0.300 -0.8264  1.7478 -1.3128
  445SOL     OW 1699   0.701   4.483   4.610 -0.0370 -0.6367  0.0129
  445SOL    HW1 1700   0.634   4.466   4.676  0.7362 -0.0721  0.9621
  445SOL    HW2 1701   0.776   4.430   4.638  0.2821 -0.4369 -0.4523
  446SOL     OW 1702   5.127   4.235   2.681 -0.2368 -0.4908  0.2420
  446SOL    HW1 1703   5.058   4.250   2.745 -0.5232 -3.8515  0.7648
  446SOL    HW2 1704   5.205   4.276   2.720 -1.1812  0.5046  1.1104
  447SOL     OW 1705   2.848   0.120   4.510  0.3344  0.0932  0.2211
  447SOL    HW1 1706   2.940   0.107   4.536 -0.4478 -1.8334  2.1490
  447SOL    HW2 1707   2.816   0.188   4.569  0.3390  0.2899 -0.0041
  448SOL     OW 1708   4.881   3.110   0.743 -0.1386  0.1459  0.1986
  448SOL    HW1 1709   4.817   3.155   0.688 -0.3224  3.4675  2.9853
  448SOL    HW2 1710   4.965   3.125   0.700 -0.5074  1.0593 -0.2155
  449SOL     OW 1711   4.872   0.098   4.303  0.2122 -0.1855  0.7625
  449SOL    HW1 1712   4.796   0.146   4.270  0.1953 -0.2090  0.7679
  449SOL    HW2 1713   4.864   0.011   4.263  1.3725  0.4573 -0.9174
  450SOL     OW 1714   1.511   4.761   2.881  0.2832 -0.3093 -0.5716
  450SOL    HW1 1715   1.550   4.837   2.924 -0.9592 -0.0935  0.2190
  450SOL    HW2 1716   1.431   4.794   2.841 -0.5815 -1.2843  0.2826
  451SOL     OW 1717   3.110   0.860   0.638  0.2839 -0.0056 -0.1349
  451SOL    HW1 1718   3.202   0.879   0.619  0.8378 -2.3582  0.0982
  451SOL    HW2 1719   3.076   0.822   0.557  0.0260 -0.8739  0.3757
  452SOL     OW 1720   4.899   3.413   5.080 -0.3774  0.1687 -0.5653
  452SOL    HW1 1721   4.916   3.407   4.986 -0.4271  1.2726 -0.6474
  452SOL    HW2 1722   4.828   3.350   5.094  0.3665 -0.8074 -1.0673
  453SOL     OW 1723   2.569   1.379   4.512 -0.1457 -0.0875  0.3899
  453SOL    HW1 1724   2.578   1.453   4.571 -2.1445 -0.3212  1.0330
  453SOL    HW2 1725   2.578   1.302   4.568  0.3164 -0.3358 -0.0126
  454SOL     OW 1726   1.362   3.715   1.035  0.0163 -0.0846 -0.0439
  454SOL    HW1 1727   1.370   3.636   1.089 -0.0475  0.5506  0.8922
  454SOL    HW2 1728   1.322   3.780   1.093  1.8509  1.2300 -0.2307
  455SOL     OW 1729   3.695   0.231   1.652 -0.3978  0.2578  0.0414
  455SOL    HW1 1730   3.638   0.238   1.728  0.4259  0.4666  0.6461
  455SOL    HW2 1731   3.737   0.317   1.645  1.7176 -0.6332  1.1094
  456SOL     OW 1732   0.912   3.355   0.472 -0.1147 -0.2079  0.1024
  456SOL    HW1 1733   0.836   3.409   0.494 -0.0789  0.2944 -0.9842
  456SOL    HW2 1734   0.917   3.291   0.543 -0.0086  1.3707  1.5671
  457SOL     OW 1735   3.849   0.432   1.723  0.1755  0.1826  0.0604
  457SOL    HW1 1736   3.885   0.424   1.811  1.6485 -2.9241 -0.7479
  457SOL    HW2 1737   3.904   0.497   1.680  0.4884  0.4954  0.9413
  458SOL     OW 1738   4.796   0.080   3.567  0.4080 -0.5689  0.1327
  458SOL    HW1 1739   4.763   0.064   3.655 -0.7436  0.9892  0.0024
  458SOL    HW2 1740   4.870   0.021   3.558  1.8807  0.7343  2.9360
  459SOL     OW 1741   2.412   0.075   2.255  0.0199  0.2634  0.4661
  459SOL    HW1 1742   2.390   0.167   2.268 -1.8092  0.3690 -2.8522
  459SOL    HW2 1743   2.496   0.076   2.209 -0.2017  0.3086  0.0576
  460SOL     OW 1744   4.458   0.008   3.978  0.0031 -0.6267  0.0681
  460SOL    HW1 1745   4.550   0.028   3.961 -0.4597  1.3827 -0.2464
  460SOL    HW2 1746   4.459  -0.057   4.048  1.6698 -0.8832 -0.1900
  461SOL     OW 1747   2.489   0.363   4.816  0.4695  0.5593 -0.6167
  461SOL    HW1 1748   2.415   0.409   4.777  2.1408  2.6966 -1.3407
  461SOL    HW2 1749   2.512   0.296   4.752 -2.0727 -1.4776  0.5113
  462SOL     OW 1750   1.585   5.049   0.675  0.4999  0.2854  0.3803
  462SOL    HW1 1751   1.644   5.123   0.689  0.8632  0.3669 -1.4639
  462SOL    HW2 1752   1.627   4.997   0.608 -1.0005 -0.2464 -0.1699
  463SOL     OW 1753   2.708   2.878   0.685  0.0016 -0.2012  0.2451
  463SOL    HW1 1754   2.785   2.882   0.741  0.6216  0.3922 -0.6367
  463SOL    HW2 1755   2.645   2.826   0.734  1.7099 -2.4807  0.0672
  464SOL     OW 1756   1.634   4.048   0.821  0.9405  0.0080  0.8423
  464SOL    HW1 1757   1.701   4.072   0.884  1.2829 -2.2896  1.3911
  464SOL    HW2 1758   1.680   4.000   0.753 -0.0300 -0.9476  0.8440
  465SOL     OW 1759   2.282   0.787   1.978  0.4396 -0.2091 -0.1400
  465SOL    HW1 1760   2.324   0.706   1.948  2.6201  0.4474  0.9982
  465SOL    HW2 1761   2.318   0.802   2.066  0.3770  2.1677 -0.4650
  466SOL     OW 1762   1.531   4.122   1.846  0.6009  0.2955  0.0252
  466SOL    HW1 1763   1.487   4.045   1.809 -0.2983 -0.3051  2.2945
  466SOL    HW2 1764   1.526   4.188   1.777  0.3226 -1.2846 -1.5105
  467SOL     OW 1765   1.495   1.765   4.238 -0.4584  0.1848 -0.2502
  467SOL    HW1 1766   1.453   1.694   4.189 -1.2660  0.9070 -0.6125
  467SOL    HW2 1767   1.475   1.746   4.329 -0.7030 -0.0399 -0.3499
  468SOL     OW 1768   2.935   0.199   4.875 -0.1803 -0.0981  0.2938
  468SOL    HW1 1769   2.919   0.231   4.786 -1.2769  0.8872  0.8341
  468SOL    HW2 1770   2.848   0.190   4.913  0.2683 -0.7731  1.1915
  469SOL     OW 1771   4.105   0.529   1.537 -0.0894  0.1359 -0.5465
  469SOL    HW1 1772   4.036   0.537   1.471  0.8709  0.5343 -1.5056
  469SOL    HW2 1773   4.135   0.619   1.551 -0.8910  0.1779  1.1030
  470SOL     OW 1774   3.326   0.702   0.174  0.4511 -0.4435 -0.5141
  470SOL    HW1 1775   3.372   0.782   0.147  0.5218 -0.7759 -1.3927
  470SOL    HW2 1776   3.395   0.646   0.209  0.6349 -0.7068 -1.2836
  471SOL     OW 1777   4.372   2.554   0.538  0.4821  0.1260  0.0951
  471SOL    HW1 1778   4.289   2.588   0.507  0.8353  1.1574  0.2664
  471SOL    HW2 1779   4.361   2.544   0.633  0.2832 -0.5276  0.0081
  472SOL     OW 1780   3.034   2.558   1.476  0.5189  0.2315 -0.1251
  472SOL    HW1 1781   3.033   2.487   1.412 -1.5885  0.4311 -0.3791
  472SOL    HW2 1782   3.041   2.638   1.424  0.1811  0.3233 -0.0370
  473SOL     OW 1783   1.938   0.788   3.982 -0.4973 -0.4782  0.7913
  473SOL    HW1 1784   1.921   0.755   3.894 -1.2204  0.4336  0.5834
  473SOL    HW2 1785   1.942   0.710   4.037 -2.5539 -0.8979  0.3766
  474SOL     OW 1786   5.184   5.047   0.290  0.0341 -0.0784 -0.0209
  474SOL    HW1 1787   5.273   5.049   0.326 -0.0280  0.1989  0.1146
  474SOL    HW2 1788   5.187   4.978   0.223  0.8791  1.2303 -1.3748
  475SOL     OW 1789   4.811   2.877   1.886  0.3411 -0.1975  0.0758
  475SOL    HW1 1790   4.830   2.970   1.880  0.3612 -0.2070 -0.0194
  475SOL    HW2 1791   4.774   2.855   1.800 -0.8080 -0.0201  0.5240
  476SOL     OW 1792   0.103   1.731   0.277  0.0941  0.0743  0.3603
  476SOL    HW1 1793   0.011   1.748   0.260  0.2271  0.2777 -0.1628
  476SOL    HW2 1794   0.150   1.780   0.210  0.5723 -0.2837  0.4234
  477SOL     OW 1795   1.470   0.674   4.535  0.4070  0.0278 -0.5801
  477SOL    HW1 1796   1.429   0.686   4.621  1.0217  0.4927 -0.3509
  477SOL    HW2 1797   1.400   0.637   4.481  0.0765 -0.4738  0.1745
  478SOL     OW 1798   0.834   3.278   2.860  0.1969 -0.5601  0.1765
  478SOL    HW1 1799   0.817   3.368   2.832  0.7141 -0.4683  0.1630
  478SOL    HW2 1800   0.895   3.286   2.934  2.0729 -1.0090 -1.2856
  479SOL     OW 1801   2.901   3.433   2.845 -0.4441 -0.3329 -0.6101
  479SOL    HW1 1802   2.908   3.528   2.849  1.2648 -0.5270  1.6861
  479SOL    HW2 1803   2.869   3.407   2.932 -0.7856 -1.8843 -1.1730
  480SOL     OW 1804   0.338   2.421   4.504 -0.5006  0.6790  0.3612
  480SOL    HW1 1805   0.271   2.358   4.477 -0.6957  1.6566 -1.5363
  480SOL    HW2 1806   0.290   2.503   4.516  0.1987  1.1737 -0.1608
  481SOL     OW 1807   0.002   0.068   1.245 -0.0637 -0.2117  0.5833
  481SOL    HW1 1808   0.002   0.142   1.305 -0.3698 -0.2775  0.6629
  481SOL    HW2 1809  -0.076   0.018   1.269 -1.3988  0.9143 -1.2930
  482SOL     OW 1810   4.932   2.992   3.527  0.1064 -0.4591  0.3809
  482SOL    HW1 1811   4.872   2.929   3.567 -0.4884  0.1592  0.4655
  482SOL    HW2 1812   5.016   2.947   3.526  0.1229 -0.4980  2.2573
  483SOL     OW 1813   1.491   4.901   4.451 -0.0555 -0.4571  0.2109
  483SOL    HW1 1814   1.565   4.887   4.391  1.5703 -1.2556  2.3142
  483SOL    HW2 1815   1.478   4.816   4.493 -2.4264 -0.4119 -0.3632
  484SOL     OW 1816   4.366   1.721   3.365  0.0465  0.2582 -0.3209
  484SOL    HW1 1817   4.293   1.659   3.370  0.1570 -0.0471 -2.2890
  484SOL    HW2 1818   4.368   1.748   3.274  1.8011  1.0036 -0.0694
  485SOL     OW 1819   1.413   4.276   4.385  0.1025  0.2000 -0.2199
  485SOL    HW1 1820   1.353   4.231   4.326  0.8608 -2.0250  0.6795
  485SOL    HW2 1821   1.370   4.360   4.403 -1.9602 -0.6811 -0.8888
  486SOL     OW 1822   3.456   2.451   3.800 -0.0583 -1.1891  0.0709
  486SOL    HW1 1823   3.409   2.430   3.719  0.4374 -3.2444  0.2840
  486SOL    HW2 1824   3.547   2.461   3.773 -0.1080 -0.5008  0.1619
  487SOL     OW 1825   2.619   3.421   3.645  0.4340 -0.9652  0.3063
  487SOL    HW1 1826   2.608   3.418   3.550 -0.9253 -2.2652  0.4897
  487SOL    HW2 1827   2.702   3.468   3.658  0.1327  0.1174 -1.4719
  488SOL     OW 1828   4.824   1.993   0.195  0.6605 -0.1946 -0.4318
  488SOL    HW1 1829   4.734   2.006   0.165  0.3210 -1.2929  0.0688
  488SOL    HW2 1830   4.872   1.969   0.116  0.7276  1.3501 -0.8698
  489SOL     OW 1831   3.808   1.015   3.360  0.0109 -0.0164  0.1840
  489SOL    HW1 1832   3.863   0.973   3.294 -0.1183  0.3924 -0.1931
  489SOL    HW2 1833   3.858   1.012   3.441  0.4060 -0.0277 -0.0634
  490SOL     OW 1834   3.237   1.822   3.119  0.9222 -0.2798 -0.2633
  490SOL    HW1 1835   3.260   1.730   3.103  0.3860 -0.5769  0.6530
  490SOL    HW2 1836   3.320   1.869   3.112  1.4327 -1.0284  0.7313
  491SOL     OW 1837   1.765   2.693   4.623  0.4554 -0.4302  0.1563
  491SOL    HW1 1838   1.737   2.658   4.538 -1.0101 -1.0253  0.8784
  491SOL    HW2 1839   1.723   2.779   4.628 -0.9612 -1.1459  1.0495
  492SOL     OW 1840   2.639   0.633   3.541  0.3585 -0.6371 -0.0023
  492SOL    HW1 1841   2.722   0.621   3.589  0.9730  1.6421 -0.4143
  492SOL    HW2 1842   2.639   0.726   3.518 -1.8125 -0.8663 -0.9835
  493SOL     OW 1843   1.980   4.001   0.350 -0.1599 -0.1872  0.0821
  493SOL    HW1 1844   1.895   4.041   0.370  0.0371  0.6692 -0.7586
  493SOL    HW2 1845   2.045   4.065   0.381  0.1567 -0.0086 -0.9141
  494SOL     OW 1846   4.682   3.077   4.003 -0.5058  0.3169  0.2611
  494SOL    HW1 1847   4.627   3.084   3.925 -1.1684  1.5022  0.8245
  494SOL    HW2 1848   4.670   3.160   4.049 -0.9779 -0.7884  2.2003
  495SOL     OW 1849   3.125   2.804   1.207  0.6985  0.2823 -0.1015
  495SOL    HW1 1850   3.137   2.871   1.141  1.0961 -1.2374 -1.5972
  495SOL    HW2 1851   3.199   2.816   1.267  1.7610  0.0320 -1.3525
  496SOL     OW 1852   4.031   4.063   0.169  0.0277 -0.0985  0.7470
  496SOL    HW1 1853   4.091   4.116   0.220 -0.3022  1.1863 -0.1800
  496SOL    HW2 1854   4.000   4.121   0.099 -1.4927 -1.0352  0.6007
  497SOL     OW 1855   3.440   1.989   2.293  0.4514 -0.8053 -0.1867
  497SOL    HW1 1856   3.404   1.959   2.210 -0.0533 -2.6398  0.6736
  497SOL    HW2 1857   3.505   2.055   2.269 -2.2434  1.3360 -1.8570
  498SOL     OW 1858   4.338   4.464   4.070  0.3415 -0.2135 -0.2220
  498SOL    HW1 1859   4.274   4.400   4.041 -0.0174 -0.6365  1.4404
  498SOL    HW2 1860   4.288   4.544   4.084 -0.0016 -0.7378  1.7765
  499SOL     OW 1861   1.712   3.501   3.103  0.0702 -0.2751 -0.0389
  499SOL    HW1 1862   1.760   3.418   3.112 -1.4970 -1.3411 -1.1494
  499SOL    HW2 1863   1.627   3.484   3.143  0.9040  1.9316  2.8762
  500SOL     OW 1864   4.143   0.330   2.765 -0.0052 -0.6559 -0.3149
  500SOL    HW1 1865   4.166   0.258   2.705  1.4870  0.2359 -0.8488
  500SOL    HW2 1866   4.188   0.406   2.728 -0.8866  0.3719  0.7219
  501SOL     OW 1867   1.091   3.466   2.551 -0.3573  0.0830 -0.4934
  501SOL    HW1 1868   1.001   3.464   2.582 -0.0278 -0.1679  0.4731
  501SOL    HW2 1869   1.095   3.544   2.496 -1.1816  0.0513 -0.6079
  502SOL     OW 1870   0.225   4.973   3.560 -0.1268  0.0717  0.4762
  502SOL    HW1 1871   0.256   4.917   3.489  2.9477  2.8551 -0.5043
  502SOL    HW2 1872   0.166   5.036   3.518  0.5753  0.8325  0.6094
  503SOL     OW 1873   3.437   0.459   1.114  0.3014 -0.2240 -0.3705
  503SOL    HW1 1874   3.393   0.519   1.174  2.4683  0.1048  0.9553
  503SOL    HW2 1875   3.368   0.401   1.081 -1.1927  0.6995  1.1225
  504SOL     OW 1876   4.066   3.172   0.360  0.2284  0.0796 -0.6437
  504SOL    HW1 1877   4.083   3.263   0.335 -1.8837 -0.1124 -3.0191
  504SOL    HW2 1878   3.977   3.174   0.394  0.8954 -0.7769  1.1738
  505SOL     OW 1879   5.064   3.427   3.986 -0.6319  0.3261  0.0367
  505SOL    HW1 1880   4.977   3.466   3.976 -0.3096  0.7278 -1.3853
  505SOL    HW2 1881   5.060   3.345   3.937 -0.6860 -0.4501  1.3157
  506SOL     OW 1882   3.135   2.042   4.155  0.2271 -0.0136  0.1075
  506SOL    HW1 1883   3.060   2.004   4.201 -0.4436 -0.2705 -1.1788
  506SOL    HW2 1884   3.122   2.018   4.063  0.3244  2.4506 -0.5860
  507SOL     OW 1885   0.452   1.603   3.453  0.6982  0.8421  0.0274
  507SOL    HW1 1886   0.421   1.658   3.381 -0.0139  1.4379  0.7703
  507SOL    HW2 1887   0.398   1.630   3.528  1.0373 -0.1663  0.6420
  508SOL     OW 1888   5.239   3.289   1.727 -0.2752  0.3470  0.2326
  508SOL    HW1 1889   5.237   3.384   1.730 -0.5549  0.3399  0.3695
  508SOL    HW2 1890   5.315   3.265   1.780 -1.0018  0.4574  1.3558
  509SOL     OW 1891   3.102   3.241   3.062 -0.3093  0.1575 -0.2890
  509SOL    HW1 1892   3.049   3.321   3.067 -0.2265  0.2021 -0.1162
  509SOL    HW2 1893   3.138   3.242   2.974 -2.6437 -1.1775 -1.2933
  510SOL     OW 1894   0.053   1.047   4.541 -0.2741  0.5317 -0.2569
  510SOL    HW1 1895  -0.035   1.080   4.560 -0.6697 -1.5104  1.6782
  510SOL    HW2 1896   0.039   0.975   4.480 -0.0234 -0.2401  0.5849
  511SOL     OW 1897   4.091   0.927   2.010  0.2700 -0.0875 -0.5316
  511SOL    HW1 1898   4.055   0.992   2.069  1.7022  0.1489  0.0827
  511SOL    HW2 1899   4.035   0.932   1.932  0.0773  1.5264 -0.3009
  512SOL     OW 1900   0.965   0.315   3.358 -0.1916  0.2995 -0.0331
  512SOL    HW1 1901   1.026   0.245   3.380  0.1825  0.3598 -0.8564
  512SOL    HW2 1902   0.960   0.368   3.438 -0.2403 -0.4858  0.4893
  513SOL     OW 1903   4.469   0.140   2.399  0.2684 -0.4679 -0.3330
  513SOL    HW1 1904   4.513   0.219   2.430 -1.4488  0.0173  0.9765
  513SOL    HW2 1905   4.497   0.131   2.308 -0.7009  2.5418 -0.9955
  514SOL     OW 1906   2.196   4.293   0.758 -0.3121 -0.0843  0.1556
  514SOL    HW1 1907   2.245   4.375   0.749  0.4083 -0.3588  1.3809
  514SOL    HW2 1908   2.254   4.227   0.720 -0.5628 -0.1237 -0.1505
  515SOL     OW 1909   2.836   1.731   0.267  0.6254 -0.4579  0.0661
  515SOL    HW1 1910   2.870   1.809   0.223  0.7456 -0.7534 -0.3620
  515SOL    HW2 1911   2.742   1.732   0.247  0.4325  0.1733  0.9693
  516SOL     OW 1912   4.176   3.832   1.078 -0.4139  0.2809 -0.5451
  516SOL    HW1 1913   4.082   3.820   1.074 -0.3115 -1.1234  0.8153
  516SOL    HW2 1914   4.208   3.758   1.129  1.3500  1.0926 -0.4188
  517SOL     OW 1915   1.566   1.009   0.580  0.0498  0.1649 -0.6462
  517SOL    HW1 1916   1.579   0.929   0.528  0.6454 -0.1993  0.0480
  517SOL    HW2 1917   1.653   1.026   0.618 -1.0134 -1.2638  2.6393
  518SOL     OW 1918   2.189   3.794   2.849  0.2031  0.0918 -0.0940
  518SOL    HW1 1919   2.160   3.815   2.760 -1.3341  0.5295  0.4852
  518SOL    HW2 1920   2.143   3.857   2.905 -2.2298 -2.8219  1.4122
  519SOL     OW 1921   3.611   5.106   3.621 -0.1235 -0.0436  0.3061
  519SOL    HW1 1922   3.578   5.017   3.607  0.7851 -0.3164 -0.1103
  519SOL    HW2 1923   3.610   5.117   3.716  0.8576 -0.9276  0.4261
  520SOL     OW 1924   2.857   3.086   2.213 -0.3536  0.1587 -0.3123
  520SOL    HW1 1925   2.903   3.141   2.277 -0.1458  0.0994 -0.4084
  520SOL    HW2 1926   2.926   3.060   2.151 -0.3051 -0.8139  0.1459
  521SOL     OW 1927   4.384   4.613   2.185 -0.5644 -0.0480 -0.2483
  521SOL    HW1 1928   4.476   4.638   2.177 -0.3962 -0.0342  1.5336
  521SOL    HW2 1929   4.346   4.679   2.244 -1.9204  0.4561 -1.6525
  522SOL     OW 1930   2.369   3.564   0.143  0.1693  0.2653 -0.0550
  522SOL    HW1 1931   2.319   3.575   0.224 -1.6530  0.9514 -1.2346
  522SOL    HW2 1932   2.408   3.477   0.151 -2.3355 -0.8711  0.3440
  523SOL     OW 1933   4.664   2.686   2.787 -0.9092 -0.1158 -0.3664
  523SOL    HW1 1934   4.667   2.759   2.850  1.0706 -1.9006  1.6691
  523SOL    HW2 1935   4.615   2.618   2.831 -1.9190 -0.3990 -1.8883
  524SOL     OW 1936   2.496   0.816   3.324 -0.3295  0.2726  0.9414
  524SOL    HW1 1937   2.416   0.766   3.338  1.3539 -2.7535  0.2884
  524SOL    HW2 1938   2.476   0.904   3.355 -3.8771 -0.4188  0.7650
  525SOL     OW 1939   2.063   1.703   2.891 -0.0022  0.0457  0.2380
  525SOL    HW1 1940   2.002   1.728   2.960 -1.4103 -0.5269 -0.7837
  525SOL    HW2 1941   2.064   1.608   2.894 -1.0646 -0.0230 -1.3811
  526SOL     OW 1942   3.536   2.389   0.257 -0.2434  0.2676 -0.2227
  526SOL    HW1 1943   3.461   2.342   0.220 -0.7653  1.9661 -1.4095
  526SOL    HW2 1944   3.498   2.470   0.292  0.4291 -0.7366  2.9859
  527SOL     OW 1945   4.390   2.031   2.576 -0.3865  0.2604 -0.2913
  527SOL    HW1 1946   4.481   2.007   2.563  0.0685  1.3974  0.6288
  527SOL    HW2 1947   4.352   2.031   2.488  0.6848  0.5162 -0.7647
  528SOL     OW 1948   4.094   4.289   1.851  0.1716  0.5905  0.1275
  528SOL    HW1 1949   4.106   4.252   1.764  0.1317 -1.2255  0.8870
  528SOL    HW2 1950   4.173   4.340   1.867  0.0705  1.1370 -1.0579
  529SOL     OW 1951   0.375   3.769   2.712  0.4730  0.4390  0.0840
  529SOL    HW1 1952   0.371   3.756   2.807 -0.9048  1.2025  0.1508
  529SOL    HW2 1953   0.386   3.681   2.676 -2.2319 -0.2527  0.8182
  530SOL     OW 1954   2.985   2.933   0.744  0.2504 -0.2595  0.1077
  530SOL    HW1 1955   3.068   2.920   0.790  0.9141  2.5065 -0.2049
  530SOL    HW2 1956   3.011   2.951   0.654 -0.8263 -1.4266 -0.4544
  531SOL     OW 1957   3.562   0.218   0.904 -0.1684 -0.1270  0.1310
  531SOL    HW1 1958   3.527   0.306   0.915 -0.1920 -0.1665  0.3622
  531SOL    HW2 1959   3.490   0.160   0.926 -0.2838 -0.2022 -0.4483
  532SOL     OW 1960   4.228   1.611   4.993 -0.7311  0.3225 -0.3905
  532SOL    HW1 1961   4.249   1.522   4.965  0.3174  0.8834 -1.4542
  532SOL    HW2 1962   4.149   1.602   5.047  1.3122 -1.6919  2.4371
  533SOL     OW 1963   2.650   1.208   4.989  0.1244 -0.2691 -0.5040
  533SOL    HW1 1964   2.626   1.280   5.046  0.5268 -0.0637 -0.5952
  533SOL    HW2 1965   2.731   1.236   4.947  0.0659 -0.6025 -0.8436
  534SOL     OW 1966   4.265   2.860   4.178  0.3530 -0.4624 -0.0562
  534SOL    HW1 1967   4.213   2.832   4.104  1.0169  2.8505 -1.8925
  534SOL    HW2 1968   4.354   2.868   4.144  0.4503  2.2936  0.6516
  535SOL     OW 1969   3.305   1.346   2.545  0.0634 -0.2012 -0.0972
  535SOL    HW1 1970   3.379   1.294   2.576  0.9909  0.8618 -0.4835
  535SOL    HW2 1971   3.245   1.350   2.620  0.3538 -1.1439  0.1879
  536SOL     OW 1972   1.935   1.589   3.600 -1.0665  0.2094  0.1172
  536SOL    HW1 1973   1.888   1.534   3.662  1.1845 -2.7247 -0.6954
  536SOL    HW2 1974   1.895   1.570   3.515  0.3843 -0.9703 -0.3165
  537SOL     OW 1975   3.002   4.373   1.772 -0.2644 -0.0297 -0.5031
  537SOL    HW1 1976   3.038   4.433   1.706  0.2348  0.4324  0.1925
  537SOL    HW2 1977   3.034   4.406   1.855 -0.9397 -0.5894 -0.0142
  538SOL     OW 1978   4.838   4.228   1.885 -0.3786  0.7085 -0.1170
  538SOL    HW1 1979   4.865   4.235   1.977 -0.9692  1.2926  0.0229
  538SOL    HW2 1980   4.918   4.208   1.837  0.1883  1.7503  0.3693
  539SOL     OW 1981   2.128   3.798   4.661  0.5216 -0.4588 -0.4248
  539SOL    HW1 1982   2.146   3.787   4.568 -0.6730 -0.8516 -0.6213
  539SOL    HW2 1983   2.091   3.714   4.689 -0.3292  0.0847  0.1027
  540SOL     OW 1984   0.252   3.698   0.699 -0.2563  0.3793 -0.3568
  540SOL    HW1 1985   0.238   3.708   0.604 -0.5418  0.7657 -0.2766
  540SOL    HW2 1986   0.179   3.746   0.739  0.7268  1.5697  0.0658
  541SOL     OW 1987   2.242   4.050   3.239 -0.4997  0.1976 -0.1871
  541SOL    HW1 1988   2.172   4.109   3.211 -0.9139 -0.5395 -0.6962
  541SOL    HW2 1989   2.213   3.963   3.212 -0.1896 -0.3327  1.1172
  542SOL     OW 1990   3.662   4.960   0.541 -0.3433  0.4895 -0.0383
  542SOL    HW1 1991   3.676   5.044   0.585  4.4427  0.0337 -0.4419
  542SOL    HW2 1992   3.647   4.898   0.613  0.5818  0.9467  0.5669
  543SOL     OW 1993   4.896   3.731   1.058  0.3569 -0.2822  0.3794
  543SOL    HW1 1994   4.898   3.826   1.048 -0.4723 -0.5426 -2.8644
  543SOL    HW2 1995   4.987   3.704   1.049  0.6003  0.2216  1.3407
  544SOL     OW 1996   3.302   4.412   0.412  0.2214  0.6302 -0.2703
  544SOL    HW1 1997   3.209   4.391   0.412  0.0864  1.2472  0.6194
  544SOL    HW2 1998   3.308   4.495   0.364  0.2763  0.7879  0.0135
  545SOL     OW 1999   2.461   3.995   3.404 -0.1385  0.3107 -0.0984
  545SOL    HW1 2000   2.399   4.019   3.334  0.0719 -0.2445 -0.4724
  545SOL    HW2 2001   2.411   3.936   3.460 -0.3170  0.7790  0.2454
  546SOL     OW 2002   0.370   3.091   2.334 -0.0201 -0.6884  0.3320
  546SOL    HW1 2003   0.416   3.048   2.262 -1.2613  1.5412 -1.8365
  546SOL    HW2 2004   0.286   3.118   2.297 -0.9581 -0.0929  2.8127
  547SOL     OW 2005   1.357   2.786   0.637 -0.4288  0.2438  0.2611
  547SOL    HW1 2006   1.409   2.864   0.654 -1.2926  0.9913 -0.5346
  547SOL    HW2 2007   1.419   2.724   0.599 -0.5064  1.8273 -2.5706
  548SOL     OW 2008   3.378   2.071   2.003  0.2611 -0.3004 -0.1064
  548SOL    HW1 2009   3.390   2.148   1.947 -0.3581 -0.4414 -0.4327
  548SOL    HW2 2010   3.302   2.092   2.057 -1.7922 -1.9095 -2.2917
  549SOL     OW 2011   4.651   3.904   4.146 -0.5803 -0.5664  0.0502
  549SOL    HW1 2012   4.734   3.876   4.187 -1.2184  0.4000  2.0745
  549SOL    HW2 2013   4.587   3.897   4.216 -1.8473  0.5424 -0.9785
  550SOL     OW 2014   4.709   4.185   1.333  0.0027  0.6839 -0.0815
  550SOL    HW1 2015   4.698   4.100   1.376  0.6402  0.9040  0.5274
  550SOL    HW2 2016   4.629   4.234   1.354 -1.9953 -0.9980 -3.3565
  551SOL     OW 2017   2.053   2.104   4.256 -0.1411  0.4982 -0.0709
  551SOL    HW1 2018   2.085   2.099   4.166  0.3850  3.1451 -0.0747
  551SOL    HW2 2019   2.128   2.077   4.310  0.1533  0.7656 -0.3453
  552SOL     OW 2020   3.185   1.557   3.015  0.3193  0.2306 -0.0154
  552SOL    HW1 2021   3.108   1.528   2.967  0.0681 -0.5626  0.8558
  552SOL    HW2 2022   3.236   1.477   3.029  1.3925  0.7718 -0.7343
  553SOL     OW 2023   3.709   0.361   1.198  0.4558 -0.0874 -0.1832
  553SOL    HW1 2024   3.665   0.395   1.275  0.5870  0.9654 -0.5681
  553SOL    HW2 2025   3.653   0.386   1.124  1.2079  0.4351 -0.5840
  554SOL     OW 2026   4.290   4.666   1.914 -0.0331  0.2155 -0.3904
  554SOL    HW1 2027   4.215   4.699   1.964 -2.0067 -0.0985 -3.0307
  554SOL    HW2 2028   4.335   4.607   1.975 -0.1835  2.6966  2.2126
  555SOL     OW 2029   3.570   3.174   4.533 -0.0018  0.3130 -0.7522
  555SOL    HW1 2030   3.568   3.110   4.462 -0.0903  0.5397 -0.9514
  555SOL    HW2 2031   3.663   3.187   4.551  0.0413  1.0603 -1.5387
  556SOL     OW 2032   1.377   3.272   0.343  0.2421  0.5368 -0.2124
  556SOL    HW1 2033   1.414   3.324   0.272 -0.4903  2.0297  0.4826
  556SOL    HW2 2034   1.283   3.274   0.328  0.2077 -0.8096 -0.3015
  557SOL     OW 2035   5.045   2.850   2.924 -0.0642  0.0473 -0.0995
  557SOL    HW1 2036   5.060   2.755   2.915 -1.3960 -0.0672 -1.3464
  557SOL    HW2 2037   5.023   2.878   2.835  2.0168  1.8485 -0.0801
  558SOL     OW 2038   0.121   3.379   4.470  0.2915 -0.2718 -0.2267
  558SOL    HW1 2039   0.184   3.342   4.532  0.0028 -0.7256 -0.2052
  558SOL    HW2 2040   0.074   3.446   4.520  1.4482  0.7765 -0.5285
  559SOL     OW 2041   0.428   5.028   3.750 -0.1905 -0.1079  0.1474
  559SOL    HW1 2042   0.496   5.076   3.702 -1.0016  0.5699 -0.3471
  559SOL    HW2 2043   0.353   5.027   3.690 -0.6350 -0.8007  0.7080
  560SOL     OW 2044   3.790   3.374   1.431  0.0613  0.4236  0.2332
  560SOL    HW1 2045   3.847   3.304   1.399  2.4989  1.7557  1.5315
  560SOL    HW2 2046   3.724   3.329   1.483  0.5998 -1.0497 -0.3330
  561SOL     OW 2047   5.084   4.730   4.298  0.1163 -0.1397 -0.6143
  561SOL    HW1 2048   5.087   4.816   4.340 -1.2951  0.7474 -2.2468
  561SOL    HW2 2049   4.991   4.718   4.276 -0.1307 -3.1479  1.6945
  562SOL     OW 2050   2.991   2.375   4.117  0.3246 -0.1104  0.0954
  562SOL    HW1 2051   2.913   2.326   4.144  0.9173 -0.1849  1.7573
  562SOL    HW2 2052   3.006   2.349   4.026 -0.9584 -0.9263  0.1089
  563SOL     OW 2053   4.880   0.302   4.733 -0.2814 -0.4165 -0.2031
  563SOL    HW1 2054   4.849   0.219   4.697 -3.5030  0.2058  0.9214
  563SOL    HW2 2055   4.865   0.366   4.663 -1.4427 -0.1302  0.3051
  564SOL     OW 2056   3.552   4.670   4.413  0.3776  0.3532 -0.2128
  564SOL    HW1 2057   3.475   4.723   4.393  0.8750  0.8049 -0.9297
  564SOL    HW2 2058   3.522   4.580   4.403  0.6751  0.5483 -3.3365
  565SOL     OW 2059   0.160   4.199   3.049  0.5571 -0.3079 -0.4704
  565SOL    HW1 2060   0.169   4.249   3.130 -0.2319  1.2954 -1.3622
  565SOL    HW2 2061   0.066   4.182   3.041  0.8389 -2.1684 -0.0460
  566SOL     OW 2062   2.247   2.545   3.789  0.3425 -0.1355 -0.3295
  566SOL    HW1 2063   2.177   2.605   3.763 -0.7362  0.1584  2.9634
  566SOL    HW2 2064   2.326   2.601   3.792 -0.2166  0.6246  0.5073
  567SOL     OW 2065   0.531   1.652   3.104  0.8505 -0.6731 -0.2245
  567SOL    HW1 2066   0.466   1.697   3.157  1.4793 -0.9154  0.7667
  567SOL    HW2 2067   0.492   1.647   3.017  0.1128  0.3741  0.0353
  568SOL     OW 2068   2.469   4.777   0.019  0.0095  0.5525 -0.7711
  568SOL    HW1 2069   2.395   4.763  -0.040 -0.0786 -0.0719 -0.5079
  568SOL    HW2 2070   2.442   4.741   0.103 -0.2101  2.2645 -0.0842
  569SOL     OW 2071   4.298   4.811   4.765  0.1412  0.0028  0.0380
  569SOL    HW1 2072   4.296   4.841   4.674 -0.2982  0.8836  0.3288
  569SOL    HW2 2073   4.388   4.781   4.778 -0.2782 -1.8811 -1.2345
  570SOL     OW 2074   5.163   1.889   3.638 -0.3207 -0.2363  0.2709
  570SOL    HW1 2075   5.146   1.953   3.708 -0.6061  0.7335 -0.6611
  570SOL    HW2 2076   5.210   1.939   3.571 -0.4394 -1.0435 -0.4207
  571SOL     OW 2077   0.934   3.087   1.170 -0.1585 -0.5009  0.3019
  571SOL    HW1 2078   0.884   3.168   1.160  0.9647  0.3161  1.1365
  571SOL    HW2 2079   0.944   3.053   1.081 -0.4745  0.3788 -0.0755
  572SOL     OW 2080   3.855   3.959   2.790 -0.7038 -0.3455  0.2672
  572SOL    HW1 2081   3.787   3.963   2.722 -1.7487 -0.2764  1.3024
  572SOL    HW2 2082   3.928   4.009   2.753 -2.0594  1.5603  0.0595
  573SOL     OW 2083   4.455   0.632   4.333 -0.2496 -0.0027  0.1825
  573SOL    HW1 2084   4.433   0.695   4.402 -1.1323 -0.3955  0.2716
  573SOL    HW2 2085   4.370   0.606   4.297  0.0157 -2.0874  1.0140
  574SOL     OW 2086   3.343   1.887   1.198  0.2985 -0.1921  0.1845
  574SOL    HW1 2087   3.353   1.846   1.112 -0.7961 -1.6387  0.7100
  574SOL    HW2 2088   3.421   1.860   1.247 -0.5473 -1.9618  0.6206
  575SOL     OW 2089   2.618   3.965   4.056  0.2286 -0.0035 -0.0294
  575SOL    HW1 2090   2.594   4.020   3.981  1.5671 -0.6464 -0.9598
  575SOL    HW2 2091   2.665   4.024   4.115  0.7964  0.0937 -0.5683
  576SOL     OW 2092   4.609   1.595   3.393  0.0258  0.2326  0.2660
  576SOL    HW1 2093   4.631   1.614   3.301 -0.4739  2.0142  0.5031
  576SOL    HW2 2094   4.530   1.646   3.409  0.6371  0.6543  1.9738
  577SOL     OW 2095   3.769   0.811   1.040  0.6355  0.0026  0.2481
  577SOL    HW1 2096   3.832   0.838   0.974  2.2987 -0.0344  1.7750
  577SOL    HW2 2097   3.690   0.862   1.021  0.6319 -1.0016 -2.5383
  578SOL     OW 2098   0.792   2.930   4.131  0.0122  0.1303 -0.4733
  578SOL    HW1 2099   0.867   2.984   4.156 -0.1188  0.8505 -1.6267
  578SOL    HW2 2100   0.803   2.849   4.182  0.6960  0.8750  0.5770
  579SOL     OW 2101   4.648   3.817   1.926 -0.0811  0.2443 -0.7915
  579SOL    HW1 2102   4.670   3.851   1.839  0.4785 -0.0552 -0.7663
  579SOL    HW2 2103   4.684   3.880   1.987 -0.1003  0.2303 -0.7651
  580SOL     OW 2104   0.303   2.295   0.771  0.0149  0.0422  0.2127
  580SOL    HW1 2105   0.387   2.298   0.818 -0.0473  1.5183  0.2588
  580SOL    HW2 2106   0.312   2.223   0.709  0.9027 -0.5318  0.9908
  581SOL     OW 2107   3.110   3.870   2.068 -0.3063 -0.7280  0.0866
  581SOL    HW1 2108   3.138   3.801   2.007 -1.1491 -1.0547  0.0495
  581SOL    HW2 2109   3.190   3.897   2.112  0.7646  1.3078 -2.9580
  582SOL     OW 2110   2.558   3.176   3.762  1.1213  0.4621  0.0113
  582SOL    HW1 2111   2.644   3.164   3.802  1.0084  0.8247  0.3692
  582SOL    HW2 2112   2.561   3.264   3.725  1.6861 -0.3509 -1.9552
  583SOL     OW 2113   2.624   1.891   4.576 -0.2127 -0.5082 -0.4924
  583SOL    HW1 2114   2.679   1.831   4.627 -0.4964 -2.0571 -1.9685
  583SOL    HW2 2115   2.541   1.893   4.625 -0.5383 -2.1121 -0.9500
  584SOL     OW 2116   2.492   3.189   0.799 -0.4466 -0.2450 -0.2673
  584SOL    HW1 2117   2.514   3.156   0.711  1.8985  1.5740 -0.4094
  584SOL    HW2 2118   2.543   3.135   0.858  0.4770  0.6358 -0.2505
  585SOL     OW 2119   1.942   0.645   0.657  0.5381 -0.5712 -0.6771
  585SOL    HW1 2120   1.848   0.647   0.675  0.2620 -0.1216 -2.0754
  585SOL    HW2 2121   1.959   0.555   0.630  0.2307 -0.3183 -1.7524
  586SOL     OW 2122   3.426   4.710   3.726  0.2698 -0.4092 -0.6535
  586SOL    HW1 2123   3.468   4.631   3.692  1.3012  0.1559 -0.7350
  586SOL    HW2 2124   3.494   4.752   3.779 -0.9088 -0.6029  1.0316
  587SOL     OW 2125   4.634   0.665   3.880  0.3318 -0.4287 -0.2178
  587SOL    HW1 2126   4.632   0.672   3.975 -0.8941  1.3213 -0.3648
  587SOL    HW2 2127   4.611   0.573   3.862  2.6189 -1.3359  1.2102
  588SOL     OW 2128   5.186   1.263   0.146  0.4082 -0.3543  0.2464
  588SOL    HW1 2129   5.148   1.176   0.156 -0.9301  0.0719 -1.0287
  588SOL    HW2 2130   5.161   1.309   0.227 -0.8187 -0.4482 -0.0684
  589SOL     OW 2131   4.569   4.702   3.153 -0.1817 -0.0946  0.1391
  589SOL    HW1 2132   4.515   4.781   3.164 -2.2719 -1.7174  1.9139
  589SOL    HW2 2133   4.631   4.705   3.226  0.0282  0.1098 -0.0451
  590SOL     OW 2134   1.522   1.232   2.911  0.0718 -0.2912 -0.0783
  590SOL    HW1 2135   1.520   1.172   2.986 -0.6611  1.4383  1.3169
  590SOL    HW2 2136   1.577   1.187   2.847 -0.2554 -2.3475  1.0215
  591SOL     OW 2137   2.824   3.049   2.889  0.5409  0.1797  0.7527
  591SOL    HW1 2138   2.812   3.096   2.971 -0.4649  0.3335  0.5262
  591SOL    HW2 2139   2.873   2.971   2.913  0.9556  0.6208  1.3637
  592SOL     OW 2140   1.553   4.764   1.338 -0.5928 -0.2215 -0.5533
  592SOL    HW1 2141   1.639   4.797   1.314 -0.4073 -1.1812 -1.2560
  592SOL    HW2 2142   1.493   4.834   1.314 -0.0582  0.2318 -0.5679
  593SOL     OW 2143   1.621   5.035   2.647  0.4699 -0.5160  0.0088
  593SOL    HW1 2144   1.602   5.055   2.739 -0.2195 -2.1463  0.2329
  593SOL    HW2 2145   1.666   5.113   2.615 -0.0554  0.4250  1.4914
  594SOL     OW 2146   3.136   3.896   0.573  0.2925  0.3075 -0.5027
  594SOL    HW1 2147   3.210   3.835   0.578  0.1715  0.2247  0.3299
  594SOL    HW2 2148   3.062   3.841   0.547  0.0707 -0.0105  0.7575
  595SOL     OW 2149   5.068   0.970   1.102 -0.8483 -0.1617 -0.1767
  595SOL    HW1 2150   5.118   0.985   1.182 -1.8693  0.8088  0.2908
  595SOL    HW2 2151   5.035   1.057   1.078  2.6949  0.3556 -3.8741
  596SOL     OW 2152   1.619   4.513   4.311 -0.3588  0.3871  0.5444
  596SOL    HW1 2153   1.574   4.567   4.246  1.9201  0.1581 -1.2897
  596SOL    HW2 2154   1.651   4.438   4.261  0.9426 -0.0715  2.0548
  597SOL     OW 2155   4.388   3.140   2.135 -0.2719  0.0678  0.8222
  597SOL    HW1 2156   4.411   3.175   2.049  0.3777 -0.7779  0.6489
  597SOL    HW2 2157   4.432   3.056   2.139  1.3077  0.9474  2.7640
  598SOL     OW 2158   5.116   1.787   1.675 -0.8097 -0.2160  0.3207
  598SOL    HW1 2159   5.115   1.806   1.582 -0.9024 -0.7516  0.2089
  598SOL    HW2 2160   5.074   1.863   1.716 -0.3374  0.2352 -0.0262
  599SOL     OW 2161   4.579   1.269   2.360  0.6477  0.1835  0.5205
  599SOL    HW1 2162   4.672   1.295   2.360  0.4425  0.9645 -0.8109
  599SOL    HW2 2163   4.580   1.176   2.380  1.6853  0.3105  1.1153
  600SOL     OW 2164   5.099   2.349   1.635 -0.2066 -0.5980 -0.2840
  600SOL    HW1 2165   5.063   2.260   1.637  0.4380 -0.8515  0.5144
  600SOL    HW2 2166   5.191   2.337   1.656 -0.1382  0.2813 -0.0894
  601SOL     OW 2167   0.094   0.994   2.988  0.3219 -0.1548 -0.4098
  601SOL    HW1 2168   0.056   1.043   2.915 -1.2305 -1.6534 -0.6455
  601SOL    HW2 2169   0.173   1.043   3.012  1.0374  0.1913 -3.2921
  602SOL     OW 2170   2.542   2.721   4.507 -0.1935 -0.5961 -0.5483
  602SOL    HW1 2171   2.488   2.799   4.521 -0.0619 -0.8588  1.6108
  602SOL    HW2 2172   2.589   2.739   4.426  1.4272  2.5146  0.9543
  603SOL     OW 2173   1.515   0.770   3.639  0.3508  0.4328  0.6949
  603SOL    HW1 2174   1.506   0.776   3.734  0.5858  0.6880  0.7014
  603SOL    HW2 2175   1.425   0.761   3.607  0.1806  1.6082  0.8477
  604SOL     OW 2176   2.915   0.454   5.026 -0.1920  0.3957 -0.1035
  604SOL    HW1 2177   2.943   0.389   4.962 -0.3889  2.3588 -2.2310
  604SOL    HW2 2178   2.835   0.492   4.988 -0.5233  1.3278  1.4808
  605SOL     OW 2179   3.546   0.190   5.012 -0.2117  0.0934  0.1698
  605SOL    HW1 2180   3.514   0.216   4.926 -0.2627  0.2158  0.2252
  605SOL    HW2 2181   3.492   0.240   5.074  0.0095  0.2163  0.2653
  606SOL     OW 2182   4.472   1.245   4.792 -0.5718  0.4011  0.3442
  606SOL    HW1 2183   4.450   1.221   4.702 -0.8196 -0.0853  0.5375
  606SOL    HW2 2184   4.507   1.165   4.830 -1.3118  0.3644  0.9531
  607SOL     OW 2185   1.831   3.625   2.165 -0.1958 -0.1657  0.3845
  607SOL    HW1 2186   1.886   3.663   2.234 -0.4589 -0.5030  0.7794
  607SOL    HW2 2187   1.878   3.546   2.138  1.3344  1.3965 -1.7628
  608SOL     OW 2188   3.537   1.374   4.855  0.1747  0.0254  0.1395
  608SOL    HW1 2189   3.590   1.365   4.934 -3.1731  0.2542  2.5359
  608SOL    HW2 2190   3.557   1.462   4.823  2.2633 -0.4166  0.1724
  609SOL     OW 2191   1.448   4.820   2.228  0.1364 -0.6007  0.2438
  609SOL    HW1 2192   1.497   4.751   2.272 -0.0889 -0.8430  0.1139
  609SOL    HW2 2193   1.460   4.897   2.284  2.3153 -0.1286 -0.8019
  610SOL     OW 2194   2.179   1.296   2.275  0.0630 -0.2105 -0.1208
  610SOL    HW1 2195   2.095   1.312   2.231  0.2109  1.9474  0.3118
  610SOL    HW2 2196   2.229   1.377   2.260  0.8967 -0.2629  2.2252
  611SOL     OW 2197   0.555   1.116   3.445  0.0451  0.2227  1.3437
  611SOL    HW1 2198   0.519   1.196   3.483 -1.7496  0.5882 -1.0298
  611SOL    HW2 2199   0.504   1.046   3.486 -0.8175  0.5240  0.8124
  612SOL     OW 2200   4.128   1.930   3.890 -0.3174  0.7448 -0.6605
  612SOL    HW1 2201   4.045   1.955   3.850 -0.4579 -0.3889 -1.0999
  612SOL    HW2 2202   4.174   1.881   3.821 -0.8356 -1.8140  0.7478
  613SOL     OW 2203   0.102   4.868   0.903 -0.0274 -0.2177  0.0527
  613SOL    HW1 2204   0.049   4.902   0.974 -0.6196 -0.0720 -0.4543
  613SOL    HW2 2205   0.047   4.878   0.825  0.8791  0.2596 -0.5340
  614SOL     OW 2206   0.847   3.604   1.055 -0.5223  0.5932 -0.3680
  614SOL    HW1 2207   0.769   3.656   1.035 -0.9944  0.1967  0.4344
  614SOL    HW2 2208   0.902   3.663   1.107 -0.6295  0.6156 -0.2798
  615SOL     OW 2209   0.807   1.140   0.336  0.5551  0.2244  0.4295
  615SOL    HW1 2210   0.795   1.229   0.370  0.9782  0.1758  0.7129
  615SOL    HW2 2211   0.868   1.151   0.263  1.0442  0.1023  0.8109
  616SOL     OW 2212   3.362   1.562   3.467 -0.1803 -0.3309  0.1451
  616SOL    HW1 2213   3.402   1.571   3.554 -0.1514  0.1330  0.0795
  616SOL    HW2 2214   3.373   1.469   3.446  0.5051 -0.2895  0.3047
  617SOL     OW 2215   1.934   4.408   4.923  0.6912 -0.4332 -0.1776
  617SOL    HW1 2216   1.926   4.487   4.976 -1.1044 -0.6776 -0.0345
  617SOL    HW2 2217   2.025   4.382   4.932  1.7202  2.4761 -1.4718
  618SOL     OW 2218   0.537   2.597   4.289  0.0333  0.3394 -0.2980
  618SOL    HW1 2219   0.540   2.511   4.246 -0.8070 -0.0534  0.4295
  618SOL    HW2 2220   0.499   2.655   4.223  0.8225  0.2203 -0.8790
  619SOL     OW 2221   0.856   0.743   4.886 -0.2701 -0.5685  0.1212
  619SOL    HW1 2222   0.857   0.681   4.813  2.8802  0.0290 -0.3879
  619SOL    HW2 2223   0.920   0.710   4.948 -0.3899  0.8281  1.0252
  620SOL     OW 2224   2.075   2.014   0.205 -0.5048 -0.2669  0.3217
  620SOL    HW1 2225   2.051   2.098   0.245  0.4198  0.3207 -0.3377
  620SOL    HW2 2226   2.075   2.032   0.111  1.6633 -0.4780  0.2716
  621SOL     OW 2227   0.774   4.550   1.172  0.0857 -0.4629  0.6354
  621SOL    HW1 2228   0.863   4.573   1.198  0.0919 -0.3481  0.5135
  621SOL    HW2 2229   0.756   4.606   1.097 -0.9662  1.2348  2.1063
  622SOL     OW 2230   1.546   0.017   4.277  0.0475 -0.2925 -0.2398
  622SOL    HW1 2231   1.510  -0.070   4.295 -0.7027  0.0050 -0.2593
  622SOL    HW2 2232   1.478   0.077   4.307  1.1278  0.3207  1.0105
  623SOL     OW 2233   1.165   1.139   0.380  0.3971  0.1814  0.6810
  623SOL    HW1 2234   1.143   1.072   0.314 -1.7021  1.8636 -0.3994
  623SOL    HW2 2235   1.082   1.158   0.423  0.6821  2.9292  0.1343
  624SOL     OW 2236   3.730   4.009   1.475  0.8679 -0.2674  0.0673
  624SOL    HW1 2237   3.744   4.052   1.390  0.5087 -1.1522 -0.4439
  624SOL    HW2 2238   3.649   3.959   1.463  1.1342 -0.8598  0.7453
  625SOL     OW 2239   0.357   0.071   1.451 -0.3104  0.3136  0.2400
  625SOL    HW1 2240   0.395   0.011   1.386  2.6214  0.3951  1.8136
  625SOL    HW2 2241   0.273   0.032   1.473 -0.8284 -0.3525 -2.7172
  626SOL     OW 2242   4.437   1.077   2.856  0.0811  0.2457 -0.5943
  626SOL    HW1 2243   4.510   1.050   2.800 -0.0814  0.7742 -1.0668
  626SOL    HW2 2244   4.463   1.049   2.944  0.3829 -0.5060 -0.9149
  627SOL     OW 2245   5.066   4.963   5.006 -0.5594 -0.3385 -0.5279
  627SOL    HW1 2246   5.103   5.036   5.056 -0.6714 -0.8606  0.3055
  627SOL    HW2 2247   5.143   4.914   4.976 -0.5574 -1.9083  1.9159
  628SOL     OW 2248   4.463   3.945   0.263  0.1496  0.3428 -0.3457
  628SOL    HW1 2249   4.504   4.029   0.243  3.6060 -1.0617  0.6000
  628SOL    HW2 2250   4.473   3.893   0.184 -1.4686  0.5887 -0.7302
  629SOL     OW 2251   3.361   2.775   3.171 -0.3766  0.1204 -0.5701
  629SOL    HW1 2252   3.315   2.858   3.161  0.1331  0.4184 -0.4769
  629SOL    HW2 2253   3.453   2.797   3.158 -0.1977 -0.3541 -0.1370
  630SOL     OW 2254   2.498   1.265   2.800  0.0651  0.2201 -0.1148
  630SOL    HW1 2255   2.539   1.179   2.787  0.2295  0.1794  0.6338
  630SOL    HW2 2256   2.499   1.305   2.714  0.5117 -0.3047 -0.3603
  631SOL     OW 2257   3.490   4.437   2.334 -0.2820 -0.1685 -0.2505
  631SOL    HW1 2258   3.409   4.467   2.375 -0.0249  0.7235 -0.3780
  631SOL    HW2 2259   3.484   4.468   2.244  1.4147  2.3447  0.4320
  632SOL     OW 2260   0.747   1.487   1.161  0.1912  0.0241  0.0618
  632SOL    HW1 2261   0.675   1.423   1.164  1.8646 -1.9470 -0.9658
  632SOL    HW2 2262   0.759   1.514   1.252 -1.7899  0.3306  0.2547
  633SOL     OW 2263   1.383   4.419   2.472  0.7520  0.3875  0.0040
  633SOL    HW1 2264   1.478   4.409   2.479  0.6032 -1.4581 -0.4351
  633SOL    HW2 2265   1.351   4.409   2.562  0.9521  0.7681  0.1177
  634SOL     OW 2266   4.445   1.047   4.186 -0.0434  0.0560 -0.0771
  634SOL    HW1 2267   4.469   1.098   4.109 -0.8592  1.1883  0.4017
  634SOL    HW2 2268   4.375   0.989   4.156  0.8859 -0.7888 -0.6232
  635SOL     OW 2269   2.373   4.514   1.336  0.5031  0.1558  0.1820
  635SOL    HW1 2270   2.412   4.567   1.266 -0.7825 -1.4292 -1.7809
  635SOL    HW2 2271   2.401   4.424   1.317 -0.3916 -0.3865  1.3426
  636SOL     OW 2272   2.236   4.390   1.942  0.3710 -0.4373 -0.0333
  636SOL    HW1 2273   2.186   4.312   1.917  0.7019 -0.7882  0.4064
  636SOL    HW2 2274   2.314   4.387   1.886 -1.2374  1.4003 -2.4618
  637SOL     OW 2275   1.298   1.552   3.551  0.0618 -0.3165  0.2942
  637SOL    HW1 2276   1.272   1.561   3.643  1.0622  0.4159  0.5140
  637SOL    HW2 2277   1.232   1.601   3.503  0.5666  0.8467  0.7785
  638SOL     OW 2278   4.696   1.088   0.998 -1.1920 -0.1744 -0.2761
  638SOL    HW1 2279   4.731   1.113   0.912 -0.6881 -1.6185 -0.5086
  638SOL    HW2 2280   4.694   1.170   1.048 -0.7062  0.5305 -1.3864
  639SOL     OW 2281   3.954   4.889   1.434 -0.2782  0.3257 -0.7527
  639SOL    HW1 2282   3.972   4.796   1.428 -0.8692  0.3243 -2.7562
  639SOL    HW2 2283   3.993   4.916   1.517  0.4348 -1.5704 -0.4626
  640SOL     OW 2284   1.436   1.988   1.550  0.2926  0.6757  0.0651
  640SOL    HW1 2285   1.464   1.955   1.464 -1.0583 -1.2977  0.3397
  640SOL    HW2 2286   1.518   2.012   1.594  1.5172 -3.1501  0.1090
  641SOL     OW 2287   2.864   0.210   3.277 -0.2098  0.1371  0.5376
  641SOL    HW1 2288   2.924   0.271   3.235  0.9971 -1.6810 -0.4441
  641SOL    HW2 2289   2.784   0.215   3.225  1.1175 -1.7582 -1.7752
  642SOL     OW 2290   2.204   4.542   3.585 -0.0919 -0.5942 -0.2130
  642SOL    HW1 2291   2.221   4.448   3.582 -0.1340 -0.5909 -0.5154
  642SOL    HW2 2292   2.252   4.578   3.511  1.1453 -0.1791  0.7626
  643SOL     OW 2293   5.211   1.060   2.067  0.0855  0.6745  0.3923
  643SOL    HW1 2294   5.234   1.130   2.129 -0.5854  2.3320 -1.2194
  643SOL    HW2 2295   5.155   1.001   2.118 -0.7304  2.1869  1.2644
  644SOL     OW 2296   4.130   3.139   4.154 -0.0987  0.4209 -0.0643
  644SOL    HW1 2297   4.176   3.057   4.174 -0.8673  0.1097  0.4217
  644SOL    HW2 2298   4.099   3.128   4.064  2.8657  1.5965 -1.3024
  645SOL     OW 2299   2.662   4.058   3.181  0.2549 -0.5027 -0.8116
  645SOL    HW1 2300   2.693   3.972   3.155 -0.7542 -1.5418  1.2861
  645SOL    HW2 2301   2.570   4.060   3.157  0.0270 -0.4034  0.0327
  646SOL     OW 2302   3.790   4.077   3.754  0.2447  0.3224 -0.8300
  646SOL    HW1 2303   3.734   4.012   3.796  0.7202  1.4689  1.6790
  646SOL    HW2 2304   3.756   4.161   3.784  0.8658  1.1770 -2.4594
  647SOL     OW 2305   2.572   4.766   0.784  0.1353  0.6018  0.0933
  647SOL    HW1 2306   2.479   4.775   0.765  0.3756  1.4445 -0.6833
  647SOL    HW2 2307   2.593   4.676   0.757 -0.5423  0.2565  0.6892
  648SOL     OW 2308   5.043   4.069   4.043 -0.0423 -0.5643  0.2840
  648SOL    HW1 2309   5.011   3.987   4.079 -0.5185  0.8637  3.2426
  648SOL    HW2 2310   5.078   4.117   4.118  0.7916  1.6881 -1.4626
  649SOL     OW 2311   0.572   0.632   1.327  0.6325  0.1738 -0.2967
  649SOL    HW1 2312   0.520   0.562   1.365 -0.7881  1.7588  0.7796
  649SOL    HW2 2313   0.647   0.588   1.288 -0.0342 -1.8962  0.6796
  650SOL     OW 2314   2.822   4.886   1.979 -0.4779  0.1084 -0.3424
  650SOL    HW1 2315   2.788   4.912   2.064 -0.2647  0.2542 -0.2993
  650SOL    HW2 2316   2.745   4.858   1.930 -0.6596  0.4191 -0.2423
  651SOL     OW 2317   3.381   5.073   0.956  0.2649  0.8711 -0.1758
  651SOL    HW1 2318   3.287   5.066   0.939  0.3871  0.5403 -0.7488
  651SOL    HW2 2319   3.390   5.068   1.051 -0.3494  1.5095 -0.0818
  652SOL     OW 2320   4.870   0.742   1.717 -0.9170  0.2541  0.2034
  652SOL    HW1 2321   4.870   0.692   1.798  0.3691 -0.2330 -0.0803
  652SOL    HW2 2322   4.778   0.754   1.696 -1.2602  0.4052  1.7436
  653SOL     OW 2323   0.973   2.698   1.605  0.4336 -0.4395  0.4208
  653SOL    HW1 2324   0.882   2.723   1.592  1.0412  2.0976  0.6506
  653SOL    HW2 2325   0.993   2.638   1.533 -0.8039  0.7062 -0.9043
  654SOL     OW 2326   4.310   2.762   5.038 -0.2077  0.3386 -0.4846
  654SOL    HW1 2327   4.304   2.721   4.951 -2.7754 -0.8196  0.1880
  654SOL    HW2 2328   4.363   2.840   5.023  0.4908 -0.5158 -2.8367
  655SOL     OW 2329   0.085   1.928   2.720 -0.0914  0.7418 -0.1445
  655SOL    HW1 2330   0.074   1.846   2.769 -1.6369  0.1857 -1.3730
  655SOL    HW2 2331   0.089   1.901   2.628 -0.9113  2.0576 -0.5855
  656SOL     OW 2332   2.742   2.221   3.223  0.4092  0.0640  0.2147
  656SOL    HW1 2333   2.832   2.245   3.247  0.5678 -0.4925  0.1933
  656SOL    HW2 2334   2.752   2.175   3.139  0.1585 -0.4082  0.4408
  657SOL     OW 2335   4.514   3.907   3.610 -0.0371 -0.4256  0.2269
  657SOL    HW1 2336   4.604   3.931   3.631 -0.2546 -0.9133  1.7356
  657SOL    HW2 2337   4.509   3.813   3.629 -0.8499 -0.4189  0.0692
  658SOL     OW 2338   4.669   2.176   4.786  0.0662 -0.4505  0.7547
  658SOL    HW1 2339   4.726   2.247   4.816 -0.4204  0.4862 -0.5052
  658SOL    HW2 2340   4.723   2.122   4.729 -0.7687  1.4875 -1.9469
  659SOL     OW 2341   0.499   2.381   3.866  0.2600  0.3694 -0.0198
  659SOL    HW1 2342   0.498   2.356   3.958  1.1674  0.8340  0.1110
  659SOL    HW2 2343   0.536   2.305   3.821 -1.5037 -0.4333 -0.1830
  660SOL     OW 2344   5.226   2.074   0.091 -0.2057  0.4100 -0.2376
  660SOL    HW1 2345   5.147   2.024   0.070 -0.1754 -0.5356  1.7339
  660SOL    HW2 2346   5.201   2.128   0.166  0.7329  0.8196 -0.2092
  661SOL     OW 2347   0.553   3.726   1.007 -0.3239 -0.1102  0.2041
  661SOL    HW1 2348   0.498   3.672   1.063 -2.3704 -0.5986 -2.1949
  661SOL    HW2 2349   0.602   3.664   0.953 -2.8247  0.3104 -2.6924
  662SOL     OW 2350   1.261   2.451   0.955  0.0667 -0.2050  0.2881
  662SOL    HW1 2351   1.222   2.531   0.921  1.5940  0.3542 -0.2242
  662SOL    HW2 2352   1.256   2.389   0.882 -1.8461 -0.8626  0.9440
  663SOL     OW 2353   2.716   1.547   2.586 -0.4193 -0.5806  0.4173
  663SOL    HW1 2354   2.776   1.513   2.521 -0.6032 -1.9848  0.9584
  663SOL    HW2 2355   2.663   1.611   2.539 -0.6941 -1.7280 -0.8698
  664SOL     OW 2356   4.826   1.372   0.208 -0.0345  0.4279 -0.6138
  664SOL    HW1 2357   4.872   1.363   0.124 -0.2686 -1.6333 -0.5530
  664SOL    HW2 2358   4.733   1.364   0.185 -0.1487  0.7028 -0.2573
  665SOL     OW 2359   3.214   1.785   3.597  0.2741  0.4332 -0.4696
  665SOL    HW1 2360   3.255   1.714   3.546 -1.0702  0.2735 -1.3544
  665SOL    HW2 2361   3.124   1.757   3.610  0.0905  1.3697  0.3580
  666SOL     OW 2362   3.929   0.403   1.985  0.3050 -0.0708 -0.4244
  666SOL    HW1 2363   3.981   0.329   1.953 -0.3505 -0.6009 -0.2899
  666SOL    HW2 2364   3.989   0.453   2.039  0.8465 -0.3256 -0.7833
  667SOL     OW 2365   2.762   2.281   1.533 -0.2273  0.1041 -0.1517
  667SOL    HW1 2366   2.699   2.280   1.461 -1.3323  0.4065  0.7952
  667SOL    HW2 2367   2.730   2.214   1.593 -0.2224  0.9748  0.8197
  668SOL     OW 2368   1.176   2.641   4.962 -0.0269  0.6449 -0.0116
  668SOL    HW1 2369   1.184   2.735   4.980 -1.4050  0.6676  0.5121
  668SOL    HW2 2370   1.110   2.636   4.893  2.6211  0.2982 -2.6809
  669SOL     OW 2371   3.730   4.710   1.128  0.2601 -0.5668  0.1207
  669SOL    HW1 2372   3.817   4.682   1.159  0.2772  0.3399  0.9499
  669SOL    HW2 2373   3.727   4.804   1.150 -1.1312 -0.7078  0.5834
  670SOL     OW 2374   2.143   4.148   1.015  0.1522  0.0149  0.0502
  670SOL    HW1 2375   2.143   4.204   0.938 -0.1804  1.0655  0.8120
  670SOL    HW2 2376   2.051   4.132   1.034  0.1567  1.4206  1.4130
  671SOL     OW 2377   2.811   2.592   0.870  0.3865 -0.2216 -0.3396
  671SOL    HW1 2378   2.818   2.683   0.900 -0.9394  0.2288 -1.3637
  671SOL    HW2 2379   2.793   2.542   0.950  1.1644  0.4052  0.2369
  672SOL     OW 2380   0.271   3.741   1.579  0.7560 -0.1300 -0.0018
  672SOL    HW1 2381   0.243   3.833   1.585  1.0395 -0.0205 -0.3071
  672SOL    HW2 2382   0.288   3.715   1.669  0.7060  0.1326  0.0833
  673SOL     OW 2383   4.786   1.278   4.257  0.4906  0.3708  0.3574
  673SOL    HW1 2384   4.859   1.312   4.309  1.5027 -0.2450 -0.6251
  673SOL    HW2 2385   4.822   1.271   4.169 -0.4240 -0.9551  0.0750
  674SOL     OW 2386   2.438   1.130   2.253 -0.4667  0.1060 -0.4578
  674SOL    HW1 2387   2.496   1.202   2.280 -0.0784  0.2642 -1.7189
  674SOL    HW2 2388   2.352   1.156   2.286  0.4075 -0.8636  2.8220
  675SOL     OW 2389   0.978   4.811   0.033 -0.3951  0.0059  0.0268
  675SOL    HW1 2390   1.053   4.846   0.082 -0.5254 -0.5344  0.6155
  675SOL    HW2 2391   0.902   4.852   0.073 -0.6114 -1.5538  1.2639
  676SOL     OW 2392   4.312   2.811   1.995  0.2690  0.5968 -0.2738
  676SOL    HW1 2393   4.317   2.715   2.001 -0.4936  0.6297  1.0989
  676SOL    HW2 2394   4.244   2.828   1.930  0.7085  0.2100 -0.8399
  677SOL     OW 2395   2.114   4.838   2.390  0.4391 -0.5798 -0.0359
  677SOL    HW1 2396   2.133   4.798   2.475  1.7735  1.9048  0.8604
  677SOL    HW2 2397   2.025   4.873   2.400 -0.4485 -2.5626 -0.5856
  678SOL     OW 2398   3.819   1.542   2.147  0.2346  0.4324  0.7027
  678SOL    HW1 2399   3.864   1.506   2.223  0.5885  0.6780  0.6124
  678SOL    HW2 2400   3.749   1.480   2.129  0.2061  0.3255  1.1737
  679SOL     OW 2401   1.353   0.457   4.176  0.0962 -0.1797  0.0016
  679SOL    HW1 2402   1.435   0.422   4.140  1.1990  0.4406  1.8326
  679SOL    HW2 2403   1.320   0.516   4.108  0.3397 -1.6367 -1.4122
  680SOL     OW 2404   3.183   4.690   3.095  0.5642  0.3482 -0.6536
  680SOL    HW1 2405   3.273   4.681   3.127  0.8157 -0.6326 -1.5978
  680SOL    HW2 2406   3.144   4.604   3.113  0.0107  0.5702 -0.8169
  681SOL     OW 2407   2.836   4.441   1.418  0.4093 -0.0464 -0.1517
  681SOL    HW1 2408   2.809   4.513   1.361  0.7867  0.8301  0.7589
  681SOL    HW2 2409   2.756   4.416   1.464  0.4861  0.4724  0.2702
  682SOL     OW 2410   2.128   4.130   3.745  0.0865  0.2736  0.3292
  682SOL    HW1 2411   2.176   4.209   3.771  1.3985  0.0328 -1.2867
  682SOL    HW2 2412   2.179   4.058   3.781  1.5661 -0.0320 -2.2298
  683SOL     OW 2413   0.429   0.457   3.392  0.0680  0.0560 -0.0123
  683SOL    HW1 2414   0.353   0.503   3.424 -1.3321 -0.3380 -2.5977
  683SOL    HW2 2415   0.496   0.524   3.383 -1.0181  1.0366 -0.8805
  684SOL     OW 2416   3.776   4.927   1.249 -0.2814 -0.3972 -0.3273
  684SOL    HW1 2417   3.835   4.917   1.324 -1.9589 -1.9728  0.8312
  684SOL    HW2 2418   3.764   5.021   1.240  1.2108 -0.1229  0.3617
  685SOL     OW 2419   5.151   3.355   3.587  1.1964  0.1596 -0.2441
  685SOL    HW1 2420   5.228   3.412   3.595  0.0522  1.9256 -1.3330
  685SOL    HW2 2421   5.143   3.340   3.492 -1.2385  2.0723 -0.3703
  686SOL     OW 2422   0.093   2.318   5.061  0.2024  0.1794  0.5339
  686SOL    HW1 2423   0.071   2.261   5.135 -0.9948  0.2045  0.1983
  686SOL    HW2 2424   0.188   2.330   5.069  0.4596 -1.6993  0.7250
  687SOL     OW 2425   0.305   2.578   2.333 -0.0706 -0.3380 -0.5844
  687SOL    HW1 2426   0.286   2.531   2.251  0.5723 -2.9910  0.7450
  687SOL    HW2 2427   0.397   2.602   2.326 -0.4236  0.8648 -1.3063
  688SOL     OW 2428   3.380   4.766   0.558 -0.6102 -0.4569 -0.4316
  688SOL    HW1 2429   3.434   4.693   0.590  1.3665  1.5455  0.9882
  688SOL    HW2 2430   3.319   4.782   0.630 -0.5371 -0.2358 -0.4202
  689SOL     OW 2431   0.023   4.417   2.182 -0.5316  0.0896 -0.6490
  689SOL    HW1 2432  -0.002   4.377   2.265  0.0148  1.8820  0.4173
  689SOL    HW2 2433  -0.049   4.478   2.162 -0.0984  0.5312 -0.8826
  690SOL     OW 2434   2.014   2.037   3.698  0.3409 -0.2080  0.2936
  690SOL    HW1 2435   2.037   2.118   3.743  0.8490 -0.5107  0.5833
  690SOL    HW2 2436   1.946   2.063   3.637 -1.2915 -0.0170  2.1323
  691SOL     OW 2437   1.606   1.203   1.966  0.6951 -0.3775  0.3500
  691SOL    HW1 2438   1.610   1.144   2.042  2.6227  2.3284  2.4440
  691SOL    HW2 2439   1.614   1.145   1.890 -0.2724 -3.0727  2.2091
  692SOL     OW 2440   3.007   2.119   5.036 -0.6372  0.1354  0.1817
  692SOL    HW1 2441   3.062   2.050   5.075  0.2933 -0.1475 -1.5849
  692SOL    HW2 2442   3.039   2.200   5.076  0.7692 -0.0813 -0.4828
  693SOL     OW 2443   2.585   1.830   2.934  0.0466  0.1748  0.3185
  693SOL    HW1 2444   2.597   1.737   2.949  1.2047  0.0221 -1.3655
  693SOL    HW2 2445   2.550   1.836   2.845  2.8207  1.4689 -0.7398
  694SOL     OW 2446   2.125   4.594   0.960  0.1094  0.1740  0.2226
  694SOL    HW1 2447   2.072   4.641   1.024  0.7844  2.7313 -1.0200
  694SOL    HW2 2448   2.197   4.557   1.010 -0.4044  0.5086  1.2187
  695SOL     OW 2449   3.241   2.881   0.834 -0.1691  0.1112 -0.2152
  695SOL    HW1 2450   3.271   2.795   0.809  1.9782  0.6854  0.3178
  695SOL    HW2 2451   3.284   2.941   0.773 -1.6317  0.8253 -0.5790
  696SOL     OW 2452   4.994   1.667   3.707  0.2788 -0.2207 -0.3530
  696SOL    HW1 2453   5.063   1.727   3.679 -1.0010  1.0386 -0.9330
  696SOL    HW2 2454   5.018   1.583   3.670  1.6037  0.1483 -0.3690
  697SOL     OW 2455   0.445   0.538   2.981  0.7139 -0.4917  0.1667
  697SOL    HW1 2456   0.413   0.556   2.893 -0.2487 -1.6087  0.2650
  697SOL    HW2 2457   0.406   0.607   3.035  0.5271 -0.3605 -0.1319
  698SOL     OW 2458   2.558   2.813   5.042  0.1399  0.4871 -0.1852
  698SOL    HW1 2459   2.584   2.904   5.029 -0.7975  0.9607  1.1251
  698SOL    HW2 2460   2.634   2.772   5.084  0.2233  0.9110  0.0855
  699SOL     OW 2461   2.685   0.476   0.266  0.0404  0.0904 -0.6480
  699SOL    HW1 2462   2.777   0.499   0.249  0.0883 -0.6198 -1.3505
  699SOL    HW2 2463   2.654   0.436   0.185 -0.6668 -0.3710 -0.1618
  700SOL     OW 2464   3.829   4.668   0.208 -0.1028 -0.4451 -0.2302
  700SOL    HW1 2465   3.850   4.725   0.134  1.8639 -0.7890  0.0266
  700SOL    HW2 2466   3.875   4.708   0.282 -1.9122 -0.2014  0.7700
  701SOL     OW 2467   3.151   3.686   3.182 -0.5421 -0.8141  0.1581
  701SOL    HW1 2468   3.125   3.761   3.236 -0.0130  1.1288 -2.1783
  701SOL    HW2 2469   3.242   3.703   3.160 -0.7597 -1.5062 -1.3784
  702SOL     OW 2470   1.067   0.873   0.270 -0.0281  0.3400 -0.0149
  702SOL    HW1 2471   0.985   0.875   0.222 -1.2754 -1.0052  1.9909
  702SOL    HW2 2472   1.119   0.806   0.225 -0.7454 -0.1189 -0.1722
  703SOL     OW 2473   2.582   3.271   0.475  0.0100 -0.2395  0.2621
  703SOL    HW1 2474   2.618   3.278   0.386 -0.2182 -0.1508  0.1739
  703SOL    HW2 2475   2.580   3.177   0.493  0.2763 -0.2442  0.2644
  704SOL     OW 2476   3.344   3.856   3.971  0.5703 -0.0037 -0.2091
  704SOL    HW1 2477   3.385   3.905   3.900  0.8013 -1.1836 -0.9191
  704SOL    HW2 2478   3.372   3.901   4.051 -1.0810  2.3414 -0.9237
  705SOL     OW 2479   1.108   2.899   0.537  0.1958 -0.5194 -0.4048
  705SOL    HW1 2480   1.130   2.897   0.444  1.4448 -2.2067 -0.0917
  705SOL    HW2 2481   1.188   2.871   0.581 -1.6872 -4.0163  0.9418
  706SOL     OW 2482   1.739   3.717   1.676 -0.1417  0.0834 -0.3188
  706SOL    HW1 2483   1.650   3.741   1.652 -0.6199 -0.5609  0.7849
  706SOL    HW2 2484   1.748   3.626   1.646  0.6988  0.6715 -1.9022
  707SOL     OW 2485   0.964   3.672   3.429  0.3508  0.0770 -0.3139
  707SOL    HW1 2486   1.045   3.706   3.467  0.6009 -1.6129  0.6742
  707SOL    HW2 2487   0.985   3.583   3.402 -0.8235  0.0650 -1.2027
  708SOL     OW 2488   4.963   4.775   0.833 -0.2463 -0.1283 -0.2083
  708SOL    HW1 2489   4.914   4.856   0.845 -0.1853 -0.1566  0.2328
  708SOL    HW2 2490   5.022   4.793   0.760  0.1645  0.4040  0.2594
  709SOL     OW 2491   0.072   2.053   1.531  0.3160 -0.5547  0.6062
  709SOL    HW1 2492   0.146   2.093   1.578  0.0764  2.2626 -1.2817
  709SOL    HW2 2493  -0.004   2.072   1.585  0.3557  0.6551  0.2529
  710SOL     OW 2494   5.054   0.985   2.320 -0.1582  1.1032  0.4515
  710SOL    HW1 2495   5.079   0.976   2.412 -0.6349 -2.0576  0.3230
  710SOL    HW2 2496   4.959   1.000   2.322 -0.3565 -0.1022  0.4542
  711SOL     OW 2497   2.174   2.493   3.357  0.2274 -0.2833  0.0761
  711SOL    HW1 2498   2.143   2.426   3.296  1.0709 -0.4882 -0.1367
  711SOL    HW2 2499   2.268   2.501   3.338  0.0786  1.1665 -0.1134
  712SOL     OW 2500   4.494   0.966   4.850  0.0122  0.1900  0.5836
  712SOL    HW1 2501   4.491   0.887   4.797 -0.1127  1.6318 -1.6365
  712SOL    HW2 2502   4.406   0.977   4.884 -0.1815 -0.1655  0.1940
  713SOL     OW 2503   1.206   3.898   0.230 -0.2496  0.1178 -0.3083
  713SOL    HW1 2504   1.266   3.971   0.246 -1.4602  1.3281 -1.2604
  713SOL    HW2 2505   1.234   3.863   0.145 -0.0627 -0.1572 -0.1363
  714SOL     OW 2506   3.824   2.074   0.793  0.5546 -0.1762  0.4193
  714SOL    HW1 2507   3.805   2.024   0.713  0.7065  1.3981 -0.6224
  714SOL    HW2 2508   3.899   2.030   0.831  1.0446 -0.4268 -0.7961
  715SOL     OW 2509   1.043   3.566   0.189  0.8829  0.1396  0.4345
  715SOL    HW1 2510   1.110   3.562   0.120  0.4343 -0.7312  0.0469
  715SOL    HW2 2511   1.055   3.486   0.240 -0.4651 -0.4802 -0.2084
  716SOL     OW 2512   5.082   2.231   0.317  0.1002 -0.1576 -0.1845
  716SOL    HW1 2513   4.994   2.243   0.352 -0.1273  1.0341 -1.1496
  716SOL    HW2 2514   5.140   2.271   0.382 -0.0813 -0.6829  0.3070
  717SOL     OW 2515   2.382   3.334   3.375  0.2640  0.2089  0.6916
  717SOL    HW1 2516   2.348   3.412   3.419 -1.4487 -0.4823  0.6340
  717SOL    HW2 2517   2.472   3.357   3.350 -0.6202  2.6198 -0.4214
  718SOL     OW 2518   2.540   4.965   3.360 -0.4758  0.4714 -0.6210
  718SOL    HW1 2519   2.459   4.923   3.330  0.4674 -1.7924 -0.0891
  718SOL    HW2 2520   2.582   4.899   3.415  0.5016  2.5571  1.2034
  719SOL     OW 2521   2.477   0.057   3.753  0.0653  0.1095 -0.4520
  719SOL    HW1 2522   2.521   0.128   3.800 -2.7038  0.9262  0.9897
  719SOL    HW2 2523   2.498   0.073   3.661  0.7038  1.9354 -0.0115
  720SOL     OW 2524   1.852   4.590   3.352 -0.1421 -0.1227 -0.1199
  720SOL    HW1 2525   1.839   4.598   3.257 -0.7855 -0.1082 -0.0378
  720SOL    HW2 2526   1.906   4.665   3.375 -0.8374  0.4567 -0.3254
  721SOL     OW 2527   3.227   0.955   4.906 -0.1782 -0.4200 -0.1715
  721SOL    HW1 2528   3.261   1.043   4.919 -0.4333  0.0975 -2.8585
  721SOL    HW2 2529   3.148   0.952   4.960  0.7239  0.4172  1.2371
  722SOL     OW 2530   1.725   4.398   2.436 -0.0778 -0.6651  0.2008
  722SOL    HW1 2531   1.715   4.431   2.525 -0.5190  0.8843 -0.3929
  722SOL    HW2 2532   1.803   4.444   2.403  1.0456 -2.4542  0.3129
  723SOL     OW 2533   3.700   3.171   3.561  0.1045 -0.3440  0.6364
  723SOL    HW1 2534   3.670   3.129   3.481 -0.2737 -2.0749  1.6549
  723SOL    HW2 2535   3.620   3.194   3.608  0.2988  1.6227  0.0817
  724SOL     OW 2536   4.036   4.224   4.414  0.8090  0.2442 -0.1779
  724SOL    HW1 2537   3.962   4.188   4.462  0.8679  0.4496  0.0630
  724SOL    HW2 2538   3.999   4.296   4.363  0.5264 -0.6757 -1.2963
  725SOL     OW 2539   4.014   4.608   1.436  0.4572 -0.6714 -0.5199
  725SOL    HW1 2540   4.017   4.515   1.412  1.5110 -1.1511  1.3427
  725SOL    HW2 2541   3.968   4.609   1.520  0.4178  0.5069 -0.5469
  726SOL     OW 2542   3.412   3.734   3.149  1.1882 -0.0870  0.2623
  726SOL    HW1 2543   3.474   3.786   3.201  1.6836 -1.8130  1.4663
  726SOL    HW2 2544   3.467   3.670   3.104  0.5175 -0.0657 -0.5829
  727SOL     OW 2545   4.555   1.430   1.662 -0.6446 -0.4795 -0.4302
  727SOL    HW1 2546   4.473   1.431   1.614 -1.3654 -0.5490  0.7818
  727SOL    HW2 2547   4.598   1.513   1.640 -0.8930 -0.5820 -1.3008
  728SOL     OW 2548   3.683   4.749   3.031 -0.1363 -0.5866 -0.5886
  728SOL    HW1 2549   3.677   4.803   2.952  0.2777 -1.3456 -1.1388
  728SOL    HW2 2550   3.774   4.759   3.060  0.0722 -1.3531 -0.9582
  729SOL     OW 2551   1.970   1.052   2.322 -0.3122 -0.2417  0.0714
  729SOL    HW1 2552   1.955   1.125   2.263 -0.4509 -1.8269 -1.9088
  729SOL    HW2 2553   2.024   1.088   2.393  0.0728  1.6144 -1.1538
  730SOL     OW 2554   0.058   2.478   4.717 -0.4871 -0.0731  0.2680
  730SOL    HW1 2555   0.037   2.393   4.755 -0.4867  1.4555  3.9628
  730SOL    HW2 2556   0.138   2.505   4.762  0.7246  0.9489 -2.4161
  731SOL     OW 2557   4.295   1.497   3.773 -0.1272  0.0400  0.0592
  731SOL    HW1 2558   4.287   1.410   3.733  1.1438 -0.3308  0.5768
  731SOL    HW2 2559   4.390   1.509   3.784 -0.2601  1.6994 -0.4713
  732SOL     OW 2560   0.752   2.822   2.779 -0.4659  0.0073  0.3068
  732SOL    HW1 2561   0.759   2.886   2.850 -0.0151  0.2493  0.0452
  732SOL    HW2 2562   0.757   2.875   2.699 -1.6071 -0.1882  0.0866
  733SOL     OW 2563   0.563   0.393   1.711 -0.1369 -0.2224 -0.1988
  733SOL    HW1 2564   0.498   0.323   1.710 -0.3031 -0.0801  0.4666
  733SOL    HW2 2565   0.518   0.467   1.751  0.6141 -0.3080  0.8234
  734SOL     OW 2566   3.754   4.178   4.792 -0.5905 -0.3244 -0.0329
  734SOL    HW1 2567   3.770   4.191   4.885  1.0906 -0.5365 -0.2756
  734SOL    HW2 2568   3.680   4.236   4.772  0.3976  1.3334  0.9923
  735SOL     OW 2569   5.079   0.020   1.603  0.1258 -0.1800 -0.7743
  735SOL    HW1 2570   5.080  -0.004   1.695  2.0426  0.0650 -0.7148
  735SOL    HW2 2571   5.013   0.089   1.596 -0.3862 -0.5595  0.3036
  736SOL     OW 2572   0.665   3.937   4.681 -0.5542 -0.3034 -0.2131
  736SOL    HW1 2573   0.704   3.890   4.756  1.5524 -0.6872 -1.5054
  736SOL    HW2 2574   0.740   3.965   4.629 -1.9912  0.2389 -2.0320
  737SOL     OW 2575   4.773   1.081   3.810 -0.3920  0.0803  0.3697
  737SOL    HW1 2576   4.698   1.062   3.753 -0.8039 -1.2552  1.3143
  737SOL    HW2 2577   4.806   0.994   3.835  0.0253  0.6433  1.8327
  738SOL     OW 2578   1.958   2.229   1.330  0.3920 -0.2836  0.1542
  738SOL    HW1 2579   1.916   2.282   1.397  1.1806 -1.2089  1.3932
  738SOL    HW2 2580   1.938   2.138   1.354  1.8915 -0.6785 -0.0274
  739SOL     OW 2581   2.798   2.491   2.866  0.0730  0.0755  0.1765
  739SOL    HW1 2582   2.761   2.579   2.878 -0.5130  0.1200 -1.7431
  739SOL    HW2 2583   2.793   2.476   2.771  0.1859 -2.0256  0.4858
  740SOL     OW 2584   0.421   3.614   1.218  0.1229 -0.2693 -0.2077
  740SOL    HW1 2585   0.328   3.602   1.238  0.3990 -0.0035  1.2504
  740SOL    HW2 2586   0.465   3.541   1.260  0.9298  1.4210  1.9614
  741SOL     OW 2587   2.796   2.048   3.983  0.7706  0.1577  0.0976
  741SOL    HW1 2588   2.719   2.006   4.023 -0.9952  1.9775 -1.3032
  741SOL    HW2 2589   2.790   2.139   4.010  3.0990  0.1116  0.8821
  742SOL     OW 2590   2.690   1.306   1.450 -0.8752  0.2250  0.7066
  742SOL    HW1 2591   2.696   1.215   1.422 -2.1023  0.4191 -0.2231
  742SOL    HW2 2592   2.764   1.349   1.409  0.1302 -0.4852  1.7294
  743SOL     OW 2593   1.827   3.172   1.718  0.1679 -0.1865  0.0952
  743SOL    HW1 2594   1.851   3.097   1.664  0.2975 -0.1931  0.1628
  743SOL    HW2 2595   1.837   3.141   1.808  1.2999  0.2627  0.1218
  744SOL     OW 2596   0.291   1.683   0.481 -0.2102 -0.0568  0.4311
  744SOL    HW1 2597   0.332   1.597   0.472  0.6672  0.4222 -0.2528
  744SOL    HW2 2598   0.233   1.690   0.406 -0.2341 -0.0336  0.4520
  745SOL     OW 2599   3.596   4.647   0.909  0.5475  0.3902 -0.3443
  745SOL    HW1 2600   3.672   4.638   0.966  0.4566 -0.1153 -0.3048
  745SOL    HW2 2601   3.585   4.742   0.899 -2.4509  0.7888  4.5731
  746SOL     OW 2602   4.084   1.012   4.170  0.0705 -0.6189 -0.0334
  746SOL    HW1 2603   4.019   1.081   4.159 -0.1120 -0.8922 -0.6598
  746SOL    HW2 2604   4.089   0.999   4.265  0.0370  0.1861  0.0826
  747SOL     OW 2605   2.915   3.363   4.512 -0.2000 -0.2841  0.1606
  747SOL    HW1 2606   2.918   3.392   4.421 -0.0043  1.1939  0.6174
  747SOL    HW2 2607   2.882   3.274   4.508  1.2749 -0.7778 -1.4745
  748SOL     OW 2608   1.132   4.068   1.907 -0.2017 -0.2784 -0.3185
  748SOL    HW1 2609   1.112   4.004   1.976 -1.0485  0.2162 -0.0945
  748SOL    HW2 2610   1.055   4.125   1.904  1.4140  2.1158  1.0432
  749SOL     OW 2611   3.426   2.724   1.093  0.3295  0.0301  0.3208
  749SOL    HW1 2612   3.480   2.801   1.106  1.0204 -0.3225 -0.4240
  749SOL    HW2 2613   3.343   2.758   1.059  1.6865  0.2636 -3.0079
  750SOL     OW 2614   4.332   0.207   3.850  0.3288 -0.5503 -0.3644
  750SOL    HW1 2615   4.375   0.126   3.879 -0.3976 -0.6710  0.4276
  750SOL    HW2 2616   4.258   0.216   3.910  0.6660  0.9472 -0.1726
  751SOL     OW 2617   1.708   1.596   1.089  0.0622 -0.0990 -0.6345
  751SOL    HW1 2618   1.677   1.678   1.048  0.0684 -0.2792 -1.0000
  751SOL    HW2 2619   1.745   1.546   1.016  0.7229 -0.1178 -0.2859
  752SOL     OW 2620   2.476   0.108   4.600  0.1453 -0.8980 -0.0028
  752SOL    HW1 2621   2.554   0.052   4.604  0.9833  0.0320 -2.6167
  752SOL    HW2 2622   2.409   0.053   4.560  0.0888 -0.9630  0.1777
  753SOL     OW 2623   2.440   4.085   2.993  0.2660  0.4693 -0.5556
  753SOL    HW1 2624   2.459   4.097   2.900 -0.6170  0.7342 -0.7003
  753SOL    HW2 2625   2.350   4.115   3.004 -0.9857 -3.0466 -0.3468
  754SOL     OW 2626   4.290   0.494   1.777  0.0980  0.4948  0.2018
  754SOL    HW1 2627   4.232   0.457   1.711 -0.8124  0.9851  0.7169
  754SOL    HW2 2628   4.281   0.589   1.766 -0.7482  0.5864  1.6156
  755SOL     OW 2629   2.416   3.610   1.734 -0.6253 -0.1985 -0.7600
  755SOL    HW1 2630   2.384   3.605   1.643 -0.0612 -2.2408 -0.8705
  755SOL    HW2 2631   2.486   3.675   1.731 -2.3535  1.6864 -1.2412
  756SOL     OW 2632   3.951   2.400   1.992 -0.7738  0.1463 -0.9025
  756SOL    HW1 2633   3.857   2.397   1.978 -0.9622 -1.5430  0.5702
  756SOL    HW2 2634   3.976   2.310   2.014  0.8072  0.9726  0.8925
  757SOL     OW 2635   3.832   2.054   2.965  0.0933 -0.4731 -0.4595
  757SOL    HW1 2636   3.901   2.101   3.011 -0.0973  0.1720 -0.8240
  757SOL    HW2 2637   3.841   2.081   2.873 -0.0911 -1.0595 -0.6541
  758SOL     OW 2638   3.317   2.103   0.764  0.0887 -0.2231  0.2679
  758SOL    HW1 2639   3.246   2.113   0.827  1.1737  0.7272  1.3368
  758SOL    HW2 2640   3.394   2.137   0.808  0.8560  0.4852 -1.5789
  759SOL     OW 2641   5.143   3.903   2.015 -0.3609 -0.1000  0.3767
  759SOL    HW1 2642   5.094   3.969   1.966  0.8061 -0.2096 -0.9842
  759SOL    HW2 2643   5.163   3.945   2.099 -2.2209  0.1567  0.7226
  760SOL     OW 2644   4.350   0.661   5.028 -0.1165 -0.1705  0.2521
  760SOL    HW1 2645   4.439   0.682   5.055 -0.3209  0.1956  0.6439
  760SOL    HW2 2646   4.338   0.569   5.053 -0.0128 -0.0829  0.6246
  761SOL     OW 2647   4.045   2.029   4.180  0.1027 -0.4197  0.8325
  761SOL    HW1 2648   4.107   2.098   4.204  0.7495 -1.1827  1.3696
  761SOL    HW2 2649   4.073   2.001   4.093 -0.7390  0.6458  0.2137
  762SOL     OW 2650   5.027   2.577   3.256 -0.0142  0.2727  0.0389
  762SOL    HW1 2651   4.958   2.643   3.254 -1.2743 -1.0480 -0.7725
  762SOL    HW2 2652   5.009   2.520   3.181  1.3415 -0.7104  0.4223
  763SOL     OW 2653   0.930   2.626   2.833 -0.0310 -0.0469  0.0781
  763SOL    HW1 2654   1.011   2.675   2.818  0.9107 -2.0554 -1.4758
  763SOL    HW2 2655   0.862   2.680   2.791  0.6716  0.9743  0.2224
  764SOL     OW 2656   0.535   3.331   1.904  0.0624 -1.2377  0.4911
  764SOL    HW1 2657   0.605   3.386   1.869  0.4325 -2.8526 -1.4248
  764SOL    HW2 2658   0.577   3.246   1.920 -1.1954 -1.8905  0.3957
  765SOL     OW 2659   0.126   1.956   0.868  0.8584 -0.3277  0.4830
  765SOL    HW1 2660   0.129   1.921   0.779  0.1303 -0.9975  0.7165
  765SOL    HW2 2661   0.180   1.898   0.920 -0.4555 -1.2075  0.8958
  766SOL     OW 2662   1.655   0.713   2.846  0.0996  0.0249 -0.0748
  766SOL    HW1 2663   1.675   0.627   2.882  2.5011  1.0529  1.1325
  766SOL    HW2 2664   1.563   0.728   2.868 -0.3684 -2.2569 -0.3990
  767SOL     OW 2665   3.928   5.014   2.015  0.2714 -0.4369 -0.2395
  767SOL    HW1 2666   3.904   5.084   1.954 -0.0493 -1.3033 -1.1150
  767SOL    HW2 2667   3.847   4.964   2.027  0.3468 -0.2918  0.8679
  768SOL     OW 2668   4.664   0.094   0.212  0.4030 -0.4558 -0.0270
  768SOL    HW1 2669   4.617   0.028   0.161 -1.1387  1.3240 -0.9872
  768SOL    HW2 2670   4.595   0.149   0.249  1.6581  0.9407  0.2795
  769SOL     OW 2671   0.421   1.133   2.498  0.7497  0.0929  0.5271
  769SOL    HW1 2672   0.512   1.120   2.472 -0.5209 -0.4252 -4.0947
  769SOL    HW2 2673   0.371   1.081   2.436 -2.8729  2.6769  1.1229
  770SOL     OW 2674   0.422   1.382   4.660  0.1483 -0.1008 -0.0930
  770SOL    HW1 2675   0.343   1.341   4.626  1.1759 -0.7614 -1.7086
  770SOL    HW2 2676   0.460   1.316   4.719 -0.0751 -0.1093  0.0390
  771SOL     OW 2677   1.870   1.443   4.289  0.0370  0.1413 -0.4256
  771SOL    HW1 2678   1.849   1.474   4.201  0.3653  0.3051 -0.4474
  771SOL    HW2 2679   1.870   1.348   4.282  0.0594  0.1541 -0.6034
  772SOL     OW 2680   3.645   2.185   2.225 -0.2785  0.0172 -0.3619
  772SOL    HW1 2681   3.648   2.160   2.133 -2.5671  1.2093 -0.7912
  772SOL    HW2 2682   3.736   2.182   2.254  0.2354 -2.4560 -2.0860
  773SOL     OW 2683   1.202   1.542   3.824 -0.0315  0.5419  0.1304
  773SOL    HW1 2684   1.226   1.600   3.896  0.7167  0.7077 -0.2425
  773SOL    HW2 2685   1.151   1.472   3.865 -0.5570  1.2185  0.6487
  774SOL     OW 2686   4.308   2.206   3.889  0.0711  0.9256  0.2808
  774SOL    HW1 2687   4.282   2.193   3.980  1.3764  2.5277  0.9070
  774SOL    HW2 2688   4.251   2.277   3.858 -1.0576 -0.2772 -0.4851
  775SOL     OW 2689   0.089   3.368   0.380 -0.3738 -0.1131 -0.4850
  775SOL    HW1 2690   0.017   3.424   0.408 -0.6014 -0.6107 -0.0611
  775SOL    HW2 2691   0.132   3.342   0.461 -0.1734 -0.4184 -0.6881
  776SOL     OW 2692   1.907   1.329   2.721  0.2346 -0.0130  0.3932
  776SOL    HW1 2693   1.843   1.400   2.721  0.6326  0.3495  1.7982
  776SOL    HW2 2694   1.853   1.249   2.726 -0.1012  0.3082  2.1186
  777SOL     OW 2695   1.292   2.253   3.357  0.3565  0.1407 -0.1386
  777SOL    HW1 2696   1.347   2.237   3.434  2.1766  1.6015 -1.0807
  777SOL    HW2 2697   1.226   2.315   3.388  0.3838 -0.1506  0.5264
  778SOL     OW 2698   0.033   1.722   2.048 -0.1450 -0.2950  0.0394
  778SOL    HW1 2699  -0.032   1.655   2.026  1.0238 -1.1595 -0.8304
  778SOL    HW2 2700   0.002   1.759   2.131 -2.1248 -0.1997 -0.7021
  779SOL     OW 2701   1.416   0.862   0.199  0.1987  0.7394  0.0552
  779SOL    HW1 2702   1.333   0.822   0.174  0.7623 -0.3906 -0.0538
  779SOL    HW2 2703   1.423   0.847   0.293  0.8674 -0.3128 -0.1492
  780SOL     OW 2704   2.413   1.730   1.984 -0.3999  0.2519  0.0141
  780SOL    HW1 2705   2.371   1.809   2.018 -1.0286 -0.8033  1.7659
  780SOL    HW2 2706   2.504   1.756   1.969 -0.8592  1.6105 -0.5247
  781SOL     OW 2707   3.779   1.974   1.741  0.2130 -0.3781 -0.0358
  781SOL    HW1 2708   3.840   1.901   1.749  0.1982 -0.6966 -2.5625
  781SOL    HW2 2709   3.695   1.933   1.719  0.2425  0.3920 -1.6550
  782SOL     OW 2710   3.836   1.415   2.754  0.1286 -0.4831 -0.1806
  782SOL    HW1 2711   3.833   1.510   2.769  0.3019 -0.4650 -0.2547
  782SOL    HW2 2712   3.910   1.385   2.808  1.7008 -0.2090 -2.1284
  783SOL     OW 2713   1.393   3.600   4.067 -0.0318  0.0652 -0.0063
  783SOL    HW1 2714   1.469   3.543   4.082 -0.9092 -0.8706  0.9767
  783SOL    HW2 2715   1.413   3.680   4.116  0.1131 -0.3715  0.6629
  784SOL     OW 2716   0.852   1.586   0.896 -0.0930 -0.0047 -0.3647
  784SOL    HW1 2717   0.875   1.524   0.826 -1.8501  0.2924 -1.2322
  784SOL    HW2 2718   0.839   1.531   0.973  0.6422 -0.4729 -0.5671
  785SOL     OW 2719   3.714   1.555   0.430  0.2500  0.2354  0.2159
  785SOL    HW1 2720   3.795   1.606   0.429 -0.7189  1.7817 -1.0039
  785SOL    HW2 2721   3.714   1.507   0.348  0.8836 -1.3481  1.1122
  786SOL     OW 2722   5.136   3.831   2.846 -0.1306 -0.2353 -0.5540
  786SOL    HW1 2723   5.099   3.919   2.836 -0.4441 -0.6179 -2.9685
  786SOL    HW2 2724   5.212   3.829   2.787  0.9038 -1.0447  0.7589
  787SOL     OW 2725   1.130   1.775   3.597 -0.0387 -0.0122 -0.2631
  787SOL    HW1 2726   1.079   1.851   3.567 -0.0882 -0.4827 -1.4067
  787SOL    HW2 2727   1.076   1.736   3.666 -0.9390 -0.1333 -1.0196
  788SOL     OW 2728   2.641   3.404   2.375  0.0582  0.0718 -0.0121
  788SOL    HW1 2729   2.559   3.370   2.410  0.2309  0.0986  0.4171
  788SOL    HW2 2730   2.628   3.499   2.369  0.1018  0.0894  0.1720
  789SOL     OW 2731   3.415   4.726   1.201  0.0506 -0.1471  0.4660
  789SOL    HW1 2732   3.476   4.777   1.254 -0.3221  0.6153  0.1872
  789SOL    HW2 2733   3.468   4.687   1.132  0.0352  1.7102 -0.6520
  790SOL     OW 2734   0.857   4.259   2.678  0.1758 -0.7094  0.2187
  790SOL    HW1 2735   0.880   4.227   2.766 -1.6498 -2.6275  0.0410
  790SOL    HW2 2736   0.781   4.315   2.692  1.0494  0.5279  0.0707
  791SOL     OW 2737   0.162   4.015   4.271  0.6630  0.6360  0.5112
  791SOL    HW1 2738   0.185   3.967   4.350  0.2693  1.1485  0.9403
  791SOL    HW2 2739   0.073   4.046   4.287  0.2458 -0.0088 -0.4943
  792SOL     OW 2740   1.094   4.845   3.237  1.2641 -0.4421 -0.4298
  792SOL    HW1 2741   1.135   4.848   3.323  1.1577 -0.6771 -0.3698
  792SOL    HW2 2742   1.072   4.752   3.224  1.3834 -0.4275 -0.7574
  793SOL     OW 2743   4.664   3.298   2.956  0.4472 -0.3483 -0.6040
  793SOL    HW1 2744   4.647   3.255   3.040 -0.7596  1.5807  0.1741
  793SOL    HW2 2745   4.623   3.242   2.891 -0.9745 -0.4547  0.3757
  794SOL     OW 2746   0.078   4.683   4.770  0.1259  0.1931 -0.5451
  794SOL    HW1 2747   0.015   4.753   4.754 -2.2820 -1.9687 -0.7789
  794SOL    HW2 2748   0.113   4.702   4.857 -1.6504  0.8356  0.0488
  795SOL     OW 2749   0.406   4.551   2.650  0.2518 -0.2947  0.1286
  795SOL    HW1 2750   0.434   4.635   2.612  2.6684 -0.7804  0.7631
  795SOL    HW2 2751   0.353   4.511   2.581  0.6826  0.9046 -0.9292
  796SOL     OW 2752   4.562   3.728   3.881  0.5249 -0.1081 -0.3366
  796SOL    HW1 2753   4.584   3.811   3.924 -0.8558  0.7826 -1.2790
  796SOL    HW2 2754   4.476   3.706   3.916 -0.7447  0.7590 -2.7375
  797SOL     OW 2755   1.150   3.171   3.541  0.4594 -0.3117  0.5060
  797SOL    HW1 2756   1.071   3.219   3.566  1.4959  1.6342  0.1242
  797SOL    HW2 2757   1.203   3.167   3.620  0.7490 -0.0792  0.3258
  798SOL     OW 2758   3.387   5.042   4.122  0.2515  0.8193 -0.1231
  798SOL    HW1 2759   3.447   5.098   4.170  0.2358  1.6795 -1.0960
  798SOL    HW2 2760   3.417   5.046   4.032  0.2324 -0.7232 -0.2224
  799SOL     OW 2761   5.215   1.568   1.417 -0.2042  0.2007  0.1794
  799SOL    HW1 2762   5.249   1.548   1.504  2.2255  0.0892 -0.7577
  799SOL    HW2 2763   5.209   1.664   1.416 -0.4899  0.1897  0.5470
  800SOL     OW 2764   5.211   0.196   3.924 -0.3662  0.6329  0.0470
  800SOL    HW1 2765   5.199   0.256   3.850  0.0057  0.1726 -0.3872
  800SOL    HW2 2766   5.291   0.147   3.903 -1.0189 -0.4664  0.0980
  801SOL     OW 2767   0.922   0.615   2.595 -0.3718 -0.4896 -0.0128
  801SOL    HW1 2768   0.918   0.634   2.501  0.7744 -0.9092 -0.1581
  801SOL    HW2 2769   0.940   0.521   2.599 -2.4614 -0.8848  0.6660
  802SOL     OW 2770   2.202   1.132   1.429  0.8458  0.1549  0.2280
  802SOL    HW1 2771   2.289   1.170   1.439  2.1737 -2.1834 -1.8661
  802SOL    HW2 2772   2.175   1.156   1.340  0.3186 -1.0152  0.0612
  803SOL     OW 2773   0.569   0.855   2.090 -0.3487 -0.3781  0.3675
  803SOL    HW1 2774   0.491   0.859   2.035 -0.7386 -2.9360  0.6874
  803SOL    HW2 2775   0.643   0.864   2.029 -0.8486  0.3748 -0.1290
  804SOL     OW 2776   0.039   0.555   0.800  0.1588  0.1579  0.5990
  804SOL    HW1 2777   0.018   0.462   0.789 -0.5684  0.4719 -0.7427
  804SOL    HW2 2778  -0.026   0.587   0.862 -0.2883  0.0245  0.1995
  805SOL     OW 2779   4.260   3.374   4.129  0.3846  0.0471  0.0923
  805SOL    HW1 2780   4.203   3.297   4.138 -4.1882  2.8110 -3.0829
  805SOL    HW2 2781   4.225   3.437   4.192 -0.0801  1.7298 -1.7917
  806SOL     OW 2782   2.945   1.639   0.821 -0.3356 -0.6763  0.2794
  806SOL    HW1 2783   2.985   1.577   0.759 -1.1440 -1.6426  0.7032
  806SOL    HW2 2784   2.883   1.688   0.768 -0.0310 -0.5490  0.0371
  807SOL     OW 2785   2.999   1.564   2.076  0.0608  0.2845 -0.2340
  807SOL    HW1 2786   2.980   1.488   2.020  1.4943 -1.3960  1.4863
  807SOL    HW2 2787   3.093   1.560   2.092 -0.1615  1.2738  1.5044
  808SOL     OW 2788   5.151   2.338   2.176 -0.7625  0.5733  0.3995
  808SOL    HW1 2789   5.170   2.275   2.245 -0.6915  0.0886 -0.0559
  808SOL    HW2 2790   5.233   2.345   2.127 -0.6956  1.2099  0.6002
  809SOL     OW 2791   1.924   2.392   1.765 -0.6135 -0.2257 -0.1606
  809SOL    HW1 2792   1.846   2.356   1.721  0.1976 -2.5404  0.2279
  809SOL    HW2 2793   1.997   2.355   1.716  0.2722  2.4116 -0.8845
  810SOL     OW 2794   0.523   4.276   2.911 -0.0473  0.0741 -0.4141
  810SOL    HW1 2795   0.540   4.195   2.959 -1.3169  1.3341  2.2615
  810SOL    HW2 2796   0.439   4.260   2.867 -1.4566  0.6799  1.9478
  811SOL     OW 2797   2.119   1.490   5.021 -0.6425 -0.6405 -0.2974
  811SOL    HW1 2798   2.170   1.464   4.945  0.1785  0.6820 -0.2244
  811SOL    HW2 2799   2.051   1.424   5.029  1.5293 -2.8836  0.0820
  812SOL     OW 2800   1.525   2.298   1.544 -0.4882  0.0217  0.2399
  812SOL    HW1 2801   1.434   2.318   1.521 -0.4385  1.5514  1.2649
  812SOL    HW2 2802   1.524   2.289   1.639  0.2834 -0.7957  0.1725
  813SOL     OW 2803   2.513   0.871   2.498  0.1298 -0.2715 -0.3457
  813SOL    HW1 2804   2.570   0.948   2.497 -0.4316  0.2122 -4.2454
  813SOL    HW2 2805   2.436   0.899   2.548  1.4383  0.5109  1.2483
  814SOL     OW 2806   0.101   1.308   0.597  0.1669 -0.3499  0.0926
  814SOL    HW1 2807   0.163   1.244   0.632  1.8558  0.3648 -1.4726
  814SOL    HW2 2808   0.129   1.391   0.633 -0.0586 -0.0590 -0.3880
  815SOL     OW 2809   0.090   3.812   4.769 -0.1851 -0.0434 -0.3433
  815SOL    HW1 2810   0.048   3.788   4.852  0.5535 -0.1621 -0.0020
  815SOL    HW2 2811   0.165   3.865   4.795 -1.0720  1.5745 -1.0347
  816SOL     OW 2812   2.596   3.462   2.983  0.3656  0.0809 -0.1718
  816SOL    HW1 2813   2.667   3.504   2.936 -0.4045  0.4257 -1.0325
  816SOL    HW2 2814   2.517   3.506   2.953 -0.2802 -0.7240  0.3028
  817SOL     OW 2815   4.884   2.593   3.942 -0.2213 -0.2144 -0.0881
  817SOL    HW1 2816   4.956   2.557   3.891 -0.9487 -0.0213 -1.2675
  817SOL    HW2 2817   4.922   2.611   4.028  1.1688  0.0110 -0.7414
  818SOL     OW 2818   3.803   3.132   0.433  0.5214  0.2057  0.0470
  818SOL    HW1 2819   3.819   3.123   0.527  0.9475  2.0557  0.1803
  818SOL    HW2 2820   3.708   3.122   0.424  0.6198 -1.1479  0.5243
  819SOL     OW 2821   3.034   1.075   1.804  0.8434  0.0912 -0.0584
  819SOL    HW1 2822   2.982   1.072   1.724 -1.1022  0.3629  1.1510
  819SOL    HW2 2823   3.097   1.003   1.794 -1.7364 -2.2533 -0.3022
  820SOL     OW 2824   5.100   4.737   2.391 -0.4384  0.1710 -0.0918
  820SOL    HW1 2825   5.188   4.746   2.355 -0.0551 -0.0500  0.7662
  820SOL    HW2 2826   5.063   4.825   2.388  0.1197  0.4184  0.3181
  821SOL     OW 2827   0.854   1.677   2.143 -0.0587 -0.6780  0.4025
  821SOL    HW1 2828   0.866   1.641   2.055  1.1073 -1.0399  0.7025
  821SOL    HW2 2829   0.770   1.641   2.172 -0.0815 -1.1716 -0.2538
  822SOL     OW 2830   3.618   3.927   2.226  0.3555  0.1438  0.2889
  822SOL    HW1 2831   3.695   3.871   2.236  1.0067  0.9682 -0.0645
  822SOL    HW2 2832   3.553   3.890   2.286  1.7549  0.7681  2.2067
  823SOL     OW 2833   3.651   3.517   1.215  0.1631 -0.1939  0.4086
  823SOL    HW1 2834   3.744   3.536   1.204 -0.1727  0.7690 -0.9297
  823SOL    HW2 2835   3.649   3.435   1.263  1.7581 -1.4690 -1.6039
  824SOL     OW 2836   1.743   0.045   3.018 -0.1058  0.3300 -0.0992
  824SOL    HW1 2837   1.695   0.049   3.101  1.2143 -0.1394  0.7109
  824SOL    HW2 2838   1.813   0.110   3.028  1.8040 -1.7296  0.3315
  825SOL     OW 2839   4.333   1.237   1.082 -0.0333  0.1710  0.8771
  825SOL    HW1 2840   4.384   1.159   1.104  1.7047  1.9352  3.3484
  825SOL    HW2 2841   4.248   1.223   1.124 -0.3767 -1.2218 -0.2763
  826SOL     OW 2842   4.026   1.168   1.490  0.4215  0.6679 -0.7071
  826SOL    HW1 2843   4.103   1.180   1.546  1.0976  2.1587 -1.9273
  826SOL    HW2 2844   3.964   1.235   1.518 -0.0350  0.1368 -0.4252
  827SOL     OW 2845   2.629   1.140   2.533  0.4368 -0.2111  0.1621
  827SOL    HW1 2846   2.716   1.175   2.552 -0.0379  2.2774 -2.0230
  827SOL    HW2 2847   2.574   1.216   2.518 -3.0777 -1.5601  4.7823
  828SOL     OW 2848   1.524   2.707   0.320  0.7503 -0.0910  0.5104
  828SOL    HW1 2849   1.562   2.748   0.397  0.4237 -0.0371  0.6466
  828SOL    HW2 2850   1.563   2.754   0.246  0.6334  0.2454  0.6582
  829SOL     OW 2851   3.967   3.064   3.324  0.4442 -0.3715  0.3764
  829SOL    HW1 2852   4.024   3.075   3.248  1.6429 -2.1960  0.9857
  829SOL    HW2 2853   3.878   3.075   3.289  1.0236 -0.4414 -1.1275
  830SOL     OW 2854   0.156   1.882   2.288 -0.0276 -0.7843  0.3320
  830SOL    HW1 2855   0.238   1.837   2.269  0.4170  0.0474  0.2265
  830SOL    HW2 2856   0.126   1.843   2.370  1.1794 -0.1728  1.0955
  831SOL     OW 2857   3.472   2.074   4.203  0.0578  0.2888 -0.6203
  831SOL    HW1 2858   3.542   2.061   4.267 -0.0177  1.1988 -0.3410
  831SOL    HW2 2859   3.402   2.116   4.253 -1.0073 -1.3316 -0.7138
  832SOL     OW 2860   0.949   1.885   1.335 -0.5111  0.4631 -1.0121
  832SOL    HW1 2861   0.940   1.827   1.260  0.1892 -1.8223  0.6205
  832SOL    HW2 2862   0.878   1.948   1.325 -1.1622 -0.5316 -2.9447
  833SOL     OW 2863   1.825   1.174   1.467 -0.3068 -0.0025  0.0816
  833SOL    HW1 2864   1.878   1.191   1.390  1.4056 -1.0542  1.0022
  833SOL    HW2 2865   1.762   1.108   1.440  0.1037 -0.1577 -0.4937
  834SOL     OW 2866   2.416   4.359   1.738  0.3421  0.1796 -0.2237
  834SOL    HW1 2867   2.415   4.444   1.694  1.1521  0.5741  0.5055
  834SOL    HW2 2868   2.403   4.295   1.668  0.9497  0.8378 -0.9424
  835SOL     OW 2869   0.942   0.465   4.105  0.1646 -0.1547 -0.2514
  835SOL    HW1 2870   0.885   0.530   4.063  0.8093  1.4440  1.3023
  835SOL    HW2 2871   0.898   0.444   4.188  0.7866 -0.4890 -0.0044
  836SOL     OW 2872   2.889   3.744   2.741 -0.2173 -0.2106  0.3237
  836SOL    HW1 2873   2.966   3.773   2.791 -0.0555  0.9232 -0.5537
  836SOL    HW2 2874   2.925   3.710   2.660 -0.6640  0.7475 -0.2831
  837SOL     OW 2875   0.005   2.369   1.238  0.3722  0.1443 -0.3915
  837SOL    HW1 2876   0.019   2.413   1.154 -0.4069  0.7042 -0.2360
  837SOL    HW2 2877   0.039   2.280   1.225  3.2422  1.1961 -0.2698
  838SOL     OW 2878   3.049   3.621   0.846 -0.6543 -0.4075 -0.3912
  838SOL    HW1 2879   2.990   3.691   0.875  0.0052 -0.0002 -0.0213
  838SOL    HW2 2880   3.094   3.658   0.771  0.3386 -0.1050  0.3460
  839SOL     OW 2881   1.200   2.612   0.749 -0.4665  0.0033  0.1491
  839SOL    HW1 2882   1.221   2.573   0.665 -0.0071  0.2060  0.1687
  839SOL    HW2 2883   1.269   2.677   0.764 -1.0025  0.5477  0.2923
  840SOL     OW 2884   4.994   0.589   3.845  0.4186  0.2762 -0.4042
  840SOL    HW1 2885   4.960   0.500   3.857 -0.6441  0.8102  0.7537
  840SOL    HW2 2886   5.086   0.577   3.823  0.4360 -1.1018  0.3387
  841SOL     OW 2887   0.558   0.019   1.846 -0.1755  0.3704 -0.0904
  841SOL    HW1 2888   0.638   0.066   1.824 -0.2595  1.9892  2.8472
  841SOL    HW2 2889   0.582  -0.034   1.922 -0.9448 -1.9865 -1.4414
  842SOL     OW 2890   3.973   0.682   4.377 -0.0136 -1.0470 -0.2579
  842SOL    HW1 2891   3.918   0.633   4.438  0.4010 -0.7776  0.3456
  842SOL    HW2 2892   3.971   0.772   4.410  1.1403 -1.1196  0.0379
  843SOL     OW 2893   3.166   4.118   1.758  0.0057  0.6096 -0.0270
  843SOL    HW1 2894   3.133   4.202   1.727 -1.0982  0.4261  0.6126
  843SOL    HW2 2895   3.091   4.079   1.804  1.0485  0.0810  1.2511
  844SOL     OW 2896   0.668   4.805   1.358  0.0537 -0.3372 -0.2302
  844SOL    HW1 2897   0.586   4.848   1.336 -0.6172 -2.0251 -1.1736
  844SOL    HW2 2898   0.722   4.816   1.279 -0.6301 -2.3736 -1.0054
  845SOL     OW 2899   5.236   1.994   3.925 -0.1090  0.1483 -0.4617
  845SOL    HW1 2900   5.148   1.986   3.961  0.2473 -0.9738  0.2171
  845SOL    HW2 2901   5.278   1.911   3.948  1.2331  0.8105 -0.4786
  846SOL     OW 2902   1.556   4.272   3.438 -0.6186 -0.8707  0.0636
  846SOL    HW1 2903   1.642   4.304   3.464 -0.9219  0.4480 -0.4816
  846SOL    HW2 2904   1.509   4.259   3.520 -0.5036  0.1943  0.3121
  847SOL     OW 2905   5.003   1.198   3.639  0.2350  0.2321 -0.2030
  847SOL    HW1 2906   4.942   1.214   3.711  1.0954  1.3763  0.2832
  847SOL    HW2 2907   5.028   1.106   3.649  0.3906  0.3991  0.9827
  848SOL     OW 2908   0.847   4.266   4.666 -0.5167 -0.5854  0.8359
  848SOL    HW1 2909   0.815   4.232   4.749 -0.3424 -0.2922  1.0265
  848SOL    HW2 2910   0.937   4.294   4.685 -1.1564  1.4089  1.0856
  849SOL     OW 2911   2.795   1.477   4.038  0.0809 -0.1003  0.1881
  849SOL    HW1 2912   2.837   1.557   4.067  3.1334 -1.9015  0.9269
  849SOL    HW2 2913   2.770   1.432   4.119  0.2226 -0.8164 -0.1578
  850SOL     OW 2914   2.315   2.061   2.614  0.2962  0.5145 -0.0793
  850SOL    HW1 2915   2.316   2.156   2.625  0.8781  0.4278  0.6419
  850SOL    HW2 2916   2.274   2.028   2.694 -2.4719  0.3048 -1.5257
  851SOL     OW 2917   4.685   3.849   0.512 -0.2736  0.4207 -0.0452
  851SOL    HW1 2918   4.610   3.857   0.572  0.7370 -0.5098  1.3651
  851SOL    HW2 2919   4.691   3.755   0.494  1.5481  0.2811  1.1530
  852SOL     OW 2920   1.687   1.401   4.547 -0.5176 -0.0817 -0.1860
  852SOL    HW1 2921   1.672   1.407   4.642  0.6628 -1.1867  0.0807
  852SOL    HW2 2922   1.750   1.471   4.529 -0.1060 -0.4037 -0.0094
  853SOL     OW 2923   1.889   1.846   4.186  0.2182 -0.0577  0.3923
  853SOL    HW1 2924   1.947   1.916   4.214 -0.4005  0.6918 -0.1727
  853SOL    HW2 2925   1.894   1.781   4.256  2.7988 -0.6424 -0.2827
  854SOL     OW 2926   1.588   3.538   2.652  0.2165  0.1619 -0.2809
  854SOL    HW1 2927   1.657   3.554   2.589  0.2982 -0.9639 -0.4966
  854SOL    HW2 2928   1.531   3.473   2.610 -0.9560  1.0519 -0.1016
  855SOL     OW 2929   0.068   2.828   1.452  0.3016 -0.3809 -0.5084
  855SOL    HW1 2930   0.096   2.912   1.418  0.9974  0.0062  0.9868
  855SOL    HW2 2931   0.027   2.784   1.377  2.4383  0.1384 -2.0253
  856SOL     OW 2932   1.998   2.873   4.193 -0.1398  0.6442 -0.0089
  856SOL    HW1 2933   2.037   2.859   4.107 -0.8679  1.9515 -0.5514
  856SOL    HW2 2934   1.953   2.790   4.212  0.8144  0.0104 -0.4472
  857SOL     OW 2935   3.588   1.634   4.773 -0.5136  0.3014  0.0241
  857SOL    HW1 2936   3.520   1.625   4.707 -0.3027 -1.6005  0.0329
  857SOL    HW2 2937   3.664   1.665   4.725 -0.6772 -0.0046 -0.4368
  858SOL     OW 2938   0.120   2.213   2.022 -0.0217 -0.1602  0.2652
  858SOL    HW1 2939   0.081   2.139   1.976 -0.1383  1.5483 -2.5047
  858SOL    HW2 2940   0.198   2.177   2.064  0.1359 -1.8041 -1.3789
  859SOL     OW 2941   1.755   2.504   3.249 -0.1768  0.1285 -0.0748
  859SOL    HW1 2942   1.824   2.439   3.236  0.5352  1.0045 -0.7838
  859SOL    HW2 2943   1.707   2.473   3.326  0.4734 -0.9511 -0.0908
  860SOL     OW 2944   2.501   3.178   4.359  0.0957  0.3046 -0.2601
  860SOL    HW1 2945   2.591   3.194   4.385  0.5698 -1.2857 -0.8682
  860SOL    HW2 2946   2.505   3.104   4.299 -1.7962 -1.2112  1.3708
  861SOL     OW 2947   4.714   1.632   5.096 -0.2955  0.0747 -0.1840
  861SOL    HW1 2948   4.639   1.648   5.153 -1.5816 -0.6714 -1.6068
  861SOL    HW2 2949   4.781   1.692   5.126 -1.2769  0.3523  1.4925
  862SOL     OW 2950   2.762   1.924   2.564  0.2777  0.4672 -0.6147
  862SOL    HW1 2951   2.763   2.013   2.599 -0.1577 -0.0469  0.7286
  862SOL    HW2 2952   2.683   1.884   2.600  0.7421 -0.6416 -0.7839
  863SOL     OW 2953   2.477   4.650   3.662  0.1349 -0.0457 -0.8017
  863SOL    HW1 2954   2.384   4.642   3.679  0.2132 -2.6678 -1.3945
  863SOL    HW2 2955   2.519   4.599   3.731  1.3507  3.7527  1.4038
  864SOL     OW 2956   4.781   4.089   0.956  0.5836 -0.7534  0.3702
  864SOL    HW1 2957   4.692   4.092   0.993 -0.6583  0.4803 -2.5842
  864SOL    HW2 2958   4.835   4.137   1.019 -1.2619  0.4314  1.0960
  865SOL     OW 2959   2.920   0.524   2.775  0.1711 -0.3735  0.2340
  865SOL    HW1 2960   2.900   0.556   2.863 -0.0802 -0.6478  0.2788
  865SOL    HW2 2961   2.983   0.453   2.790 -1.0098 -1.4250  0.3100
  866SOL     OW 2962   4.774   1.287   2.730 -0.0320  0.0179  0.1189
  866SOL    HW1 2963   4.786   1.322   2.818  0.7699  1.5067 -0.5670
  866SOL    HW2 2964   4.863   1.263   2.702 -0.2950 -0.5102 -0.2677
  867SOL     OW 2965   3.363   4.265   3.063  0.3801  0.0050  0.7239
  867SOL    HW1 2966   3.381   4.349   3.022  0.3677  0.1070  0.9265
  867SOL    HW2 2967   3.354   4.204   2.990 -0.6041  0.3694  0.5401
  868SOL     OW 2968   0.279   4.204   2.816  0.1368  0.4866 -0.6559
  868SOL    HW1 2969   0.224   4.154   2.756 -0.6595  1.3704 -0.6748
  868SOL    HW2 2970   0.236   4.194   2.901  0.9172 -0.2520 -0.3442
  869SOL     OW 2971   4.106   0.791   1.479  0.3593 -0.3766 -0.1788
  869SOL    HW1 2972   4.022   0.807   1.437  0.1720  1.3071  0.8027
  869SOL    HW2 2973   4.170   0.793   1.407 -0.0939  1.3520 -0.5492
  870SOL     OW 2974   1.106   3.022   3.947 -0.5386 -0.1814  0.3223
  870SOL    HW1 2975   1.059   3.073   4.013  0.7880  1.5017  0.0050
  870SOL    HW2 2976   1.038   2.972   3.903 -1.7071  0.2454  1.5878
  871SOL     OW 2977   1.441   3.525   0.555  0.2375 -0.0648 -0.3241
  871SOL    HW1 2978   1.432   3.437   0.517  0.2923 -0.6944  1.0935
  871SOL    HW2 2979   1.390   3.582   0.497 -0.5690 -1.1930 -0.7404
  872SOL     OW 2980   1.219   2.904   0.296  0.6615 -0.5667  0.5415
  872SOL    HW1 2981   1.178   2.897   0.210  1.2098 -0.8768  0.3009
  872SOL    HW2 2982   1.290   2.966   0.284  0.8433 -0.7366  0.7259
  873SOL     OW 2983   2.559   1.731   0.228 -0.3902  0.2955  0.5049
  873SOL    HW1 2984   2.574   1.769   0.141 -0.1399  0.1513  0.4838
  873SOL    HW2 2985   2.524   1.803   0.280 -0.8834  0.2871  0.1841
  874SOL     OW 2986   4.826   4.379   0.323  0.1685  0.3905 -0.1722
  874SOL    HW1 2987   4.884   4.303   0.315 -2.3716 -1.6579  0.3498
  874SOL    HW2 2988   4.820   4.414   0.235 -0.8278 -1.6986 -0.9534
  875SOL     OW 2989   4.201   3.164   1.063 -0.0294 -0.8327  0.1145
  875SOL    HW1 2990   4.225   3.087   1.114 -2.3124 -0.4732  1.8398
  875SOL    HW2 2991   4.153   3.130   0.988  2.4088 -1.2961 -1.2929
  876SOL     OW 2992   3.655   2.423   3.456 -0.1210 -0.0876 -0.3411
  876SOL    HW1 2993   3.686   2.472   3.380  4.3026 -1.6188  0.3398
  876SOL    HW2 2994   3.653   2.332   3.427  0.0992 -0.5010  0.9020
  877SOL     OW 2995   0.324   3.873   3.057  0.8122  0.1879  0.3178
  877SOL    HW1 2996   0.352   3.781   3.057 -0.0354 -0.0882 -1.3644
  877SOL    HW2 2997   0.229   3.869   3.070  0.7425  0.8186 -0.0130
  878SOL     OW 2998   1.162   3.221   0.722 -0.2890 -0.2369  0.1588
  878SOL    HW1 2999   1.130   3.310   0.735  1.3120  0.6608 -1.7626
  878SOL    HW2 3000   1.088   3.173   0.686 -0.9238  0.5141  0.4711
  879SOL     OW 3001   2.012   1.014   1.584 -0.1845  0.1406  0.1669
  879SOL    HW1 3002   2.080   1.042   1.523 -1.9500 -1.2762 -2.5616
  879SOL    HW2 3003   1.932   1.056   1.552 -1.0453 -0.1144  1.9172
  880SOL     OW 3004   3.847   3.141   0.090 -0.1042  0.1309  0.6072
  880SOL    HW1 3005   3.765   3.175   0.127  1.4452  0.8987  3.5499
  880SOL    HW2 3006   3.876   3.076   0.153  0.8406 -1.1805 -1.1529
  881SOL     OW 3007   2.419   0.906   0.889  0.5550 -0.0753 -0.7102
  881SOL    HW1 3008   2.368   0.985   0.872  0.1957  0.1262  1.2185
  881SOL    HW2 3009   2.376   0.838   0.837 -0.3999  0.5410 -0.7336
  882SOL     OW 3010   1.286   2.095   3.976 -0.2109  0.3685 -0.1400
  882SOL    HW1 3011   1.343   2.033   3.931  0.8039  1.0446  0.1895
  882SOL    HW2 3012   1.285   2.064   4.067  0.9699  1.2938  0.2035
  883SOL     OW 3013   0.127   0.480   2.375 -0.2833  0.0280 -0.7991
  883SOL    HW1 3014   0.209   0.432   2.372 -1.2053 -1.6223 -0.0494
  883SOL    HW2 3015   0.148   0.560   2.423  0.7491 -0.6269 -0.1470
  884SOL     OW 3016   1.561   3.351   0.156 -0.0619  0.6238  0.0575
  884SOL    HW1 3017   1.537   3.288   0.088  0.5941  0.2507  0.1679
  884SOL    HW2 3018   1.603   3.423   0.109 -1.5557  1.3742 -0.1588
  885SOL     OW 3019   2.467   2.916   3.311  0.0829 -0.3094 -0.0482
  885SOL    HW1 3020   2.419   2.993   3.280  0.7426  0.1496  0.0669
  885SOL    HW2 3021   2.476   2.930   3.405 -3.1697 -2.3795  0.6388
  886SOL     OW 3022   1.302   1.813   0.592 -0.2452 -0.3881  0.2606
  886SOL    HW1 3023   1.383   1.861   0.575 -0.9432  0.7892  0.1857
  886SOL    HW2 3024   1.330   1.730   0.629  1.0326 -0.3424 -0.5861
  887SOL     OW 3025   2.354   3.040   4.013 -0.2528  0.5112  0.7102
  887SOL    HW1 3026   2.301   2.982   4.069 -0.6321  0.7450  0.5895
  887SOL    HW2 3027   2.342   3.006   3.925  2.2736 -1.3721  1.0305
  888SOL     OW 3028   2.816   2.834   1.282  0.0981  0.3248  0.4437
  888SOL    HW1 3029   2.904   2.824   1.246 -0.5437  1.8515 -1.6759
  888SOL    HW2 3030   2.829   2.881   1.365  1.2637  0.8613 -0.0251
  889SOL     OW 3031   3.618   2.317   2.497  0.5557 -0.1443 -0.7733
  889SOL    HW1 3032   3.692   2.269   2.460  1.4375  0.3966  0.2567
  889SOL    HW2 3033   3.560   2.334   2.422  1.3711 -0.7447 -1.5482
  890SOL     OW 3034   1.285   1.313   2.796  0.6091 -0.5890 -0.1267
  890SOL    HW1 3035   1.237   1.264   2.862  0.5962 -1.1768 -0.5696
  890SOL    HW2 3036   1.377   1.289   2.810  0.5577 -1.0718 -0.6221
  891SOL     OW 3037   0.230   4.207   2.129  0.1804  0.0183 -0.2338
  891SOL    HW1 3038   0.158   4.268   2.145  0.5982  0.4949 -0.1361
  891SOL    HW2 3039   0.224   4.143   2.199  1.4146  1.5386  1.3245
  892SOL     OW 3040   1.954   5.015   2.847  0.1999  0.1839 -0.1494
  892SOL    HW1 3041   1.993   5.003   2.933 -0.9597 -1.6939  0.1516
  892SOL    HW2 3042   1.881   5.075   2.862  0.1208  0.0138  0.1369
  893SOL     OW 3043   2.261   2.419   1.264  0.0101 -0.4700  0.2653
  893SOL    HW1 3044   2.237   2.336   1.304 -0.1781 -2.0358 -2.8928
  893SOL    HW2 3045   2.355   2.414   1.250  0.2666  0.5483  1.5349
  894SOL     OW 3046   2.564   1.874   1.604  0.9449 -0.0618  0.1279
  894SOL    HW1 3047   2.520   1.958   1.597 -0.2802 -0.5361  1.6740
  894SOL    HW2 3048   2.505   1.821   1.657  1.9704 -1.7107 -0.3440
  895SOL     OW 3049   2.233   0.496   3.590  0.2414  0.1615 -0.3025
  895SOL    HW1 3050   2.174   0.536   3.526  0.9664  0.1548 -0.9848
  895SOL    HW2 3051   2.280   0.569   3.629 -1.4657  0.3251  1.5280
  896SOL     OW 3052   3.144   4.532   2.007  0.5959 -0.0809  0.0002
  896SOL    HW1 3053   3.146   4.461   2.071 -0.6311  0.3128  0.4982
  896SOL    HW2 3054   3.079   4.593   2.041  1.5972  1.2654 -0.4441
  897SOL     OW 3055   1.754   2.403   1.995 -0.0694 -0.0279 -0.1817
  897SOL    HW1 3056   1.730   2.494   2.015 -2.0456 -0.6874  0.5700
  897SOL    HW2 3057   1.825   2.410   1.932 -0.8488  2.0421 -0.8516
  898SOL     OW 3058   0.923   3.896   3.833  0.3813  0.3713 -0.4267
  898SOL    HW1 3059   1.016   3.880   3.817  0.3007 -0.7347  0.1685
  898SOL    HW2 3060   0.922   3.958   3.906  0.6331 -1.2774  0.9911
  899SOL     OW 3061   1.807   3.978   4.120  0.8881 -0.3398  0.2636
  899SOL    HW1 3062   1.758   3.932   4.052  0.6308 -3.0544  2.2151
  899SOL    HW2 3063   1.894   3.940   4.118  0.6740 -0.9561  1.9007
  900SOL     OW 3064   0.157   0.491   4.540 -0.0950  0.1217 -0.4415
  900SOL    HW1 3065   0.214   0.538   4.601  0.4472  0.2508 -1.0486
  900SOL    HW2 3066   0.212   0.422   4.503 -0.8305 -0.8710  0.2868
  901SOL     OW 3067   3.591   1.095   1.319 -0.2746 -0.2817 -0.7176
  901SOL    HW1 3068   3.548   1.012   1.340  0.4141 -0.4629 -0.0216
  901SOL    HW2 3069   3.564   1.154   1.390  0.3591 -0.3012 -0.4609
  902SOL     OW 3070   1.029   3.453   4.417  0.5114 -0.4745  0.2596
  902SOL    HW1 3071   0.980   3.486   4.493  0.1751 -1.0330  0.2867
  902SOL    HW2 3072   1.116   3.490   4.428  0.1812  0.2862  0.3694
  903SOL     OW 3073   3.457   0.889   1.348 -0.2688 -0.0362  0.3448
  903SOL    HW1 3074   3.373   0.875   1.304  0.8542 -2.4956 -1.1423
  903SOL    HW2 3075   3.485   0.802   1.374  2.4980  0.5522 -0.5022
  904SOL     OW 3076   4.572   1.087   3.630  0.0112  0.0550  0.2447
  904SOL    HW1 3077   4.597   1.176   3.606  2.2228 -0.1767  1.5100
  904SOL    HW2 3078   4.586   1.036   3.551 -1.7618  0.8925 -0.6395
  905SOL     OW 3079   0.398   3.727   4.553 -0.1916  0.0325 -0.0788
  905SOL    HW1 3080   0.476   3.695   4.597 -0.8525  2.3109  2.9517
  905SOL    HW2 3081   0.419   3.817   4.528 -0.8031 -0.3336 -1.9668
  906SOL     OW 3082   1.477   3.802   2.269  0.2549 -0.1581  0.3982
  906SOL    HW1 3083   1.424   3.881   2.267  0.3491 -0.1116 -0.3368
  906SOL    HW2 3084   1.526   3.808   2.351  0.4600  0.6660  0.2183
  907SOL     OW 3085   2.916   4.415   3.513  0.2325  0.4059 -0.5817
  907SOL    HW1 3086   2.853   4.364   3.563 -0.1462  1.6196  0.2144
  907SOL    HW2 3087   2.933   4.364   3.434 -0.2664 -0.8403  0.1216
  908SOL     OW 3088   0.313   4.701   4.641  0.1832 -0.1786 -0.8400
  908SOL    HW1 3089   0.224   4.676   4.662  0.0588  1.0415  0.0997
  908SOL    HW2 3090   0.304   4.768   4.573  0.3016  1.3263  0.6108
  909SOL     OW 3091   3.564   2.589   4.451  0.1541 -0.0315 -0.2098
  909SOL    HW1 3092   3.603   2.565   4.366 -1.2440 -0.7219 -0.6704
  909SOL    HW2 3093   3.563   2.508   4.501 -1.2298 -0.1689 -0.4279
  910SOL     OW 3094   0.653   0.075   3.657 -0.2507  0.0372 -0.5509
  910SOL    HW1 3095   0.668   0.094   3.564  0.2886  1.4625 -0.1874
  910SOL    HW2 3096   0.740   0.084   3.697 -0.4667 -0.6557  0.0807
  911SOL     OW 3097   1.785   2.774   1.768  0.2861  0.6236 -0.3143
  911SOL    HW1 3098   1.702   2.808   1.734  0.6514  1.1574 -0.6718
  911SOL    HW2 3099   1.823   2.725   1.695  0.7659  1.2328 -0.4767
  912SOL     OW 3100   0.365   1.417   1.731 -0.2470 -0.1752 -0.0893
  912SOL    HW1 3101   0.411   1.443   1.810 -1.4038  1.0763  0.1895
  912SOL    HW2 3102   0.369   1.495   1.674  1.1546 -1.2674 -1.5520
  913SOL     OW 3103   1.016   2.166   2.074  0.4396 -0.4222  0.0701
  913SOL    HW1 3104   1.102   2.125   2.073 -0.1343 -1.6590 -0.8093
  913SOL    HW2 3105   0.956   2.095   2.100 -0.2346  0.5970  1.3831
  914SOL     OW 3106   5.072   2.501   1.395  0.0329 -0.2547 -0.1273
  914SOL    HW1 3107   5.081   2.464   1.483  0.4099 -1.9688 -0.8656
  914SOL    HW2 3108   5.081   2.426   1.336  1.1964  1.0774 -1.6941
  915SOL     OW 3109   2.032   5.082   3.355  0.1665  0.4859 -0.3117
  915SOL    HW1 3110   2.116   5.124   3.371 -0.1431  1.4145 -1.0685
  915SOL    HW2 3111   1.967   5.144   3.388 -0.2339 -0.1711  0.1601
  916SOL     OW 3112   4.289   4.828   4.452 -0.1948  0.8956  0.4232
  916SOL    HW1 3113   4.344   4.752   4.435 -0.7941  0.3633  0.8636
  916SOL    HW2 3114   4.200   4.795   4.449 -0.4342  1.4027  1.4617
  917SOL     OW 3115   1.790   4.320   0.609 -0.1892 -0.2319 -0.1255
  917SOL    HW1 3116   1.746   4.239   0.585 -1.0590  0.2125 -0.0629
  917SOL    HW2 3117   1.761   4.338   0.698 -1.1627  0.9099 -0.6599
  918SOL     OW 3118   4.201   1.687   2.112  0.3840 -1.5161 -0.2321
  918SOL    HW1 3119   4.109   1.710   2.098  0.4976 -0.1928  1.0597
  918SOL    HW2 3120   4.212   1.602   2.069 -0.6371 -0.2081 -3.2069
  919SOL     OW 3121   2.949   0.166   4.035 -0.3899  0.0703  0.1826
  919SOL    HW1 3122   2.891   0.108   3.985  1.1911 -0.4998 -1.0309
  919SOL    HW2 3123   2.950   0.247   3.984 -1.1929  0.5656  0.9377
  920SOL     OW 3124   3.506   3.052   0.410  0.3773  0.2462 -0.5421
  920SOL    HW1 3125   3.465   2.997   0.477  0.2685  0.4144 -0.4704
  920SOL    HW2 3126   3.437   3.068   0.346 -0.4914  2.8392  0.9833
  921SOL     OW 3127   2.341   0.452   2.662 -0.4906 -0.2035 -0.1803
  921SOL    HW1 3128   2.250   0.425   2.645 -1.1701  1.9374 -0.0370
  921SOL    HW2 3129   2.344   0.467   2.756 -0.3135  0.8982 -0.3618
  922SOL     OW 3130   3.256   3.895   2.608  0.5031  0.4201 -0.1974
  922SOL    HW1 3131   3.191   3.953   2.568  2.0598  2.4797  0.1609
  922SOL    HW2 3132   3.228   3.886   2.699  1.4948  2.5352  0.3483
  923SOL     OW 3133   4.608   0.884   1.950 -0.3779 -0.3290  0.4369
  923SOL    HW1 3134   4.553   0.849   1.880  0.8256  2.0982 -1.7775
  923SOL    HW2 3135   4.583   0.976   1.957 -0.1189 -0.4188  2.8634
  924SOL     OW 3136   4.826   1.909   2.217 -0.0308 -0.3687 -0.3220
  924SOL    HW1 3137   4.810   1.940   2.128  2.2812  1.1048 -0.2746
  924SOL    HW2 3138   4.903   1.854   2.210  0.5079  0.2159  0.8442
  925SOL     OW 3139   4.159   4.356   1.446  0.2442 -0.4110  0.1900
  925SOL    HW1 3140   4.102   4.287   1.480 -0.6010  0.8997  1.4622
  925SOL    HW2 3141   4.200   4.394   1.524  0.3666  0.8245 -0.4694
  926SOL     OW 3142   0.443   3.665   3.773 -0.1702  0.3460  0.5516
  926SOL    HW1 3143   0.384   3.595   3.801  1.0212 -0.5713  0.7715
  926SOL    HW2 3144   0.480   3.634   3.690  1.2010  0.2193  1.2017
  927SOL     OW 3145   3.261   0.879   3.983  0.2999  0.2997 -0.5493
  927SOL    HW1 3146   3.275   0.962   3.936  0.4550  0.5103 -0.1303
  927SOL    HW2 3147   3.320   0.884   4.058 -0.1584  0.0774 -0.1800
  928SOL     OW 3148   2.292   0.005   2.494 -0.1668 -0.4807 -0.0266
  928SOL    HW1 3149   2.336   0.061   2.558 -1.2362  1.4073 -0.9186
  928SOL    HW2 3150   2.317   0.041   2.409  0.3853 -2.3297 -0.6777
  929SOL     OW 3151   0.690   0.722   2.724  0.1493  0.1692  0.5326
  929SOL    HW1 3152   0.722   0.665   2.794  1.2233  0.8996  0.6516
  929SOL    HW2 3153   0.754   0.712   2.654  0.5940  1.5425  0.7152
  930SOL     OW 3154   5.140   3.812   1.252 -0.9767  0.4234 -0.2714
  930SOL    HW1 3155   5.184   3.881   1.302 -0.1867 -0.7319  0.6303
  930SOL    HW2 3156   5.112   3.749   1.318 -1.1737 -0.4106 -1.1494
  931SOL     OW 3157   3.416   2.290   1.809 -0.4137  0.0584  0.0526
  931SOL    HW1 3158   3.464   2.242   1.742  2.1944  0.7196  1.3530
  931SOL    HW2 3159   3.395   2.374   1.768  0.4774  0.1601 -0.2095
  932SOL     OW 3160   0.135   2.971   4.957  0.2713  0.4429  0.1771
  932SOL    HW1 3161   0.076   2.982   4.883  0.4255 -0.8211 -0.1341
  932SOL    HW2 3162   0.222   2.965   4.918  0.5399  1.4712  0.5827
  933SOL     OW 3163   0.564   1.894   4.770 -0.4969 -0.1353 -0.7620
  933SOL    HW1 3164   0.567   1.844   4.852  2.4834  2.0660  0.5998
  933SOL    HW2 3165   0.576   1.828   4.702  1.7586 -1.5535  0.8907
  934SOL     OW 3166   2.355   0.644   5.109  0.3349 -0.1955  0.2354
  934SOL    HW1 3167   2.326   0.553   5.099 -0.1235 -0.3772  2.8636
  934SOL    HW2 3168   2.400   0.646   5.194  1.3775  1.7724 -0.3371
  935SOL     OW 3169   1.362   2.669   1.460  0.3976 -0.4219  0.2251
  935SOL    HW1 3170   1.313   2.587   1.466 -0.3676 -0.0077 -0.3160
  935SOL    HW2 3171   1.368   2.688   1.367 -0.5257  0.7823  0.3959
  936SOL     OW 3172   5.126   0.819   0.298 -0.0959 -0.5061  0.2623
  936SOL    HW1 3173   5.120   0.786   0.388  0.0113 -0.9406  0.1112
  936SOL    HW2 3174   5.146   0.912   0.308 -2.8458  0.0660  0.7285
  937SOL     OW 3175   1.853   3.370   3.537 -0.0133 -0.4181  0.8783
  937SOL    HW1 3176   1.867   3.458   3.501 -0.3203  0.0745  1.9238
  937SOL    HW2 3177   1.848   3.313   3.461 -0.4268  0.5657  0.1570
  938SOL     OW 3178   1.768   1.634   2.105  0.2569 -0.1709 -0.2949
  938SOL    HW1 3179   1.696   1.584   2.144  0.4168  0.1880  0.4656
  938SOL    HW2 3180   1.763   1.614   2.012 -1.1788  0.3010 -0.3266
  939SOL     OW 3181   3.087   4.925   2.904  0.1737 -0.2894 -0.3198
  939SOL    HW1 3182   3.120   4.853   2.959 -0.4625  0.1337  0.6199
  939SOL    HW2 3183   3.055   4.990   2.966 -0.1459  0.3939 -1.1904
  940SOL     OW 3184   3.558   1.969   0.328  0.0797  0.1866  0.0796
  940SOL    HW1 3185   3.609   2.048   0.345 -0.2435  0.3272  0.3974
  940SOL    HW2 3186   3.509   1.954   0.408 -1.1629  0.6509 -0.5645
  941SOL     OW 3187   2.349   2.024   2.354 -0.2275 -0.2663 -0.1906
  941SOL    HW1 3188   2.433   1.979   2.345  0.0476  0.5579 -1.8785
  941SOL    HW2 3189   2.334   2.025   2.449  2.9324  1.7935  0.3953
  942SOL     OW 3190   1.802   1.977   4.542  0.1427  0.5590 -0.2521
  942SOL    HW1 3191   1.754   1.955   4.462 -0.2370  0.7441 -0.0784
  942SOL    HW2 3192   1.886   2.009   4.511 -0.0337  0.7094 -0.5845
  943SOL     OW 3193   3.606   3.970   5.025  0.2376  0.1270  0.1662
  943SOL    HW1 3194   3.654   3.962   5.107  1.6329 -0.0276 -0.6552
  943SOL    HW2 3195   3.643   4.047   4.982 -0.4154  0.1543 -0.3678
  944SOL     OW 3196   4.829   2.739   3.633 -0.4088  0.1623  0.0357
  944SOL    HW1 3197   4.799   2.663   3.583  0.8650  1.2237 -2.4553
  944SOL    HW2 3198   4.909   2.709   3.676 -0.0638 -0.0121 -0.7122
  945SOL     OW 3199   0.163   2.520   3.945 -0.1445  0.7673  0.1228
  945SOL    HW1 3200   0.230   2.458   3.974  2.8511  3.2975 -1.0019
  945SOL    HW2 3201   0.158   2.585   4.015 -1.1147  0.8049  0.0188
  946SOL     OW 3202   2.628   4.407   1.927  0.0467 -0.5063  0.3641
  946SOL    HW1 3203   2.548   4.383   1.880  1.1872 -0.6308 -1.5535
  946SOL    HW2 3204   2.681   4.455   1.864  0.4242  1.8432  2.3783
  947SOL     OW 3205   1.637   0.045   3.251  0.0304 -0.2841  0.6494
  947SOL    HW1 3206   1.542   0.045   3.239  0.1528  0.0567 -0.3795
  947SOL    HW2 3207   1.655  -0.029   3.309 -0.8750 -0.2750  0.9387
  948SOL     OW 3208   1.103   0.711   4.135  0.2082 -0.1297 -0.0881
  948SOL    HW1 3209   1.038   0.640   4.136 -1.0608  1.0233  2.3270
  948SOL    HW2 3210   1.148   0.704   4.219  2.4757 -0.2073 -1.2770
  949SOL     OW 3211   2.820   1.122   4.344 -0.2012  0.0671  0.6062
  949SOL    HW1 3212   2.860   1.209   4.339 -0.8113  0.2973 -0.3870
  949SOL    HW2 3213   2.740   1.129   4.293 -0.8568 -0.7621  1.5069
  950SOL     OW 3214   0.845   2.272   4.320 -0.2626 -0.5965  0.3631
  950SOL    HW1 3215   0.914   2.304   4.262 -0.2596 -0.9145  0.1913
  950SOL    HW2 3216   0.841   2.338   4.390 -0.6233  0.0532 -0.2616
  951SOL     OW 3217   2.079   2.539   1.934 -0.0035 -0.9985  0.3682
  951SOL    HW1 3218   2.025   2.482   1.879 -1.2064  0.8779 -0.4669
  951SOL    HW2 3219   2.038   2.625   1.926  1.3365 -0.1588  2.1789
  952SOL     OW 3220   5.061   0.229   2.641  0.7118  0.2443  0.1516
  952SOL    HW1 3221   5.098   0.264   2.560 -1.1080 -0.7236 -1.1389
  952SOL    HW2 3222   5.073   0.299   2.705  2.0345  1.0903 -0.9773
  953SOL     OW 3223   2.198   0.003   1.759 -0.2034  0.0986  0.9318
  953SOL    HW1 3224   2.173  -0.086   1.782 -1.2779 -0.7675 -3.3202
  953SOL    HW2 3225   2.294   0.003   1.765 -0.1421 -1.5957  0.0097
  954SOL     OW 3226   2.465   4.151   2.733 -0.0085 -0.1221  0.1142
  954SOL    HW1 3227   2.369   4.144   2.735 -0.0554  0.4791  0.0071
  954SOL    HW2 3228   2.482   4.224   2.674  0.5417 -0.7096 -0.4610
  955SOL     OW 3229   4.507   0.386   2.883 -0.2468 -0.1220 -0.0817
  955SOL    HW1 3230   4.597   0.361   2.905 -0.5978 -2.8470 -1.5009
  955SOL    HW2 3231   4.461   0.303   2.873 -3.1653  1.2592  1.4469
  956SOL     OW 3232   0.921   2.216   1.150 -0.0370 -0.0042 -0.1160
  956SOL    HW1 3233   0.919   2.221   1.245 -0.3201  0.3259 -0.1351
  956SOL    HW2 3234   0.888   2.302   1.121  3.5549  1.3259 -0.5168
  957SOL     OW 3235   0.799   1.230   4.358  0.3177  0.1728 -0.4694
  957SOL    HW1 3236   0.721   1.197   4.404 -0.8665  1.8298 -1.2430
  957SOL    HW2 3237   0.870   1.175   4.390 -0.5642  0.8482  2.9419
  958SOL     OW 3238   3.790   5.081   2.779  0.1210 -0.4604  0.1923
  958SOL    HW1 3239   3.802   5.078   2.873  1.1613 -2.7880  0.0096
  958SOL    HW2 3240   3.803   5.173   2.756  0.6142 -0.0079  2.1974
  959SOL     OW 3241   0.791   2.258   0.493 -0.1568  0.2143 -0.5386
  959SOL    HW1 3242   0.779   2.252   0.398  1.7781 -0.8249 -0.7489
  959SOL    HW2 3243   0.823   2.171   0.518 -3.1195 -0.3876  1.4811
  960SOL     OW 3244   4.963   0.796   4.358  0.6363 -0.2377  0.2059
  960SOL    HW1 3245   5.046   0.794   4.405  1.0990 -0.1575 -0.5953
  960SOL    HW2 3246   4.987   0.816   4.267  0.0315 -2.9945 -0.6175
  961SOL     OW 3247   3.643   0.550   5.079 -0.1667  0.6080 -0.1711
  961SOL    HW1 3248   3.550   0.533   5.063 -0.0847 -0.1855  0.1527
  961SOL    HW2 3249   3.680   0.464   5.098  0.5550  0.9761  0.1125
  962SOL     OW 3250   1.431   1.626   0.220  0.2809  0.1367 -0.1277
  962SOL    HW1 3251   1.438   1.572   0.298  1.4820  0.7242  0.1746
  962SOL    HW2 3252   1.504   1.687   0.226 -0.6299  1.3240 -0.8318
  963SOL     OW 3253   3.375   0.233   0.489 -0.0171 -0.7929 -0.0625
  963SOL    HW1 3254   3.466   0.233   0.461  0.4038 -1.1250  1.2485
  963SOL    HW2 3255   3.338   0.152   0.453  0.1048 -0.4718 -0.9095
  964SOL     OW 3256   3.132   4.837   0.121 -0.3795 -0.1078  0.3934
  964SOL    HW1 3257   3.069   4.897   0.160 -0.3100 -0.3205  0.8365
  964SOL    HW2 3258   3.170   4.790   0.195  0.1670 -0.1124  0.1153
  965SOL     OW 3259   0.723   5.102   3.403  0.2434  0.0803 -0.2640
  965SOL    HW1 3260   0.692   5.013   3.418  0.1678 -0.3205 -2.6591
  965SOL    HW2 3261   0.670   5.135   3.331 -0.8163  2.6650  1.6234
  966SOL     OW 3262   3.159   5.071   3.503  0.2297 -0.2463  0.0283
  966SOL    HW1 3263   3.161   5.011   3.578  2.3038  0.3132  0.4567
  966SOL    HW2 3264   3.074   5.055   3.462 -0.2714 -1.7149  1.5621
  967SOL     OW 3265   2.835   1.666   3.295  0.3516 -0.5539  0.5414
  967SOL    HW1 3266   2.891   1.740   3.269  0.9328 -0.8347  0.9726
  967SOL    HW2 3267   2.890   1.589   3.281  0.0557 -0.8339  0.9372
  968SOL     OW 3268   5.090   3.449   1.428 -0.7729  0.6244  0.5321
  968SOL    HW1 3269   5.082   3.357   1.403 -2.5347  1.2982 -1.4758
  968SOL    HW2 3270   5.184   3.462   1.442 -0.4101 -1.2437 -0.0430
  969SOL     OW 3271   1.599   3.594   3.468 -0.1891 -0.6129 -0.3704
  969SOL    HW1 3272   1.564   3.544   3.542 -1.8535  0.4132 -0.4465
  969SOL    HW2 3273   1.688   3.615   3.494 -0.4953 -0.9533  1.0026
  970SOL     OW 3274   4.613   5.039   1.131  0.0585 -0.2441  0.0617
  970SOL    HW1 3275   4.630   4.984   1.208 -0.9810  0.4267  0.7763
  970SOL    HW2 3276   4.698   5.046   1.088  0.3116 -1.9930  0.2356
  971SOL     OW 3277   1.770   3.295   0.723 -0.4305 -0.2170 -0.1492
  971SOL    HW1 3278   1.759   3.319   0.631  0.3419  0.4887 -0.0649
  971SOL    HW2 3279   1.770   3.378   0.770 -0.9553 -0.5845  0.5115
  972SOL     OW 3280   0.322   1.757   3.262 -0.0773 -0.0521  0.7278
  972SOL    HW1 3281   0.286   1.718   3.182  1.0429 -0.1957  0.2836
  972SOL    HW2 3282   0.291   1.847   3.261  0.5645  0.1645 -0.2717
  973SOL     OW 3283   0.727   1.850   2.417  0.6935  0.8821  0.0134
  973SOL    HW1 3284   0.691   1.786   2.479 -0.3587  0.8623 -0.6078
  973SOL    HW2 3285   0.780   1.797   2.357  0.6671  0.7213  0.1301
  974SOL     OW 3286   1.223   1.791   1.370 -0.2571 -0.1565 -0.3438
  974SOL    HW1 3287   1.140   1.778   1.324  0.9038  1.1440 -2.9366
  974SOL    HW2 3288   1.290   1.765   1.305  1.4725  2.6575  0.2364
  975SOL     OW 3289   2.693   4.770   2.565 -0.4043 -0.0622 -0.4836
  975SOL    HW1 3290   2.723   4.860   2.554 -0.3891  0.0881  0.7024
  975SOL    HW2 3291   2.711   4.728   2.481 -0.9635  1.1989 -1.2507
  976SOL     OW 3292   1.961   3.131   4.290  0.4422  0.1847 -0.9091
  976SOL    HW1 3293   2.049   3.159   4.267  0.3284  0.0807 -1.4809
  976SOL    HW2 3294   1.958   3.038   4.266  0.4868 -0.0576  0.0053
  977SOL     OW 3295   0.343   4.237   4.518 -0.6002  0.9010 -0.2400
  977SOL    HW1 3296   0.319   4.312   4.463  0.4340  0.4631 -1.2955
  977SOL    HW2 3297   0.259   4.198   4.543 -1.0905  1.4183 -1.0709
  978SOL     OW 3298   0.601   2.690   2.258  0.2166 -0.2892  0.4461
  978SOL    HW1 3299   0.559   2.752   2.200  1.3091  0.0642  0.0149
  978SOL    HW2 3300   0.676   2.657   2.208  0.9630 -0.2468  1.5047
  979SOL     OW 3301   2.562   4.063   3.798 -0.1790 -0.3227  0.8936
  979SOL    HW1 3302   2.575   3.989   3.738 -0.1491  0.3155  0.1119
  979SOL    HW2 3303   2.469   4.058   3.822 -0.1828 -0.6073  0.8220
  980SOL     OW 3304   0.199   5.069   1.073  0.0539 -0.9128  0.5912
  980SOL    HW1 3305   0.185   4.983   1.112 -1.5705 -0.6877  0.5419
  980SOL    HW2 3306   0.130   5.124   1.111 -0.4883 -0.2705 -1.2774
  981SOL     OW 3307   3.849   2.514   2.228  0.0978  0.1099 -0.2483
  981SOL    HW1 3308   3.887   2.516   2.140  0.2214  4.2963 -0.2253
  981SOL    HW2 3309   3.923   2.496   2.286  0.2041 -1.5919 -0.8780
  982SOL     OW 3310   0.687   0.044   2.723  0.6188  0.0979  0.5102
  982SOL    HW1 3311   0.596   0.073   2.729  0.3143 -1.2337  3.3007
  982SOL    HW2 3312   0.682  -0.049   2.700  1.3021  0.2027 -0.0864
  983SOL     OW 3313   3.512   4.103   0.701 -0.2904 -0.6269  0.1044
  983SOL    HW1 3314   3.603   4.131   0.702 -0.5716  0.3024  1.3873
  983SOL    HW2 3315   3.481   4.124   0.613 -0.0735  1.8130  0.5611
  984SOL     OW 3316   4.162   2.706   0.412  0.2660 -0.2237 -0.1549
  984SOL    HW1 3317   4.121   2.625   0.384 -1.9818  0.8554 -0.0834
  984SOL    HW2 3318   4.192   2.747   0.331 -0.3867 -0.1716 -0.3685
  985SOL     OW 3319   1.911   3.755   3.917 -0.1840  0.0465  0.1130
  985SOL    HW1 3320   1.930   3.723   4.006  1.0371  0.9969  0.2154
  985SOL    HW2 3321   1.863   3.683   3.876  0.6573 -1.0677  1.0178
  986SOL     OW 3322   0.872   0.362   4.494 -0.1187  0.0139 -0.2563
  986SOL    HW1 3323   0.796   0.366   4.437 -0.6778 -1.3641  0.3840
  986SOL    HW2 3324   0.846   0.305   4.566  0.6993  1.4316  1.2093
  987SOL     OW 3325   5.161   3.236   4.908 -0.1432  1.0044 -0.1469
  987SOL    HW1 3326   5.220   3.177   4.861 -1.8505 -0.9805  0.1495
  987SOL    HW2 3327   5.079   3.232   4.860 -0.8550  1.6700  0.9748
  988SOL     OW 3328   0.302   2.774   3.657 -0.2922  0.0897 -0.0425
  988SOL    HW1 3329   0.352   2.720   3.718  1.6238  2.4226  0.5812
  988SOL    HW2 3330   0.369   2.808   3.597 -1.4423  1.6466 -0.4617
  989SOL     OW 3331   3.133   1.610   4.834 -0.1621 -0.1549  0.2000
  989SOL    HW1 3332   3.087   1.536   4.874  1.7243 -1.7336 -0.4897
  989SOL    HW2 3333   3.084   1.687   4.863 -2.2809 -1.6719  0.7692
  990SOL     OW 3334   1.922   5.095   1.650 -0.3535  0.1280 -0.3318
  990SOL    HW1 3335   2.016   5.113   1.660  0.0485 -2.6788  1.4620
  990SOL    HW2 3336   1.879   5.163   1.702  0.6187  1.9872 -1.9111
  991SOL     OW 3337   1.091   0.903   2.238  0.2382  0.2928  0.3576
  991SOL    HW1 3338   1.085   0.991   2.275  1.5952  0.5208  0.0355
  991SOL    HW2 3339   1.073   0.914   2.145 -0.3661  0.1099  0.4478
  992SOL     OW 3340   1.052   0.094   2.446  0.6108  0.0862 -0.3750
  992SOL    HW1 3341   1.071   0.155   2.375  1.2001 -0.1268 -0.4034
  992SOL    HW2 3342   1.138   0.064   2.476  0.3165 -0.8337 -0.4479
  993SOL     OW 3343   0.301   4.927   3.037  0.1755 -0.2436 -0.3096
  993SOL    HW1 3344   0.359   4.963   2.970  1.0137 -0.1768  0.4368
  993SOL    HW2 3345   0.339   4.842   3.058  0.2425 -0.0305  0.4609
  994SOL     OW 3346   4.830   1.820   1.348  0.3094  0.2719  0.2704
  994SOL    HW1 3347   4.771   1.772   1.290 -0.5144 -0.0684  1.3871
  994SOL    HW2 3348   4.900   1.850   1.290 -1.6748  1.9217 -1.3636
  995SOL     OW 3349   0.304   4.796   1.482  0.0885 -0.6383  0.1077
  995SOL    HW1 3350   0.271   4.822   1.396  1.8248 -0.1369 -0.4211
  995SOL    HW2 3351   0.313   4.701   1.477  3.5970 -0.2864 -1.5400
  996SOL     OW 3352   1.708   0.370   4.262  0.6275 -0.4362  0.0087
  996SOL    HW1 3353   1.760   0.313   4.318 -1.8325 -2.0880  0.7124
  996SOL    HW2 3354   1.715   0.456   4.303  1.2743 -1.0282  1.1850
  997SOL     OW 3355   3.571   1.336   4.119  0.3912  0.0388  0.2644
  997SOL    HW1 3356   3.526   1.388   4.186  1.1395 -1.3282  1.8723
  997SOL    HW2 3357   3.598   1.400   4.053 -1.3895  1.2588  0.6678
  998SOL     OW 3358   0.907   1.271   2.120  0.1650  0.5831  0.0222
  998SOL    HW1 3359   0.833   1.213   2.131  1.0875 -1.0097 -1.9313
  998SOL    HW2 3360   0.977   1.232   2.173  0.3401  0.7361 -0.0920
  999SOL     OW 3361   3.065   2.750   3.196  0.2480 -0.1215  0.3799
  999SOL    HW1 3362   3.098   2.750   3.286  1.8304  1.3369 -0.1668
  999SOL    HW2 3363   3.136   2.788   3.145 -0.2128 -1.8701 -1.6596
 1000SOL     OW 3364   2.671   4.531   0.704 -0.2980  0.5734  0.2463
 1000SOL    HW1 3365   2.765   4.527   0.687 -0.6820  0.4155 -1.9960
 1000SOL    HW2 3366   2.644   4.440   0.714 -0.2822  0.6021  0.5627
 1001SOL     OW 3367   4.976   4.842   0.490  0.2956  0.1756 -0.5698
 1001SOL    HW1 3368   4.958   4.888   0.408  2.1636  1.0474 -0.5288
 1001SOL    HW2 3369   4.893   4.802   0.514 -0.7750  1.5456 -1.8767
 1002SOL     OW 3370   5.131   4.701   1.722 -0.6163 -0.3968 -0.1318
 1002SOL    HW1 3371   5.166   4.615   1.697 -2.7133 -1.1015 -0.6956
 1002SOL    HW2 3372   5.184   4.764   1.672  2.7719 -1.1215  2.3216
 1003SOL     OW 3373   3.108   3.535   0.241 -0.3011  0.0120 -0.2114
 1003SOL    HW1 3374   3.102   3.490   0.157 -1.6212  0.1372 -0.2033
 1003SOL    HW2 3375   3.085   3.626   0.221  0.7956  0.3562  0.0446
 1004SOL     OW 3376   1.147   3.746   3.676 -0.1326 -0.3283 -0.3204
 1004SOL    HW1 3377   1.173   3.656   3.656 -1.6856 -0.7039 -0.6980
 1004SOL    HW2 3378   1.157   3.754   3.771  0.6164 -0.6923 -0.3662
 1005SOL     OW 3379   2.098   0.778   3.656 -0.4264 -0.2761  0.2989
 1005SOL    HW1 3380   2.179   0.807   3.699  0.6401 -1.6720 -0.7438
 1005SOL    HW2 3381   2.117   0.783   3.562 -1.9496  0.4901  0.0163
 1006SOL     OW 3382   0.869   3.197   3.269  0.8096 -0.2239 -0.5949
 1006SOL    HW1 3383   0.819   3.250   3.207  2.1752 -0.8025 -2.2198
 1006SOL    HW2 3384   0.926   3.259   3.313  1.6736 -0.1803 -1.7621
 1007SOL     OW 3385   0.821   1.221   3.820 -0.6855  0.3208 -0.5899
 1007SOL    HW1 3386   0.802   1.195   3.909  1.1954  0.6164 -0.0828
 1007SOL    HW2 3387   0.811   1.141   3.768 -0.6883 -0.0900  0.0439
 1008SOL     OW 3388   4.567   1.826   2.500 -0.2865 -0.0375 -0.6665
 1008SOL    HW1 3389   4.634   1.893   2.484 -1.4155  0.8741 -1.6610
 1008SOL    HW2 3390   4.599   1.778   2.577 -0.1532  2.5035  0.9006
 1009SOL     OW 3391   0.835   1.560   3.435  0.3790 -0.4714 -0.0647
 1009SOL    HW1 3392   0.841   1.490   3.501  0.8729  0.0792  0.4772
 1009SOL    HW2 3393   0.805   1.637   3.485 -1.4909 -0.6275 -0.8905
 1010SOL     OW 3394   2.538   0.895   1.680  0.5825  0.1433  0.3026
 1010SOL    HW1 3395   2.477   0.950   1.727 -0.1667 -0.2988 -0.1505
 1010SOL    HW2 3396   2.487   0.854   1.610  1.4993  0.1711 -0.4099
 1011SOL     OW 3397   0.263   2.545   1.337 -0.1484 -0.0988 -0.2734
 1011SOL    HW1 3398   0.174   2.553   1.304 -0.1271  0.2989 -0.2412
 1011SOL    HW2 3399   0.253   2.530   1.431 -0.1395  2.0019  0.0762
 1012SOL     OW 3400   2.936   2.389   2.105 -0.8127 -0.0603 -0.8834
 1012SOL    HW1 3401   2.876   2.456   2.071  0.4681  1.1729 -0.7481
 1012SOL    HW2 3402   2.891   2.354   2.183 -0.3971  2.4339  0.5332
 1013SOL     OW 3403   2.941   1.722   4.611 -0.4952 -0.1527  0.1249
 1013SOL    HW1 3404   2.918   1.752   4.699 -0.8726 -0.7732  0.2426
 1013SOL    HW2 3405   2.934   1.627   4.616 -0.8517 -0.1686 -0.6767
 1014SOL     OW 3406   4.841   0.205   2.005  0.4051 -0.0139  0.1209
 1014SOL    HW1 3407   4.790   0.124   1.996  1.0760 -0.2611 -1.5868
 1014SOL    HW2 3408   4.902   0.186   2.077  0.2681 -0.8893  0.0129
 1015SOL     OW 3409   0.053   2.041   3.452  0.0178  0.0587  0.1386
 1015SOL    HW1 3410   0.109   2.021   3.377  0.3014 -2.4850  0.9877
 1015SOL    HW2 3411  -0.009   2.105   3.419  0.0549 -1.1248 -2.3255
 1016SOL     OW 3412   3.966   1.255   0.049 -0.2456  0.4064  0.4121
 1016SOL    HW1 3413   4.048   1.294   0.016  0.2431  0.2104  1.3912
 1016SOL    HW2 3414   3.979   1.161   0.040 -1.3679  0.4139 -1.8049
 1017SOL     OW 3415   2.347   1.248   0.192 -0.0096 -0.1148  0.1877
 1017SOL    HW1 3416   2.349   1.335   0.233  1.9068  0.7312 -1.5851
 1017SOL    HW2 3417   2.256   1.221   0.199 -0.5213  1.7697  1.3429
 1018SOL     OW 3418   2.678   3.280   0.217 -0.1674 -0.0590 -0.4223
 1018SOL    HW1 3419   2.753   3.237   0.259 -1.4684 -3.0075 -1.0060
 1018SOL    HW2 3420   2.717   3.339   0.152  1.6769 -0.2006  0.5378
 1019SOL     OW 3421   4.376   0.269   4.212  0.1962  0.6399 -0.0099
 1019SOL    HW1 3422   4.387   0.356   4.251  0.0298  2.3669 -3.5647
 1019SOL    HW2 3423   4.307   0.281   4.146  0.9618 -1.9261 -1.3487
 1020SOL     OW 3424   0.439   2.973   4.955 -0.1679 -0.0829  0.3157
 1020SOL    HW1 3425   0.463   2.884   4.978 -0.3025 -0.5750 -1.3615
 1020SOL    HW2 3426   0.478   2.986   4.868 -1.0761  1.1014  0.0699
 1021SOL     OW 3427   2.463   2.284   4.152  0.2783  0.4471 -0.3668
 1021SOL    HW1 3428   2.398   2.225   4.115  0.0222  1.4588 -1.5422
 1021SOL    HW2 3429   2.413   2.361   4.178  0.7810  0.6136  0.1151
 1022SOL     OW 3430   4.972   2.075   2.820  0.3130  0.0313 -0.2824
 1022SOL    HW1 3431   4.904   2.132   2.784 -0.5277 -1.7512 -1.6109
 1022SOL    HW2 3432   5.029   2.056   2.745  2.2037  1.3437  0.7712
 1023SOL     OW 3433   2.388   4.300   3.304  0.2417 -0.1583 -0.0396
 1023SOL    HW1 3434   2.359   4.209   3.306  2.5791 -0.9937 -1.6978
 1023SOL    HW2 3435   2.398   4.324   3.397 -1.7766 -1.1019  0.4430
 1024SOL     OW 3436   3.921   1.792   2.358 -0.0832  0.0586 -0.0313
 1024SOL    HW1 3437   3.996   1.751   2.399 -0.0020  1.5276  1.3215
 1024SOL    HW2 3438   3.847   1.771   2.415 -0.7479 -1.4260 -1.3790
 1025SOL     OW 3439   4.304   1.858   5.122 -0.2891  0.3817  0.6214
 1025SOL    HW1 3440   4.302   1.915   5.045 -0.2341 -0.2005  0.1820
 1025SOL    HW2 3441   4.275   1.773   5.089 -0.1757  0.1055  1.2292
 1026SOL     OW 3442   4.530   3.048   1.580  0.2554  0.1381 -0.7173
 1026SOL    HW1 3443   4.586   3.118   1.545 -2.6583  1.9171 -1.9976
 1026SOL    HW2 3444   4.441   3.079   1.564 -1.1113 -2.7235  1.0846
 1027SOL     OW 3445   2.736   2.283   4.166  0.1264  0.1491 -0.3295
 1027SOL    HW1 3446   2.643   2.275   4.146 -0.3029 -0.1554  1.6113
 1027SOL    HW2 3447   2.739   2.283   4.262  2.1498 -0.1213 -0.3766
 1028SOL     OW 3448   4.392   1.555   2.403 -0.0707 -0.0002  0.0057
 1028SOL    HW1 3449   4.412   1.503   2.480  0.4524 -0.0267 -0.1485
 1028SOL    HW2 3450   4.405   1.646   2.431  0.7542 -0.0415 -0.2361
 1029SOL     OW 3451   5.084   0.435   2.817 -0.3493 -0.2205  0.2183
 1029SOL    HW1 3452   4.994   0.466   2.808 -1.2034 -2.0543  2.0299
 1029SOL    HW2 3453   5.122   0.490   2.885 -0.2509  0.2513 -0.2202
 1030SOL     OW 3454   2.982   1.189   5.068  1.5544  0.4350  0.2199
 1030SOL    HW1 3455   3.013   1.101   5.047  2.3411  1.0780 -1.3619
 1030SOL    HW2 3456   2.929   1.177   5.147  1.5893 -1.4664 -0.0155
 1031SOL     OW 3457   4.791   0.554   0.933  0.2156 -0.1131 -0.5997
 1031SOL    HW1 3458   4.700   0.563   0.962 -0.3807 -0.2607 -2.3549
 1031SOL    HW2 3459   4.796   0.605   0.852  1.3908 -1.0532 -1.1487
 1032SOL     OW 3460   3.157   4.796   0.751  0.2269  0.0426 -0.1536
 1032SOL    HW1 3461   3.174   4.760   0.838 -1.9632  0.0914  0.3297
 1032SOL    HW2 3462   3.075   4.846   0.762 -1.3787 -1.9081 -2.7729
 1033SOL     OW 3463   1.071   0.721   2.827 -0.1466 -0.2610  0.6972
 1033SOL    HW1 3464   1.073   0.703   2.733 -1.3145 -2.4005  1.0649
 1033SOL    HW2 3465   0.994   0.675   2.859  0.7893 -0.3562  2.8924
 1034SOL     OW 3466   1.571   0.439   2.003 -0.5206  0.2952  0.3573
 1034SOL    HW1 3467   1.601   0.509   1.946  0.4325  0.0296  0.5136
 1034SOL    HW2 3468   1.624   0.363   1.978 -0.4249  0.0498  1.2642
 1035SOL     OW 3469   0.634   3.989   1.580 -0.5536 -0.3914 -0.1675
 1035SOL    HW1 3470   0.553   3.988   1.631 -0.5789 -0.9157 -0.2177
 1035SOL    HW2 3471   0.702   4.005   1.646 -0.8622  2.0802 -0.3765
 1036SOL     OW 3472   0.952   0.024   0.141 -0.1438  0.4500  0.3326
 1036SOL    HW1 3473   0.901   0.092   0.097  0.3077 -0.1940 -1.2494
 1036SOL    HW2 3474   0.900  -0.056   0.129  0.4910  0.0737  0.0323
 1037SOL     OW 3475   2.639   2.732   2.865  0.4158 -0.3518 -0.5012
 1037SOL    HW1 3476   2.689   2.759   2.942  0.4245  0.4238 -0.7694
 1037SOL    HW2 3477   2.686   2.772   2.791 -0.1408 -0.2855 -0.8205
 1038SOL     OW 3478   4.393   4.218   0.831 -0.4285  0.2460 -0.2451
 1038SOL    HW1 3479   4.405   4.203   0.737 -1.4145 -1.5897 -0.1006
 1038SOL    HW2 3480   4.437   4.144   0.873 -0.8913  0.5060  0.7041
 1039SOL     OW 3481   3.553   1.476   2.292  0.0781  0.2777  0.3436
 1039SOL    HW1 3482   3.562   1.570   2.275 -0.7630  0.4810  1.0309
 1039SOL    HW2 3483   3.540   1.469   2.386 -1.3051 -0.4208  0.1210
 1040SOL     OW 3484   0.900   0.937   4.210  0.0264  0.0580 -0.0810
 1040SOL    HW1 3485   0.931   0.939   4.301 -0.9006  0.6782  0.2405
 1040SOL    HW2 3486   0.955   0.873   4.167  1.2431  0.5897  0.6506
 1041SOL     OW 3487   0.639   0.402   2.697  0.0565 -0.5431  0.1974
 1041SOL    HW1 3488   0.620   0.327   2.640  0.6677 -1.5893  1.3445
 1041SOL    HW2 3489   0.708   0.370   2.756  1.7641  1.5612 -0.5846
 1042SOL     OW 3490   4.876   4.869   0.058  0.9222 -0.0474 -0.3409
 1042SOL    HW1 3491   4.847   4.792   0.008 -0.9354  0.7595 -0.5499
 1042SOL    HW2 3492   4.934   4.916  -0.002  1.6469 -1.0046 -0.4005
 1043SOL     OW 3493   0.738   3.840   4.933 -0.4433  0.1401  0.0444
 1043SOL    HW1 3494   0.766   3.832   5.025 -1.3778  1.5745  0.4615
 1043SOL    HW2 3495   0.678   3.767   4.920  0.2460 -0.4948  0.3508
 1044SOL     OW 3496   2.048   2.968   3.327 -0.0808  1.0002  0.1921
 1044SOL    HW1 3497   2.027   2.915   3.250 -0.2811  1.1612  0.1344
 1044SOL    HW2 3498   2.071   2.904   3.395 -0.5091  0.8318  0.1785
 1045SOL     OW 3499   1.374   4.964   3.938  0.0881 -0.6432  0.2541
 1045SOL    HW1 3500   1.460   5.002   3.920  0.1928 -0.8929  0.2216
 1045SOL    HW2 3501   1.337   5.019   4.007  1.1921 -1.8682  1.8597
 1046SOL     OW 3502   0.004   2.180   4.165 -0.4295  0.2289  0.0089
 1046SOL    HW1 3503  -0.077   2.225   4.143  1.2031  2.4698 -1.6430
 1046SOL    HW2 3504   0.047   2.165   4.081  1.2554 -0.1432  0.9178
 1047SOL     OW 3505   5.237   0.616   3.733 -0.0007 -0.0067  0.3796
 1047SOL    HW1 3506   5.302   0.685   3.721 -0.0332 -0.2543 -1.2674
 1047SOL    HW2 3507   5.194   0.608   3.648 -1.8887 -0.1609  1.3227
 1048SOL     OW 3508   4.288   0.115   0.150 -0.1156 -0.7336 -0.1874
 1048SOL    HW1 3509   4.293   0.050   0.219 -0.1971 -0.8546 -0.2952
 1048SOL    HW2 3510   4.279   0.199   0.196  0.6133 -0.7356 -0.0399
 1049SOL     OW 3511   2.926   4.658   2.102 -0.1474  0.0768 -0.0341
 1049SOL    HW1 3512   2.913   4.672   2.196 -0.3770  0.1391 -0.0737
 1049SOL    HW2 3513   2.891   4.737   2.062 -1.3658 -0.5766 -0.2593
 1050SOL     OW 3514   5.000   2.311   4.149  0.6986 -0.0282  0.2158
 1050SOL    HW1 3515   5.005   2.349   4.061 -0.7134 -0.9146 -0.2721
 1050SOL    HW2 3516   4.942   2.371   4.197 -1.1700 -1.2763 -0.4253
 1051SOL     OW 3517   1.849   4.907   1.874  0.0640  0.3591  0.2257
 1051SOL    HW1 3518   1.941   4.895   1.899  0.2061 -0.3387 -0.6154
 1051SOL    HW2 3519   1.853   4.966   1.798 -0.1874  0.3007  0.1668
 1052SOL     OW 3520   4.533   2.958   1.977  0.1263  0.0550 -0.1168
 1052SOL    HW1 3521   4.598   2.891   2.000 -0.3821 -0.4948 -0.2587
 1052SOL    HW2 3522   4.449   2.913   1.985 -0.1943  0.5438 -0.6777
 1053SOL     OW 3523   4.812   2.263   0.705  0.1698  0.5243  1.0677
 1053SOL    HW1 3524   4.816   2.359   0.701  0.0802  0.5741  2.0449
 1053SOL    HW2 3525   4.823   2.243   0.798  0.4676 -0.4300  0.8297
 1054SOL     OW 3526   1.989   3.934   3.012 -0.4155 -0.0809  0.0052
 1054SOL    HW1 3527   1.966   4.016   3.056  0.1588 -0.5257  1.1401
 1054SOL    HW2 3528   1.920   3.873   3.036  1.0208 -0.9388  2.0652
 1055SOL     OW 3529   3.758   4.825   4.523  0.6422  0.4591 -0.1080
 1055SOL    HW1 3530   3.727   4.820   4.614  0.2217 -0.6840 -0.3022
 1055SOL    HW2 3531   3.699   4.767   4.475  1.3413  0.4687 -0.9819
 1056SOL     OW 3532   3.157   1.442   0.709 -0.1833  0.5411  0.1028
 1056SOL    HW1 3533   3.123   1.382   0.642 -0.0705  1.1239 -0.4856
 1056SOL    HW2 3534   3.184   1.386   0.781  0.9869 -0.2060 -0.9049
 1057SOL     OW 3535   1.278   0.069   4.043 -0.6535 -0.3575  0.1061
 1057SOL    HW1 3536   1.238   0.140   4.094 -1.7971  0.0496 -1.3229
 1057SOL    HW2 3537   1.356   0.109   4.004  0.8468 -0.9714  2.3692
 1058SOL     OW 3538   0.638   2.770   1.130 -0.0008  0.0292  0.0229
 1058SOL    HW1 3539   0.731   2.770   1.106 -0.3089 -1.1358 -1.2315
 1058SOL    HW2 3540   0.593   2.737   1.052 -1.3537 -0.5787  1.0417
 1059SOL     OW 3541   3.345   3.106   1.317  0.4134 -0.4569 -0.0871
 1059SOL    HW1 3542   3.314   3.044   1.383  0.4025  1.5044  1.7845
 1059SOL    HW2 3543   3.319   3.066   1.234 -0.9282 -2.2224  1.1321
 1060SOL     OW 3544   0.298   0.189   3.601  0.2204 -0.0184  0.8674
 1060SOL    HW1 3545   0.362   0.248   3.562 -1.1599  1.3330  0.6161
 1060SOL    HW2 3546   0.236   0.169   3.530  0.9069 -2.1393  0.8176
 1061SOL     OW 3547   2.306   4.694   1.980  0.1381  0.7107 -0.3350
 1061SOL    HW1 3548   2.266   4.613   1.949 -0.6777  0.8680  0.2828
 1061SOL    HW2 3549   2.320   4.680   2.074  0.4552  1.1021 -0.3198
 1062SOL     OW 3550   1.129   0.259   4.165  0.0355  0.6840 -0.1453
 1062SOL    HW1 3551   1.087   0.344   4.155 -1.5924 -0.2177 -1.2530
 1062SOL    HW2 3552   1.063   0.205   4.208  0.8159 -0.1899 -0.0346
 1063SOL     OW 3553   0.378   3.947   3.691 -0.3093  0.5217 -0.1001
 1063SOL    HW1 3554   0.429   3.970   3.614  2.1717 -0.1174  1.3047
 1063SOL    HW2 3555   0.413   3.862   3.718 -1.2938  0.6306  1.6019
 1064SOL     OW 3556   3.225   1.218   2.904  0.3152 -0.0396 -0.1519
 1064SOL    HW1 3557   3.246   1.240   2.995 -2.0653 -0.8055  0.6116
 1064SOL    HW2 3558   3.184   1.297   2.869 -2.8228 -1.1708  0.8150
 1065SOL     OW 3559   0.689   2.404   0.693  0.0111  0.0178 -0.4264
 1065SOL    HW1 3560   0.771   2.447   0.717  1.0686 -2.8263  1.2947
 1065SOL    HW2 3561   0.712   2.346   0.621 -0.9870  0.7895 -1.3984
 1066SOL     OW 3562   2.791   2.868   2.647 -0.1621  0.4075  0.1664
 1066SOL    HW1 3563   2.772   2.811   2.572  1.7157  1.4221 -1.1339
 1066SOL    HW2 3564   2.773   2.956   2.615 -0.9340  0.7191  1.4556
 1067SOL     OW 3565   3.710   2.098   4.361  0.4105  0.7703  0.1083
 1067SOL    HW1 3566   3.743   2.021   4.316 -0.1436  1.2709 -1.1941
 1067SOL    HW2 3567   3.784   2.159   4.363  0.8015  0.2899  1.0013
 1068SOL     OW 3568   2.233   1.103   2.959 -0.5274 -0.3952  0.2328
 1068SOL    HW1 3569   2.154   1.139   2.999  0.6760  2.7786 -0.1082
 1068SOL    HW2 3570   2.305   1.151   3.000  0.9352  0.4865 -3.1825
 1069SOL     OW 3571   2.927   3.849   4.501 -0.0148 -0.5163  0.0105
 1069SOL    HW1 3572   2.935   3.804   4.585 -2.1224 -0.1564  0.4216
 1069SOL    HW2 3573   2.898   3.782   4.439  0.3280 -0.5053 -0.1656
 1070SOL     OW 3574   4.532   1.722   0.099  0.1238 -0.2680 -0.2795
 1070SOL    HW1 3575   4.464   1.705   0.164 -0.8141 -1.2024 -1.4728
 1070SOL    HW2 3576   4.499   1.797   0.049 -0.7057 -1.5517 -1.7210
 1071SOL     OW 3577   1.894   5.070   1.071 -0.0543  0.0079  0.2332
 1071SOL    HW1 3578   1.941   5.065   0.988 -1.6030  1.4987 -0.7525
 1071SOL    HW2 3579   1.814   5.119   1.051 -1.4470 -1.4114  2.1483
 1072SOL     OW 3580   3.570   1.801   0.654 -0.0234 -0.0732  0.0677
 1072SOL    HW1 3581   3.658   1.822   0.624 -0.3857  2.4671  0.6635
 1072SOL    HW2 3582   3.582   1.752   0.735  0.8505 -0.1204 -0.0935
 1073SOL     OW 3583   1.350   3.491   1.452 -0.3550 -0.8266  0.2984
 1073SOL    HW1 3584   1.405   3.427   1.407 -0.0729 -0.2264 -0.2136
 1073SOL    HW2 3585   1.283   3.515   1.388 -1.0156 -1.2994  0.8046
 1074SOL     OW 3586   4.278   4.058   1.171  0.5306 -0.0206 -0.4720
 1074SOL    HW1 3587   4.252   4.003   1.098  0.6150  0.4628 -0.8712
 1074SOL    HW2 3588   4.373   4.067   1.162  0.5786 -0.1964 -0.1403
 1075SOL     OW 3589   0.079   1.929   0.595 -0.2819 -0.4487 -0.1130
 1075SOL    HW1 3590   0.122   1.854   0.556  0.3546  0.7997 -1.8799
 1075SOL    HW2 3591   0.024   1.965   0.525 -0.8288  0.5261  0.7933
 1076SOL     OW 3592   4.349   0.539   3.981 -0.1762 -0.1917  0.1433
 1076SOL    HW1 3593   4.311   0.622   4.008  1.1083 -0.0186  1.4791
 1076SOL    HW2 3594   4.279   0.495   3.933 -0.2298  2.4837 -2.3529
 1077SOL     OW 3595   0.181   1.296   4.563 -0.0195  0.5191  0.3953
 1077SOL    HW1 3596   0.167   1.205   4.535 -3.1419  0.6060  1.5318
 1077SOL    HW2 3597   0.134   1.349   4.499  0.4063  1.2493  0.6787
 1078SOL     OW 3598   3.639   4.531   0.332 -0.3544  0.3856  0.1599
 1078SOL    HW1 3599   3.571   4.512   0.268 -0.0826 -0.9103  0.2377
 1078SOL    HW2 3600   3.707   4.577   0.283 -0.0514 -0.7800 -0.5445
 1079SOL     OW 3601   5.144   0.300   0.803 -0.5822 -0.6066 -0.6576
 1079SOL    HW1 3602   5.110   0.258   0.724  0.4038  0.1033 -1.4817
 1079SOL    HW2 3603   5.100   0.255   0.875 -1.8266 -0.9755 -1.6205
 1080SOL     OW 3604   3.279   1.160   2.228  0.2457 -0.3217  0.2996
 1080SOL    HW1 3605   3.226   1.111   2.166 -1.3434  0.3597  1.1076
 1080SOL    HW2 3606   3.291   1.100   2.302  0.7562 -0.5335  0.0501
 1081SOL     OW 3607   5.047   4.574   3.900  0.3803  0.2072 -0.0265
 1081SOL    HW1 3608   5.058   4.583   3.995 -1.7930  0.4014  0.2450
 1081SOL    HW2 3609   5.129   4.534   3.870  1.0640  0.0484  1.9444
 1082SOL     OW 3610   0.731   2.526   4.796  0.4435  0.6591 -0.1364
 1082SOL    HW1 3611   0.801   2.587   4.820 -0.2280  0.9177  1.2072
 1082SOL    HW2 3612   0.695   2.496   4.880 -1.7091  1.2940 -0.8015
 1083SOL     OW 3613   2.576   2.371   3.922  0.0770 -0.0414  0.8700
 1083SOL    HW1 3614   2.544   2.315   3.993 -0.1300 -0.1339  0.7025
 1083SOL    HW2 3615   2.632   2.434   3.966  1.7156 -1.4444  0.8564
 1084SOL     OW 3616   1.426   1.867   3.636 -0.7052 -0.1045  0.7302
 1084SOL    HW1 3617   1.342   1.825   3.615 -0.4306 -0.5564  0.5233
 1084SOL    HW2 3618   1.417   1.895   3.727 -0.9046 -0.5918  0.8601
 1085SOL     OW 3619   4.688   3.572   0.139  0.5780 -0.1274 -0.3016
 1085SOL    HW1 3620   4.748   3.553   0.068 -1.1527  1.8187 -2.3596
 1085SOL    HW2 3621   4.601   3.550   0.104 -0.5293  2.9415  0.3737
 1086SOL     OW 3622   4.508   2.497   2.929 -0.8252 -0.2328  1.1415
 1086SOL    HW1 3623   4.540   2.410   2.904 -1.0147 -0.4951  1.7855
 1086SOL    HW2 3624   4.529   2.504   3.023  2.8633  2.0543  0.2559
 1087SOL     OW 3625   2.440   2.183   0.439 -0.5301  0.2026  0.1485
 1087SOL    HW1 3626   2.379   2.254   0.462 -1.3957 -0.0231 -1.3412
 1087SOL    HW2 3627   2.502   2.180   0.511  0.6445  3.7308 -0.5786
 1088SOL     OW 3628   2.723   0.558   4.416 -0.3825  0.4678 -0.2932
 1088SOL    HW1 3629   2.683   0.471   4.418  0.0758  0.2527 -0.4036
 1088SOL    HW2 3630   2.715   0.587   4.325 -0.9071  0.7158 -0.1684
 1089SOL     OW 3631   4.140   1.039   4.488 -0.1745 -0.0078  0.3984
 1089SOL    HW1 3632   4.123   0.987   4.567  0.1079 -0.3303  0.2467
 1089SOL    HW2 3633   4.193   1.112   4.518 -1.8058  1.0091  0.8806
 1090SOL     OW 3634   2.182   1.976   3.079  0.1956 -0.0596  0.2252
 1090SOL    HW1 3635   2.248   2.032   3.039 -1.1281  1.7498  0.4991
 1090SOL    HW2 3636   2.201   1.979   3.173  0.3245 -0.3554  0.2103
 1091SOL     OW 3637   0.360   4.412   1.981 -0.0227  0.1617 -1.3159
 1091SOL    HW1 3638   0.308   4.337   2.010  1.2364 -0.4186 -0.5259
 1091SOL    HW2 3639   0.444   4.374   1.955  1.8793  1.6154  2.2931
 1092SOL     OW 3640   0.263   2.963   3.363  0.3395  0.4536  0.1285
 1092SOL    HW1 3641   0.349   2.970   3.321  1.0396  0.4794  1.5352
 1092SOL    HW2 3642   0.240   3.053   3.385  0.3595  0.3496  0.5675
 1093SOL     OW 3643   3.607   0.472   2.781  0.2758  0.1655 -0.0134
 1093SOL    HW1 3644   3.522   0.429   2.783  1.2506 -1.9138 -1.4311
 1093SOL    HW2 3645   3.596   0.545   2.719 -0.9346  1.0143  1.1684
 1094SOL     OW 3646   3.961   0.538   5.024 -0.4813  0.4857 -0.0569
 1094SOL    HW1 3647   3.895   0.576   4.966  0.1174  0.4313 -0.7902
 1094SOL    HW2 3648   3.911   0.488   5.088 -1.0740 -0.8588 -1.5512
 1095SOL     OW 3649   1.492   1.488   3.070  0.0372  0.3441  0.3551
 1095SOL    HW1 3650   1.532   1.403   3.050 -0.5242  0.0032  0.6588
 1095SOL    HW2 3651   1.402   1.467   3.094 -0.5732  1.2003 -1.1366
 1096SOL     OW 3652   4.605   2.310   3.720  0.0728  0.3029 -0.0879
 1096SOL    HW1 3653   4.533   2.345   3.668  1.2502  1.9536 -0.6435
 1096SOL    HW2 3654   4.616   2.373   3.791  0.3332 -0.4566  0.5531
 1097SOL     OW 3655   0.613   1.859   1.999 -0.3199  0.2147  0.2222
 1097SOL    HW1 3656   0.557   1.852   2.077 -0.4580 -3.1964 -0.1337
 1097SOL    HW2 3657   0.552   1.859   1.926 -0.0548  0.7953  0.0008
 1098SOL     OW 3658   3.825   4.341   3.013  0.4492  0.3985 -0.5323
 1098SOL    HW1 3659   3.894   4.360   2.949 -0.7875  1.3921 -1.5839
 1098SOL    HW2 3660   3.744   4.367   2.970 -0.6163 -0.9242  0.6405
 1099SOL     OW 3661   5.107   4.941   3.996 -0.0517  0.3841 -0.8532
 1099SOL    HW1 3662   5.180   4.912   3.942 -0.3891 -1.8794 -0.1661
 1099SOL    HW2 3663   5.148   4.986   4.070  0.4929  1.8261 -2.0297
 1100SOL     OW 3664   3.524   1.241   4.608 -0.0858 -0.0901  0.1155
 1100SOL    HW1 3665   3.616   1.268   4.604  0.3185 -1.2412  1.5279
 1100SOL    HW2 3666   3.488   1.288   4.683 -0.5064 -0.1333 -0.0556
 1101SOL     OW 3667   1.664   2.761   1.179  0.2075 -0.5386 -0.1553
 1101SOL    HW1 3668   1.754   2.766   1.146 -0.5530  0.1183 -2.2504
 1101SOL    HW2 3669   1.611   2.790   1.105 -1.6510  0.2872  1.4803
 1102SOL     OW 3670   3.341   3.733   0.589 -0.2859 -0.4965  0.3409
 1102SOL    HW1 3671   3.345   3.645   0.551 -0.8918 -0.5817  0.4694
 1102SOL    HW2 3672   3.428   3.748   0.626  0.0333 -0.7695 -0.2844
 1103SOL     OW 3673   3.300   1.259   4.447  0.0923  0.5532  0.1376
 1103SOL    HW1 3674   3.274   1.167   4.436  0.3129  0.4401  0.5406
 1103SOL    HW2 3675   3.388   1.254   4.485 -0.8470  0.9266  2.4289
 1104SOL     OW 3676   2.716   2.464   2.618 -0.3373  0.0675 -0.0740
 1104SOL    HW1 3677   2.774   2.463   2.542 -1.6174  3.1211 -1.1792
 1104SOL    HW2 3678   2.639   2.514   2.588 -1.2324  0.5889  2.9493
 1105SOL     OW 3679   2.411   1.004   4.011  0.5756  0.1124  0.8271
 1105SOL    HW1 3680   2.488   0.963   3.972  1.3052  0.1882  2.1584
 1105SOL    HW2 3681   2.338   0.948   3.983  1.5291 -1.9794  2.3861
 1106SOL     OW 3682   4.073   3.644   1.419 -0.0293  0.1083 -0.5042
 1106SOL    HW1 3683   4.040   3.622   1.332 -0.5624  0.5892 -0.4299
 1106SOL    HW2 3684   4.160   3.606   1.422 -0.7436 -1.5866 -0.5418
 1107SOL     OW 3685   2.971   1.325   1.955  0.0594 -0.4321 -0.7218
 1107SOL    HW1 3686   2.915   1.278   1.894  1.1502 -1.1273 -1.1845
 1107SOL    HW2 3687   3.036   1.261   1.983 -1.5016 -0.6861  2.6109
 1108SOL     OW 3688   4.748   0.827   4.501  0.0283 -0.3631  0.4169
 1108SOL    HW1 3689   4.825   0.808   4.448  0.0102  0.6131  0.0364
 1108SOL    HW2 3690   4.707   0.902   4.458 -1.4646 -1.2436  0.2689
 1109SOL     OW 3691   1.622   4.955   2.009  0.1307 -0.0642  0.0339
 1109SOL    HW1 3692   1.565   4.889   2.049  1.6178 -0.0221  2.2937
 1109SOL    HW2 3693   1.688   4.904   1.962  1.6497 -0.2532  2.2964
 1110SOL     OW 3694   2.906   1.132   2.278 -0.3755  0.0328  0.6425
 1110SOL    HW1 3695   2.950   1.106   2.198 -3.5064 -1.7873 -0.5859
 1110SOL    HW2 3696   2.859   1.212   2.254 -0.9817 -0.2801  0.7828
 1111SOL     OW 3697   0.795   1.596   0.538  0.6296 -0.4708  0.3878
 1111SOL    HW1 3698   0.871   1.568   0.591  1.6639  2.0823  0.3210
 1111SOL    HW2 3699   0.765   1.676   0.580  0.8278  1.0579 -2.2444
 1112SOL     OW 3700   0.160   4.391   0.309 -0.1208 -0.2647  0.1365
 1112SOL    HW1 3701   0.210   4.466   0.343 -0.2272 -0.0073 -0.2684
 1112SOL    HW2 3702   0.227   4.330   0.279 -0.0034 -0.8748  1.5966
 1113SOL     OW 3703   0.267   2.617   3.210  0.0332 -0.8161 -0.1152
 1113SOL    HW1 3704   0.225   2.630   3.125 -0.1983  2.4462  0.4268
 1113SOL    HW2 3705   0.203   2.650   3.273  2.2353  1.6430  0.9264
 1114SOL     OW 3706   4.302   3.168   1.465 -0.3792 -0.3842 -0.1599
 1114SOL    HW1 3707   4.251   3.121   1.399 -1.4872  1.8593 -0.9261
 1114SOL    HW2 3708   4.240   3.184   1.536  0.1295 -0.4785  0.3114
 1115SOL     OW 3709   0.452   1.907   0.458 -0.8890 -0.1923 -0.7494
 1115SOL    HW1 3710   0.452   1.926   0.365 -0.5378 -0.8656 -0.8921
 1115SOL    HW2 3711   0.394   1.832   0.467  0.3998 -1.1959 -0.6614
 1116SOL     OW 3712   2.883   3.095   1.043 -0.1728  0.5384 -0.1707
 1116SOL    HW1 3713   2.911   3.183   1.016 -0.9479  0.6469 -0.6427
 1116SOL    HW2 3714   2.895   3.094   1.138  0.7544  0.8226 -0.2792
 1117SOL     OW 3715   0.800   5.092   5.003  0.2588  0.5375  0.2103
 1117SOL    HW1 3716   0.771   5.044   5.080 -3.0080  2.4542  0.2522
 1117SOL    HW2 3717   0.817   5.181   5.035  2.7598  0.3917 -0.5610
 1118SOL     OW 3718   0.832   4.710   2.345 -0.1284  0.3240 -0.0269
 1118SOL    HW1 3719   0.901   4.774   2.328  0.7572 -0.8057 -0.6874
 1118SOL    HW2 3720   0.875   4.625   2.341 -0.9838 -0.2612  2.5091
 1119SOL     OW 3721   4.847   4.887   3.871 -0.8846 -0.4605 -0.0425
 1119SOL    HW1 3722   4.942   4.883   3.867 -0.8226  1.1872 -0.6619
 1119SOL    HW2 3723   4.818   4.816   3.814 -0.0188  0.0241 -1.1036
 1120SOL     OW 3724   4.877   2.188   1.370 -0.2253 -0.1564  0.4364
 1120SOL    HW1 3725   4.818   2.166   1.298  0.5835 -0.1363 -0.2401
 1120SOL    HW2 3726   4.836   2.264   1.412  0.1299  0.8575 -1.0015
 1121SOL     OW 3727   2.267   0.444   2.948  0.2194 -0.2221  0.1256
 1121SOL    HW1 3728   2.217   0.525   2.950  0.1870 -0.2568  0.6631
 1121SOL    HW2 3729   2.347   0.463   2.997  0.0907 -0.5950  0.4835
 1122SOL     OW 3730   2.718   4.110   4.252  0.3269 -0.7493  0.3270
 1122SOL    HW1 3731   2.712   4.050   4.326 -0.6885 -0.5519  0.4202
 1122SOL    HW2 3732   2.807   4.145   4.256 -0.1816  0.4162  2.3758
 1123SOL     OW 3733   1.430   3.181   0.609 -0.6482 -0.1247 -0.2525
 1123SOL    HW1 3734   1.418   3.187   0.514  0.5412 -0.3721 -0.4288
 1123SOL    HW2 3735   1.344   3.202   0.646 -1.2798 -0.6873 -1.3991
 1124SOL     OW 3736   5.042   3.512   4.260  0.7050  0.0620  0.4466
 1124SOL    HW1 3737   5.090   3.592   4.284  0.1524  1.1983 -2.0781
 1124SOL    HW2 3738   5.053   3.505   4.166 -0.7897 -1.8823  0.3845
 1125SOL     OW 3739   2.685   4.473   3.833 -0.1260 -0.1310  0.8809
 1125SOL    HW1 3740   2.647   4.447   3.917  2.3393  1.1845  2.4653
 1125SOL    HW2 3741   2.721   4.392   3.797 -0.3549 -0.5365  1.5601
 1126SOL     OW 3742   3.141   2.582   3.943 -0.1077 -0.2859 -0.3327
 1126SOL    HW1 3743   3.064   2.628   3.975 -0.2615  1.5181 -3.0936
 1126SOL    HW2 3744   3.113   2.491   3.935 -2.2824  0.4917 -2.1533
 1127SOL     OW 3745   1.674   0.347   2.311  0.9040  0.5395  0.2429
 1127SOL    HW1 3746   1.632   0.423   2.272  0.7088 -1.5084 -3.8310
 1127SOL    HW2 3747   1.767   0.370   2.315  0.9891  0.6768 -1.9064
 1128SOL     OW 3748   3.384   2.753   4.725  0.0910 -0.5590 -0.3748
 1128SOL    HW1 3749   3.396   2.660   4.747  0.3918 -0.2297  0.8995
 1128SOL    HW2 3750   3.463   2.795   4.758 -0.0275  0.1468 -0.9951
 1129SOL     OW 3751   0.833   2.961   2.167  0.3350  0.3672  0.7831
 1129SOL    HW1 3752   0.818   2.884   2.113 -1.8197  2.2274 -1.4102
 1129SOL    HW2 3753   0.926   2.981   2.155  0.8186 -1.6218  1.0667
 1130SOL     OW 3754   4.537   2.986   0.990  0.3147  0.0581  0.1539
 1130SOL    HW1 3755   4.583   2.950   0.914  0.5671 -0.7761  0.6970
 1130SOL    HW2 3756   4.455   3.019   0.955  0.1850 -0.8349 -0.3950
 1131SOL     OW 3757   0.489   3.922   0.799  0.6623 -0.2220 -0.2620
 1131SOL    HW1 3758   0.526   3.876   0.723 -2.0704 -0.8066 -1.3188
 1131SOL    HW2 3759   0.507   3.864   0.873  1.5672 -0.6514 -0.8142
 1132SOL     OW 3760   0.726   2.059   1.318 -0.0846  0.1993 -0.4803
 1132SOL    HW1 3761   0.783   2.126   1.356 -0.0431 -0.2395  0.2311
 1132SOL    HW2 3762   0.669   2.108   1.259 -1.4233  1.1995  1.5527
 1133SOL     OW 3763   5.213   4.113   1.074  0.7443  0.2953  0.2625
 1133SOL    HW1 3764   5.125   4.130   1.107  0.6035  0.6863 -0.3004
 1133SOL    HW2 3765   5.270   4.166   1.129  0.7079 -0.4934  1.0822
 1134SOL     OW 3766   0.137   3.846   4.489  0.4636 -0.7114  0.1931
 1134SOL    HW1 3767   0.130   3.846   4.584  0.4870  1.3761  0.2139
 1134SOL    HW2 3768   0.212   3.789   4.470  1.0759 -0.3533  1.4848
 1135SOL     OW 3769   1.540   0.436   3.282  0.1271  0.1142 -0.1156
 1135SOL    HW1 3770   1.625   0.442   3.238 -0.1866  0.7831 -0.6546
 1135SOL    HW2 3771   1.505   0.526   3.278 -0.4171 -0.0686  0.4718
 1136SOL     OW 3772   1.185   3.778   3.957 -0.1624 -0.3983  1.1767
 1136SOL    HW1 3773   1.154   3.824   4.035  0.1819  0.2252  0.9568
 1136SOL    HW2 3774   1.224   3.697   3.991  2.2886  1.0229  1.9321
 1137SOL     OW 3775   1.976   5.075   0.783 -0.4875  0.3236  0.1324
 1137SOL    HW1 3776   2.065   5.111   0.782 -0.4102  0.1230 -1.3865
 1137SOL    HW2 3777   1.921   5.146   0.750 -0.5582 -0.3660 -1.2695
 1138SOL     OW 3778   3.205   0.598   3.988  0.3821  0.2729  0.4828
 1138SOL    HW1 3779   3.134   0.565   4.043  0.6246 -0.8687  0.1270
 1138SOL    HW2 3780   3.201   0.693   3.998  0.3829  0.0922  2.4073
 1139SOL     OW 3781   1.862   0.278   2.000  0.0298  0.0967  0.4141
 1139SOL    HW1 3782   1.905   0.356   2.036  2.3820 -0.9392 -0.0411
 1139SOL    HW2 3783   1.851   0.220   2.076  0.6863 -0.1703  0.3139
 1140SOL     OW 3784   0.464   1.083   1.058 -0.0466  0.1737 -0.4403
 1140SOL    HW1 3785   0.513   1.002   1.071  0.0816  0.3022 -0.0969
 1140SOL    HW2 3786   0.434   1.079   0.968  0.3661 -0.0388 -0.5719
 1141SOL     OW 3787   1.315   3.767   4.495  0.3380  0.0272  0.4482
 1141SOL    HW1 3788   1.401   3.782   4.457 -0.5055  0.3253 -1.3917
 1141SOL    HW2 3789   1.316   3.674   4.519  1.0959 -0.0111  0.2870
 1142SOL     OW 3790   4.066   4.236   5.098  0.1701 -0.4189 -0.3709
 1142SOL    HW1 3791   4.152   4.196   5.102  0.4002  0.2613  1.8357
 1142SOL    HW2 3792   4.083   4.327   5.072 -0.0145 -0.6348 -1.2805
 1143SOL     OW 3793   3.650   0.159   0.394  0.3888  0.4684  0.3132
 1143SOL    HW1 3794   3.646   0.130   0.485  1.7032  0.9154  0.5203
 1143SOL    HW2 3795   3.732   0.122   0.361  0.1703  0.7388 -0.5409
 1144SOL     OW 3796   1.503   0.182   3.936  0.7131  0.0714 -0.2258
 1144SOL    HW1 3797   1.491   0.179   3.842  1.7582 -0.0977 -0.3610
 1144SOL    HW2 3798   1.572   0.118   3.954 -1.1556 -1.6725  0.9378
 1145SOL     OW 3799   3.479   4.084   1.512 -0.2890  0.7138  0.5445
 1145SOL    HW1 3800   3.457   3.999   1.550 -1.0030  0.9142  0.5883
 1145SOL    HW2 3801   3.568   4.101   1.541 -0.1541  0.0022  0.5742
 1146SOL     OW 3802   1.376   1.383   1.063 -0.0258 -0.0898 -0.0907
 1146SOL    HW1 3803   1.368   1.287   1.059 -1.3503  0.0564 -1.3168
 1146SOL    HW2 3804   1.446   1.404   1.001  0.9442 -0.3223  0.9004
 1147SOL     OW 3805   3.783   3.690   0.638  0.1993  0.3668 -0.3689
 1147SOL    HW1 3806   3.698   3.657   0.665  1.3056 -0.3274  2.4538
 1147SOL    HW2 3807   3.766   3.780   0.609 -1.7504 -0.3733 -1.6019
 1148SOL     OW 3808   3.389   4.979   3.181  0.4102  0.5796  0.2723
 1148SOL    HW1 3809   3.414   4.996   3.090  2.0868  2.9687  1.1200
 1148SOL    HW2 3810   3.346   5.059   3.210 -1.4258 -0.6910  1.1931
 1149SOL     OW 3811   0.051   4.275   0.742 -0.1809  0.0557 -0.1216
 1149SOL    HW1 3812   0.125   4.236   0.788  0.3346  1.5524  0.3480
 1149SOL    HW2 3813  -0.019   4.210   0.750  0.0254  0.1054  2.4418
 1150SOL     OW 3814   5.183   4.425   3.457 -0.3627 -0.0825  0.4034
 1150SOL    HW1 3815   5.154   4.426   3.366 -0.2503  0.4798  0.3709
 1150SOL    HW2 3816   5.115   4.377   3.504 -0.6471  0.0252  0.0998
 1151SOL     OW 3817   3.734   1.149   1.091 -0.1200 -0.1569  0.2464
 1151SOL    HW1 3818   3.711   1.175   1.181  1.5428  1.6194  0.1983
 1151SOL    HW2 3819   3.673   1.078   1.071 -2.4061  1.2572  1.7722
 1152SOL     OW 3820   3.548   1.289   1.860  0.0644 -0.4343  0.0679
 1152SOL    HW1 3821   3.457   1.295   1.889 -0.1896 -0.2069 -0.7737
 1152SOL    HW2 3822   3.549   1.330   1.774  0.6905 -1.6774 -0.5247
 1153SOL     OW 3823   4.812   4.638   3.690  0.0385 -0.4231  0.0070
 1153SOL    HW1 3824   4.874   4.570   3.717  0.1066  0.5189  2.3576
 1153SOL    HW2 3825   4.739   4.629   3.751 -1.8709 -1.0587 -2.3001
 1154SOL     OW 3826   4.142   3.504   2.435  0.2115  0.5415  0.3328
 1154SOL    HW1 3827   4.161   3.571   2.501  0.0103  1.6386 -0.7107
 1154SOL    HW2 3828   4.187   3.534   2.356 -0.0056 -0.4819 -0.1949
 1155SOL     OW 3829   1.257   2.674   3.611  0.0351 -0.2344 -0.3285
 1155SOL    HW1 3830   1.192   2.717   3.555 -0.5135 -0.7585 -0.0977
 1155SOL    HW2 3831   1.340   2.692   3.568 -0.2619  0.3978 -0.6585
 1156SOL     OW 3832   2.857   1.186   0.193  0.0300 -1.0265  0.0731
 1156SOL    HW1 3833   2.818   1.168   0.279  1.1860  0.6975  0.9853
 1156SOL    HW2 3834   2.906   1.267   0.206  0.0563 -0.6482 -2.2765
 1157SOL     OW 3835   4.586   0.751   1.668 -0.0913  0.1695  0.6155
 1157SOL    HW1 3836   4.545   0.763   1.582  0.0324  1.0963  0.6920
 1157SOL    HW2 3837   4.582   0.656   1.682 -0.1654  0.0194 -0.3844
 1158SOL     OW 3838   1.941   1.377   2.188  0.6649 -0.0150 -0.7216
 1158SOL    HW1 3839   1.865   1.402   2.240  0.6676 -1.0061 -0.2426
 1158SOL    HW2 3840   1.905   1.360   2.100  0.3545 -0.3442 -0.5325
 1159SOL     OW 3841   0.006   2.582   0.281 -0.1562 -0.1255 -0.6754
 1159SOL    HW1 3842   0.083   2.636   0.261  0.1330  0.4657  1.8692
 1159SOL    HW2 3843  -0.063   2.644   0.303 -1.4715 -0.6501 -3.2019
 1160SOL     OW 3844   2.876   5.042   3.383  0.9565 -0.2607 -0.3376
 1160SOL    HW1 3845   2.869   5.133   3.353  1.4579 -0.4763 -1.1214
 1160SOL    HW2 3846   2.804   4.997   3.339  1.6793 -0.5728 -1.2226
 1161SOL     OW 3847   3.064   2.850   2.746 -0.3693  0.1856  0.2897
 1161SOL    HW1 3848   2.972   2.862   2.723 -0.4687  1.5791  1.3031
 1161SOL    HW2 3849   3.092   2.774   2.695 -1.7322  0.5192 -1.0042
 1162SOL     OW 3850   2.841   4.146   4.839  0.2129 -0.0560 -0.8674
 1162SOL    HW1 3851   2.825   4.140   4.933 -1.9057 -0.0464 -1.1964
 1162SOL    HW2 3852   2.767   4.101   4.799  0.3209  1.1946 -2.5612
 1163SOL     OW 3853   2.474   0.168   4.184 -0.0484 -0.0159  0.3097
 1163SOL    HW1 3854   2.493   0.223   4.108 -1.3321 -0.1890 -0.1368
 1163SOL    HW2 3855   2.559   0.157   4.227  0.2141  2.4124  0.4863
 1164SOL     OW 3856   1.544   3.841   4.142  0.6188  0.4377  0.3319
 1164SOL    HW1 3857   1.519   3.822   4.052 -1.6005 -0.2905  1.0597
 1164SOL    HW2 3858   1.527   3.935   4.152  0.2039  0.3813  0.1778
 1165SOL     OW 3859   4.113   3.171   2.172  0.4932 -0.1642 -0.6428
 1165SOL    HW1 3860   4.123   3.181   2.267  0.4141  0.1396 -0.6641
 1165SOL    HW2 3861   4.202   3.166   2.139  0.5530  1.0855 -0.6887
 1166SOL     OW 3862   0.879   4.714   4.631 -0.4196  0.0887 -0.2850
 1166SOL    HW1 3863   0.804   4.661   4.606  1.1221 -2.4121  0.1913
 1166SOL    HW2 3864   0.876   4.717   4.727  0.0468  0.0302 -0.2645
 1167SOL     OW 3865   2.354   3.199   4.603  0.1594 -0.1014  0.1578
 1167SOL    HW1 3866   2.390   3.219   4.689  0.6324 -0.5388  0.0629
 1167SOL    HW2 3867   2.429   3.205   4.544  0.1025 -1.1495 -0.0251
 1168SOL     OW 3868   2.836   0.036   1.514 -0.0983 -0.0411 -0.0875
 1168SOL    HW1 3869   2.792   0.020   1.597 -1.1967  1.5549 -0.3575
 1168SOL    HW2 3870   2.829  -0.047   1.467  0.9332 -1.1069  1.5733
 1169SOL     OW 3871   2.190   1.733   3.998  0.0332 -0.3556 -0.4759
 1169SOL    HW1 3872   2.218   1.648   3.966 -2.2521 -1.4819  0.4475
 1169SOL    HW2 3873   2.123   1.762   3.936 -0.4494 -0.0243  0.1925
 1170SOL     OW 3874   0.679   0.853   2.351 -0.0036  0.4457  0.1855
 1170SOL    HW1 3875   0.680   0.881   2.259 -0.0495 -0.4622 -0.1029
 1170SOL    HW2 3876   0.757   0.798   2.360 -1.0031 -0.9938  0.1928
 1171SOL     OW 3877   1.865   4.675   0.591  0.0766  0.5440 -0.0946
 1171SOL    HW1 3878   1.860   4.595   0.539  0.8411  0.2116  0.3202
 1171SOL    HW2 3879   1.783   4.678   0.639  0.2446 -0.2621  0.2567
 1172SOL     OW 3880   2.643   3.220   3.102 -0.1109 -0.3341  0.2151
 1172SOL    HW1 3881   2.553   3.190   3.090  0.0931 -0.4384 -1.1287
 1172SOL    HW2 3882   2.647   3.303   3.055  0.4138 -0.1798  0.5293
 1173SOL     OW 3883   3.512   4.815   0.285 -0.1580 -0.5896  0.6006
 1173SOL    HW1 3884   3.495   4.861   0.367  0.0476 -0.5729  0.6334
 1173SOL    HW2 3885   3.570   4.743   0.309 -2.5626 -2.4575  1.0038
 1174SOL     OW 3886   0.193   5.081   4.413 -0.1963  0.7732 -0.0765
 1174SOL    HW1 3887   0.246   5.002   4.424 -1.1944  0.0548 -0.3196
 1174SOL    HW2 3888   0.123   5.072   4.478  0.2691  1.9612  0.5914
 1175SOL     OW 3889   0.258   1.449   0.813 -0.2367 -0.5332 -0.5071
 1175SOL    HW1 3890   0.235   1.356   0.805 -1.5020 -0.3663  0.9992
 1175SOL    HW2 3891   0.345   1.448   0.853 -1.4498 -1.0407  2.1824
 1176SOL     OW 3892   4.565   0.789   3.147  0.5438 -0.9147 -0.2051
 1176SOL    HW1 3893   4.596   0.868   3.102 -1.1205 -0.7657 -1.1107
 1176SOL    HW2 3894   4.546   0.727   3.077 -1.3062 -0.9605  0.3035
 1177SOL     OW 3895   3.394   3.465   0.273  0.1662  0.2120 -0.3097
 1177SOL    HW1 3896   3.300   3.473   0.255  0.0046 -1.9555 -0.5500
 1177SOL    HW2 3897   3.436   3.526   0.213 -0.8934 -1.2507 -2.6006
 1178SOL     OW 3898   1.511   5.006   2.402  0.4031 -0.1507  0.0211
 1178SOL    HW1 3899   1.550   5.021   2.488  0.4962 -0.3451  0.0128
 1178SOL    HW2 3900   1.554   5.069   2.344  1.5792 -1.1810 -0.2463
 1179SOL     OW 3901   2.057   2.357   4.949 -0.2262  0.4114 -0.5532
 1179SOL    HW1 3902   2.116   2.429   4.925 -1.6279  1.1303 -1.9712
 1179SOL    HW2 3903   2.003   2.344   4.871 -0.2210 -1.9681 -0.1847
 1180SOL     OW 3904   1.114   2.542   1.956 -0.6840  0.2375 -0.0294
 1180SOL    HW1 3905   1.109   2.636   1.941  0.2888  0.8526  3.1224
 1180SOL    HW2 3906   1.208   2.525   1.967 -0.8862 -1.0283 -0.2499
 1181SOL     OW 3907   0.523   2.260   4.621  0.1189 -0.3031  0.0064
 1181SOL    HW1 3908   0.506   2.183   4.566  1.9692  0.2881 -1.4457
 1181SOL    HW2 3909   0.465   2.327   4.585 -0.2807 -0.5410  0.2021
 1182SOL     OW 3910   2.759   2.183   1.159 -0.0561 -0.1070 -0.3614
 1182SOL    HW1 3911   2.790   2.124   1.227 -1.6746 -1.0392 -0.4166
 1182SOL    HW2 3912   2.729   2.261   1.206  1.4344  0.4183 -0.2419
 1183SOL     OW 3913   4.744   3.989   0.140  0.5533  0.0800 -0.1257
 1183SOL    HW1 3914   4.790   4.053   0.085 -0.5934  2.1200  1.2273
 1183SOL    HW2 3915   4.769   4.013   0.229  0.5558 -1.7512  0.3786
 1184SOL     OW 3916   1.146   2.955   2.311  0.5211  0.2651  0.6942
 1184SOL    HW1 3917   1.154   2.928   2.220 -0.4350  0.8175  0.4403
 1184SOL    HW2 3918   1.173   3.047   2.311 -1.2412  0.7905  0.6489
 1185SOL     OW 3919   4.893   4.272   3.886  0.2840 -0.5972  0.4508
 1185SOL    HW1 3920   4.962   4.325   3.846  0.0048 -0.2193  0.4669
 1185SOL    HW2 3921   4.940   4.204   3.934  0.6696  0.1180  1.1036
 1186SOL     OW 3922   2.978   0.203   0.719  0.1179  0.1931 -0.1114
 1186SOL    HW1 3923   3.012   0.172   0.635  0.9069  0.8352 -0.0341
 1186SOL    HW2 3924   2.958   0.295   0.704  1.4247  0.6361  0.7432
 1187SOL     OW 3925   3.952   2.431   5.024 -0.0547  0.5632 -0.1921
 1187SOL    HW1 3926   3.885   2.401   5.085 -0.6245  2.3773  0.0867
 1187SOL    HW2 3927   3.958   2.525   5.038 -0.2331  1.0361 -2.9523
 1188SOL     OW 3928   0.046   3.378   5.114 -0.2718 -0.1663  0.3404
 1188SOL    HW1 3929   0.129   3.383   5.066 -0.0181 -1.6304  0.6088
 1188SOL    HW2 3930  -0.006   3.316   5.064 -1.2917  0.9180  0.0543
 1189SOL     OW 3931   3.640   4.179   0.130 -0.0768 -0.4325  0.4254
 1189SOL    HW1 3932   3.697   4.233   0.076 -0.8136 -0.8422 -0.7807
 1189SOL    HW2 3933   3.681   4.093   0.130  0.4333 -0.1926  1.3172
 1190SOL     OW 3934   5.063   4.626   4.924  0.0522 -0.5129  0.6644
 1190SOL    HW1 3935   5.065   4.532   4.941  1.8697 -0.5803  0.1549
 1190SOL    HW2 3936   5.134   4.641   4.862 -2.2861  0.7137 -1.8238
 1191SOL     OW 3937   4.933   1.883   5.067 -0.2592 -0.2944  0.0364
 1191SOL    HW1 3938   4.972   1.797   5.051  1.6689  0.6949 -0.6776
 1191SOL    HW2 3939   4.940   1.929   4.983 -0.3052  0.9324  0.6890
 1192SOL     OW 3940   4.008   4.555   3.737 -0.2519 -0.0416  0.7156
 1192SOL    HW1 3941   3.972   4.469   3.716  1.0131 -0.6087  0.8080
 1192SOL    HW2 3942   3.983   4.609   3.662  0.5195 -0.9685 -0.2422
 1193SOL     OW 3943   2.677   2.385   0.473 -0.3374 -0.1030 -0.0039
 1193SOL    HW1 3944   2.628   2.453   0.521 -1.0204 -0.4988 -0.1265
 1193SOL    HW2 3945   2.631   2.304   0.494 -0.5730 -0.2935 -1.2370
 1194SOL     OW 3946   4.205   0.995   4.980 -0.5769  0.4574 -0.1097
 1194SOL    HW1 3947   4.262   1.016   5.054  0.1053  0.3067 -0.5885
 1194SOL    HW2 3948   4.120   0.976   5.020 -0.3812  0.9919  0.5862
 1195SOL     OW 3949   1.947   2.302   3.982 -0.7844  0.4811  0.0208
 1195SOL    HW1 3950   1.876   2.251   4.020  0.5659 -1.0023  0.6207
 1195SOL    HW2 3951   1.937   2.389   4.020 -0.1261 -0.6714  3.0277
 1196SOL     OW 3952   0.624   1.088   0.064  0.3794  0.4469 -0.5819
 1196SOL    HW1 3953   0.683   1.116   0.135  1.0414  0.3295 -1.0808
 1196SOL    HW2 3954   0.683   1.063  -0.007 -0.2929  1.6962 -1.6100
 1197SOL     OW 3955   2.325   0.820   2.252  0.3095 -0.5235 -0.4601
 1197SOL    HW1 3956   2.408   0.781   2.281 -1.7625 -3.8521  1.2763
 1197SOL    HW2 3957   2.326   0.908   2.291  1.3707 -1.8756  2.8062
 1198SOL     OW 3958   0.821   4.360   0.454  0.3788  0.4977  0.2561
 1198SOL    HW1 3959   0.810   4.265   0.451 -0.4651  0.5828  0.4570
 1198SOL    HW2 3960   0.765   4.393   0.384 -1.6701  1.0217  2.0815
 1199SOL     OW 3961   0.558   4.457   1.320 -0.2447 -0.0531 -0.5640
 1199SOL    HW1 3962   0.636   4.507   1.294 -0.2269 -0.5078 -1.4060
 1199SOL    HW2 3963   0.585   4.365   1.313 -0.1752 -0.1947  1.3016
 1200SOL     OW 3964   0.182   0.746   3.379  0.3673 -0.7081 -0.4921
 1200SOL    HW1 3965   0.232   0.694   3.442  0.5861  0.7940  0.5898
 1200SOL    HW2 3966   0.223   0.832   3.381 -1.9304  0.4064  0.0359
 1201SOL     OW 3967   2.179   3.399   4.521 -0.0035  0.0520  0.3017
 1201SOL    HW1 3968   2.240   3.473   4.517 -0.1356  0.3010  2.3655
 1201SOL    HW2 3969   2.234   3.325   4.547 -0.0454 -0.3979 -0.8467
 1202SOL     OW 3970   3.333   0.385   5.021  0.6821 -0.1575  0.2212
 1202SOL    HW1 3971   3.252   0.374   5.071  0.0821 -1.6122 -1.0063
 1202SOL    HW2 3972   3.323   0.470   4.978 -0.4362 -0.5398 -0.3104
 1203SOL     OW 3973   1.116   1.472   4.680 -0.8266  0.5462 -0.3595
 1203SOL    HW1 3974   1.136   1.556   4.720  0.1461 -0.3628  1.1202
 1203SOL    HW2 3975   1.166   1.472   4.598  1.3016  0.3608  0.9002
 1204SOL     OW 3976   1.420   3.181   2.771  0.4156 -0.7793  0.0895
 1204SOL    HW1 3977   1.388   3.255   2.720  2.6163  0.7638  0.9016
 1204SOL    HW2 3978   1.345   3.154   2.824 -1.0569 -0.5888 -1.8385
 1205SOL     OW 3979   2.854   3.230   4.927  0.2923  0.3221  0.0059
 1205SOL    HW1 3980   2.903   3.284   4.865 -0.7049 -0.1520 -1.2149
 1205SOL    HW2 3981   2.886   3.257   5.013 -0.2356  2.8985 -0.5756
 1206SOL     OW 3982   2.113   3.259   0.624  0.0921 -0.1768 -0.2409
 1206SOL    HW1 3983   2.192   3.275   0.572  0.0763  1.3529  0.1611
 1206SOL    HW2 3984   2.145   3.244   0.713 -0.0328 -0.0644 -0.1758
 1207SOL     OW 3985   3.205   4.372   4.483  0.0357  0.1553  0.5886
 1207SOL    HW1 3986   3.275   4.342   4.541  0.3181 -3.3827 -1.4267
 1207SOL    HW2 3987   3.127   4.370   4.537  0.8057 -0.0140  1.7066
 1208SOL     OW 3988   4.618   4.693   2.604  0.1573  0.3286  0.0604
 1208SOL    HW1 3989   4.623   4.715   2.697  1.9887  0.6671 -0.0825
 1208SOL    HW2 3990   4.689   4.631   2.591 -1.6035 -1.5811 -0.6494
 1209SOL     OW 3991   0.687   4.874   2.597 -0.2595 -0.3462 -0.0553
 1209SOL    HW1 3992   0.768   4.902   2.554 -0.4262  0.3666  0.0814
 1209SOL    HW2 3993   0.714   4.800   2.652  0.3056 -0.1022  0.0061
 1210SOL     OW 3994   5.227   0.975   1.342  0.2079  0.2234  0.6124
 1210SOL    HW1 3995   5.312   0.990   1.301 -0.6367  0.6785 -1.0260
 1210SOL    HW2 3996   5.246   0.918   1.416  1.5039 -2.6084 -1.7740
 1211SOL     OW 3997   5.183   0.277   3.650  0.3112 -0.4260 -0.0664
 1211SOL    HW1 3998   5.140   0.263   3.565  2.5918 -1.1864 -1.1443
 1211SOL    HW2 3999   5.273   0.300   3.627  0.8818 -0.3681  2.1615
 1212SOL     OW 4000   1.304   2.046   4.709 -0.2827  0.3576  0.3290
 1212SOL    HW1 4001   1.283   1.993   4.632 -0.1836 -0.5310  0.9162
 1212SOL    HW2 4002   1.388   2.012   4.739 -0.2604  0.7883  0.7595
 1213SOL     OW 4003   4.534   3.183   0.219  0.1418  0.8576  0.3083
 1213SOL    HW1 4004   4.494   3.255   0.268 -1.2169 -0.1667  0.7221
 1213SOL    HW2 4005   4.502   3.104   0.261  1.8595 -0.0136  0.0419
 1214SOL     OW 4006   0.742   0.177   1.724 -0.3390 -0.0152 -0.4090
 1214SOL    HW1 4007   0.694   0.173   1.641 -0.4330  0.3599 -0.3763
 1214SOL    HW2 4008   0.742   0.270   1.746 -0.0590 -0.0815 -0.1363
 1215SOL     OW 4009   2.253   4.662   4.978  0.2442  0.2127 -0.7303
 1215SOL    HW1 4010   2.181   4.721   4.957 -0.6821 -0.5200  0.3194
 1215SOL    HW2 4011   2.228   4.578   4.939 -0.5509 -0.6324  1.4836
 1216SOL     OW 4012   2.626   4.088   2.481 -0.1619  0.0117  0.3513
 1216SOL    HW1 4013   2.698   4.028   2.461  0.4909  0.9560 -0.2509
 1216SOL    HW2 4014   2.579   4.048   2.553  0.4882 -1.0284  0.2019
 1217SOL     OW 4015   2.605   5.013   2.847  0.3152  0.9368 -0.2506
 1217SOL    HW1 4016   2.683   4.973   2.885  0.9005  0.5321 -1.8635
 1217SOL    HW2 4017   2.557   4.940   2.807  0.2991  1.5086 -1.3003
 1218SOL     OW 4018   2.925   1.223   3.736  0.5411 -0.4099  0.0906
 1218SOL    HW1 4019   2.941   1.256   3.648 -0.3635  0.9334  0.4178
 1218SOL    HW2 4020   2.969   1.286   3.793  0.9920 -1.1910  0.6182
 1219SOL     OW 4021   0.276   0.709   3.100  0.2616 -0.5200  0.4905
 1219SOL    HW1 4022   0.243   0.704   3.190  1.7933  0.2119  1.1163
 1219SOL    HW2 4023   0.349   0.771   3.105 -0.6165  0.7462 -1.5667
 1220SOL     OW 4024   3.556   0.210   4.233 -0.1240  0.2633 -0.3535
 1220SOL    HW1 4025   3.469   0.249   4.222  0.2791  1.2539 -0.0505
 1220SOL    HW2 4026   3.616   0.284   4.228  0.6726 -0.3634 -0.1062
 1221SOL     OW 4027   5.048   5.015   2.064  0.0643  0.6341 -0.0373
 1221SOL    HW1 4028   5.037   5.032   1.970  0.2540  1.1672  0.0350
 1221SOL    HW2 4029   5.136   5.047   2.084  0.2039  0.1011  0.2325
 1222SOL     OW 4030   4.303   5.104   1.773  0.2693 -0.3105  0.0419
 1222SOL    HW1 4031   4.362   5.029   1.781  0.7651  0.0172 -0.4493
 1222SOL    HW2 4032   4.352   5.177   1.810  0.8756  0.3186 -1.9183
 1223SOL     OW 4033   4.142   1.366   2.195 -0.0523  0.7538  0.6367
 1223SOL    HW1 4034   4.228   1.377   2.235 -0.5423  0.0663  1.9038
 1223SOL    HW2 4035   4.082   1.358   2.269 -1.3116  1.9726 -0.2430
 1224SOL     OW 4036   2.937   4.084   1.940  0.3583  0.2098  0.5626
 1224SOL    HW1 4037   2.858   4.046   1.978  0.3957 -0.1164  0.3269
 1224SOL    HW2 4038   3.005   4.065   2.004  0.1957  0.7201  0.8848
 1225SOL     OW 4039   1.670   0.996   1.230  0.6430  0.7087 -0.7209
 1225SOL    HW1 4040   1.668   0.936   1.155 -0.2476 -1.2569  0.8057
 1225SOL    HW2 4041   1.691   0.940   1.304 -0.0948  2.3216  0.7462
 1226SOL     OW 4042   2.860   1.266   2.626  0.4215 -0.3739 -0.2268
 1226SOL    HW1 4043   2.888   1.335   2.565 -0.6289  1.8466  1.7564
 1226SOL    HW2 4044   2.942   1.228   2.658  1.0564  0.9188 -0.2752
 1227SOL     OW 4045   1.999   0.464   2.143  0.0513  0.2603 -0.1003
 1227SOL    HW1 4046   2.008   0.558   2.126  0.5665 -0.0113 -1.3853
 1227SOL    HW2 4047   2.082   0.426   2.115 -0.5504 -0.7218 -0.5897
 1228SOL     OW 4048   4.661   0.702   0.525 -0.1579 -0.1083  0.2085
 1228SOL    HW1 4049   4.672   0.638   0.455  1.9101  0.0816  0.3211
 1228SOL    HW2 4050   4.633   0.782   0.481  1.2195  0.0379 -0.4327
 1229SOL     OW 4051   2.383   2.141   3.010 -0.1267  0.4382  0.1990
 1229SOL    HW1 4052   2.433   2.096   3.078 -0.5578  1.8017  1.4663
 1229SOL    HW2 4053   2.445   2.204   2.973 -0.0608  0.1052 -0.2511
 1230SOL     OW 4054   2.619   2.687   1.165  0.0394  0.1310 -0.2463
 1230SOL    HW1 4055   2.668   2.748   1.220 -1.3185  1.9611 -1.0233
 1230SOL    HW2 4056   2.527   2.704   1.185 -0.3617 -1.9973 -0.1392
 1231SOL     OW 4057   1.814   1.606   2.665 -0.1476 -0.0482  0.0260
 1231SOL    HW1 4058   1.824   1.585   2.758  0.3532 -1.6308 -0.3669
 1231SOL    HW2 4059   1.736   1.557   2.638  0.9431 -1.3517 -0.8677
 1232SOL     OW 4060   1.078   2.428   1.705 -0.2013 -0.4399  0.2763
 1232SOL    HW1 4061   1.111   2.339   1.718 -3.4108 -1.7236 -0.0287
 1232SOL    HW2 4062   1.074   2.465   1.793  1.7693 -0.3065  0.3452
 1233SOL     OW 4063   5.112   4.360   4.866 -0.2990  0.4207  0.6122
 1233SOL    HW1 4064   5.177   4.359   4.937 -0.4665 -1.4695  0.7776
 1233SOL    HW2 4065   5.164   4.357   4.786 -0.1369  1.2880  0.6820
 1234SOL     OW 4066   0.181   0.071   0.044  0.6500  0.1349 -0.0033
 1234SOL    HW1 4067   0.086   0.070   0.034  0.6776 -1.6267 -0.2268
 1234SOL    HW2 4068   0.195   0.104   0.133 -0.1611  0.4867 -0.0018
 1235SOL     OW 4069   5.044   2.400   0.120  0.6443 -0.3824  0.0175
 1235SOL    HW1 4070   5.077   2.368   0.036 -0.0805  0.2641 -0.5211
 1235SOL    HW2 4071   5.062   2.329   0.181  2.6433 -0.2239 -0.3454
 1236SOL     OW 4072   5.154   4.180   5.128 -0.0030  0.5721  0.0316
 1236SOL    HW1 4073   5.086   4.205   5.191  0.1619  0.1507  0.3850
 1236SOL    HW2 4074   5.199   4.261   5.107  0.7204  0.5489  1.3858
 1237SOL     OW 4075   2.202   3.265   1.527 -0.0091  0.8027  0.6521
 1237SOL    HW1 4076   2.242   3.178   1.533 -0.3958  0.5666 -0.1834
 1237SOL    HW2 4077   2.229   3.309   1.608  1.6255  0.5219  0.2737
 1238SOL     OW 4078   2.011   4.769   4.362 -0.0698 -0.0051 -0.4765
 1238SOL    HW1 4079   2.106   4.760   4.369  0.0173  0.4446 -1.0435
 1238SOL    HW2 4080   1.980   4.681   4.341  0.3342  0.0771 -1.4356
 1239SOL     OW 4081   1.329   4.289   4.914  0.1755 -0.1023 -0.1814
 1239SOL    HW1 4082   1.417   4.290   4.952 -0.4074 -0.4629  1.2254
 1239SOL    HW2 4083   1.280   4.352   4.967 -0.4847 -0.1332 -0.7580
 1240SOL     OW 4084   1.373   2.662   4.306 -0.4946 -0.1259  0.4068
 1240SOL    HW1 4085   1.285   2.652   4.269 -0.4699 -0.1186  0.3460
 1240SOL    HW2 4086   1.386   2.756   4.314  0.8719  0.0372 -2.8647
 1241SOL     OW 4087   0.652   2.356   3.407 -0.5197 -0.1643 -0.3152
 1241SOL    HW1 4088   0.603   2.351   3.325 -0.6527  0.2373 -0.2612
 1241SOL    HW2 4089   0.669   2.450   3.420 -2.3126 -0.0188  1.1901
 1242SOL     OW 4090   2.959   3.374   1.168  0.6943 -0.4644  0.0737
 1242SOL    HW1 4091   2.938   3.304   1.230 -0.3567 -0.2758 -0.0583
 1242SOL    HW2 4092   2.904   3.447   1.195  0.2904 -0.3532 -1.0201
 1243SOL     OW 4093   1.917   0.710   4.663 -0.5154 -0.3746  0.2193
 1243SOL    HW1 4094   1.944   0.640   4.723 -2.2038 -1.2202  0.0327
 1243SOL    HW2 4095   1.997   0.733   4.615  0.3318 -1.3121  1.1628
 1244SOL     OW 4096   0.667   3.044   0.532 -0.4679  0.0534 -0.6668
 1244SOL    HW1 4097   0.601   2.996   0.583  1.9480 -1.3549  1.2310
 1244SOL    HW2 4098   0.663   3.005   0.445 -1.6013 -0.5413 -0.3648
 1245SOL     OW 4099   0.806   0.270   2.908 -0.1949  0.2259  0.0408
 1245SOL    HW1 4100   0.867   0.240   2.840 -0.0173 -0.5899  0.5581
 1245SOL    HW2 4101   0.766   0.189   2.942 -1.2150  0.7143  0.0380
 1246SOL     OW 4102   1.679   2.215   4.620 -0.4156  0.3737  0.0386
 1246SOL    HW1 4103   1.635   2.176   4.696  0.4969  0.3523  0.5676
 1246SOL    HW2 4104   1.720   2.141   4.575 -1.2734  0.3402 -0.6884
 1247SOL     OW 4105   4.588   3.564   2.960  0.1061 -0.2882  1.1055
 1247SOL    HW1 4106   4.664   3.621   2.947  1.4910 -2.2147  0.5095
 1247SOL    HW2 4107   4.618   3.477   2.933 -3.3653 -0.4948 -2.5939
 1248SOL     OW 4108   1.365   3.357   2.565  0.5290 -0.8873  0.6990
 1248SOL    HW1 4109   1.271   3.372   2.571  0.6108 -0.8258  2.0383
 1248SOL    HW2 4110   1.394   3.412   2.492  0.0901  1.9537  2.6049
 1249SOL     OW 4111   0.879   1.329   0.740 -0.3201 -0.2184 -0.3702
 1249SOL    HW1 4112   0.885   1.280   0.822  0.1330  0.9488  0.3182
 1249SOL    HW2 4113   0.918   1.272   0.674 -1.7719 -1.6682 -0.0094
 1250SOL     OW 4114   1.464   5.012   3.057 -0.2138  0.1372  0.4408
 1250SOL    HW1 4115   1.453   5.107   3.043 -0.1498  0.2293  1.0255
 1250SOL    HW2 4116   1.377   4.975   3.038 -0.4915  0.4196  1.1380
 1251SOL     OW 4117   1.556   0.277   4.625  0.2618 -0.8078 -0.1632
 1251SOL    HW1 4118   1.503   0.301   4.701  2.1123 -2.1337  1.5837
 1251SOL    HW2 4119   1.495   0.230   4.568 -1.4575  1.2425 -0.1022
 1252SOL     OW 4120   2.227   3.306   0.921 -0.7217 -0.4352 -0.1260
 1252SOL    HW1 4121   2.255   3.376   0.980 -2.0244 -0.4371  0.5146
 1252SOL    HW2 4122   2.305   3.252   0.908 -0.6765 -1.0147  2.4209
 1253SOL     OW 4123   2.174   4.984   1.447  0.2491 -0.1343  0.5349
 1253SOL    HW1 4124   2.173   5.058   1.387  0.0964  0.2599  1.0252
 1253SOL    HW2 4125   2.091   4.939   1.431  1.5718 -1.8683 -1.8213
 1254SOL     OW 4126   4.196   2.439   4.580  0.4935  0.1398 -0.0360
 1254SOL    HW1 4127   4.143   2.360   4.582 -1.4755  1.3940 -0.4511
 1254SOL    HW2 4128   4.242   2.440   4.665  1.9709 -2.3267 -0.7560
 1255SOL     OW 4129   4.603   0.993   2.425 -0.5304 -0.4889 -0.3415
 1255SOL    HW1 4130   4.527   0.955   2.380  0.4483 -2.5031 -0.3353
 1255SOL    HW2 4131   4.678   0.963   2.374  0.4112 -0.3507  0.9557
 1256SOL     OW 4132   2.765   4.974   2.229  0.0454  0.2474  0.4271
 1256SOL    HW1 4133   2.751   5.068   2.241  1.9840  0.5860  0.2048
 1256SOL    HW2 4134   2.830   4.951   2.295 -1.1657 -1.1616  1.1557
 1257SOL     OW 4135   4.570   1.670   0.971  0.6218 -0.3313 -0.4454
 1257SOL    HW1 4136   4.623   1.680   0.892  0.7944  0.7356 -0.2052
 1257SOL    HW2 4137   4.510   1.598   0.951 -0.2680  0.8089 -2.0827
 1258SOL     OW 4138   2.083   2.923   5.097 -0.0260  0.0239  0.1270
 1258SOL    HW1 4139   2.062   2.967   5.015 -1.5888 -1.1359 -0.1308
 1258SOL    HW2 4140   2.007   2.938   5.152 -0.0051 -1.1924  0.5087
 1259SOL     OW 4141   4.133   3.390   4.630 -0.0416 -0.1919  0.0343
 1259SOL    HW1 4142   4.197   3.372   4.561 -1.4274 -1.6830 -0.9026
 1259SOL    HW2 4143   4.186   3.395   4.710  1.4787  0.6897 -0.9895
 1260SOL     OW 4144   1.364   2.523   2.016 -0.2393 -0.3059  0.3700
 1260SOL    HW1 4145   1.386   2.536   2.108 -1.6009 -1.7836  0.9298
 1260SOL    HW2 4146   1.394   2.602   1.972  0.7568  0.2482  2.0306
 1261SOL     OW 4147   0.802   2.199   4.647  0.5001  0.0193 -0.1151
 1261SOL    HW1 4148   0.865   2.265   4.618 -0.8039  0.5067 -1.9632
 1261SOL    HW2 4149   0.718   2.245   4.647  0.0635 -0.7463  1.8527
 1262SOL     OW 4150   0.468   0.725   0.863 -0.5116 -0.6558  0.3074
 1262SOL    HW1 4151   0.535   0.789   0.838  0.2592 -1.4394  0.3291
 1262SOL    HW2 4152   0.518   0.647   0.888 -1.5459 -2.1440 -2.1786
 1263SOL     OW 4153   4.152   1.147   1.260  0.6450  0.3574 -0.4514
 1263SOL    HW1 4154   4.196   1.063   1.250 -2.6772 -1.3148 -1.6750
 1263SOL    HW2 4155   4.083   1.131   1.325 -0.8015  1.7730 -1.5859
 1264SOL     OW 4156   3.891   2.962   2.167 -0.2280  0.4912  0.5367
 1264SOL    HW1 4157   3.928   3.045   2.197  0.1299 -0.1114  1.8005
 1264SOL    HW2 4158   3.808   2.954   2.213  0.5214 -0.6384  1.7428
 1265SOL     OW 4159   4.256   0.156   0.449 -0.1774 -0.4220 -0.5575
 1265SOL    HW1 4160   4.224   0.246   0.435 -0.7933 -0.7593 -1.3648
 1265SOL    HW2 4161   4.280   0.153   0.542 -1.3043  0.2211 -0.2357
 1266SOL     OW 4162   0.186   2.201   3.912  0.0869  0.4095 -0.0073
 1266SOL    HW1 4163   0.124   2.128   3.907  0.6955 -0.2729  2.0785
 1266SOL    HW2 4164   0.159   2.260   3.841 -1.2366 -1.1837 -0.8645
 1267SOL     OW 4165   2.770   1.985   4.374  0.0879  0.0584 -0.4543
 1267SOL    HW1 4166   2.746   1.917   4.311  1.8936 -2.6147  1.6176
 1267SOL    HW2 4167   2.727   1.959   4.455  0.7383  1.4529  0.3566
 1268SOL     OW 4168   3.853   1.703   5.028 -0.4787 -0.2053 -0.4683
 1268SOL    HW1 4169   3.867   1.740   4.941 -0.3610  0.1751 -0.2895
 1268SOL    HW2 4170   3.759   1.690   5.034 -0.5591  0.4065 -0.3976
 1269SOL     OW 4171   3.985   4.191   1.559  0.7755  0.7032 -0.1433
 1269SOL    HW1 4172   3.890   4.187   1.549  0.9986  1.1235 -3.1650
 1269SOL    HW2 4173   4.014   4.100   1.565  0.0883  0.6225  2.1335
 1270SOL     OW 4174   2.836   1.071   1.617  0.3288  0.4562 -0.3245
 1270SOL    HW1 4175   2.850   1.110   1.530 -1.1870  0.7291 -0.4641
 1270SOL    HW2 4176   2.788   0.990   1.599 -0.1298  0.5952  0.2698
 1271SOL     OW 4177   1.962   2.409   0.556  0.2737 -0.1629  0.0727
 1271SOL    HW1 4178   1.947   2.415   0.650 -0.5025  1.5160 -0.1348
 1271SOL    HW2 4179   1.907   2.336   0.527 -0.5562  0.1988  0.7149
 1272SOL     OW 4180   2.027   0.588   3.397  0.3082  0.0158 -0.3193
 1272SOL    HW1 4181   2.008   0.512   3.342 -1.3315 -0.2404  0.5476
 1272SOL    HW2 4182   1.944   0.637   3.398  0.8024  0.8419  0.6225
 1273SOL     OW 4183   2.504   2.641   2.571 -0.0125 -0.3128  0.2444
 1273SOL    HW1 4184   2.453   2.599   2.501  2.4545  0.0357 -1.8252
 1273SOL    HW2 4185   2.516   2.731   2.541  1.2935 -0.2306  0.9977
 1274SOL     OW 4186   4.839   1.267   1.474 -0.2973 -0.0871  0.6710
 1274SOL    HW1 4187   4.859   1.179   1.442  1.3884  1.1920 -1.9931
 1274SOL    HW2 4188   4.789   1.307   1.403  1.6171  2.0991  0.4719
 1275SOL     OW 4189   4.604   4.370   4.940  0.2047 -1.1164 -0.2168
 1275SOL    HW1 4190   4.681   4.375   4.884  0.4192  1.9319  0.2310
 1275SOL    HW2 4191   4.531   4.394   4.883  0.0839 -0.5762  0.1516
 1276SOL     OW 4192   4.851   0.881   4.863 -0.0532 -0.4550  0.3285
 1276SOL    HW1 4193   4.872   0.811   4.802  0.3074 -0.3786  0.3631
 1276SOL    HW2 4194   4.756   0.884   4.865 -0.0986  0.7237 -1.6088
 1277SOL     OW 4195   2.299   2.137   1.020 -0.0136  0.2531 -0.7766
 1277SOL    HW1 4196   2.391   2.158   1.001  0.2936 -1.5512 -1.3800
 1277SOL    HW2 4197   2.252   2.160   0.940 -0.4519  3.1192  0.2252
 1278SOL     OW 4198   1.549   1.999   5.097  0.0272 -0.3844 -0.3246
 1278SOL    HW1 4199   1.465   2.043   5.108  0.4342  0.1298  0.7737
 1278SOL    HW2 4200   1.526   1.911   5.066 -0.8941 -0.1697 -0.2565
 1279SOL     OW 4201   4.722   1.708   0.749 -0.0987  0.0529 -0.3204
 1279SOL    HW1 4202   4.781   1.784   0.741 -1.1863  1.1118  1.5018
 1279SOL    HW2 4203   4.675   1.706   0.666  0.5399  0.8659 -0.7120
 1280SOL     OW 4204   3.279   1.833   4.908 -0.1699  0.3363  0.2640
 1280SOL    HW1 4205   3.283   1.752   4.858  1.8469  0.3851  0.2721
 1280SOL    HW2 4206   3.249   1.899   4.845  1.7412  0.2751 -0.7800
 1281SOL     OW 4207   0.637   3.766   0.565 -0.5092  0.0960  0.3059
 1281SOL    HW1 4208   0.600   3.850   0.539 -0.0924 -0.1390 -1.1348
 1281SOL    HW2 4209   0.598   3.703   0.504  0.2563 -0.5252  0.4481
 1282SOL     OW 4210   3.468   3.477   0.996 -0.1166  0.2339  0.3861
 1282SOL    HW1 4211   3.542   3.517   1.043 -1.7995  1.8241  1.7524
 1282SOL    HW2 4212   3.391   3.520   1.032 -1.6904 -0.9815 -1.4490
 1283SOL     OW 4213   4.520   1.404   4.172  0.2084 -0.1993 -0.6159
 1283SOL    HW1 4214   4.483   1.410   4.260 -0.5430  0.6005 -0.9737
 1283SOL    HW2 4215   4.612   1.381   4.185  0.6421  2.0210  0.4824
 1284SOL     OW 4216   1.290   4.265   1.276  0.5497  0.1335  1.1242
 1284SOL    HW1 4217   1.276   4.259   1.370 -0.4139  1.0165  1.0498
 1284SOL    HW2 4218   1.311   4.357   1.261  0.4188  0.0586  0.4512
 1285SOL     OW 4219   4.099   0.660   3.183 -0.4661 -0.0524  0.1103
 1285SOL    HW1 4220   4.186   0.621   3.199 -0.1710  1.1661  1.5799
 1285SOL    HW2 4221   4.055   0.653   3.268  0.0604  3.9533  0.8215
 1286SOL     OW 4222   0.787   1.444   3.678 -0.6559 -0.2856 -0.2775
 1286SOL    HW1 4223   0.813   1.517   3.735  0.9771 -0.2180 -1.0802
 1286SOL    HW2 4224   0.801   1.366   3.731 -0.7285 -0.1197 -0.0130
 1287SOL     OW 4225   5.041   4.439   1.811 -0.2683  0.3145  0.3673
 1287SOL    HW1 4226   5.069   4.527   1.836  1.0704 -0.0319  0.0958
 1287SOL    HW2 4227   4.959   4.426   1.859 -0.3037  1.5699  0.6738
 1288SOL     OW 4228   3.692   4.826   2.724 -0.4954 -0.3503  0.4605
 1288SOL    HW1 4229   3.608   4.862   2.696 -1.4270  0.6693  4.3316
 1288SOL    HW2 4230   3.752   4.900   2.725 -0.2203 -0.5671  0.2421
 1289SOL     OW 4231   4.250   4.095   4.540  0.0552  0.7991 -0.1474
 1289SOL    HW1 4232   4.250   4.144   4.623  1.3215  1.6765 -0.6507
 1289SOL    HW2 4233   4.181   4.137   4.488 -0.0671  0.9033  0.1000
 1290SOL     OW 4234   1.855   1.138   0.597  0.3894  0.1556  0.3403
 1290SOL    HW1 4235   1.909   1.210   0.566 -0.1399 -0.3756 -1.8519
 1290SOL    HW2 4236   1.794   1.120   0.525 -0.7449 -1.2245  1.6002
 1291SOL     OW 4237   4.898   0.876   2.841  0.1205 -0.0003  0.3141
 1291SOL    HW1 4238   4.829   0.909   2.784 -0.9376 -0.9740  1.0100
 1291SOL    HW2 4239   4.890   0.781   2.837  0.4198 -0.0929  1.5932
 1292SOL     OW 4240   4.620   3.590   2.320 -0.1519 -0.2261 -0.1955
 1292SOL    HW1 4241   4.683   3.566   2.388  0.6544  0.6045 -0.6448
 1292SOL    HW2 4242   4.564   3.512   2.311  1.7716 -1.5565 -0.9005
 1293SOL     OW 4243   0.560   1.179   4.770  0.1565  0.2077 -0.0452
 1293SOL    HW1 4244   0.564   1.159   4.677  0.1797  2.0271 -0.4485
 1293SOL    HW2 4245   0.537   1.096   4.811 -1.5092 -0.2457 -1.8102
 1294SOL     OW 4246   2.569   3.476   5.044  0.5129 -0.1607 -0.4686
 1294SOL    HW1 4247   2.648   3.486   5.097  0.0571 -0.8092  0.3490
 1294SOL    HW2 4248   2.522   3.559   5.056  0.8601  0.0610 -0.6202
 1295SOL     OW 4249   5.059   2.815   4.503 -0.4626  0.0610  0.6762
 1295SOL    HW1 4250   5.146   2.778   4.517 -1.7095 -3.3574 -0.1105
 1295SOL    HW2 4251   5.061   2.849   4.413 -0.2627 -1.0479  0.2541
 1296SOL     OW 4252   1.942   3.174   0.903  0.1438 -0.2552  0.2317
 1296SOL    HW1 4253   1.892   3.214   0.832  0.4795 -0.9076 -0.3861
 1296SOL    HW2 4254   2.011   3.237   0.922 -0.7080  0.5053  0.8695
 1297SOL     OW 4255   2.778   4.434   4.425  0.2798  0.0853 -0.4066
 1297SOL    HW1 4256   2.730   4.353   4.407  0.8630 -0.3933  0.1654
 1297SOL    HW2 4257   2.861   4.424   4.380  1.4556 -0.8105  1.8649
 1298SOL     OW 4258   3.893   4.621   1.667  0.6019 -0.2716 -0.0832
 1298SOL    HW1 4259   3.872   4.549   1.727 -2.3206  0.9823  0.4625
 1298SOL    HW2 4260   3.852   4.698   1.706  2.8743  1.5573 -1.1628
 1299SOL     OW 4261   4.710   2.061   4.517 -0.2050  0.6709 -0.4086
 1299SOL    HW1 4262   4.765   2.062   4.439  2.1871  0.9249  1.2272
 1299SOL    HW2 4263   4.657   2.141   4.511  0.9636  1.3959 -1.0747
 1300SOL     OW 4264   4.362   2.553   1.914  0.8030  0.5119 -0.0442
 1300SOL    HW1 4265   4.371   2.460   1.935  0.0811  0.0795 -1.5984
 1300SOL    HW2 4266   4.450   2.581   1.887  0.8307  0.0550 -0.4308
 1301SOL     OW 4267   4.757   0.713   2.554  0.5973  0.3763  0.0923
 1301SOL    HW1 4268   4.708   0.785   2.594 -0.4770 -0.6253  0.6157
 1301SOL    HW2 4269   4.740   0.638   2.610 -0.0264 -0.7892 -1.5910
 1302SOL     OW 4270   4.955   3.262   2.409 -0.1684  0.5081 -0.1257
 1302SOL    HW1 4271   4.918   3.254   2.321  1.4251 -0.7512 -0.7045
 1302SOL    HW2 4272   4.897   3.208   2.463 -0.2397 -0.0015 -0.6966
 1303SOL     OW 4273   0.010   2.428   2.995  0.0646  0.4477  0.2294
 1303SOL    HW1 4274   0.081   2.370   3.020 -0.3397  0.3844  1.2619
 1303SOL    HW2 4275   0.029   2.511   3.039 -0.4613  0.4507  0.4551
 1304SOL     OW 4276   1.129   2.585   3.867  0.6357  0.5850  0.4506
 1304SOL    HW1 4277   1.163   2.608   3.780  0.5175  2.8944  1.0071
 1304SOL    HW2 4278   1.194   2.523   3.901  1.9286  1.4945 -0.3222
 1305SOL     OW 4279   0.956   2.917   3.057 -0.5296 -0.0495 -0.3663
 1305SOL    HW1 4280   0.871   2.955   3.034 -0.2961  0.1953 -0.8329
 1305SOL    HW2 4281   0.989   2.881   2.975  0.3272  0.8646 -0.4333
 1306SOL     OW 4282   3.547   2.605   0.589 -0.2646  0.0181  0.7121
 1306SOL    HW1 4283   3.477   2.561   0.541 -0.1090 -0.0732  0.5668
 1306SOL    HW2 4284   3.619   2.611   0.526  0.0548 -0.3978  1.0316
 1307SOL     OW 4285   1.209   0.796   2.516  0.1774 -0.4543 -0.4126
 1307SOL    HW1 4286   1.231   0.812   2.424  2.9164 -0.8298  0.1101
 1307SOL    HW2 4287   1.219   0.701   2.526  0.5481 -0.3357  0.4025
 1308SOL     OW 4288   4.755   1.537   3.637 -0.2525  0.4184  0.2055
 1308SOL    HW1 4289   4.828   1.599   3.632 -1.4686  1.8870  0.3102
 1308SOL    HW2 4290   4.712   1.544   3.551  0.1354 -0.9603 -0.1115
 1309SOL     OW 4291   2.438   2.565   2.952 -0.0591 -0.4241 -0.1358
 1309SOL    HW1 4292   2.419   2.616   3.030  1.4816  0.0267 -0.0515
 1309SOL    HW2 4293   2.506   2.615   2.906 -0.4059 -1.0641 -1.3781
 1310SOL     OW 4294   0.404   4.830   2.193  0.0480 -0.0632 -0.3704
 1310SOL    HW1 4295   0.385   4.737   2.207 -0.2152  0.2188  1.1731
 1310SOL    HW2 4296   0.361   4.851   2.110 -0.3251 -1.1912 -0.4727
 1311SOL     OW 4297   1.399   1.658   1.182 -0.3598 -0.3817  0.5315
 1311SOL    HW1 4298   1.386   1.563   1.185 -0.3817 -0.3836  0.3775
 1311SOL    HW2 4299   1.419   1.677   1.090 -2.7704  0.0800  0.0836
 1312SOL     OW 4300   1.581   3.343   1.866  0.5686 -0.0363 -0.2612
 1312SOL    HW1 4301   1.634   3.274   1.824 -0.8657 -1.1315 -0.2882
 1312SOL    HW2 4302   1.642   3.417   1.875  1.7656 -0.8493 -1.4330
 1313SOL     OW 4303   4.111   1.248   0.842 -0.2704 -0.3721  0.0375
 1313SOL    HW1 4304   4.126   1.155   0.822 -0.5410 -0.5651  0.7180
 1313SOL    HW2 4305   4.017   1.261   0.825 -0.7044 -0.7596  2.0183
 1314SOL     OW 4306   2.178   1.007   3.288 -0.1217 -0.3244 -0.1300
 1314SOL    HW1 4307   2.100   0.970   3.330  0.1509 -1.0220 -0.2258
 1314SOL    HW2 4308   2.143   1.061   3.217 -0.5284 -0.3918  0.0160
 1315SOL     OW 4309   4.367   4.585   0.027 -0.1429  0.0772 -0.3443
 1315SOL    HW1 4310   4.278   4.606   0.057 -0.0023 -1.1489  0.9656
 1315SOL    HW2 4311   4.424   4.637   0.084  0.0700 -1.0930  0.5130
 1316SOL     OW 4312   4.313   4.593   1.296  0.1794  0.9116 -0.2420
 1316SOL    HW1 4313   4.352   4.667   1.342 -1.6650  0.1993  2.6389
 1316SOL    HW2 4314   4.219   4.602   1.311 -0.2289 -0.9761 -1.4480
 1317SOL     OW 4315   3.560   2.092   1.337  0.2231 -0.0071 -0.2595
 1317SOL    HW1 4316   3.502   2.117   1.410  1.6492  0.1167  0.8468
 1317SOL    HW2 4317   3.525   2.139   1.262 -2.1043 -1.1902  0.0210
 1318SOL     OW 4318   4.801   4.470   4.085  0.3001  0.5264  0.0749
 1318SOL    HW1 4319   4.857   4.431   4.018  0.6934 -1.4468  1.5191
 1318SOL    HW2 4320   4.712   4.450   4.056  0.4250  0.8174 -0.5205
 1319SOL     OW 4321   3.452   5.030   0.109  0.0574  0.6954 -0.6617
 1319SOL    HW1 4322   3.473   4.955   0.164 -0.4047  1.5299  0.6856
 1319SOL    HW2 4323   3.419   4.992   0.028 -3.6931 -0.6045  1.3341
 1320SOL     OW 4324   0.597   1.320   0.698  0.1195  0.6500 -0.1595
 1320SOL    HW1 4325   0.688   1.347   0.708 -0.0527  2.4305 -2.7008
 1320SOL    HW2 4326   0.550   1.367   0.767  1.0179  0.3954  0.6238
 1321SOL     OW 4327   3.687   3.202   1.001 -0.7318 -0.2769 -0.3298
 1321SOL    HW1 4328   3.663   3.229   1.090 -0.0028 -0.7954  0.0249
 1321SOL    HW2 4329   3.733   3.278   0.965  0.9213 -0.8445  0.5149
 1322SOL     OW 4330   1.068   3.682   2.372 -0.6301  0.3135  0.5259
 1322SOL    HW1 4331   1.009   3.681   2.297  0.0897 -0.0599 -0.0349
 1322SOL    HW2 4332   1.118   3.763   2.363  0.6352 -0.5530 -0.3193
 1323SOL     OW 4333   1.344   0.179   4.380  0.7517 -0.1550  0.2254
 1323SOL    HW1 4334   1.251   0.192   4.398  0.2520 -0.3560 -1.9928
 1323SOL    HW2 4335   1.366   0.249   4.319  2.2240  0.2690  1.2330
 1324SOL     OW 4336   1.237   3.547   0.008  0.0148 -0.2850 -0.3579
 1324SOL    HW1 4337   1.224   3.614  -0.060 -0.6975  0.2493  0.3047
 1324SOL    HW2 4338   1.293   3.482  -0.034  3.0455  2.0734 -0.1649
 1325SOL     OW 4339   0.239   1.183   0.826 -0.4191  0.1046  0.0809
 1325SOL    HW1 4340   0.298   1.118   0.789  0.4362  0.8596  0.1015
 1325SOL    HW2 4341   0.200   1.139   0.902  1.2010  0.0731  0.9256
 1326SOL     OW 4342   2.083   2.733   3.437 -0.1359  0.4595  0.4890
 1326SOL    HW1 4343   2.138   2.660   3.408 -1.0000 -0.6451  1.5755
 1326SOL    HW2 4344   1.994   2.696   3.438 -0.3754  1.0475  2.6244
 1327SOL     OW 4345   3.328   3.948   5.111  0.4385  0.3790 -0.4686
 1327SOL    HW1 4346   3.415   3.981   5.087  1.2374 -1.2805  0.1264
 1327SOL    HW2 4347   3.304   3.890   5.039 -0.1839  0.8032 -0.6103
 1328SOL     OW 4348   0.401   4.282   4.954 -0.1831  0.3706 -0.9056
 1328SOL    HW1 4349   0.416   4.220   4.882 -0.1656  0.1667 -0.7236
 1328SOL    HW2 4350   0.479   4.273   5.010 -0.5737 -0.0470 -0.4308
 1329SOL     OW 4351   0.278   3.903   2.009 -0.8283  0.0749 -0.4589
 1329SOL    HW1 4352   0.335   3.938   2.077 -0.1905 -1.1425 -0.3432
 1329SOL    HW2 4353   0.209   3.856   2.057 -0.5783 -0.4823 -0.6360
 1330SOL     OW 4354   2.155   0.424   0.653  0.2020  0.0134 -0.2267
 1330SOL    HW1 4355   2.161   0.397   0.745 -1.6256  1.2720  0.2956
 1330SOL    HW2 4356   2.074   0.384   0.622 -0.2913  1.3575 -0.6724
 1331SOL     OW 4357   1.204   1.724   1.840 -0.4645  0.1154  0.7022
 1331SOL    HW1 4358   1.206   1.737   1.745 -1.1471 -0.0589  0.6590
 1331SOL    HW2 4359   1.199   1.813   1.876  0.4520  0.2127  0.6019
 1332SOL     OW 4360   0.298   1.434   2.030  0.0353 -0.2769  0.1348
 1332SOL    HW1 4361   0.391   1.447   2.012 -0.3132  1.6366 -0.3919
 1332SOL    HW2 4362   0.259   1.521   2.021 -2.3131 -1.5101 -2.5733
 1333SOL     OW 4363   3.612   3.192   1.276  0.6779 -0.4251  0.1106
 1333SOL    HW1 4364   3.544   3.125   1.267 -0.1427  0.3282  0.6709
 1333SOL    HW2 4365   3.619   3.208   1.370 -0.4004  1.5459 -0.1076
 1334SOL     OW 4366   2.470   2.347   1.937  0.0208  0.2111 -0.3299
 1334SOL    HW1 4367   2.511   2.417   1.988  0.1423  2.2156 -3.0917
 1334SOL    HW2 4368   2.379   2.348   1.966 -0.1892  2.1405 -0.9582
 1335SOL     OW 4369   0.029   4.794   2.631 -0.1232 -0.2415 -0.8502
 1335SOL    HW1 4370   0.104   4.759   2.582 -0.9907  0.3105 -2.6430
 1335SOL    HW2 4371  -0.047   4.775   2.575 -1.3762 -1.0940  1.0988
 1336SOL     OW 4372   4.386   5.055   2.687  0.3132  0.1100 -0.0410
 1336SOL    HW1 4373   4.387   5.127   2.751  0.7552  0.9807 -1.0092
 1336SOL    HW2 4374   4.316   5.079   2.626  1.2296  0.2858 -1.0163
 1337SOL     OW 4375   0.382   1.649   4.915  0.1082 -0.4859 -0.5880
 1337SOL    HW1 4376   0.367   1.618   5.004  0.0122  0.7301 -0.1696
 1337SOL    HW2 4377   0.299   1.691   4.890  0.8337  1.0759 -0.4409
 1338SOL     OW 4378   3.445   0.425   2.252 -0.2123 -0.6072  0.0280
 1338SOL    HW1 4379   3.396   0.497   2.292 -0.2362 -1.1829  1.0580
 1338SOL    HW2 4380   3.537   0.448   2.267 -0.1269  0.7384 -2.3728
 1339SOL     OW 4381   4.737   3.631   1.269 -0.2332  0.0632 -0.3224
 1339SOL    HW1 4382   4.778   3.666   1.190  1.3365 -0.4362  0.2505
 1339SOL    HW2 4383   4.650   3.672   1.272  0.6855  2.1147 -0.8850
 1340SOL     OW 4384   3.772   4.358   3.287  0.0809  0.0868 -0.0869
 1340SOL    HW1 4385   3.703   4.294   3.305  0.1974 -0.2088 -0.6817
 1340SOL    HW2 4386   3.779   4.360   3.191 -1.2220  2.3553 -0.1815
 1341SOL     OW 4387   1.529   3.950   0.298  0.2220  0.2789 -0.2082
 1341SOL    HW1 4388   1.539   4.021   0.234  1.1431  0.7677  0.4725
 1341SOL    HW2 4389   1.495   3.877   0.247 -0.4898  1.1203 -0.9781
 1342SOL     OW 4390   4.085   3.800   1.851  0.2689  0.0326 -0.1281
 1342SOL    HW1 4391   4.012   3.829   1.796  1.0211  0.1055 -1.1121
 1342SOL    HW2 4392   4.116   3.880   1.894 -0.4332 -0.0536  0.5360
 1343SOL     OW 4393   2.887   0.188   1.175 -0.0806  0.7527  0.1177
 1343SOL    HW1 4394   2.809   0.148   1.215 -0.0931  1.5250  0.8668
 1343SOL    HW2 4395   2.945   0.206   1.249  1.4575 -1.2007 -0.5711
 1344SOL     OW 4396   0.559   4.701   2.387 -0.0883  0.0250 -0.4025
 1344SOL    HW1 4397   0.652   4.721   2.389 -0.1186  0.1252  1.1514
 1344SOL    HW2 4398   0.519   4.775   2.341  0.6386 -0.2068 -1.4004
 1345SOL     OW 4399   3.970   3.481   4.221 -0.8015  0.3353  0.0396
 1345SOL    HW1 4400   4.049   3.523   4.256 -0.5958  0.7116 -0.8537
 1345SOL    HW2 4401   3.952   3.529   4.139 -0.1763 -1.7212 -1.3391
 1346SOL     OW 4402   2.761   1.176   0.448 -0.8528 -0.2437 -0.2935
 1346SOL    HW1 4403   2.766   1.261   0.490 -2.3925 -0.4635  0.3425
 1346SOL    HW2 4404   2.703   1.124   0.504  0.5825 -1.9189 -0.3131
 1347SOL     OW 4405   2.886   3.165   1.346 -0.5406  0.3011 -0.0658
 1347SOL    HW1 4406   2.947   3.107   1.393  0.1445  1.3505  0.3561
 1347SOL    HW2 4407   2.804   3.159   1.394 -0.7769 -1.1013 -0.6168
 1348SOL     OW 4408   4.617   0.020   3.042  0.3455 -0.1138 -0.1756
 1348SOL    HW1 4409   4.677   0.067   3.100 -0.1026  0.0890  0.1298
 1348SOL    HW2 4410   4.567  -0.037   3.100 -1.1520  1.1946 -0.1501
 1349SOL     OW 4411   2.902   3.734   0.512 -0.2223 -0.1791  1.0565
 1349SOL    HW1 4412   2.891   3.717   0.418 -1.4207  1.6962  0.8377
 1349SOL    HW2 4413   2.861   3.659   0.555  0.1922 -0.9716  0.0973
 1350SOL     OW 4414   2.353   1.039   1.887  0.5817  0.5535  0.4081
 1350SOL    HW1 4415   2.299   0.966   1.916 -0.5171  1.1547 -0.0575
 1350SOL    HW2 4416   2.438   1.024   1.927  0.0322 -0.3558  1.2579
 1351SOL     OW 4417   1.555   3.041   1.992 -0.5422  0.2621  0.2413
 1351SOL    HW1 4418   1.534   3.082   2.076 -2.3357  2.3141 -1.1486
 1351SOL    HW2 4419   1.640   3.078   1.967 -0.6605  0.7083  0.5057
 1352SOL     OW 4420   0.613   2.573   2.778  0.1892  0.0884 -0.0633
 1352SOL    HW1 4421   0.642   2.660   2.804  0.5101  0.3384 -1.2704
 1352SOL    HW2 4422   0.541   2.588   2.718 -0.8782 -0.5080  1.0383
 1353SOL     OW 4423   2.419   1.225   1.167  0.2905 -0.8676 -0.3891
 1353SOL    HW1 4424   2.492   1.164   1.175  1.6626  0.7572 -0.4347
 1353SOL    HW2 4425   2.435   1.291   1.234 -0.6815 -0.0076 -0.9901
 1354SOL     OW 4426   4.807   1.038   3.277  0.2832 -0.0993 -0.0795
 1354SOL    HW1 4427   4.791   0.956   3.325 -2.9898  0.2504 -0.4154
 1354SOL    HW2 4428   4.850   1.095   3.340 -0.5615 -0.9282  1.2764
 1355SOL     OW 4429   3.437   2.066   0.103 -0.3589  0.3558  0.5374
 1355SOL    HW1 4430   3.393   2.151   0.114  0.8398  1.1764 -0.8330
 1355SOL    HW2 4431   3.484   2.053   0.185  0.5245  1.6667  0.2503
 1356SOL     OW 4432   3.533   2.634   1.823 -0.6664 -0.0080  0.2137
 1356SOL    HW1 4433   3.621   2.656   1.792 -0.3644  0.8772  1.6386
 1356SOL    HW2 4434   3.545   2.554   1.873 -0.2283  1.3839  2.4064
 1357SOL     OW 4435   0.181   2.213   4.446  0.0780 -0.0753 -0.1459
 1357SOL    HW1 4436   0.188   2.157   4.522  0.6654 -1.7388 -1.4001
 1357SOL    HW2 4437   0.088   2.209   4.422 -0.1290  0.5511  0.5573
 1358SOL     OW 4438   1.759   3.189   3.090  0.3414  0.0323  0.1384
 1358SOL    HW1 4439   1.718   3.190   3.004 -1.1032  1.9968  0.8255
 1358SOL    HW2 4440   1.853   3.186   3.071  0.0241 -0.1573 -1.4908
 1359SOL     OW 4441   2.337   2.179   3.659  0.8533 -0.1393  0.8388
 1359SOL    HW1 4442   2.294   2.208   3.740  0.2767 -0.0276  0.4979
 1359SOL    HW2 4443   2.426   2.214   3.665  0.5736  0.5421  1.0568
 1360SOL     OW 4444   4.807   0.331   2.647  0.1982 -0.3909  0.3592
 1360SOL    HW1 4445   4.890   0.282   2.647  0.1649 -0.4506 -0.2740
 1360SOL    HW2 4446   4.740   0.264   2.657  0.2331 -0.3214  1.1044
 1361SOL     OW 4447   4.300   1.307   0.124  0.2984  0.0147 -0.1870
 1361SOL    HW1 4448   4.352   1.299   0.045  1.2047 -1.1696  0.4974
 1361SOL    HW2 4449   4.363   1.332   0.192 -0.3435  0.3671  0.2805
 1362SOL     OW 4450   2.466   2.346   1.648  0.2963 -0.0234  0.2141
 1362SOL    HW1 4451   2.466   2.377   1.739 -0.9289  0.5921  0.0203
 1362SOL    HW2 4452   2.521   2.268   1.649 -0.7065 -0.7395  1.7540
 1363SOL     OW 4453   2.525   3.679   1.241  0.3519 -0.1543  0.3400
 1363SOL    HW1 4454   2.602   3.634   1.273 -1.2384 -2.6486  0.8105
 1363SOL    HW2 4455   2.475   3.701   1.320 -0.0819  0.1872 -0.0205
 1364SOL     OW 4456   4.829   1.567   2.113 -0.4658 -0.1861 -0.2893
 1364SOL    HW1 4457   4.763   1.613   2.165 -0.7517 -0.6702 -0.2224
 1364SOL    HW2 4458   4.779   1.518   2.048 -0.1339  0.0397 -0.7140
 1365SOL     OW 4459   0.072   4.580   1.153  0.3285  0.5476  0.8582
 1365SOL    HW1 4460   0.142   4.551   1.093 -0.2550  0.5025  0.1884
 1365SOL    HW2 4461  -0.008   4.572   1.101 -0.0108  1.9589  1.1639
 1366SOL     OW 4462   3.876   2.140   2.434  0.0916 -0.1367  0.3262
 1366SOL    HW1 4463   3.895   2.147   2.528  1.5498 -1.0424  0.1186
 1366SOL    HW2 4464   3.816   2.066   2.428  0.4734 -0.4618  0.4851
 1367SOL     OW 4465   3.335   0.090   3.821 -0.1455  0.1139 -0.4421
 1367SOL    HW1 4466   3.283   0.010   3.824  0.6653 -0.4568 -1.3924
 1367SOL    HW2 4467   3.413   0.070   3.872 -0.3548  0.6048  0.0732
 1368SOL     OW 4468   3.727   4.327   0.820  0.1495 -0.0994  0.0806
 1368SOL    HW1 4469   3.772   4.256   0.776  2.3046  1.3223 -0.1035
 1368SOL    HW2 4470   3.731   4.400   0.758  1.6886  1.4017  1.8722
 1369SOL     OW 4471   3.402   4.590   2.770  0.0830 -0.7223  0.7645
 1369SOL    HW1 4472   3.458   4.648   2.719 -1.4248  1.4693  1.5101
 1369SOL    HW2 4473   3.316   4.633   2.771 -1.2282 -3.2098  0.9489
 1370SOL     OW 4474   4.871   3.125   1.012  0.4205  0.0362 -0.7512
 1370SOL    HW1 4475   4.948   3.073   1.032 -0.4410 -0.2978  1.9073
 1370SOL    HW2 4476   4.872   3.135   0.917  2.6934 -1.5520 -0.9152
 1371SOL     OW 4477   0.630   4.191   1.373 -0.0158  0.5236  0.2086
 1371SOL    HW1 4478   0.719   4.225   1.363 -0.3315  1.7770  1.4789
 1371SOL    HW2 4479   0.636   4.131   1.447 -0.3894  1.2019  0.7884
 1372SOL     OW 4480   2.828   2.782   2.363  0.5689 -0.2195  0.2367
 1372SOL    HW1 4481   2.831   2.851   2.297 -0.8634 -0.5630 -0.2051
 1372SOL    HW2 4482   2.744   2.738   2.349 -0.4397  0.6130  3.2004
 1373SOL     OW 4483   4.445   1.429   0.947  0.0139  0.2033 -0.8712
 1373SOL    HW1 4484   4.402   1.351   0.983 -0.1506  0.6491 -0.0992
 1373SOL    HW2 4485   4.538   1.404   0.942 -0.0060  0.0367 -0.4190
 1374SOL     OW 4486   5.007   1.629   5.025 -0.2307  0.5536 -0.2360
 1374SOL    HW1 4487   5.092   1.587   5.038 -0.2269  0.5490 -0.2820
 1374SOL    HW2 4488   4.944   1.558   5.033 -0.1649  0.3669 -1.3208
 1375SOL     OW 4489   3.495   0.298   4.505 -0.3025  0.2052 -0.1362
 1375SOL    HW1 4490   3.405   0.301   4.471 -0.2430  0.6360 -0.2578
 1375SOL    HW2 4491   3.542   0.365   4.455 -0.0745  0.4362  0.3779
 1376SOL     OW 4492   1.442   3.381   2.085  0.1494  0.3322  0.0048
 1376SOL    HW1 4493   1.361   3.428   2.064 -1.0364 -1.2480  0.8711
 1376SOL    HW2 4494   1.481   3.360   2.001 -0.0565  1.5602 -0.4119
 1377SOL     OW 4495   4.960   4.408   0.703  0.2744 -0.4847  0.2637
 1377SOL    HW1 4496   4.924   4.485   0.660  0.2833 -0.0457  1.0290
 1377SOL    HW2 4497   5.027   4.443   0.761 -0.6261 -0.9394  1.5990
 1378SOL     OW 4498   0.148   4.131   3.476 -1.1107 -0.5107  0.3156
 1378SOL    HW1 4499   0.104   4.052   3.507 -1.4193 -0.0162  1.1226
 1378SOL    HW2 4500   0.214   4.098   3.415 -1.0556 -1.4178  0.8542
 1379SOL     OW 4501   1.015   1.830   3.911  0.2770 -0.4305 -0.3457
 1379SOL    HW1 4502   1.098   1.815   3.956 -0.1039  0.5989  0.7258
 1379SOL    HW2 4503   0.952   1.847   3.981 -0.5248  0.2439 -1.2123
 1380SOL     OW 4504   3.035   4.355   1.255 -0.1396  0.3787 -0.1878
 1380SOL    HW1 4505   2.960   4.383   1.307 -0.0018 -0.7618  0.6376
 1380SOL    HW2 4506   3.109   4.405   1.289  0.1432 -1.0890  1.4186
 1381SOL     OW 4507   2.400   4.467   0.956 -0.0314  0.1640  0.1252
 1381SOL    HW1 4508   2.417   4.374   0.942 -0.6101  0.1411 -0.4907
 1381SOL    HW2 4509   2.339   4.491   0.886  0.9801  1.2765 -0.4017
 1382SOL     OW 4510   3.018   4.182   4.173  0.4050 -0.0641 -0.1502
 1382SOL    HW1 4511   3.026   4.151   4.263  2.0569 -1.1686 -0.6451
 1382SOL    HW2 4512   3.046   4.273   4.176  1.9918 -0.5419  0.2196
 1383SOL     OW 4513   3.199   4.507   0.697 -0.1400 -0.7418 -0.7877
 1383SOL    HW1 4514   3.217   4.599   0.717  1.2950 -1.0547 -0.5755
 1383SOL    HW2 4515   3.281   4.474   0.660 -0.6364 -1.9333 -0.8498
 1384SOL     OW 4516   0.297   3.435   2.882 -0.5655  0.5430 -0.3079
 1384SOL    HW1 4517   0.217   3.488   2.882 -1.0079 -0.0785 -2.2038
 1384SOL    HW2 4518   0.340   3.458   2.800  1.4265  1.1589  0.8942
 1385SOL     OW 4519   4.906   3.910   2.409 -0.3094  0.8311  0.1007
 1385SOL    HW1 4520   4.963   3.972   2.362 -1.2399 -0.0253 -2.2325
 1385SOL    HW2 4521   4.901   3.834   2.352 -0.4100 -0.8101  2.2478
 1386SOL     OW 4522   2.616   1.975   2.331 -0.8670  0.1641 -0.2431
 1386SOL    HW1 4523   2.681   1.967   2.401 -1.5347  1.6901  0.5748
 1386SOL    HW2 4524   2.598   1.884   2.305  1.7552 -0.2518 -0.6673
 1387SOL     OW 4525   1.829   2.538   2.269  0.0383 -0.2106 -0.1664
 1387SOL    HW1 4526   1.889   2.605   2.301  1.1336 -0.8932 -0.7971
 1387SOL    HW2 4527   1.766   2.586   2.215 -0.6340  0.6593  1.3380
 1388SOL     OW 4528   2.991   2.250   1.858  0.4736 -0.5212  0.2318
 1388SOL    HW1 4529   2.991   2.268   1.952 -0.3302 -0.2699  0.1860
 1388SOL    HW2 4530   2.899   2.233   1.837  0.2317  2.0776 -1.0259
 1389SOL     OW 4531   0.060   1.778   4.971 -0.4034  0.2559  0.6263
 1389SOL    HW1 4532  -0.019   1.725   4.972  0.1565 -0.6434 -0.7877
 1389SOL    HW2 4533   0.099   1.761   4.885  2.1365 -0.5256  1.8813
 1390SOL     OW 4534   0.924   4.242   1.935 -0.1062  0.2935 -0.4474
 1390SOL    HW1 4535   0.962   4.330   1.941 -0.5568  0.4310  0.3805
 1390SOL    HW2 4536   0.830   4.258   1.931 -0.2211 -0.1979  0.4579
 1391SOL     OW 4537   1.485   1.734   2.418 -0.0190 -0.0102  0.0227
 1391SOL    HW1 4538   1.440   1.722   2.501  0.1130  0.6493  0.1926
 1391SOL    HW2 4539   1.577   1.716   2.437  0.0980  0.7022  0.1562
 1392SOL     OW 4540   3.566   2.115   4.993 -0.6640  0.2714 -0.7719
 1392SOL    HW1 4541   3.502   2.084   5.057  0.7273  1.2899  1.2074
 1392SOL    HW2 4542   3.640   2.055   5.004 -0.5550  0.2485 -1.6650
 1393SOL     OW 4543   0.170   3.184   2.944 -0.4787 -0.3339 -0.5922
 1393SOL    HW1 4544   0.211   3.270   2.941 -1.7554  0.2568 -1.5469
 1393SOL    HW2 4545   0.076   3.202   2.934 -0.8510 -1.7567  0.2058
 1394SOL     OW 4546   0.998   1.456   0.149 -0.1786 -0.0615 -0.2317
 1394SOL    HW1 4547   0.916   1.411   0.129 -0.0220  0.2396 -1.6318
 1394SOL    HW2 4548   1.026   1.419   0.232 -0.6039 -1.7657 -0.8214
 1395SOL     OW 4549   3.129   2.834   3.472  0.1704 -0.3620 -0.5929
 1395SOL    HW1 4550   3.122   2.843   3.568 -0.7167 -2.0828 -0.4630
 1395SOL    HW2 4551   3.092   2.915   3.438 -0.6405 -0.2322  0.5368
 1396SOL     OW 4552   3.761   3.333   1.773  0.1742  0.1216  0.1957
 1396SOL    HW1 4553   3.804   3.419   1.778  1.1204 -0.2985 -0.5922
 1396SOL    HW2 4554   3.819   3.275   1.822 -0.0550 -0.2422  0.0329
 1397SOL     OW 4555   4.260   4.201   2.709 -0.0983  0.0272  0.2011
 1397SOL    HW1 4556   4.329   4.211   2.643 -0.7742 -0.8274 -0.6418
 1397SOL    HW2 4557   4.244   4.290   2.740 -0.1684  0.5124 -1.1835
 1398SOL     OW 4558   0.111   1.158   2.557  0.1502  0.2497 -0.0782
 1398SOL    HW1 4559   0.144   1.205   2.480  0.3768 -1.0338 -0.7836
 1398SOL    HW2 4560   0.165   1.079   2.562 -0.9230 -0.4668  0.4592
 1399SOL     OW 4561   0.008   3.123   3.913 -0.0252  0.1779 -0.4561
 1399SOL    HW1 4562  -0.079   3.138   3.876 -0.0691  1.7424  0.2375
 1399SOL    HW2 4563   0.066   3.123   3.836 -0.2637  2.2457 -0.6697
 1400SOL     OW 4564   0.367   4.944   0.842 -0.1349 -0.6099 -0.3386
 1400SOL    HW1 4565   0.274   4.926   0.849 -0.3903  1.0034  0.5792
 1400SOL    HW2 4566   0.381   4.967   0.751 -0.9093  0.6281 -0.1461
 1401SOL     OW 4567   3.462   1.482   4.327  0.3180 -0.0291 -0.4617
 1401SOL    HW1 4568   3.410   1.432   4.390  0.8909 -0.7340 -0.5367
 1401SOL    HW2 4569   3.428   1.571   4.332 -0.4064 -0.3309  0.0119
 1402SOL     OW 4570   1.902   4.407   1.689  0.8392  0.4699  0.0548
 1402SOL    HW1 4571   1.841   4.405   1.763  1.7998 -0.1066  0.8393
 1402SOL    HW2 4572   1.933   4.498   1.686 -1.1389  1.1213 -1.2509
 1403SOL     OW 4573   1.030   2.049   4.368 -0.7381  0.1650  0.0346
 1403SOL    HW1 4574   0.968   2.098   4.315 -0.2050  1.0827  0.2454
 1403SOL    HW2 4575   1.089   2.116   4.403  0.1025 -0.6470  0.1792
 1404SOL     OW 4576   0.200   3.900   4.035 -0.2840 -0.0504  0.4343
 1404SOL    HW1 4577   0.201   3.807   4.060  2.9572 -0.0063  0.6737
 1404SOL    HW2 4578   0.190   3.947   4.118 -0.1664 -0.1590  0.5108
 1405SOL     OW 4579   3.306   4.964   2.220 -0.2080 -0.0485 -0.3651
 1405SOL    HW1 4580   3.333   4.917   2.142 -0.6388 -1.1971  0.1758
 1405SOL    HW2 4581   3.253   5.037   2.187 -0.0969 -0.3194 -1.1500
 1406SOL     OW 4582   3.148   1.988   0.361 -0.2540 -0.0449  0.2607
 1406SOL    HW1 4583   3.162   1.911   0.417  1.1296 -0.2791 -0.3835
 1406SOL    HW2 4584   3.230   2.037   0.368 -0.6651  0.7222 -0.3374
 1407SOL     OW 4585   4.646   4.219   2.271 -0.5108  0.4545 -0.0374
 1407SOL    HW1 4586   4.582   4.270   2.222 -0.6669 -1.1787 -1.5878
 1407SOL    HW2 4587   4.671   4.148   2.212  0.8741 -0.3608  1.4742
 1408SOL     OW 4588   0.452   4.578   3.576  0.3483 -0.0537 -0.4250
 1408SOL    HW1 4589   0.526   4.560   3.635  1.5217  0.5132 -1.7009
 1408SOL    HW2 4590   0.414   4.491   3.560  1.1248 -0.4348 -0.2616
 1409SOL     OW 4591   0.379   2.779   1.247  0.0041  0.1260 -0.2755
 1409SOL    HW1 4592   0.442   2.753   1.180  0.3061  0.7235 -0.2208
 1409SOL    HW2 4593   0.342   2.696   1.278  2.7807 -0.4393  1.6981
 1410SOL     OW 4594   4.668   4.083   3.209  0.2172 -0.6466  0.6560
 1410SOL    HW1 4595   4.645   4.134   3.287 -0.8350 -1.1181  0.6741
 1410SOL    HW2 4596   4.674   3.993   3.240 -0.5391 -0.8861  0.1466
 1411SOL     OW 4597   2.520   1.109   3.688  0.0146 -0.1348  0.1338
 1411SOL    HW1 4598   2.502   1.165   3.612 -1.7503 -0.9681 -0.0886
 1411SOL    HW2 4599   2.546   1.170   3.757 -1.2221  0.8897 -0.2964
 1412SOL     OW 4600   3.509   3.434   2.038  0.8301 -0.3714  0.4295
 1412SOL    HW1 4601   3.520   3.529   2.033  0.3457 -0.1750  2.4986
 1412SOL    HW2 4602   3.571   3.406   2.105  2.1425 -1.7679 -1.3209
 1413SOL     OW 4603   0.772   0.275   2.219 -0.4429  0.2066  0.0473
 1413SOL    HW1 4604   0.819   0.278   2.135 -1.7241  0.5711 -0.6698
 1413SOL    HW2 4605   0.680   0.279   2.195 -0.8341 -0.0203  1.4719
 1414SOL     OW 4606   4.052   4.823   2.528  0.5351 -0.1994  0.3242
 1414SOL    HW1 4607   3.987   4.891   2.509 -0.0732 -0.9214 -0.1622
 1414SOL    HW2 4608   4.010   4.766   2.592  1.4130  0.4275  1.4948
 1415SOL     OW 4609   0.814   2.367   2.027  0.0663 -0.3999  0.2830
 1415SOL    HW1 4610   0.787   2.344   1.938 -0.0596 -0.7087  0.3991
 1415SOL    HW2 4611   0.896   2.319   2.041  0.2082 -0.1658  0.2482
 1416SOL     OW 4612   4.614   4.604   3.851 -0.4404  0.4001  0.0496
 1416SOL    HW1 4613   4.605   4.520   3.897  0.8868 -0.4092 -1.1301
 1416SOL    HW2 4614   4.547   4.601   3.783 -0.7271  0.5189  0.3247
 1417SOL     OW 4615   2.972   0.529   4.110 -0.5146 -0.1296  0.4602
 1417SOL    HW1 4616   2.910   0.601   4.116  1.4346  1.7098 -0.6768
 1417SOL    HW2 4617   2.936   0.471   4.043 -0.9908  0.9538 -0.2252
 1418SOL     OW 4618   2.695   4.012   1.061 -0.2466 -0.1357  0.0933
 1418SOL    HW1 4619   2.728   4.045   1.145  0.2707 -1.1310  0.2921
 1418SOL    HW2 4620   2.754   4.050   0.996  1.1391 -1.6422  0.4202
 1419SOL     OW 4621   2.103   0.312   2.372  0.6066  0.6376 -0.6449
 1419SOL    HW1 4622   2.057   0.376   2.319 -1.2112 -0.8967 -0.9930
 1419SOL    HW2 4623   2.112   0.235   2.315  1.0181 -0.0999  0.3796
 1420SOL     OW 4624   0.924   4.961   2.534  0.2697  0.5265  0.0664
 1420SOL    HW1 4625   0.999   4.901   2.532 -1.7045 -1.9895 -1.4796
 1420SOL    HW2 4626   0.939   5.020   2.460  1.9871  1.7043  1.3143
 1421SOL     OW 4627   5.061   2.624   4.149  0.6040 -0.5500 -0.0815
 1421SOL    HW1 4628   5.075   2.710   4.187  1.6399 -0.4607 -0.6459
 1421SOL    HW2 4629   5.147   2.582   4.152  0.4003 -1.0560 -1.0181
 1422SOL     OW 4630   4.473   3.915   0.657 -0.3127  0.1240  0.1560
 1422SOL    HW1 4631   4.444   4.006   0.650  2.5692  1.1996  1.0518
 1422SOL    HW2 4632   4.446   3.887   0.745  2.4774  1.6253  1.5866
 1423SOL     OW 4633   2.100   3.272   1.273  0.3675  0.4230 -0.0868
 1423SOL    HW1 4634   2.119   3.358   1.236 -0.3128  0.1233 -1.1709
 1423SOL    HW2 4635   2.141   3.272   1.359  0.4539  1.7936 -0.1312
 1424SOL     OW 4636   0.608   0.109   4.422  0.1705  0.3082 -0.1815
 1424SOL    HW1 4637   0.526   0.132   4.466 -0.3252  1.7459 -1.7975
 1424SOL    HW2 4638   0.581   0.063   4.343  0.9788 -0.6388  0.0914
 1425SOL     OW 4639   4.273   0.054   5.027  0.5254  0.6234 -0.3108
 1425SOL    HW1 4640   4.178   0.069   5.021  0.4971  0.4632 -0.2665
 1425SOL    HW2 4641   4.295   0.077   5.117  0.8445  2.4134 -0.8377
 1426SOL     OW 4642   3.468   0.869   4.153  0.0429  0.5574  0.8972
 1426SOL    HW1 4643   3.499   0.825   4.233 -0.3365  0.1527  0.8249
 1426SOL    HW2 4644   3.516   0.952   4.151  1.7323 -0.3860  0.3772
 1427SOL     OW 4645   3.706   1.204   2.883 -0.0327 -0.0429 -0.4237
 1427SOL    HW1 4646   3.748   1.274   2.834  0.6557 -1.3044 -1.6847
 1427SOL    HW2 4647   3.660   1.248   2.954  1.8888  1.5249 -0.1141
 1428SOL     OW 4648   1.313   2.850   0.017 -0.5106  0.9957  0.0999
 1428SOL    HW1 4649   1.304   2.761   0.052 -1.9757  0.7156 -0.9168
 1428SOL    HW2 4650   1.396   2.881   0.051  0.6515 -1.2587 -0.5681
 1429SOL     OW 4651   4.233   3.927   4.142 -0.1543  0.2652 -0.0890
 1429SOL    HW1 4652   4.240   3.877   4.223  1.2793 -1.2750 -1.1288
 1429SOL    HW2 4653   4.239   4.018   4.170  0.3779 -0.2472  1.5390
 1430SOL     OW 4654   4.782   1.335   2.993 -0.1625  0.4236  0.5314
 1430SOL    HW1 4655   4.791   1.248   3.030  1.9014 -0.6235 -2.2570
 1430SOL    HW2 4656   4.863   1.380   3.016 -0.6845  1.1862  0.9036
 1431SOL     OW 4657   2.148   1.447   4.295  0.2748  0.1076  0.0987
 1431SOL    HW1 4658   2.058   1.443   4.263 -0.4025  0.7206  1.8517
 1431SOL    HW2 4659   2.198   1.399   4.231 -1.2073  0.3315 -1.2696
 1432SOL     OW 4660   2.086   1.010   4.860 -0.2151 -0.0314 -0.4736
 1432SOL    HW1 4661   2.026   1.026   4.933  0.1213 -0.5884 -0.0684
 1432SOL    HW2 4662   2.111   1.097   4.831 -1.2362  0.2132 -0.6639
 1433SOL     OW 4663   1.365   2.185   0.312  0.5467  0.1619 -0.1312
 1433SOL    HW1 4664   1.382   2.279   0.309  0.0075  0.2265 -2.4772
 1433SOL    HW2 4665   1.285   2.177   0.364  1.4531  0.8556  1.3777
 1434SOL     OW 4666   3.934   4.658   2.727 -0.2304 -0.4657 -0.1481
 1434SOL    HW1 4667   3.901   4.734   2.775 -0.0553 -0.9623  0.7546
 1434SOL    HW2 4668   3.979   4.605   2.792 -0.6653 -1.5383 -0.7040
 1435SOL     OW 4669   0.278   3.247   1.399 -0.4163  0.4404  0.4542
 1435SOL    HW1 4670   0.226   3.308   1.451  2.6766  3.2655  0.3326
 1435SOL    HW2 4671   0.228   3.238   1.317 -2.5006  0.2559  1.6901
 1436SOL     OW 4672   3.702   2.112   3.379  0.3052  0.6987 -0.6789
 1436SOL    HW1 4673   3.694   2.045   3.447 -1.2993  1.5667  0.0150
 1436SOL    HW2 4674   3.788   2.151   3.393 -0.3986  1.5530  1.5332
 1437SOL     OW 4675   0.777   3.844   1.970 -0.2201  0.2078 -0.3607
 1437SOL    HW1 4676   0.797   3.777   2.035 -1.4224 -0.4013 -0.5933
 1437SOL    HW2 4677   0.806   3.807   1.887  0.8974  0.7937 -0.2338
 1438SOL     OW 4678   2.090   0.323   4.050  0.2068 -0.1169  0.2184
 1438SOL    HW1 4679   2.175   0.309   4.092  0.7883  1.3977 -0.3906
 1438SOL    HW2 4680   2.034   0.356   4.120 -0.0550 -1.6659  0.7544
 1439SOL     OW 4681   3.793   1.690   2.782 -0.3340  0.0227 -0.1101
 1439SOL    HW1 4682   3.712   1.722   2.821 -0.5786  1.9491 -2.0333
 1439SOL    HW2 4683   3.859   1.700   2.851 -1.2773  0.7054  0.7029
 1440SOL     OW 4684   4.773   3.963   1.703  0.0801  0.4067  0.1637
 1440SOL    HW1 4685   4.790   3.969   1.609 -0.4493  0.7222  0.0862
 1440SOL    HW2 4686   4.846   4.011   1.744  1.6124 -1.7639  0.0323
 1441SOL     OW 4687   4.728   0.455   4.536 -0.4101  0.5209 -0.3351
 1441SOL    HW1 4688   4.732   0.472   4.442 -2.7318 -1.5460 -0.8601
 1441SOL    HW2 4689   4.665   0.518   4.569 -2.1590 -0.9761 -0.7591
 1442SOL     OW 4690   1.840   0.301   4.533  0.4573  0.0829  0.1213
 1442SOL    HW1 4691   1.752   0.317   4.565  0.1179 -1.1171 -0.1862
 1442SOL    HW2 4692   1.838   0.211   4.501  1.6357  0.2380 -0.4171
 1443SOL     OW 4693   1.490   2.938   3.635 -0.5710  0.1229 -0.3472
 1443SOL    HW1 4694   1.460   3.026   3.612  1.8879  1.1185  0.1941
 1443SOL    HW2 4695   1.571   2.926   3.587 -1.0676 -2.0307 -0.7092
 1444SOL     OW 4696   3.681   4.100   1.206 -0.5359 -0.2939  0.3143
 1444SOL    HW1 4697   3.699   4.011   1.176  1.1784 -0.1770  0.9700
 1444SOL    HW2 4698   3.766   4.144   1.205 -1.2266  1.0803  0.8396
 1445SOL     OW 4699   2.916   2.951   3.672 -0.6963 -0.3058  0.0391
 1445SOL    HW1 4700   2.892   3.007   3.598 -0.8708  0.9987  1.0519
 1445SOL    HW2 4701   2.832   2.917   3.704 -0.7010 -0.1790  0.1626
 1446SOL     OW 4702   0.043   4.406   5.070 -0.1321 -0.0947 -0.4478
 1446SOL    HW1 4703   0.107   4.466   5.032 -0.7964  1.4011  0.7242
 1446SOL    HW2 4704   0.075   4.390   5.159 -2.3233  2.2047  0.8397
 1447SOL     OW 4705   2.158   1.113   3.797  0.5318 -0.7535 -0.8699
 1447SOL    HW1 4706   2.189   1.029   3.831 -0.7005 -0.9166 -0.1137
 1447SOL    HW2 4707   2.182   1.112   3.705  0.9207 -1.7478 -0.7619
 1448SOL     OW 4708   1.704   2.988   4.715  0.2205 -0.6725 -0.2775
 1448SOL    HW1 4709   1.768   2.945   4.771  0.0280 -0.8676 -0.2045
 1448SOL    HW2 4710   1.710   3.080   4.738 -1.2801 -0.9926  1.5225
 1449SOL     OW 4711   1.737   1.506   5.055  0.1877 -0.0049  0.7366
 1449SOL    HW1 4712   1.743   1.471   5.145  1.2288 -1.5163  0.0994
 1449SOL    HW2 4713   1.717   1.429   5.002  1.3777  0.5906 -0.5766
 1450SOL     OW 4714   1.110   4.279   4.764 -0.4791  0.2553  0.3284
 1450SOL    HW1 4715   1.202   4.251   4.763 -0.2669  0.9855 -1.9314
 1450SOL    HW2 4716   1.114   4.374   4.779 -0.8884  0.2426  0.5215
 1451SOL     OW 4717   3.240   3.036   1.598 -0.3010  0.1716  0.4590
 1451SOL    HW1 4718   3.303   2.970   1.625 -0.7537 -0.3877  0.1383
 1451SOL    HW2 4719   3.209   3.074   1.681  2.6645  2.5583  0.5732
 1452SOL     OW 4720   4.816   1.876   3.615 -0.4832 -0.1980 -0.2983
 1452SOL    HW1 4721   4.854   1.819   3.681 -0.5960 -0.6321 -0.6084
 1452SOL    HW2 4722   4.792   1.955   3.663  0.7725  0.0714 -0.0896
 1453SOL     OW 4723   2.974   4.075   1.325 -0.1495  0.8226 -0.3367
 1453SOL    HW1 4724   2.936   4.051   1.409 -0.9950  0.6212 -0.7720
 1453SOL    HW2 4725   2.989   4.170   1.331  1.9985  0.4225  0.9066
 1454SOL     OW 4726   3.244   3.687   1.824  0.0284  0.3036 -0.2037
 1454SOL    HW1 4727   3.230   3.767   1.773  0.2245  0.4003 -0.1034
 1454SOL    HW2 4728   3.330   3.698   1.863  0.6254 -0.5442 -1.2610
 1455SOL     OW 4729   1.840   3.767   3.148 -0.0171 -0.1982  0.2617
 1455SOL    HW1 4730   1.776   3.809   3.205  1.8325  1.0816  1.4203
 1455SOL    HW2 4731   1.798   3.684   3.123 -3.8098  2.2766 -2.2349
 1456SOL     OW 4732   0.393   3.386   1.658  0.5392 -0.1742 -0.4492
 1456SOL    HW1 4733   0.369   3.398   1.750  0.1603 -0.4029 -0.5200
 1456SOL    HW2 4734   0.462   3.320   1.660  0.0273 -0.7034 -0.3946
 1457SOL     OW 4735   3.415   3.287   4.154  0.1011  0.2102  0.0810
 1457SOL    HW1 4736   3.500   3.258   4.123 -0.7659 -1.0865 -1.1882
 1457SOL    HW2 4737   3.383   3.347   4.087  1.3465  3.1887  2.1018
 1458SOL     OW 4738   3.131   1.352   2.334  0.1699  0.0096  0.1909
 1458SOL    HW1 4739   3.160   1.278   2.280  0.0256 -2.1697  2.9372
 1458SOL    HW2 4740   3.195   1.357   2.405 -1.3023  0.7446  1.5259
 1459SOL     OW 4741   2.124   1.593   2.190  0.1206 -0.2268  0.2088
 1459SOL    HW1 4742   2.053   1.530   2.185 -0.8434  0.9557 -1.7920
 1459SOL    HW2 4743   2.087   1.673   2.152  1.7314  1.1353  1.4410
 1460SOL     OW 4744   3.792   0.270   3.692 -0.0979 -0.0057  0.3343
 1460SOL    HW1 4745   3.697   0.277   3.690  0.0040  1.4671 -0.0493
 1460SOL    HW2 4746   3.812   0.237   3.779 -0.8611  1.6080  1.1380
 1461SOL     OW 4747   3.938   1.651   4.239  0.2646 -0.5047  0.1047
 1461SOL    HW1 4748   4.022   1.624   4.276  0.1759  0.8277  1.3223
 1461SOL    HW2 4749   3.872   1.604   4.289  0.2389 -0.6521 -0.0666
 1462SOL     OW 4750   0.716   3.549   3.900  0.5165  0.0827  0.3797
 1462SOL    HW1 4751   0.621   3.546   3.905  0.5036 -0.8355 -0.2228
 1462SOL    HW2 4752   0.742   3.614   3.965 -0.4464 -0.6488  1.5090
 1463SOL     OW 4753   4.157   0.302   2.309  0.4855  0.2785  0.0156
 1463SOL    HW1 4754   4.237   0.294   2.257 -0.5355  1.7302 -1.8666
 1463SOL    HW2 4755   4.137   0.396   2.307 -0.9959 -0.0036  0.8677
 1464SOL     OW 4756   4.924   3.659   1.744  0.4430 -0.1586  0.4871
 1464SOL    HW1 4757   4.899   3.659   1.652  1.7724  0.3928  0.1101
 1464SOL    HW2 4758   4.880   3.582   1.781 -1.2381  0.4226 -0.2733
 1465SOL     OW 4759   1.685   3.215   2.835  0.5364  0.4985  0.2624
 1465SOL    HW1 4760   1.723   3.193   2.750  0.7396  0.1057  0.4542
 1465SOL    HW2 4761   1.591   3.203   2.822  0.7110 -1.3528  0.6133
 1466SOL     OW 4762   3.106   1.397   2.731 -0.6999  0.1981  0.5420
 1466SOL    HW1 4763   3.095   1.440   2.647  1.3139  2.5055  1.3816
 1466SOL    HW2 4764   3.031   1.425   2.783 -0.5674  0.9041  0.3528
 1467SOL     OW 4765   2.423   0.171   0.983 -0.6996  0.1290  0.2041
 1467SOL    HW1 4766   2.494   0.228   1.013  0.2308  0.0920 -1.8519
 1467SOL    HW2 4767   2.396   0.123   1.062  0.8695  0.8588  1.2133
 1468SOL     OW 4768   3.089   0.627   0.786  0.0228  0.1261 -0.0743
 1468SOL    HW1 4769   3.078   0.711   0.742 -2.0998 -0.1020 -0.0405
 1468SOL    HW2 4770   3.080   0.562   0.716 -1.6859 -0.1759  0.4050
 1469SOL     OW 4771   2.922   1.466   2.941 -0.1529  0.2789  0.1231
 1469SOL    HW1 4772   2.849   1.525   2.919 -0.2214  0.2542  0.2800
 1469SOL    HW2 4773   2.879   1.385   2.967 -0.0285 -0.2464 -1.2581
 1470SOL     OW 4774   4.553   1.164   1.922 -0.0346  0.1300  0.6890
 1470SOL    HW1 4775   4.460   1.188   1.927 -0.5468 -2.0240  2.1303
 1470SOL    HW2 4776   4.569   1.154   1.828 -1.2326  0.5613  0.4193
 1471SOL     OW 4777   4.835   0.837   3.460 -0.4942  0.2581 -0.4280
 1471SOL    HW1 4778   4.910   0.883   3.498 -1.9229  0.7253  1.9590
 1471SOL    HW2 4779   4.808   0.775   3.528 -1.1970 -1.1353 -1.9459
 1472SOL     OW 4780   2.580   3.685   2.386  0.3519 -0.1817 -0.1544
 1472SOL    HW1 4781   2.608   3.719   2.301 -0.5162  0.8486 -0.0412
 1472SOL    HW2 4782   2.609   3.752   2.449  0.5120 -0.6772  0.3044
 1473SOL     OW 4783   4.997   4.260   3.562  0.2565 -0.1869 -0.3134
 1473SOL    HW1 4784   4.907   4.247   3.592  0.9366 -1.3244  1.3721
 1473SOL    HW2 4785   5.048   4.266   3.643  1.4305  2.6395 -1.2213
 1474SOL     OW 4786   4.476   1.728   1.514 -0.3993  0.1512  0.0226
 1474SOL    HW1 4787   4.433   1.644   1.530 -1.2827  0.6995  0.5951
 1474SOL    HW2 4788   4.569   1.707   1.509 -0.6571 -0.9361 -0.3745
 1475SOL     OW 4789   0.874   0.234   1.983  0.0594  0.5263 -0.3103
 1475SOL    HW1 4790   0.857   0.143   1.960 -1.3195  0.3211  1.3904
 1475SOL    HW2 4791   0.929   0.267   1.912 -0.0112 -1.4205 -1.3074
 1476SOL     OW 4792   1.102   3.968   3.483 -0.0151 -0.2604  0.1776
 1476SOL    HW1 4793   1.150   3.916   3.547  1.9416  0.0853 -0.9477
 1476SOL    HW2 4794   1.144   3.947   3.399 -1.7104  0.2252 -0.8289
 1477SOL     OW 4795   3.007   2.336   3.826  0.3825 -0.6893 -0.3443
 1477SOL    HW1 4796   3.001   2.391   3.748  0.3029 -1.7634 -1.1021
 1477SOL    HW2 4797   3.044   2.254   3.795  0.6278 -1.0258  0.8062
 1478SOL     OW 4798   4.386   4.933   1.390 -0.4119 -0.3803  0.0692
 1478SOL    HW1 4799   4.456   4.884   1.347  2.7753  2.6132  1.5848
 1478SOL    HW2 4800   4.379   4.893   1.476  1.1951  0.8202  0.7910
 1479SOL     OW 4801   3.864   2.614   3.993 -0.1230 -0.0158 -0.3024
 1479SOL    HW1 4802   3.861   2.617   3.897  1.1462 -1.3505 -0.3960
 1479SOL    HW2 4803   3.850   2.522   4.014 -0.9977  0.3707  0.8327
 1480SOL     OW 4804   3.000   3.452   2.116 -0.1145  1.0758 -0.0640
 1480SOL    HW1 4805   3.086   3.409   2.109 -0.7905 -0.5075  0.9426
 1480SOL    HW2 4806   2.980   3.480   2.027  0.8885  0.3395 -0.5419
 1481SOL     OW 4807   5.187   0.836   0.598  0.7469  0.0902  0.7958
 1481SOL    HW1 4808   5.230   0.751   0.607 -1.9181 -1.3114  0.6087
 1481SOL    HW2 4809   5.130   0.842   0.675 -0.5939  0.8070 -0.2489
 1482SOL     OW 4810   2.947   0.340   3.836 -0.3406 -0.1454 -0.1323
 1482SOL    HW1 4811   3.038   0.359   3.812 -0.4260  0.6618  0.1559
 1482SOL    HW2 4812   2.903   0.425   3.828 -0.7724 -0.2532  1.0578
 1483SOL     OW 4813   4.200   1.719   3.684 -0.2006 -0.6944  0.1143
 1483SOL    HW1 4814   4.279   1.745   3.637 -0.1258  2.1491  1.6969
 1483SOL    HW2 4815   4.220   1.632   3.719  2.5285  0.3082  1.1463
 1484SOL     OW 4816   3.606   2.275   2.763  0.0503 -0.3288  0.0309
 1484SOL    HW1 4817   3.541   2.205   2.766  0.6391 -1.0038 -1.8448
 1484SOL    HW2 4818   3.596   2.314   2.676  2.5906 -0.9057 -0.5618
 1485SOL     OW 4819   3.494   1.862   1.919 -0.3693 -0.2278 -0.2697
 1485SOL    HW1 4820   3.560   1.851   1.988 -1.2818 -1.7388  0.4106
 1485SOL    HW2 4821   3.448   1.942   1.942  0.0771 -0.1216  0.2550
 1486SOL     OW 4822   1.345   3.210   1.114  0.1204  0.5008  0.1806
 1486SOL    HW1 4823   1.434   3.242   1.125  0.3820 -0.5049  1.0998
 1486SOL    HW2 4824   1.299   3.281   1.070  0.7834  1.9475  1.7942
 1487SOL     OW 4825   3.583   1.432   2.579 -0.0857  0.6581  0.3314
 1487SOL    HW1 4826   3.546   1.346   2.558  1.8073  0.0679 -0.7217
 1487SOL    HW2 4827   3.624   1.420   2.664  1.1634  0.1713 -0.3189
 1488SOL     OW 4828   1.612   1.298   3.274 -0.3727  0.2170  0.0431
 1488SOL    HW1 4829   1.550   1.246   3.325 -1.0542  0.7455 -0.2388
 1488SOL    HW2 4830   1.609   1.385   3.313  0.4677  0.1613  0.2562
 1489SOL     OW 4831   2.933   2.449   4.417 -0.5353 -0.1966 -0.0459
 1489SOL    HW1 4832   3.020   2.481   4.390 -0.5826  2.0670  2.2666
 1489SOL    HW2 4833   2.933   2.356   4.393  2.0349  0.0793 -1.2762
 1490SOL     OW 4834   1.149   0.197   2.946 -0.6824 -0.1973 -0.4672
 1490SOL    HW1 4835   1.126   0.130   3.011 -0.7744 -0.9155 -1.2398
 1490SOL    HW2 4836   1.091   0.179   2.872 -0.2345  0.3283 -0.9421
 1491SOL     OW 4837   3.722   2.051   3.960 -0.0518 -0.1797  0.3336
 1491SOL    HW1 4838   3.699   2.142   3.944  1.6559  0.1718 -0.2889
 1491SOL    HW2 4839   3.639   2.006   3.975 -1.2533  0.6938 -3.3348
 1492SOL     OW 4840   3.335   1.319   3.147  0.1646  0.8754 -0.0639
 1492SOL    HW1 4841   3.412   1.347   3.098  1.7243 -2.5401  0.2552
 1492SOL    HW2 4842   3.369   1.296   3.234 -1.4097  0.4433  0.4519
 1493SOL     OW 4843   2.828   0.537   2.317  0.1115  0.4088  0.0274
 1493SOL    HW1 4844   2.789   0.526   2.404 -0.3973  0.2712 -0.2146
 1493SOL    HW2 4845   2.821   0.630   2.299  1.5257  0.6644  0.7367
 1494SOL     OW 4846   2.207   4.035   4.154 -0.6131  0.0299 -0.3886
 1494SOL    HW1 4847   2.140   3.971   4.177 -1.0871  0.3587 -0.8343
 1494SOL    HW2 4848   2.158   4.115   4.133 -0.1093  0.1918 -0.9823
 1495SOL     OW 4849   2.160   3.565   1.997  0.1317  0.0047 -0.1919
 1495SOL    HW1 4850   2.234   3.570   1.936  0.3161 -0.7400 -0.0363
 1495SOL    HW2 4851   2.148   3.655   2.029  1.4969 -0.0231  0.4130
 1496SOL     OW 4852   1.781   1.215   4.148  0.7680 -0.0238  0.6952
 1496SOL    HW1 4853   1.742   1.162   4.218 -3.5192  0.2493 -1.3524
 1496SOL    HW2 4854   1.825   1.151   4.092 -0.4894 -0.9053  0.6953
 1497SOL     OW 4855   0.898   2.821   0.199 -0.8005 -0.3302 -0.2646
 1497SOL    HW1 4856   0.930   2.742   0.242 -1.0917  0.1971  0.9339
 1497SOL    HW2 4857   0.866   2.791   0.114  0.5364 -1.2466 -0.4574
 1498SOL     OW 4858   4.433   2.315   4.753  0.0021 -0.0060 -0.8359
 1498SOL    HW1 4859   4.454   2.401   4.788 -0.0463  0.0674 -0.9872
 1498SOL    HW2 4860   4.499   2.257   4.792  0.8019  0.3090 -1.7009
 1499SOL     OW 4861   0.011   1.186   2.828  0.0954  0.0814 -0.2284
 1499SOL    HW1 4862   0.064   1.198   2.749  0.0335 -0.7085 -0.3993
 1499SOL    HW2 4863  -0.077   1.209   2.801  0.3759  1.6230  0.1182
 1500SOL     OW 4864   3.628   4.173   2.586  0.7920  0.4077 -0.5477
 1500SOL    HW1 4865   3.640   4.082   2.559 -0.1065 -0.0975  0.6726
 1500SOL    HW2 4866   3.549   4.171   2.641  1.8652  1.5780  1.0817
 1501SOL     OW 4867   1.006   3.808   1.533 -0.0427  0.5419 -0.5585
 1501SOL    HW1 4868   1.086   3.801   1.586 -1.4568  0.2271  1.6174
 1501SOL    HW2 4869   1.013   3.893   1.490  1.2108  0.7608  0.0556
 1502SOL     OW 4870   2.178   2.266   0.500 -0.0761 -0.4506  0.9048
 1502SOL    HW1 4871   2.116   2.332   0.532 -1.7337 -2.0277  1.0692
 1502SOL    HW2 4872   2.186   2.285   0.407  0.3003  0.6428  1.1516
 1503SOL     OW 4873   4.969   3.691   2.007  0.1057  0.0873 -0.7840
 1503SOL    HW1 4874   5.017   3.772   1.991 -1.1784  1.0150 -0.0181
 1503SOL    HW2 4875   4.927   3.671   1.924  1.0954 -0.2603 -1.2114
 1504SOL     OW 4876   2.235   0.216   3.685  0.4528 -0.1985 -0.6484
 1504SOL    HW1 4877   2.282   0.274   3.625  0.4280  0.7716  0.2488
 1504SOL    HW2 4878   2.303   0.171   3.735  0.4650  1.5387  0.9646
 1505SOL     OW 4879   3.845   0.549   3.664  0.4333  0.7085  0.1883
 1505SOL    HW1 4880   3.782   0.478   3.678  1.9292 -0.9923 -1.4057
 1505SOL    HW2 4881   3.817   0.618   3.724 -1.6124 -0.8669  1.1122
 1506SOL     OW 4882   2.161   3.133   2.300  0.3073 -0.4900  0.8059
 1506SOL    HW1 4883   2.256   3.143   2.311  0.3741 -0.6039  0.3379
 1506SOL    HW2 4884   2.130   3.103   2.386  0.7991 -1.1622  0.7504
 1507SOL     OW 4885   4.697   4.731   2.903 -0.4937 -0.0931 -0.7558
 1507SOL    HW1 4886   4.677   4.730   2.997 -1.4514  0.1398 -0.9521
 1507SOL    HW2 4887   4.667   4.816   2.873  0.7417  0.2297 -1.0850
 1508SOL     OW 4888   0.559   2.841   3.521  0.4091  0.3287  0.1256
 1508SOL    HW1 4889   0.622   2.823   3.591  2.5433  0.7741 -1.6023
 1508SOL    HW2 4890   0.609   2.891   3.456 -2.2175  2.2203 -0.5434
 1509SOL     OW 4891   4.350   0.634   2.447  1.0662  0.1586  0.2389
 1509SOL    HW1 4892   4.264   0.620   2.408  1.4206 -1.0943 -0.1067
 1509SOL    HW2 4893   4.361   0.561   2.508  3.0299 -1.2537 -1.7468
 1510SOL     OW 4894   3.424   3.667   0.064 -0.1388 -0.4922 -0.0883
 1510SOL    HW1 4895   3.371   3.703  -0.006 -1.8997  0.6071  1.7648
 1510SOL    HW2 4896   3.438   3.740   0.125  1.2553 -1.4393  0.7835
 1511SOL     OW 4897   1.696   3.562   1.163  0.3032  0.5814  0.2384
 1511SOL    HW1 4898   1.678   3.470   1.144 -1.4034  0.9103  0.1436
 1511SOL    HW2 4899   1.680   3.607   1.080 -0.6010  1.1715  0.7236
 1512SOL     OW 4900   0.282   4.849   0.121 -0.0024 -0.5862  0.6270
 1512SOL    HW1 4901   0.357   4.894   0.082 -0.4500 -0.0554  0.3602
 1512SOL    HW2 4902   0.285   4.875   0.214 -0.3932  0.1910  0.4270
 1513SOL     OW 4903   0.144   4.882   3.997  0.3135  0.1248 -0.4677
 1513SOL    HW1 4904   0.192   4.817   4.050 -1.7144 -0.6178  0.5165
 1513SOL    HW2 4905   0.176   4.868   3.908  0.8649 -1.3453 -0.0645
 1514SOL     OW 4906   0.886   2.461   4.508  0.4266  0.0811 -0.4817
 1514SOL    HW1 4907   0.864   2.480   4.599  1.0190 -1.1751 -0.0612
 1514SOL    HW2 4908   0.961   2.517   4.488 -1.2227  2.1658 -0.9809
 1515SOL     OW 4909   1.056   1.799   4.233 -0.3722  0.3399  0.1604
 1515SOL    HW1 4910   1.064   1.886   4.273 -1.5278  1.6856 -2.3846
 1515SOL    HW2 4911   0.964   1.793   4.207 -0.3725 -1.8009  0.6137
 1516SOL     OW 4912   2.275   0.583   3.935 -0.4406  0.5940  0.2340
 1516SOL    HW1 4913   2.319   0.622   3.860 -0.9746  0.6812 -0.0376
 1516SOL    HW2 4914   2.290   0.489   3.926  0.1922  0.6723  0.4680
 1517SOL     OW 4915   1.054   4.142   2.432  0.1651  0.0344  0.0825
 1517SOL    HW1 4916   0.971   4.126   2.387 -0.3033 -0.7398  1.1814
 1517SOL    HW2 4917   1.028   4.181   2.516  0.7414 -2.1783  1.3418
 1518SOL     OW 4918   4.726   3.542   0.969  0.1691  0.6162  0.0708
 1518SOL    HW1 4919   4.796   3.601   0.998  0.0249  0.5121  0.6521
 1518SOL    HW2 4920   4.700   3.575   0.883 -0.4880  1.9176  0.7570
 1519SOL     OW 4921   2.346   3.564   2.888  0.1557 -0.3666 -0.1103
 1519SOL    HW1 4922   2.372   3.571   2.796 -0.6390  0.3235 -0.2883
 1519SOL    HW2 4923   2.275   3.628   2.898  0.9139  0.2978  1.2297
 1520SOL     OW 4924   0.206   3.457   4.239  0.0021 -0.6807  0.1562
 1520SOL    HW1 4925   0.173   3.415   4.318  0.2539 -0.3365  0.4425
 1520SOL    HW2 4926   0.253   3.387   4.193  0.5261 -0.6828  0.6925
 1521SOL     OW 4927   1.401   0.206   3.330  0.3523  0.1168  0.5158
 1521SOL    HW1 4928   1.464   0.279   3.338  1.6132 -0.9349  0.3724
 1521SOL    HW2 4929   1.382   0.201   3.237  0.5033  0.0614  0.4881
 1522SOL     OW 4930   3.213   3.742   4.914  0.1831  0.4930  0.1046
 1522SOL    HW1 4931   3.121   3.727   4.935  0.4786  0.5827  1.5252
 1522SOL    HW2 4932   3.235   3.672   4.852  0.0701 -1.6749  2.4464
 1523SOL     OW 4933   3.575   3.124   2.310  0.4630 -0.3638 -0.1421
 1523SOL    HW1 4934   3.590   3.032   2.292  1.1599 -0.1341 -0.7612
 1523SOL    HW2 4935   3.506   3.125   2.376  2.0111 -1.4233  1.5677
 1524SOL     OW 4936   4.196   0.575   4.246  0.1142  0.1021  0.4221
 1524SOL    HW1 4937   4.160   0.495   4.209  0.6996 -1.1170  2.3816
 1524SOL    HW2 4938   4.123   0.616   4.292 -0.3413  1.0308 -1.1283
 1525SOL     OW 4939   0.541   1.207   1.856  0.1477  0.2962 -0.0449
 1525SOL    HW1 4940   0.476   1.254   1.803 -1.1435 -0.5899  0.7110
 1525SOL    HW2 4941   0.619   1.262   1.853 -0.6263  1.3731 -0.9981
 1526SOL     OW 4942   2.699   2.508   2.328 -0.1466 -0.3268  0.3284
 1526SOL    HW1 4943   2.651   2.521   2.246 -1.6615  0.7250  1.3484
 1526SOL    HW2 4944   2.703   2.413   2.339  0.3479 -0.4867 -1.1091
 1527SOL     OW 4945   5.098   1.074   0.357 -0.3514 -0.7794 -0.0988
 1527SOL    HW1 4946   5.011   1.048   0.386  0.2830 -1.2731  1.4084
 1527SOL    HW2 4947   5.132   1.130   0.427  0.1155  0.2986 -1.1776
 1528SOL     OW 4948   0.973   3.722   4.247 -0.1229 -0.6989 -0.8812
 1528SOL    HW1 4949   1.046   3.783   4.241 -0.9264  0.2011 -1.6088
 1528SOL    HW2 4950   1.013   3.636   4.232  0.8878 -0.2852 -0.6125
 1529SOL     OW 4951   5.057   3.828   4.560  0.8885 -0.0498 -0.8964
 1529SOL    HW1 4952   5.095   3.915   4.569  3.0094 -0.8652 -1.7432
 1529SOL    HW2 4953   4.963   3.843   4.560  1.2350  2.3011 -1.6278
 1530SOL     OW 4954   0.460   4.253   2.530  0.0625  0.9273 -0.9587
 1530SOL    HW1 4955   0.460   4.266   2.625  0.9216 -4.3581 -0.1112
 1530SOL    HW2 4956   0.371   4.274   2.503 -0.3976  1.7541  1.1227
 1531SOL     OW 4957   1.309   4.088   3.962 -0.1355 -0.2858  0.2747
 1531SOL    HW1 4958   1.381   4.140   3.997  0.2053 -2.0257  2.2857
 1531SOL    HW2 4959   1.349   4.003   3.940 -1.2780 -0.7649 -0.0096
 1532SOL     OW 4960   3.834   3.192   4.592  0.8259  0.4674  0.0196
 1532SOL    HW1 4961   3.923   3.158   4.603  0.7354  0.0717 -0.4293
 1532SOL    HW2 4962   3.798   3.195   4.680  1.7775  1.9841  0.3635
 1533SOL     OW 4963   2.469   1.766   3.885  0.1944 -0.0503  0.1633
 1533SOL    HW1 4964   2.537   1.746   3.821  0.5868  0.1990  0.4979
 1533SOL    HW2 4965   2.439   1.854   3.862  0.3401  0.0417  0.3255
 1534SOL     OW 4966   2.865   3.169   1.690 -0.2441 -0.1253 -0.6105
 1534SOL    HW1 4967   2.874   3.189   1.783  0.8240 -1.5632 -0.3817
 1534SOL    HW2 4968   2.792   3.224   1.660  1.0890  2.2828  0.4725
 1535SOL     OW 4969   2.672   2.990   4.649  0.3689 -0.4199 -0.4360
 1535SOL    HW1 4970   2.646   2.913   4.700 -2.4013 -0.9056 -2.4941
 1535SOL    HW2 4971   2.705   2.954   4.567  0.0201  0.5453 -1.0069
 1536SOL     OW 4972   5.052   1.578   1.942  0.0980 -0.2260 -0.1254
 1536SOL    HW1 4973   4.968   1.570   1.988  0.9757 -0.9084  1.3775
 1536SOL    HW2 4974   5.041   1.527   1.863 -0.2973 -1.8445  0.9598
 1537SOL     OW 4975   2.316   3.766   5.119 -0.2670 -0.0540 -0.4416
 1537SOL    HW1 4976   2.240   3.814   5.151  0.0081  0.0422  0.0705
 1537SOL    HW2 4977   2.320   3.688   5.174 -2.1537 -1.9289 -2.8443
 1538SOL     OW 4978   4.349   4.548   2.502  0.0327 -0.0428  0.0436
 1538SOL    HW1 4979   4.436   4.588   2.504  0.5691 -1.1063 -1.4353
 1538SOL    HW2 4980   4.290   4.621   2.483  0.9293  0.2258 -1.8471
 1539SOL     OW 4981   0.680   3.626   3.002  0.2201  0.0162  0.0259
 1539SOL    HW1 4982   0.763   3.580   2.994 -0.7144 -1.4762 -1.7078
 1539SOL    HW2 4983   0.695   3.712   2.963  1.4361  0.4637  1.4487
 1540SOL     OW 4984   4.846   1.339   2.363  0.7517  0.1975 -0.3016
 1540SOL    HW1 4985   4.887   1.325   2.277  1.5972 -0.2421  0.1739
 1540SOL    HW2 4986   4.911   1.387   2.413 -0.3124  1.7423 -0.3768
 1541SOL     OW 4987   2.071   2.196   2.864 -0.2871  0.2941  0.2081
 1541SOL    HW1 4988   2.009   2.212   2.793  1.4710  0.5710 -1.2939
 1541SOL    HW2 4989   2.126   2.273   2.866  2.2113 -1.4108 -0.7934
 1542SOL     OW 4990   2.006   3.393   0.007  0.0400 -0.2388  0.7290
 1542SOL    HW1 4991   2.065   3.454  -0.037  0.5235 -0.8900  0.4591
 1542SOL    HW2 4992   1.960   3.349  -0.064 -1.0813  0.5582  0.9496
 1543SOL     OW 4993   3.741   1.058   4.422 -0.3975 -0.0162  0.0149
 1543SOL    HW1 4994   3.826   1.080   4.460 -1.1063  0.0163  1.6311
 1543SOL    HW2 4995   3.689   1.026   4.496 -2.3084  1.4605 -0.6550
 1544SOL     OW 4996   4.595   3.833   3.344 -0.2392 -0.2344  0.1796
 1544SOL    HW1 4997   4.567   3.853   3.434 -1.9927 -1.1641 -0.1304
 1544SOL    HW2 4998   4.659   3.762   3.354 -0.6416 -0.5318  0.6964
 1545SOL     OW 4999   0.768   2.268   3.988 -0.2476 -0.4248  0.3858
 1545SOL    HW1 5000   0.811   2.195   3.944 -2.1352 -0.5383 -1.3567
 1545SOL    HW2 5001   0.720   2.228   4.060  0.4191 -0.6241  0.7229
 1546SOL     OW 5002   2.959   3.192   0.090  0.1299  0.1024  0.0893
 1546SOL    HW1 5003   2.941   3.190   0.184 -1.4887  1.4770 -0.1551
 1546SOL    HW2 5004   3.032   3.254   0.080  0.1117  0.1740  0.4169
 1547SOL     OW 5005   1.285   3.739   2.089 -0.0185  0.0531 -0.7525
 1547SOL    HW1 5006   1.226   3.814   2.096 -0.9219 -0.8000  1.1496
 1547SOL    HW2 5007   1.364   3.765   2.137 -0.6738 -0.5088  0.6653
 1548SOL     OW 5008   4.399   0.128   3.330 -0.6726  0.5118 -0.5394
 1548SOL    HW1 5009   4.472   0.178   3.292  1.6292 -0.9184  1.8696
 1548SOL    HW2 5010   4.380   0.173   3.413 -1.3273 -0.2230 -0.2865
 1549SOL     OW 5011   0.917   3.425   3.802 -0.0857  0.7853 -0.3722
 1549SOL    HW1 5012   0.873   3.373   3.735 -0.4422  0.1737  0.3380
 1549SOL    HW2 5013   0.846   3.471   3.847 -0.2627 -1.8059  2.1609
 1550SOL     OW 5014   0.158   0.296   2.941  0.2819  0.6163  0.4834
 1550SOL    HW1 5015   0.139   0.346   2.862  0.3425  0.3234  0.2798
 1550SOL    HW2 5016   0.089   0.229   2.943  0.7068  0.1673  0.2768
 1551SOL     OW 5017   0.055   0.859   2.302  0.1550 -0.0045 -0.0609
 1551SOL    HW1 5018   0.062   0.858   2.397  1.1431  0.7214 -0.1157
 1551SOL    HW2 5019  -0.020   0.916   2.285  0.2135  0.1739  0.2730
 1552SOL     OW 5020   1.139   3.368   3.019 -0.6081  0.4258  0.2992
 1552SOL    HW1 5021   1.166   3.282   2.989  0.2865  0.9161 -0.3055
 1552SOL    HW2 5022   1.208   3.428   2.989 -1.7184  1.5013 -0.1723
 1553SOL     OW 5023   3.791   1.301   4.586 -0.3436 -0.9108  0.2078
 1553SOL    HW1 5024   3.848   1.374   4.609 -1.1375 -0.1431 -0.2617
 1553SOL    HW2 5025   3.837   1.224   4.619  0.4292 -0.1916  0.8242
 1554SOL     OW 5026   1.938   3.429   2.822  0.2019 -0.2904  0.2108
 1554SOL    HW1 5027   1.933   3.346   2.871  0.9403 -0.1505  0.5421
 1554SOL    HW2 5028   1.868   3.424   2.758 -1.4765 -0.0210  1.9900
 1555SOL     OW 5029   1.721   4.910   3.463 -0.2423 -0.2499  0.3517
 1555SOL    HW1 5030   1.783   4.902   3.391 -0.0672  1.3704  0.3119
 1555SOL    HW2 5031   1.650   4.849   3.440  0.1925 -0.3318 -0.7821
 1556SOL     OW 5032   0.434   0.646   4.294 -0.4111  0.2946 -0.2901
 1556SOL    HW1 5033   0.427   0.557   4.328 -0.8277  0.2569 -0.4712
 1556SOL    HW2 5034   0.494   0.639   4.219 -0.6724  0.1147 -0.4839
 1557SOL     OW 5035   2.607   3.545   4.681  0.1437 -0.2179  0.1281
 1557SOL    HW1 5036   2.551   3.534   4.604  0.2538  0.0371  0.0130
 1557SOL    HW2 5037   2.663   3.467   4.681  0.6890  0.1754 -0.4981
 1558SOL     OW 5038   3.021   1.507   2.515  0.3303 -0.5652  0.0139
 1558SOL    HW1 5039   3.015   1.598   2.487 -0.1765 -0.6401 -0.1280
 1558SOL    HW2 5040   3.037   1.457   2.435  0.3807 -0.6248  0.0601
 1559SOL     OW 5041   3.368   2.557   2.977 -0.6350  0.2718 -0.4669
 1559SOL    HW1 5042   3.340   2.628   3.035 -1.8267  0.8979 -1.7483
 1559SOL    HW2 5043   3.334   2.478   3.018 -0.7584  0.6176  0.1064
 1560SOL     OW 5044   1.824   4.884   2.493  0.2099 -0.5712  0.1945
 1560SOL    HW1 5045   1.738   4.919   2.511  0.8223  1.5550 -0.8539
 1560SOL    HW2 5046   1.885   4.948   2.528  1.3817 -1.8584  0.5777
 1561SOL     OW 5047   0.284   4.542   2.215 -0.3971 -0.7703  0.3609
 1561SOL    HW1 5048   0.196   4.506   2.202 -0.2909 -0.6246 -0.8422
 1561SOL    HW2 5049   0.331   4.517   2.136 -0.3402  2.0735 -0.5733
 1562SOL     OW 5050   3.442   3.512   2.742 -0.1853  0.4063  0.0449
 1562SOL    HW1 5051   3.367   3.506   2.682 -0.4425  1.7498  0.1969
 1562SOL    HW2 5052   3.518   3.518   2.684 -0.1056 -1.8481 -0.1024
 1563SOL     OW 5053   1.746   0.157   1.792 -0.5104 -0.5135  0.2584
 1563SOL    HW1 5054   1.655   0.153   1.823 -0.1796 -0.3707  1.2758
 1563SOL    HW2 5055   1.792   0.207   1.860  0.5599 -1.5703  0.3368
 1564SOL     OW 5056   3.911   4.823   5.126  0.2233  0.1482  0.3777
 1564SOL    HW1 5057   3.855   4.900   5.127 -3.1679 -2.1288 -2.0902
 1564SOL    HW2 5058   3.980   4.844   5.063  1.3074  2.3554  2.2222
 1565SOL     OW 5059   2.724   4.070   3.482  0.0608 -0.3614 -0.5055
 1565SOL    HW1 5060   2.636   4.050   3.451  0.2843 -3.3937  0.6302
 1565SOL    HW2 5061   2.711   4.107   3.569 -0.0785 -1.9939  0.1904
 1566SOL     OW 5062   4.468   1.238   3.261 -0.2885 -0.0533 -0.0766
 1566SOL    HW1 5063   4.515   1.238   3.344  0.3479 -2.8306 -0.3782
 1566SOL    HW2 5064   4.392   1.182   3.277 -1.1150  0.8304 -0.8556
 1567SOL     OW 5065   1.398   0.648   2.970  0.0998 -0.1216  0.0006
 1567SOL    HW1 5066   1.406   0.695   3.053 -1.2661 -2.8500  1.7520
 1567SOL    HW2 5067   1.311   0.607   2.974  0.1518 -0.5861 -2.6298
 1568SOL     OW 5068   0.330   2.702   4.104  0.2285 -0.0433  0.6233
 1568SOL    HW1 5069   0.291   2.788   4.090 -1.1997 -0.8013 -0.1285
 1568SOL    HW2 5070   0.386   2.689   4.028 -2.3019 -1.2675 -1.0923
 1569SOL     OW 5071   0.971   3.478   4.116  0.3344 -0.4374 -0.0006
 1569SOL    HW1 5072   0.909   3.458   4.187  2.4028 -0.8433  1.7215
 1569SOL    HW2 5073   0.932   3.436   4.039 -1.4673 -0.8118  1.0810
 1570SOL     OW 5074   1.580   3.842   2.992  0.5524  0.2838  0.3109
 1570SOL    HW1 5075   1.529   3.828   2.912 -0.4426 -0.3137  1.0389
 1570SOL    HW2 5076   1.670   3.823   2.966 -0.0399 -2.0927 -0.1424
 1571SOL     OW 5077   4.873   5.034   0.762  0.2344 -0.7192 -0.4265
 1571SOL    HW1 5078   4.859   5.123   0.793  0.1098 -0.8243 -0.1802
 1571SOL    HW2 5079   4.886   5.043   0.668  0.9113 -0.3643 -0.3048
 1572SOL     OW 5080   1.357   2.055   2.670 -0.4167 -0.4983  0.3601
 1572SOL    HW1 5081   1.435   2.084   2.623 -0.7647 -0.1085  0.0247
 1572SOL    HW2 5082   1.391   2.006   2.745  0.1704  0.2872  0.6190
 1573SOL     OW 5083   3.296   1.415   3.976 -0.0401 -0.2061 -0.2189
 1573SOL    HW1 5084   3.223   1.448   3.924  0.5615  0.0043 -0.9356
 1573SOL    HW2 5085   3.307   1.324   3.948 -0.4130 -0.4230  0.3261
 1574SOL     OW 5086   3.001   4.097   3.921 -0.3039  0.1569  0.1226
 1574SOL    HW1 5087   3.011   4.003   3.908 -0.8726  0.0389  0.5032
 1574SOL    HW2 5088   3.007   4.108   4.016  1.2036  0.6842 -0.0233
 1575SOL     OW 5089   0.062   1.080   5.061 -0.5633 -0.2379  0.2345
 1575SOL    HW1 5090  -0.026   1.076   5.026 -0.7552 -0.5683  0.7526
 1575SOL    HW2 5091   0.060   1.152   5.125 -0.5035 -0.3520  0.3665
 1576SOL     OW 5092   2.666   0.681   4.165  0.4691  0.2850  0.8127
 1576SOL    HW1 5093   2.646   0.732   4.087 -0.8540 -1.4396 -0.0033
 1576SOL    HW2 5094   2.607   0.715   4.232  1.7210  1.8787  1.1220
 1577SOL     OW 5095   0.025   2.116   2.377 -0.1332  0.1132  0.9171
 1577SOL    HW1 5096   0.055   2.030   2.347  2.5334  0.7013  1.8179
 1577SOL    HW2 5097  -0.063   2.099   2.412  0.1446 -2.1314  0.6020
 1578SOL     OW 5098   3.301   0.962   3.232 -0.2277 -0.1286 -0.5563
 1578SOL    HW1 5099   3.224   0.994   3.185  0.3650 -0.3028 -1.6643
 1578SOL    HW2 5100   3.368   0.953   3.165  1.1179  1.1426  0.5906
 1579SOL     OW 5101   4.209   4.917   0.094 -0.6106 -0.0249  0.7250
 1579SOL    HW1 5102   4.251   5.002   0.084 -1.7831  0.4574 -0.2557
 1579SOL    HW2 5103   4.274   4.862   0.137  1.0871  0.6417 -0.9513
 1580SOL     OW 5104   3.810   1.677   4.574 -0.1135 -0.3171 -0.3831
 1580SOL    HW1 5105   3.753   1.692   4.499 -1.3680  0.6464  0.7166
 1580SOL    HW2 5106   3.862   1.757   4.582  1.5766 -1.2655 -1.4959
 1581SOL     OW 5107   0.300   0.231   4.489 -0.2799 -0.1085  0.3961
 1581SOL    HW1 5108   0.347   0.200   4.567 -1.5609  0.2685  1.3346
 1581SOL    HW2 5109   0.255   0.153   4.457  1.7920 -0.7080 -1.1079
 1582SOL     OW 5110   0.422   4.903   2.697 -0.1483 -0.5695  1.2873
 1582SOL    HW1 5111   0.416   4.990   2.657 -1.0524 -1.1968  0.0138
 1582SOL    HW2 5112   0.507   4.870   2.670 -0.0656 -0.3343  1.2574
 1583SOL     OW 5113   2.879   3.131   4.339  0.7931 -0.0128  0.0213
 1583SOL    HW1 5114   2.961   3.123   4.291  0.0151 -0.1536 -1.3001
 1583SOL    HW2 5115   2.856   3.042   4.364 -0.3637 -0.2972 -2.0035
 1584SOL     OW 5116   3.967   1.015   3.553  0.3557 -0.0482  0.1753
 1584SOL    HW1 5117   3.954   1.095   3.605 -0.7159  0.0590 -0.2364
 1584SOL    HW2 5118   3.976   0.945   3.617 -1.8701 -0.0534  0.5266
 1585SOL     OW 5119   2.344   0.926   4.795 -0.4630  0.1802  0.3564
 1585SOL    HW1 5120   2.392   1.009   4.801  1.5567 -1.0467  2.0255
 1585SOL    HW2 5121   2.257   0.947   4.829 -0.4227  1.9078 -0.5105
 1586SOL     OW 5122   5.203   4.260   1.678 -0.3748 -0.3816  0.3797
 1586SOL    HW1 5123   5.173   4.339   1.722  0.8359 -0.9281  2.2323
 1586SOL    HW2 5124   5.298   4.258   1.691 -0.2726 -1.6783 -0.3848
 1587SOL     OW 5125   5.079   0.125   1.013  0.4307  0.3156 -0.1499
 1587SOL    HW1 5126   5.161   0.114   1.060  0.8823  1.3454 -0.6675
 1587SOL    HW2 5127   5.016   0.072   1.061  1.0779  0.6544  1.0824
 1588SOL     OW 5128   0.657   1.004   2.850 -0.3222 -0.2345 -0.8177
 1588SOL    HW1 5129   0.719   1.065   2.811  1.0070 -1.3720 -0.5105
 1588SOL    HW2 5130   0.666   0.924   2.799 -2.1161 -0.1697 -1.2753
 1589SOL     OW 5131   1.278   4.259   1.536  0.1445  0.2174  0.1511
 1589SOL    HW1 5132   1.229   4.316   1.595 -2.6402 -1.7151 -0.2321
 1589SOL    HW2 5133   1.307   4.187   1.592 -0.0799 -0.1965 -0.2680
 1590SOL     OW 5134   2.397   3.325   2.399  0.1258  0.4998 -0.2513
 1590SOL    HW1 5135   2.312   3.366   2.415 -0.9059 -1.7782  0.3390
 1590SOL    HW2 5136   2.413   3.338   2.306 -0.6723  1.3449 -0.2743
 1591SOL     OW 5137   4.063   4.002   2.344 -0.1267 -0.8077  0.0720
 1591SOL    HW1 5138   3.986   4.051   2.314  1.3398  0.8616 -1.0812
 1591SOL    HW2 5139   4.067   3.926   2.287 -0.2043 -0.2232 -0.7253
 1592SOL     OW 5140   4.614   1.692   0.469 -0.0958  0.0514  0.2347
 1592SOL    HW1 5141   4.704   1.663   0.452 -0.3027 -1.0654  0.9531
 1592SOL    HW2 5142   4.563   1.611   0.472 -0.8366  0.5387  1.4894
 1593SOL     OW 5143   1.121   3.931   4.184  0.0064  0.3126  0.0693
 1593SOL    HW1 5144   1.203   3.976   4.206  0.3608  0.6811 -1.8907
 1593SOL    HW2 5145   1.055   4.000   4.184 -0.4791 -0.1186  2.4392
 1594SOL     OW 5146   1.859   0.174   3.410  0.4696 -0.1412  0.1185
 1594SOL    HW1 5147   1.775   0.167   3.364 -0.2507 -0.6534  1.4910
 1594SOL    HW2 5148   1.837   0.211   3.495  1.6298 -0.3924  0.5343
 1595SOL     OW 5149   4.094   3.241   5.102  0.8005  0.2545  0.1112
 1595SOL    HW1 5150   4.091   3.332   5.073  0.6495  0.5680  1.0979
 1595SOL    HW2 5151   4.011   3.228   5.148  1.3697 -0.0043  1.0761
 1596SOL     OW 5152   0.516   3.947   4.110  0.1699  0.8222  0.5315
 1596SOL    HW1 5153   0.600   3.910   4.083  0.0292  0.7837  0.1409
 1596SOL    HW2 5154   0.483   3.886   4.176  1.1230  1.6046  1.7638
 1597SOL     OW 5155   4.676   5.089   2.055  0.8697 -0.3346 -0.5347
 1597SOL    HW1 5156   4.719   5.019   2.104  0.8353 -1.7854 -2.5632
 1597SOL    HW2 5157   4.587   5.092   2.091  1.4357 -0.0397  0.8673
 1598SOL     OW 5158   1.904   1.836   1.833 -0.1787 -0.1831 -0.2729
 1598SOL    HW1 5159   1.966   1.813   1.764 -0.5994 -0.9193 -0.4064
 1598SOL    HW2 5160   1.944   1.911   1.878 -0.1238  0.5969 -1.6117
 1599SOL     OW 5161   3.695   0.743   2.017 -0.4661  0.1234 -0.3252
 1599SOL    HW1 5162   3.685   0.834   1.987  0.2146  0.3344  0.0951
 1599SOL    HW2 5163   3.683   0.691   1.937 -1.0984  0.5672 -0.5264
 1600SOL     OW 5164   1.479   3.122   5.059  0.1943  0.4362  0.0619
 1600SOL    HW1 5165   1.463   3.098   4.968 -1.0249  1.1408  0.0873
 1600SOL    HW2 5166   1.523   3.046   5.096  0.6013  0.1045 -1.0876
 1601SOL     OW 5167   4.901   3.904   0.738 -0.0782  0.0504 -0.0804
 1601SOL    HW1 5168   4.807   3.888   0.740  0.0784 -0.7839  1.4544
 1601SOL    HW2 5169   4.916   3.963   0.812  0.9723 -2.0195  1.4132
 1602SOL     OW 5170   3.289   4.672   4.626 -0.4111 -0.3585 -0.1992
 1602SOL    HW1 5171   3.330   4.585   4.633  1.2753  0.3653 -0.6388
 1602SOL    HW2 5172   3.362   4.733   4.639 -1.6636  1.0034  0.5624
 1603SOL     OW 5173   3.552   0.969   0.973  0.0270 -0.4148 -0.3664
 1603SOL    HW1 5174   3.471   0.919   0.982 -1.3570  1.8541  0.2960
 1603SOL    HW2 5175   3.537   1.024   0.896  0.9906 -0.0543 -0.2952
 1604SOL     OW 5176   0.469   3.236   3.622 -0.2548 -0.9994  0.0981
 1604SOL    HW1 5177   0.441   3.214   3.533  1.2815 -1.7294 -0.2321
 1604SOL    HW2 5178   0.558   3.269   3.612 -0.0145 -1.2138  1.3703
 1605SOL     OW 5179   3.250   0.798   2.819  0.0712  0.1200 -0.1107
 1605SOL    HW1 5180   3.176   0.824   2.765 -0.3770  0.0990  0.4907
 1605SOL    HW2 5181   3.221   0.718   2.863 -0.2922  1.1843  1.6464
 1606SOL     OW 5182   4.657   4.517   0.152  0.1491 -0.5291 -0.1444
 1606SOL    HW1 5183   4.688   4.560   0.073  0.5253 -0.3657  0.0916
 1606SOL    HW2 5184   4.644   4.589   0.215 -1.2354 -0.5202 -0.4093
 1607SOL     OW 5185   3.364   1.917   0.562  0.2096 -0.6811 -0.3744
 1607SOL    HW1 5186   3.432   1.853   0.581 -1.1464 -1.5022  2.0069
 1607SOL    HW2 5187   3.365   1.976   0.637 -0.5197  0.3184 -1.1377
 1608SOL     OW 5188   3.194   1.254   1.437 -0.0115  0.7999 -0.3709
 1608SOL    HW1 5189   3.122   1.223   1.381  0.9118 -0.0252 -1.1097
 1608SOL    HW2 5190   3.209   1.183   1.499  0.1669  0.9823 -0.2067
 1609SOL     OW 5191   2.307   4.844   2.762 -0.0455 -0.2283  0.2693
 1609SOL    HW1 5192   2.216   4.823   2.741  0.6409 -2.4946 -0.5390
 1609SOL    HW2 5193   2.350   4.850   2.677  0.4890  1.2763  0.6284
 1610SOL     OW 5194   1.983   3.205   4.590  0.1538 -0.2444 -0.1902
 1610SOL    HW1 5195   1.963   3.199   4.496  0.3678  0.1527 -0.2629
 1610SOL    HW2 5196   2.060   3.262   4.594 -0.7260  0.9382  0.3321
 1611SOL     OW 5197   4.607   1.312   3.472 -0.0676 -0.6575  0.0066
 1611SOL    HW1 5198   4.591   1.403   3.449  1.0004  0.6680  4.1043
 1611SOL    HW2 5199   4.702   1.301   3.463  0.0171 -0.8781  1.1773
 1612SOL     OW 5200   3.585   4.296   4.130  0.1830  0.0487  0.1043
 1612SOL    HW1 5201   3.583   4.245   4.050  0.7306  0.6227 -0.2779
 1612SOL    HW2 5202   3.507   4.352   4.126 -0.3047 -0.5955  0.4265
 1613SOL     OW 5203   0.638   0.832   4.203  0.2392 -0.2332  0.6661
 1613SOL    HW1 5204   0.709   0.895   4.217 -0.4932  0.4917  1.1688
 1613SOL    HW2 5205   0.608   0.810   4.292 -0.4029 -0.2626  0.4407
 1614SOL     OW 5206   3.058   3.522   1.472 -0.3164  0.4042 -0.1483
 1614SOL    HW1 5207   3.122   3.475   1.418 -0.1375  1.1074 -0.5522
 1614SOL    HW2 5208   3.077   3.493   1.561 -0.0484 -0.1056 -0.3668
 1615SOL     OW 5209   3.917   1.037   4.706  0.2943  0.1066 -0.0099
 1615SOL    HW1 5210   3.890   1.066   4.793 -0.3533 -1.0490  0.1892
 1615SOL    HW2 5211   3.972   0.960   4.722 -2.1035 -1.8124 -0.7195
 1616SOL     OW 5212   3.033   5.035   4.761  0.3754  0.1449  0.2163
 1616SOL    HW1 5213   3.078   5.105   4.712 -1.1961  0.2543 -1.1247
 1616SOL    HW2 5214   2.998   5.079   4.838  1.2584  0.3725  0.4977
 1617SOL     OW 5215   4.632   0.477   4.848  0.2408  0.0013  0.1715
 1617SOL    HW1 5216   4.675   0.417   4.787 -0.4470  0.5553 -0.8714
 1617SOL    HW2 5217   4.598   0.420   4.918  1.1509 -0.6195  0.1192
 1618SOL     OW 5218   2.198   1.431   1.220  0.2504  0.1109  0.6845
 1618SOL    HW1 5219   2.246   1.414   1.138 -1.6254  1.8008 -0.8205
 1618SOL    HW2 5220   2.265   1.464   1.280  1.7119 -1.4015 -0.0634
 1619SOL     OW 5221   1.044   2.391   3.397 -0.4980  0.3609  0.1153
 1619SOL    HW1 5222   0.979   2.391   3.327 -0.3927  1.5265  0.0120
 1619SOL    HW2 5223   0.992   2.391   3.478 -0.6313  1.8255  0.0327
 1620SOL     OW 5224   4.746   2.136   1.689  0.0801  0.2541  0.1387
 1620SOL    HW1 5225   4.682   2.171   1.751 -0.0510 -0.7965  0.6002
 1620SOL    HW2 5226   4.694   2.094   1.621  0.2936 -1.8611  1.2574
 1621SOL     OW 5227   4.421   4.799   0.246  0.1008  0.0982  1.2175
 1621SOL    HW1 5228   4.485   4.835   0.185  1.9056 -3.0284  1.1678
 1621SOL    HW2 5229   4.399   4.872   0.304 -0.6356  2.7761 -2.2847
 1622SOL     OW 5230   2.434   1.600   4.961 -0.1987  0.5411  0.0535
 1622SOL    HW1 5231   2.461   1.541   5.031 -1.2965  0.1078  0.1121
 1622SOL    HW2 5232   2.405   1.679   5.006 -1.3275  0.0969  0.1211
 1623SOL     OW 5233   4.832   2.294   0.386  0.0470 -0.3819  0.1823
 1623SOL    HW1 5234   4.759   2.249   0.428  0.8186 -1.4758  0.3724
 1623SOL    HW2 5235   4.836   2.379   0.430 -0.8828 -0.4472  0.4082
 1624SOL     OW 5236   1.865   3.239   2.373  0.3121  0.5107 -0.1783
 1624SOL    HW1 5237   1.934   3.303   2.354  1.0652 -0.9446 -2.4620
 1624SOL    HW2 5238   1.807   3.243   2.298 -0.6654 -0.1914  0.5317
 1625SOL     OW 5239   1.179   3.555   1.233 -0.0657 -0.0520  0.1695
 1625SOL    HW1 5240   1.174   3.496   1.159 -1.5957  0.0636  0.1638
 1625SOL    HW2 5241   1.111   3.621   1.217  1.4204  1.5548  0.3085
 1626SOL     OW 5242   0.136   0.808   0.035  0.3214 -0.1395  0.3964
 1626SOL    HW1 5243   0.130   0.898   0.003  0.3790  0.5266  2.1787
 1626SOL    HW2 5244   0.050   0.770   0.016  0.6181 -0.0237 -1.2363
 1627SOL     OW 5245   1.963   2.373   4.294 -0.5313  0.2106  0.1791
 1627SOL    HW1 5246   1.985   2.281   4.300  0.2405  0.4403  0.9404
 1627SOL    HW2 5247   2.047   2.418   4.284 -0.8627  0.8673  0.2709
 1628SOL     OW 5248   4.524   3.986   1.036  0.0941 -0.0506 -0.0078
 1628SOL    HW1 5249   4.541   3.925   0.965 -1.5812 -1.3332  0.6341
 1628SOL    HW2 5250   4.551   3.939   1.115 -1.6622 -0.1765  0.5399
 1629SOL     OW 5251   1.487   0.631   2.339 -0.0712 -0.0345 -0.0307
 1629SOL    HW1 5252   1.514   0.700   2.400  1.1440  0.5717 -1.2062
 1629SOL    HW2 5253   1.499   0.671   2.253  0.3313 -1.6076 -0.7071
 1630SOL     OW 5254   1.201   4.978   1.551  0.4205 -0.3998 -0.0298
 1630SOL    HW1 5255   1.253   4.923   1.611  0.5898  1.2187  1.3416
 1630SOL    HW2 5256   1.236   4.958   1.464  0.0124 -2.9740  0.3351
 1631SOL     OW 5257   2.243   2.489   2.561  0.0901 -0.4624 -0.0010
 1631SOL    HW1 5258   2.301   2.423   2.600 -0.4434 -0.9482 -0.0234
 1631SOL    HW2 5259   2.273   2.498   2.471  0.6397 -0.1254  0.2119
 1632SOL     OW 5260   2.625   0.366   1.782 -0.0192  0.7566  0.4042
 1632SOL    HW1 5261   2.547   0.314   1.801 -0.7021  1.2521 -1.0279
 1632SOL    HW2 5262   2.671   0.372   1.867 -1.6729  0.7085  1.3255
 1633SOL     OW 5263   0.234   4.801   1.219  0.6721  0.0188  0.0590
 1633SOL    HW1 5264   0.297   4.794   1.147  0.6082  0.0127  0.0029
 1633SOL    HW2 5265   0.166   4.736   1.197 -0.0347  0.9613 -0.5801
 1634SOL     OW 5266   3.955   3.880   0.347  0.2096  0.2800  0.5504
 1634SOL    HW1 5267   4.037   3.855   0.390  0.3167 -0.9471 -0.3243
 1634SOL    HW2 5268   3.983   3.931   0.271  0.2295 -1.0438 -0.3460
 1635SOL     OW 5269   4.484   4.377   4.342 -0.9331  0.1226  0.1529
 1635SOL    HW1 5270   4.403   4.425   4.361 -1.3297 -0.2086 -0.6561
 1635SOL    HW2 5271   4.532   4.433   4.281 -0.0320  0.8248  1.4996
 1636SOL     OW 5272   1.754   4.939   0.491 -0.0912  0.4230 -0.2129
 1636SOL    HW1 5273   1.687   4.888   0.446  0.7564  1.0678 -2.2678
 1636SOL    HW2 5274   1.810   4.874   0.534 -1.0258 -0.1834  0.1103
 1637SOL     OW 5275   0.677   0.102   0.828  0.3227  0.0241 -0.3489
 1637SOL    HW1 5276   0.688   0.162   0.901  1.9045  0.2477 -0.7468
 1637SOL    HW2 5277   0.717   0.020   0.858 -2.5532 -1.1150  0.5036
 1638SOL     OW 5278   4.632   0.394   2.180 -0.1749 -0.2866 -0.4051
 1638SOL    HW1 5279   4.694   0.465   2.197 -0.2282 -0.2616 -0.3190
 1638SOL    HW2 5280   4.672   0.345   2.107  0.1201 -0.4827 -0.1109
 1639SOL     OW 5281   4.069   1.397   4.903 -0.3581  0.5274  0.2216
 1639SOL    HW1 5282   4.083   1.305   4.881  2.1358  0.7859  0.5273
 1639SOL    HW2 5283   4.017   1.431   4.830  3.0490  0.0644 -2.5943
 1640SOL     OW 5284   2.124   1.426   2.867  0.0721  0.1053  0.0129
 1640SOL    HW1 5285   2.065   1.378   2.809 -0.7989 -2.1642  2.6008
 1640SOL    HW2 5286   2.211   1.389   2.850 -0.1210 -0.2901 -0.1212
 1641SOL     OW 5287   2.102   4.707   3.177  0.7652 -0.3841  0.6113
 1641SOL    HW1 5288   2.081   4.730   3.268  1.8025  0.4341  0.6509
 1641SOL    HW2 5289   2.192   4.737   3.165  0.5823 -0.3667 -0.7334
 1642SOL     OW 5290   0.742   4.004   3.261 -0.5979  0.0398  0.2323
 1642SOL    HW1 5291   0.784   4.085   3.290 -3.0189  0.6150  2.3163
 1642SOL    HW2 5292   0.815   3.945   3.243  1.2398  2.7609 -1.7782
 1643SOL     OW 5293   1.926   2.979   0.197 -0.7918  0.2092 -0.3986
 1643SOL    HW1 5294   1.941   2.963   0.290  5.5895  2.7751 -0.6969
 1643SOL    HW2 5295   1.907   3.072   0.191  1.0360  0.5204 -1.7895
 1644SOL     OW 5296   2.702   1.891   0.021  0.1391  0.0706  0.0282
 1644SOL    HW1 5297   2.637   1.957  -0.003  1.1521  1.4405  0.9877
 1644SOL    HW2 5298   2.776   1.942   0.054  0.3487 -1.6008  2.2254
 1645SOL     OW 5299   2.503   0.452   4.016 -0.7360  0.5290  0.0668
 1645SOL    HW1 5300   2.456   0.466   4.098  0.3454 -0.4051  0.8585
 1645SOL    HW2 5301   2.534   0.539   3.991 -0.1700  0.6565  1.2042
 1646SOL     OW 5302   1.485   3.267   4.360 -0.2232 -0.1438 -0.1301
 1646SOL    HW1 5303   1.445   3.182   4.342 -1.2240  0.2562  0.1276
 1646SOL    HW2 5304   1.578   3.249   4.374 -0.2758 -1.0668 -0.9886
 1647SOL     OW 5305   2.635   0.157   2.777  0.2376 -0.9264 -0.6096
 1647SOL    HW1 5306   2.630   0.064   2.800  1.6296 -0.7093  0.6201
 1647SOL    HW2 5307   2.728   0.178   2.783 -0.0124  0.4386 -1.3711
 1648SOL     OW 5308   0.598   4.385   0.291 -0.1941  0.2343 -0.4232
 1648SOL    HW1 5309   0.592   4.395   0.196 -0.1157 -0.0007 -0.4531
 1648SOL    HW2 5310   0.524   4.328   0.313 -0.0808  0.1059 -0.3728
 1649SOL     OW 5311   4.109   5.070   3.983 -0.1324  0.2672  0.0379
 1649SOL    HW1 5312   4.137   5.161   3.995  0.0554  0.3932 -1.3078
 1649SOL    HW2 5313   4.183   5.019   4.015  0.6029  0.5973 -1.1200
 1650SOL     OW 5314   2.434   3.930   1.026  0.0506 -0.8920 -0.5437
 1650SOL    HW1 5315   2.402   3.867   1.091  0.1837 -2.3143 -1.8235
 1650SOL    HW2 5316   2.529   3.928   1.036 -0.0108  0.2288  0.4149
 1651SOL     OW 5317   3.872   3.788   5.002  0.8343  0.0162  0.3744
 1651SOL    HW1 5318   3.919   3.785   4.919  1.4835  1.5619  0.6652
 1651SOL    HW2 5319   3.861   3.697   5.027  0.9871 -0.4423 -1.2152
 1652SOL     OW 5320   0.395   1.690   3.830  0.2567  0.4824  0.2801
 1652SOL    HW1 5321   0.326   1.701   3.896 -0.5087  1.0153 -0.5959
 1652SOL    HW2 5322   0.383   1.763   3.770  0.1702 -0.6526 -1.1290
 1653SOL     OW 5323   3.779   2.573   3.231 -0.1259  0.8291 -0.0586
 1653SOL    HW1 5324   3.818   2.526   3.157 -1.3748  0.7058 -0.6528
 1653SOL    HW2 5325   3.830   2.654   3.238  1.2338 -0.0335  0.1736
 1654SOL     OW 5326   2.653   2.104   0.614  0.3974  0.2713 -0.1584
 1654SOL    HW1 5327   2.679   2.129   0.703  0.7345  0.9789 -0.4533
 1654SOL    HW2 5328   2.735   2.102   0.565  0.2570 -0.5045 -0.3638
 1655SOL     OW 5329   3.289   5.031   0.631  0.1120 -0.0006  0.0173
 1655SOL    HW1 5330   3.240   4.983   0.698 -0.3954  1.5108  0.7743
 1655SOL    HW2 5331   3.381   5.014   0.651 -0.0516 -0.0983  0.7106
 1656SOL     OW 5332   3.393   3.072   2.519  0.0037  0.2334 -0.1377
 1656SOL    HW1 5333   3.313   3.033   2.552 -0.7013  2.1121  0.4470
 1656SOL    HW2 5334   3.439   3.103   2.597  0.9317 -0.1417 -0.5218
 1657SOL     OW 5335   1.751   4.457   1.415 -0.1023 -0.3914 -0.0326
 1657SOL    HW1 5336   1.833   4.408   1.421 -0.5697 -1.2006 -0.0164
 1657SOL    HW2 5337   1.762   4.532   1.473  0.6831 -0.4087 -0.1568
 1658SOL     OW 5338   3.093   0.612   4.369 -0.4483  0.0862  0.7520
 1658SOL    HW1 5339   3.082   0.554   4.294  0.5811 -0.9751  1.4013
 1658SOL    HW2 5340   3.027   0.681   4.357 -1.2302 -0.8519 -0.3677
 1659SOL     OW 5341   4.020   1.350   2.946  0.0761 -0.3667  0.1927
 1659SOL    HW1 5342   4.020   1.297   3.026 -0.8318  0.3453  0.6698
 1659SOL    HW2 5343   4.074   1.426   2.967  0.3636 -0.4908 -0.0878
 1660SOL     OW 5344   3.659   1.240   2.213 -0.0370  0.4107  0.2330
 1660SOL    HW1 5345   3.629   1.320   2.256 -0.4085 -0.4941  1.6928
 1660SOL    HW2 5346   3.660   1.174   2.282 -0.2750 -0.9959 -1.0655
 1661SOL     OW 5347   2.123   1.544   3.239  0.0756  0.0581  0.1072
 1661SOL    HW1 5348   2.167   1.604   3.299 -0.1420  2.1848 -1.8084
 1661SOL    HW2 5349   2.030   1.548   3.264  0.5021 -2.2017  2.2435
 1662SOL     OW 5350   4.382   4.775   1.606 -0.1567 -0.6765 -0.4995
 1662SOL    HW1 5351   4.322   4.761   1.679  0.9203 -0.1375  0.5183
 1662SOL    HW2 5352   4.431   4.694   1.599  1.4687  0.1197  1.0457
 1663SOL     OW 5353   0.896   1.364   2.617 -0.3321  0.0306  0.3101
 1663SOL    HW1 5354   0.904   1.397   2.528  2.3164 -1.1164  0.0810
 1663SOL    HW2 5355   0.953   1.420   2.669  1.2445 -1.7482  0.5652
 1664SOL     OW 5356   4.588   4.135   2.956 -0.4217 -0.2124 -0.4880
 1664SOL    HW1 5357   4.660   4.116   3.015 -0.6527  2.1014  0.5764
 1664SOL    HW2 5358   4.620   4.108   2.870  2.0365  1.5146 -0.1624
 1665SOL     OW 5359   1.710   4.781   4.929 -0.6006 -0.1854 -0.0632
 1665SOL    HW1 5360   1.714   4.823   4.843 -0.1576 -1.1065 -0.4938
 1665SOL    HW2 5361   1.662   4.844   4.984  0.3219  1.0073 -0.6163
 1666SOL     OW 5362   0.730   4.106   0.500 -0.2522  0.1905  0.2764
 1666SOL    HW1 5363   0.651   4.136   0.545 -2.1222 -0.8750 -2.2451
 1666SOL    HW2 5364   0.754   4.026   0.546 -1.8301 -0.5954 -0.2480
 1667SOL     OW 5365   0.464   3.638   0.033 -0.5380 -0.4764 -0.0721
 1667SOL    HW1 5366   0.372   3.632   0.061 -1.0165  1.7200 -1.0727
 1667SOL    HW2 5367   0.463   3.702  -0.038  2.0138  0.6831  0.8854
 1668SOL     OW 5368   0.793   3.061   2.633  0.1904  0.0885  0.0552
 1668SOL    HW1 5369   0.754   3.147   2.646 -1.8885 -0.7693 -0.3636
 1668SOL    HW2 5370   0.755   3.029   2.552  2.0586 -0.6372 -0.5577
 1669SOL     OW 5371   2.975   4.565   0.177 -0.2483 -0.2808  0.0694
 1669SOL    HW1 5372   2.985   4.577   0.083  0.3300  0.4316  0.2116
 1669SOL    HW2 5373   2.895   4.614   0.199  1.0043  1.7297  0.3286
 1670SOL     OW 5374   1.638   4.405   3.176 -0.0091  0.4993 -0.2891
 1670SOL    HW1 5375   1.682   4.486   3.200 -2.1676  1.4654  0.5425
 1670SOL    HW2 5376   1.599   4.374   3.258  1.5141 -1.8752 -0.4053
 1671SOL     OW 5377   0.068   2.928   2.995 -0.2562  0.1261  0.0559
 1671SOL    HW1 5378  -0.027   2.924   2.983 -0.3982  0.9001  0.8561
 1671SOL    HW2 5379   0.087   3.022   3.007  0.5681 -0.0464  0.1677
 1672SOL     OW 5380   5.112   3.515   4.850 -0.3343  0.7078  0.2849
 1672SOL    HW1 5381   5.157   3.441   4.891  0.8045  0.9108 -0.5909
 1672SOL    HW2 5382   5.030   3.478   4.818 -0.2615  0.0651  0.8366
 1673SOL     OW 5383   3.637   4.512   3.716 -0.7349 -0.1544  0.5757
 1673SOL    HW1 5384   3.709   4.532   3.656 -1.8599 -0.2989 -0.8519
 1673SOL    HW2 5385   3.674   4.526   3.803  1.2890 -1.0959 -0.0939
 1674SOL     OW 5386   2.251   2.143   1.936  0.0434 -0.0037 -0.4693
 1674SOL    HW1 5387   2.198   2.178   1.865 -1.1502 -1.7231 -0.4546
 1674SOL    HW2 5388   2.335   2.122   1.895  0.1754  1.2243 -0.8412
 1675SOL     OW 5389   0.429   1.601   2.822 -0.0011  0.1148 -0.9756
 1675SOL    HW1 5390   0.415   1.666   2.754 -1.2391 -0.7728 -1.5969
 1675SOL    HW2 5391   0.486   1.535   2.782  0.8699  0.5633 -0.5003
 1676SOL     OW 5392   4.843   5.028   0.288  0.1669 -0.1250  0.0565
 1676SOL    HW1 5393   4.879   4.970   0.221 -0.3443 -1.7115  1.1236
 1676SOL    HW2 5394   4.782   5.084   0.240  0.6442 -0.4834 -0.9881
 1677SOL     OW 5395   1.197   2.038   1.472 -0.0274 -0.5076  0.5383
 1677SOL    HW1 5396   1.185   1.955   1.427  1.2366  0.1556 -1.0382
 1677SOL    HW2 5397   1.289   2.039   1.498 -0.6957 -0.8429  3.1114
 1678SOL     OW 5398   1.986   1.108   0.226  0.4786 -0.0812 -0.2809
 1678SOL    HW1 5399   2.061   1.072   0.272  0.3824 -0.8730 -0.7396
 1678SOL    HW2 5400   1.912   1.095   0.286  0.3786 -0.9821 -0.6006
 1679SOL     OW 5401   3.602   0.377   3.434 -0.0330 -0.7817  0.4747
 1679SOL    HW1 5402   3.609   0.285   3.410 -0.5017 -0.9244  0.8891
 1679SOL    HW2 5403   3.692   0.407   3.443  0.1277 -1.0694 -0.1473
 1680SOL     OW 5404   0.228   0.351   3.194  0.5815 -0.1501 -0.6366
 1680SOL    HW1 5405   0.207   0.338   3.101 -0.2384 -1.6988 -0.2535
 1680SOL    HW2 5406   0.302   0.412   3.194  0.7169 -0.2983 -2.3175
 1681SOL     OW 5407   0.931   1.602   1.882 -0.0951 -0.0647  0.8681
 1681SOL    HW1 5408   0.920   1.609   1.787  0.7452 -2.0613  0.6007
 1681SOL    HW2 5409   1.015   1.645   1.900 -0.3026  0.4024  0.7268
 1682SOL     OW 5410   2.616   3.807   0.427  0.0218  0.0951  0.3523
 1682SOL    HW1 5411   2.524   3.798   0.453 -0.2210 -2.1332 -1.1232
 1682SOL    HW2 5412   2.649   3.878   0.481 -2.8434  1.6485  0.1890
 1683SOL     OW 5413   1.714   3.421   0.396  0.0772 -0.0724 -0.4484
 1683SOL    HW1 5414   1.650   3.397   0.330 -0.6141  0.3073  0.0773
 1683SOL    HW2 5415   1.666   3.479   0.456  0.7257 -0.3210  0.3158
 1684SOL     OW 5416   1.116   2.037   3.196  0.2418  0.1703  0.1912
 1684SOL    HW1 5417   1.138   2.118   3.243  0.3675 -0.6831  1.6191
 1684SOL    HW2 5418   1.124   2.061   3.104  2.3949  1.2377  0.6046
 1685SOL     OW 5419   0.180   0.470   1.491 -0.5664 -0.3585 -0.7699
 1685SOL    HW1 5420   0.202   0.545   1.547  0.3884 -0.2431 -1.2858
 1685SOL    HW2 5421   0.265   0.438   1.460 -0.8445 -2.7350  0.8371
 1686SOL     OW 5422   3.380   0.460   1.624  0.0134  0.2667 -0.1141
 1686SOL    HW1 5423   3.388   0.455   1.719 -3.0859  3.2965  0.4248
 1686SOL    HW2 5424   3.328   0.384   1.599 -1.8927  1.1442  1.0686
 1687SOL     OW 5425   4.798   0.211   0.845  0.7967  0.1400 -0.0338
 1687SOL    HW1 5426   4.884   0.234   0.880  1.3779  0.0026 -1.3586
 1687SOL    HW2 5427   4.736   0.249   0.907  1.8081 -0.2315  1.2283
 1688SOL     OW 5428   3.959   1.362   1.668  0.3043 -0.0233 -0.0558
 1688SOL    HW1 5429   4.023   1.332   1.733  1.0127 -0.3977 -0.9244
 1688SOL    HW2 5430   3.961   1.458   1.676  0.3779 -0.0652  0.4774
 1689SOL     OW 5431   5.203   2.248   4.824 -0.1750 -0.3608 -0.7626
 1689SOL    HW1 5432   5.256   2.246   4.904 -0.3724  0.3404 -0.6133
 1689SOL    HW2 5433   5.113   2.242   4.856 -0.2931  0.6656 -0.8865
 1690SOL     OW 5434   4.503   3.330   1.340 -0.0849 -0.1757  0.6236
 1690SOL    HW1 5435   4.424   3.285   1.370 -0.1034 -1.1734 -0.8737
 1690SOL    HW2 5436   4.521   3.292   1.254  0.9511  1.3829  0.1339
 1691SOL     OW 5437   2.621   2.390   0.175  0.3212 -0.5137  0.1048
 1691SOL    HW1 5438   2.704   2.356   0.142  0.1133 -1.2079  0.3066
 1691SOL    HW2 5439   2.630   2.388   0.270 -0.3181 -1.5415  0.1404
 1692SOL     OW 5440   1.894   2.384   0.837  0.3056  0.5082  0.1370
 1692SOL    HW1 5441   1.897   2.291   0.861 -1.6981  0.4696  0.3521
 1692SOL    HW2 5442   1.952   2.427   0.899 -2.2198 -0.0395  3.0397
 1693SOL     OW 5443   2.966   1.868   4.841 -0.1614 -0.1000  0.0676
 1693SOL    HW1 5444   2.928   1.902   4.922  0.6521 -0.1018  0.4521
 1693SOL    HW2 5445   3.035   1.929   4.818 -2.1215  1.4159 -2.1168
 1694SOL     OW 5446   5.205   3.451   1.160 -0.0493  0.5810  0.6202
 1694SOL    HW1 5447   5.231   3.365   1.193  1.3042  0.5229 -0.5287
 1694SOL    HW2 5448   5.110   3.454   1.170 -0.0588 -0.9054  0.9902
 1695SOL     OW 5449   2.333   1.877   0.007 -0.0471 -0.4162  0.0650
 1695SOL    HW1 5450   2.331   1.951  -0.053 -0.6712  0.0919  0.6991
 1695SOL    HW2 5451   2.366   1.914   0.089  1.1806 -1.1897 -0.0709
 1696SOL     OW 5452   1.046   0.086   1.500 -0.6188  0.3886  0.2587
 1696SOL    HW1 5453   1.099   0.007   1.511 -1.2782 -0.2636 -1.1496
 1696SOL    HW2 5454   0.969   0.056   1.452 -0.8049  1.9199 -0.4021
 1697SOL     OW 5455   2.105   2.324   0.212 -1.2109 -0.5840 -0.1579
 1697SOL    HW1 5456   2.175   2.316   0.148 -1.9571 -3.0469 -0.7371
 1697SOL    HW2 5457   2.032   2.362   0.163 -0.0530  2.8329  0.6679
 1698SOL     OW 5458   0.629   4.263   5.125 -0.1127  0.1006 -0.6910
 1698SOL    HW1 5459   0.664   4.222   5.204  0.3683 -1.0526 -1.4923
 1698SOL    HW2 5460   0.705   4.301   5.082 -0.6017  2.2109  0.2276
 1699SOL     OW 5461   3.612   4.167   4.375 -0.0961  0.0248 -0.4567
 1699SOL    HW1 5462   3.612   4.192   4.283  1.3293 -1.0671 -0.7599
 1699SOL    HW2 5463   3.691   4.115   4.386 -0.9706 -1.0076  1.0786
 1700SOL     OW 5464   4.372   0.325   0.892  0.6010  0.1463  0.5278
 1700SOL    HW1 5465   4.403   0.403   0.846 -1.2948 -0.8330 -2.5771
 1700SOL    HW2 5466   4.446   0.299   0.947  2.5469  2.1197 -1.0363
 1701SOL     OW 5467   4.493   4.264   4.670  0.2182  0.4207 -0.2896
 1701SOL    HW1 5468   4.494   4.289   4.578  0.0171 -1.0988 -0.7213
 1701SOL    HW2 5469   4.576   4.219   4.684  0.0196  0.1824  0.1299
 1702SOL     OW 5470   4.035   0.558   2.331  0.5316 -0.3648 -0.0916
 1702SOL    HW1 5471   3.948   0.589   2.357 -0.5552 -2.9718 -0.4694
 1702SOL    HW2 5472   4.036   0.566   2.236  1.1849  0.7849 -0.0024
 1703SOL     OW 5473   5.114   3.484   2.249 -0.1347  0.3111 -0.3798
 1703SOL    HW1 5474   5.182   3.454   2.188  1.0955  0.9187  0.6549
 1703SOL    HW2 5475   5.044   3.419   2.242  0.7236 -0.5446 -1.1693
 1704SOL     OW 5476   3.425   1.566   3.749 -0.5241  0.2246 -0.5145
 1704SOL    HW1 5477   3.482   1.514   3.805 -0.6056  1.4603  0.7330
 1704SOL    HW2 5478   3.337   1.548   3.782 -0.3902  2.8669  1.4022
 1705SOL     OW 5479   1.191   1.668   4.882  0.1212 -0.1254 -0.0477
 1705SOL    HW1 5480   1.186   1.747   4.936 -0.1168 -0.8667  1.0227
 1705SOL    HW2 5481   1.178   1.596   4.943 -0.2859 -0.9758 -1.1203
 1706SOL     OW 5482   5.023   2.117   2.503 -0.4310 -0.3393  0.6455
 1706SOL    HW1 5483   4.993   2.204   2.481 -0.3110 -0.1507  1.2041
 1706SOL    HW2 5484   4.948   2.060   2.487 -0.0907 -0.3330 -1.0183
 1707SOL     OW 5485   4.939   3.800   4.146  0.1957  0.0981  0.1718
 1707SOL    HW1 5486   5.016   3.779   4.199  1.3318 -1.3094 -1.9217
 1707SOL    HW2 5487   4.907   3.715   4.116 -0.0732  0.8556 -1.8097
 1708SOL     OW 5488   5.223   1.657   4.250 -0.3852  0.5043 -0.1520
 1708SOL    HW1 5489   5.256   1.725   4.192  0.6269  1.2154  1.2251
 1708SOL    HW2 5490   5.230   1.694   4.338 -0.7836 -0.9877  0.5359
 1709SOL     OW 5491   0.457   3.165   3.290 -0.1052 -0.2583  0.0551
 1709SOL    HW1 5492   0.373   3.209   3.301 -0.5400 -1.0872  0.1448
 1709SOL    HW2 5493   0.515   3.231   3.254 -0.3137  0.8384  1.6712
 1710SOL     OW 5494   0.643   0.309   4.632  0.3063  1.0107 -0.0922
 1710SOL    HW1 5495   0.640   0.254   4.553  1.0422  1.5185 -0.4789
 1710SOL    HW2 5496   0.631   0.248   4.704  0.8889  0.3685 -0.5312
 1711SOL     OW 5497   4.254   4.870   0.978 -0.6551  0.1716 -0.1792
 1711SOL    HW1 5498   4.177   4.831   0.937 -0.4923  0.4113 -0.7156
 1711SOL    HW2 5499   4.230   4.880   1.070 -0.6015 -1.4440  0.0161
 1712SOL     OW 5500   0.085   4.578   3.251  0.3380  0.7038 -0.0967
 1712SOL    HW1 5501   0.114   4.615   3.168 -1.7971 -0.9380 -1.6654
 1712SOL    HW2 5502  -0.011   4.575   3.243  0.0502  1.2510  2.7602
 1713SOL     OW 5503   3.863   0.044   1.781 -0.3170 -0.6534 -0.0885
 1713SOL    HW1 5504   3.928   0.100   1.824 -1.1888  0.0177  0.3890
 1713SOL    HW2 5505   3.822   0.101   1.716 -1.8912 -0.4330  1.0755
 1714SOL     OW 5506   3.924   1.783   2.043 -0.4737  0.7256  0.8004
 1714SOL    HW1 5507   3.902   1.848   2.110 -0.3453 -0.3023  1.8574
 1714SOL    HW2 5508   3.878   1.704   2.070  0.5389 -0.0421  0.3282
 1715SOL     OW 5509   3.166   1.473   3.675  0.5718 -0.6261 -0.3033
 1715SOL    HW1 5510   3.086   1.517   3.705  2.3256  2.0077  0.7695
 1715SOL    HW2 5511   3.135   1.402   3.620 -2.6347 -1.6860  2.6442
 1716SOL     OW 5512   1.978   4.371   2.563  0.2831  0.0080 -0.4600
 1716SOL    HW1 5513   1.937   4.303   2.616 -0.0944 -0.9170 -1.9228
 1716SOL    HW2 5514   1.928   4.450   2.584  0.0674 -0.3591  0.4637
 1717SOL     OW 5515   0.216   2.757   5.096 -0.0753 -0.3476  0.0982
 1717SOL    HW1 5516   0.149   2.688   5.102 -1.5828  1.1714  1.2387
 1717SOL    HW2 5517   0.177   2.824   5.039  1.9103 -0.9776 -2.0989
 1718SOL     OW 5518   1.594   4.766   1.603 -0.0630  0.4640  0.0285
 1718SOL    HW1 5519   1.563   4.759   1.513 -0.4501  1.9194  0.0356
 1718SOL    HW2 5520   1.517   4.794   1.653  0.8000  2.3675  0.3382
 1719SOL     OW 5521   3.475   3.810   0.281 -1.0451 -0.0345 -0.0511
 1719SOL    HW1 5522   3.406   3.846   0.337  0.3047  0.0191  1.6254
 1719SOL    HW2 5523   3.541   3.879   0.277  0.6763 -1.5103  1.5859
 1720SOL     OW 5524   4.231   4.688   3.828 -0.1598 -0.2254  0.3671
 1720SOL    HW1 5525   4.305   4.683   3.768  1.1821 -0.4420  1.9804
 1720SOL    HW2 5526   4.168   4.623   3.796  0.7644 -0.7159 -0.4599
 1721SOL     OW 5527   4.844   0.380   3.217 -0.0304  0.6067  0.2000
 1721SOL    HW1 5528   4.920   0.371   3.274  0.6728  0.3966 -0.7601
 1721SOL    HW2 5529   4.821   0.472   3.221  0.1702  0.6407  0.6159
 1722SOL     OW 5530   4.078   4.024   2.637  0.0302  0.3335  0.3957
 1722SOL    HW1 5531   4.150   4.082   2.663  0.7790 -0.2086 -0.4458
 1722SOL    HW2 5532   4.064   4.044   2.545 -0.0992 -0.4088  0.2529
 1723SOL     OW 5533   2.054   3.434   2.229  0.0568 -0.1162 -0.3270
 1723SOL    HW1 5534   2.094   3.351   2.206 -0.6710  0.0918 -2.4812
 1723SOL    HW2 5535   2.101   3.499   2.177  1.2771  0.9967  2.0520
 1724SOL     OW 5536   1.549   1.483   3.462 -0.3436 -0.0739 -0.2389
 1724SOL    HW1 5537   1.574   1.492   3.554 -0.4212  0.9750 -0.3122
 1724SOL    HW2 5538   1.460   1.519   3.459 -0.7077 -0.9850 -0.5483
 1725SOL     OW 5539   0.812   3.871   0.058 -0.4578  0.1355  0.2520
 1725SOL    HW1 5540   0.793   3.817   0.135 -0.4639  0.1079  0.2311
 1725SOL    HW2 5541   0.793   3.960   0.086 -0.5924  0.1108  0.2392
 1726SOL     OW 5542   5.106   4.295   1.410 -0.2426  0.5787 -0.7047
 1726SOL    HW1 5543   5.136   4.272   1.498  1.5969  0.0003 -1.4655
 1726SOL    HW2 5544   5.135   4.385   1.397 -2.9695  1.6603  0.3139
 1727SOL     OW 5545   5.127   4.111   3.369 -0.6414 -0.2446 -0.2054
 1727SOL    HW1 5546   5.083   4.153   3.444 -0.9571 -0.2233 -0.4031
 1727SOL    HW2 5547   5.220   4.133   3.381 -0.6637 -0.4071  0.2880
 1728SOL     OW 5548   0.395   0.765   4.820  0.0221 -0.0649 -0.0592
 1728SOL    HW1 5549   0.391   0.860   4.804  1.2718 -0.3194 -2.0468
 1728SOL    HW2 5550   0.309   0.732   4.792  0.3417  0.2117 -1.4141
 1729SOL     OW 5551   1.450   1.881   3.905 -0.0591  0.2183  0.0575
 1729SOL    HW1 5552   1.540   1.898   3.934  1.0264 -1.2913 -2.2795
 1729SOL    HW2 5553   1.425   1.802   3.953 -0.1648  0.6885  0.7757
 1730SOL     OW 5554   1.658   4.234   4.512 -0.4753  0.3304 -0.1351
 1730SOL    HW1 5555   1.677   4.257   4.603  2.0204  0.3013 -0.6122
 1730SOL    HW2 5556   1.574   4.276   4.493 -0.1056  1.8898  1.6017
 1731SOL     OW 5557   2.034   4.630   4.684 -0.5593  0.4146  0.5109
 1731SOL    HW1 5558   2.058   4.537   4.677  0.8461  0.8648 -0.8817
 1731SOL    HW2 5559   2.049   4.666   4.597 -2.3089  1.6977  0.7079
 1732SOL     OW 5560   4.402   0.860   2.281 -0.2338 -0.3074 -0.2382
 1732SOL    HW1 5561   4.424   0.824   2.195 -1.1334  0.8291 -0.9530
 1732SOL    HW2 5562   4.394   0.783   2.337  0.3366 -1.0652 -1.1786
 1733SOL     OW 5563   5.232   0.072   0.599 -0.0867  0.6483 -0.2820
 1733SOL    HW1 5564   5.311   0.056   0.547 -0.8048 -1.4039 -0.8104
 1733SOL    HW2 5565   5.263   0.079   0.689  0.7002 -0.3398 -0.4664
 1734SOL     OW 5566   2.563   2.139   4.739  0.1379 -0.1490  0.1558
 1734SOL    HW1 5567   2.640   2.147   4.795 -1.5302  0.7686  2.3868
 1734SOL    HW2 5568   2.520   2.224   4.744 -0.2469 -0.1569 -2.2638
 1735SOL     OW 5569   3.866   1.900   4.820  0.4595 -0.2462 -0.6075
 1735SOL    HW1 5570   3.773   1.920   4.811 -0.1967 -0.6752  4.0756
 1735SOL    HW2 5571   3.911   1.978   4.788 -1.6033  1.3719  0.3288
 1736SOL     OW 5572   1.672   3.531   5.121 -0.2319  0.6791  0.4847
 1736SOL    HW1 5573   1.697   3.577   5.041 -1.4233  0.2031 -0.1818
 1736SOL    HW2 5574   1.728   3.568   5.189  3.1064 -1.2131 -1.1353
 1737SOL     OW 5575   1.884   2.250   3.248 -0.3994  1.1332 -0.6817
 1737SOL    HW1 5576   1.976   2.250   3.223  0.3313  0.7629  1.8675
 1737SOL    HW2 5577   1.841   2.195   3.183  1.0615  1.8217 -2.2581
 1738SOL     OW 5578   1.894   3.203   3.322  0.5878  0.1627 -0.1683
 1738SOL    HW1 5579   1.848   3.194   3.239  2.2435  0.8546 -1.1765
 1738SOL    HW2 5580   1.938   3.119   3.334  0.1222 -0.0400  0.1760
 1739SOL     OW 5581   5.043   2.208   1.016  0.0560  0.4910 -0.0763
 1739SOL    HW1 5582   5.043   2.244   1.104 -0.2741 -4.0242  1.8983
 1739SOL    HW2 5583   5.136   2.203   0.992  0.3201 -0.8858  1.1918
 1740SOL     OW 5584   2.967   0.963   2.489  0.3207  0.2800 -0.0056
 1740SOL    HW1 5585   2.936   1.035   2.435  2.3280  0.4146 -1.0072
 1740SOL    HW2 5586   3.006   1.005   2.565 -1.5411  0.1197  1.0715
 1741SOL     OW 5587   2.385   3.296   0.196  0.3771  0.0168 -0.9368
 1741SOL    HW1 5588   2.469   3.250   0.192  0.8680  0.8826 -0.6378
 1741SOL    HW2 5589   2.341   3.272   0.115  1.3755  0.4275 -1.6096
 1742SOL     OW 5590   4.250   4.462   3.229  0.3260  0.5444  0.3669
 1742SOL    HW1 5591   4.325   4.425   3.183  0.7836  0.1292  1.4371
 1742SOL    HW2 5592   4.280   4.548   3.259  0.4977  0.2387  1.0899
 1743SOL     OW 5593   1.017   1.245   1.700 -0.2452  0.4283 -0.3133
 1743SOL    HW1 5594   0.989   1.237   1.609 -1.2587 -0.6822  0.0828
 1743SOL    HW2 5595   1.061   1.330   1.704 -2.0322  1.4482 -1.3521
 1744SOL     OW 5596   3.010   0.430   3.192  0.3623  0.5751  0.6170
 1744SOL    HW1 5597   2.943   0.470   3.137 -1.7521 -1.4421  1.6203
 1744SOL    HW2 5598   3.025   0.493   3.263  0.3577  1.5123 -0.2074
 1745SOL     OW 5599   1.767   4.795   4.646 -0.1188 -0.4104  0.1725
 1745SOL    HW1 5600   1.853   4.753   4.645  1.0087  1.8325 -0.4930
 1745SOL    HW2 5601   1.709   4.734   4.600  0.9359 -2.2516  1.2211
 1746SOL     OW 5602   2.559   2.801   2.143 -0.1422 -0.8931  0.1086
 1746SOL    HW1 5603   2.536   2.829   2.231  2.0124  0.5858  0.2246
 1746SOL    HW2 5604   2.527   2.871   2.086  1.4623 -0.2197  0.0224
 1747SOL     OW 5605   3.995   0.882   3.788 -0.1347  0.3498 -0.1453
 1747SOL    HW1 5606   3.905   0.900   3.815 -1.1350 -2.3674 -1.5142
 1747SOL    HW2 5607   4.044   0.876   3.870 -1.2043  1.7294  0.6227
 1748SOL     OW 5608   1.511   3.133   1.597 -0.4248  0.2989  0.8236
 1748SOL    HW1 5609   1.416   3.124   1.604 -0.1958 -0.4980  3.3606
 1748SOL    HW2 5610   1.540   3.052   1.555 -1.0097  1.3981 -1.8293
 1749SOL     OW 5611   3.969   1.476   4.676 -0.1183 -0.1306 -0.3589
 1749SOL    HW1 5612   4.021   1.484   4.596  0.3869  0.2488 -0.0020
 1749SOL    HW2 5613   3.915   1.556   4.678 -3.4711 -2.2280 -2.6239
 1750SOL     OW 5614   3.030   0.025   3.091  0.9836 -0.5570  0.3422
 1750SOL    HW1 5615   2.972   0.079   3.144  0.2749 -1.3820  0.4309
 1750SOL    HW2 5616   3.118   0.051   3.117  0.7762  3.5988 -2.6932
 1751SOL     OW 5617   0.787   1.504   2.882  0.0123 -0.0289 -0.0317
 1751SOL    HW1 5618   0.794   1.558   2.803  0.2448 -1.8803 -1.2923
 1751SOL    HW2 5619   0.855   1.539   2.941  0.9978  0.2555 -1.3196
 1752SOL     OW 5620   3.468   4.374   0.099 -0.1845  0.4208 -1.0714
 1752SOL    HW1 5621   3.382   4.332   0.091 -0.8908  1.5395  0.4340
 1752SOL    HW2 5622   3.526   4.304   0.129 -1.1783  0.2943  0.6104
 1753SOL     OW 5623   4.455   3.551   3.230  0.4604  0.2348 -0.1570
 1753SOL    HW1 5624   4.485   3.576   3.142 -0.1527 -0.6835 -0.6377
 1753SOL    HW2 5625   4.536   3.539   3.280  0.9385 -2.2726 -1.4513
 1754SOL     OW 5626   2.067   2.761   0.513  0.1014 -0.1068 -0.0866
 1754SOL    HW1 5627   2.013   2.819   0.566 -0.0833 -0.9754  0.7024
 1754SOL    HW2 5628   2.128   2.819   0.467 -0.3086  0.7267  0.4121
 1755SOL     OW 5629   3.171   2.836   3.810 -0.5113  0.3243 -0.2282
 1755SOL    HW1 5630   3.082   2.870   3.799 -2.4261 -3.6511  2.2870
 1755SOL    HW2 5631   3.161   2.741   3.813  3.5569 -0.1420  2.2841
 1756SOL     OW 5632   2.553   0.629   2.980  0.1596  0.3937 -0.1968
 1756SOL    HW1 5633   2.494   0.640   3.054  1.9195  0.1539  1.2967
 1756SOL    HW2 5634   2.554   0.534   2.965  0.0362  0.4117 -0.3127
 1757SOL     OW 5635   2.436   0.407   3.214 -0.4593 -0.2951 -0.4569
 1757SOL    HW1 5636   2.391   0.492   3.213 -1.5250 -0.8345  0.8777
 1757SOL    HW2 5637   2.525   0.427   3.241 -0.2480  0.6051 -1.7641
 1758SOL     OW 5638   3.031   2.385   2.792 -0.0451  0.6196  0.3100
 1758SOL    HW1 5639   3.065   2.471   2.766 -2.3314  1.1893 -0.9091
 1758SOL    HW2 5640   2.953   2.405   2.843 -0.3430 -0.7317  0.3799
 1759SOL     OW 5641   2.736   1.246   1.825 -0.1181 -0.4452 -0.3208
 1759SOL    HW1 5642   2.769   1.203   1.746  1.8587  1.1564 -0.3896
 1759SOL    HW2 5643   2.689   1.323   1.794 -0.5702 -0.5867 -0.0018
 1760SOL     OW 5644   2.876   3.879   3.382  0.2590 -0.2570 -0.0937
 1760SOL    HW1 5645   2.806   3.943   3.398 -0.8671 -1.5812  0.4226
 1760SOL    HW2 5646   2.890   3.838   3.467  1.2972 -0.3887 -0.3234
 1761SOL     OW 5647   2.991   3.355   0.871 -0.0576 -0.4613  0.1555
 1761SOL    HW1 5648   3.067   3.317   0.914 -0.3778 -0.4718  0.7204
 1761SOL    HW2 5649   3.015   3.445   0.854  0.6198 -0.8504 -0.9778
 1762SOL     OW 5650   3.304   4.164   4.795  0.1387  0.0393  0.3634
 1762SOL    HW1 5651   3.212   4.167   4.769  0.8685  3.3443 -2.1055
 1762SOL    HW2 5652   3.343   4.098   4.737 -0.2382  0.1586 -0.0260
 1763SOL     OW 5653   4.329   0.454   0.278 -0.3400  0.5816 -0.5022
 1763SOL    HW1 5654   4.412   0.418   0.309 -0.1576  0.9613 -0.5448
 1763SOL    HW2 5655   4.333   0.445   0.183 -0.9019 -0.5883 -0.4245
 1764SOL     OW 5656   2.228   1.843   1.262  0.0832  1.1000 -0.5982
 1764SOL    HW1 5657   2.169   1.905   1.219  1.5537  2.0016 -1.3869
 1764SOL    HW2 5658   2.279   1.805   1.191  0.3329  0.1965  0.0502
 1765SOL     OW 5659   2.854   2.017   1.358  0.1427  0.5121 -0.2448
 1765SOL    HW1 5660   2.840   1.994   1.450 -1.0497  2.6730  0.1579
 1765SOL    HW2 5661   2.947   1.998   1.343 -0.4986 -3.4033  0.2803
 1766SOL     OW 5662   1.375   2.970   1.250  0.2348 -0.2953  0.3622
 1766SOL    HW1 5663   1.335   2.979   1.336  0.9961  0.3971  0.6501
 1766SOL    HW2 5664   1.364   3.056   1.210  0.7439 -0.3370  0.1381
 1767SOL     OW 5665   3.064   2.704   2.179  0.1423 -0.3419  0.0933
 1767SOL    HW1 5666   2.979   2.659   2.175 -0.8148  1.4738 -0.4885
 1767SOL    HW2 5667   3.055   2.767   2.250  0.1214  1.5596 -1.5548
 1768SOL     OW 5668   3.877   2.383   4.723  0.3798  0.0732 -0.8235
 1768SOL    HW1 5669   3.784   2.366   4.734  0.9366 -2.0695  1.0140
 1768SOL    HW2 5670   3.910   2.401   4.811  1.7057  0.7460 -1.4336
 1769SOL     OW 5671   3.040   2.635   5.075  0.7835 -0.6256 -0.1498
 1769SOL    HW1 5672   3.061   2.712   5.129 -0.0106  0.0711 -0.8159
 1769SOL    HW2 5673   3.048   2.667   4.985  0.1569 -1.2495 -0.4252
 1770SOL     OW 5674   1.441   0.186   2.796 -0.4626  0.2862 -0.0811
 1770SOL    HW1 5675   1.491   0.224   2.724 -2.2682 -0.6617 -1.8981
 1770SOL    HW2 5676   1.353   0.174   2.760 -0.8178 -2.3926  1.5276
 1771SOL     OW 5677   1.680   2.190   4.071  0.5382 -0.0140 -0.6272
 1771SOL    HW1 5678   1.672   2.095   4.060 -0.7160  0.1294 -1.0182
 1771SOL    HW2 5679   1.606   2.214   4.126  1.4699  0.6004  0.3844
 1772SOL     OW 5680   5.032   5.049   3.578 -0.8060 -0.2451  0.0168
 1772SOL    HW1 5681   5.041   4.962   3.616 -0.1603  0.2565  1.0386
 1772SOL    HW2 5682   5.045   5.109   3.651 -2.1281  0.7064 -0.5152
 1773SOL     OW 5683   2.344   4.845   1.620 -0.8821 -0.6149 -0.3737
 1773SOL    HW1 5684   2.251   4.846   1.598 -0.7514  0.8731 -0.9083
 1773SOL    HW2 5685   2.383   4.913   1.565  0.5313 -1.2364 -0.1747
 1774SOL     OW 5686   3.645   2.383   1.952 -0.6269  0.1352  0.2695
 1774SOL    HW1 5687   3.551   2.364   1.949 -0.1902 -1.7279 -2.8139
 1774SOL    HW2 5688   3.687   2.297   1.957  0.9327  0.9903  3.0000
 1775SOL     OW 5689   4.588   2.580   2.242 -0.1225 -0.2262 -0.1658
 1775SOL    HW1 5690   4.640   2.623   2.173 -0.2730 -0.6724 -0.5594
 1775SOL    HW2 5691   4.589   2.642   2.315 -1.2506  0.9340 -1.1124
 1776SOL     OW 5692   3.770   2.121   1.962 -0.3101  0.0188 -0.3084
 1776SOL    HW1 5693   3.855   2.114   2.006 -1.1361 -0.0492  1.3049
 1776SOL    HW2 5694   3.777   2.062   1.887  0.1948 -1.9245  1.2172
 1777SOL     OW 5695   0.570   0.327   3.048 -0.1997 -0.2055  0.3470
 1777SOL    HW1 5696   0.521   0.403   3.015 -0.7407 -0.5519  0.3441
 1777SOL    HW2 5697   0.653   0.329   3.000 -0.3643  0.1694  0.0752
 1778SOL     OW 5698   5.033   4.558   1.019 -0.3700  0.0422  0.0257
 1778SOL    HW1 5699   4.969   4.609   1.070 -2.9283 -2.5240 -0.4501
 1778SOL    HW2 5700   5.056   4.615   0.946 -0.0696  2.0434  1.6252
 1779SOL     OW 5701   0.812   2.663   4.241  0.4448 -0.4701 -0.0755
 1779SOL    HW1 5702   0.854   2.580   4.262  2.5588  1.0251  1.8833
 1779SOL    HW2 5703   0.721   2.652   4.269  0.8654 -1.8975  0.7504
 1780SOL     OW 5704   3.393   0.961   2.471  0.9070  0.1027  0.2050
 1780SOL    HW1 5705   3.474   1.000   2.436 -0.0807  1.6971 -0.3430
 1780SOL    HW2 5706   3.366   1.020   2.541 -0.4859  0.2903 -0.4773
 1781SOL     OW 5707   0.995   5.047   4.475  0.0124 -0.0977  0.0539
 1781SOL    HW1 5708   1.038   5.125   4.510 -0.6437  0.6566 -0.7925
 1781SOL    HW2 5709   0.957   5.076   4.392 -0.2176 -1.3285 -0.2787
 1782SOL     OW 5710   2.268   1.301   1.876  0.6141  0.0131  0.3509
 1782SOL    HW1 5711   2.293   1.209   1.882  1.5622  0.1887 -0.5339
 1782SOL    HW2 5712   2.198   1.303   1.811  0.3318 -0.1285  0.6511
 1783SOL     OW 5713   3.585   2.292   4.769  0.0016  0.2693 -0.0307
 1783SOL    HW1 5714   3.593   2.236   4.692  0.1321  0.0329  0.1551
 1783SOL    HW2 5715   3.567   2.231   4.841 -0.6992  0.5377  0.0276
 1784SOL     OW 5716   1.390   0.203   3.051  0.0917  0.8121  0.1525
 1784SOL    HW1 5717   1.309   0.234   3.010  0.3874 -1.7686 -2.5268
 1784SOL    HW2 5718   1.451   0.192   2.979  0.9575 -2.8971  1.3246
 1785SOL     OW 5719   2.662   0.438   3.359  0.6973 -0.1766 -0.2147
 1785SOL    HW1 5720   2.708   0.368   3.406 -0.4314 -0.2042  0.8572
 1785SOL    HW2 5721   2.657   0.510   3.422 -1.7999 -0.6054  0.1115
 1786SOL     OW 5722   3.207   1.946   0.019 -0.2148 -0.0584 -0.2588
 1786SOL    HW1 5723   3.283   1.980   0.067 -0.5886 -0.0893  0.3599
 1786SOL    HW2 5724   3.235   1.945  -0.072  0.7951 -0.7710  0.0467
 1787SOL     OW 5725   3.565   2.181   0.886  0.1206  0.6338  0.3463
 1787SOL    HW1 5726   3.595   2.268   0.914  1.3634  0.5639 -0.7484
 1787SOL    HW2 5727   3.645   2.134   0.865 -0.7395  0.6992 -3.3639
 1788SOL     OW 5728   1.989   0.542   0.104 -0.1485  0.4725 -0.0829
 1788SOL    HW1 5729   2.044   0.542   0.183  0.2516  1.6994 -0.3493
 1788SOL    HW2 5730   2.011   0.624   0.060 -0.0428 -0.4141 -1.7023
 1789SOL     OW 5731   0.070   1.449   0.322 -0.3764  0.9145 -0.2967
 1789SOL    HW1 5732   0.149   1.395   0.316  0.3179  1.8312  0.5616
 1789SOL    HW2 5733   0.088   1.524   0.266 -0.3744  1.4542  0.4268
 1790SOL     OW 5734   3.194   2.167   2.183  0.3952 -0.0252 -0.0186
 1790SOL    HW1 5735   3.172   2.248   2.137 -0.4681 -0.3850 -0.2529
 1790SOL    HW2 5736   3.173   2.186   2.275 -1.8701 -0.6849 -0.3746
 1791SOL     OW 5737   2.938   4.961   2.460  0.4299  0.6651  0.2904
 1791SOL    HW1 5738   2.999   4.893   2.430 -1.6783 -1.3887  0.5575
 1791SOL    HW2 5739   2.977   4.993   2.541  1.9690  0.5152 -0.3681
 1792SOL     OW 5740   2.113   1.569   2.618  0.5479  0.0364 -0.4726
 1792SOL    HW1 5741   2.070   1.649   2.646  0.6670 -0.5908  1.6057
 1792SOL    HW2 5742   2.047   1.501   2.627  1.4543 -0.6625  1.1701
 1793SOL     OW 5743   4.332   0.401   5.120 -0.3842 -0.1521  0.4624
 1793SOL    HW1 5744   4.257   0.376   5.066 -0.8845  0.5404  0.8249
 1793SOL    HW2 5745   4.401   0.340   5.095 -2.0702 -3.0403  2.5517
 1794SOL     OW 5746   3.192   0.666   2.146 -1.3190 -0.0612  0.0485
 1794SOL    HW1 5747   3.215   0.739   2.203 -0.2318  0.4066 -0.9756
 1794SOL    HW2 5748   3.129   0.702   2.083 -0.6791  0.0344 -0.5416
 1795SOL     OW 5749   0.123   2.304   1.721  0.4000 -0.0812  0.4286
 1795SOL    HW1 5750   0.192   2.368   1.704 -0.0913  0.2161 -0.5307
 1795SOL    HW2 5751   0.109   2.308   1.815  0.0353  1.6162  0.3310
 1796SOL     OW 5752   1.783   2.333   2.440  0.1463  0.2873 -0.3431
 1796SOL    HW1 5753   1.820   2.387   2.370  0.8395  1.3168  0.7852
 1796SOL    HW2 5754   1.709   2.385   2.474  1.0795  0.7585  1.0335
 1797SOL     OW 5755   0.661   2.204   5.099  0.0536  0.1520  0.0084
 1797SOL    HW1 5756   0.638   2.163   5.016  0.6183 -0.1623  0.0022
 1797SOL    HW2 5757   0.745   2.164   5.123  0.8238  1.6228 -0.2027
 1798SOL     OW 5758   5.005   2.990   1.528  0.7968  0.4463  0.1958
 1798SOL    HW1 5759   4.920   3.027   1.504  1.3048  1.2931 -0.3131
 1798SOL    HW2 5760   4.999   2.898   1.502  0.1622  0.5904 -0.1734
 1799SOL     OW 5761   1.925   1.653   4.906 -0.1430  0.2071  0.3086
 1799SOL    HW1 5762   1.862   1.591   4.943 -0.4662  1.8471  2.6672
 1799SOL    HW2 5763   2.005   1.640   4.957  0.5995 -0.0766 -0.9307
 1800SOL     OW 5764   3.031   1.043   2.743  0.2876  0.1767 -0.5262
 1800SOL    HW1 5765   3.092   1.102   2.789  2.3115 -3.0755  1.1759
 1800SOL    HW2 5766   3.010   0.976   2.808 -0.8268 -1.7520 -2.8023
 1801SOL     OW 5767   3.847   4.091   4.533  0.3916  0.3166  0.1594
 1801SOL    HW1 5768   3.838   3.996   4.539  0.9214  0.2002 -0.8085
 1801SOL    HW2 5769   3.807   4.124   4.614 -2.8389 -0.5061 -1.0212
 1802SOL     OW 5770   3.548   1.088   0.303 -0.2572 -0.0238  0.2519
 1802SOL    HW1 5771   3.617   1.154   0.296  1.2873 -1.5781  0.4018
 1802SOL    HW2 5772   3.477   1.122   0.248  1.0791  1.0466 -0.8779
 1803SOL     OW 5773   3.628   3.285   0.203 -0.1626  0.1805  0.2497
 1803SOL    HW1 5774   3.691   3.349   0.236 -0.6168  0.3414  0.8218
 1803SOL    HW2 5775   3.544   3.315   0.237 -0.5040 -0.2222 -0.2256
 1804SOL     OW 5776   0.731   0.619   3.011  0.0989  0.4072 -0.3002
 1804SOL    HW1 5777   0.794   0.554   3.042  0.2220 -0.5907 -2.5540
 1804SOL    HW2 5778   0.648   0.571   3.003 -0.3411  1.0764  0.1062
 1805SOL     OW 5779   2.309   4.961   3.023  0.1602 -0.0314  0.6338
 1805SOL    HW1 5780   2.320   4.933   2.932  0.4593  0.3304  0.5601
 1805SOL    HW2 5781   2.215   4.958   3.037  0.2213 -1.8478  0.8648
 1806SOL     OW 5782   0.766   3.869   1.188  0.5308  0.0879 -0.2524
 1806SOL    HW1 5783   0.750   3.884   1.095 -0.7586  1.0107  0.0998
 1806SOL    HW2 5784   0.686   3.900   1.231 -0.0315 -2.9213  0.9470
 1807SOL     OW 5785   2.483   3.978   0.001 -0.5349 -0.1146 -0.1121
 1807SOL    HW1 5786   2.463   4.011   0.089 -0.0629  0.1669 -0.1033
 1807SOL    HW2 5787   2.427   3.901  -0.010 -2.2544  1.1664 -0.4546
 1808SOL     OW 5788   0.612   1.430   2.405  0.5954  0.0174 -0.1792
 1808SOL    HW1 5789   0.706   1.413   2.397  0.6529 -0.7211  1.8044
 1808SOL    HW2 5790   0.576   1.349   2.443 -1.0736 -0.2391 -2.2032
 1809SOL     OW 5791   0.700   4.668   3.312  0.0127  0.2302  0.4035
 1809SOL    HW1 5792   0.618   4.619   3.310 -0.6687  1.2631  2.1778
 1809SOL    HW2 5793   0.675   4.758   3.291  1.3587 -0.2327 -3.5781
 1810SOL     OW 5794   2.187   3.594   3.405  0.4573  0.0093 -0.4124
 1810SOL    HW1 5795   2.161   3.559   3.320 -2.1538  1.3059 -0.1906
 1810SOL    HW2 5796   2.217   3.683   3.387  0.0548  0.2287 -0.0164
[truncated: 539,888 more chars]
