# Supplementary material for: Metallicious: Automated Force-Field Parameterization of Covalently Bound Metals for Supramolecular Structures
Source: J Chem Theory Comput. 2024 Oct 7;20(20):9060–71. doi: 10.1021/acs.jctc.4c00850 (PMC11500408; doi:10.1021/acs.jctc.4c00850)
Supplement: Supplementary file 2 — ct4c00850_si_002.zip [file ct4c00850_si_002.zip › SI_MD_input/Fe4L6/dummy/3_npt.gro]

Generic title in water
13620
    1UNK     O0    1   2.248   3.101   2.972 -0.1834 -0.2430  0.2827
    1UNK     S1    2   2.355   3.039   3.046 -0.2796  0.0968 -0.1524
    1UNK     C2    3   2.495   3.017   2.937 -0.3612 -0.1994 -0.1718
    1UNK     C3    4   2.625   3.063   2.977  0.1830 -0.2548  0.3329
    1UNK     C4    5   2.738   3.049   2.898  0.5735 -0.6542 -0.0312
    1UNK     N5    6   2.870   3.097   2.938  1.2101  0.5561  0.3717
    1UNK     C6    7   2.919   3.212   2.885  0.5779 -0.4399  0.3068
    1UNK     C7    8   3.048   3.266   2.941  0.5620 -0.2323 -0.1911
    1UNK     C8    9   3.108   3.379   2.881  0.2219  0.0832  0.1379
    1UNK     C9   10   3.232   3.428   2.929 -0.3702  0.2881 -0.2337
    1UNK    C10   11   3.289   3.352   3.040  0.4123 -0.1243 -0.3110
    1UNK    C11   12   3.219   3.239   3.088 -0.0292 -0.0523 -0.0459
    1UNK    N12   13   3.104   3.191   3.036  0.2464 -0.2812 -0.8583
    1UNK    C13   14   2.720   2.972   2.778  0.7991  0.6706  0.2072
    1UNK    C14   15   2.592   2.924   2.738  0.4735 -0.4723 -0.0432
    1UNK    C15   16   2.480   2.949   2.816 -0.0128 -0.1872 -0.5601
    1UNK    C16   17   2.345   2.916   2.763  0.4319  0.2014  0.1650
    1UNK    C17   18   2.294   2.786   2.786 -0.6695 -0.3361 -0.2717
    1UNK    C18   19   2.170   2.751   2.730 -0.5721  0.0404 -0.8465
    1UNK    C19   20   2.266   3.011   2.691 -0.4103  0.0379 -0.0029
    1UNK    S20   21   2.341   3.163   2.629  0.1051 -0.1401  0.3998
    1UNK    O21   22   2.234   3.237   2.571  0.6745  0.0794  0.5223
    1UNK    O22   23   2.412   3.237   2.734 -0.2114 -0.0625 -0.1234
    1UNK    O23   24   2.433   3.116   2.529  0.4556 -0.2684 -0.6590
    1UNK    C24   25   2.132   2.980   2.655 -0.3015  1.2426  0.3441
    1UNK    C25   26   2.093   2.845   2.666 -0.1165  0.3449 -0.5767
    1UNK    N26   27   1.972   2.802   2.618  0.0723  0.1530 -0.3395
    1UNK    C27   28   1.868   2.799   2.698  1.0131  0.5049 -0.2685
    1UNK    C28   29   1.731   2.769   2.638 -0.2510 -0.4093  0.0956
    1UNK    C29   30   1.623   2.730   2.717 -0.5881  0.4629  0.3430
    1UNK    C30   31   1.490   2.725   2.662 -0.5046 -0.1169 -0.2286
    1UNK    C31   32   1.471   2.755   2.525 -0.6008  0.1066 -1.3424
    1UNK    C32   33   1.591   2.786   2.458 -0.3342  0.1116  0.4893
    1UNK    N33   34   1.717   2.800   2.510 -0.1847 -0.1411 -0.6508
    1UNK    O34   35   2.402   3.105   3.172 -0.1867  0.2788 -0.8512
    1UNK    O35   36   2.320   2.898   3.075 -0.3357  0.2360  0.1789
    1UNK    H36   37   2.635   3.123   3.067 -1.7031  0.8916 -0.1770
    1UNK    H37   38   2.873   3.271   2.806  0.9485 -2.2173 -1.2832
    1UNK    H38   39   3.054   3.440   2.808  2.2585  3.9821  1.7319
    1UNK    H39   40   3.273   3.523   2.895  0.6821 -0.2087 -0.3806
    1UNK    H40   41   3.380   3.386   3.089  0.3164  0.2442 -0.3831
    1UNK    H41   42   3.269   3.171   3.156  1.2815 -1.6646 -2.5408
    1UNK    H42   43   2.810   2.944   2.724  1.9750  4.1575  0.2683
    1UNK    H43   44   2.578   2.868   2.646  1.4018  0.0308 -0.4910
    1UNK    H44   45   2.357   2.716   2.840  1.0128  1.5309  0.2402
    1UNK    H45   46   2.144   2.645   2.726 -2.6374  0.4830  0.1737
    1UNK    H46   47   2.066   3.050   2.606 -0.2220  0.4570 -0.8904
    1UNK    H47   48   1.890   2.787   2.804 -1.9446 -1.0834  0.2179
    1UNK    H48   49   1.635   2.699   2.820  0.0796 -0.5956 -0.0448
    1UNK    H49   50   1.406   2.686   2.719 -0.2955  0.2096  0.3123
    1UNK    H50   51   1.375   2.757   2.474 -0.5692  2.0389 -1.3576
    1UNK    H51   52   1.584   2.824   2.356  1.2753 -1.0089 -0.0673
    2UNK     O0   53   2.162   2.091   2.369  0.1310 -0.2582 -0.1928
    2UNK     S1   54   2.107   2.012   2.482 -0.0117  0.3581 -0.0586
    2UNK     C2   55   2.199   2.061   2.631  0.1051 -0.4536  0.2188
    2UNK     C3   56   2.251   1.962   2.709 -0.4583  0.0595 -0.0566
    2UNK     C4   57   2.338   1.992   2.815  0.3507 -0.7858  0.0996
    2UNK     N5   58   2.405   1.889   2.889  0.2152 -0.1411  0.2398
    2UNK     C6   59   2.356   1.847   3.006 -0.2139 -0.7554  0.4187
    2UNK     C7   60   2.438   1.757   3.095 -0.9194  0.5318 -0.4423
    2UNK     C8   61   2.413   1.735   3.235 -0.4489 -0.4838 -0.1144
    2UNK     C9   62   2.503   1.657   3.303  0.4063  0.0404  0.6266
    2UNK    C10   63   2.618   1.609   3.237  0.1756  0.0651  0.3421
    2UNK    C11   64   2.637   1.635   3.099  0.1650 -0.7001 -0.6402
    2UNK    N12   65   2.547   1.713   3.034  0.2408 -0.1293 -0.1158
    2UNK    C13   66   2.341   2.124   2.860  0.3204 -0.0308 -0.5929
    2UNK    C14   67   2.270   2.227   2.790  0.1881  0.5009  0.1149
    2UNK    C15   68   2.199   2.196   2.671 -0.4359 -0.5290  0.1227
    2UNK    C16   69   2.122   2.299   2.595  0.6381  0.2588 -0.5749
    2UNK    C17   70   2.194   2.373   2.501  0.5383  0.2203 -0.5120
    2UNK    C18   71   2.144   2.487   2.437  0.5500 -0.1228 -0.3562
    2UNK    C19   72   1.989   2.345   2.616 -0.7456 -0.4425 -0.7821
    2UNK    S20   73   1.920   2.284   2.772 -0.4190  0.3303 -0.0684
    2UNK    O21   74   1.788   2.336   2.787 -0.1073 -0.3301 -0.2664
    2UNK    O22   75   1.928   2.142   2.769 -0.0547  0.2103  0.0785
    2UNK    O23   76   2.019   2.348   2.858 -0.2831  0.2187  0.3690
    2UNK    C24   77   1.931   2.452   2.539  0.5701 -0.4720 -0.5125
    2UNK    C25   78   2.008   2.517   2.435  0.2489  0.0966 -0.2658
    2UNK    N26   79   1.945   2.621   2.357 -0.4684  0.0088 -0.2295
    2UNK    C27   80   1.889   2.587   2.244 -0.6453 -0.3355  0.7768
    2UNK    C28   81   1.826   2.693   2.161 -0.6404 -0.3889  0.6565
    2UNK    C29   82   1.771   2.660   2.038  0.6547  0.0392 -0.4494
    2UNK    C30   83   1.705   2.761   1.960  0.0320  0.7260  0.2263
    2UNK    C31   84   1.701   2.890   2.011 -0.1944 -0.2033 -0.8768
    2UNK    C32   85   1.756   2.915   2.141 -0.0067 -0.1243 -0.0595
    2UNK    N33   86   1.816   2.818   2.218 -0.3222  0.0734 -0.1049
    2UNK    O34   87   1.967   2.040   2.495 -0.2219  0.5997  0.3064
    2UNK    O35   88   2.134   1.864   2.477 -0.1885  0.3288  0.1878
    2UNK    H36   89   2.233   1.857   2.693  3.0040 -0.4964 -0.5826
    2UNK    H37   90   2.256   1.881   3.034  0.6510  1.6795  0.6581
    2UNK    H38   91   2.320   1.768   3.281 -0.8395 -1.8682  0.1256
    2UNK    H39   92   2.484   1.636   3.408 -1.0785  0.3574  0.4417
    2UNK    H40   93   2.694   1.550   3.286 -1.4352 -1.5411  0.9609
    2UNK    H41   94   2.723   1.598   3.044  1.1160 -0.0533  0.3963
    2UNK    H42   95   2.391   2.150   2.953 -1.2599 -0.2872  0.3382
    2UNK    H43   96   2.255   2.332   2.815 -2.1573 -0.1355  1.5506
    2UNK    H44   97   2.299   2.345   2.488  0.5265 -0.3435  0.6150
    2UNK    H45   98   2.199   2.544   2.363 -0.7778  0.4315 -0.9300
    2UNK    H46   99   1.825   2.469   2.552  1.0041  0.9941  1.2538
    2UNK    H47  100   1.892   2.482   2.214 -0.5590  0.0798 -0.6964
    2UNK    H48  101   1.787   2.562   1.994  0.2829  0.3219 -1.2198
    2UNK    H49  102   1.670   2.743   1.859  0.8537  1.1203 -0.1348
    2UNK    H50  103   1.651   2.970   1.958  0.5387  1.0465  0.3208
    2UNK    H51  104   1.753   3.016   2.181 -0.4515 -0.8340  1.7362
    3UNK     O0  105   2.488   2.950   2.025  0.3096 -0.0301  0.3061
    3UNK     S1  106   2.628   2.903   2.010 -0.2041 -0.0954 -0.1596
    3UNK     C2  107   2.628   2.725   1.993  0.2899 -0.3600  0.0173
    3UNK     C3  108   2.749   2.669   1.939 -0.8173  0.4608  0.1131
    3UNK     C4  109   2.750   2.528   1.924  0.4752 -0.0371 -0.1552
    3UNK     N5  110   2.860   2.473   1.860 -0.9381  0.1855  0.0658
    3UNK     C6  111   2.840   2.391   1.762  0.3008 -1.0894  0.0148
    3UNK     C7  112   2.944   2.321   1.675  0.8335  0.9001 -0.0905
    3UNK     C8  113   2.895   2.239   1.572 -0.4724  0.4149 -0.4161
    3UNK     C9  114   2.989   2.164   1.508 -0.2616  0.7612 -0.2776
    3UNK    C10  115   3.130   2.194   1.530 -0.0217 -0.3805 -0.3714
    3UNK    C11  116   3.166   2.277   1.632  0.1308  0.8984  0.1285
    3UNK    N12  117   3.074   2.347   1.708  0.2847 -0.2671 -0.4851
    3UNK    C13  118   2.647   2.446   1.974  0.1978 -0.1313 -0.0666
    3UNK    C14  119   2.531   2.511   2.031  0.1739  0.2065 -0.0296
    3UNK    C15  120   2.519   2.654   2.048 -0.3172  0.3244  0.2878
    3UNK    C16  121   2.401   2.705   2.126 -0.8224 -0.1570 -0.3933
    3UNK    C17  122   2.418   2.736   2.262  0.3595 -0.0446  0.0105
    3UNK    C18  123   2.319   2.812   2.332 -0.4341 -0.5124 -0.0748
    3UNK    C19  124   2.269   2.729   2.068 -0.2212  0.0788 -0.1266
    3UNK    S20  125   2.243   2.674   1.896  0.1613  0.1024  0.1029
    3UNK    O21  126   2.272   2.528   1.901  0.2324 -0.0503 -0.8193
    3UNK    O22  127   2.101   2.696   1.873  0.0097 -0.5977  0.3631
    3UNK    O23  128   2.321   2.746   1.797 -0.2323 -0.6409  0.2359
    3UNK    C24  129   2.168   2.797   2.137  0.0338 -0.4281 -0.0486
    3UNK    C25  130   2.195   2.847   2.272 -0.0996 -0.1389 -0.3369
    3UNK    N26  131   2.103   2.918   2.345  0.0508 -0.0773 -0.3395
    3UNK    C27  132   2.089   3.046   2.312 -0.5276 -0.0257  0.5743
    3UNK    C28  133   1.975   3.127   2.357  0.0805 -0.5900  0.8928
    3UNK    C29  134   1.971   3.272   2.338  0.7430  0.6297 -0.2967
    3UNK    C30  135   1.865   3.347   2.397 -0.0968 -0.1297 -0.7847
    3UNK    C31  136   1.757   3.276   2.446 -0.3355 -0.0315  0.5691
    3UNK    C32  137   1.771   3.135   2.461 -0.7238  0.1799 -0.4636
    3UNK    N33  138   1.877   3.058   2.423 -0.6623  0.5474  0.4405
    3UNK    O34  139   2.703   2.940   2.129  0.5779 -0.1838  0.4448
    3UNK    O35  140   2.698   2.956   1.901  0.2396  0.3451 -0.0500
    3UNK    H36  141   2.824   2.729   1.890 -2.4951  1.2538 -1.5770
    3UNK    H37  142   2.742   2.343   1.756  0.3401 -1.4251  1.6781
    3UNK    H38  143   2.788   2.224   1.562 -0.3525  0.4008 -1.7467
    3UNK    H39  144   2.953   2.105   1.425  2.4966 -1.3228 -0.0803
    3UNK    H40  145   3.205   2.151   1.464 -0.7101 -1.1665 -0.6649
    3UNK    H41  146   3.269   2.289   1.665 -0.6802  2.0010  2.3422
    3UNK    H42  147   2.656   2.338   1.972  2.1681 -0.0195  1.1225
    3UNK    H43  148   2.458   2.446   2.079  1.3693 -0.1557  1.3302
    3UNK    H44  149   2.512   2.707   2.307  1.0703  1.6289 -0.3547
    3UNK    H45  150   2.334   2.834   2.437  1.4203  2.4944 -0.9035
    3UNK    H46  151   2.068   2.806   2.098  0.1685 -0.4212 -0.3899
    3UNK    H47  152   2.170   3.104   2.266 -0.3252 -0.7078  0.0743
    3UNK    H48  153   2.058   3.315   2.290  0.4899  1.3084 -0.1535
    3UNK    H49  154   1.860   3.454   2.377 -0.7028  0.1092  0.5893
    3UNK    H50  155   1.672   3.333   2.483 -1.1644 -0.0079 -1.2859
    3UNK    H51  156   1.691   3.089   2.519 -0.4041  0.4465  0.1949
    4UNK     O0  157   3.032   1.720   2.422  0.3516  0.3581 -0.4265
    4UNK     S1  158   3.010   1.845   2.350 -0.3300 -0.0021  0.3226
    4UNK     C2  159   2.846   1.890   2.386  0.7264 -0.5334  0.7045
    4UNK     C3  160   2.770   1.826   2.488  1.3883 -0.2920  0.4151
    4UNK     C4  161   2.638   1.867   2.511 -0.0998  0.3640 -0.2404
    4UNK     N5  162   2.546   1.807   2.601  0.8723  0.1527  0.0131
    4UNK     C6  163   2.444   1.734   2.554  0.1289 -0.6681 -0.6999
    4UNK     C7  164   2.394   1.618   2.629  0.0261 -0.5566  0.8396
    4UNK     C8  165   2.312   1.526   2.566  0.4530  0.0779  0.0113
    4UNK     C9  166   2.273   1.414   2.640 -0.0129 -0.0915  0.4877
    4UNK    C10  167   2.299   1.407   2.778 -0.7527  0.2620 -0.0323
    4UNK    C11  168   2.379   1.503   2.833 -0.4688  0.4126  0.6787
    4UNK    N12  169   2.424   1.608   2.765 -0.8386 -0.2928  0.2182
    4UNK    C13  170   2.582   1.965   2.428 -0.0424 -0.7680  0.0751
    4UNK    C14  171   2.658   2.034   2.334  0.2905 -0.0888 -0.3080
    4UNK    C15  172   2.790   1.998   2.310  0.0712 -0.8166  0.1119
    4UNK    C16  173   2.876   2.077   2.221  0.5294 -0.9833 -0.5410
    4UNK    C17  174   2.948   2.186   2.280  0.0125  0.4111  0.0397
    4UNK    C18  175   3.043   2.269   2.215 -0.4240  0.5306 -0.0624
    4UNK    C19  176   2.887   2.074   2.077  0.7075  0.1352  0.0306
    4UNK    S20  177   2.790   1.964   1.984  0.2245 -0.4043  0.1001
    4UNK    O21  178   2.875   1.925   1.873  0.5924  0.1857  0.0483
    4UNK    O22  179   2.739   1.854   2.065 -0.0324 -0.2630 -0.4594
    4UNK    O23  180   2.678   2.049   1.944 -0.2049 -0.2718 -0.0290
    4UNK    C24  181   2.964   2.171   2.006 -0.2621 -0.4981 -0.7180
    4UNK    C25  182   3.048   2.259   2.077  0.8437 -0.2685  0.2903
    4UNK    N26  183   3.143   2.334   2.005  0.0548  0.0078  0.3685
    4UNK    C27  184   3.276   2.326   2.029 -0.4070 -0.2365 -0.9333
    4UNK    C28  185   3.361   2.408   1.942  0.1787 -0.0795 -0.1477
    4UNK    C29  186   3.499   2.420   1.970  0.2548 -0.3755 -0.1008
    4UNK    C30  187   3.580   2.509   1.905  0.2034 -0.4294 -0.0084
    4UNK    C31  188   3.521   2.589   1.803  0.5946 -0.1454 -1.0786
    4UNK    C32  189   3.380   2.583   1.786  0.0704 -0.5097  0.5084
    4UNK    N33  190   3.305   2.494   1.852 -0.3257  0.1171 -0.2015
    4UNK    O34  191   3.019   1.825   2.207 -0.2814  0.2520  0.1639
    4UNK    O35  192   3.103   1.948   2.401  0.2273 -0.0860  0.4956
    4UNK    H36  193   2.808   1.737   2.539  0.4689 -1.0478 -0.2027
    4UNK    H37  194   2.375   1.773   2.479  0.7268  0.3407 -0.7393
    4UNK    H38  195   2.290   1.525   2.460 -1.4059 -2.0796  0.3892
    4UNK    H39  196   2.201   1.346   2.597  0.0863  0.7284 -0.9882
    4UNK    H40  197   2.268   1.323   2.839  2.3523 -2.0081 -1.3870
    4UNK    H41  198   2.410   1.486   2.936 -0.7099 -3.6445  0.1408
    4UNK    H42  199   2.476   1.987   2.435 -0.2703 -2.0047  0.5962
    4UNK    H43  200   2.617   2.111   2.270 -1.2428 -0.6283  0.0077
    4UNK    H44  201   2.940   2.187   2.389 -0.0669  1.4239  0.0326
    4UNK    H45  202   3.110   2.338   2.267  0.7315  0.3148 -1.2418
    4UNK    H46  203   2.972   2.168   1.898 -0.4653 -3.7594 -0.6997
    4UNK    H47  204   3.319   2.297   2.125  0.2608  0.1021 -1.1284
    4UNK    H48  205   3.549   2.365   2.049 -0.6233 -0.4955  0.3793
    4UNK    H49  206   3.685   2.514   1.934 -0.3436  0.1801  1.9243
    4UNK    H50  207   3.577   2.655   1.737 -1.1511  0.0794 -2.3749
    4UNK    H51  208   3.338   2.644   1.706 -1.2439  0.1551  1.6918
    5UNK     O0  209   2.634   2.332   3.290  0.1526 -0.7019  0.2741
    5UNK     S1  210   2.549   2.293   3.178 -0.4011  0.0475  0.1150
    5UNK     C2  211   2.653   2.231   3.053  0.3421 -0.1952 -0.4461
    5UNK     C3  212   2.645   2.091   3.014  0.0960  0.3293 -1.2261
    5UNK     C4  213   2.716   2.047   2.902 -0.1872 -0.6209 -0.6013
    5UNK     N5  214   2.719   1.913   2.860  0.0171 -0.4417  0.6308
    5UNK     C6  215   2.843   1.865   2.855  0.2361 -0.1846 -0.0640
    5UNK     C7  216   2.866   1.719   2.828 -0.0932  0.2374 -0.3505
    5UNK     C8  217   2.989   1.661   2.840  0.0114  0.3118 -0.1865
    5UNK     C9  218   3.012   1.524   2.835 -0.5683  0.0167  0.3331
    5UNK    C10  219   2.890   1.453   2.816  0.1371  0.7202 -0.3399
    5UNK    C11  220   2.766   1.512   2.808 -0.1538  0.2894  0.1948
    5UNK    N12  221   2.747   1.647   2.806 -0.6732  0.2863  0.1230
    5UNK    C13  222   2.783   2.143   2.829  0.3972  0.7215 -0.3731
    5UNK    C14  223   2.804   2.276   2.876  0.2189  0.8740  0.6501
    5UNK    C15  224   2.736   2.324   2.989  0.2378 -0.4248  0.6239
    5UNK    C16  225   2.766   2.463   3.046 -0.0500  0.0481 -0.2380
    5UNK    C17  226   2.682   2.564   2.993 -0.6512 -0.4205 -0.2592
    5UNK    C18  227   2.701   2.701   3.035  0.4913  0.0020  0.6547
    5UNK    C19  228   2.880   2.503   3.129  0.0561  0.0508 -0.1313
    5UNK    S20  229   3.005   2.385   3.158 -0.5947 -0.1856  0.1721
    5UNK    O21  230   3.083   2.445   3.263 -0.2675 -0.1270 -0.2133
    5UNK    O22  231   2.940   2.256   3.185 -0.7353  0.3245 -0.0661
    5UNK    O23  232   3.063   2.401   3.024  0.5989 -0.7739  0.0546
    5UNK    C24  233   2.896   2.638   3.168  0.0731  0.0098  0.0537
    5UNK    C25  234   2.813   2.738   3.116  0.9540 -0.8300 -0.1193
    5UNK    N26  235   2.834   2.869   3.158  0.2061 -0.2103  0.8143
    5UNK    C27  236   2.745   2.919   3.241  0.6017  0.3494  0.1842
    5UNK    C28  237   2.771   3.052   3.303  0.3605  0.8323 -0.3661
    5UNK    C29  238   2.687   3.082   3.411  0.6503 -0.2024 -0.3862
    5UNK    C30  239   2.732   3.181   3.499  0.0227  0.9957  0.6720
    5UNK    C31  240   2.842   3.254   3.463 -0.3819 -0.0820  0.4870
    5UNK    C32  241   2.903   3.236   3.335  0.0550 -0.0419  0.0433
    5UNK    N33  242   2.874   3.131   3.259 -0.2487 -0.0955  0.3780
    5UNK    O34  243   2.479   2.401   3.115 -0.1828  0.2176  0.2363
    5UNK    O35  244   2.469   2.179   3.204 -0.2450  0.1521  0.0266
    5UNK    H36  245   2.588   2.023   3.077 -1.4530  1.2291 -1.6119
    5UNK    H37  246   2.925   1.937   2.858 -1.1175  1.4422 -0.7151
    5UNK    H38  247   3.081   1.717   2.855  1.7064 -2.0376 -1.4826
    5UNK    H39  248   3.112   1.479   2.837  0.2586  1.8302  0.3603
    5UNK    H40  249   2.892   1.345   2.805 -1.8363  0.4080  1.8683
    5UNK    H41  250   2.678   1.450   2.791  1.0933 -1.5985  0.5606
    5UNK    H42  251   2.834   2.117   2.737  1.6727  1.2910  0.1572
    5UNK    H43  252   2.876   2.336   2.820  3.1242 -0.4636  2.8057
    5UNK    H44  253   2.607   2.533   2.921  0.3123 -1.3258 -0.8971
    5UNK    H45  254   2.630   2.778   3.008 -0.1283 -0.1106  1.9137
    5UNK    H46  255   2.976   2.659   3.238 -0.0769  1.2730 -0.1520
    5UNK    H47  256   2.650   2.873   3.270  0.7247 -1.0408 -1.5029
    5UNK    H48  257   2.605   3.015   3.433  0.7804 -0.8183 -1.7033
    5UNK    H49  258   2.674   3.202   3.588  1.1397  1.7235  1.2262
    5UNK    H50  259   2.873   3.338   3.526 -0.5245  1.5399 -1.5458
    5UNK    H51  260   2.995   3.288   3.308  0.3290 -0.2513  0.5655
    6UNK     O0  261   3.385   2.715   2.527  0.5802  0.6692 -0.0015
    6UNK     S1  262   3.312   2.613   2.453  0.2632  0.1809  0.2026
    6UNK     C2  263   3.191   2.685   2.347 -0.1539 -0.0377 -0.2960
    6UNK     C3  264   3.196   2.660   2.207  0.0935 -0.4530  0.2234
    6UNK     C4  265   3.100   2.721   2.126  1.1139 -0.6297  0.1724
    6UNK     N5  266   3.101   2.691   1.985  0.2088 -0.6725  0.2977
    6UNK     C6  267   3.130   2.790   1.902  0.1824  0.0546  0.5914
    6UNK     C7  268   3.094   2.787   1.761 -0.1865 -0.4297 -0.5885
    6UNK     C8  269   3.097   2.908   1.681 -0.5642 -0.0723  0.0584
    6UNK     C9  270   3.067   2.895   1.543  0.3987  0.3870  0.5720
    6UNK    C10  271   3.041   2.768   1.494 -0.2070  0.1506  0.2269
    6UNK    C11  272   3.040   2.652   1.573 -0.3508 -0.0805 -0.0671
    6UNK    N12  273   3.072   2.666   1.706  0.0074 -0.0865 -0.5554
    6UNK    C13  274   2.994   2.790   2.184 -0.2700 -0.7072  0.2051
    6UNK    C14  275   2.994   2.824   2.324 -0.0132 -0.3929 -0.0958
    6UNK    C15  276   3.095   2.768   2.414 -0.1282 -0.0295  1.6605
    6UNK    C16  277   3.095   2.811   2.562 -0.0583 -0.2901 -0.1526
    6UNK    C17  278   3.042   2.721   2.654 -0.5429 -0.1984 -0.5115
    6UNK    C18  279   3.051   2.753   2.794 -0.4519  0.0401 -0.1303
    6UNK    C19  280   3.133   2.936   2.619 -0.6640 -0.3578 -0.4140
    6UNK    S20  281   3.195   3.054   2.498  0.2627 -0.4920  0.3117
    6UNK    O21  282   3.257   3.161   2.574  0.1229  0.3185  0.4228
    6UNK    O22  283   3.293   2.986   2.424  0.2069  0.2445  0.2036
    6UNK    O23  284   3.071   3.093   2.426 -0.0174 -0.4057  0.4439
    6UNK    C24  285   3.149   2.958   2.754 -0.0146 -0.7237  0.2389
    6UNK    C25  286   3.106   2.868   2.848 -0.0370  0.1055 -0.5727
    6UNK    N26  287   3.122   2.885   2.989 -0.3039  0.3153  0.3889
    6UNK    C27  288   3.214   2.828   3.058 -0.0376 -0.0529  0.2173
    6UNK    C28  289   3.222   2.850   3.203  0.0508 -0.4629  0.0887
    6UNK    C29  290   3.325   2.787   3.278  0.5619  0.3823 -0.0071
    6UNK    C30  291   3.339   2.814   3.412  1.2018  0.4296 -0.7279
    6UNK    C31  292   3.251   2.906   3.471  0.3883 -0.1507  0.6062
    6UNK    C32  293   3.148   2.958   3.392  0.6715  0.7323  0.1988
    6UNK    N33  294   3.129   2.935   3.259 -0.4622 -0.0846 -0.3499
    6UNK    O34  295   3.224   2.525   2.531  0.2715  0.2548  0.2830
    6UNK    O35  296   3.401   2.543   2.360  0.4322  0.7189  0.0164
    6UNK    H36  297   3.266   2.591   2.163  0.6246  0.1534  0.1188
    6UNK    H37  298   3.164   2.886   1.941  0.4332  1.1885 -2.2700
    6UNK    H38  299   3.120   3.007   1.717 -0.9108  0.6561 -1.6491
    6UNK    H39  300   3.074   2.984   1.481  1.3435  0.3229  0.5751
    6UNK    H40  301   3.020   2.768   1.387  0.5780  0.4006  0.0662
    6UNK    H41  302   3.015   2.556   1.529 -0.4803 -0.6444  1.2240
    6UNK    H42  303   2.920   2.831   2.116 -0.3137 -0.3094  0.4926
    6UNK    H43  304   2.912   2.885   2.362  0.3441 -0.4608  0.7996
    6UNK    H44  305   3.007   2.622   2.627 -0.0505 -0.4510 -0.2337
    6UNK    H45  306   3.024   2.673   2.863 -1.5158 -0.8582 -1.5601
    6UNK    H46  307   3.197   3.049   2.789 -2.2492  0.8059 -0.5380
    6UNK    H47  308   3.287   2.775   2.997 -1.3198 -1.7104  0.0960
    6UNK    H48  309   3.392   2.717   3.228  1.0078  0.2223  0.8137
    6UNK    H49  310   3.412   2.763   3.474  1.5790  0.8407 -0.8262
    6UNK    H50  311   3.263   2.926   3.577 -0.3814 -0.4054  0.7450
    6UNK    H51  312   3.080   3.028   3.440  0.0381 -0.0408  0.4465
    7FeD    Fe1  313   1.913   2.842   2.417 -0.2059  0.3016 -0.0665
    7FeD    dm1  314   1.996   2.865   2.385 -0.6777 -1.0399 -0.1862
    7FeD    dm2  315   1.897   2.933   2.435 -0.0263  0.1151  1.0630
    7FeD    dm3  316   1.877   2.852   2.334 -2.0641 -0.8690  1.5221
    7FeD    dm4  317   1.829   2.822   2.449  0.8685  1.2334 -0.4167
    7FeD    dm5  318   1.926   2.755   2.403  0.8543  0.2521 -0.2493
    7FeD    dm6  319   1.944   2.836   2.503 -0.1932  1.3304  0.4088
    8FeD    Fe1  320   2.573   1.761   2.829 -0.2914 -0.2993  0.1577
    8FeD    dm1  321   2.571   1.792   2.742  1.2000 -0.0343  0.1221
    8FeD    dm2  322   2.628   1.833   2.850  0.5922  0.5761 -0.0016
    8FeD    dm3  323   2.500   1.812   2.849  0.1514  0.0251  0.7855
    8FeD    dm4  324   2.576   1.731   2.915 -1.7159  0.0304  1.0030
    8FeD    dm5  325   2.521   1.690   2.803 -0.6315 -0.4851 -0.0718
    8FeD    dm6  326   2.648   1.711   2.809 -0.0605 -0.7412 -0.2389
    9FeD    Fe1  327   3.087   2.504   1.861  0.0215 -0.6002 -0.4438
    9FeD    dm1  328   3.175   2.507   1.846 -1.3705  1.3318 -0.2311
    9FeD    dm2  329   3.092   2.577   1.918 -1.4965  0.5500 -0.2967
    9FeD    dm3  330   3.075   2.558   1.790  0.4709 -1.6233  0.1669
    9FeD    dm4  331   2.997   2.501   1.875  0.9174  0.2778 -0.9684
    9FeD    dm5  332   3.081   2.435   1.808 -2.1796  1.6205  0.6872
    9FeD    dm6  333   3.103   2.450   1.933  0.5894 -1.3475 -1.5719
   10FeD    Fe1  334   2.989   3.022   3.103 -0.5719 -0.0401  0.4531
   10FeD    dm1  335   3.053   3.087   3.089  1.1299 -0.9315  0.2164
   10FeD    dm2  336   2.944   3.077   3.158  1.3840 -0.0030  0.2117
   10FeD    dm3  337   2.944   3.053   3.031 -0.3150 -0.8191 -1.5135
   10FeD    dm4  338   2.930   2.958   3.116  2.2249 -0.8432  0.3395
   10FeD    dm5  339   3.035   2.969   3.048  2.1656  0.7529  0.5575
   10FeD    dm6  340   3.039   2.993   3.176  0.7833 -0.8221  0.6673
   11NMe     N0  341   0.757   0.755   4.420  0.0587  0.2316 -0.2424
   11NMe     C1  342   0.726   0.629   4.339  0.7999 -0.1090  0.6878
   11NMe     C2  343   0.890   0.737   4.502  0.1098  0.3371  0.4188
   11NMe     C3  344   0.652   0.774   4.520  0.2983 -0.6089 -1.1354
   11NMe     C4  345   0.772   0.878   4.322  0.9073 -0.6921 -0.0858
   11NMe     H5  346   0.635   0.643   4.280  0.6744 -1.4293  0.5560
   11NMe     H6  347   0.709   0.545   4.407 -0.2030 -0.1658  0.3824
   11NMe     H7  348   0.810   0.592   4.280 -1.1552  0.4864 -2.6002
   11NMe     H8  349   0.873   0.647   4.561 -1.1326  0.1004 -0.2686
   11NMe     H9  350   0.894   0.820   4.572  0.9689  0.2756  0.4404
   11NMe    H10  351   0.967   0.721   4.426 -0.4898  0.5772 -0.2502
   11NMe    H11  352   0.679   0.705   4.600 -2.0212 -0.7226 -0.4224
   11NMe    H12  353   0.556   0.770   4.469 -0.5956  2.3827  0.1645
   11NMe    H13  354   0.660   0.871   4.569  3.6527 -1.1599 -0.4690
   11NMe    H14  355   0.688   0.871   4.252  0.8767 -2.0646  0.0799
   11NMe    H15  356   0.869   0.869   4.273  1.3624  3.2776 -0.1126
   11NMe    H16  357   0.776   0.978   4.366  2.5446 -0.9155  0.2928
   12NMe     N0  358   3.487   0.731   1.973 -0.7366 -0.4617 -0.4159
   12NMe     C1  359   3.572   0.617   1.916  0.2627 -0.3534  0.6064
   12NMe     C2  360   3.585   0.842   2.001  0.0939 -0.3133 -0.3621
   12NMe     C3  361   3.408   0.690   2.099  0.5237  0.4773 -0.6487
   12NMe     C4  362   3.399   0.772   1.861  0.7491 -0.2760 -1.2838
   12NMe     H5  363   3.629   0.573   1.998  2.5015  1.0474 -0.1431
   12NMe     H6  364   3.636   0.650   1.833 -1.7833 -1.6599 -1.5767
   12NMe     H7  365   3.510   0.540   1.870  1.0509 -1.1426  0.8301
   12NMe     H8  366   3.652   0.810   2.082  0.6184  1.2669 -0.1595
   12NMe     H9  367   3.523   0.928   2.027 -2.2245 -2.0982  0.2186
   12NMe    H10  368   3.650   0.857   1.915 -1.4314 -1.5153 -1.7710
   12NMe    H11  369   3.482   0.648   2.167  0.2443 -0.0907 -0.6947
   12NMe    H12  370   3.326   0.622   2.079 -0.4309  1.6096 -0.6471
   12NMe    H13  371   3.366   0.778   2.149 -1.1599  0.5672 -2.1854
   12NMe    H14  372   3.359   0.870   1.886  1.7006 -0.2695  0.2661
   12NMe    H15  373   3.331   0.686   1.860 -0.5510  0.6535  1.5511
   12NMe    H16  374   3.462   0.785   1.773  1.1727  0.5036 -0.8631
   13NMe     N0  375   3.290   3.406   4.066  0.6390  0.8180  0.2649
   13NMe     C1  376   3.338   3.473   4.190 -0.4049 -0.0186 -0.3395
   13NMe     C2  377   3.143   3.442   4.060 -0.0026  0.3936  0.1997
   13NMe     C3  378   3.293   3.251   4.078 -0.2779 -0.2102 -0.0845
   13NMe     C4  379   3.372   3.446   3.942 -0.3133  0.7149 -0.7860
   13NMe     H5  380   3.436   3.441   4.226 -1.2319 -0.6061  1.4704
   13NMe     H6  381   3.272   3.468   4.277 -0.4009 -3.5535 -0.4704
   13NMe     H7  382   3.356   3.578   4.166 -0.9184  0.5129  1.5356
   13NMe     H8  383   3.131   3.550   4.054 -1.5988  0.3258  1.6697
   13NMe     H9  384   3.091   3.422   4.154 -1.4022 -1.1549 -0.8795
   13NMe    H10  385   3.100   3.386   3.977 -0.3122 -3.0558  2.5576
   13NMe    H11  386   3.249   3.199   3.993  2.9322  0.7900 -2.4622
   13NMe    H12  387   3.246   3.222   4.172 -0.0607  1.3883  0.5295
   13NMe    H13  388   3.396   3.219   4.065 -0.2468 -0.2236  0.1851
   13NMe    H14  389   3.322   3.408   3.853 -1.3844  0.0721  0.0912
   13NMe    H15  390   3.466   3.391   3.947  0.3827  1.7728 -1.7873
   13NMe    H16  391   3.378   3.555   3.949  2.5548  0.6627 -1.8289
   14NMe     N0  392   4.347   2.272   1.368  0.2309 -0.1199 -0.0134
   14NMe     C1  393   4.471   2.290   1.284 -0.6797 -0.0597 -0.0402
   14NMe     C2  394   4.361   2.332   1.509  0.2453  0.4904  0.5239
   14NMe     C3  395   4.300   2.128   1.379  0.4142 -0.0582  0.0518
   14NMe     C4  396   4.227   2.355   1.303 -0.4460  0.3599 -0.3148
   14NMe     H5  397   4.448   2.254   1.184 -2.7278 -1.0195  0.7389
   14NMe     H6  398   4.552   2.229   1.325 -1.9283 -1.1140  0.9255
   14NMe     H7  399   4.520   2.387   1.288  1.1559 -1.0153  3.4888
   14NMe     H8  400   4.421   2.263   1.569  0.1110  1.9528  2.3856
   14NMe     H9  401   4.258   2.342   1.542 -0.0636  1.0823 -0.6063
   14NMe    H10  402   4.412   2.428   1.498  1.2378 -0.2921 -2.1594
   14NMe    H11  403   4.385   2.077   1.424  0.9169 -0.0551 -0.8789
   14NMe    H12  404   4.293   2.075   1.284  0.0207 -3.7199  2.0199
   14NMe    H13  405   4.204   2.126   1.431  0.8122  2.8899  0.9867
   14NMe    H14  406   4.149   2.342   1.378 -2.5894  2.3917 -2.1324
   14NMe    H15  407   4.208   2.305   1.208 -2.0010 -1.2709  0.8070
   14NMe    H16  408   4.245   2.462   1.294 -2.0447  0.9804  3.0447
   15SOL     OW  409   5.064   1.387   0.302  0.0923 -0.1147 -0.1362
   15SOL    HW1  410   5.088   1.296   0.286 -2.9279 -0.7343 -1.4757
   15SOL    HW2  411   4.973   1.394   0.272 -0.2113  2.9815  1.2779
   16SOL     OW  412   0.638   1.101   1.279  0.5458 -0.5746  0.3746
   16SOL    HW1  413   0.727   1.074   1.255  0.1359 -0.9072 -0.7631
   16SOL    HW2  414   0.647   1.132   1.369  1.8774 -0.3099  0.1635
   17SOL     OW  415   0.638   0.703   0.729  0.1498 -0.4488  0.6355
   17SOL    HW1  416   0.700   0.680   0.660  0.6274 -1.4711  1.3725
   17SOL    HW2  417   0.693   0.712   0.807 -0.5221 -0.4710  1.1138
   18SOL     OW  418   0.806   1.727   0.682 -0.0801 -0.3913 -0.4940
   18SOL    HW1  419   0.897   1.716   0.655  0.3363 -0.5325  0.9225
   18SOL    HW2  420   0.807   1.806   0.736 -0.3808 -1.5883  1.3008
   19SOL     OW  421   1.297   1.433   0.673  0.0919  0.2743 -0.0345
   19SOL    HW1  422   1.273   1.438   0.766  0.8179 -0.5467  0.2115
   19SOL    HW2  423   1.350   1.511   0.657 -0.1485  0.4866  0.2068
   20SOL     OW  424   1.368   0.803   0.667 -0.4951  0.2573 -0.3199
   20SOL    HW1  425   1.284   0.847   0.653 -0.5196  0.0200 -0.9317
   20SOL    HW2  426   1.426   0.872   0.701 -1.0931  0.2873  0.6559
   21SOL     OW  427   1.771   1.666   0.695 -0.5904  0.5667 -0.0532
   21SOL    HW1  428   1.754   1.697   0.606  0.5614 -0.4568 -0.6411
   21SOL    HW2  429   1.848   1.715   0.723 -0.8991  0.8241  0.3481
   22SOL     OW  430   0.807   1.132   0.845 -0.5366  0.3754 -0.2331
   22SOL    HW1  431   0.856   1.213   0.860 -1.0118  0.4222  1.0823
   22SOL    HW2  432   0.719   1.151   0.878 -1.5047  0.3203 -2.6205
   23SOL     OW  433   0.644   0.718   1.049 -0.1152 -0.4716  0.7501
   23SOL    HW1  434   0.726   0.755   1.017 -0.8786 -0.4029 -1.2323
   23SOL    HW2  435   0.579   0.788   1.035 -0.9691 -1.4126 -0.1099
   24SOL     OW  436   0.385   2.129   5.081  0.2047 -0.4693 -0.4108
   24SOL    HW1  437   0.368   2.185   5.006  0.8416  0.0074 -0.2069
   24SOL    HW2  438   0.303   2.083   5.096 -0.3869  0.5670 -0.4485
   25SOL     OW  439   1.246   1.368   1.694  0.4855  0.4270 -0.0899
   25SOL    HW1  440   1.318   1.333   1.747  0.3554  0.2969  0.0037
   25SOL    HW2  441   1.253   1.463   1.704  0.9066  0.4365 -0.4329
   26SOL     OW  442   0.489   1.589   0.959  0.4358  0.8920  0.1227
   26SOL    HW1  443   0.511   1.679   0.982 -0.3439  1.4651 -1.2635
   26SOL    HW2  444   0.496   1.587   0.863  2.4910 -1.0819  0.2832
   27SOL     OW  445   1.978   1.120   2.078  0.2807  0.3000 -0.1362
   27SOL    HW1  446   1.918   1.077   2.016 -0.7057  2.0875 -0.4609
   27SOL    HW2  447   2.063   1.081   2.060 -0.4611 -1.0665 -0.8337
   28SOL     OW  448   4.921   1.056   0.952 -0.3914  0.1097  0.8094
   28SOL    HW1  449   4.944   1.017   1.037 -2.4758  0.6364  1.6351
   28SOL    HW2  450   4.844   1.007   0.924  0.9619 -0.8531 -1.3817
   29SOL     OW  451   1.178   1.130   0.395  0.2320  0.3578  0.5239
   29SOL    HW1  452   1.118   1.205   0.393  0.3151  0.4210  0.4620
   29SOL    HW2  453   1.265   1.169   0.403  0.4661  0.3491 -1.7582
   30SOL     OW  454   0.265   2.567   1.039  0.2051 -0.1490  0.2861
   30SOL    HW1  455   0.343   2.575   1.094  0.4397 -0.3283 -0.0168
   30SOL    HW2  456   0.212   2.500   1.082 -1.0171  1.8320  1.9452
   31SOL     OW  457   1.577   0.739   1.346 -0.0617 -0.0323  0.3096
   31SOL    HW1  458   1.542   0.656   1.378  0.3131 -0.1578  0.3950
   31SOL    HW2  459   1.638   0.714   1.277 -0.2239  0.1933  0.0845
   32SOL     OW  460   5.164   1.706   0.607 -0.0314 -0.0565 -0.3487
   32SOL    HW1  461   5.105   1.656   0.665 -1.1254 -0.3576 -1.6901
   32SOL    HW2  462   5.210   1.639   0.557  0.6494  0.2096 -0.0765
   33SOL     OW  463   1.653   0.567   0.904  0.0388 -0.4272  0.0922
   33SOL    HW1  464   1.707   0.492   0.929  0.0919 -1.1838 -2.1816
   33SOL    HW2  465   1.604   0.538   0.827  0.3616  1.9752 -1.0893
   34SOL     OW  466   0.390   2.058   1.526 -0.3412 -0.3150  0.5715
   34SOL    HW1  467   0.372   2.151   1.539 -2.1707 -0.7250  1.1281
   34SOL    HW2  468   0.337   2.014   1.593  1.0707 -1.7285  0.7912
   35SOL     OW  469   0.366   1.749   0.161  0.2183 -0.0683 -0.1664
   35SOL    HW1  470   0.409   1.708   0.085 -0.0048  0.5380 -0.6269
   35SOL    HW2  471   0.431   1.811   0.193  0.5576 -0.7720  0.5343
   36SOL     OW  472   1.011   5.053   1.479 -0.4143  0.1174  0.4645
   36SOL    HW1  473   1.056   5.011   1.406 -3.0691 -2.8321  0.4733
   36SOL    HW2  474   1.050   5.014   1.557 -1.0705 -0.4061  0.5288
   37SOL     OW  475   0.343   0.291   0.558  0.2791  0.4222  0.7082
   37SOL    HW1  476   0.252   0.319   0.545  0.4152  0.6579  0.2663
   37SOL    HW2  477   0.364   0.318   0.647  0.2033  1.1416  0.5054
   38SOL     OW  478   1.936   3.063   0.565  0.5553 -0.0820 -0.3208
   38SOL    HW1  479   1.900   2.975   0.553  1.1718 -0.6397  1.6718
   38SOL    HW2  480   1.965   3.090   0.478 -0.4288 -1.4948 -1.1001
   39SOL     OW  481   4.978   1.579   0.815  0.7758 -0.7424 -0.0088
   39SOL    HW1  482   4.998   1.501   0.867 -0.5925 -0.3828  1.0765
   39SOL    HW2  483   4.958   1.647   0.879  0.5304  0.1151 -0.9774
   40SOL     OW  484   1.994   0.932   0.185 -0.1748 -0.4508  0.0903
   40SOL    HW1  485   2.066   0.995   0.176 -0.0714 -0.5170  0.4803
   40SOL    HW2  486   1.949   0.936   0.100  1.8119 -2.3059 -1.1171
   41SOL     OW  487   1.978   1.309   1.530 -0.0314  0.0952  0.0928
   41SOL    HW1  488   2.043   1.375   1.504  0.2378 -0.2466 -0.1093
   41SOL    HW2  489   1.933   1.287   1.449 -0.2511  0.1744  0.1952
   42SOL     OW  490   0.010   1.027   1.350 -0.1948  0.2828  0.5489
   42SOL    HW1  491   0.021   1.114   1.387  2.0478  1.6892 -3.1506
   42SOL    HW2  492  -0.078   1.027   1.313 -1.0163  0.1787  2.4550
   43SOL     OW  493   1.431   2.067   0.086  1.3032 -0.3916  0.2640
   43SOL    HW1  494   1.425   2.030   0.174 -1.5674 -1.3645 -0.2928
   43SOL    HW2  495   1.480   2.002   0.036  0.7332 -1.0406  0.5409
   44SOL     OW  496   0.976   0.294   0.737  0.0236 -0.1618 -0.0805
   44SOL    HW1  497   1.031   0.365   0.772 -1.0174  1.1034 -0.9992
   44SOL    HW2  498   1.029   0.215   0.751  1.3442  0.8188  0.6386
   45SOL     OW  499   0.594   0.429   5.041 -0.5903  0.7812 -0.3424
   45SOL    HW1  500   0.623   0.361   4.980 -1.6736  0.2769 -0.3227
   45SOL    HW2  501   0.576   0.505   4.985 -1.5366  0.3362 -0.6672
   46SOL     OW  502   0.351   0.446   1.574 -0.2004  0.5905 -0.0720
   46SOL    HW1  503   0.294   0.484   1.507 -0.7725  0.5030  0.3589
   46SOL    HW2  504   0.412   0.517   1.596 -0.1640  0.6967 -0.5107
   47SOL     OW  505   0.816   1.248   0.433  0.3914  0.8435 -0.3532
   47SOL    HW1  506   0.884   1.248   0.501  2.7251  1.7080 -2.6114
   47SOL    HW2  507   0.761   1.323   0.453 -1.7431 -1.5273  3.2005
   48SOL     OW  508   0.452   1.708   1.848 -0.2093  0.7190 -0.0272
   48SOL    HW1  509   0.467   1.694   1.942 -1.9713 -1.9917 -0.0756
   48SOL    HW2  510   0.360   1.734   1.842 -0.5109 -0.5306 -1.0890
   49SOL     OW  511   0.238   0.344   1.800  0.1403 -0.4679 -0.5700
   49SOL    HW1  512   0.306   0.286   1.833  1.3992  1.8140  0.9821
   49SOL    HW2  513   0.272   0.374   1.715  0.6356 -0.1050 -0.2484
   50SOL     OW  514   2.324   1.805   1.057 -0.4553  0.1626 -0.3715
   50SOL    HW1  515   2.320   1.869   1.128 -0.4205  1.5654 -1.5875
   50SOL    HW2  516   2.234   1.800   1.025 -0.7091 -1.4039  0.5656
   51SOL     OW  517   1.893   2.304   0.905 -0.1943  0.2520  0.0582
   51SOL    HW1  518   1.987   2.293   0.889  0.1235 -2.4699  3.1843
   51SOL    HW2  519   1.860   2.214   0.912 -2.7531  1.2038  0.5204
   52SOL     OW  520   0.292   1.124   0.318 -0.0486  0.1701 -0.6245
   52SOL    HW1  521   0.209   1.090   0.285  0.8495 -2.1459 -0.6077
   52SOL    HW2  522   0.345   1.137   0.239  0.1012  0.1579 -0.5265
   53SOL     OW  523   0.707   0.225   1.669 -0.2435  0.2094  0.2743
   53SOL    HW1  524   0.654   0.212   1.747 -0.9546 -1.8946 -0.5085
   53SOL    HW2  525   0.796   0.201   1.696 -0.4134 -0.1139  0.5493
   54SOL     OW  526   1.069   2.033   0.976 -0.4099  0.7709 -0.3262
   54SOL    HW1  527   1.040   2.086   1.050 -0.7566 -0.0163  0.1020
   54SOL    HW2  528   1.108   2.096   0.916 -2.6638  1.7990 -0.7453
   55SOL     OW  529   0.343   0.204   0.998  0.4155  0.2693  0.1969
   55SOL    HW1  530   0.399   0.281   1.004 -1.1790  1.6167 -1.5120
   55SOL    HW2  531   0.392   0.134   1.041  3.6027  1.2568 -1.7203
   56SOL     OW  532   1.159   0.346   2.693  0.3762 -0.0462 -0.3711
   56SOL    HW1  533   1.196   0.407   2.630 -0.9522  0.3277 -0.8017
   56SOL    HW2  534   1.196   0.261   2.669 -0.5113  0.0006 -1.9897
   57SOL     OW  535   1.749   0.748   1.639  0.1616  0.7704  0.4497
   57SOL    HW1  536   1.821   0.768   1.578 -1.1582 -3.0254 -2.5074
   57SOL    HW2  537   1.670   0.772   1.591 -0.7784  0.7515  1.9694
   58SOL     OW  538   1.224   5.087   0.962 -0.2491 -0.4149  0.2820
   58SOL    HW1  539   1.206   5.119   0.874 -1.6744 -1.0677  0.3283
   58SOL    HW2  540   1.302   5.135   0.990  1.2360 -1.4525 -1.9966
   59SOL     OW  541   0.433   0.546   0.719 -0.1926  0.0056  0.2150
   59SOL    HW1  542   0.356   0.603   0.717 -0.3603 -0.1818  0.9696
   59SOL    HW2  543   0.508   0.605   0.713 -0.4093  0.1442 -1.0740
   60SOL     OW  544   5.223   0.423   0.705  0.6520  0.6405  0.2207
   60SOL    HW1  545   5.232   0.406   0.799 -1.2118  0.2314  0.3508
   60SOL    HW2  546   5.186   0.341   0.670 -0.0211  1.2971 -0.6246
   61SOL     OW  547   0.652   2.063   1.728 -0.0655 -0.5156 -0.2786
   61SOL    HW1  548   0.685   2.002   1.794  2.5236 -0.5988 -1.6244
   61SOL    HW2  549   0.611   2.133   1.780 -0.6917 -2.0210  1.3242
   62SOL     OW  550   0.028   4.848   5.061  0.5580 -0.0719 -0.4981
   62SOL    HW1  551  -0.066   4.830   5.064  0.1696  1.7153 -1.0912
   62SOL    HW2  552   0.052   4.837   4.968  0.5659  1.1809 -0.6495
   63SOL     OW  553   1.164   0.441   2.004 -0.3007 -0.5936  0.2664
   63SOL    HW1  554   1.077   0.403   2.016 -1.0064  1.0362  0.4873
   63SOL    HW2  555   1.177   0.497   2.080  0.3365  0.2962 -0.4773
   64SOL     OW  556   0.248   1.859   0.585 -0.0623  0.0769 -0.3430
   64SOL    HW1  557   0.279   1.783   0.536  1.1840 -0.0596  0.6379
   64SOL    HW2  558   0.324   1.917   0.590 -0.6152  0.7734  0.0997
   65SOL     OW  559   0.374   1.317   0.524  0.3720  0.0745  0.3654
   65SOL    HW1  560   0.410   1.328   0.436  0.1046  2.0528  0.4882
   65SOL    HW2  561   0.427   1.247   0.563  0.4776 -0.8282 -1.3545
   66SOL     OW  562   0.396   1.215   1.267 -0.6747  0.5889 -0.2030
   66SOL    HW1  563   0.482   1.183   1.238  0.0167  2.5897 -0.4204
   66SOL    HW2  564   0.333   1.167   1.213  0.2764 -0.9760  0.0266
   67SOL     OW  565   5.156   1.431   1.230 -0.4366 -0.0878  0.4752
   67SOL    HW1  566   5.174   1.354   1.177 -2.5870  0.6771 -1.4436
   67SOL    HW2  567   5.204   1.502   1.186  1.4720 -0.2504  2.1847
   68SOL     OW  568   1.874   0.480   1.970  0.1532 -0.4189 -0.6624
   68SOL    HW1  569   1.943   0.495   1.905  0.0493 -0.4393 -0.7759
   68SOL    HW2  570   1.921   0.479   2.054  0.6744 -3.1198 -0.9348
   69SOL     OW  571   1.407   1.213   1.267 -0.2924 -0.2471  0.0409
   69SOL    HW1  572   1.454   1.145   1.317 -0.5689 -0.5057 -0.0455
   69SOL    HW2  573   1.451   1.294   1.290 -0.0266 -0.4432  0.2351
   70SOL     OW  574   4.820   2.231   0.246 -0.3226  0.7346 -0.3880
   70SOL    HW1  575   4.773   2.193   0.320  2.1308 -1.5979  0.0614
   70SOL    HW2  576   4.878   2.296   0.285 -1.2925  1.7738 -0.6514
   71SOL     OW  577   1.609   0.936   1.078 -0.2188 -0.2365  0.7232
   71SOL    HW1  578   1.516   0.915   1.075 -0.3166  0.2441  0.3542
   71SOL    HW2  579   1.637   0.908   1.165 -0.9194  0.4643  1.1826
   72SOL     OW  580   0.441   1.218   1.534  0.3638  0.3786  0.3899
   72SOL    HW1  581   0.405   1.136   1.568  4.4992 -1.4617  0.5447
   72SOL    HW2  582   0.407   1.223   1.444 -1.0422 -0.7456  0.8360
   73SOL     OW  583   0.504   2.571   1.212  0.3215  0.0057  0.1415
   73SOL    HW1  584   0.528   2.479   1.208 -1.5511 -0.6255  1.9273
   73SOL    HW2  585   0.502   2.591   1.306  0.8239  1.8943 -0.2281
   74SOL     OW  586   0.191   0.537   1.046 -0.0811  0.0645  0.5769
   74SOL    HW1  587   0.277   0.520   1.008 -0.1222 -1.4486  1.0935
   74SOL    HW2  588   0.133   0.476   1.001 -0.7163  0.4890  0.8191
   75SOL     OW  589   0.917   2.110   0.441 -0.2749  0.4469  0.4302
   75SOL    HW1  590   0.873   2.170   0.382 -0.8119 -0.8479 -0.5116
   75SOL    HW2  591   0.996   2.157   0.469 -1.6201  2.2995  1.1891
   76SOL     OW  592   5.139   1.683   1.438 -0.2633  0.1612 -0.0670
   76SOL    HW1  593   5.171   1.754   1.494  0.7630 -0.6812  0.4403
   76SOL    HW2  594   5.155   1.714   1.349  2.4399 -0.4089  0.1728
   77SOL     OW  595   1.221   5.014   4.933 -0.5794  0.2140  0.0992
   77SOL    HW1  596   1.222   5.103   4.898 -0.0316 -0.2953 -1.2212
   77SOL    HW2  597   1.248   4.959   4.859  0.7402 -0.8782  1.3681
   78SOL     OW  598   4.652   1.569   1.284  0.6983 -0.0694  0.0864
   78SOL    HW1  599   4.676   1.569   1.377  0.3019  0.9794  0.1989
   78SOL    HW2  600   4.734   1.581   1.237  0.9002 -0.6005  0.3025
   79SOL     OW  601   0.118   2.653   0.374  0.1560  0.0023  0.0683
   79SOL    HW1  602   0.155   2.730   0.418  0.3718  0.5618 -1.0667
   79SOL    HW2  603   0.159   2.654   0.287 -0.9996 -0.5252 -0.4877
   80SOL     OW  604   1.374   1.200   0.996  0.3627  0.3118 -0.2204
   80SOL    HW1  605   1.369   1.156   1.080 -1.5688 -1.2870 -1.1238
   80SOL    HW2  606   1.346   1.289   1.014  0.3851  0.0996  0.9019
   81SOL     OW  607   1.049   5.023   2.048  0.6142  1.0826 -0.1456
   81SOL    HW1  608   1.096   4.957   2.098 -0.8981 -0.0820 -0.2109
   81SOL    HW2  609   1.111   5.052   1.981  0.6449 -1.7368 -1.3849
   82SOL     OW  610   0.719   0.359   0.188 -0.7603  0.1164 -0.2913
   82SOL    HW1  611   0.655   0.379   0.121 -2.3058 -0.7058  0.9194
   82SOL    HW2  612   0.668   0.327   0.263  1.0584 -0.8698  0.5785
   83SOL     OW  613   1.139   1.021   2.344  0.3784  0.0300 -0.3127
   83SOL    HW1  614   1.108   1.110   2.361  0.0922  0.2212 -1.7590
   83SOL    HW2  615   1.171   1.023   2.254 -1.2110 -1.7417 -0.9826
   84SOL     OW  616   1.242   2.577   1.777 -0.6769 -0.3371  0.4540
   84SOL    HW1  617   1.315   2.544   1.723  0.1318 -0.9754  1.8835
   84SOL    HW2  618   1.170   2.589   1.716  0.7636  0.6907 -1.0636
   85SOL     OW  619   0.767   1.509   0.530 -0.5812  0.2787  0.1415
   85SOL    HW1  620   0.784   1.582   0.589  1.4671 -0.5795  0.6308
   85SOL    HW2  621   0.780   1.545   0.442  1.4262  0.2415  0.4198
   86SOL     OW  622   0.513   2.076   0.855  0.2224 -0.0816 -0.3494
   86SOL    HW1  623   0.480   2.074   0.765 -0.6707 -1.0093 -0.0104
   86SOL    HW2  624   0.436   2.101   0.907  0.3213 -1.2136  0.3363
   87SOL     OW  625   0.540   0.142   0.712 -0.0464  0.0245 -0.0981
   87SOL    HW1  626   0.580   0.110   0.793 -0.7849  1.2235  0.7432
   87SOL    HW2  627   0.447   0.119   0.720 -0.0091 -0.4098 -0.8844
   88SOL     OW  628   0.444   1.191   0.130  0.2868  0.3645 -0.0916
   88SOL    HW1  629   0.515   1.194   0.194 -0.4765  0.4016  0.7645
   88SOL    HW2  630   0.482   1.147   0.053  1.5768  1.4715 -0.0913
   89SOL     OW  631   1.123   1.923   0.495 -0.2908 -0.8195 -0.5280
   89SOL    HW1  632   1.039   1.967   0.481 -0.2450 -0.5734 -0.0318
   89SOL    HW2  633   1.105   1.830   0.481 -0.5130 -0.7049 -1.0173
   90SOL     OW  634   0.374   0.301   4.851  0.0137  0.2746 -0.0720
   90SOL    HW1  635   0.406   0.265   4.934 -0.5309 -1.4928 -0.6030
   90SOL    HW2  636   0.452   0.310   4.797  0.0728 -0.8014 -0.1754
   91SOL     OW  637   1.299   1.248   5.122 -0.0685  0.0232  0.1339
   91SOL    HW1  638   1.390   1.269   5.143  0.4947  0.6224 -2.6097
   91SOL    HW2  639   1.256   1.239   5.206  2.0635  1.8284  1.4788
   92SOL     OW  640   1.247   0.473   1.723  0.4637  0.5136 -0.1400
   92SOL    HW1  641   1.223   0.387   1.687 -1.5311  1.7358 -1.8580
   92SOL    HW2  642   1.220   0.470   1.814 -2.4676  0.3632 -0.9747
   93SOL     OW  643   1.004   2.014   1.630  0.2862 -0.3625 -0.3970
   93SOL    HW1  644   0.939   1.943   1.630 -0.9168  0.7145 -1.0657
   93SOL    HW2  645   1.067   1.988   1.698 -1.1662 -1.1496  0.6952
   94SOL     OW  646   1.099   1.202   1.373  0.2576 -0.3256 -0.1332
   94SOL    HW1  647   1.102   1.290   1.409  0.3510 -0.2908 -0.2243
   94SOL    HW2  648   1.190   1.183   1.350  0.2821 -0.5582  0.1543
   95SOL     OW  649   0.911   2.485   0.967  0.0673 -0.1968  0.2314
   95SOL    HW1  650   0.831   2.437   0.946  0.7584 -1.4821  0.5182
   95SOL    HW2  651   0.889   2.534   1.046 -1.1111  1.1472 -0.8983
   96SOL     OW  652   1.097   0.694   0.452  0.4441 -0.0851  0.3335
   96SOL    HW1  653   1.019   0.718   0.502  0.2842  0.3939 -0.1386
   96SOL    HW2  654   1.114   0.603   0.476 -0.4281 -0.2829  0.2212
   97SOL     OW  655   5.080   0.272   1.255  0.6477 -0.4262  0.0372
   97SOL    HW1  656   5.150   0.298   1.315  0.1222 -1.0319  0.9325
   97SOL    HW2  657   5.016   0.343   1.260  1.3518  0.3091 -1.0673
   98SOL     OW  658   5.193   0.422   1.445  0.6922 -0.3174  0.7374
   98SOL    HW1  659   5.282   0.456   1.435  1.1167 -1.5931 -0.0916
   98SOL    HW2  660   5.184   0.405   1.539  0.7523  1.2797  1.0400
   99SOL     OW  661   0.186   0.542   0.070 -0.2017  0.2643  0.1620
   99SOL    HW1  662   0.173   0.634   0.092  0.4589  0.7149 -1.2457
   99SOL    HW2  663   0.267   0.517   0.114  0.5461  0.8556 -0.8611
  100SOL     OW  664   0.938   0.355   1.419 -0.1412  0.1840 -0.0588
  100SOL    HW1  665   0.847   0.382   1.409 -0.4242 -1.0043 -0.7310
  100SOL    HW2  666   0.952   0.292   1.349  0.9126 -0.3848  0.6607
  101SOL     OW  667   2.645   0.664   1.326 -0.7606  0.2295  0.1543
  101SOL    HW1  668   2.615   0.744   1.369 -0.4312  0.6329 -0.3597
  101SOL    HW2  669   2.632   0.680   1.232 -2.5515 -1.0910  0.1551
  102SOL     OW  670   1.355   0.871   0.987 -0.8069 -0.0902  0.2592
  102SOL    HW1  671   1.353   0.778   0.966  1.1031 -0.2664  0.7005
  102SOL    HW2  672   1.350   0.916   0.903  1.2441 -0.6734 -0.2046
  103SOL     OW  673   2.357   0.900   0.585 -0.4063 -0.1512 -0.4153
  103SOL    HW1  674   2.414   0.948   0.525  1.5219 -2.2730 -0.3615
  103SOL    HW2  675   2.404   0.817   0.601 -2.5488 -1.0823  1.2492
  104SOL     OW  676   0.684   2.001   0.530 -0.2205 -0.0307  0.1931
  104SOL    HW1  677   0.777   1.989   0.513 -0.2384  0.9064 -0.5979
  104SOL    HW2  678   0.646   1.915   0.518  0.8480 -0.9009  2.6147
  105SOL     OW  679   2.114   1.044   0.786  0.1244 -0.1421 -0.4965
  105SOL    HW1  680   2.109   1.027   0.692  1.0751 -2.3686 -0.1735
  105SOL    HW2  681   2.034   1.094   0.805 -0.7624 -0.8496 -2.2363
  106SOL     OW  682   1.414   2.011   0.351 -0.4517  0.0448 -0.4956
  106SOL    HW1  683   1.327   1.974   0.369 -1.0914  1.9208  0.4473
  106SOL    HW2  684   1.456   2.014   0.436  0.3619 -0.4076 -0.8816
  107SOL     OW  685   0.945   0.576   5.042  0.1547  0.3015 -0.0139
  107SOL    HW1  686   0.945   0.582   5.138 -0.8717 -2.1423  0.1755
  107SOL    HW2  687   0.856   0.550   5.020  1.4112 -3.3738 -1.2695
  108SOL     OW  688   2.275   0.652   1.620 -0.1050 -0.6993  1.1192
  108SOL    HW1  689   2.365   0.682   1.631 -0.4797  0.1663  1.9533
  108SOL    HW2  690   2.250   0.683   1.533  0.2197 -0.4350  1.1175
  109SOL     OW  691   1.903   1.403   1.049  1.2118 -0.5939  0.0876
  109SOL    HW1  692   1.892   1.358   1.133  0.0740 -0.9355 -0.2369
  109SOL    HW2  693   1.895   1.334   0.983 -2.3252  0.2960 -0.4976
  110SOL     OW  694   2.509   1.579   1.638  0.4383 -0.4186  0.3331
  110SOL    HW1  695   2.471   1.645   1.697  4.6543  1.6947  0.8317
  110SOL    HW2  696   2.523   1.625   1.556  0.0883 -1.7478 -0.4953
  111SOL     OW  697   1.646   1.163   0.959  0.1895  0.5854  0.0759
  111SOL    HW1  698   1.559   1.198   0.974 -0.0776  0.4910 -1.2064
  111SOL    HW2  699   1.643   1.074   0.993 -0.2000  0.6030  0.0831
  112SOL     OW  700   2.298   0.285   0.716  0.2349  0.2793  0.0238
  112SOL    HW1  701   2.246   0.333   0.651 -0.0229 -0.4997 -0.3576
  112SOL    HW2  702   2.235   0.259   0.783  0.3335  0.2717  0.1138
  113SOL     OW  703   0.523   4.880   2.188  0.1139 -0.0187 -0.0774
  113SOL    HW1  704   0.459   4.951   2.193  0.5054  0.2222  1.6104
  113SOL    HW2  705   0.572   4.898   2.107 -0.6827  0.8540 -0.3774
  114SOL     OW  706   0.962   0.540   1.619 -0.4672  0.0920  0.1383
  114SOL    HW1  707   0.934   0.511   1.533 -0.8479 -0.5264  0.4694
  114SOL    HW2  708   1.030   0.606   1.602 -0.0192 -0.5632 -0.6170
  115SOL     OW  709   0.314   2.159   1.037  0.0857 -0.4794  0.2919
  115SOL    HW1  710   0.287   2.068   1.054 -0.3927 -0.8711 -2.4017
  115SOL    HW2  711   0.235   2.211   1.052 -0.7642 -1.0040 -2.1687
  116SOL     OW  712   5.228   4.764   1.805 -0.3696 -0.2285 -0.6453
  116SOL    HW1  713   5.162   4.826   1.774  0.2296 -0.1536 -1.8016
  116SOL    HW2  714   5.311   4.809   1.791 -0.0320 -0.5602  0.2508
  117SOL     OW  715   0.572   4.870   1.457 -0.0330  0.0267  0.0312
  117SOL    HW1  716   0.586   4.831   1.370  1.7288 -1.9513  1.1417
  117SOL    HW2  717   0.639   4.938   1.464 -0.1046  0.1138 -0.1463
  118SOL     OW  718   0.191   1.526   2.017  0.9782 -0.2209  0.1430
  118SOL    HW1  719   0.287   1.521   2.016  1.0026  0.2574 -1.5018
  118SOL    HW2  720   0.168   1.526   2.110  2.5863 -0.1268  0.5571
  119SOL     OW  721   4.862   1.266   0.570 -0.4764  0.4278  0.0993
  119SOL    HW1  722   4.828   1.236   0.486  0.0629 -1.1950  0.4519
  119SOL    HW2  723   4.955   1.283   0.554 -0.5820  1.0552  0.1306
  120SOL     OW  724   0.467   0.502   0.986 -0.6576  0.1410  0.4450
  120SOL    HW1  725   0.544   0.543   1.025 -0.8272  0.1995  0.7187
  120SOL    HW2  726   0.460   0.541   0.898  0.4585 -0.9095 -0.1229
  121SOL     OW  727   0.483   2.364   0.584  0.2013 -0.5063 -0.4598
  121SOL    HW1  728   0.556   2.417   0.615 -0.6633  1.4340 -1.6054
  121SOL    HW2  729   0.462   2.401   0.498 -1.2278 -1.9236 -0.7392
  122SOL     OW  730   1.796   1.025   1.896  0.1959 -0.2634 -0.2560
  122SOL    HW1  731   1.774   0.933   1.910 -0.1903 -0.0528  0.5642
  122SOL    HW2  732   1.743   1.051   1.821  2.0290 -1.3204 -1.9825
  123SOL     OW  733   2.759   4.932   0.438  0.6864  0.0304 -0.2160
  123SOL    HW1  734   2.729   4.881   0.513 -2.1137  0.2593 -1.1232
  123SOL    HW2  735   2.764   5.022   0.471 -0.0821  0.0598 -0.1654
  124SOL     OW  736   4.968   1.482   1.420 -0.5457  0.4787 -0.2444
  124SOL    HW1  737   5.021   1.554   1.454  1.4924 -0.6271 -0.9488
  124SOL    HW2  738   5.013   1.455   1.340 -1.2152 -1.6264  0.0531
  125SOL     OW  739   0.547   0.637   1.630  0.8945  0.0590  0.0456
  125SOL    HW1  740   0.587   0.671   1.710  0.9358  1.5236 -0.5868
  125SOL    HW2  741   0.576   0.696   1.561  1.7583 -1.8134 -1.2618
  126SOL     OW  742   0.923   0.152   1.829 -0.1262 -0.2555  0.8898
  126SOL    HW1  743   0.917   0.191   1.916 -0.0250 -0.4292  0.9743
  126SOL    HW2  744   0.987   0.205   1.783 -1.4322  0.9023  0.3606
  127SOL     OW  745   1.055   4.913   1.745  0.6956  0.7567 -0.0775
  127SOL    HW1  746   1.100   4.994   1.767 -0.8358  1.6954 -0.3172
  127SOL    HW2  747   1.032   4.875   1.830  0.2011  1.2899  0.0347
  128SOL     OW  748   0.436   4.758   1.197  0.9226  0.1812  0.2396
  128SOL    HW1  749   0.441   4.677   1.248  0.3747 -0.7407 -1.1257
  128SOL    HW2  750   0.362   4.806   1.233  0.7048 -0.3447  0.4919
  129SOL     OW  751   0.674   0.631   0.366  0.2718 -0.6501 -0.1330
  129SOL    HW1  752   0.745   0.617   0.303  0.2525 -2.2715  0.1795
  129SOL    HW2  753   0.681   0.558   0.427  0.1408  0.7621  1.6327
  130SOL     OW  754   1.543   1.014   1.387 -0.0422  0.3086 -0.5768
  130SOL    HW1  755   1.628   1.023   1.431  0.4987  0.4194 -1.6124
  130SOL    HW2  756   1.531   0.920   1.376  0.8701  0.3590 -2.1508
  131SOL     OW  757   0.986   0.251   0.335  0.7049 -0.1583 -0.4422
  131SOL    HW1  758   0.908   0.198   0.350 -0.1558  1.5111  1.2245
  131SOL    HW2  759   0.979   0.277   0.243  0.3561 -1.6850 -0.8532
  132SOL     OW  760   0.128   0.405   0.386  0.1018 -0.1655  0.2667
  132SOL    HW1  761   0.069   0.360   0.325  1.3401 -1.9587  0.3383
  132SOL    HW2  762   0.199   0.438   0.331  0.2714 -0.1550  0.4908
  133SOL     OW  763   5.005   0.978   2.199 -0.4400 -0.2053 -0.0374
  133SOL    HW1  764   5.034   0.961   2.289  0.1393  0.4181 -0.0977
  133SOL    HW2  765   5.087   0.994   2.151 -0.6492 -1.8305 -0.9547
  134SOL     OW  766   0.454   0.061   1.208  0.4205  0.1803  0.3722
  134SOL    HW1  767   0.469   0.153   1.229  0.6870 -0.1221  1.5176
  134SOL    HW2  768   0.542   0.024   1.200  0.3127  0.0481 -0.1912
  135SOL     OW  769   1.655   0.466   2.293  0.9566  0.4999 -0.2178
  135SOL    HW1  770   1.590   0.536   2.293 -0.1645 -0.4996  1.0482
  135SOL    HW2  771   1.691   0.466   2.205  0.2162  1.9678 -0.5373
  136SOL     OW  772   0.810   0.467   0.543 -0.0541 -0.4494  0.5450
  136SOL    HW1  773   0.838   0.452   0.634  1.8979  0.9262  0.2093
  136SOL    HW2  774   0.890   0.455   0.492 -0.5401  1.5375 -0.6969
  137SOL     OW  775   1.158   0.434   0.875  0.0531 -0.1489  0.3269
  137SOL    HW1  776   1.153   0.386   0.958  0.6761  1.4971  1.3491
  137SOL    HW2  777   1.231   0.495   0.887  0.3549 -0.1190 -1.5655
  138SOL     OW  778   0.835   0.872   0.935 -0.0804 -0.4367 -0.4403
  138SOL    HW1  779   0.908   0.840   0.987 -1.6980 -0.8200  1.6497
  138SOL    HW2  780   0.844   0.967   0.936  0.4133 -0.4863 -0.2500
  139SOL     OW  781   1.906   1.698   1.501 -0.4539  0.3734 -0.1055
  139SOL    HW1  782   1.942   1.621   1.458  1.5378 -0.2777  2.5892
  139SOL    HW2  783   1.848   1.664   1.569  0.7869  1.1964  1.4011
  140SOL     OW  784   1.816   0.999   1.518  0.2608 -0.0171 -0.3175
  140SOL    HW1  785   1.848   0.977   1.431  2.3469  0.2190  0.3726
  140SOL    HW2  786   1.894   1.021   1.568 -0.8268 -0.8971  1.8420
  141SOL     OW  787   0.176   1.381   2.565 -0.3625 -0.4642  0.0579
  141SOL    HW1  788   0.144   1.466   2.535 -0.5883 -0.6114 -0.1169
  141SOL    HW2  789   0.200   1.396   2.657  1.5874  0.3309 -0.5428
  142SOL     OW  790   1.649   0.974   4.828  0.3720  0.3565  0.6412
  142SOL    HW1  791   1.640   0.923   4.909 -0.7566 -0.2991  0.1239
  142SOL    HW2  792   1.559   0.988   4.798  0.7987 -2.6527 -2.4635
  143SOL     OW  793   1.287   1.557   4.931 -0.0689  0.0502 -0.2376
  143SOL    HW1  794   1.336   1.638   4.912  0.4977  0.4595  2.7158
  143SOL    HW2  795   1.348   1.487   4.911 -0.1202  0.3949 -1.6202
  144SOL     OW  796   1.182   1.778   0.940 -0.6670  0.1893  0.0977
  144SOL    HW1  797   1.144   1.866   0.942 -0.6604  0.2400 -1.6935
  144SOL    HW2  798   1.258   1.785   0.882 -0.8590 -1.0785 -0.3225
  145SOL     OW  799   1.379   0.580   0.966  0.4053  0.2828  0.4385
  145SOL    HW1  800   1.471   0.595   0.946  0.5733 -1.3910 -0.0977
  145SOL    HW2  801   1.380   0.520   1.040 -0.2152 -1.6011 -1.0137
  146SOL     OW  802   0.894   0.835   1.416 -0.1627  0.1099  0.1370
  146SOL    HW1  803   0.965   0.876   1.467 -1.3200  0.7913  1.2180
  146SOL    HW2  804   0.938   0.765   1.367  1.6329  1.8249 -0.7941
  147SOL     OW  805   1.884   0.792   1.330 -0.4297  0.3236 -0.5314
  147SOL    HW1  806   1.969   0.748   1.338 -0.3234  0.6792  0.2905
  147SOL    HW2  807   1.835   0.736   1.269 -0.5640 -1.3706  1.0680
  148SOL     OW  808   1.234   4.672   1.833  0.0283  0.2064  0.0392
  148SOL    HW1  809   1.161   4.614   1.850  0.9336 -1.0530 -0.2601
  148SOL    HW2  810   1.307   4.613   1.811  1.7607  1.3081  2.6099
  149SOL     OW  811   4.628   0.943   0.358  0.4007 -0.0180 -0.7864
  149SOL    HW1  812   4.551   0.999   0.364 -0.1834 -0.9029  0.3083
  149SOL    HW2  813   4.667   0.945   0.445  0.8656 -0.6255 -0.9718
  150SOL     OW  814   4.163   1.361   1.536 -0.0943  0.7236 -0.4218
  150SOL    HW1  815   4.136   1.271   1.553 -0.3200  0.6736 -1.0535
  150SOL    HW2  816   4.223   1.382   1.608  1.5602 -0.5941 -1.4102
  151SOL     OW  817   0.289   1.417   0.985  0.5141 -0.5893 -0.4592
  151SOL    HW1  818   0.359   1.482   0.984 -1.2723  1.3763 -0.6545
  151SOL    HW2  819   0.244   1.428   0.902 -2.9599  1.5383  1.5600
  152SOL     OW  820   1.658   1.077   0.531  0.1649  0.6128  0.0216
  152SOL    HW1  821   1.592   1.058   0.465 -0.5753 -0.9350  1.1833
  152SOL    HW2  822   1.658   1.173   0.537  0.6936  0.8376 -2.6346
  153SOL     OW  823   5.163   0.083   0.792  0.1668 -0.0126  0.4123
  153SOL    HW1  824   5.109   0.009   0.766  0.8562 -0.3374 -0.1303
  153SOL    HW2  825   5.178   0.071   0.886 -3.1673  1.7038  1.2386
  154SOL     OW  826   1.118   0.253   1.608 -0.1918 -0.6761  0.6527
  154SOL    HW1  827   1.148   0.187   1.545 -1.4992 -1.3259  0.7004
  154SOL    HW2  828   1.047   0.299   1.563 -1.4702 -1.4802  1.8397
  155SOL     OW  829   1.131   0.770   1.555 -0.0081  0.2469 -0.0825
  155SOL    HW1  830   1.193   0.804   1.490 -1.0512 -0.9878 -1.7524
  155SOL    HW2  831   1.090   0.849   1.590  1.5344  1.0135  0.0849
  156SOL     OW  832   0.757   1.630   0.260 -0.9569  0.7095  0.3325
  156SOL    HW1  833   0.802   1.714   0.264  0.3374  0.1157 -0.8760
  156SOL    HW2  834   0.718   1.628   0.172  1.7261 -1.2135 -0.9170
  157SOL     OW  835   2.158   0.671   1.338  0.2167 -0.4125  0.2962
  157SOL    HW1  836   2.199   0.757   1.346  0.6561 -0.4738 -1.2526
  157SOL    HW2  837   2.159   0.651   1.244  0.9617 -2.5194  0.7144
  158SOL     OW  838   0.695   1.326   1.473 -0.2507 -0.1175 -0.3655
  158SOL    HW1  839   0.738   1.333   1.559  0.5944 -1.2101 -0.6944
  158SOL    HW2  840   0.605   1.300   1.494  0.5879 -2.8215  0.1069
  159SOL     OW  841   1.953   0.412   1.043  0.5902 -0.4761  0.2143
  159SOL    HW1  842   1.991   0.331   1.076 -1.5538 -1.0902  1.2550
  159SOL    HW2  843   1.890   0.384   0.976 -1.3744  0.1619  1.7306
  160SOL     OW  844   1.050   1.575   1.492 -0.6511  0.1202 -0.1616
  160SOL    HW1  845   1.018   1.663   1.509 -1.3924 -0.4026  1.2593
  160SOL    HW2  846   0.988   1.518   1.537  1.0278 -1.0236  0.7781
  161SOL     OW  847   0.937   0.595   1.016 -0.2093 -0.1069  0.2191
  161SOL    HW1  848   0.866   0.562   0.961 -0.6173 -0.9079  1.1986
  161SOL    HW2  849   1.012   0.541   0.992 -0.0255  0.4916 -0.5548
  162SOL     OW  850   0.422   0.190   1.559  0.2383  0.1629 -0.4492
  162SOL    HW1  851   0.381   0.271   1.528 -0.4067  0.2518  0.6348
  162SOL    HW2  852   0.514   0.213   1.571  0.2555  0.4569 -1.0988
  163SOL     OW  853   2.791   1.515   1.237  0.5456  0.1707  0.2020
  163SOL    HW1  854   2.713   1.478   1.280  0.3353 -0.0448 -0.3638
  163SOL    HW2  855   2.777   1.499   1.144  0.5742  1.4455 -0.0373
  164SOL     OW  856   1.015   1.515   0.336 -0.6198 -0.3332 -0.2998
  164SOL    HW1  857   0.942   1.547   0.283 -0.1493  0.5522 -0.4289
  164SOL    HW2  858   1.091   1.522   0.278 -0.0341  1.0262  0.6104
  165SOL     OW  859   2.407   1.326   1.621  0.1437  0.0087  0.2008
  165SOL    HW1  860   2.428   1.415   1.650 -0.4202  0.2795 -0.2220
  165SOL    HW2  861   2.337   1.297   1.679 -1.8799  1.0279 -1.6647
  166SOL     OW  862   1.290   1.722   1.443  0.3005 -0.2115 -0.0166
  166SOL    HW1  863   1.240   1.732   1.362 -0.8941  1.2359  0.8663
  166SOL    HW2  864   1.265   1.636   1.476 -0.1489 -0.2951 -0.5529
  167SOL     OW  865   4.845   0.937   1.515  0.5952  0.2535  0.3924
  167SOL    HW1  866   4.863   0.973   1.602  2.7768  0.5060 -0.1252
  167SOL    HW2  867   4.775   0.993   1.480 -0.4816 -0.0158  2.0726
  168SOL     OW  868   0.928   1.634   1.164 -0.2001 -0.1821 -0.3223
  168SOL    HW1  869   0.918   1.554   1.216 -0.1716  0.0148 -0.0149
  168SOL    HW2  870   0.872   1.620   1.088  0.5605 -0.9043 -0.7562
  169SOL     OW  871   1.171   0.680   4.931 -0.3268 -0.0857 -0.2037
  169SOL    HW1  872   1.218   0.597   4.927  1.5058  0.8811  0.4300
  169SOL    HW2  873   1.086   0.658   4.969 -0.2607 -1.8208 -1.0170
  170SOL     OW  874   1.129   4.467   0.079  0.2182 -0.4492  0.5169
  170SOL    HW1  875   1.168   4.505   0.000 -1.6754  0.7831  0.1264
  170SOL    HW2  876   1.043   4.435   0.050 -0.8796  0.8365  2.2601
  171SOL     OW  877   1.172   2.189   0.515 -0.2078  0.0494 -0.0723
  171SOL    HW1  878   1.176   2.094   0.508  0.4506  0.1334 -0.9375
  171SOL    HW2  879   1.156   2.206   0.608  0.2195 -0.8908  0.1782
  172SOL     OW  880   0.953   1.370   0.983 -0.2151  0.1666 -0.0873
  172SOL    HW1  881   0.884   1.423   0.944 -0.6322 -0.5887 -0.3755
  172SOL    HW2  882   0.949   1.390   1.077  0.5362  1.6840 -0.3660
  173SOL     OW  883   1.502   1.014   0.759  0.4478  0.4771 -0.6306
  173SOL    HW1  884   1.529   1.055   0.840  0.2493  1.3170 -0.9847
  173SOL    HW2  885   1.575   1.028   0.699 -0.2769  1.7284 -1.2347
  174SOL     OW  886   0.650   1.935   1.453  0.1623  0.1403 -0.4054
  174SOL    HW1  887   0.679   1.887   1.531  0.8220 -0.8570 -1.2468
  174SOL    HW2  888   0.574   1.985   1.482 -0.4600 -1.3113  0.5403
  175SOL     OW  889   0.566   1.771   0.511  0.3634  0.0693  0.0298
  175SOL    HW1  890   0.488   1.724   0.480 -0.1324  0.7266  0.2722
  175SOL    HW2  891   0.618   1.704   0.555  0.3742 -0.5678 -0.9301
  176SOL     OW  892   2.151   1.729   1.761  0.0277 -0.0944  0.0909
  176SOL    HW1  893   2.240   1.712   1.794  0.6472  1.0428 -0.9476
  176SOL    HW2  894   2.158   1.717   1.667 -0.6706  1.0388 -0.1070
  177SOL     OW  895   1.695   0.090   1.073  0.2966 -0.3311  0.4736
  177SOL    HW1  896   1.717   0.016   1.017  1.0570  0.6196 -0.4791
  177SOL    HW2  897   1.744   0.074   1.154  0.6340 -0.7483  0.1875
  178SOL     OW  898   0.076   0.619   0.543  0.1754 -0.2133 -0.1854
  178SOL    HW1  899   0.096   0.552   0.478  4.5235 -0.4630  1.1898
  178SOL    HW2  900   0.056   0.570   0.623 -1.7751  0.1192 -0.4542
  179SOL     OW  901   1.179   1.531   0.081  0.1467  0.2151 -0.1041
  179SOL    HW1  902   1.244   1.537   0.010 -0.4783  2.0885 -0.5437
  179SOL    HW2  903   1.101   1.572   0.045 -0.9331 -0.9733  0.8493
  180SOL     OW  904   0.636   0.784   1.426  0.1268  0.3868  0.5753
  180SOL    HW1  905   0.621   0.789   1.331 -0.1546  0.9945  0.6534
  180SOL    HW2  906   0.731   0.787   1.435  0.1302  1.0354  0.3522
  181SOL     OW  907   0.475   1.428   0.272 -0.3640  0.0298 -0.7255
  181SOL    HW1  908   0.549   1.462   0.222 -0.6414 -0.5578 -1.5367
  181SOL    HW2  909   0.435   1.362   0.215 -1.7431  0.6159 -0.4575
  182SOL     OW  910   1.575   2.443   0.278  0.0373 -0.3218 -0.1997
  182SOL    HW1  911   1.500   2.397   0.316 -2.0480  2.5913 -0.6995
  182SOL    HW2  912   1.538   2.517   0.231  3.0326 -0.3380 -2.8157
  183SOL     OW  913   1.214   1.509   0.963 -0.3800 -0.2706 -0.3504
  183SOL    HW1  914   1.135   1.465   0.996 -1.2622 -0.4449 -2.5522
  183SOL    HW2  915   1.192   1.602   0.966 -0.1406 -0.2333  0.3141
  184SOL     OW  916   1.451   0.641   1.958  0.1118 -0.6274  0.2042
  184SOL    HW1  917   1.374   0.679   1.916  0.4433 -1.0923 -0.8366
  184SOL    HW2  918   1.504   0.608   1.886  0.1961 -2.3913  1.0460
  185SOL     OW  919   1.888   1.401   0.644 -0.9302  0.3859  0.1983
  185SOL    HW1  920   1.857   1.476   0.694  3.1627  1.7866  0.8717
  185SOL    HW2  921   1.938   1.439   0.571  2.5895 -1.5639  1.4537
  186SOL     OW  922   0.650   0.425   1.469 -0.0364  0.4315  0.5321
  186SOL    HW1  923   0.679   0.369   1.541  1.2191  0.9101  0.3988
  186SOL    HW2  924   0.625   0.507   1.511 -0.4143  0.3144  0.5442
  187SOL     OW  925   1.175   1.114   0.838  0.3142 -0.1694  0.0085
  187SOL    HW1  926   1.111   1.110   0.909  0.9754  0.1162  0.6217
  187SOL    HW2  927   1.250   1.160   0.876 -0.4106  2.5375 -1.7034
  188SOL     OW  928   1.991   4.674   2.119 -0.5104  0.3398  0.0880
  188SOL    HW1  929   1.966   4.616   2.047 -0.1209  0.2205  0.0495
  188SOL    HW2  930   2.063   4.726   2.085 -0.6014  0.5768  0.2546
  189SOL     OW  931   0.869   1.372   1.266  0.0613 -0.1114 -0.4479
  189SOL    HW1  932   0.928   1.304   1.300 -0.3995 -0.9546 -1.3169
  189SOL    HW2  933   0.795   1.371   1.326 -0.3766 -1.0363 -0.9855
  190SOL     OW  934   1.016   0.638   1.282 -0.6550  0.0088  0.1800
  190SOL    HW1  935   0.986   0.635   1.190 -1.0634 -0.9857  0.3305
  190SOL    HW2  936   1.068   0.558   1.292 -1.2678 -0.2971  1.0260
  191SOL     OW  937   5.067   4.419   1.494 -0.7907  0.2739 -0.3252
  191SOL    HW1  938   5.131   4.449   1.429 -1.7581  0.4967 -1.1913
  191SOL    HW2  939   5.030   4.499   1.531 -0.6259  0.1470  0.1203
  192SOL     OW  940   0.156   1.049   0.585  0.8098 -0.2469 -0.0920
  192SOL    HW1  941   0.236   1.088   0.549  1.2042  1.6272  2.5677
  192SOL    HW2  942   0.186   1.004   0.665 -0.5723 -0.7581  0.1497
  193SOL     OW  943   1.475   0.557   1.559  0.0682 -0.1708  0.1624
  193SOL    HW1  944   1.392   0.541   1.604 -0.3827  1.1634 -0.1825
  193SOL    HW2  945   1.538   0.501   1.605 -1.3166 -2.4543 -0.6123
  194SOL     OW  946   4.591   0.286   0.324  0.3981  0.6642  0.6246
  194SOL    HW1  947   4.619   0.329   0.244  0.8229 -0.6536  0.0447
  194SOL    HW2  948   4.588   0.356   0.389 -1.1138  1.9500 -0.8005
  195SOL     OW  949   0.312   2.272   4.861 -0.4586  0.2052 -0.8587
  195SOL    HW1  950   0.270   2.355   4.883 -1.3548 -0.3740 -0.3259
  195SOL    HW2  951   0.373   2.293   4.791 -0.8163  1.2795 -0.8518
  196SOL     OW  952   0.517   0.324   1.252  0.0634  0.5779 -0.2913
  196SOL    HW1  953   0.559   0.330   1.338  0.7596  1.7394 -0.6911
  196SOL    HW2  954   0.513   0.415   1.222 -1.7224  0.3537 -0.7557
  197SOL     OW  955   0.849   1.939   0.844  0.7095  0.1644 -0.0367
  197SOL    HW1  956   0.921   1.967   0.901  0.7738  2.1558 -1.0483
  197SOL    HW2  957   0.817   2.020   0.804 -1.2191 -0.8629 -0.6334
  198SOL     OW  958   1.339   0.113   1.442 -0.1745 -0.3460 -0.6401
  198SOL    HW1  959   1.390   0.136   1.519 -0.1182 -0.0616 -0.7634
  198SOL    HW2  960   1.331   0.195   1.393  0.8553 -0.7870 -1.5588
  199SOL     OW  961   1.068   0.213   2.365  0.1911  0.1669  0.6968
  199SOL    HW1  962   1.078   0.121   2.386  0.2046 -0.0411 -0.1979
  199SOL    HW2  963   0.975   0.230   2.374 -0.0959 -0.4054 -0.9749
  200SOL     OW  964   0.150   1.730   1.844  0.1778  0.6662 -0.3596
  200SOL    HW1  965   0.164   1.666   1.914  0.3215  0.3129 -0.7128
  200SOL    HW2  966   0.144   1.678   1.764 -2.8988  0.8219 -0.2836
  201SOL     OW  967   1.735   0.292   0.909  0.5510  0.2137  0.3001
  201SOL    HW1  968   1.712   0.214   0.959  2.7481  0.4199  1.7016
  201SOL    HW2  969   1.766   0.258   0.824  1.7495 -0.4829  0.9964
  202SOL     OW  970   0.783   0.405   0.873  0.3325 -0.1758 -0.2157
  202SOL    HW1  971   0.855   0.348   0.847  1.4376  1.6521 -1.2904
  202SOL    HW2  972   0.704   0.356   0.850  1.1869 -2.7510  2.1697
  203SOL     OW  973   5.233   1.585   0.208  0.4852  0.0449 -0.7476
  203SOL    HW1  974   5.192   1.510   0.250 -0.2305  1.7666  1.7516
  203SOL    HW2  975   5.161   1.646   0.191  1.1037  0.3494 -2.3539
  204SOL     OW  976   2.613   0.660   1.013  0.0966  0.5393 -0.3828
  204SOL    HW1  977   2.605   0.728   0.946 -0.1874 -0.7640 -1.7055
  204SOL    HW2  978   2.546   0.596   0.989 -0.3017  0.2560  1.4175
  205SOL     OW  979   1.455   4.966   1.841 -0.1638 -0.2496  0.4485
  205SOL    HW1  980   1.454   4.907   1.766 -1.0853 -1.0247  1.0617
  205SOL    HW2  981   1.545   4.999   1.845  0.5950 -2.3080  0.6260
  206SOL     OW  982   0.528   1.965   0.213  0.4269 -0.5129 -0.1021
  206SOL    HW1  983   0.606   1.991   0.263 -1.2360  2.8269  0.9179
  206SOL    HW2  984   0.469   2.039   0.222 -1.9383 -1.9863 -2.8984
  207SOL     OW  985   0.020   0.977   1.788 -0.0915 -0.0440  0.9317
  207SOL    HW1  986   0.031   1.033   1.865  0.4002  0.2952  0.6160
  207SOL    HW2  987   0.081   1.012   1.724 -1.1199  0.2163  0.0821
  208SOL     OW  988   1.413   1.509   0.246 -0.2664  0.2150  0.6334
  208SOL    HW1  989   1.321   1.492   0.227 -0.0564  0.8941 -1.0703
  208SOL    HW2  990   1.412   1.584   0.306 -0.8465 -0.4955  1.5279
  209SOL     OW  991   1.899   1.205   0.859  0.0794  0.0481 -0.5831
  209SOL    HW1  992   1.916   1.248   0.775  0.4391  1.5501  0.2606
  209SOL    HW2  993   1.803   1.202   0.865  0.0390  2.3927  0.2015
  210SOL     OW  994   1.295   1.823   0.697  0.3200  0.0482  0.0010
  210SOL    HW1  995   1.259   1.847   0.612  0.4249  0.0263 -0.0499
  210SOL    HW2  996   1.314   1.907   0.740 -0.5530  0.0709  0.3563
  211SOL     OW  997   0.312   1.030   1.708  0.1894 -0.1934 -0.0081
  211SOL    HW1  998   0.342   0.956   1.760  0.0789 -1.2423 -1.3918
  211SOL    HW2  999   0.308   1.103   1.769  2.0204 -0.9039  0.9920
  212SOL     OW 1000   4.421   1.719   0.707 -0.0238 -0.6531  0.0509
  212SOL    HW1 1001   4.358   1.712   0.779  0.2982  1.4982  0.5767
  212SOL    HW2 1002   4.431   1.629   0.676 -1.9342 -1.2983  1.1676
  213SOL     OW 1003   4.988   1.016   1.264  0.0916  0.0562  0.0695
  213SOL    HW1 1004   4.958   0.969   1.341  1.0350 -0.8866 -0.1295
  213SOL    HW2 1005   4.923   1.085   1.251 -0.4667 -0.2347  1.2691
  214SOL     OW 1006   0.985   0.189   1.198  0.3067  0.4255  0.0125
  214SOL    HW1 1007   1.056   0.126   1.190  0.0845 -0.2133  2.4973
  214SOL    HW2 1008   0.906   0.134   1.202 -0.0302  0.9406  0.4780
  215SOL     OW 1009   0.546   1.519   0.679  0.4798 -0.2270  0.0806
  215SOL    HW1 1010   0.639   1.509   0.657  0.7300  0.2247  0.9327
  215SOL    HW2 1011   0.500   1.469   0.611  1.2641  0.9899 -1.4010
  216SOL     OW 1012   1.735   1.652   0.979 -0.0076  0.6980  0.4706
  216SOL    HW1 1013   1.787   1.581   1.016  0.2018  1.2086  1.1696
  216SOL    HW2 1014   1.761   1.655   0.886  0.7021  0.5033  0.6586
  217SOL     OW 1015   1.171   0.868   1.274  0.0955 -0.0722 -0.1161
  217SOL    HW1 1016   1.114   0.792   1.280  2.2169 -1.7085 -0.2751
  217SOL    HW2 1017   1.209   0.864   1.187 -1.2944  2.3203 -0.8841
  218SOL     OW 1018   0.329   1.639   0.412  0.3363 -0.1829 -0.1187
  218SOL    HW1 1019   0.322   1.544   0.399  0.1072 -0.2359  0.3818
  218SOL    HW2 1020   0.352   1.673   0.326  1.7199 -0.8236 -0.0234
  219SOL     OW 1021   1.115   5.010   1.209 -0.3433 -0.2492 -0.0845
  219SOL    HW1 1022   1.068   4.931   1.181 -1.9399  0.9729 -0.9151
  219SOL    HW2 1023   1.173   5.030   1.136 -1.0635  0.2138 -0.5405
  220SOL     OW 1024   0.661   0.878   0.463  0.5731 -0.4118 -0.4511
  220SOL    HW1 1025   0.661   0.790   0.426  2.8192  0.4332 -2.6703
  220SOL    HW2 1026   0.716   0.873   0.540 -0.8390 -1.3415  0.5041
  221SOL     OW 1027   1.060   1.659   0.582  0.3607 -0.0556 -0.0184
  221SOL    HW1 1028   1.130   1.622   0.636 -1.1021 -0.4847  1.6328
  221SOL    HW2 1029   1.039   1.590   0.519  1.7612  0.2704 -0.8524
  222SOL     OW 1030   5.145   1.815   1.954  0.0775 -0.0153 -0.0982
  222SOL    HW1 1031   5.127   1.904   1.924  1.5918  1.0850  2.1176
  222SOL    HW2 1032   5.239   1.804   1.941 -0.2129 -1.5245 -0.9525
  223SOL     OW 1033   0.810   0.129   0.567  0.4593 -0.5331  0.2459
  223SOL    HW1 1034   0.717   0.119   0.590  0.2572 -0.5121 -0.5503
  223SOL    HW2 1035   0.840   0.202   0.621 -0.6222  1.0711 -1.2850
  224SOL     OW 1036   1.837   0.811   0.835  0.0203  0.2684  0.2028
  224SOL    HW1 1037   1.772   0.847   0.896 -0.9533 -1.6752  0.3381
  224SOL    HW2 1038   1.785   0.775   0.763  0.9018 -1.7082  0.5162
  225SOL     OW 1039   1.460   0.556   0.596  0.7373  0.2723 -0.2111
  225SOL    HW1 1040   1.446   0.643   0.633 -0.7191 -0.0049 -0.0922
  225SOL    HW2 1041   1.440   0.565   0.503  1.5726  0.2957 -0.3915
  226SOL     OW 1042   5.233   1.007   0.936 -0.7163 -0.0262 -0.4132
  226SOL    HW1 1043   5.259   1.071   1.002 -0.3223 -0.7948  0.1893
  226SOL    HW2 1044   5.305   0.944   0.932 -1.3360 -0.7480 -0.5818
  227SOL     OW 1045   0.771   2.145   5.080  0.4593 -0.1133 -0.0561
  227SOL    HW1 1046   0.801   2.098   5.158  0.0745  1.7026  1.2233
  227SOL    HW2 1047   0.737   2.077   5.022  0.7463 -1.4902  1.3717
  228SOL     OW 1048   0.077   0.663   2.958  0.1924  0.3248 -0.2268
  228SOL    HW1 1049   0.144   0.627   3.017  2.4277  2.1269 -1.5754
  228SOL    HW2 1050   0.080   0.607   2.881  1.5587  1.5351 -1.0841
  229SOL     OW 1051   0.458   0.355   2.185  0.1716 -0.5481 -0.4682
  229SOL    HW1 1052   0.392   0.411   2.146 -1.6566 -1.4788  1.1969
  229SOL    HW2 1053   0.428   0.266   2.166  0.0596 -0.9940  1.7126
  230SOL     OW 1054   4.651   3.952   2.166  0.1396 -0.1608  0.1229
  230SOL    HW1 1055   4.618   4.004   2.093  0.0406 -0.9581 -0.4002
  230SOL    HW2 1056   4.726   3.904   2.130  0.4299 -0.1466  0.6887
  231SOL     OW 1057   4.741   1.635   3.603 -0.0295  0.5236  0.0329
  231SOL    HW1 1058   4.718   1.676   3.520 -1.5495  3.1850  1.7230
  231SOL    HW2 1059   4.834   1.612   3.593  0.2032  2.1399 -1.8638
  232SOL     OW 1060   1.673   1.584   2.638  0.1287  0.0891 -0.5711
  232SOL    HW1 1061   1.641   1.639   2.709 -1.0489 -1.1301 -0.1319
  232SOL    HW2 1062   1.655   1.634   2.558  0.2845  0.9022 -0.0967
  233SOL     OW 1063   1.162   0.901   1.997 -0.0462 -0.3735 -0.1580
  233SOL    HW1 1064   1.184   0.832   1.935 -0.8477 -0.7651 -0.0194
  233SOL    HW2 1065   1.223   0.889   2.069  0.7942 -0.0080 -0.7992
  234SOL     OW 1066   1.404   0.330   2.936  0.3269 -0.0947  0.0946
  234SOL    HW1 1067   1.331   0.366   2.886  1.9273  1.6032 -1.0616
  234SOL    HW2 1068   1.478   0.333   2.876  1.9118  0.4251  2.0410
  235SOL     OW 1069   0.537   1.279   2.790  0.3618 -0.0016  0.5198
  235SOL    HW1 1070   0.600   1.214   2.820  1.3938 -0.5051 -2.5547
  235SOL    HW2 1071   0.491   1.237   2.717 -1.7781  1.2763  1.0819
  236SOL     OW 1072   0.519   0.770   3.212 -0.1267 -0.2520 -0.0570
  236SOL    HW1 1073   0.442   0.816   3.177 -0.0352  0.2929  0.4641
  236SOL    HW2 1074   0.572   0.750   3.134  1.5982  3.6895 -0.0195
  237SOL     OW 1075   1.223   1.181   1.967  0.0985 -0.3919 -0.4802
  237SOL    HW1 1076   1.244   1.095   2.004  2.3137  1.2178  2.2672
  237SOL    HW2 1077   1.303   1.206   1.921  0.0552  0.8655  0.1201
  238SOL     OW 1078   1.743   0.040   3.617  0.3708  0.0122  0.1804
  238SOL    HW1 1079   1.813   0.097   3.584  0.2077  0.7846  1.1226
  238SOL    HW2 1080   1.788  -0.028   3.667  0.5650 -0.6723 -0.9187
  239SOL     OW 1081   0.175   1.423   2.974 -0.3670  0.3595 -0.1215
  239SOL    HW1 1082   0.095   1.420   2.921 -0.8366 -0.1306  0.5916
  239SOL    HW2 1083   0.143   1.433   3.064  0.3698 -0.1304  0.1990
  240SOL     OW 1084   1.526   1.641   3.050 -0.2969 -0.1402  0.1107
  240SOL    HW1 1085   1.523   1.626   3.144 -0.5858  0.7389  0.2484
  240SOL    HW2 1086   1.584   1.572   3.017 -0.7247 -0.8547  0.8391
  241SOL     OW 1087   0.151   0.368   2.965  0.5644 -0.2519 -0.1705
  241SOL    HW1 1088   0.231   0.382   3.016  0.4015 -0.8212  0.2576
  241SOL    HW2 1089   0.087   0.338   3.030 -0.0903  0.5177 -0.4510
  242SOL     OW 1090   1.586   0.308   3.136 -0.1295  0.3286  0.1550
  242SOL    HW1 1091   1.513   0.324   3.076  0.1978 -1.6047 -0.7747
  242SOL    HW2 1092   1.663   0.304   3.080  0.3322 -0.3425  0.8267
  243SOL     OW 1093   0.497   1.738   2.131  0.3695 -0.2022 -0.1578
  243SOL    HW1 1094   0.427   1.698   2.183  0.8158 -0.9375 -0.1181
  243SOL    HW2 1095   0.570   1.676   2.138  0.9204  0.4128 -0.4518
  244SOL     OW 1096   0.973   1.152   3.880  0.2385  0.0382  0.2715
  244SOL    HW1 1097   0.895   1.116   3.839  1.0812  0.3163 -1.6496
  244SOL    HW2 1098   1.026   1.076   3.903  0.8753 -0.0760 -1.4710
  245SOL     OW 1099   5.040   1.530   2.384 -0.6675  0.3911  0.3185
  245SOL    HW1 1100   4.969   1.591   2.404 -0.9742 -0.2618  1.2285
  245SOL    HW2 1101   5.023   1.454   2.439  0.6481  0.1549  0.4078
  246SOL     OW 1102   0.320   1.629   3.090  1.1379 -0.2337  0.0717
  246SOL    HW1 1103   0.266   1.563   3.047 -2.1160  0.6480  2.6319
  246SOL    HW2 1104   0.325   1.701   3.026 -0.1935 -0.5926 -0.4537
  247SOL     OW 1105   0.239   1.895   2.874  0.2135  0.3039  0.2290
  247SOL    HW1 1106   0.326   1.934   2.876  0.8900 -1.2323  1.2781
  247SOL    HW2 1107   0.184   1.956   2.924  0.5920  1.4497 -0.7280
  248SOL     OW 1108   0.331   0.867   1.925 -0.0487  0.6799 -0.6218
  248SOL    HW1 1109   0.264   0.798   1.921  0.3609  0.2961 -0.9053
  248SOL    HW2 1110   0.370   0.857   2.011  1.9609 -1.2985 -1.7182
  249SOL     OW 1111   1.254   0.077   2.673  0.7067  0.0249 -0.2271
  249SOL    HW1 1112   1.223  -0.005   2.712  0.2739  1.7064  3.1323
  249SOL    HW2 1113   1.349   0.065   2.665  0.2539 -2.2339 -3.4893
  250SOL     OW 1114   0.707   1.177   2.536 -0.4157  0.3982 -0.1541
  250SOL    HW1 1115   0.766   1.237   2.490 -1.1033  0.8253 -0.4870
  250SOL    HW2 1116   0.759   1.099   2.552  0.4035  0.9762  0.0236
  251SOL     OW 1117   1.999   1.632   2.391  0.3344  0.0532 -0.3410
  251SOL    HW1 1118   1.960   1.688   2.324 -0.5321  1.1303  1.0441
  251SOL    HW2 1119   2.071   1.683   2.427 -0.9610  0.6561  1.4895
  252SOL     OW 1120   0.469   1.397   1.993 -0.4517  0.3883 -0.4057
  252SOL    HW1 1121   0.450   1.317   2.041  4.1273  0.2257  1.4136
  252SOL    HW2 1122   0.455   1.374   1.901 -1.8048 -1.6419  0.2838
  253SOL     OW 1123   2.002   0.488   2.916 -0.0398  0.3153 -0.4272
  253SOL    HW1 1124   2.017   0.568   2.865 -1.2600  0.5530 -0.4462
  253SOL    HW2 1125   2.060   0.423   2.878 -0.8750  0.5162 -2.0668
  254SOL     OW 1126   1.801   0.234   2.946 -0.1190 -0.3609 -0.0389
  254SOL    HW1 1127   1.812   0.204   2.856  1.4928 -0.8177  0.2872
  254SOL    HW2 1128   1.837   0.323   2.947  1.1153 -0.8390  0.4170
  255SOL     OW 1129   0.478   0.504   4.505 -0.3645 -0.0440 -0.3523
  255SOL    HW1 1130   0.451   0.416   4.477  0.6057 -0.8730  1.2700
  255SOL    HW2 1131   0.478   0.500   4.600 -1.5038  2.1027 -0.2454
  256SOL     OW 1132   0.029   0.979   2.138  0.4172 -0.8121  0.3467
  256SOL    HW1 1133   0.077   0.974   2.220 -1.0361  0.7150  1.3233
  256SOL    HW2 1134   0.090   1.020   2.077  0.4850  0.8485  1.4964
  257SOL     OW 1135   1.407   1.440   2.696  0.3595 -0.8542 -0.1500
  257SOL    HW1 1136   1.451   1.523   2.711  0.8899 -0.8981 -1.3545
  257SOL    HW2 1137   1.393   1.403   2.783  0.2767  0.4065  0.3812
  258SOL     OW 1138   0.959   4.660   1.628 -0.0520 -0.2678 -0.6073
  258SOL    HW1 1139   0.997   4.745   1.650 -0.5916  0.2217 -1.5500
  258SOL    HW2 1140   0.899   4.641   1.700  0.1298  0.1062 -0.3559
  259SOL     OW 1141   0.396   0.602   3.749 -0.1088  0.8021  0.1058
  259SOL    HW1 1142   0.377   0.629   3.839 -0.2728 -1.3654  0.7515
  259SOL    HW2 1143   0.426   0.682   3.706 -1.0943  2.1136  1.7822
  260SOL     OW 1144   1.888   1.391   2.093  0.4145 -0.2363  0.8517
  260SOL    HW1 1145   1.901   1.459   2.027  0.3226  0.0673  1.1461
  260SOL    HW2 1146   1.901   1.309   2.046  1.5742  0.0173  0.7309
  261SOL     OW 1147   1.243   1.551   3.649 -0.6062  1.2377 -0.2765
  261SOL    HW1 1148   1.325   1.536   3.697 -1.0812  1.3483  0.5882
  261SOL    HW2 1149   1.184   1.483   3.682 -1.4197  2.2774  0.4430
  262SOL     OW 1150   0.319   0.224   4.282 -0.6388  0.3891  0.0582
  262SOL    HW1 1151   0.279   0.145   4.318 -1.9040 -0.2296 -2.6025
  262SOL    HW2 1152   0.259   0.295   4.308 -0.7241  0.1736  0.4636
  263SOL     OW 1153   1.568   1.186   2.396  0.0091 -0.2317  0.4356
  263SOL    HW1 1154   1.648   1.154   2.356 -0.2735  1.3940 -1.4968
  263SOL    HW2 1155   1.597   1.246   2.465  0.4721 -1.3960  1.2580
  264SOL     OW 1156   1.503   2.041   2.301 -0.3544  0.4237  0.3033
  264SOL    HW1 1157   1.447   2.091   2.241  1.5832  2.2015 -0.0822
  264SOL    HW2 1158   1.460   1.955   2.308 -1.4272  0.6840 -2.4283
  265SOL     OW 1159   0.687   1.238   1.743 -0.3003 -0.2857 -0.2824
  265SOL    HW1 1160   0.687   1.176   1.670  0.3697 -0.7445  0.1111
  265SOL    HW2 1161   0.636   1.195   1.811  0.9212 -0.7843  0.3170
  266SOL     OW 1162   1.364   4.432   2.066  0.0351  0.0243 -0.2360
  266SOL    HW1 1163   1.365   4.396   1.978  1.8546 -1.3651  0.3292
  266SOL    HW2 1164   1.390   4.360   2.123 -0.0581  1.1889  1.3399
  267SOL     OW 1165   2.348   1.120   1.458  0.4974  0.2330 -0.2383
  267SOL    HW1 1166   2.298   1.143   1.380 -0.9698  0.1887  0.6627
  267SOL    HW2 1167   2.385   1.202   1.489 -2.3199  0.9583  1.3264
  268SOL     OW 1168   0.192   4.639   4.112 -0.0360 -0.0582  0.3473
  268SOL    HW1 1169   0.242   4.557   4.109  0.2015  0.0511  1.0660
  268SOL    HW2 1170   0.105   4.612   4.142 -0.0856 -0.1053  0.1608
  269SOL     OW 1171   0.972   0.325   3.755 -0.1146  0.1406  0.0191
  269SOL    HW1 1172   1.051   0.325   3.809 -1.2422  1.6848  1.7316
  269SOL    HW2 1173   0.991   0.385   3.684  0.3408  0.3349  0.3024
  270SOL     OW 1174   0.897   0.983   2.506 -0.2044  0.9702  0.6391
  270SOL    HW1 1175   0.933   0.951   2.423 -1.4868  1.0430  0.0406
  270SOL    HW2 1176   0.967   1.037   2.543  1.3257 -1.1019  0.8257
  271SOL     OW 1177   0.415   0.894   3.580  0.1774  0.4548 -0.0370
  271SOL    HW1 1178   0.390   0.817   3.529 -0.9635 -0.2553  1.5346
  271SOL    HW2 1179   0.500   0.919   3.545  0.3118 -1.1837 -0.9651
  272SOL     OW 1180   0.569   1.552   2.782  0.2120 -0.1662 -0.1911
  272SOL    HW1 1181   0.561   1.457   2.784  1.0880 -0.2793 -1.5698
  272SOL    HW2 1182   0.480   1.584   2.773 -0.0096 -0.8869 -0.5622
  273SOL     OW 1183   5.143   0.553   3.502 -0.4080  0.5183 -0.3203
  273SOL    HW1 1184   5.125   0.462   3.529 -0.0900 -0.0904 -2.1107
  273SOL    HW2 1185   5.230   0.571   3.537  0.4243 -0.6104 -1.7505
  274SOL     OW 1186   4.649   2.543   2.687  0.1070  0.3999 -0.4291
  274SOL    HW1 1187   4.575   2.553   2.627  1.2848  0.7803 -1.8417
  274SOL    HW2 1188   4.720   2.593   2.647  0.2958  2.5223  2.4078
  275SOL     OW 1189   0.496   0.794   2.130  0.2165 -0.1661  0.1017
  275SOL    HW1 1190   0.571   0.850   2.153 -1.4642  2.4384 -0.4705
  275SOL    HW2 1191   0.513   0.711   2.175  2.7578  0.8371  1.0985
  276SOL     OW 1192   1.754   0.194   3.315  0.2891  0.0601 -0.2849
  276SOL    HW1 1193   1.690   0.217   3.249 -1.3930  0.1811  1.3432
  276SOL    HW2 1194   1.722   0.236   3.395  2.8083  0.7846  0.4034
  277SOL     OW 1195   2.075   1.013   2.778 -0.4051  0.6489  0.3338
  277SOL    HW1 1196   2.008   1.074   2.747 -2.0326 -2.2337 -2.1833
  277SOL    HW2 1197   2.147   1.022   2.715 -0.0098  1.0713  0.8481
  278SOL     OW 1198   1.063   0.438   2.950  0.1842  0.0151 -0.0071
  278SOL    HW1 1199   1.049   0.345   2.967 -0.0756  0.0239 -0.1639
  278SOL    HW2 1200   1.109   0.440   2.866  2.0323 -0.0557  0.9786
  279SOL     OW 1201   1.348   2.126   2.085  0.0623  0.2087 -0.1950
  279SOL    HW1 1202   1.295   2.054   2.051  1.8893 -1.4267  0.3470
  279SOL    HW2 1203   1.285   2.197   2.100 -2.0046 -1.7435  0.5827
  280SOL     OW 1204   5.093   2.257   2.682 -0.1698  0.1435 -0.0150
  280SOL    HW1 1205   5.054   2.175   2.710  0.4745  0.1965  1.0605
  280SOL    HW2 1206   5.138   2.236   2.600 -0.1781 -0.5213  0.1523
  281SOL     OW 1207   2.004   0.787   2.512  0.2267  0.4554 -0.0315
  281SOL    HW1 1208   2.015   0.765   2.420 -0.0715 -0.8074  0.2197
  281SOL    HW2 1209   1.977   0.878   2.512 -1.3183  0.0195 -1.2923
  282SOL     OW 1210   1.423   1.470   3.851 -0.0951  0.8569  0.5759
  282SOL    HW1 1211   1.516   1.475   3.873 -0.2126  0.4527  1.1783
  282SOL    HW2 1212   1.379   1.514   3.924 -0.3104  1.9215 -0.1989
  283SOL     OW 1213   0.391   1.160   2.139  0.2870  0.8972  0.4248
  283SOL    HW1 1214   0.436   1.118   2.213  1.8575  0.9187 -0.4942
  283SOL    HW2 1215   0.302   1.173   2.170 -0.1882 -2.8511  0.8642
  284SOL     OW 1216   1.827   0.860   3.205  0.2028  0.4742  0.1454
  284SOL    HW1 1217   1.850   0.894   3.291  0.5936 -0.5426  0.4540
  284SOL    HW2 1218   1.905   0.873   3.152  0.0427  0.8827  0.0060
  285SOL     OW 1219   0.289   1.977   4.186 -0.1627  0.2717 -0.7537
  285SOL    HW1 1220   0.311   2.023   4.267  0.7341 -0.1578 -0.7450
  285SOL    HW2 1221   0.250   2.044   4.130 -1.3619  0.4353  0.2585
  286SOL     OW 1222   1.612   1.473   1.335  0.0852  0.3042 -0.0589
  286SOL    HW1 1223   1.574   1.559   1.313  2.5838  1.6627  0.7431
  286SOL    HW2 1224   1.642   1.483   1.425  0.1109 -1.5369  0.1416
  287SOL     OW 1225   4.527   0.198   3.701  0.0032  0.1020  0.1001
  287SOL    HW1 1226   4.495   0.141   3.631 -2.3387  1.3031  0.1474
  287SOL    HW2 1227   4.560   0.138   3.767  2.1397 -1.0698 -1.9365
  288SOL     OW 1228   2.546   0.426   1.235  0.5828 -0.0576 -0.0179
  288SOL    HW1 1229   2.552   0.496   1.300 -2.8253 -0.6068  1.0142
  288SOL    HW2 1230   2.458   0.434   1.198  0.0612 -3.7576  0.1582
  289SOL     OW 1231   0.459   1.581   2.440  0.7492  0.0500  0.1729
  289SOL    HW1 1232   0.441   1.488   2.431 -1.8087  0.3289  2.0824
  289SOL    HW2 1233   0.537   1.585   2.495  1.1267 -0.9466 -0.2725
  290SOL     OW 1234   1.594   0.339   2.707 -0.4412  0.2759 -0.1782
  290SOL    HW1 1235   1.635   0.399   2.646  0.3312  0.3390  0.3947
  290SOL    HW2 1236   1.565   0.265   2.653 -1.9346  1.4127 -0.9794
  291SOL     OW 1237   0.565   1.285   3.769 -0.3788 -0.1430 -0.3529
  291SOL    HW1 1238   0.629   1.218   3.747 -0.8550 -0.2034 -1.5973
  291SOL    HW2 1239   0.493   1.237   3.812 -0.0110 -0.1990  0.2079
  292SOL     OW 1240   1.506   1.772   2.798  0.6835 -0.0987 -0.7095
  292SOL    HW1 1241   1.502   1.751   2.891  1.5594 -1.1314 -0.8879
  292SOL    HW2 1242   1.548   1.857   2.793 -1.8302  1.2257 -0.0208
  293SOL     OW 1243   0.668   1.274   3.160 -0.0604  0.3441  0.2961
  293SOL    HW1 1244   0.695   1.276   3.069 -2.2351  1.6410 -0.3521
  293SOL    HW2 1245   0.637   1.184   3.174  1.5501 -0.2526  0.1788
  294SOL     OW 1246   0.693   0.062   4.729  0.2302  0.5901  0.4048
  294SOL    HW1 1247   0.684  -0.028   4.699  1.3370  0.7021 -0.2880
  294SOL    HW2 1248   0.622   0.073   4.793  0.9441 -1.2111  1.5487
  295SOL     OW 1249   0.421   5.037   1.671 -0.2752 -0.0310 -0.0229
  295SOL    HW1 1250   0.410   5.128   1.645 -1.2770 -0.6043 -1.7366
  295SOL    HW2 1251   0.514   5.028   1.690  0.0201  1.1010 -0.8554
  296SOL     OW 1252   0.065   4.529   4.541  0.0885  0.0197  0.4378
  296SOL    HW1 1253   0.075   4.476   4.620 -0.0514 -1.2361 -0.3863
  296SOL    HW2 1254   0.109   4.479   4.472  3.4970  2.8461  0.4386
  297SOL     OW 1255   0.881   1.903   3.017 -0.1219  0.1159  0.4803
  297SOL    HW1 1256   0.897   1.897   3.111  2.0089 -1.1470  0.0702
  297SOL    HW2 1257   0.965   1.927   2.979 -0.6266 -0.6900 -1.2309
  298SOL     OW 1258   2.124   0.771   3.530 -0.6437 -0.9164  0.2745
  298SOL    HW1 1259   2.164   0.854   3.505 -2.1460  0.5494  2.5413
  298SOL    HW2 1260   2.030   0.783   3.513 -1.0143 -1.7227  1.6404
  299SOL     OW 1261   0.951   1.383   2.479  0.5336  0.1405 -0.6618
  299SOL    HW1 1262   0.990   1.344   2.401  1.3527  1.7750 -1.0919
  299SOL    HW2 1263   1.021   1.436   2.517 -0.8647  2.0154 -0.6691
  300SOL     OW 1264   1.300   1.108   2.804 -0.0399  0.1405 -0.4574
  300SOL    HW1 1265   1.291   1.189   2.853  0.0920  0.1128 -0.3855
  300SOL    HW2 1266   1.395   1.093   2.799 -0.1008 -1.0325  1.2402
  301SOL     OW 1267   1.285   0.009   2.393  0.0513  0.0612  0.7071
  301SOL    HW1 1268   1.306   0.098   2.363  3.1165 -0.9775 -0.3638
  301SOL    HW2 1269   1.251   0.021   2.481 -0.3699  2.3799  0.2604
  302SOL     OW 1270   0.796   0.970   1.900  0.2284 -0.7853  0.0062
  302SOL    HW1 1271   0.744   1.043   1.868  0.9296 -1.1946 -2.1705
  302SOL    HW2 1272   0.870   1.010   1.944 -0.1548 -0.1859  0.1045
  303SOL     OW 1273   1.124   0.615   2.205  0.7857 -0.4236  0.3445
  303SOL    HW1 1274   1.050   0.645   2.152  1.5189 -0.9864 -1.0353
  303SOL    HW2 1275   1.112   0.657   2.290 -1.5775 -1.1597  0.4156
  304SOL     OW 1276   0.604   0.458   2.543 -0.2964  0.6300  0.5609
  304SOL    HW1 1277   0.586   0.499   2.628 -0.7567 -0.9833  1.2549
  304SOL    HW2 1278   0.685   0.499   2.514 -0.1963  1.2897  1.7196
  305SOL     OW 1279   0.660   1.043   2.929 -0.4138 -0.4635 -0.1682
  305SOL    HW1 1280   0.751   1.022   2.910  0.3236  1.7368  0.7659
  305SOL    HW2 1281   0.625   0.963   2.969  1.4269 -0.9621  0.5064
  306SOL     OW 1282   0.867   1.738   2.578 -0.3386 -0.3338 -0.5685
  306SOL    HW1 1283   0.922   1.805   2.538  1.2554 -0.4210  1.4156
  306SOL    HW2 1284   0.829   1.691   2.504  2.8083 -0.7119 -2.0195
  307SOL     OW 1285   0.325   1.948   2.399 -0.1183 -0.1883  0.2966
  307SOL    HW1 1286   0.278   1.882   2.348 -1.0196 -0.3655  1.3436
  307SOL    HW2 1287   0.365   2.005   2.333  0.9731 -1.9909 -0.6147
  308SOL     OW 1288   1.218   2.123   2.404 -0.0069  0.5151 -0.4455
  308SOL    HW1 1289   1.172   2.160   2.329  1.3867  1.1965 -0.9805
  308SOL    HW2 1290   1.286   2.188   2.425  0.6618 -0.4304  0.3596
  309SOL     OW 1291   1.425   0.991   1.707  0.0048 -0.0470  0.3558
  309SOL    HW1 1292   1.513   1.020   1.733 -0.1666  0.4940  0.3362
  309SOL    HW2 1293   1.375   1.072   1.699 -0.7476 -0.4279  1.2699
  310SOL     OW 1294   0.783   0.795   3.734 -0.3196 -0.3413  0.3734
  310SOL    HW1 1295   0.739   0.793   3.818 -0.1880 -3.4651  0.4140
  310SOL    HW2 1296   0.868   0.754   3.750 -0.1617 -0.6607 -1.1847
  311SOL     OW 1297   0.441   1.047   2.383 -0.5348 -0.2504 -0.6337
  311SOL    HW1 1298   0.509   1.004   2.435 -1.4057 -0.2970  0.4755
  311SOL    HW2 1299   0.417   1.124   2.433 -0.2232  0.6085 -1.7779
  312SOL     OW 1300   1.195   0.488   3.248  0.1543 -0.2401  0.5181
  312SOL    HW1 1301   1.141   0.449   3.179 -0.2451 -1.2466  1.3873
  312SOL    HW2 1302   1.209   0.578   3.219 -1.1621 -0.2479 -0.1975
  313SOL     OW 1303   1.270   0.181   3.141 -0.3665  0.1261  0.5573
  313SOL    HW1 1304   1.244   0.237   3.214 -0.9480  1.2556 -0.4999
  313SOL    HW2 1305   1.305   0.241   3.075  2.1271 -1.0754  0.7214
  314SOL     OW 1306   1.673   1.369   2.971  0.1145 -0.3237  0.2234
  314SOL    HW1 1307   1.760   1.349   2.938  0.0120  0.0114 -0.2700
  314SOL    HW2 1308   1.683   1.373   3.066  0.3636 -1.5619  0.2583
  315SOL     OW 1309   1.722   0.737   4.047  0.3790  0.3341  0.2373
  315SOL    HW1 1310   1.730   0.760   4.139  0.7788  0.6369  0.1276
  315SOL    HW2 1311   1.771   0.655   4.038 -1.4425 -0.8318  0.7267
  316SOL     OW 1312   1.798   0.735   1.910 -0.0891  0.2309  0.2562
  316SOL    HW1 1313   1.812   0.641   1.921 -2.6458 -0.1665  0.4621
  316SOL    HW2 1314   1.786   0.746   1.815 -1.6829  0.0432  0.4260
  317SOL     OW 1315   0.679   1.507   2.089 -0.8907 -0.2651  0.2439
  317SOL    HW1 1316   0.594   1.463   2.074 -0.8979 -0.2161  0.1396
  317SOL    HW2 1317   0.730   1.486   2.011 -1.2439  0.7426 -0.2600
  318SOL     OW 1318   1.938   1.502   2.639  0.2178 -0.8103 -0.5458
  318SOL    HW1 1319   1.851   1.541   2.634 -0.1655 -1.4375  1.0315
  318SOL    HW2 1320   1.980   1.526   2.555 -0.9316  0.7203 -0.7083
  319SOL     OW 1321   1.715   0.225   1.983  0.4250  0.3278  0.6148
  319SOL    HW1 1322   1.775   0.298   1.995  1.0620  0.0007 -0.4396
  319SOL    HW2 1323   1.770   0.155   1.947 -0.6405  0.1470 -0.7065
  320SOL     OW 1324   5.018   0.314   2.434  0.2662  0.1306  0.4934
  320SOL    HW1 1325   4.996   0.407   2.427 -1.7847 -0.4111 -0.8999
  320SOL    HW2 1326   5.045   0.302   2.524 -0.8407  1.8214  1.0832
  321SOL     OW 1327   1.414   1.376   3.434 -0.2300 -0.0305  0.3629
  321SOL    HW1 1328   1.363   1.345   3.509  1.2387 -1.2669  0.8773
  321SOL    HW2 1329   1.484   1.429   3.472 -0.0158  0.0967 -0.1949
  322SOL     OW 1330   1.459   0.938   2.428  0.3031  0.6382  0.0926
  322SOL    HW1 1331   1.385   0.935   2.489 -0.3125  0.0182 -0.6954
  322SOL    HW2 1332   1.496   1.026   2.441 -0.5826  0.9620  0.4593
  323SOL     OW 1333   1.683   1.545   3.890  0.2484  0.6361  0.4230
  323SOL    HW1 1334   1.635   1.621   3.855  1.2904  0.9492 -0.3623
  323SOL    HW2 1335   1.712   1.497   3.812 -0.5781 -0.6834  0.9266
  324SOL     OW 1336   1.375   1.750   2.206 -0.2926 -0.3768  0.2747
  324SOL    HW1 1337   1.365   1.738   2.300 -0.0775  0.1056  0.3568
  324SOL    HW2 1338   1.404   1.664   2.174  1.1640 -0.1159  0.8639
  325SOL     OW 1339   1.400   0.317   3.459 -0.4050  0.2350 -0.2804
  325SOL    HW1 1340   1.309   0.293   3.442 -0.8486  1.4883  0.1978
  325SOL    HW2 1341   1.449   0.237   3.445 -1.7250 -0.7547  0.5403
  326SOL     OW 1342   0.370   0.663   3.426 -0.3576 -0.1206 -0.7686
  326SOL    HW1 1343   0.440   0.673   3.362  0.6802 -2.2598 -0.0224
  326SOL    HW2 1344   0.347   0.570   3.423 -0.5588 -0.1948  1.6469
  327SOL     OW 1345   0.181   1.509   3.614  0.2113  0.2443 -0.0367
  327SOL    HW1 1346   0.258   1.455   3.597  0.3719 -0.2743  2.2425
  327SOL    HW2 1347   0.154   1.486   3.702 -2.3793  0.6693 -0.6749
  328SOL     OW 1348   0.180   0.901   2.339  0.4240  0.6322  0.4309
  328SOL    HW1 1349   0.227   0.820   2.362  0.9214  0.9081  0.3967
  328SOL    HW2 1350   0.249   0.966   2.328  0.1194  0.7769 -0.7394
  329SOL     OW 1351   0.724   1.062   3.798  0.4573 -0.3223  0.1260
  329SOL    HW1 1352   0.729   0.983   3.744  1.5527  0.1489 -0.4763
  329SOL    HW2 1353   0.656   1.042   3.862 -0.2725 -1.2195 -0.8902
  330SOL     OW 1354   0.550   1.041   3.272  0.3413  0.0207 -0.3713
  330SOL    HW1 1355   0.571   0.961   3.321 -1.0975  0.6055  1.2204
  330SOL    HW2 1356   0.467   1.020   3.228  0.7131  0.1266 -1.1184
  331SOL     OW 1357   4.912   2.910   2.854  0.2763  0.4838  0.0320
  331SOL    HW1 1358   4.930   2.924   2.947 -0.7673 -0.0886  0.3255
  331SOL    HW2 1359   4.964   2.832   2.832  0.2707  0.4273  0.2130
  332SOL     OW 1360   4.993   0.287   1.730 -0.5313 -0.8120 -0.1883
  332SOL    HW1 1361   4.942   0.343   1.790 -1.0136 -0.8302 -0.5803
  332SOL    HW2 1362   5.063   0.252   1.785 -1.2652 -1.2267  0.4926
  333SOL     OW 1363   1.508   0.784   2.815 -0.0226  0.1207 -0.1494
  333SOL    HW1 1364   1.548   0.709   2.860 -0.2534  0.7644  1.1665
  333SOL    HW2 1365   1.535   0.775   2.724  1.5132 -0.5303  0.3578
  334SOL     OW 1366   1.943   1.565   1.905  0.7845 -0.1570 -0.0125
  334SOL    HW1 1367   1.890   1.642   1.887  0.4820  0.1011  1.8643
  334SOL    HW2 1368   2.033   1.595   1.897  0.6612  0.2575  0.1302
  335SOL     OW 1369   1.481   1.508   2.167  0.3830 -0.5128 -0.6725
  335SOL    HW1 1370   1.559   1.494   2.220 -0.1201 -1.9201 -0.2663
  335SOL    HW2 1371   1.414   1.454   2.209 -0.3979 -0.5309 -1.9127
  336SOL     OW 1372   1.832   0.572   3.234  0.5742  0.4434 -0.1248
  336SOL    HW1 1373   1.836   0.649   3.178 -0.8056  1.3683  0.9969
  336SOL    HW2 1374   1.739   0.565   3.259  0.6889 -1.5441 -0.1530
  337SOL     OW 1375   0.478   1.690   3.913 -0.1769 -0.1773 -0.3462
  337SOL    HW1 1376   0.396   1.642   3.924 -0.4675  0.3093 -0.3910
  337SOL    HW2 1377   0.485   1.703   3.818 -0.5995  0.7355 -0.2591
  338SOL     OW 1378   0.437   0.332   3.699  0.2489  0.1127 -0.2052
  338SOL    HW1 1379   0.416   0.413   3.746 -0.2016  0.1524 -0.4692
  338SOL    HW2 1380   0.475   0.275   3.765 -0.6826  0.0469  0.2898
  339SOL     OW 1381   1.580   0.778   3.282 -0.6007  0.6116  0.3164
  339SOL    HW1 1382   1.668   0.801   3.251  0.1589  0.5839  2.3573
  339SOL    HW2 1383   1.572   0.685   3.262 -0.4634  0.7811 -0.5549
  340SOL     OW 1384   1.040   0.512   3.560  0.0972 -0.0670 -0.2679
  340SOL    HW1 1385   1.102   0.546   3.496 -0.3861  1.7773  0.2094
  340SOL    HW2 1386   0.955   0.546   3.532 -0.6495 -2.1988 -0.6621
  341SOL     OW 1387   5.090   4.656   3.636 -0.1716 -0.5831  0.1391
  341SOL    HW1 1388   5.055   4.745   3.646  2.5274  0.3400  1.9044
  341SOL    HW2 1389   5.044   4.605   3.702 -2.7702 -0.8783 -1.8259
  342SOL     OW 1390   1.295   1.425   3.181 -0.3549 -0.1349  0.2154
  342SOL    HW1 1391   1.367   1.411   3.244  0.2287  0.6576 -0.2734
  342SOL    HW2 1392   1.216   1.419   3.235  0.1457  0.7330  1.0681
  343SOL     OW 1393   1.391   1.331   2.947 -0.5646  0.0693  0.1323
  343SOL    HW1 1394   1.486   1.334   2.959 -0.3920 -1.5344 -0.6295
  343SOL    HW2 1395   1.356   1.367   3.028  0.6934 -0.2947  0.8677
  344SOL     OW 1396   1.425   0.031   2.899 -0.0327 -0.1035 -0.1873
  344SOL    HW1 1397   1.463   0.062   2.817 -0.1092 -0.0077 -0.1865
  344SOL    HW2 1398   1.403   0.111   2.947 -1.5568 -0.1347 -0.7895
  345SOL     OW 1399   5.171   0.165   3.409 -0.1485  0.0733 -0.2157
  345SOL    HW1 1400   5.112   0.112   3.461  1.9814 -2.2875 -0.1179
  345SOL    HW2 1401   5.226   0.209   3.473  0.0408  0.0724 -0.3764
  346SOL     OW 1402   4.400   1.065   3.937  0.1454  0.0290 -0.0851
  346SOL    HW1 1403   4.473   1.091   3.992 -0.3398  0.4105  0.3874
  346SOL    HW2 1404   4.342   1.141   3.937  0.4345  0.2699 -1.6321
  347SOL     OW 1405   0.264   1.123   3.632 -0.4500 -0.4467 -0.0860
  347SOL    HW1 1406   0.281   1.160   3.546  0.8654 -0.1704  0.2853
  347SOL    HW2 1407   0.314   1.042   3.634  0.4387  0.1143  0.8241
  348SOL     OW 1408   2.753   0.573   3.559 -0.0378 -0.3768  0.1977
  348SOL    HW1 1409   2.734   0.487   3.520  0.8130 -0.7062  0.4964
  348SOL    HW2 1410   2.811   0.615   3.495  2.9139 -1.6674  1.9593
  349SOL     OW 1411   0.261   5.086   1.381  0.8490 -0.0106 -0.4543
  349SOL    HW1 1412   0.315   5.120   1.310  0.5603  0.4192 -0.4657
  349SOL    HW2 1413   0.309   5.109   1.461  1.2070 -0.5518 -0.5110
  350SOL     OW 1414   1.361   0.956   2.187 -0.0653 -0.0199 -0.0132
  350SOL    HW1 1415   1.381   0.957   2.281 -1.0728 -1.9054  0.2495
  350SOL    HW2 1416   1.443   0.930   2.146 -0.3575 -2.0085  0.5972
  351SOL     OW 1417   2.051   0.722   2.782 -0.2527 -0.6072 -0.4591
  351SOL    HW1 1418   2.086   0.810   2.793  1.3857 -1.4538  1.3345
  351SOL    HW2 1419   2.034   0.715   2.688  2.8609  0.4369 -1.1499
  352SOL     OW 1420   0.808   1.629   4.063 -0.8030  0.3735 -0.2259
  352SOL    HW1 1421   0.792   1.708   4.011 -0.9723  0.3977 -0.1394
  352SOL    HW2 1422   0.776   1.557   4.009 -1.0719  0.4076 -0.1182
  353SOL     OW 1423   0.953   1.575   3.830  0.3328  0.3465 -0.3660
  353SOL    HW1 1424   0.868   1.535   3.813  0.2193  0.9068 -1.1715
  353SOL    HW2 1425   0.931   1.660   3.869  0.5886 -0.7805  2.2710
  354SOL     OW 1426   0.932   0.679   4.062  0.1142 -0.5286 -0.0935
  354SOL    HW1 1427   1.007   0.708   4.113 -0.8225  0.5510  0.7034
  354SOL    HW2 1428   0.906   0.596   4.102  1.0565 -1.0556 -0.5639
  355SOL     OW 1429   1.234   0.004   1.875 -0.2680  0.1514 -0.1761
  355SOL    HW1 1430   1.307  -0.049   1.844 -0.3840 -0.5298  0.7191
  355SOL    HW2 1431   1.263   0.095   1.860  0.5482 -0.1222 -0.2919
  356SOL     OW 1432   0.967   5.006   2.434  0.1183  0.8436 -0.6853
  356SOL    HW1 1433   1.035   4.979   2.372  0.0414  1.1082 -0.8873
  356SOL    HW2 1434   1.008   5.000   2.520 -0.4623 -1.6850 -0.5600
  357SOL     OW 1435   0.766   1.572   2.349  0.2992  0.0152 -0.0065
  357SOL    HW1 1436   0.842   1.517   2.364 -1.3387 -1.6944  2.3310
  357SOL    HW2 1437   0.719   1.528   2.278  1.3277  0.9453 -1.2904
  358SOL     OW 1438   0.152   0.505   3.609 -0.2636  0.1898 -0.0542
  358SOL    HW1 1439   0.203   0.545   3.680 -0.0091  0.0463 -0.1570
  358SOL    HW2 1440   0.208   0.436   3.574 -0.5921 -0.0739 -0.0643
  359SOL     OW 1441   0.775   1.171   3.422 -0.0918 -0.2453 -0.3585
  359SOL    HW1 1442   0.721   1.097   3.448  0.7087 -0.8134 -0.2734
  359SOL    HW2 1443   0.736   1.203   3.341 -1.9980  0.8924  0.9941
  360SOL     OW 1444   2.028   0.773   3.876  0.0622  0.2638 -0.0662
  360SOL    HW1 1445   2.107   0.763   3.823 -0.5130 -1.3410 -0.6592
  360SOL    HW2 1446   2.060   0.774   3.967  0.8972  1.2134 -0.3682
  361SOL     OW 1447   1.427   0.291   3.749 -0.0045 -0.4076  0.0989
  361SOL    HW1 1448   1.522   0.305   3.749  0.2600 -1.9179 -1.8149
  361SOL    HW2 1449   1.397   0.329   3.667 -0.6942 -1.9652 -0.3981
  362SOL     OW 1450   5.177   0.724   3.284  0.7297  0.3113  0.2138
  362SOL    HW1 1451   5.130   0.666   3.344  0.6357 -0.0039 -0.1589
  362SOL    HW2 1452   5.260   0.741   3.328  1.1193 -0.8198 -0.0628
  363SOL     OW 1453   0.306   2.041   3.386  0.0151  0.7222  0.2761
  363SOL    HW1 1454   0.219   2.049   3.345  0.0425 -0.4943 -0.0486
  363SOL    HW2 1455   0.343   1.961   3.348  1.0197  0.8751  0.9048
  364SOL     OW 1456   0.322   1.208   3.354  0.8610  0.0523  0.3010
  364SOL    HW1 1457   0.368   1.270   3.410  0.9063  0.1658  0.1364
  364SOL    HW2 1458   0.382   1.192   3.281  0.1854  1.0630 -0.4978
  365SOL     OW 1459   1.303   0.770   3.177  0.4933 -0.5670 -0.0962
  365SOL    HW1 1460   1.398   0.776   3.185  0.3362  0.1301  1.3076
  365SOL    HW2 1461   1.283   0.816   3.096  1.1870  0.8752  0.5394
  366SOL     OW 1462   0.595   0.335   4.034 -0.4153 -0.6447 -0.2119
  366SOL    HW1 1463   0.660   0.291   3.980  0.0395  0.9118 -0.9615
  366SOL    HW2 1464   0.519   0.277   4.034  1.0997 -2.6692  1.0128
  367SOL     OW 1465   0.076   0.532   3.873 -0.4391  0.0336 -0.6791
  367SOL    HW1 1466   0.130   0.455   3.855 -1.4977 -1.0258  0.5146
  367SOL    HW2 1467   0.095   0.554   3.964 -0.2216  1.1400 -0.9777
  368SOL     OW 1468   1.262   0.644   3.491  0.1926  0.2070 -0.1848
  368SOL    HW1 1469   1.306   0.722   3.458  0.2136 -0.0453 -0.7554
  368SOL    HW2 1470   1.274   0.578   3.423 -0.6392 -0.0172 -0.1281
  369SOL     OW 1471   1.176   0.779   2.737  0.2706 -0.6315  0.2799
  369SOL    HW1 1472   1.265   0.783   2.771  0.6140  0.0695 -0.6648
  369SOL    HW2 1473   1.122   0.825   2.802  0.7171 -0.3905  0.4780
  370SOL     OW 1474   1.047   0.869   3.572  0.2604  0.7572  0.3464
  370SOL    HW1 1475   0.959   0.840   3.596  0.6893 -0.8129  0.0982
  370SOL    HW2 1476   1.103   0.795   3.594  1.3723  1.3238 -0.5248
  371SOL     OW 1477   0.019   1.213   3.743 -0.0325  0.1033 -0.1760
  371SOL    HW1 1478   0.100   1.178   3.705 -1.0319 -1.9275 -0.5166
  371SOL    HW2 1479  -0.016   1.140   3.794 -1.0935  1.3297  0.8663
  372SOL     OW 1480   0.279   4.782   3.465 -0.0011 -0.1217  0.1248
  372SOL    HW1 1481   0.235   4.866   3.465  0.5317  0.1950  2.1798
  372SOL    HW2 1482   0.258   4.744   3.550 -1.0048 -2.4955 -1.1226
  373SOL     OW 1483   0.697   1.494   3.873 -0.0208  0.1554 -0.3930
  373SOL    HW1 1484   0.664   1.412   3.837  2.0533 -0.8859 -0.0339
  373SOL    HW2 1485   0.626   1.557   3.861 -0.5137 -0.9168 -3.5419
  374SOL     OW 1486   0.033   0.058   1.600 -0.6104  0.6165 -0.3193
  374SOL    HW1 1487  -0.046   0.050   1.546 -0.0421  0.2190 -1.1033
  374SOL    HW2 1488   0.008   0.118   1.671 -2.5683 -1.8301  1.1815
  375SOL     OW 1489   0.889   0.604   3.107 -0.1980 -1.2605  0.3035
  375SOL    HW1 1490   0.955   0.558   3.055 -0.0392  1.5980 -2.1876
  375SOL    HW2 1491   0.940   0.656   3.169 -0.2859 -2.2846  1.2489
  376SOL     OW 1492   0.946   1.305   2.778 -0.0490  0.5308  0.0228
  376SOL    HW1 1493   0.923   1.397   2.785 -0.0536  0.5936 -0.7607
  376SOL    HW2 1494   0.909   1.277   2.694 -2.3972 -0.8737  1.4673
  377SOL     OW 1495   1.659   1.310   2.618 -0.3702  0.3446 -0.0966
  377SOL    HW1 1496   1.595   1.294   2.688 -0.2983  0.6810  0.0451
  377SOL    HW2 1497   1.667   1.405   2.614 -0.0235  0.3086 -0.2488
  378SOL     OW 1498   1.674   1.490   3.502 -0.3381  0.1820 -0.2100
  378SOL    HW1 1499   1.735   1.563   3.489  0.6663 -0.6507 -0.2826
  378SOL    HW2 1500   1.726   1.424   3.547 -1.4326 -0.2258  0.4733
  379SOL     OW 1501   1.841   1.337   3.669 -0.1485  0.4339 -0.3120
  379SOL    HW1 1502   1.896   1.306   3.741 -1.1988 -1.2984 -0.2235
  379SOL    HW2 1503   1.816   1.257   3.622 -3.1388  1.1163  0.0617
  380SOL     OW 1504   0.259   1.550   3.994  0.4873  0.1001  0.5563
  380SOL    HW1 1505   0.180   1.505   3.962 -0.2642  0.9371  1.2159
  380SOL    HW2 1506   0.308   1.482   4.040  0.3182 -0.5079 -0.1412
  381SOL     OW 1507   0.532   1.905   4.107  0.0697  0.0567  0.1880
  381SOL    HW1 1508   0.443   1.895   4.139  0.9680 -2.1744  2.1452
  381SOL    HW2 1509   0.542   1.836   4.041  0.4429  0.1286  0.1669
  382SOL     OW 1510   1.457   4.797   2.591 -0.3306 -0.1849 -0.8008
  382SOL    HW1 1511   1.383   4.772   2.536 -0.3633  0.4746 -1.0662
  382SOL    HW2 1512   1.502   4.864   2.540 -1.0223  1.2845  0.4782
  383SOL     OW 1513   1.577   1.748   2.442 -0.7354 -0.3307  0.2602
  383SOL    HW1 1514   1.631   1.748   2.363 -1.8669 -0.9496 -0.5245
  383SOL    HW2 1515   1.616   1.816   2.497  1.4128 -1.4082  0.1153
  384SOL     OW 1516   5.034   1.959   3.300  0.5030  0.3500  0.5794
  384SOL    HW1 1517   5.082   1.912   3.368 -0.0562 -0.6967  0.2651
  384SOL    HW2 1518   5.006   1.891   3.238 -2.1764  0.7921  1.2240
  385SOL     OW 1519   1.705   1.813   1.943 -0.0321 -0.3129 -0.1614
  385SOL    HW1 1520   1.780   1.851   1.897 -0.1694  0.7053  0.4269
  385SOL    HW2 1521   1.639   1.882   1.941 -0.2561 -0.4889  1.0080
  386SOL     OW 1522   0.484   1.355   3.530 -0.4537  0.3324 -0.1702
  386SOL    HW1 1523   0.513   1.359   3.621  0.0035  1.2542 -0.3515
  386SOL    HW2 1524   0.554   1.397   3.480  0.0431 -1.5685 -1.1404
  387SOL     OW 1525   0.985   1.263   1.656 -0.6186 -0.1717  0.0776
  387SOL    HW1 1526   1.060   1.297   1.704 -0.2994 -0.8733  0.0750
  387SOL    HW2 1527   0.909   1.291   1.707 -0.2993 -0.5471  0.7633
  388SOL     OW 1528   1.273   1.220   3.628  0.3563 -0.2640 -0.3618
  388SOL    HW1 1529   1.195   1.192   3.581  0.4420 -1.1232  0.0032
  388SOL    HW2 1530   1.241   1.274   3.699  0.0835 -0.7369 -0.1241
  389SOL     OW 1531   1.284   4.743   3.065 -0.0876  0.5665  0.7736
  389SOL    HW1 1532   1.284   4.648   3.058 -0.3557  0.6845 -1.1453
  389SOL    HW2 1533   1.323   4.773   2.982 -2.7403  2.1644  0.0386
  390SOL     OW 1534   0.769   0.963   2.216  0.5444  0.5480  0.1103
  390SOL    HW1 1535   0.836   0.895   2.216 -0.4627 -0.4548 -1.3511
  390SOL    HW2 1536   0.797   1.023   2.147  1.2001  1.4232  1.1105
  391SOL     OW 1537   1.673   1.162   1.687  0.3995 -0.1054 -0.3048
  391SOL    HW1 1538   1.728   1.237   1.708  1.4330 -0.5370 -1.4421
  391SOL    HW2 1539   1.709   1.127   1.606  0.4335 -2.3070  0.6189
  392SOL     OW 1540   1.421   1.133   3.301 -0.3941 -0.3565 -0.4791
  392SOL    HW1 1541   1.414   1.222   3.336  0.0809 -1.2034  1.7870
  392SOL    HW2 1542   1.334   1.113   3.268 -1.3533 -0.2556  1.9400
  393SOL     OW 1543   0.642   0.731   1.888  0.0267  0.2371  0.4394
  393SOL    HW1 1544   0.567   0.743   1.946 -1.9562  0.3270 -2.0742
  393SOL    HW2 1545   0.682   0.817   1.882  0.7064  0.0704  2.2373
  394SOL     OW 1546   2.090   1.063   1.635 -0.1664  0.2854 -0.0934
  394SOL    HW1 1547   2.057   1.146   1.600 -0.2325 -0.6105 -2.2130
  394SOL    HW2 1548   2.184   1.065   1.618 -0.4811 -0.9648 -2.0626
  395SOL     OW 1549   0.380   1.340   4.085 -0.1303  0.1642 -0.0422
  395SOL    HW1 1550   0.340   1.269   4.034 -0.2539  1.7451 -2.2242
  395SOL    HW2 1551   0.472   1.316   4.089 -0.2827 -0.4796 -0.1737
  396SOL     OW 1552   1.755   0.659   2.920  0.1083 -0.3934  0.5575
  396SOL    HW1 1553   1.749   0.682   2.827  0.3322 -0.0399  0.6325
  396SOL    HW2 1554   1.826   0.595   2.924  1.0017  0.5987  0.6798
  397SOL     OW 1555   1.094   1.300   2.258 -0.1173  0.0455 -0.3724
  397SOL    HW1 1556   1.099   1.372   2.195 -0.3118 -0.2260 -0.6991
  397SOL    HW2 1557   1.180   1.299   2.300  0.2944 -0.2870 -1.2066
  398SOL     OW 1558   1.059   0.760   3.289 -0.4210  0.4189  0.3165
  398SOL    HW1 1559   1.149   0.784   3.269 -0.4967  0.1089 -0.4034
  398SOL    HW2 1560   1.037   0.812   3.367  0.4434  0.3315  0.6225
  399SOL     OW 1561   1.230   1.884   2.030  0.1970 -0.1889 -0.0076
  399SOL    HW1 1562   1.138   1.855   2.025  0.0990 -0.0822  1.1293
  399SOL    HW2 1563   1.269   1.829   2.098  0.7694  0.3177  0.0771
  400SOL     OW 1564   0.915   4.731   3.938 -0.0361 -0.8037 -0.4084
  400SOL    HW1 1565   0.835   4.719   3.989 -1.9959  0.8737 -2.9449
  400SOL    HW2 1566   0.949   4.816   3.965  0.8749 -1.4722  0.5986
  401SOL     OW 1567   0.333   1.172   2.595 -0.1358 -0.7203 -0.2102
  401SOL    HW1 1568   0.286   1.131   2.667 -0.4029 -0.6798 -0.3622
  401SOL    HW2 1569   0.268   1.228   2.552 -0.1173 -1.1695 -0.8206
  402SOL     OW 1570   0.327   1.158   3.884  0.6531  0.0519  0.1924
  402SOL    HW1 1571   0.308   1.069   3.911  0.1181  0.2012  0.3128
  402SOL    HW2 1572   0.312   1.158   3.789 -0.9269  0.4193  0.4383
  403SOL     OW 1573   0.538   0.018   3.810 -0.2625  0.2415 -0.0339
  403SOL    HW1 1574   0.509  -0.019   3.726  1.0277  1.3877 -1.0117
  403SOL    HW2 1575   0.459   0.020   3.863 -1.3248  0.4036 -1.5742
  404SOL     OW 1576   4.786   1.538   1.044 -0.3281  0.7469  0.4962
  404SOL    HW1 1577   4.699   1.567   1.018 -0.6946 -1.7552 -1.2615
  404SOL    HW2 1578   4.838   1.618   1.047 -2.0444  1.9657 -1.0223
  405SOL     OW 1579   1.203   0.959   2.998 -0.2145 -0.1127 -0.1730
  405SOL    HW1 1580   1.206   1.026   3.065  1.2782 -1.7460  1.4534
  405SOL    HW2 1581   1.227   1.004   2.917  2.1638  1.0430  1.1332
  406SOL     OW 1582   0.256   0.471   2.037  0.1102  0.9421  0.0533
  406SOL    HW1 1583   0.257   0.423   1.954  0.4341  1.1159 -0.0437
  406SOL    HW2 1584   0.214   0.554   2.016 -0.1357  0.8415  0.1442
  407SOL     OW 1585   1.168   1.438   2.027 -0.4518  0.1275 -0.5086
  407SOL    HW1 1586   1.240   1.482   1.984  1.5089 -2.6260 -0.1937
  407SOL    HW2 1587   1.182   1.345   2.009 -0.4565 -1.0497  4.6320
  408SOL     OW 1588   1.505   2.001   3.531  0.3574  0.3224 -0.4941
  408SOL    HW1 1589   1.572   2.050   3.483  1.4076  0.1394  0.7320
  408SOL    HW2 1590   1.450   1.962   3.464  0.1852  2.2457 -1.5144
  409SOL     OW 1591   1.466   1.285   1.832  0.0312 -0.0953 -0.5431
  409SOL    HW1 1592   1.493   1.373   1.859 -1.7399 -0.3838  2.4151
  409SOL    HW2 1593   1.546   1.244   1.799  0.9689  2.4392 -1.4978
  410SOL     OW 1594   1.279   0.550   3.746 -0.2375  0.1789 -0.1434
  410SOL    HW1 1595   1.200   0.583   3.789 -1.1597 -0.2169 -1.4751
  410SOL    HW2 1596   1.270   0.579   3.655  1.5829  0.8584 -0.1219
  411SOL     OW 1597   1.913   1.214   2.702  0.4766  0.6888  0.2191
  411SOL    HW1 1598   1.940   1.303   2.677 -0.3395  1.1447  0.9027
  411SOL    HW2 1599   1.818   1.214   2.689  0.5716 -0.3211 -0.4691
  412SOL     OW 1600   0.732   1.543   3.001  0.2353  0.2148 -0.9015
  412SOL    HW1 1601   0.826   1.550   2.983  0.1984  1.0184 -0.7838
  412SOL    HW2 1602   0.692   1.534   2.914  0.2497  1.8682 -1.0876
  413SOL     OW 1603   1.808   0.558   3.836 -0.5285 -0.0622  0.3383
  413SOL    HW1 1604   1.768   0.622   3.778 -0.9436 -0.5528  0.0763
  413SOL    HW2 1605   1.896   0.590   3.851  0.4434 -1.2285 -2.6074
  414SOL     OW 1606   2.161   0.320   2.043  0.3324  0.2589 -0.1309
  414SOL    HW1 1607   2.251   0.330   2.072  0.1204  0.8495  0.3436
  414SOL    HW2 1608   2.108   0.342   2.120 -0.2104 -2.2261  0.2483
  415SOL     OW 1609   0.926   0.995   2.876  0.5848 -0.1259 -0.4517
  415SOL    HW1 1610   0.978   0.943   2.938 -0.6832 -0.9873 -0.0921
  415SOL    HW2 1611   0.974   1.078   2.868  2.7674 -1.4033 -1.1833
  416SOL     OW 1612   1.514   4.614   4.072  0.1692 -0.1204 -0.3936
  416SOL    HW1 1613   1.591   4.558   4.081 -0.2040 -0.4934  0.5722
  416SOL    HW2 1614   1.492   4.610   3.979  0.0589 -1.7166 -0.3088
  417SOL     OW 1615   1.927   0.275   3.678 -0.2317  0.1481  0.0761
  417SOL    HW1 1616   1.909   0.341   3.611 -0.1274 -0.5468 -0.6535
  417SOL    HW2 1617   1.973   0.322   3.747  0.5393  0.6821 -0.7837
  418SOL     OW 1618   0.416   1.676   1.364 -0.5162  0.4422  0.3604
  418SOL    HW1 1619   0.461   1.699   1.283 -0.0545 -0.2861  0.4010
  418SOL    HW2 1620   0.378   1.758   1.395 -2.1605  0.4188 -1.4779
  419SOL     OW 1621   0.613   2.353   2.157 -0.0207 -0.9200 -0.2694
  419SOL    HW1 1622   0.654   2.425   2.206  0.0336 -0.4911 -0.9368
  419SOL    HW2 1623   0.684   2.317   2.103 -0.1312 -1.2414 -0.1981
  420SOL     OW 1624   1.011   1.445   3.392  0.2061 -0.4388 -0.4072
  420SOL    HW1 1625   1.037   1.476   3.479  0.7221  2.1140 -1.4486
  420SOL    HW2 1626   1.007   1.350   3.402 -1.9466 -0.0685  2.9954
  421SOL     OW 1627   1.032   1.020   1.577  0.3603  0.3042 -0.3540
  421SOL    HW1 1628   0.978   1.089   1.615  0.4688 -0.0023  0.3678
  421SOL    HW2 1629   1.097   1.067   1.525 -0.7603  0.6618 -1.4586
  422SOL     OW 1630   1.086   1.122   2.627 -0.3687  0.3351  0.2468
  422SOL    HW1 1631   1.063   1.192   2.688 -0.8942 -0.4201  0.9217
  422SOL    HW2 1632   1.170   1.089   2.659 -1.4249 -1.1600  1.5597
  423SOL     OW 1633   0.199   1.814   3.911 -0.2988 -0.1357  0.4846
  423SOL    HW1 1634   0.241   1.748   3.966 -0.5861  1.5107  2.7731
  423SOL    HW2 1635   0.109   1.781   3.900 -0.3124 -0.3691  1.2249
  424SOL     OW 1636   0.100   0.493   2.723 -0.0571 -0.5478 -0.1220
  424SOL    HW1 1637   0.185   0.525   2.691 -0.3253  0.9964  0.6287
  424SOL    HW2 1638   0.122   0.442   2.801  0.3365 -1.7902 -1.0302
  425SOL     OW 1639   0.705   0.882   3.476  0.1971  0.2617 -0.6197
  425SOL    HW1 1640   0.719   0.827   3.400  0.5964 -0.1281 -0.2687
  425SOL    HW2 1641   0.716   0.823   3.551  1.4497  0.9798 -0.2143
  426SOL     OW 1642   0.949   0.056   3.281 -0.2505  0.5716  0.9583
  426SOL    HW1 1643   0.888  -0.011   3.310 -1.9559  0.9355 -1.6143
  426SOL    HW2 1644   0.990   0.019   3.203 -1.4291  2.5926 -0.6555
  427SOL     OW 1645   0.797   0.491   1.866  0.2047  0.8088  0.2319
  427SOL    HW1 1646   0.861   0.501   1.797  1.9983  1.5421  1.9522
  427SOL    HW2 1647   0.746   0.572   1.864  0.4396  0.9480 -0.0444
  428SOL     OW 1648   1.568   1.055   2.791  0.2212 -0.0544  0.4618
  428SOL    HW1 1649   1.563   0.962   2.812  0.6706 -0.6793 -1.9759
  428SOL    HW2 1650   1.597   1.097   2.871 -1.6236 -1.7954  2.0867
  429SOL     OW 1651   0.360   0.392   3.418  0.1221 -0.2974 -0.4627
  429SOL    HW1 1652   0.389   0.357   3.502 -0.2212 -0.5313 -0.4386
  429SOL    HW2 1653   0.353   0.315   3.361 -5.2721 -1.0434  0.8954
  430SOL     OW 1654   0.951   1.097   2.072  0.7773 -0.1450  0.0980
  430SOL    HW1 1655   0.994   1.181   2.088  1.0018 -0.4764  1.2632
  430SOL    HW2 1656   1.023   1.038   2.050  1.0712 -0.9794  3.1895
  431SOL     OW 1657   1.580   0.494   3.327 -0.2563 -0.6967  0.0252
  431SOL    HW1 1658   1.499   0.481   3.377  1.5885 -3.2525  2.5502
  431SOL    HW2 1659   1.587   0.415   3.272  2.1235 -2.1736  2.3173
  432SOL     OW 1660   1.109   0.772   2.467 -0.0039 -0.1332  0.3096
  432SOL    HW1 1661   1.160   0.821   2.403  0.4417 -0.4992  0.3796
  432SOL    HW2 1662   1.159   0.778   2.548  1.7841 -3.4534 -0.4525
  433SOL     OW 1663   0.923   0.774   2.078 -0.2407 -0.3544 -0.4697
  433SOL    HW1 1664   0.835   0.766   2.041 -0.1902 -0.4015 -0.5807
  433SOL    HW2 1665   0.974   0.816   2.009  0.1386 -1.5172 -0.9251
  434SOL     OW 1666   0.347   1.233   2.988 -0.6243 -0.6456 -0.0098
  434SOL    HW1 1667   0.426   1.272   2.950 -1.4245  0.0081 -1.0147
  434SOL    HW2 1668   0.283   1.303   2.988 -0.8375 -0.8171  1.9824
  435SOL     OW 1669   0.704   0.341   2.290 -0.1924  0.2533  0.3350
  435SOL    HW1 1670   0.719   0.283   2.364 -0.2573  0.4659  0.5180
  435SOL    HW2 1671   0.612   0.327   2.267 -0.0143 -0.2389 -0.0784
  436SOL     OW 1672   1.696   0.826   2.353  0.0444  0.2980  0.1191
  436SOL    HW1 1673   1.620   0.875   2.383  0.1792  1.8240 -1.9535
  436SOL    HW2 1674   1.674   0.798   2.264  0.4191 -2.4742  0.8512
  437SOL     OW 1675   1.193   0.303   3.918 -0.6376 -0.1072 -0.6285
  437SOL    HW1 1676   1.239   0.349   3.848 -1.9292 -0.8347 -1.9792
  437SOL    HW2 1677   1.259   0.244   3.956  0.3097  0.9435 -0.6176
  438SOL     OW 1678   0.754   0.760   2.712 -0.6573 -0.1317 -0.1729
  438SOL    HW1 1679   0.837   0.807   2.701 -0.3187 -0.5765  0.5205
  438SOL    HW2 1680   0.701   0.788   2.637  0.0833  0.2236 -0.5654
  439SOL     OW 1681   0.982   1.606   1.914 -0.2065 -0.1249  0.3370
  439SOL    HW1 1682   0.909   1.545   1.923 -0.8278  0.8433  2.0257
  439SOL    HW2 1683   1.059   1.554   1.939 -0.3589 -0.9994 -0.9672
  440SOL     OW 1684   5.052   0.759   4.587 -0.2238  0.0340 -0.1489
  440SOL    HW1 1685   5.102   0.759   4.669 -2.0858 -1.0361  1.0273
  440SOL    HW2 1686   5.106   0.708   4.526  1.8903  2.1037 -0.0910
  441SOL     OW 1687   0.093   0.907   4.318 -0.3705 -0.0962 -0.2096
  441SOL    HW1 1688   0.173   0.907   4.371 -0.3675  0.1236 -0.2096
  441SOL    HW2 1689   0.074   1.000   4.304  0.7411 -0.1361 -2.2542
  442SOL     OW 1690   0.068   4.902   4.294 -0.0683  0.3600  0.1133
  442SOL    HW1 1691   0.126   4.834   4.260  1.0276  0.5810  1.4884
  442SOL    HW2 1692   0.036   4.867   4.377 -0.5454  0.9592  0.1834
  443SOL     OW 1693   0.873   1.276   0.164  0.0934  0.0763  0.3855
  443SOL    HW1 1694   0.921   1.193   0.155 -0.9957 -0.8186  2.6531
  443SOL    HW2 1695   0.873   1.294   0.258 -0.7763  2.0288  0.0349
  444SOL     OW 1696   1.857   1.173   4.420  0.4464  0.3977 -0.4022
  444SOL    HW1 1697   1.948   1.153   4.443  0.4168  1.9411  1.2088
  444SOL    HW2 1698   1.805   1.109   4.469  0.5264  1.8665  1.6715
  445SOL     OW 1699   0.802   0.152   3.911  0.0774  0.2335  0.0496
  445SOL    HW1 1700   0.838   0.065   3.891  0.6835  0.7074 -0.9128
  445SOL    HW2 1701   0.856   0.213   3.861  0.3190  1.2638  1.5296
  446SOL     OW 1702   5.123   1.074   5.122  0.1694  0.3748 -0.0955
  446SOL    HW1 1703   5.062   1.007   5.150  1.2185 -1.0756 -1.2220
  446SOL    HW2 1704   5.082   1.112   5.044  0.3994 -0.1611 -0.4796
  447SOL     OW 1705   1.118   1.047   4.274  0.6195  0.2912 -0.0068
  447SOL    HW1 1706   1.076   1.116   4.223  0.2648  0.0968  0.0250
  447SOL    HW2 1707   1.193   1.020   4.220  0.4978  0.3890 -0.2237
  448SOL     OW 1708   5.226   1.992   4.935 -0.5090  0.3120 -0.3664
  448SOL    HW1 1709   5.292   1.925   4.919  0.7972  1.9945 -2.1511
  448SOL    HW2 1710   5.252   2.032   5.018  1.7905  2.1584 -1.9148
  449SOL     OW 1711   1.211   0.508   4.645 -0.3199  0.1524 -0.3743
  449SOL    HW1 1712   1.145   0.486   4.580 -0.2354 -1.5059  0.0811
  449SOL    HW2 1713   1.271   0.567   4.599 -2.6881  2.6188 -0.4617
  450SOL     OW 1714   0.021   1.305   4.149 -0.4748  0.8422 -0.4950
  450SOL    HW1 1715   0.113   1.279   4.144  0.1196  2.9246 -1.0204
  450SOL    HW2 1716  -0.023   1.230   4.190  1.8387  0.7802  2.0405
  451SOL     OW 1717   0.642   1.669   4.765 -0.2324  0.6077 -0.3686
  451SOL    HW1 1718   0.549   1.660   4.742 -0.2327  1.7240 -0.8271
  451SOL    HW2 1719   0.688   1.649   4.683  0.0435 -2.1082  0.3831
  452SOL     OW 1720   4.798   1.293   0.238 -0.1404 -0.2471 -0.0464
  452SOL    HW1 1721   4.817   1.204   0.207 -0.6223 -0.6406  0.7719
  452SOL    HW2 1722   4.715   1.316   0.197 -0.7588 -0.7525  0.9121
  453SOL     OW 1723   0.421   2.070   0.603  0.1111  0.1430 -0.2426
  453SOL    HW1 1724   0.424   2.159   0.568  1.0982 -0.4535 -1.7302
  453SOL    HW2 1725   0.508   2.034   0.584  0.1842 -0.7007  1.5568
  454SOL     OW 1726   1.357   1.026   4.093 -0.2549  0.5502  0.2724
  454SOL    HW1 1727   1.421   1.097   4.101 -0.5239  0.6398  1.8286
  454SOL    HW2 1728   1.410   0.946   4.090 -0.0727  0.4810  3.4432
  455SOL     OW 1729   4.720   0.690   4.431  0.4742 -0.1682  0.4950
  455SOL    HW1 1730   4.718   0.594   4.428 -0.2064 -0.3420  4.1272
  455SOL    HW2 1731   4.741   0.716   4.341  0.2958 -3.6891 -0.6633
  456SOL     OW 1732   1.695   1.354   4.278  0.3461 -0.0434 -0.1367
  456SOL    HW1 1733   1.764   1.294   4.304  0.3999 -0.3821 -1.0355
  456SOL    HW2 1734   1.616   1.319   4.318  0.4258 -0.5677 -0.4261
  457SOL     OW 1735   4.562   0.850   4.553 -0.2219 -0.4216  1.1365
  457SOL    HW1 1736   4.525   0.777   4.603  0.4423 -0.9043  0.9380
  457SOL    HW2 1737   4.628   0.809   4.497  0.6131  0.4244  1.4990
  458SOL     OW 1738   1.140   0.724   4.210  0.7977  0.0651 -0.1061
  458SOL    HW1 1739   1.194   0.801   4.196  0.5854  0.2494  0.0905
  458SOL    HW2 1740   1.200   0.658   4.245  0.7463  0.5081  0.8307
  459SOL     OW 1741   1.862   0.799   3.504 -0.3063  0.1209  0.4317
  459SOL    HW1 1742   1.858   0.709   3.471 -1.3552 -0.0184  0.9514
  459SOL    HW2 1743   1.835   0.793   3.595  2.3370  0.5517  1.2896
  460SOL     OW 1744   0.796   1.495   4.610  0.5516  0.1064  0.8284
  460SOL    HW1 1745   0.855   1.520   4.682  0.6940 -0.8130  1.0364
  460SOL    HW2 1746   0.847   1.509   4.531  1.4689 -1.7893  1.0623
  461SOL     OW 1747   0.791   0.266   4.459  0.1944 -0.1494  0.0264
  461SOL    HW1 1748   0.846   0.229   4.528  0.3763  2.1885  1.1483
  461SOL    HW2 1749   0.706   0.224   4.472  0.2873  0.1239  1.5293
  462SOL     OW 1750   4.661   2.187   0.909 -0.1692 -0.3087 -0.2127
  462SOL    HW1 1751   4.699   2.230   0.832 -0.8032  0.1037 -0.3041
  462SOL    HW2 1752   4.683   2.095   0.898 -1.4192 -0.4721 -1.6183
  463SOL     OW 1753   2.038   1.115   3.676 -0.1093 -0.3694 -0.1387
  463SOL    HW1 1754   1.965   1.079   3.726 -1.1719  1.9614  0.0012
  463SOL    HW2 1755   2.080   1.177   3.735  2.5592 -2.3191  0.0978
  464SOL     OW 1756   1.502   1.775   0.092 -0.3779  0.5485 -0.1177
  464SOL    HW1 1757   1.550   1.796   0.012 -1.2756  1.9290 -0.3151
  464SOL    HW2 1758   1.442   1.705   0.067 -1.1317  1.4417 -0.8428
  465SOL     OW 1759   1.015   2.151   4.514  0.4464  0.5871 -0.5061
  465SOL    HW1 1760   0.940   2.204   4.540  0.2731 -0.4500  1.1305
  465SOL    HW2 1761   1.090   2.192   4.558  0.4215 -0.0927  0.1620
  466SOL     OW 1762   5.011   1.641   4.409 -0.0210 -0.1411 -0.2694
  466SOL    HW1 1763   5.055   1.704   4.466 -1.3959 -0.8742  1.6690
  466SOL    HW2 1764   4.918   1.652   4.429 -0.3293 -2.2651 -0.4481
  467SOL     OW 1765   0.620   0.822   0.011  0.4988 -0.4977 -0.3294
  467SOL    HW1 1766   0.684   0.874   0.060  0.1123 -0.4758  0.1645
  467SOL    HW2 1767   0.573   0.773   0.079 -1.3247  0.9566 -0.4960
  468SOL     OW 1768   2.183   1.466   3.449 -0.1685 -0.8475 -0.0842
  468SOL    HW1 1769   2.104   1.514   3.474  0.0601 -0.2231 -0.5286
  468SOL    HW2 1770   2.208   1.505   3.365 -1.0504 -3.0427 -1.3973
  469SOL     OW 1771   0.368   1.181   4.605  0.3700  0.6219 -0.1110
  469SOL    HW1 1772   0.287   1.223   4.579 -0.1980  0.2175  1.0030
  469SOL    HW2 1773   0.430   1.205   4.536 -0.9139  0.1894 -1.4417
  470SOL     OW 1774   1.150   0.958   0.619 -0.0351  0.3876  0.2621
  470SOL    HW1 1775   1.179   0.999   0.538  0.4475 -0.9105 -0.2309
  470SOL    HW2 1776   1.172   1.022   0.687  1.1621  0.7329 -0.4369
  471SOL     OW 1777   0.437   0.917   4.282 -0.2493 -0.1577  0.3843
  471SOL    HW1 1778   0.405   0.831   4.308  0.6090 -0.0472  1.8358
  471SOL    HW2 1779   0.397   0.978   4.345  0.4870  0.3030  0.4132
  472SOL     OW 1780   0.122   1.767   0.866  0.1769  0.1656  0.0248
  472SOL    HW1 1781   0.140   1.745   0.774  0.1034  2.0236 -0.4593
  472SOL    HW2 1782   0.030   1.793   0.866  0.2612  0.4552  0.5815
  473SOL     OW 1783   0.645   0.989   4.089 -0.2933  0.3297  0.2799
  473SOL    HW1 1784   0.660   0.902   4.051  2.7942  0.0063  2.0654
  473SOL    HW2 1785   0.584   0.973   4.162  2.3054 -0.8629  2.2926
  474SOL     OW 1786   1.233   0.950   5.091 -0.0791  0.2094 -0.4634
  474SOL    HW1 1787   1.279   1.033   5.079 -1.1040  0.6153 -1.7136
  474SOL    HW2 1788   1.196   0.930   5.005 -1.9706 -0.2613  0.4192
  475SOL     OW 1789   4.893   0.457   0.012  0.5878 -0.1788 -0.0776
  475SOL    HW1 1790   4.892   0.498  -0.075 -0.0677 -0.3021 -0.1271
  475SOL    HW2 1791   4.851   0.372  -0.001  1.8876 -0.8573  0.0360
  476SOL     OW 1792   0.898   1.479   5.083  0.3384 -0.3365  0.5935
  476SOL    HW1 1793   0.888   1.416   5.011  0.5950  0.0108  0.2521
  476SOL    HW2 1794   0.866   1.432   5.160  0.9586 -1.0527  0.4273
  477SOL     OW 1795   0.275   1.977   3.712 -0.4244  0.0157 -0.2106
  477SOL    HW1 1796   0.231   1.950   3.631 -0.9768 -0.2058  0.1638
  477SOL    HW2 1797   0.252   1.910   3.776 -1.8618  1.3789  0.7416
  478SOL     OW 1798   1.679   2.021   4.361  0.2354  0.1056 -0.6934
  478SOL    HW1 1799   1.734   2.009   4.438  0.8694  2.9076 -0.6761
  478SOL    HW2 1800   1.613   1.951   4.367  0.0253  0.5330  2.5965
  479SOL     OW 1801   0.159   1.545   4.483  0.5130  0.4901  0.7575
  479SOL    HW1 1802   0.169   1.623   4.428 -0.0404 -0.3926 -0.6178
  479SOL    HW2 1803   0.089   1.568   4.544  0.2016  0.9989  0.2167
  480SOL     OW 1804   1.222   0.226   4.526  0.4078  0.4936 -0.7063
  480SOL    HW1 1805   1.135   0.235   4.564  0.6401  2.1081 -0.5308
  480SOL    HW2 1806   1.245   0.134   4.540 -0.6954  0.3910  0.4753
  481SOL     OW 1807   1.524   2.032   4.094 -1.1155 -0.5565  0.2669
  481SOL    HW1 1808   1.615   2.014   4.119 -1.1004  0.4500  0.9617
  481SOL    HW2 1809   1.502   2.113   4.140 -2.5592 -1.1093  0.5808
  482SOL     OW 1810   1.734   1.095   3.616  0.0300 -0.0866 -0.2432
  482SOL    HW1 1811   1.773   1.058   3.696  2.2874 -1.2477 -1.8143
  482SOL    HW2 1812   1.651   1.133   3.645  1.3616  0.6249  2.8994
  483SOL     OW 1813   0.221   2.143   3.967  0.7767 -0.2880 -0.0165
  483SOL    HW1 1814   0.218   2.099   3.882  0.5013 -1.2565  0.4904
  483SOL    HW2 1815   0.294   2.204   3.959  0.9287 -0.5717 -0.8626
  484SOL     OW 1816   1.351   0.419   4.363 -0.2283 -0.4903 -0.0726
  484SOL    HW1 1817   1.316   0.353   4.423 -0.5879 -0.2801 -0.0516
  484SOL    HW2 1818   1.284   0.428   4.295 -0.1386 -0.2147 -0.1266
  485SOL     OW 1819   0.100   1.283   4.790 -0.0741  0.2611 -0.4131
  485SOL    HW1 1820   0.142   1.216   4.844 -1.7742 -2.7678 -2.6627
  485SOL    HW2 1821   0.173   1.338   4.760  1.4170 -0.7222  1.2516
  486SOL     OW 1822   0.543   2.336   4.722  0.1493  0.5317 -0.4730
  486SOL    HW1 1823   0.593   2.308   4.645  0.9393  1.7548 -0.4131
  486SOL    HW2 1824   0.497   2.414   4.694 -1.1132 -0.1251 -0.2773
  487SOL     OW 1825   0.322   1.453   4.707  0.3398  0.4931 -0.3686
  487SOL    HW1 1826   0.280   1.509   4.641  2.1301  0.2842 -1.7491
  487SOL    HW2 1827   0.413   1.448   4.678  1.2679  0.7405  2.3945
  488SOL     OW 1828   0.207   0.541   4.115  0.0876  0.4869  0.0429
  488SOL    HW1 1829   0.243   0.581   4.195  1.0982 -1.7247  0.7476
  488SOL    HW2 1830   0.158   0.465   4.147 -1.4231  0.8818 -1.2938
  489SOL     OW 1831   0.596   1.565   5.111 -0.0432  0.0174  0.7048
  489SOL    HW1 1832   0.531   1.497   5.096  0.1501 -0.2271  0.9732
  489SOL    HW2 1833   0.552   1.647   5.086 -1.3259  0.1597  3.2942
  490SOL     OW 1834   0.221   1.145   4.970  0.3237  0.3549  0.1399
  490SOL    HW1 1835   0.298   1.090   4.984  1.6741  1.8678 -1.1804
  490SOL    HW2 1836   0.191   1.166   5.059  0.9245 -0.9128  0.6605
  491SOL     OW 1837   1.589   0.799   0.341 -0.3620 -0.3894 -0.0018
  491SOL    HW1 1838   1.567   0.852   0.265  0.1610 -2.3188 -1.5270
  491SOL    HW2 1839   1.521   0.732   0.344  0.1403 -0.8665  0.7128
  492SOL     OW 1840   0.841   0.280   4.869  0.0241  0.2622  0.1840
  492SOL    HW1 1841   0.771   0.237   4.819  0.6797 -2.2145  1.3405
  492SOL    HW2 1842   0.841   0.370   4.836 -2.2913 -0.2365 -1.3422
  493SOL     OW 1843   1.659   0.750   3.720  1.2692 -0.4219  0.2493
  493SOL    HW1 1844   1.596   0.810   3.679  0.9453 -2.3604 -2.1565
  493SOL    HW2 1845   1.611   0.712   3.794 -0.6030 -2.2794 -1.8743
  494SOL     OW 1846   4.789   4.488   3.049  0.0457 -0.5117  0.4237
  494SOL    HW1 1847   4.814   4.469   2.959  0.5630  0.3606  0.3787
  494SOL    HW2 1848   4.860   4.543   3.083 -0.9981  0.6211  0.8147
  495SOL     OW 1849   1.437   0.718   4.509  0.3344  0.5157 -0.2653
  495SOL    HW1 1850   1.515   0.663   4.501 -0.4764 -0.6516 -0.3100
  495SOL    HW2 1851   1.456   0.795   4.455  1.0899 -0.1810 -0.9982
  496SOL     OW 1852   1.526   1.197   3.746  0.0774  0.1763 -0.0678
  496SOL    HW1 1853   1.536   1.220   3.838  0.0277  0.2900 -0.0900
  496SOL    HW2 1854   1.432   1.207   3.729  0.0709  0.0534 -0.1032
  497SOL     OW 1855   0.183   1.802   4.928 -0.1867 -0.0486 -0.4061
  497SOL    HW1 1856   0.188   1.771   4.837 -0.6011  0.8678 -0.7532
  497SOL    HW2 1857   0.272   1.829   4.948 -0.2245  0.3720 -0.7783
  498SOL     OW 1858   1.135   3.097   4.174  0.2140 -0.4360  0.6165
  498SOL    HW1 1859   1.188   3.159   4.124  0.7594 -1.9262 -0.6931
  498SOL    HW2 1860   1.090   3.045   4.108 -2.4895  0.4364  1.7053
  499SOL     OW 1861   1.040   1.115   3.483  0.3165  0.4774 -0.0039
  499SOL    HW1 1862   1.051   1.024   3.512  0.9468  0.5907  0.1348
  499SOL    HW2 1863   0.946   1.125   3.469  0.2081 -0.1030  0.2881
  500SOL     OW 1864   1.110   0.431   0.497  0.3701  0.3887  0.1268
  500SOL    HW1 1865   1.155   0.362   0.545  1.5848  0.1617 -1.3148
  500SOL    HW2 1866   1.060   0.385   0.430 -0.0785  0.8161  0.1607
  501SOL     OW 1867   0.773   0.112   3.612 -0.0278  0.2296 -0.3538
  501SOL    HW1 1868   0.731   0.168   3.678  1.0188  1.6060 -0.8485
  501SOL    HW2 1869   0.823   0.048   3.664  0.2473  0.8830  0.1921
  502SOL     OW 1870   0.659   1.095   0.290 -0.0203  0.0814  0.2321
  502SOL    HW1 1871   0.648   1.024   0.353 -0.3238 -1.1542 -1.1706
  502SOL    HW2 1872   0.711   1.160   0.336  0.2008 -1.0139  1.5825
  503SOL     OW 1873   1.550   0.473   4.815 -0.9473  0.1432 -0.3599
  503SOL    HW1 1874   1.590   0.533   4.751 -0.1442 -0.8775 -0.8328
  503SOL    HW2 1875   1.621   0.455   4.877 -1.9498  1.7680  1.3129
  504SOL     OW 1876   2.644   0.794   4.317 -0.0352  0.0980  0.4211
  504SOL    HW1 1877   2.693   0.873   4.339  3.5366 -2.2060  1.0036
  504SOL    HW2 1878   2.632   0.799   4.222  2.0678  0.2980  0.1512
  505SOL     OW 1879   0.491   1.581   4.503 -0.1385  0.2024 -0.6752
  505SOL    HW1 1880   0.474   1.540   4.418 -0.0544  1.9965 -1.5598
  505SOL    HW2 1881   0.570   1.632   4.491  1.6663 -1.9641  1.3591
  506SOL     OW 1882   1.091   1.898   4.467  0.5070 -0.3260  0.4667
  506SOL    HW1 1883   1.128   1.917   4.381 -1.5244  1.4171 -0.0617
  506SOL    HW2 1884   1.078   1.983   4.508 -2.3267 -0.8953  0.8528
  507SOL     OW 1885   1.606   0.549   4.384 -1.3514  0.2685 -0.1127
  507SOL    HW1 1886   1.665   0.492   4.335 -1.4588 -0.2436  0.3490
  507SOL    HW2 1887   1.519   0.515   4.365 -1.3979  0.1147  0.3744
  508SOL     OW 1888   0.853   0.428   4.114 -0.1884 -0.0014 -0.0623
  508SOL    HW1 1889   0.782   0.414   4.051 -0.8785  0.0688  0.7015
  508SOL    HW2 1890   0.873   0.340   4.146 -0.8712  0.1378  0.7485
  509SOL     OW 1891   1.499   1.625   0.671 -0.1838 -0.0959 -0.1722
  509SOL    HW1 1892   1.460   1.700   0.716 -1.2710  0.5612 -2.1887
  509SOL    HW2 1893   1.591   1.626   0.699 -0.7663  0.4282  1.8404
  510SOL     OW 1894   1.003   1.491   4.812  0.5803  0.0674  0.4425
  510SOL    HW1 1895   1.024   1.400   4.791  0.4756 -0.1241  1.1660
  510SOL    HW2 1896   1.088   1.533   4.826  0.6118  0.0131  0.4126
  511SOL     OW 1897   2.033   1.772   0.771  0.3183 -0.3048  0.3640
  511SOL    HW1 1898   2.110   1.733   0.731  2.2331  1.2492  2.3693
  511SOL    HW2 1899   2.058   1.863   0.787 -2.0061  0.2811  0.8628
  512SOL     OW 1900   1.410   0.886   3.452  0.2735  0.7243  0.2545
  512SOL    HW1 1901   1.469   0.873   3.378 -0.4199  0.5956 -0.2782
  512SOL    HW2 1902   1.379   0.976   3.444  0.9856  1.0383  0.9667
  513SOL     OW 1903   0.730   1.878   4.922  0.3273  0.3137  0.6037
  513SOL    HW1 1904   0.706   1.793   4.884  3.0578 -0.5839  0.7156
  513SOL    HW2 1905   0.787   1.918   4.856 -0.5760  1.8692  0.7558
  514SOL     OW 1906   1.268   0.433   4.912  0.0995  0.0563  0.0061
  514SOL    HW1 1907   1.267   0.408   4.820 -1.3202 -4.5467  1.0957
  514SOL    HW2 1908   1.350   0.398   4.946  0.4994  1.4972  0.5341
  515SOL     OW 1909   4.926   1.913   4.982  0.1896  0.0566 -0.8859
  515SOL    HW1 1910   5.020   1.906   4.964  0.5945 -1.4040  1.5641
  515SOL    HW2 1911   4.920   1.981   5.049 -0.2989 -1.0401  0.2046
  516SOL     OW 1912   0.867   1.594   4.337 -0.0073  0.4335  0.2403
  516SOL    HW1 1913   0.883   1.500   4.330  0.8072  0.4732  1.4718
  516SOL    HW2 1914   0.855   1.623   4.246 -3.2413 -1.3512  0.0185
  517SOL     OW 1915   5.180   1.099   4.625 -0.1922 -0.3466 -0.1890
  517SOL    HW1 1916   5.136   1.174   4.586 -0.2871 -0.2957  0.0204
  517SOL    HW2 1917   5.256   1.136   4.670 -0.0080 -0.4199 -0.4333
  518SOL     OW 1918   1.528   1.400   4.813  0.3459 -0.2437 -0.1279
  518SOL    HW1 1919   1.581   1.463   4.765  0.7734  0.1156  0.7899
  518SOL    HW2 1920   1.591   1.337   4.847  0.0140 -0.6822 -0.3249
  519SOL     OW 1921   0.837   1.779   4.522 -0.9203 -0.3627 -0.3123
  519SOL    HW1 1922   0.850   1.716   4.450  0.0516  1.5768 -1.8761
  519SOL    HW2 1923   0.923   1.821   4.532 -2.0890  2.1636 -0.6920
  520SOL     OW 1924   2.244   0.151   4.004  0.0478 -0.1390  0.3609
  520SOL    HW1 1925   2.204   0.233   4.033 -0.4439 -1.2378  2.9253
  520SOL    HW2 1926   2.226   0.148   3.911 -1.2684  1.9334  0.4991
  521SOL     OW 1927   0.003   2.859   4.821  0.2825  0.2345  0.1372
  521SOL    HW1 1928   0.009   2.951   4.845 -0.8296  0.3281  0.0758
  521SOL    HW2 1929   0.092   2.825   4.834  0.1832  0.7630  2.3789
  522SOL     OW 1930   5.024   1.338   4.482 -1.0277 -0.5618  0.4935
  522SOL    HW1 1931   4.928   1.343   4.473 -1.0014  2.1199  1.3209
  522SOL    HW2 1932   5.054   1.425   4.457  1.0941 -0.9344  1.7333
  523SOL     OW 1933   1.061   1.047   0.149  0.1641  0.7775 -0.2123
  523SOL    HW1 1934   1.131   0.996   0.108  0.0837 -0.6606  1.3963
  523SOL    HW2 1935   1.098   1.078   0.231 -1.0146  0.1418  0.5806
  524SOL     OW 1936   1.699   1.014   4.150  0.5648 -0.2017 -0.0915
  524SOL    HW1 1937   1.671   0.942   4.206  0.3718 -0.4294 -0.4848
  524SOL    HW2 1938   1.790   1.030   4.176  0.7014 -0.7759 -0.2054
  525SOL     OW 1939   0.017   0.482   4.970  0.7029  0.3910 -0.1840
  525SOL    HW1 1940  -0.025   0.396   4.977  0.3650  0.5602 -0.1293
  525SOL    HW2 1941   0.049   0.500   5.058 -0.0731  0.7509  0.0281
  526SOL     OW 1942   0.980   1.761   5.050  0.3391  0.1011 -0.0868
  526SOL    HW1 1943   0.958   1.667   5.048  2.4818 -0.5185  2.2086
  526SOL    HW2 1944   0.896   1.805   5.039 -1.1520 -2.1366  1.6824
  527SOL     OW 1945   0.797   1.147   4.542  0.1299  0.2234  0.3556
  527SOL    HW1 1946   0.734   1.099   4.595  0.1732 -1.4063 -1.0192
  527SOL    HW2 1947   0.880   1.100   4.556  0.5839  1.0641  0.5028
  528SOL     OW 1948   0.615   0.336   4.720 -0.0270  0.1252 -0.2339
  528SOL    HW1 1949   0.642   0.256   4.676  0.3630 -0.0728  0.3605
  528SOL    HW2 1950   0.685   0.399   4.700 -1.3808  0.9859 -2.5183
  529SOL     OW 1951   1.331   0.110   4.047 -0.2174  0.5989  0.2422
  529SOL    HW1 1952   1.388   0.181   4.075  0.5153  0.5434 -1.0787
  529SOL    HW2 1953   1.377   0.030   4.074 -0.8555  0.5960  1.3752
  530SOL     OW 1954   0.423   0.963   5.007  0.0958 -0.7889  0.1888
  530SOL    HW1 1955   0.448   0.876   5.038  1.8668  0.6614  2.9899
  530SOL    HW2 1956   0.505   1.003   4.978 -0.5991  0.2576 -0.3719
  531SOL     OW 1957   1.686   0.318   3.834 -0.2404 -0.0824 -0.2040
  531SOL    HW1 1958   1.730   0.282   3.757 -2.0555  0.1460 -1.3703
  531SOL    HW2 1959   1.732   0.400   3.851  2.3084 -1.6807  0.9767
  532SOL     OW 1960   1.196   0.941   3.883  0.0426 -0.1002  0.3669
  532SOL    HW1 1961   1.267   0.907   3.828  0.8721  0.0804  1.3103
  532SOL    HW2 1962   1.240   0.976   3.961 -1.0107  0.8015  0.5736
  533SOL     OW 1963   0.232   2.639   4.933 -0.0100 -0.1095 -0.5067
  533SOL    HW1 1964   0.288   2.624   4.857  0.7152  0.4201 -0.0842
  533SOL    HW2 1965   0.201   2.552   4.957  2.6693 -0.7528  0.8027
  534SOL     OW 1966   5.235   0.262   0.195 -0.3192 -0.8820  0.2002
  534SOL    HW1 1967   5.146   0.270   0.228  0.2355 -2.0445  2.0670
  534SOL    HW2 1968   5.225   0.247   0.101 -2.0275  0.3407  0.1696
  535SOL     OW 1969   0.691   1.180   5.039 -0.1818  0.1300  0.2623
  535SOL    HW1 1970   0.688   1.243   4.967 -0.6826 -0.6943 -0.4543
  535SOL    HW2 1971   0.713   1.233   5.116  0.6578  0.9695 -0.5405
  536SOL     OW 1972   1.375   0.940   4.776  0.0962  0.1232  0.0667
  536SOL    HW1 1973   1.320   0.909   4.704 -1.1442  0.1234  1.0114
  536SOL    HW2 1974   1.332   1.020   4.807 -0.1792 -0.6740  1.7607
  537SOL     OW 1975   0.638   1.273   4.145  0.1683  0.1950  0.1801
  537SOL    HW1 1976   0.712   1.325   4.115  0.2982 -0.7017 -1.1189
  537SOL    HW2 1977   0.660   1.183   4.119 -1.1082 -0.1657  0.2861
  538SOL     OW 1978   5.235   1.529   4.702  0.5626 -0.0072  0.1624
  538SOL    HW1 1979   5.144   1.559   4.701  0.4288 -0.4250 -0.8376
  538SOL    HW2 1980   5.239   1.466   4.773  0.5876  1.5873  1.6001
  539SOL     OW 1981   0.986   2.035   4.787  0.4342 -0.1623 -0.3643
  539SOL    HW1 1982   0.980   2.115   4.840  1.4494 -1.4281  1.7208
  539SOL    HW2 1983   0.916   2.045   4.722  0.2513  2.2143  0.1247
  540SOL     OW 1984   1.025   4.819   4.715 -0.2417  0.7908  0.1012
  540SOL    HW1 1985   1.117   4.845   4.717 -0.6049  2.2172 -1.1101
  540SOL    HW2 1986   0.984   4.869   4.785 -0.6284  2.2781 -1.1783
  541SOL     OW 1987   5.016   1.033   4.840 -0.3851  0.3199 -0.2831
  541SOL    HW1 1988   5.075   1.041   4.765 -1.0207  0.6273 -0.7553
  541SOL    HW2 1989   4.935   0.997   4.803 -0.8217  0.7996  0.1976
  542SOL     OW 1990   1.056   1.025   4.521  0.4971 -0.0702  0.0736
  542SOL    HW1 1991   1.056   1.037   4.426 -1.3568  0.4512  0.1100
  542SOL    HW2 1992   1.117   0.954   4.537 -0.2291 -1.1049 -1.6564
  543SOL     OW 1993   0.813   0.918   4.750 -0.5056  0.4313 -0.3715
  543SOL    HW1 1994   0.896   0.965   4.753 -0.4683  0.3900 -0.7387
  543SOL    HW2 1995   0.754   0.971   4.804  0.3655 -0.7737  1.8021
  544SOL     OW 1996   0.604   1.118   4.758  0.3191  0.0241  0.0856
  544SOL    HW1 1997   0.627   1.207   4.781  1.6788 -0.0457 -0.9449
  544SOL    HW2 1998   0.520   1.126   4.711  1.2940  0.9480 -1.5299
  545SOL     OW 1999   0.068   2.437   4.933  0.2672 -0.2345  0.1930
  545SOL    HW1 2000   0.030   2.385   5.004  0.2293 -1.2281 -0.5517
  545SOL    HW2 2001  -0.006   2.464   4.880  0.4345 -0.7244 -0.2915
  546SOL     OW 2002   4.911   5.013   4.255 -0.2759 -0.1209  0.0774
  546SOL    HW1 2003   4.935   4.925   4.224  2.4790  0.1596  1.1973
  546SOL    HW2 2004   4.914   5.068   4.177  0.8158 -0.5024 -0.1567
  547SOL     OW 2005   0.435   1.869   5.026 -0.0566 -0.1419  0.1170
  547SOL    HW1 2006   0.505   1.915   4.980 -3.7200  2.3934 -3.2129
  547SOL    HW2 2007   0.417   1.923   5.103  0.0860  0.4650 -0.2748
  548SOL     OW 2008   0.105   1.838   0.208 -0.4117 -0.3752 -0.0081
  548SOL    HW1 2009   0.197   1.813   0.201 -0.2286  0.6032 -1.2816
  548SOL    HW2 2010   0.058   1.755   0.215  0.3902 -0.9709 -1.5771
  549SOL     OW 2011   1.685   0.694   4.689  0.3642  0.5309 -0.2442
  549SOL    HW1 2012   1.637   0.769   4.655  1.0138  0.2384 -1.8638
  549SOL    HW2 2013   1.692   0.710   4.783 -3.0449  0.4638  0.0793
  550SOL     OW 2014   1.489   2.194   4.706  0.2136 -0.0843 -0.3137
  550SOL    HW1 2015   1.576   2.158   4.688  0.8324  1.4832 -0.5233
  550SOL    HW2 2016   1.505   2.284   4.733 -1.3227  0.0998  0.0637
  551SOL     OW 2017   1.432   1.798   4.872 -0.0044 -0.0976  0.3158
  551SOL    HW1 2018   1.373   1.856   4.825  1.3561 -0.4598 -1.9249
  551SOL    HW2 2019   1.489   1.857   4.922  0.6472  0.4804 -1.0724
  552SOL     OW 2020   5.039   0.985   4.432 -0.0446  0.3767 -0.1857
  552SOL    HW1 2021   5.035   0.901   4.478 -1.8418  1.2912  1.4301
  552SOL    HW2 2022   5.098   1.039   4.484 -1.9481  1.3588  1.0170
  553SOL     OW 2023   0.961   4.306   4.470 -0.1137  0.0088 -0.3874
  553SOL    HW1 2024   0.955   4.228   4.526  1.7642  0.2307  0.1205
  553SOL    HW2 2025   1.000   4.274   4.388 -1.4338 -0.0086 -1.0335
  554SOL     OW 2026   1.881   1.962   4.557 -0.1190 -0.5885  0.3029
  554SOL    HW1 2027   1.916   1.887   4.604 -0.2661 -1.5168 -1.0065
  554SOL    HW2 2028   1.944   1.979   4.487 -1.6237 -1.5357 -1.3522
  555SOL     OW 2029   1.213   1.392   4.450 -0.3032  0.1878 -1.0364
  555SOL    HW1 2030   1.174   1.476   4.472 -0.8218 -0.3558  0.1310
  555SOL    HW2 2031   1.138   1.335   4.430  0.0298 -0.1052 -1.4699
  556SOL     OW 2032   1.168   1.116   3.219 -0.4044  0.0088 -0.3919
  556SOL    HW1 2033   1.109   1.165   3.162 -0.0182  1.8242  0.7183
  556SOL    HW2 2034   1.131   1.126   3.307 -0.0035 -1.2346 -0.0676
  557SOL     OW 2035   2.342   4.772   4.762 -0.3715  0.1787 -0.2087
  557SOL    HW1 2036   2.376   4.803   4.846  2.1182  0.5845 -1.3492
  557SOL    HW2 2037   2.308   4.684   4.781  0.1183  0.2894  1.2260
  558SOL     OW 2038   0.251   5.087   4.386 -0.7755 -0.1181 -0.2320
  558SOL    HW1 2039   0.170   5.038   4.369  0.0166 -1.5403  0.0286
  558SOL    HW2 2040   0.304   5.029   4.440 -0.1769  1.3980  0.8645
  559SOL     OW 2041   1.699   1.582   4.155 -0.1109  0.1823 -0.4186
  559SOL    HW1 2042   1.695   1.560   4.062  0.9754  0.0454 -0.4400
  559SOL    HW2 2043   1.700   1.498   4.200  1.3158  0.1949 -0.3837
  560SOL     OW 2044   0.649   1.360   4.854  0.0583 -0.1901  0.4083
  560SOL    HW1 2045   0.603   1.425   4.908  0.1729  0.3037 -0.0790
  560SOL    HW2 2046   0.704   1.413   4.797 -0.7375 -0.6700 -0.8106
  561SOL     OW 2047   1.638   0.217   4.096 -0.2893 -0.1148  0.3463
  561SOL    HW1 2048   1.682   0.288   4.143 -0.7570 -0.5484  1.4524
  561SOL    HW2 2049   1.638   0.246   4.004  2.2247 -0.0781  0.3161
  562SOL     OW 2050   1.589   1.091   3.069  0.5740  0.0689  0.1159
  562SOL    HW1 2051   1.538   1.123   3.143  0.8162 -2.1988  1.2916
  562SOL    HW2 2052   1.663   1.046   3.108  1.9539  0.8112 -1.5491
  563SOL     OW 2053   1.230   2.176   5.068 -0.9593  0.1722  0.7631
  563SOL    HW1 2054   1.240   2.130   4.985 -0.9101  1.0376  0.2780
  563SOL    HW2 2055   1.310   2.156   5.117 -0.6717  0.2326  0.3169
  564SOL     OW 2056   0.930   1.332   4.390  0.0156 -0.1581 -0.2419
  564SOL    HW1 2057   0.934   1.286   4.306 -0.6325 -0.9360  0.1560
  564SOL    HW2 2058   0.889   1.270   4.450  0.2979  0.4712  0.6062
  565SOL     OW 2059   1.054   0.727   3.812 -0.0097  0.8066 -0.0102
  565SOL    HW1 2060   1.099   0.806   3.840  1.4615 -0.1857  0.5187
  565SOL    HW2 2061   1.014   0.692   3.892  1.2390 -0.1682  0.2021
  566SOL     OW 2062   1.134   1.797   4.822 -0.3046  0.0496 -0.0653
  566SOL    HW1 2063   1.094   1.883   4.810  2.9725  1.8706  1.3204
  566SOL    HW2 2064   1.105   1.769   4.909 -0.2340  0.4434  0.0882
  567SOL     OW 2065   0.882   0.134   0.060  0.3581  0.1452  0.1470
  567SOL    HW1 2066   0.956   0.160   0.005  0.2383  2.6782  1.1059
  567SOL    HW2 2067   0.816   0.202   0.044 -0.8507 -0.7971  1.0655
  568SOL     OW 2068   0.554   1.278   4.430 -0.1544 -0.5682  0.7371
  568SOL    HW1 2069   0.638   1.233   4.439  0.9193  1.4448  1.1458
  568SOL    HW2 2070   0.554   1.310   4.340  0.0138  0.3943  1.0793
  569SOL     OW 2071   5.113   0.507   4.197 -0.4448 -0.1465  0.6425
  569SOL    HW1 2072   5.022   0.491   4.173 -0.1467  0.6523 -1.1632
  569SOL    HW2 2073   5.156   0.422   4.188 -0.7448 -0.2532  0.2118
  570SOL     OW 2074   5.170   0.061   4.338 -0.0680 -0.1435 -0.4087
  570SOL    HW1 2075   5.111   0.128   4.373 -0.1209 -0.1773 -0.4345
  570SOL    HW2 2076   5.114  -0.015   4.322  0.1529 -0.4970  0.4541
  571SOL     OW 2077   1.026   0.469   4.409 -0.8832  0.0295 -0.0481
  571SOL    HW1 2078   0.948   0.414   4.402 -1.0014  0.1293  0.4755
  571SOL    HW2 2079   1.071   0.457   4.325 -1.0911 -0.5823 -0.0764
  572SOL     OW 2080   0.382   1.434   5.005 -0.4887 -0.6104 -0.2125
  572SOL    HW1 2081   0.376   1.407   4.913 -0.2268 -1.8362  0.1125
  572SOL    HW2 2082   0.292   1.450   5.031 -0.6125 -0.7622 -0.5388
  573SOL     OW 2083   1.280   2.059   4.820  0.2602  0.3600 -0.2827
  573SOL    HW1 2084   1.340   2.092   4.753  0.8114  1.2573  0.6325
  573SOL    HW2 2085   1.196   2.051   4.776  0.8219  0.1031 -1.3075
  574SOL     OW 2086   5.053   2.571   0.030 -0.5512 -0.7848 -0.6500
  574SOL    HW1 2087   5.043   2.652   0.078 -1.7264 -0.6789 -1.0661
  574SOL    HW2 2088   5.080   2.598  -0.058  1.1270 -0.9541 -0.2012
  575SOL     OW 2089   1.721   1.476   5.119  0.3182 -0.0161 -0.5329
  575SOL    HW1 2090   1.802   1.438   5.086  0.0580 -0.4521 -0.6696
  575SOL    HW2 2091   1.727   1.569   5.096  0.0230 -0.3590 -2.0481
  576SOL     OW 2092   0.860   5.026   4.269  0.0832 -0.0249  0.3963
  576SOL    HW1 2093   0.809   4.993   4.195  0.5947  1.5634 -0.7011
  576SOL    HW2 2094   0.898   5.108   4.237  0.1035  0.8251  2.5124
  577SOL     OW 2095   2.434   1.178   0.289 -0.0058  0.0266 -0.6723
  577SOL    HW1 2096   2.514   1.132   0.263 -0.3127 -0.4293 -0.8109
  577SOL    HW2 2097   2.422   1.246   0.222  0.7946  0.7299 -0.1217
  578SOL     OW 2098   1.088   1.233   4.748 -0.1068  0.1354 -0.0710
  578SOL    HW1 2099   1.102   1.177   4.673  0.2918 -0.2987  0.3288
  578SOL    HW2 2100   1.174   1.269   4.769 -0.4923  1.5686 -0.8466
  579SOL     OW 2101   1.434   0.920   3.723 -0.3895 -0.8627  0.1348
  579SOL    HW1 2102   1.439   0.907   3.628  0.0682 -2.6426  0.3816
  579SOL    HW2 2103   1.466   1.009   3.737 -0.2682 -0.6534 -1.3630
  580SOL     OW 2104   0.672   1.989   4.601  0.4399 -0.5949 -0.6518
  580SOL    HW1 2105   0.674   2.024   4.512 -1.0122  0.4985 -0.2773
  580SOL    HW2 2106   0.725   1.910   4.597  2.1596  0.5910 -1.9897
  581SOL     OW 2107   2.160   0.489   3.557  0.1214  0.2052 -0.3856
  581SOL    HW1 2108   2.181   0.581   3.544 -0.6958  0.6065  0.9861
  581SOL    HW2 2109   2.243   0.443   3.543  0.6689  1.2084 -0.4570
  582SOL     OW 2110   2.232   1.989   4.666  0.0934  0.0782  0.3648
  582SOL    HW1 2111   2.276   1.952   4.742 -0.9006 -0.9691  0.4487
  582SOL    HW2 2112   2.219   2.081   4.687  1.0279  0.0922  0.8942
  583SOL     OW 2113   4.874   0.927   4.051 -0.0267 -0.2392  0.0310
  583SOL    HW1 2114   4.797   0.950   3.999 -0.3437  1.3377  1.1431
  583SOL    HW2 2115   4.848   0.850   4.100 -0.7014 -0.0589 -0.0390
  584SOL     OW 2116   2.111   0.102   4.644 -0.2330  0.4890  0.0328
  584SOL    HW1 2117   2.055   0.034   4.679 -0.9893  0.8978 -0.3711
  584SOL    HW2 2118   2.168   0.057   4.581  0.7189 -0.1348  1.3133
  585SOL     OW 2119   1.142   4.639   3.790 -0.4852 -0.1422  0.1385
  585SOL    HW1 2120   1.083   4.688   3.847 -0.2114  0.3618 -0.0093
  585SOL    HW2 2121   1.220   4.694   3.782  0.5568 -1.3860  1.4029
  586SOL     OW 2122   1.839   1.727   5.045  0.4024  0.4146 -0.0060
  586SOL    HW1 2123   1.917   1.764   5.003 -0.0231  1.0665 -0.2372
  586SOL    HW2 2124   1.865   1.712   5.135  0.4644  1.6624  0.1896
  587SOL     OW 2125   0.032   1.438   0.547 -0.0632 -0.0171  0.8872
  587SOL    HW1 2126  -0.013   1.368   0.594 -0.0713 -0.2518  0.5414
  587SOL    HW2 2127   0.069   1.394   0.470 -1.8119  0.7429 -0.4260
  588SOL     OW 2128   1.026   2.016   0.027 -0.0319  0.9503 -0.2443
  588SOL    HW1 2129   1.043   1.931  -0.014 -1.0544  0.9280 -0.6540
  588SOL    HW2 2130   1.095   2.073  -0.007 -0.0932  0.5978 -0.9726
  589SOL     OW 2131   1.297   0.121   0.034 -0.3693 -0.2664 -0.4923
  589SOL    HW1 2132   1.223   0.161  -0.010 -1.4005 -0.5455  0.9495
  589SOL    HW2 2133   1.276   0.028   0.038  0.0398 -0.3465 -0.0621
  590SOL     OW 2134   1.010   5.006   4.509 -0.2053  0.3734  0.0439
  590SOL    HW1 2135   0.953   4.984   4.436  0.4872 -1.7128  0.0889
  590SOL    HW2 2136   1.006   4.930   4.567 -0.5997  1.9123  2.1021
  591SOL     OW 2137   1.829   1.000   3.837 -0.1254 -0.3943  0.2604
  591SOL    HW1 2138   1.804   0.908   3.839 -2.3391  0.1635 -0.0979
  591SOL    HW2 2139   1.873   1.015   3.920 -1.1053 -1.4129  0.9768
  592SOL     OW 2140   0.128   2.044   0.058 -0.4849 -0.1890 -0.3669
  592SOL    HW1 2141   0.060   2.105   0.087 -1.1950 -1.1744  0.0446
  592SOL    HW2 2142   0.111   1.963   0.106  3.9220  1.0156  3.5646
  593SOL     OW 2143   4.729   4.797   3.901 -0.0013  0.2465 -0.5401
  593SOL    HW1 2144   4.648   4.788   3.950  0.7549 -0.8009  0.5360
  593SOL    HW2 2145   4.701   4.802   3.809 -1.3771  1.6230 -0.0644
  594SOL     OW 2146   1.390   4.716   4.299 -1.0146 -0.1825  0.1423
  594SOL    HW1 2147   1.442   4.675   4.230 -0.9492  1.6953 -0.9739
  594SOL    HW2 2148   1.310   4.664   4.303  1.1760 -3.5770  2.4188
  595SOL     OW 2149   1.157   4.560   4.325 -0.1208  0.4575 -0.2072
  595SOL    HW1 2150   1.156   4.465   4.318 -0.9395  0.5099 -0.8542
  595SOL    HW2 2151   1.065   4.586   4.316  0.0734  1.2922  0.1665
  596SOL     OW 2152   5.067   1.104   4.177 -0.1281 -0.0312  0.6682
  596SOL    HW1 2153   4.976   1.112   4.149  0.0514  0.1141  0.1095
  596SOL    HW2 2154   5.065   1.041   4.249 -0.5606 -0.6287  0.1340
  597SOL     OW 2155   1.000   2.938   3.431 -0.3760 -0.4849  0.2068
  597SOL    HW1 2156   0.907   2.920   3.445  0.2059 -2.6434  1.5993
  597SOL    HW2 2157   1.031   2.974   3.514  0.1842 -0.4971  0.0051
  598SOL     OW 2158   4.926   2.741   0.651 -0.2767  0.4270 -0.3101
  598SOL    HW1 2159   5.004   2.720   0.600 -0.1684 -1.3368  0.5472
  598SOL    HW2 2160   4.857   2.685   0.613 -0.4382 -0.1297  0.8023
  599SOL     OW 2161   4.588   2.439   0.611 -0.1299 -0.3065  0.4651
  599SOL    HW1 2162   4.509   2.435   0.558 -0.8722 -0.6082  1.5642
  599SOL    HW2 2163   4.641   2.507   0.570 -1.4486  0.6770  0.3471
  600SOL     OW 2164   0.091   2.125   0.792 -0.2202 -0.4924  0.0728
  600SOL    HW1 2165   0.071   2.072   0.715 -0.4507 -0.2465 -0.0355
  600SOL    HW2 2166   0.154   2.190   0.760 -0.4644 -0.2681  0.0468
  601SOL     OW 2167   0.306   2.991   1.425  0.0040  0.2799 -0.0206
  601SOL    HW1 2168   0.306   2.995   1.330 -0.0940 -3.0110 -0.1900
  601SOL    HW2 2169   0.224   2.948   1.448  0.4660  0.1645  1.5159
  602SOL     OW 2170   1.512   3.542   0.423  0.2428  0.2937 -0.4228
  602SOL    HW1 2171   1.541   3.566   0.511  0.8203  2.9910 -1.3001
  602SOL    HW2 2172   1.541   3.451   0.412  0.8138  0.1609  1.8831
  603SOL     OW 2173   1.590   2.459   4.769  0.1175 -0.1337 -0.5140
  603SOL    HW1 2174   1.623   2.482   4.856 -0.2217 -0.8977 -0.1720
  603SOL    HW2 2175   1.661   2.481   4.709  0.4542  0.1533 -0.0082
  604SOL     OW 2176   2.813   2.918   0.236  0.2271 -0.8186  0.6089
  604SOL    HW1 2177   2.740   2.964   0.196  0.4982  0.5833  1.6939
  604SOL    HW2 2178   2.807   2.939   0.330  1.0303 -2.0567  0.9621
  605SOL     OW 2179   1.114   3.191   0.774  0.2548 -0.0688 -0.3345
  605SOL    HW1 2180   1.068   3.271   0.751  0.8909  0.2668 -0.4511
  605SOL    HW2 2181   1.188   3.220   0.828  1.6184 -0.3690 -1.9903
  606SOL     OW 2182   1.416   3.546   2.004  0.2862  0.0898 -0.2967
  606SOL    HW1 2183   1.324   3.574   1.999 -0.5871 -2.7397 -1.1638
  606SOL    HW2 2184   1.438   3.520   1.915  0.4243 -3.6121  0.7287
  607SOL     OW 2185   0.469   3.333   0.615  0.6454 -0.7343 -0.3379
  607SOL    HW1 2186   0.423   3.266   0.565  1.7807 -1.9051  0.1264
  607SOL    HW2 2187   0.418   3.413   0.602  0.1667 -1.3191 -2.2225
  608SOL     OW 2188   5.129   3.186   1.762  0.1035 -0.3424  0.4276
  608SOL    HW1 2189   5.184   3.212   1.688  0.6549 -1.6442  0.3687
  608SOL    HW2 2190   5.043   3.224   1.744  0.2851 -0.5187 -0.7977
  609SOL     OW 2191   5.221   2.818   0.767 -0.1464  0.2846  0.5496
  609SOL    HW1 2192   5.254   2.771   0.844  0.2967  0.2253  0.3244
  609SOL    HW2 2193   5.152   2.874   0.801  1.0308  1.3300  1.2309
  610SOL     OW 2194   1.493   2.967   1.701 -0.4651 -0.6412 -0.7292
  610SOL    HW1 2195   1.501   3.062   1.703 -0.7833 -0.6426  1.4269
  610SOL    HW2 2196   1.499   2.944   1.608 -0.0245  1.4422 -1.2259
  611SOL     OW 2197   4.994   2.097   1.557  0.3392 -0.0528 -0.4860
  611SOL    HW1 2198   4.990   2.166   1.623 -0.4754 -0.1358 -0.4374
  611SOL    HW2 2199   5.077   2.053   1.572  0.2205  0.0206  0.3883
  612SOL     OW 2200   0.693   2.149   1.078  0.3064  0.6080 -0.3908
  612SOL    HW1 2201   0.713   2.066   1.123 -1.2572  1.7004  2.4164
  612SOL    HW2 2202   0.673   2.122   0.988  0.7177 -1.9567  0.2263
  613SOL     OW 2203   0.522   3.243   0.873  0.1144 -0.6198  0.1722
  613SOL    HW1 2204   0.506   3.255   0.779  1.7081 -1.4748 -0.2363
  613SOL    HW2 2205   0.460   3.176   0.899 -1.1829  0.5091  0.0076
  614SOL     OW 2206   1.134   2.553   2.617  0.2391  0.8273 -0.1427
  614SOL    HW1 2207   1.187   2.474   2.631 -0.5072  0.0673 -1.5413
  614SOL    HW2 2208   1.191   2.612   2.568  0.0563  0.2916 -1.0112
  615SOL     OW 2209   0.373   3.613   0.700  0.2102  0.2515  0.3426
  615SOL    HW1 2210   0.310   3.573   0.760 -0.6124  2.8869  1.3452
  615SOL    HW2 2211   0.438   3.653   0.757  0.4002  1.2443 -0.5603
  616SOL     OW 2212   5.078   2.204   1.059 -0.0792 -0.2065  0.2254
  616SOL    HW1 2213   5.002   2.237   1.012 -1.7433 -3.1013  0.7166
  616SOL    HW2 2214   5.055   2.214   1.151  1.2392  1.2311  0.4203
  617SOL     OW 2215   0.896   3.471   1.558 -0.6939  0.0294  0.1954
  617SOL    HW1 2216   0.953   3.510   1.624  0.2844 -0.3766 -0.4030
  617SOL    HW2 2217   0.902   3.376   1.573  1.3036 -0.2230 -1.8761
  618SOL     OW 2218   0.879   3.100   4.763 -0.5184  0.2291  0.5187
  618SOL    HW1 2219   0.926   3.108   4.680  1.1398  0.5371  1.4428
  618SOL    HW2 2220   0.886   3.007   4.785  0.0023  0.3435  0.8433
  619SOL     OW 2221   1.792   1.271   1.272  0.1496  0.0696 -0.4204
  619SOL    HW1 2222   1.736   1.332   1.320 -0.5330 -1.3048  0.5679
  619SOL    HW2 2223   1.734   1.231   1.208  0.5619  0.3317 -0.9614
  620SOL     OW 2224   4.872   1.887   0.195  0.0476 -0.1425 -0.1527
  620SOL    HW1 2225   4.905   1.904   0.283 -1.2669  0.7257  0.2064
  620SOL    HW2 2226   4.917   1.951   0.140  0.3766 -0.2345  0.0111
  621SOL     OW 2227   1.516   4.115   0.792 -0.4477 -0.7880 -0.1713
  621SOL    HW1 2228   1.527   4.035   0.844 -0.9818 -0.8692 -0.1776
  621SOL    HW2 2229   1.594   4.119   0.736  0.6332 -0.1799  1.3233
  622SOL     OW 2230   0.275   3.424   4.854  0.0263 -0.3478 -0.0941
  622SOL    HW1 2231   0.352   3.474   4.880  0.4121 -0.7507 -0.4579
  622SOL    HW2 2232   0.234   3.397   4.937 -1.2735  2.2089  0.1459
  623SOL     OW 2233   0.612   3.062   1.068 -0.0293 -0.6380  1.3646
  623SOL    HW1 2234   0.601   3.094   0.978  0.8173  0.9969  1.8280
  623SOL    HW2 2235   0.631   2.969   1.058  1.7728 -0.1323 -0.2606
  624SOL     OW 2236   2.096   3.053   0.774 -0.1776  0.5372  0.1207
  624SOL    HW1 2237   2.040   3.079   0.700 -1.2825  2.6548  1.6643
  624SOL    HW2 2238   2.107   3.133   0.825 -0.2407 -1.1204  2.7949
  625SOL     OW 2239   4.563   2.878   1.643 -0.2305 -0.4823  0.2851
  625SOL    HW1 2240   4.498   2.926   1.695 -1.5996 -1.4630 -0.4878
  625SOL    HW2 2241   4.646   2.919   1.666 -1.0091  0.2196  1.9643
  626SOL     OW 2242   0.998   3.061   0.232 -0.2374 -0.5897 -0.2817
  626SOL    HW1 2243   0.955   3.108   0.161 -0.7792  0.9553  1.0306
  626SOL    HW2 2244   1.088   3.094   0.232 -0.6450  0.5523  0.7049
  627SOL     OW 2245   1.961   3.551   1.675 -0.3376 -0.0169  0.2110
  627SOL    HW1 2246   1.904   3.603   1.619 -1.2807  0.1918  1.3585
  627SOL    HW2 2247   2.033   3.610   1.697 -0.7806  0.4197  0.5089
  628SOL     OW 2248   0.985   2.654   0.130 -0.1454  0.7182  0.1792
  628SOL    HW1 2249   0.968   2.671   0.223 -0.7486  1.6590 -0.0893
  628SOL    HW2 2250   0.938   2.572   0.112  0.2081  0.3842  0.7700
  629SOL     OW 2251   1.403   2.267   1.776 -0.4633  0.4037  0.2340
  629SOL    HW1 2252   1.389   2.285   1.683  0.9045  2.7752  0.4396
  629SOL    HW2 2253   1.428   2.352   1.813  1.2209 -0.9581  2.3451
  630SOL     OW 2254   0.518   2.257   0.323  0.3762  0.0888  0.6845
  630SOL    HW1 2255   0.541   2.206   0.401  0.2965  3.3058  2.9410
  630SOL    HW2 2256   0.436   2.218   0.292  0.5475 -1.4106  2.0625
  631SOL     OW 2257   0.333   3.424   2.003 -0.2518 -0.0969 -0.2352
  631SOL    HW1 2258   0.400   3.489   1.985  0.4644 -0.9775 -0.8011
  631SOL    HW2 2259   0.380   3.341   2.003 -0.7755 -0.4279  2.6405
  632SOL     OW 2260   0.090   2.357   1.903 -0.0793 -0.3955 -0.0802
  632SOL    HW1 2261   0.157   2.406   1.856  3.0879 -3.8132  0.6905
  632SOL    HW2 2262   0.097   2.386   1.994 -0.2214 -0.1193 -0.1590
  633SOL     OW 2263   1.183   3.401   1.074  0.4162  0.0165 -0.2602
  633SOL    HW1 2264   1.095   3.416   1.039 -0.1211  0.1867  1.1281
  633SOL    HW2 2265   1.176   3.318   1.122  1.5522 -1.0479 -1.8515
  634SOL     OW 2266   1.797   3.506   1.318  0.0043  0.3654  0.2694
  634SOL    HW1 2267   1.703   3.514   1.332  0.3051  0.9983  2.1241
  634SOL    HW2 2268   1.815   3.412   1.328 -0.2972  0.3747  0.9552
  635SOL     OW 2269   0.229   2.849   0.024  0.1628 -0.3729  0.4540
  635SOL    HW1 2270   0.209   2.756   0.017  0.6310 -0.4719  0.3898
  635SOL    HW2 2271   0.266   2.872  -0.061 -2.4353  0.4924 -0.4765
  636SOL     OW 2272   0.849   1.775   1.695  0.2367 -0.4118 -0.3036
  636SOL    HW1 2273   0.770   1.723   1.684 -0.6100  0.5374  1.1801
  636SOL    HW2 2274   0.893   1.737   1.771  0.3140  0.1699 -0.0516
  637SOL     OW 2275   1.214   3.767   0.457  0.2835 -1.0903 -0.1674
  637SOL    HW1 2276   1.123   3.738   0.465 -0.5084  1.4350  0.3468
  637SOL    HW2 2277   1.220   3.843   0.515  2.3956 -0.4813 -1.1440
  638SOL     OW 2278   0.827   2.770   1.812 -0.2302 -0.3660  0.8182
  638SOL    HW1 2279   0.741   2.767   1.853 -0.6632 -0.6493 -0.1042
  638SOL    HW2 2280   0.839   2.683   1.774  1.5643 -1.2157  3.1296
  639SOL     OW 2281   0.607   1.825   0.989  0.5956  0.1355  0.3050
  639SOL    HW1 2282   0.666   1.837   1.063  1.4302  0.5004 -0.4071
  639SOL    HW2 2283   0.624   1.901   0.932 -2.0030  1.3217  1.0471
  640SOL     OW 2284   1.281   2.940   1.887  0.0454  0.4154 -0.0739
  640SOL    HW1 2285   1.255   2.851   1.912 -1.3914  0.7072 -0.5328
  640SOL    HW2 2286   1.357   2.927   1.830  0.7157 -0.4431  0.9753
  641SOL     OW 2287   0.915   2.063   2.173  0.1007  0.0648  0.5598
  641SOL    HW1 2288   0.949   1.974   2.176 -0.2364 -0.0448  1.2847
  641SOL    HW2 2289   0.888   2.081   2.263  0.7281  1.1145  0.5467
  642SOL     OW 2290   1.279   2.448   0.004 -0.1246  0.3856  0.1908
  642SOL    HW1 2291   1.270   2.421  -0.088  0.0619 -1.6283  0.7303
  642SOL    HW2 2292   1.251   2.371   0.054  2.4308  0.4518  1.8167
  643SOL     OW 2293   0.085   2.366   0.451  0.1568 -0.0073  0.0462
  643SOL    HW1 2294   0.128   2.352   0.535  0.9257 -0.8306 -0.4723
  643SOL    HW2 2295   0.098   2.459   0.432  0.7545 -0.0128  0.4127
  644SOL     OW 2296   4.769   3.171   2.168 -0.2358 -0.3125  1.2270
  644SOL    HW1 2297   4.824   3.174   2.246  0.0699 -1.9421  1.0954
  644SOL    HW2 2298   4.813   3.109   2.110  0.3688  2.0255 -0.9065
  645SOL     OW 2299   5.161   2.313   0.002  0.7258  0.3359 -0.0029
  645SOL    HW1 2300   5.123   2.396   0.032 -1.7603 -1.1295  1.1195
  645SOL    HW2 2301   5.159   2.257   0.080  0.0757 -1.5503 -1.3370
  646SOL     OW 2302   1.156   2.211   1.519 -0.1169 -0.2874  0.1515
  646SOL    HW1 2303   1.240   2.177   1.490 -0.5090 -0.2266 -1.0744
  646SOL    HW2 2304   1.118   2.139   1.571 -0.4100 -1.2857 -1.4111
  647SOL     OW 2305   2.495   2.962   0.602  0.3288  0.2441 -0.4771
  647SOL    HW1 2306   2.470   2.894   0.665  1.3868  0.1000 -0.2138
  647SOL    HW2 2307   2.444   3.039   0.629  0.2828 -0.0053  0.1509
  648SOL     OW 2308   0.806   2.203   1.538 -0.2399  0.1037  0.3712
  648SOL    HW1 2309   0.882   2.178   1.590  0.3773  1.6874  0.2707
  648SOL    HW2 2310   0.731   2.167   1.586  0.3851  0.7883  1.9080
  649SOL     OW 2311   1.663   3.270   1.082  0.3028  0.0037  0.3309
  649SOL    HW1 2312   1.708   3.266   1.166 -0.3941 -2.3106  0.6254
  649SOL    HW2 2313   1.582   3.318   1.100  0.1538 -0.4936  0.9837
  650SOL     OW 2314   0.363   3.182   1.134  0.4534  0.1224 -0.2028
  650SOL    HW1 2315   0.451   3.145   1.134 -0.0149 -1.0370 -1.6485
  650SOL    HW2 2316   0.368   3.255   1.195  1.2650 -2.6242  3.1847
  651SOL     OW 2317   2.302   2.847   0.811 -0.3300 -0.3754 -0.2912
  651SOL    HW1 2318   2.285   2.831   0.904  1.4527  0.9215  0.2882
  651SOL    HW2 2319   2.237   2.914   0.787  1.5565  2.0116  1.0099
  652SOL     OW 2320   1.558   3.253   2.184 -0.6836 -0.2608  0.3550
  652SOL    HW1 2321   1.541   3.210   2.268 -0.1377  0.0397  0.6245
  652SOL    HW2 2322   1.480   3.236   2.131 -1.0708 -0.3691  0.9621
  653SOL     OW 2323   4.951   2.427   0.903 -0.3231 -0.0435 -0.0814
  653SOL    HW1 2324   5.006   2.435   0.824  0.4945 -3.5624  0.0203
  653SOL    HW2 2325   4.870   2.471   0.880 -0.3370 -1.5079 -3.2112
  654SOL     OW 2326   0.455   2.567   0.853  0.3728  0.2287 -0.0841
  654SOL    HW1 2327   0.383   2.552   0.915  0.7865 -0.0707  0.3259
  654SOL    HW2 2328   0.422   2.635   0.795 -0.7734 -0.8689 -0.7426
  655SOL     OW 2329   0.376   3.630   2.828 -0.4038 -0.6954 -0.0952
  655SOL    HW1 2330   0.379   3.534   2.836  0.6051 -0.6793 -0.1950
  655SOL    HW2 2331   0.293   3.654   2.868 -0.5826 -1.6015  0.1051
  656SOL     OW 2332   1.918   3.270   0.053  0.3745  0.0864 -0.8455
  656SOL    HW1 2333   1.859   3.196   0.037 -0.2459  0.6419 -1.1528
  656SOL    HW2 2334   1.910   3.324  -0.026 -0.7440  1.5275  0.2108
  657SOL     OW 2335   5.236   1.942   1.547 -0.0579 -0.2739  0.2378
  657SOL    HW1 2336   5.288   1.947   1.627 -0.7669  0.3929  0.6684
  657SOL    HW2 2337   5.300   1.923   1.478  0.8551  1.2338  0.6462
  658SOL     OW 2338   2.521   3.958   4.600  0.1172  0.0682 -0.2620
  658SOL    HW1 2339   2.455   3.898   4.634  1.3249 -1.6718 -0.8969
  658SOL    HW2 2340   2.501   4.042   4.641 -2.4674 -0.4227 -0.4596
  659SOL     OW 2341   1.067   4.424   0.342 -0.1555 -0.0379  0.5139
  659SOL    HW1 2342   1.034   4.514   0.346  2.1319  0.7407  2.7078
  659SOL    HW2 2343   1.104   4.415   0.254 -1.4008  0.7691 -0.1029
  660SOL     OW 2344   0.615   2.734   0.508  0.6724  0.6526  0.4332
  660SOL    HW1 2345   0.592   2.773   0.424  0.1452  2.2914  1.3085
  660SOL    HW2 2346   0.696   2.686   0.491 -1.0715 -1.5947 -1.6813
  661SOL     OW 2347   0.156   4.010   0.698  0.1627 -0.1452 -0.1221
  661SOL    HW1 2348   0.163   3.941   0.763  0.9091  1.1326  1.1677
  661SOL    HW2 2349   0.072   4.052   0.716  1.1631  1.3394  1.1627
  662SOL     OW 2350   0.143   3.130   0.803  0.3150  0.7201 -0.6391
  662SOL    HW1 2351   0.222   3.077   0.794  0.7580  1.0004  1.2894
  662SOL    HW2 2352   0.114   3.115   0.893 -0.7476  2.0977 -0.7287
  663SOL     OW 2353   4.635   1.843   0.603  0.2980  0.8503  0.2116
  663SOL    HW1 2354   4.705   1.779   0.591  0.7031  1.2965  0.1749
  663SOL    HW2 2355   4.557   1.791   0.623  1.0298  0.4561  2.0772
  664SOL     OW 2356   1.204   2.043   1.815  0.9911 -0.0924 -0.2027
  664SOL    HW1 2357   1.208   1.969   1.875 -0.8106  0.4256  0.5604
  664SOL    HW2 2358   1.295   2.070   1.804  1.4901 -1.3260  0.8675
  665SOL     OW 2359   0.839   2.298   2.049  0.2361 -0.2763 -0.6075
  665SOL    HW1 2360   0.869   2.219   2.095  2.5654  0.7292 -0.3137
  665SOL    HW2 2361   0.888   2.298   1.967  0.0156  0.7050 -0.7444
  666SOL     OW 2362   0.991   2.738   0.399 -0.2129  0.1702  0.2038
  666SOL    HW1 2363   0.980   2.811   0.459  1.7379  1.8100 -1.3445
  666SOL    HW2 2364   1.086   2.733   0.386 -0.2651 -2.9967  0.6947
  667SOL     OW 2365   0.858   2.283   1.268 -0.3867 -0.5318 -0.3355
  667SOL    HW1 2366   0.792   2.248   1.207 -0.9745  0.2106 -0.1344
  667SOL    HW2 2367   0.853   2.226   1.344 -0.1858 -1.0029 -0.6711
  668SOL     OW 2368   1.091   2.874   0.826  0.2746 -0.1276  0.2767
  668SOL    HW1 2369   1.036   2.952   0.814  0.5705  0.2376  1.1989
  668SOL    HW2 2370   1.040   2.803   0.788 -1.2201  0.0571  1.8305
  669SOL     OW 2371   0.740   2.802   0.767  0.1720 -0.0780  0.2132
  669SOL    HW1 2372   0.742   2.894   0.792 -0.1988 -0.1874  0.6577
  669SOL    HW2 2373   0.686   2.799   0.688  0.1625  0.0834  0.2148
  670SOL     OW 2374   0.113   1.612   1.080 -0.1054 -0.7221  0.0673
  670SOL    HW1 2375   0.161   1.536   1.046 -2.6502 -0.4782 -4.5195
  670SOL    HW2 2376   0.130   1.681   1.017 -2.2422  0.8848  1.1939
  671SOL     OW 2377   2.401   3.229   0.654 -1.0119 -0.3411 -0.0919
  671SOL    HW1 2378   2.467   3.271   0.599  0.2338 -2.3438 -0.1870
  671SOL    HW2 2379   2.320   3.274   0.633 -0.0377  0.8257 -1.4707
  672SOL     OW 2380   0.281   1.432   1.410  0.6045  0.9411  0.3491
  672SOL    HW1 2381   0.317   1.358   1.363 -0.4816  0.7897 -0.2655
  672SOL    HW2 2382   0.338   1.506   1.386 -0.2532  0.9885 -1.6678
  673SOL     OW 2383   0.726   1.977   1.978  0.2453  0.5720 -0.5455
  673SOL    HW1 2384   0.744   1.965   2.071  2.4995  2.0993 -0.7378
  673SOL    HW2 2385   0.811   1.963   1.935 -1.4152 -3.4494 -2.7692
  674SOL     OW 2386   0.992   4.170   1.018  0.4924  0.6225 -0.0225
  674SOL    HW1 2387   0.959   4.170   0.928 -1.4657  0.0855  0.6614
  674SOL    HW2 2388   1.030   4.257   1.030 -1.0540  1.4221 -0.7456
  675SOL     OW 2389   1.238   3.201   0.194  0.2150 -0.0540 -0.6111
  675SOL    HW1 2390   1.262   3.287   0.159  0.1113  0.0101 -0.5263
  675SOL    HW2 2391   1.289   3.193   0.275 -1.0125  0.6344  0.2519
  676SOL     OW 2392   1.121   3.761   5.090 -0.3393  0.0028  0.2717
  676SOL    HW1 2393   1.162   3.800   5.168 -0.5631  1.6724 -0.4228
  676SOL    HW2 2394   1.054   3.825   5.064 -0.2760 -0.5481 -1.2795
  677SOL     OW 2395   0.838   2.489   4.704  0.1025  0.3689  0.1290
  677SOL    HW1 2396   0.837   2.457   4.614 -0.7861  1.7325 -0.3653
  677SOL    HW2 2397   0.904   2.559   4.704 -0.0915  0.5555  0.4791
  678SOL     OW 2398   4.960   2.705   1.471 -0.3820 -0.6384  0.0167
  678SOL    HW1 2399   5.046   2.688   1.431 -0.6918 -3.5914  0.4735
  678SOL    HW2 2400   4.910   2.749   1.402  1.7732  2.1115  0.0834
  679SOL     OW 2401   0.013   1.999   1.014  0.0947  0.0312 -0.6632
  679SOL    HW1 2402  -0.058   2.052   1.050 -1.0380 -0.1789 -2.5163
  679SOL    HW2 2403   0.051   2.052   0.944  1.1670 -0.2360 -0.2971
  680SOL     OW 2404   0.387   2.544   4.679  0.1975  0.0759 -0.3659
  680SOL    HW1 2405   0.302   2.528   4.638 -0.1266 -0.4665  0.5100
  680SOL    HW2 2406   0.410   2.633   4.651 -0.1422 -0.1791 -1.4885
  681SOL     OW 2407   5.220   1.965   0.584  0.4447  0.0267 -0.6448
  681SOL    HW1 2408   5.192   1.876   0.603  0.1454  0.4686  1.0078
  681SOL    HW2 2409   5.314   1.957   0.565  0.3714 -0.6542 -0.7399
  682SOL     OW 2410   1.891   3.095   1.575 -0.2757  0.1320  0.6099
  682SOL    HW1 2411   1.889   3.061   1.664 -1.0783  0.3413  0.6705
  682SOL    HW2 2412   1.940   3.177   1.581  2.1876 -1.2593  0.3703
  683SOL     OW 2413   0.397   2.996   0.865  0.0220 -0.3537 -0.0814
  683SOL    HW1 2414   0.390   2.965   0.955 -0.4662 -0.0988 -0.0315
  683SOL    HW2 2415   0.398   2.916   0.812 -0.7811 -0.4730  0.0772
  684SOL     OW 2416   1.045   2.964   1.111 -0.3064 -0.1548 -0.0590
  684SOL    HW1 2417   0.964   2.925   1.143 -0.5348  0.3262 -0.0435
  684SOL    HW2 2418   1.049   2.940   1.019 -1.0002  0.6916 -0.3179
  685SOL     OW 2419   4.729   3.197   0.849  0.2408  0.4521  0.1999
  685SOL    HW1 2420   4.793   3.229   0.785  0.0884 -0.3717 -0.3671
  685SOL    HW2 2421   4.691   3.277   0.886  0.8870  0.9410 -0.1738
  686SOL     OW 2422   3.224   3.822   4.994 -0.4265 -0.1811 -0.3008
  686SOL    HW1 2423   3.138   3.790   5.021  0.0626 -0.9681  0.3211
  686SOL    HW2 2424   3.236   3.904   5.043 -1.3611  0.6133 -1.3530
  687SOL     OW 2425   1.657   2.266   0.083  0.4805  0.0462  0.3294
  687SOL    HW1 2426   1.579   2.297   0.038  2.0684  1.0601 -1.8723
  687SOL    HW2 2427   1.662   2.319   0.163 -0.1080  1.2879 -0.4373
  688SOL     OW 2428   0.428   2.415   0.015 -0.1249 -0.4974  0.1637
  688SOL    HW1 2429   0.516   2.395  -0.018  0.1784  1.2608 -0.1269
  688SOL    HW2 2430   0.384   2.330   0.016  0.8673 -1.0710 -1.7754
  689SOL     OW 2431   1.490   2.673   1.637  0.8493 -0.1559 -0.0047
  689SOL    HW1 2432   1.471   2.755   1.683  1.6552 -0.4218  0.8201
  689SOL    HW2 2433   1.572   2.690   1.590 -0.5453  0.4921 -2.3205
  690SOL     OW 2434   1.175   3.363   1.782  0.5068 -0.6192 -0.2870
  690SOL    HW1 2435   1.189   3.456   1.764  1.7606 -0.9224 -0.9007
  690SOL    HW2 2436   1.141   3.361   1.872  0.7882  0.4041 -0.1472
  691SOL     OW 2437   1.755   2.947   1.415 -0.6817  0.1028  0.0287
  691SOL    HW1 2438   1.816   2.935   1.342 -1.0825 -0.8258 -0.1709
  691SOL    HW2 2439   1.801   3.003   1.477 -0.8351  2.0056 -1.5272
  692SOL     OW 2440   1.399   2.850   1.181 -0.1515 -0.3221 -0.1064
  692SOL    HW1 2441   1.453   2.771   1.177  1.2461  0.5778  0.3823
  692SOL    HW2 2442   1.386   2.875   1.090 -0.6802 -1.1615 -0.2657
  693SOL     OW 2443   1.231   3.157   1.191 -0.3933  0.0639  0.9311
  693SOL    HW1 2444   1.179   3.078   1.178  0.5494 -0.4389  0.1276
  693SOL    HW2 2445   1.304   3.148   1.129  0.6061  0.7890  1.9939
  694SOL     OW 2446   1.067   2.345   1.869  0.1605 -0.0443  0.2007
  694SOL    HW1 2447   1.115   2.267   1.897 -0.1172 -0.3452 -0.1621
  694SOL    HW2 2448   1.123   2.386   1.804  0.3479  0.1116  0.4568
  695SOL     OW 2449   1.021   2.963   2.210  0.1618  0.3672  0.1441
  695SOL    HW1 2450   1.106   3.006   2.204  0.3177 -0.0176 -0.5191
  695SOL    HW2 2451   0.987   2.965   2.121 -0.8716  1.2071  0.5503
  696SOL     OW 2452   4.706   3.102   0.368 -0.0378 -0.1722 -0.1331
  696SOL    HW1 2453   4.671   3.083   0.281 -2.2211  0.8149  0.4998
  696SOL    HW2 2454   4.703   3.197   0.375  1.7657 -0.1382  0.3841
  697SOL     OW 2455   0.165   2.603   1.411  0.2883 -0.0695  0.4456
  697SOL    HW1 2456   0.083   2.555   1.398 -0.8763  2.0236 -0.1383
  697SOL    HW2 2457   0.139   2.687   1.448  2.2702  0.2399  1.2258
  698SOL     OW 2458   1.395   2.038   0.837 -0.1645  0.1743  0.3490
  698SOL    HW1 2459   1.390   2.133   0.841  0.5913  0.2214  0.1990
  698SOL    HW2 2460   1.488   2.018   0.847  0.1764 -0.3550 -3.3046
  699SOL     OW 2461   0.103   3.112   1.926 -0.1462 -0.0424 -0.2782
  699SOL    HW1 2462   0.029   3.159   1.888 -0.8121  0.7564  1.9295
  699SOL    HW2 2463   0.064   3.041   1.977  0.7290 -1.0645 -1.0101
  700SOL     OW 2464   0.216   2.330   0.667 -0.0652 -0.0573  0.0513
  700SOL    HW1 2465   0.211   2.394   0.738 -0.8166  2.7721 -2.4508
  700SOL    HW2 2466   0.310   2.317   0.652  0.0903  0.5899  0.4660
  701SOL     OW 2467   0.417   2.530   0.374 -0.0010 -0.3405 -0.0068
  701SOL    HW1 2468   0.369   2.611   0.389 -0.4225 -0.6587  0.3596
  701SOL    HW2 2469   0.411   2.515   0.280  2.2158  1.3941 -0.4763
  702SOL     OW 2470   2.316   3.812   4.746 -0.2084 -0.1725  0.2986
  702SOL    HW1 2471   2.307   3.748   4.675  2.1809  2.3831 -2.4327
  702SOL    HW2 2472   2.235   3.805   4.795 -1.0331 -3.5345 -1.4064
  703SOL     OW 2473   2.027   3.698   0.777  0.1574 -0.3313  0.0416
  703SOL    HW1 2474   1.932   3.696   0.790  0.1108  0.1604 -0.2109
  703SOL    HW2 2475   2.038   3.696   0.682  0.3175  2.7457 -0.0378
  704SOL     OW 2476   0.625   2.753   1.019 -0.2479  0.7875 -0.0617
  704SOL    HW1 2477   0.649   2.765   0.927 -0.0974  1.6736  0.0809
  704SOL    HW2 2478   0.618   2.659   1.031 -0.2013  0.6701 -0.9679
  705SOL     OW 2479   0.141   3.012   1.055  0.4659 -0.1871 -0.4458
  705SOL    HW1 2480   0.224   3.045   1.088  0.9783 -0.6418 -1.2747
  705SOL    HW2 2481   0.150   2.917   1.057  0.7404 -0.2226 -2.4484
  706SOL     OW 2482   0.651   2.861   2.163 -0.2661  0.2838  0.4979
  706SOL    HW1 2483   0.650   2.890   2.072  1.3596 -1.4876 -0.1317
  706SOL    HW2 2484   0.645   2.941   2.215 -1.7309  1.2776 -1.1620
  707SOL     OW 2485   0.863   2.568   1.275 -0.4235 -0.2408 -0.3723
  707SOL    HW1 2486   0.821   2.578   1.360 -1.0405  0.8457 -0.7889
  707SOL    HW2 2487   0.874   2.474   1.264  1.1349 -0.3115  1.6043
  708SOL     OW 2488   1.806   1.390   1.732  0.5415  0.5519 -0.9502
  708SOL    HW1 2489   1.854   1.449   1.790 -0.5306  2.0103 -1.5143
  708SOL    HW2 2490   1.866   1.374   1.659  1.0172  0.5353 -0.5603
  709SOL     OW 2491   0.418   3.158   1.898 -0.2130  0.2464  0.3032
  709SOL    HW1 2492   0.417   3.178   1.805 -0.3429  1.0022  0.4595
  709SOL    HW2 2493   0.337   3.110   1.914 -0.2047  0.1429  0.0311
  710SOL     OW 2494   0.914   2.784   1.459  0.2389  0.5561 -0.4005
  710SOL    HW1 2495   0.914   2.789   1.554 -1.6761  0.2587 -0.3702
  710SOL    HW2 2496   0.829   2.745   1.436  1.3962 -1.1001 -2.1368
  711SOL     OW 2497   0.681   2.623   1.484  0.1970  0.1489 -0.6119
  711SOL    HW1 2498   0.592   2.635   1.518 -0.3637 -0.9098 -1.6835
  711SOL    HW2 2499   0.730   2.587   1.558 -0.0601  1.4590  0.2150
  712SOL     OW 2500   1.076   2.694   4.426 -0.2616 -0.0435  0.3787
  712SOL    HW1 2501   1.054   2.693   4.519 -0.0811  0.9120  0.4281
  712SOL    HW2 2502   1.049   2.607   4.395 -0.2197 -0.4082  1.3378
  713SOL     OW 2503   4.777   1.963   0.857  0.1874 -0.3570 -0.3201
  713SOL    HW1 2504   4.868   1.948   0.881  0.4100  1.3512 -0.0314
  713SOL    HW2 2505   4.762   1.908   0.780  2.3643  1.6793 -2.2661
  714SOL     OW 2506   5.199   2.903   2.067  0.3791 -0.0240 -0.1472
  714SOL    HW1 2507   5.201   2.826   2.011  0.5935  0.7963 -1.2770
  714SOL    HW2 2508   5.267   2.887   2.133  0.9265 -0.4666 -0.8153
  715SOL     OW 2509   0.422   2.732   1.488  0.0248 -0.6616  0.1918
  715SOL    HW1 2510   0.429   2.827   1.498  1.0511 -0.5160 -1.6042
  715SOL    HW2 2511   0.332   2.718   1.457 -0.1373 -0.2801  0.4874
  716SOL     OW 2512   0.220   1.907   1.354 -0.2773 -0.0385 -0.2455
  716SOL    HW1 2513   0.286   1.957   1.402 -1.5302 -0.4078  1.9311
  716SOL    HW2 2514   0.252   1.905   1.264  1.5868  1.6118  0.3482
  717SOL     OW 2515   1.357   2.921   0.891 -0.2177 -0.1151  0.2346
  717SOL    HW1 2516   1.399   2.837   0.872  1.2825  0.9143 -1.1228
  717SOL    HW2 2517   1.263   2.903   0.884  0.0607 -1.8192  0.6389
  718SOL     OW 2518   0.857   2.507   0.509  0.1500  0.2161  0.2527
  718SOL    HW1 2519   0.911   2.559   0.449 -2.0653  1.4012 -0.7904
  718SOL    HW2 2520   0.819   2.438   0.454  1.9342 -1.6956  1.3414
  719SOL     OW 2521   0.863   3.192   1.258  0.0898 -0.1187 -0.5417
  719SOL    HW1 2522   0.817   3.115   1.226 -1.4365  0.1190  1.0162
  719SOL    HW2 2523   0.938   3.157   1.306 -0.4498 -0.6477 -0.0657
  720SOL     OW 2524   1.469   3.245   1.726 -0.5481  0.5259 -0.1726
  720SOL    HW1 2525   1.407   3.279   1.662 -1.3075  0.7185  0.6584
  720SOL    HW2 2526   1.540   3.309   1.727 -0.2315  0.2039 -1.2665
  721SOL     OW 2527   0.382   2.853   1.122 -0.4668 -0.7799 -0.4254
  721SOL    HW1 2528   0.370   2.800   1.201 -0.3625  0.4679  0.4449
  721SOL    HW2 2529   0.466   2.824   1.086  0.1054 -0.4791  0.6335
  722SOL     OW 2530   1.311   2.616   0.655  0.1468 -0.5178 -0.2760
  722SOL    HW1 2531   1.236   2.644   0.707  0.5998 -1.0647  0.6961
  722SOL    HW2 2532   1.338   2.533   0.696  2.0782  0.3147  0.2087
  723SOL     OW 2533   1.634   3.260   4.125  0.1450  0.0551 -0.4127
  723SOL    HW1 2534   1.664   3.190   4.183 -0.4367 -0.9008 -1.2489
  723SOL    HW2 2535   1.715   3.296   4.088  0.3556 -1.7203 -1.7509
  724SOL     OW 2536   0.982   2.302   4.880  0.3870 -0.2096  0.0304
  724SOL    HW1 2537   0.927   2.379   4.895 -0.8453 -1.3576  1.7058
  724SOL    HW2 2538   1.058   2.334   4.833 -0.3809  1.9261  0.2222
  725SOL     OW 2539   0.322   2.337   1.464 -0.3991  0.2190 -0.1230
  725SOL    HW1 2540   0.319   2.301   1.375  0.1021  1.8554 -0.8171
  725SOL    HW2 2541   0.256   2.406   1.465 -0.0503  0.5479  0.6270
  726SOL     OW 2542   4.984   2.285   1.767  0.2154 -0.2321  0.1483
  726SOL    HW1 2543   5.000   2.313   1.858  2.7140  0.5045 -0.4852
  726SOL    HW2 2544   4.943   2.360   1.726 -0.0107 -0.2074  0.4191
  727SOL     OW 2545   0.546   2.305   1.816  0.3234  0.1592 -0.1525
  727SOL    HW1 2546   0.512   2.377   1.763 -0.6511  0.4299  0.8122
  727SOL    HW2 2547   0.589   2.347   1.890 -0.1176 -0.2259  0.3357
  728SOL     OW 2548   1.113   2.253   1.174  0.1705  0.8751  0.4909
  728SOL    HW1 2549   1.022   2.258   1.202  0.2142  0.7303  0.6634
  728SOL    HW2 2550   1.131   2.338   1.135 -0.3380  0.5521 -0.4555
  729SOL     OW 2551   0.027   3.151   0.443  0.2013 -0.3198 -0.6164
  729SOL    HW1 2552   0.120   3.155   0.465 -0.0529  0.0059  0.4040
  729SOL    HW2 2553  -0.006   3.076   0.491 -0.2845  0.1938 -0.1474
  730SOL     OW 2554   0.578   3.730   0.905 -0.1229 -0.6065  0.3267
  730SOL    HW1 2555   0.587   3.693   0.993 -0.0190  0.3947  0.7346
  730SOL    HW2 2556   0.666   3.727   0.868 -0.2541 -1.5005  0.0504
  731SOL     OW 2557   0.750   3.411   0.767  0.2424  0.6764 -0.1832
  731SOL    HW1 2558   0.743   3.401   0.673  0.4613 -1.5976  0.0154
  731SOL    HW2 2559   0.663   3.388   0.801  0.2191  1.2869  0.1796
  732SOL     OW 2560   0.836   2.525   1.669 -0.3246  0.1365 -0.1255
  732SOL    HW1 2561   0.918   2.501   1.627  0.6530  1.1893  1.1476
  732SOL    HW2 2562   0.822   2.457   1.736 -0.2038  0.2627  0.0283
  733SOL     OW 2563   0.082   2.165   1.311 -0.0706 -0.2404 -0.6697
  733SOL    HW1 2564   0.098   2.190   1.402  0.0146 -1.5011 -0.3236
  733SOL    HW2 2565   0.095   2.070   1.310  0.4136 -0.1679 -2.1074
  734SOL     OW 2566   0.251   1.676   2.276  0.5481  0.3278  0.3280
  734SOL    HW1 2567   0.170   1.631   2.301 -0.3384  0.6925 -1.7363
  734SOL    HW2 2568   0.314   1.654   2.345 -1.8682  1.7026  3.0719
  735SOL     OW 2569   1.006   2.537   2.093  0.2817 -0.1176 -0.3381
  735SOL    HW1 2570   0.982   2.458   2.046  1.0267 -2.0579  2.3784
  735SOL    HW2 2571   0.924   2.566   2.135  0.1732  0.1101 -0.7062
  736SOL     OW 2572   0.675   2.423   0.843  0.5018 -0.2428 -0.1260
  736SOL    HW1 2573   0.670   2.513   0.812  1.1333 -0.6115 -1.3473
  736SOL    HW2 2574   0.585   2.397   0.858  0.2760  0.3857 -0.3816
  737SOL     OW 2575   0.986   2.630   0.738  0.2567 -1.2099  0.0467
  737SOL    HW1 2576   0.934   2.595   0.666  0.2903 -2.1382  0.4612
  737SOL    HW2 2577   0.949   2.589   0.817  1.1747 -1.3816  0.4092
  738SOL     OW 2578   0.816   3.402   1.890  0.0591 -0.3544 -0.0661
  738SOL    HW1 2579   0.766   3.332   1.933 -1.5663  1.0579  0.4224
  738SOL    HW2 2580   0.879   3.357   1.834 -0.9987 -2.1950  0.2056
  739SOL     OW 2581   0.468   2.275   1.233  0.4136 -0.1495 -0.1620
  739SOL    HW1 2582   0.418   2.218   1.175 -0.5998  1.0292 -0.4637
  739SOL    HW2 2583   0.559   2.252   1.217  0.2014  0.8376 -2.9388
  740SOL     OW 2584   1.188   4.351   0.827  0.1154  0.0202 -0.1243
  740SOL    HW1 2585   1.100   4.317   0.841 -0.0928  0.0904 -1.2355
  740SOL    HW2 2586   1.196   4.359   0.732  0.7773  1.4330  0.0328
  741SOL     OW 2587   0.275   3.226   0.444 -0.0160 -0.7563 -0.6146
  741SOL    HW1 2588   0.313   3.211   0.357  1.4239 -1.6559  0.1616
  741SOL    HW2 2589   0.246   3.317   0.442 -0.5793 -0.9554 -2.2590
  742SOL     OW 2590   0.026   2.235   1.572 -0.4125 -0.0913 -0.0882
  742SOL    HW1 2591   0.020   2.181   1.651  2.3567 -0.2962  0.0354
  742SOL    HW2 2592  -0.022   2.315   1.593 -0.3934 -0.4915  1.5155
  743SOL     OW 2593   1.521   3.503   0.736 -0.1182  0.3106 -0.4082
  743SOL    HW1 2594   1.526   3.414   0.702  1.2893  0.6589 -1.1722
  743SOL    HW2 2595   1.467   3.496   0.815 -0.0657 -1.1970 -0.4900
  744SOL     OW 2596   2.288   3.368   0.169 -0.3418 -0.0608 -0.5630
  744SOL    HW1 2597   2.327   3.446   0.209 -2.6596  1.4068 -1.1066
  744SOL    HW2 2598   2.241   3.401   0.093 -3.0176 -1.7108  0.3128
  745SOL     OW 2599   1.403   3.176   0.947 -0.2975 -0.0172 -0.0588
  745SOL    HW1 2600   1.384   3.083   0.940  0.0869 -0.0955 -0.0818
  745SOL    HW2 2601   1.498   3.181   0.955 -0.3760  0.3275  0.7129
  746SOL     OW 2602   1.737   3.768   0.735 -0.0537  0.0889 -0.1390
  746SOL    HW1 2603   1.742   3.807   0.647  1.4363 -0.2067 -0.1879
  746SOL    HW2 2604   1.707   3.678   0.720 -0.1162  0.1390 -0.3161
  747SOL     OW 2605   5.143   2.896   1.250 -0.2199 -0.2501 -0.7843
  747SOL    HW1 2606   5.200   2.927   1.179 -0.3325  0.0611 -0.7414
  747SOL    HW2 2607   5.056   2.894   1.211 -0.2646 -0.1871 -0.6877
  748SOL     OW 2608   0.809   3.503   2.259 -0.2507 -0.0970  0.5646
  748SOL    HW1 2609   0.817   3.409   2.244  1.4534  0.5685 -3.3372
  748SOL    HW2 2610   0.728   3.527   2.214 -0.0256  0.4819  0.4678
  749SOL     OW 2611   1.692   1.623   4.797  0.3588 -0.4723 -0.0256
  749SOL    HW1 2612   1.761   1.683   4.826  0.0311 -0.4528  0.7361
  749SOL    HW2 2613   1.624   1.631   4.864 -1.9445  2.1394 -2.5358
  750SOL     OW 2614   1.924   2.285   1.236 -0.1990 -0.3332  0.0120
  750SOL    HW1 2615   1.872   2.287   1.156  0.7617  0.2076 -0.6106
  750SOL    HW2 2616   1.883   2.351   1.292 -0.5011 -0.2776 -0.2686
  751SOL     OW 2617   1.915   2.993   1.194  0.0067 -0.0925 -0.1839
  751SOL    HW1 2618   1.991   2.954   1.239 -0.6053 -0.4780  0.5199
  751SOL    HW2 2619   1.921   2.960   1.104  2.9336  3.0187 -1.2666
  752SOL     OW 2620   0.697   3.030   1.655 -0.3245 -0.2433  0.0549
  752SOL    HW1 2621   0.720   2.938   1.670  0.7940 -0.3804 -2.4417
  752SOL    HW2 2622   0.773   3.068   1.612 -2.7762  0.5119 -3.8028
  753SOL     OW 2623   1.533   3.010   0.667 -0.1343  0.1177  0.0154
  753SOL    HW1 2624   1.498   2.983   0.752 -0.1351  0.3815  0.0983
  753SOL    HW2 2625   1.521   2.933   0.611 -0.2986  0.0047  0.2048
  754SOL     OW 2626   0.968   2.975   0.503  0.0648 -0.5030 -0.2014
  754SOL    HW1 2627   0.951   2.997   0.411  0.7977  0.5622 -0.0898
  754SOL    HW2 2628   0.915   3.037   0.553 -2.1787 -2.5890  0.1208
  755SOL     OW 2629   1.989   3.506   0.157 -0.0495  0.7212 -0.1377
  755SOL    HW1 2630   1.963   3.439   0.094 -1.6608  1.5406 -0.3829
  755SOL    HW2 2631   2.003   3.458   0.239  3.8553 -0.6157 -1.5162
  756SOL     OW 2632   2.005   3.634   1.163  0.0574  0.7480 -0.4040
  756SOL    HW1 2633   1.927   3.591   1.198 -0.0069 -0.2344 -1.7462
  756SOL    HW2 2634   2.057   3.656   1.241  0.0453 -1.6528  0.3256
  757SOL     OW 2635   2.469   0.972   1.167  0.1049 -0.2787 -0.6767
  757SOL    HW1 2636   2.555   1.015   1.172  0.8608 -1.8370  0.0753
  757SOL    HW2 2637   2.407   1.044   1.159  1.2734  0.9951  1.3530
  758SOL     OW 2638   4.737   2.099   1.205  0.0067  0.1119  0.1453
  758SOL    HW1 2639   4.812   2.144   1.244  1.0439 -1.4740  0.0479
  758SOL    HW2 2640   4.728   2.138   1.118  0.4815  0.5805  0.3056
  759SOL     OW 2641   1.741   3.316   0.271  0.3707 -0.4052  0.0447
  759SOL    HW1 2642   1.789   3.309   0.189 -0.2096 -0.9074 -0.2579
  759SOL    HW2 2643   1.657   3.274   0.253 -0.2808  0.6774  0.4939
  760SOL     OW 2644   0.682   3.378   1.106  0.4580 -0.1916 -0.1059
  760SOL    HW1 2645   0.705   3.315   1.174  0.5212  0.9775  0.9727
  760SOL    HW2 2646   0.619   3.331   1.050 -1.0235 -0.5637  1.8103
  761SOL     OW 2647   0.791   3.390   0.382 -0.6647 -0.2843  0.2725
  761SOL    HW1 2648   0.727   3.460   0.367  0.8774  1.6226  2.2602
  761SOL    HW2 2649   0.875   3.427   0.357 -0.0960 -2.2485 -0.8561
  762SOL     OW 2650   1.770   3.203   0.816 -0.2026  0.5178  0.4885
  762SOL    HW1 2651   1.732   3.123   0.779  1.1732 -1.0211  2.2730
  762SOL    HW2 2652   1.737   3.205   0.906 -0.2305  1.9747  0.4514
  763SOL     OW 2653   0.527   3.577   1.887  0.2370 -0.0690 -0.0053
  763SOL    HW1 2654   0.500   3.525   1.812 -0.5066 -2.4658  1.8531
  763SOL    HW2 2655   0.622   3.574   1.886  0.2087 -1.9605  0.3529
  764SOL     OW 2656   1.725   2.673   1.532  0.0173  0.3070  0.1062
  764SOL    HW1 2657   1.796   2.662   1.595 -0.7803  2.9675  1.5645
  764SOL    HW2 2658   1.748   2.752   1.483 -1.3266  0.5221 -0.1955
  765SOL     OW 2659   1.512   2.776   5.006 -0.2655 -0.3589 -0.1640
  765SOL    HW1 2660   1.446   2.834   4.969  1.3742  1.2534 -0.5737
  765SOL    HW2 2661   1.470   2.740   5.085 -1.0789  1.8065  0.4107
  766SOL     OW 2662   5.098   2.676   0.457  0.0861 -0.0137 -0.1648
  766SOL    HW1 2663   5.187   2.641   0.460  0.1044  0.1278  1.3171
  766SOL    HW2 2664   5.105   2.754   0.403  0.8045 -0.1835 -0.3235
  767SOL     OW 2665   1.495   3.119   5.055 -0.1374 -0.4806 -0.2790
  767SOL    HW1 2666   1.434   3.047   5.039 -0.8453 -0.2578  1.2562
  767SOL    HW2 2667   1.440   3.197   5.061  0.5034  0.0218 -0.7725
  768SOL     OW 2668   1.512   2.005   1.447  0.4753 -0.3904 -0.7394
  768SOL    HW1 2669   1.442   2.032   1.387  1.1641  0.1767 -1.2973
  768SOL    HW2 2670   1.551   2.087   1.475 -0.5776 -0.5931  1.3977
  769SOL     OW 2671   0.845   3.070   0.823  0.1803 -0.2509 -0.2213
  769SOL    HW1 2672   0.825   3.108   0.737 -0.1059  1.8345  0.7280
  769SOL    HW2 2673   0.898   3.137   0.867  0.2984 -1.2824  1.2333
  770SOL     OW 2674   0.739   3.123   1.954  0.5021  0.2337  0.1704
  770SOL    HW1 2675   0.816   3.071   1.931  0.3750  0.4323 -0.6972
  770SOL    HW2 2676   0.676   3.105   1.884 -1.0658 -1.6355  1.9815
  771SOL     OW 2677   0.292   1.341   1.769 -0.0281  0.8418  0.4443
  771SOL    HW1 2678   0.223   1.407   1.755 -0.7473 -0.4487 -2.3894
  771SOL    HW2 2679   0.332   1.330   1.683  0.1185 -2.3786  0.8857
  772SOL     OW 2680   0.414   2.019   4.741  0.2737  0.4955  0.1516
  772SOL    HW1 2681   0.394   2.099   4.791 -0.2895 -0.3431  1.2868
  772SOL    HW2 2682   0.502   2.034   4.707 -0.2761  2.1029 -0.6435
  773SOL     OW 2683   1.039   3.019   1.424  0.1336  0.0566  0.1347
  773SOL    HW1 2684   0.985   2.941   1.411  1.1134 -0.3036 -1.9028
  773SOL    HW2 2685   1.111   3.009   1.362  0.3212  2.5529 -0.0721
  774SOL     OW 2686   5.110   2.377   0.690 -0.2734 -0.6788  0.5314
  774SOL    HW1 2687   5.177   2.389   0.622 -0.2421 -2.1783  0.2675
  774SOL    HW2 2688   5.069   2.293   0.668 -0.9408 -0.6954  1.7922
  775SOL     OW 2689   1.420   2.414   0.821 -0.1833 -0.7509  0.4199
  775SOL    HW1 2690   1.428   2.371   0.906  1.9241 -0.7941  0.2358
  775SOL    HW2 2691   1.500   2.388   0.774 -0.8925 -0.0004 -1.2250
  776SOL     OW 2692   0.483   3.178   1.636 -0.2210  0.1740 -0.1092
  776SOL    HW1 2693   0.445   3.144   1.555 -0.0984  1.2666 -0.6298
  776SOL    HW2 2694   0.569   3.136   1.641  0.7209  1.8421 -1.7532
  777SOL     OW 2695   2.008   4.186   1.291  0.2884 -0.2332 -0.3726
  777SOL    HW1 2696   2.059   4.143   1.223  1.3630  1.0017 -0.3656
  777SOL    HW2 2697   2.054   4.165   1.372  0.1296 -0.0949 -0.2458
  778SOL     OW 2698   1.522   2.493   1.864 -0.7530 -0.0202 -0.4655
  778SOL    HW1 2699   1.463   2.550   1.814 -1.9746 -0.7554  0.1179
  778SOL    HW2 2700   1.591   2.470   1.802 -0.6052  1.5577 -0.8981
  779SOL     OW 2701   1.069   2.488   1.553  0.3834  0.1303  0.9166
  779SOL    HW1 2702   1.098   2.399   1.536 -0.2589  0.1335 -0.1992
  779SOL    HW2 2703   1.109   2.540   1.483  1.7157  0.9179  2.2163
  780SOL     OW 2704   0.576   4.388   1.614 -0.1641  0.7414 -0.6088
  780SOL    HW1 2705   0.540   4.390   1.703  3.6098  0.0009  1.0017
  780SOL    HW2 2706   0.552   4.301   1.581  0.4710  0.0999  0.5821
  781SOL     OW 2707   0.820   2.838   1.194  0.3072 -0.1967 -0.4278
  781SOL    HW1 2708   0.732   2.810   1.166 -0.7927  1.4034  1.2818
  781SOL    HW2 2709   0.860   2.759   1.230 -0.5348 -0.8823 -0.9662
  782SOL     OW 2710   0.787   2.340   0.318  0.1783 -0.6638 -0.6531
  782SOL    HW1 2711   0.692   2.330   0.312 -0.0034  0.8192 -0.6282
  782SOL    HW2 2712   0.816   2.350   0.228  0.2824 -0.9172 -0.6470
  783SOL     OW 2713   0.053   2.741   1.049  0.2093 -0.6797 -0.2346
  783SOL    HW1 2714  -0.025   2.686   1.056  0.4422 -0.9836 -0.0490
  783SOL    HW2 2715   0.126   2.683   1.072  0.2999  0.1579  1.6727
  784SOL     OW 2716   1.990   1.903   1.909  0.0627 -0.3149  0.0204
  784SOL    HW1 2717   1.972   1.931   1.819 -1.1115  0.5226  0.5042
  784SOL    HW2 2718   2.084   1.912   1.918  0.0888  0.4443 -0.8551
  785SOL     OW 2719   2.016   2.693   1.405  0.1600 -0.4886 -0.3910
  785SOL    HW1 2720   2.072   2.623   1.373  0.9197 -0.0300 -0.0777
  785SOL    HW2 2721   2.062   2.728   1.481  0.6368  1.4771 -1.5453
  786SOL     OW 2722   1.331   2.573   4.817 -0.3420 -0.2437  0.5419
  786SOL    HW1 2723   1.339   2.598   4.725  0.5089 -2.4543 -0.0027
  786SOL    HW2 2724   1.409   2.522   4.836 -0.9173 -0.5305  2.2656
  787SOL     OW 2725   0.155   3.430   0.755 -0.3302  0.2785  0.1192
  787SOL    HW1 2726   0.106   3.360   0.711 -2.6906  1.5317  0.6519
  787SOL    HW2 2727   0.160   3.400   0.846  0.4355 -0.1340 -0.0577
  788SOL     OW 2728   0.543   3.043   0.102 -0.5645  0.0239 -0.0061
  788SOL    HW1 2729   0.578   3.132   0.097 -0.2298 -0.1079 -0.0184
  788SOL    HW2 2730   0.610   2.994   0.150  0.7906 -0.9621 -2.8033
  789SOL     OW 2731   2.056   3.589   4.928  0.1841  0.0071 -0.2572
  789SOL    HW1 2732   2.078   3.545   4.846  0.9173  0.7155 -0.4400
  789SOL    HW2 2733   2.067   3.682   4.909 -0.3894  0.2165  0.4228
  790SOL     OW 2734   2.157   3.358   0.588  0.3759  0.5132  0.2528
  790SOL    HW1 2735   2.067   3.346   0.558  0.8366  0.2220 -1.0268
  790SOL    HW2 2736   2.151   3.349   0.683 -0.4594 -2.7585 -0.0441
  791SOL     OW 2737   0.498   2.271   2.498 -0.2252  0.5026  0.1954
  791SOL    HW1 2738   0.519   2.181   2.472 -1.9436 -0.5947  2.3823
  791SOL    HW2 2739   0.571   2.298   2.554 -0.3575 -0.0724  0.6538
  792SOL     OW 2740   0.778   3.172   0.546 -0.3181 -0.1363  1.0091
  792SOL    HW1 2741   0.689   3.140   0.535  0.0836 -0.7729 -0.5531
  792SOL    HW2 2742   0.783   3.249   0.489  0.1571 -0.1303  1.0577
  793SOL     OW 2743   0.963   2.976   1.932 -0.2587 -0.9657 -0.5127
  793SOL    HW1 2744   0.921   2.892   1.913 -0.6415 -1.1282  0.9414
  793SOL    HW2 2745   1.054   2.953   1.954  0.1349 -0.7966 -1.8883
  794SOL     OW 2746   2.100   1.884   1.212 -0.0316  0.0892 -0.1079
  794SOL    HW1 2747   2.067   1.941   1.281 -0.8212  0.0891 -0.4797
  794SOL    HW2 2748   2.120   1.802   1.256 -1.7127 -0.3225 -0.0821
  795SOL     OW 2749   0.219   2.577   0.129  0.3654  0.0880 -0.0520
  795SOL    HW1 2750   0.284   2.545   0.067  0.0271  1.1429 -0.9561
  795SOL    HW2 2751   0.165   2.501   0.150  1.2333 -0.5467 -0.1014
  796SOL     OW 2752   1.327   3.265   1.412  0.5977 -0.2283 -0.0259
  796SOL    HW1 2753   1.312   3.192   1.473  1.7663 -1.5943 -1.3486
  796SOL    HW2 2754   1.281   3.240   1.332  2.8349 -0.5824 -1.2453
  797SOL     OW 2755   5.177   2.509   1.656 -0.3989  0.0404  0.4443
  797SOL    HW1 2756   5.099   2.549   1.695 -0.3275 -1.0752  1.7567
  797SOL    HW2 2757   5.245   2.519   1.723 -0.0102 -1.0156  0.2118
  798SOL     OW 2758   0.751   3.735   0.053  0.9728  0.2392 -0.2838
  798SOL    HW1 2759   0.724   3.769   0.138  0.6873 -0.5090 -0.0673
  798SOL    HW2 2760   0.671   3.738  -0.000  0.9188 -0.1980 -0.2276
  799SOL     OW 2761   0.320   1.879   1.090  0.0508 -0.0862  0.5407
  799SOL    HW1 2762   0.253   1.842   1.033  0.7937  0.7286 -0.8701
  799SOL    HW2 2763   0.402   1.869   1.041  0.5310  1.6343  0.9820
  800SOL     OW 2764   0.287   2.147   0.258  0.0510  0.2337  0.2252
  800SOL    HW1 2765   0.267   2.110   0.173 -0.5602 -1.5773  1.1384
  800SOL    HW2 2766   0.201   2.167   0.296  0.3245  1.2295  0.3370
  801SOL     OW 2767   1.446   2.634   0.121 -0.4462 -0.0696 -0.1505
  801SOL    HW1 2768   1.406   2.562   0.072 -1.2022  0.7009 -0.6745
  801SOL    HW2 2769   1.378   2.700   0.127  0.9956  1.6470 -1.8207
  802SOL     OW 2770   0.405   3.400   1.295  0.6744 -0.4517  0.1013
  802SOL    HW1 2771   0.449   3.482   1.272 -0.9394 -0.2504 -2.5114
  802SOL    HW2 2772   0.354   3.421   1.373  3.5129 -0.1422  1.9467
  803SOL     OW 2773   0.883   1.916   0.230 -0.0934  0.2050 -0.0175
  803SOL    HW1 2774   0.929   1.947   0.152  0.2863  0.0116  0.1314
  803SOL    HW2 2775   0.909   1.977   0.299 -0.4713  0.4081 -0.0504
  804SOL     OW 2776   0.750   1.891   1.216 -0.1546 -0.2828 -0.3540
  804SOL    HW1 2777   0.715   1.892   1.305  0.0785  1.1834 -0.2658
  804SOL    HW2 2778   0.821   1.827   1.219 -0.4156 -0.5438  0.4059
  805SOL     OW 2779   1.900   2.587   0.816 -1.0814  0.1418 -0.5455
  805SOL    HW1 2780   1.847   2.666   0.814  0.1785  1.1333  2.1127
  805SOL    HW2 2781   1.850   2.527   0.871 -0.3044  0.4422  0.4976
  806SOL     OW 2782   4.937   3.258   0.110  0.2100  0.2066 -0.2912
  806SOL    HW1 2783   4.858   3.281   0.159  0.2779 -2.4608  1.1576
  806SOL    HW2 2784   4.907   3.242   0.021 -0.1469  3.6283 -0.8610
  807SOL     OW 2785   1.231   3.440   0.627  0.1872  0.8367 -0.4105
  807SOL    HW1 2786   1.282   3.521   0.634  0.7033  0.4861 -0.0401
  807SOL    HW2 2787   1.288   3.380   0.578  0.1286  0.4445 -0.0046
  808SOL     OW 2788   0.751   2.778   2.689  0.6321 -0.4371  0.1856
  808SOL    HW1 2789   0.837   2.795   2.729  1.0613 -0.6341 -0.6484
  808SOL    HW2 2790   0.770   2.725   2.612 -0.0281  1.2593 -1.1796
  809SOL     OW 2791   5.105   2.527   3.099  0.6426  0.0017 -0.3301
  809SOL    HW1 2792   5.171   2.594   3.119  0.3923  0.1671 -0.0421
  809SOL    HW2 2793   5.112   2.512   3.005 -0.6344  1.8549 -0.7447
  810SOL     OW 2794   4.870   2.087   2.941 -0.1887 -0.2408  0.4133
  810SOL    HW1 2795   4.806   2.148   2.978 -0.6796 -0.6048  0.1692
  810SOL    HW2 2796   4.821   2.006   2.927  0.6189 -0.9319  1.4120
  811SOL     OW 2797   0.659   3.295   2.527  0.1229 -0.5960 -0.0336
  811SOL    HW1 2798   0.737   3.335   2.487  0.3253 -0.3114  0.6476
  811SOL    HW2 2799   0.597   3.367   2.536 -0.4401 -0.9324 -1.0988
  812SOL     OW 2800   1.339   3.119   2.825  0.0718  0.4420 -0.1440
  812SOL    HW1 2801   1.351   3.083   2.912  1.8534 -0.6451 -0.8170
  812SOL    HW2 2802   1.247   3.144   2.821  0.1433  1.1692  2.2815
  813SOL     OW 2803   1.622   2.502   2.375  0.3401  0.4518  0.2908
  813SOL    HW1 2804   1.579   2.470   2.295  2.8389 -1.6303 -0.2857
  813SOL    HW2 2805   1.584   2.448   2.444  0.5166  0.0276  0.0615
  814SOL     OW 2806   1.444   3.567   3.492 -0.5258 -0.3029 -0.1287
  814SOL    HW1 2807   1.371   3.509   3.514 -1.2927  0.4142 -0.7530
  814SOL    HW2 2808   1.404   3.637   3.440  0.6848 -0.1222 -0.8243
  815SOL     OW 2809   1.252   1.913   4.249  0.8598 -0.5690 -0.2894
  815SOL    HW1 2810   1.262   1.903   4.155  1.3216 -2.8836 -0.0280
  815SOL    HW2 2811   1.342   1.917   4.282  0.7008  2.1381 -0.1045
  816SOL     OW 2812   1.619   2.984   2.976  0.4710  0.0396 -0.3263
  816SOL    HW1 2813   1.633   2.993   2.882 -1.0657  0.3952 -0.5233
  816SOL    HW2 2814   1.647   3.069   3.012  1.8120 -0.3727 -0.3556
  817SOL     OW 2815   1.202   2.676   4.083 -0.7121  0.3807  0.3889
  817SOL    HW1 2816   1.218   2.712   4.171 -2.4273  0.8081  0.5344
  817SOL    HW2 2817   1.260   2.726   4.026  0.0764  0.4164  1.2117
  818SOL     OW 2818   0.040   3.916   2.066 -0.3521  0.7046  0.1054
  818SOL    HW1 2819  -0.051   3.947   2.059 -0.7505 -0.0651  1.6426
  818SOL    HW2 2820   0.074   3.961   2.143  0.0707 -0.2322  0.4608
  819SOL     OW 2821   1.240   3.946   2.992  0.4865  0.3135 -0.0572
  819SOL    HW1 2822   1.228   4.027   3.041 -1.3748 -0.5356  0.9209
  819SOL    HW2 2823   1.153   3.925   2.959  0.9119 -1.4255 -0.0955
  820SOL     OW 2824   1.251   1.624   2.948  0.5813 -0.1354 -0.1955
  820SOL    HW1 2825   1.214   1.553   2.999  0.9178  1.3314  2.1922
  820SOL    HW2 2826   1.338   1.638   2.986  1.8166 -0.5322 -2.7297
  821SOL     OW 2827   5.068   3.633   2.807  0.1519 -0.0041  0.1879
  821SOL    HW1 2828   5.052   3.539   2.797 -0.0316  0.1369 -0.9230
  821SOL    HW2 2829   4.998   3.663   2.864  0.5149 -0.6310  0.9876
  822SOL     OW 2830   2.126   2.326   4.102 -0.1721 -0.0749 -0.3795
  822SOL    HW1 2831   2.032   2.325   4.084 -0.4722  1.6215  0.9266
  822SOL    HW2 2832   2.132   2.359   4.192  1.7032  0.4692 -0.6981
  823SOL     OW 2833   4.951   3.838   3.009 -0.0413  0.2703  0.1445
  823SOL    HW1 2834   4.918   3.927   2.998 -0.8576 -0.0451  0.0248
  823SOL    HW2 2835   4.874   3.787   3.034  0.3024 -0.5155 -0.3812
  824SOL     OW 2836   1.121   3.361   2.048 -0.2809  0.5300 -0.3054
  824SOL    HW1 2837   1.188   3.293   2.057 -0.3385  0.4697 -0.3369
  824SOL    HW2 2838   1.152   3.432   2.104  0.3667  0.9362 -1.1614
  825SOL     OW 2839   0.391   2.781   2.959 -0.1057  0.0747  0.0202
  825SOL    HW1 2840   0.311   2.730   2.972 -1.1237  1.4206 -0.8361
  825SOL    HW2 2841   0.459   2.715   2.945 -1.6202 -1.0835 -2.3240
  826SOL     OW 2842   0.114   3.422   2.149  0.5420 -0.1703  0.4771
  826SOL    HW1 2843   0.193   3.416   2.096  1.3170 -2.1735  1.8056
  826SOL    HW2 2844   0.108   3.515   2.173 -0.5752  1.0360 -4.1267
  827SOL     OW 2845   1.946   1.879   2.775  0.1412  0.4329 -0.5803
  827SOL    HW1 2846   1.950   1.974   2.770  2.7737  0.3578 -1.1747
  827SOL    HW2 2847   1.952   1.850   2.684 -0.2631 -0.2848 -0.3794
  828SOL     OW 2848   0.016   1.976   2.224  0.4310  0.1589 -0.1518
  828SOL    HW1 2849   0.083   2.011   2.166  1.6925  1.3638  1.9801
  828SOL    HW2 2850  -0.020   1.901   2.177  2.9698 -0.2378 -1.5144
  829SOL     OW 2851   2.158   3.235   1.306 -0.0993  0.6335 -0.0527
  829SOL    HW1 2852   2.088   3.256   1.368 -0.6403  1.3073 -0.8873
  829SOL    HW2 2853   2.223   3.304   1.320 -0.6318  1.3080 -0.8615
  830SOL     OW 2854   4.953   2.472   2.829 -0.3588  0.0351  0.2906
  830SOL    HW1 2855   4.894   2.471   2.905  0.6052 -0.3465  1.0421
  830SOL    HW2 2856   4.962   2.379   2.805  0.1297  0.0702  0.3339
  831SOL     OW 2857   0.533   2.440   3.154 -0.0087  0.2390  0.0786
  831SOL    HW1 2858   0.545   2.380   3.228 -1.0062 -0.5885 -0.4222
  831SOL    HW2 2859   0.452   2.411   3.112  0.7359  0.4801 -1.5552
  832SOL     OW 2860   0.589   3.275   3.708 -0.6182 -0.4348 -0.1861
  832SOL    HW1 2861   0.615   3.230   3.789 -0.7139 -1.5349 -0.7629
  832SOL    HW2 2862   0.523   3.338   3.737 -0.4451 -0.6210  0.6423
  833SOL     OW 2863   1.452   3.243   3.518 -0.0747  0.3976  0.2377
  833SOL    HW1 2864   1.449   3.318   3.459 -1.3896 -0.1860 -0.4665
  833SOL    HW2 2865   1.500   3.274   3.595  0.7479  1.4723 -0.7038
  834SOL     OW 2866   1.650   1.601   1.600 -0.5943 -0.8604  0.3754
  834SOL    HW1 2867   1.656   1.544   1.676 -1.5714 -0.2922  0.8805
  834SOL    HW2 2868   1.596   1.675   1.629 -0.8662 -0.5780 -0.8227
  835SOL     OW 2869   0.291   2.286   2.684 -0.2202  0.2147 -0.6647
  835SOL    HW1 2870   0.350   2.302   2.610  2.2650 -1.6054  0.8436
  835SOL    HW2 2871   0.236   2.213   2.656  1.1853 -0.9293 -0.5030
  836SOL     OW 2872   1.535   2.261   1.519 -0.6476  0.7526 -0.0079
  836SOL    HW1 2873   1.479   2.337   1.507  0.2160  1.5736  1.1255
  836SOL    HW2 2874   1.600   2.288   1.583  0.3786 -0.5573 -0.4629
  837SOL     OW 2875   1.792   3.419   2.871  0.1301  0.2338  0.0480
  837SOL    HW1 2876   1.755   3.492   2.822  0.1428 -0.1447 -0.5268
  837SOL    HW2 2877   1.853   3.377   2.810 -0.8926 -1.0800 -0.0979
  838SOL     OW 2878   1.202   2.037   3.550 -0.0397 -0.1158  0.4892
  838SOL    HW1 2879   1.115   2.077   3.555 -0.1226 -0.1845 -0.3353
  838SOL    HW2 2880   1.194   1.955   3.598 -0.8305 -0.8152 -0.8231
  839SOL     OW 2881   0.956   3.902   1.794  0.2913 -0.1414  0.2890
  839SOL    HW1 2882   0.946   3.807   1.806  0.5006 -0.0763  0.9721
  839SOL    HW2 2883   0.923   3.918   1.706  0.2788 -0.8566  0.1585
  840SOL     OW 2884   1.543   3.775   1.801 -0.0941  0.0929 -1.4708
  840SOL    HW1 2885   1.609   3.804   1.864  0.8601  0.0143 -2.4239
  840SOL    HW2 2886   1.462   3.818   1.829  0.5149  0.7574 -0.7160
  841SOL     OW 2887   0.624   3.077   2.315  0.3247 -0.3712 -0.5253
  841SOL    HW1 2888   0.633   3.126   2.397 -0.4043 -0.0006 -0.6665
  841SOL    HW2 2889   0.705   3.094   2.268  1.0401 -1.1242  0.4117
  842SOL     OW 2890   0.863   2.599   2.518 -0.3361  0.3337  0.2560
  842SOL    HW1 2891   0.819   2.517   2.542 -0.7101  0.6634  0.6769
  842SOL    HW2 2892   0.954   2.586   2.547  0.3690 -1.1511 -2.4205
  843SOL     OW 2893   2.674   3.195   1.763 -0.5923 -0.1254  0.4147
  843SOL    HW1 2894   2.695   3.263   1.827 -1.8950 -1.0298  1.8591
  843SOL    HW2 2895   2.653   3.118   1.816  1.3562 -1.8401 -1.1929
  844SOL     OW 2896   1.144   2.757   3.271 -0.4652 -0.5824  0.2598
  844SOL    HW1 2897   1.089   2.809   3.329  0.0716 -1.8211  1.8974
  844SOL    HW2 2898   1.231   2.760   3.310 -0.5292 -3.1037  0.6707
  845SOL     OW 2899   1.400   2.749   4.305  0.5344 -0.1454 -0.4546
  845SOL    HW1 2900   1.463   2.772   4.236  1.5428 -0.0526  0.4900
  845SOL    HW2 2901   1.448   2.689   4.362 -0.4070 -0.4779 -0.0062
  846SOL     OW 2902   0.399   2.278   3.361 -0.1393 -0.3085 -0.8639
  846SOL    HW1 2903   0.389   2.305   3.452  1.3517  0.1322 -0.8220
  846SOL    HW2 2904   0.381   2.184   3.363 -0.2794 -0.2733 -0.1420
  847SOL     OW 2905   1.019   2.818   2.747 -0.2873  0.4183 -0.6426
  847SOL    HW1 2906   1.008   2.820   2.652 -0.5779  2.2318 -0.5825
  847SOL    HW2 2907   1.102   2.772   2.760 -1.0558 -1.3428 -1.6724
  848SOL     OW 2908   0.826   4.043   2.793  0.0091  0.2902  0.4714
  848SOL    HW1 2909   0.869   4.077   2.715 -3.6166  3.6159 -0.2206
  848SOL    HW2 2910   0.749   3.997   2.760  1.3509 -3.1526  1.8461
  849SOL     OW 2911   0.348   1.705   3.346  0.5338  0.0600 -0.0988
  849SOL    HW1 2912   0.341   1.686   3.252 -0.2594  0.8516 -0.2102
  849SOL    HW2 2913   0.439   1.687   3.367  0.7738  0.0837 -1.0718
  850SOL     OW 2914   0.455   3.631   4.406  0.2183  0.0432  0.1024
  850SOL    HW1 2915   0.413   3.660   4.487  0.6341 -1.0636  0.7342
  850SOL    HW2 2916   0.523   3.696   4.389  1.0986 -0.5032  1.4534
  851SOL     OW 2917   0.385   2.507   2.102 -0.3266  0.3580 -0.5196
  851SOL    HW1 2918   0.458   2.445   2.103 -0.2606  0.4446 -0.1532
  851SOL    HW2 2919   0.327   2.477   2.171 -0.7027  0.2181 -0.8918
  852SOL     OW 2920   1.889   3.227   3.718  0.1636 -0.0699 -0.1099
  852SOL    HW1 2921   1.953   3.251   3.784  0.6194 -2.0567  0.2130
  852SOL    HW2 2922   1.935   3.236   3.635  0.0013  1.1486 -0.0721
  853SOL     OW 2923   1.307   3.449   2.308 -0.0746  0.1580  0.4453
  853SOL    HW1 2924   1.318   3.487   2.396  0.9852  0.4803  0.1888
  853SOL    HW2 2925   1.360   3.506   2.252 -0.0426 -0.5679 -0.2616
  854SOL     OW 2926   0.734   2.332   2.664  0.2009  0.0572  0.2705
  854SOL    HW1 2927   0.742   2.403   2.727  0.2536  1.1567 -0.9625
  854SOL    HW2 2928   0.768   2.255   2.710  0.0337  0.8000  1.6473
  855SOL     OW 2929   0.714   3.918   1.257 -0.0079 -0.0651 -0.2168
  855SOL    HW1 2930   0.653   3.929   1.330 -0.1154 -1.5159 -0.0725
  855SOL    HW2 2931   0.775   3.850   1.288  0.3200 -0.2347 -1.2376
  856SOL     OW 2932   0.663   3.783   3.690  0.2661 -0.4627  0.5625
  856SOL    HW1 2933   0.708   3.722   3.748  0.9895 -1.0884 -0.6515
  856SOL    HW2 2934   0.572   3.783   3.721  0.7236 -0.4913  1.9281
  857SOL     OW 2935   1.264   2.493   3.623  0.2145 -0.3298  0.5347
  857SOL    HW1 2936   1.305   2.432   3.685 -1.8523 -1.7465  0.5450
  857SOL    HW2 2937   1.247   2.441   3.545 -0.6095  0.4939  0.1523
  858SOL     OW 2938   5.049   2.914   2.479  0.4316 -0.1061  0.2964
  858SOL    HW1 2939   4.976   2.930   2.539  1.3058 -0.4910  1.4826
  858SOL    HW2 2940   5.118   2.973   2.509  0.4262  0.6522 -1.1588
  859SOL     OW 2941   0.419   3.348   2.833  0.5772 -0.6307  0.1273
  859SOL    HW1 2942   0.363   3.330   2.909  0.4511  0.1670  0.2250
  859SOL    HW2 2943   0.505   3.316   2.859  0.5876 -0.1528  0.7042
  860SOL     OW 2944   1.304   3.184   2.002  0.4479 -0.0078  0.2671
  860SOL    HW1 2945   1.311   3.233   1.920 -2.1594  1.4304  0.8649
  860SOL    HW2 2946   1.285   3.094   1.974  2.8989 -0.2426 -0.7634
  861SOL     OW 2947   0.581   1.978   2.549 -0.4616 -0.3319 -0.1783
  861SOL    HW1 2948   0.576   1.930   2.632 -0.1783  0.3724  0.2530
  861SOL    HW2 2949   0.519   1.934   2.492 -0.8141 -0.6932  0.4784
  862SOL     OW 2950   1.831   3.716   2.118 -0.1808 -0.0405  0.2571
  862SOL    HW1 2951   1.784   3.652   2.172 -0.5365  0.5878  0.7021
  862SOL    HW2 2952   1.850   3.669   2.036 -0.5381 -0.6784  0.5363
  863SOL     OW 2953   0.172   3.673   1.272 -0.1056  0.6988  0.4377
  863SOL    HW1 2954   0.208   3.665   1.183  1.8352  0.6234  1.2074
  863SOL    HW2 2955   0.077   3.672   1.259  0.1399  2.2490 -1.7816
  864SOL     OW 2956   1.516   1.836   1.699  0.4846 -0.2017 -0.1433
  864SOL    HW1 2957   1.513   1.899   1.772  1.1235 -0.0144 -0.2707
  864SOL    HW2 2958   1.488   1.887   1.623 -0.4492 -0.4701  0.0168
  865SOL     OW 2959   0.172   4.391   3.790  0.2471 -0.1513 -0.0722
  865SOL    HW1 2960   0.076   4.390   3.800  0.2407  3.0197  0.9172
  865SOL    HW2 2961   0.204   4.435   3.869  2.4992 -0.7462 -0.6172
  866SOL     OW 2962   0.963   3.982   2.555  0.2122 -0.4713 -0.1062
  866SOL    HW1 2963   0.886   3.973   2.499 -0.3208  1.4832  0.2705
  866SOL    HW2 2964   1.008   4.060   2.522  1.7563 -1.2988  0.0050
  867SOL     OW 2965   0.234   2.591   1.798 -0.0362  0.0164 -0.0685
  867SOL    HW1 2966   0.312   2.558   1.753 -0.3361  0.2870 -0.8010
  867SOL    HW2 2967   0.267   2.660   1.856  0.2560  0.2359 -0.4879
  868SOL     OW 2968   1.166   1.821   3.715  0.3637 -0.8141  0.2140
  868SOL    HW1 2969   1.092   1.795   3.769  1.6864 -1.7944  1.6236
  868SOL    HW2 2970   1.195   1.739   3.674  0.0241 -0.2583 -1.1518
  869SOL     OW 2971   0.478   2.135   2.250 -0.6342  0.6692 -0.0923
  869SOL    HW1 2972   0.451   2.095   2.168  0.7899 -0.9649  0.2141
  869SOL    HW2 2973   0.529   2.212   2.224 -0.5061  0.3717 -0.7215
  870SOL     OW 2974   0.894   1.833   3.535  0.2593  0.1594 -0.0302
  870SOL    HW1 2975   0.944   1.759   3.568  2.7231  1.7997 -0.0149
  870SOL    HW2 2976   0.867   1.881   3.613  0.3088  0.3484 -0.1300
  871SOL     OW 2977   1.809   3.950   3.364  0.3162  0.4907 -0.4398
  871SOL    HW1 2978   1.794   3.898   3.285  1.0607  1.3599 -1.1639
  871SOL    HW2 2979   1.789   3.891   3.436 -0.1994 -0.3652 -1.2794
  872SOL     OW 2980   1.581   2.731   3.084  0.0351  0.3732  0.1368
  872SOL    HW1 2981   1.592   2.805   3.025 -1.0656  1.2670  1.0112
  872SOL    HW2 2982   1.668   2.716   3.121  1.0775 -1.1969 -2.8127
  873SOL     OW 2983   0.702   3.869   2.528 -0.0736 -0.2591  0.3214
  873SOL    HW1 2984   0.724   3.777   2.544 -0.7509 -0.5232 -0.2580
  873SOL    HW2 2985   0.629   3.886   2.587  0.8103  0.2486  1.2914
  874SOL     OW 2986   0.827   2.111   2.790  0.2987  0.1103  0.3147
  874SOL    HW1 2987   0.922   2.113   2.779  0.2077  1.7217 -0.3136
  874SOL    HW2 2988   0.813   2.050   2.863  1.7650 -0.5758  0.0445
  875SOL     OW 2989   0.333   2.746   2.019 -0.3948 -0.1318 -0.6671
  875SOL    HW1 2990   0.361   2.662   2.054 -0.0518 -0.3949 -1.5606
  875SOL    HW2 2991   0.278   2.784   2.088  0.9240 -0.2786  0.4814
  876SOL     OW 2992   0.980   3.384   3.018 -0.2143  0.1111 -0.0436
  876SOL    HW1 2993   1.027   3.385   2.934 -0.7389  1.8630 -0.3410
  876SOL    HW2 2994   0.961   3.292   3.034  1.6169 -0.4175 -0.8815
  877SOL     OW 2995   0.963   1.796   2.119 -0.7065  0.2105 -0.1094
  877SOL    HW1 2996   0.967   1.761   2.208  0.8065  0.2780 -0.1235
  877SOL    HW2 2997   0.944   1.719   2.065 -3.8383  0.5413  0.4543
  878SOL     OW 2998   1.291   1.617   1.758 -0.0680 -0.1996  0.0408
  878SOL    HW1 2999   1.282   1.672   1.680  0.4970 -1.5624 -1.0039
  878SOL    HW2 3000   1.369   1.650   1.802  0.5941 -0.5429 -0.8790
  879SOL     OW 3001   1.126   3.222   3.278  0.1341  0.0324 -0.1100
  879SOL    HW1 3002   1.215   3.258   3.282 -0.0712  0.7691 -1.7640
  879SOL    HW2 3003   1.136   3.131   3.306  1.4146  0.0956 -0.3211
  880SOL     OW 3004   1.171   4.376   2.764  0.5467 -0.3586  0.4945
  880SOL    HW1 3005   1.107   4.431   2.809  1.7271 -0.0773  1.8892
  880SOL    HW2 3006   1.186   4.419   2.680 -0.7670 -0.1940  0.3431
  881SOL     OW 3007   0.418   2.683   2.543  0.3671 -0.2357  0.2617
  881SOL    HW1 3008   0.501   2.664   2.587 -0.1115  1.9705  2.2115
  881SOL    HW2 3009   0.351   2.657   2.606 -0.5222 -3.3118 -1.8425
  882SOL     OW 3010   0.889   4.324   1.783  0.1739  0.3307 -0.4089
  882SOL    HW1 3011   0.796   4.338   1.768  0.3486  1.0565 -0.8062
  882SOL    HW2 3012   0.911   4.379   1.857  0.1140 -0.4633  0.2072
  883SOL     OW 3013   1.217   2.712   2.028 -0.1051 -0.3850 -0.1711
  883SOL    HW1 3014   1.219   2.658   1.950  0.4668 -0.8336  0.1484
  883SOL    HW2 3015   1.166   2.660   2.091  0.2589 -0.4561  0.0648
  884SOL     OW 3016   0.524   2.072   3.627  0.3980  0.2630 -0.3395
  884SOL    HW1 3017   0.438   2.047   3.660 -0.0123  2.2432  0.1071
  884SOL    HW2 3018   0.537   2.015   3.551 -0.7718 -0.8924  0.2987
  885SOL     OW 3019   0.502   1.978   2.906  0.2203 -0.1563 -0.3517
  885SOL    HW1 3020   0.521   2.070   2.888  0.6554 -0.2147 -0.1969
  885SOL    HW2 3021   0.560   1.930   2.848 -1.3265 -0.3290 -1.7567
  886SOL     OW 3022   0.654   3.251   2.954  0.1269 -0.4457 -0.0320
  886SOL    HW1 3023   0.614   3.164   2.953 -0.1688 -0.3001 -2.2184
  886SOL    HW2 3024   0.746   3.235   2.972 -0.1740 -1.0979  0.9852
  887SOL     OW 3025   0.946   1.582   2.824 -0.7988  0.0002 -0.3144
  887SOL    HW1 3026   1.009   1.627   2.881 -1.1448  0.0902 -0.0025
  887SOL    HW2 3027   0.917   1.649   2.763 -0.2913 -0.1414 -0.7151
  888SOL     OW 3028   1.006   3.714   2.885  0.1775  0.1650  0.4382
  888SOL    HW1 3029   1.046   3.686   2.967  0.8909 -0.0647  0.0174
  888SOL    HW2 3030   0.940   3.647   2.866  0.8075 -0.4006  0.2323
  889SOL     OW 3031   1.070   2.065   4.019 -0.2173 -0.4708  0.1829
  889SOL    HW1 3032   1.010   2.136   4.041  0.7955  0.3973  0.1768
  889SOL    HW2 3033   1.146   2.080   4.075  0.3550 -1.0537 -0.4318
  890SOL     OW 3034   0.882   3.222   2.229  0.3804  0.2433  0.0933
  890SOL    HW1 3035   0.925   3.253   2.150 -0.1276  0.2419 -0.1842
  890SOL    HW2 3036   0.952   3.220   2.295  0.4375  1.9144  0.1084
  891SOL     OW 3037   1.323   2.331   2.595  0.2553  0.2126 -0.0778
  891SOL    HW1 3038   1.308   2.336   2.689 -0.7929 -1.5855 -0.1256
  891SOL    HW2 3039   1.414   2.302   2.587  0.3119  0.2584  0.3719
  892SOL     OW 3040   0.610   1.638   1.643  0.3420 -0.0570  0.2138
  892SOL    HW1 3041   0.557   1.674   1.714  0.8085 -0.3059  0.6913
  892SOL    HW2 3042   0.550   1.633   1.569  0.5428  2.7895 -0.2141
  893SOL     OW 3043   1.927   3.528   3.113  0.1968  0.1214 -0.0843
  893SOL    HW1 3044   1.884   3.469   3.174  0.4287 -1.2812 -1.2458
  893SOL    HW2 3045   1.894   3.502   3.027  0.8556  1.2122 -0.6813
  894SOL     OW 3046   2.098   3.269   3.937  0.1622  0.2931  0.4087
  894SOL    HW1 3047   2.144   3.210   3.997  2.2639  0.3754 -1.0912
  894SOL    HW2 3048   2.167   3.321   3.897 -1.0828 -0.5546 -2.9847
  895SOL     OW 3049   1.338   2.826   3.892 -0.2720 -0.1702 -0.5001
  895SOL    HW1 3050   1.335   2.918   3.865  1.6260  0.4017  1.0580
  895SOL    HW2 3051   1.356   2.777   3.812 -1.8314  0.7424 -1.4302
  896SOL     OW 3052   0.783   3.555   2.840 -0.8500  0.5279  0.0958
  896SOL    HW1 3053   0.721   3.609   2.889 -1.6683 -0.3271  0.0196
  896SOL    HW2 3054   0.744   3.468   2.840 -0.6737  0.4183 -1.7173
  897SOL     OW 3055   1.527   3.299   2.683 -0.4977  0.2168 -0.9667
  897SOL    HW1 3056   1.484   3.382   2.702 -0.9055 -0.0603 -0.6675
  897SOL    HW2 3057   1.470   3.233   2.722  1.4159 -0.0247  1.5127
  898SOL     OW 3058   1.010   1.619   3.150  0.0040 -0.3213  0.0771
  898SOL    HW1 3059   0.968   1.557   3.209  1.4449 -1.0466  0.3778
  898SOL    HW2 3060   1.027   1.697   3.204 -1.9408  0.4233 -0.3396
  899SOL     OW 3061   1.674   2.362   3.680 -0.1027 -0.7183  0.0619
  899SOL    HW1 3062   1.759   2.323   3.662  0.2875  0.5957 -1.0628
  899SOL    HW2 3063   1.621   2.343   3.603 -0.5084 -0.6658  0.3253
  900SOL     OW 3064   0.799   3.184   2.740  0.7003  0.9947  0.3680
  900SOL    HW1 3065   0.729   3.160   2.801  2.6473 -0.4570  2.0995
  900SOL    HW2 3066   0.754   3.199   2.657 -1.3406 -3.0591  0.6088
  901SOL     OW 3067   0.294   2.550   2.724 -0.1149  0.1211  0.3914
  901SOL    HW1 3068   0.361   2.537   2.791 -2.3393 -1.9481  2.3319
  901SOL    HW2 3069   0.265   2.462   2.701 -0.6580  0.8919 -2.0125
  902SOL     OW 3070   1.535   2.339   3.280  0.4181 -0.1260  0.1359
  902SOL    HW1 3071   1.563   2.341   3.189  0.9858  1.4221  0.3212
  902SOL    HW2 3072   1.615   2.352   3.330  0.0025 -0.1924  0.8291
  903SOL     OW 3073   5.185   3.187   3.732 -0.4121 -1.5154 -0.3382
  903SOL    HW1 3074   5.119   3.242   3.689 -0.1517 -0.3994  0.6583
  903SOL    HW2 3075   5.255   3.180   3.667 -0.1818 -0.1395 -0.2582
  904SOL     OW 3076   0.549   3.031   2.818 -0.2175 -0.2562  0.1215
  904SOL    HW1 3077   0.479   3.044   2.754 -2.2976 -2.0668  1.9507
  904SOL    HW2 3078   0.566   2.937   2.816 -1.6920 -0.6686  3.5225
  905SOL     OW 3079   1.092   1.659   2.315 -0.7518  0.0291 -0.4427
  905SOL    HW1 3080   1.073   1.745   2.352 -1.4610 -0.3408  0.0714
  905SOL    HW2 3081   1.123   1.607   2.389 -0.6310 -0.2533 -0.6900
  906SOL     OW 3082   1.784   3.089   2.768  0.2729  0.1803  0.0096
  906SOL    HW1 3083   1.839   3.090   2.846  1.2374  1.7904 -0.6631
  906SOL    HW2 3084   1.759   3.181   2.755 -1.1272 -0.2868 -0.7080
  907SOL     OW 3085   1.546   4.203   3.677  0.2618 -0.0261 -0.2487
  907SOL    HW1 3086   1.591   4.119   3.682  1.2543  0.4006 -1.9776
  907SOL    HW2 3087   1.608   4.266   3.714 -0.3589  0.0124  0.7545
  908SOL     OW 3088   1.594   2.266   2.591  0.2940 -1.1479 -0.0586
  908SOL    HW1 3089   1.635   2.287   2.675  1.2043  1.1497 -1.0285
  908SOL    HW2 3090   1.610   2.173   2.579  1.6619 -1.1399  1.5116
  909SOL     OW 3091   5.078   3.177   3.437  0.3251  0.0424 -0.6135
  909SOL    HW1 3092   5.095   3.094   3.482  0.9303  0.8351  0.6196
  909SOL    HW2 3093   5.121   3.166   3.351 -0.5933 -1.3468 -0.9094
  910SOL     OW 3094   1.144   2.094   3.064  0.7618 -0.7610 -0.7455
  910SOL    HW1 3095   1.162   2.026   2.999 -1.6348 -1.3290 -0.8639
  910SOL    HW2 3096   1.198   2.070   3.139  0.4952 -2.3811 -1.0583
  911SOL     OW 3097   2.160   3.067   3.323 -0.0299  0.3257 -0.1476
  911SOL    HW1 3098   2.222   3.090   3.253  0.7306 -1.4793 -0.0902
  911SOL    HW2 3099   2.083   3.034   3.277  0.2673 -0.3736 -0.1400
  912SOL     OW 3100   1.536   1.780   3.792 -0.5734 -0.2096  0.0598
  912SOL    HW1 3101   1.524   1.849   3.726 -1.1922  0.0382  0.4251
  912SOL    HW2 3102   1.474   1.803   3.862 -0.5921 -0.9912  0.3032
  913SOL     OW 3103   1.133   1.350   3.804 -0.0880  0.4881 -0.2220
  913SOL    HW1 3104   1.084   1.271   3.825 -0.0543  0.4627 -0.2393
  913SOL    HW2 3105   1.084   1.420   3.847  0.4831  0.3278  0.7019
  914SOL     OW 3106   0.735   3.614   2.568  0.0121 -0.0625  0.1973
  914SOL    HW1 3107   0.751   3.566   2.649 -0.9003 -0.6001  0.0661
  914SOL    HW2 3108   0.803   3.583   2.508  0.5543  0.1739  0.6845
  915SOL     OW 3109   0.400   2.959   2.607  0.6568 -0.0290  0.1639
  915SOL    HW1 3110   0.420   2.872   2.574  0.3044  0.2737 -0.8912
  915SOL    HW2 3111   0.379   3.010   2.528 -0.3675  0.6806  0.8770
  916SOL     OW 3112   1.118   3.365   2.780 -0.0315 -0.0152 -0.7845
  916SOL    HW1 3113   1.112   3.276   2.746  0.1378  0.2167 -1.4382
  916SOL    HW2 3114   1.207   3.393   2.756  0.3755 -0.1325  0.5713
  917SOL     OW 3115   0.674   1.837   2.771 -0.0715  0.0524  0.5246
  917SOL    HW1 3116   0.736   1.836   2.698 -0.9728  0.1313 -0.2489
  917SOL    HW2 3117   0.648   1.745   2.781  0.7539 -0.0962  1.3562
  918SOL     OW 3118   0.216   4.422   2.964  0.5601 -0.0777 -0.5617
  918SOL    HW1 3119   0.257   4.446   3.047 -0.2271  1.8226 -0.6958
  918SOL    HW2 3120   0.122   4.428   2.981  0.2524 -3.8974 -0.4002
  919SOL     OW 3121   0.755   2.603   2.233 -0.1288 -0.5446 -0.3232
  919SOL    HW1 3122   0.762   2.619   2.327  0.4731 -0.6974 -0.3439
  919SOL    HW2 3123   0.711   2.681   2.199 -0.3848 -0.5078  0.0867
  920SOL     OW 3124   1.741   3.060   4.309 -0.5681  0.5264 -0.4979
  920SOL    HW1 3125   1.719   2.967   4.310 -1.6149  0.7496  1.6451
  920SOL    HW2 3126   1.836   3.062   4.296 -0.5056 -0.8463 -0.3704
  921SOL     OW 3127   0.050   1.617   2.468 -0.6779  0.5895  0.0644
  921SOL    HW1 3128   0.052   1.656   2.555 -0.7593 -1.7218  1.1476
  921SOL    HW2 3129  -0.042   1.623   2.441 -0.9266 -0.0423  0.7763
  922SOL     OW 3130   1.245   2.047   1.304 -0.0570 -0.0950 -0.5324
  922SOL    HW1 3131   1.206   1.970   1.345 -1.3707  0.9120  0.1744
  922SOL    HW2 3132   1.172   2.089   1.258  1.1158 -0.4486 -2.7582
  923SOL     OW 3133   1.269   2.017   3.287 -0.0680  0.6846  0.3072
  923SOL    HW1 3134   1.363   2.002   3.291 -0.2226 -0.7809 -1.1722
  923SOL    HW2 3135   1.246   2.049   3.375  1.5985 -0.1026  1.0458
  924SOL     OW 3136   2.463   3.395   3.552  0.6367 -0.0222 -0.1387
  924SOL    HW1 3137   2.437   3.325   3.611  1.0803 -0.1936 -0.1405
  924SOL    HW2 3138   2.472   3.472   3.608 -0.7745  0.2599 -0.2889
  925SOL     OW 3139   1.341   3.087   3.770 -0.0380 -0.2794  0.6539
  925SOL    HW1 3140   1.397   3.104   3.846 -0.7503  0.7149  0.9645
  925SOL    HW2 3141   1.388   3.128   3.697  1.0766 -1.9779  0.3764
  926SOL     OW 3142   0.996   2.580   3.589  0.4910 -0.4121 -0.0367
  926SOL    HW1 3143   0.994   2.580   3.493  0.7287 -0.3691 -0.0418
  926SOL    HW2 3144   1.089   2.588   3.611  0.4206 -0.2196  0.1964
  927SOL     OW 3145   1.207   2.358   2.206  0.0239  0.2018 -0.6310
  927SOL    HW1 3146   1.295   2.392   2.194  0.6008 -0.8286  0.5713
  927SOL    HW2 3147   1.149   2.431   2.180  1.2200  1.3951 -0.0263
  928SOL     OW 3148   1.170   2.502   1.092  0.0425  0.4880 -0.3244
  928SOL    HW1 3149   1.242   2.498   1.029  0.0870 -0.7320 -0.2062
  928SOL    HW2 3150   1.091   2.498   1.038  0.0251  2.4479 -0.5008
  929SOL     OW 3151   0.470   3.598   2.259  0.0550 -0.2980  0.7191
  929SOL    HW1 3152   0.403   3.534   2.283 -1.3234  0.6545 -0.5201
  929SOL    HW2 3153   0.488   3.646   2.340 -0.6617 -0.6560  1.0859
  930SOL     OW 3154   0.571   2.607   2.849  0.4556  0.1461  0.4645
  930SOL    HW1 3155   0.624   2.666   2.796  0.6887 -0.0773  0.4500
  930SOL    HW2 3156   0.634   2.549   2.891  0.1677 -0.7710 -0.3428
  931SOL     OW 3157   5.190   2.112   2.453 -0.1884 -0.5650 -0.1304
  931SOL    HW1 3158   5.270   2.119   2.506 -0.0925  1.5096 -0.5009
  931SOL    HW2 3159   5.219   2.073   2.371 -0.1266 -2.6766  0.8433
  932SOL     OW 3160   0.521   1.718   3.652 -0.0359 -0.1894 -0.1032
  932SOL    HW1 3161   0.494   1.808   3.637 -0.1567  0.0418  1.4232
  932SOL    HW2 3162   0.558   1.689   3.568 -0.8683  0.9595 -0.8743
  933SOL     OW 3163   0.749   2.127   3.297 -0.0467 -0.1583  0.2860
  933SOL    HW1 3164   0.702   2.188   3.353 -0.0495 -0.5817  0.7546
  933SOL    HW2 3165   0.680   2.080   3.249 -0.0696 -0.2807  0.4404
  934SOL     OW 3166   4.741   3.389   1.990  0.3269  0.0595  0.1993
  934SOL    HW1 3167   4.672   3.369   1.927  0.3863  0.6208 -0.0514
  934SOL    HW2 3168   4.754   3.308   2.039 -0.9915  0.1440  0.7156
  935SOL     OW 3169   4.821   3.728   2.471  0.9468  0.4140 -0.1320
  935SOL    HW1 3170   4.767   3.739   2.392  1.2798  1.4552 -0.2195
  935SOL    HW2 3171   4.909   3.753   2.443  1.0291  0.9664  0.6220
  936SOL     OW 3172   0.419   4.310   3.214 -0.2393 -0.6422 -0.5690
  936SOL    HW1 3173   0.419   4.236   3.153  0.4400 -1.2610  0.1669
  936SOL    HW2 3174   0.364   4.281   3.287 -1.9465  0.5162 -1.3612
  937SOL     OW 3175   0.935   1.904   3.288  0.1207  0.1444 -0.3190
  937SOL    HW1 3176   0.904   1.995   3.292  0.3877  0.2155  0.2712
  937SOL    HW2 3177   0.936   1.876   3.380 -0.1951 -0.5324 -0.5262
  938SOL     OW 3178   0.185   2.580   2.989 -0.3325 -0.1188 -0.5992
  938SOL    HW1 3179   0.175   2.497   2.942  0.7670 -0.4227 -0.3029
  938SOL    HW2 3180   0.209   2.554   3.078 -0.7687  0.4992 -0.3041
  939SOL     OW 3181   0.577   1.581   3.219  0.0288  0.1433  0.4283
  939SOL    HW1 3182   0.508   1.594   3.154 -0.2209 -0.2927  0.6018
  939SOL    HW2 3183   0.652   1.548   3.169 -0.0193  0.2322  0.2983
  940SOL     OW 3184   1.403   2.514   3.066  0.6274 -0.2266 -0.3896
  940SOL    HW1 3185   1.436   2.463   3.139 -1.9976  1.1466  1.8660
  940SOL    HW2 3186   1.458   2.593   3.065 -0.1567  0.3480  0.9540
  941SOL     OW 3187   1.214   3.033   2.508  0.0806 -0.0049 -0.1324
  941SOL    HW1 3188   1.192   3.041   2.600  1.5555 -0.6103  0.2927
  941SOL    HW2 3189   1.153   2.967   2.474 -0.4971  0.2622  0.3831
  942SOL     OW 3190   2.027   2.567   2.988 -0.1823  0.3774  0.5011
  942SOL    HW1 3191   2.118   2.566   3.019  0.0889  1.7776 -0.2081
  942SOL    HW2 3192   2.020   2.489   2.932  0.6292  0.3671  0.4072
  943SOL     OW 3193   0.363   3.196   4.109 -0.7758  0.0993 -0.2983
  943SOL    HW1 3194   0.382   3.162   4.197  0.0229  0.6093 -0.2726
  943SOL    HW2 3195   0.397   3.285   4.109  0.0015 -0.1764 -1.3915
  944SOL     OW 3196   1.180   1.529   2.551 -0.0611 -0.2374 -0.2114
  944SOL    HW1 3197   1.155   1.583   2.625 -3.0296 -1.5628 -0.1760
  944SOL    HW2 3198   1.261   1.486   2.579 -0.5966  0.0615  1.8475
  945SOL     OW 3199   0.216   4.001   3.659 -0.3085 -0.2560 -0.2438
  945SOL    HW1 3200   0.272   4.060   3.609 -0.3811 -0.0699 -0.1039
  945SOL    HW2 3201   0.229   3.915   3.617 -0.1402 -0.1594 -0.3916
  946SOL     OW 3202   0.009   3.407   2.696  0.4328  0.0915  0.0560
  946SOL    HW1 3203   0.071   3.408   2.769  0.0401 -3.6292  0.5567
  946SOL    HW2 3204  -0.075   3.389   2.736 -0.1801  0.3608 -1.0826
  947SOL     OW 3205   0.591   2.714   3.149 -0.9480  0.2071 -0.5543
  947SOL    HW1 3206   0.619   2.707   3.241  1.7648 -0.4808 -1.3851
  947SOL    HW2 3207   0.557   2.627   3.128  0.1119 -0.1782 -0.7053
  948SOL     OW 3208   1.422   2.780   3.357  0.3556 -0.0692 -0.3580
  948SOL    HW1 3209   1.442   2.745   3.270  1.2603  0.7830 -0.5079
  948SOL    HW2 3210   1.443   2.873   3.350  3.2580 -0.4911  1.5710
  949SOL     OW 3211   1.478   2.450   2.138 -0.0834  0.0691 -0.8616
  949SOL    HW1 3212   1.507   2.359   2.142  1.3666  0.6022  1.7481
  949SOL    HW2 3213   1.497   2.477   2.048  1.6415 -1.5294 -1.0069
  950SOL     OW 3214   1.679   3.250   3.090 -0.4307  0.1056 -0.3658
  950SOL    HW1 3215   1.718   3.324   3.041 -1.5863  1.4749  0.7378
  950SOL    HW2 3216   1.737   3.237   3.164  0.0104 -0.3916 -0.7935
  951SOL     OW 3217   1.501   4.021   2.653 -0.2632 -0.1582  0.8045
  951SOL    HW1 3218   1.580   4.074   2.659  0.0901 -0.6716  0.7454
  951SOL    HW2 3219   1.516   3.947   2.711 -0.0627 -1.0478 -0.3588
  952SOL     OW 3220   0.032   3.669   2.611 -0.2207  0.0309 -0.4630
  952SOL    HW1 3221  -0.018   3.697   2.687  3.2135 -0.8096  2.2491
  952SOL    HW2 3222   0.037   3.573   2.619  0.7928  0.0014 -1.3032
  953SOL     OW 3223   1.105   3.814   3.571 -0.0455  0.6446 -0.6458
  953SOL    HW1 3224   1.014   3.797   3.550 -0.2856  0.5447  0.4702
  953SOL    HW2 3225   1.155   3.752   3.517 -0.7555 -1.2926  0.8788
  954SOL     OW 3226   1.717   1.979   2.530  0.1074 -0.2649  0.1509
  954SOL    HW1 3227   1.690   1.992   2.440 -0.2066 -0.2610  0.2444
  954SOL    HW2 3228   1.811   1.997   2.530 -0.0435  0.5041 -0.0180
  955SOL     OW 3229   1.177   3.645   1.980  0.0596 -0.1665 -0.0518
  955SOL    HW1 3230   1.171   3.693   2.062 -2.6965  1.8301 -1.3597
  955SOL    HW2 3231   1.231   3.700   1.923  4.3727 -2.8488  1.1943
  956SOL     OW 3232   5.045   3.393   3.627 -0.2474 -0.8364  0.1770
  956SOL    HW1 3233   5.031   3.338   3.550  1.2086 -0.7733 -0.1433
  956SOL    HW2 3234   5.057   3.481   3.591 -2.6294 -0.2527  0.6863
  957SOL     OW 3235   0.876   3.275   3.394  0.1638  0.4536  0.5224
  957SOL    HW1 3236   0.967   3.254   3.372  0.3530  1.4522  0.3243
  957SOL    HW2 3237   0.860   3.360   3.351 -0.7846  0.3961  0.7498
  958SOL     OW 3238   0.425   4.100   2.156  0.3721 -0.1706 -0.0009
  958SOL    HW1 3239   0.504   4.046   2.153  1.4741  1.4005 -0.0490
  958SOL    HW2 3240   0.457   4.189   2.145 -1.2402  0.6484  1.6731
  959SOL     OW 3241   1.716   3.641   2.700 -0.3678  0.4122 -0.1661
  959SOL    HW1 3242   1.660   3.714   2.724 -0.4071 -0.2599  1.8719
  959SOL    HW2 3243   1.713   3.639   2.604 -1.2798  2.3419 -0.2000
  960SOL     OW 3244   1.683   2.008   2.794  0.0913  0.3815 -0.0069
  960SOL    HW1 3245   1.767   2.053   2.807 -0.0406  0.2745  1.2191
  960SOL    HW2 3246   1.690   1.971   2.706  1.7287 -0.4573  0.4440
  961SOL     OW 3247   0.340   1.680   2.754  0.1683  0.4614 -0.3165
  961SOL    HW1 3248   0.309   1.756   2.804  0.6706  0.2950  0.2539
  961SOL    HW2 3249   0.286   1.680   2.675 -0.5834  0.7792  0.1845
  962SOL     OW 3250   1.105   3.257   2.370  0.4773 -0.0017 -0.2647
  962SOL    HW1 3251   1.176   3.319   2.352 -0.0124  1.1724  1.6839
  962SOL    HW2 3252   1.149   3.179   2.404  0.9930 -0.1313 -1.2200
  963SOL     OW 3253   0.594   3.533   3.416 -0.2767  0.7934  0.2748
  963SOL    HW1 3254   0.562   3.445   3.433  0.4380  0.6447  0.8592
  963SOL    HW2 3255   0.689   3.525   3.418 -0.2074  1.5678  0.2835
  964SOL     OW 3256   1.374   3.002   3.079  0.3048 -0.4713 -0.4701
  964SOL    HW1 3257   1.368   3.032   3.169  0.6838  0.2026 -0.6711
  964SOL    HW2 3258   1.468   3.001   3.060  0.2227 -0.5361 -0.8833
  965SOL     OW 3259   0.975   3.206   1.641 -0.8903 -0.7256 -0.0284
  965SOL    HW1 3260   0.997   3.136   1.579  2.2073  1.4642 -1.5808
  965SOL    HW2 3261   1.047   3.205   1.704 -1.5609  0.1075  0.7521
  966SOL     OW 3262   4.650   2.911   2.902  0.7986  0.5225  0.0867
  966SOL    HW1 3263   4.743   2.906   2.880  0.5459 -0.2905 -0.8106
  966SOL    HW2 3264   4.614   2.827   2.874 -0.0387  0.4674  1.2704
  967SOL     OW 3265   1.454   3.387   3.230  0.0556  0.1675  0.3926
  967SOL    HW1 3266   1.513   3.461   3.240 -1.8778  2.0176 -1.4114
  967SOL    HW2 3267   1.502   3.324   3.177  0.7508  1.2389 -0.2440
  968SOL     OW 3268   1.073   3.096   2.751  0.5730 -0.3547 -0.1263
  968SOL    HW1 3269   1.078   3.016   2.803 -1.2922  0.3981  1.2455
  968SOL    HW2 3270   0.979   3.113   2.740  0.9382  0.9669 -1.4696
  969SOL     OW 3271   0.951   2.284   3.135  0.4314 -0.0994  0.3333
  969SOL    HW1 3272   1.018   2.224   3.101 -0.1892 -1.7476  1.8888
  969SOL    HW2 3273   0.903   2.231   3.200 -0.3634  1.9968  1.4977
  970SOL     OW 3274   1.481   2.966   1.426 -0.4794  0.0904  0.2021
  970SOL    HW1 3275   1.445   2.952   1.338 -0.2865  0.7807  0.0095
  970SOL    HW2 3276   1.576   2.962   1.413 -0.4599 -0.6895  0.5337
  971SOL     OW 3277   1.093   2.132   2.704  0.4725 -0.1866 -0.4736
  971SOL    HW1 3278   1.184   2.135   2.735  1.0174 -1.6823 -1.8466
  971SOL    HW2 3279   1.095   2.181   2.622  0.2368 -1.0068 -0.9701
  972SOL     OW 3280   4.824   3.143   2.757 -0.4513 -0.6525 -0.7943
  972SOL    HW1 3281   4.761   3.183   2.817  1.7606  1.2888  0.3133
  972SOL    HW2 3282   4.850   3.062   2.799 -0.7455 -0.4995 -0.3179
  973SOL     OW 3283   5.078   2.708   3.849 -0.3197 -0.2232 -0.3273
  973SOL    HW1 3284   4.992   2.667   3.851 -0.9830  1.1817  1.6220
  973SOL    HW2 3285   5.064   2.792   3.806 -0.1177  0.4051  0.8192
  974SOL     OW 3286   0.999   1.257   3.075 -0.3045  0.4345  0.1327
  974SOL    HW1 3287   0.939   1.320   3.116 -1.9143 -1.0669  0.1193
  974SOL    HW2 3288   1.001   1.283   2.983 -0.7164  0.6437  0.1809
  975SOL     OW 3289   0.085   2.428   2.163  0.2791 -0.3777 -0.0892
  975SOL    HW1 3290   0.151   2.417   2.231  0.7057 -1.2212 -0.6325
  975SOL    HW2 3291   0.012   2.471   2.207  1.5076  1.3408  0.3324
  976SOL     OW 3292   0.838   3.517   3.241  0.1141 -0.0513  0.2548
  976SOL    HW1 3293   0.831   3.608   3.210 -1.3767 -0.0958  0.4328
  976SOL    HW2 3294   0.861   3.467   3.163  2.2611  0.6497  0.4122
  977SOL     OW 3295   0.260   1.945   2.068 -0.3105  0.3208  0.8179
  977SOL    HW1 3296   0.299   2.030   2.051  1.8026 -0.9191 -0.7541
  977SOL    HW2 3297   0.326   1.898   2.119 -1.3910 -0.4541  1.5271
  978SOL     OW 3298   0.964   3.431   2.547  0.0763 -0.7624  0.1472
  978SOL    HW1 3299   1.014   3.363   2.502 -0.2191 -1.2953  0.6223
  978SOL    HW2 3300   0.978   3.414   2.640 -0.9889 -0.9178  0.2862
  979SOL     OW 3301   0.607   1.918   3.150 -0.1894 -0.0538  0.3638
  979SOL    HW1 3302   0.548   1.922   3.075 -0.0180 -0.9401  0.1797
  979SOL    HW2 3303   0.689   1.883   3.116  0.1855  0.3873  0.7877
  980SOL     OW 3304   1.349   3.520   2.753 -0.5200 -0.0444 -0.4068
  980SOL    HW1 3305   1.352   3.587   2.821  0.2058 -0.1331 -0.3423
  980SOL    HW2 3306   1.334   3.569   2.672 -1.3911  0.0613 -0.1814
  981SOL     OW 3307   0.698   2.679   3.408  0.8197 -0.2734  0.0722
  981SOL    HW1 3308   0.759   2.605   3.404  1.7778  0.3958  1.5807
  981SOL    HW2 3309   0.655   2.670   3.493 -0.2721 -0.0303 -0.4516
  982SOL     OW 3310   1.130   2.611   3.061 -0.4695  0.2110  0.3118
  982SOL    HW1 3311   1.217   2.573   3.045 -1.0731 -1.5572  1.1379
  982SOL    HW2 3312   1.140   2.659   3.143  0.4871  2.4987 -1.1057
  983SOL     OW 3313   0.190   3.026   3.387 -0.1648 -0.4496 -0.1540
  983SOL    HW1 3314   0.232   3.097   3.436  0.2285 -1.4119  0.9192
  983SOL    HW2 3315   0.260   2.990   3.333  0.4254 -2.0119  1.5875
  984SOL     OW 3316   1.819   2.607   3.169 -0.0170  0.1039  0.2785
  984SOL    HW1 3317   1.790   2.520   3.140 -0.5534  1.0901 -2.2306
  984SOL    HW2 3318   1.882   2.635   3.103 -1.2955  2.4365 -0.0258
  985SOL     OW 3319   1.543   1.532   1.908 -0.3992 -0.3109  0.5454
  985SOL    HW1 3320   1.602   1.606   1.896  0.2590 -0.6665  1.5291
  985SOL    HW2 3321   1.542   1.516   2.002  1.3042 -2.9955  0.1921
  986SOL     OW 3322   0.349   3.030   2.335 -0.0394  0.4035  0.0140
  986SOL    HW1 3323   0.332   3.124   2.326 -0.8411  0.2636  0.0064
  986SOL    HW2 3324   0.435   3.017   2.295 -0.5689  0.9068 -1.3116
  987SOL     OW 3325   1.431   2.111   3.764  0.8618  0.1851 -0.4503
  987SOL    HW1 3326   1.434   2.068   3.679  1.2979  1.8636 -1.3073
  987SOL    HW2 3327   1.522   2.137   3.781  1.1153 -1.7124  1.3789
  988SOL     OW 3328   1.194   1.671   4.031  0.5417  0.4894 -0.1256
  988SOL    HW1 3329   1.247   1.748   4.007 -0.8857  1.6449  0.3934
  988SOL    HW2 3330   1.118   1.707   4.075 -0.6448 -1.1840 -0.7757
  989SOL     OW 3331   0.090   3.983   2.646  0.2215 -0.4491 -0.1087
  989SOL    HW1 3332   0.003   3.952   2.673  1.1174 -2.4105  0.6169
  989SOL    HW2 3333   0.131   3.907   2.605  0.9089  0.9988 -2.1737
  990SOL     OW 3334   0.619   3.824   3.343 -0.1728  0.2949 -0.0728
  990SOL    HW1 3335   0.681   3.803   3.272 -0.6401 -1.7850  0.1048
  990SOL    HW2 3336   0.587   3.739   3.373 -1.7967  1.2688  1.0360
  991SOL     OW 3337   0.718   2.920   3.056 -0.0618  0.1978 -0.0384
  991SOL    HW1 3338   0.644   2.860   3.065  0.5612 -0.6713 -0.6113
  991SOL    HW2 3339   0.791   2.864   3.030  0.0375  1.4578 -2.6897
  992SOL     OW 3340   1.460   3.129   2.453 -0.1564  0.2199 -0.2799
  992SOL    HW1 3341   1.473   3.170   2.539  1.2770  0.2507 -0.4919
  992SOL    HW2 3342   1.389   3.067   2.466  0.7807 -0.5537  1.2133
  993SOL     OW 3343   2.266   3.461   2.383  0.1220  0.1218  0.3266
  993SOL    HW1 3344   2.195   3.524   2.393  0.9495  0.9819  0.8376
  993SOL    HW2 3345   2.256   3.402   2.458  0.3080  0.6046  0.7348
  994SOL     OW 3346   0.907   2.734   2.985 -0.0073  0.0082  0.2388
  994SOL    HW1 3347   0.929   2.756   2.895  0.2442 -2.2553 -0.2982
  994SOL    HW2 3348   0.985   2.689   3.019 -0.2839  0.3899  1.4192
  995SOL     OW 3349   5.150   3.164   2.581  0.0351  0.2539 -0.0278
  995SOL    HW1 3350   5.186   3.128   2.661  0.0854  0.7941  0.1945
  995SOL    HW2 3351   5.191   3.250   2.573 -0.6183  0.5529 -0.1812
  996SOL     OW 3352   0.807   2.682   3.741  0.3905 -0.3267  0.0405
  996SOL    HW1 3353   0.873   2.640   3.686  1.1477  0.0575  0.6362
  996SOL    HW2 3354   0.850   2.762   3.772  0.7808 -1.5673  2.8766
  997SOL     OW 3355   1.180   1.885   2.877 -0.2403  0.1978 -0.0645
  997SOL    HW1 3356   1.223   1.908   2.795  2.6635  0.4441  1.4456
  997SOL    HW2 3357   1.200   1.792   2.889  0.3791  0.4420  0.9127
  998SOL     OW 3358   1.017   2.848   2.448 -0.0410 -0.0593  0.7401
  998SOL    HW1 3359   0.943   2.787   2.436  1.3833 -1.8595  0.8802
  998SOL    HW2 3360   1.017   2.901   2.368 -0.4666 -1.1950 -0.0306
  999SOL     OW 3361   2.329   3.597   2.815 -0.1436 -0.5936 -0.0367
  999SOL    HW1 3362   2.416   3.592   2.775  0.9833 -0.1080  2.2557
  999SOL    HW2 3363   2.340   3.554   2.900 -2.3919 -1.3305 -0.1064
 1000SOL     OW 3364   0.419   3.525   3.198 -0.3544 -0.3235 -0.0861
 1000SOL    HW1 3365   0.496   3.495   3.247  0.2260  0.5731 -0.4358
 1000SOL    HW2 3366   0.418   3.620   3.210 -0.4537 -0.1386 -1.4562
 1001SOL     OW 3367   0.961   3.609   1.792  0.2887 -0.1367 -0.5338
 1001SOL    HW1 3368   0.904   3.549   1.840  0.6192 -1.1138 -1.3502
 1001SOL    HW2 3369   1.043   3.609   1.842  0.3730 -0.5591 -0.6741
 1002SOL     OW 3370   1.359   2.281   2.937  0.1634 -0.2331 -0.3364
 1002SOL    HW1 3371   1.360   2.363   2.985  1.2851 -0.5306  0.1645
 1002SOL    HW2 3372   1.303   2.223   2.989  2.3811 -0.9519  1.3016
 1003SOL     OW 3373   0.832   2.116   2.445 -0.2024 -0.4473  0.1153
 1003SOL    HW1 3374   0.780   2.058   2.500  1.2425  0.2616  2.2794
 1003SOL    HW2 3375   0.803   2.204   2.468  0.2291 -0.1511 -0.4527
 1004SOL     OW 3376   0.462   3.638   2.541  0.3346  0.1255  0.3108
 1004SOL    HW1 3377   0.553   3.610   2.529 -0.5130 -2.4675 -0.3574
 1004SOL    HW2 3378   0.448   3.631   2.636  0.2452 -1.5234  0.2030
 1005SOL     OW 3379   0.382   3.251   3.106  0.6292  0.0996  0.0315
 1005SOL    HW1 3380   0.461   3.201   3.126  0.0440 -1.0219 -0.4706
 1005SOL    HW2 3381   0.401   3.339   3.139  1.4524 -0.5715  1.3865
 1006SOL     OW 3382   2.120   2.180   1.634 -0.2507 -0.1574 -0.0996
 1006SOL    HW1 3383   2.122   2.272   1.607  0.1404 -0.6580 -1.8500
 1006SOL    HW2 3384   2.128   2.183   1.729 -0.1410  1.6159 -0.1382
 1007SOL     OW 3385   0.795   2.458   2.948 -0.0212  0.0432 -0.5054
 1007SOL    HW1 3386   0.826   2.397   3.014 -0.9000  0.2138  0.0763
 1007SOL    HW2 3387   0.840   2.540   2.968 -0.1024  0.0296 -0.2642
 1008SOL     OW 3388   1.680   1.105   3.344 -0.3474 -0.5440  0.0137
 1008SOL    HW1 3389   1.585   1.112   3.344 -0.3684 -0.7164  0.7830
 1008SOL    HW2 3390   1.703   1.086   3.436  0.4094 -0.6829 -0.1947
 1009SOL     OW 3391   5.155   2.899   1.686  0.5510 -0.2010  0.0229
 1009SOL    HW1 3392   5.121   2.984   1.711  0.0496 -0.2411 -0.4901
 1009SOL    HW2 3393   5.199   2.865   1.764  1.8316  1.0544 -0.1392
 1010SOL     OW 3394   0.195   3.487   1.500  0.7580  0.2887  0.5331
 1010SOL    HW1 3395   0.177   3.543   1.425  1.5552  0.6685  0.6151
 1010SOL    HW2 3396   0.113   3.440   1.516  1.1020 -1.1217 -1.6874
 1011SOL     OW 3397   0.958   2.499   3.333  0.0898 -0.5712 -0.3797
 1011SOL    HW1 3398   0.968   2.409   3.302  2.9370 -0.4630  0.0847
 1011SOL    HW2 3399   0.985   2.554   3.259 -2.4005 -0.0194 -0.9432
 1012SOL     OW 3400   0.190   2.771   4.453  0.2163  0.4654 -0.2094
 1012SOL    HW1 3401   0.212   2.678   4.460 -1.5364  0.1691  1.5854
 1012SOL    HW2 3402   0.180   2.786   4.359 -0.0723 -1.3014 -0.4793
 1013SOL     OW 3403   0.553   2.736   4.073 -0.0112  0.4302 -0.7882
 1013SOL    HW1 3404   0.636   2.699   4.045 -0.3184 -0.2357 -0.8194
 1013SOL    HW2 3405   0.567   2.762   4.164  0.3261  0.6135 -0.8922
 1014SOL     OW 3406   1.062   3.001   5.047 -0.0564 -0.2980  0.2457
 1014SOL    HW1 3407   0.989   2.961   5.001  0.6162 -0.2721 -0.8467
 1014SOL    HW2 3408   1.027   3.083   5.081 -0.2610  0.1776 -1.1107
 1015SOL     OW 3409   1.785   3.292   4.461 -0.0332  0.2482  0.3231
 1015SOL    HW1 3410   1.760   3.206   4.428  0.2035  0.0912  0.5536
 1015SOL    HW2 3411   1.735   3.302   4.542 -2.5895  1.6974 -1.3498
 1016SOL     OW 3412   0.455   2.787   4.591 -0.4793 -0.2782  0.5179
 1016SOL    HW1 3413   0.385   2.850   4.569 -0.3830 -0.3399  0.0344
 1016SOL    HW2 3414   0.534   2.840   4.594 -0.6291 -0.1060  1.6347
 1017SOL     OW 3415   2.567   2.994   4.394 -0.5162  0.0055 -0.6526
 1017SOL    HW1 3416   2.475   3.019   4.405  0.2110  2.5231 -0.1157
 1017SOL    HW2 3417   2.616   3.074   4.411  1.8327 -1.4917 -0.1778
 1018SOL     OW 3418   1.274   3.553   4.969 -0.1666 -0.0670 -0.2226
 1018SOL    HW1 3419   1.344   3.596   4.920  1.1217 -2.2039 -0.3119
 1018SOL    HW2 3420   1.222   3.625   5.004  0.0043  1.5611 -3.1008
 1019SOL     OW 3421   0.603   2.712   4.353 -0.0078  0.3256 -0.1021
 1019SOL    HW1 3422   0.569   2.752   4.433  0.7842  2.0533 -0.6137
 1019SOL    HW2 3423   0.694   2.741   4.348  0.2140 -0.5022 -1.1602
 1020SOL     OW 3424   0.476   3.776   5.117  0.2609 -0.1450  0.0629
 1020SOL    HW1 3425   0.460   3.809   5.029 -0.0089 -0.5797 -0.0521
 1020SOL    HW2 3426   0.395   3.794   5.165  0.7678  0.9993  0.5015
 1021SOL     OW 3427   0.791   2.499   3.930  0.2545 -0.0282 -0.7303
 1021SOL    HW1 3428   0.761   2.538   3.849 -1.1508 -0.7704 -0.5808
 1021SOL    HW2 3429   0.885   2.488   3.918  0.1193  0.2437 -2.0892
 1022SOL     OW 3430   4.850   3.654   5.103  0.1270  0.6289  1.1025
 1022SOL    HW1 3431   4.944   3.641   5.089  0.1535  2.2774 -0.3632
 1022SOL    HW2 3432   4.841   3.747   5.124 -1.3304  0.8359 -0.2854
 1023SOL     OW 3433   4.713   3.589   4.861 -0.1532  0.3974 -0.0942
 1023SOL    HW1 3434   4.759   3.615   4.940 -1.2506  0.0498  0.6797
 1023SOL    HW2 3435   4.769   3.617   4.789  0.7712  0.8649  0.8089
 1024SOL     OW 3436   0.152   3.475   0.378  0.0653 -0.3797  0.0195
 1024SOL    HW1 3437   0.113   3.511   0.298  0.2762  0.0650  0.1180
 1024SOL    HW2 3438   0.198   3.548   0.418  0.1052 -0.6459  0.4634
 1025SOL     OW 3439   0.781   3.458   4.897  0.6374 -0.0712 -0.4194
 1025SOL    HW1 3440   0.801   3.546   4.865  0.4085  1.2735  2.9036
 1025SOL    HW2 3441   0.866   3.425   4.929  0.4121 -0.3454 -0.0982
 1026SOL     OW 3442   1.117   2.953   3.027 -0.1558 -0.0264  0.3447
 1026SOL    HW1 3443   1.088   2.884   3.087 -1.8814  0.6183  0.2611
 1026SOL    HW2 3444   1.213   2.945   3.027 -0.2700 -1.7187  1.1664
 1027SOL     OW 3445   5.125   2.205   4.763 -0.5292  0.0795  0.2184
 1027SOL    HW1 3446   5.070   2.151   4.706  0.2465 -1.0433  0.5198
 1027SOL    HW2 3447   5.170   2.142   4.819  0.7624  1.0180  0.2460
 1028SOL     OW 3448   1.366   3.866   4.197 -0.1820 -0.7690  0.3022
 1028SOL    HW1 3449   1.419   3.945   4.187  1.2224 -1.2354  3.6365
 1028SOL    HW2 3450   1.412   3.800   4.145  1.3634 -0.6054  1.4175
 1029SOL     OW 3451   4.466   3.848   0.241  0.4046 -0.6090  0.2392
 1029SOL    HW1 3452   4.467   3.779   0.175 -0.3052  0.3821 -0.8205
 1029SOL    HW2 3453   4.481   3.929   0.192  1.5449 -0.0209  1.5014
 1030SOL     OW 3454   1.749   3.069   0.003  0.3225 -0.0825 -0.0419
 1030SOL    HW1 3455   1.665   3.088  -0.040 -0.1095  0.5550  1.0527
 1030SOL    HW2 3456   1.774   2.983  -0.030 -0.9708 -0.4612 -0.0857
 1031SOL     OW 3457   1.007   2.882   4.044  0.0151  0.5482 -0.4914
 1031SOL    HW1 3458   0.990   2.894   3.950 -0.7459  1.3660 -0.2583
 1031SOL    HW2 3459   1.032   2.790   4.052  0.4891  0.5762 -1.5534
 1032SOL     OW 3460   0.848   2.806   4.264  0.0800 -0.1329  0.9152
 1032SOL    HW1 3461   0.919   2.773   4.319 -1.2508  0.0541  2.8400
 1032SOL    HW2 3462   0.891   2.850   4.191  1.9313 -0.3440  1.8594
 1033SOL     OW 3463   1.542   2.261   4.281 -0.4617  0.2254 -0.2774
 1033SOL    HW1 3464   1.588   2.193   4.329  0.7668 -0.3595 -2.1984
 1033SOL    HW2 3465   1.597   2.339   4.290 -0.5232  0.2673 -0.2626
 1034SOL     OW 3466   0.041   3.065   5.071 -0.0614 -0.2585  0.0085
 1034SOL    HW1 3467   0.087   2.981   5.077 -1.8269 -1.1788  0.7469
 1034SOL    HW2 3468  -0.014   3.069   5.149 -0.0542  1.5636 -0.0489
 1035SOL     OW 3469   3.012   3.217   3.840 -0.0813  0.0253 -0.0045
 1035SOL    HW1 3470   3.046   3.258   3.760  3.4372 -2.7969 -0.0541
 1035SOL    HW2 3471   2.973   3.135   3.810 -0.1549 -0.3057  0.9945
 1036SOL     OW 3472   1.498   2.485   3.864  0.1915  0.1000  0.5683
 1036SOL    HW1 3473   1.535   2.571   3.888  1.6859 -0.3151 -0.1483
 1036SOL    HW2 3474   1.563   2.448   3.805 -1.2396 -0.8391 -0.4417
 1037SOL     OW 3475   2.168   3.834   0.395  0.7192 -0.4154 -0.2210
 1037SOL    HW1 3476   2.121   3.813   0.314  1.3493 -1.5941 -0.3084
 1037SOL    HW2 3477   2.137   3.769   0.458  0.3737  0.3828  0.4355
 1038SOL     OW 3478   1.578   2.564   4.417 -0.3528 -0.5630  0.1713
 1038SOL    HW1 3479   1.620   2.501   4.477  0.0303  0.6183  1.1544
 1038SOL    HW2 3480   1.639   2.570   4.343  0.6994  0.3508  1.1120
 1039SOL     OW 3481   0.584   2.456   4.236  0.3861 -0.1474  0.0468
 1039SOL    HW1 3482   0.585   2.541   4.281  0.0992  0.9027 -1.8595
 1039SOL    HW2 3483   0.630   2.472   4.154  0.2213 -1.8165 -0.3842
 1040SOL     OW 3484   1.440   2.847   4.628 -0.7626 -0.2922  0.5606
 1040SOL    HW1 3485   1.356   2.868   4.669 -1.5898 -2.3772 -0.0266
 1040SOL    HW2 3486   1.445   2.904   4.552 -0.7779  1.1551  1.6122
 1041SOL     OW 3487   0.427   2.816   0.246 -0.4204 -0.1071 -0.2198
 1041SOL    HW1 3488   0.362   2.845   0.182  1.0211  0.7384 -1.3369
 1041SOL    HW2 3489   0.499   2.782   0.193 -0.2986 -1.8642  1.0181
 1042SOL     OW 3490   0.748   2.886   0.206 -0.1985 -0.0387 -0.3495
 1042SOL    HW1 3491   0.759   2.800   0.165  0.8162 -0.1542  0.1582
 1042SOL    HW2 3492   0.836   2.921   0.214 -0.8063  2.2435 -3.0127
 1043SOL     OW 3493   0.086   3.069   4.361  0.4179 -0.0977 -0.5073
 1043SOL    HW1 3494   0.091   3.163   4.382 -1.0899  0.1840 -1.3631
 1043SOL    HW2 3495   0.152   3.029   4.417 -1.5485  0.9906  2.7174
 1044SOL     OW 3496   0.429   3.311   4.659 -0.2223 -0.4453  0.2292
 1044SOL    HW1 3497   0.369   3.334   4.729  0.3678  1.1237  0.2338
 1044SOL    HW2 3498   0.491   3.250   4.699 -0.3134 -0.1043  0.8854
 1045SOL     OW 3499   0.731   4.056   0.354 -0.0267  0.2528 -0.1473
 1045SOL    HW1 3500   0.773   4.119   0.412  1.3292  0.1345 -0.9972
 1045SOL    HW2 3501   0.753   3.971   0.391  0.7141  0.1827 -0.7431
 1046SOL     OW 3502   0.236   1.729   4.273 -0.4369 -0.6932 -0.8423
 1046SOL    HW1 3503   0.249   1.818   4.239  3.1113 -1.2605 -1.1836
 1046SOL    HW2 3504   0.243   1.672   4.197 -1.0485 -1.4041 -0.3749
 1047SOL     OW 3505   1.292   2.992   4.375 -0.1509 -0.0320  0.2798
 1047SOL    HW1 3506   1.327   2.918   4.324  1.1199  0.6683  0.1000
 1047SOL    HW2 3507   1.233   3.037   4.315 -0.2103 -0.3716  0.0817
 1048SOL     OW 3508   5.009   2.025   4.560  0.0521 -0.5492 -0.3851
 1048SOL    HW1 3509   4.932   2.053   4.511 -1.4145 -0.4575  1.9126
 1048SOL    HW2 3510   4.979   1.950   4.612  0.9946  0.6621  1.9626
 1049SOL     OW 3511   1.702   3.568   3.440 -0.1983 -0.4729  0.3693
 1049SOL    HW1 3512   1.713   3.595   3.349  2.6582  0.3301  0.8956
 1049SOL    HW2 3513   1.609   3.580   3.458 -0.2171  2.6180 -1.4570
 1050SOL     OW 3514   0.637   3.284   0.053  0.1694 -0.6668 -0.3674
 1050SOL    HW1 3515   0.595   3.361   0.092  0.0883 -1.1665  0.5514
 1050SOL    HW2 3516   0.600   3.278  -0.035  0.5133  0.6083 -0.6173
 1051SOL     OW 3517   2.133   2.145   4.996 -0.5465  0.1129  0.0767
 1051SOL    HW1 3518   2.141   2.193   5.078 -0.3928  1.2368 -0.5772
 1051SOL    HW2 3519   2.138   2.213   4.928 -1.8239 -0.6533 -0.8209
 1052SOL     OW 3520   0.699   3.075   3.335 -0.3471 -0.1347 -0.2529
 1052SOL    HW1 3521   0.731   3.038   3.253 -0.2955 -0.6231 -0.0120
 1052SOL    HW2 3522   0.763   3.142   3.357  0.6466 -1.2608  0.3425
 1053SOL     OW 3523   1.023   2.704   4.723 -0.8092  0.4113 -0.0598
 1053SOL    HW1 3524   1.044   2.670   4.810 -1.1868  2.0415  0.7053
 1053SOL    HW2 3525   1.082   2.779   4.712 -0.0427 -0.4113 -1.6566
 1054SOL     OW 3526   1.455   3.473   3.865  0.0252 -0.4634  0.2758
 1054SOL    HW1 3527   1.373   3.458   3.818 -1.1536  0.5313  1.9332
 1054SOL    HW2 3528   1.515   3.408   3.831 -1.8606 -2.0843 -0.0248
 1055SOL     OW 3529   1.709   2.841   4.775  0.0987 -0.1512  0.1066
 1055SOL    HW1 3530   1.638   2.894   4.739  0.6493  1.0308  0.7122
 1055SOL    HW2 3531   1.689   2.835   4.869  0.4473 -0.3763  0.1676
 1056SOL     OW 3532   0.491   3.460   4.129 -0.1346 -0.2504  0.3766
 1056SOL    HW1 3533   0.495   3.469   4.224  1.2688 -2.4827  0.5852
 1056SOL    HW2 3534   0.532   3.539   4.095  0.1888  0.1433  1.6628
 1057SOL     OW 3535   1.241   1.370   4.089 -0.5640  0.0062  0.2401
 1057SOL    HW1 3536   1.210   1.461   4.081  3.2915  1.5325  1.4318
 1057SOL    HW2 3537   1.260   1.344   3.999  1.9856  1.8007  0.2210
 1058SOL     OW 3538   0.476   4.194   0.365 -0.0183 -0.2130  0.7167
 1058SOL    HW1 3539   0.571   4.192   0.359 -0.0672  1.1693 -0.8092
 1058SOL    HW2 3540   0.457   4.206   0.458  1.2777 -0.6214  1.0396
 1059SOL     OW 3541   2.263   3.066   4.030  1.1295  0.4257 -0.4293
 1059SOL    HW1 3542   2.278   2.974   4.051  0.3753  0.6718  1.2322
 1059SOL    HW2 3543   2.335   3.088   3.971  1.9698 -0.9182  0.0488
 1060SOL     OW 3544   0.659   2.150   3.970  0.0975 -0.2447  0.1594
 1060SOL    HW1 3545   0.749   2.168   4.000 -0.2951 -1.2362  2.0645
 1060SOL    HW2 3546   0.637   2.067   4.013 -1.6617 -0.0971 -0.4525
 1061SOL     OW 3547   0.941   1.861   3.892 -0.1966  0.0255  0.0770
 1061SOL    HW1 3548   1.000   1.929   3.925 -0.1376 -0.3842  0.8082
 1061SOL    HW2 3549   0.886   1.907   3.829 -0.6651  0.9328  1.1307
 1062SOL     OW 3550   1.728   3.663   4.551 -0.5154  0.4720  1.1852
 1062SOL    HW1 3551   1.690   3.593   4.498  0.7591 -0.0598  0.9594
 1062SOL    HW2 3552   1.705   3.640   4.641 -0.2150 -0.1730  1.1011
 1063SOL     OW 3553   0.820   2.920   5.018 -0.4395 -0.1520 -0.3130
 1063SOL    HW1 3554   0.729   2.941   4.996  0.0848  1.3555 -1.1061
 1063SOL    HW2 3555   0.835   2.835   4.978 -1.4142 -0.2554 -0.4696
 1064SOL     OW 3556   4.971   2.575   4.228 -0.2848  0.3582 -0.3563
 1064SOL    HW1 3557   5.044   2.571   4.289  0.5013 -1.6768 -1.3748
 1064SOL    HW2 3558   4.996   2.642   4.164 -0.6088  1.6770  0.8624
 1065SOL     OW 3559   5.190   2.192   4.039 -0.7293 -0.8222  0.4409
 1065SOL    HW1 3560   5.273   2.167   3.999 -0.6223  1.0503 -0.5550
 1065SOL    HW2 3561   5.210   2.202   4.132  0.3342  0.3320  0.0993
 1066SOL     OW 3562   1.376   3.394   4.174 -0.2620  0.0165 -0.4593
 1066SOL    HW1 3563   1.308   3.382   4.108  0.5163  0.4716 -1.3563
 1066SOL    HW2 3564   1.450   3.341   4.144  0.2107  0.4725 -0.1295
 1067SOL     OW 3565   0.383   2.266   4.374  0.2515 -0.2113  0.4602
 1067SOL    HW1 3566   0.466   2.221   4.393  1.0561  1.7316  1.7034
 1067SOL    HW2 3567   0.402   2.322   4.299  0.2614  0.7362  1.1603
 1068SOL     OW 3568   1.828   2.581   4.699 -0.3457  0.6574 -0.3880
 1068SOL    HW1 3569   1.813   2.675   4.704  1.0029  0.8561 -0.0609
 1068SOL    HW2 3570   1.910   2.567   4.745  0.0130 -0.5451 -1.3674
 1069SOL     OW 3571   0.930   3.515   4.476 -0.0343 -0.1921  0.2351
 1069SOL    HW1 3572   0.989   3.454   4.433  1.2131  0.8180  0.4910
 1069SOL    HW2 3573   0.973   3.538   4.558 -0.0270  1.7412 -0.2820
 1070SOL     OW 3574   0.138   3.558   4.665 -0.0238 -0.1226 -0.3244
 1070SOL    HW1 3575   0.177   3.533   4.749  0.0615 -0.0084 -0.3305
 1070SOL    HW2 3576   0.201   3.617   4.625  0.1156 -0.4814 -0.6443
 1071SOL     OW 3577   1.849   3.346   4.009  0.0565 -0.1134  0.7048
 1071SOL    HW1 3578   1.836   3.426   3.958 -0.2707 -0.9073 -0.4618
 1071SOL    HW2 3579   1.937   3.316   3.984 -0.7042 -1.3285 -0.5514
 1072SOL     OW 3580   1.670   2.713   3.777  0.2874  0.2727  0.2837
 1072SOL    HW1 3581   1.742   2.773   3.757  1.2911 -0.6759  0.9748
 1072SOL    HW2 3582   1.599   2.741   3.719  0.6513  2.2622  0.7481
 1073SOL     OW 3583   0.586   2.678   0.071 -0.2260 -0.7669 -0.1716
 1073SOL    HW1 3584   0.633   2.685  -0.012 -0.5733 -0.0619 -0.3113
 1073SOL    HW2 3585   0.504   2.634   0.049 -0.2297 -0.7628 -0.1660
 1074SOL     OW 3586   4.726   2.372   4.000  0.0658  0.4748 -0.9403
 1074SOL    HW1 3587   4.658   2.384   3.933  1.3230 -1.1777 -2.5564
 1074SOL    HW2 3588   4.677   2.359   4.081 -1.5135  1.3773 -1.7175
 1075SOL     OW 3589   1.163   1.640   4.562  0.4188 -0.6789 -0.5471
 1075SOL    HW1 3590   1.121   1.705   4.505  1.0593  0.2030 -0.0188
 1075SOL    HW2 3591   1.184   1.688   4.642  1.0739 -1.4950 -0.2275
 1076SOL     OW 3592   1.368   2.940   0.364 -0.7875  0.3974  0.4434
 1076SOL    HW1 3593   1.322   2.978   0.438 -0.1403  0.4992  0.8036
 1076SOL    HW2 3594   1.364   2.846   0.379  0.0875  0.4462  1.0812
 1077SOL     OW 3595   2.027   2.482   4.346 -0.0014 -0.2042 -0.2350
 1077SOL    HW1 3596   2.069   2.566   4.361  1.4957 -0.6174 -1.9626
 1077SOL    HW2 3597   2.031   2.438   4.431  0.6283  0.8460  0.2827
 1078SOL     OW 3598   2.434   3.099   4.767  0.0530 -0.0668  0.4953
 1078SOL    HW1 3599   2.525   3.068   4.769  0.2044  0.2574 -0.4959
 1078SOL    HW2 3600   2.409   3.092   4.675 -1.6686 -2.1950  1.1031
 1079SOL     OW 3601   0.859   3.241   3.664  0.1568  0.2329  0.4213
 1079SOL    HW1 3602   0.766   3.258   3.674 -1.0697 -4.8783 -0.4812
 1079SOL    HW2 3603   0.876   3.253   3.570  0.2174  0.3977  0.4535
 1080SOL     OW 3604   2.448   4.203   4.659  0.6437  0.1049  0.3576
 1080SOL    HW1 3605   2.446   4.298   4.671  0.3930  0.2413 -0.6759
 1080SOL    HW2 3606   2.497   4.191   4.578 -1.5816 -0.4822 -0.9422
 1081SOL     OW 3607   1.755   2.453   4.217 -0.0155  0.4874 -0.2126
 1081SOL    HW1 3608   1.828   2.453   4.279  0.0622  1.1105 -0.3075
 1081SOL    HW2 3609   1.789   2.406   4.141  0.0523  0.1549  0.0210
 1082SOL     OW 3610   0.646   2.267   4.430 -0.3272 -0.0169  0.6290
 1082SOL    HW1 3611   0.636   2.320   4.351  0.9181  0.4732  0.7895
 1082SOL    HW2 3612   0.665   2.179   4.397  5.6111  1.1966  0.2733
 1083SOL     OW 3613   2.623   2.329   0.149  0.0790 -0.2925 -0.1809
 1083SOL    HW1 3614   2.627   2.400   0.213  2.5104  0.5328 -1.2028
 1083SOL    HW2 3615   2.654   2.252   0.196  1.1595  0.1627 -0.1262
 1084SOL     OW 3616   0.719   2.812   4.676  0.2769  0.5742 -0.2805
 1084SOL    HW1 3617   0.815   2.812   4.681  0.3360  0.1362 -1.3857
 1084SOL    HW2 3618   0.692   2.753   4.746  0.8124  0.6763  0.0223
 1085SOL     OW 3619   1.260   3.984   0.617 -0.0874 -0.2968 -0.3545
 1085SOL    HW1 3620   1.333   4.014   0.671 -0.4041 -0.2966  0.0765
 1085SOL    HW2 3621   1.186   3.976   0.678 -0.3124 -0.8009 -0.6885
 1086SOL     OW 3622   1.426   1.267   4.281  0.0880  0.1518 -0.1621
 1086SOL    HW1 3623   1.349   1.274   4.337  0.4412 -0.8815  0.4704
 1086SOL    HW2 3624   1.396   1.297   4.195 -0.6948  0.8974  0.3620
 1087SOL     OW 3625   0.273   3.107   0.194 -0.6812 -0.6700 -0.1358
 1087SOL    HW1 3626   0.201   3.091   0.132  0.2878 -2.1066 -0.9042
 1087SOL    HW2 3627   0.348   3.064   0.155  0.6681  1.0014  0.5739
 1088SOL     OW 3628   5.207   2.198   0.274  0.1382 -0.1158 -0.2397
 1088SOL    HW1 3629   5.143   2.147   0.323  0.4656 -0.9886 -0.7075
 1088SOL    HW2 3630   5.245   2.258   0.338 -1.0565  0.3218  0.0649
 1089SOL     OW 3631   4.457   3.781   4.939  0.0102  0.3554  0.5818
 1089SOL    HW1 3632   4.466   3.740   4.853  2.7646  1.8719  0.0793
 1089SOL    HW2 3633   4.363   3.796   4.948 -0.4949 -1.1981 -1.4886
 1090SOL     OW 3634   0.475   2.744   3.759  0.0546  0.4465 -0.4332
 1090SOL    HW1 3635   0.499   2.750   3.851 -1.4449  2.3487 -0.1399
 1090SOL    HW2 3636   0.441   2.830   3.737 -3.5215 -1.1562 -1.6340
 1091SOL     OW 3637   0.712   3.208   4.190  0.3668  0.1447  0.1631
 1091SOL    HW1 3638   0.695   3.300   4.206 -0.5203  0.1572 -0.8670
 1091SOL    HW2 3639   0.726   3.171   4.278 -0.5212  0.9998  0.6706
 1092SOL     OW 3640   1.215   3.186   4.790  0.1933 -0.3374 -0.2639
 1092SOL    HW1 3641   1.268   3.240   4.731  0.9211  0.1258  0.7988
 1092SOL    HW2 3642   1.145   3.245   4.819 -0.0521 -0.5067 -0.5114
 1093SOL     OW 3643   1.842   3.832   5.008  0.1422 -0.6903 -0.2038
 1093SOL    HW1 3644   1.791   3.754   5.031  2.6091 -1.8769  1.5773
 1093SOL    HW2 3645   1.838   3.887   5.087  0.5850 -0.2251 -0.5046
 1094SOL     OW 3646   1.987   2.909   4.488 -0.1127  0.7179  0.5606
 1094SOL    HW1 3647   1.994   2.845   4.417 -1.5412 -1.1601  2.0528
 1094SOL    HW2 3648   2.030   2.867   4.562 -2.7870  0.5988  2.1244
 1095SOL     OW 3649   0.107   3.718   0.213 -0.1618 -0.1047  0.0808
 1095SOL    HW1 3650   0.163   3.780   0.166 -2.1482  1.0687 -0.7652
 1095SOL    HW2 3651   0.067   3.769   0.283  1.3051 -1.4000  1.9256
 1096SOL     OW 3652   0.959   3.065   4.473 -0.1850  0.2396 -0.2791
 1096SOL    HW1 3653   1.023   3.134   4.460  0.2633 -0.1586 -0.2199
 1096SOL    HW2 3654   0.974   3.005   4.400  1.5635 -1.4132  1.3578
 1097SOL     OW 3655   2.284   3.441   4.977 -0.4972 -0.0807 -0.8649
 1097SOL    HW1 3656   2.328   3.439   4.892  0.8251  0.3411 -0.1954
 1097SOL    HW2 3657   2.207   3.497   4.963  1.2741  2.3831 -1.0525
 1098SOL     OW 3658   0.659   2.378   4.974 -0.1640  0.8908 -0.5130
 1098SOL    HW1 3659   0.607   2.368   4.895  1.7559  0.4157 -1.7398
 1098SOL    HW2 3660   0.701   2.293   4.987 -2.9696 -0.0830  2.8689
 1099SOL     OW 3661   0.050   2.113   4.574 -0.2229  0.2619  0.4346
 1099SOL    HW1 3662  -0.024   2.148   4.623  0.9994  0.3595  2.2279
 1099SOL    HW2 3663   0.084   2.041   4.628  1.5243  0.7673  0.0458
 1100SOL     OW 3664   0.219   4.267   0.176  0.3098 -0.3136  0.2277
 1100SOL    HW1 3665   0.228   4.187   0.229 -2.0599 -0.4843  0.4420
 1100SOL    HW2 3666   0.169   4.239   0.099  0.0897  0.8130 -0.0406
 1101SOL     OW 3667   1.094   2.614   4.959 -0.4074 -0.2368  0.0756
 1101SOL    HW1 3668   1.180   2.594   4.924  0.0603  1.0335  0.4963
 1101SOL    HW2 3669   1.099   2.588   5.051 -1.0009 -1.6857 -0.2828
 1102SOL     OW 3670   0.154   1.760   3.541 -0.2752  0.1437 -0.8760
 1102SOL    HW1 3671   0.210   1.754   3.464 -0.4036 -0.7664 -0.9017
 1102SOL    HW2 3672   0.155   1.672   3.579  0.8390  0.8857  0.9039
 1103SOL     OW 3673   2.390   1.630   4.087  0.3059  0.4298 -0.2829
 1103SOL    HW1 3674   2.398   1.684   4.007  0.3028  0.4295 -0.2836
 1103SOL    HW2 3675   2.303   1.591   4.080  0.7043 -0.3870 -0.7851
 1104SOL     OW 3676   1.539   2.792   4.081 -0.6734  0.4782  0.3783
 1104SOL    HW1 3677   1.627   2.775   4.050 -0.2652  0.3255  1.5893
 1104SOL    HW2 3678   1.487   2.803   4.002  0.3187  0.0046 -0.3452
 1105SOL     OW 3679   1.874   2.551   3.626 -0.1141 -0.0172  0.4033
 1105SOL    HW1 3680   1.780   2.552   3.645 -0.0229 -1.1694  0.9620
 1105SOL    HW2 3681   1.907   2.476   3.675  1.2729  0.9954  1.0459
 1106SOL     OW 3682   1.776   2.345   3.416  0.0286 -0.1856  0.2896
 1106SOL    HW1 3683   1.828   2.424   3.431 -0.7518  0.9686 -2.7348
 1106SOL    HW2 3684   1.840   2.279   3.389  0.3751  0.1611  0.2522
 1107SOL     OW 3685   2.172   3.001   4.826  0.2487 -0.3925  0.1784
 1107SOL    HW1 3686   2.215   2.934   4.773  1.4462 -0.3373  1.0622
 1107SOL    HW2 3687   2.230   3.014   4.901  0.1298  1.7174 -0.0416
 1108SOL     OW 3688   0.532   2.975   4.978  0.0818 -0.2384 -0.0645
 1108SOL    HW1 3689   0.440   2.978   4.953  0.1822 -1.2493 -0.5794
 1108SOL    HW2 3690   0.532   2.985   5.073 -0.3791  2.4001 -0.2906
 1109SOL     OW 3691   1.255   2.277   4.598  0.2981  0.2936  0.2049
 1109SOL    HW1 3692   1.281   2.369   4.586 -0.5622  0.9087  2.7000
 1109SOL    HW2 3693   1.337   2.230   4.605  0.7485  1.0079 -0.1725
 1110SOL     OW 3694   1.788   2.166   4.986 -0.3500 -0.6967 -0.5088
 1110SOL    HW1 3695   1.870   2.149   5.031  0.3607  0.5226 -1.3237
 1110SOL    HW2 3696   1.735   2.214   5.049  0.5359  0.7571 -0.8370
 1111SOL     OW 3697   0.419   3.194   4.425  0.0476  0.1566 -0.1519
 1111SOL    HW1 3698   0.394   3.260   4.489 -0.2340  2.2697 -2.3394
 1111SOL    HW2 3699   0.513   3.182   4.438  0.2152  1.4517 -0.1111
 1112SOL     OW 3700   4.943   3.993   4.897  0.1094  0.7960  0.2275
 1112SOL    HW1 3701   4.856   4.005   4.936 -0.1229  0.5383 -0.2161
 1112SOL    HW2 3702   4.995   4.064   4.935 -0.4968  1.4318 -0.1162
 1113SOL     OW 3703   0.889   3.770   4.869 -0.1928 -0.3355 -0.5646
 1113SOL    HW1 3704   0.806   3.775   4.822  0.2305  0.1045 -1.2864
 1113SOL    HW2 3705   0.896   3.854   4.914 -0.4278 -0.6163  0.0015
 1114SOL     OW 3706   1.210   2.774   0.084  0.5794  0.2262  0.0317
 1114SOL    HW1 3707   1.123   2.737   0.099  0.7161  0.1865  0.7393
 1114SOL    HW2 3708   1.194   2.849   0.027  0.1030  0.1237  0.0235
 1115SOL     OW 3709   4.781   1.425   4.368  0.5098 -0.1437  0.1336
 1115SOL    HW1 3710   4.788   1.420   4.273 -2.1371 -0.2497 -0.1143
 1115SOL    HW2 3711   4.769   1.519   4.385 -3.5370 -0.5321 -0.1031
 1116SOL     OW 3712   0.355   2.311   3.658  0.0383 -0.1611 -0.8646
 1116SOL    HW1 3713   0.359   2.221   3.627  0.3990 -0.6897  0.6655
 1116SOL    HW2 3714   0.371   2.305   3.752  0.3141  1.5275 -0.7803
 1117SOL     OW 3715   2.029   3.151   0.314  0.0585 -0.9833 -0.2553
 1117SOL    HW1 3716   1.984   3.175   0.233  0.4885 -0.5377 -0.3678
 1117SOL    HW2 3717   2.086   3.226   0.333 -0.6856 -0.7001  0.9329
 1118SOL     OW 3718   0.774   2.633   4.945  0.1574  0.1830  0.2668
 1118SOL    HW1 3719   0.753   2.550   4.987  0.9367  0.3835  1.0622
 1118SOL    HW2 3720   0.833   2.609   4.873  0.5624  0.0687  0.6347
 1119SOL     OW 3721   1.711   2.823   0.264  0.3189 -0.0096 -0.0636
 1119SOL    HW1 3722   1.704   2.919   0.265 -0.0177 -0.0292 -0.5986
 1119SOL    HW2 3723   1.622   2.793   0.283 -0.3202 -0.2328 -3.1557
 1120SOL     OW 3724   5.218   2.462   4.329 -0.2914  0.4435 -0.2516
 1120SOL    HW1 3725   5.242   2.388   4.275 -1.1059  0.4487 -0.6219
 1120SOL    HW2 3726   5.299   2.512   4.339  0.3890 -0.7634  0.4444
 1121SOL     OW 3727   5.170   2.829   4.560 -0.4971  0.1514 -0.4709
 1121SOL    HW1 3728   5.192   2.838   4.652 -1.1518 -1.0217 -0.1936
 1121SOL    HW2 3729   5.254   2.813   4.517 -0.4066 -1.3220  0.2010
 1122SOL     OW 3730   1.992   3.769   0.182 -0.4018 -0.0952  0.1867
 1122SOL    HW1 3731   2.040   3.817   0.115  1.1761  0.9503  1.9964
 1122SOL    HW2 3732   1.967   3.687   0.140  1.3723  0.1436 -1.3832
 1123SOL     OW 3733   2.180   2.872   3.773 -0.0023  0.6086 -0.2465
 1123SOL    HW1 3734   2.105   2.902   3.825 -0.0701 -0.8748  0.5229
 1123SOL    HW2 3735   2.223   2.953   3.746 -0.9188  1.4443  0.7117
 1124SOL     OW 3736   1.808   3.989   0.170  0.3289  0.1350  0.3696
 1124SOL    HW1 3737   1.819   3.895   0.179 -1.4895 -0.0765  0.5487
 1124SOL    HW2 3738   1.717   4.005   0.195 -0.2488  1.5603 -2.4517
 1125SOL     OW 3739   1.829   3.462   5.010  0.4188  0.9631  0.0873
 1125SOL    HW1 3740   1.906   3.502   4.971  1.7534 -2.3959 -0.8391
 1125SOL    HW2 3741   1.793   3.530   5.067  3.6232  2.8176 -0.0177
 1126SOL     OW 3742   4.301   3.501   5.035  0.1961 -0.0426  0.2768
 1126SOL    HW1 3743   4.360   3.447   4.983 -0.1984 -0.2712  0.0692
 1126SOL    HW2 3744   4.214   3.463   5.022 -0.3380  1.6522 -1.2362
 1127SOL     OW 3745   1.825   2.699   4.103 -0.1870  0.7962  0.1012
 1127SOL    HW1 3746   1.915   2.725   4.122  0.2389  0.0762 -0.8582
 1127SOL    HW2 3747   1.812   2.619   4.153 -0.2217  0.7925  0.0859
 1128SOL     OW 3748   0.905   3.241   3.970 -0.1006  0.0574  0.3500
 1128SOL    HW1 3749   0.880   3.222   3.880  1.0859  0.4080 -0.0542
 1128SOL    HW2 3750   0.827   3.219   4.021 -0.0440 -2.2793 -0.4984
 1129SOL     OW 3751   2.432   3.396   4.740 -0.4371  0.1654 -0.0644
 1129SOL    HW1 3752   2.390   3.315   4.710 -0.0821  0.3540 -1.0799
 1129SOL    HW2 3753   2.496   3.416   4.672 -0.1302  0.9986  0.4694
 1130SOL     OW 3754   1.411   2.721   3.645 -0.0560  0.1690 -0.6770
 1130SOL    HW1 3755   1.360   2.641   3.656  0.1550 -0.0569 -1.3365
 1130SOL    HW2 3756   1.420   2.731   3.550  0.6001  0.5400 -0.5763
 1131SOL     OW 3757   2.580   1.887   0.536 -0.0570  0.8743  0.1797
 1131SOL    HW1 3758   2.628   1.804   0.535 -0.4580  0.6362  0.1992
 1131SOL    HW2 3759   2.550   1.896   0.627 -2.2250 -0.2699 -0.3727
 1132SOL     OW 3760   0.341   2.569   4.073 -0.1193 -0.5959  0.3726
 1132SOL    HW1 3761   0.401   2.643   4.066  0.9559 -1.6848 -3.4414
 1132SOL    HW2 3762   0.259   2.601   4.035 -0.6859 -0.3686  1.7746
 1133SOL     OW 3763   2.769   3.608   3.807 -0.0344 -0.3069  0.1243
 1133SOL    HW1 3764   2.678   3.602   3.778 -0.4939 -1.0915  1.6323
 1133SOL    HW2 3765   2.767   3.670   3.880  0.8792  0.7237 -0.7112
 1134SOL     OW 3766   0.922   3.250   0.013  0.5980 -0.2360  0.1140
 1134SOL    HW1 3767   0.950   3.340   0.029 -0.8181  0.0168  1.2868
 1134SOL    HW2 3768   0.834   3.246   0.050  1.3854 -2.6248  1.8290
 1135SOL     OW 3769   1.291   2.246   4.202 -0.4351 -0.1878  0.0378
 1135SOL    HW1 3770   1.316   2.244   4.110 -0.0963  0.6060  0.1132
 1135SOL    HW2 3771   1.374   2.249   4.249 -0.5898 -1.4095  0.3942
 1136SOL     OW 3772   2.086   3.994   4.030  0.4558 -0.5686 -0.0281
 1136SOL    HW1 3773   2.039   3.953   3.958  1.8329  0.3199 -1.4683
 1136SOL    HW2 3774   2.158   3.933   4.049  0.1086 -0.7904  0.5848
 1137SOL     OW 3775   2.556   2.578   0.310  0.2265  0.7350 -0.4264
 1137SOL    HW1 3776   2.619   2.574   0.381 -0.0100 -0.2416 -0.2653
 1137SOL    HW2 3777   2.499   2.652   0.332 -1.5672 -1.2508  1.8698
 1138SOL     OW 3778   1.180   4.180   3.495  0.1101 -0.1072  0.3276
 1138SOL    HW1 3779   1.230   4.116   3.546  0.1778  0.2094  0.6553
 1138SOL    HW2 3780   1.166   4.253   3.555  0.5017  0.4208 -0.2147
 1139SOL     OW 3781   0.693   2.025   4.320  0.0149  0.9532  0.2500
 1139SOL    HW1 3782   0.779   1.983   4.323 -0.2334  0.4544  0.5475
 1139SOL    HW2 3783   0.652   1.988   4.241 -0.2101  0.6240  0.5203
 1140SOL     OW 3784   0.566   2.532   3.623 -0.2053 -0.2387  0.0864
 1140SOL    HW1 3785   0.528   2.611   3.661 -2.9726 -1.2002 -0.6232
 1140SOL    HW2 3786   0.496   2.467   3.625  2.2285 -2.9868  1.4228
 1141SOL     OW 3787   2.233   2.320   4.817 -0.2178  0.5604 -0.2367
 1141SOL    HW1 3788   2.241   2.324   4.722 -1.1959 -0.6725 -0.3835
 1141SOL    HW2 3789   2.310   2.272   4.846  1.7773  3.7046 -0.0919
 1142SOL     OW 3790   0.908   3.137   3.039 -0.1982 -0.4038  0.0606
 1142SOL    HW1 3791   0.854   3.058   3.039 -0.8311  0.0093  1.0993
 1142SOL    HW2 3792   0.991   3.110   3.076 -0.8606 -0.3149  1.6645
 1143SOL     OW 3793   4.679   1.769   4.915 -0.1527  0.3483  0.4028
 1143SOL    HW1 3794   4.753   1.810   4.958  0.6973 -0.9918  0.2346
 1143SOL    HW2 3795   4.617   1.751   4.986  0.8607 -1.0277  0.9640
 1144SOL     OW 3796   4.658   1.919   2.954  0.5834  0.2660  0.0903
 1144SOL    HW1 3797   4.659   1.826   2.974 -0.9676  0.2678  0.2922
 1144SOL    HW2 3798   4.603   1.925   2.875  1.1792  0.9356 -0.2745
 1145SOL     OW 3799   0.693   2.289   3.521 -0.4449  0.3053  0.3594
 1145SOL    HW1 3800   0.665   2.370   3.564 -0.9049  0.2236  0.2119
 1145SOL    HW2 3801   0.648   2.220   3.569 -0.3869  0.1642  0.2101
 1146SOL     OW 3802   1.290   2.327   3.405 -0.3257  0.0998  0.1967
 1146SOL    HW1 3803   1.380   2.337   3.375 -0.6441 -0.9508 -1.1038
 1146SOL    HW2 3804   1.271   2.234   3.397 -1.6190  0.3450  0.2329
 1147SOL     OW 3805   0.501   3.507   4.954 -0.3498  0.0031 -0.3743
 1147SOL    HW1 3806   0.593   3.481   4.946 -0.1477  0.5795  0.0203
 1147SOL    HW2 3807   0.499   3.561   5.033 -0.5351  2.1701 -1.8272
 1148SOL     OW 3808   1.937   4.209   0.148 -0.0599  0.3018  0.0440
 1148SOL    HW1 3809   1.909   4.119   0.161 -2.1785  0.9443  0.1116
 1148SOL    HW2 3810   1.868   4.248   0.094  0.1121  2.2659  1.2053
 1149SOL     OW 3811   0.306   4.836   0.108  0.4420  0.2840 -0.1309
 1149SOL    HW1 3812   0.255   4.915   0.087 -0.2034 -0.0980  0.0054
 1149SOL    HW2 3813   0.342   4.808   0.024 -0.0980  0.1872 -0.3308
 1150SOL     OW 3814   2.029   3.604   0.516 -0.3018 -0.0592 -0.1139
 1150SOL    HW1 3815   1.956   3.548   0.489  0.9852 -1.1486 -1.3619
 1150SOL    HW2 3816   2.098   3.543   0.543  1.3274  0.8966 -2.0219
 1151SOL     OW 3817   1.455   1.527   4.538  0.0050 -0.1559  0.1573
 1151SOL    HW1 3818   1.398   1.475   4.482  0.0998  1.0564 -1.0714
 1151SOL    HW2 3819   1.424   1.509   4.627 -0.2091 -2.0021 -0.2716
 1152SOL     OW 3820   0.244   2.529   4.315  0.3055  0.1998 -0.0096
 1152SOL    HW1 3821   0.288   2.546   4.232 -2.8661 -0.2074 -1.8367
 1152SOL    HW2 3822   0.297   2.461   4.357  1.8146  0.2579 -1.7602
 1153SOL     OW 3823   2.089   2.548   4.820  0.0892  0.5420  0.0797
 1153SOL    HW1 3824   2.052   2.548   4.908 -1.4433 -0.2733 -0.5465
 1153SOL    HW2 3825   2.162   2.487   4.825 -0.0586  0.4135  0.7486
 1154SOL     OW 3826   0.767   2.185   0.755  0.3722  0.3227  0.6469
 1154SOL    HW1 3827   0.713   2.172   0.678 -1.1760  1.1517  1.5695
 1154SOL    HW2 3828   0.726   2.257   0.802  1.5108  0.0923  2.0518
 1155SOL     OW 3829   1.455   3.126   4.018  0.4582 -0.0398  0.1339
 1155SOL    HW1 3830   1.534   3.168   4.053 -0.2601  1.5216 -0.0575
 1155SOL    HW2 3831   1.461   3.035   4.048  1.9118  0.2595  0.8225
 1156SOL     OW 3832   1.690   3.377   4.718 -0.7292 -0.2792 -0.6540
 1156SOL    HW1 3833   1.609   3.333   4.743 -0.0751 -1.5278 -0.7066
 1156SOL    HW2 3834   1.728   3.407   4.800  0.0997 -2.0712 -0.3579
 1157SOL     OW 3835   1.059   2.468   3.948 -0.1957 -0.2855  0.5428
 1157SOL    HW1 3836   1.125   2.404   3.921 -0.9358 -0.5668 -0.6254
 1157SOL    HW2 3837   1.105   2.553   3.944 -0.5019 -0.2064 -2.4612
 1158SOL     OW 3838   0.903   2.275   4.088  0.4277 -0.4379  0.0575
 1158SOL    HW1 3839   0.979   2.330   4.107  1.8407 -1.1753 -3.1819
 1158SOL    HW2 3840   0.847   2.329   4.032 -0.9250 -0.3109  1.4874
 1159SOL     OW 3841   2.216   4.208   0.105 -0.2822  0.2091  0.1376
 1159SOL    HW1 3842   2.256   4.268   0.042 -0.7608 -2.3349 -2.6818
 1159SOL    HW2 3843   2.128   4.242   0.119 -0.2987  0.5931 -0.8608
 1160SOL     OW 3844   4.966   3.965   4.466  0.3410 -0.0454  0.7763
 1160SOL    HW1 3845   4.915   4.022   4.524  0.9193 -0.2224  1.4598
 1160SOL    HW2 3846   4.900   3.916   4.417 -0.1660 -0.8886  2.2689
 1161SOL     OW 3847   2.425   1.952   0.049 -0.1213 -0.2036  0.2499
 1161SOL    HW1 3848   2.437   1.932   0.142  5.1210  0.5801 -0.1314
 1161SOL    HW2 3849   2.437   2.047   0.043  2.1812 -0.5659 -1.5128
 1162SOL     OW 3850   0.151   3.131   3.928 -0.0445  0.1285 -0.0343
 1162SOL    HW1 3851   0.095   3.171   3.861 -1.0111  0.7061  1.1118
 1162SOL    HW2 3852   0.204   3.203   3.962 -1.3023  0.3139  1.5479
 1163SOL     OW 3853   2.137   3.957   0.024  0.0290  0.4069 -0.3483
 1163SOL    HW1 3854   2.150   4.046   0.056  0.8384  1.2697 -2.9968
 1163SOL    HW2 3855   2.220   3.913   0.046 -1.1409 -0.3627  2.8710
 1164SOL     OW 3856   5.054   2.641   4.877  0.4331  0.5360  0.1973
 1164SOL    HW1 3857   5.122   2.705   4.855  1.8727 -1.8618 -2.7474
 1164SOL    HW2 3858   4.977   2.670   4.828  0.7907  0.5918 -0.3354
 1165SOL     OW 3859   5.125   3.664   0.000 -0.1953 -0.7184 -0.2459
 1165SOL    HW1 3860   5.166   3.579   0.016  0.4999 -0.0925  1.3942
 1165SOL    HW2 3861   5.163   3.695  -0.082 -0.1903 -1.8318 -0.6668
 1166SOL     OW 3862   1.097   2.435   4.276  0.5622 -0.4181 -0.5835
 1166SOL    HW1 3863   1.157   2.363   4.257 -1.8670 -2.3634 -1.1202
 1166SOL    HW2 3864   1.116   2.500   4.208  0.2776 -2.1565 -2.3970
 1167SOL     OW 3865   1.637   1.917   5.013 -0.1943  0.5342 -0.0935
 1167SOL    HW1 3866   1.717   1.868   5.033  0.6016  0.5574 -3.0123
 1167SOL    HW2 3867   1.668   2.002   4.981 -1.4734  1.3676  0.8104
 1168SOL     OW 3868   1.322   2.307   3.927  0.4772  0.2895 -0.1089
 1168SOL    HW1 3869   1.350   2.242   3.863 -0.8998  0.4026 -0.8518
 1168SOL    HW2 3870   1.393   2.370   3.930  1.8280 -1.2453  0.6289
 1169SOL     OW 3871   0.487   3.480   0.170 -0.5836 -0.0334 -0.2642
 1169SOL    HW1 3872   0.418   3.420   0.201 -0.1710 -0.3997 -0.0577
 1169SOL    HW2 3873   0.446   3.567   0.173 -0.3121  0.0313  1.9884
 1170SOL     OW 3874   0.867   2.444   4.439  0.1903 -0.3893 -0.3294
 1170SOL    HW1 3875   0.928   2.442   4.365  1.5129 -1.8642  0.7524
 1170SOL    HW2 3876   0.795   2.388   4.412  0.8427 -1.2181 -0.3693
 1171SOL     OW 3877   1.153   3.355   4.012  1.1311 -0.0565  0.1176
 1171SOL    HW1 3878   1.070   3.308   4.017  0.6348  0.7852 -0.0037
 1171SOL    HW2 3879   1.127   3.448   4.006  2.0790  0.2175  0.2164
 1172SOL     OW 3880   1.809   1.625   4.446 -0.0492 -0.6683 -0.4877
 1172SOL    HW1 3881   1.728   1.611   4.495 -1.2675  0.8901 -1.9912
 1172SOL    HW2 3882   1.785   1.609   4.355  0.9426  1.2797 -1.1191
 1173SOL     OW 3883   0.358   3.138   3.579 -0.7528 -0.4822 -0.0352
 1173SOL    HW1 3884   0.361   3.065   3.641 -1.0180  0.2809  0.9047
 1173SOL    HW2 3885   0.434   3.191   3.601 -1.2605  0.1833  0.1441
 1174SOL     OW 3886   5.102   3.554   4.593 -0.1947 -0.1308 -0.3646
 1174SOL    HW1 3887   5.188   3.557   4.635 -0.2150  1.5673 -0.3771
 1174SOL    HW2 3888   5.120   3.530   4.502 -0.0585 -2.9225  0.3595
 1175SOL     OW 3889   0.441   4.681   4.953  0.1231  0.1717 -0.4100
 1175SOL    HW1 3890   0.453   4.661   4.860  0.9603  0.7495 -0.4285
 1175SOL    HW2 3891   0.529   4.695   4.986 -0.0974 -1.1432  0.7291
 1176SOL     OW 3892   0.262   3.698   0.470 -0.1860 -0.0104  0.1155
 1176SOL    HW1 3893   0.313   3.764   0.424 -0.7938  0.1285 -0.3635
 1176SOL    HW2 3894   0.317   3.673   0.545  1.0005 -0.5286 -0.8922
 1177SOL     OW 3895   5.024   3.515   0.779 -0.3224  0.6265  0.0554
 1177SOL    HW1 3896   5.066   3.469   0.706  1.2116  1.8438  0.1252
 1177SOL    HW2 3897   4.939   3.542   0.746  0.4939  1.4511 -1.4232
 1178SOL     OW 3898   0.456   0.697   0.221 -0.1021 -0.2175  0.1694
 1178SOL    HW1 3899   0.541   0.676   0.260 -0.2769 -0.6325  0.3347
 1178SOL    HW2 3900   0.409   0.613   0.219  0.3348 -0.4146 -1.9957
 1179SOL     OW 3901   1.786   0.214   0.099  0.1481 -0.2214 -0.1314
 1179SOL    HW1 3902   1.731   0.142   0.067 -0.5147 -0.6054  1.8046
 1179SOL    HW2 3903   1.851   0.171   0.155  0.9091  0.4973 -0.4595
 1180SOL     OW 3904   0.541   0.045   4.987  0.0314  0.1712 -0.1490
 1180SOL    HW1 3905   0.463  -0.009   4.978 -0.4493  0.9782 -0.8456
 1180SOL    HW2 3906   0.583   0.013   5.067 -0.5736 -0.8154 -0.2215
 1181SOL     OW 3907   1.396   4.628   0.235 -0.0050  0.5384 -0.3766
 1181SOL    HW1 3908   1.393   4.701   0.174 -1.1432 -0.6446 -1.7702
 1181SOL    HW2 3909   1.342   4.656   0.309 -0.7875  0.9403 -1.0979
 1182SOL     OW 3910   5.157   4.444   0.120  0.7817  0.5182 -0.1714
 1182SOL    HW1 3911   5.195   4.434   0.033 -0.1275  0.9895 -0.6280
 1182SOL    HW2 3912   5.178   4.535   0.145 -0.7784  1.0549 -0.7867
 1183SOL     OW 3913   0.450   4.388   1.857 -0.9359  0.1585 -0.1309
 1183SOL    HW1 3914   0.501   4.419   1.932  0.5096  1.2788 -1.5309
 1183SOL    HW2 3915   0.376   4.341   1.896 -1.6381  2.9116  2.0538
 1184SOL     OW 3916   0.826   4.648   4.731 -0.2131  0.2632  0.0742
 1184SOL    HW1 3917   0.860   4.562   4.754  0.2417 -0.1281 -1.9819
 1184SOL    HW2 3918   0.903   4.697   4.700 -0.7318  0.9007 -0.2320
 1185SOL     OW 3919   0.147   5.038   2.043  0.1942  0.4770  0.3714
 1185SOL    HW1 3920   0.082   4.971   2.065 -1.7534  2.2811  0.3141
 1185SOL    HW2 3921   0.155   5.034   1.948  0.1356  0.2719  0.3755
 1186SOL     OW 3922   0.060   3.986   1.074  0.2175 -0.7340  0.2215
 1186SOL    HW1 3923   0.073   3.917   1.009  1.0108 -0.6198  0.2515
 1186SOL    HW2 3924   0.143   3.989   1.122  0.4018  0.6252 -0.1561
 1187SOL     OW 3925   0.135   4.578   1.472 -0.5639 -0.4722  0.1277
 1187SOL    HW1 3926   0.123   4.550   1.563 -1.7336 -2.0146 -0.4774
 1187SOL    HW2 3927   0.186   4.658   1.478  1.2120 -1.7124  2.0269
 1188SOL     OW 3928   1.298   4.185   1.303 -0.3862  0.3010  0.2711
 1188SOL    HW1 3929   1.347   4.183   1.221 -0.9487  1.1419 -0.1014
 1188SOL    HW2 3930   1.323   4.105   1.349  1.0526  0.5371 -0.0702
 1189SOL     OW 3931   0.487   5.027   0.269 -0.1388  0.2490  0.5713
 1189SOL    HW1 3932   0.401   4.993   0.243  0.2853 -1.7178  1.6387
 1189SOL    HW2 3933   0.473   5.063   0.357  0.3526 -1.0460  1.1897
 1190SOL     OW 3934   0.747   4.554   5.031 -0.2139 -0.0574  0.9265
 1190SOL    HW1 3935   0.771   4.638   5.070  2.5459 -0.0111 -0.6859
 1190SOL    HW2 3936   0.800   4.549   4.951 -2.4038 -2.0925 -0.4816
 1191SOL     OW 3937   1.984   3.820   1.525 -0.0512 -0.6959  0.4784
 1191SOL    HW1 3938   1.907   3.815   1.469 -0.6905 -1.1106  1.3667
 1191SOL    HW2 3939   2.048   3.762   1.483 -0.0434  0.0189 -0.5183
 1192SOL     OW 3940   4.736   4.264   0.547 -0.1880  0.3067  0.2103
 1192SOL    HW1 3941   4.761   4.171   0.551  1.5685  0.7854  0.8066
 1192SOL    HW2 3942   4.721   4.280   0.454  1.4880 -0.0985 -0.1587
 1193SOL     OW 3943   0.812   3.826   0.502 -0.3069  0.6281  0.6468
 1193SOL    HW1 3944   0.864   3.746   0.491 -0.1140  0.6987  1.0535
 1193SOL    HW2 3945   0.839   3.861   0.587 -1.1376  0.5821  0.9325
 1194SOL     OW 3946   2.106   4.938   0.423 -0.5522 -0.1890 -0.3832
 1194SOL    HW1 3947   2.011   4.929   0.422 -0.7082  1.5324 -2.4522
 1194SOL    HW2 3948   2.123   5.014   0.478 -0.3321 -0.6299  0.1721
 1195SOL     OW 3949   0.353   4.650   0.919  0.2905 -0.2240  0.2704
 1195SOL    HW1 3950   0.423   4.673   0.980 -0.2105 -0.7451  1.0585
 1195SOL    HW2 3951   0.315   4.734   0.892  1.0427  0.0433  0.0454
 1196SOL     OW 3952   0.649   4.879   1.095 -0.2064 -0.6303  0.3084
 1196SOL    HW1 3953   0.572   4.830   1.123  0.4153 -1.7124  0.1709
 1196SOL    HW2 3954   0.701   4.815   1.046 -0.1491  0.5993 -1.2721
 1197SOL     OW 3955   0.650   4.408   0.306  0.2518 -0.3219 -0.0823
 1197SOL    HW1 3956   0.676   4.496   0.334 -0.9893  0.6643 -1.8888
 1197SOL    HW2 3957   0.571   4.389   0.357  1.0242 -0.7547  0.9498
 1198SOL     OW 3958   5.198   4.313   0.634 -0.2806  0.1138  0.3985
 1198SOL    HW1 3959   5.235   4.339   0.549 -0.8513  0.2442  0.1892
 1198SOL    HW2 3960   5.217   4.386   0.692  1.0804 -0.4320  0.6720
 1199SOL     OW 3961   1.613   4.794   0.580 -0.2083 -0.3985 -0.2784
 1199SOL    HW1 3962   1.617   4.833   0.667 -1.3970 -1.6763  0.3722
 1199SOL    HW2 3963   1.537   4.834   0.538  0.3383  0.1861 -0.7278
 1200SOL     OW 3964   1.067   3.971   0.795 -0.1071 -0.7540  0.0654
 1200SOL    HW1 3965   0.981   4.004   0.769 -0.4237 -1.2036  0.5099
 1200SOL    HW2 3966   1.047   3.892   0.847  0.5210 -0.1951  1.1817
 1201SOL     OW 3967   1.388   5.000   1.292 -0.6453 -0.1405 -0.1094
 1201SOL    HW1 3968   1.377   5.076   1.349 -1.3562  2.2040 -3.2349
 1201SOL    HW2 3969   1.331   4.933   1.330 -1.2346  1.3966  1.7866
 1202SOL     OW 3970   0.514   4.067   0.132 -0.4278 -0.3915 -0.3684
 1202SOL    HW1 3971   0.581   4.022   0.183  1.0152  0.2986 -1.6455
 1202SOL    HW2 3972   0.477   4.131   0.194  1.2464  0.3749 -0.1298
 1203SOL     OW 3973   1.026   3.505   0.289 -0.7820  0.0690  0.4534
 1203SOL    HW1 3974   1.119   3.488   0.302 -0.8956  0.4588  1.9164
 1203SOL    HW2 3975   1.020   3.541   0.201  0.7152  2.0137  1.1242
 1204SOL     OW 3976   0.308   3.595   1.044 -0.1257  0.5441 -0.0797
 1204SOL    HW1 3977   0.296   3.500   1.035 -0.3472  0.7140 -1.6898
 1204SOL    HW2 3978   0.383   3.604   1.102  0.4852 -0.6282 -0.6628
 1205SOL     OW 3979   1.582   4.095   1.393  0.3129  0.3607  0.0265
 1205SOL    HW1 3980   1.496   4.066   1.422 -0.5628  0.0941 -2.6976
 1205SOL    HW2 3981   1.626   4.015   1.365  0.3616  0.8411 -1.2847
 1206SOL     OW 3982   1.359   4.198   2.181 -0.6486  0.3981 -0.1408
 1206SOL    HW1 3983   1.275   4.176   2.140 -0.0795  0.2930 -1.2768
 1206SOL    HW2 3984   1.422   4.140   2.138  0.1546  1.1293  0.0484
 1207SOL     OW 3985   1.363   3.938   1.422  0.1891 -0.4022  0.2043
 1207SOL    HW1 3986   1.413   3.856   1.421  1.2862  0.2578  0.4906
 1207SOL    HW2 3987   1.326   3.943   1.510 -0.0422 -0.6856  0.1242
 1208SOL     OW 3988   1.586   0.020   5.116  0.7445 -0.1563  0.6867
 1208SOL    HW1 3989   1.577  -0.038   5.192  0.5379  0.1165  0.8730
 1208SOL    HW2 3990   1.499   0.059   5.106  0.3267 -1.4104 -0.6911
 1209SOL     OW 3991   5.032   4.982   0.675 -0.2465  0.1000  0.3183
 1209SOL    HW1 3992   4.959   4.960   0.617  0.3417 -1.7761  0.2625
 1209SOL    HW2 3993   5.047   4.902   0.726 -0.0926  1.3731  2.3440
 1210SOL     OW 3994   0.919   3.954   5.100  0.4048  0.0134  0.1889
 1210SOL    HW1 3995   0.915   4.043   5.135  0.7199  0.0293  0.1919
 1210SOL    HW2 3996   0.878   3.900   5.166 -1.7508  0.4279 -0.7694
 1211SOL     OW 3997   1.968   4.484   0.350  0.9511 -0.1534  0.1639
 1211SOL    HW1 3998   1.934   4.564   0.388  1.0267  0.3882 -0.8975
 1211SOL    HW2 3999   1.917   4.414   0.390  1.5335  0.3488  1.8072
 1212SOL     OW 4000   2.032   0.035   5.091 -0.0192 -0.2052  0.6667
 1212SOL    HW1 4001   2.028   0.071   5.180  0.8717  1.7552 -0.0611
 1212SOL    HW2 4002   2.055   0.109   5.036 -1.8764 -1.1105 -1.4193
 1213SOL     OW 4003   1.071   3.724   0.940  0.3417 -0.0956 -0.2822
 1213SOL    HW1 4004   1.035   3.637   0.956 -0.1503 -0.0358 -1.0210
 1213SOL    HW2 4005   1.162   3.718   0.968 -0.1334 -0.3666  1.2123
 1214SOL     OW 4006   1.997   4.805   1.134  0.1145 -0.5466 -0.5346
 1214SOL    HW1 4007   2.073   4.765   1.176 -0.3712 -0.5124  0.3976
 1214SOL    HW2 4008   1.976   4.746   1.062  1.5956 -0.0532 -1.3906
 1215SOL     OW 4009   0.537   4.372   4.989 -0.2395  0.5477 -0.3489
 1215SOL    HW1 4010   0.621   4.417   4.978  1.6879 -2.6987  0.4321
 1215SOL    HW2 4011   0.513   4.386   5.080  0.7871 -0.7028  0.1187
 1216SOL     OW 4012   1.167   0.064   0.460 -0.2099 -0.2461 -0.2887
 1216SOL    HW1 4013   1.237   0.086   0.399 -0.4908 -0.9983 -0.8886
 1216SOL    HW2 4014   1.097   0.127   0.439  0.6916  1.2299  1.0636
 1217SOL     OW 4015   0.540   4.527   1.358  0.3157  0.0145  0.7412
 1217SOL    HW1 4016   0.502   4.511   1.445  1.1604  0.8211  1.2791
 1217SOL    HW2 4017   0.608   4.460   1.350  1.1693  0.8027  1.2988
 1218SOL     OW 4018   2.127   0.512   0.080  0.3507 -0.2029 -0.0724
 1218SOL    HW1 4019   2.137   0.539   0.172 -2.3461  1.4234 -0.1792
 1218SOL    HW2 4020   2.175   0.430   0.074 -0.3690 -0.9641  3.1197
 1219SOL     OW 4021   1.545   5.083   0.405  0.2095 -0.3679  0.3653
 1219SOL    HW1 4022   1.567   5.022   0.334 -0.9232 -1.3955  0.8738
 1219SOL    HW2 4023   1.467   5.129   0.374 -0.1609 -0.6659  0.8554
 1220SOL     OW 4024   1.287   4.620   0.480 -0.3891  0.2139 -0.2749
 1220SOL    HW1 4025   1.242   4.642   0.561  1.7949 -0.5791  1.2037
 1220SOL    HW2 4026   1.241   4.542   0.448 -1.0504  0.3289  0.3854
 1221SOL     OW 4027   1.688   3.382   1.761 -0.5406  0.1761  0.3280
 1221SOL    HW1 4028   1.765   3.437   1.745 -0.5296  0.2878  0.7779
 1221SOL    HW2 4029   1.713   3.326   1.834 -0.3040 -0.9105 -0.5750
 1222SOL     OW 4030   0.928   3.957   1.519 -0.3360 -0.1819 -0.2328
 1222SOL    HW1 4031   0.844   4.003   1.510 -0.4635  0.1214  2.1781
 1222SOL    HW2 4032   0.937   3.908   1.437 -2.0554  1.0944 -1.2385
 1223SOL     OW 4033   1.585   3.775   1.382  0.1128 -0.0961  0.7815
 1223SOL    HW1 4034   1.627   3.741   1.461  1.4488 -1.1544 -0.3517
 1223SOL    HW2 4035   1.657   3.798   1.324 -0.8525 -1.1367 -0.8694
 1224SOL     OW 4036   1.848   3.806   1.015  0.6457  0.3059 -0.1529
 1224SOL    HW1 4037   1.801   3.779   0.936 -1.1968  1.6123  0.4710
 1224SOL    HW2 4038   1.908   3.733   1.033  0.4425 -0.4112 -2.2190
 1225SOL     OW 4039   0.938   3.550   0.027 -0.2146 -0.2164 -0.4613
 1225SOL    HW1 4040   1.003   3.610  -0.011 -0.0509 -1.7955 -2.8091
 1225SOL    HW2 4041   0.857   3.601   0.029  0.2812  0.6101 -0.9332
 1226SOL     OW 4042   1.357   4.913   0.559 -0.0332 -0.1653 -0.2318
 1226SOL    HW1 4043   1.280   4.863   0.585 -0.3884  0.2119 -0.5453
 1226SOL    HW2 4044   1.321   4.989   0.512  0.6294 -1.7810 -3.4953
 1227SOL     OW 4045   1.305   3.524   0.243  0.6773 -0.0353  0.1890
 1227SOL    HW1 4046   1.369   3.553   0.309  1.1854 -0.1173 -0.2632
 1227SOL    HW2 4047   1.356   3.472   0.182  0.2845  0.3852 -0.4953
 1228SOL     OW 4048   0.999   4.733   1.208  0.9524  0.1479  0.8086
 1228SOL    HW1 4049   0.960   4.724   1.121 -1.6307  1.0583  1.8300
 1228SOL    HW2 4050   0.930   4.707   1.268  2.1494  1.1704  2.6773
 1229SOL     OW 4051   1.360   0.639   0.359 -0.2377 -0.7497 -0.1101
 1229SOL    HW1 4052   1.304   0.694   0.414  1.0421 -0.2399  0.6899
 1229SOL    HW2 4053   1.325   0.650   0.270 -3.5882 -3.1354  0.8303
 1230SOL     OW 4054   0.623   4.654   0.470 -0.1402 -0.2320  0.2680
 1230SOL    HW1 4055   0.552   4.695   0.518 -1.4707 -0.4705 -1.4481
 1230SOL    HW2 4056   0.649   4.720   0.405  0.4748 -0.5581  0.1791
 1231SOL     OW 4057   1.711   0.259   0.434  0.3687 -0.0450  0.1492
 1231SOL    HW1 4058   1.629   0.282   0.389  0.7541  0.7027 -0.1739
 1231SOL    HW2 4059   1.769   0.333   0.416  1.0350 -0.4683  0.5839
 1232SOL     OW 4060   0.222   3.862   1.894 -0.0354  0.2770  0.6291
 1232SOL    HW1 4061   0.286   3.816   1.948 -0.0648 -2.1984 -1.3688
 1232SOL    HW2 4062   0.150   3.883   1.955  0.2878 -1.7031  1.7452
 1233SOL     OW 4063   0.836   4.067   0.726  0.3309  0.1035 -0.4150
 1233SOL    HW1 4064   0.748   4.054   0.760  0.4200  1.4605  0.3660
 1233SOL    HW2 4065   0.829   4.146   0.672  1.6660  2.0078  2.0459
 1234SOL     OW 4066   0.855   4.443   1.129  0.1633  0.4676  0.6193
 1234SOL    HW1 4067   0.820   4.441   1.217 -0.4601 -0.9107  0.3459
 1234SOL    HW2 4068   0.950   4.435   1.140 -0.0748 -1.9122  1.0640
 1235SOL     OW 4069   1.528   3.874   0.903 -0.5098  0.0237  0.3498
 1235SOL    HW1 4070   1.603   3.839   0.856 -1.8668 -0.5659 -1.4733
 1235SOL    HW2 4071   1.502   3.803   0.962  1.9302  1.2089  2.9514
 1236SOL     OW 4072   1.565   4.862   1.127 -0.2072 -0.5498 -0.0464
 1236SOL    HW1 4073   1.516   4.900   1.200 -0.3819 -1.2335  0.1979
 1236SOL    HW2 4074   1.618   4.793   1.167 -0.3211 -0.9425 -0.5706
 1237SOL     OW 4075   1.321   4.510   1.015 -0.3860 -0.4101 -0.2422
 1237SOL    HW1 4076   1.362   4.571   0.955  0.0232 -0.0303  0.4087
 1237SOL    HW2 4077   1.265   4.456   0.960 -1.5680  1.2230 -0.6830
 1238SOL     OW 4078   1.442   3.439   1.145 -0.1737  0.0579  0.0845
 1238SOL    HW1 4079   1.437   3.534   1.147 -1.5797  0.0096 -0.4481
 1238SOL    HW2 4080   1.361   3.411   1.103  1.0626 -1.2918 -1.5059
 1239SOL     OW 4081   1.403   0.318   1.237  0.4609  0.4368 -0.2631
 1239SOL    HW1 4082   1.420   0.238   1.188 -1.4499 -0.2216  0.1100
 1239SOL    HW2 4083   1.490   0.358   1.249  1.5127 -1.8883  0.1285
 1240SOL     OW 4084   1.745   4.294   5.109  0.0305  0.6439 -0.3777
 1240SOL    HW1 4085   1.720   4.376   5.152 -0.1374  0.1918  0.3974
 1240SOL    HW2 4086   1.664   4.243   5.106  0.3716  0.0796  0.0969
 1241SOL     OW 4087   1.525   3.115   0.260 -0.1297  0.1565 -0.3278
 1241SOL    HW1 4088   1.472   3.051   0.307  0.1454  0.0801 -0.1194
 1241SOL    HW2 4089   1.493   3.112   0.170 -1.0009  0.6651 -0.0381
 1242SOL     OW 4090   1.118   4.161   2.448 -0.1277 -0.2227  0.2922
 1242SOL    HW1 4091   1.118   4.219   2.372 -0.6727  0.3102  0.6917
 1242SOL    HW2 4092   1.169   4.207   2.514  0.5358 -0.7873  0.1806
 1243SOL     OW 4093   1.143   4.195   2.017 -0.4212 -0.4104  0.3315
 1243SOL    HW1 4094   1.114   4.286   2.011  2.8147  0.5475 -2.0685
 1243SOL    HW2 4095   1.116   4.155   1.934  2.3560 -0.2981 -0.6583
 1244SOL     OW 4096   1.645   0.427   1.293  0.1479 -0.1682  0.6833
 1244SOL    HW1 4097   1.610   0.461   1.376  1.1160  0.6128  0.7868
 1244SOL    HW2 4098   1.730   0.390   1.316  0.6377  0.4900 -0.0419
 1245SOL     OW 4099   1.315   3.855   1.872 -0.1754 -0.0063 -0.6809
 1245SOL    HW1 4100   1.266   3.902   1.805 -0.4978  1.5569  0.6193
 1245SOL    HW2 4101   1.320   3.916   1.946  0.4947 -1.5438  0.5860
 1246SOL     OW 4102   1.536   3.457   1.464 -0.2533 -0.1394  0.1625
 1246SOL    HW1 4103   1.471   3.397   1.427 -0.4382 -0.8627  1.6620
 1246SOL    HW2 4104   1.604   3.401   1.500  1.0338  0.6122 -1.0369
 1247SOL     OW 4105   0.921   4.123   1.302  0.3437 -0.4222 -0.3122
 1247SOL    HW1 4106   0.964   4.136   1.217 -1.0544 -0.6797 -1.0752
 1247SOL    HW2 4107   0.850   4.062   1.284  0.0482 -0.4993  1.0554
 1248SOL     OW 4108   0.256   0.222   0.132  0.0509 -0.5663 -0.3984
 1248SOL    HW1 4109   0.257   0.136   0.090 -1.2306 -1.1157  0.6613
 1248SOL    HW2 4110   0.170   0.228   0.174  1.2571 -0.0321  2.1434
 1249SOL     OW 4111   1.069   4.961   0.331 -0.5748 -0.3793 -0.1410
 1249SOL    HW1 4112   1.093   4.970   0.239  0.5276  0.6830  0.2323
 1249SOL    HW2 4113   1.118   5.030   0.375 -0.8906 -1.0452  1.2801
 1250SOL     OW 4114   1.195   4.361   0.561 -0.4420  0.2509 -0.0105
 1250SOL    HW1 4115   1.267   4.300   0.543  0.6974  1.7619 -0.6999
 1250SOL    HW2 4116   1.146   4.365   0.479 -0.4463  0.3411 -0.0035
 1251SOL     OW 4117   0.738   0.017   1.205  0.3014  0.0604 -0.4526
 1251SOL    HW1 4118   0.737  -0.067   1.160  0.3480  0.5792 -1.4383
 1251SOL    HW2 4119   0.742  -0.006   1.298  1.6341 -1.0078 -0.7608
 1252SOL     OW 4120   0.837   0.908   0.170 -0.0031 -0.5034  0.3040
 1252SOL    HW1 4121   0.792   0.972   0.225 -0.7231 -0.0692 -0.7795
 1252SOL    HW2 4122   0.923   0.947   0.153 -0.4417  0.1828 -0.3617
 1253SOL     OW 4123   1.210   4.075   5.113  0.2441 -0.2429  0.1030
 1253SOL    HW1 4124   1.280   4.073   5.178  0.5002  1.6141 -0.0998
 1253SOL    HW2 4125   1.133   4.106   5.162 -0.1286 -1.0269  0.0283
 1254SOL     OW 4126   1.436   4.660   0.812  0.2436  0.0418 -0.5440
 1254SOL    HW1 4127   1.479   4.744   0.796  1.0407 -0.1073  0.8082
 1254SOL    HW2 4128   1.502   4.595   0.790  0.6719 -0.1924  1.3847
 1255SOL     OW 4129   0.903   4.363   0.822 -0.0810  0.4294  0.7857
 1255SOL    HW1 4130   0.873   4.377   0.912 -1.5076 -0.3716  0.4550
 1255SOL    HW2 4131   0.837   4.407   0.769  0.1668 -0.0391  0.0896
 1256SOL     OW 4132   1.462   4.541   1.576  0.5887  0.0506 -0.1697
 1256SOL    HW1 4133   1.375   4.557   1.540  0.5210 -0.0128 -0.0317
 1256SOL    HW2 4134   1.489   4.457   1.538  0.3297 -0.2392  0.2899
 1257SOL     OW 4135   0.681   3.661   1.438 -0.1678 -0.5879  0.2532
 1257SOL    HW1 4136   0.667   3.722   1.511 -0.0370  0.4972 -0.6022
 1257SOL    HW2 4137   0.751   3.603   1.467  1.5323  1.3360  0.0866
 1258SOL     OW 4138   0.071   3.237   1.552 -0.0501 -0.3606  0.3868
 1258SOL    HW1 4139   0.019   3.267   1.478  2.9206  1.6343 -1.0146
 1258SOL    HW2 4140   0.116   3.159   1.520 -0.4932 -0.8115  0.8567
 1259SOL     OW 4141   0.495   4.824   0.636 -0.2538  0.2253  0.5526
 1259SOL    HW1 4142   0.433   4.896   0.642 -0.1360  0.4814 -0.9823
 1259SOL    HW2 4143   0.561   4.843   0.703 -1.1548  0.6045  1.3419
 1260SOL     OW 4144   0.478   4.465   0.771 -0.7672 -0.5701  0.2468
 1260SOL    HW1 4145   0.484   4.418   0.854 -0.7446  1.3715  1.3791
 1260SOL    HW2 4146   0.405   4.526   0.783  0.2136  0.7954 -0.5934
 1261SOL     OW 4147   1.419   4.223   0.378 -0.3979 -0.0951 -0.4989
 1261SOL    HW1 4148   1.415   4.295   0.314 -1.2351 -0.6708 -1.1068
 1261SOL    HW2 4149   1.502   4.236   0.423 -1.0594  1.9517  0.2258
 1262SOL     OW 4150   0.827   3.719   0.792 -0.5919 -0.7254  0.2275
 1262SOL    HW1 4151   0.860   3.658   0.726  0.9241  1.3704 -1.0153
 1262SOL    HW2 4152   0.901   3.734   0.850 -0.3593  1.3365 -0.5604
 1263SOL     OW 4153   0.648   0.125   0.947 -0.1844 -0.3063 -0.9595
 1263SOL    HW1 4154   0.711   0.062   0.913 -2.4584 -3.4404  0.3725
 1263SOL    HW2 4155   0.658   0.121   1.042 -1.9903 -0.4842 -0.7547
 1264SOL     OW 4156   0.383   0.002   0.521 -0.2404 -0.2069 -0.1834
 1264SOL    HW1 4157   0.288   0.004   0.525 -0.2061  1.6421  0.0072
 1264SOL    HW2 4158   0.410   0.089   0.548  1.5417 -0.9474  0.4845
 1265SOL     OW 4159   1.497   3.869   2.316 -0.4981 -0.0120 -0.1512
 1265SOL    HW1 4160   1.539   3.801   2.368  0.9442  0.7533 -0.2715
 1265SOL    HW2 4161   1.428   3.904   2.372 -0.1746 -0.4668  0.5286
 1266SOL     OW 4162   0.517   4.071   1.121 -0.7847 -0.8344  0.5537
 1266SOL    HW1 4163   0.430   4.045   1.152  0.2060 -1.0126  3.2945
 1266SOL    HW2 4164   0.576   4.006   1.158  0.5933 -0.4046 -0.8450
 1267SOL     OW 4165   2.225   3.930   0.693  0.6174 -0.2194  0.4762
 1267SOL    HW1 4166   2.291   3.935   0.763  1.3138 -0.9114 -0.1211
 1267SOL    HW2 4167   2.236   3.842   0.656  0.5877  0.3109 -0.8281
 1268SOL     OW 4168   1.220   0.131   0.711 -0.4668  0.0335  0.1005
 1268SOL    HW1 4169   1.204   0.097   0.623  1.0091 -0.2694 -0.0615
 1268SOL    HW2 4170   1.297   0.187   0.701 -0.0830 -0.2762  1.2636
 1269SOL     OW 4171   1.199   4.882   2.242  0.5955  0.5418 -0.0391
 1269SOL    HW1 4172   1.231   4.971   2.261  2.1155  0.2125 -0.9562
 1269SOL    HW2 4173   1.273   4.839   2.199  0.0154 -1.3245  0.7934
 1270SOL     OW 4174   0.577   3.958   1.505 -0.4567 -0.1404 -0.3194
 1270SOL    HW1 4175   0.539   4.036   1.546  0.9636  0.3939  0.0271
 1270SOL    HW2 4176   0.502   3.907   1.475 -1.5118  0.0464  1.8664
 1271SOL     OW 4177   1.571   4.538   0.481  0.6765  0.3662 -0.2721
 1271SOL    HW1 4178   1.594   4.614   0.534  0.7649  1.4269 -1.8041
 1271SOL    HW2 4179   1.480   4.553   0.456  0.3794 -0.5319  0.2392
 1272SOL     OW 4180   1.774   3.939   4.701 -0.5997  0.5266  0.5104
 1272SOL    HW1 4181   1.780   3.897   4.787  1.3267 -0.5737 -0.1119
 1272SOL    HW2 4182   1.760   3.866   4.640  2.1356  0.7883 -0.5224
 1273SOL     OW 4183   1.093   4.793   0.618  0.0151  0.2282 -0.0098
 1273SOL    HW1 4184   1.008   4.836   0.623  0.5531  1.6313 -1.9478
 1273SOL    HW2 4185   1.121   4.784   0.709 -1.7827  0.5701  0.6067
 1274SOL     OW 4186   1.498   3.261   0.545  0.0820 -0.3147 -0.1872
 1274SOL    HW1 4187   1.486   3.184   0.601  0.5219 -1.1328 -1.1969
 1274SOL    HW2 4188   1.526   3.225   0.461  1.3312  1.0103 -0.3630
 1275SOL     OW 4189   1.046   4.473   2.011 -0.4986 -0.3213  0.2717
 1275SOL    HW1 4190   0.956   4.503   2.019 -0.1572  0.4894  1.1116
 1275SOL    HW2 4191   1.097   4.532   2.067  0.5266 -0.8844 -0.0453
 1276SOL     OW 4192   1.578   4.440   0.756 -0.2621 -0.5777  1.7806
 1276SOL    HW1 4193   1.508   4.391   0.800 -0.2845 -1.7889  0.4515
 1276SOL    HW2 4194   1.566   4.420   0.663  0.9305  0.4235  1.4003
 1277SOL     OW 4195   5.189   0.207   5.016 -0.6825  0.6430  0.3329
 1277SOL    HW1 4196   5.118   0.220   4.953 -0.7046  0.7111  0.3702
 1277SOL    HW2 4197   5.216   0.116   5.005 -0.8953  0.5667  0.4425
 1278SOL     OW 4198   1.443   4.822   5.071 -0.8546  0.6424  0.5069
 1278SOL    HW1 4199   1.478   4.757   5.011 -1.5366 -0.3057  1.1287
 1278SOL    HW2 4200   1.379   4.871   5.019 -0.4456  0.7298  0.0818
 1279SOL     OW 4201   0.988   3.568   0.551  0.0777 -0.0943  0.0061
 1279SOL    HW1 4202   0.996   3.554   0.457  0.6295  2.4113 -0.3497
 1279SOL    HW2 4203   1.061   3.519   0.589  0.2153 -0.6069 -0.9079
 1280SOL     OW 4204   1.114   4.378   1.154  0.3845  0.0458 -0.3520
 1280SOL    HW1 4205   1.185   4.433   1.120  1.5905  0.1355  2.1629
 1280SOL    HW2 4206   1.159   4.302   1.191 -0.9456 -0.5388  0.0654
 1281SOL     OW 4207   1.404   4.344   1.800 -0.6316  0.3217 -0.6292
 1281SOL    HW1 4208   1.317   4.307   1.788 -0.3284 -0.3222 -0.8767
 1281SOL    HW2 4209   1.405   4.422   1.745 -1.3039  0.7465 -0.0402
 1282SOL     OW 4210   0.847   4.375   0.090  0.0433 -0.3071 -0.1788
 1282SOL    HW1 4211   0.783   4.354   0.158  0.0646  0.1251 -0.0223
 1282SOL    HW2 4212   0.806   4.445   0.040 -0.1987 -0.9818 -0.9447
 1283SOL     OW 4213   1.866   4.474   1.380  0.3554 -0.0079  0.3359
 1283SOL    HW1 4214   1.918   4.406   1.337  1.4204  1.6044 -0.9946
 1283SOL    HW2 4215   1.775   4.451   1.362  0.7133 -0.8960 -0.3544
 1284SOL     OW 4216   1.074   4.101   0.430 -0.2307  0.2453 -0.1719
 1284SOL    HW1 4217   1.160   4.069   0.457 -0.4126 -1.1674 -1.1774
 1284SOL    HW2 4218   1.036   4.139   0.510  1.1037  0.4162  0.3983
 1285SOL     OW 4219   0.677   3.444   4.350 -0.8458  0.0736 -0.1274
 1285SOL    HW1 4220   0.657   3.355   4.381 -0.3854  0.3158  0.8955
 1285SOL    HW2 4221   0.762   3.464   4.389 -0.8854  0.9062 -0.4655
 1286SOL     OW 4222   4.942   4.556   1.238  0.4533  0.0150 -0.1212
 1286SOL    HW1 4223   4.986   4.630   1.279  0.9022  0.1770 -0.8893
 1286SOL    HW2 4224   5.000   4.529   1.167  0.4349 -1.2501  0.3143
 1287SOL     OW 4225   1.272   4.764   1.374 -0.2910  0.2174  0.2229
 1287SOL    HW1 4226   1.223   4.756   1.291  0.7559 -0.3737 -0.3485
 1287SOL    HW2 4227   1.238   4.694   1.429  1.0482 -1.2414 -0.7694
 1288SOL     OW 4228   1.372   4.132   1.054  0.7154 -0.2037 -0.7078
 1288SOL    HW1 4229   1.409   4.062   1.000  1.2948 -0.1452 -0.3871
 1288SOL    HW2 4230   1.318   4.183   0.994  0.8308 -0.5302 -1.0883
 1289SOL     OW 4231   0.474   4.301   0.979 -0.5594  0.3354  0.5338
 1289SOL    HW1 4232   0.379   4.295   0.971 -0.2696 -1.6533 -2.6344
 1289SOL    HW2 4233   0.501   4.216   1.012  0.1539  0.8741  1.3709
 1290SOL     OW 4234   1.221   3.059   0.561  0.7100  0.0356 -0.2533
 1290SOL    HW1 4235   1.135   3.033   0.529  1.3803 -0.4639 -1.6929
 1290SOL    HW2 4236   1.205   3.092   0.650 -0.9044 -0.3577 -0.3876
 1291SOL     OW 4237   2.740   4.377   1.294  0.3720  0.2759  0.2767
 1291SOL    HW1 4238   2.704   4.462   1.317  1.0671  0.5398  0.4129
 1291SOL    HW2 4239   2.670   4.315   1.313 -0.2002  0.8361  0.0050
 1292SOL     OW 4240   1.139   0.383   1.136 -0.0493  0.4199 -0.2778
 1292SOL    HW1 4241   1.208   0.377   1.202  1.0960  0.0933 -1.4807
 1292SOL    HW2 4242   1.077   0.313   1.160  0.0244  0.7089  0.7999
 1293SOL     OW 4243   0.920   4.681   0.930 -0.3370 -0.2312 -0.7702
 1293SOL    HW1 4244   0.844   4.628   0.956  0.5224 -0.8192  0.5874
 1293SOL    HW2 4245   0.972   4.623   0.875 -0.7026  0.0737 -1.4490
 1294SOL     OW 4246   2.656   3.203   1.224  0.0688 -0.0850  0.3776
 1294SOL    HW1 4247   2.662   3.299   1.214  2.1999 -0.2839 -0.5768
 1294SOL    HW2 4248   2.677   3.187   1.316 -0.2276  0.3373  0.5244
 1295SOL     OW 4249   0.110   4.720   0.627 -0.1108  0.2705 -0.3886
 1295SOL    HW1 4250   0.099   4.638   0.676  1.0447  0.0830 -0.4421
 1295SOL    HW2 4251   0.162   4.696   0.551  0.5963  1.1377 -0.1865
 1296SOL     OW 4252   0.850   4.259   0.518  0.0894 -0.2520  0.0407
 1296SOL    HW1 4253   0.818   4.327   0.577 -0.4265  0.5881 -1.1889
 1296SOL    HW2 4254   0.921   4.301   0.470  1.2567 -1.2799  0.8400
 1297SOL     OW 4255   0.901   0.851   0.633 -0.3373  0.0663  0.6900
 1297SOL    HW1 4256   0.984   0.896   0.622 -0.2074 -0.4123 -0.3502
 1297SOL    HW2 4257   0.872   0.874   0.721  0.3865  1.0758  0.6666
 1298SOL     OW 4258   0.853   4.472   1.419 -0.9442  0.0079  0.2318
 1298SOL    HW1 4259   0.938   4.427   1.419 -0.5523  0.7452  0.2264
 1298SOL    HW2 4260   0.838   4.494   1.511 -0.2231  1.5835 -0.0265
 1299SOL     OW 4261   1.351   4.230   2.597  0.2704 -0.2436  0.7941
 1299SOL    HW1 4262   1.358   4.271   2.684  1.4535 -1.6628  1.3927
 1299SOL    HW2 4263   1.406   4.152   2.603  0.6760 -0.1598 -1.3679
 1300SOL     OW 4264   1.460   0.215   4.923 -0.1107  0.3404 -0.0082
 1300SOL    HW1 4265   1.438   0.141   4.866 -1.3654  1.7606 -1.4216
 1300SOL    HW2 4266   1.533   0.258   4.880 -0.6956  1.0908 -0.2576
 1301SOL     OW 4267   1.428   0.084   1.110  0.0680  0.0315 -0.0631
 1301SOL    HW1 4268   1.520   0.080   1.083  0.5339 -0.6369  1.5808
 1301SOL    HW2 4269   1.415   0.006   1.164 -1.3449  0.3617  0.0877
 1302SOL     OW 4270   1.790   3.237   1.323  0.0820 -0.2045  0.5692
 1302SOL    HW1 4271   1.814   3.201   1.409 -0.3062  0.8941  1.1381
 1302SOL    HW2 4272   1.815   3.168   1.261  0.2961 -1.0360  1.5650
 1303SOL     OW 4273   0.304   4.824   1.476  0.2581  0.1761  0.8124
 1303SOL    HW1 4274   0.399   4.832   1.480  0.2053  0.0322  2.8042
 1303SOL    HW2 4275   0.274   4.911   1.449  1.0136 -0.1492 -1.1261
 1304SOL     OW 4276   0.955   3.778   1.300 -0.0781  0.2592  0.2228
 1304SOL    HW1 4277   1.027   3.799   1.241 -1.1028  0.5127 -0.9561
 1304SOL    HW2 4278   0.955   3.683   1.306 -0.6243  0.1717 -1.0359
 1305SOL     OW 4279   0.459   4.236   0.628  0.7113 -0.5304 -0.1581
 1305SOL    HW1 4280   0.454   4.329   0.651 -2.0330 -0.7453  0.2720
 1305SOL    HW2 4281   0.464   4.190   0.712 -1.1119 -0.9150 -0.2481
 1306SOL     OW 4282   1.418   4.503   1.284  0.1066 -0.5980  0.5903
 1306SOL    HW1 4283   1.389   4.589   1.316 -0.6854 -1.3964  2.0621
 1306SOL    HW2 4284   1.393   4.502   1.191 -2.6831 -0.4334  1.3048
 1307SOL     OW 4285   4.023   3.300   0.753  0.1007  0.6826 -0.2401
 1307SOL    HW1 4286   4.107   3.333   0.787  0.8395 -1.0216 -0.3908
 1307SOL    HW2 4287   3.999   3.362   0.685  0.3791  2.1519  0.9597
 1308SOL     OW 4288   1.215   4.812   0.863  0.2775  0.1468 -0.3053
 1308SOL    HW1 4289   1.299   4.772   0.840  0.7979 -1.0608  3.3080
 1308SOL    HW2 4290   1.239   4.896   0.902 -0.4103  1.0413 -1.7532
 1309SOL     OW 4291   0.564   3.595   1.171  0.2850 -0.7199  0.8362
 1309SOL    HW1 4292   0.610   3.518   1.139  0.7858 -0.3852  0.7488
 1309SOL    HW2 4293   0.621   3.630   1.240  1.0817  0.7748 -0.5546
 1310SOL     OW 4294   0.608   0.602   2.275  0.0113 -0.5040 -0.0957
 1310SOL    HW1 4295   0.689   0.559   2.249  0.6206  0.3443  0.3973
 1310SOL    HW2 4296   0.565   0.538   2.332  0.9952 -0.4157  0.7674
 1311SOL     OW 4297   1.797   4.713   1.587 -0.1598 -0.2913  0.3483
 1311SOL    HW1 4298   1.723   4.698   1.528 -1.8983 -0.9997  2.6250
 1311SOL    HW2 4299   1.763   4.775   1.652  2.0562  1.3507  0.0255
 1312SOL     OW 4300   1.791   3.498   0.870  0.7147 -0.0512  0.4559
 1312SOL    HW1 4301   1.730   3.473   0.940 -0.0385  1.1374  0.2494
 1312SOL    HW2 4302   1.791   3.424   0.810 -0.4417 -0.1165  0.5292
 1313SOL     OW 4303   1.786   4.994   5.020  0.4702  0.6429 -0.2492
 1313SOL    HW1 4304   1.851   5.052   5.060 -0.6235 -1.0133  4.3209
 1313SOL    HW2 4305   1.702   5.040   5.034  0.2017  0.7496 -2.1351
 1314SOL     OW 4306   2.369   4.356   1.178  0.0927 -0.2275 -0.1893
 1314SOL    HW1 4307   2.367   4.286   1.112 -0.0933  1.2077 -1.7600
 1314SOL    HW2 4308   2.422   4.321   1.249  0.4530 -1.7565 -1.1823
 1315SOL     OW 4309   1.474   4.796   1.625  0.0959 -0.1850 -0.1514
 1315SOL    HW1 4310   1.382   4.815   1.607  0.6677  1.6153 -1.3763
 1315SOL    HW2 4311   1.496   4.724   1.565 -0.3990 -0.3206 -0.1709
 1316SOL     OW 4312   0.245   4.673   0.361 -0.3072  0.0475 -0.5064
 1316SOL    HW1 4313   0.318   4.732   0.345 -1.2510  1.2901 -0.3230
 1316SOL    HW2 4314   0.190   4.681   0.284 -1.1509  0.4840  0.1318
 1317SOL     OW 4315   1.292   4.836   4.742 -0.0354  0.3388  0.2154
 1317SOL    HW1 4316   1.376   4.881   4.731  0.6898 -0.4913  2.0591
 1317SOL    HW2 4317   1.315   4.743   4.744 -1.3309 -0.0604 -1.9548
 1318SOL     OW 4318   0.371   3.795   1.411  0.3004 -0.0576  0.4138
 1318SOL    HW1 4319   0.396   3.768   1.500  0.9765 -0.6302  0.0559
 1318SOL    HW2 4320   0.311   3.727   1.381 -0.0459  0.2148  0.4839
 1319SOL     OW 4321   0.221   0.833   0.087 -0.2323 -0.2116 -0.2912
 1319SOL    HW1 4322   0.166   0.883   0.147  0.1058 -1.4588  1.1004
 1319SOL    HW2 4323   0.309   0.837   0.125  0.3088  0.3214 -1.5708
 1320SOL     OW 4324   0.730   4.859   0.787  0.3864  0.5934  0.4880
 1320SOL    HW1 4325   0.797   4.801   0.821 -0.6257 -1.3714 -0.7812
 1320SOL    HW2 4326   0.765   4.888   0.702  0.1661  0.5232  0.3731
 1321SOL     OW 4327   1.174   3.907   1.202 -0.1298 -0.1058 -0.3481
 1321SOL    HW1 4328   1.225   3.946   1.273  0.5140 -2.3534  0.4941
 1321SOL    HW2 4329   1.148   3.980   1.147  2.4327  1.3044  0.2443
 1322SOL     OW 4330   0.711   4.855   0.311 -0.0169 -0.3177 -0.2677
 1322SOL    HW1 4331   0.642   4.916   0.282 -1.8598 -1.4972  1.4986
 1322SOL    HW2 4332   0.766   4.907   0.369  1.7808  1.1634 -3.1850
 1323SOL     OW 4333   1.571   0.049   0.741 -0.1245  0.1473 -0.0115
 1323SOL    HW1 4334   1.537   0.016   0.657  0.8152 -2.2221  0.5068
 1323SOL    HW2 4335   1.566  -0.026   0.800 -0.5658  1.7367  2.0228
 1324SOL     OW 4336   1.625   4.330   1.246 -0.2524 -0.1890 -0.5029
 1324SOL    HW1 4337   1.608   4.255   1.304  1.6903  0.2028  0.6312
 1324SOL    HW2 4338   1.546   4.384   1.253 -0.9278 -1.2292  0.0889
 1325SOL     OW 4339   2.139   4.249   1.539  0.1444 -0.2813 -0.0707
 1325SOL    HW1 4340   2.144   4.303   1.460  0.1753 -0.3969 -0.1491
 1325SOL    HW2 4341   2.059   4.278   1.583  0.4811  0.2414  0.1963
 1326SOL     OW 4342   0.986   3.506   1.251 -0.2250  0.6140  0.1816
 1326SOL    HW1 4343   1.055   3.457   1.206  0.7424  1.7911  0.3732
 1326SOL    HW2 4344   0.937   3.439   1.298  1.2787 -0.1481  0.6917
 1327SOL     OW 4345   1.006   4.684   0.375  0.3797 -0.5367 -0.5104
 1327SOL    HW1 4346   1.007   4.775   0.346 -0.1827 -0.0777  0.8980
 1327SOL    HW2 4347   1.018   4.688   0.469  3.9369 -2.1343 -0.8241
 1328SOL     OW 4348   1.411   3.762   1.135 -0.8659  0.7726  0.8825
 1328SOL    HW1 4349   1.468   3.759   1.212  0.4456 -0.2546 -0.0989
 1328SOL    HW2 4350   1.337   3.815   1.162  0.2813  1.6451  2.3934
 1329SOL     OW 4351   0.723   4.485   0.647  0.3285  0.4845  0.7312
 1329SOL    HW1 4352   0.635   4.463   0.678 -0.1010  0.5104 -0.4425
 1329SOL    HW2 4353   0.708   4.550   0.578  1.1495 -0.6839 -0.5868
 1330SOL     OW 4354   1.798   3.922   1.258 -0.7861  0.0140  0.3720
 1330SOL    HW1 4355   1.832   3.890   1.175 -2.8165 -0.7686 -0.1838
 1330SOL    HW2 4356   1.836   4.009   1.268 -1.2898  0.5118 -1.8589
 1331SOL     OW 4357   4.637   0.466   4.810  0.2409  0.5391 -0.1387
 1331SOL    HW1 4358   4.574   0.522   4.856  0.4225 -0.0185  0.7995
 1331SOL    HW2 4359   4.720   0.513   4.817 -0.0318  1.2011 -1.2444
 1332SOL     OW 4360   0.420   0.084   1.935 -0.3944 -0.4122  0.1529
 1332SOL    HW1 4361   0.417   0.046   2.023 -0.2612 -0.6399  0.0587
 1332SOL    HW2 4362   0.426   0.008   1.876 -1.1202 -0.2944 -0.0847
 1333SOL     OW 4363   0.535   4.100   3.026  0.5809 -0.6107  0.3630
 1333SOL    HW1 4364   0.553   4.091   2.932 -1.1074 -1.6935  0.1226
 1333SOL    HW2 4365   0.496   4.016   3.051 -0.4211  0.2383  1.6949
 1334SOL     OW 4366   0.051   4.258   2.509  0.0210  0.3507 -0.3109
 1334SOL    HW1 4367   0.085   4.189   2.566 -0.2922 -0.3812 -0.9989
 1334SOL    HW2 4368   0.128   4.307   2.481  0.3173 -0.2021 -0.4475
 1335SOL     OW 4369   4.434   0.263   3.252 -0.5200  0.2148 -0.0084
 1335SOL    HW1 4370   4.390   0.324   3.193 -1.6557  0.2502  0.8469
 1335SOL    HW2 4371   4.393   0.178   3.233  0.4626 -0.1406 -0.6021
 1336SOL     OW 4372   1.776   3.982   3.947  0.2458  0.3632 -0.1161
 1336SOL    HW1 4373   1.844   3.994   3.880  2.7145 -1.6371  1.9226
 1336SOL    HW2 4374   1.774   3.888   3.963 -1.2850  0.6580  1.6559
 1337SOL     OW 4375   1.473   3.913   3.258 -0.1473  0.2471 -0.5876
 1337SOL    HW1 4376   1.500   3.968   3.332 -1.3460  0.3595 -0.2105
 1337SOL    HW2 4377   1.466   3.974   3.185  0.0381  0.3207 -0.5439
 1338SOL     OW 4378   1.721   3.913   1.978  0.2386  0.7808 -0.0695
 1338SOL    HW1 4379   1.754   3.927   1.889 -0.3220 -0.4514 -0.4891
 1338SOL    HW2 4380   1.790   3.862   2.021 -0.3911 -0.4316 -0.4604
 1339SOL     OW 4381   0.609   0.177   2.643  0.4567  0.2113  0.3999
 1339SOL    HW1 4382   0.616   0.272   2.631  0.8055  0.3492  1.6368
 1339SOL    HW2 4383   0.520   0.163   2.673 -0.1610 -0.0514 -1.4877
 1340SOL     OW 4384   5.057   4.902   3.293 -0.2299  0.0697 -0.1258
 1340SOL    HW1 4385   5.051   4.989   3.255 -0.1524  0.0594 -0.1613
 1340SOL    HW2 4386   4.966   4.877   3.310 -0.1419  1.0226  1.8702
 1341SOL     OW 4387   0.680   4.958   4.010 -0.4147 -0.2937  0.0448
 1341SOL    HW1 4388   0.672   5.044   3.970 -1.7545  0.6762  2.2969
 1341SOL    HW2 4389   0.680   4.897   3.936  0.8822  1.6335 -1.5956
 1342SOL     OW 4390   0.281   4.994   4.061  0.2633 -0.0589  0.1351
 1342SOL    HW1 4391   0.185   4.993   4.070  0.4537 -1.1904  2.3981
 1342SOL    HW2 4392   0.300   4.916   4.008  0.0981 -1.4704  2.0782
 1343SOL     OW 4393   0.453   0.423   3.051 -0.4771 -0.1629 -0.3512
 1343SOL    HW1 4394   0.430   0.337   3.086 -0.1106 -0.9724 -2.0822
 1343SOL    HW2 4395   0.535   0.445   3.095 -0.6110 -0.6581  0.1605
 1344SOL     OW 4396   5.112   3.923   4.232 -0.7296 -0.0278 -0.3369
 1344SOL    HW1 4397   5.060   3.857   4.188 -0.2952 -0.0283 -0.8550
 1344SOL    HW2 4398   5.087   3.916   4.325  0.4095 -1.9144 -0.1664
 1345SOL     OW 4399   1.307   3.615   1.689 -0.0732  0.0393  0.1470
 1345SOL    HW1 4400   1.296   3.639   1.597 -0.2539 -1.0222 -0.1111
 1345SOL    HW2 4401   1.363   3.684   1.725  0.2438  0.2980 -0.8240
 1346SOL     OW 4402   4.729   0.429   2.862  0.3804 -0.0611 -0.7265
 1346SOL    HW1 4403   4.820   0.453   2.847 -0.5220  3.9129 -0.4056
 1346SOL    HW2 4404   4.708   0.467   2.948 -1.8263 -0.1641 -1.1827
 1347SOL     OW 4405   1.099   4.641   2.269  0.8164 -0.6715  0.1591
 1347SOL    HW1 4406   1.019   4.639   2.321  1.7894 -0.6093  1.6760
 1347SOL    HW2 4407   1.138   4.726   2.287  1.6870 -1.0589  0.1363
 1348SOL     OW 4408   2.030   3.313   2.741  0.0807 -0.7659  0.7548
 1348SOL    HW1 4409   2.071   3.383   2.793  0.4472  0.0566 -0.6317
 1348SOL    HW2 4410   2.090   3.298   2.669 -2.6206  1.3967 -2.0930
 1349SOL     OW 4411   5.085   4.095   2.388  0.1996 -0.2624  0.8077
 1349SOL    HW1 4412   5.136   4.171   2.413  1.9233 -1.5550  1.3375
 1349SOL    HW2 4413   5.000   4.107   2.431  0.4131  1.3762  0.8066
 1350SOL     OW 4414   1.336   4.782   3.650 -0.0378  0.3455  0.4706
 1350SOL    HW1 4415   1.371   4.792   3.561 -2.3307  1.1092 -0.3967
 1350SOL    HW2 4416   1.372   4.856   3.698  1.2816 -0.1141  0.2095
 1351SOL     OW 4417   0.843   0.585   2.488 -0.0915  0.1597 -0.0302
 1351SOL    HW1 4418   0.919   0.631   2.524  1.7141 -2.1648 -0.7206
 1351SOL    HW2 4419   0.879   0.504   2.451 -2.7797 -0.5484 -1.2651
 1352SOL     OW 4420   0.129   4.354   4.354  0.0563 -0.0577  0.1601
 1352SOL    HW1 4421   0.054   4.301   4.382  0.4049  0.2452  1.7161
 1352SOL    HW2 4422   0.143   4.329   4.263  0.5572 -3.0253  1.0107
 1353SOL     OW 4423   0.808   4.283   2.943 -0.2000 -0.0351 -0.3771
 1353SOL    HW1 4424   0.751   4.245   3.010 -1.6053  0.8570 -1.0380
 1353SOL    HW2 4425   0.803   4.221   2.870 -1.3595  0.6685 -0.9145
 1354SOL     OW 4426   0.874   4.588   2.595  0.0767  0.6541  0.2077
 1354SOL    HW1 4427   0.888   4.563   2.686 -0.2994  0.2368  0.1508
 1354SOL    HW2 4428   0.884   4.506   2.546  0.7854  0.9648 -0.1825
 1355SOL     OW 4429   0.145   0.166   3.606  0.4130 -0.0962 -0.4486
 1355SOL    HW1 4430   0.214   0.119   3.559  1.0031  0.0649  0.2287
 1355SOL    HW2 4431   0.193   0.217   3.671 -0.3099  0.5468 -0.4261
 1356SOL     OW 4432   1.982   4.535   1.876 -0.1321 -0.1998 -0.1423
 1356SOL    HW1 4433   2.009   4.443   1.883  0.2058 -0.1214 -0.3721
 1356SOL    HW2 4434   2.047   4.574   1.818 -1.4673 -0.2900 -1.7286
 1357SOL     OW 4435   0.269   4.359   4.112 -0.3391 -0.1203 -0.4222
 1357SOL    HW1 4436   0.254   4.275   4.068 -1.0507 -0.3346  0.2066
 1357SOL    HW2 4437   0.364   4.366   4.121 -0.2448 -0.5365 -1.1012
 1358SOL     OW 4438   1.089   5.033   3.082 -0.2121  0.2830  0.5986
 1358SOL    HW1 4439   1.123   4.960   3.030 -0.0020  0.5972  0.2933
 1358SOL    HW2 4440   1.162   5.060   3.137 -0.1879  0.4895  0.4637
 1359SOL     OW 4441   0.781   4.963   2.093  0.0209  0.7995 -0.1279
 1359SOL    HW1 4442   0.873   4.976   2.072 -0.0173  0.2803 -0.6412
 1359SOL    HW2 4443   0.750   5.049   2.123  0.9760  0.6849  1.2447
 1360SOL     OW 4444   0.688   4.691   2.769 -0.0316  0.1845  0.4325
 1360SOL    HW1 4445   0.611   4.636   2.755 -1.6174  2.8037 -1.5163
 1360SOL    HW2 4446   0.740   4.680   2.690  0.0211  0.8890  0.3704
 1361SOL     OW 4447   1.322   3.985   3.614  0.0741  0.1751 -0.5416
 1361SOL    HW1 4448   1.385   3.920   3.644  1.5361  1.5994 -0.5019
 1361SOL    HW2 4449   1.252   3.933   3.574  0.7267 -1.4634  0.3998
 1362SOL     OW 4450   1.530   4.219   3.129  0.5787  0.3940 -0.4471
 1362SOL    HW1 4451   1.564   4.308   3.116 -1.8087  1.4824  0.4328
 1362SOL    HW2 4452   1.509   4.215   3.223  0.8177 -1.1792 -0.4404
 1363SOL     OW 4453   0.889   4.527   3.488 -0.1237 -0.0300 -0.8598
 1363SOL    HW1 4454   0.856   4.494   3.405 -2.5273  0.8056 -0.2719
 1363SOL    HW2 4455   0.906   4.620   3.472 -1.7910  0.4241 -0.1003
 1364SOL     OW 4456   0.578   4.520   2.452 -0.3562  0.0987 -0.1147
 1364SOL    HW1 4457   0.584   4.537   2.358  0.9962 -1.0105 -0.2390
 1364SOL    HW2 4458   0.663   4.482   2.476 -1.7023 -2.3485  0.9944
 1365SOL     OW 4459   0.839   4.863   2.905 -0.5158  0.2336 -0.0190
 1365SOL    HW1 4460   0.779   4.804   2.859 -0.3777  0.5010 -0.5448
 1365SOL    HW2 4461   0.785   4.939   2.928 -0.1887  0.8727 -1.2743
 1366SOL     OW 4462   5.184   4.490   2.858 -0.4367  0.0803 -0.0156
 1366SOL    HW1 4463   5.155   4.572   2.898 -1.1867 -0.2342  0.0998
 1366SOL    HW2 4464   5.275   4.506   2.834 -1.0123  1.4439 -1.3438
 1367SOL     OW 4465   0.377   0.095   2.926  0.2373 -0.4765  0.2970
 1367SOL    HW1 4466   0.359   0.084   2.832  0.0635  0.9990  0.1330
 1367SOL    HW2 4467   0.472   0.099   2.931  0.3539 -3.0039  0.5024
 1368SOL     OW 4468   1.112   4.440   3.613  0.5617  0.3796 -0.0603
 1368SOL    HW1 4469   1.119   4.502   3.686  1.9204  2.0150 -1.5426
 1368SOL    HW2 4470   1.030   4.464   3.569 -0.4806 -0.8814  1.1165
 1369SOL     OW 4471   1.402   4.827   3.387  0.2585  0.7554 -0.3433
 1369SOL    HW1 4472   1.364   4.886   3.322  0.7451  3.0283  1.3652
 1369SOL    HW2 4473   1.495   4.824   3.366  0.1570  0.1959 -0.7230
 1370SOL     OW 4474   0.376   4.294   2.759  0.2842 -0.2842 -0.0260
 1370SOL    HW1 4475   0.351   4.352   2.686  0.4778  1.2212  1.0742
 1370SOL    HW2 4476   0.328   4.329   2.834  2.1943 -0.1307  1.1431
 1371SOL     OW 4477   2.123   4.662   2.595  0.2067 -0.2069  0.3508
 1371SOL    HW1 4478   2.099   4.637   2.684 -2.0985 -0.1201 -0.2149
 1371SOL    HW2 4479   2.108   4.582   2.543 -3.0532  1.0206 -0.7244
 1372SOL     OW 4480   0.361   0.751   2.502 -0.3742 -0.0049 -0.1693
 1372SOL    HW1 4481   0.351   0.670   2.552  2.2460 -0.6269 -0.5782
 1372SOL    HW2 4482   0.446   0.786   2.529 -0.1097  1.0082 -2.2053
 1373SOL     OW 4483   1.706   4.043   2.996  0.2263 -0.1732  0.2202
 1373SOL    HW1 4484   1.756   4.117   2.960 -1.6291  0.3180 -1.4970
 1373SOL    HW2 4485   1.643   4.083   3.056 -0.2943 -0.4181 -0.1530
 1374SOL     OW 4486   0.451   4.209   3.796 -0.2986  0.7710 -0.2889
 1374SOL    HW1 4487   0.517   4.149   3.761  0.7356  0.6766  1.7458
 1374SOL    HW2 4488   0.368   4.177   3.761  0.5469 -0.2156 -1.4132
 1375SOL     OW 4489   1.660   4.651   2.056 -0.1680  0.1968  0.3418
 1375SOL    HW1 4490   1.682   4.580   2.117 -1.1045 -0.4037 -0.0121
 1375SOL    HW2 4491   1.565   4.662   2.065 -0.1587  0.8056 -0.2560
 1376SOL     OW 4492   1.173   3.876   1.616  0.5558 -0.2051  0.1502
 1376SOL    HW1 4493   1.140   3.787   1.629  0.2274  0.2282  2.5436
 1376SOL    HW2 4494   1.094   3.930   1.614  0.7136 -0.0039 -1.9621
 1377SOL     OW 4495   0.267   4.224   1.952  0.1178 -0.6515 -0.4993
 1377SOL    HW1 4496   0.304   4.154   2.006 -0.0814 -0.2067  0.2181
 1377SOL    HW2 4497   0.184   4.188   1.920 -0.5834 -0.2938  0.8777
 1378SOL     OW 4498   2.153   3.705   2.632 -0.0164 -0.1752 -0.5357
 1378SOL    HW1 4499   2.220   3.676   2.693 -0.9805 -0.8202  0.2410
 1378SOL    HW2 4500   2.188   3.785   2.594  0.4585  0.4285  1.1138
 1379SOL     OW 4501   0.404   3.443   1.668 -0.3915  0.4038  0.0753
 1379SOL    HW1 4502   0.430   3.351   1.661 -0.9063  0.2470  0.1653
 1379SOL    HW2 4503   0.322   3.448   1.619 -0.8794  0.6013  0.9025
 1380SOL     OW 4504   0.593   3.146   3.958 -0.2454 -0.2206  0.2847
 1380SOL    HW1 4505   0.601   3.169   4.050 -0.5450 -0.0948  0.2825
 1380SOL    HW2 4506   0.512   3.096   3.953  0.1345 -0.8307  0.2027
 1381SOL     OW 4507   1.139   0.211   3.395  0.2890 -0.0785 -0.1319
 1381SOL    HW1 4508   1.090   0.292   3.410 -0.0543 -0.1757 -0.7040
 1381SOL    HW2 4509   1.071   0.147   3.373  0.5828 -0.4643  0.0835
 1382SOL     OW 4510   0.471   4.860   2.452 -0.2683  0.4171  0.1348
 1382SOL    HW1 4511   0.488   4.862   2.358 -0.0027  0.7384  0.1907
 1382SOL    HW2 4512   0.444   4.770   2.470 -1.6451  0.6975 -0.4828
 1383SOL     OW 4513   0.619   4.161   2.431  0.2595 -0.2414 -1.0073
 1383SOL    HW1 4514   0.622   4.113   2.514 -2.1218 -0.5876 -1.0823
 1383SOL    HW2 4515   0.585   4.098   2.368 -1.6354  1.1171 -1.3994
 1384SOL     OW 4516   1.950   4.805   2.991  0.3878  0.4544 -0.0731
 1384SOL    HW1 4517   1.953   4.895   3.023 -2.7038  0.6107 -0.0791
 1384SOL    HW2 4518   1.857   4.785   2.983  1.0051 -2.7547 -0.0665
 1385SOL     OW 4519   0.093   2.837   1.490  0.1300 -0.0023  0.2779
 1385SOL    HW1 4520   0.035   2.853   1.416 -0.3144  0.5356  0.7307
 1385SOL    HW2 4521   0.037   2.847   1.567  0.7331  0.1342  0.7074
 1386SOL     OW 4522   1.275   3.614   1.418  0.1018  0.0040 -0.2636
 1386SOL    HW1 4523   1.357   3.567   1.433  0.5502  0.3579 -1.5608
 1386SOL    HW2 4524   1.222   3.553   1.368 -0.4021 -0.1885  0.4970
 1387SOL     OW 4525   0.311   4.396   2.518  0.1919  0.2060  0.3536
 1387SOL    HW1 4526   0.306   4.491   2.524 -1.8711  0.2874 -1.8716
 1387SOL    HW2 4527   0.386   4.380   2.460 -0.3047  0.5549 -0.4008
 1388SOL     OW 4528   1.354   4.712   2.094 -0.1738  0.8852 -0.4684
 1388SOL    HW1 4529   1.350   4.618   2.073 -0.3153  1.0933 -1.3986
 1388SOL    HW2 4530   1.347   4.756   2.009 -2.3020  1.7882  0.1522
 1389SOL     OW 4531   0.611   0.052   3.170 -0.5700  0.0668  1.0864
 1389SOL    HW1 4532   0.657   0.120   3.121 -0.1285 -1.1741 -0.2877
 1389SOL    HW2 4533   0.538   0.097   3.211 -0.2634  1.3761  0.2415
 1390SOL     OW 4534   1.589   4.541   2.556 -0.2495  0.1781  0.1019
 1390SOL    HW1 4535   1.542   4.625   2.555  0.5463  0.6297 -0.6079
 1390SOL    HW2 4536   1.542   4.488   2.492 -0.2395  0.3781 -0.0735
 1391SOL     OW 4537   5.094   4.402   3.467 -0.3045 -0.8907  0.3391
 1391SOL    HW1 4538   5.182   4.372   3.444 -0.1327  0.0884 -0.3140
 1391SOL    HW2 4539   5.108   4.460   3.542 -0.1345  0.9557 -1.0887
 1392SOL     OW 4540   1.391   3.716   2.994  0.1088 -0.5937 -0.4356
 1392SOL    HW1 4541   1.342   3.636   3.012 -0.5881 -0.3492 -1.2523
 1392SOL    HW2 4542   1.327   3.787   3.008  0.2833 -0.2635 -1.2817
 1393SOL     OW 4543   1.038   3.631   2.334 -0.5466  0.2093  0.4810
 1393SOL    HW1 4544   0.970   3.591   2.279 -0.9435 -0.2875  1.3197
 1393SOL    HW2 4545   1.046   3.571   2.409 -0.8660  1.4920  1.5642
 1394SOL     OW 4546   0.148   4.901   2.887 -0.1849 -0.0107 -0.0274
 1394SOL    HW1 4547   0.161   4.868   2.976 -1.1687 -0.5679 -0.0822
 1394SOL    HW2 4548   0.236   4.906   2.850  0.1455 -0.7076  0.6526
 1395SOL     OW 4549   0.941   5.075   3.783 -0.8042 -0.5392 -0.4911
 1395SOL    HW1 4550   0.981   5.026   3.855  0.9497  1.5053 -0.0460
 1395SOL    HW2 4551   1.012   5.092   3.722 -2.3358 -2.5618 -2.9824
 1396SOL     OW 4552   1.564   4.494   3.257  0.0548  0.1975 -0.0824
 1396SOL    HW1 4553   1.488   4.482   3.313 -0.6420  0.5722 -0.9368
 1396SOL    HW2 4554   1.530   4.538   3.179  1.1078  0.2008 -0.5519
 1397SOL     OW 4555   2.227   3.647   1.692 -0.4087  0.5015  0.0826
 1397SOL    HW1 4556   2.261   3.737   1.698  0.0100  0.3557 -0.1004
 1397SOL    HW2 4557   2.271   3.600   1.763 -1.8433  0.8313  1.1947
 1398SOL     OW 4558   1.431   4.658   2.348  0.1426  0.3123 -0.1129
 1398SOL    HW1 4559   1.522   4.657   2.320  0.6535  3.1297  1.3510
 1398SOL    HW2 4560   1.384   4.696   2.273  0.3481  0.0951 -0.3545
 1399SOL     OW 4561   0.813   4.690   2.108  0.4770  0.4362  0.3617
 1399SOL    HW1 4562   0.826   4.659   2.198  0.9373  0.1723  0.2095
 1399SOL    HW2 4563   0.815   4.785   2.115  0.6478  0.4154  0.6169
 1400SOL     OW 4564   0.578   4.311   2.109 -0.5019 -0.7077  0.4872
 1400SOL    HW1 4565   0.672   4.304   2.126 -0.5548  0.3554  1.2993
 1400SOL    HW2 4566   0.550   4.389   2.158 -1.4888 -0.0266 -1.1034
 1401SOL     OW 4567   0.756   4.837   3.520 -0.2738  0.2517  0.5769
 1401SOL    HW1 4568   0.713   4.918   3.491 -0.1533  0.6196  1.4115
 1401SOL    HW2 4569   0.849   4.858   3.523 -0.0078 -0.5754 -1.3182
 1402SOL     OW 4570   0.102   0.013   3.134  0.3912  0.3427 -0.2990
 1402SOL    HW1 4571   0.034   0.073   3.102  1.1892  0.1947 -2.3128
 1402SOL    HW2 4572   0.126  -0.039   3.057  0.9997 -1.3262  1.0036
 1403SOL     OW 4573   0.676   0.752   2.980 -0.5453 -0.6863 -0.2924
 1403SOL    HW1 4574   0.707   0.765   2.890 -0.3955  1.7767  0.0824
 1403SOL    HW2 4575   0.745   0.702   3.023  0.4516  0.1622 -0.9099
 1404SOL     OW 4576   1.644   4.470   2.967  0.7807 -0.3571 -0.4770
 1404SOL    HW1 4577   1.639   4.473   2.871  2.9694  1.5581 -0.5716
 1404SOL    HW2 4578   1.716   4.409   2.985 -1.7458 -3.3190  0.0896
 1405SOL     OW 4579   1.221   3.503   3.090  0.4156 -0.1020  0.5920
 1405SOL    HW1 4580   1.132   3.470   3.091  0.5504 -0.4555  0.9652
 1405SOL    HW2 4581   1.276   3.428   3.114  0.7731  0.2211  0.8033
 1406SOL     OW 4582   0.514   4.364   4.007 -0.6947  0.3638 -0.1047
 1406SOL    HW1 4583   0.527   4.443   3.953  0.2659 -0.6615 -1.4074
 1406SOL    HW2 4584   0.484   4.298   3.945 -0.7524 -0.5051  0.8482
 1407SOL     OW 4585   0.600   4.984   2.679  0.7434 -0.1968 -0.3592
 1407SOL    HW1 4586   0.618   5.071   2.645  0.2367 -0.1997 -0.6404
 1407SOL    HW2 4587   0.564   4.936   2.605  0.0203 -0.3284  0.0663
 1408SOL     OW 4588   5.205   4.740   3.116  0.0464 -0.3504  0.3242
 1408SOL    HW1 4589   5.300   4.750   3.120  0.0768 -0.6791  0.4831
 1408SOL    HW2 4590   5.171   4.806   3.176  0.0262  1.8982 -2.0792
 1409SOL     OW 4591   1.241   4.167   3.217  0.1053 -0.7659  0.2978
 1409SOL    HW1 4592   1.200   4.163   3.303  2.2556 -1.0332  1.3419
 1409SOL    HW2 4593   1.172   4.200   3.159 -0.9640  0.7622  2.3733
 1410SOL     OW 4594   4.554   4.492   3.261  0.4445 -0.6032 -0.1846
 1410SOL    HW1 4595   4.540   4.406   3.222 -4.4108  0.0660 -0.2641
 1410SOL    HW2 4596   4.566   4.551   3.186  0.1778 -0.6645 -0.2750
 1411SOL     OW 4597   0.636   5.066   3.427  0.1659  0.0794  0.3479
 1411SOL    HW1 4598   0.679   5.139   3.471  0.5328  0.3596 -0.4526
 1411SOL    HW2 4599   0.642   5.088   3.334  0.0281 -0.8355  0.1186
 1412SOL     OW 4600   0.857   4.290   2.149  0.2315 -0.0044 -0.0489
 1412SOL    HW1 4601   0.952   4.291   2.148  0.2576 -1.1293  0.1291
 1412SOL    HW2 4602   0.834   4.197   2.159 -0.8813  0.2102 -0.4865
 1413SOL     OW 4603   2.155   3.562   2.039  0.0554 -0.0274 -0.5261
 1413SOL    HW1 4604   2.190   3.475   2.056  0.0471  0.1524  0.4447
 1413SOL    HW2 4605   2.211   3.621   2.089 -0.8761  0.3731  0.0644
 1414SOL     OW 4606   0.235   3.853   3.303  0.1661 -0.5708  0.3738
 1414SOL    HW1 4607   0.164   3.916   3.308 -0.2507 -0.8537 -1.5847
 1414SOL    HW2 4608   0.217   3.791   3.374 -0.6925  0.2102  0.8449
 1415SOL     OW 4609   0.734   4.814   4.390 -0.5950 -0.6211 -0.3113
 1415SOL    HW1 4610   0.753   4.749   4.323  0.0412  0.2879 -1.0242
 1415SOL    HW2 4611   0.750   4.898   4.348 -1.3946  0.0088  0.5999
 1416SOL     OW 4612   1.227   3.375   3.763  0.3582 -0.3117 -0.4814
 1416SOL    HW1 4613   1.144   3.406   3.726  0.7884  0.1659 -1.0574
 1416SOL    HW2 4614   1.203   3.334   3.846 -0.3289  0.7618 -0.1419
 1417SOL     OW 4615   0.148   3.752   4.326 -0.0098  0.3993 -0.2168
 1417SOL    HW1 4616   0.210   3.716   4.263 -1.2342 -1.1906 -0.5468
 1417SOL    HW2 4617   0.196   3.822   4.371  1.0868  1.0880 -2.4202
 1418SOL     OW 4618   0.696   0.447   3.198  0.1375 -0.6368 -0.3710
 1418SOL    HW1 4619   0.745   0.395   3.261 -1.1549 -1.2349  0.1537
 1418SOL    HW2 4620   0.762   0.501   3.155  1.0431 -0.2633  1.4379
 1419SOL     OW 4621   0.402   4.848   2.815 -0.2075 -0.1919 -0.3648
 1419SOL    HW1 4622   0.413   4.755   2.791 -1.6581 -0.2453 -0.8617
 1419SOL    HW2 4623   0.459   4.895   2.753 -0.2685 -0.6816 -0.8005
 1420SOL     OW 4624   1.482   3.998   2.053 -0.9034 -0.4062  0.4610
 1420SOL    HW1 4625   1.572   3.979   2.027 -0.2664 -0.2612  2.4451
 1420SOL    HW2 4626   1.474   3.961   2.141 -3.0240 -1.0715  0.0429
 1421SOL     OW 4627   4.747   3.357   3.708  0.5557 -0.2405  0.0059
 1421SOL    HW1 4628   4.778   3.310   3.630 -2.1471 -1.6196 -0.2984
 1421SOL    HW2 4629   4.675   3.412   3.676  2.0324  2.2683  0.8340
 1422SOL     OW 4630   4.852   4.894   3.616  0.0278 -0.1020  0.1573
 1422SOL    HW1 4631   4.853   4.840   3.537 -0.1367 -0.6007  0.4926
 1422SOL    HW2 4632   4.761   4.894   3.644  0.2167 -0.6084  0.8053
 1423SOL     OW 4633   0.646   0.447   2.846  0.1123 -0.1250  0.0539
 1423SOL    HW1 4634   0.551   0.444   2.860 -0.1134  1.1221 -1.0943
 1423SOL    HW2 4635   0.670   0.538   2.866  0.8277 -0.0608 -1.0410
 1424SOL     OW 4636   0.906   4.193   4.072 -0.0265  0.0909 -0.2552
 1424SOL    HW1 4637   0.920   4.275   4.025 -0.8356  0.3710 -0.0281
 1424SOL    HW2 4638   0.992   4.168   4.104  0.3676  0.4089 -1.0584
 1425SOL     OW 4639   0.084   4.273   2.187 -0.1323 -0.4367 -0.7109
 1425SOL    HW1 4640   0.126   4.269   2.101 -0.0557  0.7492 -0.7438
 1425SOL    HW2 4641   0.107   4.190   2.229  2.6255  0.3353 -0.5772
 1426SOL     OW 4642   1.819   3.958   1.735  0.3360  0.1233 -0.1072
 1426SOL    HW1 4643   1.842   4.049   1.753 -0.5050  0.1731  0.7419
 1426SOL    HW2 4644   1.869   3.936   1.656  2.0771  0.6847  0.8256
 1427SOL     OW 4645   0.837   4.209   3.234 -0.4227  1.1811 -0.3757
 1427SOL    HW1 4646   0.873   4.295   3.215  1.2692  0.7134  0.5305
 1427SOL    HW2 4647   0.779   4.223   3.309  1.6061  1.1940  1.2400
 1428SOL     OW 4648   1.449   0.772   4.064 -0.1139 -0.5271 -0.2624
 1428SOL    HW1 4649   1.540   0.788   4.036 -0.7884  1.0346 -1.6167
 1428SOL    HW2 4650   1.430   0.684   4.032 -0.1705  0.4310 -3.0170
 1429SOL     OW 4651   4.939   4.791   4.073  0.0411  0.0300  0.2346
 1429SOL    HW1 4652   4.873   4.822   4.011  1.6014  0.5114 -1.2271
 1429SOL    HW2 4653   4.904   4.708   4.105 -1.0015 -0.0211 -0.9716
 1430SOL     OW 4654   2.320   4.052   1.572 -0.5796  0.4140  0.1682
 1430SOL    HW1 4655   2.359   4.045   1.485 -0.3001  0.2126  0.3131
 1430SOL    HW2 4656   2.244   4.109   1.559 -0.1808  0.8857 -0.0883
 1431SOL     OW 4657   1.261   3.925   2.439  0.4541 -0.6629  0.0825
 1431SOL    HW1 4658   1.289   3.926   2.530 -0.7559 -0.6309  0.4607
 1431SOL    HW2 4659   1.199   3.997   2.432 -0.7172 -1.6890 -0.3528
 1432SOL     OW 4660   5.104   3.909   2.744  0.5153 -0.1855  0.2376
 1432SOL    HW1 4661   5.069   3.830   2.786  0.2575  0.2588  0.8535
 1432SOL    HW2 4662   5.041   3.978   2.764  1.1593  0.3646  0.3935
 1433SOL     OW 4663   1.268   3.728   3.332 -0.3951 -0.0724  0.2830
 1433SOL    HW1 4664   1.307   3.812   3.308  1.7693 -0.7204  1.4555
 1433SOL    HW2 4665   1.221   3.700   3.254  1.4371  0.7566 -1.1525
 1434SOL     OW 4666   1.328   3.819   4.533 -0.2925  0.2210  0.4761
 1434SOL    HW1 4667   1.326   3.770   4.451  1.1020 -0.5255  0.8774
 1434SOL    HW2 4668   1.242   3.804   4.573 -0.8534  0.3149 -0.6728
 1435SOL     OW 4669   0.675   4.070   3.736  0.2631 -0.2151  0.0989
 1435SOL    HW1 4670   0.679   3.980   3.770  0.8451  0.2491  1.2909
 1435SOL    HW2 4671   0.757   4.081   3.688  1.4796  0.5535  2.2552
 1436SOL     OW 4672   0.277   5.058   2.456  0.1850 -0.3835  0.4574
 1436SOL    HW1 4673   0.199   5.002   2.453 -0.5683  0.6575  0.3029
 1436SOL    HW2 4674   0.349   4.998   2.475 -0.6984 -1.3135  0.9043
 1437SOL     OW 4675   4.927   4.970   3.017 -0.1839  0.5174 -0.4408
 1437SOL    HW1 4676   4.981   5.000   2.943 -0.1752  1.9276  0.1179
 1437SOL    HW2 4677   4.898   5.051   3.060 -1.1443 -0.2667  0.4203
 1438SOL     OW 4678   4.921   0.053   3.222  0.6069 -0.3030  0.6559
 1438SOL    HW1 4679   4.977   0.113   3.272  0.9524 -1.2122  1.3672
 1438SOL    HW2 4680   4.832   0.083   3.240  0.8041  0.3871  0.5017
 1439SOL     OW 4681   5.169   4.363   3.937  0.0719 -0.0517  0.5548
 1439SOL    HW1 4682   5.193   4.317   4.017 -0.3880  1.5389  1.6321
 1439SOL    HW2 4683   5.098   4.422   3.963 -0.3807  0.1761 -1.1154
 1440SOL     OW 4684   0.462   4.896   3.077 -0.0650 -0.0406 -0.2745
 1440SOL    HW1 4685   0.471   4.888   2.982  1.6787  2.1455 -0.3308
 1440SOL    HW2 4686   0.510   4.976   3.099  0.6005 -1.1708  2.5998
 1441SOL     OW 4687   1.224   4.525   2.525 -0.3424  0.7152 -0.2361
 1441SOL    HW1 4688   1.318   4.542   2.525 -0.5301  1.9378 -1.7722
 1441SOL    HW2 4689   1.207   4.481   2.442 -0.8263 -1.4544  0.9873
 1442SOL     OW 4690   0.778   3.992   2.032  0.0495  0.9189 -0.4787
 1442SOL    HW1 4691   0.719   3.943   1.975 -1.0747  1.7542 -0.0635
 1442SOL    HW2 4692   0.856   4.007   1.979  0.7675 -2.0269 -0.3259
 1443SOL     OW 4693   0.676   4.459   3.300 -0.2694 -0.0396 -0.0645
 1443SOL    HW1 4694   0.643   4.376   3.265 -1.9986  0.9222 -0.7649
 1443SOL    HW2 4695   0.603   4.492   3.353  0.3029  1.1886 -0.0450
 1444SOL     OW 4696   0.559   3.914   1.843 -0.4139  0.4350 -0.7810
 1444SOL    HW1 4697   0.504   3.878   1.773  1.0586 -1.8427 -0.8061
 1444SOL    HW2 4698   0.523   3.876   1.924  1.0193 -0.9788 -0.7867
 1445SOL     OW 4699   4.508   4.816   3.404  0.7133 -0.8963  0.1570
 1445SOL    HW1 4700   4.520   4.902   3.364  1.1404 -1.3363 -0.6858
 1445SOL    HW2 4701   4.425   4.784   3.366 -0.0964 -0.3376  1.4285
 1446SOL     OW 4702   0.497   4.842   4.197 -0.0589  0.4631  0.2716
 1446SOL    HW1 4703   0.434   4.914   4.200 -1.6300 -0.7785 -1.6704
 1446SOL    HW2 4704   0.562   4.870   4.133 -0.5692  0.2317 -0.3486
 1447SOL     OW 4705   1.013   4.898   2.687 -0.0288  1.0055 -0.2301
 1447SOL    HW1 4706   0.968   4.901   2.772  0.9615  1.2284  0.2940
 1447SOL    HW2 4707   1.038   4.807   2.677 -0.3126  0.9430 -0.3686
 1448SOL     OW 4708   0.359   0.202   3.173  0.4382  0.3496 -0.1243
 1448SOL    HW1 4709   0.286   0.149   3.205  1.1215  0.1498  1.1592
 1448SOL    HW2 4710   0.375   0.171   3.084  0.7312 -1.5060  0.5543
 1449SOL     OW 4711   2.389   3.374   1.455  0.1457  0.4360 -0.0043
 1449SOL    HW1 4712   2.471   3.407   1.417 -0.8181  0.3344 -2.2207
 1449SOL    HW2 4713   2.415   3.295   1.501  1.4371  0.8787  0.0674
 1450SOL     OW 4714   0.752   0.196   2.975  0.2911  0.5238 -0.6528
 1450SOL    HW1 4715   0.846   0.185   2.985 -0.1232 -1.2247  1.6199
 1450SOL    HW2 4716   0.743   0.253   2.898  3.1702  0.6871 -0.9292
 1451SOL     OW 4717   4.598   4.531   3.538  0.0915  0.4581 -0.4521
 1451SOL    HW1 4718   4.581   4.530   3.443 -2.8244  1.4491 -0.0046
 1451SOL    HW2 4719   4.541   4.601   3.571 -1.6479 -2.2167  2.4929
 1452SOL     OW 4720   1.922   3.798   2.433  0.0800 -0.4212  0.5924
 1452SOL    HW1 4721   1.976   3.772   2.358 -0.4269  1.9107 -0.6153
 1452SOL    HW2 4722   1.978   3.784   2.509  2.1616  1.3278 -0.5878
 1453SOL     OW 4723   5.073   3.826   2.411  0.3497  0.0764  0.1748
 1453SOL    HW1 4724   5.084   3.921   2.399  1.9340 -0.4380 -2.9520
 1453SOL    HW2 4725   5.151   3.800   2.460  0.9102  0.1387 -0.6582
 1454SOL     OW 4726   0.914   0.318   2.031 -0.9028 -0.2452 -0.3579
 1454SOL    HW1 4727   0.863   0.377   1.975  0.2433  1.0429 -0.0535
 1454SOL    HW2 4728   0.857   0.303   2.107 -1.2883  0.2943 -0.5356
 1455SOL     OW 4729   0.941   3.974   3.019 -0.1487 -0.3322 -0.3919
 1455SOL    HW1 4730   0.904   3.990   2.932 -1.5139 -0.0041  0.2368
 1455SOL    HW2 4731   0.898   4.038   3.075  0.3486 -0.8912  0.6345
 1456SOL     OW 4732   0.808   4.663   1.852 -0.0982  0.1953 -0.3121
 1456SOL    HW1 4733   0.779   4.665   1.943  0.2109  0.6790 -0.2204
 1456SOL    HW2 4734   0.728   4.677   1.801 -0.0084  1.8418 -0.0504
 1457SOL     OW 4735   0.631   0.860   2.472 -0.3758 -0.4646  0.5561
 1457SOL    HW1 4736   0.601   0.793   2.410 -0.6425  1.2924 -1.2772
 1457SOL    HW2 4737   0.710   0.896   2.432 -1.3684  1.7099  0.4980
 1458SOL     OW 4738   1.265   0.086   3.648 -0.1467 -0.5634 -0.5033
 1458SOL    HW1 4739   1.280   0.109   3.557 -1.7119  0.0059 -0.6247
 1458SOL    HW2 4740   1.304   0.158   3.698 -0.3228 -0.2977 -0.7491
 1459SOL     OW 4741   1.044   4.862   3.511 -0.0808 -0.1945  0.3401
 1459SOL    HW1 4742   1.093   4.825   3.438 -2.5324 -0.6157 -1.1495
 1459SOL    HW2 4743   1.111   4.889   3.574  2.0262 -0.8670 -1.5548
 1460SOL     OW 4744   0.577   3.700   2.989 -0.1552  0.2253 -0.7415
 1460SOL    HW1 4745   0.540   3.649   2.916 -1.1643 -2.0474  1.2903
 1460SOL    HW2 4746   0.505   3.753   3.020 -0.8097 -1.6189  0.9850
 1461SOL     OW 4747   1.578   3.838   2.841  0.4774 -0.1016  0.7544
 1461SOL    HW1 4748   1.614   3.895   2.908  0.3488  0.8526  0.0241
 1461SOL    HW2 4749   1.512   3.786   2.887 -0.5794  1.5055  1.0987
 1462SOL     OW 4750   4.917   4.063   4.003  0.2561 -0.0128 -0.0678
 1462SOL    HW1 4751   4.985   4.007   3.965  0.2094 -0.3654  0.3783
 1462SOL    HW2 4752   4.911   4.136   3.941  0.3197 -0.4872 -0.6471
 1463SOL     OW 4753   0.842   3.690   3.518 -0.0055  0.3301  0.2193
 1463SOL    HW1 4754   0.820   3.712   3.427 -1.8263  0.5965  0.6894
 1463SOL    HW2 4755   0.767   3.723   3.568  0.3212 -1.0841  1.6607
 1464SOL     OW 4756   0.409   4.140   1.618  0.9812  0.2820 -0.3318
 1464SOL    HW1 4757   0.316   4.162   1.613  0.7886 -0.8171 -1.7902
 1464SOL    HW2 4758   0.422   4.114   1.709 -0.4592 -0.8634 -0.4287
 1465SOL     OW 4759   0.499   4.596   3.874 -0.4468  0.2329  0.1589
 1465SOL    HW1 4760   0.582   4.631   3.843 -1.0837  1.7876  0.1700
 1465SOL    HW2 4761   0.441   4.672   3.878 -1.4236 -0.5668  1.6380
 1466SOL     OW 4762   5.221   3.879   1.747 -0.0223 -0.0877  0.2981
 1466SOL    HW1 4763   5.305   3.859   1.789  0.5030 -0.2613 -0.7979
 1466SOL    HW2 4764   5.205   3.971   1.767 -0.0140 -0.2932  1.2629
 1467SOL     OW 4765   0.374   3.774   4.121 -0.3424  0.3990  0.2219
 1467SOL    HW1 4766   0.437   3.778   4.193  3.3133 -1.9560 -2.6819
 1467SOL    HW2 4767   0.406   3.838   4.057 -0.3866 -1.3854 -1.6396
 1468SOL     OW 4768   0.992   3.507   3.675  0.2045 -0.1800 -0.9389
 1468SOL    HW1 4769   0.931   3.433   3.678 -1.5350  1.2642  0.8364
 1468SOL    HW2 4770   0.947   3.573   3.622  0.0301  1.0314  0.6805
 1469SOL     OW 4771   0.538   0.149   4.473 -0.0792  0.7522  0.0544
 1469SOL    HW1 4772   0.481   0.074   4.491  0.6414  0.3562  0.7200
 1469SOL    HW2 4773   0.504   0.186   4.392 -1.8574  1.0736  0.9218
 1470SOL     OW 4774   2.664   4.346   3.275  0.3881 -0.0176  0.0750
 1470SOL    HW1 4775   2.644   4.416   3.336  0.2199 -1.2848  1.5134
 1470SOL    HW2 4776   2.607   4.361   3.200 -0.1617  0.9639  0.6893
 1471SOL     OW 4777   1.648   3.532   2.231 -0.1195 -0.1549 -0.1615
 1471SOL    HW1 4778   1.625   3.441   2.215  1.9744 -0.5854 -0.9195
 1471SOL    HW2 4779   1.591   3.582   2.172 -1.4340 -0.9563  0.4229
 1472SOL     OW 4780   0.804   4.356   2.453 -0.3388 -0.7371 -0.2442
 1472SOL    HW1 4781   0.844   4.336   2.369  1.6161 -1.1745  0.7492
 1472SOL    HW2 4782   0.731   4.295   2.461 -0.5455 -0.6763 -1.6155
 1473SOL     OW 4783   2.275   4.241   3.299  0.1900 -0.6515 -0.1273
 1473SOL    HW1 4784   2.324   4.240   3.381  0.7874 -0.7494 -0.4833
 1473SOL    HW2 4785   2.293   4.156   3.259  0.4161 -0.3499 -0.6683
 1474SOL     OW 4786   1.035   0.151   2.935  0.3548  0.0420  0.0328
 1474SOL    HW1 4787   1.110   0.151   2.875  0.9454 -0.1943  0.7556
 1474SOL    HW2 4788   1.034   0.062   2.972 -0.7320 -0.1823 -0.5241
 1475SOL     OW 4789   0.537   4.631   3.467  0.2477  0.9781  0.6899
 1475SOL    HW1 4790   0.464   4.693   3.464 -0.2378  0.4479  1.3210
 1475SOL    HW2 4791   0.615   4.685   3.455 -0.2451  1.5495  0.0044
 1476SOL     OW 4792   1.066   4.281   1.464 -0.0068  0.0269  0.2026
 1476SOL    HW1 4793   0.989   4.226   1.449 -0.1437  0.9283 -2.7921
 1476SOL    HW2 4794   1.125   4.258   1.392  1.7248  0.7244  1.3836
 1477SOL     OW 4795   4.843   4.469   3.612  0.3329 -0.4547 -0.2891
 1477SOL    HW1 4796   4.750   4.493   3.608  0.7815  1.2183 -0.8753
 1477SOL    HW2 4797   4.878   4.491   3.526  1.5401  0.1039  0.3214
 1478SOL     OW 4798   0.174   4.477   1.748 -0.3350 -0.2480  0.6219
 1478SOL    HW1 4799   0.269   4.481   1.757 -0.1341  0.7216 -1.5889
 1478SOL    HW2 4800   0.141   4.516   1.829  1.1179 -1.3093  1.7612
 1479SOL     OW 4801   4.692   4.512   3.964  0.2612 -0.2738  0.8984
 1479SOL    HW1 4802   4.701   4.589   3.908  0.2343 -1.6756 -1.0934
 1479SOL    HW2 4803   4.625   4.536   4.028  0.2464  1.3553  0.2873
 1480SOL     OW 4804   1.158   3.813   2.685  0.0880 -0.3969  0.0834
 1480SOL    HW1 4805   1.105   3.874   2.634  2.0751  1.6520  0.3795
 1480SOL    HW2 4806   1.100   3.781   2.754 -1.5571 -0.3727 -1.2782
 1481SOL     OW 4807   0.397   3.773   1.679 -0.1458  0.6131 -0.6171
 1481SOL    HW1 4808   0.331   3.790   1.747 -0.3539  0.8920 -0.8909
 1481SOL    HW2 4809   0.410   3.678   1.682  0.5222  0.7306  0.4466
 1482SOL     OW 4810   1.491   4.614   3.800  0.3497 -0.6385 -0.0277
 1482SOL    HW1 4811   1.456   4.533   3.763 -0.4913 -0.5533  0.5512
 1482SOL    HW2 4812   1.463   4.682   3.738  1.0965 -0.7958 -0.5381
 1483SOL     OW 4813   0.121   4.416   3.436  0.0557 -0.3310  0.1826
 1483SOL    HW1 4814   0.177   4.395   3.511  0.8127 -1.1254 -0.5863
 1483SOL    HW2 4815   0.177   4.464   3.376  0.1341 -1.7310 -0.9033
 1484SOL     OW 4816   0.801   3.747   3.124  0.1358  0.0002  0.7692
 1484SOL    HW1 4817   0.735   3.727   3.056  0.1210 -0.7875  1.0043
 1484SOL    HW2 4818   0.859   3.810   3.083 -1.6672  1.9165  1.0945
 1485SOL     OW 4819   1.480   3.031   3.340  0.3078  0.6239  0.3352
 1485SOL    HW1 4820   1.565   3.002   3.373  1.1418  1.6724 -0.8680
 1485SOL    HW2 4821   1.447   3.089   3.409 -0.1448 -0.9736  1.5008
 1486SOL     OW 4822   0.596   4.031   0.875 -0.2669  0.0070  0.1716
 1486SOL    HW1 4823   0.567   3.940   0.871 -0.4492  0.0448  0.5729
 1486SOL    HW2 4824   0.598   4.050   0.969 -0.7775  0.5983  0.0591
 1487SOL     OW 4825   1.176   3.805   2.187 -0.5079  0.3258 -0.1891
 1487SOL    HW1 4826   1.140   3.753   2.259  0.2153 -0.7705 -0.6070
 1487SOL    HW2 4827   1.223   3.876   2.230 -1.1157  0.3803  0.4002
 1488SOL     OW 4828   0.955   4.732   3.119  0.2528 -0.4177 -0.2372
 1488SOL    HW1 4829   0.866   4.702   3.138  0.6348 -1.5403 -0.1948
 1488SOL    HW2 4830   0.944   4.794   3.047 -0.5827 -0.4264 -0.1216
 1489SOL     OW 4831   1.747   4.161   2.657  0.2400 -0.0355  0.0430
 1489SOL    HW1 4832   1.827   4.125   2.697 -0.9082 -2.2541  0.4166
 1489SOL    HW2 4833   1.756   4.139   2.564  1.0987  1.6940 -0.2897
 1490SOL     OW 4834   4.564   0.286   2.537 -0.2491 -0.4747 -0.0380
 1490SOL    HW1 4835   4.570   0.242   2.621 -2.1837  0.3364  0.5338
 1490SOL    HW2 4836   4.617   0.365   2.547 -1.6096  0.3283  0.8848
 1491SOL     OW 4837   0.406   3.919   4.835  0.0346 -0.4994 -0.0549
 1491SOL    HW1 4838   0.398   4.009   4.866  2.1397 -0.6863  1.1221
 1491SOL    HW2 4839   0.497   3.911   4.806 -0.1594 -2.2030 -0.2932
 1492SOL     OW 4840   4.668   3.994   4.995  0.0958  0.2071  0.0355
 1492SOL    HW1 4841   4.593   3.941   4.966  0.2791 -0.7992  1.3534
 1492SOL    HW2 4842   4.662   4.074   4.944 -0.9497 -0.5457 -1.0512
 1493SOL     OW 4843   5.032   4.722   4.999  0.1176 -0.2982  0.2692
 1493SOL    HW1 4844   4.990   4.779   4.935 -0.6606 -0.2932  0.7901
 1493SOL    HW2 4845   4.961   4.669   5.036  0.7262 -1.1191  0.2966
 1494SOL     OW 4846   0.591   0.671   4.908  0.5183 -0.2563  0.2603
 1494SOL    HW1 4847   0.497   0.689   4.901  0.3689 -0.1458  2.1339
 1494SOL    HW2 4848   0.617   0.716   4.989  1.3650 -3.5594  1.9108
 1495SOL     OW 4849   2.132   4.866   0.008 -0.2857  0.0199  0.5830
 1495SOL    HW1 4850   2.082   4.947  -0.003  1.5409  1.1101  0.0465
 1495SOL    HW2 4851   2.094   4.805  -0.055  0.0156  1.2968 -0.8539
 1496SOL     OW 4852   0.956   4.106   4.649  0.0717  0.2399  0.2388
 1496SOL    HW1 4853   0.875   4.098   4.698 -0.4906 -2.3633 -0.9900
 1496SOL    HW2 4854   1.025   4.108   4.715 -0.7025 -2.6089  1.2151
 1497SOL     OW 4855   2.024   4.367   3.303  0.1482  0.6308 -0.4824
 1497SOL    HW1 4856   2.106   4.318   3.298 -0.2277  0.0747 -1.3177
 1497SOL    HW2 4857   1.962   4.306   3.341 -0.5975  0.0641 -2.5363
 1498SOL     OW 4858   0.261   0.703   4.629  0.0377 -0.1489  0.0226
 1498SOL    HW1 4859   0.295   0.699   4.719  2.4904 -0.1507 -0.8682
 1498SOL    HW2 4860   0.178   0.655   4.633  0.5685 -0.9636  2.0893
 1499SOL     OW 4861   0.672   4.888   4.668 -0.4100 -0.6343 -0.3523
 1499SOL    HW1 4862   0.698   4.866   4.578 -1.1583 -0.8748 -0.5108
 1499SOL    HW2 4863   0.681   4.806   4.716 -0.6226 -0.6570 -0.3507
 1500SOL     OW 4864   0.798   0.553   4.777 -0.1805 -0.1290 -0.0249
 1500SOL    HW1 4865   0.738   0.614   4.820  0.2335  0.6088 -0.4900
 1500SOL    HW2 4866   0.884   0.574   4.813  0.5074  1.8688 -2.6369
 1501SOL     OW 4867   1.807   3.772   4.312  0.9629 -0.1125 -0.3579
 1501SOL    HW1 4868   1.877   3.708   4.296  1.3086  0.3597 -0.7692
 1501SOL    HW2 4869   1.763   3.740   4.391  1.0763 -0.9054 -0.6028
 1502SOL     OW 4870   1.089   5.029   0.063  0.2265 -0.2996 -0.2484
 1502SOL    HW1 4871   1.117   5.006  -0.026 -0.8433 -1.2632 -0.3402
 1502SOL    HW2 4872   1.007   5.076   0.050  0.0855 -0.4150  0.2402
 1503SOL     OW 4873   4.870   4.613   4.722 -0.2704  0.0042  0.3190
 1503SOL    HW1 4874   4.898   4.704   4.718 -0.7567  0.0892 -2.1936
 1503SOL    HW2 4875   4.777   4.617   4.745 -0.7608  0.2886 -1.5672
 1504SOL     OW 4876   0.340   4.440   4.794  1.2337  0.0959  0.6976
 1504SOL    HW1 4877   0.375   4.393   4.869  0.5375 -0.6742  0.5443
 1504SOL    HW2 4878   0.414   4.489   4.759  1.6790  0.0466  1.5700
 1505SOL     OW 4879   0.733   4.166   4.787  0.1981 -0.6942  0.1064
 1505SOL    HW1 4880   0.663   4.219   4.748  0.5497 -0.1719  0.1759
 1505SOL    HW2 4881   0.692   4.125   4.864  0.1363  0.1258  0.5246
 1506SOL     OW 4882   1.415   0.017   4.741 -0.4113 -0.5439 -0.3615
 1506SOL    HW1 4883   1.386  -0.001   4.652  0.5758 -1.5996 -0.4773
 1506SOL    HW2 4884   1.510   0.017   4.736 -0.3424 -1.0831  0.7830
 1507SOL     OW 4885   0.288   4.759   3.915  0.1100 -0.1757  0.1356
 1507SOL    HW1 4886   0.248   4.723   3.994 -0.9104 -0.8576 -0.6831
 1507SOL    HW2 4887   0.231   4.731   3.844  0.4637  1.3040 -0.7462
 1508SOL     OW 4888   0.594   3.558   4.635  0.4004  0.2365  0.3248
 1508SOL    HW1 4889   0.556   3.550   4.548  1.6288 -0.4558 -0.1627
 1508SOL    HW2 4890   0.537   3.505   4.691  0.0373  0.0729 -0.1916
 1509SOL     OW 4891   0.114   5.088   0.066  0.1519 -0.5580  0.0426
 1509SOL    HW1 4892   0.057   5.056   0.136  0.0543 -0.7862 -0.1418
 1509SOL    HW2 4893   0.106   5.023  -0.003 -0.1750 -0.0555 -0.4012
 1510SOL     OW 4894   1.570   4.050   4.094  0.1664  0.3293  0.4051
 1510SOL    HW1 4895   1.500   4.066   4.030 -0.0042 -0.1329  0.4749
 1510SOL    HW2 4896   1.649   4.038   4.041  0.5457  2.6409  0.4033
 1511SOL     OW 4897   4.877   4.278   3.802 -0.4337 -0.1328 -0.2992
 1511SOL    HW1 4898   4.816   4.328   3.856 -0.4093  0.8453 -1.1779
 1511SOL    HW2 4899   4.896   4.335   3.728 -0.7464 -1.6126 -1.5371
 1512SOL     OW 4900   0.634   4.599   4.161  0.6531  0.1275 -0.3393
 1512SOL    HW1 4901   0.581   4.535   4.114 -0.0535  0.0652  0.5182
 1512SOL    HW2 4902   0.577   4.676   4.169  1.3029  0.6692 -0.8852
 1513SOL     OW 4903   1.311   3.361   4.610  0.0819  0.2392 -0.2045
 1513SOL    HW1 4904   1.264   3.445   4.607  0.2535  0.3042 -1.5508
 1513SOL    HW2 4905   1.334   3.344   4.519  0.3234 -1.1234  0.1037
 1514SOL     OW 4906   1.031   4.171   0.146 -0.0536  0.0026 -0.0484
 1514SOL    HW1 4907   0.955   4.229   0.140  0.2801  0.3421 -1.2487
 1514SOL    HW2 4908   1.037   4.147   0.238 -0.9923  0.8146  0.2258
 1515SOL     OW 4909   1.391   3.371   5.112 -0.0620 -0.3677  0.1320
 1515SOL    HW1 4910   1.479   3.384   5.077 -0.6788  0.6072 -1.0619
 1515SOL    HW2 4911   1.333   3.420   5.054 -1.3383 -0.4552  1.2848
 1516SOL     OW 4912   1.896   4.193   4.628 -0.2394 -0.7876  0.1820
 1516SOL    HW1 4913   1.871   4.231   4.713 -0.2890 -1.5895  0.5293
 1516SOL    HW2 4914   1.864   4.103   4.632  0.3586 -1.0284 -0.4281
 1517SOL     OW 4915   0.226   4.590   5.088  0.4806 -0.4008  0.3259
 1517SOL    HW1 4916   0.297   4.567   5.147  0.4075  0.9603  0.9717
 1517SOL    HW2 4917   0.270   4.623   5.010  0.5630 -0.9185  0.1500
 1518SOL     OW 4918   0.855   4.206   3.530  0.4157 -0.1837 -0.2165
 1518SOL    HW1 4919   0.947   4.188   3.510  0.7806  1.0673  0.2574
 1518SOL    HW2 4920   0.853   4.300   3.551 -1.1303  0.0144 -1.1564
 1519SOL     OW 4921   0.149   0.251   3.914  0.4426  0.2394  0.0383
 1519SOL    HW1 4922   0.233   0.215   3.942  0.3525  0.2348  0.3086
 1519SOL    HW2 4923   0.097   0.255   3.994 -0.2370 -0.8922 -0.3311
 1520SOL     OW 4924   1.096   4.179   4.883 -0.0336  0.0768 -0.4695
 1520SOL    HW1 4925   1.143   4.262   4.894  1.7315 -0.8891 -0.5110
 1520SOL    HW2 4926   1.113   4.132   4.965  1.1366 -1.2685 -1.4613
 1521SOL     OW 4927   1.061   3.954   4.446  0.1499 -0.2685 -0.8505
 1521SOL    HW1 4928   1.031   4.021   4.508  1.0604 -0.4556 -0.2028
 1521SOL    HW2 4929   1.096   4.004   4.372  0.6792 -0.0234 -0.4391
 1522SOL     OW 4930   0.260   4.743   4.605  0.1949 -0.0065 -0.4274
 1522SOL    HW1 4931   0.232   4.661   4.564 -0.4968  1.1854 -2.4539
 1522SOL    HW2 4932   0.340   4.766   4.559  0.5285  0.3301  0.3180
 1523SOL     OW 4933   1.591   4.133   4.578  0.3283  0.5368  0.2035
 1523SOL    HW1 4934   1.628   4.094   4.499 -1.4237  1.2403 -0.9894
 1523SOL    HW2 4935   1.608   4.069   4.647  1.0574 -0.4956 -0.9203
 1524SOL     OW 4936   0.757   0.578   3.513 -0.1569  0.3209  0.1544
 1524SOL    HW1 4937   0.699   0.574   3.589  2.0318 -0.5578  1.8268
 1524SOL    HW2 4938   0.741   0.495   3.467  0.7982 -0.5737  1.4030
 1525SOL     OW 4939   1.698   4.027   4.347 -0.2271  0.0805 -0.4347
 1525SOL    HW1 4940   1.637   4.043   4.275  1.0549 -0.1783 -1.5839
 1525SOL    HW2 4941   1.764   3.969   4.311  0.1448 -0.4803  1.1096
 1526SOL     OW 4942   0.677   5.074   0.085  0.0434  0.5176 -0.0307
 1526SOL    HW1 4943   0.740   5.133   0.127  0.7519 -0.4129  0.2366
 1526SOL    HW2 4944   0.599   5.078   0.140  0.1111  1.1483  0.0242
 1527SOL     OW 4945   0.409   3.729   3.797 -0.5439  0.0106  0.2172
 1527SOL    HW1 4946   0.420   3.634   3.804  1.5646  0.3350  2.0824
 1527SOL    HW2 4947   0.382   3.757   3.884 -3.1141  0.9376 -0.8317
 1528SOL     OW 4948   0.525   4.125   4.377 -0.8513 -0.2277 -0.0986
 1528SOL    HW1 4949   0.520   4.158   4.466 -0.9942  0.3642 -0.3247
 1528SOL    HW2 4950   0.591   4.180   4.335 -0.1235 -1.0932 -0.1068
 1529SOL     OW 4951   0.255   4.000   4.449 -0.1647 -0.1160 -0.0355
 1529SOL    HW1 4952   0.182   4.052   4.482 -0.8122  0.5231 -2.3258
 1529SOL    HW2 4953   0.317   4.065   4.414  0.5550 -0.7362  0.0748
 1530SOL     OW 4954   0.840   0.306   3.422  0.2658  0.4144  0.6245
 1530SOL    HW1 4955   0.839   0.274   3.512 -0.4382  0.1390  0.5258
 1530SOL    HW2 4956   0.854   0.228   3.369  3.0841  0.8908  0.6052
 1531SOL     OW 4957   0.108   3.964   4.866  0.0042 -0.6088  0.0246
 1531SOL    HW1 4958   0.040   3.897   4.877  0.8763 -1.0327  3.7771
 1531SOL    HW2 4959   0.179   3.919   4.820  0.4808 -2.2841  2.2944
 1532SOL     OW 4960   0.777   3.624   3.861 -0.0370 -0.3310  0.4692
 1532SOL    HW1 4961   0.871   3.604   3.863 -0.2310 -1.2308  0.6508
 1532SOL    HW2 4962   0.754   3.641   3.953 -0.0225  0.0557  0.4038
 1533SOL     OW 4963   0.803   3.928   4.068  0.2468 -0.4268 -0.2785
 1533SOL    HW1 4964   0.816   4.023   4.072 -1.6326 -0.0627 -1.7013
 1533SOL    HW2 4965   0.887   3.891   4.091  1.2660  1.6105 -0.5898
 1534SOL     OW 4966   0.332   0.663   4.902  0.6713  0.4050 -0.2439
 1534SOL    HW1 4967   0.253   0.717   4.905  0.0916 -0.3472 -1.5459
 1534SOL    HW2 4968   0.306   0.579   4.938  1.1440  0.4795  0.2675
 1535SOL     OW 4969   1.199   3.796   3.824  0.6492 -0.4665  0.5453
 1535SOL    HW1 4970   1.161   3.752   3.748  1.1347 -0.9269  0.5639
 1535SOL    HW2 4971   1.233   3.879   3.790  0.9949 -0.7366  0.2346
 1536SOL     OW 4972   1.050   3.608   4.716 -0.2229 -0.3549  0.1339
 1536SOL    HW1 4973   1.122   3.594   4.778  0.9268  0.5094 -0.9888
 1536SOL    HW2 4974   0.996   3.675   4.758  0.3109 -0.0927  0.4075
 1537SOL     OW 4975   0.710   4.266   4.237  0.8075  0.0361 -0.0074
 1537SOL    HW1 4976   0.797   4.240   4.207  0.3825 -0.8380 -0.5121
 1537SOL    HW2 4977   0.665   4.296   4.158  1.5634  3.2062  0.6876
 1538SOL     OW 4978   0.837   3.770   4.420 -0.5450  0.1692  0.6147
 1538SOL    HW1 4979   0.918   3.816   4.442  0.1595 -1.0106  0.5706
 1538SOL    HW2 4980   0.850   3.681   4.454 -0.7448 -0.7742 -1.6629
 1539SOL     OW 4981   1.350   0.157   0.298 -0.2218  0.1927  0.4719
 1539SOL    HW1 4982   1.324   0.154   0.206  1.9375 -1.7690 -0.1036
 1539SOL    HW2 4983   1.409   0.232   0.304 -0.0338  0.0709  0.1586
 1540SOL     OW 4984   1.688   3.514   4.334  0.1603  0.0445 -0.3884
 1540SOL    HW1 4985   1.725   3.441   4.383  0.7532  0.3099 -0.4380
 1540SOL    HW2 4986   1.623   3.473   4.277 -0.0749 -0.3445  0.1461
 1541SOL     OW 4987   1.794   0.418   4.242  0.0897 -0.3218  0.3619
 1541SOL    HW1 4988   1.850   0.489   4.210 -0.0926 -0.0304  0.6882
 1541SOL    HW2 4989   1.854   0.361   4.290  0.0850  0.0559  0.8153
 1542SOL     OW 4990   2.086   4.741   0.244  1.1435 -0.3801  0.6682
 1542SOL    HW1 4991   2.099   4.777   0.157 -2.6038  0.7320  0.4925
 1542SOL    HW2 4992   2.113   4.811   0.304 -0.4631  0.5107  0.3585
 1543SOL     OW 4993   1.356   4.413   3.693  0.2994  0.1225  0.2799
 1543SOL    HW1 4994   1.397   4.341   3.646  0.5692 -0.3026  1.1523
 1543SOL    HW2 4995   1.271   4.425   3.651 -0.3020 -1.5888  0.9880
 1544SOL     OW 4996   1.298   4.117   3.896 -0.2139  0.3960  0.1711
 1544SOL    HW1 4997   1.315   4.202   3.935  0.1166  0.6065 -0.4228
 1544SOL    HW2 4998   1.349   4.117   3.815 -2.0966  0.5486 -1.0349
 1545SOL     OW 4999   2.090   4.661   0.692  0.2960 -0.3283 -0.4480
 1545SOL    HW1 5000   2.020   4.624   0.638  0.4968  0.7350 -1.4483
 1545SOL    HW2 5001   2.161   4.597   0.686  0.7689  0.3529 -2.4462
 1546SOL     OW 5002   1.511   4.183   5.112 -0.3147  0.2918 -0.4717
 1546SOL    HW1 5003   1.471   4.260   5.153 -0.8765  0.2829 -1.0023
 1546SOL    HW2 5004   1.443   4.147   5.055 -0.9947 -2.1897  1.8132
 1547SOL     OW 5005   1.384   4.375   0.155 -0.0256 -0.4388 -0.0391
 1547SOL    HW1 5006   1.414   4.464   0.175 -1.6520 -0.5023  2.9430
 1547SOL    HW2 5007   1.295   4.386   0.123 -0.1750 -1.0040  0.1856
 1548SOL     OW 5008   1.415   0.286   0.606 -0.0489 -0.0114 -0.0600
 1548SOL    HW1 5009   1.502   0.247   0.609 -0.9583 -2.1135  0.1720
 1548SOL    HW2 5010   1.431   0.380   0.601  2.2590 -0.4788 -2.7263
 1549SOL     OW 5011   0.491   4.728   4.448  0.3922 -0.2706 -0.0812
 1549SOL    HW1 5012   0.583   4.750   4.432  0.4246  0.2936  0.8358
 1549SOL    HW2 5013   0.447   4.745   4.365  1.1263 -0.6121 -0.5453
 1550SOL     OW 5014   0.082   4.361   4.780  0.1378 -0.0713 -0.3823
 1550SOL    HW1 5015   0.172   4.391   4.795  0.0191  0.1257 -0.0565
 1550SOL    HW2 5016   0.033   4.395   4.855  0.2241 -2.0775  0.6084
 1551SOL     OW 5017   1.667   3.623   0.034  0.1806  0.4963 -0.1782
 1551SOL    HW1 5018   1.664   3.643   0.128  0.7756  0.8968 -0.2369
 1551SOL    HW2 5019   1.595   3.673  -0.003  0.6485  1.2449 -0.0900
 1552SOL     OW 5020   4.405   0.182   4.848 -0.1348 -0.6039 -0.9309
 1552SOL    HW1 5021   4.385   0.265   4.893  0.1276 -1.1779  0.2434
 1552SOL    HW2 5022   4.463   0.208   4.777  0.7718  0.1034  0.0404
 1553SOL     OW 5023   0.199   5.057   4.762 -0.7501  0.0810 -0.4052
 1553SOL    HW1 5024   0.134   4.988   4.759 -0.6774 -0.0844  1.1112
 1553SOL    HW2 5025   0.149   5.138   4.751 -1.1867 -0.0612  0.4665
 1554SOL     OW 5026   0.568   3.867   4.321 -0.4638 -0.2121 -0.1485
 1554SOL    HW1 5027   0.550   3.961   4.319  0.8959  0.0255 -3.5190
 1554SOL    HW2 5028   0.655   3.860   4.360 -0.4707 -0.0688 -0.1053
 1555SOL     OW 5029   1.109   3.977   4.091  0.7543  0.6347 -0.2556
 1555SOL    HW1 5030   1.194   3.949   4.124  0.4560 -1.6778 -1.3356
 1555SOL    HW2 5031   1.125   3.996   3.998 -0.1936 -1.3650 -0.8630
 1556SOL     OW 5032   0.175   0.384   4.448  0.2851  0.1417 -0.5698
 1556SOL    HW1 5033   0.165   0.375   4.543 -0.6903  0.6067 -0.6173
 1556SOL    HW2 5034   0.123   0.462   4.426  0.1703 -0.2036 -1.5349
 1557SOL     OW 5035   1.335   4.134   4.547  0.6025  0.7237  0.1139
 1557SOL    HW1 5036   1.327   4.041   4.522  0.1234  0.2093  2.0629
 1557SOL    HW2 5037   1.428   4.152   4.542  0.6873  0.1522 -0.3885
 1558SOL     OW 5038   1.238   3.614   4.284 -0.1336 -0.4877  0.3200
 1558SOL    HW1 5039   1.299   3.546   4.256 -0.5294 -0.7584  0.1051
 1558SOL    HW2 5040   1.263   3.692   4.235  0.6617 -0.3273  0.9557
 1559SOL     OW 5041   5.132   3.775   4.880 -0.1361 -0.3722  0.3473
 1559SOL    HW1 5042   5.104   3.727   4.802 -2.4440 -0.1398  1.0039
 1559SOL    HW2 5043   5.065   3.842   4.893  1.0989  0.6547  1.5803
 1560SOL     OW 5044   4.695   4.767   5.076 -0.0589 -0.2452  0.6241
 1560SOL    HW1 5045   4.747   4.782   5.156 -2.4968 -0.9209  2.4009
 1560SOL    HW2 5046   4.678   4.855   5.042  3.0159 -0.0465 -0.5522
 1561SOL     OW 5047   0.324   3.789   4.609 -0.6324  0.1708  0.1170
 1561SOL    HW1 5048   0.286   3.862   4.560 -2.3855  0.0891  1.3011
 1561SOL    HW2 5049   0.344   3.825   4.695  2.2367  0.2583 -0.5500
 1562SOL     OW 5050   4.762   4.210   0.058 -0.4278 -0.0411 -0.1410
 1562SOL    HW1 5051   4.780   4.221  -0.035  0.3086  2.1642  0.2453
 1562SOL    HW2 5052   4.846   4.226   0.101 -0.8534 -0.6725  0.9437
 1563SOL     OW 5053   1.509   3.810   3.683  0.2660  0.4728  0.4290
 1563SOL    HW1 5054   1.594   3.818   3.638  1.7298  0.0910  3.0436
 1563SOL    HW2 5055   1.525   3.746   3.752 -1.8224  1.3201  1.7262
 1564SOL     OW 5056   1.187   4.406   4.631 -0.8195 -0.3554 -0.5658
 1564SOL    HW1 5057   1.247   4.340   4.595 -0.7702 -1.0153  0.7220
 1564SOL    HW2 5058   1.101   4.380   4.599 -0.9945 -1.8531  1.0596
 1565SOL     OW 5059   1.490   4.168   3.404  0.3935 -0.4622  0.3618
 1565SOL    HW1 5060   1.404   4.129   3.388  0.3175  0.2680 -1.0097
 1565SOL    HW2 5061   1.483   4.204   3.493 -1.3466  1.2436 -0.4353
 1566SOL     OW 5062   1.132   4.714   3.298  0.0991 -0.3027 -0.1827
 1566SOL    HW1 5063   1.214   4.723   3.250 -1.1135 -2.0963 -2.7330
 1566SOL    HW2 5064   1.065   4.745   3.237 -1.4232 -1.8980  0.6324
 1567SOL     OW 5065   5.005   5.067   5.119 -0.0371 -0.0573  0.2687
 1567SOL    HW1 5066   5.071   5.048   5.053 -0.2952 -0.6736  0.1824
 1567SOL    HW2 5067   5.046   5.040   5.202  0.4588  1.1311  0.4237
 1568SOL     OW 5068   4.816   3.889   0.099 -0.1959 -0.4519 -0.1342
 1568SOL    HW1 5069   4.773   3.941   0.031  0.3094  2.0297  1.3572
 1568SOL    HW2 5070   4.763   3.903   0.177  1.9305  0.7629  1.1630
 1569SOL     OW 5071   0.794   4.789   0.028 -0.4066 -0.6661 -0.0133
 1569SOL    HW1 5072   0.763   4.876   0.002  0.0320 -0.3154  0.6420
 1569SOL    HW2 5073   0.803   4.794   0.123  0.0949 -1.2758 -0.0255
 1570SOL     OW 5074   4.379   4.148   3.413 -0.2104  0.1427  0.0074
 1570SOL    HW1 5075   4.453   4.111   3.364  1.2587  1.9184  0.8084
 1570SOL    HW2 5076   4.352   4.224   3.362 -0.0411  0.7786  0.8475
 1571SOL     OW 5077   1.391   4.029   4.824  0.0304 -0.0575  0.4127
 1571SOL    HW1 5078   1.397   4.094   4.754 -0.2048 -1.4990 -0.9876
 1571SOL    HW2 5079   1.297   4.017   4.838  0.0797  0.6414  1.3859
 1572SOL     OW 5080   4.617   4.327   0.265 -0.0613 -0.6157  0.7611
 1572SOL    HW1 5081   4.521   4.324   0.261 -0.0928 -0.8446  1.6521
 1572SOL    HW2 5082   4.646   4.266   0.197 -0.5126  1.9724 -1.8671
 1573SOL     OW 5083   4.980   4.248   4.985  0.6853  0.5110 -0.3738
 1573SOL    HW1 5084   4.954   4.300   4.909 -1.6511 -0.4067 -0.2586
 1573SOL    HW2 5085   5.023   4.310   5.044  1.2829  1.5066 -1.8376
 1574SOL     OW 5086   1.726   4.292   4.356 -0.2736 -0.5236 -0.6201
 1574SOL    HW1 5087   1.744   4.198   4.360  0.9015 -0.2798  0.0572
 1574SOL    HW2 5088   1.762   4.327   4.438 -0.6264  0.5295 -0.9059
 1575SOL     OW 5089   1.203   3.848   0.188 -0.1878  0.2235  0.0475
 1575SOL    HW1 5090   1.242   3.783   0.246 -0.5791 -1.1272 -1.1641
 1575SOL    HW2 5091   1.176   3.919   0.246 -1.2501 -1.4003  1.6194
 1576SOL     OW 5092   0.109   4.087   3.362 -0.3101  0.0549  0.4754
 1576SOL    HW1 5093   0.189   4.140   3.362 -0.8797  0.9569 -1.3264
 1576SOL    HW2 5094   0.093   4.067   3.455  1.8604  0.0463  0.8822
 1577SOL     OW 5095   0.399   4.457   0.116 -0.0347 -0.5387  0.4198
 1577SOL    HW1 5096   0.335   4.392   0.146 -0.6087  0.8189  2.2784
 1577SOL    HW2 5097   0.479   4.435   0.163  0.3844 -1.1983 -0.5961
 1578SOL     OW 5098   1.199   4.421   4.912  0.1324  0.0393 -0.1198
 1578SOL    HW1 5099   1.201   4.429   4.817 -1.5337 -3.8674 -0.5662
 1578SOL    HW2 5100   1.268   4.480   4.943  1.3766  0.6053 -3.7865
 1579SOL     OW 5101   1.038   4.452   4.012 -0.3042 -0.2327  0.6985
 1579SOL    HW1 5102   1.126   4.434   4.043  0.2276 -0.6799 -1.0383
 1579SOL    HW2 5103   1.050   4.507   3.935 -1.5895  0.4900  0.9836
 1580SOL     OW 5104   4.825   0.188   4.531  0.4077 -0.2389  0.0224
 1580SOL    HW1 5105   4.774   0.120   4.486 -0.6596  0.3871  0.2644
 1580SOL    HW2 5106   4.897   0.209   4.471 -0.0608 -0.5850 -0.6622
 1581SOL     OW 5107   1.994   3.978   4.289  0.0448  0.2144 -0.0461
 1581SOL    HW1 5108   1.984   3.982   4.194 -4.4122  1.9645  0.3775
 1581SOL    HW2 5109   1.933   3.910   4.317 -0.3479  1.2687  1.7320
 1582SOL     OW 5110   0.529   4.584   4.686 -0.3305 -0.4494 -0.4479
 1582SOL    HW1 5111   0.523   4.651   4.618 -2.0033  3.6569  3.3768
 1582SOL    HW2 5112   0.622   4.570   4.699  0.0906  1.7805 -0.8603
 1583SOL     OW 5113   0.866   4.972   0.537  0.2530 -0.4589  0.6508
 1583SOL    HW1 5114   0.922   4.975   0.460 -0.3042  0.4366  0.2690
 1583SOL    HW2 5115   0.839   5.063   0.551 -1.6504 -0.9668  0.4071
 1584SOL     OW 5116   1.624   3.317   3.743  0.8567  0.9694  0.6653
 1584SOL    HW1 5117   1.701   3.288   3.792  0.5933  0.0878  0.5706
 1584SOL    HW2 5118   1.658   3.347   3.659  1.1188  0.6717  0.6626
 1585SOL     OW 5119   0.553   4.293   4.621  0.1282  0.0991 -0.1589
 1585SOL    HW1 5120   0.606   4.344   4.561  1.1267 -1.4217 -0.5975
 1585SOL    HW2 5121   0.473   4.345   4.633  0.7032  1.2777 -1.3364
 1586SOL     OW 5122   0.375   0.025   3.491  0.0826 -0.4541  0.3031
 1586SOL    HW1 5123   0.461  -0.011   3.472  0.5049  0.4440  0.5030
 1586SOL    HW2 5124   0.314  -0.042   3.460  0.8000 -0.1133 -1.9778
 1587SOL     OW 5125   0.938   0.637   0.187 -0.2377  0.2484  0.2050
 1587SOL    HW1 5126   0.894   0.720   0.172  0.5636  0.3918 -1.4617
 1587SOL    HW2 5127   1.005   0.656   0.253 -0.6885  0.7003  0.5289
 1588SOL     OW 5128   0.355   4.165   3.481 -0.4201 -0.0512 -0.1344
 1588SOL    HW1 5129   0.438   4.132   3.447  0.1102  0.5646  0.5377
 1588SOL    HW2 5130   0.378   4.247   3.525 -1.6256  0.9877 -1.3686
 1589SOL     OW 5131   0.129   0.859   4.944 -0.3821 -0.6961 -0.0590
 1589SOL    HW1 5132   0.148   0.952   4.933  1.2804 -1.1182 -0.9803
 1589SOL    HW2 5133   0.143   0.842   5.038  1.0112 -0.3670 -0.1976
 1590SOL     OW 5134   1.741   0.482   0.236 -0.0454  0.1822 -0.1818
 1590SOL    HW1 5135   1.799   0.557   0.224  0.8442 -0.4014  0.4791
 1590SOL    HW2 5136   1.748   0.434   0.154  0.4232  0.0939 -0.0888
 1591SOL     OW 5137   0.400   5.009   4.590 -0.4377  0.5616  0.3659
 1591SOL    HW1 5138   0.337   5.014   4.661 -0.1336  0.8787  0.6154
 1591SOL    HW2 5139   0.473   4.958   4.626 -0.6898 -0.0779 -0.0241
 1592SOL     OW 5140   0.705   3.635   4.148  0.5961  0.7079  0.6282
 1592SOL    HW1 5141   0.687   3.726   4.173 -0.6830  0.0500  2.1650
 1592SOL    HW2 5142   0.701   3.587   4.230 -1.4774 -1.1788 -0.5399
 1593SOL     OW 5143   1.552   3.886   5.004  0.4428  0.1510 -0.1631
 1593SOL    HW1 5144   1.606   3.964   4.991  0.7063  0.3103  1.7214
 1593SOL    HW2 5145   1.469   3.907   4.961  0.4929  1.5025  0.3737
 1594SOL     OW 5146   0.718   3.173   4.475 -0.0265 -0.5773 -0.0043
 1594SOL    HW1 5147   0.801   3.126   4.471 -0.3985 -1.3077  0.7783
 1594SOL    HW2 5148   0.715   3.209   4.564 -1.4490 -2.2343  0.6393
 1595SOL     OW 5149   4.689   3.850   3.482  0.0263  0.3700  0.2648
 1595SOL    HW1 5150   4.678   3.890   3.568  2.1136 -0.1595  0.8002
 1595SOL    HW2 5151   4.769   3.799   3.489 -0.0910 -0.1551 -1.8304
 1596SOL     OW 5152   0.689   3.809   4.695 -0.0880  0.0504  0.0040
 1596SOL    HW1 5153   0.741   3.834   4.619 -0.7472  0.0771 -0.4373
 1596SOL    HW2 5154   0.652   3.724   4.672 -1.3818  0.6730 -0.2596
 1597SOL     OW 5155   0.894   4.383   4.798  0.1383  0.7169 -0.1491
 1597SOL    HW1 5156   0.965   4.336   4.842 -0.6806 -0.4320 -0.0182
 1597SOL    HW2 5157   0.831   4.314   4.775  0.3316  1.3480 -2.7137
 1598SOL     OW 5158   1.675   4.477   0.223 -0.7642  0.4315 -0.4200
 1598SOL    HW1 5159   1.715   4.402   0.267 -0.0333  0.6215 -0.7474
 1598SOL    HW2 5160   1.626   4.522   0.291 -1.9989 -0.8686 -0.4196
 1599SOL     OW 5161   1.315   2.931   4.947  0.2048 -0.6167 -0.2910
 1599SOL    HW1 5162   1.234   2.968   4.984  0.8046 -0.4157  0.8461
 1599SOL    HW2 5163   1.306   2.943   4.853  0.7005  3.1397  0.0544
 1600SOL     OW 5164   0.729   4.467   4.479 -0.1139 -0.0629 -0.0875
 1600SOL    HW1 5165   0.702   4.450   4.389  0.4628 -1.2763 -0.0390
 1600SOL    HW2 5166   0.820   4.438   4.483  0.0538  0.5516  0.7319
 1601SOL     OW 5167   1.743   4.250   0.362  0.1622 -0.3734  0.0246
 1601SOL    HW1 5168   1.713   4.187   0.428  1.5064  1.3900  2.3972
 1601SOL    HW2 5169   1.816   4.205   0.318 -0.9954 -1.7169 -0.5734
 1602SOL     OW 5170   1.781   4.760   0.189 -0.2506  0.3957  0.3485
 1602SOL    HW1 5171   1.765   4.668   0.208 -1.6938  0.7861  1.0723
 1602SOL    HW2 5172   1.845   4.787   0.256  0.4940 -0.1685 -0.1218
 1603SOL     OW 5173   0.518   3.950   3.964 -0.1839  0.0343 -0.3410
 1603SOL    HW1 5174   0.606   3.970   3.996 -0.1950 -0.0861 -0.2374
 1603SOL    HW2 5175   0.501   4.018   3.899 -0.3578  0.5755  0.2645
 1604SOL     OW 5176   0.383   0.173   4.013 -0.2019 -0.6146 -0.0820
 1604SOL    HW1 5177   0.375   0.205   4.103  1.5702 -2.1039  0.6588
 1604SOL    HW2 5178   0.358   0.081   4.019  1.5611 -1.1559 -0.7609
 1605SOL     OW 5179   5.128   5.050   4.882 -0.4315  0.2299  0.0173
 1605SOL    HW1 5180   5.178   5.094   4.813 -1.7317  2.6680  0.5636
 1605SOL    HW2 5181   5.077   4.983   4.836  0.2545  0.4539 -1.1001
 1606SOL     OW 5182   2.214   4.192   4.301 -0.2970 -0.4808 -0.6733
 1606SOL    HW1 5183   2.141   4.130   4.306 -1.2582  0.6691 -0.0926
 1606SOL    HW2 5184   2.195   4.246   4.224 -0.1413 -0.0921 -0.4416
 1607SOL     OW 5185   0.597   4.087   3.402  0.0217  0.4028  0.0937
 1607SOL    HW1 5186   0.672   4.082   3.461 -0.2404 -1.0325  0.3105
 1607SOL    HW2 5187   0.588   3.999   3.367 -0.9692  0.8059 -0.6817
 1608SOL     OW 5188   0.983   0.147   4.652 -0.2788 -0.0723 -0.3781
 1608SOL    HW1 5189   0.981   0.063   4.607 -0.0382  0.1698 -0.8422
 1608SOL    HW2 5190   0.938   0.131   4.735 -0.4256 -0.6022 -0.5595
 1609SOL     OW 5191   4.693   4.408   4.445 -0.6224 -0.0421  0.0906
 1609SOL    HW1 5192   4.781   4.387   4.476 -1.0919  1.0953  2.3223
 1609SOL    HW2 5193   4.649   4.323   4.440 -0.2739 -0.3496  1.8097
 1610SOL     OW 5194   1.625   3.750   0.274 -0.6702  0.0668 -0.2493
 1610SOL    HW1 5195   1.596   3.667   0.311  1.7068 -0.3062  0.9297
 1610SOL    HW2 5196   1.560   3.814   0.303 -0.4979 -0.7582  2.0384
 1611SOL     OW 5197   1.180   2.935   4.677 -0.0159 -0.0255  0.1290
 1611SOL    HW1 5198   1.179   2.950   4.583 -3.4535  2.1759  0.4091
 1611SOL    HW2 5199   1.182   3.023   4.715  1.1916 -0.8841  2.1131
 1612SOL     OW 5200   0.118   4.696   3.684  0.1092  0.8274 -0.0056
 1612SOL    HW1 5201   0.049   4.728   3.743  1.0871  1.4469  0.8268
 1612SOL    HW2 5202   0.071   4.655   3.611 -1.1289  0.9107  0.7363
 1613SOL     OW 5203   1.432   3.700   3.999 -0.2959 -0.0322 -1.1362
 1613SOL    HW1 5204   1.373   3.735   3.933  0.1425  2.2640 -0.3672
 1613SOL    HW2 5205   1.440   3.607   3.978 -2.7459 -0.0009 -2.3020
 1614SOL     OW 5206   2.016   3.301   4.264 -0.0606  0.0987 -0.0339
 1614SOL    HW1 5207   1.958   3.322   4.191  0.1333 -1.8906 -0.7915
 1614SOL    HW2 5208   1.964   3.319   4.342 -0.5715  1.4102 -0.6608
 1615SOL     OW 5209   1.117   3.343   4.363 -0.4430  0.0256  0.7414
 1615SOL    HW1 5210   1.192   3.399   4.344 -0.2124  0.1934  2.0803
 1615SOL    HW2 5211   1.116   3.279   4.293 -0.3522  1.3508 -0.4937
 1616SOL     OW 5212   4.826   0.262   3.578  0.3543 -0.7624  0.0724
 1616SOL    HW1 5213   4.776   0.242   3.657  1.9413  3.6448  2.3558
 1616SOL    HW2 5214   4.917   0.249   3.603  0.9002  1.1334 -0.8247
 1617SOL     OW 5215   1.687   1.735   0.400 -0.3998 -0.3360  0.0564
 1617SOL    HW1 5216   1.738   1.664   0.361  0.6265 -0.4072  1.4834
 1617SOL    HW2 5217   1.694   1.807   0.338 -0.0609 -0.9351 -0.6071
 1618SOL     OW 5218   1.539   0.189   1.649 -0.4789  0.9099  0.1692
 1618SOL    HW1 5219   1.590   0.265   1.676  0.7868 -0.2750  1.1684
 1618SOL    HW2 5220   1.574   0.117   1.701 -2.4468 -0.1342  0.0674
 1619SOL     OW 5221   1.783   0.180   0.674 -0.4001 -0.4761 -0.1793
 1619SOL    HW1 5222   1.757   0.230   0.596  1.2840 -0.9994 -1.1060
 1619SOL    HW2 5223   1.708   0.124   0.693 -1.4398  0.7894 -0.4702
 1620SOL     OW 5224   2.624   0.211   1.073 -0.6026 -0.0291 -0.4451
 1620SOL    HW1 5225   2.585   0.289   1.111  1.0394  0.9215 -0.6593
 1620SOL    HW2 5226   2.671   0.170   1.146 -0.0361  0.1211 -0.7221
 1621SOL     OW 5227   3.789   1.018   0.950  0.0325  0.0867  0.0608
 1621SOL    HW1 5228   3.723   1.087   0.946 -0.2652 -0.1737  0.5524
 1621SOL    HW2 5229   3.767   0.959   0.878  0.0811  0.3166 -0.1428
 1622SOL     OW 5230   2.976   0.068   1.485 -0.0579 -0.2039 -0.0539
 1622SOL    HW1 5231   2.931   0.096   1.405 -1.1339  0.8838  0.9208
 1622SOL    HW2 5232   2.907   0.065   1.551  1.0309  0.0258  1.0974
 1623SOL     OW 5233   4.125   0.060   1.293  0.4756 -0.1161  0.2703
 1623SOL    HW1 5234   4.135   0.138   1.239  0.2271  1.6383  2.6771
 1623SOL    HW2 5235   4.215   0.028   1.306  0.6683  0.3505  0.0930
 1624SOL     OW 5236   2.888   0.969   0.321  0.2591 -0.1772 -0.3403
 1624SOL    HW1 5237   2.944   0.967   0.399 -1.1764  0.1625  0.7123
 1624SOL    HW2 5238   2.915   0.892   0.271  1.5610 -0.1030  0.2234
 1625SOL     OW 5239   2.603   0.345   1.692  0.2075  0.4089  0.1435
 1625SOL    HW1 5240   2.514   0.355   1.725  0.2488  1.7065 -0.0884
 1625SOL    HW2 5241   2.657   0.336   1.771 -0.1384 -0.4730  0.2797
 1626SOL     OW 5242   2.086   0.804   0.539 -0.5390  0.6013  0.5990
 1626SOL    HW1 5243   2.047   0.882   0.499  0.2091  0.0815 -1.2075
 1626SOL    HW2 5244   2.172   0.833   0.569 -0.0135  0.3218 -0.6319
 1627SOL     OW 5245   2.932   0.968   1.489  0.1069  0.3018  0.1406
 1627SOL    HW1 5246   2.970   0.908   1.425 -0.4971 -0.8141  0.8116
 1627SOL    HW2 5247   2.936   1.054   1.447  0.5724 -0.2753 -1.0137
 1628SOL     OW 5248   2.825   0.714   1.647 -0.0108  0.0379 -0.4106
 1628SOL    HW1 5249   2.868   0.800   1.645 -0.2777  0.1841 -0.0960
 1628SOL    HW2 5250   2.896   0.651   1.646  0.1784  0.2539 -1.2183
 1629SOL     OW 5251   3.260   0.599   0.697  0.6265  0.2492  0.2593
 1629SOL    HW1 5252   3.266   0.511   0.662  0.5129 -0.2614  1.5041
 1629SOL    HW2 5253   3.343   0.641   0.673  2.3097 -1.4171  2.9404
 1630SOL     OW 5254   1.820   4.770   1.880 -0.0838 -0.2064  0.2132
 1630SOL    HW1 5255   1.754   4.738   1.942 -0.1551  1.7024  1.1606
 1630SOL    HW2 5256   1.871   4.692   1.857 -1.5911 -1.3867  0.7786
 1631SOL     OW 5257   3.641   4.828   1.773  0.2363 -0.4024  0.0679
 1631SOL    HW1 5258   3.640   4.770   1.697 -0.3414  0.4321 -0.5605
 1631SOL    HW2 5259   3.553   4.819   1.811 -0.6180  1.7898 -1.3443
 1632SOL     OW 5260   2.163   2.038   0.848 -0.2784  0.2059 -0.1524
 1632SOL    HW1 5261   2.234   2.102   0.839 -1.3022  0.9979 -2.9609
 1632SOL    HW2 5262   2.092   2.074   0.795 -1.5364 -2.3559 -0.2452
 1633SOL     OW 5263   3.019   0.611   2.192  0.2927  0.2404 -0.3954
 1633SOL    HW1 5264   2.973   0.575   2.268  2.6468 -0.7206  0.6032
 1633SOL    HW2 5265   3.069   0.685   2.226 -2.0646  2.5991 -1.8739
 1634SOL     OW 5266   1.896   1.921   1.015 -0.3660 -0.1447  0.0356
 1634SOL    HW1 5267   1.842   1.845   1.035 -0.4389  0.1399  0.9648
 1634SOL    HW2 5268   1.960   1.924   1.086  0.5683 -0.1884 -0.7861
 1635SOL     OW 5269   2.549   1.488   1.019 -0.1921  0.0423 -0.6647
 1635SOL    HW1 5270   2.470   1.542   1.020  0.2659  0.7079  0.4526
 1635SOL    HW2 5271   2.617   1.547   0.986 -0.1170 -0.4843 -1.4661
 1636SOL     OW 5272   2.594   1.914   1.059  0.0043  0.3591  0.1621
 1636SOL    HW1 5273   2.503   1.888   1.047 -0.2330  1.1936  0.1631
 1636SOL    HW2 5274   2.644   1.853   1.004 -0.5136 -0.3768  0.5006
 1637SOL     OW 5275   1.983   2.047   0.228  0.0772 -0.5260 -0.2560
 1637SOL    HW1 5276   2.072   2.022   0.253  0.1577 -0.8197 -0.8423
 1637SOL    HW2 5277   1.977   2.139   0.252  0.2514 -0.7249  0.5889
 1638SOL     OW 5278   3.149   0.251   2.548 -0.1834 -0.0141 -0.3150
 1638SOL    HW1 5279   3.148   0.318   2.616 -2.1173 -0.7112  0.3932
 1638SOL    HW2 5280   3.203   0.181   2.584  0.4143  0.4455 -0.3215
 1639SOL     OW 5281   1.494   0.403   0.296  0.2778 -0.5562 -0.0441
 1639SOL    HW1 5282   1.424   0.468   0.306  0.7234 -0.3821  2.1557
 1639SOL    HW2 5283   1.564   0.449   0.251 -0.8109 -0.5778 -1.7893
 1640SOL     OW 5284   3.239   1.730   0.129  0.0702 -0.4683 -0.2479
 1640SOL    HW1 5285   3.332   1.753   0.132  0.0442 -0.3393 -0.4992
 1640SOL    HW2 5286   3.237   1.637   0.152  0.1684 -0.2147  0.8290
 1641SOL     OW 5287   1.706   2.037   0.311 -0.1937  0.6922  0.7815
 1641SOL    HW1 5288   1.633   2.033   0.249 -0.0140  0.5713  0.5740
 1641SOL    HW2 5289   1.784   2.035   0.255 -0.0312  0.6410  1.0111
 1642SOL     OW 5290   3.222   0.585   1.488  0.3733 -0.2690  0.1945
 1642SOL    HW1 5291   3.157   0.542   1.543 -1.0068  0.2052 -1.0520
 1642SOL    HW2 5292   3.248   0.662   1.538 -1.2068  0.4002  0.0118
 1643SOL     OW 5293   3.390   1.433   0.773 -0.1326 -0.2378  0.6858
 1643SOL    HW1 5294   3.302   1.399   0.794 -1.5747  2.0805 -1.3294
 1643SOL    HW2 5295   3.417   1.382   0.697 -0.1440 -0.2922  0.7176
 1644SOL     OW 5296   1.461   0.208   2.014 -0.0580 -0.2279  0.8896
 1644SOL    HW1 5297   1.544   0.240   1.979  0.2425 -2.6535 -0.7492
 1644SOL    HW2 5298   1.396   0.232   1.947 -0.0157 -1.8661  0.2301
 1645SOL     OW 5299   2.915   1.454   1.488 -0.0204  0.7020  0.3123
 1645SOL    HW1 5300   2.995   1.505   1.485  0.8337 -0.6504 -0.5598
 1645SOL    HW2 5301   2.853   1.503   1.434  0.2287  1.7289  0.9500
 1646SOL     OW 5302   3.483   1.136   1.184 -0.5137  0.5496  0.1356
 1646SOL    HW1 5303   3.534   1.056   1.202 -0.9750  0.1602 -0.2714
 1646SOL    HW2 5304   3.501   1.155   1.092 -1.9478 -0.2105 -0.3214
 1647SOL     OW 5305   2.021   0.578   4.971 -0.6100  0.2375  0.8781
 1647SOL    HW1 5306   1.940   0.624   4.993 -1.8440 -1.2118 -0.4880
 1647SOL    HW2 5307   2.058   0.552   5.056 -2.3659 -0.3998  1.4682
 1648SOL     OW 5308   2.570   1.384   1.370 -0.1772 -0.0479 -0.4944
 1648SOL    HW1 5309   2.549   1.345   1.455  3.0460 -0.0472  0.3766
 1648SOL    HW2 5310   2.487   1.420   1.338 -1.4542 -0.1389  2.5954
 1649SOL     OW 5311   4.036   0.781   0.755 -0.2885 -0.4408  0.0252
 1649SOL    HW1 5312   4.107   0.755   0.813  0.3095 -0.4908 -0.7303
 1649SOL    HW2 5313   4.046   0.875   0.744 -0.9903 -0.2658  0.7804
 1650SOL     OW 5314   2.203   2.291   1.031 -0.1702  0.0018 -0.4071
 1650SOL    HW1 5315   2.262   2.240   0.975 -0.2473  0.8555 -1.2760
 1650SOL    HW2 5316   2.247   2.376   1.041 -1.0234  0.4807 -0.6821
 1651SOL     OW 5317   1.314   0.246   2.260 -0.0609 -0.3235  0.0779
 1651SOL    HW1 5318   1.354   0.233   2.174 -0.5293 -0.8602 -0.0590
 1651SOL    HW2 5319   1.223   0.268   2.241  0.0783  0.5347  0.4024
 1652SOL     OW 5320   3.788   1.143   0.619 -0.5177  0.0402  0.4893
 1652SOL    HW1 5321   3.832   1.212   0.570  0.1229 -2.2233 -2.3431
 1652SOL    HW2 5322   3.855   1.106   0.675  0.5350 -1.5003 -1.6928
 1653SOL     OW 5323   3.198   1.121   0.307 -0.1695  0.2546  0.2803
 1653SOL    HW1 5324   3.158   1.087   0.227  0.8400 -0.9862  0.2891
 1653SOL    HW2 5325   3.218   1.043   0.359  1.7191  0.8855  0.5273
 1654SOL     OW 5326   2.273   1.497   0.918 -0.3491 -0.4284  0.2852
 1654SOL    HW1 5327   2.288   1.529   0.829  0.7346  1.9498  1.2735
 1654SOL    HW2 5328   2.252   1.404   0.907 -0.5190 -0.1042 -2.4561
 1655SOL     OW 5329   1.857   5.007   0.949 -0.3171 -0.4375 -0.4095
 1655SOL    HW1 5330   1.907   5.019   0.868 -1.3668  0.9002 -0.8941
 1655SOL    HW2 5331   1.918   5.026   1.019 -0.0520  0.9190 -0.9875
 1656SOL     OW 5332   3.011   1.095   5.045  0.2442  0.2858 -0.5069
 1656SOL    HW1 5333   3.037   1.184   5.068  0.5484  0.0302  0.1568
 1656SOL    HW2 5334   3.054   1.039   5.110  0.1220 -0.3528 -0.9626
 1657SOL     OW 5335   2.883   0.407   1.573 -0.2658  0.1310  0.6135
 1657SOL    HW1 5336   2.954   0.353   1.608  2.4992  1.6204 -2.3192
 1657SOL    HW2 5337   2.811   0.346   1.559  2.0037 -2.4212 -0.5234
 1658SOL     OW 5338   2.476   4.723   2.130  0.0033  0.2244 -0.2478
 1658SOL    HW1 5339   2.421   4.654   2.169 -2.3380  2.0298 -0.1930
 1658SOL    HW2 5340   2.545   4.738   2.194 -1.1933 -0.0201  1.1292
 1659SOL     OW 5341   2.062   0.560   1.806  0.0840  0.1966 -0.2298
 1659SOL    HW1 5342   2.148   0.585   1.840  0.8258  0.7895 -2.4485
 1659SOL    HW2 5343   2.070   0.572   1.711 -2.4764  0.3172 -0.4481
 1660SOL     OW 5344   2.114   0.407   0.534 -0.6494  0.3756 -0.1479
 1660SOL    HW1 5345   2.112   0.460   0.454 -0.9977 -1.4423 -1.3911
 1660SOL    HW2 5346   2.072   0.462   0.600 -0.4196  1.8929 -1.2225
 1661SOL     OW 5347   2.377   1.263   0.555 -0.4353  0.8146 -0.4145
 1661SOL    HW1 5348   2.381   1.357   0.535  1.2049  0.9955  0.6781
 1661SOL    HW2 5349   2.366   1.221   0.470 -0.4440  1.9563 -0.9942
 1662SOL     OW 5350   2.037   1.097   0.463  0.2812 -0.3916  0.3403
 1662SOL    HW1 5351   1.954   1.122   0.504  0.5897 -0.0381  0.7524
 1662SOL    HW2 5352   2.065   1.176   0.417  1.4453  0.1487  1.9500
 1663SOL     OW 5353   1.518   2.013   1.899 -0.6114  0.2724 -0.2868
 1663SOL    HW1 5354   1.460   2.017   1.976 -0.6490 -1.3047 -0.2064
 1663SOL    HW2 5355   1.542   2.104   1.882  2.4607  0.3840  3.9154
 1664SOL     OW 5356   2.938   0.082   0.085 -0.2373  0.1652  0.2671
 1664SOL    HW1 5357   2.886   0.093   0.005  0.3079  1.0936  0.0249
 1664SOL    HW2 5358   2.911  -0.002   0.120 -1.8937  0.6243  0.1309
 1665SOL     OW 5359   3.882   0.468   1.459 -0.4179 -0.2336  0.6784
 1665SOL    HW1 5360   3.813   0.458   1.524 -2.0094 -1.0788 -1.1147
 1665SOL    HW2 5361   3.906   0.379   1.436 -1.3026  0.0295 -1.3786
 1666SOL     OW 5362   3.228   0.872   0.787 -0.1190 -0.1103  0.0477
 1666SOL    HW1 5363   3.315   0.872   0.826 -1.1552 -0.9968  2.5373
 1666SOL    HW2 5364   3.213   0.781   0.762 -1.1136 -0.4196  1.6380
 1667SOL     OW 5365   2.240   0.621   0.770  0.4524  0.2935  0.3463
 1667SOL    HW1 5366   2.161   0.668   0.794  0.9452  0.6078  1.3498
 1667SOL    HW2 5367   2.311   0.684   0.781  0.8526  0.0302 -0.5891
 1668SOL     OW 5368   2.399   1.868   4.863 -1.0456 -0.2240  0.0432
 1668SOL    HW1 5369   2.480   1.821   4.845  0.4763  1.8366  1.2842
 1668SOL    HW2 5370   2.344   1.805   4.910  0.4365 -1.1540  0.5473
 1669SOL     OW 5371   3.100   1.354   0.464 -0.6793 -0.0817 -0.0099
 1669SOL    HW1 5372   3.017   1.332   0.507 -0.6793 -1.0922 -0.5080
 1669SOL    HW2 5373   3.124   1.274   0.417 -0.0839  0.6353 -0.9333
 1670SOL     OW 5374   3.451   0.736   0.552  0.1785 -0.0984  0.1549
 1670SOL    HW1 5375   3.526   0.728   0.494  0.7594  1.7609  0.6064
 1670SOL    HW2 5376   3.482   0.792   0.624 -1.1027 -0.7564  1.2432
 1671SOL     OW 5377   3.461   1.226   0.412  0.3389  0.1202  0.3681
 1671SOL    HW1 5378   3.496   1.282   0.343  2.0188  0.3456  1.3803
 1671SOL    HW2 5379   3.373   1.202   0.381  0.2421  1.9298 -0.8639
 1672SOL     OW 5380   1.786   2.190   4.683 -0.7158  0.2854  0.4037
 1672SOL    HW1 5381   1.800   2.204   4.777 -0.0292 -1.9598  0.6636
 1672SOL    HW2 5382   1.817   2.101   4.667  1.2927  1.4252 -2.4023
 1673SOL     OW 5383   4.465   0.317   0.946 -0.4507 -0.8853  0.1535
 1673SOL    HW1 5384   4.520   0.244   0.918  1.2932 -0.1660  1.6086
 1673SOL    HW2 5385   4.451   0.369   0.867  0.4505 -1.4129 -0.3539
 1674SOL     OW 5386   2.351   0.860   1.386 -0.3507  0.4951  0.1555
 1674SOL    HW1 5387   2.367   0.936   1.441  0.3855 -0.5956  1.4866
 1674SOL    HW2 5388   2.404   0.874   1.308 -1.2299  1.9470 -0.1903
 1675SOL     OW 5389   3.198   1.351   5.074  0.0524 -0.2900  0.5560
 1675SOL    HW1 5390   3.266   1.286   5.060 -0.3965 -1.0736  1.9133
 1675SOL    HW2 5391   3.203   1.370   5.168 -1.2898 -0.0149  0.5784
 1676SOL     OW 5392   2.020   4.572   2.848  0.1722 -0.1903 -0.0174
 1676SOL    HW1 5393   1.930   4.548   2.826  0.1605  1.0824 -1.4499
 1676SOL    HW2 5394   2.012   4.649   2.905  0.3149 -0.9991  1.0996
 1677SOL     OW 5395   3.943   0.814   4.729  0.5403 -0.0822  0.4002
 1677SOL    HW1 5396   3.900   0.748   4.675  1.5587 -0.8007  0.4411
 1677SOL    HW2 5397   3.891   0.820   4.809  1.0624 -1.6367  0.8594
 1678SOL     OW 5398   1.800   1.507   0.292  0.5472 -0.4490  0.3620
 1678SOL    HW1 5399   1.883   1.515   0.245  0.8406 -1.8944  0.6103
 1678SOL    HW2 5400   1.745   1.453   0.235  0.1657 -0.4461  0.7222
 1679SOL     OW 5401   2.419   0.569   0.007 -0.2875  0.2296 -0.0770
 1679SOL    HW1 5402   2.387   0.609   0.088 -0.7525  1.5758 -0.9026
 1679SOL    HW2 5403   2.358   0.498  -0.011 -0.5456  0.3253  0.4295
 1680SOL     OW 5404   2.252   1.174   1.202 -0.0507  0.4369 -0.1317
 1680SOL    HW1 5405   2.167   1.129   1.197  0.2051 -0.2842  1.5449
 1680SOL    HW2 5406   2.237   1.258   1.158 -2.0730  0.9266  1.3668
 1681SOL     OW 5407   2.831   0.452   1.063  0.3929 -0.2901  0.2984
 1681SOL    HW1 5408   2.736   0.453   1.051  0.5426  1.3807 -0.8468
 1681SOL    HW2 5409   2.844   0.488   1.150  0.0524  1.1259 -0.2224
 1682SOL     OW 5410   1.062   1.287   0.630 -0.6153  0.1106 -0.6409
 1682SOL    HW1 5411   1.139   1.342   0.643 -0.2665 -0.8033  1.1955
 1682SOL    HW2 5412   1.045   1.247   0.715 -2.1286 -0.9999 -1.4274
 1683SOL     OW 5413   3.639   0.386   1.608  0.5181  0.0124 -0.3628
 1683SOL    HW1 5414   3.595   0.356   1.528  0.1135 -0.0650 -0.1132
 1683SOL    HW2 5415   3.602   0.331   1.678  0.5684  0.3535 -0.0667
 1684SOL     OW 5416   1.201   0.817   4.620 -0.1489  0.2321 -0.3753
 1684SOL    HW1 5417   1.280   0.791   4.573  0.1129  0.3024  0.0288
 1684SOL    HW2 5418   1.183   0.744   4.680 -0.4041  0.2059 -0.4816
 1685SOL     OW 5419   2.535   4.210   1.369 -0.1525 -0.3176 -0.1140
 1685SOL    HW1 5420   2.479   4.138   1.341  0.1445 -0.4863 -0.2734
 1685SOL    HW2 5421   2.540   4.200   1.464  1.0256 -1.3370 -0.2751
 1686SOL     OW 5422   2.698   1.180   1.225  0.2341  0.2893 -0.9435
 1686SOL    HW1 5423   2.634   1.246   1.251 -0.3772 -1.0536  1.1603
 1686SOL    HW2 5424   2.776   1.199   1.278 -0.6348 -1.8020  1.2179
 1687SOL     OW 5425   3.859   0.998   1.456  0.0811  0.0683  0.4401
 1687SOL    HW1 5426   3.889   1.043   1.377 -0.4453 -0.2828  0.0346
 1687SOL    HW2 5427   3.893   0.909   1.446  0.4428  0.1560  0.8564
 1688SOL     OW 5428   3.386   1.377   1.179 -0.1107  0.0489  0.1802
 1688SOL    HW1 5429   3.426   1.291   1.194 -0.1578 -0.3835 -2.1072
 1688SOL    HW2 5430   3.443   1.419   1.114 -1.6804  0.6158 -0.8516
 1689SOL     OW 5431   2.869   0.277   0.746 -0.1445 -0.2850  0.3370
 1689SOL    HW1 5432   2.886   0.365   0.778  0.7054 -0.9333  1.7247
 1689SOL    HW2 5433   2.774   0.267   0.754 -0.4133  0.9730 -1.1211
 1690SOL     OW 5434   2.080   0.827   0.939  0.5537  0.3699  0.5968
 1690SOL    HW1 5435   1.996   0.828   0.894  0.1511  2.1755  1.3803
 1690SOL    HW2 5436   2.131   0.896   0.896  1.8488 -1.0611 -0.2412
 1691SOL     OW 5437   3.109   1.022   4.360 -0.1990  0.3636  0.5409
 1691SOL    HW1 5438   3.137   0.944   4.408  1.3381 -0.3874 -1.5176
 1691SOL    HW2 5439   3.078   0.989   4.276 -0.5015  1.8772  0.0495
 1692SOL     OW 5440   2.287   1.012   5.012 -0.3410 -0.0891  0.1507
 1692SOL    HW1 5441   2.364   0.957   5.005  0.4477  1.0216 -0.0877
 1692SOL    HW2 5442   2.277   1.028   5.106  0.4209  0.7327  0.0941
 1693SOL     OW 5443   2.646   0.400   0.032 -0.0358  0.2836  0.3380
 1693SOL    HW1 5444   2.586   0.475   0.036 -0.4456  0.0734 -1.3667
 1693SOL    HW2 5445   2.626   0.349   0.111 -1.8855  0.4040 -0.0178
 1694SOL     OW 5446   2.374   4.880   1.742  0.6964 -0.0643 -0.1848
 1694SOL    HW1 5447   2.411   4.951   1.690  1.9218 -0.5031  0.0840
 1694SOL    HW2 5448   2.448   4.842   1.788  0.1089 -1.7438 -0.5906
 1695SOL     OW 5449   2.114   1.431   4.904  0.5093  0.1370 -0.4942
 1695SOL    HW1 5450   2.171   1.359   4.877  0.3260  0.1468 -0.9067
 1695SOL    HW2 5451   2.138   1.503   4.845 -2.1499 -0.7976 -2.8142
 1696SOL     OW 5452   2.427   1.527   0.457 -0.3295  0.1667  0.1598
 1696SOL    HW1 5453   2.421   1.533   0.362 -0.4527  0.4398  0.1861
 1696SOL    HW2 5454   2.520   1.532   0.476 -0.2407 -0.7149 -0.0057
 1697SOL     OW 5455   2.994   1.874   0.609  0.2582 -0.5885 -0.2364
 1697SOL    HW1 5456   2.941   1.897   0.685  0.3797  0.3231 -0.4187
 1697SOL    HW2 5457   3.082   1.857   0.644  0.6266  1.1004 -0.3267
 1698SOL     OW 5458   3.401   0.443   0.364  0.0532 -0.2042 -0.2949
 1698SOL    HW1 5459   3.467   0.491   0.413 -1.8406  2.9962 -0.7204
 1698SOL    HW2 5460   3.390   0.361   0.412  3.4753 -0.2987  0.4000
 1699SOL     OW 5461   2.345   0.451   0.991 -0.3154 -0.3504  0.1187
 1699SOL    HW1 5462   2.326   0.464   0.898 -0.8584  1.7266  0.4795
 1699SOL    HW2 5463   2.274   0.495   1.037  0.1136 -1.0830  1.5211
 1700SOL     OW 5464   2.546   4.643   1.518 -0.7627  0.3633  0.3010
 1700SOL    HW1 5465   2.598   4.636   1.599 -1.5874 -0.1779  0.7969
 1700SOL    HW2 5466   2.457   4.659   1.549 -1.1738 -0.3764 -0.4953
 1701SOL     OW 5467   2.857   0.322   0.285  0.2778  0.3863  0.0106
 1701SOL    HW1 5468   2.942   0.328   0.328  0.5607  2.9111 -0.7851
 1701SOL    HW2 5469   2.876   0.283   0.200  0.3705 -0.6016  0.4779
 1702SOL     OW 5470   2.443   4.993   0.344  0.5466 -0.2228 -0.0923
 1702SOL    HW1 5471   2.530   4.954   0.337  0.8606  0.5035 -0.2327
 1702SOL    HW2 5472   2.396   4.935   0.404  0.9018 -1.0124 -0.5671
 1703SOL     OW 5473   3.243   0.902   0.451 -0.6202 -0.2396 -0.3905
 1703SOL    HW1 5474   3.159   0.874   0.487 -0.5344  2.2308  1.8774
 1703SOL    HW2 5475   3.308   0.870   0.513 -0.4108  3.3145  1.3417
 1704SOL     OW 5476   3.885   0.070   0.919 -0.3254  0.3118  0.2778
 1704SOL    HW1 5477   3.851   0.138   0.978 -1.3234  0.4347 -0.4123
 1704SOL    HW2 5478   3.886  -0.009   0.972 -1.4837  0.3638  0.4078
 1705SOL     OW 5479   2.926   0.549   0.545 -0.3280  0.2943  0.6850
 1705SOL    HW1 5480   2.985   0.480   0.516 -1.4346 -0.7531  0.8765
 1705SOL    HW2 5481   2.893   0.519   0.630  0.9004  2.1221  1.8399
 1706SOL     OW 5482   1.042   2.254   0.765  0.9382 -0.0068  0.2541
 1706SOL    HW1 5483   0.953   2.231   0.739  1.5334 -0.5295 -1.3856
 1706SOL    HW2 5484   1.034   2.343   0.800 -0.0315  0.4591 -1.0993
 1707SOL     OW 5485   3.297   0.343   0.648 -0.4648 -0.3823  0.3062
 1707SOL    HW1 5486   3.251   0.283   0.707 -1.5052  0.7570  0.6874
 1707SOL    HW2 5487   3.366   0.290   0.609 -0.2767 -1.3747  1.9327
 1708SOL     OW 5488   3.095   0.968   4.824  0.2012  0.1992  0.2932
 1708SOL    HW1 5489   3.045   0.887   4.834  1.0459 -0.2495  1.0420
 1708SOL    HW2 5490   3.068   1.022   4.898 -2.0373  1.5258 -1.4661
 1709SOL     OW 5491   2.291   4.560   0.984 -0.7196 -0.7167  0.4205
 1709SOL    HW1 5492   2.204   4.546   0.947 -0.5186  0.9730 -0.7214
 1709SOL    HW2 5493   2.315   4.474   1.020 -2.0267 -1.7205 -0.9962
 1710SOL     OW 5494   2.805   2.160   0.632  0.6068 -0.5842 -0.2310
 1710SOL    HW1 5495   2.848   2.107   0.565  0.5684 -0.4317 -0.3766
 1710SOL    HW2 5496   2.712   2.140   0.622  0.6190 -0.7090 -0.0946
 1711SOL     OW 5497   3.289   1.411   1.598  0.1500 -0.2660  0.4769
 1711SOL    HW1 5498   3.308   1.319   1.581 -1.5416 -0.2733 -1.5169
 1711SOL    HW2 5499   3.256   1.445   1.515 -2.0206  1.4132  1.9776
 1712SOL     OW 5500   3.495   1.709   1.354 -0.0864  0.1229 -0.4472
 1712SOL    HW1 5501   3.483   1.682   1.445 -0.0228 -0.4738 -0.6152
 1712SOL    HW2 5502   3.567   1.772   1.357 -1.1623  1.3637  0.1356
 1713SOL     OW 5503   3.194   1.098   1.204 -0.5788 -0.5114 -0.1907
 1713SOL    HW1 5504   3.284   1.118   1.180  0.1868 -1.0123  2.1044
 1713SOL    HW2 5505   3.194   1.003   1.221 -1.5727 -0.5505 -0.3361
 1714SOL     OW 5506   2.488   4.663   1.222 -0.2772 -0.0911 -0.0338
 1714SOL    HW1 5507   2.470   4.578   1.181 -1.1758 -1.0013  2.1731
 1714SOL    HW2 5508   2.510   4.642   1.313 -0.5020  2.0384  0.5463
 1715SOL     OW 5509   3.521   0.316   1.376 -0.2226  0.2263 -0.0320
 1715SOL    HW1 5510   3.533   0.314   1.281  1.7690 -1.3796  0.2098
 1715SOL    HW2 5511   3.517   0.224   1.402  2.8887  0.5371  1.8089
 1716SOL     OW 5512   2.533   1.215   0.958 -0.4609 -0.0945 -0.5164
 1716SOL    HW1 5513   2.553   1.307   0.976 -0.4706 -0.3675  0.8786
 1716SOL    HW2 5514   2.450   1.218   0.909  0.1811  0.6975 -1.5829
 1717SOL     OW 5515   2.926   0.839   0.843  0.6367 -0.1517  0.3157
 1717SOL    HW1 5516   3.009   0.870   0.808  0.0426  2.3256  1.0311
 1717SOL    HW2 5517   2.870   0.916   0.846 -1.9470 -1.9109 -0.8122
 1718SOL     OW 5518   3.666   4.615   1.610  0.2645 -0.3277 -0.1746
 1718SOL    HW1 5519   3.683   4.586   1.700  0.1249 -0.3178 -0.1447
 1718SOL    HW2 5520   3.696   4.542   1.556 -0.9722 -0.9450 -0.0594
 1719SOL     OW 5521   2.780   1.095   0.832  0.0042 -0.4013  0.3498
 1719SOL    HW1 5522   2.696   1.127   0.800  0.4081  0.1904 -0.1313
 1719SOL    HW2 5523   2.799   1.151   0.907  0.5552  0.2770 -0.2925
 1720SOL     OW 5524   2.296   1.252   0.812  0.3675  0.3920 -0.0424
 1720SOL    HW1 5525   2.212   1.206   0.809 -0.1409  1.3113 -0.1750
 1720SOL    HW2 5526   2.318   1.269   0.721  0.7130  0.1419 -0.0086
 1721SOL     OW 5527   1.547   1.295   0.104 -0.0241  0.4135 -0.4493
 1721SOL    HW1 5528   1.518   1.339   0.184  1.9846  0.4543  0.2803
 1721SOL    HW2 5529   1.595   1.362   0.055  2.0142 -0.6012  0.1052
 1722SOL     OW 5530   3.187   1.147   4.594  0.2904 -0.1096 -0.1722
 1722SOL    HW1 5531   3.146   1.121   4.512  1.5655  0.0988 -0.8981
 1722SOL    HW2 5532   3.157   1.083   4.659  2.1048 -2.4535 -1.5673
 1723SOL     OW 5533   3.440   1.683   0.848 -0.1930 -0.2024 -0.2381
 1723SOL    HW1 5534   3.440   1.598   0.805 -1.3087 -0.8026  0.8979
 1723SOL    HW2 5535   3.470   1.665   0.937  1.3172  0.8933 -0.5106
 1724SOL     OW 5536   3.214   5.006   0.121  0.1365 -0.5053 -0.0795
 1724SOL    HW1 5537   3.160   4.984   0.197  0.2262  1.5802  0.6151
 1724SOL    HW2 5538   3.174   5.085   0.085  2.7410  1.1494  0.5163
 1725SOL     OW 5539   3.172   0.262   1.228  0.0086 -0.1250 -0.0557
 1725SOL    HW1 5540   3.186   0.200   1.156 -1.2668 -0.5925  0.1018
 1725SOL    HW2 5541   3.138   0.341   1.185  0.2183 -0.0425 -0.0744
 1726SOL     OW 5542   2.122   0.119   1.856 -0.2343  0.0474  0.2456
 1726SOL    HW1 5543   2.140   0.200   1.904  0.6295 -0.2730  0.4746
 1726SOL    HW2 5544   2.208   0.090   1.825 -0.6302 -0.4024 -0.4459
 1727SOL     OW 5545   4.104   0.860   1.317 -0.5478 -0.3490 -0.2566
 1727SOL    HW1 5546   4.044   0.907   1.259 -0.2658 -1.1780 -1.2235
 1727SOL    HW2 5547   4.166   0.816   1.258  1.1520  0.6566  0.7226
 1728SOL     OW 5548   3.133   5.024   1.865 -0.7666 -0.3966  0.4577
 1728SOL    HW1 5549   3.162   5.072   1.943  0.4201 -2.5586  1.3738
 1728SOL    HW2 5550   3.048   4.988   1.889  0.4351 -2.6197  1.4374
 1729SOL     OW 5551   1.686   4.450   2.231  0.2303 -0.0844 -0.5042
 1729SOL    HW1 5552   1.615   4.420   2.286  0.2568 -1.3963 -1.1677
 1729SOL    HW2 5553   1.743   4.374   2.221  0.4049  0.2296 -2.0516
 1730SOL     OW 5554   2.434   0.612   0.508  0.0567  0.3295  0.0900
 1730SOL    HW1 5555   2.420   0.545   0.574 -0.0228  0.7034  0.4499
 1730SOL    HW2 5556   2.529   0.614   0.494  0.1047  0.4953  0.4457
 1731SOL     OW 5557   3.494   1.111   0.923  0.1529  0.1678  0.2222
 1731SOL    HW1 5558   3.420   1.129   0.866 -0.0370  2.3646  1.1294
 1731SOL    HW2 5559   3.495   1.015   0.931 -0.2585 -0.1451 -2.8282
 1732SOL     OW 5560   2.726   0.084   0.563  0.5181  0.1542 -0.4006
 1732SOL    HW1 5561   2.798   0.125   0.611  0.6504 -0.7885  0.2240
 1732SOL    HW2 5562   2.651   0.091   0.621  0.2950  0.4506 -0.7292
 1733SOL     OW 5563   1.714   0.409   1.663  0.5136  0.2168 -0.1973
 1733SOL    HW1 5564   1.760   0.491   1.648  0.4786  0.7536  2.4342
 1733SOL    HW2 5565   1.784   0.345   1.679  0.4665  0.5919  1.6741
 1734SOL     OW 5566   2.418   0.848   0.836  0.0626 -0.1892  0.1630
 1734SOL    HW1 5567   2.414   0.903   0.915 -0.8539  0.4003 -0.2761
 1734SOL    HW2 5568   2.388   0.906   0.765 -1.5163 -1.4169 -0.2111
 1735SOL     OW 5569   2.309   0.112   1.004 -0.0188  0.1259 -0.3647
 1735SOL    HW1 5570   2.380   0.153   1.054  0.7657 -1.1413 -0.3943
 1735SOL    HW2 5571   2.340   0.022   0.989 -1.3475 -0.2438 -0.9568
 1736SOL     OW 5572   1.924   0.241   1.703  0.1209  0.3546  0.1603
 1736SOL    HW1 5573   1.967   0.306   1.647 -0.2929  0.4898 -0.0034
 1736SOL    HW2 5574   1.994   0.209   1.760  0.5165  0.3290 -0.3284
 1737SOL     OW 5575   3.645   0.535   1.026  0.1301  0.0313  0.6091
 1737SOL    HW1 5576   3.715   0.555   1.089  1.0176 -1.8941  0.2756
 1737SOL    HW2 5577   3.601   0.458   1.062  0.2899 -0.7484 -0.8071
 1738SOL     OW 5578   2.282   0.971   0.314 -0.3339 -0.3172  0.2075
 1738SOL    HW1 5579   2.191   1.001   0.323 -0.1591  0.2506  0.1153
 1738SOL    HW2 5580   2.332   1.051   0.296 -0.1150 -0.9206 -1.9807
 1739SOL     OW 5581   3.660   1.917   1.533  0.5025 -0.3048  0.0551
 1739SOL    HW1 5582   3.669   1.935   1.626 -0.2512 -0.7224  0.2086
 1739SOL    HW2 5583   3.716   1.840   1.518  0.2686 -0.5092  0.2445
 1740SOL     OW 5584   3.762   0.728   0.834 -0.0059  0.2004 -0.1911
 1740SOL    HW1 5585   3.752   0.633   0.824  1.4050 -0.0729  0.7699
 1740SOL    HW2 5586   3.857   0.742   0.832 -0.2398  1.7147 -1.3110
 1741SOL     OW 5587   2.641   0.618   2.077 -0.1883  0.5993 -0.4476
 1741SOL    HW1 5588   2.717   0.599   2.023 -0.9526  0.2608 -1.4119
 1741SOL    HW2 5589   2.630   0.713   2.071  2.7741  1.3025  3.2354
 1742SOL     OW 5590   2.949   0.688   0.263  0.5031  0.7677  0.3173
 1742SOL    HW1 5591   2.859   0.665   0.239  1.2510 -1.0681 -0.8504
 1742SOL    HW2 5592   2.971   0.625   0.333  1.0671  0.8525  0.2111
 1743SOL     OW 5593   3.483   0.478   3.884 -0.0681 -0.0777  0.9253
 1743SOL    HW1 5594   3.572   0.510   3.875 -0.3519  0.1983 -1.1129
 1743SOL    HW2 5595   3.493   0.384   3.901  0.6174 -0.0334  0.7651
 1744SOL     OW 5596   2.613   0.421   0.371 -0.6708  0.1031 -0.1289
 1744SOL    HW1 5597   2.539   0.362   0.355 -0.5664 -0.2245  0.5672
 1744SOL    HW2 5598   2.691   0.366   0.362 -0.6229 -0.2243  1.9332
 1745SOL     OW 5599   2.632   0.932   0.493  0.1188 -0.5485 -0.7802
 1745SOL    HW1 5600   2.644   0.837   0.488 -2.6257 -0.8984 -1.1634
 1745SOL    HW2 5601   2.659   0.964   0.407  2.0401 -0.8347 -0.3098
 1746SOL     OW 5602   2.037   0.291   0.791 -0.2496 -0.1794 -0.0656
 1746SOL    HW1 5603   1.982   0.249   0.725 -1.4551  0.8097  0.3017
 1746SOL    HW2 5604   2.003   0.380   0.799  0.7624  0.1430  0.8965
 1747SOL     OW 5605   3.799   5.092   1.597 -0.4517  0.0644 -0.1319
 1747SOL    HW1 5606   3.867   5.051   1.544 -0.5301  1.0673 -1.0311
 1747SOL    HW2 5607   3.779   5.028   1.665 -0.0676 -1.0814 -1.0798
 1748SOL     OW 5608   3.639   0.680   1.582 -0.1590  0.2649 -0.1091
 1748SOL    HW1 5609   3.601   0.618   1.520  1.4465 -1.1528  0.2612
 1748SOL    HW2 5610   3.701   0.627   1.632  0.8412  2.0791  0.5958
 1749SOL     OW 5611   1.961   2.583   1.693 -0.0715  0.4130  0.5001
 1749SOL    HW1 5612   2.021   2.605   1.765  0.1604 -0.8211  0.6899
 1749SOL    HW2 5613   2.018   2.545   1.626 -0.3150  1.3908 -0.2781
 1750SOL     OW 5614   2.367   1.208   2.108 -0.0273  0.0443 -0.2091
 1750SOL    HW1 5615   2.299   1.258   2.063 -1.0103 -0.5754  0.5411
 1750SOL    HW2 5616   2.449   1.252   2.086 -0.6705  0.7942 -1.1495
 1751SOL     OW 5617   2.815   1.438   0.768  0.4942  0.2190 -0.5707
 1751SOL    HW1 5618   2.839   1.384   0.843 -0.8811 -0.2407 -0.4443
 1751SOL    HW2 5619   2.795   1.375   0.699  1.0627  0.6258 -1.1157
 1752SOL     OW 5620   2.344   5.036   2.362  0.0547  0.0365  0.0474
 1752SOL    HW1 5621   2.356   4.941   2.351 -0.6662 -0.1912  1.1925
 1752SOL    HW2 5622   2.249   5.047   2.372  0.2488  0.7596  1.0614
 1753SOL     OW 5623   2.152   4.889   1.551 -0.1904 -0.5115  0.3800
 1753SOL    HW1 5624   2.139   4.794   1.550  0.2609 -0.5718 -0.3590
 1753SOL    HW2 5625   2.239   4.902   1.587  0.8262 -0.5409 -1.9282
 1754SOL     OW 5626   3.231   0.840   1.237 -0.1412 -0.5223  0.0413
 1754SOL    HW1 5627   3.286   0.776   1.193 -1.0521 -2.0626  1.1123
 1754SOL    HW2 5628   3.142   0.807   1.227 -0.8184  1.4896 -0.9037
 1755SOL     OW 5629   2.380   0.710   0.238  0.5338  0.6116 -0.1160
 1755SOL    HW1 5630   2.335   0.794   0.245  0.5180  0.4911  1.4047
 1755SOL    HW2 5631   2.359   0.664   0.320  2.3646  0.0424  0.0662
 1756SOL     OW 5632   4.099   0.644   1.500  0.4141 -0.1774  0.1521
 1756SOL    HW1 5633   4.100   0.713   1.434 -1.9824  0.1949  0.4791
 1756SOL    HW2 5634   4.028   0.585   1.473  0.4157 -0.8528  1.5554
 1757SOL     OW 5635   1.990   2.159   2.035  0.0588 -0.1496 -0.3726
 1757SOL    HW1 5636   2.076   2.201   2.033  0.2463 -0.5497 -0.6089
 1757SOL    HW2 5637   2.007   2.067   2.016 -0.6923  0.2290 -3.0487
 1758SOL     OW 5638   1.863   0.525   0.481 -0.0158 -0.4931  0.2452
 1758SOL    HW1 5639   1.817   0.590   0.427  0.3488 -0.8212 -0.4614
 1758SOL    HW2 5640   1.954   0.532   0.454  0.1686 -0.6700  0.8159
 1759SOL     OW 5641   2.876   1.730   1.706 -0.3634  0.2387  0.1907
 1759SOL    HW1 5642   2.830   1.667   1.762  1.2694 -1.0855  0.1277
 1759SOL    HW2 5643   2.883   1.809   1.759 -2.7394  0.4814  0.1602
 1760SOL     OW 5644   2.245   0.130   0.285 -0.5505  0.0253  0.1603
 1760SOL    HW1 5645   2.331   0.149   0.324 -0.2650 -0.2002 -0.3571
 1760SOL    HW2 5646   2.252   0.040   0.254 -0.6386  0.3336 -0.7675
 1761SOL     OW 5647   1.926   0.528   0.734 -0.2425 -0.1660  0.0739
 1761SOL    HW1 5648   1.907   0.615   0.770 -0.9233 -0.0896 -0.4569
 1761SOL    HW2 5649   1.892   0.531   0.644  2.7462  0.1512 -1.1306
 1762SOL     OW 5650   3.309   1.903   1.313 -0.1594 -0.7554 -0.0708
 1762SOL    HW1 5651   3.366   1.827   1.329 -0.3663 -0.8174  0.3676
 1762SOL    HW2 5652   3.256   1.910   1.391 -1.6045 -1.4313 -0.9788
 1763SOL     OW 5653   2.878   0.494   5.027  0.0611 -0.0905  0.1860
 1763SOL    HW1 5654   2.799   0.463   5.073 -1.2910  2.1231 -0.5593
 1763SOL    HW2 5655   2.848   0.512   4.938  1.7188 -0.3718 -0.4425
 1764SOL     OW 5656   3.802   1.837   1.241  0.2144 -0.3697  0.0259
 1764SOL    HW1 5657   3.875   1.899   1.235  0.7075 -0.9924 -0.4675
 1764SOL    HW2 5658   3.828   1.776   1.310  1.1925 -1.9206 -1.6687
 1765SOL     OW 5659   2.641   1.731   4.848  0.1135 -0.1280 -0.3562
 1765SOL    HW1 5660   2.696   1.784   4.791  0.9858  1.1156  1.5763
 1765SOL    HW2 5661   2.674   1.749   4.936 -1.5039 -1.6331  0.5877
 1766SOL     OW 5662   2.013   1.014   1.192  0.5069 -0.3963 -0.4482
 1766SOL    HW1 5663   1.992   0.951   1.262 -0.9711  0.7316  0.1600
 1766SOL    HW2 5664   2.011   0.963   1.112 -0.9565 -1.0930  0.0146
 1767SOL     OW 5665   2.093   1.402   2.330  0.0263  0.0594  0.1514
 1767SOL    HW1 5666   2.046   1.485   2.323  0.4095  0.3249  0.6273
 1767SOL    HW2 5667   2.032   1.336   2.298 -0.9610  0.2924  1.5207
 1768SOL     OW 5668   2.039   0.754   4.768 -0.8814 -0.1391  0.1046
 1768SOL    HW1 5669   2.030   0.688   4.837  0.7661 -2.5404 -1.9317
 1768SOL    HW2 5670   2.133   0.759   4.751 -1.2551  0.4882 -1.8926
 1769SOL     OW 5671   3.478   4.982   0.068  0.5291 -0.0040 -0.1496
 1769SOL    HW1 5672   3.524   4.995   0.151  1.9497 -1.5840 -0.6462
 1769SOL    HW2 5673   3.387   5.002   0.087  1.2476  2.2419  1.1224
 1770SOL     OW 5674   3.543   1.315   0.172 -0.0097 -0.4909 -0.0253
 1770SOL    HW1 5675   3.494   1.259   0.111 -0.5522  0.4182 -0.4533
 1770SOL    HW2 5676   3.534   1.403   0.135  2.6069 -0.3877 -0.5294
 1771SOL     OW 5677   2.089   1.521   1.405  0.3831  0.1686  0.4683
 1771SOL    HW1 5678   2.152   1.589   1.429 -1.5061  1.6320  1.4857
 1771SOL    HW2 5679   2.085   1.525   1.309 -0.2854  2.0815  0.5486
 1772SOL     OW 5680   4.367   0.915   0.628  0.4484  0.2031  0.4691
 1772SOL    HW1 5681   4.381   0.990   0.571 -0.7490  0.1860  0.1420
 1772SOL    HW2 5682   4.354   0.841   0.568 -1.1827  0.2520  0.7490
 1773SOL     OW 5683   2.705   1.380   1.677 -0.0494  0.7304  0.0580
 1773SOL    HW1 5684   2.783   1.429   1.649 -1.8167  2.6108 -1.7756
 1773SOL    HW2 5685   2.632   1.438   1.656 -2.0850 -1.8077 -0.0988
 1774SOL     OW 5686   2.836   1.414   4.571  0.0273  0.3482  0.1057
 1774SOL    HW1 5687   2.872   1.500   4.547  1.1283 -0.3292 -0.7148
 1774SOL    HW2 5688   2.897   1.351   4.533 -0.7624 -0.8068  0.7253
 1775SOL     OW 5689   3.691   2.293   1.242  0.2384  0.5298 -0.0502
 1775SOL    HW1 5690   3.657   2.250   1.163  0.8131  0.4479 -0.2561
 1775SOL    HW2 5691   3.650   2.379   1.242  1.1457  0.9616 -1.0686
 1776SOL     OW 5692   4.274   0.260   1.121  0.2902 -0.2826 -0.6167
 1776SOL    HW1 5693   4.316   0.279   1.205 -0.9818  3.1144 -0.6823
 1776SOL    HW2 5694   4.342   0.276   1.056 -0.0866  1.8653 -0.5099
 1777SOL     OW 5695   2.132   0.624   1.069  0.1165 -0.3739  0.4466
 1777SOL    HW1 5696   2.056   0.572   1.045 -0.8404  0.6260  1.2887
 1777SOL    HW2 5697   2.114   0.712   1.036  1.4117 -0.3886 -0.3473
 1778SOL     OW 5698   3.403   1.148   0.011 -0.6424 -0.3032 -0.2026
 1778SOL    HW1 5699   3.358   1.068   0.038  2.5671 -2.1861 -0.1543
 1778SOL    HW2 5700   3.458   1.121  -0.063  2.6454  1.1497  1.6048
 1779SOL     OW 5701   2.840   1.278   1.010  0.4743 -1.1915  0.4842
 1779SOL    HW1 5702   2.917   1.290   1.065  0.2256  2.4083  0.1947
 1779SOL    HW2 5703   2.779   1.230   1.065  1.6035 -0.8967  2.0368
 1780SOL     OW 5704   2.632   0.790   0.126 -0.1138  0.5827  0.5197
 1780SOL    HW1 5705   2.671   0.785   0.213 -0.8204  1.9003  0.9173
 1780SOL    HW2 5706   2.538   0.782   0.141 -0.1148 -1.0027 -0.2944
 1781SOL     OW 5707   3.045   2.143   4.171  0.2098 -0.1168 -0.2168
 1781SOL    HW1 5708   3.047   2.055   4.134 -0.6552  0.2197 -1.0805
 1781SOL    HW2 5709   3.079   2.199   4.101 -1.5668  0.5447 -0.5752
 1782SOL     OW 5710   3.602   0.814   1.194  0.2361  0.4129  0.0896
 1782SOL    HW1 5711   3.669   0.771   1.141 -0.5346  0.6036 -1.0596
 1782SOL    HW2 5712   3.579   0.750   1.261 -1.2370 -1.2101 -1.8769
 1783SOL     OW 5713   3.621   1.429   1.385 -0.1286 -0.2046  0.1813
 1783SOL    HW1 5714   3.629   1.422   1.290 -3.1628 -0.2989 -0.1095
 1783SOL    HW2 5715   3.534   1.466   1.399 -0.3552 -1.6819  2.9534
 1784SOL     OW 5716   2.641   1.215   0.616 -0.1911  0.3044 -0.1009
 1784SOL    HW1 5717   2.545   1.214   0.621 -0.1935  1.3990  0.0224
 1784SOL    HW2 5718   2.662   1.139   0.562 -1.1919  0.8141 -1.2407
 1785SOL     OW 5719   3.770   4.349   1.551  0.0366  0.4544  0.3017
 1785SOL    HW1 5720   3.688   4.343   1.601 -0.7006  0.7446 -0.8391
 1785SOL    HW2 5721   3.758   4.289   1.478  0.9327  0.3558  0.2273
 1786SOL     OW 5722   1.721   2.283   0.442  0.2066  0.4245  0.5544
 1786SOL    HW1 5723   1.652   2.319   0.386 -0.6416 -0.7021  0.8558
 1786SOL    HW2 5724   1.742   2.198   0.402  0.9142  0.4498  0.8737
 1787SOL     OW 5725   3.761   4.694   1.005 -0.6203  0.3982  0.4120
 1787SOL    HW1 5726   3.840   4.675   1.054 -0.0452  1.2248 -0.1844
 1787SOL    HW2 5727   3.743   4.787   1.022 -0.8908  0.4769 -0.2568
 1788SOL     OW 5728   1.776   2.055   0.835  0.0757 -0.6863 -0.1592
 1788SOL    HW1 5729   1.822   1.999   0.896 -2.1950  0.0085  2.2817
 1788SOL    HW2 5730   1.705   2.000   0.800  0.1058 -0.4577 -0.5837
 1789SOL     OW 5731   2.414   0.089   1.813 -0.8389  0.0236  0.5418
 1789SOL    HW1 5732   2.448   0.099   1.724  3.9002 -2.3692  1.9123
 1789SOL    HW2 5733   2.444   0.167   1.859  0.0003 -0.5203  0.9331
 1790SOL     OW 5734   2.657   0.263   1.448 -0.3409 -0.1845  0.2379
 1790SOL    HW1 5735   2.635   0.302   1.533 -0.5972  2.3506 -0.9542
 1790SOL    HW2 5736   2.578   0.274   1.395  0.6788  0.6119 -1.1546
 1791SOL     OW 5737   1.078   0.224   5.028 -0.2185  0.0695  0.3373
 1791SOL    HW1 5738   1.144   0.287   5.000 -1.4867  0.9855 -0.5718
 1791SOL    HW2 5739   1.010   0.227   4.961 -0.3981 -2.1304  0.3632
 1792SOL     OW 5740   3.666   1.256   1.568 -0.8126  0.3755 -0.2034
 1792SOL    HW1 5741   3.649   1.174   1.522 -0.7645  0.0681  0.3207
 1792SOL    HW2 5742   3.657   1.324   1.501 -1.3249 -0.0175 -0.5339
 1793SOL     OW 5743   1.855   0.744   0.291 -0.1593 -0.5037 -0.0929
 1793SOL    HW1 5744   1.906   0.813   0.250  0.3819 -1.0829 -0.4084
 1793SOL    HW2 5745   1.783   0.789   0.335  0.2591  0.2625 -0.1978
 1794SOL     OW 5746   2.655   0.991   3.752  0.0321 -0.0712  0.2611
 1794SOL    HW1 5747   2.578   1.000   3.694 -0.1534  0.5087  0.5928
 1794SOL    HW2 5748   2.730   0.999   3.693 -0.1295  2.6187  0.3545
 1795SOL     OW 5749   2.878   0.538   0.815 -0.3865 -0.2902  0.6578
 1795SOL    HW1 5750   2.864   0.518   0.908  1.2610 -2.6454  0.4405
 1795SOL    HW2 5751   2.910   0.628   0.815 -0.6517 -0.1645  2.3451
 1796SOL     OW 5752   3.117   1.074   0.945  0.5213  0.3930  0.0839
 1796SOL    HW1 5753   3.161   0.996   0.911  0.3669  0.5475 -0.4716
 1796SOL    HW2 5754   3.138   1.075   1.039  1.1476  0.1007 -0.0552
 1797SOL     OW 5755   2.499   5.051   1.564  0.2557 -0.9302  0.0744
 1797SOL    HW1 5756   2.460   5.093   1.487 -1.1458 -1.2386  0.5941
 1797SOL    HW2 5757   2.593   5.059   1.550  0.0278 -0.8610 -1.6083
 1798SOL     OW 5758   2.873   0.526   1.308 -0.5873 -0.0713  0.2441
 1798SOL    HW1 5759   2.792   0.567   1.338  0.4164  0.9998  1.5653
 1798SOL    HW2 5760   2.897   0.467   1.380  0.2899  0.3146  0.2682
 1799SOL     OW 5761   2.472   0.931   1.812 -0.6724  0.3226 -0.0971
 1799SOL    HW1 5762   2.498   0.985   1.738 -3.6550  0.3252 -1.2383
 1799SOL    HW2 5763   2.475   0.841   1.779  1.8067 -0.0364  1.0192
 1800SOL     OW 5764   3.513   0.302   1.097 -0.0282  0.8004  0.5023
 1800SOL    HW1 5765   3.527   0.214   1.061 -1.6344  0.9403 -0.5113
 1800SOL    HW2 5766   3.425   0.326   1.067  0.3657  2.7162  0.8445
 1801SOL     OW 5767   3.356   0.660   1.045 -0.4421  0.5732 -0.1792
 1801SOL    HW1 5768   3.310   0.579   1.022 -2.2827  1.2338  1.0412
 1801SOL    HW2 5769   3.442   0.631   1.075 -0.9043 -0.8914 -0.2201
 1802SOL     OW 5770   1.669   1.961   0.572  0.3224 -0.2235 -0.6062
 1802SOL    HW1 5771   1.682   1.872   0.541 -2.2872 -0.1985 -1.9483
 1802SOL    HW2 5772   1.668   2.015   0.493 -3.5503  0.2105 -0.3818
 1803SOL     OW 5773   4.756   0.733   0.732 -0.4348  0.4740  0.0392
 1803SOL    HW1 5774   4.745   0.711   0.640 -0.2431 -1.8782  0.5479
 1803SOL    HW2 5775   4.850   0.727   0.747 -0.5035  0.4547  0.4741
 1804SOL     OW 5776   3.751   1.649   1.515  0.1997 -0.3329 -0.3986
 1804SOL    HW1 5777   3.844   1.627   1.507  0.6309  1.6536 -1.0581
 1804SOL    HW2 5778   3.705   1.574   1.476  1.5698 -0.7505 -1.2307
 1805SOL     OW 5779   2.962   1.134   4.012 -0.0849 -0.7698  0.5318
 1805SOL    HW1 5780   2.932   1.212   4.061 -0.1405 -0.8832  0.6794
 1805SOL    HW2 5781   3.028   1.094   4.069  0.6101 -0.3258  0.0504
 1806SOL     OW 5782   2.651   1.047   1.632 -0.4171  0.2383 -0.2517
 1806SOL    HW1 5783   2.705   0.970   1.615 -1.5586 -1.0299  1.7686
 1806SOL    HW2 5784   2.689   1.115   1.576  1.0833 -1.5606 -1.4749
 1807SOL     OW 5785   2.964   0.800   1.236  0.0700 -0.2768  0.3719
 1807SOL    HW1 5786   2.942   0.709   1.259 -1.8072 -0.0674 -0.4545
 1807SOL    HW2 5787   2.897   0.824   1.172  1.2396  1.3294 -0.2576
 1808SOL     OW 5788   2.964   0.330   4.813  0.0442 -0.0704  0.3295
 1808SOL    HW1 5789   2.996   0.361   4.728 -0.1427  0.8176  0.5795
 1808SOL    HW2 5790   2.988   0.399   4.875 -0.4449 -0.3891  0.8804
 1809SOL     OW 5791   3.904   1.320   0.463  0.1505 -0.3102  0.4785
 1809SOL    HW1 5792   3.972   1.386   0.456  0.0491 -0.1211  1.2458
 1809SOL    HW2 5793   3.886   1.294   0.373  0.5600  0.3264  0.2148
 1810SOL     OW 5794   3.116   0.753   1.742  0.5802  0.3174 -0.7250
 1810SOL    HW1 5795   3.152   0.802   1.667  0.8193  1.6335  0.2240
 1810SOL    HW2 5796   3.135   0.809   1.817  0.7808 -1.2357  0.3856
[truncated: 539,888 more chars]
