# Supplementary material for: Metallicious: Automated Force-Field Parameterization of Covalently Bound Metals for Supramolecular Structures
Source: J Chem Theory Comput. 2024 Oct 7;20(20):9060–71. doi: 10.1021/acs.jctc.4c00850 (PMC11500408; doi:10.1021/acs.jctc.4c00850)
Supplement: Supplementary file 2 — ct4c00850_si_002.zip [file ct4c00850_si_002.zip › SI_MD_input/Fe4L6/dummy/topol.top]

[ defaults ]
; nbfunc        comb-rule       gen-pairs       fudgeLJ fudgeQQ
1               2               yes             0.5          0.83333
[ atomtypes ]
o       o               8  16.000000  0.00000000  A     0.29599219        0.87864
s6      s6             16  32.060000  0.00000000  A     0.35635949          1.046
ca      ca              6  12.010000  0.00000000  A     0.33996695       0.359824
ne      ne              7  14.010000  0.00000000  A     0.32499985        0.71128
cf      cf              6  12.010000  0.00000000  A     0.33996695       0.359824
nb      nb              7  14.010000  0.00000000  A     0.32499985        0.71128
cp      cp              6  12.010000  0.00000000  A     0.33996695       0.359824
ha      ha              1   1.008000  0.00000000  A     0.25996425        0.06276
h4      h4              1   1.008000  0.00000000  A     0.25105526        0.06276
Fe1     Fe1      26 37.850  -1.0000 A  0.1912931182772389 2.1346938775510202
DM1     DM1       0  3.000   0.5000 A  0.00000e+00  0.00000e+00  
DM2     DM2       0  3.000   0.5000 A  0.00000e+00  0.00000e+00
DM3     DM3       0  3.000   0.5000 A  0.00000e+00  0.00000e+00
n4             7  14.010000  0.00000000  A     0.32499985        0.71128
c3             6  12.010000  0.00000000  A     0.33996695      0.4577296
hx             1   1.008000  0.00000000  A     0.19599772      0.0656888
OW           8      16.00    0.0000  A   3.15061e-01  6.36386e-01
HW           1       1.008   0.0000  A   0.00000e+00  0.00000e+00
[ nonbond_params ]
[ bondtypes ]
Fe1     DM1     1 0.0900 334720.0
Fe1     DM2     1 0.0900 334720.0
Fe1     DM3     1 0.0900 334720.0
DM1     DM2     1 0.1273 334720.0
DM1     DM3     1 0.1273 334720.0
DM2     DM3     1 0.1273 334720.0
[ angletypes ]
DM1     DM2     DM1     1  90.000 1046.00
DM1     DM3     DM1     1  90.000 1046.00
DM2     DM1     DM2     1  90.000 1046.00
DM2     DM3     DM2     1  90.000 1046.00
DM3     DM1     DM3     1  90.000 1046.00
DM3     DM2     DM3     1  90.000 1046.00
DM1     DM2     DM3     1  60.000 1046.00
DM1     DM3     DM2     1  60.000 1046.00
DM2     DM1     DM3     1  60.000 1046.00 
DM1     Fe1     DM1     1 180.000 1046.00
DM2     Fe1     DM2     1 180.000 1046.00
DM3     Fe1     DM3     1 180.000 1046.00
DM1     Fe1     DM2     1  90.000 1046.00
DM1     Fe1     DM3     1  90.000 1046.00
DM2     Fe1     DM3     1  90.000 1046.00
Fe1     DM1     DM2     1  45.000 1046.00
Fe1     DM2     DM1     1  45.000 1046.00
Fe1     DM1     DM3     1  45.000 1046.00
Fe1     DM3     DM1     1  45.000 1046.00
Fe1     DM2     DM3     1  45.000 1046.00
Fe1     DM3     DM2     1  45.000 1046.00
[ moleculetype ]
; Name            nrexcl
UNK          3

[ atoms ]
;   nr       type  resnr residue  atom   cgnr    charge       mass  typeB    chargeB      massB
; residue    1 UNK rtp UNK q -2.0
    1          o      1    UNK     O0      1 -0.74427600  16.000000   ; qtot -0.744276
    2         s6      1    UNK     S1      2 1.44702300  32.060000   ; qtot 0.702747
    3         ca      1    UNK     C2      3 -0.23657700  12.010000   ; qtot 0.466170
    4         ca      1    UNK     C3      4 -0.02807700  12.010000   ; qtot 0.438093
    5         ca      1    UNK     C4      5 0.04132300  12.010000   ; qtot 0.479416
    6         ne      1    UNK     N5      6 -0.49517700  14.010000   ; qtot -0.015761
    7         cf      1    UNK     C6      7 0.29412300  12.010000   ; qtot 0.278362
    8         ca      1    UNK     C7      8 0.40192300  12.010000   ; qtot 0.680285
    9         ca      1    UNK     C8      9 -0.23737700  12.010000   ; qtot 0.442908
   10         ca      1    UNK     C9     10 -0.10207700  12.010000   ; qtot 0.340831
   11         ca      1    UNK    C10     11 -0.27137700  12.010000   ; qtot 0.069454
   12         ca      1    UNK    C11     12 0.38712300  12.010000   ; qtot 0.456577
   13         nb      1    UNK    N12     13 -0.63807700  14.010000   ; qtot -0.181500
   14         ca      1    UNK    C13     14 -0.11807600  12.010000   ; qtot -0.299576
   15         ca      1    UNK    C14     15 -0.14307700  12.010000   ; qtot -0.442653
   16         cp      1    UNK    C15     16 0.07692300  12.010000   ; qtot -0.365730
   17         cp      1    UNK    C16     17 0.07692300  12.010000   ; qtot -0.288807
   18         ca      1    UNK    C17     18 -0.14307700  12.010000   ; qtot -0.431884
   19         ca      1    UNK    C18     19 -0.11807700  12.010000   ; qtot -0.549961
   20         ca      1    UNK    C19     20 -0.23657700  12.010000   ; qtot -0.786538
   21         s6      1    UNK    S20     21 1.44702300  32.060000   ; qtot 0.660485
   22          o      1    UNK    O21     22 -0.74427700  16.000000   ; qtot -0.083792
   23          o      1    UNK    O22     23 -0.74427700  16.000000   ; qtot -0.828069
   24          o      1    UNK    O23     24 -0.74427700  16.000000   ; qtot -1.572346
   25         ca      1    UNK    C24     25 -0.02807700  12.010000   ; qtot -1.600423
   26         ca      1    UNK    C25     26 0.04132300  12.010000   ; qtot -1.559100
   27         ne      1    UNK    N26     27 -0.49517600  14.010000   ; qtot -2.054276
   28         cf      1    UNK    C27     28 0.29412300  12.010000   ; qtot -1.760153
   29         ca      1    UNK    C28     29 0.40192300  12.010000   ; qtot -1.358230
   30         ca      1    UNK    C29     30 -0.23737700  12.010000   ; qtot -1.595607
   31         ca      1    UNK    C30     31 -0.10207700  12.010000   ; qtot -1.697684
   32         ca      1    UNK    C31     32 -0.27137700  12.010000   ; qtot -1.969061
   33         ca      1    UNK    C32     33 0.38712300  12.010000   ; qtot -1.581938
   34         nb      1    UNK    N33     34 -0.63807700  14.010000   ; qtot -2.220015
   35          o      1    UNK    O34     35 -0.74427700  16.000000   ; qtot -2.964292
   36          o      1    UNK    O35     36 -0.74427700  16.000000   ; qtot -3.708569
   37         ha      1    UNK    H36     37 0.16892300   1.008000   ; qtot -3.539646
   38         h4      1    UNK    H37     38 -0.00927700   1.008000   ; qtot -3.548923
   39         ha      1    UNK    H38     39 0.15292300   1.008000   ; qtot -3.396000
   40         ha      1    UNK    H39     40 0.12392300   1.008000   ; qtot -3.272077
   41         ha      1    UNK    H40     41 0.12392300   1.008000   ; qtot -3.148154
   42         h4      1    UNK    H41     42 0.00702300   1.008000   ; qtot -3.141131
   43         ha      1    UNK    H42     43 0.11092300   1.008000   ; qtot -3.030208
   44         ha      1    UNK    H43     44 0.17592300   1.008000   ; qtot -2.854285
   45         ha      1    UNK    H44     45 0.17592300   1.008000   ; qtot -2.678362
   46         ha      1    UNK    H45     46 0.11092300   1.008000   ; qtot -2.567439
   47         ha      1    UNK    H46     47 0.16892300   1.008000   ; qtot -2.398516
   48         h4      1    UNK    H47     48 -0.00927700   1.008000   ; qtot -2.407793
   49         ha      1    UNK    H48     49 0.15292300   1.008000   ; qtot -2.254870
   50         ha      1    UNK    H49     50 0.12392300   1.008000   ; qtot -2.130947
   51         ha      1    UNK    H50     51 0.12392300   1.008000   ; qtot -2.007024
   52         h4      1    UNK    H51     52 0.00702300   1.008000   ; qtot -2.000001

[ bonds ]
;    ai     aj funct         c0         c1         c2         c3
      1      2     1   0.14533 429027.360000
      2      3     1   0.17669 216480.160000
      2     35     1   0.14533 429027.360000
      2     36     1   0.14533 429027.360000
      3      4     1   0.13984 385848.480000
      3     16     1   0.14058 376727.360000
      4      5     1   0.13984 385848.480000
      5      6     1   0.14079 325766.240000
      5     14     1   0.13984 385848.480000
      6      7     1   0.12964 472289.920000
      7      8     1   0.14763 302335.840000
      8      9     1   0.13984 385848.480000
      8     13     1   0.13390 408358.400000
      9     10     1   0.13984 385848.480000
     10     11     1   0.13984 385848.480000
     11     12     1   0.13984 385848.480000
     12     13     1   0.13390 408358.400000
     14     15     1   0.13984 385848.480000
     15     16     1   0.14058 376727.360000
     16     17     1   0.14854 294051.520000
     17     18     1   0.14058 376727.360000
     17     20     1   0.14058 376727.360000
     18     19     1   0.13984 385848.480000
     19     26     1   0.13984 385848.480000
     20     21     1   0.17669 216480.160000
     20     25     1   0.13984 385848.480000
     21     22     1   0.14533 429027.360000
     21     23     1   0.14533 429027.360000
     21     24     1   0.14533 429027.360000
     25     26     1   0.13984 385848.480000
     26     27     1   0.14079 325766.240000
     27     28     1   0.12964 472289.920000
     28     29     1   0.14763 302335.840000
     29     30     1   0.13984 385848.480000
     29     34     1   0.13390 408358.400000
     30     31     1   0.13984 385848.480000
     31     32     1   0.13984 385848.480000
     32     33     1   0.13984 385848.480000
     33     34     1   0.13390 408358.400000
      4     37     1   0.10860 289365.440000
      7     38     1   0.10916 282671.040000
      9     39     1   0.10860 289365.440000
     10     40     1   0.10860 289365.440000
     11     41     1   0.10860 289365.440000
     12     42     1   0.10890 285767.200000
     14     43     1   0.10860 289365.440000
     15     44     1   0.10860 289365.440000
     18     45     1   0.10860 289365.440000
     19     46     1   0.10860 289365.440000
     25     47     1   0.10860 289365.440000
     28     48     1   0.10916 282671.040000
     30     49     1   0.10860 289365.440000
     31     50     1   0.10860 289365.440000
     32     51     1   0.10860 289365.440000
     33     52     1   0.10890 285767.200000

[ pairs ]
;    ai     aj funct         c0         c1         c2         c3
      1      4     1
      1     16     1
      2      5     1
      2     15     1
      2     17     1
      3      6     1
      3     14     1
      3     18     1
      3     20     1
      4     35     1
      4     36     1
      4     15     1
      4     17     1
      4      7     1
      5     16     1
      5      8     1
      6     15     1
      6      9     1
      6     13     1
      7     14     1
      7     10     1
      7     12     1
      8     11     1
      9     12     1
     10     13     1
     14     17     1
     15     18     1
     15     20     1
     16     35     1
     16     36     1
     16     19     1
     16     21     1
     16     25     1
     17     26     1
     17     22     1
     17     23     1
     17     24     1
     18     21     1
     18     25     1
     18     27     1
     19     20     1
     19     28     1
     20     27     1
     21     26     1
     22     25     1
     23     25     1
     24     25     1
     25     28     1
     26     29     1
     27     30     1
     27     34     1
     28     31     1
     28     33     1
     29     32     1
     30     33     1
     31     34     1
      2     37     1
      3     44     1
      4     43     1
      5     38     1
      5     44     1
      6     37     1
      6     43     1
      7     39     1
      8     40     1
      8     42     1
      9     38     1
      9     41     1
     10     42     1
     11     39     1
     12     40     1
     13     38     1
     13     39     1
     13     41     1
     14     37     1
     16     37     1
     16     43     1
     16     45     1
     17     44     1
     17     46     1
     17     47     1
     19     47     1
     20     45     1
     21     47     1
     25     46     1
     26     45     1
     26     48     1
     27     46     1
     27     47     1
     28     49     1
     29     50     1
     29     52     1
     30     48     1
     30     51     1
     31     52     1
     32     49     1
     33     50     1
     34     48     1
     34     49     1
     34     51     1
     39     40     1
     40     41     1
     41     42     1
     43     44     1
     45     46     1
     49     50     1
     50     51     1
     51     52     1

[ angles ]
;    ai     aj     ak funct         c0         c1         c2         c3
      1      2      3     1   104.0900448 568.187200
      1      2     35     1   120.0500517 615.884800
      1      2     36     1   120.0500517 615.884800
      2      3      4     1   120.4300517 517.979200
      2      3     16     1   111.1800474 532.204800
      3      2     35     1   104.0900448 568.187200
      3      2     36     1   104.0900448 568.187200
      3      4      5     1   120.0200517 557.308800
      3     16     15     1   118.3800505 558.145600
      3     16     17     1   121.1100517 535.552000
      4      3     16     1   120.6900519 554.798400
      4      5      6     1   120.6100515 567.350400
      4      5     14     1   120.0200517 557.308800
      5      6      7     1   121.7100520 553.961600
      5     14     15     1   120.0200517 557.308800
      6      5     14     1   120.6100515 567.350400
      6      7      8     1   121.7100520 567.350400
      7      8      9     1   120.8200520 539.736000
      7      8     13     1   117.5600505 570.697600
      8      9     10     1   120.0200517 557.308800
      8     13     12     1   117.2200505 571.534400
      9      8     13     1   122.9400526 575.718400
      9     10     11     1   120.0200517 557.308800
     10     11     12     1   120.0200517 557.308800
     11     12     13     1   122.9400526 575.718400
     14     15     16     1   120.6900519 554.798400
     15     16     17     1   121.1100517 535.552000
     16     17     18     1   121.1100517 535.552000
     16     17     20     1   121.1100517 535.552000
     17     18     19     1   120.6900519 554.798400
     17     20     21     1   111.1800474 532.204800
     17     20     25     1   120.6900519 554.798400
     18     17     20     1   118.3800505 558.145600
     18     19     26     1   120.0200517 557.308800
     19     26     25     1   120.0200517 557.308800
     19     26     27     1   120.6100515 567.350400
     20     21     22     1   104.0900448 568.187200
     20     21     23     1   104.0900448 568.187200
     20     21     24     1   104.0900448 568.187200
     20     25     26     1   120.0200517 557.308800
     21     20     25     1   120.4300517 517.979200
     22     21     23     1   120.0500517 615.884800
     22     21     24     1   120.0500517 615.884800
     23     21     24     1   120.0500517 615.884800
     25     26     27     1   120.6100515 567.350400
     26     27     28     1   121.7100520 553.961600
     27     28     29     1   121.7100520 567.350400
     28     29     30     1   120.8200520 539.736000
     28     29     34     1   117.5600505 570.697600
     29     30     31     1   120.0200517 557.308800
     29     34     33     1   117.2200505 571.534400
     30     29     34     1   122.9400526 575.718400
     30     31     32     1   120.0200517 557.308800
     31     32     33     1   120.0200517 557.308800
     32     33     34     1   122.9400526 575.718400
     35      2     36     1   120.0500517 615.884800
      3      4     37     1   119.8800511 403.337600
      5      4     37     1   119.8800511 403.337600
      5     14     43     1   119.8800511 403.337600
      6      7     38     1   120.5600518 435.972800
      8      7     38     1   116.9900503 389.948800
      8      9     39     1   119.8800511 403.337600
      9     10     40     1   119.8800511 403.337600
     10      9     39     1   119.8800511 403.337600
     10     11     41     1   119.8800511 403.337600
     11     10     40     1   119.8800511 403.337600
     11     12     42     1   120.3400515 402.500800
     12     11     41     1   119.8800511 403.337600
     13     12     42     1   116.0300498 434.299200
     14     15     44     1   119.8800511 403.337600
     15     14     43     1   119.8800511 403.337600
     16     15     44     1   119.8600515 401.664000
     17     18     45     1   119.8600515 401.664000
     18     19     46     1   119.8800511 403.337600
     19     18     45     1   119.8800511 403.337600
     20     25     47     1   119.8800511 403.337600
     26     19     46     1   119.8800511 403.337600
     26     25     47     1   119.8800511 403.337600
     27     28     48     1   120.5600518 435.972800
     29     28     48     1   116.9900503 389.948800
     29     30     49     1   119.8800511 403.337600
     30     31     50     1   119.8800511 403.337600
     31     30     49     1   119.8800511 403.337600
     31     32     51     1   119.8800511 403.337600
     32     31     50     1   119.8800511 403.337600
     32     33     52     1   120.3400515 402.500800
     33     32     51     1   119.8800511 403.337600
     34     33     52     1   116.0300498 434.299200

[ dihedrals ]
;    ai     aj     ak     al funct         c0         c1         c2         c3         c4         c5
      1      2      3      4     1  180.0000771  5.4392000  2
      1      2      3     16     1  180.0000771  5.4392000  2
      2      3      4      5     1  180.0000771  15.1670000  2
      2      3     16     15     1  180.0000771  15.1670000  2
      2      3     16     17     1  180.0000771  15.1670000  2
      3      4      5      6     1  180.0000771  15.1670000  2
      3      4      5     14     1  180.0000771  15.1670000  2
      3     16     15     14     1  180.0000771  15.1670000  2
      3     16     17     18     1  180.0000771  4.1840000  2
      3     16     17     20     1  180.0000771  4.1840000  2
      4      3      2     35     1  180.0000771  5.4392000  2
      4      3      2     36     1  180.0000771  5.4392000  2
      4      3     16     15     1  180.0000771  15.1670000  2
      4      3     16     17     1  180.0000771  15.1670000  2
      4      5      6      7     1  180.0000771  0.0000000  3
      4      5     14     15     1  180.0000771  15.1670000  2
      5      4      3     16     1  180.0000771  15.1670000  2
      5      6      7      8     1  180.0000771  3.3472000  2
      5     14     15     16     1  180.0000771  15.1670000  2
      6      5     14     15     1  180.0000771  15.1670000  2
      6      7      8      9     1  180.0000771  2.9288000  2
      6      7      8     13     1  180.0000771  2.9288000  2
      7      6      5     14     1  180.0000771  0.0000000  3
      7      8      9     10     1  180.0000771  15.1670000  2
      7      8     13     12     1  180.0000771  20.0832000  2
      8      9     10     11     1  180.0000771  15.1670000  2
      8     13     12     11     1  180.0000771  20.0832000  2
      9      8     13     12     1  180.0000771  20.0832000  2
      9     10     11     12     1  180.0000771  15.1670000  2
     10      9      8     13     1  180.0000771  15.1670000  2
     10     11     12     13     1  180.0000771  15.1670000  2
     14     15     16     17     1  180.0000771  15.1670000  2
     15     16     17     18     1  180.0000771  4.1840000  2
     15     16     17     20     1  180.0000771  4.1840000  2
     16      3      2     35     1  180.0000771  5.4392000  2
     16      3      2     36     1  180.0000771  5.4392000  2
     16     17     18     19     1  180.0000771  15.1670000  2
     16     17     20     21     1  180.0000771  15.1670000  2
     16     17     20     25     1  180.0000771  15.1670000  2
     17     18     19     26     1  180.0000771  15.1670000  2
     17     20     21     22     1  180.0000771  5.4392000  2
     17     20     21     23     1  180.0000771  5.4392000  2
     17     20     21     24     1  180.0000771  5.4392000  2
     17     20     25     26     1  180.0000771  15.1670000  2
     18     17     20     21     1  180.0000771  15.1670000  2
     18     17     20     25     1  180.0000771  15.1670000  2
     18     19     26     25     1  180.0000771  15.1670000  2
     18     19     26     27     1  180.0000771  15.1670000  2
     19     18     17     20     1  180.0000771  15.1670000  2
     19     26     25     20     1  180.0000771  15.1670000  2
     19     26     27     28     1  180.0000771  0.0000000  3
     20     25     26     27     1  180.0000771  15.1670000  2
     21     20     25     26     1  180.0000771  15.1670000  2
     22     21     20     25     1  180.0000771  5.4392000  2
     23     21     20     25     1  180.0000771  5.4392000  2
     24     21     20     25     1  180.0000771  5.4392000  2
     25     26     27     28     1  180.0000771  0.0000000  3
     26     27     28     29     1  180.0000771  3.3472000  2
     27     28     29     30     1  180.0000771  2.9288000  2
     27     28     29     34     1  180.0000771  2.9288000  2
     28     29     30     31     1  180.0000771  15.1670000  2
     28     29     34     33     1  180.0000771  20.0832000  2
     29     30     31     32     1  180.0000771  15.1670000  2
     29     34     33     32     1  180.0000771  20.0832000  2
     30     29     34     33     1  180.0000771  20.0832000  2
     30     31     32     33     1  180.0000771  15.1670000  2
     31     30     29     34     1  180.0000771  15.1670000  2
     31     32     33     34     1  180.0000771  15.1670000  2
      4     16      3      2     4  180.0000771  4.6024000  2
      4     14      5      6     4  180.0000771  4.6024000  2
      9      7      8     13     4  180.0000771  4.6024000  2
      3     15     16     17     4  180.0000771  4.6024000  2
     18     20     17     16     4  180.0000771  4.6024000  2
     25     17     20     21     4  180.0000771  4.6024000  2
     19     25     26     27     4  180.0000771  4.6024000  2
     30     28     29     34     4  180.0000771  4.6024000  2
      2      3      4     37     1  180.0000771  15.1670000  2
      3     16     15     44     1  180.0000771  15.1670000  2
      4      5     14     43     1  180.0000771  15.1670000  2
      5      6      7     38     1  180.0000771  3.3472000  2
      5     14     15     44     1  180.0000771  15.1670000  2
      6      5      4     37     1  180.0000771  15.1670000  2
      6      5     14     43     1  180.0000771  15.1670000  2
      7      8      9     39     1  180.0000771  15.1670000  2
      8      9     10     40     1  180.0000771  15.1670000  2
      8     13     12     42     1  180.0000771  20.0832000  2
      9      8      7     38     1  180.0000771  2.9288000  2
      9     10     11     41     1  180.0000771  15.1670000  2
     10     11     12     42     1  180.0000771  15.1670000  2
     11     10      9     39     1  180.0000771  15.1670000  2
     12     11     10     40     1  180.0000771  15.1670000  2
     13      8      7     38     1  180.0000771  2.9288000  2
     13      8      9     39     1  180.0000771  15.1670000  2
     13     12     11     41     1  180.0000771  15.1670000  2
     14      5      4     37     1  180.0000771  15.1670000  2
     16      3      4     37     1  180.0000771  15.1670000  2
     16     15     14     43     1  180.0000771  15.1670000  2
     16     17     18     45     1  180.0000771  15.1670000  2
     17     16     15     44     1  180.0000771  15.1670000  2
     17     18     19     46     1  180.0000771  15.1670000  2
     17     20     25     47     1  180.0000771  15.1670000  2
     19     26     25     47     1  180.0000771  15.1670000  2
     20     17     18     45     1  180.0000771  15.1670000  2
     21     20     25     47     1  180.0000771  15.1670000  2
     25     26     19     46     1  180.0000771  15.1670000  2
     26     19     18     45     1  180.0000771  15.1670000  2
     26     27     28     48     1  180.0000771  3.3472000  2
     27     26     19     46     1  180.0000771  15.1670000  2
     27     26     25     47     1  180.0000771  15.1670000  2
     28     29     30     49     1  180.0000771  15.1670000  2
     29     30     31     50     1  180.0000771  15.1670000  2
     29     34     33     52     1  180.0000771  20.0832000  2
     30     29     28     48     1  180.0000771  2.9288000  2
     30     31     32     51     1  180.0000771  15.1670000  2
     31     32     33     52     1  180.0000771  15.1670000  2
     32     31     30     49     1  180.0000771  15.1670000  2
     33     32     31     50     1  180.0000771  15.1670000  2
     34     29     28     48     1  180.0000771  2.9288000  2
     34     29     30     49     1  180.0000771  15.1670000  2
     34     33     32     51     1  180.0000771  15.1670000  2
     39      9     10     40     1  180.0000771  15.1670000  2
     40     10     11     41     1  180.0000771  15.1670000  2
     41     11     12     42     1  180.0000771  15.1670000  2
     43     14     15     44     1  180.0000771  15.1670000  2
     45     18     19     46     1  180.0000771  15.1670000  2
     49     30     31     50     1  180.0000771  15.1670000  2
     50     31     32     51     1  180.0000771  15.1670000  2
     51     32     33     52     1  180.0000771  15.1670000  2
      3      5      4     37     4  180.0000771  4.6024000  2
      8     38      7      6     4  180.0000771  4.6024000  2
      8     10      9     39     4  180.0000771  4.6024000  2
      9     11     10     40     4  180.0000771  4.6024000  2
     10     12     11     41     4  180.0000771  4.6024000  2
     11     42     12     13     4  180.0000771  4.6024000  2
      5     15     14     43     4  180.0000771  4.6024000  2
     14     16     15     44     4  180.0000771  4.6024000  2
     19     17     18     45     4  180.0000771  4.6024000  2
     18     26     19     46     4  180.0000771  4.6024000  2
     20     26     25     47     4  180.0000771  4.6024000  2
     29     48     28     27     4  180.0000771  4.6024000  2
     29     31     30     49     4  180.0000771  4.6024000  2
     30     32     31     50     4  180.0000771  4.6024000  2
     31     33     32     51     4  180.0000771  4.6024000  2
     32     52     33     34     4  180.0000771  4.6024000  2

[ moleculetype ]
; Name            nrexcl
FeD            3

[ atoms ]
;   nr       type  resnr residue  atom   cgnr     charge       mass  typeB    chargeB      massB
; residue   1 FeD rtp FeD  q +2.0
     1        Fe1      1    FeD    Fe1      1         -1       37.85
     2        DM1      1    FeD    dm1      1        0.5          3
     3        DM2      1    FeD    dm2      1        0.5          3
     4        DM3      1    FeD    dm3      1        0.5          3
     5        DM1      1    FeD    dm4      1        0.5          3
     6        DM2      1    FeD    dm5      1        0.5          3
     7        DM3      1    FeD    dm6      1        0.5          3   ; qtot 2

[ bonds ]
;  ai    aj funct            c0            c1            c2            c3
    1     2     1 
    1     3     1 
    1     4     1 
    1     5     1 
    1     6     1 
    1     7     1 
    2     3     1 
    2     4     1 
    2     6     1 
    2     7     1 
    3     4     1 
    3     5     1 
    3     7     1 
    4     5     1 
    4     6     1 
    5     6     1 
    5     7     1 
    6     7     1 

[ angles ]
;  ai    aj    ak funct            c0            c1            c2            c3
    2     1     3     1 
    2     1     4     1 
    2     1     5     1 
    2     1     6     1 
    2     1     7     1 
    3     1     4     1 
    3     1     5     1 
    3     1     6     1 
    3     1     7     1 
    4     1     5     1 
    4     1     6     1 
    4     1     7     1 
    5     1     6     1 
    5     1     7     1 
    6     1     7     1 
    1     2     3     1 
    1     2     4     1 
    1     2     6     1 
    1     2     7     1 
    3     2     4     1 
    3     2     6     1 
    3     2     7     1 
    4     2     6     1 
    4     2     7     1 
    6     2     7     1 
    1     3     2     1 
    1     3     4     1 
    1     3     5     1 
    1     3     7     1 
    2     3     4     1 
    2     3     5     1 
    2     3     7     1 
    4     3     5     1 
    4     3     7     1 
    5     3     7     1 
    1     4     2     1 
    1     4     3     1 
    1     4     5     1 
    1     4     6     1 
    2     4     3     1 
    2     4     5     1 
    2     4     6     1 
    3     4     5     1 
    3     4     6     1 
    5     4     6     1 
    1     5     3     1 
    1     5     4     1 
    1     5     6     1 
    1     5     7     1 
    3     5     4     1 
    3     5     6     1 
    3     5     7     1 
    4     5     6     1 
    4     5     7     1 
    6     5     7     1 
    1     6     2     1 
    1     6     4     1 
    1     6     5     1 
    1     6     7     1 
    2     6     4     1 
    2     6     5     1 
    2     6     7     1 
    4     6     5     1 
    4     6     7     1 
    5     6     7     1 
    1     7     2     1 
    1     7     3     1 
    1     7     5     1 
    1     7     6     1 
    2     7     3     1 
    2     7     5     1 
    2     7     6     1 
    3     7     5     1 
    3     7     6     1 
    5     7     6     1 

[ moleculetype ]
; Name            nrexcl
NMe          3

[ atoms ]
;   nr       type  resnr residue  atom   cgnr    charge       mass  typeB    chargeB      massB
; residue    1 NMe rtp NMe q 1.0
     1         n4      1     NMe    N0      1 -0.602683  14.010000 ; qtot -0.602683
     2         c3      1     NMe    C1      2  0.089218  12.010000 ; qtot -0.513465
     3         c3      1     NMe    C2      3  0.089217  12.010000 ; qtot -0.424248
     4         c3      1     NMe    C3      4  0.089218  12.010000 ; qtot -0.335030
     5         c3      1     NMe    C4      5  0.089217  12.010000 ; qtot -0.245813
     6         hx      1     NMe    H5      6  0.103818   1.008000 ; qtot -0.141995
     7         hx      1     NMe    H6      7  0.103817   1.008000 ; qtot -0.038178
     8         hx      1     NMe    H7      8  0.103818   1.008000 ; qtot  0.065640
     9         hx      1     NMe    H8      9  0.103817   1.008000 ; qtot  0.169457
    10         hx      1     NMe    H9     10  0.103818   1.008000 ; qtot  0.273275
    11         hx      1     NMe   H10     11  0.103818   1.008000 ; qtot  0.377093
    12         hx      1     NMe   H11     12  0.103818   1.008000 ; qtot  0.480911
    13         hx      1     NMe   H12     13  0.103818   1.008000 ; qtot  0.584729
    14         hx      1     NMe   H13     14  0.103818   1.008000 ; qtot  0.688547
    15         hx      1     NMe   H14     15  0.103818   1.008000 ; qtot  0.792365
    16         hx      1     NMe   H15     16  0.103818   1.008000 ; qtot  0.896183
    17         hx      1     NMe   H16     17  0.103818   1.008000 ; qtot  1.000001

[ bonds ]
;    ai     aj funct         c0         c1         c2         c3
      1      2     1   0.15110 237065.440000
      1      3     1   0.15110 237065.440000
      1      4     1   0.15110 237065.440000
      1      5     1   0.15110 237065.440000
      2      6     1   0.10910 283424.160000
      2      7     1   0.10910 283424.160000
      2      8     1   0.10910 283424.160000
      3      9     1   0.10910 283424.160000
      3     10     1   0.10910 283424.160000
      3     11     1   0.10910 283424.160000
      4     12     1   0.10910 283424.160000
      4     13     1   0.10910 283424.160000
      4     14     1   0.10910 283424.160000
      5     15     1   0.10910 283424.160000
      5     16     1   0.10910 283424.160000
      5     17     1   0.10910 283424.160000

[ pairs ]
;    ai     aj funct         c0         c1         c2         c3
      2      9     1
      2     10     1
      2     11     1
      2     12     1
      2     13     1
      2     14     1
      2     15     1
      2     16     1
      2     17     1
      3      6     1
      3      7     1
      3      8     1
      3     12     1
      3     13     1
      3     14     1
      3     15     1
      3     16     1
      3     17     1
      4      6     1
      4      7     1
      4      8     1
      4      9     1
      4     10     1
      4     11     1
      4     15     1
      4     16     1
      4     17     1
      5      6     1
      5      7     1
      5      8     1
      5      9     1
      5     10     1
      5     11     1
      5     12     1
      5     13     1
      5     14     1

[ angles ]
;    ai     aj     ak funct         c0         c1         c2         c3
      2      1      3     1   109.6600471 523.836800
      2      1      4     1   109.6600471 523.836800
      2      1      5     1   109.6600471 523.836800
      3      1      4     1   109.6600471 523.836800
      3      1      5     1   109.6600471 523.836800
      4      1      5     1   109.6600471 523.836800
      1      2      6     1   108.0100461 406.684800
      1      2      7     1   108.0100461 406.684800
      1      2      8     1   108.0100461 406.684800
      1      3      9     1   108.0100461 406.684800
      1      3     10     1   108.0100461 406.684800
      1      3     11     1   108.0100461 406.684800
      1      4     12     1   108.0100461 406.684800
      1      4     13     1   108.0100461 406.684800
      1      4     14     1   108.0100461 406.684800
      1      5     15     1   108.0100461 406.684800
      1      5     16     1   108.0100461 406.684800
      1      5     17     1   108.0100461 406.684800
      6      2      7     1   109.7500473 328.025600
      6      2      8     1   109.7500473 328.025600
      7      2      8     1   109.7500473 328.025600
      9      3     10     1   109.7500473 328.025600
      9      3     11     1   109.7500473 328.025600
     10      3     11     1   109.7500473 328.025600
     12      4     13     1   109.7500473 328.025600
     12      4     14     1   109.7500473 328.025600
     13      4     14     1   109.7500473 328.025600
     15      5     16     1   109.7500473 328.025600
     15      5     17     1   109.7500473 328.025600
     16      5     17     1   109.7500473 328.025600

[ dihedrals ]
;    ai     aj     ak     al funct         c0         c1         c2         c3         c4         c5
      2      1      3      9     1  0.0000000  0.6508444  3
      2      1      3     10     1  0.0000000  0.6508444  3
      2      1      3     11     1  0.0000000  0.6508444  3
      2      1      4     12     1  0.0000000  0.6508444  3
      2      1      4     13     1  0.0000000  0.6508444  3
      2      1      4     14     1  0.0000000  0.6508444  3
      2      1      5     15     1  0.0000000  0.6508444  3
      2      1      5     16     1  0.0000000  0.6508444  3
      2      1      5     17     1  0.0000000  0.6508444  3
      3      1      2      6     1  0.0000000  0.6508444  3
      3      1      2      7     1  0.0000000  0.6508444  3
      3      1      2      8     1  0.0000000  0.6508444  3
      3      1      4     12     1  0.0000000  0.6508444  3
      3      1      4     13     1  0.0000000  0.6508444  3
      3      1      4     14     1  0.0000000  0.6508444  3
      3      1      5     15     1  0.0000000  0.6508444  3
      3      1      5     16     1  0.0000000  0.6508444  3
      3      1      5     17     1  0.0000000  0.6508444  3
      4      1      2      6     1  0.0000000  0.6508444  3
      4      1      2      7     1  0.0000000  0.6508444  3
      4      1      2      8     1  0.0000000  0.6508444  3
      4      1      3      9     1  0.0000000  0.6508444  3
      4      1      3     10     1  0.0000000  0.6508444  3
      4      1      3     11     1  0.0000000  0.6508444  3
      4      1      5     15     1  0.0000000  0.6508444  3
      4      1      5     16     1  0.0000000  0.6508444  3
      4      1      5     17     1  0.0000000  0.6508444  3
      5      1      2      6     1  0.0000000  0.6508444  3
      5      1      2      7     1  0.0000000  0.6508444  3
      5      1      2      8     1  0.0000000  0.6508444  3
      5      1      3      9     1  0.0000000  0.6508444  3
      5      1      3     10     1  0.0000000  0.6508444  3
      5      1      3     11     1  0.0000000  0.6508444  3
      5      1      4     12     1  0.0000000  0.6508444  3
      5      1      4     13     1  0.0000000  0.6508444  3
      5      1      4     14     1  0.0000000  0.6508444  3

[ moleculetype ]
; molname	nrexcl
SOL		2

[ atoms ]
; id  at type     res nr  res name  at name  cg nr  charge    mass
  1   OW          1       SOL       OW       1      -0.834    16.00000
  2   HW          1       SOL       HW1      1       0.417     1.00800
  3   HW          1       SOL       HW2      1       0.417     1.00800

#ifndef FLEXIBLE

[ settles ]
; OW	funct	doh	dhh
1       1       0.09572 0.15139

[ exclusions ]
1	2	3
2	1	3
3	1	2

#else

[ bonds ]
; i     j       funct   length  force_constant
1       2       1       0.09572 502416.0   0.09572        502416.0 
1       3       1       0.09572 502416.0   0.09572        502416.0 
        

[ angles ]
; i     j       k       funct   angle   force_constant
2       1       3       1       104.52  628.02      104.52  628.02  

#endif
[ system ]
; Name
Generic title in water

[ molecules ]
; Compound       #mols
UNK                  6

FeD 4

NMe 4

SOL              4404
