# Supplementary material for: Metallicious: Automated Force-Field Parameterization of Covalently Bound Metals for Supramolecular Structures
Source: J Chem Theory Comput. 2024 Oct 7;20(20):9060–71. doi: 10.1021/acs.jctc.4c00850 (PMC11500408; doi:10.1021/acs.jctc.4c00850)
Supplement: Supplementary file 2 — ct4c00850_si_002.zip [file ct4c00850_si_002.zip › SI_MD_input/Fe4L6/nonbonded_no_ions/2_nvt.gro]

God Rules Over Mankind, Animals, Cosmos and Such
17076
    1Fe      Fe    1   2.301   2.648   3.403 -0.0710 -0.0681  0.2459
    2Fe      Fe    2   3.320   2.062   2.698 -0.0021  0.0357 -0.2731
    3Fe      Fe    3   2.090   2.128   2.194 -0.1531  0.0282 -0.1289
    4Fe      Fe    4   2.813   3.249   2.344 -0.1863 -0.2802 -0.2152
    5UNK     O0    5   2.669   3.177   3.088 -0.0893  0.1990 -0.2727
    5UNK     S1    6   2.754   3.187   2.969  0.4293  0.2881 -0.1401
    5UNK     C2    7   2.662   3.138   2.824  0.9471 -0.0432  0.7973
    5UNK     C3    8   2.677   3.204   2.702 -0.0133  0.3328  0.9486
    5UNK     C4    9   2.617   3.161   2.580 -0.9506  0.1151 -0.1971
    5UNK     N5   10   2.646   3.231   2.460  0.5300 -0.6262  0.0152
    5UNK     C6   11   2.557   3.314   2.408  0.2698  0.4020  0.1848
    5UNK     C7   12   2.581   3.378   2.273 -0.5082 -0.2187  0.0777
    5UNK     C8   13   2.479   3.452   2.207  0.0003 -0.3492  1.2208
    5UNK     C9   14   2.510   3.501   2.074  0.2907 -0.9396  1.0715
    5UNK    C10   15   2.636   3.478   2.024 -0.2738  0.0550  0.2117
    5UNK    C11   16   2.729   3.401   2.090  0.0616 -0.4223 -0.6976
    5UNK    N12   17   2.704   3.363   2.216 -0.1990  0.0755 -0.4051
    5UNK    C13   18   2.542   3.042   2.579 -0.0020 -0.2592  0.1867
    5UNK    C14   19   2.525   2.971   2.699  0.4448 -0.5909 -0.3670
    5UNK    C15   20   2.571   3.025   2.825 -0.9407 -0.0424 -0.1199
    5UNK    C16   21   2.533   2.955   2.954 -0.0367 -0.5431  0.6655
    5UNK    C17   22   2.610   2.839   3.001 -0.3069 -0.3064  0.2506
    5UNK    C18   23   2.582   2.768   3.117  0.1334 -0.0766 -0.1787
    5UNK    C19   24   2.406   2.976   3.028 -1.0020 -0.3931  0.1105
    5UNK    S20   25   2.283   3.088   2.966 -0.1561  0.1909  0.2960
    5UNK    O21   26   2.179   3.075   3.062  0.3048 -0.2123 -0.8211
    5UNK    O22   27   2.358   3.210   2.977 -0.2884  0.0960 -0.1464
    5UNK    O23   28   2.239   3.050   2.835  0.3224 -0.4265  0.3052
    5UNK    C24   29   2.394   2.916   3.160  0.5762 -0.3161  0.2245
    5UNK    C25   30   2.479   2.809   3.203  0.2990 -0.9218 -0.3066
    5UNK    N26   31   2.467   2.752   3.332 -0.3664  0.0003 -0.0231
    5UNK    C27   32   2.552   2.769   3.426 -0.4921 -0.3415  0.4122
    5UNK    C28   33   2.534   2.707   3.558  0.0738  0.1798 -0.4615
    5UNK    C29   34   2.648   2.691   3.642 -0.2574  0.0513  0.0563
    5UNK    C30   35   2.644   2.608   3.749 -0.4168  0.5879  0.5204
    5UNK    C31   36   2.523   2.548   3.781  0.5463  0.0867 -0.5337
    5UNK    C32   37   2.417   2.553   3.684 -0.2711  0.8813  0.6101
    5UNK    N33   38   2.424   2.629   3.570 -0.0919 -0.3151 -0.0435
    5UNK    O34   39   2.812   3.310   2.926  0.1936 -0.1150 -0.0199
    5UNK    O35   40   2.845   3.075   2.978 -0.1589 -0.0363  0.2086
    5UNK    H36   41   2.745   3.289   2.702 -0.5695  0.8585 -1.2860
    5UNK    H37   42   2.460   3.325   2.456 -1.2272  1.5856 -2.8453
    5UNK    H38   43   2.386   3.477   2.257 -0.2528  0.2720  0.4653
    5UNK    H39   44   2.434   3.555   2.019  1.6465 -0.6457 -0.5780
    5UNK    H40   45   2.670   3.517   1.928  0.0815  0.4215  0.4847
    5UNK    H41   46   2.831   3.386   2.054  0.8308 -2.4524  2.0265
    5UNK    H42   47   2.507   2.994   2.488 -1.3544  0.7172  0.1560
    5UNK    H43   48   2.460   2.884   2.702  1.1498 -1.1397 -0.4532
    5UNK    H44   49   2.701   2.817   2.947 -0.8531 -1.1513 -0.3450
    5UNK    H45   50   2.638   2.680   3.146 -0.5091 -0.2420  0.5756
    5UNK    H46   51   2.313   2.957   3.219 -0.0413  0.6635 -1.2519
    5UNK    H47   52   2.640   2.831   3.411  1.8812 -3.6297 -0.5048
    5UNK    H48   53   2.737   2.749   3.620 -1.4618  1.9583  0.0269
    5UNK    H49   54   2.726   2.589   3.818 -1.3231 -2.9048  0.8011
    5UNK    H50   55   2.519   2.488   3.871 -0.7142 -0.1024 -0.6979
    5UNK    H51   56   2.330   2.492   3.708  0.2789 -0.3420 -0.3490
    6UNK     O0   57   2.666   2.064   2.997  0.3618 -0.2555 -0.0236
    6UNK     S1   58   2.786   2.043   3.084  0.3647  0.1610  0.0765
    6UNK     C2   59   2.905   2.177   3.050  0.0955 -0.4014  0.1890
    6UNK     C3   60   3.031   2.140   2.988  0.2981  0.1717 -0.2079
    6UNK     C4   61   3.111   2.234   2.930 -0.0613 -0.0090  0.4148
    6UNK     N5   62   3.236   2.187   2.866 -0.2874  0.1734 -0.2406
    6UNK     C6   63   3.349   2.211   2.932 -0.4981  0.1181  0.2412
    6UNK     C7   64   3.492   2.218   2.872  0.7349  0.4055 -0.8259
    6UNK     C8   65   3.602   2.273   2.944  0.6008 -0.2627  0.5750
    6UNK     C9   66   3.734   2.258   2.892  0.3239  0.3756 -0.1309
    6UNK    C10   67   3.742   2.205   2.763 -0.6126 -1.1143  0.2869
    6UNK    C11   68   3.635   2.147   2.702  0.6595 -0.2132  0.6380
    6UNK    N12   69   3.506   2.152   2.751 -0.2026  0.4973 -0.6218
    6UNK    C13   70   3.080   2.371   2.947 -0.3229  0.0402 -0.1025
    6UNK    C14   71   2.967   2.412   3.019 -0.4445 -0.4293  0.7890
    6UNK    C15   72   2.878   2.315   3.071  0.6848 -0.1926  0.3593
    6UNK    C16   73   2.753   2.366   3.139 -0.6089  0.2017  0.6123
    6UNK    C17   74   2.630   2.358   3.065 -0.1492  0.2277 -0.2938
    6UNK    C18   75   2.504   2.390   3.125  0.1468  1.2674 -0.3050
    6UNK    C19   76   2.750   2.405   3.277 -0.4557  0.4627  1.1977
    6UNK    S20   77   2.904   2.444   3.360 -0.1832 -0.2830 -0.1603
    6UNK    O21   78   2.856   2.450   3.496 -0.4036  0.0794 -0.7801
    6UNK    O22   79   2.996   2.330   3.344 -0.1994  0.3231 -0.1748
    6UNK    O23   80   2.941   2.570   3.303  0.2039 -0.6275  0.1261
    6UNK    C24   81   2.631   2.436   3.332  0.1507  0.1673  0.3169
    6UNK    C25   82   2.507   2.433   3.260 -0.2959 -0.3187 -0.3399
    6UNK    N26   83   2.382   2.463   3.321  0.0109  0.3393  0.1825
    6UNK    C27   84   2.314   2.357   3.360 -0.0656 -0.1343  0.1893
    6UNK    C28   85   2.199   2.385   3.456 -0.3453  0.2738 -0.1547
    6UNK    C29   86   2.122   2.274   3.503 -0.8267 -0.5579  0.5389
    6UNK    C30   87   2.015   2.300   3.587 -0.2008 -0.6310  0.0882
    6UNK    C31   88   1.974   2.435   3.620 -0.8300 -0.0198  1.1784
    6UNK    C32   89   2.051   2.537   3.552  0.6228 -0.0338 -0.4064
    6UNK    N33   90   2.162   2.517   3.478 -0.7002  0.2082 -0.5363
    6UNK    O34   91   2.758   2.052   3.227  0.3890  0.2004  0.1100
    6UNK    O35   92   2.864   1.931   3.040  0.3088  0.9849 -0.6041
    6UNK    H36   93   3.065   2.037   2.977 -0.8298 -0.3062  0.5339
    6UNK    H37   94   3.345   2.268   3.025 -0.3442  1.1536 -0.3725
    6UNK    H38   95   3.577   2.321   3.038  1.4783  0.5173  0.4295
    6UNK    H39   96   3.820   2.297   2.946 -0.2260  1.2531  0.1216
    6UNK    H40   97   3.834   2.208   2.705 -1.9015 -0.8217 -1.8856
    6UNK    H41   98   3.646   2.116   2.599 -0.8276  1.6093 -0.1378
    6UNK    H42   99   3.148   2.447   2.909  0.2825 -0.8102 -0.7464
    6UNK    H43  100   2.950   2.518   3.035  0.2322 -0.0436 -0.8609
    6UNK    H44  101   2.632   2.311   2.967  0.0524 -0.5903  0.0908
    6UNK    H45  102   2.412   2.371   3.072 -0.2073 -1.2588  1.0413
    6UNK    H46  103   2.619   2.447   3.440  1.1556 -0.6910  0.5309
    6UNK    H47  104   2.333   2.254   3.331 -1.2365 -0.0792 -0.8571
    6UNK    H48  105   2.156   2.173   3.481  1.0678 -0.1284  1.3323
    6UNK    H49  106   1.955   2.215   3.618  0.0841 -0.1681  2.0491
    6UNK    H50  107   1.894   2.448   3.693 -3.4053  1.3061 -1.6825
    6UNK    H51  108   2.034   2.642   3.572  0.0325 -0.5535  2.1929
    7UNK     O0  109   1.896   2.500   2.816  0.4192  0.0215  0.1480
    7UNK     S1  110   1.880   2.409   2.701  0.2818  0.1614 -0.2659
    7UNK     C2  111   2.023   2.313   2.671 -0.0331 -0.4380  0.0209
    7UNK     C3  112   2.030   2.216   2.566  0.3469 -0.4134  0.2334
    7UNK     C4  113   2.154   2.174   2.515  0.2955  0.6098  0.6378
    7UNK     N5  114   2.158   2.089   2.398 -0.7777 -0.3049  0.1397
    7UNK     C6  115   2.187   1.960   2.406  0.6538 -0.2654 -0.8261
    7UNK     C7  116   2.146   1.867   2.302 -0.3694  0.6886 -0.0375
    7UNK     C8  117   2.146   1.731   2.332  0.2964 -0.4391  0.4935
    7UNK     C9  118   2.059   1.646   2.252 -0.3494 -0.4158 -0.3130
    7UNK    C10  119   2.009   1.708   2.132  0.6231  0.5719  0.3512
    7UNK    C11  120   2.041   1.839   2.101 -0.0268 -0.0496  0.3524
    7UNK    N12  121   2.097   1.925   2.188  0.4770  0.2587  0.6341
    7UNK    C13  122   2.275   2.210   2.584  0.3004 -0.3204 -0.0500
    7UNK    C14  123   2.270   2.293   2.695 -0.0264  0.6704 -0.0769
    7UNK    C15  124   2.144   2.348   2.741  0.1955 -0.0707 -0.7061
    7UNK    C16  125   2.157   2.430   2.872 -0.1094 -0.5040  0.1693
    7UNK    C17  126   2.211   2.562   2.866 -0.3640 -0.4858  0.0375
    7UNK    C18  127   2.220   2.641   2.982 -0.1364  0.0114 -0.5488
    7UNK    C19  128   2.114   2.382   3.003 -0.6498 -0.6170  0.0253
    7UNK    S20  129   2.071   2.209   3.017 -0.2171  0.1363  0.1928
    7UNK    O21  130   2.083   2.191   3.157  0.3542 -0.0053 -0.0233
    7UNK    O22  131   1.934   2.194   2.974 -0.2863  0.2907  0.2455
    7UNK    O23  132   2.162   2.134   2.935 -0.1482 -0.2889 -0.5116
    7UNK    C24  133   2.106   2.470   3.111 -0.1044  0.5824  0.4240
    7UNK    C25  134   2.161   2.595   3.104 -0.6475 -0.7631  0.0440
    7UNK    N26  135   2.183   2.667   3.222 -0.1860 -0.0429  0.1586
    7UNK    C27  136   2.092   2.761   3.249  0.1558 -0.3380  0.1503
    7UNK    C28  137   2.112   2.854   3.367  0.7867 -0.5621 -0.2503
    7UNK    C29  138   2.032   2.970   3.375 -0.6762  0.3964 -0.5391
    7UNK    C30  139   2.043   3.053   3.485 -0.1074 -0.4859 -0.8572
    7UNK    C31  140   2.143   3.027   3.576 -0.3028  0.5562 -0.5227
    7UNK    C32  141   2.223   2.912   3.563  0.2118 -0.1422 -0.5962
    7UNK    N33  142   2.203   2.819   3.464 -0.0828  0.1006 -0.2662
    7UNK    O34  143   1.866   2.479   2.578 -0.1624 -0.4279  0.1106
    7UNK    O35  144   1.780   2.307   2.712  0.4919 -0.2294 -0.0084
    7UNK    H36  145   1.934   2.186   2.524 -0.5176  2.5501 -0.0980
    7UNK    H37  146   2.198   1.910   2.503 -0.7675  1.1872  0.1432
    7UNK    H38  147   2.206   1.693   2.414 -0.9993 -0.4766  1.4644
    7UNK    H39  148   2.046   1.539   2.257  3.3088 -0.9413  0.4138
    7UNK    H40  149   1.938   1.658   2.067  1.5333 -0.3253  0.0191
    7UNK    H41  150   1.994   1.882   2.012 -0.2100 -2.0418 -0.5627
    7UNK    H42  151   2.371   2.172   2.551  0.7563 -0.5021  1.4183
    7UNK    H43  152   2.363   2.323   2.741 -0.8060  2.6337  0.3389
    7UNK    H44  153   2.236   2.597   2.767  0.0637 -1.2565 -0.1388
    7UNK    H45  154   2.269   2.739   2.978  1.9395 -0.9853 -0.9384
    7UNK    H46  155   2.053   2.439   3.201 -2.0058  0.2056 -0.7640
    7UNK    H47  156   2.021   2.787   3.171 -0.1954  1.9335  1.1399
    7UNK    H48  157   1.967   2.999   3.292 -0.6588  2.1357  0.0028
    7UNK    H49  158   1.988   3.147   3.489 -0.1449 -0.5328  1.9606
    7UNK    H50  159   2.160   3.094   3.661  0.7845 -0.1693 -0.1426
    7UNK    H51  160   2.288   2.889   3.647 -0.2249 -2.1863 -0.7608
    8UNK     O0  161   2.895   1.990   2.141 -0.7245  0.5083 -0.1443
    8UNK     S1  162   2.941   2.101   2.219  0.0754  0.0322 -0.3479
    8UNK     C2  163   2.921   2.050   2.391  0.6526  0.6402 -0.2559
    8UNK     C3  164   3.030   2.022   2.474 -0.2226  0.3433 -0.5516
    8UNK     C4  165   3.014   1.996   2.614  0.1070  0.0074 -0.3589
    8UNK     N5  166   3.124   1.966   2.695  0.3454 -0.2763  0.3783
    8UNK     C6  167   3.139   1.855   2.759 -0.1977 -0.9563  0.0068
    8UNK     C7  168   3.269   1.811   2.821 -0.0701 -0.1049 -0.1832
    8UNK     C8  169   3.272   1.683   2.892  0.3948 -0.4679  0.0554
    8UNK     C9  170   3.390   1.652   2.954 -0.1871  0.7560  0.2472
    8UNK    C10  171   3.501   1.738   2.943  0.2508 -0.0934  0.0625
    8UNK    C11  172   3.482   1.861   2.879  0.8626  0.2853 -0.0463
    8UNK    N12  173   3.373   1.898   2.812  0.7606  0.1127  0.0696
    8UNK    C13  174   2.882   1.988   2.667  0.3785 -0.6178 -0.2366
    8UNK    C14  175   2.770   2.014   2.583  0.1078  0.5246 -0.1685
    8UNK    C15  176   2.788   2.052   2.449  0.1755 -0.0266 -0.4414
    8UNK    C16  177   2.668   2.072   2.363 -0.2858  0.2773  0.4931
    8UNK    C17  178   2.623   2.207   2.340 -0.0211  0.5056 -0.5694
    8UNK    C18  179   2.496   2.232   2.271 -0.4731  0.4489  0.6404
    8UNK    C19  180   2.582   1.968   2.314 -0.0837  0.4689 -0.0872
    8UNK    S20  181   2.631   1.795   2.345  0.5457  0.2001 -0.0469
    8UNK    O21  182   2.608   1.740   2.213  0.7722 -0.0028 -0.4078
    8UNK    O22  183   2.771   1.783   2.383  0.4802  0.4209 -0.2057
    8UNK    O23  184   2.539   1.741   2.444 -0.1339  0.2946 -0.5753
    8UNK    C24  185   2.463   1.991   2.239  0.0741  0.3241  0.3586
    8UNK    C25  186   2.417   2.124   2.222  0.5008  0.0240  0.3484
    8UNK    N26  187   2.296   2.143   2.150 -0.0479 -0.1025 -0.2712
    8UNK    C27  188   2.294   2.147   2.019 -0.3361  0.8123 -0.0587
    8UNK    C28  189   2.169   2.171   1.938 -0.2425 -0.3451  0.5371
    8UNK    C29  190   2.190   2.223   1.805  0.4090  0.3033  0.9184
    8UNK    C30  191   2.073   2.243   1.727 -0.2353  0.3278 -0.0599
    8UNK    C31  192   1.946   2.227   1.786  0.4973  0.3326  0.5791
    8UNK    C32  193   1.934   2.186   1.916 -0.2985 -0.3356  0.0372
    8UNK    N33  194   2.045   2.156   1.992  0.3026  0.1606 -0.1479
    8UNK    O34  195   2.865   2.220   2.196  0.1124 -0.6696 -0.5965
    8UNK    O35  196   3.079   2.134   2.212  0.4164 -0.1913  0.5296
    8UNK    H36  197   3.129   2.014   2.430 -0.0333 -0.5738  0.0105
    8UNK    H37  198   3.063   1.777   2.765  1.1495 -2.2072  1.7625
    8UNK    H38  199   3.187   1.617   2.905  0.2053 -0.4918 -1.2218
    8UNK    H39  200   3.394   1.568   3.023 -1.9387  0.3253 -0.1151
    8UNK    H40  201   3.594   1.716   2.994  0.1229 -2.6020 -0.6262
    8UNK    H41  202   3.559   1.937   2.892 -0.2813  1.0818  3.1351
    8UNK    H42  203   2.866   1.964   2.772 -1.9384  2.2000  0.1885
    8UNK    H43  204   2.669   2.000   2.619 -1.0285  4.4600 -1.3238
    8UNK    H44  205   2.675   2.287   2.393  1.7071 -1.4541  0.8711
    8UNK    H45  206   2.462   2.334   2.254 -1.5885 -0.3695 -2.7389
    8UNK    H46  207   2.411   1.901   2.209  0.5547  0.4270 -0.8244
    8UNK    H47  208   2.390   2.140   1.967  1.7517 -1.9113  3.6134
    8UNK    H48  209   2.288   2.249   1.764  1.1916  1.4754  3.3723
    8UNK    H49  210   2.085   2.263   1.621  0.4929 -1.4128 -0.3336
    8UNK    H50  211   1.856   2.235   1.725  1.9007  0.2973 -1.6442
    8UNK    H51  212   1.840   2.168   1.967  0.4854 -1.3558  1.1760
    9UNK     O0  213   3.338   2.803   2.687 -0.3531 -0.1137  0.2614
    9UNK     S1  214   3.281   2.693   2.760 -0.2674  0.6518 -0.0755
    9UNK     C2  215   3.227   2.576   2.643 -0.1863  0.3726  1.0643
    9UNK     C3  216   3.273   2.442   2.645  0.1460 -0.2556  0.6373
    9UNK     C4  217   3.216   2.346   2.557  1.0128  0.0706 -0.4148
    9UNK     N5  218   3.280   2.212   2.542  0.3421  0.4955 -0.1020
    9UNK     C6  219   3.329   2.178   2.426 -0.3027 -0.1419 -0.6033
    9UNK     C7  220   3.390   2.042   2.414 -0.6392 -0.3887 -0.2899
    9UNK     C8  221   3.441   2.007   2.291  0.7199  0.7311  0.2488
    9UNK     C9  222   3.498   1.874   2.275 -0.1101 -0.4918  0.4340
    9UNK    C10  223   3.501   1.790   2.386 -0.9597  0.0673  0.3412
    9UNK    C11  224   3.452   1.831   2.502  0.1599  0.0374 -0.3299
    9UNK    N12  225   3.395   1.957   2.523  0.1470  0.0055  0.0549
    9UNK    C13  226   3.112   2.394   2.469 -0.0111  0.7928 -0.3697
    9UNK    C14  227   3.064   2.524   2.476 -0.2122  0.1790 -0.5808
    9UNK    C15  228   3.124   2.620   2.556 -0.1739 -0.1419 -0.4764
    9UNK    C16  229   3.079   2.772   2.543  0.9852  0.1358 -0.1111
    9UNK    C17  230   2.977   2.823   2.629  0.9499  0.4326 -0.1417
    9UNK    C18  231   2.934   2.954   2.614  0.2271  0.9972 -0.0184
    9UNK    C19  232   3.127   2.854   2.433  0.5970 -1.0443 -0.1821
    9UNK    S20  233   3.245   2.795   2.316 -0.2450 -0.0444 -0.0638
    9UNK    O21  234   3.344   2.900   2.319  0.2696 -0.4440  0.1662
    9UNK    O22  235   3.290   2.660   2.341 -0.3199 -0.3488  0.4192
    9UNK    O23  236   3.165   2.790   2.202  0.0337 -0.5227  0.3319
    9UNK    C24  237   3.083   2.988   2.422  0.5987 -0.2481 -0.1384
    9UNK    C25  238   2.985   3.037   2.511  0.1782  0.2118  0.5846
    9UNK    N26  239   2.934   3.172   2.500 -0.2828  0.2371  0.0783
    9UNK    C27  240   2.986   3.260   2.577 -0.0571 -0.2944 -0.3196
    9UNK    C28  241   2.949   3.401   2.561  0.3167 -0.2569 -0.3220
    9UNK    C29  242   3.011   3.498   2.644 -0.1593  0.2919  0.2713
    9UNK    C30  243   2.991   3.632   2.600 -0.2357 -0.2763  0.0352
    9UNK    C31  244   2.901   3.667   2.501  0.1407 -0.1530  0.1648
    9UNK    C32  245   2.833   3.560   2.433 -0.0823 -0.0028  0.6244
    9UNK    N33  246   2.859   3.427   2.459 -0.6238  0.0656 -0.3068
    9UNK    O34  247   3.158   2.729   2.833 -0.4282 -0.1762 -0.4737
    9UNK    O35  248   3.385   2.616   2.831  0.0533 -0.0127  0.0411
    9UNK    H36  249   3.352   2.404   2.707  1.3394  1.0071 -0.0487
    9UNK    H37  250   3.325   2.249   2.343 -0.3095  0.1047 -0.3913
    9UNK    H38  251   3.439   2.068   2.202 -0.9408  0.1325 -0.1520
    9UNK    H39  252   3.533   1.849   2.175  0.6410 -0.4019  0.6717
    9UNK    H40  253   3.545   1.691   2.388  0.0533  0.5269  2.3285
    9UNK    H41  254   3.452   1.771   2.593  2.0792  1.3639  0.6061
    9UNK    H42  255   3.062   2.322   2.405  1.1932  0.8199 -1.3897
    9UNK    H43  256   2.988   2.556   2.406 -0.7087  0.2352 -0.0178
    9UNK    H44  257   2.935   2.757   2.704 -0.7716  0.2283 -1.2195
    9UNK    H45  258   2.859   2.991   2.684  0.9779  1.2102  0.7026
    9UNK    H46  259   3.122   3.050   2.342  0.5771  0.0173  0.0563
    9UNK    H47  260   3.081   3.237   2.626 -0.1293 -0.1290 -0.1024
    9UNK    H48  261   3.078   3.469   2.724 -0.0109  0.6643  0.2804
    9UNK    H49  262   3.052   3.702   2.658 -1.4975 -0.7093  1.9782
    9UNK    H50  263   2.878   3.771   2.478 -1.6737 -0.7337 -0.8374
    9UNK    H51  264   2.782   3.581   2.339  0.3713 -1.0464  0.1377
   10UNK     O0  265   2.522   2.714   1.993 -0.1607 -0.0510 -0.0419
   10UNK     S1  266   2.498   2.574   2.014  0.3848  0.0430  0.0673
   10UNK     C2  267   2.374   2.565   2.142  0.6090 -0.0952 -1.1646
   10UNK     C3  268   2.263   2.477   2.135  0.1209  0.2986  0.2324
   10UNK     C4  269   2.184   2.440   2.247 -0.0467 -0.2363 -0.2399
   10UNK     N5  270   2.081   2.347   2.236  0.3850  0.0533 -0.4994
   10UNK     C6  271   1.960   2.382   2.260 -0.4321  0.5266  0.2006
   10UNK     C7  272   1.859   2.274   2.272 -0.1974 -0.9777 -0.0077
   10UNK     C8  273   1.726   2.308   2.307  0.3768 -0.3274  0.2394
   10UNK     C9  274   1.628   2.211   2.326 -0.4584  0.1081  0.5073
   10UNK    C10  275   1.665   2.080   2.303  0.1099 -0.5549  0.3464
   10UNK    C11  276   1.796   2.048   2.262  0.1752 -0.6317 -0.8320
   10UNK    N12  277   1.895   2.144   2.248 -0.3029 -0.1303  0.1409
   10UNK    C13  278   2.215   2.505   2.363  0.5933  0.7055 -0.7391
   10UNK    C14  279   2.315   2.609   2.373 -0.5136 -0.4850 -0.5045
   10UNK    C15  280   2.398   2.638   2.262  0.1112 -0.0115 -0.2298
   10UNK    C16  281   2.493   2.753   2.272 -1.1572  0.0637  0.2910
   10UNK    C17  282   2.626   2.720   2.300  0.9206  0.2744 -0.0584
   10UNK    C18  283   2.730   2.818   2.295 -0.1107 -0.0163 -0.2613
   10UNK    C19  284   2.466   2.892   2.240 -0.8923  0.4656 -0.8573
   10UNK    S20  285   2.291   2.935   2.232 -0.5639  0.0827  0.1963
   10UNK    O21  286   2.298   3.080   2.210 -0.3224 -0.2403 -0.7679
   10UNK    O22  287   2.227   2.862   2.122 -0.0966 -0.0423  0.3732
   10UNK    O23  288   2.246   2.907   2.366  0.1629 -0.6387 -0.4590
   10UNK    C24  289   2.565   2.991   2.233 -0.6188 -0.0022 -0.5675
   10UNK    C25  290   2.694   2.953   2.253 -0.9471 -0.7879  0.2814
   10UNK    N26  291   2.799   3.051   2.251  0.9360 -0.4524  0.2370
   10UNK    C27  292   2.900   3.042   2.172  0.7721 -0.4734  0.3466
   10UNK    C28  293   2.998   3.152   2.146  0.2880 -0.3838  0.2338
   10UNK    C29  294   3.087   3.146   2.042 -0.3837 -0.8348  0.0017
   10UNK    C30  295   3.175   3.256   2.023 -0.2297  0.1110  1.0674
   10UNK    C31  296   3.150   3.374   2.100  0.2171 -0.1708 -0.1859
   10UNK    C32  297   3.058   3.376   2.201 -0.3528  0.3407 -0.8974
   10UNK    N33  298   2.986   3.266   2.226  0.1822 -0.1922 -0.2899
   10UNK    O34  299   2.612   2.504   2.063 -0.1631  0.0969  0.0889
   10UNK    O35  300   2.445   2.508   1.901  0.1742 -0.3079  0.1159
   10UNK    H36  301   2.237   2.430   2.040  1.4060  2.3247 -1.2077
   10UNK    H37  302   1.948   2.483   2.298  2.7185  1.3462 -0.7298
   10UNK    H38  303   1.697   2.412   2.322 -1.5474 -1.1675  3.4082
   10UNK    H39  304   1.522   2.234   2.338 -0.6129  0.5152 -1.2973
   10UNK    H40  305   1.595   1.999   2.320 -0.0380 -1.0376 -2.1915
   10UNK    H41  306   1.821   1.943   2.247 -2.6752 -1.5197  0.0088
   10UNK    H42  307   2.161   2.480   2.455  2.5211  1.3512  0.6304
   10UNK    H43  308   2.338   2.647   2.472  0.3321  0.1870 -0.9440
   10UNK    H44  309   2.645   2.614   2.317  0.7259 -0.2081 -2.4367
   10UNK    H45  310   2.830   2.788   2.327 -0.6937 -1.0755  0.6194
   10UNK    H46  311   2.536   3.089   2.198 -1.8460 -0.3706 -0.6228
   10UNK    H47  312   2.917   2.950   2.116  1.5652  0.0192 -0.2507
   10UNK    H48  313   3.111   3.055   1.987  0.4047 -1.0922  0.7589
   10UNK    H49  314   3.257   3.243   1.953 -0.3414  0.1544  0.9295
   10UNK    H50  315   3.215   3.459   2.078  0.6165 -0.4321 -0.0407
   10UNK    H51  316   3.034   3.457   2.269 -2.2314 -3.3762  3.3871
   11OPC     OW  317   3.484   3.780   4.643 -0.5372 -0.1766  0.1952
   11OPC    HW1  318   3.404   3.803   4.669  0.1651  0.3931  2.1077
   11OPC    HW2  319   3.515   3.853   4.606 -0.0239  0.5100  1.8622
   11OPC     MW  320   3.477   3.794   4.642 -0.3576  0.0089  0.7238
   12OPC     OW  321   2.005   5.036   2.570 -0.0239  0.1862 -0.1310
   12OPC    HW1  322   2.064   5.000   2.517 -0.4307  0.3887 -0.7272
   12OPC    HW2  323   1.931   5.033   2.524 -0.3358  0.5737  0.3322
   12OPC     MW  324   2.003   5.030   2.556 -0.1301  0.2732 -0.1507
   13OPC     OW  325   3.775   0.154   0.566  0.1372  0.2536 -0.1040
   13OPC    HW1  326   3.753   0.195   0.640  2.0595 -3.2961  2.7497
   13OPC    HW2  327   3.852   0.190   0.545 -0.3612  1.1937 -0.4115
   13OPC     MW  328   3.783   0.165   0.574  0.3476 -0.1319  0.2721
   14OPC     OW  329   4.082   1.647   3.219 -0.7174 -0.0549 -0.7694
   14OPC    HW1  330   4.012   1.657   3.167 -0.3549  1.2564 -1.0633
   14OPC    HW2  331   4.068   1.706   3.283 -0.6907 -0.9767  0.1109
   14OPC     MW  332   4.069   1.657   3.221 -0.6602  0.0027 -0.6827
   15OPC     OW  333   2.671   4.172   1.344  0.3133  0.0463  1.0214
   15OPC    HW1  334   2.748   4.191   1.307  0.6740  0.4399  1.9475
   15OPC    HW2  335   2.644   4.249   1.375  0.4876 -0.4420  2.4356
   15OPC     MW  336   2.678   4.186   1.343  0.3923  0.0322  1.3672
   16OPC     OW  337   1.840   4.202   2.891 -0.2885 -0.3912  0.2482
   16OPC    HW1  338   1.789   4.243   2.949 -1.4609 -0.0546 -0.9558
   16OPC    HW2  339   1.857   4.125   2.928 -1.1479 -0.2404  0.9711
   16OPC     MW  340   1.835   4.197   2.905 -0.5887 -0.3192  0.1771
   17OPC     OW  341   3.493   2.302   1.476  0.0081  0.1326 -0.2401
   17OPC    HW1  342   3.510   2.356   1.543 -0.4659 -0.9060  0.7493
   17OPC    HW2  343   3.480   2.225   1.515 -0.4557 -0.4623 -1.5306
   17OPC     MW  344   3.494   2.299   1.491 -0.1303 -0.1087 -0.2846
   18OPC     OW  345   2.042   4.181   2.010 -0.3390 -0.1286  1.1214
   18OPC    HW1  346   2.105   4.239   1.994 -1.4504  0.5482 -1.2739
   18OPC    HW2  347   2.084   4.105   2.015  0.8161  0.4971  1.1934
   18OPC     MW  348   2.057   4.178   2.009 -0.3325  0.0637  0.7783
   19OPC     OW  349   2.098   0.055   0.182 -0.5060  0.4852  0.3821
   19OPC    HW1  350   2.130   0.074   0.103 -0.1166 -1.5030  0.0183
   19OPC    HW2  351   2.051   0.126   0.202  1.1184  1.9532 -0.6632
   19OPC     MW  352   2.096   0.068   0.173 -0.2085  0.4083  0.1740
   20OPC     OW  353   1.420   4.393   2.978  0.1557  0.0188  0.8254
   20OPC    HW1  354   1.339   4.399   3.010 -0.3411  0.5689 -0.4418
   20OPC    HW2  355   1.431   4.470   2.937  0.9129 -0.4582  0.1062
   20OPC     MW  356   1.409   4.405   2.976  0.1942  0.0298  0.5320
   21OPC     OW  357   4.410   1.331   1.727 -0.6076 -0.2741 -0.2434
   21OPC    HW1  358   4.394   1.255   1.766  3.0508 -0.7196  0.7476
   21OPC    HW2  359   4.489   1.320   1.692  0.2414  3.1714  0.2281
   21OPC     MW  360   4.419   1.319   1.727  0.0579  0.1690 -0.0274
   22OPC     OW  361   5.443   3.255   2.395 -0.0655 -0.0418 -0.1484
   22OPC    HW1  362   5.481   3.333   2.386 -0.2613  0.0458 -0.2212
   22OPC    HW2  363   5.367   3.263   2.352 -0.4339 -0.0224  0.4847
   22OPC     MW  364   5.437   3.268   2.387 -0.1490 -0.0261 -0.0656
   23OPC     OW  365   3.401   4.730   3.693  0.0401 -0.4239  0.0401
   23OPC    HW1  366   3.435   4.805   3.722 -2.2339  0.0427  1.8471
   23OPC    HW2  367   3.367   4.751   3.616 -0.9226  0.5482  0.7058
   23OPC     MW  368   3.401   4.745   3.686 -0.4381 -0.2115  0.4054
   24OPC     OW  369   0.030   2.106   4.190  0.2292  0.3357 -0.1696
   24OPC    HW1  370   0.070   2.106   4.113  0.1595 -0.4467 -0.2158
   24OPC    HW2  371   0.083   2.059   4.241  0.2431  0.7881  0.2410
   24OPC     MW  372   0.043   2.099   4.186  0.2210  0.2869 -0.1159
   25OPC     OW  373   3.843   1.597   1.280  0.1406  0.3046  0.1067
   25OPC    HW1  374   3.808   1.671   1.311  1.1453  0.4780  0.8571
   25OPC    HW2  375   3.790   1.535   1.312 -0.8046  0.6747 -0.6580
   25OPC     MW  376   3.830   1.599   1.289  0.1495  0.3848  0.1046
   26OPC     OW  377   0.253   3.273   1.873  0.5490 -0.0326  0.0569
   26OPC    HW1  378   0.243   3.262   1.787 -2.8110 -0.9583  0.4427
   26OPC    HW2  379   0.271   3.192   1.902 -1.0880 -0.2685  0.4741
   26OPC     MW  380   0.254   3.259   1.865 -0.1892 -0.2043  0.1755
   27OPC     OW  381   1.486   5.298   2.661 -0.2491  0.3512 -0.1487
   27OPC    HW1  382   1.555   5.342   2.631  0.5938  0.3016  1.5426
   27OPC    HW2  383   1.444   5.357   2.710 -1.0530  0.1996 -0.6354
   27OPC     MW  384   1.490   5.313   2.664 -0.2434  0.3216  0.0290
   28OPC     OW  385   1.185   3.756   3.771 -0.3161 -0.0866  0.3680
   28OPC    HW1  386   1.218   3.739   3.692 -1.8306 -0.7837 -0.1367
   28OPC    HW2  387   1.206   3.840   3.783  0.3186 -0.0915 -0.5677
   28OPC     MW  388   1.193   3.766   3.761 -0.4461 -0.1903  0.1552
   29OPC     OW  389   1.433   0.695   2.009  0.0483 -0.0471 -0.3375
   29OPC    HW1  390   1.395   0.770   2.031  0.9604  0.1370  0.7154
   29OPC    HW2  391   1.398   0.676   1.932 -1.0951  0.8337 -0.0668
   29OPC     MW  392   1.422   0.703   2.001  0.0141  0.1103 -0.1419
   30OPC     OW  393   1.261   5.419   1.394 -0.0615  0.5345 -0.3426
   30OPC    HW1  394   1.209   5.449   1.330  1.8596  0.5526 -1.9885
   30OPC    HW2  395   1.339   5.455   1.376  0.6407  0.2978  1.8722
   30OPC     MW  396   1.265   5.429   1.382  0.3260  0.5023 -0.2587
   31OPC     OW  397   5.283   1.665   4.454  0.1370  0.2070 -0.0115
   31OPC    HW1  398   5.346   1.637   4.508  0.5770  0.7025 -0.2513
   31OPC    HW2  399   5.224   1.700   4.508 -0.2230 -0.7813  0.2567
   31OPC     MW  400   5.284   1.666   4.470  0.1488  0.1342 -0.0072
   32OPC     OW  401   1.966   0.932   1.947 -0.0261  0.0986  0.0805
   32OPC    HW1  402   1.959   0.940   1.860  1.5858  0.1568 -0.0763
   32OPC    HW2  403   1.977   1.014   1.975 -0.1865  0.0476  0.2944
   32OPC     MW  404   1.967   0.945   1.938  0.1884  0.0997  0.0889
   33OPC     OW  405   2.284   0.769   3.865 -0.3638  0.2127  0.1448
   33OPC    HW1  406   2.260   0.776   3.781 -0.1194 -1.4407 -0.0921
   33OPC    HW2  407   2.371   0.761   3.860 -0.2592  0.9200  0.6389
   33OPC     MW  408   2.293   0.769   3.852 -0.3122  0.0730  0.1829
   34OPC     OW  409   0.433   1.599   2.098  0.4211 -0.1249  0.1287
   34OPC    HW1  410   0.478   1.540   2.143  0.3157 -0.3212 -0.0210
   34OPC    HW2  411   0.364   1.554   2.068  0.4912  0.0028 -0.2289
   34OPC     MW  412   0.429   1.583   2.100  0.4159 -0.1351  0.0538
   35OPC     OW  413   0.812   4.223   3.204 -0.0446  0.3674 -0.7640
   35OPC    HW1  414   0.786   4.306   3.195  0.1709  0.6986  1.2307
   35OPC    HW2  415   0.757   4.178   3.152 -2.6310  1.3590  0.9413
   35OPC     MW  416   0.800   4.229   3.195 -0.3948  0.5629 -0.2174
   36OPC     OW  417   0.819   2.839   4.506 -0.0608 -0.2599 -0.1924
   36OPC    HW1  418   0.752   2.808   4.458 -1.5171  1.1552  0.8019
   36OPC    HW2  419   0.875   2.868   4.446 -2.2153  2.2632 -1.1974
   36OPC     MW  420   0.817   2.839   4.490 -0.5941  0.3219 -0.1938
   37OPC     OW  421   4.341   2.781   1.978  0.4559 -0.5855  0.0881
   37OPC    HW1  422   4.423   2.809   1.973  0.4266 -0.6489 -0.7360
   37OPC    HW2  423   4.295   2.845   1.941  0.1578 -0.6681  0.3103
   37OPC     MW  424   4.346   2.794   1.972  0.4077 -0.6070 -0.0008
   38OPC     OW  425   3.418   2.283   4.772  0.0007  0.4465  0.0294
   38OPC    HW1  426   3.477   2.296   4.709  1.1639 -0.6327  0.8402
   38OPC    HW2  427   3.350   2.332   4.748  1.9699  3.4534  0.1315
   38OPC     MW  428   3.416   2.292   4.759  0.4635  0.7313  0.1643
   39OPC     OW  429   2.944   4.652   1.777 -0.2251 -0.1917  0.4815
   39OPC    HW1  430   2.879   4.645   1.720 -0.7122 -0.0646  1.0011
   39OPC    HW2  431   3.002   4.593   1.751  0.0247  0.5625 -0.7296
   39OPC     MW  432   2.943   4.642   1.765 -0.2602 -0.0613  0.3794
   40OPC     OW  433   4.638   1.155   5.060  0.7108  0.7788  0.3479
   40OPC    HW1  434   4.625   1.129   5.142 -0.1266  1.1352  0.3431
   40OPC    HW2  435   4.724   1.149   5.050  0.9100  1.4069  1.4855
   40OPC     MW  436   4.648   1.151   5.071  0.6163  0.9243  0.5152
   41OPC     OW  437   1.747   4.079   2.287 -0.3888 -0.3722 -0.2834
   41OPC    HW1  438   1.696   4.031   2.339 -1.0693  1.1846  0.5607
   41OPC    HW2  439   1.814   4.026   2.269 -0.6143 -1.3093  1.3882
   41OPC     MW  440   1.749   4.064   2.292 -0.5226 -0.2809  0.0882
   42OPC     OW  441   3.385   2.103   4.279 -0.7568 -0.5293  0.2717
   42OPC    HW1  442   3.379   2.018   4.258  0.1128 -0.5456  0.0844
   42OPC    HW2  443   3.338   2.108   4.353  0.8944 -1.6106  1.4654
   42OPC     MW  444   3.377   2.091   4.287 -0.3844 -0.6914  0.4203
   43OPC     OW  445   4.000   5.082   2.862 -0.7652  0.5899  0.3158
   43OPC    HW1  446   3.926   5.117   2.832 -0.9564  1.0828  1.3153
   43OPC    HW2  447   3.990   5.084   2.949  0.8948  1.7210  0.5199
   43OPC     MW  448   3.988   5.087   2.870 -0.5481  0.8302  0.4936
   44OPC     OW  449   3.640   4.317   3.635  0.0555 -0.5045 -0.6105
   44OPC    HW1  450   3.611   4.384   3.587 -1.2324  0.6061  1.5859
   44OPC    HW2  451   3.699   4.353   3.687 -0.5320 -1.0928  0.4909
   44OPC     MW  452   3.644   4.332   3.635 -0.2216 -0.4275 -0.1233
   45OPC     OW  453   2.032   3.561   1.505  0.1307 -0.0108  0.0315
   45OPC    HW1  454   2.058   3.485   1.539  0.9601  0.6978  1.0258
   45OPC    HW2  455   1.945   3.551   1.497 -0.1298 -0.2303  2.3700
   45OPC     MW  456   2.023   3.548   1.509  0.2148  0.0614  0.5239
   46OPC     OW  457   3.353   5.259   4.805  0.0799  0.3204  0.0972
   46OPC    HW1  458   3.288   5.271   4.748 -1.2536  1.1159  1.7018
   46OPC    HW2  459   3.352   5.332   4.852 -0.3494 -1.1567  2.5397
   46OPC     MW  460   3.343   5.271   4.804 -0.1805  0.2196  0.6950
   47OPC     OW  461   3.293   3.780   5.148 -0.0372  0.1408  0.2406
   47OPC    HW1  462   3.209   3.778   5.168 -0.4010  0.5548 -1.1450
   47OPC    HW2  463   3.301   3.719   5.086  0.4702  0.7933 -0.3582
   47OPC     MW  464   3.282   3.771   5.142 -0.0160  0.2984 -0.0525
   48OPC     OW  465   1.114   0.994   2.771  0.0475 -0.3572  0.0836
   48OPC    HW1  466   1.127   1.004   2.856  0.2264 -0.4636  0.0695
   48OPC    HW2  467   1.143   0.913   2.755 -0.1086 -0.3888 -0.0532
   48OPC     MW  468   1.120   0.983   2.781  0.0509 -0.3776  0.0613
   49OPC     OW  469   2.168   4.661   1.629  0.1758  0.1759  0.7496
   49OPC    HW1  470   2.114   4.724   1.654 -1.5878 -1.0104  0.1727
   49OPC    HW2  471   2.201   4.631   1.703 -0.6354  0.3788  1.2056
   49OPC     MW  472   2.165   4.666   1.643 -0.2044  0.0308  0.7316
   50OPC     OW  473   2.754   1.545   2.762  0.1012 -0.4646  0.5382
   50OPC    HW1  474   2.687   1.489   2.758 -1.1578  1.0503 -1.1227
   50OPC    HW2  475   2.717   1.619   2.787  1.1922  0.3367 -0.1380
   50OPC     MW  476   2.739   1.547   2.765  0.0763 -0.1224  0.1930
   51OPC     OW  477   1.247   2.254   1.022 -0.1710  0.0524 -0.0585
   51OPC    HW1  478   1.314   2.242   0.969  0.7969  0.4249  1.0348
   51OPC    HW2  479   1.199   2.315   0.981  1.0787  1.0837 -0.0668
   51OPC     MW  480   1.250   2.261   1.008  0.1565  0.2596  0.1017
   52OPC     OW  481   3.704   2.026   5.419  0.3149  0.0899  0.7687
   52OPC    HW1  482   3.693   2.043   5.334 -1.5751  2.4666  1.3683
   52OPC    HW2  483   3.680   1.942   5.426 -2.1760  0.5685 -0.6903
   52OPC     MW  484   3.699   2.016   5.408 -0.3322  0.5116  0.6416
   53OPC     OW  485   4.123   3.666   4.771 -0.6361  0.2718 -0.1378
   53OPC    HW1  486   4.139   3.582   4.753  0.2461  0.4554 -0.2690
   53OPC    HW2  487   4.159   3.708   4.703 -0.4891  0.7851  0.2540
   53OPC     MW  488   4.131   3.660   4.758 -0.4840  0.3746 -0.0994
   54OPC     OW  489   0.633   3.708   3.282  0.0790  0.3178 -0.1380
   54OPC    HW1  490   0.645   3.727   3.198  0.5647 -1.3689 -0.4682
   54OPC    HW2  491   0.551   3.678   3.285  0.0822  0.3228 -0.0055
   54OPC     MW  492   0.623   3.707   3.270  0.1512  0.0694 -0.1671
   55OPC     OW  493   1.670   0.649   0.373  0.1684 -0.4552 -0.1300
   55OPC    HW1  494   1.653   0.734   0.364 -0.3264 -0.5800 -0.4220
   55OPC    HW2  495   1.708   0.644   0.452 -1.1517 -0.1426  0.5594
   55OPC     MW  496   1.673   0.660   0.384 -0.0997 -0.4275 -0.0713
   56OPC     OW  497   3.319   0.313   3.395  0.4376 -0.3924  0.1844
   56OPC    HW1  498   3.344   0.254   3.336 -3.3939 -0.9509 -1.1814
   56OPC    HW2  499   3.350   0.388   3.364  0.4401 -0.9778 -1.2999
   56OPC     MW  500   3.327   0.315   3.382 -0.1281 -0.5614 -0.2366
   57OPC     OW  501   1.022   2.790   3.313  0.0871 -0.3364 -0.5210
   57OPC    HW1  502   1.079   2.854   3.330 -1.4497  0.7538  0.9094
   57OPC    HW2  503   1.036   2.732   3.376 -2.9413  1.8576  2.5981
   57OPC     MW  504   1.033   2.791   3.325 -0.5872  0.1488  0.1512
   58OPC     OW  505   0.858   1.441   3.769 -0.3722 -0.4400 -0.0983
   58OPC    HW1  506   0.867   1.507   3.713  0.5260 -0.3069  0.1873
   58OPC    HW2  507   0.921   1.454   3.828 -0.1570 -1.5691 -0.0474
   58OPC     MW  508   0.868   1.452   3.770 -0.2078 -0.5872 -0.0486
   59OPC     OW  509   1.052   2.928   4.711  0.1053  1.0408  0.0868
   59OPC    HW1  510   1.064   2.857   4.761 -0.9556  1.4141  0.9167
   59OPC    HW2  511   1.067   2.900   4.630  2.0509  0.4495  0.5999
   59OPC     MW  512   1.056   2.914   4.707  0.2360  1.0086  0.2851
   60OPC     OW  513   0.825   3.418   1.586 -0.1948 -0.1322 -0.4152
   60OPC    HW1  514   0.763   3.469   1.622  0.3191  0.9752 -1.0255
   60OPC    HW2  515   0.898   3.446   1.624  0.1970  0.2036 -1.3903
   60OPC     MW  516   0.827   3.430   1.597 -0.0610  0.0811 -0.6495
   61OPC     OW  517   0.192   1.333   2.921  0.3644  0.1273 -0.6811
   61OPC    HW1  518   0.257   1.307   2.868 -0.8207  0.5023 -2.4182
   61OPC    HW2  519   0.155   1.258   2.945  0.9112 -0.0533 -0.3898
   61OPC     MW  520   0.196   1.318   2.916  0.2701  0.1560 -0.8947
   62OPC     OW  521   1.204   2.534   3.073 -0.6843 -0.4303 -0.1689
   62OPC    HW1  522   1.144   2.589   3.041 -0.0974 -0.1431 -0.8022
   62OPC    HW2  523   1.163   2.457   3.075 -0.6345 -0.5476 -2.0130
   62OPC     MW  524   1.189   2.531   3.068 -0.5903 -0.4052 -0.5348
   63OPC     OW  525   4.052   3.521   3.045 -0.0785  0.6518 -0.4512
   63OPC    HW1  526   4.111   3.465   3.013 -0.5341  0.0638 -0.2796
   63OPC    HW2  527   4.037   3.575   2.979  0.0830  0.3343 -0.7514
   63OPC     MW  528   4.059   3.520   3.030 -0.1218  0.5182 -0.4702
   64OPC     OW  529   0.691   2.698   4.299 -0.1074 -0.2905  0.3261
   64OPC    HW1  530   0.704   2.614   4.319 -0.8423 -0.0831  1.8482
   64OPC    HW2  531   0.645   2.694   4.225 -0.9174 -1.2676  0.8498
   64OPC     MW  532   0.686   2.685   4.291 -0.3356 -0.4042  0.6285
   65OPC     OW  533   2.471   0.314   0.485  0.0004  0.1189 -0.2626
   65OPC    HW1  534   2.410   0.298   0.545  0.5375  0.2025  0.3155
   65OPC    HW2  535   2.526   0.246   0.494  0.1622  0.2116 -0.5531
   65OPC     MW  536   2.470   0.302   0.495  0.1035  0.1449 -0.2201
   66OPC     OW  537   3.713   3.384   4.200 -0.0858 -0.1171  0.2798
   66OPC    HW1  538   3.772   3.411   4.259  0.2731  2.0757 -0.9747
   66OPC    HW2  539   3.646   3.438   4.211  0.6646  1.5570 -2.3414
   66OPC     MW  540   3.712   3.396   4.210  0.0781  0.4541 -0.2925
   67OPC     OW  541   3.601   3.306   3.897 -0.3998 -0.3358  0.1798
   67OPC    HW1  542   3.535   3.362   3.911 -1.6602 -1.1784 -1.9376
   67OPC    HW2  543   3.666   3.358   3.870 -0.1491  0.4925  2.1707
   67OPC     MW  544   3.601   3.322   3.895 -0.5490 -0.3380  0.1611
   68OPC     OW  545   0.224   4.486   1.797  0.5390 -0.1251  0.1949
   68OPC    HW1  546   0.245   4.440   1.868 -0.7519  0.0022  0.6920
   68OPC    HW2  547   0.137   4.478   1.792  0.6187 -0.3273 -1.5174
   68OPC     MW  548   0.214   4.478   1.807  0.3600 -0.1361  0.0154
   69OPC     OW  549   3.343   3.449   0.262  0.0857 -0.2934 -0.2829
   69OPC    HW1  550   3.338   3.363   0.246 -0.7100 -0.5499  1.1720
   69OPC    HW2  551   3.392   3.454   0.334 -1.1162  0.3325  0.5225
   69OPC     MW  552   3.349   3.437   0.270 -0.2093 -0.2388  0.0509
   70OPC     OW  553   4.047   5.239   0.333  0.1810  0.2471  0.7952
   70OPC    HW1  554   4.101   5.308   0.337  0.5266  0.0145  0.2605
   70OPC    HW2  555   4.020   5.239   0.250  1.2878 -1.0794  0.3917
   70OPC     MW  556   4.051   5.249   0.322  0.3955  0.0167  0.6566
   71OPC     OW  557   4.580   1.012   0.744 -0.2514 -0.2000  0.1337
   71OPC    HW1  558   4.506   1.053   0.723 -0.9594 -1.4400  0.1360
   71OPC    HW2  559   4.607   0.979   0.668 -1.5962 -2.7313  0.6585
   71OPC     MW  560   4.573   1.013   0.729 -0.5548 -0.7572  0.2116
   72OPC     OW  561   4.653   3.176   1.339 -0.0439  0.1939  1.0854
   72OPC    HW1  562   4.735   3.160   1.314 -0.9367 -0.6016 -1.6425
   72OPC    HW2  563   4.634   3.108   1.391  0.4471 -0.6516  0.1955
   72OPC     MW  564   4.663   3.163   1.343 -0.1035 -0.0484  0.5510
   73OPC     OW  565   0.106   1.533   3.816  0.1785  0.1519 -0.1413
   73OPC    HW1  566   0.097   1.578   3.890 -3.0624  0.4591 -0.5690
   73OPC    HW2  567   0.183   1.560   3.784  1.9297 -0.2988  3.1983
   73OPC     MW  568   0.116   1.544   3.822 -0.0416  0.1308  0.2890
   74OPC     OW  569   2.263   2.462   0.651  0.3342  0.0812 -0.4088
   74OPC    HW1  570   2.297   2.383   0.668  0.3284 -0.4342 -2.5067
   74OPC    HW2  571   2.177   2.449   0.656  0.2893 -0.3855 -1.8734
   74OPC     MW  572   2.255   2.449   0.654  0.3268 -0.0639 -0.9350
   75OPC     OW  573   3.502   2.067   1.944 -0.4314  0.2524  0.0573
   75OPC    HW1  574   3.462   1.996   1.914  0.9010 -0.1730 -0.7787
   75OPC    HW2  575   3.439   2.108   1.989 -1.9226 -0.1994 -1.4688
   75OPC     MW  576   3.487   2.063   1.946 -0.4549  0.1228 -0.2916
   76OPC     OW  577   1.561   3.403   4.765  0.1004  0.0706 -0.2356
   76OPC    HW1  578   1.593   3.322   4.755 -2.4308 -0.8543 -1.8165
   76OPC    HW2  579   1.631   3.454   4.763  1.8234 -2.0657  1.0912
   76OPC     MW  580   1.576   3.398   4.763 -0.0190 -0.3816 -0.2730
   77OPC     OW  581   2.336   3.836   0.674  0.1245 -0.5852  0.1926
   77OPC    HW1  582   2.300   3.904   0.633  3.1417  0.9452 -0.1363
   77OPC    HW2  583   2.407   3.819   0.627  0.6451 -2.5524  1.5810
   77OPC     MW  584   2.341   3.843   0.661  0.6471 -0.6496  0.3491
   78OPC     OW  585   2.436   0.282   2.521 -0.0313 -0.0278 -0.2127
   78OPC    HW1  586   2.372   0.322   2.476  0.7616 -0.1685 -1.5178
   78OPC    HW2  587   2.401   0.270   2.600 -1.5955 -0.0340 -0.8697
   78OPC     MW  588   2.421   0.286   2.526 -0.1452 -0.0495 -0.5027
   79OPC     OW  589   1.781   4.833   3.653  0.4772  0.1922 -0.1164
   79OPC    HW1  590   1.806   4.841   3.569  0.1812  2.0684 -0.0678
   79OPC    HW2  591   1.804   4.909   3.688 -0.6819 -0.0176  1.1795
   79OPC     MW  592   1.788   4.845   3.646  0.2623  0.4385  0.0821
   80OPC     OW  593   2.733   5.419   0.043  0.0082  0.4357 -0.3023
   80OPC    HW1  594   2.690   5.420  -0.032 -1.1281 -2.8820  0.1797
   80OPC    HW2  595   2.729   5.336   0.070  1.1064  1.2670  3.0177
   80OPC     MW  596   2.726   5.407   0.036  0.0025  0.0684  0.2593
   81OPC     OW  597   2.017   3.805   4.488  0.1381 -0.3544  0.9502
   81OPC    HW1  598   2.064   3.754   4.541 -1.5612 -1.5281  1.4178
   81OPC    HW2  599   1.955   3.838   4.540  0.7547  1.6335  0.4860
   81OPC     MW  600   2.015   3.802   4.504 -0.0218 -0.2341  0.9503
   82OPC     OW  601   1.983   3.901   5.421 -0.5753 -0.8781 -0.3793
   82OPC    HW1  602   2.050   3.935   5.378 -1.2336  1.2649  0.1789
   82OPC    HW2  603   2.009   3.819   5.439  1.4055 -0.4516 -1.1256
   82OPC     MW  604   1.997   3.894   5.417 -0.3799 -0.4985 -0.4072
   83OPC     OW  605   0.306   2.651   1.457 -0.0288  0.4122 -0.3934
   83OPC    HW1  606   0.279   2.604   1.526 -0.9843  1.9360  0.3079
   83OPC    HW2  607   0.366   2.704   1.491 -1.5553  2.2143 -0.3478
   83OPC     MW  608   0.311   2.652   1.472 -0.3955  0.9035 -0.2830
   84OPC     OW  609   0.881   1.839   0.311 -0.6684 -0.5165  0.4899
   84OPC    HW1  610   0.871   1.753   0.322  0.5799 -0.6044  1.1217
   84OPC    HW2  611   0.954   1.845   0.263 -0.2464  0.2022  1.1950
   84OPC     MW  612   0.890   1.827   0.306 -0.4216 -0.4233  0.6874
   85OPC     OW  613   4.116   1.347   1.043  0.0574 -0.1184 -0.0869
   85OPC    HW1  614   4.112   1.271   1.085 -0.9509  0.1060  0.2449
   85OPC    HW2  615   4.201   1.358   1.029  0.2642 -1.0133  0.4018
   85OPC     MW  616   4.128   1.337   1.047 -0.0610 -0.2174  0.0343
   86OPC     OW  617   1.034   2.713   0.619 -0.2570 -0.1009 -0.7609
   86OPC    HW1  618   0.983   2.650   0.587  0.4844 -0.4021 -1.4022
   86OPC    HW2  619   1.113   2.676   0.621  0.2747  0.9368 -1.5375
   86OPC     MW  620   1.038   2.698   0.615 -0.0689  0.0079 -0.9703
   87OPC     OW  621   2.769   3.306   4.783  0.6415  0.7164  0.0029
   87OPC    HW1  622   2.845   3.336   4.815  1.2833 -1.0017  0.1942
   87OPC    HW2  623   2.790   3.279   4.703  0.6500 -1.1889  0.5945
   87OPC     MW  624   2.784   3.307   4.776  0.7377  0.1811  0.1183
   88OPC     OW  625   2.755   3.049   3.606  0.6537 -0.1855  0.3752
   88OPC    HW1  626   2.668   3.041   3.599  0.4022  0.4668  2.3160
   88OPC    HW2  627   2.774   3.109   3.546 -0.7946  2.3462  2.2371
   88OPC     MW  628   2.745   3.056   3.596  0.4027  0.2849  0.9370
   89OPC     OW  629   4.443   3.020   5.253  0.7416 -0.1406  0.4419
   89OPC    HW1  630   4.440   3.015   5.166 -0.3325  0.9390  0.3960
   89OPC    HW2  631   4.522   2.988   5.273  0.1099 -2.6937 -0.7438
   89OPC     MW  632   4.454   3.014   5.243  0.4895 -0.3582  0.2596
   90OPC     OW  633   3.011   0.196   4.794  0.0339 -0.1739  0.7076
   90OPC    HW1  634   2.967   0.268   4.773  0.0334  0.0007  1.2958
   90OPC    HW2  635   3.086   0.204   4.749  0.7335  1.0051  1.9936
   90OPC     MW  636   3.016   0.208   4.784  0.1371  0.0261  0.9844
   91OPC     OW  637   4.583   2.455   5.253 -0.1940  0.2571  0.1096
   91OPC    HW1  638   4.663   2.438   5.221  0.0697 -1.5380  1.5278
   91OPC    HW2  639   4.597   2.519   5.310  0.2594 -0.1474  0.4561
   91OPC     MW  640   4.597   2.462   5.257 -0.0880 -0.0678  0.3700
   92OPC     OW  641   3.325   2.251   1.794  0.2877 -0.2169 -0.0015
   92OPC    HW1  642   3.306   2.259   1.879  0.5407 -0.8760  0.1215
   92OPC    HW2  643   3.311   2.331   1.763  0.0004 -0.0159  0.6233
   92OPC     MW  644   3.320   2.264   1.802  0.2826 -0.2846  0.1090
   93OPC     OW  645   3.457   0.069   2.387  0.4335  0.0408 -0.4239
   93OPC    HW1  646   3.432   0.039   2.466 -0.4941 -0.3506 -0.8510
   93OPC    HW2  647   3.452   0.155   2.396  0.9795  0.0206  0.1485
   93OPC     MW  648   3.452   0.077   2.400  0.3769 -0.0200 -0.4025
   94OPC     OW  649   1.818   3.385   3.367  0.3929 -0.2856  0.1795
   94OPC    HW1  650   1.752   3.396   3.311 -0.0946 -2.3160  0.3052
   94OPC    HW2  651   1.831   3.466   3.398 -1.8261  0.2395 -0.0766
   94OPC     MW  652   1.810   3.399   3.363 -0.0069 -0.5081  0.1602
   95OPC     OW  653   2.275   4.418   1.224  0.1341  0.0189  0.1251
   95OPC    HW1  654   2.209   4.422   1.281  1.3450  2.3818  1.5075
   95OPC    HW2  655   2.309   4.339   1.238 -0.6831 -0.1361  1.4088
   95OPC     MW  656   2.270   4.407   1.235  0.1923  0.3452  0.5189
   96OPC     OW  657   3.072   0.365   1.658  0.2714 -0.4679 -0.2158
   96OPC    HW1  658   2.994   0.356   1.620 -0.4495 -0.7264  1.2613
   96OPC    HW2  659   3.068   0.311   1.727  0.8128  1.3481  1.3107
   96OPC     MW  660   3.060   0.356   1.662  0.2450 -0.2378  0.2279
   97OPC     OW  661   2.581   0.450   0.910 -0.4098  0.0901 -0.8415
   97OPC    HW1  662   2.534   0.431   0.981 -2.5912  0.1769 -2.1513
   97OPC    HW2  663   2.589   0.537   0.913 -1.6247  0.2420 -1.2913
   97OPC     MW  664   2.575   0.460   0.921 -0.9116  0.1254 -1.1015
   98OPC     OW  665   1.393   2.160   1.754 -0.0707 -0.2732 -0.3719
   98OPC    HW1  666   1.424   2.127   1.828 -1.2681 -0.9417 -0.1498
   98OPC    HW2  667   1.460   2.152   1.698  0.4865 -0.7382  0.3493
   98OPC     MW  668   1.407   2.154   1.757 -0.1653 -0.4406 -0.2325
   99OPC     OW  669   1.000   1.622   1.031  0.1715 -0.1729 -0.3881
   99OPC    HW1  670   1.013   1.699   1.070 -0.7989 -0.3592  0.3321
   99OPC    HW2  671   0.934   1.638   0.977 -0.4447 -0.6453  0.2129
   99OPC     MW  672   0.992   1.636   1.029 -0.0629 -0.2702 -0.1929
  100OPC     OW  673   1.272   3.196   2.320  0.4824  0.2806 -0.0726
  100OPC    HW1  674   1.325   3.187   2.251  0.5264 -0.9059  0.0809
  100OPC    HW2  675   1.231   3.271   2.305  0.6081  0.1255 -1.3131
  100OPC     MW  676   1.274   3.206   2.308  0.5075  0.0824 -0.2332
  101OPC     OW  677   0.044   1.769   4.796  0.3397 -0.0502 -0.0690
  101OPC    HW1  678   0.024   1.788   4.713 -1.0010  1.1373  0.4744
  101OPC    HW2  679   0.007   1.691   4.809 -0.1928  0.1528 -0.3444
  101OPC     MW  680   0.035   1.760   4.786  0.0630  0.1552 -0.0291
  102OPC     OW  681   0.553   3.149   1.812 -0.3821 -0.6336 -0.2203
  102OPC    HW1  682   0.639   3.143   1.827 -0.2670  2.6015  1.2018
  102OPC    HW2  683   0.517   3.102   1.875  0.3638  0.8030  1.3390
  102OPC     MW  684   0.560   3.141   1.823 -0.2549  0.0564  0.2201
  103OPC     OW  685   3.134   0.714   3.054 -0.1167  0.7050  0.0168
  103OPC    HW1  686   3.170   0.684   2.981  0.1254 -1.1885  0.8607
  103OPC    HW2  687   3.198   0.759   3.092  0.3263  0.1622 -0.0807
  103OPC     MW  688   3.149   0.716   3.049 -0.0155  0.3451  0.1271
  104OPC     OW  689   3.185   4.724   2.944 -0.0053 -0.0335 -0.2698
  104OPC    HW1  690   3.118   4.727   2.887  1.2584  1.3846 -1.7792
  104OPC    HW2  691   3.251   4.693   2.896  0.9416  0.6019  0.5877
  104OPC     MW  692   3.185   4.720   2.928  0.3213  0.2697 -0.3661
  105OPC     OW  693   2.493   3.045   3.551 -0.3444  0.4216  0.0524
  105OPC    HW1  694   2.467   3.102   3.490 -1.2310 -0.5648 -0.5181
  105OPC    HW2  695   2.480   3.089   3.626  0.0245  1.3557 -0.4109
  105OPC     MW  696   2.487   3.060   3.553 -0.4209  0.4138 -0.1003
  106OPC     OW  697   3.045   4.470   5.107 -0.0538  0.2969  0.4423
  106OPC    HW1  698   3.062   4.400   5.156 -1.0943 -0.1302  0.2006
  106OPC    HW2  699   2.959   4.481   5.115 -0.0357  1.0173 -0.2257
  106OPC     MW  700   3.035   4.461   5.115 -0.2049  0.3402  0.3078
  107OPC     OW  701   2.860   3.480   1.344 -0.3509 -0.0771  0.5537
  107OPC    HW1  702   2.791   3.467   1.396 -1.8540  0.0460 -1.3133
  107OPC    HW2  703   2.879   3.565   1.355  1.1827 -0.6373  2.9513
  107OPC     MW  704   2.853   3.491   1.353 -0.3463 -0.1416  0.6321
  108OPC     OW  705   1.553   1.910   2.953  0.3439 -0.3651 -0.2755
  108OPC    HW1  706   1.588   1.990   2.944  3.6429 -1.2949  2.4265
  108OPC    HW2  707   1.556   1.896   3.039 -2.1600 -2.6408 -0.4550
  108OPC     MW  708   1.559   1.920   2.964  0.4613 -0.8386  0.0972
  109OPC     OW  709   4.190   3.774   1.189  0.1145  0.2823  0.2008
  109OPC    HW1  710   4.104   3.785   1.179 -0.3421 -1.7754  1.4423
  109OPC    HW2  711   4.211   3.716   1.127  0.0519 -1.2800  1.5912
  109OPC     MW  712   4.180   3.767   1.178  0.0377 -0.2524  0.5896
  110OPC     OW  713   4.165   0.046   0.302  0.3073  0.2491 -0.3082
  110OPC    HW1  714   4.134   0.120   0.336  1.3415  0.5195  0.0758
  110OPC    HW2  715   4.241   0.069   0.268 -0.0048 -0.3518 -1.4642
  110OPC     MW  716   4.171   0.060   0.302  0.4141  0.2003 -0.4223
  111OPC     OW  717   4.239   1.644   2.425  0.2945  0.4079  0.1798
  111OPC    HW1  718   4.234   1.666   2.341  0.1314 -0.8737 -0.1612
  111OPC    HW2  719   4.285   1.710   2.460  1.8880  0.1411 -1.2283
  111OPC     MW  720   4.245   1.657   2.418  0.5059  0.1791 -0.0784
  112OPC     OW  721   2.624   2.131   5.012 -0.5667 -0.2865  0.3909
  112OPC    HW1  722   2.606   2.216   5.024  0.0265  0.2009 -1.6784
  112OPC    HW2  723   2.638   2.126   4.926  1.4835 -2.0888  0.7617
  112OPC     MW  724   2.623   2.143   5.001 -0.1763 -0.4809  0.1400
  113OPC     OW  725   3.296   5.358   0.439 -0.0436  0.0767  0.1779
  113OPC    HW1  726   3.294   5.278   0.473  0.2935 -1.2707 -2.6811
  113OPC    HW2  727   3.333   5.406   0.502  0.6008 -2.1939  1.6563
  113OPC     MW  728   3.301   5.353   0.453  0.1014 -0.4578 -0.0260
  114OPC     OW  729   0.267   3.876   1.221  0.4928 -0.3226 -0.6128
  114OPC    HW1  730   0.206   3.839   1.270  0.8286 -0.4606 -0.2976
  114OPC    HW2  731   0.235   3.870   1.140  0.9471 -2.1454 -0.7041
  114OPC     MW  732   0.253   3.870   1.216  0.6095 -0.6123 -0.5797
  115OPC     OW  733   0.050   1.955   0.032  0.5552  0.3072 -0.3481
  115OPC    HW1  734   0.132   1.973   0.054  1.5098 -2.9734 -0.6170
  115OPC    HW2  735   0.052   1.870   0.012 -2.6578  0.3786 -1.6760
  115OPC     MW  736   0.062   1.945   0.033  0.2215 -0.1668 -0.5840
  116OPC     OW  737   4.650   3.506   2.101  0.0564 -0.3184  0.1035
  116OPC    HW1  738   4.709   3.542   2.154 -0.8584 -0.0299  0.9447
  116OPC    HW2  739   4.631   3.430   2.139  0.0443 -0.5191 -0.2915
  116OPC     MW  740   4.656   3.500   2.114 -0.0803 -0.3053  0.1694
  117OPC     OW  741   1.879   2.248   0.521  0.3372 -0.1001 -0.2571
  117OPC    HW1  742   1.855   2.178   0.567 -1.1778 -0.2624 -1.2153
  117OPC    HW2  743   1.901   2.215   0.443 -1.9739  0.5673 -1.2689
  117OPC     MW  744   1.879   2.233   0.517 -0.2280 -0.0255 -0.5482
  118OPC     OW  745   1.430   2.191   1.293 -0.8417  0.2453 -0.0330
  118OPC    HW1  746   1.373   2.160   1.351 -0.7998 -0.3578 -0.3007
  118OPC    HW2  747   1.499   2.214   1.341 -1.9934  2.7847  0.5285
  118OPC     MW  748   1.432   2.190   1.308 -1.0057  0.5314  0.0105
  119OPC     OW  749   4.840   3.723   0.940 -0.3294 -0.3066  0.9528
  119OPC    HW1  750   4.871   3.702   0.861 -2.3810 -0.1073  0.0343
  119OPC    HW2  751   4.826   3.646   0.979  0.7819 -0.4033  1.1892
  119OPC     MW  752   4.842   3.709   0.934 -0.4685 -0.2916  0.8520
  120OPC     OW  753   1.447   1.876   4.835 -0.0125 -0.0272  0.0975
  120OPC    HW1  754   1.369   1.914   4.826 -0.4740 -0.7504  0.8951
  120OPC    HW2  755   1.439   1.829   4.908  0.3236 -2.1293 -1.1450
  120OPC     MW  756   1.434   1.875   4.844 -0.0311 -0.4445  0.0317
  121OPC     OW  757   4.229   2.017   3.455 -0.0067  0.2823 -0.8439
  121OPC    HW1  758   4.292   1.963   3.481 -0.0874  0.1567 -0.9105
  121OPC    HW2  759   4.215   2.068   3.525 -0.9013 -0.6816 -0.2926
  121OPC     MW  760   4.236   2.017   3.470 -0.1507  0.1214 -0.7722
  122OPC     OW  761   4.391   2.194   3.113  0.4185 -0.5353 -0.3992
  122OPC    HW1  762   4.391   2.118   3.070  0.8056  0.0907 -1.5639
  122OPC    HW2  763   4.373   2.252   3.051  0.7819  0.3866  0.3380
  122OPC     MW  764   4.389   2.191   3.097  0.5295 -0.3066 -0.4624
  123OPC     OW  765   4.355   0.917   3.991  0.2327  0.3509  0.3962
  123OPC    HW1  766   4.428   0.937   3.947 -0.1627 -0.8243 -0.8613
  123OPC    HW2  767   4.295   0.909   3.928 -0.3346 -1.4771  1.1104
  123OPC     MW  768   4.357   0.919   3.975  0.0904 -0.0927  0.3159
  124OPC     OW  769   1.305   1.271   0.319 -0.3280  0.0416 -0.3831
  124OPC    HW1  770   1.345   1.298   0.392 -2.3780 -0.0019  0.8135
  124OPC    HW2  771   1.324   1.186   0.316 -0.0618  0.0868 -0.0302
  124OPC     MW  772   1.314   1.262   0.329 -0.5915  0.0418 -0.1542
  125OPC     OW  773   2.176   2.712   1.021  0.0796  0.5561 -1.0495
  125OPC    HW1  774   2.169   2.785   1.068 -1.6521 -0.2018 -0.0547
  125OPC    HW2  775   2.126   2.729   0.951 -1.9604 -0.3337  0.1206
  125OPC     MW  776   2.168   2.725   1.017 -0.4776  0.3127 -0.7297
  126OPC     OW  777   4.759   2.003   5.470 -0.2510 -0.3470  0.3028
  126OPC    HW1  778   4.740   2.025   5.388 -0.1884 -1.3843 -0.0075
  126OPC    HW2  779   4.681   1.979   5.503 -0.0650 -1.2969  0.0904
  126OPC     MW  780   4.744   2.003   5.463 -0.2141 -0.6405  0.2253
  127OPC     OW  781   2.745   0.402   5.110 -0.5150  0.1077 -0.1349
  127OPC    HW1  782   2.801   0.468   5.101  0.3451 -0.6605 -0.5123
  127OPC    HW2  783   2.795   0.331   5.108 -1.3425 -0.5407  1.0613
  127OPC     MW  784   2.761   0.402   5.108 -0.5102 -0.1016 -0.0141
  128OPC     OW  785   2.296   3.685   3.275 -0.1683  0.0212 -0.3936
  128OPC    HW1  786   2.244   3.633   3.322 -0.1560  0.7616  0.4676
  128OPC    HW2  787   2.374   3.676   3.314 -0.3783  1.4535  0.4563
  128OPC     MW  788   2.300   3.676   3.288 -0.1974  0.3421 -0.1409
  129OPC     OW  789   3.912   3.046   1.108 -0.3376 -0.3602 -0.6494
  129OPC    HW1  790   3.871   3.052   1.031  0.6784  2.3949 -1.0700
  129OPC    HW2  791   3.994   3.025   1.086 -0.0442  0.4308 -0.3331
  129OPC     MW  792   3.918   3.044   1.093 -0.1442  0.1636 -0.6649
  130OPC     OW  793   0.497   1.924   1.245  0.2403 -0.5615 -0.0369
  130OPC    HW1  794   0.443   1.992   1.240  0.2357 -0.6168 -0.7175
  130OPC    HW2  795   0.518   1.922   1.330  2.0292  1.6712 -0.3263
  130OPC     MW  796   0.492   1.934   1.257  0.5039 -0.2398 -0.1803
  131OPC     OW  797   0.419   3.057   2.761  0.1451 -0.3883 -0.8590
  131OPC    HW1  798   0.496   3.094   2.779 -0.6332  0.4829  0.9799
  131OPC    HW2  799   0.441   2.979   2.728  1.9092 -1.1573  1.7526
  131OPC     MW  800   0.434   3.051   2.759  0.2907 -0.3732 -0.2016
  132OPC     OW  801   0.620   1.878   0.525  0.3335 -0.0788 -0.3947
  132OPC    HW1  802   0.633   1.920   0.450  1.2340 -1.0074 -0.7799
  132OPC    HW2  803   0.569   1.811   0.502  0.9288 -0.5853 -0.2532
  132OPC     MW  804   0.614   1.874   0.511  0.5544 -0.2908 -0.4307
  133OPC     OW  805   0.139   3.812   0.976  1.1923  0.2319  0.3863
  133OPC    HW1  806   0.058   3.845   0.971  1.2519  0.4823  1.0157
  133OPC    HW2  807   0.126   3.727   0.992  1.0066 -0.4005 -2.5076
  133OPC     MW  808   0.125   3.804   0.977  1.1736  0.1755  0.0518
  134OPC     OW  809   2.998   2.098   4.746  0.3760 -0.2596  0.0635
  134OPC    HW1  810   3.009   2.017   4.714  0.0126 -0.5752  0.7245
  134OPC    HW2  811   3.028   2.091   4.828  2.0091  0.7259 -0.4154
  134OPC     MW  812   3.004   2.085   4.754  0.5635 -0.1606  0.0901
  135OPC     OW  813   4.461   3.961   2.423  0.4396  0.2756 -0.2307
  135OPC    HW1  814   4.449   4.043   2.449 -1.2817  0.6054 -1.8924
  135OPC    HW2  815   4.447   3.964   2.337 -0.7961 -1.9452 -0.1763
  135OPC     MW  816   4.457   3.973   2.414  0.0029 -0.0037 -0.4680
  136OPC     OW  817   2.990   1.148   5.163 -0.0935  0.1150 -0.0653
  136OPC    HW1  818   2.975   1.190   5.088  0.9498 -2.0401 -1.5797
  136OPC    HW2  819   3.046   1.200   5.205 -0.9743  1.5285 -0.5614
  136OPC     MW  820   2.996   1.162   5.158 -0.0695  0.0054 -0.3622
  137OPC     OW  821   2.863   2.126   0.753 -0.6264 -0.7439 -0.7444
  137OPC    HW1  822   2.857   2.068   0.688 -0.1585  0.0456 -1.5114
  137OPC    HW2  823   2.933   2.174   0.732 -1.1634  0.2786 -0.2809
  137OPC     MW  824   2.872   2.125   0.740 -0.6365 -0.4762 -0.7893
  138OPC     OW  825   1.820   2.372   1.122  0.2030  0.3732  0.3129
  138OPC    HW1  826   1.904   2.396   1.126  0.0160  1.0526  0.2443
  138OPC    HW2  827   1.791   2.412   1.051  0.0168 -0.5134 -0.1221
  138OPC     MW  828   1.828   2.381   1.112  0.1478  0.3426  0.2385
  139OPC     OW  829   1.819   4.580   0.698 -0.1973 -0.1449  0.4311
  139OPC    HW1  830   1.806   4.650   0.748  1.1432  0.9000 -0.6056
  139OPC    HW2  831   1.738   4.553   0.679 -0.8462  2.3739 -0.8058
  139OPC     MW  832   1.805   4.586   0.703 -0.0951  0.3815  0.0952
  140OPC     OW  833   2.987   0.827   0.189  0.0768  0.4139 -0.2393
  140OPC    HW1  834   2.930   0.829   0.256  1.1997  1.1251  0.7360
  140OPC    HW2  835   3.006   0.743   0.180  0.6188  0.3837  0.9869
  140OPC     MW  836   2.981   0.815   0.198  0.3227  0.5145  0.0859
  141OPC     OW  837   5.164   3.114   3.251 -0.8884  0.0196  0.2536
  141OPC    HW1  838   5.138   3.031   3.247  0.7095 -0.5247  0.3274
  141OPC    HW2  839   5.184   3.126   3.335 -0.0944  0.1113  0.0664
  141OPC     MW  840   5.163   3.103   3.263 -0.5350 -0.0473  0.2367
  142OPC     OW  841   0.462   4.016   3.298 -0.5141  0.2310 -0.6544
  142OPC    HW1  842   0.526   3.991   3.352 -0.3576  0.0746 -0.9089
  142OPC    HW2  843   0.403   4.052   3.351  0.2916  1.4214 -0.5133
  142OPC     MW  844   0.463   4.018   3.314 -0.3720  0.3839 -0.6711
  143OPC     OW  845   0.904   1.953   2.690  0.0587  0.1560 -0.4172
  143OPC    HW1  846   0.912   2.022   2.742  1.5909 -1.0926  1.1363
  143OPC    HW2  847   0.986   1.924   2.681 -0.6518 -2.5485  0.6300
  143OPC     MW  848   0.917   1.959   2.696  0.1801 -0.4280 -0.0330
  144OPC     OW  849   1.139   2.852   0.207  0.5030  0.1652  0.0511
  144OPC    HW1  850   1.084   2.830   0.143 -1.2346 -0.5030  1.6660
  144OPC    HW2  851   1.115   2.932   0.230 -1.5282 -0.9504  2.3049
  144OPC     MW  852   1.128   2.860   0.201 -0.0537 -0.0983  0.6226
  145OPC     OW  853   4.044   1.646   0.585  0.1949  0.5077  0.4428
  145OPC    HW1  854   3.960   1.633   0.603 -0.0291  1.1427 -0.1059
  145OPC    HW2  855   4.077   1.674   0.661 -0.4106  1.6650  0.3107
  145OPC     MW  856   4.036   1.648   0.599  0.0725  0.7724  0.3422
  146OPC     OW  857   2.827   3.081   3.307 -1.0056 -0.1352  0.6827
  146OPC    HW1  858   2.851   2.998   3.302  1.2822  0.4580  0.6542
  146OPC    HW2  859   2.785   3.095   3.232  0.2534 -0.8245 -0.1990
  146OPC     MW  860   2.825   3.071   3.295 -0.4817 -0.1494  0.5484
  147OPC     OW  861   1.592   2.344   3.407  0.7606  0.1487  0.4868
  147OPC    HW1  862   1.520   2.386   3.382 -0.2691 -2.0351 -0.5218
  147OPC    HW2  863   1.656   2.386   3.365 -0.0354  1.4512  0.5379
  147OPC     MW  864   1.591   2.356   3.397  0.4909  0.0185  0.3453
  148OPC     OW  865   2.432   0.274   4.361 -0.2513  0.0152 -0.5851
  148OPC    HW1  866   2.427   0.352   4.400  0.4999  0.2705 -0.9618
  148OPC    HW2  867   2.375   0.281   4.295  2.1827  1.5936 -2.7626
  148OPC     MW  868   2.423   0.287   4.357  0.2193  0.2861 -0.9625
  149OPC     OW  869   1.739   4.359   4.800 -0.5214  0.2367 -0.4983
  149OPC    HW1  870   1.742   4.408   4.872 -1.0721  1.6597 -1.3997
  149OPC    HW2  871   1.655   4.335   4.796 -0.1077 -1.5192  0.3648
  149OPC     MW  872   1.727   4.362   4.810 -0.5416  0.1876 -0.5040
  150OPC     OW  873   2.350   4.758   4.149 -0.1911  0.9208 -0.8730
  150OPC    HW1  874   2.385   4.754   4.069  3.6478  0.9800  0.5560
  150OPC    HW2  875   2.408   4.715   4.199 -3.4413 -1.0263  1.6790
  150OPC     MW  876   2.364   4.751   4.145 -0.1042  0.6418 -0.2847
  151OPC     OW  877   4.488   2.370   1.737 -0.1794 -0.0183 -0.0239
  151OPC    HW1  878   4.521   2.347   1.660  1.0588  0.8788  0.2065
  151OPC    HW2  879   4.558   2.385   1.786 -0.9418 -0.6696  1.3205
  151OPC     MW  880   4.503   2.369   1.733 -0.1092  0.0180  0.2088
  152OPC     OW  881   1.986   1.826   3.116  0.3680  0.2682  0.3225
  152OPC    HW1  882   1.970   1.857   3.035 -1.8505 -0.7156  0.3146
  152OPC    HW2  883   1.970   1.741   3.108 -0.5954  0.2692  1.9584
  152OPC     MW  884   1.981   1.818   3.103 -0.1020  0.1230  0.5630
  153OPC     OW  885   0.608   0.782   1.002 -0.4039  0.6627  0.5813
  153OPC    HW1  886   0.681   0.755   0.962 -0.0675  1.8073  0.3985
  153OPC    HW2  887   0.555   0.804   0.937 -0.6808  0.4382  0.7280
  153OPC     MW  888   0.611   0.781   0.987 -0.3951  0.7986  0.5760
  154OPC     OW  889   5.157   1.402   3.726  0.5486 -0.4134  0.3559
  154OPC    HW1  890   5.173   1.479   3.688 -0.3039 -0.8160 -0.8981
  154OPC    HW2  891   5.079   1.413   3.763  0.6497 -0.5188  0.5998
  154OPC     MW  892   5.148   1.415   3.726  0.4377 -0.4885  0.2068
  155OPC     OW  893   5.139   2.277   4.031  0.2663 -0.2997 -0.5187
  155OPC    HW1  894   5.184   2.268   3.957  2.7884 -0.0433  0.8654
  155OPC    HW2  895   5.148   2.362   4.050 -1.9914  0.0695 -0.8204
  155OPC     MW  896   5.147   2.288   4.023  0.3054 -0.2073 -0.3586
  156OPC     OW  897   2.595   3.723   1.326 -0.1164  0.5146  0.1558
  156OPC    HW1  898   2.528   3.717   1.381  0.1595  0.0167  0.4571
  156OPC    HW2  899   2.620   3.640   1.316  1.2593  0.7705  1.0921
  156OPC     MW  900   2.589   3.710   1.333  0.1274  0.4789  0.3387
  157OPC     OW  901   5.303   2.126   0.789  0.2682 -0.1571 -0.7293
  157OPC    HW1  902   5.349   2.200   0.797 -0.0357  0.1859 -1.9942
  157OPC    HW2  903   5.364   2.064   0.794  0.8770  0.2836 -2.2184
  157OPC     MW  904   5.319   2.128   0.791  0.3135 -0.0412 -1.1362
  158OPC     OW  905   3.033   2.428   3.746  0.8513  0.0944  0.2107
  158OPC    HW1  906   2.999   2.469   3.677  1.2170  0.0841  0.0267
  158OPC    HW2  907   3.053   2.493   3.801  0.7950  0.1179  0.2037
  158OPC     MW  908   3.031   2.443   3.744  0.8969  0.0964  0.1825
  159OPC     OW  909   1.077   3.383   4.944  0.1775  0.7792  0.1428
  159OPC    HW1  910   1.010   3.434   4.963  0.3331 -0.1330  3.8694
  159OPC    HW2  911   1.138   3.406   5.002  0.8386 -2.3917  0.9193
  159OPC     MW  912   1.076   3.394   4.955  0.2983  0.1760  0.8080
  160OPC     OW  913   3.707   3.516   4.991 -0.0018  0.2569  0.7001
  160OPC    HW1  914   3.730   3.549   5.068  0.9189  0.6418  0.2836
  160OPC    HW2  915   3.755   3.443   4.985 -0.6827 -0.2021  0.8460
  160OPC     MW  916   3.718   3.510   5.001  0.0337  0.2459  0.6604
  161OPC     OW  917   1.234   2.965   3.678  0.4122  0.0588 -0.4285
  161OPC    HW1  918   1.214   2.904   3.736  0.7036 -0.1570 -0.5480
  161OPC    HW2  919   1.157   2.999   3.656  0.3732  0.7788  0.7632
  161OPC     MW  920   1.220   2.961   3.683  0.4495  0.1334 -0.2701
  162OPC     OW  921   1.043   1.410   2.223 -0.1408  0.4425  0.4521
  162OPC    HW1  922   1.069   1.468   2.283 -0.0818 -1.1674  2.0425
  162OPC    HW2  923   1.118   1.373   2.197 -0.2583  0.4364  0.1183
  162OPC     MW  924   1.058   1.413   2.228 -0.1494  0.2038  0.6377
  163OPC     OW  925   2.973   0.202   5.076 -0.3073  0.1874  0.4359
  163OPC    HW1  926   3.047   0.211   5.121  0.0067  1.1848 -0.2370
  163OPC    HW2  927   2.999   0.201   4.993 -1.0580  0.8770  0.1720
  163OPC     MW  928   2.987   0.203   5.070 -0.3718  0.4366  0.2975
  164OPC     OW  929   0.314   2.022   1.650 -0.2167 -0.2043 -0.4620
  164OPC    HW1  930   0.250   1.979   1.610  1.3639 -1.6086 -1.6496
  164OPC    HW2  931   0.385   2.001   1.604  1.2772  0.3703  1.4228
  164OPC     MW  932   0.315   2.012   1.638  0.2375 -0.3268 -0.3589
  165OPC     OW  933   0.570   2.934   5.413  0.3319  0.0270  0.6335
  165OPC    HW1  934   0.527   3.009   5.411 -0.4580 -0.3964  1.0821
  165OPC    HW2  935   0.507   2.874   5.405  0.7037 -0.6336  2.2754
  165OPC     MW  936   0.554   2.936   5.412  0.2701 -0.1333  0.9422
  166OPC     OW  937   3.729   0.430   1.052 -0.1939 -0.0336 -0.1697
  166OPC    HW1  938   3.665   0.384   1.091  1.1255 -0.1547  2.0519
  166OPC    HW2  939   3.700   0.512   1.055 -1.0238 -0.2821 -0.9028
  166OPC     MW  940   3.715   0.435   1.059 -0.1216 -0.0882  0.0502
  167OPC     OW  941   0.086   2.759   4.811  0.0341 -0.2123 -0.0543
  167OPC    HW1  942   0.131   2.788   4.742  1.5660  1.2287  1.4188
  167OPC    HW2  943   0.042   2.829   4.838 -0.2834 -0.6561  0.6128
  167OPC     MW  944   0.086   2.773   4.805  0.2135 -0.0650  0.2618
  168OPC     OW  945   2.266   3.272   4.580  0.1775  0.9115 -0.2228
  168OPC    HW1  946   2.254   3.207   4.523 -1.3686 -0.5359  1.5972
  168OPC    HW2  947   2.223   3.339   4.544  0.8100  0.6117 -1.5937
  168OPC     MW  948   2.258   3.273   4.566  0.0424  0.6535 -0.1564
  169OPC     OW  949   0.241   4.026   3.498 -0.6193 -0.2823 -0.1768
  169OPC    HW1  950   0.251   3.996   3.580  0.3209  0.4751  0.0023
  169OPC    HW2  951   0.174   4.082   3.506 -0.1122  0.2758  0.2142
  169OPC     MW  952   0.232   4.030   3.511 -0.4055 -0.0880 -0.0925
  170OPC     OW  953   3.270   2.327   3.333  0.0413 -0.3332 -0.4653
  170OPC    HW1  954   3.287   2.336   3.418 -0.5020 -0.1851 -0.3742
  170OPC    HW2  955   3.184   2.333   3.328 -0.0057 -1.2312 -0.9260
  170OPC     MW  956   3.260   2.329   3.345 -0.0461 -0.4441 -0.5199
  171OPC     OW  957   4.663   3.435   4.443  0.1513 -0.0517  0.3256
  171OPC    HW1  958   4.676   3.474   4.521  2.7331  0.9118 -0.4675
  171OPC    HW2  959   4.663   3.502   4.387 -2.3132 -0.6737 -0.5240
  171OPC     MW  960   4.665   3.451   4.446  0.1686 -0.0012  0.0830
  172OPC     OW  961   4.403   1.370   4.490  0.3537  0.3108 -0.3924
  172OPC    HW1  962   4.437   1.305   4.443 -0.1957 -0.4900  0.2868
  172OPC    HW2  963   4.423   1.442   4.444  0.3015 -0.3957 -1.5548
  172OPC     MW  964   4.411   1.371   4.476  0.2646  0.0882 -0.4637
  173OPC     OW  965   2.406   4.820   4.780 -0.4310  0.0615  0.1623
  173OPC    HW1  966   2.345   4.766   4.811 -1.1893  1.6400  1.5498
  173OPC    HW2  967   2.472   4.812   4.836 -1.3416  2.0229  1.6341
  173OPC     MW  968   2.406   4.811   4.793 -0.6773  0.5846  0.5846
  174OPC     OW  969   2.844   1.298   2.368  0.1600 -0.0411 -0.4277
  174OPC    HW1  970   2.857   1.332   2.447 -0.2516 -0.3185 -0.2353
  174OPC    HW2  971   2.924   1.279   2.340  0.4203  1.2313 -0.6130
  174OPC     MW  972   2.858   1.300   2.375  0.1377  0.1060 -0.4268
  175OPC     OW  973   5.210   1.777   1.875 -0.4142 -0.2402 -0.3234
  175OPC    HW1  974   5.218   1.863   1.876  1.7137 -0.3815  0.8733
  175OPC    HW2  975   5.127   1.764   1.901 -0.5645  1.4118  0.1200
  175OPC     MW  976   5.199   1.788   1.879 -0.1221 -0.0170 -0.0811
  176OPC     OW  977   4.804   3.823   3.659 -0.3482  0.1556 -0.1731
  176OPC    HW1  978   4.881   3.818   3.617 -1.1876  0.3944 -1.7869
  176OPC    HW2  979   4.793   3.909   3.671  0.1494  0.0730  1.1256
  176OPC     MW  980   4.814   3.835   3.655 -0.3986  0.1786 -0.2195
  177OPC     OW  981   3.848   5.057   3.188 -0.0586 -0.4430 -0.5746
  177OPC    HW1  982   3.857   5.032   3.271 -0.9759 -1.5673 -0.7920
  177OPC    HW2  983   3.825   5.141   3.195 -0.6287 -0.6561  0.3319
  177OPC     MW  984   3.846   5.066   3.201 -0.2784 -0.6404 -0.4727
  178OPC     OW  985   1.549   1.391   5.201 -0.1137 -0.0442  1.2606
  178OPC    HW1  986   1.464   1.380   5.215 -0.8215  0.4534 -1.8731
  178OPC    HW2  987   1.557   1.477   5.186 -0.0065 -0.5580 -2.7014
  178OPC     MW  988   1.538   1.402   5.201 -0.2024 -0.0466  0.2122
  179OPC     OW  989   1.033   1.641   4.830 -0.5662 -0.1142 -0.1603
  179OPC    HW1  990   1.094   1.596   4.788 -0.9549 -0.4578 -0.3620
  179OPC    HW2  991   1.068   1.653   4.909 -0.7670 -1.4396  0.1536
  179OPC     MW  992   1.047   1.636   4.836 -0.6533 -0.3608 -0.1435
  180OPC     OW  993   4.615   1.206   4.189  0.1098 -0.1574  0.2663
  180OPC    HW1  994   4.575   1.154   4.247  0.2680 -0.4000  0.1607
  180OPC    HW2  995   4.550   1.256   4.159  0.0836  0.1733  0.8653
  180OPC     MW  996   4.599   1.205   4.193  0.1295 -0.1444  0.3395
  181OPC     OW  997   4.315   1.319   3.812  0.1559 -0.3894 -0.4181
  181OPC    HW1  998   4.251   1.337   3.755 -0.6867 -0.6415  0.4337
  181OPC    HW2  999   4.331   1.234   3.797  0.7379 -0.1752 -1.0604
  181OPC     MW 1000   4.308   1.309   3.801  0.1175 -0.3950 -0.3872
  182OPC     OW 1001   3.200   3.675   1.487  0.8137  0.0210 -0.4737
  182OPC    HW1 1002   3.276   3.716   1.503  1.2462 -1.3885  1.5398
  182OPC    HW2 1003   3.225   3.596   1.459  0.0326  0.1456 -1.5910
  182OPC     MW 1004   3.215   3.669   1.485  0.7621 -0.1688 -0.3413
  183OPC     OW 1005   0.794   1.028   5.455 -0.0185 -0.5839  0.3036
  183OPC    HW1 1006   0.836   0.957   5.427  1.2070 -0.2397  1.2176
  183OPC    HW2 1007   0.853   1.092   5.449 -1.4314  0.6888 -1.6825
  183OPC     MW 1008   0.809   1.027   5.450 -0.0462 -0.3451  0.1452
  184OPC     OW 1009   0.173   1.510   1.130  0.3542  0.2161  0.2733
  184OPC    HW1 1010   0.127   1.484   1.060  0.0847  0.7412  0.2440
  184OPC    HW2 1011   0.252   1.475   1.117 -0.0924 -0.8757  0.4381
  184OPC     MW 1012   0.178   1.501   1.117  0.2484  0.1324  0.2933
  185OPC     OW 1013   0.438   3.678   1.184  0.0242 -0.1124  0.3412
  185OPC    HW1 1014   0.512   3.712   1.154 -0.2184 -0.6640 -0.9686
  185OPC    HW2 1015   0.385   3.746   1.190  0.3803  0.1572  0.4871
  185OPC     MW 1016   0.441   3.693   1.180  0.0409 -0.1540  0.1693
  186OPC     OW 1017   2.258   0.152   3.362 -0.1957  0.5637  0.3573
  186OPC    HW1 1018   2.254   0.098   3.431  0.5613 -1.2290 -0.9175
  186OPC    HW2 1019   2.309   0.217   3.391  2.3000 -1.4044  0.7920
  186OPC     MW 1020   2.265   0.153   3.377  0.2848  0.0081  0.2331
  187OPC     OW 1021   2.500   1.795   3.890 -0.3763 -0.5053  0.2374
  187OPC    HW1 1022   2.550   1.822   3.824 -0.3348  0.4349  0.6400
  187OPC    HW2 1023   2.551   1.805   3.960 -0.3799 -1.5990  0.4099
  187OPC     MW 1024   2.514   1.801   3.891 -0.3706 -0.5280  0.3225
  188OPC     OW 1025   2.735   1.614   1.449  0.4240 -0.3281 -0.5679
  188OPC    HW1 1026   2.787   1.684   1.460 -1.6613  1.6632 -2.2979
  188OPC    HW2 1027   2.657   1.641   1.476 -0.3447 -2.2548 -0.6884
  188OPC     MW 1028   2.731   1.628   1.454  0.0025 -0.3185 -0.8413
  189OPC     OW 1029   2.611   2.216   1.156  0.4015  0.3560 -0.1832
  189OPC    HW1 1030   2.576   2.140   1.181  1.3674 -0.3931 -1.0354
  189OPC    HW2 1031   2.682   2.192   1.112  0.1896  1.7130 -1.3269
  189OPC     MW 1032   2.616   2.201   1.153  0.5128  0.4457 -0.4780
  190OPC     OW 1033   1.397   5.151   3.069 -0.6568  0.3629  0.5716
  190OPC    HW1 1034   1.470   5.192   3.093  0.1874  0.6298 -2.1516
  190OPC    HW2 1035   1.336   5.213   3.073 -0.1666  0.8743  0.1853
  190OPC     MW 1036   1.398   5.166   3.073 -0.4597  0.4780  0.1122
  191OPC     OW 1037   1.259   4.295   2.572  0.3543  0.4005  0.4343
  191OPC    HW1 1038   1.285   4.378   2.569  0.4240  0.4277  1.3659
  191OPC    HW2 1039   1.306   4.262   2.638  0.0001 -0.2584  0.3628
  191OPC     MW 1040   1.270   4.302   2.581  0.3122  0.3073  0.5616
  192OPC     OW 1041   4.056   0.891   2.999  0.0022  0.3577  0.4156
  192OPC    HW1 1042   4.099   0.943   3.054  0.0248  0.7693  0.0126
  192OPC    HW2 1043   3.973   0.899   3.024 -0.2888  2.2195 -0.9218
  192OPC     MW 1044   4.050   0.900   3.011 -0.0374  0.6936  0.1584
  193OPC     OW 1045   4.912   3.027   1.272 -0.2071 -0.0510 -0.1464
  193OPC    HW1 1046   4.855   2.969   1.240 -0.2259  0.2556 -0.6960
  193OPC    HW2 1047   4.957   3.052   1.201 -1.0137  1.5144 -0.1395
  193OPC     MW 1048   4.911   3.022   1.256 -0.3290  0.2255 -0.2266
  194OPC     OW 1049   3.367   3.675   0.535 -0.1364  0.4263 -0.0118
  194OPC    HW1 1050   3.425   3.681   0.600 -0.5182  0.1734  0.3564
  194OPC    HW2 1051   3.292   3.698   0.573 -0.9368 -2.5193  0.4375
  194OPC     MW 1052   3.365   3.679   0.550 -0.3111 -0.0461  0.1090
  195OPC     OW 1053   2.923   4.759   4.344 -0.3535  0.1601 -0.2746
  195OPC    HW1 1054   2.845   4.747   4.306  0.3154 -1.1444 -1.3130
  195OPC    HW2 1055   2.904   4.804   4.416 -1.8804  1.2216 -1.2775
  195OPC     MW 1056   2.909   4.764   4.349 -0.4804  0.1240 -0.5765
  196OPC     OW 1057   2.666   3.711   1.669 -0.0010  0.2428  0.4468
  196OPC    HW1 1058   2.647   3.789   1.634 -0.3681 -0.5156 -1.1624
  196OPC    HW2 1059   2.593   3.690   1.713 -0.8394 -0.1943 -1.0805
  196OPC     MW 1060   2.652   3.720   1.670 -0.1789  0.0662 -0.0166
  197OPC     OW 1061   5.264   1.519   2.632  0.5190 -0.3106  0.5976
  197OPC    HW1 1062   5.206   1.526   2.696 -0.3648 -0.9098 -0.1092
  197OPC    HW2 1063   5.331   1.477   2.669 -1.0356 -3.1079  0.5402
  197OPC     MW 1064   5.265   1.513   2.647  0.1588 -0.8123  0.4847
  198OPC     OW 1065   1.828   0.979   1.688 -0.0101  0.0207 -0.1806
  198OPC    HW1 1066   1.847   0.897   1.664 -1.0861 -0.3319  0.1026
  198OPC    HW2 1067   1.778   1.009   1.624  0.2186  0.3923 -0.1885
  198OPC     MW 1068   1.823   0.971   1.675 -0.1352  0.0235 -0.1400
  199OPC     OW 1069   3.339   4.136   1.209  0.6781 -0.0745  0.0535
  199OPC    HW1 1070   3.423   4.135   1.232  0.8173 -0.1991 -0.4694
  199OPC    HW2 1071   3.301   4.082   1.266  1.0299 -0.3942 -0.0163
  199OPC     MW 1072   3.345   4.128   1.221  0.7505 -0.1400 -0.0340
  200OPC     OW 1073   2.180   3.796   2.733  0.3200  0.0014 -0.5235
  200OPC    HW1 1074   2.200   3.712   2.725 -0.2270 -0.1898  0.0395
  200OPC    HW2 1075   2.188   3.811   2.819 -1.7853 -0.0567 -0.2686
  200OPC     MW 1076   2.184   3.786   2.745 -0.0718 -0.0355 -0.4027
  201OPC     OW 1077   1.083   2.027   1.885 -0.2063  0.0297  0.6478
  201OPC    HW1 1078   1.024   1.981   1.929  2.1675 -2.1935  1.7604
  201OPC    HW2 1079   1.130   2.066   1.947  1.5165 -0.9417  0.0209
  201OPC     MW 1080   1.081   2.026   1.901  0.3989 -0.4421  0.7195
  202OPC     OW 1081   2.400   3.643   1.760  0.0862 -0.1214  0.8605
  202OPC    HW1 1082   2.319   3.673   1.772 -0.2423 -1.2221  1.5987
  202OPC    HW2 1083   2.388   3.557   1.750  0.9640 -0.0688 -1.2682
  202OPC     MW 1084   2.386   3.635   1.760  0.1674 -0.2762  0.6551
  203OPC     OW 1085   3.856   2.996   3.089  0.3195  0.0568  0.2014
  203OPC    HW1 1086   3.818   3.019   3.165  0.0883 -0.8000  0.3553
  203OPC    HW2 1087   3.819   3.049   3.031 -0.5178 -0.1973  0.4816
  203OPC     MW 1088   3.845   3.007   3.092  0.1616 -0.1074  0.2656
  204OPC     OW 1089   0.812   1.794   3.030 -0.9730 -0.2608  0.4360
  204OPC    HW1 1090   0.803   1.717   2.992  0.1403 -0.3158  0.2332
  204OPC    HW2 1091   0.781   1.782   3.111 -1.7042 -0.6368  0.0960
  204OPC     MW 1092   0.806   1.781   3.036 -0.9165 -0.3244  0.3558
  205OPC     OW 1093   0.312   1.670   2.592 -0.1403 -0.2261 -0.0516
  205OPC    HW1 1094   0.262   1.627   2.535 -1.9334  0.7604  0.6954
  205OPC    HW2 1095   0.272   1.658   2.669  1.6306 -0.6420  0.8770
  205OPC     MW 1096   0.299   1.662   2.595 -0.1436 -0.1418  0.1961
  206OPC     OW 1097   4.331   1.214   3.123  0.6230  0.5151  0.0549
  206OPC    HW1 1098   4.291   1.257   3.058  0.5021  1.2399  0.5915
  206OPC    HW2 1099   4.393   1.168   3.083 -0.4728 -0.3186 -0.7605
  206OPC     MW 1100   4.334   1.214   3.108  0.4432  0.4991  0.0137
  207OPC     OW 1101   3.996   0.090   4.216 -0.0422  0.3724  0.6142
  207OPC    HW1 1102   4.050   0.028   4.245  0.9360  0.6145 -0.5733
  207OPC    HW2 1103   4.039   0.164   4.233  0.2399  0.5475 -0.7452
  207OPC     MW 1104   4.011   0.092   4.222  0.1438  0.4340  0.2379
  208OPC     OW 1105   0.016   3.174   5.360  0.1050  0.0750  0.2007
  208OPC    HW1 1106   0.055   3.111   5.408 -0.3282  0.2484  0.7942
  208OPC    HW2 1107   0.062   3.245   5.380 -1.1907  0.5233  1.8262
  208OPC     MW 1108   0.028   3.175   5.370 -0.1504  0.1670  0.5286
  209OPC     OW 1109   0.786   2.833   2.650  0.1217 -0.2037 -0.0682
  209OPC    HW1 1110   0.701   2.841   2.631  0.1592  0.8860  0.1650
  209OPC    HW2 1111   0.791   2.858   2.733  0.8141  0.7747 -0.3898
  209OPC     MW 1112   0.774   2.838   2.659  0.2296  0.1019 -0.0813
  210OPC     OW 1113   2.215   4.092   0.635 -0.1670 -0.7704 -0.1131
  210OPC    HW1 1114   2.131   4.085   0.657 -1.0955  3.1270 -1.4772
  210OPC    HW2 1115   2.215   4.082   0.548  0.3514  1.1091 -0.3881
  210OPC     MW 1116   2.203   4.090   0.626 -0.2275  0.0830 -0.3552
  211OPC     OW 1117   4.068   1.170   4.838 -0.0967  0.1694  0.0862
  211OPC    HW1 1118   4.142   1.130   4.860  0.0699  0.4576  0.0599
  211OPC    HW2 1119   4.006   1.110   4.852  0.1279 -0.0234  0.2467
  211OPC     MW 1120   4.070   1.155   4.843 -0.0389  0.1835  0.1063
  212OPC     OW 1121   1.889   0.155   1.919 -0.3245  0.1275  0.3564
  212OPC    HW1 1122   1.828   0.217   1.914 -1.1886 -0.6882  0.6283
  212OPC    HW2 1123   1.875   0.106   1.848 -1.6920 -1.5713  1.7168
  212OPC     MW 1124   1.878   0.157   1.908 -0.6542 -0.2440  0.5975
  213OPC     OW 1125   1.087   2.640   3.541  0.1101  0.2846 -0.9015
  213OPC    HW1 1126   1.031   2.577   3.560 -1.3625  2.1090  1.3672
  213OPC    HW2 1127   1.164   2.608   3.568 -0.4177 -0.8692 -0.7100
  213OPC     MW 1128   1.090   2.626   3.548 -0.1854  0.3836 -0.5381
  214OPC     OW 1129   3.240   5.022   2.985  0.5774 -0.2214 -0.0628
  214OPC    HW1 1130   3.280   5.022   3.063 -1.3935  3.7999  1.2682
  214OPC    HW2 1131   3.165   4.980   3.001 -0.2107  1.3382  0.5977
  214OPC     MW 1132   3.234   5.016   2.999  0.1698  0.6027  0.2313
  215OPC     OW 1133   0.077   2.433   2.283 -0.1080  0.3006 -0.0362
  215OPC    HW1 1134   0.085   2.520   2.289 -0.3692  0.4106 -1.0853
  215OPC    HW2 1135  -0.007   2.421   2.266 -0.0755 -0.1664  0.1100
  215OPC     MW 1136   0.066   2.444   2.281 -0.1418  0.2480 -0.1695
  216OPC     OW 1137   3.514   5.167   1.400  0.2278  0.0668  0.1430
  216OPC    HW1 1138   3.581   5.219   1.381  1.2890 -0.6341  1.7252
  216OPC    HW2 1139   3.541   5.088   1.374 -1.4371  0.2338 -2.4023
  216OPC     MW 1140   3.528   5.163   1.394  0.1386 -0.0119  0.0007
  217OPC     OW 1141   1.236   4.016   4.831  0.1147  0.0107 -0.0468
  217OPC    HW1 1142   1.166   3.977   4.866 -0.2009 -2.1348 -2.6932
  217OPC    HW2 1143   1.302   3.986   4.879 -0.5628  0.4640  1.2309
  217OPC     MW 1144   1.235   4.005   4.843 -0.0320 -0.2394 -0.2489
  218OPC     OW 1145   3.428   0.169   3.191  0.5620  0.6574 -0.0977
  218OPC    HW1 1146   3.415   0.085   3.212 -0.5550  1.2068  1.5626
  218OPC    HW2 1147   3.515   0.177   3.197  0.7081 -0.3943 -0.4315
  218OPC     MW 1148   3.439   0.158   3.195  0.4187  0.5832  0.0983
  219OPC     OW 1149   2.268   5.262   1.898 -0.6120  0.1413  0.3027
  219OPC    HW1 1150   2.231   5.211   1.958  0.4225  1.0258  1.7671
  219OPC    HW2 1151   2.229   5.339   1.911 -0.7698  0.2090 -0.5482
  219OPC     MW 1152   2.257   5.266   1.909 -0.4826  0.2818  0.3933
  220OPC     OW 1153   2.533   3.969   1.229  0.0370  0.5638 -0.3394
  220OPC    HW1 1154   2.556   3.900   1.277  0.5228 -0.1733 -1.5952
  220OPC    HW2 1155   2.566   4.037   1.272  0.3074 -0.0654  0.4520
  220OPC     MW 1156   2.541   3.969   1.242  0.1487  0.3619 -0.4080
  221OPC     OW 1157   1.542   1.392   4.155 -0.1338 -0.3144 -0.2461
  221OPC    HW1 1158   1.539   1.413   4.240 -1.7622 -0.3567 -0.2684
  221OPC    HW2 1159   1.583   1.315   4.155  0.6122  0.0602  0.4054
  221OPC     MW 1160   1.547   1.384   4.168 -0.2642 -0.2654 -0.1533
  222OPC     OW 1161   3.927   2.318   4.694 -0.2859  0.2025  0.1356
  222OPC    HW1 1162   3.914   2.383   4.751 -0.3914 -0.2187  0.5969
  222OPC    HW2 1163   3.857   2.267   4.704 -0.7524  0.5815 -1.0166
  222OPC     MW 1164   3.915   2.320   4.704 -0.3705  0.1963  0.0336
  223OPC     OW 1165   0.586   3.827   0.215  0.1505  0.0559  0.1308
  223OPC    HW1 1166   0.645   3.781   0.259  0.1513  0.4456  0.5440
  223OPC    HW2 1167   0.619   3.908   0.214 -0.8998  0.5444  1.3731
  223OPC     MW 1168   0.600   3.832   0.221 -0.0045  0.1857  0.3754
  224OPC     OW 1169   3.053   0.052   0.056 -0.1042  0.0288 -0.3001
  224OPC    HW1 1170   2.966   0.045   0.051 -0.3031  1.5707  0.6511
  224OPC    HW2 1171   3.070   0.046   0.141  0.7301 -0.1164 -0.4638
  224OPC     MW 1172   3.043   0.050   0.068 -0.0103  0.2351 -0.1838
  225OPC     OW 1173   2.430   4.263   0.557  0.1621 -0.6076 -0.5530
  225OPC    HW1 1174   2.371   4.233   0.613  0.3327 -1.4846 -0.8229
  225OPC    HW2 1175   2.436   4.348   0.576  0.6429 -0.9940  1.1374
  225OPC     MW 1176   2.422   4.271   0.568  0.2583 -0.7944 -0.3432
  226OPC     OW 1177   2.373   0.703   1.964 -0.2412  0.0667  0.9369
  226OPC    HW1 1178   2.374   0.622   1.931  2.0826  0.1344  0.6480
  226OPC    HW2 1179   2.309   0.743   1.920  0.0659 -0.9963 -0.5589
  226OPC     MW 1180   2.364   0.697   1.953  0.1475 -0.0803  0.6733
  227OPC     OW 1181   2.682   0.035   1.964 -0.0052 -0.0361  0.0873
  227OPC    HW1 1182   2.747   0.034   1.906  0.8839  3.2335  0.8241
  227OPC    HW2 1183   2.650  -0.046   1.961  2.8713 -1.2472 -1.6852
  227OPC     MW 1184   2.687   0.023   1.955  0.5512  0.2679 -0.0657
  228OPC     OW 1185   4.786   2.661   3.633 -0.0251  0.2014 -0.4785
  228OPC    HW1 1186   4.856   2.632   3.590  0.8969 -0.1202  1.1468
  228OPC    HW2 1187   4.773   2.741   3.600  0.2690 -0.2376 -1.7195
  228OPC     MW 1188   4.794   2.668   3.622  0.1545  0.0892 -0.4216
  229OPC     OW 1189   2.182   0.961   4.265  0.5520 -0.0767  0.0853
  229OPC    HW1 1190   2.237   0.927   4.323  0.1519  0.6527  0.9230
  229OPC    HW2 1191   2.233   0.981   4.197  1.1999 -0.0394  0.5767
  229OPC     MW 1192   2.198   0.959   4.264  0.5887  0.0366  0.2818
  230OPC     OW 1193   5.143   1.363   4.429  0.1565  0.2303  0.0700
  230OPC    HW1 1194   5.169   1.446   4.418  1.1146  0.2195  1.8778
  230OPC    HW2 1195   5.163   1.325   4.354 -0.7943  1.7283 -1.0048
  230OPC     MW 1196   5.150   1.370   4.416  0.1576  0.4500  0.1783
  231OPC     OW 1197   4.595   3.624   1.684  0.3170  0.1763  0.8335
  231OPC    HW1 1198   4.577   3.689   1.629 -1.7429 -1.4183 -0.5348
  231OPC    HW2 1199   4.603   3.555   1.632  2.1052 -0.7818  2.2604
  231OPC     MW 1200   4.594   3.623   1.669  0.2766 -0.2009  0.8421
  232OPC     OW 1201   2.096   3.071   5.471  0.3813  0.1163 -0.0403
  232OPC    HW1 1202   2.068   3.081   5.389  2.0040  1.6645 -0.4609
  232OPC    HW2 1203   2.180   3.048   5.461  0.3162 -0.7345  1.2012
  232OPC     MW 1204   2.104   3.069   5.457  0.6113  0.2195  0.0808
  233OPC     OW 1205   1.810   0.664   0.616  0.5170  0.3643  0.3460
  233OPC    HW1 1206   1.768   0.595   0.649  1.8191 -0.7170 -0.1898
  233OPC    HW2 1207   1.839   0.706   0.687 -0.7078  0.6739  0.6948
  233OPC     MW 1208   1.808   0.660   0.631  0.5285  0.2503  0.3184
  234OPC     OW 1209   1.679   5.262   1.796 -0.6731 -0.9491 -0.4694
  234OPC    HW1 1210   1.684   5.176   1.788  0.4668 -1.2637  2.4583
  234OPC    HW2 1211   1.636   5.274   1.872  0.0916  1.0087 -0.2664
  234OPC     MW 1212   1.673   5.251   1.806 -0.3917 -0.7064 -0.0069
  235OPC     OW 1213   3.479   2.188   5.429  0.3552 -0.4731  0.9046
  235OPC    HW1 1214   3.553   2.142   5.435 -0.1895 -1.8090 -1.4190
  235OPC    HW2 1215   3.504   2.269   5.447  2.5937 -0.7295 -0.6036
  235OPC     MW 1216   3.494   2.193   5.432  0.6055 -0.7082  0.3388
  236OPC     OW 1217   0.617   3.274   3.418  0.7646 -0.3000 -0.2046
  236OPC    HW1 1218   0.591   3.226   3.487  1.3599 -1.6714 -0.8927
  236OPC    HW2 1219   0.577   3.236   3.350 -0.9687  1.9116 -0.5326
  236OPC     MW 1220   0.607   3.261   3.418  0.5965 -0.1761 -0.3548
  237OPC     OW 1221   1.766   0.405   1.352  0.1370  0.3982  0.7589
  237OPC    HW1 1222   1.852   0.421   1.344  0.2689 -1.0353 -2.2068
  237OPC    HW2 1223   1.764   0.324   1.385  0.0070  0.0186 -0.1424
  237OPC     MW 1224   1.779   0.395   1.356  0.1372  0.1303  0.1877
  238OPC     OW 1225   4.576   2.620   2.434  0.0587 -0.3479  0.4092
  238OPC    HW1 1226   4.543   2.649   2.509 -0.4709  1.3274 -0.4405
  238OPC    HW2 1227   4.656   2.656   2.431  0.2877 -0.8460  0.4079
  238OPC     MW 1228   4.583   2.629   2.444  0.0143 -0.1740  0.2834
  239OPC     OW 1229   1.266   0.705   2.828 -0.7517  0.1865 -0.6256
  239OPC    HW1 1230   1.345   0.686   2.795 -0.5069 -0.5832  0.3669
  239OPC    HW2 1231   1.217   0.637   2.804 -0.9386  0.3277 -0.6441
  239OPC     MW 1232   1.271   0.692   2.819 -0.7431  0.0937 -0.4818
  240OPC     OW 1233   4.302   2.421   2.978  0.5629 -0.1702  0.8718
  240OPC    HW1 1234   4.344   2.480   2.929 -1.5968 -0.4635 -1.5379
  240OPC    HW2 1235   4.260   2.469   3.038  2.2835  0.2937  1.7652
  240OPC     MW 1236   4.302   2.437   2.980  0.4981 -0.1451  0.6478
  241OPC     OW 1237   3.539   1.876   0.742 -0.0036  0.2934 -0.3507
  241OPC    HW1 1238   3.589   1.862   0.671 -0.2020  0.4900 -0.5342
  241OPC    HW2 1239   3.595   1.869   0.808 -0.1332 -1.5748 -0.3910
  241OPC     MW 1240   3.555   1.873   0.741 -0.0520  0.0464 -0.3838
  242OPC     OW 1241   1.921   2.001   4.984 -0.3687  0.5513 -0.1898
  242OPC    HW1 1242   1.942   1.917   4.977 -1.8701  0.1338 -0.1447
  242OPC    HW2 1243   1.919   2.014   5.070  0.0845  0.7013 -0.2003
  242OPC     MW 1244   1.924   1.990   4.995 -0.5236  0.5117 -0.1845
  243OPC     OW 1245   5.435   1.569   3.141  0.1874 -0.2600 -0.0442
  243OPC    HW1 1246   5.375   1.631   3.151 -0.4625 -0.4855 -2.1764
  243OPC    HW2 1247   5.390   1.503   3.105  0.8518 -2.0211  2.0741
  243OPC     MW 1248   5.419   1.568   3.137  0.1895 -0.5534 -0.0463
  244OPC     OW 1249   3.192   1.887   4.366  0.0315  0.4019 -0.1947
  244OPC    HW1 1250   3.188   1.972   4.382 -1.4886  0.0225  1.8253
  244OPC    HW2 1251   3.239   1.855   4.433  0.6450 -0.3585 -0.9564
  244OPC     MW 1252   3.198   1.895   4.378 -0.1023  0.2336 -0.0091
  245OPC     OW 1253   3.933   1.864   2.874 -0.3424  0.0506  0.0193
  245OPC    HW1 1254   3.893   1.897   2.945 -0.1381 -2.0921  1.2064
  245OPC    HW2 1255   4.016   1.887   2.885  0.0054 -1.7032  1.4348
  245OPC     MW 1256   3.939   1.872   2.886 -0.2609 -0.5250  0.4038
  246OPC     OW 1257   4.798   3.179   0.444  0.3467  0.5514 -0.7057
  246OPC    HW1 1258   4.747   3.207   0.379  0.6957 -1.1182 -1.7373
  246OPC    HW2 1259   4.744   3.134   0.495 -0.1422  2.6371  0.7880
  246OPC     MW 1260   4.783   3.177   0.442  0.3262  0.6130 -0.6374
  247OPC     OW 1261   2.250   2.254   0.974  0.2256 -0.0292  0.2133
  247OPC    HW1 1262   2.327   2.289   0.996  0.7748 -1.4508  0.6171
  247OPC    HW2 1263   2.258   2.239   0.889 -0.1902  1.2088 -0.0677
  247OPC     MW 1264   2.263   2.257   0.965  0.2453 -0.0565  0.2314
  248OPC     OW 1265   1.889   5.068   3.760  0.7146 -0.2200 -0.9512
  248OPC    HW1 1266   1.907   5.097   3.679  0.8484  0.2753 -0.7488
  248OPC    HW2 1267   1.964   5.031   3.786 -0.0519 -2.7357 -2.0173
  248OPC     MW 1268   1.903   5.067   3.752  0.6212 -0.5186 -1.0788
  249OPC     OW 1269   2.298   2.819   4.005 -0.3926 -0.3624 -0.5539
  249OPC    HW1 1270   2.292   2.757   4.066  0.8027  1.2282  1.3056
  249OPC    HW2 1271   2.382   2.841   4.007 -0.8019  1.4189 -1.0050
  249OPC     MW 1272   2.310   2.813   4.014 -0.2763  0.1357 -0.3457
  250OPC     OW 1273   5.409   3.702   1.800  0.0534 -0.3555 -0.5204
  250OPC    HW1 1274   5.399   3.789   1.798  2.2410 -0.0461 -0.4025
  250OPC    HW2 1275   5.357   3.674   1.735 -1.4227  0.9129  0.0519
  250OPC     MW 1276   5.399   3.711   1.790  0.1583 -0.1223 -0.4185
  251OPC     OW 1277   2.569   0.730   4.816 -0.1681 -0.0538  0.3584
  251OPC    HW1 1278   2.515   0.662   4.809 -0.1262 -0.0045 -0.5050
  251OPC    HW2 1279   2.573   0.743   4.902 -0.9195 -0.5449  0.4843
  251OPC     MW 1280   2.561   0.722   4.828 -0.2730 -0.1191  0.2494
  252OPC     OW 1281   2.367   3.117   0.301  0.1037 -0.3119  0.0551
  252OPC    HW1 1282   2.400   3.133   0.380 -0.3071  0.8879  0.0118
  252OPC    HW2 1283   2.434   3.083   0.257  0.4914 -0.4759  0.7610
  252OPC     MW 1284   2.382   3.114   0.306  0.1004 -0.1588  0.1530
  253OPC     OW 1285   2.529   4.669   3.109  0.3017 -0.2157 -0.7337
  253OPC    HW1 1286   2.553   4.721   3.175 -1.6093 -1.3545  0.9903
  253OPC    HW2 1287   2.602   4.626   3.090  1.0381  0.5254  0.2734
  253OPC     MW 1288   2.543   4.670   3.116  0.1283 -0.2747 -0.3302
  254OPC     OW 1289   1.051   4.845   1.764 -0.3820 -0.0514  0.0134
  254OPC    HW1 1290   1.009   4.787   1.715 -2.0746  1.2521 -0.1548
  254OPC    HW2 1291   0.990   4.903   1.786  0.6514  0.2674  2.3916
  254OPC     MW 1292   1.036   4.845   1.760 -0.4793  0.1881  0.3399
  255OPC     OW 1293   3.717   0.451   4.354 -0.1180 -0.5144 -0.0111
  255OPC    HW1 1294   3.728   0.389   4.294  0.6684  0.2400 -0.6618
  255OPC    HW2 1295   3.749   0.523   4.317 -0.4218  0.1615  0.9747
  255OPC     MW 1296   3.723   0.452   4.340 -0.0466 -0.3031  0.0384
  256OPC     OW 1297   3.317   4.844   5.355  0.3841  0.2762 -0.2942
  256OPC    HW1 1298   3.230   4.840   5.353  0.4077  0.1218 -1.2779
  256OPC    HW2 1299   3.333   4.916   5.401 -0.2756  0.6553 -0.6472
  256OPC     MW 1300   3.307   4.854   5.362  0.2903  0.3092 -0.4916
  257OPC     OW 1301   1.483   2.585   4.361 -0.0554 -0.4634  0.1577
  257OPC    HW1 1302   1.525   2.512   4.341  1.0161 -0.3812  1.9213
  257OPC    HW2 1303   1.546   2.643   4.375 -0.8592  0.5597 -0.3089
  257OPC     MW 1304   1.498   2.583   4.360 -0.0159 -0.3002  0.3495
  258OPC     OW 1305   1.579   2.721   0.679 -0.0662 -0.0482  0.3856
  258OPC    HW1 1306   1.635   2.772   0.722  0.5892  0.8054 -1.3610
  258OPC    HW2 1307   1.614   2.715   0.599 -1.2957 -1.4051 -0.1051
  258OPC     MW 1308   1.592   2.728   0.674 -0.1510 -0.1224  0.0551
  259OPC     OW 1309   3.309   1.321   2.940  0.5284 -0.1913 -0.0464
  259OPC    HW1 1310   3.239   1.271   2.934  1.5655 -1.7284  0.0546
  259OPC    HW2 1311   3.305   1.354   3.020 -1.0098  1.2616 -0.6668
  259OPC     MW 1312   3.298   1.319   2.951  0.4544 -0.2038 -0.1231
  260OPC     OW 1313   5.012   2.730   3.051  0.7580  0.4603  0.8372
  260OPC    HW1 1314   5.061   2.683   2.995 -0.1519  0.4865 -0.0037
  260OPC    HW2 1315   4.939   2.683   3.059  0.2627  1.2085  0.8170
  260OPC     MW 1316   5.008   2.716   3.044  0.5505  0.5746  0.7100
  261OPC     OW 1317   0.780   3.563   4.863  0.8771 -0.0754  0.4645
  261OPC    HW1 1318   0.773   3.629   4.919  1.3470  0.4064 -0.0235
  261OPC    HW2 1319   0.831   3.596   4.800 -2.1424  0.5285 -1.8890
  261OPC     MW 1320   0.787   3.578   4.862  0.5005  0.0850  0.0446
  262OPC     OW 1321   0.449   1.101   1.060 -0.0030  0.2016  0.2611
  262OPC    HW1 1322   0.378   1.073   1.018  0.5224  0.7075 -1.0253
  262OPC    HW2 1323   0.500   1.131   0.996  1.4754 -0.3596  1.1337
  262OPC     MW 1324   0.446   1.101   1.044  0.2930  0.1935  0.1999
  263OPC     OW 1325   0.494   0.711   3.350  0.1590  0.5179 -0.2073
  263OPC    HW1 1326   0.467   0.789   3.377 -1.8930  0.2140 -1.1904
  263OPC    HW2 1327   0.471   0.658   3.415 -0.4956  0.4418 -0.4920
  263OPC     MW 1328   0.487   0.715   3.363 -0.2408  0.4618 -0.3946
  264OPC     OW 1329   2.350   2.060   4.003 -0.0736 -0.1068 -0.0741
  264OPC    HW1 1330   2.310   1.984   4.016  0.5290 -0.5931 -0.9025
  264OPC    HW2 1331   2.429   2.048   4.039  0.5698 -0.4531 -1.4876
  264OPC     MW 1332   2.356   2.047   4.010  0.1106 -0.2296 -0.4055
  265OPC     OW 1333   0.500   2.250   2.236  0.6177  0.0687  0.5255
  265OPC    HW1 1334   0.428   2.254   2.284  0.7850  0.5555  0.7475
  265OPC    HW2 1335   0.550   2.192   2.278  0.8916  0.7248  1.1319
  265OPC     MW 1336   0.497   2.242   2.249  0.6829  0.2375  0.6478
  266OPC     OW 1337   1.184   4.144   1.205 -0.2020 -0.2183  0.2216
  266OPC    HW1 1338   1.166   4.197   1.272 -1.0061 -1.4471  1.0122
  266OPC    HW2 1339   1.198   4.066   1.242  1.4378 -0.5076 -0.8658
  266OPC     MW 1340   1.183   4.140   1.220 -0.0785 -0.4425  0.1777
  267OPC     OW 1341   4.191   0.821   1.829 -0.0629  0.4119 -0.1491
  267OPC    HW1 1342   4.193   0.816   1.916 -1.0156  1.4511 -0.0356
  267OPC    HW2 1343   4.105   0.816   1.811  0.0035  1.5407 -0.9066
  267OPC     MW 1344   4.178   0.820   1.839 -0.1938  0.7321 -0.2443
  268OPC     OW 1345   5.266   3.576   1.615  1.0504  0.5231  0.1739
  268OPC    HW1 1346   5.196   3.556   1.663  1.0482  1.7460  0.7288
  268OPC    HW2 1347   5.294   3.499   1.585  1.0421 -0.2953  2.1212
  268OPC     MW 1348   5.260   3.562   1.618  1.0490  0.5829  0.5435
  269OPC     OW 1349   3.242   0.546   2.408 -0.2720  0.1438  0.2308
  269OPC    HW1 1350   3.269   0.480   2.357  2.2586  1.9644 -1.0543
  269OPC    HW2 1351   3.308   0.556   2.464 -0.7964  1.3102  0.6668
  269OPC     MW 1352   3.256   0.538   2.409  0.0243  0.5851  0.1054
  270OPC     OW 1353   2.157   0.450   4.418 -0.0994 -0.0476 -0.4108
  270OPC    HW1 1354   2.114   0.427   4.346  1.9845  2.5735 -2.7231
  270OPC    HW2 1355   2.122   0.527   4.439  0.9935  0.4040 -0.1818
  270OPC     MW 1356   2.145   0.458   4.410  0.3698  0.4063 -0.7186
  271OPC     OW 1357   1.356   2.140   5.035  0.0543  0.1479  0.1227
  271OPC    HW1 1358   1.322   2.114   4.959 -0.2840 -1.8644  0.9132
  271OPC    HW2 1359   1.441   2.126   5.025  0.5885  3.3076 -1.1179
  271OPC     MW 1360   1.363   2.134   5.022  0.0832  0.3175  0.0560
  272OPC     OW 1361   1.615   2.675   4.707  0.0877  0.0558 -0.2864
  272OPC    HW1 1362   1.671   2.680   4.774  0.2023 -1.1216 -0.2810
  272OPC    HW2 1363   1.661   2.634   4.645 -1.1409 -2.1482  0.1582
  272OPC     MW 1364   1.630   2.670   4.708 -0.0768 -0.4438 -0.2198
  273OPC     OW 1365   2.277   3.495   4.308 -0.3413 -0.1136  0.0658
  273OPC    HW1 1366   2.196   3.518   4.332 -0.0769 -0.8527  1.7691
  273OPC    HW2 1367   2.267   3.414   4.278  0.0588 -1.1135  2.4374
  273OPC     MW 1368   2.264   3.486   4.307 -0.2432 -0.3705  0.6676
  274OPC     OW 1369   1.319   5.059   1.575  0.2681 -0.4066 -0.3833
  274OPC    HW1 1370   1.337   4.998   1.634 -1.2051 -0.2627  0.2760
  274OPC    HW2 1371   1.375   5.123   1.592 -1.4187  0.5264  2.3173
  274OPC     MW 1372   1.330   5.059   1.586 -0.1987 -0.2475  0.1130
  275OPC     OW 1373   3.445   5.270   0.200 -0.2332 -0.7430  0.5914
  275OPC    HW1 1374   3.383   5.319   0.236 -0.7032 -0.6297 -0.3655
  275OPC    HW2 1375   3.406   5.232   0.132  0.5045 -1.3549  0.4862
  275OPC     MW 1376   3.430   5.272   0.196 -0.1937 -0.8166  0.4345
  276OPC     OW 1377   2.221   1.256   3.079 -0.7960  0.4735 -0.0825
  276OPC    HW1 1378   2.158   1.251   3.139 -0.6650  0.1237  0.0293
  276OPC    HW2 1379   2.266   1.327   3.103 -1.7432  1.3237 -0.7600
  276OPC     MW 1380   2.218   1.266   3.092 -0.9167  0.5473 -0.1661
  277OPC     OW 1381   2.747   1.351   1.747 -0.0802  0.0918  0.2857
  277OPC    HW1 1382   2.774   1.434   1.750  2.6193 -0.6547 -0.4397
  277OPC    HW2 1383   2.744   1.334   1.661  0.1431 -0.7621  0.4387
  277OPC     MW 1384   2.751   1.360   1.735  0.3514 -0.1446  0.2012
  278OPC     OW 1385   4.372   4.439   4.576  0.0033  0.4039  0.3025
  278OPC    HW1 1386   4.357   4.463   4.658 -1.5878  1.4563 -0.2474
  278OPC    HW2 1387   4.452   4.405   4.579  0.1540  0.8091  2.1926
  278OPC     MW 1388   4.381   4.437   4.588 -0.2096  0.6192  0.5007
  279OPC     OW 1389   3.007   2.477   5.287 -0.0004  0.0447  0.3355
  279OPC    HW1 1390   3.017   2.559   5.313  0.5512  0.1885 -0.3364
  279OPC    HW2 1391   2.929   2.477   5.248  0.2330  0.3654 -0.1297
  279OPC     MW 1392   2.997   2.489   5.285  0.1156  0.1134  0.1676
  280OPC     OW 1393   2.010   4.617   5.184 -0.4955  0.2546 -0.5198
  280OPC    HW1 1394   1.945   4.583   5.137 -2.6313  1.8028  1.0760
  280OPC    HW2 1395   1.992   4.703   5.184  2.3407  0.9581 -1.0715
  280OPC     MW 1396   1.997   4.625   5.177 -0.3919  0.5872 -0.3655
  281OPC     OW 1397   0.893   0.823   4.308  0.5017 -0.2658  0.1798
  281OPC    HW1 1398   0.900   0.895   4.260 -0.2025 -1.7218 -2.2690
  281OPC    HW2 1399   0.814   0.792   4.288  0.0247 -0.7865  2.6128
  281OPC     MW 1400   0.883   0.829   4.298  0.3272 -0.5578  0.1774
  282OPC     OW 1401   4.335   4.183   0.777  0.2262 -0.0163 -0.3237
  282OPC    HW1 1402   4.311   4.111   0.819  0.6100  1.0055  1.7543
  282OPC    HW2 1403   4.417   4.165   0.751  0.9630  0.2289  1.6815
  282OPC     MW 1404   4.344   4.170   0.779  0.3915  0.1709  0.2795
  283OPC     OW 1405   1.092   3.471   4.499  0.5368  0.3584  0.0761
  283OPC    HW1 1406   1.129   3.543   4.466  1.5315  0.1241  0.6747
  283OPC    HW2 1407   1.151   3.440   4.555 -0.6780  0.1403  1.2956
  283OPC     MW 1408   1.106   3.477   4.502  0.5043  0.2915  0.3443
  284OPC     OW 1409   4.373   1.069   3.735 -0.2769 -0.3996 -0.4915
  284OPC    HW1 1410   4.301   1.023   3.716 -0.6159  0.0610 -0.3552
  284OPC    HW2 1411   4.412   1.080   3.658  0.4232 -1.9064 -0.3774
  284OPC     MW 1412   4.368   1.064   3.721 -0.2236 -0.5541 -0.4545
  285OPC     OW 1413   0.906   2.246   0.439 -0.0417  0.0628  0.6862
  285OPC    HW1 1414   0.918   2.264   0.524  0.3056 -1.7272  1.0727
  285OPC    HW2 1415   0.986   2.226   0.411 -0.0369  1.3375 -0.2774
  285OPC     MW 1416   0.919   2.245   0.448  0.0103 -0.0132  0.6009
  286OPC     OW 1417   3.109   3.084   2.926  0.0820  0.2441  0.0035
  286OPC    HW1 1418   3.152   3.038   2.986  0.0970  1.3524  0.8782
  286OPC    HW2 1419   3.026   3.084   2.955 -0.0013  0.4033 -0.2293
  286OPC     MW 1420   3.103   3.077   2.939  0.0718  0.4314  0.0983
  287OPC     OW 1421   1.111   1.787   5.401  0.2218  0.2443 -0.4748
  287OPC    HW1 1422   1.182   1.774   5.353  2.4501  0.7959  2.3501
  287OPC    HW2 1423   1.117   1.871   5.425 -1.1434  0.1905  0.1977
  287OPC     MW 1424   1.122   1.797   5.398  0.3493  0.3178  0.0420
  288OPC     OW 1425   0.628   0.835   2.277 -0.3107 -0.0792  0.4446
  288OPC    HW1 1426   0.613   0.757   2.241  1.2093 -0.1279 -0.1168
  288OPC    HW2 1427   0.612   0.822   2.362 -3.1852 -0.1498  0.0193
  288OPC     MW 1428   0.623   0.822   2.284 -0.5108 -0.0968  0.2987
  289OPC     OW 1429   4.340   1.527   1.179  0.1959  0.1021 -0.3104
  289OPC    HW1 1430   4.361   1.474   1.245 -0.5810  1.0140  0.6979
  289OPC    HW2 1431   4.256   1.545   1.193  0.3818  1.4221 -0.7559
  289OPC     MW 1432   4.331   1.522   1.191  0.1087  0.4318 -0.2273
  290OPC     OW 1433   3.387   0.504   4.566 -0.2248  0.3835  0.1479
  290OPC    HW1 1434   3.421   0.572   4.608  2.9473 -0.8250 -0.2340
  290OPC    HW2 1435   3.400   0.524   4.482  1.0244 -0.7963  0.0426
  290OPC     MW 1436   3.394   0.517   4.560  0.4283  0.0307  0.0758
  291OPC     OW 1437   3.127   5.433   1.972  0.0151  0.6618 -0.3001
  291OPC    HW1 1438   3.078   5.499   1.944 -0.7961  0.0208 -0.4188
  291OPC    HW2 1439   3.118   5.435   2.059 -0.6093  0.2642 -0.3482
  291OPC     MW 1440   3.119   5.443   1.981 -0.1971  0.5083 -0.3248
  292OPC     OW 1441   3.608   2.670   3.699 -0.3870 -0.0276  0.2990
  292OPC    HW1 1442   3.615   2.615   3.766 -1.3429 -1.2197 -0.5413
  292OPC    HW2 1443   3.664   2.638   3.640 -0.0519  0.6251  0.2442
  292OPC     MW 1444   3.618   2.657   3.700 -0.4787 -0.1073  0.1668
  293OPC     OW 1445   0.489   1.106   1.919  0.5447 -0.2221  0.1152
  293OPC    HW1 1446   0.519   1.026   1.941  1.2163  0.1848  0.7459
  293OPC    HW2 1447   0.508   1.154   1.989 -0.9427  0.2465  0.2277
  293OPC     MW 1448   0.497   1.101   1.932  0.4242 -0.0927  0.2250
  294OPC     OW 1449   0.810   2.350   4.800  0.1206 -0.0701 -0.1109
  294OPC    HW1 1450   0.839   2.385   4.726 -0.4023  0.4693 -0.0702
  294OPC    HW2 1451   0.726   2.332   4.783  0.0036  0.0300  0.3365
  294OPC     MW 1452   0.802   2.353   4.787  0.0261  0.0243 -0.0389
  295OPC     OW 1453   1.506   2.779   2.913  0.1196  0.1217 -0.0829
  295OPC    HW1 1454   1.562   2.845   2.901  0.1130  0.1726  0.1526
  295OPC    HW2 1455   1.512   2.733   2.840  0.0796  0.4196 -0.2768
  295OPC     MW 1456   1.515   2.782   2.901  0.1127  0.1732 -0.0769
  296OPC     OW 1457   3.533   4.809   2.943  0.6747  0.3925  0.3041
  296OPC    HW1 1458   3.497   4.738   2.979 -1.0235  0.6508 -0.7967
  296OPC    HW2 1459   3.476   4.832   2.881  2.3527  1.3428 -0.9595
  296OPC     MW 1460   3.519   4.802   2.939  0.6717  0.5710 -0.0452
  297OPC     OW 1461   3.729   3.911   0.091  0.4260 -0.5322  0.4316
  297OPC    HW1 1462   3.696   3.991   0.102  1.9005 -0.1490  2.7736
  297OPC    HW2 1463   3.675   3.860   0.136 -0.8979 -1.0255 -1.6149
  297OPC     MW 1464   3.716   3.915   0.099  0.4481 -0.5484  0.4753
  298OPC     OW 1465   2.088   0.071   2.332 -0.7338 -0.1293  0.2534
  298OPC    HW1 1466   2.082   0.041   2.414  1.2653  0.9578  0.8685
  298OPC    HW2 1467   2.173   0.064   2.314 -1.0984 -0.1089 -1.6685
  298OPC     MW 1468   2.099   0.065   2.341 -0.4925  0.0343  0.0603
  299OPC     OW 1469   2.138   1.586   0.468 -0.3244 -0.1931  0.4305
  299OPC    HW1 1470   2.089   1.655   0.448 -1.7512 -0.8918  1.3458
  299OPC    HW2 1471   2.181   1.611   0.540  0.8852  0.4993 -0.4995
  299OPC     MW 1472   2.137   1.600   0.476 -0.3564 -0.1941  0.4283
  300OPC     OW 1473   1.216   1.434   4.819 -0.1840  0.7667 -0.3216
  300OPC    HW1 1474   1.226   1.382   4.750 -2.1607 -0.2989  0.1303
  300OPC    HW2 1475   1.297   1.449   4.846  0.4920 -1.1061 -1.1966
  300OPC     MW 1476   1.229   1.429   4.813 -0.3762  0.3326 -0.3841
  301OPC     OW 1477   3.005   1.272   1.801 -0.0750  0.1418  0.1374
  301OPC    HW1 1478   2.935   1.274   1.748  1.5650  0.3359 -2.1733
  301OPC    HW2 1479   3.066   1.234   1.752  0.8833 -2.1915  2.8689
  301OPC     MW 1480   3.003   1.266   1.786  0.3089 -0.1742  0.1996
  302OPC     OW 1481   1.469   4.669   0.301 -0.5911 -0.0882  0.0591
  302OPC    HW1 1482   1.410   4.702   0.356 -0.9132  1.8175 -1.3135
  302OPC    HW2 1483   1.427   4.604   0.262 -1.4764  0.6003 -0.1779
  302OPC     MW 1484   1.454   4.665   0.304 -0.7694  0.2949 -0.1787
  303OPC     OW 1485   3.786   1.765   1.755  0.1799 -0.1730  0.1011
  303OPC    HW1 1486   3.817   1.689   1.725  1.0060  0.8966 -2.0128
  303OPC    HW2 1487   3.805   1.763   1.840 -2.1997 -3.3858  0.7481
  303OPC     MW 1488   3.794   1.754   1.763 -0.0497 -0.4897 -0.1156
  304OPC     OW 1489   3.370   3.087   1.725 -0.4147 -0.2439  0.4972
  304OPC    HW1 1490   3.453   3.073   1.702 -0.2586  2.0565 -0.7350
  304OPC    HW2 1491   3.348   3.016   1.769  2.5213 -0.5430  1.7346
  304OPC     MW 1492   3.379   3.075   1.728  0.0421  0.0516  0.4979
  305OPC     OW 1493   1.816   4.373   1.389 -0.1155  0.3326 -0.2757
  305OPC    HW1 1494   1.893   4.400   1.420  0.2664 -1.9855  1.1029
  305OPC    HW2 1495   1.835   4.346   1.308  0.3400  0.5117 -0.2316
  305OPC     MW 1496   1.830   4.373   1.382  0.0081  0.0167 -0.0656
  306OPC     OW 1497   2.604   0.326   4.120  0.0602 -0.2746 -0.5451
  306OPC    HW1 1498   2.673   0.273   4.125 -1.5092 -2.4897 -0.8759
  306OPC    HW2 1499   2.562   0.313   4.195 -0.2649  0.6775 -0.5446
  306OPC     MW 1500   2.608   0.317   4.132 -0.2197 -0.4612 -0.5939
  307OPC     OW 1501   0.324   1.746   4.811  0.2759  0.1196  0.2339
  307OPC    HW1 1502   0.242   1.771   4.823  0.4021  0.5958  0.1001
  307OPC    HW2 1503   0.365   1.819   4.787  0.1383 -0.6276 -2.6181
  307OPC     MW 1504   0.318   1.760   4.809  0.2742  0.0796 -0.2072
  308OPC     OW 1505   3.171   0.910   1.178  0.2234  0.2111 -0.6663
  308OPC    HW1 1506   3.129   0.944   1.246  0.0408 -1.1766 -0.0705
  308OPC    HW2 1507   3.255   0.924   1.197  0.1719 -0.1536 -0.1601
  308OPC     MW 1508   3.177   0.917   1.191  0.1888 -0.0477 -0.5035
  309OPC     OW 1509   4.059   5.357   4.831 -0.2671  0.1495 -0.7099
  309OPC    HW1 1510   4.144   5.374   4.827 -0.4936  1.5215 -0.1727
  309OPC    HW2 1511   4.033   5.362   4.747  0.2985 -1.1001 -0.9847
  309OPC     MW 1512   4.067   5.360   4.818 -0.2170  0.1676 -0.6709
  310OPC     OW 1513   3.034   4.526   4.667  0.1727 -0.1806 -0.2827
  310OPC    HW1 1514   3.066   4.468   4.724 -2.8502 -1.6315  0.1188
  310OPC    HW2 1515   3.070   4.501   4.591  1.7967 -0.1818  0.4274
  310OPC     MW 1516   3.044   4.514   4.664 -0.0340 -0.3948 -0.1183
  311OPC     OW 1517   3.713   0.522   3.201 -0.0316 -0.0665  0.2211
  311OPC    HW1 1518   3.636   0.561   3.211  0.3579  1.0924 -1.0852
  311OPC    HW2 1519   3.747   0.521   3.282 -0.5595  1.2253  0.4700
  311OPC     MW 1520   3.707   0.527   3.215 -0.0521  0.2955  0.0648
  312OPC     OW 1521   0.468   2.198   3.881  0.2917 -0.3200 -0.5721
  312OPC    HW1 1522   0.464   2.251   3.949 -2.1008 -1.8765  0.6116
  312OPC    HW2 1523   0.547   2.161   3.889  0.2397 -0.1349  1.0912
  312OPC     MW 1524   0.479   2.200   3.892 -0.0694 -0.5226 -0.1515
  313OPC     OW 1525   3.934   0.060   5.305  0.0338 -0.0206 -0.0722
  313OPC    HW1 1526   3.964   0.006   5.243  1.3110 -0.0043  0.4829
  313OPC    HW2 1527   3.880   0.009   5.351 -0.9608 -0.0197 -1.1861
  313OPC     MW 1528   3.931   0.044   5.303  0.0756 -0.0181 -0.1547
  314OPC     OW 1529   2.371   1.437   3.310  1.1050 -0.8677  0.2322
  314OPC    HW1 1530   2.456   1.418   3.315  1.3926  0.1352 -0.4490
  314OPC    HW2 1531   2.365   1.517   3.344  0.5875 -0.5866 -0.4742
  314OPC     MW 1532   2.382   1.446   3.316  1.0711 -0.6779  0.0273
  315OPC     OW 1533   0.276   1.444   5.084 -0.4740  0.1216 -0.2667
  315OPC    HW1 1534   0.314   1.444   5.005  1.3406 -0.6033  0.5494
  315OPC    HW2 1535   0.279   1.360   5.107 -0.9914  0.3291  0.5647
  315OPC     MW 1536   0.282   1.432   5.076 -0.2824  0.0452 -0.0234
  316OPC     OW 1537   3.364   5.347   0.750  0.6189 -0.0903  0.1125
  316OPC    HW1 1538   3.427   5.321   0.805 -1.4431 -2.0736  1.7397
  316OPC    HW2 1539   3.362   5.283   0.690 -1.5186 -1.5342  1.5988
  316OPC     MW 1540   3.373   5.333   0.749 -0.0013 -0.5965  0.5725
  317OPC     OW 1541   2.056   4.084   1.114  0.4046  0.1136  0.1347
  317OPC    HW1 1542   2.013   4.066   1.040 -0.3583  1.6100  0.1660
  317OPC    HW2 1543   2.008   4.045   1.176 -0.2516  0.7350  0.0385
  317OPC     MW 1544   2.042   4.076   1.112  0.1949  0.4263  0.1252
  318OPC     OW 1545   3.381   4.031   5.125  0.2365  0.4588 -0.2341
  318OPC    HW1 1546   3.416   4.039   5.046 -0.7486 -1.2018 -0.9067
  318OPC    HW2 1547   3.346   3.951   5.124 -2.3749  1.4697  0.8448
  318OPC     MW 1548   3.381   4.020   5.113 -0.2947  0.3629 -0.1743
  319OPC     OW 1549   3.577   0.133   5.086 -0.0832  0.4952 -0.3436
  319OPC    HW1 1550   3.557   0.169   5.162 -2.0513  2.8824 -1.8234
  319OPC    HW2 1551   3.664   0.127   5.088 -0.1429 -1.8859  2.9470
  319OPC     MW 1552   3.587   0.138   5.097 -0.3828  0.4961 -0.0763
  320OPC     OW 1553   5.206   3.563   1.266 -0.3270  0.6043 -0.3417
  320OPC    HW1 1554   5.290   3.545   1.281  0.1491  1.7850 -1.4600
  320OPC    HW2 1555   5.189   3.628   1.322 -0.7046 -0.0316  0.3161
  320OPC     MW 1556   5.216   3.570   1.277 -0.3126  0.6847 -0.4097
  321OPC     OW 1557   2.951   4.114   2.012 -0.6888  0.1646 -0.1415
  321OPC    HW1 1558   2.997   4.084   1.944 -0.3189  1.5885 -0.5616
  321OPC    HW2 1559   2.991   4.079   2.081  0.6324  0.8149 -0.5354
  321OPC     MW 1560   2.964   4.104   2.012 -0.4390  0.4711 -0.2618
  322OPC     OW 1561   1.998   0.280   3.371  0.3859  0.4735  0.0178
  322OPC    HW1 1562   2.074   0.238   3.359 -0.7186 -1.1632 -1.7487
  322OPC    HW2 1563   1.958   0.232   3.432  0.1188  0.4004 -0.2151
  322OPC     MW 1564   2.003   0.266   3.378  0.1833  0.2209 -0.2776
  323OPC     OW 1565   2.689   2.177   4.728  0.3751 -0.6738  0.1449
  323OPC    HW1 1566   2.776   2.170   4.733  0.2721 -1.2821  1.3831
  323OPC    HW2 1567   2.671   2.140   4.651  1.0939 -2.0566  0.5957
  323OPC     MW 1568   2.699   2.170   4.717  0.4660 -0.9681  0.3941
  324OPC     OW 1569   3.201   0.513   4.929 -0.1051  0.8911 -0.6175
  324OPC    HW1 1570   3.122   0.510   4.892 -1.4130 -2.2323  1.9988
  324OPC    HW2 1571   3.193   0.575   4.990 -1.4218 -0.8812  1.1335
  324OPC     MW 1572   3.188   0.522   4.932 -0.4928  0.1679  0.0277
  325OPC     OW 1573   4.088   0.934   5.433  0.3176 -0.2284  1.0646
  325OPC    HW1 1574   4.092   0.949   5.347 -1.1454 -0.3211  0.9499
  325OPC    HW2 1575   4.171   0.942   5.459  0.8582 -0.6590 -0.4197
  325OPC     MW 1576   4.101   0.938   5.424  0.1814 -0.3057  0.8287
  326OPC     OW 1577   2.485   1.502   2.947 -0.5204  0.1024 -0.4277
  326OPC    HW1 1578   2.414   1.549   2.966 -0.0830  1.3421 -1.6975
  326OPC    HW2 1579   2.536   1.513   3.016 -1.2323 -0.1609  0.1561
  326OPC     MW 1580   2.482   1.511   2.960 -0.5609  0.2466 -0.5292
  327OPC     OW 1581   4.729   0.737   5.375 -0.6849  0.7845  0.3057
  327OPC    HW1 1582   4.808   0.773   5.367  0.3511 -0.4829  3.4110
  327OPC    HW2 1583   4.689   0.759   5.301  1.7874  3.3640 -0.4275
  327OPC     MW 1584   4.735   0.746   5.363 -0.1667  0.9783  0.6559
  328OPC     OW 1585   4.525   3.726   3.654 -0.2071 -0.4483  0.4478
  328OPC    HW1 1586   4.494   3.749   3.576  0.3766 -1.0493  0.0263
  328OPC    HW2 1587   4.611   3.732   3.644 -0.0949 -1.3993  0.7620
  328OPC     MW 1588   4.533   3.730   3.641 -0.1042 -0.6776  0.4319
  329OPC     OW 1589   3.815   4.156   4.392 -0.5003  0.0588 -0.4214
  329OPC    HW1 1590   3.760   4.097   4.424  2.3548 -1.9541  1.3308
  329OPC    HW2 1591   3.844   4.198   4.463  1.0477  0.1908 -1.0911
  329OPC     MW 1592   3.812   4.153   4.407  0.1501 -0.2191 -0.2615
  330OPC     OW 1593   4.161   2.688   3.104  0.0901 -0.4762  0.1225
  330OPC    HW1 1594   4.074   2.699   3.106  0.2553  0.9749  2.0570
  330OPC    HW2 1595   4.192   2.769   3.099  1.3816 -0.9796 -0.7124
  330OPC     MW 1596   4.153   2.701   3.104  0.3054 -0.3361  0.2849
  331OPC     OW 1597   1.667   4.099   3.475 -0.0904 -0.6482 -0.2268
  331OPC    HW1 1598   1.592   4.075   3.512  0.0664 -1.7033 -0.5848
  331OPC    HW2 1599   1.687   4.173   3.517 -1.9352  0.3381 -0.9697
  331OPC     MW 1600   1.659   4.107   3.487 -0.3397 -0.6585 -0.3895
  332OPC     OW 1601   4.325   2.602   3.801  0.0552  0.4519 -0.4583
  332OPC    HW1 1602   4.397   2.581   3.757 -0.6598 -0.2730 -1.3433
  332OPC    HW2 1603   4.285   2.525   3.812 -0.0632  0.6960  1.0037
  332OPC     MW 1604   4.330   2.587   3.796 -0.0679  0.3810 -0.3730
  333OPC     OW 1605   5.272   1.668   0.113  0.1159 -0.6264 -0.2264
  333OPC    HW1 1606   5.319   1.675   0.186 -0.4634  0.8511  0.0457
  333OPC    HW2 1607   5.333   1.666   0.050  0.5977 -0.0392  0.2041
  333OPC     MW 1608   5.288   1.669   0.114  0.1016 -0.3214 -0.1226
  334OPC     OW 1609   5.098   3.074   5.166  0.0735 -0.4520 -0.2176
  334OPC    HW1 1610   5.101   3.153   5.129  0.3518  0.5188  1.7232
  334OPC    HW2 1611   5.106   3.091   5.252  3.5040 -2.7726  0.1422
  334OPC     MW 1612   5.099   3.088   5.173  0.6213 -0.6514  0.1223
  335OPC     OW 1613   0.382   3.171   5.384  0.6881 -0.3000  0.1090
  335OPC    HW1 1614   0.317   3.113   5.390  1.9794 -1.9811 -1.0664
  335OPC    HW2 1615   0.371   3.205   5.304 -1.2551  2.7359  1.4882
  335OPC     MW 1616   0.371   3.167   5.373  0.5918 -0.0998  0.1390
  336OPC     OW 1617   4.639   0.812   2.709  0.0724 -0.0873 -0.6831
  336OPC    HW1 1618   4.619   0.768   2.636  0.1880  1.3803 -1.6482
  336OPC    HW2 1619   4.606   0.891   2.695  0.4517  0.3448  0.7030
  336OPC     MW 1620   4.631   0.817   2.696  0.1454  0.1932 -0.6210
  337OPC     OW 1621   0.499   4.014   1.296 -0.4865  0.3854 -0.7428
  337OPC    HW1 1622   0.537   4.045   1.224 -0.1613 -0.8091 -1.0962
  337OPC    HW2 1623   0.426   3.977   1.266  0.8367 -2.3734 -0.8779
  337OPC     MW 1624   0.494   4.013   1.281 -0.2430 -0.1986 -0.8150
  338OPC     OW 1625   4.348   1.017   1.740 -0.5695  0.0507 -0.4912
  338OPC    HW1 1626   4.290   0.964   1.777 -1.0773 -0.9519 -2.5876
  338OPC    HW2 1627   4.400   0.963   1.694  1.0325  1.0716  0.0086
  338OPC     MW 1628   4.347   1.001   1.739 -0.4079  0.0533 -0.7271
  339OPC     OW 1629   0.069   2.365   4.284  0.5205  0.0183  0.1617
  339OPC    HW1 1630   0.155   2.376   4.294  0.7679 -0.6161 -1.1349
  339OPC    HW2 1631   0.061   2.280   4.269 -0.5014 -0.1838  1.6382
  339OPC     MW 1632   0.081   2.354   4.283  0.4061 -0.1054  0.1879
  340OPC     OW 1633   0.618   2.317   0.909 -0.6458  0.1757 -0.0157
  340OPC    HW1 1634   0.693   2.361   0.906  0.2504 -1.3407 -1.0296
  340OPC    HW2 1635   0.630   2.260   0.974 -0.4398 -0.8153 -0.8831
  340OPC     MW 1636   0.631   2.315   0.918 -0.4830 -0.1948 -0.2936
  341OPC     OW 1637   3.123   5.280   3.040 -0.1909  0.0616  0.0823
  341OPC    HW1 1638   3.049   5.287   2.993  0.5563  0.1537 -1.1414
  341OPC    HW2 1639   3.155   5.203   3.015  1.7808  1.4070 -2.0317
  341OPC     MW 1640   3.117   5.270   3.029  0.2106  0.2739 -0.4107
  342OPC     OW 1641   2.255   0.518   0.251 -0.4624 -0.1005 -0.7643
  342OPC    HW1 1642   2.242   0.526   0.337 -1.6875  0.4336 -0.9757
  342OPC    HW2 1643   2.277   0.599   0.226 -1.5346  0.0803 -1.1629
  342OPC     MW 1644   2.256   0.531   0.260 -0.8017  0.0051 -0.8544
  343OPC     OW 1645   3.715   1.896   2.021 -0.6193 -0.0726 -0.3985
  343OPC    HW1 1646   3.650   1.949   1.996 -2.3047 -1.8462  0.0160
  343OPC    HW2 1647   3.773   1.951   2.056 -1.5324  1.6596 -1.4330
  343OPC     MW 1648   3.714   1.912   2.023 -1.0033 -0.0787 -0.4901
  344OPC     OW 1649   1.620   0.019   5.266  0.2222 -0.3334 -0.3889
  344OPC    HW1 1650   1.642  -0.036   5.203  1.0017  0.6577 -1.0251
  344OPC    HW2 1651   1.619  -0.030   5.338  3.0888 -0.8120 -0.5632
  344OPC     MW 1652   1.623   0.004   5.267  0.7609 -0.2577 -0.5085
  345OPC     OW 1653   1.485   3.631   3.451  0.0293  0.3920  0.3039
  345OPC    HW1 1654   1.508   3.698   3.503  0.4202  0.2552  0.3090
  345OPC    HW2 1655   1.454   3.671   3.379 -1.2671  0.5961  0.9429
  345OPC     MW 1656   1.484   3.647   3.448 -0.1044  0.4020  0.3991
  346OPC     OW 1657   1.894   1.625   4.029  0.1047 -0.0514  0.0726
  346OPC    HW1 1658   1.891   1.706   3.996  0.6887  0.0213  0.1928
  346OPC    HW2 1659   1.810   1.600   4.028 -0.0295  0.3905 -0.3659
  346OPC     MW 1660   1.881   1.634   4.024  0.1711  0.0246  0.0257
  347OPC     OW 1661   5.142   3.403   0.718  0.1598  0.0354 -0.2197
  347OPC    HW1 1662   5.188   3.330   0.707 -2.0407 -1.5212  0.1735
  347OPC    HW2 1663   5.087   3.383   0.782  0.3438  2.5427  0.8441
  347OPC     MW 1664   5.141   3.389   0.726 -0.1383  0.1758 -0.0045
  348OPC     OW 1665   4.656   2.123   0.413  0.7831 -0.2852  0.5964
  348OPC    HW1 1666   4.583   2.083   0.441  1.1177 -1.4775 -0.1551
  348OPC    HW2 1667   4.714   2.059   0.411  1.4644  0.3457 -0.2495
  348OPC     MW 1668   4.654   2.108   0.417  0.9334 -0.3682  0.3605
  349OPC     OW 1669   2.061   1.749   1.781  0.3247 -0.3347 -0.1918
  349OPC    HW1 1670   2.044   1.812   1.723 -0.0898  0.7010  1.0156
  349OPC    HW2 1671   1.999   1.690   1.766  0.8080 -0.5499 -1.4424
  349OPC     MW 1672   2.049   1.750   1.770  0.3349 -0.2135 -0.1982
  350OPC     OW 1673   4.001   1.822   3.418  0.8591  0.0903  0.1940
  350OPC    HW1 1674   4.061   1.886   3.417  1.7226 -0.6865 -0.3493
  350OPC    HW2 1675   3.927   1.863   3.436  1.3258  1.3049 -0.5146
  350OPC     MW 1676   3.999   1.838   3.420  1.0555  0.1550  0.0091
  351OPC     OW 1677   1.401   2.860   5.140 -0.0005  0.4642  0.1019
  351OPC    HW1 1678   1.475   2.817   5.125  0.1949  0.9448 -0.3562
  351OPC    HW2 1679   1.405   2.928   5.085 -1.7612 -0.6318 -1.5354
  351OPC     MW 1680   1.412   2.864   5.130 -0.2317  0.3732 -0.2079
  352OPC     OW 1681   0.933   5.151   2.205  0.4606  0.5221  0.2526
  352OPC    HW1 1682   0.985   5.081   2.209 -0.3582 -0.1274 -0.4189
  352OPC    HW2 1683   0.985   5.216   2.233  1.9376  0.0464 -1.2362
  352OPC     MW 1684   0.949   5.150   2.210  0.5578  0.3557 -0.0665
  353OPC     OW 1685   1.698   0.666   3.996  0.0844  0.0682 -0.1473
  353OPC    HW1 1686   1.622   0.687   4.034 -1.4116  1.9983 -3.7099
  353OPC    HW2 1687   1.744   0.740   4.001  0.9604 -0.4912  0.2389
  353OPC     MW 1688   1.694   0.680   4.002 -0.0072  0.2707 -0.6166
  354OPC     OW 1689   1.822   1.899   1.391 -0.0165 -0.8547 -0.1737
  354OPC    HW1 1690   1.737   1.883   1.390 -0.3983  0.8524  1.1826
  354OPC    HW2 1691   1.857   1.826   1.358 -1.9556 -1.7151 -0.4395
  354OPC     MW 1692   1.815   1.886   1.386 -0.3593 -0.7296 -0.0126
  355OPC     OW 1693   1.534   2.099   4.057 -0.7382  0.2955  0.1706
  355OPC    HW1 1694   1.603   2.091   4.004 -0.5469  0.1509  0.4378
  355OPC    HW2 1695   1.536   2.027   4.105 -0.0347  1.0880  1.3843
  355OPC     MW 1696   1.544   2.087   4.056 -0.6061  0.3912  0.3891
  356OPC     OW 1697   1.631   1.581   3.967 -0.1529 -0.4711  0.5184
  356OPC    HW1 1698   1.622   1.557   3.884 -1.0426  0.8316  0.2064
  356OPC    HW2 1699   1.626   1.506   4.011 -1.7688 -0.9863 -0.4731
  356OPC     MW 1700   1.629   1.566   3.961 -0.5230 -0.3548  0.3258
  357OPC     OW 1701   5.168   1.158   3.225  0.1813 -0.2760  0.1851
  357OPC    HW1 1702   5.215   1.207   3.280  0.5385 -1.6471  1.1477
  357OPC    HW2 1703   5.091   1.149   3.264  0.8476 -2.3116  1.1438
  357OPC     MW 1704   5.164   1.164   3.239  0.3328 -0.7793  0.4690
  358OPC     OW 1705   1.748   3.831   4.922  0.3450 -0.0282  0.4016
  358OPC    HW1 1706   1.770   3.893   4.979  3.6915 -0.6356 -0.0348
  358OPC    HW2 1707   1.756   3.870   4.845 -1.5742  0.0482  0.1860
  358OPC     MW 1708   1.752   3.846   4.919  0.5559 -0.1067  0.3052
  359OPC     OW 1709   0.156   4.069   2.130  0.6430 -0.8406  0.1965
  359OPC    HW1 1710   0.075   4.047   2.152  0.2080  0.1177 -0.3673
  359OPC    HW2 1711   0.205   4.029   2.190 -0.2114 -1.7295  0.3307
  359OPC     MW 1712   0.151   4.060   2.143  0.4525 -0.8299  0.1329
  360OPC     OW 1713   3.923   2.544   2.611 -0.0394 -0.4280  0.0157
  360OPC    HW1 1714   3.919   2.628   2.590  0.9628  0.9528  4.2998
  360OPC    HW2 1715   4.007   2.523   2.601 -0.2793 -0.9631 -1.0117
  360OPC     MW 1716   3.935   2.553   2.607  0.0733 -0.3031  0.4967
  361OPC     OW 1717   3.212   1.510   0.557 -0.2462 -0.2989 -0.0771
  361OPC    HW1 1718   3.229   1.595   0.560 -1.0876 -0.0994 -0.7451
  361OPC    HW2 1719   3.255   1.478   0.626  1.6276  0.3752 -0.8620
  361OPC     MW 1720   3.221   1.518   0.568 -0.0937 -0.1698 -0.2918
  362OPC     OW 1721   2.520   0.381   1.395  0.2917 -0.1165 -0.0294
  362OPC    HW1 1722   2.553   0.462   1.389  0.5999 -0.2785 -0.6180
  362OPC    HW2 1723   2.513   0.355   1.312 -0.9056 -0.2673  0.1103
  362OPC     MW 1724   2.524   0.389   1.382  0.1603 -0.1627 -0.0957
  363OPC     OW 1725   1.401   3.505   2.072  0.3422 -0.1407 -0.0667
  363OPC    HW1 1726   1.397   3.592   2.070  3.0918  0.0463 -1.5047
  363OPC    HW2 1727   1.442   3.488   2.147  0.8784 -0.1251 -0.3569
  363OPC     MW 1728   1.406   3.515   2.083  0.8276 -0.1107 -0.3221
  364OPC     OW 1729   4.761   1.905   1.885  0.6260 -0.0539 -0.2273
  364OPC    HW1 1730   4.756   1.974   1.939  0.7507 -0.4241  0.2565
  364OPC    HW2 1731   4.823   1.928   1.828 -0.2326  0.7893 -0.8657
  364OPC     MW 1732   4.769   1.919   1.884  0.5176  0.0160 -0.2502
  365OPC     OW 1733   3.757   2.833   4.942 -0.3942  0.1892 -0.3299
  365OPC    HW1 1734   3.778   2.868   4.865 -1.4532  0.3858 -0.5421
  365OPC    HW2 1735   3.715   2.897   4.984  0.1424  0.0715  0.4005
  365OPC     MW 1736   3.754   2.848   4.937 -0.4715  0.2009 -0.2534
  366OPC     OW 1737   2.362   5.143   5.229  0.3565 -0.1329 -0.2148
  366OPC    HW1 1738   2.302   5.206   5.230  0.6882  0.1980 -0.7503
  366OPC    HW2 1739   2.354   5.106   5.308 -0.8545 -0.3872 -0.4394
  366OPC     MW 1740   2.352   5.147   5.241  0.2265 -0.1216 -0.3269
  367OPC     OW 1741   3.647   5.063   2.994  0.3225 -0.3468 -0.7998
  367OPC    HW1 1742   3.722   5.045   3.035 -0.1983 -1.5876 -0.3280
  367OPC    HW2 1743   3.626   4.987   2.957  0.1253  0.4256 -2.3133
  367OPC     MW 1744   3.655   5.049   2.995  0.2165 -0.4160 -0.9537
  368OPC     OW 1745   3.950   1.054   2.283  0.2529 -0.8976 -0.3716
  368OPC    HW1 1746   3.943   1.099   2.209  0.0752 -2.5435 -1.3969
  368OPC    HW2 1747   3.999   1.106   2.334 -0.1707  0.5562 -1.3702
  368OPC     MW 1748   3.956   1.069   2.280  0.1640 -0.9260 -0.6707
  369OPC     OW 1749   4.413   0.984   1.074 -0.2946  0.1426 -0.0884
  369OPC    HW1 1750   4.438   1.006   1.155 -1.4742 -1.3381  0.7397
  369OPC    HW2 1751   4.414   1.059   1.031  1.4017  0.8234  0.9918
  369OPC     MW 1752   4.417   0.998   1.080 -0.2182  0.0245  0.1935
  370OPC     OW 1753   5.196   1.173   0.295  0.2697 -0.2044 -0.5265
  370OPC    HW1 1754   5.153   1.200   0.224 -1.0271  0.6079  0.5252
  370OPC    HW2 1755   5.276   1.208   0.285 -0.4926  1.6302 -0.6226
  370OPC     MW 1756   5.202   1.182   0.283 -0.0346  0.1866 -0.3853
  371OPC     OW 1757   5.225   2.661   1.806  0.1859 -0.1858 -0.1340
  371OPC    HW1 1758   5.244   2.576   1.807 -0.1967 -0.3311 -1.6955
  371OPC    HW2 1759   5.303   2.700   1.804  0.3674 -0.5475 -0.2969
  371OPC     MW 1760   5.239   2.654   1.806  0.1564 -0.2607 -0.3887
  372OPC     OW 1761   2.341   0.279   2.152 -0.0734  0.2515  0.1385
  372OPC    HW1 1762   2.408   0.294   2.099  0.0372 -1.9881 -0.4597
  372OPC    HW2 1763   2.276   0.326   2.117  0.8103  1.3716 -0.0499
  372OPC     MW 1764   2.341   0.288   2.139  0.0734  0.0861  0.0223
  373OPC     OW 1765   1.353   1.577   3.955  0.6721  0.1900 -0.2108
  373OPC    HW1 1766   1.332   1.635   3.893 -1.4270 -0.1765  0.0764
  373OPC    HW2 1767   1.439   1.588   3.965  0.9126  0.9300 -2.4746
  373OPC     MW 1768   1.363   1.588   3.947  0.3976  0.2452 -0.5029
  374OPC     OW 1769   1.525   1.733   4.578 -0.3973 -0.0074  0.0699
  374OPC    HW1 1770   1.518   1.777   4.652  0.7268 -1.2833  0.9896
  374OPC    HW2 1771   1.612   1.726   4.567 -0.5522 -0.6540 -0.8539
  374OPC     MW 1772   1.537   1.738   4.587 -0.2541 -0.2913  0.0694
  375OPC     OW 1773   4.371   1.708   0.963 -0.2527 -0.4806  0.1612
  375OPC    HW1 1774   4.440   1.684   0.914  0.3078 -0.3425  0.8685
  375OPC    HW2 1775   4.372   1.651   1.029  0.4510  0.7812  1.2883
  375OPC     MW 1776   4.381   1.696   0.966 -0.0660 -0.2738  0.4322
  376OPC     OW 1777   1.876   3.247   4.865 -0.0181  0.3434 -0.1124
  376OPC    HW1 1778   1.941   3.189   4.866 -0.0791  0.2692 -0.3561
  376OPC    HW2 1779   1.907   3.312   4.817 -0.9364 -0.6624 -2.1818
  376OPC     MW 1780   1.890   3.248   4.858 -0.1628  0.1839 -0.4539
  377OPC     OW 1781   2.355   1.436   1.656  0.2247 -0.1429  0.0775
  377OPC    HW1 1782   2.336   1.442   1.741 -1.9587  1.6445 -0.4204
  377OPC    HW2 1783   2.279   1.453   1.617  0.9672 -1.6883 -2.2770
  377OPC     MW 1784   2.341   1.440   1.663  0.0119 -0.1071 -0.3437
  378OPC     OW 1785   0.949   0.761   3.151  0.0506  0.3131  0.3676
  378OPC    HW1 1786   1.019   0.806   3.125 -1.0524  0.2538 -3.2307
  378OPC    HW2 1787   0.959   0.683   3.113 -1.5704  0.0453  0.4300
  378OPC     MW 1788   0.961   0.756   3.141 -0.3518  0.2648 -0.1547
  379OPC     OW 1789   5.100   1.856   4.062  0.1066  0.4104 -0.2457
  379OPC    HW1 1790   5.129   1.918   4.116  1.6488 -0.9026  0.5336
  379OPC    HW2 1791   5.126   1.782   4.101  0.5011 -0.6270 -2.3320
  379OPC     MW 1792   5.108   1.854   4.075  0.3929  0.0632 -0.4387
  380OPC     OW 1793   2.443   1.621   4.950 -0.0448  0.1224 -0.7073
  380OPC    HW1 1794   2.425   1.644   5.032 -0.6324  2.3634 -1.3991
  380OPC    HW2 1795   2.516   1.664   4.932  0.1796 -0.4991 -1.2949
  380OPC     MW 1796   2.451   1.631   4.959 -0.0985  0.3616 -0.8965
  381OPC     OW 1797   4.374   0.552   5.173 -0.2567  0.2878  0.0373
  381OPC    HW1 1798   4.401   0.479   5.212  0.0099  0.4470  0.1547
  381OPC    HW2 1799   4.318   0.586   5.230 -1.4126 -0.5037 -0.5981
  381OPC     MW 1800   4.370   0.547   5.187 -0.3881  0.1944 -0.0389
  382OPC     OW 1801   2.387   3.015   5.430 -0.5292 -0.7135 -0.4250
  382OPC    HW1 1802   2.405   2.951   5.373 -0.6416 -0.7674 -0.4002
  382OPC    HW2 1803   2.438   2.996   5.498 -0.4730 -0.7090 -0.4657
  382OPC     MW 1804   2.397   3.003   5.431 -0.5375 -0.7209 -0.4272
  383OPC     OW 1805   2.665   4.870   0.158  0.0712  0.2845 -0.4044
  383OPC    HW1 1806   2.700   4.877   0.237 -1.3354 -0.1582  0.2758
  383OPC    HW2 1807   2.715   4.810   0.119 -0.7944 -1.4854  1.0698
  383OPC     MW 1808   2.678   4.862   0.164 -0.2644 -0.0424 -0.0861
  384OPC     OW 1809   3.366   0.629   0.099  0.0323 -0.0557 -0.8589
  384OPC    HW1 1810   3.385   0.608   0.181  4.0167  2.0848 -0.9734
  384OPC    HW2 1811   3.315   0.564   0.072  0.6416 -2.1827  2.5188
  384OPC     MW 1812   3.361   0.616   0.107  0.7108 -0.0537 -0.3769
  385OPC     OW 1813   2.609   1.264   2.224  0.5487 -0.6139  0.3277
  385OPC    HW1 1814   2.624   1.325   2.163 -2.6504  0.5034  0.4554
  385OPC    HW2 1815   2.681   1.266   2.274  1.9738  0.5893 -1.6233
  385OPC     MW 1816   2.622   1.273   2.222  0.2865 -0.2710  0.0584
  386OPC     OW 1817   2.498   0.236   1.867  0.4420 -0.0415  0.0110
  386OPC    HW1 1818   2.467   0.168   1.822 -0.5449 -0.3724  1.1495
  386OPC    HW2 1819   2.563   0.201   1.914  0.0778 -0.1510  0.4332
  386OPC     MW 1820   2.503   0.220   1.867  0.2424 -0.1066  0.2416
  387OPC     OW 1821   3.137   5.254   5.404  0.2074 -0.3928 -1.0173
  387OPC    HW1 1822   3.127   5.282   5.322 -1.1977  0.3285 -0.6374
  387OPC    HW2 1823   3.130   5.328   5.451 -2.4786 -1.1720 -0.0429
  387OPC     MW 1824   3.135   5.269   5.399 -0.3970 -0.4013 -0.8171
  388OPC     OW 1825   2.324   4.305   2.729 -0.1418 -0.3876 -0.0383
  388OPC    HW1 1826   2.248   4.262   2.726 -0.2893 -0.0634 -1.8310
  388OPC    HW2 1827   2.312   4.361   2.795 -1.5538 -0.2009 -0.4074
  388OPC     MW 1828   2.311   4.307   2.738 -0.3722 -0.3119 -0.3575
  389OPC     OW 1829   3.625   2.499   3.921  0.6887 -0.6896 -0.2289
  389OPC    HW1 1830   3.616   2.415   3.900 -0.2283 -1.1336  1.7186
  389OPC    HW2 1831   3.683   2.498   3.987 -1.1842 -0.1527  1.5360
  389OPC     MW 1832   3.632   2.487   3.928  0.2766 -0.6759  0.3195
  390OPC     OW 1833   1.469   3.551   4.074  0.5419 -0.0119  0.4590
  390OPC    HW1 1834   1.488   3.591   3.999  0.0221  0.2918  0.4783
  390OPC    HW2 1835   1.384   3.569   4.085 -0.2301 -2.5930 -0.4444
  390OPC     MW 1836   1.459   3.559   4.065  0.3511 -0.3482  0.3283
  391OPC     OW 1837   2.530   4.649   2.727 -0.4780 -0.2821  0.3529
  391OPC    HW1 1838   2.574   4.580   2.758 -0.9206 -0.6295  0.2159
  391OPC    HW2 1839   2.511   4.626   2.645 -1.6501 -0.4949  0.6724
  391OPC     MW 1840   2.534   4.635   2.719 -0.7167 -0.3650  0.3798
  392OPC     OW 1841   1.784   4.100   0.010 -0.2608 -0.1031  0.0257
  392OPC    HW1 1842   1.857   4.052   0.007  0.5790  1.1279 -2.6972
  392OPC    HW2 1843   1.738   4.072  -0.059 -2.0043 -0.2313  1.1693
  392OPC     MW 1844   1.788   4.089  -0.001 -0.3943  0.0601 -0.2074
  393OPC     OW 1845   3.075   2.033   3.318 -0.1833  0.0995  0.5062
  393OPC    HW1 1846   3.069   2.119   3.310 -0.6997  0.0913  0.7764
  393OPC    HW2 1847   3.071   2.019   3.404  0.9423 -0.1256  0.5347
  393OPC     MW 1848   3.073   2.044   3.330 -0.0932  0.0651  0.5503
  394OPC     OW 1849   4.208   1.910   0.136  0.2228  0.2296 -0.2283
  394OPC    HW1 1850   4.203   1.888   0.220  2.1261  0.8912  0.1095
  394OPC    HW2 1851   4.176   1.841   0.094 -0.5047 -0.2138  1.0221
  394OPC     MW 1852   4.203   1.897   0.142  0.3963  0.2619  0.0063
  395OPC     OW 1853   3.945   0.256   1.094  0.4162  0.2841 -0.6345
  395OPC    HW1 1854   3.919   0.201   1.032 -0.0034  0.2778 -0.4548
  395OPC    HW2 1855   3.883   0.318   1.095  0.2903  0.1529 -0.0594
  395OPC     MW 1856   3.932   0.257   1.085  0.3356  0.2638 -0.5230
  396OPC     OW 1857   3.980   4.013   0.752 -0.0799  0.2391  0.1585
  396OPC    HW1 1858   3.952   4.086   0.711  1.0119  0.9278  0.5946
  396OPC    HW2 1859   4.033   3.977   0.693 -0.9036 -0.4203 -0.1987
  396OPC     MW 1860   3.983   4.019   0.737 -0.0403  0.2434  0.1702
  397OPC     OW 1861   4.327   0.277   4.682 -0.0376 -0.6569  0.2743
  397OPC    HW1 1862   4.316   0.364   4.687  1.7129 -0.3881  0.1847
  397OPC    HW2 1863   4.285   0.247   4.752  0.4290  0.4079  1.0386
  397OPC     MW 1864   4.319   0.286   4.693  0.2897 -0.4599  0.3736
  398OPC     OW 1865   4.260   1.364   5.435  0.3116 -0.2461  0.5784
  398OPC    HW1 1866   4.291   1.337   5.512 -1.6852  0.9582  1.8957
  398OPC    HW2 1867   4.179   1.331   5.433  0.0785  0.3467 -0.6906
  398OPC     MW 1868   4.253   1.355   5.446 -0.0179  0.0194  0.5856
  399OPC     OW 1869   3.497   0.032   3.505  0.4935 -0.0511 -0.8183
  399OPC    HW1 1870   3.462  -0.021   3.445  2.9371 -1.8971 -0.7569
  399OPC    HW2 1871   3.566   0.067   3.465  0.9157  0.3833  0.2462
  399OPC     MW 1872   3.502   0.029   3.490  0.9168 -0.2596 -0.6520
  400OPC     OW 1873   5.006   3.528   2.051 -0.5335 -0.0611 -0.3843
  400OPC    HW1 1874   4.969   3.582   1.993 -0.6823 -0.4807 -0.6832
  400OPC    HW2 1875   4.962   3.544   2.125 -0.1659  0.6692 -0.3059
  400OPC     MW 1876   4.994   3.538   2.054 -0.5012 -0.0153 -0.4170
  401OPC     OW 1877   1.507   4.366   2.359  0.2052  0.7177  0.4941
  401OPC    HW1 1878   1.540   4.371   2.439 -0.9688 -2.0281  1.2525
  401OPC    HW2 1879   1.442   4.309   2.366  0.3488 -0.0150 -2.5207
  401OPC     MW 1880   1.502   4.359   2.372  0.0530  0.2038  0.1609
  402OPC     OW 1881   4.515   1.598   4.778  0.4910 -0.2987 -0.3357
  402OPC    HW1 1882   4.596   1.622   4.757  0.7822 -2.0898 -1.4367
  402OPC    HW2 1883   4.465   1.646   4.724  0.6265  2.1344  1.5516
  402OPC     MW 1884   4.519   1.609   4.767  0.5541 -0.2038 -0.2198
  403OPC     OW 1885   2.276   2.950   1.836 -0.2653 -0.3190 -0.3883
  403OPC    HW1 1886   2.287   2.899   1.906 -1.1233 -0.2951 -0.2269
  403OPC    HW2 1887   2.189   2.954   1.826 -0.2450  1.3782 -0.1935
  403OPC     MW 1888   2.265   2.943   1.845 -0.3891 -0.0647 -0.3357
  404OPC     OW 1889   2.400   0.050   4.012 -0.2443 -0.2561 -0.0525
  404OPC    HW1 1890   2.350   0.120   4.024  0.7331  0.3995  0.3764
  404OPC    HW2 1891   2.354  -0.016   4.046 -1.1542  0.1887 -0.4137
  404OPC     MW 1892   2.386   0.051   4.019 -0.2345 -0.0936 -0.0424
  405OPC     OW 1893   4.200   1.736   4.381  0.2306 -0.7755 -0.2765
  405OPC    HW1 1894   4.172   1.754   4.462 -0.4000  1.9241 -0.9837
  405OPC    HW2 1895   4.282   1.766   4.380 -0.2703  0.6948 -1.0040
  405OPC     MW 1896   4.208   1.743   4.393  0.0637 -0.1595 -0.4885
  406OPC     OW 1897   2.734   4.631   1.583  0.1045  0.5206  0.3175
  406OPC    HW1 1898   2.720   4.670   1.506 -1.2925 -0.3762  0.0806
  406OPC    HW2 1899   2.727   4.546   1.565  1.8277  0.1821  1.0679
  406OPC     MW 1900   2.731   4.624   1.569  0.1528  0.3381  0.3934
  407OPC     OW 1901   3.128   3.342   4.040 -0.0117 -0.1310  0.1882
  407OPC    HW1 1902   3.131   3.331   4.127  0.9819 -0.3367  0.1442
  407OPC    HW2 1903   3.199   3.300   4.012 -1.2466 -1.6516 -0.9057
  407OPC     MW 1904   3.139   3.334   4.049 -0.0472 -0.3860  0.0200
  408OPC     OW 1905   0.143   2.143   0.935 -0.0831 -0.0533 -0.3074
  408OPC    HW1 1906   0.172   2.094   0.869  1.6428  1.5039 -0.7987
  408OPC    HW2 1907   0.216   2.171   0.973 -1.0112  1.3675  0.5155
  408OPC     MW 1908   0.158   2.140   0.931  0.0348  0.3866 -0.2584
  409OPC     OW 1909   4.645   1.207   2.472 -0.3896  0.8082 -0.0201
  409OPC    HW1 1910   4.593   1.243   2.532  0.1421  0.3490  0.7338
  409OPC    HW2 1911   4.723   1.245   2.486  0.0175 -0.1072  0.3524
  409OPC     MW 1912   4.649   1.218   2.483 -0.2511  0.6052  0.1463
  410OPC     OW 1913   4.044   0.230   0.546  0.2684  0.0614 -0.3778
  410OPC    HW1 1914   4.060   0.312   0.569 -0.9155  0.1708  0.1081
  410OPC    HW2 1915   4.123   0.199   0.524  1.0945  0.6347  1.5864
  410OPC     MW 1916   4.058   0.238   0.546  0.2153  0.1623 -0.0159
  411OPC     OW 1917   3.096   5.359   2.698  0.0207  0.3846 -0.2017
  411OPC    HW1 1918   3.036   5.316   2.744 -0.0913 -0.1599 -0.8370
  411OPC    HW2 1919   3.108   5.309   2.627 -0.1927  1.4420 -1.0156
  411OPC     MW 1920   3.089   5.345   2.694 -0.0273  0.4604 -0.4158
  412OPC     OW 1921   0.082   3.993   1.631  0.1840 -0.6100 -0.0506
  412OPC    HW1 1922   0.009   4.015   1.673  0.6950 -1.8315  1.6160
  412OPC    HW2 1923   0.122   4.070   1.619 -0.3220 -0.1270  1.1225
  412OPC     MW 1924   0.077   4.008   1.636  0.1847 -0.7188  0.3690
  413OPC     OW 1925   2.351   3.769   4.457 -0.4533  0.2482  0.0663
  413OPC    HW1 1926   2.347   3.841   4.508  0.3797  1.0969 -1.0261
  413OPC    HW2 1927   2.273   3.769   4.417 -0.2886  0.7940 -0.2598
  413OPC     MW 1928   2.339   3.780   4.459 -0.3060  0.4541 -0.1433
  414OPC     OW 1929   0.142   1.089   0.332  0.4257 -0.6107 -0.6944
  414OPC    HW1 1930   0.089   1.020   0.340  0.1625 -0.3358  0.0058
  414OPC    HW2 1931   0.087   1.153   0.308  0.2891 -0.1338  0.8163
  414OPC     MW 1932   0.126   1.088   0.329  0.3667 -0.4997 -0.3678
  415OPC     OW 1933   5.027   2.448   0.116  0.1831  0.5092 -0.2129
  415OPC    HW1 1934   5.065   2.410   0.047 -2.8204  0.0750 -1.8057
  415OPC    HW2 1935   4.956   2.399   0.130 -0.3794  1.8046  1.8890
  415OPC     MW 1936   5.022   2.435   0.108 -0.3438  0.6363 -0.1377
  416OPC     OW 1937   0.969   3.052   3.628  0.3293 -0.1321 -0.0113
  416OPC    HW1 1938   0.941   3.121   3.583  0.4000 -1.4298 -2.2031
  416OPC    HW2 1939   0.906   2.993   3.616  0.5775 -0.7052  1.2672
  416OPC     MW 1940   0.955   3.053   3.620  0.3764 -0.4084 -0.1463
  417OPC     OW 1941   4.118   2.320   2.152  0.3338 -0.0638 -0.0405
  417OPC    HW1 1942   4.038   2.352   2.166 -0.3407 -1.5548 -0.2945
  417OPC    HW2 1943   4.170   2.388   2.165 -0.9342  0.7811  0.7858
  417OPC     MW 1944   4.113   2.335   2.156  0.0467 -0.1593  0.0440
  418OPC     OW 1945   2.366   1.372   4.864  0.3516  0.0312  0.4992
  418OPC    HW1 1946   2.353   1.390   4.780 -0.5572  0.9309  0.8053
  418OPC    HW2 1947   2.389   1.449   4.898  1.4859 -0.4860  0.9436
  418OPC     MW 1948   2.368   1.386   4.857  0.3849  0.0877  0.6101
  419OPC     OW 1949   5.097   2.969   3.965 -0.4540  0.3186  0.3169
  419OPC    HW1 1950   5.046   2.994   4.031 -0.4860 -0.3710  0.5665
  419OPC    HW2 1951   5.061   2.893   3.940 -0.0467  0.2444 -0.0560
  419OPC     MW 1952   5.084   2.961   3.971 -0.3986  0.2058  0.2986
  420OPC     OW 1953   4.805   2.447   0.873  0.2146  0.1544 -0.0712
  420OPC    HW1 1954   4.799   2.372   0.828  1.5136 -0.2524  0.3742
  420OPC    HW2 1955   4.731   2.449   0.920  1.9271 -3.2524  3.4064
  420OPC     MW 1956   4.793   2.436   0.873  0.6595 -0.4091  0.5083
  421OPC     OW 1957   0.521   3.124   3.205  0.0793  0.1826  0.4107
  421OPC    HW1 1958   0.597   3.112   3.162  0.3463 -1.8448  1.3518
  421OPC    HW2 1959   0.496   3.043   3.225 -0.3107  0.9790  3.5990
  421OPC     MW 1960   0.529   3.110   3.202  0.0611  0.0007  1.0207
  422OPC     OW 1961   4.188   3.727   3.813 -0.2225 -0.1846 -0.0803
  422OPC    HW1 1962   4.142   3.705   3.884 -1.2860  3.1819  0.4675
  422OPC    HW2 1963   4.261   3.762   3.846  0.2289 -0.4820 -0.7446
  422OPC     MW 1964   4.192   3.729   3.829 -0.3128  0.2688 -0.0974
  423OPC     OW 1965   3.691   0.252   2.028 -0.1002 -0.3827 -0.4829
  423OPC    HW1 1966   3.616   0.295   2.013  0.1871  1.0517  1.6065
  423OPC    HW2 1967   3.750   0.296   1.982 -0.1936  0.0022 -0.2429
  423OPC     MW 1968   3.689   0.265   2.019 -0.0716 -0.1139 -0.1389
  424OPC     OW 1969   1.610   3.193   4.259 -0.1797 -0.0619 -0.0640
  424OPC    HW1 1970   1.608   3.209   4.173 -0.1827 -0.1073 -0.0728
  424OPC    HW2 1971   1.542   3.238   4.290  0.2266  0.5024  0.0150
  424OPC     MW 1972   1.599   3.202   4.251 -0.1201  0.0148 -0.0534
  425OPC     OW 1973   1.861   2.689   4.190  0.1195 -0.1425  0.4413
  425OPC    HW1 1974   1.794   2.742   4.172  0.0567 -0.2308  0.4153
  425OPC    HW2 1975   1.835   2.646   4.261 -0.3439 -1.0235 -0.2404
  425OPC     MW 1976   1.847   2.691   4.198  0.0417 -0.2856  0.3366
  426OPC     OW 1977   5.191   1.189   0.835 -0.3977  0.4383 -0.0312
  426OPC    HW1 1978   5.173   1.234   0.762  0.7115  0.8522 -0.0780
  426OPC    HW2 1979   5.164   1.242   0.899  2.5731  2.1416 -0.0040
  426OPC     MW 1980   5.185   1.204   0.834  0.2053  0.7510 -0.0341
  427OPC     OW 1981   4.826   2.757   2.461 -0.3618  0.0896  0.0969
  427OPC    HW1 1982   4.891   2.789   2.412  0.9750 -3.0179 -0.4209
  427OPC    HW2 1983   4.865   2.739   2.537 -1.4050  0.9423  0.8643
  427OPC     MW 1984   4.842   2.759   2.465 -0.3188 -0.2434  0.1338
  428OPC     OW 1985   3.937   1.142   3.858  0.0118  0.1207 -0.2981
  428OPC    HW1 1986   3.994   1.149   3.924  0.8742 -0.5182 -0.9581
  428OPC    HW2 1987   3.950   1.214   3.812 -0.4393  0.4622  0.0914
  428OPC     MW 1988   3.947   1.153   3.861  0.0726  0.0768 -0.3381
  429OPC     OW 1989   4.818   1.042   3.026  0.9941 -0.1807  0.1049
  429OPC    HW1 1990   4.869   1.039   2.955  2.3693  0.8520  1.0062
  429OPC    HW2 1991   4.850   1.108   3.072 -1.2495  0.5705  0.7024
  429OPC     MW 1992   4.830   1.051   3.022  0.8659  0.0828  0.3262
  430OPC     OW 1993   4.157   2.731   1.496  0.1748 -0.7640  0.0100
  430OPC    HW1 1994   4.099   2.697   1.440  1.9733 -1.7883 -1.3176
  430OPC    HW2 1995   4.171   2.666   1.553 -1.0788  0.0186  1.2907
  430OPC     MW 1996   4.150   2.716   1.496  0.2553 -0.7997  0.0031
  431OPC     OW 1997   4.653   2.733   1.550 -0.2328  0.1896 -0.0856
  431OPC    HW1 1998   4.585   2.691   1.515 -0.5993  1.2536 -0.7068
  431OPC    HW2 1999   4.641   2.815   1.524  0.2759  0.7493  1.3913
  431OPC     MW 2000   4.641   2.739   1.541 -0.2117  0.4296  0.0408
  432OPC     OW 2001   4.541   1.067   2.998  0.0463  0.1450 -0.3762
  432OPC    HW1 2002   4.627   1.076   3.008  0.1050 -0.3422 -0.4177
  432OPC    HW2 2003   4.526   0.985   3.024 -0.4648  0.3631  0.0261
  432OPC     MW 2004   4.551   1.057   3.003 -0.0205  0.1053 -0.3228
  433OPC     OW 2005   4.072   0.256   3.964  0.1567 -0.1046  0.2970
  433OPC    HW1 2006   3.992   0.283   3.942  0.7151  1.9879  0.5757
  433OPC    HW2 2007   4.058   0.178   4.001 -1.5144 -0.6444 -1.3016
  433OPC     MW 2008   4.058   0.248   3.966 -0.0074  0.1248  0.1020
  434OPC     OW 2009   3.283   2.870   0.774  0.7569  0.5156 -0.1586
  434OPC    HW1 2010   3.364   2.836   0.775  1.1776  1.3844 -1.5417
  434OPC    HW2 2011   3.232   2.802   0.791  1.6832 -0.4433 -1.0519
  434OPC     MW 2012   3.288   2.855   0.776  0.9559  0.5022 -0.4948
  435OPC     OW 2013   2.885   1.487   2.985  0.5809  0.2890  0.3254
  435OPC    HW1 2014   2.889   1.567   3.018 -2.3833  0.6659  0.0655
  435OPC    HW2 2015   2.857   1.500   2.903  1.3526 -0.9454 -0.1623
  435OPC     MW 2016   2.881   1.500   2.978  0.2570  0.1623  0.2151
  436OPC     OW 2017   2.945   0.624   5.143  0.5497 -0.1362 -0.4514
  436OPC    HW1 2018   3.014   0.576   5.168  1.4219  1.8002  1.2051
  436OPC    HW2 2019   2.959   0.701   5.183 -2.1604  0.5978 -0.7635
  436OPC     MW 2020   2.957   0.629   5.153  0.2781  0.2583 -0.2527
  437OPC     OW 2021   2.628   0.621   1.264  0.1353 -0.2745  0.2844
  437OPC    HW1 2022   2.676   0.551   1.242 -0.5295 -0.5959 -0.1834
  437OPC    HW2 2023   2.679   0.664   1.319  0.5354 -1.1681  0.6390
  437OPC     MW 2024   2.642   0.617   1.269  0.0962 -0.4540  0.2677
  438OPC     OW 2025   2.971   3.097   4.558  0.5497 -0.1816 -0.1674
  438OPC    HW1 2026   2.974   3.068   4.476 -0.9194  0.2753 -0.4190
  438OPC    HW2 2027   2.945   3.180   4.549 -3.2415 -1.0567  0.8099
  438OPC     MW 2028   2.967   3.105   4.544 -0.2273 -0.2433 -0.0603
  439OPC     OW 2029   0.218   2.081   3.081  0.3925 -0.3663  0.2903
  439OPC    HW1 2030   0.133   2.097   3.078  0.4127 -0.1877  0.6388
  439OPC    HW2 2031   0.255   2.157   3.058  0.4543 -0.4897 -0.0189
  439OPC     MW 2032   0.211   2.094   3.078  0.4046 -0.3581  0.2961
  440OPC     OW 2033   1.304   1.177   2.735 -0.1276 -0.4364  0.7533
  440OPC    HW1 2034   1.294   1.249   2.783  2.2026 -0.8509  2.0018
  440OPC    HW2 2035   1.239   1.126   2.761 -1.3132  0.8653  0.4565
  440OPC     MW 2036   1.293   1.180   2.746  0.0414 -0.3054  0.8938
  441OPC     OW 2037   5.152   1.689   3.654 -0.4607 -0.1458 -0.2865
  441OPC    HW1 2038   5.227   1.734   3.651 -0.2556 -0.4688 -0.1620
  441OPC    HW2 2039   5.107   1.727   3.719  0.1996 -0.8528  0.6128
  441OPC     MW 2040   5.157   1.701   3.663 -0.3326 -0.2980 -0.1354
  442OPC     OW 2041   5.318   2.285   4.510  0.0847 -0.3466 -0.6684
  442OPC    HW1 2042   5.360   2.305   4.436  0.1969 -0.0490 -0.5258
  442OPC    HW2 2043   5.382   2.255   4.561  0.2742  0.8282 -0.1807
  442OPC     MW 2044   5.334   2.284   4.506  0.1295 -0.1292 -0.5748
  443OPC     OW 2045   1.814   0.718   4.268 -0.1608  0.0200  0.1523
  443OPC    HW1 2046   1.796   0.733   4.184  1.3184  0.9537 -0.0417
  443OPC    HW2 2047   1.774   0.642   4.285 -0.5438 -0.1467 -1.3554
  443OPC     MW 2048   1.805   0.709   4.258  0.0011  0.1333 -0.0989
  444OPC     OW 2049   1.932   4.333   1.153  0.5318  0.0699  1.0027
  444OPC    HW1 2050   1.935   4.372   1.075  0.0593 -0.6694  0.6046
  444OPC    HW2 2051   1.983   4.263   1.142 -0.2956 -0.5542  1.0515
  444OPC     MW 2052   1.940   4.329   1.140  0.3397 -0.1316  0.9511
  445OPC     OW 2053   3.800   1.377   4.030  0.0496  0.7471 -0.2179
  445OPC    HW1 2054   3.843   1.301   4.036  1.3163  1.3374 -1.1766
  445OPC    HW2 2055   3.809   1.412   4.109  1.7808  1.0424 -0.5040
  445OPC     MW 2056   3.808   1.371   4.042  0.4925  0.8779 -0.4017
  446OPC     OW 2057   1.521   0.335   2.567 -0.0789  0.0897  0.1132
  446OPC    HW1 2058   1.454   0.304   2.613  0.1275 -0.4369  0.0639
  446OPC    HW2 2059   1.590   0.319   2.618  0.0137  0.6296  0.1635
  446OPC     MW 2060   1.521   0.328   2.581 -0.0348  0.0916  0.1132
  447OPC     OW 2061   1.736   0.750   1.310  0.2716 -1.0311 -0.1435
  447OPC    HW1 2062   1.725   0.836   1.297  1.0305 -1.1205 -1.4214
  447OPC    HW2 2063   1.663   0.727   1.352 -0.4743  0.0141 -0.8327
  447OPC     MW 2064   1.723   0.759   1.314  0.2735 -0.8899 -0.4341
  448OPC     OW 2065   1.505   3.627   1.552  0.6145  0.5195 -0.0717
  448OPC    HW1 2066   1.532   3.564   1.497 -0.5064 -1.0353  1.0790
  448OPC    HW2 2067   1.464   3.583   1.615 -0.7510  2.4730  0.4885
  448OPC     MW 2068   1.503   3.611   1.553  0.2472  0.5784  0.1810
  449OPC     OW 2069   1.849   4.462   3.087  0.0581  0.3102 -0.2936
  449OPC    HW1 2070   1.930   4.432   3.077 -0.5961 -1.6176 -0.4119
  449OPC    HW2 2071   1.812   4.403   3.139 -1.0898  1.5151  0.3130
  449OPC     MW 2072   1.855   4.449   3.093 -0.2081  0.2036 -0.2216
  450OPC     OW 2073   5.428   1.514   3.584 -0.3326  0.4579 -0.1851
  450OPC    HW1 2074   5.471   1.510   3.660 -0.3869  0.6393 -0.1427
  450OPC    HW2 2075   5.389   1.592   3.587 -0.5024  0.3792 -0.3093
  450OPC     MW 2076   5.429   1.525   3.596 -0.3657  0.4731 -0.1972
  451OPC     OW 2077   1.617   2.765   4.152 -1.3984  0.0943  0.8039
  451OPC    HW1 2078   1.576   2.690   4.139 -0.8149 -0.2184  0.7319
  451OPC    HW2 2079   1.563   2.809   4.205 -0.4321 -1.5686  3.4005
  451OPC     MW 2080   1.603   2.760   4.158 -1.1694 -0.1975  1.1768
  452OPC     OW 2081   3.963   4.364   2.231  0.4822 -0.1522  0.7374
  452OPC    HW1 2082   3.953   4.447   2.254 -0.6897 -0.5844  1.8759
  452OPC    HW2 2083   4.036   4.340   2.272  3.1071  1.2652 -2.5875
  452OPC     MW 2084   3.973   4.373   2.240  0.6969 -0.0069  0.4144
  453OPC     OW 2085   1.031   2.200   4.491 -0.8420 -0.6884  0.0692
  453OPC    HW1 2086   1.082   2.243   4.546 -0.8317  0.4680 -0.8132
  453OPC    HW2 2087   0.999   2.262   4.438 -1.8388 -1.5936 -0.4460
  453OPC     MW 2088   1.034   2.215   4.491 -0.9878 -0.6511 -0.1371
  454OPC     OW 2089   3.319   2.852   4.441  0.1665 -0.0858  0.4575
  454OPC    HW1 2090   3.398   2.814   4.447  0.6798  1.0493  1.1327
  454OPC    HW2 2091   3.264   2.784   4.440  0.9796 -0.8571  2.8573
  454OPC     MW 2092   3.323   2.836   4.441  0.3624 -0.0321  0.9117
  455OPC     OW 2093   2.620   1.163   5.246  0.1078 -0.1447  0.2777
  455OPC    HW1 2094   2.611   1.107   5.180  0.4808 -0.7906  0.7602
  455OPC    HW2 2095   2.612   1.242   5.208 -1.0261 -0.5256 -0.3184
  455OPC     MW 2096   2.617   1.167   5.231 -0.0045 -0.2964  0.2611
  456OPC     OW 2097   4.366   2.187   2.349 -0.1812 -0.3466  0.3458
  456OPC    HW1 2098   4.319   2.140   2.293  1.0762 -0.0788 -0.9958
  456OPC    HW2 2099   4.385   2.260   2.304 -0.4326  0.5766  1.6810
  456OPC     MW 2100   4.362   2.191   2.334 -0.0327 -0.1707  0.3449
  457OPC     OW 2101   1.594   4.099   2.022 -0.1999  0.1341 -0.2951
  457OPC    HW1 2102   1.622   4.023   1.990 -1.8930 -0.4852 -0.4384
  457OPC    HW2 2103   1.616   4.095   2.107 -1.5665 -1.2417  0.0535
  457OPC     MW 2104   1.601   4.087   2.030 -0.6519 -0.1605 -0.2646
  458OPC     OW 2105   2.071   4.711   2.905 -0.8177 -0.4405  0.6919
  458OPC    HW1 2106   2.141   4.764   2.906  0.6114 -2.2153  0.2291
  458OPC    HW2 2107   2.067   4.682   2.987 -1.8446  0.5949  1.0490
  458OPC     MW 2108   2.081   4.715   2.917 -0.7582 -0.5498  0.6763
  459OPC     OW 2109   2.306   4.633   1.884 -0.0100  0.4943  0.0896
  459OPC    HW1 2110   2.390   4.651   1.869  0.1110  0.2031  0.4067
  459OPC    HW2 2111   2.308   4.551   1.915 -0.3504  0.7093  0.6875
  459OPC     MW 2112   2.319   4.623   1.886 -0.0424  0.4833  0.2248
  460OPC     OW 2113   2.003   1.173   3.256 -0.5761  0.4485 -0.2348
  460OPC    HW1 2114   2.005   1.210   3.335 -2.7261  0.3509 -0.0830
  460OPC    HW2 2115   1.940   1.216   3.214 -0.2616 -0.2659 -1.5027
  460OPC     MW 2116   1.994   1.185   3.261 -0.8472  0.3286 -0.3997
  461OPC     OW 2117   3.503   1.368   1.854 -0.5539  0.2126 -0.2120
  461OPC    HW1 2118   3.498   1.446   1.815 -0.2535  0.7516  0.8056
  461OPC    HW2 2119   3.589   1.355   1.861 -0.6031  0.3887  0.7812
  461OPC     MW 2120   3.515   1.378   1.849 -0.5168  0.3182  0.0851
  462OPC     OW 2121   0.912   3.972   5.225  0.8318  0.4259 -0.1926
  462OPC    HW1 2122   0.952   4.005   5.295  0.1530 -0.1631  0.5057
  462OPC    HW2 2123   0.899   3.888   5.248 -0.9591  0.6402 -0.2845
  462OPC     MW 2124   0.916   3.964   5.239  0.4670  0.3706 -0.1032
  463OPC     OW 2125   2.465   1.508   0.485 -0.1927 -0.1265 -0.1210
  463OPC    HW1 2126   2.491   1.433   0.451 -1.5606 -1.2355  1.1276
  463OPC    HW2 2127   2.382   1.493   0.508 -0.3356  1.5689  0.6884
  463OPC     MW 2128   2.457   1.495   0.484 -0.4158 -0.0398  0.1830
  464OPC     OW 2129   4.111   2.456   0.163  0.0653  0.4779 -0.4917
  464OPC    HW1 2130   4.192   2.462   0.196 -0.2852  1.2175  0.3000
  464OPC    HW2 2131   4.099   2.370   0.154  0.7072  0.3258 -0.0107
  464OPC     MW 2132   4.121   2.444   0.167  0.1085  0.5647 -0.3037
  465OPC     OW 2133   3.669   0.288   0.058  0.0707  0.3423  0.2115
  465OPC    HW1 2134   3.739   0.267   0.011 -0.3349  1.1634 -0.7979
  465OPC    HW2 2135   3.691   0.266   0.139  0.5704 -1.6501 -0.4158
  465OPC     MW 2136   3.683   0.281   0.063  0.0846  0.1693 -0.0303
  466OPC     OW 2137   2.184   2.820   0.675 -0.0804 -0.8463  0.5493
  466OPC    HW1 2138   2.166   2.900   0.648 -0.7306 -1.7801 -2.0505
  466OPC    HW2 2139   2.266   2.825   0.703 -0.1610  0.7266  0.5602
  466OPC     MW 2140   2.193   2.832   0.675 -0.1884 -0.7520  0.1669
  467OPC     OW 2141   0.943   0.962   3.401  0.3223  0.2928 -0.4540
  467OPC    HW1 2142   0.881   1.015   3.369 -1.0832 -1.2855 -0.4788
  467OPC    HW2 2143   0.940   0.893   3.347  1.0816 -0.4579  0.4403
  467OPC     MW 2144   0.934   0.959   3.388  0.2268 -0.0512 -0.3254
  468OPC     OW 2145   3.779   4.176   1.076 -0.3465 -0.0382  0.2500
  468OPC    HW1 2146   3.864   4.188   1.061 -0.6418  0.3663 -1.1870
  468OPC    HW2 2147   3.746   4.257   1.072 -0.8645 -0.2420  0.3849
  468OPC     MW 2148   3.787   4.190   1.074 -0.4665 -0.0086  0.0576
  469OPC     OW 2149   2.719   4.460   0.311  0.4784 -0.2875 -0.0359
  469OPC    HW1 2150   2.713   4.532   0.360 -2.7136  0.1939 -0.9328
  469OPC    HW2 2151   2.761   4.487   0.239 -0.9065  0.8021 -0.4689
  469OPC     MW 2152   2.724   4.475   0.307 -0.1979 -0.0556 -0.2324
  470OPC     OW 2153   2.832   0.703   4.233  0.0992 -0.0698 -0.1602
  470OPC    HW1 2154   2.791   0.648   4.287 -0.6532  0.2865 -0.3582
  470OPC    HW2 2155   2.786   0.777   4.240 -0.1338 -0.0710 -1.4359
  470OPC     MW 2156   2.820   0.706   4.242 -0.0464 -0.0174 -0.3781
  471OPC     OW 2157   0.701   2.075   4.503 -0.0369  0.3348 -0.2752
  471OPC    HW1 2158   0.786   2.068   4.518  0.0775 -0.6068 -1.2813
  471OPC    HW2 2159   0.674   2.128   4.567  1.6779  2.6124 -1.3005
  471OPC     MW 2160   0.709   2.082   4.515  0.2334  0.5322 -0.5751
  472OPC     OW 2161   1.737   4.000   4.414  0.7914  0.3631 -0.1672
  472OPC    HW1 2162   1.725   4.084   4.396  2.2896  1.1850  2.2096
  472OPC    HW2 2163   1.663   3.962   4.386 -0.5739  2.6792  0.0358
  472OPC     MW 2164   1.724   4.007   4.407  0.8110  0.8264  0.2141
  473OPC     OW 2165   1.572   0.395   0.237  0.0288 -0.0186  0.0069
  473OPC    HW1 2166   1.604   0.470   0.268  2.1833 -0.2967 -1.2991
  473OPC    HW2 2167   1.497   0.418   0.200  1.9247  2.1688 -2.8898
  473OPC     MW 2168   1.566   0.410   0.236  0.6272  0.2634 -0.6139
  474OPC     OW 2169   1.813   1.249   0.198  0.5010  0.2524 -0.6663
  474OPC    HW1 2170   1.828   1.335   0.194  1.0834  0.1701 -0.3704
  474OPC    HW2 2171   1.735   1.240   0.160 -1.0119  1.3094  1.9293
  474OPC     MW 2172   1.803   1.260   0.192  0.3635  0.3964 -0.2392
  475OPC     OW 2173   3.250   3.407   2.459 -0.0321 -0.5502 -0.3011
  475OPC    HW1 2174   3.298   3.433   2.528 -1.3410 -1.1382  0.8923
  475OPC    HW2 2175   3.267   3.322   2.453 -1.2629 -0.8956  0.4994
  475OPC     MW 2176   3.259   3.399   2.469 -0.4072 -0.6880 -0.0066
  476OPC     OW 2177   1.824   1.640   1.001  0.0188 -0.0327 -0.3147
  476OPC    HW1 2178   1.759   1.678   1.045  1.6115  1.5958  0.8013
  476OPC    HW2 2179   1.806   1.555   1.006 -0.5908  0.1701  2.3612
  476OPC     MW 2180   1.812   1.633   1.008  0.1639  0.2378  0.2455
  477OPC     OW 2181   4.213   1.177   2.321 -0.1852 -0.4585 -0.1960
  477OPC    HW1 2182   4.276   1.117   2.321  0.0111 -0.2626 -0.9421
  477OPC    HW2 2183   4.242   1.238   2.265 -0.7896 -0.1083 -0.1427
  477OPC     MW 2184   4.227   1.177   2.312 -0.2453 -0.3778 -0.2983
  478OPC     OW 2185   0.980   0.607   1.982 -0.2734  0.1576 -0.1427
  478OPC    HW1 2186   0.967   0.521   1.971  0.8306 -0.0982  0.3631
  478OPC    HW2 2187   1.041   0.610   2.044  1.3790  1.2404 -1.7365
  478OPC     MW 2188   0.987   0.595   1.989  0.1338  0.2797 -0.3034
  479OPC     OW 2189   3.929   0.974   3.548 -0.1357 -0.0516 -0.0074
  479OPC    HW1 2190   3.920   1.031   3.483 -0.0567  1.2704  1.0757
  479OPC    HW2 2191   3.975   1.019   3.608  1.1556 -1.7425  0.3430
  479OPC     MW 2192   3.934   0.989   3.547  0.0668 -0.1061  0.2043
  480OPC     OW 2193   3.161   3.798   3.158  0.3029 -0.3716 -0.0853
  480OPC    HW1 2194   3.165   3.757   3.236 -2.6345  1.0455  0.9351
  480OPC    HW2 2195   3.222   3.860   3.165  0.3134 -0.4743  0.9323
  480OPC     MW 2196   3.171   3.801   3.171 -0.1295 -0.1775  0.2159
  481OPC     OW 2197   3.987   1.154   1.338  0.7488  0.3880 -0.2346
  481OPC    HW1 2198   3.923   1.212   1.325  0.4892  0.4238  1.0418
  481OPC    HW2 2199   4.054   1.203   1.363  1.3752  0.3716 -1.7859
  481OPC     MW 2200   3.987   1.170   1.340  0.8029  0.3909 -0.2753
  482OPC     OW 2201   3.182   5.317   5.133  0.1454 -0.0631 -0.5975
  482OPC    HW1 2202   3.266   5.296   5.130 -0.1710 -1.3762 -1.9988
  482OPC    HW2 2203   3.175   5.386   5.081  0.4186  0.3043 -0.1452
  482OPC     MW 2204   3.193   5.324   5.124  0.1390 -0.2029 -0.7377
  483OPC     OW 2205   1.715   4.995   5.189 -0.1729  0.5523  0.6157
  483OPC    HW1 2206   1.786   4.954   5.218  0.0139  0.7913  0.5060
  483OPC    HW2 2207   1.667   5.007   5.261 -0.2665  0.0706  0.6333
  483OPC     MW 2208   1.719   4.991   5.204 -0.1591  0.5164  0.6020
  484OPC     OW 2209   1.616   3.668   1.164  0.4465  0.5645 -0.0546
  484OPC    HW1 2210   1.645   3.656   1.246 -0.1524  0.7254  0.1891
  484OPC    HW2 2211   1.593   3.587   1.139 -0.4348  0.6709  0.3603
  484OPC     MW 2212   1.617   3.654   1.173  0.2279  0.6040  0.0426
  485OPC     OW 2213   3.758   0.246   4.155 -0.0354  0.1335 -0.4264
  485OPC    HW1 2214   3.829   0.200   4.173  0.1000  0.8644  1.0590
  485OPC    HW2 2215   3.695   0.186   4.151  0.2851 -0.2920  0.5845
  485OPC     MW 2216   3.759   0.230   4.157  0.0319  0.1786 -0.0579
  486OPC     OW 2217   3.406   1.555   4.210  0.6982  0.1032  0.1834
  486OPC    HW1 2218   3.325   1.580   4.189  1.2204  3.0202  1.1203
  486OPC    HW2 2219   3.444   1.542   4.133 -0.0527  1.0163 -0.3667
  486OPC     MW 2220   3.399   1.557   4.196  0.6645  0.6690  0.2406
  487OPC     OW 2221   3.513   4.133   5.373 -0.3550 -0.0307  0.1064
  487OPC    HW1 2222   3.485   4.068   5.322 -0.5898 -1.4617  1.9543
  487OPC    HW2 2223   3.458   4.198   5.355 -0.9087 -0.7569 -0.8945
  487OPC     MW 2224   3.501   4.133   5.363 -0.4715 -0.3493  0.2315
  488OPC     OW 2225   0.410   3.821   0.578  0.1689  0.5752  0.0166
  488OPC    HW1 2226   0.352   3.788   0.635  0.2323  0.8100  0.2166
  488OPC    HW2 2227   0.441   3.891   0.618  0.3615  0.6306 -0.2263
  488OPC     MW 2228   0.406   3.826   0.592  0.2067  0.6181  0.0103
  489OPC     OW 2229   3.457   3.786   1.549  0.5487  0.2481 -0.0389
  489OPC    HW1 2230   3.475   3.825   1.473  1.9902  0.5816  0.4543
  489OPC    HW2 2231   3.472   3.849   1.608 -0.2870 -0.0860  0.5531
  489OPC     MW 2232   3.462   3.801   1.547  0.6382  0.2481  0.1214
  490OPC     OW 2233   1.016   3.540   0.643  0.0778  0.6201  0.2233
  490OPC    HW1 2234   1.029   3.526   0.558  1.5376  1.0479  0.3510
  490OPC    HW2 2235   1.063   3.477   0.681 -1.2497 -0.0995  0.7379
  490OPC     MW 2236   1.025   3.528   0.636  0.0973  0.5770  0.3181
  491OPC     OW 2237   1.602   2.112   4.478  0.4725 -0.2034  0.4118
  491OPC    HW1 2238   1.557   2.045   4.444 -0.0650  0.9078 -1.1726
  491OPC    HW2 2239   1.685   2.090   4.463  0.3386 -0.8826  0.6318
  491OPC     MW 2240   1.608   2.099   4.471  0.3733 -0.1396  0.2100
  492OPC     OW 2241   4.341   0.303   5.359  0.0615 -0.2569 -0.1479
  492OPC    HW1 2242   4.340   0.269   5.278 -0.7311 -1.0745  0.1900
  492OPC    HW2 2243   4.257   0.300   5.383 -0.0088  1.7281  0.0073
  492OPC     MW 2244   4.329   0.297   5.350 -0.0658 -0.0845 -0.0751
  493OPC     OW 2245   3.182   4.931   0.830 -0.1137 -0.1154 -0.1351
  493OPC    HW1 2246   3.138   4.874   0.878 -2.9899  1.6185 -0.4496
  493OPC    HW2 2247   3.181   4.897   0.749 -3.1343  0.8881 -0.6332
  493OPC     MW 2248   3.176   4.918   0.825 -0.9848  0.2890 -0.2551
  494OPC     OW 2249   3.362   3.434   3.873  0.2762  0.0403 -0.5598
  494OPC    HW1 2250   3.365   3.510   3.831  1.7839 -0.8377 -2.1569
  494OPC    HW2 2251   3.301   3.389   3.830  0.0589 -0.0002 -0.2145
  494OPC     MW 2252   3.353   3.438   3.861  0.4668 -0.0954 -0.7447
  495OPC     OW 2253   2.732   4.678   1.287  0.3222 -0.5195  0.4661
  495OPC    HW1 2254   2.672   4.642   1.234  0.2973 -1.4179  1.0870
  495OPC    HW2 2255   2.726   4.763   1.269  0.3171 -0.7992 -0.9712
  495OPC     MW 2256   2.722   4.685   1.276  0.3179 -0.6933  0.3455
  496OPC     OW 2257   0.440   1.931   0.936  0.1433  0.3527  0.2911
  496OPC    HW1 2258   0.446   1.959   1.018  0.1776 -1.0428  0.7939
  496OPC    HW2 2259   0.368   1.882   0.936  1.3049 -1.4498  0.0889
  496OPC     MW 2260   0.430   1.928   0.948  0.3199 -0.1196  0.3355
  497OPC     OW 2261   4.037   2.670   4.370 -0.5434 -0.4409  0.0738
  497OPC    HW1 2262   4.068   2.590   4.381 -0.9657 -0.7556 -0.8803
  497OPC    HW2 2263   3.974   2.676   4.429  0.7920 -0.0654  1.5184
  497OPC     MW 2264   4.032   2.659   4.380 -0.4086 -0.4319  0.1462
  498OPC     OW 2265   1.389   2.514   2.180 -0.3801 -0.1362 -0.0915
  498OPC    HW1 2266   1.464   2.557   2.169 -1.0651  0.8266 -1.2869
  498OPC    HW2 2267   1.328   2.573   2.160 -1.4741 -0.9112  0.7895
  498OPC     MW 2268   1.391   2.529   2.175 -0.6428 -0.1086 -0.1380
  499OPC     OW 2269   4.323   3.214   1.435 -0.2934  0.3707 -0.0237
  499OPC    HW1 2270   4.239   3.191   1.431 -0.1151 -0.4353  0.7518
  499OPC    HW2 2271   4.366   3.139   1.426  0.3192  0.5859  0.9297
  499OPC     MW 2272   4.317   3.200   1.433 -0.1769  0.2834  0.2317
  500OPC     OW 2273   0.798   3.780   1.891  0.9745  0.2492 -0.2643
  500OPC    HW1 2274   0.743   3.733   1.841  0.1550 -1.4450  2.0141
  500OPC    HW2 2275   0.744   3.829   1.939  1.7101  1.4120 -0.5859
  500OPC     MW 2276   0.782   3.780   1.891  0.9621  0.1708  0.0247
  501OPC     OW 2277   2.827   3.518   3.642  0.0832  0.0763 -0.2442
  501OPC    HW1 2278   2.742   3.530   3.655  0.2731  3.7297 -1.0888
  501OPC    HW2 2279   2.830   3.457   3.580 -2.0511  0.8438 -1.2081
  501OPC     MW 2280   2.815   3.511   3.635 -0.2041  0.7293 -0.5113
  502OPC     OW 2281   4.162   4.085   4.722 -0.3746  0.1203 -0.1047
  502OPC    HW1 2282   4.171   4.102   4.807 -1.8284 -0.5842  0.2187
  502OPC    HW2 2283   4.201   4.008   4.712 -1.1038 -0.2805  0.1357
  502OPC     MW 2284   4.169   4.076   4.733 -0.6971 -0.0429 -0.0212
  503OPC     OW 2285   2.571   1.739   0.612 -0.3266  0.0282 -0.4327
  503OPC    HW1 2286   2.513   1.787   0.656  1.4464 -0.4154  2.6241
  503OPC    HW2 2287   2.523   1.675   0.577 -1.7576 -0.3443  1.9882
  503OPC     MW 2288   2.556   1.737   0.613 -0.2761 -0.0924  0.3764
  504OPC     OW 2289   4.729   2.426   1.899 -0.1449  0.0942  0.1931
  504OPC    HW1 2290   4.795   2.462   1.854  1.0944  0.8013  2.4624
  504OPC    HW2 2291   4.720   2.477   1.968 -1.9309 -1.0068  0.8398
  504OPC     MW 2292   4.737   2.439   1.902 -0.2255  0.0360  0.6238
  505OPC     OW 2293   3.514   2.890   3.331  0.2501  0.2041  0.1534
  505OPC    HW1 2294   3.514   2.892   3.418  0.7563  2.6878  0.1959
  505OPC    HW2 2295   3.449   2.944   3.310  1.1263  0.8829 -0.9486
  505OPC     MW 2296   3.504   2.899   3.341  0.4542  0.6714 -0.0031
  506OPC     OW 2297   3.922   1.639   5.132  0.0256 -0.1296 -0.2135
  506OPC    HW1 2298   4.009   1.635   5.137  0.0938  1.1347 -0.2466
  506OPC    HW2 2299   3.902   1.571   5.081  1.2398  1.1450 -2.5578
  506OPC     MW 2300   3.932   1.628   5.125  0.2152  0.2455 -0.5648
  507OPC     OW 2301   4.897   1.714   2.289  0.5564  0.1189 -0.0381
  507OPC    HW1 2302   4.816   1.715   2.258  0.1009 -0.3005  1.0550
  507OPC    HW2 2303   4.935   1.648   2.245 -0.3129 -0.9987  0.8077
  507OPC     MW 2304   4.890   1.704   2.278  0.3607 -0.1082  0.2483
  508OPC     OW 2305   3.258   4.974   0.291 -0.1560  0.1642 -0.1867
  508OPC    HW1 2306   3.308   5.043   0.271  1.3652 -0.4394  1.2565
  508OPC    HW2 2307   3.297   4.909   0.247  0.7787 -0.4205  1.4008
  508OPC     MW 2308   3.271   4.974   0.281  0.2069 -0.0114  0.2610
  509OPC     OW 2309   0.896   0.892   4.589  0.4540 -0.1584  0.1855
  509OPC    HW1 2310   0.980   0.911   4.604  0.5226 -1.1906  1.3163
  509OPC    HW2 2311   0.897   0.852   4.512  0.7758  1.2100 -0.5368
  509OPC     MW 2312   0.909   0.889   4.580  0.5117 -0.1087  0.2456
  510OPC     OW 2313   2.092   2.433   1.107 -0.6272  0.0467  0.4041
  510OPC    HW1 2314   2.102   2.504   1.059 -0.1731  1.0751  1.9498
  510OPC    HW2 2315   2.126   2.370   1.058  0.2589  1.1356 -0.4138
  510OPC     MW 2316   2.098   2.434   1.093 -0.4293  0.3594  0.5116
  511OPC     OW 2317   2.569   2.638   0.516 -0.0506  0.1725  0.5858
  511OPC    HW1 2318   2.495   2.678   0.492  0.4494 -0.1650 -1.7690
  511OPC    HW2 2319   2.541   2.566   0.557 -0.9853  0.8920  1.2627
  511OPC     MW 2320   2.554   2.633   0.519 -0.1149  0.2290  0.3379
  512OPC     OW 2321   1.727   1.869   3.250  0.1124  0.0128  0.4732
  512OPC    HW1 2322   1.725   1.956   3.239 -0.2247 -0.2891 -2.6027
  512OPC    HW2 2323   1.800   1.844   3.209  1.6226 -1.0426  3.4870
  512OPC     MW 2324   1.737   1.878   3.242  0.2857 -0.1876  0.4641
  513OPC     OW 2325   3.059   4.834   4.660  0.0390 -0.0763 -0.2223
  513OPC    HW1 2326   3.053   4.750   4.683  0.2299 -0.0992 -0.2517
  513OPC    HW2 2327   2.979   4.854   4.634  0.1432 -0.4374 -0.8501
  513OPC     MW 2328   3.047   4.825   4.659  0.0827 -0.1330 -0.3192
  514OPC     OW 2329   3.000   3.740   2.954  0.0713  0.0504 -0.1285
  514OPC    HW1 2330   3.019   3.660   2.982 -0.1958 -0.0596 -0.2583
  514OPC    HW2 2331   3.060   3.790   2.993  1.1588 -0.3876 -1.1464
  514OPC     MW 2332   3.012   3.735   2.964  0.1924 -0.0306 -0.2981
  515OPC     OW 2333   4.415   3.620   2.248  0.2709  0.1230  0.0713
  515OPC    HW1 2334   4.398   3.705   2.242  0.3027  0.2351  1.2786
  515OPC    HW2 2335   4.484   3.610   2.196  0.6278  0.9622  0.3501
  515OPC     MW 2336   4.423   3.631   2.240  0.3281  0.2636  0.2910
  516OPC     OW 2337   3.725   3.935   0.449 -0.1379 -0.2371 -0.4784
  516OPC    HW1 2338   3.688   3.900   0.378 -0.3516  0.6385 -0.8178
  516OPC    HW2 2339   3.659   3.944   0.505  0.0849 -1.1985 -0.0450
  516OPC     MW 2340   3.710   3.931   0.447 -0.1366 -0.2499 -0.4645
  517OPC     OW 2341   4.302   3.225   1.853  0.5678 -0.0972  0.1156
  517OPC    HW1 2342   4.242   3.162   1.849  2.1563 -1.7706  0.9781
  517OPC    HW2 2343   4.306   3.245   1.938  1.9606 -0.8313  0.2607
  517OPC     MW 2344   4.294   3.218   1.865  1.0085 -0.4529  0.2644
  518OPC     OW 2345   3.839   4.401   0.369  0.5266 -0.2766  0.2990
  518OPC    HW1 2346   3.881   4.357   0.432 -1.4494 -0.4155  1.6123
  518OPC    HW2 2347   3.758   4.370   0.374 -0.0928  0.9897 -1.1708
  518OPC     MW 2348   3.833   4.390   0.379  0.1434 -0.1101  0.2759
  519OPC     OW 2349   2.133   4.367   3.000 -0.0480 -0.2477  0.1785
  519OPC    HW1 2350   2.203   4.415   2.979  0.2600 -1.1766 -0.9855
  519OPC    HW2 2351   2.088   4.362   2.926 -1.5592  0.6265  0.9904
  519OPC     MW 2352   2.137   4.373   2.986 -0.2259 -0.2558  0.1265
  520OPC     OW 2353   2.707   0.389   1.778  0.0978 -0.5067  0.1763
  520OPC    HW1 2354   2.628   0.361   1.802 -0.5324  1.5343  0.7120
  520OPC    HW2 2355   2.756   0.379   1.849 -0.0290 -0.5753  0.2523
  520OPC     MW 2356   2.703   0.384   1.792 -0.0139 -0.2153  0.2666
  521OPC     OW 2357   1.484   3.437   1.805  0.0214 -0.0815  0.0457
  521OPC    HW1 2358   1.456   3.355   1.790 -1.6657  0.5645 -0.5930
  521OPC    HW2 2359   1.455   3.454   1.886 -0.3927  0.1686 -0.1511
  521OPC     MW 2360   1.476   3.427   1.815 -0.2890  0.0509 -0.0777
  522OPC     OW 2361   3.226   2.600   0.860  0.1714  0.0647 -0.4021
  522OPC    HW1 2362   3.156   2.562   0.824 -0.0970 -0.3284  0.5240
  522OPC    HW2 2363   3.230   2.566   0.940  1.7452 -0.3356 -0.6162
  522OPC     MW 2364   3.217   2.590   0.866  0.3641 -0.0525 -0.2970
  523OPC     OW 2365   4.504   3.784   0.687  0.7618 -0.1201 -0.1233
  523OPC    HW1 2366   4.475   3.857   0.725  0.3393 -0.6026  0.5051
  523OPC    HW2 2367   4.578   3.810   0.649  0.6746  0.6137  0.1736
  523OPC     MW 2368   4.511   3.799   0.687  0.6864 -0.0831  0.0134
  524OPC     OW 2369   0.133   1.461   2.464 -0.5045  0.3409  0.1154
  524OPC    HW1 2370   0.105   1.444   2.383 -0.9228 -1.4793  0.6023
  524OPC    HW2 2371   0.072   1.425   2.515  0.8600 -0.4846  1.2281
  524OPC     MW 2372   0.120   1.453   2.460 -0.3647 -0.0500  0.3518
  525OPC     OW 2373   1.684   2.241   3.665 -0.0524  0.1052 -0.1987
  525OPC    HW1 2374   1.626   2.290   3.708  0.6039  0.5390  0.2003
  525OPC    HW2 2375   1.691   2.281   3.588 -1.4422 -0.8321 -0.8567
  525OPC     MW 2376   1.676   2.254   3.660 -0.1608  0.0308 -0.2369
  526OPC     OW 2377   0.061   3.767   2.902  0.0107  0.0244  0.0467
  526OPC    HW1 2378   0.049   3.699   2.848  0.5744  1.0473 -1.4518
  526OPC    HW2 2379   0.043   3.836   2.852 -0.7390  0.9940  1.5844
  526OPC     MW 2380   0.057   3.767   2.886 -0.0168  0.3188  0.0526
  527OPC     OW 2381   4.300   2.654   5.386  0.2003  0.1874 -0.4135
  527OPC    HW1 2382   4.214   2.666   5.379 -0.0449 -0.8367  0.6524
  527OPC    HW2 2383   4.332   2.735   5.377 -0.8641  0.6071 -0.6780
  527OPC     MW 2384   4.292   2.668   5.384  0.0067  0.0981 -0.2952
  528OPC     OW 2385   3.985   2.049   1.209 -0.7282 -0.3604 -0.7368
  528OPC    HW1 2386   3.935   2.015   1.272 -1.3504  0.1040 -0.9617
  528OPC    HW2 2387   3.941   2.121   1.185 -0.5278 -0.5567 -1.7349
  528OPC     MW 2388   3.971   2.055   1.215 -0.7906 -0.3208 -0.9176
  529OPC     OW 2389   0.458   1.410   1.438  0.1101  0.2405  0.3519
  529OPC    HW1 2390   0.398   1.354   1.469 -0.5191  0.7782  0.1359
  529OPC    HW2 2391   0.440   1.414   1.353 -0.8861  1.9466  0.5871
  529OPC     MW 2392   0.446   1.402   1.430 -0.1300  0.5720  0.3547
  530OPC     OW 2393   4.548   4.143   1.563 -0.0712  0.3497 -0.4570
  530OPC    HW1 2394   4.566   4.063   1.533 -3.2198  0.2991 -2.7807
  530OPC    HW2 2395   4.502   4.127   1.636  1.7657  0.2282  0.7302
  530OPC     MW 2396   4.544   4.129   1.570 -0.2649  0.3242 -0.6249
  531OPC     OW 2397   3.537   1.598   1.720 -0.1949 -0.2730 -0.0531
  531OPC    HW1 2398   3.536   1.634   1.641 -0.0295  0.5054  0.2883
  531OPC    HW2 2399   3.592   1.648   1.765 -0.3936 -0.6204  0.5923
  531OPC     MW 2400   3.545   1.611   1.715 -0.1998 -0.2093  0.0927
  532OPC     OW 2401   1.538   0.143   2.350 -0.3295  0.2968 -0.8396
  532OPC    HW1 2402   1.542   0.229   2.363 -1.1260  0.2216  0.0778
  532OPC    HW2 2403   1.595   0.129   2.286  0.3550  1.4048 -0.5050
  532OPC     MW 2404   1.547   0.154   2.343 -0.3460  0.4494 -0.6546
  533OPC     OW 2405   1.240   2.811   5.364  0.0694  0.5612  0.0237
  533OPC    HW1 2406   1.294   2.830   5.298  0.3824  0.0089  0.1134
  533OPC    HW2 2407   1.251   2.878   5.419  0.5076  0.5614 -0.0624
  533OPC     MW 2408   1.250   2.824   5.362  0.1804  0.4797  0.0243
  534OPC     OW 2409   3.534   5.105   4.688  0.1930  0.2069  0.0556
  534OPC    HW1 2410   3.504   5.162   4.746  1.4625  0.5635  0.3876
  534OPC    HW2 2411   3.620   5.115   4.691  0.3461 -0.4858 -1.1668
  534OPC     MW 2412   3.542   5.115   4.697  0.4032  0.1574 -0.0761
  535OPC     OW 2413   2.049   0.391   2.984 -0.5012 -0.2885 -0.4351
  535OPC    HW1 2414   2.092   0.451   3.030 -0.0048  0.4748 -1.8291
  535OPC    HW2 2415   2.108   0.327   2.973 -0.4597 -0.2520 -0.4242
  535OPC     MW 2416   2.064   0.391   2.989 -0.4216 -0.1704 -0.6394
  536OPC     OW 2417   2.521   4.242   0.284 -0.2393  0.2112 -0.0817
  536OPC    HW1 2418   2.466   4.252   0.351 -1.6183  0.2553 -1.1766
  536OPC    HW2 2419   2.569   4.315   0.286 -0.2645  0.2238  0.8265
  536OPC     MW 2420   2.520   4.254   0.295 -0.4469  0.2198 -0.1093
  537OPC     OW 2421   0.182   1.591   0.571  0.6440  0.4923  0.4356
  537OPC    HW1 2422   0.163   1.513   0.603  1.1293  0.2115  0.0553
  537OPC    HW2 2423   0.107   1.635   0.577  0.8036  0.5939  2.3233
  537OPC     MW 2424   0.168   1.586   0.577  0.7393  0.4658  0.6583
  538OPC     OW 2425   4.800   2.227   0.684  0.5708 -0.6685  0.3904
  538OPC    HW1 2426   4.828   2.166   0.740  0.9431  0.6110  1.6598
  538OPC    HW2 2427   4.747   2.183   0.631  0.8952 -2.1089  1.2063
  538OPC     MW 2428   4.796   2.211   0.685  0.6738 -0.6922  0.6984
  539OPC     OW 2429   1.203   3.657   1.672  0.1834 -0.2371 -0.3113
  539OPC    HW1 2430   1.176   3.575   1.686 -0.6854  0.2200  0.8236
  539OPC    HW2 2431   1.213   3.660   1.586  0.7311 -1.6857 -0.3357
  539OPC     MW 2432   1.201   3.645   1.662  0.1360 -0.3836 -0.1473
  540OPC     OW 2433   3.288   0.599   0.632  0.4239  0.7776  0.3312
  540OPC    HW1 2434   3.369   0.573   0.653  0.6400  1.2665  0.1057
  540OPC    HW2 2435   3.240   0.526   0.642  0.6552  0.7890  1.7338
  540OPC     MW 2436   3.293   0.584   0.637  0.4900  0.8515  0.5051
  541OPC     OW 2437   1.470   4.599   3.279  0.0075 -0.0819  0.1572
  541OPC    HW1 2438   1.405   4.656   3.266 -0.2165 -0.8501 -3.1996
  541OPC    HW2 2439   1.533   4.628   3.225  1.2271 -1.1417  0.9575
  541OPC     MW 2440   1.470   4.612   3.269  0.1546 -0.3519 -0.2204
  542OPC     OW 2441   3.040   1.906   1.905 -0.3717 -0.1817  0.4376
  542OPC    HW1 2442   2.971   1.932   1.952  0.5847  1.6863  0.8873
  542OPC    HW2 2443   3.073   1.981   1.874  0.1151 -1.2121 -1.7118
  542OPC     MW 2444   3.035   1.921   1.907 -0.1585 -0.0580  0.1865
  543OPC     OW 2445   1.646   2.601   2.154  0.4209 -0.3100  0.5737
  543OPC    HW1 2446   1.683   2.615   2.077  0.1177 -0.6478  0.3665
  543OPC    HW2 2447   1.663   2.675   2.198  1.6109 -0.5726  0.5991
  543OPC     MW 2448   1.654   2.614   2.149  0.5519 -0.3988  0.5469
  544OPC     OW 2449   2.397   1.895   4.872 -0.1992 -0.4032 -0.3067
  544OPC    HW1 2450   2.395   1.817   4.832 -0.3946  0.1719 -1.4690
  544OPC    HW2 2451   2.476   1.898   4.907 -0.1130 -1.0439 -0.4278
  544OPC     MW 2452   2.408   1.884   4.871 -0.2154 -0.4129 -0.4964
  545OPC     OW 2453   1.993   0.199   2.674  0.2560  0.2558  0.0004
  545OPC    HW1 2454   2.052   0.263   2.680  0.9565 -0.4010  0.1775
  545OPC    HW2 2455   2.036   0.128   2.700 -1.3272  0.1693  2.8307
  545OPC     MW 2456   2.008   0.198   2.679  0.1256  0.1460  0.4447
  546OPC     OW 2457   2.155   3.952   3.252 -1.1606  0.2590 -0.1567
  546OPC    HW1 2458   2.208   4.017   3.227 -0.8970  0.6013  1.2094
  546OPC    HW2 2459   2.156   3.898   3.183  1.4673 -0.0666  0.0156
  546OPC     MW 2460   2.163   3.954   3.238 -0.7334  0.2615  0.0705
  547OPC     OW 2461   2.687   3.138   1.948  0.0729  0.4522  0.5462
  547OPC    HW1 2462   2.708   3.173   1.870 -4.3752 -1.4249 -1.8632
  547OPC    HW2 2463   2.705   3.053   1.937 -0.0948  0.2472  1.7940
  547OPC     MW 2464   2.693   3.130   1.935 -0.6089  0.1446  0.3746
  548OPC     OW 2465   2.524   3.747   3.983 -0.2962  0.8857  0.5165
  548OPC    HW1 2466   2.452   3.714   4.020 -0.3920  0.8189  0.2708
  548OPC    HW2 2467   2.588   3.719   4.035 -0.3175 -0.1679 -0.0043
  548OPC     MW 2468   2.523   3.738   3.996 -0.3134  0.7201  0.4030
  549OPC     OW 2469   0.666   2.361   3.461  0.2927  0.0340  0.0495
  549OPC    HW1 2470   0.604   2.391   3.407 -2.0281 -0.8876  1.9611
  549OPC    HW2 2471   0.676   2.278   3.437  0.8179  0.1824 -0.2580
  549OPC     MW 2472   0.658   2.353   3.450  0.0274 -0.0802  0.2862
  550OPC     OW 2473   4.471   2.664   0.118  0.4043  0.0549  0.1922
  550OPC    HW1 2474   4.408   2.642   0.062 -0.0719  0.5575  0.5141
  550OPC    HW2 2475   4.446   2.743   0.147  0.5787 -0.2427  1.1920
  550OPC     MW 2476   4.458   2.673   0.114  0.3598  0.0852  0.3874
  551OPC     OW 2477   3.254   4.129   4.800  0.2353 -0.1246 -0.0487
  551OPC    HW1 2478   3.216   4.202   4.829  0.4474  0.2062 -0.5933
  551OPC    HW2 2479   3.243   4.133   4.713  0.6612 -0.5017 -0.1241
  551OPC     MW 2480   3.247   4.141   4.791  0.3294 -0.1314 -0.1402
  552OPC     OW 2481   3.011   0.883   5.197  0.0794  0.3523  0.2683
  552OPC    HW1 2482   3.011   0.969   5.183  2.0421  0.5040  0.8635
  552OPC    HW2 2483   3.096   0.862   5.191 -0.2115 -1.3144  1.4220
  552OPC     MW 2484   3.024   0.892   5.194  0.3264  0.1285  0.5267
  553OPC     OW 2485   3.632   1.152   3.357 -0.5861 -0.1749  0.6396
  553OPC    HW1 2486   3.620   1.229   3.398  1.7714 -0.5022  2.1662
  553OPC    HW2 2487   3.715   1.156   3.331 -1.4113 -0.8728 -2.4184
  553OPC     MW 2488   3.643   1.164   3.359 -0.3598 -0.3263  0.4134
  554OPC     OW 2489   3.010   2.240   4.042  0.9668  0.0275 -0.4029
  554OPC    HW1 2490   3.042   2.184   3.984 -0.3037 -0.7149 -0.4298
  554OPC    HW2 2491   3.071   2.302   4.047  1.1986  0.0198 -2.4083
  554OPC     MW 2492   3.024   2.241   4.034  0.8134 -0.0832 -0.7031
  555OPC     OW 2493   1.476   4.058   0.406 -0.4956  0.7004  0.2349
  555OPC    HW1 2494   1.526   4.076   0.337  0.3035 -0.7183  0.4082
  555OPC    HW2 2495   1.515   4.101   0.471  1.2336 -1.2639  0.5943
  555OPC     MW 2496   1.489   4.067   0.405 -0.1221  0.2007  0.3136
  556OPC     OW 2497   3.447   3.443   4.251  0.7061 -0.2157  0.3983
  556OPC    HW1 2498   3.465   3.497   4.318 -2.3776 -0.7882  1.8336
  556OPC    HW2 2499   3.408   3.495   4.193  1.4060 -0.1627 -0.0426
  556OPC     MW 2500   3.444   3.459   4.252  0.3539 -0.2924  0.5453
  557OPC     OW 2501   2.587   5.383   4.206  0.4757 -0.7320 -0.2458
  557OPC    HW1 2502   2.547   5.310   4.234  1.0784 -0.4912  1.3504
  557OPC    HW2 2503   2.548   5.399   4.129 -0.3563 -2.1816 -0.1724
  557OPC     MW 2504   2.575   5.375   4.199  0.4418 -0.9108  0.0010
  558OPC     OW 2505   4.917   3.717   0.675  0.2131 -0.6115  0.3187
  558OPC    HW1 2506   5.004   3.724   0.681  0.5075 -2.0410 -1.4663
  558OPC    HW2 2507   4.905   3.641   0.635 -1.8771 -0.3583  0.3374
  558OPC     MW 2508   4.928   3.707   0.670 -0.0522 -0.7852  0.0578
  559OPC     OW 2509   3.976   4.857   1.924  0.3437  0.5125 -0.1980
  559OPC    HW1 2510   3.925   4.907   1.874 -0.5623 -0.5531 -0.3478
  559OPC    HW2 2511   4.034   4.824   1.868 -0.5867 -0.5713 -0.5572
  559OPC     MW 2512   3.977   4.860   1.909  0.0725  0.1950 -0.2732
  560OPC     OW 2513   2.416   1.805   3.104 -0.6930 -0.0127  0.6616
  560OPC    HW1 2514   2.349   1.761   3.068  1.8534 -1.9468 -2.2285
  560OPC    HW2 2515   2.396   1.888   3.087 -1.6981 -0.6269 -1.6663
  560OPC     MW 2516   2.403   1.811   3.096 -0.4654 -0.3892 -0.1093
  561OPC     OW 2517   4.747   3.586   4.252 -0.6023 -0.6146 -0.1007
  561OPC    HW1 2518   4.817   3.552   4.214  1.2899  1.9506  0.8106
  561OPC    HW2 2519   4.695   3.607   4.185  1.4429  1.3416 -1.1796
  561OPC     MW 2520   4.749   3.584   4.236 -0.0205  0.0533 -0.1256
  562OPC     OW 2521   1.371   3.315   4.369 -0.2373  0.1831 -0.2403
  562OPC    HW1 2522   1.368   3.277   4.448  1.6004  0.3167 -0.0634
  562OPC    HW2 2523   1.420   3.387   4.383 -0.2036  0.4032 -1.4206
  562OPC     MW 2524   1.378   3.320   4.383  0.0392  0.2354 -0.3884
  563OPC     OW 2525   1.756   0.431   3.871  0.2557  0.5765 -0.5615
  563OPC    HW1 2526   1.778   0.371   3.930  0.9859  1.1101 -0.2736
  563OPC    HW2 2527   1.749   0.504   3.917  1.1832  1.0718 -1.1733
  563OPC     MW 2528   1.759   0.433   3.886  0.5007  0.7285 -0.6094
  564OPC     OW 2529   4.655   1.719   3.009  0.7142  0.5398 -0.6725
  564OPC    HW1 2530   4.626   1.685   2.934  0.2367  0.3203 -0.3918
  564OPC    HW2 2531   4.742   1.721   2.998  0.5721  1.6492 -1.6982
  564OPC     MW 2532   4.664   1.714   2.996  0.6225  0.6713 -0.7825
  565OPC     OW 2533   2.752   2.361   4.017  0.5503 -0.3775 -0.4982
  565OPC    HW1 2534   2.828   2.322   4.036  0.7736  0.5856  0.7386
  565OPC    HW2 2535   2.773   2.446   4.014 -0.2514 -0.2005 -1.3820
  565OPC     MW 2536   2.766   2.368   4.020  0.4649 -0.2090 -0.4461
  566OPC     OW 2537   1.096   3.682   1.403  0.1481 -0.2114 -0.3617
  566OPC    HW1 2538   1.149   3.750   1.390  1.0427 -0.8798 -0.2188
  566OPC    HW2 2539   1.041   3.711   1.464  1.3287 -0.0501  0.6580
  566OPC     MW 2540   1.095   3.696   1.410  0.4546 -0.2862 -0.1901
  567OPC     OW 2541   2.433   1.065   3.112  0.4612  0.1968  0.4570
  567OPC    HW1 2542   2.378   1.130   3.092  0.6421  0.2226  0.0391
  567OPC    HW2 2543   2.441   1.071   3.199 -0.9378 -0.3925  0.6588
  567OPC     MW 2544   2.426   1.076   3.122  0.2812  0.1135  0.4251
  568OPC     OW 2545   4.026   2.627   5.441  0.3024 -0.2971 -0.5467
  568OPC    HW1 2546   4.045   2.557   5.490 -1.5808  0.1061  0.8522
  568OPC    HW2 2547   4.051   2.694   5.491  0.2064  0.0761 -1.0000
  568OPC     MW 2548   4.033   2.626   5.456  0.0100 -0.1824 -0.4070
  569OPC     OW 2549   1.362   0.014   2.844  0.4143  0.0065 -0.1299
  569OPC    HW1 2550   1.428  -0.002   2.899 -0.6595  0.8917  1.5097
  569OPC    HW2 2551   1.292  -0.015   2.887 -0.5443  1.3252 -0.7149
  569OPC     MW 2552   1.361   0.007   2.858  0.1141  0.3321  0.0259
  570OPC     OW 2553   1.637   2.748   5.027  0.1021  0.0598 -0.2923
  570OPC    HW1 2554   1.696   2.805   4.997  0.2410  0.7244  1.1524
  570OPC    HW2 2555   1.667   2.728   5.107 -0.0832 -1.8575 -0.6457
  570OPC     MW 2556   1.650   2.753   5.035  0.0952 -0.1253 -0.1311
  571OPC     OW 2557   1.874   1.679   4.695 -0.4915  0.0631  0.8243
  571OPC    HW1 2558   1.888   1.759   4.663  0.8071 -0.8127 -0.9897
  571OPC    HW2 2559   1.954   1.651   4.718 -0.9113 -0.7306  1.3903
  571OPC     MW 2560   1.888   1.686   4.693 -0.3617 -0.1836  0.6402
  572OPC     OW 2561   3.681   2.979   3.939 -0.3632 -0.4872 -0.3821
  572OPC    HW1 2562   3.685   3.066   3.946  1.1734 -0.5012 -0.8121
  572OPC    HW2 2563   3.740   2.960   3.879  0.4154 -1.9490  0.7756
  572OPC     MW 2564   3.690   2.989   3.931 -0.0211 -0.7052 -0.2745
  573OPC     OW 2565   2.416   3.714   3.023 -0.1817 -0.3339 -0.3842
  573OPC    HW1 2566   2.388   3.687   3.101 -0.0246  1.1332  0.2139
  573OPC    HW2 2567   2.477   3.773   3.042 -1.2467  1.2290 -1.5539
  573OPC     MW 2568   2.421   3.719   3.037 -0.3158  0.1137 -0.4686
  574OPC     OW 2569   4.034   4.773   1.464 -0.3545 -0.8895  0.1545
  574OPC    HW1 2570   4.064   4.705   1.419  0.1213 -0.3287 -0.3766
  574OPC    HW2 2571   4.083   4.773   1.536 -0.0603 -0.8340 -0.0486
  574OPC     MW 2572   4.045   4.763   1.468 -0.2406 -0.7982  0.0461
  575OPC     OW 2573   1.266   2.540   0.550 -0.0898  0.3413  0.4386
  575OPC    HW1 2574   1.311   2.473   0.519  2.2095  1.6687  0.6784
  575OPC    HW2 2575   1.305   2.609   0.514 -1.5095  1.6137  1.2216
  575OPC     MW 2576   1.278   2.540   0.540  0.0402  0.7254  0.5897
  576OPC     OW 2577   2.070   0.378   1.217 -0.0699  0.1228 -0.1131
  576OPC    HW1 2578   2.123   0.391   1.285 -1.8793 -0.0795  1.4218
  576OPC    HW2 2579   2.044   0.459   1.196 -1.2485  0.0425  0.9444
  576OPC     MW 2580   2.074   0.392   1.224 -0.5113  0.0811  0.2699
  577OPC     OW 2581   0.389   1.033   0.131 -0.0042  0.4303 -0.2360
  577OPC    HW1 2582   0.357   0.981   0.193 -0.5840 -0.4380 -1.2538
  577OPC    HW2 2583   0.476   1.029   0.144 -0.0797 -0.2983  0.0737
  577OPC     MW 2584   0.397   1.025   0.142 -0.1010  0.1944 -0.3406
  578OPC     OW 2585   2.644   5.142   0.114  0.0318 -0.2022  0.5389
  578OPC    HW1 2586   2.656   5.056   0.105 -1.6028 -0.3154 -1.3436
  578OPC    HW2 2587   2.559   5.148   0.135 -0.3179  0.9786 -1.0643
  578OPC     MW 2588   2.633   5.130   0.116 -0.2613 -0.0443  0.0240
  579OPC     OW 2589   3.187   2.957   4.664  0.1923  0.0555 -0.4583
  579OPC    HW1 2590   3.125   3.013   4.641 -1.8846 -2.5490 -1.6790
  579OPC    HW2 2591   3.226   2.937   4.589 -0.1210 -1.2714 -0.2770
  579OPC     MW 2592   3.184   2.963   4.650 -0.1607 -0.5252 -0.6118
  580OPC     OW 2593   3.169   4.184   5.213 -0.5618  0.1534  0.2775
  580OPC    HW1 2594   3.130   4.150   5.283 -1.4949  0.9565  0.1546
  580OPC    HW2 2595   3.224   4.120   5.187 -1.8833 -1.0565  0.3597
  580OPC     MW 2596   3.172   4.169   5.219 -0.8949  0.0932  0.2716
  581OPC     OW 2597   2.312   1.266   3.896  1.0580 -0.1626  0.0315
  581OPC    HW1 2598   2.328   1.190   3.937 -0.7534 -1.0651 -0.8396
  581OPC    HW2 2599   2.234   1.254   3.859  0.6511  2.1938 -0.0378
  581OPC     MW 2600   2.303   1.253   3.897  0.7303  0.0521 -0.1074
  582OPC     OW 2601   3.903   0.158   3.043 -0.1149  0.3254 -0.0687
  582OPC    HW1 2602   3.943   0.131   2.970  1.6656 -1.0735  1.3080
  582OPC    HW2 2603   3.958   0.217   3.075 -0.8764  0.9138  0.1726
  582OPC     MW 2604   3.917   0.163   3.037  0.0356  0.2057  0.1704
  583OPC     OW 2605   3.592   1.252   5.423  0.0088  0.1316  0.5237
  583OPC    HW1 2606   3.645   1.271   5.356 -0.6484 -0.5746 -0.2188
  583OPC    HW2 2607   3.574   1.329   5.458 -0.3570  0.6102 -0.6801
  583OPC     MW 2608   3.598   1.266   5.418 -0.1422  0.0980  0.2363
  584OPC     OW 2609   1.505   0.246   3.458  0.0282  0.2593  0.1419
  584OPC    HW1 2610   1.423   0.263   3.482 -0.2886  1.7765 -1.7726
  584OPC    HW2 2611   1.552   0.294   3.513 -0.2270 -1.4728  1.9878
  584OPC     MW 2612   1.500   0.255   3.470 -0.0563  0.2275  0.1317
  585OPC     OW 2613   1.280   0.776   0.995 -0.2862 -0.1033  0.0633
  585OPC    HW1 2614   1.206   0.752   0.956 -0.7065  0.8842  0.2273
  585OPC    HW2 2615   1.276   0.863   0.995  0.7877 -0.0387  0.2497
  585OPC     MW 2616   1.269   0.786   0.989 -0.1896  0.0522  0.1150
  586OPC     OW 2617   2.942   1.566   0.519 -0.2938  0.2045  0.4664
  586OPC    HW1 2618   2.906   1.576   0.598  0.2915  1.2790  0.6139
  586OPC    HW2 2619   3.024   1.542   0.538 -0.3991 -0.3893  0.1687
  586OPC     MW 2620   2.949   1.564   0.534 -0.2228  0.2756  0.4442
  587OPC     OW 2621   3.932   4.187   3.931 -0.4778 -0.1222  0.2224
  587OPC    HW1 2622   3.909   4.108   3.901 -0.2954 -0.7859  1.7383
  587OPC    HW2 2623   3.943   4.174   4.017  1.5028  1.1124  0.2185
  587OPC     MW 2624   3.930   4.173   3.939 -0.1583 -0.0381  0.4458
  588OPC     OW 2625   0.865   3.211   0.890  0.5299 -0.0782  0.1553
  588OPC    HW1 2626   0.854   3.251   0.967  0.1703  0.2222 -0.0543
  588OPC    HW2 2627   0.845   3.272   0.831  1.0126 -0.2437 -0.1862
  588OPC     MW 2628   0.860   3.226   0.893  0.5481 -0.0583  0.0739
  589OPC     OW 2629   2.997   2.158   3.765  0.6538  0.4080 -0.2767
  589OPC    HW1 2630   2.910   2.155   3.762  0.5065  1.8063  1.1416
  589OPC    HW2 2631   3.015   2.242   3.749  1.7261  0.1899 -0.2859
  589OPC     MW 2632   2.987   2.170   3.762  0.7904  0.5823 -0.0685
  590OPC     OW 2633   3.609   4.062   3.027 -0.6426  0.1373  0.0077
  590OPC    HW1 2634   3.627   4.080   3.110 -0.0437  0.6824 -0.2386
  590OPC    HW2 2635   3.684   4.076   2.986 -0.5932 -1.3401 -0.4538
  590OPC     MW 2636   3.622   4.066   3.033 -0.5469 -0.0005 -0.0969
  591OPC     OW 2637   0.551   2.863   3.016  0.0278  0.2456  0.4986
  591OPC    HW1 2638   0.504   2.927   2.979 -2.3898 -0.6359  1.7954
  591OPC    HW2 2639   0.507   2.846   3.090  1.1041 -2.2627  0.6517
  591OPC     MW 2640   0.537   2.870   3.021 -0.1704 -0.2551  0.7129
  592OPC     OW 2641   3.516   1.497   3.951  0.7336  0.5643 -0.3640
  592OPC    HW1 2642   3.472   1.444   3.898 -0.3049 -0.7682  1.6994
  592OPC    HW2 2643   3.585   1.450   3.975  0.4446  0.5918  0.5580
  592OPC     MW 2644   3.520   1.483   3.947  0.5375  0.3716  0.0770
  593OPC     OW 2645   5.025   2.822   3.310 -0.0930  0.0798 -0.7233
  593OPC    HW1 2646   5.018   2.787   3.230 -0.4797 -1.5675 -0.0151
  593OPC    HW2 2647   5.056   2.756   3.358  1.3648  1.4134  0.2572
  593OPC     MW 2648   5.028   2.807   3.305  0.0653  0.0334 -0.4739
  594OPC     OW 2649   0.146   2.052   3.949 -0.0724 -0.0544 -0.5047
  594OPC    HW1 2650   0.145   2.122   3.897 -4.1625  2.1409  1.9785
  594OPC    HW2 2651   0.078   2.005   3.920 -0.8463 -0.0640  1.2189
  594OPC     MW 2652   0.135   2.056   3.937 -0.7909  0.2685  0.1167
  595OPC     OW 2653   1.785   0.363   4.810 -0.3646  0.1589  0.6700
  595OPC    HW1 2654   1.780   0.450   4.802  0.3630  0.0740 -1.2239
  595OPC    HW2 2655   1.719   0.344   4.863 -1.1228  1.7814  0.3777
  595OPC     MW 2656   1.775   0.373   4.816 -0.3692  0.3861  0.3471
  596OPC     OW 2657   4.697   1.637   3.524  0.6523  0.1066  0.8306
  596OPC    HW1 2658   4.754   1.692   3.561  0.4982  0.1625  0.9872
  596OPC    HW2 2659   4.654   1.687   3.468  1.8012 -0.2623 -0.4374
  596OPC     MW 2660   4.699   1.652   3.521  0.7994  0.0604  0.6664
  597OPC     OW 2661   1.227   2.076   1.436  0.6677  0.0316 -0.0535
  597OPC    HW1 2662   1.192   2.103   1.512 -0.5880  0.2597 -0.6844
  597OPC    HW2 2663   1.201   1.994   1.429 -0.5564  0.4680 -0.9569
  597OPC     MW 2664   1.218   2.068   1.446  0.3014  0.1298 -0.2801
  598OPC     OW 2665   3.063   1.222   4.570 -0.3233 -0.0226 -0.7005
  598OPC    HW1 2666   3.039   1.139   4.557 -1.1630 -0.2385  1.7038
  598OPC    HW2 2667   3.011   1.268   4.517 -0.8977 -0.9485 -0.9575
  598OPC     MW 2668   3.052   1.217   4.560 -0.5322 -0.1913 -0.3831
  599OPC     OW 2669   2.373   1.085   1.961  0.3046 -0.4844 -0.3635
  599OPC    HW1 2670   2.421   1.123   1.899  0.5607 -1.6407 -0.9005
  599OPC    HW2 2671   2.431   1.063   2.021 -0.0244  1.2487  0.6613
  599OPC     MW 2672   2.389   1.088   1.960  0.2939 -0.3992 -0.2915
  600OPC     OW 2673   2.706   4.079   2.153  0.0140 -0.5479  0.6144
  600OPC    HW1 2674   2.673   3.998   2.145  0.6415 -0.7538  0.0726
  600OPC    HW2 2675   2.787   4.072   2.122  0.8836 -0.2310  2.6429
  600OPC     MW 2676   2.713   4.066   2.147  0.2351 -0.5312  0.8341
  601OPC     OW 2677   4.143   1.976   2.571  0.2885 -0.3248  0.1537
  601OPC    HW1 2678   4.220   1.936   2.559 -0.2915 -1.8828  1.2591
  601OPC    HW2 2679   4.128   1.967   2.657 -1.0551  0.0667 -0.0139
  601OPC     MW 2680   4.152   1.969   2.582  0.0045 -0.4971  0.2922
  602OPC     OW 2681   4.156   3.855   5.109  0.2504 -0.3553 -0.0827
  602OPC    HW1 2682   4.083   3.860   5.158  0.3625 -1.9327  0.3016
  602OPC    HW2 2683   4.153   3.774   5.077  2.5315 -0.9778  1.0746
  602OPC     MW 2684   4.145   3.843   5.111  0.6039 -0.6803  0.1450
  603OPC     OW 2685   4.393   2.464   0.300 -0.9678 -0.5647 -0.0449
  603OPC    HW1 2686   4.461   2.456   0.354 -1.2652  1.1199  0.6491
  603OPC    HW2 2687   4.406   2.541   0.262 -2.6469 -0.0151  0.3874
  603OPC     MW 2688   4.405   2.474   0.303 -1.2596 -0.2347  0.1215
  604OPC     OW 2689   0.428   2.572   5.050 -0.0353 -1.1725 -0.1943
  604OPC    HW1 2690   0.389   2.528   4.986  1.1567 -1.2413 -0.8997
  604OPC    HW2 2691   0.513   2.568   5.030  0.1275  2.2833 -0.8505
  604OPC     MW 2692   0.435   2.565   5.038  0.1649 -0.6721 -0.3953
  605OPC     OW 2693   0.152   2.744   1.083 -0.5219 -0.1657  0.2393
  605OPC    HW1 2694   0.068   2.742   1.108 -0.6507 -1.1859 -0.2267
  605OPC    HW2 2695   0.148   2.728   0.997  0.1674 -0.4533  0.2566
  605OPC     MW 2696   0.139   2.741   1.074 -0.4391 -0.3589  0.1731
  606OPC     OW 2697   2.767   5.173   1.734 -0.3892 -0.0011  0.0245
  606OPC    HW1 2698   2.834   5.210   1.776  0.3047 -2.3943  1.2044
  606OPC    HW2 2699   2.734   5.118   1.792 -1.3912 -1.1743 -1.5644
  606OPC     MW 2700   2.772   5.170   1.749 -0.4348 -0.5279 -0.0359
  607OPC     OW 2701   0.886   3.257   2.561  0.1258 -0.1242 -0.0189
  607OPC    HW1 2702   0.891   3.327   2.510 -0.2792  0.8562  1.2310
  607OPC    HW2 2703   0.850   3.196   2.510 -0.2997  0.8185 -0.8748
  607OPC     MW 2704   0.882   3.259   2.546  0.0031  0.1599  0.0393
  608OPC     OW 2705   2.271   2.511   5.125  0.0573  0.1716 -0.1591
  608OPC    HW1 2706   2.273   2.517   5.038 -1.3918 -0.0984 -0.2410
  608OPC    HW2 2707   2.355   2.503   5.147  0.5070  0.9769 -1.4652
  608OPC     MW 2708   2.284   2.510   5.115 -0.0904  0.2506 -0.3641
  609OPC     OW 2709   1.256   0.419   0.879  0.4355 -0.5074 -0.1112
  609OPC    HW1 2710   1.330   0.457   0.905  0.1184  0.0243  0.0294
  609OPC    HW2 2711   1.276   0.385   0.802  0.9953 -0.8879  0.1957
  609OPC     MW 2712   1.270   0.420   0.872  0.4714 -0.4850 -0.0451
  610OPC     OW 2713   4.104   4.664   0.805 -0.0276  0.0522 -0.0042
  610OPC    HW1 2714   4.055   4.734   0.823  1.8610  1.2928  0.6731
  610OPC    HW2 2715   4.053   4.597   0.829 -1.8595  1.1546 -0.5747
  610OPC     MW 2716   4.089   4.664   0.812 -0.0193  0.3984  0.0115
  611OPC     OW 2717   1.380   1.626   3.207 -0.1779 -0.2676  0.7974
  611OPC    HW1 2718   1.383   1.713   3.206 -0.4298 -0.2528  1.2445
  611OPC    HW2 2719   1.295   1.608   3.206 -0.1288 -0.5330 -0.2729
  611OPC     MW 2720   1.368   1.636   3.206 -0.2078 -0.3047  0.7054
  612OPC     OW 2721   3.217   4.373   4.207 -0.1854 -0.7913  0.1185
  612OPC    HW1 2722   3.160   4.409   4.262 -0.4907  0.1191 -0.7613
  612OPC    HW2 2723   3.178   4.379   4.129  0.9223 -0.5290 -0.4373
  612OPC     MW 2724   3.203   4.379   4.204 -0.0669 -0.6182 -0.0939
  613OPC     OW 2725   4.690   2.362   2.486  0.3988 -0.2457 -0.2168
  613OPC    HW1 2726   4.649   2.432   2.456  0.0867 -0.2109  0.2780
  613OPC    HW2 2727   4.649   2.344   2.561 -1.0418 -2.2972 -1.3817
  613OPC     MW 2728   4.678   2.369   2.493  0.1402 -0.5437 -0.3157
  614OPC     OW 2729   4.283   2.428   4.170  0.3624  0.4810 -0.0154
  614OPC    HW1 2730   4.316   2.508   4.179  1.6425 -0.2161  2.0655
  614OPC    HW2 2731   4.352   2.379   4.153 -0.1828 -0.4165  0.2741
  614OPC     MW 2732   4.298   2.433   4.169  0.4711  0.2455  0.3347
  615OPC     OW 2733   0.013   2.375   1.208 -0.2085  0.0422 -0.5450
  615OPC    HW1 2734  -0.060   2.390   1.164 -0.3120 -0.5819 -0.5955
  615OPC    HW2 2735   0.067   2.438   1.181 -0.4222 -0.0544 -1.2067
  615OPC     MW 2736   0.010   2.386   1.198 -0.2554 -0.0643 -0.6502
  616OPC     OW 2737   3.887   2.157   0.771  0.4155 -0.6179 -0.1014
  616OPC    HW1 2738   3.912   2.221   0.824 -0.5122 -0.4940  0.1983
  616OPC    HW2 2739   3.937   2.089   0.795  0.3729 -0.4140  0.5661
  616OPC     MW 2740   3.898   2.156   0.782  0.2722 -0.5696  0.0415
  617OPC     OW 2741   4.098   1.576   2.655 -0.0944  0.3455 -0.5752
  617OPC    HW1 2742   4.138   1.605   2.583  2.7243 -0.3575  0.5597
  617OPC    HW2 2743   4.127   1.630   2.718 -1.9599  0.5301  0.1962
  617OPC     MW 2744   4.108   1.588   2.654  0.0467  0.2689 -0.2937
  618OPC     OW 2745   0.926   0.089   2.083  0.3169  0.6702  0.0933
  618OPC    HW1 2746   0.991   0.059   2.132  0.5760 -0.9277 -1.1679
  618OPC    HW2 2747   0.904   0.021   2.033 -1.7439  1.4236 -0.1270
  618OPC     MW 2748   0.932   0.075   2.083  0.0508  0.5454 -0.1256
  619OPC     OW 2749   0.463   1.310   4.299  0.2983  0.5722 -0.4218
  619OPC    HW1 2750   0.433   1.307   4.381  0.8143  0.6907 -0.2308
  619OPC    HW2 2751   0.483   1.227   4.282  1.3620  0.7272  0.0089
  619OPC     MW 2752   0.461   1.297   4.309  0.5317  0.6126 -0.3302
  620OPC     OW 2753   2.338   3.723   1.491 -0.2916  0.5952 -0.1210
  620OPC    HW1 2754   2.274   3.782   1.489 -1.6779 -0.8244  0.1757
  620OPC    HW2 2755   2.349   3.707   1.577 -0.5202 -0.1642 -0.2240
  620OPC     MW 2756   2.330   3.729   1.504 -0.5301  0.2733 -0.0923
  621OPC     OW 2757   3.767   2.935   1.958 -0.1104  0.0775 -0.5514
  621OPC    HW1 2758   3.816   3.001   1.989  0.8037  0.1536 -2.0422
  621OPC    HW2 2759   3.690   2.947   1.997 -0.2104  2.5002 -1.3259
  621OPC     MW 2760   3.763   2.947   1.968  0.0099  0.4467 -0.8861
  622OPC     OW 2761   0.766   1.716   3.894  0.2361  0.5665  1.2827
  622OPC    HW1 2762   0.845   1.725   3.930  1.0590 -2.1668  0.3545
  622OPC    HW2 2763   0.783   1.708   3.809 -1.2700  2.0469  0.7878
  622OPC     MW 2764   0.780   1.716   3.887  0.1352  0.3814  1.0725
  623OPC     OW 2765   3.480   3.708   4.017  0.4580  0.0315  0.5546
  623OPC    HW1 2766   3.473   3.795   4.010 -0.2232 -0.1099 -1.0710
  623OPC    HW2 2767   3.544   3.689   3.960  1.1722 -0.4829  1.4925
  623OPC     MW 2768   3.489   3.718   4.007  0.4629 -0.0653  0.4532
  624OPC     OW 2769   3.777   1.323   1.364 -0.0027 -0.1263  0.5205
  624OPC    HW1 2770   3.755   1.314   1.448  0.0109 -1.7526  0.3881
  624OPC    HW2 2771   3.700   1.321   1.322  0.0619 -3.7604  0.2205
  624OPC     MW 2772   3.762   1.321   1.370  0.0087 -0.9034  0.4566
  625OPC     OW 2773   4.917   3.298   0.861  0.0985  0.6633 -0.4753
  625OPC    HW1 2774   4.926   3.369   0.912 -1.2630  0.5807 -0.0869
  625OPC    HW2 2775   4.892   3.236   0.917  0.2220  0.1509 -0.9863
  625OPC     MW 2776   4.914   3.299   0.877 -0.0844  0.5753 -0.4934
  626OPC     OW 2777   4.113   5.049   5.141  0.0230  0.0692  0.4037
  626OPC    HW1 2778   4.191   5.053   5.181 -0.1105 -2.5083  1.1145
  626OPC    HW2 2779   4.109   4.966   5.112 -2.4928  0.0921  0.4808
  626OPC     MW 2780   4.124   5.037   5.143 -0.3684 -0.3080  0.5200
  627OPC     OW 2781   3.345   2.878   0.299 -0.4103  0.3709 -0.6407
  627OPC    HW1 2782   3.305   2.894   0.375 -3.1824  0.5581 -2.0130
  627OPC    HW2 2783   3.362   2.957   0.268 -0.7706  0.3464 -0.9109
  627OPC     MW 2784   3.341   2.892   0.306 -0.8731  0.3949 -0.8833
  628OPC     OW 2785   0.283   2.551   3.818 -0.0810 -0.3638 -0.1928
  628OPC    HW1 2786   0.263   2.631   3.788 -3.1663 -1.1877 -0.7092
  628OPC    HW2 2787   0.362   2.536   3.785  0.2094  2.1052 -0.8474
  628OPC     MW 2788   0.292   2.561   3.809 -0.4939 -0.1208 -0.3659
  629OPC     OW 2789   4.941   1.365   1.490 -0.0367  0.4126  0.6642
  629OPC    HW1 2790   4.939   1.439   1.443 -0.0664 -1.0932 -1.8698
  629OPC    HW2 2791   4.979   1.307   1.437 -2.7087 -2.1833  1.3002
  629OPC     MW 2792   4.946   1.367   1.475 -0.4361 -0.1934  0.3839
  630OPC     OW 2793   2.986   0.294   0.453 -0.5879 -0.0007  0.2691
  630OPC    HW1 2794   3.012   0.342   0.385 -0.2557 -1.1368 -0.4341
  630OPC    HW2 2795   2.901   0.285   0.440 -0.1826 -2.3490 -1.4901
  630OPC     MW 2796   2.978   0.300   0.441 -0.4790 -0.5154 -0.0946
  631OPC     OW 2797   0.211   2.768   5.111  0.3264  0.7228 -0.3298
  631OPC    HW1 2798   0.261   2.698   5.099 -1.1015 -0.6303  1.0319
  631OPC    HW2 2799   0.146   2.757   5.054 -0.0098  0.7921  0.0285
  631OPC     MW 2800   0.209   2.756   5.101  0.0658  0.5333 -0.0758
  632OPC     OW 2801   4.507   2.798   4.694 -0.8841  0.3331  0.2809
  632OPC    HW1 2802   4.469   2.723   4.716  0.4875  0.1948  2.5031
  632OPC    HW2 2803   4.591   2.784   4.711 -0.2960  1.7228 -1.2499
  632OPC     MW 2804   4.514   2.785   4.700 -0.5944  0.5180  0.3831
  633OPC     OW 2805   2.357   3.681   4.807  0.3105 -0.1825  0.0537
  633OPC    HW1 2806   2.403   3.607   4.814  0.6947  0.0992  0.6784
  633OPC    HW2 2807   2.360   3.714   4.888  0.9702  0.9974 -0.4253
  633OPC     MW 2808   2.364   3.675   4.820  0.4648  0.0335  0.0751
  634OPC     OW 2809   1.694   5.244   2.183  0.3751 -0.1638 -0.0505
  634OPC    HW1 2810   1.696   5.330   2.165  0.3267 -0.3634 -1.0666
  634OPC    HW2 2811   1.614   5.221   2.159  0.1363 -0.3695  0.8988
  634OPC     MW 2812   1.682   5.253   2.177  0.3327 -0.2234 -0.0602
  635OPC     OW 2813   3.164   4.354   0.861  0.0126 -0.1168 -0.2310
  635OPC    HW1 2814   3.240   4.394   0.852  0.6543 -1.4316 -0.9726
  635OPC    HW2 2815   3.119   4.406   0.916  0.5896  1.8380 -1.5055
  635OPC     MW 2816   3.168   4.368   0.868  0.1926 -0.0219 -0.5288
  636OPC     OW 2817   3.894   3.312   5.064  0.2994  0.0018  0.6457
  636OPC    HW1 2818   3.946   3.350   5.123  0.9269  0.3058 -0.0881
  636OPC    HW2 2819   3.949   3.274   5.008 -0.2919 -0.6035  0.4607
  636OPC     MW 2820   3.910   3.312   5.064  0.3047 -0.0428  0.5100
  637OPC     OW 2821   0.472   2.927   4.991  0.3136 -0.0243  0.5195
  637OPC    HW1 2822   0.396   2.919   5.034 -0.0796  0.4373 -0.0727
  637OPC    HW2 2823   0.474   3.012   4.970  1.1623  0.0388  0.8200
  637OPC     MW 2824   0.461   2.938   4.994  0.3809  0.0533  0.4764
  638OPC     OW 2825   4.460   3.887   3.898  0.3307 -0.1800  0.2206
  638OPC    HW1 2826   4.419   3.960   3.873  0.5657  0.0269  0.4293
  638OPC    HW2 2827   4.487   3.852   3.823 -0.9768 -0.7752  0.0064
  638OPC     MW 2828   4.458   3.893   3.883  0.1724 -0.2373  0.2198
  639OPC     OW 2829   0.367   2.676   3.461 -0.2564 -0.7095 -0.2583
  639OPC    HW1 2830   0.429   2.728   3.494 -0.2858 -0.5851 -0.3981
  639OPC    HW2 2831   0.300   2.688   3.515 -0.1947 -0.7610 -0.1695
  639OPC     MW 2832   0.366   2.685   3.474 -0.2516 -0.6987 -0.2658
  640OPC     OW 2833   1.581   2.884   4.553 -0.0868  0.0944 -0.3810
  640OPC    HW1 2834   1.579   2.818   4.611 -0.2563  0.7621  0.3869
  640OPC    HW2 2835   1.666   2.902   4.546 -0.1223  0.5425  0.2816
  640OPC     MW 2836   1.593   2.877   4.561 -0.1171  0.2593 -0.1695
  641OPC     OW 2837   2.136   2.269   5.312  0.4335 -0.0926 -0.0353
  641OPC    HW1 2838   2.205   2.285   5.262 -1.1999  0.0246 -2.4207
  641OPC    HW2 2839   2.170   2.262   5.392  3.3077 -0.9925 -1.2022
  641OPC     MW 2840   2.151   2.270   5.316  0.6168 -0.2083 -0.5600
  642OPC     OW 2841   5.317   3.379   3.413  0.7200 -0.2958 -0.4068
  642OPC    HW1 2842   5.292   3.376   3.496  4.4314 -1.2071  0.8713
  642OPC    HW2 2843   5.251   3.419   3.373 -0.6069  1.5978  3.2165
  642OPC     MW 2844   5.304   3.384   3.419  1.0724 -0.1506  0.3172
  643OPC     OW 2845   3.815   1.562   2.652  0.1414  0.2197  0.0420
  643OPC    HW1 2846   3.901   1.562   2.636  0.2308  0.1621  0.5060
  643OPC    HW2 2847   3.797   1.644   2.674  0.4854 -0.1773  1.9959
  643OPC     MW 2848   3.825   1.574   2.653  0.2055  0.1526  0.3992
  644OPC     OW 2849   3.985   4.788   2.728 -0.0551 -0.2527 -0.2372
  644OPC    HW1 2850   3.976   4.803   2.642  2.0970  1.1106 -0.3111
  644OPC    HW2 2851   3.977   4.867   2.764  2.5739 -0.1537  0.3595
  644OPC     MW 2852   3.983   4.802   2.720  0.6510 -0.0367 -0.1601
  645OPC     OW 2853   5.265   1.440   5.052  0.4225  0.1056 -0.2237
  645OPC    HW1 2854   5.336   1.482   5.078  1.0646 -0.3595 -1.1663
  645OPC    HW2 2855   5.212   1.504   5.026  1.0899  0.3965 -0.9112
  645OPC     MW 2856   5.267   1.456   5.052  0.6161  0.0799 -0.4642
  646OPC     OW 2857   2.815   0.065   2.225  0.0835 -0.2988 -0.0298
  646OPC    HW1 2858   2.766   0.048   2.155 -2.1041 -0.9642  1.5501
  646OPC    HW2 2859   2.764   0.117   2.273  0.9797 -0.9060  1.6483
  646OPC     MW 2860   2.800   0.070   2.222 -0.1073 -0.4868  0.4514
  647OPC     OW 2861   0.664   0.874   1.890  0.1491  0.4757  0.0826
  647OPC    HW1 2862   0.654   0.796   1.928 -1.4936 -0.0804 -1.3530
  647OPC    HW2 2863   0.747   0.894   1.905 -0.2121  0.0217  3.3416
  647OPC     MW 2864   0.674   0.866   1.898 -0.1469  0.3265  0.3520
  648OPC     OW 2865   0.892   1.589   2.064 -0.5657  0.6186  0.2580
  648OPC    HW1 2866   0.876   1.652   2.122  1.3982  0.5014  0.9630
  648OPC    HW2 2867   0.906   1.518   2.112 -2.7872 -0.4657 -0.5275
  648OPC     MW 2868   0.891   1.588   2.079 -0.6037  0.4410  0.2462
  649OPC     OW 2869   3.270   2.585   4.810 -0.2799 -0.1678  0.2508
  649OPC    HW1 2870   3.352   2.617   4.804 -0.8591  1.6592  1.3084
  649OPC    HW2 2871   3.270   2.543   4.887 -0.3633 -0.0502  0.3156
  649OPC     MW 2872   3.282   2.583   4.821 -0.3779  0.1196  0.4168
  650OPC     OW 2873   0.405   2.682   4.389 -0.4641 -0.1702  0.4345
  650OPC    HW1 2874   0.412   2.734   4.319 -0.4879 -1.3092 -0.4281
  650OPC    HW2 2875   0.486   2.655   4.403 -0.6701 -1.0531 -0.0244
  650OPC     MW 2876   0.418   2.686   4.381 -0.4981 -0.4687  0.2394
  651OPC     OW 2877   0.462   1.566   5.243 -0.3079  0.1233  0.0734
  651OPC    HW1 2878   0.546   1.542   5.237 -0.0215  0.2647  2.4738
  651OPC    HW2 2879   0.423   1.518   5.181  0.9063 -3.2978  1.7113
  651OPC     MW 2880   0.469   1.555   5.233 -0.0862 -0.3611  0.6700
  652OPC     OW 2881   1.290   1.669   4.221 -0.1114 -0.5376 -0.3110
  652OPC    HW1 2882   1.312   1.630   4.146 -0.5548 -0.7338 -0.3388
  652OPC    HW2 2883   1.246   1.739   4.196  0.4725 -0.1423 -0.2523
  652OPC     MW 2884   1.287   1.673   4.206 -0.0907 -0.5082 -0.3061
  653OPC     OW 2885   4.789   3.267   3.895 -0.0601 -0.5127  0.3255
  653OPC    HW1 2886   4.774   3.277   3.810 -0.7052  0.5460  0.5388
  653OPC    HW2 2887   4.813   3.183   3.903  1.7877 -0.1791 -1.1311
  653OPC     MW 2888   4.790   3.256   3.884  0.1175 -0.3070  0.1419
  654OPC     OW 2889   3.609   0.557   5.390 -0.1880  0.4025 -1.0166
  654OPC    HW1 2890   3.567   0.624   5.428 -3.5672 -0.6864 -2.4024
  654OPC    HW2 2891   3.631   0.506   5.457 -0.1721  1.5046 -0.1408
  654OPC     MW 2892   3.606   0.560   5.405 -0.6849  0.4045 -1.0920
  655OPC     OW 2893   0.787   2.023   1.636  0.2872  0.1201 -0.4478
  655OPC    HW1 2894   0.760   2.043   1.717  0.5563  0.8368 -0.5239
  655OPC    HW2 2895   0.806   1.938   1.641  0.4834  0.1977  0.2981
  655OPC     MW 2896   0.786   2.013   1.649  0.3559  0.2375 -0.3489
  656OPC     OW 2897   1.834   4.783   1.266 -0.0775  0.5587 -0.3686
  656OPC    HW1 2898   1.757   4.741   1.265 -0.1806  0.7201  0.1974
  656OPC    HW2 2899   1.892   4.718   1.272 -0.2479  0.4854  0.8232
  656OPC     MW 2900   1.831   4.767   1.267 -0.1180  0.5717 -0.1090
  657OPC     OW 2901   1.366   1.951   3.730  0.6066 -0.4988  0.7333
  657OPC    HW1 2902   1.330   1.986   3.658 -0.5087 -0.5515  1.2402
  657OPC    HW2 2903   1.443   1.920   3.702 -0.2939 -1.5687 -0.7026
  657OPC     MW 2904   1.372   1.952   3.715  0.3088 -0.6646  0.5962
  658OPC     OW 2905   0.356   3.072   1.623 -0.4988 -0.0917  0.0375
  658OPC    HW1 2906   0.338   2.987   1.629  0.2199 -0.2680 -0.2740
  658OPC    HW2 2907   0.426   3.083   1.674  0.2042  0.0628 -0.9350
  658OPC     MW 2908   0.364   3.061   1.632 -0.2888 -0.0948 -0.1522
  659OPC     OW 2909   3.340   5.288   3.920  0.2690 -0.0720 -0.0153
  659OPC    HW1 2910   3.278   5.264   3.864  0.3795 -0.3015 -0.0446
  659OPC    HW2 2911   3.370   5.363   3.888  0.3175 -0.1934 -0.2526
  659OPC     MW 2912   3.335   5.295   3.907  0.2924 -0.1237 -0.0547
  660OPC     OW 2913   3.861   0.053   4.973 -0.6937  0.4545 -0.1384
  660OPC    HW1 2914   3.798  -0.007   4.970 -0.6013  0.3780 -2.4395
  660OPC    HW2 2915   3.924   0.019   4.923  0.4520  1.3190  0.6549
  660OPC     MW 2916   3.861   0.039   4.965 -0.5108  0.5709 -0.3612
  661OPC     OW 2917   5.023   2.880   1.819 -0.0409 -0.3133  0.4096
  661OPC    HW1 2918   5.054   2.815   1.771  0.0540  1.3751 -2.0207
  661OPC    HW2 2919   4.936   2.872   1.810 -0.0652 -0.6999  0.9768
  661OPC     MW 2920   5.015   2.870   1.810 -0.0305 -0.1210  0.1343
  662OPC     OW 2921   0.785   3.659   2.580  0.2839  0.3877 -0.6373
  662OPC    HW1 2922   0.785   3.689   2.661 -1.8881 -1.8501  0.3367
  662OPC    HW2 2923   0.759   3.727   2.532 -0.3460  1.2264  0.8476
  662OPC     MW 2924   0.781   3.673   2.585 -0.1300  0.1810 -0.2741
  663OPC     OW 2925   2.678   4.020   0.985 -0.0797 -0.5217 -0.2717
  663OPC    HW1 2926   2.651   3.986   1.061 -1.0102 -1.4811 -1.0039
  663OPC    HW2 2927   2.765   4.016   0.991 -0.1455 -2.4757 -0.0511
  663OPC     MW 2928   2.687   4.014   0.997 -0.2270 -0.9522 -0.3473
  664OPC     OW 2929   0.978   3.122   3.288 -0.7007 -0.4143 -0.4231
  664OPC    HW1 2930   0.974   3.157   3.368 -1.6564 -0.4587 -0.4320
  664OPC    HW2 2931   1.039   3.060   3.295  2.3778  2.3480 -0.8811
  664OPC     MW 2932   0.986   3.118   3.301 -0.3871 -0.0130 -0.4921
  665OPC     OW 2933   2.474   0.302   1.134 -0.2176 -0.4493 -0.0459
  665OPC    HW1 2934   2.518   0.232   1.106 -0.5635 -0.8121  0.3204
  665OPC    HW2 2935   2.393   0.289   1.104 -0.5305 -0.7172  0.8920
  665OPC     MW 2936   2.469   0.290   1.126 -0.3148 -0.5425  0.1467
  666OPC     OW 2937   3.896   4.915   0.204 -0.0501  0.0636 -0.1353
  666OPC    HW1 2938   3.852   4.861   0.257 -1.2115  0.2420 -0.8667
  666OPC    HW2 2939   3.858   4.992   0.217  0.1921  0.2687 -0.6237
  666OPC     MW 2940   3.884   4.918   0.214 -0.1861  0.1204 -0.3155
  667OPC     OW 2941   1.363   1.899   3.234 -0.6147  0.4697 -0.7446
  667OPC    HW1 2942   1.329   1.970   3.195 -2.6603  1.1670  2.0028
  667OPC    HW2 2943   1.430   1.932   3.280 -1.0429  0.5043 -0.1331
  667OPC     MW 2944   1.368   1.914   3.235 -0.9801  0.5778 -0.2483
  668OPC     OW 2945   1.267   1.282   4.266  0.0088 -0.4717  0.4504
  668OPC    HW1 2946   1.347   1.312   4.252  0.3697 -1.0087  1.2873
  668OPC    HW2 2947   1.277   1.224   4.330 -1.2911  0.6605  1.7580
  668OPC     MW 2948   1.280   1.278   4.273 -0.1299 -0.3838  0.7670
  669OPC     OW 2949   0.987   2.843   1.230 -0.5163  0.1469  0.1028
  669OPC    HW1 2950   1.015   2.797   1.298 -0.8829 -1.1711 -0.5916
  669OPC    HW2 2951   0.905   2.816   1.219 -0.8021  1.1046 -0.2272
  669OPC     MW 2952   0.979   2.832   1.238 -0.6127  0.0937 -0.0485
  670OPC     OW 2953   3.915   3.943   2.345  0.4671  0.0531 -0.7107
  670OPC    HW1 2954   3.979   3.977   2.394  0.2127  1.6328 -1.4000
  670OPC    HW2 2955   3.868   4.013   2.323 -3.8561 -1.2739  2.8659
  670OPC     MW 2956   3.918   3.958   2.349 -0.2092  0.0902 -0.2842
  671OPC     OW 2957   1.074   4.025   0.239  0.0267  0.1284 -0.2111
  671OPC    HW1 2958   1.112   4.097   0.270  0.2394  0.3028 -0.8563
  671OPC    HW2 2959   1.083   4.033   0.153 -1.6319  0.2667 -0.4008
  671OPC     MW 2960   1.081   4.037   0.231 -0.1869  0.1748 -0.3344
  672OPC     OW 2961   2.668   3.978   3.366 -0.1533  0.0721 -0.0150
  672OPC    HW1 2962   2.630   3.906   3.399 -1.4101  0.4989 -0.4809
  672OPC    HW2 2963   2.656   3.970   3.280 -1.4430  1.4331  0.0016
  672OPC     MW 2964   2.661   3.966   3.358 -0.5293  0.3363 -0.0813
  673OPC     OW 2965   2.327   5.095   3.920  0.3410  0.0509 -0.4460
  673OPC    HW1 2966   2.280   5.039   3.873  0.7459  0.9760 -2.0184
  673OPC    HW2 2967   2.395   5.048   3.947 -1.0708 -1.1288  1.3074
  673OPC     MW 2968   2.330   5.080   3.917  0.1923  0.0136 -0.4191
  674OPC     OW 2969   1.922   1.903   3.493  0.0335  0.4353 -0.5357
  674OPC    HW1 2970   1.844   1.880   3.525 -0.3191  0.7748 -1.1199
  674OPC    HW2 2971   1.903   1.936   3.415  0.5274  2.4275  0.1203
  674OPC     MW 2972   1.908   1.904   3.486  0.0544  0.7796 -0.5251
  675OPC     OW 2973   1.244   0.924   4.344  0.1253  0.4225  0.4658
  675OPC    HW1 2974   1.214   0.946   4.422 -0.0775  0.1748  0.4615
  675OPC    HW2 2975   1.331   0.924   4.354  0.0773 -0.9651  1.0794
  675OPC     MW 2976   1.253   0.927   4.357  0.0882  0.1809  0.5558
  676OPC     OW 2977   1.221   2.039   3.023 -0.3886  0.0163  0.5230
  676OPC    HW1 2978   1.184   1.964   2.998  0.9161 -0.0009 -1.6360
  676OPC    HW2 2979   1.252   2.072   2.949  1.1471  1.5537  1.7628
  676OPC     MW 2980   1.220   2.033   3.008  0.0310  0.2409  0.3873
  677OPC     OW 2981   5.187   3.811   1.446 -0.1839  0.2557  0.1593
  677OPC    HW1 2982   5.219   3.750   1.500  0.4624  1.2430  0.9313
  677OPC    HW2 2983   5.257   3.857   1.423 -0.4757 -0.0421 -1.4456
  677OPC     MW 2984   5.202   3.808   1.451 -0.1316  0.3576  0.0363
  678OPC     OW 2985   2.753   1.379   3.953  0.2117  0.0261  0.1411
  678OPC    HW1 2986   2.820   1.417   3.993  0.6134 -1.3538  0.8292
  678OPC    HW2 2987   2.771   1.294   3.958 -0.7459 -0.2929 -1.1868
  678OPC     MW 2988   2.766   1.372   3.960  0.1296 -0.2248  0.0465
  679OPC     OW 2989   4.684   3.681   0.286  0.0634 -0.3508 -0.0495
  679OPC    HW1 2990   4.664   3.644   0.209 -0.7543 -0.5948  0.2732
  679OPC    HW2 2991   4.607   3.691   0.325  0.3377  0.9907  0.2041
  679OPC     MW 2992   4.670   3.677   0.280 -0.0169 -0.1886  0.0357
  680OPC     OW 2993   0.808   2.801   3.551 -0.8074 -0.2900 -0.4855
  680OPC    HW1 2994   0.822   2.719   3.577  2.2123 -0.1506 -1.2382
  680OPC    HW2 2995   0.850   2.805   3.475 -0.9523  1.9468 -0.5100
  680OPC     MW 2996   0.816   2.789   3.543 -0.3827  0.0610 -0.6003
  681OPC     OW 2997   2.031   4.658   0.286 -0.5770  0.4356  0.1884
  681OPC    HW1 2998   1.967   4.663   0.345 -0.0076 -0.7244  0.9351
  681OPC    HW2 2999   2.017   4.727   0.235 -2.6525  0.0346  0.1037
  681OPC     MW 3000   2.019   4.669   0.287 -0.7994  0.2050  0.2862
  682OPC     OW 3001   4.276   2.461   4.556  0.2088  0.2612  0.0367
  682OPC    HW1 3002   4.361   2.465   4.537  0.4804 -0.5476  0.9434
  682OPC    HW2 3003   4.272   2.395   4.613 -1.3371 -1.1708 -1.6110
  682OPC     MW 3004   4.288   2.452   4.562  0.0203 -0.0697 -0.0727
  683OPC     OW 3005   0.072   1.041   5.076 -0.1699  0.4719 -0.2841
  683OPC    HW1 3006   0.002   1.082   5.107  0.3271  1.4712 -0.4477
  683OPC    HW2 3007   0.101   0.994   5.143 -1.5989 -0.8108 -0.5098
  683OPC     MW 3008   0.066   1.040   5.090 -0.3076  0.4300 -0.3419
  684OPC     OW 3009   2.107   2.009   4.251 -0.3296 -0.1676  0.3032
  684OPC    HW1 3010   2.151   2.066   4.301 -0.6917 -0.8068  1.3956
  684OPC    HW2 3011   2.160   1.940   4.248 -0.0200  0.0986 -0.7747
  684OPC     MW 3012   2.122   2.007   4.258 -0.3375 -0.2226  0.3054
  685OPC     OW 3013   1.001   4.533   3.352 -0.0257  0.2695  0.5293
  685OPC    HW1 3014   0.938   4.561   3.406 -1.5644 -0.5046 -0.7907
  685OPC    HW2 3015   1.061   4.596   3.357 -1.1224  1.2978  1.4592
  685OPC     MW 3016   1.000   4.546   3.361 -0.4150  0.3071  0.4716
  686OPC     OW 3017   1.836   4.373   5.415 -0.4925  0.4594  0.0864
  686OPC    HW1 3018   1.819   4.291   5.440 -1.4821  0.6745  0.1648
  686OPC    HW2 3019   1.922   4.374   5.404 -0.3007 -0.2497  1.3430
  686OPC     MW 3020   1.846   4.361   5.417 -0.6104  0.3865  0.2835
  687OPC     OW 3021   2.586   1.025   5.005 -0.7900  0.4089 -0.1675
  687OPC    HW1 3022   2.613   0.947   5.033  1.0872  1.4504  1.1873
  687OPC    HW2 3023   2.635   1.040   4.935  1.6966  1.8531  1.6984
  687OPC     MW 3024   2.597   1.016   4.999 -0.1453  0.7761  0.3083
  688OPC     OW 3025   3.259   1.286   4.364 -0.8035 -0.1632 -0.0726
  688OPC    HW1 3026   3.196   1.291   4.423 -0.7029 -0.7465  0.0885
  688OPC    HW2 3027   3.280   1.369   4.348 -2.0525  0.0669 -0.6077
  688OPC     MW 3028   3.253   1.299   4.370 -0.9732 -0.2154 -0.1278
  689OPC     OW 3029   4.299   0.583   4.676 -0.1971  0.1739  0.3769
  689OPC    HW1 3030   4.232   0.588   4.621  0.6673  2.2753 -0.5917
  689OPC    HW2 3031   4.264   0.606   4.753 -0.6167  1.2914 -0.1290
  689OPC     MW 3032   4.284   0.587   4.679 -0.1311  0.6494  0.1590
  690OPC     OW 3033   2.073   3.761   3.679 -0.2839  0.8707  0.3292
  690OPC    HW1 3034   1.997   3.795   3.653 -1.0465 -0.6947  0.3859
  690OPC    HW2 3035   2.132   3.806   3.633 -1.3543  0.8200 -1.1932
  690OPC     MW 3036   2.070   3.773   3.668 -0.5547  0.6319  0.1128
  691OPC     OW 3037   5.061   2.512   4.195 -0.1689 -0.1924  0.0448
  691OPC    HW1 3038   5.076   2.510   4.281  0.1160 -0.1085 -0.0022
  691OPC    HW2 3039   5.068   2.597   4.176 -2.2584  0.0954  0.3001
  691OPC     MW 3040   5.064   2.525   4.205 -0.4354 -0.1373  0.0753
  692OPC     OW 3041   1.839   5.163   3.063 -0.0646  0.2710  0.4151
  692OPC    HW1 3042   1.877   5.161   2.985 -1.7044  1.5657 -0.4777
  692OPC    HW2 3043   1.892   5.211   3.112  1.4867 -1.3753  0.4441
  692OPC     MW 3044   1.852   5.170   3.059 -0.0777  0.2191  0.2875
  693OPC     OW 3045   1.269   4.376   4.055 -0.3262 -0.2588 -0.0266
  693OPC    HW1 3046   1.200   4.344   4.010 -0.4367  2.2831 -1.8887
  693OPC    HW2 3047   1.336   4.360   4.002 -0.2631  1.5878 -0.5902
  693OPC     MW 3048   1.269   4.369   4.040 -0.3332  0.3896 -0.3853
  694OPC     OW 3049   1.026   1.191   5.434 -0.1730 -0.6184 -0.0246
  694OPC    HW1 3050   1.078   1.129   5.466  0.3497 -0.3091 -0.2595
  694OPC    HW2 3051   1.062   1.265   5.462  0.0015 -0.3651 -0.8778
  694OPC     MW 3052   1.039   1.193   5.443 -0.0700 -0.5352 -0.1855
  695OPC     OW 3053   4.679   0.527   0.833  0.2238  0.0962 -0.2144
  695OPC    HW1 3054   4.672   0.603   0.874 -1.1579 -0.2817  0.3032
  695OPC    HW2 3055   4.733   0.481   0.884 -0.4144  0.0978  0.4816
  695OPC     MW 3056   4.686   0.532   0.846 -0.0749  0.0406 -0.0351
  696OPC     OW 3057   3.394   5.119   0.606 -0.1456 -0.4130 -0.2230
  696OPC    HW1 3058   3.479   5.110   0.587 -0.0688  0.2766 -0.2337
  696OPC    HW2 3059   3.363   5.038   0.599  0.5359 -0.6956 -0.1109
  696OPC     MW 3060   3.402   5.106   0.602 -0.0335 -0.3529 -0.2080
  697OPC     OW 3061   4.132   1.360   1.680  0.0553 -0.1306  0.4435
  697OPC    HW1 3062   4.133   1.371   1.594  1.8151  0.6261  0.5297
  697OPC    HW2 3063   4.216   1.363   1.703 -0.3064 -1.0827  2.1050
  697OPC     MW 3064   4.145   1.362   1.671  0.2618 -0.1595  0.7017
  698OPC     OW 3065   2.846   4.630   3.850  0.1610  0.8335 -0.5116
  698OPC    HW1 3066   2.862   4.684   3.783  1.3563 -0.0369 -0.9591
  698OPC    HW2 3067   2.915   4.641   3.902  0.1882  0.0862 -0.3847
  698OPC     MW 3068   2.858   4.640   3.847  0.3415  0.5946 -0.5590
  699OPC     OW 3069   3.087   4.107   0.601  0.4142 -0.4473 -0.6363
  699OPC    HW1 3070   3.111   4.028   0.628  1.4583  0.0375 -0.1158
  699OPC    HW2 3071   3.000   4.105   0.607  0.5355 -0.5208  2.3460
  699OPC     MW 3072   3.078   4.095   0.606  0.5863 -0.3865 -0.1189
  700OPC     OW 3073   1.361   3.116   2.788 -0.4767  0.0549  0.0976
  700OPC    HW1 3074   1.297   3.123   2.730 -0.5526 -0.0733  0.1651
  700OPC    HW2 3075   1.434   3.119   2.739 -0.5375  0.0642  0.0082
  700OPC     MW 3076   1.363   3.117   2.772 -0.4969  0.0373  0.0943
  701OPC     OW 3077   2.254   3.650   0.849 -0.1998 -0.2135 -0.7349
  701OPC    HW1 3078   2.295   3.709   0.800 -0.2922 -0.4231 -1.0667
  701OPC    HW2 3079   2.319   3.598   0.877 -0.2336 -0.5974 -1.3309
  701OPC     MW 3080   2.270   3.651   0.846 -0.2184 -0.3011 -0.8720
  702OPC     OW 3081   5.432   2.744   3.790 -0.3625 -0.6702 -0.2850
  702OPC    HW1 3082   5.404   2.664   3.770 -1.0706 -0.5523  0.1921
  702OPC    HW2 3083   5.458   2.736   3.873 -1.9351 -0.0580  0.3058
  702OPC     MW 3084   5.432   2.731   3.799 -0.6995 -0.5624 -0.1273
  703OPC     OW 3085   4.229   5.046   4.425 -0.2982 -0.1181 -0.2828
  703OPC    HW1 3086   4.305   5.042   4.467 -1.6304 -0.2911  2.2961
  703OPC    HW2 3087   4.237   4.984   4.363  1.5446 -0.2706  0.0453
  703OPC     MW 3088   4.242   5.036   4.422 -0.2227 -0.1659  0.1469
  704OPC     OW 3089   1.476   3.802   4.970  0.2220  0.6795  0.2650
  704OPC    HW1 3090   1.471   3.875   5.017  0.7961  0.3599  0.8540
  704OPC    HW2 3091   1.552   3.810   4.928  1.2355 -0.3796  1.7856
  704OPC     MW 3092   1.487   3.814   4.971  0.4566  0.4756  0.5767
  705OPC     OW 3093   4.561   2.494   4.536 -0.1004  0.4781 -0.0227
  705OPC    HW1 3094   4.608   2.522   4.604  1.8990 -0.3164 -0.9948
  705OPC    HW2 3095   4.593   2.538   4.468  0.2614 -1.0932 -0.9335
  705OPC     MW 3096   4.572   2.505   4.536  0.2487  0.1286 -0.3009
  706OPC     OW 3097   4.097   0.529   1.768  0.3544  0.3668  0.8297
  706OPC    HW1 3098   4.142   0.535   1.843 -0.2228  1.2462  1.1353
  706OPC    HW2 3099   4.130   0.459   1.729  0.2892 -0.4493  2.1680
  706OPC     MW 3100   4.108   0.520   1.774  0.2596  0.3762  1.0726
  707OPC     OW 3101   4.825   3.355   0.111 -0.5620 -0.5054  0.4607
  707OPC    HW1 3102   4.897   3.395   0.138  1.3528 -2.3399 -1.4958
  707OPC    HW2 3103   4.803   3.397   0.038  1.7088 -2.9076 -1.8485
  707OPC     MW 3104   4.832   3.367   0.104  0.0563 -1.1312 -0.1695
  708OPC     OW 3105   2.168   0.661   0.771 -0.2169 -0.7297 -0.2308
  708OPC    HW1 3106   2.206   0.709   0.709  1.0449 -1.8766 -0.4051
  708OPC    HW2 3107   2.218   0.589   0.774 -0.4805 -0.8811  1.8384
  708OPC     MW 3108   2.181   0.657   0.762 -0.0695 -0.9215  0.0491
  709OPC     OW 3109   5.029   0.953   0.873  0.4882  0.2047 -0.2072
  709OPC    HW1 3110   5.082   1.022   0.862 -2.6966  2.8359 -0.6343
  709OPC    HW2 3111   5.006   0.931   0.792  1.7063 -1.7064 -0.0980
  709OPC     MW 3112   5.033   0.960   0.860  0.1976  0.3111 -0.2542
  710OPC     OW 3113   2.134   5.077   3.356  0.1656 -0.3396 -0.2064
  710OPC    HW1 3114   2.214   5.113   3.362  0.4117 -0.5421 -1.6941
  710OPC    HW2 3115   2.132   5.046   3.274 -1.8122  0.5814 -0.5863
  710OPC     MW 3116   2.146   5.078   3.345 -0.0902 -0.2334 -0.4822
  711OPC     OW 3117   2.643   3.604   5.093 -0.0399 -0.4585  0.4373
  711OPC    HW1 3118   2.633   3.551   5.161  1.6949 -1.3407  0.0748
  711OPC    HW2 3119   2.632   3.552   5.024 -0.3774  0.1160  0.0511
  711OPC     MW 3120   2.640   3.589   5.093  0.1665 -0.5039  0.3269
  712OPC     OW 3121   0.988   1.195   1.861  0.6912 -0.1891  0.3677
  712OPC    HW1 3122   0.923   1.171   1.808  1.5211 -3.0352  0.4826
  712OPC    HW2 3123   1.021   1.265   1.821 -1.4890  0.4588 -0.4596
  712OPC     MW 3124   0.983   1.202   1.847  0.4917 -0.5138  0.2624
  713OPC     OW 3125   5.271   3.907   3.169  0.0817  0.2609  0.2682
  713OPC    HW1 3126   5.280   3.904   3.082 -0.6532  2.6912  0.0428
  713OPC    HW2 3127   5.320   3.840   3.196 -1.3392 -1.9290 -2.0665
  713OPC     MW 3128   5.280   3.896   3.160 -0.2370  0.2964 -0.1099
  714OPC     OW 3129   3.297   1.627   3.327  0.3745 -0.1387  0.5422
  714OPC    HW1 3130   3.222   1.607   3.366 -1.1957  0.5237 -1.8796
  714OPC    HW2 3131   3.327   1.550   3.299 -0.5345 -0.1992 -0.2977
  714OPC     MW 3132   3.290   1.613   3.328  0.0082 -0.0498  0.0603
  715OPC     OW 3133   4.170   2.517   5.059  0.2678  0.4366 -0.3455
  715OPC    HW1 3134   4.083   2.504   5.057  0.3573 -0.1380 -0.8899
  715OPC    HW2 3135   4.191   2.501   5.142  0.2525 -2.3371 -0.7836
  715OPC     MW 3136   4.160   2.512   5.071  0.2787 -0.0581 -0.4907
  716OPC     OW 3137   1.121   2.773   4.475  0.3958  0.6205  0.1048
  716OPC    HW1 3138   1.152   2.698   4.508 -0.4457 -0.0877 -0.6705
  716OPC    HW2 3139   1.157   2.778   4.396 -2.8359 -1.2957 -1.7286
  716OPC     MW 3140   1.131   2.763   4.469 -0.2059  0.2329 -0.2806
  717OPC     OW 3141   1.815   4.993   0.152 -0.2261 -0.1117  0.5201
  717OPC    HW1 3142   1.774   5.054   0.199 -0.0066 -0.9196  1.8089
  717OPC    HW2 3143   1.882   4.969   0.203  2.3798  1.6492 -1.7536
  717OPC     MW 3144   1.819   4.999   0.166  0.1913  0.0291  0.3746
  718OPC     OW 3145   1.965   3.885   2.268 -0.3292  0.3407 -0.1336
  718OPC    HW1 3146   1.918   3.826   2.223 -0.1665 -0.0496  0.2077
  718OPC    HW2 3147   1.975   3.848   2.346 -1.6981  1.5645  0.6704
  718OPC     MW 3148   1.959   3.870   2.273 -0.5074  0.4640  0.0355
  719OPC     OW 3149   4.332   2.907   3.090  0.2155 -0.1290  0.1878
  719OPC    HW1 3150   4.397   2.849   3.084 -0.7611 -1.4864  1.7451
  719OPC    HW2 3151   4.336   2.951   3.015  1.3915 -1.8104 -0.8000
  719OPC     MW 3152   4.342   2.905   3.078  0.2449 -0.5778  0.2720
  720OPC     OW 3153   3.194   4.014   4.508  0.1785  0.1414 -0.1078
  720OPC    HW1 3154   3.216   4.064   4.440 -0.5980  1.1800  0.3671
  720OPC    HW2 3155   3.111   4.036   4.523  0.1853 -0.4440  0.8534
  720OPC     MW 3156   3.185   4.025   4.500  0.0647  0.2084  0.1042
  721OPC     OW 3157   4.161   2.928   0.778 -0.6832 -0.0133  0.1177
  721OPC    HW1 3158   4.104   2.895   0.720  1.1412 -0.6919 -1.3840
  721OPC    HW2 3159   4.189   3.001   0.740 -0.4284  0.2245  0.7612
  721OPC     MW 3160   4.157   2.934   0.764 -0.3762 -0.0783 -0.0091
  722OPC     OW 3161   4.019   3.395   2.440  0.7067 -0.1541 -0.2817
  722OPC    HW1 3162   3.933   3.406   2.453  0.7907  0.4318 -0.2039
  722OPC    HW2 3163   4.034   3.438   2.366  1.1125  0.5973  0.2283
  722OPC     MW 3164   4.008   3.403   2.431  0.7789  0.0434 -0.1948
  723OPC     OW 3165   2.714   4.784   2.283 -0.0795  0.2052 -0.1363
  723OPC    HW1 3166   2.670   4.859   2.294 -1.4305 -0.7922  1.9580
  723OPC    HW2 3167   2.657   4.733   2.241  1.1125  0.5286 -2.2483
  723OPC     MW 3168   2.699   4.788   2.279 -0.1031  0.1054 -0.1390
  724OPC     OW 3169   1.833   1.348   3.141  0.1372  0.3421  0.3092
  724OPC    HW1 3170   1.746   1.337   3.143 -0.0423  0.1902 -2.7757
  724OPC    HW2 3171   1.847   1.387   3.065  2.8602 -0.3658  0.3204
  724OPC     MW 3172   1.822   1.352   3.130  0.5130  0.2151 -0.1448
  725OPC     OW 3173   4.905   1.891   5.175 -0.7449 -0.5758 -0.5795
  725OPC    HW1 3174   4.904   1.842   5.102 -0.4885 -0.5859 -0.5757
  725OPC    HW2 3175   4.840   1.947   5.162  0.2535  0.4178 -1.5106
  725OPC     MW 3176   4.895   1.892   5.162 -0.5593 -0.4305 -0.7167
  726OPC     OW 3177   1.956   0.624   1.427  0.3355 -0.8973  0.1740
  726OPC    HW1 3178   1.879   0.658   1.402  0.4652 -0.0563  0.8718
  726OPC    HW2 3179   2.014   0.683   1.400  0.7232 -1.4517 -0.2009
  726OPC     MW 3180   1.953   0.638   1.419  0.4119 -0.8549  0.2217
  727OPC     OW 3181   2.096   1.638   3.463  0.4547 -0.3000 -0.6465
  727OPC    HW1 3182   2.162   1.664   3.514 -0.4072  2.3263 -0.7337
  727OPC    HW2 3183   2.049   1.710   3.452 -0.6814 -1.3302 -3.2851
  727OPC     MW 3184   2.098   1.653   3.469  0.1594 -0.0642 -1.0493
  728OPC     OW 3185   1.890   3.607   0.235  0.0175  0.0058  0.1604
  728OPC    HW1 3186   1.890   3.521   0.219 -0.2793  0.0044  0.1550
  728OPC    HW2 3187   1.807   3.623   0.256  0.2488  0.1334  1.0088
  728OPC     MW 3188   1.877   3.596   0.236  0.0077  0.0244  0.2849
  729OPC     OW 3189   4.060   4.107   1.288 -0.1572  0.1923 -0.0538
  729OPC    HW1 3190   4.138   4.126   1.321 -0.7003  0.9256  0.8658
  729OPC    HW2 3191   4.013   4.179   1.302 -1.3416 -0.6480  0.5280
  729OPC     MW 3192   4.065   4.121   1.295 -0.4122  0.1767  0.1680
  730OPC     OW 3193   4.022   4.369   5.328 -0.3604 -0.3402 -0.1778
  730OPC    HW1 3194   3.951   4.341   5.285 -0.5190 -0.7170  0.3248
  730OPC    HW2 3195   4.007   4.344   5.410 -0.3965  1.0081  0.2447
  730OPC     MW 3196   4.009   4.361   5.334 -0.3891 -0.1967 -0.0408
  731OPC     OW 3197   2.225   4.399   0.944  0.2390  0.5398  0.6626
  731OPC    HW1 3198   2.281   4.337   0.919  1.3382  1.9053 -0.4283
  731OPC    HW2 3199   2.247   4.413   1.027  0.0103 -0.4866  0.9071
  731OPC     MW 3200   2.237   4.391   0.953  0.3676  0.5898  0.5376
  732OPC     OW 3201   2.448   2.423   1.042  0.4651 -0.4659  0.1206
  732OPC    HW1 3202   2.496   2.464   0.982  1.6152  0.2436  1.4662
  732OPC    HW2 3203   2.506   2.379   1.089  0.0457  1.4671  2.6290
  732OPC     MW 3204   2.463   2.422   1.040  0.5730 -0.0756  0.6900
  733OPC     OW 3205   0.672   3.102   4.497  0.5339  0.4445 -0.2147
  733OPC    HW1 3206   0.737   3.143   4.455  0.2047 -0.0291 -1.2074
  733OPC    HW2 3207   0.711   3.031   4.529  0.5880  0.3429 -0.5007
  733OPC     MW 3208   0.688   3.098   4.495  0.4933  0.3595 -0.4036
  734OPC     OW 3209   5.435   2.053   5.247 -0.1744  0.0555 -0.1111
  734OPC    HW1 3210   5.450   2.139   5.246  0.1281  0.0025 -1.5590
  734OPC    HW2 3211   5.457   2.030   5.328  3.7295  0.7107 -0.8023
  734OPC     MW 3212   5.441   2.062   5.259  0.4470  0.1445 -0.4270
  735OPC     OW 3213   2.191   0.947   3.287 -0.5083 -0.3624  0.2215
  735OPC    HW1 3214   2.139   0.959   3.217  0.1560  0.1348 -0.2037
  735OPC    HW2 3215   2.135   0.946   3.354 -1.1589 -0.8297 -0.3123
  735OPC     MW 3216   2.175   0.949   3.286 -0.5063 -0.3580  0.0799
  736OPC     OW 3217   2.943   2.519   1.659  0.1115 -0.4470  0.0664
  736OPC    HW1 3218   2.867   2.561   1.645  0.5489  0.4342  0.2615
  736OPC    HW2 3219   2.928   2.472   1.731  0.3064  1.1755  1.2166
  736OPC     MW 3220   2.929   2.518   1.667  0.2049 -0.0772  0.2651
  737OPC     OW 3221   1.163   0.669   2.411  0.4070  0.0323 -0.0479
  737OPC    HW1 3222   1.176   0.624   2.337 -0.2007  0.6356 -0.5397
  737OPC    HW2 3223   1.240   0.668   2.450  0.2648 -1.9512  0.2604
  737OPC     MW 3224   1.176   0.662   2.406  0.2962 -0.1716 -0.0750
  738OPC     OW 3225   5.148   1.893   1.476 -0.3474  0.0742  0.0092
  738OPC    HW1 3226   5.211   1.842   1.508  0.0441 -1.2713 -2.6355
  738OPC    HW2 3227   5.084   1.885   1.535 -0.2801 -3.5166 -0.1566
  738OPC     MW 3228   5.148   1.884   1.490 -0.2794 -0.6551 -0.4059
  739OPC     OW 3229   5.243   1.850   4.865 -0.0996  0.5214  0.2295
  739OPC    HW1 3230   5.236   1.897   4.938  0.8090 -1.1352  1.4462
  739OPC    HW2 3231   5.328   1.853   4.846 -0.6159  3.0896 -2.3470
  739OPC     MW 3232   5.254   1.857   4.873 -0.0415  0.6561  0.0286
  740OPC     OW 3233   3.190   5.326   3.580  0.2942  0.1035  0.1813
  740OPC    HW1 3234   3.175   5.263   3.639  1.8705 -0.1351  0.3580
  740OPC    HW2 3235   3.174   5.286   3.504 -1.2443  0.2662  0.3730
  740OPC     MW 3236   3.185   5.311   3.577  0.2998  0.0923  0.2358
  741OPC     OW 3237   2.730   4.402   5.085  0.0075  0.3602 -0.5619
  741OPC    HW1 3238   2.713   4.356   5.157 -0.3501 -0.8828 -1.4070
  741OPC    HW2 3239   2.663   4.458   5.080 -0.0622  0.3256 -0.0306
  741OPC     MW 3240   2.718   4.403   5.095 -0.0557  0.1714 -0.6084
  742OPC     OW 3241   4.842   3.111   2.341 -0.6366  0.0380 -0.1695
  742OPC    HW1 3242   4.909   3.109   2.285  0.2555 -0.3867  0.8691
  742OPC    HW2 3243   4.789   3.048   2.311  1.3975 -2.5612  1.2544
  742OPC     MW 3244   4.844   3.101   2.328 -0.2043 -0.4088  0.1943
  743OPC     OW 3245   0.880   3.870   0.687  0.6334  0.2692  0.0940
  743OPC    HW1 3246   0.861   3.790   0.716 -3.1394  0.3204 -1.6037
  743OPC    HW2 3247   0.913   3.855   0.607  0.6803  0.3914  0.0907
  743OPC     MW 3248   0.882   3.856   0.679  0.0830  0.2947 -0.1573
  744OPC     OW 3249   3.646   2.695   1.089  0.1998  0.0829 -0.6092
  744OPC    HW1 3250   3.621   2.615   1.111  2.6588 -0.8789 -1.0676
  744OPC    HW2 3251   3.585   2.721   1.033 -0.6312 -1.4505 -0.4566
  744OPC     MW 3252   3.633   2.687   1.084  0.4404 -0.2857 -0.6543
  745OPC     OW 3253   2.517   4.537   1.155  0.2253 -0.6066  0.3402
  745OPC    HW1 3254   2.439   4.505   1.174 -0.0043  0.7235  1.8863
  745OPC    HW2 3255   2.563   4.467   1.129 -0.7855 -1.8265  1.7115
  745OPC     MW 3256   2.513   4.522   1.154  0.0421 -0.5903  0.7712
  746OPC     OW 3257   3.744   0.219   2.336 -0.5477 -0.3865  0.2932
  746OPC    HW1 3258   3.699   0.279   2.381  1.2711  1.3277 -0.0290
  746OPC    HW2 3259   3.734   0.244   2.253  0.8281 -0.0441  0.2103
  746OPC     MW 3260   3.736   0.231   2.330 -0.0759 -0.0827  0.2334
  747OPC     OW 3261   3.353   1.458   0.333 -0.0838 -0.5008  0.5308
  747OPC    HW1 3262   3.311   1.468   0.409  0.1890  1.9033  0.4377
  747OPC    HW2 3263   3.289   1.446   0.275 -0.3918 -0.6484  0.8966
  747OPC     MW 3264   3.337   1.458   0.336 -0.0890 -0.1675  0.5711
  748OPC     OW 3265   1.119   3.716   5.111 -0.2659  0.1887  0.0992
  748OPC    HW1 3266   1.171   3.652   5.083 -1.4072  0.6061 -3.4061
  748OPC    HW2 3267   1.069   3.676   5.170  2.4796 -0.7200  2.0364
  748OPC     MW 3268   1.119   3.700   5.116 -0.0290  0.1161 -0.1326
  749OPC     OW 3269   5.169   2.468   2.441  0.5978 -0.0556  0.5881
  749OPC    HW1 3270   5.212   2.532   2.481 -2.4731  1.1715  2.3653
  749OPC    HW2 3271   5.185   2.398   2.491  0.2018  0.5118  1.5527
  749OPC     MW 3272   5.178   2.467   2.454  0.0856  0.2096  0.9931
  750OPC     OW 3273   3.684   4.741   5.390 -0.4169 -0.6570 -0.1193
  750OPC    HW1 3274   3.671   4.820   5.356  0.2282 -0.4645  0.0589
  750OPC    HW2 3275   3.768   4.743   5.414 -0.9243 -0.6125  1.8809
  750OPC     MW 3276   3.695   4.753   5.389 -0.3966 -0.6218  0.2024
  751OPC     OW 3277   3.230   4.649   2.393 -0.0467 -0.0195 -0.3583
  751OPC    HW1 3278   3.301   4.661   2.442 -0.9784  0.1074  1.0191
  751OPC    HW2 3279   3.261   4.609   2.322  1.2251 -1.1372  0.7599
  751OPC     MW 3280   3.245   4.644   2.390  0.0036 -0.1657  0.0105
  752OPC     OW 3281   3.042   4.963   3.998 -0.1680  0.6960 -0.0281
  752OPC    HW1 3282   3.066   4.880   3.986 -1.5554 -0.0121  1.6040
  752OPC    HW2 3283   3.105   4.994   4.050 -0.0503  0.4250 -0.0028
  752OPC     MW 3284   3.055   4.955   4.004 -0.3555  0.5515  0.2165
  753OPC     OW 3285   3.451   2.567   4.255  0.6546  0.2892 -0.0744
  753OPC    HW1 3286   3.453   2.622   4.188 -1.1055 -0.4679 -0.7836
  753OPC    HW2 3287   3.445   2.488   4.218 -1.3717 -0.0925  0.9161
  753OPC     MW 3288   3.451   2.563   4.240  0.0952  0.1210 -0.0329
  754OPC     OW 3289   4.114   3.733   3.547  0.3165  0.1712 -0.5242
  754OPC    HW1 3290   4.148   3.703   3.622 -2.1747 -1.0649  0.2397
  754OPC    HW2 3291   4.104   3.661   3.499 -1.4347  0.3883 -0.5573
  754OPC     MW 3292   4.118   3.718   3.551 -0.3099  0.0207 -0.4163
  755OPC     OW 3293   1.191   1.024   0.112  0.0710  0.2988 -0.3932
  755OPC    HW1 3294   1.276   1.009   0.106 -0.1627 -0.6482 -1.6373
  755OPC    HW2 3295   1.166   0.973   0.179  0.2774 -0.3917 -0.8329
  755OPC     MW 3296   1.200   1.014   0.121  0.0670  0.0569 -0.6419
  756OPC     OW 3297   2.066   3.932   5.052  0.2549  0.3754  0.1562
  756OPC    HW1 3298   1.994   3.982   5.048  0.8124  1.1992  0.2327
  756OPC    HW2 3299   2.100   3.951   5.130  0.3680 -0.2845  0.2749
  756OPC     MW 3300   2.060   3.942   5.063  0.3539  0.3996  0.1853
  757OPC     OW 3301   4.760   1.600   4.608  0.1658  0.0450 -0.5906
  757OPC    HW1 3302   4.735   1.663   4.553 -0.0724  1.5783  1.1749
  757OPC    HW2 3303   4.787   1.536   4.556 -0.7249  1.1390 -2.4751
  757OPC     MW 3304   4.760   1.600   4.592 -0.0012  0.4331 -0.6080
  758OPC     OW 3305   1.570   1.760   1.106  0.4327 -0.3058 -0.1360
  758OPC    HW1 3306   1.531   1.690   1.069 -1.2519  0.8826 -0.7377
  758OPC    HW2 3307   1.527   1.827   1.071  1.1858  0.9933  1.3655
  758OPC     MW 3308   1.558   1.759   1.095  0.2951  0.0618 -0.0030
  759OPC     OW 3309   4.408   3.912   4.175  0.0352  0.3765  0.7178
  759OPC    HW1 3310   4.451   3.917   4.099  0.9080 -0.7719  1.1143
  759OPC    HW2 3311   4.361   3.986   4.176  1.5877  1.4394  0.0162
  759OPC     MW 3312   4.407   3.924   4.164  0.3934  0.3638  0.6728
  760OPC     OW 3313   4.714   0.975   1.466  0.2226  0.0110 -0.6713
  760OPC    HW1 3314   4.780   1.005   1.417 -0.1246  0.0832 -1.0934
  760OPC    HW2 3315   4.748   0.974   1.547  0.7190  0.1125 -0.8746
  760OPC     MW 3316   4.729   0.979   1.471  0.2444  0.0367 -0.7637
  761OPC     OW 3317   3.647   3.002   1.691 -0.9175  0.4826 -0.0144
  761OPC    HW1 3318   3.714   3.003   1.747  0.1038  2.1609 -1.2128
  761OPC    HW2 3319   3.643   2.918   1.666 -1.0402 -0.1997  2.0707
  761OPC     MW 3320   3.657   2.989   1.696 -0.7846  0.6299  0.1165
  762OPC     OW 3321   3.564   0.065   4.241  0.2314  0.2750 -0.3493
  762OPC    HW1 3322   3.621   0.072   4.307 -0.8812  0.7209  0.6078
  762OPC    HW2 3323   3.582  -0.013   4.206 -1.1364 -1.4800  2.4767
  762OPC     MW 3324   3.575   0.055   4.246 -0.1352  0.0817  0.2093
  763OPC     OW 3325   1.827   4.854   4.623 -0.3949  0.4242  0.3426
  763OPC    HW1 3326   1.841   4.829   4.541 -1.7563 -0.2285  0.2839
  763OPC    HW2 3327   1.754   4.902   4.618 -1.1470 -0.5602  1.2928
  763OPC     MW 3328   1.818   4.857   4.610 -0.7070  0.1824  0.4745
  764OPC     OW 3329   3.600   2.843   5.245 -0.2047 -0.4648  0.7403
  764OPC    HW1 3330   3.534   2.870   5.295 -0.5409  0.9177 -0.3828
  764OPC    HW2 3331   3.651   2.913   5.239  0.9867 -1.2869  0.9607
  764OPC     MW 3332   3.597   2.857   5.252 -0.0783 -0.3821  0.6068
  765OPC     OW 3333   3.049   0.056   1.580  0.1761  0.5144 -0.2442
  765OPC    HW1 3334   3.107   0.109   1.544  0.6233  0.2830  0.1259
  765OPC    HW2 3335   3.098  -0.002   1.624 -0.3557  1.0447  1.1063
  765OPC     MW 3336   3.065   0.055   1.582  0.1636  0.5589  0.0101
  766OPC     OW 3337   1.686   2.334   4.319  0.1700 -0.1840  0.5146
  766OPC    HW1 3338   1.726   2.301   4.248 -0.1080  0.4520  0.0472
  766OPC    HW2 3339   1.631   2.271   4.343 -0.0980 -0.2153 -0.1515
  766OPC     MW 3340   1.684   2.320   4.312  0.0893 -0.0947  0.3476
  767OPC     OW 3341   4.336   4.489   3.747  0.0174 -0.3997 -0.1794
  767OPC    HW1 3342   4.289   4.435   3.796  0.5187  0.2590  1.0719
  767OPC    HW2 3343   4.284   4.559   3.739  0.1530 -0.2970 -0.1518
  767OPC     MW 3344   4.321   4.492   3.753  0.1113 -0.2868  0.0095
  768OPC     OW 3345   0.407   3.232   0.863  0.1050  0.0573  0.4941
  768OPC    HW1 3346   0.415   3.155   0.903  0.6965 -0.4723 -0.6049
  768OPC    HW2 3347   0.408   3.289   0.929  0.0261 -0.8450  1.3028
  768OPC     MW 3348   0.408   3.229   0.879  0.1807 -0.1541  0.4512
  769OPC     OW 3349   3.619   4.190   4.009 -0.2628 -0.3300  0.3504
  769OPC    HW1 3350   3.679   4.232   4.056  0.1359  0.1263 -0.5385
  769OPC    HW2 3351   3.583   4.253   3.961  1.0111 -1.0659 -1.7336
  769OPC     MW 3352   3.623   4.205   4.009 -0.0157 -0.3712 -0.0887
  770OPC     OW 3353   4.759   1.241   0.841 -0.4453  0.0765 -0.0875
  770OPC    HW1 3354   4.710   1.178   0.806  0.3717 -0.2399 -0.6920
  770OPC    HW2 3355   4.708   1.275   0.904 -1.6119  0.0802 -1.0109
  770OPC     MW 3356   4.744   1.237   0.845 -0.4969  0.0303 -0.3132
  771OPC     OW 3357   1.612   3.606   0.278  0.0804 -0.6942 -0.4002
  771OPC    HW1 3358   1.576   3.618   0.199  1.0145 -1.5579 -0.9792
  771OPC    HW2 3359   1.558   3.648   0.332 -1.1200 -0.9261 -1.3813
  771OPC     MW 3360   1.599   3.614   0.274  0.0411 -0.8562 -0.6306
  772OPC     OW 3361   5.152   3.177   3.788 -0.7173 -0.1698 -0.2939
  772OPC    HW1 3362   5.164   3.125   3.858  1.0542  0.6316  0.0291
  772OPC    HW2 3363   5.070   3.158   3.764 -0.8040 -1.6918  0.9812
  772OPC     MW 3364   5.141   3.166   3.795 -0.4685 -0.2762 -0.0579
  773OPC     OW 3365   2.437   3.778   5.042  0.2181 -0.1254  0.1540
  773OPC    HW1 3366   2.497   3.719   5.061 -0.5845 -0.3950  2.0866
  773OPC    HW2 3367   2.415   3.811   5.119  1.2941  3.4382 -0.8572
  773OPC     MW 3368   2.442   3.774   5.056  0.2587  0.3612  0.2899
  774OPC     OW 3369   1.585   4.604   1.659  0.3638 -0.0210 -0.6653
  774OPC    HW1 3370   1.575   4.605   1.745  0.2211  2.3950 -0.6418
  774OPC    HW2 3371   1.671   4.611   1.648  0.2757  1.2793 -0.6708
  774OPC     MW 3372   1.596   4.605   1.670  0.3297  0.5281 -0.6627
  775OPC     OW 3373   1.522   1.397   4.889 -0.7308 -0.3810 -0.1740
  775OPC    HW1 3374   1.504   1.386   4.974 -0.5223  0.2895 -0.0400
  775OPC    HW2 3375   1.601   1.434   4.890 -1.0921  0.4043 -0.6439
  775OPC     MW 3376   1.531   1.401   4.902 -0.7533 -0.1660 -0.2236
  776OPC     OW 3377   3.526   1.218   0.562 -0.1574  0.3639  0.6052
  776OPC    HW1 3378   3.582   1.151   0.557 -1.4566 -0.8108  1.1171
  776OPC    HW2 3379   3.461   1.187   0.612 -0.3699  2.3302  1.6557
  776OPC     MW 3380   3.525   1.204   0.569 -0.3808  0.4809  0.8360
  777OPC     OW 3381   3.244   2.973   3.219 -0.1839  0.3245 -0.5422
  777OPC    HW1 3382   3.198   3.010   3.282 -1.6347  0.6276 -1.7246
  777OPC    HW2 3383   3.214   2.891   3.216  0.1563  0.1993 -0.5868
  777OPC     MW 3384   3.233   2.966   3.228 -0.3479  0.3508 -0.7235
  778OPC     OW 3385   3.768   1.402   1.964 -0.7459  0.3019 -0.9882
  778OPC    HW1 3386   3.751   1.476   2.007 -2.8827 -0.0003 -1.2421
  778OPC    HW2 3387   3.814   1.429   1.894  1.3096  0.9727  0.5040
  778OPC     MW 3388   3.772   1.417   1.960 -0.7579  0.3563 -0.8053
  779OPC     OW 3389   4.898   2.210   1.460 -0.2269  0.0456 -0.4453
  779OPC    HW1 3390   4.944   2.195   1.533  0.0177 -0.8625 -0.7770
  779OPC    HW2 3391   4.824   2.245   1.490  0.4299  1.0019  0.1329
  779OPC     MW 3392   4.894   2.213   1.475 -0.0939  0.0528 -0.4089
  780OPC     OW 3393   5.101   1.835   4.635  0.5142 -0.3537  0.8553
  780OPC    HW1 3394   5.139   1.893   4.582  1.0124 -1.3113  0.1454
  780OPC    HW2 3395   5.144   1.846   4.710  1.2353 -0.4429  0.4647
  780OPC     MW 3396   5.113   1.845   4.638  0.6945 -0.5082  0.6926
  781OPC     OW 3397   0.860   2.429   2.706  0.2422 -0.5783  0.0231
  781OPC    HW1 3398   0.786   2.438   2.661  0.4031 -0.4762 -0.2288
  781OPC    HW2 3399   0.921   2.460   2.651  0.4955 -0.8544  0.1440
  781OPC     MW 3400   0.858   2.435   2.691  0.3034 -0.6039  0.0036
  782OPC     OW 3401   3.555   0.903   1.466  0.6655  0.2565  0.4870
  782OPC    HW1 3402   3.507   0.946   1.407  0.6742 -0.9482 -0.4308
  782OPC    HW2 3403   3.496   0.877   1.525  0.2655 -0.5868 -0.2569
  782OPC     MW 3404   3.539   0.906   1.466  0.6076 -0.0460  0.2416
  783OPC     OW 3405   3.750   3.778   2.482  0.3000 -0.0164 -0.3796
  783OPC    HW1 3406   3.818   3.800   2.433  0.7491  0.8559  0.5960
  783OPC    HW2 3407   3.755   3.833   2.550 -0.4538 -0.9874  0.5016
  783OPC     MW 3408   3.761   3.789   2.485  0.2549 -0.0309 -0.1053
  784OPC     OW 3409   4.598   1.721   2.215 -0.5854 -0.1389 -0.2297
  784OPC    HW1 3410   4.516   1.730   2.187 -0.5054  0.4337 -0.2905
  784OPC    HW2 3411   4.597   1.645   2.258 -0.8302 -0.8017 -1.3673
  784OPC     MW 3412   4.586   1.711   2.217 -0.6094 -0.1522 -0.4067
  785OPC     OW 3413   3.710   0.269   0.331 -0.3855 -0.2839  0.2513
  785OPC    HW1 3414   3.716   0.218   0.402  3.3830  0.0956  0.4006
  785OPC    HW2 3415   3.723   0.349   0.363  0.2552  0.0000 -0.6847
  785OPC     MW 3416   3.713   0.273   0.346  0.2658 -0.1859  0.1351
  786OPC     OW 3417   4.011   2.013   4.728 -0.0374  0.0219  0.4742
  786OPC    HW1 3418   4.048   2.027   4.805  0.9924 -1.2575  0.2468
  786OPC    HW2 3419   4.047   2.074   4.676 -1.1768  1.2696  1.0986
  786OPC     MW 3420   4.022   2.025   4.732 -0.0534  0.0173  0.5326
  787OPC     OW 3421   3.083   2.451   0.160  0.3794  0.0035  0.6120
  787OPC    HW1 3422   3.092   2.406   0.234  1.1572 -0.6280  0.1504
  787OPC    HW2 3423   3.093   2.391   0.098 -0.1377  0.5455 -0.0203
  787OPC     MW 3424   3.086   2.436   0.162  0.4179 -0.0098  0.4504
  788OPC     OW 3425   3.492   1.499   0.055  0.4798 -0.6243  0.6740
  788OPC    HW1 3426   3.460   1.484   0.135  1.7219  2.1335  1.8419
  788OPC    HW2 3427   3.435   1.460   0.002 -2.0488 -0.1124  2.7857
  788OPC     MW 3428   3.479   1.491   0.059  0.2898 -0.1413  1.1587
  789OPC     OW 3429   3.412   3.452   2.718  0.1304  0.1458 -0.0927
  789OPC    HW1 3430   3.407   3.533   2.750  1.0689 -0.3978  1.5682
  789OPC    HW2 3431   3.362   3.405   2.773  0.0540 -0.5051 -0.6966
  789OPC     MW 3432   3.404   3.457   2.731  0.2578 -0.0305  0.0634
  790OPC     OW 3433   1.776   5.427   3.354 -0.4784  0.1419 -0.4029
  790OPC    HW1 3434   1.843   5.445   3.301 -0.7288 -0.2259 -0.8493
  790OPC    HW2 3435   1.710   5.411   3.299 -0.5651 -0.9489  0.0008
  790OPC     MW 3436   1.776   5.428   3.338 -0.5282 -0.0737 -0.4092
  791OPC     OW 3437   2.772   3.530   0.590  0.0035  0.5345 -0.3388
  791OPC    HW1 3438   2.854   3.545   0.568  0.9366 -1.0780  1.6524
  791OPC    HW2 3439   2.760   3.580   0.660 -0.6965  0.6881 -0.5597
  791OPC     MW 3440   2.782   3.540   0.597  0.0379  0.3190 -0.0773
  792OPC     OW 3441   2.324   2.738   0.445 -0.5715 -0.4207  0.1056
  792OPC    HW1 3442   2.271   2.767   0.382 -1.2254 -0.8051  0.4679
  792OPC    HW2 3443   2.275   2.745   0.518  0.0176 -0.3931  0.5079
  792OPC     MW 3444   2.309   2.743   0.447 -0.5811 -0.4734  0.2186
  793OPC     OW 3445   3.937   4.850   2.467 -0.1085  0.3303 -0.1529
  793OPC    HW1 3446   3.972   4.928   2.451 -1.9079  0.7676 -2.4836
  793OPC    HW2 3447   3.852   4.867   2.480 -0.2109 -1.0619  1.3650
  793OPC     MW 3448   3.929   4.864   2.467 -0.3893  0.1891 -0.2729
  794OPC     OW 3449   2.955   0.751   4.903 -0.3332  0.1923 -0.5134
  794OPC    HW1 3450   2.934   0.711   4.977 -0.4109  1.4513  0.1836
  794OPC    HW2 3451   2.935   0.693   4.841 -0.7059 -0.7076  0.4272
  794OPC     MW 3452   2.949   0.737   4.905 -0.3998  0.2454 -0.2716
  795OPC     OW 3453   4.197   2.708   3.568 -0.1172  0.4300 -0.5607
  795OPC    HW1 3454   4.228   2.664   3.500  0.3166 -0.3319  0.1070
  795OPC    HW2 3455   4.245   2.678   3.635 -0.3532  1.3423  0.0369
  795OPC     MW 3456   4.209   2.697   3.568 -0.0882  0.4523 -0.3736
  796OPC     OW 3457   1.244   1.690   3.720 -0.1680 -0.4652 -0.4648
  796OPC    HW1 3458   1.174   1.675   3.670 -2.1293  0.2661  1.8628
  796OPC    HW2 3459   1.260   1.775   3.708  1.1692 -0.8848 -1.9257
  796OPC     MW 3460   1.236   1.701   3.711 -0.2601 -0.4192 -0.3369
  797OPC     OW 3461   2.578   5.342   0.894  0.4194 -0.7747 -0.0487
  797OPC    HW1 3462   2.542   5.291   0.955 -2.0995  0.2033 -0.5857
  797OPC    HW2 3463   2.610   5.409   0.940 -1.5509  0.0076  0.2729
  797OPC     MW 3464   2.577   5.345   0.910 -0.2437 -0.5147 -0.0805
  798OPC     OW 3465   4.945   2.276   0.411 -0.5068 -0.1055 -0.1744
  798OPC    HW1 3466   4.906   2.243   0.481  0.7863  0.4142  0.8206
  798OPC    HW2 3467   4.921   2.222   0.347 -1.2479 -0.9192  0.7667
  798OPC     MW 3468   4.936   2.263   0.412 -0.4253 -0.1491  0.1116
  799OPC     OW 3469   4.099   2.242   2.929 -0.1601 -0.5457 -0.2327
  799OPC    HW1 3470   4.166   2.295   2.946  0.3150 -1.2137  0.0615
  799OPC    HW2 3471   4.029   2.293   2.937  0.1716 -0.2930  1.6693
  799OPC     MW 3472   4.099   2.257   2.933 -0.0410 -0.6071  0.0916
  800OPC     OW 3473   4.021   0.906   4.084  0.3647 -0.4806 -0.0991
  800OPC    HW1 3474   3.954   0.912   4.139  1.2519  0.6932  0.9134
  800OPC    HW2 3475   3.984   0.912   4.005 -0.5478  2.6691  0.4530
  800OPC     MW 3476   4.006   0.908   4.081  0.3607  0.1581  0.1321
  801OPC     OW 3477   3.561   4.264   2.517  0.3532 -0.3487  0.0381
  801OPC    HW1 3478   3.481   4.294   2.500  0.6650 -0.2358 -1.4171
  801OPC    HW2 3479   3.547   4.183   2.546 -0.4517  0.8187  3.2481
  801OPC     MW 3480   3.547   4.257   2.519  0.2804 -0.1595  0.2972
  802OPC     OW 3481   4.379   1.807   2.591 -0.0080 -0.2812 -0.0333
  802OPC    HW1 3482   4.452   1.840   2.556  0.9212 -0.3469  1.7336
  802OPC    HW2 3483   4.407   1.769   2.664 -1.7809 -0.6202  0.5105
  802OPC     MW 3484   4.394   1.806   2.597 -0.1323 -0.3411  0.3082
  803OPC     OW 3485   2.884   1.104   4.238 -0.3428 -0.4543  0.3043
  803OPC    HW1 3486   2.966   1.074   4.243  0.6112  2.0451  1.2116
  803OPC    HW2 3487   2.872   1.116   4.153  0.7098  0.2961  0.2425
  803OPC     MW 3488   2.895   1.101   4.226 -0.0465  0.0257  0.4294
  804OPC     OW 3489   4.447   0.985   5.231  0.2252  0.3070  0.1214
  804OPC    HW1 3490   4.475   0.913   5.191 -0.9579  0.1390 -0.4456
  804OPC    HW2 3491   4.363   0.991   5.206 -0.8221 -0.2112  3.0774
  804OPC     MW 3492   4.438   0.975   5.222 -0.1042  0.2056  0.4742
  805OPC     OW 3493   2.820   0.429   1.190 -0.5251  0.1204 -0.3760
  805OPC    HW1 3494   2.787   0.349   1.202 -0.7069  0.2937  0.2953
  805OPC    HW2 3495   2.847   0.427   1.107  0.8157 -1.1097  0.0464
  805OPC     MW 3496   2.819   0.417   1.179 -0.3539 -0.0357 -0.2144
  806OPC     OW 3497   5.323   3.343   2.652 -0.1477 -0.2931  0.0536
  806OPC    HW1 3498   5.243   3.311   2.641 -0.2367 -1.1992  2.6718
  806OPC    HW2 3499   5.370   3.303   2.590 -1.3018 -1.3220 -0.2022
  806OPC     MW 3500   5.318   3.333   2.641 -0.3312 -0.5790  0.4026
  807OPC     OW 3501   3.856   2.225   4.991  0.1235  0.2112  0.3986
  807OPC    HW1 3502   3.927   2.174   4.996 -0.9926 -1.8958 -2.3966
  807OPC    HW2 3503   3.795   2.178   5.031 -0.3393  0.6381  0.2032
  807OPC     MW 3504   3.858   2.210   4.998 -0.1097 -0.0371 -0.0432
  808OPC     OW 3505   2.194   0.016   3.593 -0.0452 -0.1926  0.4607
  808OPC    HW1 3506   2.122  -0.019   3.627 -2.0737  2.6590 -0.5049
  808OPC    HW2 3507   2.227   0.062   3.660 -0.3885  0.2568  0.3255
  808OPC     MW 3508   2.189   0.018   3.608 -0.3954  0.2951  0.2981
  809OPC     OW 3509   2.077   4.609   3.208 -0.0542  0.2346  1.0780
  809OPC    HW1 3510   2.121   4.619   3.282  1.6784 -0.3215  0.1928
  809OPC    HW2 3511   2.094   4.526   3.186 -1.7211 -0.0605  0.7655
  809OPC     MW 3512   2.086   4.598   3.216 -0.0446  0.1090  0.9011
  810OPC     OW 3513   3.354   3.177   4.036  0.0340 -0.1898  0.3137
  810OPC    HW1 3514   3.428   3.212   4.008 -0.9647  1.7849 -0.0098
  810OPC    HW2 3515   3.375   3.142   4.113  1.5898 -0.9361 -0.4137
  810OPC     MW 3516   3.368   3.177   4.043  0.1162 -0.0083  0.1583
  811OPC     OW 3517   1.530   2.993   3.231 -0.1567 -0.2268  0.8240
  811OPC    HW1 3518   1.581   2.935   3.191 -1.0116  0.1547 -0.9199
  811OPC    HW2 3519   1.464   2.945   3.261  0.6924 -0.5764  2.2271
  811OPC     MW 3520   1.528   2.977   3.229 -0.1575 -0.2222  0.7738
  812OPC     OW 3521   4.927   3.890   1.440  0.3795 -0.7077  0.5924
  812OPC    HW1 3522   5.013   3.876   1.449  0.5516 -0.6338 -0.7474
  812OPC    HW2 3523   4.922   3.939   1.368 -0.7545 -0.2162  0.9814
  812OPC     MW 3524   4.939   3.895   1.431  0.2375 -0.6242  0.4520
  813OPC     OW 3525   4.092   2.385   4.353 -0.0813  0.1404  0.3801
  813OPC    HW1 3526   4.148   2.396   4.419  0.0697  0.8790  0.1343
  813OPC    HW2 3527   4.140   2.405   4.283 -0.1911 -0.7981  0.0189
  813OPC     MW 3528   4.107   2.389   4.353 -0.0753  0.1109  0.2904
  814OPC     OW 3529   5.430   0.912   5.426  0.3459 -0.0516 -0.0544
  814OPC    HW1 3530   5.362   0.948   5.384 -0.9594 -1.2337  0.9426
  814OPC    HW2 3531   5.393   0.876   5.496  1.8972 -1.4515  0.0908
  814OPC     MW 3532   5.414   0.912   5.430  0.3822 -0.4331  0.1144
  815OPC     OW 3533   3.470   3.986   4.089 -0.0617 -0.3118  0.9183
  815OPC    HW1 3534   3.409   4.038   4.123 -1.4441  0.4969 -2.3692
  815OPC    HW2 3535   3.529   4.042   4.057 -0.5230 -0.7817 -0.8581
  815OPC     MW 3536   3.470   4.002   4.089 -0.3341 -0.2618  0.1702
  816OPC     OW 3537   5.370   2.959   4.922 -0.3710  0.5765 -0.3808
  816OPC    HW1 3538   5.387   3.037   4.959 -0.3498  0.1713  0.4935
  816OPC    HW2 3539   5.316   2.922   4.979  0.7739 -0.6432 -0.0547
  816OPC     MW 3540   5.365   2.965   4.936 -0.1988  0.3364 -0.2034
  817OPC     OW 3541   4.654   4.072   3.677  0.7443 -0.3392 -0.5482
  817OPC    HW1 3542   4.594   4.052   3.616  1.2589 -0.7941 -0.9059
  817OPC    HW2 3543   4.650   4.160   3.680 -0.3475 -0.3942 -0.1469
  817OPC     MW 3544   4.644   4.082   3.668  0.6592 -0.4146 -0.5417
  818OPC     OW 3545   0.127   0.854   2.835  0.2674  0.2084 -0.2263
  818OPC    HW1 3546   0.118   0.767   2.831 -1.4181  0.2874  0.7951
  818OPC    HW2 3547   0.213   0.867   2.827  0.6330 -1.6098  0.4027
  818OPC     MW 3548   0.138   0.843   2.833  0.0725 -0.0485  0.0175
  819OPC     OW 3549   1.889   4.545   1.634  0.5412  0.5182  0.8079
  819OPC    HW1 3550   1.903   4.515   1.715  0.5243  1.9317  1.3717
  819OPC    HW2 3551   1.969   4.551   1.600  0.5252 -0.3655  0.6007
  819OPC     MW 3552   1.903   4.542   1.641  0.5363  0.5965  0.8606
  820OPC     OW 3553   3.065   0.030   0.350 -0.5572 -0.1195 -0.2173
  820OPC    HW1 3554   3.037   0.102   0.390 -0.6599  0.5488 -1.4541
  820OPC    HW2 3555   3.144   0.017   0.384 -0.2690  0.9541 -0.4506
  820OPC     MW 3556   3.072   0.039   0.361 -0.5298  0.1378 -0.4345
  821OPC     OW 3557   4.175   4.239   2.343 -0.2056 -0.5107 -0.1058
  821OPC    HW1 3558   4.175   4.168   2.394  1.8438  0.8281  1.9492
  821OPC    HW2 3559   4.209   4.301   2.394  4.7230  0.4192 -3.7206
  821OPC     MW 3560   4.180   4.238   2.358  0.8254 -0.1755 -0.3363
  822OPC     OW 3561   2.163   3.706   1.889 -0.2527  0.0562  0.2668
  822OPC    HW1 3562   2.165   3.638   1.944 -0.6624  0.4578  0.7832
  822OPC    HW2 3563   2.082   3.706   1.859  0.4368 -1.3448 -1.8894
  822OPC     MW 3564   2.151   3.696   1.893 -0.2115 -0.0914  0.0246
  823OPC     OW 3565   3.394   1.818   3.527  0.5426 -0.4463 -0.2162
  823OPC    HW1 3566   3.389   1.766   3.458  0.0471  1.9003 -2.0748
  823OPC    HW2 3567   3.318   1.861   3.527  0.3050 -0.7019  2.1359
  823OPC     MW 3568   3.382   1.817   3.517  0.4343 -0.1374 -0.1433
  824OPC     OW 3569   3.807   3.741   2.898 -0.5736 -0.7377  0.2527
  824OPC    HW1 3570   3.803   3.756   2.812 -4.7423  0.4085  0.4329
  824OPC    HW2 3571   3.774   3.660   2.905 -1.7284 -0.2504  0.7742
  824OPC     MW 3572   3.801   3.731   2.886 -1.3601 -0.4964  0.3563
  825OPC     OW 3573   0.667   1.910   3.593  0.9095 -0.6967  0.2774
  825OPC    HW1 3574   0.711   1.958   3.534  1.1556 -2.4690 -1.0951
  825OPC    HW2 3575   0.680   1.953   3.668  1.6571  0.9819 -0.7412
  825OPC     MW 3576   0.676   1.923   3.595  1.0563 -0.7106 -0.0758
  826OPC     OW 3577   4.316   3.852   1.429 -0.4548  0.2501  0.5830
  826OPC    HW1 3578   4.284   3.821   1.354  0.4609 -1.0251  0.6923
  826OPC    HW2 3579   4.302   3.938   1.423 -1.8867 -0.0125 -0.3188
  826OPC     MW 3580   4.309   3.860   1.417 -0.5310  0.0229  0.4659
  827OPC     OW 3581   4.772   3.550   3.120 -0.2671 -0.7847  0.3370
  827OPC    HW1 3582   4.805   3.472   3.140  0.7266 -0.2808  0.7359
  827OPC    HW2 3583   4.774   3.593   3.197  0.1583 -0.0342 -0.0823
  827OPC     MW 3584   4.777   3.545   3.134 -0.0575 -0.5995  0.3340
  828OPC     OW 3585   4.168   3.798   0.537 -0.2582 -0.4262 -0.4502
  828OPC    HW1 3586   4.148   3.733   0.483  1.1662 -0.4828 -0.9560
  828OPC    HW2 3587   4.137   3.869   0.496 -0.1725 -0.5903 -0.8033
  828OPC     MW 3588   4.161   3.799   0.523 -0.0350 -0.4588 -0.5771
  829OPC     OW 3589   3.785   4.593   5.039  0.1649 -0.1563 -0.3229
  829OPC    HW1 3590   3.782   4.679   5.055 -0.9253 -0.5768  2.3469
  829OPC    HW2 3591   3.732   4.560   5.100  0.9046 -2.7665 -0.9941
  829OPC     MW 3592   3.777   4.601   5.050  0.1132 -0.6042 -0.0279
  830OPC     OW 3593   3.390   3.851   1.019 -0.4328  0.0128 -0.0760
  830OPC    HW1 3594   3.359   3.881   0.944  0.9275  1.0683 -0.2510
  830OPC    HW2 3595   3.402   3.766   1.004 -2.5915 -0.3412 -0.1710
  830OPC     MW 3596   3.387   3.842   1.006 -0.5507  0.1165 -0.1158
  831OPC     OW 3597   2.310   1.115   1.334  0.6008  0.2587  0.6555
  831OPC    HW1 3598   2.299   1.065   1.405  0.7429  0.9697  1.1941
  831OPC    HW2 3599   2.381   1.083   1.296 -0.6420 -1.4811 -0.3529
  831OPC     MW 3600   2.319   1.103   1.339  0.4381  0.1068  0.5861
  832OPC     OW 3601   0.098   2.495   3.126  0.3110  0.1257  0.0290
  832OPC    HW1 3602   0.059   2.482   3.049 -0.9968 -2.8304  1.0587
  832OPC    HW2 3603   0.036   2.533   3.175  0.4292  0.0688  0.2267
  832OPC     MW 3604   0.083   2.499   3.122  0.1353 -0.3195  0.2103
  833OPC     OW 3605   5.329   2.604   3.206  0.0629 -0.5483 -0.0478
  833OPC    HW1 3606   5.331   2.644   3.284  2.7204 -0.2268 -0.2033
  833OPC    HW2 3607   5.270   2.540   3.218 -2.2371  1.5941  1.0550
  833OPC     MW 3608   5.320   2.600   3.220  0.1156 -0.1843  0.0921
  834OPC     OW 3609   1.325   2.697   0.937 -0.1713 -0.2042 -0.2003
  834OPC    HW1 3610   1.271   2.750   0.981 -1.4333 -0.1405 -1.7045
  834OPC    HW2 3611   1.404   2.730   0.954 -0.4667 -0.7228  2.6410
  834OPC     MW 3612   1.329   2.710   0.946 -0.4014 -0.2713 -0.0028
  835OPC     OW 3613   1.776   5.211   1.124 -0.3799  0.5427  0.0998
  835OPC    HW1 3614   1.710   5.154   1.115  0.3235 -0.1868 -0.6795
  835OPC    HW2 3615   1.840   5.163   1.158  0.3705  0.7453 -0.9791
  835OPC     MW 3616   1.776   5.196   1.128 -0.1652  0.4649 -0.1747
  836OPC     OW 3617   3.588   0.312   2.605 -0.5989 -0.2093  0.0551
  836OPC    HW1 3618   3.588   0.239   2.653  1.0868  0.6146  1.3885
  836OPC    HW2 3619   3.649   0.361   2.642 -0.8185  1.3968 -1.5878
  836OPC     MW 3620   3.597   0.308   2.617 -0.3823  0.1497  0.0093
  837OPC     OW 3621   2.746   0.550   4.022  0.2483  0.4790 -0.2559
  837OPC    HW1 3622   2.710   0.492   4.076  0.3004 -0.0963 -0.8342
  837OPC    HW2 3623   2.794   0.600   4.075 -0.2839  0.3784  0.3271
  837OPC     MW 3624   2.748   0.549   4.038  0.1775  0.3791 -0.2553
  838OPC     OW 3625   4.795   1.691   4.883 -0.4574 -0.2732  0.5421
  838OPC    HW1 3626   4.791   1.621   4.936  0.4652 -0.0446  0.9397
  838OPC    HW2 3627   4.797   1.656   4.804 -1.9420 -0.6225  0.6222
  838OPC     MW 3628   4.794   1.675   4.879 -0.5405 -0.2910  0.6125
  839OPC     OW 3629   1.867   3.652   3.443  0.3229 -0.0494 -0.0948
  839OPC    HW1 3630   1.862   3.681   3.360  2.2202 -1.2112 -0.6802
  839OPC    HW2 3631   1.871   3.725   3.490 -1.0416  0.6377 -0.9848
  839OPC     MW 3632   1.867   3.667   3.438  0.4016 -0.1196 -0.3127
  840OPC     OW 3633   1.437   0.702   1.493  0.3426  0.2082  0.1727
  840OPC    HW1 3634   1.388   0.737   1.429 -1.3335 -0.4849  1.0178
  840OPC    HW2 3635   1.456   0.771   1.544 -1.0178  0.3061  0.6061
  840OPC     MW 3636   1.433   0.718   1.491 -0.1060  0.1203  0.3616
  841OPC     OW 3637   2.688   1.846   4.134 -0.3406  0.1171 -0.0555
  841OPC    HW1 3638   2.671   1.930   4.146  1.0189  0.4461 -0.2587
  841OPC    HW2 3639   2.775   1.841   4.138 -0.3234 -1.1173 -1.0008
  841OPC     MW 3640   2.699   1.857   4.136 -0.1372 -0.0167 -0.2248
  842OPC     OW 3641   1.377   4.333   3.330 -0.0817 -0.4759  0.8183
  842OPC    HW1 3642   1.295   4.336   3.300  0.2687 -2.5765 -0.5527
  842OPC    HW2 3643   1.413   4.406   3.298 -0.3792 -1.4582 -2.0834
  842OPC     MW 3644   1.370   4.344   3.321 -0.0739 -0.9313  0.1872
  843OPC     OW 3645   2.537   3.372   4.038 -1.1551 -0.0616  0.0492
  843OPC    HW1 3646   2.579   3.295   4.044 -2.5121 -0.8299  0.1161
  843OPC    HW2 3647   2.599   3.426   4.009  0.4620 -0.6393  2.1391
  843OPC     MW 3648   2.553   3.368   4.034 -1.1166 -0.2605  0.3676
  844OPC     OW 3649   0.893   2.908   4.056 -0.2063  0.2834  0.0386
  844OPC    HW1 3650   0.909   2.942   4.134  1.1268  0.3071 -0.2283
  844OPC    HW2 3651   0.932   2.963   4.001  0.7262 -0.8644 -0.4929
  844OPC     MW 3652   0.901   2.921   4.059  0.1284  0.1173 -0.0794
  845OPC     OW 3653   3.339   1.957   5.396 -0.1698  0.3718  0.2639
  845OPC    HW1 3654   3.401   2.016   5.379  1.4884 -1.4989 -0.6523
  845OPC    HW2 3655   3.271   1.984   5.348  0.8121  1.1314 -0.7464
  845OPC     MW 3656   3.338   1.970   5.386  0.2203  0.2077 -0.0207
  846OPC     OW 3657   2.437   0.280   0.160 -0.6594 -0.4285 -0.4491
  846OPC    HW1 3658   2.422   0.275   0.074  0.3086 -1.0595 -0.5940
  846OPC    HW2 3659   2.395   0.354   0.184  0.1035  0.4400 -1.6821
  846OPC     MW 3660   2.428   0.290   0.151 -0.4036 -0.3934 -0.6527
  847OPC     OW 3661   0.467   2.659   0.427  0.6889 -0.6998 -0.3059
  847OPC    HW1 3662   0.383   2.640   0.442  0.8464 -0.0948  1.5024
  847OPC    HW2 3663   0.507   2.638   0.502  2.1804 -1.0030 -1.1381
  847OPC     MW 3664   0.461   2.653   0.440  0.9325 -0.6553 -0.1617
  848OPC     OW 3665   3.483   5.363   1.706 -0.0160 -0.6199 -0.0089
  848OPC    HW1 3666   3.448   5.296   1.748 -0.7951  0.0973  0.5193
  848OPC    HW2 3667   3.561   5.374   1.744  0.3867 -1.5855 -0.5135
  848OPC     MW 3668   3.489   5.355   1.718 -0.0716 -0.6566 -0.0055
  849OPC     OW 3669   3.061   1.678   1.245  0.3574  0.0393  0.0810
  849OPC    HW1 3670   3.071   1.739   1.183  0.1761  0.1972  0.2061
  849OPC    HW2 3671   3.014   1.719   1.306 -1.6995 -0.8508 -0.7921
  849OPC     MW 3672   3.056   1.693   1.245  0.0268 -0.0688 -0.0294
  850OPC     OW 3673   2.963   4.480   0.655  0.0091 -0.1762 -0.0596
  850OPC    HW1 3674   2.955   4.437   0.580  0.1033  0.4986 -0.4628
  850OPC    HW2 3675   3.038   4.450   0.688  0.4313  0.1782 -0.6774
  850OPC     MW 3676   2.973   4.469   0.649  0.0854 -0.0243 -0.2104
  851OPC     OW 3677   2.079   0.453   0.052  0.4736 -0.1434  0.1706
  851OPC    HW1 3678   2.002   0.481   0.082  0.3605 -1.6055  1.3364
  851OPC    HW2 3679   2.135   0.476   0.114  0.6935 -0.6618  0.1677
  851OPC     MW 3680   2.076   0.460   0.066  0.4895 -0.4360  0.3424
  852OPC     OW 3681   2.534   5.233   2.002 -0.2913  0.0242 -0.9092
  852OPC    HW1 3682   2.456   5.249   1.968 -1.1377 -0.0924  0.8605
  852OPC    HW2 3683   2.516   5.210   2.084  1.6952  2.6754  0.4367
  852OPC     MW 3684   2.520   5.232   2.009 -0.1229  0.3986 -0.4491
  853OPC     OW 3685   0.326   2.493   0.732 -0.0952  0.4532 -0.1493
  853OPC    HW1 3686   0.326   2.437   0.798 -0.7369  0.5549 -0.0559
  853OPC    HW2 3687   0.411   2.504   0.714  0.0576 -0.0595  0.2367
  853OPC     MW 3688   0.339   2.486   0.739 -0.1674  0.3924 -0.0785
  854OPC     OW 3689   1.631   2.657   1.308 -0.2628 -0.2072  0.6968
  854OPC    HW1 3690   1.644   2.578   1.342 -0.0596 -2.0261 -3.0941
  854OPC    HW2 3691   1.702   2.702   1.331  1.2295 -2.2245  0.2856
  854OPC     MW 3692   1.643   2.652   1.317 -0.0123 -0.7738  0.0761
  855OPC     OW 3693   0.168   3.747   3.425  0.3641 -0.0973 -0.6285
  855OPC    HW1 3694   0.202   3.827   3.433 -1.2879  0.6437 -0.7274
  855OPC    HW2 3695   0.238   3.698   3.406  1.6452  1.0482  0.8549
  855OPC     MW 3696   0.183   3.752   3.423  0.3093  0.1813 -0.4238
  856OPC     OW 3697   1.545   5.420   1.115  0.1564 -0.0126  0.2982
  856OPC    HW1 3698   1.474   5.460   1.082  1.2161  1.4533 -0.2853
  856OPC    HW2 3699   1.536   5.338   1.087 -2.1801 -0.3180  1.6865
  856OPC     MW 3700   1.533   5.414   1.106 -0.0321  0.1588  0.4171
  857OPC     OW 3701   3.345   4.925   2.761  0.2565 -0.1347 -0.3828
  857OPC    HW1 3702   3.280   4.895   2.712 -0.4780  1.7649 -0.6575
  857OPC    HW2 3703   3.305   4.962   2.829  1.2059 -1.5236  1.0019
  857OPC     MW 3704   3.330   4.926   2.764  0.2882 -0.0589 -0.2189
  858OPC     OW 3705   1.822   4.079   5.047 -0.3010 -0.0768 -0.7506
  858OPC    HW1 3706   1.782   4.066   5.123 -0.2280 -0.9880 -0.8517
  858OPC    HW2 3707   1.792   4.156   5.020  2.4398  2.2215  1.9560
  858OPC     MW 3708   1.812   4.089   5.054  0.1147  0.1280 -0.3657
  859OPC     OW 3709   1.997   3.453   4.735  0.3318  0.6120 -0.5989
  859OPC    HW1 3710   2.050   3.522   4.738  0.1650  0.7602 -0.9216
  859OPC    HW2 3711   1.997   3.431   4.651 -2.2752  2.3649 -1.2080
  859OPC     MW 3712   2.005   3.460   4.723 -0.0780  0.8928 -0.7365
  860OPC     OW 3713   1.679   1.615   3.421 -0.2523  0.1555 -0.1000
  860OPC    HW1 3714   1.594   1.597   3.414 -0.5214  0.5253  1.7296
  860OPC    HW2 3715   1.692   1.680   3.364 -1.8344  2.0063  1.5334
  860OPC     MW 3716   1.668   1.622   3.411 -0.5257  0.4836  0.4115
  861OPC     OW 3717   3.016   2.841   1.588 -0.2284  0.0591  0.2858
  861OPC    HW1 3718   3.011   2.757   1.566 -0.0496  0.7238 -2.6217
  861OPC    HW2 3719   3.016   2.839   1.676 -1.8786 -2.8363  0.3401
  861OPC     MW 3720   3.015   2.829   1.598 -0.4457 -0.2704 -0.1357
  862OPC     OW 3721   3.517   0.153   2.840  0.1331 -0.0134 -0.3492
  862OPC    HW1 3722   3.541   0.071   2.856  2.0741  0.1841 -1.8816
  862OPC    HW2 3723   3.560   0.199   2.900  0.6529  0.0346 -0.7537
  862OPC     MW 3724   3.527   0.148   2.851  0.4966  0.0229 -0.6354
  863OPC     OW 3725   3.379   1.144   2.555  0.5947  0.5747 -0.6167
  863OPC    HW1 3726   3.386   1.223   2.593  0.1536  0.7274 -0.8573
  863OPC    HW2 3727   3.294   1.129   2.555  0.7075 -0.1019 -0.1735
  863OPC     MW 3728   3.368   1.154   2.561  0.5462  0.4973 -0.5867
  864OPC     OW 3729   3.765   1.437   3.018  0.1288  0.0443 -0.1367
  864OPC    HW1 3730   3.807   1.361   3.014  1.4239  0.7743 -1.2495
  864OPC    HW2 3731   3.710   1.433   2.950  0.0631  0.0223 -0.0821
  864OPC     MW 3732   3.763   1.425   3.007  0.3104  0.1488 -0.2930
  865OPC     OW 3733   2.923   3.716   2.118 -0.2451 -0.0770  0.5978
  865OPC    HW1 3734   3.007   3.712   2.140 -0.5327 -1.7342  1.5028
  865OPC    HW2 3735   2.922   3.688   2.036  0.0776 -0.0609  0.5868
  865OPC     MW 3736   2.935   3.711   2.109 -0.2400 -0.3194  0.7300
  866OPC     OW 3737   0.319   1.242   3.279  1.0061  0.4536  0.4349
  866OPC    HW1 3738   0.250   1.188   3.278  0.3297  1.1819 -2.6419
  866OPC    HW2 3739   0.295   1.305   3.334 -0.0387 -0.1782  0.7413
  866OPC     MW 3740   0.305   1.243   3.287  0.7519  0.4678  0.0256
  867OPC     OW 3741   0.436   1.368   1.144  0.2617  0.2660 -0.4440
  867OPC    HW1 3742   0.512   1.406   1.122  0.9284  0.6299  2.1846
  867OPC    HW2 3743   0.450   1.283   1.130  2.1448  0.0060  2.2415
  867OPC     MW 3744   0.449   1.361   1.139  0.6384  0.2813  0.3410
  868OPC     OW 3745   1.454   4.821   3.623 -0.0364  0.1980 -0.1623
  868OPC    HW1 3746   1.476   4.888   3.674  0.0601 -0.7408  1.0594
  868OPC    HW2 3747   1.526   4.774   3.618 -0.0189  0.3102 -1.2679
  868OPC     MW 3748   1.468   4.824   3.629 -0.0196  0.0758 -0.1452
  869OPC     OW 3749   0.293   1.593   5.444  0.2930  0.4740 -0.2983
  869OPC    HW1 3750   0.291   1.513   5.478 -1.2985 -0.1625 -1.7424
  869OPC    HW2 3751   0.337   1.583   5.370 -0.1072  0.8807 -0.5989
  869OPC     MW 3752   0.299   1.580   5.438 -0.0012  0.4401 -0.5562
  870OPC     OW 3753   3.517   3.477   3.438 -0.0894  0.0742 -0.3736
  870OPC    HW1 3754   3.602   3.494   3.431 -0.0534  0.6249  1.0102
  870OPC    HW2 3755   3.487   3.488   3.357  1.2436 -0.7605 -1.0255
  870OPC     MW 3756   3.525   3.481   3.425  0.1128  0.0322 -0.2652
  871OPC     OW 3757   5.029   1.827   0.595  0.5050 -0.8272 -0.4087
  871OPC    HW1 3758   4.987   1.869   0.531  1.7040  0.7705 -0.2026
  871OPC    HW2 3759   5.003   1.868   0.667  0.6575 -1.3399 -0.0575
  871OPC     MW 3760   5.019   1.839   0.596  0.7048 -0.6669 -0.3264
  872OPC     OW 3761   3.129   0.112   3.240 -0.1694  1.2210  0.5482
  872OPC    HW1 3762   3.158   0.184   3.279  3.0132  0.3678 -0.0084
  872OPC    HW2 3763   3.163   0.117   3.159 -0.7363 -0.4037  0.1679
  872OPC     MW 3764   3.138   0.123   3.234  0.2168  0.8549  0.4098
  873OPC     OW 3765   4.300   3.796   2.611  0.5292  0.0274 -0.2063
  873OPC    HW1 3766   4.319   3.721   2.570  0.4937 -0.6280  0.9187
  873OPC    HW2 3767   4.358   3.852   2.579  0.2453 -0.3555 -1.4275
  873OPC     MW 3768   4.312   3.793   2.600  0.4818 -0.1260 -0.2203
  874OPC     OW 3769   0.880   3.483   3.205 -0.6127 -0.0832  0.1657
  874OPC    HW1 3770   0.896   3.407   3.245 -0.2384 -0.9854 -1.5945
  874OPC    HW2 3771   0.883   3.541   3.270  3.9900 -0.8646  1.0279
  874OPC     MW 3772   0.883   3.480   3.221  0.1225 -0.3320  0.0331
  875OPC     OW 3773   1.062   4.070   4.466  0.0345 -0.0275 -0.1749
  875OPC    HW1 3774   1.034   4.026   4.396 -1.8238 -0.4625  0.8019
  875OPC    HW2 3775   0.998   4.060   4.524  0.6792  1.9031  0.9525
  875OPC     MW 3776   1.049   4.062   4.464 -0.1448  0.1936  0.1359
  876OPC     OW 3777   1.387   1.855   1.585  0.1423  0.1272 -0.1034
  876OPC    HW1 3778   1.415   1.937   1.596 -0.3166  0.3537 -0.5610
  876OPC    HW2 3779   1.432   1.827   1.515 -0.9759  0.6097 -1.0541
  876OPC     MW 3780   1.398   1.863   1.576 -0.0906  0.2320 -0.3114
  877OPC     OW 3781   1.030   1.747   3.999  0.4124  0.4117  0.0439
  877OPC    HW1 3782   1.003   1.769   4.079  0.5925  0.9408 -0.0395
  877OPC    HW2 3783   1.098   1.799   3.985  0.8237 -0.1676 -0.1773
  877OPC     MW 3784   1.036   1.758   4.009  0.4997  0.4043 -0.0012
  878OPC     OW 3785   4.872   3.548   3.496  0.3501 -0.4557  0.3328
  878OPC    HW1 3786   4.891   3.498   3.427 -0.7857  1.3046 -1.3570
  878OPC    HW2 3787   4.938   3.605   3.499 -1.2448  1.7111 -1.6523
  878OPC     MW 3788   4.884   3.549   3.486 -0.0532  0.1245 -0.2100
  879OPC     OW 3789   2.762   0.162   1.299 -0.4138  0.4342 -0.1234
  879OPC    HW1 3790   2.816   0.095   1.315 -0.2684  0.4735 -0.4479
  879OPC    HW2 3791   2.691   0.142   1.346 -1.0276 -0.7914 -1.5176
  879OPC     MW 3792   2.760   0.149   1.309 -0.4829  0.2590 -0.3773
  880OPC     OW 3793   3.965   4.462   0.956 -0.2686 -0.0211 -0.2126
  880OPC    HW1 3794   4.009   4.389   0.978 -1.2217 -0.4085  0.4971
  880OPC    HW2 3795   3.941   4.494   1.033 -2.4786 -0.6146 -0.5962
  880OPC     MW 3796   3.968   4.456   0.971 -0.7359 -0.1659 -0.1644
  881OPC     OW 3797   4.337   1.102   4.822 -0.0260  0.2395  0.4654
  881OPC    HW1 3798   4.414   1.132   4.852 -0.1483  1.8865 -0.7693
  881OPC    HW2 3799   4.356   1.075   4.741 -0.1832 -2.0291  1.1257
  881OPC     MW 3800   4.351   1.102   4.814 -0.0672  0.1477  0.3805
  882OPC     OW 3801   2.042   0.863   1.171  0.1498 -0.0288 -0.0903
  882OPC    HW1 3802   2.020   0.790   1.130  0.5358 -0.3538  0.2742
  882OPC    HW2 3803   1.965   0.899   1.192 -0.0623 -1.1631  1.2142
  882OPC     MW 3804   2.027   0.858   1.168  0.1756 -0.2443  0.1563
  883OPC     OW 3805   1.344   4.879   1.141 -0.0288 -0.3159  0.6949
  883OPC    HW1 3806   1.308   4.808   1.106  1.7854 -2.1189  2.2217
  883OPC    HW2 3807   1.277   4.918   1.182 -1.3613 -0.2554 -1.3928
  883OPC     MW 3808   1.329   4.874   1.142  0.0423 -0.5734  0.6120
  884OPC     OW 3809   1.278   0.942   2.084  0.0490  0.5328  0.3671
  884OPC    HW1 3810   1.352   0.964   2.125  1.4368  0.4735 -1.9425
  884OPC    HW2 3811   1.233   0.900   2.146  2.2723 -0.1208  1.6745
  884OPC     MW 3812   1.282   0.939   2.099  0.5824  0.4275  0.2190
  885OPC     OW 3813   0.474   4.067   1.894  0.3824  0.0966 -0.2215
  885OPC    HW1 3814   0.407   4.016   1.871  0.0684 -0.0543  0.9607
  885OPC    HW2 3815   0.514   4.021   1.956  1.7894  0.0465 -1.1337
  885OPC     MW 3816   0.470   4.052   1.900  0.5439  0.0668 -0.1816
  886OPC     OW 3817   3.822   5.402   2.444  0.2356 -0.1801 -0.4761
  886OPC    HW1 3818   3.775   5.360   2.384 -0.7088 -0.5579  0.5019
  886OPC    HW2 3819   3.817   5.485   2.419 -1.6051 -0.1023  0.0024
  886OPC     MW 3820   3.814   5.408   2.431 -0.1758 -0.2246 -0.2609
  887OPC     OW 3821   1.118   0.489   2.762 -0.0529  0.1535 -0.5321
  887OPC    HW1 3822   1.056   0.446   2.718  0.6253 -1.2644 -0.1734
  887OPC    HW2 3823   1.189   0.440   2.748  0.1760 -0.4442  2.2332
  887OPC     MW 3824   1.119   0.476   2.753  0.0812 -0.1442 -0.0706
  888OPC     OW 3825   4.066   2.083   4.445  0.3316  0.7415  0.5593
  888OPC    HW1 3826   4.058   2.170   4.450  2.1845  0.9200  1.6390
  888OPC    HW2 3827   4.148   2.071   4.420 -0.3510 -0.7468 -1.2150
  888OPC     MW 3828   4.077   2.094   4.442  0.5045  0.5480  0.4568
  889OPC     OW 3829   2.861   3.182   3.849 -0.1749 -0.6485 -0.2381
  889OPC    HW1 3830   2.829   3.171   3.769 -2.0632  1.9088  0.0488
  889OPC    HW2 3831   2.947   3.168   3.839 -0.4702 -1.2617 -2.4884
  889OPC     MW 3832   2.869   3.178   3.836 -0.4973 -0.3613 -0.5280
  890OPC     OW 3833   1.150   4.519   2.874  0.2004  0.4287  0.1076
  890OPC    HW1 3834   1.107   4.593   2.890  1.6125  0.9749  1.5729
  890OPC    HW2 3835   1.091   4.457   2.893  0.0899  1.1437  2.4040
  890OPC     MW 3836   1.135   4.520   2.879  0.3927  0.6149  0.6633
  891OPC     OW 3837   4.024   5.432   4.577  0.2400 -0.2533  0.2233
  891OPC    HW1 3838   4.091   5.414   4.523  0.7561 -1.6763  1.2589
  891OPC    HW2 3839   4.021   5.519   4.578  1.7200 -0.1622 -0.3138
  891OPC     MW 3840   4.034   5.442   4.569  0.5348 -0.4501  0.2971
  892OPC     OW 3841   1.456   0.004   0.408 -0.2026  0.6472 -0.1307
  892OPC    HW1 3842   1.407  -0.019   0.340  0.7913 -0.4146 -0.5091
  892OPC    HW2 3843   1.531   0.030   0.372  0.3729 -0.0128  0.5493
  892OPC     MW 3844   1.460   0.005   0.393  0.0292  0.3927 -0.0862
  893OPC     OW 3845   4.237   2.522   3.316 -0.1421  0.5247 -0.0288
  893OPC    HW1 3846   4.183   2.457   3.292  0.3887 -0.1874  0.6420
  893OPC    HW2 3847   4.205   2.591   3.274 -0.1175 -0.3596 -1.6043
  893OPC     MW 3848   4.224   2.522   3.306 -0.0601  0.2890 -0.1625
  894OPC     OW 3849   1.529   3.685   0.691  0.6479 -0.6505  0.9948
  894OPC    HW1 3850   1.547   3.729   0.764 -0.5911  0.0673  0.9050
  894OPC    HW2 3851   1.463   3.632   0.715 -2.3667  2.1645 -0.3561
  894OPC     MW 3852   1.522   3.683   0.705  0.0196 -0.1285  0.7820
  895OPC     OW 3853   5.380   2.807   3.014  0.1964 -0.0114  0.0384
  895OPC    HW1 3854   5.435   2.857   3.059  0.0591  0.1618  0.0177
  895OPC    HW2 3855   5.358   2.745   3.070  0.5691 -0.1979 -0.0193
  895OPC     MW 3856   5.385   2.805   3.029  0.2310 -0.0134  0.0268
  896OPC     OW 3857   3.440   2.397   0.352  0.2898  0.3637  0.1464
  896OPC    HW1 3858   3.474   2.466   0.393 -1.6772  0.9788  0.8437
  896OPC    HW2 3859   3.417   2.430   0.274 -1.0418  0.6697  0.6331
  896OPC     MW 3860   3.441   2.412   0.346 -0.1975  0.4998  0.3213
  897OPC     OW 3861   4.147   3.672   2.809 -0.2982 -0.1149 -0.8027
  897OPC    HW1 3862   4.188   3.722   2.751 -0.2428  2.0789  0.9725
  897OPC    HW2 3863   4.196   3.681   2.881 -1.2311 -1.4366  0.0403
  897OPC     MW 3864   4.160   3.681   2.811 -0.4277  0.0138 -0.4158
  898OPC     OW 3865   4.451   0.958   0.048  0.2771  0.5431  0.2741
  898OPC    HW1 3866   4.454   0.986  -0.035  1.7102 -0.1104  0.0724
  898OPC    HW2 3867   4.446   1.032   0.094  1.7528  1.0591 -0.3273
  898OPC     MW 3868   4.450   0.973   0.043  0.7069  0.5229  0.1555
  899OPC     OW 3869   2.422   3.190   1.931 -0.4143  0.2876 -0.0575
  899OPC    HW1 3870   2.381   3.115   1.915 -0.7748  0.4693 -0.0104
  899OPC    HW2 3871   2.505   3.167   1.940 -0.4136 -0.0046 -0.7753
  899OPC     MW 3872   2.428   3.175   1.930 -0.4675  0.2712 -0.1565
  900OPC     OW 3873   0.660   1.826   0.075 -0.1981 -0.5130 -0.0599
  900OPC    HW1 3874   0.717   1.818   0.010 -0.9485  1.5675 -1.0943
  900OPC    HW2 3875   0.710   1.841   0.145  0.5734 -0.3503 -0.6378
  900OPC     MW 3876   0.676   1.827   0.076 -0.1950 -0.1816 -0.2981
  901OPC     OW 3877   3.969   2.334   1.254 -0.0796 -0.2869 -0.2066
  901OPC    HW1 3878   4.022   2.265   1.260 -0.2180 -0.5916 -1.9600
  901OPC    HW2 3879   3.948   2.337   1.169 -1.4675  0.8765  0.1266
  901OPC     MW 3880   3.974   2.324   1.243 -0.3051 -0.1599 -0.4164
  902OPC     OW 3881   2.372   1.913   3.458  0.4835 -0.1491 -0.1603
  902OPC    HW1 3882   2.431   1.957   3.411 -0.6964 -0.0672 -1.6437
  902OPC    HW2 3883   2.299   1.918   3.410 -0.8589  0.0666  1.7805
  902OPC     MW 3884   2.370   1.920   3.444  0.1109 -0.1051 -0.0926
  903OPC     OW 3885   2.604   5.370   3.319 -0.0348 -0.3745 -0.2743
  903OPC    HW1 3886   2.577   5.452   3.305  0.5540 -0.0216  0.5796
  903OPC    HW2 3887   2.530   5.326   3.331 -0.3125  0.6088  2.1837
  903OPC     MW 3888   2.589   5.376   3.318  0.0111 -0.1771  0.2149
  904OPC     OW 3889   3.750   1.116   0.212  0.0846  0.6868 -0.2615
  904OPC    HW1 3890   3.777   1.195   0.186 -0.9662  0.9897 -0.4843
  904OPC    HW2 3891   3.806   1.095   0.276 -0.2365  2.0698  0.5232
  904OPC     MW 3892   3.763   1.124   0.218 -0.1179  0.9359 -0.1785
  905OPC     OW 3893   2.907   1.837   1.407  0.1453 -0.3035  0.0924
  905OPC    HW1 3894   2.838   1.876   1.371 -1.4868 -1.6721  1.5386
  905OPC    HW2 3895   2.962   1.902   1.421 -0.3807  0.7006 -2.0501
  905OPC     MW 3896   2.905   1.852   1.404 -0.1736 -0.3574 -0.0105
  906OPC     OW 3897   1.270   4.835   2.977 -0.7732  0.2048  0.3939
  906OPC    HW1 3898   1.336   4.785   2.951 -1.4340 -0.6549  0.3276
  906OPC    HW2 3899   1.292   4.915   2.947  0.1201 -0.1009  0.1945
  906OPC     MW 3900   1.283   4.840   2.969 -0.7389  0.0327  0.3548
  907OPC     OW 3901   3.825   2.423   4.431  0.0406  0.2358 -0.4784
  907OPC    HW1 3902   3.893   2.387   4.391  0.4981  0.2003  0.3020
  907OPC    HW2 3903   3.843   2.412   4.516 -0.7873  0.5039 -0.2570
  907OPC     MW 3904   3.837   2.416   4.438 -0.0142  0.2701 -0.3307
  908OPC     OW 3905   1.878   0.285   2.285 -0.4269  0.2502 -0.2609
  908OPC    HW1 3906   1.926   0.216   2.307 -2.5364 -1.3227 -0.2970
  908OPC    HW2 3907   1.932   0.332   2.235  2.2476  0.4999  2.5571
  908OPC     MW 3908   1.893   0.282   2.280 -0.3434  0.0548  0.1500
  909OPC     OW 3909   2.565   0.155   3.115  0.0711 -0.4634  0.2518
  909OPC    HW1 3910   2.626   0.217   3.126 -0.5715  0.0319  1.1488
  909OPC    HW2 3911   2.601   0.101   3.056  0.5595  0.8619 -0.7173
  909OPC     MW 3912   2.579   0.156   3.108  0.0483 -0.1945  0.2410
  910OPC     OW 3913   2.768   3.911   3.747 -0.1008  0.4019 -0.3180
  910OPC    HW1 3914   2.843   3.878   3.777  0.3250  0.8899 -0.8325
  910OPC    HW2 3915   2.741   3.853   3.688 -1.3110 -0.9350  1.4549
  910OPC     MW 3916   2.775   3.898   3.743 -0.2166  0.2764 -0.1322
  911OPC     OW 3917   0.127   1.694   4.313 -0.3114  0.5763 -0.0804
  911OPC    HW1 3918   0.112   1.659   4.391 -0.5403  2.3873  0.7398
  911OPC    HW2 3919   0.206   1.663   4.291 -1.3738 -2.1827 -0.5043
  911OPC     MW 3920   0.136   1.684   4.321 -0.5022  0.4362 -0.0215
  912OPC     OW 3921   1.581   4.224   0.630 -0.5670  0.0098  0.0755
  912OPC    HW1 3922   1.609   4.179   0.699  0.2030 -1.7764 -1.3391
  912OPC    HW2 3923   1.634   4.293   0.628  1.0653 -1.2041 -0.1634
  912OPC     MW 3924   1.593   4.228   0.640 -0.2122 -0.4334 -0.1688
  913OPC     OW 3925   2.327   1.025   4.016  0.2343  0.6576 -0.5568
  913OPC    HW1 3926   2.324   0.954   3.965 -0.7939  1.3462 -1.5319
  913OPC    HW2 3927   2.406   1.022   4.051  0.1684 -1.0468 -0.4536
  913OPC     MW 3928   2.338   1.014   4.013  0.0727  0.5075 -0.6857
  914OPC     OW 3929   3.100   1.242   3.719  0.7627 -0.2595  0.4070
  914OPC    HW1 3930   3.075   1.172   3.763  0.3496  0.3792  1.2245
  914OPC    HW2 3931   3.025   1.286   3.705  0.5214 -1.3985 -2.7613
  914OPC     MW 3932   3.085   1.238   3.723  0.6661 -0.3334  0.0597
  915OPC     OW 3933   3.481   4.445   0.570 -0.6036 -0.3606 -0.5596
  915OPC    HW1 3934   3.564   4.417   0.573 -0.3647  0.2074 -1.5876
  915OPC    HW2 3935   3.437   4.376   0.539 -0.0330  0.2660 -2.9874
  915OPC     MW 3936   3.487   4.431   0.566 -0.4841 -0.1843 -1.0702
  916OPC     OW 3937   3.811   1.432   0.198 -0.2385  0.3486 -0.3859
  916OPC    HW1 3938   3.767   1.426   0.272  2.4913  0.7147  1.4308
  916OPC    HW2 3939   3.770   1.495   0.154 -0.5748  1.8571  1.9184
  916OPC     MW 3940   3.799   1.441   0.202  0.1150  0.6254  0.2228
  917OPC     OW 3941   0.595   3.322   0.269 -0.3848  0.2685  0.1382
  917OPC    HW1 3942   0.575   3.238   0.286 -0.6637  0.4773  0.8827
  917OPC    HW2 3943   0.575   3.331   0.185  4.0777 -1.7195 -1.4597
  917OPC     MW 3944   0.589   3.311   0.259  0.2333  0.0055  0.0121
  918OPC     OW 3945   3.073   2.139   1.755 -0.0796  0.4007  0.0696
  918OPC    HW1 3946   3.155   2.115   1.772  0.0356  0.6888 -0.0896
  918OPC    HW2 3947   3.064   2.214   1.797  0.3741  1.4035 -1.5486
  918OPC     MW 3948   3.083   2.146   1.764  0.0045  0.5914 -0.1930
  919OPC     OW 3949   1.887   0.865   3.968  0.3715  0.0305 -0.1036
  919OPC    HW1 3950   1.895   0.950   3.981  0.4022 -0.0306  0.2843
  919OPC    HW2 3951   1.868   0.859   3.883 -3.3073  0.7140  0.4641
  919OPC     MW 3952   1.885   0.877   3.957 -0.1674  0.1225  0.0374
  920OPC     OW 3953   0.318   1.294   0.037 -0.2946 -0.4196  0.2006
  920OPC    HW1 3954   0.321   1.264  -0.045  1.9623 -1.4878  0.5954
  920OPC    HW2 3955   0.319   1.221   0.086 -1.4599  0.1967  1.2124
  920OPC     MW 3956   0.319   1.279   0.032 -0.1334 -0.4863  0.4084
  921OPC     OW 3957   3.401   4.379   1.904  0.4928 -0.9348  0.1563
  921OPC    HW1 3958   3.370   4.459   1.919  1.3538 -0.7426  1.0493
  921OPC    HW2 3959   3.486   4.393   1.891  0.4012 -1.5435 -1.3364
  921OPC     MW 3960   3.409   4.393   1.904  0.6064 -0.9964  0.0677
  922OPC     OW 3961   3.785   1.795   4.752 -0.0336 -0.0496  0.0106
  922OPC    HW1 3962   3.741   1.720   4.744  1.3591 -0.8582 -0.4667
  922OPC    HW2 3963   3.801   1.818   4.669  0.2800  0.3237  0.1723
  922OPC     MW 3964   3.780   1.788   4.738  0.2185 -0.1139 -0.0358
  923OPC     OW 3965   3.501   1.454   2.209  0.0714  0.4447  0.2820
  923OPC    HW1 3966   3.552   1.522   2.189  1.4573 -0.6719 -0.1058
  923OPC    HW2 3967   3.495   1.410   2.134 -0.6859  0.0440  0.5653
  923OPC     MW 3968   3.508   1.458   2.195  0.1643  0.2207  0.2666
  924OPC     OW 3969   3.484   1.983   3.143  0.2600  0.2496 -0.2312
  924OPC    HW1 3970   3.411   1.942   3.166 -0.1948  2.2189  2.2515
  924OPC    HW2 3971   3.547   1.936   3.181 -0.0476  0.5052  0.6102
  924OPC     MW 3972   3.483   1.970   3.152  0.1473  0.5782  0.2599
  925OPC     OW 3973   3.970   0.361   2.647  0.1044  0.0999 -0.0099
  925OPC    HW1 3974   3.899   0.394   2.686 -0.5831 -1.5105  0.1667
  925OPC    HW2 3975   3.968   0.397   2.567 -1.4294 -0.5865 -0.3170
  925OPC     MW 3976   3.959   0.372   2.641 -0.2238 -0.2394 -0.0292
  926OPC     OW 3977   4.776   1.464   5.057  0.0778  0.5267  0.3059
  926OPC    HW1 3978   4.827   1.452   5.127 -0.6555  0.6664  0.8705
  926OPC    HW2 3979   4.701   1.493   5.091 -0.4619  0.0957 -0.5004
  926OPC     MW 3980   4.773   1.467   5.073 -0.1101  0.4837  0.2704
  927OPC     OW 3981   2.751   2.127   4.357 -0.5390 -0.0867 -0.3685
  927OPC    HW1 3982   2.827   2.122   4.313 -1.1349  0.7137 -1.5297
  927OPC    HW2 3983   2.742   2.212   4.374 -0.2897 -0.3797  1.4354
  927OPC     MW 3984   2.761   2.138   4.353 -0.5902 -0.0117 -0.2735
  928OPC     OW 3985   2.922   1.379   4.347 -0.2944  0.3868 -0.4218
  928OPC    HW1 3986   2.969   1.433   4.297  0.5637  0.1744  0.1355
  928OPC    HW2 3987   2.917   1.306   4.299 -0.4239  0.5565 -0.6664
  928OPC     MW 3988   2.928   1.376   4.333 -0.1868  0.3805 -0.3757
  929OPC     OW 3989   0.651   3.600   4.434  0.2328 -0.1687  0.6957
  929OPC    HW1 3990   0.577   3.627   4.472 -0.4286 -0.4230 -0.3910
  929OPC    HW2 3991   0.626   3.573   4.355  1.4562 -0.4611  0.3816
  929OPC     MW 3992   0.637   3.600   4.428  0.3159 -0.2494  0.4888
  930OPC     OW 3993   0.969   1.963   0.552  0.5565  0.3486 -0.3127
  930OPC    HW1 3994   0.943   1.923   0.479 -1.0148 -1.3369  1.0506
  930OPC    HW2 3995   0.952   2.047   0.537 -0.1548 -0.0157 -1.7038
  930OPC     MW 3996   0.963   1.970   0.539  0.2193  0.0458 -0.3168
  931OPC     OW 3997   1.954   1.481   5.082 -0.3641 -0.2941  0.1405
  931OPC    HW1 3998   1.973   1.409   5.036 -1.3050 -0.1481 -0.5169
  931OPC    HW2 3999   1.962   1.455   5.165 -0.0065 -0.9614 -0.0936
  931OPC     MW 4000   1.958   1.466   5.087 -0.4503 -0.3712  0.0091
  932OPC     OW 4001   4.387   3.505   4.417  0.4489  0.1710  0.1378
  932OPC    HW1 4002   4.464   3.463   4.420  0.1236 -0.6426 -1.4875
  932OPC    HW2 4003   4.337   3.459   4.471  0.6623 -0.3255 -0.0787
  932OPC     MW 4004   4.391   3.492   4.425  0.4325 -0.0225 -0.1342
  933OPC     OW 4005   4.178   0.863   1.012  0.7236 -0.3102 -0.3543
  933OPC    HW1 4006   4.144   0.851   1.091  0.6316 -0.0553 -0.3554
  933OPC    HW2 4007   4.263   0.879   1.028  0.4538  1.1163 -0.2032
  933OPC     MW 4008   4.186   0.864   1.026  0.6702 -0.0618 -0.3322
  934OPC     OW 4009   3.859   1.840   0.301 -0.2614  0.4205  0.0348
  934OPC    HW1 4010   3.846   1.779   0.239 -2.4129 -0.1844  0.9960
  934OPC    HW2 4011   3.834   1.914   0.262  1.0398  0.5064 -0.6865
  934OPC     MW 4012   3.853   1.842   0.286 -0.3868  0.3438  0.0703
  935OPC     OW 4013   4.341   1.306   3.382  0.8705  0.6122  0.0325
  935OPC    HW1 4014   4.326   1.280   3.300  1.4040  1.0734 -0.2181
  935OPC    HW2 4015   4.329   1.392   3.379  3.4600  1.0509 -0.2144
  935OPC     MW 4016   4.337   1.315   3.369  1.3316  0.7452 -0.0409
  936OPC     OW 4017   1.464   3.015   0.429 -0.0737  0.0577 -0.2624
  936OPC    HW1 4018   1.453   3.055   0.353  1.0409 -0.3807 -0.6833
  936OPC    HW2 4019   1.406   3.053   0.482 -0.8161  0.4139 -1.3060
  936OPC     MW 4020   1.454   3.026   0.426 -0.0187  0.0455 -0.4787
  937OPC     OW 4021   1.968   2.909   4.344 -0.1030  0.5971 -0.2405
  937OPC    HW1 4022   1.918   2.922   4.415 -0.6221  0.5735 -0.5935
  937OPC    HW2 4023   1.931   2.840   4.305  0.7500  0.0116 -0.0412
  937OPC     MW 4024   1.955   2.901   4.349 -0.0536  0.5071 -0.2630
  938OPC     OW 4025   4.592   0.975   3.872 -0.1814 -0.0932  0.1334
  938OPC    HW1 4026   4.673   0.985   3.903 -0.0430  0.5559 -0.4119
  938OPC    HW2 4027   4.571   1.054   3.844 -0.1387 -0.7261 -1.8041
  938OPC     MW 4028   4.601   0.988   3.873 -0.1545 -0.0908 -0.2334
  939OPC     OW 4029   0.122   2.096   1.355 -0.0546 -0.0508 -0.9677
  939OPC    HW1 4030   0.087   2.146   1.417 -3.0592 -1.8754 -1.0014
  939OPC    HW2 4031   0.065   2.102   1.289  0.5831 -1.8561 -1.7413
  939OPC     MW 4032   0.109   2.104   1.354 -0.4042 -0.5871 -1.0870
  940OPC     OW 4033   0.148   3.410   5.413  0.1856  0.1705  0.3071
  940OPC    HW1 4034   0.084   3.468   5.415  1.2784  1.4593 -0.3256
  940OPC    HW2 4035   0.192   3.424   5.487  0.4741  0.1978  0.1356
  940OPC     MW 4036   0.145   3.421   5.424  0.3897  0.3650  0.1884
  941OPC     OW 4037   2.455   1.848   0.898  0.3010  0.3007  0.2725
  941OPC    HW1 4038   2.421   1.768   0.905 -0.5121  0.7761  2.5839
  941OPC    HW2 4039   2.422   1.890   0.967  1.3725  2.3907 -0.4251
  941OPC     MW 4040   2.445   1.842   0.910  0.3392  0.6797  0.5109
  942OPC     OW 4041   3.283   3.374   5.180  0.8042 -0.4813 -0.1609
  942OPC    HW1 4042   3.300   3.422   5.109  0.1093  0.4314  0.2598
  942OPC    HW2 4043   3.359   3.372   5.222  0.6906  0.8908  0.1632
  942OPC     MW 4044   3.297   3.381   5.175  0.6847 -0.1439 -0.0510
  943OPC     OW 4045   4.078   5.319   5.107 -0.0199 -0.2153 -0.2734
  943OPC    HW1 4046   4.090   5.332   5.022 -0.3069 -1.4357 -0.5156
  943OPC    HW2 4047   4.064   5.233   5.113 -3.4047  0.2570  0.5770
  943OPC     MW 4048   4.078   5.308   5.095 -0.5624 -0.3257 -0.1836
  944OPC     OW 4049   2.932   4.774   2.806 -0.3000  0.0570  0.5068
  944OPC    HW1 4050   2.964   4.816   2.737  1.5000 -2.0921 -0.0573
  944OPC    HW2 4051   2.869   4.724   2.773 -0.5597  0.2428  0.7130
  944OPC     MW 4052   2.927   4.773   2.791 -0.0725 -0.2332  0.4539
  945OPC     OW 4053   4.199   0.956   2.096 -0.1482  0.3706  0.3019
  945OPC    HW1 4054   4.147   1.003   2.149  1.9932  1.8877  1.2124
  945OPC    HW2 4055   4.221   0.887   2.145 -0.2676  0.3967  0.3925
  945OPC     MW 4056   4.195   0.953   2.111  0.1507  0.5985  0.4498
  946OPC     OW 4057   4.052   0.789   2.659  0.7522 -0.0690 -0.1098
  946OPC    HW1 4058   4.035   0.805   2.575  1.5358  0.0489 -0.2588
  946OPC    HW2 4059   3.982   0.745   2.687  1.0605 -1.2811 -1.1741
  946OPC     MW 4060   4.039   0.785   2.651  0.9136 -0.2307 -0.2890
  947OPC     OW 4061   0.367   1.308   4.567 -0.6383  0.1164 -0.2467
  947OPC    HW1 4062   0.417   1.356   4.620  1.5647 -1.4157 -0.7892
  947OPC    HW2 4063   0.343   1.240   4.617 -1.0101  0.1407 -0.3873
  947OPC     MW 4064   0.371   1.305   4.582 -0.3678 -0.1063 -0.3479
  948OPC     OW 4065   3.831   4.825   0.842  0.2755  0.1078 -0.5070
  948OPC    HW1 4066   3.833   4.813   0.755  2.3190  1.1508 -0.6776
  948OPC    HW2 4067   3.748   4.812   0.863 -0.0352 -1.4846 -2.4192
  948OPC     MW 4068   3.819   4.821   0.832  0.5316  0.0269 -0.8147
  949OPC     OW 4069   0.231   0.990   5.363  0.2881  0.0404  0.2578
  949OPC    HW1 4070   0.272   1.023   5.432 -0.9231  0.6262  0.7137
  949OPC    HW2 4071   0.153   0.968   5.394  0.3813 -1.4839 -0.4855
  949OPC     MW 4072   0.226   0.991   5.378  0.1230 -0.0982  0.2151
  950OPC     OW 4073   0.853   3.264   0.406  0.1409  0.0195  0.2613
  950OPC    HW1 4074   0.773   3.272   0.372 -0.2596  0.1808  1.2267
  950OPC    HW2 4075   0.840   3.218   0.478  1.0687 -0.8091 -0.0782
  950OPC     MW 4076   0.839   3.258   0.411  0.2188 -0.0790  0.3538
  951OPC     OW 4077   1.291   3.404   4.686  0.5751  0.0691  0.0073
  951OPC    HW1 4078   1.373   3.405   4.716 -0.2336 -0.5686  2.5326
  951OPC    HW2 4079   1.257   3.332   4.722 -0.9569  0.0213 -1.4224
  951OPC     MW 4080   1.298   3.394   4.696  0.2294 -0.0322  0.1688
  952OPC     OW 4081   0.905   1.826   4.258 -0.0615 -0.3531 -0.2282
  952OPC    HW1 4082   0.890   1.755   4.306 -1.7209  0.0018 -0.1439
  952OPC    HW2 4083   0.827   1.843   4.221  0.9254 -0.1217 -2.3917
  952OPC     MW 4084   0.891   1.818   4.259 -0.1609 -0.2664 -0.5350
  953OPC     OW 4085   2.731   0.066   4.427 -0.2861 -0.2750 -0.3524
  953OPC    HW1 4086   2.774   0.130   4.387  1.8895 -0.6058  1.2480
  953OPC    HW2 4087   2.679   0.033   4.365 -0.9471  2.5246 -1.4129
  953OPC     MW 4088   2.730   0.070   4.412 -0.0625  0.0897 -0.2725
  954OPC     OW 4089   1.026   1.302   4.959  0.1093  1.2129  0.1060
  954OPC    HW1 4090   0.959   1.309   4.904 -0.3257 -0.7630  0.3128
  954OPC    HW2 4091   1.089   1.349   4.921 -0.3713  0.4166 -1.7487
  954OPC     MW 4092   1.026   1.310   4.945 -0.0259  0.8034 -0.1376
  955OPC     OW 4093   3.314   5.059   2.343 -0.7509  0.7136 -0.3543
  955OPC    HW1 4094   3.384   5.058   2.291 -0.5994  0.8656 -0.1533
  955OPC    HW2 4095   3.255   5.012   2.299  0.7906 -3.2103  1.3297
  955OPC     MW 4096   3.316   5.052   2.329 -0.5008  0.1564 -0.0758
  956OPC     OW 4097   2.355   1.697   1.228  0.7975  0.1721  0.1312
  956OPC    HW1 4098   2.333   1.738   1.302  1.0117  0.9738 -0.2412
  956OPC    HW2 4099   2.314   1.620   1.234  0.6154  0.3261  0.9673
  956OPC     MW 4100   2.346   1.691   1.240  0.8023  0.3132  0.1997
  957OPC     OW 4101   4.073   0.191   0.031 -0.2577 -0.1425 -0.6499
  957OPC    HW1 4102   4.103   0.141   0.096 -1.8428  0.6767  0.7951
  957OPC    HW2 4103   4.043   0.133  -0.027  1.3999 -0.8936 -0.8052
  957OPC     MW 4104   4.073   0.175   0.032 -0.2470 -0.1325 -0.4594
  958OPC     OW 4105   2.382   0.028   2.296  0.3661 -0.2262  0.1138
  958OPC    HW1 4106   2.438   0.046   2.360  0.5822  0.2177 -0.1910
  958OPC    HW2 4107   2.383   0.101   2.247  1.0016 -0.9245 -0.9695
  958OPC     MW 4108   2.391   0.041   2.298  0.4920 -0.2638 -0.0912
  959OPC     OW 4109   1.985   0.480   1.871  0.7397  0.5206 -0.3641
  959OPC    HW1 4110   2.034   0.435   1.814  0.4301  0.1937 -0.3750
  959OPC    HW2 4111   1.910   0.436   1.872  1.8797 -1.6877  3.0706
  959OPC     MW 4112   1.981   0.467   1.863  0.8624  0.1461  0.1416
  960OPC     OW 4113   2.973   2.245   5.442 -0.4701  0.0770 -0.0823
  960OPC    HW1 4114   2.980   2.310   5.384  1.0127 -0.7351 -0.8788
  960OPC    HW2 4115   2.888   2.245   5.464 -1.4272 -0.4642 -3.3049
  960OPC     MW 4116   2.961   2.254   5.437 -0.3924 -0.1228 -0.6762
  961OPC     OW 4117   1.828   1.939   0.127 -0.7454  0.3444 -0.1304
  961OPC    HW1 4118   1.844   2.010   0.176 -0.7162  0.9059 -0.9241
  961OPC    HW2 4119   1.783   1.971   0.059 -0.5952 -0.3761 -0.5789
  961OPC     MW 4120   1.824   1.954   0.124 -0.7188  0.3210 -0.3139
  962OPC     OW 4121   3.922   0.093   1.566 -0.8548 -0.2633 -0.4522
  962OPC    HW1 4122   3.916   0.094   1.479 -0.5646 -0.0728 -0.4698
  962OPC    HW2 4123   3.870   0.158   1.591  1.5529  1.8812 -0.6378
  962OPC     MW 4124   3.914   0.103   1.557 -0.4563  0.0816 -0.4823
  963OPC     OW 4125   4.802   3.495   5.350 -0.0618  0.3340 -0.3937
  963OPC    HW1 4126   4.889   3.495   5.350  0.0378 -2.2290  0.9578
  963OPC    HW2 4127   4.781   3.432   5.293 -0.8593 -1.0278  1.2989
  963OPC     MW 4128   4.812   3.486   5.342 -0.1650 -0.2458  0.0556
  964OPC     OW 4129   3.278   4.324   3.021 -0.9250  0.3921 -0.0890
  964OPC    HW1 4130   3.349   4.351   3.065 -0.6670  0.4234 -0.5176
  964OPC    HW2 4131   3.217   4.317   3.083 -0.8036  1.2736  0.1435
  964OPC     MW 4132   3.280   4.327   3.037 -0.8689  0.5267 -0.1179
  965OPC     OW 4133   0.508   3.588   2.383 -0.0175  0.5771 -0.1018
  965OPC    HW1 4134   0.535   3.549   2.310  1.7516  1.0303  0.2630
  965OPC    HW2 4135   0.453   3.650   2.355 -0.2184  0.0359 -0.9349
  965OPC     MW 4136   0.504   3.592   2.368  0.2142  0.5640 -0.1709
  966OPC     OW 4137   3.903   0.758   0.029  0.6650 -0.3485 -0.9109
  966OPC    HW1 4138   3.967   0.814   0.008  0.8546 -0.3502 -0.3420
  966OPC    HW2 4139   3.831   0.801   0.005  0.7520  0.4727  0.1758
  966OPC     MW 4140   3.902   0.773   0.022  0.7058 -0.2274 -0.6664
  967OPC     OW 4141   4.817   0.620   0.610  0.8288  0.0838  0.1335
  967OPC    HW1 4142   4.775   0.584   0.678 -1.6810  1.4191 -0.5931
  967OPC    HW2 4143   4.761   0.610   0.544  1.0725  3.0933 -0.6452
  967OPC     MW 4144   4.803   0.613   0.610  0.4940  0.7257 -0.0889
  968OPC     OW 4145   3.476   0.429   1.350  0.3644  0.4133 -0.1006
  968OPC    HW1 4146   3.465   0.478   1.279 -0.4207 -0.3501 -0.5144
  968OPC    HW2 4147   3.404   0.445   1.398 -0.7551 -1.5802 -1.0100
  968OPC     MW 4148   3.464   0.439   1.347  0.0831  0.0060 -0.2961
  969OPC     OW 4149   3.773   0.426   1.425 -0.0376 -0.4679  0.1997
  969OPC    HW1 4150   3.747   0.364   1.481  0.0115 -2.8248 -2.1874
  969OPC    HW2 4151   3.698   0.458   1.394 -0.0568 -0.1095  0.6040
  969OPC     MW 4152   3.758   0.421   1.429 -0.0330 -0.7631 -0.0932
  970OPC     OW 4153   5.229   1.922   0.983 -0.4823 -0.2978 -0.1490
  970OPC    HW1 4154   5.298   1.949   1.029 -1.3971 -0.7505  1.5572
  970OPC    HW2 4155   5.186   1.995   0.965  0.4373  0.0018 -1.3135
  970OPC     MW 4156   5.233   1.937   0.987 -0.4816 -0.3204 -0.0690
  971OPC     OW 4157   3.642   1.509   3.247 -0.5384  0.2581 -1.1302
  971OPC    HW1 4158   3.640   1.596   3.242 -2.0618  0.2072 -2.2186
  971OPC    HW2 4159   3.681   1.485   3.172  1.3104  0.0069 -0.1345
  971OPC     MW 4160   3.647   1.518   3.235 -0.4903  0.2135 -1.1441
  972OPC     OW 4161   4.123   2.525   1.700  0.5218  0.3700  0.3665
  972OPC    HW1 4162   4.138   2.446   1.666  0.2926 -0.1701  1.4739
  972OPC    HW2 4163   4.154   2.519   1.781 -0.4533  1.0840  0.8129
  972OPC     MW 4164   4.130   2.513   1.707  0.3438  0.3957  0.5961
  973OPC     OW 4165   2.123   1.152   1.120  0.2879 -0.3480  0.8126
  973OPC    HW1 4166   2.182   1.134   1.181  0.8988 -1.1469  0.0176
  973OPC    HW2 4167   2.064   1.089   1.129 -0.0372 -0.0017  1.1007
  973OPC     MW 4168   2.123   1.140   1.130  0.3301 -0.4148  0.7377
  974OPC     OW 4169   4.759   2.774   1.789 -0.3681 -0.0485  0.0080
  974OPC    HW1 4170   4.809   2.704   1.804 -0.5080 -0.0023  0.7147
  974OPC    HW2 4171   4.727   2.759   1.709 -0.0350 -0.5687 -0.0367
  974OPC     MW 4172   4.762   2.761   1.779 -0.3395 -0.1184  0.1058
  975OPC     OW 4173   0.695   1.485   1.850 -0.2983  0.2407 -0.2474
  975OPC    HW1 4174   0.653   1.452   1.919  0.1248 -1.2868 -0.6979
  975OPC    HW2 4175   0.760   1.531   1.886  1.2979 -2.3631  0.4105
  975OPC     MW 4176   0.698   1.487   1.865  0.0000 -0.3695 -0.2168
  976OPC     OW 4177   2.794   3.354   3.377  0.2242 -0.4666  0.5086
  976OPC    HW1 4178   2.817   3.280   3.338  0.9407  0.4436 -0.8804
  976OPC    HW2 4179   2.730   3.385   3.326  0.2235  0.0791  0.8313
  976OPC     MW 4180   2.788   3.348   3.364  0.3300 -0.2515  0.3512
  977OPC     OW 4181   4.550   2.534   3.630 -0.3145 -0.3092  0.1972
  977OPC    HW1 4182   4.627   2.577   3.632  1.0613 -2.5732 -0.3971
  977OPC    HW2 4183   4.538   2.517   3.546 -2.4396  1.4460  0.0447
  977OPC     MW 4184   4.560   2.538   3.618 -0.4251 -0.3844  0.0868
  978OPC     OW 4185   2.866   0.035   3.260 -0.4365  0.0767 -0.7695
  978OPC    HW1 4186   2.824   0.109   3.280  0.2119  0.3470 -0.3510
  978OPC    HW2 4187   2.948   0.062   3.246  0.2400 -0.7593  1.1916
  978OPC     MW 4188   2.872   0.050   3.261 -0.2408 -0.0069 -0.4179
  979OPC     OW 4189   3.446   2.197   1.052  0.7155 -0.0842 -1.2293
  979OPC    HW1 4190   3.393   2.194   0.984  1.1703  0.7966 -1.6395
  979OPC    HW2 4191   3.507   2.138   1.034  0.1334 -0.7963 -0.9511
  979OPC     MW 4192   3.447   2.188   1.039  0.6968 -0.0594 -1.2488
  980OPC     OW 4193   0.040   1.867   0.678  0.1753 -0.4454 -0.1878
  980OPC    HW1 4194   0.090   1.889   0.610  0.5158  0.0196  0.2083
  980OPC    HW2 4195  -0.041   1.869   0.645  0.4472 -2.1241 -1.0803
  980OPC     MW 4196   0.036   1.871   0.663  0.2657 -0.6248 -0.2611
  981OPC     OW 4197   4.884   1.964   2.696  0.1579  0.0649 -0.0442
  981OPC    HW1 4198   4.926   2.034   2.666  2.1181  0.1645  2.5897
  981OPC    HW2 4199   4.920   1.898   2.652  0.6475  0.4315 -0.1933
  981OPC     MW 4200   4.895   1.964   2.685  0.5200  0.1338  0.3229
  982OPC     OW 4201   0.493   3.515   4.861 -0.0500  0.1631 -0.2136
  982OPC    HW1 4202   0.577   3.539   4.863 -0.1712  0.6001 -0.2720
  982OPC    HW2 4203   0.460   3.556   4.931  0.0664 -1.0843  0.6117
  982OPC     MW 4204   0.501   3.524   4.872 -0.0507  0.0433 -0.1006
  983OPC     OW 4205   0.657   1.451   3.967 -0.1069 -0.5789 -0.4089
  983OPC    HW1 4206   0.705   1.454   3.895  0.8226 -0.6336  0.1991
  983OPC    HW2 4207   0.639   1.534   3.984 -2.0876 -0.6506 -1.8305
  983OPC     MW 4208   0.661   1.464   3.959 -0.2622 -0.5975 -0.5291
  984OPC     OW 4209   2.270   2.622   4.201  0.2953 -0.4437  0.0051
  984OPC    HW1 4210   2.202   2.584   4.239  1.1841 -0.4172  1.6967
  984OPC    HW2 4211   2.331   2.560   4.200  0.2457 -0.5278 -1.6683
  984OPC     MW 4212   2.269   2.607   4.206  0.4194 -0.4522  0.0079
  985OPC     OW 4213   0.893   3.306   3.475  0.2824 -0.1297  0.3373
  985OPC    HW1 4214   0.879   3.376   3.525 -2.1205  1.3658 -2.1403
  985OPC    HW2 4215   0.817   3.295   3.433  1.5545 -2.3491 -1.6597
  985OPC     MW 4216   0.880   3.314   3.476  0.1154 -0.2367 -0.3237
  986OPC     OW 4217   3.219   2.936   0.524  0.8422  0.9114  0.7393
  986OPC    HW1 4218   3.238   2.891   0.596  0.6746 -0.1063  0.1666
  986OPC    HW2 4219   3.132   2.935   0.522  0.8207  1.6429  0.9437
  986OPC     MW 4220   3.209   2.930   0.535  0.8142  0.8692  0.6849
  987OPC     OW 4221   1.897   1.266   0.756  0.0541  0.2900 -0.2045
  987OPC    HW1 4222   1.923   1.304   0.682 -0.3988 -1.3979 -1.3032
  987OPC    HW2 4223   1.815   1.241   0.738  0.9481 -3.0220 -0.4596
  987OPC     MW 4224   1.888   1.268   0.742  0.1192 -0.4485 -0.4044
  988OPC     OW 4225   5.406   2.256   3.456  0.7429  0.7525 -0.5722
  988OPC    HW1 4226   5.378   2.207   3.523  0.3313  1.4460 -0.2227
  988OPC    HW2 4227   5.459   2.203   3.412  1.7121  0.5216  0.7871
  988OPC     MW 4228   5.410   2.241   3.460  0.8252  0.8208 -0.3196
  989OPC     OW 4229   1.866   2.977   0.089  0.2934  0.3341  0.0128
  989OPC    HW1 4230   1.879   2.949   0.171  0.6356  1.3468  0.3239
  989OPC    HW2 4231   1.943   3.013   0.068 -0.2074  1.2717 -0.2528
  989OPC     MW 4232   1.880   2.978   0.098  0.2698  0.6222  0.0195
  990OPC     OW 4233   1.625   0.233   5.074  0.3880 -0.1343  0.3479
  990OPC    HW1 4234   1.600   0.188   5.144 -1.2123  0.0936 -0.0293
  990OPC    HW2 4235   1.639   0.313   5.105 -0.8583  0.1050  0.3519
  990OPC     MW 4236   1.623   0.238   5.089 -0.0325 -0.0653  0.2925
  991OPC     OW 4237   1.793   0.202   0.582 -0.1067  0.6595 -0.1626
  991OPC    HW1 4238   1.824   0.211   0.501  0.5564  2.5757  0.2479
  991OPC    HW2 4239   1.864   0.212   0.632 -0.2544 -1.8401  0.6832
  991OPC     MW 4240   1.808   0.205   0.578 -0.0306  0.5733  0.0230
  992OPC     OW 4241   4.166   1.052   3.240  0.1536 -0.4041  0.3017
  992OPC    HW1 4242   4.212   1.016   3.306  1.6114 -0.1978 -0.5640
  992OPC    HW2 4243   4.222   1.109   3.205 -1.6961  1.8953  0.8754
  992OPC     MW 4244   4.181   1.055   3.245  0.0958 -0.0340  0.2586
  993OPC     OW 4245   3.599   2.601   5.114 -0.2234  0.1492  0.4886
  993OPC    HW1 4246   3.582   2.605   5.028  0.2501 -1.7539  0.2734
  993OPC    HW2 4247   3.589   2.684   5.140  2.2912  1.3582 -1.8842
  993OPC     MW 4248   3.595   2.614   5.105  0.2182  0.0467  0.1063
  994OPC     OW 4249   1.225   1.406   2.921  0.4748  0.9452  0.1742
  994OPC    HW1 4250   1.280   1.453   2.970 -0.2381  2.0287 -0.0330
  994OPC    HW2 4251   1.165   1.379   2.978 -0.0871  1.7981  0.0069
  994OPC     MW 4252   1.224   1.409   2.937  0.2865  1.2313  0.1190
  995OPC     OW 4253   4.430   3.971   0.235 -0.5629  0.1028  0.3852
  995OPC    HW1 4254   4.413   4.049   0.270 -0.7592  0.5189 -0.6058
  995OPC    HW2 4255   4.362   3.957   0.183 -0.6005 -0.8045  0.6752
  995OPC     MW 4256   4.418   3.981   0.232 -0.5977  0.0303  0.2816
  996OPC     OW 4257   4.608   3.894   0.952 -0.7787 -0.2592 -0.4189
  996OPC    HW1 4258   4.548   3.844   0.991 -0.6654  0.2025  0.3896
  996OPC    HW2 4259   4.680   3.846   0.955 -1.0578 -0.7347 -1.2107
  996OPC     MW 4260   4.610   3.880   0.959 -0.8030 -0.2613 -0.4164
  997OPC     OW 4261   1.951   4.927   2.242 -0.0755 -0.0626 -0.5989
  997OPC    HW1 4262   1.884   4.879   2.213 -0.5749 -0.1704  0.7018
  997OPC    HW2 4263   1.917   5.007   2.247 -0.2110 -0.1746  0.3621
  997OPC     MW 4264   1.936   4.932   2.238 -0.1693 -0.0951 -0.2649
  998OPC     OW 4265   2.391   4.842   0.792  0.0434 -0.4747 -0.1851
  998OPC    HW1 4266   2.411   4.906   0.737  1.2449 -0.8330 -0.2099
  998OPC    HW2 4267   2.469   4.804   0.808 -0.1558 -0.0256  2.2008
  998OPC     MW 4268   2.406   4.846   0.786  0.1916 -0.4616  0.1636
  999OPC     OW 4269   3.118   0.995   2.437 -0.4496 -0.3514  0.2825
  999OPC    HW1 4270   3.039   0.968   2.413 -0.0434 -1.8939  0.5605
  999OPC    HW2 4271   3.172   0.937   2.400  0.8236  2.2605 -2.3055
  999OPC     MW 4272   3.114   0.982   2.428 -0.2015 -0.1934 -0.0588
 1000OPC     OW 4273   1.579   0.116   2.977  0.0003  0.1796 -0.0695
 1000OPC    HW1 4274   1.597   0.176   3.038 -1.1849  1.1714 -0.6397
 1000OPC    HW2 4275   1.614   0.149   2.904  1.4240 -1.0068  0.0225
 1000OPC     MW 4276   1.587   0.130   2.975  0.0355  0.1509 -0.1402
 1001OPC     OW 4277   1.236   3.441   1.335 -0.1833  0.2011  0.6144
 1001OPC    HW1 4278   1.207   3.409   1.259  1.5148  0.3525 -0.1456
 1001OPC    HW2 4279   1.194   3.517   1.343  1.4333  1.4350 -1.5048
 1001OPC     MW 4280   1.225   3.447   1.325  0.3063  0.4058  0.1891
 1002OPC     OW 4281   0.574   4.497   1.989 -0.6242 -0.2845  0.0459
 1002OPC    HW1 4282   0.591   4.576   2.023 -0.0610 -0.7613  0.9034
 1002OPC    HW2 4283   0.489   4.485   2.006 -0.5317 -0.1824  0.6011
 1002OPC     MW 4284   0.564   4.507   1.996 -0.5274 -0.3402  0.2546
 1003OPC     OW 4285   1.443   1.268   0.865 -0.2184  0.3122  0.4655
 1003OPC    HW1 4286   1.520   1.238   0.839 -0.4174 -0.6163  0.8758
 1003OPC    HW2 4287   1.462   1.342   0.906  0.2573  0.9754 -0.8964
 1003OPC     MW 4288   1.457   1.275   0.867 -0.1776  0.2730  0.3249
 1004OPC     OW 4289   4.464   0.788   2.474  0.1554  0.3790 -0.2784
 1004OPC    HW1 4290   4.480   0.715   2.429 -1.5516 -1.0011  1.2037
 1004OPC    HW2 4291   4.423   0.760   2.546 -1.8690  2.8949 -0.2873
 1004OPC     MW 4292   4.460   0.773   2.478 -0.3960  0.5468 -0.0607
 1005OPC     OW 4293   1.771   3.692   3.982 -0.3062 -0.0914 -0.4218
 1005OPC    HW1 4294   1.848   3.731   3.972  0.3551 -0.7015  1.7788
 1005OPC    HW2 4295   1.715   3.759   3.985  0.4225  0.5112  0.1525
 1005OPC     MW 4296   1.774   3.708   3.981 -0.1009 -0.0925 -0.0119
 1006OPC     OW 4297   4.604   2.954   4.298 -0.1465 -0.1218 -0.4445
 1006OPC    HW1 4298   4.636   3.032   4.318  1.2676 -1.0637  1.3613
 1006OPC    HW2 4299   4.675   2.909   4.273 -0.7631 -1.0927 -0.4966
 1006OPC     MW 4300   4.619   2.959   4.297 -0.0286 -0.4042 -0.1857
 1007OPC     OW 4301   4.430   2.965   4.920  0.2886  1.0465  0.3630
 1007OPC    HW1 4302   4.368   2.904   4.917 -1.4858  2.8116 -1.1129
 1007OPC    HW2 4303   4.497   2.928   4.878  0.3230 -0.8819  1.9545
 1007OPC     MW 4304   4.431   2.951   4.913  0.0319  1.0225  0.3803
 1008OPC     OW 4305   4.153   2.224   3.267 -0.0275 -0.0940 -0.5424
 1008OPC    HW1 4306   4.218   2.205   3.212  2.3359  2.4774  1.1229
 1008OPC    HW2 4307   4.157   2.160   3.326  1.0833  0.0626 -0.4235
 1008OPC     MW 4308   4.163   2.212   3.267  0.4857  0.3090 -0.2787
 1009OPC     OW 4309   1.663   2.947   1.754 -0.2921  0.0395 -0.4761
 1009OPC    HW1 4310   1.664   2.998   1.683 -1.4449 -0.0302 -0.5512
 1009OPC    HW2 4311   1.629   2.872   1.725 -0.6161 -0.0476  0.1203
 1009OPC     MW 4312   1.658   2.943   1.739 -0.5103  0.0163 -0.3991
 1010OPC     OW 4313   2.867   1.008   4.865  0.2297  0.1591 -0.2924
 1010OPC    HW1 4314   2.901   0.928   4.869  3.3652  1.2825 -1.3119
 1010OPC    HW2 4315   2.936   1.060   4.876 -1.5504  2.7415 -0.5031
 1010OPC     MW 4316   2.882   1.004   4.867  0.4299  0.7065 -0.4737
 1011OPC     OW 4317   4.211   2.781   4.954 -0.7281 -0.2815 -0.0517
 1011OPC    HW1 4318   4.203   2.757   4.870 -2.2037 -0.8438  0.2324
 1011OPC    HW2 4319   4.225   2.705   4.995 -0.0796 -0.0138  0.2446
 1011OPC     MW 4320   4.212   2.766   4.947 -0.8504 -0.3250  0.0341
 1012OPC     OW 4321   0.951   1.995   2.422  0.4812 -0.4857  0.5667
 1012OPC    HW1 4322   0.945   1.964   2.504  1.9849 -0.9746  0.5221
 1012OPC    HW2 4323   0.905   1.938   2.375  1.3239 -1.3788  0.8055
 1012OPC     MW 4324   0.943   1.982   2.427  0.8278 -0.6899  0.5955
 1013OPC     OW 4325   0.900   2.538   0.473 -0.8473  0.1571  0.4115
 1013OPC    HW1 4326   0.915   2.591   0.406  1.5770 -0.3797  0.4481
 1013OPC    HW2 4327   0.873   2.464   0.436  0.8085 -0.2514 -0.0730
 1013OPC     MW 4328   0.898   2.535   0.458 -0.2446  0.0175  0.3453
 1014OPC     OW 4329   4.401   0.278   4.220  0.2817 -0.4562  0.0455
 1014OPC    HW1 4330   4.448   0.333   4.170  1.2229  0.4755  1.8690
 1014OPC    HW2 4331   4.319   0.308   4.212  0.6336  0.5703  0.1597
 1014OPC     MW 4332   4.395   0.291   4.211  0.4728 -0.1669  0.3319
 1015OPC     OW 4333   4.659   3.227   2.508  0.2208  0.2007  0.4070
 1015OPC    HW1 4334   4.738   3.191   2.505 -0.7591 -2.3713  1.6180
 1015OPC    HW2 4335   4.625   3.209   2.430  0.5959  0.7551  0.1115
 1015OPC     MW 4336   4.665   3.219   2.496  0.1316 -0.0974  0.5424
 1016OPC     OW 4337   3.432   0.265   3.649 -0.0297  0.0829  0.5165
 1016OPC    HW1 4338   3.374   0.296   3.593 -0.2246  0.3000  0.8336
 1016OPC    HW2 4339   3.452   0.186   3.617  0.3169  0.4488 -0.1805
 1016OPC     MW 4340   3.426   0.258   3.636 -0.0073  0.1690  0.4604
 1017OPC     OW 4341   1.390   3.108   4.561 -0.5978 -0.2899  0.5441
 1017OPC    HW1 4342   1.322   3.066   4.596  0.2105 -1.8405  0.3153
 1017OPC    HW2 4343   1.458   3.057   4.579  0.1803  0.0301 -1.2759
 1017OPC     MW 4344   1.390   3.095   4.569 -0.3635 -0.4716  0.2415
 1018OPC     OW 4345   2.669   2.392   2.641 -0.0011  0.2350  0.7506
 1018OPC    HW1 4346   2.738   2.382   2.693  1.0287  0.0007 -0.5908
 1018OPC    HW2 4347   2.628   2.315   2.646 -0.6615  0.6500  2.1876
 1018OPC     MW 4348   2.673   2.379   2.649  0.0534  0.2617  0.7647
 1019OPC     OW 4349   0.559   2.468   3.081  0.0162  0.2129  0.2466
 1019OPC    HW1 4350   0.511   2.433   3.018  0.4532 -1.8715  0.9904
 1019OPC    HW2 4351   0.633   2.490   3.040 -0.7173  1.4758 -0.4722
 1019OPC     MW 4352   0.563   2.466   3.066 -0.0276  0.0916  0.2502
 1020OPC     OW 4353   1.487   2.382   1.955  0.1282  0.0661 -0.2834
 1020OPC    HW1 4354   1.451   2.412   2.029 -0.8586 -1.4681 -0.0982
 1020OPC    HW2 4355   1.426   2.400   1.895  0.9603  1.3789 -0.7782
 1020OPC     MW 4356   1.473   2.389   1.957  0.1054  0.0334 -0.3291
 1021OPC     OW 4357   2.191   5.116   1.661 -1.0938 -0.7630  0.4267
 1021OPC    HW1 4358   2.257   5.059   1.664 -0.6651 -0.2688  0.9408
 1021OPC    HW2 4359   2.221   5.183   1.710 -1.7973 -0.3415  0.2921
 1021OPC     MW 4360   2.205   5.118   1.669 -1.1345 -0.6275  0.4828
 1022OPC     OW 4361   2.007   1.941   4.651 -0.1031 -0.4139  0.6890
 1022OPC    HW1 4362   2.077   1.903   4.616 -0.3389 -0.1094 -0.1382
 1022OPC    HW2 4363   2.040   1.991   4.715  0.2377 -1.7344  1.5749
 1022OPC     MW 4364   2.022   1.943   4.655 -0.0875 -0.5640  0.6976
 1023OPC     OW 4365   1.804   2.140   3.222  0.4837 -0.2082 -0.5372
 1023OPC    HW1 4366   1.792   2.217   3.262 -0.0735 -0.4692 -0.1850
 1023OPC    HW2 4367   1.887   2.144   3.194  0.5465  0.4085 -0.2849
 1023OPC     MW 4368   1.815   2.152   3.224  0.4106 -0.1556 -0.4479
 1024OPC     OW 4369   3.660   4.669   3.324  0.4292 -0.1022 -0.4113
 1024OPC    HW1 4370   3.613   4.617   3.376 -0.3022 -0.9162 -1.8300
 1024OPC    HW2 4371   3.742   4.648   3.343  0.1985  0.0532  0.8319
 1024OPC     MW 4372   3.665   4.658   3.335  0.2869 -0.1993 -0.4371
 1025OPC     OW 4373   3.765   4.399   0.749  0.1417  0.1357  0.2848
 1025OPC    HW1 4374   3.837   4.431   0.785  0.4458  0.4283 -0.5395
 1025OPC    HW2 4375   3.710   4.390   0.816  1.1786 -0.8030  1.0478
 1025OPC     MW 4376   3.768   4.403   0.764  0.3399  0.0403  0.2758
 1026OPC     OW 4377   1.915   4.694   4.414 -0.1235 -0.1269  0.0392
 1026OPC    HW1 4378   1.871   4.621   4.432 -1.2739  0.1455 -1.4067
 1026OPC    HW2 4379   1.934   4.685   4.329  3.5551 -0.6657  0.7665
 1026OPC     MW 4380   1.911   4.682   4.404  0.2500 -0.1664 -0.0670
 1027OPC     OW 4381   2.292   3.742   2.165 -0.5224 -0.3765 -0.3982
 1027OPC    HW1 4382   2.252   3.696   2.228  0.1428  0.6737  0.8363
 1027OPC    HW2 4383   2.265   3.824   2.179  1.1069  0.1666 -0.2656
 1027OPC     MW 4384   2.282   3.747   2.177 -0.1835 -0.1411 -0.1962
 1028OPC     OW 4385   2.902   1.746   3.459  0.3962 -0.4045 -0.7023
 1028OPC    HW1 4386   2.888   1.825   3.425  1.0218 -0.5151 -1.2408
 1028OPC    HW2 4387   2.832   1.732   3.510 -0.0358  0.2119 -1.1209
 1028OPC     MW 4388   2.889   1.756   3.462  0.4247 -0.3297 -0.8436
 1029OPC     OW 4389   0.345   2.787   1.817  0.0948 -0.0570 -0.9101
 1029OPC    HW1 4390   0.365   2.729   1.879  1.5125  0.4620 -0.8400
 1029OPC    HW2 4391   0.408   2.775   1.757 -1.5786 -0.9491 -2.5692
 1029OPC     MW 4392   0.358   2.777   1.818  0.0570 -0.1122 -1.1449
 1030OPC     OW 4393   2.383   2.150   5.178 -0.2667 -0.4129 -0.6285
 1030OPC    HW1 4394   2.315   2.142   5.124 -1.5271  2.3374  0.3879
 1030OPC    HW2 4395   2.452   2.146   5.125 -1.0993 -3.1511 -1.7111
 1030OPC     MW 4396   2.383   2.148   5.162 -0.5760 -0.4112 -0.6385
 1031OPC     OW 4397   1.225   2.936   4.192 -0.1651 -0.3445  0.2302
 1031OPC    HW1 4398   1.228   2.892   4.117  0.9480  1.8290 -1.1127
 1031OPC    HW2 4399   1.303   2.922   4.228 -0.6740 -1.3346  1.0163
 1031OPC     MW 4400   1.237   2.927   4.187 -0.0759 -0.1698  0.1483
 1032OPC     OW 4401   2.902   0.157   0.805 -0.4945 -0.3781 -0.4366
 1032OPC    HW1 4402   2.829   0.168   0.757  0.0840  1.1085 -1.0213
 1032OPC    HW2 4403   2.952   0.224   0.782  0.5774 -0.6879  0.8884
 1032OPC     MW 4404   2.898   0.168   0.794 -0.2508 -0.2043 -0.3272
 1033OPC     OW 4405   1.291   4.454   2.130 -0.5050  0.0443  0.2921
 1033OPC    HW1 4406   1.296   4.368   2.119 -0.7761  0.1567 -0.7510
 1033OPC    HW2 4407   1.206   4.471   2.123 -0.5670  0.2975  1.4090
 1033OPC     MW 4408   1.279   4.444   2.127 -0.5541  0.0985  0.3029
 1034OPC     OW 4409   1.208   3.906   0.805  0.4572 -0.0542 -0.0761
 1034OPC    HW1 4410   1.182   3.989   0.805 -0.5730 -0.3310 -1.3294
 1034OPC    HW2 4411   1.188   3.879   0.724  0.5193 -1.5865  0.3892
 1034OPC     MW 4412   1.201   3.914   0.793  0.3142 -0.3215 -0.1925
 1035OPC     OW 4413   1.402   4.184   2.795  0.0723  0.1163 -0.6018
 1035OPC    HW1 4414   1.482   4.186   2.760  0.3112 -2.7057 -0.4910
 1035OPC    HW2 4415   1.409   4.231   2.868  1.0172  1.6464 -1.6211
 1035OPC     MW 4416   1.414   4.191   2.800  0.2472 -0.0746 -0.7361
 1036OPC     OW 4417   2.339   3.529   0.426 -0.2679  1.0765  0.5267
 1036OPC    HW1 4418   2.327   3.610   0.394  1.0455  0.2107 -2.6129
 1036OPC    HW2 4419   2.426   3.522   0.430 -0.3528 -0.3091  0.3099
 1036OPC     MW 4420   2.350   3.540   0.422 -0.0863  0.7440  0.0309
 1037OPC     OW 4421   3.826   4.309   4.176  0.1456  0.0046 -0.4017
 1037OPC    HW1 4422   3.887   4.365   4.203  0.6786 -0.1776 -1.1795
 1037OPC    HW2 4423   3.817   4.254   4.243  0.8167  0.0545 -0.2672
 1037OPC     MW 4424   3.834   4.309   4.190  0.3235 -0.0150 -0.4969
 1038OPC     OW 4425   4.110   1.716   1.610 -0.0601 -0.1785 -0.3831
 1038OPC    HW1 4426   4.088   1.688   1.690 -0.5732 -0.3970 -0.5917
 1038OPC    HW2 4427   4.187   1.754   1.622  0.6697 -1.6510 -0.0651
 1038OPC     MW 4428   4.118   1.717   1.624 -0.0281 -0.4283 -0.3670
 1039OPC     OW 4429   5.396   2.901   2.637  0.7331  0.1072 -0.4251
 1039OPC    HW1 4430   5.350   2.934   2.703 -0.0045 -1.2657 -0.2153
 1039OPC    HW2 4431   5.476   2.892   2.670  0.7994  1.0912 -0.2985
 1039OPC     MW 4432   5.401   2.904   2.651  0.6337  0.0496 -0.3754
 1040OPC     OW 4433   3.666   1.834   0.504  0.6741  0.9444 -0.0874
 1040OPC    HW1 4434   3.742   1.839   0.462  0.5479  1.9507 -0.2059
 1040OPC    HW2 4435   3.609   1.810   0.442  0.8520  0.3893 -0.0406
 1040OPC     MW 4436   3.668   1.831   0.489  0.6819  1.0111 -0.0980
 1041OPC     OW 4437   1.687   3.451   3.137  0.1555 -0.5538 -0.6197
 1041OPC    HW1 4438   1.602   3.447   3.157  0.6501 -2.6025  1.5125
 1041OPC    HW2 4439   1.696   3.393   3.072 -0.0116 -0.6497 -0.5571
 1041OPC     MW 4440   1.676   3.442   3.130  0.2038 -0.8706 -0.2955
 1042OPC     OW 4441   0.005   2.607   4.160 -0.1406  0.4348  0.4705
 1042OPC    HW1 4442   0.072   2.635   4.111 -0.5044 -1.5481 -1.3331
 1042OPC    HW2 4443   0.040   2.543   4.207 -0.5420 -0.0152  0.1712
 1042OPC     MW 4444   0.020   2.602   4.159 -0.2537  0.0753  0.1597
 1043OPC     OW 4445   1.578   2.739   1.044 -0.5952  0.0628 -0.0178
 1043OPC    HW1 4446   1.654   2.716   1.007 -0.1403 -0.3554  1.1100
 1043OPC    HW2 4447   1.581   2.699   1.122 -0.5308  2.5676  1.3777
 1043OPC     MW 4448   1.590   2.730   1.050 -0.5184  0.3711  0.3550
 1044OPC     OW 4449   2.431   4.585   4.371 -0.5359  0.2457  0.4128
 1044OPC    HW1 4450   2.377   4.645   4.405 -0.0266  2.0289 -1.6281
 1044OPC    HW2 4451   2.377   4.527   4.335 -1.0577  0.1025  1.4002
 1044OPC     MW 4452   2.415   4.585   4.370 -0.5378  0.4878  0.2573
 1045OPC     OW 4453   3.837   3.136   5.448 -0.2116 -0.5415 -0.1015
 1045OPC    HW1 4454   3.866   3.177   5.518  0.3076 -0.1708 -0.5247
 1045OPC    HW2 4455   3.751   3.135   5.458 -0.2851  1.1716 -0.3593
 1045OPC     MW 4456   3.829   3.142   5.460 -0.1457 -0.2337 -0.2019
 1046OPC     OW 4457   0.386   2.882   3.232 -0.3102  1.0131  0.3599
 1046OPC    HW1 4458   0.384   2.830   3.301 -0.4664 -0.4510 -0.7104
 1046OPC    HW2 4459   0.317   2.857   3.185 -0.2853  2.0647 -0.2807
 1046OPC     MW 4460   0.375   2.871   3.235 -0.3296  0.9521  0.1072
 1047OPC     OW 4461   0.013   3.706   3.185  0.0059  1.0048  0.4281
 1047OPC    HW1 4462   0.068   3.725   3.250  1.4397 -0.4683 -0.2875
 1047OPC    HW2 4463   0.059   3.722   3.113  0.5847 -2.7263 -0.2173
 1047OPC     MW 4464   0.028   3.711   3.184  0.3032  0.2360  0.2271
 1048OPC     OW 4465   3.246   4.391   2.236 -0.1788 -0.4819 -0.4019
 1048OPC    HW1 4466   3.168   4.363   2.209 -0.4957  0.1830 -0.1977
 1048OPC    HW2 4467   3.302   4.339   2.194 -0.6778  0.1317 -1.9144
 1048OPC     MW 4468   3.243   4.379   2.226 -0.2993 -0.2930 -0.5952
 1049OPC     OW 4469   1.266   4.058   1.562  0.6178  0.0401  0.0213
 1049OPC    HW1 4470   1.320   4.122   1.537 -0.3917  1.1420  0.5807
 1049OPC    HW2 4471   1.203   4.100   1.607  0.4146 -1.4513  1.1982
 1049OPC     MW 4472   1.264   4.074   1.565  0.4387 -0.0176  0.2777
 1050OPC     OW 4473   2.834   2.481   2.224 -0.1770  0.0850 -0.0750
 1050OPC    HW1 4474   2.850   2.395   2.216 -1.3590 -0.0965 -0.7946
 1050OPC    HW2 4475   2.771   2.495   2.166  0.8217  1.7179 -0.8221
 1050OPC     MW 4476   2.827   2.470   2.214 -0.2042  0.2993 -0.2917
 1051OPC     OW 4477   0.118   3.314   3.346 -0.0805 -0.3096 -0.1990
 1051OPC    HW1 4478   0.106   3.233   3.377 -2.5169 -0.3104 -0.9373
 1051OPC    HW2 4479   0.041   3.352   3.358  0.5151  1.3781 -1.3971
 1051OPC     MW 4480   0.105   3.307   3.353 -0.3525 -0.0604 -0.4851
 1052OPC     OW 4481   1.638   1.109   3.570 -0.4516  0.2201 -0.0564
 1052OPC    HW1 4482   1.658   1.191   3.547 -0.4726 -0.2170 -1.7559
 1052OPC    HW2 4483   1.677   1.060   3.509 -1.3697 -0.9782  0.2768
 1052OPC     MW 4484   1.646   1.114   3.558 -0.5904 -0.0215 -0.2582
 1053OPC     OW 4485   5.047   1.886   1.192 -0.0284 -0.3147  0.3647
 1053OPC    HW1 4486   5.084   1.885   1.272  1.4350  2.4337 -0.1495
 1053OPC    HW2 4487   5.115   1.897   1.139 -0.8745 -2.9163 -1.4662
 1053OPC     MW 4488   5.063   1.887   1.196  0.0629 -0.2931  0.0182
 1054OPC     OW 4489   1.388   1.834   2.039  0.1210  0.0386  0.4850
 1054OPC    HW1 4490   1.473   1.816   2.031 -0.5178 -2.5483 -1.9898
 1054OPC    HW2 4491   1.354   1.807   1.963 -3.0815 -0.1643  1.8394
 1054OPC     MW 4492   1.396   1.827   2.027 -0.4464 -0.3735  0.3194
 1055OPC     OW 4493   0.418   3.469   0.412  0.7054 -0.8908 -0.0769
 1055OPC    HW1 4494   0.476   3.425   0.364  0.4403 -0.7118 -0.5690
 1055OPC    HW2 4495   0.364   3.502   0.353 -0.0226 -1.2257  0.3906
 1055OPC     MW 4496   0.419   3.467   0.396  0.5587 -0.9139 -0.0806
 1056OPC     OW 4497   1.625   2.604   5.269  0.5319 -0.3085  0.7103
 1056OPC    HW1 4498   1.669   2.624   5.341  0.3330 -1.0264  1.0396
 1056OPC    HW2 4499   1.551   2.570   5.299  0.1132  0.0960  0.1579
 1056OPC     MW 4500   1.621   2.602   5.284  0.4407 -0.3548  0.6773
 1057OPC     OW 4501   3.942   0.958   4.983 -0.3113 -0.3155  0.0407
 1057OPC    HW1 4502   3.901   0.959   5.060 -0.7700  0.3322 -0.2056
 1057OPC    HW2 4503   3.983   0.881   4.983 -0.5721 -0.4653  0.7909
 1057OPC     MW 4504   3.942   0.947   4.995 -0.4175 -0.2420  0.1149
 1058OPC     OW 4505   0.364   2.936   4.230 -0.9828 -0.0696  0.3556
 1058OPC    HW1 4506   0.437   2.973   4.198 -2.2377  1.2868 -1.1349
 1058OPC    HW2 4507   0.370   2.948   4.316  1.6542 -2.1660  0.5915
 1058OPC     MW 4508   0.376   2.943   4.238 -0.7787 -0.1788  0.1702
 1059OPC     OW 4509   0.539   2.183   0.692  0.2728 -0.0015 -0.3355
 1059OPC    HW1 4510   0.575   2.216   0.764  2.0175  0.6222 -1.4299
 1059OPC    HW2 4511   0.556   2.097   0.698  0.6286  0.0838 -0.1103
 1059OPC     MW 4512   0.547   2.175   0.703  0.5831  0.1032 -0.4639
 1060OPC     OW 4513   2.157   3.626   1.107 -0.0242 -0.2412 -0.0846
 1060OPC    HW1 4514   2.081   3.588   1.089 -0.2482  0.2075 -0.1070
 1060OPC    HW2 4515   2.192   3.641   1.029 -0.4465  0.6073 -0.1223
 1060OPC     MW 4516   2.151   3.623   1.093 -0.1198 -0.0496 -0.0934
 1061OPC     OW 4517   5.138   2.485   4.460  0.9925  0.7355 -0.0368
 1061OPC    HW1 4518   5.062   2.472   4.501  0.3203  1.0204 -1.1523
 1061OPC    HW2 4519   5.178   2.408   4.465 -0.7565 -0.4328 -2.1656
 1061OPC     MW 4520   5.133   2.472   4.467  0.6349  0.6051 -0.5159
 1062OPC     OW 4521   1.734   2.801   3.163 -1.4324  0.6754  0.6483
 1062OPC    HW1 4522   1.779   2.858   3.113  0.5406 -0.7404  0.7030
 1062OPC    HW2 4523   1.722   2.733   3.110 -2.5263  0.5734  1.0185
 1062OPC     MW 4524   1.739   2.800   3.147 -1.3025  0.4511  0.7111
 1063OPC     OW 4525   1.543   1.353   2.597  0.0146  0.2417  0.3530
 1063OPC    HW1 4526   1.597   1.373   2.532  0.7300 -1.3001  0.4133
 1063OPC    HW2 4527   1.579   1.390   2.667  0.4980 -0.0014  0.2365
 1063OPC     MW 4528   1.556   1.361   2.598  0.1917 -0.0219  0.3448
 1064OPC     OW 4529   3.027   0.419   3.458  0.3475  0.8498  1.1633
 1064OPC    HW1 4530   3.068   0.412   3.382  0.6785  1.4597  1.2797
 1064OPC    HW2 4531   3.010   0.336   3.480  1.5419  0.5845  1.1204
 1064OPC     MW 4532   3.030   0.406   3.450  0.5728  0.9007  1.1742
 1065OPC     OW 4533   4.579   3.243   2.223  0.3213 -0.3948  0.0726
 1065OPC    HW1 4534   4.621   3.187   2.170  1.1469  0.8783 -0.6710
 1065OPC    HW2 4535   4.496   3.239   2.195  0.4490 -0.9272 -0.2558
 1065OPC     MW 4536   4.573   3.234   2.211  0.4621 -0.2853 -0.0858
 1066OPC     OW 4537   1.359   1.387   1.193  0.3854 -0.2350 -0.5414
 1066OPC    HW1 4538   1.293   1.390   1.135  1.4035 -1.1040 -1.8012
 1066OPC    HW2 4539   1.363   1.303   1.215 -1.2476  0.3377  2.4040
 1066OPC     MW 4540   1.350   1.375   1.187  0.2946 -0.2788 -0.2924
 1067OPC     OW 4541   2.341   3.232   1.023 -0.5179  0.0027 -0.1410
 1067OPC    HW1 4542   2.354   3.173   0.960  1.3376 -0.4334  0.6029
 1067OPC    HW2 4543   2.255   3.227   1.037 -0.6174 -1.5441 -1.0253
 1067OPC     MW 4544   2.330   3.222   1.015 -0.2584 -0.2903 -0.1617
 1068OPC     OW 4545   1.669   4.661   3.090  0.1242  0.2805  0.2492
 1068OPC    HW1 4546   1.725   4.594   3.092  0.0553  0.2229  0.2662
 1068OPC    HW2 4547   1.721   4.731   3.090  0.2347  0.2246 -1.1248
 1068OPC     MW 4548   1.685   4.662   3.090  0.1304  0.2635  0.0489
 1069OPC     OW 4549   0.674   0.881   1.620 -0.3666 -0.0393 -0.3272
 1069OPC    HW1 4550   0.667   0.862   1.705  1.0846 -1.2078 -0.4234
 1069OPC    HW2 4551   0.592   0.899   1.596 -1.7315 -4.1852  0.3344
 1069OPC     MW 4552   0.661   0.880   1.629 -0.3539 -0.8244 -0.2437
 1070OPC     OW 4553   0.257   4.205   1.634  0.5890 -0.6102  0.2287
 1070OPC    HW1 4554   0.331   4.217   1.589  0.6364 -0.2295  0.3995
 1070OPC    HW2 4555   0.247   4.281   1.677  1.2484 -1.4226  1.8933
 1070OPC     MW 4556   0.266   4.218   1.634  0.6934 -0.6740  0.4998
 1071OPC     OW 4557   3.329   1.967   1.182  1.1273  0.0523  0.1170
 1071OPC    HW1 4558   3.355   2.047   1.158 -0.9178  0.3916 -1.2368
 1071OPC    HW2 4559   3.306   1.978   1.266 -0.1766  1.2250 -0.3485
 1071OPC     MW 4560   3.330   1.980   1.191  0.6328  0.2756 -0.1518
 1072OPC     OW 4561   4.885   1.956   0.396  0.0562 -0.3598  0.5414
 1072OPC    HW1 4562   4.846   1.878   0.392  0.8888 -0.8216  1.0704
 1072OPC    HW2 4563   4.940   1.954   0.329 -1.5182  0.7149 -0.8576
 1072OPC     MW 4564   4.887   1.944   0.386 -0.0532 -0.2692  0.4129
 1073OPC     OW 4565   4.420   1.471   0.565 -0.5341  0.3121  0.3327
 1073OPC    HW1 4566   4.503   1.494   0.547 -0.2099 -0.0234  1.3702
 1073OPC    HW2 4567   4.381   1.476   0.487  0.4976  0.3188 -0.2040
 1073OPC     MW 4568   4.427   1.475   0.551 -0.3335  0.2635  0.4067
 1074OPC     OW 4569   4.285   2.520   1.931  0.3773 -0.5647  0.0389
 1074OPC    HW1 4570   4.308   2.603   1.943 -1.8114 -0.0045  0.8829
 1074OPC    HW2 4571   4.360   2.476   1.942  1.3304  1.1844  0.9878
 1074OPC     MW 4572   4.299   2.526   1.934  0.1950 -0.2236  0.3037
 1075OPC     OW 4573   1.624   3.325   3.991 -0.2926 -0.4142  0.2019
 1075OPC    HW1 4574   1.573   3.393   4.012 -0.1988  0.0920 -1.0698
 1075OPC    HW2 4575   1.695   3.363   3.958 -1.3737 -1.0154 -3.2350
 1075OPC     MW 4576   1.627   3.341   3.989 -0.4384 -0.4282 -0.4936
 1076OPC     OW 4577   4.294   1.636   3.628 -0.0460  0.4441 -0.3406
 1076OPC    HW1 4578   4.211   1.657   3.645 -0.3000  0.0324 -1.0304
 1076OPC    HW2 4579   4.298   1.634   3.541  0.5963  0.1194 -0.3140
 1076OPC     MW 4580   4.283   1.639   3.618  0.0114  0.3352 -0.4386
 1077OPC     OW 4581   1.654   0.553   1.144 -0.2889 -0.3644  0.4981
 1077OPC    HW1 4582   1.698   0.496   1.192  1.5233 -1.1252 -1.8692
 1077OPC    HW2 4583   1.691   0.630   1.162  1.4763 -0.8703 -0.7647
 1077OPC     MW 4584   1.666   0.556   1.154  0.2396 -0.5515 -0.0382
 1078OPC     OW 4585   4.310   3.833   4.672  0.5735  0.7617 -0.2167
 1078OPC    HW1 4586   4.345   3.867   4.600  0.1544  0.8420 -0.3886
 1078OPC    HW2 4587   4.370   3.777   4.700 -0.6745 -2.1135 -2.7105
 1078OPC     MW 4588   4.324   3.830   4.666  0.3273  0.3489 -0.6104
 1079OPC     OW 4589   0.756   2.126   1.901  0.4749 -0.6944  0.0998
 1079OPC    HW1 4590   0.794   2.053   1.929  0.2976 -0.9627 -0.3522
 1079OPC    HW2 4591   0.672   2.116   1.922  0.4906 -0.5096  0.2602
 1079OPC     MW 4592   0.749   2.114   1.908  0.4510 -0.7068  0.0567
 1080OPC     OW 4593   2.502   1.215   1.757  0.1314  0.0321  0.4439
 1080OPC    HW1 4594   2.459   1.282   1.720  0.9403  0.7488  0.7668
 1080OPC    HW2 4595   2.578   1.250   1.781 -0.6767 -0.1144  3.6683
 1080OPC     MW 4596   2.507   1.230   1.755  0.1316  0.1164  0.9679
 1081OPC     OW 4597   1.462   3.488   0.973  0.4390 -0.1524  0.2303
 1081OPC    HW1 4598   1.398   3.537   0.940  0.9748  0.3168 -0.1287
 1081OPC    HW2 4599   1.420   3.418   1.003 -0.3140  0.4258  0.5635
 1081OPC     MW 4600   1.446   3.485   0.972  0.4069  0.0024  0.2265
 1082OPC     OW 4601   3.252   2.130   4.525 -0.6565 -0.3509  0.2341
 1082OPC    HW1 4602   3.232   2.208   4.559  0.1035 -0.3142  0.6223
 1082OPC    HW2 4603   3.234   2.074   4.590  2.6961 -0.1093  1.5679
 1082OPC     MW 4604   3.246   2.133   4.540 -0.0491 -0.3096  0.4885
 1083OPC     OW 4605   0.416   2.246   0.251  0.0106  0.4397 -0.1198
 1083OPC    HW1 4606   0.390   2.172   0.214  0.8700 -0.5934  1.2500
 1083OPC    HW2 4607   0.499   2.230   0.273  0.7776  2.4160 -1.2682
 1083OPC     MW 4608   0.424   2.233   0.249  0.2508  0.5790 -0.0871
 1084OPC     OW 4609   2.967   3.416   1.792 -0.1327 -0.0110  0.0143
 1084OPC    HW1 4610   2.915   3.346   1.783 -0.3036  0.3551 -2.1768
 1084OPC    HW2 4611   3.041   3.392   1.753  0.6165  0.2680  1.2057
 1084OPC     MW 4612   2.970   3.402   1.785 -0.0472  0.0843 -0.1334
 1085OPC     OW 4613   4.595   3.595   0.020  0.6045  0.0211  0.1840
 1085OPC    HW1 4614   4.607   3.681   0.017 -1.0851  0.3205  0.9352
 1085OPC    HW2 4615   4.661   3.563  -0.027  1.4599  1.6970  0.1880
 1085OPC     MW 4616   4.607   3.603   0.013  0.4814  0.3128  0.2956
 1086OPC     OW 4617   3.817   2.711   4.541  0.6717  0.7901  0.4905
 1086OPC    HW1 4618   3.837   2.669   4.615  0.5438 -1.5177 -0.7109
 1086OPC    HW2 4619   3.734   2.689   4.527  0.7704  1.0170 -0.4836
 1086OPC     MW 4620   3.808   2.702   4.550  0.6673  0.4826  0.1693
 1087OPC     OW 4621   3.931   1.440   3.348 -0.1945 -0.2583  0.1454
 1087OPC    HW1 4622   3.995   1.489   3.314  0.1454  0.4082  1.6586
 1087OPC    HW2 4623   3.870   1.498   3.370 -0.3902 -0.6625  0.6847
 1087OPC     MW 4624   3.932   1.456   3.346 -0.1731 -0.2195  0.4487
 1088OPC     OW 4625   3.653   4.914   2.487  0.1803 -0.2714 -0.0535
 1088OPC    HW1 4626   3.622   4.980   2.535  0.6741 -0.7387  0.9445
 1088OPC    HW2 4627   3.591   4.853   2.493 -0.4750  0.2410 -1.3361
 1088OPC     MW 4628   3.639   4.915   2.495  0.1564 -0.2649 -0.0956
 1089OPC     OW 4629   3.736   1.838   1.394 -0.6918  0.0965 -0.5319
 1089OPC    HW1 4630   3.722   1.909   1.345  1.2629  1.4994  0.7927
 1089OPC    HW2 4631   3.806   1.859   1.441  1.5094 -3.5777 -1.7493
 1089OPC     MW 4632   3.744   1.852   1.394 -0.0780 -0.2390 -0.5161
 1090OPC     OW 4633   4.625   0.789   0.927 -0.4248 -0.1441 -0.3532
 1090OPC    HW1 4634   4.602   0.848   0.868 -0.5060  0.0335 -0.1425
 1090OPC    HW2 4635   4.584   0.814   1.000 -2.0148 -1.4961 -0.7016
 1090OPC     MW 4636   4.616   0.801   0.929 -0.6716 -0.3176 -0.3736
 1091OPC     OW 4637   0.593   2.783   2.368 -0.1502  0.7543  0.1277
 1091OPC    HW1 4638   0.623   2.704   2.346  2.2900  1.4230  0.7412
 1091OPC    HW2 4639   0.562   2.814   2.293  0.3095 -0.2079 -0.4826
 1091OPC     MW 4640   0.593   2.776   2.353  0.2782  0.7108  0.1281
 1092OPC     OW 4641   4.063   0.634   4.518 -0.6221  0.0383  0.2100
 1092OPC    HW1 4642   4.005   0.600   4.573 -0.3246 -0.5841  0.1533
 1092OPC    HW2 4643   4.024   0.627   4.440 -1.8116  2.5803  0.4890
 1092OPC     MW 4644   4.049   0.628   4.515 -0.7539  0.3218  0.2427
 1093OPC     OW 4645   3.854   1.564   5.389  0.5432 -0.3013 -0.0336
 1093OPC    HW1 4646   3.869   1.578   5.304  1.5282  2.4754  0.4839
 1093OPC    HW2 4647   3.891   1.486   5.404  0.7832 -0.6236 -2.0420
 1093OPC     MW 4648   3.862   1.555   5.379  0.7241  0.0612 -0.2537
 1094OPC     OW 4649   4.395   3.069   3.868 -0.1667 -0.1822 -0.1193
 1094OPC    HW1 4650   4.365   3.046   3.789  0.0801  0.5925 -0.4473
 1094OPC    HW2 4651   4.372   3.002   3.919  2.0408 -2.0018 -1.3509
 1094OPC     MW 4652   4.387   3.055   3.864  0.1957 -0.3365 -0.3498
 1095OPC     OW 4653   0.857   2.957   2.187 -0.3207  0.2389 -0.3976
 1095OPC    HW1 4654   0.867   3.040   2.164  1.0540  0.5673  1.1571
 1095OPC    HW2 4655   0.837   2.962   2.272  0.2500 -1.0308 -0.1640
 1095OPC     MW 4656   0.855   2.970   2.196 -0.0333  0.0998 -0.1334
 1096OPC     OW 4657   2.560   4.098   5.107 -0.6243 -0.0687  0.3582
 1096OPC    HW1 4658   2.532   4.158   5.050  0.2623 -0.4839 -0.5472
 1096OPC    HW2 4659   2.524   4.024   5.079 -2.0788  0.0713  1.7358
 1096OPC     MW 4660   2.551   4.096   5.094 -0.7082 -0.1094  0.4280
 1097OPC     OW 4661   2.500   2.956   1.384  0.0378  0.0875  0.2040
 1097OPC    HW1 4662   2.447   3.021   1.359 -1.7850 -1.4148 -0.1064
 1097OPC    HW2 4663   2.561   2.954   1.322 -0.5977  0.7243 -0.4658
 1097OPC     MW 4664   2.501   2.965   1.371 -0.3253 -0.0402  0.0591
 1098OPC     OW 4665   1.230   3.600   2.519 -0.6896  0.3509  0.0401
 1098OPC    HW1 4666   1.280   3.541   2.560  0.1758  1.0380  0.0167
 1098OPC    HW2 4667   1.196   3.647   2.584 -0.9975  0.1328  0.0398
 1098OPC     MW 4668   1.233   3.598   2.534 -0.6073  0.4202  0.0365
 1099OPC     OW 4669   0.629   3.964   0.727 -0.0746 -0.1894  0.2631
 1099OPC    HW1 4670   0.624   3.960   0.814  0.8334 -1.8129  0.2894
 1099OPC    HW2 4671   0.714   3.952   0.711  0.1451  2.2802 -0.8061
 1099OPC     MW 4672   0.641   3.962   0.738  0.0920 -0.0645  0.1090
 1100OPC     OW 4673   5.246   2.765   0.730  0.1876  0.3509 -0.1210
 1100OPC    HW1 4674   5.248   2.680   0.709 -0.8000  0.2184  0.2842
 1100OPC    HW2 4675   5.228   2.764   0.816  0.3277  0.9673 -0.0838
 1100OPC     MW 4676   5.244   2.752   0.740  0.0625  0.4224 -0.0557
 1101OPC     OW 4677   2.576   5.389   2.531  0.1510  0.1055  0.1436
 1101OPC    HW1 4678   2.605   5.471   2.531 -1.1126  0.5990 -1.5382
 1101OPC    HW2 4679   2.635   5.346   2.484  0.1630  0.3071 -0.0266
 1101OPC     MW 4680   2.589   5.395   2.524 -0.0340  0.2081 -0.1299
 1102OPC     OW 4681   4.185   3.374   4.525 -0.3142  0.0005  0.2459
 1102OPC    HW1 4682   4.119   3.331   4.486 -0.6256  0.5233  0.1893
 1102OPC    HW2 4683   4.186   3.341   4.606  0.6458 -1.4523 -0.3077
 1102OPC     MW 4684   4.175   3.363   4.531 -0.2184 -0.1367  0.1557
 1103OPC     OW 4685   1.266   3.998   4.181 -0.3293  0.4536 -0.8348
 1103OPC    HW1 4686   1.292   4.072   4.218 -1.3962  0.3650  0.1378
 1103OPC    HW2 4687   1.303   3.936   4.230 -2.6939  0.3151  0.9325
 1103OPC     MW 4688   1.275   4.000   4.194 -0.8362  0.4202 -0.4303
 1104OPC     OW 4689   4.179   2.654   1.117 -0.8142  0.0607 -0.0490
 1104OPC    HW1 4690   4.162   2.611   1.043  1.1805 -0.5073 -0.2299
 1104OPC    HW2 4691   4.105   2.645   1.164 -0.7156 -3.0506 -0.3310
 1104OPC     MW 4692   4.165   2.646   1.113 -0.5050 -0.4829 -0.1174
 1105OPC     OW 4693   1.612   4.439   2.600 -0.5068  0.1161  0.1176
 1105OPC    HW1 4694   1.633   4.356   2.616  0.6912 -0.2406 -2.7768
 1105OPC    HW2 4695   1.670   4.484   2.647 -3.1987 -0.3708  4.4700
 1105OPC     MW 4696   1.623   4.433   2.610 -0.7275 -0.0086  0.3330
 1106OPC     OW 4697   3.501   1.086   2.888 -0.4089  0.0676 -0.5661
 1106OPC    HW1 4698   3.451   1.014   2.886 -0.6898  0.2724 -1.9979
 1106OPC    HW2 4699   3.443   1.151   2.896 -0.1212  0.1570  1.4759
 1106OPC     MW 4700   3.485   1.085   2.889 -0.4081  0.1110 -0.4760
 1107OPC     OW 4701   2.874   4.049   4.165  0.0916  0.3196  0.1665
 1107OPC    HW1 4702   2.820   4.033   4.098  0.3490  1.1152 -0.2508
 1107OPC    HW2 4703   2.950   4.014   4.140  0.1961  0.6436  0.0233
 1107OPC     MW 4704   2.877   4.042   4.151  0.1451  0.4849  0.0839
 1108OPC     OW 4705   3.428   3.068   3.053  0.1264  0.0201  0.5468
 1108OPC    HW1 4706   3.367   3.023   3.096 -1.7392  0.6895 -1.1933
 1108OPC    HW2 4707   3.476   3.006   3.015 -1.3596 -0.5960 -0.4427
 1108OPC     MW 4708   3.426   3.052   3.054 -0.3687  0.0280  0.1434
 1109OPC     OW 4709   3.301   2.505   2.116  0.1195  0.3855  0.0616
 1109OPC    HW1 4710   3.295   2.570   2.173  0.6541  2.4386 -2.0884
 1109OPC    HW2 4711   3.224   2.507   2.074  1.1816  1.6302 -1.9525
 1109OPC     MW 4712   3.289   2.515   2.119  0.3554  0.8726 -0.5535
 1110OPC     OW 4713   1.186   1.541   0.735 -0.1893 -0.1956  0.1486
 1110OPC    HW1 4714   1.128   1.591   0.695  0.8745  0.6399 -0.4074
 1110OPC    HW2 4715   1.242   1.598   0.771  1.1763 -0.9418 -0.6886
 1110OPC     MW 4716   1.186   1.557   0.734  0.1696 -0.1824 -0.0572
 1111OPC     OW 4717   2.230   1.777   4.095 -0.2142 -0.2475 -0.0529
 1111OPC    HW1 4718   2.290   1.724   4.130  0.5825 -2.5474 -4.2538
 1111OPC    HW2 4719   2.156   1.732   4.104 -0.2677 -0.1483  0.0021
 1111OPC     MW 4720   2.228   1.763   4.102 -0.1045 -0.5726 -0.6652
 1112OPC     OW 4721   4.489   2.126   2.065 -0.1560  0.0049 -0.3503
 1112OPC    HW1 4722   4.493   2.212   2.082 -0.5447 -0.1616  0.6397
 1112OPC    HW2 4723   4.404   2.110   2.060 -0.2370 -0.7950  2.1983
 1112OPC     MW 4724   4.477   2.136   2.067 -0.2258 -0.1379  0.1725
 1113OPC     OW 4725   3.252   4.099   4.243  0.1913 -0.3361  0.2021
 1113OPC    HW1 4726   3.182   4.071   4.198 -0.4929  1.7142 -0.1237
 1113OPC    HW2 4727   3.248   4.186   4.235  3.8034 -0.1068 -1.4328
 1113OPC     MW 4728   3.241   4.108   4.235  0.6238  0.0007 -0.0875
 1114OPC     OW 4729   1.522   3.352   5.063  0.2937 -0.0300  0.1318
 1114OPC    HW1 4730   1.522   3.362   4.976 -1.1279  0.1281  0.1239
 1114OPC    HW2 4731   1.566   3.422   5.091 -0.3608  0.6104 -0.4116
 1114OPC     MW 4732   1.529   3.364   5.055 -0.0129  0.0880  0.0503
 1115OPC     OW 4733   5.343   2.682   4.417 -0.0406 -0.2364  0.6184
 1115OPC    HW1 4734   5.355   2.660   4.333  1.3921 -0.4263  0.8457
 1115OPC    HW2 4735   5.292   2.619   4.448 -1.3083  0.3040 -0.3183
 1115OPC     MW 4736   5.338   2.670   4.409 -0.0160 -0.1847  0.5138
 1116OPC     OW 4737   3.731   3.432   1.149 -0.0929 -0.3277 -0.2757
 1116OPC    HW1 4738   3.729   3.518   1.161  0.0204 -0.2456 -0.7975
 1116OPC    HW2 4739   3.716   3.399   1.228 -0.6281  0.1705 -0.1625
 1116OPC     MW 4740   3.729   3.440   1.162 -0.1553 -0.2420 -0.3361
 1117OPC     OW 4741   2.551   2.948   0.174  0.2184 -0.0685 -0.4497
 1117OPC    HW1 4742   2.559   2.864   0.151 -0.4862 -0.2303 -0.1414
 1117OPC    HW2 4743   2.629   2.967   0.208  0.3675 -0.6234 -0.4620
 1117OPC     MW 4744   2.564   2.938   0.176  0.1365 -0.1743 -0.4060
 1118OPC     OW 4745   3.114   1.604   4.270  0.5152  0.2252  0.2992
 1118OPC    HW1 4746   3.075   1.582   4.195  0.2538 -0.1857  0.5516
 1118OPC    HW2 4747   3.114   1.691   4.268  0.2357  0.2220 -0.0361
 1118OPC     MW 4748   3.109   1.614   4.258  0.4354  0.1640  0.2871
 1119OPC     OW 4749   4.158   4.007   2.505  0.1253  0.5902 -0.1209
 1119OPC    HW1 4750   4.192   3.930   2.527  0.2304  0.4606 -0.7175
 1119OPC    HW2 4751   4.155   4.051   2.580 -0.9258 -0.3740  0.4233
 1119OPC     MW 4752   4.162   4.002   2.519 -0.0145  0.4287 -0.1285
 1120OPC     OW 4753   2.325   1.012   0.268 -0.1440 -0.3039 -0.8810
 1120OPC    HW1 4754   2.329   0.944   0.213  0.0803 -0.5903 -0.5201
 1120OPC    HW2 4755   2.404   1.047   0.263 -0.6842  0.8026 -2.1352
 1120OPC     MW 4756   2.337   1.007   0.259 -0.1907 -0.1828 -1.0130
 1121OPC     OW 4757   1.341   0.829   1.285 -0.4984 -0.0982  0.0191
 1121OPC    HW1 4758   1.261   0.855   1.309 -0.1331  2.5145 -1.2204
 1121OPC    HW2 4759   1.331   0.804   1.202 -0.1020 -0.2190  0.0043
 1121OPC     MW 4760   1.327   0.829   1.276 -0.3858  0.2699 -0.1663
 1122OPC     OW 4761   2.067   1.171   0.122  0.1376 -0.4401  0.3420
 1122OPC    HW1 4762   1.988   1.187   0.154  0.0758 -1.5667  0.8074
 1122OPC    HW2 4763   2.115   1.238   0.149 -0.7701  0.5628 -0.4358
 1122OPC     MW 4764   2.062   1.183   0.131 -0.0056 -0.4584  0.2959
 1123OPC     OW 4765   4.156   1.671   1.894  0.8208  0.0795 -0.3199
 1123OPC    HW1 4766   4.219   1.611   1.883  1.6579  0.3797  2.1646
 1123OPC    HW2 4767   4.095   1.628   1.940 -0.6407 -0.0582 -2.2741
 1123OPC     MW 4768   4.157   1.656   1.899  0.7286  0.1036 -0.2416
 1124OPC     OW 4769   2.273   1.931   5.282 -0.0498 -0.1497 -0.2476
 1124OPC    HW1 4770   2.315   1.868   5.238  0.9104 -0.4055  0.9959
 1124OPC    HW2 4771   2.310   2.004   5.252 -0.8121 -0.1814 -1.3203
 1124OPC     MW 4772   2.285   1.932   5.271 -0.0204 -0.1922 -0.2222
 1125OPC     OW 4773   4.330   2.240   4.960 -0.4479  0.5015 -0.1142
 1125OPC    HW1 4774   4.307   2.296   5.023  2.5353  0.5249  1.0736
 1125OPC    HW2 4775   4.412   2.261   4.942 -0.3472 -1.2639 -2.1772
 1125OPC     MW 4776   4.339   2.252   4.967  0.0079  0.2441 -0.2434
 1126OPC     OW 4777   5.218   3.676   0.699 -0.1280 -0.1406 -0.0520
 1126OPC    HW1 4778   5.262   3.712   0.764  1.8878 -0.3028 -1.2299
 1126OPC    HW2 4779   5.201   3.595   0.727 -1.9584  0.6825  1.3856
 1126OPC     MW 4780   5.222   3.669   0.713 -0.1006 -0.0430 -0.0136
 1127OPC     OW 4781   4.565   4.359   3.646  0.1703  1.0172 -0.7585
 1127OPC    HW1 4782   4.492   4.387   3.685 -0.8033  0.4270 -2.0913
 1127OPC    HW2 4783   4.625   4.417   3.672 -0.1898  0.2297  2.2329
 1127OPC     MW 4784   4.563   4.372   3.656 -0.0267  0.8137 -0.5137
 1128OPC     OW 4785   0.658   2.224   0.062 -0.2768  0.3172 -0.0732
 1128OPC    HW1 4786   0.648   2.308   0.039 -0.9452  0.2473 -0.0571
 1128OPC    HW2 4787   0.590   2.184   0.024 -0.9578  0.0738  1.3381
 1128OPC     MW 4788   0.646   2.231   0.053 -0.4762  0.2710  0.1377
 1129OPC     OW 4789   2.409   4.394   1.602 -0.0602 -0.0845 -0.0215
 1129OPC    HW1 4790   2.427   4.359   1.680  1.7390 -0.8211 -0.7160
 1129OPC    HW2 4791   2.363   4.332   1.562 -1.7404  0.6275  0.6986
 1129OPC     MW 4792   2.405   4.379   1.608 -0.0427 -0.0882 -0.0177
 1130OPC     OW 4793   1.900   1.059   5.066 -0.4144  0.3586 -0.3357
 1130OPC    HW1 4794   1.979   1.074   5.100  0.0005  0.0038 -1.1387
 1130OPC    HW2 4795   1.847   1.102   5.121  0.5225  2.7095 -1.1307
 1130OPC     MW 4796   1.904   1.068   5.079 -0.2147  0.6534 -0.5720
 1131OPC     OW 4797   5.006   4.132   3.028 -0.3487 -0.2713 -0.5617
 1131OPC    HW1 4798   5.077   4.082   3.020 -1.4078 -2.1314  0.7553
 1131OPC    HW2 4799   5.012   4.163   3.109 -0.0065  1.3068 -1.1676
 1131OPC     MW 4800   5.017   4.129   3.039 -0.4544 -0.3130 -0.4566
 1132OPC     OW 4801   4.028   3.410   1.942 -0.5095  0.1180 -0.1320
 1132OPC    HW1 4802   4.074   3.415   1.868 -0.3086 -1.4171 -0.1438
 1132OPC    HW2 4803   3.945   3.409   1.915 -0.4242 -2.0304 -0.5249
 1132OPC     MW 4804   4.023   3.411   1.927 -0.4671 -0.4262 -0.1919
 1133OPC     OW 4805   4.795   2.263   0.106  0.2741  0.6919 -0.0721
 1133OPC    HW1 4806   4.710   2.273   0.119  0.2629 -0.4973  0.9578
 1133OPC    HW2 4807   4.803   2.180   0.079  1.0329  1.0190 -0.9225
 1133OPC     MW 4808   4.784   2.252   0.104  0.3846  0.5645 -0.0456
 1134OPC     OW 4809   0.868   2.396   3.884  0.3138 -0.4731 -1.0925
 1134OPC    HW1 4810   0.908   2.431   3.953 -1.9893 -0.0984  0.1584
 1134OPC    HW2 4811   0.897   2.314   3.883  1.3793 -0.1270 -0.4896
 1134OPC     MW 4812   0.878   2.389   3.894  0.1310 -0.3664 -0.8186
 1135OPC     OW 4813   3.712   1.043   1.646  0.0999  0.0333 -0.2841
 1135OPC    HW1 4814   3.672   1.001   1.711  0.4079  0.4766  0.2052
 1135OPC    HW2 4815   3.675   1.012   1.575 -0.5952 -0.1042  0.1322
 1135OPC     MW 4816   3.701   1.032   1.645  0.0428  0.0785 -0.1503
 1136OPC     OW 4817   3.402   3.482   3.168 -0.3104 -0.0264 -0.6179
 1136OPC    HW1 4818   3.460   3.491   3.104 -0.6759  1.2076 -0.7836
 1136OPC    HW2 4819   3.352   3.553   3.162 -1.1385 -0.5129  0.2385
 1136OPC     MW 4820   3.403   3.493   3.158 -0.4866  0.0840 -0.5159
 1137OPC     OW 4821   0.398   2.924   0.372 -0.2730 -0.0411  0.1168
 1137OPC    HW1 4822   0.419   2.840   0.383 -0.3659 -0.0953 -0.1124
 1137OPC    HW2 4823   0.370   2.949   0.450  0.9709  0.1252  0.5296
 1137OPC     MW 4824   0.397   2.915   0.385 -0.1030 -0.0246  0.1439
 1138OPC     OW 4825   1.138   3.362   1.086  0.0618 -0.2976  0.5241
 1138OPC    HW1 4826   1.126   3.362   1.000 -0.2730  2.1263  0.4919
 1138OPC    HW2 4827   1.057   3.363   1.119  0.1236  1.5811  0.7310
 1138OPC     MW 4828   1.125   3.362   1.078  0.0215  0.3380  0.5499
 1139OPC     OW 4829   1.863   0.226   4.019 -0.1393  0.0812  0.3396
 1139OPC    HW1 4830   1.913   0.154   4.013 -1.3127 -0.7586  0.2197
 1139OPC    HW2 4831   1.816   0.211   4.091 -1.5187 -0.0296 -0.5513
 1139OPC     MW 4832   1.864   0.213   4.029 -0.5165 -0.0592  0.1903
 1140OPC     OW 4833   3.642   3.334   2.733  0.1828 -0.8592 -0.6351
 1140OPC    HW1 4834   3.700   3.369   2.678 -0.7806 -0.5130 -1.4508
 1140OPC    HW2 4835   3.569   3.379   2.718  0.2429  0.2791  1.9804
 1140OPC     MW 4836   3.640   3.346   2.723  0.0495 -0.6399 -0.3693
 1141OPC     OW 4837   5.224   1.501   1.135 -0.1733 -0.5196  0.5414
 1141OPC    HW1 4838   5.238   1.415   1.139 -0.2338 -0.5312  0.5021
 1141OPC    HW2 4839   5.255   1.531   1.211  1.6162 -0.3335 -0.2176
 1141OPC     MW 4840   5.231   1.493   1.147  0.0823 -0.4938  0.4235
 1142OPC     OW 4841   1.011   0.883   0.775  0.4291  0.5618 -0.0814
 1142OPC    HW1 4842   1.063   0.892   0.706  0.9677  1.1665  0.3913
 1142OPC    HW2 4843   1.014   0.797   0.792  0.3354  0.4215 -0.7634
 1142OPC     MW 4844   1.019   0.871   0.767  0.4948  0.6304 -0.1124
 1143OPC     OW 4845   5.284   1.908   0.512  0.1776  0.1143 -0.3112
 1143OPC    HW1 4846   5.261   1.967   0.452 -0.8932  1.4354  1.3207
 1143OPC    HW2 4847   5.208   1.874   0.538  0.7701 -3.2999 -2.2928
 1143OPC     MW 4848   5.270   1.912   0.507  0.1068 -0.1949 -0.3629
 1144OPC     OW 4849   1.820   3.250   1.757 -0.3505  0.5755  0.1042
 1144OPC    HW1 4850   1.843   3.171   1.784 -1.4040  0.0218 -0.5396
 1144OPC    HW2 4851   1.748   3.235   1.709 -0.3238  1.8677 -0.3796
 1144OPC     MW 4852   1.813   3.236   1.754 -0.5022  0.6846 -0.0623
 1145OPC     OW 4853   3.787   1.605   0.658  0.2212  0.4652 -0.0003
 1145OPC    HW1 4854   3.745   1.674   0.626 -0.1706  0.7076  1.0029
 1145OPC    HW2 4855   3.723   1.554   0.689  0.6284  1.1829  2.2249
 1145OPC     MW 4856   3.771   1.608   0.658  0.2234  0.6070  0.4766
 1146OPC     OW 4857   4.059   3.170   2.299 -0.9510  0.0870 -0.2649
 1146OPC    HW1 4858   4.058   3.230   2.363 -0.0647 -0.3890  0.2157
 1146OPC    HW2 4859   4.070   3.095   2.342  0.7494 -0.1344 -1.0365
 1146OPC     MW 4860   4.060   3.168   2.315 -0.5691 -0.0161 -0.3078
 1147OPC     OW 4861   5.282   2.062   3.647  0.1757  0.4351  0.2419
 1147OPC    HW1 4862   5.205   2.029   3.623  0.0533  0.8214  0.0962
 1147OPC    HW2 4863   5.340   2.007   3.611  0.0348  1.5972 -1.9320
 1147OPC     MW 4864   5.280   2.049   3.638  0.1369  0.6638 -0.1009
 1148OPC     OW 4865   1.003   3.905   2.204  0.2617  0.0265  0.4036
 1148OPC    HW1 4866   1.000   3.822   2.176 -0.8703 -0.1859  1.0853
 1148OPC    HW2 4867   1.052   3.901   2.276  0.0137 -0.0887  0.5653
 1148OPC     MW 4868   1.010   3.892   2.210  0.0579 -0.0219  0.5282
 1149OPC     OW 4869   3.218   0.539   3.627  0.4905 -0.4351 -0.0190
 1149OPC    HW1 4870   3.182   0.602   3.675  0.3596 -1.0092  0.6522
 1149OPC    HW2 4871   3.150   0.500   3.589  0.4834 -0.7770  0.3307
 1149OPC     MW 4872   3.203   0.542   3.629  0.4703 -0.5704  0.1317
 1150OPC     OW 4873   0.044   1.089   1.908 -0.2643 -0.4109 -0.2078
 1150OPC    HW1 4874  -0.035   1.123   1.891  0.3485  0.6512 -1.0435
 1150OPC    HW2 4875   0.032   1.047   1.984 -1.1755  1.3057  0.6556
 1150OPC     MW 4876   0.030   1.088   1.917 -0.3084 -0.0005 -0.2037
 1151OPC     OW 4877   2.921   1.099   0.822  0.1011  0.0854 -0.4931
 1151OPC    HW1 4878   2.882   1.146   0.885 -2.6941 -0.7413 -1.4480
 1151OPC    HW2 4879   2.944   1.160   0.763  0.3937  0.6324  0.1765
 1151OPC     MW 4880   2.918   1.115   0.822 -0.2687  0.0440 -0.5352
 1152OPC     OW 4881   1.659   5.082   1.421 -0.4921 -0.2446 -0.5641
 1152OPC    HW1 4882   1.601   5.025   1.390 -1.1177  0.1965 -0.2376
 1152OPC    HW2 4883   1.649   5.077   1.508  0.8974 -1.1158 -0.4292
 1152OPC     MW 4884   1.649   5.073   1.429 -0.3793 -0.3080 -0.4960
 1153OPC     OW 4885   1.526   0.917   1.634  0.2651 -0.0014 -0.0120
 1153OPC    HW1 4886   1.556   0.914   1.716  1.3409  0.1619 -0.3825
 1153OPC    HW2 4887   1.461   0.975   1.638  0.0754 -0.2648  0.7965
 1153OPC     MW 4888   1.521   0.925   1.647  0.3960 -0.0162  0.0528
 1154OPC     OW 4889   2.954   4.931   3.070  0.0084  0.3951  0.3421
 1154OPC    HW1 4890   2.906   5.005   3.072 -0.3818  0.1942 -0.7500
 1154OPC    HW2 4891   2.934   4.896   2.992  1.5791  0.0557  0.0526
 1154OPC     MW 4892   2.944   4.937   3.059  0.1827  0.3154  0.1380
 1155OPC     OW 4893   1.657   0.436   2.345  0.0322 -0.5490  0.5501
 1155OPC    HW1 4894   1.718   0.376   2.328  0.3739 -0.1676  0.4096
 1155OPC    HW2 4895   1.636   0.421   2.428 -0.9557 -1.8077  0.0975
 1155OPC     MW 4896   1.663   0.425   2.355 -0.0632 -0.6786  0.4625
 1156OPC     OW 4897   1.631   4.534   1.237  0.2837 -0.6472  0.1198
 1156OPC    HW1 4898   1.675   4.482   1.291  1.2146 -1.6946 -1.5364
 1156OPC    HW2 4899   1.637   4.493   1.160 -0.8579  0.8246 -0.8170
 1156OPC     MW 4900   1.639   4.520   1.233  0.2527 -0.5844 -0.2633
 1157OPC     OW 4901   2.052   1.228   3.781  0.1306 -0.3367 -0.2994
 1157OPC    HW1 4902   2.043   1.315   3.778 -0.0780 -0.3323  0.2618
 1157OPC    HW2 4903   2.013   1.206   3.856 -0.1727 -0.9596 -0.6319
 1157OPC     MW 4904   2.045   1.238   3.792  0.0551 -0.4281 -0.2655
 1158OPC     OW 4905   0.447   1.893   2.529 -0.0909  0.4917 -0.4605
 1158OPC    HW1 4906   0.444   1.923   2.611  0.9610  0.3694 -0.3684
 1158OPC    HW2 4907   0.400   1.820   2.532 -2.3900  1.8672 -0.6055
 1158OPC     MW 4908   0.439   1.887   2.542 -0.2752  0.6769 -0.4684
 1159OPC     OW 4909   2.798   5.290   3.540 -0.4901 -0.0659 -0.3141
 1159OPC    HW1 4910   2.738   5.316   3.482 -1.6117  1.2805  1.3670
 1159OPC    HW2 4911   2.874   5.308   3.499 -1.2466  0.7993 -1.3970
 1159OPC     MW 4912   2.801   5.297   3.525 -0.7675  0.2608 -0.2258
 1160OPC     OW 4913   1.821   0.988   3.397 -0.2828  0.0403 -0.0378
 1160OPC    HW1 4914   1.877   1.029   3.344  0.0279  2.4035  1.9661
 1160OPC    HW2 4915   1.861   0.912   3.415  0.5678  0.1284 -1.4241
 1160OPC     MW 4916   1.835   0.983   3.391 -0.1112  0.4024  0.0534
 1161OPC     OW 4917   2.130   5.404   2.736 -0.3237  0.2406  0.5387
 1161OPC    HW1 4918   2.207   5.365   2.728 -0.1050  0.6322  0.7010
 1161OPC    HW2 4919   2.088   5.384   2.662 -0.5328 -0.9730  0.9520
 1161OPC     MW 4920   2.135   5.395   2.724 -0.3223  0.1192  0.6237
 1162OPC     OW 4921   1.689   5.019   0.671  0.3058 -0.1356 -0.0284
 1162OPC    HW1 4922   1.712   5.068   0.740 -1.2435 -0.6900  0.9255
 1162OPC    HW2 4923   1.758   5.027   0.617  0.7676  1.8267  0.7451
 1162OPC     MW 4924   1.703   5.027   0.673  0.1451  0.0720  0.2268
 1163OPC     OW 4925   2.843   1.532   4.555  0.0962  0.1933  0.8043
 1163OPC    HW1 4926   2.858   1.480   4.487 -3.3102  0.1106 -0.0496
 1163OPC    HW2 4927   2.802   1.480   4.612 -0.7640  1.2497  1.1818
 1163OPC     MW 4928   2.839   1.517   4.553 -0.5341  0.3372  0.7341
 1164OPC     OW 4929   3.142   4.412   1.678  0.0262  0.3927 -0.4440
 1164OPC    HW1 4930   3.200   4.377   1.733  0.8179  1.7296 -0.3677
 1164OPC    HW2 4931   3.164   4.379   1.600  1.3625  1.3689 -0.5227
 1164OPC     MW 4932   3.154   4.402   1.674  0.3407  0.7346 -0.4443
 1165OPC     OW 4933   3.002   0.119   3.541  0.1646  0.5005 -0.3818
 1165OPC    HW1 4934   3.058   0.055   3.557 -0.4041  0.1112  0.1081
 1165OPC    HW2 4935   2.947   0.084   3.482  0.9238  1.1678 -1.5233
 1165OPC     MW 4936   3.002   0.104   3.535  0.1928  0.5416 -0.4779
 1166OPC     OW 4937   4.869   3.776   5.446  0.6180 -0.3285 -0.3750
 1166OPC    HW1 4938   4.809   3.834   5.471  0.6732 -0.5816  0.3889
 1166OPC    HW2 4939   4.837   3.742   5.372  0.1331 -0.0070 -0.3158
 1166OPC     MW 4940   4.856   3.780   5.439  0.5546 -0.3183 -0.2532
 1167OPC     OW 4941   2.004   3.979   4.216  0.7281  0.0353  0.7082
 1167OPC    HW1 4942   2.023   4.064   4.214  0.9593  0.1354  3.2592
 1167OPC    HW2 4943   1.974   3.966   4.297  0.3594 -2.2629  0.2973
 1167OPC     MW 4944   2.002   3.989   4.228  0.7079 -0.2894  1.0242
 1168OPC     OW 4945   2.471   1.689   0.262 -0.3073 -0.2767  0.5246
 1168OPC    HW1 4946   2.396   1.733   0.259  0.2482  0.6811  0.4638
 1168OPC    HW2 4947   2.459   1.631   0.327 -0.9170  0.1913  0.8322
 1168OPC     MW 4948   2.458   1.687   0.271 -0.3153 -0.0661  0.5611
 1169OPC     OW 4949   4.780   1.940   3.621 -0.2414  0.5965  0.2765
 1169OPC    HW1 4950   4.865   1.955   3.610  0.4467 -2.6558  0.1952
 1169OPC    HW2 4951   4.767   1.953   3.706  1.3854 -2.6470  1.1708
 1169OPC     MW 4952   4.790   1.944   3.632  0.1004 -0.3631  0.3968
 1170OPC     OW 4953   3.966   1.331   0.007  0.3015  0.1949 -0.5139
 1170OPC    HW1 4954   3.965   1.245   0.022 -2.7324  0.3509  1.0923
 1170OPC    HW2 4955   3.947   1.365   0.085  1.4267  2.3874 -1.1010
 1170OPC     MW 4956   3.963   1.323   0.021  0.0196  0.5419 -0.3633
 1171OPC     OW 4957   0.618   3.007   0.228 -0.4565 -0.1494  0.2499
 1171OPC    HW1 4958   0.544   2.986   0.269 -0.7362  0.7285  0.2052
 1171OPC    HW2 4959   0.608   2.971   0.149 -1.3228  0.8901 -0.1285
 1171OPC     MW 4960   0.606   2.999   0.222 -0.6258  0.1338  0.1874
 1172OPC     OW 4961   2.943   1.009   1.618  0.0371 -0.0690 -0.5267
 1172OPC    HW1 4962   3.025   1.038   1.627 -0.2313  0.6425 -0.3002
 1172OPC    HW2 4963   2.937   0.947   1.678 -0.4046  1.7163  1.4017
 1172OPC     MW 4964   2.955   1.004   1.628 -0.0678  0.2998 -0.2083
 1173OPC     OW 4965   0.828   4.193   1.469 -0.1361  0.2355  0.5092
 1173OPC    HW1 4966   0.826   4.107   1.451  0.6834  0.6873 -2.1390
 1173OPC    HW2 4967   0.805   4.196   1.553 -2.0140 -2.4319  0.2502
 1173OPC     MW 4968   0.824   4.180   1.479 -0.2925 -0.0918  0.0797
 1174OPC     OW 4969   1.765   3.671   1.388 -0.3927  0.4094  0.1142
 1174OPC    HW1 4970   1.755   3.741   1.440  0.8351 -0.3898  1.4853
 1174OPC    HW2 4971   1.835   3.691   1.340 -0.8520  0.6688 -0.4625
 1174OPC     MW 4972   1.773   3.684   1.389 -0.2791  0.3297  0.2315
 1175OPC     OW 4973   2.218   1.853   2.822  0.3472 -0.1399  0.4152
 1175OPC    HW1 4974   2.284   1.862   2.766 -0.1450  0.0849 -0.1373
 1175OPC    HW2 4975   2.183   1.933   2.825 -0.5559 -0.5005 -0.1297
 1175OPC     MW 4976   2.223   1.866   2.814  0.1413 -0.1600  0.2531
 1176OPC     OW 4977   3.705   1.786   0.987 -0.4728 -0.1847 -0.4568
 1176OPC    HW1 4978   3.648   1.747   1.040  1.7706 -1.0963  1.4664
 1176OPC    HW2 4979   3.771   1.730   0.983  0.9705  1.4753 -1.3019
 1176OPC     MW 4980   3.706   1.772   0.994  0.0718 -0.0741 -0.2975
 1177OPC     OW 4981   2.657   1.695   1.174 -0.5804  0.1297  0.0888
 1177OPC    HW1 4982   2.571   1.682   1.175 -0.7466  1.1072 -0.3083
 1177OPC    HW2 4983   2.683   1.663   1.251 -1.7823  2.6383  1.7054
 1177OPC     MW 4984   2.648   1.688   1.186 -0.7825  0.6447  0.2689
 1178OPC     OW 4985   2.124   4.465   2.263 -0.4328 -0.0157  0.0837
 1178OPC    HW1 4986   2.061   4.404   2.267  0.5003 -0.9493  1.2934
 1178OPC    HW2 4987   2.089   4.526   2.212 -1.8253 -1.0823 -0.3208
 1178OPC     MW 4988   2.109   4.465   2.256 -0.5007 -0.3109  0.2025
 1179OPC     OW 4989   1.388   4.250   1.779 -0.6318  0.2775 -1.0564
 1179OPC    HW1 4990   1.335   4.189   1.812 -0.6816  0.7246 -0.2745
 1179OPC    HW2 4991   1.458   4.246   1.832 -0.9088  1.3301 -0.5844
 1179OPC     MW 4992   1.391   4.240   1.792 -0.6801  0.4990 -0.8712
 1180OPC     OW 4993   4.874   3.342   3.290  0.2441 -0.4223 -0.0176
 1180OPC    HW1 4994   4.888   3.256   3.298 -0.9980 -0.6328  0.1231
 1180OPC    HW2 4995   4.954   3.375   3.279  0.8502 -1.4852  0.9176
 1180OPC     MW 4996   4.888   3.334   3.290  0.1502 -0.6104  0.1414
 1181OPC     OW 4997   2.459   2.326   5.387 -0.3645  0.4609  0.1031
 1181OPC    HW1 4998   2.489   2.397   5.345  0.3567 -0.0261 -0.2257
 1181OPC    HW2 4999   2.436   2.273   5.322  1.8772 -0.7870  0.2255
 1181OPC     MW 5000   2.460   2.329   5.371  0.0732  0.2046  0.0727
 1182OPC     OW 5001   2.525   5.247   1.610 -0.4057 -0.0497  0.5506
 1182OPC    HW1 5002   2.601   5.247   1.653 -0.6765 -1.6925  1.1235
 1182OPC    HW2 5003   2.508   5.162   1.599 -1.0612  0.2944 -1.5800
 1182OPC     MW 5004   2.534   5.234   1.614 -0.5426 -0.2415  0.3204
 1183OPC     OW 5005   3.476   1.722   0.322  0.3660  0.0479 -1.2166
 1183OPC    HW1 5006   3.435   1.645   0.324 -1.9717  1.2480  0.1889
 1183OPC    HW2 5007   3.428   1.769   0.267  1.6595  0.6303 -1.9032
 1183OPC     MW 5008   3.463   1.717   0.314  0.2120  0.3111 -1.1104
 1184OPC     OW 5009   1.707   1.719   2.362 -0.2079  0.1528  0.0269
 1184OPC    HW1 5010   1.680   1.702   2.281 -2.1237  1.1008  0.3981
 1184OPC    HW2 5011   1.635   1.750   2.401  1.1245  1.5157  1.5385
 1184OPC     MW 5012   1.692   1.721   2.356 -0.2940  0.4942  0.3052
 1185OPC     OW 5013   1.621   3.446   0.008  0.4278  0.2247  0.1973
 1185OPC    HW1 5014   1.658   3.388   0.061  0.4130  0.4312  0.4364
 1185OPC    HW2 5015   1.615   3.404  -0.068  0.1194 -0.1994  0.4550
 1185OPC     MW 5016   1.626   3.431   0.005  0.3802  0.1926  0.2706
 1186OPC     OW 5017   3.837   5.285   3.859  0.2988  0.0204  0.2830
 1186OPC    HW1 5018   3.917   5.255   3.875  0.9527  1.5237  0.0585
 1186OPC    HW2 5019   3.792   5.214   3.838  1.9660 -0.7142 -1.1190
 1186OPC     MW 5020   3.842   5.270   3.858  0.6417  0.1340  0.0428
 1187OPC     OW 5021   3.892   4.820   4.875 -0.1946 -0.0996  0.3150
 1187OPC    HW1 5022   3.864   4.741   4.851 -1.3171  0.0261  1.1522
 1187OPC    HW2 5023   3.926   4.853   4.802  2.0685 -2.0597  0.3251
 1187OPC     MW 5024   3.893   4.813   4.861 -0.0261 -0.3707  0.4401
 1188OPC     OW 5025   0.898   3.965   4.667 -0.1253  0.0114  0.0969
 1188OPC    HW1 5026   0.956   3.957   4.731  1.8214 -1.2578 -1.7054
 1188OPC    HW2 5027   0.884   3.883   4.640 -1.0839  0.4789 -0.9279
 1188OPC     MW 5028   0.904   3.952   4.672  0.0206 -0.1070 -0.3207
 1189OPC     OW 5029   1.620   3.132   0.888  0.3142 -0.2607 -0.0154
 1189OPC    HW1 5030   1.542   3.114   0.922  0.4988 -2.1159 -0.5020
 1189OPC    HW2 5031   1.608   3.210   0.850 -1.0122 -0.0656  0.7432
 1189OPC     MW 5032   1.607   3.141   0.887  0.1456 -0.5059  0.0248
 1190OPC     OW 5033   4.198   3.860   0.100 -0.5139  0.0259 -0.2828
 1190OPC    HW1 5034   4.240   3.878   0.025  0.8936  1.2768  0.7431
 1190OPC    HW2 5035   4.128   3.912   0.097 -1.1702 -0.8571 -1.2611
 1190OPC     MW 5036   4.194   3.870   0.088 -0.4027  0.0803 -0.2757
 1191OPC     OW 5037   4.041   4.184   0.952  0.4340 -0.3834 -0.5103
 1191OPC    HW1 5038   4.021   4.131   0.886  0.4396 -0.4944 -0.4226
 1191OPC    HW2 5039   4.116   4.152   0.983  0.0247 -0.8246  0.0652
 1191OPC     MW 5040   4.049   4.171   0.947  0.3743 -0.4652 -0.4123
 1192OPC     OW 5041   4.010   0.576   4.241  0.4099  0.1137  0.2409
 1192OPC    HW1 5042   4.067   0.604   4.181 -0.9403  1.4837 -0.4867
 1192OPC    HW2 5043   3.947   0.636   4.239 -0.0508 -0.1819  2.5533
 1192OPC     MW 5044   4.009   0.589   4.232  0.1426  0.2724  0.4749
 1193OPC     OW 5045   0.698   2.142   1.119  0.5141 -0.2272  0.0270
 1193OPC    HW1 5046   0.674   2.060   1.137 -0.3063 -0.1013 -0.4146
 1193OPC    HW2 5047   0.780   2.147   1.148  1.5222 -1.9822 -2.1654
 1193OPC     MW 5048   0.707   2.131   1.126  0.5418 -0.4678 -0.3620
 1194OPC     OW 5049   1.386   1.175   1.562 -0.0449  0.3269  0.4714
 1194OPC    HW1 5050   1.388   1.239   1.621 -2.2553  1.2653 -0.3565
 1194OPC    HW2 5051   1.303   1.172   1.537  0.8289  0.4267 -3.0434
 1194OPC     MW 5052   1.374   1.184   1.567 -0.2422  0.4802 -0.1702
 1195OPC     OW 5053   5.217   2.037   4.458 -0.0957  0.6889 -0.1927
 1195OPC    HW1 5054   5.220   2.043   4.371  0.3846  0.9314 -0.1632
 1195OPC    HW2 5055   5.254   2.111   4.486  1.3523 -0.1401  0.1945
 1195OPC     MW 5056   5.223   2.049   4.450  0.1891  0.6022 -0.1311
 1196OPC     OW 5057   1.113   0.785   3.945 -0.6148  0.6536  0.0213
 1196OPC    HW1 5058   1.133   0.771   4.029  1.6205  2.2907 -0.1614
 1196OPC    HW2 5059   1.061   0.855   3.948  0.0840  1.1854  0.0279
 1196OPC     MW 5060   1.108   0.793   3.958 -0.1814  0.9740 -0.0048
 1197OPC     OW 5061   3.103   3.847   0.216 -0.2291 -0.8197 -0.3414
 1197OPC    HW1 5062   3.102   3.840   0.303 -1.8403  0.4276 -0.2240
 1197OPC    HW2 5063   3.188   3.844   0.196  0.1379 -1.5318  1.2203
 1197OPC     MW 5064   3.116   3.846   0.226 -0.4129 -0.7406 -0.0934
 1198OPC     OW 5065   4.097   3.557   5.076  0.4378 -0.1819  0.1597
 1198OPC    HW1 5066   4.094   3.522   5.156  1.6950  1.6783  1.1233
 1198OPC    HW2 5067   4.138   3.497   5.029 -1.4333 -1.8495  0.5501
 1198OPC     MW 5068   4.103   3.543   5.081  0.3471 -0.1535  0.3598
 1199OPC     OW 5069   4.651   3.698   3.345  0.0988  0.0988 -0.0677
 1199OPC    HW1 5070   4.660   3.783   3.327 -1.2867  0.4292  0.6952
 1199OPC    HW2 5071   4.719   3.681   3.397 -0.1918  1.0108  0.6353
 1199OPC     MW 5072   4.662   3.708   3.350 -0.1488  0.2823  0.1488
 1200OPC     OW 5073   0.681   2.586   3.821 -1.0007  0.3631  0.2235
 1200OPC    HW1 5074   0.627   2.531   3.780  1.2141 -2.6417  1.0122
 1200OPC    HW2 5075   0.743   2.534   3.854  0.0357  3.1182  3.1460
 1200OPC     MW 5076   0.682   2.570   3.820 -0.5204  0.3262  0.7716
 1201OPC     OW 5077   1.761   3.578   4.754  0.0501 -0.1663  0.6419
 1201OPC    HW1 5078   1.774   3.653   4.797  2.2439  2.7283 -4.2785
 1201OPC    HW2 5079   1.841   3.543   4.750  0.0731  0.0219 -1.4215
 1201OPC     MW 5080   1.775   3.584   4.760  0.3775  0.2891 -0.3898
 1202OPC     OW 5081   0.762   1.130   2.592 -0.1942  0.0925 -0.0779
 1202OPC    HW1 5082   0.823   1.105   2.535 -1.1825 -0.2286 -1.0461
 1202OPC    HW2 5083   0.687   1.114   2.550 -0.9445  0.8461  0.9044
 1202OPC     MW 5084   0.760   1.124   2.577 -0.4510  0.1564 -0.0757
 1203OPC     OW 5085   2.565   3.066   4.384 -0.3485 -0.3809  0.1381
 1203OPC    HW1 5086   2.565   3.068   4.297  0.6602  2.7771  0.1244
 1203OPC    HW2 5087   2.480   3.063   4.404 -0.5836 -1.3028 -0.9153
 1203OPC     MW 5088   2.552   3.066   4.374 -0.2341 -0.0507 -0.0193
 1204OPC     OW 5089   1.754   0.726   2.659  0.0148  0.0149 -0.0723
 1204OPC    HW1 5090   1.828   0.681   2.669  1.5847  2.3811 -0.1377
 1204OPC    HW2 5091   1.752   0.744   2.574 -1.3966 -1.1434 -0.3185
 1204OPC     MW 5092   1.765   0.722   2.648  0.0382  0.1934 -0.1184
 1205OPC     OW 5093   1.660   1.366   1.624  0.8057  0.2596  0.0924
 1205OPC    HW1 5094   1.614   1.396   1.556  0.6281 -0.8494 -0.3068
 1205OPC    HW2 5095   1.603   1.370   1.691  0.5798  0.2075 -0.0949
 1205OPC     MW 5096   1.645   1.371   1.624  0.7461  0.0880  0.0057
 1206OPC     OW 5097   3.893   3.945   3.827 -0.1090  0.0515  0.3657
 1206OPC    HW1 5098   3.885   3.875   3.879 -0.3380  2.6715  4.3317
 1206OPC    HW2 5099   3.820   3.943   3.779 -1.3323 -1.2043  2.1152
 1206OPC     MW 5100   3.881   3.934   3.828 -0.3235  0.2531  1.2100
 1207OPC     OW 5101   5.081   3.760   3.552  0.4072  0.1504 -0.7174
 1207OPC    HW1 5102   5.159   3.760   3.512 -0.3744 -0.9428 -2.3809
 1207OPC    HW2 5103   5.092   3.705   3.619  0.8785 -0.6304 -1.4105
 1207OPC     MW 5104   5.095   3.751   3.556  0.3614 -0.1265 -1.0656
 1208OPC     OW 5105   4.791   3.859   2.104 -0.3822 -0.1809 -0.1248
 1208OPC    HW1 5106   4.714   3.878   2.067 -0.4172  1.6720  0.7669
 1208OPC    HW2 5107   4.770   3.834   2.185 -0.0383  1.4221  0.4956
 1208OPC     MW 5108   4.777   3.858   2.110 -0.3364  0.3296  0.0986
 1209OPC     OW 5109   1.410   3.200   2.091 -0.1899 -0.1621  0.0862
 1209OPC    HW1 5110   1.475   3.174   2.040 -1.1637  0.2419 -1.4264
 1209OPC    HW2 5111   1.422   3.286   2.097  0.2443 -0.2794  1.0317
 1209OPC     MW 5112   1.421   3.209   2.085 -0.2696 -0.1197  0.0023
 1210OPC     OW 5113   3.801   2.032   3.081 -0.1990 -0.3507  0.2279
 1210OPC    HW1 5114   3.723   2.068   3.065  1.1627  1.5198 -3.2251
 1210OPC    HW2 5115   3.846   2.096   3.118  0.7401 -0.1000 -1.2631
 1210OPC     MW 5116   3.796   2.047   3.084  0.1408 -0.0373 -0.5026
 1211OPC     OW 5117   0.645   4.418   1.327 -0.3341  0.1386  0.1140
 1211OPC    HW1 5118   0.707   4.377   1.373 -1.3744 -1.8102 -0.1176
 1211OPC    HW2 5119   0.637   4.495   1.367  0.4573 -0.5688  1.7173
 1211OPC     MW 5120   0.653   4.423   1.340 -0.3709 -0.2537  0.3166
 1212OPC     OW 5121   1.475   2.955   4.304  0.3874  0.2665  0.1070
 1212OPC    HW1 5122   1.488   2.933   4.388  1.5377 -2.0290 -0.5732
 1212OPC    HW2 5123   1.523   3.027   4.293  0.4790  0.4114  1.3285
 1212OPC     MW 5124   1.484   2.962   4.315  0.5709 -0.0513  0.1869
 1213OPC     OW 5125   2.889   4.491   2.018 -0.3084  0.5319  0.3284
 1213OPC    HW1 5126   2.862   4.429   1.963 -1.1750  1.1027  0.0921
 1213OPC    HW2 5127   2.905   4.559   1.965  3.8763 -0.3603  0.0920
 1213OPC     MW 5128   2.887   4.492   2.002  0.1818  0.4847  0.2586
 1214OPC     OW 5129   2.046   0.404   4.168  0.1753 -0.4286 -0.3152
 1214OPC    HW1 5130   2.035   0.478   4.121 -1.6953  0.8556  1.8947
 1214OPC    HW2 5131   1.983   0.352   4.138  0.1236 -0.2958 -0.4394
 1214OPC     MW 5132   2.035   0.408   4.156 -0.1087 -0.2193 -0.0072
 1215OPC     OW 5133   2.573   1.137   4.159  0.3143  0.2967 -0.4035
 1215OPC    HW1 5134   2.603   1.066   4.200 -0.8226 -0.5254 -0.9240
 1215OPC    HW2 5135   2.540   1.186   4.223 -1.0329 -0.7636 -0.2254
 1215OPC     MW 5136   2.572   1.133   4.174 -0.0527  0.0186 -0.4539
 1216OPC     OW 5137   2.593   2.106   4.134  0.2422 -0.1568 -0.7772
 1216OPC    HW1 5138   2.635   2.101   4.210  0.1805 -1.7293 -0.8115
 1216OPC    HW2 5139   2.628   2.176   4.095  0.5225  0.4617  0.5326
 1216OPC     MW 5140   2.604   2.116   4.139  0.2743 -0.2978 -0.5887
 1217OPC     OW 5141   2.023   1.380   2.547 -0.2617  0.6169 -0.1062
 1217OPC    HW1 5142   2.058   1.441   2.599  2.6894 -2.0899  1.3933
 1217OPC    HW2 5143   1.976   1.332   2.602  0.4512 -0.5601 -0.5040
 1217OPC     MW 5144   2.021   1.382   2.563  0.2795  0.0433  0.0565
 1218OPC     OW 5145   1.097   1.788   2.976  0.0401  0.0266 -0.4923
 1218OPC    HW1 5146   1.093   1.730   2.912  0.3757 -0.1816 -0.3285
 1218OPC    HW2 5147   1.016   1.820   2.980 -0.3482 -0.9626 -0.0879
 1218OPC     MW 5148   1.084   1.784   2.967  0.0324 -0.1503 -0.4084
 1219OPC     OW 5149   0.557   1.904   1.516 -0.2080  0.4560 -0.1915
 1219OPC    HW1 5150   0.568   1.852   1.585 -0.6623 -0.3508 -0.7121
 1219OPC    HW2 5151   0.622   1.962   1.523  0.8018 -0.6592 -0.0209
 1219OPC     MW 5152   0.568   1.905   1.527 -0.1259  0.1720 -0.2432
 1220OPC     OW 5153   3.148   0.477   5.243  0.1249 -0.0105 -0.1526
 1220OPC    HW1 5154   3.142   0.454   5.327 -0.0346  2.6455  0.6409
 1220OPC    HW2 5155   3.189   0.409   5.206 -0.1528 -1.4158  1.9786
 1220OPC     MW 5156   3.153   0.464   5.250  0.0602  0.1743  0.2794
 1221OPC     OW 5157   0.100   3.448   3.089  0.4668 -0.0617  0.1514
 1221OPC    HW1 5158   0.066   3.518   3.128 -1.6146 -1.2499  0.5901
 1221OPC    HW2 5159   0.114   3.393   3.155  0.3064 -0.7518 -0.3761
 1221OPC     MW 5160   0.097   3.450   3.104  0.1356 -0.3390  0.1382
 1222OPC     OW 5161   4.902   2.429   4.623 -0.0647 -0.1367  0.4103
 1222OPC    HW1 5162   4.972   2.407   4.669 -0.1946 -0.5420  0.4153
 1222OPC    HW2 5163   4.855   2.356   4.620  0.6310 -0.5572 -1.6509
 1222OPC     MW 5164   4.905   2.415   4.629  0.0188 -0.2587  0.1066
 1223OPC     OW 5165   2.535   0.584   2.324 -0.7338 -0.0679 -0.0280
 1223OPC    HW1 5166   2.622   0.587   2.323 -0.7340  0.1453  0.3879
 1223OPC    HW2 5167   2.512   0.668   2.335 -1.0485  0.2775 -2.6808
 1223OPC     MW 5168   2.544   0.597   2.325 -0.7802  0.0146 -0.3585
 1224OPC     OW 5169   4.645   1.656   0.836 -0.2725  0.1558  0.3492
 1224OPC    HW1 5170   4.669   1.734   0.865 -1.2816  1.2925 -1.6435
 1224OPC    HW2 5171   4.693   1.645   0.764 -0.5445 -0.8315  0.2943
 1224OPC     MW 5172   4.656   1.666   0.829 -0.4621  0.1779  0.0468
 1225OPC     OW 5173   3.040   0.988   3.859 -0.2052 -0.5190 -0.3737
 1225OPC    HW1 5174   3.072   0.948   3.929 -0.8075 -1.8469 -0.8191
 1225OPC    HW2 5175   3.024   0.922   3.803 -1.9943  0.2419 -0.8392
 1225OPC     MW 5176   3.042   0.972   3.861 -0.5585 -0.6028 -0.5082
 1226OPC     OW 5177   2.972   1.891   4.155 -0.0347  0.2274  0.3266
 1226OPC    HW1 5178   3.037   1.870   4.101 -0.0010  0.1045  0.4136
 1226OPC    HW2 5179   3.013   1.923   4.225 -0.0704  0.2349  0.3444
 1226OPC     MW 5180   2.988   1.893   4.158 -0.0350  0.2103  0.3421
 1227OPC     OW 5181   1.469   5.283   1.640 -0.0316 -0.0534 -0.1365
 1227OPC    HW1 5182   1.503   5.313   1.566 -0.9669 -0.5302 -0.7751
 1227OPC    HW2 5183   1.539   5.272   1.691  0.9800 -2.2328 -1.8292
 1227OPC     MW 5184   1.484   5.286   1.637 -0.0203 -0.4458 -0.4809
 1228OPC     OW 5185   2.205   3.592   2.411 -0.4060  0.6672  0.3185
 1228OPC    HW1 5186   2.175   3.513   2.433  0.8541 -0.5759 -1.9950
 1228OPC    HW2 5187   2.277   3.601   2.459  1.4467 -1.2953 -1.8694
 1228OPC     MW 5188   2.211   3.581   2.421  0.0539  0.1937 -0.3464
 1229OPC     OW 5189   2.851   5.283   2.876 -0.4024 -0.1001 -0.6754
 1229OPC    HW1 5190   2.782   5.336   2.869  0.6256  1.4230  0.0749
 1229OPC    HW2 5191   2.827   5.211   2.832 -2.4338  0.3854 -0.4313
 1229OPC     MW 5192   2.837   5.280   2.868 -0.5506  0.1967 -0.5285
 1230OPC     OW 5193   1.411   4.856   0.067  0.1515  0.2867  0.3633
 1230OPC    HW1 5194   1.419   4.820   0.146 -1.5738  0.5766  0.7284
 1230OPC    HW2 5195   1.327   4.880   0.065  0.4713  1.4055 -1.0845
 1230OPC     MW 5196   1.399   4.855   0.079 -0.0561  0.4947  0.2033
 1231OPC     OW 5197   3.983   2.442   3.923 -0.2459 -0.1754 -0.6039
 1231OPC    HW1 5198   3.957   2.485   3.851  0.0438 -0.9560 -1.1801
 1231OPC    HW2 5199   4.070   2.443   3.916 -0.2461 -1.1487 -0.8011
 1231OPC     MW 5200   3.992   2.449   3.911 -0.2031 -0.4344 -0.7181
 1232OPC     OW 5201   0.702   1.283   2.850 -0.8784 -0.3726  0.1759
 1232OPC    HW1 5202   0.755   1.248   2.909  0.2152  1.5182  0.4161
 1232OPC    HW2 5203   0.730   1.249   2.774 -0.8743 -1.1567  0.5211
 1232OPC     MW 5204   0.714   1.273   2.847 -0.7162 -0.2092  0.2624
 1233OPC     OW 5205   2.182   0.819   1.813 -0.1743  0.4180  0.0230
 1233OPC    HW1 5206   2.151   0.876   1.871 -0.4214 -0.3319  0.6479
 1233OPC    HW2 5207   2.110   0.780   1.782  0.0251 -0.0886  0.1783
 1233OPC     MW 5208   2.167   0.822   1.817 -0.1814  0.2324  0.1382
 1234OPC     OW 5209   2.476   4.136   3.474  0.2032 -0.2422  0.1934
 1234OPC    HW1 5210   2.487   4.215   3.439  0.3417  0.4810  1.7675
 1234OPC    HW2 5211   2.547   4.092   3.449  0.4784  0.3655 -0.0977
 1234OPC     MW 5212   2.488   4.141   3.465  0.2643 -0.0458  0.3829
 1235OPC     OW 5213   4.915   2.473   2.573  0.7892  0.8228  0.0891
 1235OPC    HW1 5214   4.979   2.472   2.514  0.5470 -0.3075 -0.1751
 1235OPC    HW2 5215   4.849   2.435   2.532  0.8681 -0.7738  1.3494
 1235OPC     MW 5216   4.915   2.467   2.558  0.7648  0.4201  0.2363
 1236OPC     OW 5217   4.075   2.211   3.630  0.0077 -0.0534  0.2898
 1236OPC    HW1 5218   4.027   2.154   3.676  0.9893 -0.5178  0.7741
 1236OPC    HW2 5219   4.018   2.273   3.608 -1.3765 -1.7214 -1.2022
 1236OPC     MW 5220   4.059   2.212   3.633 -0.0515 -0.3685  0.1409
 1237OPC     OW 5221   1.372   1.891   0.884  0.1760 -0.4688  0.3960
 1237OPC    HW1 5222   1.288   1.909   0.867  0.8080  0.6066 -2.0820
 1237OPC    HW2 5223   1.401   1.964   0.922 -0.3282 -1.4370  2.7553
 1237OPC     MW 5224   1.364   1.905   0.887  0.1949 -0.4530  0.3784
 1238OPC     OW 5225   4.592   2.200   4.905  0.3289 -0.5391 -0.8014
 1238OPC    HW1 5226   4.659   2.230   4.952 -0.3672  1.1416 -0.8211
 1238OPC    HW2 5227   4.620   2.206   4.823  0.4550 -0.6884 -0.7723
 1238OPC     MW 5228   4.606   2.205   4.900  0.2446 -0.3128 -0.7999
 1239OPC     OW 5229   2.376   1.139   5.380 -0.1789 -0.5426 -0.2364
 1239OPC    HW1 5230   2.383   1.191   5.450 -0.5784 -1.4692  0.5099
 1239OPC    HW2 5231   2.447   1.157   5.333 -0.4448  0.8760 -0.1397
 1239OPC     MW 5232   2.388   1.150   5.383 -0.2772 -0.4699 -0.1118
 1240OPC     OW 5233   0.871   4.084   4.009 -0.3660  0.0915 -0.4786
 1240OPC    HW1 5234   0.791   4.115   4.026 -0.0147  0.0352  1.5581
 1240OPC    HW2 5235   0.858   4.029   3.943 -2.4370 -1.5758  1.1551
 1240OPC     MW 5236   0.857   4.081   4.002 -0.6200 -0.1631  0.0634
 1241OPC     OW 5237   0.552   3.648   1.465  0.2135 -0.3425 -0.3160
 1241OPC    HW1 5238   0.516   3.650   1.386 -0.1410 -2.3188 -0.2410
 1241OPC    HW2 5239   0.632   3.617   1.450 -0.4934 -2.5914  0.2609
 1241OPC     MW 5240   0.559   3.644   1.451  0.0567 -0.9667 -0.2198
 1242OPC     OW 5241   1.021   2.748   2.537 -0.4946  0.5589 -0.4302
 1242OPC    HW1 5242   1.088   2.804   2.537  0.6549 -0.6245 -3.0522
 1242OPC    HW2 5243   0.955   2.794   2.572  1.5708  1.8128  2.1339
 1242OPC     MW 5244   1.021   2.763   2.542 -0.0197  0.5693 -0.4388
 1243OPC     OW 5245   3.606   4.110   1.291 -0.1218 -0.1028 -0.5316
 1243OPC    HW1 5246   3.650   4.124   1.217  1.3564 -2.4408 -0.1822
 1243OPC    HW2 5247   3.578   4.028   1.284  0.6462 -0.6343  1.7429
 1243OPC     MW 5248   3.608   4.100   1.279  0.2100 -0.5264 -0.1440
 1244OPC     OW 5249   2.684   4.669   0.486 -0.1451  0.0423  0.1928
 1244OPC    HW1 5250   2.670   4.669   0.572 -0.2138  1.1914  0.1996
 1244OPC    HW2 5251   2.728   4.743   0.472 -1.1171  0.4656 -0.9037
 1244OPC     MW 5252   2.688   4.680   0.496 -0.2987  0.2744  0.0318
 1245OPC     OW 5253   2.468   0.368   5.069  0.2162  0.1723  0.0520
 1245OPC    HW1 5254   2.479   0.285   5.092  0.3162  0.8320  2.7164
 1245OPC    HW2 5255   2.549   0.400   5.071 -0.0504  0.8328  1.4097
 1245OPC     MW 5256   2.482   0.361   5.072  0.1916  0.3673  0.6464
 1246OPC     OW 5257   0.102   2.301   3.830 -0.1336 -0.0300  0.3142
 1246OPC    HW1 5258   0.136   2.295   3.750 -2.2465 -0.1191 -0.6578
 1246OPC    HW2 5259   0.123   2.382   3.856 -1.7855  1.0959 -1.5825
 1246OPC     MW 5260   0.110   2.312   3.822 -0.6898  0.1233 -0.1096
 1247OPC     OW 5261   3.680   4.170   3.264 -0.2830  0.1991 -0.1133
 1247OPC    HW1 5262   3.739   4.234   3.257 -1.1005  0.9823 -0.1334
 1247OPC    HW2 5263   3.604   4.213   3.267 -1.0695 -0.8222 -2.6681
 1247OPC     MW 5264   3.677   4.186   3.263 -0.5201  0.1640 -0.4936
 1248OPC     OW 5265   3.196   5.319   4.583 -0.0945  0.5299  0.2351
 1248OPC    HW1 5266   3.256   5.360   4.535 -1.6198  1.8999 -0.6306
 1248OPC    HW2 5267   3.123   5.328   4.536 -0.8753 -1.6677  0.9185
 1248OPC     MW 5268   3.194   5.327   4.569 -0.4352  0.4077  0.2081
 1249OPC     OW 5269   2.741   2.554   1.131 -0.1657 -0.4920 -0.6496
 1249OPC    HW1 5270   2.720   2.533   1.213  1.2688  2.0227  0.4830
 1249OPC    HW2 5271   2.816   2.512   1.118  0.4561  0.3922 -0.0223
 1249OPC     MW 5272   2.749   2.544   1.141  0.1382  0.0101 -0.3896
 1250OPC     OW 5273   4.081   4.003   3.619  0.1261 -0.2919  0.1997
 1250OPC    HW1 5274   4.031   3.983   3.688  0.0302  1.0967  0.5750
 1250OPC    HW2 5275   4.090   3.927   3.577  0.6842 -1.3200  2.0519
 1250OPC     MW 5276   4.075   3.989   3.623  0.1945 -0.2387  0.5287
 1251OPC     OW 5277   4.092   1.205   0.754  0.3886 -0.3406 -0.1293
 1251OPC    HW1 5278   4.028   1.146   0.763 -1.0898  1.1475 -0.3273
 1251OPC    HW2 5279   4.075   1.262   0.818  0.0946  1.2880 -1.5977
 1251OPC     MW 5280   4.080   1.204   0.765  0.1268  0.1198 -0.3755
 1252OPC     OW 5281   2.235   5.389   3.146 -0.3733 -0.1252  0.4898
 1252OPC    HW1 5282   2.313   5.352   3.131 -0.9032 -0.7515 -0.9124
 1252OPC    HW2 5283   2.252   5.446   3.209  1.4551  0.5216 -0.4921
 1252OPC     MW 5284   2.249   5.392   3.153 -0.1814 -0.1221  0.1377
 1253OPC     OW 5285   1.060   3.859   1.810 -0.2045  0.0030 -0.6116
 1253OPC    HW1 5286   0.975   3.845   1.823  0.1702 -1.1345  0.8282
 1253OPC    HW2 5287   1.086   3.790   1.765  0.4363 -1.0151  1.2218
 1253OPC     MW 5288   1.051   3.847   1.806 -0.0545 -0.3154 -0.1280
 1254OPC     OW 5289   2.202   4.230   5.453 -0.0843 -0.5286 -0.1591
 1254OPC    HW1 5290   2.162   4.249   5.528 -2.0219 -2.0382 -0.7064
 1254OPC    HW2 5291   2.275   4.189   5.478 -0.2609 -0.2178  0.9072
 1254OPC     MW 5292   2.207   4.227   5.468 -0.3967 -0.7057 -0.0825
 1255OPC     OW 5293   3.238   0.551   1.520 -0.2133  0.3431  0.2126
 1255OPC    HW1 5294   3.161   0.578   1.489  0.0829  0.4887 -0.3954
 1255OPC    HW2 5295   3.216   0.482   1.569 -0.6820  0.1011 -0.3286
 1255OPC     MW 5296   3.223   0.545   1.523 -0.2388  0.3288  0.0429
 1256OPC     OW 5297   2.728   2.658   1.591 -0.1887  0.5162  0.1758
 1256OPC    HW1 5298   2.673   2.593   1.570  0.3252 -0.5957  1.9960
 1256OPC    HW2 5299   2.676   2.725   1.607 -0.7022  0.8093 -2.3906
 1256OPC     MW 5300   2.712   2.658   1.591 -0.1886  0.3952  0.0656
 1257OPC     OW 5301   3.950   2.500   2.923  0.2100  0.4693  0.9376
 1257OPC    HW1 5302   3.935   2.570   2.972  0.8327  1.5025 -0.2883
 1257OPC    HW2 5303   3.942   2.529   2.841 -2.4189 -1.5458  0.3316
 1257OPC     MW 5304   3.947   2.514   2.918 -0.0863  0.3242  0.6670
 1258OPC     OW 5305   3.273   2.228   2.077  0.3803  0.5866  0.2710
 1258OPC    HW1 5306   3.286   2.308   2.109 -1.2004  0.8862  0.2717
 1258OPC    HW2 5307   3.205   2.199   2.123 -0.5547  0.1691 -1.2876
 1258OPC     MW 5308   3.265   2.236   2.088  0.0087  0.5692  0.0410
 1259OPC     OW 5309   5.379   3.141   1.747 -0.1640 -0.8649 -0.2301
 1259OPC    HW1 5310   5.296   3.160   1.763 -0.1698  1.0182 -2.1141
 1259OPC    HW2 5311   5.422   3.173   1.816 -0.9144 -1.4604  0.5347
 1259OPC     MW 5312   5.373   3.148   1.760 -0.2759 -0.6746 -0.3954
 1260OPC     OW 5313   2.391   5.216   4.345 -0.2174  0.1345 -0.0455
 1260OPC    HW1 5314   2.366   5.285   4.392 -1.6448 -1.3456  1.5116
 1260OPC    HW2 5315   2.349   5.227   4.269  0.7126  1.6566 -0.3819
 1260OPC     MW 5316   2.381   5.228   4.341 -0.2910  0.1407  0.1347
 1261OPC     OW 5317   5.237   1.392   3.059 -0.2428 -0.5953 -0.0816
 1261OPC    HW1 5318   5.252   1.352   2.982 -0.8533  1.6575 -1.4674
 1261OPC    HW2 5319   5.215   1.326   3.112  2.0970 -2.4899 -1.2587
 1261OPC     MW 5320   5.236   1.376   3.055  0.0129 -0.5423 -0.4601
 1262OPC     OW 5321   1.909   3.731   0.815 -0.1889 -0.2639  0.4163
 1262OPC    HW1 5322   1.990   3.744   0.786  0.3993 -1.4767  1.4215
 1262OPC    HW2 5323   1.859   3.762   0.751  1.0386 -1.5628 -1.2498
 1262OPC     MW 5324   1.914   3.738   0.801  0.0793 -0.6350  0.3186
 1263OPC     OW 5325   3.874   0.828   3.818 -0.1716 -0.0957  0.4630
 1263OPC    HW1 5326   3.839   0.751   3.840 -0.7884 -0.6529 -2.0987
 1263OPC    HW2 5327   3.805   0.877   3.798  0.3149 -0.2651 -1.8856
 1263OPC     MW 5328   3.859   0.824   3.818 -0.1910 -0.2030 -0.2623
 1264OPC     OW 5329   3.144   5.232   2.469 -0.0323 -0.5419 -0.1130
 1264OPC    HW1 5330   3.136   5.310   2.431 -1.9269 -0.4949  0.2645
 1264OPC    HW2 5331   3.219   5.201   2.438 -1.2496 -0.3595 -3.6001
 1264OPC     MW 5332   3.154   5.239   2.459 -0.4920 -0.5081 -0.5722
 1265OPC     OW 5333   4.608   1.435   1.003  0.3998 -0.4090 -0.0809
 1265OPC    HW1 5334   4.615   1.447   1.090  3.7710 -0.4340 -0.2242
 1265OPC    HW2 5335   4.616   1.516   0.971 -1.8447 -0.2571 -0.4637
 1265OPC     MW 5336   4.610   1.449   1.011  0.5665 -0.3902 -0.1586
 1266OPC     OW 5337   2.410   3.371   1.671  0.0340  0.1051 -0.1199
 1266OPC    HW1 5338   2.353   3.328   1.620 -0.1643  0.7110 -0.4112
 1266OPC    HW2 5339   2.418   3.318   1.741  0.6459 -0.9447 -0.9480
 1266OPC     MW 5340   2.403   3.357   1.674  0.0950  0.0396 -0.2851
 1267OPC     OW 5341   2.415   2.343   4.181  0.3334  0.5190  0.0377
 1267OPC    HW1 5342   2.466   2.280   4.149  0.4367  1.1724 -1.1277
 1267OPC    HW2 5343   2.368   2.369   4.112 -2.0291 -0.4380  1.1688
 1267OPC     MW 5344   2.416   2.337   4.166 -0.0004  0.4743  0.0324
 1268OPC     OW 5345   3.678   3.086   1.420 -0.1007 -0.6573  0.1546
 1268OPC    HW1 5346   3.674   3.066   1.505  2.0471  0.6655  0.6264
 1268OPC    HW2 5347   3.702   3.011   1.382 -0.1089 -1.0023  0.8241
 1268OPC     MW 5348   3.681   3.072   1.427  0.2153 -0.5128  0.3231
 1269OPC     OW 5349   1.308   2.393   4.186 -0.3506 -0.3874  0.3403
 1269OPC    HW1 5350   1.355   2.404   4.258 -2.6199  0.5619  1.7861
 1269OPC    HW2 5351   1.267   2.469   4.176 -0.7068 -0.7788 -1.5037
 1269OPC     MW 5352   1.309   2.406   4.195 -0.7384 -0.3048  0.2816
 1270OPC     OW 5353   0.176   2.660   0.432 -0.2356  0.0474  0.1399
 1270OPC    HW1 5354   0.157   2.580   0.460  1.6464  0.1226  1.8935
 1270OPC    HW2 5355   0.133   2.712   0.488  0.0377  0.2250  0.1890
 1270OPC     MW 5356   0.167   2.656   0.445  0.0828  0.0848  0.4062
 1271OPC     OW 5357   2.442   1.318   0.119  0.5289  0.0289  0.0645
 1271OPC    HW1 5358   2.373   1.343   0.166 -0.3041 -1.5134 -0.2682
 1271OPC    HW2 5359   2.508   1.324   0.175 -0.0746  0.3929  0.7568
 1271OPC     MW 5360   2.441   1.322   0.134  0.3167 -0.1452  0.1176
 1272OPC     OW 5361   1.015   4.773   2.865 -0.0235  0.3372 -1.0200
 1272OPC    HW1 5362   1.079   4.809   2.912  0.6368  1.1060 -2.4420
 1272OPC    HW2 5363   1.032   4.800   2.783 -2.2612  0.6789 -1.4180
 1272OPC     MW 5364   1.027   4.782   2.860 -0.2565  0.5012 -1.2888
 1273OPC     OW 5365   2.452   3.506   2.856  0.7454  0.2612  0.0664
 1273OPC    HW1 5366   2.498   3.452   2.907  0.9322 -0.1140 -0.4936
 1273OPC    HW2 5367   2.446   3.579   2.904 -0.9856 -0.7742  1.5769
 1273OPC     MW 5368   2.458   3.509   2.871  0.5174  0.0528  0.2068
 1274OPC     OW 5369   1.514   1.896   0.030  0.0189 -0.4645  0.1619
 1274OPC    HW1 5370   1.452   1.895  -0.032 -1.3971 -0.3135  1.5105
 1274OPC    HW2 5371   1.539   1.980   0.032  0.9582 -0.6996 -1.0194
 1274OPC     MW 5372   1.509   1.909   0.021 -0.0516 -0.4769  0.1866
 1275OPC     OW 5373   1.207   2.673   2.054 -0.1387 -0.0322  0.0882
 1275OPC    HW1 5374   1.223   2.674   1.969  1.1139  1.0943  0.3055
 1275OPC    HW2 5375   1.144   2.733   2.065  0.7848  0.9459  0.1297
 1275OPC     MW 5376   1.200   2.682   2.043  0.1828  0.2786  0.1264
 1276OPC     OW 5377   4.537   2.316   2.718 -0.1234  0.2056 -0.0737
 1276OPC    HW1 5378   4.460   2.275   2.708  0.5879 -0.6641 -3.6386
 1276OPC    HW2 5379   4.516   2.392   2.755 -2.8733  0.2945 -1.5469
 1276OPC     MW 5380   4.523   2.321   2.722 -0.4246  0.0905 -0.8179
 1277OPC     OW 5381   0.706   1.198   1.748  0.7062  0.1027 -0.2105
 1277OPC    HW1 5382   0.724   1.276   1.782  2.4978  0.0400 -0.8959
 1277OPC    HW2 5383   0.652   1.162   1.806 -0.8277  2.1294 -0.2841
 1277OPC     MW 5384   0.701   1.204   1.761  0.7443  0.3929 -0.3225
 1278OPC     OW 5385   2.072   3.198   1.055  0.5370  0.4986 -0.1452
 1278OPC    HW1 5386   1.997   3.212   1.014  0.9849  0.5499 -0.9754
 1278OPC    HW2 5387   2.056   3.223   1.137 -1.2799 -2.4284  0.5347
 1278OPC     MW 5388   2.059   3.204   1.061  0.3347  0.0738 -0.1675
 1279OPC     OW 5389   5.366   2.420   0.479  0.2158 -0.1750  0.4544
 1279OPC    HW1 5390   5.334   2.451   0.404  2.4683  0.7350 -0.2139
 1279OPC    HW2 5391   5.318   2.349   0.494  0.3829 -1.0204 -2.4543
 1279OPC     MW 5392   5.355   2.414   0.470  0.5732 -0.1655 -0.0740
 1280OPC     OW 5393   3.434   0.611   0.380  0.2568 -0.2846  0.0111
 1280OPC    HW1 5394   3.410   0.572   0.454  0.6575 -0.1637  0.2060
 1280OPC    HW2 5395   3.413   0.695   0.394  0.9265 -0.1531  0.2415
 1280OPC     MW 5396   3.427   0.617   0.393  0.4148 -0.2473  0.0740
 1281OPC     OW 5397   2.833   0.317   3.250  0.1619  0.0644  0.1608
 1281OPC    HW1 5398   2.910   0.358   3.246  1.0801 -1.3206  2.1926
 1281OPC    HW2 5399   2.780   0.377   3.285  1.1567  0.0220  1.8523
 1281OPC     MW 5400   2.837   0.332   3.254  0.4444 -0.1464  0.7107
 1282OPC     OW 5401   2.359   2.089   4.653  0.7009  0.5234 -0.6275
 1282OPC    HW1 5402   2.410   2.051   4.593  1.7706 -0.6219  0.9142
 1282OPC    HW2 5403   2.369   2.038   4.723 -2.2704  0.5228 -0.0877
 1282OPC     MW 5404   2.368   2.076   4.655  0.4200  0.3542 -0.3202
 1283OPC     OW 5405   2.522   1.243   3.701  0.3349 -0.7500 -0.0651
 1283OPC    HW1 5406   2.456   1.243   3.758  0.7869  0.0089  0.4731
 1283OPC    HW2 5407   2.554   1.324   3.705 -1.1359  0.1543 -3.2180
 1283OPC     MW 5408   2.517   1.255   3.710  0.1845 -0.5043 -0.4513
 1284OPC     OW 5409   3.643   0.604   1.957 -0.4549  0.0270  0.6419
 1284OPC    HW1 5410   3.638   0.680   1.914  1.8468 -1.2708 -2.2519
 1284OPC    HW2 5411   3.577   0.557   1.925 -1.6880  0.6056  2.2058
 1284OPC     MW 5412   3.632   0.608   1.946 -0.2970 -0.0792  0.4454
 1285OPC     OW 5413   3.142   0.625   1.153 -0.0863  0.1823  0.7187
 1285OPC    HW1 5414   3.139   0.711   1.138  0.6515  0.1958  0.6227
 1285OPC    HW2 5415   3.101   0.616   1.230 -1.7756  0.3935 -0.1080
 1285OPC     MW 5416   3.136   0.636   1.162 -0.2270  0.2155  0.5824
 1286OPC     OW 5417   1.652   2.438   0.652  0.1197 -0.5157  0.2413
 1286OPC    HW1 5418   1.706   2.398   0.596  0.4819 -0.0506  0.2565
 1286OPC    HW2 5419   1.631   2.511   0.610 -1.1546 -1.0596 -0.1282
 1286OPC     MW 5420   1.657   2.443   0.637 -0.0150 -0.5274  0.1889
 1287OPC     OW 5421   1.872   2.612   3.933  0.1519 -0.2414 -0.5491
 1287OPC    HW1 5422   1.838   2.683   3.896 -1.5488  0.2129  1.6514
 1287OPC    HW2 5423   1.886   2.638   4.016 -0.2985 -2.3855  0.2497
 1287OPC     MW 5424   1.869   2.627   3.940 -0.1659 -0.4910 -0.1061
 1288OPC     OW 5425   1.247   4.804   0.393 -0.1730 -0.1019 -0.2333
 1288OPC    HW1 5426   1.205   4.878   0.412  0.4513  0.0912  0.4509
 1288OPC    HW2 5427   1.209   4.745   0.445 -1.9963 -0.7256 -2.1435
 1288OPC     MW 5428   1.235   4.807   0.404 -0.3502 -0.1657 -0.4144
 1289OPC     OW 5429   4.180   2.926   1.043  0.1444  0.0223  0.5494
 1289OPC    HW1 5430   4.177   2.931   0.956  0.9791  0.5195  0.5441
 1289OPC    HW2 5431   4.195   2.842   1.058 -1.1179 -0.2841  0.2615
 1289OPC     MW 5432   4.182   2.914   1.033  0.0811  0.0504  0.5062
 1290OPC     OW 5433   1.190   3.202   2.590  0.0635 -0.2728 -0.2831
 1290OPC    HW1 5434   1.108   3.225   2.573  0.1961 -0.2745 -0.9637
 1290OPC    HW2 5435   1.217   3.165   2.515  1.3711  1.6864 -0.8682
 1290OPC     MW 5436   1.182   3.200   2.576  0.2763  0.0163 -0.4699
 1291OPC     OW 5437   1.755   3.723   2.840 -0.3395  0.0571 -0.2715
 1291OPC    HW1 5438   1.741   3.695   2.759 -0.1479  0.8845 -0.6067
 1291OPC    HW2 5439   1.758   3.810   2.831 -0.2634  0.1556  0.6130
 1291OPC     MW 5440   1.753   3.732   2.827 -0.3000  0.1938 -0.1903
 1292OPC     OW 5441   3.040   0.238   2.255  0.0945  0.2942 -0.1493
 1292OPC    HW1 5442   2.971   0.194   2.225  0.2660  0.2111 -0.4295
 1292OPC    HW2 5443   3.025   0.245   2.341  0.2564 -0.6471 -0.0381
 1292OPC     MW 5444   3.027   0.233   2.263  0.1435  0.1429 -0.1744
 1293OPC     OW 5445   3.722   2.009   1.655 -0.4699  0.0661  0.0744
 1293OPC    HW1 5446   3.651   2.023   1.607  0.5706  0.0887 -1.5518
 1293OPC    HW2 5447   3.722   1.922   1.666 -0.3677 -0.0220 -0.5699
 1293OPC     MW 5448   3.712   1.998   1.650 -0.3012  0.0565 -0.2609
 1294OPC     OW 5449   2.000   1.943   1.588  0.1010 -0.1130 -0.1221
 1294OPC    HW1 5450   1.951   1.936   1.517 -3.2216  0.0015  1.9413
 1294OPC    HW2 5451   2.069   1.988   1.561 -1.3267  0.5346 -3.0975
 1294OPC     MW 5452   2.003   1.948   1.574 -0.6008 -0.0005 -0.2568
 1295OPC     OW 5453   2.379   4.181   0.874 -0.4689 -0.1798  0.7070
 1295OPC    HW1 5454   2.325   4.133   0.826 -0.2320 -1.3898  1.5966
 1295OPC    HW2 5455   2.409   4.124   0.933  2.5905  0.1644 -0.3620
 1295OPC     MW 5456   2.375   4.165   0.876  0.0180 -0.3078  0.6805
 1296OPC     OW 5457   1.040   1.272   0.433  0.2520  0.0109  0.3901
 1296OPC    HW1 5458   1.005   1.195   0.409 -1.1462  0.2532  1.4729
 1296OPC    HW2 5459   1.122   1.267   0.405  0.0920 -1.7373  0.1028
 1296OPC     MW 5460   1.047   1.260   0.425  0.0218 -0.2117  0.5076
 1297OPC     OW 5461   2.744   1.794   4.612  0.5517  0.1922 -0.6755
 1297OPC    HW1 5462   2.826   1.821   4.600  0.7473 -0.5344 -1.0064
 1297OPC    HW2 5463   2.747   1.709   4.595 -0.1633  0.0532 -0.1601
 1297OPC     MW 5464   2.756   1.786   4.608  0.4750  0.0644 -0.6483
 1298OPC     OW 5465   3.112   5.246   1.113  0.2915  0.0166  0.0169
 1298OPC    HW1 5466   3.077   5.181   1.066 -0.6376 -0.8869  1.8574
 1298OPC    HW2 5467   3.143   5.206   1.184 -1.0548  1.6469  1.6186
 1298OPC     MW 5468   3.111   5.231   1.117 -0.0446  0.1240  0.5254
 1299OPC     OW 5469   4.353   4.702   0.267  0.6916 -0.2263  0.1273
 1299OPC    HW1 5470   4.387   4.778   0.293  0.5255  0.5341 -1.6807
 1299OPC    HW2 5471   4.349   4.710   0.180 -0.2011 -1.9477 -0.0452
 1299OPC     MW 5472   4.358   4.714   0.258  0.5350 -0.3684 -0.1653
 1300OPC     OW 5473   2.553   1.348   2.719 -0.7128  0.3036 -0.8067
 1300OPC    HW1 5474   2.577   1.264   2.719 -0.6815  0.2614  1.4478
 1300OPC    HW2 5475   2.537   1.365   2.803 -0.5440  2.6098 -1.1775
 1300OPC     MW 5476   2.554   1.338   2.731 -0.6833  0.6380 -0.5283
 1301OPC     OW 5477   2.018   3.793   3.958 -0.6527 -0.0460 -0.1292
 1301OPC    HW1 5478   2.087   3.832   3.996 -0.0210  0.1334 -1.3982
 1301OPC    HW2 5479   2.045   3.780   3.876 -0.2496 -4.5024  0.4566
 1301OPC     MW 5480   2.032   3.797   3.952 -0.4998 -0.6777 -0.2302
 1302OPC     OW 5481   0.281   3.236   2.444  0.0038  0.2177  0.2717
 1302OPC    HW1 5482   0.233   3.164   2.431 -1.0604  1.0476 -0.6389
 1302OPC    HW2 5483   0.264   3.257   2.526  0.4787 -0.6564  0.6122
 1302OPC     MW 5484   0.271   3.228   2.454 -0.0833  0.2112  0.1875
 1303OPC     OW 5485   0.435   1.430   0.320  0.3415 -0.3323 -0.1202
 1303OPC    HW1 5486   0.356   1.461   0.301  0.1554 -1.0112 -0.4395
 1303OPC    HW2 5487   0.472   1.416   0.242  1.3547  1.3781 -0.0216
 1303OPC     MW 5488   0.429   1.433   0.306  0.4637 -0.1799 -0.1528
 1304OPC     OW 5489   3.629   1.608   3.679 -0.2743 -0.0338 -0.2254
 1304OPC    HW1 5490   3.586   1.588   3.752  0.5320  1.1496  0.6193
 1304OPC    HW2 5491   3.629   1.695   3.679  0.8356 -0.0193 -0.9739
 1304OPC     MW 5492   3.623   1.618   3.689  0.0088  0.1432 -0.2112
 1305OPC     OW 5493   1.461   3.795   2.104 -0.0160  0.0154 -0.2203
 1305OPC    HW1 5494   1.422   3.865   2.070  0.0303  0.0951 -0.1116
 1305OPC    HW2 5495   1.536   3.789   2.060 -0.5640 -0.7001 -1.0929
 1305OPC     MW 5496   1.466   3.805   2.092 -0.0901 -0.0784 -0.3331
 1306OPC     OW 5497   4.893   3.869   0.326  0.1656 -0.2198  0.1752
 1306OPC    HW1 5498   4.881   3.918   0.255 -0.5483 -0.0411  0.4113
 1306OPC    HW2 5499   4.837   3.803   0.315  0.9288 -0.8513 -0.0099
 1306OPC     MW 5500   4.883   3.867   0.314  0.1729 -0.2866  0.1827
 1307OPC     OW 5501   4.505   2.554   2.837  0.2847 -0.7200 -0.5373
 1307OPC    HW1 5502   4.522   2.622   2.785  1.4335 -1.0618 -0.6430
 1307OPC    HW2 5503   4.530   2.582   2.916  2.9083 -1.7125 -0.9158
 1307OPC     MW 5504   4.511   2.568   2.841  0.8416 -0.9172 -0.6089
 1308OPC     OW 5505   5.290   2.379   2.210 -0.3917 -0.1186  0.0982
 1308OPC    HW1 5506   5.235   2.391   2.143  1.5769  1.9096 -1.3006
 1308OPC    HW2 5507   5.248   2.415   2.278 -0.9107  1.2576 -0.8930
 1308OPC     MW 5508   5.276   2.386   2.210 -0.1776  0.3843 -0.2548
 1309OPC     OW 5509   2.541   2.615   4.511  0.4257 -0.7320 -0.2130
 1309OPC    HW1 5510   2.527   2.529   4.507  2.9012 -1.1814 -1.0221
 1309OPC    HW2 5511   2.605   2.623   4.569 -0.8705  0.7978  1.1134
 1309OPC     MW 5512   2.548   2.603   4.519  0.5997 -0.5724 -0.1366
 1310OPC     OW 5513   4.141   4.141   2.751  0.0370  0.6165  0.3502
 1310OPC    HW1 5514   4.098   4.150   2.826  0.4077 -1.2856  0.8326
 1310OPC    HW2 5515   4.225   4.133   2.775  0.0635 -1.0070 -0.1383
 1310OPC     MW 5516   4.147   4.141   2.765  0.0958  0.0958  0.3494
 1311OPC     OW 5517   1.399   2.720   3.151 -0.1132  0.2731  0.2406
 1311OPC    HW1 5518   1.329   2.676   3.124 -0.5503  0.7908  0.4983
 1311OPC    HW2 5519   1.446   2.731   3.079 -0.7468  0.7140 -0.1187
 1311OPC     MW 5520   1.396   2.715   3.136 -0.2714  0.4147  0.2257
 1312OPC     OW 5521   3.406   0.539   1.092  0.2262  0.1570 -0.0688
 1312OPC    HW1 5522   3.391   0.456   1.070  0.1433  0.4617 -1.1786
 1312OPC    HW2 5523   3.326   0.570   1.109 -0.0150  0.5990 -1.8166
 1312OPC     MW 5524   3.392   0.531   1.092  0.1783  0.2674 -0.4908
 1313OPC     OW 5525   3.166   4.018   2.188 -0.1391 -0.3599  0.0701
 1313OPC    HW1 5526   3.171   4.032   2.274  0.4431 -0.6235  0.0850
 1313OPC    HW2 5527   3.238   4.056   2.157 -0.1347 -0.6253 -0.2515
 1313OPC     MW 5528   3.178   4.026   2.196 -0.0523 -0.4382  0.0248
 1314OPC     OW 5529   4.280   2.560   2.297  0.2488  0.3120  0.1120
 1314OPC    HW1 5530   4.237   2.624   2.255 -1.2009  0.1592  1.2680
 1314OPC    HW2 5531   4.347   2.602   2.335  0.9241  0.6406 -1.3583
 1314OPC     MW 5532   4.283   2.576   2.297  0.1345  0.3378  0.0656
 1315OPC     OW 5533   2.798   5.236   3.142  0.2469  0.4051  0.2249
 1315OPC    HW1 5534   2.821   5.256   3.060  1.6553  0.0116  0.4895
 1315OPC    HW2 5535   2.825   5.305   3.188  1.0130 -0.0921  0.5518
 1315OPC     MW 5536   2.806   5.249   3.137  0.5682  0.2737  0.3123
 1316OPC     OW 5537   2.129   5.256   0.328  0.4265  0.3077 -0.0713
 1316OPC    HW1 5538   2.080   5.293   0.390  0.4539 -0.9823  0.7603
 1316OPC    HW2 5539   2.124   5.313   0.262  1.2567  2.2691  1.4457
 1316OPC     MW 5540   2.121   5.270   0.327  0.5533  0.4070  0.2757
 1317OPC     OW 5541   2.882   4.296   4.310 -0.0867 -0.2866 -0.7706
 1317OPC    HW1 5542   2.895   4.252   4.236 -1.1235 -0.3096 -0.9468
 1317OPC    HW2 5543   2.797   4.317   4.307  0.4276  2.0449 -0.8795
 1317OPC     MW 5544   2.871   4.293   4.299 -0.1639  0.0546 -0.8128
 1318OPC     OW 5545   4.092   4.603   0.528 -0.7210 -0.1974 -0.0783
 1318OPC    HW1 5546   4.094   4.624   0.613 -1.0545 -0.2177 -0.0643
 1318OPC    HW2 5547   4.076   4.679   0.489 -4.1750 -0.6791  0.1091
 1318OPC     MW 5548   4.090   4.617   0.535 -1.2803 -0.2718 -0.0485
 1319OPC     OW 5549   1.557   2.152   0.098 -0.1227  0.5602  0.2742
 1319OPC    HW1 5550   1.581   2.159   0.181 -1.2355  2.5443  0.4982
 1319OPC    HW2 5551   1.623   2.187   0.054  0.4131 -0.3824  0.2918
 1319OPC     MW 5552   1.570   2.158   0.104 -0.2079  0.7139  0.3099
 1320OPC     OW 5553   5.010   3.124   1.528  0.5554  0.3060  0.6017
 1320OPC    HW1 5554   5.015   3.077   1.455 -1.6160 -0.7615  1.0386
 1320OPC    HW2 5555   5.072   3.090   1.579  0.9194 -0.1315 -0.1167
 1320OPC     MW 5556   5.020   3.112   1.525  0.2882  0.0838  0.5602
 1321OPC     OW 5557   1.741   3.655   2.562 -0.1295 -0.0835  0.0532
 1321OPC    HW1 5558   1.730   3.569   2.553 -0.2375 -0.0405 -0.2254
 1321OPC    HW2 5559   1.826   3.666   2.548 -0.2615 -0.0427 -0.7291
 1321OPC     MW 5560   1.752   3.644   2.559 -0.1650 -0.0709 -0.1035
 1322OPC     OW 5561   4.320   4.517   5.138 -0.2732 -0.1745  0.4940
 1322OPC    HW1 5562   4.307   4.440   5.177 -1.2520 -0.8706 -1.0889
 1322OPC    HW2 5563   4.404   4.534   5.153  0.4661 -2.4697 -0.5917
 1322OPC     MW 5564   4.330   4.508   5.146 -0.3088 -0.6163  0.0997
 1323OPC     OW 5565   3.548   4.435   0.099 -0.1369  0.2434 -0.4711
 1323OPC    HW1 5566   3.490   4.454   0.037 -0.5446  0.5307 -0.0036
 1323OPC    HW2 5567   3.552   4.507   0.148 -0.3811 -0.2321  0.2771
 1323OPC     MW 5568   3.540   4.448   0.097 -0.2332  0.2155 -0.2915
 1324OPC     OW 5569   3.303   4.329   2.508  0.0318  0.1400  0.9203
 1324OPC    HW1 5570   3.277   4.392   2.453  1.5838 -0.4354 -0.5841
 1324OPC    HW2 5571   3.279   4.256   2.467  0.2651 -0.2810  1.5302
 1324OPC     MW 5572   3.296   4.327   2.494  0.2954 -0.0069  0.7882
 1325OPC     OW 5573   1.291   0.678   3.737 -0.2239 -0.1808 -0.1820
 1325OPC    HW1 5574   1.238   0.694   3.804 -0.1013  1.1497 -0.3824
 1325OPC    HW2 5575   1.332   0.754   3.724  0.2550 -0.6056 -1.3236
 1325OPC     MW 5576   1.290   0.692   3.745 -0.1351 -0.0470 -0.3803
 1326OPC     OW 5577   3.982   0.466   5.451 -0.7141  0.8473  0.2182
 1326OPC    HW1 5578   3.966   0.495   5.532 -0.3781  0.2040  0.5221
 1326OPC    HW2 5579   3.983   0.379   5.460 -1.5940  0.7203 -0.6552
 1326OPC     MW 5580   3.980   0.457   5.465 -0.7943  0.7335  0.1340
 1327OPC     OW 5581   3.497   5.086   4.057  0.4102  0.7488  0.0933
 1327OPC    HW1 5582   3.475   5.034   4.123  2.0561  1.3579  1.1802
 1327OPC    HW2 5583   3.422   5.126   4.037 -0.2752 -0.0032  1.0841
 1327OPC     MW 5584   3.483   5.084   4.064  0.5519  0.7277  0.4001
 1328OPC     OW 5585   5.308   3.845   0.910  0.1427  0.7696 -0.4517
 1328OPC    HW1 5586   5.238   3.887   0.880 -0.9121 -1.0795 -0.7585
 1328OPC    HW2 5587   5.275   3.792   0.971  0.9359 -1.3079 -1.7023
 1328OPC     MW 5588   5.293   3.843   0.914  0.1042  0.1895 -0.6818
 1329OPC     OW 5589   1.437   1.906   4.374  0.1424 -0.2641  0.2179
 1329OPC    HW1 5590   1.443   1.838   4.429 -0.8959 -0.7301 -0.2322
 1329OPC    HW2 5591   1.354   1.931   4.380  0.1059 -0.0809 -0.8698
 1329OPC     MW 5592   1.426   1.900   4.383 -0.0164 -0.3058 -0.0093
 1330OPC     OW 5593   1.573   4.521   0.548 -0.3207  0.8997  0.3565
 1330OPC    HW1 5594   1.546   4.565   0.478  1.1538 -0.4203 -1.1255
 1330OPC    HW2 5595   1.503   4.474   0.571 -0.9656  1.6940  0.0907
 1330OPC     MW 5596   1.559   4.521   0.541 -0.1981  0.8218  0.0983
 1331OPC     OW 5597   0.086   2.950   3.163  0.4548 -0.6313  0.4497
 1331OPC    HW1 5598   0.153   3.004   3.145 -0.9016  1.2524  0.7351
 1331OPC    HW2 5599   0.053   2.983   3.236 -0.2598 -2.0790  0.8101
 1331OPC     MW 5600   0.091   2.963   3.171  0.1489 -0.5670  0.5450
 1332OPC     OW 5601   4.701   3.793   4.467 -0.1162  0.2444  0.0391
 1332OPC    HW1 5602   4.618   3.818   4.457 -0.0041  0.2360 -0.9897
 1332OPC    HW2 5603   4.723   3.764   4.388  0.3872 -1.2509  0.7133
 1332OPC     MW 5604   4.692   3.793   4.454 -0.0253  0.0222 -0.0131
 1333OPC     OW 5605   4.742   2.216   4.674 -0.3359  0.7780  0.7724
 1333OPC    HW1 5606   4.705   2.213   4.595  0.8869 -0.3568  0.2120
 1333OPC    HW2 5607   4.764   2.134   4.690  1.1170  1.2719  1.4658
 1333OPC     MW 5608   4.740   2.204   4.665  0.0594  0.6833  0.7923
 1334OPC     OW 5609   1.345   2.764   0.381  0.7179 -0.0639 -0.4829
 1334OPC    HW1 5610   1.280   2.794   0.332 -0.6041 -2.5845 -0.4590
 1334OPC    HW2 5611   1.381   2.836   0.414 -0.8729  1.5147 -1.9827
 1334OPC     MW 5612   1.341   2.779   0.379  0.2876 -0.2031 -0.7009
 1335OPC     OW 5613   0.414   2.392   2.011  0.3439 -0.0607  0.4716
 1335OPC    HW1 5614   0.465   2.355   2.071  4.5966  1.5845 -1.7183
 1335OPC    HW2 5615   0.423   2.340   1.942  0.0293  0.9296 -0.3339
 1335OPC     MW 5616   0.423   2.379   2.010  0.9256  0.3285  0.0292
 1336OPC     OW 5617   0.081   3.788   0.284 -0.1355  0.1949 -0.1731
 1336OPC    HW1 5618   0.049   3.747   0.354 -0.0678 -0.8886 -0.7392
 1336OPC    HW2 5619   0.159   3.816   0.310 -1.2915  2.4440  1.0765
 1336OPC     MW 5620   0.088   3.786   0.298 -0.2963  0.3670 -0.0721
 1337OPC     OW 5621   3.548   3.530   1.622  0.4467 -0.0014 -0.2058
 1337OPC    HW1 5622   3.481   3.509   1.674  0.1060  0.5115 -0.4313
 1337OPC    HW2 5623   3.523   3.606   1.587  0.3637 -0.6622 -1.6346
 1337OPC     MW 5624   3.534   3.538   1.625  0.3841 -0.0231 -0.4502
 1338OPC     OW 5625   3.304   3.420   1.428  0.1557  0.3003  0.9780
 1338OPC    HW1 5626   3.384   3.386   1.441  0.1113 -0.2961 -0.2217
 1338OPC    HW2 5627   3.280   3.387   1.351 -0.4383  2.0624  0.3618
 1338OPC     MW 5628   3.312   3.410   1.419  0.0615  0.4724  0.7098
 1339OPC     OW 5629   0.503   2.831   2.617 -0.2500 -0.4510 -0.5484
 1339OPC    HW1 5630   0.496   2.761   2.669  0.4639 -0.4520 -0.4462
 1339OPC    HW2 5631   0.503   2.797   2.537  0.5420 -0.6157 -0.4876
 1339OPC     MW 5632   0.502   2.816   2.613 -0.0275 -0.4754 -0.5243
 1340OPC     OW 5633   2.472   3.557   2.570  0.1779  0.2846 -0.2117
 1340OPC    HW1 5634   2.486   3.548   2.656  2.1830  0.5530 -0.4670
 1340OPC    HW2 5635   2.501   3.637   2.552  1.9771 -0.5811 -1.4912
 1340OPC     MW 5636   2.478   3.567   2.580  0.7398  0.1963 -0.4385
 1341OPC     OW 5637   2.825   5.359   5.104 -0.7090 -0.4374  0.2285
 1341OPC    HW1 5638   2.788   5.380   5.027 -1.5285 -2.1385  0.1112
 1341OPC    HW2 5639   2.861   5.434   5.130 -1.7994  0.5936 -1.0467
 1341OPC     MW 5640   2.825   5.373   5.096 -0.9912 -0.5362  0.0229
 1342OPC     OW 5641   3.757   2.973   4.668 -0.5940  0.3058  0.2422
 1342OPC    HW1 5642   3.765   2.914   4.604  0.3548  1.7691 -1.0591
 1342OPC    HW2 5643   3.812   3.036   4.645 -0.6987  1.1895  2.2047
 1342OPC     MW 5644   3.766   2.974   4.655 -0.4694  0.6524  0.3400
 1343OPC     OW 5645   4.494   1.077   2.722  0.6898 -0.2004  0.1261
 1343OPC    HW1 5646   4.494   1.063   2.808 -0.6125  1.3366  0.4184
 1343OPC    HW2 5647   4.410   1.064   2.699  1.0235 -0.6338 -0.9394
 1343OPC     MW 5648   4.481   1.073   2.731  0.5469 -0.0374  0.0118
 1344OPC     OW 5649   1.584   1.773   1.380 -0.0882 -0.2406  0.6555
 1344OPC    HW1 5650   1.559   1.766   1.296  1.4777  0.7908  0.0510
 1344OPC    HW2 5651   1.602   1.691   1.403 -1.8051 -0.7232  0.4376
 1344OPC     MW 5652   1.583   1.760   1.371 -0.1105 -0.1596  0.5340
 1345OPC     OW 5653   3.862   3.221   4.023  0.0993  0.5110 -0.3650
 1345OPC    HW1 5654   3.802   3.267   4.066 -1.0578  0.5826 -1.9438
 1345OPC    HW2 5655   3.935   3.232   4.070 -0.7638  1.7286  0.7494
 1345OPC     MW 5656   3.864   3.229   4.036 -0.1991  0.7015 -0.4337
 1346OPC     OW 5657   1.632   4.353   3.859  0.5144 -0.1587 -0.1759
 1346OPC    HW1 5658   1.651   4.438   3.854  0.2372 -0.0725  0.1460
 1346OPC    HW2 5659   1.687   4.316   3.803  0.0720  0.3212 -0.9485
 1346OPC     MW 5660   1.643   4.360   3.850  0.4081 -0.0749 -0.2424
 1347OPC     OW 5661   2.299   5.379   4.952 -0.1485 -0.0145 -0.1384
 1347OPC    HW1 5662   2.299   5.431   4.882 -0.0175 -0.1947 -0.2747
 1347OPC    HW2 5663   2.322   5.301   4.919 -0.5630 -0.2057  0.0250
 1347OPC     MW 5664   2.303   5.375   4.937 -0.1905 -0.0694 -0.1345
 1348OPC     OW 5665   0.754   2.628   1.971  0.5054  0.5160 -0.4880
 1348OPC    HW1 5666   0.771   2.554   1.927  0.4286 -0.4885  1.0716
 1348OPC    HW2 5667   0.669   2.620   1.991  0.7042  0.5612  0.4488
 1348OPC     MW 5668   0.744   2.616   1.968  0.5234  0.3743 -0.1193
 1349OPC     OW 5669   4.790   1.336   3.094  0.1274 -0.2177 -0.1995
 1349OPC    HW1 5670   4.843   1.400   3.120 -0.5141  0.0512  0.5019
 1349OPC    HW2 5671   4.722   1.342   3.150 -0.9182 -0.1736 -1.4216
 1349OPC     MW 5672   4.787   1.346   3.106 -0.1221 -0.1714 -0.2763
 1350OPC     OW 5673   4.013   3.373   5.324  0.1700  0.0697  0.0573
 1350OPC    HW1 5674   3.961   3.308   5.349 -0.9898  1.1284  0.4824
 1350OPC    HW2 5675   4.090   3.353   5.361 -0.1599 -1.0225  0.2020
 1350OPC     MW 5676   4.017   3.360   5.333 -0.0498  0.0647  0.1414
 1351OPC     OW 5677   3.921   1.030   0.398 -0.0084 -0.0170  0.4979
 1351OPC    HW1 5678   3.982   1.086   0.426 -0.4155 -1.3833  4.6909
 1351OPC    HW2 5679   3.966   0.957   0.383 -0.1355  0.0648 -0.3324
 1351OPC     MW 5680   3.937   1.028   0.400 -0.0875 -0.2066  0.9946
 1352OPC     OW 5681   3.708   3.787   5.216  0.4761 -0.1105  0.4023
 1352OPC    HW1 5682   3.634   3.802   5.259  1.3129  0.6166  1.6136
 1352OPC    HW2 5683   3.691   3.817   5.136 -0.9509 -1.1072  0.2851
 1352OPC     MW 5684   3.695   3.794   5.210  0.3889 -0.1503  0.5636
 1353OPC     OW 5685   2.125   2.945   1.178 -0.0628 -0.4659  0.0432
 1353OPC    HW1 5686   2.129   3.026   1.148 -0.5122 -0.6140 -0.4316
 1353OPC    HW2 5687   2.148   2.953   1.262  1.7103 -0.1389 -0.4381
 1353OPC     MW 5688   2.129   2.958   1.186  0.1328 -0.4395 -0.0980
 1354OPC     OW 5689   1.613   3.098   3.822 -0.0174 -0.0416  0.2802
 1354OPC    HW1 5690   1.617   3.149   3.893 -0.9464  0.7343 -0.1883
 1354OPC    HW2 5691   1.649   3.147   3.760  1.0987 -0.8534  0.2762
 1354OPC     MW 5692   1.619   3.113   3.824  0.0103 -0.0468  0.2103
 1355OPC     OW 5693   2.920   5.380   1.341 -0.5253 -0.0927  0.6289
 1355OPC    HW1 5694   2.993   5.383   1.389 -0.9397  0.7078  1.2320
 1355OPC    HW2 5695   2.949   5.354   1.262  0.7377  2.1208  0.2669
 1355OPC     MW 5696   2.935   5.376   1.336 -0.4001  0.3524  0.6645
 1356OPC     OW 5697   3.543   4.299   2.800  0.3532 -0.0621  0.3539
 1356OPC    HW1 5698   3.482   4.240   2.820 -1.3830  0.9956 -1.4793
 1356OPC    HW2 5699   3.544   4.299   2.713  0.9285  1.9787  0.3195
 1356OPC     MW 5700   3.534   4.290   2.790  0.1818  0.3958  0.0780
 1357OPC     OW 5701   0.471   0.870   2.859  0.0507 -0.0733 -0.0054
 1357OPC    HW1 5702   0.475   0.851   2.944 -1.3979 -0.4083  0.0059
 1357OPC    HW2 5703   0.550   0.848   2.830  1.1981  1.5975  1.5362
 1357OPC     MW 5704   0.483   0.864   2.867  0.0063  0.1241  0.2240
 1358OPC     OW 5705   1.682   4.160   0.862  0.4217  0.4008  0.7180
 1358OPC    HW1 5706   1.752   4.109   0.853  0.2993  0.1674  1.0782
 1358OPC    HW2 5707   1.630   4.115   0.915  0.3046  0.8885  1.0267
 1358OPC     MW 5708   1.685   4.146   0.868  0.3864  0.4385  0.8168
 1359OPC     OW 5709   3.011   1.543   2.012 -0.1576  0.1480  0.1666
 1359OPC    HW1 5710   2.979   1.551   2.092 -0.7822 -0.1331 -0.0470
 1359OPC    HW2 5711   3.073   1.482   2.021  0.2115  0.5770  0.5517
 1359OPC     MW 5712   3.016   1.535   2.025 -0.1954  0.1699  0.1920
 1360OPC     OW 5713   2.104   2.650   5.315  0.6989 -0.4032 -0.5179
 1360OPC    HW1 5714   2.174   2.642   5.264  0.4881 -1.0284 -0.7192
 1360OPC    HW2 5715   2.138   2.664   5.394  1.0284  0.4182 -0.8028
 1360OPC     MW 5716   2.119   2.651   5.319  0.7163 -0.3743 -0.5898
 1361OPC     OW 5717   2.812   1.112   3.965 -0.2183 -0.0560 -0.2760
 1361OPC    HW1 5718   2.874   1.065   3.925  0.3917 -1.4468  2.0974
 1361OPC    HW2 5719   2.738   1.071   3.943  0.0614 -0.5692 -0.2723
 1361OPC     MW 5720   2.810   1.099   3.956 -0.0868 -0.3372  0.0751
 1362OPC     OW 5721   4.555   0.751   5.138 -0.2929  0.3966 -0.1965
 1362OPC    HW1 5722   4.481   0.711   5.158 -0.2497 -0.4702 -1.5777
 1362OPC    HW2 5723   4.564   0.734   5.052  1.1339  1.0644 -0.2032
 1362OPC     MW 5724   4.546   0.742   5.128 -0.0756  0.3672 -0.4015
 1363OPC     OW 5725   5.174   2.508   0.646 -0.1656  0.3379  0.3518
 1363OPC    HW1 5726   5.115   2.521   0.584 -1.4172 -0.4003  1.3463
 1363OPC    HW2 5727   5.241   2.471   0.603 -0.3109  1.3314 -0.8099
 1363OPC     MW 5728   5.175   2.505   0.630 -0.3717  0.3755  0.3271
 1364OPC     OW 5729   3.051   3.851   0.480 -0.3679  0.0013  0.5001
 1364OPC    HW1 5730   3.001   3.913   0.516 -0.5899 -0.0578  0.2970
 1364OPC    HW2 5731   3.019   3.777   0.513 -0.2625 -0.0205  0.5521
 1364OPC     MW 5732   3.039   3.849   0.490 -0.3852 -0.0106  0.4778
 1365OPC     OW 5733   0.105   3.693   1.349 -0.3005 -0.1299 -0.4603
 1365OPC    HW1 5734   0.143   3.644   1.410 -0.6620  0.1061 -0.0391
 1365OPC    HW2 5735   0.109   3.644   1.277 -1.2861 -1.0803  0.1089
 1365OPC     MW 5736   0.111   3.679   1.347 -0.4995 -0.2354 -0.3140
 1366OPC     OW 5737   3.200   0.399   3.890 -0.7601 -0.1341  0.2628
 1366OPC    HW1 5738   3.118   0.416   3.915 -1.0237 -0.9053 -0.0470
 1366OPC    HW2 5739   3.202   0.420   3.806 -0.5002  0.3220  0.3758
 1366OPC     MW 5740   3.189   0.405   3.881 -0.7607 -0.1807  0.2339
 1367OPC     OW 5741   2.704   2.973   4.623 -0.0514 -0.9147  0.0051
 1367OPC    HW1 5742   2.782   3.006   4.603 -0.1962  0.1941  1.1697
 1367OPC    HW2 5743   2.658   2.983   4.550  1.0708 -2.2229 -0.9306
 1367OPC     MW 5744   2.708   2.979   4.609  0.0930 -0.9441  0.0389
 1368OPC     OW 5745   1.258   2.977   3.006  0.1677  0.1048 -0.0430
 1368OPC    HW1 5746   1.290   3.028   2.943  1.8164 -0.7048  0.1018
 1368OPC    HW2 5747   1.304   2.903   2.999 -0.2416 -0.3337  1.5276
 1368OPC     MW 5748   1.269   2.974   2.996  0.3508 -0.0795  0.2105
 1369OPC     OW 5749   3.797   5.335   3.481  0.2506 -0.4445 -0.7830
 1369OPC    HW1 5750   3.784   5.336   3.395  4.2486  1.4372 -1.5862
 1369OPC    HW2 5751   3.825   5.253   3.497 -1.2126 -1.0187 -1.0768
 1369OPC     MW 5752   3.800   5.323   3.471  0.6250 -0.2515 -0.9451
 1370OPC     OW 5753   3.777   1.029   2.825 -0.2131  0.1554  0.7798
 1370OPC    HW1 5754   3.812   1.093   2.777 -0.5108  1.6958  2.5104
 1370OPC    HW2 5755   3.694   1.054   2.835 -0.3681 -0.5706  1.3690
 1370OPC     MW 5756   3.770   1.042   2.819 -0.2800  0.2757  1.1224
 1371OPC     OW 5757   2.598   4.518   3.864 -0.0794  0.1696 -0.0398
 1371OPC    HW1 5758   2.616   4.482   3.786 -0.0894 -1.3227  0.6218
 1371OPC    HW2 5759   2.676   4.522   3.903 -0.0247  1.2220 -0.2359
 1371OPC     MW 5760   2.612   4.513   3.858 -0.0728  0.1044  0.0290
 1372OPC     OW 5761   2.796   4.999   4.134 -0.0487 -0.5679 -0.1189
 1372OPC    HW1 5762   2.869   4.983   4.089 -0.0242 -1.1012  0.1017
 1372OPC    HW2 5763   2.803   4.946   4.203 -0.6984 -0.6971 -0.1527
 1372OPC     MW 5764   2.808   4.989   4.137 -0.1410 -0.6659 -0.0913
 1373OPC     OW 5765   3.629   2.703   3.163 -0.3091 -0.0777 -0.3777
 1373OPC    HW1 5766   3.558   2.652   3.151 -0.9760  0.6345  0.4115
 1373OPC    HW2 5767   3.599   2.767   3.214  1.3132 -0.6943  1.4544
 1373OPC     MW 5768   3.614   2.705   3.169 -0.1680 -0.0635  0.0095
 1374OPC     OW 5769   0.826   1.169   3.066 -0.3131  0.1324 -0.7650
 1374OPC    HW1 5770   0.810   1.092   3.029  0.8234 -0.8803  0.6947
 1374OPC    HW2 5771   0.788   1.163   3.144 -0.7916  1.3316 -0.8807
 1374OPC     MW 5772   0.818   1.157   3.072 -0.2159  0.1599 -0.5666
 1375OPC     OW 5773   4.928   1.715   2.978 -0.1009  0.0992 -0.2198
 1375OPC    HW1 5774   4.950   1.662   3.043  0.3787 -0.1089 -0.5436
 1375OPC    HW2 5775   4.975   1.787   2.992  3.2311 -1.3608 -2.4846
 1375OPC     MW 5776   4.938   1.718   2.990  0.4625 -0.1472 -0.6021
 1376OPC     OW 5777   0.480   1.722   2.867 -0.3033  0.0281  0.8388
 1376OPC    HW1 5778   0.397   1.701   2.881 -0.8449  2.5117  2.0081
 1376OPC    HW2 5779   0.517   1.712   2.945 -0.1203  1.1840  0.9264
 1376OPC     MW 5780   0.473   1.718   2.880 -0.3563  0.5657  1.0246
 1377OPC     OW 5781   2.930   4.238   1.308  0.1341  0.1250 -0.2638
 1377OPC    HW1 5782   2.962   4.194   1.240  0.3865  0.2334 -0.2160
 1377OPC    HW2 5783   2.929   4.179   1.372 -0.5911 -0.1214 -0.4944
 1377OPC     MW 5784   2.934   4.223   1.307  0.0643  0.1047 -0.2909
 1378OPC     OW 5785   2.726   3.867   4.317  0.2281  0.2404 -0.0610
 1378OPC    HW1 5786   2.763   3.856   4.395  2.5213  0.0365 -1.1010
 1378OPC    HW2 5787   2.772   3.931   4.281 -0.6737  0.2181 -1.3151
 1378OPC     MW 5788   2.738   3.875   4.323  0.4336  0.2071 -0.3998
 1379OPC     OW 5789   4.953   1.159   3.691  0.0972  0.3298 -0.4771
 1379OPC    HW1 5790   4.943   1.144   3.605  2.1639 -0.8810 -0.5757
 1379OPC    HW2 5791   4.993   1.236   3.693 -2.7805  1.9626 -0.3658
 1379OPC     MW 5792   4.957   1.168   3.679 -0.0226  0.3921 -0.4753
 1380OPC     OW 5793   3.929   3.856   1.172  0.2065 -0.1732 -0.2507
 1380OPC    HW1 5794   3.927   3.942   1.185 -1.2474 -0.3212  0.6654
 1380OPC    HW2 5795   3.903   3.847   1.089  1.0034  0.2886 -0.5600
 1380OPC     MW 5796   3.925   3.867   1.162  0.1096 -0.1268 -0.1611
[truncated: 778,352 more chars]
