# Supplementary material for: Metallicious: Automated Force-Field Parameterization of Covalently Bound Metals for Supramolecular Structures
Source: J Chem Theory Comput. 2024 Oct 7;20(20):9060–71. doi: 10.1021/acs.jctc.4c00850 (PMC11500408; doi:10.1021/acs.jctc.4c00850)
Supplement: Supplementary file 2 — ct4c00850_si_002.zip [file ct4c00850_si_002.zip › SI_MD_input/Fe4L6/nonbonded_no_ions/1_em.gro]

GROup of MAchos and Cynical Suckers
17076
    1Fe      Fe    1   2.283   2.618   3.407
    2Fe      Fe    2   3.267   2.089   2.700
    3Fe      Fe    3   2.091   2.300   2.131
    4Fe      Fe    4   2.856   3.321   2.443
    5UNK     O0    5   2.734   3.145   3.141
    5UNK     S1    6   2.814   3.121   3.022
    5UNK     C2    7   2.703   3.116   2.881
    5UNK     C3    8   2.719   3.204   2.772
    5UNK     C4    9   2.657   3.179   2.648
    5UNK     N5   10   2.678   3.267   2.540
    5UNK     C6   11   2.581   3.345   2.497
    5UNK     C7   12   2.602   3.438   2.381
    5UNK     C8   13   2.493   3.501   2.318
    5UNK     C9   14   2.516   3.580   2.204
    5UNK    C10   15   2.649   3.595   2.159
    5UNK    C11   16   2.753   3.530   2.227
    5UNK    N12   17   2.732   3.451   2.336
    5UNK    C13   18   2.575   3.065   2.634
    5UNK    C14   19   2.549   2.983   2.746
    5UNK    C15   20   2.609   3.009   2.872
    5UNK    C16   21   2.559   2.934   2.992
    5UNK    C17   22   2.619   2.810   3.024
    5UNK    C18   23   2.581   2.738   3.140
    5UNK    C19   24   2.456   2.983   3.078
    5UNK    S20   25   2.371   3.136   3.038
    5UNK    O21   26   2.237   3.114   3.091
    5UNK    O22   27   2.442   3.238   3.113
    5UNK    O23   28   2.370   3.154   2.894
    5UNK    C24   29   2.422   2.913   3.197
    5UNK    C25   30   2.484   2.790   3.227
    5UNK    N26   31   2.454   2.723   3.348
    5UNK    C27   32   2.539   2.724   3.448
    5UNK    C28   33   2.508   2.659   3.579
    5UNK    C29   34   2.599   2.665   3.686
    5UNK    C30   35   2.566   2.603   3.808
    5UNK    C31   36   2.444   2.535   3.817
    5UNK    C32   37   2.358   2.531   3.705
    5UNK    N33   38   2.388   2.592   3.587
    5UNK    O34   39   2.904   3.230   2.985
    5UNK    O35   40   2.873   2.988   3.016
    5UNK    H36   41   2.780   3.292   2.785
    5UNK    H37   42   2.480   3.339   2.538
    5UNK    H38   43   2.392   3.487   2.355
    5UNK    H39   44   2.434   3.629   2.152
    5UNK    H40   45   2.671   3.656   2.072
    5UNK    H41   46   2.856   3.541   2.193
    5UNK    H42   47   2.526   3.045   2.539
    5UNK    H43   48   2.477   2.903   2.737
    5UNK    H44   49   2.699   2.771   2.961
    5UNK    H45   50   2.631   2.644   3.162
    5UNK    H46   51   2.350   2.956   3.266
    5UNK    H47   52   2.637   2.773   3.438
    5UNK    H48   53   2.693   2.718   3.676
    5UNK    H49   54   2.634   2.607   3.893
    5UNK    H50   55   2.415   2.484   3.909
    5UNK    H51   56   2.263   2.478   3.711
    6UNK     O0   57   2.689   2.062   2.966
    6UNK     S1   58   2.774   2.045   3.082
    6UNK     C2   59   2.892   2.176   3.051
    6UNK     C3   60   3.013   2.147   2.985
    6UNK     C4   61   3.094   2.250   2.933
    6UNK     N5   62   3.216   2.218   2.868
    6UNK     C6   63   3.329   2.259   2.923
    6UNK     C7   64   3.460   2.244   2.854
    6UNK     C8   65   3.570   2.323   2.892
    6UNK     C9   66   3.690   2.315   2.820
    6UNK    C10   67   3.695   2.223   2.713
    6UNK    C11   68   3.583   2.146   2.681
    6UNK    N12   69   3.464   2.156   2.749
    6UNK    C13   70   3.054   2.384   2.951
    6UNK    C14   71   2.936   2.414   3.023
    6UNK    C15   72   2.853   2.312   3.076
    6UNK    C16   73   2.727   2.351   3.148
    6UNK    C17   74   2.606   2.349   3.075
    6UNK    C18   75   2.481   2.378   3.135
    6UNK    C19   76   2.720   2.386   3.287
    6UNK    S20   77   2.870   2.398   3.384
    6UNK    O21   78   2.823   2.462   3.506
    6UNK    O22   79   2.911   2.261   3.406
    6UNK    O23   80   2.964   2.480   3.310
    6UNK    C24   81   2.593   2.407   3.348
    6UNK    C25   82   2.475   2.405   3.273
    6UNK    N26   83   2.351   2.433   3.335
    6UNK    C27   84   2.264   2.338   3.364
    6UNK    C28   85   2.141   2.369   3.443
    6UNK    C29   86   2.048   2.268   3.476
    6UNK    C30   87   1.933   2.301   3.551
    6UNK    C31   88   1.917   2.434   3.593
    6UNK    C32   89   2.015   2.530   3.558
    6UNK    N33   90   2.125   2.500   3.483
    6UNK    O34   91   2.710   2.070   3.210
    6UNK    O35   92   2.857   1.925   3.077
    6UNK    H36   93   3.043   2.044   2.973
    6UNK    H37   94   3.328   2.316   3.016
    6UNK    H38   95   3.561   2.394   2.974
    6UNK    H39   96   3.775   2.378   2.844
    6UNK    H40   97   3.786   2.214   2.653
    6UNK    H41   98   3.586   2.076   2.598
    6UNK    H42   99   3.115   2.465   2.911
    6UNK    H43  100   2.908   2.518   3.037
    6UNK    H44  101   2.608   2.322   2.970
    6UNK    H45  102   2.390   2.374   3.075
    6UNK    H46  103   2.588   2.424   3.455
    6UNK    H47  104   2.280   2.235   3.332
    6UNK    H48  105   2.064   2.166   3.442
    6UNK    H49  106   1.859   2.225   3.576
    6UNK    H50  107   1.832   2.463   3.653
    6UNK    H51  108   2.004   2.633   3.590
    7UNK     O0  109   1.886   2.563   2.807
    7UNK     S1  110   1.922   2.570   2.667
    7UNK     C2  111   2.036   2.439   2.625
    7UNK     C3  112   2.032   2.382   2.496
    7UNK     C4  113   2.131   2.291   2.454
    7UNK     N5  114   2.120   2.227   2.328
    7UNK     C6  115   2.099   2.097   2.327
    7UNK     C7  116   2.080   2.020   2.201
    7UNK     C8  117   2.077   1.879   2.203
    7UNK     C9  118   2.054   1.809   2.083
    7UNK    C10  119   2.032   1.884   1.966
    7UNK    C11  120   2.038   2.025   1.972
    7UNK    N12  121   2.062   2.094   2.087
    7UNK    C13  122   2.235   2.257   2.543
    7UNK    C14  123   2.236   2.309   2.675
    7UNK    C15  124   2.137   2.401   2.719
    7UNK    C16  125   2.149   2.458   2.857
    7UNK    C17  126   2.220   2.580   2.873
    7UNK    C18  127   2.231   2.644   2.997
    7UNK    C19  128   2.089   2.400   2.974
    7UNK    S20  129   2.013   2.239   2.958
    7UNK    O21  130   1.954   2.216   3.089
    7UNK    O22  131   1.915   2.248   2.851
    7UNK    O23  132   2.125   2.151   2.930
    7UNK    C24  133   2.095   2.468   3.098
    7UNK    C25  134   2.166   2.589   3.110
    7UNK    N26  135   2.171   2.658   3.233
    7UNK    C27  136   2.104   2.771   3.249
    7UNK    C28  137   2.112   2.848   3.376
    7UNK    C29  138   2.043   2.969   3.392
    7UNK    C30  139   2.050   3.038   3.514
    7UNK    C31  140   2.129   2.982   3.616
    7UNK    C32  141   2.197   2.861   3.594
    7UNK    N33  142   2.190   2.793   3.476
    7UNK    O34  143   2.003   2.684   2.629
    7UNK    O35  144   1.811   2.546   2.576
    7UNK    H36  145   1.951   2.407   2.429
    7UNK    H37  146   2.078   2.043   2.420
    7UNK    H38  147   2.094   1.824   2.295
    7UNK    H39  148   2.053   1.700   2.080
    7UNK    H40  149   2.013   1.835   1.871
    7UNK    H41  150   2.022   2.083   1.881
    7UNK    H42  151   2.311   2.185   2.514
    7UNK    H43  152   2.313   2.275   2.744
    7UNK    H44  153   2.266   2.627   2.786
    7UNK    H45  154   2.286   2.737   3.005
    7UNK    H46  155   2.043   2.428   3.184
    7UNK    H47  156   2.043   2.812   3.168
    7UNK    H48  157   1.984   3.011   3.310
    7UNK    H49  158   1.997   3.132   3.529
    7UNK    H50  159   2.138   3.032   3.712
    7UNK    H51  160   2.259   2.817   3.672
    8UNK     O0  161   2.838   2.045   2.094
    8UNK     S1  162   2.927   2.132   2.169
    8UNK     C2  163   2.891   2.107   2.343
    8UNK     C3  164   2.993   2.069   2.435
    8UNK     C4  165   2.967   2.062   2.573
    8UNK     N5  166   3.069   2.021   2.664
    8UNK     C6  167   3.053   1.910   2.733
    8UNK     C7  168   3.159   1.858   2.826
    8UNK     C8  169   3.137   1.743   2.904
    8UNK     C9  170   3.239   1.696   2.989
    8UNK    C10  171   3.359   1.769   2.995
    8UNK    C11  172   3.373   1.885   2.916
    8UNK    N12  173   3.276   1.931   2.832
    8UNK    C13  174   2.837   2.088   2.620
    8UNK    C14  175   2.733   2.118   2.529
    8UNK    C15  176   2.758   2.128   2.389
    8UNK    C16  177   2.641   2.161   2.300
    8UNK    C17  178   2.609   2.298   2.282
    8UNK    C18  179   2.495   2.339   2.210
    8UNK    C19  180   2.554   2.064   2.241
    8UNK    S20  181   2.581   1.888   2.268
    8UNK    O21  182   2.529   1.831   2.146
    8UNK    O22  183   2.721   1.859   2.296
    8UNK    O23  184   2.491   1.868   2.380
    8UNK    C24  185   2.439   2.106   2.168
    8UNK    C25  186   2.410   2.242   2.154
    8UNK    N26  187   2.296   2.282   2.078
    8UNK    C27  188   2.308   2.299   1.948
    8UNK    C28  189   2.189   2.327   1.862
    8UNK    C29  190   2.202   2.337   1.723
    8UNK    C30  191   2.088   2.361   1.644
    8UNK    C31  192   1.964   2.371   1.709
    8UNK    C32  193   1.958   2.359   1.849
    8UNK    N33  194   2.068   2.337   1.927
    8UNK    O34  195   2.902   2.273   2.147
    8UNK    O35  196   3.066   2.092   2.155
    8UNK    H36  197   3.091   2.043   2.397
    8UNK    H37  198   2.961   1.852   2.727
    8UNK    H38  199   3.043   1.689   2.897
    8UNK    H39  200   3.225   1.606   3.049
    8UNK    H40  201   3.440   1.737   3.059
    8UNK    H41  202   3.466   1.942   2.920
    8UNK    H42  203   2.814   2.081   2.726
    8UNK    H43  204   2.633   2.133   2.567
    8UNK    H44  205   2.674   2.374   2.325
    8UNK    H45  206   2.475   2.445   2.197
    8UNK    H46  207   2.374   2.031   2.124
    8UNK    H47  208   2.405   2.291   1.898
    8UNK    H48  209   2.299   2.327   1.676
    8UNK    H49  210   2.096   2.370   1.535
    8UNK    H50  211   1.873   2.388   1.652
    8UNK    H51  212   1.863   2.363   1.901
    9UNK     O0  213   3.383   2.846   2.648
    9UNK     S1  214   3.390   2.714   2.707
    9UNK     C2  215   3.283   2.599   2.621
    9UNK     C3  216   3.314   2.461   2.619
    9UNK     C4  217   3.228   2.369   2.556
    9UNK     N5  218   3.264   2.233   2.550
    9UNK     C6  219   3.316   2.184   2.439
    9UNK     C7  220   3.350   2.039   2.429
    9UNK     C8  221   3.384   1.980   2.306
    9UNK     C9  222   3.413   1.843   2.300
    9UNK    C10  223   3.404   1.768   2.418
    9UNK    C11  224   3.368   1.832   2.538
    9UNK    N12  225   3.341   1.966   2.546
    9UNK    C13  226   3.110   2.414   2.495
    9UNK    C14  227   3.079   2.551   2.494
    9UNK    C15  228   3.165   2.646   2.556
    9UNK    C16  229   3.122   2.789   2.548
    9UNK    C17  230   3.032   2.836   2.647
    9UNK    C18  231   2.986   2.969   2.647
    9UNK    C19  232   3.163   2.880   2.445
    9UNK    S20  233   3.265   2.815   2.312
    9UNK    O21  234   3.302   2.933   2.235
    9UNK    O22  235   3.380   2.749   2.371
    9UNK    O23  236   3.175   2.724   2.244
    9UNK    C24  237   3.119   3.015   2.449
    9UNK    C25  238   3.030   3.060   2.549
    9UNK    N26  239   2.992   3.196   2.558
    9UNK    C27  240   3.035   3.266   2.660
    9UNK    C28  241   2.987   3.405   2.686
    9UNK    C29  242   3.023   3.474   2.804
    9UNK    C30  243   2.974   3.604   2.826
    9UNK    C31  244   2.889   3.660   2.728
    9UNK    C32  245   2.855   3.584   2.615
    9UNK    N33  246   2.903   3.459   2.591
    9UNK    O34  247   3.340   2.707   2.843
    9UNK    O35  248   3.522   2.651   2.696
    9UNK    H36  249   3.408   2.427   2.662
    9UNK    H37  250   3.327   2.244   2.349
    9UNK    H38  251   3.388   2.041   2.215
    9UNK    H39  252   3.441   1.795   2.206
    9UNK    H40  253   3.424   1.662   2.418
    9UNK    H41  254   3.361   1.775   2.630
    9UNK    H42  255   3.044   2.344   2.444
    9UNK    H43  256   2.990   2.585   2.442
    9UNK    H44  257   2.999   2.769   2.727
    9UNK    H45  258   2.919   3.002   2.727
    9UNK    H46  259   3.158   3.085   2.375
    9UNK    H47  260   3.105   3.224   2.733
    9UNK    H48  261   3.081   3.424   2.881
    9UNK    H49  262   2.999   3.659   2.917
    9UNK    H50  263   2.847   3.759   2.741
    9UNK    H51  264   2.786   3.623   2.540
   10UNK     O0  265   2.579   2.851   1.941
   10UNK     S1  266   2.531   2.715   1.961
   10UNK     C2  267   2.398   2.715   2.081
   10UNK     C3  268   2.292   2.622   2.070
   10UNK     C4  269   2.198   2.608   2.174
   10UNK     N5  270   2.094   2.512   2.164
   10UNK     C6  271   1.969   2.554   2.167
   10UNK     C7  272   1.855   2.460   2.182
   10UNK     C8  273   1.726   2.507   2.215
   10UNK     C9  274   1.624   2.414   2.243
   10UNK    C10  275   1.657   2.278   2.237
   10UNK    C11  276   1.787   2.238   2.201
   10UNK    N12  277   1.887   2.326   2.174
   10UNK    C13  278   2.205   2.692   2.286
   10UNK    C14  279   2.308   2.789   2.295
   10UNK    C15  280   2.406   2.802   2.194
   10UNK    C16  281   2.514   2.905   2.216
   10UNK    C17  282   2.637   2.860   2.270
   10UNK    C18  283   2.742   2.951   2.298
   10UNK    C19  284   2.498   3.044   2.188
   10UNK    S20  285   2.341   3.101   2.125
   10UNK    O21  286   2.363   3.237   2.081
   10UNK    O22  287   2.302   3.013   2.016
   10UNK    O23  288   2.253   3.091   2.241
   10UNK    C24  289   2.606   3.134   2.211
   10UNK    C25  290   2.726   3.087   2.268
   10UNK    N26  291   2.833   3.176   2.292
   10UNK    C27  292   2.938   3.180   2.213
   10UNK    C28  293   3.045   3.283   2.232
   10UNK    C29  294   3.166   3.277   2.159
   10UNK    C30  295   3.263   3.377   2.178
   10UNK    C31  296   3.235   3.479   2.271
   10UNK    C32  297   3.115   3.477   2.343
   10UNK    N33  298   3.021   3.379   2.328
   10UNK    O34  299   2.625   2.627   2.028
   10UNK    O35  300   2.468   2.654   1.845
   10UNK    H36  301   2.284   2.561   1.981
   10UNK    H37  302   1.946   2.661   2.174
   10UNK    H38  303   1.707   2.613   2.223
   10UNK    H39  304   1.525   2.448   2.273
   10UNK    H40  305   1.582   2.203   2.264
   10UNK    H41  306   1.813   2.132   2.196
   10UNK    H42  307   2.131   2.685   2.365
   10UNK    H43  308   2.311   2.854   2.382
   10UNK    H44  309   2.652   2.754   2.289
   10UNK    H45  310   2.835   2.913   2.339
   10UNK    H46  311   2.595   3.239   2.184
   10UNK    H47  312   2.953   3.106   2.134
   10UNK    H48  313   3.183   3.197   2.087
   10UNK    H49  314   3.355   3.377   2.121
   10UNK    H50  315   3.305   3.560   2.287
   10UNK    H51  316   3.092   3.555   2.416
   11OPC     OW  317   3.631   3.791   4.931
   11OPC    HW1  318   3.707   3.775   4.890
   11OPC    HW2  319   3.656   3.823   5.008
   11OPC     MW  320   3.646   3.793   4.936
   12OPC     OW  321   1.969   0.376   2.562
   12OPC    HW1  322   1.947   0.458   2.580
   12OPC    HW2  323   2.054   0.380   2.545
   12OPC     MW  324   1.978   0.388   2.562
   13OPC     OW  325   3.181   0.209   0.778
   13OPC    HW1  326   3.222   0.210   0.701
   13OPC    HW2  327   3.135   0.283   0.778
   13OPC     MW  328   3.181   0.220   0.767
   14OPC     OW  329   4.166   1.271   3.007
   14OPC    HW1  330   4.122   1.335   2.968
   14OPC    HW2  331   4.109   1.205   3.010
   14OPC     MW  332   4.151   1.271   3.001
   15OPC     OW  333   2.770   4.203   1.350
   15OPC    HW1  334   2.715   4.170   1.410
   15OPC    HW2  335   2.842   4.154   1.360
   15OPC     MW  336   2.772   4.191   1.360
   16OPC     OW  337   1.428   3.892   2.200
   16OPC    HW1  338   1.347   3.885   2.230
   16OPC    HW2  339   1.448   3.811   2.174
   16OPC     MW  340   1.419   3.879   2.200
   17OPC     OW  341   3.478   2.241   1.055
   17OPC    HW1  342   3.442   2.200   0.986
   17OPC    HW2  343   3.434   2.315   1.061
   17OPC     MW  344   3.466   2.246   1.046
   18OPC     OW  345   1.583   3.825   1.912
   18OPC    HW1  346   1.570   3.902   1.952
   18OPC    HW2  347   1.506   3.785   1.919
   18OPC     MW  348   1.570   3.831   1.919
   19OPC     OW  349   2.173   5.078   0.456
   19OPC    HW1  350   2.229   5.085   0.523
   19OPC    HW2  351   2.095   5.089   0.493
   19OPC     MW  352   2.170   5.081   0.471
   20OPC     OW  353   0.975   4.642   2.649
   20OPC    HW1  354   0.947   4.561   2.668
   20OPC    HW2  355   1.001   4.636   2.566
   20OPC     MW  356   0.974   4.629   2.640
   21OPC     OW  357   5.352   0.485   2.072
   21OPC    HW1  358   5.415   0.519   2.023
   21OPC    HW2  359   5.372   0.400   2.075
   21OPC     MW  360   5.364   0.478   2.065
   22OPC     OW  361   0.205   3.679   1.336
   22OPC    HW1  362   0.230   3.755   1.370
   22OPC    HW2  363   0.158   3.702   1.266
   22OPC     MW  364   0.201   3.694   1.331
   23OPC     OW  365   3.662   4.952   4.234
   23OPC    HW1  366   3.743   4.924   4.253
   23OPC    HW2  367   3.635   4.989   4.308
   23OPC     MW  368   3.670   4.953   4.248
   24OPC     OW  369   4.899   1.347   4.020
   24OPC    HW1  370   4.820   1.363   3.987
   24OPC    HW2  371   4.896   1.262   4.042
   24OPC     MW  372   4.887   1.336   4.018
   25OPC     OW  373   4.276   1.781   1.475
   25OPC    HW1  374   4.304   1.862   1.456
   25OPC    HW2  375   4.191   1.793   1.491
   25OPC     MW  376   4.267   1.795   1.475
   26OPC     OW  377   0.505   2.618   2.054
   26OPC    HW1  378   0.589   2.596   2.045
   26OPC    HW2  379   0.506   2.673   2.122
   26OPC     MW  380   0.518   2.623   2.063
   27OPC     OW  381   1.297   5.141   2.246
   27OPC    HW1  382   1.339   5.076   2.206
   27OPC    HW2  383   1.332   5.142   2.326
   27OPC     MW  384   1.309   5.132   2.252
   28OPC     OW  385   1.279   3.938   3.935
   28OPC    HW1  386   1.317   3.916   3.859
   28OPC    HW2  387   1.194   3.930   3.918
   28OPC     MW  388   1.272   3.934   3.921
   29OPC     OW  389   0.844   0.584   1.008
   29OPC    HW1  390   0.826   0.499   1.006
   29OPC    HW2  391   0.913   0.589   1.062
   29OPC     MW  392   0.852   0.573   1.015
   30OPC     OW  393   0.243   5.436   1.329
   30OPC    HW1  394   0.285   5.363   1.306
   30OPC    HW2  395   0.162   5.409   1.345
   30OPC     MW  396   0.237   5.421   1.328
   31OPC     OW  397   4.838   1.526   4.455
   31OPC    HW1  398   4.840   1.587   4.517
   31OPC    HW2  399   4.884   1.460   4.491
   31OPC     MW  400   4.845   1.525   4.470
   32OPC     OW  401   2.131   0.464   1.596
   32OPC    HW1  402   2.172   0.410   1.542
   32OPC    HW2  403   2.129   0.420   1.672
   32OPC     MW  404   2.137   0.450   1.599
   33OPC     OW  405   2.186   0.887   3.865
   33OPC    HW1  406   2.110   0.923   3.891
   33OPC    HW2  407   2.234   0.956   3.842
   33OPC     MW  408   2.182   0.903   3.865
   34OPC     OW  409   0.615   0.747   2.040
   34OPC    HW1  410   0.574   0.823   2.054
   34OPC    HW2  411   0.615   0.740   1.953
   34OPC     MW  412   0.609   0.757   2.029
   35OPC     OW  413   0.911   4.237   3.085
   35OPC    HW1  414   0.963   4.258   3.018
   35OPC    HW2  415   0.952   4.169   3.121
   35OPC     MW  416   0.925   4.230   3.080
   36OPC     OW  417   0.818   2.815   4.587
   36OPC    HW1  418   0.856   2.872   4.532
   36OPC    HW2  419   0.782   2.866   4.648
   36OPC     MW  420   0.819   2.831   4.588
   37OPC     OW  421   4.020   2.982   2.312
   37OPC    HW1  422   4.077   3.008   2.252
   37OPC    HW2  423   3.955   3.039   2.305
   37OPC     MW  424   4.019   2.994   2.302
   38OPC     OW  425   3.549   2.152   4.819
   38OPC    HW1  426   3.580   2.094   4.762
   38OPC    HW2  427   3.464   2.136   4.822
   38OPC     MW  428   3.541   2.141   4.811
   39OPC     OW  429   3.034   4.312   1.941
   39OPC    HW1  430   2.961   4.265   1.948
   39OPC    HW2  431   3.008   4.394   1.956
   39OPC     MW  432   3.020   4.317   1.944
   40OPC     OW  433   4.731   0.673   4.641
   40OPC    HW1  434   4.678   0.605   4.628
   40OPC    HW2  435   4.778   0.648   4.710
   40OPC     MW  436   4.730   0.659   4.649
   41OPC     OW  437   1.924   3.893   2.562
   41OPC    HW1  438   1.866   3.959   2.562
   41OPC    HW2  439   1.907   3.851   2.488
   41OPC     MW  440   1.913   3.897   2.551
   42OPC     OW  441   3.094   2.276   5.014
   42OPC    HW1  442   3.045   2.212   4.982
   42OPC    HW2  443   3.157   2.235   5.059
   42OPC     MW  444   3.096   2.261   5.016
   43OPC     OW  445   3.860   0.193   2.209
   43OPC    HW1  446   3.940   0.226   2.223
   43OPC    HW2  447   3.808   0.263   2.217
   43OPC     MW  448   3.864   0.208   2.212
   44OPC     OW  449   3.391   4.019   3.881
   44OPC    HW1  450   3.312   4.012   3.916
   44OPC    HW2  451   3.430   3.943   3.902
   44OPC     MW  452   3.385   4.006   3.889
   45OPC     OW  453   1.365   3.500   1.095
   45OPC    HW1  454   1.350   3.586   1.090
   45OPC    HW2  455   1.342   3.480   1.176
   45OPC     MW  456   1.359   3.510   1.106
   46OPC     OW  457   2.980   4.680   4.956
   46OPC    HW1  458   3.009   4.597   4.957
   46OPC    HW2  459   2.951   4.692   5.038
   46OPC     MW  460   2.980   4.669   4.968
   47OPC     OW  461   3.546   3.571   5.082
   47OPC    HW1  462   3.576   3.634   5.030
   47OPC    HW2  463   3.464   3.595   5.098
   47OPC     MW  464   3.538   3.584   5.077
   48OPC     OW  465   0.795   0.214   2.577
   48OPC    HW1  466   0.877   0.188   2.570
   48OPC    HW2  467   0.800   0.286   2.626
   48OPC     MW  468   0.808   0.221   2.583
   49OPC     OW  469   1.653   4.208   1.356
   49OPC    HW1  470   1.689   4.163   1.422
   49OPC    HW2  471   1.682   4.289   1.368
   49OPC     MW  472   1.662   4.213   1.368
   50OPC     OW  473   2.281   1.211   2.882
   50OPC    HW1  474   2.357   1.251   2.897
   50OPC    HW2  475   2.222   1.272   2.904
   50OPC     MW  476   2.284   1.226   2.887
   51OPC     OW  477   1.350   2.305   0.496
   51OPC    HW1  478   1.320   2.231   0.459
   51OPC    HW2  479   1.398   2.341   0.433
   51OPC     MW  480   1.353   2.299   0.482
   52OPC     OW  481   3.577   2.198   0.484
   52OPC    HW1  482   3.582   2.122   0.441
   52OPC    HW2  483   3.565   2.257   0.421
   52OPC     MW  484   3.576   2.195   0.468
   53OPC     OW  485   4.512   3.454   4.866
   53OPC    HW1  486   4.552   3.477   4.940
   53OPC    HW2  487   4.491   3.370   4.880
   53OPC     MW  488   4.515   3.445   4.879
   54OPC     OW  489   0.186   4.988   3.845
   54OPC    HW1  490   0.124   5.023   3.794
   54OPC    HW2  491   0.152   4.910   3.867
   54OPC     MW  492   0.172   4.981   3.841
   55OPC     OW  493   1.936   1.166   0.154
   55OPC    HW1  494   1.859   1.187   0.189
   55OPC    HW2  495   1.994   1.203   0.208
   55OPC     MW  496   1.933   1.174   0.167
   56OPC     OW  497   3.354   0.809   3.628
   56OPC    HW1  498   3.340   0.893   3.609
   56OPC    HW2  499   3.410   0.813   3.695
   56OPC     MW  500   3.360   0.822   3.635
   57OPC     OW  501   1.374   2.550   3.315
   57OPC    HW1  502   1.318   2.509   3.262
   57OPC    HW2  503   1.358   2.514   3.393
   57OPC     MW  504   1.363   2.538   3.319
   58OPC     OW  505   0.540   0.425   3.461
   58OPC    HW1  506   0.617   0.444   3.424
   58OPC    HW2  507   0.522   0.496   3.509
   58OPC     MW  508   0.549   0.438   3.462
   59OPC     OW  509   1.467   2.856   4.527
   59OPC    HW1  510   1.391   2.896   4.543
   59OPC    HW2  511   1.444   2.775   4.506
   59OPC     MW  512   1.452   2.850   4.526
   60OPC     OW  513   0.863   3.613   1.819
   60OPC    HW1  514   0.849   3.563   1.889
   60OPC    HW2  515   0.785   3.651   1.806
   60OPC     MW  516   0.849   3.611   1.827
   61OPC     OW  517   0.746   1.647   3.300
   61OPC    HW1  518   0.730   1.642   3.385
   61OPC    HW2  519   0.796   1.578   3.284
   61OPC     MW  520   0.751   1.636   3.310
   62OPC     OW  521   1.330   2.455   3.570
   62OPC    HW1  522   1.333   2.526   3.620
   62OPC    HW2  523   1.259   2.414   3.599
   62OPC     MW  524   1.320   2.460   3.581
   63OPC     OW  525   4.369   4.010   3.048
   63OPC    HW1  526   4.304   3.965   3.010
   63OPC    HW2  527   4.418   3.947   3.084
   63OPC     MW  528   4.367   3.994   3.048
   64OPC     OW  529   0.549   2.760   4.289
   64OPC    HW1  530   0.583   2.680   4.298
   64OPC    HW2  531   0.611   2.804   4.247
   64OPC     MW  532   0.563   2.754   4.284
   65OPC     OW  533   2.294   4.543   1.142
   65OPC    HW1  534   2.315   4.569   1.222
   65OPC    HW2  535   2.336   4.466   1.133
   65OPC     MW  536   2.303   4.535   1.153
   66OPC     OW  537   4.281   3.876   3.811
   66OPC    HW1  538   4.323   3.861   3.887
   66OPC    HW2  539   4.214   3.820   3.814
   66OPC     MW  540   4.277   3.866   3.823
   67OPC     OW  541   3.640   3.067   4.282
   67OPC    HW1  542   3.670   3.036   4.206
   67OPC    HW2  543   3.712   3.095   4.322
   67OPC     MW  544   3.655   3.066   4.277
   68OPC     OW  545   0.507   4.989   1.978
   68OPC    HW1  546   0.589   4.997   2.005
   68OPC    HW2  547   0.507   5.025   1.899
   68OPC     MW  548   0.519   4.996   1.971
   69OPC     OW  549   3.500   3.380   5.474
   69OPC    HW1  550   3.442   3.322   0.026
   69OPC    HW2  551   3.504   3.438   0.064
   69OPC     MW  552   3.492   3.380   0.012
   70OPC     OW  553   4.150   4.983   0.133
   70OPC    HW1  554   4.216   5.020   0.090
   70OPC    HW2  555   4.153   4.900   0.106
   70OPC     MW  556   4.160   4.976   0.123
   71OPC     OW  557   4.401   0.640   0.291
   71OPC    HW1  558   4.459   0.689   0.335
   71OPC    HW2  559   4.401   0.677   0.211
   71OPC     MW  560   4.409   0.653   0.285
   72OPC     OW  561   5.006   3.452   1.724
   72OPC    HW1  562   5.065   3.501   1.681
   72OPC    HW2  563   5.033   3.456   1.807
   72OPC     MW  564   5.019   3.460   1.730
   73OPC     OW  565   0.094   0.937   4.022
   73OPC    HW1  566   0.033   0.998   4.007
   73OPC    HW2  567   0.124   0.917   3.943
   73OPC     MW  568   0.089   0.943   4.008
   74OPC     OW  569   2.116   2.590   1.244
   74OPC    HW1  570   2.064   2.599   1.174
   74OPC    HW2  571   2.134   2.672   1.267
   74OPC     MW  572   2.111   2.603   1.237
   75OPC     OW  573   3.279   1.949   1.718
   75OPC    HW1  574   3.212   1.960   1.662
   75OPC    HW2  575   3.265   2.009   1.779
   75OPC     MW  576   3.267   1.959   1.719
   76OPC     OW  577   1.178   3.808   4.393
   76OPC    HW1  578   1.208   3.868   4.448
   76OPC    HW2  579   1.245   3.795   4.338
   76OPC     MW  580   1.192   3.815   4.393
   77OPC     OW  581   2.127   3.956   0.531
   77OPC    HW1  582   2.197   3.998   0.563
   77OPC    HW2  583   2.063   3.977   0.585
   77OPC     MW  584   2.128   3.965   0.544
   78OPC     OW  585   2.254   0.621   2.410
   78OPC    HW1  586   2.203   0.680   2.449
   78OPC    HW2  587   2.327   0.664   2.393
   78OPC     MW  588   2.257   0.636   2.414
   79OPC     OW  589   1.705   4.880   3.955
   79OPC    HW1  590   1.731   4.813   4.004
   79OPC    HW2  591   1.721   4.854   3.873
   79OPC     MW  592   1.711   4.866   3.950
   80OPC     OW  593   2.689   4.997   0.267
   80OPC    HW1  594   2.750   4.970   0.211
   80OPC    HW2  595   2.631   4.932   0.267
   80OPC     MW  596   2.689   4.984   0.259
   81OPC     OW  597   1.495   3.831   4.291
   81OPC    HW1  598   1.497   3.898   4.346
   81OPC    HW2  599   1.554   3.776   4.324
   81OPC     MW  600   1.504   3.833   4.304
   82OPC     OW  601   2.350   4.507   5.159
   82OPC    HW1  602   2.301   4.577   5.177
   82OPC    HW2  603   2.335   4.453   5.226
   82OPC     MW  604   2.340   4.509   5.172
   83OPC     OW  605   0.361   2.699   1.824
   83OPC    HW1  606   0.391   2.646   1.761
   83OPC    HW2  607   0.398   2.668   1.897
   83OPC     MW  608   0.371   2.687   1.825
   84OPC     OW  609   1.012   1.969   0.906
   84OPC    HW1  610   0.941   1.920   0.922
   84OPC    HW2  611   0.989   2.016   0.836
   84OPC     MW  612   0.998   1.969   0.898
   85OPC     OW  613   4.255   1.103   0.792
   85OPC    HW1  614   4.225   1.049   0.731
   85OPC    HW2  615   4.340   1.110   0.774
   85OPC     MW  616   4.263   1.096   0.780
   86OPC     OW  617   0.932   2.984   0.636
   86OPC    HW1  618   0.993   3.018   0.687
   86OPC    HW2  619   0.897   3.054   0.597
   86OPC     MW  620   0.936   3.000   0.637
   87OPC     OW  621   2.913   3.261   4.591
   87OPC    HW1  622   2.908   3.331   4.539
   87OPC    HW2  623   2.959   3.203   4.545
   87OPC     MW  624   2.919   3.263   4.577
   88OPC     OW  625   3.059   2.892   3.851
   88OPC    HW1  626   3.102   2.846   3.912
   88OPC    HW2  627   2.982   2.908   3.888
   88OPC     MW  628   3.054   2.888   3.866
   89OPC     OW  629   4.383   2.843   5.240
   89OPC    HW1  630   4.370   2.908   5.297
   89OPC    HW2  631   4.469   2.849   5.223
   89OPC     MW  632   4.394   2.854   5.246
   90OPC     OW  633   2.800   0.071   4.777
   90OPC    HW1  634   2.886   0.078   4.764
   90OPC    HW2  635   2.790   5.427   4.799
   90OPC     MW  636   2.811   0.059   4.778
   91OPC     OW  637   4.118   2.516   5.284
   91OPC    HW1  638   4.107   2.536   5.368
   91OPC    HW2  639   4.074   2.579   5.242
   91OPC     MW  640   4.110   2.528   5.291
   92OPC     OW  641   3.247   2.384   1.370
   92OPC    HW1  642   3.241   2.388   1.457
   92OPC    HW2  643   3.323   2.423   1.352
   92OPC     MW  644   3.257   2.390   1.380
   93OPC     OW  645   3.149   0.651   3.000
   93OPC    HW1  646   3.189   0.698   2.938
   93OPC    HW2  647   3.123   0.712   3.057
   93OPC     MW  648   3.151   0.667   2.999
   94OPC     OW  649   1.575   3.362   3.509
   94OPC    HW1  650   1.625   3.383   3.441
   94OPC    HW2  651   1.567   3.437   3.553
   94OPC     MW  652   1.581   3.376   3.506
   95OPC     OW  653   2.004   3.941   0.991
   95OPC    HW1  654   2.083   3.946   1.027
   95OPC    HW2  655   1.956   3.900   1.052
   95OPC     MW  656   2.009   3.936   1.006
   96OPC     OW  657   3.020   0.781   1.492
   96OPC    HW1  658   3.099   0.815   1.505
   96OPC    HW2  659   2.990   0.767   1.573
   96OPC     MW  660   3.027   0.784   1.506
   97OPC     OW  661   2.797   0.649   1.368
   97OPC    HW1  662   2.860   0.699   1.401
   97OPC    HW2  663   2.770   0.602   1.436
   97OPC     MW  664   2.802   0.649   1.383
   98OPC     OW  665   0.988   2.818   1.136
   98OPC    HW1  666   0.968   2.893   1.096
   98OPC    HW2  667   1.010   2.844   1.217
   98OPC     MW  668   0.988   2.833   1.142
   99OPC     OW  669   1.246   1.282   0.846
   99OPC    HW1  670   1.205   1.278   0.923
   99OPC    HW2  671   1.185   1.307   0.790
   99OPC     MW  672   1.231   1.285   0.849
  100OPC     OW  673   1.310   3.470   2.325
  100OPC    HW1  674   1.360   3.471   2.397
  100OPC    HW2  675   1.229   3.477   2.357
  100OPC     MW  676   1.305   3.471   2.340
  101OPC     OW  677   0.538   1.873   4.270
  101OPC    HW1  678   0.492   1.890   4.343
  101OPC    HW2  679   0.523   1.788   4.256
  101OPC     MW  680   0.529   1.863   4.279
  102OPC     OW  681   0.252   3.207   1.811
  102OPC    HW1  682   0.333   3.212   1.842
  102OPC    HW2  683   0.247   3.126   1.780
  102OPC     MW  684   0.263   3.196   1.811
  103OPC     OW  685   2.394   0.638   3.484
  103OPC    HW1  686   2.455   0.693   3.511
  103OPC    HW2  687   2.327   0.654   3.537
  103OPC     MW  688   2.393   0.648   3.496
  104OPC     OW  689   3.190   4.549   3.267
  104OPC    HW1  690   3.229   4.574   3.341
  104OPC    HW2  691   3.147   4.621   3.242
  104OPC     MW  692   3.189   4.564   3.274
  105OPC     OW  693   2.548   2.979   3.783
  105OPC    HW1  694   2.514   2.998   3.705
  105OPC    HW2  695   2.478   2.978   3.836
  105OPC     MW  696   2.532   2.982   3.779
  106OPC     OW  697   3.200   4.411   0.129
  106OPC    HW1  698   3.196   4.452   0.052
  106OPC    HW2  699   3.286   4.411   0.147
  106OPC     MW  700   3.212   4.417   0.120
  107OPC     OW  701   3.455   3.780   1.341
  107OPC    HW1  702   3.523   3.833   1.351
  107OPC    HW2  703   3.470   3.740   1.265
  107OPC     MW  704   3.467   3.782   1.331
  108OPC     OW  705   1.619   1.702   2.464
  108OPC    HW1  706   1.687   1.655   2.437
  108OPC    HW2  707   1.654   1.780   2.482
  108OPC     MW  708   1.634   1.707   2.462
  109OPC     OW  709   4.374   3.654   1.272
  109OPC    HW1  710   4.308   3.698   1.236
  109OPC    HW2  711   4.337   3.581   1.303
  109OPC     MW  712   4.359   3.650   1.271
  110OPC     OW  713   4.671   0.306   0.488
  110OPC    HW1  714   4.697   0.335   0.410
  110OPC    HW2  715   4.621   0.237   0.468
  110OPC     MW  716   4.668   0.300   0.473
  111OPC     OW  717   3.962   1.645   2.244
  111OPC    HW1  718   3.898   1.663   2.188
  111OPC    HW2  719   4.031   1.633   2.193
  111OPC     MW  720   3.962   1.646   2.228
  112OPC     OW  721   2.730   1.838   4.688
  112OPC    HW1  722   2.809   1.802   4.679
  112OPC    HW2  723   2.707   1.819   4.770
  112OPC     MW  724   2.738   1.830   4.699
  113OPC     OW  725   3.136   4.930   0.588
  113OPC    HW1  726   3.123   5.009   0.553
  113OPC    HW2  727   3.057   4.892   0.583
  113OPC     MW  728   3.122   4.936   0.582
  114OPC     OW  729   0.221   3.798   0.888
  114OPC    HW1  730   0.169   3.774   0.954
  114OPC    HW2  731   0.186   3.758   0.819
  114OPC     MW  732   0.208   3.788   0.888
  115OPC     OW  733   0.204   1.986   5.033
  115OPC    HW1  734   0.179   2.011   5.113
  115OPC    HW2  735   0.275   1.938   5.049
  115OPC     MW  736   0.211   1.983   5.047
  116OPC     OW  737   4.771   4.031   2.238
  116OPC    HW1  738   4.709   4.060   2.184
  116OPC    HW2  739   4.749   3.948   2.251
  116OPC     MW  740   4.759   4.023   2.232
  117OPC     OW  741   1.209   2.266   0.169
  117OPC    HW1  742   1.178   2.347   0.183
  117OPC    HW2  743   1.262   2.277   0.101
  117OPC     MW  744   1.212   2.280   0.161
  118OPC     OW  745   1.434   2.442   0.991
  118OPC    HW1  746   1.435   2.435   1.078
  118OPC    HW2  747   1.404   2.364   0.965
  118OPC     MW  748   1.430   2.429   1.000
  119OPC     OW  749   4.654   3.892   1.037
  119OPC    HW1  750   4.637   3.808   1.051
  119OPC    HW2  751   4.729   3.905   1.081
  119OPC     MW  752   4.663   3.881   1.045
  120OPC     OW  753   0.571   1.770   4.671
  120OPC    HW1  754   0.647   1.784   4.630
  120OPC    HW2  755   0.560   1.684   4.667
  120OPC     MW  756   0.581   1.759   4.664
  121OPC     OW  757   4.186   2.019   3.206
  121OPC    HW1  758   4.104   2.045   3.223
  121OPC    HW2  759   4.228   2.035   3.281
  121OPC     MW  760   4.180   2.026   3.220
  122OPC     OW  761   4.075   1.760   2.897
  122OPC    HW1  762   4.076   1.705   2.830
  122OPC    HW2  763   3.989   1.771   2.913
  122OPC     MW  764   4.062   1.754   2.890
  123OPC     OW  765   4.604   0.512   3.824
  123OPC    HW1  766   4.543   0.491   3.765
  123OPC    HW2  767   4.558   0.524   3.897
  123OPC     MW  768   4.588   0.511   3.826
  124OPC     OW  769   1.413   1.559   0.502
  124OPC    HW1  770   1.467   1.565   0.569
  124OPC    HW2  771   1.345   1.609   0.525
  124OPC     MW  772   1.411   1.567   0.515
  125OPC     OW  773   1.928   2.611   1.041
  125OPC    HW1  774   1.969   2.603   0.964
  125OPC    HW2  775   1.863   2.553   1.035
  125OPC     MW  776   1.925   2.601   1.028
  126OPC     OW  777   4.806   1.952   0.085
  126OPC    HW1  778   4.749   1.902   0.128
  126OPC    HW2  779   4.810   2.025   0.133
  126OPC     MW  780   4.798   1.955   0.099
  127OPC     OW  781   2.856   0.334   5.090
  127OPC    HW1  782   2.906   0.364   5.025
  127OPC    HW2  783   2.790   0.294   5.050
  127OPC     MW  784   2.854   0.332   5.075
  128OPC     OW  785   2.201   3.440   3.356
  128OPC    HW1  786   2.256   3.372   3.357
  128OPC    HW2  787   2.229   3.490   3.422
  128OPC     MW  788   2.213   3.437   3.366
  129OPC     OW  789   4.137   2.454   1.638
  129OPC    HW1  790   4.104   2.470   1.717
  129OPC    HW2  791   4.171   2.374   1.645
  129OPC     MW  792   4.137   2.445   1.650
  130OPC     OW  793   0.816   1.224   1.115
  130OPC    HW1  794   0.776   1.285   1.067
  130OPC    HW2  795   0.901   1.244   1.107
  130OPC     MW  796   0.823   1.236   1.106
  131OPC     OW  797   0.268   2.784   2.970
  131OPC    HW1  798   0.326   2.837   2.933
  131OPC    HW2  799   0.237   2.831   3.037
  131OPC     MW  800   0.272   2.799   2.974
  132OPC     OW  801   0.939   2.161   0.685
  132OPC    HW1  802   0.888   2.185   0.618
  132OPC    HW2  803   1.000   2.223   0.687
  132OPC     MW  804   0.941   2.174   0.675
  133OPC     OW  805   5.396   4.363   0.705
  133OPC    HW1  806   5.331   4.404   0.748
  133OPC    HW2  807   5.358   4.291   0.675
  133OPC     MW  808   5.381   4.359   0.707
  134OPC     OW  809   3.028   1.884   4.459
  134OPC    HW1  810   3.024   1.952   4.513
  134OPC    HW2  811   3.106   1.894   4.420
  134OPC     MW  812   3.039   1.895   4.461
  135OPC     OW  813   4.665   4.438   2.414
  135OPC    HW1  814   4.623   4.487   2.355
  135OPC    HW2  815   4.634   4.358   2.400
  135OPC     MW  816   4.654   4.434   2.403
  136OPC     OW  817   2.893   1.190   5.033
  136OPC    HW1  818   2.899   1.119   4.983
  136OPC    HW2  819   2.976   1.212   5.047
  136OPC     MW  820   2.906   1.183   5.028
  137OPC     OW  821   2.922   2.674   0.604
  137OPC    HW1  822   2.940   2.733   0.542
  137OPC    HW2  823   2.969   2.605   0.582
  137OPC     MW  824   2.931   2.673   0.592
  138OPC     OW  825   1.347   2.976   0.644
  138OPC    HW1  826   1.420   2.957   0.687
  138OPC    HW2  827   1.314   2.898   0.624
  138OPC     MW  828   1.353   2.962   0.647
  139OPC     OW  829   1.218   4.462   0.237
  139OPC    HW1  830   1.230   4.441   0.153
  139OPC    HW2  831   1.297   4.491   0.261
  139OPC     MW  832   1.232   4.463   0.228
  140OPC     OW  833   3.271   0.830   0.809
  140OPC    HW1  834   3.201   0.807   0.855
  140OPC    HW2  835   3.294   0.756   0.768
  140OPC     MW  836   3.264   0.816   0.810
  141OPC     OW  837   0.628   3.993   3.119
  141OPC    HW1  838   0.610   4.072   3.150
  141OPC    HW2  839   0.568   3.942   3.157
  141OPC     MW  840   0.617   3.997   3.130
  142OPC     OW  841   0.500   4.502   3.977
  142OPC    HW1  842   0.531   4.565   4.029
  142OPC    HW2  843   0.435   4.542   3.934
  142OPC     MW  844   0.495   4.517   3.978
  143OPC     OW  845   1.265   1.436   2.745
  143OPC    HW1  846   1.187   1.474   2.756
  143OPC    HW2  847   1.315   1.499   2.712
  143OPC     MW  848   1.261   1.451   2.742
  144OPC     OW  849   0.898   2.618   0.038
  144OPC    HW1  850   0.928   2.699   0.022
  144OPC    HW2  851   0.965   2.580   0.079
  144OPC     MW  852   0.913   2.624   0.042
  145OPC     OW  853   4.337   1.662   0.530
  145OPC    HW1  854   4.280   1.627   0.586
  145OPC    HW2  855   4.351   1.598   0.472
  145OPC     MW  856   4.330   1.647   0.530
  146OPC     OW  857   2.718   3.048   3.401
  146OPC    HW1  858   2.794   3.010   3.421
  146OPC    HW2  859   2.725   3.065   3.316
  146OPC     MW  860   2.730   3.045   3.391
  147OPC     OW  861   1.578   2.368   3.241
  147OPC    HW1  862   1.656   2.407   3.237
  147OPC    HW2  863   1.524   2.432   3.266
  147OPC     MW  864   1.581   2.383   3.244
  148OPC     OW  865   1.937   0.337   4.651
  148OPC    HW1  866   1.935   0.295   4.728
  148OPC    HW2  867   1.854   0.362   4.640
  148OPC     MW  868   1.924   0.334   4.661
  149OPC     OW  869   1.295   4.844   4.119
  149OPC    HW1  870   1.345   4.867   4.051
  149OPC    HW2  871   1.352   4.815   4.178
  149OPC     MW  872   1.311   4.843   4.117
  150OPC     OW  873   2.736   3.726   4.036
  150OPC    HW1  874   2.736   3.795   3.981
  150OPC    HW2  875   2.745   3.763   4.114
  150OPC     MW  876   2.737   3.742   4.039
  151OPC     OW  877   4.972   2.258   1.976
  151OPC    HW1  878   4.956   2.343   1.984
  151OPC    HW2  879   4.931   2.236   1.902
  151OPC     MW  880   4.964   2.267   1.966
  152OPC     OW  881   1.776   1.605   2.874
  152OPC    HW1  882   1.819   1.678   2.852
  152OPC    HW2  883   1.774   1.559   2.800
  152OPC     MW  884   1.782   1.609   2.860
  153OPC     OW  885   1.006   0.234   0.602
  153OPC    HW1  886   1.023   0.193   0.527
  153OPC    HW2  887   0.919   0.236   0.605
  153OPC     MW  888   0.996   0.228   0.591
  154OPC     OW  889   5.160   0.250   3.796
  154OPC    HW1  890   5.162   0.336   3.808
  154OPC    HW2  891   5.189   0.218   3.872
  154OPC     MW  892   5.165   0.258   3.809
  155OPC     OW  893   0.204   1.880   3.842
  155OPC    HW1  894   0.197   1.966   3.855
  155OPC    HW2  895   0.219   1.873   3.756
  155OPC     MW  896   0.205   1.892   3.831
  156OPC     OW  897   2.822   3.940   1.533
  156OPC    HW1  898   2.896   3.971   1.497
  156OPC    HW2  899   2.789   3.889   1.470
  156OPC     MW  900   2.828   3.937   1.518
  157OPC     OW  901   0.419   2.252   1.130
  157OPC    HW1  902   0.457   2.323   1.097
  157OPC    HW2  903   0.373   2.283   1.197
  157OPC     MW  904   0.418   2.267   1.135
  158OPC     OW  905   2.810   2.277   3.946
  158OPC    HW1  906   2.802   2.280   3.859
  158OPC    HW2  907   2.813   2.361   3.969
  158OPC     MW  908   2.810   2.290   3.936
  159OPC     OW  909   1.457   3.444   5.020
  159OPC    HW1  910   1.460   3.373   5.071
  159OPC    HW2  911   1.517   3.427   4.959
  159OPC     MW  912   1.466   3.431   5.018
  160OPC     OW  913   3.929   3.393   5.169
  160OPC    HW1  914   3.862   3.420   5.219
  160OPC    HW2  915   3.900   3.318   5.136
  160OPC     MW  916   3.915   3.386   5.172
  161OPC     OW  917   0.522   3.278   3.738
  161OPC    HW1  918   0.513   3.249   3.819
  161OPC    HW2  919   0.605   3.261   3.719
  161OPC     MW  920   0.533   3.272   3.747
  162OPC     OW  921   1.302   1.135   2.065
  162OPC    HW1  922   1.251   1.105   2.000
  162OPC    HW2  923   1.244   1.157   2.127
  162OPC     MW  924   1.286   1.134   2.064
  163OPC     OW  925   3.218   5.037   4.715
  163OPC    HW1  926   3.244   5.113   4.748
  163OPC    HW2  927   3.183   4.995   4.783
  163OPC     MW  928   3.217   5.042   4.730
  164OPC     OW  929   0.544   1.383   1.674
  164OPC    HW1  930   0.488   1.322   1.646
  164OPC    HW2  931   0.514   1.457   1.639
  164OPC     MW  932   0.531   1.385   1.665
  165OPC     OW  933   0.461   3.053   4.942
  165OPC    HW1  934   0.514   2.996   4.903
  165OPC    HW2  935   0.438   3.107   4.877
  165OPC     MW  936   0.465   3.053   4.927
  166OPC     OW  937   3.964   0.212   1.063
  166OPC    HW1  938   3.938   0.129   1.063
  166OPC    HW2  939   4.039   0.210   1.107
  166OPC     MW  940   3.971   0.200   1.069
  167OPC     OW  941   0.154   3.219   4.900
  167OPC    HW1  942   0.126   3.298   4.925
  167OPC    HW2  943   0.175   3.180   4.975
  167OPC     MW  944   0.153   3.225   4.915
  168OPC     OW  945   2.007   3.251   4.683
  168OPC    HW1  946   1.953   3.265   4.616
  168OPC    HW2  947   1.990   3.169   4.708
  168OPC     MW  948   1.997   3.241   4.677
  169OPC     OW  949   0.364   4.280   4.078
  169OPC    HW1  950   0.405   4.354   4.057
  169OPC    HW2  951   0.424   4.236   4.124
  169OPC     MW  952   0.379   4.284   4.082
  170OPC     OW  953   3.214   2.403   3.805
  170OPC    HW1  954   3.174   2.450   3.867
  170OPC    HW2  955   3.204   2.452   3.733
  170OPC     MW  956   3.206   2.417   3.803
  171OPC     OW  957   4.760   3.759   4.178
  171OPC    HW1  958   4.816   3.824   4.195
  171OPC    HW2  959   4.732   3.777   4.097
  171OPC     MW  960   4.764   3.771   4.169
  172OPC     OW  961   4.650   0.941   3.980
  172OPC    HW1  962   4.605   0.876   3.943
  172OPC    HW2  963   4.596   1.010   3.974
  172OPC     MW  964   4.635   0.942   3.974
  173OPC     OW  965   1.869   4.401   4.468
  173OPC    HW1  966   1.881   4.362   4.545
  173OPC    HW2  967   1.946   4.436   4.450
  173OPC     MW  968   1.882   4.400   4.477
  174OPC     OW  969   2.688   1.424   2.276
  174OPC    HW1  970   2.741   1.481   2.237
  174OPC    HW2  971   2.706   1.434   2.361
  174OPC     MW  972   2.699   1.434   2.283
  175OPC     OW  973   4.990   1.314   1.606
  175OPC    HW1  974   4.969   1.280   1.528
  175OPC    HW2  975   4.984   1.245   1.660
  175OPC     MW  976   4.986   1.299   1.602
  176OPC     OW  977   5.044   4.453   3.601
  176OPC    HW1  978   5.005   4.464   3.678
  176OPC    HW2  979   5.047   4.366   3.592
  176OPC     MW  980   5.039   4.442   3.611
  177OPC     OW  981   3.327   4.876   3.071
  177OPC    HW1  982   3.353   4.875   3.154
  177OPC    HW2  983   3.389   4.923   3.031
  177OPC     MW  984   3.340   4.883   3.077
  178OPC     OW  985   1.332   1.267   5.003
  178OPC    HW1  986   1.255   1.226   4.993
  178OPC    HW2  987   1.381   1.208   5.043
  178OPC     MW  988   1.328   1.252   5.007
  179OPC     OW  989   0.379   1.881   4.503
  179OPC    HW1  990   0.327   1.817   4.475
  179OPC    HW2  991   0.432   1.842   4.560
  179OPC     MW  992   0.380   1.866   4.507
  180OPC     OW  993   4.824   0.059   4.374
  180OPC    HW1  994   4.815   0.010   4.446
  180OPC    HW2  995   4.749   0.044   4.331
  180OPC     MW  996   4.811   0.050   4.378
  181OPC     OW  997   3.915   1.309   3.696
  181OPC    HW1  998   3.894   1.388   3.667
  181OPC    HW2  999   3.975   1.281   3.640
  181OPC     MW 1000   3.921   1.317   3.684
  182OPC     OW 1001   3.442   3.604   1.999
  182OPC    HW1 1002   3.474   3.666   1.946
  182OPC    HW2 1003   3.362   3.589   1.968
  182OPC     MW 1004   3.435   3.611   1.987
  183OPC     OW 1005   0.669   0.511   0.068
  183OPC    HW1 1006   0.591   0.506   0.107
  183OPC    HW2 1007   0.662   0.582   0.018
  183OPC     MW 1008   0.657   0.521   0.067
  184OPC     OW 1009   0.000   1.202   0.963
  184OPC    HW1 1010   5.446   1.285   0.937
  184OPC    HW2 1011   0.025   1.162   0.889
  184OPC     MW 1012   0.002   1.209   0.948
  185OPC     OW 1013   0.498   3.881   0.899
  185OPC    HW1 1014   0.529   3.831   0.964
  185OPC    HW2 1015   0.413   3.859   0.896
  185OPC     MW 1016   0.490   3.870   0.908
  186OPC     OW 1017   2.491   5.164   3.478
  186OPC    HW1 1018   2.434   5.098   3.481
  186OPC    HW2 1019   2.568   5.124   3.472
  186OPC     MW 1020   2.494   5.148   3.477
  187OPC     OW 1021   1.864   1.253   3.783
  187OPC    HW1 1022   1.796   1.270   3.732
  187OPC    HW2 1023   1.844   1.293   3.858
  187OPC     MW 1024   1.851   1.261   3.786
  188OPC     OW 1025   2.667   1.583   0.848
  188OPC    HW1 1026   2.653   1.625   0.924
  188OPC    HW2 1027   2.590   1.588   0.808
  188OPC     MW 1028   2.654   1.590   0.853
  189OPC     OW 1029   2.813   1.804   0.564
  189OPC    HW1 1030   2.886   1.839   0.530
  189OPC    HW2 1031   2.842   1.733   0.606
  189OPC     MW 1032   2.828   1.799   0.565
  190OPC     OW 1033   1.419   5.138   2.509
  190OPC    HW1 1034   1.466   5.192   2.558
  190OPC    HW2 1035   1.409   5.067   2.559
  190OPC     MW 1036   1.424   5.135   2.523
  191OPC     OW 1037   0.703   3.896   2.607
  191OPC    HW1 1038   0.626   3.855   2.610
  191OPC    HW2 1039   0.711   3.929   2.687
  191OPC     MW 1040   0.692   3.895   2.619
  192OPC     OW 1041   4.209   1.134   2.626
  192OPC    HW1 1042   4.246   1.058   2.606
  192OPC    HW2 1043   4.184   1.166   2.549
  192OPC     MW 1044   4.210   1.128   2.612
  193OPC     OW 1045   4.776   3.297   1.781
  193OPC    HW1 1046   4.826   3.233   1.815
  193OPC    HW2 1047   4.835   3.353   1.748
  193OPC     MW 1048   4.792   3.296   1.781
  194OPC     OW 1049   3.669   3.419   0.824
  194OPC    HW1 1050   3.694   3.340   0.852
  194OPC    HW2 1051   3.632   3.403   0.747
  194OPC     MW 1052   3.667   3.405   0.817
  195OPC     OW 1053   3.503   4.729   4.273
  195OPC    HW1 1054   3.549   4.802   4.261
  195OPC    HW2 1055   3.425   4.748   4.241
  195OPC     MW 1056   3.498   4.743   4.267
  196OPC     OW 1057   2.973   3.932   1.946
  196OPC    HW1 1058   3.049   3.973   1.943
  196OPC    HW2 1059   2.986   3.867   2.002
  196OPC     MW 1060   2.986   3.928   1.954
  197OPC     OW 1061   0.172   1.023   2.415
  197OPC    HW1 1062   0.236   1.016   2.473
  197OPC    HW2 1063   0.194   0.968   2.352
  197OPC     MW 1064   0.184   1.014   2.414
  198OPC     OW 1065   1.785   1.153   1.794
  198OPC    HW1 1066   1.751   1.214   1.845
  198OPC    HW2 1067   1.831   1.103   1.849
  198OPC     MW 1068   1.787   1.155   1.809
  199OPC     OW 1069   3.429   4.013   1.918
  199OPC    HW1 1070   3.375   3.990   1.982
  199OPC    HW2 1071   3.446   4.097   1.936
  199OPC     MW 1072   3.424   4.022   1.930
  200OPC     OW 1073   1.964   3.706   2.760
  200OPC    HW1 1074   2.050   3.693   2.753
  200OPC    HW2 1075   1.945   3.759   2.693
  200OPC     MW 1076   1.974   3.712   2.749
  201OPC     OW 1077   1.427   2.230   2.034
  201OPC    HW1 1078   1.462   2.205   1.958
  201OPC    HW2 1079   1.489   2.281   2.068
  201OPC     MW 1080   1.441   2.234   2.028
  202OPC     OW 1081   2.103   3.571   1.517
  202OPC    HW1 1082   2.105   3.506   1.459
  202OPC    HW2 1083   2.168   3.551   1.572
  202OPC     MW 1084   2.113   3.558   1.517
  203OPC     OW 1085   3.921   3.031   3.013
  203OPC    HW1 1086   3.981   2.973   3.035
  203OPC    HW2 1087   3.927   3.034   2.926
  203OPC     MW 1088   3.930   3.023   3.003
  204OPC     OW 1089   0.323   1.123   3.539
  204OPC    HW1 1090   0.360   1.056   3.581
  204OPC    HW2 1091   0.339   1.191   3.592
  204OPC     MW 1092   0.331   1.123   3.553
  205OPC     OW 1093   0.777   1.779   2.222
  205OPC    HW1 1094   0.823   1.782   2.148
  205OPC    HW2 1095   0.721   1.845   2.214
  205OPC     MW 1096   0.776   1.789   2.210
  206OPC     OW 1097   4.583   0.122   3.342
  206OPC    HW1 1098   4.609   0.141   3.261
  206OPC    HW2 1099   4.654   0.085   3.378
  206OPC     MW 1100   4.598   0.119   3.336
  207OPC     OW 1101   4.724   4.847   4.313
  207OPC    HW1 1102   4.692   4.766   4.310
  207OPC    HW2 1103   4.753   4.861   4.232
  207OPC     MW 1104   4.723   4.837   4.301
  208OPC     OW 1105   0.035   3.941   4.899
  208OPC    HW1 1106   5.410   3.956   4.912
  208OPC    HW2 1107   0.061   3.901   4.972
  208OPC     MW 1108   0.026   3.937   4.912
  209OPC     OW 1109   1.254   2.644   2.940
  209OPC    HW1 1110   1.254   2.576   2.885
  209OPC    HW2 1111   1.187   2.692   2.911
  209OPC     MW 1112   1.244   2.641   2.927
  210OPC     OW 1113   2.286   4.336   5.365
  210OPC    HW1 1114   2.209   4.325   5.405
  210OPC    HW2 1115   2.308   4.255   5.340
  210OPC     MW 1116   2.278   4.323   5.367
  211OPC     OW 1117   4.648   0.812   4.230
  211OPC    HW1 1118   4.653   0.857   4.156
  211OPC    HW2 1119   4.710   0.751   4.221
  211OPC     MW 1120   4.658   0.810   4.218
  212OPC     OW 1121   2.416   0.113   1.489
  212OPC    HW1 1122   2.374   0.037   1.480
  212OPC    HW2 1123   2.357   0.173   1.468
  212OPC     MW 1124   2.401   0.111   1.485
  213OPC     OW 1125   1.178   1.818   3.084
  213OPC    HW1 1126   1.123   1.865   3.133
  213OPC    HW2 1127   1.250   1.867   3.082
  213OPC     MW 1128   1.180   1.832   3.091
  214OPC     OW 1129   3.121   0.238   3.098
  214OPC    HW1 1130   3.045   0.272   3.127
  214OPC    HW2 1131   3.107   0.227   3.013
  214OPC     MW 1132   3.108   0.242   3.090
  215OPC     OW 1133   0.276   2.360   2.885
  215OPC    HW1 1134   0.262   2.394   2.806
  215OPC    HW2 1135   0.334   2.297   2.871
  215OPC     MW 1136   0.283   2.355   2.871
  216OPC     OW 1137   3.872   5.117   1.293
  216OPC    HW1 1138   3.928   5.083   1.351
  216OPC    HW2 1139   3.794   5.093   1.322
  216OPC     MW 1140   3.869   5.108   1.306
  217OPC     OW 1141   0.589   4.505   4.875
  217OPC    HW1 1142   0.592   4.418   4.888
  217OPC    HW2 1143   0.594   4.537   4.956
  217OPC     MW 1144   0.590   4.497   4.889
  218OPC     OW 1145   3.612   0.407   2.834
  218OPC    HW1 1146   3.657   0.481   2.831
  218OPC    HW2 1147   3.643   0.367   2.905
  218OPC     MW 1148   3.623   0.412   2.844
  219OPC     OW 1149   2.012   0.546   2.016
  219OPC    HW1 1150   2.050   0.484   1.967
  219OPC    HW2 1151   2.074   0.608   2.022
  219OPC     MW 1152   2.027   0.546   2.010
  220OPC     OW 1153   2.368   4.023   1.561
  220OPC    HW1 1154   2.448   4.053   1.580
  220OPC    HW2 1155   2.339   3.993   1.637
  220OPC     MW 1156   2.376   4.023   1.575
  221OPC     OW 1157   1.591   0.979   4.284
  221OPC    HW1 1158   1.523   0.961   4.335
  221OPC    HW2 1159   1.595   0.911   4.229
  221OPC     MW 1160   1.582   0.967   4.283
  222OPC     OW 1161   4.065   2.279   4.405
  222OPC    HW1 1162   4.097   2.341   4.352
  222OPC    HW2 1163   4.136   2.243   4.440
  222OPC     MW 1164   4.080   2.283   4.402
  223OPC     OW 1165   0.454   4.672   0.486
  223OPC    HW1 1166   0.473   4.613   0.425
  223OPC    HW2 1167   0.455   4.748   0.443
  223OPC     MW 1168   0.457   4.675   0.471
  224OPC     OW 1169   3.281   4.710   0.496
  224OPC    HW1 1170   3.298   4.745   0.418
  224OPC    HW2 1171   3.241   4.774   0.539
  224OPC     MW 1172   3.278   4.724   0.491
  225OPC     OW 1173   2.470   4.922   0.698
  225OPC    HW1 1174   2.393   4.904   0.734
  225OPC    HW2 1175   2.487   4.852   0.649
  225OPC     MW 1176   2.461   4.909   0.696
  226OPC     OW 1177   2.405   0.386   1.816
  226OPC    HW1 1178   2.342   0.331   1.840
  226OPC    HW2 1179   2.419   0.434   1.888
  226OPC     MW 1180   2.398   0.385   1.830
  227OPC     OW 1181   2.592   4.807   2.536
  227OPC    HW1 1182   2.557   4.882   2.564
  227OPC    HW2 1183   2.526   4.750   2.543
  227OPC     MW 1184   2.577   4.810   2.541
  228OPC     OW 1185   4.683   3.440   3.150
  228OPC    HW1 1186   4.747   3.466   3.203
  228OPC    HW2 1187   4.610   3.459   3.195
  228OPC     MW 1188   4.682   3.446   3.165
  229OPC     OW 1189   1.602   0.510   4.282
  229OPC    HW1 1190   1.679   0.471   4.270
  229OPC    HW2 1191   1.606   0.579   4.229
  229OPC     MW 1192   1.614   0.515   4.273
  230OPC     OW 1193   5.197   1.142   4.656
  230OPC    HW1 1194   5.171   1.132   4.739
  230OPC    HW2 1195   5.278   1.110   4.656
  230OPC     MW 1196   5.205   1.136   4.668
  231OPC     OW 1197   5.041   5.090   1.632
  231OPC    HW1 1198   4.958   5.117   1.628
  231OPC    HW2 1199   5.074   5.134   1.700
  231OPC     MW 1200   5.034   5.101   1.641
  232OPC     OW 1201   2.257   3.129   0.201
  232OPC    HW1 1202   2.202   3.098   0.142
  232OPC    HW2 1203   2.250   3.216   0.192
  232OPC     MW 1204   2.248   3.137   0.191
  233OPC     OW 1205   1.787   0.564   0.427
  233OPC    HW1 1206   1.868   0.595   0.441
  233OPC    HW2 1207   1.773   0.514   0.497
  233OPC     MW 1208   1.797   0.561   0.440
  234OPC     OW 1209   1.221   4.823   1.625
  234OPC    HW1 1210   1.260   4.828   1.547
  234OPC    HW2 1211   1.275   4.868   1.678
  234OPC     MW 1212   1.235   4.831   1.622
  235OPC     OW 1213   3.300   2.242   0.156
  235OPC    HW1 1214   3.283   2.316   0.199
  235OPC    HW2 1215   3.221   2.214   0.132
  235OPC     MW 1216   3.285   2.249   0.159
  236OPC     OW 1217   0.078   3.365   3.591
  236OPC    HW1 1218   0.061   3.372   3.676
  236OPC    HW2 1219   0.144   3.307   3.588
  236OPC     MW 1220   0.085   3.358   3.603
  237OPC     OW 1221   1.349   0.678   1.096
  237OPC    HW1 1222   1.368   0.669   1.181
  237OPC    HW2 1223   1.411   0.730   1.065
  237OPC     MW 1224   1.361   0.684   1.104
  238OPC     OW 1225   4.957   2.766   1.969
  238OPC    HW1 1226   5.010   2.774   1.899
  238OPC    HW2 1227   4.990   2.823   2.026
  238OPC     MW 1228   4.970   2.776   1.967
  239OPC     OW 1229   1.489   0.397   2.597
  239OPC    HW1 1230   1.455   0.438   2.527
  239OPC    HW2 1231   1.563   0.363   2.567
  239OPC     MW 1232   1.495   0.398   2.582
  240OPC     OW 1233   4.351   2.476   2.638
  240OPC    HW1 1234   4.350   2.500   2.554
  240OPC    HW2 1235   4.380   2.394   2.635
  240OPC     MW 1236   4.355   2.467   2.625
  241OPC     OW 1237   4.273   1.771   0.930
  241OPC    HW1 1238   4.240   1.716   0.871
  241OPC    HW2 1239   4.254   1.850   0.897
  241OPC     MW 1240   4.265   1.775   0.917
  242OPC     OW 1241   1.319   1.921   4.754
  242OPC    HW1 1242   1.370   1.976   4.711
  242OPC    HW2 1243   1.313   1.957   4.834
  242OPC     MW 1244   1.326   1.934   4.760
  243OPC     OW 1245   0.193   1.550   3.226
  243OPC    HW1 1246   0.234   1.483   3.188
  243OPC    HW2 1247   0.132   1.572   3.167
  243OPC     MW 1248   0.190   1.543   3.211
  244OPC     OW 1249   3.060   2.269   4.416
  244OPC    HW1 1250   3.016   2.237   4.348
  244OPC    HW2 1251   3.139   2.286   4.383
  244OPC     MW 1252   3.066   2.267   4.401
  245OPC     OW 1253   3.800   2.083   3.021
  245OPC    HW1 1254   3.732   2.135   3.000
  245OPC    HW2 1255   3.869   2.129   2.992
  245OPC     MW 1256   3.800   2.098   3.013
  246OPC     OW 1257   4.838   3.268   0.695
  246OPC    HW1 1258   4.915   3.258   0.735
  246OPC    HW2 1259   4.806   3.186   0.693
  246OPC     MW 1260   4.844   3.254   0.701
  247OPC     OW 1261   1.843   2.304   0.442
  247OPC    HW1 1262   1.816   2.351   0.374
  247OPC    HW2 1263   1.929   2.319   0.445
  247OPC     MW 1264   1.852   2.313   0.432
  248OPC     OW 1265   1.433   0.033   2.915
  248OPC    HW1 1266   1.514   0.013   2.938
  248OPC    HW2 1267   1.438   0.116   2.890
  248OPC     MW 1268   1.445   0.042   2.915
  249OPC     OW 1269   2.033   2.798   3.883
  249OPC    HW1 1270   1.950   2.803   3.856
  249OPC    HW2 1271   2.050   2.878   3.913
  249OPC     MW 1272   2.024   2.811   3.883
  250OPC     OW 1273   0.349   4.200   1.962
  250OPC    HW1 1274   0.326   4.174   2.042
  250OPC    HW2 1275   0.304   4.274   1.951
  250OPC     MW 1276   0.339   4.207   1.972
  251OPC     OW 1277   2.512   0.433   4.834
  251OPC    HW1 1278   2.576   0.491   4.847
  251OPC    HW2 1279   2.443   0.470   4.872
  251OPC     MW 1280   2.511   0.447   4.842
  252OPC     OW 1281   2.195   3.332   0.607
  252OPC    HW1 1282   2.236   3.391   0.558
  252OPC    HW2 1283   2.118   3.370   0.623
  252OPC     MW 1284   2.190   3.347   0.602
  253OPC     OW 1285   2.252   4.625   3.191
  253OPC    HW1 1286   2.177   4.608   3.151
  253OPC    HW2 1287   2.312   4.608   3.129
  253OPC     MW 1288   2.250   4.620   3.176
  254OPC     OW 1289   1.063   4.480   2.160
  254OPC    HW1 1290   1.106   4.405   2.173
  254OPC    HW2 1291   1.104   4.516   2.093
  254OPC     MW 1292   1.075   4.474   2.152
  255OPC     OW 1293   4.212   0.279   3.719
  255OPC    HW1 1294   4.189   0.322   3.647
  255OPC    HW2 1295   4.203   0.337   3.782
  255OPC     MW 1296   4.208   0.294   3.718
  256OPC     OW 1297   3.558   4.633   0.523
  256OPC    HW1 1298   3.472   4.641   0.507
  256OPC    HW2 1299   3.562   4.615   0.608
  256OPC     MW 1300   3.546   4.632   0.533
  257OPC     OW 1301   1.136   1.788   4.375
  257OPC    HW1 1302   1.103   1.803   4.295
  257OPC    HW2 1303   1.135   1.867   4.413
  257OPC     MW 1304   1.131   1.802   4.369
  258OPC     OW 1305   1.847   2.732   0.333
  258OPC    HW1 1306   1.781   2.789   0.334
  258OPC    HW2 1307   1.901   2.763   0.273
  258OPC     MW 1308   1.845   2.745   0.325
  259OPC     OW 1309   2.890   1.332   3.002
  259OPC    HW1 1310   2.825   1.382   2.973
  259OPC    HW2 1311   2.856   1.252   3.004
  259OPC     MW 1312   2.876   1.327   2.998
  260OPC     OW 1313   4.628   2.770   2.962
  260OPC    HW1 1314   4.663   2.831   2.909
  260OPC    HW2 1315   4.639   2.804   3.042
  260OPC     MW 1316   4.635   2.784   2.966
  261OPC     OW 1317   0.605   4.224   4.888
  261OPC    HW1 1318   0.681   4.197   4.921
  261OPC    HW2 1319   0.546   4.173   4.928
  261OPC     MW 1320   0.607   4.212   4.899
  262OPC     OW 1321   0.252   0.623   0.567
  262OPC    HW1 1322   0.190   0.628   0.629
  262OPC    HW2 1323   0.219   0.671   0.502
  262OPC     MW 1324   0.238   0.631   0.566
  263OPC     OW 1325   0.348   0.192   3.089
  263OPC    HW1 1326   0.337   0.265   3.042
  263OPC    HW2 1327   0.267   0.164   3.103
  263OPC     MW 1328   0.335   0.198   3.084
  264OPC     OW 1329   2.478   2.159   3.724
  264OPC    HW1 1330   2.546   2.200   3.689
  264OPC    HW2 1331   2.511   2.122   3.796
  264OPC     MW 1332   2.493   2.159   3.729
  265OPC     OW 1333   0.647   1.824   1.514
  265OPC    HW1 1334   0.584   1.773   1.547
  265OPC    HW2 1335   0.617   1.904   1.527
  265OPC     MW 1336   0.633   1.828   1.521
  266OPC     OW 1337   0.875   4.466   0.579
  266OPC    HW1 1338   0.807   4.512   0.608
  266OPC    HW2 1339   0.843   4.426   0.508
  266OPC     MW 1340   0.860   4.467   0.572
  267OPC     OW 1341   4.403   0.427   1.896
  267OPC    HW1 1342   4.409   0.500   1.849
  267OPC    HW2 1343   4.467   0.435   1.955
  267OPC     MW 1344   4.414   0.439   1.898
  268OPC     OW 1345   0.181   4.070   0.972
  268OPC    HW1 1346   0.141   4.056   1.048
  268OPC    HW2 1347   0.192   3.990   0.939
  268OPC     MW 1348   0.177   4.056   0.978
  269OPC     OW 1349   3.211   0.605   2.164
  269OPC    HW1 1350   3.214   0.523   2.135
  269OPC    HW2 1351   3.294   0.626   2.177
  269OPC     MW 1352   3.223   0.596   2.161
  270OPC     OW 1353   1.182   0.162   5.005
  270OPC    HW1 1354   1.195   0.077   4.989
  270OPC    HW2 1355   1.196   0.200   4.928
  270OPC     MW 1356   1.186   0.155   4.991
  271OPC     OW 1357   1.284   2.007   5.021
  271OPC    HW1 1358   1.352   2.021   5.074
  271OPC    HW2 1359   1.247   1.936   5.053
  271OPC     MW 1360   1.289   1.999   5.033
  272OPC     OW 1361   1.521   2.085   4.614
  272OPC    HW1 1362   1.542   2.040   4.542
  272OPC    HW2 1363   1.532   2.168   4.590
  272OPC     MW 1364   1.526   2.091   4.600
  273OPC     OW 1365   1.326   3.249   4.568
  273OPC    HW1 1366   1.411   3.244   4.586
  273OPC    HW2 1367   1.303   3.165   4.559
  273OPC     MW 1368   1.335   3.236   4.570
  274OPC     OW 1369   1.032   4.970   0.971
  274OPC    HW1 1370   0.970   4.909   0.975
  274OPC    HW2 1371   1.036   5.001   1.053
  274OPC     MW 1372   1.024   4.965   0.984
  275OPC     OW 1373   3.274   4.500   0.690
  275OPC    HW1 1374   3.254   4.567   0.638
  275OPC    HW2 1375   3.216   4.505   0.754
  275OPC     MW 1376   3.263   4.511   0.692
  276OPC     OW 1377   1.830   1.371   3.029
  276OPC    HW1 1378   1.801   1.395   3.108
  276OPC    HW2 1379   1.808   1.438   2.978
  276OPC     MW 1380   1.823   1.385   3.033
  277OPC     OW 1381   2.752   1.417   1.525
  277OPC    HW1 1382   2.672   1.448   1.513
  277OPC    HW2 1383   2.782   1.461   1.594
  277OPC     MW 1384   2.745   1.428   1.533
  278OPC     OW 1385   4.800   4.027   4.478
  278OPC    HW1 1386   4.816   4.112   4.482
  278OPC    HW2 1387   4.723   4.022   4.438
  278OPC     MW 1388   4.791   4.039   4.473
  279OPC     OW 1389   2.320   2.678   5.260
  279OPC    HW1 1390   2.399   2.664   5.225
  279OPC    HW2 1391   2.338   2.718   5.335
  279OPC     MW 1392   2.334   2.682   5.266
  280OPC     OW 1393   1.256   4.382   5.443
  280OPC    HW1 1394   1.315   4.388   5.380
  280OPC    HW2 1395   1.182   4.363   5.401
  280OPC     MW 1396   1.254   4.380   5.428
  281OPC     OW 1397   0.477   0.495   4.808
  281OPC    HW1 1398   0.418   0.439   4.841
  281OPC    HW2 1399   0.428   0.562   4.780
  281OPC     MW 1400   0.461   0.496   4.809
  282OPC     OW 1401   4.709   4.390   0.664
  282OPC    HW1 1402   4.746   4.311   0.660
  282OPC    HW2 1403   4.643   4.385   0.607
  282OPC     MW 1404   4.705   4.378   0.655
  283OPC     OW 1405   0.686   4.316   4.388
  283OPC    HW1 1406   0.631   4.382   4.372
  283OPC    HW2 1407   0.660   4.286   4.465
  283OPC     MW 1408   0.674   4.322   4.397
  284OPC     OW 1409   4.187   1.066   3.957
  284OPC    HW1 1410   4.141   1.141   3.957
  284OPC    HW2 1411   4.184   1.041   4.040
  284OPC     MW 1412   4.180   1.073   3.969
  285OPC     OW 1413   1.052   1.946   0.532
  285OPC    HW1 1414   1.016   2.009   0.581
  285OPC    HW2 1415   1.108   1.990   0.481
  285OPC     MW 1416   1.055   1.962   0.532
  286OPC     OW 1417   3.311   3.139   3.059
  286OPC    HW1 1418   3.322   3.052   3.058
  286OPC    HW2 1419   3.291   3.157   3.142
  286OPC     MW 1420   3.310   3.129   3.071
  287OPC     OW 1421   0.866   1.870   0.120
  287OPC    HW1 1422   0.824   1.932   0.075
  287OPC    HW2 1423   0.925   1.840   0.064
  287OPC     MW 1424   0.869   1.875   0.105
  288OPC     OW 1425   0.916   0.248   1.968
  288OPC    HW1 1426   1.002   0.248   1.953
  288OPC    HW2 1427   0.909   0.233   2.053
  288OPC     MW 1428   0.927   0.246   1.978
  289OPC     OW 1429   4.224   1.325   1.427
  289OPC    HW1 1430   4.192   1.272   1.365
  289OPC    HW2 1431   4.225   1.403   1.388
  289OPC     MW 1432   4.220   1.328   1.412
  290OPC     OW 1433   3.513   0.197   4.651
  290OPC    HW1 1434   3.593   0.179   4.621
  290OPC    HW2 1435   3.526   0.268   4.700
  290OPC     MW 1436   3.527   0.205   4.654
  291OPC     OW 1437   3.364   0.045   2.267
  291OPC    HW1 1438   3.289   0.057   2.310
  291OPC    HW2 1439   3.425   0.055   2.328
  291OPC     MW 1440   3.362   0.048   2.282
  292OPC     OW 1441   3.504   2.413   4.066
  292OPC    HW1 1442   3.505   2.499   4.081
  292OPC    HW2 1443   3.440   2.384   4.118
  292OPC     MW 1444   3.495   2.421   4.076
  293OPC     OW 1445   0.235   0.523   1.583
  293OPC    HW1 1446   0.214   0.490   1.505
  293OPC    HW2 1447   0.221   0.457   1.638
  293OPC     MW 1448   0.230   0.509   1.580
  294OPC     OW 1449   0.397   2.538   4.752
  294OPC    HW1 1450   0.459   2.539   4.691
  294OPC    HW2 1451   0.325   2.559   4.709
  294OPC     MW 1452   0.395   2.541   4.737
  295OPC     OW 1453   1.344   3.191   3.097
  295OPC    HW1 1454   1.386   3.261   3.126
  295OPC    HW2 1455   1.406   3.143   3.060
  295OPC     MW 1456   1.359   3.194   3.096
  296OPC     OW 1457   3.537   5.001   2.912
  296OPC    HW1 1458   3.564   4.940   2.855
  296OPC    HW2 1459   3.503   5.063   2.860
  296OPC     MW 1460   3.536   5.001   2.896
  297OPC     OW 1461   4.472   4.136   0.023
  297OPC    HW1 1462   4.541   4.083   0.018
  297OPC    HW2 1463   4.405   4.081   0.035
  297OPC     MW 1464   4.472   4.120   0.024
  298OPC     OW 1465   2.420   0.554   2.038
  298OPC    HW1 1466   2.453   0.537   2.117
  298OPC    HW2 1467   2.347   0.598   2.056
  298OPC     MW 1468   2.414   0.558   2.052
  299OPC     OW 1469   2.679   1.694   0.349
  299OPC    HW1 1470   2.723   1.731   0.414
  299OPC    HW2 1471   2.705   1.611   0.352
  299OPC     MW 1472   2.689   1.687   0.359
  300OPC     OW 1473   1.380   1.305   4.734
  300OPC    HW1 1474   1.375   1.294   4.821
  300OPC    HW2 1475   1.451   1.356   4.725
  300OPC     MW 1476   1.390   1.311   4.746
  301OPC     OW 1477   3.777   1.074   2.075
  301OPC    HW1 1478   3.738   1.151   2.087
  301OPC    HW2 1479   3.722   1.030   2.024
  301OPC     MW 1480   3.763   1.079   2.070
  302OPC     OW 1481   1.474   4.495   0.352
  302OPC    HW1 1482   1.548   4.537   0.335
  302OPC    HW2 1483   1.491   4.412   0.330
  302OPC     MW 1484   1.487   4.489   0.346
  303OPC     OW 1485   3.350   1.635   1.468
  303OPC    HW1 1486   3.404   1.675   1.523
  303OPC    HW2 1487   3.296   1.591   1.521
  303OPC     MW 1488   3.350   1.634   1.484
  304OPC     OW 1489   3.027   3.112   1.855
  304OPC    HW1 1490   3.004   3.065   1.785
  304OPC    HW2 1491   3.115   3.107   1.855
  304OPC     MW 1492   3.037   3.104   1.845
  305OPC     OW 1493   1.370   4.043   0.971
  305OPC    HW1 1494   1.426   4.097   1.011
  305OPC    HW2 1495   1.338   4.091   0.906
  305OPC     MW 1496   1.373   4.058   0.968
  306OPC     OW 1497   2.220   0.103   4.456
  306OPC    HW1 1498   2.224   0.111   4.543
  306OPC    HW2 1499   2.302   0.116   4.430
  306OPC     MW 1500   2.232   0.106   4.465
  307OPC     OW 1501   5.079   2.028   4.178
  307OPC    HW1 1502   5.164   2.009   4.179
  307OPC    HW2 1503   5.042   1.961   4.219
  307OPC     MW 1504   5.086   2.016   4.184
  308OPC     OW 1505   3.125   1.172   0.997
  308OPC    HW1 1506   3.103   1.250   0.963
  308OPC    HW2 1507   3.057   1.153   1.049
  308OPC     MW 1508   3.111   1.181   1.000
  309OPC     OW 1509   4.858   4.548   4.575
  309OPC    HW1 1510   4.771   4.547   4.568
  309OPC    HW2 1511   4.873   4.520   4.657
  309OPC     MW 1512   4.848   4.544   4.586
  310OPC     OW 1513   3.069   4.072   4.817
  310OPC    HW1 1514   3.152   4.088   4.794
  310OPC    HW2 1515   3.028   4.148   4.801
  310OPC     MW 1516   3.075   4.086   4.811
  311OPC     OW 1517   3.494   0.688   3.423
  311OPC    HW1 1518   3.467   0.737   3.356
  311OPC    HW2 1519   3.447   0.718   3.490
  311OPC     MW 1520   3.483   0.700   3.423
  312OPC     OW 1521   4.694   1.952   4.214
  312OPC    HW1 1522   4.763   1.909   4.244
  312OPC    HW2 1523   4.729   2.025   4.181
  312OPC     MW 1524   4.709   1.956   4.213
  313OPC     OW 1525   4.457   0.136   5.198
  313OPC    HW1 1526   4.487   0.168   5.123
  313OPC    HW2 1527   4.371   0.125   5.183
  313OPC     MW 1528   4.449   0.139   5.185
  314OPC     OW 1529   2.136   1.263   3.664
  314OPC    HW1 1530   2.122   1.243   3.580
  314OPC    HW2 1531   2.056   1.266   3.698
  314OPC     MW 1532   2.122   1.261   3.657
  315OPC     OW 1533   0.637   0.705   4.912
  315OPC    HW1 1534   0.585   0.745   4.969
  315OPC    HW2 1535   0.594   0.631   4.894
  315OPC     MW 1536   0.623   0.700   4.918
  316OPC     OW 1537   3.649   0.206   1.333
  316OPC    HW1 1538   3.681   0.126   1.344
  316OPC    HW2 1539   3.565   0.192   1.312
  316OPC     MW 1540   3.641   0.192   1.331
  317OPC     OW 1541   2.046   3.820   1.411
  317OPC    HW1 1542   1.986   3.801   1.351
  317OPC    HW2 1543   2.056   3.745   1.454
  317OPC     MW 1544   2.039   3.806   1.409
  318OPC     OW 1545   4.057   3.720   5.343
  318OPC    HW1 1546   3.974   3.724   5.369
  318OPC    HW2 1547   4.054   3.745   5.259
  318OPC     MW 1548   4.044   3.725   5.334
  319OPC     OW 1549   4.182   0.089   5.169
  319OPC    HW1 1550   4.155   0.108   5.250
  319OPC    HW2 1551   4.164   0.004   5.161
  319OPC     MW 1552   4.176   0.079   5.180
  320OPC     OW 1553   5.040   3.925   1.867
  320OPC    HW1 1554   4.974   3.868   1.868
  320OPC    HW2 1555   5.008   3.994   1.824
  320OPC     MW 1556   5.025   3.927   1.861
  321OPC     OW 1557   3.129   4.112   2.282
  321OPC    HW1 1558   3.110   4.195   2.301
  321OPC    HW2 1559   3.086   4.066   2.342
  321OPC     MW 1560   3.120   4.117   2.293
  322OPC     OW 1561   2.343   0.206   3.600
  322OPC    HW1 1562   2.299   0.237   3.531
  322OPC    HW2 1563   2.286   0.154   3.640
  322OPC     MW 1564   2.328   0.203   3.595
  323OPC     OW 1565   2.346   2.240   5.219
  323OPC    HW1 1566   2.324   2.158   5.201
  323OPC    HW2 1567   2.432   2.236   5.231
  323OPC     MW 1568   2.355   2.227   5.218
  324OPC     OW 1569   3.040   0.150   5.190
  324OPC    HW1 1570   3.085   0.199   5.246
  324OPC    HW2 1571   2.979   0.205   5.160
  324OPC     MW 1572   3.038   0.165   5.194
  325OPC     OW 1573   4.389   0.930   4.926
  325OPC    HW1 1574   4.334   0.901   4.987
  325OPC    HW2 1575   4.376   1.016   4.926
  325OPC     MW 1576   4.379   0.938   4.935
  326OPC     OW 1577   2.207   0.975   3.288
  326OPC    HW1 1578   2.182   1.051   3.323
  326OPC    HW2 1579   2.290   0.968   3.313
  326OPC     MW 1580   2.216   0.985   3.297
  327OPC     OW 1581   4.931   0.161   5.167
  327OPC    HW1 1582   4.934   0.085   5.124
  327OPC    HW2 1583   4.955   0.139   5.248
  327OPC     MW 1584   4.935   0.146   5.173
  328OPC     OW 1585   4.605   4.725   3.587
  328OPC    HW1 1586   4.586   4.808   3.569
  328OPC    HW2 1587   4.685   4.714   3.554
  328OPC     MW 1588   4.614   4.735   3.580
  329OPC     OW 1589   4.358   3.833   4.485
  329OPC    HW1 1590   4.291   3.793   4.445
  329OPC    HW2 1591   4.385   3.774   4.543
  329OPC     MW 1592   4.352   3.818   4.487
  330OPC     OW 1593   4.116   2.596   3.053
  330OPC    HW1 1594   4.093   2.594   3.137
  330OPC    HW2 1595   4.040   2.607   3.011
  330OPC     MW 1596   4.101   2.597   3.060
  331OPC     OW 1597   1.772   4.527   3.617
  331OPC    HW1 1598   1.845   4.544   3.572
  331OPC    HW2 1599   1.792   4.455   3.662
  331OPC     MW 1600   1.786   4.519   3.617
  332OPC     OW 1601   4.439   2.139   3.821
  332OPC    HW1 1602   4.457   2.055   3.804
  332OPC    HW2 1603   4.478   2.182   3.756
  332OPC     MW 1604   4.447   2.133   3.808
  333OPC     OW 1605   5.038   1.789   0.069
  333OPC    HW1 1606   4.998   1.712   0.077
  333OPC    HW2 1607   4.973   1.847   0.077
  333OPC     MW 1608   5.022   1.786   0.071
  334OPC     OW 1609   5.032   3.544   4.855
  334OPC    HW1 1610   5.010   3.479   4.909
  334OPC    HW2 1611   5.042   3.612   4.908
  334OPC     MW 1612   5.030   3.544   4.871
  335OPC     OW 1613   0.272   4.025   4.785
  335OPC    HW1 1614   0.194   4.005   4.819
  335OPC    HW2 1615   0.278   3.972   4.715
  335OPC     MW 1616   0.261   4.014   4.779
  336OPC     OW 1617   5.007   0.247   2.598
  336OPC    HW1 1618   4.941   0.302   2.581
  336OPC    HW2 1619   5.059   0.294   2.651
  336OPC     MW 1620   5.005   0.262   2.603
  337OPC     OW 1621   0.241   4.427   1.221
  337OPC    HW1 1622   0.295   4.457   1.281
  337OPC    HW2 1623   0.290   4.374   1.172
  337OPC     MW 1624   0.256   4.424   1.222
  338OPC     OW 1625   4.996   0.616   1.617
  338OPC    HW1 1626   5.056   0.554   1.629
  338OPC    HW2 1627   5.016   0.676   1.678
  338OPC     MW 1628   5.007   0.616   1.628
  339OPC     OW 1629   0.082   1.238   4.217
  339OPC    HW1 1630   0.020   1.212   4.161
  339OPC    HW2 1631   0.082   1.325   4.209
  339OPC     MW 1632   0.073   1.247   4.208
  340OPC     OW 1633   0.703   2.201   0.851
  340OPC    HW1 1634   0.656   2.163   0.788
  340OPC    HW2 1635   0.784   2.201   0.819
  340OPC     MW 1636   0.708   2.195   0.837
  341OPC     OW 1637   3.291   4.685   3.497
  341OPC    HW1 1638   3.344   4.658   3.561
  341OPC    HW2 1639   3.344   4.730   3.444
  341OPC     MW 1640   3.307   4.688   3.499
  342OPC     OW 1641   1.881   0.691   5.353
  342OPC    HW1 1642   1.867   0.738   5.281
  342OPC    HW2 1643   1.892   0.751   5.415
  342OPC     MW 1644   1.880   0.707   5.351
  343OPC     OW 1645   3.592   2.060   2.034
  343OPC    HW1 1646   3.568   2.144   2.037
  343OPC    HW2 1647   3.629   2.047   2.112
  343OPC     MW 1648   3.594   2.071   2.046
  344OPC     OW 1649   1.557   0.272   5.331
  344OPC    HW1 1650   1.626   0.320   5.354
  344OPC    HW2 1651   1.550   0.214   5.395
  344OPC     MW 1652   1.566   0.271   5.344
  345OPC     OW 1653   1.647   3.955   3.692
  345OPC    HW1 1654   1.641   4.023   3.746
  345OPC    HW2 1655   1.615   3.889   3.739
  345OPC     MW 1656   1.641   3.955   3.707
  346OPC     OW 1657   1.819   1.158   4.228
  346OPC    HW1 1658   1.803   1.213   4.163
  346OPC    HW2 1659   1.751   1.104   4.227
  346OPC     MW 1660   1.807   1.158   4.218
  347OPC     OW 1661   0.179   3.211   0.888
  347OPC    HW1 1662   0.262   3.212   0.861
  347OPC    HW2 1663   0.163   3.126   0.899
  347OPC     MW 1664   0.189   3.198   0.885
  348OPC     OW 1665   3.915   2.006   0.379
  348OPC    HW1 1666   3.933   1.933   0.424
  348OPC    HW2 1667   3.989   2.021   0.334
  348OPC     MW 1668   3.929   1.997   0.379
  349OPC     OW 1669   2.190   1.871   1.535
  349OPC    HW1 1670   2.217   1.908   1.461
  349OPC    HW2 1671   2.112   1.838   1.513
  349OPC     MW 1672   2.182   1.871   1.521
  350OPC     OW 1673   3.930   2.091   3.271
  350OPC    HW1 1674   3.876   2.086   3.203
  350OPC    HW2 1675   3.891   2.041   3.331
  350OPC     MW 1676   3.916   2.083   3.270
  351OPC     OW 1677   0.685   2.915   4.816
  351OPC    HW1 1678   0.717   2.867   4.882
  351OPC    HW2 1679   0.616   2.870   4.789
  351OPC     MW 1680   0.680   2.901   4.821
  352OPC     OW 1681   0.243   4.554   2.586
  352OPC    HW1 1682   0.317   4.522   2.618
  352OPC    HW2 1683   0.181   4.511   2.631
  352OPC     MW 1684   0.245   4.543   2.598
  353OPC     OW 1685   1.207   0.462   4.347
  353OPC    HW1 1686   1.212   0.473   4.261
  353OPC    HW2 1687   1.242   0.383   4.360
  353OPC     MW 1688   1.213   0.452   4.336
  354OPC     OW 1689   1.835   1.701   0.755
  354OPC    HW1 1690   1.868   1.775   0.722
  354OPC    HW2 1691   1.871   1.698   0.835
  354OPC     MW 1692   1.845   1.712   0.762
  355OPC     OW 1693   1.396   1.529   3.999
  355OPC    HW1 1694   1.320   1.511   4.037
  355OPC    HW2 1695   1.455   1.504   4.058
  355OPC     MW 1696   1.394   1.523   4.013
  356OPC     OW 1697   1.270   1.175   4.045
  356OPC    HW1 1698   1.312   1.188   3.969
  356OPC    HW2 1699   1.233   1.096   4.034
  356OPC     MW 1700   1.270   1.165   4.032
  357OPC     OW 1701   4.689   1.268   3.330
  357OPC    HW1 1702   4.661   1.190   3.303
  357OPC    HW2 1703   4.616   1.313   3.343
  357OPC     MW 1704   4.674   1.263   3.328
  358OPC     OW 1705   1.270   4.029   4.541
  358OPC    HW1 1706   1.356   4.033   4.527
  358OPC    HW2 1707   1.239   4.098   4.498
  358OPC     MW 1708   1.278   4.039   4.532
  359OPC     OW 1709   0.482   4.709   1.973
  359OPC    HW1 1710   0.484   4.682   2.056
  359OPC    HW2 1711   0.491   4.796   1.980
  359OPC     MW 1712   0.484   4.718   1.986
  360OPC     OW 1713   4.151   2.838   2.518
  360OPC    HW1 1714   4.101   2.877   2.458
  360OPC    HW2 1715   4.097   2.780   2.555
  360OPC     MW 1716   4.136   2.835   2.515
  361OPC     OW 1717   3.664   1.349   0.601
  361OPC    HW1 1718   3.731   1.366   0.655
  361OPC    HW2 1719   3.596   1.386   0.641
  361OPC     MW 1720   3.664   1.357   0.615
  362OPC     OW 1721   2.823   0.091   1.643
  362OPC    HW1 1722   2.748   0.136   1.654
  362OPC    HW2 1723   2.850   0.079   1.725
  362OPC     MW 1724   2.816   0.096   1.657
  363OPC     OW 1725   1.170   3.514   1.966
  363OPC    HW1 1726   1.121   3.471   1.908
  363OPC    HW2 1727   1.213   3.452   2.008
  363OPC     MW 1728   1.169   3.499   1.964
  364OPC     OW 1729   4.983   1.962   2.353
  364OPC    HW1 1730   5.010   1.983   2.433
  364OPC    HW2 1731   5.043   1.906   2.325
  364OPC     MW 1732   4.996   1.957   2.361
  365OPC     OW 1733   3.993   2.722   5.138
  365OPC    HW1 1734   3.952   2.780   5.188
  365OPC    HW2 1735   3.930   2.693   5.085
  365OPC     MW 1736   3.978   2.726   5.138
  366OPC     OW 1737   2.047   4.676   4.789
  366OPC    HW1 1738   1.966   4.708   4.798
  366OPC    HW2 1739   2.039   4.593   4.814
  366OPC     MW 1740   2.034   4.669   4.794
  367OPC     OW 1741   3.861   4.885   2.640
  367OPC    HW1 1742   3.904   4.886   2.716
  367OPC    HW2 1743   3.783   4.853   2.660
  367OPC     MW 1744   3.856   4.881   2.654
  368OPC     OW 1745   3.928   0.937   2.278
  368OPC    HW1 1746   3.885   0.981   2.216
  368OPC    HW2 1747   3.900   0.973   2.352
  368OPC     MW 1748   3.918   0.949   2.279
  369OPC     OW 1749   4.660   0.890   1.138
  369OPC    HW1 1750   4.606   0.832   1.102
  369OPC    HW2 1751   4.734   0.882   1.092
  369OPC     MW 1752   4.663   0.880   1.126
  370OPC     OW 1753   5.050   1.179   0.214
  370OPC    HW1 1754   5.036   1.118   0.152
  370OPC    HW2 1755   5.131   1.163   0.240
  370OPC     MW 1756   5.060   1.167   0.208
  371OPC     OW 1757   5.209   3.097   1.814
  371OPC    HW1 1758   5.126   3.111   1.834
  371OPC    HW2 1759   5.226   3.158   1.754
  371OPC     MW 1760   5.199   3.108   1.808
  372OPC     OW 1761   2.414   1.118   2.193
  372OPC    HW1 1762   2.489   1.121   2.236
  372OPC    HW2 1763   2.368   1.184   2.227
  372OPC     MW 1764   2.418   1.128   2.204
  373OPC     OW 1765   0.390   1.235   4.410
  373OPC    HW1 1766   0.387   1.182   4.341
  373OPC    HW2 1767   0.458   1.287   4.393
  373OPC     MW 1768   0.400   1.235   4.397
  374OPC     OW 1769   0.899   1.477   4.196
  374OPC    HW1 1770   0.985   1.465   4.183
  374OPC    HW2 1771   0.895   1.508   4.277
  374OPC     MW 1772   0.911   1.480   4.206
  375OPC     OW 1773   4.617   1.537   0.923
  375OPC    HW1 1774   4.700   1.563   0.921
  375OPC    HW2 1775   4.586   1.560   0.844
  375OPC     MW 1776   4.624   1.544   0.911
  376OPC     OW 1777   1.427   2.604   5.207
  376OPC    HW1 1778   1.427   2.523   5.238
  376OPC    HW2 1779   1.464   2.596   5.128
  376OPC     MW 1780   1.433   2.591   5.200
  377OPC     OW 1781   2.559   1.971   1.078
  377OPC    HW1 1782   2.546   2.024   1.145
  377OPC    HW2 1783   2.489   1.983   1.028
  377OPC     MW 1784   2.547   1.980   1.080
  378OPC     OW 1785   0.687   0.500   3.066
  378OPC    HW1 1786   0.641   0.515   2.993
  378OPC    HW2 1787   0.732   0.428   3.048
  378OPC     MW 1788   0.687   0.492   3.052
  379OPC     OW 1789   4.554   1.249   4.387
  379OPC    HW1 1790   4.529   1.268   4.306
  379OPC    HW2 1791   4.633   1.213   4.376
  379OPC     MW 1792   4.562   1.247   4.373
  380OPC     OW 1793   1.878   1.719   4.757
  380OPC    HW1 1794   1.943   1.666   4.734
  380OPC    HW2 1795   1.840   1.739   4.681
  380OPC     MW 1796   1.882   1.714   4.742
  381OPC     OW 1797   4.846   0.061   0.169
  381OPC    HW1 1798   4.779   0.114   0.150
  381OPC    HW2 1799   4.807   5.425   0.188
  381OPC     MW 1800   4.831   0.057   0.169
  382OPC     OW 1801   2.507   3.008   0.181
  382OPC    HW1 1802   2.431   3.051   0.188
  382OPC    HW2 1803   2.511   2.960   0.254
  382OPC     MW 1804   2.496   3.008   0.193
  383OPC     OW 1805   2.172   4.695   5.272
  383OPC    HW1 1806   2.191   4.710   5.356
  383OPC    HW2 1807   2.131   4.767   5.247
  383OPC     MW 1808   2.169   4.708   5.281
  384OPC     OW 1809   3.282   0.404   5.457
  384OPC    HW1 1810   3.309   0.465   0.038
  384OPC    HW2 1811   3.218   0.363   0.025
  384OPC     MW 1812   3.277   0.407   5.471
  385OPC     OW 1813   2.647   1.238   2.693
  385OPC    HW1 1814   2.622   1.258   2.774
  385OPC    HW2 1815   2.678   1.157   2.700
  385OPC     MW 1816   2.648   1.229   2.706
  386OPC     OW 1817   2.524   0.155   2.024
  386OPC    HW1 1818   2.538   0.137   2.108
  386OPC    HW2 1819   2.562   0.232   2.013
  386OPC     MW 1820   2.532   0.164   2.035
  387OPC     OW 1821   3.403   4.884   5.063
  387OPC    HW1 1822   3.453   4.895   4.992
  387OPC    HW2 1823   3.421   4.953   5.112
  387OPC     MW 1824   3.413   4.896   5.060
  388OPC     OW 1825   2.379   4.377   3.261
  388OPC    HW1 1826   2.322   4.444   3.267
  388OPC    HW2 1827   2.437   4.395   3.324
  388OPC     MW 1828   2.379   4.390   3.271
  389OPC     OW 1829   3.486   2.691   4.137
  389OPC    HW1 1830   3.549   2.745   4.111
  389OPC    HW2 1831   3.494   2.690   4.224
  389OPC     MW 1832   3.496   2.699   4.146
  390OPC     OW 1833   1.530   3.756   3.869
  390OPC    HW1 1834   1.563   3.811   3.927
  390OPC    HW2 1835   1.477   3.705   3.916
  390OPC     MW 1836   1.527   3.756   3.885
  391OPC     OW 1837   2.830   4.977   2.953
  391OPC    HW1 1838   2.880   4.914   2.919
  391OPC    HW2 1839   2.848   5.046   2.902
  391OPC     MW 1840   2.840   4.978   2.940
  392OPC     OW 1841   1.202   4.102   5.203
  392OPC    HW1 1842   1.163   4.026   5.223
  392OPC    HW2 1843   1.150   4.162   5.240
  392OPC     MW 1844   1.189   4.100   5.211
  393OPC     OW 1845   3.185   2.022   3.593
  393OPC    HW1 1846   3.220   2.084   3.543
  393OPC    HW2 1847   3.183   2.059   3.672
  393OPC     MW 1848   3.190   2.037   3.597
  394OPC     OW 1849   4.229   1.941   5.192
  394OPC    HW1 1850   4.177   1.941   5.262
  394OPC    HW2 1851   4.182   1.983   5.131
  394OPC     MW 1852   4.214   1.947   5.193
  395OPC     OW 1853   3.520   0.736   1.206
  395OPC    HW1 1854   3.478   0.667   1.239
  395OPC    HW2 1855   3.455   0.789   1.181
  395OPC     MW 1856   3.504   0.734   1.207
  396OPC     OW 1857   4.390   4.187   0.664
  396OPC    HW1 1858   4.428   4.222   0.594
  396OPC    HW2 1859   4.435   4.221   0.731
  396OPC     MW 1860   4.402   4.197   0.663
  397OPC     OW 1861   4.728   0.499   5.361
  397OPC    HW1 1862   4.746   0.463   5.283
  397OPC    HW2 1863   4.652   0.462   5.383
  397OPC     MW 1864   4.720   0.488   5.352
  398OPC     OW 1865   3.939   1.271   5.039
  398OPC    HW1 1866   3.861   1.246   5.069
  398OPC    HW2 1867   3.923   1.349   5.002
  398OPC     MW 1868   3.925   1.279   5.038
  399OPC     OW 1869   3.036   0.120   3.510
  399OPC    HW1 1870   3.099   0.112   3.451
  399OPC    HW2 1871   3.072   0.172   3.571
  399OPC     MW 1872   3.051   0.127   3.510
  400OPC     OW 1873   5.328   3.379   2.103
  400OPC    HW1 1874   5.312   3.451   2.150
  400OPC    HW2 1875   5.415   3.376   2.100
  400OPC     MW 1876   5.338   3.390   2.110
  401OPC     OW 1877   1.415   4.114   2.618
  401OPC    HW1 1878   1.449   4.065   2.555
  401OPC    HW2 1879   1.476   4.175   2.631
  401OPC     MW 1880   1.429   4.116   2.611
  402OPC     OW 1881   4.833   1.917   5.270
  402OPC    HW1 1882   4.831   1.935   5.356
  402OPC    HW2 1883   4.764   1.865   5.258
  402OPC     MW 1884   4.823   1.912   5.281
  403OPC     OW 1885   2.156   3.033   1.800
  403OPC    HW1 1886   2.203   3.016   1.872
  403OPC    HW2 1887   2.073   3.023   1.827
  403OPC     MW 1888   2.151   3.029   1.815
  404OPC     OW 1889   2.548   0.014   3.922
  404OPC    HW1 1890   2.469   0.027   3.956
  404OPC    HW2 1891   2.570   5.375   3.952
  404OPC     MW 1892   2.539   0.004   3.932
  405OPC     OW 1893   4.076   1.346   3.920
  405OPC    HW1 1894   4.064   1.430   3.941
  405OPC    HW2 1895   4.017   1.331   3.859
  405OPC     MW 1896   4.066   1.356   3.914
  406OPC     OW 1897   2.853   4.908   2.040
  406OPC    HW1 1898   2.802   4.910   2.110
  406OPC    HW2 1899   2.934   4.904   2.074
  406OPC     MW 1900   2.858   4.908   2.055
  407OPC     OW 1901   3.536   3.792   3.949
  407OPC    HW1 1902   3.491   3.724   3.920
  407OPC    HW2 1903   3.605   3.795   3.896
  407OPC     MW 1904   3.540   3.783   3.937
  408OPC     OW 1905   0.588   2.432   0.976
  408OPC    HW1 1906   0.624   2.361   0.942
  408OPC    HW2 1907   0.615   2.497   0.924
  408OPC     MW 1908   0.597   2.431   0.963
  409OPC     OW 1909   4.973   0.696   2.296
  409OPC    HW1 1910   4.969   0.609   2.299
  409OPC    HW2 1911   5.054   0.714   2.322
  409OPC     MW 1912   4.984   0.686   2.300
  410OPC     OW 1913   3.641   0.623   0.732
  410OPC    HW1 1914   3.653   0.649   0.815
  410OPC    HW2 1915   3.659   0.538   0.734
  410OPC     MW 1916   3.645   0.615   0.745
  411OPC     OW 1917   3.164   4.940   3.545
  411OPC    HW1 1918   3.207   4.865   3.533
  411OPC    HW2 1919   3.180   4.985   3.472
  411OPC     MW 1920   3.173   4.935   3.532
  412OPC     OW 1921   0.274   4.619   1.811
  412OPC    HW1 1922   0.231   4.565   1.865
  412OPC    HW2 1923   0.332   4.658   1.863
  412OPC     MW 1924   0.276   4.617   1.826
  413OPC     OW 1925   1.691   3.679   4.422
  413OPC    HW1 1926   1.769   3.716   4.437
  413OPC    HW2 1927   1.654   3.675   4.501
  413OPC     MW 1928   1.697   3.684   4.436
  414OPC     OW 1929   5.187   0.607   0.194
  414OPC    HW1 1930   5.186   0.553   0.262
  414OPC    HW2 1931   5.113   0.588   0.151
  414OPC     MW 1932   5.176   0.596   0.198
  415OPC     OW 1933   4.761   2.670   0.115
  415OPC    HW1 1934   4.785   2.736   0.165
  415OPC    HW2 1935   4.794   2.690   0.037
  415OPC     MW 1936   4.769   2.683   0.111
  416OPC     OW 1937   0.790   3.174   3.718
  416OPC    HW1 1938   0.862   3.222   3.709
  416OPC    HW2 1939   0.768   3.154   3.637
  416OPC     MW 1940   0.798   3.178   3.705
  417OPC     OW 1941   4.137   2.035   2.332
  417OPC    HW1 1942   4.077   2.052   2.271
  417OPC    HW2 1943   4.115   2.086   2.398
  417OPC     MW 1944   4.125   2.045   2.332
  418OPC     OW 1945   2.427   0.844   4.838
  418OPC    HW1 1946   2.496   0.863   4.888
  418OPC    HW2 1947   2.400   0.767   4.869
  418OPC     MW 1948   2.433   0.835   4.850
  419OPC     OW 1949   0.280   2.094   4.134
  419OPC    HW1 1950   0.235   2.161   4.100
  419OPC    HW2 1951   0.355   2.131   4.160
  419OPC     MW 1952   0.285   2.110   4.133
  420OPC     OW 1953   4.775   2.367   0.971
  420OPC    HW1 1954   4.838   2.412   1.012
  420OPC    HW2 1955   4.806   2.356   0.891
  420OPC     MW 1956   4.789   2.372   0.966
  421OPC     OW 1957   0.708   3.278   3.114
  421OPC    HW1 1958   0.705   3.200   3.076
  421OPC    HW2 1959   0.793   3.294   3.124
  421OPC     MW 1960   0.720   3.269   3.110
  422OPC     OW 1961   4.440   4.064   3.685
  422OPC    HW1 1962   4.491   4.098   3.747
  422OPC    HW2 1963   4.385   4.013   3.730
  422OPC     MW 1964   4.439   4.061   3.701
  423OPC     OW 1965   3.677   0.413   2.193
  423OPC    HW1 1966   3.685   0.423   2.107
  423OPC    HW2 1967   3.595   0.383   2.202
  423OPC     MW 1968   3.666   0.410   2.181
  424OPC     OW 1969   1.522   3.378   4.123
  424OPC    HW1 1970   1.560   3.360   4.046
  424OPC    HW2 1971   1.483   3.454   4.109
  424OPC     MW 1972   1.522   3.386   4.109
  425OPC     OW 1973   1.481   2.701   4.222
  425OPC    HW1 1974   1.475   2.700   4.135
  425OPC    HW2 1975   1.494   2.785   4.241
  425OPC     MW 1976   1.482   2.713   4.212
  426OPC     OW 1977   4.962   0.884   0.525
  426OPC    HW1 1978   5.040   0.876   0.488
  426OPC    HW2 1979   4.980   0.904   0.608
  426OPC     MW 1980   4.976   0.886   0.532
  427OPC     OW 1981   4.695   3.340   2.343
  427OPC    HW1 1982   4.717   3.391   2.275
  427OPC    HW2 1983   4.716   3.389   2.412
  427OPC     MW 1984   4.702   3.355   2.343
  428OPC     OW 1985   3.807   1.134   3.891
  428OPC    HW1 1986   3.820   1.182   3.819
  428OPC    HW2 1987   3.841   1.056   3.869
  428OPC     MW 1988   3.814   1.130   3.877
  429OPC     OW 1989   4.704   0.798   2.881
  429OPC    HW1 1990   4.652   0.746   2.833
  429OPC    HW2 1991   4.691   0.771   2.963
  429OPC     MW 1992   4.694   0.786   2.886
  430OPC     OW 1993   4.271   2.941   1.903
  430OPC    HW1 1994   4.283   2.996   1.836
  430OPC    HW2 1995   4.191   2.910   1.890
  430OPC     MW 1996   4.261   2.945   1.891
  431OPC     OW 1997   4.225   3.072   2.144
  431OPC    HW1 1998   4.240   3.030   2.069
  431OPC    HW2 1999   4.285   3.039   2.198
  431OPC     MW 2000   4.236   3.061   2.141
  432OPC     OW 2001   4.832   0.894   2.454
  432OPC    HW1 2002   4.848   0.965   2.405
  432OPC    HW2 2003   4.863   0.829   2.405
  432OPC     MW 2004   4.839   0.895   2.439
  433OPC     OW 2005   3.966   0.159   3.782
  433OPC    HW1 2006   3.964   0.141   3.867
  433OPC    HW2 2007   4.049   0.180   3.767
  433OPC     MW 2008   3.978   0.160   3.792
  434OPC     OW 2009   2.870   3.122   0.431
  434OPC    HW1 2010   2.941   3.170   0.448
  434OPC    HW2 2011   2.835   3.108   0.509
  434OPC     MW 2012   2.876   3.127   0.445
  435OPC     OW 2013   2.532   1.324   2.935
  435OPC    HW1 2014   2.524   1.307   3.020
  435OPC    HW2 2015   2.508   1.408   2.929
  435OPC     MW 2016   2.527   1.334   2.947
  436OPC     OW 2017   2.809   0.324   0.052
  436OPC    HW1 2018   2.754   0.326   0.120
  436OPC    HW2 2019   2.785   0.253   0.008
  436OPC     MW 2020   2.798   0.314   0.056
  437OPC     OW 2021   2.372   0.798   1.239
  437OPC    HW1 2022   2.346   0.715   1.250
  437OPC    HW2 2023   2.453   0.789   1.207
  437OPC     MW 2024   2.380   0.784   1.236
  438OPC     OW 2025   2.216   3.364   4.259
  438OPC    HW1 2026   2.282   3.415   4.284
  438OPC    HW2 2027   2.189   3.400   4.184
  438OPC     MW 2028   2.222   3.377   4.251
  439OPC     OW 2029   4.502   2.428   3.245
  439OPC    HW1 2030   4.553   2.356   3.244
  439OPC    HW2 2031   4.459   2.423   3.170
  439OPC     MW 2032   4.503   2.416   3.234
  440OPC     OW 2033   1.105   1.172   2.254
  440OPC    HW1 2034   1.058   1.225   2.305
  440OPC    HW2 2035   1.080   1.093   2.280
  440OPC     MW 2036   1.094   1.168   2.266
  441OPC     OW 2037   4.777   1.675   3.914
  441OPC    HW1 2038   4.843   1.674   3.971
  441OPC    HW2 2039   4.815   1.700   3.839
  441OPC     MW 2040   4.793   1.678   3.911
  442OPC     OW 2041   0.439   1.853   3.992
  442OPC    HW1 2042   0.362   1.869   3.953
  442OPC    HW2 2043   0.432   1.896   4.068
  442OPC     MW 2044   0.426   1.862   3.998
  443OPC     OW 2045   1.405   0.631   4.441
  443OPC    HW1 2046   1.473   0.599   4.397
  443OPC    HW2 2047   1.337   0.583   4.413
  443OPC     MW 2048   1.405   0.619   4.430
  444OPC     OW 2049   1.277   4.225   0.772
  444OPC    HW1 2050   1.311   4.292   0.729
  444OPC    HW2 2051   1.191   4.234   0.759
  444OPC     MW 2052   1.269   4.236   0.764
  445OPC     OW 2053   3.612   1.974   3.669
  445OPC    HW1 2054   3.541   1.928   3.648
  445OPC    HW2 2055   3.595   2.053   3.637
  445OPC     MW 2056   3.599   1.979   3.661
  446OPC     OW 2057   1.714   0.292   2.469
  446OPC    HW1 2058   1.723   0.210   2.497
  446OPC    HW2 2059   1.793   0.327   2.481
  446OPC     MW 2060   1.727   0.285   2.475
  447OPC     OW 2061   1.555   1.107   0.983
  447OPC    HW1 2062   1.541   1.192   0.965
  447OPC    HW2 2063   1.537   1.068   0.907
  447OPC     MW 2064   1.550   1.114   0.969
  448OPC     OW 2065   1.272   3.385   1.610
  448OPC    HW1 2066   1.203   3.363   1.659
  448OPC    HW2 2067   1.274   3.472   1.616
  448OPC     MW 2068   1.262   3.395   1.618
  449OPC     OW 2069   1.822   4.606   3.018
  449OPC    HW1 2070   1.771   4.540   2.993
  449OPC    HW2 2071   1.903   4.576   3.003
  449OPC     MW 2072   1.827   4.592   3.012
  450OPC     OW 2073   5.100   1.067   3.875
  450OPC    HW1 2074   5.124   0.997   3.829
  450OPC    HW2 2075   5.067   1.121   3.815
  450OPC     MW 2076   5.099   1.065   3.859
  451OPC     OW 2077   1.219   2.299   4.425
  451OPC    HW1 2078   1.288   2.347   4.399
  451OPC    HW2 2079   1.178   2.351   4.482
  451OPC     MW 2080   1.223   2.314   4.430
  452OPC     OW 2081   4.479   4.967   1.971
  452OPC    HW1 2082   4.406   4.918   1.974
  452OPC    HW2 2083   4.449   5.048   1.981
  452OPC     MW 2084   4.464   4.971   1.973
  453OPC     OW 2085   0.637   2.584   4.595
  453OPC    HW1 2086   0.685   2.656   4.583
  453OPC    HW2 2087   0.642   2.542   4.519
  453OPC     MW 2088   0.645   2.588   4.582
  454OPC     OW 2089   3.860   3.543   4.559
  454OPC    HW1 2090   3.917   3.507   4.503
  454OPC    HW2 2091   3.826   3.474   4.600
  454OPC     MW 2092   3.864   3.527   4.557
  455OPC     OW 2093   3.162   1.256   5.041
  455OPC    HW1 2094   3.220   1.191   5.047
  455OPC    HW2 2095   3.174   1.287   4.960
  455OPC     MW 2096   3.172   1.251   5.030
  456OPC     OW 2097   4.964   2.225   2.258
  456OPC    HW1 2098   4.961   2.140   2.278
  456OPC    HW2 2099   4.949   2.226   2.172
  456OPC     MW 2100   4.961   2.213   2.248
  457OPC     OW 2101   1.816   3.771   2.065
  457OPC    HW1 2102   1.745   3.778   2.015
  457OPC    HW2 2103   1.836   3.686   2.060
  457OPC     MW 2104   1.809   3.760   2.057
  458OPC     OW 2105   2.363   4.892   2.855
  458OPC    HW1 2106   2.321   4.816   2.845
  458OPC    HW2 2107   2.430   4.872   2.907
  458OPC     MW 2108   2.367   4.878   2.861
  459OPC     OW 2109   2.386   4.492   1.873
  459OPC    HW1 2110   2.360   4.409   1.864
  459OPC    HW2 2111   2.323   4.528   1.921
  459OPC     MW 2112   2.373   4.485   1.879
  460OPC     OW 2113   1.415   0.783   3.732
  460OPC    HW1 2114   1.357   0.840   3.702
  460OPC    HW2 2115   1.402   0.712   3.683
  460OPC     MW 2116   1.405   0.781   3.720
  461OPC     OW 2117   3.532   1.784   1.955
  461OPC    HW1 2118   3.522   1.779   1.868
  461OPC    HW2 2119   3.537   1.870   1.970
  461OPC     MW 2120   3.531   1.796   1.944
  462OPC     OW 2121   0.354   4.642   5.433
  462OPC    HW1 2122   0.417   4.697   5.407
  462OPC    HW2 2123   0.320   4.613   5.358
  462OPC     MW 2124   0.358   4.646   5.418
  463OPC     OW 2125   2.414   1.270   0.078
  463OPC    HW1 2126   2.333   1.252   0.050
  463OPC    HW2 2127   2.401   1.301   0.158
  463OPC     MW 2128   2.400   1.272   0.086
  464OPC     OW 2129   4.341   3.084   0.621
  464OPC    HW1 2130   4.414   3.057   0.581
  464OPC    HW2 2131   4.335   3.031   0.690
  464OPC     MW 2132   4.351   3.072   0.626
  465OPC     OW 2133   3.777   4.973   0.302
  465OPC    HW1 2134   3.713   4.963   0.360
  465OPC    HW2 2135   3.842   4.925   0.335
  465OPC     MW 2136   3.777   4.965   0.316
  466OPC     OW 2137   2.379   2.792   0.842
  466OPC    HW1 2138   2.351   2.824   0.917
  466OPC    HW2 2139   2.462   2.768   0.859
  466OPC     MW 2140   2.387   2.793   0.855
  467OPC     OW 2141   0.643   0.070   3.449
  467OPC    HW1 2142   0.567   0.104   3.424
  467OPC    HW2 2143   0.621   5.436   3.488
  467OPC     MW 2144   0.629   0.064   3.451
  468OPC     OW 2145   4.112   3.894   1.617
  468OPC    HW1 2146   4.162   3.947   1.665
  468OPC    HW2 2147   4.104   3.823   1.667
  468OPC     MW 2148   4.118   3.892   1.632
  469OPC     OW 2149   3.511   4.382   0.987
  469OPC    HW1 2150   3.585   4.336   0.991
  469OPC    HW2 2151   3.530   4.445   0.929
  469OPC     MW 2152   3.525   4.385   0.979
  470OPC     OW 2153   3.118   0.312   4.609
  470OPC    HW1 2154   3.108   0.231   4.642
  470OPC    HW2 2155   3.044   0.325   4.565
  470OPC     MW 2156   3.106   0.302   4.607
  471OPC     OW 2157   1.006   1.866   4.132
  471OPC    HW1 2158   1.043   1.918   4.072
  471OPC    HW2 2159   0.932   1.909   4.153
  471OPC     MW 2160   1.000   1.880   4.126
  472OPC     OW 2161   1.543   4.044   4.483
  472OPC    HW1 2162   1.596   4.093   4.434
  472OPC    HW2 2163   1.574   4.055   4.564
  472OPC     MW 2164   1.556   4.053   4.488
  473OPC     OW 2165   1.560   0.266   0.536
  473OPC    HW1 2166   1.627   0.305   0.576
  473OPC    HW2 2167   1.494   0.277   0.591
  473OPC     MW 2168   1.560   0.273   0.550
  474OPC     OW 2169   1.836   1.501   0.323
  474OPC    HW1 2170   1.803   1.421   0.326
  474OPC    HW2 2171   1.766   1.553   0.326
  474OPC     MW 2172   1.821   1.497   0.324
  475OPC     OW 2173   3.512   3.460   2.466
  475OPC    HW1 2174   3.457   3.441   2.531
  475OPC    HW2 2175   3.526   3.384   2.427
  475OPC     MW 2176   3.506   3.446   2.470
  476OPC     OW 2177   1.570   1.599   0.741
  476OPC    HW1 2178   1.567   1.538   0.803
  476OPC    HW2 2179   1.649   1.634   0.749
  476OPC     MW 2180   1.581   1.595   0.751
  477OPC     OW 2181   4.316   1.481   1.781
  477OPC    HW1 2182   4.366   1.442   1.721
  477OPC    HW2 2183   4.349   1.453   1.857
  477OPC     MW 2184   4.328   1.471   1.783
  478OPC     OW 2185   0.768   0.464   1.871
  478OPC    HW1 2186   0.815   0.392   1.885
  478OPC    HW2 2187   0.702   0.456   1.928
  478OPC     MW 2188   0.765   0.452   1.882
  479OPC     OW 2189   3.709   1.059   3.069
  479OPC    HW1 2190   3.795   1.065   3.054
  479OPC    HW2 2191   3.694   0.973   3.069
  479OPC     MW 2192   3.720   1.047   3.067
  480OPC     OW 2193   3.152   3.898   3.376
  480OPC    HW1 2194   3.183   3.884   3.456
  480OPC    HW2 2195   3.223   3.923   3.331
  480OPC     MW 2196   3.167   3.900   3.381
  481OPC     OW 2197   3.800   1.710   2.008
  481OPC    HW1 2198   3.715   1.729   2.007
  481OPC    HW2 2199   3.837   1.779   1.968
  481OPC     MW 2200   3.793   1.723   2.002
  482OPC     OW 2201   3.792   4.847   4.968
  482OPC    HW1 2202   3.722   4.887   4.934
  482OPC    HW2 2203   3.791   4.871   5.052
  482OPC     MW 2204   3.782   4.856   4.975
  483OPC     OW 2205   1.835   4.797   0.116
  483OPC    HW1 2206   1.852   4.877   0.147
  483OPC    HW2 2207   1.822   4.810   0.031
  483OPC     MW 2208   1.835   4.811   0.108
  484OPC     OW 2209   1.680   3.506   0.695
  484OPC    HW1 2210   1.764   3.488   0.680
  484OPC    HW2 2211   1.683   3.567   0.757
  484OPC     MW 2212   1.693   3.512   0.702
  485OPC     OW 2213   4.055   5.062   4.414
  485OPC    HW1 2214   4.028   5.045   4.494
  485OPC    HW2 2215   4.037   5.147   4.403
  485OPC     MW 2216   4.048   5.072   4.424
  486OPC     OW 2217   2.821   1.356   4.307
  486OPC    HW1 2218   2.745   1.326   4.337
  486OPC    HW2 2219   2.798   1.408   4.241
  486OPC     MW 2220   2.807   1.360   4.302
  487OPC     OW 2221   3.501   3.968   0.254
  487OPC    HW1 2222   3.470   3.886   0.254
  487OPC    HW2 2223   3.477   4.000   0.331
  487OPC     MW 2224   3.493   3.960   0.265
  488OPC     OW 2225   0.715   4.285   0.413
  488OPC    HW1 2226   0.767   4.238   0.361
  488OPC    HW2 2227   0.723   4.246   0.491
  488OPC     MW 2228   0.724   4.272   0.417
  489OPC     OW 2229   3.897   3.928   2.208
  489OPC    HW1 2230   3.825   3.965   2.243
  489OPC    HW2 2231   3.878   3.843   2.208
  489OPC     MW 2232   3.883   3.921   2.213
  490OPC     OW 2233   1.010   3.366   0.110
  490OPC    HW1 2234   0.985   3.290   0.145
  490OPC    HW2 2235   1.097   3.358   0.103
  490OPC     MW 2236   1.019   3.353   0.114
  491OPC     OW 2237   1.102   2.028   3.925
  491OPC    HW1 2238   1.186   2.007   3.924
  491OPC    HW2 2239   1.073   2.003   3.847
  491OPC     MW 2240   1.110   2.021   3.913
  492OPC     OW 2241   4.411   0.040   0.182
  492OPC    HW1 2242   4.331   0.074   0.190
  492OPC    HW2 2243   4.398   5.411   0.129
  492OPC     MW 2244   4.397   0.035   0.175
  493OPC     OW 2245   4.092   4.561   0.889
  493OPC    HW1 2246   4.177   4.582   0.889
  493OPC    HW2 2247   4.090   4.488   0.936
  493OPC     MW 2248   4.104   4.553   0.896
  494OPC     OW 2249   3.781   3.409   4.197
  494OPC    HW1 2250   3.705   3.412   4.240
  494OPC    HW2 2251   3.792   3.491   4.168
  494OPC     MW 2252   3.771   3.421   4.199
  495OPC     OW 2253   3.004   5.057   1.398
  495OPC    HW1 2254   3.078   5.031   1.436
  495OPC    HW2 2255   2.957   5.087   1.464
  495OPC     MW 2256   3.008   5.058   1.413
  496OPC     OW 2257   0.706   1.014   0.973
  496OPC    HW1 2258   0.735   1.069   1.035
  496OPC    HW2 2259   0.689   0.941   1.017
  496OPC     MW 2260   0.708   1.011   0.989
  497OPC     OW 2261   4.834   3.123   4.027
  497OPC    HW1 2262   4.896   3.062   4.019
  497OPC    HW2 2263   4.789   3.097   4.097
  497OPC     MW 2264   4.837   3.110   4.036
  498OPC     OW 2265   1.720   2.565   1.837
  498OPC    HW1 2266   1.698   2.592   1.758
  498OPC    HW2 2267   1.645   2.565   1.881
  498OPC     MW 2268   1.706   2.569   1.832
  499OPC     OW 2269   4.243   3.648   1.979
  499OPC    HW1 2270   4.291   3.580   1.954
  499OPC    HW2 2271   4.235   3.637   2.066
  499OPC     MW 2272   4.249   3.637   1.988
  500OPC     OW 2273   0.712   3.660   2.348
  500OPC    HW1 2274   0.736   3.716   2.285
  500OPC    HW2 2275   0.776   3.668   2.407
  500OPC     MW 2276   0.725   3.670   2.348
  501OPC     OW 2277   3.137   3.600   3.737
  501OPC    HW1 2278   3.074   3.591   3.797
  501OPC    HW2 2279   3.108   3.554   3.669
  501OPC     MW 2280   3.124   3.592   3.736
  502OPC     OW 2281   4.242   3.846   4.894
  502OPC    HW1 2282   4.296   3.870   4.958
  502OPC    HW2 2283   4.258   3.761   4.886
  502OPC     MW 2284   4.253   3.837   4.903
  503OPC     OW 2285   3.059   1.488   5.416
  503OPC    HW1 2286   2.975   1.509   5.412
  503OPC    HW2 2287   3.097   1.563   5.442
  503OPC     MW 2288   3.052   1.502   5.419
  504OPC     OW 2289   0.210   2.853   2.065
  504OPC    HW1 2290   0.165   2.855   1.990
  504OPC    HW2 2291   0.199   2.771   2.092
  504OPC     MW 2292   0.202   2.841   2.058
  505OPC     OW 2293   3.291   3.161   3.347
  505OPC    HW1 2294   3.220   3.168   3.398
  505OPC    HW2 2295   3.322   3.081   3.366
  505OPC     MW 2296   3.285   3.150   3.358
  506OPC     OW 2297   4.037   1.554   4.737
  506OPC    HW1 2298   4.105   1.554   4.793
  506OPC    HW2 2299   4.061   1.495   4.677
  506OPC     MW 2300   4.051   1.545   4.737
  507OPC     OW 2301   5.050   1.568   1.944
  507OPC    HW1 2302   5.094   1.537   1.875
  507OPC    HW2 2303   5.065   1.654   1.940
  507OPC     MW 2304   5.059   1.576   1.933
  508OPC     OW 2305   3.965   4.764   0.665
  508OPC    HW1 2306   3.975   4.773   0.579
  508OPC    HW2 2307   3.992   4.683   0.681
  508OPC     MW 2308   3.971   4.753   0.655
  509OPC     OW 2309   0.689   0.501   4.180
  509OPC    HW1 2310   0.766   0.506   4.220
  509OPC    HW2 2311   0.635   0.548   4.230
  509OPC     MW 2312   0.692   0.509   4.193
  510OPC     OW 2313   2.188   2.147   1.124
  510OPC    HW1 2314   2.226   2.222   1.149
  510OPC    HW2 2315   2.234   2.123   1.054
  510OPC     MW 2316   2.200   2.155   1.117
  511OPC     OW 2317   2.116   2.329   0.426
  511OPC    HW1 2318   2.168   2.382   0.381
  511OPC    HW2 2319   2.154   2.325   0.504
  511OPC     MW 2320   2.129   2.336   0.431
  512OPC     OW 2321   1.771   1.696   3.389
  512OPC    HW1 2322   1.852   1.728   3.388
  512OPC    HW2 2323   1.722   1.765   3.367
  512OPC     MW 2324   1.776   1.711   3.386
  513OPC     OW 2325   2.943   4.686   4.487
  513OPC    HW1 2326   3.017   4.642   4.498
  513OPC    HW2 2327   2.906   4.685   4.565
  513OPC     MW 2328   2.949   4.679   4.500
  514OPC     OW 2329   2.602   3.734   3.033
  514OPC    HW1 2330   2.689   3.743   3.032
  514OPC    HW2 2331   2.591   3.648   3.032
  514OPC     MW 2332   2.613   3.723   3.033
  515OPC     OW 2333   5.057   2.976   2.128
  515OPC    HW1 2334   5.049   2.951   2.211
  515OPC    HW2 2335   5.138   3.006   2.123
  515OPC     MW 2336   5.067   2.976   2.139
  516OPC     OW 2337   4.250   3.968   0.759
  516OPC    HW1 2338   4.249   3.995   0.842
  516OPC    HW2 2339   4.295   4.030   0.718
  516OPC     MW 2340   4.257   3.981   0.766
  517OPC     OW 2341   4.480   3.604   2.280
  517OPC    HW1 2342   4.466   3.539   2.337
  517OPC    HW2 2343   4.401   3.639   2.270
  517OPC     MW 2344   4.467   3.599   2.287
  518OPC     OW 2345   5.013   4.929   0.292
  518OPC    HW1 2346   5.078   4.971   0.331
  518OPC    HW2 2347   4.997   4.862   0.347
  518OPC     MW 2348   5.020   4.925   0.306
  519OPC     OW 2349   2.085   4.529   2.983
  519OPC    HW1 2350   2.129   4.567   2.918
  519OPC    HW2 2351   2.117   4.448   2.985
  519OPC     MW 2352   2.096   4.522   2.974
  520OPC     OW 2353   2.693   0.382   1.982
  520OPC    HW1 2354   2.740   0.405   2.052
  520OPC    HW2 2355   2.697   0.453   1.931
  520OPC     MW 2356   2.701   0.396   1.985
  521OPC     OW 2357   1.494   3.148   1.301
  521OPC    HW1 2358   1.454   3.113   1.231
  521OPC    HW2 2359   1.493   3.083   1.359
  521OPC     MW 2360   1.488   3.133   1.299
  522OPC     OW 2361   3.374   2.122   0.831
  522OPC    HW1 2362   3.428   2.059   0.804
  522OPC    HW2 2363   3.382   2.184   0.770
  522OPC     MW 2364   3.383   2.122   0.818
  523OPC     OW 2365   4.571   3.631   1.069
  523OPC    HW1 2366   4.512   3.630   1.134
  523OPC    HW2 2367   4.526   3.604   1.000
  523OPC     MW 2368   4.555   3.627   1.069
  524OPC     OW 2369   0.409   1.042   2.567
  524OPC    HW1 2370   0.481   1.008   2.531
  524OPC    HW2 2371   0.413   1.127   2.545
  524OPC     MW 2372   0.420   1.050   2.558
  525OPC     OW 2373   1.546   2.318   3.674
  525OPC    HW1 2374   1.508   2.288   3.747
  525OPC    HW2 2375   1.482   2.363   3.635
  525OPC     MW 2376   1.531   2.320   3.679
  526OPC     OW 2377   0.309   4.397   3.422
  526OPC    HW1 2378   0.267   4.393   3.498
  526OPC    HW2 2379   0.386   4.360   3.439
  526OPC     MW 2380   0.314   4.391   3.436
  527OPC     OW 2381   4.567   2.990   0.489
  527OPC    HW1 2382   4.566   2.904   0.481
  527OPC    HW2 2383   4.609   3.017   0.418
  527OPC     MW 2384   4.574   2.982   0.478
  528OPC     OW 2385   4.008   1.823   1.528
  528OPC    HW1 2386   3.923   1.802   1.522
  528OPC    HW2 2387   4.008   1.899   1.569
  528OPC     MW 2388   3.996   1.831   1.533
  529OPC     OW 2389   0.819   1.326   1.617
  529OPC    HW1 2390   0.852   1.400   1.585
  529OPC    HW2 2391   0.739   1.349   1.644
  529OPC     MW 2392   0.812   1.340   1.616
  530OPC     OW 2393   4.504   4.091   1.592
  530OPC    HW1 2394   4.506   4.155   1.534
  530OPC    HW2 2395   4.498   4.019   1.543
  530OPC     MW 2396   4.503   4.090   1.576
  531OPC     OW 2397   2.891   1.811   1.747
  531OPC    HW1 2398   2.950   1.835   1.687
  531OPC    HW2 2399   2.937   1.804   1.820
  531OPC     MW 2400   2.906   1.814   1.749
  532OPC     OW 2401   1.462   4.681   2.167
  532OPC    HW1 2402   1.430   4.608   2.201
  532OPC    HW2 2403   1.484   4.659   2.085
  532OPC     MW 2404   1.461   4.667   2.160
  533OPC     OW 2405   1.025   3.189   5.225
  533OPC    HW1 2406   1.022   3.129   5.162
  533OPC    HW2 2407   0.998   3.262   5.185
  533OPC     MW 2408   1.021   3.191   5.210
  534OPC     OW 2409   4.093   4.577   4.681
  534OPC    HW1 2410   4.032   4.638   4.687
  534OPC    HW2 2411   4.059   4.519   4.626
  534OPC     MW 2412   4.079   4.577   4.674
  535OPC     OW 2413   2.008   0.488   3.598
  535OPC    HW1 2414   2.007   0.485   3.511
  535OPC    HW2 2415   2.045   0.566   3.616
  535OPC     MW 2416   2.014   0.499   3.588
  536OPC     OW 2417   2.244   5.148   5.006
  536OPC    HW1 2418   2.166   5.114   4.988
  536OPC    HW2 2419   2.225   5.221   5.051
  536OPC     MW 2420   2.230   5.154   5.010
  537OPC     OW 2421   0.662   1.383   0.940
  537OPC    HW1 2422   0.684   1.451   0.889
  537OPC    HW2 2423   0.629   1.325   0.884
  537OPC     MW 2424   0.661   1.385   0.924
  538OPC     OW 2425   4.518   2.051   0.487
  538OPC    HW1 2426   4.440   2.010   0.492
  538OPC    HW2 2427   4.516   2.090   0.409
  538OPC     MW 2428   4.506   2.051   0.476
  539OPC     OW 2429   0.828   3.839   2.178
  539OPC    HW1 2430   0.797   3.861   2.099
  539OPC    HW2 2431   0.893   3.784   2.160
  539OPC     MW 2432   0.833   3.834   2.163
  540OPC     OW 2433   3.519   0.964   0.862
  540OPC    HW1 2434   3.485   1.017   0.922
  540OPC    HW2 2435   3.453   0.912   0.840
  540OPC     MW 2436   3.504   0.964   0.868
  541OPC     OW 2437   1.135   4.782   3.011
  541OPC    HW1 2438   1.202   4.732   2.988
  541OPC    HW2 2439   1.070   4.726   3.021
  541OPC     MW 2440   1.135   4.767   3.009
  542OPC     OW 2441   2.850   2.095   1.438
  542OPC    HW1 2442   2.904   2.153   1.402
  542OPC    HW2 2443   2.796   2.145   1.485
  542OPC     MW 2444   2.850   2.111   1.439
  543OPC     OW 2445   1.866   2.916   2.276
  543OPC    HW1 2446   1.790   2.960   2.274
  543OPC    HW2 2447   1.924   2.974   2.246
  543OPC     MW 2448   1.863   2.931   2.271
  544OPC     OW 2449   1.691   2.076   4.845
  544OPC    HW1 2450   1.717   2.160   4.841
  544OPC    HW2 2451   1.639   2.067   4.776
  544OPC     MW 2452   1.687   2.087   4.835
  545OPC     OW 2453   1.814   0.740   2.377
  545OPC    HW1 2454   1.857   0.802   2.334
  545OPC    HW2 2455   1.809   0.675   2.319
  545OPC     MW 2456   1.820   0.739   2.362
  546OPC     OW 2457   1.999   4.548   3.456
  546OPC    HW1 2458   2.012   4.462   3.463
  546OPC    HW2 2459   2.061   4.582   3.506
  546OPC     MW 2460   2.010   4.540   3.464
  547OPC     OW 2461   2.968   3.374   1.926
  547OPC    HW1 2462   2.929   3.409   1.857
  547OPC    HW2 2463   2.982   3.291   1.902
  547OPC     MW 2464   2.965   3.367   1.912
  548OPC     OW 2465   3.037   3.915   4.314
  548OPC    HW1 2466   2.956   3.889   4.293
  548OPC    HW2 2467   3.074   3.930   4.236
  548OPC     MW 2468   3.030   3.913   4.299
  549OPC     OW 2469   0.490   2.496   3.423
  549OPC    HW1 2470   0.432   2.560   3.406
  549OPC    HW2 2471   0.488   2.490   3.510
  549OPC     MW 2472   0.481   2.505   3.433
  550OPC     OW 2473   4.729   3.011   0.713
  550OPC    HW1 2474   4.676   3.007   0.644
  550OPC    HW2 2475   4.781   2.942   0.704
  550OPC     MW 2476   4.729   3.000   0.701
  551OPC     OW 2477   3.470   4.049   5.252
  551OPC    HW1 2478   3.466   4.075   5.335
  551OPC    HW2 2479   3.496   4.120   5.209
  551OPC     MW 2480   3.473   4.063   5.258
  552OPC     OW 2481   3.524   0.876   5.154
  552OPC    HW1 2482   3.465   0.929   5.118
  552OPC    HW2 2483   3.565   0.927   5.211
  552OPC     MW 2484   3.521   0.891   5.157
  553OPC     OW 2485   3.461   1.469   3.363
  553OPC    HW1 2486   3.383   1.430   3.360
  553OPC    HW2 2487   3.512   1.415   3.318
  553OPC     MW 2488   3.457   1.455   3.355
  554OPC     OW 2489   2.959   2.172   4.171
  554OPC    HW1 2490   2.982   2.094   4.137
  554OPC    HW2 2491   2.913   2.209   4.107
  554OPC     MW 2492   2.956   2.166   4.156
  555OPC     OW 2493   1.708   4.435   5.214
  555OPC    HW1 2494   1.745   4.361   5.188
  555OPC    HW2 2495   1.624   4.413   5.226
  555OPC     MW 2496   1.701   4.421   5.212
  556OPC     OW 2497   4.023   3.436   4.363
  556OPC    HW1 2498   4.082   3.374   4.379
  556OPC    HW2 2499   3.966   3.396   4.310
  556OPC     MW 2500   4.023   3.421   4.358
  557OPC     OW 2501   3.055   4.969   4.187
  557OPC    HW1 2502   3.009   5.023   4.137
  557OPC    HW2 2503   2.994   4.927   4.234
  557OPC     MW 2504   3.039   4.971   4.186
  558OPC     OW 2505   4.817   3.497   1.067
  558OPC    HW1 2506   4.866   3.535   1.006
  558OPC    HW2 2507   4.744   3.546   1.068
  558OPC     MW 2508   4.814   3.510   1.058
  559OPC     OW 2509   4.615   5.348   1.481
  559OPC    HW1 2510   4.666   5.418   1.470
  559OPC    HW2 2511   4.632   5.299   1.411
  559OPC     MW 2512   4.625   5.351   1.469
  560OPC     OW 2513   1.802   1.417   2.658
  560OPC    HW1 2514   1.886   1.436   2.649
  560OPC    HW2 2515   1.802   1.333   2.681
  560OPC     MW 2516   1.814   1.407   2.660
  561OPC     OW 2517   4.886   3.814   3.883
  561OPC    HW1 2518   4.955   3.782   3.926
  561OPC    HW2 2519   4.907   3.800   3.799
  561OPC     MW 2520   4.900   3.807   3.877
  562OPC     OW 2521   1.399   3.628   4.088
  562OPC    HW1 2522   1.313   3.617   4.092
  562OPC    HW2 2523   1.415   3.692   4.144
  562OPC     MW 2524   1.389   3.636   4.097
  563OPC     OW 2525   1.103   0.133   3.577
  563OPC    HW1 2526   1.102   0.089   3.502
  563OPC    HW2 2527   1.021   0.162   3.584
  563OPC     MW 2528   1.091   0.131   3.567
  564OPC     OW 2529   4.821   1.275   2.797
  564OPC    HW1 2530   4.876   1.264   2.863
  564OPC    HW2 2531   4.766   1.208   2.804
  564OPC     MW 2532   4.821   1.264   2.808
  565OPC     OW 2533   2.821   2.529   4.078
  565OPC    HW1 2534   2.750   2.509   4.125
  565OPC    HW2 2535   2.826   2.616   4.085
  565OPC     MW 2536   2.811   2.539   4.086
  566OPC     OW 2537   0.948   3.432   0.953
  566OPC    HW1 2538   0.923   3.471   0.880
  566OPC    HW2 2539   1.031   3.411   0.938
  566OPC     MW 2540   0.957   3.435   0.940
  567OPC     OW 2541   2.467   0.830   2.740
  567OPC    HW1 2542   2.499   0.872   2.810
  567OPC    HW2 2543   2.383   0.817   2.761
  567OPC     MW 2544   2.459   0.834   2.754
  568OPC     OW 2545   3.880   2.910   5.314
  568OPC    HW1 2546   3.811   2.884   5.360
  568OPC    HW2 2547   3.913   2.975   5.362
  568OPC     MW 2548   3.875   2.916   5.328
  569OPC     OW 2549   1.695   0.216   2.789
  569OPC    HW1 2550   1.775   0.204   2.755
  569OPC    HW2 2551   1.705   0.285   2.841
  569OPC     MW 2552   1.709   0.224   2.791
  570OPC     OW 2553   1.448   2.449   4.348
  570OPC    HW1 2554   1.461   2.531   4.321
  570OPC    HW2 2555   1.510   2.437   4.409
  570OPC     MW 2556   1.459   2.459   4.353
  571OPC     OW 2557   1.572   1.566   4.448
  571OPC    HW1 2558   1.487   1.587   4.451
  571OPC    HW2 2559   1.587   1.529   4.525
  571OPC     MW 2560   1.561   1.564   4.460
  572OPC     OW 2561   3.382   3.143   4.205
  572OPC    HW1 2562   3.351   3.191   4.271
  572OPC    HW2 2563   3.462   3.120   4.232
  572OPC     MW 2564   3.390   3.147   4.218
  573OPC     OW 2565   2.412   4.058   3.271
  573OPC    HW1 2566   2.486   4.087   3.308
  573OPC    HW2 2567   2.351   4.112   3.303
  573OPC     MW 2568   2.414   4.070   3.281
  574OPC     OW 2569   3.627   4.293   1.703
  574OPC    HW1 2570   3.579   4.252   1.642
  574OPC    HW2 2571   3.692   4.237   1.719
  574OPC     MW 2572   3.630   4.279   1.696
  575OPC     OW 2573   1.480   1.954   0.587
  575OPC    HW1 2574   1.503   2.028   0.628
  575OPC    HW2 2575   1.450   1.904   0.651
  575OPC     MW 2576   1.479   1.958   0.602
  576OPC     OW 2577   2.273   0.097   1.206
  576OPC    HW1 2578   2.248   0.117   1.124
  576OPC    HW2 2579   2.360   0.090   1.199
  576OPC     MW 2580   2.282   0.099   1.193
  577OPC     OW 2581   5.450   0.579   0.081
  577OPC    HW1 2582   5.374   0.594   0.121
  577OPC    HW2 2583   5.431   0.519   0.021
  577OPC     MW 2584   5.436   0.573   0.078
  578OPC     OW 2585   3.517   5.135   5.154
  578OPC    HW1 2586   3.481   5.212   5.172
  578OPC    HW2 2587   3.553   5.146   5.075
  578OPC     MW 2588   3.517   5.148   5.145
  579OPC     OW 2589   2.694   3.065   4.749
  579OPC    HW1 2590   2.726   3.105   4.678
  579OPC    HW2 2591   2.744   3.094   4.814
  579OPC     MW 2592   2.706   3.075   4.748
  580OPC     OW 2593   2.979   3.764   5.474
  580OPC    HW1 2594   2.964   3.740   5.391
  580OPC    HW2 2595   3.065   3.767   0.005
  580OPC     MW 2596   2.989   3.761   5.463
  581OPC     OW 2597   1.955   1.026   3.936
  581OPC    HW1 2598   1.921   1.087   3.883
  581OPC    HW2 2599   1.893   0.965   3.939
  581OPC     MW 2600   1.941   1.026   3.928
  582OPC     OW 2601   3.974   0.216   2.895
  582OPC    HW1 2602   3.935   0.137   2.894
  582OPC    HW2 2603   3.966   0.243   2.812
  582OPC     MW 2604   3.967   0.208   2.883
  583OPC     OW 2605   3.515   2.062   5.302
  583OPC    HW1 2606   3.577   2.121   5.283
  583OPC    HW2 2607   3.553   2.014   5.364
  583OPC     MW 2608   3.530   2.064   5.309
  584OPC     OW 2609   1.442   0.548   3.573
  584OPC    HW1 2610   1.383   0.485   3.562
  584OPC    HW2 2611   1.514   0.504   3.595
  584OPC     MW 2612   1.444   0.532   3.575
  585OPC     OW 2613   1.097   0.344   0.844
  585OPC    HW1 2614   1.083   0.429   0.828
  585OPC    HW2 2615   1.055   0.303   0.779
  585OPC     MW 2616   1.089   0.351   0.832
  586OPC     OW 2617   3.429   1.825   0.375
  586OPC    HW1 2618   3.506   1.865   0.371
  586OPC    HW2 2619   3.430   1.784   0.452
  586OPC     MW 2620   3.440   1.825   0.386
  587OPC     OW 2621   3.700   4.396   4.231
  587OPC    HW1 2622   3.649   4.355   4.289
  587OPC    HW2 2623   3.750   4.331   4.200
  587OPC     MW 2624   3.700   4.380   4.235
  588OPC     OW 2625   0.962   3.589   0.265
  588OPC    HW1 2626   0.878   3.602   0.245
  588OPC    HW2 2627   0.982   3.516   0.220
  588OPC     MW 2628   0.952   3.580   0.255
  589OPC     OW 2629   3.434   1.744   4.107
  589OPC    HW1 2630   3.405   1.736   4.025
  589OPC    HW2 2631   3.482   1.672   4.118
  589OPC     MW 2632   3.437   1.732   4.096
  590OPC     OW 2633   3.796   4.047   3.181
  590OPC    HW1 2634   3.750   4.040   3.255
  590OPC    HW2 2635   3.735   4.062   3.120
  590OPC     MW 2636   3.780   4.048   3.183
  591OPC     OW 2637   0.180   2.896   3.214
  591OPC    HW1 2638   0.107   2.848   3.205
  591OPC    HW2 2639   0.227   2.852   3.273
  591OPC     MW 2640   0.176   2.882   3.221
  592OPC     OW 2641   3.132   1.513   3.801
  592OPC    HW1 2642   3.107   1.549   3.725
  592OPC    HW2 2643   3.204   1.558   3.822
  592OPC     MW 2644   3.139   1.525   3.793
  593OPC     OW 2645   5.147   3.550   3.190
  593OPC    HW1 2646   5.129   3.527   3.108
  593OPC    HW2 2647   5.217   3.502   3.209
  593OPC     MW 2648   5.155   3.540   3.181
  594OPC     OW 2649   5.357   1.146   3.998
  594OPC    HW1 2650   5.279   1.121   3.969
  594OPC    HW2 2651   5.361   1.231   3.977
  594OPC     MW 2652   5.346   1.155   3.990
  595OPC     OW 2653   1.254   0.558   5.089
  595OPC    HW1 2654   1.299   0.486   5.110
  595OPC    HW2 2655   1.230   0.590   5.166
  595OPC     MW 2656   1.257   0.552   5.103
  596OPC     OW 2657   4.478   1.139   3.649
  596OPC    HW1 2658   4.498   1.223   3.639
  596OPC    HW2 2659   4.554   1.098   3.640
  596OPC     MW 2660   4.492   1.145   3.646
  597OPC     OW 2661   1.211   1.787   1.013
  597OPC    HW1 2662   1.153   1.846   0.985
  597OPC    HW2 2663   1.244   1.822   1.085
  597OPC     MW 2664   1.207   1.801   1.019
  598OPC     OW 2665   3.093   1.045   4.495
  598OPC    HW1 2666   3.173   1.016   4.512
  598OPC    HW2 2667   3.105   1.102   4.430
  598OPC     MW 2668   3.107   1.050   4.488
  599OPC     OW 2669   2.204   1.107   1.615
  599OPC    HW1 2670   2.210   1.057   1.686
  599OPC    HW2 2671   2.269   1.080   1.565
  599OPC     MW 2672   2.215   1.096   1.618
  600OPC     OW 2673   2.554   4.102   1.876
  600OPC    HW1 2674   2.577   4.101   1.792
  600OPC    HW2 2675   2.627   4.127   1.917
  600OPC     MW 2676   2.568   4.106   1.870
  601OPC     OW 2677   4.187   1.989   2.783
  601OPC    HW1 2678   4.220   2.040   2.847
  601OPC    HW2 2679   4.147   1.925   2.826
  601OPC     MW 2680   4.186   1.987   2.799
  602OPC     OW 2681   4.987   4.251   4.991
  602OPC    HW1 2682   5.040   4.300   5.040
  602OPC    HW2 2683   4.927   4.223   5.048
  602OPC     MW 2684   4.986   4.254   5.007
  603OPC     OW 2685   4.484   2.471   0.354
  603OPC    HW1 2686   4.483   2.389   0.324
  603OPC    HW2 2687   4.445   2.517   0.291
  603OPC     MW 2688   4.478   2.466   0.340
  604OPC     OW 2689   0.692   3.377   4.571
  604OPC    HW1 2690   0.612   3.361   4.539
  604OPC    HW2 2691   0.726   3.298   4.581
  604OPC     MW 2692   0.685   3.363   4.568
  605OPC     OW 2693   0.639   2.901   1.405
  605OPC    HW1 2694   0.661   2.963   1.348
  605OPC    HW2 2695   0.589   2.943   1.463
  605OPC     MW 2696   0.635   2.916   1.405
  606OPC     OW 2697   2.949   5.045   2.373
  606OPC    HW1 2698   2.935   5.073   2.454
  606OPC    HW2 2699   2.883   4.990   2.359
  606OPC     MW 2700   2.937   5.041   2.383
  607OPC     OW 2701   1.015   3.092   2.539
  607OPC    HW1 2702   0.975   3.148   2.486
  607OPC    HW2 2703   1.088   3.071   2.495
  607OPC     MW 2704   1.020   3.097   2.525
  608OPC     OW 2705   2.060   2.198   4.871
  608OPC    HW1 2706   2.136   2.234   4.892
  608OPC    HW2 2707   2.044   2.230   4.791
  608OPC     MW 2708   2.069   2.208   4.862
  609OPC     OW 2709   1.266   0.668   0.594
  609OPC    HW1 2710   1.304   0.620   0.532
  609OPC    HW2 2711   1.190   0.627   0.608
  609OPC     MW 2712   1.260   0.655   0.587
  610OPC     OW 2713   3.698   3.679   0.402
  610OPC    HW1 2714   3.755   3.644   0.457
  610OPC    HW2 2715   3.638   3.715   0.454
  610OPC     MW 2716   3.697   3.679   0.418
  611OPC     OW 2717   1.305   1.414   3.294
  611OPC    HW1 2718   1.375   1.372   3.324
  611OPC    HW2 2719   1.309   1.400   3.208
  611OPC     MW 2720   1.316   1.406   3.286
  612OPC     OW 2721   2.978   4.307   4.680
  612OPC    HW1 2722   2.984   4.255   4.610
  612OPC    HW2 2723   2.896   4.335   4.677
  612OPC     MW 2724   2.967   4.303   4.669
  613OPC     OW 2725   4.950   2.408   2.482
  613OPC    HW1 2726   5.026   2.383   2.517
  613OPC    HW2 2727   4.937   2.349   2.418
  613OPC     MW 2728   4.959   2.396   2.478
  614OPC     OW 2729   4.054   1.604   4.011
  614OPC    HW1 2730   4.105   1.616   4.081
  614OPC    HW2 2731   3.973   1.606   4.045
  614OPC     MW 2732   4.049   1.606   4.027
  615OPC     OW 2733   0.831   2.526   1.445
  615OPC    HW1 2734   0.756   2.556   1.413
  615OPC    HW2 2735   0.873   2.498   1.374
  615OPC     MW 2736   0.826   2.526   1.430
  616OPC     OW 2737   4.531   1.902   1.105
  616OPC    HW1 2738   4.618   1.893   1.113
  616OPC    HW2 2739   4.502   1.820   1.108
  616OPC     MW 2740   4.540   1.889   1.107
  617OPC     OW 2741   4.302   1.402   2.695
  617OPC    HW1 2742   4.330   1.403   2.612
  617OPC    HW2 2743   4.276   1.320   2.707
  617OPC     MW 2744   4.302   1.390   2.685
  618OPC     OW 2745   0.583   0.257   2.842
  618OPC    HW1 2746   0.541   0.181   2.843
  618OPC    HW2 2747   0.656   0.240   2.886
  618OPC     MW 2748   0.587   0.243   2.849
  619OPC     OW 2749   0.325   1.103   4.644
  619OPC    HW1 2750   0.386   1.042   4.640
  619OPC    HW2 2751   0.339   1.152   4.573
  619OPC     MW 2752   0.336   1.101   4.633
  620OPC     OW 2753   2.318   3.833   1.366
  620OPC    HW1 2754   2.343   3.886   1.430
  620OPC    HW2 2755   2.233   3.822   1.381
  620OPC     MW 2756   2.309   3.839   1.378
  621OPC     OW 2757   3.525   3.184   2.055
  621OPC    HW1 2758   3.570   3.245   2.013
  621OPC    HW2 2759   3.454   3.174   2.005
  621OPC     MW 2760   3.521   3.192   2.042
  622OPC     OW 2761   0.665   1.315   3.498
  622OPC    HW1 2762   0.642   1.390   3.536
  622OPC    HW2 2763   0.646   1.255   3.559
  622OPC     MW 2764   0.659   1.317   3.512
  623OPC     OW 2765   4.056   4.235   3.508
  623OPC    HW1 2766   4.082   4.226   3.425
  623OPC    HW2 2767   4.097   4.307   3.534
  623OPC     MW 2768   4.066   4.244   3.500
  624OPC     OW 2769   4.235   1.569   1.297
  624OPC    HW1 2770   4.291   1.586   1.232
  624OPC    HW2 2771   4.247   1.636   1.351
  624OPC     MW 2772   4.245   1.582   1.295
  625OPC     OW 2773   5.301   4.126   0.600
  625OPC    HW1 2774   5.355   4.058   0.610
  625OPC    HW2 2775   5.222   4.091   0.609
  625OPC     MW 2776   5.298   4.111   0.603
  626OPC     OW 2777   5.039   4.849   5.058
  626OPC    HW1 2778   5.074   4.793   5.115
  626OPC    HW2 2779   4.983   4.800   5.012
  626OPC     MW 2780   5.036   4.834   5.059
  627OPC     OW 2781   3.225   3.354   0.714
  627OPC    HW1 2782   3.190   3.414   0.766
  627OPC    HW2 2783   3.304   3.387   0.696
  627OPC     MW 2784   3.232   3.368   0.719
  628OPC     OW 2785   0.152   2.580   3.888
  628OPC    HW1 2786   0.148   2.545   3.808
  628OPC    HW2 2787   0.173   2.663   3.874
  628OPC     MW 2788   0.154   2.587   3.874
  629OPC     OW 2789   4.886   0.972   1.558
  629OPC    HW1 2790   4.890   1.039   1.503
  629OPC    HW2 2791   4.923   1.002   1.631
  629OPC     MW 2792   4.892   0.986   1.560
  630OPC     OW 2793   2.807   0.477   0.435
  630OPC    HW1 2794   2.746   0.431   0.393
  630OPC    HW2 2795   2.769   0.554   0.449
  630OPC     MW 2796   2.792   0.482   0.431
  631OPC     OW 2797   0.400   3.342   5.151
  631OPC    HW1 2798   0.351   3.270   5.157
  631OPC    HW2 2799   0.351   3.403   5.190
  631OPC     MW 2800   0.386   3.340   5.158
  632OPC     OW 2801   5.031   2.930   4.030
  632OPC    HW1 2802   5.063   2.930   4.111
  632OPC    HW2 2803   5.034   2.846   4.006
  632OPC     MW 2804   5.036   2.918   4.038
  633OPC     OW 2805   2.346   3.534   4.743
  633OPC    HW1 2806   2.335   3.582   4.814
  633OPC    HW2 2807   2.319   3.587   4.678
  633OPC     MW 2808   2.340   3.549   4.744
  634OPC     OW 2809   1.700   4.767   1.776
  634OPC    HW1 2810   1.636   4.727   1.820
  634OPC    HW2 2811   1.680   4.851   1.782
  634OPC     MW 2812   1.688   4.774   1.784
  635OPC     OW 2813   2.905   4.413   1.478
  635OPC    HW1 2814   2.908   4.485   1.430
  635OPC    HW2 2815   2.858   4.358   1.428
  635OPC     MW 2816   2.898   4.415   1.463
  636OPC     OW 2817   3.443   2.962   4.794
  636OPC    HW1 2818   3.524   2.981   4.770
  636OPC    HW2 2819   3.453   2.918   4.869
  636OPC     MW 2820   3.456   2.958   4.802
  637OPC     OW 2821   0.962   3.892   4.905
  637OPC    HW1 2822   1.033   3.924   4.866
  637OPC    HW2 2823   0.983   3.809   4.921
  637OPC     MW 2824   0.976   3.884   4.902
  638OPC     OW 2825   4.595   4.159   3.900
  638OPC    HW1 2826   4.549   4.145   3.973
  638OPC    HW2 2827   4.595   4.246   3.892
  638OPC     MW 2828   4.588   4.170   3.910
  639OPC     OW 2829   0.651   2.730   3.688
  639OPC    HW1 2830   0.621   2.774   3.618
  639OPC    HW2 2831   0.610   2.653   3.683
  639OPC     MW 2832   0.641   2.725   3.677
  640OPC     OW 2833   1.226   2.988   4.562
  640OPC    HW1 2834   1.149   2.987   4.519
  640OPC    HW2 2835   1.202   2.996   4.646
  640OPC     MW 2836   1.211   2.989   4.568
  641OPC     OW 2837   2.298   2.729   0.242
  641OPC    HW1 2838   2.344   2.749   0.171
  641OPC    HW2 2839   2.344   2.764   0.307
  641OPC     MW 2840   2.311   2.737   0.241
  642OPC     OW 2841   5.258   3.802   3.302
  642OPC    HW1 2842   5.206   3.867   3.279
  642OPC    HW2 2843   5.220   3.732   3.266
  642OPC     MW 2844   5.245   3.801   3.294
  643OPC     OW 2845   4.088   1.592   2.667
  643OPC    HW1 2846   4.162   1.547   2.669
  643OPC    HW2 2847   4.104   1.656   2.611
  643OPC     MW 2848   4.101   1.595   2.659
  644OPC     OW 2849   4.249   0.224   1.770
  644OPC    HW1 2850   4.295   0.277   1.821
  644OPC    HW2 2851   4.168   0.258   1.772
  644OPC     MW 2852   4.243   0.236   1.778
  645OPC     OW 2853   5.057   1.525   4.720
  645OPC    HW1 2854   5.028   1.458   4.673
  645OPC    HW2 2855   5.097   1.487   4.788
  645OPC     MW 2856   5.059   1.510   4.723
  646OPC     OW 2857   2.837   0.174   2.234
  646OPC    HW1 2858   2.760   0.145   2.264
  646OPC    HW2 2859   2.839   0.144   2.152
  646OPC     MW 2860   2.826   0.165   2.226
  647OPC     OW 2861   0.440   0.696   1.514
  647OPC    HW1 2862   0.415   0.707   1.431
  647OPC    HW2 2863   0.379   0.642   1.546
  647OPC     MW 2864   0.427   0.690   1.506
  648OPC     OW 2865   1.239   1.486   1.862
  648OPC    HW1 2866   1.301   1.438   1.899
  648OPC    HW2 2867   1.194   1.429   1.814
  648OPC     MW 2868   1.241   1.471   1.860
  649OPC     OW 2869   3.041   2.954   4.946
  649OPC    HW1 2870   3.100   2.959   5.011
  649OPC    HW2 2871   3.005   2.875   4.957
  649OPC     MW 2872   3.044   2.943   4.957
  650OPC     OW 2873   0.852   2.374   4.433
  650OPC    HW1 2874   0.846   2.287   4.431
  650OPC    HW2 2875   0.916   2.389   4.490
  650OPC     MW 2876   0.860   2.363   4.441
  651OPC     OW 2877   0.523   1.499   4.675
  651OPC    HW1 2878   0.450   1.480   4.718
  651OPC    HW2 2879   0.586   1.480   4.732
  651OPC     MW 2880   0.522   1.493   4.690
  652OPC     OW 2881   0.811   1.240   4.080
  652OPC    HW1 2882   0.833   1.318   4.114
  652OPC    HW2 2883   0.833   1.184   4.143
  652OPC     MW 2884   0.818   1.243   4.094
  653OPC     OW 2885   4.945   3.376   3.980
  653OPC    HW1 2886   5.029   3.355   3.968
  653OPC    HW2 2887   4.907   3.299   3.996
  653OPC     MW 2888   4.952   3.362   3.980
  654OPC     OW 2889   3.753   4.967   5.225
  654OPC    HW1 2890   3.686   5.023   5.228
  654OPC    HW2 2891   3.787   4.971   5.306
  654OPC     MW 2892   3.748   4.976   5.238
  655OPC     OW 2893   0.908   1.945   1.493
  655OPC    HW1 2894   0.915   1.941   1.407
  655OPC    HW2 2895   0.830   1.909   1.510
  655OPC     MW 2896   0.897   1.939   1.483
  656OPC     OW 2897   1.408   4.486   1.028
  656OPC    HW1 2898   1.446   4.409   1.042
  656OPC    HW2 2899   1.456   4.521   0.964
  656OPC     MW 2900   1.420   4.480   1.020
  657OPC     OW 2901   1.393   1.751   3.522
  657OPC    HW1 2902   1.332   1.707   3.566
  657OPC    HW2 2903   1.379   1.727   3.439
  657OPC     MW 2904   1.382   1.741   3.516
  658OPC     OW 2905   0.655   3.786   1.707
  658OPC    HW1 2906   0.590   3.732   1.686
  658OPC    HW2 2907   0.636   3.859   1.662
  658OPC     MW 2908   0.643   3.789   1.697
  659OPC     OW 2909   3.486   0.221   3.981
  659OPC    HW1 2910   3.510   0.212   3.897
  659OPC    HW2 2911   3.399   0.216   3.978
  659OPC     MW 2912   3.476   0.219   3.968
  660OPC     OW 2913   4.828   4.681   4.972
  660OPC    HW1 2914   4.762   4.720   4.930
  660OPC    HW2 2915   4.838   4.605   4.931
  660OPC     MW 2916   4.820   4.675   4.960
  661OPC     OW 2917   5.220   3.630   1.622
  661OPC    HW1 2918   5.301   3.610   1.596
  661OPC    HW2 2919   5.232   3.691   1.683
  661OPC     MW 2920   5.234   3.636   1.627
  662OPC     OW 2921   0.606   3.314   2.382
  662OPC    HW1 2922   0.582   3.395   2.405
  662OPC    HW2 2923   0.567   3.264   2.442
  662OPC     MW 2924   0.597   3.319   2.395
  663OPC     OW 2925   2.363   4.616   1.405
  663OPC    HW1 2926   2.392   4.699   1.406
  663OPC    HW2 2927   2.408   4.579   1.470
  663OPC     MW 2928   2.374   4.623   1.415
  664OPC     OW 2929   0.455   3.541   3.645
  664OPC    HW1 2930   0.527   3.589   3.659
  664OPC    HW2 2931   0.475   3.464   3.681
  664OPC     MW 2932   0.469   3.536   3.652
  665OPC     OW 2933   2.842   0.192   1.375
  665OPC    HW1 2934   2.878   0.146   1.310
  665OPC    HW2 2935   2.833   0.134   1.439
  665OPC     MW 2936   2.846   0.177   1.375
  666OPC     OW 2937   4.375   4.643   0.305
  666OPC    HW1 2938   4.329   4.577   0.340
  666OPC    HW2 2939   4.330   4.714   0.329
  666OPC     MW 2940   4.361   4.643   0.314
  667OPC     OW 2941   1.024   1.604   2.881
  667OPC    HW1 2942   0.981   1.560   2.943
  667OPC    HW2 2943   1.080   1.653   2.926
  667OPC     MW 2944   1.026   1.605   2.897
  668OPC     OW 2945   0.922   0.584   4.615
  668OPC    HW1 2946   0.969   0.557   4.683
  668OPC    HW2 2947   0.975   0.642   4.576
  668OPC     MW 2948   0.937   0.589   4.619
  669OPC     OW 2949   1.151   2.352   0.685
  669OPC    HW1 2950   1.173   2.423   0.732
  669OPC    HW2 2951   1.215   2.345   0.628
  669OPC     MW 2952   1.163   2.362   0.684
  670OPC     OW 2953   3.975   4.475   2.051
  670OPC    HW1 2954   4.030   4.413   2.077
  670OPC    HW2 2955   4.002   4.546   2.093
  670OPC     MW 2956   3.987   4.477   2.061
  671OPC     OW 2957   1.014   4.937   0.045
  671OPC    HW1 2958   1.072   4.898   0.097
  671OPC    HW2 2959   1.034   4.907   5.441
  671OPC     MW 2960   1.025   4.927   0.041
  672OPC     OW 2961   2.789   3.590   3.524
  672OPC    HW1 2962   2.816   3.671   3.542
  672OPC    HW2 2963   2.790   3.550   3.601
  672OPC     MW 2964   2.794   3.596   3.538
  673OPC     OW 2965   1.481   4.740   4.300
  673OPC    HW1 2966   1.549   4.794   4.313
  673OPC    HW2 2967   1.517   4.669   4.265
  673OPC     MW 2968   1.496   4.738   4.297
  674OPC     OW 2969   1.710   1.618   3.650
  674OPC    HW1 2970   1.740   1.686   3.696
  674OPC    HW2 2971   1.728   1.639   3.567
  674OPC     MW 2972   1.717   1.632   3.645
  675OPC     OW 2973   0.947   0.947   5.055
  675OPC    HW1 2974   0.868   0.983   5.045
  675OPC    HW2 2975   0.937   0.867   5.021
  675OPC     MW 2976   0.934   0.940   5.048
  676OPC     OW 2977   0.869   2.042   2.905
  676OPC    HW1 2978   0.939   2.038   2.958
  676OPC    HW2 2979   0.848   1.959   2.893
  676OPC     MW 2980   0.876   2.029   2.911
  677OPC     OW 2981   4.949   4.749   1.421
  677OPC    HW1 2982   4.971   4.715   1.343
  677OPC    HW2 2983   4.988   4.695   1.478
  677OPC     MW 2984   4.958   4.736   1.418
  678OPC     OW 2985   2.754   1.503   4.071
  678OPC    HW1 2986   2.790   1.434   4.032
  678OPC    HW2 2987   2.669   1.495   4.054
  678OPC     MW 2988   2.747   1.492   4.063
  679OPC     OW 2989   5.099   3.556   0.536
  679OPC    HW1 2990   5.061   3.626   0.572
  679OPC    HW2 2991   5.138   3.517   0.604
  679OPC     MW 2992   5.099   3.561   0.551
  680OPC     OW 2993   0.775   2.424   3.313
  680OPC    HW1 2994   0.787   2.450   3.231
  680OPC    HW2 2995   0.692   2.447   3.330
  680OPC     MW 2996   0.764   2.432   3.304
  681OPC     OW 2997   1.762   4.842   5.315
  681OPC    HW1 2998   1.767   4.787   5.247
  681OPC    HW2 2999   1.677   4.850   5.329
  681OPC     MW 3000   1.750   4.835   5.307
  682OPC     OW 3001   4.162   2.481   4.234
  682OPC    HW1 3002   4.169   2.462   4.150
  682OPC    HW2 3003   4.244   2.497   4.259
  682OPC     MW 3004   4.175   2.481   4.225
  683OPC     OW 3005   0.005   1.303   0.150
  683OPC    HW1 3006   5.429   1.363   0.098
  683OPC    HW2 3007   0.069   1.269   0.101
  683OPC     MW 3008   0.009   1.307   0.135
  684OPC     OW 3009   1.900   1.194   4.491
  684OPC    HW1 3010   1.877   1.190   4.407
  684OPC    HW2 3011   1.967   1.250   4.492
  684OPC     MW 3012   1.907   1.201   4.479
  685OPC     OW 3013   0.292   4.707   3.061
  685OPC    HW1 3014   0.220   4.682   3.018
  685OPC    HW2 3015   0.332   4.761   3.006
  685OPC     MW 3016   0.287   4.711   3.047
  686OPC     OW 3017   1.678   4.039   5.008
  686OPC    HW1 3018   1.715   3.961   5.021
  686OPC    HW2 3019   1.613   4.040   5.066
  686OPC     MW 3020   1.674   4.027   5.018
  687OPC     OW 3021   2.958   0.638   4.977
  687OPC    HW1 3022   2.876   0.633   4.948
  687OPC    HW2 3023   2.998   0.570   4.939
  687OPC     MW 3024   2.952   0.627   4.967
  688OPC     OW 3025   2.892   0.854   4.467
  688OPC    HW1 3026   2.953   0.916   4.470
  688OPC    HW2 3027   2.830   0.887   4.415
  688OPC     MW 3028   2.892   0.868   4.460
  689OPC     OW 3029   4.669   0.186   4.722
  689OPC    HW1 3030   4.595   0.185   4.676
  689OPC    HW2 3031   4.643   0.207   4.802
  689OPC     MW 3032   4.654   0.189   4.727
  690OPC     OW 3033   1.991   4.277   3.499
  690OPC    HW1 3034   1.960   4.219   3.442
  690OPC    HW2 3035   1.943   4.264   3.570
  690OPC     MW 3036   1.979   4.267   3.501
  691OPC     OW 3037   5.035   2.638   3.994
  691OPC    HW1 3038   5.036   2.642   4.081
  691OPC    HW2 3039   4.997   2.561   3.977
  691OPC     MW 3040   5.030   2.627   4.004
  692OPC     OW 3041   1.712   5.418   2.922
  692OPC    HW1 3042   1.708   0.054   2.879
  692OPC    HW2 3043   1.786   5.424   2.968
  692OPC     MW 3044   1.722   5.430   2.922
  693OPC     OW 3045   0.962   4.649   3.634
  693OPC    HW1 3046   0.977   4.707   3.697
  693OPC    HW2 3047   0.995   4.687   3.563
  693OPC     MW 3048   0.969   4.663   3.633
  694OPC     OW 3049   0.966   1.014   0.382
  694OPC    HW1 3050   0.916   0.981   0.446
  694OPC    HW2 3051   1.034   0.958   0.379
  694OPC     MW 3052   0.969   1.001   0.391
  695OPC     OW 3053   4.183   0.553   0.862
  695OPC    HW1 3054   4.183   0.600   0.935
  695OPC    HW2 3055   4.265   0.560   0.833
  695OPC     MW 3056   4.195   0.561   0.869
  696OPC     OW 3057   3.517   4.587   0.792
  696OPC    HW1 3058   3.505   4.673   0.801
  696OPC    HW2 3059   3.438   4.558   0.768
  696OPC     MW 3060   3.504   4.595   0.790
  697OPC     OW 3061   4.545   0.958   1.950
  697OPC    HW1 3062   4.581   1.037   1.954
  697OPC    HW2 3063   4.471   0.972   1.905
  697OPC     MW 3064   4.539   0.972   1.944
  698OPC     OW 3065   2.727   4.201   4.002
  698OPC    HW1 3066   2.737   4.277   3.960
  698OPC    HW2 3067   2.641   4.194   4.012
  698OPC     MW 3068   2.716   4.211   3.997
  699OPC     OW 3069   2.933   3.867   0.670
  699OPC    HW1 3070   2.847   3.864   0.657
  699OPC    HW2 3071   2.952   3.952   0.662
  699OPC     MW 3072   2.923   3.879   0.667
  700OPC     OW 3073   1.096   3.047   3.035
  700OPC    HW1 3074   1.069   3.081   2.959
  700OPC    HW2 3075   1.173   3.086   3.049
  700OPC     MW 3076   1.104   3.058   3.026
  701OPC     OW 3077   2.483   3.994   0.961
  701OPC    HW1 3078   2.497   4.075   0.931
  701OPC    HW2 3079   2.558   3.974   1.001
  701OPC     MW 3080   2.496   4.003   0.962
  702OPC     OW 3081   0.243   2.169   3.808
  702OPC    HW1 3082   0.309   2.193   3.859
  702OPC    HW2 3083   0.281   2.153   3.731
  702OPC     MW 3084   0.258   2.170   3.804
  703OPC     OW 3085   4.619   4.814   4.846
  703OPC    HW1 3086   4.669   4.872   4.804
  703OPC    HW2 3087   4.567   4.782   4.784
  703OPC     MW 3088   4.619   4.818   4.831
  704OPC     OW 3089   1.438   4.370   5.230
  704OPC    HW1 3090   1.419   4.398   5.149
  704OPC    HW2 3091   1.450   4.284   5.220
  704OPC     MW 3092   1.437   4.361   5.216
  705OPC     OW 3093   4.700   2.603   4.023
  705OPC    HW1 3094   4.714   2.628   4.105
  705OPC    HW2 3095   4.696   2.678   3.979
  705OPC     MW 3096   4.701   2.618   4.029
  706OPC     OW 3097   4.737   0.180   1.948
  706OPC    HW1 3098   4.777   0.118   1.995
  706OPC    HW2 3099   4.778   0.253   1.972
  706OPC     MW 3100   4.749   0.181   1.959
  707OPC     OW 3101   4.758   3.103   5.195
  707OPC    HW1 3102   4.755   3.125   5.111
  707OPC    HW2 3103   4.731   3.174   5.237
  707OPC     MW 3104   4.753   3.117   5.189
  708OPC     OW 3105   2.632   0.518   0.998
  708OPC    HW1 3106   2.566   0.467   1.022
  708OPC    HW2 3107   2.700   0.464   0.992
  708OPC     MW 3108   2.633   0.503   1.001
  709OPC     OW 3109   4.902   0.228   0.615
  709OPC    HW1 3110   4.944   0.201   0.543
  709OPC    HW2 3111   4.825   0.256   0.584
  709OPC     MW 3112   4.897   0.228   0.600
  710OPC     OW 3113   1.984   0.097   2.981
  710OPC    HW1 3114   1.978   0.107   2.894
  710OPC    HW2 3115   2.067   0.072   2.992
  710OPC     MW 3116   1.995   0.095   2.970
  711OPC     OW 3117   2.783   3.498   5.112
  711OPC    HW1 3118   2.782   3.423   5.155
  711OPC    HW2 3119   2.827   3.480   5.038
  711OPC     MW 3120   2.789   3.484   5.107
  712OPC     OW 3121   0.121   0.573   1.932
  712OPC    HW1 3122   0.163   0.509   1.890
  712OPC    HW2 3123   0.164   0.580   2.008
  712OPC     MW 3124   0.133   0.565   1.937
  713OPC     OW 3125   0.443   4.981   3.731
  713OPC    HW1 3126   0.427   4.914   3.678
  713OPC    HW2 3127   0.367   4.993   3.773
  713OPC     MW 3128   0.430   4.973   3.730
  714OPC     OW 3129   3.460   2.064   3.212
  714OPC    HW1 3130   3.459   1.979   3.234
  714OPC    HW2 3131   3.409   2.101   3.272
  714OPC     MW 3132   3.452   2.057   3.224
  715OPC     OW 3133   4.115   2.558   0.093
  715OPC    HW1 3134   4.064   2.614   0.137
  715OPC    HW2 3135   4.108   2.484   0.139
  715OPC     MW 3136   4.106   2.555   0.107
  716OPC     OW 3137   1.378   2.997   3.948
  716OPC    HW1 3138   1.374   3.054   4.013
  716OPC    HW2 3139   1.358   3.045   3.878
  716OPC     MW 3140   1.374   3.013   3.947
  717OPC     OW 3141   1.456   5.256   0.421
  717OPC    HW1 3142   1.472   5.228   0.340
  717OPC    HW2 3143   1.370   5.244   0.430
  717OPC     MW 3144   1.446   5.250   0.410
  718OPC     OW 3145   2.141   4.045   2.646
  718OPC    HW1 3146   2.080   3.994   2.610
  718OPC    HW2 3147   2.098   4.117   2.668
  718OPC     MW 3148   2.126   4.048   2.644
  719OPC     OW 3149   4.329   3.315   3.088
  719OPC    HW1 3150   4.370   3.241   3.107
  719OPC    HW2 3151   4.245   3.295   3.099
  719OPC     MW 3152   4.322   3.301   3.092
  720OPC     OW 3153   3.548   4.009   4.773
  720OPC    HW1 3154   3.556   3.985   4.690
  720OPC    HW2 3155   3.559   3.934   4.817
  720OPC     MW 3156   3.551   3.994   4.767
  721OPC     OW 3157   4.556   2.611   1.046
  721OPC    HW1 3158   4.477   2.643   1.063
  721OPC    HW2 3159   4.545   2.525   1.052
  721OPC     MW 3160   4.543   2.603   1.050
  722OPC     OW 3161   4.425   3.852   2.726
  722OPC    HW1 3162   4.344   3.866   2.755
  722OPC    HW2 3163   4.470   3.920   2.758
  722OPC     MW 3164   4.420   3.864   2.735
  723OPC     OW 3165   2.390   4.612   2.560
  723OPC    HW1 3166   2.346   4.603   2.485
  723OPC    HW2 3167   2.370   4.540   2.605
  723OPC     MW 3168   2.380   4.600   2.555
  724OPC     OW 3169   1.327   1.431   3.013
  724OPC    HW1 3170   1.399   1.478   3.022
  724OPC    HW2 3171   1.314   1.429   2.927
  724OPC     MW 3172   1.336   1.438   3.002
  725OPC     OW 3173   4.445   2.493   4.274
  725OPC    HW1 3174   4.461   2.423   4.225
  725OPC    HW2 3175   4.489   2.477   4.348
  725OPC     MW 3176   4.454   2.481   4.278
  726OPC     OW 3177   2.087   0.342   1.844
  726OPC    HW1 3178   2.008   0.311   1.825
  726OPC    HW2 3179   2.126   0.275   1.884
  726OPC     MW 3180   2.081   0.327   1.847
  727OPC     OW 3181   1.530   1.276   3.379
  727OPC    HW1 3182   1.588   1.326   3.338
  727OPC    HW2 3183   1.552   1.284   3.463
  727OPC     MW 3184   1.541   1.284   3.385
  728OPC     OW 3185   1.976   3.758   5.311
  728OPC    HW1 3186   2.047   3.712   5.288
  728OPC    HW2 3187   2.000   3.797   5.385
  728OPC     MW 3188   1.990   3.757   5.318
  729OPC     OW 3189   4.150   3.793   1.173
  729OPC    HW1 3190   4.122   3.828   1.098
  729OPC    HW2 3191   4.134   3.856   1.231
  729OPC     MW 3192   4.143   3.807   1.170
  730OPC     OW 3193   4.338   4.285   5.293
  730OPC    HW1 3194   4.282   4.222   5.270
  730OPC    HW2 3195   4.379   4.252   5.363
  730OPC     MW 3196   4.336   4.271   5.300
  731OPC     OW 3197   2.078   4.305   0.788
  731OPC    HW1 3198   2.048   4.344   0.860
  731OPC    HW2 3199   2.164   4.300   0.801
  731OPC     MW 3200   2.086   4.310   0.800
  732OPC     OW 3201   2.315   2.535   0.744
  732OPC    HW1 3202   2.340   2.612   0.778
  732OPC    HW2 3203   2.384   2.510   0.697
  732OPC     MW 3204   2.329   2.543   0.742
  733OPC     OW 3205   0.393   4.058   4.453
  733OPC    HW1 3206   0.450   4.094   4.508
  733OPC    HW2 3207   0.423   3.976   4.444
  733OPC     MW 3208   0.406   4.051   4.460
  734OPC     OW 3209   4.754   2.470   0.303
  734OPC    HW1 3210   4.669   2.472   0.320
  734OPC    HW2 3211   4.764   2.529   0.240
  734OPC     MW 3212   4.743   2.479   0.296
  735OPC     OW 3213   1.688   0.812   3.681
  735OPC    HW1 3214   1.602   0.807   3.697
  735OPC    HW2 3215   1.693   0.862   3.610
  735OPC     MW 3216   1.676   0.818   3.673
  736OPC     OW 3217   2.779   2.724   1.690
  736OPC    HW1 3218   2.834   2.711   1.757
  736OPC    HW2 3219   2.741   2.646   1.680
  736OPC     MW 3220   2.781   2.710   1.699
  737OPC     OW 3221   1.334   0.288   2.227
  737OPC    HW1 3222   1.414   0.253   2.226
  737OPC    HW2 3223   1.292   0.241   2.286
  737OPC     MW 3224   1.340   0.276   2.236
  738OPC     OW 3225   0.154   1.327   1.757
  738OPC    HW1 3226   0.208   1.284   1.704
  738OPC    HW2 3227   0.175   1.296   1.836
  738OPC     MW 3228   0.165   1.316   1.761
  739OPC     OW 3229   4.788   1.716   4.653
  739OPC    HW1 3230   4.790   1.707   4.739
  739OPC    HW2 3231   4.785   1.802   4.641
  739OPC     MW 3232   4.788   1.727   4.664
  740OPC     OW 3233   3.395   4.922   3.858
  740OPC    HW1 3234   3.462   4.967   3.890
  740OPC    HW2 3235   3.349   4.982   3.814
  740OPC     MW 3236   3.398   4.937   3.856
  741OPC     OW 3237   3.225   3.930   5.178
  741OPC    HW1 3238   3.302   3.964   5.198
  741OPC    HW2 3239   3.210   3.958   5.096
  741OPC     MW 3240   3.234   3.939   5.169
  742OPC     OW 3241   0.157   2.687   2.419
  742OPC    HW1 3242   0.157   2.652   2.339
  742OPC    HW2 3243   0.072   2.701   2.435
  742OPC     MW 3244   0.144   2.684   2.409
  743OPC     OW 3245   0.564   4.445   0.876
  743OPC    HW1 3246   0.611   4.455   0.949
  743OPC    HW2 3247   0.565   4.359   0.862
  743OPC     MW 3248   0.571   4.434   0.885
  744OPC     OW 3249   3.684   2.937   1.174
  744OPC    HW1 3250   3.678   3.016   1.212
  744OPC    HW2 3251   3.629   2.943   1.107
  744OPC     MW 3252   3.675   2.950   1.169
  745OPC     OW 3253   2.564   4.817   1.693
  745OPC    HW1 3254   2.503   4.837   1.753
  745OPC    HW2 3255   2.533   4.854   1.620
  745OPC     MW 3256   2.550   4.826   1.691
  746OPC     OW 3257   3.540   0.262   2.603
  746OPC    HW1 3258   3.564   0.318   2.665
  746OPC    HW2 3259   3.586   0.190   2.622
  746OPC     MW 3260   3.551   0.259   2.615
  747OPC     OW 3261   3.409   1.091   0.360
  747OPC    HW1 3262   3.391   1.135   0.433
  747OPC    HW2 3263   3.495   1.076   0.365
  747OPC     MW 3264   3.419   1.095   0.371
  748OPC     OW 3265   0.855   3.589   4.647
  748OPC    HW1 3266   0.801   3.656   4.663
  748OPC    HW2 3267   0.801   3.524   4.627
  748OPC     MW 3268   0.839   3.590   4.646
  749OPC     OW 3269   0.359   2.396   2.126
  749OPC    HW1 3270   0.415   2.458   2.103
  749OPC    HW2 3271   0.404   2.346   2.181
  749OPC     MW 3272   0.374   2.398   2.130
  750OPC     OW 3273   3.901   4.513   0.161
  750OPC    HW1 3274   3.857   4.559   0.101
  750OPC    HW2 3275   3.862   4.535   0.236
  750OPC     MW 3276   3.888   4.523   0.163
  751OPC     OW 3277   2.855   4.475   2.412
  751OPC    HW1 3278   2.860   4.539   2.470
  751OPC    HW2 3279   2.841   4.517   2.336
  751OPC     MW 3280   2.854   4.490   2.409
  752OPC     OW 3281   3.283   4.824   4.099
  752OPC    HW1 3282   3.310   4.857   4.023
  752OPC    HW2 3283   3.208   4.865   4.114
  752OPC     MW 3284   3.276   4.835   4.090
  753OPC     OW 3285   3.305   2.082   4.113
  753OPC    HW1 3286   3.384   2.080   4.150
  753OPC    HW2 3287   3.263   2.015   4.149
  753OPC     MW 3288   3.310   2.072   4.124
  754OPC     OW 3289   4.435   4.270   3.478
  754OPC    HW1 3290   4.377   4.250   3.416
  754OPC    HW2 3291   4.426   4.206   3.536
  754OPC     MW 3292   4.425   4.258   3.477
  755OPC     OW 3293   0.594   0.701   0.404
  755OPC    HW1 3294   0.572   0.617   0.412
  755OPC    HW2 3295   0.673   0.705   0.441
  755OPC     MW 3296   0.603   0.689   0.410
  756OPC     OW 3297   1.886   4.256   4.705
  756OPC    HW1 3298   1.945   4.192   4.693
  756OPC    HW2 3299   1.922   4.305   4.767
  756OPC     MW 3300   1.900   4.254   4.712
  757OPC     OW 3301   4.368   1.212   4.601
  757OPC    HW1 3302   4.329   1.134   4.599
  757OPC    HW2 3303   4.426   1.208   4.535
  757OPC     MW 3304   4.371   1.200   4.591
  758OPC     OW 3305   1.952   2.197   0.822
  758OPC    HW1 3306   1.934   2.186   0.907
  758OPC    HW2 3307   1.893   2.256   0.797
  758OPC     MW 3308   1.940   2.204   0.831
  759OPC     OW 3309   4.855   5.015   3.552
  759OPC    HW1 3310   4.873   4.939   3.513
  759OPC    HW2 3311   4.913   5.021   3.616
  759OPC     MW 3312   4.866   5.005   3.555
  760OPC     OW 3313   4.723   0.364   1.256
  760OPC    HW1 3314   4.658   0.349   1.200
  760OPC    HW2 3315   4.693   0.427   1.307
  760OPC     MW 3316   4.709   0.371   1.255
  761OPC     OW 3317   3.522   2.966   1.794
  761OPC    HW1 3318   3.554   2.904   1.742
  761OPC    HW2 3319   3.519   2.928   1.873
  761OPC     MW 3320   3.526   2.951   1.798
  762OPC     OW 3321   3.743   0.124   4.503
  762OPC    HW1 3322   3.825   0.154   4.497
  762OPC    HW2 3323   3.713   0.129   4.420
  762OPC     MW 3324   3.751   0.129   4.490
  763OPC     OW 3325   1.061   4.833   3.444
  763OPC    HW1 3326   1.122   4.819   3.383
  763OPC    HW2 3327   1.096   4.895   3.494
  763OPC     MW 3328   1.075   4.840   3.442
  764OPC     OW 3329   3.138   2.991   0.028
  764OPC    HW1 3330   3.157   2.962   5.423
  764OPC    HW2 3331   3.097   2.923   0.065
  764OPC     MW 3332   3.135   2.977   0.021
  765OPC     OW 3333   2.956   0.693   1.746
  765OPC    HW1 3334   2.877   0.693   1.783
  765OPC    HW2 3335   3.007   0.727   1.808
  765OPC     MW 3336   2.952   0.698   1.761
  766OPC     OW 3337   2.141   2.206   4.261
  766OPC    HW1 3338   2.194   2.272   4.243
  766OPC    HW2 3339   2.067   2.245   4.288
  766OPC     MW 3340   2.138   2.221   4.263
  767OPC     OW 3341   3.785   4.799   3.959
  767OPC    HW1 3342   3.730   4.738   3.989
  767OPC    HW2 3343   3.736   4.871   3.957
  767OPC     MW 3344   3.769   4.800   3.963
  768OPC     OW 3345   0.442   3.219   0.802
  768OPC    HW1 3346   0.518   3.195   0.839
  768OPC    HW2 3347   0.440   3.305   0.812
  768OPC     MW 3348   0.453   3.228   0.809
  769OPC     OW 3349   3.371   4.102   4.231
  769OPC    HW1 3350   3.407   4.159   4.175
  769OPC    HW2 3351   3.350   4.152   4.300
  769OPC     MW 3352   3.374   4.118   4.233
  770OPC     OW 3353   4.659   1.264   0.966
  770OPC    HW1 3354   4.641   1.349   0.953
  770OPC    HW2 3355   4.664   1.257   1.053
  770OPC     MW 3356   4.657   1.276   0.977
  771OPC     OW 3357   1.117   3.753   0.076
  771OPC    HW1 3358   1.195   3.715   0.077
  771OPC    HW2 3359   1.070   3.706   0.132
  771OPC     MW 3360   1.121   3.741   0.084
  772OPC     OW 3361   4.883   3.692   2.843
  772OPC    HW1 3362   4.870   3.721   2.762
  772OPC    HW2 3363   4.894   3.764   2.890
  772OPC     MW 3364   4.883   3.707   2.838
  773OPC     OW 3365   2.325   3.720   4.961
  773OPC    HW1 3366   2.351   3.794   4.923
  773OPC    HW2 3367   2.396   3.693   5.003
  773OPC     MW 3368   2.339   3.727   4.962
  774OPC     OW 3369   1.553   4.243   1.063
  774OPC    HW1 3370   1.612   4.226   1.000
  774OPC    HW2 3371   1.598   4.230   1.137
  774OPC     MW 3372   1.569   4.239   1.064
  775OPC     OW 3373   1.128   1.056   4.436
  775OPC    HW1 3374   1.203   1.015   4.421
  775OPC    HW2 3375   1.152   1.139   4.449
  775OPC     MW 3376   1.142   1.063   4.436
  776OPC     OW 3377   3.680   1.025   0.365
  776OPC    HW1 3378   3.702   0.943   0.346
  776OPC    HW2 3379   3.678   1.027   0.452
  776OPC     MW 3380   3.683   1.013   0.375
  777OPC     OW 3381   3.086   3.183   3.546
  777OPC    HW1 3382   3.042   3.109   3.532
  777OPC    HW2 3383   3.148   3.160   3.604
  777OPC     MW 3384   3.089   3.168   3.553
  778OPC     OW 3385   3.718   1.411   1.617
  778OPC    HW1 3386   3.708   1.461   1.547
  778OPC    HW2 3387   3.787   1.362   1.599
  778OPC     MW 3388   3.727   1.411   1.604
  779OPC     OW 3389   5.115   2.835   1.750
  779OPC    HW1 3390   5.160   2.909   1.763
  779OPC    HW2 3391   5.045   2.862   1.706
  779OPC     MW 3392   5.111   2.850   1.745
  780OPC     OW 3393   4.781   2.001   4.606
  780OPC    HW1 3394   4.863   2.002   4.635
  780OPC    HW2 3395   4.735   2.023   4.677
  780OPC     MW 3396   4.786   2.005   4.621
  781OPC     OW 3397   1.203   2.433   3.132
  781OPC    HW1 3398   1.206   2.502   3.078
  781OPC    HW2 3399   1.261   2.378   3.098
  781OPC     MW 3400   1.212   2.435   3.119
  782OPC     OW 3401   4.123   1.041   1.596
  782OPC    HW1 3402   4.184   1.034   1.534
  782OPC    HW2 3403   4.081   1.115   1.576
  782OPC     MW 3404   4.126   1.051   1.584
  783OPC     OW 3405   3.168   3.626   3.296
  783OPC    HW1 3406   3.126   3.577   3.354
  783OPC    HW2 3407   3.149   3.708   3.321
  783OPC     MW 3408   3.159   3.631   3.308
  784OPC     OW 3409   4.554   1.334   2.249
  784OPC    HW1 3410   4.630   1.371   2.271
  784OPC    HW2 3411   4.568   1.249   2.259
  784OPC     MW 3412   4.567   1.327   2.254
  785OPC     OW 3413   3.569   0.051   0.903
  785OPC    HW1 3414   3.581   0.129   0.940
  785OPC    HW2 3415   3.490   0.026   0.933
  785OPC     MW 3416   3.559   0.059   0.913
  786OPC     OW 3417   4.274   1.513   4.884
  786OPC    HW1 3418   4.301   1.432   4.901
  786OPC    HW2 3419   4.298   1.558   4.955
  786OPC     MW 3420   4.282   1.508   4.897
  787OPC     OW 3421   2.666   2.636   0.489
  787OPC    HW1 3422   2.744   2.649   0.526
  787OPC    HW2 3423   2.686   2.592   0.416
  787OPC     MW 3424   2.681   2.631   0.483
  788OPC     OW 3425   3.625   1.901   0.038
  788OPC    HW1 3426   3.699   1.856   0.032
  788OPC    HW2 3427   3.566   1.839   0.058
  788OPC     MW 3428   3.627   1.885   0.040
  789OPC     OW 3429   3.362   3.470   2.741
  789OPC    HW1 3430   3.286   3.476   2.783
  789OPC    HW2 3431   3.390   3.390   2.762
  789OPC     MW 3432   3.355   3.459   2.751
  790OPC     OW 3433   1.256   0.130   3.117
  790OPC    HW1 3434   1.207   0.176   3.062
  790OPC    HW2 3435   1.308   0.083   3.065
  790OPC     MW 3436   1.257   0.130   3.101
  791OPC     OW 3437   2.729   3.941   1.082
  791OPC    HW1 3438   2.792   3.899   1.037
  791OPC    HW2 3439   2.755   4.025   1.079
  791OPC     MW 3440   2.742   3.948   1.075
  792OPC     OW 3441   2.081   2.108   0.267
  792OPC    HW1 3442   2.092   2.181   0.313
  792OPC    HW2 3443   2.026   2.061   0.316
  792OPC     MW 3444   2.074   2.112   0.281
  793OPC     OW 3445   3.726   0.087   2.716
  793OPC    HW1 3446   3.704   0.100   2.799
  793OPC    HW2 3447   3.780   0.154   2.698
  793OPC     MW 3448   3.731   0.099   2.726
  794OPC     OW 3449   3.287   0.622   4.663
  794OPC    HW1 3450   3.211   0.606   4.622
  794OPC    HW2 3451   3.263   0.629   4.747
  794OPC     MW 3452   3.272   0.620   4.669
  795OPC     OW 3453   4.592   2.250   3.603
  795OPC    HW1 3454   4.656   2.295   3.641
  795OPC    HW2 3455   4.532   2.311   3.584
  795OPC     MW 3456   4.593   2.266   3.606
  796OPC     OW 3457   0.782   0.756   3.455
  796OPC    HW1 3458   0.769   0.753   3.541
  796OPC    HW2 3459   0.726   0.818   3.428
  796OPC     MW 3460   0.771   0.765   3.464
  797OPC     OW 3461   2.926   4.885   1.192
  797OPC    HW1 3462   2.906   4.934   1.124
  797OPC    HW2 3463   2.952   4.943   1.252
  797OPC     MW 3464   2.927   4.901   1.191
  798OPC     OW 3465   4.370   2.642   0.168
  798OPC    HW1 3466   4.416   2.676   0.102
  798OPC    HW2 3467   4.296   2.616   0.129
  798OPC     MW 3468   4.366   2.643   0.152
  799OPC     OW 3469   4.092   2.401   2.719
  799OPC    HW1 3470   4.174   2.422   2.699
  799OPC    HW2 3471   4.046   2.472   2.695
  799OPC     MW 3472   4.098   2.415   2.712
  800OPC     OW 3473   4.528   0.491   4.536
  800OPC    HW1 3474   4.464   0.549   4.526
  800OPC    HW2 3475   4.567   0.489   4.458
  800OPC     MW 3476   4.525   0.500   4.523
  801OPC     OW 3477   3.693   4.263   2.760
  801OPC    HW1 3478   3.775   4.235   2.767
  801OPC    HW2 3479   3.702   4.349   2.748
  801OPC     MW 3480   3.706   4.272   2.759
  802OPC     OW 3481   4.420   1.773   2.199
  802OPC    HW1 3482   4.490   1.743   2.156
  802OPC    HW2 3483   4.430   1.740   2.279
  802OPC     MW 3484   4.432   1.764   2.205
  803OPC     OW 3485   3.037   0.619   4.516
  803OPC    HW1 3486   2.980   0.554   4.519
  803OPC    HW2 3487   2.988   0.690   4.501
  803OPC     MW 3488   3.021   0.620   4.514
  804OPC     OW 3489   4.922   0.580   0.073
  804OPC    HW1 3490   4.897   0.661   0.090
  804OPC    HW2 3491   4.863   0.552   0.015
  804OPC     MW 3492   4.909   0.588   0.067
  805OPC     OW 3493   2.969   1.050   1.406
  805OPC    HW1 3494   2.981   0.966   1.427
  805OPC    HW2 3495   2.924   1.082   1.474
  805OPC     MW 3496   2.964   1.043   1.419
  806OPC     OW 3497   0.166   4.162   2.981
  806OPC    HW1 3498   0.157   4.175   3.066
  806OPC    HW2 3499   0.252   4.162   2.969
  806OPC     MW 3500   0.177   4.164   2.992
  807OPC     OW 3501   4.270   2.696   4.768
  807OPC    HW1 3502   4.331   2.647   4.805
  807OPC    HW2 3503   4.198   2.647   4.773
  807OPC     MW 3504   4.268   2.682   4.774
  808OPC     OW 3505   2.141   0.333   4.012
  808OPC    HW1 3506   2.170   0.365   3.936
  808OPC    HW2 3507   2.158   0.396   4.069
  808OPC     MW 3508   2.147   0.347   4.009
  809OPC     OW 3509   2.345   4.765   3.415
  809OPC    HW1 3510   2.305   4.730   3.346
  809OPC    HW2 3511   2.426   4.778   3.388
  809OPC     MW 3512   2.351   4.761   3.401
  810OPC     OW 3513   3.439   3.173   3.933
  810OPC    HW1 3514   3.512   3.222   3.938
  810OPC    HW2 3515   3.413   3.167   4.016
  810OPC     MW 3516   3.446   3.180   3.946
  811OPC     OW 3517   1.472   3.436   3.152
  811OPC    HW1 3518   1.546   3.435   3.197
  811OPC    HW2 3519   1.497   3.458   3.072
  811OPC     MW 3520   1.486   3.439   3.147
  812OPC     OW 3521   4.946   4.285   1.329
  812OPC    HW1 3522   4.992   4.354   1.303
  812OPC    HW2 3523   4.881   4.320   1.375
  812OPC     MW 3524   4.943   4.300   1.332
  813OPC     OW 3525   3.797   2.061   4.427
  813OPC    HW1 3526   3.777   2.009   4.360
  813OPC    HW2 3527   3.877   2.035   4.450
  813OPC     MW 3528   3.806   2.049   4.421
  814OPC     OW 3529   0.289   0.530   5.143
  814OPC    HW1 3530   0.362   0.484   5.161
  814OPC    HW2 3531   0.252   0.485   5.078
  814OPC     MW 3532   0.294   0.516   5.136
  815OPC     OW 3533   3.794   3.936   4.204
  815OPC    HW1 3534   3.829   3.884   4.265
  815OPC    HW2 3535   3.708   3.918   4.210
  815OPC     MW 3536   3.786   3.925   4.214
  816OPC     OW 3537   0.249   3.575   5.256
  816OPC    HW1 3538   0.212   3.571   5.335
  816OPC    HW2 3539   0.328   3.608   5.272
  816OPC     MW 3540   0.255   3.579   5.270
  817OPC     OW 3541   4.847   4.772   3.401
  817OPC    HW1 3542   4.787   4.802   3.346
  817OPC    HW2 3543   4.921   4.774   3.355
  817OPC     MW 3544   4.849   4.777   3.386
  818OPC     OW 3545   0.102   0.528   3.170
  818OPC    HW1 3546   0.159   0.495   3.114
  818OPC    HW2 3547   0.149   0.584   3.218
  818OPC     MW 3548   0.117   0.531   3.169
  819OPC     OW 3549   1.709   4.190   0.824
  819OPC    HW1 3550   1.788   4.155   0.815
  819OPC    HW2 3551   1.660   4.147   0.765
  819OPC     MW 3552   1.713   4.178   0.814
  820OPC     OW 3553   3.063   5.173   0.476
  820OPC    HW1 3554   2.976   5.175   0.466
  820OPC    HW2 3555   3.084   5.257   0.484
  820OPC     MW 3556   3.053   5.186   0.476
  821OPC     OW 3557   4.749   4.575   2.113
  821OPC    HW1 3558   4.781   4.653   2.135
  821OPC    HW2 3559   4.665   4.580   2.139
  821OPC     MW 3560   4.741   4.587   2.120
  822OPC     OW 3561   2.425   3.714   1.815
  822OPC    HW1 3562   2.466   3.743   1.887
  822OPC    HW2 3563   2.366   3.777   1.799
  822OPC     MW 3564   2.422   3.728   1.823
  823OPC     OW 3565   2.437   1.581   2.906
  823OPC    HW1 3566   2.434   1.657   2.949
  823OPC    HW2 3567   2.409   1.601   2.826
  823OPC     MW 3568   2.432   1.595   2.901
  824OPC     OW 3569   3.617   4.072   2.960
  824OPC    HW1 3570   3.643   4.112   2.887
  824OPC    HW2 3571   3.638   3.989   2.946
  824OPC     MW 3572   3.624   4.066   2.947
  825OPC     OW 3573   0.478   1.197   3.319
  825OPC    HW1 3574   0.417   1.173   3.378
  825OPC    HW2 3575   0.534   1.244   3.366
  825OPC     MW 3576   0.477   1.200   3.335
  826OPC     OW 3577   4.481   3.868   1.422
  826OPC    HW1 3578   4.449   3.794   1.389
  826OPC    HW2 3579   4.483   3.922   1.353
  826OPC     MW 3580   4.477   3.865   1.407
  827OPC     OW 3581   4.243   4.162   3.263
  827OPC    HW1 3582   4.256   4.094   3.316
  827OPC    HW2 3583   4.287   4.140   3.191
  827OPC     MW 3584   4.252   4.149   3.260
  828OPC     OW 3585   4.706   3.267   0.950
  828OPC    HW1 3586   4.732   3.281   0.868
  828OPC    HW2 3587   4.734   3.339   0.992
  828OPC     MW 3588   4.714   3.280   0.944
  829OPC     OW 3589   4.363   4.624   4.744
  829OPC    HW1 3590   4.286   4.593   4.720
  829OPC    HW2 3591   4.347   4.665   4.819
  829OPC     MW 3592   4.349   4.625   4.751
  830OPC     OW 3593   3.499   4.127   1.503
  830OPC    HW1 3594   3.555   4.082   1.452
  830OPC    HW2 3595   3.448   4.169   1.446
  830OPC     MW 3596   3.500   4.126   1.487
  831OPC     OW 3597   2.270   0.537   1.243
  831OPC    HW1 3598   2.315   0.491   1.184
  831OPC    HW2 3599   2.189   0.537   1.210
  831OPC     MW 3600   2.264   0.530   1.229
  832OPC     OW 3601   5.114   2.649   3.079
  832OPC    HW1 3602   5.072   2.583   3.118
  832OPC    HW2 3603   5.068   2.662   3.006
  832OPC     MW 3604   5.101   2.641   3.074
  833OPC     OW 3605   0.272   2.918   3.585
  833OPC    HW1 3606   0.268   3.005   3.582
  833OPC    HW2 3607   0.248   2.899   3.667
  833OPC     MW 3608   0.268   2.928   3.597
  834OPC     OW 3609   0.939   3.070   1.020
  834OPC    HW1 3610   0.985   3.120   1.074
  834OPC    HW2 3611   0.991   3.062   0.951
  834OPC     MW 3612   0.954   3.076   1.018
  835OPC     OW 3613   1.282   4.849   0.955
  835OPC    HW1 3614   1.209   4.896   0.965
  835OPC    HW2 3615   1.253   4.766   0.958
  835OPC     MW 3616   1.267   4.844   0.957
  836OPC     OW 3617   3.657   0.784   3.061
  836OPC    HW1 3618   3.713   0.736   3.108
  836OPC    HW2 3619   3.583   0.779   3.107
  836OPC     MW 3620   3.654   0.776   3.075
  837OPC     OW 3621   2.827   0.438   4.226
  837OPC    HW1 3622   2.777   0.414   4.159
  837OPC    HW2 3623   2.907   0.412   4.203
  837OPC     MW 3624   2.831   0.431   4.213
  838OPC     OW 3625   4.823   1.042   4.971
  838OPC    HW1 3626   4.806   0.973   5.022
  838OPC    HW2 3627   4.757   1.096   4.988
  838OPC     MW 3628   4.811   1.040   4.981
  839OPC     OW 3629   1.571   3.618   3.627
  839OPC    HW1 3630   1.519   3.667   3.577
  839OPC    HW2 3631   1.560   3.651   3.707
  839OPC     MW 3632   1.562   3.630   3.632
  840OPC     OW 3633   1.147   1.004   1.047
  840OPC    HW1 3634   1.133   0.961   1.122
  840OPC    HW2 3635   1.120   1.085   1.064
  840OPC     MW 3636   1.141   1.010   1.061
  841OPC     OW 3637   2.626   2.062   3.939
  841OPC    HW1 3638   2.680   2.005   3.901
  841OPC    HW2 3639   2.677   2.130   3.957
  841OPC     MW 3640   2.641   2.063   3.936
  842OPC     OW 3641   1.029   4.438   3.240
  842OPC    HW1 3642   0.987   4.369   3.208
  842OPC    HW2 3643   0.990   4.506   3.200
  842OPC     MW 3644   1.017   4.438   3.229
  843OPC     OW 3645   1.600   2.830   3.557
  843OPC    HW1 3646   1.620   2.810   3.474
  843OPC    HW2 3647   1.576   2.914   3.552
  843OPC     MW 3648   1.600   2.840   3.544
  844OPC     OW 3649   0.988   3.556   3.846
  844OPC    HW1 3650   0.905   3.582   3.834
  844OPC    HW2 3651   1.034   3.611   3.797
  844OPC     MW 3652   0.982   3.568   3.837
  845OPC     OW 3653   3.262   2.118   5.191
  845OPC    HW1 3654   3.344   2.099   5.214
  845OPC    HW2 3655   3.224   2.139   5.267
  845OPC     MW 3656   3.268   2.118   5.205
  846OPC     OW 3657   2.250   0.364   0.104
  846OPC    HW1 3658   2.316   0.371   0.048
  846OPC    HW2 3659   2.183   0.340   0.054
  846OPC     MW 3660   2.250   0.362   0.088
  847OPC     OW 3661   0.598   3.212   0.393
  847OPC    HW1 3662   0.529   3.187   0.441
  847OPC    HW2 3663   0.616   3.142   0.345
  847OPC     MW 3664   0.590   3.198   0.393
  848OPC     OW 3665   4.421   0.278   1.563
  848OPC    HW1 3666   4.359   0.258   1.621
  848OPC    HW2 3667   4.399   0.358   1.537
  848OPC     MW 3668   4.408   0.287   1.568
  849OPC     OW 3669   3.379   1.762   1.199
  849OPC    HW1 3670   3.401   1.846   1.206
  849OPC    HW2 3671   3.350   1.742   1.278
  849OPC     MW 3672   3.378   1.772   1.212
  850OPC     OW 3673   3.527   4.045   0.876
  850OPC    HW1 3674   3.547   3.963   0.898
  850OPC    HW2 3675   3.572   4.094   0.932
  850OPC     MW 3676   3.537   4.040   0.887
  851OPC     OW 3677   1.560   0.071   0.064
  851OPC    HW1 3678   1.631   0.025   0.044
  851OPC    HW2 3679   1.564   0.077   0.151
  851OPC     MW 3680   1.571   0.065   0.074
  852OPC     OW 3681   2.177   4.970   2.223
  852OPC    HW1 3682   2.148   4.929   2.152
  852OPC    HW2 3683   2.158   5.054   2.208
  852OPC     MW 3684   2.170   4.976   2.210
  853OPC     OW 3685   0.663   2.640   0.806
  853OPC    HW1 3686   0.743   2.641   0.771
  853OPC    HW2 3687   0.649   2.724   0.825
  853OPC     MW 3688   0.673   2.653   0.804
  854OPC     OW 3689   1.743   2.793   1.140
  854OPC    HW1 3690   1.800   2.734   1.109
  854OPC    HW2 3691   1.737   2.852   1.076
  854OPC     MW 3692   1.750   2.793   1.126
  855OPC     OW 3693   0.297   4.594   3.811
  855OPC    HW1 3694   0.332   4.641   3.747
  855OPC    HW2 3695   0.265   4.524   3.771
  855OPC     MW 3696   0.297   4.591   3.796
  856OPC     OW 3697   0.355   5.185   1.276
  856OPC    HW1 3698   0.325   5.118   1.324
  856OPC    HW2 3699   0.370   5.148   1.198
  856OPC     MW 3700   0.353   5.170   1.271
  857OPC     OW 3701   3.331   0.421   2.842
  857OPC    HW1 3702   3.417   0.407   2.831
  857OPC    HW2 3703   3.324   0.437   2.927
  857OPC     MW 3704   3.343   0.421   2.853
  858OPC     OW 3705   1.391   4.458   4.968
  858OPC    HW1 3706   1.354   4.536   4.955
  858OPC    HW2 3707   1.444   4.449   4.900
  858OPC     MW 3708   1.393   4.468   4.956
  859OPC     OW 3709   1.810   3.255   4.475
  859OPC    HW1 3710   1.795   3.319   4.418
  859OPC    HW2 3711   1.803   3.183   4.426
  859OPC     MW 3712   1.806   3.254   4.459
  860OPC     OW 3713   1.155   1.250   3.688
  860OPC    HW1 3714   1.082   1.249   3.736
  860OPC    HW2 3715   1.134   1.300   3.620
  860OPC     MW 3716   1.141   1.257   3.685
  861OPC     OW 3717   2.931   2.957   1.641
  861OPC    HW1 3718   2.885   2.886   1.662
  861OPC    HW2 3719   2.876   3.002   1.590
  861OPC     MW 3720   2.916   2.953   1.636
  862OPC     OW 3721   3.299   0.452   3.115
  862OPC    HW1 3722   3.245   0.384   3.118
  862OPC    HW2 3723   3.247   0.518   3.090
  862OPC     MW 3724   3.283   0.452   3.112
  863OPC     OW 3725   2.960   1.242   2.376
  863OPC    HW1 3726   3.037   1.270   2.405
  863OPC    HW2 3727   2.970   1.240   2.290
  863OPC     MW 3728   2.973   1.246   2.368
  864OPC     OW 3729   3.635   1.245   3.267
  864OPC    HW1 3730   3.691   1.312   3.262
  864OPC    HW2 3731   3.665   1.189   3.207
  864OPC     MW 3732   3.648   1.247   3.257
  865OPC     OW 3733   2.768   3.867   2.485
  865OPC    HW1 3734   2.714   3.909   2.540
  865OPC    HW2 3735   2.844   3.908   2.496
  865OPC     MW 3736   2.771   3.879   2.495
  866OPC     OW 3737   0.086   0.104   3.118
  866OPC    HW1 3738   0.064   0.022   3.137
  866OPC    HW2 3739   0.083   0.145   3.195
  866OPC     MW 3740   0.082   0.098   3.132
  867OPC     OW 3741   0.675   0.613   1.377
  867OPC    HW1 3742   0.677   0.662   1.305
  867OPC    HW2 3743   0.606   0.643   1.422
  867OPC     MW 3744   0.665   0.624   1.373
  868OPC     OW 3745   0.741   4.803   4.370
  868OPC    HW1 3746   0.700   4.880   4.382
  868OPC    HW2 3747   0.814   4.825   4.326
  868OPC     MW 3748   0.746   4.818   4.365
  869OPC     OW 3749   0.296   1.198   0.398
  869OPC    HW1 3750   0.261   1.273   0.371
  869OPC    HW2 3751   0.339   1.169   0.328
  869OPC     MW 3752   0.297   1.204   0.384
  870OPC     OW 3753   3.770   2.961   3.595
  870OPC    HW1 3754   3.707   2.973   3.655
  870OPC    HW2 3755   3.806   3.040   3.588
  870OPC     MW 3756   3.766   2.974   3.603
  871OPC     OW 3757   4.532   2.211   0.253
  871OPC    HW1 3758   4.611   2.198   0.218
  871OPC    HW2 3759   4.480   2.217   0.183
  871OPC     MW 3760   4.536   2.210   0.238
  872OPC     OW 3761   2.889   0.370   3.182
  872OPC    HW1 3762   2.817   0.335   3.218
  872OPC    HW2 3763   2.867   0.382   3.099
  872OPC     MW 3764   2.875   0.366   3.175
  873OPC     OW 3765   4.087   4.346   2.605
  873OPC    HW1 3766   4.033   4.401   2.565
  873OPC    HW2 3767   4.154   4.397   2.629
  873OPC     MW 3768   4.089   4.362   2.603
  874OPC     OW 3769   0.122   4.289   4.215
  874OPC    HW1 3770   0.134   4.252   4.293
  874OPC    HW2 3771   0.201   4.282   4.178
  874OPC     MW 3772   0.136   4.282   4.221
  875OPC     OW 3773   0.627   5.051   4.427
  875OPC    HW1 3774   0.548   5.049   4.389
  875OPC    HW2 3775   0.610   5.037   4.511
  875OPC     MW 3776   0.613   5.049   4.433
  876OPC     OW 3777   1.265   2.014   1.488
  876OPC    HW1 3778   1.340   2.011   1.533
  876OPC    HW2 3779   1.212   1.962   1.534
  876OPC     MW 3780   1.268   2.006   1.502
  877OPC     OW 3781   0.464   0.887   3.608
  877OPC    HW1 3782   0.495   0.900   3.527
  877OPC    HW2 3783   0.484   0.803   3.624
  877OPC     MW 3784   0.472   0.876   3.599
  878OPC     OW 3785   4.812   4.499   3.454
  878OPC    HW1 3786   4.886   4.484   3.497
  878OPC    HW2 3787   4.820   4.581   3.425
  878OPC     MW 3788   4.824   4.509   3.456
  879OPC     OW 3789   3.056   0.300   1.537
  879OPC    HW1 3790   3.118   0.240   1.538
  879OPC    HW2 3791   2.989   0.260   1.497
  879OPC     MW 3792   3.055   0.285   1.531
  880OPC     OW 3793   4.784   4.781   0.693
  880OPC    HW1 3794   4.760   4.844   0.637
  880OPC    HW2 3795   4.813   4.717   0.640
  880OPC     MW 3796   4.785   4.781   0.677
  881OPC     OW 3797   4.809   0.305   4.504
  881OPC    HW1 3798   4.771   0.280   4.579
  881OPC    HW2 3799   4.824   0.230   4.462
  881OPC     MW 3800   4.806   0.290   4.509
  882OPC     OW 3801   1.892   0.676   0.752
  882OPC    HW1 3802   1.864   0.596   0.731
  882OPC    HW2 3803   1.913   0.711   0.674
  882OPC     MW 3804   1.891   0.670   0.737
  883OPC     OW 3805   0.757   4.870   0.619
  883OPC    HW1 3806   0.726   4.792   0.643
  883OPC    HW2 3807   0.839   4.869   0.649
  883OPC     MW 3808   0.765   4.858   0.627
  884OPC     OW 3809   1.196   0.278   1.981
  884OPC    HW1 3810   1.238   0.281   2.057
  884OPC    HW2 3811   1.215   0.355   1.944
  884OPC     MW 3812   1.205   0.290   1.987
  885OPC     OW 3813   1.277   3.663   1.605
  885OPC    HW1 3814   1.322   3.693   1.536
  885OPC    HW2 3815   1.194   3.682   1.586
  885OPC     MW 3816   1.271   3.670   1.592
  886OPC     OW 3817   4.027   0.662   2.848
  886OPC    HW1 3818   4.034   0.708   2.774
  886OPC    HW2 3819   3.942   0.644   2.853
  886OPC     MW 3820   4.016   0.666   2.838
  887OPC     OW 3821   0.396   0.386   2.258
  887OPC    HW1 3822   0.453   0.332   2.297
  887OPC    HW2 3823   0.340   0.332   2.219
  887OPC     MW 3824   0.396   0.370   2.258
  888OPC     OW 3825   4.037   1.955   4.526
  888OPC    HW1 3826   4.098   2.015   4.546
  888OPC    HW2 3827   4.083   1.888   4.495
  888OPC     MW 3828   4.053   1.954   4.525
  889OPC     OW 3829   3.240   3.091   3.752
  889OPC    HW1 3830   3.196   3.028   3.794
  889OPC    HW2 3831   3.293   3.124   3.813
  889OPC     MW 3832   3.242   3.086   3.767
  890OPC     OW 3833   0.951   4.146   2.614
  890OPC    HW1 3834   0.946   4.099   2.541
  890OPC    HW2 3835   0.965   4.086   2.676
  890OPC     MW 3836   0.953   4.131   2.612
  891OPC     OW 3837   4.335   4.747   4.460
  891OPC    HW1 3838   4.340   4.834   4.464
  891OPC    HW2 3839   4.327   4.723   4.544
  891OPC     MW 3840   4.335   4.756   4.473
  892OPC     OW 3841   1.594   0.059   0.346
  892OPC    HW1 3842   1.583   0.124   0.403
  892OPC    HW2 3843   1.548   5.433   0.381
  892OPC     MW 3844   1.585   0.059   0.359
  893OPC     OW 3845   3.875   2.229   3.569
  893OPC    HW1 3846   3.889   2.148   3.538
  893OPC    HW2 3847   3.936   2.277   3.528
  893OPC     MW 3848   3.886   2.224   3.558
  894OPC     OW 3849   1.499   3.735   0.310
  894OPC    HW1 3850   1.536   3.665   0.347
  894OPC    HW2 3851   1.463   3.777   0.378
  894OPC     MW 3852   1.499   3.730   0.326
  895OPC     OW 3853   5.112   3.230   2.758
  895OPC    HW1 3854   5.063   3.179   2.808
  895OPC    HW2 3855   5.107   3.308   2.796
  895OPC     MW 3856   5.104   3.234   2.771
  896OPC     OW 3857   3.523   2.361   0.013
  896OPC    HW1 3858   3.454   2.309   0.028
  896OPC    HW2 3859   3.557   2.329   5.415
  896OPC     MW 3860   3.518   2.348   0.004
  897OPC     OW 3861   3.954   4.186   2.797
  897OPC    HW1 3862   4.004   4.240   2.751
  897OPC    HW2 3863   3.982   4.197   2.879
  897OPC     MW 3864   3.966   4.196   2.802
  898OPC     OW 3865   4.773   0.382   5.110
  898OPC    HW1 3866   4.823   0.312   5.127
  898OPC    HW2 3867   4.831   0.444   5.089
  898OPC     MW 3868   4.789   0.381   5.110
  899OPC     OW 3869   2.847   2.902   1.988
  899OPC    HW1 3870   2.761   2.898   1.978
  899OPC    HW2 3871   2.869   2.976   1.949
  899OPC     MW 3872   2.838   2.912   1.981
  900OPC     OW 3873   0.620   1.928   0.406
  900OPC    HW1 3874   0.607   1.961   0.485
  900OPC    HW2 3875   0.691   1.879   0.415
  900OPC     MW 3876   0.629   1.926   0.419
  901OPC     OW 3877   4.493   2.329   1.676
  901OPC    HW1 3878   4.532   2.268   1.725
  901OPC    HW2 3879   4.411   2.298   1.667
  901OPC     MW 3880   4.487   2.315   1.682
  902OPC     OW 3881   2.165   1.895   3.001
  902OPC    HW1 3882   2.173   1.977   2.972
  902OPC    HW2 3883   2.248   1.872   3.018
  902OPC     MW 3884   2.178   1.904   2.999
  903OPC     OW 3885   2.472   0.080   3.172
  903OPC    HW1 3886   2.447   0.047   3.248
  903OPC    HW2 3887   2.417   0.046   3.114
  903OPC     MW 3888   2.460   0.070   3.175
  904OPC     OW 3889   3.347   0.599   0.206
  904OPC    HW1 3890   3.311   0.676   0.225
  904OPC    HW2 3891   3.345   0.556   0.282
  904OPC     MW 3892   3.341   0.604   0.220
  905OPC     OW 3893   3.318   1.441   1.265
  905OPC    HW1 3894   3.259   1.391   1.306
  905OPC    HW2 3895   3.335   1.504   1.323
  905OPC     MW 3896   3.312   1.443   1.280
  906OPC     OW 3897   1.722   4.683   2.624
  906OPC    HW1 3898   1.737   4.739   2.689
  906OPC    HW2 3899   1.788   4.627   2.630
  906OPC     MW 3900   1.734   4.683   2.635
  907OPC     OW 3901   3.774   2.754   4.712
  907OPC    HW1 3902   3.717   2.794   4.658
  907OPC    HW2 3903   3.844   2.741   4.662
  907OPC     MW 3904   3.776   2.758   4.696
  908OPC     OW 3905   1.818   0.050   2.241
  908OPC    HW1 3906   1.758   0.112   2.225
  908OPC    HW2 3907   1.798   5.427   2.185
  908OPC     MW 3908   1.806   0.050   2.230
  909OPC     OW 3909   2.237   0.328   3.367
  909OPC    HW1 3910   2.170   0.383   3.355
  909OPC    HW2 3911   2.306   0.372   3.336
  909OPC     MW 3912   2.237   0.342   3.360
  910OPC     OW 3913   2.948   3.573   3.949
  910OPC    HW1 3914   2.890   3.630   3.979
  910OPC    HW2 3915   2.989   3.545   4.020
  910OPC     MW 3916   2.946   3.577   3.964
  911OPC     OW 3917   5.266   2.133   4.771
  911OPC    HW1 3918   5.351   2.126   4.790
  911OPC    HW2 3919   5.255   2.219   4.756
  911OPC     MW 3920   5.277   2.145   4.771
  912OPC     OW 3921   1.340   4.136   0.074
  912OPC    HW1 3922   1.267   4.096   0.101
  912OPC    HW2 3923   1.310   4.210   0.037
  912OPC     MW 3924   1.325   4.141   0.072
  913OPC     OW 3925   2.310   1.021   4.465
  913OPC    HW1 3926   2.229   0.998   4.485
  913OPC    HW2 3927   2.327   1.087   4.519
  913OPC     MW 3928   2.301   1.027   4.476
  914OPC     OW 3929   2.800   1.528   3.598
  914OPC    HW1 3930   2.785   1.451   3.559
  914OPC    HW2 3931   2.732   1.537   3.653
  914OPC     MW 3932   2.787   1.518   3.601
  915OPC     OW 3933   4.029   3.946   0.588
  915OPC    HW1 3934   3.968   3.908   0.638
  915OPC    HW2 3935   4.097   3.955   0.642
  915OPC     MW 3936   4.030   3.942   0.603
  916OPC     OW 3937   3.838   1.719   0.051
  916OPC    HW1 3938   3.880   1.710   0.127
  916OPC    HW2 3939   3.786   1.649   0.048
  916OPC     MW 3940   3.837   1.707   0.062
  917OPC     OW 3941   0.307   3.818   0.014
  917OPC    HW1 3942   0.328   3.898   0.043
  917OPC    HW2 3943   0.379   3.793   5.447
  917OPC     MW 3944   0.321   3.826   0.012
  918OPC     OW 3945   2.842   2.455   1.236
  918OPC    HW1 3946   2.885   2.528   1.215
  918OPC    HW2 3947   2.853   2.449   1.323
  918OPC     MW 3948   2.850   2.465   1.246
  919OPC     OW 3949   1.770   0.882   4.481
  919OPC    HW1 3950   1.717   0.917   4.422
  919OPC    HW2 3951   1.758   0.931   4.552
  919OPC     MW 3952   1.761   0.894   4.483
  920OPC     OW 3953   0.255   0.672   0.107
  920OPC    HW1 3954   0.301   0.603   0.135
  920OPC    HW2 3955   0.174   0.641   0.099
  920OPC     MW 3956   0.250   0.657   0.110
  921OPC     OW 3957   3.682   4.094   2.286
  921OPC    HW1 3958   3.662   4.140   2.357
  921OPC    HW2 3959   3.689   4.155   2.224
  921OPC     MW 3960   3.680   4.110   2.287
  922OPC     OW 3961   3.879   1.773   4.663
  922OPC    HW1 3962   3.934   1.709   4.681
  922OPC    HW2 3963   3.927   1.830   4.617
  922OPC     MW 3964   3.894   1.772   4.659
  923OPC     OW 3965   3.316   1.608   2.041
  923OPC    HW1 3966   3.386   1.659   2.034
  923OPC    HW2 3967   3.266   1.632   1.973
  923OPC     MW 3968   3.319   1.619   2.030
  924OPC     OW 3969   3.237   2.436   3.332
  924OPC    HW1 3970   3.152   2.437   3.315
  924OPC    HW2 3971   3.267   2.507   3.291
  924OPC     MW 3972   3.229   2.446   3.323
  925OPC     OW 3973   4.443   0.224   2.704
  925OPC    HW1 3974   4.402   0.283   2.655
  925OPC    HW2 3975   4.384   0.205   2.766
  925OPC     MW 3976   4.428   0.230   2.706
  926OPC     OW 3977   4.749   0.824   5.147
  926OPC    HW1 3978   4.729   0.840   5.230
  926OPC    HW2 3979   4.675   0.793   5.114
  926OPC     MW 3980   4.735   0.822   5.155
  927OPC     OW 3981   2.324   1.869   4.644
  927OPC    HW1 3982   2.269   1.827   4.591
  927OPC    HW2 3983   2.320   1.951   4.617
  927OPC     MW 3984   2.315   1.875   4.632
  928OPC     OW 3985   2.865   1.276   3.961
  928OPC    HW1 3986   2.838   1.256   3.881
  928OPC    HW2 3987   2.845   1.205   4.008
  928OPC     MW 3988   2.858   1.263   3.956
  929OPC     OW 3989   0.303   4.834   4.681
  929OPC    HW1 3990   0.315   4.750   4.699
  929OPC    HW2 3991   0.218   4.840   4.662
  929OPC     MW 3992   0.293   4.823   4.681
  930OPC     OW 3993   0.864   1.789   0.401
  930OPC    HW1 3994   0.873   1.807   0.316
  930OPC    HW2 3995   0.920   1.843   0.439
  930OPC     MW 3996   0.873   1.800   0.394
  931OPC     OW 3997   1.265   1.302   4.466
  931OPC    HW1 3998   1.323   1.280   4.405
  931OPC    HW2 3999   1.311   1.296   4.541
  931OPC     MW 4000   1.281   1.298   4.468
  932OPC     OW 4001   4.637   3.687   3.909
  932OPC    HW1 4002   4.593   3.665   3.837
  932OPC    HW2 4003   4.713   3.718   3.878
  932OPC     MW 4004   4.642   3.689   3.894
  933OPC     OW 4005   3.975   1.452   1.272
  933OPC    HW1 4006   4.048   1.500   1.270
  933OPC    HW2 4007   4.002   1.373   1.247
  933OPC     MW 4008   3.990   1.447   1.268
  934OPC     OW 4009   4.185   2.039   0.295
  934OPC    HW1 4010   4.205   2.017   0.377
  934OPC    HW2 4011   4.228   1.981   0.247
  934OPC     MW 4012   4.194   2.027   0.300
  935OPC     OW 4013   4.228   1.250   3.278
  935OPC    HW1 4014   4.206   1.271   3.197
  935OPC    HW2 4015   4.244   1.164   3.273
  935OPC     MW 4016   4.227   1.240   3.265
  936OPC     OW 4017   1.891   3.502   0.357
  936OPC    HW1 4018   1.805   3.510   0.364
  936OPC    HW2 4019   1.919   3.585   0.350
  936OPC     MW 4020   1.883   3.516   0.357
  937OPC     OW 4021   1.667   3.033   4.833
  937OPC    HW1 4022   1.593   3.010   4.873
  937OPC    HW2 4023   1.641   3.085   4.769
  937OPC     MW 4024   1.653   3.037   4.830
  938OPC     OW 4025   4.651   0.564   3.419
  938OPC    HW1 4026   4.737   0.566   3.400
  938OPC    HW2 4027   4.627   0.648   3.413
  938OPC     MW 4028   4.660   0.577   3.415
  939OPC     OW 4029   0.438   1.630   1.587
  939OPC    HW1 4030   0.365   1.630   1.634
  939OPC    HW2 4031   0.411   1.608   1.507
  939OPC     MW 4032   0.423   1.627   1.582
  940OPC     OW 4033   0.199   3.787   4.630
  940OPC    HW1 4034   0.112   3.791   4.618
  940OPC    HW2 4035   0.206   3.752   4.710
  940OPC     MW 4036   0.187   3.783   4.640
  941OPC     OW 4037   2.864   2.277   0.361
  941OPC    HW1 4038   2.927   2.243   0.412
  941OPC    HW2 4039   2.842   2.211   0.309
  941OPC     MW 4040   2.870   2.262   0.361
  942OPC     OW 4041   3.145   3.328   5.053
  942OPC    HW1 4042   3.182   3.347   5.130
  942OPC    HW2 4043   3.209   3.287   5.010
  942OPC     MW 4044   3.160   3.325   5.058
  943OPC     OW 4045   4.558   0.271   4.967
  943OPC    HW1 4046   4.621   0.316   5.008
  943OPC    HW2 4047   4.507   0.333   4.933
  943OPC     MW 4048   4.560   0.287   4.968
  944OPC     OW 4049   2.918   5.006   3.229
  944OPC    HW1 4050   2.877   5.011   3.152
  944OPC    HW2 4051   2.854   5.015   3.287
  944OPC     MW 4052   2.902   5.008   3.226
  945OPC     OW 4053   4.611   0.524   2.070
  945OPC    HW1 4054   4.685   0.479   2.069
  945OPC    HW2 4055   4.622   0.584   2.008
  945OPC     MW 4056   4.623   0.526   2.061
  946OPC     OW 4057   4.575   0.883   2.599
  946OPC    HW1 4058   4.641   0.889   2.542
  946OPC    HW2 4059   4.590   0.947   2.655
  946OPC     MW 4060   4.587   0.893   2.599
  947OPC     OW 4061   0.324   1.408   5.311
  947OPC    HW1 4062   0.316   1.373   5.232
  947OPC    HW2 4063   0.290   1.346   5.364
  947OPC     MW 4064   0.318   1.393   5.307
  948OPC     OW 4065   4.754   5.029   0.234
  948OPC    HW1 4066   4.838   5.014   0.249
  948OPC    HW2 4067   4.717   5.019   0.312
  948OPC     MW 4068   4.761   5.025   0.247
  949OPC     OW 4069   0.335   1.294   5.049
  949OPC    HW1 4070   0.332   1.354   4.986
  949OPC    HW2 4071   0.288   1.228   5.018
  949OPC     MW 4072   0.328   1.293   5.035
  950OPC     OW 4073   1.201   3.044   0.294
  950OPC    HW1 4074   1.167   2.972   0.330
  950OPC    HW2 4075   1.218   3.095   0.362
  950OPC     MW 4076   1.199   3.041   0.309
  951OPC     OW 4077   1.318   3.529   4.633
  951OPC    HW1 4078   1.281   3.534   4.712
  951OPC    HW2 4079   1.313   3.444   4.614
  951OPC     MW 4080   1.312   3.517   4.642
  952OPC     OW 4081   0.627   1.707   3.863
  952OPC    HW1 4082   0.572   1.756   3.910
  952OPC    HW2 4083   0.697   1.699   3.914
  952OPC     MW 4084   0.629   1.713   3.877
  953OPC     OW 4085   3.414   0.728   4.302
  953OPC    HW1 4086   3.422   0.727   4.215
  953OPC    HW2 4087   3.469   0.666   4.328
  953OPC     MW 4088   3.423   0.719   4.293
  954OPC     OW 4089   1.335   1.102   0.060
  954OPC    HW1 4090   1.256   1.137   0.050
  954OPC    HW2 4091   1.386   1.171   0.074
  954OPC     MW 4092   1.331   1.117   0.061
  955OPC     OW 4093   3.689   4.903   2.397
  955OPC    HW1 4094   3.624   4.961   2.388
  955OPC    HW2 4095   3.743   4.941   2.454
  955OPC     MW 4096   3.687   4.917   2.404
  956OPC     OW 4097   2.271   1.679   1.235
  956OPC    HW1 4098   2.286   1.765   1.239
  956OPC    HW2 4099   2.317   1.653   1.165
  956OPC     MW 4100   2.280   1.688   1.226
  957OPC     OW 4101   4.476   5.302   5.311
  957OPC    HW1 4102   4.481   5.384   5.279
  957OPC    HW2 4103   4.526   5.256   5.256
  957OPC     MW 4104   4.484   5.308   5.298
  958OPC     OW 4105   2.129   0.422   2.244
  958OPC    HW1 4106   2.083   0.466   2.184
  958OPC    HW2 4107   2.164   0.485   2.293
  958OPC     MW 4108   2.127   0.438   2.242
  959OPC     OW 4109   1.821   0.321   1.751
  959OPC    HW1 4110   1.741   0.305   1.784
  959OPC    HW2 4111   1.823   0.408   1.746
  959OPC     MW 4112   1.809   0.332   1.756
  960OPC     OW 4113   3.048   2.138   0.081
  960OPC    HW1 4114   3.067   2.056   0.106
  960OPC    HW2 4115   2.963   2.145   0.096
  960OPC     MW 4116   3.038   2.127   0.087
  961OPC     OW 4117   1.440   2.343   5.303
  961OPC    HW1 4118   1.400   2.277   5.261
  961OPC    HW2 4119   1.521   2.314   5.312
  961OPC     MW 4120   1.446   2.329   5.298
  962OPC     OW 4121   3.857   0.575   1.359
  962OPC    HW1 4122   3.864   0.523   1.429
  962OPC    HW2 4123   3.838   0.519   1.294
  962OPC     MW 4124   3.856   0.559   1.360
  963OPC     OW 4125   4.982   3.490   5.284
  963OPC    HW1 4126   5.063   3.520   5.276
  963OPC    HW2 4127   4.933   3.559   5.263
  963OPC     MW 4128   4.987   3.504   5.279
  964OPC     OW 4129   3.592   4.644   2.986
  964OPC    HW1 4130   3.592   4.691   3.059
  964OPC    HW2 4131   3.562   4.566   3.011
  964OPC     MW 4132   3.587   4.640   3.000
  965OPC     OW 4133   0.285   3.598   2.280
  965OPC    HW1 4134   0.347   3.561   2.329
  965OPC    HW2 4135   0.243   3.530   2.244
  965OPC     MW 4136   0.288   3.583   2.282
  966OPC     OW 4137   3.987   0.889   0.163
  966OPC    HW1 4138   3.962   0.943   0.099
  966OPC    HW2 4139   4.043   0.936   0.210
  966OPC     MW 4140   3.992   0.904   0.160
  967OPC     OW 4141   4.666   0.514   0.670
  967OPC    HW1 4142   4.717   0.563   0.619
  967OPC    HW2 4143   4.650   0.444   0.621
  967OPC     MW 4144   4.671   0.511   0.655
  968OPC     OW 4145   3.374   0.227   1.284
  968OPC    HW1 4146   3.336   0.194   1.212
  968OPC    HW2 4147   3.330   0.190   1.349
  968OPC     MW 4148   3.362   0.217   1.283
  969OPC     OW 4149   4.225   0.737   1.983
  969OPC    HW1 4150   4.277   0.725   1.914
  969OPC    HW2 4151   4.153   0.771   1.948
  969OPC     MW 4152   4.222   0.740   1.967
  970OPC     OW 4153   0.003   1.712   1.895
  970OPC    HW1 4154   5.400   1.748   1.847
  970OPC    HW2 4155   5.422   1.646   1.937
  970OPC     MW 4156   5.447   1.708   1.894
  971OPC     OW 4157   3.846   1.951   3.495
  971OPC    HW1 4158   3.785   1.932   3.555
  971OPC    HW2 4159   3.890   1.876   3.487
  971OPC     MW 4160   3.844   1.937   3.503
  972OPC     OW 4161   4.045   2.477   1.904
  972OPC    HW1 4162   4.101   2.473   1.970
  972OPC    HW2 4163   3.987   2.537   1.929
  972OPC     MW 4164   4.045   2.485   1.917
  973OPC     OW 4165   1.891   1.072   1.208
  973OPC    HW1 4166   1.893   1.151   1.245
  973OPC    HW2 4167   1.975   1.047   1.208
  973OPC     MW 4168   1.904   1.080   1.213
  974OPC     OW 4169   4.315   3.320   2.025
  974OPC    HW1 4170   4.394   3.285   2.015
  974OPC    HW2 4171   4.269   3.257   2.063
  974OPC     MW 4172   4.320   3.306   2.029
  975OPC     OW 4173   0.856   1.083   1.947
  975OPC    HW1 4174   0.808   1.062   1.877
  975OPC    HW2 4175   0.831   1.165   1.964
  975OPC     MW 4176   0.845   1.092   1.939
  976OPC     OW 4177   2.793   3.440   3.758
  976OPC    HW1 4178   2.830   3.483   3.824
  976OPC    HW2 4179   2.709   3.433   3.783
  976OPC     MW 4180   2.786   3.446   3.771
  977OPC     OW 4181   4.744   2.586   3.283
  977OPC    HW1 4182   4.797   2.539   3.233
  977OPC    HW2 4183   4.667   2.545   3.275
  977OPC     MW 4184   4.740   2.573   3.275
  978OPC     OW 4185   2.656   0.264   3.303
  978OPC    HW1 4186   2.613   0.200   3.261
  978OPC    HW2 4187   2.684   0.225   3.376
  978OPC     MW 4188   2.654   0.249   3.307
  979OPC     OW 4189   3.885   2.168   0.863
  979OPC    HW1 4190   3.827   2.227   0.890
  979OPC    HW2 4191   3.864   2.156   0.779
  979OPC     MW 4192   3.873   2.175   0.855
  980OPC     OW 4193   5.438   1.464   0.860
  980OPC    HW1 4194   0.032   1.519   0.900
  980OPC    HW2 4195   0.019   1.448   0.784
  980OPC     MW 4196   5.452   1.470   0.854
  981OPC     OW 4197   4.954   1.701   2.894
  981OPC    HW1 4198   5.017   1.673   2.947
  981OPC    HW2 4199   4.929   1.777   2.930
  981OPC     MW 4200   4.959   1.708   2.907
  982OPC     OW 4201   0.933   4.184   4.320
  982OPC    HW1 4202   0.869   4.236   4.349
  982OPC    HW2 4203   1.005   4.218   4.357
  982OPC     MW 4204   0.934   4.197   4.329
  983OPC     OW 4205   0.504   0.431   4.535
  983OPC    HW1 4206   0.573   0.380   4.521
  983OPC    HW2 4207   0.512   0.452   4.620
  983OPC     MW 4208   0.516   0.427   4.546
  984OPC     OW 4209   1.757   2.834   3.797
  984OPC    HW1 4210   1.722   2.834   3.717
  984OPC    HW2 4211   1.690   2.815   3.849
  984OPC     MW 4212   1.742   2.832   3.793
  985OPC     OW 4213   0.422   4.043   3.640
  985OPC    HW1 4214   0.492   4.006   3.677
  985OPC    HW2 4215   0.374   4.070   3.708
  985OPC     MW 4216   0.425   4.042   3.656
  986OPC     OW 4217   2.876   3.314   0.774
  986OPC    HW1 4218   2.816   3.370   0.744
  986OPC    HW2 4219   2.844   3.235   0.753
  986OPC     MW 4220   2.863   3.310   0.766
  987OPC     OW 4221   2.019   0.890   0.899
  987OPC    HW1 4222   1.987   0.822   0.854
  987OPC    HW2 4223   1.951   0.945   0.904
  987OPC     MW 4224   2.004   0.888   0.893
  988OPC     OW 4225   5.102   2.934   3.116
  988OPC    HW1 4226   5.106   2.848   3.102
  988OPC    HW2 4227   5.062   2.965   3.045
  988OPC     MW 4228   5.097   2.926   3.103
  989OPC     OW 4229   1.255   2.798   5.119
  989OPC    HW1 4230   1.244   2.769   5.037
  989OPC    HW2 4231   1.305   2.737   5.156
  989OPC     MW 4232   1.261   2.785   5.112
  990OPC     OW 4233   1.787   0.429   5.431
  990OPC    HW1 4234   1.805   0.509   5.401
  990OPC    HW2 4235   1.776   0.442   0.042
  990OPC     MW 4236   1.788   0.443   5.439
  991OPC     OW 4237   1.623   5.096   0.583
  991OPC    HW1 4238   1.698   5.141   0.578
  991OPC    HW2 4239   1.567   5.145   0.536
  991OPC     MW 4240   1.626   5.110   0.575
  992OPC     OW 4241   4.024   1.729   3.417
  992OPC    HW1 4242   4.058   1.726   3.336
  992OPC    HW2 4243   4.091   1.754   3.466
  992OPC     MW 4244   4.039   1.732   3.412
  993OPC     OW 4245   2.846   3.158   4.960
  993OPC    HW1 4246   2.912   3.101   4.962
  993OPC    HW2 4247   2.832   3.176   5.044
  993OPC     MW 4248   2.854   3.153   4.973
  994OPC     OW 4249   0.833   1.473   3.041
  994OPC    HW1 4250   0.851   1.424   3.111
  994OPC    HW2 4251   0.803   1.415   2.983
  994OPC     MW 4252   0.832   1.457   3.043
  995OPC     OW 4253   4.667   3.952   0.337
  995OPC    HW1 4254   4.583   3.948   0.361
  995OPC    HW2 4255   4.699   3.874   0.361
  995OPC     MW 4256   4.659   3.940   0.344
  996OPC     OW 4257   4.450   3.792   0.672
  996OPC    HW1 4258   4.447   3.712   0.708
  996OPC    HW2 4259   4.383   3.834   0.710
  996OPC     MW 4260   4.439   3.786   0.683
  997OPC     OW 4261   1.930   4.651   1.905
  997OPC    HW1 4262   1.867   4.693   1.863
  997OPC    HW2 4263   1.892   4.624   1.979
  997OPC     MW 4264   1.915   4.654   1.910
  998OPC     OW 4265   2.934   4.388   0.705
  998OPC    HW1 4266   2.986   4.417   0.769
  998OPC    HW2 4267   2.957   4.304   0.696
  998OPC     MW 4268   2.945   4.380   0.713
  999OPC     OW 4269   3.292   0.839   2.834
  999OPC    HW1 4270   3.377   0.847   2.855
  999OPC    HW2 4271   3.288   0.874   2.754
  999OPC     MW 4272   3.304   0.846   2.826
 1000OPC     OW 4273   1.748   0.424   2.962
 1000OPC    HW1 4274   1.825   0.405   3.000
 1000OPC    HW2 4275   1.691   0.417   3.028
 1000OPC     MW 4276   1.751   0.420   2.977
 1001OPC     OW 4277   1.133   3.219   1.151
 1001OPC    HW1 4278   1.160   3.264   1.081
 1001OPC    HW2 4279   1.169   3.261   1.218
 1001OPC     MW 4280   1.142   3.232   1.150
 1002OPC     OW 4281   0.657   4.786   1.619
 1002OPC    HW1 4282   0.694   4.853   1.661
 1002OPC    HW2 4283   0.655   4.722   1.678
 1002OPC     MW 4284   0.662   4.787   1.634
 1003OPC     OW 4285   1.548   0.967   0.735
 1003OPC    HW1 4286   1.462   0.981   0.723
 1003OPC    HW2 4287   1.549   0.895   0.785
 1003OPC     MW 4288   1.535   0.958   0.740
 1004OPC     OW 4289   4.871   5.438   2.124
 1004OPC    HW1 4290   4.814   5.411   2.185
 1004OPC    HW2 4291   4.930   0.043   2.170
 1004OPC     MW 4292   4.871   0.001   2.140
 1005OPC     OW 4293   1.745   3.444   4.281
 1005OPC    HW1 4294   1.717   3.514   4.325
 1005OPC    HW2 4295   1.675   3.419   4.235
 1005OPC     MW 4296   1.730   3.450   4.281
 1006OPC     OW 4297   4.850   3.451   4.493
 1006OPC    HW1 4298   4.849   3.463   4.407
 1006OPC    HW2 4299   4.923   3.406   4.507
 1006OPC     MW 4300   4.860   3.446   4.482
 1007OPC     OW 4301   4.097   3.158   4.960
 1007OPC    HW1 4302   4.117   3.074   4.972
 1007OPC    HW2 4303   4.129   3.175   4.881
 1007OPC     MW 4304   4.105   3.148   4.950
 1008OPC     OW 4305   4.305   2.140   2.986
 1008OPC    HW1 4306   4.297   2.227   2.991
 1008OPC    HW2 4307   4.260   2.111   3.056
 1008OPC     MW 4308   4.297   2.149   2.997
 1009OPC     OW 4309   1.876   2.820   1.588
 1009OPC    HW1 4310   1.885   2.857   1.510
 1009OPC    HW2 4311   1.957   2.798   1.610
 1009OPC     MW 4312   1.889   2.822   1.580
 1010OPC     OW 4313   2.729   0.826   4.687
 1010OPC    HW1 4314   2.651   0.834   4.649
 1010OPC    HW2 4315   2.785   0.825   4.620
 1010OPC     MW 4316   2.726   0.827   4.671
 1011OPC     OW 4317   4.185   2.905   5.040
 1011OPC    HW1 4318   4.125   2.845   5.061
 1011OPC    HW2 4319   4.251   2.889   5.095
 1011OPC     MW 4320   4.186   2.894   5.051
 1012OPC     OW 4321   1.193   1.520   2.349
 1012OPC    HW1 4322   1.178   1.545   2.267
 1012OPC    HW2 4323   1.124   1.470   2.368
 1012OPC     MW 4324   1.181   1.516   2.340
 1013OPC     OW 4325   0.810   2.253   0.446
 1013OPC    HW1 4326   0.740   2.225   0.402
 1013OPC    HW2 4327   0.877   2.227   0.397
 1013OPC     MW 4328   0.810   2.245   0.432
 1014OPC     OW 4329   4.836   0.364   3.835
 1014OPC    HW1 4330   4.848   0.312   3.766
 1014OPC    HW2 4331   4.760   0.402   3.820
 1014OPC     MW 4332   4.827   0.362   3.823
 1015OPC     OW 4333   4.697   3.169   2.654
 1015OPC    HW1 4334   4.630   3.171   2.599
 1015OPC    HW2 4335   4.731   3.249   2.648
 1015OPC     MW 4336   4.692   3.181   2.645
 1016OPC     OW 4337   3.468   0.426   3.335
 1016OPC    HW1 4338   3.429   0.436   3.258
 1016OPC    HW2 4339   3.480   0.508   3.363
 1016OPC     MW 4340   3.464   0.439   3.328
 1017OPC     OW 4341   1.185   3.022   4.832
 1017OPC    HW1 4342   1.261   3.036   4.875
 1017OPC    HW2 4343   1.128   3.007   4.897
 1017OPC     MW 4344   1.188   3.022   4.848
 1018OPC     OW 4345   2.350   2.580   2.547
 1018OPC    HW1 4346   2.321   2.499   2.559
 1018OPC    HW2 4347   2.277   2.628   2.543
 1018OPC     MW 4348   2.335   2.575   2.548
 1019OPC     OW 4349   0.651   2.191   3.619
 1019OPC    HW1 4350   0.671   2.121   3.570
 1019OPC    HW2 4351   0.715   2.247   3.602
 1019OPC     MW 4352   0.663   2.189   3.609
 1020OPC     OW 4353   1.456   2.571   1.910
 1020OPC    HW1 4354   1.458   2.654   1.884
 1020OPC    HW2 4355   1.442   2.526   1.837
 1020OPC     MW 4356   1.455   2.577   1.896
 1021OPC     OW 4357   1.601   4.687   1.525
 1021OPC    HW1 4358   1.646   4.737   1.468
 1021OPC    HW2 4359   1.634   4.709   1.602
 1021OPC     MW 4360   1.612   4.698   1.528
 1022OPC     OW 4361   1.964   1.714   4.290
 1022OPC    HW1 4362   1.960   1.772   4.225
 1022OPC    HW2 4363   1.976   1.638   4.249
 1022OPC     MW 4364   1.965   1.711   4.274
 1023OPC     OW 4365   1.611   2.164   3.445
 1023OPC    HW1 4366   1.590   2.209   3.516
 1023OPC    HW2 4367   1.598   2.220   3.380
 1023OPC     MW 4368   1.606   2.179   3.446
 1024OPC     OW 4369   4.181   4.489   3.554
 1024OPC    HW1 4370   4.132   4.535   3.609
 1024OPC    HW2 4371   4.261   4.494   3.589
 1024OPC     MW 4372   4.186   4.496   3.567
 1025OPC     OW 4373   3.844   4.125   1.746
 1025OPC    HW1 4374   3.913   4.163   1.708
 1025OPC    HW2 4375   3.871   4.112   1.828
 1025OPC     MW 4376   3.858   4.129   1.752
 1026OPC     OW 4377   1.799   4.700   4.154
 1026OPC    HW1 4378   1.781   4.752   4.222
 1026OPC    HW2 4379   1.742   4.634   4.163
 1026OPC     MW 4380   1.788   4.698   4.165
 1027OPC     OW 4381   2.268   3.752   2.462
 1027OPC    HW1 4382   2.309   3.829   2.459
 1027OPC    HW2 4383   2.264   3.734   2.547
 1027OPC     MW 4384   2.274   3.760   2.474
 1028OPC     OW 4385   2.480   1.791   3.871
 1028OPC    HW1 4386   2.461   1.827   3.948
 1028OPC    HW2 4387   2.558   1.824   3.852
 1028OPC     MW 4388   2.489   1.801   3.879
 1029OPC     OW 4389   0.501   2.082   1.835
 1029OPC    HW1 4390   0.430   2.129   1.856
 1029OPC    HW2 4391   0.491   2.008   1.880
 1029OPC     MW 4392   0.489   2.078   1.845
 1030OPC     OW 4393   2.289   2.344   4.967
 1030OPC    HW1 4394   2.244   2.417   4.982
 1030OPC    HW2 4395   2.304   2.313   5.047
 1030OPC     MW 4396   2.285   2.350   4.981
 1031OPC     OW 4397   0.917   2.750   3.774
 1031OPC    HW1 4398   0.904   2.822   3.822
 1031OPC    HW2 4399   0.838   2.732   3.743
 1031OPC     MW 4400   0.904   2.758   3.776
 1032OPC     OW 4401   2.559   0.179   1.258
 1032OPC    HW1 4402   2.526   0.159   1.336
 1032OPC    HW2 4403   2.644   0.186   1.274
 1032OPC     MW 4404   2.567   0.177   1.272
 1033OPC     OW 4405   0.822   4.362   1.814
 1033OPC    HW1 4406   0.779   4.437   1.824
 1033OPC    HW2 4407   0.767   4.302   1.846
 1033OPC     MW 4408   0.808   4.364   1.820
 1034OPC     OW 4409   0.998   4.625   0.292
 1034OPC    HW1 4410   0.931   4.592   0.247
 1034OPC    HW2 4411   1.061   4.565   0.281
 1034OPC     MW 4412   0.997   4.611   0.284
 1035OPC     OW 4413   1.423   3.918   2.816
 1035OPC    HW1 4414   1.426   3.978   2.752
 1035OPC    HW2 4415   1.357   3.946   2.866
 1035OPC     MW 4416   1.414   3.931   2.814
 1036OPC     OW 4417   2.455   3.440   5.462
 1036OPC    HW1 4418   2.510   3.474   0.045
 1036OPC    HW2 4419   2.452   3.499   5.399
 1036OPC     MW 4420   2.463   3.454   5.461
 1037OPC     OW 4421   4.570   4.136   4.779
 1037OPC    HW1 4422   4.551   4.216   4.808
 1037OPC    HW2 4423   4.492   4.103   4.759
 1037OPC     MW 4424   4.556   4.143   4.780
 1038OPC     OW 4425   4.577   2.144   1.868
 1038OPC    HW1 4426   4.608   2.203   1.925
 1038OPC    HW2 4427   4.496   2.128   1.897
 1038OPC     MW 4428   4.570   2.150   1.881
 1039OPC     OW 4429   4.942   3.069   2.916
 1039OPC    HW1 4430   4.903   3.014   2.861
 1039OPC    HW2 4431   4.875   3.115   2.949
 1039OPC     MW 4432   4.926   3.068   2.913
 1040OPC     OW 4433   3.768   1.430   0.347
 1040OPC    HW1 4434   3.729   1.409   0.423
 1040OPC    HW2 4435   3.804   1.354   0.322
 1040OPC     MW 4436   3.767   1.416   0.355
 1041OPC     OW 4437   1.275   3.649   3.192
 1041OPC    HW1 4438   1.228   3.636   3.264
 1041OPC    HW2 4439   1.338   3.588   3.198
 1041OPC     MW 4440   1.278   3.638   3.204
 1042OPC     OW 4441   0.508   2.257   3.880
 1042OPC    HW1 4442   0.518   2.269   3.966
 1042OPC    HW2 4443   0.575   2.205   3.859
 1042OPC     MW 4444   0.519   2.251   3.890
 1043OPC     OW 4445   1.552   2.860   0.805
 1043OPC    HW1 4446   1.589   2.787   0.775
 1043OPC    HW2 4447   1.618   2.902   0.844
 1043OPC     MW 4448   1.567   2.855   0.807
 1044OPC     OW 4449   2.142   4.472   4.364
 1044OPC    HW1 4450   2.131   4.391   4.334
 1044OPC    HW2 4451   2.116   4.522   4.297
 1044OPC     MW 4452   2.137   4.468   4.350
 1045OPC     OW 4453   4.405   3.664   5.241
 1045OPC    HW1 4454   4.473   3.623   5.206
 1045OPC    HW2 4455   4.339   3.608   5.228
 1045OPC     MW 4456   4.405   3.649   5.234
 1046OPC     OW 4457   0.411   3.049   3.146
 1046OPC    HW1 4458   0.334   3.011   3.164
 1046OPC    HW2 4459   0.469   2.989   3.171
 1046OPC     MW 4460   0.408   3.035   3.153
 1047OPC     OW 4461   0.286   3.970   3.404
 1047OPC    HW1 4462   0.210   3.933   3.427
 1047OPC    HW2 4463   0.323   3.990   3.481
 1047OPC     MW 4464   0.280   3.967   3.419
 1048OPC     OW 4465   3.068   4.300   2.880
 1048OPC    HW1 4466   3.101   4.263   2.808
 1048OPC    HW2 4467   3.134   4.347   2.911
 1048OPC     MW 4468   3.082   4.301   2.874
 1049OPC     OW 4469   0.810   3.575   0.747
 1049OPC    HW1 4470   0.745   3.627   0.720
 1049OPC    HW2 4471   0.843   3.544   0.673
 1049OPC     MW 4472   0.805   3.578   0.732
 1050OPC     OW 4473   2.814   2.453   1.968
 1050OPC    HW1 4474   2.829   2.397   2.033
 1050OPC    HW2 4475   2.751   2.504   1.998
 1050OPC     MW 4476   2.807   2.452   1.982
 1051OPC     OW 4477   5.431   4.677   4.151
 1051OPC    HW1 4478   5.456   4.697   4.070
 1051OPC    HW2 4479   5.365   4.732   4.167
 1051OPC     MW 4480   5.425   4.688   4.142
 1052OPC     OW 4481   1.241   0.912   3.391
 1052OPC    HW1 4482   1.239   0.942   3.473
 1052OPC    HW2 4483   1.311   0.860   3.390
 1052OPC     MW 4484   1.251   0.909   3.403
 1053OPC     OW 4485   0.290   2.105   0.927
 1053OPC    HW1 4486   0.324   2.156   0.989
 1053OPC    HW2 4487   0.258   2.037   0.972
 1053OPC     MW 4488   0.291   2.103   0.943
 1054OPC     OW 4489   1.492   1.685   2.215
 1054OPC    HW1 4490   1.519   1.706   2.296
 1054OPC    HW2 4491   1.564   1.693   2.166
 1054OPC     MW 4492   1.507   1.689   2.220
 1055OPC     OW 4493   0.116   3.137   0.531
 1055OPC    HW1 4494   0.203   3.141   0.538
 1055OPC    HW2 4495   0.097   3.058   0.565
 1055OPC     MW 4496   0.126   3.126   0.537
 1056OPC     OW 4497   1.010   2.324   4.874
 1056OPC    HW1 4498   0.999   2.245   4.839
 1056OPC    HW2 4499   0.929   2.357   4.874
 1056OPC     MW 4500   0.996   2.317   4.869
 1057OPC     OW 4501   3.612   0.932   4.690
 1057OPC    HW1 4502   3.655   0.870   4.735
 1057OPC    HW2 4503   3.665   0.948   4.622
 1057OPC     MW 4504   3.626   0.925   4.686
 1058OPC     OW 4505   0.388   3.247   4.748
 1058OPC    HW1 4506   0.310   3.249   4.786
 1058OPC    HW2 4507   0.437   3.298   4.799
 1058OPC     MW 4508   0.384   3.254   4.761
 1059OPC     OW 4509   1.102   2.524   0.209
 1059OPC    HW1 4510   1.163   2.581   0.184
 1059OPC    HW2 4511   1.092   2.541   0.294
 1059OPC     MW 4512   1.110   2.535   0.218
 1060OPC     OW 4513   2.317   3.616   1.052
 1060OPC    HW1 4514   2.231   3.630   1.044
 1060OPC    HW2 4515   2.350   3.655   0.981
 1060OPC     MW 4516   2.309   3.624   1.040
 1061OPC     OW 4517   4.588   2.833   3.901
 1061OPC    HW1 4518   4.653   2.832   3.843
 1061OPC    HW2 4519   4.524   2.875   3.859
 1061OPC     MW 4520   4.588   2.839   3.886
 1062OPC     OW 4521   1.696   2.785   3.271
 1062OPC    HW1 4522   1.686   2.869   3.250
 1062OPC    HW2 4523   1.692   2.744   3.194
 1062OPC     MW 4524   1.694   2.791   3.256
 1063OPC     OW 4525   1.485   1.008   2.236
 1063OPC    HW1 4526   1.431   1.049   2.181
 1063OPC    HW2 4527   1.518   1.072   2.285
 1063OPC     MW 4528   1.482   1.023   2.235
 1064OPC     OW 4529   3.147   0.306   3.704
 1064OPC    HW1 4530   3.101   0.373   3.735
 1064OPC    HW2 4531   3.178   0.337   3.628
 1064OPC     MW 4532   3.145   0.321   3.697
 1065OPC     OW 4533   4.014   4.196   3.074
 1065OPC    HW1 4534   3.949   4.155   3.114
 1065OPC    HW2 4535   4.080   4.190   3.131
 1065OPC     MW 4536   4.014   4.189   3.088
 1066OPC     OW 4537   1.246   1.268   1.303
 1066OPC    HW1 4538   1.215   1.222   1.370
 1066OPC    HW2 4539   1.322   1.231   1.285
 1066OPC     MW 4540   1.253   1.256   1.310
 1067OPC     OW 4541   2.488   3.633   1.285
 1067OPC    HW1 4542   2.438   3.696   1.320
 1067OPC    HW2 4543   2.446   3.613   1.211
 1067OPC     MW 4544   2.474   3.640   1.279
 1068OPC     OW 4545   1.517   4.899   2.938
 1068OPC    HW1 4546   1.484   4.820   2.953
 1068OPC    HW2 4547   1.600   4.884   2.916
 1068OPC     MW 4548   1.524   4.885   2.937
 1069OPC     OW 4549   0.387   0.206   1.461
 1069OPC    HW1 4550   0.392   0.183   1.545
 1069OPC    HW2 4551   0.353   0.136   1.422
 1069OPC     MW 4552   0.383   0.192   1.467
 1070OPC     OW 4553   0.031   4.400   1.568
 1070OPC    HW1 4554   0.104   4.355   1.580
 1070OPC    HW2 4555   0.058   4.482   1.559
 1070OPC     MW 4556   0.046   4.406   1.569
 1071OPC     OW 4557   3.728   1.792   0.938
 1071OPC    HW1 4558   3.691   1.737   0.995
 1071OPC    HW2 4559   3.771   1.849   0.988
 1071OPC     MW 4560   3.729   1.792   0.954
 1072OPC     OW 4561   4.521   2.329   5.237
 1072OPC    HW1 4562   4.475   2.398   5.212
 1072OPC    HW2 4563   4.529   2.339   5.323
 1072OPC     MW 4564   4.515   2.340   5.246
 1073OPC     OW 4565   4.345   1.820   0.209
 1073OPC    HW1 4566   4.431   1.807   0.217
 1073OPC    HW2 4567   4.312   1.740   0.213
 1073OPC     MW 4568   4.353   1.806   0.211
 1074OPC     OW 4569   4.202   2.467   2.142
 1074OPC    HW1 4570   4.264   2.407   2.145
 1074OPC    HW2 4571   4.229   2.528   2.199
 1074OPC     MW 4572   4.215   2.467   2.151
 1075OPC     OW 4573   1.918   3.612   4.138
 1075OPC    HW1 4574   1.868   3.549   4.171
 1075OPC    HW2 4575   1.983   3.570   4.098
 1075OPC     MW 4576   1.920   3.597   4.137
 1076OPC     OW 4577   4.529   1.412   3.679
 1076OPC    HW1 4578   4.568   1.415   3.757
 1076OPC    HW2 4579   4.444   1.412   3.698
 1076OPC     MW 4580   4.522   1.413   3.693
 1077OPC     OW 4581   1.566   0.817   0.985
 1077OPC    HW1 4582   1.577   0.894   1.025
 1077OPC    HW2 4583   1.640   0.774   1.002
 1077OPC     MW 4584   1.578   0.822   0.994
 1078OPC     OW 4585   4.637   3.337   4.625
 1078OPC    HW1 4586   4.621   3.381   4.699
 1078OPC    HW2 4587   4.704   3.381   4.590
 1078OPC     MW 4588   4.645   3.350   4.631
 1079OPC     OW 4589   0.581   1.662   1.831
 1079OPC    HW1 4590   0.545   1.723   1.882
 1079OPC    HW2 4591   0.530   1.663   1.759
 1079OPC     MW 4592   0.568   1.671   1.828
 1080OPC     OW 4593   2.532   1.579   1.713
 1080OPC    HW1 4594   2.469   1.520   1.699
 1080OPC    HW2 4595   2.510   1.646   1.661
 1080OPC     MW 4596   2.519   1.580   1.704
 1081OPC     OW 4597   1.213   3.355   0.910
 1081OPC    HW1 4598   1.269   3.403   0.956
 1081OPC    HW2 4599   1.223   3.383   0.828
 1081OPC     MW 4600   1.223   3.366   0.905
 1082OPC     OW 4601   2.964   1.695   4.649
 1082OPC    HW1 4602   2.936   1.619   4.616
 1082OPC    HW2 4603   2.989   1.741   4.579
 1082OPC     MW 4604   2.963   1.691   4.634
 1083OPC     OW 4605   0.311   2.135   0.654
 1083OPC    HW1 4606   0.300   2.134   0.740
 1083OPC    HW2 4607   0.279   2.212   0.629
 1083OPC     MW 4608   0.305   2.146   0.663
 1084OPC     OW 4609   3.186   3.549   1.889
 1084OPC    HW1 4610   3.128   3.487   1.911
 1084OPC    HW2 4611   3.180   3.552   1.801
 1084OPC     MW 4612   3.176   3.540   1.879
 1085OPC     OW 4613   4.919   3.764   0.639
 1085OPC    HW1 4614   4.886   3.750   0.560
 1085OPC    HW2 4615   4.853   3.800   0.683
 1085OPC     MW 4616   4.904   3.767   0.634
 1086OPC     OW 4617   3.996   2.709   4.543
 1086OPC    HW1 4618   3.992   2.659   4.472
 1086OPC    HW2 4619   4.024   2.656   4.606
 1086OPC     MW 4620   3.999   2.694   4.542
 1087OPC     OW 4621   4.166   1.745   3.162
 1087OPC    HW1 4622   4.179   1.830   3.176
 1087OPC    HW2 4623   4.135   1.742   3.080
 1087OPC     MW 4624   4.163   1.757   3.152
 1088OPC     OW 4625   4.655   0.111   2.554
 1088OPC    HW1 4626   4.710   0.083   2.615
 1088OPC    HW2 4627   4.583   0.133   2.599
 1088OPC     MW 4628   4.653   0.110   2.570
 1089OPC     OW 4629   4.003   2.065   1.658
 1089OPC    HW1 4630   3.964   2.036   1.730
 1089OPC    HW2 4631   3.938   2.102   1.613
 1089OPC     MW 4632   3.988   2.066   1.662
 1090OPC     OW 4633   5.003   0.720   1.351
 1090OPC    HW1 4634   4.999   0.696   1.435
 1090OPC    HW2 4635   4.998   0.645   1.307
 1090OPC     MW 4636   5.002   0.705   1.357
 1091OPC     OW 4637   0.356   1.984   2.621
 1091OPC    HW1 4638   0.402   1.933   2.568
 1091OPC    HW2 4639   0.311   2.035   2.566
 1091OPC     MW 4640   0.356   1.984   2.605
 1092OPC     OW 4641   4.449   0.222   4.559
 1092OPC    HW1 4642   4.370   0.225   4.596
 1092OPC    HW2 4643   4.467   0.305   4.542
 1092OPC     MW 4644   4.440   0.235   4.562
 1093OPC     OW 4645   4.168   1.468   5.343
 1093OPC    HW1 4646   4.229   1.498   5.288
 1093OPC    HW2 4647   4.093   1.490   5.304
 1093OPC     MW 4648   4.166   1.476   5.329
 1094OPC     OW 4649   4.138   3.147   3.465
 1094OPC    HW1 4650   4.185   3.219   3.448
 1094OPC    HW2 4651   4.159   3.128   3.547
 1094OPC     MW 4652   4.148   3.155   3.474
 1095OPC     OW 4653   1.000   2.776   2.263
 1095OPC    HW1 4654   0.975   2.692   2.257
 1095OPC    HW2 4655   1.049   2.776   2.336
 1095OPC     MW 4656   1.004   2.763   2.273
 1096OPC     OW 4657   2.080   3.897   4.905
 1096OPC    HW1 4658   2.139   3.836   4.926
 1096OPC    HW2 4659   2.009   3.872   4.949
 1096OPC     MW 4660   2.079   3.884   4.915
 1097OPC     OW 4661   2.484   3.430   1.481
 1097OPC    HW1 4662   2.436   3.459   1.548
 1097OPC    HW2 4663   2.481   3.496   1.424
 1097OPC     MW 4664   2.477   3.444   1.483
 1098OPC     OW 4665   1.041   3.502   2.393
 1098OPC    HW1 4666   0.990   3.431   2.386
 1098OPC    HW2 4667   0.998   3.552   2.451
 1098OPC     MW 4668   1.027   3.499   2.401
 1099OPC     OW 4669   0.832   4.858   0.348
 1099OPC    HW1 4670   0.796   4.860   0.427
 1099OPC    HW2 4671   0.882   4.786   0.350
 1099OPC     MW 4672   0.834   4.848   0.360
 1100OPC     OW 4673   0.138   2.646   0.928
 1100OPC    HW1 4674   0.148   2.612   1.008
 1100OPC    HW2 4675   0.141   2.732   0.942
 1100OPC     MW 4676   0.140   2.654   0.942
 1101OPC     OW 4677   2.625   0.616   2.256
 1101OPC    HW1 4678   2.629   0.681   2.198
 1101OPC    HW2 4679   2.696   0.568   2.238
 1101OPC     MW 4680   2.636   0.618   2.245
 1102OPC     OW 4681   5.109   2.919   4.299
 1102OPC    HW1 4682   5.081   2.959   4.371
 1102OPC    HW2 4683   5.081   2.837   4.309
 1102OPC     MW 4684   5.101   2.913   4.311
 1103OPC     OW 4685   0.906   5.110   4.412
 1103OPC    HW1 4686   0.922   5.074   4.334
 1103OPC    HW2 4687   0.819   5.112   4.417
 1103OPC     MW 4688   0.895   5.105   4.401
 1104OPC     OW 4689   4.589   2.968   1.803
 1104OPC    HW1 4690   4.593   2.920   1.877
 1104OPC    HW2 4691   4.669   2.959   1.770
 1104OPC     MW 4692   4.602   2.960   1.809
 1105OPC     OW 4693   1.959   4.532   2.655
 1105OPC    HW1 4694   2.028   4.574   2.690
 1105OPC    HW2 4695   1.969   4.450   2.683
 1105OPC     MW 4696   1.971   4.526   2.665
 1106OPC     OW 4697   3.505   1.558   2.770
 1106OPC    HW1 4698   3.421   1.534   2.764
 1106OPC    HW2 4699   3.539   1.532   2.694
 1106OPC     MW 4700   3.497   1.551   2.758
 1107OPC     OW 4701   2.845   4.263   4.252
 1107OPC    HW1 4702   2.817   4.242   4.172
 1107OPC    HW2 4703   2.845   4.350   4.252
 1107OPC     MW 4704   2.841   4.273   4.240
 1108OPC     OW 4705   3.677   3.330   3.042
 1108OPC    HW1 4706   3.618   3.394   3.030
 1108OPC    HW2 4707   3.734   3.342   2.978
 1108OPC     MW 4708   3.677   3.341   3.031
 1109OPC     OW 4709   3.476   2.494   2.345
 1109OPC    HW1 4710   3.462   2.481   2.260
 1109OPC    HW2 4711   3.436   2.570   2.362
 1109OPC     MW 4712   3.468   2.503   2.335
 1110OPC     OW 4713   1.514   1.356   0.875
 1110OPC    HW1 4714   1.553   1.328   0.802
 1110OPC    HW2 4715   1.429   1.343   0.859
 1110OPC     MW 4716   1.507   1.350   0.862
 1111OPC     OW 4717   1.800   1.362   4.037
 1111OPC    HW1 4718   1.730   1.400   4.073
 1111OPC    HW2 4719   1.866   1.412   4.064
 1111OPC     MW 4720   1.799   1.375   4.047
 1112OPC     OW 4721   4.316   2.078   1.935
 1112OPC    HW1 4722   4.276   2.001   1.921
 1112OPC    HW2 4723   4.326   2.081   2.021
 1112OPC     MW 4724   4.311   2.067   1.946
 1113OPC     OW 4725   2.920   3.679   4.761
 1113OPC    HW1 4726   2.930   3.596   4.787
 1113OPC    HW2 4727   2.971   3.685   4.691
 1113OPC     MW 4728   2.929   3.667   4.755
 1114OPC     OW 4729   1.781   3.597   5.447
 1114OPC    HW1 4730   1.831   3.648   5.397
 1114OPC    HW2 4731   1.839   3.543   0.010
 1114OPC     MW 4732   1.797   3.597   5.445
 1115OPC     OW 4733   0.424   3.330   4.480
 1115OPC    HW1 4734   0.402   3.414   4.492
 1115OPC    HW2 4735   0.408   3.293   4.557
 1115OPC     MW 4736   0.419   3.337   4.493
 1116OPC     OW 4737   3.922   3.075   1.599
 1116OPC    HW1 4738   3.927   2.988   1.601
 1116OPC    HW2 4739   3.936   3.094   1.515
 1116OPC     MW 4740   3.924   3.065   1.587
 1117OPC     OW 4741   2.434   2.797   0.011
 1117OPC    HW1 4742   2.464   2.870   0.049
 1117OPC    HW2 4743   2.505   2.763   5.449
 1117OPC     MW 4744   2.449   2.803   0.011
 1118OPC     OW 4745   2.355   1.377   4.323
 1118OPC    HW1 4746   2.357   1.345   4.242
 1118OPC    HW2 4747   2.373   1.461   4.313
 1118OPC     MW 4748   2.358   1.384   4.310
 1119OPC     OW 4749   4.615   4.179   2.044
 1119OPC    HW1 4750   4.682   4.234   2.038
 1119OPC    HW2 4751   4.626   4.126   1.976
 1119OPC     MW 4752   4.626   4.179   2.033
 1120OPC     OW 4753   2.138   0.938   5.121
 1120OPC    HW1 4754   2.058   0.904   5.114
 1120OPC    HW2 4755   2.124   1.016   5.158
 1120OPC     MW 4756   2.124   0.944   5.125
 1121OPC     OW 4757   1.150   0.329   1.123
 1121OPC    HW1 4758   1.093   0.281   1.167
 1121OPC    HW2 4759   1.124   0.321   1.040
 1121OPC     MW 4760   1.138   0.321   1.117
 1122OPC     OW 4761   2.417   1.588   0.718
 1122OPC    HW1 4762   2.350   1.639   0.743
 1122OPC    HW2 4763   2.419   1.598   0.631
 1122OPC     MW 4764   2.407   1.597   0.709
 1123OPC     OW 4765   3.934   1.930   1.897
 1123OPC    HW1 4766   4.014   1.895   1.894
 1123OPC    HW2 4767   3.935   1.977   1.971
 1123OPC     MW 4768   3.946   1.932   1.908
 1124OPC     OW 4769   1.940   1.868   5.174
 1124OPC    HW1 4770   1.964   1.891   5.094
 1124OPC    HW2 4771   1.972   1.932   5.224
 1124OPC     MW 4772   1.948   1.881   5.170
 1125OPC     OW 4773   4.272   2.065   4.791
 1125OPC    HW1 4774   4.211   2.071   4.853
 1125OPC    HW2 4775   4.319   1.996   4.814
 1125OPC     MW 4776   4.270   2.056   4.803
 1126OPC     OW 4777   5.033   4.659   1.165
 1126OPC    HW1 4778   4.975   4.679   1.103
 1126OPC    HW2 4779   5.109   4.678   1.128
 1126OPC     MW 4780   5.035   4.665   1.151
 1127OPC     OW 4781   5.039   5.038   3.761
 1127OPC    HW1 4782   5.062   5.119   3.786
 1127OPC    HW2 4783   5.039   4.993   3.836
 1127OPC     MW 4784   5.042   5.043   3.776
 1128OPC     OW 4785   0.414   2.304   0.165
 1128OPC    HW1 4786   0.451   2.379   0.141
 1128OPC    HW2 4787   0.480   2.260   0.202
 1128OPC     MW 4788   0.430   2.309   0.167
 1129OPC     OW 4789   2.058   4.126   1.749
 1129OPC    HW1 4790   2.045   4.124   1.663
 1129OPC    HW2 4791   1.982   4.154   1.781
 1129OPC     MW 4792   2.045   4.130   1.741
 1130OPC     OW 4793   1.474   1.048   5.109
 1130OPC    HW1 4794   1.486   0.998   5.039
 1130OPC    HW2 4795   1.556   1.063   5.137
 1130OPC     MW 4796   1.488   1.043   5.103
 1131OPC     OW 4797   4.888   4.901   2.889
 1131OPC    HW1 4798   4.962   4.918   2.932
 1131OPC    HW2 4799   4.915   4.885   2.808
 1131OPC     MW 4800   4.903   4.901   2.884
 1132OPC     OW 4801   4.202   3.679   2.266
 1132OPC    HW1 4802   4.176   3.650   2.344
 1132OPC    HW2 4803   4.198   3.766   2.273
 1132OPC     MW 4804   4.198   3.687   2.278
 1133OPC     OW 4805   4.369   2.561   5.176
 1133OPC    HW1 4806   4.376   2.645   5.196
 1133OPC    HW2 4807   4.289   2.540   5.202
 1133OPC     MW 4808   4.358   2.570   5.183
 1134OPC     OW 4809   0.642   2.491   4.303
 1134OPC    HW1 4810   0.667   2.505   4.220
 1134OPC    HW2 4811   0.708   2.446   4.337
 1134OPC     MW 4812   0.655   2.486   4.296
 1135OPC     OW 4813   3.684   1.334   2.105
 1135OPC    HW1 4814   3.601   1.337   2.077
 1135OPC    HW2 4815   3.729   1.374   2.042
 1135OPC     MW 4816   3.678   1.341   2.092
 1136OPC     OW 4817   3.426   3.559   3.238
 1136OPC    HW1 4818   3.342   3.578   3.250
 1136OPC    HW2 4819   3.432   3.547   3.152
 1136OPC     MW 4820   3.414   3.560   3.227
 1137OPC     OW 4821   0.252   3.671   4.874
 1137OPC    HW1 4822   0.336   3.654   4.862
 1137OPC    HW2 4823   0.251   3.725   4.942
 1137OPC     MW 4824   0.264   3.676   4.882
 1138OPC     OW 4825   1.531   3.272   0.750
 1138OPC    HW1 4826   1.571   3.348   0.735
 1138OPC    HW2 4827   1.556   3.251   0.831
 1138OPC     MW 4828   1.541   3.280   0.759
 1139OPC     OW 4829   1.551   0.137   4.540
 1139OPC    HW1 4830   1.608   0.095   4.489
 1139OPC    HW2 4831   1.594   0.210   4.562
 1139OPC     MW 4832   1.566   0.142   4.536
 1140OPC     OW 4833   3.660   3.008   2.549
 1140OPC    HW1 4834   3.576   3.029   2.557
 1140OPC    HW2 4835   3.659   2.940   2.494
 1140OPC     MW 4836   3.648   3.001   2.542
 1141OPC     OW 4837   5.007   1.662   1.450
 1141OPC    HW1 4838   5.089   1.658   1.479
 1141OPC    HW2 4839   4.959   1.631   1.516
 1141OPC     MW 4840   5.012   1.657   1.464
 1142OPC     OW 4841   1.052   0.134   0.347
 1142OPC    HW1 4842   1.028   0.184   0.280
 1142OPC    HW2 4843   1.087   0.064   0.309
 1142OPC     MW 4844   1.053   0.131   0.331
 1143OPC     OW 4845   0.730   1.601   0.779
 1143OPC    HW1 4846   0.798   1.595   0.724
 1143OPC    HW2 4847   0.662   1.614   0.726
 1143OPC     MW 4848   0.730   1.602   0.763
 1144OPC     OW 4849   1.773   3.224   1.716
 1144OPC    HW1 4850   1.812   3.281   1.769
 1144OPC    HW2 4851   1.688   3.242   1.725
 1144OPC     MW 4852   1.766   3.235   1.725
 1145OPC     OW 4853   4.169   1.595   0.741
 1145OPC    HW1 4854   4.086   1.620   0.751
 1145OPC    HW2 4855   4.163   1.508   0.733
 1145OPC     MW 4856   4.156   1.586   0.741
 1146OPC     OW 4857   4.229   3.584   2.779
 1146OPC    HW1 4858   4.212   3.654   2.829
 1146OPC    HW2 4859   4.316   3.586   2.771
 1146OPC     MW 4860   4.239   3.595   2.785
 1147OPC     OW 4861   4.915   2.501   3.497
 1147OPC    HW1 4862   4.949   2.567   3.543
 1147OPC    HW2 4863   4.862   2.541   3.441
 1147OPC     MW 4864   4.912   2.517   3.496
 1148OPC     OW 4865   0.753   3.925   1.927
 1148OPC    HW1 4866   0.698   3.993   1.923
 1148OPC    HW2 4867   0.724   3.872   1.864
 1148OPC     MW 4868   0.740   3.927   1.917
 1149OPC     OW 4869   2.950   0.907   3.444
 1149OPC    HW1 4870   2.913   0.832   3.470
 1149OPC    HW2 4871   2.980   0.941   3.519
 1149OPC     MW 4872   2.949   0.901   3.459
 1150OPC     OW 4873   0.259   0.876   2.199
 1150OPC    HW1 4874   0.250   0.789   2.198
 1150OPC    HW2 4875   0.206   0.903   2.136
 1150OPC     MW 4876   0.250   0.867   2.190
 1151OPC     OW 4877   3.436   1.444   0.732
 1151OPC    HW1 4878   3.384   1.384   0.696
 1151OPC    HW2 4879   3.402   1.454   0.812
 1151OPC     MW 4880   3.423   1.437   0.739
 1152OPC     OW 4881   1.302   4.867   1.358
 1152OPC    HW1 4882   1.233   4.908   1.326
 1152OPC    HW2 4883   1.303   4.791   1.316
 1152OPC     MW 4884   1.292   4.862   1.347
 1153OPC     OW 4885   1.428   0.665   1.370
 1153OPC    HW1 4886   1.374   0.655   1.438
 1153OPC    HW2 4887   1.488   0.604   1.382
 1153OPC     MW 4888   1.429   0.654   1.381
 1154OPC     OW 4889   3.436   4.860   3.334
 1154OPC    HW1 4890   3.460   4.894   3.410
 1154OPC    HW2 4891   3.511   4.849   3.291
 1154OPC     MW 4892   3.450   4.863   3.339
 1155OPC     OW 4893   1.614   0.249   2.215
 1155OPC    HW1 4894   1.609   0.323   2.168
 1155OPC    HW2 4895   1.644   0.276   2.292
 1155OPC     MW 4896   1.618   0.264   2.220
 1156OPC     OW 4897   1.171   4.590   0.924
 1156OPC    HW1 4898   1.165   4.582   0.837
 1156OPC    HW2 4899   1.243   4.545   0.944
 1156OPC     MW 4900   1.181   4.582   0.914
 1157OPC     OW 4901   1.146   0.919   4.030
 1157OPC    HW1 4902   1.100   0.872   4.087
 1157OPC    HW2 4903   1.098   0.915   3.957
 1157OPC     MW 4904   1.132   0.912   4.027
 1158OPC     OW 4905   0.947   2.310   2.441
 1158OPC    HW1 4906   0.991   2.320   2.515
 1158OPC    HW2 4907   0.863   2.315   2.466
 1158OPC     MW 4908   0.941   2.312   2.456
 1159OPC     OW 4909   2.734   4.454   3.882
 1159OPC    HW1 4910   2.663   4.504   3.873
 1159OPC    HW2 4911   2.764   4.446   3.801
 1159OPC     MW 4912   2.728   4.460   3.869
 1160OPC     OW 4913   1.178   0.538   4.081
 1160OPC    HW1 4914   1.238   0.592   4.048
 1160OPC    HW2 4915   1.109   0.590   4.094
 1160OPC     MW 4916   1.177   0.553   4.078
 1161OPC     OW 4917   2.348   0.440   2.803
 1161OPC    HW1 4918   2.271   0.477   2.822
 1161OPC    HW2 4919   2.372   0.402   2.877
 1161OPC     MW 4920   2.340   0.440   2.817
 1162OPC     OW 4921   1.227   4.925   0.519
 1162OPC    HW1 4922   1.296   4.909   0.570
 1162OPC    HW2 4923   1.229   5.012   0.509
 1162OPC     MW 4924   1.237   4.936   0.525
 1163OPC     OW 4925   2.441   1.663   4.794
 1163OPC    HW1 4926   2.469   1.603   4.737
 1163OPC    HW2 4927   2.411   1.727   4.743
 1163OPC     MW 4928   2.441   1.663   4.778
 1164OPC     OW 4929   3.465   4.277   2.000
 1164OPC    HW1 4930   3.551   4.291   2.006
 1164OPC    HW2 4931   3.439   4.271   2.083
 1164OPC     MW 4932   3.474   4.278   2.014
 1165OPC     OW 4933   3.208   0.212   3.960
 1165OPC    HW1 4934   3.165   0.136   3.965
 1165OPC    HW2 4935   3.192   0.240   3.879
 1165OPC     MW 4936   3.199   0.205   3.949
 1166OPC     OW 4937   4.911   4.171   0.053
 1166OPC    HW1 4938   4.913   4.244   0.100
 1166OPC    HW2 4939   4.976   4.123   0.087
 1166OPC     MW 4940   4.921   4.175   0.065
 1167OPC     OW 4941   1.618   3.939   4.057
 1167OPC    HW1 4942   1.702   3.920   4.072
 1167OPC    HW2 4943   1.578   3.913   4.130
 1167OPC     MW 4944   1.625   3.932   4.070
 1168OPC     OW 4945   2.612   1.346   0.982
 1168OPC    HW1 4946   2.672   1.328   1.042
 1168OPC    HW2 4947   2.643   1.417   0.942
 1168OPC     MW 4948   2.625   1.354   0.985
 1169OPC     OW 4949   4.335   2.422   3.009
 1169OPC    HW1 4950   4.368   2.453   2.934
 1169OPC    HW2 4951   4.266   2.473   3.024
 1169OPC     MW 4952   4.330   2.434   3.000
 1170OPC     OW 4953   3.828   1.501   4.911
 1170OPC    HW1 4954   3.778   1.572   4.913
 1170OPC    HW2 4955   3.889   1.521   4.852
 1170OPC     MW 4956   3.830   1.515   4.902
 1171OPC     OW 4957   0.290   3.378   0.167
 1171OPC    HW1 4958   0.239   3.311   0.190
 1171OPC    HW2 4959   0.234   3.444   0.159
 1171OPC     MW 4960   0.274   3.378   0.169
 1172OPC     OW 4961   3.255   0.877   1.608
 1172OPC    HW1 4962   3.199   0.919   1.662
 1172OPC    HW2 4963   3.283   0.810   1.656
 1172OPC     MW 4964   3.251   0.873   1.623
 1173OPC     OW 4965   0.599   4.147   0.922
 1173OPC    HW1 4966   0.651   4.141   0.993
 1173OPC    HW2 4967   0.568   4.066   0.914
 1173OPC     MW 4968   0.602   4.134   0.932
 1174OPC     OW 4969   1.724   3.679   0.914
 1174OPC    HW1 4970   1.705   3.616   0.972
 1174OPC    HW2 4971   1.685   3.750   0.946
 1174OPC     MW 4972   1.715   3.680   0.927
 1175OPC     OW 4973   2.073   1.505   2.692
 1175OPC    HW1 4974   2.078   1.482   2.776
 1175OPC    HW2 4975   2.157   1.518   2.669
 1175OPC     MW 4976   2.086   1.503   2.701
 1176OPC     OW 4977   3.879   1.985   1.078
 1176OPC    HW1 4978   3.881   2.042   1.013
 1176OPC    HW2 4979   3.964   1.969   1.095
 1176OPC     MW 4980   3.892   1.991   1.071
 1177OPC     OW 4981   2.333   2.010   0.920
 1177OPC    HW1 4982   2.284   1.941   0.897
 1177OPC    HW2 4983   2.359   2.042   0.843
 1177OPC     MW 4984   2.329   2.005   0.905
 1178OPC     OW 4985   1.631   4.434   2.415
 1178OPC    HW1 4986   1.564   4.423   2.360
 1178OPC    HW2 4987   1.663   4.512   2.392
 1178OPC     MW 4988   1.626   4.444   2.403
 1179OPC     OW 4989   1.333   4.049   1.629
 1179OPC    HW1 4990   1.271   4.053   1.567
 1179OPC    HW2 4991   1.288   4.034   1.702
 1179OPC     MW 4992   1.317   4.047   1.631
 1180OPC     OW 4993   0.190   4.372   3.679
 1180OPC    HW1 4994   0.104   4.363   3.683
 1180OPC    HW2 4995   0.220   4.304   3.724
 1180OPC     MW 4996   0.182   4.361   3.686
 1181OPC     OW 4997   2.442   1.476   5.363
 1181OPC    HW1 4998   2.432   1.413   5.423
 1181OPC    HW2 4999   2.528   1.476   5.348
 1181OPC     MW 5000   2.453   1.467   5.370
 1182OPC     OW 5001   2.513   4.552   1.634
 1182OPC    HW1 5002   2.462   4.532   1.702
 1182OPC    HW2 5003   2.537   4.634   1.650
 1182OPC     MW 5004   2.509   4.561   1.646
 1183OPC     OW 5005   3.658   1.509   0.098
 1183OPC    HW1 5006   3.589   1.561   0.111
 1183OPC    HW2 5007   3.681   1.484   0.178
 1183OPC     MW 5008   3.651   1.513   0.112
 1184OPC     OW 5009   1.637   1.948   2.225
 1184OPC    HW1 5010   1.554   1.971   2.241
 1184OPC    HW2 5011   1.674   1.949   2.304
 1184OPC     MW 5012   1.630   1.952   2.239
 1185OPC     OW 5013   1.617   2.891   0.370
 1185OPC    HW1 5014   1.570   2.933   0.309
 1185OPC    HW2 5015   1.624   2.950   0.434
 1185OPC     MW 5016   1.611   2.906   0.371
 1186OPC     OW 5017   4.169   4.948   3.836
 1186OPC    HW1 5018   4.199   5.018   3.879
 1186OPC    HW2 5019   4.138   4.896   3.899
 1186OPC     MW 5020   4.168   4.951   3.852
 1187OPC     OW 5021   3.936   4.989   4.656
 1187OPC    HW1 5022   3.905   4.908   4.647
 1187OPC    HW2 5023   3.990   4.983   4.724
 1187OPC     MW 5024   3.939   4.976   4.665
 1188OPC     OW 5025   0.351   4.717   5.009
 1188OPC    HW1 5026   0.341   4.670   4.936
 1188OPC    HW2 5027   0.332   4.660   5.073
 1188OPC     MW 5028   0.347   4.701   5.008
 1189OPC     OW 5029   1.872   3.178   0.696
 1189OPC    HW1 5030   1.836   3.209   0.769
 1189OPC    HW2 5031   1.932   3.122   0.725
 1189OPC     MW 5032   1.875   3.175   0.711
 1190OPC     OW 5033   4.307   3.444   0.169
 1190OPC    HW1 5034   4.380   3.411   0.134
 1190OPC    HW2 5035   4.296   3.519   0.125
 1190OPC     MW 5036   4.316   3.451   0.157
 1191OPC     OW 5037   4.448   4.283   0.920
 1191OPC    HW1 5038   4.397   4.219   0.949
 1191OPC    HW2 5039   4.517   4.280   0.974
 1191OPC     MW 5040   4.451   4.273   0.933
 1192OPC     OW 5041   4.837   5.417   4.644
 1192OPC    HW1 5042   4.915   0.009   4.667
 1192OPC    HW2 5043   4.780   0.034   4.678
 1192OPC     MW 5044   4.840   5.430   4.652
 1193OPC     OW 5045   0.689   1.671   1.283
 1193OPC    HW1 5046   0.682   1.719   1.356
 1193OPC    HW2 5047   0.775   1.658   1.275
 1193OPC     MW 5048   0.701   1.676   1.292
 1194OPC     OW 5049   1.798   0.892   1.393
 1194OPC    HW1 5050   1.816   0.949   1.329
 1194OPC    HW2 5051   1.875   0.876   1.429
 1194OPC     MW 5052   1.812   0.898   1.389
 1195OPC     OW 5053   4.804   2.232   4.424
 1195OPC    HW1 5054   4.801   2.155   4.465
 1195OPC    HW2 5055   4.810   2.211   4.340
 1195OPC     MW 5056   4.805   2.218   4.418
 1196OPC     OW 5057   0.929   0.480   4.351
 1196OPC    HW1 5058   0.908   0.498   4.434
 1196OPC    HW2 5059   1.017   0.477   4.352
 1196OPC     MW 5060   0.939   0.482   4.363
 1197OPC     OW 5061   3.295   3.222   0.105
 1197OPC    HW1 5062   3.235   3.284   0.097
 1197OPC    HW2 5063   3.256   3.151   0.073
 1197OPC     MW 5064   3.281   3.220   0.099
 1198OPC     OW 5065   4.689   3.828   4.670
 1198OPC    HW1 5066   4.762   3.780   4.663
 1198OPC    HW2 5067   4.710   3.903   4.631
 1198OPC     MW 5068   4.703   3.832   4.663
 1199OPC     OW 5069   4.550   4.856   2.716
 1199OPC    HW1 5070   4.566   4.774   2.689
 1199OPC    HW2 5071   4.623   4.899   2.696
 1199OPC     MW 5072   4.563   4.850   2.709
 1200OPC     OW 5073   0.469   2.487   3.714
 1200OPC    HW1 5074   0.496   2.411   3.749
 1200OPC    HW2 5075   0.452   2.537   3.783
 1200OPC     MW 5076   0.470   2.483   3.729
 1201OPC     OW 5077   1.262   3.825   5.006
 1201OPC    HW1 5078   1.247   3.894   4.956
 1201OPC    HW2 5079   1.212   3.838   5.076
 1201OPC     MW 5080   1.252   3.837   5.009
 1202OPC     OW 5081   0.895   0.907   2.532
 1202OPC    HW1 5082   0.899   0.983   2.575
 1202OPC    HW2 5083   0.916   0.847   2.592
 1202OPC     MW 5084   0.899   0.909   2.547
 1203OPC     OW 5085   2.096   2.975   4.504
 1203OPC    HW1 5086   2.036   2.976   4.568
 1203OPC    HW2 5087   2.171   2.988   4.546
 1203OPC     MW 5088   2.098   2.977   4.520
 1204OPC     OW 5089   1.924   0.972   1.963
 1204OPC    HW1 5090   1.933   0.972   2.050
 1204OPC    HW2 5091   1.859   0.916   1.949
 1204OPC     MW 5092   1.916   0.964   1.974
 1205OPC     OW 5093   1.943   1.755   1.463
 1205OPC    HW1 5094   1.862   1.761   1.496
 1205OPC    HW2 5095   1.972   1.679   1.494
 1205OPC     MW 5096   1.935   1.745   1.472
 1206OPC     OW 5097   4.447   4.502   3.645
 1206OPC    HW1 5098   4.465   4.442   3.584
 1206OPC    HW2 5099   4.494   4.571   3.620
 1206OPC     MW 5100   4.456   4.504   3.632
 1207OPC     OW 5101   5.004   4.282   3.172
 1207OPC    HW1 5102   4.919   4.296   3.162
 1207OPC    HW2 5103   5.040   4.360   3.154
 1207OPC     MW 5104   4.997   4.296   3.168
 1208OPC     OW 5105   4.943   4.407   2.405
 1208OPC    HW1 5106   4.953   4.370   2.484
 1208OPC    HW2 5107   4.857   4.420   2.400
 1208OPC     MW 5108   4.932   4.403   2.416
 1209OPC     OW 5109   1.486   3.503   2.539
 1209OPC    HW1 5110   1.508   3.432   2.585
 1209OPC    HW2 5111   1.447   3.554   2.597
 1209OPC     MW 5112   1.484   3.500   2.554
 1210OPC     OW 5113   3.641   2.281   3.280
 1210OPC    HW1 5114   3.594   2.215   3.247
 1210OPC    HW2 5115   3.639   2.266   3.366
 1210OPC     MW 5116   3.634   2.269   3.288
 1211OPC     OW 5117   0.404   4.544   1.412
 1211OPC    HW1 5118   0.343   4.597   1.444
 1211OPC    HW2 5119   0.437   4.505   1.484
 1211OPC     MW 5120   0.400   4.546   1.428
 1212OPC     OW 5121   1.060   3.085   4.179
 1212OPC    HW1 5122   0.999   3.147   4.175
 1212OPC    HW2 5123   1.135   3.130   4.181
 1212OPC     MW 5124   1.062   3.101   4.179
 1213OPC     OW 5125   2.298   4.170   2.258
 1213OPC    HW1 5126   2.374   4.208   2.238
 1213OPC    HW2 5127   2.245   4.193   2.193
 1213OPC     MW 5128   2.302   4.179   2.246
 1214OPC     OW 5129   1.473   0.381   4.821
 1214OPC    HW1 5130   1.472   0.354   4.904
 1214OPC    HW2 5131   1.398   0.349   4.789
 1214OPC     MW 5132   1.462   0.372   4.829
 1215OPC     OW 5133   2.447   0.967   4.189
 1215OPC    HW1 5134   2.389   0.946   4.251
 1215OPC    HW2 5135   2.450   0.895   4.139
 1215OPC     MW 5136   2.439   0.953   4.191
 1216OPC     OW 5137   2.362   1.855   4.127
 1216OPC    HW1 5138   2.294   1.905   4.106
 1216OPC    HW2 5139   2.409   1.905   4.181
 1216OPC     MW 5140   2.359   1.870   4.132
 1217OPC     OW 5141   1.860   1.606   2.351
 1217OPC    HW1 5142   1.909   1.647   2.410
 1217OPC    HW2 5143   1.893   1.525   2.350
 1217OPC     MW 5144   1.872   1.600   2.360
 1218OPC     OW 5145   1.034   1.074   2.879
 1218OPC    HW1 5146   1.064   1.125   2.943
 1218OPC    HW2 5147   1.107   1.040   2.844
 1218OPC     MW 5148   1.049   1.076   2.883
 1219OPC     OW 5149   0.764   1.361   1.998
 1219OPC    HW1 5150   0.797   1.418   1.941
 1219OPC    HW2 5151   0.678   1.365   1.983
 1219OPC     MW 5152   0.757   1.370   1.987
 1220OPC     OW 5153   3.088   0.274   0.143
 1220OPC    HW1 5154   3.007   0.274   0.111
 1220OPC    HW2 5155   3.084   0.330   0.210
 1220OPC     MW 5156   3.075   0.282   0.148
 1221OPC     OW 5157   0.214   3.572   2.858
 1221OPC    HW1 5158   0.254   3.497   2.841
 1221OPC    HW2 5159   0.255   3.629   2.805
 1221OPC     MW 5160   0.226   3.570   2.848
 1222OPC     OW 5161   4.535   1.966   4.447
 1222OPC    HW1 5162   4.605   1.973   4.499
 1222OPC    HW2 5163   4.569   1.973   4.366
 1222OPC     MW 5164   4.551   1.968   4.443
 1223OPC     OW 5165   2.658   1.101   2.344
 1223OPC    HW1 5166   2.691   1.180   2.328
 1223OPC    HW2 5167   2.716   1.047   2.307
 1223OPC     MW 5168   2.672   1.105   2.336
 1224OPC     OW 5169   4.627   1.345   0.598
 1224OPC    HW1 5170   4.714   1.340   0.596
 1224OPC    HW2 5171   4.612   1.426   0.627
 1224OPC     MW 5172   4.638   1.356   0.602
 1225OPC     OW 5173   3.051   0.957   3.980
 1225OPC    HW1 5174   2.975   0.972   4.020
 1225OPC    HW2 5175   3.098   1.028   3.998
 1225OPC     MW 5176   3.047   0.970   3.988
 1226OPC     OW 5177   2.799   1.706   4.270
 1226OPC    HW1 5178   2.778   1.659   4.200
 1226OPC    HW2 5179   2.798   1.788   4.240
 1226OPC     MW 5180   2.796   1.711   4.255
 1227OPC     OW 5181   1.609   5.213   1.528
 1227OPC    HW1 5182   1.581   5.158   1.467
 1227OPC    HW2 5183   1.554   5.281   1.522
 1227OPC     MW 5184   1.597   5.215   1.518
 1228OPC     OW 5185   1.554   3.280   2.697
 1228OPC    HW1 5186   1.618   3.243   2.743
 1228OPC    HW2 5187   1.524   3.215   2.647
 1228OPC     MW 5188   1.559   3.265   2.697
 1229OPC     OW 5189   2.721   0.334   2.690
 1229OPC    HW1 5190   2.679   0.409   2.676
 1229OPC    HW2 5191   2.790   0.339   2.637
 1229OPC     MW 5192   2.725   0.346   2.680
 1230OPC     OW 5193   0.732   0.259   0.634
 1230OPC    HW1 5194   0.686   0.185   0.641
 1230OPC    HW2 5195   0.729   0.292   0.715
 1230OPC     MW 5196   0.725   0.253   0.647
 1231OPC     OW 5197   3.710   2.210   4.034
 1231OPC    HW1 5198   3.648   2.271   4.029
 1231OPC    HW2 5199   3.768   2.233   3.974
 1231OPC     MW 5200   3.709   2.222   4.024
 1232OPC     OW 5201   0.135   0.993   2.959
 1232OPC    HW1 5202   0.121   1.079   2.949
 1232OPC    HW2 5203   0.212   0.980   2.919
 1232OPC     MW 5204   0.145   1.004   2.951
 1233OPC     OW 5205   2.377   1.016   1.417
 1233OPC    HW1 5206   2.375   0.948   1.361
 1233OPC    HW2 5207   2.378   1.085   1.364
 1233OPC     MW 5208   2.377   1.016   1.401
 1234OPC     OW 5209   2.501   4.172   3.590
 1234OPC    HW1 5210   2.558   4.176   3.524
 1234OPC    HW2 5211   2.512   4.091   3.621
 1234OPC     MW 5212   2.511   4.160   3.584
 1235OPC     OW 5213   5.056   2.591   2.300
 1235OPC    HW1 5214   5.059   2.675   2.326
 1235OPC    HW2 5215   5.017   2.551   2.368
 1235OPC     MW 5216   5.051   2.598   2.314
 1236OPC     OW 5217   3.775   2.488   3.893
 1236OPC    HW1 5218   3.828   2.425   3.865
 1236OPC    HW2 5219   3.812   2.515   3.967
 1236OPC     MW 5220   3.789   2.483   3.899
 1237OPC     OW 5221   1.373   1.789   0.785
 1237OPC    HW1 5222   1.335   1.786   0.864
 1237OPC    HW2 5223   1.436   1.728   0.790
 1237OPC     MW 5224   1.377   1.779   0.797
 1238OPC     OW 5225   4.624   2.424   4.518
 1238OPC    HW1 5226   4.601   2.391   4.595
 1238OPC    HW2 5227   4.674   2.361   4.483
 1238OPC     MW 5228   4.628   2.410   4.524
 1239OPC     OW 5229   2.698   1.168   5.236
 1239OPC    HW1 5230   2.629   1.164   5.182
 1239OPC    HW2 5231   2.766   1.165   5.182
 1239OPC     MW 5232   2.697   1.167   5.220
 1240OPC     OW 5233   0.567   4.840   3.338
 1240OPC    HW1 5234   0.495   4.791   3.328
 1240OPC    HW2 5235   0.631   4.782   3.341
 1240OPC     MW 5236   0.566   4.824   3.337
 1241OPC     OW 5237   0.256   3.937   1.445
 1241OPC    HW1 5238   0.255   3.941   1.532
 1241OPC    HW2 5239   0.316   3.996   1.422
 1241OPC     MW 5240   0.265   3.946   1.454
 1242OPC     OW 5241   1.030   2.493   2.243
 1242OPC    HW1 5242   0.994   2.440   2.302
 1242OPC    HW2 5243   1.114   2.496   2.267
 1242OPC     MW 5244   1.037   2.486   2.256
 1243OPC     OW 5245   4.005   4.494   1.769
 1243OPC    HW1 5246   4.008   4.489   1.856
 1243OPC    HW2 5247   4.023   4.412   1.743
 1243OPC     MW 5248   4.008   4.481   1.778
 1244OPC     OW 5249   3.055   4.130   0.680
 1244OPC    HW1 5250   3.109   4.115   0.747
 1244OPC    HW2 5251   3.106   4.168   0.621
 1244OPC     MW 5252   3.071   4.133   0.681
 1245OPC     OW 5253   2.428   0.388   4.579
 1245OPC    HW1 5254   2.463   0.410   4.656
 1245OPC    HW2 5255   2.347   0.420   4.584
 1245OPC     MW 5256   2.421   0.396   4.591
 1246OPC     OW 5257   0.261   1.894   3.567
 1246OPC    HW1 5258   0.193   1.917   3.518
 1246OPC    HW2 5259   0.309   1.967   3.573
 1246OPC     MW 5260   0.258   1.908   3.561
 1247OPC     OW 5261   3.903   3.980   3.549
 1247OPC    HW1 5262   3.828   4.000   3.509
 1247OPC    HW2 5263   3.946   4.056   3.548
 1247OPC     MW 5264   3.898   3.994   3.543
 1248OPC     OW 5265   3.835   0.473   4.434
 1248OPC    HW1 5266   3.874   0.538   4.391
 1248OPC    HW2 5267   3.751   0.486   4.418
 1248OPC     MW 5268   3.829   0.485   4.425
 1249OPC     OW 5269   2.625   2.686   0.929
 1249OPC    HW1 5270   2.614   2.694   1.015
 1249OPC    HW2 5271   2.634   2.600   0.918
 1249OPC     MW 5272   2.625   2.674   0.940
 1250OPC     OW 5273   3.942   4.460   3.827
 1250OPC    HW1 5274   3.922   4.539   3.795
 1250OPC    HW2 5275   3.988   4.479   3.899
 1250OPC     MW 5276   3.946   4.475   3.833
 1251OPC     OW 5277   4.133   1.329   0.675
 1251OPC    HW1 5278   4.154   1.320   0.590
 1251OPC    HW2 5279   4.170   1.259   0.713
 1251OPC     MW 5280   4.142   1.317   0.668
 1252OPC     OW 5281   2.093   0.544   2.854
 1252OPC    HW1 5282   2.064   0.493   2.919
 1252OPC    HW2 5283   2.024   0.550   2.800
 1252OPC     MW 5284   2.078   0.537   2.855
 1253OPC     OW 5285   0.907   3.949   1.527
 1253OPC    HW1 5286   0.900   3.944   1.440
 1253OPC    HW2 5287   0.931   3.868   1.549
 1253OPC     MW 5288   0.910   3.936   1.517
 1254OPC     OW 5289   2.451   4.067   5.114
 1254OPC    HW1 5290   2.389   4.059   5.175
 1254OPC    HW2 5291   2.525   4.075   5.160
 1254OPC     MW 5292   2.453   4.067   5.130
 1255OPC     OW 5293   3.316   0.618   1.733
 1255OPC    HW1 5294   3.270   0.580   1.670
 1255OPC    HW2 5295   3.341   0.552   1.784
 1255OPC     MW 5296   3.313   0.603   1.731
 1256OPC     OW 5297   2.825   2.841   0.815
 1256OPC    HW1 5298   2.862   2.787   0.757
 1256OPC    HW2 5299   2.762   2.793   0.851
 1256OPC     MW 5300   2.821   2.826   0.812
 1257OPC     OW 5301   3.975   2.650   2.660
 1257OPC    HW1 5302   3.949   2.670   2.741
 1257OPC    HW2 5303   3.902   2.627   2.619
 1257OPC     MW 5304   3.961   2.650   2.666
 1258OPC     OW 5305   3.198   2.132   1.926
 1258OPC    HW1 5306   3.208   2.219   1.930
 1258OPC    HW2 5307   3.164   2.111   2.003
 1258OPC     MW 5308   3.195   2.142   1.938
 1259OPC     OW 5309   0.735   2.565   2.324
 1259OPC    HW1 5310   0.756   2.556   2.240
 1259OPC    HW2 5311   0.721   2.483   2.350
 1259OPC     MW 5312   0.736   2.551   2.316
 1260OPC     OW 5313   1.968   0.213   4.399
 1260OPC    HW1 5314   1.957   0.249   4.478
 1260OPC    HW2 5315   2.047   0.176   4.404
 1260OPC     MW 5316   1.978   0.213   4.411
 1261OPC     OW 5317   4.713   1.647   2.519
 1261OPC    HW1 5318   4.626   1.644   2.506
 1261OPC    HW2 5319   4.722   1.617   2.600
 1261OPC     MW 5320   4.701   1.642   2.529
 1262OPC     OW 5321   1.977   3.765   0.324
 1262OPC    HW1 5322   2.015   3.783   0.247
 1262OPC    HW2 5323   2.021   3.815   0.381
 1262OPC     MW 5324   1.989   3.775   0.321
 1263OPC     OW 5325   4.149   0.788   3.940
 1263OPC    HW1 5326   4.164   0.871   3.918
 1263OPC    HW2 5327   4.143   0.790   4.027
 1263OPC     MW 5328   4.150   0.800   3.950
 1264OPC     OW 5329   3.093   0.271   2.809
 1264OPC    HW1 5330   3.168   0.315   2.814
 1264OPC    HW2 5331   3.034   0.327   2.841
 1264OPC     MW 5332   3.096   0.286   2.815
 1265OPC     OW 5333   4.669   1.255   1.244
 1265OPC    HW1 5334   4.600   1.203   1.252
 1265OPC    HW2 5335   4.640   1.332   1.272
 1265OPC     MW 5336   4.655   1.259   1.250
 1266OPC     OW 5337   2.310   3.496   1.688
 1266OPC    HW1 5338   2.282   3.439   1.748
 1266OPC    HW2 5339   2.348   3.558   1.736
 1266OPC     MW 5340   2.311   3.497   1.704
 1267OPC     OW 5341   2.579   2.749   4.298
 1267OPC    HW1 5342   2.567   2.782   4.377
 1267OPC    HW2 5343   2.502   2.762   4.258
 1267OPC     MW 5344   2.565   2.756   4.304
 1268OPC     OW 5345   3.520   3.539   1.485
 1268OPC    HW1 5346   3.502   3.492   1.414
 1268OPC    HW2 5347   3.492   3.619   1.464
 1268OPC     MW 5348   3.513   3.543   1.471
 1269OPC     OW 5349   0.920   2.683   4.238
 1269OPC    HW1 5350   0.950   2.653   4.162
 1269OPC    HW2 5351   0.911   2.612   4.287
 1269OPC     MW 5352   0.923   2.668   4.234
 1270OPC     OW 5353   0.681   2.507   0.391
 1270OPC    HW1 5354   0.626   2.527   0.457
 1270OPC    HW2 5355   0.722   2.436   0.421
 1270OPC     MW 5356   0.679   2.499   0.405
 1271OPC     OW 5357   2.092   1.206   5.189
 1271OPC    HW1 5358   2.157   1.262   5.170
 1271OPC    HW2 5359   2.025   1.236   5.142
 1271OPC     MW 5360   2.092   1.219   5.179
 1272OPC     OW 5361   0.908   4.628   3.073
 1272OPC    HW1 5362   0.838   4.602   3.028
 1272OPC    HW2 5363   0.876   4.686   3.129
 1272OPC     MW 5364   0.893   4.632   3.075
 1273OPC     OW 5365   2.563   3.492   2.777
 1273OPC    HW1 5366   2.477   3.490   2.790
 1273OPC    HW2 5367   2.597   3.474   2.855
 1273OPC     MW 5368   2.556   3.489   2.790
 1274OPC     OW 5369   1.247   2.737   4.849
 1274OPC    HW1 5370   1.243   2.820   4.821
 1274OPC    HW2 5371   1.173   2.702   4.820
 1274OPC     MW 5372   1.236   2.744   4.841
 1275OPC     OW 5373   1.495   2.822   1.807
 1275OPC    HW1 5374   1.444   2.891   1.792
 1275OPC    HW2 5375   1.528   2.804   1.729
 1275OPC     MW 5376   1.493   2.830   1.793
 1276OPC     OW 5377   4.768   2.916   2.751
 1276OPC    HW1 5378   4.745   2.996   2.723
 1276OPC    HW2 5379   4.732   2.863   2.691
 1276OPC     MW 5380   4.759   2.920   2.738
 1277OPC     OW 5381   0.716   1.106   1.483
 1277OPC    HW1 5382   0.753   1.179   1.514
 1277OPC    HW2 5383   0.697   1.060   1.555
 1277OPC     MW 5384   0.719   1.110   1.498
 1278OPC     OW 5385   2.462   3.137   1.164
 1278OPC    HW1 5386   2.549   3.143   1.156
 1278OPC    HW2 5387   2.432   3.203   1.116
 1278OPC     MW 5388   2.470   3.148   1.156
 1279OPC     OW 5389   0.201   1.890   0.585
 1279OPC    HW1 5390   0.230   1.970   0.602
 1279OPC    HW2 5391   0.195   1.889   0.498
 1279OPC     MW 5392   0.204   1.901   0.575
 1280OPC     OW 5393   3.269   0.869   0.257
 1280OPC    HW1 5394   3.186   0.886   0.278
 1280OPC    HW2 5395   3.315   0.929   0.300
 1280OPC     MW 5396   3.264   0.880   0.266
 1281OPC     OW 5397   2.467   0.478   3.275
 1281OPC    HW1 5398   2.531   0.425   3.303
 1281OPC    HW2 5399   2.449   0.526   3.345
 1281OPC     MW 5400   2.474   0.477   3.290
 1282OPC     OW 5401   2.278   2.117   4.491
 1282OPC    HW1 5402   2.224   2.132   4.425
 1282OPC    HW2 5403   2.314   2.195   4.507
 1282OPC     MW 5404   2.275   2.131   4.484
 1283OPC     OW 5405   2.100   1.218   4.210
 1283OPC    HW1 5406   2.114   1.203   4.295
 1283OPC    HW2 5407   2.025   1.175   4.194
 1283OPC     MW 5408   2.091   1.209   4.220
 1284OPC     OW 5409   4.303   0.878   2.536
 1284OPC    HW1 5410   4.302   0.853   2.452
 1284OPC    HW2 5411   4.388   0.879   2.556
 1284OPC     MW 5412   4.315   0.874   2.526
 1285OPC     OW 5413   3.523   0.504   1.572
 1285OPC    HW1 5414   3.474   0.559   1.620
 1285OPC    HW2 5415   3.491   0.514   1.492
 1285OPC     MW 5416   3.511   0.514   1.568
 1286OPC     OW 5417   1.524   2.646   0.469
 1286OPC    HW1 5418   1.578   2.637   0.537
 1286OPC    HW2 5419   1.549   2.721   0.433
 1286OPC     MW 5420   1.536   2.655   0.474
 1287OPC     OW 5421   1.683   2.525   3.983
 1287OPC    HW1 5422   1.639   2.600   3.977
 1287OPC    HW2 5423   1.687   2.497   3.901
 1287OPC     MW 5424   1.677   2.532   3.970
 1288OPC     OW 5425   1.592   4.863   0.361
 1288OPC    HW1 5426   1.585   4.864   0.448
 1288OPC    HW2 5427   1.631   4.786   0.345
 1288OPC     MW 5428   1.597   4.852   0.371
 1289OPC     OW 5429   4.532   2.551   1.837
 1289OPC    HW1 5430   4.484   2.616   1.806
 1289OPC    HW2 5431   4.512   2.484   1.785
 1289OPC     MW 5432   4.522   2.550   1.825
 1290OPC     OW 5433   1.245   2.997   2.411
 1290OPC    HW1 5434   1.270   2.975   2.330
 1290OPC    HW2 5435   1.319   3.026   2.447
 1290OPC     MW 5436   1.260   2.998   2.404
 1291OPC     OW 5437   1.601   4.000   3.018
 1291OPC    HW1 5438   1.556   4.073   3.037
 1291OPC    HW2 5439   1.555   3.964   2.953
 1291OPC     MW 5440   1.587   4.006   3.011
 1292OPC     OW 5441   2.857   0.449   2.197
 1292OPC    HW1 5442   2.851   0.370   2.233
 1292OPC    HW2 5443   2.924   0.443   2.142
 1292OPC     MW 5444   2.866   0.437   2.194
 1293OPC     OW 5445   2.959   1.927   0.951
 1293OPC    HW1 5446   2.889   1.940   0.900
 1293OPC    HW2 5447   2.928   1.939   1.031
 1293OPC     MW 5448   2.944   1.931   0.955
 1294OPC     OW 5449   2.301   1.961   1.294
 1294OPC    HW1 5450   2.255   2.016   1.244
 1294OPC    HW2 5451   2.375   2.005   1.310
 1294OPC     MW 5452   2.305   1.976   1.289
 1295OPC     OW 5453   2.700   4.247   1.087
 1295OPC    HW1 5454   2.719   4.239   1.172
 1295OPC    HW2 5455   2.741   4.321   1.064
 1295OPC     MW 5456   2.709   4.257   1.096
 1296OPC     OW 5457   1.183   0.837   0.379
 1296OPC    HW1 5458   1.206   0.788   0.447
 1296OPC    HW2 5459   1.178   0.781   0.313
 1296OPC     MW 5460   1.185   0.822   0.379
 1297OPC     OW 5461   2.476   1.978   4.352
 1297OPC    HW1 5462   2.543   1.990   4.406
 1297OPC    HW2 5463   2.410   2.017   4.393
 1297OPC     MW 5464   2.476   1.985   4.366
 1298OPC     OW 5465   3.991   0.185   1.414
 1298OPC    HW1 5466   3.956   0.249   1.461
 1298OPC    HW2 5467   3.934   0.120   1.421
 1298OPC     MW 5468   3.977   0.185   1.422
 1299OPC     OW 5469   4.513   4.357   0.467
 1299OPC    HW1 5470   4.538   4.349   0.384
 1299OPC    HW2 5471   4.433   4.390   0.462
 1299OPC     MW 5472   4.505   4.360   0.454
 1300OPC     OW 5473   2.095   1.404   2.954
 1300OPC    HW1 5474   2.015   1.383   2.979
 1300OPC    HW2 5475   2.128   1.447   3.022
 1300OPC     MW 5476   2.088   1.407   2.968
 1301OPC     OW 5477   2.432   3.540   4.292
 1301OPC    HW1 5478   2.475   3.518   4.220
 1301OPC    HW2 5479   2.384   3.608   4.268
 1301OPC     MW 5480   2.431   3.547   4.278
 1302OPC     OW 5481   0.534   3.458   2.995
 1302OPC    HW1 5482   0.480   3.414   2.942
 1302OPC    HW2 5483   0.592   3.397   3.020
 1302OPC     MW 5484   0.535   3.442   2.991
 1303OPC     OW 5485   0.733   1.377   0.393
 1303OPC    HW1 5486   0.692   1.314   0.438
 1303OPC    HW2 5487   0.817   1.354   0.397
 1303OPC     MW 5488   0.739   1.364   0.400
 1304OPC     OW 5489   3.611   1.461   3.601
 1304OPC    HW1 5490   3.689   1.494   3.580
 1304OPC    HW2 5491   3.563   1.472   3.529
 1304OPC     MW 5492   3.616   1.467   3.587
 1305OPC     OW 5493   1.316   3.735   1.872
 1305OPC    HW1 5494   1.278   3.668   1.913
 1305OPC    HW2 5495   1.310   3.714   1.788
 1305OPC     MW 5496   1.310   3.722   1.866
 1306OPC     OW 5497   0.027   3.675   0.399
 1306OPC    HW1 5498   5.402   3.661   0.410
 1306OPC    HW2 5499   0.060   3.670   0.479
 1306OPC     MW 5500   0.019   3.672   0.412
 1307OPC     OW 5501   4.557   2.752   2.306
 1307OPC    HW1 5502   4.502   2.819   2.311
 1307OPC    HW2 5503   4.594   2.762   2.228
 1307OPC     MW 5504   4.554   2.763   2.295
 1308OPC     OW 5505   4.887   1.950   3.031
 1308OPC    HW1 5506   4.874   1.940   3.116
 1308OPC    HW2 5507   4.868   2.034   3.017
 1308OPC     MW 5508   4.882   1.961   3.041
 1309OPC     OW 5509   2.522   2.830   4.568
 1309OPC    HW1 5510   2.495   2.754   4.600
 1309OPC    HW2 5511   2.594   2.848   4.615
 1309OPC     MW 5512   2.529   2.822   4.580
 1310OPC     OW 5513   3.774   4.531   2.711
 1310OPC    HW1 5514   3.726   4.604   2.707
 1310OPC    HW2 5515   3.824   4.536   2.639
 1310OPC     MW 5516   3.774   4.543   2.700
 1311OPC     OW 5517   1.694   2.403   2.896
 1311OPC    HW1 5518   1.755   2.457   2.863
 1311OPC    HW2 5519   1.737   2.329   2.909
 1311OPC     MW 5520   1.709   2.400   2.893
 1312OPC     OW 5521   3.679   0.971   1.617
 1312OPC    HW1 5522   3.687   0.918   1.548
 1312OPC    HW2 5523   3.738   1.033   1.602
 1312OPC     MW 5524   3.689   0.972   1.604
 1313OPC     OW 5525   2.582   4.003   2.644
 1313OPC    HW1 5526   2.517   4.005   2.586
 1313OPC    HW2 5527   2.546   3.961   2.713
 1313OPC     MW 5528   2.567   3.997   2.646
 1314OPC     OW 5529   4.377   2.956   2.352
 1314OPC    HW1 5530   4.319   2.924   2.410
 1314OPC    HW2 5531   4.411   3.025   2.393
 1314OPC     MW 5532   4.373   2.961   2.367
 1315OPC     OW 5533   2.405   0.323   3.048
 1315OPC    HW1 5534   2.441   0.253   3.086
 1315OPC    HW2 5535   2.413   0.385   3.109
 1315OPC     MW 5536   2.412   0.322   3.063
 1316OPC     OW 5537   1.963   0.239   0.794
 1316OPC    HW1 5538   1.903   0.177   0.798
 1316OPC    HW2 5539   2.010   0.217   0.724
 1316OPC     MW 5540   1.961   0.227   0.784
 1317OPC     OW 5541   2.822   4.028   4.661
 1317OPC    HW1 5542   2.789   4.071   4.729
 1317OPC    HW2 5543   2.904   4.011   4.684
 1317OPC     MW 5544   2.829   4.032   4.674
 1318OPC     OW 5545   4.663   4.927   0.484
 1318OPC    HW1 5546   4.651   4.853   0.440
 1318OPC    HW2 5547   4.584   4.945   0.517
 1318OPC     MW 5548   4.649   4.919   0.482
 1319OPC     OW 5549   1.106   2.200   5.114
 1319OPC    HW1 5550   1.163   2.143   5.080
 1319OPC    HW2 5551   1.078   2.246   5.045
 1319OPC     MW 5552   1.110   2.198   5.099
 1320OPC     OW 5553   5.051   3.413   2.000
 1320OPC    HW1 5554   5.018   3.332   2.003
 1320OPC    HW2 5555   5.133   3.403   2.028
 1320OPC     MW 5556   5.058   3.400   2.005
 1321OPC     OW 5557   1.857   3.742   2.342
 1321OPC    HW1 5558   1.834   3.762   2.260
 1321OPC    HW2 5559   1.934   3.702   2.333
 1321OPC     MW 5560   1.865   3.739   2.329
 1322OPC     OW 5561   4.561   4.397   4.883
 1322OPC    HW1 5562   4.502   4.458   4.864
 1322OPC    HW2 5563   4.557   4.390   4.970
 1322OPC     MW 5564   4.552   4.405   4.893
 1323OPC     OW 5565   4.040   4.021   0.207
 1323OPC    HW1 5566   3.985   4.089   0.199
 1323OPC    HW2 5567   3.987   3.952   0.211
 1323OPC     MW 5568   4.024   4.021   0.206
 1324OPC     OW 5569   3.160   4.201   2.634
 1324OPC    HW1 5570   3.220   4.142   2.613
 1324OPC    HW2 5571   3.156   4.253   2.564
 1324OPC     MW 5572   3.168   4.200   2.621
 1325OPC     OW 5573   0.847   0.248   3.555
 1325OPC    HW1 5574   0.777   0.196   3.548
 1325OPC    HW2 5575   0.826   0.302   3.619
 1325OPC     MW 5576   0.833   0.248   3.563
 1326OPC     OW 5577   4.382   5.109   0.023
 1326OPC    HW1 5578   4.400   5.171   5.438
 1326OPC    HW2 5579   4.455   5.062   0.026
 1326OPC     MW 5580   4.395   5.111   0.015
 1327OPC     OW 5581   3.611   4.603   4.052
 1327OPC    HW1 5582   3.636   4.525   4.082
 1327OPC    HW2 5583   3.569   4.639   4.119
 1327OPC     MW 5584   3.609   4.596   4.066
 1328OPC     OW 5585   5.253   4.255   1.629
 1328OPC    HW1 5586   5.268   4.219   1.707
 1328OPC    HW2 5587   5.327   4.298   1.611
 1328OPC     MW 5588   5.266   4.256   1.638
 1329OPC     OW 5589   1.579   1.446   4.192
 1329OPC    HW1 5590   1.586   1.490   4.268
 1329OPC    HW2 5591   1.538   1.373   4.215
 1329OPC     MW 5592   1.574   1.442   4.207
 1330OPC     OW 5593   0.759   4.819   0.069
 1330OPC    HW1 5594   0.745   4.838   0.153
 1330OPC    HW2 5595   0.835   4.858   0.052
 1330OPC     MW 5596   0.768   4.828   0.079
 1331OPC     OW 5597   0.469   3.810   3.268
 1331OPC    HW1 5598   0.429   3.734   3.252
 1331OPC    HW2 5599   0.409   3.857   3.311
 1331OPC     MW 5600   0.454   3.806   3.272
 1332OPC     OW 5601   5.063   4.347   4.252
 1332OPC    HW1 5602   5.147   4.362   4.234
 1332OPC    HW2 5603   5.027   4.427   4.253
 1332OPC     MW 5604   5.070   4.361   4.250
 1333OPC     OW 5605   4.194   1.746   4.447
 1333OPC    HW1 5606   4.229   1.794   4.384
 1333OPC    HW2 5607   4.262   1.724   4.498
 1333OPC     MW 5608   4.209   1.750   4.445
 1334OPC     OW 5609   1.524   3.254   0.363
 1334OPC    HW1 5610   1.518   3.199   0.296
 1334OPC    HW2 5611   1.573   3.211   0.421
 1334OPC     MW 5612   1.530   3.240   0.362
 1335OPC     OW 5613   0.984   2.388   1.955
 1335OPC    HW1 5614   1.028   2.389   1.880
 1335OPC    HW2 5615   1.044   2.413   2.014
 1335OPC     MW 5616   1.000   2.391   1.953
 1336OPC     OW 5617   0.012   4.822   0.776
 1336OPC    HW1 5618   0.065   4.775   0.726
 1336OPC    HW2 5619   0.056   4.897   0.786
 1336OPC     MW 5620   0.026   4.826   0.770
 1337OPC     OW 5621   3.808   3.625   1.919
 1337OPC    HW1 5622   3.747   3.682   1.894
 1337OPC    HW2 5623   3.767   3.548   1.912
 1337OPC     MW 5624   3.793   3.622   1.914
 1338OPC     OW 5625   3.411   3.353   1.662
 1338OPC    HW1 5626   3.435   3.287   1.610
 1338OPC    HW2 5627   3.441   3.423   1.620
 1338OPC     MW 5628   3.419   3.353   1.648
 1339OPC     OW 5629   0.729   3.057   2.935
 1339OPC    HW1 5630   0.811   3.027   2.929
 1339OPC    HW2 5631   0.728   3.123   2.877
 1339OPC     MW 5632   0.741   3.062   2.925
 1340OPC     OW 5633   2.244   3.721   2.740
 1340OPC    HW1 5634   2.264   3.647   2.783
 1340OPC    HW2 5635   2.299   3.780   2.774
 1340OPC     MW 5636   2.255   3.719   2.752
 1341OPC     OW 5637   3.081   0.064   4.740
 1341OPC    HW1 5638   3.127   0.005   4.695
 1341OPC    HW2 5639   3.120   0.067   4.817
 1341OPC     MW 5640   3.093   0.056   4.744
 1342OPC     OW 5641   3.530   2.684   4.421
 1342OPC    HW1 5642   3.458   2.700   4.468
 1342OPC    HW2 5643   3.585   2.747   4.445
 1342OPC     MW 5644   3.528   2.696   4.431
 1343OPC     OW 5645   4.957   0.411   2.296
 1343OPC    HW1 5646   5.002   0.337   2.297
 1343OPC    HW2 5647   4.892   0.397   2.352
 1343OPC     MW 5648   4.954   0.398   2.305
 1344OPC     OW 5649   1.672   1.804   1.528
 1344OPC    HW1 5650   1.648   1.820   1.446
 1344OPC    HW2 5651   1.635   1.727   1.546
 1344OPC     MW 5652   1.663   1.795   1.519
 1345OPC     OW 5653   3.715   3.258   3.966
 1345OPC    HW1 5654   3.736   3.301   4.039
 1345OPC    HW2 5655   3.731   3.174   3.987
 1345OPC     MW 5656   3.721   3.252   3.980
 1346OPC     OW 5657   1.378   4.617   3.441
 1346OPC    HW1 5658   1.340   4.668   3.381
 1346OPC    HW2 5659   1.455   4.598   3.406
 1346OPC     MW 5660   1.384   4.622   3.427
 1347OPC     OW 5661   2.376   4.608   4.477
 1347OPC    HW1 5662   2.358   4.665   4.414
 1347OPC    HW2 5663   2.303   4.561   4.484
 1347OPC     MW 5664   2.362   4.610   4.469
 1348OPC     OW 5665   0.779   2.558   2.046
 1348OPC    HW1 5666   0.838   2.500   2.019
 1348OPC    HW2 5667   0.810   2.634   2.017
 1348OPC     MW 5668   0.792   2.561   2.038
 1349OPC     OW 5669   4.451   1.404   3.338
 1349OPC    HW1 5670   4.440   1.469   3.280
 1349OPC    HW2 5671   4.382   1.353   3.325
 1349OPC     MW 5672   4.439   1.406   3.327
 1350OPC     OW 5673   3.722   2.958   4.896
 1350OPC    HW1 5674   3.671   2.913   4.950
 1350OPC    HW2 5675   3.757   2.898   4.844
 1350OPC     MW 5676   3.720   2.943   4.896
 1351OPC     OW 5677   4.135   1.073   0.331
 1351OPC    HW1 5678   4.162   1.154   0.350
 1351OPC    HW2 5679   4.131   1.034   0.409
 1351OPC     MW 5680   4.138   1.079   0.345
 1352OPC     OW 5681   3.791   3.730   5.419
 1352OPC    HW1 5682   3.763   3.651   5.395
 1352OPC    HW2 5683   3.754   3.784   5.361
 1352OPC     MW 5684   3.781   3.727   5.407
 1353OPC     OW 5685   2.330   3.217   1.397
 1353OPC    HW1 5686   2.375   3.183   1.330
 1353OPC    HW2 5687   2.383   3.279   1.428
 1353OPC     MW 5688   2.345   3.221   1.392
 1354OPC     OW 5689   1.869   3.897   3.527
 1354OPC    HW1 5690   1.863   3.956   3.463
 1354OPC    HW2 5691   1.808   3.923   3.584
 1354OPC     MW 5692   1.859   3.910   3.526
 1355OPC     OW 5693   3.280   0.126   1.531
 1355OPC    HW1 5694   3.279   0.039   1.542
 1355OPC    HW2 5695   3.348   0.151   1.580
 1355OPC     MW 5696   3.290   0.117   1.540
 1356OPC     OW 5697   3.888   4.770   3.329
 1356OPC    HW1 5698   3.970   4.802   3.329
 1356OPC    HW2 5699   3.898   4.686   3.310
 1356OPC     MW 5700   3.902   4.763   3.326
 1357OPC     OW 5701   0.232   0.416   2.947
 1357OPC    HW1 5702   0.151   0.390   2.926
 1357OPC    HW2 5703   0.245   0.485   2.896
 1357OPC     MW 5704   0.222   0.422   2.936
 1358OPC     OW 5705   1.977   4.262   0.286
 1358OPC    HW1 5706   2.006   4.307   0.355
 1358OPC    HW2 5707   1.901   4.230   0.314
 1358OPC     MW 5708   1.970   4.264   0.301
 1359OPC     OW 5709   3.302   1.156   2.153
 1359OPC    HW1 5710   3.341   1.218   2.105
 1359OPC    HW2 5711   3.320   1.083   2.110
 1359OPC     MW 5712   3.310   1.155   2.139
 1360OPC     OW 5713   1.506   2.620   4.930
 1360OPC    HW1 5714   1.434   2.656   4.895
 1360OPC    HW2 5715   1.519   2.548   4.883
 1360OPC     MW 5716   1.497   2.615   4.918
 1361OPC     OW 5717   2.806   1.034   4.090
 1361OPC    HW1 5718   2.782   1.038   4.174
 1361OPC    HW2 5719   2.755   0.971   4.057
 1361OPC     MW 5720   2.795   1.025   4.097
 1362OPC     OW 5721   4.207   0.839   5.130
 1362OPC    HW1 5722   4.234   0.773   5.181
 1362OPC    HW2 5723   4.180   0.899   5.188
 1362OPC     MW 5724   4.207   0.838   5.146
 1363OPC     OW 5725   5.132   1.808   0.710
 1363OPC    HW1 5726   5.213   1.779   0.725
 1363OPC    HW2 5727   5.095   1.744   0.663
 1363OPC     MW 5728   5.138   1.794   0.705
 1364OPC     OW 5729   2.079   4.288   1.308
 1364OPC    HW1 5730   2.034   4.233   1.358
 1364OPC    HW2 5731   2.158   4.252   1.303
 1364OPC     MW 5732   2.084   4.275   1.314
 1365OPC     OW 5733   0.190   4.284   0.787
 1365OPC    HW1 5734   0.182   4.217   0.843
 1365OPC    HW2 5735   0.108   4.305   0.768
 1365OPC     MW 5736   0.177   4.277   0.793
 1366OPC     OW 5737   3.640   1.076   4.262
 1366OPC    HW1 5738   3.615   1.040   4.186
 1366OPC    HW2 5739   3.566   1.083   4.307
 1366OPC     MW 5740   3.626   1.072   4.257
 1367OPC     OW 5741   3.087   3.087   4.455
 1367OPC    HW1 5742   3.073   3.049   4.378
 1367OPC    HW2 5743   3.165   3.126   4.444
 1367OPC     MW 5744   3.097   3.087   4.442
 1368OPC     OW 5745   1.319   3.044   3.339
 1368OPC    HW1 5746   1.297   2.962   3.319
 1368OPC    HW2 5747   1.325   3.083   3.262
 1368OPC     MW 5748   1.316   3.037   3.325
 1369OPC     OW 5749   4.060   4.993   3.580
 1369OPC    HW1 5750   4.106   4.949   3.520
 1369OPC    HW2 5751   4.101   4.976   3.655
 1369OPC     MW 5752   4.073   4.984   3.582
 1370OPC     OW 5753   3.692   1.457   2.952
 1370OPC    HW1 5754   3.768   1.450   2.910
 1370OPC    HW2 5755   3.642   1.501   2.896
 1370OPC     MW 5756   3.696   1.462   2.938
 1371OPC     OW 5757   3.027   3.996   3.729
 1371OPC    HW1 5758   3.036   4.068   3.681
 1371OPC    HW2 5759   3.097   3.948   3.707
 1371OPC     MW 5760   3.039   3.999   3.718
 1372OPC     OW 5761   2.666   5.111   4.288
 1372OPC    HW1 5762   2.691   5.030   4.308
 1372OPC    HW2 5763   2.726   5.161   4.327
 1372OPC     MW 5764   2.678   5.107   4.297
 1373OPC     OW 5765   3.630   3.057   2.978
 1373OPC    HW1 5766   3.630   3.136   3.016
 1373OPC    HW2 5767   3.712   3.030   2.990
 1373OPC     MW 5768   3.642   3.065   2.986
 1374OPC     OW 5769   0.580   0.794   2.906
 1374OPC    HW1 5770   0.661   0.824   2.918
 1374OPC    HW2 5771   0.592   0.718   2.865
 1374OPC     MW 5772   0.594   0.787   2.902
 1375OPC     OW 5773   4.829   1.439   3.155
 1375OPC    HW1 5774   4.877   1.387   3.104
 1375OPC    HW2 5775   4.776   1.383   3.197
 1375OPC     MW 5776   4.828   1.423   3.154
 1376OPC     OW 5777   0.801   1.776   2.836
 1376OPC    HW1 5778   0.732   1.732   2.866
 1376OPC    HW2 5779   0.868   1.721   2.850
 1376OPC     MW 5780   0.801   1.761   2.842
 1377OPC     OW 5781   2.719   4.372   1.689
 1377OPC    HW1 5782   2.657   4.430   1.668
 1377OPC    HW2 5783   2.787   4.397   1.640
 1377OPC     MW 5784   2.720   4.385   1.678
 1378OPC     OW 5785   2.936   3.420   4.894
 1378OPC    HW1 5786   3.007   3.408   4.942
 1378OPC    HW2 5787   2.901   3.341   4.887
 1378OPC     MW 5788   2.941   3.407   4.900
 1379OPC     OW 5789   4.865   0.691   3.262
 1379OPC    HW1 5790   4.920   0.651   3.207
 1379OPC    HW2 5791   4.788   0.688   3.220
 1379OPC     MW 5792   4.861   0.684   3.248
 1380OPC     OW 5793   3.802   3.810   1.163
 1380OPC    HW1 5794   3.837   3.757   1.222
 1380OPC    HW2 5795   3.870   3.836   1.116
 1380OPC     MW 5796   3.817   3.806   1.165
 1381OPC     OW 5797   0.902   1.186   3.820
 1381OPC    HW1 5798   0.889   1.200   3.905
 1381OPC    HW2 5799   0.838   1.231   3.782
 1381OPC     MW 5800   0.891   1.195   3.827
 1382OPC     OW 5801   4.242   0.974   3.295
 1382OPC    HW1 5802   4.244   0.966   3.382
 1382OPC    HW2 5803   4.165   0.941   3.273
 1382OPC     MW 5804   4.231   0.968   3.305
 1383OPC     OW 5805   4.075   2.064   4.993
 1383OPC    HW1 5806   4.018   2.003   4.970
 1383OPC    HW2 5807   4.033   2.139   4.980
 1383OPC     MW 5808   4.061   2.066   4.988
 1384OPC     OW 5809   0.950   3.476   0.528
 1384OPC    HW1 5810   0.954   3.513   0.450
 1384OPC    HW2 5811   0.922   3.395   0.512
 1384OPC     MW 5812   0.947   3.470   0.514
 1385OPC     OW 5813   2.147   3.374   2.445
 1385OPC    HW1 5814   2.073   3.328   2.443
 1385OPC    HW2 5815   2.183   3.351   2.521
 1385OPC     MW 5816   2.141   3.363   2.456
 1386OPC     OW 5817   2.243   3.406   0.175
 1386OPC    HW1 5818   2.163   3.420   0.143
 1386OPC    HW2 5819   2.296   3.421   0.107
 1386OPC     MW 5820   2.239   3.410   0.160
 1387OPC     OW 5821   1.555   2.174   1.785
 1387OPC    HW1 5822   1.640   2.161   1.770
 1387OPC    HW2 5823   1.517   2.103   1.751
 1387OPC     MW 5824   1.562   2.161   1.778
 1388OPC     OW 5825   4.778   1.564   5.188
 1388OPC    HW1 5826   4.805   1.574   5.105
 1388OPC    HW2 5827   4.721   1.629   5.199
 1388OPC     MW 5828   4.773   1.575   5.177
 1389OPC     OW 5829   4.496   0.841   4.680
 1389OPC    HW1 5830   4.487   0.860   4.764
 1389OPC    HW2 5831   4.578   0.811   4.674
 1389OPC     MW 5832   4.507   0.839   4.691
 1390OPC     OW 5833   2.517   4.686   0.556
 1390OPC    HW1 5834   2.461   4.619   0.555
 1390OPC    HW2 5835   2.589   4.652   0.590
 1390OPC     MW 5836   2.519   4.671   0.561
 1391OPC     OW 5837   2.030   1.484   4.145
 1391OPC    HW1 5838   2.098   1.517   4.103
 1391OPC    HW2 5839   2.057   1.405   4.170
 1391OPC     MW 5840   2.044   1.477   4.143
 1392OPC     OW 5841   1.295   1.589   4.491
 1392OPC    HW1 5842   1.260   1.512   4.468
 1392OPC    HW2 5843   1.243   1.647   4.451
 1392OPC     MW 5844   1.282   1.586   4.482
 1393OPC     OW 5845   3.902   3.430   2.382
 1393OPC    HW1 5846   3.888   3.493   2.323
 1393OPC    HW2 5847   3.969   3.460   2.428
 1393OPC     MW 5848   3.910   3.444   2.380
 1394OPC     OW 5849   3.497   2.396   3.772
 1394OPC    HW1 5850   3.529   2.409   3.853
 1394OPC    HW2 5851   3.411   2.397   3.784
 1394OPC     MW 5852   3.489   2.398   3.786
 1395OPC     OW 5853   4.942   1.312   2.545
 1395OPC    HW1 5854   4.899   1.286   2.617
 1395OPC    HW2 5855   4.988   1.381   2.573
 1395OPC     MW 5856   4.942   1.318   2.560
 1396OPC     OW 5857   4.515   5.112   1.152
 1396OPC    HW1 5858   4.522   5.168   1.085
 1396OPC    HW2 5859   4.549   5.039   1.120
 1396OPC     MW 5860   4.521   5.110   1.137
 1397OPC     OW 5861   3.120   0.686   4.004
 1397OPC    HW1 5862   3.099   0.770   4.003
 1397OPC    HW2 5863   3.118   0.665   4.089
 1397OPC     MW 5864   3.117   0.695   4.016
 1398OPC     OW 5865   0.244   0.401   1.319
 1398OPC    HW1 5866   0.200   0.351   1.263
 1398OPC    HW2 5867   0.295   0.345   1.361
 1398OPC     MW 5868   0.245   0.385   1.317
 1399OPC     OW 5869   2.284   3.730   0.611
 1399OPC    HW1 5870   2.227   3.788   0.581
 1399OPC    HW2 5871   2.284   3.667   0.550
 1399OPC     MW 5872   2.276   3.729   0.598
 1400OPC     OW 5873   1.088   1.880   3.493
 1400OPC    HW1 5874   1.034   1.923   3.546
 1400OPC    HW2 5875   1.064   1.905   3.413
 1400OPC     MW 5876   1.076   1.890   3.489
 1401OPC     OW 5877   4.336   0.947   1.441
 1401OPC    HW1 5878   4.380   0.989   1.378
 1401OPC    HW2 5879   4.398   0.924   1.498
 1401OPC     MW 5880   4.352   0.950   1.440
 1402OPC     OW 5881   1.540   0.760   2.113
 1402OPC    HW1 5882   1.592   0.786   2.048
 1402OPC    HW2 5883   1.526   0.833   2.159
 1402OPC     MW 5884   1.546   0.774   2.110
 1403OPC     OW 5885   3.463   3.398   1.249
 1403OPC    HW1 5886   3.475   3.444   1.176
 1403OPC    HW2 5887   3.398   3.343   1.228
 1403OPC     MW 5888   3.455   3.397   1.235
 1404OPC     OW 5889   3.390   4.727   2.612
 1404OPC    HW1 5890   3.333   4.720   2.678
 1404OPC    HW2 5891   3.344   4.767   2.549
 1404OPC     MW 5892   3.375   4.732   2.613
 1405OPC     OW 5893   2.589   0.241   1.659
 1405OPC    HW1 5894   2.533   0.195   1.612
 1405OPC    HW2 5895   2.539   0.280   1.719
 1405OPC     MW 5896   2.574   0.240   1.661
 1406OPC     OW 5897   3.606   1.619   1.123
 1406OPC    HW1 5898   3.531   1.660   1.142
 1406OPC    HW2 5899   3.581   1.537   1.106
 1406OPC     MW 5900   3.591   1.613   1.123
 1407OPC     OW 5901   0.616   2.596   2.903
 1407OPC    HW1 5902   0.558   2.589   2.967
 1407OPC    HW2 5903   0.642   2.679   2.907
 1407OPC     MW 5904   0.611   2.607   2.913
 1408OPC     OW 5905   4.313   3.373   3.429
 1408OPC    HW1 5906   4.381   3.320   3.443
 1408OPC    HW2 5907   4.341   3.425   3.365
 1408OPC     MW 5908   4.327   3.373   3.421
 1409OPC     OW 5909   0.512   2.548   1.639
 1409OPC    HW1 5910   0.570   2.603   1.675
 1409OPC    HW2 5911   0.554   2.472   1.637
 1409OPC     MW 5912   0.527   2.545   1.644
 1410OPC     OW 5913   3.054   0.397   4.874
 1410OPC    HW1 5914   3.131   0.375   4.909
 1410OPC    HW2 5915   3.065   0.383   4.789
 1410OPC     MW 5916   3.067   0.392   4.867
 1411OPC     OW 5917   0.859   4.674   1.464
 1411OPC    HW1 5918   0.788   4.706   1.501
 1411OPC    HW2 5919   0.861   4.591   1.489
 1411OPC     MW 5920   0.849   4.667   1.473
 1412OPC     OW 5921   2.368   1.976   5.100
 1412OPC    HW1 5922   2.443   1.941   5.128
 1412OPC    HW2 5923   2.310   1.912   5.111
 1412OPC     MW 5924   2.371   1.962   5.106
 1413OPC     OW 5925   0.968   0.707   2.713
 1413OPC    HW1 5926   0.984   0.718   2.799
 1413OPC    HW2 5927   0.921   0.634   2.710
 1413OPC     MW 5928   0.964   0.698   2.725
 1414OPC     OW 5929   0.262   4.952   2.121
 1414OPC    HW1 5930   0.338   4.969   2.082
 1414OPC    HW2 5931   0.215   5.024   2.106
 1414OPC     MW 5932   0.266   4.965   2.113
 1415OPC     OW 5933   1.745   1.082   5.170
 1415OPC    HW1 5934   1.780   1.145   5.121
 1415OPC    HW2 5935   1.772   1.103   5.251
 1415OPC     MW 5936   1.754   1.095   5.175
 1416OPC     OW 5937   2.593   4.826   3.003
 1416OPC    HW1 5938   2.663   4.874   2.984
 1416OPC    HW2 5939   2.621   4.744   2.992
 1416OPC     MW 5940   2.608   4.821   2.999
 1417OPC     OW 5941   3.400   1.117   1.053
 1417OPC    HW1 5942   3.440   1.191   1.079
 1417OPC    HW2 5943   3.317   1.141   1.045
 1417OPC     MW 5944   3.394   1.132   1.056
 1418OPC     OW 5945   0.942   1.582   0.601
 1418OPC    HW1 5946   0.907   1.621   0.531
 1418OPC    HW2 5947   1.021   1.618   0.608
 1418OPC     MW 5948   0.948   1.593   0.591
 1419OPC     OW 5949   2.314   1.670   2.377
 1419OPC    HW1 5950   2.342   1.615   2.315
 1419OPC    HW2 5951   2.372   1.735   2.374
 1419OPC     MW 5952   2.327   1.671   2.368
 1420OPC     OW 5953   1.995   3.996   2.104
 1420OPC    HW1 5954   2.070   3.951   2.104
 1420OPC    HW2 5955   1.935   3.936   2.081
 1420OPC     MW 5956   1.997   3.980   2.100
 1421OPC     OW 5957   0.368   0.109   1.734
 1421OPC    HW1 5958   0.363   0.024   1.716
 1421OPC    HW2 5959   0.411   0.111   1.810
 1421OPC     MW 5960   0.373   0.097   1.742
 1422OPC     OW 5961   0.729   3.113   1.239
 1422OPC    HW1 5962   0.761   3.091   1.160
 1422OPC    HW2 5963   0.686   3.187   1.223
 1422OPC     MW 5964   0.727   3.120   1.225
 1423OPC     OW 5965   5.184   3.076   2.526
 1423OPC    HW1 5966   5.250   3.122   2.492
 1423OPC    HW2 5967   5.159   3.123   2.595
 1423OPC     MW 5968   5.190   3.089   2.531
 1424OPC     OW 5969   4.215   0.986   4.655
 1424OPC    HW1 5970   4.170   1.018   4.723
 1424OPC    HW2 5971   4.274   0.933   4.693
 1424OPC     MW 5972   4.217   0.983   4.671
 1425OPC     OW 5973   4.761   0.462   0.924
 1425OPC    HW1 5974   4.725   0.483   0.847
 1425OPC    HW2 5975   4.759   0.374   0.924
 1425OPC     MW 5976   4.755   0.452   0.913
 1426OPC     OW 5977   1.416   2.291   3.014
 1426OPC    HW1 5978   1.456   2.229   2.968
 1426OPC    HW2 5979   1.476   2.312   3.075
 1426OPC     MW 5980   1.431   2.285   3.016
 1427OPC     OW 5981   2.276   0.093   4.025
 1427OPC    HW1 5982   2.242   0.048   4.092
 1427OPC    HW2 5983   2.223   0.163   4.020
 1427OPC     MW 5984   2.263   0.097   4.034
 1428OPC     OW 5985   2.751   4.597   0.674
 1428OPC    HW1 5986   2.801   4.525   0.679
 1428OPC    HW2 5987   2.747   4.625   0.757
 1428OPC     MW 5988   2.758   4.590   0.687
 1429OPC     OW 5989   4.390   0.739   3.605
 1429OPC    HW1 5990   4.392   0.652   3.596
 1429OPC    HW2 5991   4.452   0.766   3.550
 1429OPC     MW 5992   4.399   0.730   3.595
 1430OPC     OW 5993   5.211   3.443   0.767
 1430OPC    HW1 5994   5.175   3.369   0.797
 1430OPC    HW2 5995   5.294   3.422   0.755
 1430OPC     MW 5996   5.218   3.429   0.770
 1431OPC     OW 5997   1.117   0.116   4.557
 1431OPC    HW1 5998   1.173   0.146   4.497
 1431OPC    HW2 5999   1.116   0.030   4.542
 1431OPC     MW 6000   1.125   0.108   4.546
 1432OPC     OW 6001   1.346   2.888   2.170
 1432OPC    HW1 6002   1.388   2.830   2.220
 1432OPC    HW2 6003   1.297   2.839   2.118
 1432OPC     MW 6004   1.345   2.872   2.170
 1433OPC     OW 6005   3.203   4.537   5.348
 1433OPC    HW1 6006   3.262   4.551   5.286
 1433OPC    HW2 6007   3.148   4.480   5.311
 1433OPC     MW 6008   3.204   4.531   5.333
 1434OPC     OW 6009   2.640   0.917   4.999
 1434OPC    HW1 6010   2.724   0.932   4.981
 1434OPC    HW2 6011   2.643   0.864   5.068
 1434OPC     MW 6012   2.653   0.911   5.006
 1435OPC     OW 6013   4.731   1.843   2.317
 1435OPC    HW1 6014   4.808   1.883   2.326
 1435OPC    HW2 6015   4.733   1.781   2.378
 1435OPC     MW 6016   4.742   1.840   2.328
 1436OPC     OW 6017   4.842   1.614   1.231
 1436OPC    HW1 6018   4.831   1.692   1.193
 1436OPC    HW2 6019   4.895   1.631   1.298
 1436OPC     MW 6020   4.848   1.628   1.235
 1437OPC     OW 6021   4.490   0.254   0.844
 1437OPC    HW1 6022   4.477   0.260   0.930
 1437OPC    HW2 6023   4.573   0.228   0.838
 1437OPC     MW 6024   4.500   0.251   0.856
 1438OPC     OW 6025   4.732   0.551   1.677
 1438OPC    HW1 6026   4.727   0.464   1.687
 1438OPC    HW2 6027   4.815   0.564   1.656
 1438OPC     MW 6028   4.744   0.540   1.675
 1439OPC     OW 6029   0.260   3.093   5.125
 1439OPC    HW1 6030   0.322   3.063   5.072
 1439OPC    HW2 6031   0.229   3.021   5.163
 1439OPC     MW 6032   0.264   3.078   5.123
 1440OPC     OW 6033   4.622   0.561   1.425
 1440OPC    HW1 6034   4.647   0.642   1.403
 1440OPC    HW2 6035   4.654   0.552   1.506
 1440OPC     MW 6036   4.631   0.572   1.433
 1441OPC     OW 6037   4.593   3.273   1.359
 1441OPC    HW1 6038   4.572   3.279   1.443
 1441OPC    HW2 6039   4.543   3.333   1.321
 1441OPC     MW 6040   4.583   3.283   1.366
 1442OPC     OW 6041   4.348   2.340   3.467
 1442OPC    HW1 6042   4.388   2.370   3.396
 1442OPC    HW2 6043   4.344   2.254   3.454
 1442OPC     MW 6044   4.353   2.332   3.455
 1443OPC     OW 6045   0.924   4.991   2.569
 1443OPC    HW1 6046   0.868   4.930   2.596
 1443OPC    HW2 6047   0.992   4.981   2.623
 1443OPC     MW 6048   0.926   4.980   2.581
 1444OPC     OW 6049   1.549   5.186   1.998
 1444OPC    HW1 6050   1.487   5.242   2.021
 1444OPC    HW2 6051   1.526   5.112   2.039
 1444OPC     MW 6052   1.537   5.183   2.008
 1445OPC     OW 6053   1.046   0.896   2.301
 1445OPC    HW1 6054   0.990   0.880   2.236
 1445OPC    HW2 6055   0.996   0.894   2.372
 1445OPC     MW 6056   1.031   0.893   2.302
 1446OPC     OW 6057   2.810   1.546   1.761
 1446OPC    HW1 6058   2.838   1.629   1.754
 1446OPC    HW2 6059   2.724   1.554   1.769
 1446OPC     MW 6060   2.802   1.560   1.761
 1447OPC     OW 6061   4.918   2.661   4.883
 1447OPC    HW1 6062   4.935   2.630   4.963
 1447OPC    HW2 6063   4.917   2.589   4.834
 1447OPC     MW 6064   4.921   2.645   4.888
 1448OPC     OW 6065   0.176   2.070   4.559
 1448OPC    HW1 6066   0.251   2.026   4.556
 1448OPC    HW2 6067   0.133   2.044   4.487
 1448OPC     MW 6068   0.180   2.060   4.548
 1449OPC     OW 6069   3.396   2.332   0.651
 1449OPC    HW1 6070   3.448   2.290   0.595
 1449OPC    HW2 6071   3.445   2.399   0.679
 1449OPC     MW 6072   3.411   2.336   0.647
 1450OPC     OW 6073   0.914   3.182   1.431
 1450OPC    HW1 6074   0.855   3.163   1.370
 1450OPC    HW2 6075   0.881   3.147   1.504
 1450OPC     MW 6076   0.900   3.174   1.433
 1451OPC     OW 6077   1.286   3.209   0.503
 1451OPC    HW1 6078   1.305   3.142   0.555
 1451OPC    HW2 6079   1.363   3.228   0.466
 1451OPC     MW 6080   1.300   3.202   0.505
 1452OPC     OW 6081   4.209   1.334   0.396
 1452OPC    HW1 6082   4.176   1.394   0.342
 1452OPC    HW2 6083   4.294   1.351   0.396
 1452OPC     MW 6084   4.216   1.346   0.388
 1453OPC     OW 6085   3.644   2.924   4.531
 1453OPC    HW1 6086   3.597   2.959   4.466
 1453OPC    HW2 6087   3.719   2.970   4.530
 1453OPC     MW 6088   3.648   2.936   4.521
 1454OPC     OW 6089   2.330   3.813   5.415
 1454OPC    HW1 6090   2.308   3.753   5.357
 1454OPC    HW2 6091   2.311   3.888   5.376
 1454OPC     MW 6092   2.324   3.815   5.401
 1455OPC     OW 6093   4.444   0.649   0.763
 1455OPC    HW1 6094   4.477   0.728   0.743
 1455OPC    HW2 6095   4.510   0.595   0.744
 1455OPC     MW 6096   4.459   0.653   0.757
 1456OPC     OW 6097   0.398   4.875   2.857
 1456OPC    HW1 6098   0.384   4.861   2.772
 1456OPC    HW2 6099   0.407   4.962   2.862
 1456OPC     MW 6100   0.397   4.886   2.845
 1457OPC     OW 6101   3.631   2.590   3.606
 1457OPC    HW1 6102   3.608   2.530   3.665
 1457OPC    HW2 6103   3.572   2.653   3.616
 1457OPC     MW 6104   3.619   2.591   3.616
 1458OPC     OW 6105   4.200   1.564   0.206
 1458OPC    HW1 6106   4.121   1.592   0.230
 1458OPC    HW2 6107   4.189   1.540   0.123
 1458OPC     MW 6108   4.187   1.564   0.197
 1459OPC     OW 6109   0.421   1.791   1.245
 1459OPC    HW1 6110   0.506   1.776   1.231
 1459OPC    HW2 6111   0.391   1.714   1.272
 1459OPC     MW 6112   0.429   1.777   1.247
 1460OPC     OW 6113   1.840   3.680   3.208
 1460OPC    HW1 6114   1.773   3.734   3.225
 1460OPC    HW2 6115   1.831   3.664   3.123
 1460OPC     MW 6116   1.829   3.686   3.198
 1461OPC     OW 6117   1.647   3.320   3.880
 1461OPC    HW1 6118   1.699   3.249   3.880
 1461OPC    HW2 6119   1.671   3.361   3.807
 1461OPC     MW 6120   1.659   3.315   3.869
 1462OPC     OW 6121   3.434   4.241   3.258
 1462OPC    HW1 6122   3.432   4.154   3.254
 1462OPC    HW2 6123   3.506   4.259   3.304
 1462OPC     MW 6124   3.444   4.231   3.264
 1463OPC     OW 6125   3.559   0.642   5.006
 1463OPC    HW1 6126   3.553   0.710   5.061
 1463OPC    HW2 6127   3.574   0.575   5.060
 1463OPC     MW 6128   3.560   0.642   5.022
 1464OPC     OW 6129   3.604   0.198   3.423
 1464OPC    HW1 6130   3.568   0.272   3.394
 1464OPC    HW2 6131   3.688   0.205   3.397
 1464OPC     MW 6132   3.611   0.210   3.415
 1465OPC     OW 6133   1.929   3.401   1.872
 1465OPC    HW1 6134   1.910   3.422   1.954
 1465OPC    HW2 6135   2.013   3.377   1.876
 1465OPC     MW 6136   1.939   3.400   1.885
 1466OPC     OW 6137   1.875   0.094   3.493
 1466OPC    HW1 6138   1.905   0.068   3.570
 1466OPC    HW2 6139   1.943   0.084   3.439
 1466OPC     MW 6140   1.889   0.089   3.496
 1467OPC     OW 6141   2.369   1.464   1.074
 1467OPC    HW1 6142   2.442   1.434   1.036
 1467OPC    HW2 6143   2.307   1.451   1.014
 1467OPC     MW 6144   2.371   1.458   1.060
 1468OPC     OW 6145   1.019   2.261   3.260
 1468OPC    HW1 6146   1.065   2.320   3.216
 1468OPC    HW2 6147   0.943   2.301   3.274
 1468OPC     MW 6148   1.015   2.276   3.256
 1469OPC     OW 6149   0.732   4.160   0.667
 1469OPC    HW1 6150   0.695   4.161   0.747
 1469OPC    HW2 6151   0.814   4.137   0.683
 1469OPC     MW 6152   0.738   4.157   0.681
 1470OPC     OW 6153   2.892   4.639   4.012
 1470OPC    HW1 6154   2.845   4.580   3.968
 1470OPC    HW2 6155   2.875   4.621   4.095
 1470OPC     MW 6156   2.883   4.627   4.018
 1471OPC     OW 6157   4.175   2.169   3.917
 1471OPC    HW1 6158   4.180   2.253   3.942
 1471OPC    HW2 6159   4.251   2.155   3.876
 1471OPC     MW 6160   4.187   2.179   3.915
 1472OPC     OW 6161   3.152   4.288   1.538
 1472OPC    HW1 6162   3.189   4.310   1.614
 1472OPC    HW2 6163   3.083   4.342   1.533
 1472OPC     MW 6164   3.148   4.299   1.548
 1473OPC     OW 6165   1.878   1.278   5.023
 1473OPC    HW1 6166   1.848   1.355   4.997
 1473OPC    HW2 6167   1.912   1.243   4.951
 1473OPC     MW 6168   1.878   1.284   5.009
 1474OPC     OW 6169   1.667   1.226   4.633
 1474OPC    HW1 6170   1.661   1.308   4.661
 1474OPC    HW2 6171   1.739   1.226   4.584
 1474OPC     MW 6172   1.677   1.238   4.630
 1475OPC     OW 6173   3.869   2.719   3.695
 1475OPC    HW1 6174   3.850   2.795   3.656
 1475OPC    HW2 6175   3.799   2.669   3.678
 1475OPC     MW 6176   3.856   2.723   3.686
 1476OPC     OW 6177   2.019   4.988   4.930
 1476OPC    HW1 6178   2.080   4.957   4.875
 1476OPC    HW2 6179   1.946   4.950   4.903
 1476OPC     MW 6180   2.017   4.978   4.918
 1477OPC     OW 6181   3.578   3.788   1.839
 1477OPC    HW1 6182   3.552   3.863   1.874
 1477OPC    HW2 6183   3.547   3.792   1.757
 1477OPC     MW 6184   3.570   3.800   1.832
 1478OPC     OW 6185   2.854   0.917   2.251
 1478OPC    HW1 6186   2.874   0.929   2.167
 1478OPC    HW2 6187   2.888   0.839   2.269
 1478OPC     MW 6188   2.862   0.907   2.241
 1479OPC     OW 6189   1.473   0.118   0.899
 1479OPC    HW1 6190   1.441   0.180   0.846
 1479OPC    HW2 6191   1.425   0.048   0.880
 1479OPC     MW 6192   1.461   0.117   0.888
 1480OPC     OW 6193   3.352   1.678   3.844
 1480OPC    HW1 6194   3.425   1.630   3.843
 1480OPC    HW2 6195   3.359   1.727   3.772
 1480OPC     MW 6196   3.364   1.678   3.833
 1481OPC     OW 6197   0.827   0.233   3.968
 1481OPC    HW1 6198   0.896   0.179   3.974
 1481OPC    HW2 6199   0.762   0.181   3.943
 1481OPC     MW 6200   0.828   0.217   3.966
 1482OPC     OW 6201   4.559   1.988   2.509
 1482OPC    HW1 6202   4.632   1.988   2.558
 1482OPC    HW2 6203   4.586   1.954   2.433
 1482OPC     MW 6204   4.574   1.983   2.505
 1483OPC     OW 6205   3.199   2.499   0.258
 1483OPC    HW1 6206   3.269   2.544   0.284
 1483OPC    HW2 6207   3.156   2.484   0.333
 1483OPC     MW 6208   3.203   2.503   0.273
 1484OPC     OW 6209   1.519   2.066   2.876
 1484OPC    HW1 6210   1.463   2.034   2.818
 1484OPC    HW2 6211   1.496   2.026   2.951
 1484OPC     MW 6212   1.507   2.056   2.879
 1485OPC     OW 6213   1.100   1.964   1.914
 1485OPC    HW1 6214   1.113   1.937   1.832
 1485OPC    HW2 6215   1.173   1.939   1.955
 1485OPC     MW 6216   1.113   1.956   1.908
 1486OPC     OW 6217   3.705   2.358   0.947
 1486OPC    HW1 6218   3.734   2.417   1.005
 1486OPC    HW2 6219   3.640   2.318   0.989
 1486OPC     MW 6220   3.700   2.361   0.962
 1487OPC     OW 6221   4.301   0.079   2.239
 1487OPC    HW1 6222   4.243   0.144   2.231
 1487OPC    HW2 6223   4.353   0.089   2.170
 1487OPC     MW 6224   4.300   0.090   2.228
 1488OPC     OW 6225   1.504   4.593   0.786
 1488OPC    HW1 6226   1.494   4.676   0.761
 1488OPC    HW2 6227   1.458   4.548   0.727
 1488OPC     MW 6228   1.496   4.598   0.774
 1489OPC     OW 6229   0.356   0.957   0.775
 1489OPC    HW1 6230   0.423   0.902   0.770
 1489OPC    HW2 6231   0.394   1.034   0.793
 1489OPC     MW 6232   0.371   0.961   0.777
 1490OPC     OW 6233   4.486   2.943   3.411
 1490OPC    HW1 6234   4.537   2.922   3.344
 1490OPC    HW2 6235   4.405   2.930   3.381
 1490OPC     MW 6236   4.481   2.938   3.397
 1491OPC     OW 6237   4.145   2.316   0.251
 1491OPC    HW1 6238   4.155   2.230   0.261
 1491OPC    HW2 6239   4.100   2.340   0.322
 1491OPC     MW 6240   4.139   2.307   0.263
 1492OPC     OW 6241   3.770   0.773   0.294
 1492OPC    HW1 6242   3.719   0.739   0.233
 1492OPC    HW2 6243   3.841   0.800   0.249
 1492OPC     MW 6244   3.773   0.772   0.278
 1493OPC     OW 6245   1.805   4.818   4.853
 1493OPC    HW1 6246   1.728   4.835   4.817
 1493OPC    HW2 6247   1.784   4.776   4.927
 1493OPC     MW 6248   1.791   4.814   4.859
 1494OPC     OW 6249   0.907   3.745   2.958
 1494OPC    HW1 6250   0.896   3.770   3.041
 1494OPC    HW2 6251   0.826   3.727   2.931
 1494OPC     MW 6252   0.893   3.746   2.966
 1495OPC     OW 6253   4.673   2.224   3.336
 1495OPC    HW1 6254   4.760   2.224   3.333
 1495OPC    HW2 6255   4.655   2.240   3.420
 1495OPC     MW 6256   4.683   2.226   3.348
 1496OPC     OW 6257   3.929   0.278   2.625
 1496OPC    HW1 6258   3.945   0.360   2.600
 1496OPC    HW2 6259   3.950   0.231   2.555
 1496OPC     MW 6260   3.934   0.283   2.611
 1497OPC     OW 6261   2.467   0.789   0.009
 1497OPC    HW1 6262   2.448   0.854   0.063
 1497OPC    HW2 6263   2.390   0.766   5.452
 1497OPC     MW 6264   2.453   0.795   0.012
 1498OPC     OW 6265   4.737   4.791   0.092
 1498OPC    HW1 6266   4.678   4.793   0.028
 1498OPC    HW2 6267   4.734   4.872   0.125
 1498OPC     MW 6268   4.728   4.803   0.088
 1499OPC     OW 6269   3.814   1.461   1.890
 1499OPC    HW1 6270   3.774   1.464   1.813
 1499OPC    HW2 6271   3.810   1.543   1.919
 1499OPC     MW 6272   3.807   1.473   1.883
 1500OPC     OW 6273   2.657   2.323   4.474
 1500OPC    HW1 6274   2.726   2.359   4.513
 1500OPC    HW2 6275   2.654   2.243   4.506
 1500OPC     MW 6276   2.667   2.317   4.484
 1501OPC     OW 6277   4.261   0.981   3.576
 1501OPC    HW1 6278   4.329   1.030   3.600
 1501OPC    HW2 6279   4.289   0.899   3.591
 1501OPC     MW 6280   4.275   0.976   3.582
 1502OPC     OW 6281   3.695   1.946   3.937
 1502OPC    HW1 6282   3.657   1.955   3.859
 1502OPC    HW2 6283   3.702   2.028   3.966
 1502OPC     MW 6284   3.690   1.960   3.930
 1503OPC     OW 6285   5.176   1.599   3.046
 1503OPC    HW1 6286   5.159   1.521   3.082
 1503OPC    HW2 6287   5.262   1.596   3.030
 1503OPC     MW 6288   5.186   1.587   3.049
 1504OPC     OW 6289   4.129   2.289   0.823
 1504OPC    HW1 6290   4.050   2.255   0.840
 1504OPC    HW2 6291   4.164   2.300   0.902
 1504OPC     MW 6292   4.122   2.285   0.837
 1505OPC     OW 6293   1.191   4.021   4.813
 1505OPC    HW1 6294   1.218   4.018   4.730
 1505OPC    HW2 6295   1.195   4.107   4.832
 1505OPC     MW 6296   1.196   4.034   4.803
 1506OPC     OW 6297   2.262   1.053   4.898
 1506OPC    HW1 6298   2.310   0.986   4.871
 1506OPC    HW2 6299   2.221   1.023   4.969
 1506OPC     MW 6300   2.263   1.039   4.905
 1507OPC     OW 6301   0.275   0.708   3.303
 1507OPC    HW1 6302   0.353   0.701   3.265
 1507OPC    HW2 6303   0.250   0.789   3.282
 1507OPC     MW 6304   0.283   0.719   3.295
 1508OPC     OW 6305   4.154   0.469   2.006
 1508OPC    HW1 6306   4.234   0.446   1.979
 1508OPC    HW2 6307   4.157   0.556   2.008
 1508OPC     MW 6308   4.166   0.478   2.002
 1509OPC     OW 6309   3.203   2.661   1.733
 1509OPC    HW1 6310   3.186   2.713   1.666
 1509OPC    HW2 6311   3.135   2.672   1.787
 1509OPC     MW 6312   3.190   2.670   1.731
 1510OPC     OW 6313   3.646   1.983   0.308
 1510OPC    HW1 6314   3.732   1.988   0.323
 1510OPC    HW2 6315   3.641   1.971   0.222
 1510OPC     MW 6316   3.658   1.982   0.297
 1511OPC     OW 6317   0.578   0.702   2.327
 1511OPC    HW1 6318   0.582   0.708   2.240
 1511OPC    HW2 6319   0.638   0.641   2.346
 1511OPC     MW 6320   0.588   0.694   2.317
 1512OPC     OW 6321   4.833   4.647   2.984
 1512OPC    HW1 6322   4.838   4.732   2.963
 1512OPC    HW2 6323   4.757   4.641   3.027
 1512OPC     MW 6324   4.823   4.659   2.987
 1513OPC     OW 6325   1.796   0.658   1.015
 1513OPC    HW1 6326   1.744   0.590   0.996
 1513OPC    HW2 6327   1.835   0.676   0.939
 1513OPC     MW 6328   1.794   0.650   1.001
 1514OPC     OW 6329   2.525   3.394   3.812
 1514OPC    HW1 6330   2.440   3.395   3.792
 1514OPC    HW2 6331   2.526   3.421   3.895
 1514OPC     MW 6332   2.512   3.398   3.822
 1515OPC     OW 6333   1.908   4.158   2.315
 1515OPC    HW1 6334   1.941   4.100   2.259
 1515OPC    HW2 6335   1.978   4.193   2.352
 1515OPC     MW 6336   1.923   4.155   2.312
 1516OPC     OW 6337   0.659   2.743   2.520
 1516OPC    HW1 6338   0.701   2.699   2.457
 1516OPC    HW2 6339   0.618   2.681   2.565
 1516OPC     MW 6340   0.659   2.727   2.517
 1517OPC     OW 6341   3.419   1.297   3.955
 1517OPC    HW1 6342   3.463   1.369   3.933
 1517OPC    HW2 6343   3.414   1.303   4.042
 1517OPC     MW 6344   3.425   1.309   3.965
 1518OPC     OW 6345   1.332   1.560   5.019
 1518OPC    HW1 6346   1.336   1.581   4.934
 1518OPC    HW2 6347   1.326   1.473   5.019
 1518OPC     MW 6348   1.332   1.550   5.007
 1519OPC     OW 6349   0.433   4.040   5.013
 1519OPC    HW1 6350   0.389   4.019   4.941
 1519OPC    HW2 6351   0.484   3.970   5.026
 1519OPC     MW 6352   0.434   4.027   5.004
 1520OPC     OW 6353   4.481   4.035   1.193
 1520OPC    HW1 6354   4.521   4.113   1.194
 1520OPC    HW2 6355   4.531   3.987   1.141
 1520OPC     MW 6356   4.494   4.040   1.186
 1521OPC     OW 6357   3.314   2.922   0.273
 1521OPC    HW1 6358   3.326   2.998   0.315
 1521OPC    HW2 6359   3.273   2.945   0.200
 1521OPC     MW 6360   3.309   2.937   0.269
 1522OPC     OW 6361   2.389   4.577   0.871
 1522OPC    HW1 6362   2.353   4.651   0.842
 1522OPC    HW2 6363   2.374   4.579   0.957
 1522OPC     MW 6364   2.382   4.588   0.879
 1523OPC     OW 6365   0.382   0.971   2.834
 1523OPC    HW1 6366   0.390   0.985   2.748
 1523OPC    HW2 6367   0.446   0.915   2.852
 1523OPC     MW 6368   0.392   0.965   2.824
 1524OPC     OW 6369   4.096   3.737   0.412
 1524OPC    HW1 6370   4.045   3.747   0.341
 1524OPC    HW2 6371   4.082   3.810   0.458
 1524OPC     MW 6372   4.086   3.749   0.408
 1525OPC     OW 6373   4.975   1.549   5.391
 1525OPC    HW1 6374   4.912   1.555   5.331
 1525OPC    HW2 6375   5.027   1.617   5.374
 1525OPC     MW 6376   4.973   1.560   5.380
 1526OPC     OW 6377   2.046   0.317   5.378
 1526OPC    HW1 6378   2.072   0.388   5.334
 1526OPC    HW2 6379   1.963   0.334   5.398
 1526OPC     MW 6380   2.038   0.330   5.375
 1527OPC     OW 6381   2.846   4.488   1.045
 1527OPC    HW1 6382   2.808   4.558   1.010
 1527OPC    HW2 6383   2.922   4.481   1.002
 1527OPC     MW 6384   2.852   4.497   1.033
 1528OPC     OW 6385   4.370   4.289   1.949
 1528OPC    HW1 6386   4.445   4.261   1.983
 1528OPC    HW2 6387   4.349   4.226   1.892
 1528OPC     MW 6388   4.378   4.276   1.945
 1529OPC     OW 6389   3.319   5.053   4.286
 1529OPC    HW1 6390   3.335   4.988   4.230
 1529OPC    HW2 6391   3.232   5.060   4.286
 1529OPC     MW 6392   3.308   5.045   4.278
 1530OPC     OW 6393   0.443   4.904   0.335
 1530OPC    HW1 6394   0.396   4.912   0.261
 1530OPC    HW2 6395   0.436   4.983   0.372
 1530OPC     MW 6396   0.435   4.917   0.329
 1531OPC     OW 6397   2.609   5.187   4.024
 1531OPC    HW1 6398   2.586   5.112   3.986
 1531OPC    HW2 6399   2.614   5.166   4.109
 1531OPC     MW 6400   2.607   5.173   4.031
 1532OPC     OW 6401   2.536   3.825   0.139
 1532OPC    HW1 6402   2.549   3.740   0.156
 1532OPC    HW2 6403   2.473   3.825   0.078
 1532OPC     MW 6404   2.529   3.812   0.132
 1533OPC     OW 6405   4.287   4.737   4.994
 1533OPC    HW1 6406   4.272   4.676   5.054
 1533OPC    HW2 6407   4.347   4.788   5.031
 1533OPC     MW 6408   4.294   4.735   5.008
 1534OPC     OW 6409   1.890   3.499   2.137
 1534OPC    HW1 6410   1.834   3.477   2.201
 1534OPC    HW2 6411   1.963   3.520   2.180
 1534OPC     MW 6412   1.893   3.499   2.153
 1535OPC     OW 6413   0.963   3.605   4.912
 1535OPC    HW1 6414   1.047   3.581   4.908
 1535OPC    HW2 6415   0.932   3.586   4.833
 1535OPC     MW 6416   0.971   3.599   4.900
 1536OPC     OW 6417   3.386   1.745   3.338
 1536OPC    HW1 6418   3.303   1.725   3.320
 1536OPC    HW2 6419   3.426   1.667   3.340
 1536OPC     MW 6420   3.379   1.730   3.336
 1537OPC     OW 6421   3.282   4.822   2.366
 1537OPC    HW1 6422   3.287   4.737   2.348
 1537OPC    HW2 6423   3.215   4.850   2.316
 1537OPC     MW 6424   3.273   4.814   2.356
 1538OPC     OW 6425   4.522   4.767   0.796
 1538OPC    HW1 6426   4.479   4.816   0.739
 1538OPC    HW2 6427   4.602   4.760   0.761
 1538OPC     MW 6428   4.528   4.773   0.782
 1539OPC     OW 6429   3.944   4.404   4.514
 1539OPC    HW1 6430   3.862   4.402   4.544
 1539OPC    HW2 6431   3.941   4.461   4.448
 1539OPC     MW 6432   3.932   4.412   4.509
 1540OPC     OW 6433   0.421   0.435   0.669
 1540OPC    HW1 6434   0.369   0.498   0.639
 1540OPC    HW2 6435   0.366   0.377   0.704
 1540OPC     MW 6436   0.405   0.436   0.669
 1541OPC     OW 6437   2.738   4.850   4.373
 1541OPC    HW1 6438   2.680   4.843   4.437
 1541OPC    HW2 6439   2.806   4.804   4.402
 1541OPC     MW 6440   2.740   4.842   4.387
 1542OPC     OW 6441   3.162   3.471   1.593
 1542OPC    HW1 6442   3.159   3.474   1.505
 1542OPC    HW2 6443   3.231   3.420   1.609
 1542OPC     MW 6444   3.172   3.464   1.582
 1543OPC     OW 6445   2.644   2.718   5.039
 1543OPC    HW1 6446   2.604   2.653   4.997
 1543OPC    HW2 6447   2.604   2.790   5.008
 1543OPC     MW 6448   2.632   2.719   5.028
 1544OPC     OW 6449   0.628   2.016   2.156
 1544OPC    HW1 6450   0.590   2.076   2.205
 1544OPC    HW2 6451   0.689   2.060   2.112
 1544OPC     MW 6452   0.631   2.031   2.157
 1545OPC     OW 6453   4.476   1.699   4.361
 1545OPC    HW1 6454   4.513   1.641   4.414
 1545OPC    HW2 6455   4.496   1.776   4.397
 1545OPC     MW 6456   4.484   1.702   4.374
 1546OPC     OW 6457   4.244   4.884   0.386
 1546OPC    HW1 6458   4.163   4.858   0.408
 1546OPC    HW2 6459   4.231   4.933   0.315
 1546OPC     MW 6460   4.230   4.887   0.379
 1547OPC     OW 6461   4.334   0.683   4.526
 1547OPC    HW1 6462   4.265   0.670   4.577
 1547OPC    HW2 6463   4.382   0.741   4.570
 1547OPC     MW 6464   4.331   0.690   4.540
 1548OPC     OW 6465   3.812   2.188   1.500
 1548OPC    HW1 6466   3.759   2.210   1.565
 1548OPC    HW2 6467   3.845   2.264   1.474
 1548OPC     MW 6468   3.809   2.202   1.506
 1549OPC     OW 6469   1.734   3.189   2.062
 1549OPC    HW1 6470   1.818   3.171   2.070
 1549OPC    HW2 6471   1.697   3.113   2.041
 1549OPC     MW 6472   1.741   3.175   2.060
 1550OPC     OW 6473   4.584   3.529   2.027
 1550OPC    HW1 6474   4.667   3.551   2.040
 1550OPC    HW2 6475   4.546   3.546   2.104
 1550OPC     MW 6476   4.591   3.535   2.040
 1551OPC     OW 6477   5.072   2.053   2.606
 1551OPC    HW1 6478   5.013   2.094   2.655
 1551OPC    HW2 6479   5.106   1.993   2.659
 1551OPC     MW 6480   5.068   2.050   2.621
 1552OPC     OW 6481   4.990   1.161   2.306
 1552OPC    HW1 6482   5.017   1.232   2.263
 1552OPC    HW2 6483   4.980   1.189   2.388
 1552OPC     MW 6484   4.992   1.176   2.311
 1553OPC     OW 6485   3.365   0.916   2.024
 1553OPC    HW1 6486   3.394   0.859   2.083
 1553OPC    HW2 6487   3.295   0.877   1.990
 1553OPC     MW 6488   3.359   0.902   2.028
 1554OPC     OW 6489   2.759   0.118   3.523
 1554OPC    HW1 6490   2.742   0.032   3.524
 1554OPC    HW2 6491   2.846   0.122   3.517
 1554OPC     MW 6492   2.770   0.106   3.522
 1555OPC     OW 6493   1.136   2.875   4.011
 1555OPC    HW1 6494   1.213   2.906   3.985
 1555OPC    HW2 6495   1.114   2.928   4.077
 1555OPC     MW 6496   1.144   2.888   4.017
 1556OPC     OW 6497   3.400   1.101   3.291
 1556OPC    HW1 6498   3.476   1.144   3.296
 1556OPC    HW2 6499   3.374   1.097   3.375
 1556OPC     MW 6500   3.407   1.107   3.304
 1557OPC     OW 6501   4.285   2.050   1.173
 1557OPC    HW1 6502   4.353   2.002   1.146
 1557OPC    HW2 6503   4.293   2.050   1.260
 1557OPC     MW 6504   4.296   2.043   1.182
 1558OPC     OW 6505   3.881   0.888   4.137
 1558OPC    HW1 6506   3.866   0.901   4.052
 1558OPC    HW2 6507   3.917   0.963   4.163
 1558OPC     MW 6508   3.884   0.901   4.128
 1559OPC     OW 6509   5.388   2.209   2.091
 1559OPC    HW1 6510   5.440   2.158   2.139
 1559OPC    HW2 6511   5.344   2.256   2.150
 1559OPC     MW 6512   5.389   2.208   2.107
 1560OPC     OW 6513   2.151   2.726   4.396
 1560OPC    HW1 6514   2.127   2.806   4.421
 1560OPC    HW2 6515   2.209   2.741   4.332
 1560OPC     MW 6516   2.156   2.740   4.390
 1561OPC     OW 6517   3.412   5.225   2.137
 1561OPC    HW1 6518   3.435   5.181   2.208
 1561OPC    HW2 6519   3.396   5.306   2.167
 1561OPC     MW 6520   3.413   5.230   2.152
 1562OPC     OW 6521   2.382   4.246   0.197
 1562OPC    HW1 6522   2.315   4.190   0.202
 1562OPC    HW2 6523   2.421   4.237   0.275
 1562OPC     MW 6524   2.378   4.236   0.209
 1563OPC     OW 6525   1.982   0.496   4.983
 1563OPC    HW1 6526   1.951   0.417   4.963
 1563OPC    HW2 6527   1.918   0.550   4.957
 1563OPC     MW 6528   1.968   0.493   4.976
 1564OPC     OW 6529   2.138   4.780   1.074
 1564OPC    HW1 6530   2.052   4.774   1.088
 1564OPC    HW2 6531   2.168   4.702   1.101
 1564OPC     MW 6532   2.130   4.768   1.080
 1565OPC     OW 6533   2.278   0.516   4.200
 1565OPC    HW1 6534   2.288   0.580   4.143
 1565OPC    HW2 6535   2.326   0.541   4.269
 1565OPC     MW 6536   2.287   0.529   4.202
 1566OPC     OW 6537   2.536   3.189   5.357
 1566OPC    HW1 6538   2.551   3.143   5.430
 1566OPC    HW2 6539   2.508   3.266   5.387
 1566OPC     MW 6540   2.534   3.193   5.372
 1567OPC     OW 6541   1.869   1.865   1.207
 1567OPC    HW1 6542   1.901   1.836   1.283
 1567OPC    HW2 6543   1.783   1.859   1.217
 1567OPC     MW 6544   1.861   1.859   1.220
 1568OPC     OW 6545   3.911   1.234   4.476
 1568OPC    HW1 6546   3.985   1.260   4.515
 1568OPC    HW2 6547   3.938   1.204   4.399
 1568OPC     MW 6548   3.926   1.233   4.471
 1569OPC     OW 6549   3.174   1.360   4.785
 1569OPC    HW1 6550   3.240   1.339   4.732
 1569OPC    HW2 6551   3.106   1.317   4.751
 1569OPC     MW 6552   3.174   1.350   4.772
 1570OPC     OW 6553   1.727   0.676   2.855
 1570OPC    HW1 6554   1.735   0.597   2.892
 1570OPC    HW2 6555   1.642   0.682   2.836
 1570OPC     MW 6556   1.716   0.665   2.858
 1571OPC     OW 6557   2.133   1.443   1.304
 1571OPC    HW1 6558   2.187   1.378   1.284
 1571OPC    HW2 6559   2.176   1.514   1.277
 1571OPC     MW 6560   2.147   1.444   1.297
 1572OPC     OW 6561   4.877   0.849   0.147
 1572OPC    HW1 6562   4.951   0.857   0.193
 1572OPC    HW2 6563   4.818   0.893   0.195
 1572OPC     MW 6564   4.879   0.857   0.161
 1573OPC     OW 6565   0.607   5.159   1.393
 1573OPC    HW1 6566   0.534   5.183   1.351
 1573OPC    HW2 6567   0.609   5.072   1.381
 1573OPC     MW 6568   0.596   5.150   1.385
 1574OPC     OW 6569   3.979   4.784   0.375
 1574OPC    HW1 6570   4.016   4.768   0.297
 1574OPC    HW2 6571   3.922   4.719   0.384
 1574OPC     MW 6572   3.976   4.772   0.365
 1575OPC     OW 6573   2.472   3.042   0.633
 1575OPC    HW1 6574   2.436   3.053   0.712
 1575OPC    HW2 6575   2.410   3.070   0.579
 1575OPC     MW 6576   2.457   3.048   0.637
 1576OPC     OW 6577   4.596   4.861   1.049
 1576OPC    HW1 6578   4.553   4.809   1.105
 1576OPC    HW2 6579   4.563   4.839   0.971
 1576OPC     MW 6580   4.585   4.850   1.046
 1577OPC     OW 6581   0.680   3.990   4.033
 1577OPC    HW1 6582   0.629   4.037   4.085
 1577OPC    HW2 6583   0.691   3.915   4.076
 1577OPC     MW 6584   0.674   3.986   4.047
 1578OPC     OW 6585   5.229   0.769   2.401
 1578OPC    HW1 6586   5.251   0.849   2.374
 1578OPC    HW2 6587   5.212   0.781   2.486
 1578OPC     MW 6588   5.230   0.783   2.410
 1579OPC     OW 6589   2.530   2.138   1.294
 1579OPC    HW1 6590   2.538   2.215   1.255
 1579OPC    HW2 6591   2.568   2.150   1.372
 1579OPC     MW 6592   2.537   2.151   1.300
 1580OPC     OW 6593   4.156   4.343   1.065
 1580OPC    HW1 6594   4.216   4.395   1.100
 1580OPC    HW2 6595   4.090   4.347   1.122
 1580OPC     MW 6596   4.155   4.351   1.079
 1581OPC     OW 6597   0.958   1.375   2.399
 1581OPC    HW1 6598   0.898   1.414   2.349
 1581OPC    HW2 6599   0.943   1.406   2.479
 1581OPC     MW 6600   0.947   1.385   2.403
 1582OPC     OW 6601   4.242   4.424   0.434
 1582OPC    HW1 6602   4.171   4.440   0.482
 1582OPC    HW2 6603   4.232   4.341   0.409
 1582OPC     MW 6604   4.230   4.414   0.438
 1583OPC     OW 6605   4.168   0.161   0.240
 1583OPC    HW1 6606   4.137   0.138   0.318
 1583OPC    HW2 6607   4.182   0.247   0.248
 1583OPC     MW 6608   4.165   0.170   0.253
 1584OPC     OW 6609   2.166   4.537   2.042
 1584OPC    HW1 6610   2.143   4.454   2.056
 1584OPC    HW2 6611   2.099   4.570   1.996
 1584OPC     MW 6612   2.153   4.529   2.037
 1585OPC     OW 6613   2.371   4.871   1.893
 1585OPC    HW1 6614   2.400   4.885   1.974
 1585OPC    HW2 6615   2.284   4.873   1.902
 1585OPC     MW 6616   2.362   4.874   1.906
 1586OPC     OW 6617   4.846   0.445   0.307
 1586OPC    HW1 6618   4.862   0.481   0.229
 1586OPC    HW2 6619   4.840   0.514   0.361
 1586OPC     MW 6620   4.847   0.461   0.303
 1587OPC     OW 6621   2.730   5.034   0.694
 1587OPC    HW1 6622   2.645   5.012   0.687
 1587OPC    HW2 6623   2.743   5.087   0.626
 1587OPC     MW 6624   2.719   5.038   0.683
 1588OPC     OW 6625   3.336   2.975   1.370
 1588OPC    HW1 6626   3.275   2.936   1.419
 1588OPC    HW2 6627   3.380   3.023   1.428
 1588OPC     MW 6628   3.333   2.976   1.386
 1589OPC     OW 6629   5.095   1.755   4.550
 1589OPC    HW1 6630   5.178   1.741   4.525
 1589OPC    HW2 6631   5.078   1.686   4.601
 1589OPC     MW 6632   5.105   1.743   4.554
 1590OPC     OW 6633   3.726   4.535   1.801
 1590OPC    HW1 6634   3.688   4.464   1.770
 1590OPC    HW2 6635   3.811   4.523   1.783
 1590OPC     MW 6636   3.733   4.523   1.794
 1591OPC     OW 6637   2.541   4.824   4.570
 1591OPC    HW1 6638   2.499   4.748   4.563
 1591OPC    HW2 6639   2.479   4.883   4.551
 1591OPC     MW 6640   2.526   4.822   4.566
 1592OPC     OW 6641   3.744   3.166   0.905
 1592OPC    HW1 6642   3.807   3.145   0.962
 1592OPC    HW2 6643   3.672   3.134   0.942
 1592OPC     MW 6644   3.743   3.158   0.919
 1593OPC     OW 6645   1.597   0.973   2.644
 1593OPC    HW1 6646   1.574   0.907   2.592
 1593OPC    HW2 6647   1.528   1.026   2.643
 1593OPC     MW 6648   1.583   0.971   2.636
 1594OPC     OW 6649   0.550   0.469   2.043
 1594OPC    HW1 6650   0.502   0.444   2.112
 1594OPC    HW2 6651   0.555   0.555   2.051
 1594OPC     MW 6652   0.543   0.478   2.055
 1595OPC     OW 6653   0.570   0.861   0.174
 1595OPC    HW1 6654   0.626   0.923   0.198
 1595OPC    HW2 6655   0.570   0.806   0.241
 1595OPC     MW 6656   0.578   0.862   0.187
 1596OPC     OW 6657   4.810   2.966   1.420
 1596OPC    HW1 6658   4.841   3.044   1.396
 1596OPC    HW2 6659   4.735   2.958   1.376
 1596OPC     MW 6660   4.803   2.976   1.410
 1597OPC     OW 6661   2.012   0.489   3.315
 1597OPC    HW1 6662   2.027   0.573   3.296
 1597OPC    HW2 6663   1.926   0.485   3.324
 1597OPC     MW 6664   2.002   0.501   3.313
 1598OPC     OW 6665   5.014   0.081   5.421
 1598OPC    HW1 6666   4.956   0.071   0.011
 1598OPC    HW2 6667   5.085   0.111   5.461
 1598OPC     MW 6668   5.016   0.084   5.436
 1599OPC     OW 6669   0.415   1.305   2.449
 1599OPC    HW1 6670   0.343   1.301   2.399
 1599OPC    HW2 6671   0.477   1.271   2.398
 1599OPC     MW 6672   0.413   1.299   2.434
 1600OPC     OW 6673   2.077   1.523   1.562
 1600OPC    HW1 6674   2.100   1.498   1.481
 1600OPC    HW2 6675   2.032   1.455   1.592
 1600OPC     MW 6676   2.073   1.509   1.554
 1601OPC     OW 6677   5.078   4.661   5.267
 1601OPC    HW1 6678   5.095   4.705   5.340
 1601OPC    HW2 6679   4.991   4.661   5.263
 1601OPC     MW 6680   5.068   4.667   5.278
 1602OPC     OW 6681   3.727   1.792   1.501
 1602OPC    HW1 6682   3.722   1.854   1.439
 1602OPC    HW2 6683   3.726   1.718   1.456
 1602OPC     MW 6684   3.726   1.790   1.485
 1603OPC     OW 6685   3.854   2.282   1.963
 1603OPC    HW1 6686   3.809   2.262   1.891
 1603OPC    HW2 6687   3.913   2.340   1.936
 1603OPC     MW 6688   3.856   2.287   1.949
 1604OPC     OW 6689   3.875   2.696   2.940
 1604OPC    HW1 6690   3.848   2.708   3.022
 1604OPC    HW2 6691   3.818   2.743   2.893
 1604OPC     MW 6692   3.862   2.705   2.945
 1605OPC     OW 6693   1.056   4.736   4.050
 1605OPC    HW1 6694   1.134   4.770   4.069
 1605OPC    HW2 6695   1.038   4.768   3.971
 1605OPC     MW 6696   1.065   4.745   4.041
 1606OPC     OW 6697   0.278   2.248   1.903
 1606OPC    HW1 6698   0.306   2.297   1.970
 1606OPC    HW2 6699   0.196   2.230   1.925
 1606OPC     MW 6700   0.270   2.253   1.916
 1607OPC     OW 6701   0.410   1.099   0.158
 1607OPC    HW1 6702   0.477   1.141   0.123
 1607OPC    HW2 6703   0.438   1.017   0.165
 1607OPC     MW 6704   0.424   1.093   0.154
 1608OPC     OW 6705   2.561   4.710   4.191
 1608OPC    HW1 6706   2.623   4.753   4.234
 1608OPC    HW2 6707   2.487   4.748   4.217
 1608OPC     MW 6708   2.559   4.722   4.201
 1609OPC     OW 6709   4.046   0.794   2.606
 1609OPC    HW1 6710   3.995   0.859   2.577
 1609OPC    HW2 6711   4.126   0.822   2.588
 1609OPC     MW 6712   4.050   0.808   2.599
 1610OPC     OW 6713   2.410   2.107   0.669
 1610OPC    HW1 6714   2.479   2.159   0.677
 1610OPC    HW2 6715   2.342   2.161   0.669
 1610OPC     MW 6716   2.410   2.122   0.670
 1611OPC     OW 6717   4.731   4.339   3.119
 1611OPC    HW1 6718   4.709   4.307   3.197
 1611OPC    HW2 6719   4.694   4.418   3.119
 1611OPC     MW 6720   4.722   4.346   3.131
 1612OPC     OW 6721   4.686   4.935   1.776
 1612OPC    HW1 6722   4.616   4.938   1.828
 1612OPC    HW2 6723   4.753   4.930   1.831
 1612OPC     MW 6724   4.686   4.935   1.792
 1613OPC     OW 6725   3.824   0.300   4.207
 1613OPC    HW1 6726   3.833   0.355   4.275
 1613OPC    HW2 6727   3.743   0.269   4.216
 1613OPC     MW 6728   3.813   0.303   4.219
 1614OPC     OW 6729   1.892   2.488   1.379
 1614OPC    HW1 6730   1.966   2.515   1.342
 1614OPC    HW2 6731   1.868   2.557   1.428
 1614OPC     MW 6732   1.899   2.502   1.381
 1615OPC     OW 6733   3.079   2.194   0.519
 1615OPC    HW1 6734   3.082   2.157   0.598
 1615OPC    HW2 6735   3.148   2.160   0.478
 1615OPC     MW 6736   3.090   2.183   0.524
 1616OPC     OW 6737   3.778   3.299   4.678
 1616OPC    HW1 6738   3.796   3.278   4.761
 1616OPC    HW2 6739   3.691   3.297   4.675
 1616OPC     MW 6740   3.768   3.296   4.690
 1617OPC     OW 6741   3.801   5.032   3.038
 1617OPC    HW1 6742   3.826   5.101   3.084
 1617OPC    HW2 6743   3.730   5.060   2.996
 1617OPC     MW 6744   3.794   5.046   3.039
 1618OPC     OW 6745   3.166   4.130   0.110
 1618OPC    HW1 6746   3.123   4.113   0.037
 1618OPC    HW2 6747   3.164   4.217   0.115
 1618OPC     MW 6748   3.159   4.141   0.100
 1619OPC     OW 6749   3.798   4.914   3.550
 1619OPC    HW1 6750   3.815   4.872   3.475
 1619OPC    HW2 6751   3.871   4.959   3.565
 1619OPC     MW 6752   3.812   4.914   3.541
 1620OPC     OW 6753   4.455   1.135   3.929
 1620OPC    HW1 6754   4.464   1.143   3.842
 1620OPC    HW2 6755   4.373   1.107   3.938
 1620OPC     MW 6756   4.445   1.132   3.917
 1621OPC     OW 6757   2.402   1.651   4.329
 1621OPC    HW1 6758   2.470   1.664   4.382
 1621OPC    HW2 6759   2.403   1.721   4.276
 1621OPC     MW 6760   2.412   1.663   4.329
 1622OPC     OW 6761   2.886   4.422   3.649
 1622OPC    HW1 6762   2.936   4.352   3.631
 1622OPC    HW2 6763   2.945   4.486   3.658
 1622OPC     MW 6764   2.902   4.421   3.647
 1623OPC     OW 6765   2.362   3.101   5.145
 1623OPC    HW1 6766   2.419   3.123   5.208
 1623OPC    HW2 6767   2.412   3.067   5.083
 1623OPC     MW 6768   2.378   3.099   5.145
 1624OPC     OW 6769   2.622   4.536   5.112
 1624OPC    HW1 6770   2.626   4.621   5.092
 1624OPC    HW2 6771   2.536   4.521   5.119
 1624OPC     MW 6772   2.610   4.546   5.110
 1625OPC     OW 6773   2.413   2.589   4.668
 1625OPC    HW1 6774   2.454   2.559   4.740
 1625OPC    HW2 6775   2.417   2.522   4.613
 1625OPC     MW 6776   2.420   2.575   4.671
 1626OPC     OW 6777   4.731   1.542   2.785
 1626OPC    HW1 6778   4.789   1.587   2.833
 1626OPC    HW2 6779   4.761   1.461   2.787
 1626OPC     MW 6780   4.744   1.537   2.792
 1627OPC     OW 6781   4.900   2.514   2.071
 1627OPC    HW1 6782   4.909   2.588   2.025
 1627OPC    HW2 6783   4.943   2.531   2.146
 1627OPC     MW 6784   4.908   2.527   2.076
 1628OPC     OW 6785   1.748   3.161   2.856
 1628OPC    HW1 6786   1.815   3.139   2.806
 1628OPC    HW2 6787   1.783   3.215   2.915
 1628OPC     MW 6788   1.763   3.166   2.857
 1629OPC     OW 6789   0.394   3.077   1.240
 1629OPC    HW1 6790   0.311   3.086   1.216
 1629OPC    HW2 6791   0.428   3.026   1.179
 1629OPC     MW 6792   0.387   3.071   1.228
 1630OPC     OW 6793   0.381   1.605   0.335
 1630OPC    HW1 6794   0.434   1.553   0.288
 1630OPC    HW2 6795   0.307   1.559   0.341
 1630OPC     MW 6796   0.378   1.591   0.329
 1631OPC     OW 6797   0.653   5.066   2.658
 1631OPC    HW1 6798   0.729   5.094   2.626
 1631OPC    HW2 6799   0.669   4.983   2.679
 1631OPC     MW 6800   0.667   5.058   2.656
 1632OPC     OW 6801   4.340   5.001   3.204
 1632OPC    HW1 6802   4.350   5.088   3.201
 1632OPC    HW2 6803   4.379   4.973   3.132
 1632OPC     MW 6804   4.347   5.010   3.193
 1633OPC     OW 6805   2.120   4.495   1.495
 1633OPC    HW1 6806   2.108   4.434   1.433
 1633OPC    HW2 6807   2.192   4.537   1.468
 1633OPC     MW 6808   2.129   4.492   1.482
 1634OPC     OW 6809   0.787   4.985   2.008
 1634OPC    HW1 6810   0.801   4.988   1.922
 1634OPC    HW2 6811   0.859   5.021   2.042
 1634OPC     MW 6812   0.800   4.990   2.001
 1635OPC     OW 6813   3.424   4.865   4.637
 1635OPC    HW1 6814   3.347   4.903   4.655
 1635OPC    HW2 6815   3.457   4.916   4.575
 1635OPC     MW 6816   3.417   4.878   4.631
 1636OPC     OW 6817   3.664   4.522   5.116
 1636OPC    HW1 6818   3.716   4.563   5.172
 1636OPC    HW2 6819   3.711   4.520   5.042
 1636OPC     MW 6820   3.678   4.528   5.113
 1637OPC     OW 6821   2.535   0.940   2.983
 1637OPC    HW1 6822   2.548   0.867   3.030
 1637OPC    HW2 6823   2.452   0.960   2.999
 1637OPC     MW 6824   2.525   0.932   2.992
 1638OPC     OW 6825   4.934   2.528   5.132
 1638OPC    HW1 6826   5.008   2.482   5.136
 1638OPC    HW2 6827   4.874   2.468   5.113
 1638OPC     MW 6828   4.936   2.512   5.130
 1639OPC     OW 6829   4.531   4.806   5.382
 1639OPC    HW1 6830   4.524   4.813   5.295
 1639OPC    HW2 6831   4.466   4.752   5.403
 1639OPC     MW 6832   4.520   4.799   5.372
 1640OPC     OW 6833   0.941   0.949   1.500
 1640OPC    HW1 6834   0.922   0.928   1.583
 1640OPC    HW2 6835   0.873   0.996   1.474
 1640OPC     MW 6836   0.928   0.953   1.509
 1641OPC     OW 6837   0.127   3.918   2.852
 1641OPC    HW1 6838   0.071   3.870   2.898
 1641OPC    HW2 6839   0.127   3.995   2.893
 1641OPC     MW 6840   0.119   3.922   2.865
 1642OPC     OW 6841   2.503   0.607   1.655
 1642OPC    HW1 6842   2.453   0.545   1.691
 1642OPC    HW2 6843   2.565   0.561   1.613
 1642OPC     MW 6844   2.505   0.591   1.654
 1643OPC     OW 6845   0.479   2.299   4.158
 1643OPC    HW1 6846   0.524   2.354   4.210
 1643OPC    HW2 6847   0.406   2.344   4.140
 1643OPC     MW 6848   0.475   2.314   4.163
 1644OPC     OW 6849   2.638   3.300   3.497
 1644OPC    HW1 6850   2.673   3.221   3.482
 1644OPC    HW2 6851   2.647   3.310   3.583
 1644OPC     MW 6852   2.645   3.290   3.507
 1645OPC     OW 6853   0.185   2.492   5.132
 1645OPC    HW1 6854   0.211   2.439   5.069
 1645OPC    HW2 6855   0.165   2.438   5.198
 1645OPC     MW 6856   0.186   2.477   5.133
 1646OPC     OW 6857   2.227   3.365   5.137
 1646OPC    HW1 6858   2.164   3.356   5.077
 1646OPC    HW2 6859   2.268   3.288   5.136
 1646OPC     MW 6860   2.224   3.352   5.128
 1647OPC     OW 6861   5.128   0.869   0.282
 1647OPC    HW1 6862   5.160   0.791   0.258
 1647OPC    HW2 6863   5.196   0.923   0.272
 1647OPC     MW 6864   5.143   0.865   0.277
 1648OPC     OW 6865   0.713   0.965   1.726
 1648OPC    HW1 6866   0.690   0.881   1.732
 1648OPC    HW2 6867   0.646   1.007   1.761
 1648OPC     MW 6868   0.700   0.959   1.732
 1649OPC     OW 6869   4.812   2.828   0.348
 1649OPC    HW1 6870   4.878   2.836   0.404
 1649OPC    HW2 6871   4.751   2.786   0.394
 1649OPC     MW 6872   4.813   2.823   0.363
 1650OPC     OW 6873   0.231   1.592   2.874
 1650OPC    HW1 6874   0.259   1.529   2.821
 1650OPC    HW2 6875   0.292   1.654   2.866
 1650OPC     MW 6876   0.244   1.592   2.865
 1651OPC     OW 6877   3.057   0.385   2.014
 1651OPC    HW1 6878   3.023   0.395   1.934
 1651OPC    HW2 6879   3.085   0.303   2.014
 1651OPC     MW 6880   3.056   0.375   2.002
 1652OPC     OW 6881   4.624   0.679   3.121
 1652OPC    HW1 6882   4.602   0.594   3.120
 1652OPC    HW2 6883   4.548   0.719   3.138
 1652OPC     MW 6884   4.609   0.672   3.124
 1653OPC     OW 6885   2.939   3.210   3.800
 1653OPC    HW1 6886   2.893   3.282   3.783
 1653OPC    HW2 6887   2.991   3.201   3.731
 1653OPC     MW 6888   2.940   3.219   3.787
 1654OPC     OW 6889   3.785   2.524   0.331
 1654OPC    HW1 6890   3.840   2.473   0.376
 1654OPC    HW2 6891   3.738   2.563   0.394
 1654OPC     MW 6892   3.786   2.522   0.347
 1655OPC     OW 6893   2.647   0.817   4.012
 1655OPC    HW1 6894   2.662   0.781   4.090
 1655OPC    HW2 6895   2.626   0.749   3.962
 1655OPC     MW 6896   2.646   0.802   4.017
 1656OPC     OW 6897   3.390   3.580   3.857
 1656OPC    HW1 6898   3.436   3.543   3.793
 1656OPC    HW2 6899   3.308   3.580   3.826
 1656OPC     MW 6900   3.384   3.574   3.843
 1657OPC     OW 6901   5.136   1.802   3.559
 1657OPC    HW1 6902   5.141   1.755   3.486
 1657OPC    HW2 6903   5.056   1.787   3.588
 1657OPC     MW 6904   5.125   1.793   3.553
 1658OPC     OW 6905   3.980   3.148   1.338
 1658OPC    HW1 6906   3.949   3.229   1.327
 1658OPC    HW2 6907   3.969   3.111   1.259
 1658OPC     MW 6908   3.974   3.154   1.325
 1659OPC     OW 6909   4.207   4.743   2.803
 1659OPC    HW1 6910   4.133   4.777   2.835
 1659OPC    HW2 6911   4.238   4.806   2.751
 1659OPC     MW 6912   4.201   4.757   2.800
 1660OPC     OW 6913   2.199   4.944   2.515
 1660OPC    HW1 6914   2.193   4.940   2.428
 1660OPC    HW2 6915   2.279   4.976   2.529
 1660OPC     MW 6916   2.210   4.948   2.504
 1661OPC     OW 6917   1.387   4.436   2.279
 1661OPC    HW1 6918   1.339   4.368   2.256
 1661OPC    HW2 6919   1.355   4.459   2.357
 1661OPC     MW 6920   1.375   4.430   2.287
 1662OPC     OW 6921   0.812   0.481   2.673
 1662OPC    HW1 6922   0.738   0.494   2.716
 1662OPC    HW2 6923   0.790   0.495   2.589
 1662OPC     MW 6924   0.798   0.485   2.667
 1663OPC     OW 6925   4.682   0.277   1.681
 1663OPC    HW1 6926   4.687   0.237   1.759
 1663OPC    HW2 6927   4.597   0.274   1.663
 1663OPC     MW 6928   4.670   0.271   1.690
 1664OPC     OW 6929   1.308   3.000   1.150
 1664OPC    HW1 6930   1.296   2.950   1.080
 1664OPC    HW2 6931   1.241   3.055   1.148
 1664OPC     MW 6932   1.296   3.001   1.140
 1665OPC     OW 6933   1.126   3.126   1.982
 1665OPC    HW1 6934   1.183   3.174   2.027
 1665OPC    HW2 6935   1.067   3.103   2.041
 1665OPC     MW 6936   1.126   3.130   1.997
 1666OPC     OW 6937   4.432   3.825   4.039
 1666OPC    HW1 6938   4.415   3.769   4.103
 1666OPC    HW2 6939   4.498   3.787   3.996
 1666OPC     MW 6940   4.440   3.811   4.042
 1667OPC     OW 6941   0.231   2.859   3.858
 1667OPC    HW1 6942   0.199   2.902   3.927
 1667OPC    HW2 6943   0.317   2.873   3.864
 1667OPC     MW 6944   0.239   2.867   3.869
 1668OPC     OW 6945   2.942   3.205   5.465
 1668OPC    HW1 6946   2.995   3.135   5.471
 1668OPC    HW2 6947   2.881   3.189   0.049
 1668OPC     MW 6948   2.941   3.192   5.474
 1669OPC     OW 6949   2.856   3.393   1.243
 1669OPC    HW1 6950   2.940   3.413   1.259
 1669OPC    HW2 6951   2.823   3.383   1.323
 1669OPC     MW 6952   2.864   3.394   1.257
 1670OPC     OW 6953   4.277   4.253   4.547
 1670OPC    HW1 6954   4.222   4.237   4.481
 1670OPC    HW2 6955   4.275   4.179   4.593
 1670OPC     MW 6956   4.269   4.239   4.544
 1671OPC     OW 6957   1.519   2.756   3.935
 1671OPC    HW1 6958   1.473   2.728   3.867
 1671OPC    HW2 6959   1.486   2.835   3.951
 1671OPC     MW 6960   1.507   2.763   3.928
 1672OPC     OW 6961   1.787   3.035   4.307
 1672OPC    HW1 6962   1.794   2.977   4.372
 1672OPC    HW2 6963   1.869   3.049   4.283
 1672OPC     MW 6964   1.800   3.028   4.313
 1673OPC     OW 6965   2.183   3.052   2.504
 1673OPC    HW1 6966   2.220   3.116   2.551
 1673OPC    HW2 6967   2.205   3.071   2.422
 1673OPC     MW 6968   2.192   3.064   2.499
 1674OPC     OW 6969   4.617   0.366   2.869
 1674OPC    HW1 6970   4.609   0.447   2.837
 1674OPC    HW2 6971   4.566   0.318   2.818
 1674OPC     MW 6972   4.609   0.371   2.857
 1675OPC     OW 6973   1.880   0.186   1.510
 1675OPC    HW1 6974   1.925   0.115   1.531
 1675OPC    HW2 6975   1.857   0.220   1.587
 1675OPC     MW 6976   1.883   0.181   1.524
 1676OPC     OW 6977   4.694   4.259   3.379
 1676OPC    HW1 6978   4.612   4.262   3.410
 1676OPC    HW2 6979   4.729   4.334   3.406
 1676OPC     MW 6980   4.687   4.271   3.388
 1677OPC     OW 6981   0.219   0.634   3.566
 1677OPC    HW1 6982   0.174   0.702   3.598
 1677OPC    HW2 6983   0.234   0.656   3.483
 1677OPC     MW 6984   0.215   0.647   3.559
 1678OPC     OW 6985   0.280   0.594   3.887
 1678OPC    HW1 6986   0.345   0.585   3.945
 1678OPC    HW2 6987   0.267   0.513   3.859
 1678OPC     MW 6988   0.288   0.581   3.892
 1679OPC     OW 6989   1.187   0.157   2.428
 1679OPC    HW1 6990   1.180   0.216   2.491
 1679OPC    HW2 6991   1.219   0.087   2.468
 1679OPC     MW 6992   1.191   0.156   2.443
 1680OPC     OW 6993   2.297   3.500   2.892
 1680OPC    HW1 6994   2.295   3.532   2.973
 1680OPC    HW2 6995   2.245   3.430   2.897
 1680OPC     MW 6996   2.289   3.494   2.905
 1681OPC     OW 6997   1.124   3.089   0.812
 1681OPC    HW1 6998   1.192   3.035   0.801
 1681OPC    HW2 6999   1.161   3.166   0.828
 1681OPC     MW 7000   1.139   3.092   0.812
 1682OPC     OW 7001   4.583   4.995   3.511
 1682OPC    HW1 7002   4.667   5.013   3.526
 1682OPC    HW2 7003   4.540   5.054   3.558
 1682OPC     MW 7004   4.589   5.006   3.520
 1683OPC     OW 7005   5.059   3.771   5.023
 1683OPC    HW1 7006   5.137   3.772   5.062
 1683OPC    HW2 7007   5.059   3.844   4.975
 1683OPC     MW 7008   5.070   3.782   5.021
 1684OPC     OW 7009   1.487   3.073   2.523
 1684OPC    HW1 7010   1.511   2.993   2.550
 1684OPC    HW2 7011   1.542   3.089   2.457
 1684OPC     MW 7012   1.499   3.064   2.517
 1685OPC     OW 7013   5.073   3.207   0.844
 1685OPC    HW1 7014   5.108   3.131   0.820
 1685OPC    HW2 7015   5.034   3.189   0.920
 1685OPC     MW 7016   5.072   3.193   0.851
 1686OPC     OW 7017   1.873   2.037   3.980
 1686OPC    HW1 7018   1.829   2.058   4.052
 1686OPC    HW2 7019   1.953   2.018   4.009
 1686OPC     MW 7020   1.878   2.037   3.995
 1687OPC     OW 7021   0.459   2.940   1.961
 1687OPC    HW1 7022   0.461   2.877   1.900
 1687OPC    HW2 7023   0.386   2.923   2.005
 1687OPC     MW 7024   0.449   2.928   1.958
 1688OPC     OW 7025   0.417   1.798   2.837
 1688OPC    HW1 7026   0.394   1.853   2.774
 1688OPC    HW2 7027   0.449   1.850   2.899
 1688OPC     MW 7028   0.418   1.814   2.837
 1689OPC     OW 7029   0.619   0.333   1.326
 1689OPC    HW1 7030   0.633   0.416   1.350
 1689OPC    HW2 7031   0.559   0.305   1.383
 1689OPC     MW 7032   0.612   0.341   1.338
 1690OPC     OW 7033   4.911   0.600   4.840
 1690OPC    HW1 7034   4.928   0.606   4.925
 1690OPC    HW2 7035   4.990   0.590   4.804
 1690OPC     MW 7036   4.925   0.599   4.847
 1691OPC     OW 7037   2.693   1.340   4.906
 1691OPC    HW1 7038   2.626   1.300   4.944
 1691OPC    HW2 7039   2.762   1.292   4.930
 1691OPC     MW 7040   2.694   1.327   4.915
 1692OPC     OW 7041   0.983   0.298   0.130
 1692OPC    HW1 7042   1.043   0.321   0.071
 1692OPC    HW2 7043   0.955   0.374   0.162
 1692OPC     MW 7044   0.987   0.313   0.126
 1693OPC     OW 7045   0.602   2.519   5.065
 1693OPC    HW1 7046   0.657   2.542   5.128
 1693OPC    HW2 7047   0.538   2.578   5.069
 1693OPC     MW 7048   0.601   2.531   5.075
 1694OPC     OW 7049   0.513   0.901   4.599
 1694OPC    HW1 7050   0.595   0.879   4.618
 1694OPC    HW2 7051   0.513   0.905   4.512
 1694OPC     MW 7052   0.526   0.898   4.589
 1695OPC     OW 7053   2.858   0.352   1.010
 1695OPC    HW1 7054   2.918   0.380   0.953
 1695OPC    HW2 7055   2.884   0.385   1.086
 1695OPC     MW 7056   2.870   0.361   1.012
 1696OPC     OW 7057   3.609   2.395   4.996
 1696OPC    HW1 7058   3.537   2.444   5.002
 1696OPC    HW2 7059   3.584   2.330   4.943
 1696OPC     MW 7060   3.594   2.393   4.989
 1697OPC     OW 7061   3.748   4.131   4.929
 1697OPC    HW1 7062   3.804   4.171   4.875
 1697OPC    HW2 7063   3.691   4.093   4.875
 1697OPC     MW 7064   3.747   4.131   4.913
 1698OPC     OW 7065   0.577   0.928   3.357
 1698OPC    HW1 7066   0.549   1.005   3.326
 1698OPC    HW2 7067   0.555   0.872   3.294
 1698OPC     MW 7068   0.570   0.931   3.343
 1699OPC     OW 7069   2.838   4.544   4.270
 1699OPC    HW1 7070   2.881   4.580   4.336
 1699OPC    HW2 7071   2.756   4.535   4.300
 1699OPC     MW 7072   2.832   4.548   4.284
 1700OPC     OW 7073   4.300   3.209   5.150
 1700OPC    HW1 7074   4.228   3.187   5.106
 1700OPC    HW2 7075   4.363   3.200   5.091
 1700OPC     MW 7076   4.299   3.204   5.135
 1701OPC     OW 7077   1.906   0.452   1.426
 1701OPC    HW1 7078   1.972   0.470   1.481
 1701OPC    HW2 7079   1.899   0.365   1.432
 1701OPC     MW 7080   1.915   0.442   1.435
 1702OPC     OW 7081   1.882   3.880   4.080
 1702OPC    HW1 7082   1.954   3.909   4.040
 1702OPC    HW2 7083   1.893   3.794   4.084
 1702OPC     MW 7084   1.894   3.872   4.075
 1703OPC     OW 7085   0.181   2.926   0.939
 1703OPC    HW1 7086   0.148   2.954   1.015
 1703OPC    HW2 7087   0.266   2.916   0.956
 1703OPC     MW 7088   0.188   2.929   0.953
 1704OPC     OW 7089   0.987   4.639   4.997
 1704OPC    HW1 7090   0.944   4.714   5.005
 1704OPC    HW2 7091   1.067   4.664   4.972
 1704OPC     MW 7092   0.993   4.654   4.994
 1705OPC     OW 7093   2.575   4.925   3.910
 1705OPC    HW1 7094   2.549   4.842   3.913
 1705OPC    HW2 7095   2.660   4.920   3.895
 1705OPC     MW 7096   2.584   4.912   3.908
 1706OPC     OW 7097   1.083   0.363   1.646
 1706OPC    HW1 7098   1.048   0.437   1.617
 1706OPC    HW2 7099   1.134   0.389   1.712
 1706OPC     MW 7100   1.085   0.378   1.652
 1707OPC     OW 7101   1.301   3.351   1.333
 1707OPC    HW1 7102   1.285   3.363   1.418
 1707OPC    HW2 7103   1.365   3.291   1.332
 1707OPC     MW 7104   1.308   3.344   1.345
 1708OPC     OW 7105   1.079   3.859   5.251
 1708OPC    HW1 7106   1.087   3.821   5.329
 1708OPC    HW2 7107   0.994   3.878   5.246
 1708OPC     MW 7108   1.067   3.856   5.262
 1709OPC     OW 7109   4.868   0.034   2.715
 1709OPC    HW1 7110   4.921   0.097   2.685
 1709OPC    HW2 7111   4.870   0.045   2.802
 1709OPC     MW 7112   4.876   0.045   2.724
 1710OPC     OW 7113   4.402   0.079   4.325
 1710OPC    HW1 7114   4.473   0.092   4.275
 1710OPC    HW2 7115   4.423   0.117   4.400
 1710OPC     MW 7116   4.416   0.087   4.329
 1711OPC     OW 7117   4.374   3.441   2.494
 1711OPC    HW1 7118   4.291   3.470   2.494
 1711OPC    HW2 7119   4.409   3.480   2.564
 1711OPC     MW 7120   4.367   3.451   2.505
 1712OPC     OW 7121   5.295   2.025   3.584
 1712OPC    HW1 7122   5.324   2.019   3.666
 1712OPC    HW2 7123   5.244   1.955   3.575
 1712OPC     MW 7124   5.292   2.014   3.595
 1713OPC     OW 7125   3.568   4.249   4.439
 1713OPC    HW1 7126   3.483   4.264   4.450
 1713OPC    HW2 7127   3.605   4.294   4.504
 1713OPC     MW 7128   3.561   4.258   4.450
 1714OPC     OW 7129   4.844   4.338   2.017
 1714OPC    HW1 7130   4.899   4.301   2.074
 1714OPC    HW2 7131   4.822   4.413   2.056
 1714OPC     MW 7132   4.849   4.343   2.032
 1715OPC     OW 7133   1.645   2.357   4.533
 1715OPC    HW1 7134   1.719   2.349   4.487
 1715OPC    HW2 7135   1.673   2.372   4.614
 1715OPC     MW 7136   1.660   2.358   4.538
 1716OPC     OW 7137   0.544   4.137   4.229
 1716OPC    HW1 7138   0.595   4.195   4.271
 1716OPC    HW2 7139   0.492   4.107   4.292
 1716OPC     MW 7140   0.544   4.141   4.245
 1717OPC     OW 7141   2.866   1.446   4.570
 1717OPC    HW1 7142   2.860   1.426   4.485
 1717OPC    HW2 7143   2.893   1.372   4.607
 1717OPC     MW 7144   2.869   1.432   4.563
 1718OPC     OW 7145   1.057   4.027   3.196
 1718OPC    HW1 7146   1.128   3.996   3.238
 1718OPC    HW2 7147   0.997   3.966   3.211
 1718OPC     MW 7148   1.059   4.014   3.205
 1719OPC     OW 7149   4.882   2.550   0.539
 1719OPC    HW1 7150   4.838   2.533   0.466
 1719OPC    HW2 7151   4.861   2.485   0.592
 1719OPC     MW 7152   4.873   2.538   0.536
 1720OPC     OW 7153   4.107   0.517   3.862
 1720OPC    HW1 7154   4.027   0.501   3.890
 1720OPC    HW2 7155   4.121   0.600   3.884
 1720OPC     MW 7156   4.098   0.527   3.869
 1721OPC     OW 7157   3.869   1.565   3.592
 1721OPC    HW1 7158   3.917   1.602   3.529
 1721OPC    HW2 7159   3.862   1.628   3.653
 1721OPC     MW 7160   3.875   1.580   3.592
 1722OPC     OW 7161   1.620   0.462   1.398
 1722OPC    HW1 7162   1.701   0.476   1.426
 1722OPC    HW2 7163   1.632   0.431   1.317
 1722OPC     MW 7164   1.634   0.459   1.390
 1723OPC     OW 7165   3.302   1.246   0.578
 1723OPC    HW1 7166   3.258   1.191   0.629
 1723OPC    HW2 7167   3.240   1.282   0.528
 1723OPC     MW 7168   3.286   1.243   0.578
 1724OPC     OW 7169   0.148   1.270   2.931
 1724OPC    HW1 7170   0.182   1.300   2.856
 1724OPC    HW2 7171   0.204   1.298   2.992
 1724OPC     MW 7172   0.161   1.279   2.929
 1725OPC     OW 7173   2.126   0.910   1.163
 1725OPC    HW1 7174   2.204   0.871   1.170
 1725OPC    HW2 7175   2.093   0.877   1.090
 1725OPC     MW 7176   2.133   0.899   1.153
 1726OPC     OW 7177   3.318   3.605   4.225
 1726OPC    HW1 7178   3.338   3.628   4.143
 1726OPC    HW2 7179   3.242   3.563   4.217
 1726OPC     MW 7180   3.310   3.603   4.212
 1727OPC     OW 7181   0.570   5.070   0.685
 1727OPC    HW1 7182   0.544   5.045   0.765
 1727OPC    HW2 7183   0.630   5.011   0.663
 1727OPC     MW 7184   0.575   5.058   0.693
 1728OPC     OW 7185   0.188   0.322   1.781
 1728OPC    HW1 7186   0.243   0.258   1.761
 1728OPC    HW2 7187   0.110   0.289   1.761
 1728OPC     MW 7188   0.184   0.307   1.775
 1729OPC     OW 7189   3.836   2.182   4.837
 1729OPC    HW1 7190   3.749   2.191   4.843
 1729OPC    HW2 7191   3.857   2.229   4.767
 1729OPC     MW 7192   3.826   2.190   4.828
 1730OPC     OW 7193   1.708   3.118   5.278
 1730OPC    HW1 7194   1.744   3.161   5.210
 1730OPC    HW2 7195   1.737   3.037   5.268
 1730OPC     MW 7196   1.718   3.113   5.266
 1731OPC     OW 7197   2.658   3.789   0.649
 1731OPC    HW1 7198   2.620   3.821   0.578
 1731OPC    HW2 7199   2.594   3.785   0.707
 1731OPC     MW 7200   2.643   3.793   0.647
 1732OPC     OW 7201   3.481   0.451   4.790
 1732OPC    HW1 7202   3.520   0.514   4.835
 1732OPC    HW2 7203   3.429   0.493   4.734
 1732OPC     MW 7204   3.479   0.466   4.789
 1733OPC     OW 7205   0.761   3.180   4.900
 1733OPC    HW1 7206   0.740   3.106   4.859
 1733OPC    HW2 7207   0.836   3.204   4.862
 1733OPC     MW 7208   0.769   3.173   4.888
 1734OPC     OW 7209   3.147   2.621   5.156
 1734OPC    HW1 7210   3.120   2.553   5.204
 1734OPC    HW2 7211   3.078   2.639   5.105
 1734OPC     MW 7212   3.133   2.614   5.156
 1735OPC     OW 7213   3.408   5.402   5.164
 1735OPC    HW1 7214   3.424   0.036   5.206
 1735OPC    HW2 7215   3.349   5.424   5.104
 1735OPC     MW 7216   3.402   5.416   5.161
 1736OPC     OW 7217   1.944   2.709   1.906
 1736OPC    HW1 7218   1.917   2.790   1.924
 1736OPC    HW2 7219   1.871   2.667   1.885
 1736OPC     MW 7220   1.929   2.715   1.905
 1737OPC     OW 7221   5.233   0.177   4.060
 1737OPC    HW1 7222   5.163   0.134   4.090
 1737OPC    HW2 7223   5.299   0.124   4.080
 1737OPC     MW 7224   5.232   0.163   4.067
 1738OPC     OW 7225   0.462   1.604   4.238
 1738OPC    HW1 7226   0.458   1.569   4.158
 1738OPC    HW2 7227   0.505   1.543   4.284
 1738OPC     MW 7228   0.468   1.589   4.233
 1739OPC     OW 7229   4.049   3.529   1.149
 1739OPC    HW1 7230   4.023   3.519   1.066
 1739OPC    HW2 7231   4.076   3.612   1.153
 1739OPC     MW 7232   4.049   3.540   1.138
 1740OPC     OW 7233   2.575   0.783   2.037
 1740OPC    HW1 7234   2.537   0.856   2.008
 1740OPC    HW2 7235   2.515   0.721   2.025
 1740OPC     MW 7236   2.561   0.785   2.031
 1741OPC     OW 7237   2.729   3.200   1.091
 1741OPC    HW1 7238   2.785   3.136   1.070
 1741OPC    HW2 7239   2.775   3.250   1.145
 1741OPC     MW 7240   2.744   3.198   1.096
 1742OPC     OW 7241   4.650   3.185   3.829
 1742OPC    HW1 7242   4.709   3.158   3.888
 1742OPC    HW2 7243   4.581   3.206   3.878
 1742OPC     MW 7244   4.648   3.184   3.845
 1743OPC     OW 7245   3.100   4.738   1.018
 1743OPC    HW1 7246   3.058   4.778   1.083
 1743OPC    HW2 7247   3.129   4.805   0.969
 1743OPC     MW 7248   3.098   4.754   1.020
 1744OPC     OW 7249   2.656   3.441   0.970
 1744OPC    HW1 7250   2.689   3.363   0.990
 1744OPC    HW2 7251   2.681   3.491   1.037
 1744OPC     MW 7252   2.665   3.437   0.983
 1745OPC     OW 7253   3.880   3.648   2.919
 1745OPC    HW1 7254   3.860   3.566   2.896
 1745OPC    HW2 7255   3.916   3.639   2.998
 1745OPC     MW 7256   3.883   3.635   2.927
 1746OPC     OW 7257   3.141   0.123   2.433
 1746OPC    HW1 7258   3.186   0.196   2.448
 1746OPC    HW2 7259   3.064   0.153   2.403
 1746OPC     MW 7260   3.136   0.138   2.431
 1747OPC     OW 7261   3.998   1.790   0.525
 1747OPC    HW1 7262   3.965   1.760   0.599
 1747OPC    HW2 7263   4.077   1.820   0.548
 1747OPC     MW 7264   4.005   1.790   0.539
 1748OPC     OW 7265   4.906   1.895   0.852
 1748OPC    HW1 7266   4.854   1.923   0.788
 1748OPC    HW2 7267   4.984   1.885   0.813
 1748OPC     MW 7268   4.910   1.897   0.837
 1749OPC     OW 7269   3.464   0.721   2.206
 1749OPC    HW1 7270   3.547   0.698   2.193
 1749OPC    HW2 7271   3.459   0.735   2.292
 1749OPC     MW 7272   3.476   0.720   2.217
 1750OPC     OW 7273   3.227   2.572   3.579
 1750OPC    HW1 7274   3.165   2.625   3.547
 1750OPC    HW2 7275   3.245   2.519   3.512
 1750OPC     MW 7276   3.221   2.572   3.564
 1751OPC     OW 7277   4.345   1.220   4.886
 1751OPC    HW1 7278   4.262   1.193   4.890
 1751OPC    HW2 7279   4.361   1.223   4.800
 1751OPC     MW 7280   4.335   1.217   4.874
 1752OPC     OW 7281   2.327   2.772   4.175
 1752OPC    HW1 7282   2.338   2.838   4.118
 1752OPC    HW2 7283   2.277   2.716   4.131
 1752OPC     MW 7284   2.321   2.773   4.160
 1753OPC     OW 7285   2.697   3.932   2.226
 1753OPC    HW1 7286   2.711   3.893   2.303
 1753OPC    HW2 7287   2.727   4.013   2.237
 1753OPC     MW 7288   2.703   3.938   2.239
 1754OPC     OW 7289   4.851   2.087   1.285
 1754OPC    HW1 7290   4.887   2.067   1.362
 1754OPC    HW2 7291   4.903   2.150   1.254
 1754OPC     MW 7292   4.864   2.093   1.292
 1755OPC     OW 7293   4.622   1.495   0.164
 1755OPC    HW1 7294   4.592   1.461   0.089
 1755OPC    HW2 7295   4.705   1.466   0.167
 1755OPC     MW 7296   4.630   1.486   0.153
 1756OPC     OW 7297   2.612   4.820   5.110
 1756OPC    HW1 7298   2.577   4.830   5.189
 1756OPC    HW2 7299   2.556   4.862   5.057
 1756OPC     MW 7300   2.599   4.828   5.114
 1757OPC     OW 7301   3.964   4.844   2.898
 1757OPC    HW1 7302   3.926   4.905   2.948
 1757OPC    HW2 7303   3.932   4.770   2.930
 1757OPC     MW 7304   3.954   4.842   2.910
 1758OPC     OW 7305   3.258   3.441   5.301
 1758OPC    HW1 7306   3.341   3.431   5.329
 1758OPC    HW2 7307   3.262   3.512   5.251
 1758OPC     MW 7308   3.271   3.450   5.298
 1759OPC     OW 7309   4.996   2.663   4.274
 1759OPC    HW1 7310   4.993   2.600   4.335
 1759OPC    HW2 7311   4.913   2.692   4.271
 1759OPC     MW 7312   4.983   2.658   4.282
 1760OPC     OW 7313   3.341   0.212   0.539
 1760OPC    HW1 7314   3.418   0.180   0.564
 1760OPC    HW2 7315   3.331   0.179   0.459
 1760OPC     MW 7316   3.351   0.202   0.531
 1761OPC     OW 7317   2.299   1.383   5.136
 1761OPC    HW1 7318   2.277   1.447   5.081
 1761OPC    HW2 7319   2.337   1.424   5.202
 1761OPC     MW 7320   2.301   1.398   5.137
 1762OPC     OW 7321   3.033   1.941   4.024
 1762OPC    HW1 7322   3.067   1.988   3.959
 1762OPC    HW2 7323   3.006   1.868   3.985
 1762OPC     MW 7324   3.034   1.937   4.009
 1763OPC     OW 7325   0.565   0.418   0.436
 1763OPC    HW1 7326   0.639   0.382   0.467
 1763OPC    HW2 7327   0.511   0.416   0.505
 1763OPC     MW 7328   0.568   0.412   0.451
 1764OPC     OW 7329   0.168   1.112   4.868
 1764OPC    HW1 7330   0.225   1.115   4.802
 1764OPC    HW2 7331   0.093   1.091   4.829
 1764OPC     MW 7332   0.165   1.109   4.852
 1765OPC     OW 7333   4.452   3.483   4.476
 1765OPC    HW1 7334   4.509   3.424   4.505
 1765OPC    HW2 7335   4.450   3.543   4.539
 1765OPC     MW 7336   4.460   3.483   4.489
 1766OPC     OW 7337   2.302   4.232   1.861
 1766OPC    HW1 7338   2.248   4.193   1.806
 1766OPC    HW2 7339   2.371   4.179   1.866
 1766OPC     MW 7340   2.304   4.219   1.854
 1767OPC     OW 7341   2.965   1.820   2.016
 1767OPC    HW1 7342   3.048   1.843   2.029
 1767OPC    HW2 7343   2.920   1.887   2.048
 1767OPC     MW 7344   2.971   1.833   2.023
 1768OPC     OW 7345   1.113   4.598   0.649
 1768OPC    HW1 7346   1.043   4.558   0.617
 1768OPC    HW2 7347   1.088   4.681   0.655
 1768OPC     MW 7348   1.099   4.604   0.645
 1769OPC     OW 7349   4.989   0.477   1.209
 1769OPC    HW1 7350   4.909   0.442   1.211
 1769OPC    HW2 7351   4.999   0.497   1.125
 1769OPC     MW 7352   4.978   0.475   1.197
 1770OPC     OW 7353   4.337   5.019   4.426
 1770OPC    HW1 7354   4.255   5.044   4.413
 1770OPC    HW2 7355   4.377   5.039   4.351
 1770OPC     MW 7356   4.331   5.026   4.413
 1771OPC     OW 7357   4.603   4.593   3.130
 1771OPC    HW1 7358   4.605   4.659   3.186
 1771OPC    HW2 7359   4.522   4.594   3.099
 1771OPC     MW 7360   4.592   4.603   3.134
 1772OPC     OW 7361   0.145   2.716   4.950
 1772OPC    HW1 7362   0.138   2.677   4.872
 1772OPC    HW2 7363   0.131   2.651   5.007
 1772OPC     MW 7364   0.142   2.701   4.947
 1773OPC     OW 7365   0.649   0.251   2.340
 1773OPC    HW1 7366   0.670   0.225   2.421
 1773OPC    HW2 7367   0.720   0.231   2.293
 1773OPC     MW 7368   0.663   0.244   2.345
 1774OPC     OW 7369   0.312   4.430   0.141
 1774OPC    HW1 7370   0.379   4.442   0.196
 1774OPC    HW2 7371   0.319   4.497   0.086
 1774OPC     MW 7372   0.323   4.442   0.141
 1775OPC     OW 7373   0.728   1.071   0.248
 1775OPC    HW1 7374   0.813   1.060   0.265
 1775OPC    HW2 7375   0.728   1.130   0.183
 1775OPC     MW 7376   0.741   1.078   0.241
 1776OPC     OW 7377   3.773   0.716   2.000
 1776OPC    HW1 7378   3.716   0.777   1.972
 1776OPC    HW2 7379   3.848   0.741   1.965
 1776OPC     MW 7380   3.775   0.729   1.990
 1777OPC     OW 7381   2.492   4.868   1.414
 1777OPC    HW1 7382   2.447   4.900   1.346
 1777OPC    HW2 7383   2.573   4.859   1.383
 1777OPC     MW 7384   2.497   4.871   1.399
 1778OPC     OW 7385   1.592   1.830   1.263
 1778OPC    HW1 7386   1.521   1.878   1.245
 1778OPC    HW2 7387   1.568   1.749   1.242
 1778OPC     MW 7388   1.578   1.825   1.257
 1779OPC     OW 7389   3.864   4.963   0.033
 1779OPC    HW1 7390   3.947   4.983   0.050
 1779OPC    HW2 7391   3.824   4.975   0.110
 1779OPC     MW 7392   3.871   4.968   0.047
 1780OPC     OW 7393   2.234   0.206   0.948
 1780OPC    HW1 7394   2.152   0.220   0.923
 1780OPC    HW2 7395   2.279   0.205   0.872
 1780OPC     MW 7396   2.229   0.207   0.933
 1781OPC     OW 7397   4.230   3.425   1.347
 1781OPC    HW1 7398   4.180   3.444   1.415
 1781OPC    HW2 7399   4.178   3.436   1.279
 1781OPC     MW 7400   4.215   3.429   1.347
 1782OPC     OW 7401   1.520   2.205   0.694
 1782OPC    HW1 7402   1.466   2.203   0.762
 1782OPC    HW2 7403   1.472   2.244   0.632
 1782OPC     MW 7404   1.505   2.211   0.695
 1783OPC     OW 7405   4.464   1.068   1.226
 1783OPC    HW1 7406   4.522   1.011   1.194
 1783OPC    HW2 7407   4.398   1.063   1.170
 1783OPC     MW 7408   4.463   1.059   1.213
 1784OPC     OW 7409   0.421   0.021   2.873
 1784OPC    HW1 7410   0.415   0.044   2.957
 1784OPC    HW2 7411   0.432   5.374   2.877
 1784OPC     MW 7412   0.422   0.011   2.886
 1785OPC     OW 7413   3.404   1.096   4.409
 1785OPC    HW1 7414   3.398   1.149   4.478
 1785OPC    HW2 7415   3.393   1.016   4.443
 1785OPC     MW 7416   3.401   1.092   4.424
 1786OPC     OW 7417   0.147   2.634   4.679
 1786OPC    HW1 7418   0.113   2.570   4.630
 1786OPC    HW2 7419   0.127   2.707   4.634
 1786OPC     MW 7420   0.139   2.636   4.665
 1787OPC     OW 7421   2.168   4.064   0.268
 1787OPC    HW1 7422   2.105   4.125   0.271
 1787OPC    HW2 7423   2.166   4.029   0.348
 1787OPC     MW 7424   2.158   4.068   0.280
 1788OPC     OW 7425   4.841   4.441   4.835
 1788OPC    HW1 7426   4.886   4.377   4.874
 1788OPC    HW2 7427   4.758   4.416   4.845
 1788OPC     MW 7428   4.835   4.428   4.842
 1789OPC     OW 7429   4.122   0.308   2.231
 1789OPC    HW1 7430   4.165   0.358   2.287
 1789OPC    HW2 7431   4.125   0.353   2.156
 1789OPC     MW 7432   4.129   0.322   2.228
 1790OPC     OW 7433   4.852   0.319   4.106
 1790OPC    HW1 7434   4.930   0.354   4.125
 1790OPC    HW2 7435   4.845   0.330   4.019
 1790OPC     MW 7436   4.863   0.326   4.096
 1791OPC     OW 7437   1.059   2.432   4.617
 1791OPC    HW1 7438   1.056   2.387   4.691
 1791OPC    HW2 7439   1.047   2.515   4.642
 1791OPC     MW 7440   1.057   2.438   4.632
 1792OPC     OW 7441   0.141   4.220   2.494
 1792OPC    HW1 7442   0.158   4.258   2.570
 1792OPC    HW2 7443   0.102   4.145   2.516
 1792OPC     MW 7444   0.137   4.215   2.509
 1793OPC     OW 7445   2.588   0.682   5.145
 1793OPC    HW1 7446   2.505   0.688   5.169
 1793OPC    HW2 7447   2.621   0.621   5.198
 1793OPC     MW 7448   2.581   0.674   5.156
 1794OPC     OW 7449   4.440   0.776   3.879
 1794OPC    HW1 7450   4.359   0.772   3.911
 1794OPC    HW2 7451   4.429   0.764   3.794
 1794OPC     MW 7452   4.427   0.774   3.872
 1795OPC     OW 7453   3.289   4.551   2.312
 1795OPC    HW1 7454   3.316   4.570   2.232
 1795OPC    HW2 7455   3.362   4.522   2.352
 1795OPC     MW 7456   3.304   4.549   2.306
 1796OPC     OW 7457   0.189   1.266   2.288
 1796OPC    HW1 7458   0.175   1.187   2.324
 1796OPC    HW2 7459   0.115   1.309   2.304
 1796OPC     MW 7460   0.176   1.261   2.296
 1797OPC     OW 7461   3.580   0.471   4.066
 1797OPC    HW1 7462   3.518   0.529   4.046
 1797OPC    HW2 7463   3.549   0.396   4.034
 1797OPC     MW 7464   3.566   0.468   4.058
 1798OPC     OW 7465   3.979   0.118   4.061
 1798OPC    HW1 7466   3.919   0.168   4.101
 1798OPC    HW2 7467   4.048   0.122   4.114
 1798OPC     MW 7468   3.980   0.126   4.075
 1799OPC     OW 7469   0.528   3.057   1.613
 1799OPC    HW1 7470   0.493   3.126   1.572
 1799OPC    HW2 7471   0.458   3.017   1.648
 1799OPC     MW 7472   0.512   3.061   1.612
 1800OPC     OW 7473   5.065   0.512   3.877
 1800OPC    HW1 7474   4.994   0.468   3.856
 1800OPC    HW2 7475   5.035   0.592   3.897
 1800OPC     MW 7476   5.050   0.518   3.877
 1801OPC     OW 7477   0.745   1.893   2.586
 1801OPC    HW1 7478   0.765   1.848   2.658
 1801OPC    HW2 7479   0.818   1.888   2.538
 1801OPC     MW 7480   0.759   1.885   2.589
 1802OPC     OW 7481   3.256   4.472   2.998
 1802OPC    HW1 7482   3.238   4.490   3.081
 1802OPC    HW2 7483   3.336   4.438   3.000
 1802OPC     MW 7484   3.265   4.470   3.010
 1803OPC     OW 7485   0.255   3.410   1.621
 1803OPC    HW1 7486   0.295   3.367   1.557
 1803OPC    HW2 7487   0.244   3.349   1.683
 1803OPC     MW 7488   0.259   3.394   1.621
 1804OPC     OW 7489   2.248   0.164   1.977
 1804OPC    HW1 7490   2.333   0.151   1.992
 1804OPC    HW2 7491   2.210   0.147   2.054
 1804OPC     MW 7492   2.255   0.160   1.990
 1805OPC     OW 7493   2.657   0.380   4.014
 1805OPC    HW1 7494   2.591   0.342   4.056
 1805OPC    HW2 7495   2.675   0.325   3.949
 1805OPC     MW 7496   2.650   0.366   4.010
 1806OPC     OW 7497   2.048   2.012   3.233
 1806OPC    HW1 7498   2.096   1.978   3.169
 1806OPC    HW2 7499   2.007   2.079   3.194
 1806OPC     MW 7500   2.049   2.017   3.218
 1807OPC     OW 7501   1.951   0.140   2.706
 1807OPC    HW1 7502   1.911   0.088   2.649
 1807OPC    HW2 7503   1.968   0.212   2.660
 1807OPC     MW 7504   1.948   0.143   2.691
 1808OPC     OW 7505   3.547   3.504   3.635
 1808OPC    HW1 7506   3.619   3.464   3.663
 1808OPC    HW2 7507   3.520   3.455   3.569
 1808OPC     MW 7508   3.553   3.491   3.629
 1809OPC     OW 7509   1.088   1.288   1.077
 1809OPC    HW1 7510   1.077   1.373   1.059
 1809OPC    HW2 7511   1.134   1.289   1.151
 1809OPC     MW 7512   1.093   1.301   1.085
 1810OPC     OW 7513   2.685   3.508   0.694
 1810OPC    HW1 7514   2.656   3.500   0.776
 1810OPC    HW2 7515   2.685   3.595   0.681
 1810OPC     MW 7516   2.681   3.520   0.704
 1811OPC     OW 7517   4.572   4.326   5.155
 1811OPC    HW1 7518   4.493   4.313   5.190
 1811OPC    HW2 7519   4.598   4.246   5.133
 1811OPC     MW 7520   4.564   4.312   5.157
 1812OPC     OW 7521   2.456   3.780   3.264
 1812OPC    HW1 7522   2.510   3.774   3.195
 1812OPC    HW2 7523   2.434   3.865   3.264
 1812OPC     MW 7524   2.461   3.792   3.254
 1813OPC     OW 7525   1.868   4.621   0.544
 1813OPC    HW1 7526   1.834   4.561   0.597
 1813OPC    HW2 7527   1.828   4.694   0.568
 1813OPC     MW 7528   1.857   4.623   0.556
 1814OPC     OW 7529   1.192   1.712   0.592
 1814OPC    HW1 7530   1.240   1.734   0.662
 1814OPC    HW2 7531   1.152   1.787   0.571
 1814OPC     MW 7532   1.193   1.726   0.599
 1815OPC     OW 7533   4.225   1.961   4.262
 1815OPC    HW1 7534   4.250   1.992   4.184
 1815OPC    HW2 7535   4.187   2.029   4.301
 1815OPC     MW 7536   4.223   1.975   4.256
 1816OPC     OW 7537   0.602   1.433   4.419
 1816OPC    HW1 7538   0.568   1.453   4.496
 1816OPC    HW2 7539   0.677   1.477   4.417
 1816OPC     MW 7540   0.608   1.443   4.430
 1817OPC     OW 7541   1.996   0.527   1.172
 1817OPC    HW1 7542   1.962   0.512   1.251
 1817OPC    HW2 7543   1.937   0.577   1.133
 1817OPC     MW 7544   1.982   0.532   1.178
 1818OPC     OW 7545   1.356   0.308   0.735
 1818OPC    HW1 7546   1.272   0.299   0.753
 1818OPC    HW2 7547   1.375   0.388   0.765
 1818OPC     MW 7548   1.347   0.319   0.742
 1819OPC     OW 7549   2.935   3.770   1.720
 1819OPC    HW1 7550   2.888   3.821   1.668
 1819OPC    HW2 7551   2.942   3.816   1.794
 1819OPC     MW 7552   2.929   3.784   1.724
 1820OPC     OW 7553   2.357   0.222   0.703
 1820OPC    HW1 7554   2.382   0.299   0.670
 1820OPC    HW2 7555   2.294   0.196   0.648
 1820OPC     MW 7556   2.351   0.230   0.690
 1821OPC     OW 7557   0.337   4.565   4.771
 1821OPC    HW1 7558   0.419   4.542   4.788
 1821OPC    HW2 7559   0.297   4.489   4.757
 1821OPC     MW 7560   0.343   4.551   4.771
 1822OPC     OW 7561   1.422   4.862   0.715
 1822OPC    HW1 7562   1.380   4.866   0.791
 1822OPC    HW2 7563   1.490   4.916   0.726
 1822OPC     MW 7564   1.426   4.870   0.728
 1823OPC     OW 7565   5.431   0.575   2.329
 1823OPC    HW1 7566   5.374   0.635   2.358
 1823OPC    HW2 7567   5.393   0.546   2.256
 1823OPC     MW 7568   5.417   0.580   2.322
 1824OPC     OW 7569   4.520   1.881   3.756
 1824OPC    HW1 7570   4.526   1.852   3.838
 1824OPC    HW2 7571   4.496   1.810   3.711
 1824OPC     MW 7572   4.517   1.866   3.761
 1825OPC     OW 7573   0.558   3.379   4.922
 1825OPC    HW1 7574   0.521   3.366   5.000
 1825OPC    HW2 7575   0.626   3.324   4.923
 1825OPC     MW 7576   0.562   3.369   4.934
 1826OPC     OW 7577   2.724   4.419   4.668
 1826OPC    HW1 7578   2.740   4.499   4.699
 1826OPC    HW2 7579   2.656   4.392   4.715
 1826OPC     MW 7580   2.716   4.427   4.679
 1827OPC     OW 7581   4.848   2.183   4.153
 1827OPC    HW1 7582   4.854   2.248   4.095
 1827OPC    HW2 7583   4.927   2.145   4.149
 1827OPC     MW 7584   4.861   2.187   4.144
 1828OPC     OW 7585   2.827   2.590   0.044
 1828OPC    HW1 7586   2.782   2.556   0.110
 1828OPC    HW2 7587   2.890   2.532   0.030
 1828OPC     MW 7588   2.829   2.577   0.052
 1829OPC     OW 7589   4.472   1.670   3.582
 1829OPC    HW1 7590   4.489   1.587   3.602
 1829OPC    HW2 7591   4.505   1.680   3.502
 1829OPC     MW 7592   4.479   1.659   3.573
 1830OPC     OW 7593   4.687   0.719   1.895
 1830OPC    HW1 7594   4.695   0.678   1.818
 1830OPC    HW2 7595   4.643   0.791   1.875
 1830OPC     MW 7596   4.682   0.723   1.881
 1831OPC     OW 7597   2.313   4.797   4.287
 1831OPC    HW1 7598   2.235   4.774   4.254
 1831OPC    HW2 7599   2.293   4.859   4.345
 1831OPC     MW 7600   2.298   4.803   4.291
 1832OPC     OW 7601   1.320   0.919   5.315
 1832OPC    HW1 7602   1.365   0.956   5.250
 1832OPC    HW2 7603   1.336   0.971   5.383
 1832OPC     MW 7604   1.329   0.932   5.315
 1833OPC     OW 7605   4.314   4.536   1.206
 1833OPC    HW1 7606   4.353   4.559   1.131
 1833OPC    HW2 7607   4.376   4.549   1.266
 1833OPC     MW 7608   4.329   4.541   1.204
 1834OPC     OW 7609   4.634   1.771   0.230
 1834OPC    HW1 7610   4.669   1.762   0.310
 1834OPC    HW2 7611   4.631   1.689   0.200
 1834OPC     MW 7612   4.639   1.757   0.237
 1835OPC     OW 7613   0.897   4.392   3.736
 1835OPC    HW1 7614   0.926   4.464   3.697
 1835OPC    HW2 7615   0.961   4.371   3.792
 1835OPC     MW 7616   0.911   4.399   3.739
 1836OPC     OW 7617   4.840   1.629   3.365
 1836OPC    HW1 7618   4.756   1.652   3.359
 1836OPC    HW2 7619   4.853   1.581   3.294
 1836OPC     MW 7620   4.830   1.625   3.354
 1837OPC     OW 7621   3.886   3.090   1.991
 1837OPC    HW1 7622   3.936   3.149   1.950
 1837OPC    HW2 7623   3.870   3.127   2.068
 1837OPC     MW 7624   3.891   3.104   1.996
 1838OPC     OW 7625   4.426   0.787   0.045
 1838OPC    HW1 7626   4.391   0.866   0.061
 1838OPC    HW2 7627   4.507   0.806   0.017
 1838OPC     MW 7628   4.433   0.802   0.043
 1839OPC     OW 7629   0.385   5.088   2.558
 1839OPC    HW1 7630   0.364   5.004   2.555
 1839OPC    HW2 7631   0.472   5.087   2.566
 1839OPC     MW 7632   0.395   5.076   2.558
 1840OPC     OW 7633   0.405   1.589   2.110
 1840OPC    HW1 7634   0.423   1.670   2.083
 1840OPC    HW2 7635   0.433   1.588   2.193
 1840OPC     MW 7636   0.412   1.601   2.119
 1841OPC     OW 7637   4.974   4.765   2.649
 1841OPC    HW1 7638   4.985   4.758   2.563
 1841OPC    HW2 7639   4.929   4.693   2.670
 1841OPC     MW 7640   4.969   4.753   2.640
 1842OPC     OW 7641   3.084   0.354   4.174
 1842OPC    HW1 7642   3.131   0.320   4.109
 1842OPC    HW2 7643   3.130   0.424   4.198
 1842OPC     MW 7644   3.098   0.359   4.168
 1843OPC     OW 7645   2.461   1.809   1.570
 1843OPC    HW1 7646   2.375   1.823   1.564
 1843OPC    HW2 7647   2.490   1.877   1.615
 1843OPC     MW 7648   2.452   1.821   1.576
 1844OPC     OW 7649   3.341   2.194   3.429
 1844OPC    HW1 7650   3.305   2.268   3.399
 1844OPC    HW2 7651   3.413   2.221   3.470
 1844OPC     MW 7652   3.346   2.209   3.430
 1845OPC     OW 7653   4.626   0.129   4.161
 1845OPC    HW1 7654   4.574   0.131   4.091
 1845OPC    HW2 7655   4.688   0.188   4.142
 1845OPC     MW 7656   4.628   0.138   4.148
 1846OPC     OW 7657   0.567   0.586   3.933
 1846OPC    HW1 7658   0.609   0.548   3.999
 1846OPC    HW2 7659   0.584   0.671   3.943
 1846OPC     MW 7660   0.576   0.593   3.944
 1847OPC     OW 7661   2.467   1.265   3.202
 1847OPC    HW1 7662   2.491   1.315   3.269
 1847OPC    HW2 7663   2.475   1.184   3.233
 1847OPC     MW 7664   2.472   1.260   3.216
 1848OPC     OW 7665   0.773   0.504   3.334
 1848OPC    HW1 7666   0.750   0.511   3.250
 1848OPC    HW2 7667   0.773   0.586   3.363
 1848OPC     MW 7668   0.770   0.517   3.326
 1849OPC     OW 7669   0.344   0.716   4.722
 1849OPC    HW1 7670   0.394   0.772   4.678
 1849OPC    HW2 7671   0.312   0.765   4.787
 1849OPC     MW 7672   0.347   0.732   4.725
 1850OPC     OW 7673   4.310   2.880   1.327
 1850OPC    HW1 7674   4.276   2.829   1.390
 1850OPC    HW2 7675   4.288   2.960   1.352
 1850OPC     MW 7676   4.302   2.884   1.340
 1851OPC     OW 7677   1.780   4.830   2.852
 1851OPC    HW1 7678   1.857   4.863   2.829
 1851OPC    HW2 7679   1.801   4.764   2.905
 1851OPC     MW 7680   1.795   4.825   2.856
 1852OPC     OW 7681   2.495   4.784   0.297
 1852OPC    HW1 7682   2.478   4.711   0.253
 1852OPC    HW2 7683   2.513   4.756   0.377
 1852OPC     MW 7684   2.495   4.769   0.302
 1853OPC     OW 7685   0.141   0.547   0.827
 1853OPC    HW1 7686   0.066   0.543   0.870
 1853OPC    HW2 7687   0.161   0.464   0.812
 1853OPC     MW 7688   0.133   0.534   0.831
 1854OPC     OW 7689   5.092   4.757   3.269
 1854OPC    HW1 7690   5.085   4.686   3.219
 1854OPC    HW2 7691   5.142   4.730   3.336
 1854OPC     MW 7692   5.098   4.742   3.272
 1855OPC     OW 7693   0.426   0.458   0.194
 1855OPC    HW1 7694   0.459   0.449   0.274
 1855OPC    HW2 7695   0.419   0.376   0.165
 1855OPC     MW 7696   0.430   0.445   0.201
 1856OPC     OW 7697   2.165   4.710   3.623
 1856OPC    HW1 7698   2.100   4.764   3.602
 1856OPC    HW2 7699   2.228   4.730   3.566
 1856OPC     MW 7700   2.165   4.721   3.611
 1857OPC     OW 7701   2.907   0.993   1.985
 1857OPC    HW1 7702   2.836   1.012   1.938
 1857OPC    HW2 7703   2.935   1.070   2.014
 1857OPC     MW 7704   2.901   1.007   1.983
 1858OPC     OW 7705   0.699   3.684   3.670
 1858OPC    HW1 7706   0.708   3.693   3.584
 1858OPC    HW2 7707   0.687   3.765   3.699
 1858OPC     MW 7708   0.699   3.697   3.662
 1859OPC     OW 7709   3.908   4.202   0.506
 1859OPC    HW1 7710   3.965   4.137   0.511
 1859OPC    HW2 7711   3.835   4.170   0.541
 1859OPC     MW 7712   3.906   4.188   0.512
 1860OPC     OW 7713   4.247   2.923   4.210
 1860OPC    HW1 7714   4.219   2.920   4.292
 1860OPC    HW2 7715   4.315   2.869   4.208
 1860OPC     MW 7716   4.253   2.915   4.222
 1861OPC     OW 7717   4.865   2.395   1.656
 1861OPC    HW1 7718   4.812   2.392   1.587
 1861OPC    HW2 7719   4.893   2.313   1.664
 1861OPC     MW 7720   4.861   2.383   1.647
 1862OPC     OW 7721   3.021   3.988   2.510
 1862OPC    HW1 7722   3.098   3.948   2.520
 1862OPC    HW2 7723   3.027   4.059   2.560
 1862OPC     MW 7724   3.033   3.992   2.519
 1863OPC     OW 7725   5.070   4.840   1.768
 1863OPC    HW1 7726   5.068   4.766   1.722
 1863OPC    HW2 7727   5.065   4.903   1.708
 1863OPC     MW 7728   5.069   4.839   1.752
 1864OPC     OW 7729   1.114   4.870   2.747
 1864OPC    HW1 7730   1.113   4.862   2.834
 1864OPC    HW2 7731   1.081   4.793   2.719
 1864OPC     MW 7732   1.109   4.857   2.756
 1865OPC     OW 7733   0.019   4.284   1.309
 1865OPC    HW1 7734   0.007   4.318   1.388
 1865OPC    HW2 7735   0.085   4.331   1.276
 1865OPC     MW 7736   0.027   4.296   1.316
 1866OPC     OW 7737   1.623   1.342   3.647
 1866OPC    HW1 7738   1.558   1.333   3.704
 1866OPC    HW2 7739   1.642   1.427   3.651
 1866OPC     MW 7740   1.616   1.353   3.656
 1867OPC     OW 7741   3.826   3.209   4.947
 1867OPC    HW1 7742   3.913   3.196   4.947
 1867OPC    HW2 7743   3.794   3.129   4.938
 1867OPC     MW 7744   3.834   3.196   4.946
 1868OPC     OW 7745   2.969   0.372   2.567
 1868OPC    HW1 7746   2.982   0.458   2.578
 1868OPC    HW2 7747   3.019   0.336   2.628
 1868OPC     MW 7748   2.978   0.380   2.577
 1869OPC     OW 7749   2.122   2.764   1.702
 1869OPC    HW1 7750   2.077   2.734   1.770
 1869OPC    HW2 7751   2.153   2.841   1.730
 1869OPC     MW 7752   2.120   2.771   1.716
 1870OPC     OW 7753   0.812   1.842   4.549
 1870OPC    HW1 7754   0.886   1.840   4.594
 1870OPC    HW2 7755   0.816   1.919   4.506
 1870OPC     MW 7756   0.824   1.853   4.549
 1871OPC     OW 7757   1.261   0.982   2.744
 1871OPC    HW1 7758   1.261   0.935   2.671
 1871OPC    HW2 7759   1.305   1.054   2.722
 1871OPC     MW 7760   1.268   0.986   2.730
 1872OPC     OW 7761   0.696   2.333   1.603
 1872OPC    HW1 7762   0.747   2.311   1.670
 1872OPC    HW2 7763   0.749   2.382   1.553
 1872OPC     MW 7764   0.711   2.337   1.606
 1873OPC     OW 7765   1.217   3.996   1.875
 1873OPC    HW1 7766   1.238   3.912   1.888
 1873OPC    HW2 7767   1.142   4.006   1.918
 1873OPC     MW 7768   1.209   3.985   1.883
 1874OPC     OW 7769   1.124   1.068   1.863
 1874OPC    HW1 7770   1.118   1.142   1.817
 1874OPC    HW2 7771   1.045   1.060   1.900
 1874OPC     MW 7772   1.111   1.078   1.862
 1875OPC     OW 7773   1.689   2.636   0.693
 1875OPC    HW1 7774   1.767   2.669   0.670
 1875OPC    HW2 7775   1.707   2.554   0.714
 1875OPC     MW 7776   1.703   2.629   0.692
 1876OPC     OW 7777   2.342   0.719   4.024
 1876OPC    HW1 7778   2.397   0.686   3.965
 1876OPC    HW2 7779   2.288   0.768   3.976
 1876OPC     MW 7780   2.342   0.722   4.008
 1877OPC     OW 7781   3.987   3.880   0.954
 1877OPC    HW1 7782   3.935   3.842   0.895
 1877OPC    HW2 7783   3.981   3.965   0.934
 1877OPC     MW 7784   3.979   3.887   0.942
 1878OPC     OW 7785   3.478   4.392   0.149
 1878OPC    HW1 7786   3.479   4.315   0.107
 1878OPC    HW2 7787   3.552   4.391   0.195
 1878OPC     MW 7788   3.489   4.380   0.149
 1879OPC     OW 7789   1.643   5.060   1.768
 1879OPC    HW1 7790   1.627   5.112   1.835
 1879OPC    HW2 7791   1.636   5.113   1.699
 1879OPC     MW 7792   1.640   5.075   1.767
 1880OPC     OW 7793   2.450   4.207   4.024
 1880OPC    HW1 7794   2.417   4.240   3.951
 1880OPC    HW2 7795   2.437   4.270   4.083
 1880OPC     MW 7796   2.443   4.221   4.022
 1881OPC     OW 7797   3.068   4.224   3.573
 1881OPC    HW1 7798   3.082   4.224   3.487
 1881OPC    HW2 7799   3.141   4.259   3.605
 1881OPC     MW 7800   3.081   4.229   3.565
 1882OPC     OW 7801   1.828   3.155   5.027
 1882OPC    HW1 7802   1.777   3.129   4.962
 1882OPC    HW2 7803   1.858   3.080   5.061
 1882OPC     MW 7804   1.825   3.140   5.022
 1883OPC     OW 7805   4.921   2.161   0.491
 1883OPC    HW1 7806   4.894   2.176   0.409
 1883OPC    HW2 7807   5.008   2.169   0.486
 1883OPC     MW 7808   4.930   2.165   0.478
 1884OPC     OW 7809   2.244   4.705   3.897
 1884OPC    HW1 7810   2.253   4.791   3.909
 1884OPC    HW2 7811   2.216   4.698   3.814
 1884OPC     MW 7812   2.241   4.717   3.886
 1885OPC     OW 7813   1.838   0.383   4.215
 1885OPC    HW1 7814   1.841   0.340   4.139
 1885OPC    HW2 7815   1.883   0.332   4.269
 1885OPC     MW 7816   1.845   0.369   4.211
 1886OPC     OW 7817   2.705   0.634   1.847
 1886OPC    HW1 7818   2.678   0.692   1.907
 1886OPC    HW2 7819   2.641   0.635   1.788
 1886OPC     MW 7820   2.691   0.643   1.847
 1887OPC     OW 7821   3.268   4.360   1.800
 1887OPC    HW1 7822   3.198   4.334   1.846
 1887OPC    HW2 7823   3.335   4.333   1.848
 1887OPC     MW 7824   3.268   4.352   1.814
 1888OPC     OW 7825   0.190   2.943   4.785
 1888OPC    HW1 7826   0.161   3.023   4.803
 1888OPC    HW2 7827   0.155   2.894   4.848
 1888OPC     MW 7828   0.180   2.947   4.797
 1889OPC     OW 7829   1.853   1.097   2.970
 1889OPC    HW1 7830   1.844   1.103   2.884
 1889OPC    HW2 7831   1.841   1.179   2.998
 1889OPC     MW 7832   1.850   1.110   2.961
 1890OPC     OW 7833   1.508   1.923   3.705
 1890OPC    HW1 7834   1.594   1.914   3.715
 1890OPC    HW2 7835   1.485   1.854   3.656
 1890OPC     MW 7836   1.517   1.911   3.699
 1891OPC     OW 7837   2.020   1.665   3.100
 1891OPC    HW1 7838   1.958   1.662   3.038
 1891OPC    HW2 7839   2.069   1.734   3.077
 1891OPC     MW 7840   2.018   1.675   3.087
 1892OPC     OW 7841   4.255   0.508   2.382
 1892OPC    HW1 7842   4.183   0.516   2.431
 1892OPC    HW2 7843   4.262   0.586   2.343
 1892OPC     MW 7844   4.245   0.521   2.384
 1893OPC     OW 7845   2.105   0.145   2.225
 1893OPC    HW1 7846   2.023   0.120   2.237
 1893OPC    HW2 7847   2.103   0.232   2.236
 1893OPC     MW 7848   2.093   0.154   2.228
 1894OPC     OW 7849   4.654   2.845   5.186
 1894OPC    HW1 7850   4.710   2.801   5.236
 1894OPC    HW2 7851   4.682   2.928   5.193
 1894OPC     MW 7852   4.667   2.851   5.194
 1895OPC     OW 7853   4.363   2.050   1.443
 1895OPC    HW1 7854   4.436   2.089   1.417
 1895OPC    HW2 7855   4.338   2.097   1.512
 1895OPC     MW 7856   4.370   2.063   1.449
 1896OPC     OW 7857   5.192   4.028   2.078
 1896OPC    HW1 7858   5.138   4.081   2.121
 1896OPC    HW2 7859   5.142   3.994   2.016
 1896OPC     MW 7860   5.177   4.031   2.076
 1897OPC     OW 7861   2.141   1.436   0.892
 1897OPC    HW1 7862   2.192   1.383   0.845
 1897OPC    HW2 7863   2.086   1.469   0.833
 1897OPC     MW 7864   2.141   1.433   0.876
 1898OPC     OW 7865   3.443   2.830   0.776
 1898OPC    HW1 7866   3.424   2.914   0.769
 1898OPC    HW2 7867   3.512   2.829   0.830
 1898OPC     MW 7868   3.450   2.842   0.783
 1899OPC     OW 7869   2.758   0.487   3.706
 1899OPC    HW1 7870   2.737   0.403   3.723
 1899OPC    HW2 7871   2.835   0.496   3.745
 1899OPC     MW 7872   2.766   0.476   3.714
 1900OPC     OW 7873   0.387   2.691   5.107
 1900OPC    HW1 7874   0.335   2.629   5.140
 1900OPC    HW2 7875   0.341   2.723   5.040
 1900OPC     MW 7876   0.372   2.686   5.102
 1901OPC     OW 7877   3.340   4.907   0.304
 1901OPC    HW1 7878   3.276   4.965   0.319
 1901OPC    HW2 7879   3.340   4.898   0.218
 1901OPC     MW 7880   3.330   4.915   0.294
 1902OPC     OW 7881   3.876   4.636   1.314
 1902OPC    HW1 7882   3.807   4.673   1.352
 1902OPC    HW2 7883   3.866   4.655   1.230
 1902OPC     MW 7884   3.865   4.644   1.308
 1903OPC     OW 7885   0.681   4.665   3.640
 1903OPC    HW1 7886   0.766   4.656   3.621
 1903OPC    HW2 7887   0.658   4.586   3.669
 1903OPC     MW 7888   0.690   4.652   3.642
 1904OPC     OW 7889   2.463   0.600   4.399
 1904OPC    HW1 7890   2.467   0.532   4.455
 1904OPC    HW2 7891   2.462   0.669   4.452
 1904OPC     MW 7892   2.463   0.600   4.415
 1905OPC     OW 7893   3.168   0.903   4.842
 1905OPC    HW1 7894   3.215   0.907   4.769
 1905OPC    HW2 7895   3.189   0.826   4.877
 1905OPC     MW 7896   3.178   0.892   4.837
 1906OPC     OW 7897   3.060   1.011   1.749
 1906OPC    HW1 7898   3.025   0.996   1.827
 1906OPC    HW2 7899   3.008   1.072   1.715
 1906OPC     MW 7900   3.047   1.018   1.756
 1907OPC     OW 7901   0.679   2.953   2.127
 1907OPC    HW1 7902   0.642   2.905   2.189
 1907OPC    HW2 7903   0.615   2.963   2.068
 1907OPC     MW 7904   0.664   2.947   2.127
 1908OPC     OW 7905   4.258   4.529   2.354
 1908OPC    HW1 7906   4.237   4.446   2.339
 1908OPC    HW2 7907   4.204   4.574   2.303
 1908OPC     MW 7908   4.247   4.523   2.345
 1909OPC     OW 7909   0.278   1.043   4.200
 1909OPC    HW1 7910   0.226   0.989   4.156
 1909OPC    HW2 7911   0.227   1.111   4.218
 1909OPC     MW 7912   0.263   1.045   4.196
 1910OPC     OW 7913   3.759   4.836   0.843
 1910OPC    HW1 7914   3.820   4.824   0.781
 1910OPC    HW2 7915   3.789   4.789   0.910
 1910OPC     MW 7916   3.772   4.827   0.843
 1911OPC     OW 7917   3.690   0.403   0.404
 1911OPC    HW1 7918   3.741   0.464   0.442
 1911OPC    HW2 7919   3.615   0.408   0.449
 1911OPC     MW 7920   3.687   0.413   0.416
 1912OPC     OW 7921   0.476   4.135   0.364
 1912OPC    HW1 7922   0.542   4.192   0.369
 1912OPC    HW2 7923   0.413   4.171   0.411
 1912OPC     MW 7924   0.477   4.148   0.372
 1913OPC     OW 7925   0.372   3.793   2.099
 1913OPC    HW1 7926   0.304   3.806   2.045
 1913OPC    HW2 7927   0.345   3.729   2.151
 1913OPC     MW 7928   0.358   3.786   2.099
 1914OPC     OW 7929   4.643   1.315   5.271
 1914OPC    HW1 7930   4.629   1.284   5.191
 1914OPC    HW2 7931   4.688   1.389   5.257
 1914OPC     MW 7932   4.647   1.322   5.257
 1915OPC     OW 7933   2.947   1.676   3.942
 1915OPC    HW1 7934   2.884   1.622   3.968
 1915OPC    HW2 7935   3.000   1.624   3.895
 1915OPC     MW 7936   2.945   1.660   3.939
 1916OPC     OW 7937   0.601   3.746   0.674
 1916OPC    HW1 7938   0.616   3.809   0.615
 1916OPC    HW2 7939   0.571   3.790   0.743
 1916OPC     MW 7940   0.599   3.762   0.676
 1917OPC     OW 7941   1.243   2.573   0.838
 1917OPC    HW1 7942   1.275   2.612   0.768
 1917OPC    HW2 7943   1.313   2.544   0.880
 1917OPC     MW 7944   1.258   2.574   0.834
 1918OPC     OW 7945   4.077   4.516   4.068
 1918OPC    HW1 7946   4.138   4.455   4.083
 1918OPC    HW2 7947   4.031   4.519   4.142
 1918OPC     MW 7948   4.079   4.508   4.081
 1919OPC     OW 7949   5.211   2.349   2.264
 1919OPC    HW1 7950   5.187   2.433   2.265
 1919OPC    HW2 7951   5.136   2.306   2.252
 1919OPC     MW 7952   5.197   2.355   2.262
 1920OPC     OW 7953   2.345   1.206   4.081
 1920OPC    HW1 7954   2.263   1.201   4.109
 1920OPC    HW2 7955   2.383   1.134   4.114
 1920OPC     MW 7956   2.338   1.194   4.090
 1921OPC     OW 7957   4.916   3.002   3.305
 1921OPC    HW1 7958   4.979   2.983   3.247
 1921OPC    HW2 7959   4.947   2.969   3.380
 1921OPC     MW 7960   4.930   2.994   3.308
 1922OPC     OW 7961   0.172   3.127   0.254
 1922OPC    HW1 7962   0.146   3.132   0.338
 1922OPC    HW2 7963   0.132   3.056   0.224
 1922OPC     MW 7964   0.162   3.117   0.262
 1923OPC     OW 7965   1.506   3.978   3.456
 1923OPC    HW1 7966   1.493   4.064   3.448
 1923OPC    HW2 7967   1.560   3.972   3.524
 1923OPC     MW 7968   1.512   3.990   3.465
 1924OPC     OW 7969   2.596   2.475   4.237
 1924OPC    HW1 7970   2.595   2.556   4.269
 1924OPC    HW2 7971   2.627   2.428   4.304
 1924OPC     MW 7972   2.600   2.480   4.252
 1925OPC     OW 7973   0.462   2.936   4.486
 1925OPC    HW1 7974   0.455   2.894   4.563
 1925OPC    HW2 7975   0.495   2.875   4.433
 1925OPC     MW 7976   0.466   2.921   4.490
 1926OPC     OW 7977   1.712   4.795   3.689
 1926OPC    HW1 7978   1.725   4.710   3.675
 1926OPC    HW2 7979   1.632   4.809   3.658
 1926OPC     MW 7980   1.702   4.784   3.682
 1927OPC     OW 7981   3.903   1.082   0.739
 1927OPC    HW1 7982   3.827   1.079   0.697
 1927OPC    HW2 7983   3.882   1.060   0.821
 1927OPC     MW 7984   3.888   1.078   0.745
 1928OPC     OW 7985   4.238   1.156   2.022
 1928OPC    HW1 7986   4.153   1.144   2.007
 1928OPC    HW2 7987   4.277   1.123   1.951
 1928OPC     MW 7988   4.231   1.150   2.010
 1929OPC     OW 7989   3.600   4.671   4.544
 1929OPC    HW1 7990   3.579   4.675   4.460
 1929OPC    HW2 7991   3.536   4.716   4.583
 1929OPC     MW 7992   3.587   4.678   4.538
 1930OPC     OW 7993   1.983   2.283   3.908
 1930OPC    HW1 7994   1.938   2.209   3.923
 1930OPC    HW2 7995   2.054   2.255   3.867
 1930OPC     MW 7996   1.987   2.268   3.905
 1931OPC     OW 7997   1.098   4.472   4.115
 1931OPC    HW1 7998   1.086   4.555   4.093
 1931OPC    HW2 7999   1.040   4.458   4.179
 1931OPC     MW 8000   1.088   4.482   4.121
 1932OPC     OW 8001   1.479   2.412   1.265
 1932OPC    HW1 8002   1.552   2.364   1.271
 1932OPC    HW2 8003   1.506   2.492   1.286
 1932OPC     MW 8004   1.494   2.417   1.269
 1933OPC     OW 8005   0.634   0.696   1.759
 1933OPC    HW1 8006   0.577   0.684   1.693
 1933OPC    HW2 8007   0.672   0.618   1.767
 1933OPC     MW 8008   0.631   0.683   1.750
 1934OPC     OW 8009   0.827   2.478   3.046
 1934OPC    HW1 8010   0.885   2.442   2.992
 1934OPC    HW2 8011   0.764   2.506   2.992
 1934OPC     MW 8012   0.826   2.477   3.030
 1935OPC     OW 8013   1.343   2.312   2.564
 1935OPC    HW1 8014   1.427   2.332   2.579
 1935OPC    HW2 8015   1.343   2.225   2.557
 1935OPC     MW 8016   1.355   2.302   2.565
 1936OPC     OW 8017   1.953   2.989   4.751
 1936OPC    HW1 8018   1.990   2.920   4.788
 1936OPC    HW2 8019   1.867   2.974   4.761
 1936OPC     MW 8020   1.946   2.976   4.758
 1937OPC     OW 8021   1.234   0.363   3.513
 1937OPC    HW1 8022   1.200   0.288   3.543
 1937OPC    HW2 8023   1.175   0.392   3.457
 1937OPC     MW 8024   1.220   0.356   3.509
 1938OPC     OW 8025   3.717   1.999   1.315
 1938OPC    HW1 8026   3.749   2.063   1.365
 1938OPC    HW2 8027   3.769   2.001   1.244
 1938OPC     MW 8028   3.730   2.009   1.312
 1939OPC     OW 8029   2.020   4.378   4.067
 1939OPC    HW1 8030   1.933   4.366   4.072
 1939OPC    HW2 8031   2.041   4.339   3.992
 1939OPC     MW 8032   2.010   4.370   4.056
 1940OPC     OW 8033   2.319   1.383   1.657
 1940OPC    HW1 8034   2.249   1.434   1.643
 1940OPC    HW2 8035   2.290   1.303   1.639
 1940OPC     MW 8036   2.304   1.379   1.652
 1941OPC     OW 8037   4.938   2.700   2.870
 1941OPC    HW1 8038   4.879   2.639   2.888
 1941OPC    HW2 8039   4.892   2.763   2.832
 1941OPC     MW 8040   4.923   2.701   2.867
 1942OPC     OW 8041   4.390   3.916   5.116
 1942OPC    HW1 8042   4.330   3.962   5.159
 1942OPC    HW2 8043   4.396   3.842   5.161
 1942OPC     MW 8044   4.382   3.912   5.129
 1943OPC     OW 8045   2.143   2.015   4.056
 1943OPC    HW1 8046   2.145   2.079   4.116
 1943OPC    HW2 8047   2.171   2.055   3.984
 1943OPC     MW 8048   2.147   2.031   4.054
 1944OPC     OW 8049   4.154   0.632   4.742
 1944OPC    HW1 8050   4.209   0.575   4.780
 1944OPC    HW2 8051   4.082   0.585   4.729
 1944OPC     MW 8052   4.151   0.616   4.746
 1945OPC     OW 8053   1.070   0.512   4.868
 1945OPC    HW1 8054   1.134   0.522   4.927
 1945OPC    HW2 8055   1.003   0.555   4.904
 1945OPC     MW 8056   1.069   0.519   4.882
 1946OPC     OW 8057   1.941   4.853   3.535
 1946OPC    HW1 8058   1.914   4.837   3.454
 1946OPC    HW2 8059   1.868   4.851   3.582
 1946OPC     MW 8060   1.927   4.851   3.530
 1947OPC     OW 8061   5.203   4.496   2.867
 1947OPC    HW1 8062   5.175   4.453   2.798
 1947OPC    HW2 8063   5.216   4.577   2.838
 1947OPC     MW 8064   5.201   4.502   2.853
 1948OPC     OW 8065   2.561   0.882   1.601
 1948OPC    HW1 8066   2.511   0.921   1.541
 1948OPC    HW2 8067   2.528   0.801   1.606
 1948OPC     MW 8068   2.548   0.876   1.593
 1949OPC     OW 8069   2.176   1.797   0.827
 1949OPC    HW1 8070   2.124   1.838   0.770
 1949OPC    HW2 8071   2.120   1.765   0.886
 1949OPC     MW 8072   2.160   1.799   0.827
 1950OPC     OW 8073   4.525   3.787   3.135
 1950OPC    HW1 8074   4.558   3.748   3.064
 1950OPC    HW2 8075   4.595   3.806   3.183
 1950OPC     MW 8076   4.540   3.784   3.131
 1951OPC     OW 8077   2.880   1.746   3.269
 1951OPC    HW1 8078   2.897   1.800   3.335
 1951OPC    HW2 8079   2.872   1.799   3.200
 1951OPC     MW 8080   2.881   1.761   3.268
 1952OPC     OW 8081   3.861   1.912   4.901
 1952OPC    HW1 8082   3.843   1.993   4.875
 1952OPC    HW2 8083   3.873   1.869   4.826
 1952OPC     MW 8084   3.860   1.918   4.886
 1953OPC     OW 8085   2.573   0.582   2.719
 1953OPC    HW1 8086   2.507   0.531   2.744
 1953OPC    HW2 8087   2.540   0.662   2.721
 1953OPC     MW 8088   2.559   0.586   2.723
 1954OPC     OW 8089   1.617   3.834   3.242
 1954OPC    HW1 8090   1.598   3.886   3.309
 1954OPC    HW2 8091   1.612   3.886   3.173
 1954OPC     MW 8092   1.614   3.849   3.242
 1955OPC     OW 8093   0.664   3.389   1.566
 1955OPC    HW1 8094   0.615   3.454   1.597
 1955OPC    HW2 8095   0.731   3.430   1.528
 1955OPC     MW 8096   0.667   3.405   1.565
 1956OPC     OW 8097   1.339   1.080   3.196
 1956OPC    HW1 8098   1.305   1.033   3.261
 1956OPC    HW2 8099   1.406   1.122   3.234
 1956OPC     MW 8100   1.344   1.079   3.211
 1957OPC     OW 8101   2.064   2.067   5.331
 1957OPC    HW1 8102   2.138   2.041   5.369
 1957OPC    HW2 8103   2.014   2.091   5.399
 1957OPC     MW 8104   2.067   2.067   5.347
 1958OPC     OW 8105   3.704   3.255   0.157
 1958OPC    HW1 8106   3.701   3.315   0.220
 1958OPC    HW2 8107   3.646   3.282   0.099
 1958OPC     MW 8108   3.695   3.268   0.158
 1959OPC     OW 8109   1.954   4.058   0.744
 1959OPC    HW1 8110   1.996   4.134   0.753
 1959OPC    HW2 8111   1.971   4.016   0.818
 1959OPC     MW 8112   1.963   4.063   0.756
 1960OPC     OW 8113   2.604   5.262   2.729
 1960OPC    HW1 8114   2.585   5.280   2.812
 1960OPC    HW2 8115   2.596   5.339   2.689
 1960OPC     MW 8116   2.600   5.276   2.735
 1961OPC     OW 8117   1.754   4.290   2.121
 1961OPC    HW1 8118   1.768   4.376   2.130
 1961OPC    HW2 8119   1.800   4.255   2.187
 1961OPC     MW 8120   1.763   4.297   2.132
 1962OPC     OW 8121   1.874   0.837   5.111
 1962OPC    HW1 8122   1.842   0.796   5.041
 1962OPC    HW2 8123   1.824   0.909   5.118
 1962OPC     MW 8124   1.862   0.842   5.102
 1963OPC     OW 8125   4.051   4.792   4.044
 1963OPC    HW1 8126   3.971   4.800   4.010
 1963OPC    HW2 8127   4.066   4.706   4.041
 1963OPC     MW 8128   4.041   4.781   4.038
 1964OPC     OW 8129   3.164   0.746   1.928
 1964OPC    HW1 8130   3.167   0.699   2.002
 1964OPC    HW2 8131   3.216   0.701   1.874
 1964OPC     MW 8132   3.172   0.732   1.931
 1965OPC     OW 8133   4.510   4.875   5.101
 1965OPC    HW1 8134   4.551   4.856   5.026
 1965OPC    HW2 8135   4.533   4.958   5.116
 1965OPC     MW 8136   4.520   4.884   5.092
 1966OPC     OW 8137   3.431   1.095   1.598
 1966OPC    HW1 8138   3.372   1.030   1.594
 1966OPC    HW2 8139   3.507   1.054   1.598
 1966OPC     MW 8140   3.433   1.080   1.597
 1967OPC     OW 8141   2.885   1.404   1.280
 1967OPC    HW1 8142   2.838   1.410   1.353
 1967OPC    HW2 8143   2.891   1.487   1.253
 1967OPC     MW 8144   2.879   1.417   1.287
 1968OPC     OW 8145   4.096   4.001   1.354
 1968OPC    HW1 8146   4.142   4.074   1.367
 1968OPC    HW2 8147   4.100   3.960   1.431
 1968OPC     MW 8148   4.103   4.006   1.367
 1969OPC     OW 8149   2.415   4.360   4.258
 1969OPC    HW1 8150   2.349   4.411   4.282
 1969OPC    HW2 8151   2.485   4.399   4.294
 1969OPC     MW 8152   2.416   4.373   4.267
 1970OPC     OW 8153   4.650   2.376   2.023
 1970OPC    HW1 8154   4.726   2.412   2.047
 1970OPC    HW2 8155   4.613   2.437   1.973
 1970OPC     MW 8156   4.656   2.390   2.019
 1971OPC     OW 8157   0.509   0.315   1.071
 1971OPC    HW1 8158   0.544   0.318   1.151
 1971OPC    HW2 8159   0.424   0.329   1.085
 1971OPC     MW 8160   0.501   0.317   1.085
 1972OPC     OW 8161   0.221   0.629   2.761
 1972OPC    HW1 8162   0.196   0.588   2.689
 1972OPC    HW2 8163   0.292   0.674   2.736
 1972OPC     MW 8164   0.227   0.630   2.747
 1973OPC     OW 8165   4.957   0.961   0.797
 1973OPC    HW1 8166   4.996   0.922   0.865
 1973OPC    HW2 8167   4.951   1.044   0.823
 1973OPC     MW 8168   4.962   0.967   0.811
 1974OPC     OW 8169   3.099   3.277   0.476
 1974OPC    HW1 8170   3.127   3.298   0.556
 1974OPC    HW2 8171   3.085   3.354   0.438
 1974OPC     MW 8172   3.101   3.291   0.482
 1975OPC     OW 8173   1.426   4.947   2.086
 1975OPC    HW1 8174   1.400   4.933   2.004
 1975OPC    HW2 8175   1.433   4.867   2.120
 1975OPC     MW 8176   1.423   4.933   2.079
 1976OPC     OW 8177   0.869   2.352   3.566
 1976OPC    HW1 8178   0.853   2.385   3.487
 1976OPC    HW2 8179   0.956   2.341   3.566
 1976OPC     MW 8180   0.880   2.355   3.554
 1977OPC     OW 8181   0.321   1.370   2.722
 1977OPC    HW1 8182   0.350   1.362   2.640
 1977OPC    HW2 8183   0.382   1.328   2.769
 1977OPC     MW 8184   0.334   1.363   2.716
 1978OPC     OW 8185   0.699   3.534   2.682
 1978OPC    HW1 8186   0.633   3.534   2.625
 1978OPC    HW2 8187   0.672   3.588   2.745
 1978OPC     MW 8188   0.685   3.542   2.683
 1979OPC     OW 8189   4.041   3.504   1.545
 1979OPC    HW1 8190   3.968   3.461   1.564
 1979OPC    HW2 8191   4.060   3.547   1.619
 1979OPC     MW 8192   4.033   3.504   1.559
 1980OPC     OW 8193   0.552   4.184   5.380
 1980OPC    HW1 8194   0.504   4.153   5.445
 1980OPC    HW2 8195   0.493   4.210   5.321
 1980OPC     MW 8196   0.536   4.183   5.381
 1981OPC     OW 8197   3.367   0.590   0.714
 1981OPC    HW1 8198   3.345   0.559   0.635
 1981OPC    HW2 8199   3.453   0.605   0.707
 1981OPC     MW 8200   3.377   0.588   0.701
 1982OPC     OW 8201   2.275   3.871   3.773
 1982OPC    HW1 8202   2.360   3.884   3.756
 1982OPC    HW2 8203   2.239   3.865   3.694
 1982OPC     MW 8204   2.282   3.872   3.759
 1983OPC     OW 8205   3.565   1.290   5.425
 1983OPC    HW1 8206   3.600   1.361   5.462
 1983OPC    HW2 8207   3.495   1.275   5.474
 1983OPC     MW 8208   3.560   1.298   5.438
 1984OPC     OW 8209   4.894   1.069   4.069
 1984OPC    HW1 8210   4.826   1.030   4.033
 1984OPC    HW2 8211   4.957   1.062   4.009
 1984OPC     MW 8212   4.893   1.062   4.055
 1985OPC     OW 8213   5.395   2.298   1.735
 1985OPC    HW1 8214   5.344   2.367   1.722
 1985OPC    HW2 8215   5.343   2.241   1.775
 1985OPC     MW 8216   5.380   2.300   1.739
 1986OPC     OW 8217   4.555   2.237   0.686
 1986OPC    HW1 8218   4.542   2.191   0.759
 1986OPC    HW2 8219   4.540   2.179   0.623
 1986OPC     MW 8220   4.551   2.222   0.688
 1987OPC     OW 8221   1.552   1.588   3.053
 1987OPC    HW1 8222   1.527   1.664   3.089
 1987OPC    HW2 8223   1.611   1.612   2.993
 1987OPC     MW 8224   1.557   1.603   3.050
 1988OPC     OW 8225   3.046   3.472   3.503
 1988OPC    HW1 8226   3.049   3.385   3.499
 1988OPC    HW2 8227   2.963   3.491   3.486
 1988OPC     MW 8228   3.034   3.462   3.500
 1989OPC     OW 8229   3.629   1.452   2.546
 1989OPC    HW1 8230   3.630   1.366   2.558
 1989OPC    HW2 8231   3.713   1.473   2.535
 1989OPC     MW 8232   3.641   1.443   2.546
 1990OPC     OW 8233   4.776   5.186   1.672
 1990OPC    HW1 8234   4.719   5.233   1.626
 1990OPC    HW2 8235   4.731   5.115   1.695
 1990OPC     MW 8236   4.761   5.183   1.669
 1991OPC     OW 8237   1.832   4.283   3.736
 1991OPC    HW1 8238   1.906   4.263   3.778
 1991OPC    HW2 8239   1.771   4.242   3.783
 1991OPC     MW 8240   1.834   4.274   3.749
 1992OPC     OW 8241   4.620   3.532   5.117
 1992OPC    HW1 8242   4.686   3.589   5.126
 1992OPC    HW2 8243   4.639   3.469   5.175
 1992OPC     MW 8244   4.633   3.531   5.127
 1993OPC     OW 8245   0.782   3.427   5.429
 1993OPC    HW1 8246   0.860   3.420   5.469
 1993OPC    HW2 8247   0.760   3.345   5.412
 1993OPC     MW 8248   0.791   3.414   5.432
 1994OPC     OW 8249   4.581   4.530   4.560
 1994OPC    HW1 8250   4.511   4.556   4.605
 1994OPC    HW2 8251   4.570   4.444   4.553
 1994OPC     MW 8252   4.569   4.522   4.565
 1995OPC     OW 8253   2.049   4.417   1.054
 1995OPC    HW1 8254   2.036   4.368   1.125
 1995OPC    HW2 8255   2.122   4.461   1.073
 1995OPC     MW 8256   2.058   4.416   1.067
 1996OPC     OW 8257   0.935   3.047   2.181
 1996OPC    HW1 8258   0.850   3.031   2.164
 1996OPC    HW2 8259   0.962   2.973   2.217
 1996OPC     MW 8260   0.926   3.033   2.183
 1997OPC     OW 8261   0.071   2.793   1.320
 1997OPC    HW1 8262   0.006   2.759   1.367
 1997OPC    HW2 8263   0.105   2.724   1.279
 1997OPC     MW 8264   0.066   2.778   1.321
 1998OPC     OW 8265   4.004   4.451   0.591
 1998OPC    HW1 8266   3.975   4.373   0.565
 1998OPC    HW2 8267   4.041   4.434   0.668
 1998OPC     MW 8268   4.005   4.437   0.598
 1999OPC     OW 8269   0.043   4.378   0.233
 1999OPC    HW1 8270   0.053   4.416   0.311
 1999OPC    HW2 8271   0.119   4.392   0.193
 1999OPC     MW 8272   0.055   4.385   0.239
 2000OPC     OW 8273   4.158   3.951   2.296
 2000OPC    HW1 8274   4.074   3.952   2.273
 2000OPC    HW2 8275   4.169   4.026   2.337
 2000OPC     MW 8276   4.147   3.962   2.298
 2001OPC     OW 8277   1.776   0.418   0.677
 2001OPC    HW1 8278   1.725   0.429   0.748
 2001OPC    HW2 8279   1.838   0.364   0.705
 2001OPC     MW 8280   1.777   0.411   0.692
 2002OPC     OW 8281   2.083   0.727   1.669
 2002OPC    HW1 8282   2.116   0.650   1.644
 2002OPC    HW2 8283   2.078   0.773   1.595
 2002OPC     MW 8284   2.087   0.723   1.655
 2003OPC     OW 8285   2.958   4.417   0.273
 2003OPC    HW1 8286   3.037   4.421   0.235
 2003OPC    HW2 8287   2.959   4.484   0.328
 2003OPC     MW 8288   2.970   4.427   0.276
 2004OPC     OW 8289   5.257   4.240   0.298
 2004OPC    HW1 8290   5.284   4.214   0.377
 2004OPC    HW2 8291   5.328   4.279   0.265
 2004OPC     MW 8292   5.272   4.242   0.305
 2005OPC     OW 8293   2.567   2.751   1.197
 2005OPC    HW1 8294   2.494   2.794   1.177
 2005OPC    HW2 8295   2.560   2.738   1.283
 2005OPC     MW 8296   2.556   2.756   1.207
 2006OPC     OW 8297   2.670   3.607   4.428
 2006OPC    HW1 8298   2.655   3.591   4.512
 2006OPC    HW2 8299   2.595   3.584   4.389
 2006OPC     MW 8300   2.657   3.601   4.435
 2007OPC     OW 8301   3.541   2.785   1.356
 2007OPC    HW1 8302   3.470   2.836   1.358
 2007OPC    HW2 8303   3.594   2.825   1.300
 2007OPC     MW 8304   3.538   2.798   1.348
 2008OPC     OW 8305   2.017   3.341   4.949
 2008OPC    HW1 8306   1.959   3.284   4.982
 2008OPC    HW2 8307   2.023   3.318   4.865
 2008OPC     MW 8308   2.009   3.329   4.942
 2009OPC     OW 8309   1.077   4.636   2.391
 2009OPC    HW1 8310   1.151   4.608   2.427
 2009OPC    HW2 8311   1.070   4.588   2.319
 2009OPC     MW 8312   1.087   4.625   2.386
 2010OPC     OW 8313   3.679   2.195   1.759
 2010OPC    HW1 8314   3.658   2.126   1.809
 2010OPC    HW2 8315   3.603   2.236   1.748
 2010OPC     MW 8316   3.664   2.191   1.765
 2011OPC     OW 8317   2.909   4.850   3.608
 2011OPC    HW1 8318   2.981   4.895   3.589
 2011OPC    HW2 8319   2.938   4.769   3.621
 2011OPC     MW 8320   2.924   4.845   3.607
 2012OPC     OW 8321   3.413   2.912   3.396
 2012OPC    HW1 8322   3.495   2.928   3.371
 2012OPC    HW2 8323   3.389   2.846   3.345
 2012OPC     MW 8324   3.421   2.905   3.384
 2013OPC     OW 8325   1.650   0.117   4.040
 2013OPC    HW1 8326   1.722   0.157   4.013
 2013OPC    HW2 8327   1.606   0.101   3.966
 2013OPC     MW 8328   1.654   0.120   4.025
 2014OPC     OW 8329   5.035   1.972   4.720
 2014OPC    HW1 8330   5.106   2.020   4.735
 2014OPC    HW2 8331   5.063   1.907   4.669
 2014OPC     MW 8332   5.049   1.970   4.715
 2015OPC     OW 8333   4.450   3.276   3.993
 2015OPC    HW1 8334   4.504   3.333   4.030
 2015OPC    HW2 8335   4.388   3.326   3.958
 2015OPC     MW 8336   4.449   3.292   3.993
 2016OPC     OW 8337   0.588   4.825   1.005
 2016OPC    HW1 8338   0.671   4.813   0.983
 2016OPC    HW2 8339   0.575   4.767   1.069
 2016OPC     MW 8340   0.598   4.815   1.012
 2017OPC     OW 8341   5.355   4.961   1.200
 2017OPC    HW1 8342   5.333   4.898   1.143
 2017OPC    HW2 8343   5.295   4.952   1.263
 2017OPC     MW 8344   5.343   4.950   1.201
 2018OPC     OW 8345   0.212   0.275   0.766
 2018OPC    HW1 8346   0.220   0.214   0.828
 2018OPC    HW2 8347   0.193   0.229   0.694
 2018OPC     MW 8348   0.210   0.259   0.764
 2019OPC     OW 8349   3.384   1.171   2.430
 2019OPC    HW1 8350   3.331   1.238   2.445
 2019OPC    HW2 8351   3.375   1.155   2.345
 2019OPC     MW 8352   3.375   1.178   2.420
 2020OPC     OW 8353   3.980   2.718   0.300
 2020OPC    HW1 8354   3.920   2.654   0.310
 2020OPC    HW2 8355   3.942   2.787   0.338
 2020OPC     MW 8356   3.965   2.718   0.307
 2021OPC     OW 8357   3.108   1.373   3.168
 2021OPC    HW1 8358   3.039   1.366   3.116
 2021OPC    HW2 8359   3.169   1.325   3.128
 2021OPC     MW 8360   3.107   1.365   3.155
 2022OPC     OW 8361   2.502   2.953   4.927
 2022OPC    HW1 8362   2.565   2.992   4.881
 2022OPC    HW2 8363   2.435   2.949   4.870
 2022OPC     MW 8364   2.501   2.958   4.912
 2023OPC     OW 8365   3.508   3.147   1.505
 2023OPC    HW1 8366   3.556   3.162   1.434
 2023OPC    HW2 8367   3.567   3.137   1.568
 2023OPC     MW 8368   3.524   3.147   1.504
 2024OPC     OW 8369   4.472   3.287   2.846
 2024OPC    HW1 8370   4.450   3.207   2.819
 2024OPC    HW2 8371   4.419   3.301   2.915
 2024OPC     MW 8372   4.461   3.278   2.852
 2025OPC     OW 8373   0.896   3.470   1.429
 2025OPC    HW1 8374   0.900   3.497   1.346
 2025OPC    HW2 8375   0.922   3.387   1.425
 2025OPC     MW 8376   0.900   3.462   1.416
 2026OPC     OW 8377   2.950   1.886   3.501
 2026OPC    HW1 8378   3.009   1.949   3.514
 2026OPC    HW2 8379   2.989   1.815   3.536
 2026OPC     MW 8380   2.965   1.885   3.508
 2027OPC     OW 8381   4.865   4.045   3.432
 2027OPC    HW1 8382   4.904   4.078   3.503
 2027OPC    HW2 8383   4.809   4.108   3.409
 2027OPC     MW 8384   4.862   4.059   3.439
 2028OPC     OW 8385   2.586   4.277   2.695
 2028OPC    HW1 8386   2.593   4.309   2.614
 2028OPC    HW2 8387   2.591   4.191   2.683
 2028OPC     MW 8388   2.588   4.269   2.681
 2029OPC     OW 8389   2.445   2.040   3.247
 2029OPC    HW1 8390   2.530   2.060   3.236
 2029OPC    HW2 8391   2.439   2.020   3.332
 2029OPC     MW 8392   2.457   2.040   3.258
 2030OPC     OW 8393   2.522   1.432   3.415
 2030OPC    HW1 8394   2.465   1.446   3.479
 2030OPC    HW2 8395   2.587   1.390   3.455
 2030OPC     MW 8396   2.523   1.428   3.430
 2031OPC     OW 8397   3.964   2.457   2.299
 2031OPC    HW1 8398   3.949   2.543   2.299
 2031OPC    HW2 8399   4.034   2.448   2.248
 2031OPC     MW 8400   3.972   2.468   2.292
 2032OPC     OW 8401   4.248   2.189   1.680
 2032OPC    HW1 8402   4.266   2.164   1.761
 2032OPC    HW2 8403   4.170   2.153   1.664
 2032OPC     MW 8404   4.239   2.180   1.689
 2033OPC     OW 8405   1.466   0.283   4.167
 2033OPC    HW1 8406   1.528   0.232   4.131
 2033OPC    HW2 8407   1.511   0.352   4.196
 2033OPC     MW 8408   1.482   0.285   4.166
 2034OPC     OW 8409   2.743   1.429   0.382
 2034OPC    HW1 8410   2.737   1.361   0.436
 2034OPC    HW2 8411   2.739   1.393   0.303
 2034OPC     MW 8412   2.741   1.414   0.378
 2035OPC     OW 8413   4.797   3.074   3.609
 2035OPC    HW1 8414   4.765   3.121   3.675
 2035OPC    HW2 8415   4.807   3.132   3.545
 2035OPC     MW 8416   4.794   3.089   3.610
 2036OPC     OW 8417   1.161   3.995   0.453
 2036OPC    HW1 8418   1.184   4.079   0.458
 2036OPC    HW2 8419   1.233   3.953   0.479
 2036OPC     MW 8420   1.175   4.001   0.458
 2037OPC     OW 8421   0.808   4.843   5.075
 2037OPC    HW1 8422   0.758   4.904   5.039
 2037OPC    HW2 8423   0.753   4.777   5.089
 2037OPC     MW 8424   0.792   4.842   5.072
 2038OPC     OW 8425   0.308   2.889   1.433
 2038OPC    HW1 8426   0.341   2.942   1.372
 2038OPC    HW2 8427   0.237   2.856   1.395
 2038OPC     MW 8428   0.302   2.892   1.419
 2039OPC     OW 8429   0.874   0.180   4.686
 2039OPC    HW1 8430   0.826   0.108   4.690
 2039OPC    HW2 8431   0.943   0.156   4.639
 2039OPC     MW 8432   0.877   0.166   4.680
 2040OPC     OW 8433   3.043   4.075   5.340
 2040OPC    HW1 8434   3.094   4.024   5.290
 2040OPC    HW2 8435   2.966   4.034   5.340
 2040OPC     MW 8436   3.039   4.061   5.333
 2041OPC     OW 8437   1.874   3.573   4.907
 2041OPC    HW1 8438   1.911   3.599   4.833
 2041OPC    HW2 8439   1.923   3.505   4.932
 2041OPC     MW 8440   1.887   3.567   4.900
 2042OPC     OW 8441   0.917   4.929   4.187
 2042OPC    HW1 8442   0.845   4.945   4.140
 2042OPC    HW2 8443   0.959   4.869   4.140
 2042OPC     MW 8444   0.912   4.923   4.173
 2043OPC     OW 8445   1.268   2.523   2.394
 2043OPC    HW1 8446   1.289   2.458   2.448
 2043OPC    HW2 8447   1.229   2.581   2.446
 2043OPC     MW 8448   1.265   2.522   2.410
 2044OPC     OW 8449   3.933   4.548   2.482
 2044OPC    HW1 8450   3.982   4.620   2.477
 2044OPC    HW2 8451   3.871   4.561   2.422
 2044OPC     MW 8452   3.931   4.560   2.473
 2045OPC     OW 8453   3.501   3.069   0.999
 2045OPC    HW1 8454   3.456   3.079   0.924
 2045OPC    HW2 8455   3.447   3.100   1.060
 2045OPC     MW 8456   3.486   3.075   0.997
 2046OPC     OW 8457   3.380   3.967   3.223
 2046OPC    HW1 8458   3.361   3.956   3.139
 2046OPC    HW2 8459   3.446   3.912   3.237
 2046OPC     MW 8460   3.387   3.957   3.212
 2047OPC     OW 8461   0.372   5.002   4.325
 2047OPC    HW1 8462   0.329   4.950   4.381
 2047OPC    HW2 8463   0.344   4.974   4.247
 2047OPC     MW 8464   0.361   4.990   4.322
 2048OPC     OW 8465   0.921   4.127   4.049
 2048OPC    HW1 8466   0.841   4.093   4.043
 2048OPC    HW2 8467   0.929   4.145   4.134
 2048OPC     MW 8468   0.910   4.124   4.061
 2049OPC     OW 8469   2.696   2.287   4.937
 2049OPC    HW1 8470   2.639   2.223   4.918
 2049OPC    HW2 8471   2.772   2.256   4.906
 2049OPC     MW 8472   2.699   2.273   4.929
 2050OPC     OW 8473   4.647   4.584   4.291
 2050OPC    HW1 8474   4.611   4.564   4.368
 2050OPC    HW2 8475   4.588   4.555   4.233
 2050OPC     MW 8476   4.633   4.577   4.294
 2051OPC     OW 8477   1.659   0.346   1.150
 2051OPC    HW1 8478   1.599   0.284   1.154
 2051OPC    HW2 8479   1.734   0.302   1.136
 2051OPC     MW 8480   1.661   0.331   1.149
 2052OPC     OW 8481   4.379   4.565   0.931
 2052OPC    HW1 8482   4.427   4.619   0.883
 2052OPC    HW2 8483   4.412   4.486   0.913
 2052OPC     MW 8484   4.391   4.561   0.922
 2053OPC     OW 8485   3.309   0.477   0.463
 2053OPC    HW1 8486   3.226   0.482   0.435
 2053OPC    HW2 8487   3.319   0.393   0.485
 2053OPC     MW 8488   3.298   0.466   0.462
 2054OPC     OW 8489   4.623   4.070   5.051
 2054OPC    HW1 8490   4.618   4.075   4.964
 2054OPC    HW2 8491   4.556   4.019   5.073
 2054OPC     MW 8492   4.612   4.063   5.042
 2055OPC     OW 8493   1.224   0.524   1.845
 2055OPC    HW1 8494   1.150   0.567   1.862
 2055OPC    HW2 8495   1.256   0.564   1.775
 2055OPC     MW 8496   1.217   0.536   1.837
 2056OPC     OW 8497   0.988   0.624   1.591
 2056OPC    HW1 8498   0.966   0.645   1.673
 2056OPC    HW2 8499   0.915   0.640   1.546
 2056OPC     MW 8500   0.974   0.630   1.597
 2057OPC     OW 8501   3.224   3.456   1.034
 2057OPC    HW1 8502   3.165   3.503   0.990
 2057OPC    HW2 8503   3.196   3.374   1.025
 2057OPC     MW 8504   3.211   3.451   1.026
 2058OPC     OW 8505   0.867   1.355   3.301
 2058OPC    HW1 8506   0.900   1.278   3.278
 2058OPC    HW2 8507   0.805   1.335   3.358
 2058OPC     MW 8508   0.863   1.341   3.306
 2059OPC     OW 8509   3.073   1.662   4.217
 2059OPC    HW1 8510   2.995   1.680   4.252
 2059OPC    HW2 8511   3.059   1.671   4.131
 2059OPC     MW 8512   3.059   1.666   4.209
 2060OPC     OW 8513   0.862   1.669   4.002
 2060OPC    HW1 8514   0.910   1.734   4.037
 2060OPC    HW2 8515   0.863   1.608   4.065
 2060OPC     MW 8516   0.869   1.669   4.017
 2061OPC     OW 8517   0.536   1.113   1.871
 2061OPC    HW1 8518   0.520   1.197   1.888
 2061OPC    HW2 8519   0.512   1.072   1.944
 2061OPC     MW 8520   0.530   1.119   1.884
 2062OPC     OW 8521   1.561   0.420   3.165
 2062OPC    HW1 8522   1.504   0.485   3.150
 2062OPC    HW2 8523   1.515   0.363   3.213
 2062OPC     MW 8524   1.546   0.422   3.170
 2063OPC     OW 8525   4.193   1.829   1.901
 2063OPC    HW1 8526   4.247   1.799   1.840
 2063OPC    HW2 8527   4.192   1.765   1.961
 2063OPC     MW 8528   4.201   1.815   1.901
 2064OPC     OW 8529   4.365   1.402   2.046
 2064OPC    HW1 8530   4.322   1.326   2.044
 2064OPC    HW2 8531   4.431   1.387   2.101
 2064OPC     MW 8532   4.368   1.388   2.054
 2065OPC     OW 8533   3.107   0.828   3.218
 2065OPC    HW1 8534   3.068   0.860   3.289
 2065OPC    HW2 8535   3.097   0.891   3.158
 2065OPC     MW 8536   3.100   0.842   3.219
 2066OPC     OW 8537   3.908   3.599   0.573
 2066OPC    HW1 8538   3.975   3.629   0.526
 2066OPC    HW2 8539   3.941   3.530   0.614
 2066OPC     MW 8540   3.922   3.594   0.572
 2067OPC     OW 8541   4.309   0.645   5.311
 2067OPC    HW1 8542   4.374   0.591   5.288
 2067OPC    HW2 8543   4.344   0.690   5.377
 2067OPC     MW 8544   4.324   0.644   5.317
 2068OPC     OW 8545   3.648   1.072   0.633
 2068OPC    HW1 8546   3.599   1.045   0.701
 2068OPC    HW2 8547   3.635   1.158   0.631
 2068OPC     MW 8548   3.639   1.081   0.643
 2069OPC     OW 8549   0.438   0.597   2.556
 2069OPC    HW1 8550   0.473   0.632   2.484
 2069OPC    HW2 8551   0.363   0.563   2.528
 2069OPC     MW 8552   0.432   0.597   2.541
 2070OPC     OW 8553   1.223   0.628   2.649
 2070OPC    HW1 8554   1.249   0.689   2.592
 2070OPC    HW2 8555   1.144   0.654   2.673
 2070OPC     MW 8556   1.215   0.641   2.645
 2071OPC     OW 8557   3.639   4.786   1.721
 2071OPC    HW1 8558   3.714   4.830   1.715
 2071OPC    HW2 8559   3.664   4.706   1.743
 2071OPC     MW 8560   3.653   4.781   1.723
 2072OPC     OW 8561   1.492   1.149   1.264
 2072OPC    HW1 8562   1.499   1.075   1.310
 2072OPC    HW2 8563   1.510   1.124   1.182
 2072OPC     MW 8564   1.496   1.134   1.259
 2073OPC     OW 8565   4.760   0.357   2.481
 2073OPC    HW1 8566   4.725   0.280   2.499
 2073OPC    HW2 8567   4.693   0.405   2.452
 2073OPC     MW 8568   4.745   0.353   2.479
 2074OPC     OW 8569   3.625   5.033   3.972
 2074OPC    HW1 8570   3.658   5.112   3.959
 2074OPC    HW2 8571   3.631   5.022   4.058
 2074OPC     MW 8572   3.630   5.043   3.983
 2075OPC     OW 8573   3.656   0.397   0.128
 2075OPC    HW1 8574   3.674   0.399   0.213
 2075OPC    HW2 8575   3.644   0.480   0.107
 2075OPC     MW 8576   3.657   0.409   0.138
 2076OPC     OW 8577   0.777   2.502   4.838
 2076OPC    HW1 8578   0.719   2.502   4.903
 2076OPC    HW2 8579   0.729   2.510   4.766
 2076OPC     MW 8580   0.762   2.503   4.837
 2077OPC     OW 8581   0.174   0.496   2.521
 2077OPC    HW1 8582   0.177   0.410   2.533
 2077OPC    HW2 8583   0.103   0.507   2.471
 2077OPC     MW 8584   0.164   0.485   2.515
 2078OPC     OW 8585   0.597   4.167   4.610
 2078OPC    HW1 8586   0.599   4.190   4.694
 2078OPC    HW2 8587   0.649   4.097   4.607
 2078OPC     MW 8588   0.605   4.160   4.622
 2079OPC     OW 8589   4.069   1.788   2.457
 2079OPC    HW1 8590   4.034   1.747   2.388
 2079OPC    HW2 8591   4.107   1.858   2.421
 2079OPC     MW 8592   4.069   1.792   2.441
 2080OPC     OW 8593   4.189   3.588   3.556
 2080OPC    HW1 8594   4.250   3.612   3.613
 2080OPC    HW2 8595   4.221   3.515   3.520
 2080OPC     MW 8596   4.203   3.581   3.559
 2081OPC     OW 8597   0.651   5.234   1.654
 2081OPC    HW1 8598   0.697   5.307   1.648
 2081OPC    HW2 8599   0.634   5.213   1.571
 2081OPC     MW 8600   0.655   5.241   1.641
 2082OPC     OW 8601   3.801   0.626   2.331
 2082OPC    HW1 8602   3.765   0.561   2.285
 2082OPC    HW2 8603   3.828   0.682   2.269
 2082OPC     MW 8604   3.800   0.625   2.315
 2083OPC     OW 8605   4.806   0.660   0.479
 2083OPC    HW1 8606   4.862   0.725   0.496
 2083OPC    HW2 8607   4.734   0.702   0.452
 2083OPC     MW 8608   4.804   0.676   0.477
 2084OPC     OW 8609   2.664   4.170   3.350
 2084OPC    HW1 8610   2.663   4.198   3.267
 2084OPC    HW2 8611   2.732   4.116   3.353
 2084OPC     MW 8612   2.674   4.166   3.338
 2085OPC     OW 8613   2.296   0.608   4.913
 2085OPC    HW1 8614   2.289   0.634   4.995
 2085OPC    HW2 8615   2.225   0.641   4.874
 2085OPC     MW 8616   2.284   0.616   4.919
 2086OPC     OW 8617   1.997   3.151   2.171
 2086OPC    HW1 8618   1.980   3.211   2.233
 2086OPC    HW2 8619   2.080   3.130   2.186
 2086OPC     MW 8620   2.007   3.157   2.183
 2087OPC     OW 8621   4.563   2.051   2.996
 2087OPC    HW1 8622   4.482   2.082   2.986
 2087OPC    HW2 8623   4.565   1.981   2.944
 2087OPC     MW 8624   4.551   2.045   2.987
 2088OPC     OW 8625   4.532   2.327   1.086
 2088OPC    HW1 8626   4.612   2.331   1.051
 2088OPC    HW2 8627   4.545   2.285   1.161
 2088OPC     MW 8628   4.546   2.321   1.092
 2089OPC     OW 8629   1.187   5.063   3.846
 2089OPC    HW1 8630   1.263   5.030   3.874
 2089OPC    HW2 8631   1.178   5.136   3.892
 2089OPC     MW 8632   1.197   5.069   3.857
 2090OPC     OW 8633   1.748   4.098   2.531
 2090OPC    HW1 8634   1.792   4.128   2.462
 2090OPC    HW2 8635   1.685   4.050   2.495
 2090OPC     MW 8636   1.745   4.095   2.515
 2091OPC     OW 8637   3.862   0.378   4.958
 2091OPC    HW1 8638   3.862   0.417   4.880
 2091OPC    HW2 8639   3.778   0.375   4.980
 2091OPC     MW 8640   3.850   0.383   4.949
 2092OPC     OW 8641   3.364   3.944   2.942
 2092OPC    HW1 8642   3.381   3.883   2.882
 2092OPC    HW2 8643   3.434   3.996   2.939
 2092OPC     MW 8644   3.377   3.943   2.933
 2093OPC     OW 8645   0.995   3.685   1.584
 2093OPC    HW1 8646   0.968   3.619   1.535
 2093OPC    HW2 8647   0.964   3.667   1.664
 2093OPC     MW 8648   0.987   3.673   1.589
 2094OPC     OW 8649   0.758   1.185   4.792
 2094OPC    HW1 8650   0.825   1.139   4.762
 2094OPC    HW2 8651   0.726   1.137   4.857
 2094OPC     MW 8652   0.763   1.171   4.797
 2095OPC     OW 8653   2.146   2.787   4.823
 2095OPC    HW1 8654   2.201   2.847   4.794
 2095OPC    HW2 8655   2.140   2.730   4.758
 2095OPC     MW 8656   2.153   2.787   4.809
 2096OPC     OW 8657   4.090   2.152   2.584
 2096OPC    HW1 8658   4.078   2.231   2.619
 2096OPC    HW2 8659   4.112   2.102   2.652
 2096OPC     MW 8660   4.091   2.156   2.599
 2097OPC     OW 8661   1.388   2.698   3.697
 2097OPC    HW1 8662   1.447   2.737   3.645
 2097OPC    HW2 8663   1.313   2.740   3.678
 2097OPC     MW 8664   1.385   2.710   3.686
 2098OPC     OW 8665   4.686   1.332   4.748
 2098OPC    HW1 8666   4.644   1.374   4.685
 2098OPC    HW2 8667   4.712   1.258   4.709
 2098OPC     MW 8668   4.684   1.327   4.733
 2099OPC     OW 8669   3.250   3.963   1.256
 2099OPC    HW1 8670   3.299   3.906   1.300
 2099OPC    HW2 8671   3.288   4.040   1.274
 2099OPC     MW 8672   3.263   3.966   1.265
 2100OPC     OW 8673   0.630   2.791   0.021
 2100OPC    HW1 8674   0.596   2.792   5.416
 2100OPC    HW2 8675   0.713   2.815   0.008
 2100OPC     MW 8676   0.637   2.795   0.007
 2101OPC     OW 8677   3.782   0.993   0.976
 2101OPC    HW1 8678   3.825   0.917   0.970
 2101OPC    HW2 8679   3.703   0.975   0.946
 2101OPC     MW 8680   3.777   0.979   0.971
 2102OPC     OW 8681   5.034   0.986   2.953
 2102OPC    HW1 8682   5.099   0.932   2.975
 2102OPC    HW2 8683   5.007   0.956   2.876
 2102OPC     MW 8684   5.040   0.974   2.945
 2103OPC     OW 8685   3.127   1.621   3.302
 2103OPC    HW1 8686   3.054   1.663   3.280
 2103OPC    HW2 8687   3.122   1.546   3.258
 2103OPC     MW 8688   3.115   1.616   3.292
 2104OPC     OW 8689   4.049   3.273   3.089
 2104OPC    HW1 8690   4.005   3.198   3.086
 2104OPC    HW2 8691   4.064   3.291   3.005
 2104OPC     MW 8692   4.045   3.265   3.076
 2105OPC     OW 8693   2.532   4.306   2.214
 2105OPC    HW1 8694   2.556   4.359   2.149
 2105OPC    HW2 8695   2.536   4.358   2.284
 2105OPC     MW 8696   2.536   4.322   2.215
 2106OPC     OW 8697   4.652   1.426   3.928
 2106OPC    HW1 8698   4.597   1.419   3.996
 2106OPC    HW2 8699   4.677   1.510   3.931
 2106OPC     MW 8700   4.647   1.437   3.938
 2107OPC     OW 8701   2.436   1.909   0.468
 2107OPC    HW1 8702   2.422   1.964   0.534
 2107OPC    HW2 8703   2.522   1.894   0.472
 2107OPC     MW 8704   2.447   1.915   0.479
 2108OPC     OW 8705   1.613   1.377   1.377
 2108OPC    HW1 8706   1.574   1.304   1.347
 2108OPC    HW2 8707   1.698   1.361   1.364
 2108OPC     MW 8708   1.620   1.364   1.370
 2109OPC     OW 8709   2.991   2.185   1.746
 2109OPC    HW1 8710   2.915   2.151   1.772
 2109OPC    HW2 8711   3.047   2.158   1.807
 2109OPC     MW 8712   2.988   2.176   1.759
 2110OPC     OW 8713   2.482   1.444   4.017
 2110OPC    HW1 8714   2.413   1.497   4.020
 2110OPC    HW2 8715   2.447   1.364   4.025
 2110OPC     MW 8716   2.467   1.440   4.018
 2111OPC     OW 8717   2.497   2.849   0.416
 2111OPC    HW1 8718   2.490   2.896   0.489
 2111OPC    HW2 8719   2.552   2.785   0.437
 2111OPC     MW 8720   2.504   2.846   0.430
 2112OPC     OW 8721   1.392   0.525   2.367
 2112OPC    HW1 8722   1.325   0.575   2.343
 2112OPC    HW2 8723   1.385   0.454   2.317
 2112OPC     MW 8724   1.381   0.522   2.356
 2113OPC     OW 8725   2.109   0.167   0.561
 2113OPC    HW1 8726   2.153   0.205   0.495
 2113OPC    HW2 8727   2.063   0.105   0.522
 2113OPC     MW 8728   2.109   0.164   0.545
 2114OPC     OW 8729   2.046   4.232   0.001
 2114OPC    HW1 8730   1.971   4.225   5.432
 2114OPC    HW2 8731   2.020   4.248   0.083
 2114OPC     MW 8732   2.031   4.234   0.007
 2115OPC     OW 8733   0.727   2.183   5.031
 2115OPC    HW1 8734   0.720   2.157   4.949
 2115OPC    HW2 8735   0.646   2.207   5.053
 2115OPC     MW 8736   0.714   2.183   5.022
 2116OPC     OW 8737   4.358   4.610   0.026
 2116OPC    HW1 8738   4.375   4.614   0.111
 2116OPC    HW2 8739   4.418   4.555   5.470
 2116OPC     MW 8740   4.369   4.603   0.034
 2117OPC     OW 8741   4.533   0.427   3.202
 2117OPC    HW1 8742   4.586   0.360   3.182
 2117OPC    HW2 8743   4.565   0.456   3.277
 2117OPC     MW 8744   4.545   0.421   3.210
 2118OPC     OW 8745   5.217   0.384   1.349
 2118OPC    HW1 8746   5.143   0.414   1.313
 2118OPC    HW2 8747   5.256   0.341   1.283
 2118OPC     MW 8748   5.212   0.382   1.334
 2119OPC     OW 8749   0.611   2.050   1.072
 2119OPC    HW1 8750   0.552   2.104   1.109
 2119OPC    HW2 8751   0.648   2.100   1.011
 2119OPC     MW 8752   0.608   2.065   1.068
 2120OPC     OW 8753   3.517   4.517   2.469
 2120OPC    HW1 8754   3.484   4.580   2.519
 2120OPC    HW2 8755   3.580   4.558   2.424
 2120OPC     MW 8756   3.522   4.532   2.469
 2121OPC     OW 8757   4.631   2.342   4.810
 2121OPC    HW1 8758   4.679   2.340   4.883
 2121OPC    HW2 8759   4.566   2.397   4.829
 2121OPC     MW 8760   4.628   2.350   4.823
 2122OPC     OW 8761   3.045   1.869   0.171
 2122OPC    HW1 8762   3.054   1.858   0.257
 2122OPC    HW2 8763   2.961   1.849   0.156
 2122OPC     MW 8764   3.034   1.864   0.181
 2123OPC     OW 8765   5.142   4.960   1.395
 2123OPC    HW1 8766   5.122   5.010   1.464
 2123OPC    HW2 8767   5.080   4.898   1.396
 2123OPC     MW 8768   5.130   4.958   1.405
 2124OPC     OW 8769   4.473   3.006   3.700
 2124OPC    HW1 8770   4.536   3.061   3.723
 2124OPC    HW2 8771   4.492   2.986   3.617
 2124OPC     MW 8772   4.485   3.011   3.691
 2125OPC     OW 8773   3.283   3.652   5.122
 2125OPC    HW1 8774   3.256   3.733   5.137
 2125OPC    HW2 8775   3.255   3.636   5.040
 2125OPC     MW 8776   3.275   3.661   5.112
 2126OPC     OW 8777   3.866   1.980   2.518
 2126OPC    HW1 8778   3.923   2.041   2.544
 2126OPC    HW2 8779   3.916   1.908   2.509
 2126OPC     MW 8780   3.882   1.978   2.521
 2127OPC     OW 8781   3.710   3.232   3.302
 2127OPC    HW1 8782   3.639   3.269   3.338
 2127OPC    HW2 8783   3.712   3.265   3.222
 2127OPC     MW 8784   3.700   3.243   3.296
 2128OPC     OW 8785   2.785   3.242   5.229
 2128OPC    HW1 8786   2.841   3.232   5.295
 2128OPC    HW2 8787   2.707   3.222   5.265
 2128OPC     MW 8788   2.782   3.237   5.244
 2129OPC     OW 8789   4.936   3.961   4.236
 2129OPC    HW1 8790   4.900   3.997   4.306
 2129OPC    HW2 8791   4.921   4.020   4.173
 2129OPC     MW 8792   4.929   3.975   4.237
 2130OPC     OW 8793   1.994   4.085   1.481
 2130OPC    HW1 8794   1.912   4.080   1.510
 2130OPC    HW2 8795   2.014   4.002   1.462
 2130OPC     MW 8796   1.985   4.072   1.483
 2131OPC     OW 8797   0.790   4.476   2.212
 2131OPC    HW1 8798   0.765   4.558   2.196
 2131OPC    HW2 8799   0.876   4.477   2.194
 2131OPC     MW 8800   0.799   4.488   2.207
 2132OPC     OW 8801   0.705   0.398   4.991
 2132OPC    HW1 8802   0.656   0.377   4.922
 2132OPC    HW2 8803   0.774   0.345   4.983
 2132OPC     MW 8804   0.708   0.387   4.979
 2133OPC     OW 8805   2.200   2.129   3.802
 2133OPC    HW1 8806   2.171   2.064   3.752
 2133OPC    HW2 8807   2.282   2.140   3.775
 2133OPC     MW 8808   2.208   2.121   3.791
 2134OPC     OW 8809   1.117   3.630   3.422
 2134OPC    HW1 8810   1.054   3.569   3.424
 2134OPC    HW2 8811   1.108   3.671   3.498
 2134OPC     MW 8812   1.106   3.627   3.434
 2135OPC     OW 8813   3.352   3.732   4.483
 2135OPC    HW1 8814   3.388   3.812   4.475
 2135OPC    HW2 8815   3.351   3.702   4.401
 2135OPC     MW 8816   3.357   3.739   4.470
 2136OPC     OW 8817   0.510   3.208   1.916
 2136OPC    HW1 8818   0.499   3.122   1.926
 2136OPC    HW2 8819   0.582   3.214   1.866
 2136OPC     MW 8820   0.519   3.196   1.910
 2137OPC     OW 8821   1.856   3.556   1.642
 2137OPC    HW1 8822   1.937   3.563   1.610
 2137OPC    HW2 8823   1.869   3.517   1.719
 2137OPC     MW 8824   1.870   3.551   1.649
 2138OPC     OW 8825   0.155   2.585   2.159
 2138OPC    HW1 8826   0.219   2.525   2.152
 2138OPC    HW2 8827   0.086   2.545   2.125
 2138OPC     MW 8828   0.154   2.570   2.153
 2139OPC     OW 8829   0.788   5.003   1.729
 2139OPC    HW1 8830   0.854   4.994   1.673
 2139OPC    HW2 8831   0.751   5.078   1.704
 2139OPC     MW 8832   0.793   5.013   1.717
 2140OPC     OW 8833   2.548   1.167   0.779
 2140OPC    HW1 8834   2.575   1.217   0.845
 2140OPC    HW2 8835   2.608   1.183   0.717
 2140OPC     MW 8836   2.561   1.177   0.779
 2141OPC     OW 8837   1.163   4.181   3.637
 2141OPC    HW1 8838   1.177   4.246   3.580
 2141OPC    HW2 8839   1.153   4.223   3.713
 2141OPC     MW 8840   1.163   4.197   3.640
 2142OPC     OW 8841   2.127   4.280   2.442
 2142OPC    HW1 8842   2.161   4.282   2.522
 2142OPC    HW2 8843   2.193   4.253   2.392
 2142OPC     MW 8844   2.142   4.276   2.447
 2143OPC     OW 8845   5.095   0.420   0.683
 2143OPC    HW1 8846   5.025   0.370   0.667
 2143OPC    HW2 8847   5.151   0.364   0.719
 2143OPC     MW 8848   5.093   0.404   0.686
 2144OPC     OW 8849   3.054   0.699   5.234
 2144OPC    HW1 8850   3.008   0.689   5.160
 2144OPC    HW2 8851   2.994   0.690   5.297
 2144OPC     MW 8852   3.038   0.696   5.232
 2145OPC     OW 8853   3.717   2.977   4.026
 2145OPC    HW1 8854   3.785   2.925   4.011
 2145OPC    HW2 8855   3.666   2.966   3.956
 2145OPC     MW 8856   3.719   2.968   4.013
 2146OPC     OW 8857   4.683   4.736   1.551
 2146OPC    HW1 8858   4.683   4.794   1.617
 2146OPC    HW2 8859   4.759   4.752   1.510
 2146OPC     MW 8860   4.694   4.747   1.555
 2147OPC     OW 8861   3.097   4.485   0.913
 2147OPC    HW1 8862   3.134   4.431   0.970
 2147OPC    HW2 8863   3.107   4.564   0.950
 2147OPC     MW 8864   3.104   4.489   0.927
 2148OPC     OW 8865   3.410   2.870   3.046
 2148OPC    HW1 8866   3.384   2.825   2.975
 2148OPC    HW2 8867   3.481   2.912   3.018
 2148OPC     MW 8868   3.416   2.869   3.031
 2149OPC     OW 8869   3.433   0.751   2.482
 2149OPC    HW1 8870   3.388   0.686   2.518
 2149OPC    HW2 8871   3.388   0.822   2.506
 2149OPC     MW 8872   3.419   0.752   2.491
 2150OPC     OW 8873   1.500   2.777   2.872
 2150OPC    HW1 8874   1.427   2.734   2.895
 2150OPC    HW2 8875   1.563   2.734   2.914
 2150OPC     MW 8876   1.499   2.764   2.881
 2151OPC     OW 8877   2.222   4.817   0.358
 2151OPC    HW1 8878   2.207   4.901   0.375
 2151OPC    HW2 8879   2.307   4.816   0.337
 2151OPC     MW 8880   2.233   4.829   0.357
 2152OPC     OW 8881   0.911   1.451   2.662
 2152OPC    HW1 8882   0.843   1.424   2.709
 2152OPC    HW2 8883   0.949   1.510   2.713
 2152OPC     MW 8884   0.907   1.456   2.676
 2153OPC     OW 8885   3.007   0.652   2.611
 2153OPC    HW1 8886   2.995   0.688   2.532
 2153OPC    HW2 8887   2.983   0.715   2.666
[truncated: 368,537 more chars]
