# Supplementary material for: Metallicious: Automated Force-Field Parameterization of Covalently Bound Metals for Supramolecular Structures
Source: J Chem Theory Comput. 2024 Oct 7;20(20):9060–71. doi: 10.1021/acs.jctc.4c00850 (PMC11500408; doi:10.1021/acs.jctc.4c00850)
Supplement: Supplementary file 2 — ct4c00850_si_002.zip [file ct4c00850_si_002.zip › SI_MD_input/Fe4L6/nonbonded_no_ions/4_prod.gro]

Great Red Oystrich Makes All Chemists Sane
17076
    1Fe      Fe    1   1.644   4.531   0.752  0.0013  0.1251 -0.1004
    2Fe      Fe    2   2.185   4.526   4.755 -0.3766  0.0791  0.0550
    3Fe      Fe    3   2.093   4.028   0.498 -0.3078  0.2784  0.2597
    4Fe      Fe    4   3.947   4.900   4.652  0.0114  0.3899  0.1825
    5UNK     O0    5   1.431   4.121   0.247  0.0949  0.6772 -0.2618
    5UNK     S1    6   1.376   4.236   0.176  0.0131  0.0034 -0.0704
    5UNK     C2    7   1.325   4.199   0.007  0.5476 -0.0492  0.5357
    5UNK     C3    8   1.203   4.241  -0.054  0.8174  0.1391 -0.0060
    5UNK     C4    9   1.169   4.218  -0.194 -0.4678 -0.4159 -0.0405
    5UNK     N5   10   1.045   4.256  -0.246  0.2895 -0.2035  0.1183
    5UNK     C6   11   1.017   4.377  -0.301 -0.1343  0.7853 -0.3986
    5UNK     C7   12   0.960   4.382  -0.438  0.8642 -0.3658  0.8196
    5UNK     C8   13   0.869   4.291  -0.484 -1.2104 -0.4392  0.3121
    5UNK     C9   14   0.816   4.307  -0.617  0.1446  0.5969 -0.4854
    5UNK    C10   15   0.849   4.420  -0.694 -0.1077 -0.1502 -0.2937
    5UNK    C11   16   0.941   4.509  -0.641  0.0845 -0.1701 -0.6504
    5UNK    N12   17   0.988   4.489  -0.514  0.4610  0.0528 -0.8383
    5UNK    C13   18   1.267   4.153  -0.276  0.5978 -0.1770  0.5641
    5UNK    C14   19   1.375   4.094  -0.211 -0.2464  0.3898  0.3347
    5UNK    C15   20   1.407   4.121  -0.074 -0.7733 -0.0080 -0.4036
    5UNK    C16   21   1.537   4.064  -0.022 -0.3763 -0.4365  0.2118
    5UNK    C17   22   1.649   4.151  -0.028  0.7630 -0.1750 -0.0437
    5UNK    C18   23   1.782   4.095  -0.006  0.0259  0.0927 -0.2896
    5UNK    C19   24   1.560   3.929   0.013 -0.7776  0.0270 -0.4347
    5UNK    S20   25   1.423   3.809   0.019 -0.1680  0.1834 -0.0044
    5UNK    O21   26   1.307   3.890   0.062 -0.9618  0.8768 -0.2932
    5UNK    O22   27   1.410   3.778  -0.123  0.0989 -0.2880  0.0173
    5UNK    O23   28   1.475   3.701   0.104 -0.4740 -0.2007  0.5836
    5UNK    C24   29   1.691   3.880   0.037 -0.3117  0.1308  0.2132
    5UNK    C25   30   1.801   3.965   0.031  0.6388  0.2448 -0.2145
    5UNK    N26   31   1.928   3.926   0.060 -0.2745  0.3322 -0.0266
    5UNK    C27   32   1.974   3.813   0.098  0.3739  0.4294  0.1717
    5UNK    C28   33   2.119   3.767   0.094 -0.1573 -0.2456 -0.0830
    5UNK    C29   34   2.152   3.636   0.139  0.2247  0.0421  0.6599
    5UNK    C30   35   2.290   3.602   0.148  0.5692  0.0356 -0.6987
    5UNK    C31   36   2.385   3.692   0.108 -0.0446  0.0922 -0.1617
    5UNK    C32   37   2.353   3.818   0.058  0.2926 -0.2447 -0.3963
    5UNK    N33   38   2.215   3.854   0.048 -1.2306  0.3178  0.3527
    5UNK    O34   39   1.257   4.285   0.242  0.3242 -0.1314  0.4659
    5UNK    O35   40   1.463   4.347   0.148  0.1969 -0.5053  0.5304
    5UNK    H36   41   1.133   4.297   0.007  0.0084 -2.2984  1.4299
    5UNK    H37   42   1.073   4.466  -0.272 -1.1684  1.1048  0.7165
    5UNK    H38   43   0.846   4.206  -0.420  2.9152 -1.1759  1.1400
    5UNK    H39   44   0.760   4.225  -0.662  2.4175 -1.3848  0.0766
    5UNK    H40   45   0.798   4.442  -0.787  0.5303 -1.1358 -0.9019
    5UNK    H41   46   0.977   4.597  -0.694  0.1397 -0.7652 -1.6303
    5UNK    H42   47   1.246   4.129  -0.380  1.5476 -1.2187  0.5899
    5UNK    H43   48   1.450   4.034  -0.262 -1.9429  0.3539 -2.2758
    5UNK    H44   49   1.641   4.255  -0.056  1.4458 -0.3618 -0.9404
    5UNK    H45   50   1.870   4.156  -0.024  1.0139 -0.4926  2.1719
    5UNK    H46   51   1.699   3.777   0.070 -3.8669 -0.3076  0.0830
    5UNK    H47   52   1.909   3.726   0.106  1.2072 -0.1879  0.3843
    5UNK    H48   53   2.078   3.562   0.168  1.0915 -0.7515  0.8995
    5UNK    H49   54   2.315   3.500   0.176  1.1398 -0.0417 -1.4601
    5UNK    H50   55   2.488   3.658   0.119 -0.3661 -0.5510  1.0402
    5UNK    H51   56   2.428   3.886   0.019  1.1940 -0.6919  0.4934
    6UNK     O0   57   2.519   4.014   4.758 -0.4931 -0.0099  0.7501
    6UNK     S1   58   2.517   4.006   4.613  0.1232 -0.2333 -0.1103
    6UNK     C2   59   2.417   3.867   4.566 -0.2712  0.1911  0.7920
    6UNK     C3   60   2.329   3.815   4.662 -0.0462  0.0852  1.0872
    6UNK     C4   61   2.242   3.706   4.631  0.4023  0.2248  0.2869
    6UNK     N5   62   2.157   3.648   4.727 -0.3543 -0.3030 -0.3609
    6UNK     C6   63   2.030   3.676   4.737  0.1532  0.4086 -0.2573
    6UNK     C7   64   1.924   3.588   4.790  0.5457 -0.1089  0.5035
    6UNK     C8   65   1.943   3.471   4.874 -0.0056 -0.3539  0.4082
    6UNK     C9   66   1.827   3.396   4.914  0.0021 -0.5230  0.2488
    6UNK    C10   67   1.703   3.446   4.896  0.6157 -0.4780 -0.0421
    6UNK    C11   68   1.690   3.574   4.832 -0.9200 -0.1128 -0.4356
    6UNK    N12   69   1.799   3.638   4.773 -0.5110 -0.0422 -0.2003
    6UNK    C13   70   2.239   3.660   4.498  0.2884 -0.7310  0.0853
    6UNK    C14   71   2.317   3.723   4.400 -0.6614  0.4230 -0.5150
    6UNK    C15   72   2.412   3.826   4.432  0.2271 -0.2308  0.8814
    6UNK    C16   73   2.485   3.899   4.321 -0.1027  0.6031 -0.0791
    6UNK    C17   74   2.433   4.026   4.285  0.0800  0.0637 -0.3330
    6UNK    C18   75   2.475   4.100   4.174  0.4378 -0.4922  0.5095
    6UNK    C19   76   2.586   3.851   4.234  0.5905 -0.0610  0.0643
    6UNK    S20   77   2.651   3.685   4.275  0.0613  0.0163 -0.0116
    6UNK    O21   78   2.546   3.598   4.234  0.1069  0.5511  0.4486
    6UNK    O22   79   2.770   3.655   4.192 -0.1460 -0.6666 -0.2854
    6UNK    O23   80   2.697   3.689   4.415 -0.2825  0.0729  0.2420
    6UNK    C24   81   2.633   3.925   4.119  0.6294  0.8334 -0.6760
    6UNK    C25   82   2.575   4.048   4.088  0.1682  0.5971  0.3149
    6UNK    N26   83   2.591   4.116   3.962 -0.1789  0.0319 -0.3176
    6UNK    C27   84   2.707   4.148   3.908 -0.0367  0.4834 -0.2405
    6UNK    C28   85   2.733   4.264   3.815  0.6245  0.4962  0.9596
    6UNK    C29   86   2.851   4.272   3.744  0.2334  0.3874 -0.0048
    6UNK    C30   87   2.881   4.378   3.662  0.0845  0.4140  0.1635
    6UNK    C31   88   2.790   4.486   3.664 -0.2607 -0.0879  0.3830
    6UNK    C32   89   2.676   4.478   3.743 -0.0946 -0.3230  0.0048
    6UNK    N33   90   2.644   4.365   3.808  0.2529  0.1587  0.2321
    6UNK    O34   91   2.454   4.123   4.561 -0.9481  0.1668  0.0706
    6UNK    O35   92   2.646   3.964   4.547 -0.2702 -0.2027 -0.3087
    6UNK    H36   93   2.324   3.851   4.765 -1.6725 -0.2137  1.1302
    6UNK    H37   94   1.988   3.756   4.676 -0.3737  0.9916  0.8369
    6UNK    H38   95   2.044   3.434   4.890  0.2961  0.3451  0.1386
    6UNK    H39   96   1.830   3.296   4.956 -2.2004 -1.2991 -1.2265
    6UNK    H40   97   1.617   3.395   4.939  0.3581 -0.5911 -0.6757
    6UNK    H41   98   1.592   3.619   4.825 -0.5972  1.0831  1.7205
    6UNK    H42   99   2.177   3.574   4.474  1.3061 -1.6069  0.5136
    6UNK    H43  100   2.316   3.692   4.296  1.1190  0.4025 -0.5487
    6UNK    H44  101   2.341   4.058   4.335 -0.7079 -2.6347  0.1460
    6UNK    H45  102   2.425   4.193   4.148 -1.0555 -0.9371  1.6393
    6UNK    H46  103   2.710   3.891   4.050  1.1813  1.6915 -0.5033
    6UNK    H47  104   2.795   4.090   3.939  1.1180  1.5839 -1.3518
    6UNK    H48  105   2.921   4.189   3.741  1.2048  1.1178  1.1490
    6UNK    H49  106   2.978   4.382   3.612  1.1173  1.0186  2.0978
    6UNK    H50  107   2.816   4.583   3.621 -2.0766  0.5233  0.5596
    6UNK    H51  108   2.608   4.562   3.751 -1.2592 -1.2686  0.3714
    7UNK     O0  109   1.678   4.079   3.865 -0.1799 -0.3190 -0.5850
    7UNK     S1  110   1.722   4.028   3.993  0.2710  0.0343  0.1860
    7UNK     C2  111   1.893   4.010   3.976 -0.0040  0.1571  0.5967
    7UNK     C3  112   1.967   4.104   3.889  0.6493 -0.0271 -0.2811
    7UNK     C4  113   2.111   4.094   3.893 -0.4142  0.0861 -0.4381
    7UNK     N5  114   2.191   4.182   3.821  0.6332  0.0088 -0.2101
    7UNK     C6  115   2.263   4.150   3.720 -0.0130 -0.4667 -0.7542
    7UNK     C7  116   2.345   4.251   3.643 -0.0627 -0.6604 -0.5028
    7UNK     C8  117   2.335   4.392   3.662  0.4908 -0.1606 -0.7885
    7UNK     C9  118   2.413   4.485   3.581 -0.1240 -0.6338 -0.2776
    7UNK    C10  119   2.504   4.429   3.493  1.0410  0.3522 -0.4318
    7UNK    C11  120   2.517   4.292   3.485  0.5554 -0.0754 -1.0215
    7UNK    N12  121   2.440   4.209   3.553 -0.3131  0.4735  0.2697
    7UNK    C13  122   2.178   3.993   3.965 -0.3840 -0.7438  0.3438
    7UNK    C14  123   2.100   3.906   4.045  0.3075  0.2224  0.1612
    7UNK    C15  124   1.957   3.908   4.054 -0.2702  0.6540 -0.1181
    7UNK    C16  125   1.896   3.810   4.147  0.3164 -1.1125 -0.1385
    7UNK    C17  126   1.892   3.850   4.283 -0.0744  0.1656 -0.3630
    7UNK    C18  127   1.837   3.769   4.385  0.1602  0.2248 -0.4384
    7UNK    C19  128   1.859   3.674   4.116  0.6445  0.3092  0.5930
    7UNK    S20  129   1.885   3.600   3.960 -0.5362  0.0241 -0.0977
    7UNK    O21  130   1.805   3.481   3.956  0.3580 -0.3342  0.4626
    7UNK    O22  131   1.861   3.707   3.861 -0.2008 -0.4661 -0.3208
    7UNK    O23  132   2.029   3.559   3.975  0.2527  0.0585  0.4086
    7UNK    C24  133   1.800   3.592   4.214  0.4395 -0.4804  0.2272
    7UNK    C25  134   1.789   3.638   4.346  0.0136 -0.7719 -0.0498
    7UNK    N26  135   1.720   3.558   4.439 -0.2878  0.0564  0.4431
    7UNK    C27  136   1.781   3.456   4.489  0.3204  0.8843 -0.6467
    7UNK    C28  137   1.712   3.335   4.550 -0.5112  0.5058 -0.5100
    7UNK    C29  138   1.570   3.336   4.556 -0.3443 -0.1455 -0.1972
    7UNK    C30  139   1.501   3.234   4.630 -0.5349  0.4102  0.4672
    7UNK    C31  140   1.585   3.131   4.682 -0.6408  0.2217  0.8870
    7UNK    C32  141   1.723   3.135   4.669  0.0088  0.0766  0.4787
    7UNK    N33  142   1.789   3.233   4.605  0.3214  0.2828 -0.3258
    7UNK    O34  143   1.659   3.903   4.028 -0.4690  0.1226 -0.5819
    7UNK    O35  144   1.692   4.138   4.086  0.0616  0.7575 -0.7833
    7UNK    H36  145   1.929   4.190   3.836  0.0408 -0.1009  0.0299
    7UNK    H37  146   2.256   4.052   3.672  0.2215 -0.6776 -0.3646
    7UNK    H38  147   2.258   4.430   3.728 -0.3389 -1.5693 -0.8955
    7UNK    H39  148   2.394   4.592   3.574 -0.4111 -0.7129 -0.7751
    7UNK    H40  149   2.570   4.492   3.434  1.2662 -0.4304 -1.0450
    7UNK    H41  150   2.596   4.264   3.415 -0.4315  0.2398 -2.3126
    7UNK    H42  151   2.286   3.981   3.967 -0.4841 -2.7176 -1.7880
    7UNK    H43  152   2.148   3.826   4.101 -3.1913 -2.2394 -0.0250
    7UNK    H44  153   1.938   3.944   4.311  0.6383  0.0419 -1.1035
    7UNK    H45  154   1.834   3.792   4.491 -2.4358  1.5405 -0.7407
    7UNK    H46  155   1.763   3.494   4.188 -0.4504  0.3311 -1.7550
    7UNK    H47  156   1.890   3.450   4.500  0.1146 -3.5385  1.1864
    7UNK    H48  157   1.515   3.422   4.518  0.9437  2.0462  2.5287
    7UNK    H49  158   1.393   3.233   4.638 -0.7379  1.1099 -1.6484
    7UNK    H50  159   1.544   3.039   4.722 -0.5600  0.2481  1.0336
    7UNK    H51  160   1.782   3.057   4.717  0.4871 -0.4488 -0.9109
    8UNK     O0  161   1.976   3.290   1.429  0.8080 -0.2966  0.1043
    8UNK     S1  162   2.098   3.250   1.354  0.2500 -0.1426 -0.2277
    8UNK     C2  163   2.124   3.362   1.220  0.0397 -0.2520  0.1372
    8UNK     C3  164   2.044   3.479   1.218 -0.1383  0.1882  0.1486
    8UNK     C4  165   2.078   3.588   1.136  0.0890 -0.5665 -0.0892
    8UNK     N5  166   1.986   3.692   1.126  0.2504 -0.1612  0.6370
    8UNK     C6  167   1.977   3.794   1.199 -0.3679 -0.0510  0.2193
    8UNK     C7  168   1.889   3.914   1.164  0.7904 -0.4430 -0.4185
    8UNK     C8  169   1.827   3.926   1.039  0.5194  0.3230 -0.4435
    8UNK     C9  170   1.752   4.041   1.002 -0.1782  0.4746  0.1971
    8UNK    C10  171   1.742   4.145   1.092 -0.1951 -0.1161 -1.0308
    8UNK    C11  172   1.795   4.123   1.224 -0.4838 -0.6776 -0.0204
    8UNK    N12  173   1.874   4.014   1.252  0.1600  0.1435  0.0345
    8UNK    C13  174   2.192   3.582   1.059 -0.1777  0.1141 -0.3287
    8UNK    C14  175   2.282   3.474   1.073 -0.1865 -0.2145  0.1097
    8UNK    C15  176   2.256   3.359   1.149 -0.2856 -0.0013  0.0640
    8UNK    C16  177   2.359   3.252   1.164 -0.2655  0.6435 -0.3056
    8UNK    C17  178   2.452   3.258   1.273 -0.3392  0.0822  0.3519
    8UNK    C18  179   2.546   3.153   1.299  0.5189  0.1544  0.4791
    8UNK    C19  180   2.372   3.138   1.075 -0.2873 -0.4801 -0.9475
    8UNK    S20  181   2.274   3.145   0.934 -0.3593  0.0200 -0.0182
    8UNK    O21  182   2.318   3.263   0.857 -1.0283  0.5991  0.3174
    8UNK    O22  183   2.299   3.022   0.857  0.6059  0.0009 -0.4615
    8UNK    O23  184   2.135   3.153   0.981  0.2369 -0.1409  0.1479
    8UNK    C24  185   2.468   3.039   1.101  0.2387 -0.2523 -0.2658
    8UNK    C25  186   2.551   3.045   1.208  0.2036 -0.0461 -0.2175
    8UNK    N26  187   2.639   2.942   1.237  0.2759 -0.0698  0.2108
    8UNK    C27  188   2.760   2.922   1.194 -1.0039 -0.1237  0.5125
    8UNK    C28  189   2.840   2.793   1.211  0.9940  0.6430 -0.7871
    8UNK    C29  190   2.782   2.679   1.276  0.1927  0.0286  0.0555
    8UNK    C30  191   2.848   2.557   1.274  0.2808  0.9142 -0.0877
    8UNK    C31  192   2.979   2.550   1.219  0.5796 -1.1289 -0.0524
    8UNK    C32  193   3.029   2.669   1.150 -0.1255 -0.4091  0.4189
    8UNK    N33  194   2.956   2.780   1.139 -0.0495  0.5596 -0.2558
    8UNK    O34  195   2.093   3.114   1.301  0.2150 -0.1549  0.3007
    8UNK    O35  196   2.210   3.285   1.440 -0.0807 -0.3046 -0.1336
    8UNK    H36  197   1.955   3.493   1.278 -0.4819 -0.8319 -0.1143
    8UNK    H37  198   2.027   3.788   1.296  2.8935 -0.9067 -1.3628
    8UNK    H38  199   1.832   3.837   0.976  0.3200  0.7101 -1.0161
    8UNK    H39  200   1.694   4.041   0.909 -1.8813  0.6541  1.2051
    8UNK    H40  201   1.688   4.238   1.073  1.4723  1.2676  0.5502
    8UNK    H41  202   1.783   4.191   1.307 -0.5127 -0.1311 -0.4677
    8UNK    H42  203   2.217   3.660   0.988 -2.9005  1.3740 -0.0017
    8UNK    H43  204   2.378   3.481   1.022 -0.6457 -0.5039 -0.8086
    8UNK    H44  205   2.445   3.342   1.342 -3.0701  0.5957 -0.4044
    8UNK    H45  206   2.619   3.162   1.380  1.3605  0.9870 -0.3460
    8UNK    H46  207   2.474   2.954   1.033 -0.7426  1.4249 -2.6075
    8UNK    H47  208   2.813   3.001   1.141  0.9222 -2.4190 -1.2290
    8UNK    H48  209   2.685   2.692   1.324 -0.8524  0.3347 -2.0237
    8UNK    H49  210   2.795   2.474   1.319 -1.8056  0.7670 -2.5918
    8UNK    H50  211   3.042   2.462   1.228  0.9353 -0.9245 -0.5024
    8UNK    H51  212   3.128   2.671   1.106 -0.2936  0.7732  0.0659
    9UNK     O0  213   1.994   4.192   0.494  0.4537  0.4848  0.7069
    9UNK     S1  214   1.936   4.320   0.447  0.2152  0.0038 -0.1300
    9UNK     C2  215   2.062   4.385   0.338 -0.5579  0.5192  0.7519
    9UNK     C3  216   2.045   4.374   0.199  0.0038 -0.0710 -0.0914
    9UNK     C4  217   2.158   4.404   0.115  0.4636  0.9849  0.7006
    9UNK     N5  218   2.149   4.373  -0.027  0.1409  0.2313 -0.0649
    9UNK     C6  219   2.138   4.255  -0.084  0.1555  0.0413  0.4143
    9UNK     C7  220   2.138   4.234  -0.232  0.3410  0.2409 -0.0518
    9UNK     C8  221   2.122   4.100  -0.280  0.2881 -0.6082 -0.0919
    9UNK     C9  222   2.133   4.068  -0.416 -0.1866 -0.5287 -0.1873
    9UNK    C10  223   2.136   4.177  -0.506  0.0615  0.1926 -0.6787
    9UNK    C11  224   2.145   4.307  -0.452  1.1699 -0.0048 -0.2420
    9UNK    N12  225   2.150   4.339  -0.319 -0.0898  0.5038  0.3993
    9UNK    C13  226   2.273   4.464   0.166  0.2338 -0.6135  0.1864
    9UNK    C14  227   2.282   4.485   0.303 -0.5049  0.3038  0.1332
    9UNK    C15  228   2.188   4.435   0.393 -0.0392  0.1822  0.1089
    9UNK    C16  229   2.216   4.444   0.546  0.1695  0.0072  0.0938
    9UNK    C17  230   2.169   4.561   0.613  0.1281  1.1704  0.5629
    9UNK    C18  231   2.165   4.577   0.749 -0.4600 -0.5612 -0.3366
    9UNK    C19  232   2.294   4.362   0.635 -0.2905 -0.5919  0.3875
    9UNK    S20  233   2.364   4.221   0.560 -0.0452 -0.3820 -0.1020
    9UNK    O21  234   2.429   4.262   0.440 -0.8440  0.3172  0.2211
    9UNK    O22  235   2.460   4.175   0.660 -0.1768  0.2712  0.3034
    9UNK    O23  236   2.244   4.139   0.539  0.2063 -0.0676  0.9331
    9UNK    C24  237   2.311   4.382   0.777 -0.8063  0.4197  0.4281
    9UNK    C25  238   2.225   4.476   0.836 -0.2870 -0.6172 -0.0288
    9UNK    N26  239   2.209   4.478   0.970 -0.5756  0.1934 -0.3408
    9UNK    C27  240   2.277   4.557   1.052 -0.0582  0.0910  0.3223
    9UNK    C28  241   2.274   4.545   1.205 -0.8261  0.0666  0.5038
    9UNK    C29  242   2.233   4.421   1.269 -0.1201  0.1317  0.2278
    9UNK    C30  243   2.220   4.412   1.411  0.0505  0.7022 -0.2320
    9UNK    C31  244   2.279   4.520   1.480 -0.3560  0.5169 -0.9577
    9UNK    C32  245   2.328   4.638   1.411 -0.2766 -0.3661  0.7225
    9UNK    N33  246   2.328   4.650   1.278 -0.0017 -0.0079  0.4335
    9UNK    O34  247   1.926   4.417   0.561 -0.1618  0.5188 -0.6889
    9UNK    O35  248   1.820   4.297   0.368  1.3735  0.1986 -0.1930
    9UNK    H36  249   1.950   4.341   0.159 -1.0090  0.3335  1.8794
    9UNK    H37  250   2.181   4.168  -0.033 -0.1025 -1.8500 -2.3464
    9UNK    H38  251   2.125   4.019  -0.208  1.0492 -1.7426 -1.3522
    9UNK    H39  252   2.142   3.969  -0.459  2.4909  0.8155 -3.0749
    9UNK    H40  253   2.141   4.163  -0.614  0.6971  1.0285 -0.7703
    9UNK    H41  254   2.142   4.389  -0.523 -1.7706  1.0621  0.9405
    9UNK    H42  255   2.356   4.496   0.103  0.3963 -0.1841  0.6177
    9UNK    H43  256   2.374   4.533   0.336  1.5353 -2.4226 -1.1846
    9UNK    H44  257   2.126   4.637   0.548 -2.6013  0.8758  1.8626
    9UNK    H45  258   2.110   4.663   0.787  0.5640 -0.7008  1.5600
    9UNK    H46  259   2.380   4.321   0.836 -0.9536  1.2964  1.5252
    9UNK    H47  260   2.354   4.621   1.009  0.6663 -1.4946 -0.8908
    9UNK    H48  261   2.179   4.347   1.211  1.2945 -1.1402  0.4692
    9UNK    H49  262   2.157   4.337   1.459 -0.5725  0.6388 -1.1362
    9UNK    H50  263   2.287   4.510   1.588 -1.4654 -2.7899 -1.0586
    9UNK    H51  264   2.383   4.723   1.452  1.3433 -0.6075 -0.8383
   10UNK     O0  265   4.591   4.942   4.177  0.2028  0.0405 -0.3016
   10UNK     S1  266   4.523   4.988   4.056 -0.0161 -0.1436  0.0834
   10UNK     C2  267   4.438   4.840   4.000 -0.7752  0.0405  0.2920
   10UNK     C3  268   4.506   4.765   3.904 -0.2172  0.8073  0.0247
   10UNK     C4  269   4.447   4.654   3.844 -0.7510 -0.5050  0.4800
   10UNK     N5  270   4.520   4.590   3.737  0.0570 -0.1908  0.2789
   10UNK     C6  271   4.563   4.466   3.748  0.4713  0.6043 -0.6849
   10UNK     C7  272   4.635   4.386   3.644 -0.2321 -0.5234  0.7957
   10UNK     C8  273   4.667   4.452   3.522 -0.2791  0.2261 -0.7774
   10UNK     C9  274   4.722   4.380   3.411 -0.3721 -0.3407 -0.0398
   10UNK    C10  275   4.752   4.243   3.435  0.0197  0.9804  0.2120
   10UNK    C11  276   4.729   4.190   3.560  0.3344 -0.1098 -1.1554
   10UNK    N12  277   4.671   4.255   3.663  0.6416  0.0707  0.0945
   10UNK    C13  278   4.322   4.611   3.888  0.4530  1.3037 -0.6804
   10UNK    C14  279   4.255   4.676   3.996  0.2778  0.7513  0.8009
   10UNK    C15  280   4.310   4.800   4.055  0.3488  0.5878 -0.7578
   10UNK    C16  281   4.249   4.866   4.170 -0.1881 -0.7380 -0.1840
   10UNK    C17  282   4.315   4.838   4.302  0.1523  0.3774 -0.1327
   10UNK    C18  283   4.267   4.899   4.420  0.3738 -0.5817  1.0679
   10UNK    C19  284   4.122   4.931   4.169 -0.2065 -0.8595  0.2413
   10UNK    S20  285   4.023   4.939   4.015 -0.2918 -0.0423  0.0224
   10UNK    O21  286   3.945   4.816   4.023  0.2362  0.8708  0.4255
   10UNK    O22  287   3.935   5.056   4.037  0.0031  0.0070  0.3570
   10UNK    O23  288   4.120   4.940   3.911 -0.6414 -0.4217  0.4173
   10UNK    C24  289   4.073   4.988   4.289 -0.2536 -0.1159  0.2402
   10UNK    C25  290   4.148   4.974   4.411  0.5221  0.5110  0.1443
   10UNK    N26  291   4.083   5.024   4.527  0.2095  0.6533  0.3764
   10UNK    C27  292   4.085   5.147   4.566  0.3271 -0.0900  0.1092
   10UNK    C28  293   4.033   5.177   4.701 -0.6081 -0.4113  0.5964
   10UNK    C29  294   4.047   5.303   4.764 -0.0568 -0.4156 -0.3525
   10UNK    C30  295   3.978   5.333   4.884 -0.9213 -0.2882  0.4308
   10UNK    C31  296   3.902   5.225   4.941  0.5146  0.7153  0.4075
   10UNK    C32  297   3.906   5.097   4.878 -0.1381  0.1957 -0.2218
   10UNK    N33  298   3.970   5.075   4.763  0.3856 -0.3538 -0.7564
   10UNK    O34  299   4.610   5.025   3.946 -0.6501 -0.1152 -0.8175
   10UNK    O35  300   4.413   5.083   4.076  0.3509  0.1014 -0.1254
   10UNK    H36  301   4.601   4.803   3.870 -0.7932  0.9867 -1.4616
   10UNK    H37  302   4.546   4.418   3.844 -0.9476  1.6662 -0.3721
   10UNK    H38  303   4.646   4.558   3.513 -1.7246  0.3599  2.5039
   10UNK    H39  304   4.750   4.426   3.317  2.6265 -0.7907  0.5341
   10UNK    H40  305   4.793   4.177   3.359 -3.8186  1.6813 -2.7516
   10UNK    H41  306   4.751   4.085   3.579 -2.6539 -0.8944 -1.6068
   10UNK    H42  307   4.284   4.517   3.851 -0.6801  0.8857  1.3595
   10UNK    H43  308   4.161   4.632   4.029  0.2136  0.6713  0.5088
   10UNK    H44  309   4.394   4.764   4.296 -1.4011 -1.2274 -2.5758
   10UNK    H45  310   4.304   4.866   4.517  0.4163 -0.7460  0.9966
   10UNK    H46  311   3.978   5.039   4.295 -0.5905 -0.3869 -1.9782
   10UNK    H47  312   4.148   5.223   4.520  1.2187 -2.7162 -3.5010
   10UNK    H48  313   4.106   5.385   4.724  0.0941  1.5301  3.3941
   10UNK    H49  314   3.975   5.432   4.928  1.4365  0.1121 -0.1600
   10UNK    H50  315   3.857   5.235   5.039  2.4400  3.1889  1.1544
   10UNK    H51  316   3.857   5.013   4.925  0.7669 -0.3316 -0.1848
   11OPC     OW  317   0.259   1.550   4.730 -0.0099 -0.0277 -0.2040
   11OPC    HW1  318   0.271   1.547   4.816 -1.1339  1.4058  0.0404
   11OPC    HW2  319   0.314   1.489   4.700 -0.5195 -1.4661  1.5977
   11OPC     MW  320   0.269   1.540   4.738 -0.2512 -0.0285  0.0980
   12OPC     OW  321   3.591   3.254   2.318 -0.1110 -0.0938 -0.6853
   12OPC    HW1  322   3.548   3.317   2.277 -1.8167 -0.0168  1.0678
   12OPC    HW2  323   3.552   3.181   2.291 -0.9138 -0.0759  0.3726
   12OPC     MW  324   3.579   3.252   2.308 -0.4816 -0.0796 -0.2700
   13OPC     OW  325   4.318   0.820   4.313 -0.0339  0.6174  0.4631
   13OPC    HW1  326   4.256   0.829   4.253  0.6631  0.2441 -0.3428
   13OPC    HW2  327   4.365   0.893   4.306  0.2121  0.4513  0.3505
   13OPC     MW  328   4.316   0.832   4.303  0.1052  0.5378  0.3272
   14OPC     OW  329   3.386   3.610   3.416  0.1105 -0.4480  0.5781
   14OPC    HW1  330   3.362   3.675   3.363  1.4238  0.2147  0.7550
   14OPC    HW2  331   3.388   3.540   3.363  0.0696 -0.0661  0.0651
   14OPC     MW  332   3.383   3.609   3.401  0.2984 -0.2937  0.5284
   15OPC     OW  333   1.185   4.674   4.597  0.3660 -0.1146 -0.2956
   15OPC    HW1  334   1.134   4.614   4.559 -0.6564 -0.3033  1.2854
   15OPC    HW2  335   1.262   4.664   4.556 -0.3398 -1.0997 -1.4619
   15OPC     MW  336   1.189   4.663   4.585  0.1107 -0.2880 -0.2348
   16OPC     OW  337   0.066   2.985   0.369 -0.2550 -0.5366  0.0009
   16OPC    HW1  338   0.146   2.958   0.391  0.6629  3.0285  1.6645
   16OPC    HW2  339   0.016   2.959   0.436  0.2313  0.2765  0.6835
   16OPC     MW  340   0.070   2.977   0.382 -0.0475  0.1103  0.3475
   17OPC     OW  341   0.127   2.434   2.893  0.7075  0.8299 -0.1110
   17OPC    HW1  342   0.070   2.369   2.890  1.0948  0.1102  3.5199
   17OPC    HW2  343   0.202   2.397   2.868  0.3437  0.7455 -1.0996
   17OPC     MW  344   0.130   2.419   2.889  0.7110  0.7111  0.2793
   18OPC     OW  345   3.209   3.144   2.359  0.6965 -0.5491  0.0002
   18OPC    HW1  346   3.281   3.097   2.344  0.0689 -1.2652 -0.7994
   18OPC    HW2  347   3.241   3.219   2.391  1.9822  0.0745 -2.5233
   18OPC     MW  348   3.225   3.148   2.362  0.7938 -0.5629 -0.4907
   19OPC     OW  349   4.102   1.088   2.875 -0.4238  0.1179  0.5370
   19OPC    HW1  350   4.065   1.048   2.943  1.2759  0.4303  1.7163
   19OPC    HW2  351   4.173   1.041   2.860 -0.7817  0.0471 -1.0742
   19OPC     MW  352   4.107   1.075   2.883 -0.2253  0.1536  0.4732
   20OPC     OW  353   3.303   2.032   0.183  0.0410  0.1500 -0.9083
   20OPC    HW1  354   3.274   2.087   0.121 -1.2909  0.6795  0.1290
   20OPC    HW2  355   3.372   2.074   0.217 -0.0397  0.4729 -1.1368
   20OPC     MW  356   3.309   2.047   0.179 -0.1676  0.2759 -0.7888
   21OPC     OW  357   2.676   0.289   4.493  0.6219 -0.0260 -0.4632
   21OPC    HW1  358   2.669   0.353   4.551  0.6837 -1.0516  0.7099
   21OPC    HW2  359   2.671   0.216   4.541  1.6963 -0.9115 -1.6159
   21OPC     MW  360   2.674   0.287   4.508  0.7897 -0.3083 -0.4601
   22OPC     OW  361   2.005   3.147   2.165  0.7583 -0.5186 -0.4197
   22OPC    HW1  362   2.067   3.100   2.205  1.8851 -0.4816 -2.0151
   22OPC    HW2  363   2.037   3.228   2.168 -0.0313 -0.2159  0.1866
   22OPC     MW  364   2.019   3.152   2.172  0.8080 -0.4683 -0.5659
   23OPC     OW  365   1.660   4.168   1.540 -0.3336  0.4733 -0.6372
   23OPC    HW1  366   1.726   4.225   1.544 -0.2106  0.3743 -1.1945
   23OPC    HW2  367   1.700   4.091   1.535 -0.5006  0.3458 -0.0422
   23OPC     MW  368   1.676   4.165   1.540 -0.3402  0.4398 -0.6316
   24OPC     OW  369   4.151   4.479   1.294 -0.1546 -0.7998  0.8925
   24OPC    HW1  370   4.220   4.510   1.251 -0.2554 -0.8036  0.7251
   24OPC    HW2  371   4.125   4.546   1.343 -0.0053 -0.8126  0.9893
   24OPC     MW  372   4.157   4.493   1.295 -0.1476 -0.8023  0.8821
   25OPC     OW  373   3.040   0.868   2.773  0.6767  0.1278 -0.1000
   25OPC    HW1  374   3.121   0.871   2.803  0.9157  0.3834 -0.7438
   25OPC    HW2  375   3.026   0.783   2.759  0.3072 -0.0721  1.3702
   25OPC     MW  376   3.050   0.856   2.775  0.6577  0.1360  0.0220
   26OPC     OW  377   4.038   4.609   2.274 -0.6417 -0.2728 -0.0881
   26OPC    HW1  378   4.010   4.688   2.253  2.5306  0.2240 -3.6408
   26OPC    HW2  379   3.970   4.557   2.255 -1.5865  1.3373 -1.3657
   26OPC     MW  380   4.024   4.613   2.268 -0.3126  0.0385 -0.8016
   27OPC     OW  381   2.108   4.593   3.463 -0.1015 -0.1951  0.9954
   27OPC    HW1  382   2.165   4.566   3.403 -1.9100  0.3416 -1.0986
   27OPC    HW2  383   2.069   4.520   3.490  1.8467 -0.6338  2.8696
   27OPC     MW  384   2.110   4.579   3.458 -0.0808 -0.1804  0.9629
   28OPC     OW  385   3.655   1.130   1.626 -0.4737 -0.0737  0.3109
   28OPC    HW1  386   3.657   1.053   1.584 -0.5079 -0.6510  1.3460
   28OPC    HW2  387   3.610   1.182   1.571 -1.8559 -1.2254  0.2991
   28OPC     MW  388   3.648   1.127   1.612 -0.6830 -0.3292  0.4621
   29OPC     OW  389   0.812   0.475   1.553  0.0775  0.0340 -0.1753
   29OPC    HW1  390   0.885   0.489   1.599  0.2673 -0.8319 -0.1858
   29OPC    HW2  391   0.790   0.554   1.524  0.7618  0.3737  0.2056
   29OPC     MW  392   0.819   0.488   1.555  0.2066 -0.0437 -0.1205
   30OPC     OW  393   3.992   1.616   2.050 -0.2872  0.5108 -0.0945
   30OPC    HW1  394   3.981   1.534   2.020 -2.3199  0.6656  0.0825
   30OPC    HW2  395   4.037   1.604   2.125  0.8446 -0.2658 -0.8543
   30OPC     MW  396   3.997   1.602   2.057 -0.4202  0.4189 -0.1807
   31OPC     OW  397   4.285   0.750   0.951  0.0532 -0.5440  0.2189
   31OPC    HW1  398   4.275   0.779   0.870 -0.3309  1.0758  0.7971
   31OPC    HW2  399   4.280   0.663   0.943  1.9681 -0.5650 -1.7252
   31OPC     MW  400   4.283   0.741   0.938  0.2792 -0.3078  0.0171
   32OPC     OW  401   2.744   4.102   3.270  0.1284  0.2892  0.4372
   32OPC    HW1  402   2.756   4.018   3.250  2.2654  1.2291 -3.0156
   32OPC    HW2  403   2.674   4.125   3.224  0.8483  0.8532 -0.4138
   32OPC     MW  404   2.736   4.093   3.260  0.5504  0.5113 -0.1985
   33OPC     OW  405   0.289   4.647   1.932  0.3425 -0.3410  0.3018
   33OPC    HW1  406   0.351   4.707   1.946 -0.0156  0.2260 -0.4399
   33OPC    HW2  407   0.333   4.574   1.916  0.9516  0.4839 -2.3454
   33OPC     MW  408   0.305   4.645   1.932  0.3796 -0.1354 -0.1988
   34OPC     OW  409   2.998   4.663   2.912 -0.2056 -0.1387  0.0875
   34OPC    HW1  410   3.082   4.638   2.909 -0.3240 -0.5466  0.0594
   34OPC    HW2  411   2.954   4.588   2.901 -0.5702  0.1398 -0.3942
   34OPC     MW  412   3.004   4.648   2.910 -0.2769 -0.1580  0.0121
   35OPC     OW  413   1.374   2.516   2.256  0.1986 -0.4015  0.6603
   35OPC    HW1  414   1.429   2.452   2.275  1.9904  0.5599 -1.0128
   35OPC    HW2  415   1.346   2.497   2.176 -1.3377 -0.4553  1.1797
   35OPC     MW  416   1.378   2.504   2.247  0.2363 -0.2676  0.4899
   36OPC     OW  417   0.772   3.860   0.486 -0.2308  0.0614 -0.1186
   36OPC    HW1  418   0.719   3.893   0.424 -3.3418 -0.0315  2.2377
   36OPC    HW2  419   0.809   3.931   0.521  1.7777  0.1039 -2.0689
   36OPC     MW  420   0.770   3.876   0.482 -0.3937  0.0540 -0.0586
   37OPC     OW  421   4.582   4.861   4.787  0.1201  0.0359  0.5306
   37OPC    HW1  422   4.611   4.936   4.820  1.4297 -0.4227  0.4756
   37OPC    HW2  423   4.588   4.806   4.854 -1.1691  0.0291  0.6718
   37OPC     MW  424   4.587   4.864   4.802  0.1230 -0.0328  0.5435
   38OPC     OW  425   2.013   1.708   2.410 -0.0539  0.4767  0.5059
   38OPC    HW1  426   2.051   1.699   2.332  1.1946  1.7393  0.9143
   38OPC    HW2  427   2.081   1.708   2.465 -0.8068  0.9885  1.4505
   38OPC     MW  428   2.029   1.707   2.406  0.0192  0.7388  0.7057
   39OPC     OW  429   1.315   1.076   2.691  0.7921 -0.0240  0.2902
   39OPC    HW1  430   1.352   1.109   2.763  0.2509  1.4771 -0.0750
   39OPC    HW2  431   1.372   1.094   2.628  0.7476 -0.2979  0.1715
   39OPC     MW  432   1.329   1.083   2.692  0.7055  0.1573  0.2188
   40OPC     OW  433   3.046   0.183   4.256 -0.2961  0.5674  0.1685
   40OPC    HW1  434   3.020   0.257   4.294 -0.8763  0.1993  0.5149
   40OPC    HW2  435   2.982   0.127   4.275  0.2037 -0.0619  0.0374
   40OPC     MW  436   3.032   0.185   4.265 -0.3079  0.4200  0.2001
   41OPC     OW  437   1.677   4.081   0.350 -0.0684 -0.2602 -0.0683
   41OPC    HW1  438   1.602   4.086   0.306  0.4181 -1.1126 -1.0401
   41OPC    HW2  439   1.712   4.160   0.340 -0.5814 -0.0289 -0.0669
   41OPC     MW  440   1.671   4.094   0.342 -0.0723 -0.3521 -0.2116
   42OPC     OW  441   2.897   3.963   4.512 -0.1371 -0.1531 -0.1621
   42OPC    HW1  442   2.814   3.950   4.534 -0.2127 -0.4126 -0.5945
   42OPC    HW2  443   2.911   4.046   4.533 -0.4029 -0.2024  0.2319
   42OPC     MW  444   2.887   3.973   4.518 -0.1876 -0.1988 -0.1678
   43OPC     OW  445   4.907   0.074   1.991  0.2159  0.2522 -0.0574
   43OPC    HW1  446   4.841   0.098   2.043 -0.3134 -0.5273 -0.3576
   43OPC    HW2  447   4.916  -0.011   2.006  0.3855  0.1165 -0.8742
   43OPC     MW  448   4.899   0.065   2.001  0.1629  0.1170 -0.2223
   44OPC     OW  449   1.585   2.288   4.778 -0.1592 -0.1407 -0.8624
   44OPC    HW1  450   1.564   2.356   4.828  0.0968 -0.4787 -0.2803
   44OPC    HW2  451   1.653   2.317   4.731 -1.0434  0.5174 -1.7884
   44OPC     MW  452   1.592   2.302   4.778 -0.2520 -0.0934 -0.9132
   45OPC     OW  453   3.593   2.786   2.485 -0.2758  0.0526 -0.2391
   45OPC    HW1  454   3.638   2.750   2.419 -0.3361 -1.4533  0.4981
   45OPC    HW2  455   3.581   2.719   2.540 -1.8160  0.8431  0.4412
   45OPC     MW  456   3.598   2.771   2.483 -0.5123 -0.0531 -0.0298
   46OPC     OW  457   3.970   2.045   0.749 -0.0788 -0.4559 -0.0518
   46OPC    HW1  458   3.926   1.971   0.736  0.4616 -0.4894 -2.0135
   46OPC    HW2  459   4.053   2.021   0.740  0.0861  0.4350 -1.1090
   46OPC     MW  460   3.976   2.030   0.745  0.0254 -0.3295 -0.4978
   47OPC     OW  461   0.251   4.779   2.654 -0.0503  0.1144 -0.1807
   47OPC    HW1  462   0.241   4.865   2.665  0.5273  0.2138 -0.3841
   47OPC    HW2  463   0.310   4.758   2.715  1.5224  0.2822 -1.5565
   47OPC     MW  464   0.258   4.789   2.664  0.2674  0.1539 -0.4140
   48OPC     OW  465   2.346   5.075   3.712  0.0697 -0.1864  0.2278
   48OPC    HW1  466   2.308   5.012   3.666  2.1916 -1.0812 -0.4076
   48OPC    HW2  467   2.293   5.143   3.701 -1.7170 -1.5118  0.0391
   48OPC     MW  468   2.332   5.075   3.704  0.1191 -0.5142  0.1060
   49OPC     OW  469   1.439   2.374   1.255 -0.1065  0.0239 -0.4388
   49OPC    HW1  470   1.511   2.413   1.284  0.2515 -0.0093 -1.2622
   49OPC    HW2  471   1.379   2.438   1.255  0.2451  0.3566 -0.9325
   49OPC     MW  472   1.441   2.389   1.259 -0.0017  0.0683 -0.6335
   50OPC     OW  473   0.768   2.219   3.834 -0.4286  0.1421  0.1590
   50OPC    HW1  474   0.730   2.298   3.835  0.6534  0.7014 -0.6989
   50OPC    HW2  475   0.786   2.206   3.750 -0.1380 -0.7939  0.3596
   50OPC     MW  476   0.765   2.229   3.822 -0.2258  0.0865  0.0619
   51OPC     OW  477   4.660   5.043   4.409 -0.3913 -0.2334 -0.1116
   51OPC    HW1  478   4.634   5.031   4.326  0.2389  0.3997 -0.4204
   51OPC    HW2  479   4.668   4.963   4.440 -0.3185 -0.4951 -0.7799
   51OPC     MW  480   4.658   5.030   4.401 -0.2873 -0.1788 -0.2560
   52OPC     OW  481   2.172   2.776   0.645 -0.7327 -0.5140  0.4413
   52OPC    HW1  482   2.205   2.768   0.726 -0.1060 -1.3325  0.1111
   52OPC    HW2  483   2.110   2.837   0.655 -2.4568 -2.3736  2.1018
   52OPC     MW  484   2.167   2.784   0.659 -0.8947 -0.9096  0.6378
   53OPC     OW  485   2.831   1.316   2.211  0.2203  0.5335  0.3594
   53OPC    HW1  486   2.829   1.300   2.296  2.4172 -0.0793  0.3394
   53OPC    HW2  487   2.755   1.358   2.197 -1.4038 -1.5565  2.1081
   53OPC     MW  488   2.819   1.320   2.221  0.3050  0.1343  0.6147
   54OPC     OW  489   1.258   2.838   3.644 -0.3699 -0.0814  0.0860
   54OPC    HW1  490   1.241   2.917   3.677  1.2537  0.3732 -0.0678
   54OPC    HW2  491   1.322   2.853   3.586  0.0521 -1.5065  0.1403
   54OPC     MW  492   1.265   2.852   3.640 -0.0677 -0.2248  0.0712
   55OPC     OW  493   1.135   3.470   3.437 -0.3390  0.2356  0.2426
   55OPC    HW1  494   1.127   3.473   3.524  1.0911 -2.1863  0.5434
   55OPC    HW2  495   1.181   3.541   3.418 -1.0806  1.0568  1.3815
   55OPC     MW  496   1.141   3.481   3.447 -0.2373 -0.0009  0.4553
   56OPC     OW  497   2.167   0.078   3.510 -0.1746  0.1151  0.1915
   56OPC    HW1  498   2.094   0.126   3.516 -0.5325 -0.3566 -0.3060
   56OPC    HW2  499   2.137  -0.004   3.510  0.3626 -0.0813  0.0545
   56OPC     MW  500   2.152   0.073   3.511 -0.1481  0.0164  0.0978
   57OPC     OW  501   1.868   1.566   0.673  0.4571  0.3776  0.2476
   57OPC    HW1  502   1.789   1.582   0.641  1.0428 -0.4900 -1.7699
   57OPC    HW2  503   1.851   1.528   0.750 -1.0937 -0.1282 -0.2970
   57OPC     MW  504   1.854   1.563   0.680  0.3144  0.1747 -0.1309
   58OPC     OW  505   4.331   1.330   1.483 -0.1148  0.0235  0.0533
   58OPC    HW1  506   4.368   1.252   1.494  1.3521  0.7495  0.4551
   58OPC    HW2  507   4.245   1.313   1.485  0.1824 -1.6479 -0.5113
   58OPC     MW  508   4.324   1.316   1.485  0.1457 -0.1162  0.0293
   59OPC     OW  509   0.121   1.881   1.375  0.4342  0.1394  0.4165
   59OPC    HW1  510   0.061   1.872   1.438  0.4950 -0.0030  0.4549
   59OPC    HW2  511   0.076   1.862   1.302  0.4462 -0.0246  0.4512
   59OPC     MW  512   0.105   1.877   1.374  0.4448  0.0941  0.4273
   60OPC     OW  513   2.824   1.972   2.453 -0.1836 -0.0913  0.4753
   60OPC    HW1  514   2.853   1.901   2.411  0.8373 -0.2723  1.4099
   60OPC    HW2  515   2.750   1.945   2.491 -3.1547  1.0022 -3.8060
   60OPC     MW  516   2.818   1.957   2.452 -0.4716  0.0435 -0.0191
   61OPC     OW  517   3.790   3.282   2.875 -0.5317 -0.2349 -0.0629
   61OPC    HW1  518   3.736   3.222   2.839  0.1072 -0.7037 -0.2560
   61OPC    HW2  519   3.744   3.312   2.942 -1.8009  0.7226 -1.2896
   61OPC     MW  520   3.775   3.277   2.879 -0.6247 -0.1627 -0.2726
   62OPC     OW  521   0.735   1.292   4.668 -0.0348  0.0958  0.0629
   62OPC    HW1  522   0.750   1.318   4.586 -0.6582  1.1334  0.2497
   62OPC    HW2  523   0.705   1.365   4.707  0.2258 -0.3857  1.2015
   62OPC     MW  524   0.732   1.307   4.662 -0.0884  0.1779  0.2585
   63OPC     OW  525   0.505   4.615   0.601  0.0709 -0.2082  0.6975
   63OPC    HW1  526   0.511   4.643   0.519  0.5057  1.3943  1.2411
   63OPC    HW2  527   0.583   4.579   0.617  0.8109  1.4770  1.0738
   63OPC     MW  528   0.517   4.613   0.592  0.2444  0.2774  0.8334
   64OPC     OW  529   4.840   0.898   1.307  0.1538  0.2492  0.3550
   64OPC    HW1  530   4.918   0.919   1.275  0.7149 -1.4646  0.5163
   64OPC    HW2  531   4.850   0.906   1.393  0.4956 -0.9444  0.4473
   64OPC     MW  532   4.853   0.902   1.315  0.2871 -0.1803  0.3924
   65OPC     OW  533   3.667   1.564   0.064  0.2493  0.1046  0.2192
   65OPC    HW1  534   3.596   1.569   0.013 -0.1859 -2.8787  0.3545
   65OPC    HW2  535   3.639   1.594   0.140 -0.1487  1.2161 -0.3466
   65OPC     MW  536   3.652   1.569   0.067  0.1263 -0.1718  0.1556
   66OPC     OW  537   4.126   3.253   3.934  0.1785 -0.0682  0.0353
   66OPC    HW1  538   4.181   3.280   3.873  0.1804  1.2791  0.6035
   66OPC    HW2  539   4.067   3.317   3.939 -1.0379 -1.1271 -0.0288
   66OPC     MW  540   4.125   3.267   3.926 -0.0009 -0.0257  0.1096
   67OPC     OW  541   3.154   1.670   3.636 -0.4669  0.1348 -0.4553
   67OPC    HW1  542   3.146   1.674   3.549 -1.4822 -0.7924 -0.4292
   67OPC    HW2  543   3.203   1.598   3.649 -0.3698  0.2357 -0.2559
   67OPC     MW  544   3.160   1.660   3.625 -0.6025  0.0128 -0.4221
   68OPC     OW  545   4.611   0.134   1.875  0.0108  0.2640  0.3283
   68OPC    HW1  546   4.601   0.219   1.858  2.1358  0.7592  1.1710
   68OPC    HW2  547   4.656   0.105   1.806  0.8688  0.2626  0.8744
   68OPC     MW  548   4.616   0.142   1.863  0.4516  0.3370  0.5334
   69OPC     OW  549   1.169   4.325   3.062 -0.1115  0.0528  0.0771
   69OPC    HW1  550   1.215   4.280   3.003 -1.3133 -1.4220  0.2025
   69OPC    HW2  551   1.188   4.408   3.044  1.7410 -0.4562 -0.5410
   69OPC     MW  552   1.179   4.331   3.051 -0.0154 -0.2403  0.0045
   70OPC     OW  553   2.205   2.367   2.291  0.1077  0.1068 -0.3918
   70OPC    HW1  554   2.183   2.289   2.257 -0.2237 -0.0694  0.2256
   70OPC    HW2  555   2.205   2.420   2.221  0.7968 -0.5321 -0.9025
   70OPC     MW  556   2.202   2.363   2.275  0.1606 -0.0136 -0.3760
   71OPC     OW  557   3.387   4.910   1.056  0.0218 -0.4988 -0.2349
   71OPC    HW1  558   3.340   4.846   1.019  1.2450 -1.9836  0.6715
   71OPC    HW2  559   3.447   4.929   0.995 -0.8467  0.4254 -0.8387
   71OPC     MW  560   3.389   4.903   1.041  0.0740 -0.5815 -0.1902
   72OPC     OW  561   2.089   3.607   3.189 -0.1068 -0.5022  0.4345
   72OPC    HW1  562   2.053   3.686   3.193  1.2144  0.2181 -0.8774
   72OPC    HW2  563   2.162   3.620   3.142  0.8063 -2.2541  1.2716
   72OPC     MW  564   2.095   3.620   3.183  0.2233 -0.6546  0.3644
   73OPC     OW  565   4.579   2.088   3.604 -0.1821  0.2492 -0.9008
   73OPC    HW1  566   4.509   2.039   3.586 -0.8542  0.9571 -0.3336
   73OPC    HW2  567   4.626   2.086   3.531 -0.8062 -0.2403 -1.2984
   73OPC     MW  568   4.575   2.081   3.591 -0.3734  0.2815 -0.8759
   74OPC     OW  569   2.081   1.734   4.172  0.9369  0.5274  0.2624
   74OPC    HW1  570   2.135   1.792   4.136  0.1593  2.0735  1.5100
   74OPC    HW2  571   2.121   1.712   4.247  0.1822  1.1985  0.8844
   74OPC     MW  572   2.095   1.739   4.178  0.7104  0.8549  0.5387
   75OPC     OW  573   1.042   4.175   4.146  0.0525  0.2281 -0.2637
   75OPC    HW1  574   1.044   4.183   4.233  0.4117  1.8655 -0.3827
   75OPC    HW2  575   1.124   4.189   4.122 -0.4925  2.8042 -1.0026
   75OPC     MW  576   1.054   4.179   4.156  0.0250  0.8506 -0.3903
   76OPC     OW  577   4.313   0.746   0.116 -0.3779 -0.7389  0.0279
   76OPC    HW1  578   4.325   0.829   0.138 -2.9448 -0.3781  0.4459
   76OPC    HW2  579   4.314   0.748   0.029  0.6260 -0.4776  0.0376
   76OPC     MW  580   4.315   0.759   0.106 -0.6087 -0.6470  0.0911
   77OPC     OW  581   0.657   1.896   2.391  0.0618 -0.0701 -0.2769
   77OPC    HW1  582   0.711   1.853   2.338  1.0726  0.0066  0.6525
   77OPC    HW2  583   0.710   1.928   2.452 -0.8170  1.4343 -0.2515
   77OPC     MW  584   0.673   1.895   2.392  0.0813  0.1635 -0.1359
   78OPC     OW  585   2.715   2.660   0.872 -0.0942 -0.3627 -0.1036
   78OPC    HW1  586   2.762   2.592   0.899  0.1519 -0.2398 -0.2266
   78OPC    HW2  587   2.642   2.654   0.920  0.1859 -0.3565  0.3265
   78OPC     MW  588   2.711   2.649   0.883 -0.0164 -0.3434 -0.0582
   79OPC     OW  589   0.147   2.469   4.090 -0.0333  0.1743  0.6247
   79OPC    HW1  590   0.219   2.440   4.130 -1.1247 -3.1658  0.4233
   79OPC    HW2  591   0.177   2.510   4.019  1.6666  0.4277  1.4467
   79OPC     MW  592   0.162   2.471   4.086  0.0566 -0.2816  0.7163
   80OPC     OW  593   2.580   1.368   4.777 -0.1021 -0.5147 -0.4785
   80OPC    HW1  594   2.543   1.317   4.837  2.0077 -0.9615  0.5397
   80OPC    HW2  595   2.558   1.329   4.701 -1.8185 -0.6203  0.0315
   80OPC     MW  596   2.572   1.354   4.774 -0.0440 -0.5963 -0.2527
   81OPC     OW  597   1.433   4.598   3.228  0.1291  0.3801 -0.3532
   81OPC    HW1  598   1.355   4.577   3.196  0.3190  0.6994 -1.0437
   81OPC    HW2  599   1.482   4.527   3.213 -0.5627 -0.7177  2.0902
   81OPC     MW  600   1.429   4.584   3.221  0.0550  0.2652 -0.0943
   82OPC     OW  601   4.960   1.336   2.842  0.2350 -0.2786 -0.0422
   82OPC    HW1  602   5.024   1.287   2.810 -0.7998 -2.9714  1.6443
   82OPC    HW2  603   4.923   1.285   2.902 -3.8992  0.8029 -1.3008
   82OPC     MW  604   4.964   1.321   2.846 -0.5284 -0.5166  0.0211
   83OPC     OW  605   3.266   1.505   2.334 -0.1060  0.0355  0.4894
   83OPC    HW1  606   3.318   1.572   2.357 -1.4422  1.3181 -0.0974
   83OPC    HW2  607   3.242   1.471   2.411  0.8345  0.0265  0.7887
   83OPC     MW  608   3.270   1.510   2.349 -0.1644  0.2236  0.4469
   84OPC     OW  609   3.098   4.907   2.582 -0.0311 -0.2775 -0.3545
   84OPC    HW1  610   3.169   4.861   2.601 -0.9600 -2.2316 -1.3416
   84OPC    HW2  611   3.129   4.973   2.534  1.1026 -1.3351 -1.1355
   84OPC     MW  612   3.113   4.910   2.578 -0.0008 -0.7224 -0.6157
   85OPC     OW  613   0.807   2.765   4.661 -0.0465 -0.1815  0.0443
   85OPC    HW1  614   0.815   2.806   4.738  0.3730 -0.9063  0.4016
   85OPC    HW2  615   0.725   2.736   4.662  0.2483 -1.0227  0.6572
   85OPC     MW  616   0.796   2.767   4.673  0.0590 -0.4129  0.1879
   86OPC     OW  617   4.719   1.065   1.557 -0.2009  0.3075  0.2640
   86OPC    HW1  618   4.654   1.008   1.547 -0.3238  0.2786  1.1663
   86OPC    HW2  619   4.753   1.044   1.635  0.1440  1.0755  0.3279
   86OPC     MW  620   4.715   1.053   1.567 -0.1681  0.4166  0.4067
   87OPC     OW  621   3.085   3.522   2.375  0.4635  0.1203 -0.2495
   87OPC    HW1  622   3.006   3.485   2.381 -0.8704  2.9632  1.8203
   87OPC    HW2  623   3.085   3.559   2.296 -1.5315  2.4175  0.7001
   87OPC     MW  624   3.073   3.522   2.364 -0.0281  0.8797  0.1965
   88OPC     OW  625   0.233   0.926   2.965 -0.2444  0.5151  0.8053
   88OPC    HW1  626   0.241   0.851   3.010  1.5304  0.2049  0.0435
   88OPC    HW2  627   0.316   0.953   2.956 -0.8391  2.5298  0.9588
   88OPC     MW  628   0.247   0.919   2.970 -0.0701  0.7669  0.7154
   89OPC     OW  629   0.928   3.899   3.472 -0.2113 -0.1281  0.1019
   89OPC    HW1  630   0.841   3.901   3.475 -0.1786  2.1741  1.7943
   89OPC    HW2  631   0.951   3.869   3.551  0.5677 -0.8368 -0.3671
   89OPC     MW  632   0.919   3.895   3.484 -0.0914  0.1074  0.2826
   90OPC     OW  633   0.972   3.651   2.584 -0.4728 -0.2658  0.1073
   90OPC    HW1  634   0.924   3.588   2.546 -1.1262 -1.2961  2.4807
   90OPC    HW2  635   0.965   3.634   2.669  3.4533  0.0147  0.6903
   90OPC     MW  636   0.964   3.639   2.591  0.0107 -0.3765  0.5440
   91OPC     OW  637   4.494   0.765   0.508  0.0356  0.4605 -0.5417
   91OPC    HW1  638   4.554   0.741   0.566  1.0040 -0.2374 -1.7851
   91OPC    HW2  639   4.524   0.841   0.477 -0.1922  0.5560 -0.5331
   91OPC     MW  640   4.507   0.773   0.512  0.1452  0.3715 -0.7241
   92OPC     OW  641   0.718   4.497   2.047 -0.1015 -0.4084  0.7704
   92OPC    HW1  642   0.802   4.520   2.057 -0.0038  0.1861 -1.0423
   92OPC    HW2  643   0.674   4.571   2.062 -0.0968 -0.0713 -0.7395
   92OPC     MW  644   0.724   4.511   2.050 -0.0864 -0.2706  0.2796
   93OPC     OW  645   0.694   1.902   4.630  0.6901 -0.0177  0.1058
   93OPC    HW1  646   0.780   1.887   4.631  1.2866  2.8190 -0.1396
   93OPC    HW2  647   0.685   1.969   4.685 -0.8733  1.6894 -2.0564
   93OPC     MW  648   0.705   1.910   4.639  0.5473  0.6535 -0.2496
   94OPC     OW  649   4.311   2.542   0.915 -0.5030  0.0791 -0.2356
   94OPC    HW1  650   4.271   2.540   0.838  1.0632 -0.9900 -1.0725
   94OPC    HW2  651   4.336   2.625   0.923  0.3205 -0.0397 -1.4388
   94OPC     MW  652   4.309   2.554   0.905 -0.1500 -0.0964 -0.5370
   95OPC     OW  653   3.342   4.975   4.210 -0.2897  0.2816  0.1966
   95OPC    HW1  654   3.424   4.959   4.184 -0.9588 -1.9409 -0.7598
   95OPC    HW2  655   3.312   4.897   4.233 -1.6565  1.2992  2.1405
   95OPC     MW  656   3.350   4.961   4.209 -0.5905  0.1038  0.3424
   96OPC     OW  657   3.668   2.311   3.336  0.4484 -0.1992 -0.3969
   96OPC    HW1  658   3.644   2.329   3.419  0.6722  2.8743 -0.8711
   96OPC    HW2  659   3.592   2.311   3.293  0.5450  2.3264 -0.7421
   96OPC     MW  660   3.653   2.314   3.342  0.4956  0.6279 -0.5181
   97OPC     OW  661   4.125   0.053   0.218 -0.0900  0.5617  0.5735
   97OPC    HW1  662   4.183   0.068   0.281 -0.8449 -0.7036  1.6001
   97OPC    HW2  663   4.173   0.060   0.145  1.2929 -0.0795  1.3715
   97OPC     MW  664   4.141   0.056   0.216  0.0026  0.2801  0.8431
   98OPC     OW  665   1.143   1.630   0.593  0.1970  0.4025 -0.0758
   98OPC    HW1  666   1.105   1.605   0.667  2.4755 -1.1074  0.6688
   98OPC    HW2  667   1.142   1.557   0.544 -0.1128  1.0378 -1.0487
   98OPC     MW  668   1.137   1.615   0.597  0.4879  0.2733 -0.1095
   99OPC     OW  669   2.598   2.432   0.267  0.1983  0.6128  0.7416
   99OPC    HW1  670   2.631   2.403   0.343 -0.9293 -0.7805  0.7368
   99OPC    HW2  671   2.558   2.361   0.234  0.1601  1.3499 -0.8753
   99OPC     MW  672   2.597   2.417   0.273  0.0261  0.5158  0.5020
  100OPC     OW  673   0.943   1.224   4.012 -0.3413  0.5741 -0.7088
  100OPC    HW1  674   0.979   1.202   3.936 -0.5936  0.9255 -0.9360
  100OPC    HW2  675   1.011   1.243   4.063  0.0150 -2.3395  0.0568
  100OPC     MW  676   0.958   1.224   4.008 -0.3259  0.1956 -0.6294
  101OPC     OW  677   4.884   0.385   4.104  0.5827  0.1366  0.3222
  101OPC    HW1  678   4.862   0.331   4.040  0.6998 -0.8041  1.0521
  101OPC    HW2  679   4.888   0.463   4.065  0.3556 -0.3671 -0.7374
  101OPC     MW  680   4.881   0.389   4.089  0.5663 -0.0767  0.2733
  102OPC     OW  681   3.000   2.658   1.876 -0.9950  0.2156 -0.0490
  102OPC    HW1  682   3.021   2.618   1.801  0.3072  0.9244 -0.0978
  102OPC    HW2  683   3.032   2.605   1.938  0.5597  1.0348 -0.1080
  102OPC     MW  684   3.008   2.644   1.874 -0.5730  0.4414 -0.0649
  103OPC     OW  685   3.392   2.406   0.671  0.0787  0.9309 -0.3888
  103OPC    HW1  686   3.420   2.324   0.682 -1.7783  0.3697  0.4991
  103OPC    HW2  687   3.463   2.448   0.643  0.8167 -1.1910 -1.9289
  103OPC     MW  688   3.407   2.400   0.669 -0.0868  0.5344 -0.4851
  104OPC     OW  689   3.522   4.644   1.633 -0.3326  0.3512  0.5842
  104OPC    HW1  690   3.570   4.697   1.582 -2.0773  0.0071 -1.5774
  104OPC    HW2  691   3.458   4.618   1.580 -2.3822  0.0454  3.0627
  104OPC     MW  692   3.520   4.648   1.617 -0.8932  0.2554  0.6310
  105OPC     OW  693   2.528   0.542   1.792  0.5652  0.9244 -0.7221
  105OPC    HW1  694   2.607   0.532   1.828  0.5542 -0.0475 -0.9518
  105OPC    HW2  695   2.474   0.542   1.861  0.5171 -1.2097 -0.7129
  105OPC     MW  696   2.531   0.541   1.807  0.5565  0.4656 -0.7547
  106OPC     OW  697   2.436   1.508   2.587  0.2985  0.6200  0.1146
  106OPC    HW1  698   2.473   1.493   2.665 -0.1765  0.2664  0.2731
  106OPC    HW2  699   2.365   1.554   2.607  0.5610  1.1573 -0.1783
  106OPC     MW  700   2.431   1.513   2.602  0.2672  0.6471  0.0947
  107OPC     OW  701   0.388   0.889   2.058 -0.1957  0.5481 -0.2695
  107OPC    HW1  702   0.443   0.863   2.120 -0.0865 -0.7056 -0.8558
  107OPC    HW2  703   0.427   0.959   2.023  0.3777  0.4644  0.1964
  107OPC     MW  704   0.401   0.896   2.062 -0.0948  0.3505 -0.2873
  108OPC     OW  705   4.531   1.503   3.890  0.4126 -0.1991  0.0337
  108OPC    HW1  706   4.457   1.472   3.925 -0.0270 -0.3950 -1.0077
  108OPC    HW2  707   4.581   1.519   3.959 -0.8066  0.4630  0.8109
  108OPC     MW  708   4.527   1.500   3.905  0.1674 -0.1303 -0.0053
  109OPC     OW  709   0.950   2.575   2.309  0.2835 -0.6739  0.3062
  109OPC    HW1  710   0.981   2.554   2.231  3.7726  1.1095  1.0138
  109OPC    HW2  711   0.987   2.516   2.362 -0.2616 -0.5304  0.8661
  109OPC     MW  712   0.960   2.563   2.306  0.7184 -0.3893  0.4935
  110OPC     OW  713   3.953   3.848   4.131  0.4972 -0.4211 -0.0734
  110OPC    HW1  714   4.014   3.796   4.096  0.3991  0.1158 -1.0588
  110OPC    HW2  715   3.934   3.904   4.067  0.7266  0.9464  1.0103
  110OPC     MW  716   3.959   3.849   4.117  0.5166 -0.1398 -0.0586
  111OPC     OW  717   3.822   5.056   1.507 -0.4202  0.5820 -0.2615
  111OPC    HW1  718   3.796   4.973   1.516  1.6099 -0.1095 -0.2781
  111OPC    HW2  719   3.858   5.074   1.585 -0.5150  1.3333 -0.3869
  111OPC     MW  720   3.823   5.047   1.520 -0.1345  0.5907 -0.2825
  112OPC     OW  721   3.094   0.367   2.060 -0.2058 -0.5926 -0.0223
  112OPC    HW1  722   3.154   0.305   2.071 -0.3248 -0.4986  1.3009
  112OPC    HW2  723   3.019   0.325   2.066 -0.2968 -0.2922  1.3619
  112OPC     MW  724   3.092   0.352   2.063 -0.2368 -0.5343  0.3775
  113OPC     OW  725   3.014   4.995   3.652  0.2646 -0.2467 -0.4151
  113OPC    HW1  726   2.947   4.979   3.705  1.0189  0.9663  0.9752
  113OPC    HW2  727   3.039   4.915   3.626 -0.9591 -0.7733 -0.0236
  113OPC     MW  728   3.008   4.981   3.656  0.1953 -0.1451 -0.1520
  114OPC     OW  729   3.216   4.466   3.709 -0.2728  0.2611 -0.1098
  114OPC    HW1  730   3.202   4.543   3.671 -0.6429  0.3278  0.1615
  114OPC    HW2  731   3.158   4.464   3.774  0.1918  0.0440  0.3044
  114OPC     MW  732   3.205   4.477   3.713 -0.2588  0.2390 -0.0087
  115OPC     OW  733   3.115   1.127   3.864  0.4308 -0.3495 -0.2558
  115OPC    HW1  734   3.144   1.205   3.890 -0.9215 -0.1088  0.7000
  115OPC    HW2  735   3.120   1.079   3.937 -1.1024 -0.3956 -0.1386
  115OPC     MW  736   3.120   1.132   3.879  0.0045 -0.3208 -0.0974
  116OPC     OW  737   4.208   4.515   0.346 -0.2739  0.0191 -0.5831
  116OPC    HW1  738   4.149   4.577   0.360 -0.8368 -0.3498 -1.2877
  116OPC    HW2  739   4.197   4.461   0.413 -2.2057 -1.1607 -1.7569
  116OPC     MW  740   4.198   4.516   0.358 -0.6426 -0.2098 -0.8606
  117OPC     OW  741   1.156   0.561   4.784 -0.2572  0.6404 -0.3837
  117OPC    HW1  742   1.125   0.526   4.857  0.2436  0.0224 -0.4652
  117OPC    HW2  743   1.181   0.493   4.736  4.7359  0.9983  1.1637
  117OPC     MW  744   1.155   0.546   4.787  0.5544  0.6020 -0.1671
  118OPC     OW  745   0.582   4.080   3.014  1.4372 -0.2421 -0.0784
  118OPC    HW1  746   0.594   4.142   2.954 -1.1576 -0.3809 -0.8968
  118OPC    HW2  747   0.599   4.006   2.972 -0.7991 -0.3700 -0.8895
  118OPC     MW  748   0.586   4.079   2.999  0.7235 -0.2813 -0.3191
  119OPC     OW  749   4.142   3.018   3.230 -0.3226 -0.0213  0.2433
  119OPC    HW1  750   4.177   3.002   3.308 -0.8591 -0.2193  0.4484
  119OPC    HW2  751   4.208   3.005   3.174  0.0625  0.1348  0.6657
  119OPC     MW  752   4.157   3.014   3.233 -0.3450 -0.0273  0.3360
  120OPC     OW  753   1.976   3.043   3.423  0.0137  0.5076  0.2359
  120OPC    HW1  754   2.048   3.056   3.471 -0.0175 -0.4155  0.5604
  120OPC    HW2  755   1.929   3.115   3.436  0.3726  0.6180  0.9537
  120OPC     MW  756   1.980   3.056   3.432  0.0621  0.3874  0.3898
  121OPC     OW  757   0.884   2.741   0.178  0.0928 -0.3866  0.2870
  121OPC    HW1  758   0.895   2.797   0.112  1.3730  0.7164  1.3573
  121OPC    HW2  759   0.798   2.740   0.189 -0.0422  0.5493 -0.4778
  121OPC     MW  760   0.873   2.749   0.170  0.2620 -0.0854  0.3321
  122OPC     OW  761   3.935   4.372   3.526  0.3964  0.5447  0.3468
  122OPC    HW1  762   4.005   4.417   3.500  0.7371 -0.4694 -0.5513
  122OPC    HW2  763   3.967   4.316   3.584  0.2069  0.5587  0.4646
  122OPC     MW  764   3.950   4.371   3.531  0.4187  0.3968  0.2315
  123OPC     OW  765   3.118   2.168   0.823 -0.4916  0.2009  0.0391
  123OPC    HW1  766   3.195   2.168   0.782 -1.1386 -0.1511 -1.2523
  123OPC    HW2  767   3.062   2.192   0.760 -1.4675  0.1748  0.8725
  123OPC     MW  768   3.121   2.172   0.807 -0.7313  0.1452 -0.0286
  124OPC     OW  769   2.199   0.381   2.080 -0.6319 -0.8022  0.0926
  124OPC    HW1  770   2.274   0.344   2.054  0.0256  0.2345  0.4289
  124OPC    HW2  771   2.192   0.357   2.163 -0.7667 -1.0615  0.0043
  124OPC     MW  772   2.209   0.372   2.088 -0.5547 -0.6874  0.1294
  125OPC     OW  773   2.618   3.238   4.696  0.1222  0.1992 -0.5749
  125OPC    HW1  774   2.557   3.274   4.646 -0.3376  0.5479  0.2148
  125OPC    HW2  775   2.595   3.154   4.701  0.8844 -0.1352 -1.9608
  125OPC     MW  776   2.606   3.231   4.689  0.1668  0.2013 -0.6631
  126OPC     OW  777   1.757   2.862   3.447 -0.6871 -0.5481 -0.1821
  126OPC    HW1  778   1.798   2.786   3.460  1.2928  0.7151  1.5728
  126OPC    HW2  779   1.822   2.918   3.431 -2.0953  0.8147 -1.4429
  126OPC     MW  780   1.772   2.859   3.446 -0.6027 -0.1603 -0.1092
  127OPC     OW  781   2.591   2.464   3.805 -0.1715 -0.5349  0.0292
  127OPC    HW1  782   2.536   2.423   3.752 -0.5446  0.7969 -0.6559
  127OPC    HW2  783   2.652   2.495   3.751  0.8937 -1.3849  0.6974
  127OPC     MW  784   2.592   2.462   3.789 -0.0693 -0.4638  0.0268
  128OPC     OW  785   2.710   0.470   2.039 -0.1651 -0.3021 -0.7071
  128OPC    HW1  786   2.731   0.542   2.084  0.8171 -0.5483 -0.7495
  128OPC    HW2  787   2.629   0.452   2.065 -1.4312  2.1910 -2.4769
  128OPC     MW  788   2.701   0.478   2.049 -0.2071  0.0298 -0.9748
  129OPC     OW  789   0.653   2.314   2.929  0.1093  0.0568  0.1220
  129OPC    HW1  790   0.739   2.300   2.925  0.4279  1.9550 -2.4750
  129OPC    HW2  791   0.643   2.355   3.006  1.3277 -1.1138  0.9422
  129OPC     MW  792   0.665   2.318   2.940  0.3363  0.1644 -0.1404
  130OPC     OW  793   2.710   2.389   1.805 -0.2219  0.1923  0.2053
  130OPC    HW1  794   2.635   2.345   1.816  0.1361 -0.5922 -0.4186
  130OPC    HW2  795   2.762   2.356   1.866  0.4039 -1.0941 -0.9711
  130OPC     MW  796   2.706   2.378   1.816 -0.0767 -0.1137 -0.0606
  131OPC     OW  797   4.839   1.085   3.850 -0.0950  0.4842 -0.8530
  131OPC    HW1  798   4.846   1.076   3.936 -0.3927  1.3920 -0.7236
  131OPC    HW2  799   4.853   1.170   3.837  1.3896  0.1379 -1.8585
  131OPC     MW  800   4.842   1.097   3.860  0.0804  0.5671 -0.9824
  132OPC     OW  801   2.069   5.096   2.385  0.3532  0.0987  0.6654
  132OPC    HW1  802   2.112   5.127   2.316  0.6620  0.4328  1.0029
  132OPC    HW2  803   2.058   5.012   2.366  0.7272  0.1172  0.3545
  132OPC     MW  804   2.074   5.088   2.372  0.4541  0.1510  0.6693
  133OPC     OW  805   3.288   4.833   3.890  0.3773  0.3984 -0.4349
  133OPC    HW1  806   3.340   4.763   3.884  1.2137  1.1025 -1.6998
  133OPC    HW2  807   3.237   4.814   3.958  1.1127 -1.0905 -0.2548
  133OPC     MW  808   3.288   4.820   3.899  0.6095  0.2829 -0.5952
  134OPC     OW  809   4.385   4.567   2.057  0.1810 -0.1054  0.5858
  134OPC    HW1  810   4.459   4.556   2.101  0.1076 -2.7776  0.2220
  134OPC    HW2  811   4.410   4.570   1.974 -0.0645 -0.1514  0.5077
  134OPC     MW  812   4.399   4.566   2.052  0.1338 -0.5073  0.5206
  135OPC     OW  813   1.935   2.008   3.449  0.3110 -0.1134  0.1919
  135OPC    HW1  814   1.899   2.083   3.472 -0.4450 -0.0161 -1.1719
  135OPC    HW2  815   1.915   1.954   3.514  0.3182  0.6993  0.8823
  135OPC     MW  816   1.927   2.011   3.462  0.2004  0.0211  0.0924
  136OPC     OW  817   3.948   4.741   4.517  0.0320  0.1702  0.7392
  136OPC    HW1  818   4.021   4.693   4.512  0.6680  1.0965  0.9674
  136OPC    HW2  819   3.913   4.733   4.437 -0.0732 -0.9622  0.8793
  136OPC     MW  820   3.954   4.733   4.504  0.1104  0.1398  0.7936
  137OPC     OW  821   4.526   3.637   0.786 -0.0298  0.1488 -0.2000
  137OPC    HW1  822   4.609   3.661   0.774  0.4246 -1.4237 -0.3750
  137OPC    HW2  823   4.502   3.604   0.709 -0.8849  0.7265 -0.1970
  137OPC     MW  824   4.534   3.636   0.773 -0.0889  0.0020 -0.2254
  138OPC     OW  825   0.459   2.748   3.839  0.0237 -0.2001  0.5404
  138OPC    HW1  826   0.477   2.704   3.912  2.4663  0.2243  0.2943
  138OPC    HW2  827   0.427   2.823   3.868 -3.4482 -1.6654  0.9774
  138OPC     MW  828   0.457   2.752   3.854 -0.1283 -0.3538  0.5687
  139OPC     OW  829   3.190   0.374   3.656 -0.6467  0.5390  0.6063
  139OPC    HW1  830   3.162   0.446   3.698 -1.1066 -0.4068  1.9755
  139OPC    HW2  831   3.268   0.359   3.692 -0.9121 -0.1106  0.9187
  139OPC     MW  832   3.197   0.383   3.667 -0.7538  0.3033  0.8546
  140OPC     OW  833   2.081   4.082   2.166  0.6199  0.0883 -0.0313
  140OPC    HW1  834   2.146   4.096   2.223  0.5830  1.0016 -0.2037
  140OPC    HW2  835   2.009   4.101   2.211  0.5971  0.9355 -0.3955
  140OPC     MW  836   2.080   4.087   2.181  0.6109  0.3482 -0.1106
  141OPC     OW  837   4.805   2.695   1.096  0.2242 -0.3650  0.2112
  141OPC    HW1  838   4.869   2.677   1.039 -0.3072  1.0970 -0.8952
  141OPC    HW2  839   4.821   2.778   1.119 -1.5546  0.2242 -0.5157
  141OPC     MW  840   4.817   2.705   1.091 -0.1171 -0.0619 -0.0596
  142OPC     OW  841   3.866   4.617   0.023  0.0672 -0.2376 -0.1070
  142OPC    HW1  842   3.918   4.558   0.059 -0.4773 -0.6218  0.0696
  142OPC    HW2  843   3.786   4.590   0.046 -0.3253 -0.6733 -1.8683
  142OPC     MW  844   3.862   4.604   0.032 -0.0713 -0.3588 -0.3411
  143OPC     OW  845   2.927   2.004   4.249 -0.2849  0.1033 -0.0029
  143OPC    HW1  846   2.937   1.941   4.190  0.5082 -0.5282  0.7864
  143OPC    HW2  847   3.005   2.045   4.249 -0.1492 -0.1421  0.8647
  143OPC     MW  848   2.940   2.001   4.240 -0.1477 -0.0262  0.2421
  144OPC     OW  849   2.287   2.442   0.751 -0.1301 -0.3974  0.3014
  144OPC    HW1  850   2.360   2.478   0.720 -0.6645 -0.4615 -1.0693
  144OPC    HW2  851   2.238   2.429   0.680 -1.6835  0.0838  1.2432
  144OPC     MW  852   2.291   2.445   0.736 -0.4385 -0.3359  0.2380
  145OPC     OW  853   2.059   4.006   3.474  0.1834 -0.2771  0.3081
  145OPC    HW1  854   2.042   3.964   3.549 -0.1966 -0.0650  0.3460
  145OPC    HW2  855   2.141   3.984   3.456 -0.3368 -1.9107 -0.2415
  145OPC     MW  856   2.068   3.997   3.483  0.0504 -0.4871  0.2325
  146OPC     OW  857   2.848   3.202   3.612 -0.1050  0.2638 -0.5192
  146OPC    HW1  858   2.811   3.280   3.626 -1.9499 -0.8221  1.1792
  146OPC    HW2  859   2.925   3.222   3.577 -1.6824  2.7699 -3.0480
  146OPC     MW  860   2.854   3.217   3.609 -0.6106  0.4736 -0.6420
  147OPC     OW  861   0.507   0.955   3.207  0.5943  0.1977  0.1041
  147OPC    HW1  862   0.594   0.949   3.214  0.4629 -0.7799  1.1824
  147OPC    HW2  863   0.496   1.026   3.158  2.0424 -1.2777 -2.5737
  147OPC     MW  864   0.518   0.965   3.201  0.7888 -0.1647 -0.1322
  148OPC     OW  865   2.444   1.131   1.548 -0.2308  0.6135  0.1982
  148OPC    HW1  866   2.512   1.127   1.602 -0.3635 -1.1022  0.3128
  148OPC    HW2  867   2.375   1.137   1.602 -0.3417 -0.7861  0.2576
  148OPC     MW  868   2.444   1.131   1.564 -0.2668  0.1533  0.2238
  149OPC     OW  869   0.596   4.225   1.591 -0.1820 -0.0436 -0.3230
  149OPC    HW1  870   0.569   4.192   1.515 -1.4260  1.5499 -0.6368
  149OPC    HW2  871   0.588   4.311   1.579 -0.3453  0.2401  1.5882
  149OPC     MW  872   0.590   4.233   1.578 -0.3899  0.2340 -0.0870
  150OPC     OW  873   4.870   3.637   4.083 -0.1769 -0.4035 -0.1023
  150OPC    HW1  874   4.843   3.644   4.165  1.6779  0.2189  0.4995
  150OPC    HW2  875   4.848   3.713   4.047  0.7458  0.1128  0.3919
  150OPC     MW  876   4.862   3.649   4.090  0.2332 -0.2353  0.0597
  151OPC     OW  877   3.467   1.715   2.441  0.6722  0.3554  0.2483
  151OPC    HW1  878   3.399   1.737   2.491 -0.3168 -0.2808 -0.7610
  151OPC    HW2  879   3.496   1.791   2.411  1.7517  0.8186  2.3152
  151OPC     MW  880   3.461   1.729   2.444  0.6855  0.3299  0.4044
  152OPC     OW  881   3.090   3.010   1.717 -0.6008  0.3945  0.1026
  152OPC    HW1  882   3.163   2.978   1.680 -1.4270  0.4246 -1.6387
  152OPC    HW2  883   3.026   2.978   1.667 -1.6967  1.6103  0.6720
  152OPC     MW  884   3.091   3.000   1.704 -0.8847  0.5785 -0.0705
  153OPC     OW  885   1.085   0.273   2.111  0.1241  0.3823 -0.2178
  153OPC    HW1  886   1.013   0.248   2.069 -0.7637  1.1126  0.8328
  153OPC    HW2  887   1.076   0.359   2.118  0.6917  0.3806  0.6754
  153OPC     MW  888   1.073   0.282   2.106  0.0768  0.4899  0.0694
  154OPC     OW  889   1.525   5.065   3.752 -0.0308  0.6311 -0.1593
  154OPC    HW1  890   1.473   5.037   3.816  0.3970  0.2215  0.0170
  154OPC    HW2  891   1.602   5.028   3.770 -0.0010  0.1642 -1.1247
  154OPC     MW  892   1.528   5.055   3.764  0.0368  0.5017 -0.2758
  155OPC     OW  893   3.989   4.694   0.367 -0.0249  0.0726  0.3966
  155OPC    HW1  894   3.967   4.766   0.322  2.2011  0.9939  0.6197
  155OPC    HW2  895   4.011   4.725   0.445  0.8576 -0.8380  0.5325
  155OPC     MW  896   3.989   4.709   0.372  0.4343  0.0740  0.4496
  156OPC     OW  897   1.286   1.254   0.562 -0.3600  0.5819 -0.1498
  156OPC    HW1  898   1.316   1.179   0.531  0.2919  0.1851  1.3282
  156OPC    HW2  899   1.258   1.233   0.643  0.0945  1.9654  0.3958
  156OPC     MW  900   1.286   1.240   0.570 -0.1967  0.7277  0.1491
  157OPC     OW  901   4.024   1.950   0.268  1.3267  0.3848  0.8011
  157OPC    HW1  902   4.028   2.034   0.289  0.6037  0.5669  0.2512
  157OPC    HW2  903   3.959   1.946   0.210  2.0848 -0.3772 -0.0365
  157OPC     MW  904   4.015   1.962   0.262  1.3319  0.2991  0.5961
  158OPC     OW  905   0.475   1.048   1.071  0.0936  0.3969  0.6872
  158OPC    HW1  906   0.428   1.102   1.121 -0.2360  1.3732 -0.6316
  158OPC    HW2  907   0.446   1.064   0.990  0.6280 -1.1197  0.1567
  158OPC     MW  908   0.464   1.058   1.066  0.1238  0.3171  0.4140
  159OPC     OW  909   1.157   3.658   1.366  0.1173 -0.5493 -0.8216
  159OPC    HW1  910   1.194   3.626   1.294  2.0662 -2.3127  0.8165
  159OPC    HW2  911   1.216   3.643   1.428 -1.7291  0.2783  1.2935
  159OPC     MW  912   1.171   3.651   1.365  0.1324 -0.6876 -0.2672
  160OPC     OW  913   3.092   2.041   0.397 -0.2587 -0.3362 -0.4541
  160OPC    HW1  914   3.055   1.963   0.390  0.1037 -0.7546  1.5639
  160OPC    HW2  915   3.160   2.037   0.342 -1.3396 -0.7034 -1.8053
  160OPC     MW  916   3.097   2.029   0.388 -0.3648 -0.4524 -0.3556
  161OPC     OW  917   2.836   4.087   2.384  0.6694 -0.4847 -0.0856
  161OPC    HW1  918   2.854   4.001   2.386  2.8698 -0.0799 -0.0519
  161OPC    HW2  919   2.827   4.104   2.299  0.7322 -0.6657 -0.1300
  161OPC     MW  920   2.838   4.077   2.372  1.0037 -0.4518 -0.0871
  162OPC     OW  921   4.435   2.915   3.960  0.4264 -0.1241  0.2356
  162OPC    HW1  922   4.468   2.970   4.018  2.9544 -2.2109  0.9894
  162OPC    HW2  923   4.504   2.865   3.937 -1.0133 -1.0844 -2.5932
  162OPC     MW  924   4.450   2.916   3.965  0.5870 -0.5742 -0.0709
  163OPC     OW  925   3.905   3.297   3.632 -0.0283  0.0574  0.3002
  163OPC    HW1  926   3.986   3.302   3.602 -0.4069  0.5180 -0.6789
  163OPC    HW2  927   3.880   3.380   3.639 -0.6309 -0.0855 -0.0440
  163OPC     MW  928   3.913   3.310   3.629 -0.1733  0.1044  0.1047
  164OPC     OW  929   3.045   1.020   1.137  0.7203 -0.2184  0.3561
  164OPC    HW1  930   2.996   0.958   1.174 -0.8770  0.6689 -0.2047
  164OPC    HW2  931   3.049   1.082   1.198 -0.3154  0.4402 -0.2366
  164OPC     MW  932   3.039   1.020   1.151  0.3313  0.0100  0.1857
  165OPC     OW  933   0.007   1.818   4.056  0.1864 -0.3840  0.4609
  165OPC    HW1  934   0.090   1.791   4.062 -0.2225 -1.4638  2.1537
  165OPC    HW2  935  -0.022   1.813   4.138 -1.0884  1.6079  0.2051
  165OPC     MW  936   0.015   1.813   4.069 -0.0623 -0.2493  0.6729
  166OPC     OW  937   0.751   4.885   0.912  0.1220  0.2821 -0.4521
  166OPC    HW1  938   0.803   4.937   0.866 -1.1716  1.2703 -0.8904
  166OPC    HW2  939   0.673   4.897   0.875 -0.7261  0.1409  1.1971
  166OPC     MW  940   0.747   4.895   0.900 -0.1943  0.4076 -0.2732
  167OPC     OW  941   3.904   2.214   1.953 -0.1093  0.1238  0.2227
  167OPC    HW1  942   3.948   2.155   1.906 -0.6457  0.6277 -0.9429
  167OPC    HW2  943   3.836   2.169   1.984 -0.6378  0.1690 -0.8481
  167OPC     MW  944   3.900   2.198   1.951 -0.2666  0.2049 -0.1077
  168OPC     OW  945   1.425   2.019   2.808 -0.0537 -0.8547 -0.2867
  168OPC    HW1  946   1.440   1.970   2.737  0.5945 -2.4459  0.8752
  168OPC    HW2  947   1.502   2.019   2.849 -0.3731  0.1830  0.3433
  168OPC     MW  948   1.439   2.012   2.804 -0.0052 -0.9365 -0.0219
  169OPC     OW  949   5.047   0.106   2.993  0.0720  0.4724  0.3639
  169OPC    HW1  950   5.043   0.021   3.014  0.1842  0.3220 -0.1970
  169OPC    HW2  951   4.969   0.121   2.955 -0.4231  0.9217  1.5202
  169OPC     MW  952   5.035   0.096   2.990  0.0153  0.5165  0.4519
  170OPC     OW  953   2.944   0.099   2.856 -1.0305  0.1796  0.4219
  170OPC    HW1  954   2.941   0.013   2.840 -0.4829  0.4853 -1.5939
  170OPC    HW2  955   3.029   0.116   2.861 -1.1273  0.3375  2.8909
  170OPC     MW  956   2.956   0.089   2.854 -0.9638  0.2481  0.4888
  171OPC     OW  957   0.348   5.056   0.131  0.1674 -0.5895  0.7674
  171OPC    HW1  958   0.312   5.087   0.204  0.4746  1.8340 -0.0321
  171OPC    HW2  959   0.286   5.004   0.099 -0.3826 -0.8810  2.2044
  171OPC     MW  960   0.334   5.053   0.137  0.1315 -0.2744  0.8616
  172OPC     OW  961   4.992   0.680   4.014 -0.1011  0.1661 -0.1913
  172OPC    HW1  962   4.990   0.653   3.932 -0.9186 -0.1755 -0.0597
  172OPC    HW2  963   5.070   0.653   4.042 -0.8823 -2.1298 -0.0431
  172OPC     MW  964   5.003   0.672   4.006 -0.3372 -0.2235 -0.1502
  173OPC     OW  965   3.958   0.481   3.526 -0.4409  0.0867  0.1707
  173OPC    HW1  966   4.040   0.458   3.506  0.4305 -0.9591  4.0832
  173OPC    HW2  967   3.941   0.547   3.472  3.1585  0.6771 -0.4819
  173OPC     MW  968   3.968   0.487   3.515  0.2195  0.0194  0.6522
  174OPC     OW  969   4.161   1.921   4.195  0.0551  0.0112  0.1204
  174OPC    HW1  970   4.223   1.934   4.254 -1.5261 -1.0502  2.1387
  174OPC    HW2  971   4.109   1.990   4.204  0.2837  0.3168 -0.7455
  174OPC     MW  972   4.162   1.933   4.205 -0.1447 -0.1004  0.2905
  175OPC     OW  973   2.239   1.551   3.551  0.6657  0.1251 -0.4923
  175OPC    HW1  974   2.267   1.599   3.618  0.0480 -0.4644  0.1985
  175OPC    HW2  975   2.302   1.491   3.540  0.6664  0.0933 -0.3044
  175OPC     MW  976   2.252   1.549   3.559  0.5745  0.0334 -0.3624
  176OPC     OW  977   0.378   1.053   0.792 -0.4648  0.5159  0.4031
  176OPC    HW1  978   0.361   1.110   0.727 -0.3176 -0.8601 -0.8915
  176OPC    HW2  979   0.299   1.034   0.823 -0.5407  1.1512  0.6117
  176OPC     MW  980   0.364   1.059   0.787 -0.4543  0.4065  0.2427
  177OPC     OW  981   4.635   0.129   0.383 -0.0098 -0.0194 -0.6438
  177OPC    HW1  982   4.549   0.139   0.370 -0.0958 -0.6922 -0.6061
  177OPC    HW2  983   4.640   0.105   0.467  0.3979  2.3276  0.0711
  177OPC     MW  984   4.623   0.127   0.393  0.0377  0.2279 -0.5326
  178OPC     OW  985   4.794   0.242   3.635  0.5350 -0.4077  0.4258
  178OPC    HW1  986   4.763   0.162   3.647  0.6929 -0.5926 -0.3605
  178OPC    HW2  987   4.762   0.287   3.703 -2.5305 -0.2690 -0.9640
  178OPC     MW  988   4.785   0.237   3.647  0.1054 -0.4145  0.1044
  179OPC     OW  989   0.451   0.994   1.390  0.9094  0.0891  0.4980
  179OPC    HW1  990   0.457   0.961   1.471  1.0620 -1.5393 -0.1427
  179OPC    HW2  991   0.401   0.937   1.348  1.3577  0.5683 -0.7312
  179OPC     MW  992   0.445   0.980   1.396  0.9981 -0.0806  0.2218
  180OPC     OW  993   1.759   1.281   3.210 -0.2828  0.3004 -0.0848
  180OPC    HW1  994   1.738   1.207   3.251 -1.2143  0.6816  0.1738
  180OPC    HW2  995   1.687   1.299   3.163 -0.2495  1.2732  0.2131
  180OPC     MW  996   1.745   1.273   3.209 -0.4155  0.5004 -0.0026
  181OPC     OW  997   4.352   0.269   4.645 -0.4246 -0.5683 -0.1007
  181OPC    HW1  998   4.303   0.320   4.594 -0.9483 -0.8922  0.0678
  181OPC    HW2  999   4.390   0.214   4.588 -1.5056 -1.3451 -0.1107
  181OPC     MW 1000   4.351   0.268   4.629 -0.6617 -0.7309 -0.0774
  182OPC     OW 1001   4.935   1.305   4.818  0.7366  0.2566 -0.3779
  182OPC    HW1 1002   4.991   1.276   4.878  0.0995  0.2455  0.2243
  182OPC    HW2 1003   4.861   1.319   4.863 -0.7719 -2.7274 -1.6548
  182OPC     MW 1004   4.932   1.303   4.833  0.4197 -0.1857 -0.4775
  183OPC     OW 1005   3.500   1.906   4.742  0.0250  0.2223 -0.0508
  183OPC    HW1 1006   3.560   1.956   4.781 -1.1129 -0.0383  2.1900
  183OPC    HW2 1007   3.427   1.952   4.750 -0.3844 -0.1627 -1.3355
  183OPC     MW 1008   3.498   1.920   4.749 -0.2036  0.1269  0.0904
  184OPC     OW 1009   2.296   2.469   4.177  0.6539  0.1215  0.4755
  184OPC    HW1 1010   2.222   2.487   4.135  0.5452  0.0024  0.6178
  184OPC    HW2 1011   2.357   2.508   4.128  0.5228  0.0195  0.2303
  184OPC     MW 1012   2.294   2.477   4.163  0.6185  0.0887  0.4602
  185OPC     OW 1013   2.471   3.610   2.737 -0.3092  0.2697 -0.3950
  185OPC    HW1 1014   2.431   3.578   2.666 -1.5516  1.8515 -0.4897
  185OPC    HW2 1015   2.542   3.561   2.745 -1.9549 -2.3475 -0.5947
  185OPC     MW 1016   2.475   3.598   2.728 -0.7358  0.1167 -0.4386
  186OPC     OW 1017   0.908   1.216   2.295  0.2709 -0.1777  0.1719
  186OPC    HW1 1018   0.849   1.218   2.360  0.1966  1.6963  0.0981
  186OPC    HW2 1019   0.961   1.151   2.317 -0.2982 -0.1800  1.6169
  186OPC     MW 1020   0.907   1.207   2.308  0.1759  0.0987  0.3745
  187OPC     OW 1021   0.347   0.497   1.510 -0.1840 -0.0307 -0.5043
  187OPC    HW1 1022   0.269   0.484   1.475  0.1797 -0.1635 -1.2801
  187OPC    HW2 1023   0.400   0.506   1.441  0.6211 -0.7576 -0.0006
  187OPC     MW 1024   0.344   0.496   1.495 -0.0114 -0.1577 -0.5445
  188OPC     OW 1025   0.771   4.231   1.043  0.2994  0.3480  0.0332
  188OPC    HW1 1026   0.778   4.163   1.097  0.3723 -0.1848 -0.6275
  188OPC    HW2 1027   0.848   4.271   1.050  0.4855  0.0033 -0.0411
  188OPC     MW 1028   0.783   4.227   1.052  0.3376  0.2185 -0.0754
  189OPC     OW 1029   1.967   1.098   2.517  0.4657  0.0153 -0.3360
  189OPC    HW1 1030   2.003   1.019   2.516 -0.2314 -0.3118 -0.2485
  189OPC    HW2 1031   1.930   1.102   2.596  0.1449  0.2572 -0.4947
  189OPC     MW 1032   1.967   1.087   2.529  0.3153  0.0027 -0.3465
  190OPC     OW 1033   3.195   1.815   1.438 -0.8942 -0.2967 -0.4264
  190OPC    HW1 1034   3.147   1.742   1.432 -0.1008 -0.8625 -0.0372
  190OPC    HW2 1035   3.150   1.864   1.494 -0.4611 -1.2907  0.8369
  190OPC     MW 1036   3.181   1.811   1.445 -0.7131 -0.5271 -0.1823
  191OPC     OW 1037   3.040   2.973   4.958  0.1222  0.6225  0.5341
  191OPC    HW1 1038   3.060   2.902   4.912 -1.7864  1.1788 -1.2838
  191OPC    HW2 1039   2.953   2.975   4.958  0.0593  3.5791 -0.5905
  191OPC     MW 1040   3.030   2.963   4.952 -0.1690  1.1415  0.0995
  192OPC     OW 1041   3.152   1.721   2.583 -0.1146  0.4551  0.9874
  192OPC    HW1 1042   3.159   1.736   2.668 -2.3844 -0.9215  1.5023
  192OPC    HW2 1043   3.150   1.634   2.577 -3.1504  0.4840 -0.0463
  192OPC     MW 1044   3.153   1.710   2.595 -0.8983  0.2561  0.9108
  193OPC     OW 1045   1.933   4.497   1.782 -0.0490  0.3917  0.1766
  193OPC    HW1 1046   1.912   4.532   1.859  1.9487  2.1115  0.0401
  193OPC    HW2 1047   2.011   4.461   1.796  1.0802  2.0535 -1.2938
  193OPC     MW 1048   1.941   4.497   1.795  0.4129  0.8914 -0.0608
  194OPC     OW 1049   0.858   3.780   3.112  0.5436  0.3229 -0.0818
  194OPC    HW1 1050   0.867   3.711   3.164  0.7395 -0.2685 -0.8818
  194OPC    HW2 1051   0.940   3.800   3.090  0.5700  1.4750  0.9709
  194OPC     MW 1052   0.872   3.773   3.116  0.5764  0.4058 -0.0444
  195OPC     OW 1053   0.099   1.832   4.862  0.3469 -0.1211 -0.0713
  195OPC    HW1 1054   0.175   1.827   4.819  1.3472  0.6223  1.5177
  195OPC    HW2 1055   0.048   1.774   4.821  0.7932  1.4095 -3.0096
  195OPC     MW 1056   0.103   1.823   4.850  0.5606  0.2148 -0.2708
  196OPC     OW 1057   1.143   3.705   2.306 -0.0819 -1.1840 -0.0145
  196OPC    HW1 1058   1.175   3.656   2.371 -2.2057 -2.4046  0.2175
  196OPC    HW2 1059   1.064   3.727   2.335 -0.6072 -0.7417 -1.7027
  196OPC     MW 1060   1.136   3.701   2.320 -0.4732 -1.2992 -0.2296
  197OPC     OW 1061   3.043   2.735   4.042 -0.1185  0.0116  0.6182
  197OPC    HW1 1062   3.078   2.794   3.989  1.5389  0.7123  2.3701
  197OPC    HW2 1063   3.098   2.667   4.036 -1.2627 -0.8711 -0.3456
  197OPC     MW 1064   3.056   2.733   4.033 -0.0427 -0.0152  0.7347
  198OPC     OW 1065   0.445   0.569   2.393 -0.0168  0.8683  0.6659
  198OPC    HW1 1066   0.496   0.501   2.374  0.3116  0.9492  1.2347
  198OPC    HW2 1067   0.364   0.537   2.384  0.1345  0.4083  0.9078
  198OPC     MW 1068   0.441   0.554   2.389  0.0541  0.8123  0.7858
  199OPC     OW 1069   1.120   2.158   0.123 -0.4535  0.1090  0.1246
  199OPC    HW1 1070   1.080   2.085   0.096 -1.5360  0.9960 -0.7793
  199OPC    HW2 1071   1.147   2.138   0.203  0.8134 -1.8721 -0.7144
  199OPC     MW 1072   1.118   2.144   0.131 -0.4263 -0.0525 -0.1329
  200OPC     OW 1073   3.760   4.047   0.929  0.0245  0.8010  0.0124
  200OPC    HW1 1074   3.750   4.068   0.845  1.5124 -0.8847 -0.6658
  200OPC    HW2 1075   3.713   3.974   0.938  1.1631  0.0512  0.1638
  200OPC     MW 1076   3.752   4.039   0.918  0.4125  0.4412 -0.0654
  201OPC     OW 1077   3.250   2.727   2.294 -0.8873  0.0599  0.1781
  201OPC    HW1 1078   3.203   2.690   2.230  1.3423  0.8842 -2.1262
  201OPC    HW2 1079   3.267   2.660   2.349 -1.6919 -1.0296 -0.8467
  201OPC     MW 1080   3.246   2.711   2.293 -0.6767  0.0209 -0.3136
  202OPC     OW 1081   3.582   4.561   3.540  0.0027  0.1280  0.0229
  202OPC    HW1 1082   3.532   4.527   3.477 -0.0238 -0.5177  0.3796
  202OPC    HW2 1083   3.537   4.630   3.568 -1.3196 -1.1444  1.1835
  202OPC     MW 1084   3.568   4.566   3.535 -0.1966 -0.1554  0.2471
  203OPC     OW 1085   3.538   0.208   0.997  0.4162  0.1923  0.1832
  203OPC    HW1 1086   3.612   0.200   1.042  1.1870  2.5607 -0.5367
  203OPC    HW2 1087   3.481   0.160   1.043  1.9852 -0.3358  1.6869
  203OPC     MW 1088   3.540   0.200   1.011  0.7618  0.4642  0.2990
  204OPC     OW 1089   4.083   4.513   2.590  0.5188  0.6884 -0.4564
  204OPC    HW1 1090   4.048   4.468   2.656 -0.4778  1.7795 -0.1921
  204OPC    HW2 1091   4.098   4.453   2.529 -0.6731 -0.0244 -0.0783
  204OPC     MW 1092   4.080   4.498   2.591  0.1955  0.7442 -0.3617
  205OPC     OW 1093   4.745   4.536   1.794 -0.0029 -0.5636 -0.1143
  205OPC    HW1 1094   4.662   4.511   1.779 -0.2408  0.2809 -0.2308
  205OPC    HW2 1095   4.736   4.615   1.829  0.7985 -0.1601 -0.8083
  205OPC     MW 1096   4.731   4.544   1.797  0.0804 -0.3790 -0.2340
  206OPC     OW 1097   2.717   0.108   0.847  0.0846  0.0230  0.4784
  206OPC    HW1 1098   2.774   0.138   0.907 -0.3724  0.2159  0.8238
  206OPC    HW2 1099   2.684   0.181   0.812 -2.1178  0.0365  2.3379
  206OPC     MW 1100   2.721   0.123   0.851 -0.3083  0.0535  0.8041
  207OPC     OW 1101   4.615   3.910   1.394  0.3152 -0.1640  0.2602
  207OPC    HW1 1102   4.536   3.942   1.413  0.6630  0.2546  1.0504
  207OPC    HW2 1103   4.669   3.976   1.412  0.9253 -0.7494  0.6195
  207OPC     MW 1104   4.611   3.924   1.399  0.4569 -0.1887  0.4301
  208OPC     OW 1105   4.348   3.542   0.042  0.2122 -0.1659  0.1300
  208OPC    HW1 1106   4.406   3.588  -0.004  0.2876  1.2075  1.5041
  208OPC    HW2 1107   4.382   3.541   0.122 -1.3563  0.1798  0.8514
  208OPC     MW 1108   4.362   3.549   0.047 -0.0086  0.0881  0.4396
  209OPC     OW 1109   0.960   2.907   3.318  0.8139  0.1081 -0.1643
  209OPC    HW1 1110   0.928   2.989   3.318  0.3934 -0.0560 -0.4319
  209OPC    HW2 1111   0.928   2.873   3.391  1.5299  0.3892  0.2883
  209OPC     MW 1112   0.951   2.914   3.329  0.8576  0.1255 -0.1369
  210OPC     OW 1113   0.040   1.912   3.276 -0.0032 -0.1031  0.7059
  210OPC    HW1 1114   0.025   1.826   3.267  0.4367 -0.2362  1.2297
  210OPC    HW2 1115  -0.033   1.948   3.246 -0.1872 -0.6628  0.4637
  210OPC     MW 1116   0.027   1.904   3.270  0.0346 -0.2055  0.7476
  211OPC     OW 1117   2.031   4.024   0.699 -0.3575  0.0876 -0.0888
  211OPC    HW1 1118   2.015   4.083   0.761  0.3667  1.2425 -0.9779
  211OPC    HW2 1119   2.034   3.949   0.743 -0.9714  0.7323  1.1068
  211OPC     MW 1120   2.029   4.021   0.714 -0.3412  0.3532 -0.0435
  212OPC     OW 1121   4.099   4.900   2.259 -0.1687 -0.0752 -0.2225
  212OPC    HW1 1122   4.122   4.981   2.279  0.7252 -0.3039 -0.2750
  212OPC    HW2 1123   4.101   4.859   2.337  0.6596 -0.3409 -0.3763
  212OPC     MW 1124   4.103   4.906   2.274  0.0858 -0.1485 -0.2531
  213OPC     OW 1125   4.032   3.767   4.785  0.3542 -0.4525  0.2353
  213OPC    HW1 1126   4.020   3.789   4.868 -1.0462  2.0537 -0.5216
  213OPC    HW2 1127   3.954   3.734   4.761  0.4861 -0.4100 -0.2627
  213OPC     MW 1128   4.018   3.765   4.793  0.1664 -0.0759  0.0501
  214OPC     OW 1129   0.787   2.169   1.517  0.4231 -0.0442 -0.0261
  214OPC    HW1 1130   0.770   2.093   1.478  0.6588  0.7529 -1.7675
  214OPC    HW2 1131   0.747   2.228   1.467  1.7444  1.1436  0.2252
  214OPC     MW 1132   0.779   2.167   1.504  0.6531  0.2490 -0.2463
  215OPC     OW 1133   0.882   1.777   1.863 -0.2588 -0.4916  0.1257
  215OPC    HW1 1134   0.881   1.755   1.778 -2.0915 -1.4480  0.3420
  215OPC    HW2 1135   0.842   1.855   1.864 -0.0826 -0.3982  0.1204
  215OPC     MW 1136   0.876   1.786   1.850 -0.5035 -0.6190  0.1569
  216OPC     OW 1137   1.682   2.315   0.568  0.4046 -0.2942  0.0621
  216OPC    HW1 1138   1.730   2.310   0.496 -0.1166 -0.4782 -0.2707
  216OPC    HW2 1139   1.650   2.397   0.565  2.3428  0.5993  1.3450
  216OPC     MW 1140   1.685   2.327   0.557  0.6140 -0.1894  0.2025
  217OPC     OW 1141   4.705   2.682   2.984  0.0926  0.7871  0.2182
  217OPC    HW1 1142   4.623   2.711   2.990  0.7662  2.8961  0.1568
  217OPC    HW2 1143   4.731   2.711   2.906  0.8563  0.0107  0.1696
  217OPC     MW 1144   4.697   2.691   2.973  0.3050  0.9840  0.2020
  218OPC     OW 1145   1.908   1.420   0.383 -0.4116 -0.0525 -0.1516
  218OPC    HW1 1146   1.964   1.485   0.364 -0.2722  0.0815  0.7070
  218OPC    HW2 1147   1.912   1.369   0.312 -0.5778  0.9053 -0.8698
  218OPC     MW 1148   1.917   1.422   0.369 -0.4156  0.1088 -0.1309
  219OPC     OW 1149   4.158   3.100   0.767  0.0460  0.0316  0.8324
  219OPC    HW1 1150   4.197   3.109   0.689 -0.1546  1.6120  0.8831
  219OPC    HW2 1151   4.216   3.134   0.823 -0.4796  0.3831  1.1692
  219OPC     MW 1152   4.172   3.107   0.763 -0.0615  0.3168  0.8896
  220OPC     OW 1153   2.127   0.785   0.636  0.3072  0.7193  0.0734
  220OPC    HW1 1154   2.135   0.815   0.717  2.3311 -0.9527  0.5597
  220OPC    HW2 1155   2.197   0.817   0.595  0.6159 -0.4151 -0.3242
  220OPC     MW 1156   2.139   0.794   0.642  0.6517  0.3047  0.0865
  221OPC     OW 1157   4.035   2.669   1.653  0.5207  0.1398 -0.6940
  221OPC    HW1 1158   4.056   2.656   1.736 -0.6072 -2.4014 -0.7309
  221OPC    HW2 1159   4.103   2.714   1.622  1.2812  0.5680  1.3989
  221OPC     MW 1160   4.048   2.674   1.661  0.4664 -0.1723 -0.3902
  222OPC     OW 1161   0.765   4.018   1.238 -0.1374 -0.1640 -0.2898
  222OPC    HW1 1162   0.815   4.045   1.303  0.5807  0.1806 -0.9692
  222OPC    HW2 1163   0.687   4.005   1.275  0.3468 -0.3121  0.6964
  222OPC     MW 1164   0.761   4.020   1.253  0.0403 -0.1349 -0.2445
  223OPC     OW 1165   2.215   0.377   0.540  0.1506 -0.1299  0.1755
  223OPC    HW1 1166   2.242   0.296   0.559 -0.0813 -0.5171 -1.0229
  223OPC    HW2 1167   2.249   0.426   0.604  1.2488 -1.0173  0.3061
  223OPC     MW 1168   2.224   0.372   0.552  0.2786 -0.3181  0.0178
  224OPC     OW 1169   1.223   1.699   1.207 -0.4816 -0.4553  0.1851
  224OPC    HW1 1170   1.270   1.764   1.171 -0.5174 -0.4862  0.0838
  224OPC    HW2 1171   1.275   1.629   1.198 -1.3091 -0.9016 -1.6523
  224OPC     MW 1172   1.238   1.698   1.201 -0.6091 -0.5257 -0.1013
  225OPC     OW 1173   4.116   1.686   2.855  0.0985  0.5823 -0.2122
  225OPC    HW1 1174   4.088   1.628   2.796 -2.3799  1.3672  0.0864
  225OPC    HW2 1175   4.071   1.758   2.836  1.9482  1.9810  0.4045
  225OPC     MW 1176   4.106   1.688   2.843  0.0055  0.9049 -0.0769
  226OPC     OW 1177   4.551   1.969   3.145 -0.5332 -0.2726 -0.2642
  226OPC    HW1 1178   4.579   2.010   3.073 -1.9808 -1.2614 -1.4373
  226OPC    HW2 1179   4.498   1.907   3.115 -0.1971 -1.5503  1.5988
  226OPC     MW 1180   4.548   1.966   3.130 -0.6972 -0.6074 -0.1623
  227OPC     OW 1181   4.268   0.602   0.373  0.2651  0.5458  0.0801
  227OPC    HW1 1182   4.218   0.600   0.302 -0.0790  2.8941  0.1892
  227OPC    HW2 1183   4.332   0.657   0.352  1.4992 -0.5590  0.7922
  227OPC     MW 1184   4.270   0.610   0.359  0.3965  0.7295  0.2014
  228OPC     OW 1185   0.824   3.617   4.150  0.2873  0.2142 -0.0524
  228OPC    HW1 1186   0.900   3.636   4.190  0.5904  0.2512 -0.6353
  228OPC    HW2 1187   0.768   3.611   4.216  0.9662 -0.6703  0.4715
  228OPC     MW 1188   0.827   3.619   4.166  0.4324  0.0890 -0.0610
  229OPC     OW 1189   4.335   3.023   3.039 -0.1051 -0.3274 -0.5109
  229OPC    HW1 1190   4.357   3.067   2.967 -0.8404 -1.6434 -1.5924
  229OPC    HW2 1191   4.392   2.957   3.040  2.0062  1.3439  1.9475
  229OPC     MW 1192   4.347   3.020   3.028  0.0980 -0.2749 -0.3074
  230OPC     OW 1193   4.932   0.504   4.738  0.2628 -0.3370 -0.0404
  230OPC    HW1 1194   4.941   0.582   4.701 -0.1741 -0.4114 -0.3167
  230OPC    HW2 1195   4.874   0.463   4.686  2.1682 -1.6793 -1.2264
  230OPC     MW 1196   4.925   0.509   4.725  0.4797 -0.5463 -0.2565
  231OPC     OW 1197   1.809   2.255   0.325  0.1319 -0.3262 -0.3719
  231OPC    HW1 1198   1.869   2.193   0.314  1.3163  0.8580 -0.8825
  231OPC    HW2 1199   1.757   2.245   0.256 -0.3357 -1.4038  0.1088
  231OPC     MW 1200   1.810   2.245   0.313  0.2378 -0.3104 -0.3763
  232OPC     OW 1201   3.513   1.869   0.525  0.3900 -0.1523 -0.2810
  232OPC    HW1 1202   3.475   1.929   0.474 -0.0566  0.6805  0.9715
  232OPC    HW2 1203   3.451   1.809   0.536  0.7114 -0.6681 -1.2371
  232OPC     MW 1204   3.498   1.869   0.519  0.3715 -0.1055 -0.2372
  233OPC     OW 1205   2.707   3.701   0.551 -0.6379 -0.2286  0.6963
  233OPC    HW1 1206   2.746   3.671   0.623  0.2823 -0.9161 -0.0579
  233OPC    HW2 1207   2.765   3.686   0.488 -0.1997  2.9538  0.1632
  233OPC     MW 1208   2.721   3.694   0.553 -0.4373  0.1400  0.5061
  234OPC     OW 1209   0.843   2.113   3.105  0.0316  0.4016 -0.0701
  234OPC    HW1 1210   0.898   2.130   3.170  1.2252 -2.2815 -0.2358
  234OPC    HW2 1211   0.885   2.139   3.034  0.5390 -0.3836 -0.0727
  234OPC     MW 1212   0.857   2.119   3.104  0.2829 -0.1108 -0.0950
  235OPC     OW 1213   1.544   1.212   4.568  0.0924  0.0556 -0.5021
  235OPC    HW1 1214   1.531   1.264   4.636 -0.9099 -0.8423  0.0194
  235OPC    HW2 1215   1.476   1.158   4.570  0.3457 -0.3532 -1.8802
  235OPC     MW 1216   1.532   1.212   4.578 -0.0182 -0.1374 -0.6287
  236OPC     OW 1217   1.542   0.308   1.968 -0.5036  0.0040  0.8237
  236OPC    HW1 1218   1.537   0.273   2.048  1.0638  0.1230  1.0113
  236OPC    HW2 1219   1.598   0.374   1.979 -1.3666  0.9220 -0.0895
  236OPC     MW 1220   1.549   0.313   1.982 -0.3995  0.1572  0.7165
  237OPC     OW 1221   0.973   4.042   0.592  0.4414  0.4983  0.3539
  237OPC    HW1 1222   1.051   4.017   0.623  0.7458  3.6202  2.5938
  237OPC    HW2 1223   0.993   4.086   0.520  0.1971 -2.3818 -1.6373
  237OPC     MW 1224   0.987   4.045   0.586  0.4503  0.5342  0.3907
  238OPC     OW 1225   4.798   3.879   3.990 -0.3277  0.9015  0.4561
  238OPC    HW1 1226   4.735   3.914   4.039 -1.8629  0.0946 -0.8500
  238OPC    HW2 1227   4.760   3.869   3.912  0.2308 -2.8731  0.4884
  238OPC     MW 1228   4.783   3.883   3.986 -0.4721  0.2247  0.2678
  239OPC     OW 1229   3.385   4.229   1.509  0.1021 -0.4720  0.4806
  239OPC    HW1 1230   3.353   4.245   1.589 -1.8046  0.6129 -0.4054
  239OPC    HW2 1231   3.470   4.244   1.518  0.2610 -2.1651  2.7007
  239OPC     MW 1232   3.393   4.234   1.522 -0.1561 -0.5619  0.6777
  240OPC     OW 1233   3.387   4.942   0.590 -0.1218 -1.2047  0.0641
  240OPC    HW1 1234   3.354   4.861   0.591 -0.9674 -0.8652  0.7625
  240OPC    HW2 1235   3.329   4.988   0.635  0.8027 -0.3838  0.4444
  240OPC     MW 1236   3.374   4.937   0.597 -0.1102 -1.0336  0.2235
  241OPC     OW 1237   1.688   1.525   4.049 -0.3184 -0.2271  0.3752
  241OPC    HW1 1238   1.661   1.606   4.067 -0.2538 -0.4743  1.7446
  241OPC    HW2 1239   1.705   1.527   3.964  1.3736  1.7095  0.6796
  241OPC     MW 1240   1.687   1.537   4.039 -0.0589  0.0224  0.6224
  242OPC     OW 1241   2.289   1.690   3.796 -0.1494 -0.0013  0.6179
  242OPC    HW1 1242   2.233   1.660   3.856  0.0757 -0.2891  0.6901
  242OPC    HW2 1243   2.362   1.705   3.842 -0.1130  0.2002  0.4943
  242OPC     MW 1244   2.292   1.688   3.812 -0.1106 -0.0141  0.6103
  243OPC     OW 1245   4.088   2.358   3.896  0.4702 -0.6790 -0.3052
  243OPC    HW1 1246   4.095   2.441   3.923  1.2950 -0.1980 -1.8315
  243OPC    HW2 1247   4.018   2.328   3.938  1.6088 -0.0144  2.2306
  243OPC     MW 1248   4.079   2.366   3.906  0.7602 -0.5098 -0.1560
  244OPC     OW 1249   0.088   2.066   3.926  0.1028 -0.6910 -0.2269
  244OPC    HW1 1250   0.171   2.058   3.901 -0.7342  0.7687 -4.0601
  244OPC    HW2 1251   0.063   1.984   3.939  1.8646 -1.2095  0.3031
  244OPC     MW 1252   0.097   2.053   3.924  0.2394 -0.5520 -0.7150
  245OPC     OW 1253   3.473   0.493   3.447  0.1465  0.1077  0.2714
  245OPC    HW1 1254   3.473   0.533   3.525 -0.5909  0.0077  0.3267
  245OPC    HW2 1255   3.389   0.484   3.428  0.3171  0.5043 -0.7417
  245OPC     MW 1256   3.461   0.498   3.456  0.0628  0.1516  0.1300
  246OPC     OW 1257   2.032   0.758   2.126  0.4795 -0.1963 -0.4825
  246OPC    HW1 1258   2.108   0.798   2.111 -0.5736  2.5663  0.7357
  246OPC    HW2 1259   1.974   0.809   2.084 -0.7952 -1.8319 -0.8006
  246OPC     MW 1260   2.035   0.771   2.117  0.1358 -0.0298 -0.3496
  247OPC     OW 1261   2.580   4.924   4.460  0.1032  0.4344  0.3408
  247OPC    HW1 1262   2.574   4.861   4.520 -0.1928 -0.1292 -0.2671
  247OPC    HW2 1263   2.600   4.881   4.387 -2.4227  0.7359 -0.6119
  247OPC     MW 1264   2.582   4.909   4.458 -0.3137  0.3959  0.1102
  248OPC     OW 1265   1.352   5.055   4.765 -0.4797 -0.3278 -0.0667
  248OPC    HW1 1266   1.316   5.098   4.832 -0.7967  0.2557 -0.6063
  248OPC    HW2 1267   1.427   5.098   4.751  0.6255 -1.7354  1.2652
  248OPC     MW 1268   1.358   5.068   4.773 -0.3633 -0.4494  0.0506
  249OPC     OW 1269   2.505   1.594   3.377 -0.6688  0.5786  0.2839
  249OPC    HW1 1270   2.556   1.554   3.435 -2.2383 -0.8623  0.7439
  249OPC    HW2 1271   2.486   1.670   3.416  1.8617  1.6298 -0.3463
  249OPC     MW 1272   2.510   1.599   3.391 -0.5267  0.5210  0.2588
  250OPC     OW 1273   4.517   1.247   3.084 -0.1548  0.0012  0.3010
  250OPC    HW1 1274   4.434   1.272   3.072 -0.3010  0.1326  1.5202
  250OPC    HW2 1275   4.519   1.166   3.050 -0.1704  0.8464 -1.8619
  250OPC     MW 1276   4.505   1.239   3.077 -0.1788  0.1455  0.1615
  251OPC     OW 1277   0.009   3.976   0.468  0.4940  0.2018 -0.2450
  251OPC    HW1 1278  -0.057   3.928   0.498  1.2524 -1.4421 -1.0667
  251OPC    HW2 1279  -0.010   3.988   0.384  0.2629  1.5015 -0.0360
  251OPC     MW 1280  -0.003   3.971   0.460  0.5718  0.1509 -0.3355
  252OPC     OW 1281   4.002   0.969   2.184  0.1578 -0.3540  0.2307
  252OPC    HW1 1282   4.035   1.050   2.188  0.5798 -0.5511  0.7977
  252OPC    HW2 1283   4.061   0.925   2.138 -1.3738  0.2739 -2.5127
  252OPC     MW 1284   4.015   0.975   2.178 -0.0062 -0.2904 -0.0908
  253OPC     OW 1285   3.257   4.546   2.884 -0.4217 -0.1204 -0.3786
  253OPC    HW1 1286   3.232   4.462   2.884 -0.8281 -0.0135  0.3611
  253OPC    HW2 1287   3.304   4.554   2.957 -0.5249  0.3333 -0.3570
  253OPC     MW 1288   3.260   4.535   2.895 -0.4970 -0.0376 -0.2662
  254OPC     OW 1289   2.923   0.612   4.769  0.2837 -0.2187 -0.3015
  254OPC    HW1 1290   2.959   0.660   4.706  2.3460 -0.0101  0.9163
  254OPC    HW2 1291   2.977   0.624   4.837 -1.4582 -0.9372  1.3170
  254OPC     MW 1292   2.937   0.621   4.770  0.3312 -0.2940  0.1174
  255OPC     OW 1293   4.678   3.002   3.362 -0.1568  0.0967 -0.4255
  255OPC    HW1 1294   4.658   3.063   3.421 -0.4786  0.6508 -1.0920
  255OPC    HW2 1295   4.668   3.043   3.286  1.7750 -0.1394 -0.8517
  255OPC     MW 1296   4.674   3.017   3.359  0.0813  0.1437 -0.5869
  256OPC     OW 1297   0.478   5.000   1.347  0.0060  0.1246 -0.3285
  256OPC    HW1 1298   0.498   4.936   1.292 -0.0416 -1.3091  1.2283
  256OPC    HW2 1299   0.535   4.989   1.412 -0.6052  1.0950  0.3961
  256OPC     MW 1300   0.490   4.989   1.349 -0.0913  0.0563  0.0085
  257OPC     OW 1301   3.606   3.056   1.167  0.1743 -0.1918  0.3212
  257OPC    HW1 1302   3.611   3.100   1.242  0.8318  0.5902 -0.1617
  257OPC    HW2 1303   3.529   3.015   1.172  0.7506 -1.1669  1.9489
  257OPC     MW 1304   3.595   3.056   1.179  0.3567 -0.2204  0.4903
  258OPC     OW 1305   3.127   0.652   0.512  0.2424  0.0617  0.2310
  258OPC    HW1 1306   3.115   0.567   0.498  2.3214 -0.7656  2.6801
  258OPC    HW2 1307   3.046   0.684   0.513 -0.5144 -1.4119 -2.7956
  258OPC     MW 1308   3.113   0.644   0.510  0.4377 -0.2782  0.1457
  259OPC     OW 1309   4.656   3.897   4.285  0.1791  0.3053 -0.4894
  259OPC    HW1 1310   4.734   3.864   4.308 -0.2251 -0.3007  0.0510
  259OPC    HW2 1311   4.666   3.983   4.295  0.5079  0.1731  0.4537
  259OPC     MW 1312   4.669   3.905   4.290  0.1679  0.1962 -0.2701
  260OPC     OW 1313   0.506   2.419   3.604 -0.0616 -0.0254 -0.1889
  260OPC    HW1 1314   0.425   2.394   3.624 -0.1925  1.5717  1.5720
  260OPC    HW2 1315   0.497   2.463   3.529 -0.4737 -1.4589 -1.0138
  260OPC     MW 1316   0.493   2.422   3.596 -0.1419 -0.0012 -0.0506
  261OPC     OW 1317   4.227   0.004   0.573  0.6623  0.0665 -0.1226
  261OPC    HW1 1318   4.277  -0.060   0.543 -0.7228 -0.9593 -0.3331
  261OPC    HW2 1319   4.246   0.007   0.658  2.0084  0.5819 -0.4233
  261OPC     MW 1320   4.237  -0.005   0.581  0.6567 -0.0088 -0.1982
  262OPC     OW 1321   1.030   3.149   1.952 -0.1749  0.0356  0.0860
  262OPC    HW1 1322   0.955   3.192   1.938  0.0185  0.0957 -0.8354
  262OPC    HW2 1323   1.075   3.163   1.879 -0.0142 -1.5566 -0.1476
  262OPC     MW 1324   1.026   3.157   1.939 -0.1226 -0.1908 -0.0845
  263OPC     OW 1325   4.595   1.922   1.039 -0.0527 -0.2682  0.2521
  263OPC    HW1 1326   4.540   1.871   0.995  0.7549 -0.0739 -1.0198
  263OPC    HW2 1327   4.563   1.921   1.120 -2.2951  0.3590 -0.5606
  263OPC     MW 1328   4.582   1.914   1.045 -0.2644 -0.1469 -0.0558
  264OPC     OW 1329   0.136   1.442   0.890  0.5779  0.2008  0.3474
  264OPC    HW1 1330   0.096   1.398   0.954 -0.0794 -0.2627 -0.3676
  264OPC    HW2 1331   0.071   1.466   0.838  1.0920  0.7320 -0.0674
  264OPC     MW 1332   0.120   1.439   0.892  0.5567  0.2109  0.1805
  265OPC     OW 1333   1.062   2.435   1.511  0.4008 -0.0950 -0.3107
  265OPC    HW1 1334   1.146   2.431   1.535 -0.1293 -1.3060  1.5652
  265OPC    HW2 1335   1.062   2.396   1.433  1.5470 -0.3333 -0.2209
  265OPC     MW 1336   1.075   2.429   1.503  0.4918 -0.3089 -0.0203
  266OPC     OW 1337   0.977   3.808   3.748  0.1281  0.1971 -0.2025
  266OPC    HW1 1338   0.904   3.788   3.792 -0.2041 -0.0535 -0.8497
  266OPC    HW2 1339   1.025   3.851   3.806  0.1483 -1.0392  0.7425
  266OPC     MW 1340   0.973   3.811   3.763  0.0821 -0.0226 -0.1585
  267OPC     OW 1341   2.163   2.038   0.911  0.0828 -0.2043  0.1364
  267OPC    HW1 1342   2.076   2.040   0.900  0.1882  0.4939 -0.7204
  267OPC    HW2 1343   2.177   2.100   0.972  0.2725  2.4763 -2.4188
  267OPC     MW 1344   2.152   2.048   0.919  0.1265  0.2948 -0.3676
  268OPC     OW 1345   3.581   1.755   0.973  0.0585 -0.0208  0.1206
  268OPC    HW1 1346   3.631   1.826   0.987  1.9505 -1.3146  0.2856
  268OPC    HW2 1347   3.527   1.755   1.042 -0.2497  1.4258 -0.0698
  268OPC     MW 1348   3.580   1.766   0.985  0.2925  0.0018  0.1169
  269OPC     OW 1349   1.972   4.756   3.075  0.0777 -0.2870 -0.1737
  269OPC    HW1 1350   1.912   4.742   3.137  0.4819 -0.4414  0.1867
  269OPC    HW2 1351   1.944   4.706   3.009  0.5480 -1.4559  0.4781
  269OPC     MW 1352   1.959   4.747   3.075  0.2068 -0.4825 -0.0240
  270OPC     OW 1353   2.693   3.451   2.786 -0.0201  0.0765 -0.3145
  270OPC    HW1 1354   2.711   3.409   2.861  1.8978 -0.5540 -1.0538
  270OPC    HW2 1355   2.716   3.394   2.724 -1.6036  0.5624 -1.4196
  270OPC     MW 1356   2.699   3.436   2.788  0.0293  0.0552 -0.5870
  271OPC     OW 1357   0.900   4.359   0.589 -0.0163  0.0528  0.3446
  271OPC    HW1 1358   0.936   4.332   0.514  0.7573 -0.6158  0.9317
  271OPC    HW2 1359   0.821   4.323   0.588  0.3968 -0.8864  0.3481
  271OPC     MW 1360   0.894   4.350   0.578  0.1590 -0.1847  0.4319
  272OPC     OW 1361   2.927   0.248   0.935  0.6195  0.0512 -0.6534
  272OPC    HW1 1362   2.925   0.299   1.006  1.5559 -1.4624  0.5350
  272OPC    HW2 1363   3.010   0.221   0.933 -0.0144 -1.9931 -0.7790
  272OPC     MW 1364   2.939   0.252   0.945  0.6643 -0.4744 -0.4964
  273OPC     OW 1365   0.603   3.827   2.543  0.4013 -0.5299  0.3405
  273OPC    HW1 1366   0.562   3.903   2.558 -0.0822 -0.7643  0.2191
  273OPC    HW2 1367   0.626   3.834   2.459 -1.3733 -1.3078 -0.2634
  273OPC     MW 1368   0.600   3.839   2.532  0.0678 -0.6794  0.2334
  274OPC     OW 1369   0.706   0.843   0.965 -0.1256 -0.0050  0.0201
  274OPC    HW1 1370   0.764   0.778   0.971  0.1607 -0.0004 -2.1664
  274OPC    HW2 1371   0.664   0.827   0.890 -1.7762  0.9738  0.6660
  274OPC     MW 1372   0.708   0.831   0.955 -0.3271  0.1403 -0.2074
  275OPC     OW 1373   1.378   0.285   0.611 -0.0026  0.0901  0.3889
  275OPC    HW1 1374   1.319   0.285   0.675  1.7087  1.5202  2.0623
  275OPC    HW2 1375   1.453   0.264   0.651  0.7590 -1.4059 -1.6070
  275OPC     MW 1376   1.381   0.282   0.626  0.3627  0.0804  0.3412
  276OPC     OW 1377   1.981   4.978   3.473 -0.0548 -0.0337 -0.7079
  276OPC    HW1 1378   1.930   4.910   3.493  1.3341 -1.1084 -0.6412
  276OPC    HW2 1379   1.931   5.026   3.421 -0.8904 -1.4044 -1.2341
  276OPC     MW 1380   1.966   4.975   3.469  0.0269 -0.3948 -0.7758
  277OPC     OW 1381   4.980   4.761   4.297 -0.1267 -0.1415 -0.1657
  277OPC    HW1 1382   4.918   4.753   4.236  1.0397 -1.3952 -1.2649
  277OPC    HW2 1383   4.967   4.692   4.348  0.2987 -0.3574 -0.3464
  277OPC     MW 1384   4.969   4.750   4.296  0.1087 -0.3588 -0.3545
  278OPC     OW 1385   4.078   0.819   1.131 -0.3810 -0.5807  0.0746
  278OPC    HW1 1386   4.091   0.901   1.158 -0.6978  0.0800 -1.6651
  278OPC    HW2 1387   4.136   0.808   1.067  0.6177 -2.2322  1.1798
  278OPC     MW 1388   4.089   0.829   1.125 -0.2804 -0.7271 -0.0191
  279OPC     OW 1389   0.571   3.509   1.488  0.3988  0.6893 -0.0401
  279OPC    HW1 1390   0.495   3.480   1.458 -0.1020  1.5951  0.3166
  279OPC    HW2 1391   0.611   3.538   1.417 -0.5628  2.3292  0.0317
  279OPC     MW 1392   0.566   3.509   1.473  0.1827  1.0653  0.0232
  280OPC     OW 1393   2.393   2.678   4.465 -0.6522 -0.0290 -0.1121
  280OPC    HW1 1394   2.462   2.655   4.514 -2.6614  1.7955  4.0257
  280OPC    HW2 1395   2.429   2.720   4.397  2.4561  2.5548  2.7727
  280OPC     MW 1396   2.409   2.681   4.462 -0.4899  0.6223  0.9252
  281OPC     OW 1397   2.512   2.607   4.021  0.3056  0.0004 -0.1673
  281OPC    HW1 1398   2.572   2.625   4.081 -1.2193 -1.9714  2.1334
  281OPC    HW2 1399   2.557   2.569   3.957  1.6851 -0.0113  0.7855
  281OPC     MW 1400   2.527   2.604   4.020  0.2841 -0.2926  0.3131
  282OPC     OW 1401   2.187   1.066   1.112 -0.2391  0.3599 -0.1928
  282OPC    HW1 1402   2.251   1.062   1.172  0.2472 -0.2166 -0.7360
  282OPC    HW2 1403   2.173   1.151   1.103 -0.3977  0.4616  0.8177
  282OPC     MW 1404   2.195   1.078   1.120 -0.1907  0.2898 -0.1238
  283OPC     OW 1405   1.910   4.405   3.591 -0.9791  0.2251 -0.1019
  283OPC    HW1 1406   1.855   4.472   3.581 -1.7113  0.3514  3.4694
  283OPC    HW2 1407   1.937   4.413   3.673  0.3047 -2.9038 -0.0859
  283OPC     MW 1408   1.906   4.416   3.601 -0.8976 -0.2186  0.4282
  284OPC     OW 1409   2.971   0.498   2.269 -0.0429  0.5711  0.1377
  284OPC    HW1 1410   3.027   0.538   2.323  1.5133 -1.5060  0.1828
  284OPC    HW2 1411   3.022   0.445   2.222 -1.8262 -0.4854 -0.7083
  284OPC     MW 1412   2.987   0.496   2.270 -0.0765  0.1082  0.0195
  285OPC     OW 1413   1.739   3.913   3.576 -0.0686  0.1021  0.4479
  285OPC    HW1 1414   1.674   3.863   3.607 -0.0086  0.2598  0.8389
  285OPC    HW2 1415   1.808   3.888   3.622  0.0841  0.1481  0.2461
  285OPC     MW 1416   1.740   3.902   3.587 -0.0371  0.1323  0.4757
  286OPC     OW 1417   4.801   4.068   1.209 -0.7361 -0.1752 -0.4606
  286OPC    HW1 1418   4.848   4.138   1.186  1.2735 -0.9832  1.0331
  286OPC    HW2 1419   4.821   4.009   1.148  0.3262 -0.5665  0.2582
  286OPC     MW 1420   4.811   4.070   1.197 -0.2821 -0.3523 -0.1337
  287OPC     OW 1421   4.995   0.428   0.400  0.4629  0.6385  0.5340
  287OPC    HW1 1422   4.915   0.454   0.376  0.6927  0.1025 -0.9498
  287OPC    HW2 1423   5.048   0.473   0.348  1.1086  0.6837  1.2189
  287OPC     MW 1424   4.991   0.438   0.389  0.5921  0.5660  0.4160
  288OPC     OW 1425   0.803   0.318   4.406 -0.3313 -0.2689  0.0380
  288OPC    HW1 1426   0.776   0.349   4.483 -0.1182  1.1485 -0.4466
  288OPC    HW2 1427   0.825   0.235   4.425 -1.4775 -0.3415  1.2249
  288OPC     MW 1428   0.802   0.310   4.420 -0.4691 -0.0703  0.1419
  289OPC     OW 1429   3.738   4.612   1.875  0.3089 -0.6978 -0.1252
  289OPC    HW1 1430   3.675   4.614   1.814 -0.0669  1.7358  0.2354
  289OPC    HW2 1431   3.788   4.546   1.850 -1.9781 -2.2763 -0.8485
  289OPC     MW 1432   3.736   4.603   1.862 -0.0845 -0.5717 -0.1788
  290OPC     OW 1433   0.512   0.123   2.632  0.4574 -0.3151 -0.5092
  290OPC    HW1 1434   0.439   0.104   2.589  1.1850 -2.9950 -0.7493
  290OPC    HW2 1435   0.485   0.174   2.698 -1.0292  1.7250 -2.5424
  290OPC     MW 1436   0.497   0.128   2.636  0.3453 -0.4096 -0.8451
  291OPC     OW 1437   3.394   1.231   2.869  0.0002 -0.1557  0.3023
  291OPC    HW1 1438   3.469   1.247   2.828  2.4201  0.3177  4.3641
  291OPC    HW2 1439   3.351   1.307   2.863  0.9040  0.3401 -0.1138
  291OPC     MW 1440   3.399   1.245   2.862  0.4913 -0.0125  0.8409
  292OPC     OW 1441   2.220   1.685   2.600 -0.6386 -1.0157  0.4398
  292OPC    HW1 1442   2.270   1.756   2.605 -0.7675 -0.8307 -0.7768
  292OPC    HW2 1443   2.176   1.686   2.676  0.3468 -0.5618  1.0215
  292OPC     MW 1444   2.221   1.695   2.612 -0.5120 -0.9214  0.3460
  293OPC     OW 1445   1.301   2.944   0.931  0.5756 -0.3695 -0.9830
  293OPC    HW1 1446   1.335   2.971   1.007  0.6682 -2.6781 -0.0947
  293OPC    HW2 1447   1.219   2.972   0.934  0.9511  0.7199 -0.6649
  293OPC     MW 1448   1.294   2.952   0.943  0.6447 -0.5497 -0.8048
  294OPC     OW 1449   1.800   0.501   4.180  0.6317  0.0447  0.2171
  294OPC    HW1 1450   1.853   0.543   4.126 -0.4664  0.4571 -0.5820
  294OPC    HW2 1451   1.843   0.427   4.198  2.1819  1.0707  0.9298
  294OPC     MW 1452   1.814   0.496   4.175  0.6985  0.2571  0.2046
  295OPC     OW 1453   4.218   1.485   4.286  0.1848 -0.4188 -0.3989
  295OPC    HW1 1454   4.201   1.406   4.319  0.7091  0.0015  0.9288
  295OPC    HW2 1455   4.236   1.468   4.202 -5.2254 -1.1292 -1.7948
  295OPC     MW 1456   4.218   1.470   4.278 -0.5370 -0.4617 -0.4091
  296OPC     OW 1457   4.175   4.022   1.799 -0.0069  0.3757  0.1140
  296OPC    HW1 1458   4.203   3.940   1.809 -0.6321  0.1369 -0.0701
  296OPC    HW2 1459   4.116   4.016   1.735 -0.1531  0.9476  0.1881
  296OPC     MW 1460   4.171   4.009   1.791 -0.1209  0.4250  0.0977
  297OPC     OW 1461   2.276   0.872   1.419 -0.2080 -0.8444 -0.3475
  297OPC    HW1 1462   2.298   0.804   1.469 -0.5334 -0.0177  0.9939
  297OPC    HW2 1463   2.284   0.842   1.338  0.1280 -2.3235  0.2005
  297OPC     MW 1464   2.280   0.857   1.415 -0.2065 -0.9408 -0.0684
  298OPC     OW 1465   4.686   0.359   3.399 -0.2039  0.6273  0.0831
  298OPC    HW1 1466   4.728   0.304   3.345 -1.5858 -0.6712  0.2634
  298OPC    HW2 1467   4.706   0.328   3.478 -2.0030 -0.4622  0.1591
  298OPC     MW 1468   4.695   0.346   3.402 -0.6736  0.2745  0.1209
  299OPC     OW 1469   1.045   1.673   2.777  0.1783 -0.2414  0.2448
  299OPC    HW1 1470   0.973   1.649   2.819 -0.3978  0.8754 -0.0769
  299OPC    HW2 1471   1.079   1.735   2.827 -0.8096  1.5066 -1.1331
  299OPC     MW 1472   1.039   1.678   2.790 -0.0526  0.1818 -0.0063
  300OPC     OW 1473   4.369   3.904   4.504 -0.6846 -0.0019 -0.4223
  300OPC    HW1 1474   4.392   3.975   4.459  0.7201  0.3277  0.7102
  300OPC    HW2 1475   4.289   3.923   4.534 -0.0360  1.4834  0.5066
  300OPC     MW 1476   4.361   3.917   4.502 -0.3815  0.2661 -0.1177
  301OPC     OW 1477   3.383   0.410   4.300 -0.2328 -0.0741  0.2742
  301OPC    HW1 1478   3.342   0.399   4.224  2.5862 -0.3569 -1.3596
  301OPC    HW2 1479   3.436   0.477   4.285  1.1146 -0.7732  1.6237
  301OPC     MW 1480   3.385   0.418   4.286  0.3826 -0.2191  0.2323
  302OPC     OW 1481   3.770   3.800   3.124  0.0650 -0.3066 -0.4136
  302OPC    HW1 1482   3.819   3.846   3.179 -0.8271  0.0853  0.0678
  302OPC    HW2 1483   3.714   3.859   3.092 -0.0235 -0.7222 -1.0512
  302OPC     MW 1484   3.769   3.816   3.127 -0.0799 -0.3100 -0.4367
  303OPC     OW 1485   1.014   3.050   0.930 -0.1814 -0.2412  0.2271
  303OPC    HW1 1486   1.052   3.122   0.900 -0.7573 -0.3821 -0.8942
  303OPC    HW2 1487   0.961   3.079   0.992 -1.5258  0.5230 -1.2095
  303OPC     MW 1488   1.012   3.065   0.935 -0.4651 -0.1491 -0.1508
  304OPC     OW 1489   1.160   0.838   2.688 -0.8433 -0.4735 -0.0803
  304OPC    HW1 1490   1.187   0.789   2.755  0.3290 -1.6294 -1.3233
  304OPC    HW2 1491   1.192   0.917   2.707 -1.8524 -0.4069  1.4459
  304OPC     MW 1492   1.169   0.843   2.701 -0.8193 -0.6344 -0.0383
  305OPC     OW 1493   0.236   0.961   0.521  0.4842 -0.3596 -0.2115
  305OPC    HW1 1494   0.229   0.925   0.600  3.0258  0.1681  0.3408
  305OPC    HW2 1495   0.225   0.893   0.467 -2.3747 -0.5562  0.4354
  305OPC     MW 1496   0.233   0.946   0.525  0.4373 -0.3107 -0.0343
  306OPC     OW 1497   2.854   4.760   4.641 -0.0888 -0.2403  0.2725
  306OPC    HW1 1498   2.877   4.738   4.560 -1.4615 -2.1425  0.3349
  306OPC    HW2 1499   2.917   4.724   4.690 -0.0429 -0.3407  0.1396
  306OPC     MW 1500   2.867   4.751   4.636 -0.2848 -0.5359  0.2621
  307OPC     OW 1501   0.706   2.034   3.436 -0.2203  0.0809  0.1501
  307OPC    HW1 1502   0.664   2.058   3.363 -1.4526 -0.6002  0.6124
  307OPC    HW2 1503   0.777   1.992   3.406 -1.3593 -1.3315 -0.6910
  307OPC     MW 1504   0.710   2.032   3.421 -0.5706 -0.2285  0.0941
  308OPC     OW 1505   2.397   1.905   1.474 -0.4549  0.2455 -0.2310
  308OPC    HW1 1506   2.332   1.918   1.531 -0.8370 -0.0165 -0.5953
  308OPC    HW2 1507   2.456   1.861   1.520 -1.1724 -0.8247 -0.2853
  308OPC     MW 1508   2.396   1.901   1.489 -0.6174  0.0487 -0.2928
  309OPC     OW 1509   2.153   0.441   4.318  0.7000  0.2079 -0.5112
  309OPC    HW1 1510   2.102   0.493   4.367 -0.9161 -1.6541 -0.0674
  309OPC    HW2 1511   2.218   0.419   4.372  1.7780  2.1942 -0.9124
  309OPC     MW 1512   2.155   0.445   4.333  0.6205  0.2263 -0.5050
  310OPC     OW 1513   1.721   3.275   1.860 -0.1107 -0.5553  0.0730
  310OPC    HW1 1514   1.754   3.231   1.792 -0.0607 -1.0093  0.3858
  310OPC    HW2 1515   1.755   3.355   1.850  1.4252 -1.0960  0.5844
  310OPC     MW 1516   1.731   3.281   1.848  0.1235 -0.7021  0.1948
  311OPC     OW 1517   1.843   4.859   0.615 -0.2436  0.0667 -0.2928
  311OPC    HW1 1518   1.789   4.921   0.643 -0.3631  1.0439 -2.5229
  311OPC    HW2 1519   1.801   4.824   0.547  2.4431  1.9240 -3.1508
  311OPC     MW 1520   1.828   4.863   0.609  0.1356  0.4853 -1.0444
  312OPC     OW 1521   1.992   0.057   4.110 -0.3935 -0.1423 -0.0904
  312OPC    HW1 1522   2.028   0.043   4.031 -0.1147 -1.4403  0.2424
  312OPC    HW2 1523   1.929  -0.003   4.115 -0.8282  0.3446  0.4320
  312OPC     MW 1524   1.988   0.046   4.099 -0.4166 -0.2621  0.0361
  313OPC     OW 1525   1.344   3.483   2.813  0.1144  0.0144  0.2346
  313OPC    HW1 1526   1.273   3.434   2.826 -0.6708  0.9161 -0.5627
  313OPC    HW2 1527   1.390   3.472   2.887 -1.9624  1.2653  1.8058
  313OPC     MW 1528   1.340   3.474   2.826 -0.3084  0.3323  0.3490
  314OPC     OW 1529   4.175   2.810   2.798 -0.2212 -0.5213 -0.2998
  314OPC    HW1 1530   4.122   2.820   2.866 -0.1462 -0.3029 -0.2724
  314OPC    HW2 1531   4.188   2.892   2.770  0.1504 -0.5718 -0.2711
  314OPC     MW 1532   4.169   2.823   2.804 -0.1550 -0.4965 -0.2916
  315OPC     OW 1533   2.517   0.807   2.336 -0.1072  0.2442 -0.2181
  315OPC    HW1 1534   2.549   0.863   2.395  0.0562 -1.8045  1.8065
  315OPC    HW2 1535   2.585   0.787   2.286  0.7622 -0.7637  1.2951
  315OPC     MW 1536   2.532   0.812   2.338  0.0453 -0.2074  0.3044
  316OPC     OW 1537   2.056   4.830   4.205  0.6312 -0.3085  0.0418
  316OPC    HW1 1538   2.047   4.743   4.215  1.4358 -0.5016 -0.7696
  316OPC    HW2 1539   1.975   4.857   4.190  0.0848 -0.6518  2.0473
  316OPC     MW 1540   2.043   4.821   4.204  0.6694 -0.3876  0.2185
  317OPC     OW 1541   2.672   3.427   3.652  0.3005 -0.4079 -0.1784
  317OPC    HW1 1542   2.634   3.386   3.719 -0.1570  2.3568  1.4288
  317OPC    HW2 1543   2.712   3.495   3.690  2.5970 -0.3831 -2.4271
  317OPC     MW 1544   2.672   3.431   3.667  0.5721  0.0042 -0.2732
  318OPC     OW 1545   4.697   2.667   4.309 -0.2553  0.1162  0.6067
  318OPC    HW1 1546   4.614   2.693   4.312 -0.0238  0.7998  1.6619
  318OPC    HW2 1547   4.735   2.714   4.372  1.1356  0.5123 -0.4901
  318OPC     MW 1548   4.690   2.678   4.319 -0.0155  0.2756  0.6004
  319OPC     OW 1549   0.561   1.921   2.084 -0.7026 -0.5215 -0.3007
  319OPC    HW1 1550   0.570   2.001   2.118 -1.1239 -0.4383 -0.3778
  319OPC    HW2 1551   0.475   1.911   2.077 -0.6417 -0.8303 -0.6577
  319OPC     MW 1552   0.550   1.931   2.088 -0.7558 -0.5548 -0.3650
  320OPC     OW 1553   2.948   2.396   3.967  0.1721 -0.5220 -0.4660
  320OPC    HW1 1554   2.876   2.349   3.961 -0.4226  0.0207  1.6578
  320OPC    HW2 1555   3.003   2.345   4.011  0.8949 -0.6582 -1.4654
  320OPC     MW 1556   2.946   2.382   3.972  0.1909 -0.4620 -0.2999
  321OPC     OW 1557   3.314   0.210   2.131  0.1088 -0.3446  0.3574
  321OPC    HW1 1558   3.394   0.207   2.096  0.4541 -0.1476  1.1242
  321OPC    HW2 1559   3.328   0.240   2.212 -0.6709 -0.9740  0.7297
  321OPC     MW 1560   3.328   0.214   2.137  0.0446 -0.4085  0.5257
  322OPC     OW 1561   2.118   1.069   3.146  0.1612 -0.2459 -0.2502
  322OPC    HW1 1562   2.193   1.027   3.128  0.8236  1.0628 -0.6712
  322OPC    HW2 1563   2.145   1.143   3.184 -0.7706  1.2249 -2.2787
  322OPC     MW 1564   2.133   1.074   3.149  0.1214  0.1647 -0.6119
  323OPC     OW 1565   2.327   2.362   4.595  0.3339  0.8017  0.2077
  323OPC    HW1 1566   2.318   2.445   4.570 -0.2892  0.5969 -0.2694
  323OPC    HW2 1567   2.339   2.319   4.520  0.8447  0.4785  0.4673
  323OPC     MW 1568   2.327   2.368   4.581  0.3172  0.7236  0.1758
  324OPC     OW 1569   0.377   0.367   3.968 -0.1704  0.2448 -0.0644
  324OPC    HW1 1570   0.297   0.334   3.963  0.3260 -1.0886  0.2533
  324OPC    HW2 1571   0.391   0.373   4.054 -0.4951  1.9888 -0.0998
  324OPC     MW 1572   0.367   0.363   3.980 -0.1451  0.3054 -0.0227
  325OPC     OW 1573   4.949   2.146   1.967  0.0679 -0.2178  0.6779
  325OPC    HW1 1574   4.910   2.217   1.935 -2.4721 -1.3759  0.9007
  325OPC    HW2 1575   5.013   2.177   2.017  1.9638  1.7570 -2.5846
  325OPC     MW 1576   4.953   2.161   1.970 -0.0272 -0.0972  0.2289
  326OPC     OW 1577   2.621   0.113   1.145 -0.0771  0.0344  0.2079
  326OPC    HW1 1578   2.676   0.069   1.196 -2.3383 -2.0207  1.0946
  326OPC    HW2 1579   2.640   0.084   1.064  0.6402 -0.0563  0.4060
  326OPC     MW 1580   2.632   0.102   1.140 -0.3052 -0.2826  0.3681
  327OPC     OW 1581   2.829   2.363   0.118 -0.9596 -0.0759 -0.2867
  327OPC    HW1 1582   2.757   2.385   0.163 -0.2356  0.5398  0.6132
  327OPC    HW2 1583   2.841   2.279   0.140 -0.8994  0.0777  0.2937
  327OPC     MW 1584   2.820   2.354   0.128 -0.8436  0.0377 -0.0680
  328OPC     OW 1585   4.651   1.896   3.969  0.5928  0.1995  0.0507
  328OPC    HW1 1586   4.576   1.877   3.929  1.7857 -1.8733 -1.3779
  328OPC    HW2 1587   4.675   1.972   3.933  0.2288 -0.2243 -1.1058
  328OPC     MW 1588   4.644   1.905   3.958  0.7153 -0.1693 -0.3311
  329OPC     OW 1589   1.086   4.263   0.778  0.0585 -0.0766  0.4550
  329OPC    HW1 1590   1.145   4.235   0.721 -1.5405 -2.8835  0.0047
  329OPC    HW2 1591   1.019   4.288   0.729 -0.4529 -0.2798  1.0355
  329OPC     MW 1592   1.085   4.263   0.763 -0.2532 -0.5214  0.4743
  330OPC     OW 1593   1.909   4.745   3.562 -0.7394  0.0958 -0.2242
  330OPC    HW1 1594   1.955   4.715   3.495  0.1609  0.1491  0.3626
  330OPC    HW2 1595   1.838   4.694   3.563  0.4555 -1.6317  0.3616
  330OPC     MW 1596   1.905   4.733   3.552 -0.4299 -0.1513 -0.0510
  331OPC     OW 1597   0.803   0.804   1.933 -0.0126 -0.6736  0.5728
  331OPC    HW1 1598   0.792   0.808   2.020  1.2142 -3.1874  0.9252
  331OPC    HW2 1599   0.724   0.783   1.903 -0.5616  0.6735  0.9856
  331OPC     MW 1600   0.790   0.802   1.941  0.0875 -0.8459  0.6859
  332OPC     OW 1601   3.907   4.950   3.491 -0.1100  0.0680  0.1255
  332OPC    HW1 1602   3.880   4.983   3.567 -0.3440 -1.2586  0.6501
  332OPC    HW2 1603   3.833   4.929   3.451 -0.1126  2.5715 -1.3960
  332OPC     MW 1604   3.892   4.952   3.496 -0.1450  0.2418 -0.0218
  333OPC     OW 1605   4.605   0.184   4.253 -0.1601  0.1701  0.1672
  333OPC    HW1 1606   4.536   0.144   4.289  0.2974 -0.4682  0.3559
  333OPC    HW2 1607   4.670   0.169   4.309  0.2965  0.1550 -0.3496
  333OPC     MW 1608   4.605   0.176   4.267 -0.0250  0.0735  0.1188
  334OPC     OW 1609   2.917   1.352   2.957 -0.3327  0.1735  0.2342
  334OPC    HW1 1610   2.850   1.385   3.001 -0.3668 -0.1826  0.4577
  334OPC    HW2 1611   2.898   1.267   2.952 -0.4528  0.2404 -0.6950
  334OPC     MW 1612   2.904   1.344   2.963 -0.3555  0.1307  0.1300
  335OPC     OW 1613   0.549   0.083   1.189 -0.0718 -1.1015 -0.1037
  335OPC    HW1 1614   0.501   0.028   1.237 -1.7183  1.0626  0.9173
  335OPC    HW2 1615   0.489   0.123   1.139  0.9689  0.1955 -0.3547
  335OPC     MW 1616   0.533   0.081   1.189 -0.1613 -0.5902  0.0100
  336OPC     OW 1617   4.087   0.793   1.797 -0.0967 -0.1445  0.0743
  336OPC    HW1 1618   4.051   0.779   1.719  0.2990 -2.4824  0.2500
  336OPC    HW2 1619   4.025   0.767   1.853 -0.2069  1.0912  0.5488
  336OPC     MW 1620   4.073   0.787   1.794 -0.0548 -0.3073  0.1704
  337OPC     OW 1621   2.377   4.461   4.777  0.1938  0.2299  0.4617
  337OPC    HW1 1622   2.414   4.417   4.843  0.7971  0.1593  0.0804
  337OPC    HW2 1623   2.431   4.448   4.710  0.8817  2.3178  0.5492
  337OPC     MW 1624   2.390   4.452   4.777  0.3845  0.5280  0.4180
  338OPC     OW 1625   0.323   0.423   3.560  0.3733  0.0127 -0.6054
  338OPC    HW1 1626   0.381   0.379   3.608 -1.2755 -0.9225  0.6433
  338OPC    HW2 1627   0.362   0.431   3.482  2.1373 -0.6010  0.1728
  338OPC     MW 1628   0.337   0.417   3.555  0.3903 -0.2161 -0.3060
  339OPC     OW 1629   1.326   4.758   0.626 -0.4650 -0.4533  0.0558
  339OPC    HW1 1630   1.278   4.705   0.676  1.8928 -1.3949  1.4831
  339OPC    HW2 1631   1.297   4.838   0.646 -1.6715 -1.0087  0.5721
  339OPC     MW 1632   1.315   4.762   0.636 -0.2949 -0.6745  0.3429
  340OPC     OW 1633   3.837   0.297   3.201  0.0813  0.1043  0.1667
  340OPC    HW1 1634   3.784   0.365   3.215  0.4201  0.2736  0.6893
  340OPC    HW2 1635   3.793   0.229   3.232 -0.3000  0.0669 -0.4449
  340OPC     MW 1636   3.823   0.297   3.208  0.0750  0.1238  0.1537
  341OPC     OW 1637   1.700   3.044   1.009 -0.6961  0.2344 -0.3989
  341OPC    HW1 1638   1.750   2.974   0.992 -0.6986 -0.0468  0.6961
  341OPC    HW2 1639   1.623   3.010   1.031 -0.6196  0.5560  0.4045
  341OPC     MW 1640   1.696   3.029   1.010 -0.6851  0.2404 -0.1185
  342OPC     OW 1641   2.475   2.877   4.247  0.3666  0.0514  0.6537
  342OPC    HW1 1642   2.551   2.883   4.289  0.8079  2.5746 -0.3448
  342OPC    HW2 1643   2.424   2.934   4.289 -0.7852 -1.0711  0.8461
  342OPC     MW 1644   2.479   2.886   4.259  0.2617  0.2583  0.5344
  343OPC     OW 1645   4.540   1.976   2.516 -0.1616  0.3009  0.2001
  343OPC    HW1 1646   4.589   1.906   2.506  1.0273  1.0601  0.5202
  343OPC    HW2 1647   4.596   2.037   2.543 -1.0934  1.4656 -0.3898
  343OPC     MW 1648   4.555   1.975   2.519 -0.1237  0.5851  0.1603
  344OPC     OW 1649   2.861   4.702   1.063 -0.4059 -0.0514 -0.7743
  344OPC    HW1 1650   2.911   4.634   1.041 -0.3080  0.2557 -1.5397
  344OPC    HW2 1651   2.796   4.666   1.108  0.7686 -0.3974  0.7006
  344OPC     MW 1652   2.859   4.686   1.066 -0.2179 -0.0569 -0.6694
  345OPC     OW 1653   3.685   3.466   1.533  0.1180 -0.2417  0.0115
  345OPC    HW1 1654   3.703   3.466   1.619  0.4716  2.2084 -0.0100
  345OPC    HW2 1655   3.600   3.485   1.530  0.1006 -0.3475 -0.1936
  345OPC     MW 1656   3.675   3.469   1.546  0.1676  0.1046 -0.0219
  346OPC     OW 1657   4.727   4.718   0.518 -0.4680 -0.3291  0.1194
  346OPC    HW1 1658   4.784   4.694   0.580  0.9024 -1.2520 -1.4462
  346OPC    HW2 1659   4.679   4.779   0.558  2.7644  1.8752  1.0200
  346OPC     MW 1660   4.728   4.723   0.533  0.2120 -0.1397  0.0212
  347OPC     OW 1661   0.772   3.355   0.839 -0.1635  0.2116  0.5580
  347OPC    HW1 1662   0.741   3.339   0.760  2.8826  1.6482 -1.1393
  347OPC    HW2 1663   0.705   3.391   0.881 -1.6172  0.3188 -1.7016
  347OPC     MW 1664   0.758   3.358   0.834  0.0717  0.4398 -0.0265
  348OPC     OW 1665   4.457   1.992   2.058 -0.4027 -0.1037  0.2183
  348OPC    HW1 1666   4.442   2.042   2.127  0.6745 -0.2426  0.5589
  348OPC    HW2 1667   4.528   1.946   2.080 -0.0593 -0.1713 -0.9624
  348OPC     MW 1668   4.465   1.992   2.071 -0.1929 -0.1342  0.0941
  349OPC     OW 1669   2.670   4.989   3.565 -0.0549  0.2307 -0.4933
  349OPC    HW1 1670   2.662   4.942   3.638  1.5145  0.2252 -0.2901
  349OPC    HW2 1671   2.699   5.066   3.594  0.5474  0.2396 -1.0792
  349OPC     MW 1672   2.673   4.994   3.580  0.2660  0.2311 -0.5499
  350OPC     OW 1673   3.403   0.758   0.940  0.0219  0.5624  0.1242
  350OPC    HW1 1674   3.436   0.691   0.986 -1.0724  0.9845  1.6117
  350OPC    HW2 1675   3.327   0.727   0.911  0.4502  0.4933 -0.9647
  350OPC     MW 1676   3.397   0.743   0.943 -0.0767  0.6145  0.1830
  351OPC     OW 1677   2.698   0.391   2.851 -0.3544  0.3511 -0.7980
  351OPC    HW1 1678   2.777   0.414   2.879 -0.4314 -0.1296 -0.1601
  351OPC    HW2 1679   2.681   0.448   2.788 -0.5199  2.0322  0.6921
  351OPC     MW 1680   2.707   0.403   2.846 -0.3903  0.5285 -0.4836
  352OPC     OW 1681   2.665   0.393   1.342  0.9231 -0.0442 -0.0457
  352OPC    HW1 1682   2.686   0.439   1.412 -0.4375  0.2178  0.2275
  352OPC    HW2 1683   2.689   0.311   1.362  0.1755 -0.0521  0.9265
  352OPC     MW 1684   2.671   0.387   1.355  0.6116 -0.0066  0.1382
  353OPC     OW 1685   1.495   0.191   2.231  0.3456 -0.3498  0.4486
  353OPC    HW1 1686   1.431   0.237   2.268 -0.3621 -2.1210  1.5516
  353OPC    HW2 1687   1.539   0.157   2.299  0.7809 -1.3576 -0.3056
  353OPC     MW 1688   1.492   0.193   2.247  0.3054 -0.7603  0.5002
  354OPC     OW 1689   3.250   4.677   4.623 -0.2746  0.3699  0.0092
  354OPC    HW1 1690   3.248   4.593   4.600 -0.4705  0.0736  1.0548
  354OPC    HW2 1691   3.308   4.680   4.688 -0.0001  1.1109 -0.2571
  354OPC     MW 1692   3.258   4.665   4.629 -0.2630  0.4357  0.1243
  355OPC     OW 1693   2.967   5.115   3.401 -0.4054 -0.2486 -0.1418
  355OPC    HW1 1694   3.002   5.194   3.412  0.1436 -0.4371 -0.4727
  355OPC    HW2 1695   2.963   5.083   3.482 -0.3861  0.0157 -0.0355
  355OPC     MW 1696   2.972   5.122   3.414 -0.3217 -0.2374 -0.1750
  356OPC     OW 1697   2.714   3.668   1.925  0.3533  0.5608  0.1501
  356OPC    HW1 1698   2.729   3.693   2.007 -1.2265 -0.7011  0.8945
  356OPC    HW2 1699   2.681   3.588   1.934 -0.6842  0.7276 -1.6596
  356OPC     MW 1700   2.711   3.660   1.939 -0.0334  0.3990 -0.0072
  357OPC     OW 1701   4.946   5.101   1.112  0.1529 -0.3030 -0.0115
  357OPC    HW1 1702   4.958   5.173   1.065  0.1392 -0.3692 -0.1167
  357OPC    HW2 1703   5.024   5.087   1.149  0.1662 -0.2571 -0.0227
  357OPC     MW 1704   4.959   5.110   1.111  0.1528 -0.3058 -0.0287
  358OPC     OW 1705   0.741   3.054   4.657 -0.0992  0.1580  0.1422
  358OPC    HW1 1706   0.737   2.973   4.627 -0.6147  0.9086 -2.0238
  358OPC    HW2 1707   0.825   3.075   4.652  0.1180 -0.4006  1.2463
  358OPC     MW 1708   0.753   3.045   4.652 -0.1433  0.1863 -0.0147
  359OPC     OW 1709   4.929   3.595   1.265  0.1438 -0.5798 -0.3170
  359OPC    HW1 1710   4.968   3.668   1.238  1.0500 -0.6712  0.6592
  359OPC    HW2 1711   4.874   3.622   1.327 -0.1508 -0.6396 -0.5476
  359OPC     MW 1712   4.926   3.610   1.270  0.2346 -0.6021 -0.2069
  360OPC     OW 1713   4.724   2.012   0.314 -0.5160  0.4624 -0.3913
  360OPC    HW1 1714   4.721   2.008   0.401 -0.7643 -1.9565 -0.4508
  360OPC    HW2 1715   4.712   2.097   0.297 -2.0368  0.7716  1.8652
  360OPC     MW 1716   4.722   2.024   0.324 -0.7773  0.1506 -0.0667
  361OPC     OW 1717   3.749   4.225   0.204  0.5442  0.0345 -0.2832
  361OPC    HW1 1718   3.825   4.216   0.161  1.1426  0.6856  0.6114
  361OPC    HW2 1719   3.738   4.312   0.207  0.2344 -0.0233  0.3905
  361OPC     MW 1720   3.759   4.237   0.198  0.5867  0.1224 -0.0515
  362OPC     OW 1721   1.431   0.506   0.450 -0.0336  0.5003 -0.2459
  362OPC    HW1 1722   1.413   0.446   0.510  1.6473 -1.0032 -1.1382
  362OPC    HW2 1723   1.489   0.558   0.490 -0.3723  0.6434  0.0582
  362OPC     MW 1724   1.437   0.505   0.465  0.1646  0.2993 -0.3328
  363OPC     OW 1725   0.121   0.286   3.959  0.5959 -0.7317  0.2903
  363OPC    HW1 1726   0.042   0.272   3.993 -0.1968  3.3543  0.5932
  363OPC    HW2 1727   0.123   0.232   3.890 -1.4479 -2.6229  1.5655
  363OPC     MW 1728   0.110   0.276   3.954  0.1769 -0.4075  0.5234
  364OPC     OW 1729   3.870   1.661   3.935  0.0300  0.2715 -0.0612
  364OPC    HW1 1730   3.921   1.725   3.906  0.2681  0.2244  0.2447
  364OPC    HW2 1731   3.881   1.663   4.021 -0.8651  0.5758  0.0601
  364OPC     MW 1732   3.879   1.670   3.943 -0.0671  0.3096  0.0020
  365OPC     OW 1733   3.143   1.908   4.723 -0.1313 -0.5579 -0.3531
  365OPC    HW1 1734   3.108   1.986   4.741 -0.0158 -0.1727 -1.7052
  365OPC    HW2 1735   3.153   1.872   4.802  1.8572  1.6701  0.5560
  365OPC     MW 1736   3.139   1.914   4.737  0.1796 -0.1718 -0.4182
  366OPC     OW 1737   2.253   2.885   1.325  0.0879  0.0530  0.8676
  366OPC    HW1 1738   2.314   2.902   1.385 -1.7550 -0.4048  2.9871
  366OPC    HW2 1739   2.188   2.939   1.346 -1.1492 -1.0954  0.1446
  366OPC     MW 1740   2.252   2.895   1.337 -0.3672 -0.1844  1.0739
  367OPC     OW 1741   2.167   4.627   1.927  0.1318  0.1354  0.1871
  367OPC    HW1 1742   2.136   4.686   1.871  1.1359 -0.2093 -0.7728
  367OPC    HW2 1743   2.189   4.674   1.997  2.0427  1.1243 -1.0137
  367OPC     MW 1744   2.166   4.642   1.929  0.5624  0.2304 -0.1320
  368OPC     OW 1745   0.001   2.650   1.384 -0.5329  0.0728  0.2441
  368OPC    HW1 1746   0.023   2.702   1.450  0.0343  0.5131 -0.2836
  368OPC    HW2 1747   0.077   2.631   1.347 -0.4899 -2.6665  1.5161
  368OPC     MW 1748   0.015   2.655   1.389 -0.4427 -0.2667  0.3540
  369OPC     OW 1749   0.926   2.701   0.608  0.4220 -0.5128  0.2128
  369OPC    HW1 1750   0.939   2.788   0.603 -0.6087 -0.3104  0.7225
  369OPC    HW2 1751   0.955   2.672   0.531 -0.8498  0.5217 -0.6985
  369OPC     MW 1752   0.932   2.710   0.596  0.0819 -0.3300  0.1535
  370OPC     OW 1753   0.274   2.901   4.288 -0.1146  0.1835 -0.2222
  370OPC    HW1 1754   0.291   2.937   4.366  4.4884 -0.0127 -0.8311
  370OPC    HW2 1755   0.264   2.971   4.236 -1.1377  0.3331  0.1470
  370OPC     MW 1756   0.275   2.917   4.292  0.4142  0.1766 -0.2575
  371OPC     OW 1757   0.394   0.607   0.587 -0.2281 -0.0888  0.1947
  371OPC    HW1 1758   0.333   0.656   0.625 -0.0041 -0.6196  1.2820
  371OPC    HW2 1759   0.381   0.528   0.621  0.8444 -0.2786  0.1897
  371OPC     MW 1760   0.383   0.603   0.598 -0.0366 -0.1953  0.3546
  372OPC     OW 1761   0.240   2.370   2.516  0.4198  0.1301 -0.9046
  372OPC    HW1 1762   0.298   2.424   2.553  0.8985  0.4600 -2.0822
  372OPC    HW2 1763   0.265   2.291   2.542 -1.4282  0.4695  2.4462
  372OPC     MW 1764   0.252   2.366   2.525  0.2175  0.2290 -0.5835
  373OPC     OW 1765   1.659   4.585   2.760 -0.3070  0.4289 -0.3791
  373OPC    HW1 1766   1.621   4.516   2.797 -0.2562 -1.1896 -3.1043
  373OPC    HW2 1767   1.737   4.589   2.798 -0.3266 -1.0005 -0.1328
  373OPC     MW 1768   1.665   4.575   2.772 -0.3024 -0.0212 -0.7453
  374OPC     OW 1769   4.318   0.016   1.931 -0.4234  0.2825  0.3405
  374OPC    HW1 1770   4.255   0.044   1.878  0.4263 -1.4163 -1.7166
  374OPC    HW2 1771   4.374   0.083   1.934 -0.1873  0.2206 -1.4977
  374OPC     MW 1772   4.317   0.030   1.924 -0.2632  0.0224 -0.2349
  375OPC     OW 1773   3.055   0.967   0.537  0.1980 -0.1698 -0.0839
  375OPC    HW1 1774   2.970   0.950   0.535 -0.2947  2.0622 -0.5402
  375OPC    HW2 1775   3.071   0.987   0.620  0.3974 -1.0323  0.0943
  375OPC     MW 1776   3.045   0.967   0.549  0.1548  0.0325 -0.1250
  376OPC     OW 1777   2.940   4.390   4.131 -0.1341 -0.1209  0.0575
  376OPC    HW1 1778   2.978   4.344   4.195  1.1017  1.9113  0.8781
  376OPC    HW2 1779   2.860   4.405   4.161 -0.1579 -0.7096  0.3041
  376OPC     MW 1780   2.934   4.386   4.145  0.0450  0.0923  0.2151
  377OPC     OW 1781   1.941   4.311   2.915 -0.1154  0.0636 -0.2918
  377OPC    HW1 1782   2.014   4.347   2.883 -0.6375  1.7318  0.2972
  377OPC    HW2 1783   1.890   4.301   2.845 -0.3957  1.5914 -0.3297
  377OPC     MW 1784   1.944   4.315   2.900 -0.2340  0.5354 -0.2104
  378OPC     OW 1785   0.443   3.591   0.047  0.5398  0.4487  0.3256
  378OPC    HW1 1786   0.494   3.661   0.039  0.4095  0.5227  0.1390
  378OPC    HW2 1787   0.485   3.542   0.106  1.8691 -0.4134 -1.2554
  378OPC     MW 1788   0.457   3.594   0.055  0.7169  0.3323  0.0645
  379OPC     OW 1789   2.339   3.063   2.476 -0.0738 -0.6795 -0.2020
  379OPC    HW1 1790   2.289   3.132   2.494  2.6036  1.0811  1.2336
  379OPC    HW2 1791   2.304   2.999   2.525 -0.9666  0.4186  0.6396
  379OPC     MW 1792   2.326   3.063   2.486  0.1898 -0.2571  0.1344
  380OPC     OW 1793   4.979   1.618   2.563  0.3773 -0.2279 -0.4477
  380OPC    HW1 1794   5.037   1.630   2.627 -0.5459  2.3731 -0.0047
  380OPC    HW2 1795   4.916   1.572   2.601  1.2952 -1.5545 -0.4582
  380OPC     MW 1796   4.978   1.613   2.578  0.3765 -0.0396 -0.3838
  381OPC     OW 1797   0.079   0.886   2.154 -0.3429 -0.6818  0.0819
  381OPC    HW1 1798   0.091   0.932   2.227  1.2902 -0.6676 -0.1747
  381OPC    HW2 1799   0.153   0.898   2.109 -1.1438 -1.0159 -1.4039
  381OPC     MW 1800   0.092   0.895   2.158 -0.2200 -0.7290 -0.1756
  382OPC     OW 1801   3.751   4.237   4.402 -0.5103  0.0452 -0.4207
  382OPC    HW1 1802   3.836   4.224   4.418 -0.6858  0.4328  0.9595
  382OPC    HW2 1803   3.740   4.204   4.322  0.6960 -1.0347 -0.1793
  382OPC     MW 1804   3.762   4.230   4.392 -0.3579 -0.0569 -0.1812
  383OPC     OW 1805   3.472   2.172   4.534  0.9028  0.1915  0.2490
  383OPC    HW1 1806   3.419   2.132   4.477  0.6547  1.1931 -0.2463
  383OPC    HW2 1807   3.430   2.164   4.610 -0.5691  1.9002 -0.2928
  383OPC     MW 1808   3.458   2.165   4.537  0.6488  0.5919  0.0959
  384OPC     OW 1809   0.808   0.987   3.469  0.2615 -0.1078  0.0342
  384OPC    HW1 1810   0.882   0.988   3.517  0.6326 -0.4374 -0.5188
  384OPC    HW2 1811   0.771   0.911   3.492  0.3549 -0.1857 -0.0687
  384OPC     MW 1812   0.814   0.976   3.480  0.3301 -0.1680 -0.0627
  385OPC     OW 1813   1.147   4.812   4.302 -0.6472  0.4475 -0.2716
  385OPC    HW1 1814   1.116   4.863   4.239 -0.8099  0.3788 -0.2474
  385OPC    HW2 1815   1.093   4.827   4.369 -1.1896 -0.3493 -0.5077
  385OPC     MW 1816   1.134   4.822   4.303 -0.7514  0.3198 -0.3028
  386OPC     OW 1817   3.919   4.362   4.015 -0.1487 -0.0323 -0.2526
  386OPC    HW1 1818   3.849   4.325   4.052 -0.8313  2.1244  0.8070
  386OPC    HW2 1819   3.986   4.316   4.045 -0.8733  0.1956  1.8640
  386OPC     MW 1820   3.918   4.350   4.025 -0.3566  0.3198  0.2168
  387OPC     OW 1821   3.955   2.007   1.041 -0.2245 -0.0639  0.4020
  387OPC    HW1 1822   4.001   2.065   1.087  0.2798 -1.1840  1.3553
  387OPC    HW2 1823   3.997   2.005   0.964 -0.3043  0.8716  0.3194
  387OPC     MW 1824   3.968   2.016   1.036 -0.1618 -0.0911  0.5306
  388OPC     OW 1825   2.259   2.426   1.059 -0.0922  0.4669 -0.8099
  388OPC    HW1 1826   2.290   2.458   0.985  1.0772 -2.1435 -1.5661
  388OPC    HW2 1827   2.262   2.493   1.114  1.3587  1.8398 -2.4678
  388OPC     MW 1828   2.264   2.440   1.056  0.2948  0.2841 -1.1665
  389OPC     OW 1829   4.921   0.445   2.521 -0.1878  0.0268  0.2402
  389OPC    HW1 1830   4.943   0.407   2.446 -1.7316 -0.7710  0.1564
  389OPC    HW2 1831   4.997   0.449   2.565  0.4669 -0.8443 -0.7567
  389OPC     MW 1832   4.936   0.440   2.516 -0.3188 -0.2197  0.0805
  390OPC     OW 1833   0.863   0.092   0.476 -0.7975 -0.1363  0.4465
  390OPC    HW1 1834   0.855   0.111   0.561  1.2825 -1.7994  1.1126
  390OPC    HW2 1835   0.797   0.038   0.460 -0.4322 -0.9141  1.4307
  390OPC     MW 1836   0.852   0.087   0.486 -0.4363 -0.4969  0.6903
  391OPC     OW 1837   2.305   4.546   2.395  0.3960 -0.5864  0.0807
  391OPC    HW1 1838   2.384   4.561   2.428 -0.4022 -0.3490  2.0297
  391OPC    HW2 1839   2.263   4.506   2.460 -2.6881  3.8634  1.2900
  391OPC     MW 1840   2.310   4.543   2.410 -0.1775  0.1059  0.5473
  392OPC     OW 1841   4.131   3.537   1.464 -0.2430 -0.0294  0.1147
  392OPC    HW1 1842   4.176   3.529   1.390  0.3201  0.2204  0.4214
  392OPC    HW2 1843   4.056   3.495   1.448 -0.4600  0.7273 -0.8669
  392OPC     MW 1844   4.126   3.529   1.451 -0.1919  0.1193  0.0149
  393OPC     OW 1845   1.971   0.532   1.971  0.2833  0.3542  0.2936
  393OPC    HW1 1846   2.039   0.480   1.989  0.5592  0.8104  0.6183
  393OPC    HW2 1847   1.983   0.599   2.026 -0.3618  0.4992  0.2558
  393OPC     MW 1848   1.983   0.534   1.982  0.2287  0.4430  0.3359
  394OPC     OW 1849   0.546   1.813   3.116 -0.3560 -0.4660  0.1402
  394OPC    HW1 1850   0.560   1.780   3.196 -0.1461 -0.0996  0.2568
  394OPC    HW2 1851   0.619   1.793   3.073 -0.1693 -0.0343  0.2525
  394OPC     MW 1852   0.559   1.805   3.121 -0.2974 -0.3482  0.1739
  395OPC     OW 1853   1.874   3.678   0.348  0.2249  0.0824  0.0309
  395OPC    HW1 1854   1.803   3.636   0.318  0.7550  0.0064 -1.1684
  395OPC    HW2 1855   1.925   3.614   0.377 -0.0864  0.1207  0.6875
  395OPC     MW 1856   1.871   3.663   0.347  0.2572  0.0768 -0.0493
  396OPC     OW 1857   4.517   2.904   3.662 -0.0327 -0.1174 -0.2036
  396OPC    HW1 1858   4.522   2.851   3.593 -1.3460 -0.7871  0.1945
  396OPC    HW2 1859   4.581   2.876   3.715 -0.2616 -0.8481 -0.3069
  396OPC     MW 1860   4.527   2.892   3.660 -0.2604 -0.3242 -0.1599
  397OPC     OW 1861   2.123   4.062   0.287 -0.1846 -0.1446 -0.0292
  397OPC    HW1 1862   2.064   4.041   0.227  0.0161 -0.1566 -0.2233
  397OPC    HW2 1863   2.188   4.097   0.241 -0.4246  0.7091  0.2724
  397OPC     MW 1864   2.124   4.064   0.272 -0.1905 -0.0200 -0.0134
  398OPC     OW 1865   4.632   1.638   1.289 -0.0108 -0.0994  0.5479
  398OPC    HW1 1866   4.636   1.586   1.219  0.6679 -0.4405  0.8328
  398OPC    HW2 1867   4.640   1.582   1.356 -1.2948  0.1406  0.9415
  398OPC     MW 1868   4.634   1.622   1.288 -0.1001 -0.1144  0.6481
  399OPC     OW 1869   0.743   1.441   0.383  0.1034 -0.2085  1.0393
  399OPC    HW1 1870   0.668   1.423   0.343 -1.4229 -0.3430  3.7336
  399OPC    HW2 1871   0.773   1.363   0.407  0.7115 -0.0960  0.6684
  399OPC     MW 1872   0.736   1.427   0.380 -0.0323 -0.2117  1.3825
  400OPC     OW 1873   1.429   1.547   3.295  0.1595  0.2202 -0.3365
  400OPC    HW1 1874   1.358   1.566   3.248 -1.0770 -2.3192  0.3684
  400OPC    HW2 1875   1.438   1.461   3.287  1.3075  0.0092  2.1232
  400OPC     MW 1876   1.420   1.537   3.287  0.1465 -0.1860  0.1309
  401OPC     OW 1877   4.431   4.317   4.126 -0.6187 -0.1436 -0.4966
  401OPC    HW1 1878   4.493   4.371   4.156  0.6154 -2.5486  1.6061
  401OPC    HW2 1879   4.367   4.372   4.101  1.0650  2.3117  0.1977
  401OPC     MW 1880   4.431   4.333   4.127 -0.1876 -0.1361 -0.0834
  402OPC     OW 1881   1.911   2.687   1.596  0.1755  0.3766  0.7582
  402OPC    HW1 1882   1.883   2.753   1.646 -0.7222  0.9500 -0.4185
  402OPC    HW2 1883   1.870   2.702   1.520 -0.3232 -1.7406  0.5633
  402OPC     MW 1884   1.901   2.699   1.592 -0.0308  0.1487  0.5556
  403OPC     OW 1885   3.613   0.060   2.881 -0.1660 -0.5359 -0.2890
  403OPC    HW1 1886   3.539   0.024   2.852 -0.4630 -0.3436  0.2094
  403OPC    HW2 1887   3.653  -0.006   2.923 -0.9766 -0.1754  1.1143
  403OPC     MW 1888   3.608   0.045   2.883 -0.3295 -0.4542 -0.0082
  404OPC     OW 1889   1.383   0.491   3.054  0.1445  0.1824  0.4354
  404OPC    HW1 1890   1.452   0.544   3.043  1.1599 -1.3888 -1.5545
  404OPC    HW2 1891   1.388   0.437   2.986 -2.7303 -0.4165  0.5630
  404OPC     MW 1892   1.394   0.491   3.042 -0.1302 -0.1381  0.1603
  405OPC     OW 1893   0.463   3.967   1.068  0.1969 -0.0132  0.2889
  405OPC    HW1 1894   0.450   3.902   1.125 -1.7728  0.4471  0.4194
  405OPC    HW2 1895   0.446   4.039   1.115 -2.7586  0.3348 -1.0986
  405OPC     MW 1896   0.459   3.968   1.083 -0.5307  0.1062  0.1034
  406OPC     OW 1897   1.088   2.161   1.938  0.3152  0.1195  0.1228
  406OPC    HW1 1898   1.057   2.209   1.873  0.0732 -1.0039 -0.6119
  406OPC    HW2 1899   1.102   2.083   1.902  1.2004 -0.2307  1.1535
  406OPC     MW 1900   1.086   2.156   1.923  0.4102 -0.0982  0.1665
  407OPC     OW 1901   4.738   0.223   2.202  0.3300 -0.0899 -0.6240
  407OPC    HW1 1902   4.815   0.260   2.219  0.1803  0.2680 -0.7220
  407OPC    HW2 1903   4.691   0.287   2.167 -0.2986 -0.0806  0.2140
  407OPC     MW 1904   4.742   0.238   2.199  0.2148 -0.0356 -0.5146
  408OPC     OW 1905   4.665   1.281   2.054  0.1321  0.1719 -0.7033
  408OPC    HW1 1906   4.670   1.368   2.051  0.7573  0.1236 -1.2315
  408OPC    HW2 1907   4.652   1.258   1.970  2.4212 -0.3708 -0.9765
  408OPC     MW 1908   4.664   1.290   2.041  0.5625  0.0845 -0.8216
  409OPC     OW 1909   0.064   4.240   4.199  0.3366  0.3997 -0.4741
  409OPC    HW1 1910   0.069   4.284   4.124 -3.5763  0.9431 -0.6529
  409OPC    HW2 1911   0.023   4.166   4.177 -0.7393  0.4884  1.0462
  409OPC     MW 1912   0.058   4.235   4.185 -0.4003  0.4932 -0.2761
  410OPC     OW 1913   2.275   1.047   2.563  0.7297 -0.1868 -0.1576
  410OPC    HW1 1914   2.245   1.128   2.548  1.2592 -0.3159 -2.2497
  410OPC    HW2 1915   2.233   1.023   2.636 -0.5735  1.4226 -0.3092
  410OPC     MW 1916   2.264   1.056   2.571  0.6154  0.0319 -0.4891
  411OPC     OW 1917   4.974   4.528   0.377 -0.1107 -0.4363 -0.0033
  411OPC    HW1 1918   4.957   4.604   0.337 -0.3168 -0.9988 -1.0319
  411OPC    HW2 1919   4.938   4.469   0.324  0.1922 -1.2683  0.6964
  411OPC     MW 1920   4.966   4.530   0.363 -0.0963 -0.6428 -0.0519
  412OPC     OW 1921   4.506   3.716   2.701 -0.4789  0.0442 -0.3213
  412OPC    HW1 1922   4.583   3.679   2.719 -0.6443 -0.3557 -0.4367
  412OPC    HW2 1923   4.448   3.653   2.717 -1.1103  1.2445  2.8580
  412OPC     MW 1924   4.509   3.701   2.706 -0.5966  0.1624  0.1313
  413OPC     OW 1925   3.336   0.787   1.558 -0.0447  0.1579  0.5091
  413OPC    HW1 1926   3.394   0.840   1.523  0.3367 -1.4615 -1.4913
  413OPC    HW2 1927   3.265   0.837   1.568  0.1701  0.9808 -1.6587
  413OPC     MW 1928   3.334   0.802   1.555  0.0433  0.0402 -0.1066
  414OPC     OW 1929   0.234   3.647   4.611 -0.2704 -0.2848 -0.4308
  414OPC    HW1 1930   0.161   3.686   4.640  0.4964 -0.6836  2.2615
  414OPC    HW2 1931   0.290   3.713   4.602  0.4000 -0.3834  2.1498
  414OPC     MW 1932   0.231   3.662   4.614 -0.0581 -0.3582  0.3482
  415OPC     OW 1933   1.650   3.660   3.124 -0.0384 -0.4070 -0.1770
  415OPC    HW1 1934   1.661   3.650   3.209 -0.8495 -0.3287 -0.0541
  415OPC    HW2 1935   1.673   3.743   3.110 -0.9377 -0.0963  0.1539
  415OPC     MW 1936   1.655   3.671   3.134 -0.2910 -0.3496 -0.1100
  416OPC     OW 1937   5.032   4.518   2.136  0.4042 -0.0890  0.4131
  416OPC    HW1 1938   4.953   4.536   2.168  1.0382 -0.4163  2.2964
  416OPC    HW2 1939   5.083   4.518   2.206  1.8347 -1.2998 -0.5554
  416OPC     MW 1940   5.028   4.521   2.151  0.7091 -0.3163  0.5483
  417OPC     OW 1941   0.076   1.752   3.577  0.4433 -0.3012 -0.5274
  417OPC    HW1 1942   0.019   1.816   3.561  1.1585  0.4184 -0.3192
  417OPC    HW2 1943   0.028   1.689   3.612 -0.3676 -0.0845 -1.2238
  417OPC     MW 1944   0.061   1.752   3.580  0.4291 -0.1629 -0.5996
  418OPC     OW 1945   1.183   1.885   3.247  0.1244  0.5554  0.5215
  418OPC    HW1 1946   1.103   1.884   3.214 -0.0365  0.8310  0.9020
  418OPC    HW2 1947   1.234   1.884   3.176 -0.2128  0.5960  0.2765
  418OPC     MW 1948   1.179   1.885   3.232  0.0507  0.6021  0.5417
  419OPC     OW 1949   0.166   1.870   1.045  0.0475 -0.5537 -0.1770
  419OPC    HW1 1950   0.087   1.906   1.054 -0.5291 -1.6624 -0.6329
  419OPC    HW2 1951   0.159   1.822   0.973  1.6142  0.5204 -1.0921
  419OPC     MW 1952   0.153   1.868   1.036  0.1937 -0.5588 -0.3796
  420OPC     OW 1953   4.712   4.102   0.184  0.5442 -0.7558  0.0033
  420OPC    HW1 1954   4.635   4.143   0.187  1.5627  1.3415 -0.3824
  420OPC    HW2 1955   4.729   4.097   0.099  1.8946  1.0911  0.0980
  420OPC     MW 1956   4.703   4.107   0.172  0.8942 -0.1730 -0.0397
  421OPC     OW 1957   4.508   3.396   1.975  0.0175 -0.3580 -0.5397
  421OPC    HW1 1958   4.552   3.417   1.903 -0.6996  3.2645 -0.0676
  421OPC    HW2 1959   4.472   3.319   1.954  3.2337 -1.5836 -2.3771
  421OPC     MW 1960   4.510   3.387   1.961  0.3868 -0.0040 -0.7413
  422OPC     OW 1961   2.284   4.311   2.580 -0.1479  0.2401 -0.0447
  422OPC    HW1 1962   2.250   4.292   2.658  1.4013 -0.7601  0.4467
  422OPC    HW2 1963   2.366   4.334   2.599  0.2727 -0.0590 -1.3812
  422OPC     MW 1964   2.291   4.312   2.594  0.1431  0.0480 -0.1696
  423OPC     OW 1965   1.867   4.048   2.725 -0.1805  0.2517 -0.3111
  423OPC    HW1 1966   1.900   4.010   2.653 -0.0201 -1.5277  0.6498
  423OPC    HW2 1967   1.875   3.987   2.786 -0.6127  1.6109  1.1758
  423OPC     MW 1968   1.873   4.034   2.723 -0.2206  0.1896  0.0505
  424OPC     OW 1969   1.528   1.119   2.522 -0.4221 -0.4059 -0.4433
  424OPC    HW1 1970   1.510   1.186   2.469 -0.3338 -0.7205 -0.8761
  424OPC    HW2 1971   1.545   1.158   2.599 -1.6849 -0.0228 -0.3437
  424OPC     MW 1972   1.528   1.135   2.525 -0.5956 -0.3958 -0.4926
  425OPC     OW 1973   3.523   0.384   1.830  0.2814  1.1312  0.1408
  425OPC    HW1 1974   3.438   0.404   1.833  0.5369  2.3410 -0.3712
  425OPC    HW2 1975   3.542   0.390   1.745  0.4960 -0.8913 -0.0081
  425OPC     MW 1976   3.513   0.388   1.818  0.3508  1.0112  0.0431
  426OPC     OW 1977   0.569   2.223   4.644 -0.3890  0.7451  0.2772
  426OPC    HW1 1978   0.616   2.185   4.707  0.4725 -2.0394 -1.8270
  426OPC    HW2 1979   0.488   2.197   4.662 -0.3741  1.1283  0.9581
  426OPC     MW 1980   0.564   2.213   4.656 -0.2595  0.3904  0.0668
  427OPC     OW 1981   2.508   4.243   4.899 -0.3415 -0.2191  0.3100
  427OPC    HW1 1982   2.473   4.215   4.973 -1.3883 -0.3024 -0.1926
  427OPC    HW2 1983   2.509   4.172   4.848 -2.6767  0.4490 -0.8441
  427OPC     MW 1984   2.503   4.229   4.902 -0.8411 -0.1327  0.0654
  428OPC     OW 1985   0.456   2.709   2.969 -0.4848  0.0042 -1.5300
  428OPC    HW1 1986   0.492   2.718   3.048 -1.6720  0.2118 -0.9881
  428OPC    HW2 1987   0.523   2.685   2.919  0.4920  0.8256 -0.6672
  428OPC     MW 1988   0.471   2.707   2.973 -0.5159  0.1562 -1.3223
  429OPC     OW 1989   4.316   0.533   4.311  0.0631  0.2792  0.0285
  429OPC    HW1 1990   4.323   0.620   4.303  3.0882  0.1374 -0.1469
  429OPC    HW2 1991   4.284   0.508   4.234  0.1429  1.1773 -0.3088
  429OPC     MW 1992   4.312   0.542   4.298  0.5220  0.3909 -0.0474
  430OPC     OW 1993   2.291   2.168   3.163 -0.2666  0.1101  0.2874
  430OPC    HW1 1994   2.210   2.153   3.135 -0.8109  2.5492  0.3199
  430OPC    HW2 1995   2.325   2.219   3.101  0.6391  0.5608  1.1280
  430OPC     MW 1996   2.284   2.173   3.150 -0.2132  0.5370  0.4164
  431OPC     OW 1997   0.835   5.042   0.178 -0.4226  0.8358 -0.2245
  431OPC    HW1 1998   0.767   5.038   0.123 -0.4140 -0.3116 -0.1685
  431OPC    HW2 1999   0.896   4.993   0.139  0.1187  1.2505  0.0849
  431OPC     MW 2000   0.834   5.034   0.164 -0.3414  0.7276 -0.1705
  432OPC     OW 2001   3.498   2.755   4.798  0.3490  0.4219  0.4423
  432OPC    HW1 2002   3.426   2.707   4.785  0.9687 -0.5845  0.5997
  432OPC    HW2 2003   3.471   2.837   4.785 -1.0427  0.1434  1.4472
  432OPC     MW 2004   3.483   2.760   4.794  0.2349  0.2320  0.6138
  433OPC     OW 2005   3.193   0.525   1.545  0.3993 -0.3140  0.0665
  433OPC    HW1 2006   3.233   0.597   1.576  0.3558 -0.0470 -0.4923
  433OPC    HW2 2007   3.247   0.497   1.482  1.9441 -2.4611  2.1376
  433OPC     MW 2008   3.207   0.532   1.540  0.6211 -0.5917  0.2899
  434OPC     OW 2009   1.209   4.300   2.488 -0.1517 -0.6861 -0.4963
  434OPC    HW1 2010   1.283   4.337   2.515 -1.6506  2.8754 -0.7760
  434OPC    HW2 2011   1.156   4.309   2.557 -1.5594  0.9237 -1.7028
  434OPC     MW 2012   1.212   4.307   2.502 -0.5810  0.0778 -0.7160
  435OPC     OW 2013   5.046   2.463   4.947  0.1466  0.1130 -0.6068
  435OPC    HW1 2014   5.114   2.408   4.956  0.2945  0.6209  2.1117
  435OPC    HW2 2015   5.046   2.509   5.021 -2.3650  1.0821 -1.0971
  435OPC     MW 2016   5.056   2.461   4.959 -0.2024  0.3313 -0.2777
  436OPC     OW 2017   4.324   2.510   2.627 -0.2557  0.1250 -0.1445
  436OPC    HW1 2018   4.331   2.597   2.623 -2.0064  0.4181  1.6720
  436OPC    HW2 2019   4.407   2.483   2.628  0.3295  1.7618 -0.6122
  436OPC     MW 2020   4.337   2.519   2.627 -0.4280  0.4101  0.0549
  437OPC     OW 2021   1.582   4.919   3.524 -0.6182  0.1552  0.1030
  437OPC    HW1 2022   1.544   4.969   3.584 -3.0132 -1.4501  0.0354
  437OPC    HW2 2023   1.588   4.971   3.454 -0.1220  1.2605  0.9444
  437OPC     MW 2024   1.577   4.934   3.523 -0.8987  0.0816  0.2174
  438OPC     OW 2025   1.648   1.756   0.379  1.0461  0.1448  0.2503
  438OPC    HW1 2026   1.726   1.792   0.393  1.1795 -0.5987  1.6221
  438OPC    HW2 2027   1.592   1.816   0.406  1.1783  0.2866  0.2082
  438OPC     MW 2028   1.652   1.770   0.385  1.0853  0.0560  0.4467
  439OPC     OW 2029   4.532   0.603   0.159  0.1557 -0.0848 -0.1684
  439OPC    HW1 2030   4.572   0.611   0.081 -0.6101  1.3283 -0.4409
  439OPC    HW2 2031   4.476   0.670   0.161 -0.4250 -0.5701  1.2693
  439OPC     MW 2032   4.530   0.614   0.148 -0.0434  0.0523  0.0038
  440OPC     OW 2033   4.421   2.596   4.659  0.5752  0.2162 -0.5714
  440OPC    HW1 2034   4.402   2.514   4.637  2.7925  0.6268 -5.5472
  440OPC    HW2 2035   4.350   2.640   4.636 -0.4865 -0.1214  1.7891
  440OPC     MW 2036   4.408   2.590   4.652  0.7458  0.2268 -0.9578
  441OPC     OW 2037   4.971   3.940   1.645  0.5323  0.7354  0.1026
  441OPC    HW1 2038   4.972   4.015   1.690  1.1204  0.4747  0.5322
  441OPC    HW2 2039   4.936   3.883   1.701 -1.2687  0.9668 -0.7106
  441OPC     MW 2040   4.966   3.943   1.660  0.3529  0.7311  0.0459
  442OPC     OW 2041   2.743   3.003   0.003 -0.4571  0.4758 -0.2286
  442OPC    HW1 2042   2.758   2.995   0.088  0.4463  0.3469 -0.3985
  442OPC    HW2 2043   2.704   3.081  -0.003  2.2507  1.9569 -0.0224
  442OPC     MW 2044   2.739   3.013   0.015  0.0764  0.6756 -0.2234
  443OPC     OW 2045   1.969   4.376   2.193 -0.1136 -0.2111 -0.3706
  443OPC    HW1 2046   1.923   4.423   2.136  1.6264  0.5034 -1.2395
  443OPC    HW2 2047   1.930   4.298   2.191 -1.1191  0.2816 -1.2449
  443OPC     MW 2048   1.956   4.371   2.184 -0.0051 -0.0328 -0.6282
  444OPC     OW 2049   1.813   2.892   1.769  0.2914  0.3013  0.1703
  444OPC    HW1 2050   1.739   2.890   1.814  0.1396  0.1466 -0.0852
  444OPC    HW2 2051   1.797   2.950   1.705  0.3173  0.1180 -0.0053
  444OPC     MW 2052   1.800   2.901   1.766  0.2727  0.2514  0.1066
  445OPC     OW 2053   5.068   3.072   2.101  0.0201 -0.2325  0.6797
  445OPC    HW1 2054   4.989   3.105   2.083 -0.2296 -1.3080 -0.3046
  445OPC    HW2 2055   5.121   3.118   2.049 -0.4019 -1.7028 -1.1616
  445OPC     MW 2056   5.064   3.084   2.091 -0.0789 -0.6085  0.2623
  446OPC     OW 2057   0.164   3.555   0.332  0.0996 -0.5586 -0.0206
  446OPC    HW1 2058   0.092   3.594   0.302  0.3419  0.6427  0.8848
  446OPC    HW2 2059   0.180   3.493   0.273  0.7865  1.9082 -2.6941
  446OPC     MW 2060   0.156   3.552   0.319  0.2368 -0.0166 -0.2818
  447OPC     OW 2061   4.834   3.696   0.735 -0.1772 -0.0638  0.1337
  447OPC    HW1 2062   4.838   3.751   0.802  1.5175 -0.8442  0.7283
  447OPC    HW2 2063   4.881   3.737   0.673 -0.9930  0.2504 -0.2947
  447OPC     MW 2064   4.842   3.710   0.735 -0.0477 -0.1325  0.1583
  448OPC     OW 2065   3.527   3.373   0.144  0.5072  0.0551  0.0045
  448OPC    HW1 2066   3.595   3.427   0.142 -0.3387  1.1595 -0.1516
  448OPC    HW2 2067   3.530   3.333   0.066  1.7892 -1.0198  0.5526
  448OPC     MW 2068   3.537   3.375   0.132  0.5717  0.0593  0.0624
  449OPC     OW 2069   3.216   3.083   1.276  0.1737  0.3964 -0.0644
  449OPC    HW1 2070   3.136   3.072   1.311  0.0697 -0.4408 -0.5504
  449OPC    HW2 2071   3.207   3.156   1.228 -0.1821  0.5307  0.1972
  449OPC     MW 2072   3.203   3.092   1.274  0.1058  0.2926 -0.0976
  450OPC     OW 2073   0.381   2.996   3.918  0.1285 -0.3300 -0.0453
  450OPC    HW1 2074   0.436   3.056   3.889 -0.2801 -0.0889 -0.3359
  450OPC    HW2 2075   0.309   3.009   3.870 -0.1804 -0.6354  0.3246
  450OPC     MW 2076   0.378   3.007   3.907  0.0226 -0.3396 -0.0337
  451OPC     OW 2077   0.416   1.437   4.382 -0.1889 -0.0922  0.2951
  451OPC    HW1 2078   0.330   1.455   4.380 -0.5917 -1.7531  1.3942
  451OPC    HW2 2079   0.449   1.502   4.430 -0.4968  1.5415 -1.5226
  451OPC     MW 2080   0.408   1.449   4.389 -0.2939 -0.0962  0.1889
  452OPC     OW 2081   2.453   0.865   1.029  0.3588 -0.0908  0.7389
  452OPC    HW1 2082   2.444   0.944   1.064  1.4701  0.8410 -0.9669
  452OPC    HW2 2083   2.376   0.827   1.045  0.0625  1.0458  2.2210
  452OPC     MW 2084   2.440   0.871   1.036  0.4792  0.2148  0.7059
  453OPC     OW 2085   3.755   1.244   1.860 -0.2707  0.3942 -0.7173
  453OPC    HW1 2086   3.729   1.205   1.787 -0.3413 -0.5625 -0.1977
  453OPC    HW2 2087   3.756   1.180   1.919  0.3791  1.0170 -0.0184
  453OPC     MW 2088   3.751   1.229   1.858 -0.1851  0.3449 -0.5373
  454OPC     OW 2089   0.621   2.615   1.441 -0.1997  0.5778 -0.2629
  454OPC    HW1 2090   0.537   2.612   1.464  0.1809 -0.4752  1.1435
  454OPC    HW2 2091   0.639   2.533   1.418  0.6439  0.6031  0.2691
  454OPC     MW 2092   0.611   2.603   1.441 -0.0189  0.4260  0.0235
  455OPC     OW 2093   4.875   4.009   4.913 -0.3537 -0.5401  0.1009
  455OPC    HW1 2094   4.930   4.046   4.856 -1.6132  3.6036  1.2150
  455OPC    HW2 2095   4.920   4.007   4.987 -0.6513 -0.0529  0.3042
  455OPC     MW 2096   4.890   4.015   4.915 -0.5839  0.1441  0.2955
  456OPC     OW 2097   2.244   3.801   2.737 -0.0294  0.4715  0.3020
  456OPC    HW1 2098   2.234   3.840   2.659  1.4264  0.9010  0.2856
  456OPC    HW2 2099   2.326   3.771   2.733 -1.4557 -4.2650 -0.4162
  456OPC     MW 2100   2.255   3.802   2.725 -0.0250 -0.1648  0.1937
  457OPC     OW 2101   0.090   5.087   4.152 -0.6612  0.4058 -0.0349
  457OPC    HW1 2102   0.035   5.116   4.090 -2.1214 -0.0524  1.0013
  457OPC    HW2 2103   0.040   5.079   4.222  0.7297 -0.1364  0.9473
  457OPC     MW 2104   0.075   5.090   4.153 -0.6714  0.2578  0.2633
  458OPC     OW 2105   3.852   4.015   2.021 -0.1903 -0.0760  0.3373
  458OPC    HW1 2106   3.877   3.932   2.028 -1.1018 -0.3005  1.3555
  458OPC    HW2 2107   3.921   4.060   2.049  0.3775 -0.4728 -0.4088
  458OPC     MW 2108   3.866   4.009   2.026 -0.2411 -0.1678  0.3775
  459OPC     OW 2109   4.408   2.447   2.312  0.0519  0.5372  0.2550
  459OPC    HW1 2110   4.376   2.365   2.312  0.8656  0.2157  0.2729
  459OPC    HW2 2111   4.344   2.493   2.274  0.3714 -0.4376 -1.5633
  459OPC     MW 2112   4.394   2.442   2.306  0.2194  0.3459 -0.0109
  460OPC     OW 2113   4.991   0.531   1.981  0.1148 -0.0699  0.0066
  460OPC    HW1 2114   4.935   0.555   2.043 -0.0977 -0.8229  0.1178
  460OPC    HW2 2115   5.069   0.545   2.016 -0.0055 -0.0728  0.2751
  460OPC     MW 2116   4.994   0.537   1.995  0.0658 -0.1816  0.0626
  461OPC     OW 2117   1.031   4.606   3.788 -0.3852  0.1475 -0.1791
  461OPC    HW1 2118   1.106   4.589   3.748 -1.0738 -2.4289 -0.5741
  461OPC    HW2 2119   1.039   4.565   3.865 -0.8930  1.0094  0.3570
  461OPC     MW 2120   1.043   4.597   3.794 -0.5618 -0.1058 -0.1583
  462OPC     OW 2121   1.181   1.131   0.771  0.2066 -0.5629 -0.1914
  462OPC    HW1 2122   1.130   1.080   0.723 -1.4165  0.9586 -0.2028
  462OPC    HW2 2123   1.124   1.176   0.821  1.6794 -0.4288  1.4802
  462OPC     MW 2124   1.165   1.130   0.771  0.1843 -0.3184  0.0539
  463OPC     OW 2125   1.832   0.622   0.922 -0.2340  0.2010  0.6325
  463OPC    HW1 2126   1.841   0.704   0.948 -0.1281  0.9652 -1.5928
  463OPC    HW2 2127   1.781   0.629   0.851  0.3594 -1.5530 -0.0225
  463OPC     MW 2128   1.825   0.635   0.915 -0.1307  0.0548  0.2070
  464OPC     OW 2129   2.599   4.862   3.340  0.5347 -0.3599 -0.5285
  464OPC    HW1 2130   2.603   4.893   3.422 -1.7776 -0.5223 -0.2857
  464OPC    HW2 2131   2.650   4.916   3.295  2.0400 -0.3878  1.0206
  464OPC     MW 2132   2.607   4.875   3.345  0.4155 -0.3881 -0.2637
  465OPC     OW 2133   1.315   0.596   1.961 -0.1939  0.3248  0.6489
  465OPC    HW1 2134   1.370   0.632   1.904  0.4519 -1.1393  0.2946
  465OPC    HW2 2135   1.319   0.511   1.941 -2.3845  0.1430  0.7904
  465OPC     MW 2136   1.324   0.589   1.949 -0.4222  0.0817  0.6174
  466OPC     OW 2137   5.006   0.761   3.109  0.3461 -0.2212  0.2680
  466OPC    HW1 2138   5.088   0.751   3.136 -0.0653 -0.7172  1.4070
  466OPC    HW2 2139   4.967   0.800   3.176 -0.3622 -0.0614 -0.2275
  466OPC     MW 2140   5.013   0.765   3.123  0.1807 -0.2709  0.3630
  467OPC     OW 2141   2.220   1.292   2.897  0.1198 -1.1057 -0.2866
  467OPC    HW1 2142   2.134   1.293   2.884  0.1124  1.2809 -0.5658
  467OPC    HW2 2143   2.230   1.332   2.973  0.9887 -1.7435 -0.0440
  467OPC     MW 2144   2.209   1.298   2.906  0.2471 -0.8473 -0.2919
  468OPC     OW 2145   3.915   3.567   3.699  0.4668  0.0470 -0.0363
  468OPC    HW1 2146   3.861   3.634   3.713 -0.7613 -1.1114  0.8902
  468OPC    HW2 2147   3.965   3.596   3.633 -0.1188  1.8095  0.2324
  468OPC     MW 2148   3.915   3.581   3.691  0.1987  0.1363  0.1404
  469OPC     OW 2149   4.650   2.846   0.399 -0.3924  0.1558 -0.1311
  469OPC    HW1 2150   4.661   2.926   0.367  0.5053  0.5869  1.1985
  469OPC    HW2 2151   4.568   2.825   0.375 -0.2650  1.0046 -1.4205
  469OPC     MW 2152   4.639   2.855   0.390 -0.2411  0.3449 -0.1252
  470OPC     OW 2153   2.671   3.080   3.445 -0.3012 -0.0676  0.1013
  470OPC    HW1 2154   2.639   3.005   3.476 -1.6673  0.8574  1.1068
  470OPC    HW2 2155   2.722   3.109   3.510  0.2967 -0.1620 -0.3206
  470OPC     MW 2156   2.674   3.073   3.459 -0.4146  0.0552  0.1875
  471OPC     OW 2157   0.496   3.531   2.224  0.4670  0.7542 -0.0719
  471OPC    HW1 2158   0.478   3.574   2.297  0.1308 -0.3225  0.5090
  471OPC    HW2 2159   0.583   3.529   2.222  0.4910 -0.3360  1.0135
  471OPC     MW 2160   0.506   3.537   2.235  0.4209  0.4340  0.1743
  472OPC     OW 2161   1.486   0.605   1.709 -0.2052  0.2694 -0.5310
  472OPC    HW1 2162   1.497   0.691   1.719  0.2277  0.3266 -1.3772
  472OPC    HW2 2163   1.462   0.597   1.625  1.4480 -0.5590 -0.9704
  472OPC     MW 2164   1.484   0.617   1.698  0.1029  0.1555 -0.7209
  473OPC     OW 2165   4.490   1.501   4.335  0.2733  0.2664 -0.0856
  473OPC    HW1 2166   4.497   1.574   4.383  1.6870 -0.2135  0.4881
  473OPC    HW2 2167   4.407   1.501   4.310  0.3043  2.2507 -0.3841
  473OPC     MW 2168   4.479   1.512   4.338  0.4867  0.4886 -0.0453
  474OPC     OW 2169   0.310   2.113   2.609  0.7957 -0.4969  0.1425
  474OPC    HW1 2170   0.348   2.090   2.533  0.1144  3.2650 -1.5308
  474OPC    HW2 2171   0.378   2.126   2.662  1.5079  0.1249 -0.8851
  474OPC     MW 2172   0.326   2.111   2.605  0.8003  0.1508 -0.2565
  475OPC     OW 2173   4.698   1.821   4.840  0.0541 -0.6398  0.2493
  475OPC    HW1 2174   4.625   1.860   4.868 -1.6431 -2.2543 -1.6002
  475OPC    HW2 2175   4.734   1.879   4.786 -1.0390 -0.6193 -0.4787
  475OPC     MW 2176   4.693   1.835   4.837 -0.3581 -0.8752 -0.1313
  476OPC     OW 2177   0.234   3.673   2.769  0.2310 -0.1147  0.1776
  476OPC    HW1 2178   0.176   3.667   2.834 -0.5229 -1.1601 -0.5715
  476OPC    HW2 2179   0.311   3.668   2.810 -0.1624  1.2455  1.1842
  476OPC     MW 2180   0.237   3.671   2.785  0.0615 -0.0681  0.2156
  477OPC     OW 2181   3.980   2.942   2.196 -0.6408  0.3383 -0.8562
  477OPC    HW1 2182   4.015   3.005   2.247 -0.7763  1.1904 -1.7857
  477OPC    HW2 2183   3.909   2.917   2.241  0.7130 -0.9124  0.7038
  477OPC     MW 2184   3.975   2.948   2.210 -0.4608  0.2795 -0.7631
  478OPC     OW 2185   4.417   2.124   2.304  0.1320  0.1615 -0.0611
  478OPC    HW1 2186   4.464   2.089   2.369 -1.3016 -0.2265  0.8073
  478OPC    HW2 2187   4.335   2.107   2.328 -0.5223  2.2456 -0.7132
  478OPC     MW 2188   4.412   2.116   2.317 -0.1762  0.4121 -0.0290
  479OPC     OW 2189   1.472   0.296   4.840  0.1120  0.3694  0.5415
  479OPC    HW1 2190   1.457   0.347   4.770  1.3411  1.3518  0.9574
  479OPC    HW2 2191   1.511   0.226   4.807  1.0351  0.9979  0.2498
  479OPC     MW 2192   1.475   0.293   4.825  0.4300  0.6074  0.5601
  480OPC     OW 2193   3.624   4.902   4.141 -0.5058  0.2026  0.3524
  480OPC    HW1 2194   3.652   4.883   4.061 -1.3366 -0.6720  0.2485
  480OPC    HW2 2195   3.658   4.981   4.156  2.1216 -0.8063  0.3252
  480OPC     MW 2196   3.633   4.911   4.131 -0.2406 -0.0755  0.3331
  481OPC     OW 2197   0.919   1.649   3.169  0.6763  0.4880  0.1584
  481OPC    HW1 2198   0.892   1.574   3.204 -0.9778  1.0911  0.2929
  481OPC    HW2 2199   0.864   1.662   3.103  1.6615  1.0310 -0.5843
  481OPC     MW 2200   0.907   1.640   3.165  0.5775  0.6573  0.0686
  482OPC     OW 2201   4.440   2.280   0.783  0.6591 -0.2023 -0.4736
  482OPC    HW1 2202   4.412   2.351   0.826  1.6987  0.8201 -1.4221
  482OPC    HW2 2203   4.397   2.214   0.822 -1.0033  1.0161 -0.1523
  482OPC     MW 2204   4.429   2.280   0.795  0.5670  0.1288 -0.5663
  483OPC     OW 2205   4.510   1.692   2.333 -0.0627  0.1482 -0.2048
  483OPC    HW1 2206   4.573   1.736   2.291  0.5926  0.6258  1.2192
  483OPC    HW2 2207   4.436   1.727   2.302  0.3918  0.3844 -1.0526
  483OPC     MW 2208   4.508   1.704   2.322  0.1013  0.2537 -0.1197
  484OPC     OW 2209   3.016   4.562   4.792 -0.4265  0.2750 -0.5548
  484OPC    HW1 2210   3.099   4.570   4.766 -0.4468  2.5728 -0.0780
  484OPC    HW2 2211   3.013   4.481   4.825  1.6869  0.1962 -0.4179
  484OPC     MW 2212   3.028   4.551   4.793 -0.1173  0.6028 -0.4640
  485OPC     OW 2213   2.819   1.084   3.787  0.2194  0.3075  0.1052
  485OPC    HW1 2214   2.798   1.077   3.703  0.5028 -0.2888  0.0766
  485OPC    HW2 2215   2.903   1.109   3.786  0.1242  0.6391  0.2146
  485OPC     MW 2216   2.828   1.087   3.775  0.2473  0.2684  0.1172
  486OPC     OW 2217   1.868   0.845   3.534  0.1165  0.3662 -0.2066
  486OPC    HW1 2218   1.810   0.804   3.483 -0.0496  1.3309 -0.8159
  486OPC    HW2 2219   1.826   0.853   3.610 -0.2000  0.2479 -0.3664
  486OPC     MW 2220   1.853   0.840   3.537  0.0452  0.4913 -0.3203
  487OPC     OW 2221   1.144   1.882   1.846 -0.1815 -0.1366  0.7498
  487OPC    HW1 2222   1.189   1.857   1.917  0.5780  0.9361  0.6683
  487OPC    HW2 2223   1.069   1.838   1.853  0.3542 -0.9473  1.5953
  487OPC     MW 2224   1.140   1.872   1.858  0.0098 -0.0979  0.8627
  488OPC     OW 2225   4.793   3.888   2.765  0.1384  0.1541  0.3352
  488OPC    HW1 2226   4.786   3.815   2.719 -2.7618  0.4045  0.2341
  488OPC    HW2 2227   4.786   3.951   2.705 -2.9745  0.4738  0.8592
  488OPC     MW 2228   4.791   3.887   2.750 -0.7499  0.2384  0.3975
  489OPC     OW 2229   0.904   1.084   1.302 -0.5771 -0.1766 -0.4151
  489OPC    HW1 2230   0.970   1.045   1.344 -0.0536  0.9100 -0.1702
  489OPC    HW2 2231   0.859   1.018   1.268  0.0846 -0.9943  0.2429
  489OPC     MW 2232   0.907   1.069   1.303 -0.4020 -0.1369 -0.2817
  490OPC     OW 2233   2.188   2.454   3.216 -0.1776 -0.5454 -0.2933
  490OPC    HW1 2234   2.231   2.378   3.222  0.5085 -0.2407 -1.1419
  490OPC    HW2 2235   2.221   2.490   3.144 -2.7918 -0.8442 -1.7241
  490OPC     MW 2236   2.199   2.448   3.206 -0.4625 -0.5446 -0.6300
  491OPC     OW 2237   0.741   1.229   2.063  0.4455  0.0098  0.5151
  491OPC    HW1 2238   0.771   1.298   2.019  0.4717 -0.1791  0.2341
  491OPC    HW2 2239   0.806   1.209   2.118  1.4854 -1.3018 -1.0841
  491OPC     MW 2240   0.755   1.236   2.064  0.6029 -0.2118  0.2373
  492OPC     OW 2241   1.817   0.050   1.589 -0.2309 -0.4521 -0.2269
  492OPC    HW1 2242   1.764   0.108   1.626  1.1201  0.4933  0.3184
  492OPC    HW2 2243   1.777  -0.026   1.601 -0.7301  0.0562  1.5392
  492OPC     MW 2244   1.803   0.047   1.596 -0.1051 -0.2374  0.1145
  493OPC     OW 2245   2.281   0.861   1.980 -0.3362  0.7895 -0.0199
  493OPC    HW1 2246   2.220   0.844   1.920 -1.1080  0.9114  0.6980
  493OPC    HW2 2247   2.316   0.783   1.996 -0.4946  0.6722 -0.2394
  493OPC     MW 2248   2.277   0.847   1.974 -0.4735  0.7902  0.0538
  494OPC     OW 2249   0.931   3.531   0.055 -0.1695 -0.6177 -0.5475
  494OPC    HW1 2250   1.003   3.540   0.103 -0.9758 -0.3670  0.6691
  494OPC    HW2 2251   0.953   3.471  -0.004  1.3320  0.1797 -0.8355
  494OPC     MW 2252   0.945   3.523   0.054 -0.0668 -0.4629 -0.4103
  495OPC     OW 2253   4.055   4.734   0.682  0.0880  0.4360  0.4500
  495OPC    HW1 2254   4.140   4.715   0.682 -0.4808 -2.5950  0.2779
  495OPC    HW2 2255   4.025   4.693   0.753 -1.5057 -0.1006 -0.4878
  495OPC     MW 2256   4.063   4.725   0.693 -0.2313 -0.0910  0.2860
  496OPC     OW 2257   2.711   1.546   1.189 -0.2143 -0.0924 -0.1974
  496OPC    HW1 2258   2.644   1.493   1.169 -1.0896  1.6030 -2.1179
  496OPC    HW2 2259   2.674   1.625   1.194  1.2687  0.5608  1.2082
  496OPC     MW 2260   2.696   1.550   1.187 -0.1245  0.2545 -0.2734
  497OPC     OW 2261   2.538   3.182   1.815  0.0955  0.5831  0.0914
  497OPC    HW1 2262   2.471   3.164   1.762 -2.5909  1.5554  2.8021
  497OPC    HW2 2263   2.563   3.103   1.843 -2.2821  0.2100  1.5003
  497OPC     MW 2264   2.531   3.168   1.812 -0.6526  0.6716  0.6999
  498OPC     OW 2265   2.259   2.852   1.765 -0.5878  0.1925  0.1143
  498OPC    HW1 2266   2.288   2.900   1.697  0.9119  1.4067  1.5320
  498OPC    HW2 2267   2.181   2.886   1.782 -0.5091  0.6129 -0.3331
  498OPC     MW 2268   2.252   2.865   1.757 -0.3546  0.4340  0.2577
  499OPC     OW 2269   2.586   0.553   4.427 -0.5555 -0.4399 -0.1857
  499OPC    HW1 2270   2.627   0.613   4.474 -0.5258 -0.1489 -0.5837
  499OPC    HW2 2271   2.539   0.599   4.370  0.4675 -0.8079 -1.3534
  499OPC     MW 2272   2.585   0.568   4.426 -0.4000 -0.4513 -0.4170
  500OPC     OW 2273   4.001   4.184   0.091 -0.5815 -0.4399 -0.8441
  500OPC    HW1 2274   4.023   4.267   0.106 -1.7465 -0.2438 -0.0491
  500OPC    HW2 2275   4.052   4.161   0.024 -0.8144  1.1801 -1.6340
  500OPC     MW 2276   4.012   4.193   0.084 -0.7878 -0.1718 -0.8434
  501OPC     OW 2277   1.626   0.243   4.128 -0.0707 -0.1037  0.4432
  501OPC    HW1 2278   1.680   0.221   4.064 -0.9941 -1.8409  0.2184
  501OPC    HW2 2279   1.626   0.330   4.126  1.8091 -0.0844 -0.2823
  501OPC     MW 2280   1.634   0.253   4.118  0.0705 -0.3575  0.3029
  502OPC     OW 2281   1.899   1.383   2.816 -0.4338 -0.0274  0.6070
  502OPC    HW1 2282   1.887   1.317   2.871  0.6238  0.3665  1.3346
  502OPC    HW2 2283   1.893   1.454   2.868 -0.2034  0.3878  0.0752
  502OPC     MW 2284   1.896   1.384   2.832 -0.2436  0.0921  0.6360
  503OPC     OW 2285   4.750   0.311   1.347 -0.0606  0.0837  0.6639
  503OPC    HW1 2286   4.758   0.315   1.261  0.7503  0.4130  0.7465
  503OPC    HW2 2287   4.679   0.360   1.363 -0.5397 -0.4340  0.1487
  503OPC     MW 2288   4.741   0.319   1.337 -0.0117  0.0559  0.6000
  504OPC     OW 2289   0.365   0.970   4.696 -0.1784 -0.9347 -0.6006
  504OPC    HW1 2290   0.386   1.021   4.628  0.9845  0.5365  0.7714
  504OPC    HW2 2291   0.340   1.027   4.757 -1.2077 -2.2162  0.2255
  504OPC     MW 2292   0.364   0.986   4.695 -0.1587 -0.9067 -0.2758
  505OPC     OW 2293   4.138   3.822   1.424  0.5544  0.2859  0.1985
  505OPC    HW1 2294   4.126   3.736   1.420  1.2313  0.1366  1.1612
  505OPC    HW2 2295   4.072   3.850   1.474  0.2384  0.3552 -0.2511
  505OPC     MW 2296   4.127   3.813   1.431  0.6076  0.2740  0.2743
  506OPC     OW 2297   3.228   4.716   3.289  0.7331 -0.3233 -0.1860
  506OPC    HW1 2298   3.211   4.794   3.255  2.0879 -0.3348 -0.9578
  506OPC    HW2 2299   3.276   4.676   3.227 -1.3387 -2.4383 -0.5538
  506OPC     MW 2300   3.233   4.722   3.275  0.6271 -0.6373 -0.3545
  507OPC     OW 2301   1.081   1.197   4.957 -0.1875  0.0661  0.4547
  507OPC    HW1 2302   1.162   1.227   4.952 -0.3324  0.4304  0.1851
  507OPC    HW2 2303   1.090   1.115   4.983  0.2361  0.2696  0.9475
  507OPC     MW 2304   1.094   1.190   4.960 -0.1463  0.1499  0.4874
  508OPC     OW 2305   4.676   2.174   4.909 -0.2038  0.0953 -0.6772
  508OPC    HW1 2306   4.696   2.235   4.850 -0.3536  1.6903  0.8413
  508OPC    HW2 2307   4.738   2.183   4.969 -0.3002 -1.1957 -0.3597
  508OPC     MW 2308   4.688   2.184   4.909 -0.2401  0.1402 -0.4060
  509OPC     OW 2309   1.639   2.372   2.807 -0.3604  0.9445  0.3536
  509OPC    HW1 2310   1.633   2.408   2.887 -0.3173  2.5480 -0.3259
  509OPC    HW2 2311   1.593   2.426   2.757  0.5142  0.5656 -0.9011
  509OPC     MW 2312   1.632   2.385   2.812 -0.2248  1.1255  0.0678
  510OPC     OW 2313   4.376   3.747   3.318  0.4433 -0.0589 -0.1208
  510OPC    HW1 2314   4.289   3.737   3.317  0.4826 -0.7823  0.9773
  510OPC    HW2 2315   4.396   3.762   3.235 -0.8747  1.4550 -0.2131
  510OPC     MW 2316   4.366   3.747   3.306  0.2547  0.0579  0.0279
  511OPC     OW 2317   2.986   1.798   0.326  0.3111 -0.0199 -0.2179
  511OPC    HW1 2318   2.978   1.762   0.405  1.3990  0.0642 -0.0550
  511OPC    HW2 2319   2.909   1.782   0.288  0.2403 -1.2056  0.3922
  511OPC     MW 2320   2.973   1.790   0.332  0.4615 -0.1826 -0.1037
  512OPC     OW 2321   0.884   3.342   1.813 -0.3509  0.2422  0.8666
  512OPC    HW1 2322   0.924   3.331   1.736  2.2163 -3.8272  2.4631
  512OPC    HW2 2323   0.806   3.304   1.801 -0.2562  0.2703  0.1306
  512OPC     MW 2324   0.878   3.335   1.800  0.0423 -0.3548  0.9937
  513OPC     OW 2325   2.644   0.599   0.730 -0.1453 -0.3289  0.1110
  513OPC    HW1 2326   2.634   0.583   0.815  0.1800 -0.0097  0.2123
  513OPC    HW2 2327   2.582   0.658   0.712 -0.1761 -0.3530  0.1396
  513OPC     MW 2328   2.633   0.605   0.740 -0.1018 -0.2853  0.1302
  514OPC     OW 2329   0.348   3.446   4.788  0.0307 -0.2280  0.0253
  514OPC    HW1 2330   0.393   3.495   4.845  2.1411 -1.6297 -0.3033
  514OPC    HW2 2331   0.311   3.504   4.735 -0.7655  1.0806  1.9075
  514OPC     MW 2332   0.349   3.462   4.789  0.2249 -0.2417  0.2549
  515OPC     OW 2333   2.093   4.549   4.215 -0.0338  0.2170  0.4528
  515OPC    HW1 2334   2.168   4.570   4.255 -0.1398  3.0075 -0.5728
  515OPC    HW2 2335   2.117   4.495   4.151  1.3915  2.2012 -0.7671
  515OPC     MW 2336   2.107   4.544   4.211  0.1611  0.9221  0.1212
  516OPC     OW 2337   1.953   4.859   0.917 -0.3703 -0.2777  0.1492
  516OPC    HW1 2338   2.037   4.876   0.901 -0.5877  0.0706 -0.6731
  516OPC    HW2 2339   1.921   4.837   0.839 -1.1241 -0.0720  0.3898
  516OPC     MW 2340   1.960   4.858   0.903 -0.5138 -0.1959  0.0633
  517OPC     OW 2341   0.733   1.141   0.409 -0.3428 -0.4243  0.1314
  517OPC    HW1 2342   0.646   1.147   0.412 -0.3109  0.3090 -0.1140
  517OPC    HW2 2343   0.752   1.081   0.469 -0.8637  1.1918  2.0449
  517OPC     MW 2344   0.723   1.133   0.419 -0.4150 -0.0772  0.3778
  518OPC     OW 2345   2.329   3.228   4.906 -0.3582  0.5019 -0.2144
  518OPC    HW1 2346   2.289   3.239   4.982  1.6433  0.9048  0.8419
  518OPC    HW2 2347   2.388   3.293   4.904  2.1577 -1.5939 -0.3536
  518OPC     MW 2348   2.332   3.239   4.917  0.3093  0.2519 -0.0789
  519OPC     OW 2349   2.391   0.369   4.452  0.1601  0.0872 -0.5472
  519OPC    HW1 2350   2.473   0.387   4.427  0.7224 -1.2649  0.2204
  519OPC    HW2 2351   2.393   0.284   4.469 -0.9310  0.3653  1.2593
  519OPC     MW 2352   2.403   0.359   4.451  0.0820 -0.0715 -0.1669
  520OPC     OW 2353   0.496   4.666   2.355 -0.0627 -0.4787  0.4203
  520OPC    HW1 2354   0.568   4.665   2.305 -1.6811 -0.4056 -2.0445
  520OPC    HW2 2355   0.456   4.592   2.335 -0.8584 -0.3898  1.5740
  520OPC     MW 2356   0.501   4.655   2.345 -0.4193 -0.4546  0.2266
  521OPC     OW 2357   0.739   0.266   3.454 -0.7046 -0.2645 -0.1058
  521OPC    HW1 2358   0.695   0.235   3.522 -1.6666  0.0476 -0.5639
  521OPC    HW2 2359   0.817   0.228   3.460 -1.2506 -1.3289  0.3691
  521OPC     MW 2360   0.744   0.256   3.465 -0.9274 -0.3756 -0.1034
  522OPC     OW 2361   1.329   1.912   1.055 -0.3272  0.2150 -0.0074
  522OPC    HW1 2362   1.365   1.881   0.982  1.1865  0.3229  0.6713
  522OPC    HW2 2363   1.353   1.996   1.056 -1.6571  0.6155 -0.1671
  522OPC     MW 2364   1.338   1.920   1.044 -0.3000  0.2901  0.0694
  523OPC     OW 2365   4.878   1.064   0.133 -0.0144 -0.1886  0.4349
  523OPC    HW1 2366   4.848   0.996   0.179 -1.0393  0.4789  0.7839
  523OPC    HW2 2367   4.963   1.067   0.153 -0.0166 -1.1904  0.6236
  523OPC     MW 2368   4.886   1.055   0.143 -0.1660 -0.2380  0.5143
  524OPC     OW 2369   0.671   1.040   4.910  0.2181 -0.2047  0.2625
  524OPC    HW1 2370   0.723   1.079   4.852  1.3831 -2.4471 -0.3109
  524OPC    HW2 2371   0.726   1.015   4.973 -0.4772 -0.8787  0.6157
  524OPC     MW 2372   0.687   1.042   4.911  0.2875 -0.6355  0.2299
  525OPC     OW 2373   0.329   0.782   0.997 -0.0623  0.0114 -0.4744
  525OPC    HW1 2374   0.354   0.844   1.054  1.3023  0.5361 -1.6038
  525OPC    HW2 2375   0.253   0.754   1.031 -0.0895  1.4041  0.7531
  525OPC     MW 2376   0.321   0.787   1.011  0.1353  0.2946 -0.4598
  526OPC     OW 2377   3.709   2.613   1.439  0.3897  0.0312  0.2018
  526OPC    HW1 2378   3.638   2.662   1.427  0.3555  0.5059  2.1160
  526OPC    HW2 2379   3.774   2.666   1.418  0.2347 -0.3647 -1.4318
  526OPC     MW 2380   3.708   2.628   1.434  0.3618  0.0429  0.2433
  527OPC     OW 2381   4.398   4.762   1.578 -0.5517  0.1805  0.0450
  527OPC    HW1 2382   4.450   4.802   1.521 -2.9972  1.8674 -1.1831
  527OPC    HW2 2383   4.318   4.785   1.553 -1.8974 -1.4456  2.4104
  527OPC     MW 2384   4.394   4.771   1.566 -1.1116  0.1894  0.2130
  528OPC     OW 2385   0.627   2.972   3.202 -0.1635 -0.0876  0.3124
  528OPC    HW1 2386   0.620   2.897   3.246 -0.1229  0.2418  0.8902
  528OPC    HW2 2387   0.687   2.954   3.141  1.0317 -0.0982  1.4232
  528OPC     MW 2388   0.635   2.958   3.200  0.0191 -0.0405  0.5618
  529OPC     OW 2389   2.028   0.904   0.161  0.0551  0.4567 -0.5627
  529OPC    HW1 2390   2.070   0.837   0.123  1.6831  0.4440  1.1454
  529OPC    HW2 2391   1.949   0.871   0.179  1.0720 -1.3107  0.9504
  529OPC     MW 2392   2.022   0.889   0.158  0.4458  0.1937 -0.0869
  530OPC     OW 2393   4.342   2.783   1.048 -0.0775 -0.1298  0.4098
  530OPC    HW1 2394   4.418   2.818   1.024  0.0160 -0.2341  0.5518
  530OPC    HW2 2395   4.285   2.820   0.994 -0.2379  1.5968  1.6943
  530OPC     MW 2396   4.345   2.794   1.037 -0.0873  0.1100  0.6205
  531OPC     OW 2397   1.324   1.822   0.163 -0.4843 -0.2777 -0.2642
  531OPC    HW1 2398   1.307   1.900   0.126  0.7867  0.0542 -0.2184
  531OPC    HW2 2399   1.342   1.843   0.246  0.1080 -0.5720 -0.3104
  531OPC     MW 2400   1.324   1.837   0.170 -0.2090 -0.2722 -0.2643
  532OPC     OW 2401   3.985   1.767   1.432  0.1601 -0.2261 -0.0023
  532OPC    HW1 2402   3.970   1.841   1.476  2.1218 -0.5036  1.2678
  532OPC    HW2 2403   3.927   1.770   1.367  0.8428  2.9614 -0.6384
  532OPC     MW 2404   3.974   1.778   1.429  0.5508  0.2039  0.0913
  533OPC     OW 2405   0.413   2.534   2.640  0.1453  0.1273 -0.4431
  533OPC    HW1 2406   0.482   2.581   2.667 -1.0381  1.4992  0.3163
  533OPC    HW2 2407   0.401   2.477   2.705  0.8495 -0.4536 -0.8085
  533OPC     MW 2408   0.422   2.533   2.654  0.0745  0.2442 -0.3849
  534OPC     OW 2409   4.234   0.674   3.886 -0.3703  0.5162  0.6741
  534OPC    HW1 2410   4.167   0.651   3.836  0.7234 -1.4573  0.0027
  534OPC    HW2 2411   4.235   0.612   3.948  1.6389 -0.4062 -0.1727
  534OPC     MW 2412   4.224   0.661   3.888  0.0882  0.0884  0.4497
  535OPC     OW 2413   4.940   3.762   2.408  0.1538  0.0415 -0.2122
  535OPC    HW1 2414   4.968   3.687   2.373  1.3751  1.0188 -1.4361
  535OPC    HW2 2415   5.011   3.814   2.404 -0.7109  1.3167  0.4307
  535OPC     MW 2416   4.955   3.758   2.402  0.2065  0.3742 -0.2979
  536OPC     OW 2417   4.396   3.817   4.175 -0.8146 -0.5762  0.5863
  536OPC    HW1 2418   4.350   3.883   4.209  0.4025  0.6186  0.0003
  536OPC    HW2 2419   4.471   3.819   4.219  0.6082  0.6951 -1.6962
  536OPC     MW 2420   4.400   3.827   4.186 -0.4247 -0.2120  0.1624
  537OPC     OW 2421   0.915   0.701   3.741  0.0359  0.1242  0.1645
  537OPC    HW1 2422   0.907   0.615   3.731  0.9541 -0.0399  0.7839
  537OPC    HW2 2423   0.842   0.723   3.784 -1.0335 -0.0576 -1.4737
  537OPC     MW 2424   0.903   0.692   3.746  0.0136  0.0731  0.0140
  538OPC     OW 2425   3.962   4.964   0.295  0.2943  0.0937 -0.2388
  538OPC    HW1 2426   4.011   5.027   0.260 -0.7980  0.1961 -1.6793
  538OPC    HW2 2427   3.924   5.002   0.364 -0.4745  1.0809 -1.1842
  538OPC     MW 2428   3.964   4.979   0.300  0.0194  0.2542 -0.5913
  539OPC     OW 2429   3.177   2.256   3.524  0.0194  0.1713  0.0182
  539OPC    HW1 2430   3.165   2.313   3.459 -0.0203  1.1724  0.8570
  539OPC    HW2 2431   3.194   2.308   3.593 -0.6905 -0.8046  0.9648
  539OPC     MW 2432   3.178   2.272   3.525 -0.0913  0.1751  0.2820
  540OPC     OW 2433   4.128   1.765   1.863 -0.7856 -0.0760  0.1203
  540OPC    HW1 2434   4.215   1.768   1.871 -0.7540  0.8891 -0.4011
  540OPC    HW2 2435   4.103   1.716   1.930  0.1897 -0.7088  0.0490
  540OPC     MW 2436   4.137   1.759   1.874 -0.6371 -0.0269  0.0328
  541OPC     OW 2437   2.508   1.301   0.630  0.1382 -0.1349  0.0738
  541OPC    HW1 2438   2.441   1.291   0.575  0.9918  0.5272 -1.1310
  541OPC    HW2 2439   2.577   1.308   0.577  1.1264 -0.4795  1.2771
  541OPC     MW 2440   2.509   1.301   0.614  0.4101 -0.0880  0.0736
  542OPC     OW 2441   2.318   2.052   2.823  0.5714 -0.1942  0.2672
  542OPC    HW1 2442   2.272   2.112   2.779  1.8530  0.6101 -0.0253
  542OPC    HW2 2443   2.266   2.031   2.889 -1.8839 -2.2141 -2.0733
  542OPC     MW 2444   2.304   2.058   2.826  0.3981 -0.3738 -0.1218
  543OPC     OW 2445   3.069   0.707   1.185  0.4667 -0.0096  0.2310
  543OPC    HW1 2446   3.048   0.708   1.270  0.1686  0.3456  0.1575
  543OPC    HW2 2447   3.156   0.714   1.185  0.5237 -0.6887  0.5222
  543OPC     MW 2448   3.079   0.708   1.197  0.4310 -0.0575  0.2632
  544OPC     OW 2449   3.305   3.712   0.007  0.6136  0.0187 -0.4407
  544OPC    HW1 2450   3.229   3.696  -0.033 -0.0686 -1.7933  1.4119
  544OPC    HW2 2451   3.301   3.664   0.079  2.9592  0.9708  0.4324
  544OPC     MW 2452   3.293   3.703   0.012  0.8593 -0.1085 -0.0382
  545OPC     OW 2453   2.531   2.760   0.508 -0.0006 -0.6599  0.0922
  545OPC    HW1 2454   2.534   2.750   0.422  0.0962  1.1584 -0.1492
  545OPC    HW2 2455   2.480   2.830   0.519  0.8554 -0.2027  1.4340
  545OPC     MW 2456   2.524   2.769   0.497  0.1401 -0.3237  0.2547
  546OPC     OW 2457   2.318   0.309   2.637  0.1293 -0.1270  0.4629
  546OPC    HW1 2458   2.400   0.279   2.639  0.7508  0.9675 -2.8189
  546OPC    HW2 2459   2.326   0.391   2.664  0.6462  0.6877 -1.8696
  546OPC     MW 2460   2.331   0.316   2.641  0.2975  0.1550 -0.3666
  547OPC     OW 2461   3.727   2.533   4.380 -0.0732  0.5824  0.4120
  547OPC    HW1 2462   3.715   2.447   4.384  1.1162  0.2537 -1.5316
  547OPC    HW2 2463   3.650   2.564   4.351 -0.4801  0.1702  1.0542
  547OPC     MW 2464   3.714   2.525   4.376  0.0424  0.4730  0.2196
  548OPC     OW 2465   3.458   4.897   2.101 -0.2105  0.5370 -0.2938
  548OPC    HW1 2466   3.446   4.811   2.116  0.0529  0.4968 -0.3102
  548OPC    HW2 2467   3.525   4.917   2.153  1.0474  0.2905 -1.7547
  548OPC     MW 2468   3.466   4.887   2.111  0.0143  0.4948 -0.5120
  549OPC     OW 2469   3.621   1.718   3.307 -0.4882  0.0400  0.3647
  549OPC    HW1 2470   3.618   1.756   3.386  0.2452 -1.7270  1.3027
  549OPC    HW2 2471   3.707   1.711   3.291 -0.6331  0.3602 -0.5963
  549OPC     MW 2472   3.633   1.722   3.316 -0.4013 -0.1738  0.3613
  550OPC     OW 2473   0.697   2.926   3.980 -0.4819  0.4592 -0.1991
  550OPC    HW1 2474   0.703   2.926   4.067 -0.2945  2.5883 -0.1578
  550OPC    HW2 2475   0.642   2.860   3.963 -0.2649 -0.1996  1.4826
  550OPC     MW 2476   0.690   2.916   3.990 -0.4222  0.6763  0.0555
  551OPC     OW 2477   2.685   1.439   3.537  0.2841 -0.0033 -0.0198
  551OPC    HW1 2478   2.710   1.376   3.482  0.2996 -1.0251  1.1375
  551OPC    HW2 2479   2.759   1.464   3.575  0.0640 -0.4116  0.6847
  551OPC     MW 2480   2.699   1.433   3.534  0.2538 -0.2145  0.2552
  552OPC     OW 2481   0.111   1.224   2.725  0.3191  0.1390 -0.3707
  552OPC    HW1 2482   0.123   1.144   2.694 -0.4911 -0.4693  0.7910
  552OPC    HW2 2483   0.113   1.275   2.654  0.0305 -1.0055 -1.2221
  552OPC     MW 2484   0.113   1.220   2.710  0.1568 -0.1199 -0.3248
  553OPC     OW 2485   3.698   0.321   0.146  0.5496 -0.2077  0.6371
  553OPC    HW1 2486   3.678   0.328   0.061  0.7352 -3.0106  0.2710
  553OPC    HW2 2487   3.620   0.318   0.185  0.4584  1.7269  0.7123
  553OPC     MW 2488   3.683   0.322   0.139  0.5636 -0.3360  0.5941
  554OPC     OW 2489   1.590   3.229   3.195  0.0684  0.4396  0.1328
  554OPC    HW1 2490   1.576   3.299   3.146  1.0032  0.4434 -0.1309
  554OPC    HW2 2491   1.644   3.180   3.148  0.1455 -0.0442  0.7027
  554OPC     MW 2492   1.596   3.232   3.181  0.2179  0.3688  0.1780
  555OPC     OW 2493   4.469   4.575   2.339  0.5545  0.4059 -0.1724
  555OPC    HW1 2494   4.424   4.639   2.377 -0.6534  0.6083 -1.8111
  555OPC    HW2 2495   4.502   4.530   2.406 -1.9797  0.3377  1.1520
  555OPC     MW 2496   4.467   4.578   2.354  0.0017  0.4257 -0.2188
  556OPC     OW 2497   5.016   1.172   1.930  0.4619 -0.6639  0.0700
  556OPC    HW1 2498   4.984   1.171   2.010 -0.7730 -1.1091 -0.4142
  556OPC    HW2 2499   5.088   1.124   1.935  1.6935  1.1743  1.3993
  556OPC     MW 2500   5.022   1.165   1.942  0.4614 -0.4581  0.1947
  557OPC     OW 2501   1.277   3.448   2.395 -0.0054  0.0469 -0.2869
  557OPC    HW1 2502   1.329   3.500   2.443 -0.5349 -1.7752  2.4929
  557OPC    HW2 2503   1.322   3.374   2.388 -1.5846 -1.1553  1.1505
  557OPC     MW 2504   1.291   3.445   2.401 -0.3169 -0.3998  0.3362
  558OPC     OW 2505   2.164   4.086   0.998  0.2847 -0.0358 -0.0982
  558OPC    HW1 2506   2.245   4.077   0.966  0.0743 -0.4136 -0.5293
  558OPC    HW2 2507   2.169   4.052   1.078  0.4951 -0.2813 -0.2144
  558OPC     MW 2508   2.177   4.080   1.005  0.2847 -0.1277 -0.1790
  559OPC     OW 2509   3.723   2.918   4.214 -0.1382  0.2990 -0.5733
  559OPC    HW1 2510   3.779   2.852   4.205  1.2042  1.0859  1.2545
  559OPC    HW2 2511   3.682   2.900   4.289 -2.1094 -0.0339 -1.6454
  559OPC     MW 2512   3.725   2.906   4.224 -0.2308  0.3662 -0.4618
  560OPC     OW 2513   0.278   0.023   2.503  0.4376  0.0083  0.0626
  560OPC    HW1 2514   0.198   0.021   2.469  0.4130 -0.5618  0.1427
  560OPC    HW2 2515   0.323  -0.034   2.454  0.3300 -1.0472  1.1417
  560OPC     MW 2516   0.273   0.014   2.491  0.4181 -0.2318  0.2338
  561OPC     OW 2517   2.411   4.824   1.798 -0.3095 -0.2972  0.3599
  561OPC    HW1 2518   2.424   4.760   1.857  1.1820 -0.4123 -0.0457
  561OPC    HW2 2519   2.325   4.824   1.786 -0.5120 -1.0673  1.6670
  561OPC     MW 2520   2.400   4.814   1.805 -0.1191 -0.4279  0.4930
  562OPC     OW 2521   1.833   4.773   2.338 -0.2567  0.5527  0.1046
  562OPC    HW1 2522   1.788   4.800   2.408  2.3784  1.7624  1.4985
  562OPC    HW2 2523   1.878   4.705   2.368  1.1198  1.2571 -0.2810
  562OPC     MW 2524   1.833   4.767   2.353  0.3358  0.8356  0.2536
  563OPC     OW 2525   2.120   2.149   1.462  0.0479  0.1139  0.3160
  563OPC    HW1 2526   2.146   2.080   1.510 -0.9987 -0.1278  0.5501
  563OPC    HW2 2527   2.194   2.193   1.448  1.1387 -2.1176 -1.6125
  563OPC     MW 2528   2.135   2.145   1.467  0.0544 -0.2514  0.0657
  564OPC     OW 2529   4.181   2.016   2.383 -0.2074  0.1516  0.8102
  564OPC    HW1 2530   4.098   2.006   2.359 -0.5064 -4.5328  2.8002
  564OPC    HW2 2531   4.175   2.050   2.463  0.0677  2.2102  0.0239
  564OPC     MW 2532   4.168   2.020   2.391 -0.2110 -0.2365  0.9880
  565OPC     OW 2533   5.000   2.759   4.730  0.1319 -0.8416  0.0856
  565OPC    HW1 2534   4.943   2.774   4.666 -1.4204 -0.1404  1.5434
  565OPC    HW2 2535   5.034   2.681   4.709  1.1886  0.2076 -2.5868
  565OPC     MW 2536   4.996   2.750   4.717  0.0587 -0.5830 -0.0939
  566OPC     OW 2537   4.796   2.652   1.380  0.0741  0.5881  0.0378
  566OPC    HW1 2538   4.793   2.668   1.294 -0.4474  1.4098  0.2017
  566OPC    HW2 2539   4.880   2.666   1.401 -0.1370  2.0609 -0.0370
  566OPC     MW 2540   4.808   2.656   1.370 -0.0341  0.9270  0.0510
  567OPC     OW 2541   2.794   0.680   2.450 -0.1124 -0.3675  0.0759
  567OPC    HW1 2542   2.822   0.656   2.371 -0.2017  0.3866 -0.1892
  567OPC    HW2 2543   2.783   0.766   2.443 -0.4680 -0.3453  0.8065
  567OPC     MW 2544   2.797   0.689   2.437 -0.1780 -0.2528  0.1447
  568OPC     OW 2545   4.718   4.715   0.097  0.5988 -0.2896 -0.0639
  568OPC    HW1 2546   4.773   4.695   0.032  1.9277 -0.9509  1.2020
  568OPC    HW2 2547   4.771   4.731   0.164 -0.7405 -1.5543  1.3836
  568OPC     MW 2548   4.734   4.714   0.097  0.5973 -0.5741  0.3370
  569OPC     OW 2549   4.849   4.701   3.712 -0.1925  0.4859  0.1721
  569OPC    HW1 2550   4.848   4.707   3.625 -0.9568  0.9999  0.2121
  569OPC    HW2 2551   4.906   4.636   3.727  3.1584  2.9260 -0.5780
  569OPC     MW 2552   4.857   4.692   3.701  0.1898  0.9224  0.0672
  570OPC     OW 2553   2.818   1.359   4.043  0.2620 -0.0405 -0.2761
  570OPC    HW1 2554   2.868   1.288   4.056  0.9894 -0.1377 -3.0683
  570OPC    HW2 2555   2.785   1.346   3.964  1.2450  3.2038 -1.3548
  570OPC     MW 2556   2.821   1.346   4.033  0.5147  0.4244 -0.8481
  571OPC     OW 2557   1.599   2.867   1.935 -0.0205  0.0211 -0.1697
  571OPC    HW1 2558   1.656   2.917   1.978 -0.0844 -0.5691  0.6141
  571OPC    HW2 2559   1.522   2.889   1.969 -0.1846  0.2538 -0.6800
  571OPC     MW 2560   1.596   2.877   1.946 -0.0541 -0.0318 -0.1292
  572OPC     OW 2561   4.230   3.504   3.112 -0.0177  0.6242 -0.0099
  572OPC    HW1 2562   4.154   3.466   3.134 -1.2215  0.5834 -3.6101
  572OPC    HW2 2563   4.212   3.589   3.116  0.1583  0.6517  0.2618
  572OPC     MW 2564   4.216   3.511   3.116 -0.1695  0.6223 -0.5018
  573OPC     OW 2565   0.879   2.640   4.115  0.0052  0.6486  0.0554
  573OPC    HW1 2566   0.946   2.584   4.119  0.0905  0.7687  0.3493
  573OPC    HW2 2567   0.918   2.718   4.120 -0.2469  0.7014  1.6655
  573OPC     MW 2568   0.895   2.643   4.117 -0.0194  0.6741  0.3362
  574OPC     OW 2569   0.194   3.463   3.888 -0.4760 -0.3926  0.7002
  574OPC    HW1 2570   0.262   3.417   3.916 -1.3011 -3.6882 -2.0359
  574OPC    HW2 2571   0.134   3.451   3.951 -0.2018 -1.9658  0.6996
  574OPC     MW 2572   0.195   3.455   3.902 -0.5574 -1.1118  0.2960
  575OPC     OW 2573   3.327   1.189   0.853  0.2859  0.1509 -0.1600
  575OPC    HW1 2574   3.357   1.152   0.926 -3.5889 -0.2602  1.4635
  575OPC    HW2 2575   3.319   1.273   0.874  3.3893  1.0003 -1.8102
  575OPC     MW 2576   3.330   1.196   0.867  0.1722  0.2157 -0.1639
  576OPC     OW 2577   0.850   1.640   4.303 -0.1872  0.2767  0.5080
  576OPC    HW1 2578   0.863   1.567   4.348 -1.7415 -0.3747 -0.0690
  576OPC    HW2 2579   0.915   1.640   4.244 -0.0379 -0.4902  0.6685
  576OPC     MW 2580   0.862   1.629   4.301 -0.3948  0.0672  0.4464
  577OPC     OW 2581   3.485   3.939   4.944 -0.4567  0.0510 -0.5773
  577OPC    HW1 2582   3.420   3.881   4.955 -0.1872 -0.3922 -1.3179
  577OPC    HW2 2583   3.464   4.002   5.001 -0.4737 -1.0034  0.6433
  577OPC     MW 2584   3.472   3.939   4.954 -0.4193 -0.1702 -0.5064
  578OPC     OW 2585   4.309   0.119   2.908  0.5394 -0.5397 -0.1060
  578OPC    HW1 2586   4.369   0.175   2.938 -0.1908 -0.7371  1.8890
  578OPC    HW2 2587   4.353   0.072   2.849  2.5529 -1.0677  1.6800
  578OPC     MW 2588   4.324   0.120   2.904  0.7289 -0.6469  0.4525
  579OPC     OW 2589   3.203   4.046   2.116 -0.5605 -0.0110  0.0446
  579OPC    HW1 2590   3.276   4.007   2.142 -1.2369 -2.1458 -0.9931
  579OPC    HW2 2591   3.225   4.130   2.108  1.5141 -0.4682  0.5913
  579OPC     MW 2592   3.217   4.053   2.119 -0.3540 -0.3941 -0.0280
  580OPC     OW 2593   3.249   4.671   1.371  0.1414  0.0721 -0.4591
  580OPC    HW1 2594   3.212   4.623   1.435  0.2243 -0.8429 -1.0715
  580OPC    HW2 2595   3.277   4.611   1.314  3.3513  0.6553  0.3366
  580OPC     MW 2596   3.247   4.655   1.372  0.6279  0.0230 -0.4320
  581OPC     OW 2597   0.226   3.388   3.618 -0.1673 -0.0714  0.3695
  581OPC    HW1 2598   0.206   3.468   3.588 -0.3914  0.5340  2.0133
  581OPC    HW2 2599   0.199   3.391   3.701  0.5615 -1.6005  0.6805
  581OPC     MW 2600   0.219   3.400   3.626 -0.0927 -0.2078  0.6581
  582OPC     OW 2601   5.014   2.625   0.255 -0.9858 -0.1520  0.1169
  582OPC    HW1 2602   5.073   2.593   0.311 -0.0280 -0.8160 -1.2158
  582OPC    HW2 2603   5.050   2.700   0.228 -1.0744 -0.2218 -0.1955
  582OPC     MW 2604   5.028   2.631   0.259 -0.8572 -0.2604 -0.1261
  583OPC     OW 2605   3.543   3.419   1.851 -0.6144 -0.0332 -0.4602
  583OPC    HW1 2606   3.482   3.378   1.898 -1.1621  1.3605  0.0993
  583OPC    HW2 2607   3.613   3.418   1.902 -0.4735 -0.6515 -0.6478
  583OPC     MW 2608   3.544   3.413   1.865 -0.6744  0.0814 -0.4052
  584OPC     OW 2609   0.946   2.207   4.071 -0.4900 -0.1979 -0.1356
  584OPC    HW1 2610   0.903   2.208   3.996 -1.0879 -1.8382  0.1440
  584OPC    HW2 2611   0.883   2.200   4.131 -0.0842  1.7891  0.6192
  584OPC     MW 2612   0.931   2.206   4.069 -0.5184 -0.1466  0.0172
  585OPC     OW 2613   3.373   3.828   3.250 -0.0538 -1.0304  0.2774
  585OPC    HW1 2614   3.380   3.856   3.168 -1.6124 -0.6962  0.2395
  585OPC    HW2 2615   3.436   3.873   3.292 -1.2845  1.2094 -0.1385
  585OPC     MW 2616   3.384   3.839   3.244 -0.4659 -0.6502  0.2104
  586OPC     OW 2617   4.667   3.881   3.162  0.1450  0.0745 -0.5412
  586OPC    HW1 2618   4.670   3.794   3.154 -0.9300  0.0744 -1.1090
  586OPC    HW2 2619   4.611   3.905   3.100 -1.5624  0.9458  1.2461
  586OPC     MW 2620   4.659   3.871   3.151 -0.2661  0.2032 -0.3612
  587OPC     OW 2621   3.585   0.504   2.495 -0.5241 -0.1047  0.3342
  587OPC    HW1 2622   3.624   0.549   2.431 -0.2684  0.2618  0.7448
  587OPC    HW2 2623   3.638   0.516   2.563 -2.6215  2.5711  1.6394
  587OPC     MW 2624   3.599   0.512   2.495 -0.7961  0.3447  0.5876
  588OPC     OW 2625   0.159   0.362   0.118  0.7136  0.1357 -0.6248
  588OPC    HW1 2626   0.153   0.410   0.045  1.3953  1.2503  0.0112
  588OPC    HW2 2627   0.245   0.353   0.129  0.7184  1.7978  1.1506
  588OPC     MW 2628   0.171   0.368   0.109  0.8150  0.5459 -0.2686
  589OPC     OW 2629   0.422   4.841   2.101  0.4627 -0.4466 -0.5908
  589OPC    HW1 2630   0.366   4.825   2.166 -0.1297 -2.0565 -1.4291
  589OPC    HW2 2631   0.477   4.900   2.134 -0.3180 -0.6019  1.0599
  589OPC     MW 2632   0.422   4.847   2.115  0.2599 -0.7074 -0.4709
  590OPC     OW 2633   4.313   0.690   3.438 -0.1661  0.2549  0.4498
  590OPC    HW1 2634   4.240   0.735   3.452 -1.1049 -0.1342 -2.5080
  590OPC    HW2 2635   4.367   0.719   3.500 -1.2933  4.0350 -0.0798
  590OPC     MW 2636   4.310   0.701   3.449 -0.4716  0.7558 -0.0654
  591OPC     OW 2637   2.003   3.604   3.467 -0.0261  0.1043  0.0868
  591OPC    HW1 2638   2.036   3.608   3.386  0.4418  1.1884  0.3138
  591OPC    HW2 2639   2.047   3.539   3.504  0.5305  0.3170 -0.1956
  591OPC     MW 2640   2.014   3.595   3.460  0.1253  0.2960  0.0786
  592OPC     OW 2641   1.497   0.589   4.680 -0.0061  0.0557 -0.2956
  592OPC    HW1 2642   1.527   0.669   4.661 -0.6183  0.2570 -0.4583
  592OPC    HW2 2643   1.439   0.574   4.616  1.9235 -1.5950 -1.7570
  592OPC     MW 2644   1.493   0.599   4.668  0.1884 -0.1584 -0.5355
  593OPC     OW 2645   4.813   4.923   0.858  0.3061  0.4185 -0.3156
  593OPC    HW1 2646   4.745   4.916   0.804  0.0078 -1.5266  0.2317
  593OPC    HW2 2647   4.808   5.005   0.888 -2.9478 -0.1743  1.1617
  593OPC     MW 2648   4.802   4.934   0.855 -0.2186  0.0437 -0.0165
  594OPC     OW 2649   1.120   1.209   1.142 -0.4992 -0.3105  0.2711
  594OPC    HW1 2650   1.056   1.171   1.187  0.1674 -2.2117 -0.3001
  594OPC    HW2 2651   1.084   1.227   1.065 -0.7665  0.1042  0.4853
  594OPC     MW 2652   1.105   1.206   1.137 -0.4402 -0.5300  0.2183
  595OPC     OW 2653   0.864   2.878   1.181 -0.2615  0.3057 -0.5581
  595OPC    HW1 2654   0.889   2.961   1.168  0.0267  0.2600 -0.2882
  595OPC    HW2 2655   0.777   2.884   1.187 -0.1871  0.6864  0.2010
  595OPC     MW 2656   0.855   2.891   1.180 -0.2080  0.3553 -0.4061
  596OPC     OW 2657   1.389   3.181   2.463 -0.0030 -0.2679 -0.3438
  596OPC    HW1 2658   1.425   3.220   2.533  0.4335 -0.4319 -0.4757
  596OPC    HW2 2659   1.457   3.155   2.416 -0.2800 -1.3251 -0.1884
  596OPC     MW 2660   1.404   3.183   2.467  0.0206 -0.4483 -0.3403
  597OPC     OW 2661   1.026   0.324   1.026  0.2007  0.5694  0.6638
  597OPC    HW1 2662   0.959   0.338   1.080 -1.2800 -1.2999 -0.5785
  597OPC    HW2 2663   1.036   0.238   1.027  0.7712  0.5647 -1.2707
  597OPC     MW 2664   1.018   0.313   1.034  0.0662  0.2926  0.1946
  598OPC     OW 2665   3.879   2.526   2.170 -0.5240  0.0419  0.0118
  598OPC    HW1 2666   3.854   2.461   2.222  0.4202 -0.6316 -0.3546
  598OPC    HW2 2667   3.850   2.503   2.092 -1.3316  0.7144  0.0997
  598OPC     MW 2668   3.871   2.513   2.166 -0.5037  0.0417 -0.0294
  599OPC     OW 2669   0.579   2.150   2.687  0.2180 -0.2398 -0.1726
  599OPC    HW1 2670   0.584   2.188   2.765  2.0281 -0.1103 -0.3036
  599OPC    HW2 2671   0.609   2.211   2.632  0.2698 -0.8003 -0.7887
  599OPC     MW 2672   0.585   2.164   2.690  0.4931 -0.3032 -0.2829
  600OPC     OW 2673   4.670   4.453   4.360  0.2244  0.1882 -0.5314
  600OPC    HW1 2674   4.616   4.519   4.381 -1.0649 -0.9590 -0.0356
  600OPC    HW2 2675   4.679   4.461   4.273  0.5761  1.3572 -0.3995
  600OPC     MW 2676   4.663   4.464   4.350  0.0858  0.1913 -0.4384
  601OPC     OW 2677   3.419   4.606   3.100  0.2914  0.3341 -0.0452
  601OPC    HW1 2678   3.474   4.638   3.042 -0.6404  2.5760  0.2112
  601OPC    HW2 2679   3.467   4.549   3.146  1.7271  0.5340 -1.2620
  601OPC     MW 2680   3.434   4.602   3.098  0.3658  0.6949 -0.1871
  602OPC     OW 2681   1.797   4.936   3.758 -0.0538  0.5344  0.4185
  602OPC    HW1 2682   1.850   5.005   3.767  0.4908  0.1352  0.3194
  602OPC    HW2 2683   1.835   4.888   3.697 -0.9859  0.6453 -0.2714
  602OPC     MW 2684   1.810   4.939   3.751 -0.1110  0.4920  0.3019
  603OPC     OW 2685   3.296   2.770   4.401 -0.2068  0.2186 -0.4323
  603OPC    HW1 2686   3.266   2.806   4.475 -1.6626  1.9752 -1.7789
  603OPC    HW2 2687   3.273   2.828   4.340  0.0196 -1.6563 -2.3899
  603OPC     MW 2688   3.288   2.784   4.403 -0.3884  0.2011 -0.9206
  604OPC     OW 2689   3.026   1.269   1.281  0.6447 -0.3360 -0.2529
  604OPC    HW1 2690   3.112   1.285   1.285  0.3909  0.9264  0.7301
  604OPC    HW2 2691   2.997   1.327   1.224  0.3863 -0.4766 -0.2653
  604OPC     MW 2692   3.034   1.280   1.273  0.5690 -0.1703 -0.1095
  605OPC     OW 2693   0.615   4.494   3.256 -0.2851 -0.5043  0.1646
  605OPC    HW1 2694   0.696   4.509   3.284 -0.6076  1.2872  0.2670
  605OPC    HW2 2695   0.565   4.517   3.324 -0.9509  0.6025 -0.6779
  605OPC     MW 2696   0.620   4.499   3.270 -0.4311 -0.0760  0.0552
  606OPC     OW 2697   3.098   1.314   1.975 -0.0716  0.3098  0.5645
  606OPC    HW1 2698   3.011   1.316   1.975 -0.0645  0.9490  0.5306
  606OPC    HW2 2699   3.120   1.396   1.953  0.5355 -0.5872 -2.5295
  606OPC     MW 2700   3.089   1.326   1.972  0.0192  0.2717  0.1025
  607OPC     OW 2701   3.816   0.893   1.289  0.2518 -0.4472 -0.1615
  607OPC    HW1 2702   3.813   0.974   1.256  1.4286 -0.2861  0.0527
  607OPC    HW2 2703   3.858   0.848   1.227  2.7160 -0.0890  1.1019
  607OPC     MW 2704   3.822   0.899   1.275  0.7896 -0.3705  0.0569
  608OPC     OW 2705   0.190   1.609   1.465  0.5776 -0.0189 -0.2545
  608OPC    HW1 2706   0.221   1.606   1.546 -1.4809 -0.4628  0.5735
  608OPC    HW2 2707   0.221   1.684   1.434  1.2764  0.2312  0.9743
  608OPC     MW 2708   0.199   1.619   1.472  0.3767 -0.0475  0.0493
  609OPC     OW 2709   4.311   2.564   2.929 -0.1442 -0.1522  0.3478
  609OPC    HW1 2710   4.241   2.533   2.971 -1.7785 -0.9185 -2.6508
  609OPC    HW2 2711   4.277   2.606   2.860  2.3357  0.5818 -0.5513
  609OPC     MW 2712   4.296   2.566   2.925 -0.0195 -0.1569 -0.2279
  610OPC     OW 2713   1.212   0.680   2.933 -0.1675  0.1985 -0.1086
  610OPC    HW1 2714   1.244   0.619   2.988 -0.0249  0.6594  0.3260
  610OPC    HW2 2715   1.187   0.744   2.987  0.7161  0.9979 -0.6410
  610OPC     MW 2716   1.213   0.680   2.949 -0.0159  0.3846 -0.1231
  611OPC     OW 2717   2.348   2.542   0.396  0.1204  0.2898 -0.3232
  611OPC    HW1 2718   2.399   2.540   0.325 -0.2437  2.6748 -0.7347
  611OPC    HW2 2719   2.329   2.627   0.405  0.2100  0.0961  2.6788
  611OPC     MW 2720   2.353   2.554   0.387  0.0799  0.6136  0.0594
  612OPC     OW 2721   4.401   2.707   0.338  0.4649 -0.2512 -0.3310
  612OPC    HW1 2722   4.427   2.659   0.405 -2.3156 -1.7952 -0.2163
  612OPC    HW2 2723   4.408   2.653   0.270 -1.0587 -0.2918 -0.4828
  612OPC     MW 2724   4.406   2.692   0.338 -0.1710 -0.4853 -0.3365
  613OPC     OW 2725   2.543   2.517   2.784 -0.1323  0.0065 -0.2892
  613OPC    HW1 2726   2.547   2.603   2.800  0.2285 -0.0873  0.1506
  613OPC    HW2 2727   2.626   2.493   2.778 -0.1894 -0.5134  0.7445
  613OPC     MW 2728   2.556   2.526   2.786 -0.0875 -0.0841 -0.0714
  614OPC     OW 2729   3.478   4.034   4.680 -0.5580  0.0167 -0.3968
  614OPC    HW1 2730   3.517   3.979   4.626  1.0082  1.4847 -0.8366
  614OPC    HW2 2731   3.493   4.000   4.759 -0.2356 -0.5564 -0.7010
  614OPC     MW 2732   3.486   4.021   4.684 -0.2791  0.1491 -0.5069
  615OPC     OW 2733   1.268   4.618   2.671 -0.2752 -0.0125 -0.5023
  615OPC    HW1 2734   1.248   4.645   2.590  0.3242  0.9775 -0.3325
  615OPC    HW2 2735   1.301   4.689   2.709  0.8562 -0.8444  0.1448
  615OPC     MW 2736   1.270   4.633   2.664 -0.0195  0.0108 -0.3815
  616OPC     OW 2737   1.929   4.011   3.011  1.0194  0.4936  0.0185
  616OPC    HW1 2738   1.941   4.093   2.984  1.5121  0.2808 -0.4272
  616OPC    HW2 2739   2.008   3.975   3.006  0.6786 -0.2201 -0.5080
  616OPC     MW 2740   1.942   4.018   3.006  1.0419  0.3568 -0.1250
  617OPC     OW 2741   3.101   2.366   3.288 -0.2017 -0.1293 -0.5796
  617OPC    HW1 2742   3.021   2.331   3.277  0.6211 -1.7486 -1.9031
  617OPC    HW2 2743   3.086   2.451   3.281 -2.1328 -0.1846  1.5452
  617OPC     MW 2744   3.087   2.373   3.285 -0.3653 -0.3767 -0.4612
  618OPC     OW 2745   4.797   3.913   0.362 -0.3564 -0.2060  0.5373
  618OPC    HW1 2746   4.795   3.986   0.315 -0.9856 -0.5642 -0.0006
  618OPC    HW2 2747   4.715   3.904   0.390 -0.3763 -0.9198  0.2672
  618OPC     MW 2748   4.784   3.922   0.359 -0.4523 -0.3645  0.4179
  619OPC     OW 2749   1.207   4.829   4.833  0.4564 -0.3029  0.2524
  619OPC    HW1 2750   1.205   4.771   4.769  0.6128  0.0080 -0.0375
  619OPC    HW2 2751   1.237   4.901   4.795 -2.5547  0.8961 -0.1704
  619OPC     MW 2752   1.211   4.831   4.818  0.0347 -0.0800  0.1472
  620OPC     OW 2753   4.287   3.359   0.437  0.6681 -0.5452  0.0892
  620OPC    HW1 2754   4.351   3.373   0.494  0.6690  0.0333 -0.0471
  620OPC    HW2 2755   4.317   3.294   0.387  1.2823 -0.0810 -0.1620
  620OPC     MW 2756   4.301   3.351   0.438  0.7592 -0.3912  0.0319
  621OPC     OW 2757   3.024   2.392   4.588  0.0945 -0.6116  0.4289
  621OPC    HW1 2758   2.938   2.391   4.576  0.0370 -0.7277  0.8530
  621OPC    HW2 2759   3.041   2.477   4.603  0.3226 -0.2620 -1.5397
  621OPC     MW 2760   3.014   2.405   4.589  0.1197 -0.5771  0.2011
  622OPC     OW 2761   2.057   3.581   2.635 -0.6028 -0.1879  0.3399
  622OPC    HW1 2762   2.105   3.641   2.676 -0.5780 -1.0306  1.5817
  622OPC    HW2 2763   1.980   3.621   2.623 -0.3401  0.3590  0.4320
  622OPC     MW 2764   2.053   3.596   2.639 -0.5603 -0.2316  0.5370
  623OPC     OW 2765   1.008   0.937   3.651 -0.0807 -0.1966  0.3977
  623OPC    HW1 2766   0.960   0.867   3.672  0.2987  0.0763  2.2667
  623OPC    HW2 2767   1.089   0.907   3.650  0.1280  0.2936  1.6279
  623OPC     MW 2768   1.013   0.922   3.654  0.0062 -0.0839  0.8555
  624OPC     OW 2769   0.484   2.603   1.855  0.2107  0.5949 -0.5685
  624OPC    HW1 2770   0.505   2.659   1.791  1.5085  0.9874  0.1859
  624OPC    HW2 2771   0.488   2.525   1.816 -1.6653  0.9653 -1.6458
  624OPC     MW 2772   0.487   2.600   1.839  0.1253  0.7076 -0.6162
  625OPC     OW 2773   1.068   0.697   2.337 -1.0293  0.1284  0.5649
  625OPC    HW1 2774   1.141   0.739   2.357  0.6320 -1.9642 -0.6955
  625OPC    HW2 2775   1.012   0.762   2.318  0.7585  1.7756  0.5826
  625OPC     MW 2776   1.070   0.713   2.337 -0.5198  0.0626  0.3813
  626OPC     OW 2777   0.002   3.051   0.874  0.0452  0.2442  0.6054
  626OPC    HW1 2778   0.029   3.010   0.947  1.3258  1.5888  0.9235
  626OPC    HW2 2779   0.032   3.132   0.884 -1.1493  0.8803 -0.7035
  626OPC     MW 2780   0.010   3.057   0.887  0.0580  0.5369  0.4590
  627OPC     OW 2781   3.555   2.728   2.774  0.2560  0.2017  0.3433
  627OPC    HW1 2782   3.522   2.755   2.850  1.0048 -1.8651  1.4850
  627OPC    HW2 2783   3.600   2.796   2.745  0.9597  0.6622  2.3848
  627OPC     MW 2784   3.556   2.742   2.781  0.4707 -0.0356  0.8136
  628OPC     OW 2785   4.587   3.063   0.256  0.4065  0.0043 -0.0197
  628OPC    HW1 2786   4.499   3.064   0.252  0.3821 -1.4844 -0.3588
  628OPC    HW2 2787   4.611   3.060   0.172  0.8154  0.9081  0.0526
  628OPC     MW 2788   4.577   3.063   0.243  0.4633 -0.0821 -0.0591
  629OPC     OW 2789   1.854   0.624   4.452  0.4607 -0.1068  0.5246
  629OPC    HW1 2790   1.844   0.566   4.516  0.6581 -1.2462 -0.4356
  629OPC    HW2 2791   1.818   0.584   4.383  0.4647  0.9883 -0.1317
  629OPC     MW 2792   1.847   0.610   4.451  0.4905 -0.1133  0.2859
  630OPC     OW 2793   4.594   2.230   2.028  1.2071  0.3088  0.0775
  630OPC    HW1 2794   4.512   2.261   2.021  0.8495 -0.6180  0.1075
  630OPC    HW2 2795   4.583   2.145   2.044  2.1627 -0.2661 -1.9372
  630OPC     MW 2796   4.580   2.222   2.029  1.2955  0.0870 -0.2157
  631OPC     OW 2797   0.238   0.100   4.345 -0.9838 -0.6311 -0.4773
  631OPC    HW1 2798   0.289   0.167   4.322 -0.2100 -1.0910 -0.1215
  631OPC    HW2 2799   0.214   0.065   4.269 -0.3416 -0.7309 -0.6341
  631OPC     MW 2800   0.242   0.105   4.330 -0.7747 -0.7138 -0.4480
  632OPC     OW 2801   0.984   4.986   2.282 -0.4363  0.1218  0.4092
  632OPC    HW1 2802   1.048   5.045   2.271  0.3470 -0.9120 -0.7918
  632OPC    HW2 2803   1.007   4.945   2.356  0.7764 -0.7871 -0.4354
  632OPC     MW 2804   0.997   4.989   2.291 -0.1415 -0.1654  0.1070
  633OPC     OW 2805   0.441   2.151   1.284  0.2993 -0.1308 -0.6571
  633OPC    HW1 2806   0.409   2.145   1.203 -1.8746 -0.4305  0.1571
  633OPC    HW2 2807   0.369   2.152   1.334  1.5527 -3.3501  1.5261
  633OPC     MW 2808   0.425   2.150   1.279  0.1633 -0.6506 -0.2144
  634OPC     OW 2809   2.978   4.109   2.798  0.0617  0.3160  0.8242
  634OPC    HW1 2810   2.911   4.135   2.748  0.6324  0.7430  0.2557
  634OPC    HW2 2811   2.997   4.181   2.844  0.1164  0.1904  0.9954
  634OPC     MW 2812   2.971   4.124   2.797  0.1542  0.3604  0.7654
  635OPC     OW 2813   3.523   2.347   0.020 -0.4186 -0.5307 -0.6462
  635OPC    HW1 2814   3.597   2.385   0.046 -0.4798 -1.9915  2.1670
  635OPC    HW2 2815   3.469   2.414   0.005  0.1867  0.5794  1.6698
  635OPC     MW 2816   3.526   2.362   0.022 -0.3382 -0.5824  0.1115
  636OPC     OW 2817   3.337   0.641   0.301  0.0360  0.1269  0.5668
  636OPC    HW1 2818   3.390   0.584   0.341 -0.6583 -1.1513 -0.2680
  636OPC    HW2 2819   3.274   0.655   0.360 -0.8079 -1.4953  0.1415
  636OPC     MW 2820   3.336   0.634   0.316 -0.1911 -0.3016  0.3807
  637OPC     OW 2821   2.885   3.508   4.732  0.4902  0.6709  0.0631
  637OPC    HW1 2822   2.901   3.571   4.790 -0.4383  1.1503 -0.1720
  637OPC    HW2 2823   2.801   3.522   4.710  0.1002 -0.9572  0.3830
  637OPC     MW 2824   2.875   3.519   4.737  0.2956  0.5013  0.0756
  638OPC     OW 2825   2.900   0.697   0.951  0.7049  0.9892  0.0178
  638OPC    HW1 2826   2.943   0.709   1.026  0.3975  0.0744  0.3531
  638OPC    HW2 2827   2.828   0.654   0.975  0.4212  1.0157 -0.7573
  638OPC     MW 2828   2.896   0.692   0.965  0.6177  0.8580 -0.0472
  639OPC     OW 2829   5.041   4.946   3.491 -0.5504  0.6060 -0.0620
  639OPC    HW1 2830   5.061   5.015   3.441  0.9259  0.2679  0.0339
  639OPC    HW2 2831   5.106   4.890   3.477 -1.2122 -0.3729  0.6265
  639OPC     MW 2832   5.053   4.948   3.482 -0.4301  0.4111  0.0539
  640OPC     OW 2833   0.995   2.290   1.273  0.3429  0.0728  0.2308
  640OPC    HW1 2834   1.066   2.300   1.223  1.2022 -1.3256  1.0773
  640OPC    HW2 2835   0.971   2.208   1.256  0.2496 -0.1933  1.5730
  640OPC     MW 2836   1.002   2.279   1.263  0.4561 -0.1730  0.5541
  641OPC     OW 2837   2.330   3.948   3.440 -0.1506  0.0337 -0.3313
  641OPC    HW1 2838   2.346   3.896   3.508 -2.8368 -0.6738 -0.1416
  641OPC    HW2 2839   2.378   4.019   3.457  0.1667 -0.5988  1.6845
  641OPC     MW 2840   2.340   3.951   3.452 -0.5006 -0.1641 -0.0056
  642OPC     OW 2841   2.007   3.730   0.784 -0.9883 -0.1033  0.3173
  642OPC    HW1 2842   1.925   3.753   0.765 -0.5495  1.1278 -0.1587
  642OPC    HW2 2843   2.004   3.711   0.869 -1.7843 -0.1852  0.2790
  642OPC     MW 2844   1.995   3.731   0.794 -1.0411  0.0665  0.2413
  643OPC     OW 2845   1.956   0.680   1.454  0.6722 -0.1276  0.5213
  643OPC    HW1 2846   1.888   0.721   1.489 -0.0501 -0.5398 -0.3570
  643OPC    HW2 2847   2.001   0.651   1.524 -1.1156 -1.5883  1.1607
  643OPC     MW 2848   1.953   0.682   1.470  0.3015 -0.4042  0.4860
  644OPC     OW 2849   0.134   4.573   2.373 -0.0021  0.0737  0.1322
  644OPC    HW1 2850   0.080   4.593   2.438 -0.0292 -1.1108  0.5028
  644OPC    HW2 2851   0.204   4.539   2.414  0.8083  1.0897 -0.3659
  644OPC     MW 2852   0.137   4.571   2.389  0.1136  0.0487  0.1133
  645OPC     OW 2853   0.354   4.958   3.746  0.1502  0.4484  0.5058
  645OPC    HW1 2854   0.272   4.927   3.746 -0.1033  1.0501 -0.7373
  645OPC    HW2 2855   0.393   4.913   3.683  1.3835 -1.2165  2.3511
  645OPC     MW 2856   0.347   4.947   3.737  0.2950  0.2914  0.5947
  646OPC     OW 2857   1.508   3.725   4.418 -0.1331 -0.0618  0.8179
  646OPC    HW1 2858   1.580   3.675   4.416 -0.0055  0.0202  2.3921
  646OPC    HW2 2859   1.534   3.797   4.460 -0.3238  1.3869 -1.3864
  646OPC     MW 2860   1.522   3.728   4.424 -0.1425  0.1642  0.7249
  647OPC     OW 2861   1.824   5.113   0.880  0.1585 -0.1776  0.0356
  647OPC    HW1 2862   1.830   5.136   0.796  0.8304 -0.1968  0.0801
  647OPC    HW2 2863   1.878   5.046   0.887 -2.1898 -2.2600 -0.2357
  647OPC     MW 2864   1.833   5.107   0.868 -0.0891 -0.4880  0.0021
  648OPC     OW 2865   4.349   2.035   0.287  0.2445 -1.1033  0.4722
  648OPC    HW1 2866   4.394   1.960   0.282 -1.5369 -2.2717  1.0170
  648OPC    HW2 2867   4.335   2.045   0.372  1.2821  0.4022  0.4926
  648OPC     MW 2868   4.354   2.025   0.299  0.1342 -1.0534  0.5557
  649OPC     OW 2869   1.734   1.561   1.490  0.2343  0.0171 -0.7040
  649OPC    HW1 2870   1.738   1.497   1.549  3.1227 -0.3934 -1.1942
  649OPC    HW2 2871   1.660   1.602   1.510  0.4595 -0.8161  2.4454
  649OPC     MW 2872   1.724   1.558   1.502  0.6943 -0.1666 -0.3111
  650OPC     OW 2873   4.478   0.226   4.884  0.3397  0.0772  0.0576
  650OPC    HW1 2874   4.455   0.242   4.802 -3.9574 -1.4635  0.6910
  650OPC    HW2 2875   4.465   0.303   4.924  0.5531  0.3276 -0.3482
  650OPC     MW 2876   4.473   0.240   4.878 -0.2635 -0.1134  0.0914
  651OPC     OW 2877   4.055   1.478   3.802 -0.5916  0.3953 -0.0191
  651OPC    HW1 2878   4.047   1.403   3.846  1.5423 -0.2671 -0.6651
  651OPC    HW2 2879   3.987   1.525   3.831 -1.0089 -1.1190  1.6811
  651OPC     MW 2880   4.044   1.474   3.813 -0.3381  0.0737  0.1366
  652OPC     OW 2881   2.133   3.396   2.183  0.5479 -0.1642 -0.1269
  652OPC    HW1 2882   2.213   3.419   2.158  0.4568 -0.3867 -0.6447
  652OPC    HW2 2883   2.082   3.458   2.149  0.5562  0.3407  0.7602
  652OPC     MW 2884   2.137   3.408   2.174  0.5355 -0.1225 -0.0724
  653OPC     OW 2885   2.586   0.212   2.614 -0.0351  0.1178 -0.3360
  653OPC    HW1 2886   2.618   0.179   2.688 -0.5247  0.8574  0.2167
  653OPC    HW2 2887   2.584   0.143   2.560 -0.3967 -0.5952  0.5716
  653OPC     MW 2888   2.591   0.197   2.617 -0.1607  0.1217 -0.1204
  654OPC     OW 2889   4.297   4.082   4.287 -0.1872  0.0145  0.4107
  654OPC    HW1 2890   4.210   4.089   4.296 -0.2455  0.3355 -0.3081
  654OPC    HW2 2891   4.325   4.164   4.290 -0.2837  0.2596 -2.5788
  654OPC     MW 2892   4.288   4.095   4.289 -0.2101  0.0981 -0.1371
  655OPC     OW 2893   2.864   1.627   0.520  0.2835 -0.0987  0.6433
  655OPC    HW1 2894   2.783   1.601   0.498 -0.7271  1.9992  1.5913
  655OPC    HW2 2895   2.908   1.552   0.527 -1.5023 -1.2993 -0.1406
  655OPC     MW 2896   2.858   1.612   0.518 -0.1297  0.0339  0.6675
  656OPC     OW 2897   0.969   1.159   4.711  0.3260  0.5179 -0.1381
  656OPC    HW1 2898   1.001   1.169   4.791  1.2613  2.3413 -0.6887
  656OPC    HW2 2899   0.899   1.211   4.710  0.0769  0.1833 -0.3859
  656OPC     MW 2900   0.963   1.168   4.723  0.4274  0.7379 -0.2558
  657OPC     OW 2901   0.898   3.577   1.942 -0.2881  0.2363 -0.2103
  657OPC    HW1 2902   0.898   3.496   1.911  1.8089 -0.1767  0.6486
  657OPC    HW2 2903   0.856   3.570   2.018  1.5549 -0.5538  0.8114
  657OPC     MW 2904   0.892   3.564   1.949  0.2939  0.0585  0.0675
  658OPC     OW 2905   3.774   1.375   0.497 -0.3111 -0.1898  0.0237
  658OPC    HW1 2906   3.806   1.342   0.423 -0.1392 -0.2027  0.1035
  658OPC    HW2 2907   3.839   1.365   0.554 -0.9494 -1.5752  0.5662
  658OPC     MW 2908   3.788   1.368   0.495 -0.3800 -0.3964  0.1157
  659OPC     OW 2909   3.372   2.083   2.093 -0.7842 -0.7095  0.4875
  659OPC    HW1 2910   3.349   2.157   2.134  0.5061 -0.5675  0.9866
  659OPC    HW2 2911   3.336   2.091   2.014 -1.7349 -0.1377  0.9578
  659OPC     MW 2912   3.363   2.095   2.088 -0.7340 -0.6041  0.6307
  660OPC     OW 2913   0.892   0.068   4.443 -0.2443  0.0366 -0.0063
  660OPC    HW1 2914   0.922   0.028   4.514  0.1862  2.0382  1.0313
  660OPC    HW2 2915   0.814   0.032   4.431 -1.1249  0.7895  2.6028
  660OPC     MW 2916   0.885   0.057   4.452 -0.3108  0.4435  0.5322
  661OPC     OW 2917   2.668   1.136   1.042 -0.3165  0.4339  0.2522
  661OPC    HW1 2918   2.602   1.166   0.995 -1.4796 -1.6952  0.4021
  661OPC    HW2 2919   2.715   1.090   0.984  1.0039  1.8050  0.1769
  661OPC     MW 2920   2.665   1.133   1.027 -0.2934  0.3220  0.2632
  662OPC     OW 2921   1.232   3.611   4.703 -0.2115  0.2084 -0.2592
  662OPC    HW1 2922   1.161   3.658   4.718 -0.4076  0.4288 -1.7147
  662OPC    HW2 2923   1.296   3.656   4.742 -1.1614 -1.5082  3.7407
  662OPC     MW 2924   1.231   3.625   4.711 -0.3808 -0.0126  0.1166
  663OPC     OW 2925   1.121   1.899   0.550  0.1304  0.1285  0.2638
  663OPC    HW1 2926   1.159   1.914   0.627  3.3137 -2.9028 -0.4282
  663OPC    HW2 2927   1.099   1.815   0.555 -0.4258  0.1080 -1.7924
  663OPC     MW 2928   1.124   1.889   0.562  0.5185 -0.3224 -0.1422
  664OPC     OW 2929   3.961   0.728   1.550 -0.0054  0.9011 -0.0385
  664OPC    HW1 2930   3.917   0.671   1.599  0.6043  2.5062  2.5929
  664OPC    HW2 2931   3.899   0.763   1.500 -0.7702 -0.4816 -0.1078
  664OPC     MW 2932   3.945   0.725   1.550 -0.0284  0.9339  0.3399
  665OPC     OW 2933   4.565   0.625   1.651 -0.0227  0.0856  0.1433
  665OPC    HW1 2934   4.641   0.663   1.631  0.9596 -1.7512  0.1742
  665OPC    HW2 2935   4.545   0.580   1.580 -2.4940  2.4912 -0.8763
  665OPC     MW 2936   4.573   0.624   1.638 -0.2427  0.1696 -0.0027
  666OPC     OW 2937   0.737   2.124   4.834  0.2983 -0.4268  0.5024
  666OPC    HW1 2938   0.813   2.138   4.793 -0.7802 -2.7443 -2.7788
  666OPC    HW2 2939   0.751   2.049   4.877 -0.0254 -0.7509  0.0557
  666OPC     MW 2940   0.750   2.115   4.834  0.0911 -0.8171 -0.0481
  667OPC     OW 2941   3.093   4.015   1.411  0.1238 -0.2450  0.5973
  667OPC    HW1 2942   3.141   4.000   1.339  2.3929 -0.1501  1.9955
  667OPC    HW2 2943   3.100   4.101   1.423 -2.8762  0.3110 -0.7060
  667OPC     MW 2944   3.102   4.025   1.402  0.0157 -0.1487  0.6113
  668OPC     OW 2945   2.804   0.739   2.135  0.0130 -0.3267  0.0334
  668OPC    HW1 2946   2.887   0.718   2.116 -0.1934 -2.1837  0.9211
  668OPC    HW2 2947   2.793   0.816   2.096  1.4666 -1.0479 -1.9609
  668OPC     MW 2948   2.815   0.747   2.126  0.1972 -0.7076 -0.1301
  669OPC     OW 2949   3.362   1.595   4.745 -0.0668 -0.2996  0.0458
  669OPC    HW1 2950   3.326   1.600   4.666 -2.3438  0.1068  1.0162
  669OPC    HW2 2951   3.360   1.678   4.773  0.8052 -0.4271  0.4849
  669OPC     MW 2952   3.356   1.608   4.738 -0.2743 -0.2584  0.2540
  670OPC     OW 2953   4.413   4.791   3.531  0.1464 -0.0302 -0.5529
  670OPC    HW1 2954   4.346   4.809   3.584 -0.5165  0.9865 -1.6761
  670OPC    HW2 2955   4.452   4.723   3.569 -0.6166  0.3262  0.9343
  670OPC     MW 2956   4.409   4.784   3.544 -0.0644  0.1725 -0.4990
  671OPC     OW 2957   3.096   0.223   3.415  0.2639  0.0416 -0.1096
  671OPC    HW1 2958   3.181   0.219   3.397  0.2964 -1.6611  0.2193
  671OPC    HW2 2959   3.093   0.265   3.492  1.0376 -1.7246  0.9464
  671OPC     MW 2960   3.108   0.228   3.424  0.3831 -0.4708  0.0949
  672OPC     OW 2961   3.892   2.260   4.857 -0.0846  0.0862 -0.0987
  672OPC    HW1 2962   3.884   2.336   4.900  1.1627 -0.7564  1.7894
  672OPC    HW2 2963   3.973   2.233   4.878 -0.7408 -2.0821 -0.0872
  672OPC     MW 2964   3.903   2.267   4.867  0.0027 -0.3584  0.1822
  673OPC     OW 2965   4.980   3.450   3.680 -0.1701 -0.0450 -0.3409
  673OPC    HW1 2966   4.928   3.394   3.722 -2.1661  1.0993 -1.1401
  673OPC    HW2 2967   5.023   3.491   3.744  1.4228 -2.4548  0.2622
  673OPC     MW 2968   4.979   3.448   3.695 -0.2294 -0.2319 -0.3700
  674OPC     OW 2969   1.279   0.608   3.874 -0.7155  0.6734  0.2023
  674OPC    HW1 2970   1.279   0.563   3.948 -2.0275  0.1484 -0.0924
  674OPC    HW2 2971   1.248   0.552   3.815 -0.6506  1.3898 -0.5376
  674OPC     MW 2972   1.274   0.593   3.876 -0.8998  0.7017  0.0495
  675OPC     OW 2973   4.438   2.516   1.540 -0.9670 -0.3424 -0.4910
  675OPC    HW1 2974   4.430   2.553   1.462  2.8600 -0.9967 -1.3909
  675OPC    HW2 2975   4.500   2.563   1.579 -0.0878 -2.2716  0.5938
  675OPC     MW 2976   4.446   2.528   1.534 -0.2716 -0.7242 -0.4637
  676OPC     OW 2977   0.036   0.244   4.486  0.3209 -0.0812 -0.1357
  676OPC    HW1 2978   0.087   0.184   4.448 -0.8078 -0.3302 -1.3190
  676OPC    HW2 2979   0.029   0.216   4.568  0.3775 -1.1793 -0.4957
  676OPC     MW 2980   0.043   0.231   4.493  0.1625 -0.2802 -0.3638
  677OPC     OW 2981   3.375   3.356   3.716  0.6317 -0.2066  0.0038
  677OPC    HW1 2982   3.325   3.309   3.770  0.5415 -0.1392 -0.0203
  677OPC    HW2 2983   3.324   3.423   3.694 -0.0837 -1.2664 -1.7490
  677OPC     MW 2984   3.360   3.359   3.721  0.5127 -0.3533 -0.2585
  678OPC     OW 2985   1.386   1.928   4.143 -0.4000 -0.0699  0.3651
  678OPC    HW1 2986   1.349   1.882   4.207 -1.9068 -0.1596 -0.5157
  678OPC    HW2 2987   1.366   1.883   4.071 -0.5938  1.1392 -0.3767
  678OPC     MW 2988   1.377   1.915   4.142 -0.6512  0.0954  0.1255
  679OPC     OW 2989   3.988   3.383   4.325  0.4022  0.0694 -0.0418
  679OPC    HW1 2990   4.050   3.337   4.284  1.3962  0.4906  0.9252
  679OPC    HW2 2991   3.965   3.443   4.267 -0.5504 -1.2956 -1.1383
  679OPC     MW 2992   3.994   3.385   4.311  0.4083 -0.0700 -0.0610
  680OPC     OW 2993   2.343   1.545   0.304 -0.3905  0.0825  0.7386
  680OPC    HW1 2994   2.292   1.543   0.233  0.8223  0.4407 -0.1705
  680OPC    HW2 2995   2.302   1.602   0.356 -1.0200  0.2103  0.1253
  680OPC     MW 2996   2.329   1.553   0.301 -0.3042  0.1543  0.5137
  681OPC     OW 2997   3.852   1.736   4.893 -0.6901  0.3265 -0.5361
  681OPC    HW1 2998   3.790   1.676   4.883 -0.4056 -0.2534  0.9332
  681OPC    HW2 2999   3.885   1.746   4.812 -1.7148 -0.4063 -1.0618
  681OPC     MW 3000   3.848   1.729   4.879 -0.7994  0.1325 -0.3967
  682OPC     OW 3001   4.981   4.590   1.675 -0.0812  0.4132 -0.0355
  682OPC    HW1 3002   5.019   4.636   1.739 -0.2890  0.3142  0.1606
  682OPC    HW2 3003   4.901   4.575   1.706 -1.0433  2.4161 -1.3000
  682OPC     MW 3004   4.975   4.595   1.689 -0.2539  0.6944 -0.1933
  683OPC     OW 3005   3.018   0.913   3.620  0.4142 -0.1269  0.2050
  683OPC    HW1 3006   2.936   0.884   3.620  0.4610 -0.3740  1.7636
  683OPC    HW2 3007   3.011   0.994   3.590 -0.3735 -0.2202  0.1113
  683OPC     MW 3008   3.005   0.921   3.616  0.3047 -0.1772  0.4215
  684OPC     OW 3009   0.452   1.323   4.670  0.3745  0.1933 -0.2876
  684OPC    HW1 3010   0.408   1.281   4.608  0.6319 -0.4701 -0.0301
  684OPC    HW2 3011   0.533   1.292   4.663  0.4388  0.2128  0.2875
  684OPC     MW 3012   0.457   1.312   4.660  0.4220  0.0982 -0.1647
  685OPC     OW 3013   0.021   4.081   2.605  0.1723 -0.1043  0.0206
  685OPC    HW1 3014   0.090   4.135   2.603 -0.2361  0.5566  1.8170
  685OPC    HW2 3015   0.048   4.012   2.558  1.9694  0.2390  0.4569
  685OPC     MW 3016   0.035   4.079   2.598  0.3775  0.0442  0.3504
  686OPC     OW 3017   1.929   2.158   1.254 -0.1427 -0.7181 -0.0176
  686OPC    HW1 3018   1.977   2.137   1.324 -1.9715 -1.0609  1.2140
  686OPC    HW2 3019   1.929   2.086   1.206  0.1573 -0.8801  0.2250
  686OPC     MW 3020   1.936   2.144   1.258 -0.3686 -0.7927  0.2002
  687OPC     OW 3021   0.417   4.436   2.838 -0.0827 -0.3359 -0.0985
  687OPC    HW1 3022   0.331   4.427   2.842 -0.0942  0.1978  1.5192
  687OPC    HW2 3023   0.429   4.522   2.851  0.7922 -0.8054  2.9714
  687OPC     MW 3024   0.406   4.448   2.840  0.0449 -0.3268  0.5941
  688OPC     OW 3025   1.960   0.360   0.423  0.3203  0.2883 -0.7577
  688OPC    HW1 3026   2.024   0.345   0.480 -0.6003  0.1351  0.2717
  688OPC    HW2 3027   1.993   0.333   0.347  1.1819 -0.5226 -0.1117
  688OPC     MW 3028   1.974   0.354   0.420  0.3116  0.1459 -0.5102
  689OPC     OW 3029   2.236   3.444   1.836 -0.1738  0.2104 -0.1439
  689OPC    HW1 3030   2.217   3.359   1.830  1.6011 -0.2289 -0.0856
  689OPC    HW2 3031   2.266   3.464   1.756  1.5314  0.1886  0.4575
  689OPC     MW 3032   2.238   3.435   1.823  0.3401  0.1423 -0.0465
  690OPC     OW 3033   2.651   0.492   1.003 -0.5119  0.1220 -0.2715
  690OPC    HW1 3034   2.572   0.480   1.039 -0.5503  0.7679 -0.1164
  690OPC    HW2 3035   2.705   0.483   1.070 -0.6927  3.1613  0.4602
  690OPC     MW 3036   2.647   0.489   1.018 -0.5444  0.6664 -0.1405
  691OPC     OW 3037   4.918   0.306   1.807 -0.3314  0.3096 -0.3261
  691OPC    HW1 3038   4.950   0.374   1.851 -3.3614  1.8067 -0.2311
  691OPC    HW2 3039   4.942   0.237   1.856  0.3748  1.5296  1.1262
  691OPC     MW 3040   4.926   0.306   1.821 -0.6745  0.7110 -0.0975
  692OPC     OW 3041   0.056   3.193   1.124 -0.0113  0.8698  0.1612
  692OPC    HW1 3042   0.080   3.256   1.179  3.0703 -0.1448  0.1571
  692OPC    HW2 3043   0.106   3.126   1.147 -3.0525 -1.6458  0.0814
  692OPC     MW 3044   0.067   3.193   1.135 -0.0053  0.3483  0.1488
  693OPC     OW 3045   2.507   1.909   4.754 -0.0830 -0.1393  0.4551
  693OPC    HW1 3046   2.441   1.965   4.741  1.5489  1.4614 -1.7668
  693OPC    HW2 3047   2.499   1.887   4.838  0.3857  5.2850  2.3433
  693OPC     MW 3048   2.496   1.914   4.764  0.2274  0.8984  0.4059
  694OPC     OW 3049   2.856   0.705   0.581  0.5983 -0.4649  0.1892
  694OPC    HW1 3050   2.809   0.725   0.511  1.3487 -1.1411 -0.5263
  694OPC    HW2 3051   2.796   0.681   0.640  0.0350 -0.9956 -0.5942
  694OPC     MW 3052   2.840   0.705   0.580  0.6259 -0.6432 -0.0323
  695OPC     OW 3053   0.883   0.728   0.128 -0.8661 -0.7376  0.9660
  695OPC    HW1 3054   0.943   0.669   0.103 -1.2878 -0.9677  0.4858
  695OPC    HW2 3055   0.826   0.728   0.062 -1.2633 -0.3304  1.3082
  695OPC     MW 3056   0.884   0.720   0.114 -0.9870 -0.7114  0.9456
  696OPC     OW 3057   1.241   2.403   0.760  0.6452 -0.1987 -0.0381
  696OPC    HW1 3058   1.291   2.342   0.722  1.1378  0.4757 -0.4801
  696OPC    HW2 3059   1.161   2.385   0.730  0.8845 -0.2554 -0.6587
  696OPC     MW 3060   1.237   2.391   0.750  0.7533 -0.1075 -0.1951
  697OPC     OW 3061   1.449   0.803   0.524 -0.1815 -0.1735  0.3904
  697OPC    HW1 3062   1.513   0.757   0.562 -1.1202 -1.2729  0.6888
  697OPC    HW2 3063   1.388   0.808   0.586 -0.9298 -0.2906 -0.3170
  697OPC     MW 3064   1.449   0.797   0.539 -0.4307 -0.3532  0.3300
  698OPC     OW 3065   3.551   3.645   3.931  0.4344  0.0879 -0.3799
  698OPC    HW1 3066   3.533   3.586   3.992  1.2903  0.2071  0.0036
  698OPC    HW2 3067   3.603   3.603   3.876 -1.1677 -0.3408 -1.6324
  698OPC     MW 3068   3.556   3.630   3.932  0.3242  0.0420 -0.5083
  699OPC     OW 3069   2.890   4.535   1.345 -0.0936 -0.2633  0.0215
  699OPC    HW1 3070   2.933   4.601   1.382  0.7026 -1.0076  0.4846
  699OPC    HW2 3071   2.812   4.537   1.383  0.3172 -0.2905  0.8999
  699OPC     MW 3072   2.885   4.545   1.356  0.0845 -0.3771  0.2196
  700OPC     OW 3073   4.477   0.738   2.762 -0.4032  0.0352  0.9325
  700OPC    HW1 3074   4.542   0.758   2.707 -0.9601 -1.0144 -0.1608
  700OPC    HW2 3075   4.519   0.706   2.832  0.2838 -0.7880  0.1825
  700OPC     MW 3076   4.493   0.736   2.764 -0.3839 -0.2414  0.6602
  701OPC     OW 3077   3.491   3.811   4.387  0.1249 -0.3819 -0.2351
  701OPC    HW1 3078   3.552   3.849   4.435  0.6212 -1.1647 -0.2253
  701OPC    HW2 3079   3.510   3.836   4.305 -1.4363  1.9384  0.0225
  701OPC     MW 3080   3.503   3.820   4.382 -0.0323 -0.1547 -0.1955
  702OPC     OW 3081   3.913   1.887   3.148 -0.0504 -0.5146  0.0664
  702OPC    HW1 3082   3.838   1.916   3.182  0.0842 -1.7642  1.5458
  702OPC    HW2 3083   3.974   1.935   3.189  0.0134  0.6263 -1.2637
  702OPC     MW 3084   3.911   1.899   3.159 -0.0211 -0.5306  0.0884
  703OPC     OW 3085   1.288   4.021   4.297 -0.1528  0.2499 -0.1228
  703OPC    HW1 3086   1.293   4.103   4.327 -0.2669  1.1789 -2.4332
  703OPC    HW2 3087   1.306   4.029   4.212 -0.5671 -2.0832 -0.5023
  703OPC     MW 3088   1.292   4.035   4.289 -0.2309  0.0425 -0.5205
  704OPC     OW 3089   2.153   0.947   2.854  0.1355  0.1659  0.0975
  704OPC    HW1 3090   2.077   0.988   2.841  0.9410  1.3669 -1.0467
  704OPC    HW2 3091   2.129   0.865   2.873 -1.4614  0.7281  0.6643
  704OPC     MW 3092   2.138   0.941   2.855  0.0186  0.4264  0.0121
  705OPC     OW 3093   4.689   1.758   3.494 -0.2350  0.0888 -0.2652
  705OPC    HW1 3094   4.708   1.678   3.464  0.2308 -0.1291  0.5737
  705OPC    HW2 3095   4.652   1.797   3.426  0.6778 -0.4300 -1.0749
  705OPC     MW 3096   4.686   1.752   3.480 -0.0312 -0.0200 -0.2608
  706OPC     OW 3097   2.646   1.382   1.898 -0.3900  0.5676  0.0318
  706OPC    HW1 3098   2.610   1.406   1.974  0.9978 -0.6376  1.1359
  706OPC    HW2 3099   2.605   1.431   1.839 -0.3114  2.8356  1.7311
  706OPC     MW 3100   2.635   1.393   1.901 -0.1733  0.7246  0.4460
  707OPC     OW 3101   0.133   2.519   0.447  0.0281 -0.0491 -0.1228
  707OPC    HW1 3102   0.086   2.448   0.430 -0.3894  0.3042 -0.4877
  707OPC    HW2 3103   0.212   2.499   0.418  0.5550 -1.2680  1.9963
  707OPC     MW 3104   0.138   2.506   0.440  0.0443 -0.1769  0.1364
  708OPC     OW 3105   3.619   1.242   2.264 -0.2871  0.8965 -0.4075
  708OPC    HW1 3106   3.638   1.313   2.311  0.7410  0.8186 -0.6828
  708OPC    HW2 3107   3.586   1.274   2.190 -0.6602  1.0589 -0.1719
  708OPC     MW 3108   3.617   1.257   2.260 -0.1904  0.9090 -0.4134
  709OPC     OW 3109   4.301   2.702   3.735 -0.3569  0.0930  0.0934
  709OPC    HW1 3110   4.352   2.773   3.734 -0.9283  0.5086 -0.2501
  709OPC    HW2 3111   4.297   2.681   3.820  1.3660 -0.6774  0.0144
  709OPC     MW 3112   4.308   2.710   3.747 -0.1867  0.0406  0.0309
  710OPC     OW 3113   0.649   1.871   2.744 -0.2500  0.0921  0.8172
  710OPC    HW1 3114   0.720   1.875   2.692 -0.2340  0.0655  0.8375
  710OPC    HW2 3115   0.612   1.949   2.732  0.7069  0.7906  2.1125
  710OPC     MW 3116   0.654   1.883   2.734 -0.1063  0.1914  1.0115
  711OPC     OW 3117   2.794   4.720   2.701  0.1980  0.4076  0.2957
  711OPC    HW1 3118   2.846   4.654   2.723  0.1304  0.2047 -0.1456
  711OPC    HW2 3119   2.841   4.791   2.722 -0.4353  0.2668  2.4895
  711OPC     MW 3120   2.809   4.721   2.708  0.0943  0.3568  0.5545
  712OPC     OW 3121   3.551   3.199   4.496  0.6488 -0.2863  0.9610
  712OPC    HW1 3122   3.618   3.185   4.442  1.9045 -0.9466  2.6054
  712OPC    HW2 3123   3.490   3.232   4.444  1.8505 -0.7039 -0.8177
  712OPC     MW 3124   3.552   3.202   4.480  1.0117 -0.4455  0.9412
  713OPC     OW 3125   4.797   3.191   2.067 -0.4975  0.7168 -0.0949
  713OPC    HW1 3126   4.731   3.153   2.025 -0.1356 -1.3858  1.1353
  713OPC    HW2 3127   4.785   3.168   2.150  2.2918 -0.5512  0.0505
  713OPC     MW 3128   4.786   3.182   2.073 -0.0317  0.2188  0.1083
  714OPC     OW 3129   0.086   4.310   3.465 -0.2908 -0.3345  0.3801
  714OPC    HW1 3130   0.067   4.252   3.402  0.8095  0.1303 -0.4126
  714OPC    HW2 3131   0.173   4.310   3.467 -0.3039 -0.6194  2.2030
  714OPC     MW 3132   0.096   4.302   3.456 -0.1302 -0.3078  0.5324
  715OPC     OW 3133   2.996   4.824   0.036  0.0473 -0.3158  0.1405
  715OPC    HW1 3134   3.055   4.872  -0.008  0.2065 -0.7963 -0.1717
  715OPC    HW2 3135   3.003   4.745   0.000  0.6562 -0.8909  1.4609
  715OPC     MW 3136   3.006   4.820   0.024  0.1607 -0.4716  0.2894
  716OPC     OW 3137   3.006   3.852   4.263  0.6953 -0.1735  0.2674
  716OPC    HW1 3138   2.939   3.817   4.221  0.4467  0.8537 -0.2236
  716OPC    HW2 3139   2.971   3.879   4.339  0.4249  0.7687 -0.1729
  716OPC     MW 3140   2.991   3.851   4.268  0.6186  0.1174  0.1298
  717OPC     OW 3141   4.591   3.558   3.903  0.4812 -0.0560  0.0344
  717OPC    HW1 3142   4.520   3.606   3.889  1.1022 -0.1186 -4.8299
  717OPC    HW2 3143   4.657   3.612   3.884  1.6624 -0.9001  1.4484
  717OPC     MW 3144   4.590   3.573   3.898  0.7475 -0.1898 -0.4753
  718OPC     OW 3145   1.101   1.087   0.278  0.5124  0.2156 -0.0115
  718OPC    HW1 3146   1.177   1.071   0.239  0.4047 -0.1558 -0.0742
  718OPC    HW2 3147   1.093   1.174   0.273 -0.0040  0.1041 -1.7587
  718OPC     MW 3148   1.111   1.097   0.272  0.4201  0.1443 -0.2789
  719OPC     OW 3149   0.452   0.244   2.879  0.6894  0.0120  0.3295
  719OPC    HW1 3150   0.482   0.306   2.931  0.7189 -0.4573  0.8814
  719OPC    HW2 3151   0.366   0.243   2.896  0.7096 -0.1894  0.4163
  719OPC     MW 3152   0.444   0.253   2.889  0.6968 -0.0871  0.4238
  720OPC     OW 3153   0.908   0.648   0.949  0.3530  0.0868 -0.3680
  720OPC    HW1 3154   0.843   0.615   0.902 -1.0559  2.0882  0.0793
  720OPC    HW2 3155   0.904   0.604   1.024 -0.6885  0.3712 -0.2418
  720OPC     MW 3156   0.898   0.637   0.953 -0.0090  0.4245 -0.2832
  721OPC     OW 3157   4.817   1.737   0.530 -0.1503 -0.0579 -0.6584
  721OPC    HW1 3158   4.877   1.753   0.469 -0.2317 -1.3757 -1.1282
  721OPC    HW2 3159   4.759   1.686   0.489 -1.3865  0.8381 -0.0956
  721OPC     MW 3160   4.817   1.732   0.515 -0.3448 -0.1202 -0.6447
  722OPC     OW 3161   0.004   0.485   3.814  0.3973  0.0204 -0.1855
  722OPC    HW1 3162  -0.006   0.454   3.733  2.1469 -1.0679 -0.0362
  722OPC    HW2 3163   0.037   0.417   3.858  2.5964  1.5271  0.6233
  722OPC     MW 3164   0.007   0.470   3.809  0.9806  0.0822 -0.0439
  723OPC     OW 3165   1.298   1.006   4.002  0.4745  0.1822  0.2395
  723OPC    HW1 3166   1.232   0.956   3.977 -0.7823  1.3992  0.9882
  723OPC    HW2 3167   1.313   1.056   3.932  0.6368 -0.1103  0.0616
  723OPC     MW 3168   1.291   1.006   3.988  0.3128  0.3187  0.3237
  724OPC     OW 3169   2.552   0.463   0.248  0.0208  0.1531  0.1350
  724OPC    HW1 3170   2.607   0.486   0.184 -0.2165 -1.1932 -0.5901
  724OPC    HW2 3171   2.604   0.443   0.315  0.3478  0.2315 -0.0934
  724OPC     MW 3172   2.568   0.464   0.248  0.0340 -0.0342 -0.0059
  725OPC     OW 3173   1.176   3.563   0.178 -0.5048 -0.8450 -0.1067
  725OPC    HW1 3174   1.213   3.622   0.230 -2.4512  0.2957  0.0726
  725OPC    HW2 3175   1.240   3.542   0.122  0.9948 -0.5168  1.4041
  725OPC     MW 3176   1.191   3.569   0.177 -0.5708 -0.6281  0.1430
  726OPC     OW 3177   3.652   4.782   3.870 -0.2020  0.1475 -0.1225
  726OPC    HW1 3178   3.713   4.724   3.851  0.9209  0.8359  1.1622
  726OPC    HW2 3179   3.578   4.736   3.868  0.7817 -1.7949  2.4816
  726OPC     MW 3180   3.650   4.767   3.867  0.1093 -0.0378  0.4520
  727OPC     OW 3181   3.791   1.916   0.107  0.5936  0.3791 -0.7277
  727OPC    HW1 3182   3.804   1.847   0.055  0.4420 -0.2740  0.0981
  727OPC    HW2 3183   3.750   1.972   0.055  1.5246  0.2233 -1.6861
  727OPC     MW 3184   3.787   1.914   0.092  0.7088  0.2597 -0.7473
  728OPC     OW 3185   2.397   1.880   2.628  0.2106 -0.2494 -0.6259
  728OPC    HW1 3186   2.369   1.925   2.696  0.1428 -1.9826  0.5532
  728OPC    HW2 3187   2.401   1.939   2.564 -1.4638  1.0410  0.3918
  728OPC     MW 3188   2.394   1.895   2.628 -0.0467 -0.3148 -0.3015
  729OPC     OW 3189   4.708   2.257   1.003 -0.4654  0.6045  0.2468
  729OPC    HW1 3190   4.674   2.181   1.027  0.5981  0.4975  1.5783
  729OPC    HW2 3191   4.740   2.241   0.923 -2.4501  0.4120 -0.5573
  729OPC     MW 3192   4.708   2.244   0.995 -0.6016  0.5602  0.3248
  730OPC     OW 3193   2.961   0.661   1.438  0.1253 -0.6767 -0.5015
  730OPC    HW1 3194   3.024   0.611   1.471 -0.5772  0.2417  2.5733
  730OPC    HW2 3195   2.889   0.633   1.480 -0.4604  2.1033  0.6133
  730OPC     MW 3196   2.959   0.649   1.449 -0.0651 -0.1304  0.1174
  731OPC     OW 3197   0.674   2.547   0.547  0.1713 -0.3132  0.2577
  731OPC    HW1 3198   0.698   2.476   0.501 -1.7977 -0.3222 -0.8516
  731OPC    HW2 3199   0.746   2.566   0.593  1.2866 -2.0549 -0.6336
  731OPC     MW 3200   0.688   2.539   0.547  0.0452 -0.5718 -0.0378
  732OPC     OW 3201   0.098   3.588   4.338  0.4435  0.1334  0.6143
  732OPC    HW1 3202   0.044   3.525   4.364  2.2896 -2.0746 -0.5844
  732OPC    HW2 3203   0.155   3.595   4.404 -0.4589  1.5715  1.3144
  732OPC     MW 3204   0.098   3.580   4.352  0.5829  0.0196  0.5404
  733OPC     OW 3205   3.833   0.576   2.694  0.1471 -0.1006  0.4085
  733OPC    HW1 3206   3.891   0.621   2.647 -0.3553  1.3059  1.0944
  733OPC    HW2 3207   3.883   0.524   2.743  0.6994 -1.3668 -1.3521
  733OPC     MW 3208   3.849   0.575   2.694  0.1544 -0.0799  0.2499
  734OPC     OW 3209   2.573   0.203   2.250  0.2288  0.1142  0.0760
  734OPC    HW1 3210   2.642   0.252   2.273  0.0459 -0.3468  1.7122
  734OPC    HW2 3211   2.588   0.126   2.288  0.5319 -1.2149 -2.4932
  734OPC     MW 3212   2.586   0.199   2.259  0.2466 -0.1502 -0.0618
  735OPC     OW 3213   2.736   2.526   4.874  0.3675  0.1145  0.1357
  735OPC    HW1 3214   2.686   2.463   4.839 -0.6578  1.3658 -0.7415
  735OPC    HW2 3215   2.761   2.492   4.950 -2.6317 -0.2404  1.0994
  735OPC     MW 3216   2.733   2.512   4.880 -0.2271  0.2469  0.1486
  736OPC     OW 3217   4.729   0.137   3.998  0.1151  0.1357 -0.1021
  736OPC    HW1 3218   4.686   0.085   3.943  0.0940 -0.1720  0.2020
  736OPC    HW2 3219   4.692   0.121   4.075 -0.1808  0.9242 -0.0765
  736OPC     MW 3220   4.717   0.127   4.002  0.0684  0.2067 -0.0534
  737OPC     OW 3221   1.524   2.315   2.373  0.3217  0.1721  0.2760
  737OPC    HW1 3222   1.476   2.306   2.445 -3.1515  1.1681 -1.6783
  737OPC    HW2 3223   1.562   2.237   2.364 -3.1552 -1.8078  0.6632
  737OPC     MW 3224   1.522   2.302   2.382 -0.7050  0.0268  0.0444
  738OPC     OW 3225   3.212   2.041   1.861 -0.5294 -0.1442  0.2327
  738OPC    HW1 3226   3.241   2.083   1.790  1.1404  0.8947  1.4462
  738OPC    HW2 3227   3.127   2.031   1.845  0.0570 -1.5290 -2.6540
  738OPC     MW 3228   3.203   2.046   1.848 -0.1961 -0.1952 -0.0144
  739OPC     OW 3229   4.678   5.038   1.188 -0.1034  0.4317  0.7080
  739OPC    HW1 3230   4.662   4.979   1.126  1.5892  0.6959 -0.0266
  739OPC    HW2 3231   4.762   5.056   1.178  0.1613  0.6907  2.9207
  739OPC     MW 3232   4.688   5.032   1.178  0.1857  0.5089  0.9263
  740OPC     OW 3233   4.243   3.189   4.736  0.2506  0.2020  0.2551
  740OPC    HW1 3234   4.213   3.123   4.688  1.1609  0.3867 -0.5985
  740OPC    HW2 3235   4.296   3.232   4.681 -0.3904  1.6942  0.7493
  740OPC     MW 3236   4.246   3.186   4.721  0.2904  0.4497  0.2018
  741OPC     OW 3237   4.351   2.247   1.898 -0.5398 -0.2056 -0.4845
  741OPC    HW1 3238   4.302   2.269   1.829 -2.3348  1.4118  1.1655
  741OPC    HW2 3239   4.292   2.219   1.957  0.5700  0.9194  1.2517
  741OPC     MW 3240   4.335   2.246   1.897 -0.6409  0.1995  0.0157
  742OPC     OW 3241   2.243   5.111   4.265  0.4387  0.4457 -0.2221
  742OPC    HW1 3242   2.163   5.105   4.299  1.0181 -0.5646  1.0954
  742OPC    HW2 3243   2.232   5.158   4.192 -1.2706  0.6601  0.1358
  742OPC     MW 3244   2.230   5.117   4.259  0.2717  0.3279  0.0256
  743OPC     OW 3245   1.327   1.191   3.795 -0.0511 -0.6108 -0.2377
  743OPC    HW1 3246   1.248   1.228   3.790 -1.0139 -2.6069 -1.3149
  743OPC    HW2 3247   1.382   1.255   3.774 -1.2243  1.1983  1.8659
  743OPC     MW 3248   1.323   1.206   3.791 -0.3666 -0.6384 -0.0862
  744OPC     OW 3249   0.196   2.966   3.238 -0.0299  0.1281 -0.0083
  744OPC    HW1 3250   0.165   3.033   3.286 -1.0057  0.2422 -0.7806
  744OPC    HW2 3251   0.262   3.002   3.194  1.7224 -0.2590  2.0910
  744OPC     MW 3252   0.201   2.981   3.239  0.0848  0.0877  0.1878
  745OPC     OW 3253   2.381   2.786   2.895  0.0774  0.0935 -0.3686
  745OPC    HW1 3254   2.417   2.850   2.942 -0.4964 -0.9113  1.5868
  745OPC    HW2 3255   2.305   2.772   2.936 -1.4939  0.5599 -2.9470
  745OPC     MW 3256   2.375   2.793   2.908 -0.2396  0.0140 -0.4606
  746OPC     OW 3257   2.462   4.800   4.885  0.6143 -0.3190 -0.0477
  746OPC    HW1 3258   2.484   4.802   4.970  1.7229  0.7118 -0.3348
  746OPC    HW2 3259   2.528   4.839   4.846 -0.9960  1.4623 -1.1600
  746OPC     MW 3260   2.475   4.806   4.892  0.5402  0.0964 -0.2544
  747OPC     OW 3261   0.293   1.128   3.438 -0.4701 -0.4442  0.2678
  747OPC    HW1 3262   0.252   1.078   3.380 -0.5823  0.4434 -0.4467
  747OPC    HW2 3263   0.366   1.152   3.397 -0.9786  0.9337  0.1094
  747OPC     MW 3264   0.297   1.125   3.423 -0.5618 -0.1096  0.1389
  748OPC     OW 3265   0.423   3.723   2.031  0.2085 -0.2312 -0.1461
  748OPC    HW1 3266   0.425   3.660   2.091 -2.0330  1.7258  2.1766
  748OPC    HW2 3267   0.345   3.713   1.993  0.9576 -0.4645 -1.7268
  748OPC     MW 3268   0.412   3.712   2.034 -0.0119  0.0232 -0.0364
  749OPC     OW 3269   0.453   4.737   4.123 -0.0886  0.1811  0.1634
  749OPC    HW1 3270   0.497   4.686   4.179  0.2526 -0.3478 -0.5674
  749OPC    HW2 3271   0.373   4.703   4.122  0.1218 -0.3038 -0.2746
  749OPC     MW 3272   0.448   4.724   4.131 -0.0071  0.0313 -0.0095
  750OPC     OW 3273   2.228   1.603   4.391 -0.1431  0.3882 -0.9532
  750OPC    HW1 3274   2.315   1.593   4.400  0.1378  1.8384 -1.8226
  750OPC    HW2 3275   2.198   1.591   4.472  1.0143  1.1405 -0.3902
  750OPC     MW 3276   2.237   1.600   4.404  0.0694  0.7135 -0.9983
  751OPC     OW 3277   4.934   4.091   4.472  0.0313 -0.0579 -0.0936
  751OPC    HW1 3278   4.947   4.008   4.449  0.8237 -0.0648  0.3478
  751OPC    HW2 3279   4.999   4.107   4.527 -0.2251  0.8073 -0.0342
  751OPC     MW 3280   4.945   4.081   4.477  0.1104  0.0687 -0.0197
  752OPC     OW 3281   2.394   3.002   0.580 -0.0681  0.0283 -0.4467
  752OPC    HW1 3282   2.363   2.994   0.661  0.2856 -0.8800 -0.3905
  752OPC    HW2 3283   2.371   3.083   0.557  1.1577  0.8767  1.1098
  752OPC     MW 3284   2.386   3.013   0.589  0.1651  0.0195 -0.2084
  753OPC     OW 3285   3.823   1.479   3.529 -0.0557 -0.3398 -0.1863
  753OPC    HW1 3286   3.871   1.541   3.567  2.7431 -2.5177  0.1733
  753OPC    HW2 3287   3.829   1.498   3.444 -2.1351  1.7259  0.0620
  753OPC     MW 3288   3.831   1.491   3.522  0.0507 -0.3564 -0.0965
  754OPC     OW 3289   1.382   1.101   4.255 -0.4533 -0.1575  0.6673
  754OPC    HW1 3290   1.420   1.171   4.219 -0.8994  0.4610  1.3669
  754OPC    HW2 3291   1.363   1.051   4.186 -1.0020  0.8476  0.0634
  754OPC     MW 3292   1.385   1.104   4.239 -0.6003  0.0823  0.6815
  755OPC     OW 3293   4.312   4.742   0.715 -0.2508  0.8486 -0.6084
  755OPC    HW1 3294   4.359   4.675   0.744 -2.0611 -0.3535 -0.2993
  755OPC    HW2 3295   4.324   4.803   0.776 -0.4122 -0.0230  0.3279
  755OPC     MW 3296   4.321   4.741   0.728 -0.5422  0.5423 -0.4244
  756OPC     OW 3297   1.016   3.958   3.990  0.3563 -0.1602  0.0556
  756OPC    HW1 3298   1.074   3.894   4.003 -0.3783 -0.8628 -0.0023
  756OPC    HW2 3299   1.025   4.009   4.060  1.2602 -0.0775 -0.1107
  756OPC     MW 3300   1.025   3.956   4.002  0.3813 -0.2517  0.0225
  757OPC     OW 3301   2.784   1.923   1.333 -0.6157  0.5091 -0.1025
  757OPC    HW1 3302   2.724   1.866   1.306 -0.6818  0.2397  0.6042
  757OPC    HW2 3303   2.791   1.978   1.265 -0.1578 -0.6282 -1.0163
  757OPC     MW 3304   2.776   1.923   1.319 -0.5579  0.3013 -0.1331
  758OPC     OW 3305   4.652   0.919   2.267  0.0228 -0.2473  0.6246
  758OPC    HW1 3306   4.653   0.999   2.304 -5.4160  0.1906  0.6063
  758OPC    HW2 3307   4.632   0.867   2.334 -1.1128 -0.8005 -0.1190
  758OPC     MW 3308   4.649   0.923   2.283 -0.9483 -0.2643  0.5120
  759OPC     OW 3309   4.796   4.117   2.612  0.4376 -0.4696  0.1275
  759OPC    HW1 3310   4.878   4.135   2.587  0.2448  0.8945  0.3652
  759OPC    HW2 3311   4.749   4.131   2.539  0.4263 -1.3929 -0.0480
  759OPC     MW 3312   4.801   4.122   2.598  0.4077 -0.4046  0.1364
  760OPC     OW 3313   0.474   1.800   1.501 -0.8235  0.3214 -0.0886
  760OPC    HW1 3314   0.420   1.832   1.561 -2.4962  0.5056 -1.5854
  760OPC    HW2 3315   0.422   1.787   1.432  0.9597 -0.0158 -1.4483
  760OPC     MW 3316   0.458   1.803   1.499 -0.8072  0.2988 -0.5105
  761OPC     OW 3317   1.531   4.046   2.193 -0.5156  0.5158  0.2512
  761OPC    HW1 3318   1.463   4.087   2.229 -1.0996  0.9589 -1.2694
  761OPC    HW2 3319   1.495   3.976   2.155 -0.5880  1.8423 -2.4035
  761OPC     MW 3320   1.515   4.042   2.193 -0.6125  0.7771 -0.3656
  762OPC     OW 3321   4.134   0.151   2.202 -0.0317 -0.1206  0.3488
  762OPC    HW1 3322   4.207   0.149   2.155 -0.5437 -0.8019 -0.4513
  762OPC    HW2 3323   4.121   0.236   2.215  1.1908 -0.0090  0.9933
  762OPC     MW 3324   4.143   0.163   2.197  0.0732 -0.2048  0.3258
  763OPC     OW 3325   1.364   1.125   0.187  1.1522  0.8154 -0.3821
  763OPC    HW1 3326   1.373   1.043   0.158 -1.0580  0.8073 -1.2796
  763OPC    HW2 3327   1.403   1.125   0.265  1.1450 -1.1135 -0.3480
  763OPC     MW 3328   1.371   1.113   0.194  0.8246  0.5293 -0.5096
  764OPC     OW 3329   4.356   0.399   0.552  0.2208  0.1738  0.0318
  764OPC    HW1 3330   4.437   0.404   0.582  1.5512 -0.5450 -3.0478
  764OPC    HW2 3331   4.337   0.482   0.531 -0.9672  0.7994  3.0327
  764OPC     MW 3332   4.365   0.412   0.553  0.2420  0.1600  0.0202
  765OPC     OW 3333   0.828   3.452   2.427 -0.0627  0.1033  0.3016
  765OPC    HW1 3334   0.761   3.420   2.474  1.1248 -0.7692  1.4944
  765OPC    HW2 3335   0.883   3.385   2.423  0.8761  0.8943 -0.3860
  765OPC     MW 3336   0.826   3.437   2.433  0.2514  0.0913  0.3763
  766OPC     OW 3337   5.010   2.045   4.890 -0.0647  0.2779 -0.1438
  766OPC    HW1 3338   5.056   1.972   4.901 -1.7665 -0.9362 -0.5473
  766OPC    HW2 3339   5.067   2.101   4.857  1.1713 -1.0548 -0.3747
  766OPC     MW 3340   5.025   2.042   4.887 -0.1335 -0.0983 -0.2374
  767OPC     OW 3341   3.636   3.097   3.157  0.3991  0.0069  0.4755
  767OPC    HW1 3342   3.579   3.065   3.214 -0.7108  1.2242  0.1039
  767OPC    HW2 3343   3.618   3.183   3.155  0.6099  0.0540 -1.4283
  767OPC     MW 3344   3.625   3.105   3.165  0.2663  0.1937  0.1394
  768OPC     OW 3345   0.359   1.503   1.062  0.3787  0.1836 -0.2338
  768OPC    HW1 3346   0.352   1.425   1.102 -0.3626  0.7985  0.8784
  768OPC    HW2 3347   0.288   1.505   1.011 -0.8567  1.0120  1.4014
  768OPC     MW 3348   0.347   1.492   1.060  0.0867  0.3968  0.1720
  769OPC     OW 3349   2.451   2.442   2.550 -0.2307 -0.0765  0.2304
  769OPC    HW1 3350   2.492   2.465   2.624  1.0020  0.3371 -0.5574
  769OPC    HW2 3351   2.492   2.368   2.527 -0.3879 -0.0219 -0.2144
  769OPC     MW 3352   2.463   2.434   2.558 -0.0718 -0.0073  0.0483
  770OPC     OW 3353   0.016   1.268   1.548 -0.6583  0.3709  0.2509
  770OPC    HW1 3354  -0.033   1.336   1.522 -0.7057  0.0242 -0.6086
  770OPC    HW2 3355   0.097   1.291   1.525 -0.6872  0.1016 -0.1289
  770OPC     MW 3356   0.020   1.281   1.541 -0.6696  0.2799  0.0678
  771OPC     OW 3357   4.368   2.072   4.348 -0.0999 -0.2045  0.1431
  771OPC    HW1 3358   4.399   2.068   4.267 -2.2630 -0.7271 -0.7141
  771OPC    HW2 3359   4.432   2.037   4.396  2.6609  2.9674 -0.7837
  771OPC     MW 3360   4.382   2.066   4.343 -0.0114  0.1868 -0.1204
  772OPC     OW 3361   2.460   1.397   3.087 -0.5525  0.3971 -0.2018
  772OPC    HW1 3362   2.407   1.465   3.103 -0.3563  0.3843  0.5419
  772OPC    HW2 3363   2.421   1.331   3.129 -0.0309  0.3516  0.2147
  772OPC     MW 3364   2.446   1.397   3.095 -0.4465  0.3884 -0.0304
  773OPC     OW 3365   1.357   4.983   3.952 -0.2834  0.5659 -0.4660
  773OPC    HW1 3366   1.369   5.049   4.009 -0.9500 -1.0499  1.7065
  773OPC    HW2 3367   1.275   4.994   3.925 -0.5703  0.3913  0.2909
  773OPC     MW 3368   1.347   4.994   3.957 -0.4242  0.3015 -0.0332
  774OPC     OW 3369   2.989   4.013   3.552  0.3610  0.2616  0.1665
  774OPC    HW1 3370   2.985   4.086   3.505 -4.1776 -0.7589 -1.6455
  774OPC    HW2 3371   3.020   3.954   3.496 -0.9759 -0.1019 -0.2471
  774OPC     MW 3372   2.993   4.015   3.537 -0.5069  0.0573 -0.1622
  775OPC     OW 3373   1.594   3.346   1.551  0.1986  0.5094  0.6273
  775OPC    HW1 3374   1.659   3.402   1.538  1.3957 -1.2376 -1.7275
  775OPC    HW2 3375   1.526   3.397   1.571  1.7830  2.5589  1.1281
  775OPC     MW 3376   1.593   3.362   1.552  0.6095  0.5540  0.3534
  776OPC     OW 3377   1.649   2.410   1.438  0.3808 -0.6477  0.0994
  776OPC    HW1 3378   1.608   2.475   1.480 -0.2599 -0.1364 -1.2700
  776OPC    HW2 3379   1.715   2.390   1.491 -0.9241 -0.6673  1.8057
  776OPC     MW 3380   1.652   2.417   1.452  0.0934 -0.5749  0.1492
  777OPC     OW 3381   4.635   2.338   0.266 -0.8541 -0.5828  0.4288
  777OPC    HW1 3382   4.594   2.327   0.342 -0.3191 -0.5575  0.7336
  777OPC    HW2 3383   4.691   2.403   0.283 -1.2783 -0.0438 -0.2169
  777OPC     MW 3384   4.637   2.346   0.280 -0.8376 -0.4995  0.3785
  778OPC     OW 3385   0.324   4.758   4.830  0.3870  0.3077  0.1700
  778OPC    HW1 3386   0.281   4.720   4.764  1.7231  0.5438 -0.8881
  778OPC    HW2 3387   0.282   4.833   4.841 -0.6317 -0.2900  0.4618
  778OPC     MW 3388   0.311   4.763   4.822  0.4339  0.2545  0.0566
  779OPC     OW 3389   3.282   4.313   2.320  0.2999 -0.2898 -0.1591
  779OPC    HW1 3390   3.300   4.374   2.380  0.2222 -0.2764 -0.1497
  779OPC    HW2 3391   3.355   4.266   2.316  0.0006 -0.8355  0.5913
  779OPC     MW 3392   3.295   4.315   2.328  0.2443 -0.3686 -0.0469
  780OPC     OW 3393   0.114   2.517   4.607 -0.4230 -0.1943  0.3689
  780OPC    HW1 3394   0.184   2.557   4.641 -0.8424  3.0039 -2.0665
  780OPC    HW2 3395   0.131   2.516   4.522 -1.6251 -3.2320  0.0391
  780OPC     MW 3396   0.127   2.523   4.600 -0.6625 -0.1705 -0.0395
  781OPC     OW 3397   4.621   2.595   4.846 -0.3083 -0.1982 -0.1678
  781OPC    HW1 3398   4.584   2.583   4.924  0.3217  0.5285  0.2507
  781OPC    HW2 3399   4.552   2.603   4.793 -0.7710 -2.7455 -0.0669
  781OPC     MW 3400   4.605   2.595   4.850 -0.2837 -0.4672 -0.0910
  782OPC     OW 3401   0.337   3.303   1.791 -0.3066 -0.4112  0.7021
  782OPC    HW1 3402   0.342   3.255   1.863  0.0080 -1.8158 -0.2044
  782OPC    HW2 3403   0.393   3.369   1.806 -2.3246  0.9668  2.8263
  782OPC     MW 3404   0.346   3.306   1.803 -0.5583 -0.4152  0.8819
  783OPC     OW 3405   2.655   2.931   2.706 -0.4227  0.4529 -0.2050
  783OPC    HW1 3406   2.597   2.979   2.751 -1.0788 -1.3695  1.0120
  783OPC    HW2 3407   2.611   2.908   2.634 -1.3014 -0.9688  0.7403
  783OPC     MW 3408   2.640   2.934   2.702 -0.6494 -0.0264  0.1145
  784OPC     OW 3409   1.654   4.854   1.251 -0.3956 -0.7494 -0.1741
  784OPC    HW1 3410   1.739   4.853   1.268 -0.1967  2.1344 -0.5621
  784OPC    HW2 3411   1.625   4.925   1.291 -2.0832 -0.1215 -2.2782
  784OPC     MW 3412   1.662   4.864   1.259 -0.6155 -0.2307 -0.5422
  785OPC     OW 3413   3.738   2.133   2.960  0.0076  0.0249 -0.1100
  785OPC    HW1 3414   3.718   2.107   3.041  0.4844  1.4224  0.4923
  785OPC    HW2 3415   3.776   2.063   2.924 -2.8138 -1.5906 -0.1587
  785OPC     MW 3416   3.741   2.119   2.967 -0.3388 -0.0074 -0.0283
  786OPC     OW 3417   1.178   3.479   3.978 -0.1514 -0.0410 -0.8370
  786OPC    HW1 3418   1.246   3.485   3.925 -0.0471 -0.9588 -0.8306
  786OPC    HW2 3419   1.153   3.562   3.990  0.1371  0.2070 -1.8935
  786OPC     MW 3420   1.184   3.492   3.972 -0.0933 -0.1399 -0.9921
  787OPC     OW 3421   0.929   1.977   0.972 -0.4871  0.0272  0.3661
  787OPC    HW1 3422   0.976   2.034   0.925 -2.3434  1.1974 -0.1536
  787OPC    HW2 3423   0.978   1.905   0.970  1.9894  1.5707  1.1247
  787OPC     MW 3424   0.943   1.975   0.965 -0.3955  0.4281  0.4014
  788OPC     OW 3425   4.993   3.123   1.788  0.3400  0.9224  0.3553
  788OPC    HW1 3426   5.074   3.091   1.776  0.3027  0.8637  0.2528
  788OPC    HW2 3427   5.006   3.201   1.824  0.4342  0.7893  0.6129
  788OPC     MW 3428   5.007   3.130   1.792  0.3486  0.8941  0.3782
  789OPC     OW 3429   1.253   4.801   1.506  0.4159  0.1362  0.3301
  789OPC    HW1 3430   1.189   4.773   1.558  0.0375 -0.1524 -0.2802
  789OPC    HW2 3431   1.316   4.742   1.518  1.0344  1.0458  1.8017
  789OPC     MW 3432   1.253   4.788   1.516  0.4514  0.2280  0.4573
  790OPC     OW 3433   1.400   1.260   3.287  0.2151 -0.1525 -0.4950
  790OPC    HW1 3434   1.313   1.271   3.294  0.1321  1.0929 -2.7126
  790OPC    HW2 3435   1.413   1.182   3.323 -1.3953  0.7800  2.3690
  790OPC     MW 3436   1.389   1.250   3.293 -0.0350  0.1692 -0.3993
  791OPC     OW 3437   2.770   5.042   3.208 -0.1439 -0.0924 -0.0751
  791OPC    HW1 3438   2.807   4.979   3.161  0.4178 -0.3626  0.7124
  791OPC    HW2 3439   2.832   5.064   3.266 -0.2160  1.3877 -0.5141
  791OPC     MW 3440   2.785   5.036   3.210 -0.0715  0.0861 -0.0237
  792OPC     OW 3441   3.863   4.397   2.168  0.0307  0.8384  0.4771
  792OPC    HW1 3442   3.784   4.409   2.133 -0.5601 -1.1158  1.0011
  792OPC    HW2 3443   3.896   4.331   2.122  0.4745  0.2416  1.6113
  792OPC     MW 3444   3.856   4.389   2.156  0.0089  0.4615  0.7220
  793OPC     OW 3445   4.405   5.099   2.691 -0.3799 -0.0490  0.5205
  793OPC    HW1 3446   4.492   5.105   2.682 -0.3621  0.8534  1.1471
  793OPC    HW2 3447   4.375   5.111   2.610 -0.0246  2.4991  0.6892
  793OPC     MW 3448   4.414   5.102   2.678 -0.3245  0.4607  0.6381
  794OPC     OW 3449   3.486   1.614   4.062 -0.2759  0.3110  0.3712
  794OPC    HW1 3450   3.545   1.549   4.068  0.7028  0.8502 -2.1682
  794OPC    HW2 3451   3.421   1.588   4.114 -0.0224 -2.8186 -0.7007
  794OPC     MW 3452   3.485   1.601   4.070 -0.0938 -0.0716 -0.1623
  795OPC     OW 3453   0.366   3.720   1.526  0.2610 -0.0686  0.2434
  795OPC    HW1 3454   0.364   3.769   1.598 -0.5264 -0.2865  0.3783
  795OPC    HW2 3455   0.448   3.690   1.524  0.2699 -0.1380  1.1041
  795OPC     MW 3456   0.378   3.723   1.536  0.1460 -0.1110  0.3905
  796OPC     OW 3457   2.715   3.764   2.189  0.3969 -0.4287  0.1369
  796OPC    HW1 3458   2.779   3.823   2.187 -1.0329  1.2741  1.3924
  796OPC    HW2 3459   2.645   3.809   2.163 -0.6847 -1.6726  0.7626
  796OPC     MW 3460   2.714   3.779   2.185  0.0259 -0.3609  0.4148
  797OPC     OW 3461   0.740   3.124   0.050  0.0953 -0.2604  0.0349
  797OPC    HW1 3462   0.736   3.195  -0.002 -0.1301 -0.5872 -0.4038
  797OPC    HW2 3463   0.814   3.134   0.093 -0.1821  0.5026  0.3444
  797OPC     MW 3464   0.750   3.136   0.049  0.0211 -0.1959  0.0158
  798OPC     OW 3465   3.079   3.855   2.724  0.3632 -0.2177 -0.0175
  798OPC    HW1 3466   3.055   3.937   2.741  0.9414 -0.0343 -0.0630
  798OPC    HW2 3467   3.152   3.845   2.771  0.4391 -0.6182 -0.2154
  798OPC     MW 3468   3.086   3.865   2.733  0.4597 -0.2498 -0.0535
  799OPC     OW 3469   4.189   2.502   0.031 -0.5304  0.3999 -0.2682
  799OPC    HW1 3470   4.161   2.446  -0.030  1.3233  1.5284 -2.2973
  799OPC    HW2 3471   4.153   2.472   0.104 -2.8426 -1.0810 -1.8764
  799OPC     MW 3472   4.180   2.489   0.033 -0.5980  0.3477 -0.8056
  800OPC     OW 3473   3.249   1.834   0.757 -0.0193  0.3690 -0.3228
  800OPC    HW1 3474   3.304   1.766   0.756 -0.7597 -0.2479  0.0491
  800OPC    HW2 3475   3.172   1.799   0.735 -0.2972  1.2045 -0.7342
  800OPC     MW 3476   3.246   1.819   0.754 -0.1696  0.4013 -0.3286
  801OPC     OW 3477   0.997   4.294   1.804  0.3360 -0.4129  0.0715
  801OPC    HW1 3478   1.034   4.372   1.791 -0.9294  0.1205 -0.4723
  801OPC    HW2 3479   0.996   4.286   1.891  2.0781 -0.6505  0.1187
  801OPC     MW 3480   1.002   4.305   1.815  0.4064 -0.3695 -0.0019
  802OPC     OW 3481   1.290   0.367   1.115  0.0202 -0.7517  0.2967
  802OPC    HW1 3482   1.216   0.354   1.071  0.1147 -0.5623  0.0772
  802OPC    HW2 3483   1.280   0.320   1.188 -1.3603  1.1436  1.4287
  802OPC     MW 3484   1.278   0.358   1.119 -0.1697 -0.4438  0.4315
  803OPC     OW 3485   3.621   1.086   3.600 -0.3307 -0.0338  0.0283
  803OPC    HW1 3486   3.552   1.113   3.554 -0.7940 -0.8405  0.2317
  803OPC    HW2 3487   3.627   1.001   3.581 -0.0831 -0.2219  0.8843
  803OPC     MW 3488   3.612   1.077   3.590 -0.3625 -0.1807  0.1848
  804OPC     OW 3489   4.017   0.723   2.534 -0.2969 -0.1951  0.2875
  804OPC    HW1 3490   4.095   0.696   2.560 -0.8195  0.4728  2.7926
  804OPC    HW2 3491   4.019   0.809   2.547 -1.8705 -0.3321  1.7624
  804OPC     MW 3492   4.029   0.732   2.539 -0.6066 -0.1167  0.8756
  805OPC     OW 3493   3.998   4.111   3.394 -0.3295  0.7083 -0.3335
  805OPC    HW1 3494   4.034   4.098   3.473 -1.5153 -0.7006  0.0213
  805OPC    HW2 3495   4.060   4.155   3.351  1.8230 -1.4804  0.2838
  805OPC     MW 3496   4.013   4.115   3.399 -0.1867  0.1770 -0.1900
  806OPC     OW 3497   1.873   2.402   0.079 -0.0727  0.3100 -0.3705
  806OPC    HW1 3498   1.935   2.423   0.137 -0.1959 -0.2025 -0.0403
  806OPC    HW2 3499   1.877   2.315   0.077 -0.8853  0.2631 -0.2238
  806OPC     MW 3500   1.883   2.392   0.087 -0.2109  0.2273 -0.3000
  807OPC     OW 3501   2.944   2.049   1.786  0.0526 -0.2766 -0.2053
  807OPC    HW1 3502   2.859   2.047   1.805  0.1909 -0.3353  0.4070
  807OPC    HW2 3503   2.945   2.059   1.699 -0.5769 -1.7575 -0.4117
  807OPC     MW 3504   2.932   2.051   1.776 -0.0199 -0.5040 -0.1452
  808OPC     OW 3505   4.349   0.181   0.354  0.0640 -0.2373 -0.1397
  808OPC    HW1 3506   4.367   0.232   0.286  2.2487  0.5207  0.8961
  808OPC    HW2 3507   4.339   0.238   0.420 -1.5492 -0.9699  0.3136
  808OPC     MW 3508   4.350   0.197   0.354  0.1486 -0.2335  0.0803
  809OPC     OW 3509   2.823   2.201   3.586  0.2509 -0.1590 -0.2970
  809OPC    HW1 3510   2.898   2.158   3.586  0.0777 -0.5940 -2.3874
  809OPC    HW2 3511   2.767   2.146   3.624  0.3465 -1.2176 -1.6250
  809OPC     MW 3512   2.826   2.187   3.592  0.2395 -0.3798 -0.8019
  810OPC     OW 3513   0.059   0.203   2.089 -0.5815 -0.4995  0.3093
  810OPC    HW1 3514   0.088   0.248   2.020  0.6424 -0.9032  0.5460
  810OPC    HW2 3515  -0.002   0.150   2.055 -0.9383  0.2329 -0.2231
  810OPC     MW 3516   0.054   0.202   2.074 -0.4534 -0.4509  0.2657
  811OPC     OW 3517   2.554   5.028   0.889  0.1827 -0.4873  0.4980
  811OPC    HW1 3518   2.597   5.090   0.844  0.7412 -0.5627  0.9118
  811OPC    HW2 3519   2.608   5.010   0.955  0.3169 -1.8813  0.0276
  811OPC     MW 3520   2.568   5.034   0.892  0.2849 -0.7043  0.4897
  812OPC     OW 3521   3.411   4.366   4.866  0.0439  0.9089  0.1608
  812OPC    HW1 3522   3.413   4.324   4.790  0.7795 -0.7231  1.0337
  812OPC    HW2 3523   3.407   4.302   4.925 -1.5827  2.1362  1.4980
  812OPC     MW 3524   3.411   4.351   4.864 -0.0877  0.8492  0.4872
  813OPC     OW 3525   0.562   2.824   0.736 -0.4390  0.0311 -0.7361
  813OPC    HW1 3526   0.526   2.897   0.768 -0.8019 -0.0041 -1.0527
  813OPC    HW2 3527   0.526   2.817   0.657 -0.5319 -0.5778 -0.6412
  813OPC     MW 3528   0.551   2.834   0.729 -0.5064 -0.0640 -0.7688
  814OPC     OW 3529   4.772   4.741   4.120  0.1920  0.2646 -0.0295
  814OPC    HW1 3530   4.718   4.801   4.153  0.0166  0.4819 -0.6892
  814OPC    HW2 3531   4.801   4.778   4.046 -0.1013 -0.5432 -0.5663
  814OPC     MW 3532   4.768   4.756   4.114  0.1226  0.1772 -0.2060
  815OPC     OW 3533   0.138   4.818   4.139 -0.1003 -0.1643  0.1048
  815OPC    HW1 3534   0.071   4.806   4.194  0.5161 -0.9249  0.7153
  815OPC    HW2 3535   0.151   4.904   4.142 -0.9550 -0.0235  0.0869
  815OPC     MW 3536   0.130   4.829   4.148 -0.1355 -0.2560  0.1925
  816OPC     OW 3537   0.396   1.227   2.742 -0.2541  0.0536 -0.3842
  816OPC    HW1 3538   0.313   1.251   2.740 -0.0260  0.8244 -1.6790
  816OPC    HW2 3539   0.426   1.247   2.663  1.4345  0.7645  0.3726
  816OPC     MW 3540   0.388   1.233   2.730  0.0290  0.2725 -0.4637
  817OPC     OW 3541   1.086   0.286   0.369  0.4839 -0.6917 -0.0083
  817OPC    HW1 3542   1.157   0.305   0.322  0.4993 -1.9255 -0.5334
  817OPC    HW2 3543   1.023   0.279   0.309  0.0177 -0.1149  0.4010
  817OPC     MW 3544   1.087   0.288   0.353  0.4173 -0.7887 -0.0254
  818OPC     OW 3545   4.240   0.767   0.662 -0.0064  0.5350  0.0715
  818OPC    HW1 3546   4.205   0.687   0.666 -0.2540  0.6472  0.1436
  818OPC    HW2 3547   4.308   0.756   0.608 -0.7658  0.5353 -0.9123
  818OPC     MW 3548   4.245   0.753   0.654 -0.1552  0.5516 -0.0632
  819OPC     OW 3549   0.478   1.667   4.178 -0.2012 -0.4712 -0.6023
  819OPC    HW1 3550   0.442   1.593   4.207  1.7975 -2.5020 -2.8249
  819OPC    HW2 3551   0.506   1.707   4.250 -0.5421 -2.3229  0.6010
  819OPC     MW 3552   0.476   1.662   4.193  0.0437 -1.0448 -0.7529
  820OPC     OW 3553   2.394   3.281   0.489 -0.1291  0.3293  0.4192
  820OPC    HW1 3554   2.428   3.361   0.498 -0.4101  0.7091 -1.5470
  820OPC    HW2 3555   2.460   3.235   0.456 -0.2292 -0.0455  0.7419
  820OPC     MW 3556   2.409   3.286   0.486 -0.1854  0.3302  0.1764
  821OPC     OW 3557   4.109   1.260   2.633  0.6830 -0.0286  0.2195
  821OPC    HW1 3558   4.190   1.283   2.612  0.8262 -1.3830 -0.8714
  821OPC    HW2 3559   4.119   1.216   2.708  0.8699  0.3911  0.4394
  821OPC     MW 3560   4.123   1.257   2.641  0.7318 -0.1667  0.0908
  822OPC     OW 3561   3.497   4.155   2.283 -0.0873 -0.7011  0.4979
  822OPC    HW1 3562   3.489   4.114   2.360 -1.5030 -1.5784 -0.0759
  822OPC    HW2 3563   3.572   4.198   2.290 -0.1271 -0.8559  2.3320
  822OPC     MW 3564   3.507   4.156   2.295 -0.3023 -0.8535  0.6840
  823OPC     OW 3565   0.711   0.877   2.480  0.1838  0.2511 -0.1197
  823OPC    HW1 3566   0.767   0.846   2.539 -0.6366 -0.7504  0.1591
  823OPC    HW2 3567   0.700   0.961   2.505  0.1769 -0.0344  0.8998
  823OPC     MW 3568   0.718   0.885   2.493  0.0616  0.0610  0.0721
  824OPC     OW 3569   0.635   2.449   0.806 -0.0143 -0.9788 -0.1905
  824OPC    HW1 3570   0.620   2.473   0.724  2.2750 -0.5462 -0.5636
  824OPC    HW2 3571   0.592   2.508   0.853  2.6323  2.0019 -1.1349
  824OPC     MW 3572   0.626   2.461   0.801  0.7148 -0.4747 -0.3851
  825OPC     OW 3573   0.682   3.685   4.538 -0.0603 -0.6732 -0.5077
  825OPC    HW1 3574   0.715   3.605   4.539 -0.3782 -0.8553  2.0239
  825OPC    HW2 3575   0.618   3.681   4.479 -0.5884 -2.5435  0.1290
  825OPC     MW 3576   0.677   3.673   4.530 -0.1853 -0.9763 -0.0398
  826OPC     OW 3577   0.781   3.292   4.441 -0.3573 -0.0175 -0.0176
  826OPC    HW1 3578   0.762   3.283   4.356 -0.9099  1.3368 -0.0739
  826OPC    HW2 3579   0.727   3.236   4.480  0.7447 -1.5535 -0.5952
  826OPC     MW 3580   0.770   3.283   4.434 -0.2761 -0.0443 -0.1113
  827OPC     OW 3581   1.600   4.536   0.560  0.0516 -0.3855 -0.1100
  827OPC    HW1 3582   1.628   4.601   0.510  1.3181  0.6905  1.8463
  827OPC    HW2 3583   1.523   4.514   0.526 -0.2372  1.9042 -1.0503
  827OPC     MW 3584   1.593   4.542   0.548  0.1960  0.1117  0.0401
  828OPC     OW 3585   0.241   3.036   1.286  0.0352 -0.9547  0.3564
  828OPC    HW1 3586   0.275   3.075   1.356  2.0546 -2.7540  0.4790
  828OPC    HW2 3587   0.304   3.041   1.226 -0.5545 -1.9383 -0.3921
  828OPC     MW 3588   0.255   3.043   1.287  0.2464 -1.3658  0.2639
  829OPC     OW 3589   4.423   3.551   2.374 -0.0439  0.1508 -0.2252
  829OPC    HW1 3590   4.359   3.508   2.333 -0.1806  1.0418 -0.9897
  829OPC    HW2 3591   4.426   3.514   2.453 -1.8116  0.3644 -0.0195
  829OPC     MW 3592   4.414   3.539   2.379 -0.3255  0.3140 -0.3078
  830OPC     OW 3593   0.611   2.050   3.997  0.3446  0.1968 -0.0139
  830OPC    HW1 3594   0.655   2.115   3.961 -0.0747  0.8461  0.6190
  830OPC    HW2 3595   0.537   2.048   3.951  0.8837 -0.6990 -0.8821
  830OPC     MW 3596   0.606   2.059   3.985  0.3623  0.1604 -0.0487
  831OPC     OW 3597   2.349   2.589   1.713  0.3040 -0.1755 -0.7492
  831OPC    HW1 3598   2.332   2.673   1.730  1.6001  0.2042 -1.2010
  831OPC    HW2 3599   2.384   2.559   1.787  4.2587  0.9999 -1.8858
  831OPC     MW 3600   2.352   2.597   1.726  1.0797  0.0542 -0.9839
  832OPC     OW 3601   4.117   2.997   4.561  0.2759  0.3877  0.1613
  832OPC    HW1 3602   4.132   2.925   4.607  1.2451 -0.5917 -1.5994
  832OPC    HW2 3603   4.030   2.999   4.554  0.2659 -1.3573 -0.8247
  832OPC     MW 3604   4.107   2.987   4.566  0.4175 -0.0147 -0.2444
  833OPC     OW 3605   1.088   3.754   2.957 -0.2455 -0.5735 -0.1514
  833OPC    HW1 3606   1.142   3.704   3.003 -0.4777 -0.6081  0.0871
  833OPC    HW2 3607   1.032   3.696   2.921 -1.6704 -0.3862  1.6231
  833OPC     MW 3608   1.088   3.738   2.958 -0.4902 -0.5510  0.1460
  834OPC     OW 3609   4.716   3.779   3.736 -0.4802 -0.6016 -0.2968
  834OPC    HW1 3610   4.798   3.786   3.707 -0.1798 -0.3924  0.5669
  834OPC    HW2 3611   4.668   3.779   3.663  0.3440 -1.8288 -0.8718
  834OPC     MW 3612   4.721   3.780   3.721 -0.3143 -0.7520 -0.2543
  835OPC     OW 3613   4.222   2.813   2.505 -0.6070  0.7089  0.0438
  835OPC    HW1 3614   4.249   2.867   2.568 -0.5327 -0.2311  0.8259
  835OPC    HW2 3615   4.140   2.793   2.528 -0.1995 -0.5396  0.4812
  835OPC     MW 3616   4.213   2.818   2.517 -0.5360  0.3856  0.2239
  836OPC     OW 3617   0.756   3.695   3.909 -0.2145  0.1269 -0.6603
  836OPC    HW1 3618   0.732   3.777   3.927 -1.4437 -0.1744 -0.8354
  836OPC    HW2 3619   0.769   3.659   3.987 -0.9413  0.1331 -0.5315
  836OPC     MW 3620   0.755   3.702   3.923 -0.5034  0.0833 -0.6672
  837OPC     OW 3621   3.949   0.580   4.324 -0.2273  0.0465 -0.2512
  837OPC    HW1 3622   4.014   0.538   4.364  0.5213  0.6798 -0.7639
  837OPC    HW2 3623   3.907   0.619   4.389  0.7923  0.8154 -0.0227
  837OPC     MW 3624   3.953   0.579   4.339  0.0339  0.2536 -0.2930
  838OPC     OW 3625   1.285   4.687   1.211  0.2751 -0.2002  0.6018
  838OPC    HW1 3626   1.199   4.684   1.218  0.2581  2.0522  2.7537
  838OPC    HW2 3627   1.310   4.730   1.282  3.1133  0.0400 -0.3967
  838OPC     MW 3628   1.276   4.693   1.222  0.6918  0.1682  0.7722
  839OPC     OW 3629   2.383   4.877   2.683  0.2768 -0.2995 -0.3057
  839OPC    HW1 3630   2.348   4.799   2.699 -0.5445  0.4393  1.7783
  839OPC    HW2 3631   2.315   4.925   2.656  0.3243  0.2656  0.5480
  839OPC     MW 3632   2.368   4.873   2.681  0.1624 -0.1072  0.1283
  840OPC     OW 3633   3.338   0.661   4.587 -0.3641 -0.1265  0.0476
  840OPC    HW1 3634   3.288   0.590   4.581 -0.0380 -0.2371 -2.7185
  840OPC    HW2 3635   3.415   0.630   4.614 -0.4453 -0.7272 -0.3912
  840OPC     MW 3636   3.342   0.646   4.590 -0.3279 -0.2316 -0.4258
  841OPC     OW 3637   0.381   1.019   3.673  0.1591  0.1967  0.0199
  841OPC    HW1 3638   0.320   1.036   3.733  0.6473 -1.8105  1.2014
  841OPC    HW2 3639   0.348   1.053   3.600 -2.6517 -1.1638  0.4863
  841OPC     MW 3640   0.367   1.026   3.671 -0.1840 -0.3007  0.2633
  842OPC     OW 3641   1.018   0.349   1.341  0.2451  0.3948  0.7096
  842OPC    HW1 3642   0.995   0.414   1.395  0.6081 -0.0735  1.4393
  842OPC    HW2 3643   1.104   0.343   1.353  0.1460 -0.5327  0.9958
  842OPC     MW 3644   1.027   0.358   1.350  0.2841  0.1886  0.8596
  843OPC     OW 3645   4.702   3.066   2.801  0.5539 -0.7658 -0.3892
  843OPC    HW1 3646   4.690   2.980   2.796  0.4844 -0.8463  1.0023
  843OPC    HW2 3647   4.771   3.075   2.853  0.9327  0.0188 -0.9909
  843OPC     MW 3648   4.710   3.054   2.808  0.5994 -0.6620 -0.2726
  844OPC     OW 3649   3.311   3.568   0.252 -0.4863 -0.0068  0.1498
  844OPC    HW1 3650   3.363   3.502   0.229  0.3216 -0.6064  3.2202
  844OPC    HW2 3651   3.234   3.529   0.265 -0.6486  0.1257 -0.3912
  844OPC     MW 3652   3.307   3.553   0.251 -0.3909 -0.0759  0.5234
  845OPC     OW 3653   1.653   2.074   2.345  0.3876 -0.6040 -0.0365
  845OPC    HW1 3654   1.738   2.091   2.355  0.1013  2.0872 -1.4674
  845OPC    HW2 3655   1.647   2.047   2.262 -0.1373 -1.0936  0.1529
  845OPC     MW 3656   1.665   2.072   2.334  0.2677 -0.2787 -0.2198
  846OPC     OW 3657   0.078   1.989   2.553 -0.5085 -0.2003  0.3282
  846OPC    HW1 3658   0.145   2.040   2.575 -0.6077  0.2075 -0.3190
  846OPC    HW2 3659   0.101   1.911   2.585  0.5312 -0.1992 -0.3582
  846OPC     MW 3660   0.091   1.985   2.561 -0.3696 -0.1400  0.1312
  847OPC     OW 3661   2.651   2.241   1.356  0.1015  0.0028  0.1891
  847OPC    HW1 3662   2.598   2.173   1.340  0.2174 -0.0403 -0.0122
  847OPC    HW2 3663   2.715   2.231   1.298  0.1433  0.2586  0.1899
  847OPC     MW 3664   2.652   2.230   1.345  0.1249  0.0343  0.1596
  848OPC     OW 3665   0.458   1.228   4.040  0.6217  0.2583 -0.2811
  848OPC    HW1 3666   0.484   1.231   3.957  1.8923 -1.0251  0.0197
  848OPC    HW2 3667   0.531   1.246   4.085 -0.0606  1.0010  0.5624
  848OPC     MW 3668   0.472   1.231   4.035  0.7086  0.1784 -0.1120
  849OPC     OW 3669   4.025   1.718   1.121 -0.3366 -0.5843  0.4348
  849OPC    HW1 3670   4.010   1.803   1.108 -0.3759 -0.6392  0.1198
  849OPC    HW2 3671   4.112   1.712   1.119 -0.3157 -0.4893  0.8662
  849OPC     MW 3672   4.035   1.730   1.119 -0.3393 -0.5784  0.4521
  850OPC     OW 3673   2.516   2.176   2.021 -0.2629 -0.1583 -0.1559
  850OPC    HW1 3674   2.509   2.231   2.088 -0.4695 -1.0677  0.5867
  850OPC    HW2 3675   2.433   2.155   2.003 -0.1849 -0.2175 -0.4495
  850OPC     MW 3676   2.503   2.181   2.028 -0.2818 -0.3013 -0.0896
  851OPC     OW 3677   4.127   3.278   2.679  0.3027  0.4140  0.1866
  851OPC    HW1 3678   4.075   3.250   2.616 -0.4611 -0.0481  1.0002
  851OPC    HW2 3679   4.090   3.247   2.752  0.9442  1.2418  0.8928
  851OPC     MW 3680   4.114   3.269   2.681  0.2847  0.4679  0.4111
  852OPC     OW 3681   2.127   1.119   2.134 -0.8639  0.2845 -0.5253
  852OPC    HW1 3682   2.177   1.075   2.190  1.2087  1.1670 -1.5892
  852OPC    HW2 3683   2.083   1.175   2.185 -1.8630 -1.4001  0.5811
  852OPC     MW 3684   2.128   1.121   2.150 -0.7052  0.1660 -0.5190
  853OPC     OW 3685   1.985   1.089   1.768  0.0198 -0.3271 -0.2552
  853OPC    HW1 3686   2.027   1.087   1.691 -2.9981  2.0916 -2.1826
  853OPC    HW2 3687   2.023   1.156   1.810 -0.8375  0.9292 -1.3917
  853OPC     MW 3688   1.997   1.099   1.763 -0.5526  0.2158 -0.7078
  854OPC     OW 3689   1.262   0.187   0.851 -0.1501 -0.5585 -0.3770
  854OPC    HW1 3690   1.279   0.112   0.893 -0.5615 -0.5572 -0.2068
  854OPC    HW2 3691   1.181   0.176   0.821 -0.7788  0.3839  0.8921
  854OPC     MW 3692   1.253   0.174   0.853 -0.3037 -0.4191 -0.1644
  855OPC     OW 3693   0.255   1.868   1.658  0.5807  0.5985  0.0320
  855OPC    HW1 3694   0.197   1.925   1.690  0.0563 -0.6260  1.3822
  855OPC    HW2 3695   0.247   1.799   1.711  2.8006  0.1214 -0.1573
  855OPC     MW 3696   0.245   1.866   1.671  0.8312  0.3471  0.2036
  856OPC     OW 3697   2.940   4.760   1.483  0.5657  0.0317  0.3155
  856OPC    HW1 3698   2.878   4.819   1.472  0.6456 -0.0579 -0.7164
  856OPC    HW2 3699   3.014   4.807   1.481  0.7040 -0.1897 -1.6860
  856OPC     MW 3700   2.942   4.775   1.481  0.5979 -0.0145 -0.1326
  857OPC     OW 3701   3.822   3.677   1.408  0.3807  0.9185  0.4505
  857OPC    HW1 3702   3.778   3.613   1.448 -1.6502  1.6220 -0.5070
  857OPC    HW2 3703   3.833   3.646   1.327  1.7405  0.7596  0.6609
  857OPC     MW 3704   3.817   3.663   1.402  0.2816  0.9989  0.3401
  858OPC     OW 3705   4.601   1.601   4.707 -0.1978 -0.0017 -0.0600
  858OPC    HW1 3706   4.615   1.674   4.752 -0.0099 -0.9602  1.4808
  858OPC    HW2 3707   4.515   1.604   4.690  0.1181  1.4853 -1.7262
  858OPC     MW 3708   4.591   1.613   4.711 -0.1233  0.0764 -0.0786
  859OPC     OW 3709   4.461   3.817   2.291 -0.0641 -1.0604  0.0398
  859OPC    HW1 3710   4.437   3.733   2.297 -1.1446 -0.8490 -0.8726
  859OPC    HW2 3711   4.472   3.829   2.206 -0.0711 -0.2321  0.1481
  859OPC     MW 3712   4.459   3.806   2.280 -0.2251 -0.9067 -0.0789
  860OPC     OW 3713   4.204   0.355   2.583  0.0149 -0.1370  0.2056
  860OPC    HW1 3714   4.185   0.363   2.499 -0.5270 -0.4905  0.2905
  860OPC    HW2 3715   4.208   0.437   2.612  0.2093 -0.0165 -0.1627
  860OPC     MW 3716   4.202   0.368   2.575 -0.0365 -0.1714  0.1640
  861OPC     OW 3717   2.030   0.988   4.589 -0.0267 -0.1369  0.2602
  861OPC    HW1 3718   1.954   1.030   4.595 -0.5145 -0.9410 -0.2095
  861OPC    HW2 3719   2.011   0.907   4.613  0.9330 -0.0884  1.2714
  861OPC     MW 3720   2.016   0.982   4.593  0.0429 -0.2486  0.3405
  862OPC     OW 3721   3.999   2.796   3.229  0.1942  0.1757 -0.0550
  862OPC    HW1 3722   4.063   2.855   3.233  0.0534  0.3134  0.2235
  862OPC    HW2 3723   3.976   2.786   3.313 -0.6586  0.6990 -0.2108
  862OPC     MW 3724   4.005   2.803   3.242  0.0475  0.2734 -0.0369
  863OPC     OW 3725   2.495   0.452   4.716  0.0026  0.6028 -0.4233
  863OPC    HW1 3726   2.521   0.377   4.752  2.4551  1.9233  0.7693
  863OPC    HW2 3727   2.457   0.426   4.642  3.0413 -1.7683 -1.3981
  863OPC     MW 3728   2.493   0.437   4.710  0.8137  0.4476 -0.3910
  864OPC     OW 3729   4.865   2.656   0.731 -0.3964  0.1167  0.4430
  864OPC    HW1 3730   4.925   2.638   0.792  0.9661  0.4064 -0.7671
  864OPC    HW2 3731   4.858   2.582   0.686 -0.4858  0.2750  0.1920
  864OPC     MW 3732   4.873   2.643   0.733 -0.2086  0.1828  0.2272
  865OPC     OW 3733   4.898   4.786   0.312 -0.6148  0.1785  0.3295
  865OPC    HW1 3734   4.906   4.870   0.331 -0.0063  0.1863  0.0743
  865OPC    HW2 3735   4.842   4.756   0.372 -1.1154  0.8321  0.1975
  865OPC     MW 3736   4.891   4.794   0.324 -0.5987  0.2762  0.2723
  866OPC     OW 3737   1.144   1.014   4.366 -0.2205 -0.4525 -0.4635
  866OPC    HW1 3738   1.118   0.953   4.310  0.1831 -1.7397  0.7043
  866OPC    HW2 3739   1.220   1.041   4.332  0.4108 -1.7757 -0.1704
  866OPC     MW 3740   1.152   1.009   4.353 -0.0676 -0.8381 -0.2477
  867OPC     OW 3741   3.649   0.598   2.000 -0.0067  0.0186  0.4896
  867OPC    HW1 3742   3.628   0.514   1.991  2.3799 -0.5831 -0.2743
  867OPC    HW2 3743   3.596   0.638   1.942  0.2323 -1.2394 -0.6610
  867OPC     MW 3744   3.638   0.591   1.990  0.3812 -0.2561  0.2068
  868OPC     OW 3745   2.953   3.933   3.019 -0.0601  0.6665  0.0745
  868OPC    HW1 3746   2.962   3.973   2.942  1.1648 -0.0742 -0.1984
  868OPC    HW2 3747   2.943   3.849   2.997  2.6476  0.0924  0.7320
  868OPC     MW 3748   2.953   3.927   3.005  0.5208  0.4723  0.1312
  869OPC     OW 3749   4.705   1.505   2.420  0.1338  0.1483 -0.6138
  869OPC    HW1 3750   4.699   1.493   2.506 -0.3705 -0.6164 -0.7485
  869OPC    HW2 3751   4.636   1.555   2.402 -0.6005 -0.8943 -0.7763
  869OPC     MW 3752   4.694   1.511   2.430 -0.0494 -0.1187 -0.6577
  870OPC     OW 3753   0.998   4.844   2.555  0.5258 -0.0072 -0.2635
  870OPC    HW1 3754   0.941   4.898   2.594  1.8150  0.1365  1.5124
  870OPC    HW2 3755   1.069   4.893   2.545  0.6061 -0.3839 -1.8801
  870OPC     MW 3756   1.000   4.859   2.559  0.7281 -0.0419 -0.2401
  871OPC     OW 3757   2.139   1.553   1.921  0.2086  0.3511  0.1033
  871OPC    HW1 3758   2.065   1.574   1.879  0.7128  0.5465 -0.7057
  871OPC    HW2 3759   2.134   1.466   1.929 -1.0146  0.5309  1.8062
  871OPC     MW 3760   2.127   1.543   1.916  0.1022  0.4066  0.2353
  872OPC     OW 3761   3.504   2.237   3.764  0.6150  0.9185 -1.0746
  872OPC    HW1 3762   3.463   2.311   3.785 -0.1361  0.3842 -0.5563
  872OPC    HW2 3763   3.521   2.246   3.679 -1.3342  0.8631 -1.5280
  872OPC     MW 3764   3.500   2.249   3.755  0.2160  0.8315 -1.0651
  873OPC     OW 3765   2.684   0.469   3.491  0.3212 -0.6791 -0.9831
  873OPC    HW1 3766   2.720   0.417   3.431  0.9018  0.6490 -1.8427
  873OPC    HW2 3767   2.752   0.503   3.533 -0.0557 -0.7488 -0.2937
  873OPC     MW 3768   2.699   0.466   3.488  0.3512 -0.4932 -1.0082
  874OPC     OW 3769   2.843   2.880   1.557 -0.0830  1.3624 -0.5943
  874OPC    HW1 3770   2.852   2.795   1.571  0.0533  1.4213 -0.3217
  874OPC    HW2 3771   2.781   2.904   1.613 -1.3529  1.1275 -1.8525
  874OPC     MW 3772   2.835   2.871   1.567 -0.2505  1.3364 -0.7400
  875OPC     OW 3773   2.362   2.834   3.370  0.5218 -0.5189 -0.1424
  875OPC    HW1 3774   2.436   2.823   3.416  0.5365 -0.5326 -0.1697
  875OPC    HW2 3775   2.326   2.905   3.406 -0.5269 -1.7368  1.3261
  875OPC     MW 3776   2.368   2.843   3.382  0.3689 -0.7009  0.0704
  876OPC     OW 3777   1.384   1.912   2.207  0.5204  0.2520  0.3895
  876OPC    HW1 3778   1.451   1.950   2.165  0.8903 -0.2694  0.4919
  876OPC    HW2 3779   1.379   1.956   2.282  2.4668 -1.3020  1.5682
  876OPC     MW 3780   1.393   1.924   2.212  0.8626 -0.0545  0.5787
  877OPC     OW 3781   4.018   1.241   1.447 -0.2560  0.2252  0.0354
  877OPC    HW1 3782   3.951   1.224   1.393  0.3877 -0.4914 -0.5632
  877OPC    HW2 3783   4.008   1.182   1.510 -0.2286  0.1656 -0.0158
  877OPC     MW 3784   4.007   1.230   1.448 -0.1567  0.1106 -0.0606
  878OPC     OW 3785   0.816   4.252   3.550  0.8921  0.5293  0.3316
  878OPC    HW1 3786   0.855   4.216   3.619  0.8870  0.7359  0.4438
  878OPC    HW2 3787   0.848   4.207   3.482  0.2590 -0.2440  0.5279
  878OPC     MW 3788   0.827   4.240   3.550  0.7978  0.4457  0.3771
  879OPC     OW 3789   0.997   4.874   4.547 -0.2217  0.2000 -0.3540
  879OPC    HW1 3790   1.073   4.846   4.580  0.5757 -0.4130 -2.5706
  879OPC    HW2 3791   0.982   4.948   4.591  0.9007 -0.4122  1.1395
  879OPC     MW 3792   1.006   4.881   4.559  0.0619  0.0189 -0.4606
  880OPC     OW 3793   1.088   0.509   1.606  0.2733  0.4634 -0.0046
  880OPC    HW1 3794   1.091   0.553   1.681  0.5034  0.3374  0.0630
  880OPC    HW2 3795   1.147   0.445   1.618 -0.9584 -0.6393  0.3994
  880OPC     MW 3796   1.097   0.506   1.619  0.1253  0.2819  0.0652
  881OPC     OW 3797   3.325   2.909   1.600 -0.1404 -0.2523 -0.6234
  881OPC    HW1 3798   3.361   2.858   1.539 -1.1295  0.2917 -1.6837
  881OPC    HW2 3799   3.365   2.883   1.674  1.0790 -0.9203 -1.4786
  881OPC     MW 3800   3.336   2.897   1.602 -0.1065 -0.2707 -0.9064
  882OPC     OW 3801   0.131   0.186   3.705 -0.2348 -0.0966 -0.9058
  882OPC    HW1 3802   0.068   0.130   3.729  1.7040 -0.8426  3.4340
  882OPC    HW2 3803   0.193   0.133   3.674 -0.1173  0.1713 -1.1274
  882OPC     MW 3804   0.131   0.170   3.704  0.0690 -0.1672 -0.2974
  883OPC     OW 3805   4.425   0.278   3.490  0.1143 -0.4560  0.1085
  883OPC    HW1 3806   4.425   0.202   3.532 -0.1900 -1.5520 -1.8016
  883OPC    HW2 3807   4.509   0.291   3.470  0.6726  1.2285  2.8675
  883OPC     MW 3808   4.437   0.269   3.493  0.1517 -0.3691  0.2338
  884OPC     OW 3809   2.787   4.153   1.816 -0.4689  0.3707 -0.1404
  884OPC    HW1 3810   2.827   4.229   1.831 -0.9294  0.1176  2.9501
  884OPC    HW2 3811   2.737   4.170   1.746 -1.0161  3.1215  0.7882
  884OPC     MW 3812   2.786   4.167   1.808 -0.6177  0.7395  0.4534
  885OPC     OW 3813   2.629   0.321   3.745 -0.6042  0.6020  0.0131
  885OPC    HW1 3814   2.613   0.336   3.661 -2.0618  1.3135  0.3793
  885OPC    HW2 3815   2.661   0.240   3.746 -2.1804 -0.0937 -1.0939
  885OPC     MW 3816   2.631   0.311   3.733 -1.0524  0.6044 -0.0964
  886OPC     OW 3817   1.971   2.693   3.835 -0.3804 -0.1101  0.6996
  886OPC    HW1 3818   1.893   2.727   3.817  0.1151  0.5537 -0.2475
  886OPC    HW2 3819   2.023   2.763   3.843  0.9743 -0.5469 -2.7011
  886OPC     MW 3820   1.967   2.709   3.834 -0.1071 -0.0766  0.0573
  887OPC     OW 3821   4.319   4.312   2.121  0.1519  0.3955 -0.2705
  887OPC    HW1 3822   4.393   4.267   2.109 -0.3308 -0.6302  0.3956
  887OPC    HW2 3823   4.337   4.391   2.088  0.9371 -0.3615 -1.7700
  887OPC     MW 3824   4.333   4.317   2.114  0.1965  0.1322 -0.3936
  888OPC     OW 3825   4.477   4.079   3.383  0.2559  0.1094  0.0383
  888OPC    HW1 3826   4.517   4.012   3.343 -1.3155 -0.1096 -1.2590
  888OPC    HW2 3827   4.522   4.148   3.355  0.9303 -0.2756  0.1466
  888OPC     MW 3828   4.490   4.079   3.373  0.1233  0.0201 -0.1373
  889OPC     OW 3829   3.140   4.590   1.993  0.0200 -0.0816 -0.2818
  889OPC    HW1 3830   3.175   4.625   1.921 -1.0739  0.5094 -0.5513
  889OPC    HW2 3831   3.106   4.658   2.035  2.1640 -0.1321  1.7538
  889OPC     MW 3832   3.140   4.605   1.989  0.1753 -0.0018 -0.0209
  890OPC     OW 3833   4.686   4.521   2.087 -0.1775  0.7142  0.0492
  890OPC    HW1 3834   4.684   4.456   2.144  4.2013  1.2424  1.1238
  890OPC    HW2 3835   4.717   4.484   2.014 -0.4859  1.1039 -0.2910
  890OPC     MW 3836   4.690   4.506   2.085  0.4237  0.8496  0.1578
  891OPC     OW 3837   4.520   4.258   2.855  0.4106 -0.3480  0.0388
  891OPC    HW1 3838   4.596   4.286   2.823  0.1020  0.6645  0.1647
  891OPC    HW2 3839   4.469   4.251   2.784  0.5397 -0.7835 -0.0146
  891OPC     MW 3840   4.524   4.261   2.840  0.3839 -0.2627  0.0495
  892OPC     OW 3841   1.044   0.173   1.712 -0.5671  0.1195 -0.0555
  892OPC    HW1 3842   1.065   0.101   1.756  0.7781  0.2943 -0.3728
  892OPC    HW2 3843   1.119   0.197   1.674 -1.2721  0.9998 -0.9483
  892OPC     MW 3844   1.058   0.166   1.713 -0.4725  0.2754 -0.2343
  893OPC     OW 3845   0.055   3.805   1.138 -0.3047  0.3927  0.5763
  893OPC    HW1 3846   0.098   3.758   1.078  1.3101 -0.1366  2.0688
  893OPC    HW2 3847   0.076   3.887   1.119  1.1699  0.1618  1.0807
  893OPC     MW 3848   0.064   3.810   1.127  0.1517  0.2805  0.8712
  894OPC     OW 3849   2.573   2.400   1.104 -0.5631  0.8203 -0.2741
  894OPC    HW1 3850   2.534   2.398   1.182 -2.4101  0.1253 -1.1566
  894OPC    HW2 3851   2.556   2.480   1.074 -0.5461  0.8138 -0.3012
  894OPC     MW 3852   2.565   2.411   1.111 -0.8333  0.7167 -0.4085
  895OPC     OW 3853   4.794   3.058   4.100 -0.0783  0.3120 -0.7534
  895OPC    HW1 3854   4.869   3.023   4.073 -0.6961 -1.0305 -0.8188
  895OPC    HW2 3855   4.777   3.015   4.174 -0.4354  1.0986 -0.3659
  895OPC     MW 3856   4.803   3.046   4.107 -0.2222  0.2298 -0.7055
  896OPC     OW 3857   4.889   0.212   0.524  0.0903  0.2843  0.2276
  896OPC    HW1 3858   4.938   0.279   0.497  2.6801 -1.7850 -0.7029
  896OPC    HW2 3859   4.830   0.204   0.461  1.5546  0.0010 -1.2005
  896OPC     MW 3860   4.888   0.221   0.511  0.6891 -0.0632 -0.1208
  897OPC     OW 3861   0.655   1.399   4.199  0.0749  0.4949  0.1325
  897OPC    HW1 3862   0.669   1.477   4.164  0.2315 -0.6424 -2.6184
  897OPC    HW2 3863   0.576   1.406   4.237 -0.2226  1.7914 -0.6920
  897OPC     MW 3864   0.645   1.411   4.199  0.0541  0.5184 -0.3955
  898OPC     OW 3865   0.565   3.941   2.107  0.3803  0.2049 -0.3345
  898OPC    HW1 3866   0.531   3.864   2.085  1.0663  0.4785 -2.5761
  898OPC    HW2 3867   0.498   3.996   2.099  0.4757  0.2050 -1.2103
  898OPC     MW 3868   0.550   3.938   2.103  0.4958  0.2452 -0.7950
  899OPC     OW 3869   2.379   3.505   0.794 -0.7516 -0.1256  0.9883
  899OPC    HW1 3870   2.358   3.421   0.810  0.0074 -0.6406 -0.5779
  899OPC    HW2 3871   2.440   3.500   0.732 -1.5011  1.6462  0.0464
  899OPC     MW 3872   2.385   3.492   0.787 -0.7501  0.0602  0.6178
  900OPC     OW 3873   1.108   2.050   3.442 -0.3670  0.0555  0.6240
  900OPC    HW1 3874   1.048   1.997   3.477  1.2916 -2.3704  0.0657
  900OPC    HW2 3875   1.151   1.998   3.386  1.3550  2.0446 -0.0312
  900OPC     MW 3876   1.106   2.034   3.439  0.1323 -0.0090  0.4449
  901OPC     OW 3877   2.124   4.114   1.517  0.3895  0.0110 -0.3826
  901OPC    HW1 3878   2.138   4.126   1.432 -1.5343 -2.6195 -1.1860
  901OPC    HW2 3879   2.037   4.121   1.525  0.2092 -2.5384  0.7894
  901OPC     MW 3880   2.113   4.117   1.506  0.0787 -0.7539 -0.3282
  902OPC     OW 3881   3.672   0.921   3.073  0.3531  0.4335 -0.3497
  902OPC    HW1 3882   3.614   0.980   3.102 -0.5014 -0.1317 -0.8749
  902OPC    HW2 3883   3.630   0.845   3.079  1.0088  0.0171 -0.8249
  902OPC     MW 3884   3.657   0.919   3.078  0.3237  0.2885 -0.4975
  903OPC     OW 3885   4.961   3.276   1.515 -0.0456 -0.1438  0.4246
  903OPC    HW1 3886   5.005   3.329   1.568  2.2984 -0.4908 -1.0364
  903OPC    HW2 3887   4.961   3.200   1.557  0.3161 -0.0159  0.6583
  903OPC     MW 3888   4.967   3.273   1.529  0.3543 -0.1761  0.2433
  904OPC     OW 3889   2.165   2.619   3.447 -0.4963 -0.1501 -0.2235
  904OPC    HW1 3890   2.206   2.694   3.432 -1.2417  0.2214 -0.4346
  904OPC    HW2 3891   2.179   2.574   3.373 -1.5506  0.4806 -0.8289
  904OPC     MW 3892   2.173   2.623   3.434 -0.7621 -0.0022 -0.3441
  905OPC     OW 3893   1.395   1.061   2.971 -0.2304 -0.7806 -0.2279
  905OPC    HW1 3894   1.469   1.039   3.011 -0.2019 -0.0931  0.1081
  905OPC    HW2 3895   1.336   1.006   3.006 -0.3709  0.3459  1.4165
  905OPC     MW 3896   1.397   1.049   2.982 -0.2469 -0.5126  0.0648
  906OPC     OW 3897   3.225   1.117   0.226 -0.2550 -0.0270  0.1838
  906OPC    HW1 3898   3.219   1.143   0.143  1.4760  0.1612  0.0834
  906OPC    HW2 3899   3.277   1.047   0.223 -0.4748 -0.2543  1.0767
  906OPC     MW 3900   3.232   1.111   0.214 -0.0317 -0.0327  0.3009
  907OPC     OW 3901   3.034   2.676   4.628 -0.3092  0.7208  0.0012
  907OPC    HW1 3902   2.958   2.716   4.643 -1.6523 -1.7819  0.4818
  907OPC    HW2 3903   3.053   2.697   4.546 -0.7278  2.5543  0.3322
  907OPC     MW 3904   3.025   2.685   4.618 -0.5695  0.6220  0.1209
  908OPC     OW 3905   2.997   1.054   2.202 -0.4113  0.4873  0.2598
  908OPC    HW1 3906   3.057   1.005   2.162 -0.2134  0.8727  0.0769
  908OPC    HW2 3907   3.019   1.136   2.180 -1.0846  0.6289  0.0719
  908OPC     MW 3908   3.009   1.059   2.193 -0.4815  0.5651  0.2051
  909OPC     OW 3909   1.066   0.378   3.066 -0.0533 -0.9235  0.2530
  909OPC    HW1 3910   1.136   0.396   3.115  0.5044 -0.0290 -0.8183
  909OPC    HW2 3911   0.999   0.387   3.121  0.3541  2.2669  0.4371
  909OPC     MW 3912   1.066   0.382   3.081  0.0893 -0.3201  0.1219
  910OPC     OW 3913   3.363   4.502   1.175  0.2218  0.0066 -0.0005
  910OPC    HW1 3914   3.398   4.491   1.096 -1.3552 -2.9808 -0.4561
  910OPC    HW2 3915   3.422   4.469   1.230  0.6169  0.5639 -0.0844
  910OPC     MW 3916   3.377   4.496   1.172  0.0471 -0.3523 -0.0802
  911OPC     OW 3917   0.973   2.082   2.197  0.7029  0.2904  0.0820
  911OPC    HW1 3918   1.017   2.107   2.126  0.0241 -0.8785 -0.7986
  911OPC    HW2 3919   0.987   2.146   2.254  1.3173  1.2376 -1.0856
  911OPC     MW 3920   0.982   2.095   2.195  0.6934  0.2577 -0.2206
  912OPC     OW 3921   2.359   2.270   1.474  0.3487  0.0310  0.1294
  912OPC    HW1 3922   2.428   2.280   1.422  0.0049 -0.1454 -0.3675
  912OPC    HW2 3923   2.393   2.272   1.554  1.1929 -1.8448 -0.1329
  912OPC     MW 3924   2.374   2.272   1.478  0.4226 -0.2722  0.0172
  913OPC     OW 3925   3.210   1.429   1.573  0.4282  0.1299  0.9367
  913OPC    HW1 3926   3.287   1.463   1.593  1.0519 -0.1802 -0.7771
  913OPC    HW2 3927   3.209   1.353   1.616  1.2285 -0.0104  0.7132
  913OPC     MW 3928   3.221   1.423   1.582  0.6385  0.0634  0.6505
  914OPC     OW 3929   1.203   2.807   4.441 -0.2583 -0.1900  0.2492
  914OPC    HW1 3930   1.285   2.836   4.434  0.1728 -0.8789  1.9522
  914OPC    HW2 3931   1.211   2.720   4.441 -1.0690 -0.2843 -0.1429
  914OPC     MW 3932   1.216   2.799   4.440 -0.3144 -0.3058  0.4428
  915OPC     OW 3933   2.566   3.120   2.135  0.1529 -0.0257 -0.4941
  915OPC    HW1 3934   2.573   3.189   2.082  2.4311 -0.6152 -1.0646
  915OPC    HW2 3935   2.499   3.075   2.102  0.0432  0.8089 -1.4459
  915OPC     MW 3936   2.557   3.124   2.122  0.4733  0.0104 -0.7191
  916OPC     OW 3937   3.296   0.936   3.637 -0.5534 -0.2572 -0.4485
  916OPC    HW1 3938   3.209   0.941   3.638 -0.5343  0.0835 -0.3799
  916OPC    HW2 3939   3.318   0.976   3.563 -0.3784  1.0600  0.2718
  916OPC     MW 3940   3.287   0.943   3.626 -0.5248 -0.0123 -0.3321
  917OPC     OW 3941   3.470   3.729   2.456  0.3003  0.0114 -0.0090
  917OPC    HW1 3942   3.504   3.688   2.525 -1.4212  0.5140  1.2098
  917OPC    HW2 3943   3.531   3.719   2.394 -0.2606 -5.0736 -0.1438
  917OPC     MW 3944   3.484   3.721   2.457 -0.0368 -0.6654  0.1512
  918OPC     OW 3945   2.262   0.733   4.476 -0.5197  0.7837 -0.3150
  918OPC    HW1 3946   2.234   0.670   4.530 -3.9898  2.8578  0.5726
  918OPC    HW2 3947   2.307   0.786   4.529  0.8547  0.0472 -0.7000
  918OPC     MW 3948   2.265   0.731   4.492 -0.8292  0.9813 -0.2410
  919OPC     OW 3949   0.781   4.609   0.645 -0.8419  0.1267 -0.3097
  919OPC    HW1 3950   0.818   4.535   0.618  0.6341  0.3957  0.8710
  919OPC    HW2 3951   0.788   4.605   0.732  0.7204  2.3521 -0.2644
  919OPC     MW 3952   0.787   4.598   0.654 -0.3931  0.4953 -0.1285
  920OPC     OW 3953   2.600   3.121   2.421 -0.1314  0.3542  0.3393
  920OPC    HW1 3954   2.604   3.139   2.336  0.5559 -0.1020  0.2663
  920OPC    HW2 3955   2.517   3.098   2.433 -1.2016  3.8288  0.5272
  920OPC     MW 3956   2.589   3.120   2.410 -0.1879  0.8000  0.3564
  921OPC     OW 3957   3.768   0.868   2.303 -0.5919  0.5624  0.0566
  921OPC    HW1 3958   3.850   0.892   2.284 -1.6335  2.9178 -1.9837
  921OPC    HW2 3959   3.744   0.926   2.364 -0.8422 -0.0421  0.5501
  921OPC     MW 3960   3.777   0.880   2.309 -0.7828  0.8211 -0.1720
  922OPC     OW 3961   1.061   2.215   3.223  0.1630  0.2910 -0.2403
  922OPC    HW1 3962   1.125   2.217   3.164 -0.0230  2.4903 -0.4398
  922OPC    HW2 3963   1.094   2.166   3.288  1.3227 -0.0987 -1.0971
  922OPC     MW 3964   1.075   2.208   3.224  0.3069  0.5584 -0.3962
  923OPC     OW 3965   0.039   1.794   0.747  0.3587  0.1722 -0.6965
  923OPC    HW1 3966  -0.030   1.742   0.733  0.4399 -0.0057 -0.4394
  923OPC    HW2 3967   0.020   1.866   0.700 -0.6597  0.6994  0.4717
  923OPC     MW 3968   0.026   1.797   0.738  0.2202  0.2238 -0.4860
  924OPC     OW 3969   3.329   1.344   4.219  0.8573 -0.2514  0.4103
  924OPC    HW1 3970   3.394   1.292   4.193 -0.1996 -0.6627 -1.6904
  924OPC    HW2 3971   3.262   1.289   4.231 -0.1377  0.4590 -1.3418
  924OPC     MW 3972   3.329   1.328   4.217  0.5544 -0.2072 -0.1588
  925OPC     OW 3973   1.533   3.604   3.557 -0.1340 -0.0278  0.3281
  925OPC    HW1 3974   1.598   3.633   3.507  0.0473 -0.0685  0.5393
  925OPC    HW2 3975   1.529   3.661   3.623 -0.5534  0.1807  0.1273
  925OPC     MW 3976   1.542   3.617   3.559 -0.1692 -0.0031  0.3297
  926OPC     OW 3977   1.882   1.008   4.307  0.0710 -0.0029 -0.4624
  926OPC    HW1 3978   1.921   0.931   4.322  1.7537  0.9719  0.6181
  926OPC    HW2 3979   1.889   1.049   4.384 -0.2784  1.4280 -1.1673
  926OPC     MW 3980   1.889   1.003   4.320  0.2679  0.3524 -0.4070
  927OPC     OW 3981   4.786   3.026   0.801  0.2361 -0.1578  0.4274
  927OPC    HW1 3982   4.801   3.090   0.744 -0.9047  2.3392  2.6888
  927OPC    HW2 3983   4.852   3.034   0.858  0.7198 -1.8214  0.1466
  927OPC     MW 3984   4.798   3.036   0.801  0.1393 -0.0347  0.7200
  928OPC     OW 3985   2.875   0.450   1.187 -0.4999  0.1833 -0.3750
  928OPC    HW1 3986   2.812   0.414   1.237  0.3852  1.8703  2.1639
  928OPC    HW2 3987   2.897   0.522   1.230  1.5954  0.8755 -2.3839
  928OPC     MW 3988   2.869   0.455   1.201 -0.0597  0.5348 -0.2967
  929OPC     OW 3989   4.459   0.120   1.065  0.1916  0.2017 -0.0042
  929OPC    HW1 3990   4.398   0.174   1.096 -1.3187  0.1876 -2.6096
  929OPC    HW2 3991   4.421   0.042   1.070  1.0849 -0.1894  0.7938
  929OPC     MW 3992   4.444   0.117   1.070  0.1004  0.1419 -0.2712
  930OPC     OW 3993   4.106   0.876   0.403 -0.4813  0.2144  0.0068
  930OPC    HW1 3994   4.041   0.818   0.400 -0.3823  0.1342 -1.1666
  930OPC    HW2 3995   4.159   0.845   0.465 -0.9562 -0.3872  0.1178
  930OPC     MW 3996   4.105   0.862   0.412 -0.5367  0.1137 -0.1501
  931OPC     OW 3997   4.970   3.688   0.271 -0.2809  0.4778 -0.0473
  931OPC    HW1 3998   4.927   3.763   0.283 -2.5843 -0.7130 -0.3436
  931OPC    HW2 3999   4.907   3.627   0.271  1.3307 -1.3224 -1.2960
  931OPC     MW 4000   4.954   3.690   0.273 -0.3832  0.0358 -0.2755
  932OPC     OW 4001   1.450   4.685   4.507  0.0877 -0.3598 -0.5765
  932OPC    HW1 4002   1.476   4.601   4.502 -0.9738 -0.7113 -0.4235
  932OPC    HW2 4003   1.441   4.708   4.424 -0.2589 -0.6127 -0.6132
  932OPC     MW 4004   1.453   4.676   4.494 -0.1203 -0.4492 -0.5591
  933OPC     OW 4005   1.004   0.122   4.207  0.5477  0.2827  0.4373
  933OPC    HW1 4006   0.960   0.099   4.279 -0.1921  0.4848  0.0563
  933OPC    HW2 4007   0.950   0.101   4.142  0.3142  1.9777  0.0245
  933OPC     MW 4008   0.989   0.116   4.208  0.4039  0.5630  0.3200
  934OPC     OW 4009   1.194   2.517   3.271 -0.9825 -0.3438  0.3268
  934OPC    HW1 4010   1.121   2.523   3.225 -1.2435  0.4698  0.8276
  934OPC    HW2 4011   1.257   2.540   3.215 -1.1836 -0.3588  0.0976
  934OPC     MW 4012   1.193   2.521   3.256 -1.0507 -0.2259  0.3669
  935OPC     OW 4013   2.583   3.155   4.104  0.6930 -0.0236  0.1711
  935OPC    HW1 4014   2.534   3.205   4.155  0.0448  0.7751 -1.1597
  935OPC    HW2 4015   2.574   3.192   4.025  1.3413 -1.4082 -0.5905
  935OPC     MW 4016   2.574   3.168   4.100  0.6930 -0.1102 -0.1382
  936OPC     OW 4017   3.378   3.188   2.935  0.1595  0.2947  0.3733
  936OPC    HW1 4018   3.459   3.158   2.924 -0.2801 -0.0424 -2.8012
  936OPC    HW2 4019   3.328   3.125   2.901 -1.1696  2.0181 -1.0316
  936OPC     MW 4020   3.382   3.174   2.929 -0.1018  0.4994 -0.3032
  937OPC     OW 4021   1.720   4.099   4.600  0.0255  0.3758 -0.0708
  937OPC    HW1 4022   1.681   4.087   4.523 -0.4652  1.4345 -0.0069
  937OPC    HW2 4023   1.706   4.024   4.642 -0.9109  0.2902 -0.5088
  937OPC     MW 4024   1.712   4.086   4.595 -0.1854  0.5196 -0.1263
  938OPC     OW 4025   0.539   3.671   4.293 -0.4087 -0.2617  0.2133
  938OPC    HW1 4026   0.506   3.743   4.255 -1.0649  0.3056  1.7867
  938OPC    HW2 4027   0.475   3.613   4.287 -0.4895 -0.1919  0.4080
  938OPC     MW 4028   0.525   3.673   4.286 -0.5176 -0.1677  0.4748
  939OPC     OW 4029   3.915   1.843   2.541 -0.3684  0.2161  0.8648
  939OPC    HW1 4030   3.834   1.872   2.525 -0.0324  0.9247  0.4102
  939OPC    HW2 4031   3.942   1.894   2.607 -0.2456  0.0771  0.9209
  939OPC     MW 4032   3.907   1.855   2.548 -0.3005  0.3002  0.8057
  940OPC     OW 4033   1.318   3.659   3.383  0.7455 -0.4547 -0.6361
  940OPC    HW1 4034   1.356   3.728   3.346  2.3319  0.3818  2.2072
  940OPC    HW2 4035   1.383   3.622   3.429 -0.8892 -1.5871  0.9256
  940OPC     MW 4036   1.333   3.663   3.385  0.7384 -0.4984  0.0145
  941OPC     OW 4037   2.876   0.563   3.182 -0.3516 -0.3653  0.2599
  941OPC    HW1 4038   2.910   0.524   3.112  0.0950  0.6774 -0.1175
  941OPC    HW2 4039   2.868   0.498   3.240  0.2431 -1.0352 -0.3978
  941OPC     MW 4040   2.880   0.547   3.181 -0.1977 -0.3103  0.1070
  942OPC     OW 4041   4.325   1.544   4.651 -0.2422  0.3923 -0.0221
  942OPC    HW1 4042   4.332   1.468   4.609 -2.9098 -0.6950  1.2620
  942OPC    HW2 4043   4.277   1.593   4.597 -2.5287 -0.5461  1.0377
  942OPC     MW 4044   4.319   1.540   4.637 -0.9740  0.0931  0.3243
  943OPC     OW 4045   4.746   3.164   3.117 -0.1875  0.2092 -0.4659
  943OPC    HW1 4046   4.798   3.122   3.060 -0.6244  0.2151 -0.8734
  943OPC    HW2 4047   4.713   3.229   3.069  0.2901  0.8825  0.0933
  943OPC     MW 4048   4.749   3.167   3.101 -0.1814  0.3097 -0.4435
  944OPC     OW 4049   2.809   2.843   4.706  0.0624 -0.1908 -0.2432
  944OPC    HW1 4050   2.779   2.859   4.786  0.0741  0.7821 -0.4191
  944OPC    HW2 4051   2.737   2.830   4.659  0.0450 -0.5490 -0.1141
  944OPC     MW 4052   2.794   2.844   4.711  0.0616 -0.1001 -0.2501
  945OPC     OW 4053   2.979   2.042   3.113 -0.0405 -0.2386  0.6509
  945OPC    HW1 4054   3.012   1.998   3.181  0.4379 -1.2595 -0.2233
  945OPC    HW2 4055   2.943   1.980   3.064 -0.2265  0.4706 -0.1329
  945OPC     MW 4056   2.978   2.027   3.116  0.0027 -0.2846  0.4059
  946OPC     OW 4057   2.765   3.145   4.466  0.3733 -0.0312 -0.1518
  946OPC    HW1 4058   2.719   3.182   4.530 -0.0773 -1.9791  0.7278
  946OPC    HW2 4059   2.842   3.127   4.503  0.7361  0.3591 -0.6874
  946OPC     MW 4060   2.770   3.147   4.481  0.3604 -0.2614 -0.1008
  947OPC     OW 4061   0.889   3.015   3.812  0.5675 -0.3207  0.2432
  947OPC    HW1 4062   0.877   2.956   3.750  0.3504  0.3407 -0.3576
  947OPC    HW2 4063   0.837   2.988   3.877 -2.4906  1.1657 -1.3778
  947OPC     MW 4064   0.880   3.002   3.812  0.0836 -0.0035 -0.0852
  948OPC     OW 4065   0.295   4.958   3.161 -0.7065 -0.8751  0.0564
  948OPC    HW1 4066   0.340   4.998   3.099 -1.8186  0.6679  0.1779
  948OPC    HW2 4067   0.264   4.887   3.122 -1.0770 -0.1276 -1.0580
  948OPC     MW 4068   0.297   4.953   3.146 -0.9255 -0.5367 -0.0902
  949OPC     OW 4069   1.455   3.868   1.181 -0.6744 -0.2445  0.6057
  949OPC    HW1 4070   1.459   3.914   1.255  0.6972  1.2883 -0.3515
  949OPC    HW2 4071   1.371   3.872   1.158 -1.4484 -1.9686  2.7457
  949OPC     MW 4072   1.443   3.875   1.189 -0.5861 -0.2728  0.7804
  950OPC     OW 4073   1.413   0.715   3.310  0.1323 -0.3494 -0.5882
  950OPC    HW1 4074   1.453   0.690   3.237 -0.0266  1.3060 -1.2854
  950OPC    HW2 4075   1.329   0.706   3.291  0.0203  1.6812 -1.2859
  950OPC     MW 4076   1.407   0.710   3.296  0.0923  0.1951 -0.7943
  951OPC     OW 4077   0.821   4.417   2.576 -0.0698 -0.2260 -0.1645
  951OPC    HW1 4078   0.872   4.454   2.515 -0.1519 -0.9976 -0.7188
  951OPC    HW2 4079   0.778   4.355   2.532  0.1452 -1.0597  0.7489
  951OPC     MW 4080   0.823   4.413   2.560 -0.0502 -0.4630 -0.1115
  952OPC     OW 4081   3.211   3.968   1.166  0.5018  0.7335  0.3777
  952OPC    HW1 4082   3.254   4.044   1.159  0.5972  0.7142  0.7471
  952OPC    HW2 4083   3.275   3.908   1.162  0.6115  0.7346  1.8357
  952OPC     MW 4084   3.227   3.970   1.164  0.5321  0.7308  0.6477
  953OPC     OW 4085   4.949   2.591   2.419 -0.4337 -0.2017 -0.4782
  953OPC    HW1 4086   4.895   2.591   2.350 -1.8309 -0.2621  0.5620
  953OPC    HW2 4087   5.012   2.647   2.396  0.8410 -2.4322 -2.9971
  953OPC     MW 4088   4.950   2.599   2.405 -0.4518 -0.5401 -0.6967
  954OPC     OW 4089   1.141   0.985   3.334 -0.4900  0.2908  0.0881
  954OPC    HW1 4090   1.210   0.966   3.384 -0.2458 -0.6483 -0.5661
  954OPC    HW2 4091   1.128   1.070   3.348  1.0973  0.6045 -0.1281
  954OPC     MW 4092   1.149   0.995   3.343 -0.2194  0.1984 -0.0405
  955OPC     OW 4093   3.162   3.857   2.396  0.1061 -0.4229 -0.4777
  955OPC    HW1 4094   3.098   3.845   2.454 -0.4274 -0.9335 -1.1540
  955OPC    HW2 4095   3.227   3.892   2.443  0.4498 -2.6824  0.8880
  955OPC     MW 4096   3.162   3.860   2.412  0.0780 -0.8321 -0.3759
  956OPC     OW 4097   4.428   3.330   2.560 -0.2183  0.3583 -0.5955
  956OPC    HW1 4098   4.444   3.250   2.528  1.1607 -0.1964  1.3170
  956OPC    HW2 4099   4.348   3.322   2.594 -0.3531  0.0028 -0.9758
  956OPC     MW 4100   4.418   3.317   2.560 -0.0341  0.2240 -0.3692
  957OPC     OW 4101   4.894   0.584   2.779 -0.3741  0.9656 -0.0377
  957OPC    HW1 4102   4.874   0.526   2.717 -0.3574 -0.0836  0.9058
  957OPC    HW2 4103   4.979   0.599   2.766  0.0086 -0.4175  0.6206
  957OPC     MW 4104   4.904   0.577   2.768 -0.3152  0.6063  0.1989
  958OPC     OW 4105   2.203   1.578   1.133 -0.6272  0.3427  0.3087
  958OPC    HW1 4106   2.262   1.599   1.073 -1.0579  0.0810 -0.2104
  958OPC    HW2 4107   2.234   1.615   1.206 -0.5413  1.3820 -0.2454
  958OPC     MW 4108   2.217   1.587   1.135 -0.6781  0.4575  0.1501
  959OPC     OW 4109   4.547   2.136   1.726 -0.2568  0.8049 -0.0957
  959OPC    HW1 4110   4.497   2.172   1.788 -0.6871  0.1427 -0.0436
  959OPC    HW2 4111   4.611   2.099   1.772  1.2665  3.0547 -0.2472
  959OPC     MW 4112   4.549   2.136   1.742 -0.0956  1.0396 -0.1104
  960OPC     OW 4113   0.558   2.190   0.705 -0.0701 -0.0995 -0.2613
  960OPC    HW1 4114   0.591   2.261   0.742 -1.7336  1.7865 -2.0869
  960OPC    HW2 4115   0.603   2.125   0.741  1.0455  1.7882  2.0562
  960OPC     MW 4116   0.569   2.191   0.715 -0.1510  0.4580 -0.1886
  961OPC     OW 4117   3.434   3.503   1.453  0.4257  0.1131  0.2279
  961OPC    HW1 4118   3.378   3.466   1.508  1.1772 -0.8752  0.3484
  961OPC    HW2 4119   3.418   3.588   1.462 -0.0712 -0.0792  1.3202
  961OPC     MW 4120   3.423   3.510   1.463  0.4633 -0.0613  0.4071
  962OPC     OW 4121   3.371   2.613   1.906 -0.3741  0.2095  0.1779
  962OPC    HW1 4122   3.337   2.578   1.833 -1.9674  2.2817 -0.1678
  962OPC    HW2 4123   3.405   2.688   1.879  1.3480 -0.1492  1.1923
  962OPC     MW 4124   3.371   2.619   1.891 -0.3552  0.4626  0.2768
  963OPC     OW 4125   4.848   0.846   0.353  0.1793  0.1620  0.2041
  963OPC    HW1 4126   4.778   0.892   0.376  0.5649  0.3786  0.9932
  963OPC    HW2 4127   4.903   0.858   0.420  1.7986  1.6954 -1.3002
  963OPC     MW 4128   4.846   0.854   0.367  0.4757  0.4205  0.0985
  964OPC     OW 4129   1.164   3.334   0.327  0.2199 -0.2601 -0.4322
  964OPC    HW1 4130   1.186   3.403   0.278 -2.1852  0.3749 -0.7178
  964OPC    HW2 4131   1.233   3.323   0.379  1.2511  1.4523 -1.3597
  964OPC     MW 4132   1.178   3.342   0.327  0.0170  0.0866 -0.6114
  965OPC     OW 4133   4.698   1.199   0.616  0.3548 -0.6925 -0.1669
  965OPC    HW1 4134   4.637   1.174   0.673 -0.2276 -0.7612 -0.8063
  965OPC    HW2 4135   4.655   1.251   0.562  0.3477 -2.3412 -1.8538
  965OPC     MW 4136   4.683   1.203   0.616  0.2675 -0.9462 -0.5105
  966OPC     OW 4137   4.846   1.788   0.159  0.1092 -0.5566 -0.3019
  966OPC    HW1 4138   4.830   1.804   0.075 -2.3352  0.4666  0.2685
  966OPC    HW2 4139   4.811   1.856   0.200 -1.7788 -2.5540  1.7068
  966OPC     MW 4140   4.838   1.800   0.152 -0.5310 -0.7005  0.0791
  967OPC     OW 4141   3.473   1.120   3.154  0.1558  0.1974 -0.2713
  967OPC    HW1 4142   3.538   1.169   3.186  1.9070 -0.3383 -2.7115
  967OPC    HW2 4143   3.457   1.156   3.076 -1.4796 -0.6042 -0.3331
  967OPC     MW 4144   3.480   1.133   3.147  0.1730 -0.0000 -0.6408
  968OPC     OW 4145   1.197   4.548   0.765  0.0247  0.1476  0.1116
  968OPC    HW1 4146   1.140   4.484   0.748  1.1822 -1.5131  2.0384
  968OPC    HW2 4147   1.177   4.571   0.847  1.1763  0.5814  0.2800
  968OPC     MW 4148   1.186   4.542   0.775  0.3658 -0.0335  0.4211
  969OPC     OW 4149   3.942   2.372   3.286  0.5274  0.1095  0.0078
  969OPC    HW1 4150   3.859   2.353   3.268  0.6436 -0.6400  0.2148
  969OPC    HW2 4151   3.986   2.301   3.258  1.0318  0.2602  0.3988
  969OPC     MW 4152   3.936   2.358   3.279  0.6191  0.0212  0.0960
  970OPC     OW 4153   3.171   0.527   2.849  0.7037 -0.1105 -0.6211
  970OPC    HW1 4154   3.222   0.545   2.780  0.8510 -0.5431 -0.6318
  970OPC    HW2 4155   3.221   0.548   2.917  1.7457 -2.4898 -0.5614
  970OPC     MW 4156   3.186   0.533   2.849  0.8794 -0.5259 -0.6139
  971OPC     OW 4157   0.678   2.909   2.653 -0.4478  0.5977 -0.0019
  971OPC    HW1 4158   0.655   2.987   2.686 -1.1900  0.5968 -0.4849
  971OPC    HW2 4159   0.759   2.922   2.624 -0.7608  1.3705 -0.5796
  971OPC     MW 4160   0.686   2.923   2.654 -0.6037  0.7118 -0.1586
  972OPC     OW 4161   2.125   5.045   1.325 -0.2314 -0.0883 -0.0085
  972OPC    HW1 4162   2.112   5.088   1.250 -2.3418 -0.7359 -0.0743
  972OPC    HW2 4163   2.210   5.026   1.323 -0.0870  0.5089 -1.9145
  972OPC     MW 4164   2.135   5.049   1.313 -0.5218 -0.0958 -0.2998
  973OPC     OW 4165   2.032   2.966   1.919  0.5291  0.5470  0.0063
  973OPC    HW1 4166   1.966   2.963   1.862  0.0920 -1.4009  0.5414
  973OPC    HW2 4167   2.014   3.037   1.966 -1.5318 -0.2124  0.4906
  973OPC     MW 4168   2.020   2.976   1.917  0.1601  0.1471  0.1569
  974OPC     OW 4169   4.659   2.402   2.926 -0.0153 -0.4767 -0.3819
  974OPC    HW1 4170   4.671   2.489   2.927  0.0078 -0.3765  3.0447
  974OPC    HW2 4171   4.726   2.372   2.974 -0.3309 -2.3546 -1.0422
  974OPC     MW 4172   4.671   2.411   2.933 -0.0587 -0.7395  0.0268
  975OPC     OW 4173   0.746   2.311   1.893 -0.2337 -0.0285  0.6781
  975OPC    HW1 4174   0.666   2.318   1.861 -0.3271 -1.0354  0.6440
  975OPC    HW2 4175   0.797   2.338   1.828 -0.3864 -2.6315 -0.6429
  975OPC     MW 4176   0.742   2.316   1.879 -0.2700 -0.5618  0.4779
  976OPC     OW 4177   2.398   3.728   3.612  0.1003  0.2775  0.4654
  976OPC    HW1 4178   2.460   3.764   3.663 -0.1509  0.9787  0.2898
  976OPC    HW2 4179   2.346   3.687   3.669  0.5342 -0.0350  0.6453
  976OPC     MW 4180   2.399   3.727   3.628  0.1273  0.3348  0.4661
  977OPC     OW 4181   3.706   2.496   3.118 -0.2337  0.4869 -0.2501
  977OPC    HW1 4182   3.645   2.444   3.152  0.8273 -0.7972 -0.2145
  977OPC    HW2 4183   3.716   2.558   3.178  0.1209 -0.5892  0.8482
  977OPC     MW 4184   3.699   2.497   3.132 -0.0244  0.1382 -0.0827
  978OPC     OW 4185   4.037   2.262   4.249 -0.6654  0.1797  0.2138
  978OPC    HW1 4186   4.084   2.336   4.249  0.6664 -0.5332 -2.8568
  978OPC    HW2 4187   4.065   2.221   4.321  0.9505  1.2896  0.2895
  978OPC     MW 4188   4.048   2.267   4.260 -0.2301  0.2383 -0.2286
  979OPC     OW 4189   0.385   1.151   1.682 -0.0416  0.1184  0.5497
  979OPC    HW1 4190   0.332   1.200   1.633  0.3091  0.8721  0.9026
  979OPC    HW2 4191   0.331   1.104   1.731 -0.3930 -0.4877 -0.3986
  979OPC     MW 4192   0.369   1.152   1.682 -0.0417  0.1403  0.4618
  980OPC     OW 4193   1.604   2.655   4.705  0.6743  0.1604  0.2619
  980OPC    HW1 4194   1.631   2.608   4.773 -2.5235 -0.8656  0.9507
  980OPC    HW2 4195   1.636   2.610   4.636  2.6874  0.4022  0.9609
  980OPC     MW 4196   1.613   2.641   4.705  0.4994  0.0445  0.4667
  981OPC     OW 4197   0.150   2.555   1.686  0.5388 -0.5041 -0.5012
  981OPC    HW1 4198   0.103   2.504   1.633 -1.6075 -0.3606  1.1020
  981OPC    HW2 4199   0.089   2.603   1.726  2.1693  0.3316  1.0930
  981OPC     MW 4200   0.134   2.554   1.684  0.4626 -0.3595 -0.0289
  982OPC     OW 4201   3.017   3.557   2.681 -0.1956  0.3466  0.0341
  982OPC    HW1 4202   3.060   3.582   2.610 -0.3327  0.7224  0.0825
  982OPC    HW2 4203   2.942   3.600   2.676 -0.6915 -0.5093 -0.1895
  982OPC     MW 4204   3.012   3.567   2.670 -0.2891  0.2757  0.0083
  983OPC     OW 4205   1.958   2.635   0.788 -1.0011  0.1640  0.2032
  983OPC    HW1 4206   2.037   2.662   0.765 -0.9673  0.3924  0.5792
  983OPC    HW2 4207   1.908   2.660   0.721 -1.1081  1.8674  0.8578
  983OPC     MW 4208   1.962   2.643   0.775 -1.0119  0.4493  0.3554
  984OPC     OW 4209   2.669   0.561   0.017  0.4508  0.3209 -0.1987
  984OPC    HW1 4210   2.596   0.600  -0.011  0.0097  0.0919  0.6055
  984OPC    HW2 4211   2.685   0.501  -0.044 -0.0487  0.3613 -0.3730
  984OPC     MW 4212   2.661   0.558   0.004  0.3118  0.2931 -0.1057
  985OPC     OW 4213   4.311   1.082   4.827 -0.2387  0.4554  0.0635
  985OPC    HW1 4214   4.378   1.134   4.806  0.8269 -0.9675 -0.2921
  985OPC    HW2 4215   4.263   1.130   4.881  0.7166  1.7733 -0.2135
  985OPC     MW 4216   4.314   1.097   4.832  0.0599  0.4399 -0.0305
  986OPC     OW 4217   0.416   1.763   3.782 -1.0111  0.0386  0.3891
  986OPC    HW1 4218   0.394   1.797   3.705 -2.4507 -1.8499 -0.1208
  986OPC    HW2 4219   0.485   1.713   3.764 -1.3314 -0.3819  0.3008
  986OPC     MW 4220   0.423   1.761   3.768 -1.2711 -0.3025  0.3006
  987OPC     OW 4221   5.066   0.150   0.152 -0.0393  0.1900 -0.2846
  987OPC    HW1 4222   4.989   0.191   0.147  0.2506  0.6340 -1.3004
  987OPC    HW2 4223   5.124   0.215   0.144  0.4557 -0.1462  0.4176
  987OPC     MW 4224   5.063   0.166   0.150  0.0768  0.2059 -0.3309
  988OPC     OW 4225   1.133   3.306   3.167  0.2346 -0.5094  0.1834
  988OPC    HW1 4226   1.062   3.280   3.209  1.5787  0.2789  3.1867
  988OPC    HW2 4227   1.192   3.245   3.187  1.3876  0.8164  1.0362
  988OPC     MW 4228   1.132   3.293   3.176  0.6034 -0.1972  0.7532
  989OPC     OW 4229   3.264   1.360   3.493 -0.0489  0.3699  0.3974
  989OPC    HW1 4230   3.328   1.398   3.447  0.5390  0.4919  1.2941
  989OPC    HW2 4231   3.192   1.384   3.451  0.3976  1.4593  0.2247
  989OPC     MW 4232   3.263   1.369   3.480  0.1038  0.5488  0.5042
  990OPC     OW 4233   0.200   4.822   2.263  0.1773  0.5218  0.6762
  990OPC    HW1 4234   0.246   4.858   2.328  0.2334  0.2163  0.8039
  990OPC    HW2 4235   0.194   4.738   2.285 -0.2443  0.5134  0.5434
  990OPC     MW 4236   0.206   4.815   2.276  0.1233  0.4755  0.6754
  991OPC     OW 4237   0.191   2.333   1.885 -0.0398 -0.1804  0.0281
  991OPC    HW1 4238   0.136   2.384   1.929  0.3513 -1.2936  1.9280
  991OPC    HW2 4239   0.217   2.383   1.819  0.8943  2.3614  2.1698
  991OPC     MW 4240   0.186   2.348   1.882  0.1560  0.0306  0.6251
  992OPC     OW 4241   2.259   0.743   1.182  0.0644 -0.5403  0.2475
  992OPC    HW1 4242   2.193   0.692   1.157 -0.0053 -0.1775 -0.3271
  992OPC    HW2 4243   2.321   0.686   1.206  0.1243 -0.9093 -0.7336
  992OPC     MW 4244   2.259   0.727   1.182  0.0628 -0.5412  0.0177
  993OPC     OW 4245   1.541   2.625   3.364 -0.0492  0.1564  0.2378
  993OPC    HW1 4246   1.486   2.601   3.427 -0.1002  0.9696  0.5238
  993OPC    HW2 4247   1.588   2.554   3.349  0.3011  0.0757  1.5549
  993OPC     MW 4248   1.540   2.611   3.371 -0.0050  0.2645  0.4747
  994OPC     OW 4249   2.159   2.450   0.065 -0.0818 -0.2734  0.0372
  994OPC    HW1 4250   2.204   2.521   0.042 -0.6807  0.6538  1.5755
  994OPC    HW2 4251   2.100   2.441   0.002 -0.6798  1.2421  0.3416
  994OPC     MW 4252   2.157   2.459   0.052 -0.2586  0.0875  0.3094
  995OPC     OW 4253   0.872   1.005   4.495  0.3299 -0.4807 -0.2938
  995OPC    HW1 4254   0.932   0.953   4.460 -0.0339 -1.2447  0.1971
  995OPC    HW2 4255   0.915   1.048   4.557  0.6332 -0.1840 -0.7048
  995OPC     MW 4256   0.887   1.004   4.499  0.3210 -0.5497 -0.2820
  996OPC     OW 4257   0.403   1.696   0.212  0.1226  0.4323  0.3659
  996OPC    HW1 4258   0.389   1.649   0.284 -0.4924 -1.6985 -1.0556
  996OPC    HW2 4259   0.438   1.770   0.242 -0.3768 -0.2603  2.8519
  996OPC     MW 4260   0.406   1.700   0.227 -0.0420  0.0152  0.5231
  997OPC     OW 4261   0.859   1.474   1.928  0.0164 -0.4233 -0.5811
  997OPC    HW1 4262   0.899   1.440   1.859  1.4836  1.8764 -0.9648
  997OPC    HW2 4263   0.812   1.539   1.895  1.0600  0.9864  0.5442
  997OPC     MW 4264   0.858   1.479   1.913  0.3873  0.1246 -0.4716
  998OPC     OW 4265   0.471   3.687   2.914  0.0052  0.0239 -0.3416
  998OPC    HW1 4266   0.532   3.632   2.943 -0.1732  0.2282  0.4418
  998OPC    HW2 4267   0.516   3.755   2.884  0.1746  1.0209  1.9197
  998OPC     MW 4268   0.486   3.689   2.914  0.0039  0.2013  0.1081
  999OPC     OW 4269   0.372   2.062   0.555  0.2990  0.4054  0.9329
  999OPC    HW1 4270   0.384   1.976   0.561  1.7585  0.2250 -2.4918
  999OPC    HW2 4271   0.441   2.095   0.598  1.1719 -0.2164  0.0439
  999OPC     MW 4272   0.384   2.054   0.563  0.6436  0.2870  0.2956
 1000OPC     OW 4273   4.434   1.271   3.670  0.2507 -0.0052 -0.3433
 1000OPC    HW1 4274   4.455   1.263   3.585  0.6841 -0.1600 -0.2211
 1000OPC    HW2 4275   4.447   1.355   3.687  0.3616 -0.0156 -0.3767
 1000OPC     MW 4276   4.439   1.282   3.660  0.3310 -0.0294 -0.3302
 1001OPC     OW 4277   0.459   1.971   3.596  0.2207 -0.0761  0.1364
 1001OPC    HW1 4278   0.545   1.966   3.584 -0.0611 -1.3709 -1.7206
 1001OPC    HW2 4279   0.426   1.968   3.515 -1.5921 -0.2852  0.8281
 1001OPC     MW 4280   0.466   1.969   3.583 -0.0888 -0.2982 -0.0358
 1002OPC     OW 4281   0.174   3.943   1.789 -1.0123  0.0300 -0.0632
 1002OPC    HW1 4282   0.123   3.928   1.719 -1.0801  2.5629 -0.6775
 1002OPC    HW2 4283   0.243   3.984   1.755 -0.6328  0.5172  1.2550
 1002OPC     MW 4284   0.176   3.947   1.774 -0.9663  0.4762  0.0408
 1003OPC     OW 4285   2.420   1.935   0.897 -0.1135  0.6614  0.3333
 1003OPC    HW1 4286   2.449   2.013   0.923  0.3562  1.3182 -1.9306
 1003OPC    HW2 4287   2.333   1.943   0.900 -0.0800  1.6399 -0.8187
 1003OPC     MW 4288   2.412   1.948   0.902 -0.0391  0.9030 -0.1713
 1004OPC     OW 4289   1.758   1.448   1.961  0.2118  0.1358 -0.4542
 1004OPC    HW1 4290   1.736   1.503   2.025 -1.2247 -0.6036 -0.2733
 1004OPC    HW2 4291   1.788   1.378   2.003 -0.9249 -0.4321 -0.5431
 1004OPC     MW 4292   1.759   1.446   1.977 -0.1683 -0.0573 -0.4407
 1005OPC     OW 4293   3.742   4.305   0.992 -0.1173  0.0436  0.4649
 1005OPC    HW1 4294   3.778   4.320   1.070  0.9333 -0.0661  0.0253
 1005OPC    HW2 4295   3.756   4.220   0.979 -0.7913 -0.0603  0.3977
 1005OPC     MW 4296   3.749   4.295   1.002 -0.0618  0.0120  0.3901
 1006OPC     OW 4297   5.044   3.433   4.065  0.1150 -0.2207  0.2831
 1006OPC    HW1 4298   4.983   3.495   4.077  0.7158  0.1245  1.9209
 1006OPC    HW2 4299   5.002   3.371   4.020 -1.7152 -0.3222  1.9536
 1006OPC     MW 4300   5.029   3.433   4.060 -0.0665 -0.1846  0.7719
 1007OPC     OW 4301   1.316   4.427   1.919 -0.1697 -0.5409 -0.5510
 1007OPC    HW1 4302   1.377   4.387   1.871 -0.7138 -1.2401 -0.6831
 1007OPC    HW2 4303   1.260   4.457   1.860  0.6132  1.1178 -0.4962
 1007OPC     MW 4304   1.317   4.425   1.903 -0.1345 -0.3988 -0.5624
 1008OPC     OW 4305   4.177   4.869   3.663 -0.3952 -0.2777 -0.2197
 1008OPC    HW1 4306   4.161   4.883   3.747  4.4440 -0.2962  0.9921
 1008OPC    HW2 4307   4.146   4.941   3.623 -2.5089 -0.1407  1.4842
 1008OPC     MW 4308   4.170   4.882   3.669  0.0074 -0.2603  0.2111
 1009OPC     OW 4309   1.899   3.067   3.890 -0.1738  0.5497 -0.0501
 1009OPC    HW1 4310   1.870   2.989   3.864  0.9281  0.5867 -1.5714
 1009OPC    HW2 4311   1.837   3.096   3.942 -2.7781  0.5425 -2.8716
 1009OPC     MW 4312   1.886   3.060   3.894 -0.3957  0.5540 -0.6916
 1010OPC     OW 4313   1.701   0.851   0.727 -0.2686 -0.1218 -0.2683
 1010OPC    HW1 4314   1.627   0.878   0.764 -0.9507  0.4652 -1.9719
 1010OPC    HW2 4315   1.751   0.923   0.728 -0.0117 -0.3072  0.1848
 1010OPC     MW 4316   1.697   0.866   0.733 -0.3314 -0.0625 -0.4531
 1011OPC     OW 4317   1.207   0.172   2.807  0.1082  0.0117  0.1561
 1011OPC    HW1 4318   1.128   0.187   2.842 -0.0106 -3.1173  1.6230
 1011OPC    HW2 4319   1.189   0.123   2.737  0.7325  0.6047 -0.4376
 1011OPC     MW 4320   1.192   0.167   2.802  0.1829 -0.3629  0.2852
 1012OPC     OW 4321   2.813   4.047   0.490 -0.2704 -0.4009 -0.0811
 1012OPC    HW1 4322   2.785   4.129   0.492 -1.7558 -0.8574 -0.5265
 1012OPC    HW2 4323   2.795   4.016   0.569 -0.5745 -0.5464 -0.2032
 1012OPC     MW 4324   2.806   4.054   0.502 -0.5347 -0.4899 -0.1649
 1013OPC     OW 4325   1.888   2.254   2.718 -0.0518 -0.7789  0.2959
 1013OPC    HW1 4326   1.932   2.326   2.739  0.2301  0.5081 -3.8057
 1013OPC    HW2 4327   1.807   2.272   2.743  0.3175  0.2536  0.8277
 1013OPC     MW 4328   1.883   2.267   2.725  0.0445 -0.4362 -0.2314
 1014OPC     OW 4329   3.534   2.326   1.586 -0.3333  0.4031 -0.0357
 1014OPC    HW1 4330   3.574   2.251   1.566  0.4314  0.6404  0.5529
 1014OPC    HW2 4331   3.451   2.302   1.598  0.1060 -0.5818  1.3422
 1014OPC     MW 4332   3.528   2.311   1.585 -0.1555  0.2926  0.2548
 1015OPC     OW 4333   3.515   2.967   0.214  0.6975 -0.0018  0.1122
 1015OPC    HW1 4334   3.472   3.004   0.147  0.8074  0.2981  0.2040
 1015OPC    HW2 4335   3.527   2.885   0.188  0.9386  0.1718 -0.3396
 1015OPC     MW 4336   3.511   2.961   0.200  0.7492  0.0681  0.0591
 1016OPC     OW 4337   0.468   1.319   3.248 -0.2385  0.5149  0.5362
 1016OPC    HW1 4338   0.540   1.325   3.296  0.5540  1.8052 -0.7156
 1016OPC    HW2 4339   0.434   1.399   3.252 -1.7660 -0.1273  1.2795
 1016OPC     MW 4340   0.474   1.332   3.256 -0.3471  0.6107  0.4611
 1017OPC     OW 4341   4.844   2.502   2.178 -0.3976  0.2079  0.5045
 1017OPC    HW1 4342   4.769   2.532   2.146  0.3901 -0.8367 -2.7164
 1017OPC    HW2 4343   4.822   2.424   2.211 -0.4532 -1.8404 -3.6457
 1017OPC     MW 4344   4.830   2.495   2.178 -0.2892 -0.2490 -0.5843
 1018OPC     OW 4345   0.659   1.597   1.491 -0.0251  0.0038 -0.3667
 1018OPC    HW1 4346   0.650   1.563   1.571  1.2961  0.7595  0.1274
 1018OPC    HW2 4347   0.603   1.664   1.491  0.2793  0.2580  0.0731
 1018OPC     MW 4348   0.649   1.602   1.503  0.2151  0.1529 -0.2288
 1019OPC     OW 4349   2.443   2.873   3.950 -0.2046 -0.0264  0.5757
 1019OPC    HW1 4350   2.446   2.793   3.984 -0.5054 -0.3194 -0.0855
 1019OPC    HW2 4351   2.429   2.924   4.020  0.4878 -0.4941  1.0649
 1019OPC     MW 4352   2.441   2.869   3.966 -0.1468 -0.1389  0.5505
 1020OPC     OW 4353   1.488   2.620   1.493 -0.2432 -0.1103  0.6598
 1020OPC    HW1 4354   1.484   2.658   1.572 -0.3405  0.7309  0.2602
 1020OPC    HW2 4355   1.457   2.682   1.439  1.1419 -0.1594 -0.2256
 1020OPC     MW 4356   1.483   2.635   1.497 -0.0530  0.0067  0.4700
 1021OPC     OW 4357   3.977   1.798   4.650  0.1802  0.1695 -0.1222
 1021OPC    HW1 4358   3.914   1.800   4.589 -0.1317 -0.2027  0.1800
 1021OPC    HW2 4359   4.045   1.763   4.608  0.3572  1.0418 -0.5956
 1021OPC     MW 4360   3.978   1.793   4.634  0.1601  0.2433 -0.1475
 1022OPC     OW 4361   0.398   1.656   2.068 -0.7462 -0.1295  0.2182
 1022OPC    HW1 4362   0.457   1.676   2.129 -1.3497 -1.2334  1.2317
 1022OPC    HW2 4363   0.355   1.731   2.056  1.3299  0.9354 -1.1780
 1022OPC     MW 4364   0.400   1.670   2.075 -0.5287 -0.1354  0.1617
 1023OPC     OW 4365   1.889   2.624   3.508 -0.0069 -0.3160  0.3369
 1023OPC    HW1 4366   1.973   2.638   3.524 -0.2605 -0.1648  1.6664
 1023OPC    HW2 4367   1.888   2.594   3.426  1.3722 -0.7507  0.4603
 1023OPC     MW 4368   1.901   2.622   3.498  0.1594 -0.3578  0.5516
 1024OPC     OW 4369   0.555   0.412   3.721  0.1854  0.5632 -0.0721
 1024OPC    HW1 4370   0.632   0.376   3.744  0.4687  1.6617  0.7959
 1024OPC    HW2 4371   0.505   0.399   3.791 -0.0924  0.7638 -0.2321
 1024OPC     MW 4372   0.559   0.405   3.735  0.1862  0.7551  0.0326
 1025OPC     OW 4373   0.221   1.550   3.868  0.3575  0.4698  0.1506
 1025OPC    HW1 4374   0.243   1.634   3.866 -1.3931  1.0775  2.1925
 1025OPC    HW2 4375   0.271   1.514   3.806  2.4873  2.6627  0.4282
 1025OPC     MW 4376   0.232   1.557   3.859  0.4135  0.8835  0.4933
 1026OPC     OW 4377   4.873   1.921   3.140 -0.1056 -0.3501  0.2234
 1026OPC    HW1 4378   4.825   1.848   3.129 -2.0322  0.5556  1.9199
 1026OPC    HW2 4379   4.839   1.977   3.082 -1.1748  0.2858  1.4102
 1026OPC     MW 4380   4.861   1.918   3.130 -0.5479 -0.1224  0.6493
 1027OPC     OW 4381   3.862   2.789   0.206  0.3787 -0.2712  0.0693
 1027OPC    HW1 4382   3.889   2.868   0.181  1.0505 -0.3402  0.5592
 1027OPC    HW2 4383   3.776   2.790   0.188  0.3261  0.6597  0.3046
 1027OPC     MW 4384   3.853   2.801   0.200  0.4701 -0.1439  0.1765
 1028OPC     OW 4385   1.808   3.796   2.026 -0.1812  0.4640  0.1250
 1028OPC    HW1 4386   1.735   3.808   2.072  0.0288  0.2729  0.5150
 1028OPC    HW2 4387   1.809   3.863   1.971 -0.0207  1.1530  0.9529
 1028OPC     MW 4388   1.797   3.808   2.024 -0.1264  0.5376  0.3050
 1029OPC     OW 4389   2.235   2.908   2.721  0.0998  0.3668 -0.3331
 1029OPC    HW1 4390   2.296   2.856   2.756 -0.0317  0.8350  0.6161
 1029OPC    HW2 4391   2.246   2.984   2.763  0.7277  1.3437 -2.1357
 1029OPC     MW 4392   2.246   2.912   2.732  0.1731  0.5803 -0.4591
 1030OPC     OW 4393   3.062   3.900   0.448  0.1058  0.7501  0.8468
 1030OPC    HW1 4394   3.039   3.816   0.439  0.4828  0.6289  1.0020
 1030OPC    HW2 4395   2.987   3.943   0.437 -0.0177  0.4171  0.3568
 1030OPC     MW 4396   3.047   3.894   0.445  0.1431  0.6830  0.7974
 1031OPC     OW 4397   2.162   3.258   0.207 -0.0895  0.1431  0.4900
 1031OPC    HW1 4398   2.150   3.327   0.258 -0.2921 -0.1632  0.8578
 1031OPC    HW2 4399   2.105   3.200   0.237 -0.8485  0.2606 -0.6417
 1031OPC     MW 4400   2.152   3.260   0.219 -0.2316  0.1151  0.3771
 1032OPC     OW 4401   3.405   0.338   2.764  0.5031  0.0871  0.4481
 1032OPC    HW1 4402   3.387   0.396   2.702 -0.5267 -0.6920 -0.0117
 1032OPC    HW2 4403   3.492   0.336   2.766  0.5526  1.1588  0.0237
 1032OPC     MW 4404   3.415   0.346   2.755  0.3583  0.1303  0.3176
 1033OPC     OW 4405   2.158   4.959   0.578 -0.0003 -1.0642  0.6163
 1033OPC    HW1 4406   2.076   4.987   0.588  0.6768  0.8690  1.0579
 1033OPC    HW2 4407   2.183   4.936   0.658  0.5942  0.4669  0.8936
 1033OPC     MW 4408   2.150   4.960   0.591  0.1875 -0.5524  0.7225
 1034OPC     OW 4409   2.804   1.569   1.459 -0.2574 -0.0118 -0.0541
 1034OPC    HW1 4410   2.801   1.486   1.485 -2.2528  0.2226  0.6286
 1034OPC    HW2 4411   2.767   1.568   1.381  0.0018  0.2001 -0.1817
 1034OPC     MW 4412   2.798   1.557   1.451 -0.5138  0.0541  0.0278
 1035OPC     OW 4413   4.506   2.253   2.745  0.6082 -0.4029 -0.5060
 1035OPC    HW1 4414   4.432   2.298   2.735 -0.4653 -2.3266 -1.8381
 1035OPC    HW2 4415   4.550   2.298   2.805 -0.1114  2.6836 -2.1119
 1035OPC     MW 4416   4.502   2.266   2.752  0.3434 -0.2311 -0.9399
 1036OPC     OW 4417   1.010   4.051   2.131  0.0772  0.3287 -0.1102
 1036OPC    HW1 4418   1.037   4.001   2.065 -1.9880 -1.5936  0.4178
 1036OPC    HW2 4419   0.932   4.080   2.105 -0.2167  0.5491  0.9699
 1036OPC     MW 4420   1.003   4.048   2.118 -0.2713  0.0773  0.1273
 1037OPC     OW 4421   1.409   2.691   0.380 -0.2434  0.2720 -0.5853
 1037OPC    HW1 4422   1.382   2.771   0.357 -1.0126  0.4341  0.7260
 1037OPC    HW2 4423   1.346   2.664   0.434  0.5628 -0.7652 -0.1355
 1037OPC     MW 4424   1.396   2.699   0.385 -0.2379  0.1428 -0.3251
 1038OPC     OW 4425   4.289   4.415   3.559 -0.8306  0.2051  0.4270
 1038OPC    HW1 4426   4.230   4.479   3.553  0.3773  1.1870 -1.9712
 1038OPC    HW2 4427   4.332   4.418   3.483 -0.6828 -3.4731  0.1644
 1038OPC     MW 4428   4.286   4.425   3.547 -0.6307 -0.1931  0.0340
 1039OPC     OW 4429   3.390   5.035   2.749 -0.7646 -0.3478  0.1313
 1039OPC    HW1 4430   3.315   5.068   2.777 -1.2066 -0.9655 -0.3067
 1039OPC    HW2 4431   3.375   4.949   2.745  0.6393 -0.7496  2.1405
 1039OPC     MW 4432   3.377   5.027   2.752 -0.6224 -0.4985  0.3634
 1040OPC     OW 4433   1.905   3.307   3.733  0.1336 -0.0611 -0.4034
 1040OPC    HW1 4434   1.879   3.362   3.795 -1.2532 -0.3943 -0.6524
 1040OPC    HW2 4435   1.919   3.232   3.777 -0.3478 -0.1601 -0.4185
 1040OPC     MW 4436   1.903   3.304   3.749 -0.1423 -0.1250 -0.4425
 1041OPC     OW 4437   0.807   1.288   4.412  0.0794 -0.1539 -0.0112
 1041OPC    HW1 4438   0.764   1.313   4.340  1.2769  2.1237 -0.0189
 1041OPC    HW2 4439   0.821   1.203   4.398 -2.2560 -0.4252 -1.0903
 1041OPC     MW 4440   0.803   1.279   4.399 -0.0887  0.1424 -0.1716
 1042OPC     OW 4441   3.557   1.478   4.438 -0.2599 -0.3998 -0.3731
 1042OPC    HW1 4442   3.471   1.480   4.456 -0.3068 -1.0907 -0.4748
 1042OPC    HW2 4443   3.594   1.493   4.515 -0.4430  2.5082 -0.7324
 1042OPC     MW 4444   3.550   1.481   4.452 -0.2939 -0.0723 -0.4413
 1043OPC     OW 4445   1.046   2.852   4.171  0.1903  0.2396 -0.0083
 1043OPC    HW1 4446   1.041   2.828   4.255 -1.7658  0.8277  0.0990
 1043OPC    HW2 4447   1.084   2.930   4.174  2.1616 -0.6699  0.0813
 1043OPC     MW 4448   1.051   2.860   4.184  0.1925  0.1921  0.0208
 1044OPC     OW 4449   4.951   4.370   2.524 -0.4582  0.0859  0.5243
 1044OPC    HW1 4450   4.967   4.399   2.605  1.8257 -1.5845  0.7853
 1044OPC    HW2 4451   4.911   4.437   2.486  0.3440  1.7597  2.4114
 1044OPC     MW 4452   4.948   4.385   2.530 -0.0024  0.0864  0.8417
 1045OPC     OW 4453   2.944   0.412   2.954 -0.5261 -0.4267 -0.5934
 1045OPC    HW1 4454   3.005   0.457   2.911 -0.2623  0.3460  0.5496
 1045OPC    HW2 4455   2.983   0.336   2.971 -0.4094 -0.4972 -1.1339
 1045OPC     MW 4456   2.959   0.407   2.950 -0.4698 -0.3230 -0.5041
 1046OPC     OW 4457   2.031   2.736   0.180 -0.3030  0.1521  0.1414
 1046OPC    HW1 4458   2.036   2.651   0.203 -0.1821 -0.0220 -0.5157
 1046OPC    HW2 4459   2.070   2.777   0.246 -0.3422 -0.3092  0.4587
 1046OPC     MW 4460   2.038   2.729   0.193 -0.2909  0.0581  0.0912
 1047OPC     OW 4461   4.699   2.000   1.475 -0.4050  0.1440 -0.0447
 1047OPC    HW1 4462   4.675   1.986   1.558  0.2468  0.9267  0.2849
 1047OPC    HW2 4463   4.669   2.080   1.458  1.1225  0.7779  0.0834
 1047OPC     MW 4464   4.691   2.009   1.485 -0.0832  0.3533  0.0229
 1048OPC     OW 4465   1.093   3.303   1.289  1.0605  0.1397  0.0928
 1048OPC    HW1 4466   1.155   3.333   1.236  0.6581 -0.9278 -1.0132
 1048OPC    HW2 4467   1.131   3.234   1.328  0.8343 -0.0319  0.0094
 1048OPC     MW 4468   1.108   3.297   1.287  0.9676 -0.0433 -0.0829
 1049OPC     OW 4469   3.609   0.831   3.482  0.2634  0.0794 -0.7253
 1049OPC    HW1 4470   3.688   0.823   3.445  0.4190 -1.1327 -0.1703
 1049OPC    HW2 4471   3.554   0.825   3.416  0.5975 -0.3306 -0.9706
 1049OPC     MW 4472   3.613   0.829   3.467  0.3357 -0.1602 -0.6795
 1050OPC     OW 4473   3.968   3.216   0.966  0.3530 -0.0667  0.4697
 1050OPC    HW1 4474   4.012   3.269   1.019 -0.5520  3.2735 -1.8106
 1050OPC    HW2 4475   4.031   3.175   0.921  1.1973  1.8446 -0.1792
 1050OPC     MW 4476   3.984   3.218   0.967  0.3441  0.7090  0.0370
 1051OPC     OW 4477   1.239   2.885   3.224  0.3584  0.3948 -0.1531
 1051OPC    HW1 4478   1.304   2.885   3.282  1.0068  2.5965 -0.7749
 1051OPC    HW2 4479   1.168   2.883   3.274  0.8539 -1.6205  0.5475
 1051OPC     MW 4480   1.238   2.885   3.240  0.5274  0.4225 -0.1415
 1052OPC     OW 4481   2.596   3.214   0.832 -0.4943 -0.8266  0.0292
 1052OPC    HW1 4482   2.603   3.144   0.782  0.5912 -2.2173  1.9939
 1052OPC    HW2 4483   2.510   3.232   0.832 -1.0091 -3.0542  0.6049
 1052OPC     MW 4484   2.584   3.207   0.825 -0.4100 -1.3611  0.4045
 1053OPC     OW 4485   1.043   2.691   2.708  0.0511 -0.3416 -0.4574
 1053OPC    HW1 4486   1.025   2.765   2.664 -1.1389 -0.4364 -0.1657
 1053OPC    HW2 4487   1.071   2.720   2.786 -1.0058 -0.1731 -0.1186
 1053OPC     MW 4488   1.045   2.706   2.713 -0.2808 -0.3306 -0.3643
 1054OPC     OW 4489   4.437   1.057   4.343  0.4793 -0.2613 -0.4111
 1054OPC    HW1 4490   4.369   1.105   4.369  0.7139 -0.2809  0.2593
 1054OPC    HW2 4491   4.472   1.104   4.278 -0.5856 -0.5951 -1.2724
 1054OPC     MW 4492   4.432   1.071   4.337  0.3567 -0.3134 -0.4394
 1055OPC     OW 4493   1.359   2.387   1.552 -0.1912  0.3844 -0.7104
 1055OPC    HW1 4494   1.406   2.329   1.508  2.6036  0.7586  1.5257
 1055OPC    HW2 4495   1.395   2.464   1.530 -0.7564  0.8474 -0.0940
 1055OPC     MW 4496   1.371   2.390   1.542  0.1381  0.5082 -0.2890
 1056OPC     OW 4497   2.040   1.402   3.691 -0.1487  0.4483 -0.2153
 1056OPC    HW1 4498   2.103   1.373   3.745  0.8166 -0.3008 -1.6797
 1056OPC    HW2 4499   2.080   1.465   3.645 -0.5976  0.2686 -0.8583
 1056OPC     MW 4500   2.055   1.407   3.692 -0.0724  0.3112 -0.5265
 1057OPC     OW 4501   2.484   3.899   2.096 -0.1852 -0.7356  0.5777
 1057OPC    HW1 4502   2.420   3.893   2.036  1.9012 -1.6189 -1.7309
 1057OPC    HW2 4503   2.517   3.979   2.082  1.7170 -1.7337 -1.1200
 1057OPC     MW 4504   2.479   3.910   2.085  0.4040 -1.0135 -0.0143
 1058OPC     OW 4505   3.723   3.914   2.752 -0.2758 -0.1127 -0.1050
 1058OPC    HW1 4506   3.807   3.909   2.775  0.7211  0.5122 -3.0870
 1058OPC    HW2 4507   3.707   3.836   2.716 -0.4960  0.2688 -0.8543
 1058OPC     MW 4508   3.733   3.902   2.750 -0.1611  0.0358 -0.6560
 1059OPC     OW 4509   2.363   0.609   2.691  0.3660 -0.2527 -0.4670
 1059OPC    HW1 4510   2.315   0.629   2.621  0.0894  3.2611  0.5400
 1059OPC    HW2 4511   2.444   0.604   2.660  0.5325  3.1584 -0.9277
 1059OPC     MW 4512   2.368   0.611   2.676  0.3498  0.7703 -0.3863
 1060OPC     OW 4513   3.930   1.037   3.394 -0.0413  0.4177  0.0235
 1060OPC    HW1 4514   3.945   1.065   3.313 -0.4378 -0.1547 -0.2591
 1060OPC    HW2 4515   3.940   1.108   3.443  2.0797  0.3786 -0.2950
 1060OPC     MW 4516   3.933   1.052   3.389  0.2134  0.3273 -0.0653
 1061OPC     OW 4517   1.073   3.790   4.902  0.2084  0.1733 -0.1616
 1061OPC    HW1 4518   1.141   3.833   4.935 -0.5234  1.8185 -0.6903
 1061OPC    HW2 4519   1.040   3.749   4.971  1.3189 -0.0972  0.2308
 1061OPC     MW 4520   1.078   3.790   4.917  0.2643  0.3763 -0.1816
 1062OPC     OW 4521   4.292   3.019   2.686 -0.9775 -0.1071  0.4808
 1062OPC    HW1 4522   4.366   3.054   2.717 -0.9642  0.0636  0.2589
 1062OPC    HW2 4523   4.236   3.086   2.688 -0.4525  0.4770 -1.7414
 1062OPC     MW 4524   4.295   3.034   2.691 -0.8980  0.0042  0.1197
 1063OPC     OW 4525   4.190   2.738   4.649 -0.3828  0.6114  0.0594
 1063OPC    HW1 4526   4.139   2.668   4.642  1.1299 -0.5207 -0.2109
 1063OPC    HW2 4527   4.176   2.765   4.731  0.2058 -1.0211  0.7538
 1063OPC     MW 4528   4.181   2.731   4.660 -0.0722  0.2031  0.1219
 1064OPC     OW 4529   0.942   4.806   1.999 -0.5902 -0.9051 -0.1142
 1064OPC    HW1 4530   0.904   4.884   2.003  0.5972 -0.2889 -0.3792
 1064OPC    HW2 4531   1.019   4.819   2.039 -0.3592 -1.9247 -0.2066
 1064OPC     MW 4532   0.948   4.819   2.005 -0.3807 -0.9647 -0.1670
 1065OPC     OW 4533   1.912   2.411   4.408  0.2155  0.1979  0.0084
 1065OPC    HW1 4534   1.890   2.391   4.490 -0.1676 -2.7358 -0.7073
 1065OPC    HW2 4535   1.989   2.451   4.417  0.9892 -1.4902  1.7425
 1065OPC     MW 4536   1.920   2.414   4.422  0.2732 -0.4848  0.1588
 1066OPC     OW 4537   2.989   2.260   0.590  0.5668 -0.4758  0.8002
 1066OPC    HW1 4538   2.906   2.257   0.617  0.6161 -0.8997  0.9105
 1066OPC    HW2 4539   2.990   2.206   0.521  0.7579 -0.4839  0.8091
 1066OPC     MW 4540   2.977   2.252   0.584  0.6023 -0.5396  0.8178
 1067OPC     OW 4541   4.791   2.783   4.932  0.4324 -0.6125  0.6075
 1067OPC    HW1 4542   4.722   2.731   4.920  0.2410 -0.6561  1.7367
 1067OPC    HW2 4543   4.851   2.751   4.877  0.4507 -2.2945  1.5218
 1067OPC     MW 4544   4.790   2.771   4.922  0.4065 -0.8675  0.9097
 1068OPC     OW 4545   4.817   0.633   2.163  0.4864  0.3758  0.2488
 1068OPC    HW1 4546   4.762   0.565   2.167  0.1302  0.5231 -1.3798
 1068OPC    HW2 4547   4.773   0.693   2.118  1.7703  0.7059 -0.6225
 1068OPC     MW 4548   4.803   0.632   2.157  0.6238  0.4463 -0.1205
 1069OPC     OW 4549   0.770   3.000   2.178 -0.1808 -0.3939  0.1646
 1069OPC    HW1 4550   0.743   2.930   2.222  0.1514  0.2505  1.4385
 1069OPC    HW2 4551   0.856   3.002   2.193 -0.1422  0.1054 -0.1162
 1069OPC     MW 4552   0.778   2.990   2.187 -0.1261 -0.2249  0.3113
 1070OPC     OW 4553   1.477   3.543   3.880 -0.2976  0.3947  0.0761
 1070OPC    HW1 4554   1.513   3.621   3.864  0.1181  0.2225  0.1601
 1070OPC    HW2 4555   1.540   3.486   3.857  1.1156  0.1029  3.8745
 1070OPC     MW 4556   1.492   3.546   3.874 -0.0274  0.3261  0.6496
 1071OPC     OW 4557   4.769   3.918   2.248  0.3442 -0.4625 -0.1435
 1071OPC    HW1 4558   4.803   3.872   2.314 -1.5291 -2.5090 -0.4680
 1071OPC    HW2 4559   4.704   3.867   2.219 -0.7499  1.6673 -1.7177
 1071OPC     MW 4560   4.765   3.904   2.253 -0.0942 -0.4501 -0.4241
 1072OPC     OW 4561   5.011   3.682   3.387  0.0789  0.3773  0.4017
 1072OPC    HW1 4562   4.979   3.738   3.328  0.5063 -0.1746 -0.3745
 1072OPC    HW2 4563   4.982   3.714   3.463 -2.4499 -0.1709 -0.2302
 1072OPC     MW 4564   5.002   3.695   3.390 -0.2313  0.2149  0.1937
 1073OPC     OW 4565   4.851   4.795   1.100  0.1862 -0.1012  0.1175
 1073OPC    HW1 4566   4.863   4.840   1.027 -0.8223 -0.5824 -0.3654
 1073OPC    HW2 4567   4.910   4.829   1.155  1.7521 -0.5115 -1.2287
 1073OPC     MW 4568   4.861   4.807   1.098  0.2685 -0.2329 -0.1527
 1074OPC     OW 4569   0.677   1.328   1.266  0.2919 -0.4855  0.5721
 1074OPC    HW1 4570   0.733   1.262   1.258 -0.3158 -0.8300 -1.3358
 1074OPC    HW2 4571   0.705   1.370   1.337  2.9242 -0.6665 -0.2682
 1074OPC     MW 4572   0.690   1.324   1.275  0.5910 -0.5632  0.1662
 1075OPC     OW 4573   0.361   2.926   2.852 -0.0399 -0.2000 -0.1452
 1075OPC    HW1 4574   0.399   2.865   2.903 -1.3742 -0.3123  0.7824
 1075OPC    HW2 4575   0.341   2.882   2.779 -0.0297 -0.6036  0.0897
 1075OPC     MW 4576   0.364   2.910   2.849 -0.2355 -0.2762  0.0264
 1076OPC     OW 4577   2.503   1.223   2.290 -0.0461 -0.8051 -0.1647
 1076OPC    HW1 4578   2.523   1.169   2.355 -2.3514 -2.4195 -0.6548
 1076OPC    HW2 4579   2.509   1.173   2.219 -0.5686  0.0571 -0.8403
 1076OPC     MW 4580   2.507   1.208   2.289 -0.4639 -0.9161 -0.3369
 1077OPC     OW 4581   0.044   4.974   3.766  1.1443 -0.0173  0.5515
 1077OPC    HW1 4582   0.014   4.969   3.684  1.6788 -1.9742  0.4292
 1077OPC    HW2 4583  -0.023   4.945   3.814  0.9756  0.7471  0.7982
 1077OPC     MW 4584   0.030   4.969   3.761  1.1984 -0.1935  0.5699
 1078OPC     OW 4585   3.225   3.931   1.681 -0.6036 -0.9086  0.3732
 1078OPC    HW1 4586   3.150   3.949   1.722 -0.0932  1.6348  0.3514
 1078OPC    HW2 4587   3.211   3.958   1.599  0.2944 -0.4998  0.3419
 1078OPC     MW 4588   3.212   3.938   1.675 -0.3956 -0.4725  0.3654
 1079OPC     OW 4589   0.233   4.390   4.722 -0.2018  0.3757 -0.0262
 1079OPC    HW1 4590   0.234   4.463   4.675  1.2399 -0.3289 -1.1720
 1079OPC    HW2 4591   0.290   4.338   4.682  1.3887 -0.1913  2.6713
 1079OPC     MW 4592   0.242   4.393   4.709  0.2461  0.1877  0.2032
 1080OPC     OW 4593   1.980   3.826   3.668  0.3618  0.1797 -0.8437
 1080OPC    HW1 4594   2.010   3.766   3.612  1.2490 -0.2448  0.0498
 1080OPC    HW2 4595   1.948   3.779   3.734  2.9681  0.6020  0.8597
 1080OPC     MW 4596   1.980   3.810   3.670  0.8779  0.1794 -0.4600
 1081OPC     OW 4597   4.612   0.446   2.098 -0.5830 -0.2120 -0.0252
 1081OPC    HW1 4598   4.628   0.436   2.012  1.0369 -0.2696  0.2698
 1081OPC    HW2 4599   4.533   0.408   2.107 -1.8827  1.7774 -1.8680
 1081OPC     MW 4600   4.603   0.439   2.086 -0.5358  0.0734 -0.2539
 1082OPC     OW 4601   3.346   3.291   1.993  0.6631 -0.1774 -0.1156
 1082OPC    HW1 4602   3.330   3.207   2.012 -0.5502  0.1387  0.3571
 1082OPC    HW2 4603   3.267   3.323   1.974  0.8928  1.1991  1.0965
 1082OPC     MW 4604   3.332   3.283   1.993  0.5177  0.0727  0.1333
 1083OPC     OW 4605   0.545   4.067   4.667  0.4098  0.4309 -0.0319
 1083OPC    HW1 4606   0.558   4.130   4.726 -0.5208 -0.3055  0.9937
 1083OPC    HW2 4607   0.593   4.001   4.696  0.3092  0.2094 -0.3560
 1083OPC     MW 4608   0.554   4.067   4.680  0.2575  0.2893  0.0718
 1084OPC     OW 4609   4.457   1.981   4.841 -0.3333  0.6493  0.5678
 1084OPC    HW1 4610   4.378   1.980   4.878  0.3519  0.0177  2.1197
 1084OPC    HW2 4611   4.492   2.056   4.870 -0.9578  1.8616 -1.5819
 1084OPC     MW 4612   4.451   1.992   4.851 -0.3245  0.7351  0.4795
 1085OPC     OW 4613   4.216   2.359   1.657  0.0306 -0.7566  0.1547
 1085OPC    HW1 4614   4.132   2.336   1.651 -0.0286 -0.1541 -2.2505
 1085OPC    HW2 4615   4.227   2.414   1.590  2.2583 -0.4910  0.6647
 1085OPC     MW 4616   4.205   2.364   1.647  0.3510 -0.6283 -0.1252
 1086OPC     OW 4617   2.211   2.995   2.234  0.4287 -0.1516 -0.1296
 1086OPC    HW1 4618   2.155   2.936   2.265 -0.4784  1.3332  1.1957
 1086OPC    HW2 4619   2.250   3.027   2.305  2.3017 -0.4550 -0.9511
 1086OPC     MW 4620   2.209   2.991   2.249  0.5714  0.0230 -0.0553
 1087OPC     OW 4621   1.676   2.555   1.218  0.2850 -0.0457 -0.0413
 1087OPC    HW1 4622   1.685   2.513   1.294  1.2461  2.1350  1.1599
 1087OPC    HW2 4623   1.739   2.522   1.169  0.9041 -0.1706  0.8060
 1087OPC     MW 4624   1.686   2.544   1.222  0.5184  0.2581  0.2613
 1088OPC     OW 4625   1.992   4.785   0.298  0.1197  0.0982  0.2557
 1088OPC    HW1 4626   2.074   4.795   0.327 -0.6835  0.5632  2.5780
 1088OPC    HW2 4627   1.965   4.866   0.284 -0.6074  0.1124  1.6020
 1088OPC     MW 4628   2.000   4.798   0.300 -0.1063  0.1689  0.7976
 1089OPC     OW 4629   2.099   3.712   1.639  0.1360 -0.2073 -0.1153
 1089OPC    HW1 4630   2.110   3.797   1.621 -0.6495 -0.5180 -2.4259
 1089OPC    HW2 4631   2.172   3.676   1.611  0.2694 -0.3603  0.4223
 1089OPC     MW 4632   2.111   3.719   1.632  0.0396 -0.2757 -0.3772
 1090OPC     OW 4633   3.015   4.488   3.294  0.1200 -0.3366  0.3589
 1090OPC    HW1 4634   3.078   4.544   3.316 -0.1867  1.0526 -2.0498
 1090OPC    HW2 4635   2.942   4.529   3.319 -0.0147 -0.5607  0.3352
 1090OPC     MW 4636   3.014   4.502   3.301  0.0548 -0.1647 -0.0005
 1091OPC     OW 4637   1.518   1.367   3.782  0.3546  0.7032  0.7887
 1091OPC    HW1 4638   1.511   1.425   3.717 -0.8770 -0.9052 -0.6079
 1091OPC    HW2 4639   1.580   1.312   3.753 -0.4946 -0.2604  0.7314
 1091OPC     MW 4640   1.526   1.367   3.768  0.0473  0.3232  0.5741
 1092OPC     OW 4641   0.587   3.177   3.856  0.1162  0.1841  0.3197
 1092OPC    HW1 4642   0.637   3.136   3.914  2.3060  2.2146  0.0330
 1092OPC    HW2 4643   0.588   3.260   3.884 -2.8495  0.3999  0.0562
 1092OPC     MW 4644   0.595   3.183   3.869  0.0016  0.5159  0.2385
 1093OPC     OW 4645   2.419   1.649   0.969 -0.4784  0.2847  0.0494
 1093OPC    HW1 4646   2.482   1.623   0.915 -2.3651  1.7611 -3.1490
 1093OPC    HW2 4647   2.446   1.727   0.997  0.6723 -0.6372  1.7538
 1093OPC     MW 4648   2.432   1.656   0.965 -0.5870  0.3666 -0.1713
 1094OPC     OW 4649   4.790   3.246   0.605  0.0142 -0.0467  0.4964
 1094OPC    HW1 4650   4.828   3.224   0.530  0.3663 -1.1643  0.9674
 1094OPC    HW2 4651   4.835   3.316   0.632 -0.1529  0.3925 -0.3505
 1094OPC     MW 4652   4.803   3.253   0.598  0.0415 -0.1469  0.4410
 1095OPC     OW 4653   1.610   3.711   2.206  0.1981  0.0124  0.1535
 1095OPC    HW1 4654   1.528   3.715   2.176  0.2313  0.6687  0.1371
 1095OPC    HW2 4655   1.607   3.649   2.266 -0.2739 -0.0864  0.0319
 1095OPC     MW 4656   1.598   3.702   2.210  0.1332  0.0947  0.1332
 1096OPC     OW 4657   4.821   4.611   2.440 -0.8912 -0.0757  0.2051
 1096OPC    HW1 4658   4.830   4.683   2.488  0.9878 -1.4055  2.0047
 1096OPC    HW2 4659   4.768   4.636   2.375 -0.6380  2.7803  0.9760
 1096OPC     MW 4660   4.814   4.626   2.437 -0.5761  0.1496  0.5848
 1097OPC     OW 4661   4.433   2.325   3.689  0.6732  0.2071 -0.8284
 1097OPC    HW1 4662   4.474   2.259   3.649 -1.4712 -0.6078 -1.8208
 1097OPC    HW2 4663   4.494   2.387   3.692  2.6152 -1.5846 -0.3494
 1097OPC     MW 4664   4.448   2.324   3.683  0.6431 -0.1782 -0.9044
 1098OPC     OW 4665   2.157   1.351   3.241  0.2296 -0.2001  0.6281
 1098OPC    HW1 4666   2.207   1.342   3.312  0.2408  0.0373  0.6498
 1098OPC    HW2 4667   2.114   1.425   3.256  1.5660  0.8333 -0.4241
 1098OPC     MW 4668   2.158   1.361   3.254  0.4286 -0.0123  0.4760
 1099OPC     OW 4669   2.278   3.747   1.351  0.0716 -0.7449  0.2808
 1099OPC    HW1 4670   2.322   3.707   1.414 -2.1442 -2.0624  1.1062
 1099OPC    HW2 4671   2.256   3.682   1.297  0.2988  0.0864 -0.8511
 1099OPC     MW 4672   2.281   3.731   1.352 -0.2221 -0.8168  0.2355
 1100OPC     OW 4673   2.997   3.486   4.152  0.1080  0.2642 -0.0492
 1100OPC    HW1 4674   2.936   3.544   4.175 -0.4049 -0.3180  0.0905
 1100OPC    HW2 4675   2.971   3.412   4.191  0.0957 -0.3591 -1.1694
 1100OPC     MW 4676   2.984   3.483   4.161  0.0304  0.0861 -0.1940
 1101OPC     OW 4677   2.858   1.240   2.506  0.0502  0.2959  0.0945
 1101OPC    HW1 4678   2.941   1.228   2.481  0.6652  3.9750 -0.3043
 1101OPC    HW2 4679   2.865   1.303   2.567 -2.4238  0.7566 -0.0078
 1101OPC     MW 4680   2.871   1.248   2.511 -0.2244  0.9074  0.0204
 1102OPC     OW 4681   1.137   1.268   2.608 -0.7865 -0.6251 -0.2314
 1102OPC    HW1 4682   1.191   1.203   2.628 -0.7552  0.0220  1.9866
 1102OPC    HW2 4683   1.169   1.299   2.533  1.7133 -0.5141  0.7959
 1102OPC     MW 4684   1.149   1.263   2.600 -0.4126 -0.5131  0.2480
 1103OPC     OW 4685   2.247   1.938   4.065  0.3271  0.0338 -0.5232
 1103OPC    HW1 4686   2.238   2.002   4.007  0.7506 -0.1283 -0.7718
 1103OPC    HW2 4687   2.328   1.909   4.051 -0.4441 -1.7656 -1.6967
 1103OPC     MW 4688   2.258   1.943   4.054  0.2758 -0.2560 -0.7332
 1104OPC     OW 4689   5.062   1.492   4.653  0.8104 -0.3266 -0.1126
 1104OPC    HW1 4690   5.037   1.439   4.717 -0.7573  2.2814  1.6066
 1104OPC    HW2 4691   5.147   1.505   4.668  0.7654 -0.8521  0.6033
 1104OPC     MW 4692   5.071   1.486   4.665  0.5723 -0.0190  0.2468
 1105OPC     OW 4693   2.105   1.766   2.103  0.3305  0.1567 -0.1205
 1105OPC    HW1 4694   2.122   1.722   2.030  0.6016  0.9707 -0.5648
 1105OPC    HW2 4695   2.182   1.767   2.145  0.3689  0.3470 -0.1931
 1105OPC     MW 4696   2.119   1.760   2.099  0.3764  0.3050 -0.1969
 1106OPC     OW 4697   0.829   3.374   4.009  0.2969  0.5980  0.4837
 1106OPC    HW1 4698   0.795   3.319   4.067  0.3201 -0.5271 -0.5441
 1106OPC    HW2 4699   0.837   3.449   4.054  1.0401 -0.4247  2.1578
 1106OPC     MW 4700   0.826   3.377   4.024  0.4101  0.2807  0.5795
 1107OPC     OW 4701   0.680   1.987   0.852  0.8123 -0.6143  0.2388
 1107OPC    HW1 4702   0.618   1.950   0.901 -0.7845 -1.4021 -2.1889
 1107OPC    HW2 4703   0.749   1.992   0.906 -0.6425 -1.8513  2.3556
 1107OPC     MW 4704   0.681   1.983   0.867  0.3615 -0.9134  0.1929
 1108OPC     OW 4705   2.642   1.787   1.577  0.4145 -0.3959 -0.5589
 1108OPC    HW1 4706   2.668   1.737   1.643  0.8293  1.2906  0.6115
 1108OPC    HW2 4707   2.696   1.765   1.512  2.4589  0.4498  0.7527
 1108OPC     MW 4708   2.654   1.777   1.577  0.7778 -0.0219 -0.1923
 1109OPC     OW 4709   0.550   2.241   0.268  0.2066 -0.2509 -0.3829
 1109OPC    HW1 4710   0.605   2.240   0.335 -1.2128  1.9774  0.9428
 1109OPC    HW2 4711   0.602   2.244   0.198  1.7161 -1.0251  0.6595
 1109OPC     MW 4712   0.566   2.241   0.268  0.2199 -0.0362 -0.0331
 1110OPC     OW 4713   2.984   2.788   0.815 -0.0629 -0.0937 -0.3137
 1110OPC    HW1 4714   2.930   2.850   0.787  0.7682  0.6867 -0.2359
 1110OPC    HW2 4715   2.965   2.781   0.900 -0.5391 -0.3408 -0.4407
 1110OPC     MW 4716   2.973   2.796   0.824 -0.0105 -0.0148 -0.3210
 1111OPC     OW 4717   2.896   2.592   0.624 -0.0297  0.1844  0.2439
 1111OPC    HW1 4718   2.919   2.631   0.699  1.2402 -2.1911  1.2067
 1111OPC    HW2 4719   2.888   2.508   0.646 -0.5078 -0.4709 -2.1208
 1111OPC     MW 4720   2.898   2.585   0.639  0.0873 -0.2634  0.0368
 1112OPC     OW 4721   3.744   2.026   4.220  0.0285 -0.5768  0.2202
 1112OPC    HW1 4722   3.683   2.046   4.161  0.3379 -1.0314 -0.2628
 1112OPC    HW2 4723   3.751   2.099   4.268  1.4362  0.6989 -1.7710
 1112OPC     MW 4724   3.736   2.040   4.218  0.2822 -0.4555 -0.1452
 1113OPC     OW 4725   0.019   1.245   4.228  0.5700  0.4830  0.1348
 1113OPC    HW1 4726   0.035   1.302   4.164  0.1544  1.1937  0.6493
 1113OPC    HW2 4727  -0.066   1.256   4.244  0.4079 -0.5258  0.0216
 1113OPC     MW 4728   0.009   1.255   4.221  0.4847  0.4390  0.1941
 1114OPC     OW 4729   0.501   0.933   2.655 -0.3274  0.4315  0.3532
 1114OPC    HW1 4730   0.529   0.940   2.737  0.7558  2.1178 -0.1177
 1114OPC    HW2 4731   0.572   0.909   2.610 -0.9805 -0.7923 -0.0788
 1114OPC     MW 4732   0.515   0.931   2.660 -0.2638  0.4998  0.2198
 1115OPC     OW 4733   0.401   3.777   1.249  0.6455 -0.0393 -0.3560
 1115OPC    HW1 4734   0.405   3.757   1.334 -0.0083  2.1549  0.2480
 1115OPC    HW2 4735   0.333   3.730   1.221  0.8953 -0.8234  0.2941
 1115OPC     MW 4736   0.391   3.767   1.258  0.5858  0.1691 -0.1708
 1116OPC     OW 4737   4.867   3.496   4.955  0.2982  0.8222  0.1864
 1116OPC    HW1 4738   4.924   3.485   4.890  1.7914  1.8300  1.2609
 1116OPC    HW2 4739   4.818   3.563   4.929  0.3639  0.7176 -0.2202
 1116OPC     MW 4740   4.868   3.504   4.942  0.5284  0.9556  0.2852
 1117OPC     OW 4741   2.975   1.435   3.524 -0.1004  0.4795 -0.6064
 1117OPC    HW1 4742   2.970   1.471   3.603  1.2205  1.0406 -0.7452
 1117OPC    HW2 4743   2.985   1.504   3.471 -1.8695  0.1794 -1.3982
 1117OPC     MW 4744   2.976   1.451   3.528 -0.1668  0.5181 -0.7439
 1118OPC     OW 4745   4.329   4.147   3.609  0.2092 -0.2157 -0.5289
 1118OPC    HW1 4746   4.380   4.117   3.545 -0.2705 -0.7358 -0.6788
 1118OPC    HW2 4747   4.321   4.232   3.592 -0.6056 -0.4977 -1.6507
 1118OPC     MW 4748   4.336   4.155   3.597  0.0179 -0.3342 -0.7168
 1119OPC     OW 4749   4.313   0.010   0.017 -0.0220  0.2362  0.3798
 1119OPC    HW1 4750   4.368  -0.044   0.058 -0.0879  0.7771  1.2190
 1119OPC    HW2 4751   4.353   0.087   0.021 -0.4651  0.4761  0.2591
 1119OPC     MW 4752   4.327   0.013   0.024 -0.0970  0.3514  0.4859
 1120OPC     OW 4753   1.127   2.022   4.313  0.3342 -0.2869 -0.4344
 1120OPC    HW1 4754   1.117   2.061   4.235  1.1779  0.8090 -0.0055
 1120OPC    HW2 4755   1.046   1.996   4.332  0.3418 -2.0858 -2.4324
 1120OPC     MW 4756   1.113   2.024   4.304  0.4599 -0.3907 -0.6664
 1121OPC     OW 4757   3.783   3.178   4.353 -0.5041 -1.2241 -0.4660
 1121OPC    HW1 4758   3.858   3.218   4.337 -1.4921  0.7584 -0.3747
 1121OPC    HW2 4759   3.792   3.101   4.312  1.5218 -1.0339 -0.4897
 1121OPC     MW 4760   3.795   3.172   4.345 -0.3507 -0.9031 -0.4563
 1122OPC     OW 4761   4.405   4.563   1.773  0.3217  0.3523 -0.2118
 1122OPC    HW1 4762   4.429   4.496   1.723  0.2365  1.2604 -1.5118
 1122OPC    HW2 4763   4.409   4.632   1.720  1.3862  1.5641  1.3293
 1122OPC     MW 4764   4.409   4.564   1.758  0.4662  0.6651 -0.1761
 1123OPC     OW 4765   1.682   4.629   4.201 -0.2380 -0.0632 -0.8514
 1123OPC    HW1 4766   1.639   4.553   4.203 -0.2622 -0.0427  0.6970
 1123OPC    HW2 4767   1.725   4.627   4.125  1.9548 -2.8753  0.2919
 1123OPC     MW 4768   1.682   4.618   4.190  0.0824 -0.4754 -0.4539
 1124OPC     OW 4769   3.944   4.301   1.201  0.2350  0.0921 -0.2464
 1124OPC    HW1 4770   3.995   4.366   1.230  0.5414 -1.0081  1.8893
 1124OPC    HW2 4771   3.999   4.249   1.158  0.5227 -0.0655  0.3040
 1124OPC     MW 4772   3.960   4.303   1.199  0.3226 -0.0934  0.1504
 1125OPC     OW 4773   0.473   4.276   0.035  0.2523 -0.3715 -0.0129
 1125OPC    HW1 4774   0.481   4.276   0.122 -2.0101  0.6475  0.2747
 1125OPC    HW2 4775   0.460   4.360   0.016  0.1085 -0.6627 -1.2672
 1125OPC     MW 4776   0.472   4.288   0.045 -0.1031 -0.2641 -0.1557
 1126OPC     OW 4777   2.570   3.870   3.803  0.1974  0.2884 -0.0905
 1126OPC    HW1 4778   2.536   3.808   3.854 -0.3393 -0.6987 -1.5774
 1126OPC    HW2 4779   2.547   3.944   3.843 -1.3926 -0.4145  0.3909
 1126OPC     MW 4780   2.561   3.872   3.817 -0.1167  0.0387 -0.2391
 1127OPC     OW 4781   4.171   4.308   2.422 -0.0874 -0.6123  0.3261
 1127OPC    HW1 4782   4.113   4.246   2.402  0.6487 -1.0904 -0.3969
 1127OPC    HW2 4783   4.215   4.319   2.348  0.6680 -0.1802  0.8248
 1127OPC     MW 4784   4.169   4.300   2.408  0.1331 -0.6192  0.2931
 1128OPC     OW 4785   0.205   0.409   3.161  0.0708  0.1123  0.4409
 1128OPC    HW1 4786   0.272   0.459   3.188 -0.0969  0.0686  0.9624
 1128OPC    HW2 4787   0.141   0.467   3.147  0.3654  0.2085 -0.5623
 1128OPC     MW 4788   0.205   0.425   3.163  0.0896  0.1201  0.3697
 1129OPC     OW 4789   4.959   1.418   1.193  0.0345  0.0511 -0.5379
 1129OPC    HW1 4790   4.953   1.443   1.277  0.1321 -1.4490 -0.0517
 1129OPC    HW2 4791   4.958   1.494   1.149 -1.5753  0.8187  0.7171
 1129OPC     MW 4792   4.958   1.433   1.199 -0.1888 -0.0571 -0.2807
 1130OPC     OW 4793   0.396   0.960   3.995 -0.0115 -0.3494 -0.6456
 1130OPC    HW1 4794   0.417   1.044   4.004  1.9054 -0.9074  0.6566
 1130OPC    HW2 4795   0.310   0.959   4.009  0.1685  1.2073  0.8965
 1130OPC     MW 4796   0.386   0.972   3.998  0.2983 -0.2018 -0.2254
 1131OPC     OW 4797   3.411   4.669   4.845  0.4219  0.6414 -0.2662
 1131OPC    HW1 4798   3.455   4.606   4.805  0.3417  0.6810 -0.4172
 1131OPC    HW2 4799   3.470   4.732   4.855  1.5631 -0.6955  3.0292
 1131OPC     MW 4800   3.426   4.669   4.841  0.5786  0.4500  0.1984
 1132OPC     OW 4801   0.191   2.140   1.393  0.7725  0.0103 -0.3602
 1132OPC    HW1 4802   0.165   2.180   1.465  0.8830 -0.1237 -0.2447
 1132OPC    HW2 4803   0.162   2.059   1.402 -0.9219  0.4635 -1.3662
 1132OPC     MW 4804   0.183   2.134   1.405  0.5385  0.0574 -0.4918
 1133OPC     OW 4805   0.419   1.234   1.288  0.2197 -0.2123 -0.0369
 1133OPC    HW1 4806   0.417   1.159   1.333 -1.3981  0.6291  1.4342
 1133OPC    HW2 4807   0.503   1.259   1.295  0.4824 -1.2097  0.6436
 1133OPC     MW 4808   0.431   1.227   1.296  0.0196 -0.2354  0.2809
 1134OPC     OW 4809   0.612   1.432   1.016  0.2335  0.6067 -0.1621
 1134OPC    HW1 4810   0.528   1.449   1.034 -0.3429 -2.2006  0.3220
 1134OPC    HW2 4811   0.637   1.382   1.083  0.8771 -2.3312 -2.3806
 1134OPC     MW 4812   0.603   1.427   1.028  0.2434 -0.2420 -0.4184
 1135OPC     OW 4813   4.575   1.398   2.856 -0.3046  0.2003 -0.4044
 1135OPC    HW1 4814   4.555   1.339   2.918  1.1972 -0.2163 -0.2789
 1135OPC    HW2 4815   4.506   1.451   2.856 -0.6248 -0.1458  1.2119
 1135OPC     MW 4816   4.562   1.397   2.865 -0.1299  0.0876 -0.1470
 1136OPC     OW 4817   0.303   2.390   0.746 -0.1712 -0.1465 -0.0348
 1136OPC    HW1 4818   0.346   2.460   0.779  0.1693  0.2508 -1.2731
 1136OPC    HW2 4819   0.365   2.346   0.704 -0.5746 -0.7131 -0.0450
 1136OPC     MW 4820   0.319   2.394   0.745 -0.1805 -0.1715 -0.2192
 1137OPC     OW 4821   3.740   3.968   3.953 -0.4344  0.2213  0.4475
 1137OPC    HW1 4822   3.746   3.891   3.912  0.9358  0.1431  0.7635
 1137OPC    HW2 4823   3.747   4.026   3.888 -1.3510  0.1010  0.2239
 1137OPC     MW 4824   3.742   3.965   3.937 -0.3674  0.1919  0.4612
 1138OPC     OW 4825   0.299   2.140   1.005  0.0539 -0.1340  0.0884
 1138OPC    HW1 4826   0.270   2.058   1.008  3.1880 -1.3430  1.1737
 1138OPC    HW2 4827   0.310   2.155   0.919  0.5441 -1.3100 -0.0753
 1138OPC     MW 4828   0.297   2.131   0.993  0.5893 -0.4863  0.2245
 1139OPC     OW 4829   3.121   2.434   0.936  0.1016 -0.0009 -0.4691
 1139OPC    HW1 4830   3.126   2.361   0.888  0.5450  0.1840 -0.7093
 1139OPC    HW2 4831   3.166   2.492   0.890  0.8551  0.0875  0.3486
 1139OPC     MW 4832   3.129   2.432   0.922  0.2784  0.0395 -0.3838
 1140OPC     OW 4833   3.805   0.351   2.125 -0.2001 -0.0904 -0.5749
 1140OPC    HW1 4834   3.785   0.410   2.185 -3.2132 -0.0526 -1.4867
 1140OPC    HW2 4835   3.820   0.278   2.171 -0.7518  0.3522  0.3204
 1140OPC     MW 4836   3.805   0.349   2.140 -0.7268 -0.0194 -0.5773
 1141OPC     OW 4837   0.229   4.864   1.698  0.4493 -0.0035 -0.0699
 1141OPC    HW1 4838   0.150   4.882   1.731  1.0224  0.7132  0.9589
 1141OPC    HW2 4839   0.261   4.805   1.755  0.3043 -1.0180 -1.0046
 1141OPC     MW 4840   0.222   4.858   1.712  0.5126 -0.0474 -0.0560
 1142OPC     OW 4841   1.549   4.330   3.525 -0.1754 -0.5151  0.0313
 1142OPC    HW1 4842   1.466   4.345   3.503  0.0818  1.2552  0.1264
 1142OPC    HW2 4843   1.577   4.276   3.463 -1.3906 -1.1536  0.0091
 1142OPC     MW 4844   1.541   4.325   3.513 -0.3169 -0.3476  0.0421
 1143OPC     OW 4845   3.612   0.240   4.823  0.1953  0.2971 -0.3459
 1143OPC    HW1 4846   3.541   0.267   4.781  0.2042  2.1775  0.7566
 1143OPC    HW2 4847   3.665   0.214   4.758 -0.5234  1.2894 -1.3623
 1143OPC     MW 4848   3.610   0.240   4.807  0.0904  0.7215 -0.3333
 1144OPC     OW 4849   1.398   1.509   1.172  0.3577 -0.1183  0.4516
 1144OPC    HW1 4850   1.378   1.508   1.087 -0.4062 -0.0956  0.6247
 1144OPC    HW2 4851   1.451   1.578   1.180 -1.3184  1.2337  0.3650
 1144OPC     MW 4852   1.403   1.519   1.160 -0.0027  0.0848  0.4644
 1145OPC     OW 4853   2.507   3.072   2.914  0.2940 -0.0750 -0.3680
 1145OPC    HW1 4854   2.441   3.125   2.894  1.4255  1.0785 -1.2425
 1145OPC    HW2 4855   2.521   3.087   2.999  0.3350  0.7599 -0.5104
 1145OPC     MW 4856   2.499   3.082   2.923  0.4672  0.2188 -0.5182
 1146OPC     OW 4857   2.302   3.040   4.423  0.3495 -0.4290  0.9894
 1146OPC    HW1 4858   2.219   3.046   4.399  0.3643 -1.3230  0.6789
 1146OPC    HW2 4859   2.326   3.123   4.438  0.4760  0.3244 -2.5129
 1146OPC     MW 4860   2.293   3.053   4.422  0.3704 -0.4499  0.4259
 1147OPC     OW 4861   1.309   2.305   3.446  0.2683  0.3776 -0.1607
 1147OPC    HW1 4862   1.270   2.362   3.393 -0.5493 -1.7151 -1.9475
 1147OPC    HW2 4863   1.245   2.276   3.496  0.9980  2.1726  1.9570
 1147OPC     MW 4864   1.294   2.309   3.445  0.2554  0.3336 -0.1118
 1148OPC     OW 4865   3.087   1.170   4.258 -0.4491 -0.0752  0.3684
 1148OPC    HW1 4866   3.010   1.145   4.226 -1.2026 -0.6251  2.4257
 1148OPC    HW2 4867   3.120   1.096   4.290  0.5634  0.3131  0.2446
 1148OPC     MW 4868   3.080   1.156   4.258 -0.4107 -0.0991  0.6541
 1149OPC     OW 4869   0.187   5.044   2.745  0.2491  0.6300 -0.1781
 1149OPC    HW1 4870   0.223   5.086   2.677  1.3983 -0.2900 -0.1754
 1149OPC    HW2 4871   0.252   5.039   2.803 -0.2877  0.1226  0.3987
 1149OPC     MW 4872   0.202   5.050   2.743  0.3396  0.4190 -0.0925
 1150OPC     OW 4873   3.588   2.728   0.138 -0.6440 -0.0797  0.4817
 1150OPC    HW1 4874   3.563   2.663   0.189  0.5591 -0.8468  0.1351
 1150OPC    HW2 4875   3.564   2.703   0.058  1.0551 -0.7915  0.1553
 1150OPC     MW 4876   3.581   2.715   0.133 -0.2154 -0.2981  0.3823
 1151OPC     OW 4877   2.486   2.657   0.998  0.3928 -0.5062  0.3005
 1151OPC    HW1 4878   2.409   2.686   0.968  0.0074 -0.7082  1.0493
 1151OPC    HW2 4879   2.479   2.668   1.085  2.2234  1.9528  0.2492
 1151OPC     MW 4880   2.473   2.663   1.006  0.6062 -0.1728  0.4035
 1152OPC     OW 4881   2.820   4.619   1.700 -0.1951 -0.1352  0.0848
 1152OPC    HW1 4882   2.868   4.648   1.632 -0.2392 -1.2243 -0.4469
 1152OPC    HW2 4883   2.848   4.667   1.767  0.8571  0.0196 -0.4380
 1152OPC     MW 4884   2.831   4.630   1.700 -0.0461 -0.2729 -0.0709
 1153OPC     OW 4885   4.439   1.742   0.892  0.5737  0.0034  0.4452
 1153OPC    HW1 4886   4.485   1.669   0.902 -0.1836 -0.7743 -1.2177
 1153OPC    HW2 4887   4.369   1.729   0.942  0.2685 -0.5971 -0.1212
 1153OPC     MW 4888   4.435   1.729   0.901  0.4166 -0.2002  0.1158
 1154OPC     OW 4889   4.466   4.223   0.150  0.0740 -0.1262 -0.0512
 1154OPC    HW1 4890   4.393   4.188   0.184 -0.9658  0.8061 -1.2518
 1154OPC    HW2 4891   4.473   4.184   0.073  0.6939 -0.0024 -0.0578
 1154OPC     MW 4892   4.456   4.212   0.144  0.0122  0.0299 -0.2296
 1155OPC     OW 4893   4.305   3.056   0.510  0.7009 -1.0935 -0.3260
 1155OPC    HW1 4894   4.290   3.031   0.428  0.2651 -0.7794 -0.3493
 1155OPC    HW2 4895   4.354   2.992   0.543  0.0728 -1.7056 -0.5468
 1155OPC     MW 4896   4.310   3.043   0.503  0.5439 -1.1375 -0.3621
 1156OPC     OW 4897   4.947   4.940   2.785 -0.2124  0.2583  0.0025
 1156OPC    HW1 4898   4.882   4.958   2.840  0.1088  1.4833  0.0134
 1156OPC    HW2 4899   5.019   4.956   2.831  0.0732  0.1903 -0.4109
 1156OPC     MW 4900   4.948   4.945   2.800 -0.1226  0.4293 -0.0571
 1157OPC     OW 4901   5.052   2.329   2.427  0.3569  0.1001 -0.3067
 1157OPC    HW1 4902   5.014   2.407   2.438  1.5236  0.5358  0.7938
 1157OPC    HW2 4903   5.129   2.338   2.465  0.5042 -1.6275 -0.1296
 1157OPC     MW 4904   5.058   2.342   2.434  0.5513 -0.0907 -0.1180
 1158OPC     OW 4905   0.923   4.156   0.082 -0.1358 -0.3565 -0.1068
 1158OPC    HW1 4906   0.854   4.128   0.128  0.0630 -0.4711  0.1202
 1158OPC    HW2 4907   0.990   4.112   0.115 -0.0413 -0.7098 -0.7515
 1158OPC     MW 4908   0.923   4.146   0.093 -0.0925 -0.4258 -0.1685
 1159OPC     OW 4909   4.901   2.361   4.458  0.0727 -0.2206 -0.5050
 1159OPC    HW1 4910   4.821   2.376   4.427 -1.0996  0.8232  2.5887
 1159OPC    HW2 4911   4.891   2.372   4.544  4.0298  2.2595 -0.1173
 1159OPC     MW 4912   4.888   2.365   4.466  0.4838  0.2999  0.0093
 1160OPC     OW 4913   1.193   0.022   0.313 -0.2232  0.2128 -0.0608
 1160OPC    HW1 4914   1.184  -0.049   0.264  1.2642  1.2250 -1.9625
 1160OPC    HW2 4915   1.129   0.074   0.285  0.1617  0.5005 -0.4316
 1160OPC     MW 4916   1.182   0.019   0.302  0.0533  0.4048 -0.3965
 1161OPC     OW 4917   3.665   1.608   4.662 -0.3228  0.3448 -0.1621
 1161OPC    HW1 4918   3.662   1.670   4.601 -2.4346  1.1222  0.6308
 1161OPC    HW2 4919   3.591   1.620   4.707  0.7799 -0.6734  2.0870
 1161OPC     MW 4920   3.654   1.619   4.659 -0.4719  0.3093  0.2876
 1162OPC     OW 4921   3.868   0.843   3.661  0.2183  0.1372  0.2184
 1162OPC    HW1 4922   3.816   0.900   3.619 -0.2492 -1.0223 -0.8403
 1162OPC    HW2 4923   3.931   0.827   3.603  1.7987  1.4879  1.4729
 1162OPC     MW 4924   3.869   0.849   3.646  0.3827  0.1654  0.2473
 1163OPC     OW 4925   4.230   0.928   3.200 -0.5353 -0.2906 -0.1159
 1163OPC    HW1 4926   4.228   1.012   3.226 -0.3848  0.0798 -1.2379
 1163OPC    HW2 4927   4.305   0.898   3.231 -0.0150  0.3499 -0.7195
 1163OPC     MW 4928   4.241   0.936   3.208 -0.4361 -0.1414 -0.3708
 1164OPC     OW 4929   4.868   2.328   3.080 -0.1213 -0.3095 -0.2627
 1164OPC    HW1 4930   4.883   2.409   3.107 -1.8209 -0.9711  3.4071
 1164OPC    HW2 4931   4.938   2.308   3.034  0.5556  3.0484 -0.9325
 1164OPC     MW 4932   4.880   2.337   3.077 -0.2721  0.0888  0.1805
 1165OPC     OW 4933   2.872   3.341   2.099 -0.0391  0.2277 -0.2224
 1165OPC    HW1 4934   2.916   3.269   2.121 -0.0638  0.2042 -0.2501
 1165OPC    HW2 4935   2.860   3.382   2.175  1.6008  1.1191 -0.3920
 1165OPC     MW 4936   2.877   3.337   2.113  0.1996  0.3558 -0.2515
 1166OPC     OW 4937   4.074   2.852   3.702  0.4026 -0.2961 -0.2075
 1166OPC    HW1 4938   4.043   2.897   3.770 -0.8535 -0.9740 -0.3118
 1166OPC    HW2 4939   4.134   2.800   3.738 -0.4547 -0.8585  0.4502
 1166OPC     MW 4940   4.079   2.851   3.717  0.0904 -0.4793 -0.1259
 1167OPC     OW 4941   2.632   3.182   0.348 -0.3582  0.6194 -0.4542
 1167OPC    HW1 4942   2.687   3.117   0.327 -1.9695 -0.5762 -1.2315
 1167OPC    HW2 4943   2.685   3.244   0.379  1.2972 -0.9148 -0.0083
 1167OPC     MW 4944   2.648   3.181   0.349 -0.3518  0.2161 -0.5032
 1168OPC     OW 4945   2.833   1.204   4.551 -0.7542 -0.3246 -0.1114
 1168OPC    HW1 4946   2.842   1.262   4.615 -0.7259 -1.0850  0.5965
 1168OPC    HW2 4947   2.821   1.128   4.593 -0.3738 -0.9018 -1.0023
 1168OPC     MW 4948   2.832   1.201   4.566 -0.6939 -0.5221 -0.1385
 1169OPC     OW 4949   3.981   2.750   2.618  0.5694 -0.1969 -0.0521
 1169OPC    HW1 4950   3.975   2.664   2.631  0.5338 -0.3041 -0.7561
 1169OPC    HW2 4951   4.030   2.777   2.685  0.1878 -0.6918  0.4427
 1169OPC     MW 4952   3.987   2.741   2.630  0.5078 -0.2858 -0.0831
 1170OPC     OW 4953   4.077   4.608   3.572  0.4601 -0.1504 -0.1371
 1170OPC    HW1 4954   4.039   4.578   3.644 -1.5249  1.7108 -0.2921
 1170OPC    HW2 4955   4.097   4.690   3.593  2.9543 -0.5594 -0.6592
 1170OPC     MW 4956   4.074   4.616   3.586  0.5351  0.0642 -0.2371
 1171OPC     OW 4957   4.421   2.341   4.440 -0.4202  0.2038  0.0665
 1171OPC    HW1 4958   4.497   2.356   4.399 -0.0423  2.5201  1.4135
 1171OPC    HW2 4959   4.400   2.260   4.416  0.5595  0.8170 -3.3182
 1171OPC     MW 4960   4.429   2.332   4.430 -0.2196  0.6366 -0.2346
 1172OPC     OW 4961   3.048   1.186   3.286 -0.6749  0.0298  0.5652
 1172OPC    HW1 4962   3.065   1.156   3.366  1.8137 -1.4590 -0.4453
 1172OPC    HW2 4963   3.056   1.116   3.235 -0.5995  1.2700 -1.2040
 1172OPC     MW 4964   3.052   1.171   3.290 -0.2960 -0.0070  0.1547
 1173OPC     OW 4965   5.046   0.258   4.773  0.1508 -0.1684  0.2565
 1173OPC    HW1 4966   4.977   0.206   4.782  0.8413 -0.9090  1.5424
 1173OPC    HW2 4967   5.010   0.338   4.768 -0.8836 -0.6752 -1.2946
 1173OPC     MW 4968   5.030   0.262   4.774  0.0999 -0.3527  0.2173
 1174OPC     OW 4969   2.552   1.791   1.207 -0.2412  0.2161 -0.5278
 1174OPC    HW1 4970   2.532   1.876   1.207  1.8789  0.8074  1.7533
 1174OPC    HW2 4971   2.490   1.755   1.256 -0.8248  0.5155 -1.0314
 1174OPC     MW 4972   2.540   1.798   1.214 -0.0142  0.3477 -0.2652
 1175OPC     OW 4973   1.551   1.360   3.036  0.3790 -0.2187  0.0090
 1175OPC    HW1 4974   1.469   1.353   3.064 -0.0341 -0.5302 -1.2117
 1175OPC    HW2 4975   1.547   1.426   2.979  1.1769  0.3475  0.5787
 1175OPC     MW 4976   1.538   1.369   3.032  0.4358 -0.1811 -0.0871
 1176OPC     OW 4977   2.399   0.430   3.512  0.0325 -0.4571 -0.0586
 1176OPC    HW1 4978   2.370   0.459   3.435 -0.2373 -1.8090 -0.4970
 1176OPC    HW2 4979   2.486   0.432   3.503  0.0010 -1.0982 -0.6155
 1176OPC     MW 4980   2.408   0.434   3.499 -0.0120 -0.7515 -0.2057
 1177OPC     OW 4981   3.621   3.378   3.043  0.0326  0.2470 -0.7770
 1177OPC    HW1 4982   3.557   3.395   2.987 -0.9388  0.1391  0.2688
 1177OPC    HW2 4983   3.603   3.428   3.112  1.6359  0.9611 -0.8240
 1177OPC     MW 4984   3.609   3.388   3.045  0.1260  0.3365 -0.6293
 1178OPC     OW 4985   0.186   3.953   0.686  0.2303 -0.0486 -0.2586
 1178OPC    HW1 4986   0.241   3.886   0.674 -1.0549 -1.1028 -0.5475
 1178OPC    HW2 4987   0.165   3.977   0.605 -1.1410 -0.9059 -0.1951
 1178OPC     MW 4988   0.191   3.947   0.673 -0.1621 -0.3309 -0.2919
 1179OPC     OW 4989   1.198   4.601   3.066  0.1114 -0.5524 -0.0627
 1179OPC    HW1 4990   1.144   4.648   3.116  0.3811 -0.9321  0.6045
 1179OPC    HW2 4991   1.156   4.595   2.990  0.3248  1.2368 -0.3527
 1179OPC     MW 4992   1.184   4.607   3.062  0.1828 -0.3442 -0.0069
 1180OPC     OW 4993   2.769   3.713   2.737 -0.2847  0.3540 -0.5504
 1180OPC    HW1 4994   2.721   3.640   2.737  0.8066 -0.4828  1.8031
 1180OPC    HW2 4995   2.733   3.762   2.800 -0.8224  1.7806 -1.9050
 1180OPC     MW 4996   2.757   3.709   2.746 -0.2029  0.4412 -0.4028
 1181OPC     OW 4997   0.032   2.347   1.528 -0.2469 -0.4124 -0.0745
 1181OPC    HW1 4998  -0.026   2.296   1.568 -1.7771  2.2430  1.2990
 1181OPC    HW2 4999  -0.015   2.390   1.468  1.1759 -1.1132 -1.7997
 1181OPC     MW 5000   0.017   2.346   1.525 -0.2628 -0.1237 -0.1264
 1182OPC     OW 5001   2.051   5.018   3.060 -0.5133 -0.6642 -0.0701
 1182OPC    HW1 5002   2.038   4.933   3.047  0.2420 -0.4085 -3.0622
 1182OPC    HW2 5003   2.134   5.023   3.085  0.4901 -0.6837 -3.0288
 1182OPC     MW 5004   2.061   5.006   3.062 -0.2535 -0.6294 -0.9491
 1183OPC     OW 5005   3.402   4.807   3.495  0.2081 -0.1191  0.3202
 1183OPC    HW1 5006   3.370   4.776   3.420  1.0376  0.9273 -0.5056
 1183OPC    HW2 5007   3.404   4.893   3.482 -0.8449  0.2226  2.0526
 1183OPC     MW 5008   3.397   4.815   3.482  0.1750  0.0859  0.4543
 1184OPC     OW 5009   3.645   1.236   0.956 -0.7948  0.3658  0.3538
 1184OPC    HW1 5010   3.728   1.254   0.974  0.3177 -1.9272 -1.7885
 1184OPC    HW2 5011   3.600   1.296   1.000  1.9790  1.7024  1.5728
 1184OPC     MW 5012   3.651   1.247   0.965 -0.2207  0.2245  0.2174
 1185OPC     OW 5013   2.762   2.928   4.079 -0.2290  0.2220  0.1506
 1185OPC    HW1 5014   2.692   2.977   4.097 -0.3851 -0.0365  0.2632
 1185OPC    HW2 5015   2.830   2.980   4.097 -0.3534  1.3786 -2.3239
 1185OPC     MW 5016   2.762   2.943   4.085 -0.2704  0.3548 -0.1983
 1186OPC     OW 5017   3.892   1.972   1.612 -0.8100  0.0369 -0.3489
 1186OPC    HW1 5018   3.879   1.936   1.690  1.6176 -0.6784 -0.1889
 1186OPC    HW2 5019   3.922   2.052   1.630 -1.8386  0.5092 -0.6250
 1186OPC     MW 5020   3.895   1.979   1.626 -0.6034  0.0010 -0.3661
 1187OPC     OW 5021   1.447   3.435   0.878  0.1597 -0.6513  0.5296
 1187OPC    HW1 5022   1.528   3.420   0.851 -0.7425  0.1078 -3.1336
 1187OPC    HW2 5023   1.429   3.514   0.847 -2.0817 -0.9011  0.9872
 1187OPC     MW 5024   1.456   3.444   0.869 -0.3047 -0.5761  0.0561
 1188OPC     OW 5025   3.285   3.474   4.599 -0.2949  0.2044 -0.0276
 1188OPC    HW1 5026   3.326   3.432   4.535  0.6593 -0.0192  0.7172
 1188OPC    HW2 5027   3.274   3.554   4.567 -0.8208 -0.1966 -0.8873
 1188OPC     MW 5028   3.289   3.480   4.585 -0.2316  0.1121 -0.0445
 1189OPC     OW 5029   2.801   2.505   3.584 -0.3224  0.0017  0.0558
 1189OPC    HW1 5030   2.826   2.422   3.573  2.2148  0.9690 -4.3123
 1189OPC    HW2 5031   2.841   2.530   3.657  0.1842 -2.1814  0.5803
 1189OPC     MW 5032   2.810   2.497   3.593  0.1272 -0.1779 -0.5119
 1190OPC     OW 5033   0.881   4.836   0.518 -0.1461 -0.1842 -0.0713
 1190OPC    HW1 5034   0.860   4.763   0.559 -0.6066 -0.5135 -0.8572
 1190OPC    HW2 5035   0.959   4.819   0.483  1.0169  0.6612  1.9533
 1190OPC     MW 5036   0.889   4.823   0.519 -0.0424 -0.1079  0.1117
 1191OPC     OW 5037   4.028   3.621   0.696 -0.2551  0.3540 -0.5056
 1191OPC    HW1 5038   4.009   3.684   0.639 -0.1829  2.0284  1.2125
 1191OPC    HW2 5039   4.071   3.663   0.759 -1.8314 -1.0333  1.6451
 1191OPC     MW 5040   4.032   3.636   0.697 -0.4771  0.3962  0.0659
 1192OPC     OW 5041   4.986   0.384   1.521 -0.1551 -0.4538 -0.3465
 1192OPC    HW1 5042   4.961   0.355   1.599  0.4468 -0.8348 -0.2907
 1192OPC    HW2 5043   4.924   0.353   1.467 -0.9322  0.3577  0.0468
 1192OPC     MW 5044   4.973   0.376   1.524 -0.1810 -0.3902 -0.2802
 1193OPC     OW 5045   1.226   1.926   4.657 -0.2381  0.5952  0.2695
 1193OPC    HW1 5046   1.141   1.909   4.651 -0.0063 -0.6854  0.4188
 1193OPC    HW2 5047   1.261   1.849   4.679  1.3765  0.2411 -3.0452
 1193OPC     MW 5048   1.219   1.912   4.660  0.0346  0.3537 -0.1983
 1194OPC     OW 5049   0.898   2.657   3.824 -0.0393  0.0027  0.0551
 1194OPC    HW1 5050   0.985   2.657   3.823  0.0660 -2.2366  1.6959
 1194OPC    HW2 5051   0.878   2.662   3.908 -1.5909  1.9281 -0.3629
 1194OPC     MW 5052   0.908   2.658   3.836 -0.2529 -0.0437  0.2357
 1195OPC     OW 5053   4.433   1.837   3.801 -0.3872  0.2125 -0.5756
 1195OPC    HW1 5054   4.421   1.765   3.752  1.3934 -0.6523  0.1675
 1195OPC    HW2 5055   4.352   1.867   3.814 -1.0831 -0.9320 -1.9620
 1195OPC     MW 5056   4.419   1.831   3.795 -0.2270 -0.0844 -0.6706
 1196OPC     OW 5057   2.055   0.409   2.759  0.1730  0.0405 -0.5158
 1196OPC    HW1 5058   2.133   0.376   2.778  0.7937  1.1172 -1.0827
 1196OPC    HW2 5059   2.003   0.377   2.821  0.9026 -1.2953 -0.5621
 1196OPC     MW 5060   2.058   0.400   2.771  0.3726  0.0022 -0.6063
 1197OPC     OW 5061   3.241   2.865   0.889  0.3016  0.3130  0.7011
 1197OPC    HW1 5062   3.274   2.863   0.808 -0.3425  0.4694  0.4300
 1197OPC    HW2 5063   3.158   2.838   0.878 -0.4844  2.4348  0.9538
 1197OPC     MW 5064   3.233   2.860   0.875  0.0904  0.6496  0.6984
 1198OPC     OW 5065   1.785   2.684   2.096 -0.1126  0.2247  0.2624
 1198OPC    HW1 5066   1.710   2.726   2.080 -0.5907  0.0010  1.7847
 1198OPC    HW2 5067   1.770   2.603   2.067  0.4783  0.7995 -1.8028
 1198OPC     MW 5068   1.772   2.678   2.089 -0.0960  0.2767  0.1822
 1199OPC     OW 5069   3.888   4.425   0.674  0.3896 -0.8210  0.2935
 1199OPC    HW1 5070   3.894   4.445   0.759  0.4047 -0.5495  0.2293
 1199OPC    HW2 5071   3.802   4.424   0.660  0.3978  0.5809 -0.0197
 1199OPC     MW 5072   3.876   4.428   0.684  0.3931 -0.5739  0.2377
 1200OPC     OW 5073   5.041   1.563   3.755  0.8378  0.6038  0.1462
 1200OPC    HW1 5074   5.114   1.572   3.801  0.0381  1.0650  1.3860
 1200OPC    HW2 5075   4.996   1.635   3.775  0.9694  1.4865 -2.3804
 1200OPC     MW 5076   5.045   1.575   3.765  0.7389  0.8024 -0.0439
 1201OPC     OW 5077   2.157   4.824   2.500 -0.3431  0.1283  0.2953
 1201OPC    HW1 5078   2.158   4.738   2.484  0.7354 -0.0077  1.0047
 1201OPC    HW2 5079   2.230   4.853   2.461  0.5811  0.3146  2.0438
 1201OPC     MW 5080   2.168   4.816   2.492 -0.0473  0.1360  0.6583
 1202OPC     OW 5081   2.440   0.849   4.705 -0.0467  0.3082  0.4828
 1202OPC    HW1 5082   2.517   0.829   4.669  0.0490  0.0467  0.8353
 1202OPC    HW2 5083   2.436   0.799   4.776 -1.1909 -0.8071 -0.2995
 1202OPC     MW 5084   2.451   0.839   4.710 -0.2016  0.1048  0.4192
 1203OPC     OW 5085   0.162   4.562   3.669  0.3089  0.5922 -0.3640
 1203OPC    HW1 5086   0.239   4.522   3.676 -0.1657 -0.2368  0.3275
 1203OPC    HW2 5087   0.157   4.609   3.742 -0.9589 -1.4445  0.9820
 1203OPC     MW 5088   0.173   4.563   3.681  0.0515  0.1686 -0.0631
 1204OPC     OW 5089   0.134   1.428   3.257 -0.4632 -0.0928 -0.0214
 1204OPC    HW1 5090   0.162   1.401   3.179 -0.7934 -1.1282  0.2014
 1204OPC    HW2 5091   0.082   1.364   3.284  0.3485 -0.2002  1.4356
 1204OPC     MW 5092   0.131   1.414   3.250 -0.3921 -0.2616  0.2267
 1205OPC     OW 5093   0.633   5.093   4.417  0.1887 -0.1224  0.2218
 1205OPC    HW1 5094   0.581   5.087   4.487  1.6210  0.4352  1.3911
 1205OPC    HW2 5095   0.583   5.064   4.352 -1.1926 -0.6974  1.4727
 1205OPC     MW 5096   0.618   5.088   4.418  0.1962 -0.1251  0.5792
 1206OPC     OW 5097   4.165   3.300   1.157 -0.0089 -0.6709  0.9752
 1206OPC    HW1 5098   4.194   3.268   1.233 -0.7294 -2.2221  0.6243
 1206OPC    HW2 5099   4.211   3.256   1.097 -0.6520 -0.6769  0.4777
 1206OPC     MW 5100   4.176   3.289   1.160 -0.2103 -0.9009  0.8499
 1207OPC     OW 5101   1.709   3.393   2.156  0.2856  0.1180  0.3944
 1207OPC    HW1 5102   1.676   3.427   2.083 -0.1644 -0.7110  0.2085
 1207OPC    HW2 5103   1.677   3.312   2.158  0.6153 -0.0023  1.3033
 1207OPC     MW 5104   1.699   3.386   2.146  0.2679 -0.0221  0.5012
 1208OPC     OW 5105   0.693   2.709   0.963 -0.5204 -0.2708  0.0544
 1208OPC    HW1 5106   0.773   2.719   0.931 -0.3344  2.2226  1.1249
 1208OPC    HW2 5107   0.641   2.739   0.900 -0.7097 -2.0882 -0.7305
 1208OPC     MW 5108   0.697   2.715   0.949 -0.5209 -0.1710  0.0966
 1209OPC     OW 5109   2.251   1.552   2.265 -0.0911 -0.2123  0.7539
 1209OPC    HW1 5110   2.266   1.476   2.305  0.2892  0.4095  1.8243
 1209OPC    HW2 5111   2.303   1.549   2.194 -0.1095 -0.9565  0.7714
 1209OPC     MW 5112   2.261   1.541   2.260 -0.0377 -0.2304  0.9147
 1210OPC     OW 5113   1.044   3.190   3.943 -0.9721 -0.2434  0.2084
 1210OPC    HW1 5114   0.988   3.148   3.891 -1.2675  1.1598 -0.6556
 1210OPC    HW2 5115   1.003   3.265   3.960 -0.4600 -0.2664  1.7096
 1210OPC     MW 5116   1.029   3.195   3.938 -0.9400 -0.0394  0.3026
 1211OPC     OW 5117   1.730   1.060   3.368  0.1854 -0.0406  0.1087
 1211OPC    HW1 5118   1.785   1.092   3.428  1.4875  1.5599 -1.8176
 1211OPC    HW2 5119   1.776   0.998   3.328 -0.5744 -0.9071  0.5279
 1211OPC     MW 5120   1.745   1.055   3.371  0.2655  0.0678 -0.1139
 1212OPC     OW 5121   0.262   0.572   4.358 -0.4307  0.2495  0.4792
 1212OPC    HW1 5122   0.199   0.539   4.409 -1.3840  0.1255 -0.7201
 1212OPC    HW2 5123   0.257   0.658   4.372 -0.4865  0.1925  0.8121
 1212OPC     MW 5124   0.252   0.580   4.368 -0.5797  0.2228  0.3510
 1213OPC     OW 5125   1.478   0.781   3.771  0.2698  0.1454  0.0713
 1213OPC    HW1 5126   1.403   0.817   3.747 -0.2253 -1.8210 -1.6527
 1213OPC    HW2 5127   1.454   0.700   3.796  1.7600 -0.4673 -0.3752
 1213OPC     MW 5128   1.463   0.774   3.771  0.4167 -0.2356 -0.2492
 1214OPC     OW 5129   4.671   2.806   2.708 -0.1368  0.3290 -0.0479
 1214OPC    HW1 5130   4.614   2.814   2.643 -0.2177  1.0772  0.1130
 1214OPC    HW2 5131   4.718   2.736   2.685 -1.4573 -0.6399  0.0860
 1214OPC     MW 5132   4.670   2.796   2.695 -0.3438  0.2965 -0.0044
 1215OPC     OW 5133   3.064   4.870   2.097  0.8123 -0.2610 -0.1621
 1215OPC    HW1 5134   3.143   4.906   2.106  1.0011 -1.0790  2.1619
 1215OPC    HW2 5135   3.024   4.887   2.172  0.2629 -3.2540  0.3788
 1215OPC     MW 5136   3.070   4.878   2.109  0.7591 -0.8240  0.2610
 1216OPC     OW 5137   0.604   4.352   0.308  0.4556  0.3475 -0.0086
 1216OPC    HW1 5138   0.526   4.381   0.334  0.0751 -1.8234  1.5063
 1216OPC    HW2 5139   0.642   4.424   0.275 -2.2380  1.4032 -1.0624
 1216OPC     MW 5140   0.598   4.367   0.307  0.0015  0.1827  0.0595
 1217OPC     OW 5141   3.251   1.248   2.199 -0.1108 -0.6814  0.2583
 1217OPC    HW1 5142   3.290   1.317   2.235  0.0888 -0.2326 -0.7823
 1217OPC    HW2 5143   3.212   1.281   2.129 -0.8449 -1.4598  0.2832
 1217OPC     MW 5144   3.251   1.263   2.194 -0.1898 -0.7302  0.1081
 1218OPC     OW 5145   0.406   4.223   3.900  0.3052 -0.7776  0.1594
 1218OPC    HW1 5146   0.327   4.185   3.902  0.5457 -1.2651  0.3620
 1218OPC    HW2 5147   0.421   4.244   3.983 -0.1463  0.4335 -0.0489
 1218OPC     MW 5148   0.396   4.221   3.912  0.2740 -0.6709  0.1586
 1219OPC     OW 5149   1.883   4.550   4.424 -0.4666 -0.1446  0.5273
 1219OPC    HW1 5150   1.937   4.540   4.355 -0.6171  0.9747  0.2164
 1219OPC    HW2 5151   1.808   4.574   4.387 -0.6917 -0.0235  1.0594
 1219OPC     MW 5152   1.880   4.552   4.408 -0.5221  0.0387  0.5601
 1220OPC     OW 5153   0.171   4.299   0.203 -0.3277 -0.1534  0.3840
 1220OPC    HW1 5154   0.237   4.265   0.157 -1.6103 -1.7468 -0.3672
 1220OPC    HW2 5155   0.209   4.363   0.248  1.5671 -0.4822 -0.6350
 1220OPC     MW 5156   0.186   4.303   0.203 -0.2373 -0.4370  0.1225
 1221OPC     OW 5157   0.674   2.362   2.486  0.4158  0.1505  0.1270
 1221OPC    HW1 5158   0.664   2.412   2.415  0.9933  0.1234  0.0197
 1221OPC    HW2 5159   0.727   2.410   2.537 -0.5609  0.4971  0.8595
 1221OPC     MW 5160   0.680   2.377   2.483  0.3568  0.1977  0.2194
 1222OPC     OW 5161   0.569   0.148   3.935  0.0263  0.0054  0.0343
 1222OPC    HW1 5162   0.525   0.075   3.952 -0.4575 -0.1938 -1.8941
 1222OPC    HW2 5163   0.512   0.212   3.953  0.3180 -0.0642  1.3324
 1222OPC     MW 5164   0.554   0.147   3.940 -0.0021 -0.0343 -0.0588
 1223OPC     OW 5165   4.051   1.255   2.197  0.4393 -0.4486 -0.3372
 1223OPC    HW1 5166   4.034   1.284   2.117 -0.0572  1.1202  0.3090
 1223OPC    HW2 5167   4.131   1.286   2.215 -0.8762  2.4574  1.1263
 1223OPC     MW 5168   4.061   1.264   2.188  0.1717  0.2125 -0.0256
 1224OPC     OW 5169   1.211   4.784   2.134  0.1492  0.2418 -0.0356
 1224OPC    HW1 5170   1.208   4.727   2.201 -1.2285 -0.0131 -0.2897
 1224OPC    HW2 5171   1.258   4.850   2.166  3.5197 -1.7820 -0.3526
 1224OPC     MW 5172   1.217   4.785   2.149  0.4435 -0.0948 -0.1200
 1225OPC     OW 5173   4.426   3.324   4.562  0.0141 -0.2998 -0.1880
 1225OPC    HW1 5174   4.459   3.259   4.513  3.0539  0.4392  0.6444
 1225OPC    HW2 5175   4.496   3.373   4.581 -1.8358  2.1574  0.8551
 1225OPC     MW 5176   4.441   3.322   4.558  0.1898  0.1723  0.0890
 1226OPC     OW 5177   0.977   2.280   4.762 -0.5608  0.9283  0.3521
 1226OPC    HW1 5178   0.947   2.354   4.727 -0.4716  1.0803  0.5966
 1226OPC    HW2 5179   1.063   2.292   4.765 -0.5709  0.9236  0.6450
 1226OPC     MW 5180   0.985   2.293   4.757 -0.5491  0.9500  0.4319
 1227OPC     OW 5181   0.371   4.342   0.899 -0.5396 -0.0435  0.6569
 1227OPC    HW1 5182   0.316   4.408   0.892  1.9304  2.2185  0.8374
 1227OPC    HW2 5183   0.356   4.294   0.828 -2.2088  0.8616  0.3683
 1227OPC     MW 5184   0.361   4.344   0.887 -0.4213  0.4243  0.6409
 1228OPC     OW 5185   4.910   4.914   2.268 -0.3114 -1.2697  0.2405
 1228OPC    HW1 5186   4.835   4.870   2.274  0.5494 -2.9287 -0.4217
 1228OPC    HW2 5187   4.930   4.908   2.183 -0.9444  1.8873 -0.2425
 1228OPC     MW 5188   4.902   4.906   2.256 -0.2778 -1.0481  0.0712
 1229OPC     OW 5189   0.870   2.659   1.619  0.0600  0.2305 -0.4666
 1229OPC    HW1 5190   0.802   2.651   1.564 -2.3938 -2.4260  2.5472
 1229OPC    HW2 5191   0.921   2.592   1.599  0.1391  0.3567 -0.6892
 1229OPC     MW 5192   0.867   2.648   1.608 -0.2908 -0.1432 -0.0543
 1230OPC     OW 5193   3.738   3.580   0.051  0.2550 -0.1248 -0.0224
 1230OPC    HW1 5194   3.756   3.665   0.047 -0.5627  0.0154 -3.1197
 1230OPC    HW2 5195   3.811   3.541   0.024  0.1821 -0.3401  0.0855
 1230OPC     MW 5196   3.751   3.587   0.047  0.1234 -0.1358 -0.4640
 1231OPC     OW 5197   2.378   3.306   4.571 -0.1042 -0.2544 -0.2728
 1231OPC    HW1 5198   2.400   3.356   4.502  0.0318 -0.4826 -0.3953
 1231OPC    HW2 5199   2.292   3.297   4.564 -0.3622  1.1836  0.5629
 1231OPC     MW 5200   2.369   3.312   4.560 -0.1222 -0.0758 -0.1673
 1232OPC     OW 5201   1.397   0.969   1.300 -0.1315 -0.4570  0.1597
 1232OPC    HW1 5202   1.404   1.054   1.282  2.0750 -0.4606  0.6786
 1232OPC    HW2 5203   1.338   0.940   1.243 -1.4065  1.5165  0.3904
 1232OPC     MW 5204   1.390   0.977   1.289  0.0060 -0.1660  0.2704
 1233OPC     OW 5205   0.569   4.211   3.282  0.2887 -0.2520 -0.4709
 1233OPC    HW1 5206   0.586   4.294   3.262 -0.1499  0.0691  0.4196
 1233OPC    HW2 5207   0.573   4.170   3.205  1.0166  0.4971 -0.8488
 1233OPC     MW 5208   0.572   4.217   3.267  0.3314 -0.0939 -0.3953
 1234OPC     OW 5209   4.109   2.481   4.660  0.1915  0.0880 -0.1128
 1234OPC    HW1 5210   4.133   2.410   4.705 -1.4812  1.0672  2.5730
 1234OPC    HW2 5211   4.022   2.471   4.653 -0.0412  1.7537  0.1786
 1234OPC     MW 5212   4.099   2.469   4.666 -0.0896  0.4787  0.3269
 1235OPC     OW 5213   1.363   3.632   2.564  0.1806 -0.5279  0.5771
 1235OPC    HW1 5214   1.424   3.693   2.578 -0.3529 -0.0387  0.8458
 1235OPC    HW2 5215   1.368   3.581   2.635 -0.8346  0.4946  1.4405
 1235OPC     MW 5216   1.372   3.634   2.577 -0.0482 -0.3045  0.7442
 1236OPC     OW 5217   3.595   3.484   0.573 -0.3938  0.4056 -0.1671
 1236OPC    HW1 5218   3.610   3.497   0.488 -0.0886 -0.8137 -0.3104
 1236OPC    HW2 5219   3.566   3.402   0.577 -2.0218  0.9875  0.7292
 1236OPC     MW 5220   3.593   3.474   0.561 -0.5892  0.3114 -0.0559
 1237OPC     OW 5221   0.571   2.473   3.168 -0.4263  0.0402  0.5747
 1237OPC    HW1 5222   0.505   2.417   3.162 -0.2295 -0.0986 -0.5076
 1237OPC    HW2 5223   0.619   2.442   3.234  0.8916 -2.4227 -1.3895
 1237OPC     MW 5224   0.568   2.460   3.177 -0.2025 -0.3441  0.1246
 1238OPC     OW 5225   0.083   0.338   0.706 -0.4805  0.0393  0.2020
 1238OPC    HW1 5226   0.045   0.415   0.720 -0.2031  0.0426  1.0441
 1238OPC    HW2 5227   0.167   0.353   0.725 -0.5179 -0.5947  0.9433
 1238OPC     MW 5228   0.090   0.352   0.711 -0.4451 -0.0538  0.4359
 1239OPC     OW 5229   2.036   4.847   2.171 -0.0631 -0.6749 -0.5186
 1239OPC    HW1 5230   2.111   4.802   2.174  0.7344  0.4948 -1.6188
 1239OPC    HW2 5231   1.984   4.805   2.227  1.5948 -1.1927  0.7103
 1239OPC     MW 5232   2.040   4.834   2.179  0.2996 -0.5786 -0.4996
 1240OPC     OW 5233   2.675   2.582   2.331 -0.7132 -0.1643  0.1951
 1240OPC    HW1 5234   2.655   2.622   2.256 -1.7332  0.4002  0.7441
 1240OPC    HW2 5235   2.655   2.642   2.392  0.1364 -0.5967  0.9141
 1240OPC     MW 5236   2.669   2.597   2.329 -0.7383 -0.1449  0.3824
 1241OPC     OW 5237   3.420   3.696   1.119  0.1176  0.1196  0.0462
 1241OPC    HW1 5238   3.482   3.735   1.072  1.8120 -0.7136  1.4939
 1241OPC    HW2 5239   3.428   3.612   1.099  0.2132 -0.1234  1.0608
 1241OPC     MW 5240   3.430   3.690   1.109  0.3821 -0.0394  0.4099
 1242OPC     OW 5241   1.928   4.507   1.068 -0.3991  0.0294  0.0585
 1242OPC    HW1 5242   1.983   4.445   1.039 -0.7741  0.1394 -0.9523
 1242OPC    HW2 5243   1.960   4.580   1.033 -0.4711  0.2717  0.5038
 1242OPC     MW 5244   1.941   4.509   1.058 -0.4652  0.0816 -0.0250
 1243OPC     OW 5245   3.824   1.863   2.115 -0.2421 -0.4134 -0.2958
 1243OPC    HW1 5246   3.843   1.778   2.121  0.0598 -0.3837 -0.7352
 1243OPC    HW2 5247   3.742   1.867   2.144  0.2973 -0.5884  1.3244
 1243OPC     MW 5248   3.815   1.851   2.120 -0.1179 -0.4348 -0.1213
 1244OPC     OW 5249   1.100   3.927   1.284 -0.0776  0.0052 -0.0893
 1244OPC    HW1 5250   1.126   3.870   1.344  2.2708  1.3960  0.3342
 1244OPC    HW2 5251   1.086   3.878   1.213 -1.9675 -1.5354  1.2509
 1244OPC     MW 5252   1.102   3.912   1.282 -0.0099 -0.0170  0.1712
 1245OPC     OW 5253   2.969   0.278   1.558 -0.3662  0.3272 -0.2080
 1245OPC    HW1 5254   3.036   0.227   1.584 -0.2663  1.2961  1.6432
 1245OPC    HW2 5255   2.953   0.326   1.629 -1.9160  1.3161 -1.1964
 1245OPC     MW 5256   2.977   0.277   1.572 -0.5805  0.6164 -0.0805
 1246OPC     OW 5257   2.738   2.343   2.739  0.0680 -0.9274  0.4464
 1246OPC    HW1 5258   2.727   2.303   2.816  1.7573 -2.7497 -0.1884
 1246OPC    HW2 5259   2.820   2.372   2.743 -0.3071  0.2854 -0.1376
 1246OPC     MW 5260   2.749   2.341   2.751  0.2622 -1.0175  0.2663
 1247OPC     OW 5261   3.014   0.736   4.548 -0.1072  0.0261  0.3366
 1247OPC    HW1 5262   2.999   0.697   4.471 -0.0787  1.8520 -0.6508
 1247OPC    HW2 5263   3.100   0.750   4.547 -0.1772  0.4849  0.4621
 1247OPC     MW 5264   3.024   0.732   4.536 -0.1133  0.3636  0.2092
 1248OPC     OW 5265   3.271   1.482   4.467  0.0556  0.4576 -0.2166
 1248OPC    HW1 5266   3.281   1.470   4.382 -0.2113  0.9447 -0.3221
 1248OPC    HW2 5267   3.185   1.482   4.479  0.1002 -0.6434  0.2176
 1248OPC     MW 5268   3.260   1.480   4.456  0.0227  0.3670 -0.1681
 1249OPC     OW 5269   1.035   2.094   2.619 -0.0677 -0.1499 -0.1844
 1249OPC    HW1 5270   0.983   2.024   2.622 -0.5333  0.1992  0.1362
 1249OPC    HW2 5271   1.111   2.062   2.591 -0.4763 -0.6600 -0.7428
 1249OPC     MW 5272   1.038   2.079   2.615 -0.1969 -0.1739 -0.2194
 1250OPC     OW 5273   4.504   4.007   1.069  0.2397 -0.2735 -0.0707
 1250OPC    HW1 5274   4.449   3.949   1.104  2.5369 -1.3840  2.0163
 1250OPC    HW2 5275   4.571   4.008   1.124  2.3848  0.9442 -2.4579
 1250OPC     MW 5276   4.506   3.999   1.082  0.8958 -0.2578 -0.1150
 1251OPC     OW 5277   0.274   1.216   2.098  0.1213  0.1739 -0.2775
 1251OPC    HW1 5278   0.342   1.270   2.085 -0.1633  0.7369  0.4748
 1251OPC    HW2 5279   0.205   1.268   2.089 -0.1350  0.1559  1.3303
 1251OPC     MW 5280   0.274   1.232   2.095  0.0414  0.2544  0.0712
 1252OPC     OW 5281   0.030   3.301   4.306  0.0680 -0.2434  0.2263
 1252OPC    HW1 5282   0.012   3.334   4.227 -1.0420  0.2227  0.6652
 1252OPC    HW2 5283   0.018   3.215   4.294 -1.1844 -0.0812  0.1455
 1252OPC     MW 5284   0.026   3.293   4.292 -0.2810 -0.1506  0.2793
 1253OPC     OW 5285   2.470   1.340   3.664  0.2346 -1.0455  0.4522
 1253OPC    HW1 5286   2.433   1.321   3.588 -0.5546  2.0487 -0.0834
 1253OPC    HW2 5287   2.547   1.376   3.642 -0.5060  0.9850  0.9292
 1253OPC     MW 5288   2.476   1.342   3.650  0.0086 -0.2884  0.4434
 1254OPC     OW 5289   3.774   1.852   0.666  0.5341 -0.0844  0.7253
 1254OPC    HW1 5290   3.689   1.834   0.669 -0.1398  2.3076 -0.9478
 1254OPC    HW2 5291   3.807   1.788   0.618 -0.5723 -0.3251  0.2594
 1254OPC     MW 5292   3.766   1.840   0.659  0.2711  0.2333  0.4093
 1255OPC     OW 5293   0.031   0.002   2.382  0.3739 -0.0367  1.0072
 1255OPC    HW1 5294  -0.013   0.020   2.455 -2.0128  1.0390 -0.5455
 1255OPC    HW2 5295  -0.002  -0.075   2.357 -0.3194  0.5470  0.0698
 1255OPC     MW 5296   0.020  -0.007   2.389 -0.0810  0.2085  0.6394
 1256OPC     OW 5297   3.220   1.161   2.452  0.1909  0.0089 -0.2779
 1256OPC    HW1 5298   3.199   1.185   2.371  1.1288 -1.5159 -1.0097
 1256OPC    HW2 5299   3.168   1.092   2.467 -0.5145  0.7270  0.7398
 1256OPC     MW 5300   3.209   1.154   2.442  0.2252 -0.1103 -0.2357
 1257OPC     OW 5301   4.450   3.195   2.838  0.2685 -0.2344  0.5069
 1257OPC    HW1 5302   4.446   3.282   2.845  0.0133 -0.1914 -0.1294
 1257OPC    HW2 5303   4.533   3.181   2.814  0.8997 -0.3236  2.5311
 1257OPC     MW 5304   4.462   3.206   2.836  0.3240 -0.2411  0.7119
 1258OPC     OW 5305   4.139   1.318   1.742 -0.1393  0.1277  0.2219
 1258OPC    HW1 5306   4.128   1.397   1.708 -2.0216  2.2707  4.9623
 1258OPC    HW2 5307   4.074   1.271   1.707 -0.6983  1.4841 -0.6114
 1258OPC     MW 5308   4.128   1.323   1.731 -0.4998  0.6447  0.7990
 1259OPC     OW 5309   3.547   0.904   2.031 -0.3985 -0.3053  0.1322
 1259OPC    HW1 5310   3.616   0.949   2.060  0.1058 -0.3636 -0.9572
 1259OPC    HW2 5311   3.532   0.847   2.096  0.1178  0.1798  0.6988
 1259OPC     MW 5312   3.555   0.902   2.045 -0.2477 -0.2422  0.0549
 1260OPC     OW 5313   0.969   1.844   4.637 -0.8337 -0.6643  0.2326
 1260OPC    HW1 5314   1.010   1.767   4.642  0.5546 -0.0317 -0.5763
 1260OPC    HW2 5315   0.955   1.854   4.551 -0.8189  0.0585  0.3047
 1260OPC     MW 5316   0.973   1.834   4.625 -0.6264 -0.4641  0.1238
 1261OPC     OW 5317   1.710   2.517   3.676  0.3636 -0.5430  0.2838
 1261OPC    HW1 5318   1.637   2.505   3.630  0.6009  0.8086 -0.4885
 1261OPC    HW2 5319   1.765   2.552   3.619  0.9021  0.5109  1.4009
 1261OPC     MW 5320   1.707   2.520   3.661  0.4783 -0.1876  0.3347
 1262OPC     OW 5321   0.990   4.514   2.046 -0.3590  0.0632 -0.1180
 1262OPC    HW1 5322   1.060   4.499   2.096 -2.2549 -0.8315  2.5087
 1262OPC    HW2 5323   0.995   4.599   2.029  0.8088  0.2267  0.8999
 1262OPC     MW 5324   1.001   4.524   2.051 -0.4666 -0.0445  0.4203
 1263OPC     OW 5325   3.279   4.428   4.526 -0.2061  0.0306  0.3336
 1263OPC    HW1 5326   3.362   4.408   4.505  0.2647  1.5139  0.6629
 1263OPC    HW2 5327   3.256   4.363   4.580  0.2613 -1.1348 -0.8062
 1263OPC     MW 5328   3.288   4.415   4.531 -0.0675  0.0776  0.2139
 1264OPC     OW 5329   0.534   2.881   1.968  0.8243  0.5327  0.0029
 1264OPC    HW1 5330   0.538   2.797   1.992  1.7572  1.0387  1.7801
 1264OPC    HW2 5331   0.482   2.917   2.029 -1.4552  0.8993 -2.0015
 1264OPC     MW 5332   0.527   2.874   1.981  0.6254  0.6615 -0.0307
 1265OPC     OW 5333   4.102   2.019   4.740  0.3318  0.4912 -0.5770
 1265OPC    HW1 5334   4.069   1.941   4.720 -0.5890  0.9319 -0.8634
 1265OPC    HW2 5335   4.135   2.008   4.820 -0.7044  0.0517 -0.1901
 1265OPC     MW 5336   4.102   2.006   4.749  0.0427  0.4914 -0.5620
 1266OPC     OW 5337   1.737   3.100   0.730  0.2840  0.4175  0.3508
 1266OPC    HW1 5338   1.736   3.082   0.815  0.2005  0.2269  0.3121
 1266OPC    HW2 5339   1.680   3.042   0.697 -0.4782  1.1735  0.3030
 1266OPC     MW 5340   1.728   3.088   0.738  0.1590  0.5010  0.3380
 1267OPC     OW 5341   0.229   2.641   1.222  0.1210  0.2361  0.3491
 1267OPC    HW1 5342   0.219   2.559   1.193 -1.4309  0.1494  1.0073
 1267OPC    HW2 5343   0.288   2.632   1.285 -2.0447 -0.9924  2.4041
 1267OPC     MW 5344   0.236   2.628   1.227 -0.4281  0.0418  0.7499
 1268OPC     OW 5345   0.636   4.887   3.963 -0.2129 -0.4171  0.5151
 1268OPC    HW1 5346   0.622   4.899   3.878 -1.7761  1.9174  0.9865
 1268OPC    HW2 5347   0.567   4.840   3.989 -0.2318 -0.3242  0.6351
 1268OPC     MW 5348   0.624   4.882   3.954 -0.4466 -0.0583  0.6025
 1269OPC     OW 5349   5.041   1.558   0.426 -0.4362 -0.3280 -0.0118
 1269OPC    HW1 5350   4.997   1.534   0.355 -1.9055 -0.8069  1.0228
 1269OPC    HW2 5351   5.047   1.645   0.418 -0.2914 -0.4037 -0.8594
 1269OPC     MW 5352   5.036   1.567   0.414 -0.6319 -0.4098  0.0158
 1270OPC     OW 5353   0.405   5.084   2.927  0.0454  0.1679 -0.1344
 1270OPC    HW1 5354   0.422   5.167   2.905  0.8959  0.2729  0.8398
 1270OPC    HW2 5355   0.477   5.041   2.902  1.1122  0.3087  2.3691
 1270OPC     MW 5356   0.418   5.090   2.920  0.3286  0.2042  0.3793
 1271OPC     OW 5357   4.492   0.334   2.592 -0.5147 -0.1675 -0.0306
 1271OPC    HW1 5358   4.523   0.344   2.673  1.4189  0.7461 -0.8250
 1271OPC    HW2 5359   4.406   0.347   2.601 -0.1719  1.2670  1.6464
 1271OPC     MW 5360   4.484   0.337   2.606 -0.1783  0.1794  0.0997
 1272OPC     OW 5361   0.888   3.151   1.157 -0.1937 -0.3781  0.1410
 1272OPC    HW1 5362   0.818   3.161   1.208 -0.1485  1.7710 -0.1102
 1272OPC    HW2 5363   0.947   3.205   1.192 -0.0084  0.8257 -1.8547
 1272OPC     MW 5364   0.886   3.161   1.170 -0.1597  0.1173 -0.1909
 1273OPC     OW 5365   2.219   4.629   4.594  0.4133 -0.0908 -0.1279
 1273OPC    HW1 5366   2.205   4.713   4.576  1.9625  0.4922  1.0715
 1273OPC    HW2 5367   2.265   4.600   4.526 -0.9301 -0.2607 -0.9959
 1273OPC     MW 5368   2.224   4.637   4.582  0.4436 -0.0295 -0.0789
 1274OPC     OW 5369   3.453   3.009   2.270  0.0048 -0.7038 -0.2985
 1274OPC    HW1 5370   3.408   3.013   2.196 -1.0461 -1.4260  0.2756
 1274OPC    HW2 5371   3.425   2.936   2.308  0.2293 -0.1609  0.9861
 1274OPC     MW 5372   3.442   2.999   2.265 -0.1173 -0.7302 -0.0239
 1275OPC     OW 5373   1.486   0.863   4.366  0.0847 -0.7598  0.0134
 1275OPC    HW1 5374   1.451   0.941   4.386  0.3023 -0.7721  0.4393
 1275OPC    HW2 5375   1.536   0.880   4.296  0.0165 -0.5472  0.0163
 1275OPC     MW 5376   1.488   0.877   4.358  0.1068 -0.7302  0.0768
 1276OPC     OW 5377   3.073   3.308   4.419 -0.6345  0.1095 -0.1497
 1276OPC    HW1 5378   3.043   3.390   4.428 -0.1172  0.2121  0.7220
 1276OPC    HW2 5379   3.054   3.270   4.496  1.1575  0.0929  0.3339
 1276OPC     MW 5380   3.066   3.315   4.432 -0.2934  0.1220  0.0506
 1277OPC     OW 5381   3.331   3.278   4.359 -0.6424 -0.1848  0.1375
 1277OPC    HW1 5382   3.351   3.288   4.274 -0.4014  0.1767  0.2374
 1277OPC    HW2 5383   3.244   3.277   4.359 -0.6396 -0.5386 -0.1562
 1277OPC     MW 5384   3.321   3.279   4.346 -0.6063 -0.1836  0.1090
 1278OPC     OW 5385   2.068   1.319   1.138 -0.2804  0.1590  1.0589
 1278OPC    HW1 5386   2.019   1.343   1.070 -0.2017  0.3949  1.0838
 1278OPC    HW2 5387   2.121   1.387   1.151  0.7594 -0.4929  0.3899
 1278OPC     MW 5388   2.068   1.333   1.130 -0.1152  0.0975  0.9638
 1279OPC     OW 5389   1.647   0.791   4.577 -0.1718  0.4123 -0.2342
 1279OPC    HW1 5390   1.709   0.751   4.531 -1.9097 -1.6131 -0.9880
 1279OPC    HW2 5391   1.591   0.820   4.516 -0.2877  1.7221  0.4459
 1279OPC     MW 5392   1.648   0.790   4.562 -0.4456  0.3066 -0.2451
 1280OPC     OW 5393   1.764   0.151   0.421  0.1976  0.1606  0.5081
 1280OPC    HW1 5394   1.820   0.217   0.430  0.0935  0.2148  0.7553
 1280OPC    HW2 5395   1.693   0.189   0.388  0.6819 -0.0831 -0.9174
 1280OPC     MW 5396   1.762   0.166   0.417  0.2538  0.1326  0.3341
 1281OPC     OW 5397   0.764   4.900   3.102  0.1625  0.1799  0.5765
 1281OPC    HW1 5398   0.806   4.941   3.037  1.2432 -0.9121  0.5653
 1281OPC    HW2 5399   0.778   4.816   3.087 -0.6796 -0.1535  1.5084
 1281OPC     MW 5400   0.772   4.894   3.090  0.1977 -0.0309  0.7125
 1282OPC     OW 5401   1.716   2.793   3.126  0.3154 -0.2978  0.2244
 1282OPC    HW1 5402   1.642   2.801   3.171 -0.5095 -0.1657 -1.1091
 1282OPC    HW2 5403   1.692   2.752   3.053  1.4323  0.3309 -0.5315
 1282OPC     MW 5404   1.702   2.788   3.122  0.3584 -0.1853 -0.0841
 1283OPC     OW 5405   4.738   0.752   3.795 -0.2661  0.0798 -0.6260
 1283OPC    HW1 5406   4.740   0.781   3.877 -1.3105  1.5022 -1.0688
 1283OPC    HW2 5407   4.696   0.815   3.752  2.0340  0.3610 -2.6604
 1283OPC     MW 5408   4.732   0.765   3.801 -0.0806  0.3315 -0.9920
 1284OPC     OW 5409   4.140   2.158   1.246 -0.7549 -0.1335 -0.0709
 1284OPC    HW1 5410   4.195   2.215   1.210 -0.1137 -0.2983  0.6299
 1284OPC    HW2 5411   4.191   2.090   1.265 -1.2207 -0.3241  0.5053
 1284OPC     MW 5412   4.156   2.156   1.243 -0.7289 -0.1860  0.1178
 1285OPC     OW 5413   2.044   1.147   0.003  0.3301  0.3802  0.2303
 1285OPC    HW1 5414   2.120   1.142  -0.040 -0.1503  0.7984 -0.6952
 1285OPC    HW2 5415   2.043   1.075   0.052  1.3329  0.3827  0.2683
 1285OPC     MW 5416   2.055   1.136   0.004  0.4071  0.4424  0.0993
 1286OPC     OW 5417   0.037   0.739   4.889 -0.1718 -0.0156 -0.2637
 1286OPC    HW1 5418  -0.042   0.749   4.923  0.0091 -0.3432  0.2773
 1286OPC    HW2 5419   0.038   0.793   4.821 -1.2244 -0.8006 -0.9179
 1286OPC     MW 5420   0.026   0.749   4.884 -0.3006 -0.1799 -0.2801
 1287OPC     OW 5421   4.500   3.424   3.579 -0.3103 -0.2759  0.3635
 1287OPC    HW1 5422   4.437   3.411   3.519  0.0571 -0.8644  0.0983
 1287OPC    HW2 5423   4.569   3.448   3.531 -0.3245  0.3622  0.6554
 1287OPC     MW 5424   4.501   3.426   3.563 -0.2580 -0.2687  0.3674
 1288OPC     OW 5425   0.826   0.013   4.025  0.2731  0.4666 -0.2928
 1288OPC    HW1 5426   0.780   0.067   3.975  0.3939  0.1037 -0.8037
 1288OPC    HW2 5427   0.768  -0.049   4.046  0.5247 -0.0006 -0.9513
 1288OPC     MW 5428   0.810   0.012   4.021  0.3282  0.3440 -0.4656
 1289OPC     OW 5429   2.170   4.461   2.860 -0.3067  0.5593 -0.5888
 1289OPC    HW1 5430   2.172   4.478   2.945  0.6915 -2.0965 -0.0028
 1289OPC    HW2 5431   2.240   4.505   2.829 -0.9409  1.9171 -0.1914
 1289OPC     MW 5432   2.181   4.470   2.868 -0.2530  0.3673 -0.4437
 1290OPC     OW 5433   4.056   0.735   3.176 -0.1128 -0.0474  0.2548
 1290OPC    HW1 5434   4.101   0.687   3.119 -1.9167 -1.3519 -0.1837
 1290OPC    HW2 5435   4.116   0.786   3.213  2.0358 -2.9452  1.0771
 1290OPC     MW 5436   4.071   0.735   3.173 -0.0618 -0.6682  0.3116
 1291OPC     OW 5437   1.169   3.893   1.950  0.1509  0.0944  0.4084
 1291OPC    HW1 5438   1.126   3.838   1.897  0.0939 -0.2293  0.7830
 1291OPC    HW2 5439   1.191   3.959   1.898  0.0073 -0.1730  0.0025
 1291OPC     MW 5440   1.166   3.895   1.935  0.1213  0.0071  0.4038
 1292OPC     OW 5441   2.942   2.944   3.653  0.3397 -0.0705 -0.2340
 1292OPC    HW1 5442   2.901   3.019   3.638  2.2242  1.1795  0.5188
 1292OPC    HW2 5443   2.937   2.902   3.576 -1.8272  0.2049 -0.3057
 1292OPC     MW 5444   2.935   2.949   3.639  0.2979  0.1549 -0.1334
 1293OPC     OW 5445   0.459   0.146   2.139  0.2901 -0.2161  0.2074
 1293OPC    HW1 5446   0.379   0.125   2.169  0.0843 -1.5091 -1.1201
 1293OPC    HW2 5447   0.502   0.070   2.142  0.5931 -0.1624 -1.6185
 1293OPC     MW 5448   0.453   0.131   2.144  0.3045 -0.3992 -0.2584
 1294OPC     OW 5449   0.664   3.653   0.844  0.0236 -0.3321  0.1488
 1294OPC    HW1 5450   0.617   3.726   0.841 -0.4849 -0.6731 -0.5411
 1294OPC    HW2 5451   0.671   3.629   0.761  2.0630  0.0828  0.1535
 1294OPC     MW 5452   0.658   3.660   0.831  0.2497 -0.3212  0.0476
 1295OPC     OW 5453   3.552   5.008   0.861  0.6038  0.5971 -0.1194
 1295OPC    HW1 5454   3.512   5.076   0.825  0.1785  0.8093  0.7361
 1295OPC    HW2 5455   3.636   5.033   0.866  1.0677 -0.1655 -2.6708
 1295OPC     MW 5456   3.559   5.022   0.857  0.6096  0.5158 -0.3699
 1296OPC     OW 5457   1.704   1.395   1.699  0.5951 -0.2084 -0.6160
 1296OPC    HW1 5458   1.711   1.309   1.691 -1.1787 -0.7193  1.9765
 1296OPC    HW2 5459   1.733   1.411   1.779 -1.6544  1.1463  0.0262
 1296OPC     MW 5460   1.709   1.385   1.709  0.0007 -0.0838 -0.1382
 1297OPC     OW 5461   1.110   1.644   4.198 -0.0186  0.4711  0.0407
 1297OPC    HW1 5462   1.132   1.562   4.180  0.7938  0.0214  2.6804
 1297OPC    HW2 5463   1.101   1.681   4.119  0.2553 -1.9396 -1.2019
 1297OPC     MW 5464   1.112   1.638   4.184  0.1418  0.0485  0.2473
 1298OPC     OW 5465   3.726   0.398   4.083 -0.1607 -0.1531  0.2506
 1298OPC    HW1 5466   3.662   0.456   4.071 -0.5241 -1.0205 -2.7409
 1298OPC    HW2 5467   3.686   0.321   4.075  0.6043 -0.8853  2.5231
 1298OPC     MW 5468   3.711   0.395   4.080 -0.1013 -0.3894  0.1441
 1299OPC     OW 5469   4.277   2.502   3.544  0.2971  0.1963  0.0238
 1299OPC    HW1 5470   4.324   2.438   3.581  0.4721 -0.1631 -0.7955
 1299OPC    HW2 5471   4.282   2.566   3.602  1.2108 -0.0885  0.2888
 1299OPC     MW 5472   4.285   2.502   3.558  0.4578  0.1011 -0.0580
 1300OPC     OW 5473   3.402   3.228   4.052 -0.2140  0.1600  0.2256
 1300OPC    HW1 5474   3.469   3.283   4.062 -0.5695  0.3242  2.0147
 1300OPC    HW2 5475   3.440   3.150   4.040  0.2748  0.4947 -0.4787
 1300OPC     MW 5476   3.418   3.225   4.051 -0.1944  0.2337  0.3858
 1301OPC     OW 5477   5.031   0.909   3.722 -0.3280 -0.1352  0.1421
 1301OPC    HW1 5478   4.996   0.844   3.675  1.0451 -0.2650 -0.7559
 1301OPC    HW2 5479   4.961   0.950   3.755 -1.2412 -1.6483  0.1864
 1301OPC     MW 5480   5.016   0.906   3.720 -0.2601 -0.3779  0.0160
 1302OPC     OW 5481   1.578   0.485   0.788  0.6169  0.1638  0.1458
 1302OPC    HW1 5482   1.568   0.399   0.789 -1.1883  0.3262 -0.6537
 1302OPC    HW2 5483   1.513   0.515   0.838  1.7571  1.0633  1.1762
 1302OPC     MW 5484   1.567   0.477   0.795  0.5187  0.3207  0.1799
 1303OPC     OW 5485   1.464   4.050   2.532  0.4054 -0.6804 -0.0619
 1303OPC    HW1 5486   1.472   4.044   2.618 -0.9213 -1.1373  0.0527
 1303OPC    HW2 5487   1.378   4.054   2.519  0.5888 -0.2581 -1.3468
 1303OPC     MW 5488   1.453   4.049   2.543  0.2365 -0.6854 -0.2347
 1304OPC     OW 5489   2.552   4.669   4.618 -0.0974  0.0198 -0.4435
 1304OPC    HW1 5490   2.638   4.655   4.619  0.1681  1.4917 -0.7055
 1304OPC    HW2 5491   2.529   4.659   4.701  0.3530 -0.2406 -0.3464
 1304OPC     MW 5492   2.561   4.666   4.630  0.0083  0.1987 -0.4678
 1305OPC     OW 5493   0.184   4.013   0.985 -0.3343  0.1850  0.3428
 1305OPC    HW1 5494   0.184   4.025   0.899  0.2030  0.9782  0.4539
 1305OPC    HW2 5495   0.265   3.985   1.002 -0.7263 -0.9145  0.4679
 1305OPC     MW 5496   0.196   4.010   0.975 -0.3128  0.1398  0.3777
 1306OPC     OW 5497   2.264   4.729   2.140 -0.5626  0.4245 -0.2449
 1306OPC    HW1 5498   2.302   4.801   2.174 -2.1294  0.2931  1.9957
 1306OPC    HW2 5499   2.284   4.667   2.197  0.3557 -0.8819 -1.9131
 1306OPC     MW 5500   2.273   4.731   2.154 -0.6584  0.2120 -0.1604
 1307OPC     OW 5501   4.754   3.086   2.315 -0.3117  0.1859 -0.4032
 1307OPC    HW1 5502   4.764   3.001   2.296  0.5752  0.2401 -0.2226
 1307OPC    HW2 5503   4.805   3.097   2.384 -2.4185  0.3041  1.2239
 1307OPC     MW 5504   4.763   3.075   2.322 -0.4919  0.2114 -0.1361
 1308OPC     OW 5505   0.033   0.997   1.570  0.5969 -0.4907 -0.2401
 1308OPC    HW1 5506   0.013   1.081   1.567 -0.0064 -0.6462 -0.7402
 1308OPC    HW2 5507  -0.039   0.960   1.603 -0.1430 -1.1022 -2.3961
 1308OPC     MW 5508   0.019   1.004   1.574  0.3986 -0.6041 -0.6325
 1309OPC     OW 5509   3.317   2.342   0.365  0.4321 -0.3716 -0.7218
 1309OPC    HW1 5510   3.279   2.338   0.443  2.1536  0.0316  0.1739
 1309OPC    HW2 5511   3.252   2.368   0.312 -0.4174  0.7463  0.8043
 1309OPC     MW 5512   3.301   2.345   0.368  0.5608 -0.1470 -0.3640
 1310OPC     OW 5513   2.679   4.433   4.239  0.2514 -0.1597 -0.0964
 1310OPC    HW1 5514   2.651   4.381   4.303 -0.1845 -2.1565 -1.7983
 1310OPC    HW2 5515   2.614   4.434   4.182  0.9002  0.9809 -0.8721
 1310OPC     MW 5516   2.665   4.425   4.240  0.2829 -0.2861 -0.4623
 1311OPC     OW 5517   1.363   3.100   1.169 -0.4364 -0.0998 -0.2071
 1311OPC    HW1 5518   1.337   3.183   1.164 -0.2081 -0.0581 -0.7118
 1311OPC    HW2 5519   1.319   3.069   1.238  0.0856  0.6570  0.4719
 1311OPC     MW 5520   1.352   3.108   1.178 -0.3256  0.0182 -0.1813
 1312OPC     OW 5521   2.261   4.811   0.372  0.3395 -0.5173  0.1462
 1312OPC    HW1 5522   2.327   4.756   0.385  1.4099  0.7406  0.2159
 1312OPC    HW2 5523   2.251   4.850   0.449 -0.6835 -0.8698  0.2120
 1312OPC     MW 5524   2.269   4.809   0.385  0.3465 -0.3833  0.1662
 1313OPC     OW 5525   2.576   4.361   2.600 -0.0286 -0.2225 -0.0722
 1313OPC    HW1 5526   2.640   4.304   2.581  1.1530  1.3067 -0.9199
 1313OPC    HW2 5527   2.575   4.414   2.530 -0.1348  1.6130  1.2504
 1313OPC     MW 5528   2.585   4.360   2.587  0.1302  0.2743 -0.0020
 1314OPC     OW 5529   3.520   2.490   3.504  0.0479  0.0654  0.0298
 1314OPC    HW1 5530   3.483   2.505   3.582  2.3617  0.8701  1.0482
 1314OPC    HW2 5531   3.543   2.569   3.477 -0.2270 -0.2683 -1.2532
 1314OPC     MW 5532   3.518   2.504   3.512  0.3492  0.1351 -0.0093
 1315OPC     OW 5533   4.371   0.672   1.263 -0.0096  0.2798  0.0655
 1315OPC    HW1 5534   4.353   0.749   1.225  0.1562 -0.2466 -1.0973
 1315OPC    HW2 5535   4.294   0.648   1.297 -0.2831  0.5340 -0.3592
 1315OPC     MW 5536   4.357   0.680   1.262 -0.0253  0.2396 -0.1689
 1316OPC     OW 5537   1.094   0.474   2.511  0.8027  0.2508  0.0134
 1316OPC    HW1 5538   1.080   0.548   2.465 -0.9629 -0.7351 -1.1659
 1316OPC    HW2 5539   1.119   0.503   2.589  0.2817  2.1136 -0.4493
 1316OPC     MW 5540   1.095   0.489   2.515  0.4650  0.3804 -0.2291
 1317OPC     OW 5541   3.804   0.250   1.613 -0.3341 -0.2061  0.1669
 1317OPC    HW1 5542   3.855   0.277   1.678  0.2749  1.5078 -0.9481
 1317OPC    HW2 5543   3.763   0.180   1.647  0.0986  0.4802  2.3031
 1317OPC     MW 5544   3.805   0.244   1.628 -0.1803  0.1484  0.3178
 1318OPC     OW 5545   3.732   0.581   0.295  0.0022 -0.1732  0.0901
 1318OPC    HW1 5546   3.777   0.596   0.368  1.8919  0.7127 -1.1680
 1318OPC    HW2 5547   3.784   0.528   0.248  0.4251  1.8318 -1.9141
 1318OPC     MW 5548   3.746   0.576   0.299  0.3437  0.2539 -0.3918
 1319OPC     OW 5549   4.594   0.998   3.738 -0.3570  0.3418 -0.1884
 1319OPC    HW1 5550   4.527   1.026   3.786 -0.4230 -0.6661  0.3471
 1319OPC    HW2 5551   4.664   1.028   3.780 -0.4547  0.7757 -0.3361
 1319OPC     MW 5552   4.594   1.006   3.751 -0.3813  0.2570 -0.1312
 1320OPC     OW 5553   1.916   2.557   3.187  0.2332 -0.2396 -0.6065
 1320OPC    HW1 5554   2.000   2.535   3.185  1.1938  2.1728  3.2748
 1320OPC    HW2 5555   1.918   2.644   3.193 -2.4807 -0.1594  0.4417
 1320OPC     MW 5556   1.929   2.566   3.188 -0.0257  0.1286  0.1219
 1321OPC     OW 5557   2.507   3.650   3.956  0.0049  0.1074 -0.6039
 1321OPC    HW1 5558   2.507   3.623   4.039 -0.6521  0.3991 -0.5014
 1321OPC    HW2 5559   2.428   3.626   3.926 -0.2839  1.1742 -0.7425
 1321OPC     MW 5560   2.495   3.643   3.964 -0.1348  0.3080 -0.6093
 1322OPC     OW 5561   4.725   4.798   3.191  0.6396  0.4163 -0.0041
 1322OPC    HW1 5562   4.729   4.773   3.274 -0.5493 -1.7011 -0.5100
 1322OPC    HW2 5563   4.737   4.724   3.147 -3.0532  0.5910 -1.6384
 1322OPC     MW 5564   4.728   4.783   3.197 -0.0815  0.1293 -0.3203
 1323OPC     OW 5565   2.275   0.554   3.267 -0.0436 -0.0554 -0.2230
 1323OPC    HW1 5566   2.191   0.579   3.268  0.3147  1.2616 -0.8591
 1323OPC    HW2 5567   2.306   0.590   3.193  1.1363 -0.3073  0.1334
 1323OPC     MW 5568   2.267   0.563   3.256  0.1836  0.1019 -0.2643
 1324OPC     OW 5569   3.514   4.272   4.538 -0.0592 -0.0425  0.1925
 1324OPC    HW1 5570   3.591   4.270   4.498  0.5425  0.7182  1.2600
 1324OPC    HW2 5571   3.505   4.191   4.570 -0.8553 -0.8616 -1.9548
 1324OPC     MW 5572   3.524   4.259   4.537 -0.0880 -0.0510  0.0332
 1325OPC     OW 5573   4.527   3.593   0.260 -0.1941 -0.2976 -0.0063
 1325OPC    HW1 5574   4.602   3.548   0.253 -0.4713 -0.5197 -2.2064
 1325OPC    HW2 5575   4.546   3.671   0.225 -0.5147  0.3118  1.1259
 1325OPC     MW 5576   4.541   3.598   0.254 -0.2823 -0.2404 -0.1640
 1326OPC     OW 5577   1.328   3.113   3.094 -0.2540  0.0357  0.0271
 1326OPC    HW1 5578   1.309   3.039   3.137  1.9782 -1.6352 -1.5956
 1326OPC    HW2 5579   1.403   3.139   3.132  0.2899  0.0455 -1.0278
 1326OPC     MW 5580   1.336   3.106   3.106  0.1561 -0.2096 -0.3686
 1327OPC     OW 5581   0.363   2.847   1.052  1.1770 -0.0572 -0.2772
 1327OPC    HW1 5582   0.429   2.859   1.108  1.0593 -1.0841  0.0968
 1327OPC    HW2 5583   0.297   2.823   1.102  0.5315  0.8107 -0.6704
 1327OPC     MW 5584   0.363   2.845   1.067  1.0643 -0.0808 -0.2800
 1328OPC     OW 5585   3.705   2.257   4.397 -0.4819 -0.5192  0.4667
 1328OPC    HW1 5586   3.637   2.233   4.444  0.4921  0.0920  2.2868
 1328OPC    HW2 5587   3.770   2.264   4.456  1.0154 -0.5592 -1.0881
 1328OPC     MW 5588   3.705   2.255   4.413 -0.1168 -0.4347  0.5060
 1329OPC     OW 5589   2.602   4.554   3.097  0.1751 -0.3352  0.0766
 1329OPC    HW1 5590   2.616   4.495   3.034  0.6820  0.2113 -0.3409
 1329OPC    HW2 5591   2.589   4.628   3.052 -2.0593 -0.3835  0.5055
 1329OPC     MW 5592   2.602   4.557   3.081 -0.0800 -0.2620  0.0785
 1330OPC     OW 5593   2.262   3.576   3.846  0.4328  0.3618  0.8377
 1330OPC    HW1 5594   2.241   3.504   3.802 -1.9011  2.3495 -1.7483
 1330OPC    HW2 5595   2.192   3.591   3.896 -0.1128  1.8667 -0.2856
 1330OPC     MW 5596   2.248   3.568   3.847  0.0074  0.8778  0.2896
 1331OPC     OW 5597   3.808   0.695   4.557  0.7055  0.0150  0.2679
 1331OPC    HW1 5598   3.848   0.721   4.630 -0.4819  1.8458  0.3508
 1331OPC    HW2 5599   3.743   0.645   4.586  0.3994  0.5180  0.4668
 1331OPC     MW 5600   3.804   0.692   4.572  0.4849  0.3598  0.3095
 1332OPC     OW 5601   4.615   2.540   2.476  0.6560  0.2216 -0.2585
 1332OPC    HW1 5602   4.572   2.507   2.408  2.0271  0.2634 -1.1764
 1332OPC    HW2 5603   4.650   2.470   2.514 -0.7169  0.1097  0.8960
 1332OPC     MW 5604   4.614   2.525   2.472  0.6555  0.2112 -0.2236
 1333OPC     OW 5605   4.171   0.411   1.161 -0.1008  0.5056  0.2314
 1333OPC    HW1 5606   4.255   0.395   1.146 -0.1564  1.4699 -1.2846
 1333OPC    HW2 5607   4.173   0.463   1.231  0.2979 -2.2410  2.4323
 1333OPC     MW 5608   4.183   0.417   1.169 -0.0503  0.2423  0.3326
 1334OPC     OW 5609   3.648   0.027   3.558  0.0485 -0.7168  0.0273
 1334OPC    HW1 5610   3.670   0.111   3.551 -2.4295  0.1264  1.0440
 1334OPC    HW2 5611   3.671   0.005   3.639  1.2063 -1.2226 -0.4220
 1334OPC     MW 5612   3.655   0.036   3.569 -0.1465 -0.6669  0.1112
 1335OPC     OW 5613   3.618   3.565   4.361  0.3690 -0.0606  0.7482
 1335OPC    HW1 5614   3.619   3.532   4.442 -0.3080 -1.7717  0.1045
 1335OPC    HW2 5615   3.572   3.639   4.371 -2.7006 -1.8586  1.4530
 1335OPC     MW 5616   3.611   3.571   4.375 -0.1844 -0.5791  0.7573
 1336OPC     OW 5617   3.469   0.754   2.283  0.2890 -0.8885 -0.6202
 1336OPC    HW1 5618   3.462   0.834   2.316  1.2644 -0.5526 -1.2014
 1336OPC    HW2 5619   3.549   0.729   2.307 -0.1680 -1.8999 -0.0289
 1336OPC     MW 5620   3.479   0.762   2.292  0.3654 -0.9883 -0.6187
 1337OPC     OW 5621   4.261   4.792   1.155 -0.0343 -0.7795 -0.5606
 1337OPC    HW1 5622   4.256   4.874   1.183 -0.1174 -1.3806  1.3184
 1337OPC    HW2 5623   4.180   4.773   1.130  0.1132 -0.1180 -1.5768
 1337OPC     MW 5624   4.249   4.801   1.155 -0.0246 -0.7706 -0.4331
 1338OPC     OW 5625   0.742   2.431   3.383 -0.0885  1.0201  0.0111
 1338OPC    HW1 5626   0.758   2.372   3.445 -0.7589  1.0409  0.2026
 1338OPC    HW2 5627   0.786   2.501   3.410  0.3197  0.7634  0.0239
 1338OPC     MW 5628   0.751   2.433   3.396 -0.1272  0.9853  0.0412
 1339OPC     OW 5629   2.218   4.690   3.748 -0.2613  0.0224  0.0008
 1339OPC    HW1 5630   2.174   4.750   3.794 -0.0302  0.7145 -0.6526
 1339OPC    HW2 5631   2.203   4.713   3.665 -0.0767 -0.7675 -0.2589
 1339OPC     MW 5632   2.209   4.702   3.743 -0.1998  0.0079 -0.1341
 1340OPC     OW 5633   4.540   0.393   4.412  0.2462 -0.6770  0.2697
 1340OPC    HW1 5634   4.574   0.331   4.361 -0.8538 -2.3204  1.4345
 1340OPC    HW2 5635   4.476   0.427   4.364  0.5410 -0.7784 -0.1959
 1340OPC     MW 5636   4.536   0.389   4.398  0.1276 -0.9347  0.3730
 1341OPC     OW 5637   2.158   1.420   0.146 -0.0124  0.3924  0.3361
 1341OPC    HW1 5638   2.112   1.365   0.095  1.1999 -0.3717  0.0388
 1341OPC    HW2 5639   2.240   1.394   0.136  0.3807  0.9814  1.7803
 1341OPC     MW 5640   2.163   1.408   0.137  0.2247  0.3665  0.5055
 1342OPC     OW 5641   0.927   3.496   4.560 -0.4343  0.4779 -0.3469
 1342OPC    HW1 5642   0.951   3.546   4.493 -0.7344 -0.3229 -1.0707
 1342OPC    HW2 5643   0.883   3.431   4.523 -1.1824  0.3621  0.6903
 1342OPC     MW 5644   0.924   3.494   4.545 -0.5892  0.3426 -0.3006
 1343OPC     OW 5645   2.854   1.411   4.767  0.6974 -0.2103  0.0156
 1343OPC    HW1 5646   2.859   1.489   4.729  1.6017 -1.5143 -2.9522
 1343OPC    HW2 5647   2.769   1.397   4.775  0.5179  0.9152  0.1970
 1343OPC     MW 5648   2.842   1.420   4.762  0.8045 -0.2366 -0.3955
 1344OPC     OW 5649   3.169   3.599   2.918  0.3158  0.3231  0.4110
 1344OPC    HW1 5650   3.123   3.595   2.845  0.1671 -0.3018  0.5269
 1344OPC    HW2 5651   3.110   3.582   2.981  0.6197 -0.1062  0.5891
 1344OPC     MW 5652   3.154   3.596   2.917  0.3388  0.1672  0.4544
 1345OPC     OW 5653   1.258   1.366   1.976 -0.0221  0.5407  0.1038
 1345OPC    HW1 5654   1.297   1.409   1.911  0.2335 -0.9583 -0.8007
 1345OPC    HW2 5655   1.191   1.326   1.937 -0.5526  0.5116  1.0036
 1345OPC     MW 5656   1.254   1.366   1.961 -0.0626  0.3149  0.1031
 1346OPC     OW 5657   3.411   0.315   3.830 -0.3409  0.0945  0.2537
 1346OPC    HW1 5658   3.491   0.350   3.820 -0.1192 -0.7618 -1.5007
 1346OPC    HW2 5659   3.427   0.229   3.826 -1.4447 -0.0674 -1.2287
 1346OPC     MW 5660   3.425   0.308   3.828 -0.4712 -0.0559 -0.2243
 1347OPC     OW 5661   0.334   3.904   4.555 -0.6522 -0.2546  0.1420
 1347OPC    HW1 5662   0.291   3.944   4.490  0.4814  0.1087 -0.4197
 1347OPC    HW2 5663   0.400   3.959   4.572 -0.3981 -0.7966  0.9566
 1347OPC     MW 5664   0.338   3.918   4.548 -0.4472 -0.2809  0.1794
 1348OPC     OW 5665   1.430   4.405   2.643 -0.0901  0.0201  0.0833
 1348OPC    HW1 5666   1.487   4.430   2.581  2.5037 -0.1052  2.2234
 1348OPC    HW2 5667   1.382   4.476   2.656 -3.1049 -0.8396 -4.2101
 1348OPC     MW 5668   1.431   4.419   2.636 -0.1522 -0.1253 -0.2348
 1349OPC     OW 5669   2.547   2.375   3.327 -0.2605  0.1888  0.1514
 1349OPC    HW1 5670   2.503   2.387   3.401  2.5281  1.9599  1.7074
 1349OPC    HW2 5671   2.541   2.453   3.288  1.0964  0.3614  0.2407
 1349OPC     MW 5672   2.539   2.388   3.332  0.3519  0.4759  0.3944
 1350OPC     OW 5673   3.423   0.268   2.383 -0.2873  0.0110  0.3776
 1350OPC    HW1 5674   3.437   0.190   2.418  1.4215  0.0200 -0.2164
 1350OPC    HW2 5675   3.489   0.316   2.412  0.8100  0.2035 -2.1895
 1350OPC     MW 5676   3.435   0.264   2.392  0.1273  0.0408 -0.0892
 1351OPC     OW 5677   4.421   5.102   1.581  0.1306  0.0669 -0.5981
 1351OPC    HW1 5678   4.474   5.148   1.529  0.7362  1.1668  0.9113
 1351OPC    HW2 5679   4.474   5.043   1.618  0.2214  0.7922  0.4736
 1351OPC     MW 5680   4.437   5.100   1.579  0.2334  0.3363 -0.2169
 1352OPC     OW 5681   4.204   0.421   3.430  0.5652  0.8444 -0.2048
 1352OPC    HW1 5682   4.242   0.498   3.443  2.1538  0.3351 -1.4573
 1352OPC    HW2 5683   4.260   0.365   3.467 -0.7501  0.2880  1.0186
 1352OPC     MW 5684   4.218   0.424   3.438  0.6054  0.6870 -0.2091
 1353OPC     OW 5685   1.415   4.937   2.245  0.4094 -0.2685  0.0879
 1353OPC    HW1 5686   1.426   4.986   2.173 -0.2905  0.3252  0.3656
 1353OPC    HW2 5687   1.455   4.862   2.226  3.2622  1.0522  0.3705
 1353OPC     MW 5688   1.423   4.933   2.231  0.7274  0.0141  0.1708
 1354OPC     OW 5689   1.030   2.593   0.377 -0.1212 -0.4400 -0.1032
 1354OPC    HW1 5690   1.018   2.623   0.296  2.6532  1.6398  0.1138
 1354OPC    HW2 5691   1.006   2.509   0.371  0.0842 -0.4100 -3.1079
 1354OPC     MW 5692   1.025   2.585   0.364  0.3190 -0.1283 -0.5150
 1355OPC     OW 5693   0.734   4.415   3.899 -0.3533 -0.0683  0.4014
 1355OPC    HW1 5694   0.738   4.499   3.923 -1.0737  0.7289 -1.9591
 1355OPC    HW2 5695   0.690   4.377   3.964 -0.9035  1.5863  1.0614
 1355OPC     MW 5696   0.728   4.422   3.912 -0.5410  0.2938  0.1503
 1356OPC     OW 5697   1.459   0.738   4.943  0.0243  0.5173 -0.5287
 1356OPC    HW1 5698   1.429   0.674   4.892 -1.2098 -0.1139  0.8964
 1356OPC    HW2 5699   1.387   0.783   4.963  0.8771  2.4280 -1.5469
 1356OPC     MW 5700   1.444   0.735   4.939 -0.0321  0.7063 -0.4685
 1357OPC     OW 5701   1.160   3.606   2.025 -0.4590  0.4510  0.1455
 1357OPC    HW1 5702   1.157   3.649   2.101  0.0845 -1.3361  1.2468
 1357OPC    HW2 5703   1.077   3.584   2.010 -0.4127 -0.3612  0.9751
 1357OPC     MW 5704   1.147   3.609   2.034 -0.3718  0.0672  0.4308
 1358OPC     OW 5705   3.623   2.053   1.588  0.1872 -0.4113  0.5336
 1358OPC    HW1 5706   3.704   2.023   1.597  0.3812  0.3310  1.3842
 1358OPC    HW2 5707   3.582   2.022   1.658  0.6011  1.8965  1.8781
 1358OPC     MW 5708   3.629   2.044   1.600  0.2770  0.0393  0.8578
 1359OPC     OW 5709   1.619   4.839   2.903 -0.5063 -0.3068  0.2768
 1359OPC    HW1 5710   1.620   4.764   2.857  2.0802 -1.3196  1.7529
 1359OPC    HW2 5711   1.577   4.817   2.976 -0.7223  0.0203  0.2500
 1359OPC     MW 5712   1.613   4.824   2.907 -0.1561 -0.4084  0.4908
 1360OPC     OW 5713   1.438   0.325   4.536 -0.4608  0.1228 -0.0018
 1360OPC    HW1 5714   1.400   0.251   4.512 -1.6526  0.1677  1.5499
 1360OPC    HW2 5715   1.430   0.376   4.466  1.7451 -1.6102 -1.6574
 1360OPC     MW 5716   1.431   0.322   4.522 -0.3110 -0.1265 -0.0174
 1361OPC     OW 5717   2.735   1.250   0.464  0.0950 -0.1096  0.0267
 1361OPC    HW1 5718   2.754   1.172   0.496 -0.2809 -0.8134 -1.3687
 1361OPC    HW2 5719   2.796   1.302   0.499  1.0755 -1.2378  0.0739
 1361OPC     MW 5720   2.747   1.246   0.474  0.1843 -0.3802 -0.1724
 1362OPC     OW 5721   3.395   1.433   0.037 -0.3020  0.0069 -0.4781
 1362OPC    HW1 5722   3.332   1.461   0.092  0.0371  0.2791 -0.2257
 1362OPC    HW2 5723   3.392   1.490  -0.029  0.9878  1.2125  0.4515
 1362OPC     MW 5724   3.385   1.446   0.036 -0.0614  0.2252 -0.3035
 1363OPC     OW 5725   4.358   4.971   0.916  0.1925 -0.1531 -0.4760
 1363OPC    HW1 5726   4.286   4.996   0.958 -0.4688 -2.0390 -0.3915
 1363OPC    HW2 5727   4.404   4.928   0.976 -0.1145 -1.6823 -1.2772
 1363OPC     MW 5728   4.354   4.968   0.931  0.0494 -0.6578 -0.5818
 1364OPC     OW 5729   3.909   2.552   0.656 -0.2434  0.1870  0.0085
 1364OPC    HW1 5730   3.927   2.474   0.690  0.1178 -0.1792 -0.9998
 1364OPC    HW2 5731   3.903   2.604   0.726 -2.0693 -1.0358  0.8166
 1364OPC     MW 5732   3.911   2.548   0.671 -0.4597 -0.0477 -0.0211
 1365OPC     OW 5733   2.561   4.670   1.639 -0.0392  0.0503 -0.1291
 1365OPC    HW1 5734   2.632   4.647   1.683  0.3336  0.6882 -0.3856
 1365OPC    HW2 5735   2.514   4.715   1.697  0.3112  0.6273 -0.2825
 1365OPC     MW 5736   2.564   4.673   1.654  0.0676  0.2295 -0.1897
 1366OPC     OW 5737   0.171   0.975   3.263 -0.1295 -0.5708 -0.3023
 1366OPC    HW1 5738   0.105   1.031   3.249 -0.3429 -0.1348  1.9992
 1366OPC    HW2 5739   0.201   0.958   3.183 -1.6810  0.8767 -1.2609
 1366OPC     MW 5740   0.166   0.981   3.249 -0.3902 -0.2925 -0.1039
 1367OPC     OW 5741   2.598   1.774   4.273 -0.2355  0.3365  0.1764
 1367OPC    HW1 5742   2.539   1.768   4.337 -0.8594 -1.2500 -0.4870
 1367OPC    HW2 5743   2.648   1.703   4.285  0.4713  0.7408 -0.3073
 1367OPC     MW 5744   2.597   1.763   4.284 -0.2232  0.1618  0.0070
 1368OPC     OW 5745   0.582   0.910   4.222  0.2835 -0.2886 -0.1614
 1368OPC    HW1 5746   0.534   0.909   4.149 -0.4646  0.0941  0.3158
 1368OPC    HW2 5747   0.658   0.945   4.196 -0.5750  1.4867 -0.4070
 1368OPC     MW 5748   0.586   0.915   4.207  0.0462  0.0302 -0.1270
 1369OPC     OW 5749   2.991   1.411   4.391  0.2147 -0.0666 -0.2161
 1369OPC    HW1 5750   3.037   1.370   4.329  1.4555  0.3397  0.4041
 1369OPC    HW2 5751   2.944   1.347   4.428 -0.0210 -0.4274 -1.1149
 1369OPC     MW 5752   2.991   1.396   4.387  0.3631 -0.0599 -0.2572
 1370OPC     OW 5753   2.884   3.062   3.205  0.2522  0.0808 -0.1930
 1370OPC    HW1 5754   2.885   3.058   3.118  0.5032  1.0792 -0.2441
 1370OPC    HW2 5755   2.838   3.134   3.222 -1.4347 -1.0875  0.5572
 1370OPC     MW 5756   2.877   3.072   3.195  0.0401  0.0557 -0.0897
 1371OPC     OW 5757   3.674   4.256   1.528 -0.0624 -0.1718 -0.0097
 1371OPC    HW1 5758   3.733   4.207   1.485 -1.9095  0.7719 -4.0490
 1371OPC    HW2 5759   3.723   4.300   1.585  3.1861  0.0677 -2.6469
 1371OPC     MW 5760   3.690   4.255   1.530  0.1447  0.0034 -0.9960
 1372OPC     OW 5761   1.642   0.713   2.338  0.0644  0.2928  0.6098
 1372OPC    HW1 5762   1.717   0.671   2.349  0.2457 -0.0156 -1.4867
 1372OPC    HW2 5763   1.662   0.796   2.356  0.7803  0.1469  0.4922
 1372OPC     MW 5764   1.656   0.719   2.342  0.1968  0.2257  0.2828
 1373OPC     OW 5765   0.024   4.420   0.629 -0.3138 -0.0233 -0.2021
 1373OPC    HW1 5766  -0.002   4.438   0.548 -0.6242 -0.1737 -0.1396
 1373OPC    HW2 5767   0.110   4.434   0.628 -0.7478  3.3880  0.3418
 1373OPC     MW 5768   0.033   4.424   0.617 -0.4238  0.4584 -0.1125
 1374OPC     OW 5769   2.613   0.298   4.205 -0.0925 -0.5493  0.0518
 1374OPC    HW1 5770   2.641   0.372   4.169  0.1182 -0.6776 -0.0492
 1374OPC    HW2 5771   2.640   0.303   4.288 -0.3696 -0.3633  0.1350
 1374OPC     MW 5772   2.621   0.310   4.212 -0.1023 -0.5408  0.0496
 1375OPC     OW 5773   4.863   3.265   3.360  0.9417 -0.6425 -0.0151
 1375OPC    HW1 5774   4.805   3.324   3.386  0.2440 -1.2403 -0.1709
 1375OPC    HW2 5775   4.834   3.240   3.282  1.3206 -1.0635 -0.0299
 1375OPC     MW 5776   4.850   3.270   3.352  0.8946 -0.7930 -0.0405
 1376OPC     OW 5777   1.294   0.960   3.632  0.5011  0.2614  0.1607
 1376OPC    HW1 5778   1.275   1.035   3.672 -1.6824 -0.2771  0.2723
 1376OPC    HW2 5779   1.348   0.984   3.568 -0.2871  1.9778  0.0870
 1376OPC     MW 5780   1.299   0.974   3.628  0.0621  0.4354  0.1664
 1377OPC     OW 5781   4.997   4.976   3.075 -0.1156 -0.0078  0.0222
 1377OPC    HW1 5782   4.930   4.990   3.130 -0.0704  1.1976 -0.2214
 1377OPC    HW2 5783   4.994   4.890   3.062 -0.4776 -0.2494  1.4688
 1377OPC     MW 5784   4.987   4.965   3.081 -0.1624  0.1346  0.1997
 1378OPC     OW 5785   0.388   4.561   1.472  0.0535 -0.3694  0.0828
 1378OPC    HW1 5786   0.320   4.520   1.508 -0.2728 -0.0819 -0.2016
 1378OPC    HW2 5787   0.361   4.644   1.467  0.7717 -0.0675  0.8324
 1378OPC     MW 5788   0.374   4.567   1.477  0.1114 -0.2822  0.1515
 1379OPC     OW 5789   0.375   2.100   4.201 -0.2164  0.4396 -0.1040
 1379OPC    HW1 5790   0.314   2.080   4.260 -0.9552  0.7766 -0.7310
 1379OPC    HW2 5791   0.368   2.038   4.141  0.0850  0.4604 -0.1653
 1379OPC     MW 5792   0.365   2.088   4.201 -0.2810  0.4923 -0.2055
 1380OPC     OW 5793   2.121   1.918   3.769  0.0394  0.3044 -0.0153
 1380OPC    HW1 5794   2.170   1.987   3.789  0.0330  0.6878 -1.2454
 1380OPC    HW2 5795   2.169   1.850   3.796  0.1883  0.7750  0.9110
 1380OPC     MW 5796   2.136   1.918   3.776  0.0604  0.4306 -0.0602
[truncated: 778,352 more chars]
