# Supplementary material for: Metallicious: Automated Force-Field Parameterization of Covalently Bound Metals for Supramolecular Structures
Source: J Chem Theory Comput. 2024 Oct 7;20(20):9060–71. doi: 10.1021/acs.jctc.4c00850 (PMC11500408; doi:10.1021/acs.jctc.4c00850)
Supplement: Supplementary file 2 — ct4c00850_si_002.zip [file ct4c00850_si_002.zip › SI_MD_input/Fe4L6/nonbonded_no_ions/3_npt.gro]

GROup of MAchos and Cynical Suckers
17076
    1Fe      Fe    1   2.119   2.576   3.257  0.1994  0.1884  0.0247
    2Fe      Fe    2   3.073   1.960   2.461  0.0766 -0.0679 -0.2751
    3Fe      Fe    3   1.800   2.059   2.055  0.2479 -0.3237  0.0251
    4Fe      Fe    4   2.553   3.161   2.145 -0.1274  0.2179  0.1336
    5UNK     O0    5   2.499   3.033   2.873  0.1307 -1.0333  0.2836
    5UNK     S1    6   2.562   3.030   2.737 -0.4268 -0.0193 -0.3788
    5UNK     C2    7   2.432   3.021   2.616  0.3884 -0.3642 -0.5806
    5UNK     C3    8   2.448   3.085   2.490 -0.0897  0.0809 -0.4316
    5UNK     C4    9   2.366   3.060   2.383  0.2381  0.7405  0.2318
    5UNK     N5   10   2.377   3.136   2.263 -0.7570 -0.4201  0.1532
    5UNK     C6   11   2.278   3.210   2.216 -0.2277  0.1069 -0.0290
    5UNK     C7   12   2.310   3.300   2.097 -0.2485  1.0019 -0.4698
    5UNK     C8   13   2.241   3.426   2.087  0.1214  0.4008  0.1378
    5UNK     C9   14   2.266   3.503   1.973 -0.2499 -0.2991  0.2120
    5UNK    C10   15   2.372   3.463   1.892 -0.3596 -0.4152 -0.5662
    5UNK    C11   16   2.456   3.362   1.925  0.3004 -0.0159  0.5424
    5UNK    N12   17   2.425   3.283   2.031  0.1749 -0.6123 -0.1867
    5UNK    C13   18   2.262   2.967   2.404 -0.0920 -0.0368 -0.4236
    5UNK    C14   19   2.251   2.901   2.528 -0.0783  0.5921 -0.0177
    5UNK    C15   20   2.334   2.921   2.639  0.2889  0.2871  0.0434
    5UNK    C16   21   2.306   2.857   2.770 -0.0984 -0.6666 -1.3308
    5UNK    C17   22   2.366   2.734   2.801  0.0062  0.2198 -1.0465
    5UNK    C18   23   2.356   2.673   2.935 -0.3402  0.2341  0.5477
    5UNK    C19   24   2.213   2.912   2.869 -0.1442  0.0621  0.3988
    5UNK    S20   25   2.126   3.062   2.829  0.1971  0.0709  0.0326
    5UNK    O21   26   2.040   3.073   2.945 -0.7296  0.4505 -0.4519
    5UNK    O22   27   2.216   3.174   2.832  0.4448 -0.5846  0.3088
    5UNK    O23   28   2.054   3.037   2.705 -0.2302 -0.6638 -0.4939
    5UNK    C24   29   2.204   2.854   2.997 -0.0221  0.0673 -0.0476
    5UNK    C25   30   2.275   2.739   3.028 -1.1010  0.0934 -0.2137
    5UNK    N26   31   2.272   2.691   3.162  0.1103 -0.2515 -0.0173
    5UNK    C27   32   2.367   2.718   3.252  0.5836 -0.7013 -0.0467
    5UNK    C28   33   2.375   2.649   3.383  0.4474 -0.4443 -0.5342
    5UNK    C29   34   2.483   2.658   3.471 -0.7800 -0.1706 -0.5777
    5UNK    C30   35   2.482   2.579   3.592  0.1903  0.6413 -0.2976
    5UNK    C31   36   2.363   2.507   3.628 -0.0878  0.0138  0.2705
    5UNK    C32   37   2.255   2.515   3.541  0.4082 -0.6675 -0.2338
    5UNK    N33   38   2.259   2.579   3.419 -0.5447  0.3539  0.7287
    5UNK    O34   39   2.627   3.154   2.706 -0.2074 -0.0228  0.0026
    5UNK    O35   40   2.648   2.911   2.707  0.1862 -0.0348 -0.0604
    5UNK    H36   41   2.508   3.175   2.488  1.6503 -1.0218  0.1656
    5UNK    H37   42   2.183   3.210   2.268 -1.6557 -1.3778 -2.4458
    5UNK    H38   43   2.157   3.440   2.153 -1.4825  3.0529 -2.2421
    5UNK    H39   44   2.213   3.596   1.954 -2.3166 -1.0734  1.7419
    5UNK    H40   45   2.395   3.516   1.800  1.1046  0.4964  0.2718
    5UNK    H41   46   2.539   3.333   1.860 -1.5616 -2.3718 -0.9849
    5UNK    H42   47   2.195   2.934   2.325 -0.7960 -1.3738  0.6914
    5UNK    H43   48   2.172   2.827   2.537  0.3177  0.0423 -0.8859
    5UNK    H44   49   2.417   2.681   2.721 -0.7281  2.2644 -2.9751
    5UNK    H45   50   2.400   2.575   2.953  1.7947  1.1002  0.3448
    5UNK    H46   51   2.148   2.905   3.075 -1.1919 -1.2104 -0.0181
    5UNK    H47   52   2.453   2.781   3.228  1.4615 -0.4876  3.1520
    5UNK    H48   53   2.568   2.721   3.445 -0.1503 -0.6822  0.2094
    5UNK    H49   54   2.572   2.584   3.652 -0.9547  1.1841  1.4669
    5UNK    H50   55   2.361   2.447   3.718 -1.3131  0.2447  0.4114
    5UNK    H51   56   2.162   2.468   3.574  0.0074 -0.6970 -1.3349
    6UNK     O0   57   2.492   1.946   2.804 -0.7467 -0.8450 -0.2446
    6UNK     S1   58   2.602   1.943   2.901 -0.0442  0.1198  0.1633
    6UNK     C2   59   2.699   2.074   2.841 -0.6512 -0.1895  0.4717
    6UNK     C3   60   2.807   2.040   2.755  0.1161  0.6332 -0.7995
    6UNK     C4   61   2.889   2.140   2.702  0.3012  0.2925  0.0148
    6UNK     N5   62   3.009   2.094   2.641 -0.2160 -0.6050  0.1780
    6UNK     C6   63   3.118   2.149   2.693  0.4982 -0.3200 -0.2831
    6UNK     C7   64   3.251   2.112   2.636 -0.3008 -0.6975  0.6962
    6UNK     C8   65   3.364   2.136   2.714  0.3620 -0.4831  0.8719
    6UNK     C9   66   3.489   2.087   2.674 -0.0583  0.4318 -0.3630
    6UNK    C10   67   3.499   2.021   2.546 -0.3027 -0.1893 -0.0238
    6UNK    C11   68   3.383   2.008   2.469 -0.1017  0.1224  0.5209
    6UNK    N12   69   3.260   2.048   2.514 -0.6709 -0.8344  0.5479
    6UNK    C13   70   2.849   2.277   2.719 -0.4342 -0.1317  0.3430
    6UNK    C14   71   2.742   2.307   2.802 -0.6541 -0.4411  0.5282
    6UNK    C15   72   2.667   2.214   2.872 -0.1819  0.3828 -0.2205
    6UNK    C16   73   2.545   2.256   2.958  0.4994 -0.7680 -1.1082
    6UNK    C17   74   2.418   2.256   2.904  0.1578 -0.4186 -0.1126
    6UNK    C18   75   2.302   2.302   2.981 -0.5603 -0.2253  0.2279
    6UNK    C19   76   2.548   2.304   3.093  0.2140 -0.5588 -0.7120
    6UNK    S20   77   2.712   2.301   3.169  0.3657 -0.2377 -0.2562
    6UNK    O21   78   2.684   2.358   3.300  0.0439  0.9029  0.0097
    6UNK    O22   79   2.751   2.164   3.167 -0.4221  0.1159  0.3456
    6UNK    O23   80   2.784   2.396   3.085  0.0372 -0.2666 -0.2674
    6UNK    C24   81   2.439   2.357   3.162  0.0938 -0.4318 -0.2822
    6UNK    C25   82   2.315   2.356   3.103  0.6739  0.0217 -0.4093
    6UNK    N26   83   2.207   2.399   3.180 -0.1033  1.0136  0.2917
    6UNK    C27   84   2.125   2.307   3.229 -0.0433  0.3694  0.4608
    6UNK    C28   85   2.017   2.333   3.335  0.7411  0.5131  0.2832
    6UNK    C29   86   1.944   2.224   3.390 -0.4314 -0.6360  0.5143
    6UNK    C30   87   1.842   2.246   3.480 -0.1387  1.0600  0.1423
    6UNK    C31   88   1.798   2.378   3.504  0.9272  0.6989  0.0667
    6UNK    C32   89   1.871   2.482   3.447  0.3080 -0.1856  0.5698
    6UNK    N33   90   1.979   2.459   3.362  0.3355 -0.0036 -0.2681
    6UNK    O34   91   2.552   1.963   3.038  0.0597  0.0829  0.0290
    6UNK    O35   92   2.696   1.827   2.893  0.5643 -0.5376  0.0776
    6UNK    H36   93   2.833   1.937   2.731  0.7820  0.5717  0.1503
    6UNK    H37   94   3.114   2.211   2.783 -0.8733 -0.3517 -0.2976
    6UNK    H38   95   3.348   2.186   2.809  1.5399 -1.7435  1.7697
    6UNK    H39   96   3.578   2.089   2.736  1.5206  2.5463 -2.5069
    6UNK    H40   97   3.596   1.988   2.509  0.7597  0.5228  1.9801
    6UNK    H41   98   3.388   1.965   2.369  2.5076 -1.5051  1.2472
    6UNK    H42   99   2.902   2.356   2.667 -0.3826 -0.4767 -0.1429
    6UNK    H43  100   2.715   2.412   2.806  1.1916  0.3147 -2.7372
    6UNK    H44  101   2.410   2.241   2.797 -0.1836 -0.3298 -0.1014
    6UNK    H45  102   2.203   2.314   2.939 -1.2519  0.5153  1.9590
    6UNK    H46  103   2.440   2.384   3.267 -4.4591 -2.9302  0.6669
    6UNK    H47  104   2.142   2.201   3.208 -1.3234  0.4217 -1.0194
    6UNK    H48  105   1.966   2.122   3.359 -2.8300 -0.8286 -0.7509
    6UNK    H49  106   1.801   2.157   3.527 -2.2776  1.9315  0.0271
    6UNK    H50  107   1.718   2.398   3.575  0.6307  0.7672 -0.2870
    6UNK    H51  108   1.846   2.585   3.470  0.9972 -0.3722  2.3184
    7UNK     O0  109   1.686   2.485   2.664  0.3718  0.4440  0.1101
    7UNK     S1  110   1.659   2.361   2.592 -0.2130  0.2765  0.6104
    7UNK     C2  111   1.802   2.281   2.528  0.2813 -0.9815  0.2139
    7UNK     C3  112   1.792   2.199   2.416 -0.3801  0.4470 -0.2320
    7UNK     C4  113   1.900   2.130   2.368  0.5512 -0.2862  0.6086
    7UNK     N5  114   1.877   2.040   2.263  0.3869  0.5563  0.5025
    7UNK     C6  115   1.879   1.916   2.296 -0.4342 -0.2083 -0.0520
    7UNK     C7  116   1.815   1.809   2.207 -0.1704 -0.3324  0.0330
    7UNK     C8  117   1.787   1.680   2.262 -0.0658  0.4483  0.7112
    7UNK     C9  118   1.732   1.585   2.177 -0.4332  0.1903 -0.3009
    7UNK    C10  119   1.709   1.626   2.040  0.1764  0.3322 -0.0027
    7UNK    C11  120   1.741   1.755   1.994  0.1806  0.6890  0.3007
    7UNK    N12  121   1.793   1.849   2.078  0.4165 -0.3289 -0.6768
    7UNK    C13  122   2.026   2.138   2.436 -0.9298  0.4556  0.1491
    7UNK    C14  123   2.039   2.227   2.543 -0.4549  0.4746 -0.3558
    7UNK    C15  124   1.928   2.300   2.595  0.6167 -0.3329  0.1039
    7UNK    C16  125   1.945   2.376   2.724 -0.4159  0.0744 -0.3031
    7UNK    C17  126   1.981   2.515   2.721  0.2682 -0.3800 -0.2628
    7UNK    C18  127   1.996   2.587   2.843  0.6221  0.2499 -0.5257
    7UNK    C19  128   1.945   2.316   2.854  0.4470  0.6203  0.2703
    7UNK    S20  129   1.959   2.140   2.863 -0.0647 -0.4004 -0.2271
    7UNK    O21  130   1.944   2.109   3.000  0.0986 -0.2552 -0.2132
    7UNK    O22  131   1.854   2.088   2.776  0.0960  0.1613 -0.7054
    7UNK    O23  132   2.098   2.112   2.817 -0.2038  0.1318  0.3702
    7UNK    C24  133   1.943   2.387   2.970 -0.2015 -0.0698 -0.2648
    7UNK    C25  134   1.976   2.522   2.967 -0.0431  0.2674 -0.0343
    7UNK    N26  135   1.983   2.598   3.085 -0.1464 -0.5726  0.4174
    7UNK    C27  136   1.893   2.687   3.120 -0.2539 -0.0280 -1.5010
    7UNK    C28  137   1.920   2.771   3.249  0.4167  0.0837  0.2500
    7UNK    C29  138   1.820   2.862   3.296 -0.5082 -0.0876  0.2771
    7UNK    C30  139   1.833   2.916   3.425 -0.2631 -0.6549 -0.0281
    7UNK    C31  140   1.944   2.877   3.507  0.3965 -0.3289 -0.4332
    7UNK    C32  141   2.040   2.800   3.445  0.1338  0.1677 -0.4056
    7UNK    N33  142   2.030   2.744   3.324  0.4019  0.1024 -0.1556
    7UNK    O34  143   1.590   2.395   2.466 -0.3171 -0.3020  0.2424
    7UNK    O35  144   1.585   2.258   2.667  0.3540  0.5433 -0.0159
    7UNK    H36  145   1.693   2.185   2.374 -0.2072  0.8522 -0.7765
    7UNK    H37  146   1.918   1.891   2.394 -0.5169  2.0658  0.6075
    7UNK    H38  147   1.810   1.663   2.367 -0.2484 -1.6784  0.4535
    7UNK    H39  148   1.711   1.482   2.206  1.1610  0.3475  1.6948
    7UNK    H40  149   1.663   1.557   1.970  2.6849 -1.3012 -0.1514
    7UNK    H41  150   1.707   1.796   1.899 -0.6177 -0.3389  0.1239
    7UNK    H42  151   2.111   2.078   2.408  0.3119  2.1335  0.1848
    7UNK    H43  152   2.134   2.243   2.594 -0.4293 -0.7315 -0.0006
    7UNK    H44  153   1.994   2.570   2.628  0.2133 -1.1464 -0.7405
    7UNK    H45  154   2.026   2.691   2.841  0.4598  0.3139  0.1209
    7UNK    H46  155   1.916   2.336   3.063 -0.6938  0.1433 -0.2850
    7UNK    H47  156   1.788   2.673   3.095 -0.7481 -1.9707  1.2149
    7UNK    H48  157   1.735   2.892   3.236 -1.4956 -2.4079  0.4355
    7UNK    H49  158   1.752   2.981   3.457  2.4763  1.3794  3.5364
    7UNK    H50  159   1.951   2.913   3.609  0.5904 -0.9148 -0.2336
    7UNK    H51  160   2.132   2.773   3.497 -0.7421  0.2158  1.2280
    8UNK     O0  161   2.497   1.964   1.939 -0.0588  0.0845 -0.3992
    8UNK     S1  162   2.634   1.969   1.983 -0.0338  0.1403 -0.0399
    8UNK     C2  163   2.630   1.938   2.157  0.1661 -0.3430 -0.5017
    8UNK     C3  164   2.757   1.930   2.230  0.0793  0.3300 -0.0910
    8UNK     C4  165   2.760   1.925   2.367  0.2399 -0.1528  0.0276
    8UNK     N5  166   2.878   1.892   2.441 -0.5262  0.9997  0.0842
    8UNK     C6  167   2.875   1.783   2.517 -0.6177  0.1207  0.1475
    8UNK     C7  168   3.001   1.723   2.578  0.5389 -0.8710 -0.0198
    8UNK     C8  169   3.008   1.586   2.621  0.7651 -0.1384 -0.4400
    8UNK     C9  170   3.128   1.541   2.682  0.0498  0.7297  0.0810
    8UNK    C10  171   3.230   1.634   2.700 -0.9199  0.0582  0.3609
    8UNK    C11  172   3.219   1.768   2.655  0.0536  0.1659  0.3650
    8UNK    N12  173   3.103   1.812   2.599 -0.9569 -0.0272 -0.2385
    8UNK    C13  174   2.639   1.940   2.438  0.1098  0.6980  0.2910
    8UNK    C14  175   2.515   1.954   2.367 -0.4209 -0.0878  0.3393
    8UNK    C15  176   2.509   1.959   2.225  0.3364 -0.6339 -1.1693
    8UNK    C16  177   2.370   1.973   2.168 -0.0003 -0.2021 -0.1330
    8UNK    C17  178   2.315   2.104   2.143  0.0291  0.2432  0.0032
    8UNK    C18  179   2.194   2.124   2.074 -0.2867  0.1550  0.7093
    8UNK    C19  180   2.283   1.865   2.140 -0.9745 -0.5234  0.1220
    8UNK    S20  181   2.327   1.695   2.191 -0.4265  0.0226  0.3678
    8UNK    O21  182   2.215   1.614   2.146 -0.6210 -0.3469  0.1030
    8UNK    O22  183   2.456   1.677   2.134 -0.5161  0.1430 -0.3063
    8UNK    O23  184   2.322   1.712   2.337 -0.1604 -0.0029 -0.0484
    8UNK    C24  185   2.159   1.883   2.080  0.3225 -0.4473 -0.0140
    8UNK    C25  186   2.111   2.017   2.043 -0.3170 -0.2838 -0.4549
    8UNK    N26  187   1.990   2.050   1.979 -0.1496 -0.5090 -0.3284
    8UNK    C27  188   1.981   2.044   1.846  0.0497 -0.1053 -0.3707
    8UNK    C28  189   1.846   2.048   1.778 -0.9636 -0.2900 -0.0067
    8UNK    C29  190   1.833   2.044   1.638 -0.1084 -0.0852 -0.9110
    8UNK    C30  191   1.707   2.029   1.575  0.2515  0.1981 -0.4126
    8UNK    C31  192   1.598   2.037   1.664 -0.7443 -0.0575 -0.4366
    8UNK    C32  193   1.618   2.048   1.800  0.1021 -0.4759 -0.3559
    8UNK    N33  194   1.741   2.048   1.863 -0.4611 -0.4749  1.2152
    8UNK    O34  195   2.678   2.108   1.983  0.4264  0.1052  0.7422
    8UNK    O35  196   2.733   1.875   1.938  0.0705 -0.0373 -0.8335
    8UNK    H36  197   2.843   1.901   2.171  0.9462 -0.2205  1.4126
    8UNK    H37  198   2.805   1.703   2.489  0.5051 -0.7829 -0.1619
    8UNK    H38  199   2.921   1.522   2.629  1.3298 -0.7311  1.9864
    8UNK    H39  200   3.134   1.440   2.721  2.5601 -0.7932 -3.6890
    8UNK    H40  201   3.316   1.614   2.762 -0.1396  2.0946  0.0165
    8UNK    H41  202   3.300   1.838   2.674  1.3631 -1.5494  1.4818
    8UNK    H42  203   2.630   1.944   2.547  0.7364  3.1714  0.3160
    8UNK    H43  204   2.425   1.953   2.429 -0.1190  1.8246  0.8853
    8UNK    H44  205   2.362   2.195   2.179 -0.8967  0.7895 -0.1395
    8UNK    H45  206   2.165   2.221   2.036  2.0640  0.8587  0.5829
    8UNK    H46  207   2.090   1.802   2.056 -0.9783  0.8308 -0.7545
    8UNK    H47  208   2.067   2.019   1.782 -0.0097  0.6197 -0.7446
    8UNK    H48  209   1.921   2.054   1.575  0.0751  1.8515 -0.4383
    8UNK    H49  210   1.691   2.030   1.468 -0.0701 -0.2145 -0.3660
    8UNK    H50  211   1.497   2.026   1.625 -0.3928 -1.8216 -0.9539
    8UNK    H51  212   1.527   2.065   1.858  0.2709 -1.0515  0.0889
    9UNK     O0  213   3.113   2.703   2.478 -0.5199  0.0983 -0.0707
    9UNK     S1  214   3.050   2.584   2.534 -0.1729  0.2631  0.2098
    9UNK     C2  215   3.000   2.470   2.401  0.0578 -0.7395 -0.1680
    9UNK     C3  216   3.035   2.328   2.405 -0.1866 -0.0618  0.0450
    9UNK     C4  217   2.983   2.244   2.309 -1.2349  0.3911 -0.4449
    9UNK     N5  218   3.032   2.111   2.307 -0.2817  0.4422  0.0260
    9UNK     C6  219   3.099   2.063   2.205  0.0635  0.0766 -0.4217
    9UNK     C7  220   3.161   1.928   2.203 -0.2725  0.4165  0.6040
    9UNK     C8  221   3.243   1.884   2.089  0.0107 -0.5414 -0.0264
    9UNK     C9  222   3.312   1.765   2.090 -0.3386 -0.2896 -0.3223
    9UNK    C10  223   3.283   1.681   2.200 -0.9548 -0.0043  0.4187
    9UNK    C11  224   3.205   1.723   2.305  0.1312  0.2601 -0.0645
    9UNK    N12  225   3.145   1.848   2.314 -1.1160  0.5275  0.1558
    9UNK    C13  226   2.895   2.291   2.215  0.2968 -0.3342 -0.3078
    9UNK    C14  227   2.859   2.426   2.210  0.2444 -0.2116  0.4768
    9UNK    C15  228   2.906   2.524   2.305 -0.0003  0.1123  0.2342
    9UNK    C16  229   2.856   2.664   2.294  0.2916  0.4847 -0.6459
    9UNK    C17  230   2.742   2.705   2.375 -0.4908  0.4440  0.6653
    9UNK    C18  231   2.683   2.834   2.367  0.6787  0.6258 -0.5504
    9UNK    C19  232   2.901   2.758   2.202 -0.4472 -0.1955  0.6618
    9UNK    S20  233   3.025   2.707   2.085  0.0006  0.2864  0.1542
    9UNK    O21  234   3.087   2.831   2.038 -0.5178  0.2827 -0.1087
    9UNK    O22  235   3.120   2.624   2.147 -0.1019 -0.0174  0.1498
    9UNK    O23  236   2.943   2.650   1.975  0.0753 -0.3541 -0.2600
    9UNK    C24  237   2.844   2.885   2.196 -0.1562 -0.0668  0.8492
    9UNK    C25  238   2.744   2.927   2.283  0.2537  0.2327  0.2058
    9UNK    N26  239   2.695   3.057   2.284  0.1783  0.2842  0.2172
    9UNK    C27  240   2.744   3.143   2.370 -1.0190  0.2284 -0.0398
    9UNK    C28  241   2.700   3.289   2.363 -0.3760 -0.1657  0.0192
    9UNK    C29  242   2.748   3.385   2.461 -0.5382 -0.4569 -0.5198
    9UNK    C30  243   2.716   3.522   2.446  0.1869  0.2883 -0.5491
    9UNK    C31  244   2.628   3.551   2.340  0.3362 -0.3893 -0.6583
    9UNK    C32  245   2.580   3.455   2.253  0.2048  0.5311  0.5595
    9UNK    N33  246   2.618   3.320   2.261 -0.5827 -0.6085 -0.4900
    9UNK    O34  247   2.926   2.611   2.607 -0.0744 -0.2083 -0.0831
    9UNK    O35  248   3.145   2.505   2.612 -0.3628  0.0552  0.4136
    9UNK    H36  249   3.105   2.297   2.482 -0.9955  0.2590  0.9304
    9UNK    H37  250   3.132   2.128   2.123  1.0490 -0.1547 -0.2209
    9UNK    H38  251   3.265   1.949   2.005  1.9184  1.0118  1.5731
    9UNK    H39  252   3.376   1.731   2.010 -0.3126 -0.8836 -0.0572
    9UNK    H40  253   3.323   1.580   2.208  1.4478  0.9964  2.8901
    9UNK    H41  254   3.187   1.653   2.387  2.0970  2.2348  2.2305
    9UNK    H42  255   2.868   2.222   2.135 -0.7044 -0.8031  0.4052
    9UNK    H43  256   2.792   2.458   2.131  0.4352  0.3441  0.5355
    9UNK    H44  257   2.686   2.636   2.438  0.3260  1.0606  2.1094
    9UNK    H45  258   2.587   2.851   2.415 -0.1804  3.8159 -3.1258
    9UNK    H46  259   2.896   2.952   2.128 -0.8628 -1.7480 -1.5029
    9UNK    H47  260   2.809   3.113   2.453  0.1060  0.9650 -0.6206
    9UNK    H48  261   2.811   3.353   2.544  1.4675 -0.8703 -2.1195
    9UNK    H49  262   2.745   3.597   2.519 -2.0992  0.4780  0.2397
    9UNK    H50  263   2.591   3.653   2.327 -1.4111 -0.8315  0.4192
    9UNK    H51  264   2.517   3.490   2.171  0.0627  1.4896  1.0674
   10UNK     O0  265   2.233   2.618   1.780  0.2166 -0.1177 -0.8878
   10UNK     S1  266   2.204   2.478   1.825 -0.2067  0.1042 -0.1769
   10UNK     C2  267   2.088   2.480   1.961  0.6426  0.4459 -0.1786
   10UNK     C3  268   1.985   2.384   1.965 -0.2074  0.3226 -0.4931
   10UNK     C4  269   1.907   2.369   2.083  0.0402  0.2324 -0.0119
   10UNK     N5  270   1.803   2.275   2.091 -0.4069 -0.3501 -0.2905
   10UNK     C6  271   1.676   2.314   2.101 -0.1594  0.0313 -0.1793
   10UNK     C7  272   1.572   2.213   2.129  0.2072 -0.9084  0.4362
   10UNK     C8  273   1.448   2.255   2.173  0.0588  0.0334  0.3389
   10UNK     C9  274   1.344   2.163   2.189 -0.1116 -0.0588  0.5497
   10UNK    C10  275   1.375   2.032   2.187 -0.4865  0.0520  0.0159
   10UNK    C11  276   1.508   1.991   2.145  0.2036 -0.0498  0.0911
   10UNK    N12  277   1.606   2.081   2.123  0.1766  0.1170  0.2252
   10UNK    C13  278   1.944   2.439   2.200 -0.2685 -0.3968 -0.5733
   10UNK    C14  279   2.042   2.541   2.191  0.0709  0.0558 -0.9671
   10UNK    C15  280   2.115   2.566   2.073 -0.6430  0.5437  0.4722
   10UNK    C16  281   2.217   2.675   2.074 -0.2326  0.2718  0.0736
   10UNK    C17  282   2.349   2.647   2.103 -0.3049  0.6146 -0.0614
   10UNK    C18  283   2.448   2.747   2.095 -0.0176  0.1518 -0.1232
   10UNK    C19  284   2.186   2.813   2.041 -0.1830  0.1439  0.2925
   10UNK    S20  285   2.019   2.869   2.030 -0.1808 -0.5035  0.1137
   10UNK    O21  286   2.017   3.007   2.012  0.2942 -0.3171 -0.5018
   10UNK    O22  287   1.963   2.796   1.917  0.0805 -0.3795  0.0872
   10UNK    O23  288   1.960   2.836   2.153 -0.4524  0.4587  0.4363
   10UNK    C24  289   2.285   2.916   2.050 -0.2059  0.3590 -0.6966
   10UNK    C25  290   2.418   2.883   2.069 -0.1194  0.4010 -0.1818
   10UNK    N26  291   2.521   2.974   2.045  0.3104 -0.1976 -0.5630
   10UNK    C27  292   2.592   2.978   1.940  0.1472  0.3248 -0.4637
   10UNK    C28  293   2.715   3.066   1.924 -0.3440 -0.4100 -0.2333
   10UNK    C29  294   2.808   3.049   1.824 -0.2401 -0.4573 -0.3579
   10UNK    C30  295   2.916   3.137   1.817 -0.2787  0.6035 -0.5721
   10UNK    C31  296   2.925   3.236   1.915 -0.4514 -0.1332  0.5901
   10UNK    C32  297   2.823   3.250   2.010  0.0339  0.0957 -0.5234
   10UNK    N33  298   2.719   3.165   2.013  0.3151 -0.0878  0.4364
   10UNK    O34  299   2.322   2.410   1.875 -0.2800 -0.8100  0.6633
   10UNK    O35  300   2.142   2.402   1.719  0.4076 -0.1668 -0.3805
   10UNK    H36  301   1.953   2.319   1.885 -0.4299 -1.9040  1.2951
   10UNK    H37  302   1.655   2.418   2.124  1.5599  0.4366 -0.2641
   10UNK    H38  303   1.431   2.363   2.176 -1.2088 -0.1630  0.7965
   10UNK    H39  304   1.252   2.188   2.242 -0.8372  0.2053 -0.7921
   10UNK    H40  305   1.295   1.963   2.214 -1.2824  1.8238  2.5845
   10UNK    H41  306   1.534   1.886   2.156  2.8272  0.6651  1.4435
   10UNK    H42  307   1.897   2.427   2.297 -2.2368 -1.4371 -1.6077
   10UNK    H43  308   2.064   2.596   2.282 -0.0407  1.2856 -1.6634
   10UNK    H44  309   2.379   2.546   2.128 -0.5579  0.3139 -0.9378
   10UNK    H45  310   2.548   2.708   2.106 -1.0282 -2.5239  0.3069
   10UNK    H46  311   2.256   3.019   2.030  0.4388  1.2152  2.3165
   10UNK    H47  312   2.568   2.932   1.843 -0.5051  0.6161 -0.4474
   10UNK    H48  313   2.796   2.968   1.752 -0.4243  0.2637 -1.1535
   10UNK    H49  314   2.991   3.132   1.738  1.6092 -0.7037  1.1852
   10UNK    H50  315   2.991   3.321   1.900  2.3443 -2.2659  0.1093
   10UNK    H51  316   2.819   3.331   2.082 -3.5139 -0.8664  0.5559
   11OPC     OW  317   3.550   3.727   4.541  0.2703  0.3722  0.1023
   11OPC    HW1  318   3.566   3.755   4.460 -0.3543 -1.3612 -0.6701
   11OPC    HW2  319   3.623   3.747   4.584  0.7176  1.1021 -0.9483
   11OPC     MW  320   3.563   3.734   4.535  0.2441  0.2240 -0.1667
   12OPC     OW  321   1.196   4.839   2.856  0.5284  0.0327  0.8270
   12OPC    HW1  322   1.264   4.851   2.910  0.9931  0.5026  0.1556
   12OPC    HW2  323   1.193   4.752   2.847  0.5209 -0.0463  1.5075
   12OPC     MW  324   1.206   4.828   2.863  0.5960  0.0904  0.8284
   13OPC     OW  325   4.714   5.021   0.834  0.1987 -0.0834 -0.3824
   13OPC    HW1  326   4.756   5.030   0.758  0.4031 -1.2168 -0.4268
   13OPC    HW2  327   4.643   5.070   0.824 -0.1807 -0.8303 -1.6367
   13OPC     MW  328   4.710   5.029   0.821  0.1729 -0.3612 -0.5742
   14OPC     OW  329   3.739   1.301   2.963 -0.5444  0.2870  0.7396
   14OPC    HW1  330   3.796   1.259   3.013  0.5192 -0.4501 -1.0044
   14OPC    HW2  331   3.667   1.252   2.969 -0.0508 -0.4775  0.5885
   14OPC     MW  332   3.737   1.288   2.971 -0.3144  0.0653  0.4597
   15OPC     OW  333   2.501   3.460   1.540 -0.2902 -0.0725  0.0614
   15OPC    HW1  334   2.422   3.464   1.503 -0.2944  1.3553  0.2027
   15OPC    HW2  335   2.523   3.543   1.552  1.4903 -0.4305 -0.4732
   15OPC     MW  336   2.492   3.473   1.536 -0.0279  0.0856  0.0033
   16OPC     OW  337   1.577   3.962   2.457 -0.4259  0.8616 -0.0754
   16OPC    HW1  338   1.652   3.963   2.502  1.1758  1.2403 -2.5806
   16OPC    HW2  339   1.544   3.882   2.474  1.0457  0.3083  0.3197
   16OPC     MW  340   1.583   3.950   2.466  0.0281  0.8357 -0.3872
   17OPC     OW  341   3.530   2.038   0.862 -0.1167  0.1323 -0.3008
   17OPC    HW1  342   3.543   2.053   0.947 -1.7421  2.3320 -0.3793
   17OPC    HW2  343   3.479   2.104   0.836 -0.4512 -0.9853 -2.7930
   17OPC     MW  344   3.525   2.050   0.871 -0.4061  0.2922 -0.6806
   18OPC     OW  345   1.865   4.139   1.717 -0.2983 -0.4858 -0.5483
   18OPC    HW1  346   1.874   4.225   1.712 -1.3929 -0.2814  0.4626
   18OPC    HW2  347   1.924   4.115   1.777 -0.9670 -0.2376  0.2190
   18OPC     MW  348   1.875   4.148   1.725 -0.5588 -0.4189 -0.2856
   19OPC     OW  349   1.449   4.733   0.346  0.2307  0.4305 -0.0700
   19OPC    HW1  350   1.494   4.752   0.274  0.2925  1.4027  0.2090
   19OPC    HW2  351   1.378   4.783   0.340 -0.4578 -0.5132 -0.1243
   19OPC     MW  352   1.445   4.743   0.335  0.1382  0.4351 -0.0368
   20OPC     OW  353   0.674   4.101   2.872  0.3025  0.3513  0.1342
   20OPC    HW1  354   0.701   4.050   2.807  0.8546  2.4511 -1.4144
   20OPC    HW2  355   0.743   4.152   2.888 -0.5681  1.3622  0.8037
   20OPC     MW  356   0.688   4.101   2.865  0.2555  0.8106  0.0044
   21OPC     OW  357   3.749   1.804   1.518 -0.2121  0.1224 -0.4727
   21OPC    HW1  358   3.794   1.762   1.580  1.4189  0.6582 -1.2435
   21OPC    HW2  359   3.667   1.806   1.550 -0.0299 -2.1955  0.2998
   21OPC     MW  360   3.743   1.798   1.532  0.0557 -0.1409 -0.4724
   22OPC     OW  361   4.722   3.372   2.022  0.4341  0.3978  0.3605
   22OPC    HW1  362   4.675   3.438   2.056 -0.1466 -0.6400  1.6572
   22OPC    HW2  363   4.760   3.337   2.092 -0.1288 -1.2967 -0.1408
   22OPC     MW  364   4.720   3.377   2.038  0.2651 -0.0060  0.4780
   23OPC     OW  365   3.470   4.585   3.623 -0.1020 -0.2228 -0.3632
   23OPC    HW1  366   3.405   4.530   3.643 -1.5412  1.7142  0.6312
   23OPC    HW2  367   3.508   4.601   3.700 -1.3144  2.0429 -0.1700
   23OPC     MW  368   3.466   4.579   3.637 -0.4939  0.3979 -0.1878
   24OPC     OW  369   0.227   2.570   4.395  0.8002  0.6800 -0.1400
   24OPC    HW1  370   0.261   2.500   4.355 -0.3318  0.8550 -1.4923
   24OPC    HW2  371   0.142   2.555   4.396  0.7748  0.5673  2.5864
   24OPC     MW  372   0.220   2.558   4.389  0.6292  0.6891  0.0629
   25OPC     OW  373   4.103   0.987   1.331  0.1998  0.3992  0.1628
   25OPC    HW1  374   4.094   0.995   1.244 -0.2593 -0.3593  0.1336
   25OPC    HW2  375   4.021   0.981   1.360  0.3749 -0.3700  0.5406
   25OPC     MW  376   4.089   0.987   1.322  0.1578  0.1735  0.2143
   26OPC     OW  377   0.244   3.197   2.028 -0.1000 -0.2191  0.1025
   26OPC    HW1  378   0.219   3.280   2.015 -2.6133 -0.5416  2.0794
   26OPC    HW2  379   0.329   3.204   2.046 -0.5124  2.1743  1.6210
   26OPC     MW  380   0.252   3.211   2.029 -0.5322  0.0867  0.6189
   27OPC     OW  381   1.312   0.111   3.211 -0.7638  0.0179 -0.1068
   27OPC    HW1  382   1.390   0.075   3.196 -0.6365 -0.7105  1.8913
   27OPC    HW2  383   1.325   0.196   3.195 -0.2527 -0.3974 -2.1029
   27OPC     MW  384   1.326   0.118   3.207 -0.6695 -0.1510 -0.1066
   28OPC     OW  385   0.849   3.721   3.461 -0.1861 -0.1059 -0.5217
   28OPC    HW1  386   0.770   3.710   3.426 -1.1306  0.0686  1.4470
   28OPC    HW2  387   0.854   3.808   3.473 -0.5567 -0.2850  1.1664
   28OPC     MW  388   0.838   3.732   3.457 -0.3804 -0.1067  0.0186
   29OPC     OW  389   0.966   0.851   1.478 -0.2895  0.0554 -0.5803
   29OPC    HW1  390   1.005   0.773   1.484 -0.2275  0.0466 -1.0755
   29OPC    HW2  391   1.018   0.903   1.524 -1.9572 -0.7701  2.5168
   29OPC     MW  392   0.979   0.847   1.486 -0.5267 -0.0679 -0.1959
   30OPC     OW  393   0.309   0.010   1.393  0.0109  0.3320  0.5835
   30OPC    HW1  394   0.364  -0.015   1.455 -0.8554 -1.6060  0.6186
   30OPC    HW2  395   0.245   0.049   1.437  0.1867  0.4500  0.7395
   30OPC     MW  396   0.308   0.012   1.408 -0.0911  0.0632  0.6118
   31OPC     OW  397   4.680   1.520   4.229 -0.2931 -0.4414  0.1401
   31OPC    HW1  398   4.752   1.535   4.181 -0.9597  1.1452 -0.3900
   31OPC    HW2  399   4.711   1.518   4.311  0.4744 -0.6228 -0.1405
   31OPC     MW  400   4.695   1.522   4.234 -0.2782 -0.2339  0.0203
   32OPC     OW  401   1.854   0.380   1.928 -0.3794  0.0655 -0.2777
   32OPC    HW1  402   1.898   0.374   1.853  2.1576  2.1110  0.8728
   32OPC    HW2  403   1.800   0.312   1.926  0.2529 -0.5121 -3.4885
   32OPC     MW  404   1.852   0.369   1.917  0.0888  0.2823 -0.5820
   33OPC     OW  405   2.311   0.465   3.404 -0.5855 -0.1823  0.4304
   33OPC    HW1  406   2.255   0.497   3.464  2.4078  1.1964  2.7763
   33OPC    HW2  407   2.378   0.521   3.408  1.0657 -1.8311 -2.0646
   33OPC     MW  408   2.313   0.478   3.414  0.1006 -0.2222  0.4083
   34OPC     OW  409   0.364   1.522   2.138 -0.2507 -0.1362 -0.2176
   34OPC    HW1  410   0.357   1.489   2.219 -1.2162 -1.2686 -0.7250
   34OPC    HW2  411   0.284   1.512   2.105  0.1894  0.0743 -1.3957
   34OPC     MW  412   0.351   1.515   2.145 -0.3283 -0.2723 -0.4665
   35OPC     OW  413   0.714   4.593   3.367 -0.0875  0.7838  0.3227
   35OPC    HW1  414   0.642   4.549   3.391 -0.2604  0.3860 -0.8645
   35OPC    HW2  415   0.779   4.537   3.385  0.0844  1.5719  2.4717
   35OPC     MW  416   0.713   4.578   3.373 -0.0877  0.8414  0.4647
   36OPC     OW  417   1.042   2.463   3.798  0.3916  0.2468 -0.0534
   36OPC    HW1  418   0.965   2.461   3.756  1.1817  1.8118 -1.7061
   36OPC    HW2  419   1.085   2.395   3.766 -0.7839 -1.6019  2.0377
   36OPC     MW  420   1.037   2.453   3.787  0.3347  0.2050  0.0112
   37OPC     OW  421   3.978   2.567   1.892  0.6518  0.3982  0.3269
   37OPC    HW1  422   3.948   2.628   1.948 -0.5949 -0.7797  0.9988
   37OPC    HW2  423   3.916   2.564   1.831  0.9133  0.0793  0.0758
   37OPC     MW  424   3.964   2.576   1.892  0.5063  0.1770  0.3890
   38OPC     OW  425   3.445   2.489   4.297 -0.1417 -0.7394 -0.2046
   38OPC    HW1  426   3.380   2.445   4.335 -1.3558 -0.0929 -1.4626
   38OPC    HW2  427   3.514   2.471   4.348 -1.6514  0.0326  2.2794
   38OPC     MW  428   3.446   2.480   4.310 -0.5441 -0.5298 -0.0234
   39OPC     OW  429   2.547   4.505   1.782  0.3556  0.3800 -0.2590
   39OPC    HW1  430   2.618   4.455   1.778  0.8435  1.1469 -2.8296
   39OPC    HW2  431   2.499   4.468   1.845  1.8474 -1.7339 -0.2834
   39OPC     MW  432   2.550   4.492   1.791  0.6481  0.1812 -0.6423
   40OPC     OW  433   0.056   0.465   4.592 -0.1000 -0.8903 -0.6282
   40OPC    HW1  434   0.142   0.464   4.575  0.5670  0.6093  2.1001
   40OPC    HW2  435   0.046   0.399   4.647 -0.1701  0.3060  0.8641
   40OPC     MW  436   0.068   0.455   4.597 -0.0118 -0.4921 -0.0045
   41OPC     OW  437   1.232   3.923   1.801  0.1356  0.1861 -0.7674
   41OPC    HW1  438   1.307   3.880   1.792  0.4575  1.0710 -2.7421
   41OPC    HW2  439   1.211   3.910   1.885  1.7144 -1.3071 -0.5502
   41OPC     MW  440   1.240   3.915   1.812  0.4163  0.0962 -1.0270
   42OPC     OW  441   3.757   1.737   3.725  0.0877  0.3834  0.1540
   42OPC    HW1  442   3.723   1.810   3.693 -1.4734  0.2527  1.3676
   42OPC    HW2  443   3.790   1.697   3.655 -0.5737  1.4477 -0.7993
   42OPC     MW  444   3.757   1.742   3.710 -0.2406  0.5213  0.1925
   43OPC     OW  445   4.737   4.887   2.860 -0.1985 -0.6781  0.0373
   43OPC    HW1  446   4.740   4.809   2.899  1.3007 -0.5403  0.2846
   43OPC    HW2  447   4.815   4.922   2.880 -1.0579  1.1272  0.4455
   43OPC     MW  448   4.749   4.881   2.869 -0.1037 -0.3908  0.1341
   44OPC     OW  449   3.486   4.270   3.775  0.3953 -0.6672 -0.4185
   44OPC    HW1  450   3.473   4.236   3.854 -1.5501 -0.6170 -0.6604
   44OPC    HW2  451   3.475   4.202   3.721 -0.1212 -0.3418 -0.7308
   44OPC     MW  452   3.482   4.255   3.779  0.0316 -0.6118 -0.5004
   45OPC     OW  453   1.804   3.227   1.563 -0.7588  0.5311  0.0643
   45OPC    HW1  454   1.828   3.180   1.633 -0.4687  0.5389 -0.0302
   45OPC    HW2  455   1.775   3.167   1.507  1.7342  0.1812 -0.9657
   45OPC     MW  456   1.803   3.211   1.565 -0.3477  0.4807 -0.1018
   46OPC     OW  457   3.144   4.689   4.287  0.0300 -0.5581  0.5302
   46OPC    HW1  458   3.109   4.748   4.233 -0.0091 -0.1157  1.0422
   46OPC    HW2  459   3.229   4.689   4.265 -0.1894 -1.3269 -0.4215
   46OPC     MW  460   3.151   4.698   4.276 -0.0081 -0.6065  0.4652
   47OPC     OW  461   3.240   3.710   0.220  0.4982  0.1932 -0.2995
   47OPC    HW1  462   3.173   3.666   0.186  0.5514 -0.5551  0.5458
   47OPC    HW2  463   3.223   3.712   0.305  2.7076 -2.1768  0.3255
   47OPC     MW  464   3.228   3.703   0.227  0.8324 -0.2674 -0.0823
   48OPC     OW  465   0.898   0.771   2.530 -0.3932 -0.2248 -0.0134
   48OPC    HW1  466   0.982   0.760   2.551 -0.2404 -1.1968 -1.0573
   48OPC    HW2  467   0.879   0.849   2.564  0.6850 -0.3652  0.9799
   48OPC     MW  468   0.907   0.781   2.538 -0.2114 -0.3891 -0.0209
   49OPC     OW  469   1.691   4.592   1.675 -0.2583 -0.6964  0.2610
   49OPC    HW1  470   1.633   4.527   1.676  0.5822 -1.4650  0.8609
   49OPC    HW2  471   1.767   4.551   1.684  0.3898  0.2894 -0.5566
   49OPC     MW  472   1.693   4.576   1.677 -0.0384 -0.6642  0.2289
   50OPC     OW  473   2.525   1.502   2.426 -0.5638 -0.1085 -0.4524
   50OPC    HW1  474   2.565   1.544   2.492  0.0772 -0.1722 -0.7907
   50OPC    HW2  475   2.451   1.547   2.415 -0.8179 -0.2714  0.4973
   50OPC     MW  476   2.520   1.515   2.434 -0.5066 -0.1420 -0.3620
   51OPC     OW  477   0.565   1.962   1.112  0.2611 -0.6052 -0.2595
   51OPC    HW1  478   0.580   1.877   1.124  0.3029 -0.4933  0.5906
   51OPC    HW2  479   0.636   2.000   1.146  0.6073 -0.2450 -1.3455
   51OPC     MW  480   0.578   1.955   1.119  0.3184 -0.5355 -0.2943
   52OPC     OW  481   3.109   1.736   0.428  0.3090 -0.0699 -0.2100
   52OPC    HW1  482   3.023   1.729   0.414  0.1156  2.7636 -1.1345
   52OPC    HW2  483   3.133   1.799   0.373  2.8478 -0.2420  0.6003
   52OPC     MW  484   3.100   1.744   0.418  0.6554  0.3232 -0.2269
   53OPC     OW  485   4.057   3.772   4.052 -0.2291 -0.0777  0.2876
   53OPC    HW1  486   4.035   3.738   3.975 -1.9834 -1.0441  1.1502
   53OPC    HW2  487   4.129   3.819   4.034 -0.2282 -0.7649 -1.7873
   53OPC     MW  488   4.064   3.774   4.038 -0.4880 -0.3220  0.1085
   54OPC     OW  489   0.198   3.493   3.556 -0.1373 -0.2088 -0.3763
   54OPC    HW1  490   0.266   3.448   3.526  1.1698  1.8963 -0.7758
   54OPC    HW2  491   0.223   3.576   3.549 -1.8350  0.5944  1.6864
   54OPC     MW  492   0.211   3.499   3.551 -0.1950  0.2209 -0.1307
   55OPC     OW  493   1.583   0.662   4.976 -0.4756 -0.1038  0.1037
   55OPC    HW1  494   1.503   0.689   4.956 -0.0605  1.2325  0.1190
   55OPC    HW2  495   1.635   0.717   4.932  0.4425  0.5374  1.8665
   55OPC     MW  496   1.579   0.674   4.967 -0.2787  0.1883  0.3664
   56OPC     OW  497   3.253   0.069   2.822  0.0860  0.1388 -0.4141
   56OPC    HW1  498   3.195   0.090   2.883  0.6403 -0.2458  0.2604
   56OPC    HW2  499   3.247   0.135   2.764 -0.9886  0.1098 -0.3530
   56OPC     MW  500   3.244   0.082   2.822  0.0091  0.0777 -0.3054
   57OPC     OW  501   1.120   3.390   3.222 -0.2222 -0.1505 -0.4037
   57OPC    HW1  502   1.085   3.320   3.261 -2.7560  1.1334 -0.2001
   57OPC    HW2  503   1.125   3.449   3.286  0.2576  0.4076 -0.9469
   57OPC     MW  504   1.116   3.388   3.237 -0.5257  0.1217 -0.4538
   58OPC     OW  505   0.399   1.202   3.879 -0.0868 -0.3257  0.5396
   58OPC    HW1  506   0.371   1.241   3.806 -2.4344 -2.3149  0.2337
   58OPC    HW2  507   0.477   1.171   3.857  0.0675  0.7160 -0.4996
   58OPC     MW  508   0.406   1.203   3.865 -0.4108 -0.4657  0.3409
   59OPC     OW  509   0.910   2.779   4.154  0.2285 -0.4146  0.2482
   59OPC    HW1  510   0.823   2.782   4.160  0.2244  0.0439  0.0085
   59OPC    HW2  511   0.935   2.740   4.228  0.0086  2.1472  1.7829
   59OPC     MW  512   0.901   2.773   4.166  0.1954  0.0316  0.4394
   60OPC     OW  513   0.516   3.761   1.555 -0.2276 -0.6404 -0.6734
   60OPC    HW1  514   0.516   3.836   1.509  1.0273 -0.0876  0.1563
   60OPC    HW2  515   0.554   3.704   1.501  0.3013 -0.2542 -0.7203
   60OPC     MW  516   0.521   3.764   1.540  0.0359 -0.5016 -0.5578
   61OPC     OW  517   0.174   0.954   2.736  0.1890  0.1069  0.0551
   61OPC    HW1  518   0.114   1.000   2.778 -1.0429 -0.7902 -0.6633
   61OPC    HW2  519   0.184   0.883   2.785 -0.1919 -0.2734 -0.4073
   61OPC     MW  520   0.167   0.950   2.749 -0.0493 -0.0818 -0.1192
   62OPC     OW  521   1.321   2.152   3.214  0.1594  0.1771 -0.2549
   62OPC    HW1  522   1.382   2.089   3.214 -0.2680 -0.2716  1.2629
   62OPC    HW2  523   1.259   2.121   3.267 -1.5716  0.4782 -1.9936
   62OPC     MW  524   1.321   2.138   3.222 -0.1594  0.1553 -0.2877
   63OPC     OW  525   3.607   3.262   2.791 -0.0244 -0.0012 -0.7477
   63OPC    HW1  526   3.585   3.332   2.743  0.1778  0.4486 -0.1992
   63OPC    HW2  527   3.694   3.262   2.789 -0.0154 -0.0265 -0.4477
   63OPC     MW  528   3.617   3.272   2.784  0.0068  0.0615 -0.6223
   64OPC     OW  529   0.810   2.357   4.275  0.7963  0.2345  0.2222
   64OPC    HW1  530   0.817   2.272   4.261 -0.1634  0.1390  0.2637
   64OPC    HW2  531   0.823   2.393   4.197 -0.1377 -0.0401 -0.0745
   64OPC     MW  532   0.813   2.350   4.262  0.5166  0.1798  0.1845
   65OPC     OW  533   2.373   0.210   0.870  0.1185  0.2676  0.4433
   65OPC    HW1  534   2.447   0.229   0.912  0.2677  1.5115 -0.3046
   65OPC    HW2  535   2.392   0.229   0.787 -0.7067 -0.4462  0.0765
   65OPC     MW  536   2.387   0.216   0.864  0.0187  0.3459  0.2787
   66OPC     OW  537   3.797   3.230   3.676 -0.3514 -0.0647  0.3673
   66OPC    HW1  538   3.751   3.243   3.749 -0.2843  1.9094  0.1158
   66OPC    HW2  539   3.875   3.264   3.695 -0.9164  2.3163 -1.1983
   66OPC     MW  540   3.802   3.237   3.690 -0.4249  0.5786  0.0989
   67OPC     OW  541   3.584   3.527   3.993  0.2857 -0.0135  0.3977
   67OPC    HW1  542   3.634   3.459   3.973  0.7063  0.4539 -0.1913
   67OPC    HW2  543   3.566   3.516   4.078  1.5457 -0.1021  0.6730
   67OPC     MW  544   3.589   3.515   4.003  0.5338  0.0426  0.3512
   68OPC     OW  545   0.036   3.912   2.010 -0.2648 -0.0845 -0.3185
   68OPC    HW1  546  -0.009   3.837   2.002 -0.2184 -0.0518 -0.8740
   68OPC    HW2  547  -0.008   3.955   2.073  1.1314 -1.6003  1.8244
   68OPC     MW  548   0.023   3.907   2.018 -0.0517 -0.3036 -0.0840
   69OPC     OW  549   3.083   2.794   0.790 -0.0904 -0.1414  0.2298
   69OPC    HW1  550   3.064   2.821   0.709  0.0568 -1.2485 -0.1940
   69OPC    HW2  551   3.012   2.751   0.814  0.3475 -0.9074  0.1820
   69OPC     MW  552   3.070   2.792   0.781 -0.0039 -0.4181  0.1601
   70OPC     OW  553   4.931   4.649   0.480  0.0100  0.1719  0.1816
   70OPC    HW1  554   4.849   4.659   0.453 -0.4824 -1.4774  0.9486
   70OPC    HW2  555   4.958   4.730   0.494 -1.6341  0.7227  0.3238
   70OPC     MW  556   4.923   4.662   0.478 -0.3057  0.0095  0.3159
   71OPC     OW  557   4.693   0.481   0.620  0.4059  0.2268 -0.7958
   71OPC    HW1  558   4.731   0.529   0.558 -0.2358  1.0388 -0.5707
   71OPC    HW2  559   4.657   0.415   0.576  0.7914  0.2619 -1.1726
   71OPC     MW  560   4.694   0.478   0.605  0.3679  0.3519 -0.8182
   72OPC     OW  561   4.576   3.515   0.848 -0.1231  0.7298 -0.0813
   72OPC    HW1  562   4.588   3.527   0.933  1.4928  1.5444 -0.3773
   72OPC    HW2  563   4.606   3.589   0.812 -0.1699  0.1486 -1.3819
   72OPC     MW  564   4.582   3.528   0.855  0.1087  0.7644 -0.3171
   73OPC     OW  565   5.023   1.533   3.592  0.3991 -0.2586  0.4782
   73OPC    HW1  566   4.945   1.498   3.606 -0.0393  1.1048  1.7928
   73OPC    HW2  567   5.006   1.607   3.549  0.7493  0.8684  2.1758
   73OPC     MW  568   5.009   1.539   3.588  0.3862  0.1093  0.9230
   74OPC     OW  569   1.794   2.192   0.799  0.4709 -0.0790 -0.1348
   74OPC    HW1  570   1.733   2.159   0.747 -2.0056  1.3074  1.6696
   74OPC    HW2  571   1.848   2.124   0.814  0.5152 -0.8526 -3.2642
   74OPC     MW  572   1.793   2.177   0.794  0.1117  0.0114 -0.3305
   75OPC     OW  573   2.914   1.991   1.292  0.3642  0.2480  0.2083
   75OPC    HW1  574   2.897   1.916   1.252 -0.1650 -0.0403  0.9493
   75OPC    HW2  575   2.844   2.040   1.275  0.5191  0.4254  0.0770
   75OPC     MW  576   2.901   1.987   1.284  0.3089  0.2317  0.2984
   76OPC     OW  577   1.158   3.988   4.193  0.1477  0.3616  1.0809
   76OPC    HW1  578   1.073   3.971   4.202  0.6505 -3.1099  0.6610
   76OPC    HW2  579   1.170   3.986   4.106  0.5783  1.5170  1.0980
   76OPC     MW  580   1.147   3.985   4.181  0.2855  0.0194  1.0214
   77OPC     OW  581   2.317   3.571   0.636  0.4971 -0.2025  0.3168
   77OPC    HW1  582   2.363   3.579   0.563 -0.0715 -0.9235 -0.1455
   77OPC    HW2  583   2.234   3.578   0.609  0.2363 -1.3255  0.7349
   77OPC     MW  584   2.311   3.573   0.622  0.3746 -0.4749  0.3103
   78OPC     OW  585   2.208   0.337   2.608 -0.0401 -0.3037  0.3816
   78OPC    HW1  586   2.205   0.250   2.604  0.1895 -0.2682 -1.1017
   78OPC    HW2  587   2.257   0.359   2.539 -1.5499  1.0656 -0.3238
   78OPC     MW  588   2.214   0.327   2.597 -0.2292 -0.0962  0.0582
   79OPC     OW  589   1.348   4.745   3.606  0.1414  0.2114  0.3209
   79OPC    HW1  590   1.278   4.797   3.610 -0.7372 -0.7494 -1.3726
   79OPC    HW2  591   1.353   4.710   3.685 -1.6461 -0.1324  0.3052
   79OPC     MW  592   1.338   4.748   3.618 -0.2524  0.0186  0.0685
   80OPC     OW  593   2.407   0.195   4.643  0.1593 -0.2344  0.5638
   80OPC    HW1  594   2.320   0.189   4.640  0.2684 -2.9214 -2.0431
   80OPC    HW2  595   2.426   0.248   4.577  0.5363 -0.1836  0.7110
   80OPC     MW  596   2.397   0.202   4.633  0.2310 -0.6238  0.2005
   81OPC     OW  597   2.031   3.832   4.728 -0.1357  0.0759  0.5189
   81OPC    HW1  598   1.980   3.761   4.739 -1.6729  1.2082  1.1148
   81OPC    HW2  599   1.981   3.885   4.680  0.6882  1.0285  0.6870
   81OPC     MW  600   2.016   3.829   4.723 -0.2410  0.3840  0.6318
   82OPC     OW  601   1.556   3.803   0.300 -0.0354 -0.3182  0.8365
   82OPC    HW1  602   1.634   3.786   0.266 -0.4327 -1.5343  0.5066
   82OPC    HW2  603   1.517   3.852   0.239  1.1701  2.1343  1.8653
   82OPC     MW  604   1.562   3.808   0.286  0.0841 -0.1357  0.9397
   83OPC     OW  605   0.577   2.137   1.876 -0.0053 -0.3472  0.1324
   83OPC    HW1  606   0.616   2.116   1.802  1.5775  0.7597  0.5884
   83OPC    HW2  607   0.642   2.172   1.924 -0.6675 -2.1568  2.5242
   83OPC     MW  608   0.592   2.139   1.872  0.1307 -0.4511  0.5530
   84OPC     OW  609   1.260   1.980   0.391 -0.4057 -0.2931  0.1044
   84OPC    HW1  610   1.255   1.960   0.476 -2.1152 -0.4571 -0.0026
   84OPC    HW2  611   1.176   1.993   0.369  0.1343  1.1612 -1.2140
   84OPC     MW  612   1.247   1.979   0.401 -0.5786 -0.1025 -0.1062
   85OPC     OW  613   4.074   0.855   0.315 -0.0347 -0.1570  0.3996
   85OPC    HW1  614   4.124   0.853   0.244 -1.3738  0.5173 -0.6129
   85OPC    HW2  615   4.102   0.927   0.357 -1.0727  1.0728 -0.9128
   85OPC     MW  616   4.086   0.866   0.311 -0.3858  0.1242  0.0562
   86OPC     OW  617   0.687   2.952   0.606  0.5776 -0.1929  0.4987
   86OPC    HW1  618   0.712   2.957   0.690  0.6380  0.0169  0.4666
   86OPC    HW2  619   0.602   2.932   0.611  0.5039  0.1518  0.6096
   86OPC     MW  620   0.678   2.950   0.619  0.5757 -0.1110  0.5103
   87OPC     OW  621   2.735   3.034   4.675 -0.2414 -0.0854 -0.3596
   87OPC    HW1  622   2.675   2.972   4.665 -1.6302  1.1651 -0.2144
   87OPC    HW2  623   2.749   3.037   4.761 -0.5476  0.1247 -0.3155
   87OPC     MW  624   2.728   3.025   4.686 -0.4917  0.1303 -0.3314
   88OPC     OW  625   2.665   3.052   3.334 -0.3561  0.5810  0.1399
   88OPC    HW1  626   2.589   3.029   3.370 -0.6957  2.0527  0.3942
   88OPC    HW2  627   2.666   3.007   3.259 -1.3033  0.2694  0.2990
   88OPC     MW  628   2.654   3.042   3.328 -0.5462  0.7524  0.2010
   89OPC     OW  629   4.341   3.118   4.558  0.0672 -0.3572  0.1148
   89OPC    HW1  630   4.312   3.201   4.559 -2.6428 -1.1678 -0.7498
   89OPC    HW2  631   4.422   3.125   4.525 -0.2096  1.9191 -0.2767
   89OPC     MW  632   4.349   3.132   4.553 -0.3741 -0.1407 -0.0708
   90OPC     OW  633   2.833   0.165   4.102 -0.0937 -0.4937  0.0618
   90OPC    HW1  634   2.848   0.188   4.184 -0.6983 -1.1109  0.3538
   90OPC    HW2  635   2.829   0.078   4.105 -3.1046 -0.4859 -0.0305
   90OPC     MW  636   2.834   0.156   4.114 -0.6276 -0.5837  0.0913
   91OPC     OW  637   4.504   2.390   4.732 -0.2202  0.0085  0.0322
   91OPC    HW1  638   4.498   2.304   4.749  0.0539 -0.1720 -0.7298
   91OPC    HW2  639   4.579   2.396   4.688 -0.0757  0.6933  0.3684
   91OPC     MW  640   4.515   2.378   4.728 -0.1581  0.0829 -0.0310
   92OPC     OW  641   3.047   2.226   1.568 -0.4333 -0.1528  0.0723
   92OPC    HW1  642   2.985   2.283   1.543  0.5830  1.0306  0.1438
   92OPC    HW2  643   3.038   2.223   1.655 -0.6731 -0.3195  0.0420
   92OPC     MW  644   3.036   2.234   1.577 -0.3186 -0.0026  0.0784
   93OPC     OW  645   3.783   4.819   2.622 -0.3875 -0.8489  0.0168
   93OPC    HW1  646   3.860   4.821   2.663 -1.3712 -0.0531  1.9937
   93OPC    HW2  647   3.754   4.738   2.638  0.4047 -1.4661 -1.5361
   93OPC     MW  648   3.790   4.807   2.631 -0.4159 -0.8225  0.0794
   94OPC     OW  649   1.974   3.558   3.303  0.2701  0.1546 -0.3726
   94OPC    HW1  650   1.966   3.544   3.218 -1.5726 -0.2475 -0.1817
   94OPC    HW2  651   1.898   3.595   3.325  1.3991  1.9016  0.8109
   94OPC     MW  652   1.962   3.561   3.294  0.1647  0.3532 -0.1696
   95OPC     OW  653   2.648   4.361   1.396  0.0123  0.3796 -0.0306
   95OPC    HW1  654   2.627   4.280   1.422  1.3251 -0.1392 -0.4894
   95OPC    HW2  655   2.669   4.350   1.312  1.8878  0.8553  0.3389
   95OPC     MW  656   2.648   4.347   1.387  0.4833  0.3731 -0.0438
   96OPC     OW  657   2.542   0.270   1.649 -0.5519  0.2875  0.0022
   96OPC    HW1  658   2.554   0.354   1.628 -1.5985  0.3301 -0.4790
   96OPC    HW2  659   2.597   0.258   1.716 -0.6615  1.4635  0.3278
   96OPC     MW  660   2.552   0.281   1.656 -0.7226  0.4675 -0.0209
   97OPC     OW  661   2.603   0.341   1.072 -0.4385 -0.5977 -0.3997
   97OPC    HW1  662   2.684   0.324   1.098 -0.0789  0.7744 -0.5730
   97OPC    HW2  663   2.557   0.343   1.147 -0.3467 -1.4160 -0.3074
   97OPC     MW  664   2.608   0.339   1.087 -0.3717 -0.5159 -0.4117
   98OPC     OW  665   1.201   1.669   1.538  0.6156  0.3547  0.4602
   98OPC    HW1  666   1.185   1.742   1.581  1.7018  0.3925  0.8469
   98OPC    HW2  667   1.276   1.640   1.574  1.0449 -0.1066 -0.7403
   98OPC     MW  668   1.210   1.675   1.550  0.8394  0.2921  0.3400
   99OPC     OW  669   0.324   1.107   1.185 -0.3698  0.0289  0.1697
   99OPC    HW1  670   0.381   1.042   1.178  2.4026  2.2957  0.1237
   99OPC    HW2  671   0.265   1.090   1.123 -0.5733 -3.0710  1.0438
   99OPC     MW  672   0.324   1.095   1.175  0.0097 -0.0942  0.2920
  100OPC     OW  673   0.845   3.282   2.214  0.3006 -0.2192 -0.2878
  100OPC    HW1  674   0.901   3.341   2.182  1.2244 -0.7847  0.2412
  100OPC    HW2  675   0.782   3.331   2.250  0.1800  0.4222 -1.3360
  100OPC     MW  676   0.844   3.298   2.215  0.4193 -0.2079 -0.3644
  101OPC     OW  677   4.915   1.580   4.062 -0.2350 -0.0531 -0.0721
  101OPC    HW1  678   4.868   1.611   3.996 -0.2102  0.4571  0.1496
  101OPC    HW2  679   4.979   1.638   4.071  0.8916 -1.1220 -0.8677
  101OPC     MW  680   4.918   1.593   4.054 -0.0648 -0.1357 -0.1566
  102OPC     OW  681   0.312   2.793   1.820 -0.0580 -0.2578  0.3911
  102OPC    HW1  682   0.331   2.837   1.747 -1.2780 -0.2364  0.0687
  102OPC    HW2  683   0.387   2.752   1.840  0.6993  0.8569 -0.0700
  102OPC     MW  684   0.326   2.794   1.812 -0.1263 -0.0900  0.2753
  103OPC     OW  685   3.111   0.452   2.759 -0.4188  0.3075 -0.7186
  103OPC    HW1  686   3.064   0.515   2.721 -2.5275 -0.6762  0.1481
  103OPC    HW2  687   3.068   0.435   2.832  1.3227 -0.6646  0.1426
  103OPC     MW  688   3.098   0.459   2.764 -0.4731  0.0186 -0.4634
  104OPC     OW  689   3.035   4.238   2.816  0.4038  0.7647 -0.3569
  104OPC    HW1  690   3.059   4.182   2.754  1.5462  1.7788 -0.8718
  104OPC    HW2  691   2.957   4.208   2.841  1.1685 -1.3216 -0.2518
  104OPC     MW  692   3.027   4.225   2.811  0.6853  0.6063 -0.4174
  105OPC     OW  693   2.206   3.102   3.251 -0.5817  0.1955  0.0186
  105OPC    HW1  694   2.269   3.129   3.197 -0.3544 -0.5726 -0.1180
  105OPC    HW2  695   2.227   3.140   3.327  1.4498 -1.8295  0.6216
  105OPC     MW  696   2.219   3.112   3.255 -0.2480 -0.2171  0.0875
  106OPC     OW  697   2.834   4.425   4.513  0.3120  0.1545 -0.1979
  106OPC    HW1  698   2.758   4.384   4.524  0.3456  0.4206  1.2800
  106OPC    HW2  699   2.816   4.507   4.535  1.0333  0.2035  0.2541
  106OPC     MW  700   2.820   4.431   4.518  0.4233  0.2010  0.0873
  107OPC     OW  701   2.468   3.029   1.378  0.1833  0.1540 -0.3971
  107OPC    HW1  702   2.508   3.041   1.455 -0.6389  1.1171 -0.1065
  107OPC    HW2  703   2.511   2.961   1.343  0.1199 -0.7622  1.2088
  107OPC     MW  704   2.480   3.021   1.384  0.0526  0.1609 -0.1169
  108OPC     OW  705   1.422   1.704   2.602  0.0863 -0.0252 -0.1531
  108OPC    HW1  706   1.423   1.722   2.687  1.8523  0.0509 -0.1626
  108OPC    HW2  707   1.337   1.691   2.585 -0.3005 -0.0138  1.5973
  108OPC     MW  708   1.409   1.705   2.612  0.2900 -0.0123  0.1041
  109OPC     OW  709   4.130   3.661   1.076 -0.0203  0.0291  0.3329
  109OPC    HW1  710   4.067   3.721   1.068  0.8682  1.2069  1.6105
  109OPC    HW2  711   4.167   3.660   0.997 -2.6450 -2.0008 -1.0444
  109OPC     MW  712   4.126   3.670   1.063 -0.2766 -0.0967  0.3182
  110OPC     OW  713   4.972   4.855   0.172  0.1183  0.1303 -0.2622
  110OPC    HW1  714   4.967   4.872   0.087 -0.1098 -0.5611 -0.3912
  110OPC    HW2  715   4.968   4.767   0.176 -1.1654  0.2091  0.5477
  110OPC     MW  716   4.971   4.844   0.160 -0.1047  0.0396 -0.1616
  111OPC     OW  717   4.037   1.222   2.119  0.4372 -0.2835  0.5241
  111OPC    HW1  718   3.993   1.296   2.104  4.7589  2.4806 -0.3452
  111OPC    HW2  719   4.025   1.207   2.204 -2.2574  0.0520  0.2789
  111OPC     MW  720   4.029   1.231   2.130  0.6778  0.1743  0.3595
  112OPC     OW  721   2.516   1.798   4.340  0.0795 -0.1797  0.0150
  112OPC    HW1  722   2.472   1.734   4.300 -0.4706  0.2425 -0.0668
  112OPC    HW2  723   2.530   1.767   4.420  1.0574 -0.9718 -0.4403
  112OPC     MW  724   2.512   1.784   4.346  0.1428 -0.2344 -0.0644
  113OPC     OW  725   3.425   4.807   0.334  0.5838  1.1329  0.3645
  113OPC    HW1  726   3.454   4.760   0.401  0.2569  0.7887  0.2641
  113OPC    HW2  727   3.496   4.852   0.308  0.9173  0.6296  0.3993
  113OPC     MW  728   3.440   4.807   0.340  0.5848  1.0076  0.3548
  114OPC     OW  729   0.011   3.775   1.469  0.0507 -0.2794  0.6153
  114OPC    HW1  730  -0.057   3.791   1.418  0.4125  1.8103  0.6795
  114OPC    HW2  731  -0.021   3.782   1.550  0.1327 -0.2820  0.6493
  114OPC     MW  732  -0.004   3.779   1.473  0.1163  0.0288  0.6298
  115OPC     OW  733   5.050   1.469   0.009 -0.3542  0.3227 -0.4680
  115OPC    HW1  734   5.042   1.444  -0.074 -0.7977 -0.4832 -0.1905
  115OPC    HW2  735   5.096   1.543   0.003  0.8820 -0.4744 -1.3190
  115OPC     MW  736   5.055   1.477  -0.004 -0.2372  0.0859 -0.5527
  116OPC     OW  737   4.226   3.326   1.795  0.8055  0.3979  0.4243
  116OPC    HW1  738   4.189   3.374   1.858  1.6166  1.1478  0.3519
  116OPC    HW2  739   4.168   3.330   1.730 -1.0731 -2.1604  1.7721
  116OPC     MW  740   4.212   3.334   1.794  0.6475  0.1307  0.6127
  117OPC     OW  741   1.430   1.764   0.334  0.6441 -0.0553  0.1155
  117OPC    HW1  742   1.377   1.832   0.340  0.1401 -0.3883 -0.5377
  117OPC    HW2  743   1.494   1.783   0.391  0.3957  0.8485  0.1041
  117OPC     MW  744   1.432   1.777   0.343  0.5329  0.0290  0.0173
  118OPC     OW  745   1.487   1.495   1.305 -0.3011  0.6006 -0.1757
  118OPC    HW1  746   1.477   1.582   1.308 -0.0113  0.6034  1.6397
  118OPC    HW2  747   1.572   1.485   1.287 -0.2175  0.7063  0.1486
  118OPC     MW  748   1.498   1.507   1.303 -0.2459  0.6166  0.1404
  119OPC     OW  749   5.057   4.205   1.036  0.3329  0.2711  0.2295
  119OPC    HW1  750   5.125   4.237   1.081  1.4782 -1.7831  0.0775
  119OPC    HW2  751   5.092   4.140   0.990 -1.5547 -0.1192 -0.7311
  119OPC     MW  752   5.072   4.200   1.036  0.2234 -0.0901  0.0652
  120OPC     OW  753   1.557   1.429   4.602  0.0344  0.1792  0.0605
  120OPC    HW1  754   1.578   1.348   4.625 -0.3922  0.1928  0.5320
  120OPC    HW2  755   1.530   1.421   4.519  0.6862 -0.0332 -0.1328
  120OPC     MW  756   1.556   1.416   4.593  0.0677  0.1498  0.1018
  121OPC     OW  757   3.732   2.303   3.270  0.1657  0.4942 -0.0956
  121OPC    HW1  758   3.815   2.323   3.254  0.2115 -0.5112 -1.2170
  121OPC    HW2  759   3.710   2.356   3.336  1.0826  2.1838 -1.1145
  121OPC     MW  760   3.741   2.314   3.278  0.3079  0.5952 -0.4119
  122OPC     OW  761   4.270   1.857   2.907 -0.0439  0.4059  0.1022
  122OPC    HW1  762   4.242   1.777   2.928  3.3399 -0.9828  0.0518
  122OPC    HW2  763   4.343   1.841   2.862  0.9592  3.5397  0.4075
  122OPC     MW  764   4.277   1.843   2.904  0.6042  0.6638  0.1400
  123OPC     OW  765   4.605   0.331   3.400 -0.3372 -0.1122 -0.5930
  123OPC    HW1  766   4.600   0.382   3.329  0.1587 -1.5959 -1.7460
  123OPC    HW2  767   4.615   0.387   3.466 -0.8551  1.3099 -1.6868
  123OPC     MW  768   4.606   0.347   3.399 -0.3405 -0.1213 -0.9249
  124OPC     OW  769   0.442   0.006   0.043  0.1063 -0.2199  0.0895
  124OPC    HW1  770   0.496  -0.044  -0.005 -1.3914 -1.1268 -0.7175
  124OPC    HW2  771   0.449  -0.028   0.123 -0.7036 -1.6215 -0.4041
  124OPC     MW  772   0.451  -0.007   0.048 -0.2346 -0.5610 -0.1026
  125OPC     OW  773   1.396   2.001   0.837  0.2347 -0.3457 -0.0702
  125OPC    HW1  774   1.441   1.971   0.906  0.1054 -1.6797 -0.5457
  125OPC    HW2  775   1.459   2.034   0.785  0.3703  0.3017  0.4855
  125OPC     MW  776   1.412   2.002   0.839  0.2357 -0.4472 -0.0584
  126OPC     OW  777   4.826   1.640   4.873  0.1638 -0.3239  0.2870
  126OPC    HW1  778   4.766   1.649   4.810  0.4837  0.4322  0.0817
  126OPC    HW2  779   4.896   1.611   4.831  0.5993  0.8742  0.1656
  126OPC     MW  780   4.827   1.637   4.858  0.2754 -0.0352  0.2387
  127OPC     OW  781   2.931   0.413   4.828 -0.1025  0.7269  0.5338
  127OPC    HW1  782   2.874   0.431   4.891  0.4096  1.2367  0.8680
  127OPC    HW2  783   2.888   0.360   4.775 -0.9944  1.3521  0.6132
  127OPC     MW  784   2.916   0.408   4.830 -0.1585  0.8946  0.5951
  128OPC     OW  785   1.879   3.800   3.587  0.2042  0.6188  0.3962
  128OPC    HW1  786   1.815   3.852   3.560  0.2942 -0.2242 -1.6646
  128OPC    HW2  787   1.951   3.835   3.551  0.2561 -0.8697 -1.0670
  128OPC     MW  788   1.880   3.813   3.577  0.2251  0.2743 -0.1245
  129OPC     OW  789   3.247   2.552   0.793  0.4331 -0.3654 -0.0236
  129OPC    HW1  790   3.245   2.511   0.716  2.6752  0.9830 -0.8995
  129OPC    HW2  791   3.215   2.631   0.775  0.5452 -0.1872  0.5344
  129OPC     MW  792   3.242   2.558   0.779  0.7809 -0.1400 -0.0706
  130OPC     OW  793   0.947   1.425   1.381  0.4442 -0.0083  0.5047
  130OPC    HW1  794   0.970   1.359   1.328 -1.0456  0.9274 -1.4310
  130OPC    HW2  795   0.989   1.493   1.348 -0.5796  0.6151  0.4487
  130OPC     MW  796   0.957   1.425   1.369  0.0729  0.2220  0.2104
  131OPC     OW  797   0.528   2.574   2.700 -0.1260 -0.1933  0.5324
  131OPC    HW1  798   0.510   2.571   2.615 -0.2884  0.0482  0.5585
  131OPC    HW2  799   0.515   2.657   2.722 -3.0478 -0.7486  1.4087
  131OPC     MW  800   0.523   2.586   2.691 -0.5816 -0.2397  0.6657
  132OPC     OW  801   0.433   1.974   0.091  0.0683 -0.4040  0.0605
  132OPC    HW1  802   0.362   2.011   0.125  0.5207 -0.1363  0.7372
  132OPC    HW2  803   0.499   2.022   0.123  0.7030 -2.0157  1.2932
  132OPC     MW  804   0.432   1.987   0.101  0.2289 -0.6025  0.3426
  133OPC     OW  805   0.030   3.983   0.903 -0.4091 -0.0987 -0.2227
  133OPC    HW1  806   0.012   4.015   0.825 -0.6748 -0.9068 -0.5059
  133OPC    HW2  807   0.072   3.908   0.886  1.7787  0.9136  0.4106
  133OPC     MW  808   0.033   3.976   0.889 -0.1252 -0.0687 -0.1709
  134OPC     OW  809   3.032   1.945   4.499 -0.2368  0.1921  0.4498
  134OPC    HW1  810   3.027   2.032   4.510 -1.9070  0.3553 -0.9993
  134OPC    HW2  811   2.977   1.930   4.433  0.3484 -1.9382  0.3637
  134OPC     MW  812   3.023   1.956   4.491 -0.3971 -0.0985  0.2229
  135OPC     OW  813   4.131   3.863   2.376 -0.2184 -0.2390 -0.2073
  135OPC    HW1  814   4.174   3.804   2.423  1.0341 -0.3755 -1.4800
  135OPC    HW2  815   4.165   3.939   2.403  0.0099 -0.2722 -0.3992
  135OPC     MW  816   4.142   3.866   2.387  0.0002 -0.2639 -0.4237
  136OPC     OW  817   2.694   1.070   4.742  0.2765  0.3305 -0.1114
  136OPC    HW1  818   2.735   1.105   4.674  0.5942 -1.4075 -0.8803
  136OPC    HW2  819   2.719   1.120   4.809 -0.4497  2.3941 -1.3058
  136OPC     MW  820   2.704   1.082   4.742  0.2161  0.3787 -0.4015
  137OPC     OW  821   2.821   1.714   0.703 -0.0831 -0.3544 -0.0511
  137OPC    HW1  822   2.782   1.645   0.738  0.9348 -0.6185  0.6183
  137OPC    HW2  823   2.792   1.781   0.752 -1.4055 -0.2326 -0.9783
  137OPC     MW  824   2.811   1.714   0.716 -0.1280 -0.3754 -0.0892
  138OPC     OW  825   1.557   1.764   0.063  0.6623  0.6480 -0.6466
  138OPC    HW1  826   1.518   1.747   0.139 -0.3648  1.9886 -0.8411
  138OPC    HW2  827   1.562   1.851   0.062 -0.2109  0.7102 -2.5350
  138OPC     MW  828   1.552   1.774   0.074  0.3815  0.8552 -0.9543
  139OPC     OW  829   1.218   4.640   0.587 -0.5624  0.3353 -0.1710
  139OPC    HW1  830   1.190   4.687   0.519 -1.1566  1.0679  0.5662
  139OPC    HW2  831   1.196   4.558   0.565  1.6837  0.1360 -2.0782
  139OPC     MW  832   1.211   4.635   0.574 -0.3185  0.4139 -0.3438
  140OPC     OW  833   2.146   0.559   0.116 -0.5084 -0.3017  0.8091
  140OPC    HW1  834   2.190   0.496   0.074  0.9167  0.3311  1.2727
  140OPC    HW2  835   2.191   0.569   0.190 -1.5120  0.3291  1.3480
  140OPC     MW  836   2.159   0.551   0.121 -0.4461 -0.1150  0.9572
  141OPC     OW  837   4.679   3.100   3.212 -0.1982  0.6720 -0.4533
  141OPC    HW1  838   4.705   3.069   3.135 -0.9708  1.4080 -1.0299
  141OPC    HW2  839   4.712   3.043   3.270  0.7937  0.3828 -1.2917
  141OPC     MW  840   4.687   3.087   3.209 -0.1657  0.7380 -0.6623
  142OPC     OW  841   0.601   4.421   3.764 -0.1251  0.5009  0.5188
  142OPC    HW1  842   0.557   4.444   3.835 -0.2008  0.8390  0.3629
  142OPC    HW2  843   0.684   4.436   3.786  0.1805 -2.2517  1.6430
  142OPC     MW  844   0.607   4.427   3.778 -0.0912  0.1447  0.6618
  143OPC     OW  845   0.623   1.385   2.752  0.8082 -0.2980  0.3180
  143OPC    HW1  846   0.610   1.472   2.757  1.6339 -0.0181 -1.5078
  143OPC    HW2  847   0.701   1.379   2.713 -0.1392 -1.8317 -1.5080
  143OPC     MW  848   0.633   1.397   2.747  0.7902 -0.4832 -0.2215
  144OPC     OW  849   0.801   2.416   0.071 -0.5250 -0.3266  0.0348
  144OPC    HW1  850   0.727   2.392   0.112 -1.1814  0.1520 -0.8448
  144OPC    HW2  851   0.817   2.348   0.018 -0.4875 -0.3088  0.0239
  144OPC     MW  852   0.792   2.402   0.069 -0.6165 -0.2533 -0.0967
  145OPC     OW  853   3.695   1.767   0.241  0.1253 -0.1889 -0.3701
  145OPC    HW1  854   3.752   1.740   0.181 -1.0082 -1.5173 -0.8934
  145OPC    HW2  855   3.647   1.696   0.258  1.7271 -0.5298  3.7404
  145OPC     MW  856   3.696   1.753   0.234  0.1943 -0.4355  0.1598
  146OPC     OW  857   2.644   2.925   3.094 -0.3121 -0.0270 -0.3274
  146OPC    HW1  858   2.683   2.854   3.062 -1.0185 -1.0960  1.0332
  146OPC    HW2  859   2.588   2.948   3.031 -1.2517 -1.6988 -0.1766
  146OPC     MW  860   2.642   2.918   3.080 -0.5552 -0.4319 -0.1042
  147OPC     OW  861   1.522   2.963   3.752 -0.1508 -0.7217 -0.2095
  147OPC    HW1  862   1.586   3.021   3.762  0.8112 -1.7306 -0.2466
  147OPC    HW2  863   1.478   2.968   3.827 -0.6945  0.7268 -0.5959
  147OPC     MW  864   1.525   2.972   3.765 -0.0890 -0.6567 -0.2722
  148OPC     OW  865   2.435   0.236   3.467 -0.1261  0.3032 -0.2274
  148OPC    HW1  866   2.449   0.237   3.554  1.7226  0.0912 -0.4861
  148OPC    HW2  867   2.384   0.305   3.454  1.7022  1.9574  0.7609
  148OPC     MW  868   2.430   0.247   3.478  0.4169  0.5163 -0.1196
  149OPC     OW  869   1.416   4.013   4.555  0.7876 -0.1111 -0.2221
  149OPC    HW1  870   1.437   4.003   4.640 -0.2128 -1.8123 -0.1173
  149OPC    HW2  871   1.334   4.042   4.557  1.0285  0.6120 -0.6187
  149OPC     MW  872   1.407   4.016   4.568  0.6754 -0.2556 -0.2654
  150OPC     OW  873   2.308   4.437   3.513 -0.3093 -0.4302  0.2142
  150OPC    HW1  874   2.347   4.423   3.436  1.6282  3.2543  0.2938
  150OPC    HW2  875   2.366   4.408   3.571  0.3858  0.9383  0.2562
  150OPC     MW  876   2.322   4.431   3.510  0.0795  0.3164  0.2321
  151OPC     OW  877   4.611   1.675   0.919  0.0675  0.1530  0.4471
  151OPC    HW1  878   4.618   1.634   0.996 -0.8966  0.0527  0.4874
  151OPC    HW2  879   4.684   1.723   0.915  0.9491 -1.0935  0.6753
  151OPC     MW  880   4.623   1.676   0.929  0.0553 -0.0460  0.4867
  152OPC     OW  881   1.720   1.681   2.859  0.0639 -0.4147  0.0503
  152OPC    HW1  882   1.639   1.714   2.852  0.3549  0.9178  2.3219
  152OPC    HW2  883   1.764   1.723   2.796 -0.7244 -0.3420 -0.4800
  152OPC     MW  884   1.714   1.692   2.848 -0.0096 -0.2071  0.3076
  153OPC     OW  885   0.297   0.078   0.939 -0.0552 -0.0023  0.7003
  153OPC    HW1  886   0.232   0.074   0.881  0.2578  0.2590  0.3244
  153OPC    HW2  887   0.282   0.011   0.992 -0.4789 -0.1033  0.4557
  153OPC     MW  888   0.285   0.068   0.938 -0.0716  0.0213  0.6087
  154OPC     OW  889   4.691   0.692   3.378  0.2134 -0.9960  0.3389
  154OPC    HW1  890   4.673   0.645   3.307 -0.0750  0.4908 -0.6212
  154OPC    HW2  891   4.631   0.755   3.376  0.6414 -0.5281  1.5224
  154OPC     MW  892   4.680   0.694   3.367  0.2339 -0.7072  0.3718
  155OPC     OW  893   5.084   1.910   3.703  0.8285 -0.6233 -0.5709
  155OPC    HW1  894   5.042   1.983   3.725  2.1492  0.4700 -1.5082
  155OPC    HW2  895   5.133   1.893   3.774 -0.2365 -1.2155  0.0472
  155OPC     MW  896   5.085   1.918   3.717  0.8662 -0.5493 -0.6181
  156OPC     OW  897   2.254   3.228   1.645 -0.1087 -0.1646  0.2899
  156OPC    HW1  898   2.209   3.198   1.577 -0.9411  2.0816 -0.2485
  156OPC    HW2  899   2.248   3.315   1.637  0.1076  0.1902  3.0109
  156OPC     MW  900   2.247   3.236   1.634 -0.1997  0.2197  0.6124
  157OPC     OW  901   4.491   2.120   4.832  0.0529  0.2828  0.4824
  157OPC    HW1  902   4.565   2.148   4.868  0.8209 -0.0211 -0.7892
  157OPC    HW2  903   4.511   2.041   4.803 -0.0785  1.0142 -1.7836
  157OPC     MW  904   4.505   2.113   4.833  0.1469  0.3459 -0.0403
  158OPC     OW  905   2.900   2.756   3.311  0.1165 -0.0450 -0.3654
  158OPC    HW1  906   2.934   2.678   3.329 -0.8823 -0.6961 -1.1719
  158OPC    HW2  907   2.826   2.737   3.269 -0.7055  1.3205  0.3879
  158OPC     MW  908   2.894   2.742   3.307 -0.1525  0.0604 -0.3732
  159OPC     OW  909   0.987   3.226   4.865 -0.2904 -0.3467 -0.2110
  159OPC    HW1  910   1.035   3.156   4.848  1.8078  0.4735  1.8358
  159OPC    HW2  911   0.955   3.210   4.945 -4.2405 -1.1867 -1.7201
  159OPC     MW  912   0.989   3.213   4.874 -0.5639 -0.3495 -0.1316
  160OPC     OW  913   3.995   3.439   4.473  0.4876 -0.4181 -0.0629
  160OPC    HW1  914   4.001   3.405   4.393  1.2649 -0.2181 -0.0920
  160OPC    HW2  915   4.075   3.429   4.506  0.5893  0.9066  0.1259
  160OPC     MW  916   4.007   3.432   4.466  0.6175 -0.1929 -0.0393
  161OPC     OW  917   1.264   3.199   4.025  0.5121 -0.3996  0.5684
  161OPC    HW1  918   1.211   3.171   3.961 -0.7175  2.6521  0.0726
  161OPC    HW2  919   1.212   3.203   4.094  0.0663  2.2118  0.1789
  161OPC     MW  920   1.248   3.195   4.026  0.2646  0.4370  0.4375
  162OPC     OW  921   0.799   1.572   1.568  0.6029  0.3466 -0.3740
  162OPC    HW1  922   0.842   1.515   1.517 -1.2914  0.5273 -2.3208
  162OPC    HW2  923   0.716   1.552   1.555 -0.0286  1.9692  0.8571
  162OPC     MW  924   0.793   1.561   1.558  0.2298  0.6130 -0.4797
  163OPC     OW  925   3.220   0.087   4.705  0.6717  0.4672 -0.2416
  163OPC    HW1  926   3.247   0.164   4.739  1.0416  0.0996  0.3241
  163OPC    HW2  927   3.252   0.088   4.624  1.6304  0.4473  0.1197
  163OPC     MW  928   3.229   0.099   4.698  0.8680  0.4100 -0.1047
  164OPC     OW  929   0.186   1.480   1.362 -0.1704  0.7519 -0.0682
  164OPC    HW1  930   0.155   1.557   1.335  1.5984  1.0681 -1.4213
  164OPC    HW2  931   0.190   1.488   1.449  1.3125  2.7885 -0.2562
  164OPC     MW  932   0.182   1.492   1.371  0.3100  1.0995 -0.2959
  165OPC     OW  933   0.448   3.281   5.099  0.6483 -0.0080 -0.0850
  165OPC    HW1  934   0.519   3.315   5.062  1.0250 -0.7081 -0.0151
  165OPC    HW2  935   0.398   3.351   5.114  0.2698  0.2806 -2.3443
  165OPC     MW  936   0.451   3.297   5.096  0.6481 -0.0689 -0.4084
  166OPC     OW  937   3.592   5.035   0.538  0.5458  0.4770 -0.1402
  166OPC    HW1  938   3.562   5.104   0.495 -0.1892  0.6674  0.6491
  166OPC    HW2  939   3.625   5.068   0.611 -0.9584 -0.0621  0.8503
  166OPC     MW  940   3.592   5.050   0.542  0.2151  0.4256  0.1227
  167OPC     OW  941   0.489   3.011   0.038 -0.8686  0.1838  0.2493
  167OPC    HW1  942   0.529   3.004  -0.040 -1.5760  0.7588 -0.1825
  167OPC    HW2  943   0.454   3.090   0.035 -2.6721 -0.5692  0.2909
  167OPC     MW  944   0.490   3.022   0.026 -1.2395  0.1575  0.1917
  168OPC     OW  945   1.940   3.198   4.065  0.1380  0.2811 -0.3270
  168OPC    HW1  946   1.891   3.225   4.132 -1.3563 -0.8527 -0.9001
  168OPC    HW2  947   1.882   3.167   4.008  1.5444 -2.2293 -0.5661
  168OPC     MW  948   1.924   3.198   4.067  0.1251 -0.2571 -0.4470
  169OPC     OW  949   0.510   4.472   3.508 -0.5169  0.1024  0.1767
  169OPC    HW1  950   0.470   4.550   3.515  0.7464  0.7433  0.5718
  169OPC    HW2  951   0.544   4.460   3.588 -0.8310 -0.9380  0.1595
  169OPC     MW  952   0.509   4.482   3.521 -0.3767  0.0432  0.2325
  170OPC     OW  953   3.064   2.081   3.103 -0.0614  0.1375 -0.2151
  170OPC    HW1  954   3.108   2.104   3.175 -0.6118 -1.2781  0.6055
  170OPC    HW2  955   2.981   2.088   3.126 -0.2443 -0.2616 -0.7363
  170OPC     MW  956   3.058   2.086   3.117 -0.1698 -0.1307 -0.1708
  171OPC     OW  957   4.257   3.306   3.831 -0.9967  0.0706 -0.2701
  171OPC    HW1  958   4.275   3.245   3.770  0.3679 -0.6950  0.8308
  171OPC    HW2  959   4.313   3.370   3.812 -0.3614 -0.2919  0.3031
  171OPC     MW  960   4.268   3.306   3.819 -0.7014 -0.0961 -0.0228
  172OPC     OW  961   4.588   0.285   4.088 -0.1472 -0.3684 -0.1543
  172OPC    HW1  962   4.535   0.280   4.018  1.4654 -1.2783 -1.3748
  172OPC    HW2  963   4.657   0.329   4.058  0.2354 -0.0336  1.1456
  172OPC     MW  964   4.590   0.291   4.073  0.1476 -0.4534 -0.1423
  173OPC     OW  965   2.031   4.493   4.676  0.7482 -0.3360  0.4191
  173OPC    HW1  966   2.018   4.423   4.725  0.4242 -1.1344 -0.7648
  173OPC    HW2  967   1.957   4.539   4.685  0.3143 -0.9340 -0.0317
  173OPC     MW  968   2.018   4.490   4.684  0.6362 -0.5424  0.1774
  174OPC     OW  969   2.720   1.289   2.140  0.1546 -0.5757  0.0664
  174OPC    HW1  970   2.636   1.302   2.159 -0.1897 -1.6861 -0.6435
  174OPC    HW2  971   2.758   1.282   2.218  0.0440  2.3091  0.5071
  174OPC     MW  972   2.713   1.290   2.154  0.0874 -0.3136  0.0267
  175OPC     OW  973   4.257   1.758   1.782  1.0478 -0.4400 -0.1386
  175OPC    HW1  974   4.310   1.826   1.767 -0.6795  1.0680  0.1649
  175OPC    HW2  975   4.274   1.736   1.864 -0.2821  1.5422  0.7593
  175OPC     MW  976   4.267   1.765   1.792  0.5963  0.0755  0.0389
  176OPC     OW  977   4.435   4.532   3.438  0.1976  0.4008  0.0809
  176OPC    HW1  978   4.370   4.589   3.449 -0.9924 -0.9946  0.5366
  176OPC    HW2  979   4.495   4.578   3.393 -0.9898  1.7852 -0.1606
  176OPC     MW  980   4.434   4.547   3.433 -0.1538  0.3994  0.1127
  177OPC     OW  981   4.374   4.759   3.154  0.5095  0.3817  0.2477
  177OPC    HW1  982   4.423   4.686   3.150  1.8463  1.0007  3.0065
  177OPC    HW2  983   4.415   4.814   3.101  0.2594 -0.4181 -0.8186
  177OPC     MW  984   4.388   4.756   3.145  0.6702  0.3548  0.4978
  178OPC     OW  985   1.107   0.957   0.418 -0.4928 -0.0402 -0.4670
  178OPC    HW1  986   1.071   0.893   0.371 -0.0401  0.7919 -2.0306
  178OPC    HW2  987   1.190   0.931   0.428 -0.1405  0.5449 -1.6516
  178OPC     MW  988   1.114   0.944   0.413 -0.3739  0.1691 -0.8730
  179OPC     OW  989   1.430   1.396   4.359  0.1505  0.3508 -0.5502
  179OPC    HW1  990   1.383   1.405   4.286  0.3903  0.4361 -0.6962
  179OPC    HW2  991   1.441   1.310   4.366 -1.6136  0.1655  0.5056
  179OPC     MW  992   1.424   1.384   4.349 -0.0747  0.3360 -0.4160
  180OPC     OW  993   4.535   0.591   3.812 -0.4312 -0.4324 -0.2308
  180OPC    HW1  994   4.468   0.643   3.789 -0.9393 -0.9452  0.0401
  180OPC    HW2  995   4.496   0.513   3.824 -0.1720 -0.2539  2.1180
  180OPC     MW  996   4.519   0.587   3.810 -0.4680 -0.4818  0.1560
  181OPC     OW  997   4.658   0.517   3.591  0.3377  0.3527 -0.0616
  181OPC    HW1  998   4.657   0.585   3.537 -0.7595  0.2810 -0.1446
  181OPC    HW2  999   4.612   0.544   3.660  0.0513 -0.2399 -0.0138
  181OPC     MW 1000   4.651   0.531   3.593  0.1333  0.2546 -0.0669
  182OPC     OW 1001   3.077   3.136   1.441  0.1905 -0.4289  0.0615
  182OPC    HW1 1002   3.150   3.153   1.395  0.4256 -1.1886  0.1369
  182OPC    HW2 1003   3.023   3.200   1.418  1.0422  0.4163  0.3555
  182OPC     MW 1004   3.080   3.148   1.431  0.3511 -0.4163  0.1161
  183OPC     OW 1005   0.590   0.695   4.970 -0.3632 -0.2299  0.4215
  183OPC    HW1 1006   0.516   0.722   4.933 -0.2352 -0.8194 -0.2774
  183OPC    HW2 1007   0.582   0.609   4.974  0.6012 -0.3757 -0.3704
  183OPC     MW 1008   0.578   0.686   4.965 -0.2019 -0.3385  0.2015
  184OPC     OW 1009   4.719   0.848   1.121  0.5697 -0.0550  0.0871
  184OPC    HW1 1010   4.796   0.846   1.079  1.6006 -0.3969  1.9177
  184OPC    HW2 1011   4.711   0.768   1.153 -1.1880 -0.3991 -1.0971
  184OPC     MW 1012   4.729   0.836   1.119  0.4623 -0.1564  0.1825
  185OPC     OW 1013   0.207   4.180   1.223 -0.0691 -0.2407 -0.1680
  185OPC    HW1 1014   0.246   4.102   1.215 -0.1405 -0.3006  0.0456
  185OPC    HW2 1015   0.155   4.170   1.293 -1.8461 -0.7442 -1.4734
  185OPC     MW 1016   0.205   4.167   1.232 -0.3421 -0.3240 -0.3293
  186OPC     OW 1017   1.837   4.936   3.556 -0.5847 -0.1518  0.2483
  186OPC    HW1 1018   1.751   4.948   3.550 -0.6877  0.4224  2.1245
  186OPC    HW2 1019   1.845   4.852   3.577 -0.7851  0.0732  1.2713
  186OPC     MW 1020   1.825   4.925   3.558 -0.6295 -0.0339  0.6765
  187OPC     OW 1021   2.431   1.720   3.944 -0.3683  0.6624 -0.2082
  187OPC    HW1 1022   2.387   1.750   4.013 -1.2446  2.3729 -1.4188
  187OPC    HW2 1023   2.510   1.702   3.976 -1.6002 -1.6475  1.8505
  187OPC     MW 1024   2.436   1.722   3.959 -0.6796  0.5739 -0.0829
  188OPC     OW 1025   2.864   1.306   1.315  0.3658 -0.3306  0.2798
  188OPC    HW1 1026   2.793   1.341   1.278  1.1336  2.6616  1.3240
  188OPC    HW2 1027   2.843   1.301   1.399  0.9696 -0.6108  0.4192
  188OPC     MW 1028   2.850   1.310   1.322  0.5683  0.0701  0.4546
  189OPC     OW 1029   2.482   2.146   1.000  0.3704 -0.1740 -0.6247
  189OPC    HW1 1030   2.430   2.206   1.036 -0.4064 -1.0175 -0.3063
  189OPC    HW2 1031   2.431   2.075   0.995  1.5818 -1.1278  0.0093
  189OPC     MW 1032   2.467   2.144   1.004  0.4346 -0.4395 -0.4840
  190OPC     OW 1033   0.965   0.309   4.066  0.1234  0.9752 -0.3501
  190OPC    HW1 1034   1.022   0.294   4.002 -0.0302 -1.9301  0.0768
  190OPC    HW2 1035   0.890   0.324   4.024  0.2250  0.0335 -0.8952
  190OPC     MW 1036   0.963   0.309   4.051  0.1158  0.4069 -0.3679
  191OPC     OW 1037   0.837   3.770   2.412  0.1229  0.6070 -0.7511
  191OPC    HW1 1038   0.847   3.684   2.401  1.0877  0.4325  1.0029
  191OPC    HW2 1039   0.771   3.791   2.358 -1.2157 -1.5269 -0.0747
  191OPC     MW 1040   0.828   3.761   2.403  0.0677  0.2660 -0.3920
  192OPC     OW 1041   4.589   0.753   2.901  0.3041 -0.2745  0.0501
  192OPC    HW1 1042   4.662   0.778   2.942  0.1827 -0.8786  0.6684
  192OPC    HW2 1043   4.574   0.673   2.933 -0.0462 -0.5942 -0.8603
  192OPC     MW 1044   4.598   0.745   2.912  0.2344 -0.4110  0.0070
  193OPC     OW 1045   4.678   3.127   1.012 -0.4826 -0.5803  0.0035
  193OPC    HW1 1046   4.713   3.174   0.948  1.8621 -0.1336  1.5087
  193OPC    HW2 1047   4.597   3.159   1.019  0.2910  1.7022 -0.5211
  193OPC     MW 1048   4.671   3.139   1.004 -0.0219 -0.1771  0.1484
  194OPC     OW 1049   2.999   2.886   0.539 -0.4633 -0.6341  0.4563
  194OPC    HW1 1050   3.000   2.972   0.555 -0.6556 -0.9359  2.4708
  194OPC    HW2 1051   3.061   2.875   0.479 -0.9560  0.9886 -0.4113
  194OPC     MW 1052   3.008   2.897   0.533 -0.5645 -0.4389  0.6258
  195OPC     OW 1053   2.353   4.468   3.908 -0.1633  0.3428  0.1973
  195OPC    HW1 1054   2.408   4.447   3.844 -1.3845  1.2940 -1.2439
  195OPC    HW2 1055   2.369   4.409   3.970  1.0483 -0.6281 -0.9871
  195OPC     MW 1056   2.363   4.456   3.908 -0.1646  0.3402 -0.1906
  196OPC     OW 1057   2.506   2.642   1.523  0.4313 -0.3116  0.0419
  196OPC    HW1 1058   2.535   2.597   1.592 -0.8879 -0.5991  0.4549
  196OPC    HW2 1059   2.471   2.713   1.558  3.5212  1.7580 -0.6871
  196OPC     MW 1060   2.505   2.646   1.539  0.6927 -0.0483 -0.0047
  197OPC     OW 1061   0.069   1.704   2.443  0.3509 -0.6890  0.5035
  197OPC    HW1 1062   0.050   1.722   2.526 -0.6780 -4.3683  1.2366
  197OPC    HW2 1063  -0.005   1.725   2.400 -0.1249 -1.3495  0.9893
  197OPC     MW 1064   0.055   1.710   2.449  0.1286 -1.3301  0.6835
  198OPC     OW 1065   1.253   1.128   2.048 -0.0919 -0.1490 -0.2447
  198OPC    HW1 1066   1.174   1.143   2.081 -0.7405 -1.1530 -1.2878
  198OPC    HW2 1067   1.305   1.178   2.097 -1.3358  0.3836  0.5840
  198OPC     MW 1068   1.249   1.138   2.060 -0.3715 -0.2187 -0.2766
  199OPC     OW 1069   2.601   3.388   1.271  0.1931  0.1649  0.2244
  199OPC    HW1 1070   2.663   3.326   1.273  1.2468  1.1266 -0.9982
  199OPC    HW2 1071   2.596   3.414   1.354 -0.6114 -1.8299  0.8789
  199OPC     MW 1072   2.609   3.382   1.283  0.2300  0.0123  0.1404
  200OPC     OW 1073   1.891   3.608   2.653  0.0386 -0.4113  0.0734
  200OPC    HW1 1074   1.960   3.608   2.707 -0.9377 -1.5765  1.3993
  200OPC    HW2 1075   1.843   3.675   2.682  0.7502  0.6429 -1.0946
  200OPC     MW 1076   1.894   3.618   2.666 -0.0005 -0.4276  0.0967
  201OPC     OW 1077   0.850   1.819   1.453 -0.2880 -0.5570 -0.2342
  201OPC    HW1 1078   0.787   1.816   1.392  0.2473 -1.4697 -0.7785
  201OPC    HW2 1079   0.855   1.737   1.481  1.3068 -0.7252 -0.9044
  201OPC     MW 1080   0.842   1.807   1.448  0.0267 -0.7167 -0.4136
  202OPC     OW 1081   1.902   3.484   1.848  0.5588 -0.2940 -0.3587
  202OPC    HW1 1082   1.913   3.504   1.764  0.9290 -0.5334 -0.3673
  202OPC    HW2 1083   1.943   3.407   1.856 -1.4340 -1.4419 -0.5003
  202OPC     MW 1084   1.909   3.476   1.837  0.3191 -0.4989 -0.3809
  203OPC     OW 1085   3.507   3.067   2.959 -0.4429 -0.1004 -0.4357
  203OPC    HW1 1086   3.546   3.138   2.926  0.6927 -0.3040  0.4073
  203OPC    HW2 1087   3.516   3.007   2.896  0.6195 -0.1289 -0.2857
  203OPC     MW 1088   3.514   3.068   2.945 -0.1181 -0.1347 -0.2890
  204OPC     OW 1089   0.695   1.372   3.021 -0.1018  0.2492  0.0624
  204OPC    HW1 1090   0.671   1.364   2.938 -0.6258 -0.9188  0.3095
  204OPC    HW2 1091   0.643   1.317   3.063  2.4529 -1.8373  0.7286
  204OPC     MW 1092   0.684   1.363   3.015  0.1982 -0.2316  0.1973
  205OPC     OW 1093   0.681   1.855   2.243  0.7060 -0.2615 -0.3944
  205OPC    HW1 1094   0.730   1.794   2.283 -0.8100 -2.3472 -1.5341
  205OPC    HW2 1095   0.635   1.809   2.185 -0.5046  2.0189 -1.3456
  205OPC     MW 1096   0.682   1.839   2.241  0.3033 -0.2327 -0.7035
  206OPC     OW 1097   4.237   0.989   2.476 -0.2529  0.0502 -0.0572
  206OPC    HW1 1098   4.232   0.921   2.422  0.9584 -0.6981  0.7296
  206OPC    HW2 1099   4.323   0.998   2.489 -0.0947  3.2758 -2.0364
  206OPC     MW 1100   4.249   0.980   2.470 -0.0505  0.4162 -0.2332
  207OPC     OW 1101   4.831   4.599   3.698  0.0237  0.0425 -0.3105
  207OPC    HW1 1102   4.861   4.517   3.694  1.7475  0.5326  1.3141
  207OPC    HW2 1103   4.793   4.610   3.620 -0.4361 -2.3414 -0.5108
  207OPC     MW 1104   4.830   4.588   3.686  0.2105 -0.2372 -0.0999
  208OPC     OW 1105   5.047   3.448   4.857  0.3697  0.2573  0.2350
  208OPC    HW1 1106   5.126   3.484   4.849 -0.0307  1.0966 -0.0433
  208OPC    HW2 1107   5.053   3.401   4.930  0.7495  1.3311  0.9192
  208OPC     MW 1108   5.060   3.446   4.866  0.3667  0.5400  0.2949
  209OPC     OW 1109   0.734   2.735   2.445  0.0902 -0.3459  0.0882
  209OPC    HW1 1110   0.727   2.808   2.493 -0.0441  0.6456 -1.3901
  209OPC    HW2 1111   0.717   2.762   2.364 -0.3513 -2.1102 -0.4433
  209OPC     MW 1112   0.730   2.750   2.440  0.0051 -0.4601 -0.2089
  210OPC     OW 1113   1.694   3.102   0.334  0.0309  0.4812 -0.2022
  210OPC    HW1 1114   1.729   3.060   0.402  1.1998 -0.1241 -1.1484
  210OPC    HW2 1115   1.700   3.186   0.357  0.8566  0.3111  0.2271
  210OPC     MW 1116   1.700   3.109   0.348  0.3256  0.3667 -0.2785
  211OPC     OW 1117   3.904   0.786   4.647 -0.0370  0.0095  0.1250
  211OPC    HW1 1118   3.842   0.737   4.609  0.4758  1.7470 -3.3770
  211OPC    HW2 1119   3.975   0.734   4.645 -0.5086 -0.6935  0.8223
  211OPC     MW 1120   3.906   0.771   4.641 -0.0310  0.1624 -0.2892
  212OPC     OW 1121   1.424   4.942   2.526  0.4841  0.0227  0.3525
  212OPC    HW1 1122   1.338   4.951   2.537  0.6012  0.5809  0.8836
  212OPC    HW2 1123   1.432   4.923   2.442 -0.2891 -1.7471  0.6291
  212OPC     MW 1124   1.412   4.940   2.515  0.3873 -0.1564  0.4718
  213OPC     OW 1125   0.974   2.559   2.923 -0.0653  0.0658  0.4783
  213OPC    HW1 1126   1.020   2.630   2.945 -1.5006  1.4019 -0.6789
  213OPC    HW2 1127   1.028   2.515   2.871  0.4639  0.8156  0.3812
  213OPC     MW 1128   0.989   2.563   2.919 -0.1992  0.3741  0.2930
  214OPC     OW 1129   3.374   4.766   2.776  0.1928 -0.3057 -0.5043
  214OPC    HW1 1130   3.438   4.780   2.834  2.2670 -1.7980 -2.2913
  214OPC    HW2 1131   3.352   4.682   2.790 -0.4442 -0.1989 -0.8169
  214OPC     MW 1132   3.380   4.755   2.787  0.4050 -0.5105 -0.8143
  215OPC     OW 1133   0.166   1.924   1.633  0.4028  0.1905 -0.0684
  215OPC    HW1 1134   0.205   1.846   1.630  0.2123  0.0043  1.5680
  215OPC    HW2 1135   0.097   1.912   1.684  1.0279  1.6723  1.2401
  215OPC     MW 1136   0.162   1.911   1.640  0.4670  0.3819  0.3666
  216OPC     OW 1137   3.365   5.076   0.801 -0.2195 -0.0336  0.0846
  216OPC    HW1 1138   3.337   5.113   0.875  2.9665  0.7842  1.0202
  216OPC    HW2 1139   3.450   5.095   0.799 -0.3582  1.3380 -4.6219
  216OPC     MW 1140   3.373   5.084   0.812  0.2307  0.2897 -0.4725
  217OPC     OW 1141   1.396   4.442   4.653  0.0532  0.1349 -0.1718
  217OPC    HW1 1142   1.448   4.445   4.724 -0.0193  1.9606 -0.1615
  217OPC    HW2 1143   1.334   4.500   4.670 -2.5267 -2.4515  0.1269
  217OPC     MW 1144   1.395   4.451   4.666 -0.3386  0.0224 -0.1264
  218OPC     OW 1145   3.591   0.530   2.401  0.0812  0.0852 -0.7627
  218OPC    HW1 1146   3.628   0.609   2.409  3.6827 -1.4271 -0.4338
  218OPC    HW2 1147   3.622   0.487   2.471 -1.1906 -1.8234 -1.3223
  218OPC     MW 1148   3.601   0.536   2.413  0.4253 -0.4201 -0.7968
  219OPC     OW 1149   1.477   4.424   1.692  0.0499  0.2905  0.7002
  219OPC    HW1 1150   1.472   4.409   1.606  2.5088  1.7815  0.2104
  219OPC    HW2 1151   1.484   4.344   1.726  0.1787 -0.2823 -0.6011
  219OPC     MW 1152   1.477   4.410   1.684  0.4321  0.4261  0.4357
  220OPC     OW 1153   2.304   3.548   0.960  0.0511  0.1124 -0.2115
  220OPC    HW1 1154   2.387   3.524   0.946  0.2759  1.5965 -1.7427
  220OPC    HW2 1155   2.297   3.546   1.047  1.8614  0.4320 -0.0121
  220OPC     MW 1156   2.315   3.544   0.971  0.3518  0.3788 -0.4083
  221OPC     OW 1157   1.485   1.162   3.942 -0.8168 -0.1522 -0.2320
  221OPC    HW1 1158   1.559   1.183   3.899 -0.0006 -1.4608  0.4851
  221OPC    HW2 1159   1.448   1.101   3.891 -0.0691 -1.3843  0.6543
  221OPC     MW 1160   1.491   1.156   3.928 -0.5858 -0.5275  0.0049
  222OPC     OW 1161   3.809   1.801   4.583 -0.3591  0.2495 -0.2206
  222OPC    HW1 1162   3.857   1.790   4.511 -1.2251  0.5665 -0.8607
  222OPC    HW2 1163   3.868   1.810   4.646  0.5590 -4.2680 -0.0930
  222OPC     MW 1164   3.825   1.801   4.581 -0.3514 -0.3710 -0.2964
  223OPC     OW 1165   0.145   4.520   0.172 -0.3084 -1.0461  0.4626
  223OPC    HW1 1166   0.216   4.470   0.166 -0.0889 -0.7069  0.1995
  223OPC    HW2 1167   0.178   4.601   0.173 -0.7011 -0.8849  0.2390
  223OPC     MW 1168   0.160   4.525   0.171 -0.3340 -0.9720  0.3907
  224OPC     OW 1169   2.762   4.988   0.236  0.5942  0.1275 -0.1784
  224OPC    HW1 1170   2.846   5.013   0.242  0.7402 -0.4800  0.4815
  224OPC    HW2 1171   2.722   5.058   0.204  1.6574 -0.1983 -2.4440
  224OPC     MW 1172   2.769   5.002   0.232  0.7730 -0.0103 -0.4156
  225OPC     OW 1173   2.514   3.753   0.765  0.0671  0.1375  0.1170
  225OPC    HW1 1174   2.454   3.691   0.776  2.2327 -2.0973  0.3211
  225OPC    HW2 1175   2.575   3.732   0.823  1.0523  2.3130 -0.0561
  225OPC     MW 1176   2.514   3.740   0.775  0.5326  0.1289  0.1215
  226OPC     OW 1177   1.660   0.908   2.234 -0.0547  0.1099 -0.0676
  226OPC    HW1 1178   1.737   0.890   2.271  0.2597  0.7655 -0.3848
  226OPC    HW2 1179   1.670   0.990   2.206 -1.6001  1.0241  1.8144
  226OPC     MW 1180   1.673   0.918   2.235 -0.2366  0.3418  0.1637
  227OPC     OW 1181   1.930   4.715   2.041 -0.3190  0.0700 -0.4218
  227OPC    HW1 1182   2.013   4.692   2.027 -0.0956 -0.0345  0.9122
  227OPC    HW2 1183   1.884   4.651   2.004  0.2642 -1.5013  1.4124
  227OPC     MW 1184   1.936   4.702   2.033 -0.1999 -0.1776  0.0463
  228OPC     OW 1185   4.280   2.589   3.432  0.0339  0.2084 -0.3352
  228OPC    HW1 1186   4.197   2.563   3.441  0.4926 -1.9581 -1.7468
  228OPC    HW2 1187   4.281   2.628   3.354  0.8011 -2.0430 -1.5155
  228OPC     MW 1188   4.268   2.591   3.422  0.2151 -0.4442 -0.7180
  229OPC     OW 1189   2.370   0.744   4.151 -0.2095  0.4468  0.0309
  229OPC    HW1 1190   2.384   0.658   4.157 -0.3737  0.4157 -0.0263
  229OPC    HW2 1191   2.284   0.750   4.137 -0.0423  0.5655 -1.0686
  229OPC     MW 1192   2.359   0.732   4.150 -0.2091  0.4598 -0.1397
  230OPC     OW 1193   4.726   0.943   3.938  0.4491  0.1842 -0.4217
  230OPC    HW1 1194   4.812   0.940   3.929  0.8968 -0.9864  2.7754
  230OPC    HW2 1195   4.709   1.028   3.950  1.6251  0.2207  1.4537
  230OPC     MW 1196   4.736   0.955   3.939  0.6890  0.0167  0.3276
  231OPC     OW 1197   0.194   4.462   1.082 -0.0946  0.0695 -0.1870
  231OPC    HW1 1198   0.202   4.382   1.117  0.5939 -0.5020 -1.5874
  231OPC    HW2 1199   0.164   4.510   1.149  0.8008 -1.0427  1.0859
  231OPC     MW 1200   0.191   4.457   1.097  0.1394 -0.1791 -0.2059
  232OPC     OW 1201   2.211   2.886   0.327 -0.1911  0.6013  0.0161
  232OPC    HW1 1202   2.159   2.820   0.348  1.1030 -0.4876 -0.0546
  232OPC    HW2 1203   2.212   2.936   0.399 -1.3488  0.6753 -0.0092
  232OPC     MW 1204   2.203   2.884   0.340 -0.1712  0.4513  0.0019
  233OPC     OW 1205   1.416   0.914   4.913  0.0850 -0.0169  0.3988
  233OPC    HW1 1206   1.407   0.892   4.829 -0.0123 -1.4660  0.7615
  233OPC    HW2 1207   1.339   0.950   4.934  0.1998  0.5768 -0.1891
  233OPC     MW 1208   1.403   0.916   4.904  0.0876 -0.1432  0.3657
  234OPC     OW 1209   1.271   4.732   2.030  0.4553 -0.4769 -0.4922
  234OPC    HW1 1210   1.261   4.658   2.076  0.5878  0.0886  0.4838
  234OPC    HW2 1211   1.239   4.712   1.952  1.2551 -1.8416 -0.5165
  234OPC     MW 1212   1.265   4.718   2.025  0.5930 -0.5949 -0.3517
  235OPC     OW 1213   3.071   1.631   5.014 -0.2152  0.2010 -0.2795
  235OPC    HW1 1214   3.100   1.554   4.984  0.5418 -0.3752  1.7896
  235OPC    HW2 1215   2.987   1.616   5.032  0.2599 -0.5944  1.4176
  235OPC     MW 1216   3.063   1.617   5.012 -0.0331 -0.0016  0.2770
  236OPC     OW 1217   5.067   3.339   3.561  0.4601 -0.4458  0.0436
  236OPC    HW1 1218   5.128   3.401   3.554 -0.3999  0.3778 -0.3685
  236OPC    HW2 1219   4.994   3.383   3.580 -0.0992 -1.3636  0.1022
  236OPC     MW 1220   5.065   3.355   3.562  0.2503 -0.4597 -0.0086
  237OPC     OW 1221   1.633   4.906   1.098  0.7797 -0.1942  0.2080
  237OPC    HW1 1222   1.689   4.929   1.036 -1.4233  0.8752 -1.5550
  237OPC    HW2 1223   1.555   4.915   1.059 -0.6239 -3.1649  1.9286
  237OPC     MW 1224   1.629   4.910   1.083  0.2469 -0.4747  0.2017
  238OPC     OW 1225   4.452   1.864   2.396  0.0515  0.1360 -0.0277
  238OPC    HW1 1226   4.484   1.920   2.454  0.4694  0.4743 -0.5664
  238OPC    HW2 1227   4.485   1.893   2.320 -0.4146 -0.3389 -0.4186
  238OPC     MW 1228   4.461   1.876   2.393  0.0446  0.1158 -0.1649
  239OPC     OW 1229   0.800   0.655   2.826  0.0163 -0.7021 -0.1272
  239OPC    HW1 1230   0.792   0.629   2.743  1.9757 -0.7290 -0.3603
  239OPC    HW2 1231   0.789   0.741   2.822  2.6899 -0.3235 -0.9043
  239OPC     MW 1232   0.797   0.664   2.813  0.7007 -0.6502 -0.2764
  240OPC     OW 1233   4.083   2.083   2.257 -0.1895 -0.8695 -0.1856
  240OPC    HW1 1234   4.140   2.018   2.244  1.4909  0.8996 -2.5052
  240OPC    HW2 1235   4.038   2.085   2.182  1.3069  1.9352 -1.1263
  240OPC     MW 1236   4.085   2.073   2.244  0.2797 -0.1938 -0.6671
  241OPC     OW 1237   3.855   1.723   0.038  0.8464  0.4087  0.3681
  241OPC    HW1 1238   3.916   1.664   0.059  0.1414 -1.0536 -1.4632
  241OPC    HW2 1239   3.901   1.797   0.029  1.9956 -0.1811  1.1556
  241OPC     MW 1240   3.871   1.725   0.040  0.9120  0.1056  0.2136
  242OPC     OW 1241   1.921   1.594   4.800  0.0594  0.2585  0.7916
  242OPC    HW1 1242   1.958   1.649   4.742 -2.7468  0.7856 -0.6875
  242OPC    HW2 1243   1.919   1.518   4.758 -1.2520  0.4515  0.4537
  242OPC     MW 1244   1.926   1.591   4.785 -0.5488  0.3649  0.5233
  243OPC     OW 1245   4.822   1.079   2.526  0.0653 -0.3118 -0.8539
  243OPC    HW1 1246   4.768   1.135   2.566  0.7170  0.3480 -0.8674
  243OPC    HW2 1247   4.901   1.110   2.546  0.4371 -1.1659 -0.9701
  243OPC     MW 1248   4.826   1.092   2.535  0.2165 -0.3405 -0.8731
  244OPC     OW 1249   3.101   1.429   4.407 -0.4404  0.2500  0.0829
  244OPC    HW1 1250   3.028   1.439   4.360 -2.1713 -3.4713  1.6256
  244OPC    HW2 1251   3.132   1.511   4.413 -3.5421  1.8000 -2.0023
  244OPC     MW 1252   3.095   1.443   4.401 -1.1542 -0.0708  0.0029
  245OPC     OW 1253   3.870   1.798   2.552  0.0230  0.0673 -0.2865
  245OPC    HW1 1254   3.842   1.833   2.627 -1.1185 -1.7141  0.1717
  245OPC    HW2 1255   3.901   1.720   2.575 -0.8425 -0.7474 -1.6932
  245OPC     MW 1256   3.871   1.792   2.567 -0.2735 -0.3162 -0.4267
  246OPC     OW 1257   4.730   2.603   0.229 -0.4834  0.3029 -0.3235
  246OPC    HW1 1258   4.683   2.535   0.256 -0.4951  0.5512  0.3274
  246OPC    HW2 1259   4.683   2.636   0.163 -0.5344 -0.2468 -0.5595
  246OPC     MW 1260   4.716   2.598   0.224 -0.4930  0.2583 -0.2622
  247OPC     OW 1261   1.584   2.090   0.640  0.0816  0.0151 -0.0670
  247OPC    HW1 1262   1.546   2.097   0.562  2.7361  0.2411 -1.4338
  247OPC    HW2 1263   1.627   2.014   0.635 -0.8155 -0.6994  1.7823
  247OPC     MW 1264   1.584   2.080   0.628  0.3412 -0.0571  0.0043
  248OPC     OW 1265   1.034   0.274   3.361 -0.3288 -0.1508 -0.0112
  248OPC    HW1 1266   1.032   0.278   3.274 -0.1261 -0.9741 -0.0647
  248OPC    HW2 1267   1.086   0.206   3.377 -1.8699 -1.2219  0.7161
  248OPC     MW 1268   1.042   0.264   3.350 -0.5265 -0.4306  0.0883
  249OPC     OW 1269   1.610   2.558   4.287 -0.0619 -0.1481 -0.2230
  249OPC    HW1 1270   1.530   2.588   4.307 -0.3867 -1.1782  0.0943
  249OPC    HW2 1271   1.593   2.490   4.235  0.5529 -1.0643  0.7410
  249OPC     MW 1272   1.595   2.552   4.282 -0.0191 -0.4356 -0.0339
  250OPC     OW 1273   4.947   3.399   1.265  0.5293  0.0649 -0.0854
  250OPC    HW1 1274   4.989   3.461   1.221 -0.0195  1.2461  1.0105
  250OPC    HW2 1275   4.969   3.413   1.348  1.0264 -1.7140  0.1333
  250OPC     MW 1276   4.956   3.410   1.270  0.5217 -0.0235  0.1088
  251OPC     OW 1277   2.761   0.872   4.416 -0.0757 -1.0872  0.0993
  251OPC    HW1 1278   2.746   0.868   4.330 -0.2718 -0.4712  0.1039
  251OPC    HW2 1279   2.796   0.794   4.434 -0.8256 -1.5549 -0.3889
  251OPC     MW 1280   2.764   0.860   4.406 -0.2155 -1.0653  0.0277
  252OPC     OW 1281   2.456   2.714   0.378 -0.3966 -0.1682 -0.0795
  252OPC    HW1 1282   2.432   2.642   0.334  1.6752 -0.9849  0.0099
  252OPC    HW2 1283   2.395   2.772   0.356 -1.0407 -1.3714 -1.7497
  252OPC     MW 1284   2.443   2.712   0.368 -0.1856 -0.4666 -0.3130
  253OPC     OW 1285   1.584   4.698   2.659  0.3059  0.2529  0.0738
  253OPC    HW1 1286   1.550   4.693   2.739 -1.8250 -0.4825 -0.7997
  253OPC    HW2 1287   1.536   4.760   2.620  0.2459 -0.4827 -1.0710
  253OPC     MW 1288   1.572   4.706   2.665 -0.0176  0.0355 -0.2245
  254OPC     OW 1289   0.249   4.724   1.806  0.5492 -0.7066 -0.0753
  254OPC    HW1 1290   0.260   4.644   1.773  0.5619 -0.1943 -1.3397
  254OPC    HW2 1291   0.177   4.753   1.767 -2.1279 -1.6724  3.5445
  254OPC     MW 1292   0.240   4.717   1.796  0.1557 -0.7739  0.2726
  255OPC     OW 1293   4.099   0.013   4.145  0.6371 -0.2493 -0.7195
  255OPC    HW1 1294   4.142  -0.045   4.194 -0.4571 -0.9361 -0.5426
  255OPC    HW2 1295   4.026   0.028   4.190 -0.4764 -1.0176 -2.1870
  255OPC     MW 1296   4.094   0.006   4.159  0.3109 -0.4643 -0.9100
  256OPC     OW 1297   3.366   4.279   4.831  0.5806 -0.2981 -0.3807
  256OPC    HW1 1298   3.305   4.248   4.778 -0.5551  1.6266 -0.3038
  256OPC    HW2 1299   3.366   4.365   4.814  1.5893  0.0795  1.3016
  256OPC     MW 1300   3.357   4.287   4.821  0.5618  0.0420 -0.1209
  257OPC     OW 1301   1.350   2.617   4.324 -0.1049 -0.9257 -0.1361
  257OPC    HW1 1302   1.300   2.656   4.384 -1.4530 -1.3432 -0.9374
  257OPC    HW2 1303   1.335   2.665   4.252  0.2086 -1.4006 -0.5220
  257OPC     MW 1304   1.340   2.630   4.322 -0.2578 -1.0574 -0.3114
  258OPC     OW 1305   0.879   2.772   0.499 -0.4920 -0.1815  0.3067
  258OPC    HW1 1306   0.865   2.687   0.506 -2.1219  0.1384  1.5675
  258OPC    HW2 1307   0.807   2.808   0.534 -0.0617  1.7076 -0.6022
  258OPC     MW 1308   0.866   2.765   0.506 -0.6692  0.1447  0.3587
  259OPC     OW 1309   2.687   1.254   2.577 -0.1903 -0.2398 -0.8583
  259OPC    HW1 1310   2.658   1.273   2.657 -0.4099  1.0797 -1.2237
  259OPC    HW2 1311   2.614   1.234   2.533 -0.0475 -1.1781 -0.6931
  259OPC     MW 1312   2.672   1.254   2.582 -0.2016 -0.1835 -0.8879
  260OPC     OW 1313   4.588   2.516   2.705  0.3499  0.0630  0.3959
  260OPC    HW1 1314   4.643   2.531   2.771  0.5603 -1.2941  0.5628
  260OPC    HW2 1315   4.634   2.539   2.635  0.3282  0.9781  0.6719
  260OPC     MW 1316   4.603   2.522   2.704  0.3777 -0.0023  0.4613
  261OPC     OW 1317   0.737   4.211   4.779 -0.3180 -0.0037 -0.1753
  261OPC    HW1 1318   0.711   4.288   4.747  0.0577 -0.4161 -1.5199
  261OPC    HW2 1319   0.678   4.194   4.842 -1.7885  0.2856 -1.4258
  261OPC     MW 1320   0.724   4.220   4.784 -0.4797 -0.0222 -0.5586
  262OPC     OW 1321   4.925   0.716   0.980 -0.4499  0.1903  0.1121
  262OPC    HW1 1322   5.002   0.738   1.015 -0.2238  2.1277 -1.4004
  262OPC    HW2 1323   4.928   0.753   0.901 -2.0792 -1.5389 -0.8286
  262OPC     MW 1324   4.937   0.725   0.973 -0.6573  0.2211 -0.2503
  263OPC     OW 1325   0.296   0.787   2.936  0.1759  0.8588 -0.4239
  263OPC    HW1 1326   0.336   0.861   2.956  2.3951 -0.6232  1.0455
  263OPC    HW2 1327   0.250   0.768   3.007  2.5457 -0.9052  0.7893
  263OPC     MW 1328   0.295   0.795   2.949  0.8538  0.3793 -0.0275
  264OPC     OW 1329   2.470   2.049   3.956  0.1328  0.6775 -0.0419
  264OPC    HW1 1330   2.500   1.981   3.910  0.1882  0.1753  0.7290
  264OPC    HW2 1331   2.496   2.118   3.910  1.8375  0.2356  0.2121
  264OPC     MW 1332   2.478   2.049   3.942  0.3929  0.5380  0.1094
  265OPC     OW 1333   0.333   2.472   2.117 -0.2301 -0.1745 -0.0808
  265OPC    HW1 1334   0.284   2.406   2.089  0.7922 -0.9830 -0.0334
  265OPC    HW2 1335   0.381   2.437   2.181 -0.0177  0.7362  0.2735
  265OPC     MW 1336   0.333   2.457   2.122 -0.0477 -0.1594 -0.0215
  266OPC     OW 1337   0.636   4.206   0.846 -0.1704 -0.0209 -0.3394
  266OPC    HW1 1338   0.560   4.168   0.823 -0.8081  1.5293 -0.9698
  266OPC    HW2 1339   0.668   4.233   0.770  0.4374  0.3778  0.0541
  266OPC     MW 1340   0.629   4.204   0.831 -0.1748  0.2670 -0.3744
  267OPC     OW 1341   3.991   0.352   1.379 -0.1948  0.4528  0.0647
  267OPC    HW1 1342   4.014   0.413   1.436 -0.1289 -0.0261  0.5589
  267OPC    HW2 1343   4.030   0.377   1.305 -1.1495  1.6588 -0.0595
  267OPC     MW 1344   4.000   0.365   1.377 -0.3262  0.5602  0.1193
  268OPC     OW 1345   5.076   3.568   1.076  0.0894  0.1630  0.0687
  268OPC    HW1 1346   5.065   3.512   1.009  0.0310 -0.6784  0.7608
  268OPC    HW2 1347   5.044   3.643   1.045  1.3758  0.1745 -1.3624
  268OPC     MW 1348   5.069   3.571   1.062  0.2708  0.0404 -0.0405
  269OPC     OW 1349   3.217   0.318   2.133  0.0284  0.0023  0.4235
  269OPC    HW1 1350   3.223   0.264   2.065  0.1961  0.0826  0.3734
  269OPC    HW2 1351   3.146   0.291   2.175  0.5160 -0.7208  0.8027
  269OPC     MW 1352   3.207   0.306   2.129  0.1252 -0.0927  0.4722
  270OPC     OW 1353   1.949   0.188   4.414 -0.1790 -0.4590 -0.4088
  270OPC    HW1 1354   1.919   0.146   4.484 -2.1063  1.4680  0.0207
  270OPC    HW2 1355   1.930   0.134   4.348  0.8907 -1.9120  0.4128
  270OPC     MW 1356   1.942   0.174   4.414 -0.3057 -0.3890 -0.2239
  271OPC     OW 1357   1.338   1.472   4.784 -0.0857  0.4370 -0.3801
  271OPC    HW1 1358   1.400   1.473   4.723  0.0010  0.6382 -0.2901
  271OPC    HW2 1359   1.380   1.497   4.856 -0.1766  0.1579 -0.2273
  271OPC     MW 1360   1.353   1.476   4.786 -0.0863  0.4256 -0.3443
  272OPC     OW 1361   1.364   2.098   4.432  0.0264  0.2200 -0.3082
  272OPC    HW1 1362   1.347   2.026   4.387 -0.0200  0.7170 -1.1075
  272OPC    HW2 1363   1.320   2.160   4.389  0.0470  0.7199  0.3733
  272OPC     MW 1364   1.355   2.097   4.419  0.0226  0.3674 -0.3257
  273OPC     OW 1365   1.916   3.544   3.948  0.6000 -0.1246  0.0284
  273OPC    HW1 1366   1.854   3.483   3.939  0.1505  0.4261 -0.6857
  273OPC    HW2 1367   1.989   3.501   3.928  0.8985 -1.5081  3.3954
  273OPC     MW 1368   1.918   3.528   3.944  0.5777 -0.2476  0.4202
  274OPC     OW 1369   1.073   4.556   1.010  0.2648  0.7408 -0.2443
  274OPC    HW1 1370   0.986   4.555   1.019  0.3035  0.5422  0.1002
  274OPC    HW2 1371   1.091   4.641   1.003  0.4594  1.2525  4.0040
  274OPC     MW 1372   1.062   4.569   1.011  0.2993  0.7870  0.4342
  275OPC     OW 1373   3.634   4.722   0.043 -0.0297 -0.4445  0.1168
  275OPC    HW1 1374   3.558   4.748   0.009  0.8875  1.3844 -0.6835
  275OPC    HW2 1375   3.641   4.767   0.117 -0.2024 -1.4127  0.7300
  275OPC     MW 1376   3.624   4.732   0.049  0.0803 -0.3173  0.0892
  276OPC     OW 1377   1.980   1.486   3.479 -0.3032 -0.2911  0.0849
  276OPC    HW1 1378   1.915   1.496   3.421  1.1603 -0.4586 -1.6586
  276OPC    HW2 1379   2.003   1.568   3.498 -2.1843 -0.1577  2.1859
  276OPC     MW 1380   1.974   1.500   3.473 -0.3648 -0.2962  0.1376
  277OPC     OW 1381   3.302   0.858   1.455 -0.2567 -0.1887 -0.4582
  277OPC    HW1 1382   3.225   0.824   1.478 -0.5336 -0.1427 -1.2619
  277OPC    HW2 1383   3.292   0.871   1.369  1.0835 -1.3712 -0.8284
  277OPC     MW 1384   3.289   0.855   1.445 -0.0998 -0.3566 -0.6316
  278OPC     OW 1385   4.404   4.523   4.433  0.3172  0.1814  0.0659
  278OPC    HW1 1386   4.452   4.461   4.472 -0.4822 -0.2802  0.3413
  278OPC    HW2 1387   4.425   4.515   4.349  0.2983 -0.4048  0.1084
  278OPC     MW 1388   4.414   4.512   4.426  0.1965  0.0265  0.1128
  279OPC     OW 1389   3.119   2.245   5.017  0.3743 -0.5139 -0.6686
  279OPC    HW1 1390   3.089   2.226   5.097  0.1687 -1.4914 -0.9619
  279OPC    HW2 1391   3.182   2.303   5.032 -1.8714  1.9646 -0.0388
  279OPC     MW 1392   3.124   2.251   5.031  0.0122 -0.2921 -0.6189
  280OPC     OW 1393   1.748   4.569   4.990 -0.0464 -0.5303 -0.2213
  280OPC    HW1 1394   1.776   4.598   4.912 -2.6744  0.9086 -0.7600
  280OPC    HW2 1395   1.700   4.636   5.020  0.0454 -1.4548  2.1864
  280OPC     MW 1396   1.745   4.583   4.983 -0.4210 -0.4542  0.0548
  281OPC     OW 1397   0.885   0.261   4.503 -0.0458  0.3807 -0.4212
  281OPC    HW1 1398   0.946   0.241   4.444  0.4561 -0.3001  0.3166
  281OPC    HW2 1399   0.925   0.247   4.580 -0.6938  1.2290  0.0908
  281OPC     MW 1400   0.900   0.256   4.506 -0.0674  0.4054 -0.2363
  282OPC     OW 1401   4.555   4.039   0.495  0.4491 -0.4736  0.5494
  282OPC    HW1 1402   4.567   4.015   0.412 -1.6561  0.7780 -0.2037
  282OPC    HW2 1403   4.635   4.040   0.528  1.6293  0.8459 -2.0217
  282OPC     MW 1404   4.568   4.036   0.488  0.3126 -0.0939  0.0584
  283OPC     OW 1405   0.705   3.088   4.343  0.1698  0.3828  0.0033
  283OPC    HW1 1406   0.667   3.023   4.299  0.8948  0.6524 -1.0589
  283OPC    HW2 1407   0.784   3.096   4.305  1.2764 -0.0793  2.0500
  283OPC     MW 1408   0.711   3.080   4.331  0.4404  0.3544  0.1488
  284OPC     OW 1409   4.172   0.040   3.308  0.1595  0.3140 -0.1703
  284OPC    HW1 1410   4.233   0.095   3.277  0.0233 -0.8584 -2.7333
  284OPC    HW2 1411   4.158  -0.015   3.242 -2.1146 -0.8111  1.1274
  284OPC     MW 1412   4.179   0.040   3.294 -0.1969 -0.0254 -0.3572
  285OPC     OW 1413   0.488   1.883   0.500  0.8605 -0.3374 -0.4358
  285OPC    HW1 1414   0.460   1.801   0.496  0.2831 -0.1741 -5.5198
  285OPC    HW2 1415   0.575   1.876   0.493  0.8179 -0.5161 -0.7826
  285OPC     MW 1416   0.497   1.870   0.498  0.7689 -0.3397 -1.2381
  286OPC     OW 1417   2.922   2.953   2.671  0.1213  0.1841  0.6048
  286OPC    HW1 1418   2.951   2.894   2.729 -0.3784 -2.2116 -1.3820
  286OPC    HW2 1419   2.836   2.939   2.670  0.0353  0.7177 -0.1220
  286OPC     MW 1420   2.914   2.942   2.679  0.0348 -0.0910  0.2040
  287OPC     OW 1421   1.549   1.677   4.904  0.2986 -0.2910 -0.1718
  287OPC    HW1 1422   1.553   1.681   4.991  1.9805 -0.4000 -0.1983
  287OPC    HW2 1423   1.481   1.727   4.884 -0.8101 -1.1518  1.2481
  287OPC     MW 1424   1.540   1.685   4.914  0.3833 -0.4343  0.0343
  288OPC     OW 1425   0.545   0.150   1.934 -0.4979 -0.1608 -0.7089
  288OPC    HW1 1426   0.459   0.142   1.918 -0.2299 -0.5406 -2.0723
  288OPC    HW2 1427   0.558   0.236   1.935 -0.9937 -0.0819  0.1681
  288OPC     MW 1428   0.534   0.162   1.932 -0.5315 -0.2052 -0.7808
  289OPC     OW 1429   4.285   1.165   1.113  0.1443  0.7275  0.1330
  289OPC    HW1 1430   4.288   1.173   1.026  0.3290  1.4558  0.1976
  289OPC    HW2 1431   4.328   1.091   1.129  1.1702  1.2145 -0.3135
  289OPC     MW 1432   4.292   1.155   1.103  0.3231  0.9071  0.0766
  290OPC     OW 1433   3.348   0.358   4.588 -0.3846  0.0626 -0.4071
  290OPC    HW1 1434   3.281   0.413   4.601  1.0201  2.2516 -1.8140
  290OPC    HW2 1435   3.398   0.370   4.659 -1.1184 -1.1186  0.3480
  290OPC     MW 1436   3.345   0.368   4.601 -0.2855  0.2115 -0.5031
  291OPC     OW 1437   2.340   4.935   1.757 -0.2533 -0.2674 -0.4444
  291OPC    HW1 1438   2.361   4.911   1.838  0.0541  0.7745 -0.2048
  291OPC    HW2 1439   2.319   5.019   1.765 -0.7304 -0.2884 -1.3610
  291OPC     MW 1440   2.340   4.944   1.770 -0.2785 -0.1166 -0.5444
  292OPC     OW 1441   2.927   2.678   4.149 -0.1190 -0.5293 -0.0032
  292OPC    HW1 1442   2.986   2.725   4.193  0.6357 -1.4473  0.0038
  292OPC    HW2 1443   2.976   2.619   4.107 -0.9177 -0.3654 -1.2070
  292OPC     MW 1444   2.943   2.677   4.149 -0.1255 -0.6405 -0.1800
  293OPC     OW 1445   0.300   0.135   1.818  0.1085 -0.5922  0.5331
  293OPC    HW1 1446   0.354   0.103   1.758 -1.0295 -0.6328 -0.5165
  293OPC    HW2 1447   0.309   0.222   1.810  0.1032 -0.6010  0.4328
  293OPC     MW 1448   0.309   0.143   1.808 -0.0604 -0.5995  0.3633
  294OPC     OW 1449   0.673   1.849   4.476  0.6372  0.0572  0.3505
  294OPC    HW1 1450   0.685   1.899   4.546 -0.7509 -0.2471  0.8275
  294OPC    HW2 1451   0.679   1.905   4.409  0.4609  0.6249  0.8040
  294OPC     MW 1452   0.676   1.864   4.476  0.4061  0.0961  0.4878
  295OPC     OW 1453   1.397   3.300   2.816 -0.2383  0.3892 -0.4667
  295OPC    HW1 1454   1.371   3.282   2.897  0.2501 -1.2747 -0.6333
  295OPC    HW2 1455   1.375   3.228   2.771  0.5444  0.7977 -1.5554
  295OPC     MW 1456   1.390   3.287   2.821 -0.0506  0.2037 -0.6522
  296OPC     OW 1457   3.772   4.689   3.586  0.0404 -0.2830  0.2053
  296OPC    HW1 1458   3.686   4.698   3.582  0.2688  2.2183 -1.5850
  296OPC    HW2 1459   3.795   4.743   3.650  0.3354  0.0924 -0.2069
  296OPC     MW 1460   3.763   4.698   3.595  0.1177  0.1421 -0.1200
  297OPC     OW 1461   4.124   3.476   0.108 -0.5392 -0.1386 -0.3071
  297OPC    HW1 1462   4.044   3.441   0.116 -1.4077  1.8117  0.4224
  297OPC    HW2 1463   4.153   3.478   0.190 -0.8000  1.3581 -0.2194
  297OPC     MW 1464   4.116   3.471   0.121 -0.7057  0.3706 -0.1864
  298OPC     OW 1465   0.998   0.279   3.057  0.1910  0.4059  0.3529
  298OPC    HW1 1466   1.009   0.218   2.996  0.1460 -0.4299  1.1558
  298OPC    HW2 1467   0.969   0.348   3.012  2.6847  0.7186 -0.9700
  298OPC     MW 1468   0.996   0.281   3.042  0.5527  0.3286  0.2760
  299OPC     OW 1469   1.843   1.174   0.771 -0.0132  0.4619 -0.1820
  299OPC    HW1 1470   1.899   1.136   0.826 -0.6979  1.8126  1.5487
  299OPC    HW2 1471   1.851   1.128   0.698  1.2982 -1.1185  0.8967
  299OPC     MW 1472   1.853   1.162   0.769  0.0794  0.4280  0.2330
  300OPC     OW 1473   1.205   0.983   4.653  0.3167  0.2390  0.2408
  300OPC    HW1 1474   1.209   1.042   4.716  0.0962  0.8121 -0.2770
  300OPC    HW2 1475   1.215   1.029   4.580  2.3083 -0.5958 -0.0980
  300OPC     MW 1476   1.207   0.998   4.652  0.5783  0.2003  0.1142
  301OPC     OW 1477   3.429   0.645   1.613 -0.3381 -0.3178  0.3906
  301OPC    HW1 1478   3.398   0.705   1.557  0.7206  0.4846  0.6482
  301OPC    HW2 1479   3.408   0.677   1.691  0.1206 -0.3479  0.5261
  301OPC     MW 1480   3.421   0.659   1.616 -0.1138 -0.2037  0.4487
  302OPC     OW 1481   0.417   4.583   4.827 -0.5021  0.0205 -0.0163
  302OPC    HW1 1482   0.424   4.660   4.787  0.7726 -1.0631 -2.0645
  302OPC    HW2 1483   0.435   4.601   4.910 -1.9112  2.1722 -0.1019
  302OPC     MW 1484   0.420   4.597   4.833 -0.5219  0.1783 -0.3314
  303OPC     OW 1485   3.352   1.644   1.053 -0.6816  0.2718 -0.0232
  303OPC    HW1 1486   3.385   1.564   1.043 -0.8482  0.2254 -0.2214
  303OPC    HW2 1487   3.415   1.688   1.095 -1.0180 -0.2605  1.0629
  303OPC     MW 1488   3.366   1.639   1.058 -0.7559  0.1863  0.1080
  304OPC     OW 1489   3.162   2.813   1.796 -0.0301  0.5257 -0.0024
  304OPC    HW1 1490   3.133   2.829   1.876 -0.3754  0.1967 -0.0562
  304OPC    HW2 1491   3.244   2.787   1.808 -0.8649 -2.1914  0.5334
  304OPC     MW 1492   3.170   2.812   1.810 -0.2043  0.0757  0.0688
  305OPC     OW 1493   1.111   4.206   0.798  0.1275  0.2997  0.5848
  305OPC    HW1 1494   1.118   4.170   0.877  0.0535  0.1100  0.5053
  305OPC    HW2 1495   1.132   4.141   0.744  3.1132  1.1513  0.5155
  305OPC     MW 1496   1.115   4.191   0.801  0.5575  0.3974  0.5628
  306OPC     OW 1497   2.127   0.099   2.980  0.4952  0.2365  0.0891
  306OPC    HW1 1498   2.109   0.080   2.896  1.4154  0.9280 -0.2856
  306OPC    HW2 1499   2.176   0.033   3.006  0.2395  0.0381  0.0715
  306OPC     MW 1500   2.132   0.087   2.971  0.5934  0.3094  0.0311
  307OPC     OW 1501   0.211   2.023   4.403 -0.0548 -0.3798 -0.4234
  307OPC    HW1 1502   0.286   2.039   4.362 -0.0673  3.4766  0.7258
  307OPC    HW2 1503   0.235   2.011   4.486 -0.6481  0.1238 -0.1763
  307OPC     MW 1504   0.226   2.023   4.409 -0.1443  0.2643 -0.2172
  308OPC     OW 1505   2.935   0.414   0.965  0.2374 -0.3654  0.3583
  308OPC    HW1 1506   2.903   0.409   1.047  0.3048 -0.1139  0.4004
  308OPC    HW2 1507   3.014   0.449   0.976  0.3412 -0.5493  0.2065
  308OPC     MW 1508   2.942   0.418   0.979  0.2627 -0.3554  0.3421
  309OPC     OW 1509   4.543   4.794   4.355 -0.8800  0.2186 -0.0617
  309OPC    HW1 1510   4.489   4.785   4.288 -2.0892 -0.0794  0.9056
  309OPC    HW2 1511   4.503   4.751   4.420  0.0802  0.7547  0.9338
  309OPC     MW 1512   4.529   4.787   4.355 -0.9167  0.2537  0.2284
  310OPC     OW 1513   3.639   4.119   0.002 -0.8657 -0.3501  0.0605
  310OPC    HW1 1514   3.613   4.203  -0.001  0.3522  0.0273 -1.8641
  310OPC    HW2 1515   3.571   4.078   0.037 -2.0587  1.2482 -0.2336
  310OPC     MW 1516   3.625   4.126   0.007 -0.8620 -0.0582 -0.2673
  311OPC     OW 1517   3.636   0.449   3.144 -1.2522  0.2948  0.0893
  311OPC    HW1 1518   3.602   0.511   3.194 -1.1982  0.0805  0.3944
  311OPC    HW2 1519   3.707   0.487   3.109 -1.2503  0.4220  0.2320
  311OPC     MW 1520   3.642   0.463   3.146 -1.2441  0.2819  0.1554
  312OPC     OW 1521   0.513   1.877   3.661  0.0256  0.6670  0.0611
  312OPC    HW1 1522   0.436   1.868   3.621  0.8015 -0.0342 -1.3685
  312OPC    HW2 1523   0.568   1.833   3.609  1.6043  2.1447  0.4060
  312OPC     MW 1524   0.510   1.869   3.647  0.3734  0.7817 -0.0992
  313OPC     OW 1525   4.002   0.003   4.649  0.1821 -0.3764 -0.1721
  313OPC    HW1 1526   3.951   0.057   4.695  1.2979 -0.6994  1.5112
  313OPC    HW2 1527   4.079   0.044   4.648  0.1423 -0.2486 -2.0625
  313OPC     MW 1528   4.006   0.017   4.655  0.3409 -0.4052 -0.2027
  314OPC     OW 1529   2.376   1.023   2.711 -0.0607  0.0343 -0.1255
  314OPC    HW1 1530   2.295   1.025   2.744 -0.5455 -1.0441 -1.1745
  314OPC    HW2 1531   2.425   1.055   2.775 -1.1359 -0.6933  1.1023
  314OPC     MW 1532   2.371   1.028   2.725 -0.2911 -0.2325 -0.0991
  315OPC     OW 1533   0.472   0.931   4.646  0.1237  0.2528  0.3569
  315OPC    HW1 1534   0.416   0.938   4.579 -0.3686  1.4705  0.8580
  315OPC    HW2 1535   0.548   0.914   4.607 -0.5896 -1.6427 -0.3244
  315OPC     MW 1536   0.475   0.930   4.630 -0.0544  0.1527  0.3302
  316OPC     OW 1537   2.961   4.644   0.365  0.3213  0.5825  0.1257
  316OPC    HW1 1538   2.882   4.642   0.401  0.1924  3.0897  0.1304
  316OPC    HW2 1539   2.948   4.611   0.286 -0.2118 -1.1916  0.9021
  316OPC     MW 1540   2.948   4.639   0.359  0.2235  0.6909  0.2411
  317OPC     OW 1541   1.604   3.912   0.970  0.0933 -0.1563 -0.0549
  317OPC    HW1 1542   1.624   3.985   0.927 -2.6879  1.0524  0.4553
  317OPC    HW2 1543   1.594   3.939   1.053  0.3256 -1.3987  0.3999
  317OPC     MW 1544   1.605   3.927   0.976 -0.2832 -0.1613  0.0877
  318OPC     OW 1545   3.913   4.056   0.063  0.0264 -0.1587  0.0642
  318OPC    HW1 1546   3.829   4.070   0.048 -0.4416 -2.7591 -0.1309
  318OPC    HW2 1547   3.918   4.053   0.150  0.1655  1.0121  0.1221
  318OPC     MW 1548   3.902   4.058   0.074 -0.0222 -0.3698  0.0439
  319OPC     OW 1549   3.681   4.542   4.781 -0.5406  0.1581  0.4044
  319OPC    HW1 1550   3.600   4.516   4.795 -0.8709  0.8282 -0.1884
  319OPC    HW2 1551   3.697   4.597   4.847 -1.6572  2.3511 -1.0346
  319OPC     MW 1552   3.672   4.547   4.793 -0.7542  0.5810  0.1040
  320OPC     OW 1553   4.754   3.746   0.763 -0.1325  0.4556  0.1881
  320OPC    HW1 1554   4.792   3.752   0.841  0.2360 -0.2549  0.0714
  320OPC    HW2 1555   4.816   3.712   0.713 -0.7625 -0.2420 -0.1275
  320OPC     MW 1556   4.769   3.742   0.767 -0.1712  0.2475  0.1242
  321OPC     OW 1557   2.534   3.781   2.121 -0.0581  0.5590  0.6115
  321OPC    HW1 1558   2.606   3.796   2.168  0.1756 -0.9531  0.7997
  321OPC    HW2 1559   2.562   3.730   2.056 -0.9349  0.0268  0.6298
  321OPC     MW 1560   2.549   3.776   2.118 -0.1532  0.2570  0.6421
  322OPC     OW 1561   2.178   0.582   3.620  0.7356  0.0034 -0.1930
  322OPC    HW1 1562   2.193   0.546   3.697  0.9378  0.4492 -0.0227
  322OPC    HW2 1563   2.095   0.562   3.604  1.2097 -1.6905 -0.7262
  322OPC     MW 1564   2.168   0.574   3.629  0.8355 -0.1809 -0.2465
  323OPC     OW 1565   2.711   1.858   4.820 -0.2247  0.0583  0.3421
  323OPC    HW1 1566   2.696   1.940   4.845  1.1581  0.4399 -0.0565
  323OPC    HW2 1567   2.796   1.856   4.802 -0.0156 -1.7155  1.2804
  323OPC     MW 1568   2.721   1.870   4.821  0.0105 -0.1474  0.4218
  324OPC     OW 1569   3.158   0.674   4.990  0.4967  0.3089  0.0788
  324OPC    HW1 1570   3.108   0.602   4.992 -1.8814  1.7721  3.7551
  324OPC    HW2 1571   3.149   0.703   4.908 -2.5675 -0.9816 -0.1829
  324OPC     MW 1572   3.150   0.667   4.978 -0.3072  0.3344  0.5834
  325OPC     OW 1573   4.098   0.663   5.004  0.1859  0.4483  0.0403
  325OPC    HW1 1574   4.075   0.746   4.992 -1.8448  0.0772  0.9276
  325OPC    HW2 1575   4.184   0.667   5.019  0.5042  2.1474 -1.8299
  325OPC     MW 1576   4.108   0.676   5.004 -0.0670  0.6445 -0.1051
  326OPC     OW 1577   2.553   1.398   2.808 -0.9308  0.0440 -0.1377
  326OPC    HW1 1578   2.574   1.448   2.875 -0.2316 -0.3216 -0.0779
  326OPC    HW2 1579   2.466   1.406   2.802 -1.1570 -0.8047  1.5195
  326OPC     MW 1580   2.543   1.406   2.817 -0.8609 -0.1354  0.1160
  327OPC     OW 1581   0.557   0.750   0.141 -0.5139  0.2572 -0.0454
  327OPC    HW1 1582   0.542   0.706   0.067  1.0095 -2.1289  0.9341
  327OPC    HW2 1583   0.508   0.708   0.200  0.6419  0.1081  0.8482
  327OPC     MW 1584   0.547   0.737   0.139 -0.1181 -0.1173  0.2313
  328OPC     OW 1585   4.394   4.316   3.957 -0.3834  0.1239 -0.0802
  328OPC    HW1 1586   4.341   4.293   4.022  1.6555 -1.3198  1.1536
  328OPC    HW2 1587   4.342   4.364   3.905 -2.8454 -1.0939  1.0817
  328OPC     MW 1588   4.378   4.320   3.959 -0.4461 -0.2694  0.2736
  329OPC     OW 1589   3.781   4.148   4.131  0.4099 -0.2420  0.2357
  329OPC    HW1 1590   3.846   4.190   4.090 -0.5697 -0.5256 -1.7288
  329OPC    HW2 1591   3.808   4.065   4.132 -0.0368 -0.4179 -0.8986
  329OPC     MW 1592   3.794   4.142   4.125  0.1992 -0.3097 -0.2224
  330OPC     OW 1593   3.929   2.300   3.693 -0.0700  0.0577 -0.3534
  330OPC    HW1 1594   3.966   2.344   3.758 -1.2289 -0.9450  1.0578
  330OPC    HW2 1595   3.968   2.222   3.696 -1.2023 -0.5160  0.2013
  330OPC     MW 1596   3.940   2.295   3.703 -0.4084 -0.1752 -0.0631
  331OPC     OW 1597   1.181   4.585   3.459 -0.1820  0.5813  0.2925
  331OPC    HW1 1598   1.209   4.592   3.377 -0.6365  1.9764  0.2318
  331OPC    HW2 1599   1.238   4.634   3.504 -0.4950  0.5873  0.6856
  331OPC     MW 1600   1.194   4.593   3.454 -0.2953  0.7880  0.3415
  332OPC     OW 1601   4.301   2.688   3.704 -0.1063 -0.0072  1.0067
  332OPC    HW1 1602   4.308   2.667   3.619 -1.8876 -1.6446  1.2048
  332OPC    HW2 1603   4.365   2.643   3.742  1.0703  1.1780  0.5093
  332OPC     MW 1604   4.311   2.679   3.697 -0.1957 -0.0740  0.9625
  333OPC     OW 1605   0.395   0.636   0.341 -0.4046  0.1459  0.3512
  333OPC    HW1 1606   0.447   0.607   0.406 -0.6151  1.6996  1.2584
  333OPC    HW2 1607   0.362   0.562   0.308  1.7759 -0.8654  0.2269
  333OPC     MW 1608   0.398   0.621   0.346 -0.1136  0.2261  0.4668
  334OPC     OW 1609   0.090   3.241   5.095  0.1885 -0.1285  0.5187
  334OPC    HW1 1610   0.114   3.182   5.155  1.5218  0.0864  0.2158
  334OPC    HW2 1611   0.076   3.313   5.141 -3.2804 -1.0360  1.1695
  334OPC     MW 1612   0.091   3.243   5.110 -0.1270 -0.2308  0.5701
  335OPC     OW 1613   0.277   3.250   4.814 -0.4381 -0.2532 -0.3406
  335OPC    HW1 1614   0.193   3.231   4.829 -0.0512 -1.4474  0.5003
  335OPC    HW2 1615   0.304   3.286   4.889 -0.1244 -0.2067 -0.4733
  335OPC     MW 1616   0.269   3.252   4.827 -0.3346 -0.4228 -0.2360
  336OPC     OW 1617   5.006   0.298   2.335  0.7657 -0.0900 -0.8213
  336OPC    HW1 1618   4.971   0.256   2.267 -0.7179  0.4361 -0.4231
  336OPC    HW2 1619   4.988   0.247   2.402  1.1839 -0.0283 -0.6575
  336OPC     MW 1620   4.998   0.285   2.335  0.6082 -0.0031 -0.7384
  337OPC     OW 1621   0.096   3.525   1.395  0.4288 -0.2371  0.1174
  337OPC    HW1 1622   0.166   3.563   1.360  0.5540  0.9105  1.5165
  337OPC    HW2 1623   0.050   3.592   1.427 -1.5186 -0.9204 -1.0537
  337OPC     MW 1624   0.099   3.540   1.395  0.1596 -0.1686  0.1512
  338OPC     OW 1625   4.487   0.435   1.644 -0.2379 -0.3203 -0.1427
  338OPC    HW1 1626   4.562   0.390   1.647 -2.2013 -4.0212 -0.2841
  338OPC    HW2 1627   4.443   0.404   1.712 -2.2570  0.5087 -1.0131
  338OPC     MW 1628   4.492   0.424   1.654 -0.8259 -0.7445 -0.2921
  339OPC     OW 1629   0.311   3.125   4.332 -0.2177 -0.0852 -0.1433
  339OPC    HW1 1630   0.265   3.084   4.270 -2.7486  1.4394  0.5623
  339OPC    HW2 1631   0.335   3.060   4.385 -0.8544 -1.0563 -0.9947
  339OPC     MW 1632   0.308   3.109   4.331 -0.6856 -0.0035 -0.1650
  340OPC     OW 1633   0.022   2.288   0.803  0.2739  0.9419 -0.1514
  340OPC    HW1 1634   0.045   2.232   0.866 -1.5839  0.2313 -0.0180
  340OPC    HW2 1635   0.038   2.366   0.837  0.3880  0.5340  0.7617
  340OPC     MW 1636   0.028   2.291   0.817  0.0163  0.7768  0.0032
  341OPC     OW 1637   2.891   4.854   2.785 -0.0630 -0.2188 -0.3590
  341OPC    HW1 1638   2.977   4.852   2.770  0.0380  0.8763 -0.0262
  341OPC    HW2 1639   2.856   4.862   2.706  0.0800 -1.6541 -0.5817
  341OPC     MW 1640   2.898   4.855   2.771 -0.0271 -0.2694 -0.3427
  342OPC     OW 1641   1.809   0.248   4.910  0.3030  0.4642 -0.0481
  342OPC    HW1 1642   1.765   0.312   4.869 -3.2886 -0.2488  2.1962
  342OPC    HW2 1643   1.876   0.232   4.857 -0.7788  3.4190 -2.6460
  342OPC     MW 1644   1.812   0.255   4.896 -0.3874  0.7953 -0.1001
  343OPC     OW 1645   3.528   1.654   1.302 -0.0750  0.3729 -0.3950
  343OPC    HW1 1646   3.598   1.616   1.338 -1.5453 -1.2156  0.9813
  343OPC    HW2 1647   3.483   1.683   1.371 -1.1859  0.5947 -1.1945
  343OPC     MW 1648   3.532   1.653   1.318 -0.4563  0.1709 -0.3098
  344OPC     OW 1649   0.289   4.744   0.137 -0.7464  0.2829  0.2977
  344OPC    HW1 1650   0.251   4.793   0.075  1.2744  1.4169 -0.1247
  344OPC    HW2 1651   0.322   4.802   0.192 -1.0816 -0.7044  1.5835
  344OPC     MW 1652   0.288   4.760   0.136 -0.4974  0.3045  0.4252
  345OPC     OW 1653   1.117   3.858   3.334  0.1345  0.0461  0.0612
  345OPC    HW1 1654   1.032   3.877   3.341 -0.2347 -1.4205 -0.1305
  345OPC    HW2 1655   1.120   3.771   3.343  1.8894  0.2563  2.7574
  345OPC     MW 1656   1.105   3.848   3.336  0.3392 -0.1394  0.4312
  346OPC     OW 1657   1.780   1.174   3.875 -0.4548  0.0670  0.1085
  346OPC    HW1 1658   1.853   1.156   3.918 -0.3480  0.6724  0.2018
  346OPC    HW2 1659   1.808   1.216   3.803 -0.5714 -1.6294 -0.9898
  346OPC     MW 1660   1.795   1.178   3.871 -0.4563 -0.0942 -0.0399
  347OPC     OW 1661   4.894   3.402   0.224  0.4789  0.0964  0.4630
  347OPC    HW1 1662   4.836   3.393   0.159  0.2751  0.9836  0.5043
  347OPC    HW2 1663   4.921   3.320   0.239  0.7178 -0.1125 -0.9111
  347OPC     MW 1664   4.889   3.389   0.217  0.4840  0.1967  0.2661
  348OPC     OW 1665   4.273   2.084   0.140 -0.1337 -0.2986 -0.2564
  348OPC    HW1 1666   4.294   2.006   0.171 -2.8810 -1.2489 -0.4688
  348OPC    HW2 1667   4.281   2.075   0.054 -2.4937 -1.1659 -0.4650
  348OPC     MW 1668   4.277   2.072   0.132 -0.8883 -0.5670 -0.3186
  349OPC     OW 1669   1.760   1.678   1.588  0.2981 -0.4780  0.6389
  349OPC    HW1 1670   1.752   1.725   1.515 -0.2795  0.6651  1.4115
  349OPC    HW2 1671   1.773   1.597   1.559  0.1826 -0.0261 -0.7297
  349OPC     MW 1672   1.761   1.673   1.573  0.1957 -0.2424  0.5509
  350OPC     OW 1673   3.866   1.519   2.853  0.1727 -0.7648 -0.1155
  350OPC    HW1 1674   3.888   1.583   2.908 -0.9375  0.3123 -0.8882
  350OPC    HW2 1675   3.846   1.453   2.906 -0.6256  0.1613  0.7883
  350OPC     MW 1676   3.867   1.519   2.869 -0.1093 -0.4689 -0.0962
  351OPC     OW 1677   0.933   2.709   4.430  0.4353 -0.0466  0.0755
  351OPC    HW1 1678   0.865   2.739   4.475  0.9663  1.6012 -0.1439
  351OPC    HW2 1679   0.942   2.627   4.458 -1.4675 -0.2295  0.2788
  351OPC     MW 1680   0.924   2.702   4.440  0.2327  0.1699  0.0732
  352OPC     OW 1681   0.164   4.803   2.633 -0.3020 -0.3258 -0.0417
  352OPC    HW1 1682   0.164   4.773   2.551  1.4556 -1.5978  0.3535
  352OPC    HW2 1683   0.199   4.883   2.625  1.8523 -1.2235 -0.3765
  352OPC     MW 1684   0.169   4.810   2.620  0.2759 -0.6466 -0.0329
  353OPC     OW 1685   0.886   0.898   4.087 -0.0080 -0.0715  0.1734
  353OPC    HW1 1686   0.853   0.958   4.142  0.8925 -0.3343  1.0264
  353OPC    HW2 1687   0.947   0.942   4.044 -0.0161 -0.1320  0.1004
  353OPC     MW 1688   0.890   0.914   4.089  0.1239 -0.1192  0.2887
  354OPC     OW 1689   1.356   1.043   1.202 -0.0131  0.4690 -0.3734
  354OPC    HW1 1690   1.393   0.963   1.201 -1.3001 -0.2199 -3.4179
  354OPC    HW2 1691   1.273   1.027   1.183 -0.3175  2.5695 -0.9663
  354OPC     MW 1692   1.349   1.029   1.199 -0.2483  0.6775 -0.9107
  355OPC     OW 1693   1.172   2.279   4.116  0.2029 -0.2274 -0.3180
  355OPC    HW1 1694   1.243   2.259   4.070  0.1583  0.6805 -0.7932
  355OPC    HW2 1695   1.203   2.305   4.193  0.4565  0.9635 -0.7986
  355OPC     MW 1696   1.187   2.280   4.121  0.2338  0.0825 -0.4594
  356OPC     OW 1697   1.616   1.230   3.455  0.2982 -0.0311 -0.6959
  356OPC    HW1 1698   1.651   1.310   3.451  0.5601 -0.1742 -1.5253
  356OPC    HW2 1699   1.684   1.177   3.440  0.4758 -0.5207  1.5119
  356OPC     MW 1700   1.631   1.234   3.452  0.3632 -0.1245 -0.4922
  357OPC     OW 1701   0.141   0.710   3.161  0.3636 -0.5662  0.6570
  357OPC    HW1 1702   0.069   0.676   3.125  0.3537 -0.8657  0.9522
  357OPC    HW2 1703   0.193   0.641   3.173  0.6077 -0.3848  0.6667
  357OPC     MW 1704   0.138   0.695   3.157  0.3982 -0.5836  0.7020
  358OPC     OW 1705   1.433   3.907   4.295  0.3575 -0.4153 -0.3831
  358OPC    HW1 1706   1.450   3.943   4.373  1.5120 -1.5578 -0.0678
  358OPC    HW2 1707   1.347   3.918   4.286  0.3156  0.3514  0.7368
  358OPC     MW 1708   1.423   3.914   4.305  0.5218 -0.4706 -0.1712
  359OPC     OW 1709   4.472   4.069   2.717 -0.3996 -0.3875  0.4214
  359OPC    HW1 1710   4.420   4.082   2.648 -0.0008 -1.3841 -0.0845
  359OPC    HW2 1711   4.450   3.989   2.744  0.1307 -0.3885  0.8604
  359OPC     MW 1712   4.461   4.059   2.711 -0.2625 -0.5350  0.4114
  360OPC     OW 1713   3.738   2.516   2.238 -0.0489  0.4893  0.0307
  360OPC    HW1 1714   3.793   2.464   2.282  1.9773  2.5556  0.1053
  360OPC    HW2 1715   3.726   2.474   2.163 -2.7056 -2.5816  1.8709
  360OPC     MW 1716   3.744   2.502   2.234 -0.1420  0.3409  0.3136
  361OPC     OW 1717   2.525   1.308   0.515 -0.5766 -0.4280  0.0222
  361OPC    HW1 1718   2.447   1.277   0.541 -0.0703 -1.2052  0.6383
  361OPC    HW2 1719   2.580   1.281   0.577 -0.1246  1.9752  0.8013
  361OPC     MW 1720   2.521   1.300   0.528 -0.4352 -0.1878  0.2283
  362OPC     OW 1721   2.405   0.203   1.281 -0.0392 -0.1949 -0.4921
  362OPC    HW1 1722   2.406   0.162   1.358  3.2392  0.7875  0.1628
  362OPC    HW2 1723   2.469   0.165   1.237  0.5057  1.5785 -1.3410
  362OPC     MW 1724   2.415   0.192   1.286  0.5256  0.2122 -0.5208
  363OPC     OW 1725   1.522   3.416   2.326 -0.0927 -0.0492  0.0167
  363OPC    HW1 1726   1.448   3.376   2.302  1.0478 -2.2175 -0.1713
  363OPC    HW2 1727   1.544   3.374   2.399  0.8563  0.7057  0.1774
  363OPC     MW 1728   1.514   3.403   2.333  0.2159 -0.2578  0.0128
  364OPC     OW 1729   4.405   2.009   1.721 -0.2874  0.1805 -0.5937
  364OPC    HW1 1730   4.395   2.025   1.636 -0.8052  0.3967 -0.4954
  364OPC    HW2 1731   4.352   2.067   1.759 -0.1335  0.0185 -0.1303
  364OPC     MW 1732   4.395   2.020   1.714 -0.3414  0.1885 -0.5107
  365OPC     OW 1733   3.205   3.578   4.283  0.0451 -0.2864  0.5225
  365OPC    HW1 1734   3.292   3.575   4.293  0.5101  0.5272 -2.3685
  365OPC    HW2 1735   3.183   3.657   4.314  0.8601  0.7471 -1.3657
  365OPC     MW 1736   3.215   3.589   4.289  0.2341 -0.0136 -0.1838
  366OPC     OW 1737   2.047   4.906   4.782 -0.1918  0.3629  0.1449
  366OPC    HW1 1738   2.089   4.982   4.777 -1.1917  0.8932 -0.6051
  366OPC    HW2 1739   1.967   4.928   4.810 -0.4875 -0.4127 -0.0506
  366OPC     MW 1740   2.041   4.920   4.786 -0.3833  0.3264  0.0050
  367OPC     OW 1741   3.977   4.875   3.210  0.2797 -0.0766 -0.1551
  367OPC    HW1 1742   3.931   4.932   3.257  0.1802 -0.9800  0.8910
  367OPC    HW2 1743   3.943   4.882   3.130 -2.3370 -1.3180  0.7354
  367OPC     MW 1744   3.965   4.885   3.205 -0.1215 -0.3934  0.1310
  368OPC     OW 1745   4.120   0.989   1.986  0.0354 -0.5002  0.4915
  368OPC    HW1 1746   4.092   0.994   1.904 -1.6973 -2.4435  0.8600
  368OPC    HW2 1747   4.084   1.059   2.024  0.2409  0.0118 -0.2459
  368OPC     MW 1748   4.110   1.000   1.980 -0.1900 -0.7116  0.4370
  369OPC     OW 1749   4.184   0.343   0.955  0.0872  0.1916 -0.1147
  369OPC    HW1 1750   4.136   0.342   0.882  0.2869  3.8873 -0.4959
  369OPC    HW2 1751   4.132   0.380   1.014  0.8645 -0.2212  0.8614
  369OPC     MW 1752   4.170   0.348   0.953  0.2315  0.6766 -0.0268
  370OPC     OW 1753   0.445   0.494   0.582  0.1038  0.0322 -0.0523
  370OPC    HW1 1754   0.380   0.513   0.637 -0.5402 -0.6576 -0.5513
  370OPC    HW2 1755   0.431   0.411   0.561  0.5441  0.1695 -0.9633
  370OPC     MW 1756   0.433   0.485   0.587  0.0737 -0.0494 -0.2606
  371OPC     OW 1757   4.802   2.705   1.215 -0.4779 -0.1810 -0.5118
  371OPC    HW1 1758   4.824   2.631   1.175 -0.6855 -0.3675 -0.2831
  371OPC    HW2 1759   4.878   2.734   1.247 -0.1942  0.3186 -1.5992
  371OPC     MW 1760   4.817   2.699   1.214 -0.4668 -0.1347 -0.6386
  372OPC     OW 1761   1.807   0.658   1.944 -0.0629  0.0199  0.0881
  372OPC    HW1 1762   1.721   0.673   1.944 -0.2068 -0.5321 -2.0717
  372OPC    HW2 1763   1.813   0.571   1.935  0.7117  0.0617  0.0899
  372OPC     MW 1764   1.795   0.647   1.943  0.0303 -0.0554 -0.2306
  373OPC     OW 1765   1.700   1.494   3.397 -0.3466 -0.1023  0.1542
  373OPC    HW1 1766   1.717   1.533   3.321  0.7088  1.4820  1.1442
  373OPC    HW2 1767   1.638   1.544   3.433  0.2615  0.0836  0.9823
  373OPC     MW 1768   1.693   1.507   3.391 -0.1009  0.1592  0.4228
  374OPC     OW 1769   1.567   1.150   4.348  0.0382 -0.1910 -0.4346
  374OPC    HW1 1770   1.633   1.166   4.293  0.2158  0.5273 -0.0158
  374OPC    HW2 1771   1.565   1.062   4.351  2.7402 -0.3033  1.6383
  374OPC     MW 1772   1.577   1.139   4.340  0.4636 -0.1015 -0.0668
  375OPC     OW 1773   4.022   1.255   0.941  0.5044  0.1806 -0.1678
  375OPC    HW1 1774   3.941   1.285   0.958  0.5659  0.7339 -0.8184
  375OPC    HW2 1775   4.072   1.326   0.952  1.2269 -0.6082  2.3689
  375OPC     MW 1776   4.017   1.270   0.945  0.6204  0.1459  0.1108
  376OPC     OW 1777   1.286   3.528   4.357  0.5418  0.9812 -0.1369
  376OPC    HW1 1778   1.276   3.554   4.440 -1.2483  1.6111 -0.5077
  376OPC    HW2 1779   1.216   3.560   4.317  1.3258  0.6068 -1.8975
  376OPC     MW 1780   1.274   3.537   4.363  0.3932  1.0189 -0.4518
  377OPC     OW 1781   2.397   1.305   1.486  0.0575 -0.6046  0.1006
  377OPC    HW1 1782   2.350   1.274   1.552 -1.8861  3.7285  1.0807
  377OPC    HW2 1783   2.338   1.315   1.422  0.9569 -0.5410 -0.7444
  377OPC     MW 1784   2.382   1.302   1.486 -0.0968  0.0449  0.1205
  378OPC     OW 1785   0.739   0.494   2.601  0.4557 -0.6888 -0.0848
  378OPC    HW1 1786   0.718   0.414   2.572  0.1252 -0.8775  0.6701
  378OPC    HW2 1787   0.759   0.537   2.527 -2.3300 -0.5675 -0.9040
  378OPC     MW 1788   0.739   0.489   2.586 -0.0047 -0.6987 -0.0943
  379OPC     OW 1789   4.790   1.398   3.648 -0.0971 -0.0074 -0.2995
  379OPC    HW1 1790   4.775   1.411   3.733  1.2451  2.0099 -0.3053
  379OPC    HW2 1791   4.772   1.313   3.637 -2.4352  0.1403  1.4905
  379OPC     MW 1792   4.785   1.387   3.659 -0.2444  0.3124 -0.0360
  380OPC     OW 1793   2.625   1.424   3.902  0.1779  0.1412  0.7121
  380OPC    HW1 1794   2.627   1.426   3.814 -0.1168  0.7415  0.7086
  380OPC    HW2 1795   2.544   1.453   3.920  0.9672  2.2040  1.2099
  380OPC     MW 1796   2.613   1.429   3.891  0.2511  0.5346  0.7851
  381OPC     OW 1797   4.676   5.066   4.997  0.1719  0.2535  0.1502
  381OPC    HW1 1798   4.633   5.120   5.051  0.6179 -0.1481  0.9208
  381OPC    HW2 1799   4.617   5.049   4.935 -0.1878  1.1183  0.2377
  381OPC     MW 1800   4.661   5.071   4.996  0.1845  0.3221  0.2770
  382OPC     OW 1801   2.552   2.529   0.126  0.3936  0.5291 -0.6164
  382OPC    HW1 1802   2.548   2.550   0.041 -0.4732 -1.5936 -1.1512
  382OPC    HW2 1803   2.608   2.462   0.128  0.6967  0.7874  0.5723
  382OPC     MW 1804   2.560   2.522   0.114  0.3104  0.2538 -0.5198
  383OPC     OW 1805   1.962   4.295   0.656 -0.2388 -0.1468  0.1037
  383OPC    HW1 1806   1.908   4.349   0.698 -0.7405 -0.8542  0.3914
  383OPC    HW2 1807   2.015   4.349   0.613  0.1101  0.6118  1.4100
  383OPC     MW 1808   1.962   4.311   0.656 -0.2614 -0.1390  0.3392
  384OPC     OW 1809   3.259   5.024   0.441  0.1687 -0.1787 -0.0563
  384OPC    HW1 1810   3.287   5.083   0.498 -0.9020  0.5443 -0.2380
  384OPC    HW2 1811   3.330   4.977   0.423  0.9601  0.8142  0.3801
  384OPC     MW 1812   3.273   5.026   0.447  0.1274  0.0746 -0.0187
  385OPC     OW 1813   2.295   1.349   2.026 -0.1180 -0.0397  0.1236
  385OPC    HW1 1814   2.287   1.426   2.067 -0.2252 -0.1048  0.2246
  385OPC    HW2 1815   2.320   1.294   2.089 -0.7190 -0.2343  0.2004
  385OPC     MW 1816   2.298   1.352   2.041 -0.2227 -0.0780  0.1497
  386OPC     OW 1817   1.890   4.859   2.649  0.2428 -0.3015  0.1160
  386OPC    HW1 1818   1.869   4.819   2.723 -4.3368 -1.4803 -1.5226
  386OPC    HW2 1819   1.938   4.800   2.607 -0.1441 -1.0643  0.7130
  386OPC     MW 1820   1.894   4.845   2.654 -0.4908 -0.5882 -0.0379
  387OPC     OW 1821   2.557   5.013   4.982  0.2257  0.0531 -0.1639
  387OPC    HW1 1822   2.623   5.013   4.926  0.5243  2.0426  0.1280
  387OPC    HW2 1823   2.559   4.933   5.017  2.5761  0.1316 -0.0233
  387OPC     MW 1824   2.567   5.001   4.979  0.6171  0.3586 -0.1001
  388OPC     OW 1825   2.446   4.129   2.985  0.0193  0.0739 -0.1695
  388OPC    HW1 1826   2.467   4.210   2.961  1.8118 -0.7660 -1.7045
  388OPC    HW2 1827   2.462   4.082   2.913 -1.5786 -1.5888  0.4696
  388OPC     MW 1828   2.451   4.134   2.971  0.0479 -0.2959 -0.3018
  389OPC     OW 1829   3.021   2.532   3.926 -0.2261  0.2369  0.1104
  389OPC    HW1 1830   3.026   2.568   3.847  1.5433  1.1016  0.5599
  389OPC    HW2 1831   2.953   2.478   3.920 -1.6141  2.0068 -1.2764
  389OPC     MW 1832   3.012   2.530   3.914 -0.1698  0.6260 -0.0281
  390OPC     OW 1833   1.083   3.600   4.190  0.4297 -0.0208  0.7415
  390OPC    HW1 1834   1.138   3.553   4.142  2.6502  1.6100  1.5293
  390OPC    HW2 1835   1.061   3.666   4.138 -2.7145 -1.7098 -0.3755
  390OPC     MW 1836   1.088   3.602   4.175  0.2932 -0.0294  0.6931
  391OPC     OW 1837   2.768   4.477   2.543  0.0112 -0.2519 -0.4166
  391OPC    HW1 1838   2.833   4.523   2.578  0.1192  0.2113 -1.2042
  391OPC    HW2 1839   2.808   4.426   2.485 -0.2918 -0.1954 -0.6762
  391OPC     MW 1840   2.783   4.477   2.540 -0.0175 -0.1752 -0.5714
  392OPC     OW 1841   1.405   3.935   0.493  0.1748 -0.2635 -0.0204
  392OPC    HW1 1842   1.381   4.014   0.465  1.0363 -0.1605 -0.4972
  392OPC    HW2 1843   1.466   3.911   0.436 -0.1920 -1.3456  0.0350
  392OPC     MW 1844   1.411   3.943   0.481  0.2479 -0.4081 -0.0826
  393OPC     OW 1845   2.725   2.007   3.473 -0.3545 -0.3009 -0.0714
  393OPC    HW1 1846   2.805   2.023   3.442  0.1333 -1.2961  0.6468
  393OPC    HW2 1847   2.728   1.923   3.496 -0.6189  0.3954  2.8676
  393OPC     MW 1848   2.737   1.997   3.472 -0.3214 -0.3450  0.4689
  394OPC     OW 1849   4.138   1.805   0.153  0.8929 -0.2036 -0.2152
  394OPC    HW1 1850   4.123   1.719   0.150 -0.9218  0.0795 -2.7079
  394OPC    HW2 1851   4.183   1.821   0.080  0.4267  1.0536 -0.2571
  394OPC     MW 1852   4.143   1.794   0.142  0.5562  0.0239 -0.5896
  395OPC     OW 1853   4.257   5.040   0.722  0.5143  0.3723  0.6533
  395OPC    HW1 1854   4.183   5.047   0.768  0.1187  0.9641 -0.0479
  395OPC    HW2 1855   4.234   4.989   0.655  0.7810  0.4314  0.5175
  395OPC     MW 1856   4.243   5.033   0.719  0.4954  0.4683  0.5297
  396OPC     OW 1857   3.894   3.781   1.111  0.1200 -0.0552  0.0441
  396OPC    HW1 1858   3.864   3.859   1.086  0.1338 -0.4610 -1.2948
  396OPC    HW2 1859   3.843   3.724   1.069  1.8542 -0.7554 -1.2256
  396OPC     MW 1860   3.882   3.784   1.101  0.3781 -0.2185 -0.3413
  397OPC     OW 1861   4.373   0.011   4.376 -0.0010 -0.3132  0.2029
  397OPC    HW1 1862   4.332   0.085   4.357  2.2965  0.7600 -0.9914
  397OPC    HW2 1863   4.397   0.021   4.460  0.7044  0.5345 -0.0867
  397OPC     MW 1864   4.370   0.023   4.386  0.4425 -0.0294 -0.0165
  398OPC     OW 1865   4.452   1.179   4.825  0.0712  0.3453 -0.8998
  398OPC    HW1 1866   4.476   1.262   4.839  2.7367 -0.5546  0.6505
  398OPC    HW2 1867   4.490   1.160   4.749 -1.4911  0.8189 -1.8315
  398OPC     MW 1868   4.461   1.189   4.816  0.2344  0.2823 -0.8085
  399OPC     OW 1869   2.938   4.984   3.123 -0.3284 -0.0687 -0.8739
  399OPC    HW1 1870   2.866   4.976   3.075  0.1580 -1.8519 -1.3708
  399OPC    HW2 1871   2.908   4.982   3.205 -0.9709  0.9085 -1.0631
  399OPC     MW 1872   2.923   4.983   3.128 -0.3514 -0.1879 -0.9754
  400OPC     OW 1873   4.860   4.102   1.285 -0.4469 -0.0517  0.0060
  400OPC    HW1 1874   4.828   4.174   1.247  2.2302  2.0881  1.4707
  400OPC    HW2 1875   4.833   4.109   1.368 -0.5971 -1.0818  0.0670
  400OPC     MW 1876   4.851   4.114   1.292 -0.0737  0.1123  0.2314
  401OPC     OW 1877   1.125   4.315   2.309 -0.1876  0.2918  0.0462
  401OPC    HW1 1878   1.087   4.369   2.253  2.7018  2.8056  0.2356
  401OPC    HW2 1879   1.123   4.358   2.385  1.6456 -0.0545  0.3482
  401OPC     MW 1880   1.119   4.329   2.312  0.5100  0.6118  0.1189
  402OPC     OW 1881   4.091   1.116   3.955 -0.1387  0.5122 -0.0213
  402OPC    HW1 1882   4.027   1.104   3.898 -0.1300  2.6395 -0.5736
  402OPC    HW2 1883   4.145   1.171   3.914  1.9992 -1.0706  0.4880
  402OPC     MW 1884   4.089   1.122   3.941  0.1788  0.5926 -0.0277
  403OPC     OW 1885   1.761   2.588   1.860 -0.0567  0.1017  0.5219
  403OPC    HW1 1886   1.838   2.628   1.872  0.6829 -1.5491  1.6915
  403OPC    HW2 1887   1.709   2.624   1.920 -1.1389  3.1695 -1.9673
  403OPC     MW 1888   1.765   2.599   1.871 -0.1073  0.3109  0.3270
  404OPC     OW 1889   2.589   0.131   2.966  0.2691  0.1212 -0.6338
  404OPC    HW1 1890   2.512   0.129   2.925 -0.0903 -2.8266 -0.0714
  404OPC    HW2 1891   2.566   0.138   3.050  0.8198  2.0322 -0.5960
  404OPC     MW 1892   2.574   0.132   2.972  0.2974 -0.0319 -0.5451
  405OPC     OW 1893   4.204   1.440   4.004  0.4807  0.0065  0.9970
  405OPC    HW1 1894   4.250   1.501   4.047  1.0310 -0.3574  0.9349
  405OPC    HW2 1895   4.136   1.484   3.973  0.0281  0.2797  2.2958
  405OPC     MW 1896   4.201   1.456   4.006  0.4952 -0.0069  1.1795
  406OPC     OW 1897   2.344   3.853   1.928  0.0884  0.1423  0.1398
  406OPC    HW1 1898   2.371   3.786   1.977 -0.2498 -0.0776  0.0291
  406OPC    HW2 1899   2.258   3.857   1.942  0.2704  1.2975  1.0381
  406OPC     MW 1900   2.336   3.844   1.937  0.0653  0.2805  0.2561
  407OPC     OW 1901   3.213   3.229   4.000 -0.1642 -0.2701 -0.0027
  407OPC    HW1 1902   3.207   3.299   3.948  1.5785  0.5618  0.8337
  407OPC    HW2 1903   3.226   3.163   3.944  0.1811  0.3787 -0.7150
  407OPC     MW 1904   3.214   3.229   3.984  0.1441 -0.0514  0.0156
  408OPC     OW 1905   4.734   2.127   1.022 -0.1299 -0.3853 -1.4438
  408OPC    HW1 1906   4.647   2.125   1.028 -0.1854  1.9031 -0.6623
  408OPC    HW2 1907   4.749   2.189   0.963  0.9977 -1.2405 -2.1007
  408OPC     MW 1908   4.723   2.136   1.014  0.0284 -0.1737 -1.4254
  409OPC     OW 1909   4.781   0.072   1.766  0.6684 -0.1820 -0.4098
  409OPC    HW1 1910   4.777   0.026   1.692 -0.2079 -0.2107 -0.3498
  409OPC    HW2 1911   4.745   0.148   1.744 -1.8923 -1.0065  0.5851
  409OPC     MW 1912   4.775   0.076   1.752  0.1607 -0.3080 -0.2540
  410OPC     OW 1913   4.642   5.050   0.549  0.1447 -0.6695 -0.4222
  410OPC    HW1 1914   4.705   5.000   0.516  0.4625 -0.3662 -0.2765
  410OPC    HW2 1915   4.579   4.993   0.569  0.1398 -0.9085 -1.0982
  410OPC     MW 1916   4.642   5.034   0.547  0.1910 -0.6599 -0.5005
  411OPC     OW 1917   3.168   0.012   2.463 -0.1341 -0.1502 -0.3393
  411OPC    HW1 1918   3.117   0.046   2.402  1.1666 -0.0147 -1.3878
  411OPC    HW2 1919   3.178   0.077   2.521 -1.4400 -0.3126  0.0958
  411OPC     MW 1920   3.162   0.027   2.463 -0.1348 -0.1541 -0.4300
  412OPC     OW 1921   4.787   3.760   2.174  0.1840 -0.2564 -0.2031
  412OPC    HW1 1922   4.722   3.707   2.151  0.3359 -0.8525  0.6641
  412OPC    HW2 1923   4.761   3.839   2.148 -2.6919  0.2454  3.3245
  412OPC     MW 1924   4.774   3.764   2.167 -0.2184 -0.2702  0.4461
  413OPC     OW 1925   1.637   3.570   4.607  0.0263 -0.2767 -0.0451
  413OPC    HW1 1926   1.562   3.564   4.652  0.3821  1.8079  0.9226
  413OPC    HW2 1927   1.613   3.607   4.532 -0.1325 -1.1262 -0.4261
  413OPC     MW 1928   1.622   3.575   4.602  0.0554 -0.0942  0.0415
  414OPC     OW 1929   4.942   0.814   0.696  0.1799 -0.5165  0.0357
  414OPC    HW1 1930   4.872   0.853   0.662 -0.2530 -0.8421  0.5477
  414OPC    HW2 1931   5.005   0.874   0.688 -0.8904  1.0999  2.5483
  414OPC     MW 1932   4.941   0.829   0.690 -0.0424 -0.3259  0.4825
  415OPC     OW 1933   3.839   2.403   0.144 -0.3126  0.2810  0.0394
  415OPC    HW1 1934   3.787   2.393   0.075  1.1693  0.0702 -1.1198
  415OPC    HW2 1935   3.888   2.330   0.143  0.6447  0.8995  0.4996
  415OPC     MW 1936   3.839   2.391   0.134  0.0476  0.3412 -0.0639
  416OPC     OW 1937   0.696   2.515   2.918  0.5960  0.0670  0.0515
  416OPC    HW1 1938   0.641   2.532   2.852  0.0608  0.7133  0.6475
  416OPC    HW2 1939   0.768   2.560   2.896 -0.5523  2.7277  1.2519
  416OPC     MW 1940   0.699   2.525   2.905  0.3473  0.5556  0.3167
  417OPC     OW 1941   3.581   2.432   1.603  0.2299 -0.4192  0.3905
  417OPC    HW1 1942   3.601   2.401   1.524 -0.2199 -1.1504  0.5512
  417OPC    HW2 1943   3.494   2.428   1.605  0.1321  1.0627  0.3546
  417OPC     MW 1944   3.571   2.427   1.592  0.1491 -0.3083  0.4089
  418OPC     OW 1945   2.707   0.548   4.617 -0.5009  0.3318  0.0039
  418OPC    HW1 1946   2.784   0.585   4.598  0.3379 -1.0222  0.6452
  418OPC    HW2 1947   2.670   0.605   4.671  0.7054  0.3325  0.8622
  418OPC     MW 1948   2.713   0.562   4.622 -0.1987  0.1319  0.2255
  419OPC     OW 1949   4.648   3.453   3.389  0.1686 -0.4499 -0.4095
  419OPC    HW1 1950   4.625   3.537   3.392 -2.9408 -1.1601 -0.1700
  419OPC    HW2 1951   4.707   3.445   3.452 -0.4039  1.3420  0.4183
  419OPC     MW 1952   4.653   3.464   3.399 -0.3753 -0.2902 -0.2518
  420OPC     OW 1953   4.147   1.779   1.163  0.2599 -0.2642 -0.3382
  420OPC    HW1 1954   4.075   1.821   1.189 -0.4679 -0.2838 -2.1933
  420OPC    HW2 1955   4.211   1.830   1.191 -0.5537  3.5597 -4.3722
  420OPC     MW 1956   4.145   1.793   1.171  0.0319  0.2977 -1.2082
  421OPC     OW 1957   5.073   3.134   3.379  0.1524 -0.1365  0.0790
  421OPC    HW1 1958   5.003   3.085   3.392  1.1800 -1.9471 -0.8141
  421OPC    HW2 1959   5.062   3.202   3.433 -1.4306 -1.2387  1.2026
  421OPC     MW 1960   5.061   3.137   3.389  0.0703 -0.5668  0.1132
  422OPC     OW 1961   3.723   3.404   3.230  0.0311 -0.4900 -0.5250
  422OPC    HW1 1962   3.648   3.442   3.206  0.2210 -0.5347 -1.2227
  422OPC    HW2 1963   3.722   3.409   3.317 -0.9546 -0.8222 -0.5048
  422OPC     MW 1964   3.711   3.410   3.239 -0.0865 -0.5455 -0.6251
  423OPC     OW 1965   2.819   5.049   1.592 -0.2479 -0.2444 -0.0250
  423OPC    HW1 1966   2.752   5.046   1.648 -0.2949 -0.7364 -0.1014
  423OPC    HW2 1967   2.882   5.004   1.633 -0.7118 -1.7779 -0.9165
  423OPC     MW 1968   2.818   5.042   1.607 -0.3234 -0.5436 -0.1680
  424OPC     OW 1969   1.511   2.703   3.812  0.1458 -0.4463 -0.1824
  424OPC    HW1 1970   1.452   2.694   3.875 -2.0192 -0.5918 -2.1179
  424OPC    HW2 1971   1.528   2.788   3.811 -1.0046 -0.2146 -0.4183
  424OPC     MW 1972   1.505   2.714   3.821 -0.3439 -0.4334 -0.5031
  425OPC     OW 1973   2.067   2.294   4.156 -0.1213  0.0371  0.0033
  425OPC    HW1 1974   2.129   2.337   4.112  2.9951 -3.1866  0.7749
  425OPC    HW2 1975   2.093   2.300   4.239 -1.2604 -0.8658  0.4475
  425OPC     MW 1976   2.080   2.301   4.162  0.1707 -0.5726  0.1829
  426OPC     OW 1977   4.419   0.902   0.889 -0.2206 -0.1397  0.5954
  426OPC    HW1 1978   4.340   0.906   0.853  0.3414  1.7228 -0.5677
  426OPC    HW2 1979   4.444   0.820   0.875 -2.7694 -1.4674  2.9872
  426OPC     MW 1980   4.411   0.890   0.881 -0.5140 -0.0606  0.7769
  427OPC     OW 1981   3.976   2.101   2.018 -0.1166  0.2301  0.6110
  427OPC    HW1 1982   3.920   2.049   1.975 -1.5010  1.6087  0.6602
  427OPC    HW2 1983   4.042   2.109   1.962  0.7951 -2.6001  1.1375
  427OPC     MW 1984   3.977   2.095   2.003 -0.1863  0.0157  0.6961
  428OPC     OW 1985   4.119   0.588   3.893  0.2548  0.6485  0.2956
  428OPC    HW1 1986   4.055   0.648   3.894  0.8494  1.2900  0.6171
  428OPC    HW2 1987   4.097   0.535   3.827 -0.3922  1.0933  0.1471
  428OPC     MW 1988   4.106   0.589   3.884  0.2470  0.8090  0.3211
  429OPC     OW 1989   4.875   0.801   2.751 -0.1225  0.2680 -0.3238
  429OPC    HW1 1990   4.831   0.823   2.679  0.0693  1.0345 -0.2172
  429OPC    HW2 1991   4.944   0.757   2.721  0.7927  1.9026 -0.7477
  429OPC     MW 1992   4.878   0.798   2.736  0.0410  0.6227 -0.3706
  430OPC     OW 1993   3.442   3.024   1.396 -0.1936 -0.2605  0.6504
  430OPC    HW1 1994   3.438   2.956   1.342 -2.0708  1.3256 -1.3710
  430OPC    HW2 1995   3.419   2.990   1.473  0.2664 -2.1538 -0.0032
  430OPC     MW 1996   3.438   3.009   1.400 -0.4030 -0.3059  0.2552
  431OPC     OW 1997   3.974   3.171   1.138  0.0313  0.1512  0.0395
  431OPC    HW1 1998   4.043   3.120   1.153  0.2287  0.6411  0.8830
  431OPC    HW2 1999   3.921   3.152   1.206  0.2161  1.2425  0.5004
  431OPC     MW 2000   3.976   3.160   1.150  0.0877  0.3847  0.2321
  432OPC     OW 2001   4.750   0.463   2.608 -0.3937  0.1108 -0.1471
  432OPC    HW1 2002   4.672   0.425   2.614  0.1594 -1.1355 -0.6040
  432OPC    HW2 2003   4.760   0.478   2.523 -0.5727  1.2656  0.0137
  432OPC     MW 2004   4.740   0.460   2.597 -0.3383  0.0973 -0.1909
  433OPC     OW 2005   4.075   4.891   3.938 -0.2884 -0.2492  0.5620
  433OPC    HW1 2006   4.115   4.827   3.982 -0.5184 -0.0784  1.0374
  433OPC    HW2 2007   4.053   4.947   4.001  2.0782  1.5255 -0.0666
  433OPC     MW 2008   4.078   4.890   3.954  0.0274  0.0381  0.5394
  434OPC     OW 2009   3.479   2.070   0.503  0.0067 -0.5237  0.6218
  434OPC    HW1 2010   3.420   2.034   0.556 -0.9217 -0.6910 -0.4837
  434OPC    HW2 2011   3.550   2.022   0.516 -0.9839 -2.3358 -0.2449
  434OPC     MW 2012   3.480   2.057   0.513 -0.2767 -0.8161  0.3304
  435OPC     OW 2013   3.116   0.889   2.784 -0.0435 -0.3911  0.4024
  435OPC    HW1 2014   3.162   0.815   2.783 -1.0821 -1.1149  1.9903
  435OPC    HW2 2015   3.140   0.927   2.859 -0.0023  0.5760 -0.0843
  435OPC     MW 2016   3.126   0.883   2.795 -0.1909 -0.3552  0.5651
  436OPC     OW 2017   2.466   0.493   4.187  0.3110 -0.1698  0.2321
  436OPC    HW1 2018   2.491   0.458   4.263  0.5114  0.5651  0.5089
  436OPC    HW2 2019   2.398   0.444   4.163  0.0069 -0.1689  1.0720
  436OPC     MW 2020   2.460   0.480   4.195  0.2956 -0.0611  0.3970
  437OPC     OW 2021   2.687   0.119   0.898  0.3887  0.1931  0.0365
  437OPC    HW1 2022   2.771   0.101   0.885  0.5290  1.2309 -0.6153
  437OPC    HW2 2023   2.674   0.102   0.982  0.4415 -3.0440 -0.4971
  437OPC     MW 2024   2.697   0.114   0.908  0.4172 -0.1318 -0.1386
  438OPC     OW 2025   2.620   3.013   4.278 -0.3492  0.0299  0.4511
  438OPC    HW1 2026   2.668   3.059   4.221  1.7053  0.1342  2.1126
  438OPC    HW2 2027   2.597   3.073   4.338  0.0633 -0.5741  1.2352
  438OPC     MW 2028   2.624   3.029   4.279  0.0151 -0.0440  0.8128
  439OPC     OW 2029   4.870   1.480   2.887 -0.2315  0.0869 -0.3682
  439OPC    HW1 2030   4.800   1.524   2.915 -1.2077 -2.1611  0.9187
  439OPC    HW2 2031   4.900   1.531   2.822 -1.5137  2.3945  0.7062
  439OPC     MW 2032   4.864   1.494   2.881 -0.5651  0.0957 -0.0193
  440OPC     OW 2033   0.543   0.808   2.654  0.3951  0.0353 -0.2683
  440OPC    HW1 2034   0.532   0.722   2.642 -1.1098  0.0344  0.7741
  440OPC    HW2 2035   0.529   0.841   2.575  0.0832 -0.6329 -0.5037
  440OPC     MW 2036   0.539   0.800   2.641  0.1267 -0.0635 -0.1491
  441OPC     OW 2037   4.621   1.310   3.056  0.0419 -0.2331  0.3244
  441OPC    HW1 2038   4.674   1.315   3.125 -1.2755 -0.1275  1.3639
  441OPC    HW2 2039   4.618   1.392   3.027  0.7838 -0.3196 -0.0278
  441OPC     MW 2040   4.628   1.323   3.062 -0.0434 -0.2303  0.4259
  442OPC     OW 2041   0.298   2.843   4.450  0.1117 -0.3894 -0.0809
  442OPC    HW1 2042   0.377   2.866   4.480 -0.2040  0.9994 -0.2296
  442OPC    HW2 2043   0.305   2.757   4.437  1.2782 -0.4664  0.8695
  442OPC     MW 2044   0.311   2.834   4.453  0.2373 -0.1957  0.0377
  443OPC     OW 2045   1.821   0.752   3.728 -0.3008  0.3308 -0.4303
  443OPC    HW1 2046   1.908   0.762   3.725 -0.0748  0.4347  2.9955
  443OPC    HW2 2047   1.811   0.667   3.743 -0.6764  0.6002  0.9147
  443OPC     MW 2048   1.833   0.741   3.730 -0.3229  0.3859  0.2744
  444OPC     OW 2049   1.263   4.558   1.222  0.5221  0.1350 -0.0181
  444OPC    HW1 2050   1.212   4.535   1.155  1.1171 -1.4691  0.0303
  444OPC    HW2 2051   1.318   4.615   1.187  0.2878 -0.0444 -0.7017
  444OPC     MW 2052   1.263   4.563   1.207  0.5754 -0.1287 -0.1119
  445OPC     OW 2053   3.512   1.146   3.034  0.1350 -0.3749  0.7127
  445OPC    HW1 2054   3.543   1.071   3.065 -1.0529 -0.6144  1.3802
  445OPC    HW2 2055   3.476   1.184   3.104  2.8892  2.0572  1.0491
  445OPC     MW 2056   3.512   1.141   3.049  0.3663 -0.0510  0.8610
  446OPC     OW 2057   0.327   0.085   3.013 -0.5137  0.7083 -0.3795
  446OPC    HW1 2058   0.368   0.140   2.958 -0.8925  0.3917 -0.9907
  446OPC    HW2 2059   0.376   0.012   3.009 -0.8577  0.4950 -0.7328
  446OPC     MW 2060   0.341   0.082   3.004 -0.6205  0.6301 -0.5220
  447OPC     OW 2061   0.929   0.987   1.238 -0.3330  0.1594 -0.1807
  447OPC    HW1 2062   0.980   1.058   1.241 -0.2540  0.0761  0.7459
  447OPC    HW2 2063   0.942   0.949   1.315 -0.4935 -0.7922 -0.6049
  447OPC     MW 2064   0.938   0.992   1.250 -0.3451  0.0065 -0.1065
  448OPC     OW 2065   0.995   3.556   1.338 -0.0547 -0.6179  0.0861
  448OPC    HW1 2066   1.079   3.566   1.317 -0.5992 -0.1424 -2.1853
  448OPC    HW2 2067   0.969   3.637   1.357 -0.2053 -0.6163 -0.1205
  448OPC     MW 2068   1.004   3.569   1.338 -0.1574 -0.5474 -0.2800
  449OPC     OW 2069   1.519   4.465   2.310 -0.0743 -0.0749  0.1296
  449OPC    HW1 2070   1.540   4.412   2.244  1.1559 -0.0584  0.4668
  449OPC    HW2 2071   1.568   4.536   2.295  0.2159 -0.0666  1.0286
  449OPC     MW 2072   1.529   4.468   2.298  0.1503 -0.0713  0.3122
  450OPC     OW 2073   0.321   1.341   3.329  0.0724  0.2128  0.4137
  450OPC    HW1 2074   0.260   1.342   3.390  0.4717  1.2755  0.8318
  450OPC    HW2 2075   0.371   1.411   3.348  0.1324  0.6650 -1.1810
  450OPC     MW 2076   0.320   1.352   3.341  0.1402  0.4366  0.2398
  451OPC     OW 2077   1.325   2.778   3.566 -0.0066 -0.1516  0.0664
  451OPC    HW1 2078   1.389   2.823   3.605  1.4033  0.5246 -2.7224
  451OPC    HW2 2079   1.348   2.695   3.579  0.9862  0.0711 -0.1530
  451OPC     MW 2080   1.338   2.772   3.573  0.3483 -0.0190 -0.3780
  452OPC     OW 2081   4.351   4.382   2.377 -0.4913  0.1772  0.2347
  452OPC    HW1 2082   4.299   4.380   2.307  0.6730 -2.2824 -0.6624
  452OPC    HW2 2083   4.431   4.379   2.343  0.2874  2.5013  1.6280
  452OPC     MW 2084   4.355   4.381   2.362 -0.2046  0.1571  0.3082
  453OPC     OW 2085   1.364   1.786   3.867  0.2361 -0.0413 -0.7426
  453OPC    HW1 2086   1.394   1.708   3.892 -0.1392 -0.1423 -0.5966
  453OPC    HW2 2087   1.408   1.842   3.918 -0.3230 -0.2291 -0.0318
  453OPC     MW 2088   1.375   1.782   3.879  0.0981 -0.0839 -0.6160
  454OPC     OW 2089   2.874   2.566   4.488 -0.0817  0.4872 -0.0322
  454OPC    HW1 2090   2.826   2.637   4.471 -0.1094  0.4777  0.0065
  454OPC    HW2 2091   2.873   2.560   4.575  2.2304  2.0448  0.1752
  454OPC     MW 2092   2.866   2.575   4.498  0.2558  0.7159  0.0043
  455OPC     OW 2093   2.175   1.111   4.587 -0.2163 -0.1341  0.1741
  455OPC    HW1 2094   2.210   1.117   4.667 -0.0769  1.1488  0.0329
  455OPC    HW2 2095   2.180   1.026   4.569  0.3369 -0.3525  1.2695
  455OPC     MW 2096   2.181   1.099   4.596 -0.1138  0.0231  0.3150
  456OPC     OW 2097   4.029   1.856   1.663  0.1488  0.3253  0.7424
  456OPC    HW1 2098   4.038   1.801   1.596 -1.2560 -0.3390  1.0598
  456OPC    HW2 2099   4.086   1.826   1.722 -0.3022 -0.5659  0.7455
  456OPC     MW 2100   4.039   1.844   1.662 -0.1254  0.0955  0.7897
  457OPC     OW 2101   1.051   4.162   1.632  0.1048 -0.2671  0.3504
  457OPC    HW1 2102   1.113   4.135   1.577 -0.7320 -0.8954 -0.3026
  457OPC    HW2 2103   1.077   4.130   1.709  1.0916  0.3124  0.2751
  457OPC     MW 2104   1.064   4.153   1.635  0.1270 -0.2742  0.2428
  458OPC     OW 2105   1.058   4.952   3.571  0.2624  0.0039  0.7177
  458OPC    HW1 2106   0.977   4.941   3.542  0.4630  0.6967 -0.1719
  458OPC    HW2 2107   1.090   5.014   3.518  1.2247  0.0550  1.3338
  458OPC     MW 2108   1.051   4.960   3.559  0.4342  0.1137  0.6773
  459OPC     OW 2109   1.277   4.016   1.541  0.0809 -0.2422  0.1293
  459OPC    HW1 2110   1.257   3.973   1.615  3.3788 -1.5088  0.4608
  459OPC    HW2 2111   1.356   4.049   1.558 -0.4436  2.2451 -1.7684
  459OPC     MW 2112   1.286   4.015   1.555  0.4906 -0.0620 -0.1020
  460OPC     OW 2113   1.754   1.668   3.164 -0.1609  0.4625 -0.1031
  460OPC    HW1 2114   1.826   1.716   3.178 -0.0705  0.2768  0.0620
  460OPC    HW2 2115   1.759   1.649   3.079 -0.2483  0.8263 -0.1955
  460OPC     MW 2116   1.765   1.672   3.154 -0.1604  0.4889 -0.0924
  461OPC     OW 2117   3.226   1.260   1.325  0.0424  0.2067  0.0862
  461OPC    HW1 2118   3.189   1.219   1.392 -0.1585 -1.8176 -1.2064
  461OPC    HW2 2119   3.159   1.289   1.278  0.1793  1.1860  0.4706
  461OPC     MW 2120   3.211   1.259   1.328  0.0330  0.0523 -0.0480
  462OPC     OW 2121   0.361   4.368   5.067 -0.1214 -0.4707  0.0238
  462OPC    HW1 2122   0.299   4.412   5.024 -0.1797  0.6395  1.1700
  462OPC    HW2 2123   0.319   4.299   5.098 -0.1142 -1.1990 -1.5151
  462OPC     MW 2124   0.346   4.365   5.065 -0.1290 -0.4144 -0.0341
  463OPC     OW 2125   2.393   0.951   0.295 -0.4702  0.4522 -0.2430
  463OPC    HW1 2126   2.322   0.956   0.244 -1.8262  1.7117  1.5884
  463OPC    HW2 2127   2.432   1.028   0.283 -0.5150  0.5467  0.1895
  463OPC     MW 2128   2.388   0.963   0.286 -0.6770  0.6522  0.0914
  464OPC     OW 2129   3.615   2.171   4.627  0.2413 -0.2761 -0.7538
  464OPC    HW1 2130   3.577   2.096   4.650  1.2295 -0.6715 -0.3338
  464OPC    HW2 2131   3.625   2.163   4.541  0.2761 -0.5959 -0.7216
  464OPC     MW 2132   3.611   2.159   4.617  0.3923 -0.3818 -0.6869
  465OPC     OW 2133   3.878   0.291   0.064  0.6511  0.3415  0.2927
  465OPC    HW1 2134   3.930   0.261   0.001 -0.9189  1.0969 -1.4540
  465OPC    HW2 2135   3.919   0.362   0.092  1.1122  0.3093 -0.2784
  465OPC     MW 2136   3.891   0.297   0.059  0.4873  0.4483 -0.0497
  466OPC     OW 2137   2.521   2.083   0.253  0.4229 -0.0675  0.2022
  466OPC    HW1 2138   2.463   2.125   0.302 -0.1277 -1.4383  0.7732
  466OPC    HW2 2139   2.568   2.038   0.311 -0.0964 -1.5386 -0.4855
  466OPC     MW 2140   2.519   2.083   0.269  0.2646 -0.4873  0.1850
  467OPC     OW 2141   0.673   0.449   3.158 -0.6221  0.2847 -0.0228
  467OPC    HW1 2142   0.665   0.444   3.071 -2.0270  0.1482  0.0914
  467OPC    HW2 2143   0.743   0.499   3.169  1.4129 -2.0537 -1.2145
  467OPC     MW 2144   0.682   0.455   3.147 -0.5291 -0.0809 -0.1820
  468OPC     OW 2145   3.424   4.065   0.824  0.4990 -0.4409 -0.0093
  468OPC    HW1 2146   3.426   4.133   0.770 -1.2402 -0.4432 -0.1520
  468OPC    HW2 2147   3.344   4.071   0.860  1.0016 -1.3822  1.3108
  468OPC     MW 2148   3.412   4.076   0.822  0.3163 -0.5803  0.1646
  469OPC     OW 2149   2.480   4.579   0.548  0.4084  0.0327  0.5213
  469OPC    HW1 2150   2.506   4.497   0.563  0.3526 -0.1627 -0.3962
  469OPC    HW2 2151   2.443   4.575   0.469 -1.0290  0.6351  1.1319
  469OPC     MW 2152   2.479   4.566   0.538  0.1878  0.0927  0.4760
  470OPC     OW 2153   2.381   0.937   3.762  0.2824 -0.2737 -1.0758
  470OPC    HW1 2154   2.434   0.907   3.824  0.3201 -0.9641 -1.4328
  470OPC    HW2 2155   2.347   1.009   3.797 -1.4119 -1.8169  0.6668
  470OPC     MW 2156   2.384   0.943   3.776  0.0376 -0.6037 -0.8711
  471OPC     OW 2157   0.607   2.252   3.980  0.7608 -0.5282 -0.1932
  471OPC    HW1 2158   0.694   2.257   3.991  0.5069  0.2678  1.8446
  471OPC    HW2 2159   0.595   2.291   3.903  2.1958 -0.6127 -0.4999
  471OPC     MW 2160   0.618   2.259   3.970  0.9353 -0.4232  0.0626
  472OPC     OW 2161   1.160   4.260   4.286 -0.2619  0.1521  0.4298
  472OPC    HW1 2162   1.159   4.179   4.251  1.4139  1.2061 -2.4598
  472OPC    HW2 2163   1.178   4.245   4.370 -0.5632 -2.4993  0.1363
  472OPC     MW 2164   1.163   4.246   4.293 -0.0589 -0.0839 -0.0403
  473OPC     OW 2165   0.746   0.244   0.109 -0.2418  0.3289 -0.3244
  473OPC    HW1 2166   0.679   0.255   0.054 -1.2053 -1.2185  0.4506
  473OPC    HW2 2167   0.779   0.324   0.117 -1.7617  1.0806 -1.0275
  473OPC     MW 2168   0.741   0.257   0.102 -0.6087  0.2114 -0.3138
  474OPC     OW 2169   1.578   0.865   0.976  0.0992 -0.3478  0.1410
  474OPC    HW1 2170   1.555   0.947   0.957 -0.3773 -0.4613  0.2036
  474OPC    HW2 2171   1.609   0.835   0.901  1.2394  0.2020  0.3704
  474OPC     MW 2172   1.579   0.873   0.962  0.1972 -0.2834  0.1841
  475OPC     OW 2173   2.990   3.371   2.272  0.8389  0.1693  0.6115
  475OPC    HW1 2174   2.994   3.377   2.359 -0.3717  0.7206  0.6601
  475OPC    HW2 2175   3.059   3.323   2.251 -0.2385 -2.2808  2.1284
  475OPC     MW 2176   3.001   3.365   2.282  0.5009 -0.1112  0.8427
  476OPC     OW 2177   1.773   1.442   0.686  0.4639  0.2347 -0.1433
  476OPC    HW1 2178   1.763   1.462   0.602  2.7896 -0.3747 -0.6552
  476OPC    HW2 2179   1.822   1.370   0.684  1.7465  0.9771  1.7199
  476OPC     MW 2180   1.779   1.434   0.674  0.9969  0.2544  0.0564
  477OPC     OW 2181   4.037   1.161   2.390 -0.1968  0.0546 -0.1763
  477OPC    HW1 2182   3.959   1.131   2.368 -0.5694  0.5118  0.4779
  477OPC    HW2 2183   4.080   1.090   2.416 -0.1075 -0.3227 -1.3046
  477OPC     MW 2184   4.032   1.146   2.391 -0.2389  0.0664 -0.2463
  478OPC     OW 2185   0.101   0.178   1.506  0.1227 -0.4677  0.1830
  478OPC    HW1 2186   0.145   0.251   1.523  1.4303 -1.3847  0.8610
  478OPC    HW2 2187   0.052   0.166   1.577 -0.3846 -0.0763 -0.0872
  478OPC     MW 2188   0.100   0.187   1.519  0.2409 -0.5453  0.2432
  479OPC     OW 2189   3.625   1.134   2.545  0.1156  0.1740 -0.1795
  479OPC    HW1 2190   3.603   1.214   2.571 -0.2479  0.1704 -0.4698
  479OPC    HW2 2191   3.556   1.085   2.567  0.3508 -0.0685  0.0288
  479OPC     MW 2192   3.612   1.138   2.552  0.0967  0.1376 -0.1917
  480OPC     OW 2193   3.046   3.898   3.090  0.6084 -0.2044  0.1283
  480OPC    HW1 2194   3.114   3.949   3.073  0.9059 -0.3597  0.8303
  480OPC    HW2 2195   3.080   3.818   3.094  0.3159 -0.3331  0.0537
  480OPC     MW 2196   3.061   3.894   3.088  0.6092 -0.2463  0.2209
  481OPC     OW 2197   3.902   0.756   1.090 -0.4425 -0.2647 -0.1117
  481OPC    HW1 2198   3.905   0.843   1.095  2.4379 -0.3253  1.3502
  481OPC    HW2 2199   3.843   0.734   1.151 -1.3878  0.6071 -0.6705
  481OPC     MW 2200   3.894   0.765   1.100 -0.1568 -0.1449  0.0218
  482OPC     OW 2201   3.176   4.853   4.514  0.5224 -0.1869 -0.3535
  482OPC    HW1 2202   3.103   4.899   4.525 -0.4967 -1.8150  0.0324
  482OPC    HW2 2203   3.157   4.799   4.449  1.2094 -0.9289  0.0446
  482OPC     MW 2204   3.162   4.852   4.506  0.4731 -0.5372 -0.2377
  483OPC     OW 2205   0.467   0.178   4.619  0.4609 -0.0822 -0.0682
  483OPC    HW1 2206   0.512   0.221   4.681  0.5750  0.4007 -0.4844
  483OPC    HW2 2207   0.419   0.240   4.581  0.9043 -0.2456 -0.9233
  483OPC     MW 2208   0.467   0.194   4.623  0.5433 -0.0350 -0.2561
  484OPC     OW 2209   1.268   3.535   1.239 -0.4417 -0.3038  0.5365
  484OPC    HW1 2210   1.285   3.540   1.154  1.2451  1.3061  0.8988
  484OPC    HW2 2211   1.338   3.495   1.272 -1.1843 -1.1321  1.1564
  484OPC     MW 2212   1.281   3.530   1.231 -0.3022 -0.1884  0.6816
  485OPC     OW 2213   4.681   4.656   3.932  0.2636  0.1792  0.3601
  485OPC    HW1 2214   4.728   4.664   3.859 -0.1727  0.1954  0.0767
  485OPC    HW2 2215   4.732   4.610   3.985 -0.0066 -1.1135 -0.4757
  485OPC     MW 2216   4.695   4.651   3.929  0.1593 -0.0093  0.1949
  486OPC     OW 2217   3.588   1.257   3.825 -0.1230  0.0733 -0.1688
  486OPC    HW1 2218   3.545   1.280   3.752  0.8234  0.1424 -0.7231
  486OPC    HW2 2219   3.556   1.311   3.885  1.8777  2.8199 -1.3818
  486OPC     MW 2220   3.577   1.268   3.823  0.3123  0.4894 -0.4299
  487OPC     OW 2221   3.436   3.901   0.105 -0.4089 -0.2152 -0.0039
  487OPC    HW1 2222   3.466   3.948   0.173 -0.6988  0.0125 -0.0269
  487OPC    HW2 2223   3.353   3.885   0.128 -0.8907  0.9168 -0.8443
  487OPC     MW 2224   3.428   3.906   0.118 -0.5229 -0.0143 -0.1315
  488OPC     OW 2225   0.083   4.218   0.442 -0.4920  0.2806 -0.0122
  488OPC    HW1 2226   0.033   4.239   0.374 -1.5687 -0.8381  0.3813
  488OPC    HW2 2227   0.089   4.292   0.487  0.4752  1.1083 -1.4409
  488OPC     MW 2228   0.077   4.232   0.439 -0.5082  0.2377 -0.1651
  489OPC     OW 2229   3.434   3.937   1.458 -0.3013  0.3474 -0.2690
  489OPC    HW1 2230   3.379   3.898   1.513 -0.7968  0.1296 -0.8996
  489OPC    HW2 2231   3.507   3.889   1.464 -0.4846  0.0852 -0.0946
  489OPC     MW 2232   3.437   3.924   1.467 -0.4016  0.2764 -0.3364
  490OPC     OW 2233   0.674   3.634   1.297  0.0981  0.5271 -0.2959
  490OPC    HW1 2234   0.691   3.560   1.253 -1.0844 -0.3368  0.6172
  490OPC    HW2 2235   0.751   3.657   1.330  0.3160 -0.8909  0.2506
  490OPC     MW 2236   0.688   3.626   1.295 -0.0443  0.1900 -0.0802
  491OPC     OW 2237   1.505   1.956   4.037 -0.2428 -0.2888  0.5750
  491OPC    HW1 2238   1.475   2.036   4.017 -0.4084 -0.0997  1.5027
  491OPC    HW2 2239   1.465   1.938   4.112 -1.5213 -1.9896 -0.4601
  491OPC     MW 2240   1.495   1.965   4.045 -0.4562 -0.5121  0.5591
  492OPC     OW 2241   4.492   0.319   4.944  0.1364 -0.1926  0.4611
  492OPC    HW1 2242   4.574   0.298   4.924 -0.2411 -0.2660 -1.1276
  492OPC    HW2 2243   4.499   0.353   5.024  1.5412 -1.2130  0.8137
  492OPC     MW 2244   4.505   0.321   4.953  0.2882 -0.3542  0.2785
  493OPC     OW 2245   3.436   4.445   0.438  0.4672 -0.2395  0.3503
  493OPC    HW1 2246   3.356   4.470   0.461  0.6672 -0.7969  1.7319
  493OPC    HW2 2247   3.437   4.456   0.351 -0.6074  1.1350  0.4829
  493OPC     MW 2248   3.424   4.450   0.429  0.3380 -0.1185  0.5740
  494OPC     OW 2249   3.308   2.959   3.457  0.5665 -0.1908  0.2203
  494OPC    HW1 2250   3.381   2.981   3.498  1.2045 -0.2113 -0.8762
  494OPC    HW2 2251   3.334   2.941   3.376 -0.6269 -0.3679 -0.1452
  494OPC     MW 2252   3.322   2.960   3.451  0.4843 -0.2201  0.0043
  495OPC     OW 2253   2.520   4.591   1.497  0.0230 -0.3407  0.2088
  495OPC    HW1 2254   2.555   4.512   1.482  0.1226 -0.7525  2.2942
  495OPC    HW2 2255   2.496   4.587   1.581 -1.5281  1.2838 -0.0950
  495OPC     MW 2256   2.521   4.579   1.507 -0.1915 -0.1616  0.4719
  496OPC     OW 2257   5.008   1.343   0.507  0.5209 -0.2741 -0.1792
  496OPC    HW1 2258   5.010   1.315   0.589  2.0722 -1.5103 -0.5819
  496OPC    HW2 2259   4.981   1.273   0.462  0.3899  0.1630 -0.7984
  496OPC     MW 2260   5.004   1.328   0.512  0.7305 -0.3921 -0.3302
  497OPC     OW 2261   3.684   2.475   3.466 -0.2937 -0.1128  0.2645
  497OPC    HW1 2262   3.714   2.547   3.426  0.2821 -0.5321 -0.0721
  497OPC    HW2 2263   3.658   2.505   3.543 -0.1621  0.4811  0.0897
  497OPC     MW 2264   3.684   2.490   3.471 -0.1891 -0.0869  0.1889
  498OPC     OW 2265   1.375   2.562   1.947 -0.2764  0.3476 -0.2279
  498OPC    HW1 2266   1.294   2.569   1.980 -0.7356  1.1365 -1.4529
  498OPC    HW2 2267   1.382   2.632   1.896  1.5767  0.8603  0.6243
  498OPC     MW 2268   1.364   2.574   1.945 -0.0706  0.5398 -0.2830
  499OPC     OW 2269   4.131   2.626   0.939  0.7128  0.2001  0.4318
  499OPC    HW1 2270   4.112   2.612   1.023  0.9128 -2.6994  0.0827
  499OPC    HW2 2271   4.135   2.546   0.905  3.5343  1.0986 -1.7374
  499OPC     MW 2272   4.129   2.612   0.946  1.1592 -0.0955  0.0598
  500OPC     OW 2273   0.714   3.495   1.627 -0.8508  0.9171 -0.3726
  500OPC    HW1 2274   0.717   3.454   1.704 -1.5127 -0.6505 -1.1545
  500OPC    HW2 2275   0.765   3.564   1.640  3.1394 -1.7959  0.0257
  500OPC     MW 2276   0.722   3.499   1.641 -0.3591  0.2848 -0.4293
  501OPC     OW 2277   2.970   3.461   3.545 -0.4877 -0.2353 -0.4175
  501OPC    HW1 2278   2.984   3.407   3.479 -0.9035  0.1323 -0.8178
  501OPC    HW2 2279   2.891   3.439   3.574 -0.5190 -0.0665 -0.3681
  501OPC     MW 2280   2.960   3.450   3.540 -0.5536 -0.1560 -0.4692
  502OPC     OW 2281   4.227   3.374   4.623  0.3740 -0.5859  0.5203
  502OPC    HW1 2282   4.274   3.443   4.648 -0.7832  0.0469  1.0258
  502OPC    HW2 2283   4.190   3.347   4.697  1.4259 -2.2758  0.4873
  502OPC     MW 2284   4.229   3.381   4.638  0.3586 -0.7418  0.5901
  503OPC     OW 2285   2.068   1.376   0.767  0.8699 -0.0617  0.1927
  503OPC    HW1 2286   2.010   1.314   0.787  0.1404  0.3353 -0.5971
  503OPC    HW2 2287   2.111   1.344   0.698  1.5110 -0.2990  0.6951
  503OPC     MW 2288   2.066   1.362   0.759  0.8569 -0.0381  0.1502
  504OPC     OW 2289   4.359   1.893   1.277  0.1281 -0.3589 -0.0943
  504OPC    HW1 2290   4.392   1.815   1.297 -1.2946 -1.0817 -0.4242
  504OPC    HW2 2291   4.406   1.918   1.208 -0.4346 -1.6842 -1.0075
  504OPC     MW 2292   4.371   1.885   1.270 -0.1650 -0.6615 -0.2779
  505OPC     OW 2293   3.405   2.467   2.645  0.3742  0.0121 -0.2867
  505OPC    HW1 2294   3.318   2.459   2.649  0.3373  0.1385 -0.7815
  505OPC    HW2 2295   3.421   2.477   2.560  1.0272 -1.7824 -0.4238
  505OPC     MW 2296   3.394   2.467   2.633  0.4652 -0.2344 -0.3800
  506OPC     OW 2297   4.198   0.825   4.518  0.4919  0.0833 -0.1037
  506OPC    HW1 2298   4.203   0.776   4.590  1.5331 -0.0421 -0.2454
  506OPC    HW2 2299   4.172   0.768   4.456  0.8759 -0.1009 -0.0955
  506OPC     MW 2300   4.195   0.809   4.519  0.7024  0.0376 -0.1235
  507OPC     OW 2301   4.613   1.375   2.034 -0.0804 -0.4514 -0.3017
  507OPC    HW1 2302   4.621   1.462   2.040 -0.7348 -0.3905 -0.1897
  507OPC    HW2 2303   4.533   1.360   2.066 -0.4826 -0.9621 -1.4800
  507OPC     MW 2304   4.602   1.386   2.040 -0.2365 -0.5178 -0.4592
  508OPC     OW 2305   3.421   4.495   0.152  0.0638  0.5129 -0.4152
  508OPC    HW1 2306   3.343   4.459   0.137 -0.7193  1.9308  0.0143
  508OPC    HW2 2307   3.408   4.579   0.133  1.2826  0.9110  0.4144
  508OPC     MW 2308   3.408   4.502   0.147  0.1281  0.7811 -0.2292
  509OPC     OW 2309   1.173   0.997   4.340  0.2599  0.2555  0.3086
  509OPC    HW1 2310   1.208   1.068   4.305  0.8653  0.1451  0.6800
  509OPC    HW2 2311   1.099   1.026   4.376  0.2348  0.5895 -0.0050
  509OPC     MW 2312   1.167   1.011   4.340  0.3456  0.2884  0.3171
  510OPC     OW 2313   1.422   2.442   0.886 -0.1736  0.4776  0.9146
  510OPC    HW1 2314   1.363   2.505   0.898 -0.4594  0.6903 -1.3383
  510OPC    HW2 2315   1.489   2.469   0.936 -0.3178  2.5686  0.1123
  510OPC     MW 2316   1.423   2.455   0.895 -0.2371  0.8179  0.4633
  511OPC     OW 2317   2.604   2.348   0.549 -0.7973 -0.5510 -0.2459
  511OPC    HW1 2318   2.528   2.325   0.514 -0.9926  0.7195 -0.7129
  511OPC    HW2 2319   2.629   2.416   0.500  0.8570 -1.2301 -0.3998
  511OPC     MW 2320   2.597   2.355   0.537 -0.5817 -0.4635 -0.3376
  512OPC     OW 2321   1.403   1.807   2.870  0.5204 -0.2000 -0.6443
  512OPC    HW1 2322   1.421   1.886   2.838 -0.0925  0.1456 -0.1547
  512OPC    HW2 2323   1.430   1.812   2.953 -4.4476  1.4491  1.1922
  512OPC     MW 2324   1.410   1.820   2.877 -0.3041  0.0947 -0.3006
  513OPC     OW 2325   2.360   3.997   4.306  0.0588 -0.6786 -0.2878
  513OPC    HW1 2326   2.390   4.075   4.332 -0.0934 -0.7844  0.2158
  513OPC    HW2 2327   2.406   3.940   4.354  0.7740 -0.9445 -1.2625
  513OPC     MW 2328   2.371   4.000   4.317  0.1420 -0.7334 -0.3574
  514OPC     OW 2329   2.565   3.511   2.861  0.1785  0.2379 -0.3605
  514OPC    HW1 2330   2.620   3.445   2.874 -0.6393 -0.3092  0.4792
  514OPC    HW2 2331   2.558   3.548   2.940 -0.1780  0.6790 -0.5913
  514OPC     MW 2332   2.572   3.507   2.874  0.0051  0.2222 -0.2705
  515OPC     OW 2333   4.524   3.914   1.487  0.2857 -0.3736  0.2954
  515OPC    HW1 2334   4.531   3.978   1.545  2.1902 -0.7121  0.5221
  515OPC    HW2 2335   4.442   3.886   1.497  0.4520 -0.2514  2.6399
  515OPC     MW 2336   4.513   3.919   1.497  0.5918 -0.4055  0.6753
  516OPC     OW 2337   3.763   3.587   0.391  1.0867  0.0787  0.6376
  516OPC    HW1 2338   3.732   3.578   0.472  0.2376  1.0931  0.4507
  516OPC    HW2 2339   3.823   3.651   0.399  0.4861  0.6891  0.3542
  516OPC     MW 2340   3.768   3.595   0.404  0.8725  0.3186  0.5681
  517OPC     OW 2341   3.911   2.917   1.830  0.2595 -0.2328 -0.2042
  517OPC    HW1 2342   3.921   2.960   1.754 -0.4971  1.7292  0.7395
  517OPC    HW2 2343   3.828   2.935   1.852  0.0830 -1.8237  0.4884
  517OPC     MW 2344   3.900   2.926   1.822  0.1217 -0.1781  0.0375
  518OPC     OW 2345   3.928   3.884   0.314 -0.3601 -0.0119 -0.0515
  518OPC    HW1 2346   4.002   3.893   0.361 -0.2471  1.6230 -0.4954
  518OPC    HW2 2347   3.954   3.839   0.244  0.2630  0.6381 -0.2543
  518OPC     MW 2348   3.943   3.879   0.311 -0.2514  0.3257 -0.1470
  519OPC     OW 2349   1.495   4.405   2.580  0.3601  0.5484  0.2134
  519OPC    HW1 2350   1.515   4.440   2.503 -1.2864  0.9994 -0.0631
  519OPC    HW2 2351   1.435   4.461   2.612  0.6078  0.0651  1.5568
  519OPC     MW 2352   1.489   4.419   2.573  0.1535  0.5434  0.3711
  520OPC     OW 2353   2.107   0.336   1.775 -0.0248 -0.3660  0.0677
  520OPC    HW1 2354   2.142   0.415   1.766  0.1205 -0.4735 -0.3532
  520OPC    HW2 2355   2.050   0.331   1.710 -1.1009 -0.0587  0.9672
  520OPC     MW 2356   2.104   0.347   1.764 -0.1625 -0.3365  0.1383
  521OPC     OW 2357   1.228   3.601   1.897 -0.2352 -0.1369 -0.3262
  521OPC    HW1 2358   1.292   3.624   1.952  0.3165  0.8419 -1.3345
  521OPC    HW2 2359   1.261   3.621   1.818 -0.7722 -1.9842 -1.0900
  521OPC     MW 2360   1.243   3.607   1.893 -0.2331 -0.2651 -0.5879
  522OPC     OW 2361   3.153   1.635   1.262 -0.1556 -0.0239 -0.0300
  522OPC    HW1 2362   3.221   1.638   1.207 -1.2632 -1.8156 -1.6229
  522OPC    HW2 2363   3.100   1.697   1.234  0.3792  0.7589  0.6424
  522OPC     MW 2364   3.155   1.644   1.250 -0.2402 -0.1730 -0.1659
  523OPC     OW 2365   3.947   3.737   1.379  0.1240  0.4911 -0.3237
  523OPC    HW1 2366   4.030   3.761   1.389 -0.0939  0.6379  1.2939
  523OPC    HW2 2367   3.928   3.764   1.298  0.5705  3.7363  0.5263
  523OPC     MW 2368   3.956   3.744   1.368  0.1577  0.9921  0.0408
  524OPC     OW 2369   0.107   1.449   2.090  0.7286 -0.1582  0.7125
  524OPC    HW1 2370   0.113   1.388   2.028 -0.4260 -0.2813  0.6871
  524OPC    HW2 2371   0.091   1.403   2.162  0.5114  0.0690  0.8125
  524OPC     MW 2372   0.105   1.433   2.092  0.5260 -0.1428  0.7236
  525OPC     OW 2373   1.374   2.478   3.562  0.2449  0.0681 -0.0189
  525OPC    HW1 2374   1.305   2.479   3.509 -0.8229  1.6699  1.2900
  525OPC    HW2 2375   1.438   2.510   3.512 -0.4226  0.3686 -0.7052
  525OPC     MW 2376   1.374   2.483   3.547 -0.0114  0.3492  0.0731
  526OPC     OW 2377   4.871   3.210   2.777 -0.7379 -0.0797 -0.2330
  526OPC    HW1 2378   4.845   3.153   2.838  0.1330 -2.2619 -1.7597
  526OPC    HW2 2379   4.826   3.282   2.796 -0.1625 -0.4460  3.2502
  526OPC     MW 2380   4.861   3.212   2.789 -0.5240 -0.4561  0.0560
  527OPC     OW 2381   4.096   2.351   4.971 -0.9389  0.2948 -0.0408
  527OPC    HW1 2382   4.042   2.366   4.904 -1.7477  1.2851  0.7883
  527OPC    HW2 2383   4.158   2.411   4.961  0.1603 -0.9676 -1.1014
  527OPC     MW 2384   4.097   2.362   4.960 -0.8960  0.2546 -0.0749
  528OPC     OW 2385   3.677   1.868   0.496  0.0956 -0.3152  0.2955
  528OPC    HW1 2386   3.654   1.845   0.414  0.1492  1.4534 -0.2572
  528OPC    HW2 2387   3.740   1.927   0.484  0.1619 -0.0836  1.6336
  528OPC     MW 2388   3.683   1.873   0.482  0.1134 -0.0197  0.4115
  529OPC     OW 2389   0.289   1.084   1.454  0.2048  0.2970  0.6590
  529OPC    HW1 2390   0.368   1.113   1.475  0.2602 -0.3143  1.3275
  529OPC    HW2 2391   0.285   1.095   1.367  0.7196  1.0414  0.7192
  529OPC     MW 2392   0.300   1.090   1.444  0.2890  0.3166  0.7666
  530OPC     OW 2393   4.632   4.502   0.822 -0.2208 -0.1810  0.3079
  530OPC    HW1 2394   4.587   4.452   0.767  0.6878  0.5973 -1.2087
  530OPC    HW2 2395   4.712   4.503   0.788  0.2280  0.8168  1.3255
  530OPC     MW 2396   4.637   4.495   0.809 -0.0203  0.0811  0.2342
  531OPC     OW 2397   3.103   1.105   1.523  0.4081  0.1004 -0.0498
  531OPC    HW1 2398   3.058   1.126   1.595 -0.3885  0.0325 -0.5232
  531OPC    HW2 2399   3.084   1.020   1.512  0.8770 -0.0002 -0.0997
  531OPC     MW 2400   3.094   1.095   1.532  0.3598  0.0755 -0.1271
  532OPC     OW 2401   0.331   5.041   2.606 -0.2074 -0.0976 -0.3152
  532OPC    HW1 2402   0.344   5.026   2.521  3.3395  0.3075  0.0340
  532OPC    HW2 2403   0.315   5.127   2.609 -0.1571 -0.0806 -0.5271
  532OPC     MW 2404   0.330   5.051   2.594  0.3240 -0.0353 -0.2949
  533OPC     OW 2405   0.788   1.971   0.102 -0.8215 -0.5012  0.2400
  533OPC    HW1 2406   0.865   1.986   0.141 -0.8351  0.0630  0.0638
  533OPC    HW2 2407   0.808   1.976   0.017 -1.5050  2.2617  0.1560
  533OPC     MW 2408   0.802   1.974   0.095 -0.9245 -0.0097  0.2015
  534OPC     OW 2409   3.418   4.535   4.400  0.4430  0.3594  0.7682
  534OPC    HW1 2410   3.345   4.550   4.446 -0.1289 -0.5683  0.2230
  534OPC    HW2 2411   3.415   4.594   4.336 -0.8171 -0.7635 -0.3006
  534OPC     MW 2412   3.407   4.546   4.397  0.1724  0.0565  0.5298
  535OPC     OW 2413   1.538   5.066   2.815 -0.5491  1.6249 -0.2486
  535OPC    HW1 2414   1.610   5.107   2.844  0.8739  0.2183 -1.6189
  535OPC    HW2 2415   1.567   5.017   2.749 -2.6401  0.3968 -0.3483
  535OPC     MW 2416   1.553   5.065   2.810 -0.6478  1.2357 -0.4658
  536OPC     OW 2417   2.576   3.940   0.532  0.3019  0.2034 -0.2293
  536OPC    HW1 2418   2.517   4.004   0.534  0.9073  0.8095  1.9309
  536OPC    HW2 2419   2.560   3.896   0.606  1.3442 -0.7456 -0.5427
  536OPC     MW 2420   2.565   3.943   0.543  0.5453  0.1527  0.0435
  537OPC     OW 2421   4.955   1.702   0.522  0.0958 -0.3841 -0.0195
  537OPC    HW1 2422   4.920   1.711   0.442 -0.0138 -0.1312  0.0564
  537OPC    HW2 2423   4.944   1.617   0.539  1.0049 -0.6469 -0.6773
  537OPC     MW 2424   4.948   1.691   0.512  0.2139 -0.3855 -0.1054
  538OPC     OW 2425   3.898   1.988   0.767 -0.0870 -0.2463  0.4016
  538OPC    HW1 2426   3.950   1.924   0.740  1.1991  0.3554  1.3622
  538OPC    HW2 2427   3.823   1.948   0.787  0.1688 -1.2005 -0.4950
  538OPC     MW 2428   3.894   1.973   0.766  0.1408 -0.2984  0.4110
  539OPC     OW 2429   0.822   3.383   1.861  0.5454 -0.0810 -0.3267
  539OPC    HW1 2430   0.839   3.302   1.889 -1.0746  0.2005  1.7774
  539OPC    HW2 2431   0.838   3.432   1.932  0.1821  1.2561 -1.1422
  539OPC     MW 2432   0.827   3.378   1.876  0.2524  0.1582 -0.1364
  540OPC     OW 2433   3.128   0.095   0.013 -0.1534 -0.7884  0.0113
  540OPC    HW1 2434   3.056   0.091  -0.036 -0.4567  0.2377  0.3321
  540OPC    HW2 2435   3.188   0.054  -0.035 -0.6518 -0.5815 -0.8185
  540OPC     MW 2436   3.126   0.088  -0.001 -0.2717 -0.6063 -0.0639
  541OPC     OW 2437   0.745   0.016   3.615 -0.8263 -0.0629 -0.2611
  541OPC    HW1 2438   0.721  -0.047   3.559 -1.6208  1.3331 -1.5461
  541OPC    HW2 2439   0.730  -0.020   3.694 -0.3404 -1.8195 -0.9334
  541OPC     MW 2440   0.739   0.001   3.619 -0.8719 -0.1162 -0.5503
  542OPC     OW 2441   2.373   1.548   1.633 -0.1371 -0.1925  0.2938
  542OPC    HW1 2442   2.418   1.566   1.706  0.2241 -0.6508  0.1912
  542OPC    HW2 2443   2.407   1.472   1.607 -1.5940 -1.0122  0.7074
  542OPC     MW 2444   2.385   1.539   1.640 -0.2990 -0.3814  0.3398
  543OPC     OW 2445   1.387   3.004   1.895 -0.2192 -0.0927  0.7010
  543OPC    HW1 2446   1.443   3.028   1.957  0.4927  0.0185  0.0356
  543OPC    HW2 2447   1.316   2.981   1.939  0.1197  0.4017  1.5300
  543OPC     MW 2448   1.385   3.004   1.911 -0.0639 -0.0033  0.7252
  544OPC     OW 2449   2.457   1.306   4.266 -0.3079 -0.8732  0.0519
  544OPC    HW1 2450   2.389   1.295   4.320 -1.1669  0.3060 -0.7357
  544OPC    HW2 2451   2.464   1.228   4.226 -0.9959 -1.1079  0.3766
  544OPC     MW 2452   2.448   1.293   4.268 -0.5366 -0.7337 -0.0167
  545OPC     OW 2453   2.124   5.040   2.327  0.3107 -0.3121 -0.1546
  545OPC    HW1 2454   2.136   5.111   2.277 -0.6046  1.2536  1.7178
  545OPC    HW2 2455   2.059   4.998   2.287 -1.4438  1.6809  0.3969
  545OPC     MW 2456   2.117   5.045   2.314 -0.0838  0.2134  0.2035
  546OPC     OW 2457   1.681   3.950   3.415  0.2983  0.1643  0.5160
  546OPC    HW1 2458   1.646   4.020   3.453  3.0543  3.0810 -1.7586
  546OPC    HW2 2459   1.633   3.939   3.343  0.6341  0.5240  0.2378
  546OPC     MW 2460   1.669   3.959   3.410  0.7551  0.6481  0.1389
  547OPC     OW 2461   2.490   3.058   1.649  0.1388  0.3931 -0.1841
  547OPC    HW1 2462   2.429   3.119   1.665  1.8329  1.7291  1.7697
  547OPC    HW2 2463   2.450   2.983   1.670 -0.3714  1.3972  3.0868
  547OPC     MW 2464   2.475   3.056   1.655  0.3138  0.7390  0.5876
  548OPC     OW 2465   2.462   3.564   4.289  0.0482 -0.3184  0.2373
  548OPC    HW1 2466   2.439   3.502   4.346 -0.2463  0.6472  1.1898
  548OPC    HW2 2467   2.545   3.546   4.272 -0.8073 -2.9387 -2.0570
  548OPC     MW 2468   2.471   3.552   4.295 -0.1217 -0.5629  0.0391
  549OPC     OW 2469   0.523   2.043   3.324 -0.2910 -0.1618  0.1737
  549OPC    HW1 2470   0.511   2.079   3.246  0.1198 -0.1706  0.1032
  549OPC    HW2 2471   0.535   1.958   3.306 -0.1567 -0.1573  0.2431
  549OPC     MW 2472   0.523   2.036   3.310 -0.2105 -0.1625  0.1736
  550OPC     OW 2473   3.728   2.186   4.891 -0.0972 -0.1329  0.0970
  550OPC    HW1 2474   3.646   2.192   4.920 -0.2669  1.2372 -0.5889
  550OPC    HW2 2475   3.720   2.195   4.805  0.7940  0.3636  0.0481
  550OPC     MW 2476   3.715   2.188   4.883  0.0093  0.1428 -0.0117
  551OPC     OW 2477   3.164   4.115   4.680 -0.4891  0.6135 -0.7626
  551OPC    HW1 2478   3.095   4.167   4.670 -0.5432  0.4930 -1.0256
  551OPC    HW2 2479   3.197   4.109   4.600 -0.8176 -0.2123 -0.8519
  551OPC     MW 2480   3.158   4.121   4.667 -0.5456  0.4735 -0.8147
  552OPC     OW 2481   3.782   1.341   4.797 -0.3178 -0.1501  0.4575
  552OPC    HW1 2482   3.705   1.373   4.771  0.5777  1.3299 -0.5011
  552OPC    HW2 2483   3.790   1.372   4.879 -0.6267 -0.0888  0.4657
  552OPC     MW 2484   3.772   1.350   4.805 -0.2311  0.0776  0.3171
  553OPC     OW 2485   3.563   0.834   2.446  0.0146  0.1031 -0.1514
  553OPC    HW1 2486   3.497   0.851   2.500  1.0495  0.9061  0.9062
  553OPC    HW2 2487   3.539   0.874   2.372 -1.1575 -0.5331 -0.1387
  553OPC     MW 2488   3.549   0.842   2.443 -0.0057  0.1278  0.0067
  554OPC     OW 2489   3.198   2.284   4.197 -0.6001  0.5161 -0.4073
  554OPC    HW1 2490   3.134   2.322   4.243 -1.4421 -0.8299 -0.4144
  554OPC    HW2 2491   3.215   2.342   4.135 -0.6485  1.6233  0.5645
  554OPC     MW 2492   3.191   2.298   4.195 -0.7316  0.4808 -0.2649
  555OPC     OW 2493   0.886   3.845   0.258  0.2211  0.3321 -0.6694
  555OPC    HW1 2494   0.857   3.927   0.256  1.3642  0.7852  0.0633
  555OPC    HW2 2495   0.972   3.854   0.267  0.2530 -0.9339  0.7010
  555OPC     MW 2496   0.894   3.858   0.259  0.3947  0.2120 -0.3587
  556OPC     OW 2497   3.598   3.429   3.490 -0.2519 -0.3027  0.4527
  556OPC    HW1 2498   3.660   3.385   3.532  0.9229 -0.9568 -1.7832
  556OPC    HW2 2499   3.539   3.367   3.471 -0.2404 -0.2481  0.2329
  556OPC     MW 2500   3.599   3.413   3.493 -0.0767 -0.3912  0.0898
  557OPC     OW 2501   2.252   4.459   4.201  0.6802 -0.4707 -0.5263
  557OPC    HW1 2502   2.197   4.433   4.264  0.8354 -0.1433 -0.2526
  557OPC    HW2 2503   2.199   4.489   4.139  0.5637  0.5906  0.0646
  557OPC     MW 2504   2.236   4.460   4.201  0.6858 -0.2654 -0.3986
  558OPC     OW 2505   4.721   3.726   0.188  0.8230 -0.1387  0.5706
  558OPC    HW1 2506   4.781   3.714   0.250  2.5009 -1.2964 -1.1509
  558OPC    HW2 2507   4.750   3.796   0.145  0.1779  0.1063  0.5251
  558OPC     MW 2508   4.734   3.735   0.191  0.9754 -0.2737  0.3096
  559OPC     OW 2509   3.858   5.015   1.536  0.5072  0.2261 -0.1579
  559OPC    HW1 2510   3.820   4.986   1.609 -1.4568  0.7445 -0.9100
  559OPC    HW2 2511   3.847   4.949   1.480  1.1588  0.2072 -0.2727
  559OPC     MW 2512   3.851   5.001   1.539  0.3134  0.2999 -0.2859
  560OPC     OW 2513   2.034   1.494   2.862 -0.0195  0.2521 -0.1179
  560OPC    HW1 2514   2.015   1.563   2.812 -0.4879 -0.3009 -0.7377
  560OPC    HW2 2515   2.106   1.461   2.826  1.7317  1.8320  1.6981
  560OPC     MW 2516   2.042   1.499   2.849  0.1701  0.4038  0.0589
  561OPC     OW 2517   4.490   3.736   4.046  0.0554  0.1063 -0.3780
  561OPC    HW1 2518   4.431   3.788   4.008  0.6625  0.9653 -0.1640
  561OPC    HW2 2519   4.561   3.786   4.052  0.4301 -0.5151  0.5173
  561OPC     MW 2520   4.492   3.751   4.041  0.2003  0.1415 -0.2141
  562OPC     OW 2521   0.846   3.489   4.273  0.1093  0.3545 -0.8742
  562OPC    HW1 2522   0.858   3.457   4.354  0.3034 -1.7565 -1.6660
  562OPC    HW2 2523   0.923   3.526   4.254 -0.2642  1.8039  0.2383
  562OPC     MW 2524   0.859   3.490   4.282  0.0828  0.2568 -0.8271
  563OPC     OW 2525   1.929   0.476   3.628 -0.2791  0.6099 -0.1552
  563OPC    HW1 2526   1.922   0.405   3.579  1.4198 -0.3160  0.8281
  563OPC    HW2 2527   1.860   0.471   3.681  0.4215 -1.0245  0.6977
  563OPC     MW 2528   1.918   0.465   3.629  0.0753  0.2317  0.1160
  564OPC     OW 2529   4.273   1.367   2.782  0.6274  0.0664 -0.0663
  564OPC    HW1 2530   4.254   1.358   2.698 -0.4431 -0.4479  0.2119
  564OPC    HW2 2531   4.356   1.393   2.782  0.3462  1.0349 -1.2984
  564OPC     MW 2532   4.282   1.369   2.770  0.4277  0.1335 -0.2072
  565OPC     OW 2533   2.992   2.086   3.440 -0.1356  0.0125 -0.3471
  565OPC    HW1 2534   3.002   2.078   3.527  0.4797  0.0879 -0.4103
  565OPC    HW2 2535   3.041   2.155   3.420 -0.4536  0.1314 -0.7291
  565OPC     MW 2536   3.001   2.095   3.450 -0.0916  0.0411 -0.4129
  566OPC     OW 2537   0.431   3.480   1.577 -0.6946 -0.4105  0.1036
  566OPC    HW1 2538   0.400   3.552   1.613  0.9506  0.3082  0.1869
  566OPC    HW2 2539   0.518   3.491   1.581 -0.4284 -1.5177 -1.6153
  566OPC     MW 2540   0.439   3.492   1.583 -0.4122 -0.4679 -0.1380
  567OPC     OW 2541   1.739   1.417   2.905 -0.4541 -0.5560  0.0236
  567OPC    HW1 2542   1.711   1.499   2.894 -1.2704 -0.8733 -0.3453
  567OPC    HW2 2543   1.825   1.423   2.898 -0.5346  0.2274 -0.3173
  567OPC     MW 2544   1.747   1.430   2.902 -0.5866 -0.4871 -0.0813
  568OPC     OW 2545   4.129   2.054   4.661  0.0071 -0.1790  0.0505
  568OPC    HW1 2546   4.117   2.079   4.579  0.3465 -0.1259  0.0148
  568OPC    HW2 2547   4.153   2.127   4.702  0.0332 -0.2443  0.1538
  568OPC     MW 2548   4.131   2.068   4.655  0.0613 -0.1808  0.0606
  569OPC     OW 2549   0.835   0.362   3.806  0.0021 -0.2589  0.1587
  569OPC    HW1 2550   0.791   0.330   3.738 -0.0074  0.2972 -0.0986
  569OPC    HW2 2551   0.918   0.365   3.778  0.0478 -0.3337  0.2839
  569OPC     MW 2552   0.841   0.358   3.792  0.0074 -0.1878  0.1391
  570OPC     OW 2553   1.523   2.888   4.392 -0.5187  0.2514  0.4151
  570OPC    HW1 2554   1.458   2.938   4.421  0.8831  2.7680 -0.4260
  570OPC    HW2 2555   1.593   2.920   4.434  0.7787  0.6211 -1.8577
  570OPC     MW 2556   1.524   2.900   4.403 -0.1200  0.6777 -0.0451
  571OPC     OW 2557   2.341   1.596   4.240  0.0718 -0.4256 -0.3848
  571OPC    HW1 2558   2.348   1.517   4.203 -1.1271 -0.4051 -0.7235
  571OPC    HW2 2559   2.261   1.622   4.216 -0.3458  0.0485  1.3552
  571OPC     MW 2560   2.330   1.588   4.231 -0.1670 -0.3526 -0.1779
  572OPC     OW 2561   4.273   2.951   3.797  0.7606  0.2790  0.0529
  572OPC    HW1 2562   4.283   3.008   3.731 -0.2298 -0.5245 -0.8175
  572OPC    HW2 2563   4.285   2.874   3.759  0.1539 -0.1992  0.8101
  572OPC     MW 2564   4.277   2.948   3.781  0.5245  0.0896  0.0361
  573OPC     OW 2565   2.331   3.808   2.873 -0.4182  0.7063  0.0031
  573OPC    HW1 2566   2.396   3.778   2.823 -1.3281 -0.1901 -0.6963
  573OPC    HW2 2567   2.315   3.887   2.839 -0.1254  0.6587 -0.2532
  573OPC     MW 2568   2.338   3.816   2.860 -0.5095  0.5668 -0.1382
  574OPC     OW 2569   4.653   4.601   1.355 -0.6504  0.0233 -0.8070
  574OPC    HW1 2570   4.620   4.530   1.394 -1.7606  0.0293 -1.6729
  574OPC    HW2 2571   4.633   4.588   1.271 -0.5762  1.2138 -1.0197
  574OPC     MW 2572   4.646   4.588   1.348 -0.8035  0.2003 -0.9663
  575OPC     OW 2573   0.875   2.510   0.463  0.1349 -0.0151 -0.3875
  575OPC    HW1 2574   0.894   2.503   0.548  0.7271  3.0759 -0.1537
  575OPC    HW2 2575   0.925   2.449   0.426  1.2987 -0.1645  1.3145
  575OPC     MW 2576   0.885   2.500   0.470  0.3943  0.4194 -0.1015
  576OPC     OW 2577   2.476   0.604   1.170 -0.6823  0.3517 -0.2363
  576OPC    HW1 2578   2.550   0.640   1.197 -1.0535  2.1820 -1.4692
  576OPC    HW2 2579   2.438   0.577   1.243  0.5139  0.7236  0.5521
  576OPC     MW 2580   2.481   0.605   1.185 -0.5605  0.6770 -0.3020
  577OPC     OW 2581   0.383   0.939   0.525 -0.0647  0.2527  0.7250
  577OPC    HW1 2582   0.368   1.024   0.513  0.1677  0.3896  1.3540
  577OPC    HW2 2583   0.336   0.901   0.463  2.8483  0.9765 -2.1897
  577OPC     MW 2584   0.374   0.946   0.514  0.3999  0.3798  0.3874
  578OPC     OW 2585   2.286   5.059   4.859 -0.4465  0.0313  0.3089
  578OPC    HW1 2586   2.316   5.105   4.791 -0.6489  1.5824  1.2399
  578OPC    HW2 2587   2.358   5.039   4.904 -0.5294  1.3305  1.0490
  578OPC     MW 2588   2.301   5.063   4.856 -0.4886  0.4523  0.5558
  579OPC     OW 2589   3.293   2.916   4.152 -0.0234  0.5144 -0.4847
  579OPC    HW1 2590   3.216   2.903   4.191  0.0506  0.7840 -0.2450
  579OPC    HW2 2591   3.347   2.864   4.196 -0.1928 -0.1982 -1.0919
  579OPC     MW 2592   3.290   2.906   4.164 -0.0376  0.4489 -0.5388
  580OPC     OW 2593   3.172   4.369   0.138 -0.5093  0.6099  0.4259
  580OPC    HW1 2594   3.197   4.315   0.074 -0.1807  1.6491 -0.3535
  580OPC    HW2 2595   3.088   4.385   0.120 -1.0292 -0.7288  1.4799
  580OPC     MW 2596   3.164   4.364   0.126 -0.5376  0.5658  0.4664
  581OPC     OW 2597   2.455   1.623   3.199 -0.2055  0.1130 -0.0012
  581OPC    HW1 2598   2.380   1.588   3.226  0.0486 -0.2197  0.2741
  581OPC    HW2 2599   2.476   1.679   3.263  0.8913 -1.3674  1.0130
  581OPC     MW 2600   2.447   1.626   3.213 -0.0060 -0.1549  0.1892
  582OPC     OW 2601   4.399   5.054   2.726  0.1938 -0.5156  0.1619
  582OPC    HW1 2602   4.379   5.002   2.658  0.4199  0.6415 -0.8230
  582OPC    HW2 2603   4.343   5.120   2.717 -1.4432 -1.4504  2.5377
  582OPC     MW 2604   4.388   5.056   2.714 -0.0145 -0.4826  0.3674
  583OPC     OW 2605   3.663   1.098   4.821 -0.4126  0.3883  0.3809
  583OPC    HW1 2606   3.714   1.166   4.839  0.3660  0.3088 -1.3244
  583OPC    HW2 2607   3.705   1.031   4.856 -0.6121  0.6243  1.0943
  583OPC     MW 2608   3.676   1.099   4.829 -0.3270  0.4115  0.2344
  584OPC     OW 2609   1.043   0.633   3.481 -0.2451 -0.3230 -0.1146
  584OPC    HW1 2610   1.088   0.569   3.520  1.1171  1.3045  1.1248
  584OPC    HW2 2611   1.084   0.645   3.405  0.3370 -0.0467  0.2361
  584OPC     MW 2612   1.056   0.625   3.476  0.0421 -0.0418  0.1202
  585OPC     OW 2613   0.925   0.173   0.584 -0.1763  0.5163  0.2351
  585OPC    HW1 2614   0.906   0.229   0.520 -2.7498  0.5118  0.8515
  585OPC    HW2 2615   0.873   0.198   0.649  1.1354 -0.4976  1.7626
  585OPC     MW 2616   0.914   0.185   0.584 -0.3627  0.3658  0.5518
  586OPC     OW 2617   2.556   1.189   0.282  0.5826 -0.0178 -0.1280
  586OPC    HW1 2618   2.548   1.238   0.354  0.8462  0.8869 -0.6934
  586OPC    HW2 2619   2.638   1.161   0.285  1.0607  1.2040 -0.7712
  586OPC     MW 2620   2.567   1.192   0.293  0.6920  0.2963 -0.3066
  587OPC     OW 2621   3.447   3.226   3.443  0.2940 -0.3021 -0.2975
  587OPC    HW1 2622   3.368   3.250   3.416 -0.1214  0.9844  1.8043
  587OPC    HW2 2623   3.477   3.176   3.378 -1.4924  0.6592 -1.9653
  587OPC     MW 2624   3.440   3.222   3.430 -0.0311  0.0298 -0.2334
  588OPC     OW 2625   0.544   3.406   0.970 -0.1767 -0.8257 -0.3891
  588OPC    HW1 2626   0.615   3.355   0.978  0.6120  0.3365  0.2709
  588OPC    HW2 2627   0.570   3.469   0.915 -0.8444 -0.6064 -0.4640
  588OPC     MW 2628   0.559   3.408   0.963 -0.1588 -0.6216 -0.3027
  589OPC     OW 2629   2.711   2.278   3.549  0.2299 -0.6478  0.1864
  589OPC    HW1 2630   2.718   2.191   3.550  1.8769 -0.5658 -0.2805
  589OPC    HW2 2631   2.706   2.298   3.464 -0.0145 -0.2843  0.2821
  589OPC     MW 2632   2.712   2.268   3.537  0.4371 -0.5821  0.1316
  590OPC     OW 2633   3.868   4.057   3.082  0.0149  0.7301  0.1977
  590OPC    HW1 2634   3.819   4.043   3.152  1.7755  0.1000  1.3822
  590OPC    HW2 2635   3.845   4.137   3.056 -1.9779  0.2490  0.3344
  590OPC     MW 2636   3.858   4.067   3.088 -0.0193  0.5660  0.3929
  591OPC     OW 2637   4.757   2.576   2.928  0.3311 -0.5973  0.2072
  591OPC    HW1 2638   4.694   2.539   2.977  0.7407 -1.7821 -0.1142
  591OPC    HW2 2639   4.787   2.640   2.978 -1.8389  0.7132 -0.0424
  591OPC     MW 2640   4.752   2.580   2.943  0.0713 -0.5786  0.1229
  592OPC     OW 2641   3.399   1.317   3.364 -0.1471 -0.0733  0.2086
  592OPC    HW1 2642   3.413   1.385   3.311  1.4796 -0.2596  0.3522
  592OPC    HW2 2643   3.352   1.263   3.314  1.4522 -0.3018 -1.1771
  592OPC     MW 2644   3.394   1.319   3.349  0.3295 -0.1345  0.0250
  593OPC     OW 2645   4.710   2.437   3.232  0.0901 -0.0079  0.0034
  593OPC    HW1 2646   4.730   2.499   3.290 -1.1462  0.5925 -0.1781
  593OPC    HW2 2647   4.623   2.435   3.233 -0.0450  0.8338 -2.6517
  593OPC     MW 2648   4.700   2.446   3.241 -0.1123  0.2052 -0.4157
  594OPC     OW 2649   4.966   1.803   3.483  0.3438  0.1788  0.3295
  594OPC    HW1 2650   4.990   1.858   3.546  1.4768  0.4118 -0.2817
  594OPC    HW2 2651   4.983   1.847   3.410 -0.4046 -0.3155 -0.1563
  594OPC     MW 2652   4.972   1.818   3.482  0.4008  0.1402  0.1676
  595OPC     OW 2653   1.398   0.067   4.620 -0.2125  0.1186  0.5072
  595OPC    HW1 2654   1.411  -0.017   4.601 -1.4768  0.1057 -0.4024
  595OPC    HW2 2655   1.347   0.064   4.691 -0.8830  0.0931  0.0344
  595OPC     MW 2656   1.392   0.055   4.628 -0.4983  0.1129  0.3028
  596OPC     OW 2657   4.468   1.620   3.271  0.4822  0.2086 -0.2813
  596OPC    HW1 2658   4.518   1.624   3.199  0.6456 -0.4797 -0.2125
  596OPC    HW2 2659   4.515   1.573   3.327 -0.4622 -0.9107 -0.3949
  596OPC     MW 2660   4.482   1.614   3.269  0.3669 -0.0584 -0.2878
  597OPC     OW 2661   1.469   1.783   1.297  0.5438  0.1024 -0.2910
  597OPC    HW1 2662   1.556   1.790   1.300  0.6838 -1.4364  2.7182
  597OPC    HW2 2663   1.441   1.848   1.347  0.0984 -0.6671  0.4789
  597OPC     MW 2664   1.478   1.794   1.305  0.4987 -0.2386  0.2673
  598OPC     OW 2665   3.335   1.386   4.266 -0.2444  0.2111  0.3092
  598OPC    HW1 2666   3.348   1.300   4.264 -3.3080 -0.3739  0.6473
  598OPC    HW2 2667   3.252   1.394   4.293 -0.5500  3.2188 -1.0914
  598OPC     MW 2668   3.325   1.375   4.270 -0.7421  0.5690  0.1521
  599OPC     OW 2669   1.932   1.290   2.085 -0.4651  0.0953 -0.5187
  599OPC    HW1 2670   1.982   1.218   2.083  1.6096  1.4684 -0.8897
  599OPC    HW2 2671   1.959   1.332   2.157 -2.7503 -0.1697  0.5711
  599OPC     MW 2672   1.943   1.285   2.095 -0.4962  0.2590 -0.4123
  600OPC     OW 2673   2.136   3.784   2.128 -0.5621  0.3906 -0.0394
  600OPC    HW1 2674   2.159   3.739   2.200 -1.0538  1.5041  0.8340
  600OPC    HW2 2675   2.065   3.741   2.099  1.1790 -1.7346 -1.5000
  600OPC     MW 2676   2.129   3.771   2.134 -0.3775  0.2413 -0.1261
  601OPC     OW 2677   4.385   1.366   2.300  0.0063  0.1708  0.1014
  601OPC    HW1 2678   4.362   1.345   2.219 -2.8243 -1.0682  1.0938
  601OPC    HW2 2679   4.450   1.311   2.318 -0.7316 -0.9884 -0.6583
  601OPC     MW 2680   4.392   1.355   2.291 -0.5209 -0.1835  0.1359
  602OPC     OW 2681   4.507   4.006   4.869  0.3662 -0.0233  0.7282
  602OPC    HW1 2682   4.490   4.014   4.784  1.1938 -1.6883  0.3761
  602OPC    HW2 2683   4.474   3.928   4.890  4.0247 -1.7693  0.8367
  602OPC     MW 2684   4.500   3.996   4.860  1.0290 -0.5271  0.6921
  603OPC     OW 2685   3.892   2.524   0.550  0.5879  0.4404  0.1389
  603OPC    HW1 2686   3.865   2.578   0.614  1.0720 -1.2450  1.8700
  603OPC    HW2 2687   3.978   2.518   0.563  0.5772 -0.5501 -0.1554
  603OPC     MW 2688   3.901   2.531   0.562  0.6578  0.0452  0.3512
  604OPC     OW 2689   0.661   2.316   4.532  0.0601 -0.3418  0.0999
  604OPC    HW1 2690   0.648   2.392   4.573 -0.4391  0.1673 -0.9664
  604OPC    HW2 2691   0.627   2.329   4.453 -3.2231 -2.7363  0.8692
  604OPC     MW 2692   0.654   2.329   4.527 -0.4987 -0.6202  0.0560
  605OPC     OW 2693   0.014   2.827   0.979  0.2007  0.0317 -0.0740
  605OPC    HW1 2694   0.054   2.855   1.051  1.8344  0.5443 -1.1249
  605OPC    HW2 2695  -0.039   2.894   0.958 -0.8107 -0.4008  0.9891
  605OPC     MW 2696   0.012   2.841   0.987  0.2926  0.0436 -0.0722
  606OPC     OW 2697   2.610   5.040   1.806 -0.9489  0.5554  0.0986
  606OPC    HW1 2698   2.549   4.983   1.783  0.4502 -0.7512 -0.5958
  606OPC    HW2 2699   2.657   4.998   1.866  0.6306  0.5694 -1.0374
  606OPC     MW 2700   2.608   5.026   1.811 -0.5089  0.3641 -0.1718
  607OPC     OW 2701   0.739   2.983   2.640  0.2567  0.0863 -0.3170
  607OPC    HW1 2702   0.651   2.984   2.638  0.2666  0.7984 -0.9920
  607OPC    HW2 2703   0.757   2.934   2.709 -0.6800 -0.1878 -0.2454
  607OPC     MW 2704   0.728   2.976   2.650  0.1198  0.1510 -0.4061
  608OPC     OW 2705   2.222   2.509   4.911 -0.2512 -0.1464 -0.7240
  608OPC    HW1 2706   2.182   2.568   4.960  0.6724 -0.5996  0.6727
  608OPC    HW2 2707   2.305   2.512   4.939  0.1222 -1.0673 -1.6369
  608OPC     MW 2708   2.229   2.518   4.923 -0.0596 -0.3495 -0.6523
  609OPC     OW 2709   1.145   4.818   0.997  0.0046  0.2156  0.0660
  609OPC    HW1 2710   1.216   4.867   1.010 -0.5850  0.6980  1.7855
  609OPC    HW2 2711   1.136   4.817   0.911  0.6845  2.2413 -0.0829
  609OPC     MW 2712   1.154   4.825   0.987  0.0178  0.5860  0.2980
  610OPC     OW 2713   4.144   3.928   0.494 -0.4560 -0.5707 -0.3873
  610OPC    HW1 2714   4.164   4.013   0.488 -0.3001 -0.6416 -0.8757
  610OPC    HW2 2715   4.116   3.920   0.576  0.2993 -0.2042 -0.0794
  610OPC     MW 2716   4.143   3.940   0.505 -0.3214 -0.5270 -0.4140
  611OPC     OW 2717   0.982   1.468   3.137  0.6799 -0.0484  0.1493
  611OPC    HW1 2718   1.012   1.434   3.063 -0.8098 -2.0601  0.3950
  611OPC    HW2 2719   0.916   1.519   3.112 -0.5654 -1.6240  0.1278
  611OPC     MW 2720   0.977   1.471   3.122  0.2759 -0.5784  0.1823
  612OPC     OW 2721   3.413   4.160   4.022 -0.4182  0.3693  0.2158
  612OPC    HW1 2722   3.463   4.211   4.072 -0.5885  0.1549  0.6067
  612OPC    HW2 2723   3.336   4.200   4.024  0.0900  1.5999 -1.6873
  612OPC     MW 2724   3.409   4.174   4.030 -0.3682  0.5193 -0.0076
  613OPC     OW 2725   3.901   2.097   2.468  0.6259 -0.3971  0.5291
  613OPC    HW1 2726   3.928   2.130   2.545  0.7710 -0.8595  0.6785
  613OPC    HW2 2727   3.975   2.094   2.421  0.8235 -1.5278  0.8895
  613OPC     MW 2728   3.916   2.102   2.473  0.6765 -0.6324  0.6044
  614OPC     OW 2729   4.234   2.586   4.036  0.3474 -0.1142 -0.4573
  614OPC    HW1 2730   4.245   2.538   4.108 -0.2122 -2.3001 -1.7342
  614OPC    HW2 2731   4.315   2.594   4.005  0.3337 -1.2308 -0.8126
  614OPC     MW 2732   4.248   2.580   4.042  0.2625 -0.6021 -0.6986
  615OPC     OW 2733   4.856   2.454   1.052 -0.4199 -0.1389 -0.5234
  615OPC    HW1 2734   4.803   2.440   0.985 -0.6636  0.8929 -0.5572
  615OPC    HW2 2735   4.929   2.484   1.015 -0.6921  0.8154 -0.3215
  615OPC     MW 2736   4.859   2.456   1.037 -0.4961  0.1545 -0.4985
  616OPC     OW 2737   3.894   2.222   0.636 -0.1142 -0.1459 -0.1236
  616OPC    HW1 2738   3.881   2.188   0.557  2.0781 -1.1630 -0.1097
  616OPC    HW2 2739   3.900   2.152   0.688  1.4510  0.3386  0.4164
  616OPC     MW 2740   3.893   2.207   0.632  0.4408 -0.2247 -0.0417
  617OPC     OW 2741   3.930   1.473   2.205 -0.0956  0.5909 -0.0621
  617OPC    HW1 2742   3.959   1.544   2.163 -0.4295  0.7851  0.0395
  617OPC    HW2 2743   3.939   1.493   2.289  1.6281 -0.2128  0.0016
  617OPC     MW 2744   3.936   1.486   2.211  0.1097  0.5010 -0.0377
  618OPC     OW 2745   0.306   4.989   2.058 -0.5016  0.2746 -0.2446
  618OPC    HW1 2746   0.374   4.969   2.006 -0.7612  1.3205 -1.0228
  618OPC    HW2 2747   0.237   4.973   2.007 -0.7921  0.4184  0.1058
  618OPC     MW 2748   0.306   4.984   2.043 -0.5829  0.4504 -0.3079
  619OPC     OW 2749   0.760   1.102   4.275 -0.4746 -0.1134 -0.6333
  619OPC    HW1 2750   0.685   1.060   4.256 -1.9322  1.3569  1.4609
  619OPC    HW2 2751   0.733   1.173   4.317  2.1390  0.6195 -0.0532
  619OPC     MW 2752   0.745   1.106   4.278 -0.3038  0.2121 -0.2384
  620OPC     OW 2753   2.065   4.217   1.426  0.5706  0.2335  0.0280
  620OPC    HW1 2754   2.026   4.142   1.407  0.9130 -0.3693  1.5289
  620OPC    HW2 2755   2.001   4.276   1.418 -0.2556 -0.5100  0.8191
  620OPC     MW 2756   2.050   4.215   1.422  0.4991  0.0346  0.3666
  621OPC     OW 2757   3.279   3.015   2.049  0.1238 -0.0160  0.1633
  621OPC    HW1 2758   3.286   3.074   1.985  1.7678  0.5752  0.8450
  621OPC    HW2 2759   3.210   2.967   2.025  0.4698  0.4193 -1.8445
  621OPC     MW 2760   3.270   3.017   2.036  0.4177  0.1355 -0.0325
  622OPC     OW 2761   1.199   1.735   3.288  0.0594 -0.0028  0.3022
  622OPC    HW1 2762   1.210   1.822   3.292 -0.7122  0.1913 -1.1001
  622OPC    HW2 2763   1.198   1.719   3.202 -1.2728 -1.2111  0.5139
  622OPC     MW 2764   1.201   1.746   3.276 -0.2514 -0.1527  0.1262
  623OPC     OW 2765   3.354   3.454   3.858 -0.2774 -0.4633  0.0836
  623OPC    HW1 2766   3.420   3.487   3.904 -0.0523 -0.6891 -0.0705
  623OPC    HW2 2767   3.392   3.391   3.811  0.3581  2.2233 -3.4153
  623OPC     MW 2768   3.369   3.449   3.858 -0.1502 -0.0998 -0.4562
  624OPC     OW 2769   3.691   1.093   1.219  0.6843 -0.0849 -0.1289
  624OPC    HW1 2770   3.635   1.159   1.228  0.0224 -0.7624  0.7823
  624OPC    HW2 2771   3.642   1.028   1.188  1.4388 -0.0299 -1.5696
  624OPC     MW 2772   3.676   1.094   1.216  0.6979 -0.1768 -0.2071
  625OPC     OW 2773   5.023   3.150   0.260  0.2005 -0.0651  0.4689
  625OPC    HW1 2774   5.083   3.100   0.220  0.9865 -0.2030  1.7421
  625OPC    HW2 2775   4.966   3.092   0.293  0.0467 -0.0092  0.2998
  625OPC     MW 2776   5.024   3.134   0.259  0.2940 -0.0771  0.6320
  626OPC     OW 2777   4.551   4.713   5.112  0.3400  0.9060 -0.1396
  626OPC    HW1 2778   4.526   4.650   5.057  0.7376  0.2300  0.4398
  626OPC    HW2 2779   4.494   4.777   5.096 -0.4365  0.1849 -0.3411
  626OPC     MW 2780   4.539   4.713   5.102  0.2840  0.6995 -0.0837
  627OPC     OW 2781   2.963   2.712   0.236  0.5244  0.2086  0.6941
  627OPC    HW1 2782   2.889   2.729   0.279 -0.5568 -0.4221 -0.8074
  627OPC    HW2 2783   3.020   2.694   0.299 -1.5061 -2.8966  1.8898
  627OPC     MW 2784   2.960   2.712   0.252  0.0647 -0.3434  0.6490
  628OPC     OW 2785   0.217   2.714   4.123 -0.0418  0.4441 -0.1786
  628OPC    HW1 2786   0.300   2.714   4.097 -0.7088 -0.6936 -2.5519
  628OPC    HW2 2787   0.221   2.678   4.203  1.4849 -2.7896 -1.5130
  628OPC     MW 2788   0.230   2.709   4.131  0.0852 -0.2017 -0.7260
  629OPC     OW 2789   4.818   1.012   1.357  0.3127  0.0178 -0.2250
  629OPC    HW1 2790   4.794   0.945   1.307  2.8209 -1.0651 -0.1138
  629OPC    HW2 2791   4.818   0.979   1.437  1.6006  0.1152 -0.1718
  629OPC     MW 2792   4.814   0.997   1.361  0.8736 -0.1279 -0.2006
  630OPC     OW 2793   2.592   0.091   0.084  0.1706  0.3915  0.3307
  630OPC    HW1 2794   2.568   0.039   0.018  1.2151  0.0588  0.1936
  630OPC    HW2 2795   2.518   0.133   0.106 -0.4737 -0.4638 -0.1727
  630OPC     MW 2796   2.578   0.090   0.078  0.2297  0.2160  0.2361
  631OPC     OW 2797   0.033   3.111   4.785 -0.0400  0.1771  0.6933
  631OPC    HW1 2798   0.008   3.103   4.869  0.1800 -1.3795  0.6488
  631OPC    HW2 2799   0.080   3.039   4.772  1.5277  1.3269 -0.2480
  631OPC     MW 2800   0.036   3.099   4.796  0.2241  0.1169  0.5479
  632OPC     OW 2801   4.398   2.169   4.051 -0.0642  0.5325  0.1308
  632OPC    HW1 2802   4.322   2.190   4.014 -0.0948 -0.5937 -0.5228
  632OPC    HW2 2803   4.457   2.199   3.994 -0.0954 -0.5750 -0.5189
  632OPC     MW 2804   4.396   2.177   4.037 -0.0734  0.2027 -0.0615
  633OPC     OW 2805   1.616   3.667   4.934 -0.0219  0.0492  0.4539
  633OPC    HW1 2806   1.623   3.584   4.960 -1.8758 -0.8141 -1.5021
  633OPC    HW2 2807   1.667   3.710   4.991 -1.5299 -1.9617  3.6615
  633OPC     MW 2808   1.624   3.661   4.947 -0.5186 -0.3754  0.6387
  634OPC     OW 2809   1.395   4.854   2.245 -0.0314 -0.5828  0.1287
  634OPC    HW1 2810   1.472   4.821   2.270 -0.0535  0.0715  1.1346
  634OPC    HW2 2811   1.389   4.831   2.162  1.3889 -0.4265 -0.0495
  634OPC     MW 2812   1.405   4.846   2.237  0.1751 -0.4630  0.2509
  635OPC     OW 2813   2.758   4.686   0.945 -0.2250  0.3974 -0.0880
  635OPC    HW1 2814   2.799   4.763   0.952  0.3614  0.0130  0.7258
  635OPC    HW2 2815   2.813   4.629   0.980 -0.6611 -0.4137 -0.6777
  635OPC     MW 2816   2.772   4.689   0.951 -0.2028  0.2208 -0.0549
  636OPC     OW 2817   3.949   3.234   4.268  0.7215  0.1126 -0.3658
  636OPC    HW1 2818   3.964   3.157   4.307 -0.4216 -0.5435 -1.1423
  636OPC    HW2 2819   4.002   3.232   4.199  0.0665 -0.3986 -0.8737
  636OPC     MW 2820   3.959   3.222   4.263  0.4557 -0.0598 -0.5555
  637OPC     OW 2821   0.887   2.292   4.948 -0.0212  0.3842 -0.7105
  637OPC    HW1 2822   0.966   2.254   4.952  0.1997  0.8842 -0.0279
  637OPC    HW2 2823   0.835   2.228   4.921  0.6729  0.1302 -1.4814
  637OPC     MW 2824   0.891   2.277   4.945  0.1140  0.4206 -0.7236
  638OPC     OW 2825   3.605   3.806   3.231 -0.0962 -0.3309 -0.7024
  638OPC    HW1 2826   3.573   3.777   3.307  0.5165  1.1293  0.1684
  638OPC    HW2 2827   3.675   3.756   3.218 -0.3922 -0.8101 -0.4617
  638OPC     MW 2828   3.611   3.795   3.240 -0.0494 -0.1861 -0.5382
  639OPC     OW 2829   4.935   2.301   3.493  0.5790  0.1586  0.0660
  639OPC    HW1 2830   4.973   2.374   3.520  1.1561 -0.1428  0.0869
  639OPC    HW2 2831   4.948   2.245   3.559  1.3889 -0.3708 -0.5128
  639OPC     MW 2832   4.943   2.303   3.506  0.7839  0.0359 -0.0163
  640OPC     OW 2833   1.239   2.362   4.370 -0.1618  0.1816  0.0019
  640OPC    HW1 2834   1.164   2.364   4.413 -0.7046 -1.8976 -0.7039
  640OPC    HW2 2835   1.263   2.445   4.364 -1.5836  0.7547  1.6352
  640OPC     MW 2836   1.232   2.374   4.375 -0.4520 -0.0409  0.1388
  641OPC     OW 2837   2.372   2.076   4.927  0.7444 -0.1714 -0.2303
  641OPC    HW1 2838   2.409   2.080   4.848 -0.0738  0.6751 -0.5807
  641OPC    HW2 2839   2.297   2.118   4.917 -0.2112 -1.6096  0.5581
  641OPC     MW 2840   2.367   2.083   4.914  0.4824 -0.2588 -0.1655
  642OPC     OW 2841   0.180   3.387   3.040 -0.3183 -0.1206 -0.1372
  642OPC    HW1 2842   0.134   3.396   2.967  0.4792  1.4017 -0.5154
  642OPC    HW2 2843   0.133   3.431   3.099  0.3800  1.0908 -0.4327
  642OPC     MW 2844   0.166   3.395   3.038 -0.0973  0.2832 -0.2367
  643OPC     OW 2845   3.412   1.422   2.428 -0.9542 -0.4617 -0.2518
  643OPC    HW1 2846   3.475   1.415   2.489 -0.7259  2.8957  0.0982
  643OPC    HW2 2847   3.431   1.358   2.372  0.5017 -1.9165  1.7434
  643OPC     MW 2848   3.424   1.412   2.429 -0.7054 -0.1807  0.0947
  644OPC     OW 2849   4.377   4.850   2.515 -0.2669  0.0663 -0.1464
  644OPC    HW1 2850   4.351   4.768   2.525 -1.6786  0.5368  0.2709
  644OPC    HW2 2851   4.464   4.844   2.512 -0.2986 -1.3439  0.7833
  644OPC     MW 2852   4.386   4.837   2.516 -0.4802 -0.0727  0.0526
  645OPC     OW 2853   5.052   2.238   4.532  0.3808 -0.5016  0.2655
  645OPC    HW1 2854   5.065   2.162   4.492  1.3061 -0.7502  1.0040
  645OPC    HW2 2855   5.054   2.218   4.616  1.8420  0.5082  0.5003
  645OPC     MW 2856   5.054   2.224   4.538  0.7336 -0.3892  0.4091
  646OPC     OW 2857   2.185   4.620   1.977 -0.1544  0.5295  0.3386
  646OPC    HW1 2858   2.179   4.648   1.895 -0.4474 -1.6018 -0.4251
  646OPC    HW2 2859   2.257   4.660   2.007 -0.4083  1.8431 -0.7089
  646OPC     MW 2860   2.195   4.630   1.969 -0.2352  0.4089  0.0710
  647OPC     OW 2861   0.071   0.119   2.078  0.2212 -0.5293  0.0563
  647OPC    HW1 2862   0.103   0.068   2.016  0.3520  0.9634 -1.1740
  647OPC    HW2 2863   0.138   0.129   2.134  0.3186 -1.3236  0.0888
  647OPC     MW 2864   0.086   0.113   2.077  0.2549 -0.4262 -0.1208
  648OPC     OW 2865   0.663   0.668   1.813  0.4771 -0.6726 -0.0049
  648OPC    HW1 2866   0.643   0.752   1.797 -2.5616 -1.1833  0.5176
  648OPC    HW2 2867   0.680   0.636   1.734  0.5793  0.2135 -0.3552
  648OPC     MW 2868   0.662   0.676   1.799  0.0433 -0.6171  0.0205
  649OPC     OW 2869   3.681   2.119   3.947  0.4885  0.3470 -0.1128
  649OPC    HW1 2870   3.735   2.051   3.941 -0.2553 -0.3860  0.9691
  649OPC    HW2 2871   3.604   2.081   3.966 -0.3259  1.3815 -1.2032
  649OPC     MW 2872   3.677   2.103   3.949  0.2583  0.3916 -0.1141
  650OPC     OW 2873   0.534   2.640   4.412 -0.7569 -0.3980  0.2259
  650OPC    HW1 2874   0.515   2.563   4.375  2.5749 -1.6979  0.8552
  650OPC    HW2 2875   0.600   2.620   4.466  0.1073  2.8895  0.5499
  650OPC     MW 2876   0.541   2.625   4.414 -0.1371 -0.1044  0.3667
  651OPC     OW 2877   0.440   1.699   0.127 -1.1473 -0.3741 -0.0089
  651OPC    HW1 2878   0.433   1.786   0.123 -0.5609 -0.2797  0.7966
  651OPC    HW2 2879   0.525   1.686   0.144 -0.8602 -1.1720 -1.7948
  651OPC     MW 2880   0.451   1.710   0.129 -1.0183 -0.4780 -0.1538
  652OPC     OW 2881   1.249   1.475   3.864  0.3155  0.1642  0.0779
  652OPC    HW1 2882   1.256   1.435   3.787 -0.6744 -0.2556  0.1903
  652OPC    HW2 2883   1.332   1.485   3.889  0.6879  0.9574 -1.3529
  652OPC     MW 2884   1.262   1.470   3.856  0.2242  0.2193 -0.1168
  653OPC     OW 2885   4.314   3.466   3.090 -0.1597  0.3542 -0.0522
  653OPC    HW1 2886   4.353   3.391   3.108  0.1226  0.9270  1.8884
  653OPC    HW2 2887   4.374   3.511   3.045  0.2287  0.0290  0.1435
  653OPC     MW 2888   4.328   3.461   3.086 -0.0608  0.3909  0.2633
  654OPC     OW 2889   3.712   0.748   0.026 -0.6924  0.2069  0.1882
  654OPC    HW1 2890   3.728   0.807   0.088 -2.1902  1.9640 -1.0006
  654OPC    HW2 2891   3.716   0.794  -0.048  0.0926 -1.6266 -0.9899
  654OPC     MW 2892   3.715   0.764   0.024 -0.7976  0.1956 -0.1615
  655OPC     OW 2893   0.970   2.071   1.422 -0.6264 -0.6420  0.2060
  655OPC    HW1 2894   0.955   1.985   1.431 -2.4153 -0.4846 -0.7351
  655OPC    HW2 2895   0.914   2.107   1.477 -0.2564 -0.0630  0.2069
  655OPC     MW 2896   0.960   2.064   1.431 -0.8360 -0.5332  0.0671
  656OPC     OW 2897   1.414   4.234   1.075  0.0321  0.1642  0.4705
  656OPC    HW1 2898   1.359   4.236   1.143 -0.4240  1.4307  0.0863
  656OPC    HW2 2899   1.381   4.292   1.020 -0.6600 -2.1483 -1.7094
  656OPC     MW 2900   1.401   4.243   1.077 -0.1376  0.0095  0.0918
  657OPC     OW 2901   1.781   1.888   3.497  0.5846 -0.3858  0.4668
  657OPC    HW1 2902   1.791   1.935   3.570  0.7435  0.1053  0.1310
  657OPC    HW2 2903   1.724   1.825   3.521 -0.0266  0.2723  0.7775
  657OPC     MW 2904   1.774   1.885   3.511  0.5178 -0.2160  0.4630
  658OPC     OW 2905   0.048   2.900   1.831  0.1409  0.1810  0.0328
  658OPC    HW1 2906   0.033   2.929   1.750 -1.5515 -0.7711 -0.0152
  658OPC    HW2 2907   0.132   2.875   1.828 -0.3872 -1.6175 -1.9988
  658OPC     MW 2908   0.058   2.901   1.818 -0.1871 -0.2253 -0.2745
  659OPC     OW 2909   3.789   0.041   3.805 -0.2252 -0.1554 -0.3490
  659OPC    HW1 2910   3.761   0.087   3.873  0.5116 -2.4170  1.6332
  659OPC    HW2 2911   3.854   0.089   3.772  0.4906  0.2688  1.5912
  659OPC     MW 2912   3.794   0.055   3.810 -0.0106 -0.4268  0.2304
  660OPC     OW 2913   3.934   5.073   4.367 -0.0635  0.0274 -1.0484
  660OPC    HW1 2914   3.881   5.003   4.366 -2.2134  1.5207  0.4094
  660OPC    HW2 2915   3.982   5.061   4.439  0.0081 -0.2576 -1.1434
  660OPC     MW 2916   3.933   5.061   4.378 -0.3705  0.2058 -0.8471
  661OPC     OW 2917   4.885   2.278   2.281  0.1607  0.2230  0.1389
  661OPC    HW1 2918   4.964   2.311   2.298 -0.1246  2.4237 -2.1430
  661OPC    HW2 2919   4.832   2.347   2.287 -1.4681 -0.9983  0.6260
  661OPC     MW 2920   4.889   2.293   2.284 -0.1221  0.3676 -0.1264
  662OPC     OW 2921   0.483   3.241   2.607  0.7280 -0.7051 -0.1676
  662OPC    HW1 2922   0.558   3.282   2.624  0.6994 -0.7167 -0.0129
  662OPC    HW2 2923   0.443   3.292   2.549  0.2192  0.0219  0.7975
  662OPC     MW 2924   0.488   3.254   2.601  0.6486 -0.5996 -0.0023
  663OPC     OW 2925   2.355   3.252   1.223  0.1186  0.4048  0.1722
  663OPC    HW1 2926   2.392   3.201   1.283  0.9388 -0.3867 -0.9544
  663OPC    HW2 2927   2.414   3.317   1.214 -0.0096  0.5286  0.2243
  663OPC     MW 2928   2.369   3.254   1.231  0.2209  0.3061  0.0135
  664OPC     OW 2929   0.834   3.052   3.381 -0.2536 -0.1990 -0.4231
  664OPC    HW1 2930   0.791   3.112   3.428 -1.1748 -0.7224 -0.5783
  664OPC    HW2 2931   0.914   3.087   3.371 -0.8558  1.1426 -0.7783
  664OPC     MW 2932   0.840   3.066   3.387 -0.4787 -0.0782 -0.4985
  665OPC     OW 2933   1.552   4.760   1.497 -0.7680 -1.0551 -0.3838
  665OPC    HW1 2934   1.573   4.840   1.468 -3.1660 -0.6531 -1.2308
  665OPC    HW2 2935   1.630   4.722   1.509  0.4397  1.2243 -0.4188
  665OPC     MW 2936   1.567   4.766   1.494 -0.9438 -0.6592 -0.5140
  666OPC     OW 2937   4.936   4.663   4.843  0.5874  0.2514 -0.5374
  666OPC    HW1 2938   4.913   4.706   4.914 -1.2007 -1.1825 -0.1685
  666OPC    HW2 2939   4.993   4.603   4.873  0.0036 -0.2079 -0.3155
  666OPC     MW 2940   4.941   4.660   4.858  0.2372 -0.0281 -0.4499
  667OPC     OW 2941   1.142   1.773   2.995  0.0171 -0.2994 -0.1472
  667OPC    HW1 2942   1.216   1.768   2.950 -0.7104 -0.6413 -1.3387
  667OPC    HW2 2943   1.107   1.694   2.988  0.0416 -0.4724  1.3378
  667OPC     MW 2944   1.148   1.761   2.988 -0.0867 -0.3755 -0.1037
  668OPC     OW 2945   2.045   1.139   3.935 -0.4794 -0.0308 -0.2096
  668OPC    HW1 2946   2.116   1.160   3.888  0.8783 -1.5724  0.9940
  668OPC    HW2 2947   2.075   1.138   4.017 -1.8952 -0.7759  0.3330
  668OPC     MW 2948   2.060   1.142   3.940 -0.4880 -0.3685  0.0483
  669OPC     OW 2949   0.466   2.643   1.295  0.0733 -0.0035 -0.0141
  669OPC    HW1 2950   0.534   2.696   1.283 -0.7963  1.0547 -0.4439
  669OPC    HW2 2951   0.486   2.573   1.248  0.2131  0.9268 -1.4173
  669OPC     MW 2952   0.479   2.641   1.287 -0.0345  0.2902 -0.2849
  670OPC     OW 2953   3.949   3.960   2.212  0.6794  0.1071  0.4601
  670OPC    HW1 2954   4.002   3.979   2.145  0.2078 -0.1098  0.0191
  670OPC    HW2 2955   3.998   3.907   2.262  0.7012 -0.5509 -0.2316
  670OPC     MW 2956   3.964   3.955   2.210  0.6130 -0.0222  0.2928
  671OPC     OW 2957   0.800   3.793   5.107  0.5218 -0.3925  0.0194
  671OPC    HW1 2958   0.815   3.805   5.192 -1.6321  2.2440  0.1541
  671OPC    HW2 2959   0.862   3.841   5.069  0.1239  0.2899  0.2066
  671OPC     MW 2960   0.812   3.802   5.114  0.1449  0.0979  0.0670
  672OPC     OW 2961   2.613   4.213   2.651 -0.2589 -0.1715 -0.1381
  672OPC    HW1 2962   2.562   4.195   2.583 -1.4015 -1.0096  0.8852
  672OPC    HW2 2963   2.692   4.221   2.616 -0.3520 -3.0682 -1.3148
  672OPC     MW 2964   2.617   4.212   2.636 -0.4416 -0.7234 -0.1607
  673OPC     OW 2965   1.789   5.039   3.814  0.0630 -0.4390 -0.2575
  673OPC    HW1 2966   1.749   5.116   3.811  1.7781  0.4937 -2.3505
  673OPC    HW2 2967   1.826   5.033   3.735  1.0138 -2.8498  0.2944
  673OPC     MW 2968   1.789   5.049   3.802  0.4569 -0.6576 -0.4851
  674OPC     OW 2969   1.681   2.164   3.078 -0.1598 -0.7683  0.1070
  674OPC    HW1 2970   1.650   2.131   3.003  0.4806 -2.0535  0.3849
  674OPC    HW2 2971   1.762   2.133   3.083 -0.0548 -0.3774  1.1531
  674OPC     MW 2972   1.688   2.155   3.068 -0.0497 -0.9005  0.3027
  675OPC     OW 2973   1.513   0.754   4.084  0.0561  0.0848 -0.5057
  675OPC    HW1 2974   1.527   0.774   4.167 -0.0036  2.1782 -0.9600
  675OPC    HW2 2975   1.567   0.806   4.040 -2.1396  1.3701 -1.8771
  675OPC     MW 2976   1.523   0.765   4.089 -0.2771  0.5839 -0.7753
  676OPC     OW 2977   0.856   1.805   2.677 -0.6463 -0.3999 -0.1851
  676OPC    HW1 2978   0.815   1.841   2.609  0.1301  1.9174  0.4911
  676OPC    HW2 2979   0.848   1.864   2.740  1.1916 -1.1646  0.8478
  676OPC     MW 2980   0.849   1.819   2.676 -0.2601 -0.1706  0.0674
  677OPC     OW 2981   4.923   3.956   1.629  0.1868  0.9286  0.0910
  677OPC    HW1 2982   4.995   3.974   1.675 -0.9987  1.1803  1.9772
  677OPC    HW2 2983   4.879   3.902   1.681 -1.6702  1.9734 -0.3201
  677OPC     MW 2984   4.927   3.951   1.643 -0.2630  1.1202  0.3089
  678OPC     OW 2985   2.877   1.397   3.320  0.4466 -0.2327  0.2593
  678OPC    HW1 2986   2.952   1.421   3.357 -0.3548  0.2669  1.6512
  678OPC    HW2 2987   2.876   1.311   3.328  1.1631 -0.2997 -0.3522
  678OPC     MW 2988   2.888   1.388   3.327  0.4340 -0.1688  0.3746
  679OPC     OW 2989   4.654   4.004   0.217 -0.5798  0.5866  0.2042
  679OPC    HW1 2990   4.605   3.933   0.229 -1.1083  0.9637  0.2931
  679OPC    HW2 2991   4.603   4.058   0.173  0.4181  0.2639 -1.4309
  679OPC     MW 2992   4.639   4.002   0.212 -0.5105  0.5949 -0.0242
  680OPC     OW 2993   0.259   2.531   2.768 -0.3493  0.9839 -0.1232
  680OPC    HW1 2994   0.261   2.557   2.851 -0.1556  1.6591 -0.3292
  680OPC    HW2 2995   0.343   2.537   2.743  0.0367 -1.6516  0.3435
  680OPC     MW 2996   0.272   2.536   2.777 -0.2636  0.6944 -0.0848
  681OPC     OW 2997   1.480   4.462   0.309 -0.0270  0.3356  0.0677
  681OPC    HW1 2998   1.564   4.453   0.331 -0.1836  0.3531  0.7010
  681OPC    HW2 2999   1.462   4.546   0.326 -0.2344  0.2743  0.1611
  681OPC     MW 3000   1.490   4.473   0.315 -0.0808  0.3293  0.1751
  682OPC     OW 3001   4.023   2.389   4.702 -0.2683 -0.0724  0.5738
  682OPC    HW1 3002   4.099   2.425   4.682 -0.9048  1.1409  0.2366
  682OPC    HW2 3003   3.995   2.357   4.625 -0.0522 -0.6222  0.7204
  682OPC     MW 3004   4.030   2.390   4.687 -0.3307  0.0255  0.5457
  683OPC     OW 3005   0.069   0.146   4.766 -0.0184 -0.3137  0.2084
  683OPC    HW1 3006  -0.005   0.117   4.730 -0.2734  0.3159  0.2073
  683OPC    HW2 3007   0.068   0.112   4.846  0.2505 -1.2226 -0.1578
  683OPC     MW 3008   0.058   0.137   4.772 -0.0164 -0.3549  0.1540
  684OPC     OW 3009   2.731   2.008   4.358 -0.1290 -0.1996  0.2708
  684OPC    HW1 3010   2.731   2.071   4.297 -0.9819  0.3024  0.7673
  684OPC    HW2 3011   2.669   1.953   4.331 -2.3771  1.3359  1.9302
  684OPC     MW 3012   2.721   2.009   4.345 -0.5870  0.1012  0.5894
  685OPC     OW 3013   0.716   4.821   3.509 -0.2068  0.8934  0.5297
  685OPC    HW1 3014   0.730   4.738   3.489 -0.9301  0.8770  0.0614
  685OPC    HW2 3015   0.754   4.865   3.443 -2.4503  0.8424 -0.9106
  685OPC     MW 3016   0.723   4.815   3.496 -0.6451  0.8836  0.2478
  686OPC     OW 3017   1.851   3.809   0.254 -0.2187 -0.4482  0.1899
  686OPC    HW1 3018   1.842   3.850   0.330  0.8232  0.9319 -0.3986
  686OPC    HW2 3019   1.929   3.772   0.259  0.4522  0.7812 -0.6962
  686OPC     MW 3020   1.861   3.809   0.266  0.0343 -0.0627 -0.0279
  687OPC     OW 3021   2.935   1.160   4.054 -0.4086  0.3756 -0.4108
  687OPC    HW1 3022   3.011   1.196   4.029 -0.1102 -0.1570 -0.2951
  687OPC    HW2 3023   2.960   1.086   4.094 -0.9859  0.2346 -0.3044
  687OPC     MW 3024   2.950   1.154   4.056 -0.4498  0.2761 -0.3779
  688OPC     OW 3025   3.579   1.514   4.345 -0.1139 -0.2932  0.1249
  688OPC    HW1 3026   3.494   1.499   4.328 -0.3129  0.9195 -0.0159
  688OPC    HW2 3027   3.578   1.585   4.395  0.8502 -0.0857 -0.1386
  688OPC     MW 3028   3.566   1.522   4.350 -0.0008 -0.0834  0.0651
  689OPC     OW 3029   4.244   0.272   4.386  0.1647 -0.3562 -0.5001
  689OPC    HW1 3030   4.302   0.333   4.366 -0.1394  0.0701 -0.1023
  689OPC    HW2 3031   4.167   0.312   4.376 -0.0246  0.0519  1.9476
  689OPC     MW 3032   4.241   0.287   4.381  0.0918 -0.2329 -0.0799
  690OPC     OW 3033   1.358   3.568   3.542  0.4567 -0.5821 -0.0689
  690OPC    HW1 3034   1.386   3.597   3.465  1.7549 -1.2980  0.1157
  690OPC    HW2 3035   1.388   3.626   3.599 -1.0104  0.2809 -0.1161
  690OPC     MW 3036   1.366   3.581   3.539  0.4317 -0.5604 -0.0486
  691OPC     OW 3037   4.681   2.871   3.793  0.0293 -0.0567 -0.4928
  691OPC    HW1 3038   4.606   2.848   3.832  1.4881 -1.3354  1.8094
  691OPC    HW2 3039   4.699   2.949   3.829 -0.4648  0.5652 -1.5402
  691OPC     MW 3040   4.672   2.879   3.804  0.1719 -0.1537 -0.3074
  692OPC     OW 3041   1.206   0.092   3.456 -0.1751 -0.0280  0.4990
  692OPC    HW1 3042   1.261   0.088   3.389 -0.1371 -2.6775  0.5780
  692OPC    HW2 3043   1.257   0.083   3.526 -0.2614  2.2839  0.9369
  692OPC     MW 3044   1.221   0.090   3.457 -0.1823 -0.0778  0.5754
  693OPC     OW 3045   0.860   4.347   3.873 -0.1799 -0.0293  0.5199
  693OPC    HW1 3046   0.870   4.301   3.800 -2.5679  2.7796 -1.8421
  693OPC    HW2 3047   0.931   4.397   3.877  0.7435 -1.3367  1.1477
  693OPC     MW 3048   0.872   4.348   3.863 -0.3962  0.1924  0.2637
  694OPC     OW 3049   0.885   0.438   4.850 -0.3078 -0.3962  0.1219
  694OPC    HW1 3050   0.934   0.507   4.828 -0.6689  0.7530  2.5389
  694OPC    HW2 3051   0.937   0.370   4.838  0.5232  0.4014 -1.0414
  694OPC     MW 3052   0.900   0.438   4.845 -0.2384 -0.1086  0.3071
  695OPC     OW 3053   4.917   0.350   0.710  0.0640 -0.5000 -0.0343
  695OPC    HW1 3054   4.840   0.372   0.676  0.0100  0.2810  0.5797
  695OPC    HW2 3055   4.913   0.380   0.791  1.3380  0.2883 -0.2451
  695OPC     MW 3056   4.905   0.357   0.717  0.2444 -0.2682  0.0253
  696OPC     OW 3057   3.240   4.811   0.730 -0.0741  0.3505  0.2810
  696OPC    HW1 3058   3.239   4.898   0.737  0.9147  0.5277 -1.3032
  696OPC    HW2 3059   3.183   4.794   0.667  1.9480  0.1871 -1.6429
  696OPC     MW 3060   3.232   4.822   0.722  0.3707  0.3526 -0.2372
  697OPC     OW 3061   3.739   0.561   1.317  0.0964 -0.4420 -0.4816
  697OPC    HW1 3062   3.674   0.546   1.260 -1.3471 -1.1996  1.2648
  697OPC    HW2 3063   3.791   0.491   1.307  0.1503 -0.3068 -1.2171
  697OPC     MW 3064   3.737   0.548   1.307 -0.1088 -0.5339 -0.3323
  698OPC     OW 3065   2.710   4.219   3.686  0.4407 -0.6546  0.0483
  698OPC    HW1 3066   2.715   4.132   3.685 -0.2280 -0.7713  2.1051
  698OPC    HW2 3067   2.736   4.242   3.606  0.8253 -2.7206 -0.4788
  698OPC     MW 3068   2.714   4.210   3.674  0.3988 -0.9768  0.2743
  699OPC     OW 3069   3.160   3.720   0.503  0.3826  0.3284  0.1879
  699OPC    HW1 3070   3.238   3.699   0.538  0.2536  0.1981  0.3951
  699OPC    HW2 3071   3.108   3.656   0.529  0.2678  0.2682 -0.1860
  699OPC     MW 3072   3.164   3.707   0.512  0.3467  0.3003  0.1633
  700OPC     OW 3073   1.366   3.718   2.805  0.4273 -0.3707 -0.3775
  700OPC    HW1 3074   1.411   3.644   2.798  0.3628 -0.5534  0.8712
  700OPC    HW2 3075   1.419   3.777   2.769  2.0134 -0.4750  1.5490
  700OPC     MW 3076   1.380   3.716   2.799  0.6521 -0.4132  0.0916
  701OPC     OW 3077   2.150   3.115   1.109 -0.5413  0.3927 -0.0573
  701OPC    HW1 3078   2.160   3.028   1.113 -0.2308  0.2854 -2.0869
  701OPC    HW2 3079   2.214   3.145   1.160 -0.3515 -0.5573  0.2948
  701OPC     MW 3080   2.161   3.106   1.117 -0.4675  0.2365 -0.3051
  702OPC     OW 3081   4.710   3.373   3.862  0.0216  0.1716  0.4425
  702OPC    HW1 3082   4.627   3.394   3.879 -0.7506  0.4917 -2.9189
  702OPC    HW2 3083   4.752   3.448   3.872 -1.0963  1.3473 -2.6047
  702OPC     MW 3084   4.704   3.387   3.866 -0.2577  0.3927 -0.5043
  703OPC     OW 3085   4.233   4.437   3.763 -0.1779 -0.7431 -0.3237
  703OPC    HW1 3086   4.152   4.461   3.787  0.1640  1.1039 -0.8440
  703OPC    HW2 3087   4.277   4.512   3.763  1.6203 -1.7426  0.1581
  703OPC     MW 3088   4.227   4.452   3.767  0.1383 -0.6180 -0.3295
  704OPC     OW 3089   1.336   3.632   5.059 -0.1959 -0.2993  0.4930
  704OPC    HW1 3090   1.299   3.558   5.033 -2.6013  1.2916 -0.9403
  704OPC    HW2 3091   1.416   3.629   5.023 -0.5774 -1.7620 -0.2931
  704OPC     MW 3092   1.343   3.621   5.050 -0.6077 -0.2803  0.1652
  705OPC     OW 3093   4.966   2.366   3.867  0.0579 -0.8900 -0.3943
  705OPC    HW1 3094   4.934   2.395   3.942 -0.5975  0.4235 -1.1340
  705OPC    HW2 3095   5.022   2.429   3.843  1.0728 -1.8032 -0.5029
  705OPC     MW 3096   4.969   2.380   3.874  0.1109 -0.8309 -0.5198
  706OPC     OW 3097   4.174   0.407   1.791  0.0701  0.1327  0.1480
  706OPC    HW1 3098   4.247   0.366   1.813 -0.8221 -2.8790 -1.9124
  706OPC    HW2 3099   4.130   0.413   1.866  1.1020 -0.9744  0.8637
  706OPC     MW 3100   4.178   0.402   1.805  0.0906 -0.4757 -0.0506
  707OPC     OW 3101   4.567   3.398   4.725 -0.7648  0.0071 -0.3073
  707OPC    HW1 3102   4.566   3.441   4.650  1.9283  2.0201  0.6562
  707OPC    HW2 3103   4.602   3.321   4.705 -0.6537  0.2849 -1.1822
  707OPC     MW 3104   4.572   3.393   4.711 -0.3505  0.3455 -0.2942
  708OPC     OW 3105   2.473   0.539   0.710 -0.3260 -0.1648  0.4353
  708OPC    HW1 3106   2.471   0.514   0.627 -1.7982 -3.2155  1.2541
  708OPC    HW2 3107   2.552   0.514   0.737 -0.3454 -0.3636  0.3049
  708OPC     MW 3108   2.484   0.532   0.702 -0.5465 -0.6448  0.5370
  709OPC     OW 3109   4.803   0.213   1.395 -0.4107 -0.1897  0.0077
  709OPC    HW1 3110   4.824   0.291   1.427 -1.2959  0.2175 -0.3444
  709OPC    HW2 3111   4.873   0.189   1.349  0.3050 -0.1369  1.0565
  709OPC     MW 3112   4.816   0.221   1.393 -0.4361 -0.1218  0.1105
  710OPC     OW 3113   1.914   0.028   3.162  0.3294  0.1824 -0.5640
  710OPC    HW1 3114   1.903  -0.055   3.187  2.4218 -0.4826 -1.6255
  710OPC    HW2 3115   1.984   0.025   3.111 -0.7207  2.3041 -2.3044
  710OPC     MW 3116   1.923   0.016   3.158  0.4833  0.3976 -0.9781
  711OPC     OW 3117   1.949   3.469   4.948  0.3225 -0.1921 -0.2581
  711OPC    HW1 3118   1.935   3.495   4.866  1.3974 -0.9484 -0.7050
  711OPC    HW2 3119   1.984   3.389   4.938  1.5296  0.1662  0.8952
  711OPC     MW 3120   1.952   3.461   4.935  0.6596 -0.2509 -0.1538
  712OPC     OW 3121   0.843   0.516   1.583 -0.1013  0.2240 -0.2016
  712OPC    HW1 3122   0.903   0.559   1.536  0.2563 -0.4483 -0.3723
  712OPC    HW2 3123   0.880   0.510   1.662  0.3689 -0.7929 -0.4853
  712OPC     MW 3124   0.857   0.522   1.588  0.0210 -0.0255 -0.2687
  713OPC     OW 3125   4.975   4.380   3.342  0.2768  0.0103  0.0153
  713OPC    HW1 3126   4.921   4.425   3.291  0.6126  0.8857  0.4144
  713OPC    HW2 3127   5.054   4.406   3.318  0.4392  0.5216  1.0364
  713OPC     MW 3128   4.979   4.390   3.331  0.3505  0.2151  0.2253
  714OPC     OW 3129   3.016   1.133   2.708  0.3517 -0.0973 -0.5870
  714OPC    HW1 3130   3.085   1.172   2.672  0.5931 -0.3272 -0.3756
  714OPC    HW2 3131   3.040   1.049   2.713  0.4844 -0.0047  0.4926
  714OPC     MW 3132   3.030   1.126   2.704  0.4069 -0.1176 -0.3963
  715OPC     OW 3133   4.178   2.818   4.211  0.0185  0.1258 -0.0371
  715OPC    HW1 3134   4.100   2.830   4.247  0.0791 -0.3334  0.2511
  715OPC    HW2 3135   4.175   2.737   4.179  0.6032 -0.1518  0.5731
  715OPC     MW 3136   4.166   2.808   4.212  0.1137  0.0169  0.0956
  716OPC     OW 3137   0.416   1.982   4.689 -0.2065 -0.0177 -0.4176
  716OPC    HW1 3138   0.454   1.908   4.715 -0.0053 -0.4038 -1.7236
  716OPC    HW2 3139   0.406   2.027   4.763 -0.0633 -1.2206  0.3642
  716OPC     MW 3140   0.420   1.978   4.704 -0.1556 -0.2524 -0.4947
  717OPC     OW 3141   0.606   4.915   4.969 -0.3662  0.0145 -0.3708
  717OPC    HW1 3142   0.545   4.898   4.909 -0.0966 -0.1913 -0.5967
  717OPC    HW2 3143   0.671   4.949   4.922  0.1897 -0.9500 -0.3379
  717OPC     MW 3144   0.607   4.917   4.953 -0.2443 -0.1583 -0.3996
  718OPC     OW 3145   1.851   3.850   2.370 -0.5540  0.6122 -0.9878
  718OPC    HW1 3146   1.809   3.913   2.327 -0.2970  0.8700 -0.8624
  718OPC    HW2 3147   1.915   3.892   2.412 -0.4191  0.2785 -0.8520
  718OPC     MW 3148   1.854   3.866   2.370 -0.4961  0.6009 -0.9493
  719OPC     OW 3149   4.135   2.619   2.786  0.3667  0.2514 -0.4825
  719OPC    HW1 3150   4.079   2.679   2.815  0.9454  0.3046  0.5932
  719OPC    HW2 3151   4.110   2.605   2.704 -0.2811  1.3659 -0.4962
  719OPC     MW 3152   4.123   2.626   2.778  0.3567  0.4238 -0.3257
  720OPC     OW 3153   2.299   3.790   4.693  0.1195 -0.3198 -0.0833
  720OPC    HW1 3154   2.212   3.794   4.693  0.0103 -1.7422 -2.0116
  720OPC    HW2 3155   2.319   3.791   4.778 -1.8403 -1.0024  0.4404
  720OPC     MW 3156   2.289   3.791   4.706 -0.1862 -0.6309 -0.2909
  721OPC     OW 3157   3.550   2.572   0.796 -0.1597 -0.3598  0.2751
  721OPC    HW1 3158   3.473   2.534   0.811  0.2458 -0.7867  1.4049
  721OPC    HW2 3159   3.606   2.505   0.789  0.0846 -0.0628 -0.7206
  721OPC     MW 3160   3.547   2.557   0.797 -0.0638 -0.3790  0.2949
  722OPC     OW 3161   3.587   3.723   2.296 -0.5884  0.1926  0.5894
  722OPC    HW1 3162   3.562   3.641   2.281 -1.8176  1.1127 -4.2318
  722OPC    HW2 3163   3.666   3.728   2.259 -0.9277  1.3289 -0.0541
  722OPC     MW 3164   3.595   3.712   2.288 -0.8200  0.4964 -0.2178
  723OPC     OW 3165   3.090   4.568   1.869 -0.1343 -0.1895 -0.0820
  723OPC    HW1 3166   3.123   4.547   1.791  0.5037 -0.4502  0.2527
  723OPC    HW2 3167   3.060   4.649   1.858 -2.0915 -1.0073 -1.2257
  723OPC     MW 3168   3.091   4.577   1.856 -0.3290 -0.3490 -0.2015
  724OPC     OW 3169   1.385   1.044   2.817  0.0602 -0.4385 -0.2664
  724OPC    HW1 3170   1.450   1.102   2.821 -0.6700  0.3322  1.9264
  724OPC    HW2 3171   1.341   1.068   2.746  1.3530 -0.0768 -0.9738
  724OPC     MW 3172   1.388   1.056   2.807  0.1432 -0.2712 -0.0468
  725OPC     OW 3173   4.767   1.495   4.483  0.1319 -0.2059  0.0368
  725OPC    HW1 3174   4.848   1.524   4.468  0.5964  0.0507  2.5149
  725OPC    HW2 3175   4.775   1.408   4.475  0.9411 -0.2688  1.1957
  725OPC     MW 3176   4.781   1.486   4.480  0.3200 -0.1773  0.5741
  726OPC     OW 3177   1.109   0.606   1.469  0.0240  0.3057  0.2173
  726OPC    HW1 3178   1.116   0.612   1.383  1.0071  0.2345  0.2811
  726OPC    HW2 3179   1.192   0.609   1.497 -0.3486  2.6217  1.3041
  726OPC     MW 3180   1.122   0.607   1.461  0.1143  0.6373  0.3873
  727OPC     OW 3181   2.043   1.776   3.505 -0.0516 -0.0055 -0.3016
  727OPC    HW1 3182   2.078   1.802   3.581 -0.9006 -0.3639  0.2345
  727OPC    HW2 3183   1.964   1.814   3.506 -0.4349 -0.7737 -0.5537
  727OPC     MW 3184   2.036   1.785   3.517 -0.2337 -0.1719 -0.2598
  728OPC     OW 3185   1.461   2.988   0.272  0.0563  0.0537 -0.2803
  728OPC    HW1 3186   1.483   2.907   0.247 -0.4570 -0.3557  0.5492
  728OPC    HW2 3187   1.537   3.030   0.275  0.2725 -0.2447 -1.2247
  728OPC     MW 3188   1.475   2.982   0.269  0.0125 -0.0509 -0.2972
  729OPC     OW 3189   4.057   4.108   0.903  0.2232  0.1407  0.3411
  729OPC    HW1 3190   3.993   4.102   0.962 -0.2558  1.2238 -0.0365
  729OPC    HW2 3191   4.129   4.122   0.951  0.0823 -0.4560  0.7330
  729OPC     MW 3192   4.058   4.109   0.919  0.1316  0.2127  0.3432
  730OPC     OW 3193   4.141   4.333   0.008  0.2350  0.3108 -0.3964
  730OPC    HW1 3194   4.197   4.347  -0.058 -0.1165 -0.9814 -0.9909
  730OPC    HW2 3195   4.065   4.317  -0.032 -0.0678 -0.1263  0.3304
  730OPC     MW 3196   4.138   4.333  -0.007  0.1383  0.0556 -0.3769
  731OPC     OW 3197   1.646   3.930   1.251  0.1992  0.1062  0.2039
  731OPC    HW1 3198   1.667   3.846   1.256 -1.2284 -0.2164  3.2971
  731OPC    HW2 3199   1.563   3.932   1.280  0.1073  2.5318 -0.0232
  731OPC     MW 3200   1.637   3.918   1.256 -0.0253  0.4168  0.6273
  732OPC     OW 3201   2.138   2.171   1.082 -0.3014 -0.1230  0.2755
  732OPC    HW1 3202   2.103   2.189   1.160 -0.1754  0.6481  0.1715
  732OPC    HW2 3203   2.187   2.242   1.066 -1.1518  0.2154 -0.9721
  732OPC     MW 3204   2.140   2.184   1.091 -0.4085  0.0409  0.0759
  733OPC     OW 3205   0.834   2.851   3.713  0.2297  0.7181 -0.0946
  733OPC    HW1 3206   0.917   2.871   3.693 -0.1546  2.5820  0.0085
  733OPC    HW2 3207   0.798   2.832   3.636  0.2501  1.9977 -0.4415
  733OPC     MW 3208   0.841   2.851   3.698  0.1760  1.1824 -0.1308
  734OPC     OW 3209   0.218   2.114   0.200  0.4504 -0.2468  0.3492
  734OPC    HW1 3210   0.145   2.078   0.170 -0.8056  3.1594 -1.2314
  734OPC    HW2 3211   0.215   2.099   0.286 -1.7129 -0.8736  0.2268
  734OPC     MW 3212   0.207   2.107   0.208 -0.0547  0.1637  0.0976
  735OPC     OW 3213   2.362   0.320   2.851 -0.6655  0.2623  0.1621
  735OPC    HW1 3214   2.312   0.344   2.783 -1.0476  0.9401  0.6759
  735OPC    HW2 3215   2.324   0.358   2.919  0.5841  0.8529  0.5583
  735OPC     MW 3216   2.349   0.329   2.851 -0.5373  0.4497  0.2966
  736OPC     OW 3217   2.587   2.277   1.612 -0.1144  0.3278 -0.3177
  736OPC    HW1 3218   2.520   2.225   1.634 -0.2094 -0.1162 -1.5994
  736OPC    HW2 3219   2.657   2.225   1.621 -0.2459 -0.1985 -2.0084
  736OPC     MW 3220   2.587   2.262   1.617 -0.1478  0.1845 -0.7569
  737OPC     OW 3221   0.795   0.115   2.219 -0.3340 -0.4794  0.1075
  737OPC    HW1 3222   0.744   0.087   2.284  0.6599 -0.6772  0.8151
  737OPC    HW2 3223   0.857   0.161   2.259 -0.7355  0.9887 -0.8606
  737OPC     MW 3224   0.797   0.118   2.235 -0.2465 -0.2917  0.0690
  738OPC     OW 3225   0.118   1.796   1.350 -0.5315 -0.3080  0.0709
  738OPC    HW1 3226   0.088   1.812   1.430 -0.5800  0.0736 -0.0193
  738OPC    HW2 3227   0.103   1.871   1.307 -2.3106 -1.1232 -0.8345
  738OPC     MW 3228   0.111   1.810   1.355 -0.8015 -0.3721 -0.0762
  739OPC     OW 3229   0.009   1.873   4.311  0.4343  0.2562 -0.6723
  739OPC    HW1 3230  -0.053   1.934   4.317 -0.6439 -0.9242  2.1147
  739OPC    HW2 3231   0.081   1.915   4.337 -0.1054  0.6175  0.2937
  739OPC     MW 3232   0.011   1.888   4.316  0.1953  0.1352 -0.1178
  740OPC     OW 3233   3.210   4.910   3.386  0.2713 -0.2076  0.4039
  740OPC    HW1 3234   3.167   4.845   3.347  0.8332  0.3029 -1.1200
  740OPC    HW2 3235   3.225   4.879   3.466 -1.4385 -1.0561  0.4474
  740OPC     MW 3236   3.206   4.896   3.392  0.1017 -0.2575  0.1851
  741OPC     OW 3237   2.593   4.117   4.812 -0.2082  0.5139 -0.4319
  741OPC    HW1 3238   2.612   4.148   4.732 -3.0070  1.0927 -0.9607
  741OPC    HW2 3239   2.647   4.162   4.864  1.4655  0.3499 -1.9345
  741OPC     MW 3240   2.604   4.128   4.808 -0.3744  0.5753 -0.7319
  742OPC     OW 3241   4.581   3.597   2.114  0.3543  0.5243 -0.1037
  742OPC    HW1 3242   4.523   3.575   2.176  1.2362  1.2361  1.0149
  742OPC    HW2 3243   4.531   3.624   2.048 -0.6157 -0.1236  0.3391
  742OPC     MW 3244   4.565   3.597   2.113  0.3412  0.5338  0.1270
  743OPC     OW 3245   0.354   3.813   0.430  0.6115  0.2880 -0.4011
  743OPC    HW1 3246   0.359   3.757   0.363 -0.5809 -0.5127  0.1304
  743OPC    HW2 3247   0.413   3.783   0.487 -0.5641 -0.9844  0.2232
  743OPC     MW 3248   0.363   3.800   0.429  0.2617 -0.0182 -0.2304
  744OPC     OW 3249   3.363   2.423   1.057 -0.2704 -0.0464  0.3375
  744OPC    HW1 3250   3.341   2.507   1.068  0.0528  0.2734 -1.1771
  744OPC    HW2 3251   3.407   2.404   1.129 -0.4839  1.0471  0.7785
  744OPC     MW 3252   3.366   2.433   1.069 -0.2543  0.1624  0.1789
  745OPC     OW 3253   2.649   3.704   1.591  0.3626 -0.1203  0.1279
  745OPC    HW1 3254   2.688   3.663   1.658  2.8242  0.5598 -0.7633
  745OPC    HW2 3255   2.617   3.777   1.627 -0.5979 -0.9308  0.9871
  745OPC     MW 3256   2.650   3.709   1.606  0.5844 -0.1395  0.1232
  746OPC     OW 3257   3.878   0.060   2.606 -0.1427 -0.1698 -0.1430
  746OPC    HW1 3258   3.864   0.111   2.537 -0.4193 -1.7438 -1.3227
  746OPC    HW2 3259   3.799   0.028   2.624  0.0356 -0.2434  0.5120
  746OPC     MW 3260   3.865   0.062   2.598 -0.1571 -0.4132 -0.2205
  747OPC     OW 3261   2.900   1.364   0.358 -0.4000  0.2439 -0.2204
  747OPC    HW1 3262   2.865   1.434   0.320  0.8037  0.9158 -0.1520
  747OPC    HW2 3263   2.925   1.393   0.436 -0.1556 -0.3491 -0.0683
  747OPC     MW 3264   2.899   1.378   0.364 -0.1861  0.2556 -0.1878
  748OPC     OW 3265   0.962   4.016   5.074 -0.5565  0.2603  0.2128
  748OPC    HW1 3266   0.980   4.029   4.990 -0.7168 -2.3476 -0.3127
  748OPC    HW2 3267   1.038   4.028   5.114 -0.5786  1.9906 -0.1752
  748OPC     MW 3268   0.976   4.020   5.067 -0.5834  0.1304  0.0777
  749OPC     OW 3269   4.894   2.665   2.101 -0.5585  0.0920  0.6370
  749OPC    HW1 3270   4.882   2.749   2.083  3.0326  0.6861  0.1717
  749OPC    HW2 3271   4.923   2.632   2.025  1.3748 -0.6812  1.6394
  749OPC     MW 3272   4.897   2.673   2.087  0.2577  0.0654  0.7162
  750OPC     OW 3273   3.863   4.337   4.916  0.3014  0.1861 -0.0079
  750OPC    HW1 3274   3.785   4.337   4.954  0.1884  2.7448 -0.1072
  750OPC    HW2 3275   3.858   4.401   4.857  1.8373 -0.9073 -1.4258
  750OPC     MW 3276   3.851   4.346   4.913  0.5115  0.4027 -0.2322
  751OPC     OW 3277   3.032   4.608   2.231 -0.0372  0.3161 -0.7920
  751OPC    HW1 3278   3.023   4.598   2.317  0.1210  2.7433 -0.4468
  751OPC    HW2 3279   3.115   4.587   2.217  0.4721  1.7259 -0.0232
  751OPC     MW 3280   3.043   4.603   2.242  0.0614  0.8829 -0.6274
  752OPC     OW 3281   3.099   4.679   3.572  0.1362 -0.3785 -0.6726
  752OPC    HW1 3282   3.093   4.597   3.543 -3.1669 -0.2697 -0.7074
  752OPC    HW2 3283   3.113   4.670   3.658  0.6117 -0.9330 -0.8027
  752OPC     MW 3284   3.100   4.665   3.580 -0.2816 -0.4447 -0.6970
  753OPC     OW 3285   2.669   2.711   4.263  0.1419  0.0857  0.4009
  753OPC    HW1 3286   2.751   2.697   4.235  0.4382 -0.3650  1.4475
  753OPC    HW2 3287   2.652   2.792   4.235  1.7982  1.0944  2.0722
  753OPC     MW 3288   2.679   2.721   4.255  0.4303  0.1681  0.8020
  754OPC     OW 3289   3.208   3.411   3.056 -0.5401  0.0885  0.2164
  754OPC    HW1 3290   3.236   3.335   3.025  0.2994  0.0162  1.1150
  754OPC    HW2 3291   3.123   3.413   3.034 -0.6823 -1.3025  0.5878
  754OPC     MW 3292   3.199   3.400   3.048 -0.4373 -0.1277  0.4042
  755OPC     OW 3293   1.066   0.640   4.772  0.4007  0.3947  0.0505
  755OPC    HW1 3294   1.018   0.697   4.818  0.9692  1.1802 -0.2916
  755OPC    HW2 3295   1.046   0.659   4.689 -1.0432 -1.3841 -0.0617
  755OPC     MW 3296   1.056   0.651   4.767  0.2714  0.2480 -0.0165
  756OPC     OW 3297   1.689   3.275   4.720 -0.5573 -0.0398 -0.4194
  756OPC    HW1 3298   1.704   3.328   4.787  1.6461 -0.9058 -0.1459
  756OPC    HW2 3299   1.731   3.314   4.654  0.1458 -0.8573 -0.4734
  756OPC     MW 3300   1.698   3.289   4.720 -0.1279 -0.2886 -0.3870
  757OPC     OW 3301   4.673   0.686   4.035 -0.1780 -0.5670  0.5208
  757OPC    HW1 3302   4.640   0.653   3.961  1.0638 -2.8174  0.8909
  757OPC    HW2 3303   4.710   0.760   4.009 -1.6172 -0.2190 -0.6913
  757OPC     MW 3304   4.673   0.692   4.020 -0.2069 -0.8480  0.3965
  758OPC     OW 3305   1.157   1.168   0.899 -0.0586 -0.2473 -0.3932
  758OPC    HW1 3306   1.128   1.178   0.817 -0.2332  0.3644 -0.2574
  758OPC    HW2 3307   1.104   1.218   0.946  0.4267 -0.1106  0.0162
  758OPC     MW 3308   1.145   1.177   0.894 -0.0128 -0.1367 -0.3127
  759OPC     OW 3309   4.697   3.907   4.053  0.0292  0.7484  0.0535
  759OPC    HW1 3310   4.667   3.953   4.121 -3.6215 -0.2462 -0.6698
  759OPC    HW2 3311   4.674   3.955   3.984 -1.7713 -0.9394 -0.6089
  759OPC     MW 3312   4.689   3.921   4.053 -0.7761  0.3521 -0.1512
  760OPC     OW 3313   4.423   0.717   1.330 -0.2117  0.2859 -0.0874
  760OPC    HW1 3314   4.434   0.785   1.276  0.2260 -0.1879 -0.6147
  760OPC    HW2 3315   4.415   0.754   1.409 -1.9012  1.0502 -0.5836
  760OPC     MW 3316   4.423   0.733   1.334 -0.3965  0.3288 -0.2387
  761OPC     OW 3317   3.398   2.418   1.339 -0.0936  0.1753  0.0311
  761OPC    HW1 3318   3.325   2.465   1.348  0.3745  0.7359  1.0582
  761OPC    HW2 3319   3.376   2.340   1.371  0.2124  0.8337  1.9991
  761OPC     MW 3320   3.384   2.414   1.345  0.0209  0.3554  0.4736
  762OPC     OW 3321   3.314   0.045   4.002  0.6880  0.2754  0.1074
  762OPC    HW1 3322   3.242   0.048   4.051 -0.3300 -0.0072 -1.3349
  762OPC    HW2 3323   3.295  -0.015   3.941  1.1445  1.9758 -1.8180
  762OPC     MW 3324   3.301   0.036   4.000  0.6052  0.4848 -0.3903
  763OPC     OW 3325   1.431   4.618   4.094  0.4650  0.2469  0.2417
  763OPC    HW1 3326   1.515   4.629   4.115  1.0887 -2.1001 -0.6734
  763OPC    HW2 3327   1.406   4.550   4.143  0.2104 -1.3665 -1.9175
  763OPC     MW 3328   1.439   4.609   4.104  0.5195 -0.3383 -0.2124
  764OPC     OW 3329   3.484   3.025   4.913  0.1725 -1.0521  0.4811
  764OPC    HW1 3330   3.401   3.042   4.893  1.0514  1.7916 -1.5110
  764OPC    HW2 3331   3.490   3.047   4.997 -0.8152  0.2154  0.2543
  764OPC     MW 3332   3.473   3.031   4.922  0.1564 -0.4449  0.1533
  765OPC     OW 3333   2.490   4.867   1.187 -0.0324 -0.1935 -0.1255
  765OPC    HW1 3334   2.543   4.853   1.255 -1.4532 -1.6294  0.7479
  765OPC    HW2 3335   2.503   4.798   1.136 -0.8186 -0.4134 -0.0479
  765OPC     MW 3336   2.500   4.855   1.190 -0.3585 -0.4382  0.0150
  766OPC     OW 3337   1.793   1.897   3.989 -0.2263 -0.5907  0.6850
  766OPC    HW1 3338   1.707   1.914   3.996 -0.2624  0.9771 -2.1917
  766OPC    HW2 3339   1.830   1.964   4.031 -0.3871 -0.4601  0.6190
  766OPC     MW 3340   1.786   1.909   3.996 -0.2553 -0.3398  0.2503
  767OPC     OW 3341   3.988   4.658   3.400 -0.3457  0.0660 -0.2253
  767OPC    HW1 3342   3.908   4.680   3.427 -0.1281  0.4656  0.0960
  767OPC    HW2 3343   4.010   4.724   3.347  0.3811  0.7263  0.8786
  767OPC     MW 3344   3.979   4.671   3.396 -0.2061  0.2224 -0.0148
  768OPC     OW 3345   0.206   3.152   1.075  0.0452  0.0983  0.1863
  768OPC    HW1 3346   0.243   3.222   1.111  1.2606  0.2897 -1.2879
  768OPC    HW2 3347   0.195   3.176   0.991 -0.6012 -1.0627 -0.0835
  768OPC     MW 3348   0.210   3.166   1.068  0.1293 -0.0451 -0.0713
  769OPC     OW 3349   3.361   3.894   4.076  0.0277  0.4534  0.1322
  769OPC    HW1 3350   3.378   3.979   4.083 -1.0769  0.7006 -0.0066
  769OPC    HW2 3351   3.277   3.888   4.099 -0.5897 -0.2622 -2.0480
  769OPC     MW 3352   3.351   3.906   4.080 -0.2266  0.3843 -0.2103
  770OPC     OW 3353   4.577   0.876   0.356  0.8480 -0.0163 -0.0150
  770OPC    HW1 3354   4.533   0.817   0.403  1.8106  1.2695  2.6712
  770OPC    HW2 3355   4.514   0.919   0.314 -0.3704  0.5561  2.2479
  770OPC     MW 3356   4.561   0.873   0.356  0.8104  0.2582  0.7161
  771OPC     OW 3357   1.500   3.545   0.380  0.3257  0.2980 -0.1253
  771OPC    HW1 3358   1.514   3.631   0.384 -0.8287  0.4795  0.2961
  771OPC    HW2 3359   1.435   3.538   0.322  1.6090 -0.4543 -1.5369
  771OPC     MW 3360   1.492   3.557   0.372  0.3447  0.2137 -0.2715
  772OPC     OW 3361   4.853   3.560   3.585  0.2102 -0.2304 -0.4302
  772OPC    HW1 3362   4.863   3.572   3.671  0.7192  0.0718 -0.5286
  772OPC    HW2 3363   4.786   3.612   3.565  0.1017 -0.2880 -0.2201
  772OPC     MW 3364   4.845   3.570   3.594  0.2694 -0.1942 -0.4137
  773OPC     OW 3365   2.378   3.768   4.965  0.1077 -0.7510  0.3247
  773OPC    HW1 3366   2.390   3.835   5.020  0.7052 -2.3335  2.2735
  773OPC    HW2 3367   2.355   3.702   5.018  1.5051 -2.5906 -1.2036
  773OPC     MW 3368   2.377   3.768   4.981  0.4025 -1.2563  0.3867
  774OPC     OW 3369   0.590   4.288   1.680 -0.6553 -0.8537 -0.2769
  774OPC    HW1 3370   0.556   4.331   1.613 -1.6071  0.5257  1.0253
  774OPC    HW2 3371   0.523   4.241   1.711 -0.1853 -1.6053 -0.3894
  774OPC     MW 3372   0.575   4.288   1.675 -0.7264 -0.7608 -0.1011
  775OPC     OW 3373   0.860   0.790   4.924 -0.1280  0.4242  0.1803
  775OPC    HW1 3374   0.865   0.868   4.884  0.8946  0.4550  0.3397
  775OPC    HW2 3375   0.778   0.788   4.954 -0.3697  1.1573 -0.3912
  775OPC     MW 3376   0.848   0.801   4.922 -0.0126  0.5370  0.1194
  776OPC     OW 3377   3.813   1.382   0.285 -0.7381  0.3922 -0.1243
  776OPC    HW1 3378   3.811   1.308   0.240  0.8121  1.6390 -2.4636
  776OPC    HW2 3379   3.740   1.422   0.261  0.1522  1.1151 -1.7878
  776OPC     MW 3380   3.802   1.377   0.275 -0.3777  0.6832 -0.7156
  777OPC     OW 3381   3.696   2.716   2.634  0.3669  0.3359 -0.1375
  777OPC    HW1 3382   3.687   2.795   2.597 -0.3461 -0.6972 -2.3556
  777OPC    HW2 3383   3.630   2.712   2.691 -0.5499  0.7685 -1.1315
  777OPC     MW 3384   3.685   2.727   2.637  0.1261  0.2471 -0.6121
  778OPC     OW 3385   3.862   1.043   1.439  0.3371 -0.1746  0.4467
  778OPC    HW1 3386   3.809   1.055   1.370  0.9053 -0.2053 -0.0083
  778OPC    HW2 3387   3.811   1.003   1.497  0.0114 -0.7354 -0.2007
  778OPC     MW 3388   3.847   1.039   1.437  0.3729 -0.2620  0.2838
  779OPC     OW 3389   4.422   1.428   1.049  0.8460 -0.7811  1.1836
  779OPC    HW1 3390   4.391   1.366   1.102  0.8912 -0.6307  1.3877
  779OPC    HW2 3391   4.433   1.497   1.102  1.3004 -0.7608  1.0670
  779OPC     MW 3392   4.419   1.429   1.065  0.9198 -0.7559  1.1965
  780OPC     OW 3393   4.683   1.887   4.274 -0.1384  0.5797  0.0986
  780OPC    HW1 3394   4.677   1.806   4.241  1.0710  0.0320  1.1457
  780OPC    HW2 3395   4.600   1.910   4.286 -0.5746  0.1898 -1.8038
  780OPC     MW 3396   4.670   1.878   4.271 -0.0243  0.4413 -0.0277
  781OPC     OW 3397   0.709   2.261   2.469  0.5888 -0.2036 -0.1612
  781OPC    HW1 3398   0.752   2.250   2.395  1.9650  2.1907  0.1673
  781OPC    HW2 3399   0.631   2.291   2.444  0.3116 -1.2926 -0.6543
  781OPC     MW 3400   0.704   2.264   2.455  0.7512 -0.0107 -0.1855
  782OPC     OW 3401   3.343   0.371   1.321  0.1801  0.2303 -0.2874
  782OPC    HW1 3402   3.335   0.287   1.300  1.5845  0.0613 -0.2504
  782OPC    HW2 3403   3.298   0.378   1.395 -1.3727 -0.0863 -1.1498
  782OPC     MW 3404   3.335   0.360   1.329  0.1582  0.1586 -0.4093
  783OPC     OW 3405   3.741   3.981   2.617 -0.6551  0.0620 -0.1909
  783OPC    HW1 3406   3.701   3.906   2.637 -0.8615 -0.3216 -1.8974
  783OPC    HW2 3407   3.748   4.022   2.694 -2.0040 -0.9881  0.5304
  783OPC     MW 3408   3.736   3.976   2.631 -0.8850 -0.1498 -0.3363
  784OPC     OW 3409   4.292   1.332   2.045 -0.3902  0.1256 -0.3178
  784OPC    HW1 3410   4.219   1.291   2.069 -0.2007  0.0727  0.1733
  784OPC    HW2 3411   4.292   1.324   1.958 -1.1898  0.4947 -0.3644
  784OPC     MW 3412   4.281   1.325   2.035 -0.4804  0.1723 -0.2522
  785OPC     OW 3413   4.043   0.084   0.426 -0.1645  0.5978  0.1656
  785OPC    HW1 3414   4.123   0.056   0.407  0.0980  1.1930  0.3875
  785OPC    HW2 3415   3.991   0.022   0.392  0.4068 -0.3103  0.9082
  785OPC     MW 3416   4.047   0.070   0.418 -0.0415  0.5516  0.3081
  786OPC     OW 3417   4.458   2.177   4.464 -0.2075  0.2097  0.0200
  786OPC    HW1 3418   4.542   2.192   4.483 -0.0428 -0.1023 -0.4540
  786OPC    HW2 3419   4.437   2.245   4.412 -0.4642  0.6930  0.7446
  786OPC     MW 3420   4.467   2.189   4.459 -0.2210  0.2350  0.0572
  787OPC     OW 3421   3.124   2.210   0.183  0.4012 -0.5424  0.1779
  787OPC    HW1 3422   3.140   2.290   0.215  1.2270 -1.5418  2.4732
  787OPC    HW2 3423   3.197   2.166   0.201 -0.2670 -1.9861 -0.5232
  787OPC     MW 3424   3.137   2.215   0.190  0.4246 -0.9034  0.4134
  788OPC     OW 3425   3.821   1.410   5.065  0.1837 -0.8559 -0.5260
  788OPC    HW1 3426   3.739   1.431   5.088  0.0080 -2.4517  0.4467
  788OPC    HW2 3427   3.834   1.334   5.105  2.1440 -0.6498 -0.7032
  788OPC     MW 3428   3.811   1.402   5.075  0.4473 -1.0612 -0.4086
  789OPC     OW 3429   2.901   3.606   2.145  0.1022  0.0272 -0.2271
  789OPC    HW1 3430   2.977   3.632   2.112  0.4487 -0.9202 -0.1997
  789OPC    HW2 3431   2.921   3.534   2.190 -0.6623  0.2702  0.5372
  789OPC     MW 3432   2.915   3.599   2.147  0.0404 -0.0769 -0.1101
  790OPC     OW 3433   1.718   0.178   3.294  0.2854  0.1325  0.0362
  790OPC    HW1 3434   1.780   0.155   3.237 -0.3733  0.4522 -0.8215
  790OPC    HW2 3435   1.678   0.245   3.256  0.8768  1.4251  1.6158
  790OPC     MW 3436   1.721   0.184   3.280  0.2754  0.3706  0.1429
  791OPC     OW 3437   2.044   3.568   0.560 -0.4891 -0.6179  0.2129
  791OPC    HW1 3438   1.965   3.603   0.576 -0.5074  0.4914 -1.8141
  791OPC    HW2 3439   2.026   3.501   0.508 -0.0942  0.3850 -1.3002
  791OPC     MW 3440   2.030   3.563   0.554 -0.4334 -0.3059 -0.3100
  792OPC     OW 3441   2.012   2.014   0.882  0.4260  0.7073  0.7550
  792OPC    HW1 3442   2.056   2.058   0.942  1.5674  2.5884 -1.2953
  792OPC    HW2 3443   2.054   1.938   0.877  1.2380  1.1043  1.3121
  792OPC     MW 3444   2.025   2.009   0.890  0.7145  1.0439  0.5344
  793OPC     OW 3445   4.066   4.615   2.495 -0.3837 -0.1240 -0.2196
  793OPC    HW1 3446   4.070   4.645   2.413  0.6296 -0.3449 -0.2679
  793OPC    HW2 3447   4.066   4.687   2.543  1.2148  0.0266 -0.3627
  793OPC     MW 3448   4.067   4.630   2.490  0.0021 -0.1342 -0.2480
  794OPC     OW 3449   3.169   0.310   4.939  0.1236  0.1732 -0.1412
  794OPC    HW1 3450   3.192   0.286   5.019  1.3400 -0.8016 -0.7550
  794OPC    HW2 3451   3.095   0.356   4.952  0.5545  0.4543  1.5567
  794OPC     MW 3452   3.161   0.313   4.953  0.3669  0.0707  0.0186
  795OPC     OW 3453   4.321   2.386   3.711 -0.0034 -0.0439  0.2056
  795OPC    HW1 3454   4.276   2.353   3.644 -0.7191 -0.4712  0.8858
  795OPC    HW2 3455   4.388   2.331   3.719  0.2911  0.2175 -0.3849
  795OPC     MW 3456   4.324   2.373   3.703 -0.0658 -0.0684  0.2186
  796OPC     OW 3457   1.407   1.601   3.420 -0.4552  0.2858 -0.2317
  796OPC    HW1 3458   1.366   1.648   3.358  0.6717 -0.9387 -1.9848
  796OPC    HW2 3459   1.343   1.556   3.458 -0.9265 -0.7335 -2.1484
  796OPC     MW 3460   1.391   1.601   3.417 -0.3583 -0.0456 -0.7738
  797OPC     OW 3461   2.024   4.906   1.105 -0.3347  0.7315 -0.1266
  797OPC    HW1 3462   2.100   4.932   1.139 -0.9564  1.5444  0.6992
  797OPC    HW2 3463   2.033   4.923   1.020  1.4264 -1.7654 -0.5523
  797OPC     MW 3464   2.037   4.912   1.098 -0.1664  0.4828 -0.0674
  798OPC     OW 3465   4.108   1.824   0.674  0.0499 -0.5938 -0.5066
  798OPC    HW1 3466   4.143   1.760   0.627  0.8647 -0.3017 -0.3127
  798OPC    HW2 3467   4.177   1.860   0.715 -0.4602  0.0597 -0.2024
  798OPC     MW 3468   4.123   1.820   0.673  0.0951 -0.4541 -0.4330
  799OPC     OW 3469   4.110   1.922   2.591 -0.2292 -0.2884 -0.2049
  799OPC    HW1 3470   4.130   1.869   2.658  1.4717 -1.0904 -1.2768
  799OPC    HW2 3471   4.025   1.907   2.579 -0.5474 -0.2550  1.6294
  799OPC     MW 3472   4.100   1.912   2.599 -0.0250 -0.4019 -0.0923
  800OPC     OW 3473   3.221   0.688   3.659 -0.1225 -0.6919 -0.2089
  800OPC    HW1 3474   3.257   0.754   3.614  0.3441 -1.3802 -0.8679
  800OPC    HW2 3475   3.287   0.659   3.709 -0.1199 -1.1333 -0.4656
  800OPC     MW 3476   3.236   0.693   3.660 -0.0533 -0.8588 -0.3442
  801OPC     OW 3477   3.143   4.194   2.332 -0.2597 -0.2146 -0.1791
  801OPC    HW1 3478   3.197   4.263   2.340  1.8468 -1.7714  0.0545
  801OPC    HW2 3479   3.198   4.127   2.319 -2.2639 -1.3314 -5.2269
  801OPC     MW 3480   3.159   4.195   2.332 -0.2446 -0.6094 -0.8904
  802OPC     OW 3481   3.911   1.427   1.573  0.5233 -0.2298 -0.5438
  802OPC    HW1 3482   3.962   1.494   1.551  1.4387 -1.0662 -1.0698
  802OPC    HW2 3483   3.961   1.357   1.558  0.2207 -0.9940  1.6276
  802OPC     MW 3484   3.926   1.426   1.568  0.6138 -0.4662 -0.3007
  803OPC     OW 3485   2.984   0.710   3.896  0.1622  0.2127  0.7639
  803OPC    HW1 3486   2.964   0.793   3.882  0.6762  0.5365  1.8617
  803OPC    HW2 3487   3.060   0.714   3.940 -0.1902 -0.7913  1.5059
  803OPC     MW 3488   2.992   0.723   3.900  0.1861  0.1122  1.0357
  804OPC     OW 3489   4.563   0.356   4.531 -0.1886  0.3253 -0.3305
  804OPC    HW1 3490   4.622   0.297   4.507 -0.1724  0.4634 -0.6464
  804OPC    HW2 3491   4.547   0.400   4.457 -0.9738  0.0413 -0.3325
  804OPC     MW 3492   4.569   0.354   4.517 -0.3026  0.3038 -0.3774
  805OPC     OW 3493   2.297   5.035   0.916 -0.1063  0.5212 -0.2254
  805OPC    HW1 3494   2.321   5.118   0.910 -1.3597  0.9113 -0.1654
  805OPC    HW2 3495   2.372   4.993   0.933  0.8251  1.4034 -1.8908
  805OPC     MW 3496   2.312   5.041   0.918 -0.1539  0.7088 -0.4625
  806OPC     OW 3497   4.435   3.951   2.348 -0.6367 -0.2703 -0.0187
  806OPC    HW1 3498   4.430   4.006   2.280 -1.3482 -2.0891 -1.5188
  806OPC    HW2 3499   4.386   3.990   2.409 -0.7726  0.9652 -0.8723
  806OPC     MW 3500   4.427   3.965   2.347 -0.7622 -0.3564 -0.3664
  807OPC     OW 3501   3.459   1.869   4.257  0.4990  0.4747  0.3797
  807OPC    HW1 3502   3.473   1.811   4.320 -1.1193 -0.1822  0.1623
  807OPC    HW2 3503   3.423   1.937   4.298 -0.1442  0.2229  0.2416
  807OPC     MW 3504   3.456   1.871   4.272  0.1649  0.3404  0.3271
  808OPC     OW 3505   1.936   0.253   3.485 -0.0199 -1.1002 -0.0395
  808OPC    HW1 3506   1.854   0.223   3.476 -0.7787  0.9161 -0.4509
  808OPC    HW2 3507   1.947   0.303   3.414  2.1024 -2.3671 -0.6990
  808OPC     MW 3508   1.925   0.256   3.473  0.1816 -0.9895 -0.1976
  809OPC     OW 3509   1.890   4.488   2.893 -0.4108  0.3603 -0.2919
  809OPC    HW1 3510   1.818   4.445   2.869  0.6566 -2.1603  0.6626
  809OPC    HW2 3511   1.912   4.450   2.968  3.5436 -1.1809 -1.9619
  809OPC     MW 3512   1.883   4.476   2.901  0.3309 -0.2396 -0.3974
  810OPC     OW 3513   2.985   3.107   4.108  0.1152  0.2326 -0.2721
  810OPC    HW1 3514   2.924   3.109   4.046 -0.0776  0.8383 -0.0668
  810OPC    HW2 3515   3.052   3.148   4.072 -0.2380  1.2211  0.1638
  810OPC     MW 3516   2.986   3.113   4.094  0.0345  0.4681 -0.1774
  811OPC     OW 3517   1.529   3.406   3.159 -0.3435  0.2022  0.2563
  811OPC    HW1 3518   1.564   3.366   3.229 -0.4519 -0.5163 -0.0894
  811OPC    HW2 3519   1.476   3.346   3.125  1.0431 -0.1210 -1.4735
  811OPC     MW 3520   1.526   3.391   3.165 -0.1546  0.0484 -0.0503
  812OPC     OW 3521   4.913   4.507   0.724  0.5529  0.0373 -0.3396
  812OPC    HW1 3522   4.951   4.570   0.678 -0.0920 -0.0006 -0.9377
  812OPC    HW2 3523   4.966   4.497   0.793 -0.4911  2.8189  1.0159
  812OPC     MW 3524   4.926   4.515   0.727  0.3035  0.4425 -0.2277
  813OPC     OW 3525   3.678   2.219   4.354  0.3266  0.2327 -0.3595
  813OPC    HW1 3526   3.685   2.257   4.276 -1.4883 -0.7155 -1.0471
  813OPC    HW2 3527   3.704   2.136   4.339 -3.6710 -1.1056 -1.0754
  813OPC     MW 3528   3.683   2.212   4.340 -0.5322 -0.1051 -0.5667
  814OPC     OW 3529   0.694   0.609   0.572  0.2177  0.2610  0.0085
  814OPC    HW1 3530   0.688   0.692   0.548  1.8661  0.4261  0.0621
  814OPC    HW2 3531   0.611   0.582   0.574 -0.3312  1.8625 -0.1007
  814OPC     MW 3532   0.681   0.617   0.568  0.3801  0.5220  0.0003
  815OPC     OW 3533   3.551   3.823   4.271  0.0371  0.1853 -1.0246
  815OPC    HW1 3534   3.488   3.841   4.214  0.0725  3.0920 -0.2604
  815OPC    HW2 3535   3.624   3.828   4.223  0.1289  3.3093 -0.7361
  815OPC     MW 3536   3.553   3.826   4.255  0.0558  1.0761 -0.8690
  816OPC     OW 3537   4.683   3.141   4.701 -0.4453  0.6217 -0.4244
  816OPC    HW1 3538   4.758   3.125   4.658 -1.0937  1.1959 -1.8080
  816OPC    HW2 3539   4.640   3.065   4.696 -0.9645  0.9822 -1.7453
  816OPC     MW 3540   4.688   3.127   4.694 -0.6177  0.7600 -0.8240
  817OPC     OW 3541   4.302   3.914   3.957 -0.1021 -0.6515  0.4230
  817OPC    HW1 3542   4.293   3.963   4.028 -1.3333 -0.2540  0.0266
  817OPC    HW2 3543   4.376   3.943   3.921 -0.5842  0.6335  0.4289
  817OPC     MW 3544   4.312   3.926   3.962 -0.3550 -0.4028  0.3654
  818OPC     OW 3545   0.201   0.236   2.606  0.2645 -0.5178  0.6007
  818OPC    HW1 3546   0.138   0.292   2.584 -0.3451 -1.0920  0.8175
  818OPC    HW2 3547   0.260   0.285   2.647  0.7946  0.3433 -1.1028
  818OPC     MW 3548   0.200   0.251   2.609  0.2528 -0.4755  0.3811
  819OPC     OW 3549   1.705   4.158   1.407 -0.4106 -0.6397 -0.4365
  819OPC    HW1 3550   1.706   4.218   1.344  0.8663 -0.8672 -0.6561
  819OPC    HW2 3551   1.721   4.083   1.365 -1.8929 -1.1607 -0.1530
  819OPC     MW 3552   1.708   4.156   1.392 -0.4410 -0.7503 -0.4271
  820OPC     OW 3553   3.195   4.785   0.164  0.5270 -0.0280 -0.3749
  820OPC    HW1 3554   3.258   4.789   0.224  0.4890 -2.9560 -0.0311
  820OPC    HW2 3555   3.139   4.847   0.190  1.9526  0.8218  0.8421
  820OPC     MW 3556   3.196   4.795   0.177  0.7321 -0.3350 -0.1443
  821OPC     OW 3557   4.373   4.316   1.680  0.0297 -0.3820  0.0345
  821OPC    HW1 3558   4.409   4.242   1.710  0.7156 -0.0586  0.0226
  821OPC    HW2 3559   4.288   4.308   1.701  0.2303 -0.8411  0.6952
  821OPC     MW 3560   4.365   4.304   1.688  0.1605 -0.4022  0.1304
  822OPC     OW 3561   2.203   3.541   1.537  0.1539 -0.0733 -0.5064
  822OPC    HW1 3562   2.119   3.516   1.532  0.6140 -2.0683  0.7567
  822OPC    HW2 3563   2.201   3.610   1.590 -0.7435  0.2393 -0.9286
  822OPC     MW 3564   2.190   3.547   1.544  0.0892 -0.3219 -0.3822
  823OPC     OW 3565   2.816   1.898   3.197  0.0246 -0.1527  0.3562
  823OPC    HW1 3566   2.809   1.985   3.207  0.5937 -0.1070  0.3695
  823OPC    HW2 3567   2.790   1.885   3.115  0.4748  0.1020  0.1694
  823OPC     MW 3568   2.811   1.909   3.186  0.1752 -0.1083  0.3306
  824OPC     OW 3569   3.999   3.831   3.116  0.5319 -0.0839  0.3451
  824OPC    HW1 3570   3.948   3.782   3.166 -0.8063 -2.0150 -2.6435
  824OPC    HW2 3571   3.950   3.901   3.099 -0.3361 -0.9302 -0.7788
  824OPC     MW 3572   3.985   3.834   3.121  0.2059 -0.4942 -0.2624
  825OPC     OW 3573   0.779   2.181   3.352  0.3652 -0.1895  0.1351
  825OPC    HW1 3574   0.705   2.149   3.385  1.3044 -1.6380  0.9169
  825OPC    HW2 3575   0.764   2.267   3.347 -1.2286 -0.4122  0.6091
  825OPC     MW 3576   0.766   2.189   3.356  0.2685 -0.4363  0.3207
  826OPC     OW 3577   4.796   4.205   1.535 -0.2070  0.1622  0.1940
  826OPC    HW1 3578   4.817   4.259   1.601 -2.0192  0.2862  0.7041
  826OPC    HW2 3579   4.793   4.126   1.573 -1.1475  0.2200  0.2636
  826OPC     MW 3580   4.799   4.201   1.551 -0.6139  0.1891  0.2796
  827OPC     OW 3581   4.617   4.164   2.963  0.0509  0.3885 -0.5595
  827OPC    HW1 3582   4.562   4.137   2.901 -0.6727 -0.2471  0.3294
  827OPC    HW2 3583   4.588   4.123   3.035 -0.4412  2.6764  0.6396
  827OPC     MW 3584   4.604   4.154   2.965 -0.1287  0.6325 -0.2512
  828OPC     OW 3585   3.703   3.558   0.681  0.2040  0.0076 -0.1440
  828OPC    HW1 3586   3.648   3.514   0.733  0.8325  2.7354  3.1152
  828OPC    HW2 3587   3.778   3.514   0.688 -0.0432 -0.3558  0.2641
  828OPC     MW 3588   3.706   3.545   0.690  0.2604  0.3568  0.3978
  829OPC     OW 3589   4.078   4.466   4.669  0.3482 -0.2567 -0.1579
  829OPC    HW1 3590   4.122   4.521   4.619 -0.3210  0.5263  0.1012
  829OPC    HW2 3591   4.020   4.430   4.615 -0.3706  0.5838  0.0335
  829OPC     MW 3592   4.076   4.469   4.654  0.1433 -0.0169 -0.0911
  830OPC     OW 3593   2.889   3.317   1.388  0.1831  0.5822  0.6879
  830OPC    HW1 3594   2.909   3.389   1.432  0.0421  0.1568  1.4739
  830OPC    HW2 3595   2.851   3.266   1.448 -0.6209  0.2385 -0.0814
  830OPC     MW 3596   2.886   3.320   1.403  0.0435  0.4686  0.6904
  831OPC     OW 3597   2.238   0.956   1.212 -0.1770 -0.3531 -0.2267
  831OPC    HW1 3598   2.237   0.882   1.166  0.6616 -0.9810  0.7280
  831OPC    HW2 3599   2.153   0.976   1.220 -0.3984 -1.0564 -0.7155
  831OPC     MW 3600   2.225   0.948   1.206 -0.0858 -0.5497 -0.1578
  832OPC     OW 3601   4.564   2.093   2.558 -0.0264  0.0274 -0.0211
  832OPC    HW1 3602   4.648   2.113   2.571  0.0315  0.4620 -0.9644
  832OPC    HW2 3603   4.540   2.146   2.493 -0.9746 -0.2370  0.0993
  832OPC     MW 3604   4.573   2.104   2.550 -0.1583  0.0526 -0.1428
  833OPC     OW 3605   0.034   2.679   3.271 -0.1496 -0.5904  0.1856
  833OPC    HW1 3606   0.034   2.666   3.185  0.1458  0.4508  0.0143
  833OPC    HW2 3607   0.087   2.615   3.301 -0.3539 -1.0335 -0.3801
  833OPC     MW 3608   0.042   2.667   3.263 -0.1361 -0.5020  0.0768
  834OPC     OW 3609   1.097   2.752   0.681  0.0386 -0.0020  0.4029
  834OPC    HW1 3610   1.093   2.835   0.710 -2.0307 -0.3559  1.3349
  834OPC    HW2 3611   1.039   2.751   0.616 -1.2902 -1.0764  1.5437
  834OPC     MW 3612   1.088   2.764   0.676 -0.4634 -0.2130  0.7091
  835OPC     OW 3613   0.953   4.674   0.634  0.1902 -0.4649 -0.3612
  835OPC    HW1 3614   0.951   4.757   0.606 -0.7564 -0.3354  0.0426
  835OPC    HW2 3615   1.038   4.657   0.641  0.4029  0.3521 -0.7996
  835OPC     MW 3616   0.965   4.684   0.631  0.0818 -0.3252 -0.3663
  836OPC     OW 3617   3.643   5.048   2.714 -0.3227  0.4033 -0.1390
  836OPC    HW1 3618   3.576   5.065   2.661 -0.0050 -0.0697 -0.6937
  836OPC    HW2 3619   3.669   4.968   2.691  0.0334  0.3249  0.5025
  836OPC     MW 3620   3.637   5.039   2.703 -0.2232  0.3219 -0.1261
  837OPC     OW 3621   2.928   0.468   3.731  0.0180  0.4316  0.2027
  837OPC    HW1 3622   2.966   0.519   3.790 -1.0357  2.0378 -0.4599
  837OPC    HW2 3623   2.984   0.469   3.664 -0.1073  0.8885  0.1077
  837OPC     MW 3624   2.942   0.475   3.730 -0.1562  0.7364  0.0907
  838OPC     OW 3625   4.563   1.174   3.944  0.3853  0.0470 -0.0668
  838OPC    HW1 3626   4.610   1.243   3.920 -1.5584  0.8357 -1.8936
  838OPC    HW2 3627   4.541   1.193   4.027 -0.8960  2.1865 -0.8012
  838OPC     MW 3628   4.567   1.187   3.953 -0.0911  0.4795 -0.4452
  839OPC     OW 3629   2.191   3.740   3.700  0.1531  0.2344 -0.2236
  839OPC    HW1 3630   2.276   3.723   3.695 -0.0050 -0.2609 -1.7410
  839OPC    HW2 3631   2.172   3.728   3.784  1.5075  0.0007  0.0628
  839OPC     MW 3632   2.200   3.736   3.712  0.3297  0.1266 -0.4053
  840OPC     OW 3633   1.194   0.462   0.999  0.0110  0.2275  0.3447
  840OPC    HW1 3634   1.270   0.458   1.042  0.4193  1.5222 -0.2065
  840OPC    HW2 3635   1.208   0.524   0.939 -1.0864 -0.3862 -0.5773
  840OPC     MW 3636   1.207   0.471   0.997 -0.0908  0.3281  0.1271
  841OPC     OW 3637   2.705   1.861   3.875 -0.0411  0.2995  0.1618
  841OPC    HW1 3638   2.715   1.810   3.945  0.9661  1.7456  1.1225
  841OPC    HW2 3639   2.780   1.905   3.871 -0.6580  1.3017 -0.9627
  841OPC     MW 3640   2.718   1.860   3.885  0.0166  0.6613  0.1377
  842OPC     OW 3641   1.107   4.521   3.135  0.0578 -0.1535  0.1112
  842OPC    HW1 3642   1.181   4.568   3.134  1.0953 -1.7208 -0.8514
  842OPC    HW2 3643   1.046   4.580   3.156  1.5078  1.2783  0.5331
  842OPC     MW 3644   1.109   4.537   3.138  0.4252 -0.1736  0.0314
  843OPC     OW 3645   2.099   3.330   3.884  0.0702  0.6366 -0.0761
  843OPC    HW1 3646   2.181   3.299   3.881 -0.6897 -1.4473 -1.5917
  843OPC    HW2 3647   2.071   3.305   3.962  0.4900  0.3108 -0.0252
  843OPC     MW 3648   2.107   3.322   3.895  0.0200  0.2806 -0.2925
  844OPC     OW 3649   1.078   2.723   3.939 -0.1839  0.0012 -0.3240
  844OPC    HW1 3650   1.057   2.650   3.898 -0.0805  0.4212 -1.1462
  844OPC    HW2 3651   1.025   2.724   4.008 -1.3105 -0.0699 -1.1520
  844OPC     MW 3652   1.067   2.713   3.943 -0.3351  0.0528 -0.5678
  845OPC     OW 3653   3.388   1.766   4.930  0.1569 -0.0368 -0.1977
  845OPC    HW1 3654   3.473   1.760   4.950  0.2170  0.6223 -0.2483
  845OPC    HW2 3655   3.351   1.790   5.005 -0.0068 -0.4230 -0.1493
  845OPC     MW 3656   3.395   1.769   4.944  0.1417  0.0035 -0.1979
  846OPC     OW 3657   2.101   0.253   0.480  0.5370  0.1623 -0.0155
  846OPC    HW1 3658   2.068   0.334   0.488 -0.7004 -0.1105 -1.7381
  846OPC    HW2 3659   2.099   0.240   0.394  1.9026 -1.2544  0.1359
  846OPC     MW 3660   2.096   0.263   0.468  0.5560 -0.0872 -0.2477
  847OPC     OW 3661   0.155   2.221   4.937  0.1617  0.1215  0.2824
  847OPC    HW1 3662   0.130   2.305   4.936  1.1274  0.4403  1.4132
  847OPC    HW2 3663   0.104   2.185   4.998  1.4125  0.4665  1.5888
  847OPC     MW 3664   0.144   2.228   4.946  0.4891  0.2197  0.6421
  848OPC     OW 3665   3.253   4.899   2.023 -0.2882 -0.1439  0.2423
  848OPC    HW1 3666   3.296   4.834   1.984 -0.0126 -0.3029  0.7946
  848OPC    HW2 3667   3.273   4.889   2.108  0.6074  1.2799  0.2307
  848OPC     MW 3668   3.262   4.888   2.030 -0.1152  0.0427  0.3222
  849OPC     OW 3669   3.269   1.003   1.204 -0.3414  0.2551 -0.0163
  849OPC    HW1 3670   3.257   1.087   1.224  2.0603  0.9769 -1.1728
  849OPC    HW2 3671   3.199   0.982   1.156 -1.3951  1.3132  1.0195
  849OPC     MW 3672   3.257   1.012   1.200 -0.1423  0.5181 -0.0342
  850OPC     OW 3673   2.987   4.599   0.726  0.0272  0.3029 -0.2373
  850OPC    HW1 3674   2.906   4.629   0.717 -1.0273 -1.9630  0.7568
  850OPC    HW2 3675   2.975   4.514   0.743  2.4198  0.4489  3.1253
  850OPC     MW 3676   2.973   4.591   0.727  0.2247 -0.0105  0.4063
  851OPC     OW 3677   1.538   0.298   0.052 -0.8760  0.3330  0.0989
  851OPC    HW1 3678   1.570   0.217   0.059  0.0256  0.8027  2.1859
  851OPC    HW2 3679   1.607   0.349   0.070 -1.6796  1.5413 -0.1276
  851OPC     MW 3680   1.553   0.294   0.056 -0.8616  0.5808  0.3737
  852OPC     OW 3681   1.780   4.578   2.496 -0.2087 -0.3599 -0.0296
  852OPC    HW1 3682   1.734   4.578   2.570  0.6875  0.3992  0.5612
  852OPC    HW2 3683   1.785   4.494   2.474 -0.9276 -0.5452  0.4898
  852OPC     MW 3684   1.774   4.566   2.504 -0.1826 -0.2749  0.1342
  853OPC     OW 3685   0.239   2.243   0.660 -0.4256 -0.0844  0.3486
  853OPC    HW1 3686   0.250   2.310   0.606 -1.5757 -2.4370 -3.1337
  853OPC    HW2 3687   0.174   2.269   0.712  0.9381  2.4014  0.9591
  853OPC     MW 3688   0.231   2.256   0.660 -0.3941 -0.0647 -0.0757
  854OPC     OW 3689   0.800   2.253   0.972 -0.2699 -0.0836 -0.5058
  854OPC    HW1 3690   0.797   2.176   1.013  0.1209  0.2838  0.2317
  854OPC    HW2 3691   0.885   2.265   0.957 -0.1316  0.9026  0.7920
  854OPC     MW 3692   0.812   2.243   0.976 -0.1917  0.1163 -0.2052
  855OPC     OW 3693   0.013   3.877   3.401 -0.3935 -0.0247 -0.5571
  855OPC    HW1 3694  -0.054   3.932   3.410 -1.8868 -1.8663  0.4909
  855OPC    HW2 3695   0.040   3.865   3.483  0.3771 -0.2823 -0.8454
  855OPC     MW 3696   0.007   3.883   3.415 -0.5002 -0.3347 -0.4449
  856OPC     OW 3697   1.016   4.805   1.256  0.0690 -0.0372 -0.2714
  856OPC    HW1 3698   0.959   4.759   1.208 -0.4121  1.2262 -0.9660
  856OPC    HW2 3699   1.070   4.838   1.196  1.1045 -0.6295  0.3222
  856OPC     MW 3700   1.015   4.803   1.240  0.1508  0.0618 -0.2863
  857OPC     OW 3701   3.015   4.896   2.276  0.0253 -0.6536  0.4519
  857OPC    HW1 3702   3.015   4.809   2.272  0.7146 -0.6494  0.1614
  857OPC    HW2 3703   3.100   4.916   2.282 -0.1552 -0.0260  1.0614
  857OPC     MW 3704   3.028   4.886   2.277  0.1004 -0.5600  0.4989
  858OPC     OW 3705   1.423   3.915   0.080  0.2141  0.3898  0.4031
  858OPC    HW1 3706   1.476   3.979   0.054  1.6720 -0.8272  0.2504
  858OPC    HW2 3707   1.421   3.861   0.011 -1.7901  0.7228  0.1572
  858OPC     MW 3708   1.431   3.917   0.066  0.1335  0.2592  0.3442
  859OPC     OW 3709   1.848   3.630   4.189  0.2612 -0.3188 -0.2948
  859OPC    HW1 3710   1.823   3.714   4.191 -0.3807 -0.5070 -0.2087
  859OPC    HW2 3711   1.870   3.618   4.105  1.0970  0.1405 -0.1519
  859OPC     MW 3712   1.847   3.641   4.177  0.2899 -0.2787 -0.2613
  860OPC     OW 3713   1.497   1.766   3.151  0.4051 -0.5783  0.5085
  860OPC    HW1 3714   1.565   1.713   3.161 -0.4218 -1.4998  1.5198
  860OPC    HW2 3715   1.522   1.840   3.190  0.8006 -0.9404  0.9486
  860OPC     MW 3716   1.511   1.770   3.158  0.3414 -0.7679  0.7229
  861OPC     OW 3717   3.067   2.483   1.779  0.5112 -0.3278  0.1140
  861OPC    HW1 3718   3.064   2.553   1.830 -0.5823  0.8525 -1.4791
  861OPC    HW2 3719   2.996   2.491   1.729  1.8337 -1.0598 -2.0102
  861OPC     MW 3720   3.056   2.495   1.779  0.5450 -0.2615 -0.4351
  862OPC     OW 3721   3.559   0.111   2.951  0.5292  0.4948  0.3342
  862OPC    HW1 3722   3.586   0.076   2.876 -0.6760 -0.0679  0.1439
  862OPC    HW2 3723   3.480   0.077   2.962  1.3713 -0.8908  2.8185
  862OPC     MW 3724   3.552   0.101   2.941  0.4756  0.2070  0.6729
  863OPC     OW 3725   2.953   0.635   2.212 -0.5136 -0.4469 -0.2238
  863OPC    HW1 3726   2.882   0.589   2.190 -1.3246  0.6388  0.0366
  863OPC    HW2 3727   2.972   0.607   2.292 -0.2378 -1.2259 -0.5572
  863OPC     MW 3728   2.945   0.624   2.220 -0.5926 -0.4016 -0.2346
  864OPC     OW 3729   3.635   1.408   2.612 -0.0632  0.3323  0.1835
  864OPC    HW1 3730   3.698   1.401   2.553 -1.2731 -1.8769 -0.9902
  864OPC    HW2 3731   3.659   1.476   2.661  3.1479 -0.3814 -0.2200
  864OPC     MW 3732   3.648   1.417   2.611  0.2325 -0.0994 -0.0495
  865OPC     OW 3733   2.814   3.518   1.729 -0.4975  0.2760 -0.2934
  865OPC    HW1 3734   2.883   3.530   1.678  0.9550 -2.8567  0.6445
  865OPC    HW2 3735   2.789   3.436   1.711 -2.0021  0.2350  1.6106
  865OPC     MW 3736   2.820   3.508   1.719 -0.5052 -0.1929  0.1264
  866OPC     OW 3737   0.266   1.343   3.018  0.3528 -0.0213 -0.4580
  866OPC    HW1 3738   0.331   1.295   3.049 -1.1416 -0.6951  1.8862
  866OPC    HW2 3739   0.196   1.291   3.026 -0.5980  0.8562 -2.3686
  866OPC     MW 3740   0.265   1.328   3.024 -0.0084  0.0088 -0.3940
  867OPC     OW 3741   0.495   0.899   1.214 -0.1669  0.7128  0.4937
  867OPC    HW1 3742   0.558   0.904   1.274  0.1497 -0.4086  0.2844
  867OPC    HW2 3743   0.508   0.820   1.178 -0.9958  0.9389 -0.3246
  867OPC     MW 3744   0.506   0.888   1.218 -0.2426  0.5806  0.3419
  868OPC     OW 3745   1.112   0.058   3.781 -0.2516 -0.1168 -0.2579
  868OPC    HW1 3746   1.180   0.020   3.820 -0.8642 -0.0691  0.9029
  868OPC    HW2 3747   1.099   0.008   3.710  1.1065  0.0080 -0.6334
  868OPC     MW 3748   1.120   0.045   3.776 -0.1416 -0.0913 -0.1419
  869OPC     OW 3749   0.428   1.626   4.947  0.1178 -0.2408  0.1417
  869OPC    HW1 3750   0.497   1.666   4.912  1.3812 -2.3463  0.0642
  869OPC    HW2 3751   0.454   1.607   5.028 -0.4391 -0.8720  0.1851
  869OPC     MW 3752   0.442   1.629   4.954  0.2222 -0.6451  0.1366
  870OPC     OW 3753   3.094   2.957   3.133  0.5761  0.0004 -0.3336
  870OPC    HW1 3754   3.068   2.911   3.064  0.2036 -0.2967 -0.0010
  870OPC    HW2 3755   3.027   2.950   3.188  0.5452  0.8655 -0.2402
  870OPC     MW 3756   3.080   2.949   3.131  0.5165  0.0842 -0.2706
  871OPC     OW 3757   4.821   1.754   0.262  0.2399 -0.1438  0.1790
  871OPC    HW1 3758   4.872   1.771   0.193  0.4547  0.0436  0.3845
  871OPC    HW2 3759   4.788   1.675   0.244  1.7058 -0.9084  0.7234
  871OPC     MW 3760   4.823   1.745   0.249  0.4880 -0.2291  0.2898
  872OPC     OW 3761   3.151   4.909   2.748 -0.2728 -0.3278 -0.0663
  872OPC    HW1 3762   3.217   4.854   2.764  0.1099  0.4155  1.0426
  872OPC    HW2 3763   3.185   4.987   2.765 -1.2901  0.1166  0.0097
  872OPC     MW 3764   3.166   4.912   2.753 -0.3666 -0.1523  0.1088
  873OPC     OW 3765   4.509   3.311   1.681  0.2799 -0.1685  0.2560
  873OPC    HW1 3766   4.456   3.255   1.721  1.2184 -0.3551  1.3124
  873OPC    HW2 3767   4.482   3.310   1.598 -3.1440  1.8348  1.1550
  873OPC     MW 3768   4.498   3.303   1.675 -0.0875  0.0999  0.5448
  874OPC     OW 3769   0.166   3.953   2.438 -0.1928  0.1908 -0.4801
  874OPC    HW1 3770   0.170   4.009   2.371 -1.2819 -0.4459 -1.1050
  874OPC    HW2 3771   0.120   3.997   2.498  1.5839  1.1297  0.2657
  874OPC     MW 3772   0.160   3.968   2.437 -0.0912  0.2354 -0.4622
  875OPC     OW 3773   0.635   4.442   4.645 -0.3862  0.3303 -0.5686
  875OPC    HW1 3774   0.637   4.494   4.575 -0.2836  1.7323  0.4419
  875OPC    HW2 3775   0.581   4.483   4.700 -1.4956 -1.4022 -0.2905
  875OPC     MW 3776   0.627   4.455   4.643 -0.5349  0.2818 -0.3781
  876OPC     OW 3777   1.605   1.393   1.729  0.0361 -0.0950  0.7257
  876OPC    HW1 3778   1.582   1.322   1.684  0.2139  1.3295 -1.8367
  876OPC    HW2 3779   1.552   1.392   1.798  0.1822 -2.7698  0.9120
  876OPC     MW 3780   1.594   1.383   1.732  0.0840 -0.2797  0.3747
  877OPC     OW 3781   1.594   1.727   3.599 -0.5896 -0.4703  0.1539
  877OPC    HW1 3782   1.512   1.719   3.571 -0.5672  1.3894 -0.5703
  877OPC    HW2 3783   1.600   1.666   3.661 -3.0235  0.3487  1.3342
  877OPC     MW 3784   1.582   1.716   3.604 -0.9458 -0.0746  0.2214
  878OPC     OW 3785   4.674   3.977   3.343  0.1616  0.3313  0.1502
  878OPC    HW1 3786   4.606   4.005   3.296 -1.4517  1.3263  2.8839
  878OPC    HW2 3787   4.685   3.895   3.315 -0.0556  1.1162 -2.5498
  878OPC     MW 3788   4.666   3.969   3.332 -0.1090  0.5941  0.1552
  879OPC     OW 3789   2.115   0.429   1.296  0.1467  0.1869  0.1146
  879OPC    HW1 3790   2.131   0.406   1.213  0.4948 -0.4527  0.3499
  879OPC    HW2 3791   2.031   0.408   1.306  0.5735 -1.5295  0.4669
  879OPC     MW 3792   2.105   0.422   1.285  0.2612 -0.1611  0.2013
  880OPC     OW 3793   3.568   3.904   0.607  0.4444 -0.1019 -0.1835
  880OPC    HW1 3794   3.618   3.943   0.547  1.4548  1.9943  1.8423
  880OPC    HW2 3795   3.549   3.969   0.663 -1.4455 -1.6617  1.1238
  880OPC     MW 3796   3.573   3.920   0.607  0.3145 -0.0226  0.3089
  881OPC     OW 3797   4.320   0.644   4.108 -0.5648 -0.8035 -1.2229
  881OPC    HW1 3798   4.315   0.731   4.100  0.3753 -0.6641 -0.4681
  881OPC    HW2 3799   4.277   0.615   4.038 -1.6419  0.2500 -1.0309
  881OPC     MW 3800   4.313   0.653   4.096 -0.5851 -0.6273 -1.0829
  882OPC     OW 3801   1.770   0.122   1.491  0.3406 -0.5576  0.2075
  882OPC    HW1 3802   1.740   0.062   1.547  1.1279 -0.6798  0.5041
  882OPC    HW2 3803   1.773   0.078   1.415 -1.4219 -0.1891 -0.1265
  882OPC     MW 3804   1.766   0.106   1.488  0.1965 -0.5212  0.2020
  883OPC     OW 3805   0.515   4.702   1.067 -0.3775 -0.0927 -0.1937
  883OPC    HW1 3806   0.551   4.628   1.037 -3.1463 -1.5574 -0.2325
  883OPC    HW2 3807   0.431   4.695   1.042 -0.8768  2.7762  0.4060
  883OPC     MW 3808   0.508   4.690   1.059 -0.8602  0.1147 -0.1109
  884OPC     OW 3809   1.077   0.622   2.199 -0.0574 -0.1404  0.3925
  884OPC    HW1 3810   1.088   0.702   2.232  0.3492 -0.6718  1.6356
  884OPC    HW2 3811   1.013   0.632   2.141  0.9998  1.3722 -0.6159
  884OPC     MW 3812   1.069   0.635   2.195  0.1588  0.0045  0.4271
  885OPC     OW 3813   0.309   3.948   1.982 -0.8912  0.3049  0.2600
  885OPC    HW1 3814   0.227   3.940   2.012 -1.1445  0.4151 -0.3739
  885OPC    HW2 3815   0.330   4.030   2.002 -1.4665  0.7362 -0.8020
  885OPC     MW 3816   0.300   3.959   1.989 -1.0136  0.3848  0.0095
  886OPC     OW 3817   3.870   4.797   1.784 -0.5274 -0.3798 -0.2501
  886OPC    HW1 3818   3.923   4.761   1.726 -0.6399 -0.1906 -0.4716
  886OPC    HW2 3819   3.924   4.838   1.839 -0.4458 -0.2405 -0.4374
  886OPC     MW 3820   3.885   4.798   1.784 -0.5322 -0.3314 -0.3105
  887OPC     OW 3821   0.760   0.788   2.275 -0.0520 -0.2203  0.5356
  887OPC    HW1 3822   0.765   0.742   2.201  1.2390 -0.0472  0.4962
  887OPC    HW2 3823   0.795   0.735   2.335 -2.3755 -0.9353  1.3594
  887OPC     MW 3824   0.766   0.773   2.273 -0.2045 -0.3004  0.6515
  888OPC     OW 3825   4.338   1.840   4.085  0.3115 -0.0925 -0.2939
  888OPC    HW1 3826   4.367   1.902   4.032 -0.3225  0.8003  0.3673
  888OPC    HW2 3827   4.343   1.877   4.164 -2.6684  0.1916 -0.1369
  888OPC     MW 3828   4.343   1.854   4.089 -0.2222  0.0814 -0.1731
  889OPC     OW 3829   2.307   3.282   3.505  0.1788  0.1977 -0.2091
  889OPC    HW1 3830   2.374   3.314   3.460  0.2806  2.4539  1.4237
  889OPC    HW2 3831   2.241   3.335   3.484 -1.5730 -2.6271 -2.6873
  889OPC     MW 3832   2.307   3.294   3.495 -0.0650  0.1136 -0.3341
  890OPC     OW 3833   0.549   4.358   2.765  0.8900  0.4903 -0.2165
  890OPC    HW1 3834   0.524   4.363   2.849 -0.4460 -0.9204 -0.4704
  890OPC    HW2 3835   0.600   4.287   2.764  0.1541 -0.0486 -0.7329
  890OPC     MW 3836   0.553   4.348   2.778  0.5839  0.2024 -0.3302
  891OPC     OW 3837   3.860   4.730   4.154  0.3938  0.1608  0.0795
  891OPC    HW1 3838   3.820   4.656   4.130  0.2291  1.0266 -2.6245
  891OPC    HW2 3839   3.943   4.716   4.133  0.7572  0.0231  1.5139
  891OPC     MW 3840   3.866   4.717   4.147  0.4232  0.2685 -0.1082
  892OPC     OW 3841   0.998   4.943   0.563  0.0502 -0.2646  0.3474
  892OPC    HW1 3842   0.989   4.967   0.647  2.8073  2.4727  0.0702
  892OPC    HW2 3843   0.943   4.996   0.521  1.9781  1.8303  0.2179
  892OPC     MW 3844   0.988   4.955   0.569  0.7423  0.4492  0.2873
  893OPC     OW 3845   4.005   2.368   3.217  0.0527 -0.2302 -0.1922
  893OPC    HW1 3846   4.043   2.311   3.163 -2.2531 -0.7652 -1.4116
  893OPC    HW2 3847   4.004   2.442   3.172  0.4383  0.0128  0.1951
  893OPC     MW 3848   4.010   2.370   3.203 -0.2310 -0.2733 -0.3151
  894OPC     OW 3849   1.677   3.636   0.960  0.9459  0.1106  0.1830
  894OPC    HW1 3850   1.643   3.715   0.949 -2.0924 -0.8312  1.8694
  894OPC    HW2 3851   1.647   3.591   0.892  2.7124  0.3271 -0.8016
  894OPC     MW 3852   1.668   3.641   0.948  0.7580  0.0035  0.2867
  895OPC     OW 3853   4.825   2.759   3.124 -0.6790  0.4572  0.2034
  895OPC    HW1 3854   4.840   2.718   3.200 -0.3111  1.1411  0.5186
  895OPC    HW2 3855   4.876   2.830   3.130 -0.1735  0.2114 -0.9467
  895OPC     MW 3856   4.835   2.763   3.136 -0.5500  0.5219  0.0801
  896OPC     OW 3857   3.784   3.116   5.073 -0.3867  0.5427  0.3567
  896OPC    HW1 3858   3.784   3.032   5.050 -2.5629  0.2518  1.1334
  896OPC    HW2 3859   3.748   3.115   5.153  0.0576  2.1699  0.6229
  896OPC     MW 3860   3.779   3.104   5.082 -0.6425  0.7401  0.5107
  897OPC     OW 3861   3.906   4.235   2.658  0.1714 -0.3797  0.3499
  897OPC    HW1 3862   3.895   4.276   2.734  1.1197 -1.3829  1.0421
  897OPC    HW2 3863   3.967   4.175   2.675 -0.2280 -1.1973 -0.9777
  897OPC     MW 3864   3.913   4.232   2.672  0.2524 -0.6487  0.2559
  898OPC     OW 3865   0.115   0.645   0.104 -0.2066 -0.3619  0.1622
  898OPC    HW1 3866   0.121   0.590   0.036  0.4918  0.2175 -0.2557
  898OPC    HW2 3867   0.041   0.689   0.088  1.6108  2.2213 -2.1532
  898OPC     MW 3868   0.105   0.643   0.091  0.1650  0.1053 -0.2416
  899OPC     OW 3869   2.067   3.250   1.885 -0.8603  0.0002  0.4739
  899OPC    HW1 3870   2.125   3.239   1.821 -0.2194  2.0065  0.6432
  899OPC    HW2 3871   2.061   3.170   1.920  1.6442 -0.3645  0.3080
  899OPC     MW 3872   2.075   3.236   1.881 -0.3957  0.2427  0.4743
  900OPC     OW 3873   0.228   0.856   5.085  0.0644 -0.1396 -0.0675
  900OPC    HW1 3874   0.272   0.829   5.014 -2.3287  0.1848 -1.7896
  900OPC    HW2 3875   0.200   0.782   5.121 -0.1728 -0.2390 -0.4549
  900OPC     MW 3876   0.231   0.841   5.080 -0.3241 -0.1064 -0.3791
  901OPC     OW 3877   3.667   1.597   0.972  0.3449  0.3125  0.4143
  901OPC    HW1 3878   3.695   1.660   1.025  0.9133  0.0572  0.4289
  901OPC    HW2 3879   3.671   1.633   0.892  2.1478 -0.1726  0.2428
  901OPC     MW 3880   3.672   1.611   0.968  0.6952  0.2031  0.3911
  902OPC     OW 3881   2.156   1.623   3.078  0.3951  0.1954  0.1917
  902OPC    HW1 3882   2.212   1.689   3.067  1.6999 -0.7289  0.9999
  902OPC    HW2 3883   2.136   1.600   2.996  0.3609  1.2082 -0.1048
  902OPC     MW 3884   2.161   1.630   3.064  0.5828  0.2085  0.2673
  903OPC     OW 3885   2.052   0.017   3.484 -0.8231  0.0212  0.1364
  903OPC    HW1 3886   1.986  -0.039   3.491 -0.3342 -0.9896 -2.2786
  903OPC    HW2 3887   2.016   0.095   3.500 -2.1125 -0.7041  0.8814
  903OPC     MW 3888   2.037   0.020   3.488 -0.9414 -0.2353 -0.1104
  904OPC     OW 3889   3.800   1.164   0.120  0.5502  0.4442  0.4462
  904OPC    HW1 3890   3.815   1.086   0.155  0.2878 -1.4077 -3.1006
  904OPC    HW2 3891   3.714   1.164   0.105  0.6955  0.9197 -0.5206
  904OPC     MW 3892   3.790   1.153   0.123  0.5329  0.2409 -0.2205
  905OPC     OW 3893   2.799   1.700   1.577 -0.6335  0.1740 -0.1803
  905OPC    HW1 3894   2.839   1.654   1.515  0.5910 -0.7297  1.2382
  905OPC    HW2 3895   2.859   1.759   1.601 -1.1884  0.6794 -0.0085
  905OPC     MW 3896   2.814   1.702   1.571 -0.5344  0.1152  0.0547
  906OPC     OW 3897   0.484   4.811   3.341 -0.4454  0.6399  0.4640
  906OPC    HW1 3898   0.456   4.893   3.350  0.2802  0.9327  0.1189
  906OPC    HW2 3899   0.560   4.810   3.384 -1.4565 -0.4416  2.3979
  906OPC     MW 3900   0.491   4.823   3.349 -0.4876  0.5236  0.6986
  907OPC     OW 3901   3.897   1.488   4.212  0.4340  0.3936 -0.7214
  907OPC    HW1 3902   3.840   1.543   4.175 -1.2257 -0.3988  0.5513
  907OPC    HW2 3903   3.886   1.502   4.297  3.8887  1.8924 -0.3516
  907OPC     MW 3904   3.887   1.498   4.219  0.6992  0.4980 -0.4787
  908OPC     OW 3905   1.805   0.219   2.166 -0.1908 -0.4681  0.4094
  908OPC    HW1 3906   1.728   0.257   2.185 -0.5914 -1.1387  0.1630
  908OPC    HW2 3907   1.817   0.163   2.232  1.1498  1.1332  1.5875
  908OPC     MW 3908   1.795   0.216   2.179 -0.0519 -0.3306  0.5471
  909OPC     OW 3909   2.717   4.927   2.980 -0.3117 -0.0019 -0.1390
  909OPC    HW1 3910   2.687   5.007   2.963  0.0841  0.6890  2.1852
  909OPC    HW2 3911   2.765   4.908   2.909  0.0940  2.0616 -0.4657
  909OPC     MW 3912   2.719   4.936   2.967 -0.1932  0.4051  0.1560
  910OPC     OW 3913   2.815   3.960   2.938 -0.0990  0.3400  0.1363
  910OPC    HW1 3914   2.887   3.953   2.987  0.1671 -1.3615 -0.4292
  910OPC    HW2 3915   2.766   3.892   2.964 -0.7994  0.5564 -0.5933
  910OPC     MW 3916   2.818   3.949   2.949 -0.1632  0.1208 -0.0551
  911OPC     OW 3917   4.957   1.148   3.920 -0.3660 -0.7920  0.2650
  911OPC    HW1 3918   4.999   1.140   3.844  1.5498  1.6715  0.9330
  911OPC    HW2 3919   5.020   1.136   3.980 -1.5942 -1.5284  1.4738
  911OPC     MW 3920   4.972   1.145   3.918 -0.2644 -0.5368  0.5423
  912OPC     OW 3921   1.105   4.000   0.582  0.0615 -0.2295  0.2326
  912OPC    HW1 3922   1.118   3.965   0.504 -0.1623 -0.2542  0.2058
  912OPC    HW2 3923   1.027   4.038   0.575  0.0878 -0.1413  0.4101
  912OPC     MW 3924   1.095   4.000   0.570  0.0324 -0.2203  0.2548
  913OPC     OW 3925   2.501   0.887   3.502 -0.0653  0.7371 -0.3271
  913OPC    HW1 3926   2.524   0.803   3.506  1.1630  1.0970  0.5561
  913OPC    HW2 3927   2.486   0.908   3.586  0.6321  1.6604 -0.4240
  913OPC     MW 3928   2.502   0.877   3.515  0.2192  0.9267 -0.2109
  914OPC     OW 3929   3.222   0.933   3.466  0.5205  0.0018  0.2295
  914OPC    HW1 3930   3.218   0.994   3.528  0.2921 -0.4176  0.6253
  914OPC    HW2 3931   3.208   0.978   3.392 -1.4912  0.1672  0.6579
  914OPC     MW 3932   3.220   0.949   3.464  0.1895 -0.0357  0.3513
  915OPC     OW 3933   3.178   4.310   0.652  0.1792  0.1957  0.1302
  915OPC    HW1 3934   3.262   4.307   0.675  0.7879  2.1674 -1.5345
  915OPC    HW2 3935   3.172   4.383   0.605 -2.3719 -0.1620 -0.2461
  915OPC     MW 3936   3.189   4.320   0.648 -0.1076  0.4342 -0.1714
  916OPC     OW 3937   4.631   0.719   5.001 -0.5446  0.6388  0.4341
  916OPC    HW1 3938   4.674   0.705   5.076  0.8211 -0.8844 -0.5644
  916OPC    HW2 3939   4.642   0.805   4.987  1.3377  0.4889  0.7533
  916OPC     MW 3940   4.639   0.730   5.010 -0.0648  0.3916  0.3340
  917OPC     OW 3941   0.485   3.650   0.224  0.6193  0.0863 -0.3899
  917OPC    HW1 3942   0.510   3.651   0.141  4.2274 -0.9507  0.4942
  917OPC    HW2 3943   0.433   3.580   0.229  0.0723  0.3597 -1.7730
  917OPC     MW 3944   0.481   3.640   0.213  1.0715 -0.0266 -0.4636
  918OPC     OW 3945   2.774   1.619   1.852  0.2180  0.0781 -0.0322
  918OPC    HW1 3946   2.796   1.633   1.769  0.6689  0.7306  0.1990
  918OPC    HW2 3947   2.761   1.699   1.884 -1.3867 -0.2150  0.1518
  918OPC     MW 3948   2.775   1.633   1.844  0.0477  0.1312  0.0291
  919OPC     OW 3949   2.010   0.651   3.261  0.0974  0.2424  0.4583
  919OPC    HW1 3950   1.971   0.726   3.239  1.1797  0.3210 -1.4186
  919OPC    HW2 3951   2.074   0.675   3.314 -1.2494  0.2893  2.1679
  919OPC     MW 3952   2.014   0.665   3.265  0.0584  0.2609  0.4334
  920OPC     OW 3953   0.139   1.060   4.704  0.5395 -0.9066  0.1006
  920OPC    HW1 3954   0.110   1.072   4.623 -1.9636 -0.7512  0.9213
  920OPC    HW2 3955   0.190   1.129   4.718 -0.4911  0.0677 -0.7520
  920OPC     MW 3956   0.142   1.072   4.694  0.0175 -0.7398  0.0963
  921OPC     OW 3957   3.503   4.182   1.565 -0.3506 -0.2343 -0.0041
  921OPC    HW1 3958   3.538   4.172   1.644  1.8258 -1.0413 -0.9624
  921OPC    HW2 3959   3.496   4.100   1.535 -1.0647  0.0543 -0.6660
  921OPC     MW 3960   3.507   4.168   1.572 -0.1346 -0.3109 -0.2435
  922OPC     OW 3961   4.154   1.589   4.402 -0.4363 -0.1408 -0.2458
  922OPC    HW1 3962   4.175   1.521   4.351  0.6032 -0.1187  0.1203
  922OPC    HW2 3963   4.124   1.551   4.475 -1.9837 -0.1715 -0.8704
  922OPC     MW 3964   4.153   1.573   4.406 -0.5114 -0.1422 -0.2842
  923OPC     OW 3965   3.573   1.631   1.888 -0.0289  0.3339 -0.1352
  923OPC    HW1 3966   3.638   1.578   1.863  0.4365  0.9401 -0.2193
  923OPC    HW2 3967   3.552   1.672   1.814  0.4049  1.1171  0.1674
  923OPC     MW 3968   3.580   1.629   1.873  0.1040  0.5392 -0.1029
  924OPC     OW 3969   3.451   1.559   3.194 -0.2241  0.1045 -0.2168
  924OPC    HW1 3970   3.491   1.540   3.118 -0.0203  0.3360 -0.1652
  924OPC    HW2 3971   3.366   1.555   3.173 -0.1744 -0.1882 -0.3733
  924OPC     MW 3972   3.444   1.555   3.180 -0.1867  0.0955 -0.2322
  925OPC     OW 3973   4.657   4.851   2.542 -0.4156 -0.2947  0.0295
  925OPC    HW1 3974   4.738   4.819   2.552 -0.6364 -0.3544  1.9538
  925OPC    HW2 3975   4.656   4.920   2.595 -1.8823 -0.8335  0.7614
  925OPC     MW 3976   4.669   4.856   2.552 -0.6649 -0.3831  0.4219
  926OPC     OW 3977   5.044   1.618   4.447  0.4642 -0.1954 -0.1228
  926OPC    HW1 3978   5.038   1.570   4.374  0.3549  0.5412 -0.6061
  926OPC    HW2 3979   5.074   1.695   4.419  3.1967 -0.7477  0.9856
  926OPC     MW 3980   5.047   1.622   4.432  0.8519 -0.1681 -0.0303
  927OPC     OW 3981   3.142   2.017   4.041  0.2743 -0.6001 -0.7098
  927OPC    HW1 3982   3.116   1.946   4.084  2.4740 -0.7037  0.6314
  927OPC    HW2 3983   3.144   2.079   4.103 -2.2086  0.9011 -1.9631
  927OPC     MW 3984   3.139   2.016   4.056  0.2325 -0.3936 -0.6969
  928OPC     OW 3985   3.109   1.544   3.476 -0.0988 -0.1826  0.0181
  928OPC    HW1 3986   3.093   1.615   3.428  0.3301 -0.3845 -0.4206
  928OPC    HW2 3987   3.179   1.567   3.524 -0.6305  0.0837  0.6925
  928OPC     MW 3988   3.117   1.558   3.476 -0.1141 -0.1731  0.0529
  929OPC     OW 3989   0.205   4.026   4.422 -0.2347 -0.3355 -0.4725
  929OPC    HW1 3990   0.242   4.059   4.494 -1.1653  0.9522 -0.5414
  929OPC    HW2 3991   0.270   4.024   4.364 -0.0537  1.1150 -0.3599
  929OPC     MW 3992   0.220   4.031   4.424 -0.3455  0.0691 -0.4661
  930OPC     OW 3993   1.007   2.055   0.572 -0.4938 -0.1812 -0.1005
  930OPC    HW1 3994   0.938   2.084   0.616 -0.3675  1.4287 -0.8616
  930OPC    HW2 3995   1.074   2.069   0.626 -0.3637  1.6118 -0.6478
  930OPC     MW 3996   1.007   2.061   0.586 -0.4560  0.3214 -0.2938
  931OPC     OW 3997   1.634   1.154   4.608 -0.3878  0.0539  0.6187
  931OPC    HW1 3998   1.612   1.155   4.524 -0.6987  1.3216  0.6912
  931OPC    HW2 3999   1.721   1.157   4.607 -0.3951  0.2413  0.3378
  931OPC     MW 4000   1.643   1.155   4.596 -0.4348  0.2688  0.5879
  932OPC     OW 4001   4.480   2.620   3.920  0.4480  0.1869  0.0090
  932OPC    HW1 4002   4.510   2.540   3.938 -0.2577 -0.4024 -1.2886
  932OPC    HW2 4003   4.507   2.668   3.988 -1.4199 -1.6996  2.2285
  932OPC     MW 4004   4.489   2.616   3.933  0.0679 -0.1791  0.1452
  933OPC     OW 4005   4.000   0.490   1.124  0.1310 -0.0841 -0.2007
  933OPC    HW1 4006   3.997   0.573   1.097 -1.0603 -0.3653 -1.0290
  933OPC    HW2 4007   3.922   0.459   1.100  0.7934 -1.6043 -0.4629
  933OPC     MW 4008   3.988   0.498   1.116  0.0527 -0.3503 -0.3617
  934OPC     OW 4009   3.917   1.726   0.438  0.0472  0.9805  0.1823
  934OPC    HW1 4010   3.869   1.672   0.487  2.2441 -1.8033 -0.4638
  934OPC    HW2 4011   3.858   1.774   0.396 -2.0126  0.2107  1.9998
  934OPC     MW 4012   3.901   1.725   0.439  0.0675  0.4556  0.3554
  935OPC     OW 4013   4.465   0.349   2.524 -0.3591 -0.4310  0.1801
  935OPC    HW1 4014   4.484   0.294   2.459  0.0641 -0.5266  0.3786
  935OPC    HW2 4015   4.424   0.415   2.484  1.0358  0.1255 -0.3980
  935OPC     MW 4016   4.462   0.351   2.509 -0.0904 -0.3629  0.1240
  936OPC     OW 4017   1.258   3.085   0.084  0.5049  0.1800 -0.1717
  936OPC    HW1 4018   1.257   2.999   0.067 -0.2964  0.3840 -1.3244
  936OPC    HW2 4019   1.296   3.091   0.162 -1.3279 -1.4015  0.9256
  936OPC     MW 4020   1.263   3.073   0.093  0.1159 -0.0235 -0.1799
  937OPC     OW 4021   1.638   3.012   4.182  0.4168 -0.0303  0.0085
  937OPC    HW1 4022   1.608   2.971   4.252 -0.9236 -1.1335 -1.1671
  937OPC    HW2 4023   1.623   3.096   4.199  0.1311 -0.2833  1.0383
  937OPC     MW 4024   1.632   3.019   4.194  0.1766 -0.2306 -0.0129
  938OPC     OW 4025   4.933   0.435   3.582  0.3206 -0.3201 -0.0244
  938OPC    HW1 4026   4.971   0.491   3.526  0.6456  0.3097  0.8126
  938OPC    HW2 4027   4.851   0.463   3.586  0.7707  0.9651  1.3932
  938OPC     MW 4028   4.927   0.448   3.574  0.4351 -0.0372  0.3086
  939OPC     OW 4029   0.185   1.577   0.707  0.1203  0.2466 -0.0825
  939OPC    HW1 4030   0.135   1.527   0.759  0.7134  1.4907  1.7770
  939OPC    HW2 4031   0.147   1.655   0.711  0.6640  0.5667 -0.8813
  939OPC     MW 4032   0.172   1.581   0.716  0.2882  0.4777  0.0742
  940OPC     OW 4033   0.348   3.521   4.967  0.4725  0.6379  0.5344
  940OPC    HW1 4034   0.408   3.577   4.996  1.3526  0.7877 -1.3644
  940OPC    HW2 4035   0.295   3.571   4.920  0.3732  0.1177  0.0818
  940OPC     MW 4036   0.349   3.536   4.964  0.5878  0.5831  0.1872
  941OPC     OW 4037   2.408   1.939   0.053 -0.0981 -0.0544  0.3203
  941OPC    HW1 4038   2.385   1.981  -0.019 -1.2279 -0.5731  0.3609
  941OPC    HW2 4039   2.435   2.003   0.107 -0.0270  0.4077 -0.2572
  941OPC     MW 4040   2.409   1.955   0.051 -0.2544 -0.0627  0.2410
  942OPC     OW 4041   3.078   3.705   5.026 -0.0849 -0.1312  0.4957
  942OPC    HW1 4042   3.135   3.648   4.993  0.9790  0.2681  1.5579
  942OPC    HW2 4043   3.124   3.779   5.030  0.0729 -0.2801  3.3221
  942OPC     MW 4044   3.094   3.707   5.021  0.0956 -0.0941  1.0700
  943OPC     OW 4045   4.349   4.913   5.029  0.1831  0.3070 -0.0382
  943OPC    HW1 4046   4.410   4.953   4.981  0.6356 -1.4943 -1.0456
  943OPC    HW2 4047   4.294   4.880   4.970  0.7474 -1.9667  0.6004
  943OPC     MW 4048   4.350   4.914   5.014  0.3331 -0.2949 -0.0925
  944OPC     OW 4049   3.046   4.512   2.758 -0.3043 -0.5879  0.3173
  944OPC    HW1 4050   2.976   4.531   2.806 -0.9654 -1.9081 -0.0622
  944OPC    HW2 4051   3.055   4.426   2.768  1.2788 -0.4466  0.3537
  944OPC     MW 4052   3.037   4.502   2.767 -0.1681 -0.7622  0.2668
  945OPC     OW 4053   3.830   0.570   1.797 -0.5822  0.1690 -0.1520
  945OPC    HW1 4054   3.781   0.595   1.729 -2.5103 -2.1743  0.2406
  945OPC    HW2 4055   3.802   0.621   1.862 -3.2723 -1.6085  0.2589
  945OPC     MW 4056   3.818   0.581   1.797 -1.2643 -0.4397 -0.0333
  946OPC     OW 4057   4.011   0.769   2.142 -0.4532 -0.0764 -0.4595
  946OPC    HW1 4058   4.035   0.838   2.094 -0.8453 -0.8960 -1.8676
  946OPC    HW2 4059   3.927   0.757   2.122 -1.3021  0.8862  2.1248
  946OPC     MW 4060   4.002   0.777   2.132 -0.6366 -0.0553 -0.2856
  947OPC     OW 4061   0.398   1.347   4.271  0.0605  0.2033  0.2642
  947OPC    HW1 4062   0.442   1.292   4.323 -0.5770  0.8010  1.4892
  947OPC    HW2 4063   0.455   1.411   4.256  0.2331  0.0559  0.2898
  947OPC     MW 4064   0.413   1.348   4.276 -0.0082  0.2698  0.4487
  948OPC     OW 4065   4.028   4.607   1.177  0.1452 -0.4544 -0.7679
  948OPC    HW1 4066   4.103   4.584   1.138  0.3661 -1.9242  0.4351
  948OPC    HW2 4067   3.970   4.605   1.112  0.3618 -3.5925 -1.0514
  948OPC     MW 4068   4.030   4.603   1.162  0.2098 -1.1349 -0.6320
  949OPC     OW 4069   0.835   0.779   0.128 -0.2140  0.3697  0.2628
  949OPC    HW1 4070   0.750   0.800   0.132 -0.5439 -0.4263 -1.7212
  949OPC    HW2 4071   0.873   0.856   0.111 -0.5701  0.6637  0.7555
  949OPC     MW 4072   0.828   0.794   0.126 -0.3154  0.2955  0.0425
  950OPC     OW 4073   0.828   3.274   0.267  0.2119  0.2978  0.5596
  950OPC    HW1 4074   0.744   3.269   0.246  0.5959  1.6212 -1.5299
  950OPC    HW2 4075   0.829   3.327   0.336 -0.5014  2.5848 -1.0883
  950OPC     MW 4076   0.816   3.281   0.274  0.1633  0.8311  0.0075
  951OPC     OW 4077   0.795   3.183   4.669 -0.1183 -0.0147 -0.0096
  951OPC    HW1 4078   0.708   3.186   4.676 -0.3706 -1.6428 -1.7829
  951OPC    HW2 4079   0.822   3.180   4.753 -1.9631 -2.6576  0.5914
  951OPC     MW 4080   0.786   3.183   4.683 -0.4281 -0.6456 -0.1826
  952OPC     OW 4081   1.234   1.630   4.396  0.3751  0.1763 -0.0579
  952OPC    HW1 4082   1.178   1.579   4.353  0.5550 -0.0028 -0.0821
  952OPC    HW2 4083   1.294   1.574   4.427  0.6429  0.3862 -0.1919
  952OPC     MW 4084   1.234   1.614   4.395  0.4412  0.1808 -0.0811
  953OPC     OW 4085   2.219   0.115   3.938  0.3491 -0.2688  0.2039
  953OPC    HW1 4086   2.219   0.035   3.903 -0.3738 -0.1303 -0.1312
  953OPC    HW2 4087   2.302   0.126   3.964  0.8092 -0.5399 -1.0894
  953OPC     MW 4088   2.231   0.105   3.937  0.3103 -0.2884 -0.0366
  954OPC     OW 4089   1.054   1.320   4.534 -0.7058 -0.3073 -0.9912
  954OPC    HW1 4090   1.046   1.362   4.611 -1.1817 -1.4759 -0.3704
  954OPC    HW2 4091   1.039   1.382   4.475 -1.2858  0.4240 -0.1066
  954OPC     MW 4092   1.051   1.336   4.537 -0.8617 -0.3719 -0.7689
  955OPC     OW 4093   3.344   4.694   2.489  0.3405  0.4203  0.0615
  955OPC    HW1 4094   3.355   4.747   2.557 -0.7925  2.0214 -0.9166
  955OPC    HW2 4095   3.424   4.684   2.457  0.7051  0.7135  0.8569
  955OPC     MW 4096   3.357   4.700   2.494  0.2270  0.7002  0.0346
  956OPC     OW 4097   2.214   1.324   1.291  0.0189 -0.7059 -0.0982
  956OPC    HW1 4098   2.276   1.342   1.233 -0.1439 -3.0267 -1.0852
  956OPC    HW2 4099   2.174   1.401   1.303  0.4852 -0.0150 -2.5511
  956OPC     MW 4100   2.217   1.338   1.284  0.0637 -0.9466 -0.6063
  957OPC     OW 4101   4.359   0.187   4.630 -0.2685  0.3085 -0.0682
  957OPC    HW1 4102   4.300   0.242   4.595  0.1114  1.4604  1.0351
  957OPC    HW2 4103   4.433   0.232   4.627 -0.1957  0.4498  2.0718
  957OPC     MW 4104   4.361   0.202   4.624 -0.2015  0.4995  0.4108
  958OPC     OW 4105   1.584   0.202   2.503 -0.2678  0.3437  0.2704
  958OPC    HW1 4106   1.509   0.182   2.542  0.0530 -1.1410  0.1994
  958OPC    HW2 4107   1.629   0.127   2.507  0.2707  0.5132 -1.8103
  958OPC     MW 4108   1.580   0.188   2.510 -0.1408  0.1494 -0.0473
  959OPC     OW 4109   1.724   0.140   1.874  0.6858 -0.4028 -0.4124
  959OPC    HW1 4110   1.655   0.098   1.906  0.6069 -0.1939 -0.3061
  959OPC    HW2 4111   1.761   0.082   1.820  0.7562 -0.7207 -0.0277
  959OPC     MW 4112   1.719   0.125   1.871  0.6845 -0.4189 -0.3400
  960OPC     OW 4113   3.032   1.905   0.175 -0.0573  0.3429  0.2350
  960OPC    HW1 4114   3.007   1.978   0.216  0.5171  1.5732 -1.4888
  960OPC    HW2 4115   2.958   1.874   0.141 -0.2540  0.2751  0.7167
  960OPC     MW 4116   3.017   1.911   0.177 -0.0014  0.5146  0.0515
  961OPC     OW 4117   1.934   1.837   0.368  0.1651 -0.5243 -0.1966
  961OPC    HW1 4118   2.020   1.829   0.383 -0.0779 -1.6647  0.7222
  961OPC    HW2 4119   1.924   1.809   0.286  0.7014 -0.0790 -0.4220
  961OPC     MW 4120   1.945   1.832   0.358  0.2085 -0.6269 -0.0942
  962OPC     OW 4121   4.267   4.916   1.746 -0.0681  0.1262  0.2141
  962OPC    HW1 4122   4.336   4.969   1.750 -0.4020  0.5023  1.8725
  962OPC    HW2 4123   4.213   4.955   1.691  0.5856  0.3814 -0.2591
  962OPC     MW 4124   4.269   4.929   1.738 -0.0207  0.2193  0.3892
  963OPC     OW 4125   4.690   3.481   0.030 -0.1414  0.0320  0.7004
  963OPC    HW1 4126   4.718   3.557   0.063  0.3381  0.0969  0.1544
  963OPC    HW2 4127   4.605   3.481   0.049 -0.0553  0.4951  1.1083
  963OPC     MW 4128   4.682   3.492   0.038 -0.0579  0.1100  0.6802
  964OPC     OW 4129   2.636   4.445   2.874  0.4916  0.3269  0.1485
  964OPC    HW1 4130   2.628   4.418   2.792  0.1337 -0.7052  0.5179
  964OPC    HW2 4131   2.675   4.379   2.915 -0.7568  0.1854  1.1509
  964OPC     MW 4132   2.641   4.431   2.868  0.2543  0.1533  0.3511
  965OPC     OW 4133   0.061   3.279   2.435  0.0740 -0.4291 -0.1491
  965OPC    HW1 4134   0.053   3.331   2.366 -0.8395 -0.9780 -0.4725
  965OPC    HW2 4135   0.093   3.205   2.402  0.6672 -0.3222  0.1876
  965OPC     MW 4136   0.064   3.276   2.420  0.0267 -0.4945 -0.1471
  966OPC     OW 4137   3.997   1.027   4.520 -0.3309 -0.2535 -0.5348
  966OPC    HW1 4138   4.071   0.991   4.490  0.0498  0.3469 -0.3415
  966OPC    HW2 4139   3.951   0.958   4.547 -0.2520 -0.7154 -1.5391
  966OPC     MW 4140   4.001   1.012   4.520 -0.2630 -0.2331 -0.6545
  967OPC     OW 4141   0.421   0.209   0.554 -0.1782 -0.0517  0.2729
  967OPC    HW1 4142   0.460   0.199   0.476  0.0735  1.4546  0.1824
  967OPC    HW2 4143   0.352   0.155   0.549 -0.8903  0.9387 -1.4840
  967OPC     MW 4144   0.417   0.199   0.542 -0.2462  0.3171  0.0000
  968OPC     OW 4145   3.383   0.396   0.722 -0.4639  0.2801 -0.6883
  968OPC    HW1 4146   3.470   0.400   0.719 -0.4304 -0.2142 -0.4788
  968OPC    HW2 4147   3.361   0.469   0.765 -0.0230 -0.5617  1.0788
  968OPC     MW 4148   3.393   0.407   0.728 -0.3937  0.0827 -0.3963
  969OPC     OW 4149   3.335   0.100   1.284 -0.2323  0.0325 -0.2002
  969OPC    HW1 4150   3.378   0.080   1.357 -0.3166  0.9886  0.1283
  969OPC    HW2 4151   3.395   0.092   1.221  0.7939  2.4315  0.3767
  969OPC     MW 4152   3.350   0.096   1.285 -0.0932  0.5281 -0.0665
  970OPC     OW 4153   4.592   2.184   0.494  0.3322  0.3958  0.0400
  970OPC    HW1 4154   4.625   2.132   0.431  2.1005  0.4759  0.8454
  970OPC    HW2 4155   4.640   2.257   0.487  1.0801  0.1391  1.8983
  970OPC     MW 4156   4.604   2.187   0.484  0.7041  0.3697  0.4335
  971OPC     OW 4157   3.321   0.792   2.234 -0.0229 -0.0351  0.8046
  971OPC    HW1 4158   3.248   0.832   2.208 -1.0921 -1.2952  1.7084
  971OPC    HW2 4159   3.316   0.713   2.197  0.6650 -0.2839  1.2129
  971OPC     MW 4160   3.309   0.786   2.225 -0.0793 -0.2580  0.9985
  972OPC     OW 4161   3.303   2.196   1.461  0.5082  0.3775  0.4213
  972OPC    HW1 4162   3.223   2.215   1.490  0.6290  0.1976  0.8799
  972OPC    HW2 4163   3.349   2.182   1.535  1.0434  0.8043  0.1812
  972OPC     MW 4164   3.298   2.197   1.477  0.6051  0.4139  0.4536
  973OPC     OW 4165   2.061   0.740   1.419 -0.0138  0.5476  0.6099
  973OPC    HW1 4166   2.110   0.684   1.374 -0.5802 -0.4858  1.2320
  973OPC    HW2 4167   2.118   0.801   1.445  1.2579 -1.2482  2.3503
  973OPC     MW 4168   2.076   0.741   1.416  0.0905  0.1296  0.9589
  974OPC     OW 4169   4.474   2.663   1.686 -0.5422 -0.5742 -0.0525
  974OPC    HW1 4170   4.484   2.588   1.642 -1.4334 -2.6675  2.9649
  974OPC    HW2 4171   4.397   2.693   1.659 -0.4490 -1.0543 -0.8882
  974OPC     MW 4172   4.464   2.656   1.676 -0.6602 -0.9543  0.2698
  975OPC     OW 4173   0.361   0.829   1.817  0.4220 -0.4361 -0.0124
  975OPC    HW1 4174   0.374   0.915   1.822  1.2803 -0.5715  0.1806
  975OPC    HW2 4175   0.422   0.802   1.762 -0.0975 -0.8765 -0.3829
  975OPC     MW 4176   0.372   0.838   1.810  0.4720 -0.5211 -0.0386
  976OPC     OW 4177   2.496   3.695   3.711  0.0005 -0.8067  0.4336
  976OPC    HW1 4178   2.525   3.705   3.630  2.3674  0.5155  1.3544
  976OPC    HW2 4179   2.552   3.640   3.747  0.5180  0.5729  1.8461
  976OPC     MW 4180   2.508   3.689   3.704  0.4267 -0.4077  0.7783
  977OPC     OW 4181   4.826   2.333   4.123  0.0214 -0.6449  0.1495
  977OPC    HW1 4182   4.807   2.361   4.203 -0.5015 -1.0354  0.1669
  977OPC    HW2 4183   4.783   2.257   4.117 -0.9952 -0.0251 -0.9477
  977OPC     MW 4184   4.817   2.326   4.134 -0.2062 -0.6111 -0.0100
  978OPC     OW 4185   2.806   4.650   3.209  0.2704 -0.5096 -0.1235
  978OPC    HW1 4186   2.811   4.652   3.122 -2.4344 -1.6936 -0.4180
  978OPC    HW2 4187   2.796   4.734   3.231  0.9463 -0.2013 -0.9444
  978OPC     MW 4188   2.806   4.663   3.199 -0.0293 -0.6387 -0.2882
  979OPC     OW 4189   3.151   2.169   0.614 -0.4901 -0.3045  1.2097
  979OPC    HW1 4190   3.181   2.208   0.686 -0.1454  0.0100  0.9032
  979OPC    HW2 4191   3.158   2.084   0.632  0.4269 -0.2352  1.2207
  979OPC     MW 4192   3.157   2.162   0.627 -0.3036 -0.2478  1.1660
  980OPC     OW 4193   4.864   1.236   0.082 -0.5464 -0.0217  0.1602
  980OPC    HW1 4194   4.919   1.193   0.135 -0.1358  0.8261  0.4415
  980OPC    HW2 4195   4.905   1.312   0.067 -1.9455  0.9459  0.9539
  980OPC     MW 4196   4.878   1.241   0.088 -0.6924  0.2465  0.3190
  981OPC     OW 4197   4.501   1.771   2.765  0.2054 -0.0737 -0.4531
  981OPC    HW1 4198   4.566   1.823   2.740  0.2025 -0.3403 -1.0254
  981OPC    HW2 4199   4.518   1.695   2.726  0.0099 -0.3980  0.0783
  981OPC     MW 4200   4.513   1.768   2.756  0.1760 -0.1611 -0.4591
  982OPC     OW 4201   5.080   4.091   4.223 -0.4861 -0.2559  0.6003
  982OPC    HW1 4202   5.004   4.114   4.259 -0.2180  1.0620  0.3460
  982OPC    HW2 4203   5.123   4.054   4.290 -1.3829 -1.1387  0.7114
  982OPC     MW 4204   5.075   4.089   4.238 -0.5790 -0.1917  0.5789
  983OPC     OW 4205   0.595   1.753   3.903  0.2826 -0.2282 -0.3248
  983OPC    HW1 4206   0.570   1.787   3.826  0.8148 -1.6772 -1.1864
  983OPC    HW2 4207   0.619   1.671   3.882  1.7182 -0.2286  1.1607
  983OPC     MW 4208   0.595   1.746   3.888  0.5733 -0.4424 -0.2326
  984OPC     OW 4209   1.867   2.973   4.321 -0.1984 -0.3451 -0.4478
  984OPC    HW1 4210   1.934   2.961   4.267 -0.6196 -0.3935 -0.9655
  984OPC    HW2 4211   1.799   2.981   4.268 -0.4530  0.8272  0.0231
  984OPC     MW 4212   1.867   2.972   4.305 -0.2983 -0.1791 -0.4549
  985OPC     OW 4213   0.607   3.040   2.898  0.3394 -0.3807 -0.2415
  985OPC    HW1 4214   0.629   3.050   2.981  1.3304 -0.5745 -0.4680
  985OPC    HW2 4215   0.654   3.101   2.857 -1.3510  0.8115 -0.5058
  985OPC     MW 4216   0.617   3.051   2.904  0.2361 -0.2333 -0.3141
  986OPC     OW 4217   3.283   2.483   5.075  0.0939 -0.0502  0.2385
  986OPC    HW1 4218   3.324   2.454   5.146  0.9719  0.9451  0.1579
  986OPC    HW2 4219   3.206   2.510   5.105  0.8733  1.4149  1.0478
  986OPC     MW 4220   3.278   2.483   5.090  0.3387  0.3133  0.3462
  987OPC     OW 4221   1.681   1.492   0.436 -0.1499 -0.3450 -0.8752
  987OPC    HW1 4222   1.632   1.463   0.369  0.1084 -0.3639 -1.0567
  987OPC    HW2 4223   1.672   1.579   0.431 -2.2544 -0.4000  0.6605
  987OPC     MW 4224   1.672   1.500   0.425 -0.4226 -0.3559 -0.6752
  988OPC     OW 4225   5.060   2.014   3.298  0.2451  0.2669 -0.5967
  988OPC    HW1 4226   4.990   2.050   3.261  0.3816  0.7333 -0.4077
  988OPC    HW2 4227   5.119   2.078   3.300  0.1908  0.3100  0.5645
  988OPC     MW 4228   5.059   2.029   3.293  0.2573  0.3421 -0.3972
  989OPC     OW 4229   1.739   2.584   0.331  0.5322 -0.1673  0.0450
  989OPC    HW1 4230   1.747   2.605   0.415  1.0786  2.0351 -0.4784
  989OPC    HW2 4231   1.693   2.510   0.332 -0.1535  0.2210  2.2317
  989OPC     MW 4232   1.733   2.576   0.344  0.5116  0.2153  0.2907
  990OPC     OW 4233   1.374   4.626   4.986 -0.1612  0.1799  0.0301
  990OPC    HW1 4234   1.350   4.613   4.903 -0.4324  0.2272  0.1005
  990OPC    HW2 4235   1.299   4.642   5.027 -0.1795 -0.9898  0.5061
  990OPC     MW 4236   1.359   4.626   4.979 -0.2040  0.0141  0.1109
  991OPC     OW 4237   1.225   0.114   0.592 -0.7041 -0.6549 -0.0132
  991OPC    HW1 4238   1.294   0.096   0.541 -0.3551 -0.7245  0.4760
  991OPC    HW2 4239   1.166   0.054   0.569 -0.9720  0.0085 -1.1291
  991OPC     MW 4240   1.227   0.102   0.581 -0.6921 -0.5672 -0.1057
  992OPC     OW 4241   4.289   0.681   2.619  0.3614  0.2216 -0.5077
  992OPC    HW1 4242   4.351   0.730   2.657 -0.9174 -0.2871  2.5281
  992OPC    HW2 4243   4.252   0.736   2.561  0.8981  1.9050  0.6655
  992OPC     MW 4244   4.293   0.697   2.616  0.2520  0.3951  0.1142
  993OPC     OW 4245   3.094   2.726   4.625 -0.4768 -0.4487 -0.1250
  993OPC    HW1 4246   3.036   2.786   4.599  0.7379  1.5051  1.3380
  993OPC    HW2 4247   3.171   2.765   4.613  0.3177 -1.1833  1.9978
  993OPC     MW 4248   3.097   2.741   4.619 -0.1799 -0.2687  0.4048
  994OPC     OW 4249   0.238   1.049   2.201  0.3127 -0.4045  0.1062
  994OPC    HW1 4250   0.186   0.984   2.173 -2.3810  1.8185 -0.5371
  994OPC    HW2 4251   0.198   1.078   2.273  1.4232  0.5408  0.3690
  994OPC     MW 4252   0.224   1.044   2.207  0.0788  0.0635  0.0498
  995OPC     OW 4253   4.247   4.179   0.461  0.0900 -0.5557 -0.5210
  995OPC    HW1 4254   4.270   4.145   0.384  0.4963  1.3873 -1.3205
  995OPC    HW2 4255   4.324   4.198   0.498 -0.0908 -1.9025  0.6038
  995OPC     MW 4256   4.262   4.177   0.455  0.1233 -0.4675 -0.4729
  996OPC     OW 4257   4.791   4.123   0.928 -0.1597 -0.2109  0.4172
  996OPC    HW1 4258   4.860   4.167   0.959  1.2829 -1.1678 -1.2460
  996OPC    HW2 4259   4.785   4.054   0.981  0.9679 -0.7475 -0.0987
  996OPC     MW 4260   4.801   4.120   0.940  0.2198 -0.4318  0.0953
  997OPC     OW 4261   1.177   4.724   2.388 -0.2841 -0.4203  0.3996
  997OPC    HW1 4262   1.219   4.664   2.435 -0.7521 -1.1696 -0.1106
  997OPC    HW2 4263   1.242   4.766   2.347  0.2183  0.9404  2.4302
  997OPC     MW 4264   1.193   4.721   2.389 -0.2790 -0.3300  0.6243
  998OPC     OW 4265   2.063   4.958   0.827  0.1625 -0.0815 -0.0391
  998OPC    HW1 4266   2.069   4.985   0.744  0.3745 -0.7089 -0.2346
  998OPC    HW2 4267   2.141   4.978   0.860  0.4670 -0.8011 -0.2975
  998OPC     MW 4268   2.076   4.965   0.820  0.2389 -0.2806 -0.1061
  999OPC     OW 4269   2.687   0.857   2.919  0.1558 -0.3513  0.1002
  999OPC    HW1 4270   2.664   0.941   2.920  0.4793 -0.2643  0.2783
  999OPC    HW2 4271   2.740   0.851   2.850  2.5304  0.2468  1.7294
  999OPC     MW 4272   2.692   0.868   2.909  0.5543 -0.2500  0.3672
 1000OPC     OW 4273   1.555   0.377   3.204  0.4345  0.1604  0.9263
 1000OPC    HW1 4274   1.477   0.407   3.180  0.0200 -0.5741  1.3207
 1000OPC    HW2 4275   1.605   0.393   3.135  0.6988  3.3209  1.6883
 1000OPC     MW 4276   1.551   0.383   3.190  0.4123  0.5187  1.0970
 1001OPC     OW 4277   0.904   3.794   1.424  0.4521  0.2238  0.3264
 1001OPC    HW1 4278   0.903   3.780   1.510  1.0403  0.1468  0.3225
 1001OPC    HW2 4279   0.864   3.871   1.415  1.5271  0.8570  0.7972
 1001OPC     MW 4280   0.898   3.804   1.435  0.6978  0.3060  0.3954
 1002OPC     OW 4281   0.227   4.120   2.233  0.3739  0.1407  0.3007
 1002OPC    HW1 4282   0.308   4.120   2.199  0.8374  1.4036  1.3286
 1002OPC    HW2 4283   0.229   4.186   2.290 -1.5051  0.4238  0.0985
 1002OPC     MW 4284   0.239   4.130   2.236  0.1648  0.3688  0.4226
 1003OPC     OW 4285   0.934   0.354   0.352 -0.1470  0.5301  0.1256
 1003OPC    HW1 4286   0.882   0.421   0.330 -0.1070 -0.2750 -2.8782
 1003OPC    HW2 4287   1.013   0.391   0.360 -0.3242  1.0316 -0.3324
 1003OPC     MW 4288   0.938   0.369   0.350 -0.1672  0.4852 -0.3858
 1004OPC     OW 4289   4.886   0.157   2.142 -0.0819  0.3998 -0.3357
 1004OPC    HW1 4290   4.958   0.127   2.103 -0.1718  0.9684 -0.9508
 1004OPC    HW2 4291   4.868   0.095   2.202  0.8894  0.2350 -0.1980
 1004OPC     MW 4292   4.894   0.143   2.145  0.0484  0.4594 -0.4061
 1005OPC     OW 4293   1.717   3.445   3.604 -0.0603 -0.7025 -0.0827
 1005OPC    HW1 4294   1.792   3.421   3.641  1.0895 -1.4087 -2.6172
 1005OPC    HW2 4295   1.741   3.508   3.549 -1.1015 -1.5272 -1.5667
 1005OPC     MW 4296   1.732   3.451   3.601 -0.0443 -0.9286 -0.6763
 1006OPC     OW 4297   4.912   3.597   3.859 -0.1264 -0.1749 -0.8539
 1006OPC    HW1 4298   4.905   3.675   3.897  0.0963 -0.2661 -0.6221
 1006OPC    HW2 4299   4.972   3.556   3.907 -0.4272 -0.5840 -0.8215
 1006OPC     MW 4300   4.920   3.602   3.872 -0.1380 -0.2489 -0.8149
 1007OPC     OW 4301   4.160   2.895   4.589 -0.0024 -0.5799 -0.6915
 1007OPC    HW1 4302   4.200   2.973   4.587  0.2861 -0.7266 -0.6886
 1007OPC    HW2 4303   4.077   2.914   4.571 -0.5807  0.1566  2.1516
 1007OPC     MW 4304   4.154   2.910   4.586 -0.0453 -0.4927 -0.2713
 1008OPC     OW 4305   3.890   2.149   2.896  0.0336 -0.0244 -0.6524
 1008OPC    HW1 4306   3.893   2.197   2.823  1.8522  0.2549 -0.4263
 1008OPC    HW2 4307   3.818   2.178   2.936  0.0251  1.1370 -1.4426
 1008OPC     MW 4308   3.880   2.160   2.891  0.3009  0.1885 -0.7358
 1009OPC     OW 4309   1.326   2.774   1.383  0.0858 -0.2729  0.4953
 1009OPC    HW1 4310   1.262   2.775   1.442  0.3968 -0.7400  0.8498
 1009OPC    HW2 4311   1.292   2.818   1.315 -0.3078  0.1897  0.9787
 1009OPC     MW 4312   1.311   2.781   1.382  0.0736 -0.2736  0.6191
 1010OPC     OW 4313   2.574   0.780   3.933  0.4324  0.3067 -0.2542
 1010OPC    HW1 4314   2.508   0.733   3.966 -1.2249  2.3381 -0.4582
 1010OPC    HW2 4315   2.597   0.737   3.861  0.3333 -1.2081  0.5839
 1010OPC     MW 4316   2.568   0.767   3.928  0.1729  0.3830 -0.1605
 1011OPC     OW 4317   3.885   2.720   3.874  0.0597 -0.1341 -0.4527
 1011OPC    HW1 4318   3.935   2.652   3.851  0.8631  0.1188  0.4924
 1011OPC    HW2 4319   3.938   2.769   3.923 -0.7791  0.7263 -0.3815
 1011OPC     MW 4320   3.900   2.717   3.878  0.0544  0.0303 -0.3027
 1012OPC     OW 4321   0.691   2.317   2.057  0.0900  0.2257  0.1451
 1012OPC    HW1 4322   0.697   2.404   2.055 -0.2876  0.2460 -0.8973
 1012OPC    HW2 4323   0.767   2.292   2.091  0.3356  0.9587  0.1632
 1012OPC     MW 4324   0.703   2.326   2.061  0.0705  0.3370 -0.0062
 1013OPC     OW 4325   0.653   2.622   5.006 -0.5967  0.1931 -0.4972
 1013OPC    HW1 4326   0.652   2.668   5.081 -0.8147  0.8182 -0.8772
 1013OPC    HW2 4327   0.690   2.546   5.029  0.0470  0.6715  0.0758
 1013OPC     MW 4328   0.658   2.618   5.021 -0.5338  0.3561 -0.4685
 1014OPC     OW 4329   4.995   4.556   3.022  0.1590 -0.1728 -0.2576
 1014OPC    HW1 4330   5.026   4.603   3.089 -0.2485  0.1381 -0.2843
 1014OPC    HW2 4331   5.037   4.589   2.953  3.8498 -3.2159  0.1746
 1014OPC     MW 4332   5.006   4.568   3.021  0.6442 -0.5767 -0.1976
 1015OPC     OW 4333   4.214   3.048   2.224  0.1463 -0.3997 -0.3153
 1015OPC    HW1 4334   4.240   3.064   2.306  0.8282  0.3613 -0.6666
 1015OPC    HW2 4335   4.197   2.963   2.224 -0.0825 -0.3671  0.6762
 1015OPC     MW 4336   4.215   3.038   2.236  0.2131 -0.2824 -0.2207
 1016OPC     OW 4337   3.859   4.857   3.770  0.0868 -0.2940  0.2991
 1016OPC    HW1 4338   3.817   4.931   3.790  0.0244 -0.7036  1.8241
 1016OPC    HW2 4339   3.940   4.871   3.801  0.0642 -0.8638  0.6182
 1016OPC     MW 4340   3.865   4.870   3.778  0.0743 -0.4387  0.5715
 1017OPC     OW 4341   0.836   3.258   4.088 -0.2451  0.4803  0.0683
 1017OPC    HW1 4342   0.848   3.327   4.140 -1.5366  0.6048  0.2179
 1017OPC    HW2 4343   0.891   3.199   4.121 -1.2297  0.4525  1.7953
 1017OPC     MW 4344   0.846   3.260   4.101 -0.5814  0.4946  0.3455
 1018OPC     OW 4345   2.543   2.363   2.323 -0.2414 -0.2353 -0.3582
 1018OPC    HW1 4346   2.611   2.361   2.378 -0.2019 -0.4844 -0.4149
 1018OPC    HW2 4347   2.580   2.361   2.244 -0.2617  1.1058 -0.4128
 1018OPC     MW 4348   2.558   2.362   2.320 -0.2384 -0.0740 -0.3747
 1019OPC     OW 4349   5.011   2.194   3.001 -0.1018 -0.0137 -0.1637
 1019OPC    HW1 4350   4.984   2.111   2.996 -0.2272 -0.0295  0.7351
 1019OPC    HW2 4351   4.966   2.226   3.068 -0.5456  0.9722 -0.9066
 1019OPC     MW 4352   5.000   2.186   3.010 -0.1860  0.1297 -0.1405
 1020OPC     OW 4353   0.971   2.211   1.998 -0.0117 -0.6464 -0.3573
 1020OPC    HW1 4354   0.989   2.284   1.953  2.6999 -1.0737 -0.1249
 1020OPC    HW2 4355   1.035   2.156   1.974 -1.1722 -2.4704  0.5534
 1020OPC     MW 4356   0.983   2.214   1.988  0.2174 -0.9789 -0.1884
 1021OPC     OW 4357   2.061   5.065   1.700  0.7344 -0.5208  0.3406
 1021OPC    HW1 4358   2.079   5.121   1.765  0.9479 -0.8656  0.5806
 1021OPC    HW2 4359   2.005   5.009   1.736 -0.2883  0.1250 -0.1956
 1021OPC     MW 4360   2.056   5.065   1.715  0.6150 -0.4763  0.2968
 1022OPC     OW 4361   1.923   1.728   4.306  0.2017  0.2069 -0.3164
 1022OPC    HW1 4362   1.891   1.657   4.345  2.0055  0.0257  0.9903
 1022OPC    HW2 4363   1.886   1.794   4.349 -0.4696  0.0628 -0.6584
 1022OPC     MW 4364   1.913   1.728   4.318  0.3691  0.1588 -0.1740
 1023OPC     OW 4365   1.685   2.437   3.102 -0.6470  0.0110  0.3521
 1023OPC    HW1 4366   1.648   2.461   3.027  1.7144 -0.0757 -0.9057
 1023OPC    HW2 4367   1.679   2.350   3.101 -0.9175  0.0277  0.4393
 1023OPC     MW 4368   1.678   2.427   3.091 -0.3381  0.0006  0.1792
 1024OPC     OW 4369   3.637   4.398   3.289 -0.3069  0.2942  0.3052
 1024OPC    HW1 4370   3.606   4.477   3.268 -1.2949 -0.3533 -0.7772
 1024OPC    HW2 4371   3.566   4.348   3.291  0.0720 -0.2606  2.6641
 1024OPC     MW 4372   3.622   4.402   3.286 -0.3967  0.1168  0.4938
 1025OPC     OW 4373   3.007   3.750   0.824  0.1673 -0.2618 -0.1285
 1025OPC    HW1 4374   3.077   3.748   0.876 -0.8496  0.8515  1.3838
 1025OPC    HW2 4375   3.006   3.831   0.793 -0.3511 -0.3180 -0.2730
 1025OPC     MW 4376   3.017   3.761   0.827 -0.0595 -0.1057  0.0735
 1026OPC     OW 4377   1.293   4.562   3.840 -0.3311  0.4749  0.5149
 1026OPC    HW1 4378   1.331   4.594   3.911 -0.7892  1.3726  0.3836
 1026OPC    HW2 4379   1.208   4.573   3.856 -0.4454  0.4955 -0.0763
 1026OPC     MW 4380   1.286   4.569   3.853 -0.4156  0.6104  0.4081
 1027OPC     OW 4381   2.025   4.032   1.897 -0.1222  0.8936  0.2735
 1027OPC    HW1 4382   2.071   4.004   1.828  0.3541  1.6168  0.2853
 1027OPC    HW2 4383   2.084   4.075   1.944 -0.6166  1.0364  0.7648
 1027OPC     MW 4384   2.040   4.034   1.893 -0.1249  1.0216  0.3478
 1028OPC     OW 4385   3.377   1.350   3.637  0.4035 -0.0614 -0.6573
 1028OPC    HW1 4386   3.370   1.348   3.550  0.2574  2.1707 -0.7591
 1028OPC    HW2 4387   3.345   1.429   3.658  1.4030 -0.1246  1.3189
 1028OPC     MW 4388   3.371   1.361   3.627  0.5295  0.2590 -0.3804
 1029OPC     OW 4389   0.286   2.341   1.599  0.3447  0.3339  0.0313
 1029OPC    HW1 4390   0.257   2.303   1.525 -0.3853  0.7212  0.1014
 1029OPC    HW2 4391   0.299   2.424   1.575 -2.2540  1.0940  0.8553
 1029OPC     MW 4392   0.283   2.347   1.584 -0.1470  0.5034  0.1634
 1030OPC     OW 4393   2.282   1.664   4.906  0.0998  0.3903  0.0304
 1030OPC    HW1 4394   2.301   1.720   4.842 -0.2227  0.2260 -0.2157
 1030OPC    HW2 4395   2.208   1.696   4.939  0.0331  0.2332  0.0339
 1030OPC     MW 4396   2.274   1.677   4.902  0.0423  0.3428 -0.0055
 1031OPC     OW 4397   0.678   2.751   3.485  0.2544  0.1663  0.4962
 1031OPC    HW1 4398   0.687   2.818   3.429 -1.2921  0.2147  0.2640
 1031OPC    HW2 4399   0.609   2.708   3.454  0.8870 -1.2396  0.9721
 1031OPC     MW 4400   0.669   2.755   3.472  0.1194 -0.0342  0.5322
 1032OPC     OW 4401   2.671   5.073   0.482 -0.0263  0.2513 -0.2069
 1032OPC    HW1 4402   2.698   5.030   0.411  0.0392  3.0882 -2.0190
 1032OPC    HW2 4403   2.587   5.049   0.489 -0.4078  0.8776 -2.0772
 1032OPC     MW 4404   2.663   5.063   0.472 -0.0730  0.7629 -0.7509
 1033OPC     OW 4405   0.898   4.093   2.214 -0.2141  0.0640  0.5319
 1033OPC    HW1 4406   0.939   4.099   2.291 -2.5212  0.3227  1.8250
 1033OPC    HW2 4407   0.875   4.176   2.197 -0.4005 -0.1070 -0.0652
 1033OPC     MW 4408   0.901   4.106   2.223 -0.5824  0.0768  0.6347
 1034OPC     OW 4409   1.200   3.571   0.934  0.0443 -0.0185 -0.2225
 1034OPC    HW1 4410   1.161   3.648   0.924  0.5028  0.0652 -1.5225
 1034OPC    HW2 4411   1.237   3.556   0.857  1.2408 -0.8488  0.4722
 1034OPC     MW 4412   1.200   3.580   0.921  0.2888 -0.1287 -0.3119
 1035OPC     OW 4413   0.419   3.779   2.674 -0.0568  0.3532 -0.3481
 1035OPC    HW1 4414   0.495   3.747   2.704  0.9659  2.2955 -0.6681
 1035OPC    HW2 4415   0.391   3.830   2.740  0.9062  2.6228 -1.5882
 1035OPC     MW 4416   0.426   3.782   2.688  0.2365  0.9754 -0.5784
 1036OPC     OW 4417   1.666   3.246   1.114  0.3404  0.3896  0.0156
 1036OPC    HW1 4418   1.752   3.249   1.127  0.7777 -2.3291 -1.5696
 1036OPC    HW2 4419   1.646   3.162   1.123 -2.3707  1.0380  1.2372
 1036OPC     MW 4420   1.675   3.234   1.117  0.0045  0.0837 -0.0381
 1037OPC     OW 4421   3.537   4.078   4.460 -0.1075 -0.4278  0.4222
 1037OPC    HW1 4422   3.457   4.101   4.437 -0.5592 -1.7109  0.5990
 1037OPC    HW2 4423   3.555   4.010   4.408  0.9659 -0.0209  0.2223
 1037OPC     MW 4424   3.528   4.071   4.449 -0.0157 -0.5572  0.4187
 1038OPC     OW 4425   3.936   1.030   1.079  0.8641  0.2176 -0.1792
 1038OPC    HW1 4426   3.861   1.054   1.116  0.5148 -1.0254 -0.0251
 1038OPC    HW2 4427   3.977   1.106   1.065  0.9845  0.7936  2.6927
 1038OPC     MW 4428   3.931   1.045   1.082  0.8303  0.1190  0.2678
 1039OPC     OW 4429   4.872   2.880   2.375  0.1821  0.0601  0.2141
 1039OPC    HW1 4430   4.946   2.852   2.339 -0.6731 -0.3924 -1.2957
 1039OPC    HW2 4431   4.893   2.956   2.411  1.3606 -0.0320 -0.2591
 1039OPC     MW 4432   4.886   2.887   2.375  0.2298 -0.0204 -0.0788
 1040OPC     OW 4433   3.495   2.330   0.593  0.0500  0.2450 -0.2203
 1040OPC    HW1 4434   3.497   2.248   0.562  1.5314  0.7705 -1.7148
 1040OPC    HW2 4435   3.566   2.366   0.558  1.0663  1.3918  2.7455
 1040OPC     MW 4436   3.506   2.323   0.583  0.4190  0.4921 -0.0029
 1041OPC     OW 4437   1.520   3.894   3.207 -0.1585  0.4686 -0.7243
 1041OPC    HW1 4438   1.547   3.865   3.130 -0.4852  0.6405 -0.9086
 1041OPC    HW2 4439   1.444   3.934   3.188 -1.5242 -1.5928  0.0171
 1041OPC     MW 4440   1.513   3.895   3.193 -0.4084  0.1894 -0.6419
 1042OPC     OW 4441   0.160   3.005   4.128 -0.1197  0.2417 -0.0798
 1042OPC    HW1 4442   0.175   3.023   4.044  0.1581 -1.1164 -0.3468
 1042OPC    HW2 4443   0.139   2.920   4.127  0.3135  0.0991  1.2709
 1042OPC     MW 4444   0.159   2.995   4.115 -0.0147  0.0200  0.0803
 1043OPC     OW 4445   1.044   2.380   0.884 -0.1087 -0.2319 -0.1934
 1043OPC    HW1 4446   1.095   2.400   0.952 -0.3378  0.7052 -0.2775
 1043OPC    HW2 4447   1.088   2.318   0.843  1.1764  0.8253 -0.4831
 1043OPC     MW 4448   1.058   2.374   0.888  0.0473  0.0627 -0.2486
 1044OPC     OW 4449   2.480   4.350   3.700 -0.0274  0.2065 -0.2472
 1044OPC    HW1 4450   2.425   4.286   3.722  0.0202  0.2373 -0.0365
 1044OPC    HW2 4451   2.556   4.309   3.688 -0.0093  0.2175 -0.1663
 1044OPC     MW 4452   2.483   4.335   3.701 -0.0176  0.2124 -0.2042
 1045OPC     OW 4453   4.406   3.467   0.021 -0.1724  0.6510 -0.3285
 1045OPC    HW1 4454   4.323   3.491   0.037 -0.1248 -0.0451  1.0571
 1045OPC    HW2 4455   4.397   3.393  -0.024 -0.3264  0.2441  0.3483
 1045OPC     MW 4456   4.392   3.460   0.017 -0.1881  0.4882 -0.0239
 1046OPC     OW 4457   0.153   2.176   3.173 -0.1855  0.2856  0.3305
 1046OPC    HW1 4458   0.160   2.259   3.199  1.3962 -0.2591  1.8256
 1046OPC    HW2 4459   0.093   2.179   3.109 -1.0146  2.3809  1.1385
 1046OPC     MW 4460   0.145   2.188   3.167 -0.0743  0.5147  0.6708
 1047OPC     OW 4461   0.306   3.752   3.579 -0.4681 -0.5466 -0.7116
 1047OPC    HW1 4462   0.357   3.768   3.647 -0.8285  0.1322 -0.5833
 1047OPC    HW2 4463   0.290   3.832   3.547 -2.3440 -0.6056 -0.0766
 1047OPC     MW 4464   0.311   3.766   3.584 -0.7985 -0.4550 -0.5988
 1048OPC     OW 4465   2.860   4.193   2.514  0.3144  0.2522 -0.8083
 1048OPC    HW1 4466   2.859   4.174   2.429  1.8557  0.9547 -1.0118
 1048OPC    HW2 4467   2.904   4.128   2.550 -1.3583 -0.6741 -0.3346
 1048OPC     MW 4468   2.866   4.181   2.506  0.2949  0.2191 -0.7683
 1049OPC     OW 4469   0.563   4.004   1.406  0.0980 -0.3519 -0.1963
 1049OPC    HW1 4470   0.627   4.055   1.434  1.0482 -1.6902  0.1642
 1049OPC    HW2 4471   0.598   3.963   1.337 -1.1178  0.4952 -1.3564
 1049OPC     MW 4472   0.577   4.006   1.400  0.0588 -0.4246 -0.3144
 1050OPC     OW 4473   2.575   2.361   2.045 -0.0510 -0.0469  0.2142
 1050OPC    HW1 4474   2.612   2.288   2.014  1.0094 -0.0301  1.3810
 1050OPC    HW2 4475   2.503   2.370   1.995  1.4624 -0.0650 -2.1194
 1050OPC     MW 4476   2.570   2.351   2.033  0.3291 -0.0471  0.0418
 1051OPC     OW 4477   4.992   3.088   3.743 -0.6941 -0.4744 -0.4914
 1051OPC    HW1 4478   5.030   3.142   3.686  0.9144 -0.1288  0.8160
 1051OPC    HW2 4479   4.929   3.136   3.779  0.1825  0.3119  0.0647
 1051OPC     MW 4480   4.989   3.103   3.740 -0.3269 -0.3071 -0.2161
 1052OPC     OW 4481   1.734   1.225   3.110 -0.0829 -0.2726  0.3360
 1052OPC    HW1 4482   1.820   1.214   3.122 -0.0390 -2.1213 -1.2854
 1052OPC    HW2 4483   1.730   1.281   3.043 -0.2284  1.3833  1.6524
 1052OPC     MW 4484   1.746   1.231   3.102 -0.0979 -0.3010  0.2909
 1053OPC     OW 4485   5.012   1.722   1.054 -0.1610  0.1856 -0.9270
 1053OPC    HW1 4486   4.949   1.772   1.022 -0.3588  1.9810  1.8859
 1053OPC    HW2 4487   4.972   1.678   1.118  0.9002 -0.5785 -0.7610
 1053OPC     MW 4488   4.997   1.723   1.059 -0.0334  0.3380 -0.4870
 1054OPC     OW 4489   0.834   1.934   2.033  0.5217  0.4194 -0.0111
 1054OPC    HW1 4490   0.921   1.931   2.031  0.5399  0.2989  0.6779
 1054OPC    HW2 4491   0.814   1.908   2.115 -0.1019  1.9479  0.3604
 1054OPC     MW 4492   0.844   1.930   2.045  0.4323  0.6274  0.1457
 1055OPC     OW 4493   0.728   3.634   0.352  0.1702 -0.5622  0.6236
 1055OPC    HW1 4494   0.662   3.631   0.294  0.3225 -1.0691  0.4713
 1055OPC    HW2 4495   0.777   3.700   0.323 -0.2909 -0.1455  0.7667
 1055OPC     MW 4496   0.725   3.644   0.339  0.1245 -0.5757  0.6222
 1056OPC     OW 4497   1.110   2.644   0.320 -0.2347  0.0680 -0.4313
 1056OPC    HW1 4498   1.050   2.680   0.371 -0.8308 -0.4242 -0.7727
 1056OPC    HW2 4499   1.069   2.576   0.285  1.1932 -1.7167  1.1297
 1056OPC     MW 4500   1.095   2.639   0.322 -0.1118 -0.2683 -0.2512
 1057OPC     OW 4501   4.032   0.426   4.338 -0.1702 -0.5055  0.4862
 1057OPC    HW1 4502   3.991   0.390   4.270 -0.4131 -1.1198  0.9477
 1057OPC    HW2 4503   4.042   0.509   4.314 -0.8510 -0.5605 -0.0247
 1057OPC     MW 4504   4.028   0.433   4.325 -0.3068 -0.6044  0.4790
 1058OPC     OW 4505   0.682   2.655   3.844  0.4671 -0.6386  0.0134
 1058OPC    HW1 4506   0.729   2.722   3.814  0.4401 -0.3429  0.6241
 1058OPC    HW2 4507   0.690   2.595   3.781 -0.4273  0.3446 -1.0731
 1058OPC     MW 4508   0.690   2.656   3.830  0.3310 -0.4495 -0.0569
 1059OPC     OW 4509   1.019   1.349   0.118  0.7303  0.5063 -0.2583
 1059OPC    HW1 4510   0.956   1.309   0.164 -0.1574  1.1208 -0.8880
 1059OPC    HW2 4511   1.087   1.295   0.123 -0.6788 -1.5839 -1.8231
 1059OPC     MW 4512   1.020   1.335   0.125  0.3910  0.2884 -0.5825
 1060OPC     OW 4513   1.391   3.231   0.989 -0.4350 -0.9280 -0.0232
 1060OPC    HW1 4514   1.472   3.238   1.019 -0.6709  0.6666  0.3564
 1060OPC    HW2 4515   1.342   3.265   1.053 -1.1741  0.2515 -1.1573
 1060OPC     MW 4516   1.395   3.237   1.003 -0.5791 -0.5181 -0.1346
 1061OPC     OW 4517   5.079   2.525   4.141 -0.5084 -0.2071  0.3669
 1061OPC    HW1 4518   5.015   2.575   4.109 -0.2481  0.1739  0.4348
 1061OPC    HW2 4519   5.151   2.573   4.127  0.0505 -1.4816 -1.5628
 1061OPC     MW 4520   5.080   2.540   4.134 -0.3877 -0.3392  0.0918
 1062OPC     OW 4521   1.110   3.586   3.422  0.0368  0.7116 -0.2368
 1062OPC    HW1 4522   1.043   3.613   3.472  0.7209  0.6968  0.7018
 1062OPC    HW2 4523   1.174   3.573   3.479  0.3915 -0.7867 -0.9448
 1062OPC     MW 4524   1.110   3.588   3.437  0.1903  0.4880 -0.2028
 1063OPC     OW 4525   0.772   1.057   2.581  0.4988  0.3059  0.5030
 1063OPC    HW1 4526   0.856   1.059   2.557  1.3105  2.9144  3.0339
 1063OPC    HW2 4527   0.774   1.022   2.661 -0.8818  0.1548  0.4978
 1063OPC     MW 4528   0.785   1.052   2.589  0.4147  0.6689  0.8761
 1064OPC     OW 4529   2.742   0.230   3.583 -0.0824  0.1982  0.0438
 1064OPC    HW1 4530   2.787   0.232   3.657 -1.1144 -1.0997  0.7663
 1064OPC    HW2 4531   2.659   0.240   3.609 -0.5032 -0.7020 -0.8608
 1064OPC     MW 4532   2.736   0.232   3.597 -0.2970 -0.1265  0.0169
 1065OPC     OW 4533   4.179   2.829   1.823  0.3771 -0.1961  0.1323
 1065OPC    HW1 4534   4.096   2.850   1.837 -0.3951 -1.6926 -1.6382
 1065OPC    HW2 4535   4.217   2.905   1.805 -0.7506  0.4464  0.3775
 1065OPC     MW 4536   4.172   2.843   1.822  0.0963 -0.3222 -0.0930
 1066OPC     OW 4537   0.929   0.850   0.829  0.5257 -0.4102 -0.2186
 1066OPC    HW1 4538   0.908   0.813   0.906 -1.0890 -2.2576 -1.4390
 1066OPC    HW2 4539   0.929   0.783   0.774  1.7339  0.8604 -1.8490
 1066OPC     MW 4540   0.926   0.835   0.832  0.4657 -0.4954 -0.6397
 1067OPC     OW 4541   1.825   2.830   0.948 -0.1480  0.1767  0.8115
 1067OPC    HW1 4542   1.882   2.769   0.923 -1.3048 -1.5041  2.0728
 1067OPC    HW2 4543   1.748   2.790   0.945 -0.8554  1.2698  2.5528
 1067OPC     MW 4544   1.822   2.815   0.944 -0.4234  0.0899  1.2550
 1068OPC     OW 4545   1.114   4.557   2.854 -0.0725 -0.3087 -0.4054
 1068OPC    HW1 4546   1.130   4.539   2.938 -0.4673  1.5070  0.1077
 1068OPC    HW2 4547   1.027   4.561   2.850 -0.1499  4.0623  0.2998
 1068OPC     MW 4548   1.104   4.555   2.866 -0.1423  0.6053 -0.2255
 1069OPC     OW 4549   5.055   0.138   1.269 -0.1358  0.4182 -0.1573
 1069OPC    HW1 4550   5.056   0.051   1.267 -2.8796  0.2913  0.7636
 1069OPC    HW2 4551   5.098   0.157   1.343 -1.0089 -0.2625  0.5501
 1069OPC     MW 4552   5.062   0.128   1.280 -0.6700  0.2989  0.0833
 1070OPC     OW 4553   4.981   4.185   1.895  0.6924  0.4461 -0.0596
 1070OPC    HW1 4554   4.938   4.241   1.843 -0.9128 -0.3032  0.3876
 1070OPC    HW2 4555   5.042   4.235   1.932 -1.5937  2.3356  1.4525
 1070OPC     MW 4556   4.984   4.201   1.893  0.1175  0.6146  0.2298
 1071OPC     OW 4557   3.816   2.133   0.380 -0.3302  0.1526 -0.0934
 1071OPC    HW1 4558   3.777   2.209   0.361 -1.5840 -0.8463 -1.7932
 1071OPC    HW2 4559   3.856   2.111   0.305 -0.6266 -1.2269  0.1267
 1071OPC     MW 4560   3.816   2.141   0.366 -0.5591 -0.1986 -0.3120
 1072OPC     OW 4561   4.881   1.800   5.109 -0.6511  0.2840  0.0920
 1072OPC    HW1 4562   4.885   1.753   5.035  2.8010  1.3763 -0.5985
 1072OPC    HW2 4563   4.960   1.838   5.113 -1.3212  1.6346  3.4881
 1072OPC     MW 4564   4.893   1.799   5.099 -0.2401  0.6449  0.4916
 1073OPC     OW 4565   4.888   0.908   4.946  0.4838  0.4359  0.6140
 1073OPC    HW1 4566   4.873   0.983   4.904 -1.9388  0.3253  1.1052
 1073OPC    HW2 4567   4.911   0.853   4.882  1.2741  1.3186  0.1059
 1073OPC     MW 4568   4.889   0.911   4.930  0.2427  0.5500  0.6115
 1074OPC     OW 4569   4.151   2.680   1.589 -0.2116 -0.2760  0.1172
 1074OPC    HW1 4570   4.161   2.734   1.657 -1.9310 -0.0341  0.2252
 1074OPC    HW2 4571   4.149   2.601   1.627 -1.7413 -0.1062  0.4700
 1074OPC     MW 4572   4.152   2.676   1.605 -0.6917 -0.2153  0.1853
 1075OPC     OW 4573   1.734   3.137   3.843 -0.4504  0.1184 -0.8764
 1075OPC    HW1 4574   1.713   3.216   3.873 -1.3489  0.3221 -1.9524
 1075OPC    HW2 4575   1.802   3.153   3.790 -0.3651  0.1112 -0.7687
 1075OPC     MW 4576   1.741   3.151   3.839 -0.5705  0.1473 -1.0194
 1076OPC     OW 4577   4.095   0.469   3.648  0.1607  0.5774 -0.1698
 1076OPC    HW1 4578   4.050   0.410   3.603 -0.1388  0.3459  0.4162
 1076OPC    HW2 4579   4.129   0.520   3.587  0.6537 -0.3644 -0.7118
 1076OPC     MW 4580   4.093   0.468   3.632  0.1895  0.4041 -0.1633
 1077OPC     OW 4581   1.590   0.451   1.023  0.4173  0.2847 -0.0656
 1077OPC    HW1 4582   1.608   0.371   1.053 -2.2979 -0.9657 -1.3726
 1077OPC    HW2 4583   1.581   0.499   1.096 -1.3764 -1.5030  0.9965
 1077OPC     MW 4584   1.591   0.446   1.038 -0.2488 -0.1641 -0.1018
 1078OPC     OW 4585   4.747   3.861   4.599  0.5234  0.0084 -0.0619
 1078OPC    HW1 4586   4.748   3.854   4.686  0.2711 -1.0510 -0.1290
 1078OPC    HW2 4587   4.709   3.787   4.573 -0.6247  0.8968 -1.0293
 1078OPC     MW 4588   4.742   3.849   4.608  0.3166 -0.0168 -0.2146
 1079OPC     OW 4589   0.160   2.519   1.796 -0.3040 -0.1050 -0.5168
 1079OPC    HW1 4590   0.209   2.584   1.765  1.1164  0.1842  2.0182
 1079OPC    HW2 4591   0.209   2.448   1.781 -0.0893 -0.0934  0.1245
 1079OPC     MW 4592   0.175   2.518   1.789 -0.0624 -0.0607 -0.0476
 1080OPC     OW 4593   2.654   1.015   2.117 -0.1340  0.5082  0.4667
 1080OPC    HW1 4594   2.713   0.973   2.166  1.7543  0.9722 -1.2786
 1080OPC    HW2 4595   2.686   1.095   2.108 -0.9352  0.7464 -0.6501
 1080OPC     MW 4596   2.667   1.020   2.123  0.0267  0.6119  0.0440
 1081OPC     OW 4597   1.301   2.912   0.970 -0.1317  0.2782 -0.2022
 1081OPC    HW1 4598   1.295   2.825   0.968 -1.9445  0.3757 -1.5418
 1081OPC    HW2 4599   1.348   2.931   0.899 -0.4652  0.4237 -0.3854
 1081OPC     MW 4600   1.307   2.902   0.959 -0.4488  0.3141 -0.4272
 1082OPC     OW 4601   3.125   1.443   4.713  0.4253  0.4552 -0.3569
 1082OPC    HW1 4602   3.148   1.527   4.714 -1.0441  0.8716 -0.0632
 1082OPC    HW2 4603   3.046   1.444   4.675  0.6794 -0.8766 -0.9734
 1082OPC     MW 4604   3.117   1.456   4.707  0.2457  0.3200 -0.4046
 1083OPC     OW 4605   0.699   2.101   4.926  0.2085  0.4293  0.0198
 1083OPC    HW1 4606   0.623   2.139   4.943  0.8237  2.0525 -0.6579
 1083OPC    HW2 4607   0.694   2.080   4.841  0.3384  0.1209  0.0861
 1083OPC     MW 4608   0.687   2.104   4.916  0.3186  0.6236 -0.0706
 1084OPC     OW 4609   2.746   2.691   1.375 -0.7068  0.3310 -0.8483
 1084OPC    HW1 4610   2.677   2.654   1.412 -0.1564  0.4796  0.3885
 1084OPC    HW2 4611   2.740   2.668   1.292 -0.4929 -2.3869 -0.1881
 1084OPC     MW 4612   2.735   2.682   1.368 -0.5939 -0.0485 -0.5681
 1085OPC     OW 4613   4.474   3.432   0.522  0.9703 -0.2401  0.2150
 1085OPC    HW1 4614   4.459   3.366   0.467 -2.1759 -1.1822  1.9511
 1085OPC    HW2 4615   4.413   3.490   0.501  0.0819 -0.3660  2.1995
 1085OPC     MW 4616   4.463   3.431   0.510  0.3746 -0.3979  0.7646
 1086OPC     OW 4617   3.707   3.073   4.179  0.3518  0.4058 -0.9482
 1086OPC    HW1 4618   3.756   3.142   4.200  0.3385 -0.4640  2.5804
 1086OPC    HW2 4619   3.625   3.103   4.187  0.2886 -0.2372  2.3875
 1086OPC     MW 4620   3.702   3.088   4.184  0.3406  0.1823  0.0660
 1087OPC     OW 4621   3.925   1.146   3.106  0.1940  0.8438 -0.1815
 1087OPC    HW1 4622   3.926   1.191   3.181  2.3319  2.1113 -0.8814
 1087OPC    HW2 4623   3.993   1.178   3.062  0.2377 -1.2952 -1.8433
 1087OPC     MW 4624   3.935   1.157   3.111  0.5163  0.7150 -0.5305
 1088OPC     OW 4625   4.062   4.837   2.677  0.1323 -0.6902  0.1128
 1088OPC    HW1 4626   4.095   4.897   2.623 -0.0635 -0.5478  0.1463
 1088OPC    HW2 4627   4.119   4.835   2.743 -0.2920  0.0910  0.5274
 1088OPC     MW 4628   4.075   4.846   2.679  0.0405 -0.5538  0.1791
 1089OPC     OW 4629   3.749   1.344   1.035  0.2280  0.1723  0.1703
 1089OPC    HW1 4630   3.709   1.327   1.110  1.5258  0.6597  0.9953
 1089OPC    HW2 4631   3.724   1.425   1.015  1.5413  0.8658  1.2096
 1089OPC     MW 4632   3.740   1.353   1.043  0.6137  0.3467  0.4457
 1090OPC     OW 4633   4.572   0.233   0.574 -0.0163 -0.2111 -0.3328
 1090OPC    HW1 4634   4.534   0.236   0.652 -1.6822 -0.5400 -1.0978
 1090OPC    HW2 4635   4.601   0.151   0.568  2.9202  0.5821  1.1409
 1090OPC     MW 4636   4.571   0.222   0.584  0.1714 -0.1425 -0.2281
 1091OPC     OW 4637   0.227   2.727   2.108  0.9885 -0.4738  0.9048
 1091OPC    HW1 4638   0.265   2.648   2.110 -0.2811 -1.1522 -0.3518
 1091OPC    HW2 4639   0.199   2.735   2.026 -0.3401  0.5927  1.4242
 1091OPC     MW 4640   0.228   2.716   2.096  0.6047 -0.4164  0.7960
 1092OPC     OW 4641   4.633   0.015   4.196  0.5537  0.1901 -0.4173
 1092OPC    HW1 4642   4.623   0.096   4.164  0.2834  0.4661  0.3506
 1092OPC    HW2 4643   4.554  -0.004   4.227  0.6747 -0.2948 -0.4044
 1092OPC     MW 4644   4.620   0.024   4.196  0.5319  0.1592 -0.3021
 1093OPC     OW 4645   4.022   1.266   4.677 -0.5190 -0.2711  0.3511
 1093OPC    HW1 4646   4.006   1.193   4.632 -2.4466  0.5222 -0.3196
 1093OPC    HW2 4647   3.943   1.295   4.700  0.2896  0.6626  2.1922
 1093OPC     MW 4648   4.008   1.259   4.674 -0.6840 -0.0160  0.5243
 1094OPC     OW 4649   4.012   2.517   3.527 -0.1430  0.0626  0.9348
 1094OPC    HW1 4650   3.956   2.544   3.466 -1.1451  0.1239  1.8380
 1094OPC    HW2 4651   3.962   2.468   3.580  0.7317 -0.1320  1.6103
 1094OPC     MW 4652   3.996   2.513   3.526 -0.1619  0.0429  1.1679
 1095OPC     OW 4653   0.848   3.006   2.269 -0.1725  0.0804  0.1593
 1095OPC    HW1 4654   0.781   3.028   2.320 -0.7419 -0.1414 -0.4815
 1095OPC    HW2 4655   0.864   3.079   2.223 -1.4010 -0.4801 -1.2368
 1095OPC     MW 4656   0.840   3.020   2.270 -0.4382 -0.0353 -0.1416
 1096OPC     OW 4657   1.981   3.689   0.008  0.3090  0.5882 -0.0630
 1096OPC    HW1 4658   1.905   3.733   0.001 -0.3728 -0.2339  1.7123
 1096OPC    HW2 4659   1.973   3.627  -0.054 -0.9007 -0.0541  0.6889
 1096OPC     MW 4660   1.968   3.686  -0.002  0.0296  0.3719  0.3103
 1097OPC     OW 4661   2.344   2.384   1.077  0.1258  0.1625 -0.1243
 1097OPC    HW1 4662   2.314   2.441   1.136 -0.2687  0.2531 -0.3995
 1097OPC    HW2 4663   2.422   2.415   1.056 -0.7093  1.5321 -1.4323
 1097OPC     MW 4664   2.351   2.397   1.082 -0.0558  0.3781 -0.3581
 1098OPC     OW 4665   0.928   3.736   2.757 -0.1348 -0.0412  0.5952
 1098OPC    HW1 4666   0.990   3.721   2.697  0.4537 -2.6789  1.7574
 1098OPC    HW2 4667   0.972   3.768   2.825 -0.3894  0.1591  0.6693
 1098OPC     MW 4668   0.943   3.739   2.758 -0.0855 -0.4014  0.7778
 1099OPC     OW 4669   0.346   3.957   0.736  0.2537  0.3661 -0.7547
 1099OPC    HW1 4670   0.333   3.888   0.788  0.5628  0.4430 -0.5690
 1099OPC    HW2 4671   0.286   3.948   0.674  0.1510  0.0458 -0.6111
 1099OPC     MW 4672   0.336   3.946   0.734  0.2842  0.3301 -0.7060
 1100OPC     OW 4673   4.706   2.390   0.845 -0.0365  0.3508  0.5908
 1100OPC    HW1 4674   4.692   2.459   0.794 -0.5071 -1.4244 -1.8547
 1100OPC    HW2 4675   4.766   2.343   0.802 -0.7264 -1.4313  1.4436
 1100OPC     MW 4676   4.713   2.393   0.831 -0.2079 -0.1746  0.3555
 1101OPC     OW 4677   2.204   0.067   2.563 -0.4281 -0.5265 -0.0466
 1101OPC    HW1 4678   2.182   0.020   2.493  3.0296 -0.9777 -1.0430
 1101OPC    HW2 4679   2.252   0.012   2.611  0.2143  0.7639  0.8760
 1101OPC     MW 4680   2.208   0.052   2.560  0.1775 -0.4025 -0.0575
 1102OPC     OW 4681   4.184   3.267   4.108  0.0642 -0.3429 -0.2394
 1102OPC    HW1 4682   4.169   3.351   4.124  2.4702  0.5763 -2.0606
 1102OPC    HW2 4683   4.207   3.266   4.024 -0.3543 -2.9143 -0.4091
 1102OPC     MW 4684   4.185   3.279   4.098  0.3579 -0.5870 -0.5333
 1103OPC     OW 4685   0.621   4.091   3.969  0.2676 -0.2467  0.2836
 1103OPC    HW1 4686   0.631   4.170   4.006  2.0610  0.3672 -1.3430
 1103OPC    HW2 4687   0.557   4.055   4.016 -0.7494  2.2255  0.9915
 1103OPC     MW 4688   0.613   4.098   3.982  0.3823  0.2093  0.1478
 1104OPC     OW 4689   3.834   2.541   1.044 -0.5104 -0.2580  0.2968
 1104OPC    HW1 4690   3.912   2.551   1.082 -0.7388  2.4454  0.2255
 1104OPC    HW2 4691   3.853   2.509   0.965  0.1567 -3.3156  1.5370
 1104OPC     MW 4692   3.848   2.538   1.038 -0.4455 -0.3103  0.4695
 1105OPC     OW 4693   1.130   4.278   2.889 -0.4123 -0.3399 -0.9006
 1105OPC    HW1 4694   1.147   4.218   2.828 -0.8743  0.7092 -2.1006
 1105OPC    HW2 4695   1.154   4.353   2.852  0.8263  0.1947  0.8373
 1105OPC     MW 4696   1.136   4.280   2.875 -0.2976 -0.1059 -0.8211
 1106OPC     OW 4697   3.306   0.695   2.778 -0.2499  0.5553 -0.7145
 1106OPC    HW1 4698   3.305   0.719   2.694  1.1083 -0.9036 -1.1932
 1106OPC    HW2 4699   3.272   0.615   2.777  0.4905  0.2190  0.0045
 1106OPC     MW 4700   3.301   0.687   2.766  0.0601  0.2901 -0.6790
 1107OPC     OW 4701   2.872   3.626   4.486 -0.0823 -0.4368  0.1843
 1107OPC    HW1 4702   2.851   3.572   4.551 -1.4828 -1.3279 -0.9390
 1107OPC    HW2 4703   2.826   3.698   4.503 -0.4814 -0.6846  0.1622
 1107OPC     MW 4704   2.862   3.629   4.498 -0.3481 -0.6051  0.0150
 1108OPC     OW 4705   3.081   3.352   2.541  0.1749 -0.4119 -0.1931
 1108OPC    HW1 4706   3.054   3.424   2.581  1.8676  0.0381  0.2180
 1108OPC    HW2 4707   3.049   3.287   2.591 -2.5391 -0.0635 -1.3311
 1108OPC     MW 4708   3.072   3.353   2.554  0.0241 -0.2939 -0.3005
 1109OPC     OW 4709   3.092   2.342   2.016  0.4338 -0.1323  0.1738
 1109OPC    HW1 4710   3.087   2.385   1.941 -0.9280 -1.7976 -0.7789
 1109OPC    HW2 4711   3.047   2.392   2.072 -4.4940 -1.7651 -1.7738
 1109OPC     MW 4712   3.085   2.356   2.013 -0.4953 -0.6195 -0.2545
 1110OPC     OW 4713   0.923   1.274   1.018  0.4663 -0.1393  0.5424
 1110OPC    HW1 4714   0.903   1.348   0.978 -0.8860 -0.8820 -0.2056
 1110OPC    HW2 4715   0.878   1.277   1.093  0.7226 -0.0415  0.6957
 1110OPC     MW 4716   0.913   1.285   1.023  0.3044 -0.2345  0.4545
 1111OPC     OW 4717   2.295   1.459   3.964 -0.1206 -0.1646 -0.0797
 1111OPC    HW1 4718   2.210   1.458   3.946  0.3614  1.4766 -3.0082
 1111OPC    HW2 4719   2.313   1.544   3.971  1.3319 -0.4765  0.2367
 1111OPC     MW 4720   2.285   1.471   3.963  0.1651  0.0318 -0.4656
 1112OPC     OW 4721   4.073   2.138   1.622  0.6495  0.3123  0.1667
 1112OPC    HW1 4722   4.139   2.134   1.566 -0.6806 -0.6567 -1.4243
 1112OPC    HW2 4723   4.058   2.055   1.642 -0.3346  0.4786  0.1765
 1112OPC     MW 4724   4.080   2.125   1.617  0.3076  0.1936 -0.0669
 1113OPC     OW 4725   2.812   4.132   4.322 -0.2071 -0.0492 -0.1063
 1113OPC    HW1 4726   2.894   4.101   4.328 -0.3085 -0.4608 -0.8297
 1113OPC    HW2 4727   2.778   4.088   4.255 -0.5137  1.2518 -0.8319
 1113OPC     MW 4728   2.819   4.121   4.313 -0.2673  0.0823 -0.3204
 1114OPC     OW 4729   1.548   2.735   0.192  0.0932 -0.3616  0.3261
 1114OPC    HW1 4730   1.613   2.700   0.239 -0.4088 -0.8307  0.6908
 1114OPC    HW2 4731   1.525   2.670   0.138  0.9304  0.3068 -0.8605
 1114OPC     MW 4732   1.554   2.720   0.191  0.1427 -0.3322  0.2047
 1115OPC     OW 4733   0.051   2.980   4.416  0.2183 -0.0156 -0.4034
 1115OPC    HW1 4734   0.128   2.941   4.419  0.3663  0.0514 -2.3458
 1115OPC    HW2 4735   0.032   2.984   4.331 -1.0089  1.7504 -0.1168
 1115OPC     MW 4736   0.059   2.975   4.404  0.0589  0.2551 -0.6480
 1116OPC     OW 4737   4.187   3.355   1.023 -1.1887 -0.0458 -0.0218
 1116OPC    HW1 4738   4.118   3.303   1.032 -1.2912  0.4147  2.5029
 1116OPC    HW2 4739   4.198   3.389   1.102  2.5631 -0.8228 -0.0281
 1116OPC     MW 4740   4.179   3.353   1.036 -0.6495 -0.0926  0.3502
 1117OPC     OW 4741   3.224   2.790   0.401 -0.4655 -0.0619 -0.3720
 1117OPC    HW1 4742   3.264   2.712   0.404 -1.3703 -0.5767 -1.0086
 1117OPC    HW2 4743   3.261   2.829   0.332 -0.1486 -0.0084 -0.1728
 1117OPC     MW 4744   3.235   2.784   0.391 -0.5523 -0.1301 -0.4366
 1118OPC     OW 4745   3.471   1.929   3.965  0.3903  0.3138  0.7691
 1118OPC    HW1 4746   3.388   1.948   3.946  0.4412 -0.2200 -0.0507
 1118OPC    HW2 4747   3.474   1.932   4.052 -0.6555 -0.3123  0.8462
 1118OPC     MW 4748   3.459   1.932   3.975  0.2433  0.1425  0.6593
 1119OPC     OW 4749   4.267   4.085   2.519  0.0012 -0.2370  0.3302
 1119OPC    HW1 4750   4.219   4.074   2.591 -0.2878  0.5953  0.2715
 1119OPC    HW2 4751   4.260   4.170   2.503  1.3161 -0.1405  0.1865
 1119OPC     MW 4752   4.259   4.096   2.528  0.1528 -0.0999  0.3003
 1120OPC     OW 4753   2.608   0.496   4.992  0.3925  0.0653  0.5414
 1120OPC    HW1 4754   2.567   0.504   5.069  0.3211  1.7362  0.3646
 1120OPC    HW2 4755   2.545   0.467   4.939  0.7032 -2.2351  1.2820
 1120OPC     MW 4756   2.592   0.493   4.996  0.4277 -0.0277  0.6244
 1121OPC     OW 4757   0.630   5.017   0.901 -0.1721 -0.1102 -0.6585
 1121OPC    HW1 4758   0.634   4.993   0.985  0.7811  0.5206 -0.5186
 1121OPC    HW2 4759   0.577   5.086   0.902  0.0464  0.0560 -0.5383
 1121OPC     MW 4760   0.623   5.024   0.913  0.0010  0.0072 -0.6201
 1122OPC     OW 4761   1.784   0.992   0.530 -0.3410  0.2110  0.6232
 1122OPC    HW1 4762   1.721   0.988   0.470  0.2899  2.2032 -0.2743
 1122OPC    HW2 4763   1.857   0.971   0.486  0.5949  4.3468 -0.2883
 1122OPC     MW 4764   1.786   0.989   0.515 -0.1096  1.1162  0.3560
 1123OPC     OW 4765   3.148   1.360   1.027 -0.5973  0.3447 -0.1493
 1123OPC    HW1 4766   3.092   1.426   1.017 -1.6290 -0.4132  0.3760
 1123OPC    HW2 4767   3.222   1.390   0.991 -1.1707  1.5868 -0.3614
 1123OPC     MW 4768   3.151   1.374   1.021 -0.8345  0.4163 -0.1030
 1124OPC     OW 4769   2.319   1.822   4.688  0.4670  0.1035  0.0824
 1124OPC    HW1 4770   2.393   1.868   4.692  0.3717  0.2321  3.3621
 1124OPC    HW2 4771   2.257   1.883   4.679  0.6388  0.1348 -0.9554
 1124OPC     MW 4772   2.320   1.838   4.687  0.4783  0.1270  0.4134
 1125OPC     OW 4773   4.419   1.690   4.435  0.3963  0.7260 -0.3641
 1125OPC    HW1 4774   4.348   1.648   4.463 -0.6675  3.2524  1.0730
 1125OPC    HW2 4775   4.481   1.668   4.492 -0.0429  0.8461  0.1567
 1125OPC     MW 4776   4.418   1.680   4.447  0.1743  1.1169 -0.0746
 1126OPC     OW 4777   4.996   4.278   5.034  0.0860  0.0145  0.7703
 1126OPC    HW1 4778   4.953   4.240   5.099 -1.3903 -1.6154 -1.0131
 1126OPC    HW2 4779   5.057   4.219   5.013 -0.1186  0.0479  0.0592
 1126OPC     MW 4780   4.999   4.263   5.040 -0.1621 -0.2213  0.4017
 1127OPC     OW 4781   4.514   4.527   3.058  0.2153  0.1410 -0.8455
 1127OPC    HW1 4782   4.470   4.466   3.101 -2.4428  2.6801  0.3775
 1127OPC    HW2 4783   4.476   4.530   2.980 -0.7329  1.2184 -0.3638
 1127OPC     MW 4784   4.502   4.519   3.053 -0.3173  0.6750 -0.5938
 1128OPC     OW 4785   0.407   2.121   4.942  0.2000  0.4125 -0.2397
 1128OPC    HW1 4786   0.337   2.172   4.935 -1.1617 -1.4300 -0.7378
 1128OPC    HW2 4787   0.397   2.082   5.019  0.7169  0.1573 -0.2994
 1128OPC     MW 4788   0.395   2.123   4.952  0.0752  0.1025 -0.3223
 1129OPC     OW 4789   2.383   4.125   1.614  0.0482  0.4615  0.2421
 1129OPC    HW1 4790   2.324   4.177   1.651  1.0578 -0.6808  3.9017
 1129OPC    HW2 4791   2.346   4.046   1.617  1.8930 -0.4591  3.5648
 1129OPC     MW 4792   2.369   4.121   1.620  0.4697  0.1569  1.2735
 1130OPC     OW 4793   1.683   0.443   4.787 -0.0736 -0.6541  0.1731
 1130OPC    HW1 4794   1.652   0.509   4.835 -1.0273 -0.3590 -0.8112
 1130OPC    HW2 4795   1.752   0.477   4.746  0.2201 -0.6620  0.6462
 1130OPC     MW 4796   1.689   0.457   4.788 -0.1711 -0.6117  0.0975
 1131OPC     OW 4797   4.955   4.007   2.534 -1.2520 -0.2972 -0.2968
 1131OPC    HW1 4798   5.005   3.980   2.600 -2.0991  2.4695  1.6645
 1131OPC    HW2 4799   4.883   3.959   2.542 -1.9260  0.9394  1.8152
 1131OPC     MW 4800   4.952   3.996   2.545 -1.4768  0.2940  0.3049
 1132OPC     OW 4801   3.841   3.724   2.094 -0.2471 -0.1185 -0.2637
 1132OPC    HW1 4802   3.893   3.690   2.032 -1.7527  2.2432 -3.0971
 1132OPC    HW2 4803   3.880   3.800   2.112 -1.3475  0.5235 -0.5267
 1132OPC     MW 4804   3.855   3.730   2.088 -0.6320  0.3251 -0.7211
 1133OPC     OW 4805   3.973   1.808   4.808  0.1381 -0.3536 -0.4259
 1133OPC    HW1 4806   4.047   1.831   4.766 -1.4520  2.1327 -2.1700
 1133OPC    HW2 4807   3.967   1.867   4.872 -0.7843  0.0818 -0.8979
 1133OPC     MW 4808   3.983   1.820   4.811 -0.2332  0.0780 -0.7534
 1134OPC     OW 4809   0.815   2.020   3.131 -0.9099 -0.0418  0.2846
 1134OPC    HW1 4810   0.834   1.953   3.184  2.4506  1.2403  1.0108
 1134OPC    HW2 4811   0.807   2.088   3.186 -3.0169  0.4176 -0.5113
 1134OPC     MW 4812   0.817   2.020   3.147 -0.7247  0.2154  0.2743
 1135OPC     OW 4813   3.706   0.942   1.633 -0.5024 -0.0952 -0.2216
 1135OPC    HW1 4814   3.688   0.858   1.649 -0.4745 -0.3553 -1.4709
 1135OPC    HW2 4815   3.741   0.970   1.708  0.6395 -1.5260 -0.1785
 1135OPC     MW 4816   3.709   0.934   1.647 -0.3295 -0.3449 -0.3998
 1136OPC     OW 4817   2.912   3.477   3.015  0.2140 -0.0582 -0.5095
 1136OPC    HW1 4818   2.885   3.547   3.060  1.5855  0.5731 -0.5888
 1136OPC    HW2 4819   2.839   3.443   2.982 -0.8407 -0.5188  2.1197
 1136OPC     MW 4820   2.897   3.483   3.017  0.2607 -0.0331 -0.1328
 1137OPC     OW 4821   0.222   2.654   0.231 -0.1783  0.2036 -0.3495
 1137OPC    HW1 4822   0.206   2.569   0.243  0.6393 -0.0610 -0.9888
 1137OPC    HW2 4823   0.150   2.684   0.193  0.5656 -0.8427 -2.7648
 1137OPC     MW 4824   0.209   2.646   0.227  0.0524  0.0099 -0.8008
 1138OPC     OW 4825   0.706   3.190   1.081 -0.0075  0.0596  0.5220
 1138OPC    HW1 4826   0.645   3.168   1.140  0.6299 -0.5517  0.9680
 1138OPC    HW2 4827   0.762   3.239   1.126  0.0765  0.2327  0.2311
 1138OPC     MW 4828   0.705   3.194   1.096  0.0990 -0.0050  0.5449
 1139OPC     OW 4829   2.154   0.350   3.810 -0.2082 -0.3476 -0.4812
 1139OPC    HW1 4830   2.153   0.270   3.844 -2.2037  0.7726  2.4594
 1139OPC    HW2 4831   2.087   0.350   3.754 -1.3487 -0.2886  0.8459
 1139OPC     MW 4832   2.144   0.338   3.807 -0.6715 -0.1734  0.1491
 1140OPC     OW 4833   3.238   3.714   2.983 -0.2899 -0.5166  0.3565
 1140OPC    HW1 4834   3.252   3.634   3.017 -0.3835 -0.6068  0.1870
 1140OPC    HW2 4835   3.318   3.746   2.971 -0.2459 -0.6745  0.2206
 1140OPC     MW 4836   3.252   3.707   2.986 -0.2972 -0.5531  0.3114
 1141OPC     OW 4837   5.005   1.256   0.771  0.1740  0.2520 -0.0645
 1141OPC    HW1 4838   5.054   1.287   0.836  0.7758 -0.0622 -0.3632
 1141OPC    HW2 4839   4.930   1.299   0.781  0.3293  0.3739  0.7049
 1141OPC     MW 4840   5.001   1.267   0.782  0.2859  0.2235  0.0050
 1142OPC     OW 4841   0.146   0.061   0.422  0.3491 -0.0220 -0.1556
 1142OPC    HW1 4842   0.087   0.085   0.482  0.6881  0.6117 -0.0617
 1142OPC    HW2 4843   0.140  -0.026   0.420 -1.7200  0.0718 -1.2888
 1142OPC     MW 4844   0.136   0.052   0.431  0.0935  0.0855 -0.3092
 1143OPC     OW 4845   4.639   2.009   0.281  0.0080  0.3589  0.5539
 1143OPC    HW1 4846   4.690   1.943   0.307  0.9416  0.4173 -0.9760
 1143OPC    HW2 4847   4.571   1.968   0.245  0.5892  0.1936 -0.3989
 1143OPC     MW 4848   4.637   1.993   0.279  0.2317  0.3430  0.1871
 1144OPC     OW 4849   1.454   3.251   1.556 -0.1538 -0.3316 -0.0730
 1144OPC    HW1 4850   1.465   3.169   1.528  0.1659  0.0827 -1.2071
 1144OPC    HW2 4851   1.500   3.254   1.630 -1.6328 -1.6764  0.9846
 1144OPC     MW 4852   1.462   3.239   1.563 -0.3250 -0.4690 -0.0843
 1145OPC     OW 4853   3.566   1.511   0.238 -0.2013 -0.1262 -0.2815
 1145OPC    HW1 4854   3.488   1.499   0.277 -0.6931  1.5830 -0.6685
 1145OPC    HW2 4855   3.545   1.540   0.159  0.8416 -1.0514 -0.9250
 1145OPC     MW 4856   3.551   1.513   0.232 -0.1199 -0.0104 -0.4337
 1146OPC     OW 4857   3.995   3.168   1.968  0.4901  0.1450  0.3242
 1146OPC    HW1 4858   3.967   3.103   1.916 -1.1492  0.4244  0.7966
 1146OPC    HW2 4859   4.001   3.130   2.046  1.5584  0.0765  0.2202
 1146OPC     MW 4860   3.992   3.153   1.972  0.4058  0.1762  0.3786
 1147OPC     OW 4861   5.049   1.298   2.679  0.2168 -0.0839  0.5814
 1147OPC    HW1 4862   4.997   1.366   2.659  0.9764 -0.1008 -1.6815
 1147OPC    HW2 4863   5.120   1.336   2.711 -0.3681  0.0269  1.8144
 1147OPC     MW 4864   5.052   1.314   2.681  0.2429 -0.0700  0.4292
 1148OPC     OW 4865   0.524   3.271   2.097  0.5462 -0.3310 -0.1309
 1148OPC    HW1 4866   0.580   3.226   2.047  1.8308  1.0440 -0.0278
 1148OPC    HW2 4867   0.534   3.353   2.069 -1.2480 -0.0042  0.1004
 1148OPC     MW 4868   0.534   3.277   2.086  0.4709 -0.0796 -0.0815
 1149OPC     OW 4869   3.440   0.234   3.444 -0.0827 -0.2614  0.4329
 1149OPC    HW1 4870   3.402   0.191   3.378  2.0668 -0.9258 -0.4556
 1149OPC    HW2 4871   3.477   0.171   3.492  3.0241  0.4337 -0.8225
 1149OPC     MW 4872   3.440   0.218   3.441  0.6937 -0.2568  0.1161
 1150OPC     OW 4873   5.033   0.155   1.759  0.0380  0.2147 -0.1356
 1150OPC    HW1 4874   5.050   0.211   1.824 -1.4831  0.3414  0.1802
 1150OPC    HW2 4875   4.953   0.126   1.777  0.1085 -0.7439 -1.2601
 1150OPC     MW 4876   5.024   0.159   1.771 -0.1762  0.0918 -0.2550
 1151OPC     OW 4877   2.682   1.552   0.870  0.1737 -0.3875 -0.1001
 1151OPC    HW1 4878   2.650   1.606   0.931  0.1910  0.2804 -0.6733
 1151OPC    HW2 4879   2.612   1.534   0.821  0.0250 -1.4123  0.4517
 1151OPC     MW 4880   2.667   1.558   0.872  0.1543 -0.4402 -0.1033
 1152OPC     OW 4881   1.054   4.609   1.456 -0.6060 -0.6891  0.0062
 1152OPC    HW1 4882   1.085   4.629   1.376 -0.1175  0.6250  0.4931
 1152OPC    HW2 4883   0.970   4.631   1.450 -0.0370  2.0335  0.6001
 1152OPC     MW 4884   1.046   4.616   1.443 -0.4498 -0.0930  0.1659
 1153OPC     OW 4885   0.875   0.401   1.260 -0.0084  0.2448  0.3137
 1153OPC    HW1 4886   0.899   0.427   1.181  1.1033  0.0710  0.5821
 1153OPC    HW2 4887   0.828   0.328   1.244  2.1942 -1.1746 -0.0835
 1153OPC     MW 4888   0.871   0.394   1.246  0.4813  0.0094  0.2947
 1154OPC     OW 4889   2.833   4.622   2.934  0.2067  0.2357  1.0207
 1154OPC    HW1 4890   2.765   4.569   2.922  0.2924  0.1438  0.9284
 1154OPC    HW2 4891   2.822   4.684   2.874  1.1284 -0.7269 -0.1846
 1154OPC     MW 4892   2.821   4.623   2.923  0.3555  0.0801  0.8290
 1155OPC     OW 4893   1.779   0.560   2.429  0.0416  0.3405 -0.0706
 1155OPC    HW1 4894   1.829   0.499   2.466 -0.7066 -0.9228 -1.0511
 1155OPC    HW2 4895   1.830   0.594   2.367  0.1198 -0.0351 -0.2135
 1155OPC     MW 4896   1.794   0.556   2.425 -0.0573  0.0984 -0.2365
 1156OPC     OW 4897   0.969   4.286   1.248  0.1887  0.2997  0.4509
 1156OPC    HW1 4898   1.042   4.315   1.286  0.7055  0.2516 -0.4822
 1156OPC    HW2 4899   0.997   4.230   1.187 -0.7344 -1.5421  1.6129
 1156OPC     MW 4900   0.984   4.282   1.245  0.1287  0.0205  0.4847
 1157OPC     OW 4901   2.944   1.143   3.422 -0.1042  0.5038 -0.2336
 1157OPC    HW1 4902   2.968   1.109   3.498 -0.1044  0.2259 -0.3587
 1157OPC    HW2 4903   2.868   1.105   3.405 -1.0968  2.0312  0.5930
 1157OPC     MW 4904   2.937   1.133   3.431 -0.2508  0.6883 -0.1299
 1158OPC     OW 4905   0.260   1.472   2.400 -0.2245 -0.0860  0.1722
 1158OPC    HW1 4906   0.294   1.499   2.476 -0.5425  0.9309 -0.0293
 1158OPC    HW2 4907   0.174   1.478   2.412 -0.2825 -0.1693 -0.1814
 1158OPC     MW 4908   0.253   1.477   2.413 -0.2801  0.0520  0.0901
 1159OPC     OW 4909   3.067   0.083   3.436  0.0368  0.4091 -0.5608
 1159OPC    HW1 4910   2.994   0.079   3.388  0.0656 -0.2131 -0.5562
 1159OPC    HW2 4911   3.108   0.008   3.418  0.1661  0.2776  0.2560
 1159OPC     MW 4912   3.063   0.072   3.426  0.0601  0.2978 -0.4394
 1160OPC     OW 4913   1.532   0.652   3.038 -0.3769  0.1808  0.0872
 1160OPC    HW1 4914   1.562   0.734   3.044  0.1368 -0.1084  2.7863
 1160OPC    HW2 4915   1.464   0.651   3.092 -0.4616 -1.1396 -0.0262
 1160OPC     MW 4916   1.527   0.664   3.047 -0.3135 -0.0570  0.4692
 1161OPC     OW 4917   0.948   0.246   2.661  0.0982  0.3233 -0.6385
 1161OPC    HW1 4918   0.963   0.216   2.581  1.0836  0.5270 -0.5477
 1161OPC    HW2 4919   0.964   0.177   2.712  0.8828  0.5728 -0.5322
 1161OPC     MW 4920   0.952   0.231   2.657  0.3597  0.3902 -0.6095
 1162OPC     OW 4921   1.172   4.802   0.365 -0.4192 -0.4714 -0.6733
 1162OPC    HW1 4922   1.126   4.856   0.417 -0.1229  0.1637 -1.0560
 1162OPC    HW2 4923   1.114   4.779   0.304 -0.4467 -0.2743 -0.7245
 1162OPC     MW 4924   1.157   4.807   0.363 -0.3796 -0.3486 -0.7374
 1163OPC     OW 4925   3.037   1.500   3.959  0.2366  0.0729 -0.2716
 1163OPC    HW1 4926   3.085   1.432   3.985 -1.3410 -1.3906 -0.9503
 1163OPC    HW2 4927   3.009   1.476   3.880 -1.0742  1.1409 -0.1664
 1163OPC     MW 4928   3.040   1.487   3.951 -0.1901  0.0145 -0.3564
 1164OPC     OW 4929   2.411   4.377   1.989  0.3695 -0.2394 -0.5592
 1164OPC    HW1 4930   2.331   4.366   2.021  0.8914  0.8068  1.1837
 1164OPC    HW2 4931   2.431   4.298   1.956 -0.3865 -1.2550  1.2869
 1164OPC     MW 4932   2.403   4.364   1.989  0.3350 -0.2348 -0.0290
 1165OPC     OW 4933   3.068   0.136   3.002 -0.1591 -0.5593  0.2067
 1165OPC    HW1 4934   3.028   0.213   3.007 -0.1492 -0.5261 -0.1788
 1165OPC    HW2 4935   3.008   0.080   3.033 -1.3008 -0.7799 -2.1273
 1165OPC     MW 4936   3.053   0.139   3.007 -0.3262 -0.5870 -0.1949
 1166OPC     OW 4937   4.881   3.893   5.095 -0.0215 -0.1984 -0.4145
 1166OPC    HW1 4938   4.878   3.979   5.114  1.2165  0.3409 -2.3747
 1166OPC    HW2 4939   4.834   3.887   5.022  0.0298 -1.1649 -0.3711
 1166OPC     MW 4940   4.874   3.905   5.087  0.1690 -0.2614 -0.6976
 1167OPC     OW 4941   2.092   4.075   4.386 -0.6143 -0.3702  0.1961
 1167OPC    HW1 4942   2.175   4.052   4.374 -0.9427 -1.0969 -0.8502
 1167OPC    HW2 4943   2.086   4.087   4.472  0.4353 -0.8639  0.3552
 1167OPC     MW 4944   2.103   4.073   4.397 -0.5078 -0.5505  0.0648
 1168OPC     OW 4945   2.344   1.193   4.824  0.1761  0.2665 -0.0175
 1168OPC    HW1 4946   2.405   1.220   4.880 -0.0085 -0.5190  0.5881
 1168OPC    HW2 4947   2.271   1.233   4.852 -0.1258 -0.9012  0.9641
 1168OPC     MW 4948   2.342   1.203   4.837  0.1043 -0.0221  0.2167
 1169OPC     OW 4949   4.231   2.007   3.375 -0.5607 -0.2975 -0.2185
 1169OPC    HW1 4950   4.255   2.020   3.292 -0.1498  0.2612 -0.0208
 1169OPC    HW2 4951   4.289   1.948   3.404 -1.1981 -1.0998 -0.5498
 1169OPC     MW 4952   4.243   2.000   3.367 -0.5941 -0.3335 -0.2381
 1170OPC     OW 4953   4.954   0.755   0.028  0.0784  0.4454 -0.2959
 1170OPC    HW1 4954   4.922   0.815  -0.027 -2.6773 -1.5860 -1.0904
 1170OPC    HW2 4955   4.917   0.776   0.105 -1.8581 -0.8254 -0.8247
 1170OPC     MW 4956   4.944   0.767   0.032 -0.6146 -0.0424 -0.4914
 1171OPC     OW 4957   0.598   3.636   5.065  0.3565  0.7180 -0.1023
 1171OPC    HW1 4958   0.621   3.570   5.013 -1.4429 -0.3532  0.3670
 1171OPC    HW2 4959   0.661   3.695   5.054  1.5459 -0.7132 -1.2241
 1171OPC     MW 4960   0.611   3.635   5.056  0.2664  0.3484 -0.1988
 1172OPC     OW 4961   3.146   0.579   1.277  0.2340  0.6111  0.2099
 1172OPC    HW1 4962   3.215   0.628   1.256  1.2532 -0.4046  1.0161
 1172OPC    HW2 4963   3.182   0.502   1.299 -1.2190 -0.1885 -0.0561
 1172OPC     MW 4964   3.162   0.575   1.277  0.1699  0.3429  0.2897
 1173OPC     OW 4965   0.078   3.959   1.736 -0.2501 -0.0180  0.2312
 1173OPC    HW1 4966   0.079   3.872   1.732 -0.1340 -0.0038 -0.0154
 1173OPC    HW2 4967   0.069   3.975   1.822 -1.1107 -0.2731  0.1923
 1173OPC     MW 4968   0.077   3.949   1.748 -0.3601 -0.0535  0.1891
 1174OPC     OW 4969   1.655   3.635   1.256  0.5742  0.0752  0.4651
 1174OPC    HW1 4970   1.623   3.570   1.303  0.8056 -0.4547 -0.0834
 1174OPC    HW2 4971   1.644   3.608   1.173  3.0501 -0.5053  0.2277
 1174OPC     MW 4972   1.649   3.622   1.251  0.9741 -0.0889  0.3490
 1175OPC     OW 4973   1.981   1.647   2.653 -0.0619 -0.0455  0.7717
 1175OPC    HW1 4974   2.041   1.701   2.620  0.3368 -1.3719 -0.7708
 1175OPC    HW2 4975   1.907   1.676   2.617  0.0172  0.0445  0.6800
 1175OPC     MW 4976   1.979   1.659   2.642  0.0086 -0.2282  0.5302
 1176OPC     OW 4977   3.341   1.496   0.426 -0.2818  0.0017 -0.1318
 1176OPC    HW1 4978   3.305   1.423   0.395  0.1411 -0.0878 -0.4129
 1176OPC    HW2 4979   3.273   1.550   0.434 -0.2928  0.3032 -2.0118
 1176OPC     MW 4980   3.326   1.493   0.423 -0.2209  0.0330 -0.4510
 1177OPC     OW 4981   2.606   0.956   1.274 -0.1212  0.3479 -0.5188
 1177OPC    HW1 4982   2.585   0.988   1.352  2.2135  0.7277  0.0449
 1177OPC    HW2 4983   2.638   0.877   1.293  0.9173  0.6370 -0.9885
 1177OPC     MW 4984   2.608   0.949   1.288  0.3771  0.4467 -0.5049
 1178OPC     OW 4985   1.795   4.493   1.957 -0.5248  0.5373 -0.1978
 1178OPC    HW1 4986   1.709   4.506   1.957 -0.7446 -0.6713  1.1401
 1178OPC    HW2 4987   1.805   4.418   2.001  1.2062  0.6198 -0.3704
 1178OPC     MW 4988   1.784   4.484   1.964 -0.3016  0.3710 -0.0257
 1179OPC     OW 4989   0.593   3.966   1.846 -0.3915 -0.4647 -0.7092
 1179OPC    HW1 4990   0.675   3.991   1.828 -0.9316  1.8063 -0.3414
 1179OPC    HW2 4991   0.551   3.978   1.770 -0.6865 -0.0748 -0.4894
 1179OPC     MW 4992   0.599   3.972   1.832 -0.5148 -0.0716 -0.6224
 1180OPC     OW 4993   4.350   3.117   2.844 -0.4636 -0.2683 -0.9575
 1180OPC    HW1 4994   4.406   3.183   2.834 -0.8870  0.1611 -0.5026
 1180OPC    HW2 4995   4.378   3.077   2.916 -0.9140  0.1140 -0.5713
 1180OPC     MW 4996   4.363   3.121   2.853 -0.5927 -0.1484 -0.8333
 1181OPC     OW 4997   2.196   1.519   0.287  0.1434 -0.0402  0.3339
 1181OPC    HW1 4998   2.189   1.583   0.228  1.5395  1.0435  1.2758
 1181OPC    HW2 4999   2.120   1.522   0.330 -1.1026 -1.1733 -1.6540
 1181OPC     MW 5000   2.184   1.529   0.285  0.1656 -0.0475  0.1793
 1182OPC     OW 5001   2.229   4.955   1.267 -0.8557  0.0800 -0.5830
 1182OPC    HW1 5002   2.312   4.962   1.242 -1.2453  0.7339 -1.7787
 1182OPC    HW2 5003   2.210   5.035   1.297 -1.0101 -0.1082 -0.1789
 1182OPC     MW 5004   2.238   4.968   1.268 -0.9360  0.1488 -0.7000
 1183OPC     OW 5005   3.296   1.530   0.110  0.0472 -0.0772 -0.3231
 1183OPC    HW1 5006   3.276   1.501   0.030 -1.8606  0.6631 -0.1708
 1183OPC    HW2 5007   3.239   1.489   0.161  0.1859  0.6710  0.4493
 1183OPC     MW 5008   3.285   1.519   0.106 -0.2141  0.1427 -0.1865
 1184OPC     OW 5009   1.347   1.634   2.154 -0.2087  0.0384 -0.3156
 1184OPC    HW1 5010   1.390   1.596   2.220 -1.7865 -0.7989  0.2650
 1184OPC    HW2 5011   1.274   1.663   2.191 -0.8659  0.0582 -1.5902
 1184OPC     MW 5012   1.343   1.632   2.170 -0.5388 -0.0824 -0.4179
 1185OPC     OW 5013   1.252   3.804   4.671 -0.4572  0.1043  0.3133
 1185OPC    HW1 5014   1.318   3.840   4.627 -1.3192 -0.2638 -1.3637
 1185OPC    HW2 5015   1.267   3.719   4.665 -0.0779  0.0677  1.5912
 1185OPC     MW 5016   1.264   3.797   4.664 -0.5284  0.0445  0.2544
 1186OPC     OW 5017   4.320   4.700   3.792 -0.1820 -0.4178 -0.0694
 1186OPC    HW1 5018   4.395   4.742   3.780 -1.3789  2.6137  1.8958
 1186OPC    HW2 5019   4.283   4.702   3.713  1.5878 -1.7385 -1.0072
 1186OPC     MW 5020   4.325   4.707   3.779 -0.0975 -0.1647  0.0824
 1187OPC     OW 5021   3.794   4.849   4.396  0.0197  0.4546 -0.1478
 1187OPC    HW1 5022   3.747   4.788   4.437  2.1516 -0.9418  0.4052
 1187OPC    HW2 5023   3.839   4.804   4.337  2.2637  1.2899  0.7970
 1187OPC     MW 5024   3.794   4.833   4.394  0.6660  0.3717  0.0734
 1188OPC     OW 5025   0.361   3.877   4.709  0.0479 -0.1794  0.2323
 1188OPC    HW1 5026   0.420   3.884   4.773 -1.3094  0.0402  1.5187
 1188OPC    HW2 5027   0.328   3.957   4.702  1.1443  0.1656 -1.7894
 1188OPC     MW 5028   0.365   3.889   4.717  0.0094 -0.0960  0.1235
 1189OPC     OW 5029   1.225   2.652   0.936 -0.0849  0.1560 -0.1049
 1189OPC    HW1 5030   1.177   2.645   1.008 -3.2148 -0.8162 -2.1067
 1189OPC    HW2 5031   1.167   2.669   0.873  2.0292 -1.8310 -2.8605
 1189OPC     MW 5032   1.210   2.653   0.937 -0.2350 -0.2810 -0.8077
 1190OPC     OW 5033   4.315   3.796   4.922  0.0050  0.1573 -0.1794
 1190OPC    HW1 5034   4.313   3.804   5.008  0.9433 -0.1355 -0.1125
 1190OPC    HW2 5035   4.233   3.811   4.897 -0.6028 -1.2516  0.8957
 1190OPC     MW 5036   4.303   3.799   4.931  0.0539 -0.0942 -0.0107
 1191OPC     OW 5037   3.163   4.079   0.923 -0.7713 -0.3705 -0.7643
 1191OPC    HW1 5038   3.136   4.019   0.981 -0.4423  0.4049  0.2248
 1191OPC    HW2 5039   3.107   4.070   0.857 -1.2494 -1.1853 -0.2675
 1191OPC     MW 5040   3.150   4.069   0.922 -0.7935 -0.3762 -0.5448
 1192OPC     OW 5041   4.418   0.325   3.868 -0.3868  0.5973 -0.2176
 1192OPC    HW1 5042   4.437   0.246   3.836 -2.0941  0.1246 -0.1617
 1192OPC    HW2 5043   4.340   0.313   3.906 -0.2283  2.0851  0.6470
 1192OPC     MW 5044   4.410   0.311   3.869 -0.6154  0.7473 -0.0817
 1193OPC     OW 5045   0.787   1.542   0.951  0.3987 -0.2785  0.2895
 1193OPC    HW1 5046   0.757   1.514   1.028  1.3924 -0.2578  0.6994
 1193OPC    HW2 5047   0.826   1.618   0.970 -0.1417  0.1831 -0.3947
 1193OPC     MW 5048   0.789   1.549   0.965  0.4657 -0.2072  0.2489
 1194OPC     OW 5049   1.048   1.133   1.570 -0.1320 -0.4364  0.5971
 1194OPC    HW1 5050   0.982   1.174   1.611  1.2750  0.1236  2.4626
 1194OPC    HW2 5051   1.116   1.187   1.583  0.6664 -0.8356 -1.5392
 1194OPC     MW 5052   1.049   1.147   1.578  0.1938 -0.4126  0.5571
 1195OPC     OW 5053   0.070   2.278   4.043  0.1776 -0.1885 -0.0373
 1195OPC    HW1 5054   0.031   2.347   4.080  0.2082 -0.4477  0.4770
 1195OPC    HW2 5055   0.014   2.256   3.979 -0.2045 -0.1573  0.2817
 1195OPC     MW 5056   0.056   2.285   4.039  0.1257 -0.2222  0.0858
 1196OPC     OW 5057   1.014   0.639   4.095  0.4378  0.1230 -0.3006
 1196OPC    HW1 5058   0.939   0.595   4.088  0.5124 -0.1022  0.2627
 1196OPC    HW2 5059   0.990   0.723   4.089  0.3505  0.0264 -1.9338
 1196OPC     MW 5060   0.999   0.645   4.093  0.4359  0.0755 -0.4585
 1197OPC     OW 5061   2.995   3.552   0.197  0.0508  0.2234 -0.3172
 1197OPC    HW1 5062   2.956   3.533   0.121 -2.1501  0.1812  0.7560
 1197OPC    HW2 5063   3.001   3.474   0.236 -1.2438  0.5540  0.5983
 1197OPC     MW 5064   2.990   3.538   0.191 -0.4656  0.2661 -0.0234
 1198OPC     OW 5065   4.376   3.270   4.920 -0.7893 -0.4297  0.0837
 1198OPC    HW1 5066   4.441   3.294   4.867  1.8624 -2.4950  2.0834
 1198OPC    HW2 5067   4.322   3.225   4.868  2.1046 -3.1064 -0.9525
 1198OPC     MW 5068   4.378   3.267   4.904  0.0300 -1.1302  0.2260
 1199OPC     OW 5069   0.076   4.019   2.990  0.2149 -0.1459 -0.4296
 1199OPC    HW1 5070   0.096   3.949   3.037  1.1351  0.6798  0.4620
 1199OPC    HW2 5071  -0.009   4.031   3.006  0.2176 -0.6270 -0.0303
 1199OPC     MW 5072   0.066   4.010   2.999  0.3512 -0.0949 -0.2390
 1200OPC     OW 5073   0.592   2.267   3.698 -0.2168 -0.4356 -0.7482
 1200OPC    HW1 5074   0.539   2.235   3.636 -2.3978 -0.2954  0.9281
 1200OPC    HW2 5075   0.631   2.196   3.730 -1.8760 -1.0201  0.1210
 1200OPC     MW 5076   0.590   2.252   3.694 -0.7841 -0.5013 -0.3723
 1201OPC     OW 5077   0.771   4.793   4.204 -0.7925 -0.3459  0.4619
 1201OPC    HW1 5078   0.836   4.762   4.155 -2.1568  0.9827 -2.4218
 1201OPC    HW2 5079   0.700   4.776   4.156 -2.3026  0.6272  2.2326
 1201OPC     MW 5080   0.770   4.786   4.190 -1.2171 -0.0060  0.2975
 1202OPC     OW 5081   0.100   5.026   1.847 -0.2048  0.1106  0.0495
 1202OPC    HW1 5082   0.028   5.059   1.812 -0.4024  1.8233  1.9106
 1202OPC    HW2 5083   0.162   5.083   1.823 -0.2362  0.9498  1.8418
 1202OPC     MW 5084   0.099   5.039   1.838 -0.2387  0.4878  0.5892
 1203OPC     OW 5085   2.452   2.216   4.291  0.0371  0.4175 -0.6215
 1203OPC    HW1 5086   2.420   2.280   4.241  0.5882  0.6153 -0.7346
 1203OPC    HW2 5087   2.526   2.195   4.251  0.0623 -0.0077 -0.3518
 1203OPC     MW 5088   2.458   2.223   4.278  0.1222  0.3839 -0.5982
 1204OPC     OW 5089   1.368   0.554   1.590 -0.4533 -0.0469  0.2766
 1204OPC    HW1 5090   1.394   0.485   1.636  1.1778  1.1019  1.1940
 1204OPC    HW2 5091   1.363   0.618   1.649 -2.7008  0.4898 -0.3956
 1204OPC     MW 5092   1.371   0.553   1.605 -0.5444  0.2021  0.3129
 1205OPC     OW 5093   1.370   0.761   1.165  0.2684  0.0169  0.2197
 1205OPC    HW1 5094   1.388   0.792   1.086  1.1760  0.6269  0.6560
 1205OPC    HW2 5095   1.283   0.750   1.162  0.1558  0.8935 -0.5589
 1205OPC     MW 5096   1.360   0.764   1.153  0.3858  0.2365  0.1692
 1206OPC     OW 5097   3.548   3.897   3.835 -0.1852 -0.3309 -0.0312
 1206OPC    HW1 5098   3.504   3.923   3.905  0.1836 -0.7979  0.3786
 1206OPC    HW2 5099   3.499   3.833   3.802 -0.4523  0.0113 -0.3180
 1206OPC     MW 5100   3.534   3.892   3.840 -0.1702 -0.3494 -0.0131
 1207OPC     OW 5101   4.461   4.034   3.175 -0.0816  0.8849  0.2213
 1207OPC    HW1 5102   4.401   4.096   3.189 -0.0410  0.4806  2.5679
 1207OPC    HW2 5103   4.414   3.961   3.165 -0.0749  1.0604 -1.2744
 1207OPC     MW 5104   4.445   4.033   3.176 -0.0746  0.8514  0.3470
 1208OPC     OW 5105   4.786   3.599   1.634 -0.3420  0.3848 -0.5139
 1208OPC    HW1 5106   4.743   3.617   1.560  0.3438  0.9810 -0.7820
 1208OPC    HW2 5107   4.857   3.557   1.607 -0.9463 -0.9998 -0.0344
 1208OPC     MW 5108   4.790   3.596   1.619 -0.3300  0.2686 -0.4827
 1209OPC     OW 5109   1.273   3.326   2.225 -0.0072 -0.1465 -0.7917
 1209OPC    HW1 5110   1.258   3.311   2.141  0.2937  0.4592 -0.9638
 1209OPC    HW2 5111   1.228   3.264   2.266  0.0057 -0.5670 -1.4041
 1209OPC     MW 5112   1.264   3.315   2.219  0.0392 -0.1191 -0.9075
 1210OPC     OW 5113   3.414   1.842   3.089 -0.4645  0.1903  0.4954
 1210OPC    HW1 5114   3.351   1.838   3.028 -0.9302  0.5386  0.9418
 1210OPC    HW2 5115   3.411   1.763   3.127 -0.1950 -0.0158  0.0895
 1210OPC     MW 5116   3.404   1.829   3.086 -0.4934  0.2113  0.5014
 1211OPC     OW 5117   0.535   4.310   0.313  0.0474 -0.3752 -0.1416
 1211OPC    HW1 5118   0.457   4.271   0.310 -0.8299  1.0411  1.7447
 1211OPC    HW2 5119   0.542   4.336   0.396  2.1304  0.3795 -0.4746
 1211OPC     MW 5120   0.525   4.308   0.325  0.2255 -0.0544  0.0878
 1212OPC     OW 5121   1.757   2.302   3.870  0.1705 -0.0999  0.0972
 1212OPC    HW1 5122   1.747   2.388   3.861  1.2236 -0.0394 -0.7780
 1212OPC    HW2 5123   1.692   2.269   3.822 -0.5152  0.1906  0.8065
 1212OPC     MW 5124   1.746   2.310   3.861  0.2248 -0.0482  0.0726
 1213OPC     OW 5125   2.123   4.546   1.514 -0.1260  0.3615 -0.2619
 1213OPC    HW1 5126   2.176   4.579   1.452  0.3198 -1.0952 -0.6914
 1213OPC    HW2 5127   2.055   4.516   1.468  0.4278 -1.1678 -0.1294
 1213OPC     MW 5128   2.120   4.546   1.498  0.0216 -0.0794 -0.3057
 1214OPC     OW 5129   2.221   0.338   3.128 -0.0938 -0.1653 -0.2891
 1214OPC    HW1 5130   2.198   0.268   3.081  2.9539 -0.7284 -1.1062
 1214OPC    HW2 5131   2.157   0.344   3.187 -1.2330 -2.7396 -1.1009
 1214OPC     MW 5132   2.208   0.329   3.130  0.1881 -0.6288 -0.5296
 1215OPC     OW 5133   2.896   0.951   3.813  0.2218 -0.3257  0.0480
 1215OPC    HW1 5134   2.894   0.965   3.900  1.2848 -2.3778  0.4665
 1215OPC    HW2 5135   2.816   0.972   3.787  0.1220  1.1581  1.3641
 1215OPC     MW 5136   2.884   0.956   3.822  0.3641 -0.4097  0.3043
 1216OPC     OW 5137   2.906   2.054   3.903  0.5946 -0.2668 -0.3288
 1216OPC    HW1 5138   2.973   2.053   3.958  1.1674 -0.1145 -1.0115
 1216OPC    HW2 5139   2.904   2.137   3.875 -1.1364  0.2705  1.1836
 1216OPC     MW 5140   2.916   2.066   3.907  0.4236 -0.1650 -0.2061
 1217OPC     OW 5141   1.926   0.908   2.388  0.5234  0.7472 -0.9052
 1217OPC    HW1 5142   1.926   0.992   2.412  0.7016  1.1980 -2.3445
 1217OPC    HW2 5143   1.972   0.868   2.450  2.0168  2.0273 -1.1393
 1217OPC     MW 5144   1.933   0.915   2.400  0.7703  1.0029 -1.1523
 1218OPC     OW 5145   0.994   1.480   3.431  0.4769 -0.2844 -0.1120
 1218OPC    HW1 5146   1.017   1.461   3.349  0.2151 -0.4869 -0.1429
 1218OPC    HW2 5147   0.933   1.420   3.449  0.3859 -0.1127  0.1594
 1218OPC     MW 5148   0.988   1.468   3.421  0.4248 -0.2890 -0.0765
 1219OPC     OW 5149   0.429   1.357   1.210  0.0826 -0.0199  0.3237
 1219OPC    HW1 5150   0.401   1.275   1.201 -0.7360  0.3731 -0.9576
 1219OPC    HW2 5151   0.355   1.402   1.225  0.3403  0.6635 -0.3810
 1219OPC     MW 5152   0.414   1.352   1.211 -0.0003  0.1391  0.0304
 1220OPC     OW 5153   2.540   0.426   4.440  0.2308  0.2710 -0.1804
 1220OPC    HW1 5154   2.583   0.475   4.498  0.0053  0.2495  0.0049
 1220OPC    HW2 5155   2.456   0.445   4.454  0.0394 -1.1954  0.8321
 1220OPC     MW 5156   2.534   0.436   4.450  0.1692  0.0512 -0.0033
 1221OPC     OW 5157   0.225   3.129   2.709 -0.0926  0.6421 -0.3848
 1221OPC    HW1 5158   0.222   3.047   2.681 -1.1271  0.6384 -0.2841
 1221OPC    HW2 5159   0.310   3.149   2.703  0.2764 -0.6177  0.1475
 1221OPC     MW 5160   0.237   3.120   2.704 -0.1909  0.4555 -0.2915
 1222OPC     OW 5161   4.735   2.724   4.498 -0.4757 -0.4919  0.9154
 1222OPC    HW1 5162   4.686   2.782   4.455  0.3478 -0.6765 -0.3010
 1222OPC    HW2 5163   4.681   2.695   4.561 -1.7561 -0.2806 -0.0358
 1222OPC     MW 5164   4.720   2.728   4.501 -0.5431 -0.4879  0.5953
 1223OPC     OW 5165   1.878   0.097   2.408 -0.2602  0.6572 -0.1400
 1223OPC    HW1 5166   1.944   0.045   2.381 -0.7012  0.2382 -0.4314
 1223OPC    HW2 5167   1.821   0.041   2.442 -0.1006  1.1042  0.8993
 1223OPC     MW 5168   1.880   0.081   2.409 -0.3018  0.6614 -0.0294
 1224OPC     OW 5169   4.290   1.233   0.268 -0.5875 -0.1751 -0.2496
 1224OPC    HW1 5170   4.338   1.184   0.214  1.4878  2.9342 -1.5544
 1224OPC    HW2 5171   4.217   1.249   0.223 -1.0782 -1.5688  0.0032
 1224OPC     MW 5172   4.287   1.228   0.253 -0.3533  0.0784 -0.4050
 1225OPC     OW 5173   3.203   0.563   3.295 -1.1167  0.0244  0.5612
 1225OPC    HW1 5174   3.141   0.578   3.355  0.2750 -1.2947  2.4808
 1225OPC    HW2 5175   3.193   0.478   3.277 -1.4038  0.3625 -1.0448
 1225OPC     MW 5176   3.192   0.553   3.301 -0.9534 -0.1205  0.6074
 1226OPC     OW 5177   3.271   1.607   3.933  0.0935 -0.2315 -0.3105
 1226OPC    HW1 5178   3.188   1.583   3.924 -0.2020  0.6039  0.0655
 1226OPC    HW2 5179   3.270   1.661   4.002  0.8036  0.3934 -0.7683
 1226OPC     MW 5180   3.258   1.612   3.942  0.1547 -0.0159 -0.3227
 1227OPC     OW 5181   0.692   4.755   1.771  0.0841  0.7996 -0.2395
 1227OPC    HW1 5182   0.711   4.671   1.779  0.2602  0.8949  0.4608
 1227OPC    HW2 5183   0.770   4.793   1.763 -0.0109  0.8707 -0.8458
 1227OPC     MW 5184   0.706   4.748   1.771  0.0961  0.8240 -0.2257
 1228OPC     OW 5185   2.044   3.200   2.478  0.4119  0.3284 -0.1853
 1228OPC    HW1 5186   1.988   3.168   2.420 -0.4732  0.7186  0.4271
 1228OPC    HW2 5187   2.047   3.140   2.541  3.0296 -1.1437 -1.5400
 1228OPC     MW 5188   2.037   3.187   2.479  0.6679  0.1687 -0.2949
 1229OPC     OW 5189   2.838   0.325   2.518  0.2971  0.8619 -0.1767
 1229OPC    HW1 5190   2.864   0.278   2.586 -0.4058  0.7606  0.0245
 1229OPC    HW2 5191   2.767   0.283   2.489  1.0867  0.3867 -1.5331
 1229OPC     MW 5192   2.831   0.312   2.524  0.3098  0.7768 -0.3474
 1230OPC     OW 5193   0.477   4.929   0.276 -0.1341  0.6903  0.2650
 1230OPC    HW1 5194   0.512   4.850   0.284 -1.0262  0.3425  0.8941
 1230OPC    HW2 5195   0.492   4.967   0.353 -2.0717  0.1164  0.9912
 1230OPC     MW 5196   0.484   4.923   0.288 -0.5521  0.5541  0.4652
 1231OPC     OW 5197   3.896   1.931   3.863 -0.3532  0.3775  0.3752
 1231OPC    HW1 5198   3.947   1.902   3.928  0.9119 -0.2959 -0.8620
 1231OPC    HW2 5199   3.857   1.859   3.834  2.3653 -0.2170 -2.3429
 1231OPC     MW 5200   3.898   1.916   3.868  0.2353  0.1903 -0.2090
 1232OPC     OW 5201   0.098   0.826   2.124 -0.8010  0.6794 -0.0445
 1232OPC    HW1 5202   0.046   0.877   2.076 -1.5304  0.3834  0.4111
 1232OPC    HW2 5203   0.046   0.760   2.148 -0.0483  0.0722 -0.0635
 1232OPC     MW 5204   0.082   0.824   2.121 -0.7976  0.5459  0.0200
 1233OPC     OW 5205   1.589   4.990   1.360  0.1422  0.1731 -0.5231
 1233OPC    HW1 5206   1.630   4.964   1.288  0.0857 -0.5843 -0.2937
 1233OPC    HW2 5207   1.526   5.043   1.331  1.8371  2.1488 -0.8202
 1233OPC     MW 5208   1.586   4.994   1.345  0.3843  0.3531 -0.5332
 1234OPC     OW 5209   2.791   3.743   3.884  0.0779  0.1192 -0.5442
 1234OPC    HW1 5210   2.760   3.777   3.959  3.3329 -0.7749  1.3886
 1234OPC    HW2 5211   2.766   3.659   3.889  0.7693 -0.0683 -0.1524
 1234OPC     MW 5212   2.783   3.736   3.896  0.6609 -0.0405 -0.2007
 1235OPC     OW 5213   4.566   2.463   2.018  0.3752 -0.2198  0.2218
 1235OPC    HW1 5214   4.508   2.521   1.988  0.8200 -0.2240 -0.6754
 1235OPC    HW2 5215   4.584   2.492   2.099 -0.9205 -0.2635  0.5524
 1235OPC     MW 5216   4.560   2.476   2.026  0.2496 -0.2269  0.1380
 1236OPC     OW 5217   3.648   2.262   3.712 -0.3035  0.2401 -0.0572
 1236OPC    HW1 5218   3.725   2.283   3.677 -0.9110  0.0091 -1.6319
 1236OPC    HW2 5219   3.663   2.263   3.798  1.5237 -0.1017 -0.3330
 1236OPC     MW 5220   3.662   2.265   3.720 -0.1234  0.1554 -0.3306
 1237OPC     OW 5221   0.535   1.232   0.597  0.3984 -0.7440 -0.2640
 1237OPC    HW1 5222   0.511   1.269   0.522  1.3354 -0.3928 -0.4090
 1237OPC    HW2 5223   0.576   1.296   0.639  1.1698 -1.3420 -0.0858
 1237OPC     MW 5224   0.538   1.247   0.592  0.6508 -0.7803 -0.2591
 1238OPC     OW 5225   4.605   1.611   4.676 -0.0703  0.5713 -1.1152
 1238OPC    HW1 5226   4.672   1.573   4.635  0.2926 -0.5598  0.4627
 1238OPC    HW2 5227   4.567   1.546   4.719 -0.7675  1.6081 -0.1079
 1238OPC     MW 5228   4.609   1.596   4.676 -0.1197  0.5574 -0.7331
 1239OPC     OW 5229   2.175   0.648   4.753  0.2841  0.4737  0.6328
 1239OPC    HW1 5230   2.230   0.691   4.701 -0.8411  1.5554  0.2973
 1239OPC    HW2 5231   2.207   0.662   4.833  1.1526  0.0962  0.3612
 1239OPC     MW 5232   2.188   0.656   4.757  0.2462  0.5777  0.5431
 1240OPC     OW 5233   0.429   4.177   3.747 -0.2108  0.0696 -0.0395
 1240OPC    HW1 5234   0.475   4.195   3.819 -0.7547 -1.3166  0.6962
 1240OPC    HW2 5235   0.485   4.196   3.682  0.3248  1.2418  0.7306
 1240OPC     MW 5236   0.444   4.182   3.748 -0.2120  0.0381  0.1830
 1241OPC     OW 5237   0.247   2.915   1.388 -0.3346  0.3416 -0.3156
 1241OPC    HW1 5238   0.258   2.921   1.301  0.6567  3.1985 -0.1063
 1241OPC    HW2 5239   0.167   2.880   1.396 -0.2092 -0.5708 -2.3406
 1241OPC     MW 5240   0.237   2.911   1.376 -0.1696  0.6288 -0.5839
 1242OPC     OW 5241   1.305   2.352   2.972 -0.6745  0.3512  0.4342
 1242OPC    HW1 5242   1.310   2.299   3.040 -1.6154 -1.8711 -1.1166
 1242OPC    HW2 5243   1.387   2.378   2.959  0.4458 -3.2148 -0.5430
 1242OPC     MW 5244   1.318   2.348   2.980 -0.6480 -0.5038  0.0607
 1243OPC     OW 5245   3.146   4.747   0.960  0.4972  0.5532  0.0284
 1243OPC    HW1 5246   3.182   4.772   0.885 -0.1556 -1.1308 -0.8856
 1243OPC    HW2 5247   3.095   4.680   0.938 -2.4565  2.1230  1.4264
 1243OPC     MW 5248   3.144   4.741   0.946 -0.0355  0.5362  0.0999
 1244OPC     OW 5249   2.689   4.128   0.770 -0.0455  0.3093 -0.0608
 1244OPC    HW1 5250   2.625   4.156   0.822 -0.3704 -1.0403  0.3266
 1244OPC    HW2 5251   2.651   4.062   0.726  0.6414  0.4940 -0.9437
 1244OPC     MW 5252   2.674   4.122   0.771  0.0080  0.1369 -0.1340
 1245OPC     OW 5253   2.528   5.065   4.276 -0.0983  0.7272  0.4567
 1245OPC    HW1 5254   2.526   5.063   4.188  1.3919 -0.9551  0.4009
 1245OPC    HW2 5255   2.606   5.101   4.293  1.1120 -1.9348  0.9904
 1245OPC     MW 5256   2.539   5.070   4.265  0.3006  0.0851  0.5274
 1246OPC     OW 5257   0.413   1.811   4.095 -0.7748  0.5993 -0.1852
 1246OPC    HW1 5258   0.465   1.806   4.025  2.3150  1.1014  1.8385
 1246OPC    HW2 5259   0.430   1.737   4.139 -1.6725  0.8465  0.6107
 1246OPC     MW 5260   0.423   1.799   4.092 -0.4510  0.7100  0.2313
 1247OPC     OW 5261   3.194   3.934   3.680 -0.5060 -0.1310 -0.6331
 1247OPC    HW1 5262   3.138   3.909   3.618 -1.7292  0.2073  0.2906
 1247OPC    HW2 5263   3.239   3.861   3.698 -0.9238 -0.5172 -1.1176
 1247OPC     MW 5264   3.192   3.919   3.674 -0.7485 -0.1380 -0.5682
 1248OPC     OW 5265   2.807   4.861   4.358  0.9206 -0.5284 -0.2046
 1248OPC    HW1 5266   2.743   4.824   4.313 -0.3501  1.2034  0.0798
 1248OPC    HW2 5267   2.861   4.891   4.296  0.7700 -0.8401 -0.4895
 1248OPC     MW 5268   2.806   4.860   4.342  0.7107 -0.3185 -0.2048
 1249OPC     OW 5269   2.962   2.404   0.600  0.1559  0.0343 -0.1094
 1249OPC    HW1 5270   2.911   2.473   0.587 -0.9553 -0.8311 -0.6044
 1249OPC    HW2 5271   2.971   2.400   0.686 -0.9083  0.0227  0.0137
 1249OPC     MW 5272   2.956   2.413   0.611 -0.1655 -0.0952 -0.1643
 1250OPC     OW 5273   3.978   4.232   3.737 -0.0338 -0.3244  0.5227
 1250OPC    HW1 5274   3.938   4.303   3.706 -1.1039 -0.4700  1.5120
 1250OPC    HW2 5275   3.939   4.166   3.696  1.8224 -0.3623 -1.3656
 1250OPC     MW 5276   3.966   4.233   3.726  0.0825 -0.3514  0.3898
 1251OPC     OW 5277   3.989   0.736   0.624  0.1045  0.6123  0.0514
 1251OPC    HW1 5278   4.001   0.675   0.563 -0.4708  0.4410  0.1056
 1251OPC    HW2 5279   3.950   0.693   0.689  2.6895  0.2429  1.5147
 1251OPC     MW 5280   3.985   0.720   0.624  0.4014  0.5324  0.2756
 1252OPC     OW 5281   1.502   4.950   3.481  0.1488 -0.3725  0.2577
 1252OPC    HW1 5282   1.483   4.873   3.518 -1.3187 -1.4156 -2.3563
 1252OPC    HW2 5283   1.521   4.928   3.399  1.6783  1.9124 -0.0658
 1252OPC     MW 5284   1.502   4.935   3.474  0.1579 -0.1893 -0.1762
 1253OPC     OW 5285   1.439   4.043   2.228 -0.4728  0.5175 -0.1402
 1253OPC    HW1 5286   1.485   4.018   2.298  0.8186  0.0548 -1.1069
 1253OPC    HW2 5287   1.358   4.015   2.246  0.5383 -3.3077 -0.4912
 1253OPC     MW 5288   1.434   4.035   2.241 -0.1327 -0.1159 -0.3349
 1254OPC     OW 5289   2.108   3.777   0.377 -0.7386 -0.3313  0.1889
 1254OPC    HW1 5290   2.081   3.800   0.457 -1.7457  0.5613 -0.3802
 1254OPC    HW2 5291   2.138   3.696   0.388  0.6489  0.3303  1.7952
 1254OPC     MW 5292   2.109   3.768   0.390 -0.6825 -0.1017  0.3421
 1255OPC     OW 5293   3.304   0.398   1.602  0.9409 -0.1168 -0.4512
 1255OPC    HW1 5294   3.335   0.338   1.658 -2.6264  0.9862  3.1605
 1255OPC    HW2 5295   3.363   0.462   1.607  0.6667  0.0430  2.3969
 1255OPC     MW 5296   3.317   0.398   1.611  0.3734  0.0698  0.5031
 1256OPC     OW 5297   2.644   2.121   1.227 -0.0401  0.0794  0.2865
 1256OPC    HW1 5298   2.599   2.124   1.152  0.0065 -2.7008  0.0471
 1256OPC    HW2 5299   2.601   2.062   1.274  3.4042 -3.1595 -0.1505
 1256OPC     MW 5300   2.631   2.112   1.223  0.4755 -0.8098  0.1866
 1257OPC     OW 5301   3.545   2.462   2.912 -0.1802 -0.2888  0.0302
 1257OPC    HW1 5302   3.630   2.482   2.903 -0.5187  0.8757 -0.8042
 1257OPC    HW2 5303   3.516   2.458   2.830 -1.1592  0.3984  0.3234
 1257OPC     MW 5304   3.554   2.464   2.898 -0.3748 -0.0154 -0.0497
 1258OPC     OW 5305   3.000   1.899   1.914  0.3957 -0.3895  0.4105
 1258OPC    HW1 5306   3.043   1.832   1.879  2.2756  1.1444 -0.4388
 1258OPC    HW2 5307   2.916   1.876   1.906  0.9184 -2.0475 -1.0497
 1258OPC     MW 5308   2.994   1.886   1.908  0.7507 -0.4078  0.0694
 1259OPC     OW 5309   5.069   3.105   1.216 -0.4133  0.2980  0.3988
 1259OPC    HW1 5310   5.137   3.123   1.164 -1.3696  0.2301 -0.9372
 1259OPC    HW2 5311   5.019   3.177   1.209 -1.1723 -0.2422  0.1710
 1259OPC     MW 5312   5.072   3.119   1.207 -0.6666  0.2081  0.1678
 1260OPC     OW 5313   1.847   4.532   4.323  0.3340 -0.3906 -0.2513
 1260OPC    HW1 5314   1.859   4.447   4.305  0.4722 -0.3143 -0.5309
 1260OPC    HW2 5315   1.808   4.531   4.401 -0.1864 -0.7310 -0.5072
 1260OPC     MW 5316   1.843   4.519   4.332  0.2775 -0.4294 -0.3304
 1261OPC     OW 5317   5.015   1.058   2.849  0.1207  0.1688  0.8118
 1261OPC    HW1 5318   4.986   1.132   2.813 -0.2985  0.5422  1.8646
 1261OPC    HW2 5319   4.970   0.996   2.808  0.1358  0.5251  0.2415
 1261OPC     MW 5320   5.004   1.060   2.838  0.0613  0.2766  0.8831
 1262OPC     OW 5321   1.375   3.525   0.627  0.3073  0.4311  0.0192
 1262OPC    HW1 5322   1.399   3.449   0.662  1.4165  0.5859 -0.3495
 1262OPC    HW2 5323   1.422   3.529   0.554  0.6007  1.6580  0.2503
 1262OPC     MW 5324   1.386   3.515   0.622  0.5146  0.6351 -0.0011
 1263OPC     OW 5325   3.596   0.904   3.091  0.1006  0.0168 -0.2938
 1263OPC    HW1 5326   3.679   0.900   3.117  0.6034 -0.6646 -1.8552
 1263OPC    HW2 5327   3.557   0.839   3.133  0.1747  0.7096  0.9155
 1263OPC     MW 5328   3.602   0.894   3.101  0.1858  0.0185 -0.3458
 1264OPC     OW 5329   2.839   5.072   2.146 -0.1356 -0.2682  0.0856
 1264OPC    HW1 5330   2.874   5.050   2.069  0.9793  0.4868  0.3526
 1264OPC    HW2 5331   2.888   5.031   2.204  0.0416  0.4460  0.4559
 1264OPC     MW 5332   2.851   5.063   2.143  0.0553 -0.0511  0.1798
 1265OPC     OW 5333   4.452   1.052   0.621  0.5298  0.0615  0.4866
 1265OPC    HW1 5334   4.422   1.091   0.694  0.4501  1.0638 -0.0619
 1265OPC    HW2 5335   4.523   1.009   0.649 -0.1293 -0.4732  1.3625
 1265OPC     MW 5336   4.458   1.051   0.636  0.4208  0.1305  0.5350
 1266OPC     OW 5337   1.611   3.473   1.885 -0.6172  0.1352  0.3234
 1266OPC    HW1 5338   1.584   3.393   1.902  1.3576 -0.2690  1.9304
 1266OPC    HW2 5339   1.697   3.470   1.900 -0.3261  2.3247 -0.4143
 1266OPC     MW 5340   1.620   3.461   1.889 -0.2825  0.3989  0.4518
 1267OPC     OW 5341   2.027   2.637   3.705 -0.2233  0.3130  0.1792
 1267OPC    HW1 5342   1.947   2.650   3.737 -1.3627 -2.0503 -1.4424
 1267OPC    HW2 5343   2.044   2.554   3.724  1.4928  0.5044 -0.3160
 1267OPC     MW 5344   2.018   2.627   3.713 -0.1379 -0.0079 -0.1334
 1268OPC     OW 5345   3.427   2.884   1.627 -0.0349 -0.2463 -0.0235
 1268OPC    HW1 5346   3.480   2.848   1.687  1.6042  2.0041 -0.0010
 1268OPC    HW2 5347   3.383   2.815   1.595 -0.4459 -1.6475  3.1612
 1268OPC     MW 5348   3.429   2.868   1.631  0.1465 -0.1208  0.4503
 1269OPC     OW 5349   1.119   2.878   3.733  0.9978  0.7606  0.7470
 1269OPC    HW1 5350   1.183   2.840   3.688 -0.2529 -1.0081  0.3526
 1269OPC    HW2 5351   1.107   2.824   3.800 -0.4405  0.7613  0.5118
 1269OPC     MW 5352   1.127   2.864   3.736  0.6006  0.4996  0.6540
 1270OPC     OW 5353   5.012   2.690   0.626  0.0043 -0.5076  0.3849
 1270OPC    HW1 5354   5.006   2.667   0.542  1.1061  0.8867 -0.1106
 1270OPC    HW2 5355   5.026   2.776   0.623 -2.0538 -0.0253  2.0938
 1270OPC     MW 5356   5.013   2.699   0.613 -0.1369 -0.2304  0.5641
 1271OPC     OW 5357   2.527   1.135   5.088  0.1411 -0.1340  0.0621
 1271OPC    HW1 5358   2.541   1.178   5.162  1.9924 -3.2795  1.7113
 1271OPC    HW2 5359   2.576   1.178   5.030  1.6162  0.2524  1.5289
 1271OPC     MW 5360   2.536   1.148   5.090  0.6324 -0.5416  0.5224
 1272OPC     OW 5361   0.580   4.761   2.855  0.2942 -0.5671  0.2531
 1272OPC    HW1 5362   0.537   4.794   2.923 -0.9115 -2.6966  0.6076
 1272OPC    HW2 5363   0.518   4.722   2.808  1.0404  1.0661 -2.3140
 1272OPC     MW 5364   0.565   4.760   2.858  0.2263 -0.6404 -0.0737
 1273OPC     OW 5365   2.338   3.400   2.727  0.2057 -0.0958  0.3950
 1273OPC    HW1 5366   2.327   3.326   2.771 -1.4218  0.1109  0.3723
 1273OPC    HW2 5367   2.415   3.430   2.757 -0.8030  0.0418  3.0984
 1273OPC     MW 5368   2.348   3.393   2.738 -0.1838 -0.0449  0.7910
 1274OPC     OW 5369   1.625   1.138   4.888  0.1151 -0.0923  0.1759
 1274OPC    HW1 5370   1.640   1.220   4.914  1.7022  0.5184 -2.3216
 1274OPC    HW2 5371   1.618   1.145   4.802  0.2542 -2.6016 -0.1068
 1274OPC     MW 5372   1.627   1.151   4.879  0.3701 -0.3728 -0.2348
 1275OPC     OW 5373   1.060   2.407   1.824  0.4754 -0.2022  0.4356
 1275OPC    HW1 5374   1.103   2.465   1.874  1.0031 -0.6925  0.5678
 1275OPC    HW2 5375   1.124   2.369   1.778  0.0968 -0.4370  0.1039
 1275OPC     MW 5376   1.076   2.410   1.825  0.4975 -0.3093  0.4062
 1276OPC     OW 5377   3.778   1.809   2.046 -0.2966 -0.1909 -0.3345
 1276OPC    HW1 5378   3.761   1.831   2.129 -0.6712 -1.5898 -0.0109
 1276OPC    HW2 5379   3.712   1.755   2.026  0.9552 -1.5834 -0.8054
 1276OPC     MW 5380   3.765   1.805   2.055 -0.1671 -0.6033 -0.3562
 1277OPC     OW 5381   5.059   1.064   1.261 -0.4106 -0.3990  0.2545
 1277OPC    HW1 5382   5.046   1.046   1.177  0.7931 -0.3854  0.0436
 1277OPC    HW2 5383   4.982   1.048   1.299 -0.9250 -0.5172 -0.8277
 1277OPC     MW 5384   5.046   1.059   1.254 -0.3088 -0.4145  0.0635
 1278OPC     OW 5385   1.789   2.994   1.388  0.0432  0.5147  0.2595
 1278OPC    HW1 5386   1.718   3.009   1.340  0.6180  1.1016 -0.4320
 1278OPC    HW2 5387   1.841   2.948   1.336  0.2837  0.3234  0.6570
 1278OPC     MW 5388   1.786   2.990   1.373  0.1637  0.5732  0.2161
 1279OPC     OW 5389   4.676   2.230   0.118  0.1802  0.1185 -0.7520
 1279OPC    HW1 5390   4.599   2.270   0.112  0.6887  1.1492 -0.5022
 1279OPC    HW2 5391   4.662   2.167   0.177  0.0716  1.6188  0.8827
 1279OPC     MW 5392   4.663   2.226   0.126  0.2391  0.4925 -0.4736
 1280OPC     OW 5393   4.524   0.432   0.093  0.1161  0.2159 -0.5093
 1280OPC    HW1 5394   4.511   0.397   0.172  1.3924  1.4321  0.2993
 1280OPC    HW2 5395   4.578   0.499   0.109 -2.0668  2.4914 -1.9790
 1280OPC     MW 5396   4.530   0.437   0.107 -0.0179  0.7317 -0.6070
 1281OPC     OW 5397   2.471   4.681   3.547 -0.0469 -0.6119  0.2056
 1281OPC    HW1 5398   2.551   4.648   3.556  1.0344  1.4743 -1.0561
 1281OPC    HW2 5399   2.421   4.611   3.539  1.5808 -1.9964  1.3654
 1281OPC     MW 5400   2.475   4.666   3.547  0.3532 -0.5081  0.1904
 1282OPC     OW 5401   2.303   1.994   4.358 -0.0288 -0.1483 -0.3618
 1282OPC    HW1 5402   2.349   2.066   4.342 -0.0636 -0.0569 -0.0390
 1282OPC    HW2 5403   2.362   1.930   4.352  0.0020 -0.0969 -0.6433
 1282OPC     MW 5404   2.319   1.995   4.355 -0.0293 -0.1271 -0.3557
 1283OPC     OW 5405   2.185   1.433   3.259 -0.6487  0.0340 -0.1515
 1283OPC    HW1 5406   2.137   1.442   3.332 -0.9638  0.5243 -0.4112
 1283OPC    HW2 5407   2.161   1.502   3.211 -0.8210 -0.5569 -0.9323
 1283OPC     MW 5408   2.174   1.445   3.263 -0.7206  0.0191 -0.3053
 1284OPC     OW 5409   3.865   0.080   1.853  0.0326  0.8574  0.3713
 1284OPC    HW1 5410   3.879   0.134   1.787 -0.3772  0.3041 -0.1920
 1284OPC    HW2 5411   3.941   0.040   1.864  0.1768  1.1452  0.4079
 1284OPC     MW 5412   3.878   0.082   1.845 -0.0064  0.8182  0.2934
 1285OPC     OW 5413   2.956   0.143   0.857 -0.3697 -0.2631  0.4425
 1285OPC    HW1 5414   3.024   0.142   0.803  0.0494 -1.7175  0.9521
 1285OPC    HW2 5415   2.960   0.223   0.892  1.0324 -0.2841  0.4044
 1285OPC     MW 5416   2.967   0.154   0.854 -0.1007 -0.4810  0.5122
 1286OPC     OW 5417   1.898   2.261   0.082  0.8526 -0.0418  0.0665
 1286OPC    HW1 5418   1.906   2.220   0.159  2.9883 -1.3921 -0.7786
 1286OPC    HW2 5419   1.910   2.197   0.024  4.0014  1.6317 -1.3336
 1286OPC     MW 5420   1.901   2.245   0.085  1.6332  0.0060 -0.2652
 1287OPC     OW 5421   1.984   2.578   4.266  0.0691 -0.4807  0.1883
 1287OPC    HW1 5422   1.975   2.520   4.202  0.8861  1.2627 -1.5911
 1287OPC    HW2 5423   1.930   2.548   4.328 -0.3993 -2.4804 -1.0958
 1287OPC     MW 5424   1.975   2.565   4.266  0.1206 -0.5187 -0.2644
 1288OPC     OW 5425   0.513   4.607   5.082 -0.3358 -0.2417  0.0973
 1288OPC    HW1 5426   0.475   4.533   5.107 -0.7934  0.1987  0.7567
 1288OPC    HW2 5427   0.465   4.669   5.121  0.1690  0.3903 -0.2590
 1288OPC     MW 5428   0.501   4.605   5.092 -0.3288 -0.0832  0.1419
 1289OPC     OW 5429   4.297   2.853   0.912  0.1867 -0.4042  0.1997
 1289OPC    HW1 5430   4.261   2.900   0.848 -0.7758  0.9952  1.6968
 1289OPC    HW2 5431   4.241   2.787   0.922  0.5967 -0.9031 -0.7002
 1289OPC     MW 5432   4.284   2.850   0.904  0.1049 -0.2713  0.2879
 1290OPC     OW 5433   0.998   3.419   2.483  0.3694 -0.2008 -0.2838
 1290OPC    HW1 5434   1.027   3.339   2.466  0.5598 -0.6804  2.0073
 1290OPC    HW2 5435   1.058   3.452   2.537 -0.3280  1.0316 -0.2169
 1290OPC     MW 5436   1.011   3.412   2.488  0.2944 -0.0898  0.0645
 1291OPC     OW 5437   1.541   3.518   2.742 -0.2862 -0.2324  0.0892
 1291OPC    HW1 5438   1.497   3.444   2.751  1.4873 -1.3121  0.4631
 1291OPC    HW2 5439   1.614   3.504   2.788  0.0376  1.8102  0.3070
 1291OPC     MW 5440   1.545   3.505   2.750  0.0235 -0.0900  0.1767
 1292OPC     OW 5441   2.984   0.206   2.264  0.4517 -0.6886 -0.2201
 1292OPC    HW1 5442   2.939   0.152   2.212  1.3659 -2.2355  0.5440
 1292OPC    HW2 5443   2.923   0.259   2.295 -0.5105 -1.3770 -0.8636
 1292OPC     MW 5444   2.969   0.206   2.261  0.4445 -1.0188 -0.2023
 1293OPC     OW 5445   3.576   2.076   1.129 -0.4069  0.5613 -0.0689
 1293OPC    HW1 5446   3.626   2.143   1.155 -2.0114  1.6991  0.2732
 1293OPC    HW2 5447   3.519   2.067   1.194 -1.0100 -0.3106 -0.6938
 1293OPC     MW 5448   3.575   2.085   1.142 -0.7330  0.6006 -0.1106
 1294OPC     OW 5449   1.774   1.406   1.291  0.4434  0.3794  0.4667
 1294OPC    HW1 5450   1.817   1.396   1.366  0.8812  0.8746  0.2832
 1294OPC    HW2 5451   1.822   1.361   1.234  0.7624  0.9791  0.2507
 1294OPC     MW 5452   1.788   1.398   1.294  0.5551  0.5412  0.4076
 1295OPC     OW 5453   2.105   3.741   0.911  0.2283  0.4149  0.2326
 1295OPC    HW1 5454   2.095   3.750   0.824 -0.5237 -1.9690  0.0187
 1295OPC    HW2 5455   2.178   3.694   0.918 -1.1714 -1.8343  0.6828
 1295OPC     MW 5456   2.115   3.736   0.899 -0.0895 -0.2695  0.2675
 1296OPC     OW 5457   0.573   0.264   0.338  0.6388 -0.1221 -0.3774
 1296OPC    HW1 5458   0.635   0.269   0.277  0.8111 -0.6740 -0.2479
 1296OPC    HW2 5459   0.605   0.311   0.404  0.9409 -0.4400 -0.2950
 1296OPC     MW 5460   0.587   0.272   0.339  0.7089 -0.2506 -0.3461
 1297OPC     OW 5461   2.676   1.501   4.295  0.1729  0.1651  0.3968
 1297OPC    HW1 5462   2.616   1.438   4.297  0.3520 -0.0357 -0.2682
 1297OPC    HW2 5463   2.749   1.459   4.271  0.1322  0.7409 -0.8035
 1297OPC     MW 5464   2.678   1.486   4.291  0.1932  0.2205  0.1211
 1298OPC     OW 5465   3.658   4.885   0.916 -0.1370 -0.7582  0.5207
 1298OPC    HW1 5466   3.614   4.902   0.989 -2.3480 -1.2367 -0.6153
 1298OPC    HW2 5467   3.598   4.851   0.863  0.6670  1.9529 -2.4578
 1298OPC     MW 5468   3.643   4.883   0.919 -0.3449 -0.4284 -0.0871
 1299OPC     OW 5469   0.186   4.830   0.951  0.1933  0.7460 -0.5223
 1299OPC    HW1 5470   0.233   4.864   1.016  1.5009 -1.8041  0.0253
 1299OPC    HW2 5471   0.118   4.793   0.992  0.4410  0.0674 -0.7102
 1299OPC     MW 5472   0.183   4.829   0.966  0.4231  0.2689 -0.4691
 1300OPC     OW 5473   2.454   1.295   2.240 -0.0329 -0.2006 -0.2154
 1300OPC    HW1 5474   2.474   1.369   2.281  0.8157  0.5374 -1.8828
 1300OPC    HW2 5475   2.437   1.239   2.305  1.1395  0.9401  1.1294
 1300OPC     MW 5476   2.454   1.297   2.256  0.2657  0.0769 -0.2631
 1301OPC     OW 5477   2.097   3.994   3.602  0.0594  0.2090  0.0841
 1301OPC    HW1 5478   2.113   3.979   3.518 -1.7823 -1.3507 -0.0477
 1301OPC    HW2 5479   2.122   3.921   3.641 -0.0101  0.5421  0.7647
 1301OPC     MW 5480   2.103   3.981   3.595 -0.2230  0.0279  0.1650
 1302OPC     OW 5481   4.754   3.499   2.511 -0.2655 -0.0297 -0.2373
 1302OPC    HW1 5482   4.769   3.584   2.499 -0.7465 -0.1207 -1.6446
 1302OPC    HW2 5483   4.810   3.477   2.574 -0.6886  1.4925  0.7267
 1302OPC     MW 5484   4.765   3.508   2.519 -0.3991  0.1817 -0.3027
 1303OPC     OW 5485   0.358   1.339   5.061 -0.1602 -0.2704 -0.2650
 1303OPC    HW1 5486   0.424   1.352   5.118 -0.4876  1.2666 -0.1930
 1303OPC    HW2 5487   0.299   1.295   5.107  0.2085 -0.3680  0.1188
 1303OPC     MW 5488   0.359   1.334   5.076 -0.1541 -0.0578 -0.1974
 1304OPC     OW 5489   3.925   1.594   3.153 -0.1907  0.9035 -0.4372
 1304OPC    HW1 5490   4.001   1.630   3.132  0.9855 -0.6883  0.8839
 1304OPC    HW2 5491   3.879   1.660   3.186  0.8653  1.7307 -0.5913
 1304OPC     MW 5492   3.929   1.609   3.155  0.1390  0.7906 -0.2648
 1305OPC     OW 5493   1.439   3.836   2.008  0.5114  0.1325 -0.0192
 1305OPC    HW1 5494   1.455   3.891   2.074 -0.5363  1.3509 -0.7350
 1305OPC    HW2 5495   1.440   3.758   2.046  0.6092  0.7520  1.3124
 1305OPC     MW 5496   1.442   3.833   2.024  0.3711  0.4040  0.0718
 1306OPC     OW 5497   4.527   4.232   0.127  0.9909 -0.3369  0.0940
 1306OPC    HW1 5498   4.587   4.288   0.157  0.6077  0.3363 -0.3627
 1306OPC    HW2 5499   4.521   4.251   0.042 -1.1377  0.8712  0.4378
 1306OPC     MW 5500   4.535   4.243   0.119  0.6196 -0.0589  0.0773
 1307OPC     OW 5501   4.285   1.624   2.029 -0.6396  0.1992  0.1615
 1307OPC    HW1 5502   4.286   1.539   2.049  0.0014  0.1398 -0.0967
 1307OPC    HW2 5503   4.210   1.652   2.063 -2.4294 -1.1175 -2.3482
 1307OPC     MW 5504   4.274   1.616   2.037 -0.8092 -0.0041 -0.2474
 1308OPC     OW 5505   5.026   2.926   2.687  0.2746  0.5667 -0.1369
 1308OPC    HW1 5506   5.108   2.916   2.661 -0.3748 -0.4908 -2.0091
 1308OPC    HW2 5507   4.998   2.994   2.639 -0.2348  0.1943 -0.3851
 1308OPC     MW 5508   5.034   2.935   2.676  0.1030  0.3554 -0.4501
 1309OPC     OW 5509   2.103   2.493   4.672  0.4451 -0.2158 -0.2317
 1309OPC    HW1 5510   2.132   2.500   4.754 -1.9603  0.5765  0.6344
 1309OPC    HW2 5511   2.110   2.574   4.641 -0.3473 -0.1172 -0.1673
 1309OPC     MW 5512   2.108   2.506   4.680 -0.0273 -0.0842 -0.0942
 1310OPC     OW 5513   4.137   3.822   2.879  0.3800 -0.6735 -0.1339
 1310OPC    HW1 5514   4.097   3.829   2.956  2.6260  1.3329  0.9930
 1310OPC    HW2 5515   4.141   3.736   2.866 -1.2609 -1.0208  1.2855
 1310OPC     MW 5516   4.132   3.810   2.888  0.4694 -0.4284  0.2421
 1311OPC     OW 5517   1.162   2.764   3.011 -0.0175 -0.1459  0.2364
 1311OPC    HW1 5518   1.162   2.691   3.059  1.8025  0.5905  1.4605
 1311OPC    HW2 5519   1.227   2.753   2.955 -0.9010 -0.1875 -0.8092
 1311OPC     MW 5520   1.171   2.752   3.010  0.1208 -0.0433  0.2629
 1312OPC     OW 5521   3.602   0.363   0.132  0.4484  0.0523 -0.0067
 1312OPC    HW1 5522   3.680   0.331   0.112  0.8599  1.6782 -1.2122
 1312OPC    HW2 5523   3.583   0.416   0.066 -1.0145  0.8486  0.9699
 1312OPC     MW 5524   3.610   0.366   0.120  0.2930  0.4101 -0.0405
 1313OPC     OW 5525   2.830   3.834   2.272  0.0875  0.5438 -0.1597
 1313OPC    HW1 5526   2.838   3.820   2.358  1.7502  0.1158 -0.3574
 1313OPC    HW2 5527   2.864   3.762   2.236  1.4854  1.6623 -1.1750
 1313OPC     MW 5528   2.836   3.821   2.280  0.5395  0.6458 -0.3389
 1314OPC     OW 5529   4.188   2.419   1.974  0.3144  0.1593 -0.4176
 1314OPC    HW1 5530   4.110   2.453   1.959  0.6402  1.1358 -0.0079
 1314OPC    HW2 5531   4.240   2.489   1.982  1.1423 -0.4536 -0.2422
 1314OPC     MW 5532   4.184   2.434   1.973  0.4849  0.2129 -0.3312
 1315OPC     OW 5533   2.791   4.899   3.340  0.4380  0.6526  1.2750
 1315OPC    HW1 5534   2.763   4.982   3.345  1.3704  0.9847  1.2735
 1315OPC    HW2 5535   2.805   4.878   3.424  0.3110  0.5418  1.2670
 1315OPC     MW 5536   2.789   4.908   3.353  0.5568  0.6857  1.2735
 1316OPC     OW 5537   2.044   5.058   0.583  0.5435 -0.2239  0.1687
 1316OPC    HW1 5538   1.983   5.056   0.521  1.5553  0.7594 -0.9038
 1316OPC    HW2 5539   2.115   5.086   0.542  1.8409 -1.6172  1.3059
 1316OPC     MW 5540   2.045   5.062   0.568  0.8845 -0.2842  0.1783
 1317OPC     OW 5541   2.395   4.464   4.735  0.7871  0.1350  0.0414
 1317OPC    HW1 5542   2.404   4.537   4.782  1.2264  0.0744  0.0480
 1317OPC    HW2 5543   2.424   4.486   4.656  0.4469  0.1119 -0.0939
 1317OPC     MW 5544   2.400   4.478   4.730  0.8017  0.1228  0.0224
 1318OPC     OW 5545   4.278   4.593   0.580  0.3588  0.1459 -0.2275
 1318OPC    HW1 5546   4.247   4.537   0.522  1.2212  0.0468 -0.6170
 1318OPC    HW2 5547   4.281   4.547   0.654  2.2141 -0.7640 -0.7965
 1318OPC     MW 5548   4.274   4.578   0.582  0.7606 -0.0029 -0.3691
 1319OPC     OW 5549   2.027   1.714   5.031 -0.4597 -0.0774 -0.3845
 1319OPC    HW1 5550   1.966   1.707   5.093 -0.5886  1.3581 -0.3010
 1319OPC    HW2 5551   1.983   1.698   4.958 -0.9743  0.9232 -0.3239
 1319OPC     MW 5552   2.011   1.711   5.030 -0.5548  0.2825 -0.3629
 1320OPC     OW 5553   4.256   3.404   1.278  0.4279 -0.3999 -0.0644
 1320OPC    HW1 5554   4.327   3.369   1.316  1.0634  1.0023  0.0942
 1320OPC    HW2 5555   4.267   3.490   1.289 -0.6336 -0.0883 -1.2333
 1320OPC     MW 5556   4.268   3.411   1.285  0.3653 -0.1466 -0.2137
 1321OPC     OW 5557   1.430   4.138   2.615  0.3366  0.3538  0.0120
 1321OPC    HW1 5558   1.483   4.103   2.555 -1.5765  0.0161 -1.6003
 1321OPC    HW2 5559   1.443   4.224   2.606  0.6051  0.2789 -0.3402
 1321OPC     MW 5560   1.440   4.146   2.605  0.0937  0.2930 -0.2781
 1322OPC     OW 5561   4.158   4.691   4.530 -0.7038 -0.2712 -0.2413
 1322OPC    HW1 5562   4.120   4.746   4.586  1.3842 -0.5109  1.5673
 1322OPC    HW2 5563   4.179   4.742   4.462 -0.5344  0.7510  0.5569
 1322OPC     MW 5564   4.155   4.707   4.528 -0.3703 -0.1557  0.1440
 1323OPC     OW 5565   3.761   4.486   0.291  0.5132  0.1033 -0.1417
 1323OPC    HW1 5566   3.703   4.505   0.353 -0.0746 -1.5545 -0.1415
 1323OPC    HW2 5567   3.712   4.482   0.218  1.0663  1.2447 -0.5946
 1323OPC     MW 5568   3.745   4.488   0.289  0.5081  0.0269 -0.2086
 1324OPC     OW 5569   3.395   4.245   2.654 -0.0213 -0.9162 -0.2887
 1324OPC    HW1 5570   3.375   4.306   2.713 -0.7467 -1.4388  0.0206
 1324OPC    HW2 5571   3.478   4.261   2.634  0.2051 -0.6767  0.8150
 1324OPC     MW 5572   3.404   4.256   2.660 -0.0949 -0.9580 -0.0799
 1325OPC     OW 5573   0.869   0.654   3.754 -0.2204 -0.2145 -0.1567
 1325OPC    HW1 5574   0.867   0.653   3.667 -0.5338 -0.4592 -0.1488
 1325OPC    HW2 5575   0.843   0.573   3.776  1.4741 -0.7141  0.1383
 1325OPC     MW 5576   0.865   0.642   3.745 -0.0164 -0.3245 -0.1121
 1326OPC     OW 5577   4.704   4.688   0.226  0.1076 -0.3360  0.0989
 1326OPC    HW1 5578   4.657   4.704   0.297 -0.0497 -0.3769  0.0040
 1326OPC    HW2 5579   4.646   4.694   0.161  0.5512  1.2383 -0.1820
 1326OPC     MW 5580   4.689   4.691   0.227  0.1502 -0.1094  0.0434
 1327OPC     OW 5581   3.524   4.363   4.177 -0.1299  0.2355  0.2029
 1327OPC    HW1 5582   3.520   4.405   4.253  0.1918  0.1373  0.2738
 1327OPC    HW2 5583   3.600   4.388   4.143  0.5505 -1.0361  0.6968
 1327OPC     MW 5584   3.534   4.373   4.183  0.0181  0.0329  0.2861
 1328OPC     OW 5585   4.788   4.066   0.644  0.2475  0.3219  0.6103
 1328OPC    HW1 5586   4.792   4.071   0.731 -0.9715 -0.7690  0.7517
 1328OPC    HW2 5587   4.867   4.034   0.623 -0.5995 -2.8712  1.6767
 1328OPC     MW 5588   4.801   4.062   0.654 -0.0577 -0.3109  0.7887
 1329OPC     OW 5589   1.497   1.555   3.934  0.2582 -0.4011 -0.7469
 1329OPC    HW1 5590   1.561   1.530   3.879  0.0288  0.4606 -1.4200
 1329OPC    HW2 5591   1.534   1.549   4.013  1.1851  0.1189 -1.1324
 1329OPC     MW 5592   1.512   1.550   3.937  0.3612 -0.1970 -0.9034
 1330OPC     OW 5593   1.212   4.088   0.092  0.0614  0.2298  0.1848
 1330OPC    HW1 5594   1.282   4.036   0.084  0.1071  0.1400  1.0602
 1330OPC    HW2 5595   1.247   4.168   0.098  0.0221  0.3081 -0.5024
 1330OPC     MW 5596   1.228   4.092   0.091  0.0623  0.2282  0.2126
 1331OPC     OW 5597   0.097   3.123   3.098  0.2366  0.1281  0.6415
 1331OPC    HW1 5598   0.113   3.196   3.052 -0.6719 -0.5105 -0.7885
 1331OPC    HW2 5599   0.057   3.152   3.170 -2.5898  0.9801 -1.0883
 1331OPC     MW 5600   0.094   3.139   3.102 -0.3151  0.1596  0.1748
 1332OPC     OW 5601   4.396   3.897   4.393 -0.0702  0.3320  0.0977
 1332OPC    HW1 5602   4.409   3.813   4.374 -0.9542 -0.2126  1.6814
 1332OPC    HW2 5603   4.470   3.935   4.370 -0.5146 -0.4242 -2.9473
 1332OPC     MW 5604   4.409   3.890   4.387 -0.2666  0.1398 -0.1183
 1333OPC     OW 5605   4.807   2.050   4.103 -1.0012 -0.0371 -0.2893
 1333OPC    HW1 5606   4.766   1.994   4.156  0.0664 -0.6683 -0.1052
 1333OPC    HW2 5607   4.886   2.015   4.093 -0.0406  1.8029  0.4127
 1333OPC     MW 5608   4.813   2.037   4.109 -0.7017  0.1413 -0.1583
 1334OPC     OW 5609   1.188   2.797   0.084 -0.0374  0.2338  0.3217
 1334OPC    HW1 5610   1.178   2.765   0.165 -1.4309  3.4211  1.5641
 1334OPC    HW2 5611   1.106   2.816   0.060  0.6541  3.3250  0.0169
 1334OPC     MW 5612   1.174   2.795   0.093 -0.1410  1.1612  0.4602
 1335OPC     OW 5613   0.629   1.732   1.253 -0.7095  0.0517  0.1791
 1335OPC    HW1 5614   0.556   1.725   1.300 -0.4838 -1.5784  0.3503
 1335OPC    HW2 5615   0.647   1.650   1.231  0.5589  0.5245 -0.6738
 1335OPC     MW 5616   0.621   1.719   1.257 -0.4888 -0.1193  0.0784
 1336OPC     OW 5617   0.237   4.113   4.694 -0.7085 -0.8824  0.0254
 1336OPC    HW1 5618   0.241   4.200   4.701 -0.6099 -0.9932  1.8281
 1336OPC    HW2 5619   0.152   4.096   4.694 -0.7397 -0.7746 -0.8358
 1336OPC     MW 5620   0.225   4.123   4.695 -0.6985 -0.8826  0.1645
 1337OPC     OW 5621   3.331   3.226   1.855  0.4103  0.0140  0.7683
 1337OPC    HW1 5622   3.381   3.188   1.794 -0.4181 -0.1713  0.1861
 1337OPC    HW2 5623   3.385   3.282   1.894  0.5618  1.4513 -1.3112
 1337OPC     MW 5624   3.347   3.229   1.852  0.3102  0.1990  0.3751
 1338OPC     OW 5625   2.940   2.730   1.626  0.1920  1.2030 -0.0451
 1338OPC    HW1 5626   2.876   2.736   1.684  0.2079  3.3134 -0.1785
 1338OPC    HW2 5627   3.012   2.740   1.674  0.4754 -0.9827  0.0796
 1338OPC     MW 5628   2.941   2.732   1.641  0.2363  1.1917 -0.0464
 1339OPC     OW 5629   0.350   1.994   2.433 -0.1687 -0.4980 -0.1879
 1339OPC    HW1 5630   0.339   1.909   2.414 -0.8773 -0.2160 -1.1062
 1339OPC    HW2 5631   0.420   2.016   2.384  0.3651 -0.6757  0.4807
 1339OPC     MW 5632   0.359   1.985   2.423 -0.1945 -0.4826 -0.2248
 1340OPC     OW 5633   2.507   3.745   2.667  0.3513  0.0939  0.0699
 1340OPC    HW1 5634   2.553   3.673   2.684  2.5755  0.7495 -2.4820
 1340OPC    HW2 5635   2.568   3.806   2.653 -1.2911  1.4705 -1.7905
 1340OPC     MW 5636   2.523   3.743   2.667  0.4373  0.3942 -0.5817
 1341OPC     OW 5637   1.833   4.867   4.571 -0.0396  0.2010 -0.5088
 1341OPC    HW1 5638   1.897   4.835   4.522 -0.8580 -2.4618 -0.0105
 1341OPC    HW2 5639   1.858   4.949   4.588  2.8064 -0.4961 -0.9544
 1341OPC     MW 5640   1.846   4.874   4.567  0.2600 -0.2954 -0.5009
 1342OPC     OW 5641   4.013   2.811   3.534 -0.3568  0.1101 -0.1752
 1342OPC    HW1 5642   4.026   2.748   3.593 -0.0569 -1.2719 -1.6518
 1342OPC    HW2 5643   3.972   2.770   3.469 -0.8551  1.6330 -0.8645
 1342OPC     MW 5644   4.009   2.795   3.533 -0.3860  0.1309 -0.4952
 1343OPC     OW 5645   4.765   0.005   2.364  0.6174  0.2456 -0.2386
 1343OPC    HW1 5646   4.759   0.058   2.432  3.4048 -0.5424  0.7868
 1343OPC    HW2 5647   4.775  -0.074   2.400  1.6443 -0.2582 -1.5387
 1343OPC     MW 5648   4.766   0.001   2.379  1.1809  0.0546 -0.2792
 1344OPC     OW 5649   1.196   0.898   0.942  0.3046  0.5230  0.4455
 1344OPC    HW1 5650   1.112   0.900   0.921 -0.1885  0.1266  2.2160
 1344OPC    HW2 5651   1.221   0.981   0.936 -0.9006  1.0739  2.3463
 1344OPC     MW 5652   1.188   0.910   0.938  0.0537  0.5458  0.9878
 1345OPC     OW 5653   3.690   3.117   3.270 -0.0239 -0.1970 -0.2901
 1345OPC    HW1 5654   3.735   3.097   3.342  1.2957 -0.4390 -1.1333
 1345OPC    HW2 5655   3.703   3.203   3.260  1.1931 -0.4465 -1.1035
 1345OPC     MW 5656   3.699   3.127   3.279  0.3507 -0.2697 -0.5349
 1346OPC     OW 5657   1.299   3.990   3.529 -0.3642  0.1678 -0.2980
 1346OPC    HW1 5658   1.356   4.030   3.476  0.3088 -1.4628 -0.8811
 1346OPC    HW2 5659   1.261   3.931   3.477 -2.3542  0.9555  0.1856
 1346OPC     MW 5660   1.302   3.987   3.513 -0.5588  0.0434 -0.3128
 1347OPC     OW 5661   1.562   0.082   4.322  0.0897  0.4056  0.5611
 1347OPC    HW1 5662   1.482   0.108   4.344  0.1498 -0.3371  1.7478
 1347OPC    HW2 5663   1.604   0.157   4.302 -0.5244  0.9207  1.1782
 1347OPC     MW 5664   1.557   0.097   4.322  0.0079  0.3720  0.8278
 1348OPC     OW 5665   0.533   2.381   1.761  1.0854 -0.0595  0.0103
 1348OPC    HW1 5666   0.541   2.301   1.796  2.4727  0.6794  1.5257
 1348OPC    HW2 5667   0.462   2.375   1.711 -0.4133 -1.5182  2.1577
 1348OPC     MW 5668   0.524   2.368   1.759  1.0689 -0.1659  0.5514
 1349OPC     OW 5669   4.604   0.725   2.625  0.0930 -0.2253  0.2050
 1349OPC    HW1 5670   4.608   0.720   2.712 -0.3524 -1.2339  0.1864
 1349OPC    HW2 5671   4.669   0.672   2.599  0.4979  0.4041 -0.0815
 1349OPC     MW 5672   4.615   0.716   2.634  0.0870 -0.2813  0.1599
 1350OPC     OW 5673   3.732   3.458   5.061  0.0869  0.3129  0.2864
 1350OPC    HW1 5674   3.678   3.398   5.027 -0.2095 -0.0306  1.3312
 1350OPC    HW2 5675   3.681   3.527   5.074 -0.4566 -0.4174  2.4419
 1350OPC     MW 5676   3.716   3.459   5.058 -0.0371  0.1543  0.7594
 1351OPC     OW 5677   4.476   0.578   4.797 -0.5532  0.3252  0.1826
 1351OPC    HW1 5678   4.493   0.497   4.825 -1.9674  0.5140  1.7640
 1351OPC    HW2 5679   4.537   0.627   4.838  0.4375  0.0857 -0.9395
 1351OPC     MW 5680   4.488   0.573   4.807 -0.6161  0.3178  0.2503
 1352OPC     OW 5681   3.851   3.321   0.370 -0.1066 -0.3449 -0.4146
 1352OPC    HW1 5682   3.911   3.325   0.307  0.4889  0.5138  0.1789
 1352OPC    HW2 5683   3.818   3.402   0.371 -0.9703 -0.6858 -0.4306
 1352OPC     MW 5684   3.855   3.334   0.361 -0.1462 -0.2683 -0.3293
 1353OPC     OW 5685   1.866   2.589   1.436  0.1767 -0.5273  0.0283
 1353OPC    HW1 5686   1.908   2.643   1.383 -0.0897 -1.3732 -1.0830
 1353OPC    HW2 5687   1.881   2.622   1.516  0.8015  0.6138 -0.5448
 1353OPC     MW 5688   1.875   2.602   1.440  0.2296 -0.4838 -0.2205
 1354OPC     OW 5689   1.577   2.278   4.222 -0.1526 -0.0961 -0.0590
 1354OPC    HW1 5690   1.649   2.240   4.191  0.9631  2.3024 -0.7044
 1354OPC    HW2 5691   1.575   2.254   4.306  1.1996 -0.5103 -0.1242
 1354OPC     MW 5692   1.588   2.269   4.230  0.2120  0.1969 -0.1638
 1355OPC     OW 5693   2.571   4.953   0.814  0.4934 -0.7045 -0.3922
 1355OPC    HW1 5694   2.648   4.914   0.803  1.4540  0.5404  1.3983
 1355OPC    HW2 5695   2.592   5.031   0.846 -1.4681  0.2592 -1.2826
 1355OPC     MW 5696   2.585   4.959   0.817  0.3456 -0.3784 -0.2592
 1356OPC     OW 5697   3.237   3.686   2.699 -0.1960 -0.0473  0.0568
 1356OPC    HW1 5698   3.231   3.718   2.780 -1.3180 -1.5758  0.6301
 1356OPC    HW2 5699   3.304   3.630   2.705 -0.0177  0.1413 -0.1842
 1356OPC     MW 5700   3.246   3.683   2.712 -0.3353 -0.2451  0.1059
 1357OPC     OW 5701   0.332   0.608   2.350 -0.5387 -0.2989 -0.6238
 1357OPC    HW1 5702   0.272   0.653   2.395  0.4897 -0.5237  1.0653
 1357OPC    HW2 5703   0.368   0.669   2.299 -0.2360  0.5012  0.4865
 1357OPC     MW 5704   0.328   0.624   2.349 -0.3421 -0.2139 -0.2102
 1358OPC     OW 5705   1.369   3.797   0.732  0.4416  0.0806  0.0384
 1358OPC    HW1 5706   1.362   3.713   0.708  0.9470 -0.1511  0.6543
 1358OPC    HW2 5707   1.370   3.840   0.657 -0.1857 -0.4331 -0.2786
 1358OPC     MW 5708   1.368   3.791   0.718  0.4237 -0.0293  0.0825
 1359OPC     OW 5709   2.934   1.131   1.724 -0.2101  0.0672  0.4874
 1359OPC    HW1 5710   2.892   1.061   1.694 -0.8495  0.4939  0.3462
 1359OPC    HW2 5711   2.896   1.197   1.681  0.4399  0.4889  0.5539
 1359OPC     MW 5712   2.922   1.130   1.713 -0.2086  0.1926  0.4764
 1360OPC     OW 5713   2.114   2.211   4.928  0.8578  0.3278  0.0337
 1360OPC    HW1 5714   2.113   2.293   4.956  2.0915  0.7663 -1.1034
 1360OPC    HW2 5715   2.069   2.168   4.990 -0.2256  1.8974  0.4044
 1360OPC     MW 5716   2.107   2.217   4.942  0.8799  0.6244 -0.0792
 1361OPC     OW 5717   2.842   0.844   3.556  0.3228  0.2376  0.3024
 1361OPC    HW1 5718   2.780   0.898   3.528 -0.5513 -0.7104  0.3230
 1361OPC    HW2 5719   2.850   0.864   3.641  1.0378  1.2865  0.0010
 1361OPC     MW 5720   2.834   0.855   3.565  0.2993  0.2525  0.2609
 1362OPC     OW 5721   4.875   0.463   4.789 -0.3683 -0.5069  0.6099
 1362OPC    HW1 5722   4.870   0.507   4.713 -0.2249 -0.1749  0.7926
 1362OPC    HW2 5723   4.858   0.380   4.765 -0.1209 -0.4391  0.1840
 1362OPC     MW 5724   4.871   0.457   4.774 -0.3107 -0.4478  0.5739
 1363OPC     OW 5725   4.427   2.600   0.652  0.5168  0.4085  0.0134
 1363OPC    HW1 5726   4.488   2.631   0.706 -0.0786 -0.8087  1.4888
 1363OPC    HW2 5727   4.412   2.520   0.683 -0.6895  0.0895 -1.2901
 1363OPC     MW 5728   4.434   2.593   0.665  0.2508  0.1814  0.0388
 1364OPC     OW 5729   3.181   3.205   0.719 -0.2055  0.4507  0.0325
 1364OPC    HW1 5730   3.205   3.147   0.779 -0.2062  0.9634  0.5406
 1364OPC    HW2 5731   3.208   3.281   0.752  0.6254  0.6495 -1.0591
 1364OPC     MW 5732   3.188   3.208   0.733 -0.0830  0.5558 -0.0537
 1365OPC     OW 5733   4.966   3.403   1.557  0.5088 -0.3330 -0.0717
 1365OPC    HW1 5734   5.034   3.408   1.611  0.3451 -1.9372  0.3247
 1365OPC    HW2 5735   4.905   3.363   1.604 -1.8256  3.5560  0.5944
 1365OPC     MW 5736   4.967   3.398   1.572  0.1397  0.0046  0.0852
 1366OPC     OW 5737   3.497   0.637   3.268 -0.0308 -0.3701 -0.2528
 1366OPC    HW1 5738   3.487   0.718   3.300 -0.9477  0.2791 -2.0398
 1366OPC    HW2 5739   3.416   0.604   3.272  0.2553 -1.0418  0.0441
 1366OPC     MW 5740   3.483   0.644   3.273 -0.1240 -0.3735 -0.4729
 1367OPC     OW 5741   2.166   2.750   4.570  0.6066 -0.5436  0.3706
 1367OPC    HW1 5742   2.184   2.835   4.576 -0.2668 -0.3487  0.4942
 1367OPC    HW2 5743   2.198   2.727   4.492  1.5208 -0.2861  0.6636
 1367OPC     MW 5744   2.173   2.759   4.559  0.6126 -0.4767  0.4318
 1368OPC     OW 5745   1.316   3.239   3.066  0.2919  0.2157 -0.1788
 1368OPC    HW1 5746   1.262   3.180   3.033  1.0346 -0.5575 -0.0489
 1368OPC    HW2 5747   1.263   3.297   3.104 -0.3948 -1.1056  0.9353
 1368OPC     MW 5748   1.300   3.239   3.067  0.3002 -0.0936  0.0049
 1369OPC     OW 5749   3.555   4.914   3.323  0.5457 -0.1466 -0.5533
 1369OPC    HW1 5750   3.493   4.965   3.289  0.1624 -0.3958 -0.2407
 1369OPC    HW2 5751   3.523   4.892   3.401  1.4791  0.5498  0.0614
 1369OPC     MW 5752   3.541   4.918   3.330  0.6269 -0.0806 -0.4164
 1370OPC     OW 5753   3.269   0.746   2.498  0.4458  0.3664 -0.6957
 1370OPC    HW1 5754   3.200   0.693   2.489  0.6164  0.1135 -0.5243
 1370OPC    HW2 5755   3.309   0.742   2.421  1.1734 -0.7630 -0.2818
 1370OPC     MW 5756   3.265   0.738   2.486  0.5785  0.1622 -0.6092
 1371OPC     OW 5757   2.728   4.573   3.584  0.2667 -0.1611 -0.4874
 1371OPC    HW1 5758   2.736   4.543   3.665  1.4279 -0.3441 -0.6434
 1371OPC    HW2 5759   2.770   4.650   3.587 -1.1253  0.6377 -0.5264
 1371OPC     MW 5760   2.736   4.580   3.596  0.2327 -0.0703 -0.5162
 1372OPC     OW 5761   2.165   4.616   3.774 -0.4156 -0.0650 -0.2039
 1372OPC    HW1 5762   2.230   4.562   3.795 -0.5864 -0.9200 -1.6593
 1372OPC    HW2 5763   2.198   4.695   3.786  0.2280 -0.4851  0.9136
 1372OPC     MW 5764   2.180   4.620   3.779 -0.3457 -0.2534 -0.2538
 1373OPC     OW 5765   3.837   2.670   3.348 -0.0577  0.1658  0.0326
 1373OPC    HW1 5766   3.767   2.711   3.317 -2.0136 -2.0403  1.2945
 1373OPC    HW2 5767   3.866   2.625   3.279 -1.3841 -0.8053  0.0739
 1373OPC     MW 5768   3.831   2.669   3.333 -0.5425 -0.3035  0.2252
 1374OPC     OW 5769   0.313   1.204   2.464 -0.3272  0.5939 -0.1938
 1374OPC    HW1 5770   0.288   1.278   2.424 -1.2757 -1.1326 -3.0882
 1374OPC    HW2 5771   0.390   1.185   2.427  1.0647  1.1546  2.1524
 1374OPC     MW 5772   0.321   1.212   2.453 -0.2617  0.4217 -0.2748
 1375OPC     OW 5773   4.505   1.004   2.577  0.3091  0.4235  0.1080
 1375OPC    HW1 5774   4.525   0.928   2.614 -1.5146 -0.2633 -0.2323
 1375OPC    HW2 5775   4.516   1.062   2.642 -0.0838 -0.3814  0.9174
 1375OPC     MW 5776   4.510   1.002   2.592 -0.0181  0.2032  0.1775
 1376OPC     OW 5777   0.577   1.670   2.479 -0.3942  0.0963  0.2662
 1376OPC    HW1 5778   0.525   1.652   2.546 -0.6025  1.3376  0.4590
 1376OPC    HW2 5779   0.522   1.678   2.412 -0.2193 -0.7918  0.0015
 1376OPC     MW 5780   0.561   1.669   2.479 -0.3991  0.1485  0.2556
 1377OPC     OW 5781   2.889   4.072   1.242  0.0001  0.1948  1.0575
 1377OPC    HW1 5782   2.845   4.088   1.315 -1.9609 -1.8865  0.4503
 1377OPC    HW2 5783   2.843   4.115   1.181 -0.4622 -0.8862  0.6090
 1377OPC     MW 5784   2.876   4.081   1.244 -0.3579 -0.2723  0.9016
 1378OPC     OW 5785   2.408   3.373   4.490 -0.0036 -0.3415 -0.1144
 1378OPC    HW1 5786   2.485   3.335   4.505 -0.9270 -1.8503  1.0616
 1378OPC    HW2 5787   2.382   3.399   4.568 -0.6329  0.2837 -0.5240
 1378OPC     MW 5788   2.416   3.371   4.504 -0.2329 -0.4718 -0.0012
 1379OPC     OW 5789   0.231   0.595   3.481 -0.2651 -0.0762 -0.6430
 1379OPC    HW1 5790   0.300   0.571   3.433  0.7253  1.5299 -0.0948
 1379OPC    HW2 5791   0.256   0.579   3.563 -0.4851  0.6174 -0.4306
 1379OPC     MW 5792   0.245   0.589   3.486 -0.1513  0.2635 -0.5305
 1380OPC     OW 5793   4.279   3.553   0.825  0.4957 -0.2468  0.9947
 1380OPC    HW1 5794   4.366   3.546   0.823  0.5412  0.3696  0.6597
 1380OPC    HW2 5795   4.254   3.479   0.864  1.2880  0.5784  3.2422
 1380OPC     MW 5796   4.288   3.541   0.831  0.6194 -0.0339  1.2772
[truncated: 778,352 more chars]
