# Supplementary material for: Metallicious: Automated Force-Field Parameterization of Covalently Bound Metals for Supramolecular Structures
Source: J Chem Theory Comput. 2024 Oct 7;20(20):9060–71. doi: 10.1021/acs.jctc.4c00850 (PMC11500408; doi:10.1021/acs.jctc.4c00850)
Supplement: Supplementary file 2 — ct4c00850_si_002.zip [file ct4c00850_si_002.zip › SI_MD_input/ZIF-8/metallicious/3_npt.gro]

Generic title
 8832
    1Zn      Zn    1   0.225   0.866   0.316  0.3498 -0.2232 -0.0567
    2Zn      Zn    2   0.250  -0.204   0.890  0.0338  0.3406  0.1662
    3Zn      Zn    3  -0.235   0.152   0.900 -0.1129  0.0857 -0.2795
    4Zn      Zn    4   0.718   0.509   0.297  0.0888  0.1667  0.0099
    5Zn      Zn    5   0.714   0.001   0.602  0.1217 -0.0793 -0.1646
    6Zn      Zn    6  -0.251   0.676   0.613 -0.1862  0.0165  0.0934
    7UNL     H0    7  -0.189   0.420   1.052  2.4449  0.0459 -0.1813
    7UNL     H1    8  -0.234   0.436   1.344  3.4989 -0.7949  0.9301
    7UNL     C2    9  -0.204   0.345   1.129  0.0156  0.6233  0.0041
    7UNL     C3   10  -0.230   0.355   1.272  0.7571 -0.2513  0.0525
    7UNL     C4   11  -0.236   0.154   1.199  0.0858 -0.5056 -0.6259
    7UNL     C5   12  -0.260   0.008   1.205  0.7427  1.5607 -0.4739
    7UNL     N6   13  -0.222   0.223   1.088  0.3648  0.5667  0.4375
    7UNL     N7   14  -0.240   0.232   1.313  0.0296  0.2639  0.2825
    7UNL     H8   15  -0.170  -0.052   1.226  0.2632  0.3131 -1.8272
    7UNL     H9   16  -0.300  -0.036   1.113 -0.6954  0.5122  0.5980
    7UNL    H10   17  -0.330  -0.028   1.281  1.0404  0.0594 -0.8635
    8UNL     H0   18   0.333  -0.459   1.037 -1.0021  1.5354  0.0993
    8UNL     H1   19   0.339  -0.718   0.895 -1.1806 -1.0877 -2.4820
    8UNL     C2   20   0.314  -0.485   0.934  0.0171  0.3285  0.1889
    8UNL     C3   21   0.322  -0.615   0.866 -0.0220 -0.0712  0.1631
    8UNL     C4   22   0.262  -0.462   0.734  0.1718 -0.2925 -0.2162
    8UNL     C5   23   0.194  -0.418   0.606 -0.2146  0.0076 -0.0183
    8UNL     N6   24   0.268  -0.396   0.851 -0.2840  0.0400  0.1861
    8UNL     N7   25   0.284  -0.596   0.743 -0.2211  0.0434 -0.2311
    8UNL     H8   26   0.207  -0.488   0.523 -3.0129 -0.5049 -0.1299
    8UNL     H9   27   0.233  -0.322   0.570  2.2477 -0.4722  1.1555
    8UNL    H10   28   0.084  -0.418   0.608 -0.2333 -1.7120  0.5754
    9UNL     H0   29  -0.061   0.216   0.665  1.6378  1.6211 -0.7759
    9UNL     H1   30  -0.034   0.471   0.554  1.2594 -1.3026  0.3314
    9UNL     C2   31  -0.126   0.302   0.677  0.3696  0.5947 -0.1335
    9UNL     C3   32  -0.104   0.432   0.626  0.6174 -0.2581  0.2985
    9UNL     C4   33  -0.281   0.419   0.749  0.7125 -0.0121 -0.4480
    9UNL     C5   34  -0.400   0.470   0.822 -0.1424  0.8585  0.3210
    9UNL     N6   35  -0.222   0.301   0.761 -0.5698  0.2310  0.0440
    9UNL     N7   36  -0.205   0.501   0.675  0.2463  0.1503  0.3705
    9UNL     H8   37  -0.381   0.575   0.850 -2.8318  2.1765 -2.1338
    9UNL     H9   38  -0.424   0.402   0.905  2.3026 -0.9083 -0.3355
    9UNL    H10   39  -0.491   0.469   0.761  0.0624  1.0490  0.0118
   10UNL     H0   40  -0.278   0.776   0.323  0.2762 -0.5983  1.6630
   10UNL     H1   41  -0.044   0.825   0.167  1.7920 -0.2068 -0.2092
   10UNL     C2   42  -0.173   0.767   0.348  0.8425 -0.6008 -0.5464
   10UNL     C3   43  -0.056   0.800   0.272 -0.0922 -0.4158 -0.4331
   10UNL     C4   44  -0.007   0.766   0.475  0.3196 -0.4576 -0.3885
   10UNL     C5   45   0.072   0.760   0.602 -0.3858 -0.3122  0.6812
   10UNL     N6   46  -0.133   0.734   0.475 -0.1265  0.5907  0.2678
   10UNL     N7   47   0.047   0.800   0.353 -0.4317  0.0301  0.6720
   10UNL     H8   48   0.063   0.845   0.671  0.8262 -0.4743  1.0613
   10UNL     H9   49   0.179   0.758   0.578 -0.3746 -0.7334  0.7644
   10UNL    H10   50   0.048   0.674   0.665  2.6998 -0.2744  2.0805
   11UNL     H0   51  -0.273  -0.169   0.823 -0.6397 -0.9774  0.5068
   11UNL     H1   52  -0.040  -0.328   0.874 -1.2593 -0.3106  0.9862
   11UNL     C2   53  -0.176  -0.138   0.858 -0.4750 -0.5274 -0.3181
   11UNL     C3   54  -0.056  -0.221   0.876  0.4957  0.0030  0.0893
   11UNL     C4   55  -0.003  -0.028   0.905 -0.1957  0.4359 -0.0294
   11UNL     C5   56   0.074   0.100   0.932 -0.4372 -0.5077 -0.4017
   11UNL     N6   57  -0.132  -0.015   0.885 -0.1085  0.4660  0.6321
   11UNL     N7   58   0.055  -0.151   0.899 -0.5759  0.4834 -0.4167
   11UNL     H8   59   0.176   0.075   0.964 -0.6080  0.0425  0.6238
   11UNL     H9   60   0.035   0.162   1.013  1.2064 -0.4782  0.4160
   11UNL    H10   61   0.106   0.154   0.841  0.7757  0.0867  0.3434
   12UNL     H0   62   0.937   0.630  -0.160  0.5210 -1.9960  0.2282
   12UNL     H1   63   0.934   0.667   0.127 -0.7134 -0.0635 -0.0085
   12UNL     C2   64   0.873   0.597  -0.080 -0.2341 -0.2219  0.4181
   12UNL     C3   65   0.871   0.611   0.060 -0.9519 -0.0222  0.1812
   12UNL     C4   66   0.712   0.495  -0.006  0.2146  1.0019  0.3024
   12UNL     C5   67   0.583   0.414   0.004 -0.0610 -0.1433 -0.3821
   12UNL     N6   68   0.769   0.532  -0.118  0.1597 -0.6303 -0.2992
   12UNL     N7   69   0.768   0.547   0.107 -0.0831  0.1945 -0.3659
   12UNL     H8   70   0.556   0.393   0.108  0.9220  0.9451  0.1056
   12UNL     H9   71   0.590   0.324  -0.059 -0.0030 -0.5996  0.2672
   12UNL    H10   72   0.499   0.471  -0.039  1.0720  2.5234  0.7561
   13UNL     H0   73   0.452   0.949   0.502  2.8048  2.9673  3.0832
   13UNL     H1   74   0.444   1.197   0.638  1.8507 -0.7946 -0.9544
   13UNL     C2   75   0.377   1.026   0.491 -0.1795 -0.0798 -0.4498
   13UNL     C3   76   0.378   1.151   0.566  0.0958  0.0726  0.0392
   13UNL     C4   77   0.203   1.131   0.448 -0.1602 -0.3403 -0.1780
   13UNL     C5   78   0.068   1.160   0.390  0.4837 -0.4914  0.8257
   13UNL     N6   79   0.270   1.017   0.420 -0.0857 -0.3687 -0.4909
   13UNL     N7   80   0.273   1.214   0.529  0.4377  0.4333  0.2984
   13UNL     H8   81   0.075   1.146   0.282  1.9596 -1.0803  0.9804
   13UNL     H9   82  -0.003   1.086   0.430  0.8581 -1.0411  0.4741
   13UNL    H10   83   0.022   1.253   0.427 -0.6587 -0.5050 -0.4749
   14UNL     H0   84   0.434   0.146   0.565  1.6167 -0.5829 -0.0048
   14UNL     H1   85   0.208   0.018   0.662 -0.4597 -3.0005 -0.6273
   14UNL     C2   86   0.429   0.064   0.636  0.3232 -0.1709  0.4083
   14UNL     C3   87   0.312   0.004   0.686 -0.1090  0.0948  0.0520
   14UNL     C4   88   0.486  -0.094   0.767  0.2111 -0.2184 -0.8822
   14UNL     C5   89   0.572  -0.189   0.846  0.4947  0.3644  0.1921
   14UNL     N6   90   0.529  -0.007   0.685  0.3857  0.0867  0.0655
   14UNL     N7   91   0.347  -0.089   0.773 -0.3424  0.3086 -0.0600
   14UNL     H8   92   0.680  -0.170   0.847  0.7677 -0.8532  2.7977
   14UNL     H9   93   0.555  -0.296   0.832 -2.1142  0.3942  2.2874
   14UNL    H10   94   0.559  -0.170   0.954 -0.4075  2.7246 -0.2523
   15UNL     H0   95   0.440   0.405   0.418 -0.6037 -0.9325 -1.7996
   15UNL     H1   96   0.211   0.561   0.437 -0.9334  2.4348  0.6921
   15UNL     C2   97   0.425   0.507   0.385 -0.3366 -0.2375  0.0881
   15UNL     C3   98   0.309   0.593   0.405 -0.2065 -0.5046 -0.3316
   15UNL     C4   99   0.472   0.696   0.320  0.0441 -0.7046  0.4356
   15UNL     C5  100   0.550   0.802   0.248 -0.0323 -0.3419  0.7196
   15UNL     N6  101   0.524   0.577   0.337 -0.3037 -0.0250  0.4088
   15UNL     N7  102   0.340   0.714   0.357  0.2787  0.7116  0.6096
   15UNL     H8  103   0.523   0.905   0.273 -0.1319 -0.3848  0.7922
   15UNL     H9  104   0.539   0.790   0.140  1.3323  0.5021  0.4636
   15UNL    H10  105   0.658   0.788   0.255  0.6667  3.7542  0.2225
   16UNL     H0  106   0.714  -0.014   0.293 -2.6185  0.4957 -1.0128
   16UNL     H1  107   0.735   0.231   0.139 -1.1232  0.6767  0.3487
   16UNL     C2  108   0.729   0.089   0.321  0.6177 -0.0875 -0.1401
   16UNL     C3  109   0.735   0.212   0.246  0.6355 -0.7079  0.1570
   16UNL     C4  110   0.713   0.257   0.453  0.5528  0.1154  0.3742
   16UNL     C5  111   0.702   0.322   0.592  0.2984  0.2911  0.4442
   16UNL     N6  112   0.717   0.119   0.450 -0.1039  0.0365  0.1708
   16UNL     N7  113   0.734   0.314   0.329 -0.3092  0.7062  0.1597
   16UNL     H8  114   0.654   0.420   0.585 -1.5665 -0.4627  1.9070
   16UNL     H9  115   0.803   0.338   0.631  1.8451 -2.8392 -1.8561
   16UNL    H10  116   0.638   0.262   0.659  0.6796 -2.1765 -1.2486
   17UNL     H0  117  -0.752   0.726   0.541  1.1856  2.8264  0.4923
   17UNL     H1  118  -0.517   0.824   0.650 -0.8526  0.9576 -0.2686
   17UNL     C2  119  -0.651   0.696   0.518  0.2761 -0.8282  0.5935
   17UNL     C3  120  -0.531   0.748   0.575 -0.0989 -0.2745  0.7887
   17UNL     C4  121  -0.489   0.598   0.439 -0.4161  0.2376  0.9262
   17UNL     C5  122  -0.411   0.495   0.362  0.7139  0.8194  0.9228
   17UNL     N6  123  -0.616   0.618   0.420  0.1852 -0.4221 -0.3361
   17UNL     N7  124  -0.433   0.671   0.541  0.0262 -0.4134  0.1204
   17UNL     H8  125  -0.452   0.393   0.363 -3.1526  2.1900  0.0742
   17UNL     H9  126  -0.427   0.515   0.256  1.9632 -0.0303  0.5469
   17UNL    H10  127  -0.301   0.500   0.370  0.6064  2.6016  1.7807
   18UNL     H0  128   0.975   0.066   1.038 -0.9233  4.5200  1.1356
   18UNL     H1  129   0.732   0.041   0.899  0.6712 -1.5193  2.8769
   18UNL     C2  130   0.953   0.071   0.932 -0.5281 -0.0332  0.6546
   18UNL     C3  131   0.830   0.063   0.858 -0.8345  0.4714 -0.0453
   18UNL     C4  132   0.986   0.082   0.723 -0.2819  0.2310 -0.6346
   18UNL     C5  133   1.066   0.049   0.599 -0.5407 -0.2701  0.2108
   18UNL     N6  134   1.039   0.100   0.839  0.3740  0.0151  0.3119
   18UNL     N7  135   0.853   0.068   0.731  0.2738  0.2193  0.3745
   18UNL     H8  136   1.080  -0.058   0.585  1.6671 -0.1188  0.8128
   18UNL     H9  137   1.167   0.091   0.589 -1.0520  1.0236  0.2101
   18UNL    H10  138   1.021   0.075   0.503 -1.7734 -1.1341  0.5238
   19Zn      Zn  139  -0.235   0.185   1.507  0.2198 -0.0467 -0.0967
   20Zn      Zn  140  -0.237  -0.856   2.088 -0.1176  0.0968  0.2133
   21Zn      Zn  141  -0.732  -0.543   2.101  0.1684  0.2169  0.1396
   22Zn      Zn  142   0.244  -0.170   1.484  0.0243  0.0029 -0.1127
   23Zn      Zn  143   0.256  -0.683   1.789 -0.0008 -0.2682 -0.0234
   24Zn      Zn  144  -0.709  -0.033   1.798 -0.1299  0.1654 -0.2137
   25UNL     H0  145  -0.651  -0.279   2.260  0.1025 -0.8356 -0.2614
   25UNL     H1  146  -0.673  -0.270   2.548 -1.2298 -0.4682  0.1390
   25UNL     C2  147  -0.678  -0.356   2.331 -0.5611 -0.3901 -0.0212
   25UNL     C3  148  -0.684  -0.346   2.472 -0.3443 -0.1577 -0.3154
   25UNL     C4  149  -0.722  -0.545   2.398 -0.0237  0.2232 -0.4239
   25UNL     C5  150  -0.769  -0.685   2.403 -0.4702 -0.6408 -0.0349
   25UNL     N6  151  -0.714  -0.474   2.286  0.7033 -0.5118 -0.4120
   25UNL     N7  152  -0.717  -0.464   2.511 -0.0157 -0.7229  0.0239
   25UNL     H8  153  -0.776  -0.731   2.304  0.3482  0.7030 -0.7501
   25UNL     H9  154  -0.874  -0.688   2.437 -0.4420  0.3727  0.1793
   25UNL    H10  155  -0.702  -0.748   2.462 -0.3621 -0.1519  0.3743
   26UNL     H0  156  -0.170  -1.133   2.237  2.1150 -4.3697 -0.0884
   26UNL     H1  157  -0.193  -1.367   2.116  0.3805 -0.0547 -0.6571
   26UNL     C2  158  -0.198  -1.145   2.133 -0.6420 -0.7111  0.0405
   26UNL     C3  159  -0.204  -1.271   2.067  0.5236  0.7713  0.8887
   26UNL     C4  160  -0.249  -1.114   1.936  0.1060  0.8816 -0.4731
   26UNL     C5  161  -0.276  -1.040   1.808  0.3132 -0.2605  0.2376
   26UNL     N6  162  -0.210  -1.049   2.045  0.1226 -0.4605 -0.0242
   26UNL     N7  163  -0.251  -1.253   1.943 -0.1518  0.2725  0.0069
   26UNL     H8  164  -0.381  -1.045   1.775  0.2925 -2.0743  0.5007
   26UNL     H9  165  -0.216  -1.070   1.721  0.7472 -0.8681  0.7366
   26UNL    H10  166  -0.250  -0.934   1.823  1.1590 -0.1477 -1.7174
   27UNL     H0  167  -0.581  -0.522   1.829  0.7425 -0.4270  2.7033
   27UNL     H1  168  -0.508  -0.250   1.743 -1.4742  0.5696 -0.2417
   27UNL     C2  169  -0.616  -0.422   1.850 -0.0725  0.0367 -0.3446
   27UNL     C3  170  -0.584  -0.291   1.808 -0.7655 -0.2500  0.0807
   27UNL     C4  171  -0.737  -0.284   1.962  0.3446  0.8577  0.4115
   27UNL     C5  172  -0.867  -0.242   2.031  0.2649 -0.4616 -0.0558
   27UNL     N6  173  -0.697  -0.409   1.953  0.7808  0.0987 -0.5500
   27UNL     N7  174  -0.665  -0.209   1.877  0.5477  0.2213  0.2473
   27UNL     H8  175  -0.874  -0.275   2.135 -1.3016 -0.5836 -0.1728
   27UNL     H9  176  -0.955  -0.280   1.978 -1.4386  1.9204  0.9161
   27UNL    H10  177  -0.871  -0.133   2.031  1.8561 -0.3362 -2.3580
   28UNL     H0  178  -0.739   0.079   1.514  0.4974 -1.1123 -1.3759
   28UNL     H1  179  -0.514   0.178   1.372 -0.0695  0.0601  1.0635
   28UNL     C2  180  -0.632   0.083   1.535  0.2479  0.1702 -0.1591
   28UNL     C3  181  -0.521   0.128   1.468  0.2660  0.1164  1.1166
   28UNL     C4  182  -0.467   0.080   1.660 -0.0593 -0.1490 -0.1388
   28UNL     C5  183  -0.393   0.082   1.793 -0.2800  0.0467  0.7753
   28UNL     N6  184  -0.596   0.036   1.647 -0.0272  0.0969 -0.0128
   28UNL     N7  185  -0.417   0.130   1.545 -0.0252  0.0110 -0.3862
   28UNL     H8  186  -0.447   0.008   1.853  0.0164  0.2930  1.3634
   28UNL     H9  187  -0.410   0.168   1.859 -2.2619 -0.9398  1.6296
   28UNL    H10  188  -0.293   0.038   1.800 -0.2973 -0.0874  0.2082
   29UNL     H0  189  -0.747  -0.858   2.072 -0.2352  1.0105  1.5157
   29UNL     H1  190  -0.507  -0.996   2.049 -0.2021  0.1363 -1.2716
   29UNL     C2  191  -0.645  -0.822   2.065 -0.0494  0.2711  0.0945
   29UNL     C3  192  -0.527  -0.891   2.060 -0.4631 -0.0442  0.1615
   29UNL     C4  193  -0.485  -0.685   2.077 -0.6433 -0.1682 -0.1271
   29UNL     C5  194  -0.419  -0.553   2.091 -0.8428  0.4247 -0.5613
   29UNL     N6  195  -0.616  -0.694   2.085  0.2684 -0.2407  0.1099
   29UNL     N7  196  -0.425  -0.808   2.072  0.1694 -0.0218 -0.3780
   29UNL     H8  197  -0.477  -0.480   2.148  0.1472  1.5191 -0.9003
   29UNL     H9  198  -0.377  -0.504   2.002  1.6797 -2.8078 -1.3854
   29UNL    H10  199  -0.333  -0.564   2.159 -1.2237  3.8414  0.6847
   30UNL     H0  200   0.430   0.005   1.048  1.7640  1.1360  1.6829
   30UNL     H1  201   0.445  -0.003   1.314  1.7291 -0.5625 -1.0292
   30UNL     C2  202   0.367  -0.054   1.113  0.4087  0.2141 -0.3905
   30UNL     C3  203   0.380  -0.063   1.252  0.0165  0.2776 -0.1075
   30UNL     C4  204   0.224  -0.195   1.187  0.1192 -0.4541  0.2453
   30UNL     C5  205   0.113  -0.290   1.200  0.1073 -0.3449 -0.0989
   30UNL     N6  206   0.286  -0.149   1.076  0.5968  0.1658  0.1464
   30UNL     N7  207   0.288  -0.145   1.299 -0.3512 -0.2534  0.2866
   30UNL     H8  208   0.060  -0.333   1.113 -0.5207  0.4758 -0.1299
   30UNL     H9  209   0.026  -0.241   1.246  0.6476 -0.9148  1.6036
   30UNL    H10  210   0.133  -0.378   1.262  0.6815  1.8690  3.0627
   31UNL     H0  211   0.033   0.303   1.616 -1.0185  0.4444 -1.5743
   31UNL     H1  212   0.029   0.496   1.813  2.3546 -1.4517 -1.7755
   31UNL     C2  213  -0.051   0.362   1.650 -0.2966  0.4719  0.2599
   31UNL     C3  214  -0.050   0.456   1.750  0.2229 -0.0836 -0.1416
   31UNL     C4  215  -0.248   0.429   1.673  1.2040 -0.1999  0.4083
   31UNL     C5  216  -0.393   0.445   1.641 -0.0489 -0.5278 -0.7554
   31UNL     N6  217  -0.175   0.348   1.606  0.2452  0.5242  0.2555
   31UNL     N7  218  -0.172   0.506   1.755 -0.1116 -0.7400 -0.5273
   31UNL     H8  219  -0.432   0.548   1.638  1.3781  0.0479 -0.3125
   31UNL     H9  220  -0.407   0.408   1.539  0.3291  1.3820 -1.5438
   31UNL    H10  221  -0.447   0.376   1.707  3.1656 -3.2467 -0.7533
   32UNL     H0  222   0.001  -0.555   1.727 -1.6686 -0.7321 -0.9405
   32UNL     H1  223  -0.225  -0.614   1.867 -0.2677 -0.6008  1.1941
   32UNL     C2  224  -0.012  -0.625   1.808 -0.1893  0.5874  0.5170
   32UNL     C3  225  -0.129  -0.663   1.874 -0.1854 -0.7332 -0.4549
   32UNL     C4  226   0.031  -0.783   1.936 -0.9835 -0.3310 -0.0634
   32UNL     C5  227   0.107  -0.890   2.004 -0.2598 -0.2432 -0.2726
   32UNL     N6  228   0.080  -0.704   1.843  0.1349  0.5133 -0.2012
   32UNL     N7  229  -0.104  -0.764   1.956  0.3454 -0.6317  0.2677
   32UNL     H8  230   0.198  -0.848   2.048  1.3041  0.0317 -3.4890
   32UNL     H9  231   0.150  -0.962   1.933  0.2143  0.9357 -1.2220
   32UNL    H10  232   0.041  -0.949   2.068 -0.0079  0.0928  0.2994
   33UNL     H0  233  -0.026  -0.284   1.592 -1.1928  0.0723 -0.9401
   33UNL     H1  234  -0.250  -0.123   1.619 -0.3504  1.2733  0.0284
   33UNL     C2  235  -0.037  -0.179   1.569  0.1771  0.6083  0.5954
   33UNL     C3  236  -0.153  -0.093   1.580 -0.1274  0.2718 -0.2331
   33UNL     C4  237   0.007   0.002   1.489  0.1571 -0.2296  0.4552
   33UNL     C5  238   0.074   0.113   1.414 -0.3173 -0.0612  0.1217
   33UNL     N6  239   0.060  -0.116   1.517  0.1928 -0.0617  0.2136
   33UNL     N7  240  -0.122   0.028   1.537  0.0058  0.9786  0.5060
   33UNL     H8  241   0.147   0.085   1.337  0.8184  1.2495  0.6928
   33UNL     H9  242   0.141   0.157   1.489  0.5459  1.8563 -1.6797
   33UNL    H10  243   0.004   0.194   1.392  0.4998  0.4320 -0.7064
   34UNL     H0  244   0.355  -0.663   1.523 -1.7009  0.7695 -2.0095
   34UNL     H1  245   0.318  -0.428   1.366 -0.5280 -0.3688 -0.1296
   34UNL     C2  246   0.321  -0.563   1.545 -0.0047  0.8742  0.6806
   34UNL     C3  247   0.297  -0.449   1.471  0.2524 -0.1859  0.0693
   34UNL     C4  248   0.258  -0.410   1.674  0.0823  0.1697 -0.1909
   34UNL     C5  249   0.231  -0.327   1.799 -0.1307 -0.4566 -1.3543
   34UNL     N6  250   0.286  -0.541   1.668 -0.2770  0.4217 -0.0133
   34UNL     N7  251   0.251  -0.353   1.551 -0.1164 -0.2768  0.4382
   34UNL     H8  252   0.192  -0.401   1.870 -0.9422  0.6121 -0.6494
   34UNL     H9  253   0.171  -0.236   1.793  0.7309  0.2716  0.2912
   34UNL    H10  254   0.328  -0.310   1.849 -0.5227  2.9007 -1.4942
   35UNL     H0  255  -1.221  -0.013   1.760 -0.8912 -1.5534 -2.7071
   35UNL     H1  256  -0.976   0.084   1.891 -1.4200  1.0629 -0.4582
   35UNL     C2  257  -1.115  -0.027   1.740  0.1165  0.7646  0.2335
   35UNL     C3  258  -0.994   0.019   1.806  0.7385 -0.0994 -0.0907
   35UNL     C4  259  -0.958  -0.134   1.658 -0.6759 -0.2870  0.2330
   35UNL     C5  260  -0.879  -0.216   1.560  0.2046  0.3421 -0.1262
   35UNL     N6  261  -1.089  -0.117   1.647  0.2925 -0.7889  0.0364
   35UNL     N7  262  -0.894  -0.045   1.746  0.2539  0.2406  0.3179
   35UNL     H8  263  -0.947  -0.283   1.507  1.1762 -1.2494  0.5753
   35UNL     H9  264  -0.841  -0.143   1.488 -1.3137  2.5759  1.2016
   35UNL    H10  265  -0.796  -0.274   1.602  0.2714 -0.8591 -1.8518
   36UNL     H0  266   0.430  -0.498   2.241 -3.1191  1.5298 -0.2847
   36UNL     H1  267   0.219  -0.620   2.106  0.6101 -0.3585  0.4988
   36UNL     C2  268   0.429  -0.537   2.140  0.6756  0.3244 -0.0232
   36UNL     C3  269   0.321  -0.601   2.074  0.0534  0.6632 -0.7935
   36UNL     C4  270   0.492  -0.604   1.951  0.5761 -1.4043  0.0013
   36UNL     C5  271   0.576  -0.618   1.830  0.1174 -1.1177 -0.3281
   36UNL     N6  272   0.530  -0.547   2.060 -0.1404 -0.9139  0.0387
   36UNL     N7  273   0.360  -0.635   1.954  0.1956 -0.0201 -0.0292
   36UNL     H8  274   0.682  -0.609   1.860  0.5431 -1.4900 -1.6691
   36UNL     H9  275   0.568  -0.528   1.768  1.7513 -0.6995  0.0118
   36UNL    H10  276   0.559  -0.711   1.775 -1.0679 -2.3509  1.9689
   37Zn      Zn  277  -0.756  -0.524   2.700  0.1731  0.1707  0.1487
   38Zn      Zn  278  -0.737  -1.573   3.291  0.0052 -0.1368  0.0629
   39Zn      Zn  279  -1.220  -1.217   3.281 -0.1464  0.0334 -0.0875
   40Zn      Zn  280  -0.247  -0.858   2.704  0.2651 -0.4237 -0.1212
   41Zn      Zn  281  -0.228  -1.383   3.020 -0.2813 -0.2051 -0.0656
   42Zn      Zn  282  -1.244  -0.694   2.990  0.0148 -0.1405  0.3663
   43UNL     H0  283  -1.112  -0.976   3.476  1.9296 -1.2373  0.0364
   43UNL     H1  284  -1.145  -1.004   3.749  1.0326 -2.2852  1.3487
   43UNL     C2  285  -1.156  -1.061   3.526  0.2059 -0.3258  0.1353
   43UNL     C3  286  -1.172  -1.067   3.666 -0.7461 -0.1376  0.1859
   43UNL     C4  287  -1.218  -1.250   3.576 -1.2282 -0.0106  0.2464
   43UNL     C5  288  -1.238  -1.394   3.567  0.5772 -0.0492  0.3303
   43UNL     N6  289  -1.193  -1.177   3.471 -0.7210 -0.1139 -0.3843
   43UNL     N7  290  -1.207  -1.185   3.698 -0.2748  0.4529 -0.3358
   43UNL     H8  291  -1.311  -1.430   3.493 -0.0822  0.9190  0.4946
   43UNL     H9  292  -1.259  -1.438   3.665  1.2163  1.1836  1.0382
   43UNL    H10  293  -1.144  -1.442   3.536 -0.0787 -2.6346  2.0207
   44UNL     H0  294  -0.713  -1.866   3.439  0.5585 -1.6554 -0.0130
   44UNL     H1  295  -0.660  -2.089   3.286 -0.6922 -0.9205 -0.5859
   44UNL     C2  296  -0.712  -1.869   3.331  0.0321  0.4601 -0.1197
   44UNL     C3  297  -0.685  -1.989   3.251  0.5741 -0.3247  0.1471
   44UNL     C4  298  -0.747  -1.825   3.128 -0.0803 -0.0818 -0.1170
   44UNL     C5  299  -0.787  -1.738   3.011 -0.4284 -0.3088  0.3565
   44UNL     N6  300  -0.736  -1.769   3.247 -0.1495  0.1847 -0.2089
   44UNL     N7  301  -0.708  -1.955   3.125 -0.0501  0.5978  0.7560
   44UNL     H8  302  -0.707  -1.708   2.943  1.4949 -1.9639  1.7851
   44UNL     H9  303  -0.833  -1.640   3.033 -0.4559  0.4278 -2.5229
   44UNL    H10  304  -0.845  -1.796   2.937 -0.7614  0.0594  0.3252
   45UNL     H0  305  -0.964  -1.115   3.101  0.1887  0.3381 -3.4026
   45UNL     H1  306  -0.972  -0.879   2.944  0.8965 -1.9017 -0.3158
   45UNL     C2  307  -1.044  -1.041   3.093  0.1316  0.8136  0.1197
   45UNL     C3  308  -1.040  -0.920   3.018  0.5796  0.2002  0.6449
   45UNL     C4  309  -1.224  -0.955   3.132  0.5763 -0.1352 -0.0049
   45UNL     C5  310  -1.367  -0.929   3.195 -0.7619 -0.0220 -0.3294
   45UNL     N6  311  -1.152  -1.060   3.160  0.4826  0.1316  0.3004
   45UNL     N7  312  -1.156  -0.864   3.047 -0.5558  0.3941  0.4385
   45UNL     H8  313  -1.395  -0.984   3.285  0.1016 -1.6547 -1.0151
   45UNL     H9  314  -1.445  -0.971   3.131 -0.8888  3.0434 -2.4411
   45UNL    H10  315  -1.403  -0.827   3.215  0.6651  0.1018  1.9914
   46UNL     H0  316  -1.276  -0.604   2.705  0.1164  1.2176  0.8140
   46UNL     H1  317  -1.048  -0.530   2.548 -0.4650  1.7290  0.5803
   46UNL     C2  318  -1.169  -0.605   2.720  0.3563 -0.3071 -0.6148
   46UNL     C3  319  -1.054  -0.563   2.651  0.0009 -0.1418  0.0521
   46UNL     C4  320  -1.005  -0.596   2.853  0.4029  0.3473 -0.5665
   46UNL     C5  321  -0.934  -0.594   2.985 -0.1723  0.1676  1.1136
   46UNL     N6  322  -1.132  -0.627   2.848  0.2658 -0.2062  0.6537
   46UNL     N7  323  -0.950  -0.566   2.731 -0.4210 -0.7640  0.4744
   46UNL     H8  324  -0.829  -0.616   2.965 -1.1153 -2.5373 -1.6644
   46UNL     H9  325  -0.966  -0.668   3.060  1.4442  0.2133  1.8852
   46UNL    H10  326  -0.949  -0.498   3.036  2.8829  0.5903  1.3943
   47UNL     H0  327  -1.226  -1.492   3.161 -1.6594 -0.4365  1.7779
   47UNL     H1  328  -1.020  -1.682   3.188 -2.0158 -0.7728  0.0315
   47UNL     C2  329  -1.134  -1.489   3.218 -0.6021  0.2367  0.1222
   47UNL     C3  330  -1.021  -1.579   3.222 -0.4247 -0.9464  0.7178
   47UNL     C4  331  -0.979  -1.387   3.294 -0.1185 -0.1684 -0.7853
   47UNL     C5  332  -0.899  -1.271   3.344 -0.0982 -0.0609  0.0243
   47UNL     N6  333  -1.099  -1.370   3.259  0.2419  0.6853 -0.4293
   47UNL     N7  334  -0.925  -1.508   3.272 -0.3778  0.1175 -0.4319
   47UNL     H8  335  -0.887  -1.280   3.453  0.0245 -0.4369 -0.0172
   47UNL     H9  336  -0.942  -1.171   3.331  0.4824  0.1144 -0.5848
   47UNL    H10  337  -0.803  -1.273   3.292  1.1003  1.1731  2.0250
   48UNL     H0  338  -0.025  -0.718   2.259 -2.6117  1.0389 -1.3120
   48UNL     H1  339  -0.010  -0.725   2.551  1.0773  0.8070 -0.8550
   48UNL     C2  340  -0.082  -0.773   2.332  0.0917 -0.2563 -0.0327
   48UNL     C3  341  -0.076  -0.767   2.476 -0.0860  0.3795  0.3715
   48UNL     C4  342  -0.251  -0.870   2.395  0.5067 -0.5642 -0.4939
   48UNL     C5  343  -0.387  -0.950   2.393 -0.0783  0.1078 -0.2734
   48UNL     N6  344  -0.187  -0.831   2.287 -0.2885 -0.1349  0.2537
   48UNL     N7  345  -0.190  -0.829   2.511 -0.1320 -0.3554  0.5485
   48UNL     H8  346  -0.384  -1.006   2.299  2.4929 -3.4760  1.6923
   48UNL     H9  347  -0.472  -0.882   2.387 -0.5052 -0.4601 -0.7428
   48UNL    H10  348  -0.395  -1.024   2.474 -0.9125  0.4103 -0.0724
   49UNL     H0  349  -0.506  -0.441   2.883 -1.0471 -1.5897  0.6368
   49UNL     H1  350  -0.513  -0.192   3.026  0.1186  1.6066 -2.4729
   49UNL     C2  351  -0.581  -0.364   2.885 -0.0615 -0.5739 -0.1260
   49UNL     C3  352  -0.580  -0.241   2.956 -0.6833 -0.4300 -0.3959
   49UNL     C4  353  -0.753  -0.261   2.841 -0.8759 -0.0292 -0.1327
   49UNL     C5  354  -0.883  -0.215   2.785 -0.0502 -0.5279 -0.2397
   49UNL     N6  355  -0.691  -0.375   2.817 -0.6183 -1.2682 -0.4199
   49UNL     N7  356  -0.686  -0.172   2.920 -0.2480 -0.0456  0.3794
   49UNL     H8  357  -0.973  -0.268   2.818  0.2012 -0.8596 -0.0775
   49UNL     H9  358  -0.895  -0.106   2.791  0.6517 -0.5106  1.6560
   49UNL    H10  359  -0.895  -0.225   2.677 -1.5768 -1.0254 -0.0503
   50UNL     H0  360  -0.466  -1.251   2.952  1.0613  1.7108  1.0143
   50UNL     H1  361  -0.726  -1.321   3.074 -0.4016 -0.0694 -2.4562
   50UNL     C2  362  -0.502  -1.327   3.021  1.0990  0.3787 -0.3905
   50UNL     C3  363  -0.631  -1.372   3.079 -0.6964 -0.4913 -0.1615
   50UNL     C4  364  -0.471  -1.494   3.148 -0.1873  0.0783  0.7187
   50UNL     C5  365  -0.389  -1.581   3.240 -0.5485 -0.9468  0.5707
   50UNL     N6  366  -0.414  -1.419   3.052  0.1064  0.1472  0.3834
   50UNL     N7  367  -0.608  -1.474   3.159  0.6350  0.5036  0.1572
   50UNL     H8  368  -0.373  -1.670   3.178  0.3310  0.3456 -1.1728
   50UNL     H9  369  -0.430  -1.595   3.341 -1.5366  1.5318  0.5937
   50UNL    H10  370  -0.290  -1.535   3.249 -1.1912  0.8345 -0.7219
   51UNL     H0  371  -0.505  -0.972   2.841  2.7471  0.8176 -0.7970
   51UNL     H1  372  -0.744  -0.828   2.877 -0.5572 -1.0811 -0.5453
   51UNL     C2  373  -0.533  -0.873   2.809  0.7813  0.3592 -0.6045
   51UNL     C3  374  -0.654  -0.798   2.824 -0.4081 -0.1804  0.1917
   51UNL     C4  375  -0.508  -0.696   2.703  0.1365 -0.0307 -0.1912
   51UNL     C5  376  -0.429  -0.586   2.641 -0.0915 -0.2639 -0.0090
   51UNL     N6  377  -0.449  -0.810   2.734 -0.3546  0.1639  0.2021
   51UNL     N7  378  -0.637  -0.683   2.758  0.0784  0.2318 -0.0489
   51UNL     H8  379  -0.468  -0.484   2.655  1.9323  1.1505 -3.4357
   51UNL     H9  380  -0.461  -0.597   2.536 -0.9157 -1.0104  0.3095
   51UNL    H10  381  -0.322  -0.583   2.663 -0.2044  4.1263  0.8977
   52UNL     H0  382  -0.164  -1.380   2.710 -0.8129 -0.7838 -0.8812
   52UNL     H1  383  -0.208  -1.138   2.583  1.2689  0.1697  0.1695
   52UNL     C2  384  -0.195  -1.286   2.753  0.2857 -0.7367 -0.1604
   52UNL     C3  385  -0.209  -1.163   2.688  0.1314 -0.0570  0.1076
   52UNL     C4  386  -0.221  -1.124   2.888  0.5325 -0.1991 -0.5014
   52UNL     C5  387  -0.228  -1.046   3.014  0.5313  0.1183  0.4581
   52UNL     N6  388  -0.210  -1.251   2.879  0.6007  0.2930  0.2321
   52UNL     N7  389  -0.228  -1.061   2.770  0.3870 -0.0753  0.0642
   52UNL     H8  390  -0.128  -1.011   3.045  0.9401 -0.0724 -0.6005
   52UNL     H9  391  -0.287  -1.102   3.087 -1.0987  0.9293 -0.1895
   52UNL    H10  392  -0.289  -0.959   2.991  0.3574 -0.0024  0.4647
   53UNL     H0  393  -1.758  -0.690   2.904  0.0305 -1.4984 -0.3813
   53UNL     H1  394  -1.537  -0.615   3.060 -0.0043 -1.2341  1.1374
   53UNL     C2  395  -1.654  -0.720   2.895  0.7526  0.6029  0.3867
   53UNL     C3  396  -1.547  -0.688   2.982  0.2692  0.3518 -0.4433
   53UNL     C4  397  -1.483  -0.811   2.818  0.7174  0.0950  0.8500
   53UNL     C5  398  -1.392  -0.877   2.716  0.1774  0.0159 -0.2384
   53UNL     N6  399  -1.611  -0.798   2.804  0.0555 -0.1097  0.2488
   53UNL     N7  400  -1.437  -0.741   2.924  0.0783 -0.1354 -0.1100
   53UNL     H8  401  -1.361  -0.793   2.652  2.4035  0.1734  0.9721
   53UNL     H9  402  -1.311  -0.943   2.747 -1.2227 -0.5675  2.4652
   53UNL    H10  403  -1.443  -0.942   2.643 -0.3822 -0.6571  0.7296
   54UNL     H0  404  -0.010  -1.229   3.485  1.2519  2.9236 -0.7994
   54UNL     H1  405  -0.247  -1.335   3.357 -0.9670  3.5430  0.5898
   54UNL     C2  406  -0.032  -1.262   3.384 -0.3550  1.0949  0.0802
   54UNL     C3  407  -0.150  -1.316   3.313 -0.0921 -0.4901  0.4033
   54UNL     C4  408   0.016  -1.283   3.185  0.5929  0.3403 -0.2043
   54UNL     C5  409   0.096  -1.279   3.065 -0.6978  0.7489  0.0225
   54UNL     N6  410   0.070  -1.261   3.300  0.2811 -0.0468 -0.6663
   54UNL     N7  411  -0.116  -1.331   3.186 -0.5395  0.4328 -0.5054
   54UNL     H8  412   0.031  -1.322   2.988 -0.4755 -0.0369  0.2720
   54UNL     H9  413   0.184  -1.344   3.064  1.1813  3.1355 -0.5625
   54UNL    H10  414   0.122  -1.176   3.035 -1.7162  1.0901  0.2723
   55Zn      Zn  415  -1.231  -1.229   3.893  0.0845 -0.0401 -0.0597
   56Zn      Zn  416   0.731   0.513  -0.307 -0.0875 -0.0822 -0.1651
   57Zn      Zn  417   0.229   0.848  -0.292  0.0816 -0.0548  0.2798
   58Zn      Zn  418  -0.738  -1.574   3.880  0.0190  0.0067  0.1021
   59Zn      Zn  419   1.223   0.696  -0.596 -0.0006  0.1514  0.0719
   60Zn      Zn  420   0.209   1.365  -0.634 -0.2881 -0.4731  0.0752
   61UNL     H0  421   0.255   1.117  -0.131 -4.4547  0.3698 -0.8617
   61UNL     H1  422   0.233   1.132   0.145 -0.7775 -1.1748  0.9741
   61UNL     C2  423   0.238   1.035  -0.063 -0.7588  0.3558  0.2615
   61UNL     C3  424   0.233   1.049   0.076 -0.4695  0.1635 -0.6984
   61UNL     C4  425   0.216   0.848   0.017 -0.0796 -0.2462 -0.4945
   61UNL     C5  426   0.199   0.697   0.029  0.4954 -0.1978 -0.6077
   61UNL     N6  427   0.235   0.908  -0.101  0.3249 -0.3260  0.0918
   61UNL     N7  428   0.223   0.926   0.128  0.2482  0.9356  0.3151
   61UNL     H8  429   0.103   0.669  -0.014  0.1006 -0.7256  0.5690
   61UNL     H9  430   0.195   0.661   0.133 -0.4603 -0.7886 -0.8419
   61UNL    H10  431   0.281   0.647  -0.024  0.4097  1.5586 -2.5463
   62UNL     H0  432   0.826   0.239  -0.165  1.9752 -0.3590 -0.1549
   62UNL     H1  433   0.812   0.005  -0.293  3.0940  0.4497 -0.5102
   62UNL     C2  434   0.803   0.229  -0.270  0.2765  0.3934  0.1137
   62UNL     C3  435   0.783   0.102  -0.331 -0.1910  0.0019  0.5506
   62UNL     C4  436   0.718   0.259  -0.461  1.3289 -0.5509 -0.0894
   62UNL     C5  437   0.673   0.331  -0.589  0.3795 -0.0914 -0.5507
   62UNL     N6  438   0.757   0.321  -0.350  0.4529  0.2675 -0.4534
   62UNL     N7  439   0.744   0.131  -0.454 -0.1364  0.0699 -0.5280
   62UNL     H8  440   0.601   0.410  -0.563  1.0269  0.5375 -0.6445
   62UNL     H9  441   0.638   0.264  -0.668 -1.7718  1.7187 -1.2550
   62UNL    H10  442   0.753   0.393  -0.632  0.3776  0.4829  0.2428
   63UNL     H0  443   0.422   0.910  -0.564  2.2732  0.9407  1.4093
   63UNL     H1  444   0.434   1.164  -0.685 -0.3001  1.9744  0.2318
   63UNL     C2  445   0.360   0.997  -0.547  0.4737  0.0815 -0.3431
   63UNL     C3  446   0.371   1.125  -0.607  0.6227  0.0442  0.0692
   63UNL     C4  447   0.202   1.109  -0.479  0.0581 -0.0522  0.3961
   63UNL     C5  448   0.066   1.158  -0.423 -0.6411  0.1103  0.1465
   63UNL     N6  449   0.267   0.998  -0.458  0.5464  0.1802  0.0837
   63UNL     N7  450   0.264   1.192  -0.572  0.4329  0.7803 -0.2691
   63UNL     H8  451   0.059   1.126  -0.319 -1.4957  0.7815  0.3101
   63UNL     H9  452  -0.018   1.121  -0.483 -1.0082 -3.4286  2.5490
   63UNL    H10  453   0.069   1.268  -0.422  0.5642  0.1598 -1.9584
   64UNL     H0  454   0.206   1.462  -0.926 -0.3162  1.8457  1.4579
   64UNL     H1  455   0.435   1.494  -1.073 -0.1096  0.2423 -0.3391
   64UNL     C2  456   0.309   1.466  -0.892  0.4747  0.6535 -0.5755
   64UNL     C3  457   0.431   1.491  -0.965  0.0865 -0.0566 -0.3384
   64UNL     C4  458   0.471   1.465  -0.758 -0.2081 -0.2370  0.2641
   64UNL     C5  459   0.549   1.459  -0.630 -0.1973 -0.3341  0.0345
   64UNL     N6  460   0.344   1.436  -0.770 -0.1920  0.7805 -0.1317
   64UNL     N7  461  -1.430  -1.280   3.928  0.5247  0.3483  1.1171
   64UNL     H8  462   0.560   1.353  -0.605  0.7801 -0.2561 -0.0302
   64UNL     H9  463   0.507   1.509  -0.542  0.9665  1.4568 -0.3774
   64UNL    H10  464   0.652   1.491  -0.647  0.6296 -3.4089 -1.4650
   65UNL     H0  465   0.217   0.543  -0.357  0.2560 -4.5178  0.9344
   65UNL     H1  466   0.451   0.389  -0.368  2.5945  1.0750 -1.7867
   65UNL     C2  467   0.317   0.571  -0.326 -0.4547 -0.3763  0.1691
   65UNL     C3  468   0.438   0.492  -0.338  0.1454  0.4187 -0.3574
   65UNL     C4  469   0.483   0.684  -0.269  0.0989 -0.2114 -0.2448
   65UNL     C5  470   0.562   0.800  -0.206 -0.1835 -0.8194  0.1290
   65UNL     N6  471   0.358   0.691  -0.297  0.3350  0.0878 -0.1108
   65UNL     N7  472   0.538   0.565  -0.300 -0.0464  0.8092  0.0235
   65UNL     H8  473   0.661   0.804  -0.253 -0.6723 -0.1491 -0.8929
   65UNL     H9  474   0.562   0.780  -0.099 -2.6716  0.3041  0.4080
   65UNL    H10  475   0.507   0.894  -0.211  1.2104 -0.0260 -1.4615
   66UNL     H0  476  -0.528  -1.415   3.447 -0.3808  0.6700  0.4746
   66UNL     H1  477  -0.525  -1.404   3.727  2.6402 -3.2477  0.5347
   66UNL     C2  478  -0.589  -1.469   3.518 -0.3882 -0.9518 -0.6947
   66UNL     C3  479  -0.586  -1.467   3.663  0.1928 -0.1924 -0.3937
   66UNL     C4  480  -0.735  -1.611   3.587 -0.0834 -0.1686  0.1479
   66UNL     C5  481  -0.876  -1.672   3.599  0.4390  0.5180  0.6115
   66UNL     N6  482  -0.674  -1.561   3.485  0.3504 -0.1906 -0.2154
   66UNL     N7  483  -0.687  -1.547   3.700 -0.3700 -0.4142 -0.2552
   66UNL     H8  484  -0.894  -1.752   3.527  2.5524 -0.0853  0.6783
   66UNL     H9  485  -0.956  -1.600   3.579  0.4962  0.1589 -0.9928
   66UNL    H10  486  -0.899  -1.696   3.703  0.7017  1.1384  0.8226
   67UNL     H0  487  -0.993  -1.141   4.070  0.1553  0.4089 -1.0946
   67UNL     H1  488  -0.989  -0.896   4.215  1.2259  1.0608 -2.7793
   67UNL     C2  489  -1.068  -1.063   4.078  0.0373  0.2137 -0.2081
   67UNL     C3  490  -1.068  -0.942   4.157 -0.3551 -0.4837  0.3594
   67UNL     C4  491  -1.256  -0.971   4.052 -0.0009  0.2727  0.5941
   67UNL     C5  492  -1.401  -0.939   4.002 -0.2008  0.7512 -0.4673
   67UNL     N6  493  -1.178  -1.073   4.008  0.3393  0.1719 -0.1587
   67UNL     N7  494  -1.185  -0.885   4.135 -0.5989 -0.0080 -0.4198
   67UNL     H8  495  -1.416  -0.831   3.996 -0.1386  0.9047  1.5336
   67UNL     H9  496  -1.417  -0.994   3.908 -0.5450  2.8746 -1.7118
   67UNL    H10  497  -1.473  -0.977   4.076  0.6377 -2.0205 -0.9633
   68UNL     H0  498   0.974   0.823  -0.651 -1.3581  1.2864 -0.4854
   68UNL     H1  499   0.728   0.759  -0.520 -0.1725  0.8723  1.1498
   68UNL     C2  500   0.943   0.750  -0.578  0.3681  0.1784 -0.7946
   68UNL     C3  501   0.823   0.708  -0.517 -0.6366 -0.0255  1.0008
   68UNL     C4  502   0.986   0.587  -0.457 -0.0337 -0.0214  0.1774
   68UNL     C5  503   1.063   0.481  -0.387  0.2388 -0.1068 -0.5625
   68UNL     N6  504   1.041   0.674  -0.536 -0.3154 -0.3069 -0.2710
   68UNL     N7  505   0.851   0.605  -0.446  0.7917  0.1875 -0.2371
   68UNL     H8  506   1.040   0.466  -0.281 -1.7613  2.0913 -0.6087
   68UNL     H9  507   1.169   0.502  -0.408 -0.1098  0.0438 -2.2842
   68UNL    H10  508   1.045   0.386  -0.440 -1.0699  0.2880 -0.8572
   69UNL     H0  509  -1.006  -1.683   3.985  0.5279  0.0081 -1.4703
   69UNL     H1  510  -1.222  -1.505   4.043  1.0525 -1.1641  0.8138
   69UNL     C2  511  -1.027  -1.579   3.961 -0.5676  0.1664  0.0179
   69UNL     C3  512  -1.132  -1.492   3.984  0.1346 -0.2781 -0.4653
   69UNL     C4  513  -0.980  -1.383   3.894  0.3691 -0.3920 -0.2027
   69UNL     C5  514  -0.897  -1.282   3.822 -0.3121 -0.1515 -0.6753
   69UNL     N6  515  -0.930  -1.503   3.916  0.1008 -0.2922  0.9080
   69UNL     N7  516  -1.108  -1.374   3.938  0.1553 -0.1066  0.1482
   69UNL     H8  517  -0.900  -1.292   3.713 -0.3469  1.7970 -0.8977
   69UNL     H9  518  -0.795  -1.283   3.862 -0.4835 -0.8010 -0.2514
   69UNL    H10  519  -0.934  -1.178   3.826 -0.4311 -0.1427 -1.6686
   70UNL     H0  520   1.294   0.693  -0.891  1.7765  1.8925 -0.3498
   70UNL     H1  521   1.315   0.930  -1.056 -1.1129 -2.1172 -0.1740
   70UNL     C2  522   1.276   0.798  -0.870  0.1605  1.5869 -0.0476
   70UNL     C3  523   1.284   0.914  -0.954  0.5732  0.1742  0.7909
   70UNL     C4  524   1.236   0.966  -0.744 -0.1413  0.5464  0.5580
   70UNL     C5  525   1.184   1.033  -0.616  0.4966 -0.5868  0.0650
   70UNL     N6  526   1.233   0.829  -0.753 -0.6322  0.6828  0.2342
   70UNL     N7  527  -0.704  -1.758   3.932  0.4800  0.0833  0.2317
   70UNL     H8  528   1.128   1.125  -0.640 -0.9216 -0.9312  1.8355
   70UNL     H9  529   1.271   1.059  -0.556  0.2426  0.4184  0.0211
   70UNL    H10  530   1.112   0.968  -0.564  1.1097 -0.7250  0.7575
   71UNL     H0  531  -0.302   1.444  -0.716  0.9144  2.5568 -0.5844
   71UNL     H1  532  -0.080   1.501  -0.555  0.4161 -2.5158  1.7787
   71UNL     C2  533  -0.202   1.400  -0.718 -0.2701 -0.4023 -0.2836
   71UNL     C3  534  -0.087   1.432  -0.638  1.0520  0.3644 -0.8462
   71UNL     C4  535  -0.036   1.292  -0.796 -0.0110 -0.1831  0.3644
   71UNL     C5  536   0.041   1.191  -0.875 -0.6919 -0.4766 -0.1094
   71UNL     N6  537  -0.159   1.325  -0.820 -0.7101 -0.0150  0.1086
   71UNL     N7  538   0.015   1.359  -0.691  0.0136 -0.3605  0.1343
   71UNL     H8  539   0.040   1.194  -0.985  0.9391 -0.1797 -0.1287
   71UNL     H9  540   0.146   1.191  -0.845 -0.9438 -2.3572  0.9519
   71UNL    H10  541   0.016   1.088  -0.847 -2.3437 -0.2198 -0.5030
   72UNL     H0  542   1.441   0.868  -0.159  1.3157 -4.3300  0.9831
   72UNL     H1  543   1.203   0.785  -0.292  0.9317 -0.7975  0.9968
   72UNL     C2  544   1.425   0.831  -0.259 -0.5737 -0.6319 -0.2569
   72UNL     C3  545   1.304   0.793  -0.329  0.3235  0.0023 -0.6141
   72UNL     C4  546   1.469   0.794  -0.459 -0.3213  0.0408 -0.1257
   72UNL     C5  547   1.552   0.781  -0.582 -0.0374  0.5981  0.3978
   72UNL     N6  548   1.524   0.825  -0.346  0.3391 -0.1093  0.1028
   72UNL     N7  549   1.335   0.760  -0.454 -0.2673 -0.4376  0.0668
   72UNL     H8  550   1.655   0.758  -0.551  0.5530  1.2268 -1.0065
   72UNL     H9  551   1.555   0.877  -0.637  2.3102  0.2473 -0.2211
   72UNL    H10  552   1.517   0.697  -0.642 -1.7333  0.9185  0.8968
   73Zn      Zn  553  -0.276   2.241   0.290 -0.0986 -0.2032 -0.3986
   74Zn      Zn  554  -0.249   1.197   0.894 -0.1819 -0.1769  0.0915
   75Zn      Zn  555  -0.738   1.546   0.929  0.1327 -0.1155 -0.0433
   76Zn      Zn  556   0.223   1.919   0.283 -0.3713 -0.0396  0.1767
   77Zn      Zn  557   0.237   1.403   0.589 -0.0793 -0.0578  0.0064
   78Zn      Zn  558  -0.759   2.075   0.612 -0.5908  0.4678 -0.2946
   79UNL     H0  559  -0.664   1.808   1.110 -0.7852  1.0853  1.0945
   79UNL     H1  560  -0.623   1.757   1.374 -0.4363 -2.1396  0.9323
   79UNL     C2  561  -0.674   1.713   1.162 -0.4163  0.3693 -0.0942
   79UNL     C3  562  -0.654   1.687   1.298 -0.7342 -0.8998 -0.1399
   79UNL     C4  563  -0.718   1.513   1.204  0.0909  0.1492  0.1430
   79UNL     C5  564  -0.778   1.375   1.192 -0.2703  0.1040 -0.4094
   79UNL     N6  565  -0.711   1.600   1.107  0.0657 -0.0253 -0.1139
   79UNL     N7  566  -0.694   1.570   1.332 -0.2936  0.2325 -0.1669
   79UNL     H8  567  -0.807   1.326   1.286  1.3798 -0.1146  0.0160
   79UNL     H9  568  -0.711   1.307   1.138 -2.4681 -2.6258  0.0906
   79UNL    H10  569  -0.874   1.384   1.140 -0.4818  0.4225  0.0383
   80UNL     H0  570  -0.166   0.944   1.053  0.0900 -2.2201  0.9059
   80UNL     H1  571  -0.178   0.691   0.932 -0.5721 -0.0727  0.8016
   80UNL     C2  572  -0.197   0.914   0.954 -0.8141  0.4062  0.3050
   80UNL     C3  573  -0.204   0.786   0.886  0.1080  0.0897  0.7425
   80UNL     C4  574  -0.241   0.937   0.749  0.4271 -0.9669 -0.4896
   80UNL     C5  575  -0.271   1.015   0.623  0.3369 -0.1740 -0.6587
   80UNL     N6  576  -0.228   1.001   0.860  0.3910 -0.6287 -0.0920
   80UNL     N7  577  -0.225   0.804   0.756  0.2954  0.0727 -0.0602
   80UNL     H8  578  -0.294   1.122   0.626 -0.1091 -0.2652  1.7955
   80UNL     H9  579  -0.365   0.983   0.577 -0.0980 -0.6400  0.4979
   80UNL    H10  580  -0.186   1.001   0.556  1.3890  1.3630  0.2699
   81UNL     H0  581  -0.574   1.611   0.660 -0.7704  0.2244 -2.3833
   81UNL     H1  582  -0.574   1.831   0.536  0.7524 -1.4618  0.1759
   81UNL     C2  583  -0.638   1.690   0.696  0.6982  0.2385  0.4593
   81UNL     C3  584  -0.630   1.808   0.625 -0.1200 -0.2229 -0.0158
   81UNL     C4  585  -0.782   1.818   0.784 -0.3283 -0.1239  0.1342
   81UNL     C5  586  -0.904   1.860   0.856  0.1821 -0.5132  0.0340
   81UNL     N6  587  -0.723   1.698   0.797 -0.3194  0.4855 -0.4251
   81UNL     N7  588  -0.724   1.883   0.677 -0.2762  0.0225 -0.3611
   81UNL     H8  589  -0.997   1.823   0.810  0.4489  0.3182 -1.2240
   81UNL     H9  590  -0.922   1.967   0.845 -1.3137 -0.8637 -1.5423
   81UNL    H10  591  -0.911   1.829   0.961  2.1398 -1.1270  0.0248
   82UNL     H0  592  -0.801   2.177   0.342 -0.9392 -0.8905  1.5240
   82UNL     H1  593  -0.583   2.229   0.171  0.0916 -1.1354 -0.1088
   82UNL     C2  594  -0.694   2.171   0.358 -0.6280  0.2859  0.1460
   82UNL     C3  595  -0.580   2.206   0.276  0.4055  0.3612  0.2263
   82UNL     C4  596  -0.517   2.128   0.460  0.0850  0.2673  0.3589
   82UNL     C5  597  -0.425   2.102   0.573 -0.2842 -0.3823 -0.0505
   82UNL     N6  598  -0.651   2.121   0.470 -0.0995  0.2306 -0.0038
   82UNL     N7  599  -0.469   2.190   0.345  0.6706  0.9677 -0.8764
   82UNL     H8  600  -0.461   2.158   0.660  1.2202 -1.2466  1.2001
   82UNL     H9  601  -0.322   2.133   0.551  0.0935 -1.9687 -0.6651
   82UNL    H10  602  -0.425   1.997   0.605  0.0303 -0.8368 -1.4800
   83UNL     H0  603  -0.755   1.252   0.790  1.1652 -2.2507 -1.8307
   83UNL     H1  604  -0.544   1.088   0.802 -1.8643  0.6297  0.9809
   83UNL     C2  605  -0.656   1.280   0.823  0.1833 -0.4577 -0.1474
   83UNL     C3  606  -0.543   1.196   0.816  0.6447  0.8063 -0.0399
   83UNL     C4  607  -0.494   1.382   0.888  0.3064 -0.5957  0.3902
   83UNL     C5  608  -0.421   1.497   0.960  0.3428  0.1029  0.5669
   83UNL     N6  609  -0.618   1.396   0.870 -0.1879  0.3920 -0.4464
   83UNL     N7  610  -0.443   1.261   0.865 -0.4920 -0.2220 -0.5994
   83UNL     H8  611  -0.440   1.496   1.068  0.0297  0.3644  0.5161
   83UNL     H9  612  -0.439   1.595   0.913 -0.3970  0.2682  1.1858
   83UNL    H10  613  -0.312   1.483   0.954  0.6614  1.0708  2.9632
   84UNL     H0  614   0.450   2.034  -0.170  0.2225 -0.9231 -1.0343
   84UNL     H1  615   0.430   2.083   0.118 -2.0162  0.7398  1.2133
   84UNL     C2  616   0.383   1.997  -0.093  0.3320  0.9672  0.0479
   84UNL     C3  617   0.374   2.022   0.049  0.6121 -0.0778 -0.3686
   84UNL     C4  618   0.217   1.899  -0.014  0.2197 -0.2884 -0.0923
   84UNL     C5  619   0.082   1.833  -0.007  0.2333 -0.0371  0.9469
   84UNL     N6  620   0.286   1.916  -0.131 -1.0436  0.2339 -1.1088
   84UNL     N7  621   0.274   1.956   0.101 -0.3208 -0.4463 -0.3818
   84UNL     H8  622   0.085   1.726  -0.035  0.7520  0.4304 -0.9409
   84UNL     H9  623   0.020   1.882  -0.083  3.4017  0.1103 -1.8110
   84UNL    H10  624   0.041   1.837   0.094 -0.8957 -0.6825  0.5321
   85UNL     H0  625  -0.094   2.281   0.568  1.3479  1.3746  1.0637
   85UNL     H1  626  -0.024   2.531   0.639  0.3609  1.6464 -1.3768
   85UNL     C2  627  -0.129   2.371   0.519  0.9131  0.2525 -0.7918
   85UNL     C3  628  -0.091   2.502   0.560  0.0466 -0.0814 -0.5363
   85UNL     C4  629  -0.253   2.507   0.421 -0.4521 -0.3819  0.2203
   85UNL     C5  630  -0.361   2.568   0.332 -0.3196  0.3781 -0.3515
   85UNL     N6  631  -0.212   2.382   0.416 -0.4411 -0.0606  0.3567
   85UNL     N7  632  -0.171   2.583   0.499  0.4544  0.0001 -0.3513
   85UNL     H8  633  -0.389   2.496   0.253  0.6724  2.6943 -2.9635
   85UNL     H9  634  -0.454   2.591   0.385 -1.0160  0.6368 -1.6419
   85UNL    H10  635  -0.326   2.656   0.277  1.1599  0.9427  1.4025
   86UNL     H0  636  -0.063   1.471   0.496 -1.4020 -0.6348 -0.0360
   86UNL     H1  637  -0.277   1.415   0.668 -1.3502 -1.5508  2.2109
   86UNL     C2  638  -0.062   1.424   0.594 -0.1884 -0.0698  0.2372
   86UNL     C3  639  -0.171   1.398   0.680 -0.5918  0.6331 -0.5351
   86UNL     C4  640   0.001   1.286   0.741  0.1778  0.5395 -0.1087
   86UNL     C5  641   0.085   1.184   0.809 -0.3630 -0.3337  0.7108
   86UNL     N6  642   0.044   1.377   0.649 -0.1208  0.1478  0.6605
   86UNL     N7  643  -0.132   1.304   0.768  0.6569  0.4940 -1.1793
   86UNL     H8  644   0.044   1.164   0.909  1.1141  0.9961  1.6396
   86UNL     H9  645   0.193   1.204   0.807  0.0614 -2.3302 -1.7632
   86UNL    H10  646   0.097   1.093   0.749 -0.2446  0.1671 -0.0389
   87UNL     H0  647  -0.039   1.801   0.389  1.1717 -0.0716 -0.9284
   87UNL     H1  648  -0.281   1.942   0.375  0.1314 -0.6022  0.4220
   87UNL     C2  649  -0.058   1.901   0.353  0.2255  0.1904  0.2227
   87UNL     C3  650  -0.180   1.971   0.348  0.0520 -0.0012  0.7605
   87UNL     C4  651  -0.009   2.098   0.306  0.1829 -0.7224  0.1282
   87UNL     C5  652   0.069   2.223   0.277 -0.6175 -0.1181 -0.5956
   87UNL     N6  653   0.041   1.984   0.325  0.0098  0.8012 -0.3883
   87UNL     N7  654  -0.143   2.093   0.323  0.2944  0.3666 -0.2381
   87UNL     H8  655   0.110   2.262   0.371  1.4026  0.0710 -1.5042
   87UNL     H9  656   0.013   2.311   0.244  0.2677 -0.1737 -2.3443
   87UNL    H10  657   0.151   2.210   0.206  0.1707 -0.5488  0.3695
   88UNL     H0  658   0.279   1.391   0.271  0.4766  0.6903 -1.3105
   88UNL     H1  659   0.253   1.619   0.125  1.0105  1.4072  0.4917
   88UNL     C2  660   0.262   1.492   0.306  0.3004  0.0373  0.5568
   88UNL     C3  661   0.242   1.614   0.232  0.2833  0.2718  0.3768
   88UNL     C4  662   0.231   1.655   0.433  0.2428 -0.0512 -0.1769
   88UNL     C5  663   0.232   1.721   0.567 -0.4361 -0.7073 -0.6017
   88UNL     N6  664   0.237   1.523   0.430 -0.3516  0.4300  0.3312
   88UNL     N7  665   0.235   1.717   0.313 -0.3736  0.3362  0.0170
   88UNL     H8  666   0.177   1.815   0.551 -1.5870 -1.1657  0.5060
   88UNL     H9  667   0.327   1.759   0.607 -0.7880  0.4816 -0.8631
   88UNL    H10  668   0.177   1.667   0.645 -1.2312  0.4131 -0.3514
   89UNL     H0  669  -1.253   2.111   0.527  0.0505 -0.0812  2.6550
   89UNL     H1  670  -1.019   2.211   0.652  0.3787  1.8918 -1.2356
   89UNL     C2  671  -1.149   2.081   0.516 -0.1957 -0.3108  0.4812
   89UNL     C3  672  -1.034   2.132   0.580  0.4240 -0.4252  1.1426
   89UNL     C4  673  -0.991   1.970   0.449 -0.2347  0.4417  1.0875
   89UNL     C5  674  -0.916   1.874   0.362 -0.3363 -0.2305  0.1772
   89UNL     N6  675  -1.120   1.980   0.442 -0.5202 -0.1355 -0.0278
   89UNL     N7  676  -0.937   2.058   0.533 -0.2096 -0.8660 -0.1178
   89UNL     H8  677  -0.907   1.780   0.417  3.4246  0.1139  0.4039
   89UNL     H9  678  -0.964   1.852   0.266  0.1602 -2.7943  0.4433
   89UNL    H10  679  -0.812   1.906   0.343 -0.4508  0.5178  0.7576
   90UNL     H0  680   0.453   1.581   1.022 -0.0045  1.3541 -0.3649
   90UNL     H1  681   0.218   1.479   0.884  0.6553 -3.0014 -0.2967
   90UNL     C2  682   0.436   1.542   0.923  0.1418 -0.0336  0.1326
   90UNL     C3  683   0.320   1.497   0.853  0.2050  0.0765 -0.2803
   90UNL     C4  684   0.482   1.493   0.724 -0.3749  0.3363 -0.2205
   90UNL     C5  685   0.563   1.475   0.603 -0.1459 -0.7486  0.1054
   90UNL     N6  686   0.537   1.525   0.842  0.7867 -0.0214 -0.7890
   90UNL     N7  687   0.357   1.460   0.732  0.5750  0.0146  0.0536
   90UNL     H8  688   0.564   1.562   0.537 -0.3524 -0.7877  0.0506
   90UNL     H9  689   0.525   1.408   0.525  1.2698 -1.2011 -0.2124
   90UNL    H10  690   0.657   1.425   0.626 -0.8294 -2.4016 -0.5602
   91Zn      Zn  691  -0.725   1.542   1.506  0.2960 -0.0565 -0.0924
   92Zn      Zn  692  -0.730   0.488   2.074 -0.3153 -0.1540 -0.1293
   93Zn      Zn  693  -1.208   0.850   2.090 -0.1108  0.0780 -0.3217
   94Zn      Zn  694  -0.238   1.196   1.511  0.2551  0.1721 -0.0013
   95Zn      Zn  695  -0.219   0.680   1.828  0.0531  0.2002 -0.1796
   96Zn      Zn  696  -1.235   1.374   1.792 -0.0134 -0.0909 -0.2676
   97UNL     H0  697  -1.079   1.117   2.270  0.2965 -0.0715 -1.0808
   97UNL     H1  698  -1.148   1.126   2.539 -0.8281 -1.8130  1.5860
   97UNL     C2  699  -1.140   1.045   2.324  0.5451  0.2699 -0.3358
   97UNL     C3  700  -1.172   1.052   2.464  0.2396 -0.7784  0.1602
   97UNL     C4  701  -1.214   0.863   2.385 -0.7337  0.1352 -0.1136
   97UNL     C5  702  -1.266   0.720   2.378 -0.3882 -0.4198 -0.4097
   97UNL     N6  703  -1.179   0.927   2.276 -0.1012 -0.3882 -0.5697
   97UNL     N7  704  -1.209   0.930   2.501 -0.3647  0.3608  0.3197
   97UNL     H8  705  -1.275   0.685   2.274  0.4466 -1.8847 -0.0223
   97UNL     H9  706  -1.368   0.719   2.418 -1.5606  0.7832 -3.1426
   97UNL    H10  707  -1.215   0.641   2.435  0.1246  0.2793  0.1093
   98UNL     H0  708  -0.675   0.228   2.240  0.5322  1.0681 -0.1954
   98UNL     H1  709  -0.658  -0.013   2.129  2.0441  1.1812  0.8902
   98UNL     C2  710  -0.699   0.206   2.137 -0.1181  0.3502  0.1011
   98UNL     C3  711  -0.684   0.077   2.075 -0.0858 -0.1017 -0.3547
   98UNL     C4  712  -0.740   0.233   1.933 -0.0550 -0.2888  0.0366
   98UNL     C5  713  -0.763   0.304   1.798  0.0224 -0.3807 -0.6351
   98UNL     N6  714  -0.720   0.297   2.045  0.3453  0.1292  0.2661
   98UNL     N7  715  -0.711   0.096   1.948  0.4690  0.2948 -0.2193
   98UNL     H8  716  -0.802   0.244   1.714 -1.2490 -0.1189 -0.2496
   98UNL     H9  717  -0.675   0.362   1.768 -0.3022  0.7426  0.5128
   98UNL    H10  718  -0.837   0.384   1.810 -0.4599 -1.1289  1.9433
   99UNL     H0  719  -1.068   0.893   1.824  0.5328  0.6890  0.3713
   99UNL     H1  720  -1.033   1.168   1.724  3.6550 -3.0332 -0.4044
   99UNL     C2  721  -1.102   0.991   1.853  0.3881  0.5982  0.5074
   99UNL     C3  722  -1.093   1.124   1.802  0.1417  0.2984 -0.9341
   99UNL     C4  723  -1.235   1.111   1.970 -0.1534 -0.4608 -0.2899
   99UNL     C5  724  -1.343   1.150   2.068 -0.0300  0.0356  0.1709
   99UNL     N6  725  -1.182   0.989   1.961  0.0055  0.4383 -0.2334
   99UNL     N7  726  -1.181   1.193   1.871  0.1257  0.0037 -0.0518
   99UNL     H8  727  -1.445   1.151   2.029  0.5524 -2.3426 -1.6444
   99UNL     H9  728  -1.328   1.250   2.110 -0.6663 -0.2100  1.0029
   99UNL    H10  729  -1.336   1.094   2.162  1.3156  2.4224  1.5876
  100UNL     H0  730  -1.222   1.420   1.506 -0.2226 -1.6510  0.9549
  100UNL     H1  731  -0.999   1.506   1.359  0.8645 -0.6178 -0.0669
  100UNL     C2  732  -1.125   1.457   1.537 -0.1276 -1.3736  0.3473
  100UNL     C3  733  -1.008   1.484   1.465 -0.1911  0.0294 -0.0016
  100UNL     C4  734  -0.967   1.468   1.675  0.1579  0.1622  0.8411
  100UNL     C5  735  -0.886   1.450   1.801  0.1026  0.2736 -0.1104
  100UNL     N6  736  -1.091   1.432   1.662  0.3343  0.2573  0.1343
  100UNL     N7  737  -0.915   1.510   1.553  0.4283  0.2502  0.8697
  100UNL     H8  738  -0.878   1.346   1.835  1.9807  0.3192 -0.2625
  100UNL     H9  739  -0.933   1.503   1.885  0.6494 -0.8502  0.9312
  100UNL    H10  740  -0.783   1.488   1.792 -0.0389  0.8817  0.6491
  101UNL     H0  741  -1.241   0.569   2.026 -0.0230  1.3782  0.3169
  101UNL     H1  742  -1.024   0.386   2.005  1.6669  0.0807 -0.8261
  101UNL     C2  743  -1.134   0.574   2.037  0.1618 -0.5564 -0.3720
  101UNL     C3  744  -1.023   0.492   2.029 -0.0380 -0.0841  0.1382
  101UNL     C4  745  -0.959   0.695   2.051 -0.2127  0.4324 -0.0066
  101UNL     C5  746  -0.878   0.825   2.077  0.2733 -0.1059  0.1994
  101UNL     N6  747  -1.092   0.700   2.046 -0.0349 -0.1834  0.3944
  101UNL     N7  748  -0.910   0.560   2.055  0.2479  0.1319 -0.2273
  101UNL     H8  749  -0.930   0.875   2.161 -0.3203  0.0714 -0.2637
  101UNL     H9  750  -0.885   0.891   1.990  1.2460  0.9477  0.8852
  101UNL    H10  751  -0.776   0.811   2.114  0.0905  1.2292  1.3041
  102UNL     H0  752  -0.056   1.388   1.065  1.4794 -0.5344  1.5026
  102UNL     H1  753  -0.011   1.340   1.326 -1.4452 -0.9139  0.9135
  102UNL     C2  754  -0.110   1.315   1.123 -0.7437  0.1489  0.3998
  102UNL     C3  755  -0.090   1.298   1.265 -0.8059 -0.6498 -0.1102
  102UNL     C4  756  -0.263   1.194   1.198  0.3465 -0.5337 -0.1287
  102UNL     C5  757  -0.396   1.129   1.198 -1.0783  0.7581 -0.0357
  102UNL     N6  758  -0.199   1.227   1.085  0.5590  0.0419 -0.0466
  102UNL     N7  759  -0.193   1.224   1.310 -0.5770  0.9798  0.0653
  102UNL     H8  760  -0.413   1.055   1.277 -1.1844  1.5782  0.7217
  102UNL     H9  761  -0.422   1.075   1.106  0.3951 -1.2604  0.6541
  102UNL    H10  762  -0.474   1.206   1.199 -1.2432  0.6016 -0.4345
  103UNL     H0  763  -0.554   1.582   1.766 -2.5816 -1.4704  0.7829
  103UNL     H1  764  -0.542   1.808   1.892  1.6360  0.5338 -1.1326
  103UNL     C2  765  -0.599   1.674   1.730  0.3697  0.0805  0.7497
  103UNL     C3  766  -0.603   1.793   1.804 -0.3863  0.1435  0.2859
  103UNL     C4  767  -0.730   1.806   1.643 -0.1833 -0.1467  0.5590
  103UNL     C5  768  -0.844   1.852   1.559 -0.4038  0.6114  0.3458
  103UNL     N6  769  -0.667   1.693   1.618  0.6816  0.0614  0.1533
  103UNL     N7  770  -0.679   1.882   1.747 -0.1892  0.0342 -0.1570
  103UNL     H8  771  -0.814   1.865   1.455  1.2147  2.7352  1.0037
  103UNL     H9  772  -0.922   1.776   1.567 -0.9472  0.5303 -3.8329
  103UNL    H10  773  -0.882   1.950   1.591 -0.8093  0.3731  0.6053
  104UNL     H0  774  -0.496   0.791   1.735  0.5416  0.1926 -0.8996
  104UNL     H1  775  -0.723   0.705   1.839 -1.3419 -1.0251  1.5919
  104UNL     C2  776  -0.507   0.717   1.813  0.0301  0.4435 -0.7313
  104UNL     C3  777  -0.625   0.675   1.873 -0.5334 -0.6216 -0.2689
  104UNL     C4  778  -0.464   0.569   1.960 -0.6030  0.2109  0.1487
  104UNL     C5  779  -0.391   0.481   2.051  0.2127 -0.2257  0.1725
  104UNL     N6  780  -0.406   0.658   1.877  0.2471  0.3744  0.3289
  104UNL     N7  781  -0.606   0.583   1.964 -0.1782 -0.4901  0.6629
  104UNL     H8  782  -0.456   0.393   2.059 -1.6562  0.9349 -1.4994
  104UNL     H9  783  -0.375   0.528   2.149  0.6373 -0.4674  0.2205
  104UNL    H10  784  -0.296   0.448   2.009 -0.4256 -1.6077 -0.2463
  105UNL     H0  785  -0.518   1.078   1.597 -2.1909  0.1777  0.8953
  105UNL     H1  786  -0.737   1.244   1.620 -1.7613 -0.5030 -1.9705
  105UNL     C2  787  -0.520   1.184   1.577 -0.2439  0.2000  0.6572
  105UNL     C3  788  -0.638   1.275   1.590 -1.0550 -0.6107  0.0986
  105UNL     C4  789  -0.474   1.375   1.503  0.3459 -0.4496 -0.1150
  105UNL     C5  790  -0.394   1.474   1.419  0.0816  0.3917 -0.5186
  105UNL     N6  791  -0.424   1.255   1.523  0.0401  0.0967  0.4198
  105UNL     N7  792  -0.605   1.395   1.549  0.1807 -1.0806  0.1059
  105UNL     H8  793  -0.415   1.579   1.439 -1.7345 -0.1722  0.7610
  105UNL     H9  794  -0.412   1.459   1.312 -1.7851  0.6202 -0.2733
  105UNL    H10  795  -0.287   1.460   1.436  0.3998  2.9520 -0.0270
  106UNL     H0  796  -0.236   0.679   1.524 -3.4548 -0.2225  0.7485
  106UNL     H1  797  -0.254   0.921   1.364 -0.6071 -0.5651 -0.3061
  106UNL     C2  798  -0.239   0.784   1.551 -0.3351  0.0624  0.2769
  106UNL     C3  799  -0.242   0.906   1.470  0.0257 -0.9434 -0.4293
  106UNL     C4  800  -0.252   0.942   1.679  0.5944 -0.1803 -0.0463
  106UNL     C5  801  -0.272   1.017   1.804 -0.3536 -0.2392 -0.0665
  106UNL     N6  802  -0.221   0.816   1.677 -0.3823 -0.7431  0.2608
  106UNL     N7  803  -0.250   0.999   1.555 -0.3439 -0.4784  0.0900
  106UNL     H8  804  -0.310   1.117   1.781 -0.3681  0.1888  1.6248
  106UNL     H9  805  -0.187   1.029   1.873  0.6405  1.3961 -1.5014
  106UNL    H10  806  -0.348   0.977   1.872  0.5032  0.5379  1.4226
  107UNL     H0  807  -1.743   1.447   1.669 -0.0295 -0.1690 -0.4568
  107UNL     H1  808  -1.524   1.542   1.809 -0.2027 -0.3402 -0.6429
  107UNL     C2  809  -1.643   1.407   1.675  0.0984  0.2635  0.4832
  107UNL     C3  810  -1.526   1.455   1.746  0.5480 -0.3099 -0.7214
  107UNL     C4  811  -1.474   1.288   1.628 -0.3438  0.5994  0.5135
  107UNL     C5  812  -1.388   1.189   1.543  0.7847  0.5606 -0.1824
  107UNL     N6  813  -1.602   1.312   1.596  0.5473 -0.4454  0.2108
  107UNL     N7  814  -1.425   1.372   1.727 -0.7806  0.3947 -0.6592
  107UNL     H8  815  -1.448   1.126   1.477 -0.6288  1.5166  0.1465
  107UNL     H9  816  -1.322   1.250   1.480  0.2581  0.7208 -0.5854
  107UNL    H10  817  -1.339   1.109   1.600 -2.2894 -2.3806 -1.3480
  108UNL     H0  818  -0.034   0.801   2.296 -1.9516  2.6163 -0.7087
  108UNL     H1  819  -0.246   0.746   2.154  0.9787 -0.9918  0.6773
  108UNL     C2  820  -0.032   0.783   2.190 -0.1131 -0.5954 -0.2437
  108UNL     C3  821  -0.147   0.762   2.113  0.5648 -0.2577 -0.0785
  108UNL     C4  822   0.024   0.776   1.991  0.1745 -0.1555  0.3991
  108UNL     C5  823   0.116   0.761   1.874 -0.5760 -0.7431 -0.0205
  108UNL     N6  824   0.072   0.803   2.116 -0.5971  0.3371 -0.2205
  108UNL     N7  825  -0.109   0.747   1.988 -0.0051 -0.3600 -0.2882
  108UNL     H8  826   0.106   0.667   1.819  0.3774 -0.1845 -1.2264
  108UNL     H9  827   0.224   0.778   1.889 -0.4049 -1.5704 -0.2548
  108UNL    H10  828   0.090   0.835   1.797 -0.4625  1.0053  1.5539
  109Zn      Zn  829  -1.219   0.878   2.687 -0.0048 -0.3870  0.1453
  110Zn      Zn  830  -1.245  -0.154   3.267  0.0954 -0.0515 -0.2715
  111Zn      Zn  831  -1.720   0.197   3.283 -0.2728 -0.2492  0.1102
  112Zn      Zn  832  -0.739   0.530   2.679 -0.0308 -0.0553 -0.3301
  113Zn      Zn  833  -0.742   0.008   2.980  0.0546  0.1098  0.2547
  114Zn      Zn  834  -1.713   0.705   2.977  0.0801 -0.1971  0.0749
  115UNL     H0  835  -1.639   0.454   3.453  1.9575  0.1896  0.5713
  115UNL     H1  836  -1.639   0.437   3.734 -0.1999 -1.8994  0.9847
  115UNL     C2  837  -1.673   0.372   3.514  0.6846  0.4386  0.2329
  115UNL     C3  838  -1.661   0.365   3.656 -0.1415 -0.7117 -0.1493
  115UNL     C4  839  -1.725   0.182   3.584 -0.0164 -0.7779  0.5133
  115UNL     C5  840  -1.762   0.034   3.582 -0.9058  0.4415 -0.4729
  115UNL     N6  841  -1.701   0.251   3.476 -0.1455 -0.8115  1.0423
  115UNL     N7  842  -1.706   0.247   3.702 -0.0539 -0.8372 -0.0842
  115UNL     H8  843  -1.769  -0.013   3.681  0.8756 -1.0738 -1.0070
  115UNL     H9  844  -1.697  -0.030   3.522 -1.5968  0.1945 -0.9733
  115UNL    H10  845  -1.866   0.023   3.550 -0.0555 -0.4958 -3.1900
  116UNL     H0  846  -1.146  -0.408   3.413 -1.4459 -2.5459  1.1311
  116UNL     H1  847  -1.126  -0.651   3.286  1.6353  0.7657  0.9402
  116UNL     C2  848  -1.181  -0.439   3.315 -0.6756 -0.3870  0.1144
  116UNL     C3  849  -1.178  -0.562   3.252 -0.1593 -0.4189  0.4734
  116UNL     C4  850  -1.277  -0.425   3.129  0.8211  0.2476  0.2017
  116UNL     C5  851  -1.337  -0.364   3.005 -0.5615  0.3315 -0.3712
  116UNL     N6  852  -1.247  -0.358   3.236  0.1010 -0.0415 -0.1304
  116UNL     N7  853  -1.247  -0.558   3.140 -0.3205 -0.2450  0.2676
  116UNL     H8  854  -1.325  -0.432   2.920 -1.9461 -0.8764  0.3457
  116UNL     H9  855  -1.287  -0.269   2.982 -1.0844  1.5097  2.7374
  116UNL    H10  856  -1.444  -0.342   3.014 -0.4067  1.5336 -1.2518
  117UNL     H0  857  -1.480   0.276   3.080  1.3557  1.2962  3.6589
  117UNL     H1  858  -1.502   0.496   2.919 -0.7926 -3.3344 -1.4520
  117UNL     C2  859  -1.557   0.352   3.085  0.2227  0.6671 -0.5513
  117UNL     C3  860  -1.571   0.468   2.998 -0.4336  0.3423  0.3843
  117UNL     C4  861  -1.727   0.451   3.139 -0.0541 -1.2138  0.1819
  117UNL     C5  862  -1.856   0.498   3.204 -0.7379 -0.0865  0.3178
  117UNL     N6  863  -1.665   0.341   3.159 -0.4203 -0.3911 -0.4844
  117UNL     N7  864  -1.677   0.530   3.034  0.2517 -0.1495  0.2734
  117UNL     H8  865  -1.938   0.442   3.157 -0.4416 -2.1703  2.1303
  117UNL     H9  866  -1.878   0.605   3.203 -0.3788 -0.0197 -0.6464
  117UNL    H10  867  -1.850   0.471   3.311  2.6666  1.2177  0.5944
  118UNL     H0  868  -1.746   0.815   2.699 -0.5305  1.0989  1.3289
  118UNL     H1  869  -1.526   0.886   2.535  0.9637  1.4367  0.9955
  118UNL     C2  870  -1.639   0.822   2.715 -0.2040 -0.4751  0.0887
  118UNL     C3  871  -1.527   0.859   2.640  0.4427 -0.6274  0.4906
  118UNL     C4  872  -1.467   0.809   2.838  0.5206 -0.4116  0.2827
  118UNL     C5  873  -1.387   0.806   2.963  0.2860  0.4775 -0.1499
  118UNL     N6  874  -1.594   0.783   2.833  0.4658 -0.1370 -0.2544
  118UNL     N7  875  -1.421   0.840   2.719 -0.0378 -0.2932 -0.3682
  118UNL     H8  876  -1.401   0.888   3.035 -0.8483  0.0961  0.0755
  118UNL     H9  877  -1.283   0.813   2.929  0.1337  1.1281 -0.5054
  118UNL    H10  878  -1.417   0.711   3.009 -1.9353  1.1456 -0.1041
  119UNL     H0  879  -1.754  -0.141   3.283  0.6153 -1.1205  1.3055
  119UNL     H1  880  -1.527  -0.277   3.222 -2.8761  0.1084  1.1428
  119UNL     C2  881  -1.653  -0.101   3.274  0.0868 -0.0035  0.0432
  119UNL     C3  882  -1.530  -0.176   3.259  0.7828  0.9821 -0.4329
  119UNL     C4  883  -1.478   0.023   3.286  0.3257 -0.2436 -0.2247
  119UNL     C5  884  -1.406   0.151   3.343  0.2941 -0.4235  0.4551
  119UNL     N6  885  -1.609   0.025   3.274 -0.1967 -0.4059 -0.7996
  119UNL     N7  886  -1.427  -0.102   3.263 -0.6137 -0.5555 -0.8797
  119UNL     H8  887  -1.400   0.137   3.452  2.0955 -2.4993  0.1733
  119UNL     H9  888  -1.471   0.238   3.332 -0.5249 -1.2393 -1.5870
  119UNL    H10  889  -1.306   0.162   3.297 -0.1824  1.1688 -0.2609
  120UNL     H0  890  -0.542   0.695   2.229  0.8610  0.4747  1.1312
  120UNL     H1  891  -0.584   0.750   2.490 -0.9982  0.9484  0.1031
  120UNL     C2  892  -0.613   0.640   2.290  0.0184 -0.3371 -0.5366
  120UNL     C3  893  -0.627   0.669   2.432  0.1398  0.3659  0.0381
  120UNL     C4  894  -0.761   0.520   2.369  0.3188  0.8204 -0.0635
  120UNL     C5  895  -0.884   0.427   2.375 -0.2405  0.1568  0.2416
  120UNL     N6  896  -0.711   0.564   2.250  0.1024 -0.2044 -0.5412
  120UNL     N7  897  -0.709   0.578   2.479 -0.3845 -0.0471  0.0194
  120UNL     H8  898  -0.925   0.390   2.280 -0.8989 -2.3159  1.3995
  120UNL     H9  899  -0.974   0.467   2.425  0.2243  0.2087  1.0510
  120UNL    H10  900  -0.852   0.349   2.446 -1.6055 -0.2667  0.4362
  121UNL     H0  901  -1.013   0.923   2.885 -0.0641  0.2239  0.6988
  121UNL     H1  902  -0.985   1.173   3.041 -0.0290 -2.2994  1.3331
  121UNL     C2  903  -1.064   1.018   2.881 -0.3725  0.0297 -0.3840
  121UNL     C3  904  -1.051   1.140   2.962  0.1021  0.1854  0.0731
  121UNL     C4  905  -1.234   1.138   2.846 -0.2530  0.2335 -0.2018
  121UNL     C5  906  -1.367   1.184   2.783  0.4630  0.7406 -0.8001
  121UNL     N6  907  -1.167   1.031   2.805  0.4295 -0.1509  0.1213
  121UNL     N7  908  -1.160   1.215   2.933  0.1717  0.1700  0.5500
  121UNL     H8  909  -1.414   1.106   2.723  0.8060 -1.3557  1.4757
  121UNL     H9  910  -1.452   1.219   2.844  1.5438  1.6785  0.2356
  121UNL    H10  911  -1.344   1.266   2.714  1.2227  0.7983 -0.4836
  122UNL     H0  912  -1.006   0.138   2.927  2.0792  1.5822  1.0251
  122UNL     H1  913  -1.246   0.070   3.074  0.9560  0.7514  2.0513
  122UNL     C2  914  -1.027   0.056   2.995  0.1536  0.5586 -0.6673
  122UNL     C3  915  -1.150   0.022   3.065  0.4974  0.1488 -0.5108
  122UNL     C4  916  -0.979  -0.110   3.116  0.6745  0.3081  0.1406
  122UNL     C5  917  -0.904  -0.234   3.170 -0.2398  0.1009  0.6561
  122UNL     N6  918  -0.926  -0.012   3.043 -0.0449  1.1707 -0.3038
  122UNL     N7  919  -1.114  -0.084   3.135 -0.4622  0.4564 -0.3304
  122UNL     H8  920  -0.905  -0.311   3.092 -2.1936 -0.0949  0.8209
  122UNL     H9  921  -0.956  -0.265   3.262 -1.8504 -1.6946 -0.7725
  122UNL    H10  922  -0.799  -0.215   3.193  0.1994  0.8246 -1.6878
  123UNL     H0  923  -0.994   0.418   2.789 -2.7689 -0.1143  0.2899
  123UNL     H1  924  -1.228   0.571   2.784 -0.0504 -0.5038  1.1605
  123UNL     C2  925  -1.006   0.524   2.769 -0.3160  0.1220 -0.2618
  123UNL     C3  926  -1.128   0.600   2.755 -0.4446 -0.2258  0.0441
  123UNL     C4  927  -0.964   0.716   2.689  0.4785 -0.2233 -0.3356
  123UNL     C5  928  -0.889   0.831   2.640 -0.1235  0.5945 -0.1986
  123UNL     N6  929  -0.914   0.597   2.709  0.8872 -0.0341  0.3013
  123UNL     N7  930  -1.100   0.716   2.708 -0.0370  0.0611 -0.0081
  123UNL     H8  931  -0.782   0.835   2.664  0.2057  0.3744 -1.5556
  123UNL     H9  932  -0.931   0.922   2.686 -1.2023 -1.0148  2.2298
  123UNL    H10  933  -0.891   0.830   2.531  0.7937 -1.1932 -0.2269
  124UNL     H0  934  -0.662   0.022   2.707  0.9333 -0.5595  3.4920
  124UNL     H1  935  -0.657   0.261   2.545 -0.2933  1.6030  0.7726
  124UNL     C2  936  -0.684   0.126   2.724  0.1606  0.0918 -0.4566
  124UNL     C3  937  -0.678   0.247   2.651  0.5051 -0.7334  0.6633
  124UNL     C4  938  -0.737   0.284   2.847 -0.7014  0.2283  0.1845
  124UNL     C5  939  -0.777   0.351   2.976 -0.1258 -0.2122  0.0603
  124UNL     N6  940  -0.712   0.155   2.844 -0.1537  0.5379  0.0561
  124UNL     N7  941  -0.715   0.346   2.729 -0.1115 -0.3441 -0.3543
  124UNL     H8  942  -0.700   0.350   3.053 -0.8456 -0.3528  0.7901
  124UNL     H9  943  -0.864   0.309   3.027 -0.5463  0.9025  0.2996
  124UNL    H10  944  -0.788   0.461   2.971  0.2507 -0.1809 -0.1191
  125UNL     H0  945  -2.236   0.734   2.921  0.8356  1.1265  0.8567
  125UNL     H1  946  -1.987   0.824   3.040 -1.0526 -0.4565  1.0561
  125UNL     C2  947  -2.133   0.711   2.896  0.5539 -0.1185  0.7393
  125UNL     C3  948  -2.011   0.756   2.959 -0.0442  0.0741  0.2802
  125UNL     C4  949  -1.963   0.608   2.812  0.4830 -0.3724 -0.4012
  125UNL     C5  950  -1.888   0.490   2.754  0.2340  0.1124 -0.3941
  125UNL     N6  951  -2.092   0.634   2.796  0.4703  0.0233 -0.0037
  125UNL     N7  952  -1.907   0.699   2.901  0.1807  0.1348  0.4224
  125UNL     H8  953  -1.967   0.422   2.721 -0.0994  0.9870 -1.4542
  125UNL     H9  954  -1.821   0.523   2.673 -1.0019 -0.0870 -1.5415
  125UNL    H10  955  -1.835   0.431   2.829 -1.3603  1.2985  1.7610
  126UNL     H0  956  -0.499   0.073   3.435  2.2430 -0.6297 -1.0556
  126UNL     H1  957  -0.751   0.012   3.310  1.0317  1.0621  2.1874
  126UNL     C2  958  -0.537   0.079   3.334  0.8382  0.0778 -0.5137
  126UNL     C3  959  -0.657   0.043   3.267  0.6650  0.3529  0.7974
  126UNL     C4  960  -0.494   0.085   3.128 -0.3471 -0.2678 -0.1743
  126UNL     C5  961  -0.414   0.092   3.000  0.2543  0.1344  0.9543
  126UNL     N6  962  -0.442   0.096   3.247  0.8887 -0.5838  0.2838
  126UNL     N7  963  -0.624   0.037   3.138  0.0689 -0.0070  0.0950
  126UNL     H8  964  -0.438   0.009   2.932 -0.8080  0.0926  1.3641
  126UNL     H9  965  -0.307   0.088   3.024  0.0583  0.1418  1.8460
  126UNL    H10  966  -0.442   0.189   2.958 -1.9862 -0.9860 -0.3199
  127Zn      Zn  967  -1.735   0.168   3.893  0.0511 -0.0351  0.2189
  128Zn      Zn  968   0.223   1.872  -0.318  0.3016  0.0840  0.1465
  129Zn      Zn  969  -0.261   2.250  -0.300  0.0648  0.1642 -0.2507
  130Zn      Zn  970  -1.234  -0.192   3.884  0.0367 -0.0660 -0.2748
  131Zn      Zn  971  -1.227  -0.692   4.208 -0.0400 -0.1330  0.3465
  132Zn      Zn  972  -0.267   2.753  -0.609  0.3326 -0.0475 -0.0169
  133UNL     H0  973  -0.126   2.502  -0.138 -0.0008 -0.4908 -1.3204
  133UNL     H1  974  -0.175   2.522   0.135  2.2594  0.3618 -1.6152
  133UNL     C2  975  -0.184   2.441  -0.070  0.1568  1.0678  0.2784
  133UNL     C3  976  -0.203   2.438   0.071  0.2664 -0.0484 -0.2977
  133UNL     C4  977  -0.273   2.254  -0.019  0.0777 -0.5866  0.5576
  133UNL     C5  978  -0.345   2.123  -0.030  0.1002  0.8055 -0.4648
  133UNL     N6  979  -0.244   2.332  -0.120 -0.9264  0.2005 -0.1538
  133UNL     N7  980  -0.247   2.315   0.102 -0.1307  0.7740 -0.0248
  133UNL     H8  981  -0.281   2.042   0.008 -3.1088 -1.0104  1.4903
  133UNL     H9  982  -0.363   2.096  -0.135  1.3600 -1.9437 -0.0706
  133UNL    H10  983  -0.447   2.116   0.009  0.7710 -0.6781  1.2035
  134UNL     H0  984   0.342   1.597  -0.199 -3.3685  2.5151  0.9048
  134UNL     H1  985   0.289   1.360  -0.324  2.1496 -0.5962 -2.5357
  134UNL     C2  986   0.308   1.577  -0.299 -0.1764 -0.0723  0.1512
  134UNL     C3  987   0.278   1.458  -0.368 -0.1205  0.4501  0.0946
  134UNL     C4  988   0.229   1.620  -0.487  0.0417 -0.4399  0.3786
  134UNL     C5  989   0.188   1.700  -0.607  0.8240 -0.1188  0.4333
  134UNL     N6  990   0.261   1.675  -0.375 -0.0266  0.4417 -0.4629
  134UNL     N7  991   0.220   1.487  -0.483 -0.1423  0.1045 -0.0389
  134UNL     H8  992   0.113   1.643  -0.663  0.9817  1.2106 -1.1835
  134UNL     H9  993   0.270   1.720  -0.676 -0.3599 -0.7532 -1.2243
  134UNL    H10  994   0.131   1.784  -0.564 -0.7706 -1.6177  1.4177
  135UNL     H0  995  -0.025   2.306  -0.520 -0.8668 -0.6351 -0.2172
  135UNL     H1  996  -0.060   2.523  -0.694  1.2076 -2.4481 -0.2517
  135UNL     C2  997  -0.104   2.380  -0.520 -0.0471  0.2512 -0.1793
  135UNL     C3  998  -0.119   2.494  -0.608  0.0358 -0.3363 -0.2805
  135UNL     C4  999  -0.261   2.496  -0.452 -0.3627 -0.8512 -0.7262
  135UNL     C5 1000  -0.390   2.552  -0.380  0.0261  0.0230 -0.6457
  135UNL     N6 1001  -0.193   2.385  -0.428 -0.3444 -0.4829 -0.4309
  135UNL     N7 1002  -0.207   2.575  -0.547 -0.3080 -0.0501 -0.2350
  135UNL     H8 1003  -0.415   2.654  -0.414  1.5381  0.5387 -0.3043
  135UNL     H9 1004  -0.372   2.560  -0.273 -0.5768 -2.0679 -0.3487
  135UNL    H10 1005  -0.468   2.478  -0.401  0.5670 -0.8921  0.4796
  136UNL     H0 1006  -0.294   2.842  -0.883  0.5394 -0.1204 -3.5301
  136UNL     H1 1007  -0.053   2.902  -1.046  0.0938  0.0535 -0.9886
  136UNL     C2 1008  -0.188   2.853  -0.864  0.0714 -0.1631 -0.5562
  136UNL     C3 1009  -0.070   2.887  -0.940  0.4345  0.5865 -0.8549
  136UNL     C4 1010  -0.016   2.832  -0.741 -0.1723  1.0102  0.4650
  136UNL     C5 1011   0.064   2.840  -0.606 -0.2416  0.3811  0.3931
  136UNL     N6 1012  -0.148   2.824  -0.739  0.2552  0.1714 -0.3822
  136UNL     N7 1013  -1.926   0.106   3.942 -0.7165  0.3322 -0.5007
  136UNL     H8 1014   0.022   2.769  -0.533  1.8161 -2.1861 -0.7499
  136UNL     H9 1015   0.085   2.944  -0.580  0.6129  0.6778 -1.3646
  136UNL    H10 1016   0.160   2.791  -0.626 -1.6646 -2.5395  0.0422
  137UNL     H0 1017  -0.290   1.962  -0.359  0.4062  0.9657 -0.2039
  137UNL     H1 1018  -0.056   1.789  -0.400  1.2435  0.0717  0.8039
  137UNL     C2 1019  -0.185   1.980  -0.342  0.3985  0.4162  0.4542
  137UNL     C3 1020  -0.073   1.893  -0.374 -0.3828  0.2318 -0.7088
  137UNL     C4 1021  -0.011   2.083  -0.308 -0.2028 -0.2883  0.0790
  137UNL     C5 1022   0.076   2.200  -0.243 -0.8467 -0.0955 -0.4781
  137UNL     N6 1023  -0.139   2.092  -0.297  0.1028  0.2395  0.2829
  137UNL     N7 1024   0.039   1.964  -0.345  0.3770  1.0190  0.3459
  137UNL     H8 1025   0.036   2.235  -0.148 -3.2316 -1.2037 -1.0125
  137UNL     H9 1026   0.081   2.294  -0.298 -1.3246  0.6325  0.6994
  137UNL    H10 1027   0.174   2.152  -0.226 -0.0378  2.0755  1.3712
  138UNL     H0 1028  -1.039  -0.019   3.424  2.1514 -0.9525  1.3188
  138UNL     H1 1029  -1.006  -0.049   3.702  0.2846 -0.3076  0.0160
  138UNL     C2 1030  -1.107  -0.065   3.494  0.1856 -0.3372 -0.1008
  138UNL     C3 1031  -1.091  -0.073   3.639  0.0727  0.0744  0.1505
  138UNL     C4 1032  -1.261  -0.163   3.576  0.0178  0.1927 -0.4749
  138UNL     C5 1033  -1.380  -0.258   3.582  0.4924  0.8753  0.2919
  138UNL     N6 1034  -1.217  -0.123   3.466  0.1678  0.2229  0.2850
  138UNL     N7 1035  -1.191  -0.139   3.688 -0.1079  0.2564  0.3751
  138UNL     H8 1036  -1.477  -0.206   3.580  0.0675  0.1170  0.5431
  138UNL     H9 1037  -1.374  -0.326   3.667 -0.9215 -0.2294 -0.4360
  138UNL    H10 1038  -1.396  -0.322   3.494 -3.2207  0.8064  0.8496
  139UNL     H0 1039  -1.518   0.229   4.111  0.0712 -0.0730  0.1870
  139UNL     H1 1040  -1.500   0.463   4.233 -0.7410  0.5371  0.5969
  139UNL     C2 1041  -1.594   0.305   4.109  0.3152  0.1730  0.1911
  139UNL     C3 1042  -1.581   0.430   4.169  0.2206 -0.2714 -0.2511
  139UNL     C4 1043  -1.746   0.429   4.034  0.2791 -0.8878  0.0570
  139UNL     C5 1044  -1.861   0.481   3.950  0.2620 -0.1023  0.1747
  139UNL     N6 1045  -1.690   0.311   4.023  0.3983 -0.3650  0.4199
  139UNL     N7 1046  -1.677   0.508   4.129 -0.1666 -0.7045  0.2973
  139UNL     H8 1047  -1.848   0.476   3.841 -3.8735  1.6328 -0.6287
  139UNL     H9 1048  -1.953   0.421   3.956  0.4114 -0.6104 -1.8154
  139UNL    H10 1049  -1.882   0.584   3.982  0.5296 -0.0121  0.0636
  140UNL     H0 1050  -1.514  -0.561   4.177  2.1565  2.9013  2.9184
  140UNL     H1 1051  -1.754  -0.674   4.289  0.3498  0.9823 -0.7019
  140UNL     C2 1052  -1.527  -0.643   4.247 -0.3815  0.4343 -0.1501
  140UNL     C3 1053  -1.650  -0.699   4.305 -0.0694 -0.5153 -0.2418
  140UNL     C4 1054  -1.476  -0.813   4.356  1.1522  0.7506  0.2007
  140UNL     C5 1055  -1.389  -0.927   4.402 -0.0245  0.7095 -0.1475
  140UNL     N6 1056  -1.421  -0.718   4.286  0.1263 -0.4461  0.4675
  140UNL     N7 1057   0.348   1.973  -0.427  0.1579 -0.0977 -0.1591
  140UNL     H8 1058  -1.373  -0.999   4.322 -0.0753 -1.7927  1.9630
  140UNL     H9 1059  -1.444  -0.975   4.484  0.4320 -0.0061 -0.2610
  140UNL    H10 1060  -1.294  -0.885   4.438 -0.6159  1.9334  0.0564
  141UNL     H0 1061  -1.530  -0.289   4.001  1.5539  0.3452 -0.8881
  141UNL     H1 1062  -1.739  -0.118   3.997 -0.2204  1.3940 -1.1846
  141UNL     C2 1063  -1.524  -0.183   3.977  0.1956  0.6661  0.0467
  141UNL     C3 1064  -1.637  -0.101   3.965  0.5027  0.0493  0.3000
  141UNL     C4 1065  -1.468   0.004   3.887  0.2125  0.7732  0.1037
  141UNL     C5 1066  -1.390   0.118   3.829  0.3123 -0.1128 -0.3820
  141UNL     N6 1067  -1.424  -0.116   3.913 -0.4537  0.1788  0.2367
  141UNL     N7 1068  -1.601   0.012   3.908  0.6063 -0.5980  0.4535
  141UNL     H8 1069  -1.301   0.083   3.777  1.1459  0.0268  0.9065
  141UNL     H9 1070  -1.367   0.197   3.902 -1.4951  0.1380 -0.0345
  141UNL    H10 1071  -1.453   0.178   3.762  0.9862  1.1722  0.0869
  142UNL     H0 1072  -1.193  -0.714   3.904 -0.0658 -0.5926  0.6639
  142UNL     H1 1073  -1.176  -0.488   3.750  1.1847 -1.0479 -0.1236
  142UNL     C2 1074  -1.199  -0.612   3.940 -0.2059 -0.1800 -0.4699
  142UNL     C3 1075  -1.205  -0.498   3.854  0.3553  0.3210 -0.2069
  142UNL     C4 1076  -1.235  -0.442   4.060  0.1813 -0.5329  0.6352
  142UNL     C5 1077  -1.262  -0.352   4.175 -0.2752 -0.2731  0.2490
  142UNL     N6 1078  -1.223  -0.574   4.063 -0.6572  0.2261 -0.0437
  142UNL     N7 1079  -1.222  -0.394   3.932 -0.1123 -0.1519  0.0940
  142UNL     H8 1080  -1.345  -0.280   4.168  2.0491  2.5007 -0.8408
  142UNL     H9 1081  -1.166  -0.302   4.194 -0.2360  0.7272 -2.2565
  142UNL    H10 1082  -1.281  -0.409   4.267 -3.1266  0.4934  0.2155
  143UNL     H0 1083  -0.758   2.848  -0.754  0.2722  0.4787  0.7390
  143UNL     H1 1084  -0.560   2.866  -0.543  0.1522 -2.0448  1.9667
  143UNL     C2 1085  -0.658   2.809  -0.745  0.1246 -0.1131 -0.1369
  143UNL     C3 1086  -0.562   2.814  -0.638  0.3956 -0.1334  0.8401
  143UNL     C4 1087  -0.489   2.694  -0.795 -0.1815 -0.0666 -0.4256
  143UNL     C5 1088  -0.408   2.582  -0.857  0.0451  0.3422  0.3901
  143UNL     N6 1089  -0.611   2.719  -0.829  0.0151  0.2228  0.0527
  143UNL     N7 1090  -0.457   2.748  -0.675 -0.3262 -0.1698  0.0922
  143UNL     H8 1091  -0.436   2.485  -0.814  1.5852 -0.3670 -0.1247
  143UNL     H9 1092  -0.437   2.562  -0.961 -1.5385 -0.6829  0.9907
  143UNL    H10 1093  -0.300   2.601  -0.843  0.2234 -0.8470  0.6878
  144UNL     H0 1094  -1.021  -0.490   4.635 -0.0739 -0.6947 -0.6296
  144UNL     H1 1095  -1.240  -0.634   4.506  0.1652 -1.4790 -1.0134
  144UNL     C2 1096  -1.032  -0.538   4.538 -0.2739 -0.8019 -0.5542
  144UNL     C3 1097  -1.138  -0.609   4.481 -0.0932  0.8872  0.0298
  144UNL     C4 1098  -0.975  -0.594   4.341  0.7349 -0.1534 -0.0326
  144UNL     C5 1099  -0.901  -0.607   4.211  0.1897  0.0227  0.1477
  144UNL     N6 1100  -0.932  -0.546   4.456 -0.1070 -0.2374  0.9903
  144UNL     N7 1101  -1.096  -0.650   4.359  0.2767  0.6672  0.4305
  144UNL     H8 1102  -0.795  -0.634   4.225 -0.0956 -1.1069  0.2212
  144UNL     H9 1103  -0.896  -0.512   4.157  2.5671 -0.0390  0.1675
  144UNL    H10 1104  -0.944  -0.675   4.136  1.4822 -0.6233 -0.0487
  145Zn      Zn 1105  -0.737   3.654   0.304  0.1978 -0.2297  0.0623
  146Zn      Zn 1106  -0.701   2.613   0.903  0.2075  0.0028 -0.0252
  147Zn      Zn 1107  -1.193   2.944   0.906  0.0728 -0.2479 -0.2883
  148Zn      Zn 1108  -0.251   3.279   0.301 -0.2491  0.1031  0.0344
  149Zn      Zn 1109  -0.213   2.762   0.566  0.1044 -0.0167  0.1219
  150Zn      Zn 1110  -1.220   3.459   0.600  0.0451  0.4987  0.0831
  151UNL     H0 1111  -1.080   3.195   1.063  1.2996 -2.1863 -0.7281
  151UNL     H1 1112  -1.089   3.214   1.352 -0.0173 -0.5390 -0.2817
  151UNL     C2 1113  -1.116   3.126   1.138  0.2817 -0.5708  0.3555
  151UNL     C3 1114  -1.117   3.136   1.284  0.0210 -0.7132 -0.0981
  151UNL     C4 1115  -1.195   2.947   1.212 -0.1283  0.5843  0.5070
  151UNL     C5 1116  -1.253   2.811   1.212  0.1823  0.5109 -0.2093
  151UNL     N6 1117  -1.158   3.006   1.099  0.9845 -0.0770  0.3519
  151UNL     N7 1118  -1.166   3.024   1.326  0.2632 -0.0552  0.4184
  151UNL     H8 1119  -1.363   2.817   1.216  0.1035  0.4352 -1.7198
  151UNL     H9 1120  -1.225   2.758   1.304  0.5751 -0.5502 -0.9117
  151UNL    H10 1121  -1.220   2.754   1.124 -0.5615  0.6965 -0.6152
  152UNL     H0 1122  -0.599   2.349   1.028  1.7992 -1.3494 -1.3096
  152UNL     H1 1123  -0.624   2.098   0.885 -1.1064 -0.2135 -2.6747
  152UNL     C2 1124  -0.638   2.323   0.931 -0.0522 -0.0635 -0.9524
  152UNL     C3 1125  -0.660   2.197   0.862 -0.4270  0.7957  0.2948
  152UNL     C4 1126  -0.731   2.360   0.752 -1.9073  0.5313 -0.2567
  152UNL     C5 1127  -0.799   2.429   0.632  0.0496 -0.0426  0.2246
  152UNL     N6 1128  -0.687   2.417   0.858  0.3309  0.1511 -0.0264
  152UNL     N7 1129  -0.718   2.224   0.750 -0.1624  0.8319  0.1563
  152UNL     H8 1130  -0.761   2.528   0.607  0.6173 -0.2943  0.0904
  152UNL     H9 1131  -0.909   2.431   0.641 -0.1522 -1.3350 -1.4545
  152UNL    H10 1132  -0.803   2.375   0.537 -1.5697 -0.4166  0.4576
  153UNL     H0 1133  -0.967   3.033   0.687  0.7107  1.1750  0.8792
  153UNL     H1 1134  -1.018   3.258   0.515 -0.6012 -1.5754 -0.6525
  153UNL     C2 1135  -1.045   3.108   0.689 -0.1405  0.3408  0.1272
  153UNL     C3 1136  -1.066   3.219   0.604  0.1587 -0.3212  0.3427
  153UNL     C4 1137  -1.219   3.199   0.754 -0.2077  0.3349  0.3865
  153UNL     C5 1138  -1.336   3.238   0.832 -0.7727  0.5791  0.0611
  153UNL     N6 1139  -1.139   3.097   0.781  0.7650 -0.4484  0.1629
  153UNL     N7 1140  -1.176   3.276   0.646  0.0991 -0.0461 -0.1673
  153UNL     H8 1141  -1.417   3.164   0.830  0.3297 -0.6958 -2.0301
  153UNL     H9 1142  -1.376   3.333   0.796 -1.0594 -0.0063 -1.2185
  153UNL    H10 1143  -1.307   3.252   0.937  3.3434  0.3977 -0.8663
  154UNL     H0 1144  -1.249   3.564   0.296  0.2911  0.8092 -0.8788
  154UNL     H1 1145  -1.021   3.658   0.165 -1.2380 -0.5597 -0.0445
  154UNL     C2 1146  -1.149   3.574   0.336 -0.1215 -0.0536  0.4403
  154UNL     C3 1147  -1.033   3.623   0.267 -0.1716  1.0175  0.6612
  154UNL     C4 1148  -0.977   3.566   0.460  0.6543 -0.0702 -0.4330
  154UNL     C5 1149  -0.908   3.536   0.582 -0.2372  0.8154 -0.3668
  154UNL     N6 1150  -1.106   3.542   0.461 -0.1275  0.0362 -0.2274
  154UNL     N7 1151  -0.929   3.608   0.339  0.1228  0.0973  0.2369
  154UNL     H8 1152  -0.800   3.516   0.570 -0.6753 -1.3434 -1.2844
  154UNL     H9 1153  -0.944   3.443   0.629  0.4129  1.3428  1.2378
  154UNL    H10 1154  -0.928   3.609   0.661 -3.5529 -2.4533  2.1527
  155UNL     H0 1155  -1.199   2.617   0.870  0.6318 -0.3697  0.6405
  155UNL     H1 1156  -0.967   2.471   0.861 -1.0686 -0.2056 -0.3115
  155UNL     C2 1157  -1.097   2.650   0.883  0.6812 -0.5019  0.5870
  155UNL     C3 1158  -0.978   2.576   0.882  0.7825 -0.1772  0.7442
  155UNL     C4 1159  -0.928   2.778   0.916  0.0965  0.0659 -0.4040
  155UNL     C5 1160  -0.855   2.888   0.990 -0.0748 -0.0425  0.3123
  155UNL     N6 1161  -1.064   2.775   0.904 -0.1187 -0.2582  0.0515
  155UNL     N7 1162  -0.874   2.652   0.901  0.3038 -1.1094 -0.4210
  155UNL     H8 1163  -0.831   2.859   1.094 -1.3726 -0.3456  0.5380
  155UNL     H9 1164  -0.917   2.977   0.988  2.6305  1.9787 -1.6958
  155UNL    H10 1165  -0.767   2.919   0.932 -1.3079 -0.6583 -1.9733
  156UNL     H0 1166  -0.032   3.438  -0.138 -1.5953  1.7876 -1.1334
  156UNL     H1 1167  -0.053   3.469   0.153  1.0354  0.0524 -0.1046
  156UNL     C2 1168  -0.103   3.400  -0.065 -0.2064  0.4339 -0.4515
  156UNL     C3 1169  -0.103   3.411   0.076 -0.0114  0.5802  0.1568
  156UNL     C4 1170  -0.252   3.270   0.004 -0.5931 -0.9577 -0.2513
  156UNL     C5 1171  -0.359   3.163   0.009  0.6153  0.1384 -0.2697
  156UNL     N6 1172  -0.203   3.327  -0.104 -0.2366 -0.0907 -0.0844
  156UNL     N7 1173  -0.197   3.325   0.114 -0.0553  0.3851  0.3150
  156UNL     H8 1174  -0.404   3.144  -0.090 -0.3315  0.4567  0.0871
  156UNL     H9 1175  -0.446   3.167   0.076  0.7182 -1.0914 -0.0306
  156UNL    H10 1176  -0.310   3.067   0.028  0.8060  0.1671 -0.6074
  157UNL     H0 1177  -0.552   3.711   0.543 -1.1728  0.0815  1.7498
  157UNL     H1 1178  -0.528   3.969   0.651  1.2522 -1.5407  0.4394
  157UNL     C2 1179  -0.593   3.804   0.507  0.2127  0.1089  0.1576
  157UNL     C3 1180  -0.587   3.934   0.567  0.8871 -0.0336  0.0293
  157UNL     C4 1181  -0.751   3.920   0.433  0.8795  0.3150  0.8369
  157UNL     C5 1182  -0.874   3.949   0.352 -0.9751 -0.7092 -0.1096
  157UNL     N6 1183  -0.697   3.797   0.430 -0.5423  0.0678 -0.0255
  157UNL     N7 1184  -0.686   4.007   0.516  0.0130 -0.1192 -1.1121
  157UNL     H8 1185  -0.874   4.051   0.311  1.2381  0.2685  2.0429
  157UNL     H9 1186  -0.878   3.887   0.262  0.6513 -0.6307 -0.2594
  157UNL    H10 1187  -0.969   3.951   0.409 -1.4819  0.2882 -0.9481
  158UNL     H0 1188  -0.497   2.909   0.520 -0.5459  0.2347  1.2930
  158UNL     H1 1189  -0.717   2.845   0.684  0.2130 -0.4948  0.7601
  158UNL     C2 1190  -0.506   2.827   0.590 -0.3069 -0.6473  0.3331
  158UNL     C3 1191  -0.616   2.808   0.682  0.2289 -0.4359 -0.3037
  158UNL     C4 1192  -0.457   2.679   0.721  0.5139  0.8372  0.6380
  158UNL     C5 1193  -0.372   2.566   0.793 -0.1525 -0.2258  0.3811
  158UNL     N6 1194  -0.410   2.744   0.623 -0.1367 -0.5200 -0.0666
  158UNL     N7 1195  -0.591   2.702   0.760 -0.1338 -0.3620 -0.4674
  158UNL     H8 1196  -0.273   2.583   0.836  1.3470 -3.3312 -1.4287
  158UNL     H9 1197  -0.349   2.481   0.726  2.0170  0.3396  0.3374
  158UNL    H10 1198  -0.426   2.523   0.878 -0.3561  0.7983  0.7811
  159UNL     H0 1199  -0.513   3.201   0.411  1.1633 -0.7708 -1.8891
  159UNL     H1 1200  -0.743   3.358   0.394  0.5901 -0.6542  2.0082
  159UNL     C2 1201  -0.523   3.304   0.380  0.1065 -0.5062 -0.7461
  159UNL     C3 1202  -0.642   3.386   0.366  0.1056 -0.2726  0.5102
  159UNL     C4 1203  -0.474   3.483   0.295  0.0854 -0.7040  0.5285
  159UNL     C5 1204  -0.386   3.600   0.266 -0.2104 -1.0557  0.1983
  159UNL     N6 1205  -0.424   3.369   0.330  0.1458 -0.3388  0.1288
  159UNL     N7 1206  -0.605   3.504   0.323  0.2072  0.2696  0.3423
  159UNL     H8 1207  -0.450   3.688   0.249  1.8731  0.3136 -1.0583
  159UNL     H9 1208  -0.339   3.592   0.167  0.6503 -1.4049  0.6326
  159UNL    H10 1209  -0.314   3.613   0.347  1.5457  0.9989 -1.5559
  160UNL     H0 1210  -0.119   2.785   0.265 -2.9018 -1.9469  1.1197
  160UNL     H1 1211  -0.160   3.043   0.158 -0.8426 -1.5351 -0.1804
  160UNL     C2 1212  -0.155   2.876   0.311  0.4295  0.0256  0.1849
  160UNL     C3 1213  -0.185   3.004   0.256 -0.8307 -0.3584  0.3043
  160UNL     C4 1214  -0.248   3.013   0.453 -0.2602  0.3388 -0.2173
  160UNL     C5 1215  -0.281   3.062   0.595 -0.3436  0.6333  0.5536
  160UNL     N6 1216  -0.200   2.889   0.434  0.3378  0.3026  0.7359
  160UNL     N7 1217  -0.232   3.093   0.341  0.1993  0.5363  0.9300
  160UNL     H8 1218  -0.345   3.150   0.585  0.6254  1.3255  0.3668
  160UNL     H9 1219  -0.186   3.103   0.632  0.7092 -2.2402  1.3425
  160UNL    H10 1220  -0.329   2.999   0.672 -0.6531 -1.0587 -0.9414
  161UNL     H0 1221  -1.733   3.535   0.510 -0.5462 -2.5942 -2.7948
  161UNL     H1 1222  -1.506   3.626   0.656  2.9784  1.0794 -0.7478
  161UNL     C2 1223  -1.632   3.497   0.509  0.1200 -1.0857 -0.4198
  161UNL     C3 1224  -1.514   3.549   0.580 -0.2606  0.5648 -0.0493
  161UNL     C4 1225  -1.467   3.387   0.447 -0.7442  0.4130 -0.6681
  161UNL     C5 1226  -1.387   3.274   0.387  0.7551  0.2634  0.3611
  161UNL     N6 1227  -1.592   3.407   0.425  0.2423 -0.5920  0.2369
  161UNL     N7 1228  -1.416   3.468   0.535 -0.9919 -0.4209 -0.5676
  161UNL     H8 1229  -1.283   3.300   0.364  1.0014 -0.1012  1.0452
  161UNL     H9 1230  -1.399   3.183   0.447 -1.0602 -1.6513 -2.6090
  161UNL    H10 1231  -1.439   3.242   0.295  0.4931  1.8487 -0.0666
  162UNL     H0 1232  -0.019   2.905   1.032 -0.1685  0.3365  0.8113
  162UNL     H1 1233  -0.231   2.805   0.879  0.0189 -0.2922  0.7139
  162UNL     C2 1234  -0.019   2.881   0.926  0.1589  0.9638  0.6653
  162UNL     C3 1235  -0.129   2.827   0.851 -0.2373 -0.3856 -0.3058
  162UNL     C4 1236   0.043   2.855   0.728  0.6789  0.1430 -0.1534
  162UNL     C5 1237   0.125   2.862   0.605 -0.4473 -0.4817 -0.4519
  162UNL     N6 1238   0.088   2.895   0.849  0.5584  0.0621 -0.0163
  162UNL     N7 1239  -0.091   2.819   0.726 -0.8824 -0.2034  0.7369
  162UNL     H8 1240   0.089   2.807   0.518 -2.0323 -3.7702  2.0611
  162UNL     H9 1241   0.233   2.841   0.608 -0.2114 -0.2336 -3.7189
  162UNL    H10 1242   0.104   2.965   0.574 -1.6894  0.1779  2.2956
  163Zn      Zn 1243  -1.196   2.950   1.510  0.1176  0.2689 -0.1784
  164Zn      Zn 1244  -1.210   1.889   2.114  0.3453  0.1207  0.2892
  165Zn      Zn 1245  -1.718   2.230   2.131  0.1249  0.0782  0.1785
  166Zn      Zn 1246  -0.722   2.587   1.479 -0.0429 -0.0377 -0.1550
  167Zn      Zn 1247  -0.724   2.074   1.799 -0.0069  0.1035  0.2694
  168Zn      Zn 1248  -1.719   2.756   1.814 -0.0342  0.2440 -0.4162
  169UNL     H0 1249  -1.627   2.491   2.273  3.8122  1.5539  2.3220
  169UNL     H1 1250  -1.634   2.515   2.561  1.1964 -0.9661 -0.3239
  169UNL     C2 1251  -1.661   2.423   2.350 -0.1081 -0.5607 -0.8990
  169UNL     C3 1252  -1.664   2.435   2.494 -0.5902 -0.6866  0.1027
  169UNL     C4 1253  -1.720   2.240   2.429 -0.1901 -0.2402  0.2959
  169UNL     C5 1254  -1.725   2.094   2.435  0.3920  0.7013 -0.1019
  169UNL     N6 1255  -1.698   2.300   2.315  0.0376  0.2601  0.2283
  169UNL     N7 1256  -1.703   2.317   2.536 -0.1436 -0.2060 -0.5102
  169UNL     H8 1257  -1.744   2.053   2.335  2.5549 -0.5332 -0.0532
  169UNL     H9 1258  -1.800   2.055   2.505 -0.9770 -1.1547 -2.4292
  169UNL    H10 1259  -1.634   2.040   2.463  0.7809  0.5701 -1.5464
  170UNL     H0 1260  -1.142   1.612   2.240  2.7059 -0.6520 -0.2946
  170UNL     H1 1261  -1.129   1.382   2.101 -2.8571 -0.8768  0.8036
  170UNL     C2 1262  -1.158   1.600   2.133  0.4054 -0.6835  0.0085
  170UNL     C3 1263  -1.153   1.478   2.058  0.1052 -0.5483 -0.3801
  170UNL     C4 1264  -1.210   1.639   1.939  0.1333 -1.1263  0.5621
  170UNL     C5 1265  -1.233   1.718   1.809  0.7632  0.5814 -0.3466
  170UNL     N6 1266  -1.186   1.700   2.051  0.6927 -0.0128 -0.2727
  170UNL     N7 1267  -1.195   1.501   1.935 -0.2373  0.0566  0.0855
  170UNL     H8 1268  -1.243   1.826   1.818 -4.6500  0.5100 -2.0402
  170UNL     H9 1269  -1.316   1.686   1.745  0.0638  1.7699 -0.0591
  170UNL    H10 1270  -1.136   1.713   1.758  0.8370 -1.0161 -0.1213
  171UNL     H0 1271  -1.492   2.297   1.923 -0.6218 -0.7196  2.8024
  171UNL     H1 1272  -1.495   2.543   1.789 -0.9552 -2.8535 -1.8522
  171UNL     C2 1273  -1.564   2.377   1.919 -0.1175 -0.2622 -0.4519
  171UNL     C3 1274  -1.563   2.506   1.864 -0.1543 -0.0799  0.4098
  171UNL     C4 1275  -1.737   2.478   1.975  0.1342 -0.4182  0.3091
  171UNL     C5 1276  -1.867   2.503   2.030 -0.1330 -0.5888 -0.3935
  171UNL     N6 1277  -1.665   2.370   2.002  0.0563 -0.3264  0.3576
  171UNL     N7 1278  -1.670   2.572   1.896  0.7133 -0.4646  0.4984
  171UNL     H8 1279  -1.867   2.465   2.132  0.0124  2.0698  0.6756
  171UNL     H9 1280  -1.935   2.433   1.978  2.5670 -0.9761 -3.7886
  171UNL    H10 1281  -1.915   2.601   2.019 -1.2704 -1.3205 -2.8282
  172UNL     H0 1282  -1.715   2.880   1.529  0.2163  0.0312  0.4266
  172UNL     H1 1283  -1.465   2.988   1.403  0.2008 -2.8685 -1.7845
  172UNL     C2 1284  -1.610   2.882   1.553  0.2985  0.4957  0.0505
  172UNL     C3 1285  -1.492   2.940   1.496  0.4844  0.0817 -0.0509
  172UNL     C4 1286  -1.445   2.845   1.675 -1.0448  0.2964 -0.6295
  172UNL     C5 1287  -1.363   2.815   1.800 -1.1530  0.2026 -0.2673
  172UNL     N6 1288  -1.576   2.822   1.667  0.4877  0.5168  0.7234
  172UNL     N7 1289  -1.387   2.897   1.563  0.4337  0.2381 -0.3823
  172UNL     H8 1290  -1.254   2.814   1.788 -0.7359 -0.4297  2.8441
  172UNL     H9 1291  -1.392   2.730   1.863  2.5470  0.5824  2.3155
  172UNL    H10 1292  -1.374   2.904   1.863  2.7221  0.9380 -0.3565
  173UNL     H0 1293  -1.715   1.915   2.048 -0.0290  1.1272  0.8707
  173UNL     H1 1294  -1.480   1.791   1.981  0.4616  1.8146 -2.9359
  173UNL     C2 1295  -1.613   1.948   2.059  0.4287  0.2122 -0.3784
  173UNL     C3 1296  -1.493   1.887   2.029 -0.5972  0.4896 -0.3685
  173UNL     C4 1297  -1.454   2.055   2.139  0.4255  0.2103 -0.0576
  173UNL     C5 1298  -1.387   2.159   2.225 -0.1818  0.1294  0.3996
  173UNL     N6 1299  -1.583   2.062   2.112  0.1669 -0.7348 -0.5705
  173UNL     N7 1300  -1.392   1.944   2.094  0.1671  0.0320  0.3683
  173UNL     H8 1301  -1.403   2.125   2.328  2.8332 -2.0930  0.2545
  173UNL     H9 1302  -1.419   2.263   2.212  2.0084  0.8042 -0.0500
  173UNL    H10 1303  -1.280   2.170   2.205 -0.3906  1.3500 -0.2023
  174UNL     H0 1304  -0.452   2.690   1.063 -0.6688  0.7634 -0.6022
  174UNL     H1 1305  -0.461   2.715   1.336  0.4204  0.4965 -0.7773
  174UNL     C2 1306  -0.531   2.664   1.131  0.0081 -0.5613 -0.2858
  174UNL     C3 1307  -0.540   2.678   1.271  0.3660 -0.6763 -0.0697
  174UNL     C4 1308  -0.702   2.569   1.185  1.0765  0.3568  0.1038
  174UNL     C5 1309  -0.835   2.495   1.185 -0.4635 -0.4252 -0.2110
  174UNL     N6 1310  -0.647   2.620   1.084 -0.7840  0.0052  0.1052
  174UNL     N7 1311  -0.644   2.600   1.302 -0.0612 -0.3776  0.0443
  174UNL     H8 1312  -0.924   2.555   1.158 -0.4812  0.5797  1.8973
  174UNL     H9 1313  -0.866   2.441   1.275 -2.1746  1.7067  0.5876
  174UNL    H10 1314  -0.824   2.416   1.110 -0.9155 -0.2315 -0.4938
  175UNL     H0 1315  -1.020   3.010   1.759  0.5855  0.1989 -0.6213
  175UNL     H1 1316  -1.009   3.262   1.885 -0.0618 -1.1108  1.0135
  175UNL     C2 1317  -1.074   3.101   1.739 -0.0453  0.1280  0.6750
  175UNL     C3 1318  -1.069   3.230   1.801  0.0586  0.0551  0.4531
  175UNL     C4 1319  -1.230   3.223   1.655 -0.8949 -0.2529  0.1300
  175UNL     C5 1320  -1.365   3.259   1.601 -0.4941  0.1073 -0.2056
  175UNL     N6 1321  -1.158   3.110   1.635  0.2991 -0.9895 -0.1041
  175UNL     N7 1322  -1.163   3.303   1.750  0.0173 -0.0929 -0.3524
  175UNL     H8 1323  -1.390   3.188   1.521 -1.5129  1.0332 -0.7424
  175UNL     H9 1324  -1.445   3.261   1.675  0.6525 -0.4157  1.0840
  175UNL    H10 1325  -1.366   3.355   1.546 -2.0067  0.5910  0.6061
  176UNL     H0 1326  -0.990   2.199   1.757  1.5281  1.3286  0.7871
  176UNL     H1 1327  -1.215   2.150   1.941  0.5905  1.2130 -0.5147
  176UNL     C2 1328  -1.005   2.135   1.843 -0.2800  0.7506  0.0761
  176UNL     C3 1329  -1.117   2.104   1.930 -0.0304 -0.2164 -0.2869
  176UNL     C4 1330  -0.960   1.980   1.975 -0.1442  0.6983 -0.3031
  176UNL     C5 1331  -0.876   1.869   2.031  0.1280  0.0722 -0.4921
  176UNL     N6 1332  -0.909   2.054   1.879 -0.4575  0.0288  0.0288
  176UNL     N7 1333  -1.088   2.002   2.007 -0.5235  0.4419 -0.6123
  176UNL     H8 1334  -0.845   1.801   1.951  3.8397  2.2887 -1.1271
  176UNL     H9 1335  -0.940   1.810   2.098 -0.4328  1.1391 -0.0643
  176UNL    H10 1336  -0.798   1.914   2.093  0.4093  0.7564 -1.3220
  177UNL     H0 1337  -0.987   2.480   1.545 -4.5362  0.2159  1.7600
  177UNL     H1 1338  -1.212   2.639   1.588  0.7379 -0.7763 -0.2520
  177UNL     C2 1339  -1.002   2.587   1.538 -0.3453  0.8903 -0.0876
  177UNL     C3 1340  -1.114   2.668   1.553  0.8822  0.5438  1.1608
  177UNL     C4 1341  -0.948   2.788   1.503 -0.6625 -0.3989 -0.2741
  177UNL     C5 1342  -0.857   2.905   1.468  0.1025  0.0187  0.0016
  177UNL     N6 1343  -0.905   2.663   1.491  0.2368  0.4329 -0.1336
  177UNL     N7 1344  -1.079   2.797   1.530  0.2675  0.1597 -0.1077
  177UNL     H8 1345  -0.839   2.964   1.559 -4.7859 -0.2361  1.3717
  177UNL     H9 1346  -0.904   2.979   1.402  2.6568  0.6812 -1.2373
  177UNL    H10 1347  -0.758   2.870   1.436  0.0365  0.0432 -0.2280
  178UNL     H0 1348  -0.665   2.072   1.492  1.6378  0.0858  1.7990
  178UNL     H1 1349  -0.671   2.312   1.345 -0.2795  2.5077  0.4805
  178UNL     C2 1350  -0.675   2.175   1.523  0.3202  0.3493  0.6232
  178UNL     C3 1351  -0.678   2.296   1.452 -1.0728  0.0703  0.1271
  178UNL     C4 1352  -0.726   2.332   1.652  0.7410  0.8289 -0.0022
  178UNL     C5 1353  -0.737   2.401   1.787 -0.2271  0.1663  0.1257
  178UNL     N6 1354  -0.712   2.206   1.645  0.5208  0.7261  0.9667
  178UNL     N7 1355  -0.707   2.395   1.535  0.1314  0.5000  0.4386
  178UNL     H8 1356  -0.818   2.360   1.849 -0.0411  0.3503  0.4948
  178UNL     H9 1357  -0.756   2.507   1.768 -0.4197 -0.5570 -5.3082
  178UNL    H10 1358  -0.644   2.382   1.843 -0.7155  1.0738  1.2910
  179UNL     H0 1359  -2.208   2.818   1.749  1.4826  2.7443  1.5205
  179UNL     H1 1360  -1.992   2.902   1.870 -1.2529 -1.2944  1.3044
  179UNL     C2 1361  -2.113   2.771   1.733  0.0263 -0.1184  0.6384
  179UNL     C3 1362  -1.998   2.822   1.797  0.3050  0.1697 -0.5536
  179UNL     C4 1363  -1.950   2.661   1.665 -0.2193  0.4497 -0.5709
  179UNL     C5 1364  -1.868   2.559   1.586 -0.0801  0.1984  0.6021
  179UNL     N6 1365  -2.078   2.682   1.644 -0.4267 -0.0952  0.4273
  179UNL     N7 1366  -1.902   2.744   1.759 -0.7058 -0.8888 -0.3764
  179UNL     H8 1367  -1.905   2.557   1.483  5.0957  2.6705 -1.6825
  179UNL     H9 1368  -1.767   2.590   1.558 -0.7496  1.6351 -0.3026
  179UNL    H10 1369  -1.845   2.460   1.628  3.2650 -0.6304 -2.7199
  180UNL     H0 1370  -0.524   2.197   2.257  1.3687 -3.0907 -0.0589
  180UNL     H1 1371  -0.748   2.144   2.114  0.2505 -0.4422  2.0121
  180UNL     C2 1372  -0.538   2.172   2.153  0.2516 -0.2989 -0.6639
  180UNL     C3 1373  -0.647   2.147   2.074 -0.4179  0.1510  0.3040
  180UNL     C4 1374  -0.479   2.134   1.951  0.3476  0.7867  0.2280
  180UNL     C5 1375  -0.388   2.079   1.846  0.6137  0.4981  0.3845
  180UNL     N6 1376  -0.435   2.167   2.071 -0.1777 -0.2826 -0.1884
  180UNL     N7 1377  -0.616   2.121   1.948 -0.2813 -0.0530 -0.3800
  180UNL     H8 1378  -0.438   2.083   1.748 -2.3483 -0.1866  1.7478
  180UNL     H9 1379  -0.370   1.971   1.851  2.4789  0.7970  0.8484
  180UNL    H10 1380  -0.296   2.138   1.836 -1.0119  3.1901  0.4999
  181Zn      Zn 1381  -1.716   2.243   2.722  0.1928  0.1621 -0.2456
  182Zn      Zn 1382  -1.696   1.216   3.277  0.2305 -0.4325 -0.0498
  183Zn      Zn 1383  -2.181   1.565   3.330  0.3588  0.1008  0.0559
  184Zn      Zn 1384  -1.233   1.921   2.721  0.1222 -0.2743 -0.1396
  185Zn      Zn 1385  -1.195   1.397   2.994  0.0922  0.1053  0.0032
  186Zn      Zn 1386  -2.211   2.078   3.017  0.0452  0.1072  0.1965
  187UNL     H0 1387  -2.101   1.845   3.506 -1.4453  1.9606  2.3870
  187UNL     H1 1388  -2.162   1.835   3.776 -0.2165 -0.7606  1.3795
  187UNL     C2 1389  -2.146   1.762   3.559 -0.8046  0.0256  0.1166
  187UNL     C3 1390  -2.168   1.756   3.702 -0.3377 -0.0287  0.5996
  187UNL     C4 1391  -2.208   1.565   3.608 -0.2451 -0.5630 -0.9329
  187UNL     C5 1392  -2.250   1.421   3.586  0.2929  0.1340 -0.0227
  187UNL     N6 1393  -2.171   1.640   3.509  0.6999 -0.3969  0.1888
  187UNL     N7 1394  -2.204   1.632   3.731 -0.5381 -0.1574 -0.0083
  187UNL     H8 1395  -2.181   1.349   3.541 -0.9649 -0.0931 -1.7323
  187UNL     H9 1396  -2.334   1.413   3.515  0.6249 -0.0410 -0.3977
  187UNL    H10 1397  -2.288   1.367   3.673 -0.7186 -0.0422 -0.5513
  188UNL     H0 1398  -1.671   0.953   3.424 -0.3684  1.5575  0.0661
  188UNL     H1 1399  -1.676   0.712   3.279 -0.5030  0.4194  1.5943
  188UNL     C2 1400  -1.676   0.938   3.317  1.1862 -0.3861  0.2190
  188UNL     C3 1401  -1.689   0.813   3.245 -0.1389  0.0669  0.3454
  188UNL     C4 1402  -1.718   0.978   3.115 -0.1387 -0.5297  1.0143
  188UNL     C5 1403  -1.741   1.052   2.986  0.0970 -0.1837 -0.8500
  188UNL     N6 1404  -1.688   1.034   3.229 -0.5110  0.2099  0.0397
  188UNL     N7 1405  -1.704   0.835   3.123  0.5320  0.2598  0.8864
  188UNL     H8 1406  -1.649   1.074   2.930  0.3048 -1.8282 -1.2098
  188UNL     H9 1407  -1.790   1.147   3.010 -0.2244 -0.1634 -1.5588
  188UNL    H10 1408  -1.818   1.000   2.927  0.7380 -0.2431 -1.6614
  189UNL     H0 1409  -2.032   1.601   3.056 -0.7909  0.1827  0.3888
  189UNL     H1 1410  -2.005   1.859   2.939  0.8675 -0.1366 -0.5100
  189UNL     C2 1411  -2.078   1.696   3.081 -0.3214  0.4502  0.2518
  189UNL     C3 1412  -2.069   1.823   3.019  0.8388  1.1435  0.0635
  189UNL     C4 1413  -2.210   1.826   3.188 -0.5803  0.1904  0.0988
  189UNL     C5 1414  -2.327   1.881   3.274 -0.7312  0.1964  0.4815
  189UNL     N6 1415  -2.150   1.702   3.193  0.3582 -0.4410  0.1502
  189UNL     N7 1416  -2.157   1.896   3.078  0.3447 -0.0796 -0.3728
  189UNL     H8 1417  -2.367   1.796   3.332  1.6648 -0.3576  1.4211
  189UNL     H9 1418  -2.402   1.927   3.208 -1.7117  1.3412  2.2984
  189UNL    H10 1419  -2.291   1.951   3.349  0.1018 -0.1898  0.4514
  190UNL     H0 1420  -2.232   2.154   2.731  0.3555  0.1048  0.9826
  190UNL     H1 1421  -2.004   2.236   2.577 -2.6543  0.5738  0.0951
  190UNL     C2 1422  -2.126   2.150   2.750  0.5078 -0.0090  0.1383
  190UNL     C3 1423  -2.009   2.195   2.677  0.1376 -0.2426 -0.0049
  190UNL     C4 1424  -1.959   2.142   2.878 -0.1961  0.4886  0.0620
  190UNL     C5 1425  -1.876   2.119   3.005  0.4619  1.0445  0.3918
  190UNL     N6 1426  -2.085   2.125   2.872  0.2923  0.4263 -0.2322
  190UNL     N7 1427  -1.910   2.205   2.763 -0.8490  0.0351  0.7508
  190UNL     H8 1428  -1.923   2.035   3.058 -0.3425 -0.1342 -2.0458
  190UNL     H9 1429  -1.862   2.210   3.064  0.7082 -0.8583  3.4901
  190UNL    H10 1430  -1.772   2.097   2.977  0.8152  0.0866  2.2994
  191UNL     H0 1431  -2.195   1.252   3.296  0.6237  0.0629  1.6611
  191UNL     H1 1432  -1.973   1.098   3.252  0.4212 -0.2817 -0.2781
  191UNL     C2 1433  -2.094   1.287   3.277  0.2835 -0.1073 -0.8069
  191UNL     C3 1434  -1.984   1.205   3.259  0.3374 -0.2570 -0.7331
  191UNL     C4 1435  -1.925   1.400   3.297 -0.1220 -0.7437 -0.4985
  191UNL     C5 1436  -1.834   1.512   3.343  0.6342 -0.5027 -0.1375
  191UNL     N6 1437  -2.056   1.409   3.304 -0.2672  0.0246  0.0945
  191UNL     N7 1438  -1.876   1.277   3.269  0.1420 -0.0158 -0.2409
  191UNL     H8 1439  -1.772   1.487   3.430  0.1722  0.3643  0.4572
  191UNL     H9 1440  -1.891   1.599   3.376  0.0821 -1.0712  0.4296
  191UNL    H10 1441  -1.766   1.548   3.265  0.6501 -0.1194  0.0501
  192UNL     H0 1442  -1.024   2.094   2.279  1.3755 -1.3323  0.2039
  192UNL     H1 1443  -1.005   2.071   2.563 -1.2601  0.0897  0.7668
  192UNL     C2 1444  -1.076   2.028   2.347 -0.0471  0.2203  0.6981
  192UNL     C3 1445  -1.068   2.022   2.490 -0.9384  0.0185  0.5331
  192UNL     C4 1446  -1.220   1.895   2.414  0.4234 -0.2659 -0.4743
  192UNL     C5 1447  -1.333   1.803   2.403 -0.3340 -0.8074 -0.5420
  192UNL     N6 1448  -1.172   1.942   2.305 -1.1229 -0.5137 -0.0942
  192UNL     N7 1449  -1.165   1.944   2.534  0.7110  0.6578  0.0664
  192UNL     H8 1450  -1.403   1.835   2.326  0.8606 -1.0425 -1.7669
  192UNL     H9 1451  -1.384   1.785   2.499 -2.1205 -0.1471 -1.3305
  192UNL    H10 1452  -1.284   1.710   2.371  1.5189 -0.6423  1.5260
  193UNL     H0 1453  -1.499   2.289   2.923  0.4102 -0.1927 -0.5329
  193UNL     H1 1454  -1.465   2.541   3.033 -1.5236 -0.6290  0.6503
  193UNL     C2 1455  -1.552   2.381   2.902  0.1435 -0.1398  0.3292
  193UNL     C3 1456  -1.536   2.507   2.959 -0.6626 -0.4171 -0.3005
  193UNL     C4 1457  -1.712   2.499   2.843  0.5871  0.7518 -0.2135
  193UNL     C5 1458  -1.842   2.537   2.783  0.0263  0.4813  0.4321
  193UNL     N6 1459  -1.659   2.378   2.827  0.5769 -0.3255  0.5873
  193UNL     N7 1460  -1.637   2.583   2.925  0.0486 -0.2647  0.7255
  193UNL     H8 1461  -1.869   2.481   2.693  0.0955  0.4216  0.4472
  193UNL     H9 1462  -1.925   2.528   2.854 -0.1645  0.3727  0.1952
  193UNL    H10 1463  -1.838   2.643   2.756 -1.2265  0.7288  1.1268
  194UNL     H0 1464  -1.454   1.524   2.940  0.3926 -0.6005 -0.3462
  194UNL     H1 1465  -1.693   1.442   3.056 -0.4756  0.3813 -0.2345
  194UNL     C2 1466  -1.477   1.442   3.007  0.0698 -0.3878 -0.1909
  194UNL     C3 1467  -1.593   1.405   3.074 -0.5735  0.0371 -0.4003
  194UNL     C4 1468  -1.430   1.289   3.131  0.0584  0.7771 -0.4208
  194UNL     C5 1469  -1.358   1.183   3.209 -0.0418  0.1839  0.4748
  194UNL     N6 1470  -1.379   1.367   3.041 -0.0061 -0.4130 -0.3646
  194UNL     N7 1471  -1.569   1.298   3.145  0.4954 -0.1711 -0.6512
  194UNL     H8 1472  -1.391   1.085   3.174  1.4915 -0.4791  0.7818
  194UNL     H9 1473  -1.372   1.192   3.317  0.4594 -2.3300  0.7980
  194UNL    H10 1474  -1.249   1.180   3.196 -0.1558 -0.5081 -0.4169
  195UNL     H0 1475  -1.521   1.780   2.811  0.3696 -0.4843 -0.4981
  195UNL     H1 1476  -1.728   1.947   2.843 -2.1274  1.4235 -2.6152
  195UNL     C2 1477  -1.525   1.883   2.779  0.0631 -0.2942  0.1357
  195UNL     C3 1478  -1.633   1.972   2.800 -0.7800  0.1751 -0.5614
  195UNL     C4 1479  -1.469   2.081   2.720  0.6712 -0.1698 -0.2976
  195UNL     C5 1480  -1.376   2.191   2.671  0.2721 -0.1081  0.2278
  195UNL     N6 1481  -1.421   1.957   2.746  0.0563  0.2004  0.3024
  195UNL     N7 1482  -1.603   2.092   2.752 -0.5056 -0.5419 -0.4701
  195UNL     H8 1483  -1.416   2.252   2.589 -1.8097 -0.3842  0.9826
  195UNL     H9 1484  -1.280   2.150   2.639  0.5928  1.0208 -0.3162
  195UNL    H10 1485  -1.350   2.265   2.749  0.1978  1.3544 -1.0741
  196UNL     H0 1486  -1.090   1.427   2.697  0.7354  1.2020 -1.0757
  196UNL     H1 1487  -1.156   1.661   2.558 -0.4113 -1.6243 -0.2282
  196UNL     C2 1488  -1.149   1.512   2.728  0.1522  0.4812 -0.1413
  196UNL     C3 1489  -1.182   1.638   2.661  0.4375  0.1807  0.4316
  196UNL     C4 1490  -1.226   1.658   2.864 -0.5465  0.6051  0.0043
  196UNL     C5 1491  -1.270   1.719   2.997 -0.0015 -0.2529  0.5193
  196UNL     N6 1492  -1.184   1.534   2.854 -0.0900 -0.3548 -0.3481
  196UNL     N7 1493  -1.226   1.727   2.746 -0.1177 -0.4401 -0.1721
  196UNL     H8 1494  -1.310   1.645   3.067  0.8821 -2.6283 -1.3672
  196UNL     H9 1495  -1.357   1.786   2.992  0.2649  0.1492  1.1086
  196UNL    H10 1496  -1.198   1.773   3.061  0.2425  0.7607 -0.5776
  197UNL     H0 1497  -2.712   2.125   2.865  0.4670  0.9035 -0.5631
  197UNL     H1 1498  -2.489   2.212   3.046 -0.8709 -0.1533  1.2348
  197UNL     C2 1499  -2.609   2.096   2.881  0.0114 -0.4442  0.0660
  197UNL     C3 1500  -2.504   2.130   2.977 -0.1182  0.0390  0.8378
  197UNL     C4 1501  -2.444   1.964   2.854 -0.0509  0.7436 -0.1759
  197UNL     C5 1502  -2.363   1.846   2.798  0.3022  0.1132 -0.1319
  197UNL     N6 1503  -2.562   1.996   2.807  0.8636 -0.1187  0.4607
  197UNL     N7 1504  -2.403   2.047   2.952  1.1101 -0.0664  0.1196
  197UNL     H8 1505  -2.386   1.824   2.693  1.5275  2.3692 -0.9370
  197UNL     H9 1506  -2.256   1.869   2.806  0.3629 -0.6027  1.7724
  197UNL    H10 1507  -2.355   1.758   2.864  3.7546  1.1840  1.1259
  198UNL     H0 1508  -1.005   1.604   3.433 -0.1498  1.5791 -0.0300
  198UNL     H1 1509  -1.224   1.498   3.286  0.4443  2.5541  0.3861
  198UNL     C2 1510  -1.007   1.554   3.337 -0.5459  0.2587  0.6370
  198UNL     C3 1511  -1.118   1.499   3.264  0.4630  0.3677  0.0728
  198UNL     C4 1512  -0.945   1.477   3.154  0.4665 -0.1263  0.2183
  198UNL     C5 1513  -0.860   1.457   3.034 -0.6818  0.0038  0.5537
  198UNL     N6 1514  -0.901   1.538   3.261  0.1841  0.0340  0.3860
  198UNL     N7 1515  -1.076   1.446   3.150 -0.0274 -0.8617 -0.0955
  198UNL     H8 1516  -0.904   1.483   2.937  2.2246  2.4360 -0.3066
  198UNL     H9 1517  -0.837   1.350   3.027 -0.0183  0.1931 -0.5009
  198UNL    H10 1518  -0.764   1.509   3.046 -0.0596 -1.1042  0.5344
  199Zn      Zn 1519  -2.222   1.546   3.919  0.0954 -0.0349  0.3060
  200Zn      Zn 1520  -0.234   3.285  -0.291 -0.0633 -0.1155 -0.2767
  201Zn      Zn 1521  -0.714   3.651  -0.304 -0.0640 -0.2053 -0.1909
  202Zn      Zn 1522  -1.722   1.218   3.873  0.1438  0.1125  0.1656
  203Zn      Zn 1523  -1.712   0.694   4.191  0.0104  0.0466 -0.1155
  204Zn      Zn 1524  -0.767   4.169  -0.590  0.0599 -0.4728 -0.2469
  205UNL     H0 1525  -0.616   3.893  -0.142  0.9738  0.2972  1.5317
  205UNL     H1 1526  -0.647   3.903   0.145 -0.5509  0.4322  0.5800
  205UNL     C2 1527  -0.657   3.825  -0.068 -0.5833 -0.5374 -0.0293
  205UNL     C3 1528  -0.662   3.826   0.070  0.4511  0.0962  0.7144
  205UNL     C4 1529  -0.731   3.643  -0.001  0.6039 -0.1849  0.0513
  205UNL     C5 1530  -0.779   3.507   0.003 -0.5341 -0.4148  0.2428
  205UNL     N6 1531  -0.702   3.713  -0.107 -0.2541 -0.4006 -0.0469
  205UNL     N7 1532  -0.713   3.715   0.114 -0.1069  0.8034 -0.2224
  205UNL     H8 1533  -0.840   3.490   0.093 -1.9483 -2.5068 -1.0076
  205UNL     H9 1534  -0.694   3.437  -0.002 -0.3997 -0.2015 -0.7839
  205UNL    H10 1535  -0.857   3.478  -0.070 -1.1054 -0.3592  0.8223
  206UNL     H0 1536  -0.104   3.013  -0.177 -2.1068  1.2117  2.0809
  206UNL     H1 1537  -0.124   2.780  -0.310  1.0099  0.9341 -0.2405
  206UNL     C2 1538  -0.160   2.995  -0.268  0.2364  0.0831  0.7659
  206UNL     C3 1539  -0.171   2.872  -0.341 -0.4590  0.1948 -0.3404
  206UNL     C4 1540  -0.264   3.022  -0.445 -0.1738 -0.4392  0.3624
  206UNL     C5 1541  -0.325   3.090  -0.558  0.0314  0.2469 -0.2641
  206UNL     N6 1542  -0.223   3.086  -0.334 -0.0756  0.7380  0.7305
  206UNL     N7 1543  -0.241   2.887  -0.452 -0.4639  0.1265 -0.0116
  206UNL     H8 1544  -0.357   3.190  -0.525 -0.8543  0.8733 -2.7732
  206UNL     H9 1545  -0.417   3.031  -0.570 -1.6239  2.2875  1.4948
  206UNL    H10 1546  -0.257   3.086  -0.644  0.4957  0.8610  0.0680
  207UNL     H0 1547  -0.478   3.758  -0.474  0.6906  2.0984 -0.8345
  207UNL     H1 1548  -0.525   3.971  -0.666 -1.4005 -1.4349 -2.0877
  207UNL     C2 1549  -0.563   3.820  -0.497 -0.9921  0.2249  0.0647
  207UNL     C3 1550  -0.589   3.927  -0.591  0.3756 -0.1678  0.3261
  207UNL     C4 1551  -0.743   3.904  -0.444  0.4330  0.1399 -0.4085
  207UNL     C5 1552  -0.871   3.936  -0.378  0.1967  0.6683 -0.3571
  207UNL     N6 1553  -0.662   3.806  -0.415 -0.3345  0.1863 -0.1859
  207UNL     N7 1554  -0.702   3.978  -0.549  0.2548 -0.8247  0.6233
  207UNL     H8 1555  -0.950   3.895  -0.442  0.5028  2.4108 -1.9645
  207UNL     H9 1556  -0.888   4.045  -0.372 -0.5099  0.5124  0.6071
  207UNL    H10 1557  -0.882   3.893  -0.278 -1.2337 -0.2805 -0.8886
  208UNL     H0 1558  -0.761   4.237  -0.892 -0.1464  0.6368  0.9904
  208UNL     H1 1559  -0.525   4.263  -1.035  0.2155 -0.5957 -0.2630
  208UNL     C2 1560  -0.659   4.234  -0.856  0.4266 -0.5179 -0.6011
  208UNL     C3 1561  -0.545   4.266  -0.928  0.0118 -0.2166 -0.3122
  208UNL     C4 1562  -0.507   4.261  -0.720  0.1014 -0.0140  0.1837
  208UNL     C5 1563  -0.432   4.269  -0.591 -0.4638  0.0830 -0.6357
  208UNL     N6 1564  -0.636   4.227  -0.728 -0.4514  0.0622  1.0760
  208UNL     N7 1565  -2.407   1.497   3.961 -1.2566  0.0612  0.3601
  208UNL     H8 1566  -0.449   4.182  -0.526 -1.8837  1.0062  0.2934
  208UNL     H9 1567  -0.456   4.364  -0.541  0.5766 -0.5900  1.2420
  208UNL    H10 1568  -0.324   4.267  -0.610 -0.4216 -0.8976 -0.3285
  209UNL     H0 1569  -0.730   3.357  -0.413  0.8952 -2.1028 -0.7360
  209UNL     H1 1570  -0.523   3.178  -0.362  2.0366 -0.3160  2.8061
  209UNL     C2 1571  -0.633   3.376  -0.369  0.2089 -0.4166  0.1618
  209UNL     C3 1572  -0.525   3.285  -0.350 -0.0210  0.0662  0.0122
  209UNL     C4 1573  -0.468   3.475  -0.296  0.4329 -0.4647  0.3465
  209UNL     C5 1574  -0.387   3.582  -0.217 -0.5353  0.0604  0.3410
  209UNL     N6 1575  -0.589   3.494  -0.343  0.0270 -0.2959 -0.7928
  209UNL     N7 1576  -0.419   3.349  -0.307  0.1141  0.2522  0.9885
  209UNL     H8 1577  -0.383   3.569  -0.108 -2.3932  0.0141  0.4479
  209UNL     H9 1578  -0.453   3.670  -0.218  1.4496  1.6178 -0.6546
  209UNL    H10 1579  -0.288   3.610  -0.253 -0.6575 -1.9884 -1.7886
  210UNL     H0 1580  -1.467   1.335   3.444 -0.6830  2.5507  0.0214
  210UNL     H1 1581  -1.476   1.330   3.731  0.5346 -1.1188 -0.1565
  210UNL     C2 1582  -1.542   1.299   3.512  0.9680 -0.1828  0.5443
  210UNL     C3 1583  -1.547   1.302   3.654 -0.1293 -0.1135  0.0806
  210UNL     C4 1584  -1.721   1.214   3.574 -0.3508  0.0721 -0.3390
  210UNL     C5 1585  -1.848   1.137   3.574 -0.2320 -0.4996 -0.7811
  210UNL     N6 1586  -1.650   1.243   3.469  0.5092 -0.4324 -0.1261
  210UNL     N7 1587  -1.663   1.249   3.691 -0.1498  0.1862  0.3962
  210UNL     H8 1588  -1.865   1.088   3.477 -2.6231 -2.4140  0.4782
  210UNL     H9 1589  -1.936   1.202   3.587  0.9385  0.8437  0.8261
  210UNL    H10 1590  -1.850   1.053   3.645  2.6993 -1.5176 -1.7374
  211UNL     H0 1591  -1.976   1.632   4.093  0.4022 -0.1991  0.6605
  211UNL     H1 1592  -1.970   1.897   4.206 -2.1360  0.1927  2.8970
  211UNL     C2 1593  -2.048   1.712   4.097 -0.1326 -0.6492  0.1835
  211UNL     C3 1594  -2.042   1.845   4.145 -0.0278  0.0594  0.3328
  211UNL     C4 1595  -2.228   1.817   4.058  0.3624  0.6308  0.2717
  211UNL     C5 1596  -2.359   1.856   3.992  0.8381  0.5678 -0.0269
  211UNL     N6 1597  -2.165   1.704   4.031  0.3523  0.2961  0.3254
  211UNL     N7 1598  -2.160   1.901   4.132 -1.3646 -0.5076 -0.9295
  211UNL     H8 1599  -2.372   1.795   3.902  0.7396 -0.0284  0.3911
  211UNL     H9 1600  -2.432   1.826   4.068 -0.5901  3.0060 -0.3231
  211UNL    H10 1601  -2.363   1.959   3.954 -2.6895  0.8177  0.6922
  212UNL     H0 1602  -1.998   0.777   4.106 -4.2396 -2.2924 -1.6399
  212UNL     H1 1603  -2.222   0.709   4.265  0.0037 -1.1554 -0.9393
  212UNL     C2 1604  -2.000   0.726   4.201 -0.1198 -0.1391 -0.1563
  212UNL     C3 1605  -2.117   0.691   4.282  0.0397  0.1486  0.4235
  212UNL     C4 1606  -1.943   0.591   4.346 -0.8066 -0.2733  0.4383
  212UNL     C5 1607  -1.856   0.483   4.406  0.4981 -1.0340 -0.0934
  212UNL     N6 1608  -1.895   0.668   4.257  0.7315 -0.5668  0.6915
  212UNL     N7 1609  -0.115   3.381  -0.430  0.4226 -0.1395  0.0264
  212UNL     H8 1610  -1.862   0.390   4.349  0.4519 -1.6035  0.8254
  212UNL     H9 1611  -1.895   0.461   4.506  1.0803  0.5523  0.5118
  212UNL    H10 1612  -1.748   0.500   4.409  0.2410  0.8418 -0.0203
  213UNL     H0 1613  -1.991   1.107   3.985  0.9044  0.6488 -0.0459
  213UNL     H1 1614  -2.213   1.269   4.032  0.4185  0.3857  0.6949
  213UNL     C2 1615  -2.013   1.207   3.951  0.0147  0.5057  0.0713
  213UNL     C3 1616  -2.124   1.288   3.973  0.4541 -0.9417  0.2796
  213UNL     C4 1617  -1.969   1.388   3.865  0.2190  0.0381  0.4359
  213UNL     C5 1618  -1.888   1.500   3.805  0.2647 -0.1469 -0.6655
  213UNL     N6 1619  -1.914   1.273   3.893 -0.1325  0.4462  0.8304
  213UNL     N7 1620  -2.098   1.408   3.919  0.8686 -0.1912 -0.3004
  213UNL     H8 1621  -1.788   1.513   3.849  0.3860  0.3848 -1.0873
  213UNL     H9 1622  -1.942   1.595   3.815 -1.2276 -1.0250 -0.1534
  213UNL    H10 1623  -1.868   1.487   3.698  1.4315  0.7292 -0.5812
  214UNL     H0 1624  -1.623   0.711   3.888  0.4084  0.8319 -1.8762
  214UNL     H1 1625  -1.621   0.945   3.738 -4.2472 -0.4090 -0.9137
  214UNL     C2 1626  -1.666   0.807   3.913  0.0610  0.2062  0.1890
  214UNL     C3 1627  -1.647   0.929   3.842  0.2544 -0.6361  0.3625
  214UNL     C4 1628  -1.722   0.964   4.033 -0.3599 -0.1004 -0.9472
  214UNL     C5 1629  -1.786   1.036   4.154  0.2963  0.2073 -0.6448
  214UNL     N6 1630  -1.702   0.832   4.035 -0.2300  0.7598  0.8552
  214UNL     N7 1631  -1.695   1.029   3.917  0.2542 -0.1436  0.4697
  214UNL     H8 1632  -1.703   1.078   4.211 -0.4461  0.7178  0.0703
  214UNL     H9 1633  -1.857   0.980   4.215  1.0847 -2.3777 -1.9513
  214UNL    H10 1634  -1.823   1.130   4.111 -0.5153 -0.5904 -1.7539
  215UNL     H0 1635  -1.266   4.184  -0.665  0.3263 -1.3174  0.6788
  215UNL     H1 1636  -1.058   4.300  -0.531  2.2677 -0.4870  0.6004
  215UNL     C2 1637  -1.160   4.175  -0.685  0.1665 -0.9479 -0.3986
  215UNL     C3 1638  -1.053   4.234  -0.617  0.6048 -0.0522  0.1398
  215UNL     C4 1639  -0.995   4.077  -0.753 -0.1589  0.4163  0.0812
  215UNL     C5 1640  -0.909   3.970  -0.821  0.2215  0.1655  0.4838
  215UNL     N6 1641  -1.120   4.097  -0.781  0.3715 -0.0147 -0.2544
  215UNL     N7 1642  -0.947   4.169  -0.667 -0.2187 -0.2486 -0.1815
  215UNL     H8 1643  -0.949   3.929  -0.915 -1.7974 -0.4250  1.5349
  215UNL     H9 1644  -0.808   4.007  -0.841  1.2059 -2.5043  0.0445
  215UNL    H10 1645  -0.907   3.882  -0.756  0.3611  1.1237  1.8127
  216UNL     H0 1646  -1.485   0.856   4.635 -2.8612  2.3073 -0.8857
  216UNL     H1 1647  -1.722   0.786   4.507  0.4499  3.2188  0.0312
  216UNL     C2 1648  -1.499   0.823   4.533  0.2645  0.3550 -0.8328
  216UNL     C3 1649  -1.621   0.783   4.469  0.7219 -0.6409  0.6488
  216UNL     C4 1650  -1.454   0.773   4.338 -0.1292 -0.3010  0.4446
  216UNL     C5 1651  -1.378   0.771   4.204 -0.0184  0.5512  0.2949
  216UNL     N6 1652  -1.399   0.811   4.449  0.3859 -0.4226 -0.2606
  216UNL     N7 1653  -1.591   0.758   4.341 -0.1275 -0.2888 -0.2105
  216UNL     H8 1654  -1.422   0.702   4.132 -0.3069  0.4032  0.6085
  216UNL     H9 1655  -1.275   0.736   4.217  0.0288  0.2587 -0.8277
  216UNL    H10 1656  -1.358   0.871   4.163  2.4279 -0.0319 -0.0908
  217Zn      Zn 1657   0.722  -0.523   0.306  0.2854  0.0139  0.1608
  218Zn      Zn 1658  -1.190   3.982   0.896  0.1079 -0.1831  0.3716
  219Zn      Zn 1659   0.276  -1.247   0.920 -0.2009 -0.0151  0.1791
  220Zn      Zn 1660   1.223  -0.832   0.283 -0.1540  0.1606  0.1231
  221Zn      Zn 1661  -0.719   4.196   0.579 -0.0152 -0.1925 -0.1728
  222Zn      Zn 1662   0.254  -0.736   0.603  0.1721  0.1106  0.1616
  223UNL     H0 1663   0.333  -0.983   1.056 -0.1287 -0.5748 -0.0222
  223UNL     H1 1664   0.299  -0.938   1.319  1.3517 -0.0671 -0.4827
  223UNL     C2 1665   0.325  -1.054   1.138  1.0952 -0.5256  0.1548
  223UNL     C3 1666   0.295  -1.034   1.271  0.0054  0.1200 -0.7923
  223UNL     C4 1667   0.258  -1.234   1.208 -0.0819  0.6252  0.0642
  223UNL     C5 1668   0.221  -1.382   1.211  0.0838 -0.4814  0.5975
  223UNL     N6 1669   0.282  -1.169   1.096  0.2141  0.2556 -0.1757
  223UNL     N7 1670   0.263  -1.151   1.320  0.0564 -0.0434 -0.5381
  223UNL     H8 1671   0.172  -1.412   1.304 -1.0059  0.4003  0.3237
  223UNL     H9 1672   0.311  -1.445   1.218 -0.3894 -1.1357  0.9857
  223UNL    H10 1673   0.168  -1.408   1.119  0.4550  2.6841 -0.6201
  224UNL     H0 1674  -1.135   3.697   1.050 -0.7870 -1.7374 -0.2771
  224UNL     H1 1675  -1.130   3.475   0.912 -3.2035 -0.3665 -2.4031
  224UNL     C2 1676  -1.151   3.692   0.943 -0.1917 -0.4561 -0.4474
  224UNL     C3 1677  -1.140   3.575   0.873 -0.2196  1.0179 -0.0427
  224UNL     C4 1678  -1.202   3.726   0.746 -0.7597 -0.0398 -0.5591
  224UNL     C5 1679  -1.245   3.799   0.620  0.6722  0.4457  0.6194
  224UNL     N6 1680  -1.169   3.790   0.856 -0.4880  0.2740  0.1270
  224UNL     N7 1681  -1.189   3.593   0.750  0.4885  0.1231  0.7273
  224UNL     H8 1682  -1.331   3.749   0.575  0.9388 -0.0993  0.7000
  224UNL     H9 1683  -1.166   3.810   0.545  0.1520  1.4219  0.1994
  224UNL    H10 1684  -1.285   3.898   0.645  0.4221  1.2033 -2.3990
  225UNL     H0 1685   0.507  -1.162   0.723 -0.1869  0.2272 -0.6261
  225UNL     H1 1686   0.476  -0.934   0.549  1.2878 -0.1612  1.4300
  225UNL     C2 1687   0.430  -1.086   0.720 -0.7032 -0.2607 -0.0097
  225UNL     C3 1688   0.417  -0.977   0.629 -0.8965  0.2946  0.1519
  225UNL     C4 1689   0.257  -0.987   0.771  0.7847 -0.1794  0.0537
  225UNL     C5 1690   0.125  -0.941   0.835 -0.5175  0.3412  0.2581
  225UNL     N6 1691   0.327  -1.092   0.799  0.4545 -0.1165  0.5988
  225UNL     N7 1692   0.310  -0.911   0.671 -0.3902  0.3175 -0.2335
  225UNL     H8 1693   0.043  -0.993   0.785  0.3882  0.7807 -1.7776
  225UNL     H9 1694   0.107  -0.833   0.830  0.4490  0.4522 -2.1956
  225UNL    H10 1695   0.115  -0.972   0.940 -1.4683 -2.6054 -0.6045
  226UNL     H0 1696   0.254  -0.730   0.297  0.6169  0.8009 -1.2706
  226UNL     H1 1697   0.494  -0.630   0.150  1.7577  0.1292  0.0088
  226UNL     C2 1698   0.345  -0.681   0.327  0.4658 -0.0268  0.6905
  226UNL     C3 1699   0.466  -0.640   0.255  0.3776  0.1071 -0.3340
  226UNL     C4 1700   0.495  -0.633   0.469  0.1595  0.1934  0.9223
  226UNL     C5 1701   0.571  -0.598   0.595  0.7202 -0.1498  0.1045
  226UNL     N6 1702   0.375  -0.684   0.454  0.2722  0.3364 -0.1073
  226UNL     N7 1703   0.553  -0.596   0.343 -0.4325  0.3501  0.6688
  226UNL     H8 1704   0.543  -0.658   0.682 -0.0746 -0.4442 -0.3524
  226UNL     H9 1705   0.566  -0.489   0.612 -0.3411 -0.2037  0.1734
  226UNL    H10 1706   0.681  -0.606   0.588  0.9445  0.9195  1.7579
  227UNL     H0 1707   0.262  -1.570   0.889  1.3273 -2.9311  1.7317
  227UNL     H1 1708   0.485  -1.724   0.860 -2.0806  0.0249 -3.7029
  227UNL     C2 1709   0.366  -1.542   0.894  0.5506  0.9040 -0.0878
  227UNL     C3 1710   0.481  -1.618   0.882 -0.6085 -0.4899 -0.1439
  227UNL     C4 1711   0.530  -1.417   0.930  0.3848 -0.0428 -0.5379
  227UNL     C5 1712   0.591  -1.277   0.969  0.1645  0.3679 -0.8824
  227UNL     N6 1713   0.402  -1.420   0.898 -0.4418 -0.7310  0.6127
  227UNL     N7 1714  -1.372   4.015   0.899 -0.1527 -0.0769 -0.0957
  227UNL     H8 1715   0.667  -1.250   0.894  0.9230 -1.0934 -0.6744
  227UNL     H9 1716   0.658  -1.291   1.055  0.4937  0.2712 -1.1516
  227UNL    H10 1717   0.525  -1.192   0.987  0.2098 -0.2445  3.1484
  228UNL     H0 1718   1.426  -0.633  -0.157 -0.8557 -0.0688 -1.0367
  228UNL     H1 1719   1.446  -0.635   0.104  4.3376  1.3252 -3.9015
  228UNL     C2 1720   1.379  -0.705  -0.093  0.2633 -0.1865 -0.3120
  228UNL     C3 1721   1.382  -0.701   0.047  1.1292  0.6688 -0.0189
  228UNL     C4 1722   1.233  -0.843  -0.028  0.2782 -0.9902  0.2995
  228UNL     C5 1723   1.117  -0.939  -0.031  0.0411 -0.0453 -0.5372
  228UNL     N6 1724   1.297  -0.802  -0.134 -0.2685 -0.0078 -0.1896
  228UNL     N7 1725   1.285  -0.781   0.083  0.1101 -0.1621 -0.2963
  228UNL     H8 1726   1.134  -1.042  -0.064  0.2605 -0.1789 -0.0146
  228UNL     H9 1727   1.038  -0.888  -0.088 -0.6050 -0.8109 -0.3477
  228UNL    H10 1728   1.074  -0.944   0.070  1.0404  0.3601 -0.0897
  229UNL     H0 1729   0.932  -0.476   0.538  0.6375  0.5648 -0.5683
  229UNL     H1 1730   0.943  -0.231   0.652  2.0528 -0.3274 -1.5790
  229UNL     C2 1731   0.866  -0.390   0.528 -0.0026  0.1780  0.2674
  229UNL     C3 1732   0.867  -0.262   0.582 -0.2790  0.0998  0.6184
  229UNL     C4 1733   0.701  -0.275   0.472  0.1076  0.4354  0.0756
  229UNL     C5 1734   0.566  -0.252   0.401 -0.6384 -0.3365 -0.2225
  229UNL     N6 1735   0.770  -0.382   0.441 -0.5289  0.5072  0.0274
  229UNL     N7 1736   0.765  -0.190   0.547  0.0270 -0.4767 -0.2563
  229UNL     H8 1737   0.570  -0.296   0.300  1.5596 -0.6771 -0.0313
  229UNL     H9 1738   0.479  -0.291   0.456 -0.7213 -1.8914 -1.3652
  229UNL    H10 1739   0.550  -0.144   0.392  2.2391  0.0753 -1.5806
  230UNL     H0 1740  -1.005   4.330   0.533 -0.0770 -0.1564 -0.0755
  230UNL     H1 1741  -1.234   4.227   0.674  0.7597 -0.4970  0.7092
  230UNL     C2 1742  -1.013   4.250   0.605 -0.0125 -0.0661  0.0334
  230UNL     C3 1743  -1.129   4.201   0.675  0.9909  0.3795  0.7081
  230UNL     C4 1744  -0.958   4.086   0.722 -0.0596 -0.5338 -0.3504
  230UNL     C5 1745  -0.872   3.980   0.785  0.5588 -0.1218 -0.4575
  230UNL     N6 1746  -0.907   4.176   0.642  0.3934 -0.3244  0.1022
  230UNL     N7 1747  -1.095   4.094   0.750 -0.1940 -0.9103 -0.0483
  230UNL     H8 1748  -0.766   4.000   0.802  1.0771 -3.3111  0.9245
  230UNL     H9 1749  -0.874   3.888   0.724  2.6620 -0.5010 -0.0220
  230UNL    H10 1750  -0.921   3.956   0.881 -0.4011 -0.1968 -0.9529
  231UNL     H0 1751   0.944  -0.982   0.323  0.5359  0.2461  0.1890
  231UNL     H1 1752   0.727  -0.818   0.368  0.8924  1.5198  0.1417
  231UNL     C2 1753   0.942  -0.874   0.317  0.4537  0.2100 -0.6321
  231UNL     C3 1754   0.824  -0.789   0.329  0.8109  0.6392 -0.7431
  231UNL     C4 1755   0.984  -0.668   0.274 -0.4524 -0.0613 -0.1467
  231UNL     C5 1756   1.072  -0.551   0.236  0.0305 -0.1014 -0.3596
  231UNL     N6 1757   1.040  -0.790   0.289 -0.4073  0.1712 -0.0434
  231UNL     N7 1758   0.853  -0.664   0.313 -1.0041  0.3639  0.4020
  231UNL     H8 1759   1.004  -0.467   0.213  2.2940  1.5471 -1.4110
  231UNL     H9 1760   1.111  -0.560   0.134  1.0117  1.7142 -0.1892
  231UNL    H10 1761   1.153  -0.523   0.304  0.7770 -0.8766 -0.9125
  232UNL     H0 1762  -0.703   4.199   0.271  2.2536  0.3161 -1.2562
  232UNL     H1 1763  -0.680   4.448   0.127  1.2361  1.1732 -0.0652
  232UNL     C2 1764  -0.706   4.303   0.301  0.5552 -0.0739  0.1085
  232UNL     C3 1765  -0.687   4.425   0.233  0.6801 -0.6377 -0.4601
  232UNL     C4 1766  -0.728   4.464   0.434  0.0103 -0.2101 -0.7490
  232UNL     C5 1767  -0.753   4.534   0.564 -0.1007 -0.5626  0.0759
  232UNL     N6 1768  -0.706   4.339   0.431  0.1750  0.4519  0.4120
  232UNL     N7 1769   1.260  -1.024   0.317 -0.3602 -0.1413 -0.2063
  232UNL     H8 1770  -0.817   4.622   0.546 -0.5442 -0.7968  0.4851
  232UNL     H9 1771  -0.667   4.566   0.623  1.8320 -1.7363 -1.9815
  232UNL    H10 1772  -0.823   4.475   0.624 -0.3895  0.9860  1.3376
  233UNL     H0 1773  -0.261  -0.676   0.511 -1.2156 -1.5684  0.4279
  233UNL     H1 1774  -0.037  -0.595   0.662  0.6377  1.2536 -2.2893
  233UNL     C2 1775  -0.160  -0.713   0.507 -0.7172 -0.2288  0.1868
  233UNL     C3 1776  -0.050  -0.675   0.589 -0.5360 -0.3968 -0.3718
  233UNL     C4 1777   0.004  -0.802   0.432 -0.8375  0.0704 -0.2224
  233UNL     C5 1778   0.079  -0.926   0.384 -0.3007 -0.3564 -0.0590
  233UNL     N6 1779  -0.123  -0.786   0.408  0.2484  0.4728  0.9029
  233UNL     N7 1780   0.052  -0.741   0.545  0.1801 -0.3580  0.0808
  233UNL     H8 1781   0.063  -1.015   0.446 -1.7182  0.4932  0.8587
  233UNL     H9 1782   0.051  -0.967   0.287  3.3172 -1.4736 -0.7709
  233UNL    H10 1783   0.188  -0.918   0.386 -0.2362 -1.0811 -0.4458
  234UNL     H0 1784  -0.529   4.365   1.021 -1.3178  1.5609 -0.5071
  234UNL     H1 1785  -0.751   4.275   0.866 -0.6384  0.5178 -3.0731
  234UNL     C2 1786  -0.532   4.329   0.919  0.3706  0.1229 -0.1109
  234UNL     C3 1787  -0.645   4.290   0.849  0.3925 -0.8141  1.0411
  234UNL     C4 1788  -0.466   4.285   0.725  0.1155  0.1083 -0.2277
  234UNL     C5 1789  -0.385   4.271   0.598  0.6832 -0.2026 -0.6474
  234UNL     N6 1790  -0.423   4.325   0.844 -0.8037  0.1337 -0.2770
  234UNL     N7 1791  -0.601   4.260   0.727 -0.2036  0.1428 -0.1879
  234UNL     H8 1792  -0.281   4.245   0.620 -0.0344 -1.7192  1.2591
  234UNL     H9 1793  -0.393   4.359   0.533 -0.0990  1.5007  1.5946
  234UNL    H10 1794  -0.428   4.189   0.541  2.2560 -0.0590 -2.1373
  235Zn      Zn 1795   0.245  -1.209   1.508  0.0346  0.1420 -0.0028
  236Zn      Zn 1796  -1.678   3.279   2.098 -0.2468  0.2505 -0.0174
  237Zn      Zn 1797  -0.233  -1.911   2.100 -0.1118 -0.1206  0.2425
  238Zn      Zn 1798  -1.224   3.997   1.506 -0.0609 -0.0737 -0.2835
  239Zn      Zn 1799  -1.206   3.482   1.801 -0.1550 -0.1979 -0.1162
  240Zn      Zn 1800  -0.236  -1.375   1.791 -0.2249  0.1803 -0.1434
  241UNL     H0 1801  -0.176  -1.657   2.270  2.7692 -0.1581  1.7536
  241UNL     H1 1802  -0.161  -1.653   2.552  1.0015 -0.1435 -0.1429
  241UNL     C2 1803  -0.203  -1.733   2.342  0.0128  0.0542  1.0482
  241UNL     C3 1804  -0.184  -1.732   2.481 -0.2405  0.3515 -0.3259
  241UNL     C4 1805  -0.250  -1.921   2.403 -0.2758  0.0076  0.3651
  241UNL     C5 1806  -0.289  -2.063   2.394  0.7785  1.3127 -0.1463
  241UNL     N6 1807  -0.237  -1.852   2.293 -0.2269  0.0732  1.1691
  241UNL     N7 1808  -0.222  -1.854   2.517 -0.1131  0.0757  0.1103
  241UNL     H8 1809  -0.387  -2.076   2.347 -0.1111 -0.4370  2.0126
  241UNL     H9 1810  -0.295  -2.110   2.493 -1.2128  0.8052 -0.4756
  241UNL    H10 1811  -0.223  -2.119   2.327  1.6686  2.3624 -0.1803
  242UNL     H0 1812  -1.683   2.994   2.257 -0.3879  1.2907  0.0612
  242UNL     H1 1813  -1.649   2.761   2.109  2.5350 -0.2517 -1.2697
  242UNL     C2 1814  -1.675   2.981   2.150 -1.3142  0.5189  0.0667
  242UNL     C3 1815  -1.662   2.863   2.075 -0.7319 -0.1285  0.0683
  242UNL     C4 1816  -1.707   3.018   1.947  0.0609  0.3123 -0.0060
  242UNL     C5 1817  -1.704   3.107   1.824 -0.8082  0.0776 -0.1538
  242UNL     N6 1818  -1.689   3.074   2.065  0.2850  0.0386  0.6573
  242UNL     N7 1819  -1.684   2.880   1.949  0.2130 -0.0317  0.3977
  242UNL     H8 1820  -1.774   3.192   1.824 -0.4272  0.4383  1.7528
  242UNL     H9 1821  -1.725   3.059   1.728 -1.7744  3.4778 -1.8163
  242UNL    H10 1822  -1.605   3.155   1.820 -0.8066  0.4064  2.3934
  243UNL     H0 1823   0.002  -1.818   1.905 -0.4604 -0.3835  1.3753
  243UNL     H1 1824  -0.001  -1.585   1.772  0.0494  0.8323  0.6849
  243UNL     C2 1825  -0.075  -1.743   1.916 -0.2709 -0.0007  0.1976
  243UNL     C3 1826  -0.069  -1.619   1.849  0.0850 -0.2077  0.2844
  243UNL     C4 1827  -0.247  -1.635   1.961  0.3996  0.9239 -0.7071
  243UNL     C5 1828  -0.391  -1.609   2.011  0.3100  0.0414 -0.2228
  243UNL     N6 1829  -0.177  -1.746   1.993  0.9010  0.3945 -0.3009
  243UNL     N7 1830  -0.176  -1.549   1.885 -0.1104  0.1090  0.5503
  243UNL     H8 1831  -0.459  -1.653   1.936  1.1107 -0.2679 -0.7779
  243UNL     H9 1832  -0.410  -1.503   2.029  0.0299  0.2226 -1.4797
  243UNL    H10 1833  -0.406  -1.651   2.112  0.8935  0.3765  0.0075
  244UNL     H0 1834  -0.241  -1.283   1.499 -0.5683 -2.6452  0.8858
  244UNL     H1 1835  -0.014  -1.210   1.368  0.8175 -0.4623  1.0579
  244UNL     C2 1836  -0.144  -1.274   1.547 -0.4614  0.0527  0.3215
  244UNL     C3 1837  -0.029  -1.235   1.472 -0.9577  0.1287  0.9689
  244UNL     C4 1838   0.017  -1.277   1.681  0.6086 -0.0842  0.5858
  244UNL     C5 1839   0.101  -1.301   1.798  0.0025  0.1556 -1.1898
  244UNL     N6 1840  -0.110  -1.310   1.664 -0.2250  1.1222 -0.0290
  244UNL     N7 1841   0.066  -1.235   1.563 -0.5713 -0.6782  0.1297
  244UNL     H8 1842   0.043  -1.352   1.876  0.8767 -1.6470 -1.6779
  244UNL     H9 1843   0.140  -1.209   1.843 -1.2806 -0.5207  1.5201
  244UNL    H10 1844   0.177  -1.376   1.775 -1.0100 -1.1584 -0.4043
  245UNL     H0 1845  -0.222  -2.223   2.011 -0.4183 -1.1975 -0.3095
  245UNL     H1 1846  -0.005  -2.362   1.997  0.3991 -0.4175  0.3881
  245UNL     C2 1847  -0.125  -2.183   2.039 -0.5931 -0.5892 -0.5700
  245UNL     C3 1848  -0.006  -2.258   2.025  0.0247 -0.1652 -0.5193
  245UNL     C4 1849   0.034  -2.070   2.119 -0.8741  0.2118 -0.6493
  245UNL     C5 1850   0.106  -1.956   2.189 -0.7129 -0.4245 -0.3756
  245UNL     N6 1851  -0.094  -2.067   2.093  0.3258 -0.2945 -0.3953
  245UNL     N7 1852  -1.869   3.360   2.078  0.0833 -0.1252 -0.8485
  245UNL     H8 1853   0.081  -1.953   2.296 -0.7767 -3.5152 -0.2190
  245UNL     H9 1854   0.107  -1.862   2.132 -0.7704 -0.5961 -0.6544
  245UNL    H10 1855   0.214  -1.971   2.189 -0.6146  0.2330 -0.9705
  246UNL     H0 1856  -0.988   4.110   1.051 -2.1861  1.0928 -0.1618
  246UNL     H1 1857  -0.980   4.144   1.337  0.1616  1.5202 -2.0343
  246UNL     C2 1858  -1.049   4.067   1.129 -0.2403  0.4675  1.0895
  246UNL     C3 1859  -1.047   4.088   1.274  0.1345 -0.2967 -0.4814
  246UNL     C4 1860  -1.227   3.997   1.195  0.1245  0.0880  0.9996
  246UNL     C5 1861  -1.339   3.896   1.195  0.3197 -0.0496  0.1945
  246UNL     N6 1862  -1.157   4.016   1.084  0.5081  0.1835 -0.0743
  246UNL     N7 1863  -1.166   4.043   1.312 -0.1587  0.5647  0.4299
  246UNL     H8 1864  -1.335   3.828   1.281  0.3265 -3.3139 -2.2148
  246UNL     H9 1865  -1.341   3.835   1.104  0.6552  0.4192 -0.1330
  246UNL    H10 1866  -1.438   3.943   1.194  0.9866  1.5068 -2.5868
  247UNL     H0 1867   0.450  -1.150   1.714 -1.0019 -0.1646  0.2384
  247UNL     H1 1868   0.483  -0.893   1.842 -0.6633  2.0917 -0.8494
  247UNL     C2 1869   0.401  -1.055   1.703 -0.6710 -0.0064  0.1268
  247UNL     C3 1870   0.413  -0.930   1.768 -0.4674 -0.1522  0.0093
  247UNL     C4 1871   0.243  -0.941   1.638 -0.2323 -1.3417 -0.3622
  247UNL     C5 1872   0.134  -0.892   1.553  0.3995 -0.0838  0.3094
  247UNL     N6 1873   0.297  -1.054   1.622 -0.7264  1.1091 -0.0202
  247UNL     N7 1874   0.315  -0.856   1.723  0.3172 -0.5461  0.1052
  247UNL     H8 1875   0.086  -0.984   1.515 -1.3700  0.0156  2.1320
  247UNL     H9 1876   0.065  -0.826   1.607  0.2490 -0.6731  0.8449
  247UNL    H10 1877   0.164  -0.843   1.459 -0.9509  0.2577  0.0302
  248UNL     H0 1878  -1.484   3.539   1.709  1.5806  1.2359  0.5001
  248UNL     H1 1879  -1.697   3.498   1.892 -0.4524 -0.4079  0.8656
  248UNL     C2 1880  -1.486   3.492   1.806 -0.4624  0.8034  0.2899
  248UNL     C3 1881  -1.594   3.467   1.902 -0.1088  0.5600  0.3501
  248UNL     C4 1882  -1.426   3.351   1.948 -0.1340  0.7284  0.1929
  248UNL     C5 1883  -1.343   3.256   2.028  0.4147 -0.6119  0.7322
  248UNL     N6 1884  -1.378   3.430   1.852 -0.0054  0.5318  0.2720
  248UNL     N7 1885  -1.556   3.374   1.979 -0.2215  0.8290 -0.1982
  248UNL     H8 1886  -1.389   3.229   2.124  1.6343  0.2492  1.5877
  248UNL     H9 1887  -1.242   3.293   2.047  0.5272 -0.8298  0.5583
  248UNL    H10 1888  -1.337   3.160   1.975 -1.8854  0.0994 -0.9831
  249UNL     H0 1889  -1.509   3.871   1.568 -0.1774  0.3180  2.2810
  249UNL     H1 1890  -1.735   4.011   1.556  0.0411  0.6411 -2.5252
  249UNL     C2 1891  -1.514   3.979   1.554  0.0063  0.1368  0.5762
  249UNL     C3 1892  -1.636   4.052   1.545  0.5452  0.0904 -0.5252
  249UNL     C4 1893  -1.469   4.178   1.507  0.0491 -0.5337 -0.2506
  249UNL     C5 1894  -1.387   4.295   1.446  0.2443  0.6545 -0.4905
  249UNL     N6 1895  -1.417   4.061   1.534 -0.0051 -0.4945 -0.8809
  249UNL     N7 1896   0.355  -1.370   1.509 -0.4759  0.4035  0.4870
  249UNL     H8 1897  -1.397   4.301   1.337  2.3703 -4.9018 -1.2990
  249UNL     H9 1898  -1.278   4.282   1.447  0.0173 -1.6043  1.0821
  249UNL    H10 1899  -1.414   4.392   1.488 -0.9384 -0.3928  1.3059
  250UNL     H0 1900  -1.119   3.490   1.509 -0.9582  0.1318 -2.2906
  250UNL     H1 1901  -1.160   3.721   1.353  0.9920  0.4415 -0.0104
  250UNL     C2 1902  -1.154   3.589   1.532 -0.3691 -0.0276 -0.5142
  250UNL     C3 1903  -1.177   3.711   1.459  0.4485 -0.1595 -0.1517
  250UNL     C4 1904  -1.234   3.737   1.658  0.5133 -0.6276  0.7774
  250UNL     C5 1905  -1.276   3.801   1.782  0.1466  0.3604 -0.2398
  250UNL     N6 1906  -1.199   3.611   1.652  0.4641 -0.1692 -0.5472
  250UNL     N7 1907  -1.230   3.799   1.535 -0.4105 -0.0819  0.1667
  250UNL     H8 1908  -1.193   3.810   1.852 -0.0389  1.6445 -0.1615
  250UNL     H9 1909  -1.365   3.746   1.816 -0.6229  1.7106 -0.0031
  250UNL    H10 1910  -1.302   3.905   1.758  0.3056  0.1375 -1.4764
  251UNL     H0 1911  -0.752  -1.322   1.697  0.0153  2.7971 -1.5168
  251UNL     H1 1912  -0.524  -1.237   1.832  1.5822  0.9865 -0.9842
  251UNL     C2 1913  -0.651  -1.360   1.684 -0.5815  0.2630  0.4600
  251UNL     C3 1914  -0.540  -1.315   1.759  0.3093  0.3013 -0.0191
  251UNL     C4 1915  -0.479  -1.459   1.618 -0.4516  0.1756  0.3723
  251UNL     C5 1916  -0.392  -1.552   1.539 -0.1595 -0.2213  0.4037
  251UNL     N6 1917  -0.611  -1.457   1.602 -0.0530 -0.3495 -0.6432
  251UNL     N7 1918  -0.433  -1.379   1.724  0.8158 -0.0722  0.1612
  251UNL     H8 1919  -0.303  -1.506   1.494  0.0532 -1.5041 -0.5238
  251UNL     H9 1920  -0.360  -1.635   1.603 -0.1865  0.3295  1.1484
  251UNL    H10 1921  -0.453  -1.601   1.462 -1.1543  1.1297  0.2938
  252UNL     H0 1922  -1.021   3.667   2.258  0.2830  0.8164  0.2601
  252UNL     H1 1923  -1.246   3.604   2.096  0.2135  0.8743  1.1275
  252UNL     C2 1924  -1.033   3.634   2.156  0.2277  0.7464  0.2896
  252UNL     C3 1925  -1.142   3.597   2.067 -0.2328 -0.4941 -0.3300
  252UNL     C4 1926  -0.964   3.580   1.961  0.8031  0.3250 -0.8340
  252UNL     C5 1927  -0.863   3.563   1.849  0.7533  0.1018 -0.7544
  252UNL     N6 1928  -0.926   3.605   2.085 -0.2270 -0.3021  0.1096
  252UNL     N7 1929  -1.100   3.560   1.949 -0.2204  0.2046 -0.2353
  252UNL     H8 1930  -0.823   3.649   1.794  1.8190  1.0450  1.3574
  252UNL     H9 1931  -0.901   3.492   1.775  0.4726 -0.7435  0.1839
  252UNL    H10 1932  -0.779   3.505   1.887  1.4658  2.1376  1.0115
  253Zn      Zn 1933  -0.236  -1.925   2.716 -0.1825 -0.0477 -0.0503
  254Zn      Zn 1934  -2.187   2.602   3.303  0.0777 -0.0632  0.2880
  255Zn      Zn 1935  -0.732  -2.595   3.328 -0.1471  0.1187  0.1296
  256Zn      Zn 1936  -1.713   3.299   2.708 -0.1591 -0.0421 -0.1517
  257Zn      Zn 1937  -1.679   2.768   2.995 -0.0290 -0.2892 -0.1867
  258Zn      Zn 1938  -0.737  -2.102   2.989  0.1854  0.0845  0.1171
  259UNL     H0 1939  -0.701  -2.335   3.545 -1.6937 -0.8488 -1.2192
  259UNL     H1 1940  -0.630  -2.410   3.798  0.5349 -1.3002  0.2850
  259UNL     C2 1941  -0.706  -2.434   3.588  0.5920 -0.6778 -0.4360
  259UNL     C3 1942  -0.678  -2.470   3.722 -0.4164 -0.2095 -0.0037
  259UNL     C4 1943  -0.766  -2.625   3.627 -0.1095  0.4009 -0.3826
  259UNL     C5 1944  -0.820  -2.762   3.616 -0.3342 -0.0837  0.3230
  259UNL     N6 1945  -0.742  -2.544   3.528 -0.1915  0.3357 -0.4659
  259UNL     N7 1946  -0.726  -2.583   3.750  0.0595 -0.1617  0.1528
  259UNL     H8 1947  -0.928  -2.754   3.594  0.1997  0.4322 -2.4821
  259UNL     H9 1948  -0.796  -2.834   3.695  2.6282 -1.8930 -2.0115
  259UNL    H10 1949  -0.771  -2.809   3.530 -0.9521 -1.8749  0.9114
  260UNL     H0 1950  -2.039   2.335   3.409  1.8367 -3.6931 -1.8131
  260UNL     H1 1951  -2.114   2.090   3.305  1.1403 -0.6824 -2.5345
  260UNL     C2 1952  -2.108   2.316   3.327 -0.9804  0.3846 -0.7455
  260UNL     C3 1953  -2.137   2.190   3.272  0.4978 -0.2024 -0.7596
  260UNL     C4 1954  -2.225   2.342   3.162 -0.0907  0.8676  0.2674
  260UNL     C5 1955  -2.282   2.410   3.040 -0.4868  0.1890 -0.0029
  260UNL     N6 1956  -2.176   2.409   3.267  0.3654  0.4752 -0.0628
  260UNL     N7 1957  -2.202   2.208   3.160 -0.1082  0.0021  0.6615
  260UNL     H8 1958  -2.337   2.345   2.972  0.3500  1.3313 -1.8366
  260UNL     H9 1959  -2.209   2.456   2.972  0.6223  2.1293  2.3224
  260UNL    H10 1960  -2.358   2.482   3.074 -1.8309 -1.8646  1.5829
  261UNL     H0 1961  -0.526  -2.550   3.109 -2.4732 -1.5586  1.1869
  261UNL     H1 1962  -0.548  -2.332   2.926  0.5642 -1.0473  0.1248
  261UNL     C2 1963  -0.582  -2.458   3.113  0.0732  0.1694 -0.0067
  261UNL     C3 1964  -0.590  -2.348   3.025 -0.0322 -0.0174  0.0534
  261UNL     C4 1965  -0.742  -2.336   3.181 -0.2112  0.2993  0.0305
  261UNL     C5 1966  -0.854  -2.286   3.266  0.7368 -1.3028 -0.3755
  261UNL     N6 1967  -0.685  -2.455   3.198 -0.6922  0.6394  0.3804
  261UNL     N7 1968  -0.691  -2.274   3.068 -0.1399 -0.1849  0.2096
  261UNL     H8 1969  -0.920  -2.212   3.220 -0.7447 -2.1452  0.3031
  261UNL     H9 1970  -0.812  -2.237   3.355  0.7816  1.3830 -1.7844
  261UNL    H10 1971  -0.924  -2.366   3.292 -0.8051 -0.2179 -1.0642
  262UNL     H0 1972  -0.767  -1.958   2.726 -0.7800 -2.5162 -0.6069
  262UNL     H1 1973  -0.530  -1.895   2.570 -1.1671 -0.6449  0.0023
  262UNL     C2 1974  -0.661  -1.963   2.743 -0.5120  0.5184 -0.7563
  262UNL     C3 1975  -0.542  -1.937   2.669  0.0227 -0.0521  0.4204
  262UNL     C4 1976  -0.488  -2.025   2.852  0.0968 -0.3712 -0.9078
  262UNL     C5 1977  -0.406  -2.064   2.967 -0.6015  0.1426  0.1552
  262UNL     N6 1978  -0.621  -2.030   2.851 -0.2219 -0.5009 -0.7079
  262UNL     N7 1979  -0.433  -1.969   2.737  0.7593  0.2501 -0.7596
  262UNL     H8 1980  -0.320  -1.998   2.980  0.9593 -1.7553 -0.1275
  262UNL     H9 1981  -0.377  -2.169   2.957 -0.0791  0.4167 -1.4551
  262UNL    H10 1982  -0.457  -2.068   3.064  0.3482  1.0128  0.7200
  263UNL     H0 1983  -0.732  -2.896   3.242 -0.4772  2.7294  0.0924
  263UNL     H1 1984  -0.496  -3.058   3.262  1.5322 -0.1335  0.9507
  263UNL     C2 1985  -0.638  -2.877   3.291  0.1930  0.1203 -0.0683
  263UNL     C3 1986  -0.517  -2.954   3.284 -0.0169 -0.1774 -0.1067
  263UNL     C4 1987  -0.471  -2.756   3.337  0.1934 -0.3177  0.2738
  263UNL     C5 1988  -0.394  -2.637   3.378  0.3134 -0.0354 -0.0683
  263UNL     N6 1989  -0.602  -2.749   3.312  0.6928 -0.4879  0.2126
  263UNL     N7 1990  -2.375   2.671   3.321  0.0102 -0.8387 -0.2866
  263UNL     H8 1991  -0.325  -2.593   3.306 -0.8183  2.9728  0.5578
  263UNL     H9 1992  -0.345  -2.646   3.476 -0.9274  2.3536  0.8519
  263UNL    H10 1993  -0.463  -2.558   3.411 -1.5844 -1.3557 -0.6322
  264UNL     H0 1994  -1.461   3.411   2.261  0.8829  1.7766  0.9214
  264UNL     H1 1995  -1.460   3.446   2.542  1.3638  1.9022 -1.5370
  264UNL     C2 1996  -1.537   3.384   2.332  0.4310  0.3004 -0.0663
  264UNL     C3 1997  -1.533   3.397   2.480  0.7699 -0.1740  0.6512
  264UNL     C4 1998  -1.707   3.305   2.409 -0.3090  0.0690  0.1770
  264UNL     C5 1999  -1.845   3.244   2.419 -0.8143  0.0956 -0.3614
  264UNL     N6 2000  -1.639   3.318   2.292  0.4843 -0.2207  0.9111
  264UNL     N7 2001  -1.643   3.336   2.525 -0.5792  0.5334  0.7814
  264UNL     H8 2002  -1.863   3.185   2.329 -0.5429  0.0483 -0.3864
  264UNL     H9 2003  -1.924   3.316   2.440  0.3813  0.8109  2.1225
  264UNL    H10 2004  -1.849   3.164   2.494  0.5910  0.4093  0.0900
  265UNL     H0 2005  -0.023  -1.842   2.911 -1.2882 -1.5053 -0.0179
  265UNL     H1 2006  -0.016  -1.621   3.065 -0.1556  2.0116 -1.9603
  265UNL     C2 2007  -0.098  -1.764   2.913  0.7622  0.5798  0.3084
  265UNL     C3 2008  -0.094  -1.646   2.993 -1.3486  0.5151 -0.2464
  265UNL     C4 2009  -0.274  -1.661   2.876  0.6489  0.5868 -0.2381
  265UNL     C5 2010  -0.409  -1.624   2.816 -0.7230  0.0223  0.6667
  265UNL     N6 2011  -0.207  -1.770   2.846 -0.1278 -0.3164 -0.4349
  265UNL     N7 2012  -0.198  -1.579   2.957  0.2802  0.0940 -0.7640
  265UNL     H8 2013  -0.410  -1.680   2.721 -0.0576  1.5058 -0.2565
  265UNL     H9 2014  -0.492  -1.633   2.887 -0.0701 -0.3894  1.3837
  265UNL    H10 2015  -0.409  -1.524   2.770 -2.6993  0.0910  0.7000
  266UNL     H0 2016  -1.958   2.856   2.918  0.4878 -1.2486 -0.5167
  266UNL     H1 2017  -2.203   2.813   3.074 -0.4603 -0.7223 -0.4920
  266UNL     C2 2018  -1.985   2.806   3.010 -0.0850 -0.0919 -0.0358
  266UNL     C3 2019  -2.102   2.776   3.086 -0.1719  0.2402  0.1968
  266UNL     C4 2020  -1.930   2.679   3.157 -0.5636  0.3145  0.1147
  266UNL     C5 2021  -1.839   2.585   3.226 -0.2225  0.1576 -0.2114
  266UNL     N6 2022  -1.881   2.749   3.062  0.0094 -0.5463  0.2000
  266UNL     N7 2023  -2.062   2.691   3.184  0.4474 -0.7415  0.2793
  266UNL     H8 2024  -1.742   2.569   3.178 -0.6335 -0.8306 -0.7576
  266UNL     H9 2025  -1.881   2.483   3.230  2.1424 -0.9536 -1.7993
  266UNL    H10 2026  -1.819   2.609   3.331  0.0502  0.4365 -0.3293
  267UNL     H0 2027  -1.970   3.159   2.732 -1.2434 -0.0036 -0.5731
  267UNL     H1 2028  -2.220   3.304   2.779  0.0912 -0.3728 -0.9748
  267UNL     C2 2029  -1.994   3.264   2.735  0.0600  0.3180 -0.5932
  267UNL     C3 2030  -2.120   3.337   2.754  0.3793 -0.6552 -0.2251
  267UNL     C4 2031  -1.961   3.468   2.696  1.0820 -0.2642  0.8900
  267UNL     C5 2032  -1.892   3.593   2.649  0.1304  0.1145 -0.1084
  267UNL     N6 2033  -1.902   3.358   2.715 -0.5803  1.1389 -0.7374
  267UNL     N7 2034  -0.132  -2.083   2.738 -0.5539  0.2203 -0.0988
  267UNL     H8 2035  -1.928   3.685   2.696 -0.0260  0.1718 -0.3376
  267UNL     H9 2036  -1.919   3.611   2.544 -1.5482  1.8735  0.5770
  267UNL    H10 2037  -1.785   3.591   2.675 -0.0839  0.7076  0.8650
  268UNL     H0 2038  -1.617   2.792   2.705  2.2290  1.1268 -0.8798
  268UNL     H1 2039  -1.617   3.033   2.568  1.9722 -1.6479  0.0150
  268UNL     C2 2040  -1.644   2.892   2.738  0.2396  0.1905  0.5585
  268UNL     C3 2041  -1.651   3.018   2.670  0.7357  0.4923 -0.0167
  268UNL     C4 2042  -1.693   3.052   2.871  0.1151 -0.1434  0.1019
  268UNL     C5 2043  -1.726   3.116   3.000  0.4784 -0.1369  0.8877
  268UNL     N6 2044  -1.676   2.922   2.863 -0.5775 -0.5405  0.2581
  268UNL     N7 2045  -1.687   3.117   2.752  0.5457 -0.0526  0.4922
  268UNL     H8 2046  -1.773   3.215   2.986  2.4876  0.5382 -2.0327
  268UNL     H9 2047  -1.642   3.138   3.066  0.2678  1.8932  0.5725
  268UNL    H10 2048  -1.810   3.069   3.052 -1.0882 -0.1575 -1.4821
  269UNL     H0 2049  -1.243  -2.072   2.934 -0.3839 -1.3619 -0.1484
  269UNL     H1 2050  -1.019  -1.972   3.060 -0.9159  0.5931 -0.9056
  269UNL     C2 2051  -1.139  -2.100   2.924 -0.0648 -0.1851 -0.2998
  269UNL     C3 2052  -1.027  -2.052   2.988  0.3395 -0.3004 -0.1045
  269UNL     C4 2053  -0.975  -2.192   2.841 -0.1296 -0.3216 -0.1265
  269UNL     C5 2054  -0.877  -2.258   2.747  0.4890 -0.3020 -0.3879
  269UNL     N6 2055  -1.105  -2.191   2.836  0.2178  0.1009 -0.7151
  269UNL     N7 2056  -0.923  -2.103   2.931 -0.6801  0.0992 -0.1795
  269UNL     H8 2057  -0.800  -2.318   2.797  1.0033  0.0980 -0.6845
  269UNL     H9 2058  -0.927  -2.322   2.673  1.5323  0.2312 -1.6065
  269UNL    H10 2059  -0.837  -2.180   2.680  1.6313 -0.2766  0.2926
  270UNL     H0 2060  -1.523   2.932   3.456 -0.8222  0.4648 -0.2555
  270UNL     H1 2061  -1.735   2.879   3.281  0.5828  1.7395  0.0885
  270UNL     C2 2062  -1.517   2.895   3.355  0.0893 -0.0618 -0.0269
  270UNL     C3 2063  -1.628   2.870   3.267  0.4533  0.7910 -0.3082
  270UNL     C4 2064  -1.447   2.858   3.162 -0.0817  0.0909  0.5790
  270UNL     C5 2065  -1.350   2.867   3.048 -0.7403 -0.7306  0.1978
  270UNL     N6 2066  -1.413   2.892   3.279  0.7331 -0.0714 -0.1110
  270UNL     N7 2067  -1.585   2.832   3.151  0.0604  0.1780 -0.2406
  270UNL     H8 2068  -1.243   2.874   3.074 -0.8526  0.3233  0.4130
  270UNL     H9 2069  -1.365   2.967   3.005 -0.5097 -0.9460 -0.3924
  270UNL    H10 2070  -1.346   2.797   2.964  1.2021  0.5440 -0.8391
  271Zn      Zn 2071  -0.751  -2.628   3.954 -0.1921  0.1385  0.0667
  272Zn      Zn 2072   1.239  -0.865  -0.315 -0.1817 -0.2802  0.1536
  273Zn      Zn 2073   0.737  -0.509  -0.277 -0.3132  0.0908 -0.3507
  274Zn      Zn 2074  -2.213   2.594   3.902  0.1919 -0.0277  0.0159
  275Zn      Zn 2075  -2.202   2.075   4.218 -0.0451 -0.0525  0.2152
  276Zn      Zn 2076   0.711  -0.010  -0.583  0.0892 -0.0370  0.1516
  277UNL     H0 2077   0.741  -0.250  -0.133 -0.0893 -2.3525 -2.8129
  277UNL     H1 2078   0.719  -0.244   0.143  1.4077  0.3481 -0.1177
  277UNL     C2 2079   0.736  -0.329  -0.060 -0.0252  0.3776  0.3604
  277UNL     C3 2080   0.718  -0.330   0.078 -0.1112 -0.3613  0.7923
  277UNL     C4 2081   0.736  -0.524   0.007  0.0699 -0.3884 -0.4071
  277UNL     C5 2082   0.737  -0.675   0.009  0.0187 -0.3620  0.5267
  277UNL     N6 2083   0.738  -0.452  -0.098  0.0828  0.3944  0.4425
  277UNL     N7 2084   0.731  -0.455   0.124 -0.3878 -0.1521 -0.3067
  277UNL     H8 2085   0.702  -0.717  -0.086 -0.8519 -1.6717  1.3963
  277UNL     H9 2086   0.673  -0.712   0.090  1.9706 -0.6092  2.0439
  277UNL    H10 2087   0.830  -0.721   0.046  0.2290  0.3468  0.8968
  278UNL     H0 2088   1.341  -1.137  -0.169  0.9519  0.5354 -0.1246
  278UNL     H1 2089   1.255  -1.381  -0.299 -0.4113 -0.0994 -1.0047
  278UNL     C2 2090   1.299  -1.160  -0.266 -0.4493 -0.3274  0.6438
  278UNL     C3 2091   1.257  -1.278  -0.333 -0.3982  0.0406 -0.5826
  278UNL     C4 2092   1.245  -1.111  -0.459  0.0963 -0.1701 -0.0403
  278UNL     C5 2093   1.210  -1.033  -0.582 -0.3032  0.0101 -0.6411
  278UNL     N6 2094   1.267  -1.061  -0.342  0.0179 -0.2737  0.2364
  278UNL     N7 2095  -0.731   4.303  -0.456  0.2805 -0.6231  0.3450
  278UNL     H8 2096   1.112  -1.060  -0.625 -0.1856 -0.2550 -0.7461
  278UNL     H9 2097   1.276  -1.049  -0.668  0.5827 -1.2236  0.2376
  278UNL    H10 2098   1.202  -0.926  -0.561 -1.9825  0.1083 -1.5792
  279UNL     H0 2099   0.920  -0.454  -0.517  1.3995  0.3618  0.2420
  279UNL     H1 2100   0.885  -0.243  -0.701  1.4328 -0.4875  0.9276
  279UNL     C2 2101   0.861  -0.364  -0.509  0.4948 -0.2217  0.3017
  279UNL     C3 2102   0.847  -0.256  -0.601  0.1992 -0.0163  0.5384
  279UNL     C4 2103   0.709  -0.255  -0.426  0.2041  0.1193 -0.1642
  279UNL     C5 2104   0.599  -0.201  -0.342  0.0173 -0.6059 -0.8513
  279UNL     N6 2105   0.783  -0.358  -0.406  1.4087  0.0678 -0.7136
  279UNL     N7 2106   0.746  -0.190  -0.545 -0.0385 -0.5038 -0.4195
  279UNL     H8 2107   0.557  -0.272  -0.270  0.1909  0.5788  0.4513
  279UNL     H9 2108   0.513  -0.180  -0.406 -0.2486 -1.3052 -0.7388
  279UNL    H10 2109   0.613  -0.102  -0.297 -0.9389 -1.3171  1.1256
  280UNL     H0 2110   0.700   0.075  -0.901 -0.4577 -0.2165 -0.3554
  280UNL     H1 2111   0.925   0.152  -1.020  1.2158  0.4443 -0.2196
  280UNL     C2 2112   0.796   0.082  -0.852 -0.6643 -0.4660  0.0798
  280UNL     C3 2113   0.916   0.116  -0.918 -0.2068 -0.1762 -0.5427
  280UNL     C4 2114   0.959   0.050  -0.725  0.0437  0.1423 -0.2547
  280UNL     C5 2115   1.028   0.038  -0.587  0.3258  0.6110  0.2084
  280UNL     N6 2116   0.828   0.054  -0.727  0.2323  0.3127  0.2064
  280UNL     N7 2117  -0.943  -2.674   3.969 -0.2280  0.2513  0.0103
  280UNL     H8 2118   0.981  -0.037  -0.523  0.6175 -1.8146 -2.2390
  280UNL     H9 2119   1.039   0.131  -0.530  0.6464 -0.6731  2.3724
  280UNL    H10 2120   1.126  -0.010  -0.598 -0.4346 -1.8614  2.9304
  281UNL     H0 2121   0.724  -0.825  -0.382 -0.3407  1.0693  0.3028
  281UNL     H1 2122   0.961  -0.961  -0.432 -0.4775 -0.4303 -0.1895
  281UNL     C2 2123   0.824  -0.803  -0.349 -0.2911 -0.3604  1.1650
  281UNL     C3 2124   0.946  -0.869  -0.377  0.1526 -0.2616 -0.2905
  281UNL     C4 2125   0.988  -0.690  -0.291  0.5455  0.4045 -0.4971
  281UNL     C5 2126   1.069  -0.570  -0.229 -0.0716 -0.8877 -0.3975
  281UNL     N6 2127   0.856  -0.686  -0.297  0.1002 -0.3791 -0.1904
  281UNL     N7 2128   1.050  -0.802  -0.335 -0.5314  0.3475  0.2902
  281UNL     H8 2129   1.043  -0.565  -0.122 -0.6009  0.3852 -0.5594
  281UNL     H9 2130   1.041  -0.479  -0.284 -1.7742 -1.1563 -0.0420
  281UNL    H10 2131   1.178  -0.573  -0.224  0.0157  1.5119  2.8258
  282UNL     H0 2132  -1.980   2.756   3.449 -0.9117  0.7632 -0.4404
  282UNL     H1 2133  -1.974   2.760   3.738 -1.6453  0.1488  1.1948
  282UNL     C2 2134  -2.042   2.709   3.524 -0.3974  0.8479  0.0475
  282UNL     C3 2135  -2.037   2.708   3.666 -0.8237 -0.1678  0.6929
  282UNL     C4 2136  -2.212   2.611   3.598  0.0611 -0.4491 -0.3455
  282UNL     C5 2137  -2.333   2.518   3.614  0.0952 -0.5951  0.1784
  282UNL     N6 2138  -2.149   2.643   3.488 -0.0149  0.2156  0.3672
  282UNL     N7 2139  -2.142   2.643   3.710  0.3352 -0.2637 -0.1289
  282UNL     H8 2140  -2.313   2.415   3.580 -0.9122 -0.8222  0.2573
  282UNL     H9 2141  -2.416   2.549   3.549 -0.6534  0.3031  1.5167
  282UNL    H10 2142  -2.382   2.504   3.711 -0.9345 -0.6017 -0.3264
  283UNL     H0 2143  -0.503  -2.533   4.109 -1.7202 -2.3087  1.3285
  283UNL     H1 2144  -0.491  -2.288   4.230  1.2243 -1.3048 -0.4382
  283UNL     C2 2145  -0.581  -2.457   4.108  0.3125 -0.1025  0.0368
  283UNL     C3 2146  -0.577  -2.326   4.176  0.0922  0.2595  0.2042
  283UNL     C4 2147  -0.749  -2.355   4.056  0.1051  0.3332  0.3250
  283UNL     C5 2148  -0.876  -2.328   3.985 -0.4697 -0.4805  0.3977
  283UNL     N6 2149  -0.699  -2.478   4.064  0.4851  0.0667 -0.1742
  283UNL     N7 2150   1.271   0.512  -0.661  0.3486  0.0662 -0.0417
  283UNL     H8 2151  -0.957  -2.337   4.058 -1.0485 -1.4763 -0.3505
  283UNL     H9 2152  -0.875  -2.223   3.953  1.4759 -0.2732  1.0074
  283UNL    H10 2153  -0.891  -2.394   3.899  0.3973 -1.2047  0.7898
  284UNL     H0 2154  -2.487   2.238   4.154  1.9699 -2.0600 -2.2377
  284UNL     H1 2155  -2.706   2.179   4.306 -0.6305  0.4408 -1.3716
  284UNL     C2 2156  -2.498   2.159   4.227  0.1165  0.0056 -0.0721
  284UNL     C3 2157  -2.610   2.129   4.311 -0.8963 -0.0014 -0.6057
  284UNL     C4 2158  -2.444   1.997   4.358 -0.3925  0.4918 -0.5692
  284UNL     C5 2159  -2.369   1.885   4.415 -0.4754 -0.0288 -0.6267
  284UNL     N6 2160  -2.401   2.074   4.257  0.5705  0.2644  0.2431
  284UNL     N7 2161   1.347  -0.752  -0.423 -0.1175  0.1051  0.7979
  284UNL     H8 2162  -2.396   1.787   4.375  1.3651  0.2071 -2.5880
  284UNL     H9 2163  -2.377   1.874   4.524 -2.6161  1.0818 -0.6090
  284UNL    H10 2164  -2.266   1.893   4.380 -1.1054 -1.4046 -3.0508
  285UNL     H0 2165  -2.469   2.459   4.018  1.7623 -0.3627 -1.0532
  285UNL     H1 2166  -2.704   2.602   4.063 -0.3926  0.7516  0.8392
  285UNL     C2 2167  -2.485   2.564   3.996 -0.5050 -0.6044 -0.8085
  285UNL     C3 2168  -2.608   2.637   4.028 -0.2654 -0.1729  0.2280
  285UNL     C4 2169  -2.475   2.753   3.923 -0.6238 -0.5453  0.1662
  285UNL     C5 2170  -2.416   2.867   3.837  0.0980 -0.5809 -0.1148
  285UNL     N6 2171  -2.398   2.645   3.937 -0.2840  0.2312  0.2946
  285UNL     N7 2172  -0.637  -2.795   3.966 -0.3603 -0.1936 -0.1298
  285UNL     H8 2173  -2.419   2.964   3.887  1.3180 -1.3183  1.4818
  285UNL     H9 2174  -2.451   2.860   3.733 -1.7953 -0.0076  0.4435
  285UNL    H10 2175  -2.309   2.854   3.819 -0.4340 -3.3359 -2.0267
  286UNL     H0 2176  -2.141   2.085   3.916 -1.4692  0.2359 -0.4046
  286UNL     H1 2177  -2.139   2.317   3.769  3.1816  3.7781  1.0412
  286UNL     C2 2178  -2.176   2.180   3.952 -0.2643  0.1427  1.1174
  286UNL     C3 2179  -2.169   2.299   3.871 -0.3184 -0.2043 -0.4003
  286UNL     C4 2180  -2.185   2.344   4.077 -0.0500  0.0361  0.0515
  286UNL     C5 2181  -2.210   2.420   4.203 -0.0453  0.4221  0.2317
  286UNL     N6 2182  -2.185   2.214   4.072  0.3468 -0.0464  0.1202
  286UNL     N7 2183  -2.189   2.402   3.951 -0.7548 -0.0004  0.3018
  286UNL     H8 2184  -2.271   2.507   4.177 -2.0612 -1.0804 -0.3449
  286UNL     H9 2185  -2.120   2.457   4.252  1.6122 -2.6005 -0.2669
  286UNL    H10 2186  -2.276   2.362   4.270  0.1024  0.0016  0.0196
  287UNL     H0 2187   0.209   0.017  -0.618 -0.5891 -0.9381 -2.1805
  287UNL     H1 2188   0.443   0.137  -0.524 -2.2160 -0.1400  0.0301
  287UNL     C2 2189   0.313  -0.004  -0.637  0.0759 -0.0086 -0.0079
  287UNL     C3 2190   0.434   0.057  -0.597  0.3781 -0.4069 -0.0637
  287UNL     C4 2191   0.467  -0.101  -0.735 -0.3379  0.6057 -0.2393
  287UNL     C5 2192   0.544  -0.215  -0.810  0.3729  0.0114  0.6704
  287UNL     N6 2193   0.334  -0.092  -0.734  0.3159  0.3996  0.8440
  287UNL     N7 2194   0.531  -0.006  -0.659 -0.0115  0.3778  0.2003
  287UNL     H8 2195   0.495  -0.262  -0.897 -0.6480 -0.4030  1.4531
  287UNL     H9 2196   0.638  -0.178  -0.852 -0.2273 -2.0971 -2.9964
  287UNL    H10 2197   0.578  -0.291  -0.739  2.5221 -0.4914 -0.7740
  288UNL     H0 2198  -1.948   2.272   4.637  0.6844 -0.8330  0.3133
  288UNL     H1 2199  -2.191   2.183   4.550  1.9259  0.7247  3.5211
  288UNL     C2 2200  -1.971   2.221   4.544  0.2478 -0.1749  0.0492
  288UNL     C3 2201  -2.098   2.169   4.495 -0.4203  0.2666 -0.7631
  288UNL     C4 2202  -1.936   2.169   4.348 -0.1428  0.0239  0.2729
  288UNL     C5 2203  -1.870   2.168   4.211  1.1498  0.1012 -0.3976
  288UNL     N6 2204  -1.873   2.207   4.456  0.3699  0.0275  0.3519
  288UNL     N7 2205  -2.073   2.147   4.363 -0.5784  0.9434  0.1931
  288UNL     H8 2206  -1.860   2.265   4.161 -1.8377  0.6705 -0.0625
  288UNL     H9 2207  -1.938   2.109   4.148  0.8378 -1.2664  1.1475
  288UNL    H10 2208  -1.776   2.111   4.214  0.8853 -0.3100  0.3238
  289Zn      Zn 2209   1.693   0.865   0.277 -0.0213  0.0567 -0.1785
  290Zn      Zn 2210   1.715  -0.172   0.880 -0.0245 -0.2036  0.0050
  291Zn      Zn 2211   1.225   0.150   0.902  0.1464  0.1828  0.1274
  292Zn      Zn 2212   2.184   0.518   0.269  0.0914  0.0706  0.0488
  293Zn      Zn 2213   2.219   0.008   0.581 -0.0242  0.1399 -0.1204
  294Zn      Zn 2214   1.207   0.666   0.581 -0.1313 -0.2338 -0.1647
  295UNL     H0 2215   1.261   0.437   1.044 -4.0184  0.6394  0.8101
  295UNL     H1 2216   1.290   0.459   1.333  0.8998  0.2005 -1.5147
  295UNL     C2 2217   1.250   0.369   1.128  0.1546  0.2295  1.2547
  295UNL     C3 2218   1.259   0.375   1.272  0.4580 -0.5734 -0.2659
  295UNL     C4 2219   1.201   0.179   1.213 -0.1181  0.5845 -0.5720
  295UNL     C5 2220   1.192   0.032   1.225 -0.4725  0.2446 -0.6798
  295UNL     N6 2221   1.221   0.240   1.098  0.0547 -0.0597  0.5776
  295UNL     N7 2222   1.225   0.261   1.325 -0.0610  1.1890 -0.1607
  295UNL     H8 2223   1.176  -0.021   1.130  0.5016 -1.0640 -0.1316
  295UNL     H9 2224   1.111   0.001   1.292 -0.3097  1.0672 -0.0890
  295UNL    H10 2225   1.291  -0.006   1.252  0.5423  3.8481  1.3070
  296UNL     H0 2226   1.790  -0.455   1.034 -0.7066 -0.1329  0.0582
  296UNL     H1 2227   1.837  -0.682   0.892  0.7251  0.6811  0.3659
  296UNL     C2 2228   1.787  -0.464   0.926 -0.1513  1.0360 -0.0711
  296UNL     C3 2229   1.810  -0.585   0.853 -0.6496  0.2324  0.1423
  296UNL     C4 2230   1.749  -0.435   0.725  0.8040 -0.2703 -0.3728
  296UNL     C5 2231   1.708  -0.363   0.594  0.2561  0.0683 -0.9878
  296UNL     N6 2232   1.749  -0.374   0.841 -0.5059  0.2131 -0.3569
  296UNL     N7 2233   1.783  -0.565   0.727  0.2733 -0.3317 -0.5835
  296UNL     H8 2234   1.755  -0.264   0.588 -0.3086  0.3731 -0.5065
  296UNL     H9 2235   1.607  -0.319   0.599  0.8976  1.7664 -1.9696
  296UNL    H10 2236   1.751  -0.419   0.510  2.2165 -3.3469  2.0206
  297UNL     H0 2237   1.440   0.246   0.720 -0.4997  0.6271  0.8731
  297UNL     H1 2238   1.420   0.470   0.555  0.7030  0.4390  0.8618
  297UNL     C2 2239   1.354   0.306   0.693 -0.2637  0.5419 -0.0869
  297UNL     C3 2240   1.345   0.428   0.620 -0.2831 -0.2681 -0.6866
  297UNL     C4 2241   1.179   0.401   0.744  0.4562 -0.2937  0.6475
  297UNL     C5 2242   1.046   0.438   0.808  0.3899  0.0091 -0.1809
  297UNL     N6 2243   1.243   0.289   0.762  0.1745  0.1614 -0.3715
  297UNL     N7 2244   1.236   0.482   0.653  0.1270 -0.9487 -0.1700
  297UNL     H8 2245   0.969   0.375   0.762 -0.0821  1.1894 -1.0303
  297UNL     H9 2246   1.007   0.539   0.792 -2.6337 -0.6690  1.9574
  297UNL    H10 2247   1.055   0.412   0.915 -0.9693  0.5934  0.0935
  298UNL     H0 2248   1.180   0.754   0.290 -0.2624 -0.1246 -1.5880
  298UNL     H1 2249   1.406   0.888   0.177  0.6051  0.2406  0.6129
  298UNL     C2 2250   1.285   0.765   0.312 -0.6071 -0.4098  0.3868
  298UNL     C3 2251   1.398   0.827   0.265 -0.5974  0.0477  0.3847
  298UNL     C4 2252   1.458   0.747   0.447  0.6296 -0.3488  0.4739
  298UNL     C5 2253   1.543   0.740   0.570  0.2856 -0.1930  0.1498
  298UNL     N6 2254   1.328   0.730   0.433 -0.4775 -0.2459 -0.4400
  298UNL     N7 2255   1.504   0.809   0.340 -0.8931  0.2356  0.4443
  298UNL     H8 2256   1.505   0.663   0.639  0.4729  0.5006  1.0495
  298UNL     H9 2257   1.544   0.832   0.629 -0.2453 -0.9313  1.3639
  298UNL    H10 2258   1.643   0.700   0.550 -0.6164 -2.3251 -0.3726
  299UNL     H0 2259   1.200  -0.137   0.847  0.1778  0.8289 -1.4004
  299UNL     H1 2260   1.415  -0.293   0.793  0.0392 -0.5890  1.1919
  299UNL     C2 2261   1.304  -0.113   0.859  0.1887  0.2176 -0.1092
  299UNL     C3 2262   1.418  -0.191   0.829 -1.0352 -0.1191  0.0309
  299UNL     C4 2263   1.477   0.004   0.898  0.1054  0.0614 -0.3824
  299UNL     C5 2264   1.557   0.103   0.969 -0.1952 -0.2793 -0.1344
  299UNL     N6 2265   1.348   0.008   0.884  0.0401 -0.1262 -0.0287
  299UNL     N7 2266   1.526  -0.117   0.858  0.9234 -0.0183 -0.2412
  299UNL     H8 2267   1.660   0.112   0.933 -0.2238 -1.1151 -0.4458
  299UNL     H9 2268   1.568   0.075   1.074  0.0482 -2.3647 -0.6808
  299UNL    H10 2269   1.512   0.203   0.955 -0.0442 -0.2020 -0.0702
  300UNL     H0 2270   2.428   0.642  -0.164 -0.6831  2.2575  0.2710
  300UNL     H1 2271   2.396   0.685   0.124  0.5491  0.6710 -0.8330
  300UNL     C2 2272   2.352   0.613  -0.092  0.1493 -0.2540  0.2444
  300UNL     C3 2273   2.337   0.638   0.046 -0.2795 -0.2401  0.3158
  300UNL     C4 2274   2.190   0.507  -0.029  0.1743  0.2989 -0.0817
  300UNL     C5 2275   2.078   0.406  -0.035 -0.2730 -0.5399  0.1905
  300UNL     N6 2276   2.253   0.537  -0.137  0.6673 -0.0628  0.6346
  300UNL     N7 2277   2.241   0.562   0.087  0.2241  0.4924 -0.4001
  300UNL     H8 2278   2.063   0.339   0.051 -0.1468  0.5513  1.0925
  300UNL     H9 2279   2.096   0.346  -0.124 -1.6416 -0.1242 -0.3924
  300UNL    H10 2280   1.983   0.459  -0.049 -0.4706  0.2776  3.7410
  301UNL     H0 2281   1.894   0.917   0.476  0.3417 -0.3103 -2.3000
  301UNL     H1 2282   1.920   1.172   0.597  0.1386 -2.4741  1.1858
  301UNL     C2 2283   1.826   1.001   0.476  0.1550 -0.4240 -0.5023
  301UNL     C3 2284   1.843   1.128   0.534 -0.4097  0.4364 -0.3159
  301UNL     C4 2285   1.652   1.113   0.435 -0.3760  0.7657  0.9798
  301UNL     C5 2286   1.533   1.158   0.363  0.6722  0.6737 -0.7461
  301UNL     N6 2287   1.711   0.998   0.412 -0.3462  0.1253  0.4029
  301UNL     N7 2288   1.737   1.196   0.503  0.2978 -0.3322  0.0938
  301UNL     H8 2289   1.533   1.267   0.351  1.7171  0.6268 -1.3356
  301UNL     H9 2290   1.534   1.123   0.259  0.4692  0.1875 -0.5882
  301UNL    H10 2291   1.440   1.144   0.418  1.7697 -1.0135  0.8129
  302UNL     H0 2292   1.929   0.090   0.482  0.1969  0.3712 -0.0862
  302UNL     H1 2293   1.741   0.104   0.698  1.0656  2.4963  2.2733
  302UNL     C2 2294   1.930   0.048   0.581  0.3471  0.3188 -0.1097
  302UNL     C3 2295   1.833   0.047   0.687 -0.4354  0.2116  0.6652
  302UNL     C4 2296   1.979  -0.095   0.717 -0.2240 -0.4038  0.5698
  302UNL     C5 2297   2.044  -0.217   0.773  1.1235 -0.1215  0.5186
  302UNL     N6 2298   2.032  -0.034   0.611  0.5292  0.4072  0.3802
  302UNL     N7 2299   1.856  -0.050   0.768 -0.4479  0.0506  0.1690
  302UNL     H8 2300   2.037  -0.298   0.699  0.1677 -2.2457  2.8264
  302UNL     H9 2301   2.002  -0.253   0.867  2.0010 -1.3467  0.4541
  302UNL    H10 2302   2.147  -0.193   0.799  1.8660 -1.2780 -1.1924
  303UNL     H0 2303   1.900   0.397   0.299 -0.1643  0.0180 -0.8936
  303UNL     H1 2304   1.701   0.567   0.364 -0.6035  2.8765  0.6132
  303UNL     C2 2305   1.898   0.505   0.291 -0.2920  0.0871 -0.0348
  303UNL     C3 2306   1.797   0.593   0.319  0.1290  0.1663  0.4496
  303UNL     C4 2307   1.951   0.700   0.253 -0.2462 -0.6372 -0.9381
  303UNL     C5 2308   2.032   0.805   0.182  0.8035  0.1670 -0.0970
  303UNL     N6 2309   2.000   0.578   0.263 -0.1981 -0.8214 -0.2409
  303UNL     N7 2310   1.825   0.720   0.299  0.4357 -0.4994 -0.7700
  303UNL     H8 2311   1.983   0.899   0.156  2.0186  0.0205 -3.5151
  303UNL     H9 2312   2.057   0.771   0.081  1.7085  1.7376 -0.4454
  303UNL    H10 2313   2.133   0.825   0.221  0.8254  0.9241 -0.5252
  304UNL     H0 2314   2.363   0.033   0.309 -0.2739  0.7123 -1.1333
  304UNL     H1 2315   2.372   0.274   0.163  0.4715  0.0482  0.5176
  304UNL     C2 2316   2.319   0.130   0.328 -0.3285  0.4697  0.0569
  304UNL     C3 2317   2.315   0.248   0.251  0.5830 -0.1526  0.5306
  304UNL     C4 2318   2.213   0.276   0.439  0.0087 -0.0851  0.5501
  304UNL     C5 2319   2.147   0.342   0.555 -0.2383  0.5251  0.7106
  304UNL     N6 2320   2.252   0.152   0.438 -1.0330 -0.2317  0.1405
  304UNL     N7 2321   2.244   0.339   0.321  0.2223  0.0182  0.3193
  304UNL     H8 2322   2.042   0.357   0.527 -0.4131 -0.3771  0.8600
  304UNL     H9 2323   2.195   0.440   0.570 -0.2658  0.6077  0.2637
  304UNL    H10 2324   2.146   0.280   0.645 -1.2468 -0.7372 -0.1458
  305UNL     H0 2325   0.712   0.768   0.473 -0.5935 -1.8669  0.4552
  305UNL     H1 2326   0.961   0.827   0.615  0.1084  0.7011 -0.9896
  305UNL     C2 2327   0.806   0.714   0.480  0.0160 -0.8454  0.4943
  305UNL     C3 2328   0.925   0.748   0.551  0.5151 -0.1358 -0.1981
  305UNL     C4 2329   0.951   0.569   0.431 -0.3544 -0.2833 -0.4811
  305UNL     C5 2330   1.029   0.463   0.368  0.2601  0.4351  0.1151
  305UNL     N6 2331   0.823   0.595   0.423  0.2200 -0.5421 -0.4024
  305UNL     N7 2332   1.016   0.655   0.515  0.1074 -0.2799 -0.3380
  305UNL     H8 2333   1.015   0.462   0.260 -1.2966  1.9073  0.2537
  305UNL     H9 2334   1.135   0.454   0.394  0.6576  1.0071 -1.2410
  305UNL    H10 2335   0.991   0.364   0.393 -0.8854  0.9386  0.4248
  306UNL     H0 2336   2.397   0.150   1.046 -0.3463 -1.3912 -0.2399
  306UNL     H1 2337   2.174   0.120   0.895 -0.8771  0.2662 -0.1848
  306UNL     C2 2338   2.392   0.133   0.939 -0.1139 -0.1412 -0.4586
  306UNL     C3 2339   2.276   0.110   0.860 -0.7638  0.4593  0.0912
  306UNL     C4 2340   2.449   0.085   0.745  0.6935  0.0366 -0.6680
  306UNL     C5 2341   2.538   0.050   0.630 -0.1100 -0.1114  0.9650
  306UNL     N6 2342   2.496   0.128   0.859 -0.1544 -0.1279 -0.0645
  306UNL     N7 2343   2.312   0.068   0.743  0.1140 -0.0503  0.1347
  306UNL     H8 2344   2.487   0.026   0.536  2.2822  0.0222 -0.4493
  306UNL     H9 2345   2.597  -0.034   0.669 -0.9784 -1.1957 -0.0177
  306UNL    H10 2346   2.603   0.134   0.600  1.8043 -2.8036 -3.2747
  307Zn      Zn 2347   1.209   0.198   1.513  0.0728  0.0936  0.2953
  308Zn      Zn 2348   1.228  -0.868   2.072  0.1529  0.2417  0.2959
  309Zn      Zn 2349   0.723  -0.523   2.098 -0.1055  0.1034  0.0555
  310Zn      Zn 2350   1.715  -0.154   1.497  0.2592 -0.0696  0.1143
  311Zn      Zn 2351   1.719  -0.676   1.783 -0.0147 -0.2266 -0.3497
  312Zn      Zn 2352   0.729   0.016   1.809 -0.3163 -0.2591 -0.0537
  313UNL     H0 2353   0.798  -0.259   2.258  0.9573  0.2485  1.3187
  313UNL     H1 2354   0.842  -0.269   2.545  1.1900  0.2159  0.0968
  313UNL     C2 2355   0.775  -0.337   2.329 -0.0717 -0.7341 -0.0357
  313UNL     C3 2356   0.796  -0.340   2.477  0.2097  0.4404  0.5169
  313UNL     C4 2357   0.709  -0.521   2.398 -0.2733  0.4254 -0.0264
  313UNL     C5 2358   0.632  -0.651   2.403  0.3618  0.0766 -0.4842
  313UNL     N6 2359   0.734  -0.458   2.289  0.4569 -0.0070  0.4377
  313UNL     N7 2360   0.738  -0.450   2.514 -0.6359  0.4405 -0.0923
  313UNL     H8 2361   0.603  -0.679   2.301  0.2373 -0.1561 -0.3861
  313UNL     H9 2362   0.538  -0.623   2.453 -0.4144 -3.2226  0.1211
  313UNL    H10 2363   0.694  -0.725   2.455  1.2556  0.2781 -1.2439
  314UNL     H0 2364   1.310  -1.129   2.243  3.1019  0.4936 -0.3929
  314UNL     H1 2365   1.344  -1.377   2.108 -1.3557 -1.0786 -1.7821
  314UNL     C2 2366   1.298  -1.148   2.138 -0.5775  0.2489 -0.0424
  314UNL     C3 2367   1.317  -1.278   2.072  0.0345 -0.3982 -1.0152
  314UNL     C4 2368   1.235  -1.137   1.944 -0.0847 -0.9867 -0.1998
  314UNL     C5 2369   1.172  -1.068   1.824 -0.9536 -0.3745  0.0892
  314UNL     N6 2370   1.254  -1.063   2.049  0.2232  0.5162 -0.3132
  314UNL     N7 2371   1.277  -1.265   1.945 -0.3965 -0.1601 -0.6672
  314UNL     H8 2372   1.247  -1.082   1.745 -0.7121  2.4731 -0.2813
  314UNL     H9 2373   1.170  -0.959   1.835 -0.6901 -0.5804  3.0649
  314UNL    H10 2374   1.080  -1.120   1.793  0.2520 -1.7936 -1.3333
  315UNL     H0 2375   0.955  -0.439   1.900  0.0014  0.3436 -1.4776
  315UNL     H1 2376   0.978  -0.204   1.765 -0.0948  1.2127  0.7075
  315UNL     C2 2377   0.881  -0.360   1.900 -0.1317  0.2588  0.0819
  315UNL     C3 2378   0.901  -0.239   1.833 -0.3976 -0.5342 -0.4614
  315UNL     C4 2379   0.729  -0.247   1.956 -1.1528 -0.2578 -0.4185
  315UNL     C5 2380   0.602  -0.209   2.019 -0.1734  0.0782  0.5480
  315UNL     N6 2381   0.787  -0.361   1.986  0.3892 -0.1423  0.0320
  315UNL     N7 2382   0.805  -0.166   1.870  0.3566 -0.4737 -0.1203
  315UNL     H8 2383   0.587  -0.210   2.128 -1.7626  2.9071  0.4617
  315UNL     H9 2384   0.523  -0.257   1.960  0.7733  0.4200 -1.0506
  315UNL    H10 2385   0.590  -0.102   1.998  1.1671  0.0298 -0.6290
  316UNL     H0 2386   0.697   0.108   1.524  0.6059 -1.2485 -1.1247
  316UNL     H1 2387   0.887   0.243   1.383 -1.8141 -1.6781 -0.3613
  316UNL     C2 2388   0.799   0.128   1.554  0.1216 -0.3831  0.0079
  316UNL     C3 2389   0.903   0.196   1.479  0.3864 -0.1535  0.0971
  316UNL     C4 2390   0.977   0.118   1.663 -0.0430  0.5120 -0.7140
  316UNL     C5 2391   1.072   0.081   1.770 -0.0105 -0.0282  0.1104
  316UNL     N6 2392   0.848   0.098   1.671  0.5969 -0.6336  0.0514
  316UNL     N7 2393   1.014   0.195   1.553  0.5381  0.0916  0.0102
  316UNL     H8 2394   1.153   0.014   1.738  0.8050  0.4886  1.0505
  316UNL     H9 2395   1.022   0.024   1.850 -0.5926 -2.4196 -1.8200
  316UNL    H10 2396   1.119   0.165   1.823  0.9577 -2.0915  2.7583
  317UNL     H0 2397   0.707  -0.832   2.050 -0.0574 -2.9521  1.6844
  317UNL     H1 2398   0.947  -0.991   2.000  0.1678 -0.0266  1.7467
  317UNL     C2 2399   0.814  -0.811   2.053 -0.4877  0.0110  0.1317
  317UNL     C3 2400   0.935  -0.889   2.033  0.3639  0.6091 -0.0323
  317UNL     C4 2401   0.972  -0.695   2.115  0.0797 -0.1056  0.1700
  317UNL     C5 2402   1.040  -0.574   2.165  0.2411  0.1364 -0.0453
  317UNL     N6 2403   0.845  -0.690   2.087  0.1368  0.3548 -0.0660
  317UNL     N7 2404   1.034  -0.811   2.070 -0.4618 -0.3376  0.5306
  317UNL     H8 2405   1.137  -0.553   2.118 -0.2719  1.0827 -0.7374
  317UNL     H9 2406   1.049  -0.596   2.272 -1.9440 -1.5099 -0.1290
  317UNL    H10 2407   0.980  -0.482   2.152  1.6728  0.9195 -1.4256
  318UNL     H0 2408   1.941  -0.035   1.025  0.6052 -1.5633  0.7214
  318UNL     H1 2409   1.942  -0.009   1.315  0.4910  0.6410 -0.7675
  318UNL     C2 2410   1.875  -0.073   1.102 -0.3867 -0.0152  0.6786
  318UNL     C3 2411   1.874  -0.053   1.243 -0.1846 -0.2409  0.3678
  318UNL     C4 2412   1.706  -0.171   1.177 -0.5027 -0.5902  0.7627
  318UNL     C5 2413   1.579  -0.257   1.183  1.0230 -0.7841 -0.4553
  318UNL     N6 2414   1.768  -0.146   1.071  0.0245  0.1885  0.5627
  318UNL     N7 2415   1.774  -0.126   1.286  0.3310 -0.0912 -0.3432
  318UNL     H8 2416   1.543  -0.292   1.086 -2.4732  0.3870  0.2637
  318UNL     H9 2417   1.504  -0.187   1.225 -0.1205 -3.3802  2.2268
  318UNL    H10 2418   1.575  -0.328   1.267  0.2832 -0.4599 -0.2028
  319UNL     H0 2419   1.480   0.293   1.696  0.6142 -0.4800 -1.4059
  319UNL     H1 2420   1.492   0.544   1.804  1.4519 -0.2119 -2.0048
  319UNL     C2 2421   1.395   0.360   1.700  0.5370 -0.6324  0.5203
  319UNL     C3 2422   1.409   0.493   1.757 -0.5810  0.8059  0.2728
  319UNL     C4 2423   1.209   0.450   1.680 -0.5588  0.0385 -0.0174
  319UNL     C5 2424   1.066   0.487   1.620  0.1728 -0.1982  0.4113
  319UNL     N6 2425   1.274   0.341   1.648 -0.0931 -0.2080  0.3893
  319UNL     N7 2426   1.293   0.540   1.740  0.5352 -1.2451 -0.7230
  319UNL     H8 2427   1.054   0.594   1.598  2.0691 -0.5840 -3.1078
  319UNL     H9 2428   1.060   0.440   1.522  2.4819 -0.6554  0.4413
  319UNL    H10 2429   0.993   0.443   1.688  0.2172  0.6586  1.0388
  320UNL     H0 2430   1.454  -0.532   1.737 -2.1846  0.3653  0.5454
  320UNL     H1 2431   1.221  -0.617   1.886  0.5975 -0.4013 -2.5519
  320UNL     C2 2432   1.432  -0.614   1.805 -0.0342 -0.3636  0.4612
  320UNL     C3 2433   1.322  -0.656   1.885  0.7919 -0.1951  0.2731
  320UNL     C4 2434   1.473  -0.794   1.911  0.0976  0.5997 -0.5114
  320UNL     C5 2435   1.553  -0.911   1.966 -0.6621 -0.3186 -0.0559
  320UNL     N6 2436   1.526  -0.699   1.833 -0.1779  0.6641 -0.2440
  320UNL     N7 2437   1.342  -0.765   1.948 -0.9384 -0.1113  0.4054
  320UNL     H8 2438   1.658  -0.891   1.990 -1.6648  3.3041  1.9118
  320UNL     H9 2439   1.556  -0.989   1.888 -3.2748 -0.4648 -0.0777
  320UNL    H10 2440   1.521  -0.942   2.066  0.1200  2.3532  1.1205
  321UNL     H0 2441   1.428  -0.266   1.608 -1.2981  0.1069 -0.0506
  321UNL     H1 2442   1.204  -0.136   1.554 -0.1072  0.5463 -1.0757
  321UNL     C2 2443   1.424  -0.166   1.568 -0.1394  0.1437 -0.1184
  321UNL     C3 2444   1.306  -0.104   1.543  0.3540 -0.0344  0.9877
  321UNL     C4 2445   1.471   0.020   1.488 -0.8463  0.0521 -0.4322
  321UNL     C5 2446   1.545   0.131   1.412  0.9600 -0.0357  0.0292
  321UNL     N6 2447   1.520  -0.099   1.508 -0.3533 -0.1698  0.6356
  321UNL     N7 2448   1.335   0.024   1.507  0.3437  0.1400 -0.6825
  321UNL     H8 2449   1.531   0.130   1.304  0.7369  1.8155  0.0112
  321UNL     H9 2450   1.650   0.118   1.442  0.6663 -0.9643  0.7182
  321UNL    H10 2451   1.494   0.225   1.435 -0.1477 -0.1328 -1.8649
  322UNL     H0 2452   1.781  -0.673   1.480 -0.1353 -0.5614 -0.0082
  322UNL     H1 2453   1.804  -0.413   1.348 -0.8442  0.2512  0.3769
  322UNL     C2 2454   1.768  -0.571   1.513  0.4325 -0.4562 -0.0952
  322UNL     C3 2455   1.783  -0.442   1.450  0.5344 -0.3604  0.5063
  322UNL     C4 2456   1.720  -0.416   1.650 -0.4943  0.0225  0.0088
  322UNL     C5 2457   1.683  -0.334   1.774 -0.1600  0.2830 -0.1457
  322UNL     N6 2458   1.732  -0.546   1.638  0.0250  0.4826  0.6401
  322UNL     N7 2459   1.749  -0.350   1.536 -0.2540  0.3042  0.2405
  322UNL     H8 2460   1.646  -0.397   1.856 -1.4754 -0.0308 -0.9442
  322UNL     H9 2461   1.608  -0.257   1.750  1.7279  1.5462 -2.4598
  322UNL    H10 2462   1.775  -0.296   1.821 -0.7679 -1.3533  2.5419
  323UNL     H0 2463   0.222   0.051   1.707  1.8426  3.8262 -0.1536
  323UNL     H1 2464   0.446   0.139   1.864 -1.4794  1.1092 -1.3393
  323UNL     C2 2465   0.325   0.018   1.702  0.6608 -0.3747 -0.2609
  323UNL     C3 2466   0.434   0.063   1.788  0.3422 -0.2152 -0.3729
  323UNL     C4 2467   0.481  -0.107   1.660 -0.4771  0.8473  0.0536
  323UNL     C5 2468   0.570  -0.211   1.591 -0.2539  0.3319 -0.0938
  323UNL     N6 2469   0.361  -0.074   1.616 -0.3263  0.5333 -0.2354
  323UNL     N7 2470   0.529  -0.019   1.754 -0.6140  0.1222  0.2182
  323UNL     H8 2471   0.675  -0.177   1.600 -0.5062  1.2053 -0.3011
  323UNL     H9 2472   0.562  -0.316   1.621 -0.0422  1.0569  2.8020
  323UNL    H10 2473   0.562  -0.208   1.481  2.2768 -1.0134 -0.3939
  324UNL     H0 2474   1.944  -0.517   2.231  0.6670 -1.4742  0.0956
  324UNL     H1 2475   1.700  -0.594   2.081 -0.4228  0.0684 -1.6969
  324UNL     C2 2476   1.924  -0.542   2.128 -0.4774  0.9190 -0.3243
  324UNL     C3 2477   1.807  -0.591   2.062 -0.1462 -0.1170 -0.2827
  324UNL     C4 2478   1.977  -0.586   1.933  0.3854 -1.4087  0.2623
  324UNL     C5 2479   2.043  -0.577   1.799 -0.9969  0.5549 -0.0491
  324UNL     N6 2480   2.025  -0.553   2.048 -0.1454 -0.2234 -0.1063
  324UNL     N7 2481   1.836  -0.602   1.936  0.3105  0.0103 -0.9441
  324UNL     H8 2482   2.036  -0.473   1.765 -0.9772 -0.2399 -2.7722
  324UNL     H9 2483   1.990  -0.628   1.717  0.3241 -0.4837 -0.2946
  324UNL    H10 2484   2.147  -0.611   1.803 -0.7859  1.3193  1.5028
  325Zn      Zn 2485   0.716  -0.509   2.707  0.0506 -0.2073  0.3806
  326Zn      Zn 2486   0.744  -1.569   3.309 -0.1860 -0.0851  0.0097
  327Zn      Zn 2487   0.274  -1.204   3.352  0.0383  0.2539 -0.0083
  328Zn      Zn 2488   1.207  -0.868   2.682  0.0571  0.2787  0.0863
  329Zn      Zn 2489   1.222  -1.353   3.024 -0.1060 -0.0960 -0.0455
  330Zn      Zn 2490   0.222  -0.689   3.016  0.1958  0.1967  0.3376
  331UNL     H0 2491   0.316  -0.942   3.528 -0.6479  0.1646 -0.3769
  331UNL     H1 2492   0.283  -0.947   3.801 -0.2721  1.0351 -0.3754
  331UNL     C2 2493   0.296  -1.032   3.583 -0.5257  0.0374 -0.5380
  331UNL     C3 2494   0.287  -1.030   3.731  0.6963  0.6643  0.1070
  331UNL     C4 2495   0.276  -1.224   3.658  0.3556 -0.0438 -0.2267
  331UNL     C5 2496   0.276  -1.373   3.646  0.2652 -0.2141  0.0382
  331UNL     N6 2497   0.285  -1.155   3.545 -0.0732  0.0109  0.1397
  331UNL     N7 2498   0.286  -1.153   3.773  0.0736 -0.5441 -0.7007
  331UNL     H8 2499   0.256  -1.419   3.744  0.4436 -0.5127 -0.0629
  331UNL     H9 2500   0.377  -1.411   3.631 -0.0656 -0.3369 -2.2670
  331UNL    H10 2501   0.207  -1.418   3.573 -0.4468 -1.4463  1.4190
  332UNL     H0 2502   0.803  -1.844   3.459  2.5059  0.0873 -0.1188
  332UNL     H1 2503   0.791  -2.058   3.337  1.4931  0.5198 -1.1099
  332UNL     C2 2504   0.777  -1.846   3.354  0.3839 -0.3171  0.3695
  332UNL     C3 2505   0.757  -1.966   3.290 -0.5086  0.6519  0.4218
  332UNL     C4 2506   0.706  -1.811   3.163 -0.2504  0.7877 -0.3065
  332UNL     C5 2507   0.676  -1.746   3.033 -0.5031  0.5516 -0.0093
  332UNL     N6 2508   0.750  -1.754   3.270 -0.4173  0.0013  0.6201
  332UNL     N7 2509   0.723  -1.942   3.167 -0.1275 -0.0679 -0.0349
  332UNL     H8 2510   0.626  -1.810   2.960  1.9388  0.5703 -1.8365
  332UNL     H9 2511   0.756  -1.704   2.971 -0.6343  1.3008  0.3149
  332UNL    H10 2512   0.609  -1.660   3.031  0.0868  0.9974 -1.1720
  333UNL     H0 2513   0.505  -1.111   3.176 -0.9341 -0.7629 -0.7135
  333UNL     H1 2514   0.466  -0.899   2.985  0.5570 -0.3589 -0.5640
  333UNL     C2 2515   0.425  -1.040   3.160  0.2133  0.6984 -0.2167
  333UNL     C3 2516   0.407  -0.933   3.070 -0.0534 -0.9829 -1.2272
  333UNL     C4 2517   0.242  -0.935   3.203 -0.4117  0.8430 -0.3722
  333UNL     C5 2518   0.117  -0.898   3.279 -0.6970  0.1215  0.1048
  333UNL     N6 2519   0.312  -1.049   3.225 -0.8763  0.1332 -0.7790
  333UNL     N7 2520   0.299  -0.858   3.104  0.7682 -0.1829  0.0701
  333UNL     H8 2521   0.110  -0.791   3.298  1.2284  0.1507  0.7830
  333UNL     H9 2522   0.118  -0.941   3.380 -2.2473  0.8406  0.4527
  333UNL    H10 2523   0.027  -0.931   3.224  0.4461 -2.1146 -0.5833
  334UNL     H0 2524   0.200  -0.569   2.755  0.3067 -1.7871  2.3113
  334UNL     H1 2525   0.415  -0.508   2.575  2.6596  2.7532  0.6063
  334UNL     C2 2526   0.308  -0.572   2.760  0.4927  0.0279  0.5116
  334UNL     C3 2527   0.413  -0.539   2.678  0.0954  0.2495 -0.0699
  334UNL     C4 2528   0.480  -0.606   2.870 -0.3148 -0.6049 -0.6562
  334UNL     C5 2529   0.564  -0.599   2.999 -0.7365 -0.1447 -0.1490
  334UNL     N6 2530   0.344  -0.621   2.871 -0.1421  0.7270 -0.1992
  334UNL     N7 2531   0.522  -0.548   2.751  0.3548  0.3934  0.4582
  334UNL     H8 2532   0.528  -0.671   3.073 -0.6931 -0.6637 -0.6213
  334UNL     H9 2533   0.557  -0.500   3.045  3.7896 -0.3876  1.5940
  334UNL    H10 2534   0.673  -0.613   2.991 -0.1655  2.3966  1.8513
  335UNL     H0 2535   0.226  -1.492   3.247 -0.1054 -0.2059 -1.0394
  335UNL     H1 2536   0.446  -1.682   3.241 -0.7291 -0.6554  0.8364
  335UNL     C2 2537   0.332  -1.482   3.268 -0.3107 -0.0550 -0.0052
  335UNL     C3 2538   0.441  -1.576   3.265 -0.2740 -0.1067 -1.2624
  335UNL     C4 2539   0.500  -1.387   3.347 -0.5998  0.3564  0.1083
  335UNL     C5 2540   0.589  -1.276   3.407 -0.2549 -0.4825  0.8448
  335UNL     N6 2541   0.376  -1.370   3.316 -0.2019  0.1854  0.0940
  335UNL     N7 2542   0.551  -1.507   3.299 -0.1654  0.0215  0.1264
  335UNL     H8 2543   0.609  -1.296   3.513 -2.4680  1.2376  1.6678
  335UNL     H9 2544   0.564  -1.169   3.398 -0.4315 -0.4435  1.7615
  335UNL    H10 2545   0.685  -1.277   3.354  0.5162  3.5963  1.8008
  336UNL     H0 2546   1.413  -0.695   2.226 -1.9964  0.0175 -1.2793
  336UNL     H1 2547   1.431  -0.690   2.523 -2.0722  1.6545  0.2403
  336UNL     C2 2548   1.367  -0.756   2.303  0.2098 -0.0598  0.0702
  336UNL     C3 2549   1.377  -0.751   2.452  0.2736  0.0630 -0.2974
  336UNL     C4 2550   1.219  -0.880   2.384  0.6421  0.1666  0.0381
  336UNL     C5 2551   1.089  -0.957   2.388 -0.5384  0.8708  0.0552
  336UNL     N6 2552   1.271  -0.840   2.268 -0.1797 -0.4341 -0.2247
  336UNL     N7 2553   1.282  -0.839   2.495 -0.3542 -0.1847 -0.1193
  336UNL     H8 2554   1.109  -1.064   2.378 -0.2608  0.5388  3.2627
  336UNL     H9 2555   1.020  -0.930   2.307 -2.9261 -2.6712  0.7134
  336UNL    H10 2556   1.034  -0.939   2.481 -0.4334 -0.0318  0.2940
  337UNL     H0 2557   0.982  -0.445   2.886 -0.8432 -0.9238  0.8545
  337UNL     H1 2558   0.978  -0.205   3.037 -2.6771  2.2137  1.4193
  337UNL     C2 2559   0.900  -0.376   2.897  0.0783  0.3862 -0.2205
  337UNL     C3 2560   0.907  -0.257   2.975 -0.0670 -0.4112  0.3782
  337UNL     C4 2561   0.729  -0.264   2.855 -0.1017 -0.4947 -0.0197
  337UNL     C5 2562   0.597  -0.215   2.806 -0.0270 -0.4532 -0.2053
  337UNL     N6 2563   0.789  -0.377   2.831 -0.4263  0.1103 -0.2733
  337UNL     N7 2564   0.806  -0.182   2.943  0.1814 -0.2654 -0.1068
  337UNL     H8 2565   0.574  -0.272   2.715 -1.0203 -2.0754  1.0237
  337UNL     H9 2566   0.518  -0.231   2.880  0.5192 -2.3174  0.0330
  337UNL    H10 2567   0.596  -0.114   2.763  0.3794  0.2616  1.3966
  338UNL     H0 2568   0.972  -1.265   2.959 -0.0918  1.3618  0.1992
  338UNL     H1 2569   0.731  -1.397   3.064  0.4908 -1.2269 -0.1960
  338UNL     C2 2570   0.952  -1.330   3.044  0.5685  0.4725 -0.3093
  338UNL     C3 2571   0.836  -1.401   3.089  0.3909 -0.4283  0.3911
  338UNL     C4 2572   1.003  -1.465   3.200  0.2791  0.6898  0.4304
  338UNL     C5 2573   1.087  -1.562   3.273 -0.1630  0.2283 -0.4594
  338UNL     N6 2574   1.050  -1.381   3.110 -0.6686 -0.2362 -0.4111
  338UNL     N7 2575   0.868  -1.485   3.189 -0.1022 -0.0958  0.2021
  338UNL     H8 2576   1.099  -1.650   3.208 -0.2901 -0.2884  0.2019
  338UNL     H9 2577   1.032  -1.603   3.359 -1.5192  2.2980 -0.2619
  338UNL    H10 2578   1.181  -1.514   3.305 -0.7208 -0.0801  1.8714
  339UNL     H0 2579   0.937  -0.962   2.824 -0.3760 -0.7297 -0.9134
  339UNL     H1 2580   0.727  -0.807   2.830  0.7192 -1.4325 -0.2558
  339UNL     C2 2581   0.928  -0.867   2.774  0.2612  0.0105  0.3443
  339UNL     C3 2582   0.818  -0.779   2.779  0.2724 -0.4255 -0.5401
  339UNL     C4 2583   0.969  -0.695   2.665  0.3281 -0.7066 -0.8317
  339UNL     C5 2584   1.056  -0.589   2.609  0.5943  0.0100 -0.0260
  339UNL     N6 2585   1.021  -0.808   2.704 -0.1409 -0.1471  0.0730
  339UNL     N7 2586   0.839  -0.673   2.704  0.7995  0.3649  0.3492
  339UNL     H8 2587   1.052  -0.581   2.499 -0.2865 -0.4711 -0.0419
  339UNL     H9 2588   1.159  -0.597   2.645  0.7057 -0.8896 -0.5051
  339UNL    H10 2589   1.029  -0.489   2.644  1.9094 -0.1433  1.5061
  340UNL     H0 2590   1.332  -1.352   2.732  0.1455 -0.4979  0.4993
  340UNL     H1 2591   1.300  -1.125   2.565 -1.8778  0.5203 -0.0569
  340UNL     C2 2592   1.284  -1.257   2.754  0.0929 -0.4045 -0.0014
  340UNL     C3 2593   1.272  -1.142   2.668 -0.2658  0.2941  0.3845
  340UNL     C4 2594   1.212  -1.096   2.867  0.3088 -0.0294 -0.7269
  340UNL     C5 2595   1.163  -1.020   2.989  0.4234  0.4905  0.1001
  340UNL     N6 2596   1.245  -1.226   2.874  0.7197 -0.0398  0.3086
  340UNL     N7 2597   1.223  -1.043   2.739  0.2918  0.4938 -0.3620
  340UNL     H8 2598   1.145  -0.916   2.957  1.2365  0.0634 -1.8874
  340UNL     H9 2599   1.234  -1.020   3.073  1.0894  0.6307 -0.4546
  340UNL    H10 2600   1.066  -1.060   3.021  0.1978  0.5111 -0.5562
  341UNL     H0 2601  -0.294  -0.718   2.985 -0.7922 -0.3791 -1.0862
  341UNL     H1 2602  -0.068  -0.589   3.099  1.2463  3.1010 -1.7412
  341UNL     C2 2603  -0.190  -0.720   2.955 -0.4381  1.0060 -0.0436
  341UNL     C3 2604  -0.080  -0.655   3.014 -0.0863  0.4974  0.2739
  341UNL     C4 2605  -0.019  -0.809   2.886 -0.2002 -0.0932 -0.4170
  341UNL     C5 2606   0.082  -0.902   2.819  0.0603  0.0927  0.7408
  341UNL     N6 2607  -0.148  -0.794   2.851 -0.4186  0.2026 -0.8062
  341UNL     N7 2608   0.028  -0.720   2.974  0.0407 -0.2420 -0.0446
  341UNL     H8 2609   0.072  -1.009   2.843 -0.9757  0.1788  0.7443
  341UNL     H9 2610   0.082  -0.892   2.710  0.2146  0.2477  0.7546
  341UNL    H10 2611   0.179  -0.872   2.860 -0.5992  1.5170  1.3094
  342UNL     H0 2612   1.445  -1.205   3.459 -2.1292 -2.8328  0.9751
  342UNL     H1 2613   1.219  -1.224   3.320  0.3982  2.9891 -0.9153
  342UNL     C2 2614   1.436  -1.235   3.356 -0.2800  0.6565 -0.3415
  342UNL     C3 2615   1.315  -1.249   3.276  0.2439 -0.3560  0.3304
  342UNL     C4 2616   1.484  -1.297   3.162 -0.3542 -0.2986  0.4425
  342UNL     C5 2617   1.571  -1.331   3.042  0.7090  0.2760 -0.8458
  342UNL     N6 2618   1.536  -1.272   3.279 -0.0490 -0.1354  0.0805
  342UNL     N7 2619   1.349  -1.291   3.156  0.0555  0.4763  0.1099
  342UNL     H8 2620   1.534  -1.420   2.991  1.5650 -0.2675 -0.5422
  342UNL     H9 2621   1.677  -1.341   3.070  0.7020 -0.7901 -1.1747
  342UNL    H10 2622   1.558  -1.258   2.961 -3.6178 -0.0560 -0.6648
  343Zn      Zn 2623   0.263  -1.190   3.956  0.1013  0.1587 -0.0083
  344Zn      Zn 2624   2.198   0.498  -0.318 -0.0518  0.0373  0.3055
  345Zn      Zn 2625   1.710   0.865  -0.309 -0.0609 -0.2309 -0.2343
  346Zn      Zn 2626   0.738  -1.552   3.922 -0.1170 -0.0741 -0.1116
  347Zn      Zn 2627   2.693   0.704  -0.588  0.0781 -0.0655  0.0551
  348Zn      Zn 2628   1.700   1.388  -0.617 -0.0477  0.0715  0.3471
  349UNL     H0 2629   1.854   1.082  -0.150 -0.1815 -2.0811 -1.9501
  349UNL     H1 2630   1.784   1.113   0.127 -1.8134  0.8091 -0.3344
  349UNL     C2 2631   1.795   1.024  -0.081 -0.2402 -0.0720 -0.2328
  349UNL     C3 2632   1.767   1.030   0.060  0.3325 -0.1989  0.2660
  349UNL     C4 2633   1.706   0.847  -0.014  0.1573 -0.6911 -0.5795
  349UNL     C5 2634   1.650   0.702  -0.020  0.2668 -0.7459  0.1470
  349UNL     N6 2635   1.741   0.910  -0.123 -0.4680  0.5545 -0.6163
  349UNL     N7 2636   1.703   0.927   0.102  0.2510  0.1118 -0.1749
  349UNL     H8 2637   1.594   0.679  -0.111 -3.2726  0.9021  1.7358
  349UNL     H9 2638   1.582   0.689   0.065 -0.2346  1.4498  0.1476
  349UNL    H10 2639   1.728   0.624  -0.017  1.2980  0.2490 -0.0181
  350UNL     H0 2640   2.267   0.245  -0.162 -4.5269  0.9483  0.1185
  350UNL     H1 2641   2.286  -0.006  -0.281 -1.1324  0.5675  1.8115
  350UNL     C2 2642   2.255   0.213  -0.265  0.2040  0.2408 -0.4144
  350UNL     C3 2643   2.254   0.085  -0.330 -0.1356  0.0360  0.0813
  350UNL     C4 2644   2.217   0.243  -0.464  0.3312  0.4638  0.6533
  350UNL     C5 2645   2.174   0.314  -0.586 -0.6686 -0.0094  0.4701
  350UNL     N6 2646   2.225   0.302  -0.346  0.0937 -0.1044  0.9802
  350UNL     N7 2647   2.237   0.110  -0.458  0.4708  0.4267 -0.1333
  350UNL     H8 2648   2.120   0.408  -0.574 -2.6503 -1.3147  2.5869
  350UNL     H9 2649   2.106   0.253  -0.646 -0.4684  0.1773  0.0491
  350UNL    H10 2650   2.262   0.343  -0.645 -0.7128  0.3365  0.5756
  351UNL     H0 2651   1.948   0.956  -0.483  0.8188  0.0218 -1.4135
  351UNL     H1 2652   1.937   1.207  -0.623  0.8205  0.1946  0.2985
  351UNL     C2 2653   1.870   1.029  -0.495  0.3797 -0.0620  0.5876
  351UNL     C3 2654   1.869   1.158  -0.554  1.0066 -0.6956 -0.1276
  351UNL     C4 2655   1.695   1.134  -0.440 -0.5633 -0.1060  0.0431
  351UNL     C5 2656   1.563   1.163  -0.367 -0.1263 -0.4093 -0.4322
  351UNL     N6 2657   1.761   1.020  -0.421  0.4547 -0.1343  0.2749
  351UNL     N7 2658   1.755   1.223  -0.529 -0.0957 -0.2910  0.3199
  351UNL     H8 2659   1.487   1.184  -0.443  0.8076 -1.2048 -1.6222
  351UNL     H9 2660   1.581   1.252  -0.305  0.4290 -0.7140 -0.1570
  351UNL    H10 2661   1.519   1.088  -0.301 -0.7871 -0.3098 -0.7520
  352UNL     H0 2662   1.719   1.480  -0.890 -1.0630  1.8525  2.7716
  352UNL     H1 2663   1.966   1.529  -1.026  0.3143 -1.2384 -0.6150
  352UNL     C2 2664   1.823   1.466  -0.863 -0.3236 -0.0337 -0.4807
  352UNL     C3 2665   1.945   1.505  -0.922 -0.4683  0.0963 -0.4458
  352UNL     C4 2666   1.976   1.481  -0.719  0.5988  0.4970 -0.4398
  352UNL     C5 2667   2.035   1.500  -0.584  0.1537  0.3094 -0.7635
  352UNL     N6 2668   1.850   1.445  -0.736 -0.0736 -0.2943  0.3725
  352UNL     N7 2669   0.083  -1.261   3.971  0.3948 -0.5365 -0.0032
  352UNL     H8 2670   2.033   1.413  -0.518  1.0205 -0.0581 -1.2110
  352UNL     H9 2671   1.997   1.591  -0.534  2.1835 -0.8247  3.3022
  352UNL    H10 2672   2.143   1.515  -0.593  0.4862 -0.3176  1.4341
  353UNL     H0 2673   1.689   0.592  -0.416 -0.2222 -0.4405  0.6755
  353UNL     H1 2674   1.910   0.414  -0.435 -1.3581 -0.5794  1.0959
  353UNL     C2 2675   1.795   0.605  -0.400 -0.1300 -0.0869 -0.1554
  353UNL     C3 2676   1.911   0.519  -0.410 -0.1692 -0.1776 -0.4789
  353UNL     C4 2677   1.967   0.699  -0.324  0.0761  0.1647  0.1920
  353UNL     C5 2678   2.039   0.807  -0.241  0.4535  0.0749  0.0391
  353UNL     N6 2679   1.836   0.710  -0.334 -0.5761 -0.1234 -0.0546
  353UNL     N7 2680   2.017   0.579  -0.360  0.0896 -0.4652  0.0310
  353UNL     H8 2681   2.045   0.893  -0.309  0.6188  0.6506  0.7755
  353UNL     H9 2682   2.147   0.787  -0.230  0.4126 -1.7815 -2.1683
  353UNL    H10 2683   1.994   0.817  -0.142  0.5334  0.4573  0.0368
  354UNL     H0 2684   0.951  -1.397   3.465 -0.3628  0.2319  0.4488
  354UNL     H1 2685   0.960  -1.403   3.749 -0.0576  1.6261 -0.6851
  354UNL     C2 2686   0.891  -1.455   3.533 -1.0503  0.2346 -0.1494
  354UNL     C3 2687   0.895  -1.448   3.676  0.1363  0.0359  0.0944
  354UNL     C4 2688   0.734  -1.569   3.617  0.6454  0.4117 -0.6248
  354UNL     C5 2689   0.602  -1.648   3.626  0.1158 -0.2196  0.2818
  354UNL     N6 2690   0.797  -1.546   3.499  0.2727  0.8300 -0.5644
  354UNL     N7 2691   0.798  -1.524   3.729  0.2947  0.3941 -0.0242
  354UNL     H8 2692   0.575  -1.671   3.729 -1.3978 -4.3996 -0.8778
  354UNL     H9 2693   0.605  -1.746   3.578 -0.4740 -0.4768  0.7638
  354UNL    H10 2694   0.524  -1.586   3.580  0.7377  0.4067  0.0417
  355UNL     H0 2695   0.457  -1.123   4.204  3.0546  1.8574 -0.7453
  355UNL     H1 2696   0.444  -0.863   4.322 -2.4216 -0.8576  2.4222
  355UNL     C2 2697   0.393  -1.040   4.181 -0.2132 -0.1778  0.3245
  355UNL     C3 2698   0.386  -0.910   4.244 -0.2222 -0.0816  0.1645
  355UNL     C4 2699   0.242  -0.930   4.086 -0.0940 -0.1662  0.2609
  355UNL     C5 2700   0.111  -0.893   4.017 -0.1137 -0.1134 -0.2976
  355UNL     N6 2701   0.308  -1.044   4.079  0.1864 -0.4243 -0.7653
  355UNL     N7 2702   0.295  -0.837   4.177  0.4253 -0.4807  0.4007
  355UNL     H8 2703   0.065  -0.981   3.970 -0.4381  1.2103 -2.5582
  355UNL     H9 2704   0.039  -0.851   4.089 -0.5383  3.3964 -2.5526
  355UNL    H10 2705   0.126  -0.811   3.947  0.6143  1.5980  1.7528
  356UNL     H0 2706   2.427   0.836  -0.629  2.5249  0.1125  1.1230
  356UNL     H1 2707   2.177   0.734  -0.540  0.1513 -0.9121 -0.2944
  356UNL     C2 2708   2.399   0.751  -0.568 -0.4512  0.2939  0.2018
  356UNL     C3 2709   2.277   0.703  -0.512  0.0019 -0.6133  0.6014
  356UNL     C4 2710   2.448   0.591  -0.444  0.2435  0.4691 -0.0395
  356UNL     C5 2711   2.541   0.495  -0.378  0.0901 -0.2794  0.2401
  356UNL     N6 2712   2.503   0.687  -0.519 -0.2907  0.4171  0.0136
  356UNL     N7 2713   2.310   0.598  -0.438  0.0883  0.3439 -0.4516
  356UNL     H8 2714   2.491   0.412  -0.328  0.0138 -0.5379 -0.2618
  356UNL     H9 2715   2.609   0.544  -0.306  0.5314  2.2595 -1.7688
  356UNL    H10 2716   2.597   0.444  -0.457 -1.5215 -0.4914 -0.8027
  357UNL     H0 2717   0.453  -1.673   4.006 -1.9401 -0.1697 -2.0670
  357UNL     H1 2718   0.238  -1.485   4.054  0.4057  1.2605  1.3932
  357UNL     C2 2719   0.446  -1.566   3.992  0.5819  0.3457  0.0237
  357UNL     C3 2720   0.337  -1.476   4.012 -0.0970 -0.0493 -0.1974
  357UNL     C4 2721   0.501  -1.367   3.948  0.2272  0.5877  0.0355
  357UNL     C5 2722   0.595  -1.267   3.896  0.1788 -0.5453 -0.4654
  357UNL     N6 2723   0.545  -1.491   3.961 -0.0896  0.0955 -0.1238
  357UNL     N7 2724   0.374  -1.352   3.983 -0.6180  0.5712  0.6590
  357UNL     H8 2725   0.624  -1.202   3.980  4.2449  0.0740 -2.1154
  357UNL     H9 2726   0.559  -1.218   3.806 -1.4638  1.7618  1.3328
  357UNL    H10 2727   0.692  -1.313   3.873  0.3524 -0.8263  0.7415
  358UNL     H0 2728   2.756   0.711  -0.906  1.1012 -0.6222  0.4808
  358UNL     H1 2729   2.761   0.961  -1.039 -1.6493  2.6038  0.6714
  358UNL     C2 2730   2.746   0.812  -0.868 -0.2371 -0.6205  0.1707
  358UNL     C3 2731   2.750   0.932  -0.936  0.3125 -0.4720  0.1223
  358UNL     C4 2732   2.729   0.962  -0.726  0.4715  0.3261  0.0730
  358UNL     C5 2733   2.705   1.024  -0.594  0.2388  0.0753  0.2015
  358UNL     N6 2734   2.720   0.834  -0.742 -0.3335  0.4863 -0.1940
  358UNL     N7 2735   0.772  -1.747   3.958 -0.2456 -0.3561 -0.0241
  358UNL     H8 2736   2.782   1.098  -0.571 -1.4474  2.4224 -1.2506
  358UNL     H9 2737   2.688   0.948  -0.516 -4.7346  0.5136 -0.0835
  358UNL    H10 2738   2.621   1.095  -0.601  1.3328  1.2755 -1.2860
  359UNL     H0 2739  -0.760  -1.395   4.124  0.6789  0.9587  2.5978
  359UNL     H1 2740  -0.536  -1.260   4.221  0.9644 -0.6632  0.7376
  359UNL     C2 2741  -0.657  -1.408   4.093 -0.0653 -0.0832  0.3228
  359UNL     C3 2742  -0.544  -1.337   4.146  0.3157  0.2519 -0.1691
  359UNL     C4 2743  -0.484  -1.492   4.012  0.2409  0.2668 -1.0679
  359UNL     C5 2744  -0.384  -1.577   3.936  0.3344 -0.7890 -0.3122
  359UNL     N6 2745  -0.616  -1.495   4.003 -0.4490  0.6322  0.6621
  359UNL     N7 2746   1.523   1.375  -0.707  0.8043 -0.0800  0.5680
  359UNL     H8 2747  -0.365  -1.540   3.835  3.3540  0.5672  0.6135
  359UNL     H9 2748  -0.282  -1.575   3.977  0.2886  4.6178  0.3073
  359UNL    H10 2749  -0.423  -1.679   3.932  0.4486 -0.8059 -1.1267
  360UNL     H0 2750   2.910   0.895  -0.162  1.7965 -0.9905  0.9769
  360UNL     H1 2751   2.695   0.753  -0.275 -0.3917  0.3596  0.8205
  360UNL     C2 2752   2.901   0.837  -0.252  0.0399  0.2116  0.3154
  360UNL     C3 2753   2.791   0.782  -0.316 -1.0352  0.7119 -0.4769
  360UNL     C4 2754   2.954   0.790  -0.444  0.2249  0.7639  0.7375
  360UNL     C5 2755   3.038   0.768  -0.567 -0.6789  0.3258 -0.5255
  360UNL     N6 2756   3.003   0.827  -0.330  1.4070  0.0414  0.4346
  360UNL     N7 2757   2.820   0.754  -0.440 -0.0818  0.3824 -0.4127
  360UNL     H8 2758   3.069   0.864  -0.609  2.1218 -0.8028 -1.2366
  360UNL     H9 2759   2.984   0.707  -0.640 -1.6213 -0.8911  1.1254
  360UNL    H10 2760   3.134   0.725  -0.535  0.3782  2.2851 -0.8831
  361Zn      Zn 2761   1.203   2.248   0.303 -0.0983  0.0530 -0.0039
  362Zn      Zn 2762   1.226   1.200   0.883 -0.5235  0.3719 -0.0279
  363Zn      Zn 2763   0.737   1.542   0.890  0.1781  0.0472 -0.0777
  364Zn      Zn 2764   1.702   1.902   0.299 -0.0425  0.5018  0.0807
  365Zn      Zn 2765   1.705   1.371   0.585 -0.1855  0.2841 -0.1309
  366Zn      Zn 2766   0.719   2.069   0.591  0.0909 -0.0610 -0.0651
  367UNL     H0 2767   0.822   1.813   1.061  0.1927 -0.1853  1.2379
  367UNL     H1 2768   0.813   1.826   1.328 -0.6299  0.7925 -0.7006
  367UNL     C2 2769   0.798   1.726   1.121 -0.0730 -0.6564  0.4535
  367UNL     C3 2770   0.788   1.743   1.262 -0.1361  0.0466  0.0374
  367UNL     C4 2771   0.724   1.548   1.195  0.2580 -0.2866  0.2901
  367UNL     C5 2772   0.663   1.412   1.206  0.2893  0.3197 -0.1865
  367UNL     N6 2773   0.751   1.606   1.079  0.0864 -0.2086  0.7257
  367UNL     N7 2774   0.741   1.627   1.310  0.1575  0.0963 -0.2868
  367UNL     H8 2775   0.629   1.400   1.310  0.3864  1.1536 -0.0535
  367UNL     H9 2776   0.744   1.339   1.195  1.1986  1.3588 -0.4842
  367UNL    H10 2777   0.589   1.383   1.131 -0.9034 -1.7189  1.6501
  368UNL     H0 2778   1.317   0.926   1.012  1.0771 -2.4218 -0.2628
  368UNL     H1 2779   1.268   0.675   0.880 -2.3713 -0.4151 -0.6444
  368UNL     C2 2780   1.276   0.905   0.914 -0.1430 -0.2909 -0.2864
  368UNL     C3 2781   1.263   0.778   0.847  0.1127 -0.1061 -0.2503
  368UNL     C4 2782   1.239   0.941   0.717  0.4167 -0.0932 -0.1197
  368UNL     C5 2783   1.207   1.012   0.589  0.5264 -0.0319 -0.1761
  368UNL     N6 2784   1.252   1.003   0.831  0.2275  0.5852 -0.1103
  368UNL     N7 2785   1.233   0.804   0.722  0.5398 -0.5341  0.1855
  368UNL     H8 2786   1.170   1.112   0.612 -0.1998 -0.6322  1.4365
  368UNL     H9 2787   1.133   0.963   0.525  0.2746  1.3607 -0.9881
  368UNL    H10 2788   1.304   1.023   0.539  1.2555 -0.9239  0.9749
  369UNL     H0 2789   0.957   1.615   0.658 -0.6089 -0.2088  3.0025
  369UNL     H1 2790   0.937   1.844   0.499 -0.8678  1.0955  0.5833
  369UNL     C2 2791   0.888   1.698   0.670  0.3571  1.2568 -0.2961
  369UNL     C3 2792   0.882   1.814   0.588 -0.3289  0.2642  0.6479
  369UNL     C4 2793   0.728   1.808   0.735 -0.0749 -0.0864 -0.3157
  369UNL     C5 2794   0.603   1.847   0.818  0.5872  0.6126  0.0637
  369UNL     N6 2795   0.785   1.687   0.752  0.0439 -0.2441  0.0058
  369UNL     N7 2796   0.781   1.886   0.637 -0.0554  0.3104 -0.2719
  369UNL     H8 2797   0.509   1.799   0.789  0.4224  0.9672  0.0043
  369UNL     H9 2798   0.581   1.955   0.813 -0.9493  0.2557 -1.6708
  369UNL    H10 2799   0.621   1.820   0.923  4.5812  1.2931 -0.3193
  370UNL     H0 2800   0.698   2.171   0.284 -0.7833  1.3005  0.3326
  370UNL     H1 2801   0.923   2.196   0.143  0.1820  0.8908 -0.5792
  370UNL     C2 2802   0.800   2.174   0.320 -0.1831 -1.4792 -0.9041
  370UNL     C3 2803   0.921   2.184   0.251 -0.2075 -0.0660 -0.6797
  370UNL     C4 2804   0.965   2.168   0.458  0.9833  0.0265 -0.0277
  370UNL     C5 2805   1.034   2.157   0.590 -0.3936 -0.2786  0.0326
  370UNL     N6 2806   0.830   2.150   0.447  0.0667 -0.3947  0.7182
  370UNL     N7 2807   1.018   2.181   0.336 -0.3075  0.6220 -0.1623
  370UNL     H8 2808   1.010   2.069   0.652 -2.2842 -0.2044 -0.5475
  370UNL     H9 2809   0.997   2.234   0.658 -0.9738 -1.1532  0.7448
  370UNL    H10 2810   1.143   2.164   0.583 -0.3397 -0.7983  0.2262
  371UNL     H0 2811   0.728   1.225   0.778 -1.8951  3.9145  1.7501
  371UNL     H1 2812   0.986   1.093   0.760  1.6270 -1.0440  0.3894
  371UNL     C2 2813   0.827   1.256   0.808 -0.0443  0.1366  0.2068
  371UNL     C3 2814   0.956   1.187   0.804 -0.5253 -1.3262 -0.3744
  371UNL     C4 2815   0.984   1.377   0.897  0.2013 -0.5888 -0.4531
  371UNL     C5 2816   1.065   1.499   0.958  0.0655  0.5016 -0.3422
  371UNL     N6 2817   0.854   1.368   0.870 -0.1558 -0.4229 -0.2098
  371UNL     N7 2818   1.048   1.265   0.858  0.1676  0.5922  0.0881
  371UNL     H8 2819   1.173   1.487   0.946 -0.4494 -4.7433 -2.3455
  371UNL     H9 2820   1.038   1.517   1.063 -0.5177 -2.8719  0.2024
  371UNL    H10 2821   1.048   1.583   0.890 -1.3153 -0.9337 -1.8459
  372UNL     H0 2822   1.899   2.083  -0.140 -0.7493  1.0361  0.8598
  372UNL     H1 2823   1.880   2.093   0.130 -0.8371  0.2750  0.0803
  372UNL     C2 2824   1.840   2.017  -0.077 -1.1240 -0.7030 -1.1807
  372UNL     C3 2825   1.826   2.030   0.060 -0.8868  0.3311  0.0678
  372UNL     C4 2826   1.701   1.883  -0.009 -0.1057 -0.8002 -0.3518
  372UNL     C5 2827   1.600   1.767  -0.025 -0.4362 -0.1044 -0.0885
  372UNL     N6 2828   1.741   1.949  -0.118 -0.9807  0.8406 -0.8219
  372UNL     N7 2829   1.741   1.942   0.108 -0.2712 -0.3679  0.2044
  372UNL     H8 2830   1.545   1.770  -0.120  0.1297 -3.1582 -0.6451
  372UNL     H9 2831   1.531   1.775   0.060  2.2471  1.8245  2.0930
  372UNL    H10 2832   1.645   1.667  -0.018  2.3945  1.1740  2.8003
  373UNL     H0 2833   1.387   2.299   0.563 -0.5332 -0.8602  0.2000
  373UNL     H1 2834   1.423   2.558   0.649 -1.0226  1.9726  0.6670
  373UNL     C2 2835   1.335   2.385   0.525  0.8873 -0.0564  0.0210
  373UNL     C3 2836   1.353   2.519   0.576  0.4283  0.2570  0.1244
  373UNL     C4 2837   1.191   2.514   0.442 -0.3849  0.3380 -0.2402
  373UNL     C5 2838   1.069   2.553   0.356 -0.4924  0.4571  0.9301
  373UNL     N6 2839   1.240   2.391   0.441  0.5872  0.6336  0.1014
  373UNL     N7 2840   1.265   2.599   0.523  0.0038  0.3377 -0.8156
  373UNL     H8 2841   1.087   2.518   0.254 -2.3503 -0.7315  0.9541
  373UNL     H9 2842   0.981   2.495   0.386  0.0987 -0.9188  0.0939
  373UNL    H10 2843   1.047   2.658   0.334 -0.7463 -0.0827 -1.6387
  374UNL     H0 2844   1.463   1.519   0.547 -0.3034 -0.5416 -0.4415
  374UNL     H1 2845   1.233   1.469   0.707  0.0683 -0.0850 -0.9945
  374UNL     C2 2846   1.442   1.445   0.622 -0.0466  0.0605  0.2386
  374UNL     C3 2847   1.328   1.417   0.701  0.3184  0.2390 -0.1324
  374UNL     C4 2848   1.490   1.278   0.742 -0.1043  0.2750  0.1673
  374UNL     C5 2849   1.563   1.173   0.809 -0.2231 -0.3345 -0.2051
  374UNL     N6 2850   1.534   1.358   0.648 -0.7207 -0.4217  0.3084
  374UNL     N7 2851   1.355   1.304   0.766 -0.3874  0.2268 -0.1496
  374UNL     H8 2852   1.562   1.069   0.775  2.0968  0.2304 -2.3083
  374UNL     H9 2853   1.532   1.172   0.914  2.1434  0.9638  0.5945
  374UNL    H10 2854   1.669   1.199   0.816 -0.3874  0.6136 -0.9893
  375UNL     H0 2855   1.419   1.792   0.371 -1.2996 -0.0085  0.1685
  375UNL     H1 2856   1.204   1.941   0.386  0.3112 -1.3965 -1.1591
  375UNL     C2 2857   1.416   1.898   0.346 -0.7162  0.2037  0.9410
  375UNL     C3 2858   1.302   1.978   0.359  0.2909 -0.2345  0.2408
  375UNL     C4 2859   1.465   2.098   0.304 -0.9260  0.5524 -0.4046
  375UNL     C5 2860   1.547   2.208   0.245 -0.0135  0.5451 -0.6505
  375UNL     N6 2861   1.516   1.975   0.311 -0.3076 -0.1540 -0.1968
  375UNL     N7 2862   1.329   2.099   0.334 -0.8740 -0.9481 -0.1634
  375UNL     H8 2863   1.497   2.306   0.250 -0.2802  0.4725 -1.7577
  375UNL     H9 2864   1.560   2.202   0.136  1.8676 -1.5168 -0.3696
  375UNL    H10 2865   1.645   2.220   0.293 -1.0609  0.4308  1.6753
  376UNL     H0 2866   1.758   1.388   0.278 -0.5848 -0.9035  1.9417
  376UNL     H1 2867   1.787   1.640   0.153 -1.7325  1.9903 -0.1596
  376UNL     C2 2868   1.744   1.487   0.320  0.0465  0.2718 -0.4750
  376UNL     C3 2869   1.758   1.613   0.253 -0.1280 -0.4559 -0.2798
  376UNL     C4 2870   1.701   1.641   0.451  0.4617  0.1910 -0.2277
  376UNL     C5 2871   1.665   1.706   0.580 -0.0194 -0.3528 -0.2817
  376UNL     N6 2872   1.717   1.508   0.445 -0.8604 -0.2741  0.2973
  376UNL     N7 2873   1.738   1.706   0.337  1.0276 -0.1419 -0.3534
  376UNL     H8 2874   1.608   1.799   0.572 -0.1016 -0.3793 -0.0148
  376UNL     H9 2875   1.761   1.731   0.628 -0.0072  1.6981 -1.2780
  376UNL    H10 2876   1.613   1.633   0.642  1.9264 -1.2461  0.3854
  377UNL     H0 2877   0.228   2.115   0.509 -1.0495 -1.6532  2.1271
  377UNL     H1 2878   0.459   2.204   0.647 -0.5856 -0.5179  0.7306
  377UNL     C2 2879   0.331   2.085   0.501 -0.4690  0.5232  0.1836
  377UNL     C3 2880   0.446   2.132   0.567  0.3597 -0.6256  0.6640
  377UNL     C4 2881   0.486   1.978   0.421  0.0032  0.2429  0.6658
  377UNL     C5 2882   0.555   1.870   0.342 -0.1526 -0.2022 -0.1468
  377UNL     N6 2883   0.358   2.001   0.408 -0.2266 -0.2332  0.3403
  377UNL     N7 2884   0.540   2.066   0.515  0.0682  0.1454  0.5735
  377UNL     H8 2885   0.495   1.805   0.276  0.4442 -0.3897 -0.5156
  377UNL     H9 2886   0.633   1.913   0.278 -1.3958  1.5605 -0.5364
  377UNL    H10 2887   0.601   1.798   0.411 -0.9433  1.1775  1.9124
  378UNL     H0 2888   1.943   1.538   1.009  0.6509 -0.6055 -0.5051
  378UNL     H1 2889   1.729   1.380   0.905 -1.3325  2.0369  0.9449
  378UNL     C2 2890   1.910   1.515   0.909  0.4682 -0.2183 -0.5349
  378UNL     C3 2891   1.815   1.426   0.857 -0.4453 -0.4121  0.0399
  378UNL     C4 2892   1.962   1.481   0.711  0.4852 -0.3177  0.5054
  378UNL     C5 2893   2.049   1.481   0.591  0.2396  0.1093  0.1687
  378UNL     N6 2894   2.010   1.532   0.829 -0.2858 -0.0947  0.0651
  378UNL     N7 2895   1.835   1.426   0.724 -0.7651  0.3914 -0.3994
  378UNL     H8 2896   2.020   1.393   0.532  1.3844 -0.1164 -0.0903
  378UNL     H9 2897   2.156   1.489   0.615  0.3753 -0.8889 -0.0407
  378UNL    H10 2898   2.039   1.576   0.537  0.8917  0.5739  0.8440
  379Zn      Zn 2899   0.729   1.566   1.509 -0.1808  0.0259  0.1848
  380Zn      Zn 2900   0.734   0.518   2.094 -0.3291 -0.1628 -0.0667
  381Zn      Zn 2901   0.256   0.860   2.160  0.1066 -0.2435  0.1024
  382Zn      Zn 2902   1.255   1.226   1.466 -0.0379 -0.2722  0.0529
  383Zn      Zn 2903   1.221   0.712   1.796 -0.0743  0.4020 -0.0773
  384Zn      Zn 2904   0.245   1.357   1.823 -0.2480 -0.0970 -0.3604
  385UNL     H0 2905   0.346   1.131   2.337 -0.6754  0.0516  1.5059
  385UNL     H1 2906   0.359   1.116   2.602  2.1913 -0.8882  0.1747
  385UNL     C2 2907   0.328   1.041   2.394 -0.2101 -0.6345  0.5982
  385UNL     C3 2908   0.329   1.037   2.535  0.3685  0.0425 -0.1556
  385UNL     C4 2909   0.277   0.848   2.452  0.1785 -0.3190  0.6113
  385UNL     C5 2910   0.233   0.700   2.447 -0.2130 -1.0633 -0.7604
  385UNL     N6 2911   0.294   0.928   2.347  0.0871  0.0830 -0.2780
  385UNL     N7 2912   0.295   0.912   2.571  0.0845 -1.0064  0.5552
  385UNL     H8 2913   0.314   0.645   2.399  1.1992  1.0128 -0.8768
  385UNL     H9 2914   0.144   0.697   2.383 -0.6651  2.2309 -0.4354
  385UNL    H10 2915   0.218   0.652   2.544  0.8180 -0.2590 -0.1942
  386UNL     H0 2916   0.760   0.256   2.253 -0.6404 -1.4178 -0.0730
  386UNL     H1 2917   0.801   0.016   2.126 -1.6131  0.7688  3.1908
  386UNL     C2 2918   0.767   0.236   2.147  0.1178 -0.5426 -0.2004
  386UNL     C3 2919   0.786   0.113   2.082 -0.2929 -0.0811  0.6467
  386UNL     C4 2920   0.740   0.271   1.950  0.6274  0.3111 -0.8341
  386UNL     C5 2921   0.710   0.343   1.822  0.2018 -0.0124 -0.5124
  386UNL     N6 2922   0.748   0.330   2.064  1.1246  0.3053 -0.2211
  386UNL     N7 2923   0.766   0.136   1.953 -0.0767 -0.2514 -0.1161
  386UNL     H8 2924   0.667   0.282   1.742  1.8305 -0.8124 -0.8282
  386UNL     H9 2925   0.808   0.372   1.783 -0.9507 -0.1323 -3.7788
  386UNL    H10 2926   0.640   0.425   1.841 -1.6096 -1.6155  0.0477
  387UNL     H0 2927   0.454   0.904   1.904  1.0160 -0.7993  0.8236
  387UNL     H1 2928   0.478   1.162   1.793  1.5256  0.6049  1.5889
  387UNL     C2 2929   0.399   0.993   1.930  0.7082 -0.7376 -0.0070
  387UNL     C3 2930   0.407   1.123   1.865  0.1462  1.0159  0.4950
  387UNL     C4 2931   0.239   1.106   1.998 -0.4097  0.0695 -0.4332
  387UNL     C5 2932   0.112   1.149   2.079 -0.0675  0.3533  0.1804
  387UNL     N6 2933   0.301   0.991   2.019 -0.1606  0.0186  0.4152
  387UNL     N7 2934   0.307   1.189   1.909 -0.0068 -0.0990 -0.6941
  387UNL     H8 2935   0.107   1.087   2.169  3.0668 -0.9991 -0.4375
  387UNL     H9 2936   0.030   1.128   2.010  0.6606  0.7568 -0.8415
  387UNL    H10 2937   0.136   1.254   2.101 -1.0662  1.2254 -2.4882
  388UNL     H0 2938   0.256   1.411   1.532  0.1990 -0.6375  1.1697
  388UNL     H1 2939   0.455   1.585   1.420  2.3891  3.5010  0.9657
  388UNL     C2 2940   0.348   1.450   1.574  0.2244 -0.0548  0.5897
  388UNL     C3 2941   0.440   1.542   1.518 -0.3508  0.1184 -0.7240
  388UNL     C4 2942   0.511   1.470   1.707 -0.8102  0.0145  0.0605
  388UNL     C5 2943   0.590   1.465   1.832  0.1310  0.1849 -0.3150
  388UNL     N6 2944   0.386   1.419   1.696 -0.1148 -0.3370  1.0382
  388UNL     N7 2945   0.553   1.532   1.590  0.1589 -0.0422  0.2412
  388UNL     H8 2946   0.592   1.564   1.881 -0.4542 -0.3037  0.7208
  388UNL     H9 2947   0.693   1.443   1.799  0.0541 -2.1430  0.7945
  388UNL    H10 2948   0.562   1.383   1.899  1.5714  0.0519  0.1663
  389UNL     H0 2949   0.230   0.561   2.056 -0.0330 -0.3365 -2.5241
  389UNL     H1 2950   0.466   0.414   2.010  1.5601  1.3581 -1.2998
  389UNL     C2 2951   0.331   0.584   2.087 -0.6703  0.0577 -0.5870
  389UNL     C3 2952   0.453   0.513   2.052  0.0854  0.6017  0.1105
  389UNL     C4 2953   0.502   0.699   2.127  0.6893 -0.4015 -0.2444
  389UNL     C5 2954   0.583   0.816   2.186  0.4264  0.1948 -0.6880
  389UNL     N6 2955   0.372   0.698   2.134  0.0261  0.0187  0.1873
  389UNL     N7 2956   0.556   0.583   2.080  0.0604 -0.0583 -0.5059
  389UNL     H8 2957   0.540   0.917   2.176  0.7472  0.3544 -0.4397
  389UNL     H9 2958   0.664   0.837   2.115 -0.4816  1.9071 -1.2870
  389UNL    H10 2959   0.632   0.808   2.283  0.9460  2.0248 -0.7733
  390UNL     H0 2960   1.435   1.387   0.992  0.3862 -1.7105  0.0238
  390UNL     H1 2961   1.480   1.394   1.269 -1.0487  0.9620  0.3496
  390UNL     C2 2962   1.386   1.334   1.073 -0.3749 -0.8165  0.1612
  390UNL     C3 2963   1.405   1.337   1.216 -0.7929  0.4113  0.5686
  390UNL     C4 2964   1.232   1.218   1.170  0.1051 -1.2137  0.3535
  390UNL     C5 2965   1.113   1.120   1.187 -0.3666 -0.0413 -0.2872
  390UNL     N6 2966   1.273   1.265   1.055 -0.0787 -0.0679  0.2459
  390UNL     N7 2967   1.309   1.266   1.271  0.6144  0.0221  0.0280
  390UNL     H8 2968   1.117   1.045   1.107  0.8127 -0.9209  0.5742
  390UNL     H9 2969   1.011   1.159   1.194  0.3811  2.0013  0.0783
  390UNL    H10 2970   1.127   1.054   1.273 -1.1276 -2.2119 -1.7474
  391UNL     H0 2971   0.988   1.648   1.678 -1.5688 -1.6452  3.0558
  391UNL     H1 2972   1.009   1.886   1.792 -3.2258  2.5237  2.4769
  391UNL     C2 2973   0.911   1.723   1.679 -0.7766 -0.6225 -0.1331
  391UNL     C3 2974   0.921   1.850   1.740 -0.5536  0.1055 -0.7880
  391UNL     C4 2975   0.739   1.823   1.641  0.5561  0.5031 -1.0399
  391UNL     C5 2976   0.601   1.854   1.587 -0.0266  0.0196 -0.1149
  391UNL     N6 2977   0.794   1.708   1.622 -0.6700 -0.1163  0.1906
  391UNL     N7 2978   0.810   1.916   1.719  0.6326 -0.0685  0.1415
  391UNL     H8 2979   0.578   1.789   1.501  0.2498 -0.7844  0.4146
  391UNL     H9 2980   0.531   1.829   1.668 -0.6456  0.0322 -0.6355
  391UNL    H10 2981   0.593   1.956   1.546  0.6349 -0.5938 -1.8496
  392UNL     H0 2982   0.938   0.822   1.728  4.2749 -1.1459 -1.0285
  392UNL     H1 2983   0.716   0.764   1.895 -0.2394 -0.9387  0.7999
  392UNL     C2 2984   0.931   0.765   1.819  0.2557  0.4086 -0.1542
  392UNL     C3 2985   0.818   0.726   1.892  0.2599  0.4104 -0.4184
  392UNL     C4 2986   0.984   0.610   1.954 -0.7667  0.3092  0.7667
  392UNL     C5 2987   1.053   0.488   2.013 -0.6653  0.0157  0.1628
  392UNL     N6 2988   1.034   0.693   1.862  0.1445  0.2771  0.5683
  392UNL     N7 2989   0.849   0.634   1.980 -0.6646  0.0161  0.2762
  392UNL     H8 2990   1.084   0.418   1.934 -0.1660  0.3197  0.0831
  392UNL     H9 2991   0.989   0.444   2.090 -0.7548 -0.6017 -0.2543
  392UNL    H10 2992   1.141   0.526   2.066 -1.0354  2.6978 -0.9622
  393UNL     H0 2993   0.989   1.105   1.576  0.0472  0.6663  1.9230
  393UNL     H1 2994   0.754   1.254   1.607 -0.7092 -0.0625 -0.7005
  393UNL     C2 2995   0.971   1.210   1.558 -0.3796  0.4195  0.8184
  393UNL     C3 2996   0.848   1.291   1.568 -0.1521 -0.1728  0.5089
  393UNL     C4 2997   1.005   1.395   1.478  0.1416  0.2075  0.3662
  393UNL     C5 2998   1.077   1.502   1.397  0.2451  0.2542  0.0967
  393UNL     N6 2999   1.068   1.283   1.518 -0.0181 -0.2656 -0.3385
  393UNL     N7 3000   0.873   1.408   1.517 -0.2163 -1.0194 -0.7403
  393UNL     H8 3001   1.185   1.486   1.410  0.5242  1.5217 -0.5380
  393UNL     H9 3002   1.058   1.606   1.424  0.3443  0.1236  0.6999
  393UNL    H10 3003   1.067   1.487   1.289 -2.3289  0.1597  0.2910
  394UNL     H0 3004   1.259   0.725   1.474  0.5873 -0.1575  0.8993
  394UNL     H1 3005   1.339   0.976   1.353  2.0596 -0.7214  0.9999
  394UNL     C2 3006   1.270   0.823   1.519 -0.2833  0.3471  0.0553
  394UNL     C3 3007   1.305   0.944   1.450  0.5239 -1.2622  0.3233
  394UNL     C4 3008   1.237   0.974   1.648  0.4500  0.3333  0.7999
  394UNL     C5 3009   1.193   1.050   1.768 -0.4308 -0.2045 -0.4354
  394UNL     N6 3010   1.241   0.849   1.642 -0.3585  0.7231 -0.1724
  394UNL     N7 3011   1.273   1.041   1.537 -0.1428 -0.8043  0.6731
  394UNL     H8 3012   1.175   1.154   1.738 -2.5286 -0.5732 -0.6462
  394UNL     H9 3013   1.270   1.068   1.844 -0.2409  0.6682 -0.8205
  394UNL    H10 3014   1.102   1.009   1.815  0.2632 -1.9539 -0.5342
  395UNL     H0 3015  -0.258   1.430   1.698  0.7321 -0.1015 -2.2307
  395UNL     H1 3016  -0.058   1.497   1.885  0.0520 -1.5791  1.1175
  395UNL     C2 3017  -0.160   1.390   1.720  0.2684  0.0516  0.3464
  395UNL     C3 3018  -0.060   1.418   1.811  0.4072 -0.8149  0.2774
  395UNL     C4 3019  -0.012   1.254   1.681  0.4522 -0.0191 -0.8014
  395UNL     C5 3020   0.062   1.140   1.613  0.0105  0.6182  0.0238
  395UNL     N6 3021  -0.132   1.287   1.647 -0.2025  0.3903  0.0288
  395UNL     N7 3022   0.039   1.333   1.784 -0.0504 -0.0199  0.0357
  395UNL     H8 3023   0.103   1.086   1.699  0.4923 -1.0479 -1.2043
  395UNL     H9 3024   0.002   1.084   1.540  2.3225 -1.7497 -0.2044
  395UNL    H10 3025   0.142   1.167   1.543 -2.0310  1.5399 -2.1348
  396UNL     H0 3026   1.436   0.854   2.244  3.6199  1.9427 -0.2775
  396UNL     H1 3027   1.218   0.761   2.105 -0.6175  0.5630 -0.4091
  396UNL     C2 3028   1.433   0.827   2.140 -0.3671 -0.3196  0.2053
  396UNL     C3 3029   1.316   0.788   2.066 -0.6317  0.7168 -0.3392
  396UNL     C4 3030   1.476   0.834   1.943  0.4382  0.3037  0.8253
  396UNL     C5 3031   1.552   0.857   1.816 -0.1098 -0.3565  0.0073
  396UNL     N6 3032   1.534   0.834   2.059  0.4917 -0.2282  0.1120
  396UNL     N7 3033   1.349   0.779   1.939  0.2046  0.2601 -0.5725
  396UNL     H8 3034   1.521   0.794   1.731  1.3144  0.5759 -1.2469
  396UNL     H9 3035   1.660   0.842   1.823  0.2711  1.2015 -1.7482
  396UNL    H10 3036   1.529   0.958   1.779 -1.4622 -0.5052  0.3927
  397Zn      Zn 3037   0.250   0.849   2.751 -0.1471 -0.2394 -0.0355
  398Zn      Zn 3038   0.255  -0.154   3.305  0.1151 -0.0119 -0.0195
  399Zn      Zn 3039  -0.256   0.167   3.304  0.1548 -0.0216 -0.2770
  400Zn      Zn 3040   0.757   0.518   2.709 -0.2135 -0.0280 -0.2518
  401Zn      Zn 3041   0.766   0.001   3.017  0.0174 -0.2959  0.1259
  402Zn      Zn 3042  -0.258   0.691   2.997  0.0272  0.1310 -0.0137
  403UNL     H0 3043  -0.211   0.438   3.449  0.2685  0.7514  0.9326
  403UNL     H1 3044  -0.231   0.435   3.751 -0.9469 -0.2860  1.0369
  403UNL     C2 3045  -0.230   0.362   3.524  0.2333  0.0618  0.2330
  403UNL     C3 3046  -0.231   0.363   3.670 -0.3084  0.5893  0.2375
  403UNL     C4 3047  -0.265   0.171   3.602  0.3888 -0.2000 -0.2149
  403UNL     C5 3048  -0.297   0.026   3.612 -0.0484 -0.4891  0.5980
  403UNL     N6 3049  -0.251   0.240   3.490  0.0877  0.4473 -0.4729
  403UNL     N7 3050  -0.264   0.245   3.715 -0.7201  0.3912  0.5038
  403UNL     H8 3051  -0.307  -0.019   3.512 -1.0504 -2.0764  1.3781
  403UNL     H9 3052  -0.389   0.007   3.668 -0.3700 -2.9356 -0.6578
  403UNL    H10 3053  -0.214  -0.024   3.664  0.5672 -1.1903 -1.0009
  404UNL     H0 3054   0.293  -0.427   3.439  1.7066 -1.9125 -0.1300
  404UNL     H1 3055   0.330  -0.653   3.283  0.5775  0.3584 -0.1642
  404UNL     C2 3056   0.274  -0.438   3.333  0.2308 -0.0182 -0.1188
  404UNL     C3 3057   0.292  -0.555   3.258 -0.1859  0.1315  0.1120
  404UNL     C4 3058   0.231  -0.397   3.132 -0.0698 -0.0386  0.2676
  404UNL     C5 3059   0.205  -0.319   3.004 -0.9062 -0.1846 -0.1503
  404UNL     N6 3060   0.252  -0.340   3.250 -0.2189 -0.4205 -0.2509
  404UNL     N7 3061   0.248  -0.526   3.136 -0.3062  0.7933 -1.0870
  404UNL     H8 3062   0.153  -0.223   3.013  1.8899  1.4334 -0.1674
  404UNL     H9 3063   0.123  -0.358   2.942 -1.3539  0.3967  0.0652
  404UNL    H10 3064   0.296  -0.322   2.942 -0.6721 -2.1997  0.2332
  405UNL     H0 3065  -0.042   0.220   3.075 -0.2897 -0.9268 -1.3654
  405UNL     H1 3066  -0.054   0.464   2.913 -2.5061 -0.3742 -1.4926
  405UNL     C2 3067  -0.107   0.307   3.075  0.8001 -0.0815 -0.1499
  405UNL     C3 3068  -0.108   0.424   2.998 -0.3126 -0.1017  0.1237
  405UNL     C4 3069  -0.271   0.417   3.144  0.0233 -0.1645  0.6706
  405UNL     C5 3070  -0.404   0.445   3.205 -0.1885  0.1950  0.0063
  405UNL     N6 3071  -0.205   0.311   3.164 -0.4139  0.6185  0.6459
  405UNL     N7 3072  -0.215   0.490   3.038  0.4977 -0.2335 -0.1419
  405UNL     H8 3073  -0.428   0.550   3.225 -0.0823 -0.0406  1.4433
  405UNL     H9 3074  -0.429   0.397   3.300 -1.7202 -0.8457 -0.8719
  405UNL    H10 3075  -0.481   0.407   3.136 -1.1730  2.7135 -0.3998
  406UNL     H0 3076  -0.262   0.822   2.705  0.6008 -0.2326 -0.9671
  406UNL     H1 3077  -0.009   0.862   2.575  0.7070 -0.2556  0.6641
  406UNL     C2 3078  -0.160   0.808   2.740  0.0222 -0.5139  0.6786
  406UNL     C3 3079  -0.033   0.835   2.676  0.4117 -0.6537  0.4884
  406UNL     C4 3080  -0.005   0.779   2.875 -1.5665 -0.3251  0.2411
  406UNL     C5 3081   0.071   0.765   3.012  0.2282 -0.5605 -0.0553
  406UNL     N6 3082  -0.131   0.769   2.858 -0.1011 -0.6369  0.3396
  406UNL     N7 3083   0.062   0.819   2.766 -0.3444  0.1378 -0.2725
  406UNL     H8 3084   0.000   0.768   3.095  0.0602  0.6791 -0.2156
  406UNL     H9 3085   0.139   0.851   3.022  0.4118 -0.4513 -1.8111
  406UNL    H10 3086   0.112   0.664   3.019  0.7717 -0.3849 -0.5793
  407UNL     H0 3087  -0.260  -0.142   3.277 -0.1630  1.1284 -0.7574
  407UNL     H1 3088  -0.016  -0.270   3.208 -0.5365 -0.2126  1.4217
  407UNL     C2 3089  -0.157  -0.109   3.283  0.0395  0.3564  0.3024
  407UNL     C3 3090  -0.034  -0.168   3.236 -0.1142  0.1703  0.3549
  407UNL     C4 3091   0.006   0.022   3.316  0.0038 -0.1336 -0.5163
  407UNL     C5 3092   0.075   0.144   3.371  0.6612 -0.5172 -0.2478
  407UNL     N6 3093  -0.128   0.013   3.308 -0.6238 -0.3707 -0.0015
  407UNL     N7 3094   0.068  -0.095   3.271  0.2435 -0.2404 -0.1496
  407UNL     H8 3095   0.100   0.128   3.477 -0.5537 -1.5850 -0.0939
  407UNL     H9 3096   0.025   0.240   3.356 -1.0371 -1.0532  1.5504
  407UNL    H10 3097   0.171   0.167   3.323 -0.0818  2.2608 -0.5144
  408UNL     H0 3098   0.941   0.676   2.233 -1.2287  2.9391  1.1589
  408UNL     H1 3099   0.970   0.686   2.520 -0.3911  1.2517 -0.7396
  408UNL     C2 3100   0.889   0.628   2.315  0.6026 -0.8851  0.3188
  408UNL     C3 3101   0.902   0.634   2.454 -0.7911  0.0151  0.5854
  408UNL     C4 3102   0.726   0.520   2.392 -1.0888 -0.4898 -0.3457
  408UNL     C5 3103   0.596   0.455   2.411  0.5115 -0.4825  0.3683
  408UNL     N6 3104   0.781   0.561   2.279  0.3322  0.2905  0.7938
  408UNL     N7 3105   0.798   0.574   2.505  0.5464  0.5795  0.2678
  408UNL     H8 3106   0.553   0.415   2.319  0.0565  1.0145 -0.1032
  408UNL     H9 3107   0.524   0.529   2.447  0.3435  0.3543 -1.5419
  408UNL    H10 3108   0.596   0.370   2.480 -0.7903 -3.0681 -2.5688
  409UNL     H0 3109   0.467   0.937   2.965 -1.4185 -1.7534 -1.2540
  409UNL     H1 3110   0.471   1.184   3.088  1.4964 -0.9344  0.6338
  409UNL     C2 3111   0.393   1.015   2.954  0.0531 -0.0935 -0.0062
  409UNL     C3 3112   0.398   1.143   3.019  0.7392  0.9421  0.2614
  409UNL     C4 3113   0.247   1.120   2.869  0.2023 -0.5640 -0.0786
  409UNL     C5 3114   0.127   1.160   2.785 -0.2125  0.1232 -0.3708
  409UNL     N6 3115   0.297   1.004   2.870 -0.4335  0.6668 -0.2496
  409UNL     N7 3116   0.303   1.209   2.958 -1.0537 -0.8403 -0.9251
  409UNL     H8 3117   0.038   1.182   2.845 -0.0612 -0.0430 -0.0846
  409UNL     H9 3118   0.149   1.260   2.745  0.2129  0.8491  1.5810
  409UNL    H10 3119   0.103   1.081   2.712  0.2658  0.9358 -1.4482
  410UNL     H0 3120   0.488   0.099   2.923  1.2219  1.3341  0.6519
  410UNL     H1 3121   0.253   0.035   3.039  0.6335  1.3165  1.2216
  410UNL     C2 3122   0.476   0.039   3.012 -0.4926  0.1853 -0.2981
  410UNL     C3 3123   0.352   0.000   3.067  0.7074  0.5132  0.0125
  410UNL     C4 3124   0.516  -0.099   3.155  0.5098  0.4210  0.0250
  410UNL     C5 3125   0.579  -0.221   3.226 -0.6104  0.2180 -0.2908
  410UNL     N6 3126   0.574  -0.030   3.067 -0.6051 -0.5322 -0.7768
  410UNL     N7 3127   0.379  -0.074   3.169  0.3284 -0.7069  0.2972
  410UNL     H8 3128   0.539  -0.313   3.180  0.0042 -0.3425  0.2754
  410UNL     H9 3129   0.546  -0.222   3.330  0.8537 -1.2302  0.2101
  410UNL    H10 3130   0.688  -0.227   3.210 -0.5605 -1.6918  0.4493
  411UNL     H0 3131   0.469   0.385   2.710 -2.3457 -0.7421  1.8724
  411UNL     H1 3132   0.254   0.547   2.805  0.0557  1.4538 -1.2143
  411UNL     C2 3133   0.464   0.490   2.736  0.7852 -0.0111  0.0219
  411UNL     C3 3134   0.359   0.565   2.784  0.4734 -0.0387 -0.5436
  411UNL     C4 3135   0.514   0.690   2.718 -0.4449 -1.0091 -0.0125
  411UNL     C5 3136   0.580   0.816   2.669 -0.4645 -0.1646  0.3696
  411UNL     N6 3137   0.564   0.574   2.720  0.4883  0.5413  0.7024
  411UNL     N7 3138   0.382   0.693   2.763 -0.6005 -0.0685 -0.0826
  411UNL     H8 3139   0.686   0.815   2.695 -0.0922  1.8997 -0.8616
  411UNL     H9 3140   0.531   0.897   2.725 -0.9459 -0.0071 -0.2696
  411UNL    H10 3141   0.568   0.825   2.560 -0.9848  2.2926  0.5880
  412UNL     H0 3142   0.822   0.013   2.707  0.8627  0.8550 -0.6418
  412UNL     H1 3143   0.833   0.265   2.568 -1.0567  0.4076 -0.1046
  412UNL     C2 3144   0.805   0.115   2.740  0.3406  0.5966 -0.0938
  412UNL     C3 3145   0.809   0.240   2.671 -0.1487 -0.5318 -0.1044
  412UNL     C4 3146   0.749   0.261   2.880 -0.1491  1.0112 -0.4488
  412UNL     C5 3147   0.731   0.327   3.011  0.4401  0.1954 -0.5236
  412UNL     N6 3148   0.777   0.133   2.865  1.2634 -0.1222  0.4114
  412UNL     N7 3149   0.765   0.327   2.759  0.0212 -0.3872  0.1314
  412UNL     H8 3150   0.663   0.413   3.007 -0.2330 -0.1612  1.9132
  412UNL     H9 3151   0.828   0.351   3.057  0.0392  0.1406  0.3762
  412UNL    H10 3152   0.700   0.250   3.082  4.7250 -0.7323  0.6274
  413UNL     H0 3153  -0.768   0.718   2.928 -0.5337 -0.5813  0.4304
  413UNL     H1 3154  -0.543   0.821   3.050 -0.3085  0.1424 -0.3799
  413UNL     C2 3155  -0.664   0.705   2.899 -0.6030 -0.1596 -0.0210
  413UNL     C3 3156  -0.551   0.752   2.966 -0.5749  0.0582 -0.2860
  413UNL     C4 3157  -0.497   0.607   2.824  0.2360 -0.4534  0.1651
  413UNL     C5 3158  -0.413   0.518   2.738 -1.0903 -0.9204  0.2114
  413UNL     N6 3159  -0.628   0.616   2.807  0.0774 -0.3289 -0.1716
  413UNL     N7 3160  -0.445   0.689   2.915  0.4736  0.1454 -0.2496
  413UNL     H8 3161  -0.470   0.483   2.651 -2.0597  0.9147  0.0635
  413UNL     H9 3162  -0.326   0.574   2.704 -1.1255 -0.2372  1.1809
  413UNL    H10 3163  -0.382   0.424   2.786  1.1182 -0.2088  0.2903
  414UNL     H0 3164   0.976   0.205   3.441 -3.3650  2.0821 -0.2188
  414UNL     H1 3165   0.748   0.065   3.321 -0.0492  0.9986  1.0315
  414UNL     C2 3166   0.959   0.152   3.348 -0.2787  0.4894 -0.0032
  414UNL     C3 3167   0.848   0.085   3.287 -0.0241 -0.7692 -0.0759
  414UNL     C4 3168   1.018   0.074   3.156  0.5132  0.0050  0.3759
  414UNL     C5 3169   1.090   0.073   3.023  0.5120  0.0756 -1.2946
  414UNL     N6 3170   1.058   0.141   3.263 -0.4826  0.3755  0.3497
  414UNL     N7 3171   0.881   0.049   3.164 -0.5908 -0.6022  0.1289
  414UNL     H8 3172   1.039   0.001   2.958 -0.3370 -1.9874  1.4400
  414UNL     H9 3173   1.199   0.063   3.038  0.4719  1.9387  0.7151
  414UNL    H10 3174   1.078   0.163   2.962  0.0916  0.2695 -0.9264
  415Zn      Zn 3175  -0.263   0.187   3.894 -0.1278 -0.1786 -0.0313
  416Zn      Zn 3176   1.711   1.935  -0.322  0.1291  0.1962  0.1255
  417Zn      Zn 3177  -0.736  -0.505   4.507  0.0556  0.1714 -0.2664
  418Zn      Zn 3178   0.246  -0.137   3.910  0.2031 -0.0247 -0.0496
  419Zn      Zn 3179   0.252  -0.644   4.208  0.0984  0.0864 -0.2792
  420Zn      Zn 3180  -0.745   0.000   4.191 -0.1154 -0.0026  0.0601
  421UNL     H0 3181  -0.671  -0.282   4.659 -0.1726  0.8738  0.1302
  421UNL     H1 3182  -0.636  -0.279   4.946 -2.6509  1.6627 -0.1287
  421UNL     C2 3183  -0.682  -0.353   4.739  0.0158  0.5009 -0.1705
  421UNL     C3 3184  -0.672  -0.357   4.881 -0.5286  0.1601  0.4053
  421UNL     C4 3185  -0.722  -0.547   4.814  0.4368 -0.1091  0.3669
  421UNL     C5 3186  -0.733  -0.699   4.817 -0.2748 -0.2575 -0.1485
  421UNL     N6 3187  -0.726  -0.472   4.705 -0.4168 -0.1734 -0.1948
  421UNL     N7 3188   1.266   2.297   0.124  1.0256 -0.8941 -0.6504
  421UNL     H8 3189  -0.638  -0.753   4.813  0.6892  1.4494 -1.8265
  421UNL     H9 3190  -0.789  -0.730   4.728 -0.0598  1.1193 -0.7789
  421UNL    H10 3191  -0.793  -0.716   4.908 -2.9534  0.2876 -1.7111
  422UNL     H0 3192   1.803   1.667  -0.192 -2.0065  1.8964 -0.0497
  422UNL     H1 3193   1.738   1.433  -0.303 -0.5602  0.9087  0.9223
  422UNL     C2 3194   1.771   1.647  -0.294 -0.1872  0.0670 -0.3159
  422UNL     C3 3195   1.732   1.525  -0.359 -0.1217 -0.1643 -0.9983
  422UNL     C4 3196   1.715   1.678  -0.490  0.2994  0.2106 -0.0031
  422UNL     C5 3197   1.684   1.754  -0.615  0.0931  0.2629  0.2449
  422UNL     N6 3198   1.733   1.741  -0.379  0.1813  0.9576 -0.1175
  422UNL     N7 3199   1.713   1.546  -0.487 -0.4578  0.4092 -0.2690
  422UNL     H8 3200   1.589   1.721  -0.656  0.4970 -0.8582  0.1763
  422UNL     H9 3201   1.765   1.748  -0.689 -0.8811  0.4903 -0.8587
  422UNL    H10 3202   1.670   1.862  -0.599 -0.0267  0.6747 -2.2681
  423UNL     H0 3203  -0.505  -0.439   4.293  1.7590  1.1793 -0.6055
  423UNL     H1 3204  -0.500  -0.193   4.155  0.1456 -1.4573 -1.0000
  423UNL     C2 3205  -0.567  -0.352   4.312  0.4278  0.0751  0.3569
  423UNL     C3 3206  -0.566  -0.227   4.233 -0.0475 -0.2402 -0.6223
  423UNL     C4 3207  -0.740  -0.245   4.350  0.2825  0.1805  0.1663
  423UNL     C5 3208  -0.878  -0.206   4.408  0.4781 -1.0046  0.3335
  423UNL     N6 3209  -0.678  -0.357   4.385  0.5308 -0.4578  0.7728
  423UNL     N7 3210  -0.682  -0.168   4.254 -0.2860 -0.0320  0.5829
  423UNL     H8 3211  -0.961  -0.273   4.385  0.1355 -0.9651  1.3831
  423UNL     H9 3212  -0.894  -0.099   4.390 -0.0501 -0.7122  2.2940
  423UNL    H10 3213  -0.875  -0.204   4.518 -0.6071  0.6844  0.3595
  424UNL     H0 3214  -0.757   0.024   3.880 -0.0059  0.4802 -1.7604
  424UNL     H1 3215  -0.559   0.167   3.753 -2.4221 -0.0840  0.4687
  424UNL     C2 3216  -0.663   0.057   3.921 -0.5377 -0.2620  0.1532
  424UNL     C3 3217  -0.554   0.119   3.850 -0.4088 -0.3145  0.2896
  424UNL     C4 3218  -0.502   0.099   4.055 -0.2601  0.1673  0.0438
  424UNL     C5 3219  -0.421   0.105   4.183  0.1903  0.9328 -0.0346
  424UNL     N6 3220  -0.617   0.041   4.049  0.1014 -0.6875  0.6433
  424UNL     N7 3221  -0.460   0.144   3.934  0.1442  0.0029  0.1566
  424UNL     H8 3222  -0.448   0.017   4.243 -0.9873  0.9151 -0.5484
  424UNL     H9 3223  -0.447   0.186   4.252 -1.1832  0.9701 -0.5584
  424UNL    H10 3224  -0.313   0.097   4.171  0.2616  1.7113  0.0456
  425UNL     H0 3225  -0.763  -0.798   4.410 -0.2948  2.2338 -0.7505
  425UNL     H1 3226  -0.541  -0.960   4.380 -1.3258  0.1332  0.8471
  425UNL     C2 3227  -0.660  -0.778   4.436 -0.1204  0.2030  0.3537
  425UNL     C3 3228  -0.544  -0.856   4.408 -0.3928  0.3624  0.1759
  425UNL     C4 3229  -0.492  -0.669   4.479  0.5041  0.2052 -0.3812
  425UNL     C5 3230  -0.409  -0.550   4.530  0.0229  0.0141 -0.4005
  425UNL     N6 3231  -0.624  -0.661   4.473 -0.1192  0.2018  0.0876
  425UNL     N7 3232   1.524   1.989  -0.364 -0.5419  0.1046 -0.6075
  425UNL     H8 3233  -0.333  -0.576   4.605 -0.7427 -2.2559 -0.3243
  425UNL     H9 3234  -0.464  -0.463   4.569 -0.1041 -0.5870  0.8198
  425UNL    H10 3235  -0.358  -0.512   4.442 -2.8346 -0.3887 -2.3706
  426UNL     H0 3236   0.478  -0.024   3.461  0.2949  1.5171 -0.3096
  426UNL     H1 3237   0.473  -0.028   3.751 -0.7237 -2.2817  1.4658
  426UNL     C2 3238   0.406  -0.058   3.534  0.1064  0.7358 -0.8539
  426UNL     C3 3239   0.407  -0.068   3.676 -0.1102 -0.6363 -0.0479
  426UNL     C4 3240   0.230  -0.139   3.609 -0.2106 -0.3136  0.3714
  426UNL     C5 3241   0.093  -0.205   3.604 -0.4587  0.6167  0.0494
  426UNL     N6 3242   0.293  -0.107   3.499  0.2894 -0.0017 -0.0901
  426UNL     N7 3243   0.295  -0.122   3.726  0.0397 -0.0044 -0.3364
  426UNL     H8 3244   0.076  -0.261   3.510  0.8110  0.9096 -0.3754
  426UNL     H9 3245   0.002  -0.149   3.628 -0.3902  0.3282  1.0250
  426UNL    H10 3246   0.082  -0.279   3.684 -0.1926 -1.0630 -1.3884
  427UNL     H0 3247  -0.012   0.239   4.072 -0.0837  0.0300  0.8210
  427UNL     H1 3248   0.027   0.457   4.215 -0.3984 -0.5868  1.0017
  427UNL     C2 3249  -0.078   0.325   4.084  0.3014  0.5390 -0.5269
  427UNL     C3 3250  -0.061   0.438   4.156  0.7721 -0.4220 -0.8738
  427UNL     C4 3251  -0.244   0.443   4.051  0.0388  0.0926  0.1334
  427UNL     C5 3252  -0.372   0.501   3.997  0.1345 -0.6027 -0.2963
  427UNL     N6 3253  -0.202   0.321   4.028 -0.0944  0.0336  0.2901
  427UNL     N7 3254  -0.162   0.516   4.135 -0.1503 -0.0512  0.4713
  427UNL     H8 3255  -0.462   0.501   4.060  1.0547  1.0163  1.1113
  427UNL     H9 3256  -0.363   0.607   3.973  2.3761 -0.3447  1.3324
  427UNL    H10 3257  -0.401   0.454   3.902 -2.7023 -1.2888  0.8065
  428UNL     H0 3258  -0.012  -0.567   4.108  1.6520  0.8086  0.7670
  428UNL     H1 3259  -0.261  -0.618   4.241 -1.0478 -0.3479  2.0674
  428UNL     C2 3260  -0.036  -0.620   4.200  0.3642  0.0466  0.0184
  428UNL     C3 3261  -0.162  -0.653   4.265 -0.4129 -0.2258 -0.1545
  428UNL     C4 3262   0.014  -0.733   4.363  0.3873  0.5120  0.4741
  428UNL     C5 3263   0.093  -0.845   4.435  0.2159  0.4257 -0.5178
  428UNL     N6 3264   0.067  -0.668   4.266  0.5898  0.0034 -0.0820
  428UNL     N7 3265   1.833   2.053  -0.437 -0.4128 -0.2549  0.2269
  428UNL     H8 3266   0.123  -0.916   4.357 -2.1812 -0.5232 -0.6576
  428UNL     H9 3267   0.030  -0.896   4.509 -1.8615  2.7292 -0.5933
  428UNL    H10 3268   0.172  -0.812   4.503  0.0058 -1.2702  0.6151
  429UNL     H0 3269  -0.030  -0.253   4.006 -2.6027 -0.1184  2.3875
  429UNL     H1 3270  -0.265  -0.110   3.983 -0.4567 -1.0988 -0.3954
  429UNL     C2 3271  -0.047  -0.158   3.955  0.8502 -0.4142  0.4001
  429UNL     C3 3272  -0.164  -0.087   3.952 -0.3913 -0.1613  0.4517
  429UNL     C4 3273  -0.007   0.028   3.867 -0.7615  0.2590  0.0587
  429UNL     C5 3274   0.074   0.142   3.808 -0.2586 -0.0104  0.6867
  429UNL     N6 3275   0.049  -0.085   3.917 -0.2902 -0.2159 -0.9165
  429UNL     N7 3276  -0.138   0.035   3.901  0.3024  0.4334  0.2181
  429UNL     H8 3277   0.095   0.217   3.885 -1.4120 -1.3833  2.4071
  429UNL     H9 3278   0.030   0.202   3.727 -0.7994 -0.2171  0.8253
  429UNL    H10 3279   0.169   0.108   3.764 -1.8721 -2.0409 -1.4606
  430UNL     H0 3280   0.398  -0.619   3.900  1.1633  0.8919  2.2730
  430UNL     H1 3281   0.363  -0.386   3.771  0.3312  1.1647  0.2797
  430UNL     C2 3282   0.346  -0.533   3.939  0.0570  1.0044  0.6573
  430UNL     C3 3283   0.333  -0.410   3.872 -0.3020  0.2720 -0.1014
  430UNL     C4 3284   0.261  -0.395   4.071  0.3390  0.5820  0.2672
  430UNL     C5 3285   0.212  -0.339   4.202  0.1276  0.1088 -0.5898
  430UNL     N6 3286   0.292  -0.518   4.055 -0.1406 -0.5601  0.0944
  430UNL     N7 3287   0.271  -0.327   3.953 -0.1776 -0.6107 -0.3151
  430UNL     H8 3288   0.177  -0.236   4.188 -0.8994 -0.1076  0.2370
  430UNL     H9 3289   0.300  -0.325   4.266 -1.3593  1.3590  1.2737
  430UNL    H10 3290   0.139  -0.397   4.259  0.0849  1.0095  0.3062
  431UNL     H0 3291  -1.260   0.012   4.118 -0.7372 -3.1398 -2.1118
  431UNL     H1 3292  -1.037   0.117   4.265  1.3556 -0.4961  0.3041
  431UNL     C2 3293  -1.153  -0.005   4.108  0.1436 -0.1478  0.4569
  431UNL     C3 3294  -1.042   0.043   4.186 -0.3259  0.0707 -0.1661
  431UNL     C4 3295  -0.988  -0.111   4.049  0.4842  0.0965  0.2626
  431UNL     C5 3296  -0.909  -0.227   3.985 -1.0834  0.4612 -0.0401
  431UNL     N6 3297  -1.116  -0.093   4.020 -0.2207  0.4229  0.2708
  431UNL     N7 3298  -0.940  -0.031   4.151  0.0336 -0.0118 -0.3352
  431UNL     H8 3299  -0.896  -0.224   3.876 -1.6626 -3.5636 -0.3723
  431UNL     H9 3300  -0.804  -0.229   4.016 -0.7926 -0.2159 -1.0186
  431UNL    H10 3301  -0.950  -0.327   4.004 -3.6311  1.5582  0.7205
  432UNL     H0 3302   0.467  -0.472   4.652 -2.5607 -1.2988  1.3848
  432UNL     H1 3303   0.236  -0.556   4.533  0.0674  1.2547 -0.4654
  432UNL     C2 3304   0.450  -0.512   4.553 -0.5302 -0.8615  0.8234
  432UNL     C3 3305   0.333  -0.558   4.486  0.0114  0.4354 -0.5590
  432UNL     C4 3306   0.494  -0.570   4.357 -0.3104  0.1282 -0.8687
  432UNL     C5 3307   0.584  -0.592   4.236 -0.0869 -0.3754 -0.2991
  432UNL     N6 3308   0.547  -0.541   4.474 -0.2824  0.0734  0.5375
  432UNL     N7 3309   0.358  -0.594   4.363 -0.4502 -0.4526  0.0143
  432UNL     H8 3310   0.671  -0.652   4.268 -2.0437 -3.0144  0.4971
  432UNL     H9 3311   0.603  -0.496   4.187  0.3308 -0.6955 -0.7846
  432UNL    H10 3312   0.532  -0.651   4.159 -0.6493 -0.6634  0.2941
  433Zn      Zn 3313   0.714   3.638   0.287  0.0571 -0.0373 -0.0385
  434Zn      Zn 3314   0.739   2.597   0.881 -0.4670 -0.0963 -0.1168
  435Zn      Zn 3315   0.267   2.957   0.904 -0.1699  0.1130  0.1341
  436Zn      Zn 3316   1.205   3.294   0.297  0.1442 -0.1360  0.3290
  437Zn      Zn 3317   1.214   2.789   0.586  0.0460  0.2244 -0.1117
  438Zn      Zn 3318   0.223   3.468   0.604  0.2532 -0.1271 -0.0323
  439UNL     H0 3319   0.294   3.216   1.081 -0.3540 -0.7701 -1.4374
  439UNL     H1 3320   0.270   3.219   1.352  1.3755 -0.4127  0.8364
  439UNL     C2 3321   0.263   3.133   1.143  0.2806 -0.0658 -0.1481
  439UNL     C3 3322   0.248   3.137   1.285  0.0806 -0.0354  0.7643
  439UNL     C4 3323   0.213   2.942   1.207  0.4499 -0.2865 -0.2232
  439UNL     C5 3324   0.163   2.797   1.206  0.4360  0.2012  0.1731
  439UNL     N6 3325   0.259   3.013   1.101 -0.6806  0.9049  0.0886
  439UNL     N7 3326   0.215   3.016   1.324 -0.0273  0.4506 -0.2694
  439UNL     H8 3327   0.056   2.805   1.230  0.5348 -0.2944  0.7971
  439UNL     H9 3328   0.195   2.739   1.293 -0.0163  0.8056  0.7503
  439UNL    H10 3329   0.186   2.728   1.124  0.5446 -0.5523  0.8252
  440UNL     H0 3330   0.818   2.339   1.013  0.2053 -1.9743  0.3781
  440UNL     H1 3331   0.776   2.100   0.901  0.4641 -0.6749 -1.5569
  440UNL     C2 3332   0.776   2.321   0.915  0.3466  0.3218 -0.1757
  440UNL     C3 3333   0.757   2.195   0.854 -0.4876 -0.1463 -0.1647
  440UNL     C4 3334   0.713   2.341   0.718 -0.8434 -0.3945 -0.2526
  440UNL     C5 3335   0.689   2.415   0.585 -0.5292  0.7105 -0.0247
  440UNL     N6 3336   0.743   2.407   0.828  0.3409  0.0843  0.7762
  440UNL     N7 3337   0.736   2.204   0.720  0.2255 -0.8136 -0.2971
  440UNL     H8 3338   0.639   2.340   0.522  0.6775 -1.1118  1.0826
  440UNL     H9 3339   0.787   2.430   0.538 -0.3953  1.2131  0.4022
  440UNL    H10 3340   0.629   2.507   0.587  0.6769  1.6069 -2.0784
  441UNL     H0 3341   0.452   3.018   0.640  0.6580  0.4350 -0.8769
  441UNL     H1 3342   0.401   3.243   0.495  1.3677  0.2029  0.1092
  441UNL     C2 3343   0.384   3.096   0.673 -0.4448 -0.8479 -0.0116
  441UNL     C3 3344   0.360   3.213   0.590 -0.1911  0.0019 -0.5846
  441UNL     C4 3345   0.242   3.205   0.761 -0.1876 -0.5959  0.1156
  441UNL     C5 3346   0.122   3.242   0.851 -0.3701 -0.8635  0.0469
  441UNL     N6 3347   0.310   3.099   0.780 -0.2074  0.3106  0.0943
  441UNL     N7 3348   0.262   3.284   0.649 -0.3545  0.4159 -0.3594
  441UNL     H8 3349   0.109   3.171   0.933 -1.9050 -0.0480  0.5674
  441UNL     H9 3350   0.035   3.213   0.791  0.6469 -3.2885 -0.3587
  441UNL    H10 3351   0.131   3.334   0.911  0.9769 -2.2907  2.1809
  442UNL     H0 3352   0.213   3.548   0.311 -0.2215  1.6802  0.4219
  442UNL     H1 3353   0.439   3.606   0.171  0.0790  2.2141  0.5013
  442UNL     C2 3354   0.315   3.551   0.348 -0.1118 -0.2989  0.3677
  442UNL     C3 3355   0.429   3.591   0.277  1.1250  0.1859  0.3539
  442UNL     C4 3356   0.483   3.558   0.481  0.2334 -0.2743  0.3076
  442UNL     C5 3357   0.569   3.533   0.597  0.2296 -0.0286  0.0031
  442UNL     N6 3358   0.353   3.538   0.476 -0.3614  0.5229 -0.5087
  442UNL     N7 3359   0.529   3.594   0.360  0.0517 -0.3912 -0.3992
  442UNL     H8 3360   0.577   3.626   0.655 -1.8159 -0.4757  1.0993
  442UNL     H9 3361   0.670   3.500   0.568  0.0395  0.2253 -1.0038
  442UNL    H10 3362   0.530   3.446   0.650 -1.1882  0.4462 -0.2382
  443UNL     H0 3363   0.234   2.648   0.832 -0.3392 -0.7258 -0.0110
  443UNL     H1 3364   0.475   2.497   0.801  1.1039  0.4930 -0.5611
  443UNL     C2 3365   0.338   2.678   0.837 -0.3090 -0.8075 -0.1809
  443UNL     C3 3366   0.460   2.601   0.824  0.7365  0.3472 -0.1368
  443UNL     C4 3367   0.504   2.792   0.903 -0.3107 -0.1303  0.7049
  443UNL     C5 3368   0.565   2.909   0.980  0.0095 -0.0480 -0.2860
  443UNL     N6 3369   0.373   2.797   0.874  0.1420 -0.4042 -0.5385
  443UNL     N7 3370   0.562   2.673   0.869 -0.0453 -0.0235 -0.0269
  443UNL     H8 3371   0.533   3.010   0.952 -1.5510  0.3350  2.5211
  443UNL     H9 3372   0.672   2.911   0.957  0.4238 -2.9608  0.8912
  443UNL    H10 3373   0.563   2.893   1.088 -0.0431  3.5596  0.3614
  444UNL     H0 3374   1.435   3.490  -0.115  1.7757 -0.2034  2.3847
  444UNL     H1 3375   1.443   3.455   0.168 -0.0206  1.7763 -0.5616
  444UNL     C2 3376   1.373   3.427  -0.053 -1.2127 -0.0988 -0.2816
  444UNL     C3 3377   1.382   3.411   0.090  0.2289 -0.1560  0.2799
  444UNL     C4 3378   1.242   3.279  -0.007 -0.0380  0.2225 -0.5582
  444UNL     C5 3379   1.113   3.205  -0.028  0.6245  0.2740 -0.0936
  444UNL     N6 3380   1.290   3.337  -0.107 -0.2648 -0.6550  0.0022
  444UNL     N7 3381   1.281   3.334   0.113  0.3626  0.0865  0.1951
  444UNL     H8 3382   1.072   3.138   0.049 -0.8927  1.3195  0.0627
  444UNL     H9 3383   1.117   3.142  -0.118 -0.9955  1.3169 -0.9443
  444UNL    H10 3384   1.036   3.281  -0.048  0.7475  0.5167  0.3395
  445UNL     H0 3385   0.938   3.672   0.503 -0.7496 -0.1200  4.0312
  445UNL     H1 3386   0.976   3.912   0.630 -0.4474  0.7864  0.2504
  445UNL     C2 3387   0.874   3.759   0.499  0.2035  0.6226 -0.0696
  445UNL     C3 3388   0.895   3.885   0.563  0.5032  0.3947 -0.7807
  445UNL     C4 3389   0.723   3.887   0.451  0.3571  0.1830  0.1707
  445UNL     C5 3390   0.593   3.936   0.397  0.6308 -0.3986 -0.0281
  445UNL     N6 3391   0.773   3.768   0.418 -0.1345  0.3996 -0.0534
  445UNL     N7 3392   0.802   3.972   0.524  0.2501 -0.9236  0.2117
  445UNL     H8 3393   0.564   3.898   0.298  2.5237  0.1773 -0.8605
  445UNL     H9 3394   0.515   3.911   0.469 -0.0145  0.8957 -0.2494
  445UNL    H10 3395   0.593   4.038   0.358 -1.1676 -0.6069 -0.6744
  446UNL     H0 3396   0.937   2.951   0.556  2.6351 -2.0881  0.2970
  446UNL     H1 3397   0.709   2.874   0.728 -1.9358 -2.7495  1.6086
  446UNL     C2 3398   0.916   2.865   0.619  0.6252 -1.2556  0.8552
  446UNL     C3 3399   0.803   2.827   0.698 -0.4006  0.8990  0.1052
  446UNL     C4 3400   0.976   2.694   0.719 -0.1938  0.2549  0.1766
  446UNL     C5 3401   1.066   2.573   0.760  0.5762 -0.2877  0.1016
  446UNL     N6 3402   1.019   2.789   0.640 -1.0610  0.0737  0.5189
  446UNL     N7 3403   0.849   2.717   0.762 -0.1311  0.3876  0.1352
  446UNL     H8 3404   1.026   2.530   0.853 -0.5497  0.1194 -0.1751
  446UNL     H9 3405   1.168   2.607   0.784 -0.0725  1.5438  0.4590
  446UNL    H10 3406   1.074   2.500   0.680 -1.5565 -0.1409 -0.2942
  447UNL     H0 3407   0.941   3.178   0.377  0.7419  0.0955 -2.6569
  447UNL     H1 3408   0.704   3.347   0.390 -1.3532  0.7320 -3.1500
  447UNL     C2 3409   0.923   3.284   0.365  0.5337  0.4887  0.4080
  447UNL     C3 3410   0.809   3.366   0.371 -0.4926  0.6544  0.5806
  447UNL     C4 3411   0.964   3.474   0.283 -1.0243 -0.0476  0.1875
  447UNL     C5 3412   1.041   3.582   0.206 -0.3844  0.0669 -0.1581
  447UNL     N6 3413   1.018   3.361   0.324 -0.0469  0.0117 -0.1534
  447UNL     N7 3414   0.835   3.484   0.318  0.4904 -0.0552 -0.4949
  447UNL     H8 3415   1.007   3.686   0.213  0.1174  0.2583 -0.5120
  447UNL     H9 3416   1.049   3.552   0.101 -1.5872 -1.5780  0.1706
  447UNL    H10 3417   1.142   3.603   0.244 -0.1438 -0.3710 -0.5394
  448UNL     H0 3418   1.357   2.802   0.308  1.1942 -0.6885  1.0890
  448UNL     H1 3419   1.332   3.045   0.161  1.2402  1.3649  0.7629
  448UNL     C2 3420   1.306   2.894   0.335 -0.0224 -0.8128 -0.5807
  448UNL     C3 3421   1.301   3.019   0.262  0.8620 -0.0176  0.3137
  448UNL     C4 3422   1.230   3.043   0.463  0.2631 -0.5887 -0.2782
  448UNL     C5 3423   1.186   3.103   0.599 -0.3961 -0.3533 -0.3588
  448UNL     N6 3424   1.262   2.916   0.456  0.1086 -0.4348 -0.3691
  448UNL     N7 3425   1.240   3.111   0.337  0.1327  0.4663  0.0731
  448UNL     H8 3426   1.097   3.168   0.592 -1.0827 -1.1610  0.6618
  448UNL     H9 3427   1.261   3.170   0.642 -0.9177 -0.4708  0.7538
  448UNL    H10 3428   1.157   3.033   0.678  0.4817  1.0259  1.2468
  449UNL     H0 3429  -0.287   3.448   0.562  0.4822 -1.1819  1.4769
  449UNL     H1 3430  -0.074   3.580   0.670  2.2304 -0.5302  0.9726
  449UNL     C2 3431  -0.183   3.432   0.541  0.1876 -0.5159 -0.6935
  449UNL     C3 3432  -0.071   3.511   0.587  0.3466  0.3395  0.1054
  449UNL     C4 3433  -0.012   3.367   0.437 -0.7490  0.6486  0.0000
  449UNL     C5 3434   0.075   3.263   0.367  0.1031 -0.2676 -0.1530
  449UNL     N6 3435  -0.150   3.363   0.435 -1.1195  0.0423  0.1457
  449UNL     N7 3436   0.036   3.454   0.533 -0.5927 -0.9298 -0.4033
  449UNL     H8 3437   0.051   3.256   0.260 -1.4699  2.1993 -0.0538
  449UNL     H9 3438   0.181   3.277   0.390  0.1019  1.3843 -0.9718
  449UNL    H10 3439   0.065   3.159   0.400 -1.0723  0.1626  0.9477
  450UNL     H0 3440   1.441   2.854   1.061  1.0313  1.6340  0.5115
  450UNL     H1 3441   1.206   2.798   0.933 -0.4043 -1.1238 -0.2386
  450UNL     C2 3442   1.422   2.850   0.954 -0.6007  0.7705  0.8013
  450UNL     C3 3443   1.300   2.819   0.884 -0.7571  0.0390 -0.4475
  450UNL     C4 3444   1.463   2.845   0.745  0.7433  0.4789 -1.0595
  450UNL     C5 3445   1.546   2.834   0.623 -0.0101  0.0046 -0.3373
  450UNL     N6 3446   1.518   2.859   0.867  0.1301  0.2388 -0.1352
  450UNL     N7 3447   1.323   2.825   0.754  0.2988  0.9433  0.2033
  450UNL     H8 3448   1.509   2.763   0.548 -0.2865 -0.3477  0.1292
  450UNL     H9 3449   1.649   2.811   0.652 -0.4602 -0.2247  1.1727
  450UNL    H10 3450   1.555   2.930   0.570  2.7043 -0.0655 -0.1480
  451Zn      Zn 3451   0.195   2.941   1.514  0.0883 -0.1503  0.2105
  452Zn      Zn 3452   0.277   1.881   2.098 -0.4562 -0.0765  0.0004
  453Zn      Zn 3453  -0.248   2.212   2.120  0.0967 -0.1900  0.3477
  454Zn      Zn 3454   0.697   2.605   1.475 -0.1814 -0.2194  0.2209
  455Zn      Zn 3455   0.742   2.086   1.796 -0.2146 -0.1134 -0.1046
  456Zn      Zn 3456  -0.261   2.734   1.835  0.1159  0.1134 -0.1659
  457UNL     H0 3457  -0.135   2.472   2.249 -0.7680  0.9175  0.4681
  457UNL     H1 3458  -0.148   2.516   2.519  2.3411  0.9952 -1.4127
  457UNL     C2 3459  -0.167   2.400   2.323  0.0749 -0.6691 -0.6348
  457UNL     C3 3460  -0.178   2.428   2.464 -0.2699  0.2100  1.0061
  457UNL     C4 3461  -0.251   2.235   2.412 -0.2096  0.1087  0.2148
  457UNL     C5 3462  -0.304   2.091   2.430  0.4669 -0.1741 -0.2804
  457UNL     N6 3463  -0.208   2.282   2.298 -0.2411 -0.2501 -0.0073
  457UNL     N7 3464  -0.228   2.322   2.520 -0.3902  0.6988  0.1751
  457UNL     H8 3465  -0.217   2.024   2.423  0.0212 -0.6243 -2.0741
  457UNL     H9 3466  -0.363   2.059   2.343 -2.3005 -0.1178  1.4638
  457UNL    H10 3467  -0.360   2.079   2.523 -0.6500 -2.4724 -1.1538
  458UNL     H0 3468   0.399   1.627   2.238  0.7717  1.1665 -0.6830
  458UNL     H1 3469   0.401   1.388   2.110  1.1542  0.1664 -1.1996
  458UNL     C2 3470   0.374   1.600   2.136  0.4480 -0.7453 -0.1361
  458UNL     C3 3471   0.358   1.477   2.067 -0.6609  0.3173  0.7825
  458UNL     C4 3472   0.260   1.623   1.962 -0.3157 -0.8846 -0.0056
  458UNL     C5 3473   0.178   1.697   1.860  0.1428 -0.0810  0.5420
  458UNL     N6 3474   0.321   1.689   2.057  0.6036  0.2409  0.2228
  458UNL     N7 3475   0.289   1.493   1.957  0.7246  0.2160  0.5504
  458UNL     H8 3476   0.070   1.683   1.867  0.2672 -0.8734  0.9334
  458UNL     H9 3477   0.207   1.662   1.760  0.5367 -1.9654  1.2810
  458UNL    H10 3478   0.187   1.807   1.864 -1.7155  0.1688 -0.6188
  459UNL     H0 3479  -0.049   2.263   1.893 -1.1550 -1.0301  0.7532
  459UNL     H1 3480  -0.036   2.498   1.753  0.7605 -0.7159  0.9432
  459UNL     C2 3481  -0.109   2.353   1.902  0.1285 -0.0621  0.0240
  459UNL     C3 3482  -0.104   2.475   1.834 -0.7809  0.0746 -0.0820
  459UNL     C4 3483  -0.254   2.476   1.980 -0.3438  0.1596 -1.1551
  459UNL     C5 3484  -0.377   2.528   2.048 -0.0992  0.5521 -0.6425
  459UNL     N6 3485  -0.210   2.353   1.985 -0.6056  0.2071 -0.2669
  459UNL     N7 3486  -0.193   2.557   1.890  0.2601 -0.0511  0.4351
  459UNL     H8 3487  -0.450   2.503   1.970 -0.4139  0.0411 -0.1951
  459UNL     H9 3488  -0.377   2.634   2.076 -0.4163  0.4364 -0.1956
  459UNL    H10 3489  -0.406   2.479   2.142 -1.1102  1.8460 -0.2671
  460UNL     H0 3490  -0.297   2.812   1.546 -0.0928  0.8158  1.5817
  460UNL     H1 3491  -0.107   2.928   1.388 -1.9482 -0.1605  1.0242
  460UNL     C2 3492  -0.194   2.836   1.566  0.4380  0.4378 -0.5579
  460UNL     C3 3493  -0.088   2.887   1.486  0.1144  0.4776  0.9567
  460UNL     C4 3494  -0.020   2.821   1.669  0.1693 -0.0193 -0.3216
  460UNL     C5 3495   0.060   2.806   1.791  0.7902  0.2408  0.7714
  460UNL     N6 3496  -0.145   2.798   1.678  0.1649  0.6445 -0.4839
  460UNL     N7 3497   0.021   2.878   1.555 -0.7932  0.4717 -0.0710
  460UNL     H8 3498   0.035   2.878   1.870 -3.4477 -0.3848  0.2086
  460UNL     H9 3499   0.164   2.834   1.770  0.0204  1.6561 -1.5607
  460UNL    H10 3500   0.052   2.709   1.841 -0.8490 -0.2698 -0.3949
  461UNL     H0 3501  -0.239   1.899   2.018  1.5753 -1.1993 -0.0208
  461UNL     H1 3502   0.001   1.754   2.062  1.2907 -0.1346 -1.1116
  461UNL     C2 3503  -0.141   1.932   2.051  1.0152  0.5772 -0.0372
  461UNL     C3 3504  -0.024   1.859   2.069 -0.3745 -0.5694 -0.0785
  461UNL     C4 3505   0.017   2.056   2.111  0.4237  0.3553  0.0648
  461UNL     C5 3506   0.096   2.176   2.162  0.5102 -0.4759  0.0694
  461UNL     N6 3507  -0.113   2.055   2.082 -0.0668 -0.6357 -0.5448
  461UNL     N7 3508   0.080   1.940   2.094  0.5601 -0.0463  0.0421
  461UNL     H8 3509   0.050   2.239   2.239 -0.0806  1.9559 -2.1230
  461UNL     H9 3510   0.110   2.248   2.081  0.3533 -0.1767  0.3052
  461UNL    H10 3511   0.203   2.163   2.183  0.7399  0.2309 -0.6456
  462UNL     H0 3512   0.961   2.711   1.041  0.0105  0.7852  0.7683
  462UNL     H1 3513   0.926   2.757   1.313 -0.1706  1.3457 -1.3115
  462UNL     C2 3514   0.885   2.671   1.107 -0.5110  0.3922 -0.0661
  462UNL     C3 3515   0.866   2.696   1.247 -0.5118 -0.1707  0.3209
  462UNL     C4 3516   0.713   2.578   1.172  0.8422  0.5393 -0.0532
  462UNL     C5 3517   0.595   2.479   1.163 -0.1911 -0.0744  0.3595
  462UNL     N6 3518   0.777   2.609   1.067 -0.7580 -0.2847 -0.0573
  462UNL     N7 3519   0.765   2.629   1.287  0.0125 -0.3300 -0.4503
  462UNL     H8 3520   0.502   2.521   1.122 -0.3352 -0.2488  0.5066
  462UNL     H9 3521   0.565   2.451   1.265  0.1957  0.2190  0.5576
  462UNL    H10 3522   0.622   2.385   1.114  2.8986  1.2313 -0.7052
  463UNL     H0 3523   0.426   3.006   1.715  0.5856 -0.3845 -1.1917
  463UNL     H1 3524   0.460   3.250   1.831  1.8996 -1.7673 -1.4197
  463UNL     C2 3525   0.366   3.095   1.705  0.7050 -0.1933 -0.2755
  463UNL     C3 3526   0.383   3.222   1.761 -0.2544  0.4398 -0.1052
  463UNL     C4 3527   0.204   3.215   1.637 -0.2329 -0.0596  0.0830
  463UNL     C5 3528   0.074   3.260   1.570  0.2563 -0.6410 -0.0547
  463UNL     N6 3529   0.253   3.096   1.631  0.3942 -0.2310 -0.2852
  463UNL     N7 3530   0.284   3.298   1.713  0.3060  0.1694 -0.5868
  463UNL     H8 3531   0.068   3.221   1.467 -1.2827 -0.0282 -0.2249
  463UNL     H9 3532  -0.013   3.228   1.630  0.5158 -2.1403 -0.4223
  463UNL    H10 3533   0.057   3.368   1.560  1.2038 -0.4993 -0.2274
  464UNL     H0 3534   0.455   2.173   1.707 -2.0073 -0.8368 -0.9442
  464UNL     H1 3535   0.229   2.093   1.854 -0.7749 -0.1993 -2.6536
  464UNL     C2 3536   0.447   2.102   1.788 -0.6803  0.0462 -0.0041
  464UNL     C3 3537   0.331   2.060   1.866 -0.9081  0.1842  0.7584
  464UNL     C4 3538   0.511   1.969   1.946  0.3311 -0.6199 -0.1249
  464UNL     C5 3539   0.600   1.878   2.032 -0.3541  0.6612 -0.0910
  464UNL     N6 3540   0.552   2.048   1.847  0.1384  0.3105  0.1565
  464UNL     N7 3541   0.377   1.985   1.961 -0.5729 -0.9817 -0.0533
  464UNL     H8 3542   0.564   1.774   2.037 -1.6408  0.9887 -1.6026
  464UNL     H9 3543   0.613   1.911   2.136  0.7951 -0.4931  0.1597
  464UNL    H10 3544   0.696   1.862   1.982 -0.9319 -4.4287 -0.1589
  465UNL     H0 3545   0.429   2.494   1.601  2.5423  0.0948 -0.1713
  465UNL     H1 3546   0.210   2.668   1.628  0.4427  0.7062 -0.8911
  465UNL     C2 3547   0.423   2.600   1.579  0.8340 -0.0780 -0.6294
  465UNL     C3 3548   0.309   2.688   1.589  0.8139  0.0686 -0.3046
  465UNL     C4 3549   0.461   2.788   1.500  0.1938  0.5087  0.5750
  465UNL     C5 3550   0.547   2.898   1.434 -0.0394  0.2296 -0.4592
  465UNL     N6 3551   0.516   2.668   1.515 -0.2195  0.7871  0.3429
  465UNL     N7 3552   0.330   2.798   1.524 -0.5257 -0.0613 -0.2563
  465UNL     H8 3553   0.558   2.877   1.327  0.4031  0.6829 -0.5072
  465UNL     H9 3554   0.646   2.907   1.482  0.3520  0.5646 -1.3108
  465UNL    H10 3555   0.500   2.994   1.458  1.5566  0.2348  3.4548
  466UNL     H0 3556   0.828   2.112   1.470  0.9621  0.1889 -0.8169
  466UNL     H1 3557   0.788   2.350   1.344  0.9192  3.0554  0.4511
  466UNL     C2 3558   0.795   2.205   1.515 -0.0940 -0.2105 -0.7340
  466UNL     C3 3559   0.768   2.329   1.449 -0.2648  0.1628 -0.2428
  466UNL     C4 3560   0.721   2.349   1.645 -0.0358  0.0077 -0.4666
  466UNL     C5 3561   0.662   2.410   1.767  0.1558 -0.0541 -0.3668
  466UNL     N6 3562   0.754   2.222   1.643  0.0037 -0.3663  0.2239
  466UNL     N7 3563   0.712   2.417   1.526 -0.1037 -0.1978  0.1014
  466UNL     H8 3564   0.706   2.374   1.861 -0.4165  1.6129  0.5828
  466UNL     H9 3565   0.553   2.405   1.779  0.0415 -0.7179 -1.5630
  466UNL    H10 3566   0.676   2.518   1.776 -3.2032  0.3593  1.6125
  467UNL     H0 3567  -0.751   2.781   1.742  0.2305  0.4112  0.3649
  467UNL     H1 3568  -0.533   2.853   1.892 -1.1453 -0.8090  0.7551
  467UNL     C2 3569  -0.649   2.750   1.724 -0.0022 -0.2373  0.1154
  467UNL     C3 3570  -0.541   2.786   1.807  0.0608  0.0201 -0.0536
  467UNL     C4 3571  -0.495   2.630   1.671 -0.7419  0.0247 -0.7816
  467UNL     C5 3572  -0.414   2.509   1.619 -0.4107 -0.2533  0.2253
  467UNL     N6 3573  -0.616   2.667   1.630 -0.3199 -0.3819 -0.6459
  467UNL     N7 3574  -0.438   2.714   1.769  0.1627  0.3948  0.8462
  467UNL     H8 3575  -0.308   2.533   1.614 -0.1560 -1.2039  0.7407
  467UNL     H9 3576  -0.422   2.425   1.689  2.2074 -0.3706  0.4693
  467UNL    H10 3577  -0.444   2.484   1.516  0.6521  1.7428 -0.6268
  468UNL     H0 3578   0.956   2.179   2.248  0.5317  2.3190  0.3725
  468UNL     H1 3579   0.727   2.132   2.094 -0.6413 -0.0080 -2.5656
  468UNL     C2 3580   0.945   2.165   2.142 -0.2200 -0.2387  0.7319
  468UNL     C3 3581   0.832   2.140   2.071 -0.3247 -0.1001 -1.2581
  468UNL     C4 3582   1.002   2.164   1.937  1.2187  0.0279  0.2329
  468UNL     C5 3583   1.073   2.186   1.809 -0.0287 -0.3104  0.2285
  468UNL     N6 3584   1.049   2.177   2.062  0.1424  0.0663  0.4280
  468UNL     N7 3585   0.868   2.132   1.944 -0.1034  0.6704  0.8637
  468UNL     H8 3586   1.008   2.195   1.721  3.4459 -1.5414 -2.7539
  468UNL     H9 3587   1.152   2.112   1.789  1.0605  0.9306 -0.2527
  468UNL    H10 3588   1.123   2.284   1.802 -0.1044 -0.3427 -0.9946
  469Zn      Zn 3589  -0.256   2.277   2.710 -0.1673 -0.1523 -0.1939
  470Zn      Zn 3590  -0.237   1.202   3.322  0.1264  0.2810 -0.0234
  471Zn      Zn 3591  -0.709   1.562   3.309  0.0704  0.2074  0.0106
  472Zn      Zn 3592   0.230   1.928   2.706  0.0552  0.2042 -0.0865
  473Zn      Zn 3593   0.249   1.389   3.005  0.0019 -0.2120 -0.1424
  474Zn      Zn 3594  -0.744   2.099   3.012  0.1049  0.0720 -0.0777
  475UNL     H0 3595  -0.590   1.805   3.507  2.6653 -1.2535  0.0492
  475UNL     H1 3596  -0.665   1.817   3.779 -1.2616  0.2107 -0.0105
  475UNL     C2 3597  -0.644   1.733   3.566 -0.6578  0.2788 -0.9182
  475UNL     C3 3598  -0.683   1.740   3.705 -0.6182 -0.1546  0.2032
  475UNL     C4 3599  -0.734   1.551   3.622  0.2103  0.1523 -0.3685
  475UNL     C5 3600  -0.783   1.407   3.613  0.6445 -0.2369 -0.3036
  475UNL     N6 3601  -0.688   1.621   3.517  0.3280 -0.4517  0.5376
  475UNL     N7 3602  -0.729   1.623   3.739 -0.7724 -0.5706  0.5498
  475UNL     H8 3603  -0.795   1.373   3.510 -0.1439 -0.3582 -0.1819
  475UNL     H9 3604  -0.862   1.380   3.684  1.2444 -0.6835  0.2098
  475UNL    H10 3605  -0.701   1.345   3.650 -0.6077 -2.0449 -0.4381
  476UNL     H0 3606  -0.207   0.914   3.467 -0.2432 -1.5457  0.0636
  476UNL     H1 3607  -0.194   0.676   3.309 -0.6547 -0.5623 -1.9071
  476UNL     C2 3608  -0.216   0.897   3.361 -0.5772  0.0610 -0.1863
  476UNL     C3 3609  -0.209   0.779   3.280  0.2515  0.1740  0.1005
  476UNL     C4 3610  -0.242   0.955   3.163  0.0381 -0.2423  0.2822
  476UNL     C5 3611  -0.287   1.034   3.039 -0.2541 -0.4015 -0.1070
  476UNL     N6 3612  -0.227   1.004   3.285  0.3621 -0.0110  0.2834
  476UNL     N7 3613  -0.239   0.815   3.157 -0.3834 -0.1572 -0.5068
  476UNL     H8 3614  -0.205   1.099   3.006 -1.0998  2.5477  3.0400
  476UNL     H9 3615  -0.371   1.100   3.063 -1.1973 -1.5882 -0.0318
  476UNL    H10 3616  -0.326   0.992   2.945 -2.3103  1.7319 -0.2919
  477UNL     H0 3617  -0.537   1.628   3.090 -0.3744 -0.6424 -0.0710
  477UNL     H1 3618  -0.542   1.887   2.949 -1.8189  1.3970 -0.6362
  477UNL     C2 3619  -0.596   1.718   3.099  0.4062 -0.1314  0.0891
  477UNL     C3 3620  -0.594   1.843   3.033  0.0943 -0.1590 -0.1907
  477UNL     C4 3621  -0.740   1.836   3.180 -0.1408  0.0386 -0.1236
  477UNL     C5 3622  -0.860   1.896   3.257  0.8258 -0.1219 -0.5881
  477UNL     N6 3623  -0.678   1.724   3.203 -0.1913  0.2349 -0.3665
  477UNL     N7 3624  -0.689   1.918   3.085 -0.4018 -0.2100 -0.2147
  477UNL     H8 3625  -0.944   1.938   3.201 -0.4482  1.9064  2.5543
  477UNL     H9 3626  -0.825   1.984   3.313 -0.9482 -0.0593  0.5081
  477UNL    H10 3627  -0.901   1.820   3.325  1.0030 -0.5113 -0.9185
  478UNL     H0 3628  -0.759   2.166   2.693  1.1518  0.6862 -1.2212
  478UNL     H1 3629  -0.546   2.278   2.574  0.6812 -0.9498 -0.5768
  478UNL     C2 3630  -0.661   2.178   2.737  1.2245  0.1218 -1.2283
  478UNL     C3 3631  -0.551   2.237   2.674  0.1010 -0.0498 -0.2286
  478UNL     C4 3632  -0.503   2.184   2.871 -0.3361 -0.2991  0.6159
  478UNL     C5 3633  -0.434   2.182   3.002  0.9564 -1.0647 -0.1852
  478UNL     N6 3634  -0.628   2.143   2.865 -0.1663 -0.1624  0.7102
  478UNL     N7 3635  -0.448   2.244   2.762 -0.7208 -0.1043  0.4792
  478UNL     H8 3636  -0.438   2.281   3.049 -3.3199 -0.8577 -0.5316
  478UNL     H9 3637  -0.328   2.158   2.988  1.2623 -0.5837  1.1371
  478UNL    H10 3638  -0.482   2.113   3.073 -1.0762  0.5428  0.1123
  479UNL     H0 3639  -0.741   1.250   3.234 -0.4834 -0.2950  2.8199
  479UNL     H1 3640  -0.520   1.088   3.281 -2.8534 -0.3286 -0.7825
  479UNL     C2 3641  -0.638   1.277   3.253  0.0609  0.1370 -0.2179
  479UNL     C3 3642  -0.527   1.196   3.281 -0.8832 -0.1537  0.6273
  479UNL     C4 3643  -0.480   1.392   3.317 -0.2114  0.0135 -0.5830
  479UNL     C5 3644  -0.406   1.498   3.387  0.0380  0.0571  0.0427
  479UNL     N6 3645  -0.607   1.398   3.287  0.5000  0.3570 -0.2986
  479UNL     N7 3646  -0.425   1.266   3.316  1.0330  0.4124  0.5925
  479UNL     H8 3647  -0.443   1.490   3.490 -0.6674 -1.0457 -0.2679
  479UNL     H9 3648  -0.417   1.599   3.347  2.8453  0.6210  0.4700
  479UNL    H10 3649  -0.299   1.479   3.370 -0.0820 -0.8112  0.2048
  480UNL     H0 3650   0.464   2.086   2.283 -2.0841  0.5121 -1.1526
  480UNL     H1 3651   0.458   2.068   2.563  0.0906  0.0823 -0.2326
  480UNL     C2 3652   0.394   2.035   2.348 -0.4090 -0.0606  0.3031
  480UNL     C3 3653   0.393   2.029   2.486  0.1347 -0.3589 -0.0479
  480UNL     C4 3654   0.247   1.904   2.402 -0.1687  0.0951 -0.2085
  480UNL     C5 3655   0.123   1.819   2.394 -0.4012 -0.2598 -0.3355
  480UNL     N6 3656   0.306   1.951   2.294  0.3365 -0.7519 -0.0417
  480UNL     N7 3657   0.302   1.940   2.526 -0.2696 -0.1317 -0.0344
  480UNL     H8 3658   0.124   1.733   2.326  1.7802 -0.9272  0.4627
  480UNL     H9 3659   0.032   1.876   2.371 -1.0519 -1.0704  0.1938
  480UNL    H10 3660   0.091   1.780   2.491 -1.9331  0.2014 -0.6271
  481UNL     H0 3661  -0.058   2.318   2.930  2.0415  2.5847  0.1622
  481UNL     H1 3662  -0.038   2.561   3.092  0.8340  1.8773 -1.4067
  481UNL     C2 3663  -0.114   2.411   2.930 -0.3122  1.2503  0.2666
  481UNL     C3 3664  -0.101   2.525   3.012 -0.2540  0.1485  0.1548
  481UNL     C4 3665  -0.249   2.546   2.857  0.3771  0.4721 -0.3906
  481UNL     C5 3666  -0.368   2.620   2.791 -0.2286  0.6154  0.3843
  481UNL     N6 3667  -0.213   2.421   2.844 -0.1678  0.0739  0.1830
  481UNL     N7 3668  -0.180   2.611   2.955 -0.3370 -0.0895  0.0896
  481UNL     H8 3669  -0.435   2.665   2.865  0.4178 -0.5995  1.7851
  481UNL     H9 3670  -0.340   2.704   2.727 -0.2105  0.2133 -0.1431
  481UNL    H10 3671  -0.423   2.551   2.725 -0.4913  0.3545  0.8673
  482UNL     H0 3672  -0.027   1.480   2.929  0.0985  2.5542  1.5147
  482UNL     H1 3673  -0.243   1.442   3.105  0.3087  0.9596 -0.0689
  482UNL     C2 3674  -0.035   1.419   3.018 -0.7117  0.5811  0.1621
  482UNL     C3 3675  -0.146   1.396   3.108 -0.2342 -0.2042  0.0600
  482UNL     C4 3676   0.011   1.263   3.135  0.1683  0.1810 -0.2445
  482UNL     C5 3677   0.096   1.158   3.202 -0.4949  1.0176 -0.2309
  482UNL     N6 3678   0.070   1.359   3.068  0.0520  0.9204  0.4115
  482UNL     N7 3679  -0.108   1.299   3.187 -1.1415 -0.0623  0.3360
  482UNL     H8 3680   0.045   1.115   3.289 -0.8747  1.3241 -0.3009
  482UNL     H9 3681   0.190   1.194   3.246 -0.9235  0.7427  0.9592
  482UNL    H10 3682   0.112   1.077   3.129  0.7279 -0.2070  1.3154
  483UNL     H0 3683  -0.045   1.823   2.811 -1.2933  1.0156  2.2393
  483UNL     H1 3684  -0.255   2.004   2.846  0.0703  0.0800  0.0166
  483UNL     C2 3685  -0.055   1.925   2.778 -0.9265  0.3271 -0.2616
  483UNL     C3 3686  -0.157   2.019   2.803  0.0116  0.2847 -0.0514
  483UNL     C4 3687   0.004   2.116   2.714  0.5945 -0.0792 -0.2239
  483UNL     C5 3688   0.081   2.221   2.641 -0.0005 -0.0492 -0.1466
  483UNL     N6 3689   0.040   1.990   2.712  0.0323  0.7108  0.4274
  483UNL     N7 3690  -0.128   2.139   2.754  0.0752  0.4691  0.6418
  483UNL     H8 3691   0.034   2.220   2.542  0.8540  1.3596 -0.5997
  483UNL     H9 3692   0.185   2.195   2.621  0.7326  1.7094  1.1239
  483UNL    H10 3693   0.072   2.322   2.683  1.9285  0.2975 -0.4867
  484UNL     H0 3694   0.358   1.426   2.722  4.0604  1.4117 -0.2970
  484UNL     H1 3695   0.319   1.662   2.571  2.1669  0.1013 -0.2212
  484UNL     C2 3696   0.319   1.523   2.749 -0.0919 -0.2886  0.5508
  484UNL     C3 3697   0.307   1.642   2.676  0.3727 -0.2333 -0.4571
  484UNL     C4 3698   0.225   1.659   2.873  0.0984 -0.1294  0.1658
  484UNL     C5 3699   0.151   1.716   2.993  0.6693  0.2943  0.3418
  484UNL     N6 3700   0.269   1.542   2.870 -0.9305  0.6018 -0.5747
  484UNL     N7 3701   0.244   1.728   2.756 -0.2032 -0.4266  0.0182
  484UNL     H8 3702   0.175   1.662   3.085 -1.4266 -1.7851 -0.2309
  484UNL     H9 3703   0.044   1.733   2.972  0.5818 -0.3727  0.2316
  484UNL    H10 3704   0.183   1.820   3.006  1.1002  0.0906  0.9704
  485UNL     H0 3705  -1.253   2.161   2.925 -0.1614  0.0268  0.9170
  485UNL     H1 3706  -1.012   2.267   3.026 -0.4831  0.3065 -0.0751
  485UNL     C2 3707  -1.151   2.126   2.916  0.1623  1.1916 -0.1570
  485UNL     C3 3708  -1.031   2.176   2.971  0.1773  0.3212 -0.3331
  485UNL     C4 3709  -1.000   1.992   2.876  0.1953 -0.0079 -0.1955
  485UNL     C5 3710  -0.936   1.875   2.818 -0.7241  0.2569 -0.3212
  485UNL     N6 3711  -1.128   2.015   2.856  0.2506 -0.1677  0.4202
  485UNL     N7 3712  -0.931   2.090   2.943  0.3293  0.0053 -0.2283
  485UNL     H8 3713  -0.905   1.907   2.718 -0.2668 -0.8988 -0.5722
  485UNL     H9 3714  -0.855   1.844   2.886 -0.1535 -1.3968 -1.6610
  485UNL    H10 3715  -1.000   1.786   2.809 -0.9909  0.5245 -1.1374
  486UNL     H0 3716   0.447   1.500   3.452 -0.2983 -3.1955 -0.4514
  486UNL     H1 3717   0.228   1.480   3.293  0.8565  1.9177  3.2933
  486UNL     C2 3718   0.444   1.502   3.344 -1.0821 -0.6806 -0.4440
  486UNL     C3 3719   0.330   1.487   3.258 -0.3020  0.0990 -1.1246
  486UNL     C4 3720   0.512   1.488   3.139  0.0032 -0.2815  0.0671
  486UNL     C5 3721   0.599   1.473   3.016 -0.0565 -0.2981  0.2646
  486UNL     N6 3722   0.552   1.504   3.266 -0.3983 -0.5556 -0.0765
  486UNL     N7 3723   0.374   1.467   3.136 -0.5792  0.6589  0.4888
  486UNL     H8 3724   0.586   1.379   2.960  0.0089 -0.2048  0.0937
  486UNL     H9 3725   0.705   1.484   3.044 -0.2731 -0.8206  1.3278
  486UNL    H10 3726   0.573   1.557   2.951  0.6056  0.1348  0.5449
  487Zn      Zn 3727  -0.754   1.567   3.927 -0.3386 -0.0649 -0.0524
  488Zn      Zn 3728   1.259   3.297  -0.310  0.0711 -0.0403  0.0118
  489Zn      Zn 3729  -1.208   0.842   4.486  0.0648 -0.1335 -0.2017
  490Zn      Zn 3730  -0.250   1.230   3.929  0.2074 -0.3747 -0.3280
  491Zn      Zn 3731  -0.200   0.700   4.216 -0.1535 -0.1786  0.0478
  492Zn      Zn 3732  -1.236   1.363   4.196 -0.1934 -0.1151  0.0635
  493UNL     H0 3733  -1.130   1.101   4.658 -1.7801  1.9459  1.8105
  493UNL     H1 3734  -1.152   1.104   4.923 -1.5760 -0.0481  0.7529
  493UNL     C2 3735  -1.162   1.015   4.715  0.2905 -0.3590 -0.2599
  493UNL     C3 3736  -1.170   1.019   4.859 -0.0225 -0.2659  0.5537
  493UNL     C4 3737  -1.225   0.832   4.778 -1.0035 -0.3836  0.1393
  493UNL     C5 3738  -1.282   0.690   4.784 -0.3575 -0.1942  0.4004
  493UNL     N6 3739  -1.184   0.895   4.676 -0.7413 -0.3436  0.2259
  493UNL     N7 3740   0.754   3.678   0.095  0.1465  0.2580 -0.1754
  493UNL     H8 3741  -1.388   0.708   4.808 -1.0426  1.1330 -2.9604
  493UNL     H9 3742  -1.224   0.624   4.848 -0.1762  0.9841  1.4768
  493UNL    H10 3743  -1.296   0.645   4.684  0.0925 -1.0910  0.7307
  494UNL     H0 3744   1.343   3.002  -0.181 -1.2604 -0.3103 -0.3263
  494UNL     H1 3745   1.323   2.772  -0.329 -2.4250 -0.0193  1.2525
  494UNL     C2 3746   1.312   2.993  -0.285 -0.6078  0.3201 -0.5846
  494UNL     C3 3747   1.300   2.873  -0.362  0.0475  0.0823 -0.4672
  494UNL     C4 3748   1.235   3.036  -0.469  0.0481 -0.2719  0.2318
  494UNL     C5 3749   1.203   3.126  -0.589  0.4387  0.7598 -1.2148
  494UNL     N6 3750   1.281   3.096  -0.359  0.1821  0.0329 -0.3883
  494UNL     N7 3751  -0.707   0.130   4.325  0.1597  0.4572  0.0284
  494UNL     H8 3752   1.101   3.098  -0.617  0.0823  1.2262 -0.3952
  494UNL     H9 3753   1.258   3.094  -0.678 -0.2541 -1.2657 -0.9610
  494UNL    H10 3754   1.196   3.236  -0.584 -1.2553  0.6523 -0.6767
  495UNL     H0 3755  -1.025   0.905   4.254 -1.9394 -0.8886 -0.6545
  495UNL     H1 3756  -0.983   1.168   4.155 -0.1780  1.1282  1.0921
  495UNL     C2 3757  -1.078   0.997   4.277 -0.1823 -0.1429  0.6048
  495UNL     C3 3758  -1.056   1.129   4.224  0.0802  0.4374  0.9790
  495UNL     C4 3759  -1.215   1.119   4.364  0.2750  0.2838 -0.3911
  495UNL     C5 3760  -1.342   1.154   4.442  0.4945 -0.1308 -0.2468
  495UNL     N6 3761  -1.175   0.994   4.364  0.0963  0.2840 -0.0138
  495UNL     N7 3762  -1.149   1.201   4.278 -0.4989  0.3628  0.1947
  495UNL     H8 3763  -1.402   1.228   4.387  3.1764  1.5021 -1.1911
  495UNL     H9 3764  -1.326   1.190   4.544  0.1549 -2.4091  0.6612
  495UNL    H10 3765  -1.409   1.068   4.452  1.6730 -1.2071 -1.2798
  496UNL     H0 3766  -1.254   1.434   3.914  0.0738 -0.8752 -0.2830
  496UNL     H1 3767  -1.034   1.513   3.768  1.4293  0.1685  0.8055
  496UNL     C2 3768  -1.151   1.449   3.942 -0.1455  0.8103 -0.2786
  496UNL     C3 3769  -1.036   1.492   3.874 -0.3583 -0.0924  0.7441
  496UNL     C4 3770  -0.992   1.471   4.084 -0.1753 -0.4593  0.5382
  496UNL     C5 3771  -0.915   1.458   4.209  0.1742 -0.2155  0.2545
  496UNL     N6 3772  -1.116   1.431   4.066  0.7811 -0.0772 -0.3890
  496UNL     N7 3773  -0.937   1.511   3.963  0.2964 -0.1463 -0.8899
  496UNL     H8 3774  -0.949   1.390   4.288 -2.3653  1.2310  0.5305
  496UNL     H9 3775  -0.916   1.550   4.269  0.5895 -1.3303  2.0185
  496UNL    H10 3776  -0.810   1.432   4.190 -0.0533  0.4404 -2.2252
  497UNL     H0 3777  -1.224   0.533   4.473  0.3604  0.5413  1.0530
  497UNL     H1 3778  -0.978   0.394   4.464 -0.3967 -0.1109 -0.4396
  497UNL     C2 3779  -1.122   0.568   4.466  0.5127 -0.1335 -0.4524
  497UNL     C3 3780  -1.001   0.500   4.470 -0.6012 -0.1731 -0.1075
  497UNL     C4 3781  -0.955   0.700   4.484  0.6458  0.1210  0.2240
  497UNL     C5 3782  -0.867   0.828   4.505  0.4027  0.7703 -0.0089
  497UNL     N6 3783  -1.086   0.695   4.490 -0.0745  0.0414 -0.3482
  497UNL     N7 3784   1.069   3.356  -0.327  0.2763 -0.0429  0.2449
  497UNL     H8 3785  -0.817   0.864   4.415 -0.8879 -0.8021 -1.4171
  497UNL     H9 3786  -0.796   0.830   4.588  0.2225  5.7613  0.3295
  497UNL    H10 3787  -0.929   0.918   4.520  0.8324  1.4370 -2.0037
  498UNL     H0 3788  -0.029   1.335   3.474 -2.0056 -0.2414 -1.0453
  498UNL     H1 3789  -0.033   1.374   3.760 -0.5267 -0.8815  1.1633
  498UNL     C2 3790  -0.091   1.301   3.556 -0.0499 -0.4241  0.4477
  498UNL     C3 3791  -0.099   1.320   3.693  0.4063  0.2633 -0.7724
  498UNL     C4 3792  -0.259   1.206   3.622  0.0401 -0.5315  1.0719
  498UNL     C5 3793  -0.392   1.136   3.626  0.2156 -0.3516  0.6284
  498UNL     N6 3794  -0.199   1.247   3.509  0.0537 -0.0990 -1.0353
  498UNL     N7 3795  -0.211   1.269   3.731 -0.3357 -0.4075  0.6813
  498UNL     H8 3796  -0.399   1.066   3.542 -0.0301 -0.4114  0.6971
  498UNL     H9 3797  -0.468   1.215   3.619 -0.2820 -0.7445  1.4071
  498UNL    H10 3798  -0.415   1.072   3.712 -1.0411 -0.9027 -0.0925
  499UNL     H0 3799  -0.556   1.632   4.143  3.7854  1.3911 -1.3480
  499UNL     H1 3800  -0.536   1.873   4.270  1.6642 -1.9607 -0.2340
  499UNL     C2 3801  -0.619   1.717   4.122  0.5054 -0.3894  0.4060
  499UNL     C3 3802  -0.606   1.844   4.192 -0.1055  0.7328  0.2316
  499UNL     C4 3803  -0.758   1.846   4.049  0.7763  0.3794 -0.3215
  499UNL     C5 3804  -0.888   1.892   3.993  0.1658 -0.0651 -0.1722
  499UNL     N6 3805  -0.718   1.720   4.036  0.5803 -0.0639 -0.4487
  499UNL     N7 3806  -0.689   1.925   4.134 -0.3038  0.4627 -0.4922
  499UNL     H8 3807  -0.939   1.830   3.919 -1.4345 -0.7632  1.4141
  499UNL     H9 3808  -0.965   1.904   4.071 -0.3069 -1.3556 -0.4133
  499UNL    H10 3809  -0.870   1.984   3.937  1.0676  0.6443  1.2056
  500UNL     H0 3810  -0.480   0.791   4.111  0.1706  1.4535  0.9155
  500UNL     H1 3811  -0.717   0.747   4.270  0.4400  0.8066  0.1287
  500UNL     C2 3812  -0.494   0.733   4.201 -0.6074  0.0773 -0.0542
  500UNL     C3 3813  -0.616   0.707   4.269  0.0169 -0.2865 -0.5586
  500UNL     C4 3814  -0.452   0.597   4.359  0.0361  0.4503  0.6683
  500UNL     C5 3815  -0.366   0.499   4.437  0.4482 -0.3961  0.1767
  500UNL     N6 3816  -0.395   0.678   4.270  0.3224 -0.2097  0.6661
  500UNL     N7 3817   1.377   3.395  -0.439  0.1736 -0.2854  0.2592
  500UNL     H8 3818  -0.264   0.540   4.435 -0.3457  1.7021 -1.8594
  500UNL     H9 3819  -0.374   0.406   4.379 -2.1811  0.0422 -0.2720
  500UNL    H10 3820  -0.403   0.485   4.539 -1.8053  1.3858 -0.3105
  501UNL     H0 3821  -0.517   1.150   4.061  1.2298  1.5612  1.4171
  501UNL     H1 3822  -0.768   1.274   4.008  1.7557 -1.4394  3.5453
  501UNL     C2 3823  -0.538   1.243   4.008  0.4230  0.3286 -0.5502
  501UNL     C3 3824  -0.667   1.301   3.978  0.6711 -0.4315  0.4129
  501UNL     C4 3825  -0.496   1.413   3.901  0.5993 -0.8775  0.1497
  501UNL     C5 3826  -0.421   1.524   3.840  0.2574 -0.1174 -0.6832
  501UNL     N6 3827  -0.441   1.299   3.942 -0.3793  0.2069 -0.0292
  501UNL     N7 3828  -0.635   1.414   3.921 -0.1354 -0.4242 -0.4737
  501UNL     H8 3829  -0.456   1.627   3.859 -0.4642 -0.7406  1.7632
  501UNL     H9 3830  -0.407   1.494   3.735  2.5785 -0.7251 -0.2452
  501UNL    H10 3831  -0.321   1.522   3.884 -0.0689  0.7165  0.1412
  502UNL     H0 3832  -0.133   0.714   3.918  0.1665 -0.6762  0.6805
  502UNL     H1 3833  -0.144   0.976   3.782  4.1400  0.4307  1.5204
  502UNL     C2 3834  -0.167   0.813   3.946  0.4809 -0.3732  0.0004
  502UNL     C3 3835  -0.168   0.943   3.882  0.0427 -0.7293  0.3682
  502UNL     C4 3836  -0.231   0.962   4.077 -0.7371 -0.0557  0.0631
  502UNL     C5 3837  -0.286   1.013   4.208  0.3346  0.0886  0.7983
  502UNL     N6 3838  -0.190   0.837   4.073 -0.3307 -0.2894 -0.5948
  502UNL     N7 3839  -0.212   1.037   3.965  0.0740 -0.0775  0.1751
  502UNL     H8 3840  -0.204   1.068   4.257  0.8933  1.1300 -1.2069
  502UNL     H9 3841  -0.311   0.933   4.279 -0.5698 -0.9847 -0.6841
  502UNL    H10 3842  -0.369   1.081   4.188  1.9596  1.6733 -0.9558
  503UNL     H0 3843  -1.736   1.425   4.088  0.1506  1.2127 -1.0510
  503UNL     H1 3844  -1.520   1.467   4.255  0.4043  0.4413  0.2964
  503UNL     C2 3845  -1.635   1.387   4.076 -0.2455  0.2552 -1.3869
  503UNL     C3 3846  -1.523   1.407   4.165 -0.6819  0.6662  0.1760
  503UNL     C4 3847  -1.474   1.263   4.028  0.5725  0.5104  0.5145
  503UNL     C5 3848  -1.382   1.163   3.950  0.5319  0.6502  0.5739
  503UNL     N6 3849  -1.603   1.284   3.997  0.3027 -0.0290 -0.3701
  503UNL     N7 3850  -1.421   1.336   4.131  0.0014  0.9455  0.7671
  503UNL     H8 3851  -1.299   1.128   4.013 -0.1910 -0.5867  0.8820
  503UNL     H9 3852  -1.447   1.078   3.924  2.0830 -0.1011 -1.0455
  503UNL    H10 3853  -1.350   1.220   3.863  1.5513 -0.4496  0.1999
  504UNL     H0 3854  -0.004   0.862   4.678  2.4444  0.4583  0.2163
  504UNL     H1 3855  -0.223   0.786   4.533 -0.7258  2.7704  1.0154
  504UNL     C2 3856  -0.016   0.830   4.575 -0.8455  0.1870  0.5997
  504UNL     C3 3857  -0.122   0.791   4.495 -0.7639 -0.5698  0.1694
  504UNL     C4 3858   0.047   0.790   4.374 -1.1556  0.4696 -0.8760
  504UNL     C5 3859   0.139   0.777   4.258  0.0913 -0.8402  0.4961
  504UNL     N6 3860   0.092   0.824   4.498  0.3377  0.4959  0.5505
  504UNL     N7 3861  -0.088   0.771   4.367 -0.6719 -0.7115  0.3001
  504UNL     H8 3862   0.089   0.744   4.166  1.2011  0.6326 -0.6901
  504UNL     H9 3863   0.230   0.718   4.273 -0.0991 -0.8480  1.6869
  504UNL    H10 3864   0.162   0.879   4.226 -1.8064 -0.4660  0.1796
  505Zn      Zn 3865   2.252  -0.523   0.285  0.1639 -0.2057 -0.0464
  506Zn      Zn 3866   0.241   4.006   0.872 -0.1582  0.1677 -0.1894
  507Zn      Zn 3867  -0.241   4.355   0.905 -0.1160  0.1619  0.2086
  508Zn      Zn 3868   2.716  -0.884   0.293  0.0643  0.1160  0.0753
  509Zn      Zn 3869   0.753   4.148   0.600 -0.0874 -0.1045 -0.1987
  510Zn      Zn 3870   1.740  -0.689   0.567 -0.1670 -0.0326 -0.0759
  511UNL     H0 3871  -0.118   4.585   1.082  1.4424 -0.7282  0.5996
  511UNL     H1 3872  -0.164   4.589   1.368 -0.1842  0.1777 -0.2550
  511UNL     C2 3873  -0.177   4.518   1.144 -0.2686 -0.0726 -0.2360
  511UNL     C3 3874  -0.195   4.522   1.288 -0.7332 -0.2173  0.2688
  511UNL     C4 3875  -0.283   4.349   1.195  0.4723  0.6651  0.1618
  511UNL     C5 3876  -0.339   4.209   1.193  0.4227 -0.3098  0.2431
  511UNL     N6 3877  -0.244   4.418   1.093  0.5503  0.4925  0.0977
  511UNL     N7 3878  -0.256   4.410   1.317  0.9461  0.3660  0.1104
  511UNL     H8 3879  -0.423   4.204   1.123  0.7715 -1.6763 -0.0914
  511UNL     H9 3880  -0.376   4.173   1.289 -1.4638  0.9516  0.0473
  511UNL    H10 3881  -0.259   4.150   1.147  0.3537  1.6849 -2.7308
  512UNL     H0 3882   0.321   3.765   1.020  0.7913  0.7455 -0.1637
  512UNL     H1 3883   0.333   3.498   0.905  1.2379  0.3416 -0.1130
  512UNL     C2 3884   0.303   3.723   0.922 -0.6060  0.2864  0.2645
  512UNL     C3 3885   0.311   3.594   0.859 -0.6486  0.0483  0.0932
  512UNL     C4 3886   0.220   3.737   0.723  0.0891 -0.8435 -0.1786
  512UNL     C5 3887   0.174   3.801   0.598  0.1387  0.6444 -0.3149
  512UNL     N6 3888   0.252   3.812   0.830  0.5636  0.2376 -0.7127
  512UNL     N7 3889   0.261   3.605   0.737  0.4039 -0.3005 -0.3562
  512UNL     H8 3890   0.111   3.734   0.537 -1.1194  0.0749  1.5111
  512UNL     H9 3891   0.253   3.838   0.532  0.2305  1.4114  0.2208
  512UNL    H10 3892   0.107   3.887   0.601 -0.4039  0.2806  3.5845
  513UNL     H0 3893  -0.017   4.389   0.683  3.1475  1.9450  0.7393
  513UNL     H1 3894  -0.042   4.596   0.511  2.0282 -1.1818  1.2925
  513UNL     C2 3895  -0.094   4.466   0.687  0.2105 -0.7505  0.0837
  513UNL     C3 3896  -0.094   4.576   0.603 -0.5844 -0.4306  0.0624
  513UNL     C4 3897  -0.242   4.604   0.747  0.2636 -1.1494 -0.6308
  513UNL     C5 3898  -0.371   4.661   0.810 -0.6817  0.6521  0.4568
  513UNL     N6 3899  -0.184   4.491   0.780  0.2552  0.7669  0.6793
  513UNL     N7 3900   1.782  -0.877   0.641 -0.5183  0.0122  0.5437
  513UNL     H8 3901  -0.366   4.626   0.914  1.4032 -2.0992 -0.4431
  513UNL     H9 3902  -0.459   4.633   0.751 -0.7196 -1.1897  1.3120
  513UNL    H10 3903  -0.367   4.771   0.809  0.7457  0.6364  1.5161
  514UNL     H0 3904   1.731  -0.572   0.278  0.1645 -0.5067 -1.8338
  514UNL     H1 3905   1.960  -0.502   0.130 -2.0155 -0.0862 -0.8269
  514UNL     C2 3906   1.835  -0.585   0.302 -0.1878  0.2900  0.3896
  514UNL     C3 3907   1.955  -0.550   0.227  0.4868  0.1009 -0.5299
  514UNL     C4 3908   1.997  -0.625   0.426 -0.6348 -0.6610  0.1766
  514UNL     C5 3909   2.077  -0.653   0.551 -0.2628 -0.2360  0.6796
  514UNL     N6 3910   1.867  -0.625   0.419 -0.2661 -0.4779  0.0776
  514UNL     N7 3911   2.059  -0.575   0.311 -0.2064 -0.9617  0.1800
  514UNL     H8 3912   2.175  -0.700   0.535  0.9506  2.7193 -1.4313
  514UNL     H9 3913   2.038  -0.736   0.612  1.7375 -0.5616  1.5919
  514UNL    H10 3914   2.082  -0.566   0.617 -0.2482 -0.2197  0.6568
  515UNL     H0 3915  -0.258   4.062   0.820  0.6646 -1.3238 -0.8878
  515UNL     H1 3916  -0.033   3.913   0.766 -0.2347  0.8827  1.0078
  515UNL     C2 3917  -0.154   4.089   0.836  0.3390 -0.0509 -0.8296
  515UNL     C3 3918  -0.039   4.013   0.808  0.0767  1.0966  0.5527
  515UNL     C4 3919   0.009   4.195   0.902  0.1367 -0.4891 -0.0229
  515UNL     C5 3920   0.091   4.313   0.959 -0.1701 -0.0012  0.2584
  515UNL     N6 3921  -0.122   4.201   0.892  0.3732 -0.1144  0.0433
  515UNL     N7 3922   0.065   4.078   0.851 -0.3013  0.6051  0.3390
  515UNL     H8 3923   0.036   4.407   0.953 -0.4195 -0.1989 -0.6832
  515UNL     H9 3924   0.179   4.329   0.896 -0.6042 -0.3283 -0.4375
  515UNL    H10 3925   0.119   4.311   1.065  0.1269  1.2480  0.2134
  516UNL     H0 3926   2.920  -0.712  -0.165  0.9669 -1.3292 -0.9077
  516UNL     H1 3927   2.939  -0.712   0.125  0.9151 -0.3840 -1.0507
  516UNL     C2 3928   2.871  -0.769  -0.086  0.2724 -0.3104 -0.5742
  516UNL     C3 3929   2.884  -0.778   0.059  0.1330 -0.5957 -0.2115
  516UNL     C4 3930   2.725  -0.904  -0.019 -0.1986 -0.1906 -0.7843
  516UNL     C5 3931   2.614  -1.000  -0.017  0.4998 -0.1675 -0.0722
  516UNL     N6 3932   2.778  -0.852  -0.127 -0.7561  0.3699  0.2794
  516UNL     N7 3933   2.780  -0.844   0.098 -0.2651  0.4415 -0.0177
  516UNL     H8 3934   2.568  -1.009   0.082 -1.1372  1.4660 -0.6314
  516UNL     H9 3935   2.644  -1.103  -0.043  0.8044 -0.0886 -0.0429
  516UNL    H10 3936   2.533  -0.965  -0.081 -1.0886  0.4291  2.1602
  517UNL     H0 3937   2.393  -0.470   0.548  0.8748  0.5603 -0.1093
  517UNL     H1 3938   2.417  -0.237   0.664  0.0666 -2.8654  1.2122
  517UNL     C2 3939   2.336  -0.380   0.529 -0.2036 -0.0537  0.1171
  517UNL     C3 3940   2.340  -0.261   0.591  0.4584 -0.6612 -0.0028
  517UNL     C4 3941   2.211  -0.258   0.425  1.3254  0.1968  0.4807
  517UNL     C5 3942   2.099  -0.214   0.326 -0.2084 -0.1772  0.2714
  517UNL     N6 3943   2.265  -0.374   0.418  0.1776 -0.3790 -0.7519
  517UNL     N7 3944   2.265  -0.178   0.527 -0.0763 -0.0712 -0.5187
  517UNL     H8 3945   2.069  -0.109   0.312 -1.6912 -0.5751  0.2683
  517UNL     H9 3946   2.118  -0.223   0.219 -0.2240  3.6974 -0.2203
  517UNL    H10 3947   1.996  -0.245   0.348 -0.5073  1.8508  2.1039
  518UNL     H0 3948   0.475   4.304   0.534  0.6264  0.0027  0.0814
  518UNL     H1 3949   0.246   4.244   0.667 -0.6159 -0.5110  2.2761
  518UNL     C2 3950   0.459   4.230   0.612  0.0482  0.0822  0.0405
  518UNL     C3 3951   0.339   4.191   0.678  0.2264  0.3194 -0.2633
  518UNL     C4 3952   0.499   4.066   0.730  0.7112  0.4592  0.0729
  518UNL     C5 3953   0.576   3.948   0.792 -0.6156  0.0457  0.2856
  518UNL     N6 3954   0.560   4.148   0.649  0.4446 -0.4196 -0.3872
  518UNL     N7 3955   0.362   4.093   0.753  0.0740  0.7463 -0.4947
  518UNL     H8 3956   0.545   3.848   0.760  1.4368 -0.1390 -1.3167
  518UNL     H9 3957   0.557   3.944   0.900 -1.1442 -1.1695  0.1659
  518UNL    H10 3958   0.686   3.952   0.784 -0.7648  1.7223 -1.7160
  519UNL     H0 3959   2.432  -0.991   0.331  0.4199 -0.0242 -0.4048
  519UNL     H1 3960   2.213  -0.831   0.328  0.6170 -0.7691 -1.0979
  519UNL     C2 3961   2.432  -0.883   0.328 -0.2406 -0.0103 -0.1533
  519UNL     C3 3962   2.318  -0.803   0.323  0.4694 -0.0495 -0.3602
  519UNL     C4 3963   2.492  -0.696   0.279  0.4029  0.4765  0.3920
  519UNL     C5 3964   2.578  -0.574   0.231 -0.7433 -0.3099 -0.3181
  519UNL     N6 3965   2.534  -0.812   0.298 -0.4565 -0.1707 -0.3131
  519UNL     N7 3966   2.356  -0.681   0.292  0.4997 -0.0084  0.2145
  519UNL     H8 3967   2.538  -0.500   0.161 -1.5545 -0.2087  0.2357
  519UNL     H9 3968   2.676  -0.606   0.194 -1.5573 -3.1168 -0.2689
  519UNL    H10 3969   2.601  -0.499   0.309  0.0746  0.4016 -1.2168
  520UNL     H0 3970   0.823   4.154   0.294  0.6703  1.4055 -2.9637
  520UNL     H1 3971   0.831   4.394   0.150  2.3475  2.0705  0.7168
  520UNL     C2 3972   0.801   4.253   0.331 -0.2492  0.1189  0.2900
  520UNL     C3 3973   0.797   4.371   0.250  0.0281 -0.4912 -0.5338
  520UNL     C4 3974   0.757   4.417   0.449 -0.6287  0.1813  0.2732
  520UNL     C5 3975   0.742   4.494   0.580 -0.6833 -0.4363  0.4307
  520UNL     N6 3976   0.772   4.287   0.451 -0.2815 -0.3488  0.4976
  520UNL     N7 3977   2.723  -1.074   0.328 -0.4159 -0.0416 -0.7443
  520UNL     H8 3978   0.699   4.595   0.569  0.5820  0.2865  1.8678
  520UNL     H9 3979   0.843   4.504   0.620 -0.3034  1.9405 -0.9005
  520UNL    H10 3980   0.680   4.448   0.657  0.1216 -0.4248  1.0920
  521UNL     H0 3981   1.255  -0.610   0.514  0.5073  2.6766  0.4273
  521UNL     H1 3982   1.476  -0.529   0.621 -3.7289  1.7746 -0.7406
  521UNL     C2 3983   1.348  -0.656   0.484 -0.2223  1.7349 -0.4802
  521UNL     C3 3984   1.467  -0.606   0.545 -0.7610  0.3917  0.1321
  521UNL     C4 3985   1.497  -0.773   0.424 -0.0259  0.0796  0.5905
  521UNL     C5 3986   1.574  -0.891   0.365 -0.3497 -0.8955 -0.9769
  521UNL     N6 3987   1.367  -0.760   0.411 -0.2677  0.3384  0.0500
  521UNL     N7 3988   1.562  -0.690   0.511 -0.0795  0.1557  0.0886
  521UNL     H8 3989   1.559  -0.884   0.256  3.1668  0.7814 -1.5238
  521UNL     H9 3990   1.682  -0.876   0.381 -0.2811 -0.6983 -1.5648
  521UNL    H10 3991   1.529  -0.982   0.405 -0.7635 -0.6860 -0.9599
  522UNL     H0 3992   0.951   4.333   1.022 -0.7512  2.3317 -0.7894
  522UNL     H1 3993   0.751   4.184   0.917  0.8015  2.2551  2.4016
  522UNL     C2 3994   0.957   4.270   0.934  0.8080 -0.0522  0.9022
  522UNL     C3 3995   0.850   4.195   0.876  0.3809 -0.5352  0.3911
  522UNL     C4 3996   1.005   4.222   0.743  1.0184 -0.5307 -0.1502
  522UNL     C5 3997   1.085   4.219   0.606 -0.0487  0.0549  0.3709
  522UNL     N6 3998   1.059   4.278   0.852  0.0434  0.3576 -0.8564
  522UNL     N7 3999   0.873   4.177   0.752  0.4177 -0.4405 -0.3165
  522UNL     H8 4000   1.187   4.191   0.637 -0.8427 -0.1657  3.1084
  522UNL     H9 4001   1.087   4.316   0.554  2.6824 -0.2178 -0.1631
  522UNL    H10 4002   1.050   4.138   0.542 -0.9076 -0.1665  1.1046
  523Zn      Zn 4003  -0.259   4.344   1.510 -0.1731  0.0014 -0.0332
  524Zn      Zn 4004  -0.254   3.268   2.121 -0.2152  0.0747  0.1186
  525Zn      Zn 4005  -0.730   3.634   2.126  0.1591  0.1718 -0.0499
  526Zn      Zn 4006   0.240   4.011   1.464  0.1507 -0.5063 -0.0069
  527Zn      Zn 4007   0.224   3.485   1.782  0.1656 -0.1327  0.0433
  528Zn      Zn 4008   1.237  -1.411   1.824 -0.1319 -0.0127  0.0200
  529UNL     H0 4009  -0.596   3.831   2.288  0.6591 -1.4071 -0.8973
  529UNL     H1 4010  -0.701   3.903   2.554  0.1262 -1.0675  0.0547
  529UNL     C2 4011  -0.668   3.791   2.358  0.0839 -0.0605 -0.6886
  529UNL     C3 4012  -0.714   3.817   2.489 -0.0188 -0.8247 -0.2424
  529UNL     C4 4013  -0.762   3.624   2.426  0.6948 -0.6048 -0.9051
  529UNL     C5 4014  -0.783   3.476   2.422 -0.3789 -0.1234 -0.2471
  529UNL     N6 4015  -0.707   3.677   2.320  0.1892  0.4653 -0.4005
  529UNL     N7 4016  -0.774   3.708   2.537 -0.3301  0.3277 -0.1291
  529UNL     H8 4017  -0.688   3.428   2.395  1.1580  2.0275  0.9320
  529UNL     H9 4018  -0.856   3.439   2.350  1.2098 -0.8324 -1.5449
  529UNL    H10 4019  -0.810   3.435   2.520 -0.0371  0.0188 -0.0899
  530UNL     H0 4020  -0.205   3.003   2.269  0.5653  0.7620 -0.3595
  530UNL     H1 4021  -0.170   2.773   2.140 -1.0687  0.6133  1.5695
  530UNL     C2 4022  -0.221   2.983   2.164 -0.0956 -0.0506 -0.1220
  530UNL     C3 4023  -0.205   2.863   2.091 -0.3529  0.2665  0.3694
  530UNL     C4 4024  -0.264   3.016   1.961  0.3927 -0.5069 -0.0810
  530UNL     C5 4025  -0.323   3.073   1.829  0.1809 -0.4078  0.1516
  530UNL     N6 4026  -0.250   3.079   2.075 -0.2155  0.1146  0.1358
  530UNL     N7 4027  -0.238   2.882   1.965 -0.2136  0.1302  0.4898
  530UNL     H8 4028  -0.353   2.995   1.758  2.5441  0.2415 -1.6891
  530UNL     H9 4029  -0.231   3.113   1.785  2.0612 -1.0649  3.1892
  530UNL    H10 4030  -0.383   3.163   1.846 -0.9590 -1.4529  2.1375
  531UNL     H0 4031  -0.479   3.703   1.899 -2.4862 -2.0896 -3.3153
  531UNL     H1 4032  -0.489   3.946   1.759 -1.5348  1.2619 -0.5370
  531UNL     C2 4033  -0.553   3.782   1.910  0.2347  0.3042  0.5174
  531UNL     C3 4034  -0.553   3.906   1.836  0.0914 -0.3864  0.0299
  531UNL     C4 4035  -0.708   3.893   1.984 -0.6262 -0.8072  0.1901
  531UNL     C5 4036  -0.825   3.936   2.070  0.1959 -0.0538  0.2677
  531UNL     N6 4037  -0.654   3.778   1.993  0.2437 -0.1651 -0.7294
  531UNL     N7 4038   1.315  -1.576   1.893  0.0083 -0.9240  0.1725
  531UNL     H8 4039  -0.835   4.045   2.060  0.6789 -0.0839 -0.5870
  531UNL     H9 4040  -0.807   3.910   2.175 -0.8128  1.7863  0.9360
  531UNL    H10 4041  -0.912   3.883   2.029  1.1587  0.7337 -3.1032
  532UNL     H0 4042   1.196  -1.318   1.560  0.1196  2.4150 -0.7306
  532UNL     H1 4043   1.414  -1.247   1.392  0.1651  1.0228  0.5313
  532UNL     C2 4044   1.303  -1.318   1.577 -0.0362 -0.3854  0.8485
  532UNL     C3 4045   1.414  -1.274   1.497 -0.0922 -0.0383  0.2740
  532UNL     C4 4046   1.480  -1.304   1.694  0.2416 -0.1545  0.2192
  532UNL     C5 4047   1.580  -1.323   1.811  0.0380 -0.4483  0.1111
  532UNL     N6 4048   1.352  -1.349   1.696 -0.5204  0.3427  0.1245
  532UNL     N7 4049  -0.442   4.290   1.573 -0.2743  0.3648 -0.7416
  532UNL     H8 4050   1.687  -1.333   1.790 -0.2463  0.4847 -2.0699
  532UNL     H9 4051   1.548  -1.410   1.869 -2.1971 -0.3497 -0.8958
  532UNL    H10 4052   1.579  -1.231   1.871 -2.7372  1.0037 -1.9552
  533UNL     H0 4053  -0.771   3.306   2.085 -0.0048  0.0975  2.3817
  533UNL     H1 4054  -0.548   3.151   2.084 -0.7448  0.6541  1.9694
  533UNL     C2 4055  -0.668   3.339   2.095  0.3794 -0.4215  0.5011
  533UNL     C3 4056  -0.553   3.258   2.098 -0.1613  0.9197  0.3293
  533UNL     C4 4057  -0.495   3.455   2.149  0.6301  0.1039 -0.7236
  533UNL     C5 4058  -0.413   3.567   2.209 -0.2327  1.1482  0.4876
  533UNL     N6 4059  -0.623   3.465   2.122 -0.9084  0.0856 -0.8149
  533UNL     N7 4060  -0.439   3.327   2.128 -0.1199 -0.4817  0.0039
  533UNL     H8 4061  -0.419   3.576   2.318 -0.6060  2.2000  0.3930
  533UNL     H9 4062  -0.436   3.663   2.161  0.6803  0.3291 -1.7223
  533UNL    H10 4063  -0.310   3.551   2.176  0.0527  1.3455  1.2677
  534UNL     H0 4064   0.469   4.158   1.035  1.0224 -1.3316 -0.3154
  534UNL     H1 4065   0.480   4.109   1.312  0.4706 -1.6787  0.6374
  534UNL     C2 4066   0.394   4.109   1.096  0.1902  0.0985 -0.1458
  534UNL     C3 4067   0.403   4.089   1.238 -0.2124 -0.0632  0.8659
  534UNL     C4 4068   0.234   3.988   1.151  0.1707 -0.4766  0.0712
  534UNL     C5 4069   0.107   3.910   1.147 -0.5108 -0.1289  0.4719
  534UNL     N6 4070   0.289   4.044   1.050 -0.3124 -0.3296  0.2699
  534UNL     N7 4071   0.299   4.024   1.271  0.1668  0.8187 -0.2967
  534UNL     H8 4072   0.076   3.873   1.049 -1.1113  0.3650  0.4696
  534UNL     H9 4073   0.027   3.971   1.191  0.6234  1.6204  0.2155
  534UNL    H10 4074   0.108   3.817   1.206 -1.7061 -1.9386 -2.1780
  535UNL     H0 4075  -0.041   4.401   1.728  0.4687  0.3025 -2.0348
  535UNL     H1 4076  -0.018   4.662   1.842 -0.3684  0.4220  0.4716
  535UNL     C2 4077  -0.107   4.486   1.715  0.1571  0.4313  0.0960
  535UNL     C3 4078  -0.093   4.613   1.781  0.2186 -0.0871  0.1467
  535UNL     C4 4079  -0.264   4.607   1.643  0.4022  0.1376  0.0952
  535UNL     C5 4080  -0.392   4.644   1.558 -0.4191 -0.1515  0.3831
  535UNL     N6 4081  -0.215   4.480   1.642  0.6855 -0.0825 -0.3606
  535UNL     N7 4082   1.773  -0.859   1.725 -0.3940  0.3778  0.5562
  535UNL     H8 4083  -0.373   4.631   1.451 -0.5554 -1.0243  0.4534
  535UNL     H9 4084  -0.469   4.569   1.580  1.4949 -2.1166  0.7302
  535UNL    H10 4085  -0.425   4.748   1.564 -0.5687 -0.1826  0.1042
  536UNL     H0 4086  -0.047   3.636   1.800 -1.9869  1.1488  0.4799
  536UNL     H1 4087  -0.270   3.514   1.920 -0.4412  0.4481  1.4356
  536UNL     C2 4088  -0.055   3.548   1.863  0.1787  0.6276  0.0959
  536UNL     C3 4089  -0.165   3.491   1.932 -0.1497  0.6320 -0.4617
  536UNL     C4 4090   0.007   3.372   1.960  0.2050  0.3635  0.1694
  536UNL     C5 4091   0.111   3.267   2.004  0.0104  0.4971  0.0698
  536UNL     N6 4092   0.043   3.461   1.866 -0.2149 -0.1706 -0.6887
  536UNL     N7 4093  -0.124   3.377   1.993  0.5101  0.1888 -0.6478
  536UNL     H8 4094   0.215   3.299   2.019  0.3334 -1.6757  3.4470
  536UNL     H9 4095   0.128   3.185   1.934 -0.1635 -1.0151  1.7321
  536UNL    H10 4096   0.075   3.217   2.095 -2.2922  0.3224 -0.8610
  537UNL     H0 4097  -0.033   3.881   1.508  1.4339  0.4066  1.3740
  537UNL     H1 4098  -0.274   4.035   1.507 -0.0460  0.7682  0.4882
  537UNL     C2 4099  -0.050   3.988   1.502  0.2593  0.1993  0.6559
  537UNL     C3 4100  -0.170   4.064   1.505  0.1829 -0.0780 -0.7245
  537UNL     C4 4101  -0.004   4.191   1.491  0.4384  0.2198  0.1923
  537UNL     C5 4102   0.090   4.303   1.468  0.1883  0.5765  0.3988
  537UNL     N6 4103   0.048   4.069   1.479 -0.2989 -0.1586 -0.3034
  537UNL     N7 4104  -0.145   4.192   1.489 -0.2880  0.3988 -0.9649
  537UNL     H8 4105   0.154   4.282   1.383  1.2090 -0.0337  1.2929
  537UNL     H9 4106   0.151   4.340   1.552  1.0425  3.0227 -1.1957
  537UNL    H10 4107   0.034   4.389   1.429  2.0269  2.4009  1.5792
  538UNL     H0 4108   0.295   3.498   1.488  0.2040  0.6017  2.0625
  538UNL     H1 4109   0.303   3.729   1.336 -1.0225 -4.5561 -0.8373
  538UNL     C2 4110   0.269   3.600   1.515 -0.9332  0.5721  1.1296
  538UNL     C3 4111   0.270   3.715   1.438 -0.0674 -1.0690  0.0812
  538UNL     C4 4112   0.230   3.760   1.636  1.2403 -0.4514  0.3293
  538UNL     C5 4113   0.215   3.831   1.766  0.1107 -0.1966 -0.2751
  538UNL     N6 4114   0.231   3.627   1.632 -1.0568  0.7230  0.1990
  538UNL     N7 4115   0.247   3.817   1.518 -0.1874 -0.8161  0.0936
  538UNL     H8 4116   0.308   3.831   1.825 -0.0091  0.0500 -0.0823
  538UNL     H9 4117   0.124   3.813   1.825 -0.1992  2.7405  0.2573
  538UNL    H10 4118   0.205   3.938   1.749  2.7824 -0.1073 -1.8734
  539UNL     H0 4119  -1.238   4.157   1.766 -1.3713 -2.2199 -2.6178
  539UNL     H1 4120  -1.014   4.244   1.911  1.5934  1.5504 -0.4176
  539UNL     C2 4121  -1.133   4.134   1.750 -0.0116  0.8422  0.5894
  539UNL     C3 4122  -1.021   4.178   1.825 -1.1327  1.0369  0.1293
  539UNL     C4 4123  -0.970   4.024   1.678 -0.3765 -0.5250  0.3143
  539UNL     C5 4124  -0.884   3.912   1.626 -0.1582 -0.3475  0.2536
  539UNL     N6 4125  -1.097   4.050   1.651  0.0500  0.1409  0.3497
  539UNL     N7 4126   1.043  -1.444   1.783 -0.1824  0.1803  0.1961
  539UNL     H8 4127  -0.838   3.950   1.534  0.7952  0.8827  1.2158
  539UNL     H9 4128  -0.796   3.893   1.689 -1.4875 -1.1849  1.9529
  539UNL    H10 4129  -0.945   3.821   1.616 -2.1134  0.9622 -0.1636
  540UNL     H0 4130   0.440   3.639   2.233 -2.1638  0.0382  1.0072
  540UNL     H1 4131   0.198   3.546   2.100  0.4997 -3.3647  2.0041
  540UNL     C2 4132   0.420   3.593   2.137 -0.1756  0.4184  0.3689
  540UNL     C3 4133   0.300   3.553   2.065 -0.0116 -0.0643  0.8445
  540UNL     C4 4134   0.469   3.547   1.946  0.0575 -0.2809 -0.4700
  540UNL     C5 4135   0.543   3.573   1.826 -0.4116  0.3961 -0.0424
  540UNL     N6 4136   0.521   3.567   2.065 -0.3820  0.0387  0.0052
  540UNL     N7 4137   0.336   3.528   1.943  0.5570  0.7828 -0.2581
  540UNL     H8 4138   0.515   3.517   1.735 -0.0474  1.1186 -0.6145
  540UNL     H9 4139   0.647   3.543   1.842 -0.6769 -0.4639  0.1341
  540UNL    H10 4140   0.523   3.678   1.800 -2.9680 -0.6540 -3.0796
  541Zn      Zn 4141  -0.778   3.672   2.734 -0.2614 -0.1985 -0.0705
  542Zn      Zn 4142  -0.725   2.616   3.306 -0.1353 -0.0763 -0.0247
  543Zn      Zn 4143  -1.227   2.937   3.335 -0.1727  0.1843 -0.1248
  544Zn      Zn 4144  -0.268   3.327   2.724 -0.4889 -0.1325  0.0096
  545Zn      Zn 4145  -0.214   2.791   3.029  0.1643  0.2241  0.0077
  546Zn      Zn 4146   0.707  -2.091   3.037  0.0766 -0.1586 -0.0335
  547UNL     H0 4147  -1.196   3.212   3.496  0.6594 -1.5586 -0.5247
  547UNL     H1 4148  -1.152   3.198   3.773  1.5097  1.3340 -1.8723
  547UNL     C2 4149  -1.211   3.126   3.561 -0.1618 -0.5596  0.6588
  547UNL     C3 4150  -1.180   3.122   3.701  0.8317 -0.4991  0.2138
  547UNL     C4 4151  -1.240   2.935   3.627 -0.6220 -1.2621 -0.0301
  547UNL     C5 4152  -1.248   2.786   3.626  0.2089 -0.0143 -0.3412
  547UNL     N6 4153  -1.257   3.006   3.518 -0.6183 -0.9059 -0.7474
  547UNL     N7 4154  -1.213   3.003   3.745  0.5261  0.0013 -0.3139
  547UNL     H8 4155  -1.295   2.741   3.538 -0.2775 -1.4026  0.5891
  547UNL     H9 4156  -1.303   2.750   3.714 -0.3899  0.3445 -0.5644
  547UNL    H10 4157  -1.150   2.737   3.632  0.2448  0.1252  0.2753
  548UNL     H0 4158  -0.635   2.336   3.455 -0.5230 -0.2548 -0.7631
  548UNL     H1 4159  -0.649   2.105   3.319  3.3501 -0.2293 -1.4659
  548UNL     C2 4160  -0.665   2.324   3.352 -0.7086 -0.2765 -0.7082
  548UNL     C3 4161  -0.671   2.204   3.281 -0.5116 -0.5519 -0.5237
  548UNL     C4 4162  -0.728   2.359   3.156  0.3287 -0.2910 -0.4569
  548UNL     C5 4163  -0.745   2.442   3.035 -0.0137  0.0089  0.1503
  548UNL     N6 4164  -0.685   2.418   3.264  0.2612 -0.3006  0.4351
  548UNL     N7 4165  -0.712   2.225   3.155 -0.5013 -0.4487  0.6203
  548UNL     H8 4166  -0.836   2.503   3.044 -0.2592 -0.3205 -0.0855
  548UNL     H9 4167  -0.772   2.371   2.956  0.7085 -0.7726  0.5899
  548UNL    H10 4168  -0.666   2.514   3.008 -0.5280  0.2596 -0.7183
  549UNL     H0 4169  -0.979   3.044   3.170 -2.1265 -2.1579  0.8422
  549UNL     H1 4170  -0.994   3.288   3.022 -0.9476  1.0424 -1.8765
  549UNL     C2 4171  -1.055   3.120   3.175  0.0407  0.2985 -0.6944
  549UNL     C3 4172  -1.063   3.238   3.089  1.3196  0.4619  0.1566
  549UNL     C4 4173  -1.244   3.211   3.207 -0.5107  0.3956  0.1208
  549UNL     C5 4174  -1.383   3.240   3.256  0.1654 -0.0717  0.2959
  549UNL     N6 4175  -1.166   3.111   3.246 -0.4160  0.1293 -0.6079
  549UNL     N7 4176   0.776  -2.259   3.110 -0.0359  0.0216 -0.2065
  549UNL     H8 4177  -1.453   3.276   3.181  2.2873  3.1944 -0.3050
  549UNL     H9 4178  -1.373   3.320   3.330 -0.5154  1.0679 -0.8141
  549UNL    H10 4179  -1.434   3.156   3.307 -1.1066 -0.5920 -1.7426
  550UNL     H0 4180   0.685  -1.974   2.750 -0.9488 -0.3340  1.2565
  550UNL     H1 4181   0.924  -1.874   2.611  0.3072 -0.7382 -0.7049
  550UNL     C2 4182   0.789  -1.968   2.780 -0.6738  0.1273  0.2376
  550UNL     C3 4183   0.902  -1.915   2.708 -0.5727  0.5756 -0.3269
  550UNL     C4 4184   0.951  -1.973   2.905 -0.1188 -0.7453  0.2278
  550UNL     C5 4185   1.050  -2.001   3.022 -0.0144  0.1029  0.3020
  550UNL     N6 4186   0.821  -2.005   2.895 -0.5442 -0.2965 -0.8582
  550UNL     N7 4187  -0.956   3.621   2.786  0.0701 -0.7753 -0.4275
  550UNL     H8 4188   1.138  -2.059   2.993  0.4459  0.4692  0.9515
  550UNL     H9 4189   1.000  -2.059   3.101  0.2097 -1.0587 -0.3838
  550UNL    H10 4190   1.083  -1.906   3.065 -2.8731  1.5017 -0.3806
  551UNL     H0 4191  -1.237   2.655   3.260 -0.6908  1.2489  1.9026
  551UNL     H1 4192  -0.994   2.489   3.236  1.6554 -0.6307  1.8849
  551UNL     C2 4193  -1.131   2.668   3.280  0.0093 -0.2550 -0.3954
  551UNL     C3 4194  -1.012   2.589   3.273  0.1560 -0.1778  0.1315
  551UNL     C4 4195  -0.973   2.784   3.359 -0.1611 -0.2228  0.3765
  551UNL     C5 4196  -0.904   2.901   3.433 -0.3064  0.3060 -0.1135
  551UNL     N6 4197  -1.102   2.789   3.328  0.2013  0.0375 -0.6523
  551UNL     N7 4198  -0.916   2.664   3.326  0.0102 -0.1913  0.2300
  551UNL     H8 4199  -0.932   3.004   3.407 -1.4745 -0.2270 -1.0714
  551UNL     H9 4200  -0.800   2.915   3.401 -0.6838  0.9868 -1.0998
  551UNL    H10 4201  -0.908   2.891   3.542 -0.3048 -0.1689 -0.1542
  552UNL     H0 4202  -0.034   3.396   2.273 -0.0087  2.6628  0.9601
  552UNL     H1 4203  -0.062   3.486   2.542  0.2645 -0.5698  0.5494
  552UNL     C2 4204  -0.115   3.380   2.343 -0.0951  0.9295  0.5136
  552UNL     C3 4205  -0.123   3.422   2.480 -0.3084  0.4144  0.0589
  552UNL     C4 4206  -0.283   3.295   2.423 -0.4580  0.4721  0.2834
  552UNL     C5 4207  -0.405   3.214   2.450 -0.5925  0.1252  0.6478
  552UNL     N6 4208  -0.217   3.297   2.305 -0.2990 -0.8869 -0.1582
  552UNL     N7 4209  -0.230   3.367   2.527 -0.3813 -0.2187 -1.1437
  552UNL     H8 4210  -0.405   3.148   2.362 -2.0409 -1.4724  1.7868
  552UNL     H9 4211  -0.495   3.277   2.453  0.1576  1.2548  0.3204
  552UNL    H10 4212  -0.391   3.152   2.539 -0.0087 -1.1882 -0.3331
  553UNL     H0 4213  -0.564   3.731   2.967 -0.7053 -0.9439 -0.4065
  553UNL     H1 4214  -0.558   3.971   3.101 -0.2042  1.9463  0.4534
  553UNL     C2 4215  -0.630   3.814   2.947 -0.0761 -0.4268 -0.3825
  553UNL     C3 4216  -0.619   3.937   3.019  0.0913  0.3520  0.8736
  553UNL     C4 4217  -0.771   3.936   2.873 -0.0028 -0.0344 -0.0216
  553UNL     C5 4218  -0.896   3.981   2.796  0.1248  0.5602 -0.5889
  553UNL     N6 4219  -0.710   3.822   2.846  0.9578 -0.0426  0.0976
  553UNL     N7 4220   1.248  -1.532   2.968 -0.1236 -0.2995 -0.3058
  553UNL     H8 4221  -0.906   4.088   2.777 -1.7327  0.1352 -2.3275
  553UNL     H9 4222  -0.898   3.921   2.704 -0.1879 -0.6857  0.1947
  553UNL    H10 4223  -0.985   3.947   2.851  0.4575 -0.5439 -0.6991
  554UNL     H0 4224  -0.490   2.935   2.964  1.6170  1.2226  1.4822
  554UNL     H1 4225  -0.735   2.854   3.088  0.2378  3.0932  1.6252
  554UNL     C2 4226  -0.510   2.866   3.045  0.1196  0.4038  0.4494
  554UNL     C3 4227  -0.633   2.824   3.105 -0.5476 -0.3361  1.0031
  554UNL     C4 4228  -0.469   2.709   3.178 -0.1497 -0.1405 -0.1373
  554UNL     C5 4229  -0.395   2.590   3.242 -0.0084 -0.0198 -0.1685
  554UNL     N6 4230  -0.410   2.795   3.097 -0.2149 -0.3187 -0.0825
  554UNL     N7 4231  -0.604   2.723   3.185 -0.1685  0.4316  0.3463
  554UNL     H8 4232  -0.445   2.545   3.328  0.7354 -0.3902  0.0822
  554UNL     H9 4233  -0.302   2.618   3.293  0.5972 -0.4281 -1.0140
  554UNL    H10 4234  -0.382   2.513   3.165 -1.7192  0.5256 -1.0436
  555UNL     H0 4235  -0.558   3.210   2.798 -1.3838  0.4433  0.8234
  555UNL     H1 4236  -0.789   3.376   2.799 -0.6394  1.8341 -0.0891
  555UNL     C2 4237  -0.574   3.315   2.781 -0.2494  0.5498  0.3086
  555UNL     C3 4238  -0.688   3.399   2.768 -0.3926  0.0849 -0.6751
  555UNL     C4 4239  -0.516   3.507   2.715 -0.5721 -0.3286  0.4833
  555UNL     C5 4240  -0.420   3.613   2.671  0.0939  0.0637  0.4366
  555UNL     N6 4241  -0.472   3.387   2.735 -0.4360  0.0567  0.2428
  555UNL     N7 4242  -0.650   3.521   2.731  0.1119 -0.4185  0.3537
  555UNL     H8 4243  -0.369   3.662   2.755  3.2633 -1.7526 -0.2484
  555UNL     H9 4244  -0.459   3.685   2.598 -0.8539 -0.3326  0.5440
  555UNL    H10 4245  -0.332   3.573   2.618  0.0901  1.5210 -0.7308
  556UNL     H0 4246  -0.120   2.844   2.736 -0.9573 -0.7084 -0.9663
  556UNL     H1 4247  -0.180   3.074   2.597 -0.4094  0.5951  0.3520
  556UNL     C2 4248  -0.173   2.933   2.767 -0.1957 -0.3760 -0.5983
  556UNL     C3 4249  -0.198   3.053   2.701 -0.1148  0.5535  0.3969
  556UNL     C4 4250  -0.246   3.080   2.895 -0.3122 -0.1453  0.0492
  556UNL     C5 4251  -0.267   3.149   3.027  0.7065  0.3206  0.1241
  556UNL     N6 4252  -0.212   2.951   2.891 -0.2074 -0.6989 -0.7663
  556UNL     N7 4253  -0.245   3.149   2.780 -0.4969 -0.1000 -0.6088
  556UNL     H8 4254  -0.305   3.079   3.103  0.2858 -2.0486 -2.1098
  556UNL     H9 4255  -0.345   3.226   3.014 -2.8487 -2.5335  2.4505
  556UNL    H10 4256  -0.176   3.195   3.067 -0.8334  1.4458  2.5911
  557UNL     H0 4257  -1.755   3.507   2.947  1.0883  4.0369 -0.0181
  557UNL     H1 4258  -1.530   3.589   3.089  2.3280 -1.7563  1.0556
  557UNL     C2 4259  -1.653   3.473   2.937 -0.0834 -0.3932  0.9197
  557UNL     C3 4260  -1.540   3.517   3.009  0.0845 -0.6315  0.2430
  557UNL     C4 4261  -1.486   3.374   2.867  0.1931  0.1785  0.2612
  557UNL     C5 4262  -1.395   3.269   2.799 -0.1712 -0.3111 -0.0441
  557UNL     N6 4263  -1.614   3.384   2.847  0.6180 -0.2645  0.3394
  557UNL     N7 4264   0.523  -2.101   2.971 -0.0615  0.3154  0.3592
  557UNL     H8 4265  -1.444   3.215   2.716 -0.3868 -0.1888  0.0025
  557UNL     H9 4266  -1.317   3.322   2.743 -0.3557  1.0846  0.9801
  557UNL    H10 4267  -1.333   3.202   2.860 -0.4171 -0.8504 -0.3771
  558UNL     H0 4268  -0.016   2.970   3.466  0.4181 -1.6158  1.4206
  558UNL     H1 4269  -0.247   2.905   3.323  0.6236 -0.3898  0.8612
  558UNL     C2 4270  -0.025   2.923   3.369  0.8589  0.5111  0.2775
  558UNL     C3 4271  -0.143   2.896   3.294  0.5194 -0.0907  0.3739
  558UNL     C4 4272   0.027   2.844   3.191 -0.4425  0.3660  0.0193
  558UNL     C5 4273   0.118   2.809   3.073 -0.2813 -0.3025  0.1203
  558UNL     N6 4274   0.079   2.898   3.297 -0.4926  0.4211  0.0959
  558UNL     N7 4275  -0.107   2.858   3.173 -0.1624 -0.0786 -0.2234
  558UNL     H8 4276   0.082   2.722   3.016 -2.4421  0.5256  0.1353
  558UNL     H9 4277   0.220   2.790   3.109 -0.1228  0.6193  0.1794
  558UNL    H10 4278   0.138   2.900   3.015 -1.4071  0.8384  1.4537
  559Zn      Zn 4279  -1.226   2.959   3.935  0.0599  0.2409 -0.0459
  560Zn      Zn 4280   2.725  -0.871  -0.323  0.1276  0.4400  0.3015
  561Zn      Zn 4281  -1.688   2.232   4.509  0.0272  0.0380  0.1017
  562Zn      Zn 4282  -0.727   2.629   3.894  0.2081 -0.3007 -0.2620
  563Zn      Zn 4283  -0.727   2.098   4.194 -0.2575  0.1251  0.2082
  564Zn      Zn 4284   2.207  -0.017  -0.595  0.0164  0.1468  0.0227
  565UNL     H0 4285  -1.566   2.489   4.648 -0.5132 -0.4842 -0.9465
  565UNL     H1 4286  -1.576   2.504   4.932  0.4652 -1.8082  2.1333
  565UNL     C2 4287  -1.608   2.423   4.723 -0.8400 -0.0971 -0.7870
  565UNL     C3 4288  -1.610   2.427   4.863 -0.0476  0.2377 -0.0136
  565UNL     C4 4289  -1.676   2.238   4.800  0.1464 -0.3322 -0.1078
  565UNL     C5 4290  -1.712   2.091   4.791  0.4940 -0.0811 -0.2058
  565UNL     N6 4291  -1.663   2.308   4.687 -0.8061 -0.5608 -0.2745
  565UNL     N7 4292   2.262  -0.460   0.106  0.1449  0.3231 -0.4884
  565UNL     H8 4293  -1.784   2.074   4.709  0.0918 -2.2097  0.5339
  565UNL     H9 4294  -1.764   2.058   4.882 -1.1168  3.1899  0.2086
  565UNL    H10 4295  -1.622   2.029   4.782  1.8746  1.9122 -0.7807
  566UNL     H0 4296   2.864  -1.144  -0.234  0.1319  1.6428  0.0591
  566UNL     H1 4297   2.754  -1.393  -0.315  0.2690  0.0790  0.8552
  566UNL     C2 4298   2.797  -1.167  -0.316  0.6008  0.5829 -0.0457
  566UNL     C3 4299   2.737  -1.293  -0.355 -0.1360 -0.3225 -0.0132
  566UNL     C4 4300   2.688  -1.136  -0.485  0.0829  0.1224 -0.1944
  566UNL     C5 4301   2.662  -1.069  -0.606  0.7317  0.0582 -0.4741
  566UNL     N6 4302   2.729  -1.072  -0.376 -0.3656 -0.5130 -0.3889
  566UNL     N7 4303  -1.244   1.502   4.334 -0.1077 -0.2551 -0.2089
  566UNL     H8 4304   2.746  -1.057  -0.676  1.0305  0.2779 -0.0766
  566UNL     H9 4305   2.618  -0.971  -0.586  2.2112  0.8040 -0.7367
  566UNL    H10 4306   2.581  -1.125  -0.655 -1.5745  1.3671  1.6453
  567UNL     H0 4307  -1.502   2.291   4.250 -0.3477  0.9111 -1.7576
  567UNL     H1 4308  -1.526   2.523   4.098 -1.2355  0.1903 -0.7753
  567UNL     C2 4309  -1.576   2.369   4.262 -0.3870  0.5596  1.1436
  567UNL     C3 4310  -1.581   2.485   4.183 -0.7761  0.1105 -0.5095
  567UNL     C4 4311  -1.708   2.491   4.348 -0.2309 -0.2954  0.0537
  567UNL     C5 4312  -1.826   2.542   4.427 -0.3169  0.0193  0.0622
  567UNL     N6 4313  -1.654   2.373   4.365  0.0121  0.4508  0.2585
  567UNL     N7 4314   2.260  -0.208  -0.563  0.1853  0.1588  0.3307
  567UNL     H8 4315  -1.916   2.481   4.412  1.3538 -2.5073 -0.2752
  567UNL     H9 4316  -1.848   2.649   4.413 -2.1603 -0.1810  1.0930
  567UNL    H10 4317  -1.808   2.527   4.534  0.6048 -1.6702 -0.2942
  568UNL     H0 4318   2.181   0.105  -0.895 -0.5333  1.0966 -1.4153
  568UNL     H1 4319   2.415   0.192  -1.028  1.1909 -1.4665 -0.7805
  568UNL     C2 4320   2.284   0.107  -0.863 -0.9617 -0.1222  0.1538
  568UNL     C3 4321   2.403   0.144  -0.932  0.1305 -0.7408 -0.5228
  568UNL     C4 4322   2.449   0.069  -0.749 -0.1723 -0.1872 -0.1363
  568UNL     C5 4323   2.532   0.052  -0.621 -0.4685 -0.5047 -0.2258
  568UNL     N6 4324   2.324   0.064  -0.745 -0.0653  0.0953  0.1788
  568UNL     N7 4325  -1.413   2.908   3.954 -0.0815  0.2314 -0.3278
  568UNL     H8 4326   2.516  -0.045  -0.573  1.9545 -0.4526  0.7928
  568UNL     H9 4327   2.519   0.133  -0.547 -2.3819 -1.5547  0.6702
  568UNL    H10 4328   2.639   0.053  -0.642 -0.0541  2.7321  1.3208
  569UNL     H0 4329  -1.716   1.926   4.426  0.0389 -0.4151  1.3766
  569UNL     H1 4330  -1.491   1.760   4.423  0.6169  0.2047 -0.9275
  569UNL     C2 4331  -1.611   1.945   4.447  0.2457 -0.1183  0.1258
  569UNL     C3 4332  -1.493   1.865   4.451  0.0254 -0.0104 -0.0932
  569UNL     C4 4333  -1.447   2.067   4.498 -0.5180 -0.0832 -0.1374
  569UNL     C5 4334  -1.372   2.177   4.572  0.1433  0.9245 -0.0729
  569UNL     N6 4335  -1.579   2.068   4.481  0.0383 -0.4233 -0.0589
  569UNL     N7 4336   2.536  -0.834  -0.338 -0.0299 -0.0268 -0.1705
  569UNL     H8 4337  -1.379   2.180   4.681  2.7029 -0.8572  0.2224
  569UNL     H9 4338  -1.391   2.269   4.515 -0.8937 -0.3877 -1.9863
  569UNL    H10 4339  -1.266   2.158   4.554 -0.1486  0.7135 -1.8125
  570UNL     H0 4340  -0.490   2.756   3.466 -1.1722 -0.5262 -1.2109
  570UNL     H1 4341  -0.501   2.798   3.736  0.5239  0.1368 -0.5451
  570UNL     C2 4342  -0.560   2.707   3.533  0.0405 -0.5706  0.0704
  570UNL     C3 4343  -0.560   2.733   3.673  0.5617 -0.5908  0.1550
  570UNL     C4 4344  -0.723   2.605   3.604 -0.3558 -0.0916  0.1739
  570UNL     C5 4345  -0.850   2.516   3.609 -0.4095  0.2788 -0.5154
  570UNL     N6 4346  -0.663   2.639   3.492  0.2430 -0.5085 -0.3776
  570UNL     N7 4347  -0.662   2.659   3.718 -0.1257 -0.0559  0.3620
  570UNL     H8 4348  -0.855   2.439   3.532 -0.6083 -0.5424  0.3076
  570UNL     H9 4349  -0.943   2.574   3.623 -0.5800 -0.4355  1.6874
  570UNL    H10 4350  -0.844   2.462   3.704 -0.4202  0.9629 -0.1123
  571UNL     H0 4351  -1.077   2.990   4.210  1.1695  0.3887  1.4427
  571UNL     H1 4352  -1.008   3.259   4.285  2.4262  1.4874 -2.1952
  571UNL     C2 4353  -1.107   3.091   4.182  0.5974  0.0088  0.6487
  571UNL     C3 4354  -1.083   3.226   4.214 -0.5074  1.0211  0.9101
  571UNL     C4 4355  -1.226   3.220   4.065 -0.7373 -0.0650 -0.2153
  571UNL     C5 4356  -1.340   3.263   3.975 -0.3082  0.5581 -0.1117
  571UNL     N6 4357  -1.186   3.093   4.076 -0.0252 -0.0724  0.0458
  571UNL     N7 4358   2.766   0.532  -0.659  0.1517  0.0940  0.2399
  571UNL     H8 4359  -1.407   3.329   4.032 -1.1069  0.1482 -0.5660
  571UNL     H9 4360  -1.314   3.313   3.880 -1.2755 -1.7964 -1.7015
  571UNL    H10 4361  -1.400   3.181   3.934  1.1607 -1.2308  1.1784
  572UNL     H0 4362  -0.986   2.254   4.185  0.8484 -2.0062 -1.8883
  572UNL     H1 4363  -1.215   2.171   4.309  0.0989  0.1660 -1.4091
  572UNL     C2 4364  -1.003   2.166   4.246  0.1776 -0.6393  0.0089
  572UNL     C3 4365  -1.117   2.125   4.314  0.1438  0.3735  0.2261
  572UNL     C4 4366  -0.960   1.987   4.340 -0.2833  1.2932  0.6110
  572UNL     C5 4367  -0.888   1.865   4.398  0.4966 -0.3225  0.1933
  572UNL     N6 4368  -0.904   2.085   4.278 -0.6491 -0.0839  0.2411
  572UNL     N7 4369   2.835  -0.764  -0.438 -0.2316 -0.3689  0.2991
  572UNL     H8 4370  -0.781   1.885   4.389  0.3073  0.8442  0.3729
  572UNL     H9 4371  -0.909   1.766   4.356  0.0499 -0.3634  0.5070
  572UNL    H10 4372  -0.904   1.855   4.506 -0.5905 -2.2224 -0.1014
  573UNL     H0 4373  -1.007   2.499   3.915  1.1495  0.2378 -0.5122
  573UNL     H1 4374  -1.234   2.649   3.986  1.1190 -1.3973  0.7584
  573UNL     C2 4375  -1.020   2.606   3.925  0.8175  0.1888 -0.4041
  573UNL     C3 4376  -1.134   2.683   3.966  0.3372  0.5283 -0.2220
  573UNL     C4 4377  -0.977   2.804   3.915 -0.3567  0.2005 -0.4014
  573UNL     C5 4378  -0.903   2.925   3.870  0.4237  0.0800  0.1383
  573UNL     N6 4379  -0.922   2.684   3.899 -0.1181 -0.1139 -0.8485
  573UNL     N7 4380  -1.106   2.808   3.964  0.4691  0.3388  0.1591
  573UNL     H8 4381  -0.794   2.913   3.867  0.4795  0.4409  0.6400
  573UNL     H9 4382  -0.926   2.998   3.949  1.5659 -0.7570  1.2689
  573UNL    H10 4383  -0.944   2.964   3.776 -0.5986  0.3028  0.6571
  574UNL     H0 4384  -0.626   2.127   3.891 -1.6186  0.1550 -1.6305
  574UNL     H1 4385  -0.592   2.378   3.778 -0.1340  2.4009  1.0260
  574UNL     C2 4386  -0.658   2.223   3.929 -0.0020  0.3207 -0.6102
  574UNL     C3 4387  -0.645   2.354   3.869 -0.0512 -0.2602  0.4632
  574UNL     C4 4388  -0.733   2.369   4.060 -0.0784  0.2446  0.1306
  574UNL     C5 4389  -0.772   2.443   4.185 -0.4097  0.6307 -0.0286
  574UNL     N6 4390  -0.707   2.243   4.054 -0.0442 -0.0786 -0.9179
  574UNL     N7 4391  -0.698   2.445   3.951  0.2881 -0.3065 -0.2187
  574UNL     H8 4392  -0.875   2.479   4.172 -1.5087 -2.7380 -2.2020
  574UNL     H9 4393  -0.709   2.526   4.220  1.3963  0.0290 -1.6866
  574UNL    H10 4394  -0.769   2.384   4.278  3.8519 -0.2006 -0.4806
  575UNL     H0 4395  -2.208   2.828   4.103  0.1479  0.5184 -1.1039
  575UNL     H1 4396  -2.002   2.882   4.279 -0.2878 -1.6868  1.6720
  575UNL     C2 4397  -2.112   2.777   4.103  0.0995  0.4281 -0.9337
  575UNL     C3 4398  -2.008   2.808   4.199  0.4472  0.4445 -0.4876
  575UNL     C4 4399  -1.953   2.655   4.065  0.0025  0.1772 -0.1175
  575UNL     C5 4400  -1.858   2.569   3.978 -0.0526 -0.6029  0.0136
  575UNL     N6 4401  -2.081   2.672   4.033 -0.1277 -0.3579  0.0311
  575UNL     N7 4402   2.012  -0.043  -0.640 -0.6059 -0.1593 -0.2467
  575UNL     H8 4403  -1.872   2.466   4.012 -1.4635 -0.0438  1.2873
  575UNL     H9 4404  -1.881   2.575   3.871  1.6921  3.9529 -0.3488
  575UNL    H10 4405  -1.755   2.605   3.987  0.0608 -0.6022 -1.1779
  576UNL     H0 4406  -0.522   2.233   4.641  0.5527 -3.9893  0.7128
  576UNL     H1 4407  -0.731   2.106   4.511 -0.0680 -0.9522 -1.8872
  576UNL     C2 4408  -0.526   2.201   4.537 -0.2481 -0.2281 -0.5844
  576UNL     C3 4409  -0.635   2.134   4.469  0.1237  0.0490 -0.8487
  576UNL     C4 4410  -0.482   2.167   4.334 -0.0494 -0.1048  0.3062
  576UNL     C5 4411  -0.404   2.178   4.209  0.3051  0.1460  0.4654
  576UNL     N6 4412  -0.431   2.202   4.450  0.3504 -0.7693 -0.1728
  576UNL     N7 4413  -0.608   2.121   4.341  0.2745  0.0640  0.1626
  576UNL     H8 4414  -0.462   2.137   4.125  0.8195 -0.1107  0.2277
  576UNL     H9 4415  -0.305   2.131   4.206  0.9856  1.5874 -0.7882
  576UNL    H10 4416  -0.379   2.281   4.181 -0.0862 -0.6400 -3.2257
  577Zn      Zn 4417   3.156   0.878   0.311 -0.3862 -0.4992  0.3249
  578Zn      Zn 4418   3.178  -0.159   0.865 -0.2085  0.2388 -0.2253
  579Zn      Zn 4419   2.677   0.191   0.905 -0.1957 -0.0470  0.4000
  580Zn      Zn 4420   3.653   0.532   0.315  0.0036  0.1976  0.1508
  581Zn      Zn 4421   3.682   0.022   0.618  0.0483  0.1182  0.2326
  582Zn      Zn 4422   2.640   0.691   0.577 -0.2193  0.0713 -0.0834
  583UNL     H0 4423   2.740   0.444   1.059  1.8687  0.7229  0.5928
  583UNL     H1 4424   2.752   0.436   1.351  0.5306  0.8228 -0.0658
  583UNL     C2 4425   2.724   0.365   1.131  0.1666  0.4011 -0.0890
  583UNL     C3 4426   2.734   0.362   1.274  0.5726 -0.0711  0.7738
  583UNL     C4 4427   2.669   0.171   1.197 -0.4998  0.0320 -0.8034
  583UNL     C5 4428   2.649   0.018   1.201  0.0641 -0.1756 -0.2725
  583UNL     N6 4429   2.686   0.248   1.088 -0.6575  0.6391 -0.0205
  583UNL     N7 4430   2.702   0.237   1.316  0.4117 -0.4930 -0.5993
  583UNL     H8 4431   2.603  -0.014   1.107 -0.7819  2.3381 -0.7904
  583UNL     H9 4432   2.581  -0.006   1.284  1.7768  1.3996  1.7150
  583UNL    H10 4433   2.749  -0.026   1.195  1.2812  2.1095  1.3159
  584UNL     H0 4434   3.300  -0.400   1.022  0.1694  1.9570 -1.9746
  584UNL     H1 4435   3.248  -0.679   0.923 -0.1370 -1.6241 -3.0028
  584UNL     C2 4436   3.244  -0.445   0.942 -0.0554 -0.1552 -0.7199
  584UNL     C3 4437   3.228  -0.579   0.887  0.1449 -0.5798 -0.4944
  584UNL     C4 4438   3.176  -0.423   0.742 -0.0753  0.2819 -1.1220
  584UNL     C5 4439   3.150  -0.355   0.615  0.0346  0.3550 -0.4245
  584UNL     N6 4440   3.206  -0.357   0.853  0.2989 -0.4880  0.4211
  584UNL     N7 4441   3.190  -0.558   0.761 -0.3572  0.0716 -0.1803
  584UNL     H8 4442   3.082  -0.422   0.561 -2.5105  1.2111  1.4953
  584UNL     H9 4443   3.226  -0.350   0.536 -1.3911  1.9805 -1.7631
  584UNL    H10 4444   3.106  -0.255   0.622 -0.6186  0.0839 -0.6221
  585UNL     H0 4445   2.876   0.261   0.650 -0.0799 -0.3881 -2.1180
  585UNL     H1 4446   2.840   0.499   0.515 -2.1003  1.8299  0.3512
  585UNL     C2 4447   2.798   0.334   0.665 -0.0793 -0.7279 -0.2867
  585UNL     C3 4448   2.778   0.457   0.593 -0.1172 -0.6047  0.7438
  585UNL     C4 4449   2.637   0.434   0.751 -0.1517 -0.7398 -0.8506
  585UNL     C5 4450   2.513   0.458   0.830  0.2256  0.1915 -0.5585
  585UNL     N6 4451   2.721   0.339   0.773  0.3999  0.1242 -0.0429
  585UNL     N7 4452   2.682   0.517   0.650 -0.2648  0.1496  0.2302
  585UNL     H8 4453   2.452   0.544   0.799 -2.3794 -1.9572 -1.7664
  585UNL     H9 4454   2.534   0.459   0.938  2.5406  1.6046 -0.9366
  585UNL    H10 4455   2.443   0.380   0.799  2.3575 -2.0865 -0.0102
  586UNL     H0 4456   2.647   0.740   0.281  0.7052  0.6817 -0.3244
  586UNL     H1 4457   2.884   0.824   0.157  0.5146  1.7992  0.6105
  586UNL     C2 4458   2.746   0.762   0.319  0.6062  0.1255  0.2730
  586UNL     C3 4459   2.866   0.793   0.259 -0.4688 -0.6844 -0.2266
  586UNL     C4 4460   2.901   0.787   0.453  0.6646 -0.0338  0.2818
  586UNL     C5 4461   2.964   0.794   0.590 -0.6352 -0.3833  0.2068
  586UNL     N6 4462   2.782   0.738   0.441 -0.0602 -0.2225 -0.1188
  586UNL     N7 4463   2.960   0.819   0.343 -0.6732 -0.4254 -0.1022
  586UNL     H8 4464   2.914   0.736   0.668  0.0397  0.0319  0.9645
  586UNL     H9 4465   3.011   0.891   0.612 -1.3342  0.0894 -0.3209
  586UNL    H10 4466   3.056   0.738   0.573  0.7809  2.5128 -2.9015
  587UNL     H0 4467   2.653  -0.103   0.865 -0.3375  1.9477 -0.6933
  587UNL     H1 4468   2.880  -0.273   0.817  0.0571  0.0668  0.1779
  587UNL     C2 4469   2.760  -0.090   0.879  0.0296 -0.6918 -0.3408
  587UNL     C3 4470   2.876  -0.169   0.847 -0.7179  0.0698  0.0996
  587UNL     C4 4471   2.934   0.024   0.900 -0.3407  0.7592 -0.3728
  587UNL     C5 4472   3.015   0.149   0.926 -0.4324 -0.3604  0.0035
  587UNL     N6 4473   2.805   0.031   0.903 -0.1586  0.2486  0.5496
  587UNL     N7 4474   2.987  -0.095   0.863  0.1170 -0.3464  1.0059
  587UNL     H8 4475   3.060   0.156   1.026  3.5092  1.4488 -1.6518
  587UNL     H9 4476   2.966   0.242   0.894  1.1062  0.4817 -0.0080
  587UNL    H10 4477   3.112   0.150   0.873 -0.4077 -1.1525  0.0193
  588UNL     H0 4478   3.897   0.651  -0.125  0.1442  0.8970  1.7717
  588UNL     H1 4479   3.901   0.666   0.148 -0.0553 -0.3902  0.5766
  588UNL     C2 4480   3.821   0.615  -0.057 -0.2106 -0.7777  0.5300
  588UNL     C3 4481   3.826   0.623   0.083  0.4841  0.2825 -0.5232
  588UNL     C4 4482   3.650   0.516   0.016  0.8625  0.4378 -0.5268
  588UNL     C5 4483   3.512   0.455   0.023  0.2317 -0.5942  0.0917
  588UNL     N6 4484   3.714   0.543  -0.095  0.4919 -1.0649 -0.3560
  588UNL     N7 4485   3.716   0.562   0.128 -0.3647  0.0103 -0.3144
  588UNL     H8 4486   3.440   0.537   0.013 -0.6081 -1.2141  0.8963
  588UNL     H9 4487   3.497   0.413   0.123 -0.7648  2.5489  1.3879
  588UNL    H10 4488   3.502   0.382  -0.058  0.9577 -0.3176 -0.2579
  589UNL     H0 4489   3.368   0.924   0.560  0.7022  1.0550 -2.7884
  589UNL     H1 4490   3.368   1.161   0.690  0.2213 -0.0838  0.3855
  589UNL     C2 4491   3.294   1.003   0.551  0.0867  0.9010 -0.0704
  589UNL     C3 4492   3.296   1.125   0.617  0.2312  0.1123  0.2794
  589UNL     C4 4493   3.165   1.132   0.460  0.0062  0.0971  0.1987
  589UNL     C5 4494   3.061   1.185   0.359 -0.5239  0.3949  0.3467
  589UNL     N6 4495   3.221   1.008   0.448  0.2823  0.2241  0.0608
  589UNL     N7 4496   3.214   1.209   0.560  0.9991 -0.5301 -0.0686
  589UNL     H8 4497   3.016   1.101   0.305  2.2477 -1.6993  1.0475
  589UNL     H9 4498   2.973   1.234   0.402 -1.1532  0.7372 -1.2362
  589UNL    H10 4499   3.113   1.251   0.288  0.2294  2.1945  2.4572
  590UNL     H0 4500   3.394   0.144   0.530 -1.8505 -1.7797 -1.3947
  590UNL     H1 4501   3.161   0.067   0.664  0.6469  0.6141 -0.9553
  590UNL     C2 4502   3.390   0.072   0.611  0.4510 -0.1975  0.2659
  590UNL     C3 4503   3.266   0.044   0.673  0.4185 -0.0974  0.1161
  590UNL     C4 4504   3.433  -0.071   0.754 -0.3948  1.2400  0.3270
  590UNL     C5 4505   3.523  -0.176   0.828  0.4442 -0.8626 -0.1340
  590UNL     N6 4506   3.488   0.012   0.668 -0.0256  0.1092  0.0534
  590UNL     N7 4507   3.298  -0.050   0.757  0.3442  0.3390  0.5099
  590UNL     H8 4508   3.469  -0.257   0.878 -1.4016  0.3196 -0.1267
  590UNL     H9 4509   3.565  -0.124   0.915 -0.9070 -0.3792  0.2570
  590UNL    H10 4510   3.603  -0.219   0.767  0.1956 -4.6091  1.9056
  591UNL     H0 4511   3.358   0.448   0.443 -2.3674 -0.3998 -1.1952
  591UNL     H1 4512   3.139   0.611   0.388 -0.1835  1.2502 -1.8419
  591UNL     C2 4513   3.363   0.540   0.387  0.3535 -0.1968 -0.7258
  591UNL     C3 4514   3.243   0.622   0.363  0.2069  0.3500 -0.7142
  591UNL     C4 4515   3.421   0.732   0.302  0.0794  0.1535  0.1679
  591UNL     C5 4516   3.516   0.826   0.238  0.3572  0.3961 -0.5794
  591UNL     N6 4517   3.464   0.610   0.335 -0.1476 -0.1018  0.1815
  591UNL     N7 4518   3.284   0.741   0.317 -0.0005 -0.2931 -0.5481
  591UNL     H8 4519   3.506   0.923   0.287  0.5035 -0.4219  1.1452
  591UNL     H9 4520   3.494   0.855   0.134  0.7791 -0.7190 -0.9975
  591UNL    H10 4521   3.618   0.789   0.256  0.0042  0.6474  2.3840
  592UNL     H0 4522   3.805   0.034   0.336 -0.1834  0.3334 -0.9099
  592UNL     H1 4523   3.748   0.270   0.163 -0.6308 -1.1827 -0.5754
  592UNL     C2 4524   3.758   0.130   0.353 -0.0086  0.2942 -0.1712
  592UNL     C3 4525   3.731   0.245   0.267  0.5581  0.0682 -0.0599
  592UNL     C4 4526   3.667   0.281   0.469  0.2525 -0.1608 -0.4849
  592UNL     C5 4527   3.621   0.353   0.595 -0.0967 -0.2342 -0.4018
  592UNL     N6 4528   3.711   0.160   0.473 -0.3239 -0.1533 -0.1370
  592UNL     N7 4529   3.676   0.335   0.346  0.1685  0.2239 -0.3247
  592UNL     H8 4530   3.679   0.442   0.623  0.9473 -0.4393 -1.8144
  592UNL     H9 4531   3.597   0.283   0.676  0.8473  0.3489  0.3938
  592UNL    H10 4532   3.533   0.411   0.565 -0.1677  0.6571  1.3783
  593UNL     H0 4533   2.135   0.740   0.468  0.1757  0.9857  2.5103
  593UNL     H1 4534   2.363   0.837   0.620  1.8117  0.4453 -0.6499
  593UNL     C2 4535   2.239   0.711   0.466 -0.3098 -0.9103 -0.4135
  593UNL     C3 4536   2.347   0.756   0.550  0.0552 -0.2747  0.5012
  593UNL     C4 4537   2.416   0.597   0.426  0.0455 -0.3361  0.2284
  593UNL     C5 4538   2.499   0.497   0.358 -0.3324  0.1300 -0.1676
  593UNL     N6 4539   2.292   0.615   0.394  0.2737 -0.0929 -0.8852
  593UNL     N7 4540   2.453   0.682   0.521 -0.0639 -0.1794  0.0877
  593UNL     H8 4541   2.475   0.494   0.251  1.6825  1.8405 -0.7375
  593UNL     H9 4542   2.606   0.516   0.369 -0.2111 -0.7820  0.3922
  593UNL    H10 4543   2.471   0.397   0.394 -2.6611 -0.0015 -2.0798
  594UNL     H0 4544   3.912   0.165   1.075  1.9602 -0.4997 -0.3406
  594UNL     H1 4545   3.674   0.073   0.961 -0.3932  0.2776  0.4199
  594UNL     C2 4546   3.886   0.135   0.974  0.0081  0.8639 -0.3108
  594UNL     C3 4547   3.768   0.086   0.909 -0.3144 -0.0650  0.4744
  594UNL     C4 4548   3.928   0.069   0.778 -0.6340 -0.7312 -0.2707
  594UNL     C5 4549   4.003   0.042   0.651  0.6940 -0.3635 -0.2011
  594UNL     N6 4550   3.985   0.121   0.886  0.6359  0.4404  0.3960
  594UNL     N7 4551   3.793   0.061   0.781  0.5975 -0.3884 -0.1592
  594UNL     H8 4552   4.092   0.106   0.644  1.1188 -0.9766 -0.5155
  594UNL     H9 4553   3.939   0.054   0.563  0.3469  1.3360  0.2441
  594UNL    H10 4554   4.052  -0.056   0.641 -0.5122 -0.8181 -2.3785
  595Zn      Zn 4555   2.694   0.171   1.503 -0.3397 -0.1514  0.1208
  596Zn      Zn 4556   2.697  -0.878   2.083 -0.1687  0.0004  0.1175
  597Zn      Zn 4557   2.216  -0.524   2.110  0.3758 -0.0848  0.1423
  598Zn      Zn 4558   3.185  -0.168   1.475 -0.0945  0.3285  0.2697
  599Zn      Zn 4559   3.193  -0.689   1.784 -0.1685 -0.0507 -0.0962
  600Zn      Zn 4560   2.208  -0.004   1.822  0.1553 -0.1588 -0.0294
  601UNL     H0 4561   2.323  -0.262   2.264  1.0547 -0.9579 -0.2158
  601UNL     H1 4562   2.295  -0.252   2.533 -0.9878  0.3051  0.5837
  601UNL     C2 4563   2.286  -0.342   2.327  0.2711 -0.5707 -0.1739
  601UNL     C3 4564   2.265  -0.334   2.469 -0.4704  0.7192 -0.1988
  601UNL     C4 4565   2.206  -0.522   2.399  0.0847  0.0662  0.2630
  601UNL     C5 4566   2.149  -0.660   2.392 -0.1555 -0.1241  0.4123
  601UNL     N6 4567   2.228  -0.453   2.289 -0.1024  0.2914 -0.5706
  601UNL     N7 4568   2.223  -0.450   2.513  0.2172  0.6269 -0.3538
  601UNL     H8 4569   2.181  -0.715   2.303  1.8582 -0.2637  1.1594
  601UNL     H9 4570   2.039  -0.662   2.395 -0.1744  0.5243  0.2340
  601UNL    H10 4571   2.179  -0.730   2.472  1.5651  1.4147  1.1722
  602UNL     H0 4572   2.810  -1.137   2.225 -1.0787  1.9702 -0.2512
  602UNL     H1 4573   2.810  -1.395   2.079  0.3642 -0.0207 -1.0614
  602UNL     C2 4574   2.771  -1.166   2.128 -0.2738  0.0349 -0.0379
  602UNL     C3 4575   2.770  -1.296   2.059 -0.3165 -0.2390 -0.7735
  602UNL     C4 4576   2.675  -1.145   1.941 -0.1944 -0.5994 -0.0419
  602UNL     C5 4577   2.633  -1.070   1.812  0.0764  0.4177  0.4647
  602UNL     N6 4578   2.707  -1.081   2.052 -0.0651  0.3189  0.3650
  602UNL     N7 4579   2.711  -1.277   1.943  0.0208  0.3962 -0.4883
  602UNL     H8 4580   2.621  -0.961   1.821 -1.1818  0.2118  1.7798
  602UNL     H9 4581   2.538  -1.111   1.775  0.4074 -1.3220  1.4615
  602UNL    H10 4582   2.710  -1.085   1.736  0.4760  0.4960  0.8536
  603UNL     H0 4583   2.402  -0.466   1.890  0.0536 -0.2399  2.2055
  603UNL     H1 4584   2.422  -0.223   1.739  1.6070 -0.5372  0.5362
  603UNL     C2 4585   2.339  -0.378   1.884  0.3649 -0.0991  0.4160
  603UNL     C3 4586   2.353  -0.261   1.812  0.1184 -0.0064 -0.5473
  603UNL     C4 4587   2.187  -0.268   1.958  0.1267 -0.8643  0.0998
  603UNL     C5 4588   2.068  -0.219   2.042  0.3975  0.9388 -0.2910
  603UNL     N6 4589   2.245  -0.382   1.971 -0.0610  0.2253 -0.0020
  603UNL     N7 4590   2.255  -0.189   1.869  0.0594 -0.0740 -0.6728
  603UNL     H8 4591   1.972  -0.228   1.989  0.3704 -0.6157 -0.0426
  603UNL     H9 4592   2.081  -0.118   2.081  2.4993  0.2492  0.9569
  603UNL    H10 4593   2.057  -0.294   2.122 -1.4095  0.2286 -1.1426
  604UNL     H0 4594   2.173   0.095   1.547 -0.4457 -1.8976  0.3683
  604UNL     H1 4595   2.396   0.145   1.376  0.4096 -2.0152 -0.1505
  604UNL     C2 4596   2.280   0.088   1.560 -0.2979  0.0785  0.4790
  604UNL     C3 4597   2.397   0.112   1.479  0.3569 -0.0708  0.5184
  604UNL     C4 4598   2.460   0.056   1.673  0.6316 -0.4768  0.6897
  604UNL     C5 4599   2.549   0.039   1.793 -0.5776  0.1294 -0.1831
  604UNL     N6 4600   2.325   0.042   1.672 -0.3916  0.3378 -1.1319
  604UNL     N7 4601   2.503   0.094   1.552 -0.2161 -0.7004 -0.6075
  604UNL     H8 4602   2.487   0.062   1.881  1.7361 -0.2741  1.6279
  604UNL     H9 4603   2.620   0.122   1.803 -0.8090  0.0643  3.0950
  604UNL    H10 4604   2.598  -0.059   1.796 -0.0998  0.3625 -0.3010
  605UNL     H0 4605   2.200  -0.827   1.985  0.0016  0.5962  0.7720
  605UNL     H1 4606   2.417  -0.981   1.987 -3.3897  1.1653  0.1440
  605UNL     C2 4607   2.299  -0.797   2.018  0.3210  0.1394  0.2563
  605UNL     C3 4608   2.418  -0.876   2.011 -0.4396  1.1773  0.3316
  605UNL     C4 4609   2.462  -0.686   2.097  0.8746 -0.1693  0.5329
  605UNL     C5 4610   2.540  -0.575   2.169  0.1609 -0.2704 -0.9693
  605UNL     N6 4611   2.337  -0.677   2.069 -0.4501  0.1180  0.4811
  605UNL     N7 4612   2.516  -0.808   2.066  0.0722  0.3230 -0.4148
  605UNL     H8 4613   2.566  -0.608   2.270 -0.0308  0.4034 -0.6926
  605UNL     H9 4614   2.483  -0.481   2.181  0.6811 -0.2419  2.1875
  605UNL    H10 4615   2.629  -0.540   2.115  0.3574  0.3519 -0.2570
  606UNL     H0 4616   3.356   0.044   1.033 -0.6470 -0.9496 -1.6802
  606UNL     H1 4617   3.397   0.001   1.321  1.2098 -1.2210 -0.3424
  606UNL     C2 4618   3.310  -0.021   1.106 -0.2127  0.5464 -0.0106
  606UNL     C3 4619   3.332  -0.044   1.247 -0.7704  0.1894  0.4583
  606UNL     C4 4620   3.164  -0.144   1.164 -0.0134  0.8009 -0.6999
  606UNL     C5 4621   3.032  -0.233   1.166  0.4468 -0.1935  0.2425
  606UNL     N6 4622   3.219  -0.101   1.056  0.3203  0.1781  0.4392
  606UNL     N7 4623   3.241  -0.124   1.280  0.0293  0.7991  0.3112
  606UNL     H8 4624   3.010  -0.293   1.254 -0.8622 -1.4553 -0.9117
  606UNL     H9 4625   3.028  -0.304   1.082 -0.1817 -0.2529  0.3171
  606UNL    H10 4626   2.938  -0.179   1.152  0.8233  0.1139 -1.3669
  607UNL     H0 4627   2.872   0.205   1.738 -0.8241 -0.5886  1.7186
  607UNL     H1 4628   2.926   0.456   1.852  0.0107 -0.9858 -0.2308
  607UNL     C2 4629   2.815   0.296   1.731 -0.0643 -0.1886  0.3815
  607UNL     C3 4630   2.846   0.431   1.783 -0.2418  0.1693 -0.3782
  607UNL     C4 4631   2.684   0.434   1.650 -0.4333  0.6785  0.0832
  607UNL     C5 4632   2.551   0.486   1.585 -0.1956 -0.0416 -0.1783
  607UNL     N6 4633   2.717   0.313   1.644 -0.2579  0.1140  0.2531
  607UNL     N7 4634   2.747   0.508   1.746 -0.7885 -0.0017  0.2637
  607UNL     H8 4635   2.465   0.439   1.634  0.1178 -0.2936  0.1448
  607UNL     H9 4636   2.555   0.595   1.575  0.1229 -0.1600 -1.5282
  607UNL    H10 4637   2.537   0.453   1.481  0.1638  1.5275 -0.7454
  608UNL     H0 4638   2.912  -0.594   1.696  1.0176 -0.6410 -0.1030
  608UNL     H1 4639   2.695  -0.614   1.888 -0.0733 -0.6864  1.9554
  608UNL     C2 4640   2.898  -0.650   1.788 -0.8012  0.2828  0.2207
  608UNL     C3 4641   2.788  -0.667   1.879  0.1702 -0.0067 -0.0795
  608UNL     C4 4642   2.948  -0.790   1.937  0.1366  0.6193 -0.2792
  608UNL     C5 4643   3.018  -0.901   2.002  0.0180 -0.1162 -0.5576
  608UNL     N6 4644   2.996  -0.712   1.845  0.1998  0.1276  0.2295
  608UNL     N7 4645   2.820  -0.758   1.968  0.6002 -0.0229 -0.4246
  608UNL     H8 4646   3.122  -0.873   2.024 -0.1128  0.4768 -0.6643
  608UNL     H9 4647   3.035  -0.993   1.946  2.5334  0.4173 -0.8042
  608UNL    H10 4648   2.966  -0.941   2.090 -0.8796  1.5897 -0.2517
  609UNL     H0 4649   2.904  -0.287   1.544  0.7496  0.0166  0.4330
  609UNL     H1 4650   2.679  -0.127   1.549  0.5696 -2.5296  0.7153
  609UNL     C2 4651   2.899  -0.179   1.543  0.5878  0.0089 -0.1618
  609UNL     C3 4652   2.783  -0.099   1.541 -0.2107  0.4620 -0.1431
  609UNL     C4 4653   2.954   0.015   1.507 -0.5074  0.5463 -0.1402
  609UNL     C5 4654   3.042   0.117   1.454 -0.5898 -0.0950  0.2367
  609UNL     N6 4655   3.004  -0.106   1.519 -0.4823  0.9407 -0.3549
  609UNL     N7 4656   2.819   0.024   1.519 -0.6224  0.1102 -0.3042
  609UNL     H8 4657   3.020   0.216   1.495  1.1388  0.8538 -0.9819
  609UNL     H9 4658   3.035   0.116   1.345 -1.5232  0.1576  0.2861
  609UNL    H10 4659   3.146   0.095   1.481 -0.9521 -0.8156  1.1054
  610UNL     H0 4660   3.312  -0.662   1.482  1.0392  0.5180  0.8705
  610UNL     H1 4661   3.238  -0.460   1.326 -1.4499 -0.6328  0.5087
  610UNL     C2 4662   3.258  -0.574   1.515 -0.0153  0.0285  0.5017
  610UNL     C3 4663   3.220  -0.466   1.433 -0.2543  0.1939  0.7758
  610UNL     C4 4664   3.195  -0.430   1.639 -0.0788 -0.7671 -0.2432
  610UNL     C5 4665   3.185  -0.356   1.775  0.9072  0.4378 -0.1433
  610UNL     N6 4666   3.226  -0.553   1.641 -0.2159  0.2187  0.3504
  610UNL     N7 4667   3.189  -0.368   1.517  0.0603 -0.6381  0.0065
  610UNL     H8 4668   3.276  -0.370   1.834 -0.3711  1.4463  2.1939
  610UNL     H9 4669   3.124  -0.413   1.846 -0.5877  1.6756 -0.3867
  610UNL    H10 4670   3.147  -0.253   1.774 -0.2978  0.0487  1.5205
  611UNL     H0 4671   1.722   0.110   1.699  0.7598  0.6647 -1.2104
  611UNL     H1 4672   1.930   0.151   1.856  1.5321 -0.3175  0.1883
  611UNL     C2 4673   1.816   0.055   1.695  0.5479  0.1352  0.3404
  611UNL     C3 4674   1.920   0.075   1.779 -0.2191  0.2688 -0.2184
  611UNL     C4 4675   1.974  -0.060   1.635  0.3494  0.1212 -0.8309
  611UNL     C5 4676   2.052  -0.171   1.571 -0.1265  0.2659 -0.1976
  611UNL     N6 4677   1.846  -0.029   1.603 -0.0834 -0.4250  0.0052
  611UNL     N7 4678   2.021   0.004   1.741 -0.9467  0.2670 -0.3297
  611UNL     H8 4679   2.108  -0.230   1.645 -0.1471  1.0703  0.4776
  611UNL     H9 4680   1.991  -0.242   1.514  0.9156 -0.1996 -0.7474
  611UNL    H10 4681   2.131  -0.125   1.510 -1.6997  1.5762 -1.3297
  612UNL     H0 4682   3.393  -0.592   2.237 -1.4252 -0.0904  0.5494
  612UNL     H1 4683   3.171  -0.666   2.097  0.8264 -1.5183  0.7066
  612UNL     C2 4684   3.388  -0.608   2.130  0.8612  0.1176  0.3622
  612UNL     C3 4685   3.272  -0.650   2.063  0.5654 -0.1746  0.5329
  612UNL     C4 4686   3.442  -0.620   1.932 -0.2014  0.3311  0.2271
  612UNL     C5 4687   3.530  -0.605   1.809 -0.1675  0.3122 -0.2827
  612UNL     N6 4688   3.488  -0.598   2.051 -0.3584  0.3488 -0.0518
  612UNL     N7 4689   3.310  -0.647   1.934  0.1136 -0.1250 -0.0722
  612UNL     H8 4690   3.543  -0.701   1.759 -1.3575 -0.3085  0.5439
  612UNL     H9 4691   3.630  -0.575   1.844 -1.3571  0.2680  3.6642
  612UNL    H10 4692   3.491  -0.526   1.744  1.4741  1.3635 -0.0590
  613Zn      Zn 4693   2.203  -0.512   2.692  0.0459 -0.1492 -0.2133
  614Zn      Zn 4694   2.198  -1.587   3.322  0.2438 -0.5591 -0.4049
  615Zn      Zn 4695   1.723  -1.214   3.307 -0.0912  0.0105  0.1002
  616Zn      Zn 4696   2.664  -0.899   2.685  0.0713  0.0201  0.2959
  617Zn      Zn 4697   2.686  -1.382   3.032  0.4385  0.2055 -0.0855
  618Zn      Zn 4698   1.696  -0.707   3.014  0.2109  0.0380  0.1321
  619UNL     H0 4699   1.795  -0.959   3.449  0.5147 -0.9598  0.0328
  619UNL     H1 4700   1.806  -0.944   3.740 -3.0258  0.8878  0.0938
  619UNL     C2 4701   1.773  -1.033   3.525 -0.3628 -0.4741  0.2638
  619UNL     C3 4702   1.781  -1.020   3.667 -0.8070 -0.1317  0.3207
  619UNL     C4 4703   1.711  -1.219   3.605 -0.0715  0.6095  0.2786
  619UNL     C5 4704   1.668  -1.366   3.617 -0.2722 -0.3519  0.1753
  619UNL     N6 4705   1.709  -1.148   3.494  0.0488 -0.1954 -0.2259
  619UNL     N7 4706   1.732  -1.133   3.709  0.1792  0.1415 -0.0765
  619UNL     H8 4707   1.613  -1.405   3.531  1.6417 -0.1841 -1.2036
  619UNL     H9 4708   1.606  -1.388   3.705 -2.8247  1.8887 -0.9186
  619UNL    H10 4709   1.760  -1.426   3.626  0.0678  0.3941  1.9938
  620UNL     H0 4710   2.259  -1.875   3.481  0.0622 -0.5891 -0.8016
  620UNL     H1 4711   2.263  -2.104   3.316  1.0620 -0.6205 -0.8994
  620UNL     C2 4712   2.242  -1.874   3.374  0.6091  0.0945 -0.8904
  620UNL     C3 4713   2.246  -1.998   3.299  0.8581 -0.4807  0.1340
  620UNL     C4 4714   2.202  -1.831   3.175 -0.0331  0.1465 -0.4808
  620UNL     C5 4715   2.147  -1.760   3.047 -0.2315  0.9494  0.0439
  620UNL     N6 4716   2.219  -1.778   3.291  0.1699  0.0919  0.1295
  620UNL     N7 4717   2.231  -1.963   3.170 -0.6844  0.5179  0.3997
  620UNL     H8 4718   2.042  -1.729   3.041 -0.2469  0.7329 -1.3773
  620UNL     H9 4719   2.168  -1.819   2.956 -1.3524 -2.6259  1.9003
  620UNL    H10 4720   2.203  -1.666   3.048 -0.8614  1.3244  0.9644
  621UNL     H0 4721   1.942  -1.148   3.095  0.2080 -0.6754 -0.2586
  621UNL     H1 4722   1.920  -0.913   2.929 -0.2141  1.9939 -0.2335
  621UNL     C2 4723   1.868  -1.069   3.092  0.5542 -0.3518 -0.3369
  621UNL     C3 4724   1.859  -0.949   3.011  0.3249 -0.0245 -0.6729
  621UNL     C4 4725   1.698  -0.957   3.145 -0.3101 -0.2738  0.1015
  621UNL     C5 4726   1.564  -0.917   3.197  0.4244 -0.1684 -0.6167
  621UNL     N6 4727   1.767  -1.066   3.181 -0.7495  0.0605  0.6253
  621UNL     N7 4728   1.754  -0.882   3.055  0.3972  0.3984 -0.0646
  621UNL     H8 4729   1.557  -0.811   3.224 -1.8997 -0.8454  1.9639
  621UNL     H9 4730   1.541  -0.962   3.295 -0.0273  1.1108 -0.1054
  621UNL    H10 4731   1.491  -0.933   3.117  0.9748 -0.1306 -1.1303
  622UNL     H0 4732   1.679  -0.616   2.708  0.5528  1.3432 -3.3743
  622UNL     H1 4733   1.900  -0.526   2.568  1.3037 -1.5648 -0.7869
  622UNL     C2 4734   1.783  -0.611   2.739 -0.2115  0.4143 -0.3533
  622UNL     C3 4735   1.899  -0.563   2.670  0.4972 -0.5479 -0.4066
  622UNL     C4 4736   1.953  -0.600   2.868  0.1120 -0.0360  0.4411
  622UNL     C5 4737   2.046  -0.590   2.991  0.9134 -0.2566 -0.2233
  622UNL     N6 4738   1.822  -0.630   2.862 -0.4403 -0.5562 -0.1983
  622UNL     N7 4739   2.006  -0.545   2.750  0.0368  0.0674  0.0459
  622UNL     H8 4740   2.073  -0.690   3.027  0.2868  0.1681  1.5595
  622UNL     H9 4741   2.000  -0.544   3.080 -0.7566 -3.0847  0.5044
  622UNL    H10 4742   2.134  -0.531   2.962 -1.3950  3.0129 -1.0343
  623UNL     H0 4743   1.702  -1.518   3.270 -0.6043 -1.4736  2.2823
  623UNL     H1 4744   1.925  -1.685   3.284  0.1977  0.1337 -0.8802
  623UNL     C2 4745   1.805  -1.491   3.282 -0.5534 -0.7025  0.4471
  623UNL     C3 4746   1.918  -1.577   3.287 -0.1171  0.1009 -0.1781
  623UNL     C4 4747   1.979  -1.382   3.328 -0.2334 -0.8330 -0.0260
  623UNL     C5 4748   2.056  -1.258   3.361 -0.1810 -0.6408 -0.4154
  623UNL     N6 4749   1.850  -1.367   3.307  0.7804  0.2404  0.0241
  623UNL     N7 4750   2.023  -1.513   3.325 -0.6269 -0.3176 -0.2066
  623UNL     H8 4751   2.073  -1.191   3.275  0.6179  0.4155  0.5348
  623UNL     H9 4752   2.155  -1.288   3.398  0.5269  1.4233 -0.5051
  623UNL    H10 4753   2.008  -1.203   3.443  1.8975 -0.7972  0.9669
  624UNL     H0 4754   2.909  -0.742   2.249  1.1656  1.0593  0.2722
  624UNL     H1 4755   2.914  -0.745   2.523  0.3434 -0.7524  0.1282
  624UNL     C2 4756   2.835  -0.793   2.310  0.4830  0.6713 -0.8490
  624UNL     C3 4757   2.845  -0.794   2.456 -0.0866  0.2942 -0.2206
  624UNL     C4 4758   2.682  -0.912   2.380 -0.3239  0.5779 -0.0920
  624UNL     C5 4759   2.564  -1.007   2.378 -0.0630 -0.4272 -0.4548
  624UNL     N6 4760   2.735  -0.868   2.268  0.0406  0.3556  0.0744
  624UNL     N7 4761   2.749  -0.880   2.501 -0.2632 -0.0981 -0.2451
  624UNL     H8 4762   2.594  -1.102   2.331 -0.4782 -1.9380  2.1173
  624UNL     H9 4763   2.470  -0.965   2.341 -0.8642  1.2402  3.0644
  624UNL    H10 4764   2.538  -1.041   2.479  1.3369 -0.7011 -0.1619
  625UNL     H0 4765   2.440  -0.464   2.864 -0.4603 -0.6983 -0.8317
  625UNL     H1 4766   2.460  -0.216   3.007  0.9582 -0.0853 -0.2774
  625UNL     C2 4767   2.374  -0.379   2.874  0.2272 -0.2827  0.4144
  625UNL     C3 4768   2.378  -0.253   2.947  0.5368  0.4261 -0.0323
  625UNL     C4 4769   2.202  -0.266   2.828  0.0044 -0.0036  0.3258
  625UNL     C5 4770   2.085  -0.214   2.745  0.1970  0.1339  0.3724
  625UNL     N6 4771   2.260  -0.380   2.814 -0.2473 -0.6949  0.7032
  625UNL     N7 4772   2.276  -0.179   2.908 -0.1638  0.6630 -1.1889
  625UNL     H8 4773   2.035  -0.289   2.683 -0.0085 -0.3044  1.0588
  625UNL     H9 4774   2.009  -0.170   2.811  0.5677 -1.1541  1.7070
  625UNL    H10 4775   2.119  -0.127   2.688  1.0008  0.9409  2.0072
  626UNL     H0 4776   2.389  -1.247   2.979 -2.3295 -0.2224 -0.9712
  626UNL     H1 4777   2.165  -1.368   3.103  0.8157  0.1581 -1.0940
  626UNL     C2 4778   2.387  -1.323   3.056 -0.2119  0.0542 -0.5831
  626UNL     C3 4779   2.271  -1.377   3.123  0.6292 -0.0754 -0.1339
  626UNL     C4 4780   2.449  -1.476   3.182  0.2099  0.2059 -0.5031
  626UNL     C5 4781   2.540  -1.567   3.256 -0.5332 -0.6110  0.9375
  626UNL     N6 4782   2.496  -1.388   3.098  0.2681  0.1814 -0.2611
  626UNL     N7 4783   2.312  -1.473   3.203  0.2844  0.2786  0.2640
  626UNL     H8 4784   2.609  -1.516   3.324  1.1439 -2.7524  0.9727
  626UNL     H9 4785   2.593  -1.622   3.177 -0.0567  0.7318  0.2952
  626UNL    H10 4786   2.489  -1.649   3.307  0.0138 -0.8526  1.0977
  627UNL     H0 4787   2.375  -0.965   2.802  1.3011  1.1827  1.5867
  627UNL     H1 4788   2.169  -0.810   2.750 -0.8364  1.5831 -1.5230
  627UNL     C2 4789   2.378  -0.875   2.741  0.2576  0.2665  0.1072
  627UNL     C3 4790   2.272  -0.789   2.726  0.1038 -0.0502  0.6687
  627UNL     C4 4791   2.452  -0.694   2.673  0.4700 -0.2044 -0.8342
  627UNL     C5 4792   2.537  -0.587   2.609 -0.3841  0.1573 -0.8598
  627UNL     N6 4793   2.485  -0.818   2.696 -0.2687  0.2317  0.2321
  627UNL     N7 4794   2.315  -0.674   2.686  0.3437 -0.1316 -0.5728
  627UNL     H8 4795   2.570  -0.617   2.509  1.0248 -0.4449 -0.2383
  627UNL     H9 4796   2.627  -0.585   2.671 -0.6234  0.5159 -0.5189
  627UNL    H10 4797   2.491  -0.488   2.607  0.0785  0.3701 -0.8301
  628UNL     H0 4798   2.713  -1.411   2.712  1.5844  0.6443  0.5754
  628UNL     H1 4799   2.743  -1.170   2.559  0.9501 -0.7531  0.2633
  628UNL     C2 4800   2.701  -1.307   2.739 -0.0571  0.7481 -0.4069
  628UNL     C3 4801   2.714  -1.189   2.662 -0.0540 -0.6287  0.0059
  628UNL     C4 4802   2.652  -1.142   2.859 -0.1733 -0.3752 -0.0406
  628UNL     C5 4803   2.636  -1.057   2.988  0.1563  0.2984  1.1248
  628UNL     N6 4804   2.689  -1.267   2.867  0.0720 -0.4510  0.4679
  628UNL     N7 4805   2.682  -1.084   2.737 -0.2826  0.3494 -0.3664
  628UNL     H8 4806   2.726  -1.006   3.024 -0.1124  0.6724  1.2716
  628UNL     H9 4807   2.606  -1.112   3.078 -1.4283 -1.6360 -0.4888
  628UNL    H10 4808   2.567  -0.975   2.962 -1.7293 -2.2426 -2.8313
  629UNL     H0 4809   1.194  -0.667   2.918 -0.5417  0.5380 -1.2347
  629UNL     H1 4810   1.420  -0.582   3.056  1.2492  0.4620 -0.3423
  629UNL     C2 4811   1.299  -0.680   2.895 -0.2293  0.6741  0.0035
  629UNL     C3 4812   1.417  -0.648   2.970  0.0808  0.0278  0.0023
  629UNL     C4 4813   1.457  -0.790   2.812 -0.2596  0.7493 -0.2698
  629UNL     C5 4814   1.551  -0.882   2.729  0.6217  0.0592 -0.1428
  629UNL     N6 4815   1.330  -0.764   2.796  1.0565  0.5184  0.3076
  629UNL     N7 4816   1.514  -0.714   2.913  0.1493 -0.2423 -0.1903
  629UNL     H8 4817   1.593  -0.823   2.647  0.6081 -0.4388 -0.5165
  629UNL     H9 4818   1.630  -0.926   2.790 -0.6320 -0.4039  1.2119
  629UNL    H10 4819   1.506  -0.973   2.686  0.0803 -0.3755  1.2938
  630UNL     H0 4820   2.930  -1.121   3.412  2.6451 -0.7457  0.1520
  630UNL     H1 4821   2.710  -1.207   3.326  0.7181 -0.2349  1.3544
  630UNL     C2 4822   2.915  -1.172   3.319  0.0852 -0.1044  0.1471
  630UNL     C3 4823   2.801  -1.232   3.274 -0.0290  0.2940 -0.2669
  630UNL     C4 4824   2.951  -1.273   3.138  0.4005 -0.1405 -0.0590
  630UNL     C5 4825   3.030  -1.300   3.016 -0.3256 -0.1956 -0.1814
  630UNL     N6 4826   3.013  -1.212   3.236  0.6180 -0.6578 -0.4381
  630UNL     N7 4827   2.815  -1.285   3.155 -0.2411  0.0052 -0.4056
  630UNL     H8 4828   2.969  -1.332   2.931 -1.7618  0.5718  0.5203
  630UNL     H9 4829   3.094  -1.389   3.016  0.5185  0.3872  0.6273
  630UNL    H10 4830   3.081  -1.208   2.988  0.3053 -0.6059 -0.3859
  631Zn      Zn 4831   1.742  -1.185   3.915  0.3127 -0.1167  0.3464
  632Zn      Zn 4832   3.669   0.506  -0.281 -0.1217  0.3782  0.0118
  633Zn      Zn 4833   3.192   0.864  -0.288 -0.3168 -0.3383  0.1317
  634Zn      Zn 4834   2.192  -1.560   3.915 -0.2031  0.0995 -0.0129
  635Zn      Zn 4835   4.162   0.696  -0.579 -0.0910 -0.2185  0.0005
  636Zn      Zn 4836   3.206   1.384  -0.598  0.3743  0.1599  0.0041
  637UNL     H0 4837   3.308   1.104  -0.129 -2.3324  1.0672 -0.7966
  637UNL     H1 4838   3.310   1.086   0.161  0.9258  0.1828  0.5672
  637UNL     C2 4839   3.264   1.037  -0.057 -0.6640  0.7380 -0.0232
  637UNL     C3 4840   3.261   1.026   0.085  1.3245  0.2449  0.2563
  637UNL     C4 4841   3.164   0.856   0.011  0.2267  0.0084  0.1075
  637UNL     C5 4842   3.100   0.714   0.002 -0.7074 -0.3860  0.3747
  637UNL     N6 4843   3.193   0.931  -0.094  0.2344  0.2490 -0.1741
  637UNL     N7 4844   3.200   0.918   0.129  0.2351  0.2614  0.0775
  637UNL     H8 4845   3.182   0.655  -0.039 -0.7219 -0.4445  0.4299
  637UNL     H9 4846   3.018   0.698  -0.070 -0.6229 -2.0577  0.6167
  637UNL    H10 4847   3.059   0.682   0.098 -0.1029 -0.1897  0.7018
  638UNL     H0 4848   3.776   0.234  -0.151  0.3533 -2.3179  0.9544
  638UNL     H1 4849   3.773   0.001  -0.298  3.1090 -0.7740 -2.2563
  638UNL     C2 4850   3.739   0.225  -0.252 -0.4235 -0.4107  1.0244
  638UNL     C3 4851   3.743   0.101  -0.325  0.5859 -0.9321 -0.4064
  638UNL     C4 4852   3.691   0.271  -0.444  0.1437  0.9472  0.2999
  638UNL     C5 4853   3.663   0.344  -0.570  0.2019  0.1673 -0.3642
  638UNL     N6 4854   3.702   0.324  -0.324 -0.3232  0.1114  1.0067
  638UNL     N7 4855   3.706   0.135  -0.446 -0.0588 -0.3169  0.3397
  638UNL     H8 4856   3.584   0.417  -0.548 -1.5566 -1.0613 -2.2431
  638UNL     H9 4857   3.617   0.287  -0.652  0.3441  0.8957 -0.9592
  638UNL    H10 4858   3.752   0.398  -0.604  0.8239  0.6115  1.8428
  639UNL     H0 4859   3.431   0.958  -0.476 -1.2683 -0.6690  4.1905
  639UNL     H1 4860   3.427   1.177  -0.646  0.8504 -1.7127 -0.4837
  639UNL     C2 4861   3.351   1.030  -0.492  0.2176  0.3284  0.1215
  639UNL     C3 4862   3.349   1.139  -0.582  0.3071  0.1068 -0.0179
  639UNL     C4 4863   3.179   1.123  -0.458  0.8090  0.5380  0.5013
  639UNL     C5 4864   3.056   1.177  -0.394 -0.7821  0.3660 -0.6742
  639UNL     N6 4865   3.244   1.017  -0.424  0.5101 -0.3076 -0.4008
  639UNL     N7 4866   3.238   1.199  -0.555  0.3032  0.2696 -0.7884
  639UNL     H8 4867   3.067   1.283  -0.368  1.4683 -0.0278  0.2303
  639UNL     H9 4868   3.054   1.134  -0.293  0.2694  0.3839 -0.6315
  639UNL    H10 4869   2.971   1.162  -0.461  2.4041 -1.1529 -4.8628
  640UNL     H0 4870   3.217   1.449  -0.907 -0.1412  1.8425  0.4077
  640UNL     H1 4871   3.448   1.548  -1.026 -0.1350 -2.0941 -0.8344
  640UNL     C2 4872   3.312   1.473  -0.862  0.8403 -0.4438 -0.3250
  640UNL     C3 4873   3.427   1.526  -0.922 -0.1422 -0.7633 -0.5380
  640UNL     C4 4874   3.463   1.499  -0.720  0.9480  0.3892  0.8194
  640UNL     C5 4875   3.543   1.459  -0.609 -0.1109  0.6038  0.3413
  640UNL     N6 4876   3.332   1.466  -0.734 -0.7413  0.2277 -0.1526
  640UNL     N7 4877   1.555  -1.227   3.975  0.6635  0.5707  0.2159
  640UNL     H8 4878   3.638   1.514  -0.607  0.7383 -0.8019  0.0827
  640UNL     H9 4879   3.570   1.353  -0.608  0.2111  0.6784 -0.0431
  640UNL    H10 4880   3.498   1.487  -0.513  2.2278  1.5299  1.2378
  641UNL     H0 4881   3.156   0.548  -0.342 -0.9383  0.4970  0.4969
  641UNL     H1 4882   3.369   0.400  -0.393 -2.0700  0.3072 -0.5502
  641UNL     C2 4883   3.260   0.574  -0.327 -0.7532 -0.0590  0.2364
  641UNL     C3 4884   3.374   0.501  -0.353 -0.0477 -0.1571  0.5436
  641UNL     C4 4885   3.430   0.686  -0.268  0.4899 -0.2911  0.2214
  641UNL     C5 4886   3.499   0.783  -0.188 -1.3506  0.3729 -0.1505
  641UNL     N6 4887   3.303   0.701  -0.298 -0.4390  0.1211  0.3365
  641UNL     N7 4888   3.480   0.566  -0.306 -0.1984  0.2777  0.8435
  641UNL     H8 4889   3.494   0.773  -0.078  0.3267 -0.1454 -0.0951
  641UNL     H9 4890   3.493   0.887  -0.222  3.5712  0.7183 -0.5970
  641UNL    H10 4891   3.607   0.776  -0.201 -1.2807  1.1931 -0.0718
  642UNL     H0 4892   2.418  -1.424   3.474  0.0810 -1.8844 -1.4409
  642UNL     H1 4893   2.413  -1.411   3.752 -0.7884  2.2874 -0.0827
  642UNL     C2 4894   2.344  -1.466   3.542  0.4978 -0.3422  0.0506
  642UNL     C3 4895   2.344  -1.459   3.684  0.6759 -0.4144  0.2108
  642UNL     C4 4896   2.193  -1.583   3.622 -0.4227 -0.2903  0.5026
  642UNL     C5 4897   2.062  -1.657   3.628  0.1375 -0.3516  0.4003
  642UNL     N6 4898   2.252  -1.554   3.508 -0.1135 -0.8265  0.2679
  642UNL     N7 4899   2.252  -1.535   3.731 -0.2438  0.1620 -0.4037
  642UNL     H8 4900   1.974  -1.599   3.657  0.3228  0.0690  0.1384
  642UNL     H9 4901   2.069  -1.731   3.709 -4.6346  0.1873  1.5777
  642UNL    H10 4902   2.034  -1.696   3.530 -1.9555  0.6210  0.5708
  643UNL     H0 4903   1.920  -1.140   4.177 -0.4397 -0.2794 -0.9137
  643UNL     H1 4904   1.888  -0.907   4.336 -2.6904 -0.5192  0.8304
  643UNL     C2 4905   1.864  -1.051   4.155 -0.5581 -0.0172  0.3715
  643UNL     C3 4906   1.847  -0.938   4.241 -0.5494  0.2559 -0.4307
  643UNL     C4 4907   1.721  -0.925   4.058 -0.0034 -0.1887 -0.6438
  643UNL     C5 4908   1.620  -0.858   3.961 -0.1931 -0.1400 -0.1800
  643UNL     N6 4909   1.785  -1.040   4.047 -0.2452 -0.1039 -0.6705
  643UNL     N7 4910   1.770  -0.853   4.172  0.6023  0.1947 -0.8543
  643UNL     H8 4911   1.679  -0.829   3.874  0.3913 -0.2322  0.1790
  643UNL     H9 4912   1.542  -0.929   3.927 -0.1838 -0.2907  0.1085
  643UNL    H10 4913   1.577  -0.759   3.979 -1.2030  0.0542 -3.1219
  644UNL     H0 4914   3.895   0.801  -0.652  1.3780 -1.5570 -1.9496
  644UNL     H1 4915   3.667   0.758  -0.473  0.2076 -1.7635 -1.5742
  644UNL     C2 4916   3.873   0.735  -0.569  0.0734  0.8159 -0.2981
  644UNL     C3 4917   3.766   0.715  -0.473  1.0350 -0.0949  0.9246
  644UNL     C4 4918   3.920   0.588  -0.429  0.1759 -0.2220 -0.3809
  644UNL     C5 4919   4.003   0.476  -0.374 -0.2761  0.0813  0.0775
  644UNL     N6 4920   3.969   0.652  -0.533 -0.0381 -0.1413  0.1896
  644UNL     N7 4921   3.795   0.621  -0.388  0.3169  0.7439 -0.1725
  644UNL     H8 4922   4.096   0.515  -0.330  0.9859 -0.2594 -2.1767
  644UNL     H9 4923   4.038   0.410  -0.453 -0.5559  0.7514 -0.6222
  644UNL    H10 4924   3.955   0.415  -0.296 -0.3518 -0.0319 -0.0566
  645UNL     H0 4925   1.912  -1.655   3.983  1.2152 -0.3075 -2.1849
  645UNL     H1 4926   1.709  -1.493   3.987  0.0509 -3.1642 -0.6272
  645UNL     C2 4927   1.911  -1.551   3.954 -0.6321  0.5756  0.6006
  645UNL     C3 4928   1.809  -1.461   3.962 -0.2148 -0.7941  0.9439
  645UNL     C4 4929   1.980  -1.362   3.891 -0.7647  0.1949  0.1179
  645UNL     C5 4930   2.079  -1.255   3.844 -0.0968  0.7917  0.0623
  645UNL     N6 4931   2.018  -1.487   3.916  0.6244 -0.5032 -0.0722
  645UNL     N7 4932   1.849  -1.341   3.924 -0.0642  0.1499  0.0740
  645UNL     H8 4933   2.086  -1.181   3.925 -0.1153  0.0008  0.7997
  645UNL     H9 4934   2.047  -1.216   3.747 -0.4600  1.4438  0.4389
  645UNL    H10 4935   2.184  -1.286   3.836  0.2496  2.0255 -0.3214
  646UNL     H0 4936   4.285   0.719  -0.862 -2.5322 -1.3872  1.5366
  646UNL     H1 4937   4.285   0.958  -1.006 -0.1049 -0.5847  0.0143
  646UNL     C2 4938   4.230   0.811  -0.848 -0.6916 -0.0743  0.6465
  646UNL     C3 4939   4.233   0.935  -0.914  0.1504  0.3995  0.4215
  646UNL     C4 4940   4.140   0.964  -0.736  0.2924 -0.1117 -0.7352
  646UNL     C5 4941   4.104   1.040  -0.609  0.3466 -0.3358  0.2986
  646UNL     N6 4942   4.157   0.830  -0.738 -0.2789  0.1574  0.3530
  646UNL     N7 4943   2.221  -1.744   3.957  0.7193 -0.2874  0.7376
  646UNL     H8 4944   4.054   0.976  -0.535  0.5291 -0.8636 -0.0315
  646UNL     H9 4945   4.028   1.115  -0.635  1.0050 -0.0256 -0.7963
  646UNL    H10 4946   4.187   1.090  -0.558  1.3655 -0.0910 -1.5055
  647UNL     H0 4947   0.754  -1.330   4.137  0.7052  0.9231  0.6309
  647UNL     H1 4948   0.969  -1.272   4.274  0.6889  1.6517 -0.2719
  647UNL     C2 4949   0.852  -1.372   4.116  0.1550 -0.3835  0.5197
  647UNL     C3 4950   0.969  -1.338   4.189  0.5578  0.6154  0.5141
  647UNL     C4 4951   1.008  -1.492   4.054 -0.2032  0.1927 -0.3031
  647UNL     C5 4952   1.088  -1.591   3.972  0.2997 -0.7916 -0.5129
  647UNL     N6 4953   0.879  -1.469   4.037 -0.3856 -0.0761  0.6768
  647UNL     N7 4954   3.030   1.364  -0.665  0.0258  0.2487  0.9297
  647UNL     H8 4955   1.042  -1.590   3.873 -0.6371 -1.0549 -0.0932
  647UNL     H9 4956   1.195  -1.571   3.959  0.1493  2.3811  1.9828
  647UNL    H10 4957   1.082  -1.688   4.023  2.6894 -0.1125  1.2200
  648UNL     H0 4958   4.366   0.806  -0.126  1.8945  0.0374 -0.1908
  648UNL     H1 4959   4.148   0.748  -0.282 -1.1443  0.9287 -1.0143
  648UNL     C2 4960   4.361   0.800  -0.234  1.0124  0.1122 -0.1680
  648UNL     C3 4961   4.249   0.763  -0.316 -0.6668 -0.5277 -0.3192
  648UNL     C4 4962   4.411   0.799  -0.439 -0.2611 -0.0330  0.1336
  648UNL     C5 4963   4.494   0.809  -0.562 -0.4747 -0.2385 -0.5806
  648UNL     N6 4964   4.456   0.825  -0.319 -0.7775 -0.5270  0.5338
  648UNL     N7 4965   4.280   0.754  -0.441 -0.2390  0.8004 -0.4053
  648UNL     H8 4966   4.500   0.907  -0.611  1.4480 -0.7368 -1.4507
  648UNL     H9 4967   4.450   0.737  -0.632 -1.6465 -0.7612  0.6530
  648UNL    H10 4968   4.597   0.774  -0.547 -0.8632 -0.3240  2.4100
  649Zn      Zn 4969   2.691   2.268   0.322 -0.2985 -0.1153 -0.1052
  650Zn      Zn 4970   2.673   1.207   0.890  0.0040  0.1208 -0.3502
  651Zn      Zn 4971   2.199   1.556   0.898 -0.2853  0.1124 -0.1126
  652Zn      Zn 4972   3.192   1.916   0.291  0.2740 -0.4760  0.1025
  653Zn      Zn 4973   3.172   1.403   0.597  0.0339  0.1986 -0.1567
  654Zn      Zn 4974   2.194   2.076   0.619 -0.1849 -0.0665  0.0766
  655UNL     H0 4975   2.310   1.806   1.067  1.9643 -0.2416  0.6011
  655UNL     H1 4976   2.374   1.771   1.334  1.0204 -1.1643 -0.1370
  655UNL     C2 4977   2.282   1.724   1.132  0.2189 -0.1749 -0.0320
  655UNL     C3 4978   2.317   1.706   1.270 -0.3457 -0.1429  0.0011
  655UNL     C4 4979   2.210   1.535   1.198 -0.8334  0.1548 -0.3400
  655UNL     C5 4980   2.160   1.395   1.199  0.3196 -0.1573  1.2287
  655UNL     N6 4981   2.224   1.613   1.090  0.1957 -0.2100  0.4806
  655UNL     N7 4982   2.259   1.596   1.312  0.1326  0.2275  0.4181
  655UNL     H8 4983   2.144   1.347   1.296  0.5150  0.4556  1.5735
  655UNL     H9 4984   2.241   1.333   1.157  1.1078  2.1380 -0.9058
  655UNL    H10 4985   2.070   1.382   1.137  1.3356 -0.5628 -0.2043
  656UNL     H0 4986   2.716   0.932   1.046 -0.9470 -1.2059  0.6389
  656UNL     H1 4987   2.633   0.701   0.921 -2.7766 -0.9277 -3.3553
  656UNL     C2 4988   2.697   0.919   0.940 -0.3113  0.2377  0.3194
  656UNL     C3 4989   2.668   0.791   0.873 -0.1225  0.1736  0.2350
  656UNL     C4 4990   2.666   0.952   0.734 -0.0759  0.4582  0.3313
  656UNL     C5 4991   2.641   1.031   0.599 -0.3699  0.3225  0.3427
  656UNL     N6 4992   2.692   1.011   0.848  0.1796 -0.5514  0.2853
  656UNL     N7 4993   2.662   0.813   0.742  0.3745 -0.1175 -0.1720
  656UNL     H8 4994   2.629   0.980   0.503 -1.5944  0.3030  0.4871
  656UNL     H9 4995   2.728   1.096   0.584  0.7460 -1.3309 -0.7744
  656UNL    H10 4996   2.563   1.107   0.613 -0.9178  0.5706 -3.2707
  657UNL     H0 4997   2.424   1.633   0.684  0.2975 -1.4171  4.2054
  657UNL     H1 4998   2.433   1.861   0.558 -0.5350 -3.0416 -1.0044
  657UNL     C2 4999   2.351   1.710   0.701  0.0854 -0.1713 -0.7497
  657UNL     C3 5000   2.355   1.832   0.628  0.0883 -0.5580  0.8675
  657UNL     C4 5001   2.187   1.825   0.762 -0.6095 -0.4070 -0.2805
  657UNL     C5 5002   2.058   1.862   0.828 -0.7520 -0.1200  0.7520
  657UNL     N6 5003   2.251   1.714   0.789 -0.3100  0.6639  0.6582
  657UNL     N7 5004   2.252   1.901   0.672 -0.5138 -0.7168  0.0444
  657UNL     H8 5005   2.069   1.860   0.937 -1.0426  0.6676  0.8023
  657UNL     H9 5006   1.974   1.798   0.797 -0.3267 -1.0950  1.5515
  657UNL    H10 5007   2.033   1.963   0.792  4.4232  0.6210 -1.6263
  658UNL     H0 5008   2.196   2.156   0.324  1.1121 -1.4472 -1.4947
  658UNL     H1 5009   2.427   2.239   0.182  2.9567 -2.0149  0.2468
  658UNL     C2 5010   2.295   2.177   0.362  0.3175  0.1571 -0.1402
  658UNL     C3 5011   2.406   2.212   0.285  0.2499  0.7015  0.5567
  658UNL     C4 5012   2.444   2.180   0.489  0.2308  0.0394 -0.5517
  658UNL     C5 5013   2.526   2.169   0.613 -0.1070  0.2406  0.1916
  658UNL     N6 5014   2.326   2.134   0.477  0.7150 -0.0076  0.4624
  658UNL     N7 5015   2.505   2.216   0.374  0.3279  0.3136  0.3638
  658UNL     H8 5016   2.563   2.069   0.636 -0.4665 -0.1105 -0.7262
  658UNL     H9 5017   2.473   2.211   0.700  0.5767  0.1387  0.6617
  658UNL    H10 5018   2.617   2.230   0.607 -0.5797  0.8692 -1.2490
  659UNL     H0 5019   2.164   1.244   0.816  0.7796 -0.6552 -0.3083
  659UNL     H1 5020   2.377   1.084   0.805 -0.9011 -1.4182  2.6645
  659UNL     C2 5021   2.268   1.274   0.826  0.5342 -0.0476  0.4527
  659UNL     C3 5022   2.380   1.189   0.830 -0.2476 -0.7378  0.0213
  659UNL     C4 5023   2.435   1.381   0.883  1.0496 -0.6982 -0.0187
  659UNL     C5 5024   2.517   1.496   0.930 -0.3362  0.5074 -0.0306
  659UNL     N6 5025   2.306   1.385   0.881 -0.3521 -0.4099  0.0008
  659UNL     N7 5026   2.487   1.259   0.853  0.7618 -0.0065  0.1176
  659UNL     H8 5027   2.497   1.587   0.873 -1.1084 -0.8937 -2.1159
  659UNL     H9 5028   2.625   1.477   0.922 -0.3987 -1.3983  2.3302
  659UNL    H10 5029   2.487   1.504   1.035 -2.9407 -0.2681 -0.6421
  660UNL     H0 5030   3.364   2.106  -0.163 -0.1460 -0.3334  0.8029
  660UNL     H1 5031   3.396   2.089   0.132 -1.6806 -0.9875  1.4009
  660UNL     C2 5032   3.323   2.041  -0.087 -0.4947 -0.3250  0.6215
  660UNL     C3 5033   3.336   2.041   0.056  0.1861 -1.0763 -0.1007
  660UNL     C4 5034   3.188   1.901  -0.010 -0.3364 -0.1809 -0.0838
  660UNL     C5 5035   3.062   1.815   0.006 -0.1316  0.5671  0.6747
  660UNL     N6 5036   3.239   1.948  -0.120 -0.0603 -0.2150  0.3731
  660UNL     N7 5037   3.256   1.950   0.100 -0.3599 -0.0814  0.7778
  660UNL     H8 5038   2.973   1.878   0.003  0.7467  1.7985 -0.7242
  660UNL     H9 5039   3.051   1.760   0.100  0.1203 -1.5004 -0.4342
  660UNL    H10 5040   3.060   1.738  -0.073 -0.0930 -0.0606  1.2747
  661UNL     H0 5041   2.942   2.365   0.468  1.4224  2.2570 -2.3130
  661UNL     H1 5042   2.928   2.602   0.636  2.7849 -2.0101 -0.9887
  661UNL     C2 5043   2.864   2.436   0.491  0.1794  0.2382  0.1479
  661UNL     C3 5044   2.855   2.553   0.573  0.6246  0.2836 -0.4036
  661UNL     C4 5045   2.674   2.531   0.463 -0.5759 -0.1783 -1.0082
  661UNL     C5 5046   2.541   2.563   0.406  0.9044  0.7777  0.6392
  661UNL     N6 5047   2.747   2.420   0.438  0.0386 -0.5431 -0.5383
  661UNL     N7 5048   2.730   2.607   0.562  0.0507  0.4441  0.3474
  661UNL     H8 5049   2.479   2.645   0.445 -0.9128 -0.5496  0.6884
  661UNL     H9 5050   2.534   2.593   0.301 -3.0323 -1.6755 -0.0410
  661UNL    H10 5051   2.477   2.476   0.428 -0.2207  1.7883  1.4744
  662UNL     H0 5052   2.886   1.503   0.500  2.9750 -0.0991 -0.1788
  662UNL     H1 5053   2.651   1.437   0.627  0.8525  1.7194 -0.1780
  662UNL     C2 5054   2.871   1.445   0.589 -0.4815 -0.3367 -0.7529
  662UNL     C3 5055   2.749   1.405   0.659  0.1728  0.2806  0.5589
  662UNL     C4 5056   2.918   1.308   0.736 -0.2810  0.0337 -0.8715
  662UNL     C5 5057   2.989   1.197   0.800 -0.0118 -0.1560  0.1339
  662UNL     N6 5058   2.978   1.385   0.649  0.3612  0.7573 -0.2952
  662UNL     N7 5059   2.781   1.319   0.754 -0.0948 -0.2446 -0.4330
  662UNL     H8 5060   3.008   1.114   0.731 -0.8502  0.3684 -0.7548
  662UNL     H9 5061   2.930   1.154   0.882  0.4017 -0.5454  0.2294
  662UNL    H10 5062   3.083   1.229   0.847 -1.6304  1.0543  2.7683
  663UNL     H0 5063   2.936   1.824   0.403  2.7920 -0.1233 -2.3712
  663UNL     H1 5064   2.700   1.985   0.428  0.6196 -1.8738  0.0955
  663UNL     C2 5065   2.910   1.924   0.372 -0.7808 -0.0931  0.1246
  663UNL     C3 5066   2.795   2.001   0.379  0.4211 -1.1813 -0.0761
  663UNL     C4 5067   2.942   2.090   0.263  0.8589 -0.5205  0.1895
  663UNL     C5 5068   3.023   2.196   0.198  0.5195 -0.1976 -0.3844
  663UNL     N6 5069   3.000   1.974   0.294  0.0839  0.3520  0.0127
  663UNL     N7 5070   2.822   2.116   0.328 -0.0147  0.1929  0.2483
  663UNL     H8 5071   2.991   2.297   0.229  1.5428  0.2716 -0.8158
  663UNL     H9 5072   3.027   2.187   0.089 -1.4638 -0.9863 -0.4316
  663UNL    H10 5073   3.128   2.186   0.225  0.6246  1.7005  0.0803
  664UNL     H0 5074   3.289   1.407   0.295 -0.1058  0.4481  0.5997
  664UNL     H1 5075   3.291   1.635   0.157  0.4007 -3.7018 -1.0052
  664UNL     C2 5076   3.239   1.499   0.324 -0.2136  0.5121  0.2208
  664UNL     C3 5077   3.248   1.622   0.256  0.3915 -0.0022 -0.4015
  664UNL     C4 5078   3.178   1.657   0.451 -0.4024  0.1150  0.1796
  664UNL     C5 5079   3.139   1.723   0.576 -0.2622  0.0408  0.5756
  664UNL     N6 5080   3.189   1.525   0.444 -0.1572 -0.5180 -0.0684
  664UNL     N7 5081   3.206   1.718   0.332  0.9121  0.0132 -0.4369
  664UNL     H8 5082   3.122   1.831   0.561  2.4655  0.7341  1.7856
  664UNL     H9 5083   3.232   1.730   0.634 -0.4763 -0.5558  0.9937
  664UNL    H10 5084   3.064   1.668   0.633  0.1705 -0.1153  0.9973
  665UNL     H0 5085   1.688   2.153   0.509 -0.0535  0.7235  0.9026
  665UNL     H1 5086   1.915   2.234   0.663 -1.2976  0.7721 -1.2576
  665UNL     C2 5087   1.791   2.119   0.503 -0.4538 -0.4313  0.1856
  665UNL     C3 5088   1.904   2.160   0.585  0.1552 -0.6051 -0.2143
  665UNL     C4 5089   1.953   1.997   0.449  0.6443  0.8171 -0.0349
  665UNL     C5 5090   2.035   1.898   0.369 -0.0387  0.9175 -0.0170
  665UNL     N6 5091   1.828   2.022   0.417  0.2285  0.2476 -0.0732
  665UNL     N7 5092   2.002   2.078   0.547 -0.3876 -0.8021  0.2519
  665UNL     H8 5093   2.085   1.937   0.279 -0.4712  1.1651 -0.1540
  665UNL     H9 5094   2.128   1.879   0.424  0.1908  2.3824  0.1588
  665UNL    H10 5095   1.986   1.801   0.358 -1.4124  1.6386 -0.5790
  666UNL     H0 5096   3.408   1.526   1.048  1.3438  2.0264 -0.6102
  666UNL     H1 5097   3.168   1.448   0.929  0.5398  2.3764  2.7617
  666UNL     C2 5098   3.392   1.495   0.945  0.3143 -0.0707  0.1285
  666UNL     C3 5099   3.266   1.452   0.884 -0.4414 -0.2227  0.0112
  666UNL     C4 5100   3.418   1.470   0.740 -0.0038 -0.6162  0.2764
  666UNL     C5 5101   3.495   1.474   0.611 -0.0800  0.4367 -0.1933
  666UNL     N6 5102   3.485   1.496   0.855 -0.2980  0.0261  0.1247
  666UNL     N7 5103   3.283   1.439   0.751 -0.0881 -0.2796  0.2154
  666UNL     H8 5104   3.491   1.385   0.548 -1.6941  1.6532 -1.9345
  666UNL     H9 5105   3.603   1.493   0.611 -0.0107  0.3211 -2.4960
  666UNL    H10 5106   3.461   1.560   0.551 -3.2311 -0.5364  0.0315
  667Zn      Zn 5107   2.212   1.556   1.493  0.0606 -0.0804 -0.1987
  668Zn      Zn 5108   2.213   0.523   2.119 -0.1789 -0.1051 -0.0473
  669Zn      Zn 5109   1.722   0.874   2.117  0.3356  0.0863 -0.0378
  670Zn      Zn 5110   2.689   1.200   1.500 -0.2642  0.1941  0.2041
  671Zn      Zn 5111   2.700   0.688   1.813 -0.4464  0.1337  0.2489
  672Zn      Zn 5112   1.734   1.379   1.791  0.0154 -0.0589  0.1113
  673UNL     H0 5113   1.779   1.140   2.263  2.8768 -0.9632 -0.2660
  673UNL     H1 5114   1.810   1.133   2.546  2.3121  0.9592 -2.3728
  673UNL     C2 5115   1.754   1.063   2.336 -0.9423  0.2431 -0.0673
  673UNL     C3 5116   1.777   1.056   2.477  0.2429 -0.7674  0.3409
  673UNL     C4 5117   1.698   0.873   2.410  0.2034 -0.6532  0.1405
  673UNL     C5 5118   1.660   0.726   2.425 -1.0288  0.7547 -0.1015
  673UNL     N6 5119   1.731   0.939   2.303  0.1008  0.1705 -0.5482
  673UNL     N7 5120   1.727   0.946   2.522 -0.2677  0.4294 -0.0777
  673UNL     H8 5121   1.556   0.705   2.400  0.1219 -0.3714 -4.9108
  673UNL     H9 5122   1.679   0.686   2.526  0.9750 -1.8675 -1.3845
  673UNL    H10 5123   1.716   0.668   2.351 -0.9523  0.9408 -0.1900
  674UNL     H0 5124   2.278   0.260   2.268  2.1869  1.6826 -1.3940
  674UNL     H1 5125   2.285   0.009   2.137  0.2256  1.3215  1.3433
  674UNL     C2 5126   2.256   0.235   2.165  0.5838 -0.4061 -0.6176
  674UNL     C3 5127   2.246   0.104   2.102 -0.4555  0.4182 -0.4600
  674UNL     C4 5128   2.206   0.260   1.974  0.2444 -0.0871  0.2214
  674UNL     C5 5129   2.198   0.336   1.841  0.2932  0.7320 -0.5564
  674UNL     N6 5130   2.206   0.324   2.091  0.3038 -0.4683  0.2793
  674UNL     N7 5131   2.228   0.123   1.976  0.0256  0.0452  0.2145
  674UNL     H8 5132   2.156   0.267   1.766  1.0376  0.3484 -0.6281
  674UNL     H9 5133   2.291   0.346   1.783  1.7123 -1.3821  1.2086
  674UNL    H10 5134   2.149   0.433   1.855  1.2562  0.7924  3.8305
  675UNL     H0 5135   1.963   0.931   1.937 -1.0055  0.1606 -1.6777
  675UNL     H1 5136   1.995   1.165   1.794  0.2109 -0.3281  0.7881
  675UNL     C2 5137   1.889   1.008   1.923 -0.7660  0.7138 -0.1138
  675UNL     C3 5138   1.907   1.131   1.847 -0.2282 -0.2291  0.1337
  675UNL     C4 5139   1.721   1.130   1.963 -0.6623  0.0365 -0.8452
  675UNL     C5 5140   1.600   1.186   2.039  0.1339  0.9011  0.4997
  675UNL     N6 5141   1.784   1.022   2.003 -0.3853 -0.3883  0.7069
  675UNL     N7 5142   1.800   1.201   1.871  0.2608 -0.1861  0.2881
  675UNL     H8 5143   1.538   1.241   1.967 -0.9198 -0.3565  0.4072
  675UNL     H9 5144   1.639   1.252   2.117  1.6799 -0.3532  0.8473
  675UNL    H10 5145   1.542   1.104   2.082  2.1829 -1.4359 -0.8849
  676UNL     H0 5146   1.716   1.442   1.486  0.0979 -1.5383  1.5371
  676UNL     H1 5147   1.916   1.505   1.342 -0.4778 -1.7008 -0.6944
  676UNL     C2 5148   1.807   1.478   1.531  0.1855  0.8686 -0.3853
  676UNL     C3 5149   1.917   1.507   1.451  0.1068  0.8303 -0.7062
  676UNL     C4 5150   1.963   1.523   1.661 -0.4939  0.4093 -0.3156
  676UNL     C5 5151   2.039   1.527   1.793  0.5637  0.3317  0.5509
  676UNL     N6 5152   1.841   1.470   1.657  0.7114 -0.4547  0.4897
  676UNL     N7 5153   2.021   1.525   1.535  0.4481 -0.2104 -0.1792
  676UNL     H8 5154   2.009   1.449   1.864 -2.4029 -1.2340 -2.1284
  676UNL     H9 5155   2.029   1.617   1.855  1.1148 -0.1371  1.3381
  676UNL    H10 5156   2.147   1.516   1.779  0.3911 -2.1770  0.6936
  677UNL     H0 5157   1.721   0.598   1.969  0.4146 -1.7409  0.3079
  677UNL     H1 5158   1.944   0.438   1.968  1.0939  1.8622 -1.9170
  677UNL     C2 5159   1.818   0.621   2.011  0.1347 -0.0261  0.0841
  677UNL     C3 5160   1.931   0.535   2.014 -0.2421  0.7272  0.3034
  677UNL     C4 5161   1.971   0.711   2.121 -0.4944 -0.2898 -0.3418
  677UNL     C5 5162   2.038   0.810   2.217 -0.4450 -0.4622  0.9761
  677UNL     N6 5163   1.845   0.723   2.086 -0.3151  0.1955 -0.4758
  677UNL     N7 5164   2.032   0.596   2.077 -0.1790 -0.3708 -0.3874
  677UNL     H8 5165   2.147   0.807   2.207 -0.2274 -1.3059  3.0755
  677UNL     H9 5166   2.016   0.773   2.318  1.1169  0.6569  1.7497
  677UNL    H10 5167   1.999   0.912   2.208  0.6915  0.1595  2.7131
  678UNL     H0 5168   2.872   1.359   1.033  1.0775 -0.8057  0.7233
  678UNL     H1 5169   2.903   1.369   1.313 -0.2830 -2.9202  2.5577
  678UNL     C2 5170   2.812   1.318   1.113  0.3419 -0.3538  0.4092
  678UNL     C3 5171   2.830   1.319   1.252 -0.1927 -0.2549  0.1072
  678UNL     C4 5172   2.662   1.204   1.193  0.8163  0.1654  0.3562
  678UNL     C5 5173   2.543   1.119   1.206  0.7563  0.3043 -0.3523
  678UNL     N6 5174   2.708   1.247   1.080  0.6936 -0.2884 -0.0438
  678UNL     N7 5175   2.737   1.244   1.302  0.4095  0.0525  0.4867
  678UNL     H8 5176   2.574   1.030   1.262 -2.1854 -0.3681  0.3701
  678UNL     H9 5177   2.512   1.067   1.114  0.4159 -2.0468  0.9965
  678UNL    H10 5178   2.459   1.178   1.243 -0.4667 -0.3834 -1.8956
  679UNL     H0 5179   2.417   1.603   1.718 -1.1722 -0.4862  1.1481
  679UNL     H1 5180   2.409   1.838   1.863  0.2909 -1.3469  0.4117
  679UNL     C2 5181   2.358   1.691   1.695 -0.1196 -0.0814 -0.0923
  679UNL     C3 5182   2.356   1.811   1.773 -0.0364  0.1188  0.1363
  679UNL     C4 5183   2.208   1.820   1.619  0.8751 -0.3116  0.1867
  679UNL     C5 5184   2.120   1.896   1.521 -0.6383  0.0239  0.4835
  679UNL     N6 5185   2.260   1.699   1.604 -0.0583 -0.1286 -0.2377
  679UNL     N7 5186   2.271   1.892   1.722  0.4055 -0.5792  0.3011
  679UNL     H8 5187   2.093   1.830   1.438  1.8315  0.0466 -0.4101
  679UNL     H9 5188   2.035   1.942   1.574 -0.4263 -0.7223  1.5043
  679UNL    H10 5189   2.167   1.985   1.477 -1.0732 -0.2873 -0.6654
  680UNL     H0 5190   2.425   0.780   1.732  1.9636 -0.8950 -0.4693
  680UNL     H1 5191   2.191   0.692   1.864  0.7510  1.0924 -0.0692
  680UNL     C2 5192   2.414   0.717   1.819 -0.2610 -0.5217 -0.3970
  680UNL     C3 5193   2.296   0.674   1.883  0.5346 -0.6798 -0.4024
  680UNL     C4 5194   2.468   0.584   1.965  0.0504  0.7457 -0.1215
  680UNL     C5 5195   2.550   0.484   2.045 -0.5315 -0.4283  0.2987
  680UNL     N6 5196   2.517   0.663   1.877 -0.4058 -0.5944  0.0483
  680UNL     N7 5197   2.331   0.586   1.971 -0.2116  0.4797  0.8139
  680UNL     H8 5198   2.594   0.402   1.987 -0.3944  0.6488 -1.1552
  680UNL     H9 5199   2.479   0.425   2.105 -0.4357 -0.0809  0.7593
  680UNL    H10 5200   2.632   0.532   2.100 -0.5554  0.7687 -0.6838
  681UNL     H0 5201   2.421   1.108   1.638  0.6151  1.5297  1.5231
  681UNL     H1 5202   2.184   1.272   1.603 -0.9024 -1.1063 -0.2694
  681UNL     C2 5203   2.406   1.206   1.596  0.2579  0.7509 -0.2627
  681UNL     C3 5204   2.289   1.283   1.580 -0.6374 -1.0048  0.9182
  681UNL     C4 5205   2.455   1.380   1.493  0.5191  1.2247  0.5000
  681UNL     C5 5206   2.541   1.475   1.409  0.2623  0.4569 -0.3228
  681UNL     N6 5207   2.506   1.267   1.533 -0.0325  0.1357 -0.5576
  681UNL     N7 5208   2.326   1.401   1.526  0.3324  0.9538 -0.1287
  681UNL     H8 5209   2.645   1.445   1.426 -0.3413 -0.8606  1.2902
  681UNL     H9 5210   2.524   1.579   1.440 -0.3971 -0.0826  1.1753
  681UNL    H10 5211   2.516   1.471   1.302 -0.3542 -0.4733 -0.1570
  682UNL     H0 5212   2.761   0.692   1.499 -3.9296 -0.3800 -1.3017
  682UNL     H1 5213   2.750   0.924   1.348 -0.9642 -1.7871  0.6996
  682UNL     C2 5214   2.738   0.794   1.529  0.0617  0.2145  0.3653
  682UNL     C3 5215   2.738   0.919   1.455 -0.2069 -0.0463  0.8900
  682UNL     C4 5216   2.707   0.951   1.666  0.3287 -0.1672  0.2842
  682UNL     C5 5217   2.684   1.028   1.793 -0.0684  0.0213 -0.5471
  682UNL     N6 5218   2.714   0.818   1.655  0.6263 -0.2531 -0.0794
  682UNL     N7 5219   2.706   1.010   1.543  0.5790 -0.7167 -0.2404
  682UNL     H8 5220   2.671   1.136   1.785  1.9245  0.2861 -0.7292
  682UNL     H9 5221   2.766   1.017   1.865 -0.1613 -0.1344 -0.4657
  682UNL    H10 5222   2.593   0.991   1.841 -0.1769  0.2145 -0.6061
  683UNL     H0 5223   1.236   1.422   1.701  0.0808 -0.6568  1.8679
  683UNL     H1 5224   1.452   1.500   1.860  0.1730 -0.3247  0.2065
  683UNL     C2 5225   1.342   1.403   1.686 -0.1435 -0.7847  0.2320
  683UNL     C3 5226   1.452   1.439   1.770  0.1520 -0.2474  0.1539
  683UNL     C4 5227   1.502   1.304   1.612 -0.4740  0.3010 -0.3208
  683UNL     C5 5228   1.589   1.212   1.531 -0.0291  0.7064  0.6749
  683UNL     N6 5229   1.372   1.314   1.599  0.0332 -0.0968  0.0365
  683UNL     N7 5230   1.553   1.377   1.717 -0.1080 -0.1991 -0.0196
  683UNL     H8 5231   1.652   1.268   1.460  0.1475  0.6096  0.7557
  683UNL     H9 5232   1.653   1.158   1.602 -0.0840  0.6348  0.6697
  683UNL    H10 5233   1.531   1.151   1.460  0.9898 -0.5860  0.9149
  684UNL     H0 5234   2.902   0.891   2.242  0.7101  1.3205 -0.7023
  684UNL     H1 5235   2.718   0.715   2.151 -1.6802  3.4469 -1.4152
  684UNL     C2 5236   2.899   0.830   2.153  0.1981  0.7035 -0.2802
  684UNL     C3 5237   2.806   0.745   2.096 -0.0917  1.1634 -0.2806
  684UNL     C4 5238   2.957   0.784   1.960 -0.4180 -0.3205  0.1286
  684UNL     C5 5239   3.042   0.793   1.838  0.3034 -0.1807 -0.4056
  684UNL     N6 5240   3.003   0.836   2.072 -0.4649  0.6846  0.4245
  684UNL     N7 5241   2.839   0.719   1.969  0.3946  0.0616 -0.5837
  684UNL     H8 5242   2.997   0.859   1.762 -0.3951 -0.8280 -0.5659
  684UNL     H9 5243   3.039   0.703   1.775 -2.9304  0.5123 -1.4443
  684UNL    H10 5244   3.148   0.809   1.861 -0.0102 -0.7386  1.5729
  685Zn      Zn 5245   1.729   0.889   2.711  0.4528  0.0920  0.1948
  686Zn      Zn 5246   1.734  -0.172   3.307  0.0874  0.2214  0.0286
  687Zn      Zn 5247   1.239   0.177   3.320  0.0946 -0.1001  0.0591
  688Zn      Zn 5248   2.206   0.535   2.693  0.1787  0.1707 -0.0739
  689Zn      Zn 5249   2.229   0.005   2.972 -0.2974  0.1566  0.3274
  690Zn      Zn 5250   1.219   0.715   3.014 -0.0176 -0.1377 -0.1579
  691UNL     H0 5251   1.336   0.429   3.483 -0.3575 -0.4979 -0.5238
  691UNL     H1 5252   1.317   0.441   3.763  4.0417 -0.9091 -0.5021
  691UNL     C2 5253   1.301   0.355   3.552 -0.6322 -0.1930 -0.3335
  691UNL     C3 5254   1.293   0.363   3.692  0.5232 -0.2056 -0.2464
  691UNL     C4 5255   1.251   0.175   3.619 -0.0590  0.0125 -0.0670
  691UNL     C5 5256   1.213   0.026   3.613  0.1831  0.1663 -0.1681
  691UNL     N6 5257   1.257   0.244   3.506  0.8232  0.3347 -0.2957
  691UNL     N7 5258   1.256   0.245   3.731  0.4778  0.3712  0.1530
  691UNL     H8 5259   1.232  -0.014   3.512 -1.7939 -0.6669 -0.2630
  691UNL     H9 5260   1.108   0.006   3.640 -0.3630  1.3020 -1.3040
  691UNL    H10 5261   1.269  -0.037   3.683  1.1831  2.0462  0.7986
  692UNL     H0 5262   1.743  -0.452   3.466  2.7354 -1.4970  1.4420
  692UNL     H1 5263   1.711  -0.695   3.346 -1.0611 -0.5968 -0.8378
  692UNL     C2 5264   1.733  -0.472   3.360 -0.1360 -0.4978  1.4420
  692UNL     C3 5265   1.718  -0.603   3.290  0.0265 -0.6779 -0.8556
  692UNL     C4 5266   1.727  -0.433   3.158 -0.0802 -0.1080  0.3077
  692UNL     C5 5267   1.712  -0.355   3.032  0.4338 -0.2002  0.4937
  692UNL     N6 5268   1.720  -0.371   3.272  0.0365  0.0518 -0.2516
  692UNL     N7 5269   1.727  -0.572   3.161  0.2562  0.2470 -0.4418
  692UNL     H8 5270   1.802  -0.361   2.968 -0.0229 -2.1860 -0.0374
  692UNL     H9 5271   1.692  -0.250   3.055 -0.5445 -0.0721 -0.8414
  692UNL    H10 5272   1.620  -0.375   2.976 -0.4736  2.1562  1.0293
  693UNL     H0 5273   1.426   0.236   3.070 -1.8771 -2.2349  2.1377
  693UNL     H1 5274   1.455   0.502   2.965  0.9027 -0.4860  0.4027
  693UNL     C2 5275   1.372   0.328   3.088  0.1962 -0.3570 -0.4074
  693UNL     C3 5276   1.381   0.461   3.032 -0.2107 -0.1580 -0.5753
  693UNL     C4 5277   1.226   0.446   3.169  1.0753  0.5911  0.1792
  693UNL     C5 5278   1.093   0.488   3.240 -0.5080 -0.0483 -0.6494
  693UNL     N6 5279   1.280   0.330   3.187 -0.0178 -0.0533  0.1176
  693UNL     N7 5280   1.279   0.532   3.078 -0.3542 -0.5555  0.1645
  693UNL     H8 5281   1.014   0.413   3.226  0.2690 -1.2246  1.0053
  693UNL     H9 5282   1.054   0.578   3.192 -2.3225 -0.6508 -0.3849
  693UNL    H10 5283   1.099   0.499   3.349  0.8463  0.3719 -0.7414
  694UNL     H0 5284   1.225   0.757   2.722  0.6870  0.3589 -0.9742
  694UNL     H1 5285   1.454   0.825   2.565  1.9194 -2.8879 -0.9782
  694UNL     C2 5286   1.326   0.786   2.750  0.4309  0.1267  0.2605
  694UNL     C3 5287   1.443   0.816   2.672  0.4486  0.1255 -0.7729
  694UNL     C4 5288   1.484   0.803   2.887 -0.2242 -1.4915 -0.0388
  694UNL     C5 5289   1.559   0.812   3.017  0.3106 -0.0387 -0.3948
  694UNL     N6 5290   1.355   0.779   2.877 -0.3546 -0.5425 -0.4380
  694UNL     N7 5291   1.537   0.832   2.765  0.1603 -0.4519 -0.3483
  694UNL     H8 5292   1.662   0.775   3.008  0.4722  0.2193  0.4011
  694UNL     H9 5293   1.513   0.755   3.098 -1.2519 -0.1176 -1.3042
  694UNL    H10 5294   1.563   0.917   3.048 -0.6370 -0.3538  0.8651
  695UNL     H0 5295   1.230  -0.119   3.187  1.0485 -1.3698  1.2063
  695UNL     H1 5296   1.460  -0.269   3.166 -2.1564 -0.4650  1.8233
  695UNL     C2 5297   1.328  -0.094   3.223  0.9253 -0.0475  0.6668
  695UNL     C3 5298   1.453  -0.168   3.205  0.3113  0.2292  0.6506
  695UNL     C4 5299   1.483   0.010   3.298 -0.7662 -0.4455 -0.6772
  695UNL     C5 5300   1.542   0.128   3.371 -0.3450 -0.1906 -0.4757
  695UNL     N6 5301   1.358   0.010   3.290  0.1485 -0.2470  0.0141
  695UNL     N7 5302   1.554  -0.095   3.252 -0.3868 -0.0762 -0.1736
  695UNL     H8 5303   1.512   0.223   3.326 -3.3497 -0.1163  1.4233
  695UNL     H9 5304   1.650   0.110   3.363 -0.1431  1.5059 -2.6634
  695UNL    H10 5305   1.515   0.135   3.477  0.5815 -1.6169 -0.1122
  696UNL     H0 5306   2.433   0.673   2.267 -0.0664  2.0208  1.6507
  696UNL     H1 5307   2.445   0.677   2.548  0.8344 -1.0546  0.4328
  696UNL     C2 5308   2.364   0.631   2.339 -0.4415  0.1085  0.2573
  696UNL     C3 5309   2.377   0.638   2.473  1.0993 -0.5053 -0.0925
  696UNL     C4 5310   2.194   0.531   2.410 -0.3339  0.0817 -0.4098
  696UNL     C5 5311   2.051   0.482   2.424 -0.4783 -0.0108 -0.0792
  696UNL     N6 5312   2.255   0.569   2.302  0.2357  0.0611 -0.1173
  696UNL     N7 5313   2.266   0.573   2.514 -0.2712  0.1277 -0.4546
  696UNL     H8 5314   1.987   0.564   2.458  2.1852  3.0078 -1.8166
  696UNL     H9 5315   2.044   0.397   2.494 -0.4768 -1.1098 -1.3819
  696UNL    H10 5316   2.009   0.450   2.328  2.5083  1.2759 -1.9688
  697UNL     H0 5317   1.983   0.981   2.908  1.5531  1.7597 -1.5919
  697UNL     H1 5318   2.004   1.249   2.999  2.2365 -0.9826 -1.5584
  697UNL     C2 5319   1.911   1.061   2.899 -0.3065  0.2870 -0.4745
  697UNL     C3 5320   1.927   1.194   2.946  0.7907 -0.5890  0.0488
  697UNL     C4 5321   1.735   1.149   2.862  0.0640 -0.5325 -0.3467
  697UNL     C5 5322   1.603   1.179   2.804  0.2068 -0.0003 -0.0757
  697UNL     N6 5323   1.792   1.032   2.843 -0.3814  0.0423 -0.4999
  697UNL     N7 5324   1.809   1.241   2.930  0.1416 -0.1740  0.1797
  697UNL     H8 5325   1.524   1.182   2.880 -0.3837 -0.5313 -0.6591
  697UNL     H9 5326   1.592   1.262   2.733 -1.5129  0.2072  0.3912
  697UNL    H10 5327   1.578   1.087   2.749  1.1390 -0.4387  0.1991
  698UNL     H0 5328   1.961   0.082   2.904 -1.5635  2.1447  0.4955
  698UNL     H1 5329   1.727   0.024   3.074  0.9648  2.1304  0.0027
  698UNL     C2 5330   1.940   0.030   2.996 -0.5980 -0.2490 -0.5628
  698UNL     C3 5331   1.832  -0.002   3.079  0.4878  0.0518  0.2451
  698UNL     C4 5332   2.008  -0.110   3.141  0.1788 -0.5104  0.2315
  698UNL     C5 5333   2.098  -0.214   3.201  0.7079  0.0777 -0.2888
  698UNL     N6 5334   2.048  -0.024   3.042  0.4952 -0.6040  0.2151
  698UNL     N7 5335   1.874  -0.090   3.173 -0.8796 -0.1598  0.0446
  698UNL     H8 5336   2.068  -0.315   3.169  1.4000 -0.1931 -0.0837
  698UNL     H9 5337   2.094  -0.220   3.311 -4.0814 -2.9266 -0.3139
  698UNL    H10 5338   2.203  -0.204   3.173  0.6893  0.7964 -0.1162
  699UNL     H0 5339   1.930   0.416   2.754 -1.1295 -0.3058  0.1194
  699UNL     H1 5340   1.702   0.594   2.798 -0.3628 -1.0497 -0.6667
  699UNL     C2 5341   1.921   0.524   2.752  0.9826 -0.0871 -0.1131
  699UNL     C3 5342   1.804   0.612   2.768 -0.1068 -0.2909  0.5950
  699UNL     C4 5343   1.970   0.727   2.707  0.2485  0.4599 -0.0121
  699UNL     C5 5344   2.053   0.841   2.668  0.0704 -0.4404  0.4745
  699UNL     N6 5345   2.015   0.606   2.710 -0.9252  0.3705 -0.1549
  699UNL     N7 5346   1.837   0.736   2.735  0.0657 -0.2063  0.3267
  699UNL     H8 5347   2.051   0.874   2.563  1.4304  0.9505  0.8422
  699UNL     H9 5348   2.162   0.830   2.682  0.5803  2.9560  0.0619
  699UNL    H10 5349   2.028   0.936   2.717  2.7035  1.2418 -1.1648
  700UNL     H0 5350   2.363   0.044   2.683 -1.8117 -0.7397 -0.9083
  700UNL     H1 5351   2.304   0.296   2.543 -1.6785 -1.3885 -0.8353
  700UNL     C2 5352   2.309   0.134   2.710 -0.5556 -0.3554  0.4794
  700UNL     C3 5353   2.282   0.259   2.642 -0.0892 -0.6420 -0.1726
  700UNL     C4 5354   2.208   0.268   2.838  0.0245 -0.3247  0.6532
  700UNL     C5 5355   2.160   0.333   2.966 -0.6350  0.6257 -0.6166
  700UNL     N6 5356   2.261   0.150   2.831  0.2724 -0.6167 -0.2180
  700UNL     N7 5357   2.224   0.344   2.725 -0.1905  0.2229 -0.5803
  700UNL     H8 5358   2.206   0.432   2.972  0.8892 -0.0862 -0.0753
  700UNL     H9 5359   2.198   0.280   3.054 -1.0957 -1.1905 -1.4685
  700UNL    H10 5360   2.050   0.337   2.967 -0.7077 -0.8580 -1.1489
  701UNL     H0 5361   0.708   0.739   2.954 -0.4601 -2.1547  1.5017
  701UNL     H1 5362   0.936   0.838   3.087  0.9111 -2.8547  3.2652
  701UNL     C2 5363   0.812   0.715   2.936 -0.2013 -0.1514  0.0454
  701UNL     C3 5364   0.925   0.758   3.015  0.2134  0.1963 -0.3694
  701UNL     C4 5365   0.979   0.613   2.877  0.7987 -0.6465  0.1403
  701UNL     C5 5366   1.061   0.501   2.822 -0.0181  0.2823  0.2971
  701UNL     N6 5367   0.847   0.621   2.846  0.3049 -0.4783  0.2205
  701UNL     N7 5368   1.026   0.698   2.975 -0.4177  0.8395  0.2237
  701UNL     H8 5369   1.084   0.426   2.898 -1.9460 -0.9518 -0.2616
  701UNL     H9 5370   1.024   0.451   2.731  0.1722  0.9348 -0.1468
  701UNL    H10 5371   1.150   0.557   2.792  0.2521  0.0057  0.5779
  702UNL     H0 5372   2.414   0.176   3.418 -0.7286  3.5185 -1.3724
  702UNL     H1 5373   2.205   0.065   3.281  0.7051  1.3868  0.6253
  702UNL     C2 5374   2.409   0.147   3.314  0.0618 -0.4722 -0.4677
  702UNL     C3 5375   2.302   0.085   3.239  0.5716 -0.2039 -0.5463
  702UNL     C4 5376   2.473   0.096   3.124 -0.8219  0.0319 -0.3905
  702UNL     C5 5377   2.561   0.090   3.006  0.0140  0.1339 -0.3644
  702UNL     N6 5378   2.513   0.156   3.233 -0.2300 -0.0243 -0.7794
  702UNL     N7 5379   2.345   0.049   3.121 -0.6077 -0.4600 -0.3803
  702UNL     H8 5380   2.510   0.105   2.911  0.0827 -0.4679 -0.5047
  702UNL     H9 5381   2.624  -0.000   3.000  2.0737  1.4701  0.1437
  702UNL    H10 5382   2.633   0.172   3.016  2.2206 -1.9042  2.0102
  703Zn      Zn 5383   1.228   0.195   3.912  0.1335  0.1302 -0.2121
  704Zn      Zn 5384   3.192   1.915  -0.306  0.0636  0.1918 -0.2635
  705Zn      Zn 5385   0.740  -0.514   4.522  0.0108 -0.1238  0.0679
  706Zn      Zn 5386   1.721  -0.151   3.902 -0.2653 -0.2206 -0.0910
  707Zn      Zn 5387   1.727  -0.663   4.209  0.1852  0.1405  0.0477
  708Zn      Zn 5388   0.738  -0.006   4.218 -0.2687  0.0022  0.0892
  709UNL     H0 5389   0.871  -0.278   4.683 -0.0064  1.5584  0.0790
  709UNL     H1 5390   0.853  -0.248   4.954 -0.4191  0.3120 -0.6241
  709UNL     C2 5391   0.824  -0.345   4.753 -0.1870  0.5127 -1.0171
  709UNL     C3 5392   0.821  -0.333   4.895  0.2805 -0.1042 -0.4109
  709UNL     C4 5393   0.723  -0.517   4.835  1.0380  0.5779  0.6997
  709UNL     C5 5394   0.658  -0.648   4.830  0.0415  0.2878  0.3122
  709UNL     N6 5395   0.759  -0.452   4.721  0.5211  0.4401 -0.0871
  709UNL     N7 5396   2.725   2.331   0.141  0.3486  0.4206  0.3197
  709UNL     H8 5397   0.568  -0.653   4.767  0.6688  0.4710 -0.5989
  709UNL     H9 5398   0.636  -0.692   4.928 -0.2182 -1.1351 -0.3607
  709UNL    H10 5399   0.730  -0.711   4.777 -0.6180  1.8930 -2.7157
  710UNL     H0 5400   3.302   1.655  -0.169  4.1953 -0.8526 -0.9149
  710UNL     H1 5401   3.282   1.412  -0.274  1.0001  1.3576  0.8738
  710UNL     C2 5402   3.261   1.628  -0.265  0.0715  1.0109  0.1024
  710UNL     C3 5403   3.255   1.499  -0.331 -0.2743  0.4337  0.0075
  710UNL     C4 5404   3.202   1.649  -0.465  0.8341  0.2303  0.9609
  710UNL     C5 5405   3.159   1.713  -0.594 -0.1821  0.0340 -0.2988
  710UNL     N6 5406   3.216   1.715  -0.354 -0.4856 -0.1651  0.1583
  710UNL     N7 5407   3.216   1.508  -0.456  0.0145  0.1710 -0.2189
  710UNL     H8 5408   3.077   1.780  -0.566  1.1083  1.1777  0.9437
  710UNL     H9 5409   3.113   1.644  -0.666 -0.7315  0.1788 -0.0861
  710UNL    H10 5410   3.241   1.766  -0.645 -0.0499 -0.9810 -1.1784
  711UNL     H0 5411   0.927  -0.486   4.271  2.0160  1.6434 -2.1520
  711UNL     H1 5412   0.951  -0.252   4.140 -1.3841  0.5369 -1.5103
  711UNL     C2 5413   0.874  -0.394   4.291 -0.5890 -0.0009 -0.8023
  711UNL     C3 5414   0.885  -0.272   4.224 -0.1777 -0.3467 -0.7530
  711UNL     C4 5415   0.742  -0.257   4.379 -0.7372  0.2132 -0.2202
  711UNL     C5 5416   0.623  -0.201   4.458 -0.0526 -0.1745 -0.4029
  711UNL     N6 5417   0.786  -0.379   4.389 -0.0843  0.6917  0.9411
  711UNL     N7 5418   0.801  -0.187   4.279 -0.5152 -0.5728  0.1155
  711UNL     H8 5419   0.623  -0.235   4.562 -0.3659 -0.2750 -0.4342
  711UNL     H9 5420   0.526  -0.230   4.415 -0.1086  0.4854 -0.7438
  711UNL    H10 5421   0.624  -0.093   4.474 -1.1279  0.1771 -2.3770
  712UNL     H0 5422   0.718   0.081   3.914 -0.8867  3.0634 -0.2655
  712UNL     H1 5423   0.938   0.196   3.772 -1.6597 -0.6871  0.3771
  712UNL     C2 5424   0.819   0.105   3.942 -0.2901  0.4258  0.1468
  712UNL     C3 5425   0.929   0.168   3.876  0.0250  0.1096  0.7767
  712UNL     C4 5426   0.980   0.103   4.066 -0.2221 -0.3050  0.0606
  712UNL     C5 5427   1.062   0.085   4.190 -0.0432 -0.2400 -0.2040
  712UNL     N6 5428   0.852   0.067   4.065 -0.5637 -0.4363 -0.5502
  712UNL     N7 5429   1.033   0.152   3.950 -0.2288 -0.3873  0.2034
  712UNL     H8 5430   1.053  -0.016   4.232 -0.5797  0.4297  1.3667
  712UNL     H9 5431   1.039   0.166   4.259  1.0005 -1.7614  2.0476
  712UNL    H10 5432   1.168   0.100   4.169 -0.1048 -2.4018 -2.7278
  713UNL     H0 5433   0.718  -0.834   4.499 -0.0375 -0.2017  0.0370
  713UNL     H1 5434   0.940  -0.984   4.419 -2.8527 -0.5406 -0.1814
  713UNL     C2 5435   0.822  -0.805   4.496 -0.0055 -0.3272 -0.0750
  713UNL     C3 5436   0.933  -0.882   4.455  0.4108 -0.1476 -0.3971
  713UNL     C4 5437   0.993  -0.683   4.510 -0.0959  0.1197 -0.1311
  713UNL     C5 5438   1.074  -0.557   4.539 -0.1748 -0.2226 -0.5711
  713UNL     N6 5439   0.863  -0.683   4.507  0.2107  0.0058  0.3986
  713UNL     N7 5440   2.999   1.967  -0.331 -0.2299 -0.8666  0.1882
  713UNL     H8 5441   1.036  -0.504   4.627 -0.2312 -2.0345  0.5443
  713UNL     H9 5442   1.074  -0.490   4.453  2.9945  1.6022  0.6950
  713UNL    H10 5443   1.179  -0.580   4.561 -0.0226 -1.4812 -2.4370
  714UNL     H0 5444   1.984  -0.080   3.468  0.6102 -1.9753  0.1490
  714UNL     H1 5445   1.968  -0.024   3.734  0.1285 -0.7192  1.2765
  714UNL     C2 5446   1.901  -0.105   3.532  0.0470 -0.1354  0.2050
  714UNL     C3 5447   1.895  -0.070   3.668  0.5821 -0.4133  0.5568
  714UNL     C4 5448   1.721  -0.177   3.597  0.1827 -0.2068  0.4584
  714UNL     C5 5449   1.575  -0.225   3.599  0.0702  0.5530 -0.4390
  714UNL     N6 5450   1.789  -0.154   3.485  0.1248 -0.6209  0.4548
  714UNL     N7 5451   1.785  -0.131   3.709  0.4860 -0.3445  0.4627
  714UNL     H8 5452   1.542  -0.266   3.503  1.3537  2.6171 -1.8380
  714UNL     H9 5453   1.507  -0.141   3.619  0.2948  0.4340  0.9104
  714UNL    H10 5454   1.584  -0.288   3.688  1.7398 -0.7915 -1.4926
  715UNL     H0 5455   1.461   0.269   4.124 -0.0303 -0.8912 -1.7220
  715UNL     H1 5456   1.481   0.514   4.224  0.8960  0.4138 -1.8040
  715UNL     C2 5457   1.379   0.338   4.119  0.2488 -0.4086 -0.1084
  715UNL     C3 5458   1.393   0.476   4.173 -0.6679  1.0415  0.3143
  715UNL     C4 5459   1.207   0.450   4.076  0.5559  0.2149 -0.5738
  715UNL     C5 5460   1.076   0.488   4.026  0.3026 -0.0578  0.1852
  715UNL     N6 5461   1.273   0.337   4.047  0.3808  1.2811  0.2980
  715UNL     N7 5462   1.284   0.537   4.146 -0.5558 -0.8991  0.0236
  715UNL     H8 5463   1.061   0.481   3.918  0.8718  1.7184 -0.0463
  715UNL     H9 5464   0.994   0.430   4.071  0.7562 -0.6182  0.2910
  715UNL    H10 5465   1.046   0.590   4.053 -0.3035 -0.1602 -0.0784
  716UNL     H0 5466   1.451  -0.545   4.157 -0.6154 -1.1954 -2.3763
  716UNL     H1 5467   1.207  -0.661   4.251  1.1463  2.8876 -1.3652
  716UNL     C2 5468   1.434  -0.633   4.218  0.5110 -0.0831 -0.3229
  716UNL     C3 5469   1.310  -0.689   4.268  0.1196 -1.0279 -0.5156
  716UNL     C4 5470   1.487  -0.779   4.354 -0.3552 -0.4942  0.5830
  716UNL     C5 5471   1.570  -0.885   4.433 -0.2539  0.4330 -0.3203
  716UNL     N6 5472   1.542  -0.685   4.273  0.0785  0.9165  0.9398
  716UNL     N7 5473   3.311   1.995  -0.447 -0.6184 -0.1998  0.3117
  716UNL     H8 5474   1.581  -0.983   4.384 -1.5412  0.1651 -0.1201
  716UNL     H9 5475   1.512  -0.907   4.524  0.1769 -3.0314 -0.7476
  716UNL    H10 5476   1.671  -0.852   4.458 -0.3787 -0.5802  1.7320
  717UNL     H0 5477   1.459  -0.250   3.987  0.3255  0.3436 -0.6427
  717UNL     H1 5478   1.223  -0.107   3.970 -0.1754 -0.9700 -2.6693
  717UNL     C2 5479   1.439  -0.145   3.970 -0.3113  0.4136  0.4057
  717UNL     C3 5480   1.324  -0.068   3.966 -0.1476 -0.5245  0.3424
  717UNL     C4 5481   1.492   0.045   3.904 -0.2493  0.0029  0.2199
  717UNL     C5 5482   1.579   0.153   3.842 -0.1810 -0.6923 -0.0479
  717UNL     N6 5483   1.542  -0.069   3.941  0.0298  0.1709 -0.0030
  717UNL     N7 5484   1.358   0.057   3.920 -0.6323  0.1164 -0.5584
  717UNL     H8 5485   1.594   0.152   3.733  1.0525  0.3590  0.1008
  717UNL     H9 5486   1.675   0.159   3.894  0.2833 -2.9425 -0.5254
  717UNL    H10 5487   1.540   0.254   3.856  0.2181 -0.4296 -0.7968
  718UNL     H0 5488   1.855  -0.643   3.916 -0.6920 -0.6185  1.2654
  718UNL     H1 5489   1.805  -0.409   3.760  1.6921  2.7484 -0.0442
  718UNL     C2 5490   1.810  -0.548   3.940  0.0951  0.0509  0.1764
  718UNL     C3 5491   1.786  -0.432   3.864 -0.2822  0.4345 -0.8431
  718UNL     C4 5492   1.715  -0.409   4.063 -0.1401 -0.3219  0.9845
  718UNL     C5 5493   1.661  -0.352   4.190 -0.7836  0.5923 -0.0619
  718UNL     N6 5494   1.768  -0.530   4.063  0.0104 -0.3977 -0.0268
  718UNL     N7 5495   1.723  -0.345   3.939 -0.3183  0.3293 -0.9222
  718UNL     H8 5496   1.718  -0.373   4.281 -1.0347  0.2116  0.0093
  718UNL     H9 5497   1.560  -0.390   4.210 -1.6351  0.1984 -4.2329
  718UNL    H10 5498   1.645  -0.243   4.184  2.2200  1.2525  1.9079
  719UNL     H0 5499   0.256   0.116   4.075 -0.7293  1.0506  3.9881
  719UNL     H1 5500   0.448   0.139   4.264 -0.5139  0.9905 -0.9470
  719UNL     C2 5501   0.344   0.054   4.082 -0.8722  0.2351  0.4697
  719UNL     C3 5502   0.448   0.069   4.182 -0.4021  0.6822 -0.6857
  719UNL     C4 5503   0.493  -0.089   4.053  0.4131  0.4159  0.1052
  719UNL     C5 5504   0.579  -0.188   3.981  0.2340  0.2490 -0.2057
  719UNL     N6 5505   0.373  -0.050   4.017  0.1116 -0.3003 -0.2548
  719UNL     N7 5506   0.546  -0.013   4.155  1.0857  0.2571 -0.2399
  719UNL     H8 5507   0.540  -0.227   3.886  0.4938  0.3498 -0.3545
  719UNL     H9 5508   0.683  -0.156   3.974  0.6370 -1.0186 -0.2924
  719UNL    H10 5509   0.587  -0.282   4.036  1.3326  1.4813  1.8641
  720UNL     H0 5510   1.932  -0.507   4.658  2.8099 -1.1600  0.5827
  720UNL     H1 5511   1.699  -0.581   4.517  1.3701  1.9954  1.0399
  720UNL     C2 5512   1.921  -0.553   4.560 -0.0878  0.3360  0.1049
  720UNL     C3 5513   1.802  -0.596   4.487  0.7262  0.8498 -0.7402
  720UNL     C4 5514   1.969  -0.612   4.365 -0.4694  0.1157 -0.3166
  720UNL     C5 5515   2.055  -0.640   4.244 -0.9017 -0.1943  0.4027
  720UNL     N6 5516   2.024  -0.584   4.484 -0.0493  0.0777 -0.4021
  720UNL     N7 5517   1.835  -0.622   4.361  0.0485  0.5147 -0.5052
  720UNL     H8 5518   2.123  -0.557   4.219 -0.5046 -0.3500  0.9652
  720UNL     H9 5519   1.995  -0.650   4.152 -0.3300  0.9854 -0.1193
  720UNL    H10 5520   2.103  -0.738   4.252 -4.2487 -2.4048 -3.1703
  721Zn      Zn 5521   2.200   3.654   0.354  0.0909 -0.0133 -0.2190
  722Zn      Zn 5522   2.199   2.570   0.904 -0.3136  0.0016  0.1037
  723Zn      Zn 5523   1.695   2.916   0.927  0.2097 -0.0586 -0.2727
  724Zn      Zn 5524   2.684   3.276   0.306  0.2136 -0.0845  0.0809
  725Zn      Zn 5525   2.687   2.777   0.644  0.0498  0.2085 -0.2475
  726Zn      Zn 5526   1.690   3.433   0.601  0.0703 -0.0209 -0.2704
  727UNL     H0 5527   1.768   3.201   1.078  0.6329  0.2454  0.8093
  727UNL     H1 5528   1.778   3.215   1.342  0.1349 -0.3188  0.3952
  727UNL     C2 5529   1.753   3.116   1.143 -1.0061 -0.3927 -0.3478
  727UNL     C3 5530   1.754   3.125   1.287 -0.3641  0.0586 -0.0162
  727UNL     C4 5531   1.689   2.933   1.213 -0.3058 -0.2452 -0.1955
  727UNL     C5 5532   1.655   2.788   1.221 -0.1215  0.0618 -0.1800
  727UNL     N6 5533   1.711   3.001   1.101 -0.2205  0.3241  0.7620
  727UNL     N7 5534   1.712   3.006   1.328  0.5983  0.4205 -0.1644
  727UNL     H8 5535   1.677   2.736   1.126  0.2937  0.6169 -0.3938
  727UNL     H9 5536   1.550   2.773   1.249  0.0062 -0.6077 -0.0525
  727UNL    H10 5537   1.718   2.732   1.290  0.1831 -1.3484 -1.5440
  728UNL     H0 5538   2.308   2.317   1.058 -0.9142  0.3604 -0.1384
  728UNL     H1 5539   2.264   2.068   0.928 -1.7920  0.5706  4.1892
  728UNL     C2 5540   2.276   2.288   0.959 -0.2357  0.0157 -0.2640
  728UNL     C3 5541   2.252   2.168   0.889 -0.0228 -0.7279 -0.3899
  728UNL     C4 5542   2.227   2.329   0.756  0.1582  0.4536  0.1888
  728UNL     C5 5543   2.205   2.410   0.633 -0.3892  0.2929  0.3857
  728UNL     N6 5544   2.237   2.380   0.879 -1.0424 -0.0197  0.7884
  728UNL     N7 5545   2.220   2.192   0.760  0.3253  0.4930 -0.3432
  728UNL     H8 5546   2.121   2.360   0.583  1.1571 -0.4236 -1.6339
  728UNL     H9 5547   2.296   2.405   0.572 -0.9257 -0.0543 -0.4084
  728UNL    H10 5548   2.175   2.515   0.642  1.4941  1.0641 -1.5210
  729UNL     H0 5549   1.879   2.965   0.693 -1.9239 -1.5356  1.2253
  729UNL     H1 5550   1.899   3.199   0.548 -0.3644 -1.2014 -1.2869
  729UNL     C2 5551   1.826   3.058   0.707  0.5042  0.2176 -0.3390
  729UNL     C3 5552   1.832   3.177   0.631  0.0062 -0.0836 -0.6745
  729UNL     C4 5553   1.671   3.179   0.764 -0.9083 -0.3418 -0.1296
  729UNL     C5 5554   1.544   3.222   0.834  0.4903  0.6745  0.9310
  729UNL     N6 5555   1.733   3.071   0.798 -0.6636  0.5395  0.1871
  729UNL     N7 5556   1.736   3.254   0.671  0.4525 -0.2810  0.0194
  729UNL     H8 5557   1.510   3.326   0.826 -0.9476  0.2406  1.0843
  729UNL     H9 5558   1.555   3.198   0.940  2.0125  0.0111  0.6482
  729UNL    H10 5559   1.463   3.163   0.790  2.0412  0.1968 -1.5031
  730UNL     H0 5560   1.731   3.452   0.293  1.1113  0.5331 -1.8037
  730UNL     H1 5561   1.930   3.623   0.188 -0.4326  0.3023  0.3198
  730UNL     C2 5562   1.816   3.500   0.340 -0.0320  0.1426  0.8517
  730UNL     C3 5563   1.917   3.584   0.288  0.7452 -0.0943  0.3281
  730UNL     C4 5564   1.947   3.547   0.497  0.2457 -0.2089  0.0335
  730UNL     C5 5565   2.030   3.522   0.619 -0.1520 -0.2741 -0.5212
  730UNL     N6 5566   1.831   3.498   0.471 -0.0247  0.4454  0.2418
  730UNL     N7 5567   2.004   3.611   0.389 -0.2515  0.8434  0.3294
  730UNL     H8 5568   1.981   3.553   0.712  1.5848  0.1326  0.3177
  730UNL     H9 5569   2.123   3.580   0.611 -0.0660  0.0422  2.0008
  730UNL    H10 5570   2.044   3.414   0.633 -3.3654 -0.7342 -0.1156
  731UNL     H0 5571   1.686   2.635   0.812  0.3145  0.5951  0.2910
  731UNL     H1 5572   1.897   2.469   0.808 -1.4862 -0.2924 -0.5324
  731UNL     C2 5573   1.787   2.653   0.847  0.4680 -0.1984  0.2669
  731UNL     C3 5574   1.905   2.569   0.850  0.2490 -0.6638  0.1271
  731UNL     C4 5575   1.958   2.760   0.916  0.6537  0.2959 -0.1354
  731UNL     C5 5576   2.035   2.883   0.965  0.3195 -0.3739  0.5276
  731UNL     N6 5577   1.824   2.765   0.903  0.1985  0.0711  0.6452
  731UNL     N7 5578   2.011   2.639   0.886 -0.4285 -0.1815  0.2282
  731UNL     H8 5579   2.141   2.862   0.988  0.3883 -0.6820 -0.0432
  731UNL     H9 5580   1.991   2.941   1.046  0.0163  1.7159 -1.0330
  731UNL    H10 5581   2.035   2.960   0.886 -0.3235  1.4478  2.2395
  732UNL     H0 5582   2.935   3.448  -0.112 -0.2934  0.1036 -0.6815
  732UNL     H1 5583   2.893   3.469   0.166  1.5971 -0.0304 -0.6126
  732UNL     C2 5584   2.864   3.401  -0.045 -0.0703  0.6010 -0.0866
  732UNL     C3 5585   2.846   3.406   0.091 -0.3665  0.1478  0.4241
  732UNL     C4 5586   2.705   3.274   0.009 -0.1685  0.4794 -0.1327
  732UNL     C5 5587   2.580   3.191   0.008 -0.0886  0.1384 -0.2743
  732UNL     N6 5588   2.782   3.314  -0.096  0.7025  0.3234 -0.3952
  732UNL     N7 5589   2.744   3.326   0.127 -0.5197  0.1466 -0.7233
  732UNL     H8 5590   2.507   3.231  -0.063 -1.4990 -2.2195 -0.2368
  732UNL     H9 5591   2.539   3.189   0.109  2.6029 -1.1227  0.8939
  732UNL    H10 5592   2.599   3.090  -0.031 -2.5686 -0.6423  0.3799
  733UNL     H0 5593   2.433   3.730   0.569  0.8156  0.9091  2.5612
  733UNL     H1 5594   2.447   3.990   0.668  1.4697  0.0962 -0.5849
  733UNL     C2 5595   2.360   3.808   0.553  0.2083 -0.0780 -0.0451
  733UNL     C3 5596   2.373   3.942   0.606  0.3125  0.5286  0.4297
  733UNL     C4 5597   2.203   3.915   0.473  0.4707 -0.0227 -0.1842
  733UNL     C5 5598   2.075   3.949   0.397  0.1791 -0.9353  0.0810
  733UNL     N6 5599   2.254   3.794   0.479  0.3105  0.1127 -0.0864
  733UNL     N7 5600   2.274   4.010   0.557 -0.1741  0.5377 -0.4146
  733UNL     H8 5601   1.995   3.987   0.462 -0.4972 -1.9507 -0.1278
  733UNL     H9 5602   2.097   4.013   0.311 -0.8162 -1.6422 -0.7359
  733UNL    H10 5603   2.023   3.861   0.356 -0.0914 -0.6273 -0.2418
  734UNL     H0 5604   2.419   2.906   0.574 -1.4712  1.5180  1.0868
  734UNL     H1 5605   2.185   2.817   0.695 -0.0940 -0.3323  0.7844
  734UNL     C2 5606   2.408   2.833   0.652 -0.8212 -0.4695 -0.6025
  734UNL     C3 5607   2.288   2.786   0.711  0.1282 -0.1035 -0.1213
  734UNL     C4 5608   2.448   2.669   0.783 -0.7843 -0.4129  0.0021
  734UNL     C5 5609   2.535   2.564   0.852 -0.3608 -0.2201  0.6048
  734UNL     N6 5610   2.505   2.761   0.707  0.2246 -0.8973  0.1564
  734UNL     N7 5611   2.311   2.680   0.790 -0.4799 -0.4440  0.1649
  734UNL     H8 5612   2.481   2.493   0.916  1.1000 -1.8990  0.0542
  734UNL     H9 5613   2.617   2.606   0.911 -0.3196 -0.1746  0.5147
  734UNL    H10 5614   2.574   2.497   0.775 -0.9890 -1.7882  1.6022
  735UNL     H0 5615   2.398   3.176   0.347 -3.1099 -1.2000  0.1993
  735UNL     H1 5616   2.187   3.352   0.426 -0.6406  0.3115 -0.8754
  735UNL     C2 5617   2.391   3.284   0.352  0.2662 -0.8361 -0.3738
  735UNL     C3 5618   2.285   3.379   0.390 -0.4560  0.7468 -0.0775
  735UNL     C4 5619   2.456   3.483   0.322 -0.6085 -0.0499 -0.3860
  735UNL     C5 5620   2.554   3.593   0.309  0.0081 -0.0886  0.7077
  735UNL     N6 5621   2.496   3.359   0.330  0.0892  0.6286  0.3245
  735UNL     N7 5622   2.331   3.500   0.375 -0.1615 -0.4285  0.0982
  735UNL     H8 5623   2.521   3.668   0.236  0.7059 -0.5814 -0.1375
  735UNL     H9 5624   2.654   3.554   0.283  0.1070 -0.8231  2.1050
  735UNL    H10 5625   2.563   3.650   0.402  0.9639  0.0330  0.5502
  736UNL     H0 5626   2.708   2.750   0.324  1.8785  0.6693 -0.3574
  736UNL     H1 5627   2.714   2.984   0.160 -1.4359  2.2077  0.2132
  736UNL     C2 5628   2.710   2.855   0.348  0.4217  0.7811 -0.6217
  736UNL     C3 5629   2.711   2.972   0.267 -0.1140 -0.2329  0.0519
  736UNL     C4 5630   2.684   3.029   0.469 -0.0093 -0.4376  0.0842
  736UNL     C5 5631   2.644   3.099   0.594  0.0756 -0.3358  0.7159
  736UNL     N6 5632   2.705   2.899   0.473  0.0351 -0.5113 -0.1790
  736UNL     N7 5633   2.699   3.080   0.341  0.3738  0.6525 -1.5263
  736UNL     H8 5634   2.697   3.195   0.606  0.4664  0.4175 -4.6408
  736UNL     H9 5635   2.644   3.034   0.682 -0.1639  0.4796  1.3340
  736UNL    H10 5636   2.538   3.127   0.597  0.2973  0.9606  5.7494
  737UNL     H0 5637   1.198   3.512   0.482  0.1655  1.4676  0.6586
  737UNL     H1 5638   1.425   3.589   0.637  2.1019  0.4017 -1.4360
  737UNL     C2 5639   1.296   3.468   0.488 -0.2480  0.3864 -0.1692
  737UNL     C3 5640   1.407   3.512   0.563  0.0110 -0.6392  0.0421
  737UNL     C4 5641   1.451   3.330   0.453  0.4063  0.6779  0.6696
  737UNL     C5 5642   1.530   3.213   0.393  0.0093  0.4261 -0.2466
  737UNL     N6 5643   1.328   3.356   0.420  0.3879  0.3272 -0.8999
  737UNL     N7 5644   1.501   3.426   0.535  0.1124  0.4860 -0.0719
  737UNL     H8 5645   1.510   3.123   0.452 -2.5783  0.8286 -0.4144
  737UNL     H9 5646   1.508   3.191   0.288  3.3584 -0.3078 -0.9193
  737UNL    H10 5647   1.637   3.238   0.395  0.0831  0.0953  1.0160
  738UNL     H0 5648   2.946   3.023   1.034 -0.8873 -0.5075  0.3280
  738UNL     H1 5649   2.698   2.890   0.936 -1.1362  1.2570 -0.6330
  738UNL     C2 5650   2.914   2.971   0.945 -0.1631 -0.3272 -0.0480
  738UNL     C3 5651   2.798   2.898   0.898 -1.0502 -0.2516 -0.7939
  738UNL     C4 5652   2.955   2.868   0.767 -0.3082  0.2378 -0.0680
  738UNL     C5 5653   3.030   2.835   0.644  0.7872 -0.3189 -0.6860
  738UNL     N6 5654   3.009   2.922   0.872  0.3483 -0.1971  0.1825
  738UNL     N7 5655   2.825   2.842   0.784  0.0275  0.1407  0.0479
  738UNL     H8 5656   3.107   2.910   0.623  2.2876 -1.8810 -0.9341
  738UNL     H9 5657   2.957   2.832   0.561 -1.2878 -0.5046  1.0453
  738UNL    H10 5658   3.074   2.735   0.648  2.8113  0.5159 -1.0418
  739Zn      Zn 5659   1.701   2.947   1.517  0.1917  0.0423 -0.2302
  740Zn      Zn 5660   1.717   1.916   2.090 -0.1109  0.5058 -0.2210
  741Zn      Zn 5661   1.213   2.256   2.114 -0.2610  0.0485  0.1725
  742Zn      Zn 5662   2.207   2.619   1.502 -0.0541 -0.1495  0.5129
  743Zn      Zn 5663   2.222   2.067   1.803 -0.0755 -0.4668 -0.0149
  744Zn      Zn 5664   1.205   2.752   1.789  0.0094  0.1145  0.1790
  745UNL     H0 5665   1.246   2.513   2.283  0.8925  0.1107 -0.8028
  745UNL     H1 5666   1.242   2.508   2.561  1.0918 -0.1327 -0.0939
  745UNL     C2 5667   1.236   2.426   2.347  0.4335  0.6723 -0.0916
  745UNL     C3 5668   1.231   2.430   2.487  0.2017  0.7506 -0.9236
  745UNL     C4 5669   1.205   2.230   2.408 -0.4780  0.2842  0.2979
  745UNL     C5 5670   1.167   2.084   2.412  0.0180 -0.8249  0.5794
  745UNL     N6 5671   1.229   2.303   2.298 -0.6160  0.6579  0.3053
  745UNL     N7 5672   1.211   2.301   2.519 -0.6907 -0.4079 -0.1131
  745UNL     H8 5673   1.134   2.045   2.314 -0.9374 -1.2073  1.0429
  745UNL     H9 5674   1.075   2.067   2.469 -1.1350  2.5865 -0.0313
  745UNL    H10 5675   1.239   2.024   2.468 -0.4001 -1.3327  0.5793
  746UNL     H0 5676   1.800   1.644   2.235 -2.5601 -0.5177  0.2955
  746UNL     H1 5677   1.788   1.393   2.095  0.2764 -1.6798 -1.7781
  746UNL     C2 5678   1.781   1.622   2.130  0.3710 -0.0438 -0.4504
  746UNL     C3 5679   1.776   1.495   2.062 -0.2722 -0.8151  0.8467
  746UNL     C4 5680   1.712   1.648   1.938 -0.4391  0.3467  0.1049
  746UNL     C5 5681   1.697   1.718   1.806 -0.6734 -0.3902  0.7522
  746UNL     N6 5682   1.737   1.714   2.049  0.2703  0.0998  0.1546
  746UNL     N7 5683   1.733   1.510   1.938 -0.3620  0.3320 -0.9796
  746UNL     H8 5684   1.643   1.669   1.724  0.4524  0.4361 -0.5254
  746UNL     H9 5685   1.793   1.754   1.767 -1.4933  0.9780 -0.1294
  746UNL    H10 5686   1.651   1.817   1.815  2.4908  1.2503  0.3782
  747UNL     H0 5687   1.457   2.312   1.915  1.7725  1.1423 -0.3705
  747UNL     H1 5688   1.434   2.553   1.746 -0.6337  1.6823  1.1817
  747UNL     C2 5689   1.386   2.393   1.907  0.3787  0.0476  0.3961
  747UNL     C3 5690   1.373   2.505   1.822 -0.5544 -0.1881  0.1178
  747UNL     C4 5691   1.203   2.496   1.954  0.3509 -0.8047  0.2121
  747UNL     C5 5692   1.067   2.517   2.010  0.6021 -0.5404 -1.0863
  747UNL     N6 5693   1.275   2.388   1.977 -0.2865 -0.0276 -0.1935
  747UNL     N7 5694   1.260   2.565   1.851  0.2672  0.2433 -0.0911
  747UNL     H8 5695   0.986   2.519   1.937 -1.2557  1.3230  0.8662
  747UNL     H9 5696   1.059   2.619   2.050  2.5569 -0.4584 -0.8089
  747UNL    H10 5697   1.044   2.459   2.101 -1.2799  0.3536 -0.9387
  748UNL     H0 5698   1.202   2.842   1.492  1.1090 -2.8152 -2.0596
  748UNL     H1 5699   1.428   2.935   1.370  0.3060 -1.0491 -0.1836
  748UNL     C2 5700   1.302   2.839   1.533  0.2480 -0.3218  0.5793
  748UNL     C3 5701   1.417   2.888   1.467  0.3230 -0.0846  0.2885
  748UNL     C4 5702   1.464   2.826   1.660 -0.4919  0.1190 -0.0928
  748UNL     C5 5703   1.543   2.822   1.792 -0.4569 -0.4787  0.1566
  748UNL     N6 5704   1.332   2.800   1.652  0.1909 -0.2482 -0.1542
  748UNL     N7 5705   1.521   2.874   1.544 -0.4425  0.6904  0.3284
  748UNL     H8 5706   1.503   2.739   1.851  1.2372 -0.0698  1.9847
  748UNL     H9 5707   1.537   2.926   1.827 -0.9348 -0.1482 -0.8848
  748UNL    H10 5708   1.651   2.806   1.778 -0.2562  0.1459  0.9197
  749UNL     H0 5709   1.201   1.967   2.029 -0.6695  1.1603 -0.1734
  749UNL     H1 5710   1.431   1.819   1.966  2.9437  0.9312 -2.2865
  749UNL     C2 5711   1.304   1.993   2.051 -0.3422 -0.2660  0.0533
  749UNL     C3 5712   1.421   1.919   2.005 -0.5829 -0.0181 -0.3378
  749UNL     C4 5713   1.476   2.096   2.099 -0.2564 -0.0196 -0.5391
  749UNL     C5 5714   1.549   2.213   2.163 -0.0355 -0.8802  0.2331
  749UNL     N6 5715   1.344   2.111   2.085 -0.6813 -0.1701  0.4387
  749UNL     N7 5716   1.528   1.982   2.050  0.1342 -0.6147  0.2353
  749UNL     H8 5717   1.563   2.216   2.272  0.6667 -0.5260  0.1412
  749UNL     H9 5718   1.506   2.307   2.126 -0.6277 -1.1097  0.3354
  749UNL    H10 5719   1.653   2.210   2.129 -0.4821  0.6239 -1.3650
  750UNL     H0 5720   2.430   2.750   1.069  0.7832  0.8835  1.3529
  750UNL     H1 5721   2.388   2.786   1.341  0.8532 -1.4398  1.2580
  750UNL     C2 5722   2.346   2.711   1.125 -0.0940  0.3163 -0.2934
  750UNL     C3 5723   2.333   2.734   1.264  0.2195  0.8944  0.0386
  750UNL     C4 5724   2.194   2.583   1.194 -0.0240  0.2963  0.0464
  750UNL     C5 5725   2.073   2.490   1.198 -0.9230  0.6981 -0.0648
  750UNL     N6 5726   2.252   2.630   1.084 -1.0020  0.5960  0.3105
  750UNL     N7 5727   2.236   2.649   1.304 -0.3174  0.2735  0.3031
  750UNL     H8 5728   1.977   2.542   1.197 -0.9832  0.6479 -2.4827
  750UNL     H9 5729   2.066   2.429   1.289 -0.0998 -0.2485 -0.6163
  750UNL    H10 5730   2.063   2.432   1.106 -0.3057 -0.7267  0.7392
  751UNL     H0 5731   1.899   3.001   1.751 -1.3508 -1.6534 -0.5376
  751UNL     H1 5732   1.886   3.252   1.905  0.1005 -1.8817  1.1524
  751UNL     C2 5733   1.840   3.091   1.737 -0.1985 -0.7227  0.3211
  751UNL     C3 5734   1.835   3.214   1.817 -0.2969  0.9801  0.0373
  751UNL     C4 5735   1.689   3.211   1.658  0.6437 -0.3914 -0.0910
  751UNL     C5 5736   1.561   3.258   1.596 -0.4392 -0.5197 -0.2407
  751UNL     N6 5737   1.736   3.091   1.658 -0.0523 -0.1678  0.1797
  751UNL     N7 5738   1.748   3.291   1.755  0.2037 -0.0448 -0.2158
  751UNL     H8 5739   1.576   3.346   1.532  1.1767 -0.6831 -0.1214
  751UNL     H9 5740   1.508   3.179   1.540  0.4318 -0.7773 -0.7209
  751UNL    H10 5741   1.472   3.271   1.659  0.6358  1.5031  0.9560
  752UNL     H0 5742   1.966   2.194   1.735  0.3029  1.4388  0.8350
  752UNL     H1 5743   1.727   2.128   1.872 -0.7924 -0.0906  2.6334
  752UNL     C2 5744   1.953   2.120   1.813 -0.2900 -0.0750 -0.6334
  752UNL     C3 5745   1.829   2.092   1.882 -0.5984 -0.5270 -0.1358
  752UNL     C4 5746   1.989   1.970   1.964  0.0429  0.7341 -0.5829
  752UNL     C5 5747   2.067   1.870   2.050 -0.3571  0.6001  0.1778
  752UNL     N6 5748   2.040   2.038   1.862 -0.3865 -0.3785  0.8370
  752UNL     N7 5749   1.859   1.996   1.969 -0.3525  0.0393 -0.0747
  752UNL     H8 5750   2.166   1.854   2.006  0.3673 -0.7648  2.1505
  752UNL     H9 5751   2.003   1.781   2.059 -1.2671  1.3319  1.3870
  752UNL    H10 5752   2.080   1.902   2.154 -0.3327 -0.9934  0.6959
  753UNL     H0 5753   1.952   2.502   1.603 -0.2487  0.7969  2.5207
  753UNL     H1 5754   1.698   2.653   1.609 -0.3596 -0.8453 -1.4252
  753UNL     C2 5755   1.923   2.603   1.577 -0.0992  0.1860 -0.2152
  753UNL     C3 5756   1.799   2.681   1.582 -0.0918  0.2789  0.4897
  753UNL     C4 5757   1.967   2.802   1.531 -0.1344  0.3001  0.3156
  753UNL     C5 5758   2.039   2.917   1.464  0.1759 -0.2919  0.1730
  753UNL     N6 5759   2.019   2.683   1.536 -0.8105  0.3061 -0.0285
  753UNL     N7 5760   1.828   2.802   1.545  1.5716 -1.1206 -0.4873
  753UNL     H8 5761   2.057   2.905   1.357  0.3915  0.2749  0.1401
  753UNL     H9 5762   2.131   2.951   1.514 -0.2022 -0.6603  1.1620
  753UNL    H10 5763   1.977   3.007   1.466  1.2304  0.4955  2.9374
  754UNL     H0 5764   2.338   2.131   1.527  0.3542  0.4496 -0.5992
  754UNL     H1 5765   2.271   2.358   1.385 -1.9203  3.3839  0.4176
  754UNL     C2 5766   2.282   2.217   1.559 -0.1610  0.0443 -0.4014
  754UNL     C3 5767   2.253   2.335   1.490  0.7162 -0.0516  0.3089
  754UNL     C4 5768   2.218   2.356   1.695 -0.4497 -0.3509 -0.8505
  754UNL     C5 5769   2.198   2.418   1.838 -0.3467 -0.3438  0.6455
  754UNL     N6 5770   2.251   2.232   1.682 -0.1449 -0.1284 -0.4275
  754UNL     N7 5771   2.209   2.426   1.573 -0.0701  0.4797  0.0641
  754UNL     H8 5772   2.187   2.527   1.847  1.7503 -0.1645  1.5142
  754UNL     H9 5773   2.291   2.400   1.893  1.6239  1.9834 -1.7387
  754UNL    H10 5774   2.114   2.373   1.894 -0.2932  1.0955  1.9379
  755UNL     H0 5775   0.685   2.779   1.728  1.1081  0.7457  2.1494
  755UNL     H1 5776   0.910   2.899   1.851 -0.4531 -1.4139  1.1685
  755UNL     C2 5777   0.792   2.766   1.711  0.7790 -0.3703  0.7179
  755UNL     C3 5778   0.906   2.823   1.774  0.2488 -0.4114  0.1058
  755UNL     C4 5779   0.965   2.672   1.640 -1.0818 -0.1924  0.2920
  755UNL     C5 5780   1.042   2.558   1.577 -0.4865 -0.2953 -0.3473
  755UNL     N6 5781   0.838   2.682   1.619 -0.0947  0.5050 -0.1273
  755UNL     N7 5782   1.017   2.768   1.723 -0.1505  0.0684  0.7282
  755UNL     H8 5783   1.028   2.468   1.638 -0.1617 -0.7621 -0.9421
  755UNL     H9 5784   1.004   2.542   1.475  1.2428 -0.3461 -1.0160
  755UNL    H10 5785   1.148   2.582   1.563 -1.0284  1.3045 -2.0819
  756UNL     H0 5786   2.432   2.227   2.239 -0.2868  3.1574 -0.9202
  756UNL     H1 5787   2.204   2.143   2.104  0.6420  0.4234  1.1346
  756UNL     C2 5788   2.417   2.197   2.136 -0.0051 -0.3680 -0.0483
  756UNL     C3 5789   2.305   2.149   2.066  0.4367 -0.3105  0.4510
  756UNL     C4 5790   2.474   2.152   1.939 -0.5118 -0.4162 -0.1146
  756UNL     C5 5791   2.561   2.160   1.814 -0.2908 -0.5326  1.0552
  756UNL     N6 5792   2.518   2.183   2.057 -0.4340 -0.4275 -0.1927
  756UNL     N7 5793   2.337   2.130   1.941 -0.3475 -0.0384  0.0288
  756UNL     H8 5794   2.552   2.254   1.758 -0.1061 -2.5245 -2.6162
  756UNL     H9 5795   2.537   2.092   1.732  0.4857 -0.2527  0.5863
  756UNL    H10 5796   2.670   2.157   1.826  0.1461  1.1105 -1.5903
[truncated: 209,576 more chars]
