# Supplementary material for: Metallicious: Automated Force-Field Parameterization of Covalently Bound Metals for Supramolecular Structures
Source: J Chem Theory Comput. 2024 Oct 7;20(20):9060–71. doi: 10.1021/acs.jctc.4c00850 (PMC11500408; doi:10.1021/acs.jctc.4c00850)
Supplement: Supplementary file 2 — ct4c00850_si_002.zip [file ct4c00850_si_002.zip › SI_MD_input/ZIF-8/metallicious/4_prod.gro]

Generic title
 8832
    1Zn      Zn    1   0.239   0.844   0.249  0.0493  0.0147 -0.0215
    2Zn      Zn    2   0.244  -0.219   0.844 -0.0651 -0.0702 -0.0516
    3Zn      Zn    3  -0.247   0.123   0.852  0.2797 -0.1728  0.3347
    4Zn      Zn    4   0.751   0.519   0.247  0.0201  0.5508  0.0986
    5Zn      Zn    5   0.736   0.006   0.571  0.1931  0.4614 -0.0420
    6Zn      Zn    6  -0.247   0.646   0.551 -0.0300 -0.2665  0.1216
    7UNL     H0    7  -0.208   0.400   1.029  0.1679  2.0081  2.7745
    7UNL     H1    8  -0.236   0.394   1.309  3.0855  0.9727 -1.8021
    7UNL     C2    9  -0.229   0.316   1.095 -0.5338 -0.2064 -0.0873
    7UNL     C3   10  -0.246   0.314   1.237 -0.0427 -0.4487  0.0260
    7UNL     C4   11  -0.290   0.123   1.151 -0.0332  0.0514 -0.5846
    7UNL     C5   12  -0.330  -0.027   1.154 -0.2253 -0.3434  0.0832
    7UNL     N6   13  -0.247   0.191   1.045 -0.0505 -0.8749 -0.2926
    7UNL     N7   14  -0.286   0.194   1.267  0.1417 -0.0918 -0.1438
    7UNL     H8   15  -0.433  -0.039   1.189  0.4347 -1.9401  1.6561
    7UNL     H9   16  -0.262  -0.088   1.215  1.6351  0.9818 -0.5734
    7UNL    H10   17  -0.333  -0.073   1.054 -1.4330 -2.0778  0.8595
    8UNL     H0   18   0.346  -0.486   0.997  2.5278  0.8338 -1.4518
    8UNL     H1   19   0.332  -0.731   0.846 -2.2548 -0.2042 -1.0278
    8UNL     C2   20   0.320  -0.503   0.894  0.1227  0.8816 -0.8923
    8UNL     C3   21   0.316  -0.627   0.820  0.0403  0.2429 -0.8234
    8UNL     C4   22   0.253  -0.471   0.687  0.3359 -0.1568 -0.5834
    8UNL     C5   23   0.238  -0.397   0.558 -0.0683 -0.2567  0.2304
    8UNL     N6   24   0.275  -0.416   0.804 -0.6715  0.1775 -0.3064
    8UNL     N7   25   0.274  -0.605   0.698 -0.3162 -0.0372 -0.1688
    8UNL     H8   26   0.164  -0.318   0.577 -1.6054 -1.8817  1.3413
    8UNL     H9   27   0.191  -0.463   0.484  0.9812  0.2448 -0.9214
    8UNL    H10   28   0.328  -0.345   0.524 -1.4047  2.0817  0.0393
    9UNL     H0   29  -0.064   0.164   0.604 -1.6130 -0.8801 -0.5550
    9UNL     H1   30  -0.047   0.423   0.476  1.6882 -4.1096 -0.5580
    9UNL     C2   31  -0.103   0.263   0.624  0.3414 -0.2344  0.3581
    9UNL     C3   32  -0.110   0.390   0.557 -0.8337  0.3923 -0.3372
    9UNL     C4   33  -0.238   0.393   0.710  0.1079  0.5294 -0.5711
    9UNL     C5   34  -0.359   0.440   0.798  0.5425 -0.9012 -0.2869
    9UNL     N6   35  -0.194   0.270   0.718  0.6589 -0.4191 -0.1760
    9UNL     N7   36  -0.186   0.473   0.620 -0.6154  0.2709  0.7024
    9UNL     H8   37  -0.445   0.440   0.730  0.9256  1.9817 -0.8991
    9UNL     H9   38  -0.331   0.539   0.836 -0.6110 -0.3222 -0.8943
    9UNL    H10   39  -0.383   0.367   0.876 -1.8531 -1.1045 -1.1401
   10UNL     H0   40  -0.260   0.736   0.259 -0.5226 -0.4837  2.0725
   10UNL     H1   41  -0.030   0.791   0.104  0.2170 -2.1001 -0.1502
   10UNL     C2   42  -0.153   0.731   0.278 -0.0303  0.4533 -0.1080
   10UNL     C3   43  -0.040   0.773   0.210 -0.2711  0.1865  0.2464
   10UNL     C4   44   0.009   0.735   0.409 -0.3905  0.0589 -0.6004
   10UNL     C5   45   0.087   0.715   0.533 -0.1082 -0.7660 -0.0716
   10UNL     N6   46  -0.119   0.706   0.404  0.0088 -0.1213 -0.1247
   10UNL     N7   47   0.062   0.769   0.291  0.3004 -0.2109  0.4313
   10UNL     H8   48   0.159   0.634   0.516 -0.1767 -0.6777 -0.8261
   10UNL     H9   49   0.019   0.706   0.618  1.6913 -1.0003  1.3932
   10UNL    H10   50   0.149   0.800   0.562  0.1312 -1.4767  1.5991
   11UNL     H0   51  -0.279  -0.184   0.826 -0.3175  1.4819  1.1361
   11UNL     H1   52  -0.037  -0.331   0.743  1.9664 -0.1803  0.8898
   11UNL     C2   53  -0.172  -0.167   0.828 -0.1992  0.8316  0.5573
   11UNL     C3   54  -0.052  -0.232   0.784 -0.1173  0.0813 -0.4025
   11UNL     C4   55  -0.003  -0.043   0.870 -0.1365  0.3696  0.2632
   11UNL     C5   56   0.082   0.078   0.914 -0.4470  0.2886  0.5846
   11UNL     N6   57  -0.136  -0.047   0.859 -0.2395 -0.2465 -0.0196
   11UNL     N7   58   0.053  -0.161   0.828  0.2249 -0.9538  0.3737
   11UNL     H8   59   0.090   0.068   1.023 -1.9359  0.2533  0.7058
   11UNL     H9   60   0.056   0.180   0.883 -0.3284  0.0616 -0.2779
   11UNL    H10   61   0.188   0.075   0.884 -1.2247  0.9456 -2.6120
   12UNL     H0   62   0.905   0.687  -0.232 -1.4401 -0.0262 -0.7345
   12UNL     H1   63   0.969   0.667   0.060  0.7811  0.1925 -1.1721
   12UNL     C2   64   0.871   0.634  -0.144  0.5190 -0.8297 -0.4043
   12UNL     C3   65   0.901   0.614  -0.005  0.2305  0.0996 -0.5272
   12UNL     C4   66   0.739   0.490  -0.062  0.6841  0.6696 -0.0498
   12UNL     C5   67   0.638   0.373  -0.062 -0.0420  0.2813 -0.2959
   12UNL     N6   68   0.783   0.539  -0.175 -0.1811  0.3887  0.4247
   12UNL     N7   69   0.812   0.530   0.050 -0.3861  0.3371 -0.2218
   12UNL     H8   70   0.674   0.271  -0.081 -1.7110 -1.1029  3.1086
   12UNL     H9   71   0.558   0.398  -0.132  1.0003  1.9979 -0.9316
   12UNL    H10   72   0.592   0.358   0.037  1.2435 -0.6055  0.1966
   13UNL     H0   73   0.457   0.878   0.511 -0.1978 -0.7328 -1.6589
   13UNL     H1   74   0.491   1.119   0.618 -0.0943  1.4856  0.6617
   13UNL     C2   75   0.396   0.966   0.498  0.1824 -0.1938  0.0417
   13UNL     C3   76   0.407   1.100   0.552  0.1920  0.0915  0.6744
   13UNL     C4   77   0.246   1.081   0.416 -0.2336  0.3056  1.2088
   13UNL     C5   78   0.119   1.117   0.341  0.0584 -0.2954  0.3346
   13UNL     N6   79   0.304   0.967   0.406  0.2894 -0.4556  0.0685
   13UNL     N7   80   0.316   1.174   0.493  0.0196  0.3747  0.3291
   13UNL     H8   81   0.122   1.047   0.256  2.9628 -1.5385  1.3228
   13UNL     H9   82   0.023   1.102   0.391 -1.4610  0.0252 -2.2746
   13UNL    H10   83   0.120   1.224   0.315 -2.6451 -0.8567 -2.6815
   14UNL     H0   84   0.442   0.111   0.504  2.2138 -0.6955 -1.0832
   14UNL     H1   85   0.224  -0.001   0.626  1.0445  1.5951  0.8463
   14UNL     C2   86   0.441   0.030   0.575  0.0599 -0.0784 -0.3324
   14UNL     C3   87   0.329  -0.027   0.634  0.7430 -0.3560 -0.5282
   14UNL     C4   88   0.502  -0.103   0.718 -0.3627  0.2267  0.5104
   14UNL     C5   89   0.585  -0.201   0.792 -0.0730 -0.5312 -0.0390
   14UNL     N6   90   0.551  -0.022   0.626 -0.2530  0.3293 -0.9170
   14UNL     N7   91   0.365  -0.109   0.726 -0.1818  0.3192  0.1400
   14UNL     H8   92   0.653  -0.265   0.734 -3.0639 -3.9387 -0.1298
   14UNL     H9   93   0.516  -0.263   0.850 -0.7991 -0.1360 -0.4648
   14UNL    H10   94   0.638  -0.144   0.869  1.0901  0.1730 -1.2974
   15UNL     H0   95   0.447   0.372   0.253  1.6621 -0.8184 -1.5487
   15UNL     H1   96   0.236   0.514   0.294  1.0540 -0.6401  0.1057
   15UNL     C2   97   0.448   0.480   0.259 -0.7334 -0.7977 -0.0949
   15UNL     C3   98   0.334   0.557   0.280  0.8881 -0.2952 -0.0125
   15UNL     C4   99   0.496   0.688   0.220  0.2483 -0.6048  0.0350
   15UNL     C5  100   0.576   0.802   0.168 -0.0247  0.5904  0.0324
   15UNL     N6  101   0.549   0.571   0.249  0.0895  0.3155 -0.3494
   15UNL     N7  102   0.360   0.684   0.250 -0.4810 -0.0411  0.8809
   15UNL     H8  103   0.553   0.897   0.218 -2.4748  0.0143  0.1736
   15UNL     H9  104   0.570   0.807   0.059 -0.4943  1.1537  0.0823
   15UNL    H10  105   0.681   0.772   0.177 -0.5605 -1.8731 -1.0964
   16UNL     H0  106   0.825   0.008   0.285 -0.5955 -0.0600 -1.0453
   16UNL     H1  107   0.836   0.248   0.121 -0.5548  0.5033 -0.7909
   16UNL     C2  108   0.800   0.112   0.302 -0.0869 -0.1632  0.4774
   16UNL     C3  109   0.808   0.234   0.224  0.5523 -0.0896 -0.5533
   16UNL     C4  110   0.727   0.271   0.419 -0.9681  0.4869  0.8702
   16UNL     C5  111   0.675   0.347   0.536 -0.2055  0.1725  0.3557
   16UNL     N6  112   0.752   0.141   0.421  0.5115 -0.8324 -0.0217
   16UNL     N7  113   0.762   0.330   0.299  0.0072 -0.2452 -0.1591
   16UNL     H8  114   0.590   0.299   0.585 -2.4845  1.0676 -2.4304
   16UNL     H9  115   0.645   0.448   0.504  2.2583  0.9747  0.3730
   16UNL    H10  116   0.751   0.363   0.613  0.0057 -0.0751  0.1989
   17UNL     H0  117  -0.764   0.650   0.483 -0.0974 -1.4946  0.0917
   17UNL     H1  118  -0.544   0.751   0.606 -0.3603 -1.7449  0.7513
   17UNL     C2  119  -0.659   0.626   0.469 -0.0278 -1.0719 -0.1112
   17UNL     C3  120  -0.543   0.682   0.523  0.3552 -0.3394 -0.4576
   17UNL     C4  121  -0.493   0.543   0.388 -0.4627 -0.1967  0.5484
   17UNL     C5  122  -0.399   0.443   0.328 -0.1646  0.1338  0.0496
   17UNL     N6  123  -0.623   0.546   0.376  0.3111 -0.6411 -0.4549
   17UNL     N7  124  -0.441   0.618   0.485 -0.4073 -0.2219 -0.3482
   17UNL     H8  125  -0.445   0.343   0.327 -0.4510  0.1751  2.5499
   17UNL     H9  126  -0.380   0.469   0.223 -2.2465  0.8980 -0.1742
   17UNL    H10  127  -0.304   0.434   0.382 -0.7982  0.7492  1.2985
   18UNL     H0  128   0.903   0.190   1.017 -1.7231  1.2005 -0.7740
   18UNL     H1  129   0.699   0.093   0.860  0.0530  0.5238  1.3241
   18UNL     C2  130   0.908   0.149   0.917  0.9053  0.3085 -0.3567
   18UNL     C3  131   0.803   0.098   0.830 -0.5446  0.2203 -0.9873
   18UNL     C4  132   0.984   0.076   0.736 -0.1646 -0.5041 -0.0505
   18UNL     C5  133   1.080   0.066   0.616 -0.2678 -0.3537 -0.0104
   18UNL     N6  134   1.019   0.124   0.854 -0.3207 -0.2387 -0.0952
   18UNL     N7  135   0.850   0.052   0.719 -0.3216 -0.6265 -0.1489
   18UNL     H8  136   1.029   0.045   0.521  1.3555  0.3403 -1.0837
   18UNL     H9  137   1.159  -0.009   0.621 -1.1152 -1.3078 -0.5061
   18UNL    H10  138   1.127   0.165   0.608 -0.4061  0.0124  2.6606
   19Zn      Zn  139  -0.289   0.139   1.449  0.1064  0.1764 -0.1426
   20Zn      Zn  140  -0.224  -0.931   2.063 -0.2646  0.2330  0.0823
   21Zn      Zn  141  -0.742  -0.600   2.043 -0.1567  0.0120  0.0098
   22Zn      Zn  142   0.205  -0.202   1.450 -0.1486  0.2381 -0.0021
   23Zn      Zn  143   0.237  -0.721   1.749  0.2640 -0.1988 -0.0551
   24Zn      Zn  144  -0.732  -0.091   1.735 -0.0233 -0.0624  0.3230
   25UNL     H0  145  -0.665  -0.327   2.176 -1.7085 -1.1131 -1.2733
   25UNL     H1  146  -0.670  -0.302   2.456 -0.7262 -0.0460 -0.4388
   25UNL     C2  147  -0.693  -0.402   2.250 -0.0843 -0.7645 -0.2671
   25UNL     C3  148  -0.685  -0.390   2.394  0.5073 -0.3741 -0.3155
   25UNL     C4  149  -0.722  -0.585   2.333 -0.3290  0.5417 -0.1841
   25UNL     C5  150  -0.736  -0.736   2.355 -0.1545  0.3980  0.0684
   25UNL     N6  151  -0.712  -0.525   2.217  0.1805  0.1639  0.5797
   25UNL     N7  152  -0.707  -0.509   2.441 -0.7055 -0.1114 -0.2046
   25UNL     H8  153  -0.650  -0.793   2.393  0.3340 -0.4816 -2.2042
   25UNL     H9  154  -0.782  -0.783   2.267 -2.3062  1.7936  0.3723
   25UNL    H10  155  -0.819  -0.747   2.426 -2.3998  1.4129 -2.2275
   26UNL     H0  156  -0.122  -1.179   2.196  2.7719  1.8265 -1.2682
   26UNL     H1  157  -0.160  -1.430   2.072  1.3658  0.3379 -1.5348
   26UNL     C2  158  -0.165  -1.203   2.100  0.7316  0.7164 -0.1328
   26UNL     C3  159  -0.188  -1.329   2.043 -0.1242  0.6238  0.7131
   26UNL     C4  160  -0.220  -1.171   1.909  0.4615 -0.5739 -0.0898
   26UNL     C5  161  -0.229  -1.092   1.780 -0.4401 -0.1437 -0.5601
   26UNL     N6  162  -0.209  -1.106   2.023 -0.5919 -0.4964 -0.2705
   26UNL     N7  163  -0.214  -1.305   1.915  0.2535 -0.1542 -0.0273
   26UNL     H8  164  -0.302  -1.122   1.705 -0.2735  0.4814 -0.9828
   26UNL     H9  165  -0.129  -1.067   1.742 -0.1788 -0.7455 -0.2839
   26UNL    H10  166  -0.268  -0.993   1.805  0.4302  0.0837 -0.0266
   27UNL     H0  167  -0.526  -0.553   1.829 -0.6252 -0.0049  2.1244
   27UNL     H1  168  -0.525  -0.317   1.668 -0.0403 -0.2997  0.0737
   27UNL     C2  169  -0.600  -0.475   1.821 -0.3028  0.1451 -0.2659
   27UNL     C3  170  -0.594  -0.355   1.743 -0.0985 -0.3968 -0.0290
   27UNL     C4  171  -0.755  -0.352   1.891 -0.1946 -0.0125 -0.0638
   27UNL     C5  172  -0.863  -0.291   1.982  0.3841  0.5220 -0.2882
   27UNL     N6  173  -0.697  -0.469   1.907  0.1665 -0.0303  0.6064
   27UNL     N7  174  -0.692  -0.279   1.792  0.5297  0.2876  0.2629
   27UNL     H8  175  -0.827  -0.201   2.032 -1.9685  1.1226  0.4517
   27UNL     H9  176  -0.907  -0.364   2.051 -0.5473 -0.2276 -1.6164
   27UNL    H10  177  -0.945  -0.252   1.920 -0.1899  3.2105  1.9729
   28UNL     H0  178  -0.784  -0.033   1.445  0.5209  0.3562 -2.4583
   28UNL     H1  179  -0.580   0.101   1.299 -0.8767 -0.1661 -0.4038
   28UNL     C2  180  -0.685   0.000   1.472  0.0737 -0.2871  0.2430
   28UNL     C3  181  -0.580   0.068   1.402  0.5917 -0.3136 -0.4322
   28UNL     C4  182  -0.512   0.012   1.598  0.6097 -0.4019 -0.0630
   28UNL     C5  183  -0.427   0.006   1.730 -0.2783  0.3570  1.0180
   28UNL     N6  184  -0.636  -0.033   1.589  0.3965 -0.1287  0.2243
   28UNL     N7  185  -0.480   0.083   1.486  0.4352  0.7150 -0.7152
   28UNL     H8  186  -0.414   0.101   1.782 -0.5050  0.7579  0.3580
   28UNL     H9  187  -0.327  -0.032   1.705 -1.5746 -2.5445 -0.2753
   28UNL    H10  188  -0.459  -0.077   1.794  2.0409 -2.0165 -0.6509
   29UNL     H0  189  -0.731  -0.916   1.959 -0.0690  0.8580  0.2941
   29UNL     H1  190  -0.483  -1.052   1.936 -0.5944  0.3620 -0.8625
   29UNL     C2  191  -0.631  -0.885   1.987  0.5835 -0.8739  0.0293
   29UNL     C3  192  -0.508  -0.955   1.977  0.1037  0.0062  0.4341
   29UNL     C4  193  -0.491  -0.768   2.078  0.2215 -0.0039 -0.2438
   29UNL     C5  194  -0.429  -0.654   2.151 -0.5124 -0.8149  0.6683
   29UNL     N6  195  -0.609  -0.760   2.027 -0.0375 -0.0053  0.0665
   29UNL     N7  196  -0.422  -0.878   2.034 -0.7021  0.1713  0.4539
   29UNL     H8  197  -0.459  -0.560   2.102 -0.2055 -0.1442  1.7386
   29UNL     H9  198  -0.320  -0.665   2.161 -0.7825 -3.2535  1.6596
   29UNL    H10  199  -0.463  -0.646   2.254 -1.0950 -0.6089  0.4640
   30UNL     H0  200   0.422  -0.033   1.012  1.1977 -2.4993 -1.7013
   30UNL     H1  201   0.437  -0.057   1.294 -1.9575 -0.3793  2.0104
   30UNL     C2  202   0.360  -0.088   1.081 -0.3375  0.8534 -0.1859
   30UNL     C3  203   0.372  -0.104   1.222 -0.3994 -0.2143  0.4402
   30UNL     C4  204   0.202  -0.208   1.145 -0.4315  0.2102  0.3476
   30UNL     C5  205   0.084  -0.299   1.149 -0.4975  0.5138 -0.7837
   30UNL     N6  206   0.263  -0.164   1.040 -0.2875  0.1538  0.1065
   30UNL     N7  207   0.267  -0.173   1.257 -0.6066  0.8608  0.6282
   30UNL     H8  208   0.095  -0.391   1.091 -0.7334 -0.6516  0.9494
   30UNL     H9  209  -0.007  -0.243   1.128 -0.2902  1.1698  0.0017
   30UNL    H10  210   0.064  -0.337   1.250  0.4771  0.0646 -0.7494
   31UNL     H0  211  -0.085   0.180   1.680  0.1266 -0.6106 -2.6508
   31UNL     H1  212  -0.077   0.422   1.829 -1.1752 -0.4003  1.7604
   31UNL     C2  213  -0.137   0.273   1.661 -0.0862 -0.4068 -1.1630
   31UNL     C3  214  -0.131   0.388   1.742  0.1788 -0.9727  1.1014
   31UNL     C4  215  -0.285   0.395   1.599  0.6702  0.6586 -0.1810
   31UNL     C5  216  -0.413   0.439   1.529 -0.2724 -0.6175 -0.3290
   31UNL     N6  217  -0.235   0.277   1.580  0.9637  0.7069 -0.3872
   31UNL     N7  218  -0.228   0.466   1.700  0.3118  0.1019 -0.7771
   31UNL     H8  219  -0.441   0.380   1.441  2.5087  0.4355 -2.0318
   31UNL     H9  220  -0.497   0.423   1.598 -0.6645  0.6508 -0.5013
   31UNL    H10  221  -0.409   0.546   1.507 -0.9090 -0.3578  0.7152
   32UNL     H0  222  -0.017  -0.549   1.792 -2.8438  0.3550 -0.6334
   32UNL     H1  223  -0.249  -0.658   1.920 -0.5987 -0.8835  0.1213
   32UNL     C2  224  -0.034  -0.650   1.826 -0.0726 -0.0757 -0.2426
   32UNL     C3  225  -0.152  -0.699   1.896 -0.3642  0.0677 -0.6225
   32UNL     C4  226   0.008  -0.838   1.891 -0.1038  0.0605  0.0903
   32UNL     C5  227   0.090  -0.952   1.937  0.6415 -0.7645 -0.6813
   32UNL     N6  228   0.055  -0.742   1.814  0.9089 -0.0225 -0.6641
   32UNL     N7  229  -0.123  -0.821   1.929 -0.1102  0.6293 -0.4884
   32UNL     H8  230   0.053  -0.985   2.035  1.7949  0.9847  0.4079
   32UNL     H9  231   0.194  -0.916   1.940 -0.0036  1.0836  0.8990
   32UNL    H10  232   0.086  -1.041   1.873  1.5201 -1.4552  0.1907
   33UNL     H0  233  -0.065  -0.333   1.470  0.3559  0.2074  0.3139
   33UNL     H1  234  -0.302  -0.165   1.515  0.1338 -0.0980 -0.3074
   33UNL     C2  235  -0.083  -0.227   1.476 -0.0819  0.1429  0.1842
   33UNL     C3  236  -0.199  -0.145   1.489  0.1932  0.5510  0.3939
   33UNL     C4  237  -0.040  -0.034   1.429 -0.3049 -0.1729 -0.4130
   33UNL     C5  238   0.033   0.087   1.376  0.3036  0.8264  0.0052
   33UNL     N6  239   0.017  -0.147   1.465  0.0607  0.2743  0.3754
   33UNL     N7  240  -0.173  -0.024   1.444 -1.1903 -0.7042 -1.1726
   33UNL     H8  241   0.141   0.072   1.362  0.5107  0.4037  1.7140
   33UNL     H9  242   0.034   0.165   1.453 -0.2170 -0.2202  1.1165
   33UNL    H10  243  -0.011   0.135   1.288 -0.9603 -0.5264 -0.1301
   34UNL     H0  244   0.275  -0.707   1.433  1.9546 -0.1858  2.1001
   34UNL     H1  245   0.233  -0.471   1.302  1.9193  0.4091 -0.6030
   34UNL     C2  246   0.260  -0.609   1.476 -0.3429  0.7258 -0.4590
   34UNL     C3  247   0.232  -0.490   1.409 -0.1559  0.0700 -0.6404
   34UNL     C4  248   0.223  -0.462   1.620  0.1652 -0.1278 -0.4085
   34UNL     C5  249   0.230  -0.388   1.746  1.1966  0.4053  0.0675
   34UNL     N6  250   0.256  -0.587   1.605  0.4221 -0.3522  0.1747
   34UNL     N7  251   0.217  -0.400   1.497  0.5155 -0.3429 -0.1201
   34UNL     H8  252   0.323  -0.335   1.769  0.2439  2.4794 -0.5980
   34UNL     H9  253   0.218  -0.461   1.827 -0.0558  0.8524  0.3025
   34UNL    H10  254   0.148  -0.317   1.759  0.6540 -0.1276 -0.3756
   35UNL     H0  255  -1.230  -0.002   1.655  0.2152  1.2824  0.5208
   35UNL     H1  256  -1.001   0.031   1.819 -0.4329  0.5021 -0.4814
   35UNL     C2  257  -1.134  -0.051   1.648 -0.1808  0.5237  0.3702
   35UNL     C3  258  -1.020  -0.032   1.733 -0.3925  0.5314 -0.5119
   35UNL     C4  259  -0.974  -0.161   1.571  0.5465 -0.6450 -0.0553
   35UNL     C5  260  -0.901  -0.276   1.505 -0.0735 -0.1647  0.2571
   35UNL     N6  261  -1.099  -0.133   1.552  1.0825 -0.3422 -0.3249
   35UNL     N7  262  -0.919  -0.101   1.682  0.8964  0.8118 -0.1364
   35UNL     H8  263  -0.940  -0.288   1.403 -0.0821  0.2998  0.2050
   35UNL     H9  264  -0.797  -0.244   1.506 -0.3537  0.8677 -0.9919
   35UNL    H10  265  -0.915  -0.373   1.553 -0.2378  0.4964  1.5982
   36UNL     H0  266   0.418  -0.648   2.214 -0.1585 -1.0641 -0.3851
   36UNL     H1  267   0.198  -0.652   2.045  0.6803  1.2785  1.0578
   36UNL     C2  268   0.415  -0.651   2.106 -0.1617 -0.2177 -0.4123
   36UNL     C3  269   0.304  -0.652   2.022  0.4103 -0.3092 -0.3117
   36UNL     C4  270   0.490  -0.659   1.917 -0.0204  0.2881 -0.3523
   36UNL     C5  271   0.585  -0.656   1.802  0.0565  0.1800 -0.0761
   36UNL     N6  272   0.532  -0.642   2.038 -0.4360  0.4412 -0.0332
   36UNL     N7  273   0.356  -0.667   1.901 -0.2167 -0.3474  0.3433
   36UNL     H8  274   0.599  -0.556   1.759 -1.5804  0.9574  1.0912
   36UNL     H9  275   0.545  -0.724   1.726 -1.5873  1.8082 -0.7346
   36UNL    H10  276   0.680  -0.709   1.820  2.0694  2.7986 -2.1139
   37Zn      Zn  277  -0.732  -0.577   2.628 -0.0919  0.2868  0.2424
   38Zn      Zn  278  -0.726  -1.577   3.262 -0.0208 -0.2319  0.2081
   39Zn      Zn  279  -1.212  -1.230   3.255  0.1043  0.2272 -0.3101
   40Zn      Zn  280  -0.226  -0.918   2.652  0.3668  0.0207  0.1227
   41Zn      Zn  281  -0.245  -1.414   2.977 -0.2078  0.0821 -0.4178
   42Zn      Zn  282  -1.225  -0.741   2.957 -0.0550 -0.4204 -0.2059
   43UNL     H0  283  -1.105  -0.977   3.408 -0.2790  0.0323 -0.1784
   43UNL     H1  284  -1.188  -0.951   3.688  1.7765  0.7483  0.1675
   43UNL     C2  285  -1.154  -1.045   3.476  0.0046 -0.5698 -0.5663
   43UNL     C3  286  -1.189  -1.034   3.618  0.6547  0.2335  0.7620
   43UNL     C4  287  -1.209  -1.233   3.547 -1.1012 -0.7891 -0.5659
   43UNL     C5  288  -1.209  -1.380   3.550 -0.3749 -0.2841 -0.8934
   43UNL     N6  289  -1.182  -1.164   3.440 -0.1523  0.0031 -0.2863
   43UNL     N7  290  -1.216  -1.153   3.659 -0.0916 -0.1324 -0.3386
   43UNL     H8  291  -1.250  -1.423   3.457 -3.0494 -0.9270  0.4960
   43UNL     H9  292  -1.274  -1.410   3.632  1.1915 -0.0686  0.4725
   43UNL    H10  293  -1.105  -1.405   3.576 -0.1948  1.2461 -0.0555
   44UNL     H0  294  -0.662  -1.852   3.403 -2.9082  0.3769  1.0307
   44UNL     H1  295  -0.661  -2.089   3.247  0.2028 -0.5889 -0.1265
   44UNL     C2  296  -0.679  -1.866   3.297  0.0887  0.1477  0.4826
   44UNL     C3  297  -0.678  -1.985   3.222  0.2599 -0.6304 -0.3382
   44UNL     C4  298  -0.742  -1.823   3.105 -0.0739  0.3229 -0.1573
   44UNL     C5  299  -0.756  -1.746   2.978  0.0233  0.4670 -0.3991
   44UNL     N6  300  -0.727  -1.769   3.224 -0.6076 -0.5323  0.3243
   44UNL     N7  301  -0.731  -1.956   3.104  0.6900  0.2515  0.4215
   44UNL     H8  302  -0.732  -1.639   2.982 -0.5214  0.6371 -1.4171
   44UNL     H9  303  -0.863  -1.737   2.955 -0.0321  0.8942  0.0058
   44UNL    H10  304  -0.716  -1.795   2.889  1.4114  0.2507  0.3068
   45UNL     H0  305  -0.976  -1.166   3.069 -0.7567 -0.8042  3.1728
   45UNL     H1  306  -1.013  -0.971   2.873 -0.2144  0.4615  0.1411
   45UNL     C2  307  -1.058  -1.096   3.057 -0.2652 -0.5813  0.5543
   45UNL     C3  308  -1.071  -0.993   2.962 -0.3848  0.0667 -0.0656
   45UNL     C4  309  -1.229  -0.993   3.103 -0.0496  0.0466  1.0437
   45UNL     C5  310  -1.352  -0.950   3.179 -0.1785 -0.9733 -0.1947
   45UNL     N6  311  -1.156  -1.093   3.146  0.0323 -0.0242 -0.0285
   45UNL     N7  312  -1.174  -0.921   3.002  0.2290  0.1772  0.3912
   45UNL     H8  313  -1.437  -0.953   3.110 -0.1010  0.2355 -0.3659
   45UNL     H9  314  -1.343  -0.847   3.215  0.2864 -1.5488  1.4030
   45UNL    H10  315  -1.376  -1.012   3.266  0.1796  0.9048  1.3127
   46UNL     H0  316  -1.241  -0.707   2.648  0.1275  1.2660  0.0597
   46UNL     H1  317  -1.026  -0.659   2.489  1.4925  2.2038 -0.0000
   46UNL     C2  318  -1.140  -0.686   2.681  0.1222  0.1068  0.8466
   46UNL     C3  319  -1.029  -0.663   2.597 -0.2683  0.2158 -0.0524
   46UNL     C4  320  -0.978  -0.663   2.800  0.7808 -0.4503 -0.5015
   46UNL     C5  321  -0.900  -0.660   2.930 -0.4569 -0.3543 -0.1931
   46UNL     N6  322  -1.107  -0.671   2.808 -0.1026  0.0797  0.3934
   46UNL     N7  323  -0.922  -0.642   2.676 -0.1630 -0.2136 -0.7692
   46UNL     H8  324  -0.795  -0.630   2.923 -0.4800  0.1138  1.1633
   46UNL     H9  325  -0.896  -0.763   2.969  0.3422 -1.0769 -2.0632
   46UNL    H10  326  -0.941  -0.593   3.007  1.5966  0.3574  0.3627
   47UNL     H0  327  -1.233  -1.520   3.153  0.1951  0.1130  0.9251
   47UNL     H1  328  -1.020  -1.692   3.144 -1.7618  0.5854 -0.1853
   47UNL     C2  329  -1.132  -1.507   3.188  0.1796  0.6857  0.7750
   47UNL     C3  330  -1.023  -1.594   3.189  0.0676  0.4674  0.2433
   47UNL     C4  331  -0.971  -1.409   3.267 -0.5866  0.3861  0.3761
   47UNL     C5  332  -0.897  -1.299   3.342  0.0538 -0.2393 -0.7437
   47UNL     N6  333  -1.096  -1.394   3.232 -0.5032  0.3704 -0.4056
   47UNL     N7  334  -0.913  -1.531   3.238 -0.4669  0.7887 -0.4339
   47UNL     H8  335  -0.929  -1.302   3.447  0.1518  0.9122 -0.6678
   47UNL     H9  336  -0.921  -1.203   3.296 -0.7652 -0.7413 -1.3894
   47UNL    H10  337  -0.788  -1.313   3.342  0.1967 -0.1709  2.9595
   48UNL     H0  338  -0.012  -0.770   2.217  1.8079  1.1007  1.9184
   48UNL     H1  339  -0.019  -0.766   2.496  0.7246  1.5376 -1.6520
   48UNL     C2  340  -0.077  -0.824   2.285 -0.4215  0.3208 -0.6586
   48UNL     C3  341  -0.086  -0.819   2.429  0.4271  0.0075 -0.1978
   48UNL     C4  342  -0.259  -0.923   2.350 -0.0825 -0.3442  0.1530
   48UNL     C5  343  -0.367  -1.028   2.344  0.6509  0.0825  0.2981
   48UNL     N6  344  -0.182  -0.892   2.246  0.8541  0.6989 -0.2633
   48UNL     N7  345  -0.196  -0.887   2.465 -0.2656 -0.7640  0.4808
   48UNL     H8  346  -0.432  -1.011   2.431 -1.3214  0.6566 -1.2174
   48UNL     H9  347  -0.312  -1.123   2.354  2.3712  0.8347 -1.5068
   48UNL    H10  348  -0.415  -1.022   2.245  0.7928  2.6398  0.3378
   49UNL     H0  349  -0.551  -0.513   2.856 -1.0046 -0.8003 -1.9652
   49UNL     H1  350  -0.574  -0.255   2.988  0.8878 -1.0074 -0.1719
   49UNL     C2  351  -0.619  -0.430   2.846 -0.3407 -0.0137 -0.2639
   49UNL     C3  352  -0.623  -0.307   2.906  0.8077 -0.4665 -0.4719
   49UNL     C4  353  -0.764  -0.306   2.745 -0.1989  0.0445  0.2369
   49UNL     C5  354  -0.897  -0.277   2.677 -0.2064  0.0735 -0.4984
   49UNL     N6  355  -0.697  -0.422   2.739  0.3810 -0.3419 -0.8352
   49UNL     N7  356  -0.712  -0.230   2.845 -0.0374  0.3536 -0.1688
   49UNL     H8  357  -0.986  -0.303   2.735 -0.5722  1.4804 -0.3923
   49UNL     H9  358  -0.909  -0.174   2.641 -2.2285  0.8777  2.0988
   49UNL    H10  359  -0.906  -0.332   2.583  1.4940  1.3435 -1.4427
   50UNL     H0  360  -0.499  -1.308   2.892  2.7914 -1.9616 -1.0341
   50UNL     H1  361  -0.722  -1.328   3.070  1.1514  0.3001  2.0430
   50UNL     C2  362  -0.519  -1.363   2.983 -0.2414 -0.0083 -0.3689
   50UNL     C3  363  -0.627  -1.381   3.069  0.6667 -0.6475 -0.1018
   50UNL     C4  364  -0.471  -1.510   3.127 -0.7065  0.0461 -0.3080
   50UNL     C5  365  -0.391  -1.626   3.201  0.2407 -0.4699 -0.2207
   50UNL     N6  366  -0.418  -1.432   3.035  0.5391 -0.1343 -0.6069
   50UNL     N7  367  -0.602  -1.475   3.151 -0.4232  0.1265 -0.1351
   50UNL     H8  368  -0.286  -1.635   3.171  1.0758  0.1014  2.2833
   50UNL     H9  369  -0.436  -1.722   3.174 -2.1795  0.4938  0.0999
   50UNL    H10  370  -0.387  -1.606   3.309  2.7763  1.9331 -0.6405
   51UNL     H0  371  -0.504  -1.022   2.751  4.4268 -0.9094 -0.8939
   51UNL     H1  372  -0.741  -0.846   2.724  0.7290 -0.7484 -0.7858
   51UNL     C2  373  -0.516  -0.918   2.724  0.0564 -1.0080 -0.1068
   51UNL     C3  374  -0.634  -0.835   2.711  0.6447  0.7021 -0.4842
   51UNL     C4  375  -0.468  -0.731   2.658 -0.6254 -0.2284 -0.5040
   51UNL     C5  376  -0.380  -0.630   2.592  0.0401  0.2332 -0.6306
   51UNL     N6  377  -0.412  -0.849   2.685 -0.1444 -0.1208  0.0699
   51UNL     N7  378  -0.599  -0.720   2.670  0.6800  0.2156 -0.0996
   51UNL     H8  379  -0.276  -0.625   2.627 -0.7812  1.2718  1.8964
   51UNL     H9  380  -0.434  -0.535   2.586 -2.2201 -0.9458  0.1675
   51UNL    H10  381  -0.363  -0.658   2.488 -0.7514 -0.2899 -0.6183
   52UNL     H0  382  -0.175  -1.435   2.658 -2.2704 -1.3055  0.8195
   52UNL     H1  383  -0.150  -1.185   2.525  4.3889 -1.3322  1.1652
   52UNL     C2  384  -0.189  -1.333   2.692  0.4789 -0.4945 -0.1966
   52UNL     C3  385  -0.183  -1.207   2.625 -0.9269  0.7019  0.2259
   52UNL     C4  386  -0.231  -1.180   2.826 -0.1347  0.5507 -0.0166
   52UNL     C5  387  -0.235  -1.115   2.955 -0.5416  0.1489 -0.3823
   52UNL     N6  388  -0.226  -1.305   2.816 -0.1110 -0.1124 -0.0124
   52UNL     N7  389  -0.198  -1.106   2.708  0.7690  0.0939 -0.1761
   52UNL     H8  390  -0.135  -1.112   3.000 -1.5891  0.3792  2.0425
   52UNL     H9  391  -0.292  -1.179   3.023  0.6054  0.3800  0.8293
   52UNL    H10  392  -0.285  -1.018   2.944  0.8968  1.1354  1.3616
   53UNL     H0  393  -1.733  -0.677   2.887 -0.2060 -0.8334 -1.1327
   53UNL     H1  394  -1.490  -0.578   3.004  1.5127 -0.2115  0.0473
   53UNL     C2  395  -1.629  -0.704   2.870  0.3507  0.0784  0.5797
   53UNL     C3  396  -1.511  -0.658   2.934  0.3703  0.0733  0.0539
   53UNL     C4  397  -1.472  -0.815   2.796  0.4760  0.2903 -0.1863
   53UNL     C5  398  -1.407  -0.926   2.726  0.9118  0.0983  0.1679
   53UNL     N6  399  -1.600  -0.794   2.785  0.0368  0.0275 -0.2380
   53UNL     N7  400  -1.414  -0.734   2.886  0.6524 -0.1181 -0.1457
   53UNL     H8  401  -1.461  -1.021   2.738  0.0376  0.6458  0.6220
   53UNL     H9  402  -1.410  -0.889   2.623  2.7981  0.5995  0.2522
   53UNL    H10  403  -1.302  -0.934   2.756  1.2297  1.6054 -0.4881
   54UNL     H0  404   0.010  -1.358   3.426  0.8597  1.4322 -0.7912
   54UNL     H1  405  -0.236  -1.398   3.295  0.2371 -0.8061 -2.2620
   54UNL     C2  406  -0.013  -1.369   3.320 -0.4271 -0.9067 -0.3360
   54UNL     C3  407  -0.137  -1.383   3.254  1.3256  0.1506  0.4697
   54UNL     C4  408   0.023  -1.344   3.116  0.0437  0.1161  0.3263
   54UNL     C5  409   0.094  -1.341   2.982 -0.0486  0.1724  0.3164
   54UNL     N6  410   0.086  -1.346   3.234 -0.4198 -0.2810  0.4987
   54UNL     N7  411  -0.112  -1.364   3.126 -0.5352 -0.4175  0.4873
   54UNL     H8  412   0.021  -1.355   2.901 -1.9114  0.8017  1.8330
   54UNL     H9  413   0.160  -1.427   2.965 -2.2702 -2.2267  2.8595
   54UNL    H10  414   0.149  -1.248   2.966 -0.4632  0.6342  1.4802
   55Zn      Zn  415  -1.217  -1.207   3.854  0.1088  0.1460 -0.0753
   56Zn      Zn  416   0.729   0.504  -0.364  0.1995 -0.0851  0.0430
   57Zn      Zn  417   0.250   0.850  -0.351 -0.2439 -0.0391  0.1572
   58Zn      Zn  418  -0.755  -1.599   3.852 -0.0218  0.1320  0.0694
   59Zn      Zn  419   1.234   0.659  -0.642 -0.4152  0.0615  0.1075
   60Zn      Zn  420   0.251   1.395  -0.652 -0.0202 -0.1397 -0.1024
   61UNL     H0  421   0.289   1.109  -0.187 -2.2213  0.9688  0.6919
   61UNL     H1  422   0.267   1.108   0.088 -1.0670  1.8361 -1.2439
   61UNL     C2  423   0.289   1.026  -0.118  0.2538  0.0954 -0.2490
   61UNL     C3  424   0.277   1.019   0.026 -0.0372  0.8005  0.3348
   61UNL     C4  425   0.241   0.831  -0.056  0.2409 -0.6246  0.5694
   61UNL     C5  426   0.224   0.689  -0.088 -0.5568 -0.4975 -0.1479
   61UNL     N6  427   0.280   0.905  -0.160 -0.3831 -0.0582  0.5586
   61UNL     N7  428   0.252   0.893   0.067  0.1477 -0.6941  0.3655
   61UNL     H8  429   0.322   0.650  -0.120  0.0719  1.4729 -0.7383
   61UNL     H9  430   0.150   0.645  -0.155 -1.2262 -4.1004  2.6022
   61UNL    H10  431   0.203   0.625  -0.001  0.6448 -0.3806  0.2619
   62UNL     H0  432   0.860   0.248  -0.212  2.1697 -1.1783 -0.4358
   62UNL     H1  433   0.877   0.005  -0.336  2.5073  0.7771  0.4008
   62UNL     C2  434   0.821   0.224  -0.310  0.0785  0.3620 -0.0558
   62UNL     C3  435   0.825   0.091  -0.375  0.4457 -0.6376 -0.1600
   62UNL     C4  436   0.725   0.230  -0.494 -0.0796 -0.1766 -0.0364
   62UNL     C5  437   0.685   0.310  -0.619 -0.5536  0.7751 -0.0188
   62UNL     N6  438   0.753   0.303  -0.389 -0.9390 -0.2342  0.2881
   62UNL     N7  439   0.767   0.105  -0.491  0.0284 -0.2193  0.2818
   62UNL     H8  440   0.761   0.298  -0.697  0.6868 -0.2011  1.2878
   62UNL     H9  441   0.653   0.414  -0.605 -1.3256  0.5105  0.2389
   62UNL    H10  442   0.598   0.257  -0.661  0.1254 -0.9822  0.6838
   63UNL     H0  443   0.464   0.918  -0.571 -0.8788 -0.3038  0.4382
   63UNL     H1  444   0.474   1.174  -0.707 -1.5395 -2.8297 -2.3020
   63UNL     C2  445   0.405   1.008  -0.559 -0.3800  0.1660 -0.4671
   63UNL     C3  446   0.415   1.134  -0.626  0.4981  0.4626  1.1505
   63UNL     C4  447   0.248   1.118  -0.497  0.0448 -0.1995  0.0434
   63UNL     C5  448   0.116   1.158  -0.441  0.2040  0.4802 -0.2861
   63UNL     N6  449   0.310   1.006  -0.474 -0.0338  0.2644 -0.1784
   63UNL     N7  450   0.310   1.204  -0.582  0.0568  0.2528 -0.1867
   63UNL     H8  451   0.056   1.206  -0.520 -1.2579  0.3677  0.7066
   63UNL     H9  452   0.112   1.223  -0.353  0.2697 -1.2534  1.0522
   63UNL    H10  453   0.051   1.071  -0.423 -2.2028  2.1311 -0.4955
   64UNL     H0  454   0.227   1.522  -0.951  0.2665 -1.3260 -1.4612
   64UNL     H1  455   0.481   1.522  -1.104  0.2225  1.1195 -0.1915
   64UNL     C2  456   0.331   1.509  -0.924  0.3858 -0.3899 -1.4375
   64UNL     C3  457   0.451   1.509  -1.001  1.3087 -0.3984 -0.0290
   64UNL     C4  458   0.500   1.478  -0.793  0.4717 -0.5659 -0.1287
   64UNL     C5  459   0.571   1.470  -0.663 -0.5283 -0.1651 -0.2166
   64UNL     N6  460   0.371   1.470  -0.802 -0.7389 -0.6267  0.0411
   64UNL     N7  461  -1.408  -1.264   3.885 -0.0506 -0.0175 -0.6530
   64UNL     H8  462   0.612   1.369  -0.646 -1.7045 -0.4297  1.2477
   64UNL     H9  463   0.507   1.493  -0.577 -2.0607  0.9439 -1.6128
   64UNL    H10  464   0.663   1.529  -0.665 -0.1500 -0.7602 -2.1755
   65UNL     H0  465   0.205   0.552  -0.443  0.6182 -0.4597 -1.3425
   65UNL     H1  466   0.445   0.370  -0.459 -0.2512 -0.4030  2.1816
   65UNL     C2  467   0.310   0.564  -0.419  0.1204 -0.2920  0.9577
   65UNL     C3  468   0.426   0.472  -0.429 -0.8754  0.2774 -0.3251
   65UNL     C4  469   0.484   0.668  -0.358  0.0427 -0.6129 -0.1916
   65UNL     C5  470   0.580   0.780  -0.318 -0.5646 -0.7193 -0.1126
   65UNL     N6  471   0.354   0.683  -0.374  0.7751  0.0013  0.0233
   65UNL     N7  472   0.531   0.538  -0.385  0.1645  0.2443  0.8965
   65UNL     H8  473   0.585   0.866  -0.386  1.2473 -0.5890  0.1460
   65UNL     H9  474   0.683   0.744  -0.332  0.4155  1.0728  1.8860
   65UNL    H10  475   0.564   0.821  -0.217  0.4108 -0.5565 -0.0174
   66UNL     H0  476  -0.538  -1.397   3.425  1.4263  0.2737  1.4482
   66UNL     H1  477  -0.547  -1.390   3.698 -0.7304 -0.2260  0.7242
   66UNL     C2  478  -0.602  -1.451   3.494 -0.0150 -0.1665 -0.1406
   66UNL     C3  479  -0.609  -1.452   3.634 -0.0545 -0.3478  0.1788
   66UNL     C4  480  -0.776  -1.564   3.557  0.0550  0.9845 -0.0936
   66UNL     C5  481  -0.896  -1.657   3.546  0.6988  0.3084  0.3089
   66UNL     N6  482  -0.706  -1.529   3.451 -0.7810 -0.4424 -0.2043
   66UNL     N7  483  -0.713  -1.524   3.675  0.1584  0.0657  0.0590
   66UNL     H8  484  -0.973  -1.612   3.483  1.0595 -1.1344 -1.2613
   66UNL     H9  485  -0.944  -1.687   3.640 -1.7289 -0.1080 -0.9701
   66UNL    H10  486  -0.869  -1.750   3.494  0.2146  0.6164 -0.5062
   67UNL     H0  487  -0.993  -1.148   4.068  1.9475  1.4432  0.9406
   67UNL     H1  488  -1.017  -0.904   4.226  0.8977 -0.8010  0.6547
   67UNL     C2  489  -1.070  -1.073   4.074 -0.0410 -0.4048  0.0298
   67UNL     C3  490  -1.081  -0.952   4.154  0.7848  0.0581  0.1650
   67UNL     C4  491  -1.242  -0.962   4.020  0.3369 -0.2230  0.3431
   67UNL     C5  492  -1.365  -0.916   3.935  0.0137  0.2667  0.2537
   67UNL     N6  493  -1.176  -1.074   3.995  0.0329  0.8700  0.6550
   67UNL     N7  494  -1.186  -0.880   4.120 -0.1945  0.0766  0.4716
   67UNL     H8  495  -1.394  -0.811   3.950 -0.9494  0.1254 -0.4785
   67UNL     H9  496  -1.360  -0.936   3.827  0.8726 -0.8878  0.4826
   67UNL    H10  497  -1.461  -0.964   3.962  0.0527 -0.4061 -0.7408
   68UNL     H0  498   0.958   0.809  -0.695 -0.9190  0.5531  1.7078
   68UNL     H1  499   0.728   0.716  -0.577  0.1542 -0.2102  2.9887
   68UNL     C2  500   0.952   0.718  -0.637 -0.5541 -0.7489 -0.2031
   68UNL     C3  501   0.829   0.677  -0.583  0.1774  0.0857  0.4464
   68UNL     C4  502   0.996   0.561  -0.505 -0.2138  0.6038 -0.3749
   68UNL     C5  503   1.068   0.472  -0.410 -0.1636 -0.6756 -0.3147
   68UNL     N6  504   1.052   0.642  -0.590  0.4255 -0.1455 -0.4224
   68UNL     N7  505   0.862   0.582  -0.504 -0.2450  0.1090 -0.3779
   68UNL     H8  506   1.168   0.443  -0.441  0.7560  0.5267  1.3193
   68UNL     H9  507   1.007   0.382  -0.395 -0.6715 -0.0601  1.6471
   68UNL    H10  508   1.074   0.517  -0.310 -0.9522  0.1440 -0.6178
   69UNL     H0  509  -1.046  -1.690   3.938 -0.1283 -0.3019  0.6593
   69UNL     H1  510  -1.257  -1.541   3.901 -0.0470  0.2112 -0.4383
   69UNL     C2  511  -1.037  -1.585   3.913  0.6395 -0.6595 -0.6238
   69UNL     C3  512  -1.155  -1.506   3.897 -0.0147  0.1261 -0.3820
   69UNL     C4  513  -0.982  -1.395   3.847  0.5368  0.4298 -0.1224
   69UNL     C5  514  -0.902  -1.273   3.814 -0.4297 -0.4026  0.0977
   69UNL     N6  515  -0.935  -1.514   3.880  0.4507  0.4430  0.0748
   69UNL     N7  516  -1.121  -1.382   3.857 -0.7522 -0.4016 -0.2275
   69UNL     H8  517  -0.924  -1.183   3.872 -0.7571  0.2144 -0.9554
   69UNL     H9  518  -0.908  -1.240   3.709 -1.4359 -2.1100 -0.4239
   69UNL    H10  519  -0.796  -1.290   3.838  0.2413  0.4322 -1.9998
   70UNL     H0  520   1.302   0.669  -0.946  0.3923  1.2287 -2.0771
   70UNL     H1  521   1.269   0.896  -1.098 -0.4101 -1.5290 -0.7133
   70UNL     C2  522   1.270   0.768  -0.917 -0.2380  0.5631 -0.3361
   70UNL     C3  523   1.248   0.889  -0.992  0.4221  0.1806 -0.3926
   70UNL     C4  524   1.221   0.926  -0.790  0.6969 -0.2977  0.3628
   70UNL     C5  525   1.197   0.994  -0.661  0.5818 -0.5300 -0.5131
   70UNL     N6  526   1.238   0.796  -0.793  0.6630 -1.0626  0.2664
   70UNL     N7  527  -0.743  -1.783   3.889 -0.1928 -0.5743  0.0425
   70UNL     H8  528   1.121   1.072  -0.678  1.6122  0.4958 -0.5224
   70UNL     H9  529   1.286   1.028  -0.606 -0.9780 -1.2835  2.7517
   70UNL    H10  530   1.143   0.931  -0.589 -1.3549  0.2943 -1.1816
   71UNL     H0  531  -0.234   1.422  -0.769  0.9621  2.5498 -0.1104
   71UNL     H1  532  -0.031   1.479  -0.594  0.8303 -1.2919  1.1877
   71UNL     C2  533  -0.133   1.383  -0.772  0.1381  0.2845 -0.5982
   71UNL     C3  534  -0.031   1.417  -0.682  0.4538  0.2742  0.0386
   71UNL     C4  535   0.037   1.301  -0.847 -0.3105 -0.9140  1.2049
   71UNL     C5  536   0.127   1.194  -0.899 -0.2257  0.3233  0.2683
   71UNL     N6  537  -0.095   1.305  -0.869  0.1273 -0.1735 -0.1371
   71UNL     N7  538   0.074   1.370  -0.734 -0.4337 -0.4520  0.3787
   71UNL     H8  539   0.130   1.105  -0.835 -2.1729  0.2651  0.3272
   71UNL     H9  540   0.092   1.156  -0.995  2.0821 -0.8296 -0.1851
   71UNL    H10  541   0.232   1.217  -0.924  0.0021  0.5414  1.3494
   72UNL     H0  542   1.443   0.796  -0.198 -1.1432  2.8433  0.1577
   72UNL     H1  543   1.223   0.721  -0.357  0.6020 -3.7132  0.7165
   72UNL     C2  544   1.437   0.779  -0.305 -0.1259  0.6272  0.4085
   72UNL     C3  545   1.328   0.732  -0.381  0.1708  0.1119 -0.1021
   72UNL     C4  546   1.492   0.742  -0.502  0.4965  0.0463  0.4805
   72UNL     C5  547   1.569   0.745  -0.626 -0.6524 -0.3113 -0.3088
   72UNL     N6  548   1.535   0.794  -0.389 -0.2664 -0.5205  0.2163
   72UNL     N7  549   1.362   0.698  -0.499  0.4168 -0.5317  0.9820
   72UNL     H8  550   1.642   0.663  -0.632 -2.2645 -1.7401 -0.9903
   72UNL     H9  551   1.619   0.842  -0.637 -1.5841  0.8388  3.9013
   72UNL    H10  552   1.505   0.738  -0.714  1.2133  1.0670 -1.8673
   73Zn      Zn  553  -0.247   2.197   0.243  0.0435 -0.0602 -0.0342
   74Zn      Zn  554  -0.222   1.180   0.822 -0.2920 -0.2106  0.1766
   75Zn      Zn  555  -0.718   1.508   0.851 -0.2861 -0.1598 -0.4416
   76Zn      Zn  556   0.268   1.904   0.253 -0.2207 -0.0522  0.1357
   77Zn      Zn  557   0.280   1.366   0.539 -0.1657 -0.1388 -0.0803
   78Zn      Zn  558  -0.740   2.005   0.529  0.2454  0.0337 -0.0479
   79UNL     H0  559  -0.642   1.770   1.002  1.8578  0.6605  0.1525
   79UNL     H1  560  -0.621   1.781   1.265  1.1046  0.7341 -0.8686
   79UNL     C2  561  -0.669   1.688   1.067  0.0315  0.7605 -0.4456
   79UNL     C3  562  -0.667   1.698   1.213  0.7324  0.5762 -0.3039
   79UNL     C4  563  -0.755   1.510   1.149 -0.2072  0.1848 -0.3651
   79UNL     C5  564  -0.802   1.371   1.155  1.3341  0.2479  0.6262
   79UNL     N6  565  -0.721   1.571   1.041 -0.4318  0.2364  1.1067
   79UNL     N7  566  -0.719   1.587   1.255  0.5304  0.2243  0.0592
   79UNL     H8  567  -0.908   1.358   1.177  1.1519 -1.1912 -0.8653
   79UNL     H9  568  -0.738   1.309   1.220  1.3516  2.5423  2.9620
   79UNL    H10  569  -0.781   1.323   1.058  1.3607  3.7815 -1.2702
   80UNL     H0  570  -0.165   0.935   0.981 -1.4320  0.1171  0.5809
   80UNL     H1  571  -0.185   0.670   0.859 -0.1394 -0.4217 -0.1032
   80UNL     C2  572  -0.186   0.901   0.880 -0.5279  0.7730  0.1650
   80UNL     C3  573  -0.193   0.772   0.823  0.1521 -0.2765  0.2375
   80UNL     C4  574  -0.235   0.916   0.682  0.2573 -1.3022  0.4939
   80UNL     C5  575  -0.264   0.980   0.555 -0.3710 -0.1442  0.5283
   80UNL     N6  576  -0.220   0.988   0.790 -0.1265  0.5132  0.1952
   80UNL     N7  577  -0.230   0.787   0.695 -0.0396 -0.4768  0.3355
   80UNL     H8  578  -0.183   0.960   0.483 -0.9101 -0.0024 -0.1293
   80UNL     H9  579  -0.264   1.089   0.566  1.3085 -0.0653  0.1292
   80UNL    H10  580  -0.361   0.946   0.517 -0.0176 -0.8575  0.2324
   81UNL     H0  581  -0.528   1.550   0.618 -0.1710  0.4892 -1.8330
   81UNL     H1  582  -0.540   1.778   0.458  1.4337 -0.7950  0.3901
   81UNL     C2  583  -0.595   1.635   0.631 -0.3593  0.0834  0.3513
   81UNL     C3  584  -0.601   1.749   0.543  0.4957  0.1027  0.0335
   81UNL     C4  585  -0.752   1.756   0.702 -0.6733  0.0908  0.2692
   81UNL     C5  586  -0.869   1.814   0.775  0.1777  0.2179 -0.0113
   81UNL     N6  587  -0.689   1.642   0.723  0.2312 -0.7241 -0.4997
   81UNL     N7  588  -0.693   1.829   0.596 -0.3553 -0.0549  0.1563
   81UNL     H8  589  -0.960   1.769   0.732  1.4476 -1.2507 -1.3313
   81UNL     H9  590  -0.869   1.922   0.760  2.8160  0.2522 -0.2319
   81UNL    H10  591  -0.864   1.785   0.880 -1.3026 -0.8830 -0.2056
   82UNL     H0  592  -0.750   2.099   0.231 -0.7406  1.4841 -0.5845
   82UNL     H1  593  -0.515   2.210   0.112 -0.8667 -0.5473  0.6162
   82UNL     C2  594  -0.648   2.108   0.267 -0.7042  0.0833 -0.2442
   82UNL     C3  595  -0.537   2.170   0.210 -0.1866 -1.0943  0.5488
   82UNL     C4  596  -0.489   2.113   0.406 -0.1392 -0.1766 -0.1481
   82UNL     C5  597  -0.411   2.105   0.537 -0.2694  0.8588 -0.0790
   82UNL     N6  598  -0.619   2.077   0.395  0.4437 -0.5513  0.2747
   82UNL     N7  599  -0.437   2.167   0.293  1.0956 -0.4572 -0.4154
   82UNL     H8  600  -0.325   2.037   0.528  1.0190  2.2174  1.2752
   82UNL     H9  601  -0.476   2.082   0.622 -2.6279  1.6976 -1.5767
   82UNL    H10  602  -0.350   2.194   0.554  1.4985 -0.6310  1.9812
   83UNL     H0  603  -0.746   1.220   0.770 -0.3959 -0.4323 -0.7274
   83UNL     H1  604  -0.512   1.058   0.745  0.9159  0.7034  0.4223
   83UNL     C2  605  -0.641   1.240   0.790 -0.7006  0.5760 -0.0219
   83UNL     C3  606  -0.526   1.164   0.763 -0.2543  0.6350 -0.0365
   83UNL     C4  607  -0.465   1.353   0.864 -0.0529 -0.6698  0.3058
   83UNL     C5  608  -0.390   1.475   0.907  0.1836  0.0959 -0.4850
   83UNL     N6  609  -0.599   1.355   0.841 -0.2215 -0.0026 -0.2389
   83UNL     N7  610  -0.417   1.234   0.813 -0.1868 -0.2562 -0.2039
   83UNL     H8  611  -0.333   1.456   0.999  0.1763  1.8251 -0.1028
   83UNL     H9  612  -0.456   1.561   0.922  0.7380  0.6434 -1.1159
   83UNL    H10  613  -0.323   1.506   0.827  0.9855  0.6276  0.3691
   84UNL     H0  614   0.501   1.977  -0.201  0.0758  0.3509  0.1774
   84UNL     H1  615   0.504   2.029   0.071  0.0255  1.3206 -0.8722
   84UNL     C2  616   0.425   1.957  -0.127 -0.4064  0.4131 -0.2918
   84UNL     C3  617   0.424   1.980   0.017 -0.5995  0.5813  0.6622
   84UNL     C4  618   0.250   1.888  -0.048  0.0732  0.4590  0.3539
   84UNL     C5  619   0.110   1.828  -0.049 -0.0541  0.1344 -0.8334
   84UNL     N6  620   0.312   1.905  -0.156  0.5267 -0.0897  0.4961
   84UNL     N7  621   0.318   1.929   0.066  0.4326  0.4334  0.0159
   84UNL     H8  622   0.045   1.909  -0.083  0.9628  0.1991 -2.7370
   84UNL     H9  623   0.090   1.813   0.058  0.8458  2.1000 -0.3507
   84UNL    H10  624   0.114   1.733  -0.103  0.3789  0.3906 -1.2544
   85UNL     H0  625  -0.068   2.271   0.486 -0.8587  0.3838  0.7084
   85UNL     H1  626  -0.034   2.532   0.561  1.2692 -0.7974 -0.3681
   85UNL     C2  627  -0.125   2.357   0.453 -0.3523  0.4588  0.0040
   85UNL     C3  628  -0.105   2.492   0.490  0.2521  0.1904  0.0679
   85UNL     C4  629  -0.262   2.489   0.346 -0.4401 -0.2678 -0.4665
   85UNL     C5  630  -0.394   2.528   0.275  0.5554  0.1468  0.2185
   85UNL     N6  631  -0.214   2.363   0.360  0.0477 -0.1682  0.1450
   85UNL     N7  632  -0.187   2.574   0.423  0.4112  0.1217  0.1267
   85UNL     H8  633  -0.396   2.634   0.247  0.5191 -0.6649 -3.3365
   85UNL     H9  634  -0.391   2.470   0.182  1.5781 -2.0535  1.5407
   85UNL    H10  635  -0.485   2.506   0.331 -0.0233 -0.6192 -0.9779
   86UNL     H0  636   0.012   1.504   0.491 -0.3406  0.1517 -0.9498
   86UNL     H1  637  -0.231   1.418   0.603 -0.4294  1.4319 -0.3013
   86UNL     C2  638  -0.008   1.428   0.565 -0.0004  0.5826 -0.3980
   86UNL     C3  639  -0.132   1.379   0.621 -0.8977  0.3671  0.0617
   86UNL     C4  640   0.039   1.263   0.681 -0.2946 -0.2286 -0.2806
   86UNL     C5  641   0.123   1.169   0.764 -0.3758  0.0911  0.6307
   86UNL     N6  642   0.092   1.354   0.612 -0.8166 -0.4091  0.1698
   86UNL     N7  643  -0.101   1.276   0.693  0.2438 -0.3579  0.0634
   86UNL     H8  644   0.218   1.211   0.800  0.2492 -1.9827  1.5771
   86UNL     H9  645   0.147   1.079   0.705 -0.2899  1.3878 -1.4271
   86UNL    H10  646   0.075   1.125   0.852 -0.5482 -1.4875 -0.2096
   87UNL     H0  647   0.004   1.760   0.366  0.5043  0.8943  2.7134
   87UNL     H1  648  -0.257   1.894   0.325 -0.6640 -0.2281 -2.4058
   87UNL     C2  649  -0.029   1.858   0.335 -0.7151 -0.0441  0.9102
   87UNL     C3  650  -0.155   1.927   0.313 -0.2584 -0.2702  0.3156
   87UNL     C4  651   0.006   2.046   0.247 -0.6994  0.1363 -0.4162
   87UNL     C5  652   0.080   2.150   0.173  0.3515  0.4590 -0.2066
   87UNL     N6  653   0.067   1.939   0.297  0.0475  1.1034  0.4009
   87UNL     N7  654  -0.130   2.047   0.270 -0.3298 -0.3119 -0.1548
   87UNL     H8  655   0.183   2.145   0.210  1.0019  0.3532 -1.9253
   87UNL     H9  656   0.041   2.250   0.195 -1.2674 -0.1308 -0.3179
   87UNL    H10  657   0.074   2.137   0.064 -0.8171 -1.8374  0.0748
   88UNL     H0  658   0.273   1.389   0.229 -1.8723  0.2722 -1.0792
   88UNL     H1  659   0.283   1.644   0.103  0.8998  2.2176  0.9854
   88UNL     C2  660   0.279   1.489   0.270 -0.3304 -0.1426 -0.2378
   88UNL     C3  661   0.283   1.617   0.208 -0.2975 -0.2984  0.4177
   88UNL     C4  662   0.280   1.643   0.413 -0.1268 -0.5309  0.0354
   88UNL     C5  663   0.262   1.707   0.552  0.0582  0.5466  0.1504
   88UNL     N6  664   0.274   1.507   0.402 -0.3586  0.1179  0.5273
   88UNL     N7  665   0.281   1.714   0.297  0.0999  0.4173  0.0564
   88UNL     H8  666   0.357   1.700   0.605  1.6194 -1.0844 -2.6273
   88UNL     H9  667   0.195   1.647   0.616 -0.6246  0.8106 -0.3048
   88UNL    H10  668   0.233   1.812   0.543 -2.4443  0.1646  2.3891
   89UNL     H0  669  -1.234   2.128   0.361  0.3830 -1.3031 -1.4453
   89UNL     H1  670  -1.020   2.200   0.553  1.1805 -0.2764 -0.1587
   89UNL     C2  671  -1.142   2.086   0.399  0.4380 -0.1100 -0.1681
   89UNL     C3  672  -1.030   2.119   0.482  0.7442 -0.2783 -0.1006
   89UNL     C4  673  -0.995   1.937   0.385  0.2495 -0.4493  0.6262
   89UNL     C5  674  -0.919   1.830   0.305  0.2937 -0.2051 -0.2122
   89UNL     N6  675  -1.120   1.966   0.350 -0.0425 -0.6852 -0.8039
   89UNL     N7  676  -0.932   2.035   0.461  0.5462  0.6374 -0.3069
   89UNL     H8  677  -0.896   1.749   0.376 -3.2144 -0.0997  1.2797
   89UNL     H9  678  -0.957   1.800   0.207  1.8062  2.4174 -1.7147
   89UNL    H10  679  -0.824   1.863   0.262  1.9325  2.7260  4.8004
   90UNL     H0  680   0.460   1.587   0.975  2.0708 -0.3463 -0.8239
   90UNL     H1  681   0.237   1.504   0.822 -0.0160 -0.6982 -0.9803
   90UNL     C2  682   0.455   1.531   0.883  0.0455  0.5558 -1.3007
   90UNL     C3  683   0.343   1.491   0.805  0.3017  0.6902 -0.1864
   90UNL     C4  684   0.522   1.425   0.720 -0.0883  0.5647  0.2783
   90UNL     C5  685   0.620   1.364   0.622 -0.5650 -0.6955  0.7606
   90UNL     N6  686   0.565   1.483   0.826 -0.4964  0.0532 -0.4209
   90UNL     N7  687   0.386   1.431   0.696 -0.2920  0.8295 -0.5955
   90UNL     H8  688   0.566   1.328   0.533 -0.5665  2.7465 -0.8097
   90UNL     H9  689   0.660   1.267   0.654 -2.1933 -1.5702  0.2724
   90UNL    H10  690   0.706   1.426   0.594 -0.6545 -1.5805 -1.7608
   91Zn      Zn  691  -0.732   1.541   1.448  0.0357 -0.2548 -0.3789
   92Zn      Zn  692  -0.751   0.447   2.023 -0.4332  0.1411  0.0127
   93Zn      Zn  693  -1.231   0.825   2.003  0.1461 -0.1815 -0.4547
   94Zn      Zn  694  -0.256   1.162   1.425  0.2948  0.0253  0.1617
   95Zn      Zn  695  -0.258   0.652   1.751 -0.0059 -0.2416  0.4150
   96Zn      Zn  696  -1.241   1.363   1.748 -0.1010  0.1671 -0.2545
   97UNL     H0  697  -1.131   1.066   2.151 -0.6562  0.7047  0.3004
   97UNL     H1  698  -1.144   1.092   2.433 -0.5394 -0.1388  1.4321
   97UNL     C2  699  -1.164   0.997   2.227  0.3058  0.2412  0.3101
   97UNL     C3  700  -1.169   1.008   2.370 -0.2173  0.2418  0.7894
   97UNL     C4  701  -1.244   0.817   2.306 -0.9570 -0.4021  0.1252
   97UNL     C5  702  -1.312   0.687   2.317  0.1614 -0.0692 -0.8185
   97UNL     N6  703  -1.208   0.875   2.197 -0.1725  0.1683  0.2429
   97UNL     N7  704  -1.216   0.894   2.418 -0.2986 -0.0988  0.6665
   97UNL     H8  705  -1.419   0.708   2.303  0.3832  1.1709 -0.7177
   97UNL     H9  706  -1.280   0.639   2.410  3.0934  2.4106 -0.3661
   97UNL    H10  707  -1.289   0.617   2.235 -0.9261 -0.3872 -0.8677
   98UNL     H0  708  -0.677   0.188   2.164  0.8066  0.5834  0.5440
   98UNL     H1  709  -0.600  -0.049   2.021  1.0936  0.9453  1.8253
   98UNL     C2  710  -0.695   0.154   2.063 -0.3949 -0.4613  1.0988
   98UNL     C3  711  -0.656   0.038   1.990  0.1046 -0.0894  0.6071
   98UNL     C4  712  -0.752   0.180   1.857  0.2367  0.3662 -0.1789
   98UNL     C5  713  -0.794   0.238   1.723  0.0471  0.4058 -1.0295
   98UNL     N6  714  -0.744   0.241   1.975 -0.6299  0.1677 -0.4528
   98UNL     N7  715  -0.714   0.047   1.868 -0.1895  0.1660  0.1344
   98UNL     H8  716  -0.882   0.191   1.678  0.8701 -1.5339 -0.7062
   98UNL     H9  717  -0.707   0.241   1.656  0.0299 -0.3603 -1.0926
   98UNL    H10  718  -0.819   0.344   1.738  0.2322  0.1719  1.4417
   99UNL     H0  719  -1.004   0.908   1.800  0.0579  0.5290 -2.1880
   99UNL     H1  720  -1.002   1.155   1.684 -1.9784  1.0218 -0.9536
   99UNL     C2  721  -1.075   0.988   1.818 -0.1863 -0.0821 -0.1699
   99UNL     C3  722  -1.077   1.110   1.748 -0.2754 -0.4346  0.1160
   99UNL     C4  723  -1.232   1.097   1.898 -0.4377 -0.0457  0.6236
   99UNL     C5  724  -1.364   1.127   1.965  0.0800 -0.2807  0.3634
   99UNL     N6  725  -1.176   0.975   1.904  0.1934 -0.1139  0.6348
   99UNL     N7  726  -1.177   1.180   1.800 -0.3645 -0.0186  0.6292
   99UNL     H8  727  -1.351   1.221   2.020  0.1201  0.8593 -1.5059
   99UNL     H9  728  -1.404   1.056   2.039  2.0221 -1.7138  0.1362
   99UNL    H10  729  -1.445   1.152   1.896 -2.1436  0.2247  2.9760
  100UNL     H0  730  -1.261   1.423   1.466 -0.0051 -1.1129 -1.3191
  100UNL     H1  731  -1.049   1.542   1.321 -1.2934 -1.5972 -0.3353
  100UNL     C2  732  -1.157   1.441   1.489 -0.4412  0.0392 -0.1793
  100UNL     C3  733  -1.048   1.501   1.421 -0.2544  0.3541  0.5191
  100UNL     C4  734  -0.988   1.446   1.614  0.0768  0.1652  0.5306
  100UNL     C5  735  -0.917   1.420   1.745  0.1439 -0.1380  0.2116
  100UNL     N6  736  -1.115   1.427   1.609  0.3002  0.4575 -0.9380
  100UNL     N7  737  -0.941   1.501   1.497 -0.5783 -0.5730 -0.1729
  100UNL     H8  738  -0.880   1.513   1.789  0.6102 -0.0212 -0.4247
  100UNL     H9  739  -0.823   1.365   1.734  0.9734  1.4030 -0.7989
  100UNL    H10  740  -0.988   1.376   1.817 -0.8576 -1.7092 -1.6443
  101UNL     H0  741  -1.254   0.495   1.954  0.7132 -1.0044  1.9530
  101UNL     H1  742  -1.022   0.344   1.955  0.1401  0.5908 -1.1562
  101UNL     C2  743  -1.151   0.528   1.965  0.4330  1.1082 -0.6088
  101UNL     C3  744  -1.035   0.449   1.975  0.0828  0.4402 -0.3689
  101UNL     C4  745  -0.988   0.646   2.025 -0.4431  0.5250  0.4630
  101UNL     C5  746  -0.911   0.756   2.083 -0.3580  0.1409  0.1712
  101UNL     N6  747  -1.117   0.651   1.998 -0.2122 -0.1918  0.3366
  101UNL     N7  748  -0.933   0.526   1.999  0.6813 -0.1072 -0.3210
  101UNL     H8  749  -0.917   0.850   2.026 -0.5235 -1.0266 -1.8026
  101UNL     H9  750  -0.803   0.737   2.087 -0.6370 -1.4371  0.6352
  101UNL    H10  751  -0.943   0.777   2.186  0.7024 -2.2592  1.0610
  102UNL     H0  752  -0.006   1.304   1.021  1.3700 -0.2871  1.2852
  102UNL     H1  753  -0.043   1.324   1.280 -0.0661  0.6079  0.2948
  102UNL     C2  754  -0.081   1.247   1.074 -0.1187  0.3587 -0.0878
  102UNL     C3  755  -0.094   1.261   1.209  0.7282 -0.1716  0.3925
  102UNL     C4  756  -0.250   1.142   1.117 -0.1901  0.0556  0.1712
  102UNL     C5  757  -0.386   1.068   1.102  0.3248  0.6679 -0.4332
  102UNL     N6  758  -0.179   1.184   1.016 -0.2241  0.1418  0.0796
  102UNL     N7  759  -0.203   1.194   1.234 -0.3074 -0.2448 -0.2346
  102UNL     H8  760  -0.396   0.975   1.158 -1.8546  0.5943 -0.8541
  102UNL     H9  761  -0.402   1.037   0.999 -0.3043 -1.8916  0.3769
  102UNL    H10  762  -0.476   1.120   1.137  0.1561  0.5592 -0.7039
  103UNL     H0  763  -0.534   1.612   1.681  1.6562  1.3909  1.0827
  103UNL     H1  764  -0.566   1.839   1.829  0.7041 -0.7411 -1.5047
  103UNL     C2  765  -0.607   1.691   1.667 -0.1151 -0.3178  0.3277
  103UNL     C3  766  -0.619   1.813   1.737 -0.6016  0.1406 -1.0340
  103UNL     C4  767  -0.751   1.806   1.561 -1.0960  0.2479 -0.3289
  103UNL     C5  768  -0.873   1.848   1.485 -0.4677 -0.0759 -0.6575
  103UNL     N6  769  -0.684   1.690   1.561  0.1104 -0.2341  0.7393
  103UNL     N7  770  -0.697   1.885   1.659  0.4599  0.1740  0.3835
  103UNL     H8  771  -0.950   1.893   1.549 -0.9921  0.0335 -1.3522
  103UNL     H9  772  -0.859   1.904   1.392  3.6454  1.8066  0.8821
  103UNL    H10  773  -0.932   1.759   1.460 -0.1869 -0.3796 -0.2464
  104UNL     H0  774  -0.544   0.753   1.671 -0.9599 -1.4333 -1.1671
  104UNL     H1  775  -0.769   0.653   1.802 -0.4498 -3.7237  0.6747
  104UNL     C2  776  -0.544   0.698   1.764  0.6338 -0.2384 -0.4092
  104UNL     C3  777  -0.663   0.638   1.821  0.2811 -0.5583 -0.2959
  104UNL     C4  778  -0.494   0.542   1.888 -0.4254  0.6207 -0.5720
  104UNL     C5  779  -0.406   0.447   1.965 -0.2098 -0.1061  0.6769
  104UNL     N6  780  -0.438   0.630   1.811  0.6608 -0.6353  0.2545
  104UNL     N7  781  -0.630   0.546   1.902  0.0653 -0.7252 -0.1275
  104UNL     H8  782  -0.360   0.367   1.906 -0.8062  0.8986 -1.2346
  104UNL     H9  783  -0.458   0.386   2.040 -0.7255  0.1691  0.5519
  104UNL    H10  784  -0.344   0.503   2.037  0.0794 -0.9697  1.1095
  105UNL     H0  785  -0.554   1.054   1.471 -1.8493 -0.0727  0.0019
  105UNL     H1  786  -0.766   1.239   1.508  0.7391  0.3237 -0.5698
  105UNL     C2  787  -0.554   1.162   1.462  0.0440  0.0172  0.6549
  105UNL     C3  788  -0.660   1.254   1.488  0.8530  0.5045  0.1274
  105UNL     C4  789  -0.489   1.352   1.422  0.0363 -1.1031 -0.1226
  105UNL     C5  790  -0.404   1.458   1.347 -0.2704  0.0936  0.7829
  105UNL     N6  791  -0.447   1.234   1.442  0.3424  0.1039 -0.3507
  105UNL     N7  792  -0.617   1.374   1.464 -0.2034  0.5062 -0.0092
  105UNL     H8  793  -0.406   1.443   1.238  0.1184 -0.0637  0.7950
  105UNL     H9  794  -0.297   1.446   1.370 -0.2600 -1.6134  0.0040
  105UNL    H10  795  -0.440   1.559   1.371 -1.0791  0.1939 -0.7170
  106UNL     H0  796  -0.224   0.656   1.443 -0.5660  0.6332 -2.7380
  106UNL     H1  797  -0.197   0.894   1.297  0.3521  1.8886  0.2625
  106UNL     C2  798  -0.237   0.759   1.474  0.3139 -0.1686  0.7855
  106UNL     C3  799  -0.215   0.881   1.403  0.3998  0.3361  0.1065
  106UNL     C4  800  -0.267   0.918   1.606 -0.4230  0.1645 -0.7825
  106UNL     C5  801  -0.326   0.990   1.717  0.4779  0.3210 -0.3245
  106UNL     N6  802  -0.247   0.790   1.601 -0.4523  0.0261 -0.5650
  106UNL     N7  803  -0.248   0.979   1.484  0.0547  0.0866 -0.7074
  106UNL     H8  804  -0.320   0.937   1.813  1.6483  0.8252 -0.1026
  106UNL     H9  805  -0.425   1.030   1.695  0.9747  1.6852 -0.1712
  106UNL    H10  806  -0.272   1.083   1.738 -1.1762  1.5814 -1.4555
  107UNL     H0  807  -1.720   1.430   1.607  0.0963 -0.7790 -3.0700
  107UNL     H1  808  -1.509   1.493   1.783  1.0808 -0.8150 -0.3171
  107UNL     C2  809  -1.627   1.379   1.630 -0.0845 -0.1243 -0.5426
  107UNL     C3  810  -1.516   1.413   1.711 -0.0275 -0.1491 -0.9842
  107UNL     C4  811  -1.465   1.256   1.579 -0.3595 -0.3652 -0.0964
  107UNL     C5  812  -1.391   1.154   1.496  0.3622  0.1764 -0.0419
  107UNL     N6  813  -1.590   1.282   1.551 -0.2509 -0.0317 -0.2486
  107UNL     N7  814  -1.414   1.335   1.684 -0.7108 -0.4430 -0.1135
  107UNL     H8  815  -1.423   1.050   1.510  0.5644 -0.0995 -1.4569
  107UNL     H9  816  -1.410   1.166   1.388  2.2523  1.3307 -0.2951
  107UNL    H10  817  -1.284   1.160   1.520  0.6207 -0.0577 -1.0606
  108UNL     H0  818  -0.047   0.807   2.204 -0.1887  0.2576  0.4060
  108UNL     H1  819  -0.264   0.695   2.075  0.1524  1.6598 -0.1510
  108UNL     C2  820  -0.048   0.765   2.105  0.4584  0.5641  0.2626
  108UNL     C3  821  -0.164   0.715   2.039  0.4108 -0.1838 -0.5785
  108UNL     C4  822  -0.005   0.742   1.900  0.0137 -0.1774  0.1336
  108UNL     C5  823   0.056   0.778   1.768 -0.1494 -1.0788  0.6859
  108UNL     N6  824   0.045   0.786   2.015 -0.0362  0.1727  0.0840
  108UNL     N7  825  -0.136   0.702   1.911  0.3544 -0.8338  0.2732
  108UNL     H8  826   0.165   0.763   1.757  0.5967  2.1849  2.3536
  108UNL     H9  827   0.039   0.885   1.750 -0.9252 -0.9332  2.1950
  108UNL    H10  828   0.017   0.727   1.679 -0.6866  2.7405 -1.4951
  109Zn      Zn  829  -1.236   0.852   2.624  0.0592  0.1173 -0.0568
  110Zn      Zn  830  -1.251  -0.212   3.221  0.0326 -0.1082 -0.0451
  111Zn      Zn  831  -1.735   0.140   3.239 -0.2970 -0.1591  0.1996
  112Zn      Zn  832  -0.770   0.465   2.601  0.1218  0.2295 -0.0989
  113Zn      Zn  833  -0.764  -0.057   2.894  0.0720  0.1101 -0.2063
  114Zn      Zn  834  -1.724   0.642   2.903 -0.1395  0.0368 -0.2651
  115UNL     H0  835  -1.639   0.382   3.383  0.0620 -0.5866 -0.6870
  115UNL     H1  836  -1.682   0.420   3.657 -3.8335 -0.3336  0.8721
  115UNL     C2  837  -1.674   0.312   3.457  0.6571 -0.1428  0.0317
  115UNL     C3  838  -1.681   0.330   3.597 -0.5304  0.1859 -0.1031
  115UNL     C4  839  -1.739   0.133   3.535 -0.4360  0.8343  0.3347
  115UNL     C5  840  -1.765  -0.010   3.550  0.5230 -0.2709  0.3585
  115UNL     N6  841  -1.718   0.197   3.419  0.0640  0.5000 -0.4946
  115UNL     N7  842  -1.727   0.212   3.644 -0.5885 -0.8961  0.3825
  115UNL     H8  843  -1.773  -0.053   3.651  0.1126 -0.5512  0.2125
  115UNL     H9  844  -1.719  -0.069   3.470 -2.3709  0.1452 -1.7926
  115UNL    H10  845  -1.867  -0.035   3.519 -0.3028 -0.1782  2.8057
  116UNL     H0  846  -1.128  -0.467   3.382 -0.4121  1.4762 -0.4760
  116UNL     H1  847  -1.171  -0.729   3.267  0.0596  0.3159  1.8850
  116UNL     C2  848  -1.168  -0.499   3.286  0.6012 -0.4560 -0.3006
  116UNL     C3  849  -1.177  -0.629   3.226 -0.2676 -0.6129 -0.5185
  116UNL     C4  850  -1.222  -0.477   3.091 -0.7332  0.4122  0.4728
  116UNL     C5  851  -1.264  -0.415   2.964 -0.3708 -0.2251  0.6887
  116UNL     N6  852  -1.214  -0.408   3.196 -0.6318 -0.5635 -0.4306
  116UNL     N7  853  -1.206  -0.609   3.104  0.1327  0.3075  0.0526
  116UNL     H8  854  -1.183  -0.349   2.930 -0.8093  1.2641  2.3641
  116UNL     H9  855  -1.347  -0.345   2.981 -1.4507 -1.1985 -0.3500
  116UNL    H10  856  -1.288  -0.477   2.877 -0.9689 -0.8107  1.2600
  117UNL     H0  857  -1.505   0.187   3.014 -1.6188 -1.1848  1.3434
  117UNL     H1  858  -1.509   0.418   2.840 -2.0250 -1.5705 -1.8197
  117UNL     C2  859  -1.577   0.267   3.005 -0.1687  0.0170 -0.0217
  117UNL     C3  860  -1.571   0.387   2.923 -0.0874 -0.3007  0.2294
  117UNL     C4  861  -1.730   0.382   3.066  0.0406  0.0230  0.1278
  117UNL     C5  862  -1.855   0.421   3.133  0.0859  0.1851  0.0630
  117UNL     N6  863  -1.674   0.270   3.088 -0.1326  0.4029 -0.3594
  117UNL     N7  864  -1.676   0.455   2.965 -0.8076 -0.3330  0.8525
  117UNL     H8  865  -1.833   0.417   3.241  0.7746  0.8002 -0.0470
  117UNL     H9  866  -1.941   0.359   3.104  1.8296 -2.4807  0.2055
  117UNL    H10  867  -1.870   0.527   3.111  1.4298 -0.0823 -2.4498
  118UNL     H0  868  -1.735   0.733   2.630 -0.7537 -0.3888  3.1742
  118UNL     H1  869  -1.509   0.848   2.476  0.3147  1.1006 -0.4612
  118UNL     C2  870  -1.636   0.768   2.654 -0.3521  0.4922  0.5846
  118UNL     C3  871  -1.518   0.814   2.578 -0.2455  0.3409 -0.7495
  118UNL     C4  872  -1.474   0.759   2.778 -0.3171 -0.7411 -0.2632
  118UNL     C5  873  -1.391   0.764   2.908 -0.5235 -0.2994 -0.3547
  118UNL     N6  874  -1.603   0.731   2.774 -0.0119  0.0164 -0.0767
  118UNL     N7  875  -1.420   0.814   2.662  0.0768 -0.8189 -0.5355
  118UNL     H8  876  -1.361   0.859   2.952  2.1020 -0.6559 -1.2253
  118UNL     H9  877  -1.299   0.705   2.900 -0.5613 -0.4192  0.0534
  118UNL    H10  878  -1.448   0.700   2.977 -0.6142 -0.2237 -0.3602
  119UNL     H0  879  -1.765  -0.161   3.195 -0.2290  0.4041  0.2990
  119UNL     H1  880  -1.542  -0.336   3.189 -0.9368  0.2137 -1.2757
  119UNL     C2  881  -1.659  -0.140   3.199 -0.1119 -0.0805 -0.0904
  119UNL     C3  882  -1.546  -0.229   3.203 -0.1704  0.1158 -0.1744
  119UNL     C4  883  -1.489  -0.031   3.246  0.2209 -0.1105 -0.2698
  119UNL     C5  884  -1.394   0.087   3.269  0.0531  0.0864  0.3557
  119UNL     N6  885  -1.617  -0.021   3.240 -0.0409  0.1487  1.0382
  119UNL     N7  886  -1.443  -0.164   3.235  0.1442 -0.0016  0.1720
  119UNL     H8  887  -1.368   0.148   3.182  1.5455  2.4620  2.3304
  119UNL     H9  888  -1.301   0.053   3.317 -0.5070  1.4827  2.5675
  119UNL    H10  889  -1.444   0.155   3.339 -0.7079  0.3023 -0.3763
  120UNL     H0  890  -0.560   0.619   2.164 -0.0346 -1.1326  0.2539
  120UNL     H1  891  -0.561   0.623   2.450 -0.3091  2.2874 -1.4968
  120UNL     C2  892  -0.630   0.577   2.235 -0.6722 -0.1744  0.1969
  120UNL     C3  893  -0.625   0.578   2.375 -0.2071  0.2331 -0.4208
  120UNL     C4  894  -0.775   0.441   2.305 -1.1519  0.5543  0.0109
  120UNL     C5  895  -0.899   0.364   2.298 -0.9906 -0.2946 -0.1246
  120UNL     N6  896  -0.711   0.482   2.198 -0.5628 -0.0600 -0.7393
  120UNL     N7  897  -0.720   0.497   2.414  0.0862  0.5865  0.0436
  120UNL     H8  898  -0.971   0.440   2.267 -3.0691 -2.3564 -0.6159
  120UNL     H9  899  -0.927   0.318   2.394 -0.0218  1.2405  0.9225
  120UNL    H10  900  -0.887   0.269   2.243  0.2587 -1.3443  1.8229
  121UNL     H0  901  -1.050   0.885   2.871  0.5110 -0.8600 -1.0408
  121UNL     H1  902  -1.011   1.141   2.978  0.1467  0.1015 -0.1753
  121UNL     C2  903  -1.100   0.979   2.849  0.1138 -0.5776  0.8669
  121UNL     C3  904  -1.075   1.107   2.897 -0.6983  0.1495  0.4632
  121UNL     C4  905  -1.245   1.113   2.769 -0.6412  0.4124  0.3093
  121UNL     C5  906  -1.364   1.164   2.694  0.5175  0.2409  0.4445
  121UNL     N6  907  -1.185   0.999   2.754  0.5516 -0.1573  0.8155
  121UNL     N7  908  -1.170   1.187   2.858 -0.9053 -0.4440 -0.4113
  121UNL     H8  909  -1.366   1.113   2.597  0.4758 -0.3732  0.7640
  121UNL     H9  910  -1.460   1.142   2.743 -0.4370  0.3299 -1.3121
  121UNL    H10  911  -1.351   1.267   2.659  3.4318  0.1864  1.1228
  122UNL     H0  912  -1.015   0.119   2.897  0.7867  0.6529  0.6616
  122UNL     H1  913  -1.248   0.035   3.031 -1.8975 -2.7526  0.3695
  122UNL     C2  914  -1.033   0.029   2.956  0.2484  0.1340 -0.2657
  122UNL     C3  915  -1.150  -0.010   3.028 -0.9055 -0.6701  0.1400
  122UNL     C4  916  -0.988  -0.143   3.078  0.1579  0.1836  0.3094
  122UNL     C5  917  -0.908  -0.259   3.149  0.3033 -0.5866 -1.0823
  122UNL     N6  918  -0.938  -0.061   2.983  0.1431  0.0549 -0.3103
  122UNL     N7  919  -1.126  -0.122   3.092  0.1690  0.5450 -0.0394
  122UNL     H8  920  -0.799  -0.252   3.143  0.3115 -0.3559 -0.7176
  122UNL     H9  921  -0.919  -0.357   3.101  0.7506 -1.0536 -0.2498
  122UNL    H10  922  -0.946  -0.271   3.251 -1.7556  0.0014 -1.7256
  123UNL     H0  923  -1.057   0.361   2.666 -1.6977  0.1643  0.5221
  123UNL     H1  924  -1.271   0.527   2.682  0.9335 -0.7865  1.0266
  123UNL     C2  925  -1.065   0.468   2.649 -0.7371  0.2181  0.3569
  123UNL     C3  926  -1.172   0.555   2.647  0.1155 -0.4808 -1.1676
  123UNL     C4  927  -0.998   0.667   2.617  0.2261 -0.0098 -0.5872
  123UNL     C5  928  -0.914   0.785   2.589  0.0855  0.2974 -0.0047
  123UNL     N6  929  -0.955   0.540   2.624 -0.1638  0.3767  0.4398
  123UNL     N7  930  -1.132   0.681   2.641 -0.7413 -0.1221  0.2017
  123UNL     H8  931  -0.819   0.758   2.540  1.1102  1.6550  1.1539
  123UNL     H9  932  -0.886   0.846   2.675 -0.9734 -0.5787  0.9958
  123UNL    H10  933  -0.953   0.858   2.516  0.8671  1.0036  0.2738
  124UNL     H0  934  -0.655  -0.035   2.601  1.2218  1.7793 -2.6189
  124UNL     H1  935  -0.698   0.167   2.456 -0.3626 -1.9128  0.4268
  124UNL     C2  936  -0.701   0.055   2.639 -0.4444 -0.2036  0.5037
  124UNL     C3  937  -0.718   0.177   2.562  0.2792  0.3932  0.3746
  124UNL     C4  938  -0.770   0.214   2.759 -0.2788 -0.1252  0.8220
  124UNL     C5  939  -0.801   0.275   2.891 -0.6171  0.4155  0.0663
  124UNL     N6  940  -0.746   0.083   2.754 -0.6424  0.2377 -0.4195
  124UNL     N7  941  -0.755   0.276   2.637 -0.0890 -0.1865 -0.2166
  124UNL     H8  942  -0.703   0.303   2.931 -0.3198 -1.0922  0.4214
  124UNL     H9  943  -0.835   0.198   2.961  0.5253 -1.7926 -1.6692
  124UNL    H10  944  -0.867   0.362   2.879 -2.6805 -1.2942 -1.6120
  125UNL     H0  945  -2.221   0.723   2.872  0.3345  0.3343  2.3500
  125UNL     H1  946  -2.005   0.788   2.987 -0.7150  0.5294  0.1590
  125UNL     C2  947  -2.129   0.668   2.857  0.2923  0.8085 -0.2595
  125UNL     C3  948  -2.007   0.710   2.911  0.2027  0.5681  0.0811
  125UNL     C4  949  -1.981   0.561   2.770 -0.1884 -0.3290  0.3819
  125UNL     C5  950  -1.923   0.446   2.695  0.7420  0.2946  0.0534
  125UNL     N6  951  -2.106   0.586   2.755  0.2044 -0.4819  0.0628
  125UNL     N7  952  -1.917   0.641   2.858 -0.8337 -0.8016  0.1894
  125UNL     H8  953  -1.977   0.420   2.603 -1.5854  1.1135  1.1123
  125UNL     H9  954  -1.814   0.452   2.685  0.8659 -1.4261  0.0436
  125UNL    H10  955  -1.938   0.355   2.755 -2.2330  1.5377  1.4186
  126UNL     H0  956  -0.560   0.068   3.340  1.4570 -2.3114  0.1049
  126UNL     H1  957  -0.771  -0.008   3.207  0.8457  0.5430  1.3490
  126UNL     C2  958  -0.571   0.052   3.234  0.0465  0.4149 -0.2336
  126UNL     C3  959  -0.676   0.008   3.158  0.0351 -0.4502 -0.6981
  126UNL     C4  960  -0.508   0.016   3.042 -0.1161  0.1682 -0.4865
  126UNL     C5  961  -0.425   0.013   2.918  0.3343  0.6503  0.4908
  126UNL     N6  962  -0.467   0.057   3.159 -0.1096 -0.1226 -0.0708
  126UNL     N7  963  -0.644  -0.005   3.035  0.1134 -0.2326 -0.4407
  126UNL     H8  964  -0.493  -0.017   2.837 -0.2330  3.1059 -0.0057
  126UNL     H9  965  -0.335  -0.049   2.922  2.2480  3.3350  0.9203
  126UNL    H10  966  -0.394   0.116   2.897 -0.6801  0.8676 -0.0599
  127Zn      Zn  967  -1.750   0.150   3.830 -0.0245 -0.3506  0.0232
  128Zn      Zn  968   0.240   1.886  -0.342  0.1152 -0.0335 -0.2540
  129Zn      Zn  969  -0.245   2.228  -0.366  0.0658  0.3151 -0.0000
  130Zn      Zn  970  -1.237  -0.201   3.813  0.0050  0.1072 -0.2168
  131Zn      Zn  971  -1.232  -0.688   4.168  0.0788 -0.1815  0.2657
  132Zn      Zn  972  -0.275   2.750  -0.668 -0.3307 -0.2808  0.2498
  133UNL     H0  973  -0.149   2.452  -0.185  3.1242 -0.5313  1.2908
  133UNL     H1  974  -0.148   2.452   0.084 -0.8021  0.5129 -0.0663
  133UNL     C2  975  -0.201   2.382  -0.121  0.2901 -0.1008 -0.3651
  133UNL     C3  976  -0.194   2.378   0.021 -0.0354  0.2203 -0.2980
  133UNL     C4  977  -0.242   2.191  -0.056 -0.5500 -0.6776  0.3612
  133UNL     C5  978  -0.281   2.048  -0.075  0.2742  0.0753 -0.8276
  133UNL     N6  979  -0.242   2.267  -0.168 -0.1514  0.8187 -0.1222
  133UNL     N7  980  -0.216   2.256   0.060  0.7607 -0.0602 -0.5021
  133UNL     H8  981  -0.351   1.996  -0.008  0.8355  0.5378  0.1338
  133UNL     H9  982  -0.194   1.984  -0.056 -0.6256 -0.8784  0.2348
  133UNL    H10  983  -0.317   2.028  -0.176  1.2771 -0.3505 -1.1063
  134UNL     H0  984   0.323   1.596  -0.209 -1.3507 -0.1080  0.3997
  134UNL     H1  985   0.317   1.369  -0.380  1.3407  0.6256 -3.5276
  134UNL     C2  986   0.288   1.586  -0.310 -0.7687  0.6792  0.1089
  134UNL     C3  987   0.293   1.474  -0.392  0.3270  0.9539  0.0989
  134UNL     C4  988   0.223   1.641  -0.504 -0.4813  0.5921 -0.2621
  134UNL     C5  989   0.183   1.726  -0.624  0.1644 -0.1903  0.1376
  134UNL     N6  990   0.258   1.689  -0.382  0.0786 -0.0931 -0.0116
  134UNL     N7  991   0.253   1.507  -0.508  0.3991 -0.1473 -0.0040
  134UNL     H8  992   0.260   1.794  -0.660 -1.0368  0.9598 -0.3323
  134UNL     H9  993   0.084   1.774  -0.620 -1.7249 -3.7529  0.0668
  134UNL    H10  994   0.156   1.667  -0.712  0.9430  1.7812 -1.5093
  135UNL     H0  995  -0.019   2.304  -0.602  0.6045 -0.3920  1.2457
  135UNL     H1  996  -0.051   2.545  -0.726  1.6114  0.6006  1.7591
  135UNL     C2  997  -0.090   2.380  -0.572  0.0404 -0.6541  0.6011
  135UNL     C3  998  -0.106   2.503  -0.642 -0.3322 -0.9911 -0.1886
  135UNL     C4  999  -0.237   2.494  -0.489  0.2613 -0.3667  0.6549
  135UNL     C5 1000  -0.372   2.525  -0.439 -0.2204  0.0368 -1.1629
  135UNL     N6 1001  -0.176   2.385  -0.473  0.5104  0.5688 -0.5237
  135UNL     N7 1002  -0.198   2.579  -0.591 -0.6764 -0.2728 -0.4022
  135UNL     H8 1003  -0.394   2.623  -0.394  0.4848 -0.1082 -0.4933
  135UNL     H9 1004  -0.396   2.448  -0.365  1.1643  0.1292 -0.5948
  135UNL    H10 1005  -0.456   2.505  -0.507 -2.4510 -0.8277  1.6412
  136UNL     H0 1006  -0.297   2.849  -0.967  0.2077  0.5472 -0.8877
  136UNL     H1 1007  -0.056   2.885  -1.115  2.5462 -0.3424  0.0299
  136UNL     C2 1008  -0.194   2.856  -0.933 -0.2147  0.0731  0.5499
  136UNL     C3 1009  -0.074   2.876  -1.008  0.2144 -0.7490 -0.3337
  136UNL     C4 1010  -0.028   2.849  -0.800  0.1965  0.3053  0.1342
  136UNL     C5 1011   0.050   2.840  -0.672  0.0470  0.0442  0.1176
  136UNL     N6 1012  -0.157   2.833  -0.806 -0.0405 -0.3281  0.7515
  136UNL     N7 1013  -1.935   0.102   3.871 -0.0423 -0.4248 -0.0144
  136UNL     H8 1014   0.138   2.905  -0.664 -1.2273  1.6940  1.6227
  136UNL     H9 1015   0.103   2.744  -0.664  1.6726  0.9816  0.9158
  136UNL    H10 1016   0.004   2.835  -0.573  1.4661  1.9233  0.9332
  137UNL     H0 1017  -0.256   1.906  -0.434 -1.2277  0.3809  2.0050
  137UNL     H1 1018  -0.050   1.750  -0.389 -1.3560 -0.4870 -2.1195
  137UNL     C2 1019  -0.159   1.946  -0.408 -0.3278 -0.1741 -0.2359
  137UNL     C3 1020  -0.052   1.857  -0.380 -0.7882 -0.6134 -0.1630
  137UNL     C4 1021  -0.000   2.066  -0.339  0.7097 -0.7109  0.6438
  137UNL     C5 1022   0.072   2.188  -0.286  0.9870  0.4269  0.6449
  137UNL     N6 1023  -0.126   2.072  -0.371  0.3502  0.0996 -0.2835
  137UNL     N7 1024   0.049   1.937  -0.344 -0.0747  0.7155 -0.3041
  137UNL     H8 1025   0.175   2.166  -0.258  0.8215 -2.3853 -0.6338
  137UNL     H9 1026   0.042   2.228  -0.188 -2.3242 -2.1707  0.8930
  137UNL    H10 1027   0.086   2.270  -0.358 -1.2472  1.0331  0.7901
  138UNL     H0 1028  -1.003  -0.087   3.380  1.0826 -0.3840 -0.8296
  138UNL     H1 1029  -1.014  -0.045   3.652 -1.3910 -1.2044  2.1212
  138UNL     C2 1030  -1.082  -0.124   3.445  1.0673 -0.4994 -0.9147
  138UNL     C3 1031  -1.079  -0.099   3.585  0.7265 -0.1032 -1.0285
  138UNL     C4 1032  -1.248  -0.223   3.519 -0.3032  0.5509 -0.2696
  138UNL     C5 1033  -1.373  -0.309   3.544 -0.0151 -0.2643  0.6233
  138UNL     N6 1034  -1.193  -0.186   3.407 -0.3670  0.4228 -0.3259
  138UNL     N7 1035  -1.180  -0.171   3.625  0.2337 -0.3509 -0.5691
  138UNL     H8 1036  -1.378  -0.343   3.649 -0.3657 -1.1115  0.3382
  138UNL     H9 1037  -1.370  -0.400   3.485 -0.6501  0.6310 -0.8377
  138UNL    H10 1038  -1.462  -0.247   3.526  0.4727  0.7106  1.4021
  139UNL     H0 1039  -1.525   0.216   4.045  1.0322  1.9863 -1.6463
  139UNL     H1 1040  -1.517   0.462   4.163 -1.6631  0.1282  0.9934
  139UNL     C2 1041  -1.598   0.294   4.027 -0.7745  0.8311  0.2567
  139UNL     C3 1042  -1.585   0.423   4.088  0.0321  0.3436 -0.7434
  139UNL     C4 1043  -1.751   0.411   3.958  0.2768 -0.9286  0.0155
  139UNL     C5 1044  -1.880   0.457   3.885 -0.1267  0.7198  0.1142
  139UNL     N6 1045  -1.697   0.294   3.949 -0.2988 -0.6383  0.0190
  139UNL     N7 1046  -1.687   0.490   4.045 -1.0369 -0.3842  0.0887
  139UNL     H8 1047  -1.881   0.428   3.780 -0.0835 -4.8866  1.3555
  139UNL     H9 1048  -1.980   0.444   3.928 -0.4557 -0.4730 -0.9726
  139UNL    H10 1049  -1.873   0.566   3.876 -1.3714  0.7374 -1.0116
  140UNL     H0 1050  -1.487  -0.528   4.142 -1.0788 -1.0430 -1.9725
  140UNL     H1 1051  -1.742  -0.631   4.247  0.1046  0.9704 -0.2202
  140UNL     C2 1052  -1.520  -0.619   4.190 -0.4201 -0.0597  0.5092
  140UNL     C3 1053  -1.643  -0.674   4.245 -0.2594  0.1031 -0.2321
  140UNL     C4 1054  -1.476  -0.802   4.293 -0.4798 -0.1689 -0.2839
  140UNL     C5 1055  -1.399  -0.913   4.357  0.0427 -0.5063 -0.3232
  140UNL     N6 1056  -1.424  -0.703   4.226 -0.0604  0.5103 -0.2047
  140UNL     N7 1057   0.346   1.987  -0.487 -0.0191  0.2225  0.3740
  140UNL     H8 1058  -1.444  -0.934   4.454 -1.5755  4.3972  0.2911
  140UNL     H9 1059  -1.294  -0.890   4.378 -0.3231  1.2842 -0.2935
  140UNL    H10 1060  -1.392  -0.998   4.289 -1.6260 -2.3476  1.6944
  141UNL     H0 1061  -1.498  -0.300   3.906  1.0552  0.1184  0.0927
  141UNL     H1 1062  -1.734  -0.138   3.943 -1.5447  0.2724 -2.2696
  141UNL     C2 1063  -1.519  -0.197   3.880 -0.4311 -0.1817  0.0334
  141UNL     C3 1064  -1.637  -0.120   3.899 -0.2992  0.0280  0.1755
  141UNL     C4 1065  -1.478  -0.001   3.822 -0.0109 -0.0376 -0.3308
  141UNL     C5 1066  -1.397   0.116   3.765  0.1068  0.5025  0.0277
  141UNL     N6 1067  -1.423  -0.122   3.837  0.0526 -0.0470  0.3327
  141UNL     N7 1068  -1.607   0.002   3.863 -0.4168  0.0132 -0.3311
  141UNL     H8 1069  -1.307   0.146   3.819  0.1786  0.9302 -0.3247
  141UNL     H9 1070  -1.460   0.204   3.745  1.3172  1.2884 -0.3838
  141UNL    H10 1071  -1.367   0.089   3.662 -1.8060 -2.7078  0.1543
  142UNL     H0 1072  -1.177  -0.727   3.888 -0.0306 -0.1232  1.3617
  142UNL     H1 1073  -1.204  -0.519   3.706 -1.3779 -2.7403  0.4849
  142UNL     C2 1074  -1.188  -0.621   3.907  0.5195  0.2966 -0.4758
  142UNL     C3 1075  -1.202  -0.512   3.814  0.5922 -0.8686  0.4002
  142UNL     C4 1076  -1.223  -0.439   4.012  0.1809 -0.2617  0.2565
  142UNL     C5 1077  -1.263  -0.357   4.127 -0.1696  0.2806  0.2637
  142UNL     N6 1078  -1.214  -0.571   4.022  0.2838 -0.0641 -0.3493
  142UNL     N7 1079  -1.225  -0.396   3.881  0.4638  0.2823 -0.5030
  142UNL     H8 1080  -1.206  -0.265   4.141  1.5565 -0.7921  0.6278
  142UNL     H9 1081  -1.275  -0.406   4.224 -0.8612 -0.5973 -0.2468
  142UNL    H10 1082  -1.366  -0.324   4.109 -0.6220 -0.1985  1.8238
  143UNL     H0 1083  -0.782   2.729  -0.725 -0.2893  2.6472  1.2957
  143UNL     H1 1084  -0.558   2.797  -0.564 -2.1610 -3.3391  0.7490
  143UNL     C2 1085  -0.676   2.725  -0.746 -0.5537  0.5088  0.0967
  143UNL     C3 1086  -0.560   2.757  -0.665  0.2906 -0.6357 -0.4995
  143UNL     C4 1087  -0.510   2.640  -0.837 -0.3349 -0.0705 -0.1685
  143UNL     C5 1088  -0.424   2.551  -0.920 -0.3270  0.6516  0.4146
  143UNL     N6 1089  -0.637   2.653  -0.850  0.5626  0.5330  0.2929
  143UNL     N7 1090  -0.458   2.715  -0.733 -0.1218  0.5561  0.5002
  143UNL     H8 1091  -0.342   2.601  -0.973 -2.0294  3.1383 -0.0731
  143UNL     H9 1092  -0.377   2.475  -0.857 -0.1977  0.5509  0.1959
  143UNL    H10 1093  -0.475   2.487  -0.993  1.1797 -1.3284  1.0261
  144UNL     H0 1094  -0.998  -0.498   4.579 -0.8148 -1.9372  0.8536
  144UNL     H1 1095  -1.247  -0.517   4.443 -0.4197  1.9519 -0.7032
  144UNL     C2 1096  -1.027  -0.548   4.487 -0.5805 -0.3769 -0.1081
  144UNL     C3 1097  -1.150  -0.555   4.414 -0.9353  0.4115 -0.4873
  144UNL     C4 1098  -0.987  -0.637   4.301 -0.6676 -0.3505 -0.0640
  144UNL     C5 1099  -0.909  -0.668   4.179  0.5399 -0.1672 -0.1770
  144UNL     N6 1100  -0.928  -0.588   4.410 -0.6790 -0.2189  0.5979
  144UNL     N7 1101  -1.122  -0.619   4.300  0.0192 -0.4419 -0.4956
  144UNL     H8 1102  -0.845  -0.755   4.196 -1.0540 -0.7797  3.3720
  144UNL     H9 1103  -0.857  -0.579   4.141 -1.4870  1.2927  0.2756
  144UNL    H10 1104  -0.975  -0.703   4.099 -0.5311  1.1769  0.0905
  145Zn      Zn 1105  -0.754   3.622   0.242 -0.1667  0.4878 -0.0043
  146Zn      Zn 1106  -0.722   2.545   0.801  0.0959 -0.2850 -0.2586
  147Zn      Zn 1107  -1.215   2.891   0.832  0.1324 -0.2740  0.0239
  148Zn      Zn 1108  -0.252   3.269   0.201  0.2318  0.0041 -0.2043
  149Zn      Zn 1109  -0.250   2.753   0.482 -0.0886 -0.0866  0.2106
  150Zn      Zn 1110  -1.233   3.403   0.538 -0.3668  0.3164 -0.1279
  151UNL     H0 1111  -1.140   3.163   0.991  0.5701  0.8532  1.8731
  151UNL     H1 1112  -1.159   3.166   1.262 -0.9601 -0.0160 -0.0886
  151UNL     C2 1113  -1.160   3.079   1.056 -0.2266 -0.4309  0.0464
  151UNL     C3 1114  -1.173   3.084   1.192  0.1711 -0.0732 -0.2740
  151UNL     C4 1115  -1.208   2.886   1.127  0.9876 -0.1873 -0.6829
  151UNL     C5 1116  -1.240   2.737   1.124 -0.1800  0.4302 -0.9565
  151UNL     N6 1117  -1.181   2.953   1.018 -0.4686 -0.5652 -0.0142
  151UNL     N7 1118  -1.201   2.967   1.238 -0.2171  0.6113 -0.0381
  151UNL     H8 1119  -1.305   2.711   1.039 -0.8850 -3.1579  0.5083
  151UNL     H9 1120  -1.299   2.718   1.215 -0.4465 -0.3640 -1.2904
  151UNL    H10 1121  -1.153   2.671   1.119 -0.7728 -0.4194 -0.3557
  152UNL     H0 1122  -0.661   2.297   0.950 -1.6284 -0.5422  0.7981
  152UNL     H1 1123  -0.631   2.046   0.819  3.6148  0.7676 -1.5370
  152UNL     C2 1124  -0.673   2.267   0.847 -0.5979  0.2051  0.4393
  152UNL     C3 1125  -0.670   2.141   0.785  0.2896  0.1212  0.0323
  152UNL     C4 1126  -0.741   2.283   0.651  0.2706 -0.1563  0.0575
  152UNL     C5 1127  -0.784   2.356   0.525 -0.2303 -0.0404 -1.0403
  152UNL     N6 1128  -0.716   2.349   0.760  1.2160 -0.7793  0.7598
  152UNL     N7 1129  -0.709   2.151   0.663  0.2871 -0.1824 -0.1981
  152UNL     H8 1130  -0.751   2.460   0.514 -0.6183 -0.0572 -2.4554
  152UNL     H9 1131  -0.893   2.355   0.515 -0.3137 -1.4326 -0.2949
  152UNL    H10 1132  -0.731   2.308   0.442  1.3413 -1.8053  0.8462
  153UNL     H0 1133  -1.010   2.952   0.589 -0.2716 -1.1442 -0.1576
  153UNL     H1 1134  -1.004   3.196   0.471 -0.4301  0.5127 -0.6180
  153UNL     C2 1135  -1.080   3.032   0.605  0.6828 -0.3165 -0.0375
  153UNL     C3 1136  -1.075   3.165   0.547  0.1459 -0.2572 -0.3876
  153UNL     C4 1137  -1.235   3.154   0.688  0.0435 -0.1108  0.2361
  153UNL     C5 1138  -1.360   3.206   0.753  0.2020  0.2377 -0.2132
  153UNL     N6 1139  -1.174   3.038   0.699 -0.1853  0.6406 -0.1474
  153UNL     N7 1140  -1.171   3.236   0.604  0.2444  0.1914 -0.0991
  153UNL     H8 1141  -1.406   3.289   0.699  0.2535  0.7788  0.5512
  153UNL     H9 1142  -1.339   3.245   0.854 -0.4992  0.4770 -0.1539
  153UNL    H10 1143  -1.435   3.125   0.757  1.0925 -0.8740 -3.3493
  154UNL     H0 1144  -1.232   3.432   0.241 -1.3184  2.2342  1.4882
  154UNL     H1 1145  -1.041   3.602   0.108  0.3607  1.1819  0.0992
  154UNL     C2 1146  -1.142   3.482   0.272  0.2780  0.2970  0.2004
  154UNL     C3 1147  -1.039   3.555   0.205 -0.1410 -0.1089 -0.4989
  154UNL     C4 1148  -0.984   3.509   0.400 -0.3643 -0.5317 -0.8914
  154UNL     C5 1149  -0.917   3.509   0.532  0.2553 -0.2215  0.0929
  154UNL     N6 1150  -1.106   3.463   0.394 -0.1895 -0.5254 -0.3610
  154UNL     N7 1151  -0.936   3.563   0.286 -0.6061 -0.6647  0.3191
  154UNL     H8 1152  -0.958   3.436   0.604 -2.8832  0.4237 -0.8670
  154UNL     H9 1153  -0.932   3.602   0.588 -2.6471 -0.4168 -0.2025
  154UNL    H10 1154  -0.812   3.480   0.532  0.3891  0.1785  1.6947
  155UNL     H0 1155  -1.226   2.596   0.749  0.2694 -1.1494 -0.2728
  155UNL     H1 1156  -1.003   2.436   0.712  1.9550  0.0029 -0.1362
  155UNL     C2 1157  -1.122   2.623   0.763  0.2342 -0.9941 -0.2994
  155UNL     C3 1158  -1.012   2.537   0.751 -0.0957 -0.1057 -0.2414
  155UNL     C4 1159  -0.960   2.730   0.824 -0.2382  0.0182 -0.5290
  155UNL     C5 1160  -0.877   2.849   0.869 -0.6094 -0.1636  0.2962
  155UNL     N6 1161  -1.088   2.737   0.805  0.5482 -1.0152  0.3579
  155UNL     N7 1162  -0.906   2.607   0.781 -0.3471 -0.8250  0.2238
  155UNL     H8 1163  -0.810   2.819   0.950  0.2961  0.1066 -0.3354
  155UNL     H9 1164  -0.934   2.935   0.905 -0.1558  0.1788  0.2049
  155UNL    H10 1165  -0.810   2.883   0.790 -1.4369  0.5223 -0.1318
  156UNL     H0 1166  -0.028   3.390  -0.245  0.4073 -0.9218 -0.5091
  156UNL     H1 1167  -0.036   3.413   0.044 -1.5622 -0.9451  1.5562
  156UNL     C2 1168  -0.096   3.352  -0.170  0.5804 -0.0307  0.1233
  156UNL     C3 1169  -0.102   3.367  -0.028 -0.1454 -0.0212 -0.4551
  156UNL     C4 1170  -0.274   3.257  -0.100  0.6682  0.1168  0.0702
  156UNL     C5 1171  -0.416   3.208  -0.093 -0.3699 -0.2097 -0.3010
  156UNL     N6 1172  -0.208   3.290  -0.207 -0.6492 -0.1528  0.8127
  156UNL     N7 1173  -0.211   3.301   0.013 -0.3304  0.0726  0.2659
  156UNL     H8 1174  -0.477   3.293  -0.061  2.2253  2.2254 -1.3726
  156UNL     H9 1175  -0.419   3.122  -0.025 -0.4669 -1.7847 -2.2079
  156UNL    H10 1176  -0.456   3.169  -0.187  2.3397 -2.1233 -0.7729
  157UNL     H0 1177  -0.597   3.654   0.486 -1.1493 -1.5867 -0.8070
  157UNL     H1 1178  -0.566   3.894   0.624 -3.0720  1.1456  0.1980
  157UNL     C2 1179  -0.634   3.753   0.466  0.7240 -0.6457  0.0612
  157UNL     C3 1180  -0.623   3.875   0.534 -0.3929 -0.5309 -1.2532
  157UNL     C4 1181  -0.763   3.888   0.378  0.5692 -0.5164  0.7369
  157UNL     C5 1182  -0.870   3.959   0.293 -0.2294  0.6549  0.0268
  157UNL     N6 1183  -0.719   3.768   0.368 -0.5383  0.3924 -0.3764
  157UNL     N7 1184  -0.699   3.966   0.473  0.4594  0.2334 -0.2181
  157UNL     H8 1185  -0.892   4.060   0.330  0.5422  1.7608 -2.3405
  157UNL     H9 1186  -0.825   3.995   0.200 -0.6966 -2.6954 -1.6331
  157UNL    H10 1187  -0.963   3.905   0.270  2.0200 -2.2879 -3.2275
  158UNL     H0 1188  -0.537   2.884   0.447  0.0588 -1.7413 -2.1914
  158UNL     H1 1189  -0.759   2.778   0.546 -0.2562 -1.1817 -0.8323
  158UNL     C2 1190  -0.544   2.795   0.507 -0.0716 -0.2030  0.1838
  158UNL     C3 1191  -0.660   2.739   0.567 -0.0680 -0.3759 -0.1724
  158UNL     C4 1192  -0.484   2.640   0.631 -0.4096 -0.9793 -0.3274
  158UNL     C5 1193  -0.402   2.547   0.707  0.1480 -0.0392  0.0772
  158UNL     N6 1194  -0.438   2.737   0.545 -0.0010  0.1093  0.2709
  158UNL     N7 1195  -0.620   2.646   0.650 -0.3111 -0.4140  0.6241
  158UNL     H8 1196  -0.315   2.541   0.641 -1.4258  0.2162 -2.1246
  158UNL     H9 1197  -0.438   2.444   0.719 -0.1531  0.1039  0.4165
  158UNL    H10 1198  -0.364   2.577   0.805 -0.7734  2.2141 -0.2044
  159UNL     H0 1199  -0.513   3.166   0.265  0.2765  0.5542 -2.9327
  159UNL     H1 1200  -0.733   3.313   0.314  1.1886 -1.7515  0.3259
  159UNL     C2 1201  -0.528   3.273   0.254 -0.3594  0.7554 -0.6166
  159UNL     C3 1202  -0.638   3.352   0.280  0.5336 -0.0144  0.4043
  159UNL     C4 1203  -0.477   3.470   0.210  0.6630 -0.7332 -0.1073
  159UNL     C5 1204  -0.400   3.590   0.170  0.2553  1.0272  0.6700
  159UNL     N6 1205  -0.427   3.351   0.230 -0.6023 -0.3509  0.6866
  159UNL     N7 1206  -0.608   3.475   0.252  0.1343  0.6101  0.2646
  159UNL     H8 1207  -0.290   3.586   0.173  0.2301  0.7406  2.2035
  159UNL     H9 1208  -0.416   3.666   0.247 -2.7839  1.0063  0.1500
  159UNL    H10 1209  -0.445   3.620   0.075  0.5994 -0.2436  0.0762
  160UNL     H0 1210  -0.143   2.771   0.192  0.3426 -0.3463 -0.4135
  160UNL     H1 1211  -0.190   3.008   0.054  1.4824 -1.1989 -0.6227
  160UNL     C2 1212  -0.184   2.863   0.231  0.5499 -0.6287  0.4954
  160UNL     C3 1213  -0.212   2.981   0.156 -0.4294 -0.5413 -0.8297
  160UNL     C4 1214  -0.254   3.017   0.360  0.3787  0.2220 -0.1584
  160UNL     C5 1215  -0.295   3.085   0.488 -0.4970 -0.1400 -0.5161
  160UNL     N6 1216  -0.225   2.883   0.350  0.1618 -0.2752  0.2377
  160UNL     N7 1217  -0.250   3.078   0.236 -0.1863 -0.2050 -0.1407
  160UNL     H8 1218  -0.374   3.035   0.547 -1.1044  1.8616  0.4508
  160UNL     H9 1219  -0.329   3.184   0.458  3.8765  1.0394 -2.3233
  160UNL    H10 1220  -0.208   3.113   0.548 -1.6654  0.7680  0.8290
  161UNL     H0 1221  -1.735   3.455   0.497  0.9074 -0.2762  1.9754
  161UNL     H1 1222  -1.495   3.570   0.602  0.6965 -2.2814  0.7768
  161UNL     C2 1223  -1.631   3.441   0.471  0.5449 -0.0925  0.3812
  161UNL     C3 1224  -1.511   3.499   0.521 -0.4987 -0.5434 -0.5694
  161UNL     C4 1225  -1.470   3.331   0.388  0.0661 -0.3505 -0.0591
  161UNL     C5 1226  -1.395   3.215   0.315  0.0375  0.4111 -0.2143
  161UNL     N6 1227  -1.602   3.341   0.383  0.2566  0.0719 -0.7376
  161UNL     N7 1228  -1.415   3.429   0.467  0.0003 -0.2395 -0.6452
  161UNL     H8 1229  -1.432   3.121   0.358 -2.8825  0.7027 -1.8716
  161UNL     H9 1230  -1.425   3.213   0.210 -0.3613  1.1304 -0.1188
  161UNL    H10 1231  -1.288   3.218   0.338 -0.0764  0.4120  0.3192
  162UNL     H0 1232  -0.046   2.861   0.937  1.9823  0.9277 -1.2084
  162UNL     H1 1233  -0.285   2.822   0.781  0.9468 -0.4522  0.8504
  162UNL     C2 1234  -0.065   2.851   0.831 -0.0274  0.1715 -0.8253
  162UNL     C3 1235  -0.180   2.827   0.757  0.6539 -0.4131 -0.5055
  162UNL     C4 1236  -0.007   2.843   0.636  0.1839  0.9307 -0.2015
  162UNL     C5 1237   0.069   2.842   0.502  0.8865 -0.2799 -0.5434
  162UNL     N6 1238   0.043   2.864   0.754  0.5326 -0.2507 -0.6032
  162UNL     N7 1239  -0.143   2.819   0.632 -0.4204  0.1563  0.2737
  162UNL     H8 1240   0.177   2.859   0.511  0.8020  0.0127 -0.0346
  162UNL     H9 1241   0.030   2.929   0.449 -1.8548  0.1156  1.8332
  162UNL    H10 1242   0.048   2.745   0.456 -0.7422  0.0048 -0.4479
  163Zn      Zn 1243  -1.235   2.909   1.425 -0.2491  0.1770  0.0324
  164Zn      Zn 1244  -1.243   1.885   2.038 -0.2329  0.0259  0.3293
  165Zn      Zn 1245  -1.749   2.214   2.048  0.2411  0.3338  0.0331
  166Zn      Zn 1246  -0.733   2.574   1.406  0.1383 -0.1755 -0.2132
  167Zn      Zn 1247  -0.765   2.068   1.716  0.3179  0.2695 -0.1981
  168Zn      Zn 1248  -1.711   2.710   1.719  0.0719  0.0930 -0.0270
  169UNL     H0 1249  -1.668   2.510   2.196 -1.4498  2.0152  1.7150
  169UNL     H1 1250  -1.657   2.513   2.461  1.0414  0.1323  0.7823
  169UNL     C2 1251  -1.693   2.423   2.255 -0.6009  0.2594 -0.3643
  169UNL     C3 1252  -1.682   2.430   2.396  1.0523  0.9188 -0.2538
  169UNL     C4 1253  -1.755   2.239   2.329  0.8204 -0.0441 -0.0262
  169UNL     C5 1254  -1.797   2.095   2.325  0.0919  0.7549  0.3802
  169UNL     N6 1255  -1.739   2.303   2.219  0.4473 -0.4813 -0.6729
  169UNL     N7 1256  -1.732   2.318   2.438 -0.6311  0.0699  0.2934
  169UNL     H8 1257  -1.840   2.062   2.420 -0.8608  2.1996  0.4847
  169UNL     H9 1258  -1.715   2.024   2.308 -0.1567  0.1380  1.7096
  169UNL    H10 1259  -1.874   2.084   2.247 -0.9756 -1.5432  1.6371
  170UNL     H0 1260  -1.180   1.607   2.185  2.2130 -2.0189  0.2556
  170UNL     H1 1261  -1.202   1.363   2.056 -1.2382 -0.3879 -0.3326
  170UNL     C2 1262  -1.206   1.585   2.083  0.4897  0.2640  0.1145
  170UNL     C3 1263  -1.223   1.461   2.015 -0.2043  0.0742  0.2130
  170UNL     C4 1264  -1.261   1.621   1.886 -0.4710 -0.4605 -1.3296
  170UNL     C5 1265  -1.289   1.706   1.761 -0.5364  0.2405 -0.3610
  170UNL     N6 1266  -1.247   1.677   2.002 -0.5030 -0.1621 -0.6115
  170UNL     N7 1267  -1.249   1.487   1.887  0.0179 -0.1022 -0.0938
  170UNL     H8 1268  -1.230   1.797   1.776  1.6496 -1.4300  2.1443
  170UNL     H9 1269  -1.393   1.737   1.745 -0.8847  0.4923  1.9633
  170UNL    H10 1270  -1.246   1.657   1.674 -1.3889 -0.9401 -0.1424
  171UNL     H0 1271  -1.528   2.260   1.845  0.9269  0.3984  0.6519
  171UNL     H1 1272  -1.522   2.482   1.671  2.2222 -0.6156  0.3201
  171UNL     C2 1273  -1.596   2.344   1.844  0.3501 -0.0629 -0.4015
  171UNL     C3 1274  -1.588   2.453   1.752  0.6541 -0.2667 -0.7943
  171UNL     C4 1275  -1.762   2.456   1.879  0.1883  0.1061 -0.6686
  171UNL     C5 1276  -1.884   2.521   1.936  0.3050  0.2084  0.6768
  171UNL     N6 1277  -1.700   2.351   1.923 -0.5517 -0.0751  0.7319
  171UNL     N7 1278  -1.694   2.519   1.776  0.6755 -0.2644 -0.0041
  171UNL     H8 1279  -1.898   2.499   2.042 -0.5104  0.3881  0.6159
  171UNL     H9 1280  -1.978   2.496   1.885  0.5593  1.7149 -0.6090
  171UNL    H10 1281  -1.879   2.630   1.927  2.6517  0.0991  0.1692
  172UNL     H0 1282  -1.749   2.816   1.420  0.5566 -2.1098  0.0025
  172UNL     H1 1283  -1.511   2.874   1.261  0.7288  2.7614  1.0567
  172UNL     C2 1284  -1.643   2.816   1.440  0.5156  0.3862  0.4397
  172UNL     C3 1285  -1.527   2.844   1.364  0.2051  0.3511  0.3477
  172UNL     C4 1286  -1.473   2.802   1.561  0.6147 -0.0205 -0.7966
  172UNL     C5 1287  -1.398   2.784   1.688 -0.1345 -0.1819  0.5664
  172UNL     N6 1288  -1.603   2.780   1.563 -0.6742  0.0687 -0.3242
  172UNL     N7 1289  -1.422   2.840   1.444 -0.6101 -0.1299 -0.2712
  172UNL     H8 1290  -1.415   2.870   1.754  0.5569  0.3381  0.0832
  172UNL     H9 1291  -1.292   2.761   1.678 -0.5973 -2.3007 -0.0264
  172UNL    H10 1292  -1.427   2.694   1.744 -0.3027  1.1446  2.7063
  173UNL     H0 1293  -1.745   1.892   2.032 -1.0901  3.2726  2.5759
  173UNL     H1 1294  -1.511   1.773   1.945  2.5453  0.2684  0.9970
  173UNL     C2 1295  -1.644   1.929   2.030  0.1568  0.2726 -0.7134
  173UNL     C3 1296  -1.521   1.871   1.990  0.4875  0.0540  1.0724
  173UNL     C4 1297  -1.489   2.051   2.085  0.2423 -0.4826 -0.7677
  173UNL     C5 1298  -1.421   2.161   2.156 -0.1965 -0.1686 -0.4103
  173UNL     N6 1299  -1.614   2.053   2.064  0.1861 -0.3995 -0.0439
  173UNL     N7 1300  -1.423   1.946   2.027  0.3754 -0.0982 -0.6561
  173UNL     H8 1301  -1.462   2.257   2.122  0.0028 -0.0646 -0.3612
  173UNL     H9 1302  -1.312   2.166   2.145 -0.1306  0.5610  0.4128
  173UNL    H10 1303  -1.429   2.152   2.265 -2.4264 -3.4379 -0.7236
  174UNL     H0 1304  -0.521   2.705   0.951 -0.6773  0.2333 -0.4706
  174UNL     H1 1305  -0.489   2.698   1.235 -2.5887  1.4326  0.1730
  174UNL     C2 1306  -0.585   2.663   1.028  0.1362 -0.2328 -0.0290
  174UNL     C3 1307  -0.570   2.663   1.173 -0.5164 -0.5640 -1.6047
  174UNL     C4 1308  -0.740   2.554   1.106  0.2278 -0.0464  0.2144
  174UNL     C5 1309  -0.849   2.452   1.113 -0.1050  0.0464 -0.7854
  174UNL     N6 1310  -0.693   2.595   0.991 -0.6397  0.1091  0.3511
  174UNL     N7 1311  -0.679   2.602   1.220  0.0122  0.0936 -0.3734
  174UNL     H8 1312  -0.884   2.416   1.016 -0.6134 -2.0963  0.1454
  174UNL     H9 1313  -0.945   2.483   1.155  0.9124  0.7695  1.1366
  174UNL    H10 1314  -0.818   2.356   1.156 -0.2094 -0.4424 -1.7807
  175UNL     H0 1315  -1.011   2.958   1.649 -1.0051 -0.7322 -1.3969
  175UNL     H1 1316  -1.017   3.201   1.796 -0.2671  0.9620  0.2338
  175UNL     C2 1317  -1.076   3.044   1.641 -0.1527  0.0629 -0.1206
  175UNL     C3 1318  -1.079   3.167   1.714  0.8325 -0.0544 -0.2010
  175UNL     C4 1319  -1.247   3.166   1.576  0.0563 -0.7948 -0.6572
  175UNL     C5 1320  -1.360   3.219   1.492  0.3933  0.0595  0.1341
  175UNL     N6 1321  -1.188   3.051   1.564  0.4680  0.2988 -0.2966
  175UNL     N7 1322  -1.178   3.238   1.674  0.2392  0.5878  0.4038
  175UNL     H8 1323  -1.316   3.272   1.408  1.7935  0.2268  0.9428
  175UNL     H9 1324  -1.416   3.128   1.467  0.0517 -0.6569  3.0460
  175UNL    H10 1325  -1.430   3.287   1.544 -1.8734 -1.3915 -0.8527
  176UNL     H0 1326  -1.060   2.189   1.657  0.4491 -1.1417 -0.0344
  176UNL     H1 1327  -1.259   2.157   1.866  1.0093  2.6275  0.1284
  176UNL     C2 1328  -1.064   2.125   1.744 -0.4045  0.1718  0.9344
  176UNL     C3 1329  -1.166   2.106   1.844 -0.0860  0.4206  0.3773
  176UNL     C4 1330  -1.005   1.986   1.888 -0.2678  0.4125 -0.0062
  176UNL     C5 1331  -0.921   1.882   1.968 -0.0284 -0.2661  0.3879
  176UNL     N6 1332  -0.963   2.052   1.781 -0.4151  0.5435  0.5089
  176UNL     N7 1333  -1.132   2.008   1.927  0.0259  0.1642  1.1321
  176UNL     H8 1334  -0.981   1.830   2.044 -0.3524  0.0906  0.3840
  176UNL     H9 1335  -0.833   1.920   2.020 -0.1992 -0.4459  0.8139
  176UNL    H10 1336  -0.889   1.795   1.909 -2.7733  0.2996 -2.2127
  177UNL     H0 1337  -0.989   2.453   1.494 -0.7493  0.1920 -0.2469
  177UNL     H1 1338  -1.233   2.624   1.514 -1.2470  0.2919 -1.8640
  177UNL     C2 1339  -1.016   2.556   1.478  0.3132  0.4795 -0.2652
  177UNL     C3 1340  -1.128   2.644   1.496 -0.9501  0.6896 -0.0128
  177UNL     C4 1341  -0.977   2.756   1.422 -0.2339  0.0243  0.1023
  177UNL     C5 1342  -0.895   2.870   1.358  0.1441 -0.7971  0.6878
  177UNL     N6 1343  -0.921   2.636   1.436 -0.1533  0.4619 -0.0725
  177UNL     N7 1344  -1.109   2.762   1.449 -0.5887  0.4081 -0.2221
  177UNL     H8 1345  -0.790   2.885   1.386  0.1041  0.3235  0.2470
  177UNL     H9 1346  -0.945   2.963   1.386  0.3354 -0.4981  0.0292
  177UNL    H10 1347  -0.894   2.862   1.249 -0.8821 -0.2124  0.6197
  178UNL     H0 1348  -0.702   2.068   1.431 -2.4202 -0.0501 -2.3999
  178UNL     H1 1349  -0.655   2.316   1.273 -0.6552 -0.9779 -0.5813
  178UNL     C2 1350  -0.702   2.175   1.447 -0.3113 -0.3403  0.1503
  178UNL     C3 1351  -0.683   2.296   1.375 -0.1835  0.2430 -0.1950
  178UNL     C4 1352  -0.726   2.328   1.589 -0.3740 -0.1065 -0.3396
  178UNL     C5 1353  -0.736   2.405   1.717  0.9065 -0.5680  0.4356
  178UNL     N6 1354  -0.725   2.199   1.575  0.1086 -0.1364 -0.0040
  178UNL     N7 1355  -0.709   2.391   1.463  0.5802 -0.3897 -0.7246
  178UNL     H8 1356  -0.792   2.499   1.709  0.3592 -1.0193 -2.1673
  178UNL     H9 1357  -0.638   2.434   1.757 -0.6123  1.8714  2.6262
  178UNL    H10 1358  -0.789   2.354   1.798 -1.4866  3.7216  1.8458
  179UNL     H0 1359  -2.220   2.765   1.694 -0.0374 -1.0975  0.6052
  179UNL     H1 1360  -1.979   2.873   1.790 -0.2909 -0.5677 -0.6151
  179UNL     C2 1361  -2.119   2.747   1.660 -0.1848 -0.6099 -0.1159
  179UNL     C3 1362  -1.993   2.797   1.714 -0.0223 -1.4719  0.2187
  179UNL     C4 1363  -1.958   2.646   1.567  0.4209  0.2108 -0.3171
  179UNL     C5 1364  -1.886   2.553   1.467  0.2534 -0.2862 -0.0297
  179UNL     N6 1365  -2.090   2.660   1.564  0.1727  0.0495 -0.6737
  179UNL     N7 1366  -1.899   2.730   1.656 -0.5156 -0.3320  0.0522
  179UNL     H8 1367  -1.932   2.453   1.463 -0.9092  0.2266  0.0548
  179UNL     H9 1368  -1.885   2.601   1.368 -0.6334  0.5905  0.3756
  179UNL    H10 1369  -1.778   2.549   1.486  1.0092  1.3087 -3.3113
  180UNL     H0 1370  -0.561   2.227   2.161  1.4179 -0.2766  0.1140
  180UNL     H1 1371  -0.797   2.136   2.038 -0.6110 -1.1710 -0.4273
  180UNL     C2 1372  -0.578   2.192   2.060 -0.9628  0.3526  0.2252
  180UNL     C3 1373  -0.696   2.141   2.001 -0.4890 -0.5220 -0.0314
  180UNL     C4 1374  -0.533   2.143   1.867 -0.2378  0.7594  0.1059
  180UNL     C5 1375  -0.448   2.136   1.743  0.1878 -0.0482 -0.2702
  180UNL     N6 1376  -0.477   2.180   1.980 -0.0943 -0.1697 -0.1685
  180UNL     N7 1377  -0.666   2.116   1.877 -0.3085  0.2363  0.2543
  180UNL     H8 1378  -0.414   2.227   1.692 -0.2635  1.2728  1.6449
  180UNL     H9 1379  -0.505   2.078   1.670 -1.8210  0.8926  0.4678
  180UNL    H10 1380  -0.357   2.078   1.759  1.2003  1.9050  1.6901
  181Zn      Zn 1381  -1.745   2.255   2.622  0.0756 -0.0499 -0.2247
  182Zn      Zn 1382  -1.673   1.143   3.235 -0.4200  0.1254 -0.1682
  183Zn      Zn 1383  -2.140   1.517   3.229  0.2910  0.0903  0.1507
  184Zn      Zn 1384  -1.260   1.892   2.631 -0.1593  0.0899 -0.1113
  185Zn      Zn 1385  -1.211   1.360   2.944 -0.3025 -0.1097 -0.0956
  186Zn      Zn 1386  -2.209   2.067   2.952 -0.3868  0.0257 -0.1294
  187UNL     H0 1387  -2.103   1.785   3.388 -2.3667  0.0796 -0.9935
  187UNL     H1 1388  -2.169   1.820   3.653  0.8336 -0.6381  0.9553
  187UNL     C2 1389  -2.140   1.709   3.455 -0.0885 -0.1049  0.1393
  187UNL     C3 1390  -2.171   1.732   3.590 -0.5127 -0.2383  0.3917
  187UNL     C4 1391  -2.180   1.534   3.532  0.4288 -0.2515  0.1333
  187UNL     C5 1392  -2.209   1.385   3.536 -0.0923  0.4102  0.0746
  187UNL     N6 1393  -2.138   1.584   3.420 -0.2959  0.0069 -0.1636
  187UNL     N7 1394  -2.196   1.614   3.638  0.8881 -0.1079  0.7543
  187UNL     H8 1395  -2.226   1.340   3.634  1.4776 -1.1577 -0.3337
  187UNL     H9 1396  -2.116   1.330   3.517  0.1350  0.2319  1.5936
  187UNL    H10 1397  -2.295   1.352   3.475 -0.4701 -2.5264  1.9881
  188UNL     H0 1398  -1.544   0.864   3.354  0.8480  1.0233 -0.9226
  188UNL     H1 1399  -1.599   0.637   3.212  0.4865  0.4793  1.2816
  188UNL     C2 1400  -1.610   0.853   3.269 -0.5724 -0.4929  0.3130
  188UNL     C3 1401  -1.639   0.735   3.188 -0.2667 -0.2205 -0.5194
  188UNL     C4 1402  -1.719   0.895   3.086 -0.5898  0.0635 -0.8276
  188UNL     C5 1403  -1.774   0.968   2.967  0.2280  0.3599 -0.1850
  188UNL     N6 1404  -1.665   0.950   3.198  0.0477  0.5510 -0.0002
  188UNL     N7 1405  -1.707   0.760   3.078  0.5174 -0.1167 -0.1367
  188UNL     H8 1406  -1.828   0.910   2.891 -0.8593  0.3290  0.5846
  188UNL     H9 1407  -1.689   1.004   2.908  2.1712 -1.4710  1.3493
  188UNL    H10 1408  -1.832   1.058   2.994 -1.0011 -0.6798  0.7665
  189UNL     H0 1409  -1.922   1.643   3.032 -0.8671 -1.7900  2.5008
  189UNL     H1 1410  -1.966   1.894   2.888 -0.1956 -0.5428  0.4326
  189UNL     C2 1411  -2.003   1.714   3.037 -0.2467 -0.7434 -0.2926
  189UNL     C3 1412  -2.022   1.839   2.962 -0.1484 -0.4964  0.5023
  189UNL     C4 1413  -2.183   1.792   3.095  0.5742  0.4923  0.5129
  189UNL     C5 1414  -2.310   1.816   3.175  0.7001  0.2521 -0.2624
  189UNL     N6 1415  -2.113   1.687   3.106  0.2264  0.6226  0.3465
  189UNL     N7 1416  -2.132   1.895   3.013 -0.0667  0.8228  0.6612
  189UNL     H8 1417  -2.312   1.751   3.263 -1.6471 -0.4319 -0.7592
  189UNL     H9 1418  -2.399   1.781   3.122  0.5335 -0.1321  0.2637
  189UNL    H10 1419  -2.334   1.919   3.204 -0.5157 -0.4607  1.3814
  190UNL     H0 1420  -2.229   2.113   2.653  1.4353 -1.0895 -1.2145
  190UNL     H1 1421  -2.018   2.244   2.510  0.5904 -1.4164 -0.7527
  190UNL     C2 1422  -2.132   2.148   2.685  0.6686  0.3108 -0.2696
  190UNL     C3 1423  -2.026   2.209   2.612 -0.3321  0.2776 -0.2071
  190UNL     C4 1424  -1.970   2.162   2.805  0.2781 -1.0111  0.1333
  190UNL     C5 1425  -1.895   2.165   2.929 -0.3169 -0.3503 -0.1265
  190UNL     N6 1426  -2.094   2.128   2.806 -0.5628  0.4917 -0.2416
  190UNL     N7 1427  -1.923   2.212   2.688  0.5065 -0.6746  0.4498
  190UNL     H8 1428  -1.948   2.123   3.016 -1.3312 -0.0678 -0.5878
  190UNL     H9 1429  -1.885   2.271   2.957  0.7393 -0.4567 -0.0874
  190UNL    H10 1430  -1.803   2.105   2.924 -0.3393 -0.3310 -0.9541
  191UNL     H0 1431  -2.166   1.230   3.152  1.2147  0.7661  0.5941
  191UNL     H1 1432  -1.978   1.043   3.195  2.4691 -0.2991  0.1670
  191UNL     C2 1433  -2.063   1.244   3.180  1.1796  0.2869  0.9717
  191UNL     C3 1434  -1.960   1.149   3.204  1.3445  0.0137 -1.1145
  191UNL     C4 1435  -1.888   1.344   3.221 -0.3710 -0.4740 -0.1594
  191UNL     C5 1436  -1.800   1.455   3.263  0.1462 -0.0523 -0.2551
  191UNL     N6 1437  -2.014   1.362   3.196 -0.2776  0.4267 -0.0572
  191UNL     N7 1438  -1.851   1.214   3.239 -0.4017  0.4705  0.4385
  191UNL     H8 1439  -1.868   1.532   3.301 -2.1442 -2.7199  1.4098
  191UNL     H9 1440  -1.734   1.494   3.184  0.5768 -1.0800 -0.4269
  191UNL    H10 1441  -1.729   1.438   3.345 -1.7609 -0.1091  1.4474
  192UNL     H0 1442  -1.016   2.037   2.191 -0.9316  0.0103 -1.0761
  192UNL     H1 1443  -0.998   2.037   2.482 -1.8640  0.7093  1.9516
  192UNL     C2 1444  -1.083   1.996   2.265 -0.2438  0.2350 -0.3152
  192UNL     C3 1445  -1.071   2.000   2.411  0.0134 -0.0073  0.2881
  192UNL     C4 1446  -1.244   1.883   2.333 -0.1062  0.4231  0.1062
  192UNL     C5 1447  -1.362   1.792   2.328  0.6198 -0.0641 -0.1910
  192UNL     N6 1448  -1.189   1.927   2.225 -0.9345  0.2693 -0.7399
  192UNL     N7 1449  -1.176   1.923   2.448  0.4100  0.0720  0.3710
  192UNL     H8 1450  -1.456   1.839   2.360  1.4299  1.9441 -0.5732
  192UNL     H9 1451  -1.343   1.704   2.390 -1.0906  0.2134  0.7981
  192UNL    H10 1452  -1.390   1.768   2.225  1.0338  3.1156 -1.1699
  193UNL     H0 1453  -1.528   2.297   2.863  0.8379  0.9730  1.3193
  193UNL     H1 1454  -1.517   2.538   3.006  1.6104 -0.4297 -0.1890
  193UNL     C2 1455  -1.598   2.379   2.853 -0.3268 -0.0890  0.6449
  193UNL     C3 1456  -1.583   2.496   2.931  0.3877 -0.3005  0.7740
  193UNL     C4 1457  -1.737   2.505   2.787  0.5852 -0.3945  0.0838
  193UNL     C5 1458  -1.857   2.572   2.716 -0.4664 -0.0706  0.5226
  193UNL     N6 1459  -1.683   2.387   2.757  0.2202  0.5073 -0.0761
  193UNL     N7 1460  -1.680   2.575   2.889  0.8724  0.1584  0.2627
  193UNL     H8 1461  -1.841   2.568   2.607  0.2155 -2.1797  0.6398
  193UNL     H9 1462  -1.956   2.536   2.747 -0.8727 -0.3771 -1.0221
  193UNL    H10 1463  -1.863   2.681   2.726 -2.8560 -0.2953  2.4507
  194UNL     H0 1464  -1.505   1.439   2.850 -2.2548  0.0687  0.6388
  194UNL     H1 1465  -1.725   1.338   2.988  0.5310  2.7516 -0.3017
  194UNL     C2 1466  -1.507   1.356   2.920  0.2001 -0.4569  0.1539
  194UNL     C3 1467  -1.622   1.305   2.987 -0.3651 -0.4404  0.2707
  194UNL     C4 1468  -1.435   1.223   3.058 -0.3374 -0.0294 -0.4278
  194UNL     C5 1469  -1.336   1.138   3.136  0.1675  0.4581 -0.4454
  194UNL     N6 1470  -1.401   1.301   2.965 -0.3310 -0.3127  0.2852
  194UNL     N7 1471  -1.571   1.228   3.082 -0.6561 -0.5110  0.4599
  194UNL     H8 1472  -1.396   1.068   3.197 -0.2571  1.5549  0.4414
  194UNL     H9 1473  -1.271   1.190   3.207 -1.3404 -0.6559  1.9023
  194UNL    H10 1474  -1.289   1.067   3.068 -0.5219 -1.3505  0.8651
  195UNL     H0 1475  -1.545   1.788   2.725 -0.4689 -0.0431 -1.1981
  195UNL     H1 1476  -1.764   1.942   2.692 -1.1730  2.2054 -0.5871
  195UNL     C2 1477  -1.552   1.893   2.697 -0.1558  0.3769  0.2003
  195UNL     C3 1478  -1.662   1.978   2.685 -0.1314 -0.5307 -0.6230
  195UNL     C4 1479  -1.486   2.083   2.640  0.6272 -0.6678 -0.8922
  195UNL     C5 1480  -1.391   2.189   2.599 -0.9634 -0.3308  0.2613
  195UNL     N6 1481  -1.446   1.962   2.665 -0.0807  0.0569 -0.5267
  195UNL     N7 1482  -1.625   2.095   2.634 -0.9546 -0.1143 -0.5846
  195UNL     H8 1483  -1.289   2.159   2.570 -1.4927  0.6748 -3.0982
  195UNL     H9 1484  -1.378   2.269   2.674  0.8860  1.0092 -1.3840
  195UNL    H10 1485  -1.423   2.243   2.510  1.6614  0.1959 -0.4685
  196UNL     H0 1486  -1.107   1.398   2.658  1.0796  1.4832 -1.0097
  196UNL     H1 1487  -1.121   1.629   2.522  1.0084 -0.4348  0.5531
  196UNL     C2 1488  -1.153   1.490   2.689  0.0618  0.4728  0.6288
  196UNL     C3 1489  -1.159   1.608   2.621  0.4990 -0.1349  0.4209
  196UNL     C4 1490  -1.273   1.615   2.798  0.1373  0.0734  0.5911
  196UNL     C5 1491  -1.337   1.676   2.913 -0.6162 -0.1196 -0.1012
  196UNL     N6 1492  -1.220   1.496   2.802 -0.7671  0.3862  0.0321
  196UNL     N7 1493  -1.242   1.686   2.683 -0.1752 -0.7064 -0.4260
  196UNL     H8 1494  -1.407   1.756   2.886  0.6032  1.1608  0.3989
  196UNL     H9 1495  -1.256   1.716   2.976  0.0578 -0.1331 -0.9412
  196UNL    H10 1496  -1.407   1.624   2.979  0.1026  0.4528  1.1503
  197UNL     H0 1497  -2.700   2.126   2.819 -0.4230 -0.9709  1.4885
  197UNL     H1 1498  -2.490   2.208   2.982 -2.2746 -0.0027 -0.7646
  197UNL     C2 1499  -2.607   2.075   2.839  0.2264 -0.4501 -0.0522
  197UNL     C3 1500  -2.500   2.122   2.917 -0.3906 -0.0863 -0.9958
  197UNL     C4 1501  -2.456   1.939   2.823 -0.3950  0.4171 -0.6982
  197UNL     C5 1502  -2.384   1.808   2.813 -0.5389 -0.0020 -0.2562
  197UNL     N6 1503  -2.581   1.958   2.786 -0.0461  0.2896  0.5665
  197UNL     N7 1504  -2.402   2.033   2.907  0.1471 -0.0531  0.3430
  197UNL     H8 1505  -2.275   1.815   2.802 -0.5198  0.0762 -0.0194
  197UNL     H9 1506  -2.401   1.745   2.901  0.3271  1.5506  1.0920
  197UNL    H10 1507  -2.412   1.741   2.731  1.1366 -1.1450  0.0542
  198UNL     H0 1508  -0.991   1.476   3.406 -0.3366 -1.8222  0.0396
  198UNL     H1 1509  -1.229   1.411   3.280 -0.1573 -0.9975 -2.2033
  198UNL     C2 1510  -1.009   1.459   3.301  0.1066 -0.1957 -0.3234
  198UNL     C3 1511  -1.135   1.436   3.235  0.5344 -0.1463 -0.4062
  198UNL     C4 1512  -0.976   1.442   3.092 -1.5719  0.1435 -0.4533
  198UNL     C5 1513  -0.894   1.452   2.964 -0.0759 -0.2259  0.6790
  198UNL     N6 1514  -0.919   1.476   3.209  0.3552  0.4378 -0.0462
  198UNL     N7 1515  -1.109   1.426   3.108  0.3113 -0.3008 -1.0210
  198UNL     H8 1516  -0.787   1.442   2.984 -0.1952 -2.5679  0.4921
  198UNL     H9 1517  -0.904   1.550   2.916  1.2933 -0.3843  0.0197
  198UNL    H10 1518  -0.914   1.371   2.892  2.7981  0.9080 -1.5977
  199Zn      Zn 1519  -2.222   1.554   3.814  0.0901  0.0415  0.0226
  200Zn      Zn 1520  -0.250   3.294  -0.390  0.0089 -0.2618  0.0016
  201Zn      Zn 1521  -0.730   3.625  -0.345 -0.2736  0.0040  0.2394
  202Zn      Zn 1522  -1.717   1.207   3.827 -0.0415  0.2127 -0.1186
  203Zn      Zn 1523  -1.735   0.676   4.108 -0.0719  0.0462 -0.0047
  204Zn      Zn 1524  -0.735   4.151  -0.665 -0.2287 -0.4093 -0.2267
  205UNL     H0 1525  -0.607   3.875  -0.179  2.0643  1.1001  1.3447
  205UNL     H1 1526  -0.650   3.896   0.086  1.4692  0.6868 -2.0775
  205UNL     C2 1527  -0.649   3.798  -0.115 -0.2325  0.9422 -0.2686
  205UNL     C3 1528  -0.674   3.808   0.028  0.0779 -0.3461 -0.0677
  205UNL     C4 1529  -0.748   3.626  -0.049 -1.2415  0.4332 -0.0856
  205UNL     C5 1530  -0.776   3.482  -0.044  0.4405 -0.8248 -0.9306
  205UNL     N6 1531  -0.701   3.684  -0.156 -0.4871 -0.2616 -0.2431
  205UNL     N7 1532  -0.737   3.696   0.071 -0.6374 -0.1709  0.2065
  205UNL     H8 1533  -0.857   3.462   0.028 -2.9175  2.3867 -3.4218
  205UNL     H9 1534  -0.687   3.431  -0.005 -0.9534 -3.4228 -0.9637
  205UNL    H10 1535  -0.793   3.427  -0.137  0.2383 -1.2526 -0.6423
  206UNL     H0 1536  -0.181   3.024  -0.231  0.4457  4.5331 -0.8058
  206UNL     H1 1537  -0.182   2.765  -0.359  0.3831 -0.5184 -1.6700
  206UNL     C2 1538  -0.207   2.995  -0.332  0.4182 -0.6138  0.4266
  206UNL     C3 1539  -0.205   2.865  -0.395 -0.1495  0.0002  0.0397
  206UNL     C4 1540  -0.280   3.023  -0.525 -0.4318  0.7042 -0.3999
  206UNL     C5 1541  -0.333   3.092  -0.648  0.1090  0.1848  0.5653
  206UNL     N6 1542  -0.248   3.088  -0.414 -0.3140 -0.1911 -0.2915
  206UNL     N7 1543  -0.271   2.883  -0.513 -0.8502  0.4371 -0.5791
  206UNL     H8 1544  -0.280   3.045  -0.732  0.8601 -0.5912  1.4447
  206UNL     H9 1545  -0.293   3.194  -0.643 -3.1957  1.6781 -0.6709
  206UNL    H10 1546  -0.443   3.094  -0.653 -0.1677 -2.6042  2.7067
  207UNL     H0 1547  -0.478   3.718  -0.529 -0.1162  0.6640  0.2322
  207UNL     H1 1548  -0.488   3.956  -0.671  0.4108  2.9479  2.7602
  207UNL     C2 1549  -0.563   3.785  -0.533 -0.7603 -0.1563 -0.0101
  207UNL     C3 1550  -0.559   3.909  -0.605 -0.2027 -0.1451  0.1262
  207UNL     C4 1551  -0.743   3.884  -0.516  0.4935 -0.0769 -0.4858
  207UNL     C5 1552  -0.894   3.901  -0.490 -0.3418  0.5518  0.0924
  207UNL     N6 1553  -0.680   3.769  -0.480 -0.5993  0.0490  0.2810
  207UNL     N7 1554  -0.674   3.970  -0.596 -0.2103  0.9242  0.2036
  207UNL     H8 1555  -0.936   3.846  -0.405  1.2638 -0.9212 -0.0134
  207UNL     H9 1556  -0.930   3.862  -0.586  0.4205  2.5369 -1.0645
  207UNL    H10 1557  -0.909   4.009  -0.478  2.5138  1.0332  0.0986
  208UNL     H0 1558  -0.768   4.262  -0.908 -0.8552 -3.3337  1.1046
  208UNL     H1 1559  -0.550   4.318  -1.083  2.9358 -0.5558  0.0245
  208UNL     C2 1560  -0.660   4.258  -0.901 -0.4987 -0.1124 -0.4333
  208UNL     C3 1561  -0.555   4.289  -0.979 -0.0257  0.4329  0.2498
  208UNL     C4 1562  -0.482   4.244  -0.786  0.7300  0.7148  0.6597
  208UNL     C5 1563  -0.401   4.260  -0.659  0.0213 -0.0819 -0.5830
  208UNL     N6 1564  -0.616   4.226  -0.784  0.1603  0.2795 -0.1984
  208UNL     N7 1565  -2.400   1.517   3.889  0.5979  0.0643 -0.6221
  208UNL     H8 1566  -0.389   4.170  -0.598 -0.7514 -1.2451 -2.0796
  208UNL     H9 1567  -0.436   4.344  -0.598 -1.1087  1.3352 -3.0226
  208UNL    H10 1568  -0.298   4.292  -0.679 -0.0153 -0.0365 -0.7018
  209UNL     H0 1569  -0.755   3.341  -0.389 -0.1847  3.7687 -0.8202
  209UNL     H1 1570  -0.520   3.196  -0.486  1.5099  1.1854 -1.3238
  209UNL     C2 1571  -0.648   3.355  -0.381  0.3404  0.0591  0.7566
  209UNL     C3 1572  -0.534   3.292  -0.438  0.1913  0.3186  0.1371
  209UNL     C4 1573  -0.476   3.467  -0.337 -0.3589 -0.3744  0.6188
  209UNL     C5 1574  -0.391   3.560  -0.257  0.4062  0.3282 -0.7953
  209UNL     N6 1575  -0.608   3.476  -0.348 -0.2535  0.1354  0.0664
  209UNL     N7 1576  -0.428   3.359  -0.404  0.1619  0.6143  0.7444
  209UNL     H8 1577  -0.287   3.552  -0.291  0.4191 -0.1128 -0.6659
  209UNL     H9 1578  -0.397   3.540  -0.149 -0.5331 -3.0796 -1.3664
  209UNL    H10 1579  -0.416   3.661  -0.289  1.5261  0.8119 -0.1948
  210UNL     H0 1580  -1.467   1.328   3.400  0.1037  1.5570  1.9304
  210UNL     H1 1581  -1.492   1.358   3.662 -0.7486 -1.1183  2.2246
  210UNL     C2 1582  -1.542   1.274   3.456  0.0509 -0.2691  0.1996
  210UNL     C3 1583  -1.549   1.298   3.592  0.4262  0.4451 -0.2403
  210UNL     C4 1584  -1.703   1.165   3.531 -0.6649  0.4828  0.1953
  210UNL     C5 1585  -1.818   1.065   3.539 -0.9559  0.3579 -0.0654
  210UNL     N6 1586  -1.635   1.193   3.420 -0.1362  0.1808  0.2254
  210UNL     N7 1587  -1.650   1.221   3.639 -0.2464 -0.4058 -0.2093
  210UNL     H8 1588  -1.853   1.046   3.641  0.0985 -1.1619  0.0529
  210UNL     H9 1589  -1.788   0.964   3.508 -1.7782 -0.9811  3.1155
  210UNL    H10 1590  -1.897   1.098   3.470  0.4797  1.6173 -1.1574
  211UNL     H0 1591  -1.953   1.646   3.957 -0.3762 -0.4226  0.9333
  211UNL     H1 1592  -1.962   1.862   4.122 -0.2547  0.7608 -0.3408
  211UNL     C2 1593  -2.036   1.715   3.965 -0.0229  0.1767 -0.2277
  211UNL     C3 1594  -2.039   1.824   4.056 -0.1385  0.1976 -0.1556
  211UNL     C4 1595  -2.216   1.822   3.955 -0.0593 -0.1375 -0.7696
  211UNL     C5 1596  -2.351   1.860   3.895  0.0507  0.5103  0.4391
  211UNL     N6 1597  -2.157   1.715   3.907 -0.2594 -0.9032  0.5934
  211UNL     N7 1598  -2.151   1.886   4.058  0.4350  0.8826 -0.2517
  211UNL     H8 1599  -2.353   1.966   3.867 -0.4573  0.2052 -0.7376
  211UNL     H9 1600  -2.385   1.805   3.807 -0.2569 -0.2596  1.0220
  211UNL    H10 1601  -2.427   1.857   3.975 -1.6764 -0.1432 -1.1654
  212UNL     H0 1602  -2.006   0.816   4.034  2.2380 -1.2875  0.3161
  212UNL     H1 1603  -2.225   0.779   4.193 -0.8207 -1.0281 -0.2053
  212UNL     C2 1604  -2.024   0.745   4.113 -0.3516 -0.8554  0.2045
  212UNL     C3 1605  -2.131   0.725   4.200 -0.3355 -0.1960 -0.2554
  212UNL     C4 1606  -1.975   0.582   4.231  0.2080 -1.4290  0.3041
  212UNL     C5 1607  -1.905   0.464   4.290 -0.2767 -0.1998  0.0886
  212UNL     N6 1608  -1.924   0.674   4.153 -0.5161  0.2403 -0.3575
  212UNL     N7 1609  -0.142   3.388  -0.530  0.1632 -0.3510  0.2443
  212UNL     H8 1610  -1.795   0.473   4.287 -0.1575 -1.5733 -0.0569
  212UNL     H9 1611  -1.925   0.375   4.229 -0.3595 -0.4855  0.5280
  212UNL    H10 1612  -1.926   0.452   4.397 -0.7444 -2.0815 -0.1948
  213UNL     H0 1613  -2.008   1.081   3.856  1.3830 -0.0335 -0.4152
  213UNL     H1 1614  -2.222   1.248   3.923  0.4785 -1.2305  0.6031
  213UNL     C2 1615  -2.019   1.189   3.855  0.5665 -0.1073 -0.0499
  213UNL     C3 1616  -2.126   1.279   3.883 -0.3558  0.2167 -0.3625
  213UNL     C4 1617  -1.962   1.384   3.807 -0.0401 -0.1755  0.6902
  213UNL     C5 1618  -1.879   1.490   3.736  0.0996  0.8521 -0.2316
  213UNL     N6 1619  -1.913   1.261   3.832  0.0424  0.2097  0.1080
  213UNL     N7 1620  -2.089   1.400   3.846  0.4962 -0.1540  0.3357
  213UNL     H8 1621  -1.812   1.455   3.657 -0.1966 -0.5251  0.0956
  213UNL     H9 1622  -1.811   1.534   3.810 -1.5509  0.9946  1.2585
  213UNL    H10 1623  -1.943   1.567   3.693  0.2734  0.3770 -1.3759
  214UNL     H0 1624  -1.634   0.693   3.800  2.1281 -0.6946  0.3977
  214UNL     H1 1625  -1.579   0.941   3.702 -2.9846 -1.0908 -1.2616
  214UNL     C2 1626  -1.649   0.787   3.851 -0.3638 -1.0231  0.3853
  214UNL     C3 1627  -1.632   0.919   3.794 -0.5300 -0.2719  0.4310
  214UNL     C4 1628  -1.721   0.938   3.983 -0.2713 -0.8005 -0.1289
  214UNL     C5 1629  -1.793   1.004   4.095  0.2984 -0.4879 -0.3348
  214UNL     N6 1630  -1.694   0.811   3.969  0.3348  0.5242 -0.4218
  214UNL     N7 1631  -1.684   1.014   3.873 -0.4245  0.5951  0.1473
  214UNL     H8 1632  -1.750   1.100   4.127  1.0926 -0.6023 -1.0278
  214UNL     H9 1633  -1.779   0.941   4.184  2.4815  0.5558  0.1393
  214UNL    H10 1634  -1.899   1.003   4.069  0.4909 -1.7971 -1.1600
  215UNL     H0 1635  -1.266   4.200  -0.764 -0.5261 -2.7962 -1.8126
  215UNL     H1 1636  -1.041   4.291  -0.617 -1.1253 -0.0217  0.1830
  215UNL     C2 1637  -1.161   4.173  -0.765  0.4171  0.2416 -0.0558
  215UNL     C3 1638  -1.043   4.219  -0.698  0.0638  0.0316  0.0794
  215UNL     C4 1639  -0.989   4.077  -0.841  0.3123  0.0843 -0.0480
  215UNL     C5 1640  -0.911   3.964  -0.899 -0.2694 -0.0655  0.2411
  215UNL     N6 1641  -1.125   4.085  -0.853 -0.1051  0.2288 -0.5045
  215UNL     N7 1642  -0.936   4.151  -0.737  0.4873  0.4562  0.5394
  215UNL     H8 1643  -0.816   4.004  -0.934 -0.7295  2.0004  1.2340
  215UNL     H9 1644  -0.898   3.885  -0.824  1.5429  1.2276  1.3412
  215UNL    H10 1645  -0.967   3.927  -0.987  1.5462 -0.8438 -0.6316
  216UNL     H0 1646  -1.510   0.763   4.557 -1.1358 -1.0827  0.3696
  216UNL     H1 1647  -1.742   0.681   4.427 -0.0104 -0.3924  0.3362
  216UNL     C2 1648  -1.527   0.737   4.454 -0.2258 -0.1494 -0.0343
  216UNL     C3 1649  -1.643   0.702   4.388 -0.2908 -0.1329 -0.2611
  216UNL     C4 1650  -1.491   0.743   4.250  0.2811  0.5061  0.5401
  216UNL     C5 1651  -1.423   0.746   4.117 -1.1338 -0.3707 -0.0834
  216UNL     N6 1652  -1.428   0.753   4.365 -0.0484 -0.1178  0.0370
  216UNL     N7 1653  -1.616   0.701   4.261 -0.6580  0.3512  0.2205
  216UNL     H8 1654  -1.463   0.669   4.049 -2.2681 -1.4013  1.6345
  216UNL     H9 1655  -1.318   0.740   4.147 -1.3601  2.3000  1.4920
  216UNL    H10 1656  -1.431   0.845   4.072 -1.0943 -0.6002 -0.5973
  217Zn      Zn 1657   0.750  -0.535   0.283 -0.1169  0.1470  0.1529
  218Zn      Zn 1658  -1.229   3.941   0.832 -0.0587 -0.3648  0.1415
  219Zn      Zn 1659   0.243  -1.261   0.853  0.5360 -0.1976  0.0390
  220Zn      Zn 1660   1.242  -0.861   0.257  0.2703 -0.0820 -0.2496
  221Zn      Zn 1661  -0.752   4.149   0.530 -0.2344 -0.1115  0.2157
  222Zn      Zn 1662   0.240  -0.731   0.548  0.1591 -0.1354  0.1178
  223UNL     H0 1663   0.372  -1.045   1.018 -0.7574 -0.4399 -0.7698
  223UNL     H1 1664   0.334  -1.020   1.287 -1.6950 -0.3810  0.9928
  223UNL     C2 1665   0.317  -1.113   1.080 -0.3956 -0.0242  0.0179
  223UNL     C3 1666   0.301  -1.096   1.217 -0.1833  0.0384 -0.2219
  223UNL     C4 1667   0.213  -1.279   1.147 -0.2355 -0.1863  0.9014
  223UNL     C5 1668   0.141  -1.412   1.155 -0.2435 -0.7337 -0.1249
  223UNL     N6 1669   0.251  -1.220   1.043  0.4236 -0.3740  0.5193
  223UNL     N7 1670   0.241  -1.203   1.261 -0.4220 -0.2006 -0.0916
  223UNL     H8 1671   0.167  -1.466   1.063  4.7404  0.2498  0.4193
  223UNL     H9 1672   0.032  -1.417   1.155 -0.3122 -0.8380 -2.9161
  223UNL    H10 1673   0.194  -1.476   1.227  0.0178 -0.1076  0.2450
  224UNL     H0 1674  -1.170   3.688   0.978 -3.8291  3.4313  0.4421
  224UNL     H1 1675  -1.196   3.432   0.851 -0.8785 -1.3334 -2.0502
  224UNL     C2 1676  -1.193   3.659   0.877 -0.2078  0.6669  0.2089
  224UNL     C3 1677  -1.203   3.534   0.816  0.0769 -0.4651  0.0977
  224UNL     C4 1678  -1.219   3.691   0.676 -0.3674  0.0913  0.1091
  224UNL     C5 1679  -1.241   3.760   0.547 -0.4040  0.1056 -0.0521
  224UNL     N6 1680  -1.211   3.754   0.788 -0.1515  0.1394  0.2702
  224UNL     N7 1681  -1.215   3.557   0.687 -0.3907 -0.4999 -0.2146
  224UNL     H8 1682  -1.341   3.805   0.547 -0.0734  0.8809  1.3384
  224UNL     H9 1683  -1.219   3.694   0.462 -1.3393 -1.1290  0.6359
  224UNL    H10 1684  -1.173   3.845   0.534  2.0597 -1.7146  0.2839
  225UNL     H0 1685   0.461  -1.183   0.639 -0.6613 -0.3922  1.7007
  225UNL     H1 1686   0.462  -0.960   0.498 -0.7743 -0.9622 -0.8766
  225UNL     C2 1687   0.389  -1.103   0.649  0.1811  0.6203 -0.0286
  225UNL     C3 1688   0.390  -0.982   0.576  0.2950 -0.8447  0.1678
  225UNL     C4 1689   0.228  -0.991   0.704  0.1865 -0.3900  0.1094
  225UNL     C5 1690   0.089  -0.947   0.770 -0.7911  0.3349 -0.0064
  225UNL     N6 1691   0.286  -1.110   0.729 -0.1519  0.6723 -0.4947
  225UNL     N7 1692   0.285  -0.911   0.604 -0.1437  0.2841 -0.5313
  225UNL     H8 1693   0.010  -1.009   0.726 -1.1330 -0.1371  1.2291
  225UNL     H9 1694   0.061  -0.845   0.742  0.8539  0.4006 -1.6035
  225UNL    H10 1695   0.089  -0.968   0.878  0.5576 -1.6300 -0.3320
  226UNL     H0 1696   0.230  -0.618   0.271 -0.4488  0.1532  0.5123
  226UNL     H1 1697   0.450  -0.547   0.123 -0.1445 -0.5854 -0.9119
  226UNL     C2 1698   0.334  -0.612   0.301 -0.5267  0.1219  0.7872
  226UNL     C3 1699   0.449  -0.575   0.227  0.0389  0.0038 -0.7459
  226UNL     C4 1700   0.500  -0.627   0.425 -0.4982  1.8435 -0.4464
  226UNL     C5 1701   0.583  -0.632   0.552  0.3551 -1.0413 -0.0690
  226UNL     N6 1702   0.372  -0.662   0.417 -0.6760  0.0536  0.0161
  226UNL     N7 1703   0.555  -0.596   0.304 -0.4843  0.2870  0.3021
  226UNL     H8 1704   0.592  -0.734   0.592  1.2364 -0.7457  0.5212
  226UNL     H9 1705   0.555  -0.578   0.643 -0.1843 -1.6708  0.1493
  226UNL    H10 1706   0.682  -0.589   0.532 -0.2185 -0.7727 -2.7155
  227UNL     H0 1707   0.224  -1.570   0.740  0.9529 -2.3274 -1.0339
  227UNL     H1 1708   0.434  -1.713   0.722 -2.8478 -0.4715 -1.3553
  227UNL     C2 1709   0.324  -1.536   0.761 -0.0837  0.1550  0.2844
  227UNL     C3 1710   0.436  -1.612   0.762 -0.2730 -0.6976 -0.6996
  227UNL     C4 1711   0.481  -1.426   0.852  0.8523 -0.4108  0.7994
  227UNL     C5 1712   0.564  -1.311   0.909  0.5119  0.6004 -0.0315
  227UNL     N6 1713   0.353  -1.426   0.829  0.6282  0.1332  0.5506
  227UNL     N7 1714  -1.422   3.999   0.816 -0.1810 -0.0187 -0.5356
  227UNL     H8 1715   0.671  -1.333   0.911 -0.0634 -3.2346 -1.6458
  227UNL     H9 1716   0.539  -1.277   1.011  0.6218  0.7321 -0.0490
  227UNL    H10 1717   0.550  -1.223   0.845  0.2953 -0.7582 -1.9052
  228UNL     H0 1718   1.437  -0.676  -0.185 -0.6567  1.1049  0.4363
  228UNL     H1 1719   1.465  -0.709   0.078  0.0218 -0.7255 -0.9743
  228UNL     C2 1720   1.369  -0.732  -0.123  0.0684 -0.0776  0.1906
  228UNL     C3 1721   1.382  -0.747   0.020 -0.6058 -0.4607 -0.2572
  228UNL     C4 1722   1.222  -0.854  -0.046  0.1147 -0.0359  0.2567
  228UNL     C5 1723   1.099  -0.934  -0.034  0.3245  0.5495 -0.4997
  228UNL     N6 1724   1.273  -0.816  -0.166 -0.0639  0.2468  0.2478
  228UNL     N7 1725   1.286  -0.823   0.066 -0.4137 -0.1738  0.4103
  228UNL     H8 1726   1.014  -0.865  -0.029  0.9756  1.2942  1.5947
  228UNL     H9 1727   1.105  -0.999   0.054  0.1040 -1.2487 -1.7819
  228UNL    H10 1728   1.097  -1.004  -0.118  0.3163 -1.0574  0.8016
  229UNL     H0 1729   0.934  -0.473   0.519  0.2298 -1.0223 -1.0847
  229UNL     H1 1730   0.939  -0.211   0.644 -2.5661  0.3800  1.3337
  229UNL     C2 1731   0.881  -0.380   0.503  0.2516 -0.6077  1.0232
  229UNL     C3 1732   0.886  -0.252   0.559 -0.6936  0.4500  0.0647
  229UNL     C4 1733   0.736  -0.259   0.403 -0.6419  0.0809 -0.0172
  229UNL     C5 1734   0.607  -0.212   0.331 -0.0772 -0.3014 -0.1045
  229UNL     N6 1735   0.785  -0.379   0.408 -0.3509 -0.7392  0.4697
  229UNL     N7 1736   0.797  -0.175   0.495  0.6827  0.0659 -0.3886
  229UNL     H8 1737   0.521  -0.274   0.355 -0.3469  0.3169  0.5561
  229UNL     H9 1738   0.581  -0.107   0.350 -2.8417 -0.2530 -3.2082
  229UNL    H10 1739   0.630  -0.202   0.224  0.7190  0.1416  0.0992
  230UNL     H0 1740  -1.002   4.255   0.484 -1.4628 -0.4289 -1.1111
  230UNL     H1 1741  -1.242   4.159   0.593  0.9445  0.5433 -1.9583
  230UNL     C2 1742  -1.019   4.174   0.553  1.0795 -0.6636 -0.6492
  230UNL     C3 1743  -1.141   4.126   0.608  0.7528  0.4046 -0.8685
  230UNL     C4 1744  -0.979   4.025   0.694 -0.1270  0.3853  0.3368
  230UNL     C5 1745  -0.904   3.922   0.782 -0.2205  0.3744 -1.2359
  230UNL     N6 1746  -0.922   4.102   0.601 -0.2355 -0.3813  0.2343
  230UNL     N7 1747  -1.114   4.037   0.704 -0.0050  0.0901  0.9923
  230UNL     H8 1748  -0.959   3.893   0.872 -0.7867 -1.3104 -2.0775
  230UNL     H9 1749  -0.806   3.954   0.818 -0.9666 -0.1666  1.4687
  230UNL    H10 1750  -0.868   3.834   0.727 -0.5590 -0.4502 -0.1603
  231UNL     H0 1751   0.978  -0.998   0.298 -0.3843 -1.0497  1.8766
  231UNL     H1 1752   0.747  -0.845   0.354 -0.4206  2.7882  0.3411
  231UNL     C2 1753   0.967  -0.890   0.301  0.3794 -0.8713 -0.2055
  231UNL     C3 1754   0.849  -0.817   0.330  0.6674 -1.2947 -0.5762
  231UNL     C4 1755   1.006  -0.691   0.261 -0.3902  0.5091  0.6731
  231UNL     C5 1756   1.076  -0.574   0.199 -0.3812 -0.9552 -0.1900
  231UNL     N6 1757   1.065  -0.806   0.288  0.1371  0.1800 -0.4035
  231UNL     N7 1758   0.874  -0.686   0.306 -0.0642  0.1841  0.6719
  231UNL     H8 1759   1.048  -0.485   0.256 -0.3742 -0.8410 -0.3652
  231UNL     H9 1760   1.049  -0.553   0.095 -1.8003  3.3349  0.8651
  231UNL    H10 1761   1.184  -0.591   0.194 -0.3704 -1.6111  1.5468
  232UNL     H0 1762  -0.650   4.182   0.237 -0.8609 -0.6266  0.4479
  232UNL     H1 1763  -0.590   4.445   0.142 -0.3340  2.2980  1.0180
  232UNL     C2 1764  -0.670   4.279   0.280  0.1228 -0.2081 -0.0262
  232UNL     C3 1765  -0.648   4.411   0.227 -0.3144  0.2246  0.2638
  232UNL     C4 1766  -0.741   4.422   0.416 -0.4775  0.2945 -0.5774
  232UNL     C5 1767  -0.800   4.475   0.545  0.0859 -0.9015 -0.2779
  232UNL     N6 1768  -0.727   4.293   0.395 -0.1487  0.7056 -0.0397
  232UNL     N7 1769   1.260  -1.043   0.311  0.2489  0.3821 -0.2465
  232UNL     H8 1770  -0.870   4.557   0.527  0.1299 -0.2953  2.0151
  232UNL     H9 1771  -0.727   4.528   0.608  0.5936 -1.1025 -0.6908
  232UNL    H10 1772  -0.841   4.400   0.613  0.0100 -0.1678  0.5121
  233UNL     H0 1773  -0.277  -0.710   0.506 -0.2509 -2.2127 -0.0798
  233UNL     H1 1774  -0.044  -0.599   0.615 -2.7113  1.5007 -0.6047
  233UNL     C2 1775  -0.172  -0.723   0.483  0.0805 -0.1479  0.0714
  233UNL     C3 1776  -0.050  -0.670   0.534  0.0791  0.6534 -0.1593
  233UNL     C4 1777  -0.008  -0.815   0.388 -1.1206  0.2913 -0.6350
  233UNL     C5 1778   0.068  -0.902   0.288 -0.4368  0.1781  0.1345
  233UNL     N6 1779  -0.139  -0.800   0.378 -0.0262  0.6332  0.2153
  233UNL     N7 1780   0.051  -0.735   0.482  0.5938  0.8675  0.1685
  233UNL     H8 1781   0.149  -0.848   0.239 -1.4629  1.7325  0.0743
  233UNL     H9 1782   0.116  -0.983   0.344  0.6784  0.6414 -0.1445
  233UNL    H10 1783   0.014  -0.959   0.211 -1.5854 -1.5368  2.1011
  234UNL     H0 1784  -0.533   4.346   0.945 -1.3731  0.4311 -0.3316
  234UNL     H1 1785  -0.762   4.210   0.834 -0.6800 -0.0033 -1.6380
  234UNL     C2 1786  -0.552   4.286   0.857 -0.2154 -0.0376 -0.2773
  234UNL     C3 1787  -0.661   4.219   0.797  0.1211  0.3307  0.5108
  234UNL     C4 1788  -0.492   4.207   0.672 -0.0440  0.5177 -0.6712
  234UNL     C5 1789  -0.394   4.169   0.563 -0.3820 -0.2735 -0.0356
  234UNL     N6 1790  -0.452   4.271   0.778  0.1004 -0.4809  0.3219
  234UNL     N7 1791  -0.628   4.172   0.681  0.3742 -0.3460 -0.0118
  234UNL     H8 1792  -0.303   4.230   0.567  0.3085 -1.3233  1.1981
  234UNL     H9 1793  -0.439   4.191   0.465 -0.7130  2.5180  0.6624
  234UNL    H10 1794  -0.358   4.065   0.566  2.1668  0.5476  1.0999
  235Zn      Zn 1795   0.233  -1.270   1.444 -0.0694 -0.2501 -0.1435
  236Zn      Zn 1796  -1.707   3.228   2.035  0.2589 -0.0848  0.2446
  237Zn      Zn 1797  -0.245  -1.960   2.064 -0.0405  0.0883  0.3225
  238Zn      Zn 1798  -1.223   3.932   1.430 -0.1540 -0.0680  0.2263
  239Zn      Zn 1799  -1.219   3.423   1.743  0.1638 -0.0470  0.0353
  240Zn      Zn 1800  -0.252  -1.444   1.775 -0.1364  0.0367 -0.2169
  241UNL     H0 1801  -0.105  -1.718   2.206 -0.5353 -0.1803 -0.9913
  241UNL     H1 1802  -0.107  -1.683   2.471 -0.0231  1.4693 -2.3909
  241UNL     C2 1803  -0.150  -1.786   2.277  0.2027  0.1634 -0.1820
  241UNL     C3 1804  -0.149  -1.769   2.420  0.8626 -0.3886 -0.1992
  241UNL     C4 1805  -0.245  -1.949   2.362 -0.0440 -0.5104 -0.2374
  241UNL     C5 1806  -0.277  -2.094   2.367  0.2316 -0.4467  0.1271
  241UNL     N6 1807  -0.216  -1.895   2.246  0.1774 -0.1864  0.0801
  241UNL     N7 1808  -0.217  -1.868   2.471  0.1948  0.0284 -0.9397
  241UNL     H8 1809  -0.371  -2.108   2.311 -0.5803 -1.0831  1.5950
  241UNL     H9 1810  -0.305  -2.125   2.468  0.3673 -0.8546  0.0398
  241UNL    H10 1811  -0.204  -2.150   2.306  1.6417  1.4229  0.0306
  242UNL     H0 1812  -1.618   2.953   2.162  0.9421  0.0273 -0.1201
  242UNL     H1 1813  -1.612   2.722   2.012  0.0904  0.7514  2.0267
  242UNL     C2 1814  -1.653   2.939   2.060  0.2728  0.1534  0.0856
  242UNL     C3 1815  -1.651   2.819   1.985  0.0721  0.1602 -0.2622
  242UNL     C4 1816  -1.706   2.981   1.868  0.3406 -0.4648  0.8771
  242UNL     C5 1817  -1.743   3.053   1.739 -0.2679 -0.1693  0.0557
  242UNL     N6 1818  -1.698   3.034   1.986 -0.8724  0.0402  1.0033
  242UNL     N7 1819  -1.698   2.846   1.867 -0.1777 -0.4044  0.6729
  242UNL     H8 1820  -1.835   3.111   1.748  0.2226  0.5092  0.7443
  242UNL     H9 1821  -1.751   2.985   1.653  2.9999 -0.2037 -0.3621
  242UNL    H10 1822  -1.660   3.120   1.714  1.3025 -1.8369  0.4909
  243UNL     H0 1823  -0.033  -1.916   1.844  0.6649  1.1053  1.1622
  243UNL     H1 1824  -0.057  -1.680   1.679 -1.9917  3.2733  0.4564
  243UNL     C2 1825  -0.100  -1.832   1.856 -0.5734  0.3033  0.1929
  243UNL     C3 1826  -0.106  -1.719   1.767 -0.6008 -0.4797 -0.2451
  243UNL     C4 1827  -0.226  -1.693   1.936  0.4012  0.5159 -0.4160
  243UNL     C5 1828  -0.350  -1.641   2.023  0.9041 -1.0079  0.3153
  243UNL     N6 1829  -0.194  -1.821   1.944  0.5385 -0.2830  0.2637
  243UNL     N7 1830  -0.186  -1.630   1.828 -0.5551  0.5832  0.1682
  243UNL     H8 1831  -0.352  -1.531   2.027  0.2151 -1.0500  1.3640
  243UNL     H9 1832  -0.338  -1.662   2.129  0.4148 -1.9842  0.1870
  243UNL    H10 1833  -0.445  -1.677   1.982  0.5362 -0.9314  1.0918
  244UNL     H0 1834  -0.266  -1.258   1.524  1.4580  3.6217  1.5120
  244UNL     H1 1835  -0.055  -1.219   1.357 -1.6019  0.2402  0.1495
  244UNL     C2 1836  -0.167  -1.301   1.526  0.2909  0.3559 -0.6293
  244UNL     C3 1837  -0.056  -1.283   1.444  0.3658  0.2592  0.2230
  244UNL     C4 1838  -0.001  -1.376   1.625 -0.3687  0.2336 -0.2133
  244UNL     C5 1839   0.098  -1.410   1.731  0.4641  0.1457  0.5649
  244UNL     N6 1840  -0.130  -1.367   1.633 -0.1568  0.1684 -0.3069
  244UNL     N7 1841   0.049  -1.324   1.506  0.0928  0.7017  0.2887
  244UNL     H8 1842   0.199  -1.393   1.694 -0.7138 -0.7261 -3.5439
  244UNL     H9 1843   0.092  -1.515   1.763 -0.0867  0.2486  0.8247
  244UNL    H10 1844   0.080  -1.356   1.825 -0.9610 -0.2895  0.5747
  245UNL     H0 1845  -0.245  -2.272   1.974  0.1305  1.3270 -2.0815
  245UNL     H1 1846  -0.010  -2.421   1.961 -0.9056  0.4013 -1.6953
  245UNL     C2 1847  -0.143  -2.235   1.973  0.4531  0.5047 -1.1523
  245UNL     C3 1848  -0.027  -2.316   1.981 -0.8427  0.0577  0.4747
  245UNL     C4 1849   0.015  -2.122   2.050  0.6538  0.5707  0.6072
  245UNL     C5 1850   0.095  -1.996   2.086  0.4680 -0.8660 -0.3768
  245UNL     N6 1851  -0.117  -2.118   2.026  0.6263 -0.3832 -0.2190
  245UNL     N7 1852  -1.883   3.301   2.012 -0.0413 -0.1022  0.1872
  245UNL     H8 1853   0.094  -1.917   2.010 -0.1183 -1.0629 -0.5777
  245UNL     H9 1854   0.197  -2.020   2.118  0.7556  0.1455 -0.5036
  245UNL    H10 1855   0.055  -1.945   2.173  3.5527 -1.1488  1.3783
  246UNL     H0 1856  -1.003   4.106   1.007  0.9900  0.5511  1.3212
  246UNL     H1 1857  -1.000   4.080   1.269 -0.5865  1.6837 -1.9750
  246UNL     C2 1858  -1.073   4.050   1.068  0.7369  0.1802  0.6974
  246UNL     C3 1859  -1.069   4.029   1.204 -0.6078 -0.0815 -0.6329
  246UNL     C4 1860  -1.247   3.947   1.126 -0.5636  0.1239 -0.0283
  246UNL     C5 1861  -1.393   3.904   1.117 -0.2432  0.5007 -0.8123
  246UNL     N6 1862  -1.179   3.987   1.019 -0.2683  0.0254 -0.4796
  246UNL     N7 1863  -1.178   3.973   1.242  0.0639  0.0233 -0.2641
  246UNL     H8 1864  -1.467   3.985   1.107 -0.1971  0.5855 -0.4842
  246UNL     H9 1865  -1.418   3.849   1.208 -0.6205  1.1182 -0.5396
  246UNL    H10 1866  -1.416   3.831   1.039 -0.0933  0.6775 -1.0245
  247UNL     H0 1867   0.440  -1.214   1.658 -0.2165  1.0476 -0.0965
  247UNL     H1 1868   0.457  -0.953   1.773  0.7022 -0.2500 -0.4475
  247UNL     C2 1869   0.374  -1.128   1.656 -1.5731  0.0298 -0.1639
  247UNL     C3 1870   0.379  -1.000   1.713  0.4638  0.0478 -0.3750
  247UNL     C4 1871   0.214  -1.011   1.588  0.0667 -0.2913  0.2193
  247UNL     C5 1872   0.089  -0.970   1.519 -0.1240 -0.1081  0.4796
  247UNL     N6 1873   0.273  -1.126   1.572 -0.3184 -0.2777 -0.5134
  247UNL     N7 1874   0.280  -0.921   1.664 -0.2935  0.1620  0.4555
  247UNL     H8 1875   0.065  -0.868   1.550  0.6587  0.2616 -0.0917
  247UNL     H9 1876   0.092  -0.977   1.409 -0.0266 -0.6017  0.5091
  247UNL    H10 1877   0.005  -1.029   1.558  1.3660 -1.5658  1.6330
  248UNL     H0 1878  -1.492   3.550   1.681 -1.2851  3.6019  3.4575
  248UNL     H1 1879  -1.725   3.445   1.793  0.3677  1.8608 -1.7664
  248UNL     C2 1880  -1.508   3.467   1.749  0.2719 -0.3446 -0.4859
  248UNL     C3 1881  -1.622   3.418   1.814 -0.3827 -0.1304 -0.2317
  248UNL     C4 1882  -1.454   3.317   1.892  0.1020  0.1591 -0.0281
  248UNL     C5 1883  -1.381   3.225   1.983  0.1429  0.6010  0.2562
  248UNL     N6 1884  -1.405   3.407   1.806  0.2819  0.3117  0.6772
  248UNL     N7 1885  -1.591   3.324   1.901 -0.3430 -0.2507  0.1287
  248UNL     H8 1886  -1.281   3.262   2.006  0.2478 -0.4651  1.6748
  248UNL     H9 1887  -1.374   3.131   1.928  1.9758  0.4352  0.7231
  248UNL    H10 1888  -1.429   3.209   2.081  2.1015  0.3224  1.2145
  249UNL     H0 1889  -1.495   3.809   1.541 -1.6953 -0.3995  0.8642
  249UNL     H1 1890  -1.732   3.973   1.543  0.1354  0.2814  1.5674
  249UNL     C2 1891  -1.510   3.914   1.520  0.6479 -0.0266  0.7319
  249UNL     C3 1892  -1.633   3.990   1.504 -0.3295  0.5630  0.4606
  249UNL     C4 1893  -1.471   4.092   1.427  0.0988 -0.2492  0.7329
  249UNL     C5 1894  -1.394   4.211   1.358 -0.2883  0.4377 -0.2420
  249UNL     N6 1895  -1.415   3.985   1.458  0.0008  0.6368 -0.2080
  249UNL     N7 1896   0.356  -1.435   1.454  0.4647 -0.6336 -0.6422
  249UNL     H8 1897  -1.387   4.298   1.423 -1.1481  0.8999 -0.7524
  249UNL     H9 1898  -1.465   4.238   1.279 -0.6352 -0.9291 -0.4251
  249UNL    H10 1899  -1.301   4.181   1.307  0.0312  0.1666  0.4833
  250UNL     H0 1900  -1.052   3.446   1.442  2.3847  1.3486  1.1063
  250UNL     H1 1901  -1.122   3.670   1.284 -0.2891  2.1438 -0.2067
  250UNL     C2 1902  -1.113   3.532   1.464 -0.3055 -0.2057  0.1503
  250UNL     C3 1903  -1.140   3.652   1.389  0.0272  0.3567 -0.4248
  250UNL     C4 1904  -1.204   3.680   1.590 -0.3425  0.1669  0.3619
  250UNL     C5 1905  -1.250   3.746   1.713  0.1111 -0.1664 -0.5767
  250UNL     N6 1906  -1.167   3.552   1.580  0.7540  0.0272 -0.3297
  250UNL     N7 1907  -1.187   3.741   1.473 -0.4038 -0.9948  0.4410
  250UNL     H8 1908  -1.321   3.829   1.701 -0.1730 -0.6158 -2.2282
  250UNL     H9 1909  -1.163   3.775   1.773  0.7695 -0.1852 -1.4911
  250UNL    H10 1910  -1.315   3.679   1.771 -0.0833  0.1140 -0.4713
  251UNL     H0 1911  -0.768  -1.398   1.704  0.9063  0.3931 -1.9151
  251UNL     H1 1912  -0.539  -1.298   1.816  2.0376  0.5285 -0.6763
  251UNL     C2 1913  -0.668  -1.436   1.691  0.7744 -0.5906 -0.2726
  251UNL     C3 1914  -0.549  -1.381   1.747  0.2881  0.0435  0.1164
  251UNL     C4 1915  -0.501  -1.543   1.628 -0.0882  0.0883  0.8145
  251UNL     C5 1916  -0.410  -1.642   1.564 -1.3802 -0.8854  0.6445
  251UNL     N6 1917  -0.630  -1.522   1.601  0.0908 -0.9439  0.1738
  251UNL     N7 1918  -0.448  -1.454   1.713 -0.4422  0.3475  0.0302
  251UNL     H8 1919  -0.385  -1.727   1.628  0.8217  0.9742  2.4320
  251UNL     H9 1920  -0.454  -1.682   1.472 -0.9705 -1.4637  0.6892
  251UNL    H10 1921  -0.309  -1.603   1.545 -1.5126 -0.2494  1.2444
  252UNL     H0 1922  -1.010   3.599   2.175  1.8883 -2.9540 -0.2727
  252UNL     H1 1923  -1.237   3.501   2.043  0.0191 -1.7709 -0.1173
  252UNL     C2 1924  -1.025   3.576   2.070  0.5529 -0.0651 -0.8098
  252UNL     C3 1925  -1.137   3.513   2.003 -0.2193 -0.5566 -0.4028
  252UNL     C4 1926  -0.973   3.527   1.884  0.2584 -0.3854  0.2422
  252UNL     C5 1927  -0.890   3.520   1.762 -0.1826 -0.2201  0.3487
  252UNL     N6 1928  -0.925   3.581   1.988  0.6162  0.4607  0.2460
  252UNL     N7 1929  -1.098   3.482   1.889  0.1271  0.3695  0.2015
  252UNL     H8 1930  -0.787   3.488   1.783 -0.1333 -0.9638 -0.9149
  252UNL     H9 1931  -0.896   3.610   1.700 -1.4437 -1.4095 -1.3375
  252UNL    H10 1932  -0.919   3.435   1.700  1.0465 -0.3618 -0.0674
  253Zn      Zn 1933  -0.239  -1.943   2.653  0.3218  0.1370 -0.0699
  254Zn      Zn 1934  -2.209   2.593   3.243  0.0356  0.0315 -0.2452
  255Zn      Zn 1935  -0.689  -2.594   3.234 -0.1093  0.0458  0.2755
  256Zn      Zn 1936  -1.707   3.267   2.623  0.3539 -0.2708  0.1545
  257Zn      Zn 1937  -1.709   2.758   2.947  0.2908  0.2603 -0.3438
  258Zn      Zn 1938  -0.739  -2.090   2.942 -0.1477 -0.2679  0.0762
  259UNL     H0 1939  -0.622  -2.345   3.423 -1.3845 -0.3295 -0.7313
  259UNL     H1 1940  -0.637  -2.372   3.704  0.1900  1.4610 -1.8846
  259UNL     C2 1941  -0.655  -2.426   3.486  0.5231 -0.8114 -0.2906
  259UNL     C3 1942  -0.667  -2.441   3.626 -0.4055 -0.0573 -0.3790
  259UNL     C4 1943  -0.735  -2.615   3.534 -0.2134 -0.2125  0.3867
  259UNL     C5 1944  -0.788  -2.755   3.511 -0.3913 -0.7399  0.0815
  259UNL     N6 1945  -0.696  -2.541   3.432  0.5078  0.1319  0.2863
  259UNL     N7 1946  -0.713  -2.560   3.654  0.3657  0.2987 -0.1534
  259UNL     H8 1947  -0.896  -2.754   3.488  0.3699 -0.9677 -4.5105
  259UNL     H9 1948  -0.755  -2.827   3.587  0.1051  1.2515  1.8372
  259UNL    H10 1949  -0.746  -2.805   3.423 -0.6099  0.4965 -0.7539
  260UNL     H0 1950  -2.111   2.359   3.371 -2.0534 -0.4294  0.6496
  260UNL     H1 1951  -2.150   2.104   3.266 -1.5143  0.2155  1.3952
  260UNL     C2 1952  -2.147   2.326   3.274 -0.1476  0.3363 -0.3694
  260UNL     C3 1953  -2.167   2.199   3.216 -0.2697  0.1268  0.7694
  260UNL     C4 1954  -2.208   2.355   3.078 -1.0352  1.0370  0.9596
  260UNL     C5 1955  -2.245   2.431   2.947 -0.3385  1.0407  0.2188
  260UNL     N6 1956  -2.188   2.416   3.188  0.3965 -0.4061 -0.0273
  260UNL     N7 1957  -2.208   2.216   3.092  0.2354 -0.1392 -0.3211
  260UNL     H8 1958  -2.181   2.394   2.865 -1.1277  0.5571 -0.1956
  260UNL     H9 1959  -2.228   2.538   2.931 -0.1675  1.1004  0.7944
  260UNL    H10 1960  -2.351   2.421   2.921 -0.1279 -0.0786 -0.2696
  261UNL     H0 1961  -0.471  -2.487   3.066  0.5202  1.7918  0.3778
  261UNL     H1 1962  -0.526  -2.295   2.857 -0.6767  0.5001 -0.8367
  261UNL     C2 1963  -0.556  -2.421   3.054 -0.2546  0.6686 -0.4734
  261UNL     C3 1964  -0.576  -2.326   2.948 -0.2095  0.7552 -0.4870
  261UNL     C4 1965  -0.744  -2.337   3.083 -0.3427 -0.5882 -0.0311
  261UNL     C5 1966  -0.881  -2.301   3.140  0.4459 -0.1183 -0.5175
  261UNL     N6 1967  -0.661  -2.425   3.132  0.0254  0.4520 -0.0306
  261UNL     N7 1968  -0.692  -2.271   2.974  0.1055  0.3520 -0.5778
  261UNL     H8 1969  -0.956  -2.377   3.112  0.3373  0.1478 -0.9587
  261UNL     H9 1970  -0.917  -2.211   3.090  0.5001 -0.6003 -1.4496
  261UNL    H10 1971  -0.890  -2.290   3.248 -2.1391  1.2177 -0.8039
  262UNL     H0 1972  -0.752  -2.013   2.668 -0.9151 -0.8107  1.2394
  262UNL     H1 1973  -0.521  -1.973   2.487 -0.1807 -1.2596  0.6184
  262UNL     C2 1974  -0.645  -2.007   2.682 -0.6378  0.0393 -0.8988
  262UNL     C3 1975  -0.534  -1.989   2.594  0.0545 -0.4644  0.7735
  262UNL     C4 1976  -0.477  -1.998   2.804  0.4457  0.4902 -0.2691
  262UNL     C5 1977  -0.406  -1.996   2.939  0.3240  0.1419 -0.3439
  262UNL     N6 1978  -0.608  -2.031   2.804 -0.6091 -0.0040 -0.9545
  262UNL     N7 1979  -0.427  -1.987   2.675  0.1862  0.1133  0.0759
  262UNL     H8 1980  -0.457  -1.927   3.007  0.0389  1.4016 -1.7712
  262UNL     H9 1981  -0.302  -1.963   2.928 -0.1300  2.2452  0.9415
  262UNL    H10 1982  -0.409  -2.093   2.990 -0.5477  1.3782  2.1245
  263UNL     H0 1983  -0.687  -2.856   3.057 -2.3122 -3.1913  2.0928
  263UNL     H1 1984  -0.477  -3.055   3.141  5.3435  1.0076 -0.3782
  263UNL     C2 1985  -0.602  -2.856   3.125 -0.0644  0.6096 -0.3824
  263UNL     C3 1986  -0.505  -2.953   3.165  0.3489 -0.3369  0.6296
  263UNL     C4 1987  -0.475  -2.771   3.267 -0.0105  0.2665 -0.3488
  263UNL     C5 1988  -0.405  -2.665   3.348 -0.3728  0.1420  0.1875
  263UNL     N6 1989  -0.579  -2.749   3.201  0.6527  0.1066 -0.1035
  263UNL     N7 1990  -2.385   2.647   3.253  0.1771  0.2984  0.0519
  263UNL     H8 1991  -0.296  -2.674   3.347 -0.0421  3.0851  1.5334
  263UNL     H9 1992  -0.425  -2.675   3.455 -0.2088  1.7262  0.3875
  263UNL    H10 1993  -0.443  -2.564   3.328 -0.5019  0.1878  0.6465
  264UNL     H0 1994  -1.520   3.454   2.170 -1.0471  0.0206 -1.7066
  264UNL     H1 1995  -1.480   3.412   2.448  0.8531  0.7185 -1.9066
  264UNL     C2 1996  -1.573   3.388   2.238  0.3813 -0.0410 -0.6033
  264UNL     C3 1997  -1.555   3.366   2.384 -0.1568 -0.7038  0.1798
  264UNL     C4 1998  -1.715   3.259   2.314  0.9528  0.0340 -0.7759
  264UNL     C5 1999  -1.844   3.176   2.317  0.4390  0.6426 -0.8977
  264UNL     N6 2000  -1.670   3.309   2.203  0.7603 -0.0510  0.1007
  264UNL     N7 2001  -1.645   3.287   2.429  0.1399 -0.0093 -0.0718
  264UNL     H8 2002  -1.862   3.141   2.419  1.8803  0.0015 -0.8240
  264UNL     H9 2003  -1.837   3.102   2.236  2.4619 -0.7542  0.4517
  264UNL    H10 2004  -1.924   3.246   2.294  1.0466  1.3913 -0.7707
  265UNL     H0 2005  -0.006  -1.850   2.834  0.4023 -1.3680  3.9825
  265UNL     H1 2006  -0.006  -1.617   2.984 -1.2578  0.3084  1.6011
  265UNL     C2 2007  -0.080  -1.773   2.849  0.8364  0.0878 -0.1010
  265UNL     C3 2008  -0.085  -1.651   2.918 -0.2847  0.6540  0.2075
  265UNL     C4 2009  -0.264  -1.671   2.804  0.3198 -0.7941 -0.8233
  265UNL     C5 2010  -0.400  -1.650   2.739 -0.6814  1.0641  0.6723
  265UNL     N6 2011  -0.194  -1.783   2.777 -0.4862 -0.3553 -0.0840
  265UNL     N7 2012  -0.200  -1.585   2.893 -0.2495  0.6862  0.2314
  265UNL     H8 2013  -0.482  -1.653   2.812  0.3768  2.4783  1.9658
  265UNL     H9 2014  -0.409  -1.548   2.701  1.0396  0.7199 -0.7930
  265UNL    H10 2015  -0.422  -1.722   2.659  0.6561 -1.5243  2.4847
  266UNL     H0 2016  -1.977   2.907   2.889 -1.9868  1.4639  1.6375
  266UNL     H1 2017  -2.211   2.849   3.041  0.0171  0.4267  1.0010
  266UNL     C2 2018  -2.001   2.830   2.962 -0.6192 -0.0469  0.5616
  266UNL     C3 2019  -2.113   2.804   3.043 -0.3510 -0.4611 -0.0561
  266UNL     C4 2020  -1.951   2.672   3.090 -0.6199 -0.4267  0.8346
  266UNL     C5 2021  -1.873   2.555   3.138 -0.0010 -0.7784 -0.4061
  266UNL     N6 2022  -1.901   2.757   3.008 -0.0983  0.4661 -0.0468
  266UNL     N7 2023  -2.083   2.707   3.123 -0.5011 -0.2323 -0.1163
  266UNL     H8 2024  -1.891   2.466   3.076 -1.8009 -0.6621 -0.1047
  266UNL     H9 2025  -1.898   2.519   3.239 -2.5266 -1.2532 -1.1373
  266UNL    H10 2026  -1.765   2.575   3.135 -0.1718  0.4197  0.4689
  267UNL     H0 2027  -1.961   3.134   2.720 -1.4183  0.1191  0.4712
  267UNL     H1 2028  -2.166   3.319   2.825 -1.6460  1.1107 -0.4491
  267UNL     C2 2029  -1.989   3.237   2.700  0.5647  0.6368  0.1266
  267UNL     C3 2030  -2.089   3.329   2.750 -0.2943  0.3271  0.7754
  267UNL     C4 2031  -1.956   3.422   2.605 -0.6393  0.1361  0.0472
  267UNL     C5 2032  -1.892   3.511   2.499 -0.1287 -0.4058 -0.1564
  267UNL     N6 2033  -1.905   3.306   2.628 -0.0806 -0.4831 -0.3389
  267UNL     N7 2034  -0.109  -2.101   2.683  0.0919 -0.3673  0.9753
  267UNL     H8 2035  -1.899   3.618   2.521  1.1094  0.0567 -1.7790
  267UNL     H9 2036  -1.929   3.486   2.399  1.2922 -0.9656 -0.5662
  267UNL    H10 2037  -1.782   3.509   2.498 -0.0991  0.5501  0.0347
  268UNL     H0 2038  -1.616   2.764   2.631 -0.5271 -0.1976  0.9043
  268UNL     H1 2039  -1.648   2.994   2.485 -1.4628 -0.7946  0.1009
  268UNL     C2 2040  -1.641   2.862   2.670 -0.0714  0.5308 -0.5733
  268UNL     C3 2041  -1.657   2.979   2.592 -0.8859 -0.6563  0.1678
  268UNL     C4 2042  -1.679   3.017   2.796 -0.5415  0.5259  0.4097
  268UNL     C5 2043  -1.709   3.085   2.923 -1.4633  0.4575 -0.0199
  268UNL     N6 2044  -1.669   2.884   2.794 -0.8937  0.2313  0.0681
  268UNL     N7 2045  -1.680   3.080   2.673 -0.7695  0.0446  1.1618
  268UNL     H8 2046  -1.703   3.194   2.912  1.2020  0.6648  2.3788
  268UNL     H9 2047  -1.630   3.059   2.994 -1.9716  0.9015  0.7215
  268UNL    H10 2048  -1.790   3.043   2.984 -0.6979  1.5412  1.8537
  269UNL     H0 2049  -1.222  -1.998   2.813 -0.4176  0.4506 -1.1175
  269UNL     H1 2050  -1.018  -1.958   2.989 -0.0449  0.0897 -0.1178
  269UNL     C2 2051  -1.123  -2.041   2.810 -0.3038  0.5941  0.0855
  269UNL     C3 2052  -1.024  -2.029   2.908 -0.0588 -0.1031  0.0513
  269UNL     C4 2053  -0.960  -2.157   2.751 -0.1444 -0.0622  0.1622
  269UNL     C5 2054  -0.881  -2.269   2.685 -0.4171  0.3469  0.4516
  269UNL     N6 2055  -1.092  -2.144   2.733  0.4400  0.1962 -0.0929
  269UNL     N7 2056  -0.921  -2.092   2.863 -0.2657  0.4625 -0.5668
  269UNL     H8 2057  -0.775  -2.264   2.714  1.0951  0.0301 -4.1768
  269UNL     H9 2058  -0.906  -2.369   2.720  0.8527  0.3844  1.5370
  269UNL    H10 2059  -0.864  -2.260   2.577  1.1429  0.3862  0.6793
  270UNL     H0 2060  -1.514   2.964   3.365  0.0360  0.3677 -0.2554
  270UNL     H1 2061  -1.744   2.875   3.244  0.9431 -1.8608  1.7621
  270UNL     C2 2062  -1.523   2.905   3.275  0.1606 -0.3176  0.1683
  270UNL     C3 2063  -1.643   2.861   3.209  0.2990 -0.4310 -0.8927
  270UNL     C4 2064  -1.468   2.803   3.109 -0.7277 -0.3759  0.4620
  270UNL     C5 2065  -1.372   2.768   2.991  0.2024 -0.5741 -0.5664
  270UNL     N6 2066  -1.420   2.862   3.213 -0.0911  0.0287  0.2264
  270UNL     N7 2067  -1.605   2.799   3.100  0.0533 -0.1269 -0.1981
  270UNL     H8 2068  -1.316   2.674   3.004  0.6008 -0.0760  1.7378
  270UNL     H9 2069  -1.302   2.851   2.978 -1.0268  0.9727  1.9367
  270UNL    H10 2070  -1.435   2.767   2.901  0.3520 -0.4830 -0.6716
  271Zn      Zn 2071  -0.756  -2.633   3.842  0.1652  0.2318 -0.1381
  272Zn      Zn 2072   1.230  -0.888  -0.336 -0.0551 -0.1642  0.2966
  273Zn      Zn 2073   0.751  -0.539  -0.336 -0.2094  0.2548 -0.6117
  274Zn      Zn 2074  -2.232   2.575   3.842 -0.0989  0.3404  0.3737
  275Zn      Zn 2075  -2.191   2.057   4.154  0.1207 -0.0252  0.0515
  276Zn      Zn 2076   0.738  -0.029  -0.628  0.2758 -0.1883  0.2145
  277UNL     H0 2077   0.884  -0.309  -0.171  1.5853 -1.3098 -0.3859
  277UNL     H1 2078   0.864  -0.298   0.112 -1.1802  2.4384 -2.0475
  277UNL     C2 2079   0.839  -0.370  -0.094  0.4079  0.0428  0.0459
  277UNL     C3 2080   0.829  -0.375   0.044  0.4292 -0.4646  0.2066
  277UNL     C4 2081   0.734  -0.541  -0.030 -0.7201 -0.0445  0.7341
  277UNL     C5 2082   0.699  -0.690  -0.049 -0.1903  0.4153  0.1469
  277UNL     N6 2083   0.775  -0.475  -0.140  0.1772  0.5396  0.3658
  277UNL     N7 2084   0.757  -0.483   0.090 -0.5773 -0.6496  0.4153
  277UNL     H8 2085   0.659  -0.705  -0.150 -1.8976  1.5180  0.6183
  277UNL     H9 2086   0.615  -0.717   0.015 -0.1634 -1.3927 -0.5084
  277UNL    H10 2087   0.782  -0.756  -0.021  0.7118  2.0917  1.6378
  278UNL     H0 2088   1.221  -1.167  -0.200 -0.0328 -0.9816  0.5965
  278UNL     H1 2089   1.225  -1.402  -0.348 -1.1155  0.9745  0.6474
  278UNL     C2 2090   1.239  -1.180  -0.306  0.3153  0.2546  0.4820
  278UNL     C3 2091   1.233  -1.300  -0.383 -0.5087  0.8734  0.4893
  278UNL     C4 2092   1.233  -1.136  -0.509  0.3943 -0.0282  0.5177
  278UNL     C5 2093   1.225  -1.046  -0.636  0.1584 -0.5897 -0.6348
  278UNL     N6 2094   1.253  -1.080  -0.389  0.2193 -0.0152  0.4759
  278UNL     N7 2095  -0.731   4.266  -0.512 -0.0736  0.0793 -0.2887
  278UNL     H8 2096   1.321  -1.017  -0.679  0.2149  1.1671  0.5478
  278UNL     H9 2097   1.168  -0.955  -0.612 -1.1529 -1.0443 -1.9482
  278UNL    H10 2098   1.174  -1.091  -0.721 -0.6545 -0.0919 -0.4242
  279UNL     H0 2099   0.967  -0.478  -0.568 -2.0882 -0.9333 -0.5375
  279UNL     H1 2100   0.962  -0.247  -0.702 -0.3846 -1.5982 -2.2829
  279UNL     C2 2101   0.891  -0.402  -0.557 -0.4091  0.8574 -0.7349
  279UNL     C3 2102   0.893  -0.284  -0.628  0.6398  0.2779 -0.2837
  279UNL     C4 2103   0.722  -0.294  -0.494 -0.3398  0.0612  0.0894
  279UNL     C5 2104   0.603  -0.245  -0.415 -0.3622 -0.7880 -0.1276
  279UNL     N6 2105   0.790  -0.403  -0.468 -0.1719 -0.6483  0.1987
  279UNL     N7 2106   0.790  -0.216  -0.583 -0.1941  0.6766 -0.7349
  279UNL     H8 2107   0.513  -0.249  -0.477 -0.2550 -2.1713 -0.2323
  279UNL     H9 2108   0.634  -0.152  -0.366  0.1023  0.1008 -2.0214
  279UNL    H10 2109   0.593  -0.314  -0.330 -2.7211  1.1169  1.2629
  280UNL     H0 2110   0.714  -0.007  -0.934  0.0583  0.4707 -0.2762
  280UNL     H1 2111   0.923   0.077  -1.090 -1.4814  1.5868  0.2653
  280UNL     C2 2112   0.817   0.014  -0.912  0.2032  0.1333 -0.6235
  280UNL     C3 2113   0.931   0.062  -0.984 -0.1751  0.4893  0.0388
  280UNL     C4 2114   0.981   0.035  -0.785 -0.2630 -0.1398  0.1588
  280UNL     C5 2115   1.051   0.034  -0.651  0.1597  0.6965  0.6149
  280UNL     N6 2116   0.848   0.023  -0.786  0.3860  0.3523  0.0531
  280UNL     N7 2117  -0.927  -2.698   3.898  0.1767 -0.0740 -0.3204
  280UNL     H8 2118   1.071   0.140  -0.629 -1.1819  1.2220 -0.5679
  280UNL     H9 2119   1.146  -0.021  -0.649  2.2361  3.6817 -2.6649
  280UNL    H10 2120   0.980  -0.008  -0.580  0.1589 -1.2547 -0.4860
  281UNL     H0 2121   0.721  -0.857  -0.407  0.0130  0.4860 -1.1949
  281UNL     H1 2122   0.957  -1.005  -0.399 -1.1227 -0.4867 -0.6672
  281UNL     C2 2123   0.823  -0.821  -0.395  0.0991 -0.1871  0.2612
  281UNL     C3 2124   0.943  -0.898  -0.392  0.3114 -0.3313  0.4382
  281UNL     C4 2125   0.985  -0.700  -0.348  0.4828  0.0088  0.3821
  281UNL     C5 2126   1.059  -0.587  -0.280  0.4328  0.0320 -0.2960
  281UNL     N6 2127   0.852  -0.698  -0.358  0.3254  0.6852 -0.4655
  281UNL     N7 2128   1.048  -0.819  -0.368 -0.5364 -0.6412  0.0866
  281UNL     H8 2129   0.999  -0.497  -0.298  0.2244 -0.0931 -0.2208
  281UNL     H9 2130   1.162  -0.578  -0.319 -0.1455  0.5454 -1.7930
  281UNL    H10 2131   1.066  -0.605  -0.172 -0.6603  0.4807 -0.1376
  282UNL     H0 2132  -1.976   2.708   3.423  0.8042 -0.1723  0.9310
  282UNL     H1 2133  -1.975   2.705   3.681  1.2565 -1.0241 -0.6098
  282UNL     C2 2134  -2.053   2.660   3.483  0.1989 -0.1530  0.1926
  282UNL     C3 2135  -2.055   2.663   3.622  0.0624 -0.1903  0.3637
  282UNL     C4 2136  -2.229   2.572   3.539 -0.3467  0.5374 -0.1348
  282UNL     C5 2137  -2.366   2.494   3.536 -0.1035 -0.0155 -0.2868
  282UNL     N6 2138  -2.161   2.603   3.434 -0.6813  0.1616 -0.4887
  282UNL     N7 2139  -2.165   2.607   3.657  0.1485 -0.1962 -0.2067
  282UNL     H8 2140  -2.360   2.413   3.463  2.1226 -0.0355 -0.1378
  282UNL     H9 2141  -2.457   2.554   3.519  0.1216  0.3043 -0.3769
  282UNL    H10 2142  -2.388   2.461   3.638  2.6141  0.3424  0.4785
  283UNL     H0 2143  -0.524  -2.576   4.079 -0.3806  0.2240  1.1841
  283UNL     H1 2144  -0.542  -2.323   4.213  0.4355  1.0073 -0.7017
  283UNL     C2 2145  -0.592  -2.494   4.062 -0.1513  0.2102  0.1673
  283UNL     C3 2146  -0.599  -2.374   4.137  0.3994 -0.2190  0.1179
  283UNL     C4 2147  -0.757  -2.375   4.010  0.3919 -0.5435  0.3837
  283UNL     C5 2148  -0.883  -2.326   3.945 -1.4458 -0.1059  0.0060
  283UNL     N6 2149  -0.699  -2.491   3.985  0.3413  0.4104  0.1393
  283UNL     N7 2150   1.265   0.476  -0.695  0.4674 -0.0773  0.7280
  283UNL     H8 2151  -0.881  -2.216   3.942  0.3630 -0.0767  0.9114
  283UNL     H9 2152  -0.905  -2.355   3.842 -1.0061  1.0274 -0.4269
  283UNL    H10 2153  -0.967  -2.355   4.010 -3.6126  1.4614 -1.9415
  284UNL     H0 2154  -2.494   2.134   4.064  1.6701 -1.6126 -0.9773
  284UNL     H1 2155  -2.703   2.100   4.247  0.7126  1.5317  1.1849
  284UNL     C2 2156  -2.497   2.079   4.157 -0.0749 -0.5914 -0.3875
  284UNL     C3 2157  -2.602   2.063   4.254  0.2129 -0.1254  0.2187
  284UNL     C4 2158  -2.426   1.963   4.320  0.1294 -0.0292  0.9325
  284UNL     C5 2159  -2.337   1.869   4.399 -0.7824 -0.1330 -0.4399
  284UNL     N6 2160  -2.388   2.031   4.216 -0.0377 -0.5871  0.6133
  284UNL     N7 2161   1.357  -0.793  -0.453 -0.0060 -0.3771 -0.4284
  284UNL     H8 2162  -2.236   1.906   4.417 -1.0520  1.5311 -1.9710
  284UNL     H9 2163  -2.323   1.774   4.346 -0.5016 -0.4303  0.1555
  284UNL    H10 2164  -2.391   1.848   4.493 -1.0887  2.0890 -0.0631
  285UNL     H0 2165  -2.503   2.461   3.946  1.2962  0.0893  0.5011
  285UNL     H1 2166  -2.719   2.630   3.962 -0.5701  0.1140 -0.8300
  285UNL     C2 2167  -2.508   2.566   3.918  0.3793 -0.1975 -0.4759
  285UNL     C3 2168  -2.620   2.657   3.927 -0.3511  0.9008  0.3507
  285UNL     C4 2169  -2.451   2.762   3.854  0.7302 -0.5293  0.1933
  285UNL     C5 2170  -2.364   2.867   3.797 -0.6415  0.0832  0.4692
  285UNL     N6 2171  -2.410   2.637   3.869  0.4986  0.0317  0.5025
  285UNL     N7 2172  -0.628  -2.766   3.883 -0.4865  0.3408 -0.1062
  285UNL     H8 2173  -2.294   2.827   3.723  2.0518  2.5644  1.4988
  285UNL     H9 2174  -2.310   2.926   3.872 -2.0391  1.0811  0.7409
  285UNL    H10 2175  -2.428   2.935   3.739  1.0436 -0.1499 -1.7952
  286UNL     H0 2176  -2.086   2.088   3.871  0.4811  0.1774 -2.2139
  286UNL     H1 2177  -2.153   2.302   3.711 -1.9585 -1.1914 -0.0342
  286UNL     C2 2178  -2.137   2.182   3.888 -0.0778 -0.4674 -0.1495
  286UNL     C3 2179  -2.174   2.296   3.817  0.0476 -0.7225  0.4351
  286UNL     C4 2180  -2.218   2.321   4.018 -0.5766  0.1198  0.2030
  286UNL     C5 2181  -2.281   2.378   4.134 -0.0875 -0.0387 -0.3846
  286UNL     N6 2182  -2.176   2.196   4.016 -0.2361  0.0323 -0.1624
  286UNL     N7 2183  -2.210   2.391   3.901 -0.0048 -0.2969  0.3897
  286UNL     H8 2184  -2.388   2.358   4.128 -0.0007 -0.5936 -0.1464
  286UNL     H9 2185  -2.273   2.487   4.142  2.4527 -0.2008  0.2761
  286UNL    H10 2186  -2.256   2.330   4.229  1.3205  2.2317  0.4881
  287UNL     H0 2187   0.220   0.008  -0.694 -0.5064 -0.7831  1.3221
  287UNL     H1 2188   0.458   0.099  -0.563 -0.5052  0.1006  0.7265
  287UNL     C2 2189   0.324  -0.021  -0.704 -0.3422  0.2921 -0.6013
  287UNL     C3 2190   0.443   0.026  -0.642 -0.4934  0.8195  0.0438
  287UNL     C4 2191   0.489  -0.131  -0.774  0.4264  0.3586  0.7307
  287UNL     C5 2192   0.565  -0.247  -0.835  0.6888  0.2193 -0.9041
  287UNL     N6 2193   0.360  -0.110  -0.793 -0.3543 -0.0144  0.8125
  287UNL     N7 2194   0.546  -0.041  -0.688  0.5209 -0.3177  0.2200
  287UNL     H8 2195   0.507  -0.281  -0.921 -0.3160  0.3377 -0.2941
  287UNL     H9 2196   0.672  -0.228  -0.851  0.9787 -0.3852  0.1744
  287UNL    H10 2197   0.564  -0.323  -0.757 -0.9190  0.4384 -0.6785
  288UNL     H0 2198  -1.965   2.271   4.567 -0.3356 -0.1551 -0.1517
  288UNL     H1 2199  -2.192   2.148   4.481  1.6214 -0.4009  2.1705
  288UNL     C2 2200  -1.983   2.216   4.475 -0.1090 -0.0195 -0.2762
  288UNL     C3 2201  -2.098   2.147   4.427 -0.1196 -0.1880 -1.0756
  288UNL     C4 2202  -1.931   2.141   4.293 -0.7839  0.2703 -0.5285
  288UNL     C5 2203  -1.855   2.127   4.163 -0.0197 -0.1789  0.3240
  288UNL     N6 2204  -1.878   2.181   4.407 -0.0841  0.4575 -0.5043
  288UNL     N7 2205  -2.066   2.111   4.304  0.1444  0.1566 -0.4793
  288UNL     H8 2206  -1.781   2.203   4.137 -1.2962  0.9160 -0.2823
  288UNL     H9 2207  -1.920   2.125   4.074 -0.1987 -1.3934  0.4749
  288UNL    H10 2208  -1.797   2.036   4.147 -0.5801 -0.3896 -0.5920
  289Zn      Zn 2209   1.700   0.862   0.278  0.0446 -0.0851  0.1640
  290Zn      Zn 2210   1.687  -0.150   0.857  0.4858  0.0697 -0.0230
  291Zn      Zn 2211   1.196   0.180   0.916  0.0108  0.3137  0.2454
  292Zn      Zn 2212   2.184   0.511   0.242 -0.0660  0.3284 -0.2548
  293Zn      Zn 2213   2.160   0.006   0.537 -0.1925  0.2667  0.1932
  294Zn      Zn 2214   1.202   0.681   0.576  0.1502 -0.2708  0.0843
  295UNL     H0 2215   1.314   0.421   1.091 -0.2802 -1.4933 -1.8478
  295UNL     H1 2216   1.265   0.413   1.378  3.1056 -0.6077 -0.1864
  295UNL     C2 2217   1.255   0.353   1.151 -0.7472  0.8021  0.4736
  295UNL     C3 2218   1.242   0.348   1.295 -0.0276  0.0865  0.0215
  295UNL     C4 2219   1.174   0.166   1.200  0.1415 -0.5478 -0.2397
  295UNL     C5 2220   1.106   0.032   1.200  0.1356  0.0057 -0.3645
  295UNL     N6 2221   1.214   0.238   1.095  0.1554  0.5876 -0.2742
  295UNL     N7 2222   1.184   0.236   1.317  0.7627 -0.3618 -0.1957
  295UNL     H8 2223   1.100   0.001   1.305  2.0694  0.9028  0.0523
  295UNL     H9 2224   1.165  -0.045   1.147  1.0190 -0.6780  1.5353
  295UNL    H10 2225   1.004   0.021   1.162  0.2683  0.2199 -0.7952
  296UNL     H0 2226   1.687  -0.446   1.031  1.0897 -0.7010 -0.2665
  296UNL     H1 2227   1.700  -0.661   0.879  0.0763  0.7232  0.6699
  296UNL     C2 2228   1.701  -0.435   0.925  0.6238  0.4694 -0.2238
  296UNL     C3 2229   1.705  -0.558   0.847  0.2153  0.2901 -0.7868
  296UNL     C4 2230   1.713  -0.395   0.716  0.2580 -0.6122 -0.0667
  296UNL     C5 2231   1.691  -0.317   0.588 -0.7722 -0.1762  0.1819
  296UNL     N6 2232   1.703  -0.340   0.835  0.2320 -0.2402 -0.4167
  296UNL     N7 2233   1.715  -0.534   0.722  0.0603 -0.2914  0.0972
  296UNL     H8 2234   1.637  -0.221   0.595  0.8603  0.7785  0.1424
  296UNL     H9 2235   1.637  -0.378   0.515  1.1927 -0.6058 -0.9902
  296UNL    H10 2236   1.790  -0.302   0.544 -0.9578  0.0648 -0.1590
  297UNL     H0 2237   1.415   0.232   0.687 -0.9366 -0.6948  1.7423
  297UNL     H1 2238   1.415   0.455   0.523  1.2475 -0.7218  0.8392
  297UNL     C2 2239   1.350   0.318   0.687 -0.1115 -0.0019 -0.3470
  297UNL     C3 2240   1.351   0.433   0.608 -0.2169  0.1336 -0.0051
  297UNL     C4 2241   1.207   0.442   0.769 -0.6092  0.0039  0.6708
  297UNL     C5 2242   1.089   0.495   0.838 -0.0360  0.0659 -0.4881
  297UNL     N6 2243   1.253   0.322   0.779  0.0549 -0.1996  0.5034
  297UNL     N7 2244   1.260   0.511   0.662 -0.4270  0.0056 -0.3325
  297UNL     H8 2245   0.999   0.444   0.801  0.8656 -0.7925 -1.5583
  297UNL     H9 2246   1.059   0.595   0.803 -0.2474 -0.2994 -1.3686
  297UNL    H10 2247   1.084   0.487   0.947 -0.7806 -0.7646 -0.5678
  298UNL     H0 2248   1.209   0.683   0.261  0.0732  1.1311 -0.9987
  298UNL     H1 2249   1.432   0.790   0.121  3.2864  1.3025  1.2650
  298UNL     C2 2250   1.301   0.724   0.300 -0.0362  0.0647  0.4581
  298UNL     C3 2251   1.410   0.778   0.227  0.0236  0.2868  0.5905
  298UNL     C4 2252   1.455   0.773   0.432  0.7651 -0.1509  0.2493
  298UNL     C5 2253   1.526   0.807   0.558  0.4910  0.0146 -0.0528
  298UNL     N6 2254   1.331   0.735   0.427 -0.5347  0.1917 -0.0301
  298UNL     N7 2255   1.509   0.804   0.312 -0.0641 -0.3348  0.2664
  298UNL     H8 2256   1.631   0.777   0.549  0.3306 -1.2765  1.7531
  298UNL     H9 2257   1.483   0.752   0.642 -0.8104 -0.3232 -0.9047
  298UNL    H10 2258   1.528   0.917   0.564  1.9298 -0.0324  0.7851
  299UNL     H0 2259   1.168  -0.150   0.889 -0.3391 -1.2668  1.0904
  299UNL     H1 2260   1.400  -0.280   0.813 -0.0547  1.1715 -1.7967
  299UNL     C2 2261   1.268  -0.111   0.877 -0.9115 -0.0204  0.1400
  299UNL     C3 2262   1.391  -0.179   0.851  0.4845  0.4317  0.4747
  299UNL     C4 2263   1.438   0.014   0.910 -0.1192 -0.0186  0.9920
  299UNL     C5 2264   1.518   0.134   0.949 -0.1327  0.4356 -0.3936
  299UNL     N6 2265   1.306   0.012   0.911  0.0823  0.3547  0.4562
  299UNL     N7 2266   1.491  -0.096   0.862 -0.1951  0.0510  0.0429
  299UNL     H8 2267   1.458   0.225   0.961 -0.3505  0.1319  0.9560
  299UNL     H9 2268   1.606   0.153   0.886  0.6518 -0.7986  0.2856
  299UNL    H10 2269   1.553   0.122   1.052 -0.3182  2.9828  0.0399
  300UNL     H0 2270   2.447   0.573  -0.206 -0.5264  0.9449 -0.2417
  300UNL     H1 2271   2.427   0.648   0.060 -1.6443  1.0351  0.1204
  300UNL     C2 2272   2.369   0.553  -0.134 -0.0075  0.2007  0.1290
  300UNL     C3 2273   2.360   0.585   0.004 -0.0876  0.2533 -0.9545
  300UNL     C4 2274   2.187   0.476  -0.055 -0.4559 -0.2331 -1.2405
  300UNL     C5 2275   2.062   0.402  -0.044  0.2254 -0.6568 -0.5009
  300UNL     N6 2276   2.250   0.505  -0.168 -0.2784 -0.6139  0.2443
  300UNL     N7 2277   2.245   0.535   0.052  0.1677 -0.5918  0.0416
  300UNL     H8 2278   2.072   0.317  -0.114 -0.2250 -1.0683 -0.0723
  300UNL     H9 2279   1.974   0.458  -0.076  0.0926 -0.7007 -0.2107
  300UNL    H10 2280   2.041   0.347   0.049  0.5264  0.4852  0.2567
  301UNL     H0 2281   1.874   0.922   0.535 -0.4935  0.0188  0.8535
  301UNL     H1 2282   1.911   1.176   0.641  1.9385 -2.5325 -0.7748
  301UNL     C2 2283   1.821   1.013   0.509  0.9765  0.5450 -0.4168
  301UNL     C3 2284   1.839   1.140   0.568 -0.2227  0.3206 -0.2160
  301UNL     C4 2285   1.692   1.145   0.421 -0.6710  0.2038  0.1012
  301UNL     C5 2286   1.566   1.186   0.347  0.3181  0.2934 -0.4397
  301UNL     N6 2287   1.737   1.021   0.414 -0.1614  0.7333 -0.2515
  301UNL     N7 2288   1.756   1.224   0.509  0.5258  0.4058 -0.3665
  301UNL     H8 2289   1.580   1.179   0.238  0.7818  0.8942 -0.4271
  301UNL     H9 2290   1.483   1.121   0.376  1.6294 -0.4464  1.9582
  301UNL    H10 2291   1.523   1.284   0.370 -2.8571 -1.3718  1.3794
  302UNL     H0 2292   1.874   0.114   0.451  1.0204 -1.0186 -1.4179
  302UNL     H1 2293   1.662   0.065   0.618  0.3570  3.0740 -0.7749
  302UNL     C2 2294   1.867   0.042   0.532 -0.8531  0.4286 -0.2131
  302UNL     C3 2295   1.757   0.013   0.619 -0.8418  0.7126 -0.3922
  302UNL     C4 2296   1.933  -0.079   0.693  0.2170  0.1349  0.0580
  302UNL     C5 2297   2.017  -0.180   0.763 -0.1919  0.4444  0.0173
  302UNL     N6 2298   1.971  -0.017   0.584 -0.6059 -0.0654 -0.4820
  302UNL     N7 2299   1.799  -0.060   0.718  0.4174  0.6347 -0.0605
  302UNL     H8 2300   2.122  -0.152   0.778  0.0127 -0.0743 -0.3857
  302UNL     H9 2301   2.011  -0.280   0.718 -0.2259  0.1658  0.6197
  302UNL    H10 2302   1.977  -0.178   0.865 -0.7258  0.5786 -0.1920
  303UNL     H0 2303   1.894   0.393   0.273  0.7353 -0.0106  0.8804
  303UNL     H1 2304   1.672   0.551   0.330  0.3708 -0.2494  0.7568
  303UNL     C2 2305   1.880   0.501   0.274  0.2055 -0.0570 -0.0496
  303UNL     C3 2306   1.773   0.582   0.305  0.5140 -0.0710  1.5311
  303UNL     C4 2307   1.940   0.712   0.258 -0.1111 -0.5785  0.1904
  303UNL     C5 2308   2.026   0.837   0.225  0.4750 -0.0502 -0.5607
  303UNL     N6 2309   1.980   0.581   0.246 -0.5407 -0.6204  0.1632
  303UNL     N7 2310   1.805   0.712   0.286 -0.5874  0.6907  0.1518
  303UNL     H8 2311   1.953   0.916   0.204  0.0302  1.0967  4.0263
  303UNL     H9 2312   2.078   0.820   0.130  0.2475 -0.7180 -0.5753
  303UNL    H10 2313   2.097   0.861   0.306 -1.8462  0.8202  1.3575
  304UNL     H0 2314   2.308   0.010   0.262 -1.1475 -1.2108 -0.7007
  304UNL     H1 2315   2.252   0.239   0.105 -4.1063 -2.4264 -1.3247
  304UNL     C2 2316   2.263   0.104   0.290  0.7346 -0.3481 -0.4021
  304UNL     C3 2317   2.239   0.227   0.212 -0.0978  0.3104 -0.3309
  304UNL     C4 2318   2.178   0.262   0.410 -0.5887  0.0483 -0.5372
  304UNL     C5 2319   2.117   0.331   0.529  0.4064 -0.3629 -0.3281
  304UNL     N6 2320   2.198   0.135   0.402  0.1951  0.8337 -0.4006
  304UNL     N7 2321   2.194   0.322   0.284  0.2950 -0.2074 -0.3842
  304UNL     H8 2322   2.035   0.272   0.571  0.1771 -0.7212 -1.2613
  304UNL     H9 2323   2.074   0.430   0.510  0.1730 -0.5781 -0.9402
  304UNL    H10 2324   2.193   0.342   0.608 -0.6497 -1.2253  0.8428
  305UNL     H0 2325   0.699   0.726   0.483  0.7554  0.8592  1.2405
  305UNL     H1 2326   0.915   0.822   0.625  1.1051  0.4286 -0.8891
  305UNL     C2 2327   0.804   0.705   0.464  0.3598  0.0962 -0.2735
  305UNL     C3 2328   0.913   0.747   0.546 -0.0095 -0.9780  0.4159
  305UNL     C4 2329   0.970   0.588   0.423  0.5370  0.4364 -0.3300
  305UNL     C5 2330   1.046   0.469   0.384 -0.0118  0.3712 -0.1178
  305UNL     N6 2331   0.843   0.603   0.391 -0.1742 -0.1256 -0.4511
  305UNL     N7 2332   1.015   0.676   0.517  0.0218 -0.2802  0.5274
  305UNL     H8 2333   1.147   0.492   0.347  0.0227  1.6887  0.6977
  305UNL     H9 2334   1.060   0.394   0.462  1.3593 -0.1316 -0.8033
  305UNL    H10 2335   1.013   0.419   0.292  2.7063  0.7502 -1.4158
  306UNL     H0 2336   2.375   0.201   0.976 -0.4879  2.6788 -0.7768
  306UNL     H1 2337   2.127   0.158   0.828  0.6909 -0.9590  3.1727
  306UNL     C2 2338   2.351   0.163   0.877 -0.1603  0.6795 -0.1265
  306UNL     C3 2339   2.230   0.138   0.800  0.0261 -0.3427 -0.1234
  306UNL     C4 2340   2.401   0.058   0.700 -0.1667 -0.1855  0.7367
  306UNL     C5 2341   2.494   0.015   0.586 -0.4318  0.3192 -0.2650
  306UNL     N6 2342   2.449   0.116   0.805  0.5299  0.2241 -0.1801
  306UNL     N7 2343   2.268   0.078   0.690  0.1653  1.0257 -0.6186
  306UNL     H8 2344   2.587   0.073   0.575 -1.6798  2.3805 -0.4877
  306UNL     H9 2345   2.443   0.037   0.491 -3.0148  0.3883  1.0664
  306UNL    H10 2346   2.521  -0.091   0.585 -0.9596  0.0747  2.6479
  307Zn      Zn 2347   1.159   0.167   1.512  0.0799 -0.1054  0.1996
  308Zn      Zn 2348   1.219  -0.916   2.051 -0.1585 -0.1699  0.0823
  309Zn      Zn 2349   0.713  -0.598   2.072 -0.1635  0.4881  0.0039
  310Zn      Zn 2350   1.671  -0.173   1.468 -0.0539  0.1325  0.2051
  311Zn      Zn 2351   1.703  -0.711   1.748 -0.4204 -0.0838  0.2089
  312Zn      Zn 2352   0.691  -0.066   1.782 -0.1346 -0.0188 -0.0365
  313UNL     H0 2353   0.802  -0.319   2.198 -1.0880 -1.4564 -1.5106
  313UNL     H1 2354   0.809  -0.306   2.484 -0.3234  0.3946 -0.2655
  313UNL     C2 2355   0.771  -0.391   2.273 -0.5444 -0.7819 -0.6232
  313UNL     C3 2356   0.780  -0.384   2.415 -0.0379  0.3663 -0.3518
  313UNL     C4 2357   0.719  -0.571   2.356 -0.3483 -1.0327  0.0035
  313UNL     C5 2358   0.683  -0.716   2.353  0.1845  0.1498  0.1503
  313UNL     N6 2359   0.728  -0.507   2.240  0.2177 -0.6567 -0.7049
  313UNL     N7 2360   0.733  -0.496   2.467  0.2136  0.1488 -0.0168
  313UNL     H8 2361   0.767  -0.786   2.337  0.9753  1.1214 -0.0483
  313UNL     H9 2362   0.623  -0.728   2.262 -0.1533  0.8573  0.2817
  313UNL    H10 2363   0.627  -0.755   2.439 -1.6108 -1.4172 -1.6226
  314UNL     H0 2364   1.339  -1.190   2.154 -0.2149 -0.0515  0.4294
  314UNL     H1 2365   1.357  -1.417   2.001 -1.3493  0.7265  2.8433
  314UNL     C2 2366   1.321  -1.204   2.048 -0.2786  0.4180  0.3762
  314UNL     C3 2367   1.322  -1.319   1.970  0.5409  0.8384  0.7519
  314UNL     C4 2368   1.230  -1.152   1.865 -0.4515 -0.8185 -0.2984
  314UNL     C5 2369   1.171  -1.075   1.749  0.1505 -0.1298  0.2549
  314UNL     N6 2370   1.274  -1.102   1.979 -0.4660 -0.3498  0.2472
  314UNL     N7 2371   1.263  -1.287   1.859  0.5633 -0.4698  0.3657
  314UNL     H8 2372   1.117  -1.134   1.675  2.0513 -0.0184 -1.2846
  314UNL     H9 2373   1.249  -1.035   1.684 -0.6044 -0.3679 -0.8245
  314UNL    H10 2374   1.118  -0.984   1.781 -0.8865 -0.3092 -0.8835
  315UNL     H0 2375   0.930  -0.531   1.861 -0.4566 -0.9016 -0.8928
  315UNL     H1 2376   0.901  -0.288   1.696 -0.2115 -0.2297 -0.4782
  315UNL     C2 2377   0.858  -0.451   1.857  0.0019 -0.4356 -0.0766
  315UNL     C3 2378   0.845  -0.331   1.778  0.0805 -0.3319 -0.3294
  315UNL     C4 2379   0.687  -0.340   1.918  0.1887  0.4659 -0.2999
  315UNL     C5 2380   0.559  -0.306   2.002 -0.1394 -0.2421  0.0778
  315UNL     N6 2381   0.758  -0.449   1.946 -0.7062  0.3511  0.5912
  315UNL     N7 2382   0.750  -0.257   1.832  0.8323  0.4171 -0.5894
  315UNL     H8 2383   0.467  -0.337   1.951 -1.0676  3.0495 -0.4910
  315UNL     H9 2384   0.559  -0.199   2.026  2.3073 -0.1156 -0.2090
  315UNL    H10 2385   0.550  -0.373   2.088  0.8871 -0.0193  0.3665
  316UNL     H0 2386   0.660   0.055   1.507 -0.6999  0.3786  2.5389
  316UNL     H1 2387   0.873   0.174   1.370 -1.0281 -1.5450 -0.7900
  316UNL     C2 2388   0.765   0.061   1.534  0.0191  0.4428 -0.0147
  316UNL     C3 2389   0.869   0.125   1.467 -0.3113  0.3290  0.2552
  316UNL     C4 2390   0.929   0.044   1.655 -0.5842 -0.3905  0.4108
  316UNL     C5 2391   1.017   0.012   1.774  1.0125  0.2553  0.1457
  316UNL     N6 2392   0.801   0.012   1.649 -0.6104 -0.2808  0.5451
  316UNL     N7 2393   0.975   0.110   1.546  0.3138 -0.3435  0.5286
  316UNL     H8 2394   1.013   0.099   1.840  0.7053  0.4560 -0.1283
  316UNL     H9 2395   1.119   0.008   1.734  1.8653  1.6723  2.0101
  316UNL    H10 2396   0.986  -0.078   1.827 -0.2749 -0.5245 -1.7947
  317UNL     H0 2397   0.727  -0.907   2.017 -0.2545  1.6220 -0.3739
  317UNL     H1 2398   0.967  -1.026   1.941  0.3359 -0.3240 -0.4223
  317UNL     C2 2399   0.827  -0.864   2.015  0.1632  0.6898 -0.0883
  317UNL     C3 2400   0.948  -0.926   1.978 -0.0603 -0.3346 -0.5904
  317UNL     C4 2401   0.980  -0.741   2.070  0.1354 -0.1204 -0.1585
  317UNL     C5 2402   1.047  -0.613   2.122  0.2369  0.2337  0.4362
  317UNL     N6 2403   0.847  -0.744   2.061  0.2835 -0.0426  0.2548
  317UNL     N7 2404   1.043  -0.854   2.032 -0.4321 -0.1700 -0.3668
  317UNL     H8 2405   1.014  -0.518   2.079 -1.8362 -0.2208  0.9089
  317UNL     H9 2406   1.156  -0.616   2.119  0.2519 -3.5851 -2.2874
  317UNL    H10 2407   1.020  -0.603   2.228  0.8782  1.4564  0.4940
  318UNL     H0 2408   1.903  -0.005   1.032 -0.1748  1.7021  0.1449
  318UNL     H1 2409   1.887  -0.007   1.322 -1.1547 -0.8191  0.6886
  318UNL     C2 2410   1.827  -0.046   1.097 -0.6428  0.8467 -0.9128
  318UNL     C3 2411   1.826  -0.039   1.238 -1.2893  0.5799  0.2180
  318UNL     C4 2412   1.659  -0.155   1.164 -0.4017  0.1479  0.0657
  318UNL     C5 2413   1.519  -0.217   1.169 -0.7542  0.1634 -0.5455
  318UNL     N6 2414   1.729  -0.121   1.054  0.9002  0.1467 -0.5648
  318UNL     N7 2415   1.719  -0.109   1.276  0.1315 -0.2157 -0.0352
  318UNL     H8 2416   1.436  -0.148   1.191  1.3078  2.8321 -0.5050
  318UNL     H9 2417   1.517  -0.286   1.255 -1.6057 -0.1252 -0.7888
  318UNL    H10 2418   1.496  -0.268   1.075 -1.9954  1.5331 -1.0263
  319UNL     H0 2419   1.361   0.216   1.720 -1.3143 -1.2681  1.2764
  319UNL     H1 2420   1.412   0.482   1.808 -1.0541 -0.1199  1.3093
  319UNL     C2 2421   1.304   0.307   1.703 -0.0656 -0.7991 -0.7250
  319UNL     C3 2422   1.331   0.439   1.750 -0.0128  0.3287 -0.5422
  319UNL     C4 2423   1.158   0.437   1.632 -0.5490  0.4365  0.6679
  319UNL     C5 2424   1.039   0.492   1.559  0.7687  0.0174 -0.4220
  319UNL     N6 2425   1.195   0.311   1.635 -0.2051  0.1952 -0.6738
  319UNL     N7 2426   1.237   0.519   1.705 -0.3993  0.3251  0.0142
  319UNL     H8 2427   0.957   0.419   1.560  0.4153  0.3629  1.6061
  319UNL     H9 2428   1.007   0.590   1.595 -0.5819 -0.0572 -1.3935
  319UNL    H10 2429   1.065   0.520   1.457 -1.7508  0.7541 -0.9260
  320UNL     H0 2430   1.420  -0.563   1.723  2.4282  0.5203  0.8875
  320UNL     H1 2431   1.199  -0.631   1.870  1.5395  2.8829 -0.0789
  320UNL     C2 2432   1.402  -0.646   1.790 -0.2753  0.2251 -0.0535
  320UNL     C3 2433   1.291  -0.687   1.872 -0.1867 -0.2020 -0.1766
  320UNL     C4 2434   1.458  -0.816   1.894 -0.2962 -0.8542 -1.2434
  320UNL     C5 2435   1.546  -0.934   1.949  0.0265 -0.1993 -0.1206
  320UNL     N6 2436   1.505  -0.730   1.805  0.5930  0.1610 -0.5580
  320UNL     N7 2437   1.328  -0.798   1.929  0.2378  0.1988 -0.0178
  320UNL     H8 2438   1.501  -0.959   2.045  2.5626 -3.1905  0.4583
  320UNL     H9 2439   1.653  -0.916   1.964 -0.4512  1.5789  1.4595
  320UNL    H10 2440   1.521  -1.014   1.878  0.6767  2.3898 -3.4972
  321UNL     H0 2441   1.416  -0.290   1.562  0.9693  0.9541  1.0416
  321UNL     H1 2442   1.163  -0.150   1.554  0.3968 -0.4955 -0.3434
  321UNL     C2 2443   1.385  -0.188   1.546 -0.6538  0.3535  0.1883
  321UNL     C3 2444   1.263  -0.111   1.546  0.2817  0.0143  0.5203
  321UNL     C4 2445   1.433   0.006   1.506  0.2072  0.3821  0.2813
  321UNL     C5 2446   1.507   0.123   1.452  0.0983  0.3623  0.4798
  321UNL     N6 2447   1.488  -0.112   1.514  0.4159  0.1598  0.2928
  321UNL     N7 2448   1.294   0.013   1.517 -0.7696 -0.7335 -0.0358
  321UNL     H8 2449   1.482   0.135   1.346 -0.5521  1.3929  0.7400
  321UNL     H9 2450   1.616   0.108   1.455  0.1421  0.6535  3.4971
  321UNL    H10 2451   1.480   0.210   1.512 -0.9538 -0.1790  0.8110
  322UNL     H0 2452   1.778  -0.688   1.461 -1.4721 -0.7697  0.9287
  322UNL     H1 2453   1.676  -0.462   1.305  0.5408  0.1839  0.1553
  322UNL     C2 2454   1.748  -0.586   1.484 -0.0930 -0.3041  0.7368
  322UNL     C3 2455   1.696  -0.472   1.410  0.6866  0.2629  0.1353
  322UNL     C4 2456   1.705  -0.442   1.618 -0.4755 -0.1292 -0.3838
  322UNL     C5 2457   1.674  -0.367   1.748 -0.1584  0.0040 -0.0998
  322UNL     N6 2458   1.743  -0.567   1.612 -0.4597 -0.5422  0.5690
  322UNL     N7 2459   1.695  -0.375   1.500  0.1022  0.6926 -0.1759
  322UNL     H8 2460   1.588  -0.401   1.806  1.2026 -3.3433  0.1714
  322UNL     H9 2461   1.653  -0.261   1.729 -1.9499 -0.2192  0.4986
  322UNL    H10 2462   1.757  -0.374   1.821  2.8761  0.6616 -3.2173
  323UNL     H0 2463   0.208   0.033   1.648  1.3266  2.8323  4.1939
  323UNL     H1 2464   0.406   0.082   1.822 -0.5358 -0.1407  0.9393
  323UNL     C2 2465   0.305  -0.013   1.637 -0.2789 -0.1188 -0.2245
  323UNL     C3 2466   0.404   0.011   1.740  0.3831 -0.0738  0.8437
  323UNL     C4 2467   0.462  -0.141   1.604  0.1493 -0.6450  0.6077
  323UNL     C5 2468   0.545  -0.250   1.539  0.1208 -0.3055  0.9454
  323UNL     N6 2469   0.338  -0.115   1.567  0.4806 -0.6787 -0.4284
  323UNL     N7 2470   0.513  -0.062   1.707  0.6303 -0.1981  0.3437
  323UNL     H8 2471   0.517  -0.268   1.434  1.4680 -2.1579  0.8591
  323UNL     H9 2472   0.652  -0.229   1.540  0.1924 -0.6295  2.6132
  323UNL    H10 2473   0.519  -0.351   1.572 -0.7084  0.0218  1.3351
  324UNL     H0 2474   1.919  -0.575   2.204 -1.3174  0.8074 -0.7302
  324UNL     H1 2475   1.690  -0.655   2.056 -0.3693  0.3358 -1.6927
  324UNL     C2 2476   1.905  -0.596   2.099 -1.2980  0.7554 -0.7226
  324UNL     C3 2477   1.792  -0.641   2.025 -0.0198  0.5808 -0.4720
  324UNL     C4 2478   1.958  -0.634   1.902  0.3118 -0.7580  0.0404
  324UNL     C5 2479   2.051  -0.637   1.781  0.9237  0.3574 -0.0375
  324UNL     N6 2480   2.007  -0.594   2.015  0.0693 -0.1488 -0.2557
  324UNL     N7 2481   1.823  -0.664   1.900 -0.3234  0.3482  1.0979
  324UNL     H8 2482   2.155  -0.648   1.816  0.9977  0.2171 -0.3001
  324UNL     H9 2483   2.037  -0.548   1.719  1.9753 -1.2593 -2.8253
  324UNL    H10 2484   2.020  -0.719   1.716  1.9048  0.1049 -0.2072
  325Zn      Zn 2485   0.710  -0.546   2.651  0.0641 -0.3531  0.1851
  326Zn      Zn 2486   0.762  -1.623   3.294  0.2831 -0.4108  0.2403
  327Zn      Zn 2487   0.264  -1.277   3.273  0.0711 -0.3685 -0.2782
  328Zn      Zn 2488   1.197  -0.909   2.651  0.1384  0.2067 -0.2706
  329Zn      Zn 2489   1.220  -1.423   2.946  0.1089 -0.2415  0.1413
  330Zn      Zn 2490   0.264  -0.742   2.982 -0.1685  0.0996 -0.2120
  331UNL     H0 2491   0.243  -1.002   3.455 -1.7752 -1.5824 -0.9773
  331UNL     H1 2492   0.375  -1.016   3.697  0.4133 -0.0977  0.5491
  331UNL     C2 2493   0.267  -1.087   3.517  0.0831 -0.2134  0.3298
  331UNL     C3 2494   0.326  -1.093   3.640  0.0675  0.3673  0.2048
  331UNL     C4 2495   0.277  -1.289   3.582  0.4880  0.2970  0.1716
  331UNL     C5 2496   0.241  -1.437   3.578 -0.0632 -0.1182  0.4766
  331UNL     N6 2497   0.244  -1.215   3.477 -0.3104 -0.1952 -0.3050
  331UNL     N7 2498   0.323  -1.216   3.687  0.4642  0.0474 -0.5833
  331UNL     H8 2499   0.296  -1.485   3.496  1.1222 -2.7079  2.6321
  331UNL     H9 2500   0.132  -1.452   3.570  0.0838 -0.3319 -1.9591
  331UNL    H10 2501   0.266  -1.494   3.668 -2.3235 -2.2772 -0.1304
  332UNL     H0 2502   0.814  -1.908   3.443 -1.7312  1.0975  0.1394
  332UNL     H1 2503   0.824  -2.133   3.272  1.9187  0.3578 -2.7533
  332UNL     C2 2504   0.782  -1.922   3.341  0.7064 -0.9227 -0.4421
  332UNL     C3 2505   0.789  -2.033   3.252 -0.2970  0.2650  0.1038
  332UNL     C4 2506   0.725  -1.866   3.140  0.7295 -0.0260  0.2012
  332UNL     C5 2507   0.686  -1.784   3.014 -0.3407  0.6194  0.2248
  332UNL     N6 2508   0.747  -1.815   3.266 -0.4710 -0.5425 -0.3082
  332UNL     N7 2509   0.751  -1.996   3.130  0.4934  0.1997  0.0141
  332UNL     H8 2510   0.765  -1.796   2.938 -0.7622 -0.9478  0.0068
  332UNL     H9 2511   0.670  -1.677   3.032 -0.2354  0.2894  2.4945
  332UNL    H10 2512   0.595  -1.825   2.968 -0.0511 -1.5498  1.4684
  333UNL     H0 2513   0.480  -1.207   3.053 -2.0761 -0.6263  0.6744
  333UNL     H1 2514   0.514  -0.935   2.950 -0.9062  0.0424 -1.2964
  333UNL     C2 2515   0.422  -1.117   3.067 -0.4311  0.6091 -0.0917
  333UNL     C3 2516   0.442  -0.984   3.013 -0.1171  0.8507  0.2942
  333UNL     C4 2517   0.255  -1.011   3.120 -1.5751 -0.8663  0.2875
  333UNL     C5 2518   0.125  -0.963   3.184  0.2796  0.2045 -0.2399
  333UNL     N6 2519   0.319  -1.115   3.148  0.6066  0.1134 -0.6488
  333UNL     N7 2520   0.333  -0.921   3.050 -0.5827  0.7805  0.4167
  333UNL     H8 2521   0.134  -1.001   3.286  1.1962  0.5508 -0.1847
  333UNL     H9 2522   0.037  -1.009   3.137  0.5228 -0.8504  0.3062
  333UNL    H10 2523   0.104  -0.856   3.174 -1.9274 -0.3490 -2.9694
  334UNL     H0 2524   0.202  -0.659   2.701  0.3133 -1.1477 -0.4394
  334UNL     H1 2525   0.393  -0.575   2.515 -1.4749 -3.5587 -0.9238
  334UNL     C2 2526   0.308  -0.640   2.711  0.0357  0.3315 -0.0184
  334UNL     C3 2527   0.409  -0.594   2.620  0.6294  0.3715 -0.3161
  334UNL     C4 2528   0.488  -0.623   2.824 -0.2527  0.1808  0.4453
  334UNL     C5 2529   0.571  -0.603   2.946 -0.3726 -0.4266 -0.4454
  334UNL     N6 2530   0.361  -0.656   2.829  0.2169 -0.4116 -0.1549
  334UNL     N7 2531   0.521  -0.587   2.692 -0.0431  0.0774 -0.4666
  334UNL     H8 2532   0.532  -0.662   3.030 -1.7811  1.6110  0.4013
  334UNL     H9 2533   0.554  -0.501   2.980  0.7290 -0.1847 -0.5767
  334UNL    H10 2534   0.679  -0.609   2.928 -0.2073  1.9172 -0.5696
  335UNL     H0 2535   0.246  -1.589   3.223 -0.1033  1.9676  0.6633
  335UNL     H1 2536   0.475  -1.743   3.221 -0.0788  0.5568 -2.4437
  335UNL     C2 2537   0.350  -1.561   3.234  0.7007 -0.4140 -0.3418
  335UNL     C3 2538   0.469  -1.636   3.233 -0.3232  0.3717 -0.4929
  335UNL     C4 2539   0.511  -1.446   3.286 -0.1206 -1.0218 -0.4236
  335UNL     C5 2540   0.586  -1.317   3.326  0.3654  0.1443  0.4738
  335UNL     N6 2541   0.382  -1.438   3.250 -0.2991 -1.0020 -0.5218
  335UNL     N7 2542   0.573  -1.566   3.272  0.0246 -0.2257 -0.2933
  335UNL     H8 2543   0.621  -1.258   3.241  0.1604 -0.3322  0.0569
  335UNL     H9 2544   0.670  -1.328   3.396 -0.0849 -2.0816  0.7321
  335UNL    H10 2545   0.520  -1.246   3.379  1.7018  1.7032  0.1376
  336UNL     H0 2546   1.404  -0.720   2.216 -0.4197 -0.3131 -0.8727
  336UNL     H1 2547   1.416  -0.732   2.497  0.6083  0.8823 -0.9794
  336UNL     C2 2548   1.348  -0.783   2.283 -0.7961  0.2677 -0.6353
  336UNL     C3 2549   1.348  -0.781   2.429  0.1405 -0.4411  0.3831
  336UNL     C4 2550   1.212  -0.920   2.353 -0.0558  0.1263 -0.0436
  336UNL     C5 2551   1.092  -1.014   2.343 -0.2189 -0.1655  0.1146
  336UNL     N6 2552   1.268  -0.876   2.242  0.2917 -0.4224  0.3076
  336UNL     N7 2553   1.262  -0.866   2.474  0.2509 -0.6422  0.7821
  336UNL     H8 2554   1.052  -1.049   2.439 -1.9522 -0.0653 -0.5429
  336UNL     H9 2555   1.113  -1.104   2.284  0.0424 -1.3386  1.9133
  336UNL    H10 2556   1.013  -0.961   2.288 -0.0500  0.4099  0.4145
  337UNL     H0 2557   0.868  -0.502   2.909 -2.0163 -0.9493 -0.9368
  337UNL     H1 2558   0.911  -0.252   3.014 -1.8574  2.9140  0.7021
  337UNL     C2 2559   0.833  -0.408   2.870 -0.0879  0.3813  0.3628
  337UNL     C3 2560   0.852  -0.282   2.928  0.7163 -0.7705 -0.0174
  337UNL     C4 2561   0.700  -0.275   2.776 -1.1203  0.3523 -0.1377
  337UNL     C5 2562   0.603  -0.222   2.679 -0.1123  0.3627  0.2432
  337UNL     N6 2563   0.743  -0.398   2.771  0.5035  0.0952 -0.1720
  337UNL     N7 2564   0.770  -0.199   2.863  0.1382  0.1151 -0.0207
  337UNL     H8 2565   0.525  -0.171   2.737  2.3383  2.5812  1.8396
  337UNL     H9 2566   0.649  -0.149   2.611 -1.5243  0.2600 -0.8689
  337UNL    H10 2567   0.551  -0.298   2.618 -0.2553 -0.7232  1.6589
  338UNL     H0 2568   0.949  -1.339   2.886  1.1133  2.0322  2.6142
  338UNL     H1 2569   0.730  -1.412   3.030  0.8581 -0.2557 -1.4812
  338UNL     C2 2570   0.938  -1.415   2.962 -0.3743 -0.1552  0.3566
  338UNL     C3 2571   0.828  -1.456   3.042  0.4182 -0.8786  0.1487
  338UNL     C4 2572   1.008  -1.544   3.103 -0.1825  0.6300  0.2497
  338UNL     C5 2573   1.094  -1.642   3.174 -0.2210  0.2230 -0.7817
  338UNL     N6 2574   1.049  -1.474   3.008  0.1145  0.1975 -0.0400
  338UNL     N7 2575   0.870  -1.543   3.129 -0.8620 -0.1945  0.5999
  338UNL     H8 2576   1.200  -1.646   3.145  0.4057  0.7090  1.2491
  338UNL     H9 2577   1.046  -1.740   3.184 -1.5693  0.7532 -1.8177
  338UNL    H10 2578   1.106  -1.610   3.278  2.1095 -1.3027 -0.5037
  339UNL     H0 2579   0.920  -1.009   2.708  1.5447  0.0424  0.6155
  339UNL     H1 2580   0.702  -0.835   2.771 -0.0430 -0.2352  0.4193
  339UNL     C2 2581   0.909  -0.902   2.697  0.4368 -0.1653 -0.4732
  339UNL     C3 2582   0.799  -0.816   2.726 -0.1207  0.5474  0.5764
  339UNL     C4 2583   0.963  -0.713   2.659  0.7881 -0.4703 -0.7868
  339UNL     C5 2584   1.052  -0.604   2.615  0.1324 -0.5060  0.4567
  339UNL     N6 2585   1.012  -0.831   2.680 -0.0197 -0.0022  0.6387
  339UNL     N7 2586   0.836  -0.699   2.697  0.4434 -0.5602 -0.1725
  339UNL     H8 2587   1.155  -0.626   2.584  0.8241 -0.0050  2.2597
  339UNL     H9 2588   1.050  -0.515   2.680 -0.7951  2.0181 -2.7534
  339UNL    H10 2589   1.021  -0.563   2.518 -0.5960 -3.3454 -0.5895
  340UNL     H0 2590   1.286  -1.408   2.645 -1.3981 -0.0430 -0.2763
  340UNL     H1 2591   1.256  -1.162   2.509  1.2806  0.2617  0.6521
  340UNL     C2 2592   1.269  -1.307   2.679 -0.6439  0.0230 -0.0714
  340UNL     C3 2593   1.247  -1.184   2.615  0.7477 -0.5405  0.4498
  340UNL     C4 2594   1.222  -1.162   2.817 -0.1896 -0.0972 -0.2110
  340UNL     C5 2595   1.175  -1.093   2.944  0.0626  0.2589  0.7996
  340UNL     N6 2596   1.229  -1.291   2.804 -0.1064  0.4724  0.7299
  340UNL     N7 2597   1.216  -1.090   2.700  0.2897  0.1645 -0.0761
  340UNL     H8 2598   1.099  -1.016   2.923  0.6159  1.2189  2.1711
  340UNL     H9 2599   1.247  -1.045   3.011 -1.3138  1.8653  1.2314
  340UNL    H10 2600   1.124  -1.164   3.010  2.1411 -0.1196  2.0666
  341UNL     H0 2601  -0.258  -0.724   2.885  0.2238  0.3197  0.4812
  341UNL     H1 2602  -0.008  -0.604   3.008  2.4442 -0.0557 -0.2916
  341UNL     C2 2603  -0.153  -0.740   2.867 -0.0024  0.0894 -0.7153
  341UNL     C3 2604  -0.033  -0.679   2.935  0.4995  0.2957 -0.0229
  341UNL     C4 2605   0.017  -0.839   2.805 -0.2083  1.0303 -0.3433
  341UNL     C5 2606   0.107  -0.926   2.721  0.4182 -0.4419 -0.0211
  341UNL     N6 2607  -0.112  -0.828   2.781  0.2985  0.0989 -0.7419
  341UNL     N7 2608   0.069  -0.759   2.901 -0.2662 -0.6025 -0.1293
  341UNL     H8 2609   0.213  -0.924   2.752  0.6109 -1.0414 -0.6231
  341UNL     H9 2610   0.084  -1.033   2.727 -1.0990 -0.1245  0.0873
  341UNL    H10 2611   0.118  -0.896   2.617 -0.1136 -1.1087 -0.2735
  342UNL     H0 2612   1.459  -1.396   3.413 -0.2875 -1.6165 -0.1370
  342UNL     H1 2613   1.216  -1.428   3.274  0.3311 -0.9659 -0.0911
  342UNL     C2 2614   1.431  -1.377   3.310 -0.7982 -0.0664  0.2619
  342UNL     C3 2615   1.311  -1.391   3.236 -0.2182  0.4124 -0.1752
  342UNL     C4 2616   1.472  -1.348   3.109 -0.1109  1.3525 -0.2514
  342UNL     C5 2617   1.553  -1.355   2.982  0.2418 -0.2354 -0.2839
  342UNL     N6 2618   1.519  -1.329   3.230  0.0334  0.0968  0.2772
  342UNL     N7 2619   1.335  -1.384   3.108  0.0052 -0.4400  0.5338
  342UNL     H8 2620   1.507  -1.423   2.908 -1.7837  0.0091  0.6833
  342UNL     H9 2621   1.657  -1.379   3.007  0.3509  1.0183  0.5365
  342UNL    H10 2622   1.540  -1.256   2.938 -0.3487 -0.1827  0.0011
  343Zn      Zn 2623   0.268  -1.228   3.881  0.2956  0.1772  0.0082
  344Zn      Zn 2624   2.199   0.444  -0.342 -0.0714  0.0869  0.2128
  345Zn      Zn 2625   1.726   0.829  -0.342  0.1807  0.0596  0.3377
  346Zn      Zn 2626   0.736  -1.601   3.874  0.1799  0.0352  0.0425
  347Zn      Zn 2627   2.700   0.662  -0.619  0.0103  0.3096  0.0368
  348Zn      Zn 2628   1.702   1.345  -0.664  0.3403 -0.2437 -0.0396
  349UNL     H0 2629   1.739   1.075  -0.197 -0.1712 -0.4454  0.0181
  349UNL     H1 2630   1.739   1.119   0.070 -0.2231  1.0377 -1.6065
  349UNL     C2 2631   1.748   1.003  -0.117 -0.0635  0.3085  0.7005
  349UNL     C3 2632   1.734   1.021   0.024 -0.7384  0.1754  0.2209
  349UNL     C4 2633   1.719   0.820  -0.036 -0.3018  0.6077 -0.1092
  349UNL     C5 2634   1.706   0.669  -0.030  0.2793 -0.2985 -0.1509
  349UNL     N6 2635   1.727   0.881  -0.152 -0.3662  0.3589 -0.1813
  349UNL     N7 2636   1.719   0.902   0.075 -0.2945 -0.3317 -0.6310
  349UNL     H8 2637   1.685   0.636   0.072 -1.7231  2.2441  0.3745
  349UNL     H9 2638   1.798   0.624  -0.069 -0.3387 -0.7863 -1.0869
  349UNL    H10 2639   1.622   0.648  -0.098 -0.3515 -0.3293  0.6289
  350UNL     H0 2640   2.300   0.216  -0.233  0.8057  0.4659  0.1774
  350UNL     H1 2641   2.339  -0.036  -0.362  1.5286  0.7293 -0.8350
  350UNL     C2 2642   2.269   0.174  -0.328  0.1618  0.6745  0.2899
  350UNL     C3 2643   2.285   0.049  -0.401 -0.0928  0.1231 -0.0220
  350UNL     C4 2644   2.209   0.204  -0.531  0.2039  0.8072 -0.2747
  350UNL     C5 2645   2.186   0.280  -0.657  0.1059 -0.1427 -0.6296
  350UNL     N6 2646   2.207   0.251  -0.407 -0.0061  0.1162  0.0096
  350UNL     N7 2647   2.249   0.069  -0.530 -0.0460  0.0923 -0.2517
  350UNL     H8 2648   2.102   0.350  -0.653  1.9017  2.2203 -1.9251
  350UNL     H9 2649   2.155   0.211  -0.736  0.9016  0.5003 -1.5202
  350UNL    H10 2650   2.276   0.333  -0.691  1.0776 -0.4344  1.3153
  351UNL     H0 2651   1.915   0.894  -0.581  0.2418  0.0116  0.3561
  351UNL     H1 2652   1.915   1.126  -0.719 -1.7901 -0.3224 -0.9646
  351UNL     C2 2653   1.855   0.981  -0.558  0.5834  0.1958  0.5506
  351UNL     C3 2654   1.853   1.108  -0.633 -1.2441  0.1502 -0.4692
  351UNL     C4 2655   1.700   1.097  -0.490 -0.1644 -0.2208  0.4619
  351UNL     C5 2656   1.569   1.136  -0.428 -0.1338  0.3648 -0.1820
  351UNL     N6 2657   1.768   0.991  -0.458  0.1665  0.3925 -0.1488
  351UNL     N7 2658   1.755   1.182  -0.585 -0.2850  0.3982 -0.7767
  351UNL     H8 2659   1.589   1.168  -0.325  0.5018 -0.7796  0.0714
  351UNL     H9 2660   1.504   1.049  -0.411  1.1507 -0.6922 -0.4987
  351UNL    H10 2661   1.514   1.220  -0.472 -0.2710 -0.1541 -1.0202
  352UNL     H0 2662   1.723   1.381  -0.960 -0.3416 -0.7436  1.2522
  352UNL     H1 2663   1.967   1.490  -1.087  2.5925  2.0065  0.7338
  352UNL     C2 2664   1.820   1.412  -0.923  0.2588  0.1780 -0.9402
  352UNL     C3 2665   1.937   1.466  -0.985 -0.0076  0.0292 -0.3717
  352UNL     C4 2666   1.968   1.444  -0.777  0.0034 -0.0438 -0.3566
  352UNL     C5 2667   2.044   1.437  -0.643 -0.3798  0.1330 -0.2236
  352UNL     N6 2668   1.848   1.394  -0.795  0.2482 -0.3257 -0.9702
  352UNL     N7 2669   0.069  -1.289   3.906 -0.0981  0.2498 -0.1703
  352UNL     H8 2670   2.017   1.351  -0.581 -2.0254  1.2677  0.7123
  352UNL     H9 2671   2.020   1.521  -0.576  1.0954 -0.6656  1.3948
  352UNL    H10 2672   2.152   1.443  -0.660 -0.2662 -1.8515 -0.3712
  353UNL     H0 2673   1.694   0.537  -0.415 -0.6263 -1.8605  1.7778
  353UNL     H1 2674   1.911   0.354  -0.451 -2.0411  0.0931 -0.3428
  353UNL     C2 2675   1.801   0.547  -0.403 -0.3584 -0.3754 -0.9224
  353UNL     C3 2676   1.909   0.454  -0.411  0.5056  0.1126 -0.0892
  353UNL     C4 2677   1.976   0.646  -0.343 -1.0246  0.2890 -0.3278
  353UNL     C5 2678   2.062   0.761  -0.298 -0.4630 -0.2449  0.0249
  353UNL     N6 2679   1.851   0.666  -0.364 -0.3562  0.0805 -0.0904
  353UNL     N7 2680   2.018   0.515  -0.363 -0.4706 -0.0938  0.1862
  353UNL     H8 2681   2.123   0.749  -0.207  2.2472 -0.5101 -1.7081
  353UNL     H9 2682   2.009   0.857  -0.291  0.3760  0.1192  2.5603
  353UNL    H10 2683   2.122   0.796  -0.383  0.7286 -0.8906  0.5812
  354UNL     H0 2684   1.006  -1.512   3.476  1.7991 -1.6924  1.1648
  354UNL     H1 2685   0.954  -1.448   3.750 -0.9845  1.9821 -0.8370
  354UNL     C2 2686   0.922  -1.546   3.536  0.1969 -0.1304 -0.0786
  354UNL     C3 2687   0.906  -1.510   3.675  0.3342 -0.1586  0.0046
  354UNL     C4 2688   0.755  -1.643   3.590  0.0759 -0.4593  0.4888
  354UNL     C5 2689   0.621  -1.711   3.580 -0.0450  0.0946  0.2352
  354UNL     N6 2690   0.832  -1.628   3.486  0.8397 -0.1557 -0.1554
  354UNL     N7 2691   0.791  -1.571   3.702  0.1859  0.3487  0.1795
  354UNL     H8 2692   0.614  -1.807   3.527  1.0805 -1.0513  2.0457
  354UNL     H9 2693   0.546  -1.647   3.532 -1.1142 -1.7321 -0.6611
  354UNL    H10 2694   0.586  -1.731   3.682  1.1841 -0.9784  0.4859
  355UNL     H0 2695   0.427  -1.155   4.146 -1.0504 -0.2987 -0.4141
  355UNL     H1 2696   0.438  -0.897   4.233 -0.1039  2.2602 -0.9339
  355UNL     C2 2697   0.386  -1.069   4.095 -0.2712  0.3203 -0.0193
  355UNL     C3 2698   0.388  -0.934   4.144 -0.2453  0.1985 -0.0547
  355UNL     C4 2699   0.237  -0.958   4.001  0.3856 -0.1198  0.1537
  355UNL     C5 2700   0.097  -0.939   3.930  0.2929  0.3585  0.1792
  355UNL     N6 2701   0.299  -1.071   3.998  0.4649 -0.7334 -0.4522
  355UNL     N7 2702   0.288  -0.867   4.096  0.4435 -0.2444 -0.5539
  355UNL     H8 2703   0.018  -0.986   3.990 -0.9288 -1.2394 -2.4759
  355UNL     H9 2704   0.079  -0.832   3.914 -1.0224  0.0346 -0.7334
  355UNL    H10 2705   0.097  -0.994   3.835 -1.8303  0.3045  0.1598
  356UNL     H0 2706   2.406   0.775  -0.692  1.1522  0.4745  1.0898
  356UNL     H1 2707   2.182   0.668  -0.581  0.2935  0.3313  0.0759
  356UNL     C2 2708   2.401   0.690  -0.626  0.5017  0.0370  0.4987
  356UNL     C3 2709   2.284   0.636  -0.566  0.1611  0.0760  0.4675
  356UNL     C4 2710   2.455   0.533  -0.494 -0.1821  0.4507 -0.1579
  356UNL     C5 2711   2.540   0.417  -0.462 -0.3532 -0.6591 -0.6522
  356UNL     N6 2712   2.505   0.620  -0.583  0.0797 -0.0388 -0.4812
  356UNL     N7 2713   2.320   0.533  -0.487  0.2594 -0.3766  0.0543
  356UNL     H8 2714   2.474   0.341  -0.420 -0.5553 -0.2875 -0.2930
  356UNL     H9 2715   2.619   0.454  -0.395 -0.4147  0.7847 -1.3439
  356UNL    H10 2716   2.588   0.378  -0.552  0.8795 -0.0060 -0.3061
  357UNL     H0 2717   0.454  -1.702   3.917  1.3864  1.1838 -1.0654
  357UNL     H1 2718   0.223  -1.520   3.964  0.3133 -0.2249  0.7536
  357UNL     C2 2719   0.436  -1.595   3.919 -0.3109  0.9071 -0.8714
  357UNL     C3 2720   0.327  -1.507   3.939  0.0261  0.0340 -0.3489
  357UNL     C4 2721   0.499  -1.407   3.872  0.5471  0.5238  0.2544
  357UNL     C5 2722   0.591  -1.302   3.817 -0.0424 -0.5839  0.0489
  357UNL     N6 2723   0.542  -1.525   3.902 -1.1017 -0.3901 -0.6280
  357UNL     N7 2724   0.372  -1.388   3.914 -0.5493  0.0758 -0.5100
  357UNL     H8 2725   0.567  -1.196   3.836  0.2527 -0.5547  0.2672
  357UNL     H9 2726   0.595  -1.317   3.708  2.8585  2.3379 -0.4225
  357UNL    H10 2727   0.696  -1.309   3.850 -0.3996 -0.7905  1.1747
  358UNL     H0 2728   2.746   0.649  -0.921  1.2588  0.1646  1.6107
  358UNL     H1 2729   2.762   0.905  -1.066  1.5380 -2.9118 -0.2547
  358UNL     C2 2730   2.726   0.752  -0.892  0.1973  0.7242 -0.8849
  358UNL     C3 2731   2.727   0.878  -0.968 -0.0378  0.0652  0.0880
  358UNL     C4 2732   2.683   0.913  -0.764 -0.9988 -0.2152  0.2660
  358UNL     C5 2733   2.617   0.990  -0.648 -0.5832 -0.2311 -0.2912
  358UNL     N6 2734   2.693   0.782  -0.768 -0.2152 -0.0305  0.3528
  358UNL     N7 2735   0.747  -1.794   3.915 -0.0091  0.2022 -0.3262
  358UNL     H8 2736   2.609   0.920  -0.564  1.6911 -1.6441 -1.1532
  358UNL     H9 2737   2.518   1.028  -0.679 -0.5618 -0.2539 -0.3860
  358UNL    H10 2738   2.668   1.085  -0.629 -1.9069  0.5573 -0.5635
  359UNL     H0 2739  -0.767  -1.419   4.063  0.5492 -0.2790 -0.2363
  359UNL     H1 2740  -0.539  -1.307   4.188 -0.1603  0.0236  0.4471
  359UNL     C2 2741  -0.662  -1.440   4.048  0.5617 -0.8236  0.5488
  359UNL     C3 2742  -0.547  -1.380   4.108  0.5143  0.2047  0.2108
  359UNL     C4 2743  -0.495  -1.544   3.986 -0.0461 -0.4616  0.1730
  359UNL     C5 2744  -0.403  -1.640   3.920 -0.0178 -1.1954  0.6128
  359UNL     N6 2745  -0.624  -1.537   3.965 -0.4122  0.1992 -0.0788
  359UNL     N7 2746   1.515   1.319  -0.728 -0.0351 -0.2471  0.1533
  359UNL     H8 2747  -0.324  -1.687   3.980  2.6609  0.5091 -1.3530
  359UNL     H9 2748  -0.468  -1.725   3.893 -0.3503 -0.5249 -0.7792
  359UNL    H10 2749  -0.365  -1.586   3.833 -1.8512  1.5683  1.4075
  360UNL     H0 2750   2.917   0.815  -0.177  0.6321 -2.1008  0.2650
  360UNL     H1 2751   2.698   0.728  -0.287 -0.0914  0.9389  1.1002
  360UNL     C2 2752   2.908   0.790  -0.281  0.0569 -1.1028  0.0635
  360UNL     C3 2753   2.792   0.740  -0.341 -0.7269 -0.2152 -0.3420
  360UNL     C4 2754   2.953   0.765  -0.482  0.2151 -0.4857  0.6761
  360UNL     C5 2755   3.019   0.813  -0.611 -0.2413  0.0475  0.0991
  360UNL     N6 2756   3.007   0.793  -0.366  0.0122  0.2778 -0.2571
  360UNL     N7 2757   2.819   0.733  -0.473  0.0161 -0.0217 -0.4179
  360UNL     H8 2758   3.098   0.751  -0.655  0.7600  0.3020  1.4913
  360UNL     H9 2759   3.068   0.912  -0.610 -0.2917  0.1006  2.3146
  360UNL    H10 2760   2.947   0.838  -0.690 -1.1237  2.0893  1.4621
  361Zn      Zn 2761   1.219   2.234   0.254 -0.2781  0.1234 -0.1470
  362Zn      Zn 2762   1.237   1.217   0.863 -0.0578 -0.1441  0.0799
  363Zn      Zn 2763   0.756   1.530   0.854  0.1206 -0.0005 -0.3770
  364Zn      Zn 2764   1.701   1.890   0.203 -0.2840 -0.0929  0.1328
  365Zn      Zn 2765   1.706   1.413   0.578  0.1845 -0.1840 -0.2166
  366Zn      Zn 2766   0.760   2.053   0.573 -0.3584  0.1590  0.0245
  367UNL     H0 2767   0.853   1.800   1.014  0.1259 -0.1132 -0.4714
  367UNL     H1 2768   0.815   1.801   1.301 -1.1145  1.8958 -2.9786
  367UNL     C2 2769   0.825   1.725   1.086  0.3691  0.5234  0.3014
  367UNL     C3 2770   0.801   1.724   1.227 -0.3686 -0.3953 -0.9005
  367UNL     C4 2771   0.737   1.541   1.151 -0.5746  0.0396 -0.0956
  367UNL     C5 2772   0.685   1.398   1.143 -0.6619 -0.3206 -0.3150
  367UNL     N6 2773   0.774   1.610   1.045 -0.0863 -0.4873  0.3689
  367UNL     N7 2774   0.750   1.610   1.265 -0.5953 -0.0495  0.0138
  367UNL     H8 2775   0.625   1.387   1.051  0.6647  0.9130 -1.3658
  367UNL     H9 2776   0.624   1.368   1.229  0.7881 -1.3735  0.3715
  367UNL    H10 2777   0.766   1.324   1.145  0.2854  0.7307  1.2546
  368UNL     H0 2778   1.372   0.942   0.981 -1.5801  2.7904  0.4613
  368UNL     H1 2779   1.318   0.700   0.852  0.2417 -0.6337 -1.1043
  368UNL     C2 2780   1.331   0.926   0.882  0.0854  0.5985  0.0512
  368UNL     C3 2781   1.296   0.802   0.823  0.4824 -0.3556 -0.3389
  368UNL     C4 2782   1.238   0.964   0.697  0.7585  0.4390 -0.8456
  368UNL     C5 2783   1.196   1.036   0.579  0.1904 -0.4673 -0.0401
  368UNL     N6 2784   1.279   1.022   0.810  0.2694 -0.4426 -0.0347
  368UNL     N7 2785   1.233   0.824   0.709  0.3223  0.3523  0.0346
  368UNL     H8 2786   1.114   0.995   0.519 -0.8992  0.2595  0.9151
  368UNL     H9 2787   1.280   1.075   0.521  0.8016 -1.4071  0.1886
  368UNL    H10 2788   1.137   1.122   0.613 -2.0898 -2.1822  0.5562
  369UNL     H0 2789   0.939   1.576   0.593  0.0023  0.1369 -0.3042
  369UNL     H1 2790   0.963   1.819   0.474 -1.3230  1.1009 -0.7411
  369UNL     C2 2791   0.878   1.662   0.615  0.2688  0.1415  0.4371
  369UNL     C3 2792   0.898   1.792   0.556 -0.0704 -0.2531 -0.1450
  369UNL     C4 2793   0.750   1.794   0.708  0.0086  0.1403  0.6570
  369UNL     C5 2794   0.620   1.841   0.771 -0.2498  0.3296 -0.4646
  369UNL     N6 2795   0.802   1.670   0.719  0.2166 -0.4251 -0.7011
  369UNL     N7 2796   0.807   1.870   0.614 -0.2968 -0.0665  0.2476
  369UNL     H8 2797   0.553   1.881   0.694 -0.0528 -1.3277 -1.5523
  369UNL     H9 2798   0.630   1.896   0.865 -0.5647  0.4136 -0.4772
  369UNL    H10 2799   0.553   1.760   0.803  1.3891 -0.3685  1.3843
  370UNL     H0 2800   0.715   2.090   0.267 -0.3858 -0.2288  2.1968
  370UNL     H1 2801   0.933   2.153   0.105 -1.3897  0.6278  0.4016
  370UNL     C2 2802   0.818   2.117   0.288 -0.0146  0.1348  0.1183
  370UNL     C3 2803   0.930   2.149   0.213 -0.0660 -0.3810  0.4228
  370UNL     C4 2804   0.985   2.148   0.411  0.1364  0.3742 -0.0765
  370UNL     C5 2805   1.069   2.137   0.533  0.1075  0.3317 -0.0499
  370UNL     N6 2806   0.863   2.099   0.409 -0.2268 -0.4348 -0.4306
  370UNL     N7 2807   1.038   2.165   0.289  0.2285  0.2864 -0.3601
  370UNL     H8 2808   1.020   2.199   0.609  1.3438  0.3603  0.7376
  370UNL     H9 2809   1.169   2.182   0.527  0.1456  0.6562  2.1495
  370UNL    H10 2810   1.085   2.044   0.588  3.3227  2.9262  4.0438
  371UNL     H0 2811   0.739   1.213   0.884  0.3354 -3.1881 -2.8527
  371UNL     H1 2812   0.965   1.070   0.800  1.8512 -0.5155  0.0628
  371UNL     C2 2813   0.842   1.244   0.868 -0.0191  0.0185 -0.1581
  371UNL     C3 2814   0.956   1.175   0.822  0.4588 -0.5893 -0.0893
  371UNL     C4 2815   0.999   1.379   0.870 -0.1006 -0.1977  0.1603
  371UNL     C5 2816   1.075   1.505   0.902  0.1672  0.2464  0.1798
  371UNL     N6 2817   0.872   1.371   0.852  0.0701 -0.7014 -0.0208
  371UNL     N7 2818   1.055   1.259   0.838 -0.3077 -0.3431  0.2647
  371UNL     H8 2819   1.057   1.565   0.992  1.7372  2.1173 -0.6593
  371UNL     H9 2820   1.073   1.571   0.815 -1.5934 -0.0104 -0.0092
  371UNL    H10 2821   1.177   1.481   0.936 -0.0318  0.9065  1.3066
  372UNL     H0 2822   1.879   2.085  -0.246  3.5297  0.2808  1.4159
  372UNL     H1 2823   1.854   2.116   0.033 -0.9583 -1.0095  1.4581
  372UNL     C2 2824   1.823   2.027  -0.173 -0.2278  0.2054 -1.2148
  372UNL     C3 2825   1.819   2.032  -0.026 -0.4410  0.0890 -0.4800
  372UNL     C4 2826   1.709   1.871  -0.089  0.5489 -0.2914 -0.4943
  372UNL     C5 2827   1.600   1.764  -0.087  0.8830 -0.2333  0.4048
  372UNL     N6 2828   1.766   1.913  -0.198 -0.1756  0.4318 -0.1070
  372UNL     N7 2829   1.752   1.929   0.023 -0.0730 -0.1314 -0.2856
  372UNL     H8 2830   1.621   1.683  -0.017 -0.4590  0.3584  1.5494
  372UNL     H9 2831   1.611   1.725  -0.189  0.8965  3.1528 -1.0360
  372UNL    H10 2832   1.493   1.791  -0.089  1.3219  1.6401  0.5655
  373UNL     H0 2833   1.465   2.293   0.485  1.0806  0.8544  1.7311
  373UNL     H1 2834   1.413   2.509   0.640  0.1415  1.2055 -0.5688
  373UNL     C2 2835   1.385   2.364   0.471  0.6408  0.1386  0.4199
  373UNL     C3 2836   1.359   2.481   0.551 -0.0607 -0.0102 -0.0827
  373UNL     C4 2837   1.232   2.487   0.381  0.5797 -0.9700  0.0767
  373UNL     C5 2838   1.125   2.528   0.279  0.1914 -0.7429  0.6751
  373UNL     N6 2839   1.290   2.368   0.373 -0.3699  0.0705 -0.4317
  373UNL     N7 2840   1.271   2.556   0.497  0.4971  0.5175  0.2709
  373UNL     H8 2841   1.159   2.621   0.232 -0.3281  0.0767  1.8644
  373UNL     H9 2842   1.090   2.445   0.217 -0.7855  0.0510  0.1389
  373UNL    H10 2843   1.033   2.553   0.334 -0.8267 -1.7696 -0.5154
  374UNL     H0 2844   1.439   1.550   0.512  2.6667  0.8151  0.5615
  374UNL     H1 2845   1.191   1.437   0.624  0.0861 -0.5280 -1.1852
  374UNL     C2 2846   1.417   1.475   0.588  0.2740  0.3665 -0.4834
  374UNL     C3 2847   1.297   1.421   0.637  0.0860  0.4217  0.1490
  374UNL     C4 2848   1.466   1.336   0.735 -0.0561 -0.3740  0.2269
  374UNL     C5 2849   1.542   1.211   0.772 -0.0040  0.8327 -0.4505
  374UNL     N6 2850   1.515   1.413   0.647  0.3906 -0.1709 -0.2939
  374UNL     N7 2851   1.330   1.332   0.731 -0.5218 -0.2820  0.0480
  374UNL     H8 2852   1.503   1.179   0.869  1.3767 -1.1881 -0.5175
  374UNL     H9 2853   1.646   1.229   0.801 -0.9136  1.0722  3.1659
  374UNL    H10 2854   1.553   1.127   0.703 -0.5769  2.2368 -2.3426
  375UNL     H0 2855   1.414   1.768   0.291  0.3871 -0.4381 -2.3072
  375UNL     H1 2856   1.197   1.950   0.301  1.1658 -1.4603  0.9505
  375UNL     C2 2857   1.410   1.874   0.270 -0.3856 -0.1026 -0.5766
  375UNL     C3 2858   1.301   1.966   0.275  0.6581  0.2666 -0.1042
  375UNL     C4 2859   1.472   2.066   0.231 -0.1991  0.2716  0.1370
  375UNL     C5 2860   1.573   2.178   0.195  0.2584  0.1331 -0.2891
  375UNL     N6 2861   1.511   1.944   0.224  0.4820 -0.2996  0.2220
  375UNL     N7 2862   1.340   2.091   0.257 -0.1857  0.4874 -0.4761
  375UNL     H8 2863   1.551   2.209   0.092  3.7554 -2.9094 -2.2035
  375UNL     H9 2864   1.674   2.136   0.181 -0.1249 -0.1818 -2.6359
  375UNL    H10 2865   1.584   2.256   0.270  0.5857 -0.3642  0.1889
  376UNL     H0 2866   1.770   1.379   0.278 -1.5771  0.4592 -0.8939
  376UNL     H1 2867   1.781   1.607   0.099 -1.6558  1.2029 -0.2640
  376UNL     C2 2868   1.765   1.486   0.293  1.1349  0.5499  0.0900
  376UNL     C3 2869   1.760   1.596   0.205 -0.5045 -0.4882 -0.1765
  376UNL     C4 2870   1.727   1.661   0.404  0.5428  0.1962  0.5240
  376UNL     C5 2871   1.689   1.747   0.526  0.4300  0.3093  0.2976
  376UNL     N6 2872   1.743   1.529   0.416 -0.0435  1.0877 -0.7507
  376UNL     N7 2873   1.731   1.701   0.271  0.4540 -0.1659  0.1324
  376UNL     H8 2874   1.656   1.703   0.621  0.4848  0.6268  0.4649
  376UNL     H9 2875   1.614   1.822   0.497 -1.0608 -1.6974 -1.3081
  376UNL    H10 2876   1.783   1.788   0.565  0.5114  0.6708 -0.2746
  377UNL     H0 2877   0.283   2.149   0.449  0.2608  0.2075 -1.8981
  377UNL     H1 2878   0.509   2.208   0.596  2.9526  0.4607 -0.4890
  377UNL     C2 2879   0.376   2.093   0.449  0.1641 -0.0185  0.0009
  377UNL     C3 2880   0.489   2.126   0.528 -0.3763  0.2114  0.6208
  377UNL     C4 2881   0.526   1.965   0.389 -0.0397 -0.0406  0.1465
  377UNL     C5 2882   0.596   1.854   0.319 -1.2471 -0.2105 -0.3889
  377UNL     N6 2883   0.399   1.987   0.371  0.3820 -0.0560 -0.1897
  377UNL     N7 2884   0.580   2.037   0.492  0.3870 -0.1253  0.1541
  377UNL     H8 2885   0.703   1.876   0.304 -1.6763  2.1640 -0.3093
  377UNL     H9 2886   0.616   1.768   0.384 -1.7352 -0.7816 -0.9795
  377UNL    H10 2887   0.545   1.813   0.231 -2.8887 -1.3324  1.0190
  378UNL     H0 2888   1.948   1.543   1.007 -2.2447 -0.2609  0.3397
  378UNL     H1 2889   1.704   1.485   0.876  0.1287  1.3631 -0.4013
  378UNL     C2 2890   1.926   1.524   0.903  0.7263 -0.5898 -0.2952
  378UNL     C3 2891   1.804   1.500   0.838  0.4750  0.1050 -0.0355
  378UNL     C4 2892   1.966   1.492   0.704 -1.0388  0.3527  0.2907
  378UNL     C5 2893   2.030   1.486   0.566  0.1461 -0.0419  0.3084
  378UNL     N6 2894   2.027   1.508   0.820  0.3074  0.3064  0.3808
  378UNL     N7 2895   1.834   1.478   0.713  0.1485 -0.5885 -0.0310
  378UNL     H8 2896   1.980   1.432   0.484  1.1769 -1.1802  0.3917
  378UNL     H9 2897   2.117   1.422   0.589 -1.0620 -1.2750  1.6048
  378UNL    H10 2898   2.050   1.588   0.530 -0.6179 -0.2505 -0.7737
  379Zn      Zn 2899   0.707   1.543   1.442 -0.0714  0.3338  0.0847
  380Zn      Zn 2900   0.706   0.483   2.043  0.3046 -0.2044 -0.1638
  381Zn      Zn 2901   0.223   0.837   2.052  0.1448  0.1523  0.1673
  382Zn      Zn 2902   1.210   1.216   1.461  0.0851 -0.1085  0.1792
  383Zn      Zn 2903   1.193   0.695   1.774 -0.0453 -0.2200  0.1439
  384Zn      Zn 2904   0.206   1.335   1.734 -0.0716  0.2225 -0.1165
  385UNL     H0 2905   0.259   1.097   2.219 -0.2967  0.7643  0.1380
  385UNL     H1 2906   0.267   1.101   2.492 -0.1440  0.5676 -0.9517
  385UNL     C2 2907   0.251   1.012   2.284  0.3268  0.0395 -0.7127
  385UNL     C3 2908   0.250   1.017   2.426 -0.1466  0.1147 -0.3865
  385UNL     C4 2909   0.229   0.819   2.348 -0.2892  0.6464 -0.7632
  385UNL     C5 2910   0.244   0.666   2.343 -0.3077 -0.7208 -0.4328
  385UNL     N6 2911   0.243   0.891   2.245  0.2093 -0.3665  0.6839
  385UNL     N7 2912   0.238   0.892   2.468  0.1386  0.5933  0.0223
  385UNL     H8 2913   0.192   0.633   2.253  1.3641  1.8616 -2.5024
  385UNL     H9 2914   0.192   0.628   2.432  1.4643 -1.3645  0.3961
  385UNL    H10 2915   0.341   0.616   2.328 -0.1451 -1.0411  1.3753
  386UNL     H0 2916   0.752   0.222   2.215  0.9820  2.5959 -1.2049
  386UNL     H1 2917   0.723  -0.044   2.095 -2.0998  0.9451  0.5000
  386UNL     C2 2918   0.734   0.181   2.117 -0.1452 -0.6062  0.1930
  386UNL     C3 2919   0.724   0.055   2.050  0.2078  0.5944 -0.4020
  386UNL     C4 2920   0.664   0.209   1.917  0.3257 -0.0320  0.0227
  386UNL     C5 2921   0.617   0.283   1.791  0.0446  0.1044 -0.2549
  386UNL     N6 2922   0.715   0.272   2.024  0.2493 -0.3090 -0.2844
  386UNL     N7 2923   0.690   0.076   1.923 -0.1469 -0.0110 -0.3163
  386UNL     H8 2924   0.510   0.272   1.771  0.1361 -0.6599 -0.3268
  386UNL     H9 2925   0.652   0.220   1.709 -0.6490  0.2683 -0.6814
  386UNL    H10 2926   0.649   0.387   1.776 -1.9369  0.7301 -0.4803
  387UNL     H0 2927   0.411   0.870   1.792 -0.6059 -0.1539  0.5568
  387UNL     H1 2928   0.460   1.123   1.690  1.4087 -4.3105 -0.3893
  387UNL     C2 2929   0.364   0.964   1.814  0.3494  0.7239 -0.9455
  387UNL     C3 2930   0.384   1.092   1.760 -0.6515 -0.1916 -0.4794
  387UNL     C4 2931   0.221   1.091   1.891 -0.2320 -0.6141  0.0376
  387UNL     C5 2932   0.104   1.138   1.974  0.0703 -0.2353 -0.8418
  387UNL     N6 2933   0.280   0.976   1.918  0.4508  0.5462  0.5140
  387UNL     N7 2934   0.287   1.170   1.805  0.2279 -0.2448  0.4458
  387UNL     H8 2935   0.139   1.232   2.018  1.6391 -1.6614  1.1834
  387UNL     H9 2936   0.089   1.074   2.062  0.9136 -1.4469 -1.5477
  387UNL    H10 2937   0.007   1.162   1.930  0.4606  1.1571 -0.9911
  388UNL     H0 2938   0.194   1.420   1.462 -1.5576  0.3759  3.5787
  388UNL     H1 2939   0.429   1.474   1.304 -1.0374 -1.4225 -0.2731
  388UNL     C2 2940   0.296   1.435   1.494 -0.1134  0.0533 -0.4467
  388UNL     C3 2941   0.415   1.459   1.411  0.1190 -0.4048  0.0507
  388UNL     C4 2942   0.466   1.446   1.619 -0.6153  0.3239  0.5199
  388UNL     C5 2943   0.550   1.451   1.745  0.0978 -0.1316 -0.9942
  388UNL     N6 2944   0.332   1.419   1.618 -0.5886 -0.1098 -0.1051
  388UNL     N7 2945   0.516   1.477   1.493  0.8972 -0.3441  0.3978
  388UNL     H8 2946   0.551   1.549   1.794 -2.2126 -1.3504  1.7591
  388UNL     H9 2947   0.655   1.422   1.731  0.6470  2.0873 -1.9038
  388UNL    H10 2948   0.509   1.378   1.816  2.3144 -0.5793 -0.0942
  389UNL     H0 2949   0.199   0.567   1.922 -0.4691  1.6417 -0.1386
  389UNL     H1 2950   0.416   0.373   1.945 -0.6440  0.5777 -1.0277
  389UNL     C2 2951   0.301   0.572   1.959 -0.1962  0.5113 -0.6878
  389UNL     C3 2952   0.407   0.475   1.980  0.6731  0.1824  0.5818
  389UNL     C4 2953   0.467   0.672   2.035 -0.4060 -0.1649  0.3212
  389UNL     C5 2954   0.552   0.780   2.100 -0.3394  0.4489 -0.0511
  389UNL     N6 2955   0.338   0.685   2.019  0.0031 -0.3589  0.2457
  389UNL     N7 2956   0.512   0.543   2.022 -0.3528  0.0200 -0.1697
  389UNL     H8 2957   0.496   0.874   2.103  2.1681  2.0399  0.2126
  389UNL     H9 2958   0.636   0.813   2.037 -1.5649  0.1028 -1.9421
  389UNL    H10 2959   0.577   0.747   2.202 -3.8248 -3.1603 -0.1363
  390UNL     H0 2960   1.448   1.400   1.035  0.8988 -0.1027  0.3970
  390UNL     H1 2961   1.447   1.392   1.308  0.5657  0.9492 -0.2109
  390UNL     C2 2962   1.381   1.337   1.092  0.3688  0.2522  0.1689
  390UNL     C3 2963   1.385   1.335   1.240 -0.3972  0.3657  1.1148
  390UNL     C4 2964   1.219   1.221   1.158  1.0502  0.2745 -0.2207
  390UNL     C5 2965   1.095   1.131   1.172  0.1913  0.2823  0.0261
  390UNL     N6 2966   1.276   1.265   1.050  0.1994  0.0441  0.4318
  390UNL     N7 2967   1.276   1.265   1.274 -0.1024  0.0286 -0.0761
  390UNL     H8 2968   1.001   1.187   1.169 -0.1195 -0.1545  1.0714
  390UNL     H9 2969   1.087   1.086   1.272  1.5038  0.2147  0.1193
  390UNL    H10 2970   1.092   1.055   1.094 -0.1908  2.0919 -1.8015
  391UNL     H0 2971   0.904   1.604   1.692 -1.5063  0.3043  1.4496
  391UNL     H1 2972   0.934   1.879   1.767 -1.9052  1.4066  1.9379
  391UNL     C2 2973   0.847   1.691   1.662 -0.9476  0.4189  0.7129
  391UNL     C3 2974   0.864   1.825   1.704  0.1721  0.3971  0.3643
  391UNL     C4 2975   0.693   1.806   1.577  0.4656  0.4279 -0.5989
  391UNL     C5 2976   0.576   1.845   1.489  0.1368 -0.4381 -0.6285
  391UNL     N6 2977   0.745   1.687   1.578 -0.2075 -0.2738  0.1929
  391UNL     N7 2978   0.760   1.893   1.656  0.0153  0.6411 -0.6540
  391UNL     H8 2979   0.575   1.784   1.398 -1.0689  0.6681 -1.3924
  391UNL     H9 2980   0.478   1.818   1.530  0.4667  0.2796  0.6691
  391UNL    H10 2981   0.587   1.948   1.452  0.3864  0.5323  1.9581
  392UNL     H0 2982   0.933   0.831   1.738 -0.1623  0.2558 -0.4901
  392UNL     H1 2983   0.688   0.704   1.828 -0.2821  2.9442 -0.8178
  392UNL     C2 2984   0.910   0.748   1.803 -0.1187  0.2253 -0.5133
  392UNL     C3 2985   0.793   0.686   1.846 -0.8166  0.1969  0.1072
  392UNL     C4 2986   0.960   0.585   1.925 -0.4003  0.2628 -0.1531
  392UNL     C5 2987   1.040   0.492   2.004 -0.2610  0.3128 -0.3667
  392UNL     N6 2988   1.011   0.681   1.856  0.3808  0.0671  0.2100
  392UNL     N7 2989   0.827   0.591   1.926 -0.1349  0.0464 -0.1841
  392UNL     H8 2990   0.979   0.421   2.062  1.2690 -1.4553 -0.8354
  392UNL     H9 2991   1.100   0.548   2.076  1.8694 -0.5633 -1.3649
  392UNL    H10 2992   1.112   0.439   1.940 -1.9686 -0.2773 -1.8924
  393UNL     H0 2993   0.945   1.093   1.517  0.2303 -0.0046  1.2002
  393UNL     H1 2994   0.713   1.253   1.544  0.9117 -2.1327  1.9631
  393UNL     C2 2995   0.924   1.199   1.503  0.3374 -0.1748 -0.4275
  393UNL     C3 2996   0.813   1.281   1.516 -0.0839 -0.2072 -0.0504
  393UNL     C4 2997   0.974   1.387   1.445 -0.5495 -0.3281  0.8441
  393UNL     C5 2998   1.064   1.505   1.399 -0.0369 -0.0713 -0.7158
  393UNL     N6 2999   1.025   1.273   1.472 -0.0334  0.2834 -0.2529
  393UNL     N7 3000   0.844   1.400   1.471  1.3896  0.5661  0.2292
  393UNL     H8 3001   1.027   1.589   1.459  0.0284 -0.3520 -0.2738
  393UNL     H9 3002   1.046   1.527   1.293  1.5326  0.3549 -0.9196
  393UNL    H10 3003   1.173   1.501   1.415 -0.3036 -2.2185  1.0335
  394UNL     H0 3004   1.251   0.693   1.462  0.9731  0.0958  0.5543
  394UNL     H1 3005   1.277   0.927   1.318 -0.5868  1.7357 -0.0543
  394UNL     C2 3006   1.239   0.793   1.502  0.0271  0.2300 -0.0371
  394UNL     C3 3007   1.248   0.912   1.421 -0.4677  0.6111 -0.1697
  394UNL     C4 3008   1.214   0.954   1.620  0.2786  0.4062 -0.1152
  394UNL     C5 3009   1.174   1.030   1.748  0.5954  0.4042  0.2935
  394UNL     N6 3010   1.210   0.826   1.623 -0.1608  0.4501 -0.0703
  394UNL     N7 3011   1.232   1.015   1.497  0.3992  0.5549 -0.1842
  394UNL     H8 3012   1.263   1.077   1.791 -0.5133  2.6180  0.2711
  394UNL     H9 3013   1.127   0.958   1.816  0.2500  0.1742 -0.1815
  394UNL    H10 3014   1.095   1.096   1.712  0.6985 -1.1769 -3.3095
  395UNL     H0 3015  -0.282   1.397   1.620 -0.7165 -0.7634  0.7763
  395UNL     H1 3016  -0.079   1.477   1.775 -0.1815  1.1278 -0.2648
  395UNL     C2 3017  -0.186   1.348   1.627 -0.3339 -0.0210  0.7824
  395UNL     C3 3018  -0.080   1.389   1.713  0.7112  0.4872  0.5897
  395UNL     C4 3019  -0.022   1.227   1.589  0.4125 -0.0938  0.0344
  395UNL     C5 3020   0.064   1.124   1.517  0.3852 -0.0308 -0.3077
  395UNL     N6 3021  -0.143   1.249   1.545  0.2481  0.1573  0.6245
  395UNL     N7 3022   0.027   1.315   1.682  0.2472  0.1456 -0.0055
  395UNL     H8 3023   0.133   1.177   1.451  2.7498  0.2699  2.2088
  395UNL     H9 3024   0.108   1.064   1.598 -1.6973  2.7173  3.1728
  395UNL    H10 3025   0.006   1.053   1.458  1.1917 -0.4869 -0.5752
  396UNL     H0 3026   1.389   0.837   2.227  1.4900  1.7737 -1.1129
  396UNL     H1 3027   1.158   0.756   2.092 -0.6701 -2.2049 -1.8267
  396UNL     C2 3028   1.370   0.805   2.126  0.4069 -1.0462 -0.1154
  396UNL     C3 3029   1.258   0.768   2.054 -0.0943 -0.0765  0.1570
  396UNL     C4 3030   1.428   0.777   1.931 -0.0212 -0.0494  0.1688
  396UNL     C5 3031   1.512   0.776   1.806  0.0101 -0.4550 -0.3663
  396UNL     N6 3032   1.480   0.799   2.049  0.0821  1.0914 -0.4101
  396UNL     N7 3033   1.296   0.746   1.931  0.2947  0.3343  0.2260
  396UNL     H8 3034   1.494   0.699   1.731 -0.7374 -1.6926  1.0246
  396UNL     H9 3035   1.615   0.744   1.822  0.5058  1.7254  1.3716
  396UNL    H10 3036   1.511   0.877   1.762 -2.7290  0.3903  1.3482
  397Zn      Zn 3037   0.208   0.829   2.662  0.0247 -0.0373  0.2959
  398Zn      Zn 3038   0.238  -0.199   3.238  0.0042 -0.0160  0.0405
  399Zn      Zn 3039  -0.290   0.120   3.216 -0.2391 -0.0932  0.0483
  400Zn      Zn 3040   0.717   0.494   2.658 -0.0190  0.0383 -0.1867
  401Zn      Zn 3041   0.729  -0.028   2.952 -0.1628 -0.5453  0.1498
  402Zn      Zn 3042  -0.280   0.645   2.930  0.2373 -0.3568  0.5241
  403UNL     H0 3043  -0.189   0.375   3.365  1.3375 -2.2268 -0.9404
  403UNL     H1 3044  -0.236   0.402   3.639  1.0263 -0.3390  0.3412
  403UNL     C2 3045  -0.238   0.307   3.432  0.3001 -0.3978  0.2469
  403UNL     C3 3046  -0.256   0.320   3.571 -0.3174 -0.2059  0.5418
  403UNL     C4 3047  -0.289   0.116   3.507  0.3469 -0.1788  0.7111
  403UNL     C5 3048  -0.326  -0.030   3.505 -0.5176  0.2290 -0.0975
  403UNL     N6 3049  -0.271   0.189   3.396  0.5013 -0.2298  0.8520
  403UNL     N7 3050  -0.289   0.199   3.615 -0.3858  0.3052 -0.0926
  403UNL     H8 3051  -0.414  -0.052   3.566 -1.1809  3.2302  0.2081
  403UNL     H9 3052  -0.242  -0.083   3.552  0.9635  3.1009  0.7143
  403UNL    H10 3053  -0.337  -0.074   3.405 -0.5049 -1.6226  0.6783
  404UNL     H0 3054   0.340  -0.439   3.383 -0.8956 -0.8024  0.8758
  404UNL     H1 3055   0.363  -0.687   3.275 -1.1620 -1.6247 -3.5818
  404UNL     C2 3056   0.312  -0.471   3.284 -0.1942  1.2166 -0.0226
  404UNL     C3 3057   0.328  -0.595   3.229 -0.2144  0.1571 -1.0170
  404UNL     C4 3058   0.244  -0.465   3.085 -0.0087  0.0481 -0.0117
  404UNL     C5 3059   0.188  -0.394   2.957  0.4880 -0.1702 -0.1059
  404UNL     N6 3060   0.259  -0.392   3.198  0.2677 -0.0656 -0.3896
  404UNL     N7 3061   0.287  -0.598   3.106  0.0056 -0.3293  0.4370
  404UNL     H8 3062   0.190  -0.472   2.880  0.0870 -1.8090  1.4912
  404UNL     H9 3063   0.221  -0.296   2.918 -0.9328  0.2369 -0.3510
  404UNL    H10 3064   0.082  -0.386   2.985  0.9317  0.2099  1.5404
  405UNL     H0 3065  -0.035   0.201   3.010  0.9858  1.0785  0.5579
  405UNL     H1 3066  -0.026   0.428   2.895  0.8358 -1.9316  0.6081
  405UNL     C2 3067  -0.116   0.271   3.022 -0.0907  0.1087 -0.7397
  405UNL     C3 3068  -0.109   0.396   2.957 -0.4756 -0.2949 -0.1917
  405UNL     C4 3069  -0.289   0.367   3.070  0.6262  0.3236 -0.3758
  405UNL     C5 3070  -0.424   0.393   3.118  0.4358  0.6521 -0.0557
  405UNL     N6 3071  -0.220   0.257   3.095  0.1200  0.3563 -0.2711
  405UNL     N7 3072  -0.221   0.457   2.990 -0.2513 -0.3821  0.2885
  405UNL     H8 3073  -0.491   0.326   3.063  1.3921 -0.9466  0.6909
  405UNL     H9 3074  -0.462   0.495   3.101  0.8649  0.4676 -2.4114
  405UNL    H10 3075  -0.440   0.369   3.224 -0.5957  2.1639  0.1703
  406UNL     H0 3076  -0.266   0.661   2.623 -0.2536 -1.0085  2.8890
  406UNL     H1 3077  -0.039   0.746   2.486  1.2025  1.3255 -0.0286
  406UNL     C2 3078  -0.170   0.688   2.665  0.6714 -0.2510  0.4376
  406UNL     C3 3079  -0.055   0.739   2.592 -0.2637  0.9915 -0.2572
  406UNL     C4 3080  -0.024   0.744   2.802  0.0631 -0.1725 -0.2185
  406UNL     C5 3081   0.046   0.733   2.933 -0.1561  0.3823 -0.1306
  406UNL     N6 3082  -0.148   0.698   2.790  0.4715 -0.2462 -0.0017
  406UNL     N7 3083   0.032   0.776   2.682 -0.0543  0.0122 -0.1108
  406UNL     H8 3084   0.152   0.763   2.924 -0.3695  2.6340  3.0883
  406UNL     H9 3085   0.047   0.626   2.953 -0.2795  0.4742  0.3675
  406UNL    H10 3086   0.015   0.800   3.014  0.1579  0.1532  0.1811
  407UNL     H0 3087  -0.276  -0.188   3.156  1.0026 -1.2658  0.6370
  407UNL     H1 3088  -0.035  -0.348   3.178  2.0146  0.3193  0.1950
  407UNL     C2 3089  -0.172  -0.164   3.173  0.7520  0.7074 -0.3864
  407UNL     C3 3090  -0.056  -0.242   3.188  0.4546  0.0604  0.0545
  407UNL     C4 3091  -0.011  -0.041   3.213  0.6272  0.0393 -0.3928
  407UNL     C5 3092   0.064   0.084   3.258  0.1985 -0.2841 -0.1950
  407UNL     N6 3093  -0.140  -0.043   3.197 -0.1273  0.0398 -0.7741
  407UNL     N7 3094   0.047  -0.164   3.215  0.3196  0.1157  0.5851
  407UNL     H8 3095   0.099   0.145   3.175  0.0368  0.9682  0.6209
  407UNL     H9 3096   0.146   0.057   3.326 -2.2802 -2.0557  2.3557
  407UNL    H10 3097  -0.012   0.144   3.310  1.1608  0.4389  0.4218
  408UNL     H0 3098   0.918   0.663   2.217 -1.7754  2.2861 -1.4018
  408UNL     H1 3099   0.937   0.645   2.483  1.3750 -2.2551  0.5917
  408UNL     C2 3100   0.846   0.614   2.282  0.3989  0.4863 -0.1857
  408UNL     C3 3101   0.857   0.607   2.421  0.4577 -0.2747  0.4923
  408UNL     C4 3102   0.688   0.491   2.353 -0.3608 -0.4316 -0.2252
  408UNL     C5 3103   0.565   0.404   2.360 -0.3963  0.1440  0.0909
  408UNL     N6 3104   0.751   0.526   2.243  0.2442 -0.4949 -0.0487
  408UNL     N7 3105   0.755   0.533   2.465 -0.4071 -0.3227 -0.0260
  408UNL     H8 3106   0.493   0.468   2.411 -0.0090 -0.0520  0.8987
  408UNL     H9 3107   0.583   0.307   2.409 -1.6486 -1.0188 -1.6270
  408UNL    H10 3108   0.521   0.387   2.261 -2.9076 -1.0324  1.3231
  409UNL     H0 3109   0.435   0.921   2.832 -0.8808 -0.0324  1.5796
  409UNL     H1 3110   0.411   1.127   3.020 -0.6622 -1.5383 -0.1324
  409UNL     C2 3111   0.364   1.003   2.836 -0.2343  0.6110  0.3682
  409UNL     C3 3112   0.346   1.105   2.936 -0.3655 -0.5015 -0.6415
  409UNL     C4 3113   0.188   1.102   2.791 -0.1200  0.5962  0.1086
  409UNL     C5 3114   0.037   1.120   2.753  0.2792 -0.1854 -0.1456
  409UNL     N6 3115   0.259   0.994   2.761  0.1642 -0.1457 -0.2864
  409UNL     N7 3116   0.238   1.170   2.894  0.2654 -0.2940 -0.4357
  409UNL     H8 3117  -0.020   1.181   2.824 -0.4561  1.9260 -2.4053
  409UNL     H9 3118   0.035   1.189   2.667  0.1423  0.7530  0.5881
  409UNL    H10 3119  -0.024   1.032   2.733  0.3670 -0.4150  0.5582
  410UNL     H0 3120   0.465   0.102   2.864  0.0372 -1.6807  0.7026
  410UNL     H1 3121   0.250   0.072   3.002  0.2407  1.0266 -1.2726
  410UNL     C2 3122   0.451   0.020   2.933  0.0222 -1.9609  0.3675
  410UNL     C3 3123   0.332   0.002   3.006  0.1184  0.9183 -0.4456
  410UNL     C4 3124   0.483  -0.134   3.079  0.2071 -0.9136 -0.0079
  410UNL     C5 3125   0.563  -0.234   3.163 -0.2812  0.0703 -0.5648
  410UNL     N6 3126   0.543  -0.059   2.986  0.0830 -0.0442 -0.4019
  410UNL     N7 3127   0.356  -0.090   3.102 -0.1439  0.0200 -0.4496
  410UNL     H8 3128   0.585  -0.330   3.115  0.9583 -1.1406  2.2018
  410UNL     H9 3129   0.514  -0.265   3.256  3.3784 -3.3166  0.5441
  410UNL    H10 3130   0.657  -0.193   3.203  0.3485 -0.6093 -1.2961
  411UNL     H0 3131   0.459   0.388   2.789 -0.3771 -0.4942 -1.7847
  411UNL     H1 3132   0.223   0.514   2.773  0.1779  0.2253  1.3519
  411UNL     C2 3133   0.440   0.486   2.749 -0.3645  0.1108 -0.3610
  411UNL     C3 3134   0.316   0.556   2.738 -0.4547  0.7659  0.2737
  411UNL     C4 3135   0.471   0.674   2.658  0.5460 -0.0649 -0.0845
  411UNL     C5 3136   0.548   0.795   2.611  0.3454  0.0130  0.0771
  411UNL     N6 3137   0.530   0.560   2.693 -0.7052 -0.0803 -0.5549
  411UNL     N7 3138   0.337   0.670   2.676 -0.0559 -0.2080  0.7812
  411UNL     H8 3139   0.613   0.833   2.691  1.4190 -0.2073 -0.6745
  411UNL     H9 3140   0.480   0.870   2.569 -1.0880 -0.6482  1.1498
  411UNL    H10 3141   0.623   0.778   2.533  0.2488 -0.2048  0.0302
  412UNL     H0 3142   0.822  -0.007   2.673  1.0679 -0.5764  0.7175
  412UNL     H1 3143   0.822   0.255   2.529 -1.4616 -1.1232 -1.2424
  412UNL     C2 3144   0.791   0.094   2.697  0.1464 -0.5793 -0.4230
  412UNL     C3 3145   0.788   0.223   2.627 -0.0376  0.0365 -0.3212
  412UNL     C4 3146   0.734   0.251   2.830 -0.2991  0.0099 -0.6523
  412UNL     C5 3147   0.690   0.318   2.957  0.2943  0.2789 -0.6611
  412UNL     N6 3148   0.748   0.115   2.823  0.4292  0.1101 -0.3133
  412UNL     N7 3149   0.761   0.317   2.710 -0.0917 -0.1762  0.3093
  412UNL     H8 3150   0.607   0.260   3.000  0.2589 -0.2990 -1.4701
  412UNL     H9 3151   0.653   0.419   2.935  0.2585  0.9937  2.2875
  412UNL    H10 3152   0.760   0.307   3.041 -2.2568 -1.0876  1.4554
  413UNL     H0 3153  -0.802   0.591   2.893 -0.5623 -4.0562 -0.4595
  413UNL     H1 3154  -0.570   0.719   3.004  1.0447  0.8676  0.0745
  413UNL     C2 3155  -0.701   0.598   2.856 -0.3410 -0.0410  0.4271
  413UNL     C3 3156  -0.584   0.661   2.914  0.0027  0.9527  0.1714
  413UNL     C4 3157  -0.527   0.522   2.768 -0.2535  0.2020  0.0879
  413UNL     C5 3158  -0.450   0.406   2.713  0.3034  0.0268 -0.0442
  413UNL     N6 3159  -0.657   0.540   2.748 -0.1142  0.8857 -0.0372
  413UNL     N7 3160  -0.472   0.611   2.855 -0.1826 -0.5166 -0.2382
  413UNL     H8 3161  -0.344   0.423   2.735 -0.1805  0.8812  1.7776
  413UNL     H9 3162  -0.478   0.315   2.767  1.6263 -1.3453 -1.5403
  413UNL    H10 3163  -0.450   0.394   2.604  0.4842  3.4296 -0.5408
  414UNL     H0 3164   0.911   0.119   3.407 -2.7400 -1.6760 -0.2448
  414UNL     H1 3165   0.698   0.043   3.264 -0.6875 -0.8539 -1.2706
  414UNL     C2 3166   0.910   0.092   3.302  0.3937  0.0540 -0.8425
  414UNL     C3 3167   0.800   0.045   3.227 -0.2398 -0.7562 -0.0825
  414UNL     C4 3168   0.976   0.038   3.114  0.0888  0.1154 -0.1318
  414UNL     C5 3169   1.063   0.032   2.990 -0.0144 -0.0138  0.1711
  414UNL     N6 3170   1.018   0.085   3.232 -0.0625  0.3514  0.1869
  414UNL     N7 3171   0.847   0.009   3.110  0.7143  0.2891  0.6213
  414UNL     H8 3172   1.016  -0.019   2.906  1.5765  0.4828 -1.0693
  414UNL     H9 3173   1.158  -0.020   3.009  1.5168  1.9070 -1.7413
  414UNL    H10 3174   1.087   0.137   2.971 -1.3032  0.5356  1.3594
  415Zn      Zn 3175  -0.297   0.147   3.811 -0.2475 -0.2695 -0.0781
  416Zn      Zn 3176   1.727   1.876  -0.386 -0.0017  0.0760  0.1580
  417Zn      Zn 3177  -0.733  -0.561   4.451  0.2702 -0.3197 -0.2201
  418Zn      Zn 3178   0.212  -0.184   3.814  0.0203 -0.2297  0.0885
  419Zn      Zn 3179   0.247  -0.676   4.144 -0.2331 -0.1453 -0.0521
  420Zn      Zn 3180  -0.764  -0.015   4.150  0.1962 -0.3032 -0.0881
  421UNL     H0 3181  -0.632  -0.319   4.589 -0.4684  1.1465  0.1688
  421UNL     H1 3182  -0.636  -0.304   4.880 -1.3822 -2.5646  3.2260
  421UNL     C2 3183  -0.661  -0.385   4.670  0.0153 -0.2094 -0.7427
  421UNL     C3 3184  -0.663  -0.382   4.811 -0.5018 -0.0051 -0.3526
  421UNL     C4 3185  -0.730  -0.569   4.755 -0.5748 -0.5013 -0.0100
  421UNL     C5 3186  -0.777  -0.711   4.751 -0.1828  0.3293  0.0056
  421UNL     N6 3187  -0.707  -0.502   4.641 -0.3176  0.6195 -0.4106
  421UNL     N7 3188   1.256   2.279   0.066 -0.1837 -0.0109  0.2136
  421UNL     H8 3189  -0.706  -0.785   4.790  0.0846 -0.5404 -2.0053
  421UNL     H9 3190  -0.798  -0.760   4.656 -1.8325  0.6165  0.1868
  421UNL    H10 3191  -0.867  -0.736   4.809  0.4347 -0.3665  0.6827
  422UNL     H0 3192   1.857   1.632  -0.242  1.5191  1.3363  0.3999
  422UNL     H1 3193   1.810   1.377  -0.351 -1.2788 -1.2471 -1.2163
  422UNL     C2 3194   1.819   1.603  -0.339  0.8315  0.2162  0.9820
  422UNL     C3 3195   1.786   1.473  -0.395  0.3446 -0.0990  0.2595
  422UNL     C4 3196   1.727   1.621  -0.525  0.1344 -0.6504 -0.0888
  422UNL     C5 3197   1.692   1.688  -0.652  0.3094  0.1603 -0.4333
  422UNL     N6 3198   1.766   1.692  -0.423 -0.0686 -0.1430  0.1097
  422UNL     N7 3199   1.732   1.483  -0.511  0.1236  0.1290  0.0432
  422UNL     H8 3200   1.750   1.655  -0.739 -1.4074  0.7801 -1.8699
  422UNL     H9 3201   1.688   1.796  -0.634  0.8199 -0.1237  1.7441
  422UNL    H10 3202   1.594   1.655  -0.689  1.0180 -1.3652 -1.0253
  423UNL     H0 3203  -0.534  -0.465   4.216  0.1147 -0.0554  2.2109
  423UNL     H1 3204  -0.575  -0.244   4.054  0.4120 -2.2558 -0.9965
  423UNL     C2 3205  -0.608  -0.387   4.227  0.0713  0.2137  0.4034
  423UNL     C3 3206  -0.622  -0.272   4.148  0.3362 -0.6224 -0.5137
  423UNL     C4 3207  -0.772  -0.288   4.302 -0.7149 -0.4148  0.7407
  423UNL     C5 3208  -0.893  -0.246   4.380 -0.1796 -0.6885 -0.5466
  423UNL     N6 3209  -0.702  -0.399   4.320 -0.7878  0.3588  0.1346
  423UNL     N7 3210  -0.721  -0.205   4.207  0.2832  0.0200 -0.1521
  423UNL     H8 3211  -0.991  -0.280   4.343 -1.3084 -0.1227  1.7126
  423UNL     H9 3212  -0.901  -0.137   4.382  2.1056 -0.2484 -4.4025
  423UNL    H10 3213  -0.887  -0.272   4.486  1.8105 -0.4367 -0.5727
  424UNL     H0 3214  -0.809   0.149   3.902 -0.0928 -0.3465 -2.0573
  424UNL     H1 3215  -0.578   0.188   3.723  0.7334 -1.0973  0.0566
  424UNL     C2 3216  -0.706   0.121   3.911 -0.0235  0.4462  0.4423
  424UNL     C3 3217  -0.593   0.140   3.819 -0.0813 -0.8643  0.0461
  424UNL     C4 3218  -0.527   0.057   4.007  0.9774 -0.6506 -0.2197
  424UNL     C5 3219  -0.431   0.043   4.113  0.2824  0.0145 -0.3913
  424UNL     N6 3220  -0.663   0.052   4.017 -0.3703 -0.3791 -0.1088
  424UNL     N7 3221  -0.488   0.104   3.885 -0.5073  0.2727 -0.3588
  424UNL     H8 3222  -0.479   0.045   4.211  1.7708  1.0203  0.3634
  424UNL     H9 3223  -0.359   0.126   4.107  0.4011 -0.1198 -0.8760
  424UNL    H10 3224  -0.378  -0.053   4.109 -0.4296 -0.5652  2.4213
  425UNL     H0 3225  -0.762  -0.887   4.374  0.6694  0.1553  0.8491
  425UNL     H1 3226  -0.511  -1.039   4.351  1.0631  0.4162 -2.5017
  425UNL     C2 3227  -0.658  -0.857   4.375  0.5300  0.7681 -0.6113
  425UNL     C3 3228  -0.536  -0.935   4.366  0.4441 -0.0252  0.1993
  425UNL     C4 3229  -0.492  -0.737   4.411  0.0769 -0.4642  0.2050
  425UNL     C5 3230  -0.417  -0.618   4.473 -0.3812  0.0411 -0.2942
  425UNL     N6 3231  -0.626  -0.732   4.392  0.3030 -0.5033  0.6803
  425UNL     N7 3232   1.529   1.915  -0.416 -0.0736  0.1667  0.3300
  425UNL     H8 3233  -0.447  -0.593   4.575 -0.8913  1.7233 -0.8196
  425UNL     H9 3234  -0.423  -0.528   4.410  0.6164  0.6171  0.4047
  425UNL    H10 3235  -0.310  -0.643   4.471  0.0945  1.8951 -0.4796
  426UNL     H0 3236   0.435  -0.016   3.385 -0.1283 -2.3294 -1.9796
  426UNL     H1 3237   0.461  -0.031   3.671  1.7240 -3.3391  1.4083
  426UNL     C2 3238   0.383  -0.074   3.460 -0.2773  0.2029  0.0059
  426UNL     C3 3239   0.390  -0.079   3.604  0.0665  0.6187  0.0120
  426UNL     C4 3240   0.231  -0.197   3.536  0.2946 -0.0925  0.7321
  426UNL     C5 3241   0.110  -0.291   3.533  0.3958  0.0198  0.1010
  426UNL     N6 3242   0.283  -0.154   3.423 -0.3507 -0.9523 -0.6502
  426UNL     N7 3243   0.288  -0.154   3.652  0.2340 -0.0448 -0.4740
  426UNL     H8 3244   0.119  -0.356   3.445 -0.9478 -2.1052  1.4532
  426UNL     H9 3245   0.013  -0.239   3.531 -0.1985 -1.0379  0.4510
  426UNL    H10 3246   0.092  -0.341   3.629 -2.4222  0.8878  0.1319
  427UNL     H0 3247  -0.029   0.201   3.980 -1.7395 -1.1276 -0.6035
  427UNL     H1 3248  -0.027   0.411   4.178  0.3922  1.2601 -0.3650
  427UNL     C2 3249  -0.097   0.282   4.002 -0.1396  0.1997 -0.2568
  427UNL     C3 3250  -0.092   0.388   4.095  1.0364 -0.3168 -0.4686
  427UNL     C4 3251  -0.259   0.404   3.965  0.3351  0.0414 -0.2544
  427UNL     C5 3252  -0.389   0.461   3.907 -0.2247  0.5036 -0.0713
  427UNL     N6 3253  -0.207   0.288   3.936  0.1961  0.6935  0.4051
  427UNL     N7 3254  -0.190   0.474   4.069 -0.4012  0.2620 -0.1974
  427UNL     H8 3255  -0.466   0.456   3.985 -0.2252  0.5676 -0.0677
  427UNL     H9 3256  -0.355   0.559   3.870  2.7605 -0.4652 -0.1434
  427UNL    H10 3257  -0.421   0.404   3.819 -1.4556 -1.3787  1.5211
  428UNL     H0 3258  -0.020  -0.546   4.075 -0.5541  0.2680  1.0787
  428UNL     H1 3259  -0.253  -0.636   4.180 -0.8109 -0.0553  0.3772
  428UNL     C2 3260  -0.037  -0.632   4.139  0.3819 -0.6185  0.1798
  428UNL     C3 3261  -0.155  -0.678   4.201 -0.6954 -0.2260 -0.4630
  428UNL     C4 3262   0.005  -0.783   4.280 -0.5568 -1.2749 -0.5741
  428UNL     C5 3263   0.088  -0.886   4.347 -0.0556  0.2656  0.0929
  428UNL     N6 3264   0.061  -0.691   4.200 -0.0782  0.7593 -0.0382
  428UNL     N7 3265   1.830   1.998  -0.511 -0.2438  0.0956 -0.5427
  428UNL     H8 3266   0.055  -0.987   4.319  4.4501 -0.5521 -3.3292
  428UNL     H9 3267   0.062  -0.870   4.452 -2.4796  0.5839 -0.4690
  428UNL    H10 3268   0.196  -0.877   4.333 -0.3129  2.2880 -1.1168
  429UNL     H0 3269  -0.066  -0.310   3.875 -0.6019 -0.1520 -0.0411
  429UNL     H1 3270  -0.310  -0.140   3.878  0.0274  0.4235 -0.8015
  429UNL     C2 3271  -0.089  -0.208   3.848  0.0460 -0.1674 -0.6637
  429UNL     C3 3272  -0.207  -0.123   3.850  0.6876 -0.9390  0.5926
  429UNL     C4 3273  -0.039  -0.014   3.786  0.2182  0.1577  0.9981
  429UNL     C5 3274   0.041   0.087   3.708  0.1505  0.2743  0.6089
  429UNL     N6 3275   0.010  -0.130   3.824 -0.4068  0.4521  0.3440
  429UNL     N7 3276  -0.172  -0.001   3.804  0.3335  0.5045  0.1237
  429UNL     H8 3277   0.148   0.079   3.729  0.4007  1.7318  0.0051
  429UNL     H9 3278   0.013   0.191   3.728 -1.8781 -0.2530  0.7406
  429UNL    H10 3279   0.036   0.056   3.602 -0.7656  0.9185  0.4532
  430UNL     H0 3280   0.312  -0.698   3.837  0.6853 -0.2951  0.3718
  430UNL     H1 3281   0.285  -0.492   3.675 -0.8578  1.3441  0.3156
  430UNL     C2 3282   0.293  -0.595   3.865 -0.7308 -0.3138 -0.4178
  430UNL     C3 3283   0.275  -0.481   3.782  0.1125 -0.2137  0.5946
  430UNL     C4 3284   0.232  -0.429   3.978  0.3007 -0.2092 -0.3705
  430UNL     C5 3285   0.197  -0.349   4.098 -0.0010 -0.3471  0.7690
  430UNL     N6 3286   0.265  -0.554   3.983  0.2976 -0.1635  0.3955
  430UNL     N7 3287   0.241  -0.373   3.853  0.0384 -0.1270 -0.0141
  430UNL     H8 3288   0.121  -0.272   4.078 -0.7782 -1.3097 -0.0734
  430UNL     H9 3289   0.291  -0.296   4.118  1.6845 -3.0143  0.3776
  430UNL    H10 3290   0.153  -0.405   4.181 -0.4815  1.0017  1.4607
  431UNL     H0 3291  -1.261   0.035   4.024 -0.6956  0.9787  1.5773
  431UNL     H1 3292  -1.054   0.101   4.207  0.0506  0.6871  0.7162
  431UNL     C2 3293  -1.159   0.001   4.030 -0.9235 -0.0664 -0.0453
  431UNL     C3 3294  -1.050   0.044   4.116 -0.2341 -0.2868  1.2995
  431UNL     C4 3295  -0.983  -0.117   3.991  0.3428  0.2810 -0.5501
  431UNL     C5 3296  -0.894  -0.233   3.947  0.3339 -0.5935  0.4013
  431UNL     N6 3297  -1.113  -0.099   3.956  0.2082  1.0897 -0.4428
  431UNL     N7 3298  -0.947  -0.035   4.095  0.6216  0.1097  0.1114
  431UNL     H8 3299  -0.897  -0.305   4.030  2.1055 -0.6455  0.4611
  431UNL     H9 3300  -0.926  -0.293   3.860  0.8307 -0.6175  0.2299
  431UNL    H10 3301  -0.789  -0.207   3.929  0.3510 -0.1533  1.1263
  432UNL     H0 3302   0.485  -0.602   4.596  0.4858  1.2799 -0.2069
  432UNL     H1 3303   0.235  -0.616   4.456  0.2651 -1.2626  0.1420
  432UNL     C2 3304   0.465  -0.618   4.491 -0.4684  0.1656  0.1163
  432UNL     C3 3305   0.337  -0.617   4.420  0.2766  0.2522  0.1035
  432UNL     C4 3306   0.506  -0.632   4.285 -0.1964 -0.3422 -0.6289
  432UNL     C5 3307   0.576  -0.647   4.156  0.3135  0.4262 -0.8240
  432UNL     N6 3308   0.565  -0.620   4.403  0.2858 -0.5191 -0.1574
  432UNL     N7 3309   0.369  -0.617   4.289  0.2637 -0.0197 -0.3047
  432UNL     H8 3310   0.614  -0.552   4.116  0.0233  1.3642  1.0107
  432UNL     H9 3311   0.501  -0.676   4.082 -1.1692  1.3661  0.2692
  432UNL    H10 3312   0.656  -0.723   4.151  0.0891  0.0891  0.5139
  433Zn      Zn 3313   0.666   3.588   0.204 -0.1426  0.2956 -0.0719
  434Zn      Zn 3314   0.703   2.583   0.828 -0.0308  0.1055  0.0382
  435Zn      Zn 3315   0.225   2.916   0.820 -0.1329  0.0359  0.1303
  436Zn      Zn 3316   1.171   3.272   0.243 -0.0680 -0.2422  0.1162
  437Zn      Zn 3317   1.211   2.748   0.549 -0.0360 -0.0988  0.1143
  438Zn      Zn 3318   0.209   3.418   0.535 -0.1787 -0.2428 -0.0247
  439UNL     H0 3319   0.291   3.191   0.969 -1.1462  1.5673  0.4433
  439UNL     H1 3320   0.222   3.215   1.247  0.9335  1.0348 -1.5577
  439UNL     C2 3321   0.268   3.117   1.044  0.1870  0.0272 -0.6064
  439UNL     C3 3322   0.230   3.129   1.182  0.4544 -0.0823 -0.1775
  439UNL     C4 3323   0.200   2.930   1.110 -0.5017 -0.0400  0.2186
  439UNL     C5 3324   0.175   2.784   1.120 -0.2890  0.0124  0.1464
  439UNL     N6 3325   0.245   2.998   1.000  0.3309  0.7036 -0.8915
  439UNL     N7 3326   0.201   3.008   1.223  0.2120  0.0169 -0.0082
  439UNL     H8 3327   0.107   2.750   1.041  0.7423  0.7437 -1.0881
  439UNL     H9 3328   0.125   2.764   1.216  0.0423  1.3902  0.6360
  439UNL    H10 3329   0.257   2.711   1.113 -0.4460 -0.4064  2.0977
  440UNL     H0 3330   0.774   2.346   0.992 -1.3923 -3.0949  1.5341
  440UNL     H1 3331   0.791   2.084   0.896 -0.9970 -0.6111 -0.4376
  440UNL     C2 3332   0.757   2.310   0.892 -0.2749 -0.0379  0.1337
  440UNL     C3 3333   0.764   2.171   0.838 -0.0670 -0.2750 -0.3837
  440UNL     C4 3334   0.739   2.324   0.692  0.0824 -0.5712  0.3030
  440UNL     C5 3335   0.744   2.395   0.554  0.4478  0.5808  0.1347
  440UNL     N6 3336   0.719   2.393   0.800  0.3694  0.7066  0.0367
  440UNL     N7 3337   0.759   2.188   0.710  0.1335 -0.4363 -0.0249
  440UNL     H8 3338   0.656   2.460   0.547 -1.0297 -1.1181  1.8959
  440UNL     H9 3339   0.730   2.314   0.481  3.7972  0.9766 -1.1342
  440UNL    H10 3340   0.837   2.450   0.537 -0.1391  1.8980  0.9778
  441UNL     H0 3341   0.470   2.974   0.593 -0.1689 -0.1237 -0.3340
  441UNL     H1 3342   0.421   3.207   0.431  1.0407  1.2526  1.4565
  441UNL     C2 3343   0.399   3.055   0.603  0.2256  0.2297 -0.3576
  441UNL     C3 3344   0.379   3.173   0.524 -0.8882 -0.1238  0.1380
  441UNL     C4 3345   0.226   3.159   0.663 -0.4892  0.5969  0.8728
  441UNL     C5 3346   0.097   3.187   0.736  0.3335 -0.0404  0.5908
  441UNL     N6 3347   0.289   3.047   0.683  0.2795 -0.0934  0.0613
  441UNL     N7 3348   0.279   3.241   0.570 -0.1145 -0.8701 -0.2652
  441UNL     H8 3349   0.071   3.292   0.757 -0.3148 -0.0188 -0.2835
  441UNL     H9 3350   0.088   3.123   0.825 -1.7568 -0.5942  0.0201
  441UNL    H10 3351   0.002   3.167   0.686  0.4035  1.1310 -0.0501
  442UNL     H0 3352   0.160   3.500   0.249  1.0538 -0.0311 -1.1142
  442UNL     H1 3353   0.378   3.592   0.093 -0.5795 -1.5061 -0.9196
  442UNL     C2 3354   0.265   3.504   0.275  0.7780  0.4144  0.0022
  442UNL     C3 3355   0.375   3.540   0.188  0.1214 -0.0860 -0.0664
  442UNL     C4 3356   0.444   3.505   0.384  0.9660 -0.5558 -0.4034
  442UNL     C5 3357   0.542   3.494   0.505  0.4179  0.6085 -0.0466
  442UNL     N6 3358   0.317   3.470   0.388  0.5483  0.3548  0.2967
  442UNL     N7 3359   0.480   3.548   0.261 -0.2706 -0.7063  0.2323
  442UNL     H8 3360   0.641   3.520   0.467  0.0897 -0.3133 -1.6268
  442UNL     H9 3361   0.543   3.396   0.555  0.0201  0.9793  0.7050
  442UNL    H10 3362   0.535   3.571   0.583 -0.5447  0.3816  0.1076
  443UNL     H0 3363   0.207   2.621   0.692 -0.3032  0.0191  0.2242
  443UNL     H1 3364   0.434   2.472   0.689  0.4998  0.7755 -2.2928
  443UNL     C2 3365   0.304   2.649   0.728  0.3767 -0.8514 -0.8564
  443UNL     C3 3366   0.422   2.574   0.725  0.7410  0.3098 -0.8182
  443UNL     C4 3367   0.457   2.754   0.831  0.2985  1.4423 -0.5682
  443UNL     C5 3368   0.530   2.863   0.906 -0.0624  0.1561  0.6583
  443UNL     N6 3369   0.326   2.759   0.796  0.0010 -0.4062  0.1193
  443UNL     N7 3370   0.512   2.632   0.798 -0.2113 -0.2835  0.0388
  443UNL     H8 3371   0.637   2.875   0.883 -0.5126 -1.3766 -2.8384
  443UNL     H9 3372   0.523   2.848   1.015  1.8545  1.8020  1.0701
  443UNL    H10 3373   0.488   2.963   0.894  0.7566  0.7425  2.3066
  444UNL     H0 3374   1.362   3.463  -0.197 -0.9766 -0.8279 -0.8711
  444UNL     H1 3375   1.380   3.451   0.075  1.7549  1.2440 -2.6004
  444UNL     C2 3376   1.310   3.399  -0.128 -0.2017 -0.3336  0.2046
  444UNL     C3 3377   1.310   3.396   0.014  0.4024 -0.0668 -0.0191
  444UNL     C4 3378   1.176   3.257  -0.056 -0.0536  0.6368 -0.2132
  444UNL     C5 3379   1.067   3.155  -0.057  1.1404 -0.0318  0.1160
  444UNL     N6 3380   1.232   3.303  -0.170 -0.4598  0.5334  0.0326
  444UNL     N7 3381   1.224   3.306   0.061  0.4837  0.3779  0.3319
  444UNL     H8 3382   0.981   3.177   0.007  0.1826  0.7490 -1.3836
  444UNL     H9 3383   1.108   3.056  -0.033  1.0868  0.3335  1.7806
  444UNL    H10 3384   1.022   3.139  -0.156 -0.3771 -1.1397  0.9462
  445UNL     H0 3385   0.889   3.678   0.438  2.0582 -0.0043 -1.6428
  445UNL     H1 3386   0.863   3.921   0.562  0.1433 -1.4908  0.4739
  445UNL     C2 3387   0.816   3.755   0.415  0.7242 -0.6389  0.2528
  445UNL     C3 3388   0.799   3.880   0.485 -0.0843  0.3684 -0.3896
  445UNL     C4 3389   0.648   3.857   0.337 -0.2609 -0.8885 -0.2817
  445UNL     C5 3390   0.537   3.894   0.242  0.4135 -0.3732  0.2876
  445UNL     N6 3391   0.721   3.744   0.325 -0.3157 -0.0318 -0.4299
  445UNL     N7 3392   0.704   3.948   0.426 -0.0785 -0.3683 -0.1624
  445UNL     H8 3393   0.560   3.851   0.144  1.8962  0.1416  0.3825
  445UNL     H9 3394   0.444   3.840   0.265 -0.5087  0.0706 -2.0738
  445UNL    H10 3395   0.509   4.000   0.247 -0.3020 -0.5244 -0.3685
  446UNL     H0 3396   0.940   2.817   0.411 -1.4321  1.1947  0.4003
  446UNL     H1 3397   0.703   2.790   0.560 -0.0506  0.7478  2.9311
  446UNL     C2 3398   0.918   2.771   0.506  0.5430  0.3246  0.4769
  446UNL     C3 3399   0.800   2.749   0.584  0.3928  0.0175  0.2121
  446UNL     C4 3400   0.962   2.647   0.669 -0.8039  0.2259  0.9840
  446UNL     C5 3401   1.040   2.566   0.770  0.2064  0.2319  0.0356
  446UNL     N6 3402   1.019   2.718   0.572  0.1490 -0.0997  0.4811
  446UNL     N7 3403   0.826   2.672   0.686 -0.4859 -0.6966 -0.2932
  446UNL     H8 3404   1.148   2.577   0.754 -0.1897  2.0403 -1.6816
  446UNL     H9 3405   1.024   2.457   0.763  4.6237 -0.7163  1.2033
  446UNL    H10 3406   1.035   2.599   0.875  2.1270  0.6839  0.0313
  447UNL     H0 3407   0.872   3.142   0.362 -0.7252 -0.4087  0.1260
  447UNL     H1 3408   0.655   3.284   0.322 -0.8480  1.7994  2.2108
  447UNL     C2 3409   0.872   3.243   0.322  0.8852 -0.4442 -0.0317
  447UNL     C3 3410   0.753   3.319   0.294 -1.0381  0.1792 -0.8673
  447UNL     C4 3411   0.929   3.426   0.235  0.5682  0.0548 -0.0925
  447UNL     C5 3412   1.018   3.531   0.170  0.1818  0.1102  0.0197
  447UNL     N6 3413   0.975   3.311   0.273  0.0071 -0.1199  0.1639
  447UNL     N7 3414   0.791   3.431   0.243  0.6949 -0.0800  1.0211
  447UNL     H8 3415   1.028   3.513   0.062 -0.0883 -1.0336  0.1781
  447UNL     H9 3416   1.125   3.531   0.194  0.4807  2.0840 -1.0536
  447UNL    H10 3417   0.982   3.633   0.189  2.1122  0.5488  1.7507
  448UNL     H0 3418   1.302   2.770   0.250  1.6373  0.1388  0.4626
  448UNL     H1 3419   1.311   3.035   0.130 -1.0427  1.3688  0.3611
  448UNL     C2 3420   1.266   2.868   0.276  0.4222 -0.1536 -0.0528
  448UNL     C3 3421   1.266   3.003   0.223  0.3866 -0.2743  0.5470
  448UNL     C4 3422   1.178   3.003   0.411  0.5326  0.4479 -0.2618
  448UNL     C5 3423   1.121   3.059   0.542 -0.5866 -0.5088  1.1769
  448UNL     N6 3424   1.211   2.879   0.395  0.3989  0.2118 -0.2373
  448UNL     N7 3425   1.203   3.080   0.304  0.3747  0.1955 -0.0954
  448UNL     H8 3426   1.072   3.157   0.533 -3.7777 -1.7332  3.2463
  448UNL     H9 3427   1.203   3.073   0.614  1.0754  0.2434 -0.7647
  448UNL    H10 3428   1.051   2.988   0.587 -0.7847 -1.4651 -0.5737
  449UNL     H0 3429  -0.292   3.500   0.409 -1.6302 -2.2960 -1.0089
  449UNL     H1 3430  -0.075   3.550   0.598  1.3476 -1.1459  0.9561
  449UNL     C2 3431  -0.199   3.447   0.422 -0.8876 -0.8582 -0.2070
  449UNL     C3 3432  -0.091   3.478   0.519  0.4300  0.2671 -0.1819
  449UNL     C4 3433  -0.034   3.329   0.379 -0.0689  0.5138  0.1328
  449UNL     C5 3434   0.057   3.228   0.309  1.2083 -0.0826  0.3737
  449UNL     N6 3435  -0.161   3.349   0.348  0.2348 -0.0357  0.1725
  449UNL     N7 3436   0.010   3.398   0.485 -0.0528 -0.3238  0.8081
  449UNL     H8 3437  -0.015   3.155   0.270  0.0097  0.4530  1.4925
  449UNL     H9 3438   0.112   3.269   0.224  0.6202 -0.4177 -0.1745
  449UNL    H10 3439   0.133   3.185   0.375  0.5490  0.8684  1.7970
  450UNL     H0 3440   1.412   2.939   0.972 -1.6444  0.6531 -0.2762
  450UNL     H1 3441   1.198   2.813   0.864 -1.4462 -1.3701 -2.5231
  450UNL     C2 3442   1.406   2.895   0.873  0.2006  0.3020 -0.2793
  450UNL     C3 3443   1.295   2.830   0.818 -0.3262 -0.2535  0.0373
  450UNL     C4 3444   1.455   2.832   0.690  0.4563  0.6314  1.0957
  450UNL     C5 3445   1.537   2.821   0.563  0.1397  0.0332 -0.1925
  450UNL     N6 3446   1.507   2.873   0.797 -0.0051 -0.0759  0.5150
  450UNL     N7 3447   1.324   2.804   0.696 -0.4543  0.8078 -0.0552
  450UNL     H8 3448   1.616   2.895   0.542 -0.3624  0.4785 -0.5109
  450UNL     H9 3449   1.476   2.815   0.472 -0.2238 -0.6077  0.0867
  450UNL    H10 3450   1.597   2.729   0.570  1.6216  1.0606  1.7681
  451Zn      Zn 3451   0.196   2.960   1.417  0.1414  0.1595 -0.1662
  452Zn      Zn 3452   0.219   1.863   2.027 -0.4992  0.1100  0.0637
  453Zn      Zn 3453  -0.284   2.204   2.042  0.1837 -0.4666  0.0434
  454Zn      Zn 3454   0.661   2.584   1.429  0.0607  0.3306 -0.0990
  455Zn      Zn 3455   0.705   2.057   1.731  0.1142 -0.1405  0.0819
  456Zn      Zn 3456  -0.246   2.736   1.750  0.5757  0.0256  0.2113
  457UNL     H0 3457  -0.184   2.461   2.188  2.8269  0.5383  1.4181
  457UNL     H1 3458  -0.223   2.485   2.456  0.8804 -0.2424 -0.2527
  457UNL     C2 3459  -0.233   2.391   2.254 -0.3962  0.6206 -0.6540
  457UNL     C3 3460  -0.259   2.406   2.392  0.4810  0.3271 -0.7519
  457UNL     C4 3461  -0.311   2.214   2.328 -0.0992 -0.1979 -0.3595
  457UNL     C5 3462  -0.334   2.067   2.333  0.1992 -0.2853  0.0378
  457UNL     N6 3463  -0.276   2.275   2.217  0.9587 -0.1431  0.1524
  457UNL     N7 3464  -0.310   2.291   2.440 -0.0754 -0.9766 -0.2316
  457UNL     H8 3465  -0.413   2.037   2.403 -0.1517  0.1440 -0.1721
  457UNL     H9 3466  -0.243   2.021   2.374 -0.0288 -1.2964 -0.5472
  457UNL    H10 3467  -0.354   2.031   2.231  1.4881  0.2852 -0.4438
  458UNL     H0 3468   0.287   1.591   2.173 -1.0409 -2.1574  0.3658
  458UNL     H1 3469   0.320   1.360   2.031  1.3178  0.5333  0.3966
  458UNL     C2 3470   0.272   1.576   2.067  0.4440 -0.7469 -0.0759
  458UNL     C3 3471   0.286   1.457   1.998 -0.4697  0.0252  0.6444
  458UNL     C4 3472   0.233   1.613   1.866  0.1465 -0.4509  0.5401
  458UNL     C5 3473   0.189   1.687   1.740  0.3926  0.3992  0.0445
  458UNL     N6 3474   0.248   1.673   1.981  0.2307 -0.2111 -0.1726
  458UNL     N7 3475   0.253   1.478   1.870 -0.6783 -1.0934  0.1217
  458UNL     H8 3476   0.269   1.694   1.665 -0.5220  0.6648 -0.9329
  458UNL     H9 3477   0.150   1.787   1.762  2.4342  1.1867  0.2817
  458UNL    H10 3478   0.101   1.641   1.693  0.0844  1.6743 -0.6611
  459UNL     H0 3479  -0.070   2.272   1.823 -0.1933 -1.3412  2.4191
  459UNL     H1 3480  -0.051   2.517   1.711  0.9736 -0.4566  1.6900
  459UNL     C2 3481  -0.150   2.346   1.824 -0.0615 -1.0662 -0.1025
  459UNL     C3 3482  -0.125   2.480   1.781 -0.7407 -0.2686  0.0732
  459UNL     C4 3483  -0.304   2.461   1.889  0.4353 -0.1089  1.0193
  459UNL     C5 3484  -0.441   2.507   1.934  0.6003  0.1657 -0.2147
  459UNL     N6 3485  -0.244   2.348   1.911  0.0354  0.0082 -0.4507
  459UNL     N7 3486  -0.231   2.547   1.811 -0.2856  0.1356 -0.3467
  459UNL     H8 3487  -0.436   2.549   2.035 -2.2015 -0.4428  0.2707
  459UNL     H9 3488  -0.508   2.420   1.934  0.7161  0.0557 -1.4018
  459UNL    H10 3489  -0.486   2.593   1.883 -1.1124  0.8933  2.2970
  460UNL     H0 3490  -0.285   2.789   1.448 -0.0891 -1.9249  1.7533
  460UNL     H1 3491  -0.095   2.912   1.293  1.5178 -2.2421  0.4757
  460UNL     C2 3492  -0.196   2.844   1.476 -0.5371 -0.1903 -0.0195
  460UNL     C3 3493  -0.093   2.897   1.400 -0.1911 -0.0831  0.8749
  460UNL     C4 3494  -0.037   2.877   1.602  0.2324  0.6656 -0.2572
  460UNL     C5 3495   0.049   2.873   1.723 -0.3226 -0.1830 -0.0039
  460UNL     N6 3496  -0.157   2.820   1.600  0.2260 -0.3788 -0.3773
  460UNL     N7 3497   0.011   2.914   1.480  0.0053 -0.2898 -0.1040
  460UNL     H8 3498   0.158   2.883   1.713 -0.3742 -0.5134 -1.0586
  460UNL     H9 3499   0.031   2.780   1.778  1.9917 -0.2123  0.8460
  460UNL    H10 3500   0.032   2.962   1.784 -0.2281  0.1205 -0.4192
  461UNL     H0 3501  -0.284   1.896   1.921  0.2920 -1.5629 -0.5922
  461UNL     H1 3502  -0.053   1.747   1.914 -0.6358  0.7880 -0.5064
  461UNL     C2 3503  -0.187   1.920   1.962 -0.4229 -0.0948  0.3334
  461UNL     C3 3504  -0.067   1.849   1.945 -0.2012  0.7983 -0.3473
  461UNL     C4 3505  -0.033   2.035   2.037  0.0651  0.1802 -0.0944
  461UNL     C5 3506   0.043   2.158   2.086  0.0026  0.5237  0.4889
  461UNL     N6 3507  -0.156   2.042   2.002  0.2693  0.0243  0.2757
  461UNL     N7 3508   0.028   1.916   2.005 -0.9182  0.0641  0.3487
  461UNL     H8 3509  -0.018   2.249   2.086  0.5356  0.9020  1.7994
  461UNL     H9 3510   0.124   2.181   2.016  0.9442 -1.0221  1.0170
  461UNL    H10 3511   0.088   2.137   2.184  0.0852 -1.5195  0.0567
  462UNL     H0 3512   0.896   2.735   0.996  0.3143 -0.2985  1.2476
  462UNL     H1 3513   0.870   2.746   1.280 -1.0157  1.5663 -0.8578
  462UNL     C2 3514   0.829   2.679   1.061 -0.4129  0.1397  0.8897
  462UNL     C3 3515   0.823   2.689   1.202  0.1270  0.7417 -0.9744
  462UNL     C4 3516   0.664   2.566   1.126 -0.8105 -0.2393  1.0064
  462UNL     C5 3517   0.534   2.494   1.135  0.2782  0.1486  0.4202
  462UNL     N6 3518   0.736   2.603   1.018 -0.2077 -0.0308  0.0311
  462UNL     N7 3519   0.723   2.609   1.243  0.3240 -0.3513  0.0296
  462UNL     H8 3520   0.532   2.434   1.226  2.2994  1.0090  1.0856
  462UNL     H9 3521   0.504   2.428   1.052 -1.3212 -1.6986  2.3489
  462UNL    H10 3522   0.456   2.571   1.148  0.0362 -0.1272  0.6147
  463UNL     H0 3523   0.407   3.006   1.624  0.9471  0.1532  1.6316
  463UNL     H1 3524   0.413   3.225   1.801  1.5532  2.4026 -1.0732
  463UNL     C2 3525   0.340   3.090   1.631  0.0068 -0.4296 -0.0087
  463UNL     C3 3526   0.346   3.203   1.719  0.2398 -0.4128  0.6005
  463UNL     C4 3527   0.193   3.229   1.566  0.5640  0.2016  0.1894
  463UNL     C5 3528   0.065   3.286   1.500 -0.1702 -0.8363  0.3193
  463UNL     N6 3529   0.248   3.112   1.540  0.1151  0.2247  0.0248
  463UNL     N7 3530   0.252   3.288   1.674  0.9003 -0.5070  0.4769
  463UNL     H8 3531   0.064   3.394   1.515  2.9161 -0.8154  1.1477
  463UNL     H9 3532   0.073   3.282   1.391 -1.6862 -2.4999  0.2285
  463UNL    H10 3533  -0.026   3.231   1.527 -0.5888 -0.8984 -1.1734
  464UNL     H0 3534   0.432   2.188   1.690 -1.7406 -2.6878 -2.1859
  464UNL     H1 3535   0.197   2.096   1.826  0.8227  2.2174 -0.4092
  464UNL     C2 3536   0.413   2.109   1.761  0.2526 -0.7713  0.7265
  464UNL     C3 3537   0.299   2.061   1.830  0.0088 -0.2721  0.7365
  464UNL     C4 3538   0.463   1.947   1.881  0.3379  0.6395 -0.4680
  464UNL     C5 3539   0.545   1.837   1.934  0.3566 -0.5871  0.2754
  464UNL     N6 3540   0.512   2.031   1.793 -0.1233  0.1458 -0.2727
  464UNL     N7 3541   0.328   1.963   1.905  0.8084  0.3372  0.2778
  464UNL     H8 3542   0.637   1.880   1.975 -0.7065  1.6170  0.4939
  464UNL     H9 3543   0.560   1.751   1.867 -2.4438 -0.7618 -0.2880
  464UNL    H10 3544   0.503   1.804   2.029 -2.0775  0.5092 -0.3395
  465UNL     H0 3545   0.381   2.495   1.544 -1.3793 -1.1331 -1.8622
  465UNL     H1 3546   0.170   2.669   1.550 -1.2381 -0.0420 -1.3731
  465UNL     C2 3547   0.382   2.598   1.511 -0.3775 -0.3908  0.2705
  465UNL     C3 3548   0.271   2.682   1.514 -0.6998 -0.3031 -0.0289
  465UNL     C4 3549   0.442   2.774   1.407 -0.2405 -0.2733 -0.4587
  465UNL     C5 3550   0.518   2.874   1.328  0.3246 -0.3073  0.5307
  465UNL     N6 3551   0.479   2.654   1.446 -0.0682 -1.1143  0.3059
  465UNL     N7 3552   0.314   2.792   1.446 -0.1213  0.0683  0.2206
  465UNL     H8 3553   0.529   2.843   1.224  0.1707 -1.4987  0.8555
  465UNL     H9 3554   0.623   2.873   1.361  0.3413 -0.4180  0.4739
  465UNL    H10 3555   0.468   2.971   1.321  2.0218  0.6923  1.5041
  466UNL     H0 3556   0.772   2.077   1.421  0.2109  0.0721  1.2224
  466UNL     H1 3557   0.715   2.311   1.289 -0.9475 -1.8893 -1.2210
  466UNL     C2 3558   0.737   2.174   1.451 -0.4297  0.3924 -0.4277
  466UNL     C3 3559   0.708   2.297   1.396  0.5779 -0.1100 -0.8231
  466UNL     C4 3560   0.679   2.315   1.596 -0.1811 -0.7811  0.3769
  466UNL     C5 3561   0.682   2.385   1.736 -0.3795  0.4192  0.0118
  466UNL     N6 3562   0.705   2.187   1.577 -0.1572  0.0690  0.3166
  466UNL     N7 3563   0.671   2.386   1.481 -0.2170  0.1733 -0.7223
  466UNL     H8 3564   0.787   2.380   1.769 -0.4195  2.1341  0.4971
  466UNL     H9 3565   0.604   2.357   1.808  0.0817 -2.5709 -0.5368
  466UNL    H10 3566   0.662   2.493   1.736  0.5817  0.6094 -0.2629
  467UNL     H0 3567  -0.731   2.810   1.607  1.0709  2.5796  1.2091
  467UNL     H1 3568  -0.501   2.901   1.742  2.0749  0.5459 -0.3738
  467UNL     C2 3569  -0.633   2.768   1.616 -0.1225 -0.5427  0.7051
  467UNL     C3 3570  -0.512   2.814   1.679 -0.2493 -0.3359  1.1106
  467UNL     C4 3571  -0.478   2.631   1.574 -0.4654  0.0492  0.6368
  467UNL     C5 3572  -0.396   2.508   1.531  0.8827 -0.1625  0.4531
  467UNL     N6 3573  -0.600   2.667   1.532 -0.4152 -0.1003 -0.7599
  467UNL     N7 3574  -0.414   2.724   1.655  0.0012 -0.5536  1.0200
  467UNL     H8 3575  -0.413   2.420   1.594  1.5654  1.3005  2.8227
  467UNL     H9 3576  -0.409   2.487   1.424 -2.7400  0.8181  0.5575
  467UNL    H10 3577  -0.288   2.524   1.543  0.6948  0.1122  2.1212
  468UNL     H0 3578   0.906   2.182   2.179  0.4680 -1.9034  0.7892
  468UNL     H1 3579   0.677   2.136   2.032  0.3774  2.1610 -0.6422
  468UNL     C2 3580   0.894   2.154   2.076 -0.4223  0.8610  0.0604
  468UNL     C3 3581   0.780   2.128   1.999  0.6535  0.3322  0.4558
  468UNL     C4 3582   0.952   2.145   1.875  0.1988 -0.2420  0.7963
  468UNL     C5 3583   1.031   2.153   1.752  0.1255 -0.5424  0.3251
  468UNL     N6 3584   0.999   2.167   1.995 -0.1158  0.4312 -0.1460
  468UNL     N7 3585   0.820   2.127   1.875 -0.4284 -0.3343  0.7072
  468UNL     H8 3586   1.036   2.258   1.718  1.8719 -1.2741 -1.9986
  468UNL     H9 3587   1.002   2.076   1.680  1.8910 -0.6789 -0.2974
  468UNL    H10 3588   1.132   2.126   1.784  0.3580 -0.8288 -0.6052
  469Zn      Zn 3589  -0.312   2.226   2.620 -0.0875 -0.0291  0.2634
  470Zn      Zn 3590  -0.269   1.152   3.257 -0.3027  0.4203 -0.0909
  471Zn      Zn 3591  -0.739   1.539   3.250 -0.3109  0.0929  0.1316
  472Zn      Zn 3592   0.180   1.878   2.618 -0.0278 -0.0542 -0.0444
  473Zn      Zn 3593   0.212   1.374   2.942 -0.1746  0.1069 -0.0437
  474Zn      Zn 3594  -0.768   2.040   2.959  0.0014  0.1116 -0.0886
  475UNL     H0 3595  -0.634   1.774   3.428  0.3214 -0.3429 -0.4833
  475UNL     H1 3596  -0.598   1.747   3.723  0.8752  0.2560 -0.4262
  475UNL     C2 3597  -0.652   1.696   3.501 -0.5375 -0.2406 -0.5704
  475UNL     C3 3598  -0.643   1.685   3.647 -0.1584 -0.1145  0.4733
  475UNL     C4 3599  -0.733   1.513   3.552 -0.0553 -1.0226 -0.0245
  475UNL     C5 3600  -0.779   1.365   3.537  0.4325  0.2580  0.1435
  475UNL     N6 3601  -0.703   1.588   3.446  0.8483  0.2103 -0.6864
  475UNL     N7 3602  -0.707   1.573   3.670 -0.7295  0.1241 -0.2525
  475UNL     H8 3603  -0.850   1.339   3.617  1.4662 -2.1012  0.3577
  475UNL     H9 3604  -0.692   1.299   3.547 -0.7292 -1.1305  1.6647
  475UNL    H10 3605  -0.819   1.333   3.440  1.4855 -2.5463  0.5357
  476UNL     H0 3606  -0.173   0.858   3.360  1.1724 -2.9847 -0.1289
  476UNL     H1 3607  -0.256   0.632   3.221  1.1393 -0.4648 -3.2682
  476UNL     C2 3608  -0.215   0.857   3.261 -0.4454  0.5174  0.3818
  476UNL     C3 3609  -0.254   0.738   3.195  0.2650  0.4179 -0.1333
  476UNL     C4 3610  -0.285   0.908   3.073  0.8400  0.0448  0.2417
  476UNL     C5 3611  -0.298   0.982   2.944  0.0797  0.3270 -0.9944
  476UNL     N6 3612  -0.253   0.959   3.191  1.2565 -0.4429  1.0081
  476UNL     N7 3613  -0.283   0.774   3.072  0.3740  0.9998  0.7511
  476UNL     H8 3614  -0.210   1.020   2.890 -0.6678  1.9004 -1.1437
  476UNL     H9 3615  -0.360   1.071   2.960  0.0248  0.1222 -0.0004
  476UNL    H10 3616  -0.355   0.921   2.873 -0.8402  0.6239 -0.5255
  477UNL     H0 3617  -0.533   1.587   3.015 -0.8822 -0.2579 -0.4586
  477UNL     H1 3618  -0.552   1.852   2.877  1.4402  0.4899  0.2220
  477UNL     C2 3619  -0.585   1.680   3.032  0.2686  0.3674 -0.2612
  477UNL     C3 3620  -0.599   1.811   2.966  0.7475  0.0539 -0.3312
  477UNL     C4 3621  -0.735   1.803   3.121 -0.0268 -0.2013  0.5435
  477UNL     C5 3622  -0.858   1.841   3.209  0.0115  0.3326 -0.5262
  477UNL     N6 3623  -0.675   1.686   3.130  0.2054 -0.6535  0.7241
  477UNL     N7 3624  -0.686   1.885   3.025 -0.2659 -0.1299 -0.1926
  477UNL     H8 3625  -0.916   1.752   3.236  1.0655  0.4500  2.5156
  477UNL     H9 3626  -0.922   1.909   3.152  0.4054 -0.1729 -1.6089
  477UNL    H10 3627  -0.816   1.892   3.296  0.1767  0.9044 -0.9361
  478UNL     H0 3628  -0.802   2.118   2.676 -0.0172  0.1245  1.3524
  478UNL     H1 3629  -0.598   2.202   2.509 -0.3489 -0.9267 -1.1415
  478UNL     C2 3630  -0.696   2.131   2.693  0.4135 -0.8745 -0.3499
  478UNL     C3 3631  -0.592   2.170   2.612 -0.2407  0.3559 -0.7395
  478UNL     C4 3632  -0.520   2.131   2.811  0.0456 -0.8183  0.4281
  478UNL     C5 3633  -0.428   2.128   2.930  0.6178  0.5357 -0.3185
  478UNL     N6 3634  -0.651   2.119   2.818  0.2541 -0.5413  0.6340
  478UNL     N7 3635  -0.483   2.166   2.683  0.0924  0.4807 -0.4064
  478UNL     H8 3636  -0.498   2.144   3.013 -1.3344 -0.3356 -1.7365
  478UNL     H9 3637  -0.355   2.210   2.930  2.7022 -1.1994 -0.6529
  478UNL    H10 3638  -0.381   2.031   2.955 -0.4581  0.0575 -0.0754
  479UNL     H0 3639  -0.761   1.257   3.149 -0.2701  1.0300  1.0148
  479UNL     H1 3640  -0.559   1.053   3.213  1.0920  0.4199 -0.8755
  479UNL     C2 3641  -0.664   1.262   3.197  0.3807 -0.0985 -0.1375
  479UNL     C3 3642  -0.564   1.160   3.222  0.0652  0.3240 -0.1902
  479UNL     C4 3643  -0.487   1.357   3.253  0.3178 -0.9984 -0.2184
  479UNL     C5 3644  -0.400   1.467   3.309 -0.1630 -0.5921  0.3966
  479UNL     N6 3645  -0.613   1.381   3.223 -0.5342  0.1728  0.2450
  479UNL     N7 3646  -0.452   1.227   3.250 -0.0767  0.2076 -0.5595
  479UNL     H8 3647  -0.347   1.433   3.398 -0.2758 -1.5261  0.1139
  479UNL     H9 3648  -0.468   1.545   3.345  1.4068  1.0463 -0.0170
  479UNL    H10 3649  -0.332   1.514   3.236 -2.6725  0.2917 -1.5053
  480UNL     H0 3650   0.427   2.015   2.198  0.6828  1.2090  1.8986
  480UNL     H1 3651   0.412   2.005   2.479 -0.0282 -0.1407  0.4847
  480UNL     C2 3652   0.353   1.965   2.260 -0.5495  0.1481 -0.3247
  480UNL     C3 3653   0.356   1.955   2.401  0.2727  0.0626  0.1356
  480UNL     C4 3654   0.207   1.834   2.313  0.6227 -0.0151  0.0931
  480UNL     C5 3655   0.076   1.762   2.288 -0.2266  0.2700 -0.4709
  480UNL     N6 3656   0.266   1.887   2.210 -0.3009 -0.7815  0.4927
  480UNL     N7 3657   0.254   1.876   2.436 -0.8048 -0.0112  0.4025
  480UNL     H8 3658   0.039   1.719   2.382  0.3564  1.2628  0.2324
  480UNL     H9 3659   0.079   1.677   2.220  1.8451  0.2773 -0.4453
  480UNL    H10 3660  -0.013   1.824   2.269 -0.7368 -0.7001 -1.3342
  481UNL     H0 3661  -0.087   2.267   2.825 -0.5876 -0.8895 -0.6516
  481UNL     H1 3662  -0.052   2.499   2.957  1.6017 -0.0259 -1.4082
  481UNL     C2 3663  -0.159   2.347   2.819  0.7988  0.5371  0.5441
  481UNL     C3 3664  -0.129   2.466   2.889 -0.0617 -0.0238  0.3795
  481UNL     C4 3665  -0.318   2.465   2.790 -0.5172 -0.9214  0.7969
  481UNL     C5 3666  -0.461   2.504   2.749  0.3104  0.7096  0.2474
  481UNL     N6 3667  -0.262   2.361   2.739 -0.2077  0.2325  0.0043
  481UNL     N7 3668  -0.238   2.539   2.874 -0.6855  0.2542  0.4147
  481UNL     H8 3669  -0.525   2.525   2.835 -1.5758 -0.5777 -0.7869
  481UNL     H9 3670  -0.467   2.608   2.716 -1.9315  0.4927 -0.1315
  481UNL    H10 3671  -0.517   2.432   2.688  1.4422 -1.0955  1.2550
  482UNL     H0 3672  -0.051   1.471   2.897  1.4331  0.7238  1.1661
  482UNL     H1 3673  -0.282   1.383   3.052 -0.6577 -1.2298 -1.3074
  482UNL     C2 3674  -0.065   1.400   2.977 -0.6346  0.1459  0.3711
  482UNL     C3 3675  -0.177   1.359   3.058 -0.5164 -0.2945  0.6934
  482UNL     C4 3676   0.004   1.281   3.133 -0.3524  0.2130 -0.3054
  482UNL     C5 3677   0.085   1.175   3.197 -0.8919  0.5016 -0.3071
  482UNL     N6 3678   0.043   1.358   3.037 -0.4961 -0.2243 -0.3267
  482UNL     N7 3679  -0.133   1.274   3.146 -0.2506  0.1359  0.2109
  482UNL     H8 3680   0.133   1.202   3.292  0.7292 -0.2590 -0.8575
  482UNL     H9 3681   0.158   1.132   3.126 -0.4682 -0.7095  0.8238
  482UNL    H10 3682   0.031   1.088   3.237  0.7509 -0.5037 -0.1701
  483UNL     H0 3683  -0.111   1.757   2.615 -1.0905  0.4943 -1.5009
  483UNL     H1 3684  -0.317   1.940   2.730 -0.1387  0.0627 -0.0857
  483UNL     C2 3685  -0.121   1.863   2.635 -0.1270  0.3907 -0.2993
  483UNL     C3 3686  -0.224   1.952   2.676 -0.2954 -0.6074 -0.5195
  483UNL     C4 3687  -0.062   2.059   2.594  0.2058 -0.1070 -0.1352
  483UNL     C5 3688   0.020   2.169   2.544 -0.0010  0.8189 -1.0680
  483UNL     N6 3689  -0.015   1.936   2.605  0.8649 -0.1670  0.7550
  483UNL     N7 3690  -0.189   2.075   2.644 -0.8949  0.0509 -0.1606
  483UNL     H8 3691  -0.011   2.190   2.440  0.9546 -1.7952 -1.9567
  483UNL     H9 3692   0.117   2.129   2.514 -0.0695 -0.0755 -0.1293
  483UNL    H10 3693   0.024   2.258   2.608  0.6466 -0.8182  1.2548
  484UNL     H0 3694   0.133   1.386   2.654  0.6293 -0.8869 -0.2111
  484UNL     H1 3695   0.162   1.605   2.500  0.9719 -2.8509  0.1633
  484UNL     C2 3696   0.156   1.487   2.684  0.6198 -0.7296 -0.7349
  484UNL     C3 3697   0.160   1.607   2.608  0.8365 -0.1566  0.1738
  484UNL     C4 3698   0.169   1.658   2.816 -1.0466  0.8003  0.7196
  484UNL     C5 3699   0.155   1.728   2.948  0.6909 -0.3489 -0.9018
  484UNL     N6 3700   0.172   1.525   2.808 -0.3629  0.0603 -0.3536
  484UNL     N7 3701   0.179   1.710   2.687 -0.1633 -0.5132 -0.3617
  484UNL     H8 3702   0.091   1.813   2.922 -1.7208 -2.1623 -1.2471
  484UNL     H9 3703   0.256   1.746   2.989  0.3792 -0.0839 -0.2424
  484UNL    H10 3704   0.097   1.663   3.014 -0.8674  0.4318 -1.4558
  485UNL     H0 3705  -1.275   2.099   2.901  0.9415  1.2271  1.2215
  485UNL     H1 3706  -1.048   2.145   3.043 -1.1843  1.5269 -0.6375
  485UNL     C2 3707  -1.178   2.060   2.872  0.1538 -0.1317  0.2812
  485UNL     C3 3708  -1.064   2.082   2.956 -0.7516  0.6071 -0.0662
  485UNL     C4 3709  -1.028   1.937   2.807 -0.0749 -0.3872 -0.0052
  485UNL     C5 3710  -0.952   1.834   2.728  0.2131 -0.0259  0.4707
  485UNL     N6 3711  -1.155   1.962   2.787  0.1748 -0.7602 -0.3371
  485UNL     N7 3712  -0.971   2.004   2.912  0.1068  0.0996 -0.5573
  485UNL     H8 3713  -0.851   1.873   2.709  0.3451 -0.4607  0.2894
  485UNL     H9 3714  -0.944   1.735   2.773  1.6105 -0.3927 -0.5065
  485UNL    H10 3715  -1.000   1.812   2.632 -0.9127 -0.3256  1.0835
  486UNL     H0 3716   0.431   1.556   3.363 -0.8285 -1.3701  1.0108
  486UNL     H1 3717   0.206   1.444   3.247 -0.7575  1.7925  0.6137
  486UNL     C2 3718   0.425   1.501   3.270  0.6212  0.4837 -0.2549
  486UNL     C3 3719   0.304   1.460   3.205 -0.7061  0.4809  0.1706
  486UNL     C4 3720   0.473   1.441   3.076 -0.2066  0.5741  0.2371
  486UNL     C5 3721   0.547   1.407   2.951 -0.4485 -0.0565 -0.0075
  486UNL     N6 3722   0.523   1.504   3.182  0.1563 -0.0736 -0.3812
  486UNL     N7 3723   0.335   1.426   3.084  0.6182  0.0947 -0.1112
  486UNL     H8 3724   0.572   1.301   2.948  0.2551  0.1117 -0.4745
  486UNL     H9 3725   0.646   1.452   2.970  0.7658 -3.0120  1.2991
  486UNL    H10 3726   0.492   1.455   2.870 -1.0636  2.2478  1.6466
  487Zn      Zn 3727  -0.761   1.522   3.860 -0.1923 -0.0298 -0.1943
  488Zn      Zn 3728   1.215   3.263  -0.362  0.1658  0.1460 -0.5879
  489Zn      Zn 3729  -1.243   0.819   4.412 -0.0942  0.1633  0.2155
  490Zn      Zn 3730  -0.265   1.189   3.860 -0.3287 -0.2526  0.1660
  491Zn      Zn 3731  -0.230   0.648   4.166  0.1175 -0.3491 -0.0332
  492Zn      Zn 3732  -1.236   1.346   4.139  0.1563  0.0830  0.2515
  493UNL     H0 3733  -1.131   1.064   4.591 -1.1812  0.2493 -1.1172
  493UNL     H1 3734  -1.179   1.067   4.870  2.7974 -0.9351  0.4784
  493UNL     C2 3735  -1.182   0.994   4.654 -0.5001  0.4583 -0.3169
  493UNL     C3 3736  -1.196   0.992   4.794 -0.4885 -0.3091  0.4216
  493UNL     C4 3737  -1.254   0.804   4.711  0.6718  0.2554  0.3417
  493UNL     C5 3738  -1.306   0.663   4.708 -0.2245 -0.3810  0.2149
  493UNL     N6 3739  -1.217   0.874   4.603  0.0233 -0.0446 -0.9150
  493UNL     N7 3740   0.721   3.648   0.028  0.0288 -0.1743 -0.4604
  493UNL     H8 3741  -1.233   0.589   4.742 -0.6436 -0.6022  0.6521
  493UNL     H9 3742  -1.317   0.638   4.602 -0.9935 -0.1764  0.2417
  493UNL    H10 3743  -1.411   0.659   4.740  0.0864  0.5053  1.4428
  494UNL     H0 3744   1.261   3.008  -0.200  0.0312  2.8244 -1.5753
  494UNL     H1 3745   1.245   2.743  -0.325 -1.6921  0.8219  0.6790
  494UNL     C2 3746   1.259   2.974  -0.303  0.6585  0.2034 -0.7805
  494UNL     C3 3747   1.247   2.843  -0.365  0.0818  0.2503 -0.8146
  494UNL     C4 3748   1.237   3.002  -0.511 -0.0674  0.7941 -0.0023
  494UNL     C5 3749   1.224   3.087  -0.636  0.5510 -0.6170  0.4569
  494UNL     N6 3750   1.236   3.057  -0.395 -0.7759 -0.1041  0.2706
  494UNL     N7 3751  -0.722   0.096   4.306  0.1163  0.4175  0.4344
  494UNL     H8 3752   1.148   3.052  -0.707 -0.3669  0.0285  1.0931
  494UNL     H9 3753   1.317   3.077  -0.692 -0.1061 -2.9747 -0.3518
  494UNL    H10 3754   1.192   3.188  -0.609  2.6121  0.2657 -0.2409
  495UNL     H0 3755  -1.048   0.874   4.166 -1.5606 -0.7203  0.6106
  495UNL     H1 3756  -1.021   1.146   4.078 -1.4887  2.3777  1.3736
  495UNL     C2 3757  -1.101   0.965   4.191  0.2796  0.5316  0.1503
  495UNL     C3 3758  -1.084   1.095   4.150 -0.3709 -0.4185  0.4921
  495UNL     C4 3759  -1.238   1.086   4.285  0.8190 -0.0757 -0.3910
  495UNL     C5 3760  -1.356   1.137   4.371 -0.1937 -0.0414  0.1515
  495UNL     N6 3761  -1.183   0.970   4.294  0.6159  0.1487  0.6710
  495UNL     N7 3762  -1.177   1.167   4.198  0.5813 -0.2122 -0.7030
  495UNL     H8 3763  -1.349   1.094   4.471 -0.7665 -0.5720 -0.0328
  495UNL     H9 3764  -1.453   1.107   4.330  0.3361 -0.0806 -1.1349
  495UNL    H10 3765  -1.358   1.247   4.380  1.0998 -0.0070  0.1890
  496UNL     H0 3766  -1.282   1.495   3.860  0.0435  0.8133 -0.5849
  496UNL     H1 3767  -1.051   1.534   3.692 -2.1780 -4.5965 -2.2482
  496UNL     C2 3768  -1.179   1.468   3.876 -0.2207 -0.1058 -0.4165
  496UNL     C3 3769  -1.064   1.501   3.794 -0.3679  0.0600 -0.2121
  496UNL     C4 3770  -1.012   1.427   3.984 -0.3825  0.3566 -0.2844
  496UNL     C5 3771  -0.923   1.427   4.108 -1.6990  0.5108  0.5351
  496UNL     N6 3772  -1.140   1.408   3.989  0.4233  0.4594 -0.2337
  496UNL     N7 3773  -0.957   1.472   3.869  0.2398 -0.1963  0.5065
  496UNL     H8 3774  -0.953   1.499   4.185 -1.4539 -1.2298  2.3120
  496UNL     H9 3775  -0.816   1.446   4.096 -2.1017  1.6135 -2.1620
  496UNL    H10 3776  -0.918   1.331   4.160 -1.0546  0.4879  0.4307
  497UNL     H0 3777  -1.230   0.527   4.269  1.1546  1.2463 -3.1340
  497UNL     H1 3778  -0.974   0.391   4.288  4.5025  0.1094  1.5104
  497UNL     C2 3779  -1.137   0.558   4.314  0.1292  0.3092 -0.0865
  497UNL     C3 3780  -1.013   0.484   4.326  1.2467 -0.2857 -0.5102
  497UNL     C4 3781  -0.990   0.671   4.410 -0.0832 -0.9854 -0.5195
  497UNL     C5 3782  -0.922   0.791   4.463 -0.0527  0.1072 -0.1594
  497UNL     N6 3783  -1.117   0.673   4.373 -0.1890  0.4323 -0.4239
  497UNL     N7 3784   1.038   3.326  -0.416  0.7252 -0.1332 -0.5565
  497UNL     H8 3785  -0.944   0.797   4.570 -0.2422 -1.8594 -0.0675
  497UNL     H9 3786  -0.963   0.880   4.412 -1.4298  1.0296  2.3742
  497UNL    H10 3787  -0.813   0.784   4.462  0.0676  1.4907  0.3794
  498UNL     H0 3788  -0.097   1.330   3.392  0.0994 -1.6326 -2.1357
  498UNL     H1 3789  -0.068   1.356   3.659 -0.6605 -0.2275  0.0920
  498UNL     C2 3790  -0.134   1.264   3.468  0.5265  0.4089 -0.0293
  498UNL     C3 3791  -0.125   1.280   3.608 -0.0619 -0.0809 -0.8224
  498UNL     C4 3792  -0.272   1.130   3.556  0.5438 -0.2735  0.2410
  498UNL     C5 3793  -0.391   1.038   3.574 -0.5318 -0.0622 -0.3245
  498UNL     N6 3794  -0.221   1.167   3.437  0.0018 -0.9661 -0.1359
  498UNL     N7 3795  -0.216   1.200   3.661 -0.2215 -0.7364  0.8815
  498UNL     H8 3796  -0.349   0.938   3.585 -2.5393 -0.8089  1.0464
  498UNL     H9 3797  -0.451   1.023   3.484 -1.6006 -0.2531  0.3984
  498UNL    H10 3798  -0.453   1.043   3.664 -0.5114 -0.1309 -0.3071
  499UNL     H0 3799  -0.544   1.574   4.074  0.0072 -0.2240 -1.2460
  499UNL     H1 3800  -0.485   1.843   4.125 -0.9118  2.3402 -0.9084
  499UNL     C2 3801  -0.609   1.660   4.062 -0.8310 -0.6937 -0.2281
  499UNL     C3 3802  -0.576   1.798   4.089 -0.2509 -0.3639  0.5223
  499UNL     C4 3803  -0.759   1.781   3.983 -0.4078  0.1746 -0.5447
  499UNL     C5 3804  -0.883   1.825   3.913  0.0377 -0.2566 -0.4140
  499UNL     N6 3805  -0.714   1.657   3.986 -0.3431  0.7017 -0.3189
  499UNL     N7 3806  -0.677   1.869   4.045 -0.3031  0.1679 -0.4428
  499UNL     H8 3807  -0.861   1.844   3.807  2.1457  2.3698  0.3963
  499UNL     H9 3808  -0.972   1.764   3.931 -0.8230  0.7602 -1.1145
  499UNL    H10 3809  -0.922   1.916   3.959 -1.1779 -0.8416 -0.2545
  500UNL     H0 3810  -0.505   0.772   4.081 -0.0603 -1.1745 -0.5291
  500UNL     H1 3811  -0.743   0.730   4.226 -0.4329 -0.1700 -2.8500
  500UNL     C2 3812  -0.528   0.713   4.169 -0.3283 -0.6585 -0.2509
  500UNL     C3 3813  -0.647   0.682   4.236 -0.3914  0.3119 -0.6385
  500UNL     C4 3814  -0.488   0.560   4.301  0.0601 -0.0059  0.3494
  500UNL     C5 3815  -0.421   0.436   4.351 -0.4559  0.0207 -0.1814
  500UNL     N6 3816  -0.428   0.646   4.220  0.0112  0.7285  0.1951
  500UNL     N7 3817   1.338   3.357  -0.472 -0.1820 -0.6777  0.2942
  500UNL     H8 3818  -0.451   0.413   4.454 -0.0441 -3.5863 -0.7289
  500UNL     H9 3819  -0.312   0.435   4.366 -0.7370 -0.5495  2.2249
  500UNL    H10 3820  -0.450   0.345   4.297 -2.7267 -0.4040  1.6076
  501UNL     H0 3821  -0.559   1.084   3.980 -0.4644  0.5184  0.7034
  501UNL     H1 3822  -0.783   1.254   3.938 -0.1367  0.6019  0.3022
  501UNL     C2 3823  -0.567   1.181   3.933  0.9602  0.1610 -0.3522
  501UNL     C3 3824  -0.678   1.265   3.918  0.0810 -0.8049  0.5954
  501UNL     C4 3825  -0.503   1.355   3.844  0.3511  0.2609 -0.5166
  501UNL     C5 3826  -0.414   1.449   3.771 -0.3313 -0.0069  0.4137
  501UNL     N6 3827  -0.461   1.238   3.881  0.0780  0.0985 -0.4014
  501UNL     N7 3828  -0.637   1.377   3.864 -0.5334 -0.4590  0.4531
  501UNL     H8 3829  -0.308   1.452   3.795  0.1312  2.0477 -1.5153
  501UNL     H9 3830  -0.450   1.553   3.778  0.1284  0.1716  0.1455
  501UNL    H10 3831  -0.416   1.435   3.662 -0.1701 -0.8609  0.5191
  502UNL     H0 3832  -0.102   0.696   3.864 -0.1263  0.7757 -0.5706
  502UNL     H1 3833  -0.160   0.932   3.728 -3.6311  0.7463 -0.3715
  502UNL     C2 3834  -0.140   0.790   3.900 -0.0259  0.6124 -0.0422
  502UNL     C3 3835  -0.165   0.913   3.834 -0.5121 -0.0574 -0.2779
  502UNL     C4 3836  -0.227   0.927   4.035 -0.1449  0.2006 -0.9035
  502UNL     C5 3837  -0.256   0.991   4.172 -0.6016  0.4500 -0.3412
  502UNL     N6 3838  -0.191   0.799   4.028 -0.5941  0.0046 -0.1741
  502UNL     N7 3839  -0.223   1.000   3.916  0.4320  0.1204  0.8473
  502UNL     H8 3840  -0.321   1.079   4.164  0.6937  1.2821 -2.6954
  502UNL     H9 3841  -0.162   1.024   4.219 -0.1518 -1.0027 -0.1570
  502UNL    H10 3842  -0.304   0.923   4.243  0.3096  0.3798  0.2219
  503UNL     H0 3843  -1.712   1.444   4.013 -2.0969 -2.3280 -0.9122
  503UNL     H1 3844  -1.514   1.454   4.212 -0.5081 -0.4705 -0.2915
  503UNL     C2 3845  -1.621   1.387   4.023  0.1678  1.2559  0.7921
  503UNL     C3 3846  -1.525   1.395   4.123  0.1513  0.1620 -0.8050
  503UNL     C4 3847  -1.458   1.273   3.961 -0.7583 -0.0401 -0.1745
  503UNL     C5 3848  -1.375   1.151   3.911 -0.0305 -0.0761  0.5378
  503UNL     N6 3849  -1.585   1.305   3.924 -0.5843 -0.4899  0.0820
  503UNL     N7 3850  -1.421   1.333   4.078  0.1853  0.6916  0.0549
  503UNL     H8 3851  -1.271   1.183   3.898  0.1624  0.5413  3.0890
  503UNL     H9 3852  -1.368   1.070   3.984  1.0633 -0.1070  0.4137
  503UNL    H10 3853  -1.413   1.102   3.821 -0.0243 -0.1682  0.5857
  504UNL     H0 3854  -0.023   0.773   4.613 -0.2458 -0.0401  0.2169
  504UNL     H1 3855  -0.242   0.656   4.467 -0.0256  0.1210  3.1938
  504UNL     C2 3856  -0.027   0.741   4.509  0.3950  0.2598  0.0980
  504UNL     C3 3857  -0.143   0.690   4.440 -0.9551  0.4694 -0.2359
  504UNL     C4 3858   0.028   0.701   4.306 -0.4113 -0.1318  0.1878
  504UNL     C5 3859   0.115   0.677   4.178 -0.6893  0.0461 -0.2697
  504UNL     N6 3860   0.075   0.733   4.428  0.1373 -0.4874 -0.1690
  504UNL     N7 3861  -0.101   0.669   4.315 -0.2070  0.2744 -1.1070
  504UNL     H8 3862   0.053   0.661   4.089 -2.5849 -0.4231  1.0549
  504UNL     H9 3863   0.173   0.584   4.183 -1.0489 -0.1528  0.3066
  504UNL    H10 3864   0.181   0.763   4.166 -1.6310  0.8454  0.1555
  505Zn      Zn 3865   2.210  -0.507   0.252  0.3064  0.0462  0.0665
  506Zn      Zn 3866   0.204   3.946   0.813  0.1589  0.1872  0.1741
  507Zn      Zn 3867  -0.279   4.307   0.825  0.2942  0.1979  0.1012
  508Zn      Zn 3868   2.695  -0.878   0.240  0.0434 -0.2638  0.1971
  509Zn      Zn 3869   0.667   4.125   0.495 -0.2034 -0.0891  0.1041
  510Zn      Zn 3870   1.720  -0.669   0.575 -0.4065 -0.1377  0.1966
  511UNL     H0 3871  -0.176   4.584   0.982  0.9069 -0.6296 -0.6441
  511UNL     H1 3872  -0.223   4.587   1.265  0.2389 -0.4578 -0.1622
  511UNL     C2 3873  -0.201   4.502   1.049 -0.0959  0.3012  0.1489
  511UNL     C3 3874  -0.229   4.507   1.192  0.0926 -0.1528 -0.4882
  511UNL     C4 3875  -0.276   4.316   1.117  0.3778 -0.6382 -0.4407
  511UNL     C5 3876  -0.307   4.165   1.116  0.1287 -0.2663 -1.0394
  511UNL     N6 3877  -0.241   4.382   1.012  0.4138  0.3567  0.0309
  511UNL     N7 3878  -0.257   4.389   1.231 -0.1292  0.3710 -0.7115
  511UNL     H8 3879  -0.224   4.094   1.127 -0.6911 -1.0759  0.2582
  511UNL     H9 3880  -0.371   4.139   1.031 -2.6875  0.3198  0.7658
  511UNL    H10 3881  -0.363   4.134   1.206 -0.4563  0.5395 -1.1139
  512UNL     H0 3882   0.329   3.695   0.947  0.4972 -1.4330  0.0830
  512UNL     H1 3883   0.277   3.437   0.854  0.0145  0.2176  1.4132
  512UNL     C2 3884   0.296   3.657   0.851  0.3808 -0.3516 -0.3185
  512UNL     C3 3885   0.277   3.530   0.799  0.6969 -0.7067 -0.1954
  512UNL     C4 3886   0.228   3.689   0.660  0.0345 -0.3588 -0.5780
  512UNL     C5 3887   0.198   3.762   0.537  0.2295  0.8279 -0.4055
  512UNL     N6 3888   0.251   3.749   0.772 -0.3996 -0.0719  0.0557
  512UNL     N7 3889   0.235   3.553   0.673 -0.6762 -0.0218  0.2396
  512UNL     H8 3890   0.172   3.693   0.456 -0.0050 -1.1172  1.2475
  512UNL     H9 3891   0.284   3.816   0.494  0.2418 -0.9940 -2.8879
  512UNL    H10 3892   0.122   3.839   0.549 -0.0954  0.5403 -0.6115
  513UNL     H0 3893  -0.043   4.387   0.619  1.1211  1.5800  0.0821
  513UNL     H1 3894  -0.013   4.650   0.530 -0.6939  0.7548  1.2583
  513UNL     C2 3895  -0.109   4.471   0.637 -0.5380  0.3934 -0.2125
  513UNL     C3 3896  -0.088   4.601   0.590 -0.5039 -0.3274  0.6362
  513UNL     C4 3897  -0.273   4.583   0.690 -0.9331  0.0920 -0.2165
  513UNL     C5 3898  -0.404   4.620   0.745  0.8222 -0.7445  0.7023
  513UNL     N6 3899  -0.223   4.459   0.699  0.1624  0.1248 -0.0889
  513UNL     N7 3900   1.768  -0.868   0.623 -0.0651  0.0376  0.3112
  513UNL     H8 3901  -0.423   4.550   0.828 -1.4911 -1.6517 -0.4898
  513UNL     H9 3902  -0.486   4.601   0.675  0.1406 -2.0634  1.7976
  513UNL    H10 3903  -0.398   4.720   0.789  3.5457 -0.6827  0.3421
  514UNL     H0 3904   1.703  -0.521   0.314 -0.3568 -0.6404 -4.5050
  514UNL     H1 3905   1.940  -0.545   0.135 -2.7459  1.2901 -0.0240
  514UNL     C2 3906   1.806  -0.555   0.322 -0.2085  0.1587  0.3935
  514UNL     C3 3907   1.921  -0.564   0.240  0.5303 -0.5045  0.4001
  514UNL     C4 3908   1.980  -0.614   0.429 -0.8300 -0.4493 -0.3331
  514UNL     C5 3909   2.067  -0.627   0.553 -0.6235  0.3473  1.4716
  514UNL     N6 3910   1.849  -0.600   0.439 -0.4163  0.4410  0.3331
  514UNL     N7 3911   2.027  -0.586   0.306 -0.5982 -0.4655 -0.5581
  514UNL     H8 3912   2.007  -0.657   0.639 -0.3067  0.7454  1.8428
  514UNL     H9 3913   2.108  -0.530   0.584 -0.0823  0.3292  0.8273
  514UNL    H10 3914   2.143  -0.706   0.544 -2.6809 -1.4249 -2.3095
  515UNL     H0 3915  -0.311   3.999   0.801 -0.6919  2.0600  1.2302
  515UNL     H1 3916  -0.070   3.832   0.764  1.2785  0.2928  1.5662
  515UNL     C2 3917  -0.204   4.012   0.800 -0.3496 -0.2717 -0.9874
  515UNL     C3 3918  -0.088   3.936   0.785 -1.2105  0.3247 -0.2126
  515UNL     C4 3919  -0.033   4.128   0.850  0.2599  0.0769 -0.2748
  515UNL     C5 3920   0.047   4.242   0.907 -0.8525 -0.4519 -0.6180
  515UNL     N6 3921  -0.165   4.134   0.829 -0.7672  0.7444  0.8485
  515UNL     N7 3922   0.021   4.010   0.807 -0.6292 -0.0815 -0.5082
  515UNL     H8 3923   0.043   4.252   1.017  0.3180  2.0526 -0.7325
  515UNL     H9 3924   0.005   4.338   0.876  0.2409  0.1272 -0.3709
  515UNL    H10 3925   0.156   4.240   0.893 -0.5942 -0.8937  1.1097
  516UNL     H0 3926   2.973  -0.802  -0.211  0.3508 -3.2796 -0.6414
  516UNL     H1 3927   2.964  -0.752   0.073 -0.0702  0.4605 -0.5865
  516UNL     C2 3928   2.902  -0.822  -0.132  0.0563 -0.2854 -0.0079
  516UNL     C3 3929   2.890  -0.797   0.008 -0.3488 -0.0175  0.0607
  516UNL     C4 3930   2.712  -0.884  -0.068 -0.3833 -0.0481  0.5996
  516UNL     C5 3931   2.567  -0.925  -0.075  0.2214 -0.3620  1.1195
  516UNL     N6 3932   2.787  -0.874  -0.174  0.4624 -0.0037  0.0730
  516UNL     N7 3933   2.769  -0.843   0.051  0.1476 -0.1103  0.3996
  516UNL     H8 3934   2.489  -0.851  -0.094  0.2510 -0.5452  0.2332
  516UNL     H9 3935   2.543  -0.987   0.012 -0.5887  0.1067  1.2368
  516UNL    H10 3936   2.569  -1.003  -0.153 -0.0860 -0.7436  1.4882
  517UNL     H0 3937   2.385  -0.451   0.503  2.5270  1.1120 -1.0962
  517UNL     H1 3938   2.361  -0.205   0.658 -0.6450  0.9884  0.1985
  517UNL     C2 3939   2.320  -0.365   0.490  0.2259 -0.1150  1.2706
  517UNL     C3 3940   2.314  -0.243   0.568 -0.2973 -0.0514  0.4380
  517UNL     C4 3941   2.177  -0.241   0.412  0.1545 -0.0911 -0.3141
  517UNL     C5 3942   2.054  -0.208   0.337 -0.0315 -0.6996 -0.3126
  517UNL     N6 3943   2.239  -0.352   0.389 -0.1334  0.2878 -0.0480
  517UNL     N7 3944   2.218  -0.170   0.518  0.6135  0.4690  0.2136
  517UNL     H8 3945   1.958  -0.248   0.371  0.2183 -0.7875  0.3150
  517UNL     H9 3946   2.053  -0.101   0.312  2.3545 -0.2496  1.1529
  517UNL    H10 3947   2.064  -0.243   0.234 -0.3762 -2.4851  0.2311
  518UNL     H0 3948   0.375   4.255   0.449  0.9708  0.8656  0.0039
  518UNL     H1 3949   0.167   4.196   0.619 -0.4908 -1.7320  0.2044
  518UNL     C2 3950   0.377   4.193   0.538  0.6893  0.4880 -0.2500
  518UNL     C3 3951   0.268   4.159   0.628  0.1548 -0.0670  0.0034
  518UNL     C4 3952   0.442   4.033   0.661 -0.2830  0.2686 -0.1786
  518UNL     C5 3953   0.533   3.933   0.722 -0.1247  0.0951  0.4411
  518UNL     N6 3954   0.471   4.105   0.556 -0.0870  0.1034 -0.7865
  518UNL     N7 3955   0.316   4.064   0.706 -0.6201 -0.1654  1.2715
  518UNL     H8 3956   0.506   3.910   0.826  1.4344  0.2631  0.9118
  518UNL     H9 3957   0.637   3.969   0.727  0.4706 -1.4801  0.0374
  518UNL    H10 3958   0.523   3.838   0.669 -0.4498  0.3068  0.1168
  519UNL     H0 3959   2.416  -0.976   0.211  0.1993 -0.0664  1.1442
  519UNL     H1 3960   2.193  -0.831   0.285  0.6658 -0.0331 -0.3050
  519UNL     C2 3961   2.403  -0.872   0.236  0.6143  0.1987  0.3005
  519UNL     C3 3962   2.292  -0.790   0.272  0.7940  0.0226  0.7726
  519UNL     C4 3963   2.460  -0.677   0.235 -0.3053  0.0222 -0.1785
  519UNL     C5 3964   2.549  -0.557   0.216 -0.0159 -0.1587  0.2303
  519UNL     N6 3965   2.510  -0.799   0.230  0.0932  0.0704 -0.8643
  519UNL     N7 3966   2.326  -0.667   0.260 -0.3820  0.1181 -0.5048
  519UNL     H8 3967   2.581  -0.546   0.112  0.7698  1.3662  0.5987
  519UNL     H9 3968   2.642  -0.552   0.274 -0.1245 -2.4040  0.6914
  519UNL    H10 3969   2.491  -0.467   0.241 -1.2171 -0.3303 -1.7389
  520UNL     H0 3970   0.799   4.148   0.211  0.3067 -0.1741 -2.0346
  520UNL     H1 3971   0.803   4.401   0.080 -1.1358 -0.0004 -1.2526
  520UNL     C2 3972   0.764   4.246   0.241  0.6850 -0.6077 -0.1054
  520UNL     C3 3973   0.763   4.376   0.177  0.0732  0.9007 -0.5052
  520UNL     C4 3974   0.674   4.383   0.370 -0.1456  0.6301  0.0871
  520UNL     C5 3975   0.624   4.449   0.499 -0.0722  0.3164 -0.3444
  520UNL     N6 3976   0.690   4.255   0.354  0.3359 -0.9146  0.8678
  520UNL     N7 3977   2.662  -1.081   0.257  0.3878 -0.2386  0.1839
  520UNL     H8 3978   0.527   4.498   0.483 -0.2353 -0.2847 -1.3003
  520UNL     H9 3979   0.703   4.522   0.521  1.5264 -1.1120 -1.1101
  520UNL    H10 3980   0.626   4.384   0.587  1.7968  1.4733  0.5412
  521UNL     H0 3981   1.217  -0.715   0.540 -0.6282 -1.4631 -2.8241
  521UNL     H1 3982   1.424  -0.589   0.650  1.6016  1.4118 -0.5423
  521UNL     C2 3983   1.320  -0.717   0.509  0.3246 -0.5291 -0.0853
  521UNL     C3 3984   1.429  -0.656   0.566 -0.1508 -0.0966  0.4853
  521UNL     C4 3985   1.486  -0.767   0.399 -0.8969  0.4822  0.0126
  521UNL     C5 3986   1.587  -0.845   0.310  0.5663 -0.4632 -0.3540
  521UNL     N6 3987   1.355  -0.783   0.405  0.1404  0.0292 -0.0604
  521UNL     N7 3988   1.536  -0.683   0.499  0.0586 -0.5537  0.0177
  521UNL     H8 3989   1.640  -0.789   0.233  1.0034 -0.3422  0.0302
  521UNL     H9 3990   1.675  -0.883   0.362  1.0399  0.4270 -0.4873
  521UNL    H10 3991   1.540  -0.931   0.260  2.2975 -2.3922  1.1366
  522UNL     H0 3992   0.895   4.289   0.947 -2.5754  0.7283  0.7867
  522UNL     H1 3993   0.665   4.170   0.816 -0.2041 -0.8843 -3.0041
  522UNL     C2 3994   0.882   4.250   0.847 -0.5706  0.8478  0.4355
  522UNL     C3 3995   0.765   4.196   0.782  0.5504  0.7178  0.0975
  522UNL     C4 3996   0.933   4.217   0.651  0.0392  0.5155 -0.2641
  522UNL     C5 3997   1.021   4.206   0.528  0.2829 -0.5257  0.2739
  522UNL     N6 3998   0.980   4.264   0.761 -0.9706  0.3128  0.1765
  522UNL     N7 3999   0.801   4.174   0.657  0.2546  0.0612  0.1892
  522UNL     H8 4000   1.012   4.295   0.465  1.8062  0.0910  0.8652
  522UNL     H9 4001   0.997   4.117   0.467 -0.9269  0.4874 -0.7801
  522UNL    H10 4002   1.130   4.200   0.536  0.3307 -0.2596 -0.1647
  523Zn      Zn 4003  -0.257   4.331   1.417 -0.4697  0.0621 -0.0068
  524Zn      Zn 4004  -0.251   3.261   2.049 -0.1508  0.0347  0.1196
  525Zn      Zn 4005  -0.747   3.614   2.040  0.0167 -0.1181 -0.0713
  526Zn      Zn 4006   0.212   3.959   1.413 -0.3211 -0.0861  0.0963
  527Zn      Zn 4007   0.226   3.460   1.740 -0.1387  0.1113 -0.1619
  528Zn      Zn 4008   1.211  -1.415   1.737  0.1808 -0.0032  0.0144
  529UNL     H0 4009  -0.727   3.867   2.238  2.3576 -0.8107  0.2824
  529UNL     H1 4010  -0.696   3.829   2.524 -2.0475 -0.0819  0.4875
  529UNL     C2 4011  -0.734   3.780   2.301 -0.0013 -0.8709  0.0256
  529UNL     C3 4012  -0.721   3.762   2.443 -0.7128 -0.4376  0.3468
  529UNL     C4 4013  -0.750   3.578   2.345  0.5587 -0.2649 -0.0507
  529UNL     C5 4014  -0.771   3.427   2.334  0.0736  0.6912  0.4592
  529UNL     N6 4015  -0.739   3.661   2.244  0.3831 -0.4591 -0.4343
  529UNL     N7 4016  -0.729   3.634   2.470  0.5016 -0.1102  0.1832
  529UNL     H8 4017  -0.686   3.370   2.372 -0.8431 -0.9157  0.1666
  529UNL     H9 4018  -0.789   3.405   2.228 -1.1921 -0.3185  0.8633
  529UNL    H10 4019  -0.860   3.395   2.390 -1.9856  2.3015 -1.6384
  530UNL     H0 4020  -0.175   2.982   2.203 -1.2440 -1.6544  0.4278
  530UNL     H1 4021  -0.142   2.758   2.049 -1.6001 -0.3073 -0.4635
  530UNL     C2 4022  -0.207   2.966   2.101 -0.0030 -0.3399 -0.1935
  530UNL     C3 4023  -0.198   2.846   2.021 -0.3574  0.5970 -0.2315
  530UNL     C4 4024  -0.268   3.004   1.901 -0.5388  0.0750  0.0891
  530UNL     C5 4025  -0.289   3.075   1.770 -0.2228 -0.3674  0.4670
  530UNL     N6 4026  -0.255   3.057   2.021  0.1333  0.1402 -0.4576
  530UNL     N7 4027  -0.235   2.869   1.901 -0.3728 -0.3591  0.3267
  530UNL     H8 4028  -0.374   3.145   1.771  0.1608  0.1191  1.6452
  530UNL     H9 4029  -0.316   3.007   1.689 -0.3764 -0.7427  0.8302
  530UNL    H10 4030  -0.203   3.139   1.747 -0.3441 -0.7028 -1.0024
  531UNL     H0 4031  -0.544   3.667   1.799  0.6312 -0.5004  2.9251
  531UNL     H1 4032  -0.543   3.915   1.660  2.1466 -1.4429  0.1946
  531UNL     C2 4033  -0.605   3.754   1.818 -0.3210 -0.6426  0.8127
  531UNL     C3 4034  -0.602   3.884   1.745 -0.3433  0.3638 -0.7635
  531UNL     C4 4035  -0.745   3.880   1.903  0.4247  0.3058 -0.1323
  531UNL     C5 4036  -0.865   3.926   1.985  0.2311 -0.3401  0.2196
  531UNL     N6 4037  -0.694   3.758   1.911  0.2474 -0.0871 -0.5239
  531UNL     N7 4038   1.261  -1.588   1.803 -0.5284 -0.9090  0.5942
  531UNL     H8 4039  -0.903   3.854   2.058 -0.5807  0.3437  0.4972
  531UNL     H9 4040  -0.955   3.928   1.922 -1.3225 -1.0981  2.3006
  531UNL    H10 4041  -0.866   4.030   2.021 -3.1535 -0.5654  1.1215
  532UNL     H0 4042   1.196  -1.295   1.441  0.7051 -0.5403 -0.5206
  532UNL     H1 4043   1.414  -1.190   1.318 -0.2042 -1.1255 -0.4729
  532UNL     C2 4044   1.298  -1.293   1.476  0.1988 -0.6290  1.0332
  532UNL     C3 4045   1.412  -1.248   1.409  0.0482 -0.5247 -0.0800
  532UNL     C4 4046   1.464  -1.322   1.601 -0.9211 -0.3465 -0.4210
  532UNL     C5 4047   1.542  -1.354   1.725  0.5756 -0.2610  0.1629
  532UNL     N6 4048   1.334  -1.339   1.595 -0.0883  0.4283  0.1466
  532UNL     N7 4049  -0.442   4.280   1.488 -0.3614  0.0262 -0.2608
  532UNL     H8 4050   1.510  -1.446   1.774 -1.4733 -0.0087 -0.6072
  532UNL     H9 4051   1.525  -1.282   1.807  0.6881  0.7421 -0.6804
  532UNL    H10 4052   1.651  -1.349   1.715  0.5628  2.7972  0.4837
  533UNL     H0 4053  -0.767   3.337   1.956 -0.0616  0.1208  0.2654
  533UNL     H1 4054  -0.534   3.157   1.941 -0.3676 -0.2377 -0.2652
  533UNL     C2 4055  -0.660   3.347   1.968  0.1297 -1.2527 -0.1337
  533UNL     C3 4056  -0.545   3.261   1.967  0.3364 -0.2119 -0.0699
  533UNL     C4 4057  -0.493   3.444   2.047  0.3049  0.5027  0.0804
  533UNL     C5 4058  -0.417   3.557   2.114 -0.4427  0.3672 -0.0066
  533UNL     N6 4059  -0.622   3.464   2.018 -0.4478  0.4287 -0.4534
  533UNL     N7 4060  -0.441   3.323   2.021 -0.3860  0.3348 -0.6281
  533UNL     H8 4061  -0.436   3.662   2.087  0.8238  0.4065 -0.7992
  533UNL     H9 4062  -0.312   3.553   2.086  0.2464 -1.6649  2.4754
  533UNL    H10 4063  -0.416   3.563   2.224 -0.8537 -1.5993  0.1364
  534UNL     H0 4064   0.390   4.128   0.958 -0.0035 -2.8761 -2.8878
  534UNL     H1 4065   0.407   4.138   1.240 -0.0722  2.9947 -2.3298
  534UNL     C2 4066   0.333   4.076   1.034  0.0107  0.8531 -0.0316
  534UNL     C3 4067   0.341   4.079   1.178 -0.3181  0.0307  0.5066
  534UNL     C4 4068   0.185   3.954   1.106 -0.5750  0.2339 -0.1638
  534UNL     C5 4069   0.062   3.871   1.114 -1.0269  0.5540  0.9888
  534UNL     N6 4070   0.248   3.986   0.993  0.0275 -0.4077 -0.3367
  534UNL     N7 4071   0.239   4.009   1.217 -0.0301  0.8747 -0.3359
  534UNL     H8 4072   0.084   3.770   1.078  0.0941  1.0693  0.1576
  534UNL     H9 4073  -0.019   3.914   1.052 -0.9212 -0.0575  0.4192
  534UNL    H10 4074   0.027   3.856   1.217 -0.0182  1.2108  1.4364
  535UNL     H0 4075  -0.026   4.404   1.600  2.2394  1.5456  1.6129
  535UNL     H1 4076  -0.024   4.615   1.765 -1.1833  0.1671  1.6262
  535UNL     C2 4077  -0.102   4.481   1.607  0.2233 -0.2591  0.7451
  535UNL     C3 4078  -0.104   4.588   1.697 -0.0236 -0.0432  0.2823
  535UNL     C4 4079  -0.287   4.578   1.588  0.0019  0.7620  0.1357
  535UNL     C5 4080  -0.421   4.607   1.522 -0.0009 -0.5108  0.3542
  535UNL     N6 4081  -0.216   4.471   1.548  0.2162  0.2043 -0.1912
  535UNL     N7 4082   1.740  -0.889   1.680  0.3085 -0.3701  0.4211
  535UNL     H8 4083  -0.463   4.697   1.567 -2.2350 -1.7029  0.7615
  535UNL     H9 4084  -0.421   4.623   1.413 -1.9619 -0.2656  0.3656
  535UNL    H10 4085  -0.502   4.537   1.544 -1.2174  0.6337 -0.3699
  536UNL     H0 4086  -0.051   3.567   1.677  0.0825 -1.2573 -1.1279
  536UNL     H1 4087  -0.258   3.491   1.823  0.6847  1.7644  1.9794
  536UNL     C2 4088  -0.052   3.490   1.753  0.5294  0.0130  0.2124
  536UNL     C3 4089  -0.163   3.438   1.824 -0.3862 -0.3319  0.3900
  536UNL     C4 4090   0.007   3.349   1.904 -0.0324  0.4448 -0.2175
  536UNL     C5 4091   0.086   3.247   1.977 -0.1700  0.3948 -1.0590
  536UNL     N6 4092   0.051   3.438   1.818  0.3221  0.6256  0.0768
  536UNL     N7 4093  -0.128   3.355   1.916 -0.2227 -0.0915 -0.0841
  536UNL     H8 4094   0.122   3.163   1.916 -0.9756 -1.1654  0.5394
  536UNL     H9 4095   0.034   3.182   2.048  0.3636 -0.9347 -1.8488
  536UNL    H10 4096   0.187   3.277   2.006 -0.3221  1.4557 -1.5524
  537UNL     H0 4097  -0.063   3.866   1.510  0.9351  0.1407 -0.8721
  537UNL     H1 4098  -0.294   4.026   1.508  1.1346 -1.0091 -0.9129
  537UNL     C2 4099  -0.078   3.969   1.478  0.1433  0.3127  0.0059
  537UNL     C3 4100  -0.193   4.049   1.476  1.2219 -0.3848 -0.2015
  537UNL     C4 4101  -0.023   4.150   1.398  0.2196 -0.5796  0.1756
  537UNL     C5 4102   0.052   4.272   1.349  0.2570 -0.0103 -0.2884
  537UNL     N6 4103   0.025   4.035   1.428 -0.3209  0.5145 -0.5040
  537UNL     N7 4104  -0.156   4.162   1.426 -0.3552  0.2708 -1.0843
  537UNL     H8 4105   0.110   4.244   1.260  0.2398  0.5250 -0.4688
  537UNL     H9 4106   0.112   4.310   1.432  0.0846 -1.5023  0.5550
  537UNL    H10 4107  -0.004   4.359   1.313 -0.1575 -0.0581  0.2335
  538UNL     H0 4108   0.342   3.472   1.445 -0.1063 -1.4154  0.7473
  538UNL     H1 4109   0.256   3.697   1.292  0.5646 -1.1828 -0.8832
  538UNL     C2 4110   0.294   3.566   1.471  1.0588 -0.5935  0.0309
  538UNL     C3 4111   0.252   3.678   1.399 -0.3943  0.5372 -0.5732
  538UNL     C4 4112   0.243   3.729   1.600 -0.6864 -0.0720 -0.0617
  538UNL     C5 4113   0.212   3.803   1.730 -0.5439 -0.2612  0.4691
  538UNL     N6 4114   0.255   3.597   1.595 -0.1341 -0.2334 -0.3684
  538UNL     N7 4115   0.229   3.780   1.476 -0.2696  0.4690 -0.0070
  538UNL     H8 4116   0.303   3.857   1.758  0.3635  0.1508 -2.8968
  538UNL     H9 4117   0.178   3.739   1.813 -1.4965  0.2077  0.4527
  538UNL    H10 4118   0.133   3.878   1.718  1.3438  1.5615 -1.4702
  539UNL     H0 4119  -1.264   4.122   1.680 -0.5809 -3.9983 -0.3363
  539UNL     H1 4120  -1.033   4.242   1.804 -1.6123  2.0607 -0.3604
  539UNL     C2 4121  -1.159   4.099   1.666  0.4138 -0.1689 -0.3779
  539UNL     C3 4122  -1.048   4.167   1.728  0.2836  1.3614 -0.0959
  539UNL     C4 4123  -0.985   4.011   1.597 -0.5674 -0.3741 -0.3423
  539UNL     C5 4124  -0.892   3.941   1.503  0.0741  0.5484 -0.2787
  539UNL     N6 4125  -1.113   4.030   1.572  0.5398 -0.5238  0.2239
  539UNL     N7 4126   1.018  -1.434   1.679  1.2204  0.6584 -0.8617
  539UNL     H8 4127  -0.950   3.883   1.431  0.4763 -0.8015  0.4579
  539UNL     H9 4128  -0.825   4.008   1.448  0.2291 -0.0747 -0.8550
  539UNL    H10 4129  -0.829   3.866   1.551 -1.6162 -1.0395 -0.4367
  540UNL     H0 4130   0.423   3.561   2.222 -0.5917 -0.6582  0.2695
  540UNL     H1 4131   0.203   3.483   2.063 -0.1005 -0.2777 -1.2277
  540UNL     C2 4132   0.416   3.545   2.115  0.1869 -0.2995  0.1607
  540UNL     C3 4133   0.303   3.507   2.030  0.3375  0.2533  0.4201
  540UNL     C4 4134   0.471   3.504   1.912 -0.4612 -0.7614  0.0295
  540UNL     C5 4135   0.565   3.493   1.804  0.2094 -0.3303  0.4091
  540UNL     N6 4136   0.515   3.558   2.026  0.3430  0.3209  0.6169
  540UNL     N7 4137   0.336   3.491   1.906  0.0423  0.2135 -0.0361
  540UNL     H8 4138   0.667   3.533   1.814  0.6146 -0.5715 -2.1140
  540UNL     H9 4139   0.528   3.550   1.718  0.6452 -0.8845 -0.1555
  540UNL    H10 4140   0.557   3.391   1.767 -2.3934 -0.1451  0.3115
  541Zn      Zn 4141  -0.754   3.587   2.651 -0.1847 -0.0313 -0.1073
  542Zn      Zn 4142  -0.756   2.568   3.245 -0.0746  0.0616 -0.1680
  543Zn      Zn 4143  -1.225   2.917   3.258 -0.0867  0.2094  0.1758
  544Zn      Zn 4144  -0.256   3.240   2.647 -0.0701 -0.0686  0.0420
  545Zn      Zn 4145  -0.244   2.715   2.961  0.1924 -0.1031  0.0933
  546Zn      Zn 4146   0.721  -2.100   2.959 -0.4238 -0.1022 -0.0187
  547UNL     H0 4147  -1.105   3.170   3.413 -0.1132 -0.5649 -0.4112
  547UNL     H1 4148  -1.115   3.191   3.687  0.6586 -0.0588 -0.0194
  547UNL     C2 4149  -1.173   3.118   3.479 -0.0391  0.7406  0.7433
  547UNL     C3 4150  -1.161   3.122   3.618  0.0799  0.6241 -0.3371
  547UNL     C4 4151  -1.269   2.940   3.547  0.2826  0.3711  0.7766
  547UNL     C5 4152  -1.316   2.798   3.547 -0.0132 -0.4747 -0.8441
  547UNL     N6 4153  -1.230   3.005   3.436 -0.4903  0.1380  0.4610
  547UNL     N7 4154  -1.225   3.007   3.655 -0.1995 -0.0566  0.2012
  547UNL     H8 4155  -1.386   2.772   3.627 -0.9461  1.7379 -0.8587
  547UNL     H9 4156  -1.227   2.734   3.541 -1.3174 -2.3768 -0.7563
  547UNL    H10 4157  -1.371   2.761   3.460  0.1345 -1.5308 -0.5053
  548UNL     H0 4158  -0.722   2.288   3.402 -3.2107 -1.9688  1.0573
  548UNL     H1 4159  -0.682   2.061   3.254 -1.7228 -1.1245 -0.3752
  548UNL     C2 4160  -0.727   2.279   3.295  0.5087 -0.9173  0.6393
  548UNL     C3 4161  -0.717   2.157   3.218 -0.3127 -0.2794  0.3960
  548UNL     C4 4162  -0.763   2.319   3.088 -0.3708  0.1383 -1.0017
  548UNL     C5 4163  -0.811   2.391   2.963  0.6456 -0.4040  0.1584
  548UNL     N6 4164  -0.751   2.376   3.206  0.1473  0.5262 -0.4623
  548UNL     N7 4165  -0.741   2.183   3.095 -0.2234 -0.4638 -0.5140
  548UNL     H8 4166  -0.758   2.486   2.955  1.8375 -0.9668  1.0087
  548UNL     H9 4167  -0.920   2.404   2.962  0.9299  2.4581 -0.3251
  548UNL    H10 4168  -0.795   2.333   2.871 -0.6062  2.7113 -2.1968
  549UNL     H0 4169  -1.011   2.985   3.048  0.3404  0.9039 -1.8891
  549UNL     H1 4170  -1.013   3.221   2.898  0.1678 -1.5288 -0.4667
  549UNL     C2 4171  -1.083   3.066   3.042 -0.2969  0.4814 -0.2570
  549UNL     C3 4172  -1.089   3.182   2.964  0.6435 -0.4298  0.7705
  549UNL     C4 4173  -1.243   3.169   3.109 -0.0341 -0.3352 -0.6141
  549UNL     C5 4174  -1.386   3.184   3.164 -0.8359  0.0568 -0.1613
  549UNL     N6 4175  -1.176   3.059   3.130  0.0641 -0.1651  0.0894
  549UNL     N7 4176   0.767  -2.292   3.011  0.3081  0.0483 -0.1662
  549UNL     H8 4177  -1.391   3.146   3.266  0.3103 -0.1439 -0.1613
  549UNL     H9 4178  -1.449   3.115   3.106 -0.1204 -1.3940  0.7236
  549UNL    H10 4179  -1.418   3.288   3.151 -0.3305 -0.0929 -3.5531
  550UNL     H0 4180   0.692  -2.030   2.673 -0.1388 -1.6045  1.0756
  550UNL     H1 4181   0.916  -1.986   2.502 -0.3572  0.0370 -0.4093
  550UNL     C2 4182   0.798  -2.020   2.695 -0.0970  0.0625  0.2752
  550UNL     C3 4183   0.917  -2.002   2.609 -0.6164  0.3131 -0.3648
  550UNL     C4 4184   0.969  -2.028   2.821 -0.5660 -0.0010  0.4516
  550UNL     C5 4185   1.040  -2.055   2.947  0.6219  0.7731 -0.2311
  550UNL     N6 4186   0.841  -2.041   2.816  0.1887 -0.3226  0.4625
  550UNL     N7 4187  -0.942   3.535   2.701  0.0562 -0.3523 -0.4072
  550UNL     H8 4188   0.977  -2.118   3.011 -2.2571  0.6730 -2.9182
  550UNL     H9 4189   1.048  -1.960   3.001  1.0733  0.1524  0.8313
  550UNL    H10 4190   1.144  -2.090   2.941  0.4354 -0.7916  3.1141
  551UNL     H0 4191  -1.266   2.593   3.233 -0.0811  3.4389  2.1795
  551UNL     H1 4192  -1.034   2.440   3.189  0.9010 -0.7313  1.1271
  551UNL     C2 4193  -1.161   2.621   3.239  1.0751  0.3142 -0.1976
  551UNL     C3 4194  -1.048   2.543   3.218  0.1263 -0.1873 -1.0315
  551UNL     C4 4195  -0.997   2.739   3.274 -0.5150 -0.2795  0.4569
  551UNL     C5 4196  -0.926   2.865   3.313  0.1111 -0.4363  0.5599
  551UNL     N6 4197  -1.128   2.747   3.259  0.0276 -0.1368  0.0818
  551UNL     N7 4198  -0.941   2.619   3.234 -0.8525 -0.8064  0.3610
  551UNL     H8 4199  -0.819   2.855   3.292 -0.1509  0.7784 -1.7303
  551UNL     H9 4200  -0.932   2.874   3.422 -0.6404 -1.5754  0.6224
  551UNL    H10 4201  -0.968   2.961   3.281 -0.3452 -0.2529  1.6576
  552UNL     H0 4202  -0.023   3.359   2.222 -0.9487  0.8589 -0.4399
  552UNL     H1 4203  -0.023   3.387   2.484  0.2737 -0.6411  0.1624
  552UNL     C2 4204  -0.104   3.328   2.286  0.4300  0.1468  1.0224
  552UNL     C3 4205  -0.099   3.343   2.421  0.2622  0.3516 -0.5467
  552UNL     C4 4206  -0.268   3.234   2.347 -0.2593 -0.1794  0.0435
  552UNL     C5 4207  -0.398   3.164   2.344  0.4230  0.5740 -0.5319
  552UNL     N6 4208  -0.199   3.256   2.237  0.6039  0.2503 -0.1748
  552UNL     N7 4209  -0.209   3.281   2.461 -0.3562  0.1106  0.2513
  552UNL     H8 4210  -0.477   3.225   2.298 -0.7424  1.1239  2.0204
  552UNL     H9 4211  -0.426   3.140   2.448  0.6826 -0.8225 -0.7762
  552UNL    H10 4212  -0.386   3.063   2.304  1.7143  0.9184 -1.0488
  553UNL     H0 4213  -0.542   3.665   2.879  1.1564  1.4287  0.2368
  553UNL     H1 4214  -0.529   3.911   2.981 -0.7385 -0.8151  0.5029
  553UNL     C2 4215  -0.612   3.745   2.859 -0.4147  0.0190 -0.0517
  553UNL     C3 4216  -0.599   3.873   2.908  0.0501  0.1114 -0.7695
  553UNL     C4 4217  -0.772   3.863   2.786  0.2426 -0.8283 -0.4460
  553UNL     C5 4218  -0.895   3.906   2.718 -0.2673 -0.1266  0.1868
  553UNL     N6 4219  -0.716   3.742   2.779  0.7483  0.1101  0.5344
  553UNL     N7 4220   1.259  -1.596   2.868 -0.0797  0.3478 -0.1018
  553UNL     H8 4221  -0.906   4.014   2.707 -1.2617 -0.2169  0.2038
  553UNL     H9 4222  -0.908   3.850   2.624 -1.0690 -0.5216  0.5225
  553UNL    H10 4223  -0.975   3.855   2.773 -1.4074 -0.5053 -1.7001
  554UNL     H0 4224  -0.510   2.896   2.947  1.9791 -0.4319  0.7934
  554UNL     H1 4225  -0.750   2.805   3.054  0.6357 -0.3427 -0.1250
  554UNL     C2 4226  -0.532   2.804   2.998 -0.1420 -0.2051  0.3845
  554UNL     C3 4227  -0.654   2.756   3.052  0.5953 -0.4292  0.0525
  554UNL     C4 4228  -0.498   2.618   3.096 -0.0115  0.4756  0.7404
  554UNL     C5 4229  -0.430   2.510   3.173 -0.4861  0.2691 -0.5444
  554UNL     N6 4230  -0.437   2.711   3.019  0.4520 -0.3060  0.1999
  554UNL     N7 4231  -0.630   2.637   3.113  0.0718 -0.4263 -0.1862
  554UNL     H8 4232  -0.391   2.544   3.270  0.3086 -0.5515 -0.5603
  554UNL     H9 4233  -0.339   2.469   3.127 -0.9961 -0.2980 -1.0734
  554UNL    H10 4234  -0.489   2.418   3.187 -3.0053  1.9545  0.7023
  555UNL     H0 4235  -0.531   3.129   2.767  2.4760 -1.1795 -2.2174
  555UNL     H1 4236  -0.773   3.286   2.742  0.3358 -1.5121  1.1459
  555UNL     C2 4237  -0.552   3.228   2.727 -0.1608 -0.5276  0.3894
  555UNL     C3 4238  -0.671   3.309   2.715 -0.2332 -0.6229 -0.4063
  555UNL     C4 4239  -0.509   3.421   2.642 -1.0253  0.0752  0.2645
  555UNL     C5 4240  -0.421   3.539   2.582  0.4399  0.3154  0.4913
  555UNL     N6 4241  -0.456   3.296   2.672  0.5540 -0.1752 -0.1588
  555UNL     N7 4242  -0.644   3.425   2.667  0.7020 -0.0769 -0.0931
  555UNL     H8 4243  -0.435   3.568   2.477 -0.2183  0.1568  0.5324
  555UNL     H9 4244  -0.314   3.515   2.577  0.8101  2.0433 -1.5240
  555UNL    H10 4245  -0.434   3.634   2.635 -2.7153 -0.1212  0.6546
  556UNL     H0 4246  -0.217   2.717   2.664 -3.1459 -0.8937  3.1713
  556UNL     H1 4247  -0.194   2.966   2.516 -0.7747  1.4996  0.2851
  556UNL     C2 4248  -0.223   2.821   2.691  0.3006  0.4049 -0.1876
  556UNL     C3 4249  -0.213   2.947   2.621 -0.3121  0.7303  0.2407
  556UNL     C4 4250  -0.250   2.984   2.821  0.4063 -0.8220 -0.9574
  556UNL     C5 4251  -0.272   3.058   2.951 -0.1712 -0.0112 -0.7054
  556UNL     N6 4252  -0.229   2.854   2.815 -0.4995  0.7852 -0.2332
  556UNL     N7 4253  -0.223   3.047   2.702  0.2155 -0.5640  0.4284
  556UNL     H8 4254  -0.333   3.149   2.942 -2.2172 -1.4419 -2.4312
  556UNL     H9 4255  -0.175   3.078   2.999  0.4941  2.1131 -2.7322
  556UNL    H10 4256  -0.318   2.990   3.024  1.2526  0.1908  0.4201
  557UNL     H0 4257  -1.751   3.468   2.839  0.4547  1.0058 -0.4576
  557UNL     H1 4258  -1.542   3.567   3.004  0.2137 -2.5074  1.3946
  557UNL     C2 4259  -1.647   3.437   2.844 -0.0174 -0.5824  0.0564
  557UNL     C3 4260  -1.546   3.491   2.927  0.0608 -0.3264 -0.9017
  557UNL     C4 4261  -1.467   3.340   2.789  0.2671  0.3102 -0.2086
  557UNL     C5 4262  -1.384   3.230   2.732  0.5031  0.1641  0.3243
  557UNL     N6 4263  -1.596   3.358   2.755 -0.8963 -1.2635 -0.3565
  557UNL     N7 4264   0.530  -2.116   2.890  0.0218 -0.2823 -0.2167
  557UNL     H8 4265  -1.419   3.132   2.766  0.7465 -0.2598 -0.6123
  557UNL     H9 4266  -1.387   3.234   2.622 -0.3280 -0.6770  0.2976
  557UNL    H10 4267  -1.275   3.235   2.740  0.5789 -0.6169 -0.1105
  558UNL     H0 4268   0.002   2.848   3.403  2.6696  2.1055  0.1935
  558UNL     H1 4269  -0.233   2.731   3.267  0.8497  0.1694  3.6165
  558UNL     C2 4270  -0.016   2.821   3.300  1.5642  0.5363  0.7724
  558UNL     C3 4271  -0.136   2.766   3.236  0.1462 -0.5300  0.2701
  558UNL     C4 4272   0.019   2.819   3.094  0.8557  0.6211  0.1809
  558UNL     C5 4273   0.086   2.804   2.958 -0.4015  0.2713  0.1065
  558UNL     N6 4274   0.075   2.851   3.206  0.2378  0.4501  0.8138
  558UNL     N7 4275  -0.116   2.779   3.107 -0.0444  0.4457 -0.7289
  558UNL     H8 4276   0.113   2.904   2.923 -0.1742  0.8112  1.7025
  558UNL     H9 4277   0.014   2.763   2.887  1.3245  0.5843 -1.9021
  558UNL    H10 4278   0.180   2.748   2.964  0.6208  2.0098  1.2478
  559Zn      Zn 4279  -1.231   2.940   3.843 -0.2849 -0.3213 -0.1352
  560Zn      Zn 4280   2.730  -0.886  -0.365  0.1084  0.2805  0.0177
  561Zn      Zn 4281  -1.692   2.224   4.462  0.0228  0.1570 -0.2525
  562Zn      Zn 4282  -0.758   2.585   3.831 -0.0488  0.1562 -0.1730
  563Zn      Zn 4283  -0.724   2.048   4.110 -0.0719 -0.3108  0.2639
  564Zn      Zn 4284   2.205  -0.056  -0.668  0.1443 -0.1276  0.0926
  565UNL     H0 4285  -1.634   2.492   4.601  0.4856  0.2968  1.0869
  565UNL     H1 4286  -1.624   2.501   4.885 -1.8371 -1.3424  2.3369
  565UNL     C2 4287  -1.650   2.415   4.675 -0.1919 -0.1997  0.4366
  565UNL     C3 4288  -1.648   2.419   4.818 -0.0090  0.4328 -0.7410
  565UNL     C4 4289  -1.724   2.238   4.756  0.4788 -1.0626 -0.1771
  565UNL     C5 4290  -1.764   2.095   4.769 -0.1719 -0.2332  0.3683
  565UNL     N6 4291  -1.692   2.295   4.641  0.5395 -0.3227 -0.9137
  565UNL     N7 4292   2.238  -0.471   0.070  0.1386 -0.4812  0.5095
  565UNL     H8 4293  -1.860   2.084   4.718 -0.1198  2.2583 -0.3912
  565UNL     H9 4294  -1.791   2.075   4.874 -1.8646 -2.7756 -0.4534
  565UNL    H10 4295  -1.675   2.037   4.739 -0.0748  1.0471 -2.0355
  566UNL     H0 4296   2.774  -1.135  -0.241  0.2359  0.3503  0.4734
  566UNL     H1 4297   2.764  -1.399  -0.365 -0.5030  0.4489  0.3328
  566UNL     C2 4298   2.746  -1.172  -0.339  0.3518 -0.1945  0.6402
  566UNL     C3 4299   2.753  -1.299  -0.404  0.0608  0.5231  0.3459
  566UNL     C4 4300   2.697  -1.139  -0.538 -0.9281 -0.3605 -0.1589
  566UNL     C5 4301   2.715  -1.057  -0.668 -0.3622 -0.0079 -0.2198
  566UNL     N6 4302   2.706  -1.080  -0.421 -0.5225 -0.3672  0.2630
  566UNL     N7 4303  -1.210   1.493   4.270 -0.4744  0.3808 -0.3748
  566UNL     H8 4304   2.661  -0.962  -0.670  2.6913  1.8322 -1.2026
  566UNL     H9 4305   2.682  -1.114  -0.756 -1.2645 -0.5891  0.4831
  566UNL    H10 4306   2.819  -1.023  -0.680 -0.4323  0.1884 -0.2588
  567UNL     H0 4307  -1.460   2.292   4.256 -0.2126 -0.9523  1.2302
  567UNL     H1 4308  -1.469   2.507   4.092  1.6461 -1.9956  0.5920
  567UNL     C2 4309  -1.540   2.365   4.248  0.4691 -0.3540 -0.4387
  567UNL     C3 4310  -1.546   2.480   4.163  0.2305  0.1946 -0.0154
  567UNL     C4 4311  -1.718   2.471   4.295  0.3026  0.3099  0.8274
  567UNL     C5 4312  -1.854   2.508   4.357  0.2639  0.5727 -0.2091
  567UNL     N6 4313  -1.648   2.365   4.321 -0.2153  0.4106  0.1797
  567UNL     N7 4314   2.269  -0.229  -0.600 -0.0531  0.1668  0.1537
  567UNL     H8 4315  -1.928   2.449   4.300  1.0965  2.8119 -3.9485
  567UNL     H9 4316  -1.876   2.615   4.364  0.2908  0.5937 -0.4360
  567UNL    H10 4317  -1.858   2.478   4.462 -0.7273  2.7279  0.4289
  568UNL     H0 4318   2.191   0.024  -0.964  1.1298 -0.4933 -1.0287
  568UNL     H1 4319   2.405   0.151  -1.090 -1.2532 -0.1872 -0.7069
  568UNL     C2 4320   2.291   0.041  -0.927  0.4159  0.3083  0.5828
  568UNL     C3 4321   2.400   0.108  -0.991 -0.0528  0.3790 -0.3895
  568UNL     C4 4322   2.454   0.054  -0.790  0.1531 -0.3637  0.2101
  568UNL     C5 4323   2.543   0.035  -0.670  0.5624  0.4009  0.5008
  568UNL     N6 4324   2.325   0.025  -0.799 -0.6555 -0.1086 -0.1159
  568UNL     N7 4325  -1.416   2.887   3.900  0.1941 -0.0179  0.3931
  568UNL     H8 4326   2.505  -0.051  -0.613  0.5320  0.1519  0.1055
  568UNL     H9 4327   2.538   0.120  -0.601 -0.4670  1.1060 -0.4129
  568UNL    H10 4328   2.649   0.022  -0.696  0.4701  2.0278 -0.8176
  569UNL     H0 4329  -1.690   1.935   4.329 -0.1781 -0.7864  0.1749
  569UNL     H1 4330  -1.440   1.815   4.276  0.7774  1.1511 -1.7966
  569UNL     C2 4331  -1.592   1.970   4.358 -0.0004 -0.5864 -0.6164
  569UNL     C3 4332  -1.467   1.903   4.334  0.2746  0.0638 -0.3010
  569UNL     C4 4333  -1.432   2.068   4.460 -0.4813  0.5856  0.4333
  569UNL     C5 4334  -1.363   2.170   4.538  0.3583 -0.7482  0.2394
  569UNL     N6 4335  -1.564   2.076   4.429 -0.4599  0.0259  0.0881
  569UNL     N7 4336   2.551  -0.811  -0.400  0.3817  0.4205 -0.5114
  569UNL     H8 4337  -1.293   2.225   4.473 -2.5957  2.2740 -0.6983
  569UNL     H9 4338  -1.332   2.144   4.639 -2.8765  0.6103  1.7204
  569UNL    H10 4339  -1.434   2.252   4.559  0.3039 -0.5120 -0.7668
  570UNL     H0 4340  -0.525   2.718   3.417  0.0610  0.9608  0.5036
  570UNL     H1 4341  -0.536   2.724   3.687 -1.2579 -0.0655  1.0916
  570UNL     C2 4342  -0.606   2.675   3.476 -0.1619  0.7936  0.0816
  570UNL     C3 4343  -0.603   2.679   3.615 -0.0228 -0.3406  0.0762
  570UNL     C4 4344  -0.775   2.569   3.536  0.1766 -0.9354 -0.6356
  570UNL     C5 4345  -0.900   2.485   3.545 -0.3396 -0.4406 -0.0789
  570UNL     N6 4346  -0.714   2.614   3.432  0.2741  0.0677  0.7196
  570UNL     N7 4347  -0.712   2.619   3.648  0.4118 -0.1329 -0.1928
  570UNL     H8 4348  -0.932   2.465   3.648  0.7910  0.7910  0.5507
  570UNL     H9 4349  -0.882   2.386   3.503  0.0607 -0.3823 -0.0519
  570UNL    H10 4350  -0.976   2.539   3.487 -0.1706 -0.1187 -0.0080
  571UNL     H0 4351  -1.018   2.979   4.088 -0.1880 -0.6785 -1.6572
  571UNL     H1 4352  -0.999   3.231   4.202 -0.2783  0.1027  0.9103
  571UNL     C2 4353  -1.078   3.066   4.065  0.5088  0.1510 -0.4449
  571UNL     C3 4354  -1.068   3.194   4.127  0.2561 -0.0495  0.4867
  571UNL     C4 4355  -1.236   3.183   4.010  0.2540  0.5315 -0.2693
  571UNL     C5 4356  -1.366   3.227   3.946  0.1847 -0.3744 -0.7213
  571UNL     N6 4357  -1.175   3.073   3.978 -0.1419 -1.1253  0.3480
  571UNL     N7 4358   2.743   0.498  -0.703 -0.0211  0.3033 -0.1622
  571UNL     H8 4359  -1.374   3.205   3.839 -2.2864 -0.7454 -0.5232
  571UNL     H9 4360  -1.456   3.172   3.976  1.3475 -2.8958 -1.6175
  571UNL    H10 4361  -1.389   3.334   3.959 -0.5751 -0.6298  0.1666
  572UNL     H0 4362  -0.982   2.197   4.094 -0.7364 -1.6884 -0.9067
  572UNL     H1 4363  -1.198   2.124   4.238 -0.0870 -1.1711 -0.6030
  572UNL     C2 4364  -0.991   2.112   4.161  0.0930 -0.9350  0.1919
  572UNL     C3 4365  -1.105   2.070   4.231  0.3361 -0.5661  0.1120
  572UNL     C4 4366  -0.948   1.931   4.265 -0.1838  0.3634 -0.6479
  572UNL     C5 4367  -0.876   1.815   4.328 -0.4160 -0.1829 -0.0917
  572UNL     N6 4368  -0.898   2.022   4.190 -0.2447  0.2861 -0.0655
  572UNL     N7 4369   2.843  -0.805  -0.495 -0.1369  0.1625 -0.4230
  572UNL     H8 4370  -0.791   1.789   4.264  0.6461  1.2683  0.6617
  572UNL     H9 4371  -0.938   1.728   4.353  0.9541 -0.7617  1.5034
  572UNL    H10 4372  -0.823   1.843   4.420 -0.7980 -1.6899  0.6149
  573UNL     H0 4373  -1.019   2.472   3.940  0.6278  0.4538  0.7832
  573UNL     H1 4374  -1.268   2.615   3.908 -0.5392  2.7856  0.1700
  573UNL     C2 4375  -1.042   2.574   3.911  0.2626  0.2564  0.3762
  573UNL     C3 4376  -1.166   2.645   3.889  0.2921 -0.1509 -0.6154
  573UNL     C4 4377  -1.003   2.759   3.822 -0.8620 -0.0144  0.4321
  573UNL     C5 4378  -0.918   2.875   3.772 -0.4837 -0.8642  0.3598
  573UNL     N6 4379  -0.947   2.646   3.859  0.1081 -0.3810 -0.5544
  573UNL     N7 4380  -1.138   2.768   3.838  0.5283  0.9075  0.7156
  573UNL     H8 4381  -0.814   2.848   3.795  1.2734  2.8271 -2.1763
  573UNL     H9 4382  -0.948   2.973   3.811  0.5861  0.4956 -1.9759
  573UNL    H10 4383  -0.926   2.894   3.664  1.9436 -1.5927 -0.0092
  574UNL     H0 4384  -0.698   2.078   3.792 -1.4842 -2.0872  2.2340
  574UNL     H1 4385  -0.690   2.326   3.670 -1.1515  0.1820 -0.0847
  574UNL     C2 4386  -0.710   2.176   3.837 -0.4907 -0.5557 -0.5912
  574UNL     C3 4387  -0.708   2.304   3.775 -0.0747 -0.6881 -0.0687
  574UNL     C4 4388  -0.751   2.320   3.985  0.3470 -0.1422 -0.7038
  574UNL     C5 4389  -0.779   2.381   4.125  0.4010 -0.5968  0.0722
  574UNL     N6 4390  -0.726   2.190   3.964 -0.3048  0.4415 -0.3249
  574UNL     N7 4391  -0.744   2.396   3.871  0.0210  0.0376  0.0207
  574UNL     H8 4392  -0.743   2.316   4.206 -0.4817  1.4686  2.2220
  574UNL     H9 4393  -0.883   2.395   4.156  0.5622 -0.0494  0.3623
  574UNL    H10 4394  -0.722   2.474   4.134 -1.0516  0.4795 -1.3420
  575UNL     H0 4395  -2.225   2.799   4.060  0.2952 -1.3523 -0.1766
  575UNL     H1 4396  -1.972   2.888   4.169 -1.6446  0.7394  0.0051
  575UNL     C2 4397  -2.123   2.770   4.040  0.6362  0.3242 -1.0358
  575UNL     C3 4398  -2.004   2.807   4.105 -0.2853 -0.3079  0.5881
  575UNL     C4 4399  -1.976   2.643   3.986  0.3744  0.2738 -0.7910
  575UNL     C5 4400  -1.907   2.520   3.928  0.2270  0.2087 -0.9326
  575UNL     N6 4401  -2.100   2.676   3.958  0.2455  0.3638  0.0478
  575UNL     N7 4402   2.007  -0.052  -0.723  1.0748 -0.5773 -0.7123
  575UNL     H8 4403  -1.909   2.436   3.998 -1.1570  0.8295 -0.1771
  575UNL     H9 4404  -1.949   2.482   3.834 -1.9370  2.1585 -0.8614
  575UNL    H10 4405  -1.804   2.542   3.898  0.9906 -1.6520  0.1612
  576UNL     H0 4406  -0.518   2.250   4.533 -0.1558 -0.5777  0.4140
  576UNL     H1 4407  -0.755   2.157   4.422  0.4686  0.8178 -0.9379
  576UNL     C2 4408  -0.530   2.190   4.444  0.0370 -0.3606  0.2419
  576UNL     C3 4409  -0.652   2.149   4.388  0.7022 -0.6898  0.0468
  576UNL     C4 4410  -0.482   2.117   4.255  1.1795 -0.4225  0.1621
  576UNL     C5 4411  -0.414   2.098   4.126  0.1272 -0.4836  0.3907
  576UNL     N6 4412  -0.430   2.150   4.371 -0.0345  0.0285  0.3530
  576UNL     N7 4413  -0.618   2.102   4.269 -0.4930  0.3387 -0.9006
  576UNL     H8 4414  -0.464   2.056   4.038  2.8457 -0.8948 -1.0883
  576UNL     H9 4415  -0.320   2.042   4.144 -0.5134 -1.2966  1.3228
  576UNL    H10 4416  -0.389   2.200   4.096  1.3373 -1.0666 -0.6897
  577Zn      Zn 4417   3.146   0.837   0.274  0.0295 -0.0815  0.2902
  578Zn      Zn 4418   3.150  -0.215   0.804 -0.1995  0.0882 -0.0236
  579Zn      Zn 4419   2.655   0.133   0.843  0.0078  0.0070  0.2944
  580Zn      Zn 4420   3.643   0.480   0.237 -0.1289 -0.0793 -0.4018
  581Zn      Zn 4421   3.673  -0.039   0.548 -0.1482  0.0725 -0.1731
  582Zn      Zn 4422   2.647   0.660   0.588 -0.1575 -0.1119 -0.0400
  583UNL     H0 4423   2.806   0.351   1.017  0.3899  0.4676  0.1823
  583UNL     H1 4424   2.741   0.377   1.283  1.4692 -1.2979  1.0301
  583UNL     C2 4425   2.749   0.286   1.082  0.2841  1.1307  0.7701
  583UNL     C3 4426   2.710   0.297   1.219  0.5396  0.2162 -0.5014
  583UNL     C4 4427   2.637   0.116   1.140  0.5275 -0.1000  0.0221
  583UNL     C5 4428   2.587  -0.028   1.127 -0.3890 -0.4276 -0.1499
  583UNL     N6 4429   2.687   0.179   1.037 -0.7465  0.9186 -0.0953
  583UNL     N7 4430   2.646   0.188   1.253  0.1050 -0.7697  0.4626
  583UNL     H8 4431   2.666  -0.104   1.113 -0.4650 -0.7161  0.9066
  583UNL     H9 4432   2.509  -0.034   1.050  0.9382  0.6369 -1.6348
  583UNL    H10 4433   2.535  -0.037   1.223 -1.1368 -1.6725 -0.6385
  584UNL     H0 4434   3.209  -0.476   0.984 -1.2459  2.3662 -0.4373
  584UNL     H1 4435   3.249  -0.726   0.860 -2.5660 -0.4510 -0.4628
  584UNL     C2 4436   3.208  -0.505   0.880  0.0768 -0.2367  0.2014
  584UNL     C3 4437   3.228  -0.629   0.816 -0.2715  0.5479  0.4675
  584UNL     C4 4438   3.180  -0.478   0.675  0.6096 -0.0955  0.0789
  584UNL     C5 4439   3.162  -0.410   0.544 -0.3517 -0.7536 -0.2640
  584UNL     N6 4440   3.167  -0.419   0.791 -0.1875 -0.2633 -0.5236
  584UNL     N7 4441   3.210  -0.614   0.686 -0.3327 -0.0035 -0.1872
  584UNL     H8 4442   3.237  -0.340   0.506 -0.1406 -1.8978 -2.0575
  584UNL     H9 4443   3.069  -0.352   0.542 -0.8867 -1.6064 -0.9769
  584UNL    H10 4444   3.154  -0.480   0.460  0.8352  0.8291 -1.7509
  585UNL     H0 4445   2.867   0.197   0.614 -0.4343  0.1721 -2.8598
  585UNL     H1 4446   2.896   0.456   0.519 -0.1207  1.6838  0.1985
  585UNL     C2 4447   2.807   0.285   0.636  0.5840  0.3137 -0.3651
  585UNL     C3 4448   2.816   0.420   0.582  0.5231 -0.0782  0.0594
  585UNL     C4 4449   2.667   0.405   0.744  0.5100 -0.0371  0.3735
  585UNL     C5 4450   2.553   0.449   0.835  0.1650  0.1926 -0.0144
  585UNL     N6 4451   2.711   0.280   0.727  0.0306 -0.5215  0.2440
  585UNL     N7 4452   2.728   0.496   0.653 -0.1820  0.4429  0.1794
  585UNL     H8 4453   2.519   0.369   0.902 -2.0726 -0.5352 -1.8956
  585UNL     H9 4454   2.473   0.483   0.768  0.1632 -3.4007 -2.0995
  585UNL    H10 4455   2.582   0.532   0.901  1.5127  0.6078 -1.0730
  586UNL     H0 4456   2.621   0.721   0.302  0.2701 -1.2436 -0.0716
  586UNL     H1 4457   2.850   0.792   0.133  0.2735 -1.4055 -0.0395
  586UNL     C2 4458   2.726   0.741   0.320 -0.0082  0.7654 -0.4524
  586UNL     C3 4459   2.837   0.780   0.240 -0.1165  0.1862  0.1176
  586UNL     C4 4460   2.900   0.754   0.440  0.1220 -0.2443 -0.8484
  586UNL     C5 4461   3.002   0.732   0.553  0.1430  0.2369 -0.2432
  586UNL     N6 4462   2.768   0.729   0.446 -0.6395  0.6008  0.0947
  586UNL     N7 4463   2.949   0.779   0.315  0.3589  0.2752 -0.0442
  586UNL     H8 4464   3.006   0.633   0.600  2.3338  0.5032  0.2789
  586UNL     H9 4465   3.002   0.791   0.645 -1.7248 -2.4810  1.6369
  586UNL    H10 4466   3.107   0.728   0.519 -0.0947  3.0862 -1.6511
  587UNL     H0 4467   2.637  -0.159   0.771 -0.3136 -0.7696  1.7758
  587UNL     H1 4468   2.859  -0.296   0.672 -0.2447  1.4343 -1.5167
  587UNL     C2 4469   2.743  -0.141   0.780 -0.1894 -0.1558 -0.3234
  587UNL     C3 4470   2.863  -0.210   0.738 -0.2565  0.1700  0.1775
  587UNL     C4 4471   2.913  -0.032   0.828  0.6657  0.6532 -0.0441
  587UNL     C5 4472   2.993   0.078   0.888  0.4955 -0.2820 -0.0773
  587UNL     N6 4473   2.779  -0.026   0.830 -0.5471 -0.1223 -0.0786
  587UNL     N7 4474   2.969  -0.145   0.776 -0.2391 -0.1501  1.0908
  587UNL     H8 4475   3.099   0.064   0.861 -0.2757 -1.5690 -2.7996
  587UNL     H9 4476   2.981   0.094   0.996 -1.2884  0.8849 -0.4220
  587UNL    H10 4477   2.968   0.180   0.858  0.3410 -0.0587  0.7763
  588UNL     H0 4478   3.843   0.642  -0.212 -0.4952  0.3244 -0.5538
  588UNL     H1 4479   3.890   0.615   0.069 -0.7940  0.0261  0.8907
  588UNL     C2 4480   3.799   0.579  -0.135  0.5680  0.6522  0.3438
  588UNL     C3 4481   3.813   0.574   0.005  0.2011 -0.3036 -0.1302
  588UNL     C4 4482   3.645   0.458  -0.061 -0.5116  0.3563 -0.0599
  588UNL     C5 4483   3.508   0.394  -0.060  0.0166 -0.2581 -0.4156
  588UNL     N6 4484   3.710   0.493  -0.172  0.2078  0.0943  0.2441
  588UNL     N7 4485   3.713   0.500   0.051  0.1586  0.4187 -0.2631
  588UNL     H8 4486   3.509   0.314   0.014  0.8986  0.0892 -0.0376
  588UNL     H9 4487   3.484   0.365  -0.164 -0.8845 -1.0147 -0.0146
  588UNL    H10 4488   3.437   0.467  -0.018 -0.1926 -0.2228 -0.8171
  589UNL     H0 4489   3.366   0.927   0.470 -0.1458 -0.3475  1.2015
  589UNL     H1 4490   3.419   1.205   0.532 -0.7539 -0.2048  0.9097
  589UNL     C2 4491   3.314   1.019   0.449  0.5775 -0.1091  0.4146
  589UNL     C3 4492   3.335   1.152   0.490 -0.3091 -0.4446  0.3067
  589UNL     C4 4493   3.156   1.125   0.364 -0.3518  0.1293 -0.5372
  589UNL     C5 4494   3.037   1.171   0.286 -0.1270  0.4915  0.2329
  589UNL     N6 4495   3.205   1.006   0.378  0.1602  0.3287 -0.4804
  589UNL     N7 4496   3.225   1.214   0.451 -0.4770  0.1818 -0.1083
  589UNL     H8 4497   2.971   1.085   0.272  0.5661 -0.2098  1.2380
  589UNL     H9 4498   2.984   1.249   0.342 -0.4333  0.8803 -0.5760
  589UNL    H10 4499   3.053   1.205   0.183 -0.0946 -0.7725 -0.1908
  590UNL     H0 4500   3.379   0.084   0.454 -1.9182 -1.7096 -1.9592
  590UNL     H1 4501   3.175   0.041   0.581  1.8298  2.2617  0.3401
  590UNL     C2 4502   3.377   0.002   0.525 -0.2446  0.2760  0.5676
  590UNL     C3 4503   3.261  -0.022   0.597  0.3206 -0.0062 -0.0940
  590UNL     C4 4504   3.412  -0.147   0.670 -0.1169  0.8507  0.5616
  590UNL     C5 4505   3.491  -0.250   0.756  0.0046 -0.2227 -0.8321
  590UNL     N6 4506   3.470  -0.062   0.583  0.0982  0.1737  0.2573
  590UNL     N7 4507   3.283  -0.123   0.687  1.0610 -0.2483  0.3688
  590UNL     H8 4508   3.451  -0.287   0.851  0.9785 -0.9792 -0.7066
  590UNL     H9 4509   3.597  -0.225   0.761 -0.8060  4.8771 -2.6334
  590UNL    H10 4510   3.488  -0.344   0.699 -1.8271 -1.2995  0.8970
  591UNL     H0 4511   3.355   0.371   0.289 -1.8476 -0.0347 -0.0709
  591UNL     H1 4512   3.146   0.558   0.349 -0.0077 -0.0506 -0.1014
  591UNL     C2 4513   3.355   0.479   0.284  0.4008  0.0415  0.3500
  591UNL     C3 4514   3.245   0.571   0.308  0.1384  0.1729  0.3247
  591UNL     C4 4515   3.415   0.669   0.238  1.1876 -0.5873  0.0281
  591UNL     C5 4516   3.509   0.782   0.215  0.1584 -0.3116  0.2594
  591UNL     N6 4517   3.460   0.546   0.261 -0.4768 -0.5854 -0.0801
  591UNL     N7 4518   3.283   0.689   0.272  0.6899 -0.4710 -0.3447
  591UNL     H8 4519   3.484   0.878   0.263  0.3289  0.8110 -1.7727
  591UNL     H9 4520   3.487   0.821   0.114  0.0326  0.1211  0.4504
  591UNL    H10 4521   3.615   0.756   0.223 -0.3145 -1.9145  1.9615
  592UNL     H0 4522   3.734  -0.017   0.247  0.4858  0.1338  1.3045
  592UNL     H1 4523   3.734   0.224   0.107 -0.5441  0.7779  0.1483
  592UNL     C2 4524   3.697   0.080   0.276 -0.0487  0.2908  0.1679
  592UNL     C3 4525   3.697   0.202   0.206  0.1685 -0.1338  0.2296
  592UNL     C4 4526   3.637   0.236   0.413  0.1459  0.0244  1.1316
  592UNL     C5 4527   3.579   0.295   0.533 -0.1555 -0.3555  0.2445
  592UNL     N6 4528   3.661   0.104   0.401 -0.0954  0.0089 -0.4702
  592UNL     N7 4529   3.658   0.301   0.292 -0.0688 -0.2163  0.3362
  592UNL     H8 4530   3.625   0.259   0.626  0.1318 -0.5912  0.0127
  592UNL     H9 4531   3.472   0.270   0.532 -0.1707 -0.3043 -0.8099
  592UNL    H10 4532   3.597   0.403   0.530  0.1739 -0.3994  0.5974
  593UNL     H0 4533   2.145   0.710   0.469  0.1095  0.9656  0.1140
  593UNL     H1 4534   2.361   0.791   0.625 -1.1323  0.7075 -0.0911
  593UNL     C2 4535   2.246   0.672   0.465 -0.1647  0.3007 -0.7409
  593UNL     C3 4536   2.358   0.714   0.550 -0.8234  0.1277  0.4840
  593UNL     C4 4537   2.417   0.576   0.401 -0.1029  0.6152  0.0692
  593UNL     C5 4538   2.498   0.470   0.326  0.0691 -0.5460 -0.4185
  593UNL     N6 4539   2.286   0.590   0.375 -0.4780  0.0554 -0.3854
  593UNL     N7 4540   2.462   0.641   0.507  0.1431 -0.2779  0.1518
  593UNL     H8 4541   2.445   0.409   0.251  2.0342 -2.4811 -0.3362
  593UNL     H9 4542   2.576   0.511   0.260  1.6625  0.1760  1.8180
  593UNL    H10 4543   2.556   0.401   0.389  1.4744 -0.2586 -1.3527
  594UNL     H0 4544   3.856   0.170   0.997  2.6636 -2.6390  0.9970
  594UNL     H1 4545   3.630   0.073   0.857 -1.3609 -0.2130 -1.3756
  594UNL     C2 4546   3.854   0.127   0.898  0.4006  0.6549 -0.5753
  594UNL     C3 4547   3.734   0.075   0.830 -0.9286 -0.1340  0.2308
  594UNL     C4 4548   3.913   0.066   0.709  0.8759  0.2481  0.5173
  594UNL     C5 4549   4.001   0.066   0.580  0.2315  0.0229  0.3773
  594UNL     N6 4550   3.961   0.106   0.827 -0.3946  0.1771  0.0659
  594UNL     N7 4551   3.778   0.036   0.711  0.7484  0.0924  0.1151
  594UNL     H8 4552   4.084  -0.006   0.589 -0.4738 -0.8062  0.4410
  594UNL     H9 4553   4.035   0.168   0.558  0.2709 -0.1711 -0.5087
  594UNL    H10 4554   3.943   0.043   0.489  1.1249 -1.0212  0.0482
  595Zn      Zn 4555   2.629   0.138   1.448 -0.1407 -0.0402  0.1656
  596Zn      Zn 4556   2.707  -0.883   2.054  0.1195 -0.1054 -0.1007
  597Zn      Zn 4557   2.196  -0.545   2.068  0.2621  0.1947  0.2033
  598Zn      Zn 4558   3.150  -0.184   1.431  0.1844  0.1355 -0.0256
  599Zn      Zn 4559   3.180  -0.714   1.723 -0.0588  0.1058  0.1381
  600Zn      Zn 4560   2.156  -0.021   1.771  0.0434 -0.0319 -0.2459
  601UNL     H0 4561   2.314  -0.304   2.261 -1.6541  0.5919 -0.4212
  601UNL     H1 4562   2.272  -0.318   2.538  2.0720 -1.4048  0.2862
  601UNL     C2 4563   2.270  -0.381   2.322  0.4516  0.1247  0.6019
  601UNL     C3 4564   2.255  -0.389   2.458  0.3594 -0.0121 -0.6712
  601UNL     C4 4565   2.175  -0.555   2.359 -0.5896 -0.2231  0.2440
  601UNL     C5 4566   2.114  -0.695   2.339 -0.3326 -0.9407 -0.5706
  601UNL     N6 4567   2.212  -0.483   2.265  0.1961 -0.0056  0.0812
  601UNL     N7 4568   2.194  -0.505   2.488 -0.2876  0.0758 -0.0386
  601UNL     H8 4569   2.105  -0.723   2.233  0.5139 -0.9210 -0.6563
  601UNL     H9 4570   2.021  -0.699   2.398  0.7710 -0.6130  1.2784
  601UNL    H10 4571   2.182  -0.766   2.388 -0.7836 -1.0627 -0.1048
  602UNL     H0 4572   2.795  -1.159   2.183  1.0496  0.7069 -0.8102
  602UNL     H1 4573   2.722  -1.406   2.073  0.2785  0.5763  1.1662
  602UNL     C2 4574   2.745  -1.182   2.089 -0.5158 -0.4386  0.2528
  602UNL     C3 4575   2.720  -1.308   2.027  0.3922  0.0348 -0.0391
  602UNL     C4 4576   2.679  -1.146   1.893  0.0910 -0.4473  0.6812
  602UNL     C5 4577   2.649  -1.062   1.769  0.1103  0.6604 -0.1157
  602UNL     N6 4578   2.719  -1.088   2.004  0.4413 -0.1312  0.5443
  602UNL     N7 4579   2.678  -1.287   1.902  0.4833 -0.8962  0.1160
  602UNL     H8 4580   2.612  -0.962   1.798 -0.6766  0.3726 -0.0967
  602UNL     H9 4581   2.571  -1.105   1.705 -0.6250  1.6114  0.1018
  602UNL    H10 4582   2.730  -1.066   1.696  0.2327 -0.2383  0.0599
  603UNL     H0 4583   2.355  -0.504   1.809  0.9705  1.1924 -1.6693
  603UNL     H1 4584   2.340  -0.265   1.666  1.1301  0.1260  0.1730
  603UNL     C2 4585   2.299  -0.413   1.826 -0.0489  0.2705  0.1966
  603UNL     C3 4586   2.287  -0.288   1.757  0.4103 -0.2869 -0.3403
  603UNL     C4 4587   2.153  -0.296   1.918  0.4816 -0.1375  1.1209
  603UNL     C5 4588   2.036  -0.253   2.004  0.9852 -0.0095  0.3593
  603UNL     N6 4589   2.222  -0.410   1.931 -0.0577  0.0307 -0.0400
  603UNL     N7 4590   2.199  -0.213   1.822 -0.3339 -0.1634  0.0295
  603UNL     H8 4591   1.987  -0.177   1.943 -1.5581 -0.1065  2.1101
  603UNL     H9 4592   2.085  -0.216   2.095  1.8460 -0.9412  0.2959
  603UNL    H10 4593   1.970  -0.339   2.027  1.3690 -0.6629 -0.9048
  604UNL     H0 4594   2.118   0.074   1.485  0.5370 -1.5396  1.7183
  604UNL     H1 4595   2.334   0.103   1.309  1.5531 -0.4623 -0.4333
  604UNL     C2 4596   2.225   0.070   1.503  0.8404  0.2202  0.5326
  604UNL     C3 4597   2.336   0.095   1.417 -0.1919 -0.0660 -0.3361
  604UNL     C4 4598   2.398   0.056   1.620  0.9738  0.3394  0.8655
  604UNL     C5 4599   2.505   0.069   1.732  0.8970 -0.0877 -0.2392
  604UNL     N6 4600   2.269   0.047   1.628  0.1617 -0.8465  0.2587
  604UNL     N7 4601   2.447   0.076   1.494  0.3552  0.4213  0.4702
  604UNL     H8 4602   2.479   0.005   1.817  4.7544  0.4714  1.5810
  604UNL     H9 4603   2.517   0.168   1.777  0.5059 -0.6694  1.2024
  604UNL    H10 4604   2.601   0.029   1.696 -0.4020 -0.6935 -3.3649
  605UNL     H0 4605   2.178  -0.826   1.995 -1.2434  3.4569  3.3235
  605UNL     H1 4606   2.409  -0.997   1.966 -2.8342 -0.9169  1.2243
  605UNL     C2 4607   2.285  -0.816   2.012 -0.0509 -0.3660 -0.3120
  605UNL     C3 4608   2.403  -0.893   1.996  0.1921 -0.4261  0.4745
  605UNL     C4 4609   2.453  -0.706   2.063  0.2794 -0.2397  0.0547
  605UNL     C5 4610   2.529  -0.592   2.120  0.3087 -0.3021 -0.0472
  605UNL     N6 4611   2.318  -0.700   2.058 -0.2901  0.2392 -0.4045
  605UNL     N7 4612   2.511  -0.824   2.026  0.1446 -0.4928 -0.7984
  605UNL     H8 4613   2.485  -0.495   2.096  0.3033 -0.8269 -2.4658
  605UNL     H9 4614   2.630  -0.598   2.077 -1.1415 -1.9820 -3.6385
  605UNL    H10 4615   2.544  -0.597   2.228  1.2780 -1.2857 -0.2011
  606UNL     H0 4616   3.339  -0.044   0.956  2.2208 -1.3505  1.2978
  606UNL     H1 4617   3.355  -0.002   1.229 -1.0487  0.1812  1.6403
  606UNL     C2 4618   3.277  -0.086   1.034 -0.2926  0.5502  0.4662
  606UNL     C3 4619   3.288  -0.069   1.176 -0.1385  0.2907  0.2892
  606UNL     C4 4620   3.141  -0.212   1.112 -0.0227 -0.1508  0.3126
  606UNL     C5 4621   3.013  -0.300   1.110 -0.2987  0.4251  0.0585
  606UNL     N6 4622   3.192  -0.172   0.996  0.1293 -0.7222 -0.9277
  606UNL     N7 4623   3.191  -0.146   1.221 -0.6969 -0.6421  0.0798
  606UNL     H8 4624   2.975  -0.302   1.007  0.5346  2.6635 -0.3396
  606UNL     H9 4625   2.935  -0.248   1.167  0.6692  2.3561 -0.3089
  606UNL    H10 4626   3.028  -0.406   1.134 -2.9768  0.0362  0.3215
  607UNL     H0 4627   2.839   0.209   1.678  2.0375  0.9142 -3.2585
  607UNL     H1 4628   2.802   0.449   1.828 -0.6526 -1.2264  1.0220
  607UNL     C2 4629   2.769   0.291   1.669  0.2928  0.0269  0.2155
  607UNL     C3 4630   2.756   0.412   1.738 -0.1305 -0.0270  0.2478
  607UNL     C4 4631   2.634   0.409   1.561 -0.0002  0.1901 -0.3142
  607UNL     C5 4632   2.516   0.436   1.468  0.0017  0.1647  0.2619
  607UNL     N6 4633   2.685   0.289   1.575  0.0864 -0.4986 -0.4271
  607UNL     N7 4634   2.667   0.482   1.672  0.0915 -0.1149  0.5013
  607UNL     H8 4635   2.487   0.345   1.415  0.8056 -0.4510  0.8400
  607UNL     H9 4636   2.430   0.460   1.531  0.2957 -2.3632  1.7258
  607UNL    H10 4637   2.524   0.514   1.391  1.7125 -0.7925 -0.5774
  608UNL     H0 4638   2.909  -0.611   1.660 -0.6727 -0.9089 -0.6261
  608UNL     H1 4639   2.689  -0.660   1.841 -0.9888 -1.8148  1.2873
  608UNL     C2 4640   2.901  -0.676   1.746  0.3768  0.0660  0.2415
  608UNL     C3 4641   2.790  -0.697   1.833 -0.4546 -0.0410 -1.0229
  608UNL     C4 4642   2.956  -0.817   1.889 -0.2986 -0.2540 -0.0633
  608UNL     C5 4643   3.045  -0.917   1.956  0.3687 -0.0755 -0.1581
  608UNL     N6 4644   3.000  -0.752   1.790 -0.3458 -0.5318 -0.2116
  608UNL     N7 4645   2.831  -0.789   1.923 -0.0790  0.2500 -0.5332
  608UNL     H8 4646   3.022  -1.018   1.919 -1.2270  0.4277 -0.6178
  608UNL     H9 4647   3.029  -0.913   2.065  0.8303 -1.1706 -0.0383
  608UNL    H10 4648   3.150  -0.893   1.935  0.3910  0.7522  0.8445
  609UNL     H0 4649   2.866  -0.306   1.505  0.4529  0.1143  0.0465
  609UNL     H1 4650   2.635  -0.165   1.494 -0.9229  2.0114 -0.2499
  609UNL     C2 4651   2.851  -0.207   1.466  0.7120  0.1944  0.1475
  609UNL     C3 4652   2.730  -0.130   1.458 -0.2961  0.3811 -0.2730
  609UNL     C4 4653   2.898  -0.006   1.426  0.4377  0.9494  0.0402
  609UNL     C5 4654   2.973   0.111   1.384 -0.0370 -0.5516  0.8940
  609UNL     N6 4655   2.954  -0.128   1.432 -0.2901 -0.6418 -0.5588
  609UNL     N7 4656   2.762  -0.006   1.447  0.0866 -0.0249 -0.5408
  609UNL     H8 4657   2.938   0.128   1.282 -2.2221  1.9387  1.9298
  609UNL     H9 4658   3.081   0.098   1.396  0.2340  0.2957 -0.5245
  609UNL    H10 4659   2.951   0.203   1.440 -1.7691 -0.2062 -0.2560
  610UNL     H0 4660   3.299  -0.681   1.427  2.0717  0.6163  2.5410
  610UNL     H1 4661   3.251  -0.441   1.286 -1.0747  1.2576 -0.4906
  610UNL     C2 4662   3.245  -0.593   1.459 -0.2434  0.1650  0.2505
  610UNL     C3 4663   3.224  -0.471   1.386 -0.6383  0.2608 -0.6602
  610UNL     C4 4664   3.171  -0.449   1.590 -0.4565 -0.4403 -0.7618
  610UNL     C5 4665   3.144  -0.379   1.723  0.8379 -0.0761  0.2076
  610UNL     N6 4666   3.207  -0.575   1.580 -0.6046  0.1868 -0.0849
  610UNL     N7 4667   3.178  -0.379   1.474  0.6755  0.2726  0.4030
  610UNL     H8 4668   3.046  -0.398   1.768  1.4136  1.6901  2.3767
  610UNL     H9 4669   3.154  -0.270   1.721  2.0068 -0.1723  0.0283
  610UNL    H10 4670   3.215  -0.402   1.803 -0.4654  1.9051  2.0531
  611UNL     H0 4671   1.654   0.038   1.698 -1.4700 -0.9309 -0.9099
  611UNL     H1 4672   1.885   0.128   1.825 -0.2983 -0.2855  0.1519
  611UNL     C2 4673   1.756   0.005   1.685 -0.8705  0.4294  0.0788
  611UNL     C3 4674   1.876   0.047   1.754 -0.3125 -0.4971  0.3924
  611UNL     C4 4675   1.913  -0.108   1.611 -0.1254 -0.0407 -0.0087
  611UNL     C5 4676   1.991  -0.201   1.531  0.1004  0.1147  0.1342
  611UNL     N6 4677   1.781  -0.093   1.603  0.3408  0.6243 -0.0808
  611UNL     N7 4678   1.968  -0.023   1.700  0.6948  0.0623  0.3013
  611UNL     H8 4679   1.936  -0.246   1.447  1.9666 -3.3363  0.5712
  611UNL     H9 4680   2.087  -0.162   1.496 -0.1976 -1.4648 -2.7514
  611UNL    H10 4681   2.030  -0.283   1.592  1.1354  1.7758  1.8029
  612UNL     H0 4682   3.385  -0.556   2.190  1.8510  0.7163 -0.3659
  612UNL     H1 4683   3.161  -0.668   2.054 -0.4016 -0.6340 -1.5383
  612UNL     C2 4684   3.370  -0.590   2.088  0.2760 -0.0991  0.0990
  612UNL     C3 4685   3.258  -0.643   2.014  0.0548 -0.3046 -0.2694
  612UNL     C4 4686   3.429  -0.649   1.897 -0.3430 -0.6589  0.2198
  612UNL     C5 4687   3.520  -0.656   1.773 -0.4123 -0.4318 -0.4438
  612UNL     N6 4688   3.472  -0.595   2.009 -0.1599  0.4347  0.0291
  612UNL     N7 4689   3.296  -0.668   1.891  0.5033 -0.0083  0.8540
  612UNL     H8 4690   3.615  -0.690   1.817 -1.2578 -0.5499  1.3874
  612UNL     H9 4691   3.526  -0.559   1.723 -0.9738 -0.2724 -0.2065
  612UNL    H10 4692   3.492  -0.743   1.711  0.9729 -0.9525 -0.3755
  613Zn      Zn 4693   2.157  -0.550   2.684  0.2446  0.0603  0.1311
  614Zn      Zn 4694   2.211  -1.583   3.271 -0.0480 -0.0663 -0.0228
  615Zn      Zn 4695   1.699  -1.268   3.273  0.1210 -0.0535  0.1498
  616Zn      Zn 4696   2.665  -0.879   2.650 -0.0320  0.3749  0.0659
  617Zn      Zn 4697   2.682  -1.388   2.964 -0.0282  0.1183  0.0934
  618Zn      Zn 4698   1.659  -0.742   2.978  0.0025 -0.1173 -0.1020
  619UNL     H0 4699   1.810  -1.023   3.399 -0.8885 -1.5565 -0.8390
  619UNL     H1 4700   1.824  -0.971   3.675 -0.5152  0.8333 -0.9140
  619UNL     C2 4701   1.776  -1.079   3.485 -0.3161  0.5288  0.8424
  619UNL     C3 4702   1.790  -1.060   3.625  0.1572 -0.1815  0.3690
  619UNL     C4 4703   1.695  -1.249   3.572  0.2270 -0.5700 -0.0161
  619UNL     C5 4704   1.675  -1.396   3.592  0.1053  0.7791  0.0061
  619UNL     N6 4705   1.710  -1.186   3.452  0.8331 -0.4600  0.3001
  619UNL     N7 4706   1.740  -1.168   3.678  0.5123  0.1058 -0.0515
  619UNL     H8 4707   1.590  -1.419   3.658 -1.0347  2.1936 -0.9118
  619UNL     H9 4708   1.763  -1.451   3.625 -2.6895 -3.4265  1.2795
  619UNL    H10 4709   1.650  -1.453   3.502 -1.9531 -0.4491  1.2806
  620UNL     H0 4710   2.271  -1.870   3.407 -2.6831 -1.3925  0.7677
  620UNL     H1 4711   2.289  -2.098   3.249  0.8867  1.0940  0.7614
  620UNL     C2 4712   2.245  -1.881   3.302 -0.4654 -0.1306  0.0190
  620UNL     C3 4713   2.259  -1.999   3.219  0.5835  0.7497 -0.0978
  620UNL     C4 4714   2.187  -1.832   3.109 -0.0969  0.5811  0.4440
  620UNL     C5 4715   2.153  -1.759   2.977 -0.2386 -0.0817  0.4175
  620UNL     N6 4716   2.216  -1.780   3.224 -0.2850 -0.2061  0.4187
  620UNL     N7 4717   2.221  -1.964   3.101 -0.5734  0.8094  0.0552
  620UNL     H8 4718   2.236  -1.712   2.922 -2.1434  1.4193 -1.3416
  620UNL     H9 4719   2.091  -1.673   3.006 -2.6838 -1.6096 -0.0496
  620UNL    H10 4720   2.091  -1.811   2.903 -0.3401  0.8627 -0.1829
  621UNL     H0 4721   1.903  -1.201   3.083 -0.3888 -0.0345 -0.3279
  621UNL     H1 4722   1.944  -0.932   3.001  0.6895  0.4948  2.8058
  621UNL     C2 4723   1.843  -1.111   3.086 -0.2447  0.0569 -0.1829
  621UNL     C3 4724   1.853  -0.977   3.040 -0.3023  0.1073  0.2262
  621UNL     C4 4725   1.662  -1.017   3.119 -0.7722  0.6803 -0.1686
  621UNL     C5 4726   1.527  -0.994   3.182  0.5054  0.2942  0.1129
  621UNL     N6 4727   1.731  -1.122   3.153  0.2272  0.1132  0.3589
  621UNL     N7 4728   1.737  -0.922   3.054  0.0977 -0.2264 -0.4278
  621UNL     H8 4729   1.542  -1.010   3.289 -3.4159 -1.0466  0.6251
  621UNL     H9 4730   1.450  -1.060   3.141 -1.5627  2.5766  0.0889
  621UNL    H10 4731   1.487  -0.892   3.178 -3.2280 -0.8705  2.5372
  622UNL     H0 4732   1.635  -0.660   2.697 -0.3419 -0.7672  0.4268
  622UNL     H1 4733   1.865  -0.578   2.532  0.7475 -0.2101  0.8870
  622UNL     C2 4734   1.740  -0.643   2.712 -0.4292  0.1113  0.0833
  622UNL     C3 4735   1.855  -0.601   2.637 -1.0375  0.4906  0.9112
  622UNL     C4 4736   1.900  -0.636   2.839  0.1746  0.1640 -0.2961
  622UNL     C5 4737   1.981  -0.636   2.962 -0.2927 -0.7934  0.1434
  622UNL     N6 4738   1.776  -0.668   2.837 -0.3970 -0.0789 -0.1437
  622UNL     N7 4739   1.959  -0.597   2.719  0.4314  0.2701 -0.4412
  622UNL     H8 4740   2.068  -0.703   2.959  1.4934  1.3024  1.0879
  622UNL     H9 4741   1.928  -0.677   3.048  0.0908  0.1776  0.8747
  622UNL    H10 4742   2.016  -0.533   2.980 -0.3366 -0.4234 -1.6819
  623UNL     H0 4743   1.705  -1.588   3.237  0.3030 -0.1233  2.2177
  623UNL     H1 4744   1.940  -1.708   3.181  0.0652 -0.2804  1.6831
  623UNL     C2 4745   1.806  -1.551   3.244  0.2972  0.1892  0.7910
  623UNL     C3 4746   1.932  -1.608   3.221 -0.3268  0.4114 -0.0490
  623UNL     C4 4747   1.953  -1.414   3.303 -0.1707  0.6503  0.8895
  623UNL     C5 4748   2.017  -1.296   3.361  0.3472 -0.5001  0.5148
  623UNL     N6 4749   1.825  -1.422   3.267 -0.2149 -0.7894 -0.0279
  623UNL     N7 4750   2.024  -1.521   3.249  0.1086 -0.7763  0.2886
  623UNL     H8 4751   2.000  -1.285   3.469  0.5559 -2.2343  0.7522
  623UNL     H9 4752   1.976  -1.203   3.321 -1.6217 -1.1961  0.7856
  623UNL    H10 4753   2.124  -1.292   3.339  0.5795  0.2045  1.6676
  624UNL     H0 4754   2.881  -0.694   2.226  0.3302 -0.9986  0.1435
  624UNL     H1 4755   2.886  -0.697   2.510  0.8086  0.7985 -1.5191
  624UNL     C2 4756   2.827  -0.755   2.297 -0.1675 -0.0486  0.6081
  624UNL     C3 4757   2.829  -0.757   2.440 -0.4657  0.0985  0.0507
  624UNL     C4 4758   2.673  -0.873   2.356 -0.2903 -0.9292 -0.2275
  624UNL     C5 4759   2.546  -0.956   2.343 -0.0958 -0.0820 -0.4236
  624UNL     N6 4760   2.748  -0.846   2.254 -0.0210  0.1540  0.1095
  624UNL     N7 4761   2.729  -0.838   2.471 -0.3271 -0.5547 -0.3872
  624UNL     H8 4762   2.569  -1.058   2.311 -1.1858 -0.4461 -0.1195
  624UNL     H9 4763   2.475  -0.908   2.275 -1.0255  0.2736  0.7629
  624UNL    H10 4764   2.496  -0.961   2.441  0.5010 -0.5712 -0.1358
  625UNL     H0 4765   2.323  -0.504   2.933  0.9086 -0.2362 -1.8721
  625UNL     H1 4766   2.377  -0.233   3.025 -2.3334  1.6721  0.5940
  625UNL     C2 4767   2.286  -0.408   2.901 -0.7769 -0.1282  0.1339
  625UNL     C3 4768   2.308  -0.271   2.950 -0.4828  0.0758 -0.3912
  625UNL     C4 4769   2.170  -0.285   2.787 -0.5960 -0.1964 -0.0079
  625UNL     C5 4770   2.073  -0.238   2.681  0.2272  0.1373 -0.1490
  625UNL     N6 4771   2.206  -0.410   2.796 -0.3152 -0.7169 -0.1143
  625UNL     N7 4772   2.229  -0.195   2.881  0.5316  0.3441  0.1911
  625UNL     H8 4773   1.990  -0.177   2.719 -0.1299 -0.6103  0.2868
  625UNL     H9 4774   2.122  -0.173   2.607  0.0263  2.0898  1.3472
  625UNL    H10 4775   2.039  -0.322   2.620 -0.2353  0.5067 -0.4123
  626UNL     H0 4776   2.371  -1.290   2.887 -0.6980 -0.1067 -0.6737
  626UNL     H1 4777   2.166  -1.377   3.026  0.2718 -2.2574 -1.1521
  626UNL     C2 4778   2.374  -1.358   2.972  0.0342  0.4904 -0.2127
  626UNL     C3 4779   2.269  -1.400   3.052  0.6619  0.4503  0.0266
  626UNL     C4 4780   2.446  -1.493   3.115 -1.1017  0.6286 -0.3099
  626UNL     C5 4781   2.547  -1.576   3.188  0.1110  0.0914 -0.6633
  626UNL     N6 4782   2.486  -1.407   3.022  0.1219  0.0728 -0.3527
  626UNL     N7 4783   2.311  -1.485   3.140 -0.3875 -0.0285 -0.0162
  626UNL     H8 4784   2.510  -1.602   3.288  1.1785 -2.1684 -0.8031
  626UNL     H9 4785   2.646  -1.529   3.201 -0.0934  1.2544 -2.8737
  626UNL    H10 4786   2.574  -1.675   3.151  2.8103  0.0501  1.1184
  627UNL     H0 4787   2.382  -1.007   2.680 -2.2007  0.3764 -2.3248
  627UNL     H1 4788   2.150  -0.843   2.688 -0.1162  1.5005 -0.7529
  627UNL     C2 4789   2.375  -0.899   2.682  0.5858  0.6445  0.4908
  627UNL     C3 4790   2.256  -0.822   2.683  0.2363 -0.0170 -0.1209
  627UNL     C4 4791   2.424  -0.693   2.671 -0.6994 -0.3929 -0.5199
  627UNL     C5 4792   2.501  -0.573   2.633  0.7259  0.1407 -0.2769
  627UNL     N6 4793   2.478  -0.813   2.675  0.0566 -0.2705 -0.6244
  627UNL     N7 4794   2.287  -0.695   2.675 -0.0888 -0.3021  0.3775
  627UNL     H8 4795   2.605  -0.601   2.612  1.0602  0.7776  0.4890
  627UNL     H9 4796   2.493  -0.493   2.707 -1.1035  1.2891 -1.6179
  627UNL    H10 4797   2.471  -0.523   2.540  0.4091 -1.7269 -1.2346
  628UNL     H0 4798   2.762  -1.385   2.661 -2.0928 -0.1652  0.1844
  628UNL     H1 4799   2.779  -1.149   2.529  1.0096 -2.2351  0.8672
  628UNL     C2 4800   2.740  -1.287   2.701 -0.0697  0.2308  0.3880
  628UNL     C3 4801   2.750  -1.160   2.633 -0.6548  0.4315  0.7676
  628UNL     C4 4802   2.672  -1.135   2.822 -0.2098  0.1304 -0.2543
  628UNL     C5 4803   2.615  -1.066   2.944  0.0795 -0.2696  0.5043
  628UNL     N6 4804   2.711  -1.260   2.825  0.3845  0.1170  0.0565
  628UNL     N7 4805   2.701  -1.067   2.706 -0.1434 -0.2467 -0.2624
  628UNL     H8 4806   2.681  -1.023   3.020  0.7836  0.7084 -0.6243
  628UNL     H9 4807   2.525  -1.121   2.974 -0.1821 -0.5673 -0.7387
  628UNL    H10 4808   2.563  -0.972   2.920 -0.9778 -1.1964 -1.1041
  629UNL     H0 4809   1.160  -0.740   2.882 -0.6709  0.5054  0.2645
  629UNL     H1 4810   1.384  -0.621   3.023  0.3475  0.5116 -1.2508
  629UNL     C2 4811   1.267  -0.748   2.868 -0.6651  0.4591  0.3345
  629UNL     C3 4812   1.375  -0.696   2.945 -0.1609 -0.2126 -0.5034
  629UNL     C4 4813   1.436  -0.850   2.811 -0.3794  0.6755  0.1289
  629UNL     C5 4814   1.526  -0.956   2.750 -0.0695 -0.3041  0.5935
  629UNL     N6 4815   1.309  -0.842   2.790 -0.3284  0.0881 -0.3482
  629UNL     N7 4816   1.478  -0.763   2.907  0.3576 -0.4705  0.5385
  629UNL     H8 4817   1.601  -0.990   2.823 -0.6010  0.9636  1.7830
  629UNL     H9 4818   1.473  -1.050   2.730 -0.6704 -0.2942  2.0277
  629UNL    H10 4819   1.590  -0.920   2.668  1.9631 -0.3838  2.0535
  630UNL     H0 4820   2.931  -1.253   3.403 -0.9212 -0.9167  0.2911
  630UNL     H1 4821   2.684  -1.285   3.280  0.4892  2.1931  0.5495
  630UNL     C2 4822   2.907  -1.275   3.300 -0.2276  0.3115 -0.1490
  630UNL     C3 4823   2.782  -1.297   3.237  0.1853 -0.1698  0.3840
  630UNL     C4 4824   2.945  -1.317   3.098  0.1327 -0.5462  0.4475
  630UNL     C5 4825   3.029  -1.333   2.977  0.3400  0.4763 -1.2594
  630UNL     N6 4826   2.999  -1.288   3.213 -0.8944  0.2062 -0.5067
  630UNL     N7 4827   2.808  -1.320   3.112 -0.1451  0.3796  0.2062
  630UNL     H8 4828   3.046  -1.243   2.917 -0.8627  0.9776 -0.8821
  630UNL     H9 4829   2.979  -1.409   2.916 -0.3305 -0.2196  0.0957
  630UNL    H10 4830   3.132  -1.366   2.996  0.3042  0.4497 -1.1118
  631Zn      Zn 4831   1.723  -1.218   3.872 -0.0752  0.1171 -0.0697
  632Zn      Zn 4832   3.663   0.467  -0.363  0.2051  0.1087  0.3715
  633Zn      Zn 4833   3.196   0.838  -0.326  0.0069  0.1206 -0.0932
  634Zn      Zn 4834   2.195  -1.584   3.880 -0.0369 -0.2056 -0.1681
  635Zn      Zn 4835   4.153   0.647  -0.618  0.1302 -0.2532 -0.0689
  636Zn      Zn 4836   3.207   1.355  -0.631  0.0909 -0.1905 -0.3035
  637UNL     H0 4837   3.330   1.048  -0.161  3.1822 -0.5381  1.1613
  637UNL     H1 4838   3.269   1.067   0.109  0.1913 -0.3019  0.3937
  637UNL     C2 4839   3.273   0.979  -0.100  0.9031  0.0366 -0.2244
  637UNL     C3 4840   3.245   0.992   0.036 -0.3336  0.7131 -0.5109
  637UNL     C4 4841   3.173   0.807  -0.026 -0.3266 -0.4541 -0.6480
  637UNL     C5 4842   3.132   0.664  -0.019 -0.1274  0.1378 -0.6032
  637UNL     N6 4843   3.223   0.864  -0.137  0.1141  0.0169 -0.0170
  637UNL     N7 4844   3.180   0.881   0.083  0.8189 -0.8531 -0.2512
  637UNL     H8 4845   3.058   0.643   0.059 -0.8407 -1.4117 -1.6677
  637UNL     H9 4846   3.223   0.604  -0.016 -0.2813 -0.2165 -2.0750
  637UNL    H10 4847   3.092   0.630  -0.115  0.2769 -0.5286 -0.5376
  638UNL     H0 4848   3.779   0.206  -0.245 -0.8316  0.2578  0.2619
  638UNL     H1 4849   3.755  -0.049  -0.380  1.2072 -0.6275 -3.2085
  638UNL     C2 4850   3.723   0.177  -0.332 -0.5327 -0.3294  0.2639
  638UNL     C3 4851   3.712   0.048  -0.399 -0.3335 -0.4348  0.4349
  638UNL     C4 4852   3.640   0.218  -0.518  0.3058 -0.7259 -0.4492
  638UNL     C5 4853   3.625   0.293  -0.647  0.3235 -0.3567 -0.2795
  638UNL     N6 4854   3.686   0.277  -0.408  0.1150 -0.0652  0.5379
  638UNL     N7 4855   3.663   0.082  -0.517 -0.4730  0.6777  0.0164
  638UNL     H8 4856   3.715   0.350  -0.673 -0.4146  0.7560 -0.5026
  638UNL     H9 4857   3.535   0.355  -0.654 -0.1531 -0.7818  1.5545
  638UNL    H10 4858   3.626   0.225  -0.734  0.0659 -0.3574 -0.2833
  639UNL     H0 4859   3.430   0.903  -0.549 -0.7405  0.6651 -2.0219
  639UNL     H1 4860   3.421   1.147  -0.676  2.5832 -2.8400  0.1427
  639UNL     C2 4861   3.363   0.984  -0.525 -0.1231  0.7532 -0.4429
  639UNL     C3 4862   3.357   1.105  -0.600  0.9898  0.3314  0.7091
  639UNL     C4 4863   3.203   1.096  -0.453  0.2716  0.9422  0.0678
  639UNL     C5 4864   3.083   1.140  -0.380  0.1843 -0.3287 -0.0370
  639UNL     N6 4865   3.260   0.982  -0.439  0.0472 -0.7161  0.4994
  639UNL     N7 4866   3.258   1.172  -0.558  0.5044  0.1431 -0.3907
  639UNL     H8 4867   2.985   1.138  -0.429 -1.0072  0.6586  2.1457
  639UNL     H9 4868   3.103   1.244  -0.352  1.2801 -0.7951  0.9921
  639UNL    H10 4869   3.085   1.100  -0.278  2.4718  0.0200  0.0976
  640UNL     H0 4870   3.180   1.456  -0.954  0.5398  1.7176 -2.4863
  640UNL     H1 4871   3.407   1.548  -1.076  1.9918  0.6680  0.4687
  640UNL     C2 4872   3.277   1.467  -0.908 -0.2511 -0.3653 -0.0894
  640UNL     C3 4873   3.391   1.511  -0.975 -0.0746 -0.7137 -0.2899
  640UNL     C4 4874   3.439   1.461  -0.771  0.5337  0.0902  0.3571
  640UNL     C5 4875   3.529   1.460  -0.646  0.8482 -0.4405  0.0499
  640UNL     N6 4876   3.311   1.421  -0.788  0.6131 -0.6642  0.0465
  640UNL     N7 4877   1.536  -1.255   3.913  0.4681  0.0598  0.1270
  640UNL     H8 4878   3.473   1.455  -0.552 -0.7320  1.2893 -0.7367
  640UNL     H9 4879   3.589   1.550  -0.631 -2.3770  1.5572  2.3208
  640UNL    H10 4880   3.589   1.369  -0.635  1.4160 -0.3154 -1.6796
  641UNL     H0 4881   3.157   0.544  -0.422 -0.2095  2.3927  1.1682
  641UNL     H1 4882   3.372   0.381  -0.444 -1.4441  0.2628  0.7738
  641UNL     C2 4883   3.262   0.572  -0.423  0.5740 -0.2539 -0.2132
  641UNL     C3 4884   3.374   0.488  -0.435  0.4341  0.3885 -0.5520
  641UNL     C4 4885   3.437   0.667  -0.345  0.0523 -0.7934 -0.5144
  641UNL     C5 4886   3.520   0.773  -0.276  0.0073 -1.0621 -0.2311
  641UNL     N6 4887   3.308   0.684  -0.374  0.3628  0.3719  0.0399
  641UNL     N7 4888   3.479   0.543  -0.382 -0.0855 -0.0229  0.9454
  641UNL     H8 4889   3.486   0.783  -0.172 -0.5160 -0.1325 -0.4775
  641UNL     H9 4890   3.510   0.867  -0.331 -0.1358 -0.7455  0.3269
  641UNL    H10 4891   3.629   0.770  -0.280  0.0909 -0.4322  1.0768
  642UNL     H0 4892   2.415  -1.430   3.438  0.0760  0.0165 -0.2942
  642UNL     H1 4893   2.397  -1.403   3.714  0.0639 -1.3617  0.3355
  642UNL     C2 4894   2.351  -1.480   3.508  0.3656  0.3697  0.2283
  642UNL     C3 4895   2.339  -1.467   3.650 -0.5863  0.1162 -0.6035
  642UNL     C4 4896   2.195  -1.605   3.580  0.3480  0.5790  0.2322
  642UNL     C5 4897   2.083  -1.714   3.585 -0.6655 -0.5170  0.6394
  642UNL     N6 4898   2.245  -1.555   3.473 -0.6359  0.5174  0.0110
  642UNL     N7 4899   2.246  -1.549   3.694  0.6150  0.3387  0.1391
  642UNL     H8 4900   2.029  -1.723   3.680 -1.0363 -1.3081  0.3688
  642UNL     H9 4901   2.125  -1.816   3.583  0.9192  0.1152 -0.6826
  642UNL    H10 4902   2.012  -1.698   3.502  1.7423 -1.4630 -1.7634
  643UNL     H0 4903   1.947  -1.149   4.092 -0.6918 -1.2754 -1.4490
  643UNL     H1 4904   1.918  -0.905   4.237  1.5683  0.3930  0.5176
  643UNL     C2 4905   1.878  -1.067   4.075 -0.2012 -0.4913  0.1129
  643UNL     C3 4906   1.867  -0.947   4.152 -0.0482  0.4902  1.4056
  643UNL     C4 4907   1.729  -0.960   3.992  0.3949 -1.1290 -0.0339
  643UNL     C5 4908   1.601  -0.922   3.918  0.8970 -0.1324 -0.2753
  643UNL     N6 4909   1.796  -1.069   3.975 -0.1595 -0.2418  0.5006
  643UNL     N7 4910   1.769  -0.879   4.096 -0.1229 -0.0224  0.8755
  643UNL     H8 4911   1.508  -0.915   3.976  0.0527 -0.5082 -1.5368
  643UNL     H9 4912   1.609  -0.825   3.868 -3.5093  0.2036 -0.6953
  643UNL    H10 4913   1.579  -1.000   3.844 -3.1625  0.0365  0.5550
  644UNL     H0 4914   3.892   0.798  -0.686 -1.2841  0.9439  0.7143
  644UNL     H1 4915   3.651   0.719  -0.547 -0.3504 -0.2367 -0.0624
  644UNL     C2 4916   3.873   0.720  -0.613  0.0985 -0.7880 -0.7105
  644UNL     C3 4917   3.751   0.678  -0.554  0.1679  0.9096  0.2605
  644UNL     C4 4918   3.919   0.550  -0.498  0.4485 -0.8402 -0.4628
  644UNL     C5 4919   3.999   0.446  -0.422 -0.3013 -0.0170 -0.1071
  644UNL     N6 4920   3.974   0.645  -0.567  0.6348 -0.1726 -0.4078
  644UNL     N7 4921   3.781   0.572  -0.477 -0.5252  0.1015  0.1029
  644UNL     H8 4922   3.955   0.411  -0.328 -2.0634 -2.4801 -1.7129
  644UNL     H9 4923   4.091   0.490  -0.381  0.0046 -0.4819 -0.2803
  644UNL    H10 4924   4.032   0.366  -0.490 -2.1448 -0.8698 -0.0585
  645UNL     H0 4925   1.898  -1.691   3.920  2.1606  0.0213  1.8532
  645UNL     H1 4926   1.674  -1.524   3.951 -0.5633  1.1372 -1.3636
  645UNL     C2 4927   1.892  -1.583   3.919 -0.1859  0.0058 -0.8053
  645UNL     C3 4928   1.777  -1.498   3.935  0.1082 -0.5136 -0.0401
  645UNL     C4 4929   1.954  -1.392   3.871  0.9346 -0.2299 -0.0535
  645UNL     C5 4930   2.049  -1.284   3.814  0.6331 -0.6320 -0.4510
  645UNL     N6 4931   2.000  -1.518   3.901  0.4538 -0.0446 -0.5810
  645UNL     N7 4932   1.819  -1.376   3.904  0.5917 -0.1539  0.0778
  645UNL     H8 4933   2.011  -1.183   3.831 -0.9564 -1.0012 -1.5699
  645UNL     H9 4934   2.057  -1.306   3.707 -1.2371 -3.8476 -0.0852
  645UNL    H10 4935   2.144  -1.286   3.868  1.0608 -2.1779 -1.1873
  646UNL     H0 4936   4.249   0.670  -0.916 -0.4246  0.2934  0.6904
  646UNL     H1 4937   4.269   0.906  -1.054 -0.0233 -0.1834 -0.4695
  646UNL     C2 4938   4.220   0.771  -0.891  0.1058  0.5786  0.1814
  646UNL     C3 4939   4.232   0.898  -0.953  0.4096 -0.0354 -0.2982
  646UNL     C4 4940   4.172   0.921  -0.756  0.1047  0.1858 -0.5128
  646UNL     C5 4941   4.149   0.992  -0.623  0.1997 -0.2948 -0.1927
  646UNL     N6 4942   4.179   0.789  -0.767 -0.1246 -0.7703  0.6781
  646UNL     N7 4943   2.237  -1.779   3.928 -0.2297 -0.0959 -0.4982
  646UNL     H8 4944   4.233   1.050  -0.582  0.5441 -0.6317 -0.4138
  646UNL     H9 4945   4.119   0.921  -0.545  0.1003  0.5518  0.5586
  646UNL    H10 4946   4.054   1.045  -0.632 -0.4103 -1.0964  1.1806
  647UNL     H0 4947   0.737  -1.413   4.099 -0.3889 -1.1050 -0.3804
  647UNL     H1 4948   0.969  -1.323   4.238 -1.4118  1.8379 -2.1900
  647UNL     C2 4949   0.841  -1.440   4.087  0.0231  0.1581  0.1947
  647UNL     C3 4950   0.958  -1.393   4.155  0.2619  0.4176 -1.2826
  647UNL     C4 4951   1.008  -1.543   4.008  0.3517  0.1336 -0.2306
  647UNL     C5 4952   1.085  -1.662   3.949 -0.0308 -0.4866  1.1860
  647UNL     N6 4953   0.877  -1.530   4.000  0.5071  0.4278  0.3144
  647UNL     N7 4954   3.018   1.309  -0.685 -0.3858 -0.0733 -0.0841
  647UNL     H8 4955   1.026  -1.709   3.869 -0.4744  1.2938  0.3985
  647UNL     H9 4956   1.175  -1.615   3.907  0.0853  1.2549  3.1680
  647UNL    H10 4957   1.119  -1.733   4.025  0.0653 -0.4253  1.2008
  648UNL     H0 4958   4.412   0.766  -0.189 -1.9777  3.4438 -0.7003
  648UNL     H1 4959   4.173   0.668  -0.301 -0.6628  0.7572 -0.7016
  648UNL     C2 4960   4.387   0.739  -0.291 -0.3891 -0.9871 -0.0943
  648UNL     C3 4961   4.265   0.698  -0.348  0.2390 -0.7618  0.0274
  648UNL     C4 4962   4.405   0.749  -0.500  0.1460 -0.5104  0.1071
  648UNL     C5 4963   4.470   0.772  -0.633  0.2481 -0.5653 -0.6762
  648UNL     N6 4964   4.473   0.766  -0.386 -0.2079 -0.4479  0.0651
  648UNL     N7 4965   4.276   0.708  -0.480  0.0201 -0.0190 -0.4156
  648UNL     H8 4966   4.448   0.868  -0.682 -0.6700  2.3238  4.6714
  648UNL     H9 4967   4.444   0.686  -0.695 -1.5923  0.9041 -2.0578
  648UNL    H10 4968   4.579   0.786  -0.634  0.1701  0.0818 -1.4318
  649Zn      Zn 4969   2.661   2.241   0.234  0.6017  0.0764 -0.2687
  650Zn      Zn 4970   2.691   1.213   0.824  0.0215  0.1692 -0.1620
  651Zn      Zn 4971   2.201   1.556   0.882 -0.2904 -0.1793  0.0590
  652Zn      Zn 4972   3.161   1.944   0.221  0.0049 -0.0147  0.2707
  653Zn      Zn 4973   3.165   1.402   0.496 -0.2055  0.1186  0.0025
  654Zn      Zn 4974   2.195   2.036   0.535  0.3506  0.2847 -0.0456
  655UNL     H0 4975   2.220   1.820   1.039  0.4383 -0.6342 -1.0199
  655UNL     H1 4976   2.251   1.808   1.336  0.2795 -0.8098  0.5379
  655UNL     C2 4977   2.230   1.739   1.110 -0.8612 -0.0659 -0.1561
  655UNL     C3 4978   2.241   1.737   1.255 -0.3932  0.2465 -0.3502
  655UNL     C4 4979   2.202   1.547   1.182 -0.0241  0.2890  0.2567
  655UNL     C5 4980   2.176   1.398   1.185 -0.0722 -0.2071  0.1431
  655UNL     N6 4981   2.224   1.618   1.071 -0.0141  0.5561 -0.4162
  655UNL     N7 4982   2.214   1.619   1.298  0.0121 -0.3387  0.4672
  655UNL     H8 4983   2.120   1.378   1.276 -1.8112  0.9401 -0.6206
  655UNL     H9 4984   2.275   1.353   1.196  0.0079 -0.8920 -2.6678
  655UNL    H10 4985   2.117   1.355   1.103 -1.2037  1.4000  0.0620
  656UNL     H0 4986   2.829   0.952   0.970 -0.4047  1.6177 -0.2976
  656UNL     H1 4987   2.785   0.705   0.880 -0.0544  0.7849  1.2397
  656UNL     C2 4988   2.780   0.927   0.877 -0.0311 -0.2901 -0.0222
  656UNL     C3 4989   2.747   0.798   0.838  0.1836  0.1401 -0.4616
  656UNL     C4 4990   2.677   0.934   0.697 -0.1133  0.0867 -0.5061
  656UNL     C5 4991   2.643   0.994   0.567 -0.7197  0.5457  0.1281
  656UNL     N6 4992   2.719   1.010   0.798  0.1705 -0.6305  0.5386
  656UNL     N7 4993   2.685   0.797   0.722 -0.2219  0.3290 -0.3419
  656UNL     H8 4994   2.601   1.095   0.578 -1.0476  0.6317 -1.6546
  656UNL     H9 4995   2.579   0.930   0.505  0.8390 -0.1020 -0.8677
  656UNL    H10 4996   2.728   1.007   0.498 -1.4260 -1.3069 -1.1936
  657UNL     H0 4997   2.394   1.564   0.652 -2.5739 -0.8541  2.1068
  657UNL     H1 4998   2.399   1.782   0.472 -1.0668 -0.9088 -0.6263
  657UNL     C2 4999   2.337   1.656   0.652 -0.2309  0.7031  0.6906
  657UNL     C3 5000   2.331   1.760   0.553  0.0563 -0.1006  0.5697
  657UNL     C4 5001   2.180   1.783   0.691  0.5449 -0.3536 -0.1607
  657UNL     C5 5002   2.062   1.845   0.757 -0.0556 -0.0001 -0.6828
  657UNL     N6 5003   2.249   1.682   0.743 -0.1697 -0.2066  0.3147
  657UNL     N7 5004   2.238   1.847   0.586 -0.0956  0.0586  0.0355
  657UNL     H8 5005   2.062   1.832   0.866 -1.3467  0.8922 -0.5599
  657UNL     H9 5006   1.968   1.798   0.726 -0.5633  0.7360 -0.2733
  657UNL    H10 5007   2.062   1.954   0.747  0.2828 -0.0523 -1.3376
  658UNL     H0 5008   2.178   2.120   0.229 -0.0719  2.5669 -2.1197
  658UNL     H1 5009   2.390   2.218   0.106 -3.0965  2.0532  0.9815
  658UNL     C2 5010   2.276   2.124   0.276 -0.6603  0.0615 -0.4683
  658UNL     C3 5011   2.387   2.174   0.205  0.0701 -1.0766 -0.0950
  658UNL     C4 5012   2.436   2.131   0.413  0.5286  0.7617  0.1981
  658UNL     C5 5013   2.525   2.132   0.535 -0.5496  0.7512  0.6495
  658UNL     N6 5014   2.305   2.095   0.399 -0.2835 -0.2219 -0.1600
  658UNL     N7 5015   2.483   2.185   0.296  0.1556 -0.1266  1.0076
  658UNL     H8 5016   2.531   2.038   0.590 -1.1406  0.3753  0.0962
  658UNL     H9 5017   2.492   2.207   0.608 -0.2415  0.3990  1.1522
  658UNL    H10 5018   2.629   2.156   0.509 -0.4717 -1.0498 -0.9840
  659UNL     H0 5019   2.172   1.254   0.786 -0.3003  0.2828  1.4384
  659UNL     H1 5020   2.401   1.093   0.755  0.5729  0.1042  1.1757
  659UNL     C2 5021   2.275   1.277   0.809 -0.0213  0.2078  0.3322
  659UNL     C3 5022   2.392   1.196   0.787  0.4210  0.2764  0.5720
  659UNL     C4 5023   2.444   1.388   0.855  0.0876 -0.5247 -0.7642
  659UNL     C5 5024   2.528   1.500   0.913  0.5202  0.3733  0.4545
  659UNL     N6 5025   2.318   1.390   0.857  0.0125  0.0415 -0.0470
  659UNL     N7 5026   2.498   1.272   0.818  0.4348  0.2387  0.1286
  659UNL     H8 5027   2.634   1.504   0.886  0.7549  0.9858  1.4035
  659UNL     H9 5028   2.524   1.495   1.022 -0.4250 -1.4659  0.3669
  659UNL    H10 5029   2.486   1.599   0.890  1.9192  0.8795 -0.0344
  660UNL     H0 5030   3.393   2.044  -0.227  3.8364 -3.7196  0.3957
  660UNL     H1 5031   3.393   2.093   0.043  1.2639 -1.9659 -1.6084
  660UNL     C2 5032   3.326   2.009  -0.150  0.5011  0.1861 -0.3632
  660UNL     C3 5033   3.318   2.037  -0.011 -1.0529 -0.3459 -0.2285
  660UNL     C4 5034   3.161   1.915  -0.071  0.0447  0.1260  0.3376
  660UNL     C5 5035   3.030   1.836  -0.058 -0.7193  1.1736  0.4911
  660UNL     N6 5036   3.229   1.927  -0.186 -0.6884  0.1480 -0.3127
  660UNL     N7 5037   3.222   1.968   0.039 -1.0652  0.6216  0.7977
  660UNL     H8 5038   2.937   1.893  -0.063 -1.9897 -0.8349 -0.0875
  660UNL     H9 5039   3.026   1.784   0.039 -2.3612 -1.0489 -0.6773
  660UNL    H10 5040   3.032   1.750  -0.126  0.7110  1.7754 -0.2859
  661UNL     H0 5041   2.893   2.270   0.478  2.1024  1.4708  0.6284
  661UNL     H1 5042   2.919   2.511   0.605 -0.2420 -0.7535 -0.8097
  661UNL     C2 5043   2.830   2.357   0.465 -0.0165 -0.0248  0.5179
  661UNL     C3 5044   2.843   2.484   0.532 -0.3170 -1.0198 -0.6361
  661UNL     C4 5045   2.685   2.488   0.396  0.1167 -0.3287  0.0710
  661UNL     C5 5046   2.556   2.529   0.328  0.0984  0.2445  0.4960
  661UNL     N6 5047   2.739   2.368   0.370 -0.1512 -0.6139  0.2594
  661UNL     N7 5048   2.753   2.567   0.487  0.3583 -0.7997  0.2267
  661UNL     H8 5049   2.552   2.536   0.219 -0.4819 -2.2451  0.3096
  661UNL     H9 5050   2.468   2.472   0.360  0.6644 -0.0187  1.6165
  661UNL    H10 5051   2.533   2.630   0.364  0.7112  0.9853 -1.1328
  662UNL     H0 5052   2.901   1.548   0.488  0.1196 -1.0323 -0.6861
  662UNL     H1 5053   2.671   1.454   0.638 -0.7978 -0.4520  3.9285
  662UNL     C2 5054   2.889   1.472   0.564 -0.1562 -0.1739  0.1682
  662UNL     C3 5055   2.773   1.420   0.629 -0.5527  0.7946  0.4823
  662UNL     C4 5056   2.930   1.297   0.665 -0.4446  0.0992  0.1555
  662UNL     C5 5057   3.020   1.195   0.734  0.0173  0.2437 -0.0329
  662UNL     N6 5058   2.988   1.385   0.586  0.2165  0.5211  0.1870
  662UNL     N7 5059   2.803   1.314   0.698 -0.3622 -0.3482  0.0161
  662UNL     H8 5060   2.964   1.137   0.808 -2.5665  0.9521 -1.3025
  662UNL     H9 5061   3.101   1.234   0.798  0.6025 -1.0119  0.0196
  662UNL    H10 5062   3.068   1.124   0.666  0.7016 -0.7960  1.4804
  663UNL     H0 5063   2.879   1.779   0.281  0.9158  0.1156 -0.5748
  663UNL     H1 5064   2.659   1.931   0.301  0.8415 -0.5132 -0.9842
  663UNL     C2 5065   2.867   1.885   0.264  0.3938  0.0372 -0.7102
  663UNL     C3 5066   2.756   1.971   0.278  0.4578  0.9160 -0.2475
  663UNL     C4 5067   2.915   2.083   0.213  0.4273  0.4913  0.7832
  663UNL     C5 5068   2.998   2.185   0.129  0.3711 -0.0015  0.6028
  663UNL     N6 5069   2.964   1.967   0.242 -0.7973 -0.2358  0.0195
  663UNL     N7 5070   2.783   2.095   0.242  0.8445 -0.4943 -0.1568
  663UNL     H8 5071   2.992   2.165   0.021 -1.1995 -1.8229  0.9677
  663UNL     H9 5072   3.102   2.185   0.164  1.4660  1.1232 -2.3237
  663UNL    H10 5073   2.966   2.286   0.154 -0.5994 -0.0310 -0.4478
  664UNL     H0 5074   3.174   1.429   0.204  2.2109 -0.5612  1.2489
  664UNL     H1 5075   3.214   1.679   0.070 -2.0359 -0.9049  0.1197
  664UNL     C2 5076   3.181   1.532   0.235  0.2049  0.1024 -0.3040
  664UNL     C3 5077   3.202   1.659   0.175  0.8912  0.1028  0.7149
  664UNL     C4 5078   3.186   1.679   0.379 -0.0242  0.1141 -0.1430
  664UNL     C5 5079   3.169   1.739   0.518 -0.0448  0.2805  1.0448
  664UNL     N6 5080   3.164   1.549   0.367 -0.2951  0.0733  0.4757
  664UNL     N7 5081   3.187   1.754   0.263  0.3413  0.0853 -0.1043
  664UNL     H8 5082   3.134   1.841   0.500  1.1845  0.0688 -3.8414
  664UNL     H9 5083   3.264   1.742   0.572  1.3319 -2.0336 -1.0149
  664UNL    H10 5084   3.102   1.683   0.585 -0.7623  1.9754  1.7865
  665UNL     H0 5085   1.685   2.074   0.449  0.2664 -2.1277  1.5395
  665UNL     H1 5086   1.918   2.198   0.539 -0.3174  1.2061 -2.3815
  665UNL     C2 5087   1.790   2.050   0.435  0.3493 -0.7187 -0.7058
  665UNL     C3 5088   1.903   2.107   0.484 -0.3077 -0.3426  0.0230
  665UNL     C4 5089   1.942   1.932   0.377 -0.3802  0.1133 -0.0948
  665UNL     C5 5090   2.024   1.834   0.296 -0.4965 -0.4412 -0.4347
  665UNL     N6 5091   1.816   1.953   0.351 -0.2092  0.1222 -0.5108
  665UNL     N7 5092   2.004   2.032   0.449 -0.3321 -0.3215 -0.3971
  665UNL     H8 5093   1.973   1.803   0.205 -1.7918  0.6063 -0.0871
  665UNL     H9 5094   2.120   1.878   0.264  0.0969 -2.8928 -2.3280
  665UNL    H10 5095   2.054   1.752   0.363  0.2828  0.5215  0.4271
  666UNL     H0 5096   3.378   1.553   0.945 -1.1713 -2.2201  0.3924
  666UNL     H1 5097   3.165   1.497   0.812  0.0356  0.7971 -0.0133
  666UNL     C2 5098   3.375   1.515   0.845  0.7584 -0.0898 -0.5755
  666UNL     C3 5099   3.264   1.485   0.771  0.0193  0.0240  0.1586
  666UNL     C4 5100   3.429   1.457   0.647  0.0694  0.1060  0.6799
  666UNL     C5 5101   3.503   1.464   0.522 -0.6282  0.5051  0.6026
  666UNL     N6 5102   3.477   1.494   0.766 -0.0258  0.5263 -0.2187
  666UNL     N7 5103   3.293   1.448   0.646 -0.3342  0.3144  0.1243
  666UNL     H8 5104   3.438   1.432   0.440  0.5973  0.6053 -0.4444
  666UNL     H9 5105   3.596   1.407   0.521 -0.4345  0.7789  2.0102
  666UNL    H10 5106   3.531   1.566   0.493  0.4567 -0.1002 -0.5699
  667Zn      Zn 5107   2.173   1.553   1.472 -0.0605 -0.2444  0.1552
  668Zn      Zn 5108   2.150   0.512   2.053 -0.0749 -0.1077  0.0145
  669Zn      Zn 5109   1.664   0.847   2.094  0.1324 -0.1091 -0.0570
  670Zn      Zn 5110   2.649   1.190   1.422  0.1004  0.3718 -0.1978
  671Zn      Zn 5111   2.627   0.674   1.736 -0.1838  0.1451  0.0360
  672Zn      Zn 5112   1.687   1.381   1.783 -0.0680  0.2821 -0.0201
  673UNL     H0 5113   1.695   1.118   2.244 -1.2719 -0.2724 -1.1981
  673UNL     H1 5114   1.708   1.111   2.526  1.2828  0.1601 -0.5446
  673UNL     C2 5115   1.688   1.034   2.311  0.0047  0.3059 -0.2791
  673UNL     C3 5116   1.698   1.031   2.454 -0.3316 -0.2276  0.0651
  673UNL     C4 5117   1.645   0.838   2.382  0.3196  0.0630  0.5287
  673UNL     C5 5118   1.634   0.693   2.384  0.1346 -1.0563 -0.4260
  673UNL     N6 5119   1.662   0.910   2.272 -1.0100  0.1702 -0.5759
  673UNL     N7 5120   1.673   0.910   2.494 -0.1006  0.3273  0.0454
  673UNL     H8 5121   1.730   0.645   2.408 -0.2185 -2.1241 -1.0893
  673UNL     H9 5122   1.601   0.654   2.287 -1.3070 -0.0796 -0.3545
  673UNL    H10 5123   1.558   0.657   2.454 -0.8466 -0.5651 -1.2205
  674UNL     H0 5124   2.285   0.252   2.189 -1.0126  0.9998 -0.4792
  674UNL     H1 5125   2.227   0.005   2.078  0.1368 -0.4601  0.7805
  674UNL     C2 5126   2.239   0.227   2.095 -0.5627 -0.4220 -0.3389
  674UNL     C3 5127   2.208   0.104   2.039  0.1666 -0.4135  0.8855
  674UNL     C4 5128   2.146   0.257   1.903 -0.1325  0.6328  0.1074
  674UNL     C5 5129   2.106   0.327   1.772 -0.1092 -0.1582 -0.2287
  674UNL     N6 5130   2.187   0.313   2.007 -0.3153  0.6629 -0.1719
  674UNL     N7 5131   2.175   0.121   1.910  0.4712  0.4723  0.7035
  674UNL     H8 5132   2.081   0.431   1.797  2.3684  1.0702 -2.3866
  674UNL     H9 5133   2.016   0.293   1.719 -1.2706 -1.7561  2.5493
  674UNL    H10 5134   2.188   0.327   1.700 -0.4182 -1.6567 -0.6157
  675UNL     H0 5135   1.900   0.918   1.906 -1.1100  0.4318  1.9340
  675UNL     H1 5136   1.910   1.137   1.749  2.3244 -2.9324  1.6738
  675UNL     C2 5137   1.831   1.001   1.906 -1.1625  0.4731 -0.6027
  675UNL     C3 5138   1.834   1.114   1.823 -0.1739  0.0492  0.2688
  675UNL     C4 5139   1.660   1.110   1.935 -0.0791  0.2884 -0.0917
  675UNL     C5 5140   1.520   1.150   1.973 -0.8900  0.4751  0.0602
  675UNL     N6 5141   1.722   0.993   1.969 -0.1667 -0.2010 -0.6837
  675UNL     N7 5142   1.726   1.186   1.844 -0.3036  0.0561 -0.5889
  675UNL     H8 5143   1.465   1.058   1.996 -1.0069  0.9323  1.7306
  675UNL     H9 5144   1.458   1.190   1.892 -2.4230  1.3009  1.5707
  675UNL    H10 5145   1.518   1.210   2.065  0.7875 -0.8312  1.0141
  676UNL     H0 5146   1.653   1.456   1.461 -0.6704 -0.2406 -0.6015
  676UNL     H1 5147   1.882   1.562   1.346 -1.7437  1.5040 -0.3988
  676UNL     C2 5148   1.750   1.463   1.509 -0.8219 -0.8330 -0.1918
  676UNL     C3 5149   1.865   1.515   1.442  0.1819  0.0896 -0.6796
  676UNL     C4 5150   1.920   1.457   1.637 -0.0599 -0.1903 -0.4460
  676UNL     C5 5151   2.000   1.436   1.764  0.4130 -0.3187 -0.3636
  676UNL     N6 5152   1.792   1.440   1.631 -0.3282 -0.2953  0.1528
  676UNL     N7 5153   1.970   1.509   1.518  0.3565  0.2082  0.6417
  676UNL     H8 5154   1.955   1.479   1.855  0.5129  0.5103 -0.6941
  676UNL     H9 5155   2.084   1.505   1.780  0.1586 -0.6226  3.3813
  676UNL    H10 5156   2.032   1.335   1.790 -0.0345 -0.2488  0.5301
  677UNL     H0 5157   1.637   0.549   2.030 -0.2580  1.2366 -2.3472
  677UNL     H1 5158   1.870   0.388   1.992  1.8244  0.4157  0.2859
  677UNL     C2 5159   1.743   0.565   2.037 -0.1491 -0.0562  0.2032
  677UNL     C3 5160   1.865   0.494   2.013  0.3898  0.4493 -0.1580
  677UNL     C4 5161   1.914   0.683   2.075 -0.2757  0.1947 -0.4677
  677UNL     C5 5162   1.993   0.794   2.147 -0.6492 -0.0546  0.2733
  677UNL     N6 5163   1.782   0.687   2.066 -0.2020 -0.5907 -0.7106
  677UNL     N7 5164   1.973   0.567   2.037  0.1617  0.6236 -0.0242
  677UNL     H8 5165   2.090   0.809   2.097 -1.1574  1.7914 -0.2200
  677UNL     H9 5166   2.014   0.773   2.253  2.1735  0.0877 -0.1720
  677UNL    H10 5167   1.953   0.896   2.140  3.2842  1.6963  0.4839
  678UNL     H0 5168   2.882   1.399   1.013  0.8658  0.5306  2.2574
  678UNL     H1 5169   2.814   1.409   1.287 -0.9510  0.3448  0.5478
  678UNL     C2 5170   2.805   1.342   1.064 -0.0978 -0.4536 -0.1708
  678UNL     C3 5171   2.782   1.344   1.207 -0.2693  0.3063  0.2940
  678UNL     C4 5172   2.673   1.187   1.115  0.1341  0.4083 -1.1417
  678UNL     C5 5173   2.579   1.069   1.110 -0.3389 -0.2375 -0.3511
  678UNL     N6 5174   2.726   1.249   1.012  0.1698  0.0807 -0.2261
  678UNL     N7 5175   2.710   1.238   1.240 -0.0869  0.9438 -0.4955
  678UNL     H8 5176   2.632   0.976   1.087  1.4302  0.5821  0.2068
  678UNL     H9 5177   2.513   1.092   1.026 -0.6223 -0.0410 -0.0755
  678UNL    H10 5178   2.519   1.050   1.199 -1.9526  0.0804 -1.3397
  679UNL     H0 5179   2.381   1.602   1.709  0.5483 -0.0677 -0.5608
  679UNL     H1 5180   2.357   1.833   1.866 -1.0081  3.0099 -0.0845
  679UNL     C2 5181   2.313   1.685   1.695  0.4797 -0.0191  0.0553
  679UNL     C3 5182   2.298   1.796   1.784  1.0952 -0.3356 -0.2701
  679UNL     C4 5183   2.160   1.811   1.629  0.5590  0.2149  0.2708
  679UNL     C5 5184   2.051   1.879   1.547  0.2470  0.5814  0.1235
  679UNL     N6 5185   2.221   1.698   1.605 -0.0591 -0.1704  0.1218
  679UNL     N7 5186   2.203   1.873   1.737 -0.6017 -0.0255  0.7640
  679UNL     H8 5187   1.960   1.871   1.608  0.6023 -0.7479  0.5087
  679UNL     H9 5188   2.081   1.981   1.521  1.0991  0.0428 -1.0862
  679UNL    H10 5189   2.031   1.822   1.455  1.2702 -1.0201  0.8453
  680UNL     H0 5190   2.356   0.811   1.671  3.2945  0.2539 -0.2894
  680UNL     H1 5191   2.144   0.788   1.872  0.7110  1.4717  2.8158
  680UNL     C2 5192   2.342   0.753   1.761  0.0915  0.6335 -0.4223
  680UNL     C3 5193   2.238   0.735   1.858 -0.4217 -0.1252  0.5621
  680UNL     C4 5194   2.390   0.601   1.893 -0.2459  0.9912  0.1332
  680UNL     C5 5195   2.468   0.489   1.955  0.6189  0.2080 -0.1291
  680UNL     N6 5196   2.439   0.666   1.791 -0.2274 -0.3954  0.3936
  680UNL     N7 5197   2.269   0.636   1.937  0.3774  0.4346 -0.0993
  680UNL     H8 5198   2.551   0.537   2.009 -0.6259  2.1877  0.1164
  680UNL     H9 5199   2.487   0.406   1.886  0.7277  0.3363 -0.2547
  680UNL    H10 5200   2.405   0.443   2.032 -0.3940 -0.4859 -1.3393
  681UNL     H0 5201   2.371   1.064   1.494 -1.4108  0.4804  0.5644
  681UNL     H1 5202   2.148   1.232   1.543 -0.5377  0.1044 -1.1822
  681UNL     C2 5203   2.365   1.172   1.489  0.6697  0.6346  0.1236
  681UNL     C3 5204   2.249   1.259   1.513 -0.2586  0.1328 -0.2446
  681UNL     C4 5205   2.417   1.370   1.455 -0.1218  0.1327  0.5756
  681UNL     C5 5206   2.501   1.494   1.419 -0.4927 -0.2849 -0.4750
  681UNL     N6 5207   2.467   1.249   1.461 -0.3536  0.1856  0.0996
  681UNL     N7 5208   2.284   1.386   1.487 -0.2857  0.0324 -0.0373
  681UNL     H8 5209   2.516   1.543   1.516  0.4313 -4.6651  1.8716
  681UNL     H9 5210   2.447   1.567   1.358  0.0893 -1.6133 -2.6922
  681UNL    H10 5211   2.598   1.486   1.367 -1.4851 -2.1867 -2.1751
  682UNL     H0 5212   2.687   0.670   1.434 -0.1754 -0.3050  3.0141
  682UNL     H1 5213   2.711   0.907   1.283 -0.4567 -0.9061 -0.6014
  682UNL     C2 5214   2.681   0.774   1.462  1.1093  0.7216 -0.1340
  682UNL     C3 5215   2.691   0.895   1.388  1.1800 -0.0999 -0.1663
  682UNL     C4 5216   2.651   0.933   1.594 -0.0060 -0.0908  0.3800
  682UNL     C5 5217   2.645   1.013   1.718  0.3095 -0.4361  0.1734
  682UNL     N6 5218   2.638   0.802   1.586  0.0628 -0.4161  0.3046
  682UNL     N7 5219   2.676   0.992   1.472  0.0845 -1.0252  0.0513
  682UNL     H8 5220   2.583   0.967   1.796 -0.2424  1.5064  0.9349
  682UNL     H9 5221   2.606   1.114   1.704  0.4558  0.2032  3.5406
  682UNL    H10 5222   2.742   1.033   1.767  0.5021  2.8791 -1.3422
  683UNL     H0 5223   1.206   1.454   1.662  0.3947 -0.0924 -1.7128
  683UNL     H1 5224   1.413   1.514   1.831 -2.3957 -0.9167  0.8072
  683UNL     C2 5225   1.301   1.402   1.672  0.4515  0.2881  0.0315
  683UNL     C3 5226   1.406   1.435   1.757  0.1370 -0.2132 -0.3102
  683UNL     C4 5227   1.463   1.295   1.604  0.1063  0.4879  0.0505
  683UNL     C5 5228   1.545   1.189   1.539 -0.6168  0.3084  0.1926
  683UNL     N6 5229   1.336   1.299   1.592  0.2577  0.0537  0.5761
  683UNL     N7 5230   1.509   1.373   1.716  0.0922  0.3557  1.1477
  683UNL     H8 5231   1.507   1.108   1.475  2.0324 -0.1504 -0.9240
  683UNL     H9 5232   1.633   1.231   1.490 -0.4892 -0.0466  0.1156
  683UNL    H10 5233   1.593   1.124   1.613 -1.8350  0.4028  1.0955
  684UNL     H0 5234   2.874   0.876   2.164  0.4807 -1.3344  0.2919
  684UNL     H1 5235   2.632   0.821   2.042  0.1568 -1.7868  2.8589
  684UNL     C2 5236   2.855   0.821   2.073  0.5773  0.4781 -0.8604
  684UNL     C3 5237   2.731   0.792   2.010 -0.1180  0.5397 -0.6062
  684UNL     C4 5238   2.890   0.718   1.898 -0.7117  0.3683 -0.3980
  684UNL     C5 5239   2.971   0.669   1.780 -0.3350  0.0881 -0.0198
  684UNL     N6 5240   2.948   0.760   2.009 -0.0408  0.3502 -0.1713
  684UNL     N7 5241   2.753   0.726   1.896  0.3394  0.3216 -0.7168
  684UNL     H8 5242   3.025   0.574   1.794 -1.4162 -0.9262 -2.2296
  684UNL     H9 5243   3.047   0.746   1.764 -1.6762  2.4840  3.7891
  684UNL    H10 5244   2.900   0.655   1.697 -0.5026  0.2867  0.0908
  685Zn      Zn 5245   1.661   0.857   2.689  0.0750  0.4694  0.3013
  686Zn      Zn 5246   1.705  -0.200   3.248 -0.0115  0.0021  0.0147
  687Zn      Zn 5247   1.216   0.116   3.278 -0.1921 -0.1564 -0.0586
  688Zn      Zn 5248   2.143   0.502   2.646  0.2962 -0.0697 -0.1712
  689Zn      Zn 5249   2.177  -0.012   2.949  0.3538  0.3252  0.1843
  690Zn      Zn 5250   1.183   0.654   2.990  0.1005 -0.1476 -0.1143
  691UNL     H0 5251   1.310   0.386   3.439  0.8096 -0.1103  0.0256
  691UNL     H1 5252   1.287   0.402   3.706  0.4072  0.4287 -1.0132
  691UNL     C2 5253   1.282   0.305   3.505 -0.2038  0.1472 -0.0577
  691UNL     C3 5254   1.268   0.314   3.646  0.2343 -0.1923 -0.0680
  691UNL     C4 5255   1.223   0.120   3.580  0.0971  0.2610  0.3667
  691UNL     C5 5256   1.156  -0.012   3.599  0.0247 -0.8171 -0.3299
  691UNL     N6 5257   1.233   0.188   3.468 -0.0988  0.2832  0.3286
  691UNL     N7 5258   1.234   0.200   3.693  0.3547  0.5472  0.1762
  691UNL     H8 5259   1.079  -0.026   3.523 -0.3705 -0.7592  0.0517
  691UNL     H9 5260   1.118  -0.026   3.701 -1.3919 -1.5007 -0.9184
  691UNL    H10 5261   1.237  -0.084   3.589  0.6563 -0.2185  0.3090
  692UNL     H0 5262   1.797  -0.445   3.391 -1.1901 -0.5887  2.0133
  692UNL     H1 5263   1.751  -0.715   3.287 -0.7088  0.9899  3.2578
  692UNL     C2 5264   1.750  -0.488   3.303  0.3865 -0.3843  1.0264
  692UNL     C3 5265   1.728  -0.618   3.246  0.8836  0.1165 -0.0286
  692UNL     C4 5266   1.666  -0.463   3.113  0.9545 -0.2908  0.6528
  692UNL     C5 5267   1.628  -0.394   2.988  0.2114 -0.3676  0.2020
  692UNL     N6 5268   1.707  -0.396   3.217  0.0151  0.1658  0.0173
  692UNL     N7 5269   1.691  -0.602   3.122 -0.4440 -0.4981  0.3051
  692UNL     H8 5270   1.561  -0.447   2.919  0.1073 -0.9706  0.7535
  692UNL     H9 5271   1.724  -0.372   2.940  0.5313  0.3154  1.1246
  692UNL    H10 5272   1.574  -0.300   3.005  0.3301 -0.4652  1.2011
  693UNL     H0 5273   1.417   0.188   3.043  0.1921  0.5530  0.8723
  693UNL     H1 5274   1.413   0.420   2.914 -0.5064  0.2409 -1.5406
  693UNL     C2 5275   1.343   0.266   3.056 -0.0797  0.3069  0.8116
  693UNL     C3 5276   1.345   0.396   2.995  0.4064  1.4563 -0.3776
  693UNL     C4 5277   1.185   0.384   3.130 -0.0228  0.5365 -0.1869
  693UNL     C5 5278   1.064   0.427   3.213  0.1578  0.4534  0.3597
  693UNL     N6 5279   1.249   0.271   3.142 -0.1361  0.0006 -0.8067
  693UNL     N7 5280   1.246   0.472   3.044 -0.2374  0.2638 -0.7799
  693UNL     H8 5281   1.080   0.441   3.321  0.6317 -1.0061  0.5082
  693UNL     H9 5282   0.984   0.354   3.196 -0.2346  0.8126  0.6614
  693UNL    H10 5283   1.005   0.508   3.169 -1.8717 -0.9377  0.3644
  694UNL     H0 5284   1.157   0.733   2.713  0.0260  0.4646 -1.2566
  694UNL     H1 5285   1.375   0.818   2.544  2.4085 -1.4990 -0.0457
  694UNL     C2 5286   1.264   0.748   2.727  0.0329  0.0982 -0.8895
  694UNL     C3 5287   1.380   0.790   2.648  0.0932  0.1420  0.5895
  694UNL     C4 5288   1.432   0.747   2.845  0.0097 -0.9052 -0.4721
  694UNL     C5 5289   1.515   0.730   2.963 -0.1426  0.1132 -0.6026
  694UNL     N6 5290   1.305   0.710   2.844  0.1152  0.4904 -0.1478
  694UNL     N7 5291   1.483   0.791   2.722  0.5947  0.3289  0.3043
  694UNL     H8 5292   1.616   0.690   2.945  0.3757  0.5802  0.9909
  694UNL     H9 5293   1.476   0.687   3.056  0.9063  0.3879 -0.0060
  694UNL    H10 5294   1.555   0.824   3.004 -0.5576 -0.4089  1.1002
  695UNL     H0 5295   1.195  -0.182   3.173  0.0829 -1.9828 -0.2125
  695UNL     H1 5296   1.426  -0.326   3.163  1.6837  0.1746  0.6316
  695UNL     C2 5297   1.293  -0.152   3.207 -0.5766 -0.0005  0.0354
  695UNL     C3 5298   1.416  -0.225   3.200 -0.1800  0.2162  0.1392
  695UNL     C4 5299   1.452  -0.030   3.270  0.5527  0.2975  0.1949
  695UNL     C5 5300   1.527   0.095   3.313  0.6274  0.2504 -0.5844
  695UNL     N6 5301   1.327  -0.031   3.243 -0.1509 -0.1422  0.1863
  695UNL     N7 5302   1.513  -0.146   3.244 -0.2659  0.5947  0.6994
  695UNL     H8 5303   1.472   0.180   3.270 -1.2830  0.2996  1.7415
  695UNL     H9 5304   1.634   0.103   3.293  0.3763  1.0368 -1.7570
  695UNL    H10 5305   1.508   0.116   3.419  1.1912  0.5684 -0.5393
  696UNL     H0 5306   2.357   0.675   2.210  0.7053 -0.4104  0.2551
  696UNL     H1 5307   2.366   0.680   2.490 -0.1737 -2.8006  2.4675
  696UNL     C2 5308   2.292   0.628   2.282 -0.4115  0.7587  0.0537
  696UNL     C3 5309   2.296   0.633   2.422  0.4956  0.3061 -0.6702
  696UNL     C4 5310   2.138   0.511   2.348  0.3356 -0.8110  0.0366
  696UNL     C5 5311   2.008   0.441   2.348 -0.4869  0.5580  0.6719
  696UNL     N6 5312   2.192   0.557   2.240  0.4630 -0.3130  0.3720
  696UNL     N7 5313   2.205   0.545   2.463  0.2272  0.1475  0.4673
  696UNL     H8 5314   2.008   0.359   2.276 -0.6757  0.4961  0.7428
  696UNL     H9 5315   1.926   0.504   2.311  0.2193  0.8205 -0.4900
  696UNL    H10 5316   1.983   0.392   2.443  2.0271  1.7763  2.0831
  697UNL     H0 5317   1.857   0.890   2.937 -0.7334 -1.4897 -1.9505
  697UNL     H1 5318   1.917   1.152   3.021 -0.2647  0.2029 -0.5072
  697UNL     C2 5319   1.809   0.983   2.911 -0.0290 -0.4731  0.1812
  697UNL     C3 5320   1.833   1.115   2.963  0.1548 -0.2902 -0.8142
  697UNL     C4 5321   1.653   1.108   2.851  0.3536  0.5977 -0.1232
  697UNL     C5 5322   1.527   1.161   2.784  0.5242 -0.1804  0.1067
  697UNL     N6 5323   1.709   0.994   2.826 -0.1806 -0.3339  0.2111
  697UNL     N7 5324   1.737   1.194   2.921  0.3343 -0.1908 -0.2867
  697UNL     H8 5325   1.525   1.270   2.778  0.4436 -0.2404 -1.5710
  697UNL     H9 5326   1.526   1.123   2.681 -0.7041  2.9359 -1.1505
  697UNL    H10 5327   1.430   1.143   2.833 -0.7701  1.0376 -1.8488
  698UNL     H0 5328   1.890   0.101   2.881  0.6984  0.2400 -0.5017
  698UNL     H1 5329   1.658   0.010   3.020 -0.0506  0.3110 -0.6087
  698UNL     C2 5330   1.876   0.025   2.958 -0.6491  0.1862 -0.7764
  698UNL     C3 5331   1.763  -0.015   3.028 -0.1098  0.1793 -0.1903
  698UNL     C4 5332   1.933  -0.123   3.085 -0.3895  0.2589 -0.1632
  698UNL     C5 5333   2.026  -0.239   3.124 -0.1748  0.5339 -0.6610
  698UNL     N6 5334   1.986  -0.030   3.009  0.1832  0.3817 -0.3311
  698UNL     N7 5335   1.802  -0.106   3.115 -0.3810  0.2241 -0.3836
  698UNL     H8 5336   1.980  -0.289   3.210 -0.9518  1.9270 -0.2353
  698UNL     H9 5337   2.125  -0.208   3.162  0.5144 -2.8838  0.6666
  698UNL    H10 5338   2.044  -0.314   3.047  2.7291  1.1301 -0.7080
  699UNL     H0 5339   1.871   0.387   2.684 -0.4840  0.2413  1.2038
  699UNL     H1 5340   1.632   0.553   2.733 -0.7391  2.8260 -0.3240
  699UNL     C2 5341   1.846   0.492   2.673  0.1236  0.3069  0.2903
  699UNL     C3 5342   1.733   0.578   2.704  0.0595  0.4509  0.1368
  699UNL     C4 5343   1.903   0.694   2.666  0.1421 -0.2726 -0.1305
  699UNL     C5 5344   1.993   0.815   2.637  0.2532 -0.2816 -0.2967
  699UNL     N6 5345   1.948   0.574   2.662  0.2261  0.3185 -0.5974
  699UNL     N7 5346   1.770   0.701   2.693 -0.0585 -0.0664 -0.0575
  699UNL     H8 5347   1.991   0.834   2.529  0.1463 -3.9445 -1.0669
  699UNL     H9 5348   2.097   0.799   2.668 -0.1096  0.3940  1.3576
  699UNL    H10 5349   1.965   0.911   2.683  1.3221  0.1842 -0.5709
  700UNL     H0 5350   2.247  -0.007   2.649  0.9195 -0.0168  2.7780
  700UNL     H1 5351   2.269   0.237   2.511  1.3603 -0.4994  0.6594
  700UNL     C2 5352   2.229   0.096   2.679 -0.3110  0.4085  0.7513
  700UNL     C3 5353   2.237   0.222   2.613 -0.4760  0.0076  0.2103
  700UNL     C4 5354   2.172   0.247   2.818  0.1370  0.0592  0.3020
  700UNL     C5 5355   2.136   0.306   2.948  0.3805 -0.3259 -0.2382
  700UNL     N6 5356   2.192   0.119   2.801  0.7267 -0.7894 -0.2899
  700UNL     N7 5357   2.199   0.315   2.701 -0.0613  0.2355 -0.4025
  700UNL     H8 5358   2.222   0.357   2.993 -0.2981  0.3678  0.2992
  700UNL     H9 5359   2.106   0.229   3.020 -3.4466  0.9464 -0.2438
  700UNL    H10 5360   2.050   0.374   2.949  0.4952 -0.1536  1.9059
  701UNL     H0 5361   0.676   0.723   2.879  0.9565 -0.4165  0.2816
  701UNL     H1 5362   0.884   0.786   3.063 -0.1640 -3.0110  3.0051
  701UNL     C2 5363   0.778   0.687   2.889  1.0508  0.0154  0.9809
  701UNL     C3 5364   0.878   0.717   2.980  0.5706  0.2255  0.0422
  701UNL     C4 5365   0.945   0.577   2.840  0.0376 -0.3597  0.0383
  701UNL     C5 5366   1.036   0.487   2.761 -0.5324  0.1569 -0.6236
  701UNL     N6 5367   0.818   0.596   2.803  0.2525 -0.2596 -0.3758
  701UNL     N7 5368   0.988   0.655   2.943 -0.2231  0.2604  0.6664
  701UNL     H8 5369   1.035   0.510   2.654 -1.8861  3.3713 -0.0586
  701UNL     H9 5370   1.137   0.492   2.805 -0.4471  1.1629 -0.8998
  701UNL    H10 5371   1.007   0.382   2.771  0.6260 -0.0543  0.8499
  702UNL     H0 5372   2.382   0.165   3.406  0.7715 -2.1954  1.3605
  702UNL     H1 5373   2.169   0.042   3.280  0.1300  1.4343  0.3820
  702UNL     C2 5374   2.375   0.118   3.309  0.3139  0.6200 -0.0814
  702UNL     C3 5375   2.270   0.054   3.241  0.2659  0.1560  0.3177
  702UNL     C4 5376   2.415   0.086   3.102 -0.8659  0.0235  0.6103
  702UNL     C5 5377   2.484   0.085   2.965 -0.0216  0.6163 -0.2248
  702UNL     N6 5378   2.472   0.120   3.218  0.6569 -0.2160  0.6363
  702UNL     N7 5379   2.288   0.045   3.109  0.3663  0.1755 -0.8047
  702UNL     H8 5380   2.591   0.110   2.970 -0.2036  1.4816 -0.4540
  702UNL     H9 5381   2.437   0.156   2.895 -3.3295 -1.9976 -0.9080
  702UNL    H10 5382   2.480  -0.014   2.919  1.2056  0.5892 -0.3184
  703Zn      Zn 5383   1.195   0.161   3.880 -0.1973  0.2050 -0.0227
  704Zn      Zn 5384   3.169   1.879  -0.366  0.2325 -0.2833 -0.2096
  705Zn      Zn 5385   0.748  -0.523   4.444  0.3609  0.0330 -0.2381
  706Zn      Zn 5386   1.691  -0.170   3.835 -0.0009 -0.2534  0.2334
  707Zn      Zn 5387   1.705  -0.697   4.147  0.3788 -0.2018  0.4699
  708Zn      Zn 5388   0.672  -0.009   4.174 -0.1565  0.1685  0.0282
  709UNL     H0 5389   0.832  -0.278   4.620 -0.6826  0.0481 -0.5038
  709UNL     H1 5390   0.745  -0.268   4.880 -0.6758 -0.0624 -0.3424
  709UNL     C2 5391   0.799  -0.360   4.683 -0.2727  0.4007  0.1901
  709UNL     C3 5392   0.753  -0.356   4.817  0.0793 -0.3492  0.1462
  709UNL     C4 5393   0.745  -0.555   4.737  0.0539 -0.4349  1.0069
  709UNL     C5 5394   0.700  -0.703   4.736  0.3716  0.1984 -0.4176
  709UNL     N6 5395   0.776  -0.481   4.635  0.3330  1.0624  0.4853
  709UNL     N7 5396   2.689   2.291   0.052 -0.1221 -0.2683  0.4240
  709UNL     H8 5397   0.727  -0.754   4.642  0.3827 -1.9802  0.6951
  709UNL     H9 5398   0.597  -0.714   4.771  1.6152 -2.2195  3.0410
  709UNL    H10 5399   0.776  -0.742   4.805  0.0209 -1.0194 -0.6887
  710UNL     H0 5400   3.281   1.632  -0.228  0.2738  1.2071  0.0250
  710UNL     H1 5401   3.284   1.385  -0.344  0.4001 -0.2299 -1.2761
  710UNL     C2 5402   3.249   1.602  -0.327  0.2996 -0.1487  0.4112
  710UNL     C3 5403   3.239   1.473  -0.388  0.4693  0.0986 -0.6970
  710UNL     C4 5404   3.156   1.623  -0.516  1.3099 -0.0845 -0.0156
  710UNL     C5 5405   3.088   1.690  -0.634  0.9809 -0.3534  0.3286
  710UNL     N6 5406   3.177   1.681  -0.401 -0.3870 -0.1698 -0.6442
  710UNL     N7 5407   3.196   1.489  -0.508  0.1166 -0.6768 -0.0337
  710UNL     H8 5408   3.037   1.619  -0.699 -0.6167 -0.2237  1.3834
  710UNL     H9 5409   3.154   1.740  -0.705 -0.3419  0.0543 -0.6470
  710UNL    H10 5410   3.029   1.773  -0.593  0.5823 -0.4601 -0.0298
  711UNL     H0 5411   0.963  -0.433   4.226 -2.0037 -1.3036 -0.2263
  711UNL     H1 5412   0.909  -0.185   4.083  0.8530  3.2426  1.8520
  711UNL     C2 5413   0.888  -0.355   4.233 -0.0507  0.6435  0.1017
  711UNL     C3 5414   0.864  -0.232   4.169  0.3530  0.9225  0.4066
  711UNL     C4 5415   0.717  -0.271   4.317 -0.0146 -0.3738  0.5700
  711UNL     C5 5416   0.589  -0.275   4.384  0.1826  0.0346  0.0470
  711UNL     N6 5417   0.798  -0.373   4.328  0.3118 -0.5794  0.0287
  711UNL     N7 5418   0.751  -0.188   4.214  0.0688  0.5965  0.5082
  711UNL     H8 5419   0.540  -0.176   4.386 -1.3584 -0.6871  2.4903
  711UNL     H9 5420   0.596  -0.297   4.491  1.6157  1.1549  0.2176
  711UNL    H10 5421   0.526  -0.355   4.344  0.0361 -0.1784  0.6915
  712UNL     H0 5422   0.676   0.057   3.886  0.2715 -0.3840 -3.2471
  712UNL     H1 5423   0.916   0.091   3.734 -1.5659 -0.3718 -0.5193
  712UNL     C2 5424   0.778   0.065   3.919 -0.7165  0.1037  0.0838
  712UNL     C3 5425   0.900   0.089   3.841  0.0348  0.4773 -0.2336
  712UNL     C4 5426   0.932   0.099   4.052 -0.6624 -0.2457  0.7177
  712UNL     C5 5427   1.002   0.118   4.179  0.8672  0.7390  0.4244
  712UNL     N6 5428   0.809   0.051   4.044  0.4669 -0.0885 -0.2476
  712UNL     N7 5429   0.995   0.109   3.930  0.4023 -0.2063  0.4376
  712UNL     H8 5430   0.999   0.221   4.215 -1.6550  0.3689  1.4515
  712UNL     H9 5431   1.107   0.088   4.166  0.2473 -1.1451 -0.6545
  712UNL    H10 5432   0.969   0.040   4.249 -0.0438 -0.9525 -1.7780
  713UNL     H0 5433   0.716  -0.809   4.362  0.9193  0.9380  0.2521
  713UNL     H1 5434   0.922  -0.979   4.352 -0.1704 -0.2355  1.9088
  713UNL     C2 5435   0.820  -0.784   4.381  1.1058  0.2631  0.1264
  713UNL     C3 5436   0.930  -0.876   4.383 -0.0593  0.1333  0.7140
  713UNL     C4 5437   0.994  -0.684   4.432  0.2999 -0.9215  0.3772
  713UNL     C5 5438   1.081  -0.570   4.483  0.0824  0.6238 -0.1160
  713UNL     N6 5439   0.871  -0.666   4.399  0.0429 -0.4041 -0.6354
  713UNL     N7 5440   2.996   1.955  -0.371 -0.0655  1.2256  0.6978
  713UNL     H8 5441   1.159  -0.549   4.409 -0.5822 -0.2997 -1.1162
  713UNL     H9 5442   1.136  -0.593   4.575 -0.5036 -1.3943 -0.2157
  713UNL    H10 5443   1.027  -0.477   4.503 -0.6942  0.1360  0.1226
  714UNL     H0 5444   1.952  -0.121   3.385 -0.3055 -0.1743 -0.9981
  714UNL     H1 5445   1.945  -0.062   3.666  0.0094  0.4257  0.1795
  714UNL     C2 5446   1.876  -0.132   3.462  0.7467 -0.0901  0.0846
  714UNL     C3 5447   1.873  -0.106   3.599  0.3746 -0.3833  0.3078
  714UNL     C4 5448   1.692  -0.205   3.543  0.3133 -0.2858  0.3009
  714UNL     C5 5449   1.552  -0.258   3.552 -0.3321  0.4223  0.2084
  714UNL     N6 5450   1.760  -0.184   3.430 -0.1119 -0.4761  0.9397
  714UNL     N7 5451   1.751  -0.146   3.649  0.1314 -1.0470 -0.7228
  714UNL     H8 5452   1.551  -0.339   3.478  1.3593  0.4389  0.1265
  714UNL     H9 5453   1.475  -0.182   3.537 -0.5809 -0.0198 -0.8423
  714UNL    H10 5454   1.532  -0.320   3.640 -1.9301 -0.2757 -0.6196
  715UNL     H0 5455   1.415   0.224   4.057 -1.3827 -0.8445 -0.6420
  715UNL     H1 5456   1.436   0.485   4.194 -0.3644  1.3052 -0.6634
  715UNL     C2 5457   1.356   0.315   4.064  0.4204  0.3584 -0.3534
  715UNL     C3 5458   1.363   0.436   4.133  0.0405 -0.5037  0.2457
  715UNL     C4 5459   1.182   0.423   4.022 -0.5290  0.1817 -0.4609
  715UNL     C5 5460   1.050   0.460   3.960  0.3817 -0.1709 -0.0432
  715UNL     N6 5461   1.242   0.305   4.002  0.3232 -0.0372  0.0731
  715UNL     N7 5462   1.254   0.504   4.109 -0.5259  0.2448  0.1455
  715UNL     H8 5463   0.967   0.421   4.021  1.2016  0.2003  1.3518
  715UNL     H9 5464   1.035   0.566   3.940 -0.5512  0.2760  2.6362
  715UNL    H10 5465   1.038   0.400   3.869  2.0962  0.8487 -0.9678
  716UNL     H0 5466   1.436  -0.586   4.085 -0.7004 -1.1571 -0.7568
  716UNL     H1 5467   1.198  -0.654   4.200  0.6484  1.8053 -1.6073
  716UNL     C2 5468   1.417  -0.662   4.160 -0.2518 -0.4748  0.0723
  716UNL     C3 5469   1.293  -0.702   4.220 -0.6969 -0.2890  0.3553
  716UNL     C4 5470   1.454  -0.816   4.280 -0.5482  0.2732 -0.3158
  716UNL     C5 5471   1.513  -0.939   4.354  0.0594  0.2352  0.2736
  716UNL     N6 5472   1.519  -0.737   4.200 -0.3064  0.3144  0.0494
  716UNL     N7 5473   3.283   1.970  -0.497  0.6129 -0.6352 -0.4857
  716UNL     H8 5474   1.621  -0.920   4.363 -0.1965  2.0780 -0.1876
  716UNL     H9 5475   1.509  -1.027   4.289  2.5799  0.6132 -0.5322
  716UNL    H10 5476   1.472  -0.951   4.455 -0.3035  0.7136  0.1856
  717UNL     H0 5477   1.406  -0.291   3.930 -1.2539 -1.4883 -2.3282
  717UNL     H1 5478   1.179  -0.130   3.947 -0.7333  2.0926 -1.1841
  717UNL     C2 5479   1.397  -0.185   3.912 -0.1273 -1.0584 -0.5991
  717UNL     C3 5480   1.282  -0.103   3.929  0.1967 -0.1566  0.2752
  717UNL     C4 5481   1.452   0.005   3.853  0.6277 -0.1174  0.1663
  717UNL     C5 5482   1.531   0.114   3.785 -0.1154  0.0288  0.0108
  717UNL     N6 5483   1.496  -0.112   3.869 -0.1722  0.1902  0.0064
  717UNL     N7 5484   1.320   0.016   3.893 -0.2854  0.2931 -0.0562
  717UNL     H8 5485   1.513   0.204   3.845  0.9660 -1.1817  2.3120
  717UNL     H9 5486   1.518   0.123   3.677 -0.8053  0.6823  0.1444
  717UNL    H10 5487   1.641   0.108   3.784 -0.1076 -0.0327 -2.0471
  718UNL     H0 5488   1.858  -0.655   3.871  0.7724  0.1002  1.2416
  718UNL     H1 5489   1.764  -0.434   3.707  0.1245 -1.3410 -0.3834
  718UNL     C2 5490   1.801  -0.566   3.894 -0.3575 -0.2454 -0.1170
  718UNL     C3 5491   1.757  -0.457   3.813 -1.0521 -0.5461 -0.2661
  718UNL     C4 5492   1.699  -0.429   4.020  0.0459  0.2178  1.4577
  718UNL     C5 5493   1.651  -0.360   4.137 -0.5070  0.3534 -0.0024
  718UNL     N6 5494   1.743  -0.551   4.012  0.8986  0.6737 -0.4747
  718UNL     N7 5495   1.703  -0.369   3.892  0.3107  0.3824 -0.6056
  718UNL     H8 5496   1.696  -0.404   4.227 -1.8352  0.1893  0.6017
  718UNL     H9 5497   1.543  -0.357   4.153 -0.3020  2.7188  1.4638
  718UNL    H10 5498   1.684  -0.255   4.134  1.3146 -0.2003 -0.4415
  719UNL     H0 5499   0.169   0.007   4.053  0.0530  1.5894  1.7955
  719UNL     H1 5500   0.380   0.137   4.190 -0.5499  0.6081 -1.2460
  719UNL     C2 5501   0.276  -0.005   4.043 -0.0900  1.1578  0.4621
  719UNL     C3 5502   0.384   0.060   4.114  0.1139  0.1280 -0.7382
  719UNL     C4 5503   0.451  -0.099   3.987  0.8115  0.0353 -0.3876
  719UNL     C5 5504   0.545  -0.199   3.927 -0.2115 -0.2022 -0.4482
  719UNL     N6 5505   0.326  -0.088   3.949  0.2894 -0.1710  0.1073
  719UNL     N7 5506   0.488  -0.016   4.090  0.2163 -0.0542 -0.2714
  719UNL     H8 5507   0.496  -0.253   3.845 -0.0910 -1.7595  0.4697
  719UNL     H9 5508   0.644  -0.160   3.899  0.9483 -1.3398  1.8037
  719UNL    H10 5509   0.575  -0.278   3.997  0.3006  0.9116  0.6293
  720UNL     H0 5510   1.961  -0.540   4.587 -1.1956 -1.5838  1.1557
  720UNL     H1 5511   1.709  -0.620   4.462 -0.7255 -2.8475 -0.4933
  720UNL     C2 5512   1.932  -0.575   4.489  0.8638  0.5253 -0.3115
  720UNL     C3 5513   1.810  -0.615   4.425 -0.5298  1.0213  0.2457
  720UNL     C4 5514   1.967  -0.624   4.286 -0.2900  0.3622 -0.2015
  720UNL     C5 5515   2.041  -0.634   4.153 -0.4262  0.4680  0.3531
  720UNL     N6 5516   2.023  -0.579   4.398  0.1934  0.2582  0.1453
  720UNL     N7 5517   1.836  -0.647   4.301  0.6412 -0.0068 -0.4130
  720UNL     H8 5518   2.002  -0.721   4.100 -2.1466  0.3878  1.6677
  720UNL     H9 5519   2.148  -0.646   4.170 -0.6490 -1.4315  0.5341
  720UNL    H10 5520   2.006  -0.544   4.100 -2.4196 -0.5449 -0.1672
  721Zn      Zn 5521   2.184   3.614   0.287  0.2787 -0.0022  0.1539
  722Zn      Zn 5522   2.195   2.559   0.857  0.0619  0.1398  0.2927
  723Zn      Zn 5523   1.709   2.914   0.844 -0.1125  0.0011 -0.1137
  724Zn      Zn 5524   2.673   3.263   0.259  0.0687  0.4185 -0.2141
  725Zn      Zn 5525   2.701   2.741   0.557  0.0659 -0.2149  0.0584
  726Zn      Zn 5526   1.662   3.428   0.539 -0.1509 -0.1379 -0.3840
  727UNL     H0 5527   1.758   3.160   1.002  1.1689  0.0645  0.4751
  727UNL     H1 5528   1.714   3.168   1.303 -0.1032 -0.2218  0.2867
  727UNL     C2 5529   1.723   3.095   1.081  0.0578 -0.0532 -0.0884
  727UNL     C3 5530   1.708   3.097   1.222 -0.0751  0.4202 -0.2905
  727UNL     C4 5531   1.684   2.900   1.145  0.8254 -0.0580  0.5921
  727UNL     C5 5532   1.660   2.752   1.132 -0.0323  0.0081 -0.1021
  727UNL     N6 5533   1.701   2.972   1.040 -0.9426  0.4974  0.6204
  727UNL     N7 5534   1.690   2.973   1.267  0.2698  0.4629  0.0469
  727UNL     H8 5535   1.576   2.734   1.064 -0.8788 -2.3247  1.4517
  727UNL     H9 5536   1.624   2.715   1.228 -0.6253  0.4648 -0.1441
  727UNL    H10 5537   1.749   2.695   1.104 -0.8355 -0.6571 -1.3841
  728UNL     H0 5538   2.301   2.279   0.982  0.0283 -1.3078  0.1996
  728UNL     H1 5539   2.274   2.042   0.822 -0.6970 -0.5848 -1.9552
  728UNL     C2 5540   2.266   2.264   0.881 -0.2081  0.0016  0.0610
  728UNL     C3 5541   2.256   2.146   0.799 -0.2193  0.1923  0.8182
  728UNL     C4 5542   2.207   2.312   0.681 -0.9584  0.2848  0.1594
  728UNL     C5 5543   2.162   2.401   0.564  0.2102  0.6047 -0.5729
  728UNL     N6 5544   2.228   2.362   0.801  0.0017  0.3879 -0.0192
  728UNL     N7 5545   2.234   2.175   0.674  0.2342 -0.4710  0.6312
  728UNL     H8 5546   2.137   2.505   0.585  1.0634  1.2279 -2.3913
  728UNL     H9 5547   2.066   2.361   0.530 -0.9395  1.9302  0.9814
  728UNL    H10 5548   2.234   2.404   0.481 -0.6963  0.0727 -1.3942
  729UNL     H0 5549   1.892   2.970   0.580  0.5926  0.2428 -0.0994
  729UNL     H1 5550   1.855   3.214   0.437  2.2519 -0.4084  0.9429
  729UNL     C2 5551   1.836   3.059   0.605  0.1308  0.0341 -0.3835
  729UNL     C3 5552   1.813   3.181   0.531 -0.6717  0.8541  0.2053
  729UNL     C4 5553   1.685   3.177   0.698 -0.2209  0.3015  0.2392
  729UNL     C5 5554   1.569   3.213   0.793 -0.1748 -0.0755  0.9513
  729UNL     N6 5555   1.755   3.064   0.711 -0.4715 -0.1119 -0.3928
  729UNL     N7 5556   1.726   3.256   0.594  0.1790  0.3475 -0.0553
  729UNL     H8 5557   1.493   3.137   0.813  0.2290 -1.1423 -1.2577
  729UNL     H9 5558   1.518   3.292   0.736 -0.4397 -1.8725 -1.4417
  729UNL    H10 5559   1.604   3.247   0.891 -1.8607 -1.9369  2.2987
  730UNL     H0 5560   1.688   3.463   0.228  1.5136  0.1234 -2.4837
  730UNL     H1 5561   1.899   3.617   0.130 -1.1006  1.0371  0.0295
  730UNL     C2 5562   1.780   3.493   0.275  0.4803 -0.8425  0.4191
  730UNL     C3 5563   1.893   3.568   0.226 -0.5179  0.1921 -0.3547
  730UNL     C4 5564   1.923   3.510   0.420  0.4723  0.2843  0.3079
  730UNL     C5 5565   1.992   3.492   0.552  0.0882 -0.5506 -1.0585
  730UNL     N6 5566   1.797   3.481   0.402  0.4779  0.3781  0.3428
  730UNL     N7 5567   1.990   3.565   0.317  0.3434  0.0370  0.3187
  730UNL     H8 5568   1.948   3.542   0.639  1.5902 -2.1720  0.7552
  730UNL     H9 5569   2.089   3.542   0.538  0.7292 -1.0269  1.2666
  730UNL    H10 5570   1.997   3.387   0.584  0.2255 -0.4665 -0.7972
  731UNL     H0 5571   1.707   2.630   0.733 -0.2734  2.5609  0.3202
  731UNL     H1 5572   1.923   2.454   0.740  1.5701  0.0698  0.0146
  731UNL     C2 5573   1.807   2.644   0.772  0.2493 -0.2146  0.2304
  731UNL     C3 5574   1.915   2.555   0.777  0.0322 -0.0852  0.1668
  731UNL     C4 5575   1.968   2.746   0.864 -0.2059 -0.3061  0.0654
  731UNL     C5 5576   2.057   2.861   0.915 -0.6231  0.3821  0.0633
  731UNL     N6 5577   1.845   2.758   0.828 -0.1901  0.4372  0.3033
  731UNL     N7 5578   2.018   2.623   0.824  0.7306  0.1757  0.0217
  731UNL     H8 5579   2.078   2.931   0.834 -1.1130  0.3954 -0.0561
  731UNL     H9 5580   2.150   2.822   0.958 -1.0532 -0.1398  0.5589
  731UNL    H10 5581   2.002   2.918   0.991  0.3993 -0.6872  1.6643
  732UNL     H0 5582   2.897   3.430  -0.174  2.2726 -3.3263  1.1737
  732UNL     H1 5583   2.923   3.378   0.092  1.9381  0.6495 -3.8783
  732UNL     C2 5584   2.823   3.392  -0.106 -0.6525  0.1167  0.2374
  732UNL     C3 5585   2.834   3.358   0.033 -0.8771 -0.6810  0.3186
  732UNL     C4 5586   2.658   3.261  -0.046 -0.4125  0.1722 -0.0473
  732UNL     C5 5587   2.529   3.174  -0.048 -0.1603  0.0538  0.0678
  732UNL     N6 5588   2.721   3.313  -0.151 -0.2622  0.7668  0.1726
  732UNL     N7 5589   2.731   3.291   0.066 -0.0136 -0.0599 -0.4972
  732UNL     H8 5590   2.526   3.103   0.036  1.8900 -1.3683 -0.9722
  732UNL     H9 5591   2.528   3.120  -0.143 -0.4105  2.0714 -1.1175
  732UNL    H10 5592   2.435   3.230  -0.046 -0.4957 -0.4810  2.0239
  733UNL     H0 5593   2.394   3.701   0.451 -1.0691 -1.6499 -0.7427
  733UNL     H1 5594   2.382   3.935   0.625 -1.3033  3.9424 -0.4586
  733UNL     C2 5595   2.334   3.792   0.452  2.0345  0.5490  0.0681
  733UNL     C3 5596   2.330   3.904   0.536  0.5655  0.1076 -0.4477
  733UNL     C4 5597   2.163   3.902   0.408  0.4144  0.5415  0.2716
  733UNL     C5 5598   2.033   3.927   0.336  0.2198  0.6369 -0.3591
  733UNL     N6 5599   2.225   3.786   0.382  0.6483  0.5316  0.6248
  733UNL     N7 5600   2.217   3.967   0.511  0.4317  0.1349  0.0738
  733UNL     H8 5601   1.942   3.910   0.395 -1.1289  1.4875 -2.1090
  733UNL     H9 5602   2.035   4.031   0.301 -1.9333  0.4799 -1.0705
  733UNL    H10 5603   2.021   3.870   0.243 -2.9488 -0.1240  0.4089
  734UNL     H0 5604   2.440   2.893   0.528 -1.5825  1.2003  0.3904
  734UNL     H1 5605   2.197   2.822   0.651  1.7124  2.3400 -2.1157
  734UNL     C2 5606   2.418   2.812   0.596  0.4058  0.0383 -0.2802
  734UNL     C3 5607   2.297   2.782   0.660  0.7513  0.1600  0.2685
  734UNL     C4 5608   2.455   2.646   0.718 -0.1606 -0.0816  0.7380
  734UNL     C5 5609   2.544   2.534   0.763  0.2031  0.5697 -0.2431
  734UNL     N6 5610   2.510   2.732   0.639 -0.5310 -0.7399  0.8512
  734UNL     N7 5611   2.319   2.672   0.737 -0.1733  1.0348  0.7895
  734UNL     H8 5612   2.561   2.458   0.685  0.1816 -0.1294  0.4299
  734UNL     H9 5613   2.511   2.482   0.853  2.7430 -1.1787 -0.1953
  734UNL    H10 5614   2.646   2.561   0.792  0.7875  0.8337 -2.3529
  735UNL     H0 5615   2.415   3.163   0.391 -0.4767 -0.3779 -0.4311
  735UNL     H1 5616   2.183   3.343   0.385 -0.7199  0.4388 -0.1123
  735UNL     C2 5617   2.397   3.263   0.354  0.6750  0.0826  0.1853
  735UNL     C3 5618   2.285   3.354   0.351 -0.6800  0.0502 -0.1119
  735UNL     C4 5619   2.448   3.446   0.265  0.2184  0.2809  0.2974
  735UNL     C5 5620   2.527   3.551   0.185  0.3839 -0.0106 -0.0340
  735UNL     N6 5621   2.490   3.329   0.295  0.0931  0.1667 -0.1142
  735UNL     N7 5622   2.318   3.467   0.291 -0.3364  0.4802 -0.3364
  735UNL     H8 5623   2.627   3.571   0.225  0.2310  2.8238 -0.8532
  735UNL     H9 5624   2.479   3.650   0.185  0.1228 -0.1245 -1.4341
  735UNL    H10 5625   2.540   3.527   0.079 -0.8067  2.0143 -0.7006
  736UNL     H0 5626   2.789   2.753   0.243 -0.1347 -0.4445  2.9065
  736UNL     H1 5627   2.738   2.987   0.096 -0.8220  2.1206  0.3250
  736UNL     C2 5628   2.748   2.847   0.276  0.1559  0.5889  0.5019
  736UNL     C3 5629   2.726   2.963   0.200  0.0934 -0.3612 -0.0694
  736UNL     C4 5630   2.704   3.003   0.405 -0.0996 -0.3907 -0.5182
  736UNL     C5 5631   2.666   3.067   0.538  0.4371 -0.6130  0.8589
  736UNL     N6 5632   2.740   2.874   0.401 -0.4057 -0.2444 -0.1891
  736UNL     N7 5633   2.708   3.065   0.284  0.1521 -0.6310  0.2396
  736UNL     H8 5634   2.583   3.136   0.514  0.8257 -0.7301 -1.0232
  736UNL     H9 5635   2.751   3.123   0.578 -0.8596  1.3179  1.0209
  736UNL    H10 5636   2.625   2.989   0.604 -2.0433  1.0434  1.4382
  737UNL     H0 5637   1.166   3.438   0.502 -0.0411 -0.4644  0.6047
  737UNL     H1 5638   1.400   3.532   0.603  2.8656 -0.4506  0.0773
  737UNL     C2 5639   1.264   3.407   0.471 -0.2782 -0.6460  0.0286
  737UNL     C3 5640   1.383   3.460   0.524  0.0744 -0.5412  0.6620
  737UNL     C4 5641   1.426   3.322   0.377  0.1611  0.3899  0.2012
  737UNL     C5 5642   1.507   3.218   0.294  0.3828 -0.5811 -0.2025
  737UNL     N6 5643   1.293   3.330   0.368 -0.0633 -0.0227 -0.4799
  737UNL     N7 5644   1.485   3.401   0.469 -0.7256 -1.3343  0.2162
  737UNL     H8 5645   1.503   3.243   0.188 -0.1459  0.3672  0.0260
  737UNL     H9 5646   1.612   3.232   0.322 -0.3608  1.1835  2.0785
  737UNL    H10 5647   1.486   3.115   0.327 -3.6958  0.9344  2.8556
  738UNL     H0 5648   2.907   2.919   0.984 -1.3801  0.1026  0.0184
  738UNL     H1 5649   2.680   2.868   0.836 -0.6184  0.2082 -3.3840
  738UNL     C2 5650   2.899   2.885   0.882 -1.1333  0.9180 -0.2823
  738UNL     C3 5651   2.783   2.859   0.805  0.3380  0.1366 -0.4282
  738UNL     C4 5652   2.963   2.808   0.698  0.0985 -0.0251  0.2927
  738UNL     C5 5653   3.057   2.783   0.578 -0.1801 -0.5367 -1.1698
  738UNL     N6 5654   3.006   2.855   0.814  0.6864  0.4120 -0.2563
  738UNL     N7 5655   2.824   2.807   0.690  0.2609 -0.1803  0.0722
  738UNL     H8 5656   3.157   2.765   0.619 -0.2681  0.8980 -0.2294
  738UNL     H9 5657   3.072   2.877   0.523  0.4355  0.2976  0.3399
  738UNL    H10 5658   3.027   2.696   0.520 -2.3775 -0.3282 -0.4405
  739Zn      Zn 5659   1.673   2.910   1.459 -0.1256 -0.2496 -0.1279
  740Zn      Zn 5660   1.679   1.903   2.053  0.3922 -0.2018 -0.0746
  741Zn      Zn 5661   1.175   2.231   2.062 -0.1202 -0.0484  0.0993
  742Zn      Zn 5662   2.177   2.566   1.452  0.1687  0.1043 -0.2982
  743Zn      Zn 5663   2.188   2.072   1.786  0.1795  0.0274 -0.1705
  744Zn      Zn 5664   1.169   2.747   1.735  0.1391 -0.1500 -0.0672
  745UNL     H0 5665   1.214   2.482   2.234  2.5061  0.1277  0.0543
  745UNL     H1 5666   1.265   2.455   2.509  2.7744 -0.9588 -0.4345
  745UNL     C2 5667   1.209   2.397   2.300  0.0953  0.3484  0.2394
  745UNL     C3 5668   1.242   2.380   2.434 -0.2859 -0.2874 -0.2872
  745UNL     C4 5669   1.174   2.202   2.357  0.3036  1.0509  0.5297
  745UNL     C5 5670   1.127   2.057   2.348  0.7635  0.6377 -0.0125
  745UNL     N6 5671   1.179   2.281   2.255  0.6536  0.8327  0.9417
  745UNL     N7 5672   1.208   2.261   2.478  0.4010 -0.2611  0.5036
  745UNL     H8 5673   1.172   2.003   2.263 -0.1001 -0.0780 -0.0309
  745UNL     H9 5674   1.019   2.071   2.338  0.8820  3.0241  1.4667
  745UNL    H10 5675   1.154   1.997   2.435  1.9133  0.1160 -0.7000
  746UNL     H0 5676   1.736   1.639   2.208 -0.5150 -3.9813  1.5295
  746UNL     H1 5677   1.741   1.392   2.067  0.1266 -0.1357  0.9244
  746UNL     C2 5678   1.720   1.619   2.103  0.6026 -0.2806  0.5067
  746UNL     C3 5679   1.723   1.493   2.034  0.5360 -0.1608  0.6150
  746UNL     C4 5680   1.690   1.645   1.900 -1.2011 -0.1160 -0.8648
  746UNL     C5 5681   1.708   1.723   1.773 -0.0216  0.7757 -0.3965
  746UNL     N6 5682   1.692   1.707   2.016  0.2992 -0.3242  0.9036
  746UNL     N7 5683   1.692   1.514   1.907  0.3456  0.0182 -0.2551
  746UNL     H8 5684   1.680   1.828   1.788 -1.4589  0.5105 -1.0806
  746UNL     H9 5685   1.650   1.681   1.690  0.4725 -0.4043 -0.1745
  746UNL    H10 5686   1.808   1.726   1.728 -0.2886  0.7376 -0.9993
  747UNL     H0 5687   1.400   2.298   1.838 -0.5458 -0.8621  2.2762
  747UNL     H1 5688   1.399   2.522   1.688  0.6847 -0.2424  0.0079
  747UNL     C2 5689   1.325   2.376   1.844 -0.2954 -0.4176  0.3623
  747UNL     C3 5690   1.328   2.490   1.763  0.4094  0.1642 -0.0781
  747UNL     C4 5691   1.152   2.478   1.893  0.0534  0.8632  0.3833
  747UNL     C5 5692   1.015   2.514   1.941 -1.0231  0.3416 -0.4209
  747UNL     N6 5693   1.217   2.365   1.923  0.2284 -0.0752  0.2812
  747UNL     N7 5694   1.216   2.557   1.798  0.0011 -0.0934 -0.0919
  747UNL     H8 5695   0.946   2.517   1.855 -1.6677  0.0008  0.0808
  747UNL     H9 5696   1.011   2.618   1.977 -0.2499  0.0474  0.5538
  747UNL    H10 5697   0.969   2.440   2.007  0.6824 -1.2277 -0.9048
  748UNL     H0 5698   1.166   2.851   1.422  0.5930 -1.3986 -0.7209
  748UNL     H1 5699   1.398   2.880   1.292  0.9498  3.1050  0.7644
  748UNL     C2 5700   1.266   2.838   1.462  0.4142  0.2496  0.3518
  748UNL     C3 5701   1.387   2.854   1.397  0.0852 -0.0082  0.0158
  748UNL     C4 5702   1.421   2.828   1.608  0.1237  0.1475 -1.0819
  748UNL     C5 5703   1.500   2.819   1.741  0.5013  0.7710  0.8197
  748UNL     N6 5704   1.291   2.818   1.588  0.6227 -0.1115 -0.1766
  748UNL     N7 5705   1.482   2.854   1.493  0.1729  0.6796  0.3494
  748UNL     H8 5706   1.609   2.829   1.733  0.8204 -0.9340  2.4101
  748UNL     H9 5707   1.489   2.731   1.806  1.8088 -0.1462 -0.1290
  748UNL    H10 5708   1.464   2.897   1.808 -1.2880 -1.7348  2.9967
  749UNL     H0 5709   1.162   1.942   1.947  1.2155  0.5310 -3.2570
  749UNL     H1 5710   1.402   1.772   1.950 -0.7385  0.3554  0.2966
  749UNL     C2 5711   1.265   1.955   1.975  0.4795 -0.3298  0.4585
  749UNL     C3 5712   1.386   1.876   1.974  0.6132  0.6414  0.0612
  749UNL     C4 5713   1.428   2.070   2.034  0.6949  0.0155 -0.2138
  749UNL     C5 5714   1.496   2.175   2.118 -0.2048 -0.7445  0.7473
  749UNL     N6 5715   1.299   2.082   2.003  0.5996  0.2238 -0.1778
  749UNL     N7 5716   1.483   1.949   2.020 -0.3835 -0.1480 -0.6028
  749UNL     H8 5717   1.473   2.162   2.225 -1.8208  0.9032  0.6521
  749UNL     H9 5718   1.459   2.276   2.098 -0.5327 -1.1753 -0.9204
  749UNL    H10 5719   1.604   2.186   2.108 -0.4254  0.6556 -0.3454
  750UNL     H0 5720   2.387   2.748   1.026  0.1846  1.4954  1.1667
  750UNL     H1 5721   2.352   2.756   1.310  0.0019 -0.0174  0.4352
  750UNL     C2 5722   2.330   2.680   1.088  0.3128  0.3287  0.0461
  750UNL     C3 5723   2.311   2.699   1.226  0.5891  0.4896 -0.2030
  750UNL     C4 5724   2.167   2.562   1.140  0.2956  0.3637 -0.6427
  750UNL     C5 5725   2.060   2.454   1.142 -0.3227 -0.0714  0.1580
  750UNL     N6 5726   2.238   2.602   1.041  0.0182  0.0068  0.0523
  750UNL     N7 5727   2.221   2.608   1.259 -0.0124 -0.5396 -0.1465
  750UNL     H8 5728   2.073   2.385   1.058  2.8928  0.3797  0.1629
  750UNL     H9 5729   1.958   2.495   1.147 -1.0263 -1.7433 -0.0347
  750UNL    H10 5730   2.072   2.395   1.234  0.9285  1.7316  1.2381
  751UNL     H0 5731   1.879   2.958   1.698 -1.0428 -1.4192 -1.0179
  751UNL     H1 5732   1.920   3.224   1.794  0.9545 -0.1067 -0.0091
  751UNL     C2 5733   1.826   3.050   1.676  0.2518 -0.4080 -0.0117
  751UNL     C3 5734   1.851   3.182   1.723  0.3917  0.0793  0.4204
  751UNL     C4 5735   1.674   3.181   1.601 -0.2512  0.4451  0.5135
  751UNL     C5 5736   1.540   3.222   1.547  0.0498  0.0303  0.2047
  751UNL     N6 5737   1.725   3.057   1.588  0.0609  0.3649 -0.1612
  751UNL     N7 5738   1.755   3.256   1.682  0.6294 -0.6579  0.1885
  751UNL     H8 5739   1.528   3.208   1.439 -2.2136 -1.5616  0.5809
  751UNL     H9 5740   1.466   3.158   1.597  1.2233  0.6910  2.9749
  751UNL    H10 5741   1.526   3.330   1.550  0.6289  0.1571 -1.0674
  752UNL     H0 5742   1.908   2.185   1.681 -0.1223 -0.6715 -0.0846
  752UNL     H1 5743   1.670   2.129   1.822 -0.6259 -3.1251 -1.8841
  752UNL     C2 5744   1.893   2.120   1.766 -0.9409 -0.2133  0.1245
  752UNL     C3 5745   1.772   2.094   1.831  0.2882 -0.3227 -0.1215
  752UNL     C4 5746   1.940   1.995   1.918 -0.8069 -0.6453 -0.6858
  752UNL     C5 5747   2.017   1.890   1.990 -0.0972  0.0654 -0.2069
  752UNL     N6 5748   1.998   2.068   1.827  0.4789  0.2515 -0.3461
  752UNL     N7 5749   1.806   2.006   1.931  0.6390 -0.4130 -0.0114
  752UNL     H8 5750   2.125   1.910   1.994  0.0798  0.2755 -3.2629
  752UNL     H9 5751   2.009   1.798   1.929 -1.4369 -0.1401  0.2426
  752UNL    H10 5752   1.977   1.881   2.092  2.2924  0.5397  0.8361
  753UNL     H0 5753   1.884   2.437   1.514  0.3901 -0.1603 -1.2029
  753UNL     H1 5754   1.671   2.609   1.527  0.3452 -0.7345 -1.6213
  753UNL     C2 5755   1.885   2.544   1.497  0.4985  0.1254  0.4545
  753UNL     C3 5756   1.774   2.632   1.503  0.4721  0.4810 -0.1066
  753UNL     C4 5757   1.938   2.740   1.443  0.2707 -0.1325  0.0015
  753UNL     C5 5758   2.011   2.861   1.385  0.9104  0.2738 -0.1504
  753UNL     N6 5759   1.984   2.621   1.463 -0.0102 -0.3216 -0.6440
  753UNL     N7 5760   1.804   2.752   1.465 -0.7048  0.1478  0.0435
  753UNL     H8 5761   2.096   2.884   1.450 -0.2688 -1.3882  2.1242
  753UNL     H9 5762   1.941   2.946   1.384 -1.8457 -1.8598 -1.2652
  753UNL    H10 5763   2.043   2.855   1.281 -0.9423  3.2590 -1.0202
  754UNL     H0 5764   2.300   2.073   1.503 -0.0448  0.7623 -1.0165
  754UNL     H1 5765   2.279   2.311   1.343  0.8393  0.0177  0.3825
  754UNL     C2 5766   2.256   2.170   1.521  0.4521  0.7683  0.3241
  754UNL     C3 5767   2.250   2.290   1.445  0.0250  0.1323  0.1851
  754UNL     C4 5768   2.192   2.326   1.637 -0.2699 -0.5002  0.5482
  754UNL     C5 5769   2.150   2.412   1.751  0.2286 -0.1362 -1.1302
  754UNL     N6 5770   2.207   2.195   1.637  0.2056 -0.1550 -0.4238
  754UNL     N7 5771   2.205   2.385   1.515 -0.7478 -0.7313 -0.0040
  754UNL     H8 5772   2.238   2.459   1.798 -2.4090  2.9806  1.1320
  754UNL     H9 5773   2.088   2.363   1.827  0.7456  0.3422 -0.3784
  754UNL    H10 5774   2.091   2.500   1.722 -1.2823 -0.6681  0.2222
  755UNL     H0 5775   0.651   2.799   1.669 -0.1790 -1.6863 -1.9544
  755UNL     H1 5776   0.897   2.875   1.810  0.2299  0.2565  0.1258
  755UNL     C2 5777   0.755   2.776   1.647  0.5494 -0.3774 -0.1226
  755UNL     C3 5778   0.872   2.811   1.727  0.7752 -0.1336  0.2577
  755UNL     C4 5779   0.908   2.665   1.574  0.1227 -0.2655 -0.0191
  755UNL     C5 5780   0.980   2.548   1.512  0.3053  0.3642  0.0206
  755UNL     N6 5781   0.782   2.683   1.559  0.5541  0.4231  0.3330
  755UNL     N7 5782   0.971   2.738   1.675  0.4405  0.2558  0.7438
  755UNL     H8 5783   0.913   2.509   1.434  0.3945  2.0286 -0.9308
  755UNL     H9 5784   1.078   2.576   1.471 -0.0971  0.0951 -1.1840
  755UNL    H10 5785   0.994   2.472   1.589 -2.1860  0.8654  1.0496
  756UNL     H0 5786   2.424   2.205   2.220 -0.7247  1.6882 -0.1497
  756UNL     H1 5787   2.181   2.165   2.074  0.1212  1.2301  0.2086
  756UNL     C2 5788   2.406   2.189   2.115 -0.3260  0.1520 -0.0000
  756UNL     C3 5789   2.285   2.170   2.043  0.0849  0.2385 -0.1303
  756UNL     C4 5790   2.450   2.133   1.918  0.4801 -0.2894 -0.1043
  756UNL     C5 5791   2.523   2.123   1.789 -0.0293  0.6471 -0.2664
  756UNL     N6 5792   2.505   2.166   2.035  0.1759  0.2513  0.4765
  756UNL     N7 5793   2.314   2.135   1.921  0.0433 -0.2893  0.1996
  756UNL     H8 5794   2.551   2.020   1.764 -1.1505 -0.2561  1.9310
  756UNL     H9 5795   2.603   2.198   1.784  0.9803 -0.0527  3.0610
  756UNL    H10 5796   2.461   2.154   1.704  0.4300 -0.9541 -1.2220
[truncated: 209,576 more chars]
