# Supplementary material for: Metallicious: Automated Force-Field Parameterization of Covalently Bound Metals for Supramolecular Structures
Source: J Chem Theory Comput. 2024 Oct 7;20(20):9060–71. doi: 10.1021/acs.jctc.4c00850 (PMC11500408; doi:10.1021/acs.jctc.4c00850)
Supplement: Supplementary file 2 — ct4c00850_si_002.zip [file ct4c00850_si_002.zip › SI_MD_input/ZIF-8/metallicious/1_em.gro]

Generic title
 8832
    1Zn      Zn    1   0.246   0.872   0.314
    2Zn      Zn    2   4.175   5.367   0.893
    3Zn      Zn    3   5.646   0.169   0.906
    4Zn      Zn    4   0.731   0.520   0.292
    5Zn      Zn    5   0.738   0.008   0.606
    6Zn      Zn    6   5.638   0.689   0.602
    7UNL     H0    7   5.699   0.437   1.064
    7UNL     H1    8   5.697   0.441   1.346
    7UNL     C2    9   5.682   0.356   1.134
    7UNL     C3   10   5.681   0.360   1.276
    7UNL     C4   11   5.643   0.164   1.203
    7UNL     C5   12   5.618   0.015   1.206
    7UNL     N6   13   5.657   0.234   1.093
    7UNL     N7   14   5.656   0.238   1.318
    7UNL     H8   15   3.605   5.530   1.115
    7UNL     H9   16   3.595   5.535   1.292
    7UNL    H10   17   3.751   5.510   1.211
    8UNL     H0   18   4.241   5.093   1.044
    8UNL     H1   19   4.239   4.848   0.904
    8UNL     C2   20   4.222   5.074   0.940
    8UNL     C3   21   4.221   4.949   0.870
    8UNL     C4   22   4.178   5.111   0.739
    8UNL     C5   23   4.150   5.185   0.611
    8UNL     N6   24   4.194   5.170   0.855
    8UNL     N7   25   4.193   4.975   0.744
    8UNL     H8   26   4.089   5.125   0.541
    8UNL     H9   27   4.244   5.210   0.560
    8UNL    H10   28   4.095   5.278   0.628
    9UNL     H0   29   5.871   0.237   0.698
    9UNL     H1   30   5.870   0.479   0.553
    9UNL     C2   31   5.800   0.318   0.701
    9UNL     C3   32   5.801   0.440   0.627
    9UNL     C4   33   5.631   0.427   0.755
    9UNL     C5   34   5.499   0.465   0.817
    9UNL     N6   35   5.695   0.315   0.780
    9UNL     N7   36   5.694   0.508   0.663
    9UNL     H8   37   5.416   0.438   0.751
    9UNL     H9   38   5.493   0.573   0.835
    9UNL    H10   39   5.482   0.415   0.913
   10UNL     H0   40   5.626   0.753   0.297
   10UNL     H1   41   5.856   0.835   0.155
   10UNL     C2   42   5.727   0.770   0.330
   10UNL     C3   43   5.845   0.812   0.260
   10UNL     C4   44   0.001   0.785   0.466
   10UNL     C5   45   0.075   0.784   0.596
   10UNL     N6   46   5.760   0.752   0.456
   10UNL     N7   47   0.057   0.820   0.346
   10UNL     H8   48   0.052   0.696   0.657
   10UNL     H9   49   0.050   0.873   0.655
   10UNL    H10   50   0.184   0.784   0.582
   11UNL     H0   51   3.669   5.420   0.816
   11UNL     H1   52   3.901   5.259   0.805
   11UNL     C2   53   3.771   5.441   0.842
   11UNL     C3   54   3.889   5.362   0.837
   11UNL     C4   55   0.011   0.003   0.912
   11UNL     C5   56   0.087   0.119   0.971
   11UNL     N6   57   5.769   0.010   0.887
   11UNL     N7   58   3.992   5.432   0.880
   11UNL     H8   59   0.105   0.103   1.078
   11UNL     H9   60   0.034   0.214   0.960
   11UNL    H10   61   0.185   0.133   0.922
   12UNL     H0   62   2.916   3.446   4.652
   12UNL     H1   63   0.960   0.670   0.127
   12UNL     C2   64   2.850   3.400   4.724
   12UNL     C3   65   0.889   0.624   0.060
   12UNL     C4   66   2.685   3.292   4.793
   12UNL     C5   67   2.555   3.215   4.792
   12UNL     N6   68   2.747   3.330   4.683
   12UNL     N7   69   0.785   0.556   0.102
   12UNL     H8   70   2.540   3.159   4.699
   12UNL     H9   71   2.470   3.284   4.804
   12UNL    H10   72   0.588   0.368   0.068
   13UNL     H0   73   0.469   0.941   0.527
   13UNL     H1   74   0.472   1.191   0.657
   13UNL     C2   75   0.399   1.024   0.520
   13UNL     C3   76   0.402   1.150   0.586
   13UNL     C4   77   0.233   1.134   0.459
   13UNL     C5   78   0.103   1.170   0.391
   13UNL     N6   79   0.295   1.019   0.441
   13UNL     N7   80   0.297   1.218   0.546
   13UNL     H8   81   0.092   1.120   0.294
   13UNL     H9   82   0.018   1.141   0.454
   13UNL    H10   83   0.096   1.278   0.371
   14UNL     H0   84   0.461   0.134   0.542
   14UNL     H1   85   0.230   0.053   0.682
   14UNL     C2   86   0.447   0.058   0.618
   14UNL     C3   87   0.331   0.016   0.689
   14UNL     C4   88   4.423   5.452   0.748
   14UNL     C5   89   4.506   5.345   0.815
   14UNL     N6   90   4.473   5.536   0.660
   14UNL     N7   91   4.289   5.468   0.770
   14UNL     H8   92   4.487   5.247   0.771
   14UNL     H9   93   4.482   5.338   0.922
   14UNL    H10   94   4.614   5.364   0.808
   15UNL     H0   95   0.463   0.409   0.403
   15UNL     H1   96   0.234   0.573   0.417
   15UNL     C2   97   0.447   0.511   0.373
   15UNL     C3   98   0.332   0.596   0.379
   15UNL     C4   99   0.494   0.699   0.291
   15UNL     C5  100   0.574   0.808   0.223
   15UNL     N6  101   0.545   0.581   0.319
   15UNL     N7  102   0.363   0.713   0.328
   15UNL     H8  103   0.543   0.908   0.257
   15UNL     H9  104   0.559   0.803   0.115
   15UNL    H10  105   0.681   0.800   0.243
   16UNL     H0  106   0.803   0.006   0.300
   16UNL     H1  107   0.795   0.246   0.151
   16UNL     C2  108   0.782   0.107   0.331
   16UNL     C3  109   0.778   0.229   0.257
   16UNL     C4  110   0.736   0.266   0.461
   16UNL     C5  111   0.707   0.338   0.590
   16UNL     N6  112   0.754   0.136   0.456
   16UNL     N7  113   0.749   0.328   0.339
   16UNL     H8  114   0.671   0.440   0.574
   16UNL     H9  115   0.798   0.345   0.651
   16UNL    H10  116   0.631   0.286   0.649
   17UNL     H0  117   5.128   0.746   0.506
   17UNL     H1  118   5.355   0.827   0.653
   17UNL     C2  119   5.230   0.710   0.504
   17UNL     C3  120   5.345   0.750   0.578
   17UNL     C4  121   5.393   0.592   0.446
   17UNL     C5  122   5.473   0.484   0.376
   17UNL     N6  123   5.266   0.615   0.421
   17UNL     N7  124   5.447   0.676   0.540
   17UNL     H8  125   5.441   0.469   0.272
   17UNL     H9  126   5.580   0.509   0.374
   17UNL    H10  127   5.463   0.388   0.428
   18UNL     H0  128   0.964   0.139   1.057
   18UNL     H1  129   0.729   0.066   0.920
   18UNL     C2  130   0.947   0.118   0.952
   18UNL     C3  131   0.829   0.081   0.882
   18UNL     C4  132   0.993   0.096   0.750
   18UNL     C5  133   1.073   0.098   0.621
   18UNL     N6  134   1.046   0.125   0.867
   18UNL     N7  135   0.859   0.068   0.755
   18UNL     H8  136   1.025   0.039   0.542
   18UNL     H9  137   1.173   0.058   0.636
   18UNL    H10  138   1.082   0.200   0.583
   19Zn      Zn  139   5.639   0.178   1.507
   20Zn      Zn  140   3.688   4.678   2.093
   21Zn      Zn  141   3.195   5.017   2.111
   22Zn      Zn  142   4.171   5.388   1.492
   23Zn      Zn  143   4.177   4.865   1.794
   24Zn      Zn  144   3.189   5.534   1.801
   25UNL     H0  145   3.247   5.290   2.263
   25UNL     H1  146   3.247   5.297   2.545
   25UNL     C2  147   3.230   5.210   2.333
   25UNL     C3  148   3.230   5.215   2.476
   25UNL     C4  149   3.190   5.018   2.405
   25UNL     C5  150   3.165   4.870   2.410
   25UNL     N6  151   3.204   5.087   2.294
   25UNL     N7  152   3.205   5.093   2.519
   25UNL     H8  153   3.110   4.835   2.321
   25UNL     H9  154   3.105   4.842   2.498
   25UNL    H10  155   3.259   4.814   2.414
   26UNL     H0  156   3.749   4.411   2.249
   26UNL     H1  157   3.739   4.163   2.114
   26UNL     C2  158   3.728   4.390   2.144
   26UNL     C3  159   3.723   4.264   2.078
   26UNL     C4  160   3.683   4.425   1.944
   26UNL     C5  161   3.655   4.497   1.815
   26UNL     N6  162   3.701   4.486   2.059
   26UNL     N7  163   3.695   4.289   1.952
   26UNL     H8  164   3.592   4.437   1.747
   26UNL     H9  165   3.749   4.518   1.762
   26UNL    H10  166   3.603   4.592   1.830
   27UNL     H0  167   3.410   5.078   1.904
   27UNL     H1  168   3.414   5.317   1.755
   27UNL     C2  169   3.340   5.160   1.905
   27UNL     C3  170   3.344   5.281   1.829
   27UNL     C4  171   3.173   5.273   1.958
   27UNL     C5  172   3.042   5.315   2.018
   27UNL     N6  173   3.235   5.160   1.984
   27UNL     N7  174   3.238   5.350   1.864
   27UNL     H8  175   2.959   5.283   1.954
   27UNL     H9  176   3.035   5.424   2.029
   27UNL    H10  177   3.026   5.272   2.118
   28UNL     H0  178   5.131   0.060   1.500
   28UNL     H1  179   5.359   0.148   1.358
   28UNL     C2  180   5.233   0.077   1.533
   28UNL     C3  181   5.349   0.121   1.462
   28UNL     C4  182   5.395   0.089   1.665
   28UNL     C5  183   5.473   0.085   1.795
   28UNL     N6  184   5.268   0.055   1.657
   28UNL     N7  185   5.450   0.128   1.546
   28UNL     H8  186   3.489   5.545   1.853
   28UNL     H9  187   5.448   0.172   1.856
   28UNL    H10  188   5.581   0.087   1.778
   29UNL     H0  189   3.178   4.715   2.025
   29UNL     H1  190   3.410   4.556   2.016
   29UNL     C2  191   3.281   4.738   2.051
   29UNL     C3  192   3.399   4.659   2.047
   29UNL     C4  193   3.444   4.852   2.118
   29UNL     C5  194   3.521   4.969   2.174
   29UNL     N6  195   3.315   4.857   2.094
   29UNL     N7  196   3.501   4.731   2.088
   29UNL     H8  197   3.544   4.953   2.280
   29UNL     H9  198   3.466   5.064   2.166
   29UNL    H10  199   3.616   4.984   2.122
   30UNL     H0  200   4.381   5.542   1.044
   30UNL     H1  201   4.391   5.543   1.326
   30UNL     C2  202   4.315   5.494   1.115
   30UNL     C3  203   4.322   5.496   1.257
   30UNL     C4  204   4.155   5.384   1.187
   30UNL     C5  205   4.027   5.304   1.193
   30UNL     N6  206   4.214   5.421   1.076
   30UNL     N7  207   4.220   5.426   1.300
   30UNL     H8  208   4.016   5.239   1.105
   30UNL     H9  209   3.940   5.370   1.198
   30UNL    H10  210   4.023   5.239   1.281
   31UNL     H0  211   5.869   0.249   1.712
   31UNL     H1  212   5.875   0.499   1.843
   31UNL     C2  213   5.799   0.331   1.707
   31UNL     C3  214   5.803   0.457   1.774
   31UNL     C4  215   5.630   0.440   1.653
   31UNL     C5  216   5.497   0.475   1.590
   31UNL     N6  217   5.691   0.326   1.633
   31UNL     N7  218   5.696   0.524   1.738
   31UNL     H8  219   5.485   0.430   1.490
   31UNL     H9  220   5.415   0.440   1.652
   31UNL    H10  221   5.485   0.584   1.576
   32UNL     H0  222   3.905   4.994   1.739
   32UNL     H1  223   3.672   4.915   1.878
   32UNL     C2  224   3.890   4.918   1.815
   32UNL     C3  225   3.773   4.877   1.885
   32UNL     C4  226   3.940   4.761   1.944
   32UNL     C5  227   4.021   4.653   2.011
   32UNL     N6  228   3.991   4.845   1.856
   32UNL     N7  229   3.806   4.778   1.966
   32UNL     H8  230   4.000   4.554   1.967
   32UNL     H9  231   3.998   4.647   2.118
   32UNL    H10  232   4.129   4.669   2.002
   33UNL     H0  233   3.903   5.267   1.605
   33UNL     H1  234   3.669   5.426   1.613
   33UNL     C2  235   3.885   5.369   1.573
   33UNL     C3  236   3.768   5.450   1.577
   33UNL     C4  237   0.004   0.008   1.491
   33UNL     C5  238   0.081   0.118   1.423
   33UNL     N6  239   3.982   5.441   1.520
   33UNL     N7  240   5.758   0.018   1.525
   33UNL     H8  241   0.047   0.217   1.456
   33UNL     H9  242   0.068   0.112   1.315
   33UNL    H10  243   0.188   0.113   1.445
   34UNL     H0  244   4.242   4.875   1.489
   34UNL     H1  245   4.234   5.118   1.347
   34UNL     C2  246   4.222   4.976   1.523
   34UNL     C3  247   4.217   5.099   1.452
   34UNL     C4  248   4.176   5.131   1.656
   34UNL     C5  249   4.148   5.201   1.787
   34UNL     N6  250   4.194   5.002   1.648
   34UNL     N7  251   4.188   5.196   1.536
   34UNL     H8  252   4.117   5.305   1.772
   34UNL     H9  253   4.236   5.200   1.852
   34UNL    H10  254   4.067   5.151   1.843
   35UNL     H0  255   4.646   0.065   1.705
   35UNL     H1  256   4.876   0.141   1.850
   35UNL     C2  257   4.746   0.025   1.704
   35UNL     C3  258   4.863   0.063   1.777
   35UNL     C4  259   2.943   5.449   1.649
   35UNL     C5  260   3.017   5.336   1.582
   35UNL     N6  261   2.816   5.475   1.626
   35UNL     N7  262   3.000   5.533   1.741
   35UNL     H8  263   2.980   5.317   1.480
   35UNL     H9  264   3.124   5.358   1.574
   35UNL    H10  265   3.005   5.243   1.639
   36UNL     H0  266   4.386   4.996   2.252
   36UNL     H1  267   4.155   4.920   2.109
   36UNL     C2  268   4.372   4.974   2.147
   36UNL     C3  269   4.256   4.935   2.073
   36UNL     C4  270   4.423   4.950   1.945
   36UNL     C5  271   4.506   4.950   1.819
   36UNL     N6  272   4.473   4.978   2.064
   36UNL     N7  273   4.290   4.920   1.947
   36UNL     H8  274   4.460   4.891   1.739
   36UNL     H9  275   4.606   4.909   1.837
   36UNL    H10  276   4.517   5.052   1.780
   37Zn      Zn  277   3.183   5.033   2.708
   38Zn      Zn  278   3.197   3.987   3.299
   39Zn      Zn  279   2.701   4.329   3.307
   40Zn      Zn  280   3.673   4.683   2.695
   41Zn      Zn  281   3.686   4.171   3.007
   42Zn      Zn  282   2.691   4.850   3.008
   43UNL     H0  283   2.759   4.597   3.464
   43UNL     H1  284   2.751   4.604   3.746
   43UNL     C2  285   2.740   4.517   3.534
   43UNL     C3  286   2.736   4.523   3.676
   43UNL     C4  287   2.699   4.326   3.605
   43UNL     C5  288   2.674   4.177   3.607
   43UNL     N6  289   2.714   4.395   3.494
   43UNL     N7  290   2.710   4.401   3.719
   43UNL     H8  291   2.622   4.142   3.517
   43UNL     H9  292   2.613   4.148   3.693
   43UNL    H10  293   2.769   4.121   3.612
   44UNL     H0  294   3.252   3.716   3.452
   44UNL     H1  295   3.247   3.470   3.315
   44UNL     C2  296   3.233   3.696   3.348
   44UNL     C3  297   3.231   3.571   3.280
   44UNL     C4  298   3.192   3.732   3.147
   44UNL     C5  299   3.167   3.804   3.017
   44UNL     N6  300   3.208   3.793   3.262
   44UNL     N7  301   3.205   3.596   3.153
   44UNL     H8  302   3.106   3.744   2.948
   44UNL     H9  303   3.262   3.827   2.967
   44UNL    H10  304   3.113   3.899   3.032
   45UNL     H0  305   2.927   4.399   3.100
   45UNL     H1  306   2.926   4.643   2.957
   45UNL     C2  307   2.856   4.481   3.103
   45UNL     C3  308   2.857   4.603   3.030
   45UNL     C4  309   2.687   4.588   3.158
   45UNL     C5  310   2.555   4.625   3.220
   45UNL     N6  311   2.751   4.476   3.181
   45UNL     N7  312   2.750   4.670   3.067
   45UNL     H8  313   2.471   4.597   3.154
   45UNL     H9  314   2.548   4.733   3.238
   45UNL    H10  315   2.539   4.575   3.316
   46UNL     H0  316   2.676   4.914   2.709
   46UNL     H1  317   2.902   4.999   2.562
   46UNL     C2  318   2.777   4.932   2.740
   46UNL     C3  319   2.892   4.975   2.668
   46UNL     C4  320   2.939   4.947   2.872
   46UNL     C5  321   3.017   4.947   3.001
   46UNL     N6  322   2.812   4.913   2.865
   46UNL     N7  323   2.993   4.984   2.751
   46UNL     H8  324   2.997   4.858   3.062
   46UNL     H9  325   2.993   5.036   3.060
   46UNL    H10  326   3.126   4.948   2.983
   47UNL     H0  327   2.685   4.028   3.218
   47UNL     H1  328   2.917   3.867   3.211
   47UNL     C2  329   2.788   4.050   3.245
   47UNL     C3  330   2.906   3.970   3.242
   47UNL     C4  331   2.951   4.162   3.314
   47UNL     C5  332   3.029   4.278   3.371
   47UNL     N6  333   2.822   4.169   3.288
   47UNL     N7  334   3.008   4.041   3.285
   47UNL     H8  335   3.053   4.260   3.477
   47UNL     H9  336   2.974   4.373   3.366
   47UNL    H10  337   3.123   4.294   3.318
   48UNL     H0  338   3.895   4.834   2.253
   48UNL     H1  339   3.899   4.836   2.535
   48UNL     C2  340   3.827   4.787   2.322
   48UNL     C3  341   3.831   4.789   2.464
   48UNL     C4  342   3.664   4.679   2.390
   48UNL     C5  343   3.535   4.601   2.394
   48UNL     N6  344   3.726   4.716   2.280
   48UNL     N7  345   3.726   4.720   2.505
   48UNL     H8  346   3.523   4.536   2.306
   48UNL     H9  347   3.448   4.668   2.399
   48UNL    H10  348   3.529   4.536   2.482
   49UNL     H0  349   3.415   5.100   2.912
   49UNL     H1  350   3.426   5.350   3.042
   49UNL     C2  351   3.346   5.183   2.906
   49UNL     C3  352   3.353   5.309   2.973
   49UNL     C4  353   3.179   5.294   2.851
   49UNL     C5  354   3.047   5.331   2.789
   49UNL     N6  355   3.239   5.179   2.831
   49UNL     N7  356   3.247   5.377   2.936
   49UNL     H8  357   3.033   5.284   2.690
   49UNL     H9  358   2.964   5.299   2.853
   49UNL    H10  359   3.038   5.439   2.773
   50UNL     H0  360   3.412   4.283   2.928
   50UNL     H1  361   3.182   4.216   3.076
   50UNL     C2  362   3.399   4.211   3.008
   50UNL     C3  363   3.283   4.177   3.084
   50UNL     C4  364   3.450   4.062   3.145
   50UNL     C5  365   3.530   3.956   3.216
   50UNL     N6  366   3.500   4.142   3.053
   50UNL     N7  367   3.316   4.083   3.169
   50UNL     H8  368   3.514   3.857   3.170
   50UNL     H9  369   3.501   3.948   3.321
   50UNL    H10  370   3.638   3.976   3.213
   51UNL     H0  371   3.406   4.574   2.812
   51UNL     H1  372   3.177   4.738   2.823
   51UNL     C2  373   3.391   4.676   2.779
   51UNL     C3  374   3.275   4.760   2.785
   51UNL     C4  375   3.436   4.862   2.695
   51UNL     C5  376   3.515   4.970   2.625
   51UNL     N6  377   3.487   4.745   2.724
   51UNL     N7  378   3.305   4.876   2.731
   51UNL     H8  379   3.484   5.071   2.657
   51UNL     H9  380   3.500   4.964   2.516
   51UNL    H10  381   3.622   4.963   2.645
   52UNL     H0  382   3.746   4.169   2.700
   52UNL     H1  383   3.737   4.410   2.554
   52UNL     C2  384   3.725   4.271   2.733
   52UNL     C3  385   3.720   4.393   2.659
   52UNL     C4  386   3.679   4.428   2.863
   52UNL     C5  387   3.650   4.500   2.993
   52UNL     N6  388   3.698   4.298   2.858
   52UNL     N7  389   3.691   4.491   2.742
   52UNL     H8  390   3.614   4.602   2.977
   52UNL     H9  391   3.741   4.505   3.055
   52UNL    H10  392   3.572   4.448   3.051
   53UNL     H0  393   2.183   4.908   2.908
   53UNL     H1  394   2.408   4.988   3.058
   53UNL     C2  395   2.284   4.871   2.907
   53UNL     C3  396   2.399   4.911   2.982
   53UNL     C4  397   2.447   4.753   2.851
   53UNL     C5  398   2.527   4.645   2.782
   53UNL     N6  399   2.320   4.776   2.825
   53UNL     N7  400   2.500   4.836   2.946
   53UNL     H8  401   2.495   4.629   2.678
   53UNL     H9  402   2.634   4.669   2.780
   53UNL    H10  403   2.516   4.549   2.834
   54UNL     H0  404   3.909   4.302   3.459
   54UNL     H1  405   3.674   4.228   3.321
   54UNL     C2  406   3.892   4.281   3.354
   54UNL     C3  407   3.774   4.243   3.284
   54UNL     C4  408   3.939   4.258   3.152
   54UNL     C5  409   4.019   4.260   3.024
   54UNL     N6  410   3.992   4.287   3.269
   54UNL     N7  411   3.805   4.230   3.157
   54UNL     H8  412   3.971   4.201   2.945
   54UNL     H9  413   4.120   4.220   3.039
   54UNL    H10  414   4.029   4.363   2.985
   55Zn      Zn  415   2.692   4.345   3.908
   56Zn      Zn  416   2.701   3.294   4.495
   57Zn      Zn  417   2.213   3.643   4.517
   58Zn      Zn  418   3.180   3.997   3.898
   59Zn      Zn  419   3.194   3.480   4.200
   60Zn      Zn  420   2.204   4.154   4.203
   61UNL     H0  421   2.270   3.906   4.676
   61UNL     H1  422   0.303   1.133   0.151
   61UNL     C2  423   2.253   3.827   4.747
   61UNL     C3  424   0.287   1.051   0.083
   61UNL     C4  425   0.251   0.857   0.010
   61UNL     C5  426   0.227   0.708   0.007
   61UNL     N6  427   2.228   3.704   4.708
   61UNL     N7  428   0.262   0.929   0.126
   61UNL     H8  429   2.133   3.453   4.724
   61UNL     H9  430   0.171   0.673   0.094
   61UNL    H10  431   0.323   0.653   0.006
   62UNL     H0  432   2.765   3.025   4.652
   62UNL     H1  433   2.759   2.778   4.517
   62UNL     C2  434   2.745   3.005   4.548
   62UNL     C3  435   2.742   2.878   4.481
   62UNL     C4  436   2.701   3.038   4.347
   62UNL     C5  437   2.673   3.109   4.217
   62UNL     N6  438   2.717   3.100   4.462
   62UNL     N7  439   2.714   2.902   4.355
   62UNL     H8  440   2.610   3.049   4.150
   62UNL     H9  441   2.767   3.130   4.165
   62UNL    H10  442   2.621   3.204   4.232
   63UNL     H0  443   2.435   3.704   4.303
   63UNL     H1  444   2.435   3.946   4.157
   63UNL     C2  445   2.364   3.786   4.306
   63UNL     C3  446   2.366   3.907   4.231
   63UNL     C4  447   2.196   3.896   4.359
   63UNL     C5  448   2.063   3.934   4.420
   63UNL     N6  449   2.259   3.784   4.385
   63UNL     N7  450   2.258   3.975   4.266
   63UNL     H8  451   1.980   3.903   4.356
   63UNL     H9  452   2.056   4.043   4.435
   63UNL    H10  453   2.048   3.887   4.518
   64UNL     H0  454   2.190   4.216   3.902
   64UNL     H1  455   2.417   4.305   3.758
   64UNL     C2  456   2.291   4.236   3.934
   64UNL     C3  457   2.406   4.281   3.863
   64UNL     C4  458   2.452   4.253   4.068
   64UNL     C5  459   2.529   4.254   4.197
   64UNL     N6  460   2.325   4.219   4.060
   64UNL     N7  461   2.506   4.291   3.948
   64UNL     H8  462   2.507   4.166   4.259
   64UNL     H9  463   2.505   4.344   4.256
   64UNL    H10  464   2.638   4.255   4.180
   65UNL     H0  465   2.189   3.345   4.421
   65UNL     H1  466   2.418   3.182   4.404
   65UNL     C2  467   2.292   3.366   4.446
   65UNL     C3  468   2.409   3.284   4.438
   65UNL     C4  469   2.457   3.475   4.515
   65UNL     C5  470   2.537   3.588   4.574
   65UNL     N6  471   2.328   3.483   4.492
   65UNL     N7  472   2.512   3.354   4.481
   65UNL     H8  473   2.560   3.569   4.680
   65UNL     H9  474   2.483   3.683   4.569
   65UNL    H10  475   2.633   3.601   4.522
   66UNL     H0  476   3.416   4.137   3.462
   66UNL     H1  477   3.415   4.140   3.744
   66UNL     C2  478   3.346   4.093   3.531
   66UNL     C3  479   3.347   4.095   3.674
   66UNL     C4  480   3.179   3.989   3.598
   66UNL     C5  481   3.048   3.913   3.599
   66UNL     N6  482   3.242   4.024   3.489
   66UNL     N7  483   3.240   4.029   3.713
   66UNL     H8  484   3.033   3.854   3.509
   66UNL     H9  485   2.964   3.983   3.608
   66UNL    H10  486   3.042   3.844   3.684
   67UNL     H0  487   2.927   4.414   4.111
   67UNL     H1  488   2.931   4.661   4.247
   67UNL     C2  489   2.855   4.495   4.108
   67UNL     C3  490   2.859   4.620   4.178
   67UNL     C4  491   2.686   4.605   4.056
   67UNL     C5  492   2.553   4.641   3.995
   67UNL     N6  493   2.748   4.491   4.034
   67UNL     N7  494   2.752   4.687   4.144
   67UNL     H8  495   2.540   4.597   3.895
   67UNL     H9  496   2.471   4.605   4.058
   67UNL    H10  497   2.541   4.749   3.983
   68UNL     H0  498   2.925   3.599   4.137
   68UNL     H1  499   2.691   3.526   4.277
   68UNL     C2  500   2.910   3.525   4.214
   68UNL     C3  501   2.792   3.487   4.285
   68UNL     C4  502   2.958   3.371   4.346
   68UNL     C5  503   3.037   3.262   4.416
   68UNL     N6  504   3.010   3.453   4.258
   68UNL     N7  505   2.824   3.390   4.367
   68UNL     H8  506   3.022   3.165   4.367
   68UNL     H9  507   3.005   3.251   4.520
   68UNL    H10  508   3.145   3.282   4.416
   69UNL     H0  509   2.906   3.882   4.003
   69UNL     H1  510   2.676   4.045   4.008
   69UNL     C2  511   2.891   3.984   3.971
   69UNL     C3  512   2.775   4.067   3.972
   69UNL     C4  513   2.938   4.172   3.889
   69UNL     C5  514   3.018   4.280   3.822
   69UNL     N6  515   2.989   4.054   3.919
   69UNL     N7  516   2.806   4.185   3.922
   69UNL     H8  517   2.986   4.380   3.855
   69UNL     H9  518   3.008   4.276   3.713
   69UNL    H10  519   3.126   4.272   3.845
   70UNL     H0  520   3.271   3.490   3.896
   70UNL     H1  521   3.269   3.734   3.755
   70UNL     C2  522   3.249   3.590   3.929
   70UNL     C3  523   3.248   3.715   3.859
   70UNL     C4  524   3.198   3.745   4.062
   70UNL     C5  525   3.163   3.813   4.192
   70UNL     N6  526   3.216   3.616   4.053
   70UNL     N7  527   3.215   3.811   3.943
   70UNL     H8  528   3.129   3.916   4.176
   70UNL     H9  529   3.250   3.817   4.259
   70UNL    H10  530   3.083   3.760   4.246
   71UNL     H0  531   1.697   4.222   4.100
   71UNL     H1  532   1.924   4.304   4.246
   71UNL     C2  533   1.798   4.184   4.100
   71UNL     C3  534   1.913   4.224   4.173
   71UNL     C4  535   1.958   4.059   4.048
   71UNL     C5  536   2.034   3.946   3.984
   71UNL     N6  537   1.831   4.083   4.023
   71UNL     N7  538   2.013   4.145   4.139
   71UNL     H8  539   1.999   3.924   3.883
   71UNL     H9  540   2.141   3.970   3.977
   71UNL    H10  541   2.025   3.854   4.043
   72UNL     H0  542   3.405   3.608   4.656
   72UNL     H1  543   3.174   3.528   4.515
   72UNL     C2  544   3.391   3.585   4.551
   72UNL     C3  545   3.275   3.544   4.479
   72UNL     C4  546   3.441   3.561   4.349
   72UNL     C5  547   3.524   3.563   4.223
   72UNL     N6  548   3.491   3.591   4.467
   72UNL     N7  549   3.308   3.530   4.352
   72UNL     H8  550   3.479   3.502   4.143
   72UNL     H9  551   3.625   3.524   4.241
   72UNL    H10  552   3.533   3.665   4.184
   73Zn      Zn  553   5.629   2.259   0.305
   74Zn      Zn  554   5.644   1.213   0.889
   75Zn      Zn  555   5.155   1.557   0.914
   76Zn      Zn  556   0.241   1.921   0.295
   77Zn      Zn  557   0.252   1.400   0.596
   78Zn      Zn  558   5.146   2.072   0.608
   79UNL     H0  559   5.220   1.824   1.074
   79UNL     H1  560   5.220   1.826   1.356
   79UNL     C2  561   5.202   1.743   1.144
   79UNL     C3  562   5.202   1.746   1.286
   79UNL     C4  563   5.158   1.551   1.213
   79UNL     C5  564   5.129   1.403   1.214
   79UNL     N6  565   5.174   1.622   1.103
   79UNL     N7  566   5.174   1.624   1.328
   79UNL     H8  567   5.077   1.371   1.123
   79UNL     H9  568   5.067   1.375   1.300
   79UNL    H10  569   5.222   1.345   1.219
   80UNL     H0  570   5.708   0.949   1.049
   80UNL     H1  571   5.703   0.700   0.915
   80UNL     C2  572   5.689   0.925   0.945
   80UNL     C3  573   5.686   0.799   0.876
   80UNL     C4  574   5.645   0.957   0.742
   80UNL     C5  575   5.617   1.031   0.614
   80UNL     N6  576   5.661   1.018   0.857
   80UNL     N7  577   5.658   0.821   0.750
   80UNL     H8  578   5.555   0.972   0.545
   80UNL     H9  579   5.711   1.054   0.562
   80UNL    H10  580   5.564   1.125   0.631
   81UNL     H0  581   5.363   1.608   0.689
   81UNL     H1  582   5.372   1.854   0.553
   81UNL     C2  583   5.295   1.692   0.696
   81UNL     C3  584   5.302   1.816   0.626
   81UNL     C4  585   5.133   1.806   0.757
   81UNL     C5  586   5.004   1.848   0.821
   81UNL     N6  587   5.193   1.692   0.778
   81UNL     N7  588   5.198   1.886   0.666
   81UNL     H8  589   4.919   1.818   0.759
   81UNL     H9  590   4.998   1.957   0.835
   81UNL    H10  591   4.991   1.804   0.921
   82UNL     H0  592   5.120   2.148   0.307
   82UNL     H1  593   5.345   2.232   0.159
   82UNL     C2  594   5.222   2.164   0.338
   82UNL     C3  595   5.336   2.207   0.264
   82UNL     C4  596   5.386   2.175   0.467
   82UNL     C5  597   5.465   2.171   0.595
   82UNL     N6  598   5.258   2.143   0.462
   82UNL     N7  599   5.438   2.213   0.347
   82UNL     H8  600   5.445   2.080   0.654
   82UNL     H9  601   5.441   2.257   0.658
   82UNL    H10  602   5.573   2.172   0.577
   83UNL     H0  603   5.132   1.262   0.814
   83UNL     H1  604   5.363   1.100   0.798
   83UNL     C2  605   5.235   1.283   0.839
   83UNL     C3  606   5.353   1.202   0.832
   83UNL     C4  607   5.401   1.393   0.908
   83UNL     C5  608   5.480   1.506   0.968
   83UNL     N6  609   5.271   1.401   0.886
   83UNL     N7  610   5.455   1.272   0.875
   83UNL     H8  611   5.502   1.489   1.074
   83UNL     H9  612   5.427   1.602   0.960
   83UNL    H10  613   5.577   1.519   0.917
   84UNL     H0  614   2.432   4.834   4.657
   84UNL     H1  615   0.474   2.062   0.133
   84UNL     C2  616   2.365   4.790   4.729
   84UNL     C3  617   0.403   2.016   0.065
   84UNL     C4  618   2.198   4.685   4.800
   84UNL     C5  619   2.067   4.609   4.798
   84UNL     N6  620   2.261   4.720   4.690
   84UNL     N7  621   0.298   1.950   0.108
   84UNL     H8  622   2.054   4.550   4.707
   84UNL     H9  623   1.983   4.679   4.805
   84UNL    H10  624   0.097   1.764   0.076
   85UNL     H0  625   5.868   2.322   0.501
   85UNL     H1  626   5.881   2.570   0.634
   85UNL     C2  627   5.799   2.405   0.497
   85UNL     C3  628   5.807   2.530   0.565
   85UNL     C4  629   5.632   2.518   0.446
   85UNL     C5  630   5.499   2.556   0.384
   85UNL     N6  631   5.691   2.402   0.424
   85UNL     N7  632   5.700   2.599   0.532
   85UNL     H8  633   5.486   2.511   0.285
   85UNL     H9  634   5.417   2.522   0.447
   85UNL    H10  635   5.490   2.664   0.371
   86UNL     H0  636   5.869   1.520   0.534
   86UNL     H1  637   5.635   1.444   0.671
   86UNL     C2  638   5.854   1.446   0.610
   86UNL     C3  639   5.736   1.406   0.680
   86UNL     C4  640   0.016   1.291   0.743
   86UNL     C5  641   0.095   1.183   0.813
   86UNL     N6  642   0.068   1.374   0.655
   86UNL     N7  643   5.768   1.309   0.763
   86UNL     H8  644   0.081   1.086   0.763
   86UNL     H9  645   0.062   1.171   0.917
   86UNL    H10  646   0.202   1.204   0.814
   87UNL     H0  647   5.855   1.807   0.401
   87UNL     H1  648   5.623   1.968   0.403
   87UNL     C2  649   5.839   1.909   0.368
   87UNL     C3  650   5.723   1.991   0.368
   87UNL     C4  651   5.885   2.097   0.285
   87UNL     C5  652   0.079   2.205   0.218
   87UNL     N6  653   0.050   1.980   0.317
   87UNL     N7  654   5.752   2.108   0.317
   87UNL     H8  655   0.048   2.305   0.251
   87UNL     H9  656   0.068   2.200   0.109
   87UNL    H10  657   0.187   2.196   0.239
   88UNL     H0  658   0.324   1.408   0.289
   88UNL     H1  659   0.317   1.651   0.147
   88UNL     C2  660   0.303   1.509   0.322
   88UNL     C3  661   0.299   1.632   0.252
   88UNL     C4  662   0.254   1.664   0.455
   88UNL     C5  663   0.222   1.733   0.585
   88UNL     N6  664   0.272   1.534   0.447
   88UNL     N7  665   0.268   1.729   0.335
   88UNL     H8  666   0.192   1.838   0.569
   88UNL     H9  667   0.309   1.734   0.652
   88UNL    H10  668   0.140   1.684   0.639
   89UNL     H0  669   4.646   2.152   0.497
   89UNL     H1  670   4.873   2.228   0.647
   89UNL     C2  671   4.746   2.112   0.499
   89UNL     C3  672   4.862   2.149   0.574
   89UNL     C4  673   4.905   1.984   0.449
   89UNL     C5  674   4.980   1.870   0.385
   89UNL     N6  675   4.779   2.010   0.423
   89UNL     N7  676   4.960   2.068   0.542
   89UNL     H8  677   4.944   1.848   0.283
   89UNL     H9  678   5.087   1.891   0.378
   89UNL    H10  679   4.968   1.778   0.444
   90UNL     H0  680   0.463   1.524   1.053
   90UNL     H1  681   0.231   1.452   0.910
   90UNL     C2  682   0.449   1.503   0.947
   90UNL     C3  683   0.332   1.466   0.874
   90UNL     C4  684   0.499   1.481   0.745
   90UNL     C5  685   0.582   1.482   0.619
   90UNL     N6  686   0.550   1.508   0.863
   90UNL     N7  687   0.365   1.453   0.747
   90UNL     H8  688   0.536   1.422   0.539
   90UNL     H9  689   0.683   1.441   0.637
   90UNL    H10  690   0.593   1.584   0.580
   91Zn      Zn  691   5.146   1.563   1.513
   92Zn      Zn  692   5.156   0.510   2.092
   93Zn      Zn  693   4.661   0.854   2.110
   94Zn      Zn  694   5.636   1.215   1.493
   95Zn      Zn  695   5.643   0.702   1.806
   96Zn      Zn  696   4.658   1.372   1.804
   97UNL     H0  697   4.716   1.127   2.261
   97UNL     H1  698   4.717   1.134   2.543
   97UNL     C2  699   4.700   1.047   2.332
   97UNL     C3  700   4.700   1.053   2.475
   97UNL     C4  701   4.661   0.856   2.405
   97UNL     C5  702   4.637   0.707   2.409
   97UNL     N6  703   4.674   0.924   2.294
   97UNL     N7  704   4.675   0.931   2.518
   97UNL     H8  705   4.582   0.671   2.321
   97UNL     H9  706   4.578   0.678   2.498
   97UNL    H10  707   4.732   0.652   2.413
   98UNL     H0  708   5.219   0.242   2.245
   98UNL     H1  709   3.246   5.545   2.109
   98UNL     C2  710   5.199   0.219   2.141
   98UNL     C3  711   5.193   0.095   2.071
   98UNL     C4  712   5.156   0.254   1.939
   98UNL     C5  713   5.131   0.331   1.811
   98UNL     N6  714   5.174   0.314   2.054
   98UNL     N7  715   5.166   0.118   1.944
   98UNL     H8  716   5.072   0.272   1.740
   98UNL     H9  717   5.225   0.357   1.762
   98UNL    H10  718   5.077   0.425   1.829
   99UNL     H0  719   4.886   0.919   1.907
   99UNL     H1  720   4.888   1.158   1.757
   99UNL     C2  721   4.815   1.001   1.907
   99UNL     C3  722   4.818   1.121   1.830
   99UNL     C4  723   4.646   1.110   1.957
   99UNL     C5  724   4.514   1.150   2.017
   99UNL     N6  725   4.710   0.998   1.985
   99UNL     N7  726   4.710   1.188   1.864
   99UNL     H8  727   4.432   1.122   1.950
   99UNL     H9  728   4.507   1.258   2.035
   99UNL    H10  729   4.496   1.101   2.114
  100UNL     H0  730   4.634   1.463   1.512
  100UNL     H1  731   4.862   1.542   1.366
  100UNL     C2  732   4.736   1.476   1.543
  100UNL     C3  733   4.852   1.515   1.471
  100UNL     C4  734   4.900   1.480   1.674
  100UNL     C5  735   4.979   1.474   1.802
  100UNL     N6  736   4.772   1.450   1.667
  100UNL     N7  737   4.954   1.518   1.554
  100UNL     H8  738   4.957   1.385   1.860
  100UNL     H9  739   4.958   1.562   1.864
  100UNL    H10  740   5.087   1.473   1.783
  101UNL     H0  741   4.649   0.555   2.021
  101UNL     H1  742   4.883   0.400   2.003
  101UNL     C2  743   4.751   0.579   2.046
  101UNL     C3  744   4.871   0.501   2.037
  101UNL     C4  745   4.915   0.692   2.114
  101UNL     C5  746   4.990   0.808   2.174
  101UNL     N6  747   4.785   0.697   2.092
  101UNL     N7  748   4.972   0.573   2.080
  101UNL     H8  749   5.008   0.791   2.281
  101UNL     H9  750   4.936   0.903   2.165
  101UNL    H10  751   5.088   0.823   2.126
  102UNL     H0  752   5.861   1.364   1.051
  102UNL     H1  753   5.864   1.365   1.333
  102UNL     C2  754   5.792   1.318   1.121
  102UNL     C3  755   5.795   1.320   1.263
  102UNL     C4  756   5.627   1.212   1.188
  102UNL     C5  757   5.497   1.136   1.191
  102UNL     N6  758   5.689   1.248   1.078
  102UNL     N7  759   5.690   1.252   1.303
  102UNL     H8  760   5.480   1.080   1.098
  102UNL     H9  761   5.412   1.204   1.204
  102UNL    H10  762   5.493   1.064   1.273
  103UNL     H0  763   5.381   1.633   1.710
  103UNL     H1  764   5.387   1.881   1.844
  103UNL     C2  765   5.310   1.715   1.706
  103UNL     C3  766   5.315   1.840   1.775
  103UNL     C4  767   5.141   1.824   1.653
  103UNL     C5  768   5.009   1.861   1.591
  103UNL     N6  769   5.203   1.710   1.632
  103UNL     N7  770   5.208   1.907   1.739
  103UNL     H8  771   4.996   1.817   1.491
  103UNL     H9  772   4.927   1.826   1.654
  103UNL    H10  773   4.998   1.970   1.579
  104UNL     H0  774   5.366   0.829   1.743
  104UNL     H1  775   5.135   0.748   1.883
  104UNL     C2  776   5.352   0.753   1.819
  104UNL     C3  777   5.236   0.711   1.890
  104UNL     C4  778   5.404   0.596   1.947
  104UNL     C5  779   5.486   0.488   2.014
  104UNL     N6  780   5.454   0.681   1.860
  104UNL     N7  781   5.270   0.612   1.970
  104UNL     H8  782   5.468   0.390   1.968
  104UNL     H9  783   5.462   0.481   2.121
  104UNL    H10  784   5.594   0.508   2.007
  105UNL     H0  785   5.368   1.104   1.608
  105UNL     H1  786   5.139   1.269   1.623
  105UNL     C2  787   5.353   1.206   1.577
  105UNL     C3  788   5.238   1.291   1.584
  105UNL     C4  789   5.398   1.394   1.494
  105UNL     C5  790   5.478   1.502   1.424
  105UNL     N6  791   5.449   1.276   1.522
  105UNL     N7  792   5.267   1.408   1.532
  105UNL     H8  793   5.447   1.602   1.456
  105UNL     H9  794   5.464   1.495   1.316
  105UNL    H10  795   5.585   1.494   1.445
  106UNL     H0  796   5.709   0.701   1.500
  106UNL     H1  797   5.701   0.941   1.352
  106UNL     C2  798   5.688   0.802   1.531
  106UNL     C3  799   5.683   0.924   1.458
  106UNL     C4  800   5.642   0.960   1.661
  106UNL     C5  801   5.613   1.032   1.791
  106UNL     N6  802   5.659   0.830   1.656
  106UNL     N7  803   5.654   1.023   1.540
  106UNL     H8  804   5.576   1.134   1.775
  106UNL     H9  805   5.705   1.039   1.852
  106UNL    H10  806   5.537   0.980   1.851
  107UNL     H0  807   4.157   1.455   1.702
  107UNL     H1  808   4.384   1.527   1.852
  107UNL     C2  809   4.257   1.414   1.701
  107UNL     C3  810   4.373   1.450   1.777
  107UNL     C4  811   4.416   1.289   1.647
  107UNL     C5  812   4.491   1.177   1.579
  107UNL     N6  813   4.290   1.316   1.621
  107UNL     N7  814   4.472   1.371   1.741
  107UNL     H8  815   4.455   1.159   1.477
  107UNL     H9  816   4.598   1.200   1.572
  107UNL    H10  817   4.480   1.083   1.634
  108UNL     H0  818   5.868   0.833   2.257
  108UNL     H1  819   5.633   0.759   2.119
  108UNL     C2  820   5.851   0.812   2.153
  108UNL     C3  821   5.733   0.775   2.082
  108UNL     C4  822   0.011   0.790   1.950
  108UNL     C5  823   0.091   0.792   1.822
  108UNL     N6  824   0.064   0.818   2.067
  108UNL     N7  825   5.764   0.762   1.955
  108UNL     H8  826   0.043   0.734   1.743
  108UNL     H9  827   0.192   0.750   1.837
  108UNL    H10  828   0.102   0.894   1.784
  109Zn      Zn  829   4.659   0.873   2.709
  110Zn      Zn  830   2.705   5.373   3.294
  111Zn      Zn  831   4.178   0.170   3.310
  112Zn      Zn  832   5.149   0.530   2.691
  113Zn      Zn  833   5.157   0.009   2.996
  114Zn      Zn  834   4.166   0.689   3.004
  115UNL     H0  835   4.229   0.437   3.468
  115UNL     H1  836   4.228   0.441   3.750
  115UNL     C2  837   4.211   0.356   3.538
  115UNL     C3  838   4.212   0.360   3.680
  115UNL     C4  839   4.172   0.164   3.607
  115UNL     C5  840   4.147   0.015   3.609
  115UNL     N6  841   4.186   0.234   3.497
  115UNL     N7  842   4.186   0.238   3.722
  115UNL     H8  843   2.132   5.531   3.520
  115UNL     H9  844   2.125   5.536   3.696
  115UNL    H10  845   2.280   5.510   3.613
  116UNL     H0  846   2.766   5.109   3.452
  116UNL     H1  847   2.758   4.861   3.318
  116UNL     C2  848   2.746   5.086   3.348
  116UNL     C3  849   2.742   4.961   3.280
  116UNL     C4  850   2.701   5.119   3.146
  116UNL     C5  851   2.673   5.193   3.018
  116UNL     N6  852   2.718   5.180   3.261
  116UNL     N7  853   2.713   4.983   3.153
  116UNL     H8  854   2.612   5.134   2.948
  116UNL     H9  855   2.767   5.218   2.967
  116UNL    H10  856   2.619   5.287   3.035
  117UNL     H0  857   4.400   0.238   3.102
  117UNL     H1  858   4.397   0.479   2.955
  117UNL     C2  859   4.328   0.319   3.104
  117UNL     C3  860   4.329   0.440   3.029
  117UNL     C4  861   4.159   0.428   3.158
  117UNL     C5  862   4.027   0.466   3.219
  117UNL     N6  863   4.224   0.316   3.184
  117UNL     N7  864   4.221   0.507   3.065
  117UNL     H8  865   3.944   0.434   3.155
  117UNL     H9  866   4.019   0.574   3.232
  117UNL    H10  867   4.012   0.420   3.318
  118UNL     H0  868   4.153   0.752   2.700
  118UNL     H1  869   4.381   0.836   2.557
  118UNL     C2  870   4.254   0.770   2.733
  118UNL     C3  871   4.370   0.812   2.662
  118UNL     C4  872   4.415   0.785   2.867
  118UNL     C5  873   4.491   0.786   2.997
  118UNL     N6  874   4.288   0.753   2.859
  118UNL     N7  875   4.470   0.821   2.747
  118UNL     H8  876   4.471   0.696   3.057
  118UNL     H9  877   4.464   0.873   3.057
  118UNL    H10  878   4.600   0.789   2.981
  119UNL     H0  879   2.196   5.418   3.225
  119UNL     H1  880   2.426   5.254   3.219
  119UNL     C2  881   2.299   5.439   3.251
  119UNL     C3  882   2.416   5.358   3.249
  119UNL     C4  883   4.426   0.001   3.318
  119UNL     C5  884   4.504   0.118   3.374
  119UNL     N6  885   4.297   0.008   3.292
  119UNL     N7  886   2.519   5.429   3.290
  119UNL     H8  887   4.527   0.101   3.480
  119UNL     H9  888   4.449   0.212   3.366
  119UNL    H10  889   4.599   0.132   3.321
  120UNL     H0  890   5.362   0.684   2.244
  120UNL     H1  891   5.370   0.688   2.526
  120UNL     C2  892   5.295   0.637   2.315
  120UNL     C3  893   5.301   0.640   2.457
  120UNL     C4  894   5.136   0.526   2.386
  120UNL     C5  895   5.008   0.445   2.392
  120UNL     N6  896   5.195   0.562   2.275
  120UNL     N7  897   5.199   0.569   2.500
  120UNL     H8  898   4.996   0.382   2.303
  120UNL     H9  899   4.921   0.511   2.400
  120UNL    H10  900   5.005   0.379   2.480
  121UNL     H0  901   4.887   0.944   2.914
  121UNL     H1  902   4.890   1.193   3.048
  121UNL     C2  903   4.816   1.026   2.910
  121UNL     C3  904   4.819   1.151   2.978
  121UNL     C4  905   4.648   1.136   2.853
  121UNL     C5  906   4.516   1.171   2.788
  121UNL     N6  907   4.710   1.022   2.833
  121UNL     N7  908   4.713   1.219   2.941
  121UNL     H8  909   4.505   1.123   2.690
  121UNL     H9  910   4.433   1.137   2.851
  121UNL    H10  911   4.505   1.279   2.772
  122UNL     H0  912   4.885   0.138   2.941
  122UNL     H1  913   4.652   0.059   3.078
  122UNL     C2  914   4.870   0.062   3.016
  122UNL     C3  915   4.753   0.021   3.086
  122UNL     C4  916   2.958   5.455   3.145
  122UNL     C5  917   3.039   5.347   3.213
  122UNL     N6  918   3.009   5.539   3.058
  122UNL     N7  919   2.824   5.472   3.166
  122UNL     H8  920   3.017   5.248   3.170
  122UNL     H9  921   3.016   5.342   3.320
  122UNL    H10  922   3.147   5.362   3.203
  123UNL     H0  923   4.883   0.412   2.808
  123UNL     H1  924   4.651   0.573   2.818
  123UNL     C2  925   4.867   0.515   2.776
  123UNL     C3  926   4.750   0.597   2.780
  123UNL     C4  927   4.910   0.703   2.694
  123UNL     C5  928   4.988   0.813   2.627
  123UNL     N6  929   4.963   0.586   2.723
  123UNL     N7  930   4.778   0.714   2.729
  123UNL     H8  931   4.954   0.912   2.659
  123UNL     H9  932   4.975   0.807   2.518
  123UNL    H10  933   5.095   0.808   2.649
  124UNL     H0  934   5.227   0.022   2.693
  124UNL     H1  935   5.221   0.266   2.552
  124UNL     C2  936   5.206   0.123   2.726
  124UNL     C3  937   5.202   0.247   2.656
  124UNL     C4  938   5.157   0.278   2.860
  124UNL     C5  939   5.126   0.345   2.991
  124UNL     N6  940   5.175   0.148   2.851
  124UNL     N7  941   5.171   0.343   2.740
  124UNL     H8  942   5.088   0.447   2.977
  124UNL     H9  943   5.216   0.351   3.054
  124UNL    H10  944   5.051   0.290   3.049
  125UNL     H0  945   3.660   0.756   2.899
  125UNL     H1  946   3.887   0.837   3.045
  125UNL     C2  947   3.761   0.717   2.900
  125UNL     C3  948   3.876   0.758   2.973
  125UNL     C4  949   3.921   0.593   2.848
  125UNL     C5  950   3.998   0.480   2.785
  125UNL     N6  951   3.794   0.616   2.823
  125UNL     N7  952   3.976   0.679   2.940
  125UNL     H8  953   3.962   0.457   2.684
  125UNL     H9  954   4.104   0.504   2.777
  125UNL    H10  955   3.988   0.388   2.844
  126UNL     H0  956   5.366   0.140   3.454
  126UNL     H1  957   5.135   0.062   3.312
  126UNL     C2  958   5.352   0.118   3.349
  126UNL     C3  959   5.236   0.078   3.276
  126UNL     C4  960   5.403   0.095   3.148
  126UNL     C5  961   5.486   0.097   3.022
  126UNL     N6  962   5.452   0.124   3.265
  126UNL     N7  963   5.269   0.064   3.150
  126UNL     H8  964   5.440   0.038   2.941
  126UNL     H9  965   5.586   0.056   3.039
  126UNL    H10  966   5.497   0.199   2.984
  127Zn      Zn  967   4.164   0.175   3.910
  128Zn      Zn  968   2.210   4.675   4.502
  129Zn      Zn  969   1.720   5.028   4.513
  130Zn      Zn  970   2.692   5.376   3.896
  131Zn      Zn  971   2.701   4.865   4.212
  132Zn      Zn  972   1.709   5.544   4.209
  133UNL     H0  973   1.790   5.289   4.672
  133UNL     H1  974   5.713   2.516   0.148
  133UNL     C2  975   1.770   5.210   4.744
  133UNL     C3  976   5.693   2.434   0.080
  133UNL     C4  977   5.647   2.242   0.006
  133UNL     C5  978   5.617   2.094   0.002
  133UNL     N6  979   1.739   5.089   4.704
  133UNL     N7  980   5.663   2.314   0.122
  133UNL     H8  981   1.640   4.841   4.717
  133UNL     H9  982   5.554   2.063   0.087
  133UNL    H10  983   5.709   2.035   0.007
  134UNL     H0  984   2.279   4.406   4.651
  134UNL     H1  985   2.276   4.160   4.512
  134UNL     C2  986   2.259   4.383   4.547
  134UNL     C3  987   2.258   4.260   4.475
  134UNL     C4  988   2.214   4.420   4.345
  134UNL     C5  989   2.186   4.497   4.219
  134UNL     N6  990   2.230   4.479   4.462
  134UNL     N7  991   2.229   4.284   4.349
  134UNL     H8  992   2.126   4.438   4.149
  134UNL     H9  993   2.279   4.525   4.168
  134UNL    H10  994   2.130   4.590   4.239
  135UNL     H0  995   1.945   5.092   4.299
  135UNL     H1  996   1.943   5.335   4.156
  135UNL     C2  997   1.874   5.174   4.303
  135UNL     C3  998   1.875   5.296   4.230
  135UNL     C4  999   1.706   5.283   4.359
  135UNL     C5 1000   1.575   5.321   4.423
  135UNL     N6 1001   1.770   5.171   4.383
  135UNL     N7 1002   1.768   5.364   4.267
  135UNL     H8 1003   1.490   5.291   4.360
  135UNL     H9 1004   1.568   5.429   4.440
  135UNL    H10 1005   1.561   5.272   4.520
  136UNL     H0 1006   3.656   0.058   3.910
  136UNL     H1 1007   3.883   0.142   3.764
  136UNL     C2 1008   3.758   0.076   3.942
  136UNL     C3 1009   3.873   0.118   3.869
  136UNL     C4 1010   3.920   0.090   4.073
  136UNL     C5 1011   3.998   0.090   4.202
  136UNL     N6 1012   3.793   0.057   4.067
  136UNL     N7 1013   3.974   0.126   3.953
  136UNL     H8 1014   3.977   0.001   4.263
  136UNL     H9 1015   3.974   0.178   4.262
  136UNL    H10 1016   4.106   0.091   4.184
  137UNL     H0 1017   1.700   4.732   4.414
  137UNL     H1 1018   1.929   4.567   4.403
  137UNL     C2 1019   1.803   4.752   4.441
  137UNL     C3 1020   1.919   4.670   4.436
  137UNL     C4 1021   1.967   4.860   4.512
  137UNL     C5 1022   2.047   4.973   4.573
  137UNL     N6 1023   1.839   4.869   4.487
  137UNL     N7 1024   2.022   4.738   4.481
  137UNL     H8 1025   2.069   4.953   4.679
  137UNL     H9 1026   1.993   5.069   4.568
  137UNL    H10 1027   2.143   4.987   4.522
  138UNL     H0 1028   2.912   5.529   3.453
  138UNL     H1 1029   2.918   5.528   3.735
  138UNL     C2 1030   2.845   5.482   3.523
  138UNL     C3 1031   2.849   5.482   3.665
  138UNL     C4 1032   2.682   5.373   3.591
  138UNL     C5 1033   2.553   5.295   3.595
  138UNL     N6 1034   2.743   5.411   3.481
  138UNL     N7 1035   2.745   5.413   3.706
  138UNL     H8 1036   2.540   5.232   3.506
  138UNL     H9 1037   2.466   5.362   3.602
  138UNL    H10 1038   2.548   5.228   3.682
  139UNL     H0 1039   4.396   0.242   4.113
  139UNL     H1 1040   4.406   0.492   4.245
  139UNL     C2 1041   4.327   0.325   4.109
  139UNL     C3 1042   4.334   0.451   4.176
  139UNL     C4 1043   4.160   0.436   4.054
  139UNL     C5 1044   4.028   0.474   3.991
  139UNL     N6 1045   4.220   0.321   4.033
  139UNL     N7 1046   4.227   0.519   4.140
  139UNL     H8 1047   4.014   0.426   3.893
  139UNL     H9 1048   3.945   0.443   4.056
  139UNL    H10 1049   4.020   0.582   3.975
  140UNL     H0 1050   2.424   4.990   4.146
  140UNL     H1 1051   2.192   4.909   4.286
  140UNL     C2 1052   2.410   4.914   4.223
  140UNL     C3 1053   2.294   4.872   4.294
  140UNL     C4 1054   2.462   4.758   4.353
  140UNL     C5 1055   2.543   4.651   4.420
  140UNL     N6 1056   2.512   4.843   4.266
  140UNL     N7 1057   2.327   4.775   4.376
  140UNL     H8 1058   2.526   4.553   4.374
  140UNL     H9 1059   2.518   4.642   4.526
  140UNL    H10 1060   2.651   4.671   4.415
  141UNL     H0 1061   2.425   5.267   4.014
  141UNL     H1 1062   2.196   5.431   4.025
  141UNL     C2 1063   2.410   5.369   3.981
  141UNL     C3 1064   2.294   5.452   3.986
  141UNL     C4 1065   4.417   0.005   3.896
  141UNL     C5 1066   4.495   0.113   3.825
  141UNL     N6 1067   2.506   5.438   3.925
  141UNL     N7 1068   4.286   0.019   3.933
  141UNL     H8 1069   4.464   0.213   3.857
  141UNL     H9 1070   4.480   0.106   3.717
  141UNL    H10 1071   4.603   0.106   3.845
  142UNL     H0 1072   2.769   4.863   3.906
  142UNL     H1 1073   2.758   5.102   3.757
  142UNL     C2 1074   2.747   4.964   3.937
  142UNL     C3 1075   2.741   5.086   3.862
  142UNL     C4 1076   2.699   5.123   4.066
  142UNL     C5 1077   2.669   5.195   4.195
  142UNL     N6 1078   2.717   4.993   4.061
  142UNL     N7 1079   2.711   5.184   3.944
  142UNL     H8 1080   2.632   5.297   4.178
  142UNL     H9 1081   2.760   5.202   4.257
  142UNL    H10 1082   2.592   5.143   4.254
  143UNL     H0 1083   3.163   0.051   4.109
  143UNL     H1 1084   3.388   0.132   4.259
  143UNL     C2 1085   3.265   0.015   4.108
  143UNL     C3 1086   3.379   0.055   4.183
  143UNL     C4 1087   1.466   5.446   4.052
  143UNL     C5 1088   1.546   5.338   3.983
  143UNL     N6 1089   1.339   5.469   4.026
  143UNL     N7 1090   1.518   5.530   4.147
  143UNL     H8 1091   1.514   5.322   3.880
  143UNL     H9 1092   1.652   5.363   3.981
  143UNL    H10 1093   1.536   5.242   4.036
  144UNL     H0 1094   2.928   4.999   4.662
  144UNL     H1 1095   2.692   4.924   4.525
  144UNL     C2 1096   2.911   4.977   4.557
  144UNL     C3 1097   2.793   4.939   4.488
  144UNL     C4 1098   2.957   4.953   4.355
  144UNL     C5 1099   3.036   4.955   4.226
  144UNL     N6 1100   3.010   4.982   4.472
  144UNL     N7 1101   2.823   4.925   4.361
  144UNL     H8 1102   2.987   4.896   4.147
  144UNL     H9 1103   3.137   4.914   4.240
  144UNL    H10 1104   3.046   5.057   4.188
  145Zn      Zn 1105   5.147   3.645   0.310
  146Zn      Zn 1106   5.156   2.600   0.889
  147Zn      Zn 1107   4.662   2.941   0.905
  148Zn      Zn 1108   5.635   3.295   0.291
  149Zn      Zn 1109   5.651   2.779   0.600
  150Zn      Zn 1110   4.653   3.461   0.605
  151UNL     H0 1111   4.717   3.210   1.062
  151UNL     H1 1112   4.717   3.215   1.345
  151UNL     C2 1113   4.700   3.129   1.132
  151UNL     C3 1114   4.700   3.134   1.275
  151UNL     C4 1115   4.660   2.938   1.203
  151UNL     C5 1116   4.635   2.789   1.205
  151UNL     N6 1117   4.674   3.007   1.092
  151UNL     N7 1118   4.674   3.012   1.317
  151UNL     H8 1119   4.581   2.755   1.116
  151UNL     H9 1120   4.575   2.760   1.293
  151UNL    H10 1121   4.730   2.734   1.209
  152UNL     H0 1122   5.214   2.337   1.050
  152UNL     H1 1123   5.204   2.088   0.918
  152UNL     C2 1124   5.194   2.313   0.946
  152UNL     C3 1125   5.189   2.187   0.878
  152UNL     C4 1126   5.151   2.345   0.743
  152UNL     C5 1127   5.126   2.419   0.614
  152UNL     N6 1128   5.168   2.406   0.858
  152UNL     N7 1129   5.162   2.208   0.751
  152UNL     H8 1130   5.068   2.360   0.543
  152UNL     H9 1131   5.221   2.446   0.566
  152UNL    H10 1132   5.070   2.512   0.631
  153UNL     H0 1133   4.889   3.011   0.697
  153UNL     H1 1134   4.889   3.254   0.555
  153UNL     C2 1135   4.818   3.092   0.701
  153UNL     C3 1136   4.819   3.215   0.628
  153UNL     C4 1137   4.649   3.201   0.755
  153UNL     C5 1138   4.516   3.237   0.817
  153UNL     N6 1139   4.713   3.088   0.779
  153UNL     N7 1140   4.712   3.282   0.664
  153UNL     H8 1141   4.433   3.210   0.751
  153UNL     H9 1142   4.510   3.345   0.835
  153UNL    H10 1143   4.500   3.187   0.912
  154UNL     H0 1144   4.640   3.525   0.306
  154UNL     H1 1145   4.866   3.610   0.161
  154UNL     C2 1146   4.741   3.543   0.338
  154UNL     C3 1147   4.856   3.586   0.266
  154UNL     C4 1148   4.902   3.559   0.471
  154UNL     C5 1149   4.979   3.559   0.601
  154UNL     N6 1150   4.775   3.525   0.464
  154UNL     N7 1151   4.956   3.596   0.351
  154UNL     H8 1152   4.959   3.470   0.661
  154UNL     H9 1153   4.953   3.648   0.660
  154UNL    H10 1154   5.087   3.561   0.584
  155UNL     H0 1155   4.647   2.640   0.821
  155UNL     H1 1156   4.878   2.479   0.815
  155UNL     C2 1157   4.749   2.662   0.847
  155UNL     C3 1158   4.867   2.582   0.844
  155UNL     C4 1159   4.913   2.776   0.913
  155UNL     C5 1160   4.990   2.893   0.969
  155UNL     N6 1161   4.784   2.782   0.888
  155UNL     N7 1162   4.969   2.654   0.885
  155UNL     H8 1163   5.012   2.877   1.075
  155UNL     H9 1164   4.935   2.987   0.960
  155UNL    H10 1165   5.085   2.908   0.916
  156UNL     H0 1166   3.898   0.670   4.652
  156UNL     H1 1167   5.865   3.445   0.127
  156UNL     C2 1168   3.831   0.625   4.723
  156UNL     C3 1169   5.794   3.399   0.059
  156UNL     C4 1170   3.665   0.518   4.792
  156UNL     C5 1171   3.535   0.442   4.791
  156UNL     N6 1172   3.727   0.555   4.683
  156UNL     N7 1173   5.690   3.332   0.101
  156UNL     H8 1174   3.521   0.384   4.699
  156UNL     H9 1175   3.450   0.511   4.801
  156UNL    H10 1176   5.491   3.145   0.068
  157UNL     H0 1177   5.380   3.714   0.508
  157UNL     H1 1178   5.390   3.965   0.638
  157UNL     C2 1179   5.311   3.797   0.503
  157UNL     C3 1180   5.317   3.923   0.570
  157UNL     C4 1181   5.142   3.907   0.449
  157UNL     C5 1182   5.010   3.943   0.387
  157UNL     N6 1183   5.203   3.792   0.429
  157UNL     N7 1184   5.210   3.990   0.534
  157UNL     H8 1185   4.996   3.897   0.289
  157UNL     H9 1186   4.927   3.911   0.452
  157UNL    H10 1187   5.000   4.052   0.372
  158UNL     H0 1188   5.376   2.906   0.528
  158UNL     H1 1189   5.142   2.832   0.667
  158UNL     C2 1190   5.361   2.832   0.605
  158UNL     C3 1191   5.243   2.794   0.676
  158UNL     C4 1192   5.409   2.678   0.738
  158UNL     C5 1193   5.489   2.571   0.808
  158UNL     N6 1194   5.461   2.760   0.650
  158UNL     N7 1195   5.275   2.697   0.759
  158UNL     H8 1196   5.468   2.472   0.766
  158UNL     H9 1197   5.466   2.568   0.915
  158UNL    H10 1198   5.597   2.587   0.799
  159UNL     H0 1199   5.368   3.186   0.407
  159UNL     H1 1200   5.140   3.351   0.422
  159UNL     C2 1201   5.353   3.288   0.375
  159UNL     C3 1202   5.238   3.373   0.382
  159UNL     C4 1203   5.399   3.475   0.292
  159UNL     C5 1204   5.478   3.583   0.221
  159UNL     N6 1205   5.449   3.357   0.319
  159UNL     N7 1206   5.268   3.489   0.329
  159UNL     H8 1207   5.448   3.683   0.253
  159UNL     H9 1208   5.464   3.576   0.113
  159UNL    H10 1209   5.586   3.575   0.242
  160UNL     H0 1210   5.712   2.783   0.296
  160UNL     H1 1211   5.697   3.024   0.149
  160UNL     C2 1212   5.690   2.884   0.328
  160UNL     C3 1213   5.682   3.006   0.255
  160UNL     C4 1214   5.643   3.041   0.459
  160UNL     C5 1215   5.615   3.111   0.590
  160UNL     N6 1216   5.663   2.911   0.453
  160UNL     N7 1217   5.653   3.104   0.338
  160UNL     H8 1218   5.580   3.214   0.575
  160UNL     H9 1219   5.706   3.116   0.651
  160UNL    H10 1220   5.538   3.060   0.648
  161UNL     H0 1221   4.149   3.526   0.495
  161UNL     H1 1222   4.372   3.604   0.649
  161UNL     C2 1223   4.250   3.487   0.497
  161UNL     C3 1224   4.363   3.526   0.574
  161UNL     C4 1225   4.411   3.365   0.445
  161UNL     C5 1226   4.490   3.255   0.379
  161UNL     N6 1227   4.284   3.389   0.418
  161UNL     N7 1228   4.463   3.448   0.540
  161UNL     H8 1229   4.459   3.236   0.276
  161UNL     H9 1230   4.597   3.279   0.376
  161UNL    H10 1231   4.480   3.160   0.434
  162UNL     H0 1232   5.869   2.915   1.053
  162UNL     H1 1233   5.637   2.834   0.915
  162UNL     C2 1234   5.854   2.892   0.949
  162UNL     C3 1235   5.737   2.851   0.878
  162UNL     C4 1236   0.016   2.869   0.747
  162UNL     C5 1237   0.097   2.872   0.619
  162UNL     N6 1238   0.067   2.900   0.864
  162UNL     N7 1239   5.770   2.837   0.751
  162UNL     H8 1240   0.050   2.812   0.540
  162UNL     H9 1241   0.198   2.832   0.635
  162UNL    H10 1242   0.106   2.974   0.581
  163Zn      Zn 1243   4.658   2.952   1.506
  164Zn      Zn 1244   4.666   1.897   2.094
  165Zn      Zn 1245   4.176   2.246   2.111
  166Zn      Zn 1246   5.150   2.609   1.492
  167Zn      Zn 1247   5.152   2.089   1.801
  168Zn      Zn 1248   4.170   2.762   1.801
  169UNL     H0 1249   4.228   2.517   2.264
  169UNL     H1 1250   4.229   2.522   2.546
  169UNL     C2 1251   4.211   2.436   2.334
  169UNL     C3 1252   4.212   2.441   2.477
  169UNL     C4 1253   4.172   2.245   2.405
  169UNL     C5 1254   4.146   2.096   2.409
  169UNL     N6 1255   4.185   2.314   2.295
  169UNL     N7 1256   4.186   2.319   2.519
  169UNL     H8 1257   4.092   2.061   2.320
  169UNL     H9 1258   4.087   2.068   2.497
  169UNL    H10 1259   4.241   2.041   2.413
  170UNL     H0 1260   4.734   1.629   2.242
  170UNL     H1 1261   4.722   1.383   2.105
  170UNL     C2 1262   4.713   1.607   2.139
  170UNL     C3 1263   4.706   1.483   2.068
  170UNL     C4 1264   4.665   1.643   1.937
  170UNL     C5 1265   4.637   1.721   1.811
  170UNL     N6 1266   4.685   1.701   2.053
  170UNL     N7 1267   4.676   1.506   1.942
  170UNL     H8 1268   4.574   1.664   1.741
  170UNL     H9 1269   4.730   1.747   1.760
  170UNL    H10 1270   4.585   1.816   1.832
  171UNL     H0 1271   4.390   2.305   1.903
  171UNL     H1 1272   4.394   2.545   1.754
  171UNL     C2 1273   4.321   2.388   1.905
  171UNL     C3 1274   4.324   2.508   1.829
  171UNL     C4 1275   4.154   2.501   1.958
  171UNL     C5 1276   4.023   2.543   2.019
  171UNL     N6 1277   4.216   2.388   1.984
  171UNL     N7 1278   4.218   2.578   1.864
  171UNL     H8 1279   3.940   2.511   1.955
  171UNL     H9 1280   4.016   2.652   2.030
  171UNL    H10 1281   4.007   2.500   2.119
  172UNL     H0 1282   4.150   2.837   1.500
  172UNL     H1 1283   4.378   2.922   1.357
  172UNL     C2 1284   4.252   2.854   1.533
  172UNL     C3 1285   4.368   2.897   1.462
  172UNL     C4 1286   4.414   2.865   1.665
  172UNL     C5 1287   4.492   2.862   1.794
  172UNL     N6 1288   4.287   2.832   1.657
  172UNL     N7 1289   4.469   2.903   1.545
  172UNL     H8 1290   4.471   2.771   1.853
  172UNL     H9 1291   4.467   2.949   1.856
  172UNL    H10 1292   4.600   2.863   1.777
  173UNL     H0 1293   4.160   1.946   2.021
  173UNL     H1 1294   4.392   1.788   2.006
  173UNL     C2 1295   4.262   1.969   2.047
  173UNL     C3 1296   4.381   1.890   2.040
  173UNL     C4 1297   4.426   2.081   2.115
  173UNL     C5 1298   4.503   2.197   2.175
  173UNL     N6 1299   4.297   2.086   2.092
  173UNL     N7 1300   4.483   1.961   2.083
  173UNL     H8 1301   4.521   2.180   2.282
  173UNL     H9 1302   4.449   2.292   2.165
  173UNL    H10 1303   4.600   2.212   2.126
  174UNL     H0 1304   5.365   2.757   1.045
  174UNL     H1 1305   5.374   2.758   1.327
  174UNL     C2 1306   5.298   2.710   1.116
  174UNL     C3 1307   5.305   2.712   1.258
  174UNL     C4 1308   5.135   2.603   1.187
  174UNL     C5 1309   5.006   2.526   1.193
  174UNL     N6 1310   5.195   2.640   1.076
  174UNL     N7 1311   5.200   2.644   1.300
  174UNL     H8 1312   4.992   2.463   1.104
  174UNL     H9 1313   4.920   2.594   1.200
  174UNL    H10 1314   5.001   2.460   1.281
  175UNL     H0 1315   4.889   3.024   1.710
  175UNL     H1 1316   4.894   3.273   1.843
  175UNL     C2 1317   4.818   3.106   1.706
  175UNL     C3 1318   4.822   3.231   1.774
  175UNL     C4 1319   4.649   3.215   1.652
  175UNL     C5 1320   4.516   3.250   1.589
  175UNL     N6 1321   4.711   3.101   1.631
  175UNL     N7 1322   4.715   3.298   1.738
  175UNL     H8 1323   4.505   3.205   1.490
  175UNL     H9 1324   4.434   3.214   1.652
  175UNL    H10 1325   4.504   3.358   1.576
  176UNL     H0 1326   4.875   2.220   1.748
  176UNL     H1 1327   4.644   2.138   1.888
  176UNL     C2 1328   4.862   2.143   1.823
  176UNL     C3 1329   4.746   2.100   1.895
  176UNL     C4 1330   4.914   1.986   1.951
  176UNL     C5 1331   4.997   1.878   2.016
  176UNL     N6 1332   4.963   2.071   1.864
  176UNL     N7 1333   4.780   2.002   1.974
  176UNL     H8 1334   4.976   1.780   1.972
  176UNL     H9 1335   4.976   1.872   2.124
  176UNL    H10 1336   5.105   1.896   2.006
  177UNL     H0 1337   4.881   2.491   1.605
  177UNL     H1 1338   4.649   2.651   1.613
  177UNL     C2 1339   4.865   2.593   1.573
  177UNL     C3 1340   4.748   2.675   1.576
  177UNL     C4 1341   4.908   2.781   1.490
  177UNL     C5 1342   4.986   2.890   1.422
  177UNL     N6 1343   4.961   2.664   1.520
  177UNL     N7 1344   4.776   2.792   1.525
  177UNL     H8 1345   4.954   2.990   1.455
  177UNL     H9 1346   4.972   2.885   1.313
  177UNL    H10 1347   5.094   2.884   1.443
  178UNL     H0 1348   5.217   2.096   1.495
  178UNL     H1 1349   5.213   2.339   1.351
  178UNL     C2 1350   5.197   2.197   1.528
  178UNL     C3 1351   5.195   2.321   1.456
  178UNL     C4 1352   5.153   2.355   1.660
  178UNL     C5 1353   5.124   2.425   1.790
  178UNL     N6 1354   5.169   2.224   1.653
  178UNL     N7 1355   5.166   2.419   1.539
  178UNL     H8 1356   5.094   2.529   1.775
  178UNL     H9 1357   5.213   2.425   1.855
  178UNL    H10 1358   5.043   2.376   1.846
  179UNL     H0 1359   3.664   2.840   1.707
  179UNL     H1 1360   3.894   2.918   1.850
  179UNL     C2 1361   3.765   2.800   1.705
  179UNL     C3 1362   3.882   2.839   1.777
  179UNL     C4 1363   3.924   2.676   1.650
  179UNL     C5 1364   3.998   2.563   1.583
  179UNL     N6 1365   3.797   2.700   1.626
  179UNL     N7 1366   3.981   2.760   1.741
  179UNL     H8 1367   3.962   2.543   1.482
  179UNL     H9 1368   4.106   2.585   1.575
  179UNL    H10 1369   3.988   2.470   1.640
  180UNL     H0 1370   5.370   2.222   2.254
  180UNL     H1 1371   5.137   2.146   2.114
  180UNL     C2 1372   5.355   2.199   2.150
  180UNL     C3 1373   5.238   2.161   2.078
  180UNL     C4 1374   5.403   2.175   1.947
  180UNL     C5 1375   5.484   2.176   1.820
  180UNL     N6 1376   5.454   2.204   2.065
  180UNL     N7 1377   5.269   2.146   1.951
  180UNL     H8 1378   5.436   2.118   1.740
  180UNL     H9 1379   5.584   2.134   1.836
  180UNL    H10 1380   5.496   2.278   1.782
  181Zn      Zn 1381   4.164   2.258   2.708
  182Zn      Zn 1382   4.178   1.212   3.299
  183Zn      Zn 1383   3.683   1.554   3.308
  184Zn      Zn 1384   4.656   1.910   2.694
  185Zn      Zn 1385   4.668   1.397   3.006
  186Zn      Zn 1386   3.672   2.075   3.008
  187UNL     H0 1387   3.745   1.821   3.465
  187UNL     H1 1388   3.738   1.828   3.747
  187UNL     C2 1389   3.724   1.741   3.535
  187UNL     C3 1390   3.721   1.747   3.678
  187UNL     C4 1391   3.681   1.550   3.606
  187UNL     C5 1392   3.654   1.402   3.608
  187UNL     N6 1393   3.697   1.619   3.495
  187UNL     N7 1394   3.693   1.625   3.720
  187UNL     H8 1395   3.603   1.368   3.517
  187UNL     H9 1396   3.591   1.375   3.694
  187UNL    H10 1397   3.747   1.345   3.616
  188UNL     H0 1398   4.233   0.946   3.453
  188UNL     H1 1399   4.228   0.698   3.317
  188UNL     C2 1400   4.215   0.922   3.349
  188UNL     C3 1401   4.212   0.798   3.279
  188UNL     C4 1402   4.173   0.957   3.147
  188UNL     C5 1403   4.148   1.033   3.018
  188UNL     N6 1404   4.189   1.017   3.262
  188UNL     N7 1405   4.186   0.821   3.153
  188UNL     H8 1406   4.089   0.974   2.947
  188UNL     H9 1407   4.243   1.057   2.970
  188UNL    H10 1408   4.094   1.126   3.035
  189UNL     H0 1409   3.908   1.624   3.100
  189UNL     H1 1410   3.907   1.868   2.957
  189UNL     C2 1411   3.837   1.706   3.103
  189UNL     C3 1412   3.838   1.828   3.030
  189UNL     C4 1413   3.669   1.814   3.158
  189UNL     C5 1414   3.536   1.851   3.221
  189UNL     N6 1415   3.733   1.702   3.182
  189UNL     N7 1416   3.731   1.895   3.067
  189UNL     H8 1417   3.453   1.822   3.156
  189UNL     H9 1418   3.529   1.959   3.238
  189UNL    H10 1419   3.521   1.801   3.318
  190UNL     H0 1420   3.657   2.139   2.709
  190UNL     H1 1421   3.883   2.223   2.562
  190UNL     C2 1422   3.758   2.157   2.740
  190UNL     C3 1423   3.873   2.199   2.668
  190UNL     C4 1424   3.920   2.172   2.872
  190UNL     C5 1425   3.999   2.172   3.001
  190UNL     N6 1426   3.793   2.138   2.866
  190UNL     N7 1427   3.974   2.208   2.751
  190UNL     H8 1428   3.978   2.084   3.062
  190UNL     H9 1429   3.974   2.261   3.060
  190UNL    H10 1430   4.107   2.173   2.983
  191UNL     H0 1431   3.666   1.253   3.219
  191UNL     H1 1432   3.898   1.092   3.211
  191UNL     C2 1433   3.769   1.275   3.245
  191UNL     C3 1434   3.887   1.195   3.242
  191UNL     C4 1435   3.933   1.387   3.314
  191UNL     C5 1436   4.011   1.503   3.371
  191UNL     N6 1437   3.804   1.394   3.289
  191UNL     N7 1438   3.989   1.266   3.285
  191UNL     H8 1439   4.034   1.485   3.476
  191UNL     H9 1440   3.955   1.598   3.365
  191UNL    H10 1441   4.105   1.519   3.317
  192UNL     H0 1442   4.871   2.070   2.250
  192UNL     H1 1443   4.879   2.066   2.532
  192UNL     C2 1444   4.804   2.021   2.320
  192UNL     C3 1445   4.810   2.020   2.462
  192UNL     C4 1446   4.644   1.908   2.389
  192UNL     C5 1447   4.516   1.828   2.393
  192UNL     N6 1448   4.704   1.947   2.278
  192UNL     N7 1449   4.708   1.949   2.503
  192UNL     H8 1450   4.505   1.765   2.304
  192UNL     H9 1451   4.429   1.894   2.399
  192UNL    H10 1452   4.512   1.762   2.480
  193UNL     H0 1453   4.396   2.325   2.912
  193UNL     H1 1454   4.406   2.575   3.042
  193UNL     C2 1455   4.327   2.408   2.907
  193UNL     C3 1456   4.334   2.534   2.973
  193UNL     C4 1457   4.160   2.519   2.852
  193UNL     C5 1458   4.028   2.556   2.789
  193UNL     N6 1459   4.220   2.404   2.831
  193UNL     N7 1460   4.227   2.602   2.937
  193UNL     H8 1461   4.014   2.508   2.691
  193UNL     H9 1462   3.945   2.524   2.853
  193UNL    H10 1463   4.019   2.664   2.773
  194UNL     H0 1464   4.394   1.510   2.929
  194UNL     H1 1465   4.164   1.441   3.076
  194UNL     C2 1466   4.381   1.438   3.009
  194UNL     C3 1467   4.265   1.402   3.084
  194UNL     C4 1468   4.431   1.288   3.145
  194UNL     C5 1469   4.512   1.182   3.216
  194UNL     N6 1470   4.482   1.368   3.054
  194UNL     N7 1471   4.298   1.308   3.169
  194UNL     H8 1472   4.496   1.083   3.170
  194UNL     H9 1473   4.483   1.174   3.321
  194UNL    H10 1474   4.620   1.202   3.213
  195UNL     H0 1475   4.389   1.799   2.810
  195UNL     H1 1476   4.159   1.962   2.822
  195UNL     C2 1477   4.373   1.901   2.778
  195UNL     C3 1478   4.257   1.985   2.784
  195UNL     C4 1479   4.418   2.088   2.695
  195UNL     C5 1480   4.496   2.197   2.625
  195UNL     N6 1481   4.470   1.971   2.723
  195UNL     N7 1482   4.287   2.101   2.731
  195UNL     H8 1483   4.465   2.297   2.658
  195UNL     H9 1484   4.482   2.191   2.517
  195UNL    H10 1485   4.604   2.190   2.645
  196UNL     H0 1486   4.728   1.395   2.700
  196UNL     H1 1487   4.720   1.636   2.553
  196UNL     C2 1488   4.707   1.497   2.732
  196UNL     C3 1489   4.703   1.619   2.659
  196UNL     C4 1490   4.661   1.655   2.862
  196UNL     C5 1491   4.632   1.726   2.992
  196UNL     N6 1492   4.680   1.525   2.857
  196UNL     N7 1493   4.674   1.717   2.741
  196UNL     H8 1494   4.596   1.829   2.976
  196UNL     H9 1495   4.723   1.732   3.054
  196UNL    H10 1496   4.555   1.675   3.050
  197UNL     H0 1497   3.164   2.133   2.908
  197UNL     H1 1498   3.389   2.213   3.058
  197UNL     C2 1499   3.265   2.096   2.907
  197UNL     C3 1500   3.380   2.136   2.982
  197UNL     C4 1501   3.428   1.978   2.851
  197UNL     C5 1502   3.508   1.870   2.782
  197UNL     N6 1503   3.301   2.001   2.825
  197UNL     N7 1504   3.481   2.061   2.946
  197UNL     H8 1505   3.476   1.854   2.678
  197UNL     H9 1506   3.615   1.894   2.780
  197UNL    H10 1507   3.497   1.774   2.834
  198UNL     H0 1508   4.891   1.528   3.459
  198UNL     H1 1509   4.656   1.454   3.321
  198UNL     C2 1510   4.874   1.507   3.354
  198UNL     C3 1511   4.756   1.470   3.284
  198UNL     C4 1512   4.921   1.485   3.152
  198UNL     C5 1513   5.001   1.487   3.024
  198UNL     N6 1514   4.974   1.514   3.269
  198UNL     N7 1515   4.787   1.456   3.157
  198UNL     H8 1516   4.953   1.428   2.945
  198UNL     H9 1517   5.102   1.447   3.039
  198UNL    H10 1518   5.011   1.589   2.985
  199Zn      Zn 1519   3.668   1.567   3.907
  200Zn      Zn 1520   3.682   0.519   4.494
  201Zn      Zn 1521   3.195   0.868   4.516
  202Zn      Zn 1522   4.161   1.221   3.898
  203Zn      Zn 1523   4.177   0.701   4.199
  204Zn      Zn 1524   3.180   1.377   4.205
  205UNL     H0 1525   3.258   1.132   4.675
  205UNL     H1 1526   5.219   3.909   0.150
  205UNL     C2 1527   3.240   1.053   4.746
  205UNL     C3 1528   5.201   3.827   0.082
  205UNL     C4 1529   5.159   3.634   0.009
  205UNL     C5 1530   5.132   3.485   0.006
  205UNL     N6 1531   3.212   0.931   4.706
  205UNL     N7 1532   5.174   3.705   0.125
  205UNL     H8 1533   3.114   0.682   4.723
  205UNL     H9 1534   5.074   3.453   0.093
  205UNL    H10 1535   5.226   3.428   0.007
  206UNL     H0 1536   3.749   0.255   4.652
  206UNL     H1 1537   3.741   0.006   4.519
  206UNL     C2 1538   3.728   0.231   4.548
  206UNL     C3 1539   3.724   0.106   4.480
  206UNL     C4 1540   3.682   0.263   4.346
  206UNL     C5 1541   3.654   0.338   4.218
  206UNL     N6 1542   3.699   0.325   4.461
  206UNL     N7 1543   3.695   0.127   4.354
  206UNL     H8 1544   3.592   0.279   4.150
  206UNL     H9 1545   3.748   0.361   4.167
  206UNL    H10 1546   3.601   0.432   4.236
  207UNL     H0 1547   3.417   0.930   4.302
  207UNL     H1 1548   3.415   1.171   4.155
  207UNL     C2 1549   3.346   1.011   4.304
  207UNL     C3 1550   3.346   1.133   4.229
  207UNL     C4 1551   3.177   1.120   4.358
  207UNL     C5 1552   3.045   1.157   4.421
  207UNL     N6 1553   3.241   1.008   4.384
  207UNL     N7 1554   3.239   1.199   4.265
  207UNL     H8 1555   2.961   1.126   4.357
  207UNL     H9 1556   3.037   1.266   4.435
  207UNL    H10 1557   3.031   1.110   4.519
  208UNL     H0 1558   3.162   1.448   3.912
  208UNL     H1 1559   3.385   1.538   3.766
  208UNL     C2 1560   3.264   1.466   3.944
  208UNL     C3 1561   3.377   1.512   3.870
  208UNL     C4 1562   3.427   1.479   4.074
  208UNL     C5 1563   3.508   1.477   4.201
  208UNL     N6 1564   3.301   1.445   4.068
  208UNL     N7 1565   3.479   1.519   3.953
  208UNL     H8 1566   3.486   1.390   4.263
  208UNL     H9 1567   3.488   1.568   4.260
  208UNL    H10 1568   3.616   1.475   4.181
  209UNL     H0 1569   3.169   0.569   4.422
  209UNL     H1 1570   3.399   0.406   4.404
  209UNL     C2 1571   3.273   0.590   4.446
  209UNL     C3 1572   3.389   0.509   4.438
  209UNL     C4 1573   3.438   0.699   4.514
  209UNL     C5 1574   3.518   0.813   4.574
  209UNL     N6 1575   3.309   0.708   4.491
  209UNL     N7 1576   3.493   0.578   4.481
  209UNL     H8 1577   3.540   0.795   4.680
  209UNL     H9 1578   3.465   0.908   4.566
  209UNL    H10 1579   3.615   0.825   4.523
  210UNL     H0 1580   4.398   1.362   3.463
  210UNL     H1 1581   4.397   1.364   3.745
  210UNL     C2 1582   4.327   1.317   3.531
  210UNL     C3 1583   4.328   1.319   3.674
  210UNL     C4 1584   4.160   1.214   3.598
  210UNL     C5 1585   4.028   1.139   3.599
  210UNL     N6 1586   4.223   1.249   3.489
  210UNL     N7 1587   4.221   1.254   3.713
  210UNL     H8 1588   4.013   1.079   3.508
  210UNL     H9 1589   3.945   1.210   3.607
  210UNL    H10 1590   4.022   1.069   3.684
  211UNL     H0 1591   3.907   1.630   4.106
  211UNL     H1 1592   3.916   1.877   4.243
  211UNL     C2 1593   3.837   1.712   4.104
  211UNL     C3 1594   3.844   1.837   4.173
  211UNL     C4 1595   3.669   1.824   4.053
  211UNL     C5 1596   3.536   1.862   3.992
  211UNL     N6 1597   3.729   1.710   4.030
  211UNL     N7 1598   3.736   1.905   4.140
  211UNL     H8 1599   3.522   1.819   3.892
  211UNL     H9 1600   3.454   1.827   4.056
  211UNL    H10 1601   3.526   1.971   3.981
  212UNL     H0 1602   3.905   0.832   4.142
  212UNL     H1 1603   3.671   0.755   4.280
  212UNL     C2 1604   3.890   0.756   4.218
  212UNL     C3 1605   3.772   0.716   4.287
  212UNL     C4 1606   3.938   0.598   4.346
  212UNL     C5 1607   4.017   0.489   4.413
  212UNL     N6 1608   3.990   0.682   4.260
  212UNL     N7 1609   3.804   0.617   4.368
  212UNL     H8 1610   3.996   0.392   4.368
  212UNL     H9 1611   3.993   0.482   4.520
  212UNL    H10 1612   4.126   0.505   4.406
  213UNL     H0 1613   3.889   1.109   4.007
  213UNL     H1 1614   3.661   1.275   4.018
  213UNL     C2 1615   3.874   1.211   3.975
  213UNL     C3 1616   3.760   1.296   3.980
  213UNL     C4 1617   3.921   1.399   3.891
  213UNL     C5 1618   4.000   1.506   3.821
  213UNL     N6 1619   3.971   1.281   3.920
  213UNL     N7 1620   3.789   1.413   3.927
  213UNL     H8 1621   3.968   1.606   3.853
  213UNL     H9 1622   3.988   1.499   3.713
  213UNL    H10 1623   4.108   1.498   3.842
  214UNL     H0 1624   4.253   0.714   3.895
  214UNL     H1 1625   4.247   0.958   3.755
  214UNL     C2 1626   4.231   0.815   3.929
  214UNL     C3 1627   4.227   0.939   3.859
  214UNL     C4 1628   4.179   0.969   4.062
  214UNL     C5 1629   4.146   1.037   4.193
  214UNL     N6 1630   4.198   0.839   4.053
  214UNL     N7 1631   4.194   1.035   3.942
  214UNL     H8 1632   4.109   1.139   4.177
  214UNL     H9 1633   4.234   1.042   4.258
  214UNL    H10 1634   4.069   0.983   4.248
  215UNL     H0 1635   2.676   1.449   4.098
  215UNL     H1 1636   2.901   1.526   4.249
  215UNL     C2 1637   2.776   1.409   4.100
  215UNL     C3 1638   2.891   1.447   4.176
  215UNL     C4 1639   2.936   1.284   4.050
  215UNL     C5 1640   3.012   1.171   3.985
  215UNL     N6 1641   2.809   1.308   4.023
  215UNL     N7 1642   2.990   1.368   4.143
  215UNL     H8 1643   2.977   1.148   3.884
  215UNL     H9 1644   3.119   1.194   3.978
  215UNL    H10 1645   3.003   1.078   4.044
  216UNL     H0 1646   4.386   0.835   4.656
  216UNL     H1 1647   4.156   0.755   4.514
  216UNL     C2 1648   4.372   0.811   4.551
  216UNL     C3 1649   4.256   0.771   4.478
  216UNL     C4 1650   4.423   0.787   4.350
  216UNL     C5 1651   4.506   0.788   4.224
  216UNL     N6 1652   4.473   0.817   4.467
  216UNL     N7 1653   4.290   0.756   4.352
  216UNL     H8 1654   4.460   0.729   4.144
  216UNL     H9 1655   4.606   0.748   4.242
  216UNL    H10 1656   4.517   0.891   4.186
  217Zn      Zn 1657   4.660   5.034   0.306
  218Zn      Zn 1658   4.667   3.985   0.890
  219Zn      Zn 1659   4.177   4.330   0.907
  220Zn      Zn 1660   5.150   4.692   0.288
  221Zn      Zn 1661   5.159   4.172   0.594
  222Zn      Zn 1662   4.167   4.846   0.597
  223UNL     H0 1663   4.228   4.598   1.064
  223UNL     H1 1664   4.229   4.603   1.346
  223UNL     C2 1665   4.211   4.518   1.134
  223UNL     C3 1666   4.212   4.522   1.277
  223UNL     C4 1667   4.172   4.326   1.204
  223UNL     C5 1668   4.147   4.177   1.207
  223UNL     N6 1669   4.185   4.396   1.094
  223UNL     N7 1670   4.187   4.399   1.318
  223UNL     H8 1671   4.093   4.142   1.117
  223UNL     H9 1672   4.087   4.148   1.294
  223UNL    H10 1673   4.241   4.122   1.211
  224UNL     H0 1674   4.728   3.722   1.049
  224UNL     H1 1675   4.719   3.473   0.916
  224UNL     C2 1676   4.708   3.698   0.945
  224UNL     C3 1677   4.703   3.573   0.877
  224UNL     C4 1678   4.663   3.731   0.743
  224UNL     C5 1679   4.635   3.805   0.615
  224UNL     N6 1680   4.680   3.792   0.858
  224UNL     N7 1681   4.674   3.595   0.750
  224UNL     H8 1682   4.575   3.746   0.545
  224UNL     H9 1683   4.730   3.830   0.564
  224UNL    H10 1684   4.581   3.899   0.632
  225UNL     H0 1685   4.401   4.398   0.702
  225UNL     H1 1686   4.399   4.639   0.554
  225UNL     C2 1687   4.329   4.479   0.703
  225UNL     C3 1688   4.330   4.600   0.627
  225UNL     C4 1689   4.159   4.588   0.754
  225UNL     C5 1690   4.026   4.626   0.814
  225UNL     N6 1691   4.224   4.476   0.781
  225UNL     N7 1692   4.222   4.667   0.661
  225UNL     H8 1693   3.943   4.594   0.750
  225UNL     H9 1694   4.018   4.734   0.827
  225UNL    H10 1695   4.010   4.580   0.913
  226UNL     H0 1696   4.154   4.911   0.297
  226UNL     H1 1697   4.382   4.998   0.154
  226UNL     C2 1698   4.255   4.929   0.330
  226UNL     C3 1699   4.371   4.973   0.259
  226UNL     C4 1700   4.416   4.945   0.464
  226UNL     C5 1701   4.493   4.945   0.593
  226UNL     N6 1702   4.289   4.911   0.455
  226UNL     N7 1703   4.471   4.982   0.344
  226UNL     H8 1704   4.470   4.858   0.656
  226UNL     H9 1705   4.470   5.036   0.651
  226UNL    H10 1706   4.602   4.943   0.577
  227UNL     H0 1707   4.158   4.029   0.821
  227UNL     H1 1708   4.388   3.866   0.816
  227UNL     C2 1709   4.261   4.050   0.848
  227UNL     C3 1710   4.378   3.969   0.846
  227UNL     C4 1711   4.425   4.163   0.915
  227UNL     C5 1712   4.503   4.279   0.971
  227UNL     N6 1713   4.297   4.169   0.890
  227UNL     N7 1714   4.481   4.041   0.887
  227UNL     H8 1715   4.526   4.263   1.077
  227UNL     H9 1716   4.448   4.374   0.964
  227UNL    H10 1717   4.598   4.294   0.918
  228UNL     H0 1718   3.397   2.075   4.643
  228UNL     H1 1719   5.372   4.849   0.118
  228UNL     C2 1720   3.334   2.027   4.716
  228UNL     C3 1721   5.301   4.801   0.052
  228UNL     C4 1722   3.174   1.914   4.789
  228UNL     C5 1723   3.047   1.833   4.791
  228UNL     N6 1724   3.233   1.953   4.678
  228UNL     N7 1725   5.200   4.730   0.096
  228UNL     H8 1726   3.037   1.768   4.703
  228UNL     H9 1727   2.960   1.899   4.795
  228UNL    H10 1728   5.004   4.541   0.072
  229UNL     H0 1729   4.888   5.102   0.509
  229UNL     H1 1730   4.895   5.351   0.641
  229UNL     C2 1731   4.820   5.185   0.507
  229UNL     C3 1732   4.822   5.312   0.572
  229UNL     C4 1733   4.649   5.296   0.452
  229UNL     C5 1734   4.517   5.328   0.388
  229UNL     N6 1735   4.712   5.182   0.432
  229UNL     N7 1736   4.715   5.380   0.538
  229UNL     H8 1737   4.509   5.284   0.287
  229UNL     H9 1738   4.434   5.289   0.447
  229UNL    H10 1739   4.501   5.436   0.377
  230UNL     H0 1740   4.886   4.301   0.539
  230UNL     H1 1741   4.652   4.220   0.674
  230UNL     C2 1742   4.871   4.224   0.614
  230UNL     C3 1743   4.754   4.182   0.683
  230UNL     C4 1744   4.921   4.067   0.742
  230UNL     C5 1745   5.002   3.960   0.810
  230UNL     N6 1746   4.972   4.152   0.656
  230UNL     N7 1747   4.787   4.084   0.763
  230UNL     H8 1748   4.979   3.861   0.768
  230UNL     H9 1749   4.980   3.956   0.918
  230UNL    H10 1750   5.110   3.975   0.800
  231UNL     H0 1751   4.884   4.574   0.405
  231UNL     H1 1752   4.652   4.733   0.414
  231UNL     C2 1753   4.868   4.676   0.373
  231UNL     C3 1754   4.750   4.757   0.377
  231UNL     C4 1755   4.911   4.863   0.290
  231UNL     C5 1756   4.988   4.974   0.222
  231UNL     N6 1757   4.964   4.747   0.319
  231UNL     N7 1758   4.779   4.875   0.325
  231UNL     H8 1759   4.954   5.073   0.254
  231UNL     H9 1760   4.975   4.967   0.113
  231UNL    H10 1761   5.095   4.969   0.244
  232UNL     H0 1762   5.227   4.184   0.290
  232UNL     H1 1763   5.221   4.428   0.149
  232UNL     C2 1764   5.206   4.285   0.324
  232UNL     C3 1765   5.202   4.409   0.254
  232UNL     C4 1766   5.158   4.440   0.457
  232UNL     C5 1767   5.128   4.508   0.589
  232UNL     N6 1768   5.176   4.310   0.449
  232UNL     N7 1769   5.172   4.505   0.337
  232UNL     H8 1770   5.090   4.610   0.574
  232UNL     H9 1771   5.217   4.514   0.651
  232UNL    H10 1772   5.052   4.453   0.646
  233UNL     H0 1773   3.660   4.916   0.496
  233UNL     H1 1774   3.888   4.996   0.642
  233UNL     C2 1775   3.761   4.877   0.496
  233UNL     C3 1776   3.877   4.917   0.569
  233UNL     C4 1777   3.920   4.752   0.443
  233UNL     C5 1778   3.996   4.639   0.379
  233UNL     N6 1779   3.793   4.776   0.419
  233UNL     N7 1780   3.976   4.838   0.535
  233UNL     H8 1781   3.960   4.617   0.278
  233UNL     H9 1782   4.103   4.663   0.371
  233UNL    H10 1783   3.987   4.547   0.438
  234UNL     H0 1784   5.368   4.301   1.053
  234UNL     H1 1785   5.137   4.223   0.910
  234UNL     C2 1786   5.354   4.279   0.947
  234UNL     C3 1787   5.238   4.240   0.874
  234UNL     C4 1788   5.405   4.258   0.745
  234UNL     C5 1789   5.487   4.261   0.619
  234UNL     N6 1790   5.454   4.287   0.863
  234UNL     N7 1791   5.271   4.227   0.747
  234UNL     H8 1792   5.442   4.203   0.538
  234UNL     H9 1793   5.588   4.220   0.636
  234UNL    H10 1794   5.498   4.364   0.582
  235Zn      Zn 1795   4.165   4.338   1.507
  236Zn      Zn 1796   4.173   3.288   2.092
  237Zn      Zn 1797   3.682   3.638   2.106
  238Zn      Zn 1798   4.655   3.989   1.493
  239Zn      Zn 1799   4.662   3.476   1.806
  240Zn      Zn 1800   3.671   4.157   1.806
  241UNL     H0 1801   3.738   3.906   2.264
  241UNL     H1 1802   3.738   3.910   2.547
  241UNL     C2 1803   3.720   3.825   2.334
  241UNL     C3 1804   3.721   3.829   2.477
  241UNL     C4 1805   3.681   3.633   2.404
  241UNL     C5 1806   3.656   3.484   2.406
  241UNL     N6 1807   3.694   3.703   2.294
  241UNL     N7 1808   3.695   3.707   2.519
  241UNL     H8 1809   3.601   3.450   2.317
  241UNL     H9 1810   3.597   3.455   2.494
  241UNL    H10 1811   3.750   3.429   2.409
  242UNL     H0 1812   4.236   3.020   2.246
  242UNL     H1 1813   4.227   2.773   2.109
  242UNL     C2 1814   4.216   2.997   2.142
  242UNL     C3 1815   4.211   2.873   2.071
  242UNL     C4 1816   4.173   3.032   1.939
  242UNL     C5 1817   4.148   3.109   1.811
  242UNL     N6 1818   4.191   3.092   2.054
  242UNL     N7 1819   4.185   2.896   1.945
  242UNL     H8 1820   4.090   3.050   1.740
  242UNL     H9 1821   4.243   3.136   1.763
  242UNL    H10 1822   4.093   3.202   1.829
  243UNL     H0 1823   3.908   3.707   1.899
  243UNL     H1 1824   3.906   3.950   1.755
  243UNL     C2 1825   3.836   3.788   1.902
  243UNL     C3 1826   3.837   3.911   1.828
  243UNL     C4 1827   3.667   3.896   1.956
  243UNL     C5 1828   3.535   3.933   2.018
  243UNL     N6 1829   3.732   3.784   1.980
  243UNL     N7 1830   3.730   3.977   1.864
  243UNL     H8 1831   3.452   3.904   1.952
  243UNL     H9 1832   3.527   4.041   2.035
  243UNL    H10 1833   3.519   3.883   2.114
  244UNL     H0 1834   3.657   4.220   1.506
  244UNL     H1 1835   3.884   4.304   1.361
  244UNL     C2 1836   3.759   4.238   1.538
  244UNL     C3 1837   3.874   4.280   1.466
  244UNL     C4 1838   3.920   4.252   1.670
  244UNL     C5 1839   3.998   4.253   1.799
  244UNL     N6 1840   3.793   4.219   1.663
  244UNL     N7 1841   3.974   4.289   1.550
  244UNL     H8 1842   3.977   4.164   1.861
  244UNL     H9 1843   3.974   4.342   1.858
  244UNL    H10 1844   4.106   4.254   1.782
  245UNL     H0 1845   3.667   3.339   2.018
  245UNL     H1 1846   3.899   3.180   2.004
  245UNL     C2 1847   3.770   3.361   2.043
  245UNL     C3 1848   3.888   3.282   2.037
  245UNL     C4 1849   3.934   3.474   2.112
  245UNL     C5 1850   4.010   3.590   2.171
  245UNL     N6 1851   3.805   3.480   2.088
  245UNL     N7 1852   3.990   3.353   2.079
  245UNL     H8 1853   4.027   3.574   2.278
  245UNL     H9 1854   3.956   3.685   2.160
  245UNL    H10 1855   4.107   3.604   2.122
  246UNL     H0 1856   4.874   4.142   1.050
  246UNL     H1 1857   4.880   4.141   1.331
  246UNL     C2 1858   4.806   4.095   1.119
  246UNL     C3 1859   4.811   4.096   1.262
  246UNL     C4 1860   4.644   3.986   1.188
  246UNL     C5 1861   4.515   3.908   1.192
  246UNL     N6 1862   4.705   4.024   1.077
  246UNL     N7 1863   4.707   4.026   1.302
  246UNL     H8 1864   4.502   3.845   1.103
  246UNL     H9 1865   4.429   3.975   1.199
  246UNL    H10 1866   4.510   3.841   1.280
  247UNL     H0 1867   4.395   4.401   1.709
  247UNL     H1 1868   4.408   4.652   1.839
  247UNL     C2 1869   4.328   4.486   1.706
  247UNL     C3 1870   4.333   4.613   1.771
  247UNL     C4 1871   4.160   4.598   1.651
  247UNL     C5 1872   4.028   4.632   1.587
  247UNL     N6 1873   4.221   4.484   1.631
  247UNL     N7 1874   4.228   4.683   1.735
  247UNL     H8 1875   4.016   4.585   1.488
  247UNL     H9 1876   3.945   4.598   1.650
  247UNL    H10 1877   4.016   4.740   1.571
  248UNL     H0 1878   4.386   3.604   1.741
  248UNL     H1 1879   4.154   3.525   1.882
  248UNL     C2 1880   4.372   3.528   1.817
  248UNL     C3 1881   4.255   3.487   1.889
  248UNL     C4 1882   4.422   3.372   1.947
  248UNL     C5 1883   4.504   3.264   2.014
  248UNL     N6 1884   4.473   3.456   1.860
  248UNL     N7 1885   4.288   3.389   1.970
  248UNL     H8 1886   4.485   3.166   1.969
  248UNL     H9 1887   4.479   3.257   2.121
  248UNL    H10 1888   4.612   3.282   2.007
  249UNL     H0 1889   4.388   3.880   1.611
  249UNL     H1 1890   4.158   4.043   1.622
  249UNL     C2 1891   4.373   3.981   1.578
  249UNL     C3 1892   4.257   4.065   1.583
  249UNL     C4 1893   4.418   4.168   1.493
  249UNL     C5 1894   4.496   4.276   1.422
  249UNL     N6 1895   4.469   4.050   1.522
  249UNL     N7 1896   4.286   4.181   1.530
  249UNL     H8 1897   4.464   4.376   1.453
  249UNL     H9 1898   4.481   4.268   1.314
  249UNL    H10 1899   4.603   4.269   1.442
  250UNL     H0 1900   4.729   3.476   1.500
  250UNL     H1 1901   4.720   3.716   1.352
  250UNL     C2 1902   4.708   3.577   1.531
  250UNL     C3 1903   4.703   3.699   1.458
  250UNL     C4 1904   4.662   3.735   1.661
  250UNL     C5 1905   4.633   3.807   1.791
  250UNL     N6 1906   4.679   3.605   1.656
  250UNL     N7 1907   4.674   3.797   1.540
  250UNL     H8 1908   4.596   3.909   1.775
  250UNL     H9 1909   4.724   3.813   1.852
  250UNL    H10 1910   4.556   3.755   1.850
  251UNL     H0 1911   3.162   4.212   1.708
  251UNL     H1 1912   3.387   4.295   1.855
  251UNL     C2 1913   3.264   4.176   1.706
  251UNL     C3 1914   3.379   4.218   1.780
  251UNL     C4 1915   3.427   4.059   1.649
  251UNL     C5 1916   3.507   3.950   1.581
  251UNL     N6 1917   3.300   4.080   1.625
  251UNL     N7 1918   3.480   4.143   1.743
  251UNL     H8 1919   3.476   3.935   1.477
  251UNL     H9 1920   3.614   3.975   1.579
  251UNL    H10 1921   3.497   3.855   1.634
  252UNL     H0 1922   4.887   3.608   2.257
  252UNL     H1 1923   4.652   3.534   2.120
  252UNL     C2 1924   4.870   3.586   2.153
  252UNL     C3 1925   4.752   3.549   2.082
  252UNL     C4 1926   4.917   3.565   1.950
  252UNL     C5 1927   4.997   3.567   1.822
  252UNL     N6 1928   4.969   3.593   2.067
  252UNL     N7 1929   4.783   3.536   1.955
  252UNL     H8 1930   4.949   3.508   1.743
  252UNL     H9 1931   5.097   3.526   1.837
  252UNL    H10 1932   5.007   3.669   1.784
  253Zn      Zn 1933   3.678   3.647   2.708
  254Zn      Zn 1934   3.686   2.598   3.295
  255Zn      Zn 1935   3.196   2.945   3.310
  256Zn      Zn 1936   4.168   3.305   2.690
  257Zn      Zn 1937   4.176   2.784   2.996
  258Zn      Zn 1938   3.185   3.464   3.005
  259UNL     H0 1939   3.244   3.213   3.467
  259UNL     H1 1940   3.244   3.217   3.750
  259UNL     C2 1941   3.228   3.132   3.537
  259UNL     C3 1942   3.228   3.136   3.680
  259UNL     C4 1943   3.190   2.939   3.607
  259UNL     C5 1944   3.167   2.790   3.610
  259UNL     N6 1945   3.204   3.009   3.497
  259UNL     N7 1946   3.204   3.013   3.722
  259UNL     H8 1947   3.113   2.755   3.521
  259UNL     H9 1948   3.109   2.760   3.698
  259UNL    H10 1949   3.262   2.736   3.613
  260UNL     H0 1950   3.747   2.334   3.452
  260UNL     H1 1951   3.739   2.086   3.319
  260UNL     C2 1952   3.726   2.311   3.349
  260UNL     C3 1953   3.723   2.186   3.280
  260UNL     C4 1954   3.682   2.344   3.146
  260UNL     C5 1955   3.654   2.419   3.018
  260UNL     N6 1956   3.699   2.405   3.261
  260UNL     N7 1957   3.694   2.208   3.153
  260UNL     H8 1958   3.593   2.360   2.949
  260UNL     H9 1959   3.748   2.443   2.967
  260UNL    H10 1960   3.600   2.513   3.036
  261UNL     H0 1961   3.419   3.013   3.103
  261UNL     H1 1962   3.416   3.254   2.956
  261UNL     C2 1963   3.347   3.094   3.105
  261UNL     C3 1964   3.348   3.215   3.030
  261UNL     C4 1965   3.178   3.202   3.158
  261UNL     C5 1966   3.045   3.240   3.219
  261UNL     N6 1967   3.243   3.091   3.184
  261UNL     N7 1968   3.240   3.282   3.065
  261UNL     H8 1969   2.962   3.209   3.155
  261UNL     H9 1970   3.037   3.349   3.232
  261UNL    H10 1971   3.030   3.194   3.317
  262UNL     H0 1972   3.171   3.526   2.701
  262UNL     H1 1973   3.400   3.609   2.557
  262UNL     C2 1974   3.273   3.544   2.733
  262UNL     C3 1975   3.389   3.586   2.662
  262UNL     C4 1976   3.434   3.559   2.867
  262UNL     C5 1977   3.510   3.560   2.997
  262UNL     N6 1978   3.307   3.527   2.859
  262UNL     N7 1979   3.489   3.595   2.747
  262UNL     H8 1980   3.490   3.470   3.057
  262UNL     H9 1981   3.483   3.648   3.056
  262UNL    H10 1982   3.619   3.562   2.981
  263UNL     H0 1983   3.177   2.643   3.224
  263UNL     H1 1984   3.407   2.479   3.220
  263UNL     C2 1985   3.280   2.664   3.251
  263UNL     C3 1986   3.397   2.583   3.250
  263UNL     C4 1987   3.445   2.776   3.319
  263UNL     C5 1988   3.523   2.892   3.375
  263UNL     N6 1989   3.316   2.783   3.293
  263UNL     N7 1990   3.500   2.654   3.291
  263UNL     H8 1991   3.545   2.876   3.481
  263UNL     H9 1992   3.468   2.987   3.367
  263UNL    H10 1993   3.617   2.907   3.322
  264UNL     H0 1994   4.380   3.462   2.244
  264UNL     H1 1995   4.391   3.461   2.526
  264UNL     C2 1996   4.313   3.414   2.315
  264UNL     C3 1997   4.321   3.415   2.457
  264UNL     C4 1998   4.154   3.303   2.386
  264UNL     C5 1999   4.026   3.222   2.392
  264UNL     N6 2000   4.212   3.341   2.275
  264UNL     N7 2001   4.219   3.344   2.499
  264UNL     H8 2002   4.013   3.161   2.302
  264UNL     H9 2003   3.939   3.288   2.401
  264UNL    H10 2004   4.024   3.155   2.478
  265UNL     H0 2005   3.904   3.714   2.913
  265UNL     H1 2006   3.910   3.963   3.046
  265UNL     C2 2007   3.835   3.798   2.910
  265UNL     C3 2008   3.837   3.924   2.976
  265UNL     C4 2009   3.666   3.909   2.854
  265UNL     C5 2010   3.534   3.941   2.787
  265UNL     N6 2011   3.728   3.795   2.834
  265UNL     N7 2012   3.731   3.993   2.941
  265UNL     H8 2013   3.526   3.893   2.689
  265UNL     H9 2014   3.450   3.906   2.848
  265UNL    H10 2015   3.521   4.049   2.772
  266UNL     H0 2016   3.903   2.912   2.941
  266UNL     H1 2017   3.671   2.833   3.079
  266UNL     C2 2018   3.889   2.836   3.016
  266UNL     C3 2019   3.772   2.795   3.086
  266UNL     C4 2020   3.939   2.680   3.145
  266UNL     C5 2021   4.020   2.572   3.213
  266UNL     N6 2022   3.990   2.764   3.058
  266UNL     N7 2023   3.805   2.697   3.167
  266UNL     H8 2024   3.998   2.473   3.170
  266UNL     H9 2025   3.997   2.568   3.320
  266UNL    H10 2026   4.128   2.587   3.203
  267UNL     H0 2027   3.902   3.187   2.809
  267UNL     H1 2028   3.670   3.347   2.818
  267UNL     C2 2029   3.886   3.289   2.776
  267UNL     C3 2030   3.769   3.371   2.780
  267UNL     C4 2031   3.929   3.477   2.693
  267UNL     C5 2032   4.006   3.587   2.625
  267UNL     N6 2033   3.982   3.361   2.722
  267UNL     N7 2034   3.797   3.488   2.728
  267UNL     H8 2035   3.972   3.687   2.657
  267UNL     H9 2036   3.994   3.581   2.517
  267UNL    H10 2037   4.114   3.583   2.648
  268UNL     H0 2038   4.246   2.797   2.692
  268UNL     H1 2039   4.240   3.041   2.552
  268UNL     C2 2040   4.224   2.897   2.726
  268UNL     C3 2041   4.221   3.021   2.656
  268UNL     C4 2042   4.175   3.052   2.859
  268UNL     C5 2043   4.145   3.120   2.991
  268UNL     N6 2044   4.194   2.922   2.851
  268UNL     N7 2045   4.190   3.118   2.740
  268UNL     H8 2046   4.107   3.222   2.976
  268UNL     H9 2047   4.234   3.126   3.054
  268UNL    H10 2048   4.069   3.065   3.048
  269UNL     H0 2049   2.678   3.530   2.900
  269UNL     H1 2050   2.905   3.611   3.047
  269UNL     C2 2051   2.779   3.492   2.900
  269UNL     C3 2052   2.894   3.532   2.974
  269UNL     C4 2053   2.940   3.368   2.849
  269UNL     C5 2054   3.017   3.255   2.785
  269UNL     N6 2055   2.813   3.391   2.823
  269UNL     N7 2056   2.994   3.453   2.941
  269UNL     H8 2057   2.981   3.232   2.684
  269UNL     H9 2058   3.123   3.279   2.777
  269UNL    H10 2059   3.008   3.163   2.844
  270UNL     H0 2060   4.385   2.914   3.454
  270UNL     H1 2061   4.154   2.837   3.311
  270UNL     C2 2062   4.371   2.892   3.349
  270UNL     C3 2063   4.255   2.853   3.276
  270UNL     C4 2064   4.421   2.869   3.147
  270UNL     C5 2065   4.504   2.871   3.021
  270UNL     N6 2066   4.471   2.898   3.265
  270UNL     N7 2067   4.288   2.839   3.149
  270UNL     H8 2068   4.459   2.813   2.940
  270UNL     H9 2069   4.604   2.830   3.039
  270UNL    H10 2070   4.516   2.974   2.984
  271Zn      Zn 2071   3.187   2.954   3.912
  272Zn      Zn 2072   3.193   1.899   4.496
  273Zn      Zn 2073   2.701   2.250   4.511
  274Zn      Zn 2074   3.674   2.602   3.897
  275Zn      Zn 2075   3.683   2.085   4.207
  276Zn      Zn 2076   2.693   2.770   4.207
  277UNL     H0 2077   2.757   2.517   4.664
  277UNL     H1 2078   4.718   5.298   0.140
  277UNL     C2 2079   2.740   2.438   4.737
  277UNL     C3 2080   4.701   5.215   0.073
  277UNL     C4 2081   4.663   5.020   0.002
  277UNL     C5 2082   4.638   4.871   0.001
  277UNL     N6 2083   2.714   2.315   4.698
  277UNL     N7 2084   4.676   5.093   0.117
  277UNL     H8 2085   2.621   2.064   4.718
  277UNL     H9 2086   4.580   4.839   0.088
  277UNL    H10 2087   4.733   4.816   0.001
  278UNL     H0 2088   3.268   1.631   4.645
  278UNL     H1 2089   3.263   1.385   4.507
  278UNL     C2 2090   3.246   1.608   4.541
  278UNL     C3 2091   3.243   1.485   4.470
  278UNL     C4 2092   3.197   1.644   4.340
  278UNL     C5 2093   3.165   1.721   4.214
  278UNL     N6 2094   3.215   1.703   4.456
  278UNL     N7 2095   3.212   1.508   4.345
  278UNL     H8 2096   3.102   1.662   4.146
  278UNL     H9 2097   3.257   1.747   4.161
  278UNL    H10 2098   3.112   1.815   4.235
  279UNL     H0 2099   2.926   2.318   4.303
  279UNL     H1 2100   2.926   2.561   4.159
  279UNL     C2 2101   2.855   2.399   4.306
  279UNL     C3 2102   2.857   2.522   4.232
  279UNL     C4 2103   2.687   2.508   4.359
  279UNL     C5 2104   2.554   2.546   4.421
  279UNL     N6 2105   2.751   2.396   4.384
  279UNL     N7 2106   2.750   2.589   4.268
  279UNL     H8 2107   2.471   2.518   4.355
  279UNL     H9 2108   2.548   2.654   4.438
  279UNL    H10 2109   2.538   2.496   4.517
  280UNL     H0 2110   2.680   2.833   3.903
  280UNL     H1 2111   2.909   2.916   3.759
  280UNL     C2 2112   2.781   2.851   3.935
  280UNL     C3 2113   2.898   2.893   3.864
  280UNL     C4 2114   2.942   2.865   4.069
  280UNL     C5 2115   3.018   2.866   4.199
  280UNL     N6 2116   2.815   2.833   4.061
  280UNL     N7 2117   2.998   2.901   3.949
  280UNL     H8 2118   2.997   2.777   4.260
  280UNL     H9 2119   2.992   2.954   4.259
  280UNL    H10 2120   3.127   2.868   4.183
  281UNL     H0 2121   2.686   1.950   4.422
  281UNL     H1 2122   2.919   1.791   4.408
  281UNL     C2 2123   2.789   1.973   4.447
  281UNL     C3 2124   2.908   1.893   4.440
  281UNL     C4 2125   2.954   2.085   4.515
  281UNL     C5 2126   3.030   2.201   4.574
  281UNL     N6 2127   2.824   2.091   4.491
  281UNL     N7 2128   3.010   1.964   4.483
  281UNL     H8 2129   3.047   2.185   4.681
  281UNL     H9 2130   2.976   2.296   4.564
  281UNL    H10 2131   3.127   2.215   4.525
  282UNL     H0 2132   3.893   2.755   3.454
  282UNL     H1 2133   3.900   2.754   3.735
  282UNL     C2 2134   3.826   2.707   3.523
  282UNL     C3 2135   3.831   2.708   3.666
  282UNL     C4 2136   3.663   2.598   3.592
  282UNL     C5 2137   3.534   2.521   3.596
  282UNL     N6 2138   3.724   2.636   3.482
  282UNL     N7 2139   3.727   2.639   3.706
  282UNL     H8 2140   3.521   2.457   3.507
  282UNL     H9 2141   3.448   2.588   3.603
  282UNL    H10 2142   3.529   2.454   3.684
  283UNL     H0 2143   3.411   3.019   4.121
  283UNL     H1 2144   3.415   3.266   4.256
  283UNL     C2 2145   3.343   3.103   4.117
  283UNL     C3 2146   3.343   3.228   4.185
  283UNL     C4 2147   3.175   3.215   4.059
  283UNL     C5 2148   3.044   3.248   3.991
  283UNL     N6 2149   3.237   3.101   4.040
  283UNL     N7 2150   3.238   3.298   4.148
  283UNL     H8 2151   3.036   3.199   3.894
  283UNL     H9 2152   2.959   3.216   4.052
  283UNL    H10 2153   3.034   3.356   3.974
  284UNL     H0 2154   3.405   2.217   4.145
  284UNL     H1 2155   3.173   2.137   4.285
  284UNL     C2 2156   3.391   2.141   4.221
  284UNL     C3 2157   3.274   2.100   4.293
  284UNL     C4 2158   3.442   1.985   4.351
  284UNL     C5 2159   3.524   1.878   4.419
  284UNL     N6 2160   3.492   2.069   4.264
  284UNL     N7 2161   3.308   2.002   4.374
  284UNL     H8 2162   3.503   1.779   4.376
  284UNL     H9 2163   3.502   1.873   4.526
  284UNL    H10 2164   3.632   1.895   4.408
  285UNL     H0 2165   3.406   2.492   4.012
  285UNL     H1 2166   3.176   2.655   4.021
  285UNL     C2 2167   3.390   2.594   3.980
  285UNL     C3 2168   3.275   2.677   3.984
  285UNL     C4 2169   3.436   2.781   3.896
  285UNL     C5 2170   3.515   2.889   3.827
  285UNL     N6 2171   3.488   2.663   3.926
  285UNL     N7 2172   3.305   2.794   3.931
  285UNL     H8 2173   3.484   2.989   3.860
  285UNL     H9 2174   3.501   2.884   3.719
  285UNL    H10 2175   3.623   2.882   3.848
  286UNL     H0 2176   3.749   2.089   3.903
  286UNL     H1 2177   3.740   2.330   3.755
  286UNL     C2 2178   3.728   2.190   3.934
  286UNL     C3 2179   3.723   2.313   3.861
  286UNL     C4 2180   3.681   2.348   4.065
  286UNL     C5 2181   3.652   2.418   4.195
  286UNL     N6 2182   3.699   2.217   4.059
  286UNL     N7 2183   3.693   2.410   3.943
  286UNL     H8 2184   3.617   2.521   4.179
  286UNL     H9 2185   3.742   2.422   4.257
  286UNL    H10 2186   3.573   2.367   4.252
  287UNL     H0 2187   2.183   2.823   4.112
  287UNL     H1 2188   2.410   2.908   4.256
  287UNL     C2 2189   2.285   2.788   4.109
  287UNL     C3 2190   2.400   2.830   4.181
  287UNL     C4 2191   2.448   2.671   4.051
  287UNL     C5 2192   2.528   2.563   3.983
  287UNL     N6 2193   2.321   2.692   4.027
  287UNL     N7 2194   2.502   2.756   4.144
  287UNL     H8 2195   2.496   2.546   3.880
  287UNL     H9 2196   2.635   2.588   3.980
  287UNL    H10 2197   2.519   2.467   4.036
  288UNL     H0 2198   3.904   2.222   4.659
  288UNL     H1 2199   3.671   2.141   4.521
  288UNL     C2 2200   3.888   2.199   4.555
  288UNL     C3 2201   3.771   2.158   4.484
  288UNL     C4 2202   3.936   2.175   4.353
  288UNL     C5 2203   4.016   2.178   4.225
  288UNL     N6 2204   3.988   2.206   4.470
  288UNL     N7 2205   3.803   2.144   4.357
  288UNL     H8 2206   3.969   2.118   4.146
  288UNL     H9 2207   4.117   2.138   4.240
  288UNL    H10 2208   4.025   2.280   4.186
  289Zn      Zn 2209   1.709   0.877   0.303
  290Zn      Zn 2210   5.644   5.375   0.893
  291Zn      Zn 2211   1.233   0.174   0.911
  292Zn      Zn 2212   2.196   0.528   0.293
  293Zn      Zn 2213   2.213   0.012   0.598
  294Zn      Zn 2214   1.221   0.684   0.597
  295UNL     H0 2215   1.295   0.440   1.074
  295UNL     H1 2216   1.295   0.439   1.356
  295UNL     C2 2217   1.277   0.358   1.143
  295UNL     C3 2218   1.278   0.359   1.286
  295UNL     C4 2219   1.235   0.165   1.210
  295UNL     C5 2220   1.209   0.017   1.211
  295UNL     N6 2221   1.250   0.237   1.101
  295UNL     N7 2222   1.250   0.237   1.326
  295UNL     H8 2223   5.081   5.533   1.120
  295UNL     H9 2224   5.070   5.538   1.296
  295UNL    H10 2225   5.227   5.510   1.217
  296UNL     H0 2226   5.707   5.106   1.049
  296UNL     H1 2227   5.703   4.858   0.912
  296UNL     C2 2228   5.688   5.085   0.944
  296UNL     C3 2229   5.686   4.959   0.877
  296UNL     C4 2230   5.644   5.120   0.744
  296UNL     C5 2231   5.616   5.191   0.614
  296UNL     N6 2232   5.660   5.181   0.859
  296UNL     N7 2233   5.657   4.983   0.751
  296UNL     H8 2234   5.553   5.131   0.546
  296UNL     H9 2235   5.710   5.213   0.562
  296UNL    H10 2236   5.563   5.286   0.630
  297UNL     H0 2237   1.455   0.235   0.698
  297UNL     H1 2238   1.452   0.476   0.550
  297UNL     C2 2239   1.383   0.317   0.700
  297UNL     C3 2240   1.384   0.438   0.625
  297UNL     C4 2241   1.215   0.426   0.753
  297UNL     C5 2242   1.083   0.464   0.816
  297UNL     N6 2243   1.279   0.315   0.780
  297UNL     N7 2244   1.277   0.505   0.660
  297UNL     H8 2245   0.999   0.433   0.753
  297UNL     H9 2246   1.075   0.573   0.829
  297UNL    H10 2247   1.069   0.418   0.914
  298UNL     H0 2248   1.207   0.747   0.296
  298UNL     H1 2249   1.433   0.838   0.153
  298UNL     C2 2250   1.308   0.767   0.329
  298UNL     C3 2251   1.423   0.813   0.258
  298UNL     C4 2252   1.469   0.784   0.462
  298UNL     C5 2253   1.547   0.784   0.592
  298UNL     N6 2254   1.343   0.749   0.454
  298UNL     N7 2255   1.523   0.823   0.342
  298UNL     H8 2256   1.524   0.697   0.654
  298UNL     H9 2257   1.524   0.874   0.650
  298UNL    H10 2258   1.655   0.783   0.575
  299UNL     H0 2259   5.133   5.426   0.816
  299UNL     H1 2260   5.362   5.262   0.802
  299UNL     C2 2261   5.236   5.447   0.842
  299UNL     C3 2262   5.352   5.365   0.835
  299UNL     C4 2263   1.477   0.006   0.911
  299UNL     C5 2264   1.557   0.119   0.970
  299UNL     N6 2265   1.348   0.014   0.887
  299UNL     N7 2266   5.455   5.434   0.879
  299UNL     H8 2267   1.578   0.101   1.076
  299UNL     H9 2268   1.503   0.215   0.963
  299UNL    H10 2269   1.653   0.131   0.919
  300UNL     H0 2270   4.392   3.448   4.661
  300UNL     H1 2271   2.431   0.675   0.136
  300UNL     C2 2272   4.324   3.403   4.732
  300UNL     C3 2273   2.361   0.628   0.068
  300UNL     C4 2274   4.158   3.296   4.800
  300UNL     C5 2275   4.028   3.218   4.797
  300UNL     N6 2276   4.221   3.333   4.691
  300UNL     N7 2277   2.256   0.561   0.109
  300UNL     H8 2278   4.018   3.158   4.706
  300UNL     H9 2279   3.943   3.287   4.802
  300UNL    H10 2280   2.058   0.373   0.075
  301UNL     H0 2281   1.942   0.944   0.508
  301UNL     H1 2282   1.949   1.192   0.642
  301UNL     C2 2283   1.872   1.026   0.504
  301UNL     C3 2284   1.877   1.151   0.572
  301UNL     C4 2285   1.704   1.137   0.451
  301UNL     C5 2286   1.571   1.174   0.388
  301UNL     N6 2287   1.764   1.023   0.430
  301UNL     N7 2288   1.770   1.220   0.538
  301UNL     H8 2289   1.559   1.130   0.289
  301UNL     H9 2290   1.489   1.139   0.451
  301UNL    H10 2291   1.560   1.283   0.376
  302UNL     H0 2292   1.944   0.131   0.534
  302UNL     H1 2293   1.710   0.055   0.672
  302UNL     C2 2294   1.928   0.057   0.611
  302UNL     C3 2295   1.811   0.018   0.682
  302UNL     C4 2296   0.015   5.452   0.744
  302UNL     C5 2297   0.094   5.345   0.814
  302UNL     N6 2298   0.067   5.535   0.656
  302UNL     N7 2299   5.767   5.471   0.764
  302UNL     H8 2300   0.080   5.247   0.765
  302UNL     H9 2301   0.062   5.334   0.919
  302UNL    H10 2302   0.202   5.365   0.816
  303UNL     H0 2303   1.921   0.413   0.398
  303UNL     H1 2304   1.692   0.576   0.402
  303UNL     C2 2305   1.907   0.515   0.366
  303UNL     C3 2306   1.791   0.599   0.367
  303UNL     C4 2307   1.954   0.703   0.284
  303UNL     C5 2308   2.035   0.812   0.217
  303UNL     N6 2309   2.005   0.586   0.314
  303UNL     N7 2310   1.822   0.716   0.316
  303UNL     H8 2311   2.002   0.911   0.251
  303UNL     H9 2312   2.023   0.807   0.108
  303UNL    H10 2313   2.142   0.803   0.239
  304UNL     H0 2314   2.290   0.021   0.293
  304UNL     H1 2315   2.284   0.264   0.151
  304UNL     C2 2316   2.267   0.122   0.326
  304UNL     C3 2317   2.264   0.246   0.255
  304UNL     C4 2318   2.215   0.277   0.458
  304UNL     C5 2319   2.181   0.345   0.588
  304UNL     N6 2320   2.234   0.147   0.450
  304UNL     N7 2321   2.230   0.342   0.338
  304UNL     H8 2322   2.145   0.447   0.572
  304UNL     H9 2323   2.268   0.350   0.654
  304UNL    H10 2324   2.102   0.292   0.643
  305UNL     H0 2325   0.714   0.748   0.507
  305UNL     H1 2326   0.944   0.832   0.648
  305UNL     C2 2327   0.815   0.709   0.503
  305UNL     C3 2328   0.930   0.753   0.575
  305UNL     C4 2329   0.974   0.589   0.446
  305UNL     C5 2330   1.054   0.479   0.381
  305UNL     N6 2331   0.847   0.610   0.423
  305UNL     N7 2332   1.029   0.675   0.537
  305UNL     H8 2333   1.019   0.459   0.279
  305UNL     H9 2334   1.161   0.504   0.375
  305UNL    H10 2335   1.047   0.386   0.438
  306UNL     H0 2336   2.427   0.137   1.053
  306UNL     H1 2337   2.194   0.061   0.912
  306UNL     C2 2338   2.412   0.115   0.948
  306UNL     C3 2339   2.295   0.077   0.876
  306UNL     C4 2340   2.461   0.092   0.746
  306UNL     C5 2341   2.543   0.094   0.619
  306UNL     N6 2342   2.512   0.122   0.863
  306UNL     N7 2343   2.327   0.063   0.749
  306UNL     H8 2344   2.497   0.034   0.539
  306UNL     H9 2345   2.644   0.054   0.637
  306UNL    H10 2346   2.553   0.197   0.581
  307Zn      Zn 2347   1.221   0.175   1.510
  308Zn      Zn 2348   5.158   4.673   2.099
  309Zn      Zn 2349   4.662   5.019   2.109
  310Zn      Zn 2350   5.640   5.381   1.497
  311Zn      Zn 2351   5.645   4.861   1.804
  312Zn      Zn 2352   4.657   5.542   1.809
  313UNL     H0 2353   4.724   5.289   2.263
  313UNL     H1 2354   4.717   5.296   2.545
  313UNL     C2 2355   4.704   5.209   2.333
  313UNL     C3 2356   4.701   5.215   2.476
  313UNL     C4 2357   4.661   5.018   2.404
  313UNL     C5 2358   4.634   4.870   2.408
  313UNL     N6 2359   4.676   5.087   2.294
  313UNL     N7 2360   4.673   5.093   2.518
  313UNL     H8 2361   4.582   4.835   2.317
  313UNL     H9 2362   4.572   4.842   2.494
  313UNL    H10 2363   4.728   4.813   2.414
  314UNL     H0 2364   5.231   4.400   2.243
  314UNL     H1 2365   5.226   4.156   2.102
  314UNL     C2 2366   5.209   4.381   2.139
  314UNL     C3 2367   5.207   4.257   2.069
  314UNL     C4 2368   5.161   4.419   1.940
  314UNL     C5 2369   5.129   4.494   1.812
  314UNL     N6 2370   5.179   4.477   2.056
  314UNL     N7 2371   5.176   4.283   1.944
  314UNL     H8 2372   5.064   4.436   1.746
  314UNL     H9 2373   5.222   4.517   1.758
  314UNL    H10 2374   5.078   4.589   1.832
  315UNL     H0 2375   4.885   5.087   1.905
  315UNL     H1 2376   4.887   5.329   1.760
  315UNL     C2 2377   4.815   5.169   1.908
  315UNL     C3 2378   4.817   5.291   1.834
  315UNL     C4 2379   4.647   5.278   1.961
  315UNL     C5 2380   4.514   5.317   2.022
  315UNL     N6 2381   4.710   5.166   1.986
  315UNL     N7 2382   4.710   5.358   1.870
  315UNL     H8 2383   4.432   5.289   1.956
  315UNL     H9 2384   4.508   5.425   2.040
  315UNL    H10 2385   4.497   5.268   2.119
  316UNL     H0 2386   0.709   0.071   1.508
  316UNL     H1 2387   0.937   0.148   1.362
  316UNL     C2 2388   0.811   0.085   1.540
  316UNL     C3 2389   0.927   0.124   1.467
  316UNL     C4 2390   0.974   0.094   1.671
  316UNL     C5 2391   1.053   0.090   1.799
  316UNL     N6 2392   0.846   0.064   1.664
  316UNL     N7 2393   1.029   0.129   1.550
  316UNL     H8 2394   1.031   0.000   1.858
  316UNL     H9 2395   1.029   0.178   1.861
  316UNL    H10 2396   1.161   0.091   1.781
  317UNL     H0 2397   4.649   4.720   2.017
  317UNL     H1 2398   4.883   4.563   2.000
  317UNL     C2 2399   4.752   4.743   2.042
  317UNL     C3 2400   4.871   4.665   2.034
  317UNL     C4 2401   4.915   4.855   2.112
  317UNL     C5 2402   4.992   4.970   2.173
  317UNL     N6 2403   4.785   4.860   2.089
  317UNL     N7 2404   4.972   4.735   2.078
  317UNL     H8 2405   5.014   4.950   2.278
  317UNL     H9 2406   4.936   5.065   2.168
  317UNL    H10 2407   5.087   4.987   2.121
  318UNL     H0 2408   5.862   5.526   1.052
  318UNL     H1 2409   5.866   5.530   1.334
  318UNL     C2 2410   5.794   5.481   1.122
  318UNL     C3 2411   5.797   5.484   1.265
  318UNL     C4 2412   5.629   5.376   1.191
  318UNL     C5 2413   5.499   5.300   1.195
  318UNL     N6 2414   5.691   5.411   1.081
  318UNL     N7 2415   5.692   5.417   1.306
  318UNL     H8 2416   5.482   5.242   1.103
  318UNL     H9 2417   5.414   5.368   1.208
  318UNL    H10 2418   5.495   5.229   1.279
  319UNL     H0 2419   1.454   0.244   1.710
  319UNL     H1 2420   1.462   0.494   1.841
  319UNL     C2 2421   1.384   0.327   1.705
  319UNL     C3 2422   1.390   0.452   1.772
  319UNL     C4 2423   1.216   0.436   1.650
  319UNL     C5 2424   1.084   0.473   1.588
  319UNL     N6 2425   1.276   0.322   1.630
  319UNL     N7 2426   1.283   0.520   1.736
  319UNL     H8 2427   1.070   0.427   1.489
  319UNL     H9 2428   1.001   0.440   1.652
  319UNL    H10 2429   1.074   0.582   1.573
  320UNL     H0 2430   5.366   4.990   1.743
  320UNL     H1 2431   5.136   4.910   1.886
  320UNL     C2 2432   5.353   4.915   1.820
  320UNL     C3 2433   5.237   4.873   1.892
  320UNL     C4 2434   5.406   4.759   1.949
  320UNL     C5 2435   5.489   4.652   2.015
  320UNL     N6 2436   5.455   4.843   1.861
  320UNL     N7 2437   5.272   4.775   1.973
  320UNL     H8 2438   5.470   4.554   1.970
  320UNL     H9 2439   5.466   4.644   2.122
  320UNL    H10 2440   5.597   4.671   2.006
  321UNL     H0 2441   5.371   5.268   1.608
  321UNL     H1 2442   5.139   5.430   1.619
  321UNL     C2 2443   5.354   5.370   1.577
  321UNL     C3 2444   5.238   5.453   1.582
  321UNL     C4 2445   1.475   0.008   1.494
  321UNL     C5 2446   1.554   0.116   1.426
  321UNL     N6 2447   5.451   5.440   1.524
  321UNL     N7 2448   1.343   0.020   1.530
  321UNL     H8 2449   1.523   0.216   1.457
  321UNL     H9 2450   1.542   0.109   1.317
  321UNL    H10 2451   1.662   0.109   1.448
  322UNL     H0 2452   5.706   4.865   1.498
  322UNL     H1 2453   5.703   5.107   1.352
  322UNL     C2 2454   5.687   4.966   1.530
  322UNL     C3 2455   5.685   5.089   1.458
  322UNL     C4 2456   5.643   5.123   1.662
  322UNL     C5 2457   5.614   5.195   1.791
  322UNL     N6 2458   5.659   4.993   1.655
  322UNL     N7 2459   5.657   5.187   1.541
  322UNL     H8 2460   5.585   5.299   1.776
  322UNL     H9 2461   5.703   5.194   1.856
  322UNL    H10 2462   5.532   5.147   1.847
  323UNL     H0 2463   0.233   0.069   1.703
  323UNL     H1 2464   0.460   0.143   1.854
  323UNL     C2 2465   0.333   0.028   1.702
  323UNL     C3 2466   0.447   0.066   1.779
  323UNL     C4 2467   4.416   5.453   1.649
  323UNL     C5 2468   4.495   5.342   1.585
  323UNL     N6 2469   4.290   5.478   1.622
  323UNL     N7 2470   4.470   5.536   1.743
  323UNL     H8 2471   4.461   5.321   1.482
  323UNL     H9 2472   4.602   5.366   1.580
  323UNL    H10 2473   4.485   5.249   1.642
  324UNL     H0 2474   5.869   5.003   2.253
  324UNL     H1 2475   5.635   4.923   2.117
  324UNL     C2 2476   5.853   4.978   2.149
  324UNL     C3 2477   5.736   4.938   2.079
  324UNL     C4 2478   0.014   4.950   1.947
  324UNL     C5 2479   0.093   4.949   1.818
  324UNL     N6 2480   0.066   4.982   2.064
  324UNL     N7 2481   5.767   4.921   1.953
  324UNL     H8 2482   0.045   4.887   1.741
  324UNL     H9 2483   0.194   4.910   1.833
  324UNL    H10 2484   0.101   5.050   1.776
  325Zn      Zn 2485   4.647   5.035   2.706
  326Zn      Zn 2486   4.665   3.987   3.299
  327Zn      Zn 2487   4.177   4.336   3.314
  328Zn      Zn 2488   5.141   4.692   2.695
  329Zn      Zn 2489   5.156   4.176   3.002
  330Zn      Zn 2490   4.158   4.851   3.009
  331UNL     H0 2491   4.238   4.598   3.479
  331UNL     H1 2492   4.233   4.597   3.761
  331UNL     C2 2493   4.219   4.516   3.548
  331UNL     C3 2494   4.217   4.518   3.690
  331UNL     C4 2495   4.176   4.323   3.615
  331UNL     C5 2496   4.150   4.175   3.613
  331UNL     N6 2497   4.193   4.395   3.506
  331UNL     N7 2498   4.189   4.396   3.731
  331UNL     H8 2499   4.099   4.143   3.522
  331UNL     H9 2500   4.087   4.144   3.698
  331UNL    H10 2501   4.244   4.118   3.618
  332UNL     H0 2502   4.728   3.716   3.451
  332UNL     H1 2503   4.722   3.469   3.314
  332UNL     C2 2504   4.708   3.696   3.346
  332UNL     C3 2505   4.705   3.570   3.279
  332UNL     C4 2506   4.663   3.731   3.146
  332UNL     C5 2507   4.635   3.803   3.017
  332UNL     N6 2508   4.680   3.792   3.262
  332UNL     N7 2509   4.676   3.595   3.153
  332UNL     H8 2510   4.572   3.744   2.950
  332UNL     H9 2511   4.729   3.825   2.965
  332UNL    H10 2512   4.583   3.899   3.033
  333UNL     H0 2513   4.397   4.401   3.099
  333UNL     H1 2514   4.392   4.643   2.954
  333UNL     C2 2515   4.325   4.482   3.103
  333UNL     C3 2516   4.324   4.604   3.029
  333UNL     C4 2517   4.157   4.590   3.159
  333UNL     C5 2518   4.025   4.627   3.224
  333UNL     N6 2519   4.222   4.479   3.184
  333UNL     N7 2520   4.217   4.671   3.066
  333UNL     H8 2521   3.941   4.595   3.162
  333UNL     H9 2522   4.017   4.735   3.238
  333UNL    H10 2523   4.013   4.580   3.322
  334UNL     H0 2524   4.141   4.912   2.708
  334UNL     H1 2525   4.365   5.001   2.561
  334UNL     C2 2526   4.243   4.932   2.740
  334UNL     C3 2527   4.356   4.977   2.667
  334UNL     C4 2528   4.405   4.948   2.871
  334UNL     C5 2529   4.484   4.949   2.999
  334UNL     N6 2530   4.278   4.914   2.865
  334UNL     N7 2531   4.457   4.987   2.750
  334UNL     H8 2532   4.463   4.860   3.061
  334UNL     H9 2533   4.459   5.038   3.059
  334UNL    H10 2534   4.592   4.950   2.981
  335UNL     H0 2535   4.153   4.038   3.217
  335UNL     H1 2536   4.382   3.874   3.205
  335UNL     C2 2537   4.256   4.059   3.243
  335UNL     C3 2538   4.372   3.977   3.237
  335UNL     C4 2539   4.421   4.167   3.313
  335UNL     C5 2540   4.501   4.280   3.372
  335UNL     N6 2541   4.292   4.176   3.288
  335UNL     N7 2542   4.475   4.046   3.281
  335UNL     H8 2543   4.525   4.261   3.478
  335UNL     H9 2544   4.447   4.376   3.368
  335UNL    H10 2545   4.596   4.294   3.320
  336UNL     H0 2546   5.376   4.833   2.260
  336UNL     H1 2547   5.375   4.838   2.542
  336UNL     C2 2548   5.306   4.788   2.329
  336UNL     C3 2549   5.307   4.791   2.471
  336UNL     C4 2550   5.140   4.683   2.396
  336UNL     C5 2551   5.010   4.606   2.397
  336UNL     N6 2552   5.204   4.718   2.286
  336UNL     N7 2553   5.201   4.724   2.511
  336UNL     H8 2554   4.997   4.546   2.306
  336UNL     H9 2555   4.925   4.675   2.404
  336UNL    H10 2556   5.004   4.537   2.482
  337UNL     H0 2557   4.885   5.096   2.906
  337UNL     H1 2558   4.898   5.345   3.039
  337UNL     C2 2559   4.816   5.180   2.902
  337UNL     C3 2560   4.825   5.305   2.971
  337UNL     C4 2561   4.649   5.293   2.851
  337UNL     C5 2562   4.517   5.331   2.790
  337UNL     N6 2563   4.708   5.177   2.829
  337UNL     N7 2564   4.718   5.374   2.937
  337UNL     H8 2565   4.502   5.286   2.691
  337UNL     H9 2566   4.434   5.298   2.854
  337UNL    H10 2567   4.508   5.439   2.776
  338UNL     H0 2568   4.885   4.293   2.939
  338UNL     H1 2569   4.652   4.216   3.079
  338UNL     C2 2570   4.871   4.219   3.017
  338UNL     C3 2571   4.754   4.180   3.088
  338UNL     C4 2572   4.921   4.066   3.150
  338UNL     C5 2573   5.001   3.958   3.220
  338UNL     N6 2574   4.972   4.149   3.062
  338UNL     N7 2575   4.787   4.083   3.171
  338UNL     H8 2576   4.987   3.861   3.171
  338UNL     H9 2577   4.969   3.948   3.325
  338UNL    H10 2578   5.109   3.980   3.221
  339UNL     H0 2579   4.870   4.578   2.805
  339UNL     H1 2580   4.641   4.743   2.817
  339UNL     C2 2581   4.854   4.681   2.773
  339UNL     C3 2582   4.740   4.765   2.779
  339UNL     C4 2583   4.900   4.868   2.690
  339UNL     C5 2584   4.980   4.976   2.621
  339UNL     N6 2585   4.951   4.751   2.718
  339UNL     N7 2586   4.769   4.882   2.726
  339UNL     H8 2587   4.948   5.076   2.652
  339UNL     H9 2588   4.967   4.970   2.512
  339UNL    H10 2589   5.087   4.969   2.641
  340UNL     H0 2590   5.232   4.184   2.697
  340UNL     H1 2591   5.229   4.427   2.555
  340UNL     C2 2592   5.210   4.285   2.729
  340UNL     C3 2593   5.208   4.409   2.659
  340UNL     C4 2594   5.158   4.441   2.861
  340UNL     C5 2595   5.123   4.509   2.991
  340UNL     N6 2596   5.176   4.311   2.853
  340UNL     N7 2597   5.175   4.506   2.741
  340UNL     H8 2598   5.088   4.612   2.974
  340UNL     H9 2599   5.210   4.514   3.057
  340UNL    H10 2600   5.044   4.457   3.045
  341UNL     H0 2601   3.654   4.914   2.908
  341UNL     H1 2602   3.879   4.994   3.056
  341UNL     C2 2603   3.754   4.874   2.906
  341UNL     C3 2604   3.867   4.916   2.982
  341UNL     C4 2605   3.914   4.753   2.854
  341UNL     C5 2606   3.995   4.643   2.789
  341UNL     N6 2607   3.787   4.775   2.827
  341UNL     N7 2608   3.967   4.838   2.947
  341UNL     H8 2609   3.962   4.624   2.687
  341UNL     H9 2610   4.102   4.668   2.785
  341UNL    H10 2611   3.987   4.550   2.846
  342UNL     H0 2612   5.371   4.300   3.457
  342UNL     H1 2613   5.137   4.226   3.316
  342UNL     C2 2614   5.355   4.279   3.352
  342UNL     C3 2615   5.238   4.241   3.280
  342UNL     C4 2616   5.404   4.256   3.149
  342UNL     C5 2617   5.485   4.258   3.023
  342UNL     N6 2618   5.455   4.285   3.267
  342UNL     N7 2619   5.270   4.227   3.153
  342UNL     H8 2620   5.440   4.198   2.943
  342UNL     H9 2621   5.586   4.218   3.039
  342UNL    H10 2622   5.495   4.360   2.984
  343Zn      Zn 2623   4.167   4.344   3.917
  344Zn      Zn 2624   4.176   3.287   4.504
  345Zn      Zn 2625   3.681   3.637   4.509
  346Zn      Zn 2626   4.651   3.990   3.899
  347Zn      Zn 2627   4.663   3.478   4.211
  348Zn      Zn 2628   3.675   4.157   4.204
  349UNL     H0 2629   3.738   3.904   4.661
  349UNL     H1 2630   1.768   1.137   0.137
  349UNL     C2 2631   3.719   3.826   4.734
  349UNL     C3 2632   1.753   1.053   0.070
  349UNL     C4 2633   1.716   0.858   0.000
  349UNL     C5 2634   3.655   3.484   4.805
  349UNL     N6 2635   3.694   3.703   4.696
  349UNL     N7 2636   1.727   0.932   0.114
  349UNL     H8 2637   3.602   3.451   4.714
  349UNL     H9 2638   1.632   0.677   0.084
  349UNL    H10 2639   1.787   0.654   0.002
  350UNL     H0 2640   4.246   3.013   4.651
  350UNL     H1 2641   4.238   2.768   4.510
  350UNL     C2 2642   4.224   2.994   4.546
  350UNL     C3 2643   4.221   2.870   4.476
  350UNL     C4 2644   4.178   3.032   4.347
  350UNL     C5 2645   4.149   3.106   4.218
  350UNL     N6 2646   4.196   3.091   4.462
  350UNL     N7 2647   4.191   2.895   4.351
  350UNL     H8 2648   4.087   3.047   4.150
  350UNL     H9 2649   4.243   3.130   4.166
  350UNL    H10 2650   4.096   3.200   4.236
  351UNL     H0 2651   3.908   3.705   4.303
  351UNL     H1 2652   3.908   3.948   4.158
  351UNL     C2 2653   3.837   3.787   4.305
  351UNL     C3 2654   3.839   3.909   4.231
  351UNL     C4 2655   3.668   3.896   4.357
  351UNL     C5 2656   3.535   3.933   4.418
  351UNL     N6 2657   3.732   3.784   4.383
  351UNL     N7 2658   3.731   3.976   4.266
  351UNL     H8 2659   3.452   3.906   4.352
  351UNL     H9 2660   3.529   4.041   4.436
  351UNL    H10 2661   3.518   3.883   4.514
  352UNL     H0 2662   3.665   4.219   3.899
  352UNL     H1 2663   3.894   4.305   3.758
  352UNL     C2 2664   3.766   4.237   3.933
  352UNL     C3 2665   3.882   4.281   3.863
  352UNL     C4 2666   3.925   4.253   4.068
  352UNL     C5 2667   3.999   4.254   4.200
  352UNL     N6 2668   3.798   4.220   4.059
  352UNL     N7 2669   3.981   4.290   3.949
  352UNL     H8 2670   3.975   4.166   4.261
  352UNL     H9 2671   3.974   4.343   4.258
  352UNL    H10 2672   4.108   4.253   4.185
  353UNL     H0 2673   3.667   3.338   4.417
  353UNL     H1 2674   3.900   3.178   4.405
  353UNL     C2 2675   3.770   3.360   4.444
  353UNL     C3 2676   3.888   3.280   4.438
  353UNL     C4 2677   3.933   3.471   4.514
  353UNL     C5 2678   4.010   3.586   4.575
  353UNL     N6 2679   3.804   3.478   4.489
  353UNL     N7 2680   3.990   3.351   4.482
  353UNL     H8 2681   4.033   3.566   4.680
  353UNL     H9 2682   3.955   3.681   4.570
  353UNL    H10 2683   4.105   3.604   4.523
  354UNL     H0 2684   4.886   4.139   3.464
  354UNL     H1 2685   4.886   4.138   3.746
  354UNL     C2 2686   4.816   4.093   3.533
  354UNL     C3 2687   4.818   4.093   3.675
  354UNL     C4 2688   4.650   3.986   3.598
  354UNL     C5 2689   4.520   3.911   3.598
  354UNL     N6 2690   4.714   4.024   3.489
  354UNL     N7 2691   4.712   4.025   3.714
  354UNL     H8 2692   4.505   3.854   3.506
  354UNL     H9 2693   4.436   3.980   3.609
  354UNL    H10 2694   4.515   3.838   3.681
  355UNL     H0 2695   4.393   4.412   4.130
  355UNL     H1 2696   4.396   4.659   4.264
  355UNL     C2 2697   4.323   4.494   4.124
  355UNL     C3 2698   4.326   4.619   4.192
  355UNL     C4 2699   4.157   4.605   4.064
  355UNL     C5 2700   4.027   4.642   3.997
  355UNL     N6 2701   4.218   4.490   4.045
  355UNL     N7 2702   4.220   4.687   4.153
  355UNL     H8 2703   4.016   4.593   3.899
  355UNL     H9 2704   3.942   4.612   4.059
  355UNL    H10 2705   4.020   4.750   3.979
  356UNL     H0 2706   4.384   3.602   4.147
  356UNL     H1 2707   4.154   3.522   4.288
  356UNL     C2 2708   4.371   3.527   4.223
  356UNL     C3 2709   4.256   3.485   4.295
  356UNL     C4 2710   4.424   3.371   4.353
  356UNL     C5 2711   4.507   3.264   4.420
  356UNL     N6 2712   4.473   3.456   4.266
  356UNL     N7 2713   4.290   3.388   4.377
  356UNL     H8 2714   4.489   3.166   4.374
  356UNL     H9 2715   4.481   3.256   4.526
  356UNL    H10 2716   4.614   3.284   4.414
  357UNL     H0 2717   4.374   3.879   3.995
  357UNL     H1 2718   4.147   4.045   4.004
  357UNL     C2 2719   4.361   3.982   3.965
  357UNL     C3 2720   4.247   4.068   3.969
  357UNL     C4 2721   4.412   4.171   3.890
  357UNL     C5 2722   4.495   4.280   3.826
  357UNL     N6 2723   4.460   4.052   3.917
  357UNL     N7 2724   4.279   4.186   3.923
  357UNL     H8 2725   4.465   4.379   3.863
  357UNL     H9 2726   4.483   4.280   3.717
  357UNL    H10 2727   4.602   4.269   3.847
  358UNL     H0 2728   4.731   3.477   3.905
  358UNL     H1 2729   4.724   3.717   3.757
  358UNL     C2 2730   4.710   3.578   3.937
  358UNL     C3 2731   4.706   3.700   3.863
  358UNL     C4 2732   4.662   3.737   4.066
  358UNL     C5 2733   4.631   3.809   4.194
  358UNL     N6 2734   4.680   3.607   4.061
  358UNL     N7 2735   4.675   3.799   3.944
  358UNL     H8 2736   4.597   3.912   4.177
  358UNL     H9 2737   4.721   3.814   4.258
  358UNL    H10 2738   4.552   3.759   4.252
  359UNL     H0 2739   3.172   4.221   4.104
  359UNL     H1 2740   3.399   4.301   4.250
  359UNL     C2 2741   3.272   4.181   4.101
  359UNL     C3 2742   3.386   4.223   4.176
  359UNL     C4 2743   3.431   4.060   4.047
  359UNL     C5 2744   3.513   3.950   3.984
  359UNL     N6 2745   3.304   4.082   4.022
  359UNL     N7 2746   3.485   4.145   4.140
  359UNL     H8 2747   3.481   3.929   3.881
  359UNL     H9 2748   3.620   3.976   3.980
  359UNL    H10 2749   3.505   3.857   4.041
  360UNL     H0 2750   4.888   3.611   4.662
  360UNL     H1 2751   4.653   3.535   4.525
  360UNL     C2 2752   4.871   3.589   4.558
  360UNL     C3 2753   4.753   3.551   4.488
  360UNL     C4 2754   4.918   3.566   4.355
  360UNL     C5 2755   4.997   3.568   4.227
  360UNL     N6 2756   4.971   3.595   4.472
  360UNL     N7 2757   4.784   3.537   4.361
  360UNL     H8 2758   4.950   3.508   4.148
  360UNL     H9 2759   5.098   3.528   4.241
  360UNL    H10 2760   5.006   3.670   4.188
  361Zn      Zn 2761   1.214   2.260   0.308
  362Zn      Zn 2762   1.233   1.203   0.893
  363Zn      Zn 2763   0.738   1.550   0.908
  364Zn      Zn 2764   1.705   1.910   0.294
  365Zn      Zn 2765   1.719   1.398   0.606
  366Zn      Zn 2766   0.731   2.073   0.608
  367UNL     H0 2767   0.796   1.821   1.063
  367UNL     H1 2768   0.796   1.826   1.345
  367UNL     C2 2769   0.778   1.740   1.133
  367UNL     C3 2770   0.778   1.745   1.276
  367UNL     C4 2771   0.738   1.549   1.204
  367UNL     C5 2772   0.712   1.401   1.208
  367UNL     N6 2773   0.752   1.618   1.094
  367UNL     N7 2774   0.752   1.623   1.318
  367UNL     H8 2775   0.660   1.365   1.118
  367UNL     H9 2776   0.650   1.373   1.294
  367UNL    H10 2777   0.806   1.344   1.214
  368UNL     H0 2778   1.302   0.934   1.045
  368UNL     H1 2779   1.295   0.688   0.907
  368UNL     C2 2780   1.282   0.912   0.941
  368UNL     C3 2781   1.278   0.788   0.870
  368UNL     C4 2782   1.235   0.948   0.739
  368UNL     C5 2783   1.207   1.025   0.613
  368UNL     N6 2784   1.253   1.007   0.855
  368UNL     N7 2785   1.248   0.812   0.744
  368UNL     H8 2786   1.145   0.966   0.543
  368UNL     H9 2787   1.300   1.051   0.561
  368UNL    H10 2788   1.153   1.118   0.632
  369UNL     H0 2789   0.960   1.619   0.704
  369UNL     H1 2790   0.961   1.860   0.558
  369UNL     C2 2791   0.890   1.701   0.707
  369UNL     C3 2792   0.891   1.822   0.632
  369UNL     C4 2793   0.722   1.809   0.760
  369UNL     C5 2794   0.590   1.848   0.822
  369UNL     N6 2795   0.786   1.697   0.786
  369UNL     N7 2796   0.784   1.889   0.668
  369UNL     H8 2797   0.507   1.821   0.755
  369UNL     H9 2798   0.583   1.956   0.840
  369UNL    H10 2799   0.572   1.799   0.919
  370UNL     H0 2800   0.704   2.150   0.307
  370UNL     H1 2801   0.930   2.232   0.160
  370UNL     C2 2802   0.807   2.166   0.338
  370UNL     C3 2803   0.921   2.208   0.265
  370UNL     C4 2804   0.970   2.177   0.468
  370UNL     C5 2805   1.049   2.174   0.597
  370UNL     N6 2806   0.843   2.145   0.463
  370UNL     N7 2807   1.023   2.214   0.348
  370UNL     H8 2808   1.028   2.084   0.656
  370UNL     H9 2809   1.026   2.262   0.658
  370UNL    H10 2810   1.157   2.174   0.578
  371UNL     H0 2811   0.726   1.251   0.818
  371UNL     H1 2812   0.959   1.093   0.805
  371UNL     C2 2813   0.828   1.274   0.844
  371UNL     C3 2814   0.947   1.196   0.838
  371UNL     C4 2815   0.992   1.387   0.913
  371UNL     C5 2816   1.068   1.503   0.972
  371UNL     N6 2817   0.863   1.392   0.889
  371UNL     N7 2818   1.049   1.266   0.881
  371UNL     H8 2819   1.085   1.487   1.079
  371UNL     H9 2820   1.014   1.598   0.962
  371UNL    H10 2821   1.165   1.518   0.924
  372UNL     H0 2822   3.904   4.832   4.662
  372UNL     H1 2823   1.941   2.057   0.138
  372UNL     C2 2824   3.835   4.787   4.733
  372UNL     C3 2825   1.872   2.011   0.069
  372UNL     C4 2826   3.668   4.680   4.799
  372UNL     C5 2827   3.538   4.605   4.795
  372UNL     N6 2828   3.732   4.718   4.691
  372UNL     N7 2829   1.766   1.944   0.109
  372UNL     H8 2830   3.525   4.547   4.703
  372UNL     H9 2831   3.453   4.674   4.804
  372UNL    H10 2832   1.568   1.758   0.072
  373UNL     H0 2833   1.452   2.323   0.506
  373UNL     H1 2834   1.464   2.571   0.638
  373UNL     C2 2835   1.383   2.406   0.501
  373UNL     C3 2836   1.390   2.531   0.569
  373UNL     C4 2837   1.216   2.518   0.448
  373UNL     C5 2838   1.085   2.558   0.385
  373UNL     N6 2839   1.275   2.403   0.427
  373UNL     N7 2840   1.284   2.601   0.534
  373UNL     H8 2841   1.071   2.513   0.286
  373UNL     H9 2842   1.001   2.525   0.449
  373UNL    H10 2843   1.076   2.666   0.371
  374UNL     H0 2844   1.441   1.523   0.543
  374UNL     H1 2845   1.210   1.440   0.683
  374UNL     C2 2846   1.428   1.447   0.619
  374UNL     C3 2847   1.312   1.404   0.690
  374UNL     C4 2848   1.480   1.291   0.748
  374UNL     C5 2849   1.564   1.184   0.815
  374UNL     N6 2850   1.530   1.376   0.661
  374UNL     N7 2851   1.346   1.306   0.771
  374UNL     H8 2852   1.546   1.086   0.770
  374UNL     H9 2853   1.539   1.176   0.922
  374UNL    H10 2854   1.671   1.204   0.808
  375UNL     H0 2855   1.431   1.801   0.396
  375UNL     H1 2856   1.204   1.969   0.408
  375UNL     C2 2857   1.417   1.904   0.365
  375UNL     C3 2858   1.303   1.990   0.371
  375UNL     C4 2859   1.467   2.093   0.286
  375UNL     C5 2860   1.549   2.200   0.219
  375UNL     N6 2861   1.515   1.974   0.314
  375UNL     N7 2862   1.335   2.108   0.321
  375UNL     H8 2863   1.520   2.300   0.253
  375UNL     H9 2864   1.537   2.196   0.110
  375UNL    H10 2865   1.656   2.189   0.240
  376UNL     H0 2866   1.789   1.397   0.301
  376UNL     H1 2867   1.778   1.636   0.152
  376UNL     C2 2868   1.767   1.498   0.332
  376UNL     C3 2869   1.760   1.620   0.258
  376UNL     C4 2870   1.718   1.656   0.461
  376UNL     C5 2871   1.687   1.728   0.590
  376UNL     N6 2872   1.736   1.526   0.456
  376UNL     N7 2873   1.729   1.718   0.339
  376UNL     H8 2874   1.653   1.831   0.573
  376UNL     H9 2875   1.777   1.733   0.653
  376UNL    H10 2876   1.609   1.678   0.647
  377UNL     H0 2877   0.234   2.156   0.497
  377UNL     H1 2878   0.460   2.227   0.651
  377UNL     C2 2879   0.334   2.113   0.498
  377UNL     C3 2880   0.447   2.150   0.577
  377UNL     C4 2881   0.490   1.986   0.448
  377UNL     C5 2882   0.569   1.873   0.386
  377UNL     N6 2883   0.365   2.013   0.420
  377UNL     N7 2884   0.544   2.068   0.543
  377UNL     H8 2885   0.536   1.851   0.283
  377UNL     H9 2886   0.676   1.897   0.381
  377UNL    H10 2887   0.558   1.781   0.444
  378UNL     H0 2888   1.946   1.527   1.057
  378UNL     H1 2889   1.710   1.455   0.920
  378UNL     C2 2890   1.929   1.506   0.953
  378UNL     C3 2891   1.811   1.470   0.882
  378UNL     C4 2892   1.975   1.484   0.750
  378UNL     C5 2893   2.054   1.486   0.622
  378UNL     N6 2894   2.028   1.512   0.867
  378UNL     N7 2895   1.841   1.456   0.755
  378UNL     H8 2896   2.006   1.427   0.543
  378UNL     H9 2897   2.155   1.445   0.636
  378UNL    H10 2898   2.064   1.588   0.583
  379Zn      Zn 2899   0.731   1.562   1.507
  380Zn      Zn 2900   0.737   0.520   2.092
  381Zn      Zn 2901   0.250   0.868   2.113
  382Zn      Zn 2902   1.228   1.225   1.492
  383Zn      Zn 2903   1.231   0.702   1.795
  384Zn      Zn 2904   0.237   1.378   1.802
  385UNL     H0 2905   0.307   1.132   2.276
  385UNL     H1 2906   0.303   1.133   2.558
  385UNL     C2 2907   0.289   1.051   2.345
  385UNL     C3 2908   0.287   1.053   2.487
  385UNL     C4 2909   0.250   0.858   2.413
  385UNL     C5 2910   0.227   0.709   2.413
  385UNL     N6 2911   0.265   0.929   2.304
  385UNL     N7 2912   0.262   0.931   2.528
  385UNL     H8 2913   0.173   0.675   2.324
  385UNL     H9 2914   0.168   0.677   2.500
  385UNL    H10 2915   0.322   0.654   2.415
  386UNL     H0 2916   0.800   0.256   2.251
  386UNL     H1 2917   0.791   0.007   2.118
  386UNL     C2 2918   0.780   0.232   2.147
  386UNL     C3 2919   0.775   0.106   2.079
  386UNL     C4 2920   0.737   0.264   1.944
  386UNL     C5 2921   0.711   0.339   1.816
  386UNL     N6 2922   0.753   0.325   2.059
  386UNL     N7 2923   0.749   0.128   1.953
  386UNL     H8 2924   0.652   0.280   1.745
  386UNL     H9 2925   0.806   0.365   1.768
  386UNL    H10 2926   0.656   0.432   1.833
  387UNL     H0 2927   0.472   0.930   1.899
  387UNL     H1 2928   0.471   1.171   1.752
  387UNL     C2 2929   0.401   1.011   1.902
  387UNL     C3 2930   0.402   1.133   1.827
  387UNL     C4 2931   0.233   1.121   1.956
  387UNL     C5 2932   0.101   1.159   2.019
  387UNL     N6 2933   0.297   1.009   1.982
  387UNL     N7 2934   0.295   1.200   1.863
  387UNL     H8 2935   0.017   1.129   1.956
  387UNL     H9 2936   0.095   1.267   2.035
  387UNL    H10 2937   0.087   1.111   2.117
  388UNL     H0 2938   0.221   1.452   1.511
  388UNL     H1 2939   0.448   1.533   1.363
  388UNL     C2 2940   0.324   1.467   1.542
  388UNL     C3 2941   0.439   1.508   1.468
  388UNL     C4 2942   0.487   1.476   1.672
  388UNL     C5 2943   0.568   1.474   1.800
  388UNL     N6 2944   0.359   1.446   1.666
  388UNL     N7 2945   0.541   1.513   1.551
  388UNL     H8 2946   0.544   1.387   1.862
  388UNL     H9 2947   0.549   1.565   1.858
  388UNL    H10 2948   0.676   1.470   1.780
  389UNL     H0 2949   0.225   0.569   2.019
  389UNL     H1 2950   0.454   0.406   2.003
  389UNL     C2 2951   0.328   0.590   2.044
  389UNL     C3 2952   0.445   0.509   2.036
  389UNL     C4 2953   0.493   0.699   2.112
  389UNL     C5 2954   0.573   0.813   2.172
  389UNL     N6 2955   0.364   0.708   2.089
  389UNL     N7 2956   0.548   0.578   2.079
  389UNL     H8 2957   0.596   0.794   2.277
  389UNL     H9 2958   0.520   0.908   2.165
  389UNL    H10 2959   0.669   0.826   2.120
  390UNL     H0 2960   1.439   1.379   1.044
  390UNL     H1 2961   1.448   1.382   1.326
  390UNL     C2 2962   1.372   1.331   1.115
  390UNL     C3 2963   1.379   1.334   1.257
  390UNL     C4 2964   1.213   1.220   1.187
  390UNL     C5 2965   1.085   1.140   1.193
  390UNL     N6 2966   1.272   1.257   1.076
  390UNL     N7 2967   1.277   1.263   1.300
  390UNL     H8 2968   1.074   1.075   1.106
  390UNL     H9 2969   0.997   1.206   1.198
  390UNL    H10 2970   1.080   1.076   1.282
  391UNL     H0 2971   0.966   1.631   1.707
  391UNL     H1 2972   0.974   1.880   1.840
  391UNL     C2 2973   0.896   1.713   1.703
  391UNL     C3 2974   0.902   1.838   1.771
  391UNL     C4 2975   0.727   1.823   1.651
  391UNL     C5 2976   0.594   1.859   1.589
  391UNL     N6 2977   0.788   1.708   1.629
  391UNL     N7 2978   0.794   1.906   1.737
  391UNL     H8 2979   0.581   1.815   1.490
  391UNL     H9 2980   0.512   1.824   1.653
  391UNL    H10 2981   0.583   1.968   1.577
  392UNL     H0 2982   0.960   0.832   1.740
  392UNL     H1 2983   0.726   0.755   1.877
  392UNL     C2 2984   0.944   0.756   1.815
  392UNL     C3 2985   0.827   0.716   1.885
  392UNL     C4 2986   0.993   0.599   1.944
  392UNL     C5 2987   1.073   0.490   2.011
  392UNL     N6 2988   1.045   0.683   1.857
  392UNL     N7 2989   0.859   0.617   1.965
  392UNL     H8 2990   1.051   0.392   1.966
  392UNL     H9 2991   1.049   0.484   2.118
  392UNL    H10 2992   1.181   0.505   2.002
  393UNL     H0 2993   0.961   1.105   1.606
  393UNL     H1 2994   0.728   1.264   1.617
  393UNL     C2 2995   0.944   1.207   1.575
  393UNL     C3 2996   0.827   1.288   1.580
  393UNL     C4 2997   0.986   1.395   1.493
  393UNL     C5 2998   1.063   1.505   1.424
  393UNL     N6 2999   1.040   1.279   1.521
  393UNL     N7 3000   0.854   1.406   1.528
  393UNL     H8 3001   1.029   1.605   1.455
  393UNL     H9 3002   1.050   1.499   1.315
  393UNL    H10 3003   1.170   1.501   1.446
  394UNL     H0 3004   1.298   0.712   1.490
  394UNL     H1 3005   1.292   0.956   1.348
  394UNL     C2 3006   1.277   0.813   1.523
  394UNL     C3 3007   1.274   0.937   1.453
  394UNL     C4 3008   1.232   0.969   1.657
  394UNL     C5 3009   1.204   1.038   1.788
  394UNL     N6 3010   1.249   0.839   1.649
  394UNL     N7 3011   1.246   1.034   1.537
  394UNL     H8 3012   1.174   1.143   1.773
  394UNL     H9 3013   1.292   1.037   1.853
  394UNL    H10 3014   1.123   0.989   1.843
  395UNL     H0 3015   5.618   1.444   1.708
  395UNL     H1 3016   5.845   1.525   1.853
  395UNL     C2 3017   5.718   1.404   1.705
  395UNL     C3 3018   5.832   1.447   1.779
  395UNL     C4 3019   5.878   1.284   1.650
  395UNL     C5 3020   0.072   1.174   1.584
  395UNL     N6 3021   5.751   1.305   1.625
  395UNL     N7 3022   0.045   1.369   1.742
  395UNL     H8 3023   0.037   1.154   1.482
  395UNL     H9 3024   0.179   1.200   1.578
  395UNL    H10 3025   0.065   1.081   1.642
  396UNL     H0 3026   1.441   0.833   2.252
  396UNL     H1 3027   1.210   0.757   2.110
  396UNL     C2 3028   1.427   0.811   2.147
  396UNL     C3 3029   1.311   0.772   2.074
  396UNL     C4 3030   1.478   0.787   1.945
  396UNL     C5 3031   1.560   0.788   1.819
  396UNL     N6 3032   1.528   0.816   2.063
  396UNL     N7 3033   1.344   0.757   1.947
  396UNL     H8 3034   1.514   0.730   1.739
  396UNL     H9 3035   1.661   0.747   1.836
  396UNL    H10 3036   1.572   0.890   1.780
  397Zn      Zn 3037   0.245   0.873   2.716
  398Zn      Zn 3038   4.176   5.375   3.298
  399Zn      Zn 3039   5.643   0.167   3.308
  400Zn      Zn 3040   0.731   0.521   2.695
  401Zn      Zn 3041   0.745   0.004   3.005
  402Zn      Zn 3042   5.637   0.688   3.004
  403UNL     H0 3043   5.704   0.434   3.466
  403UNL     H1 3044   5.698   0.440   3.748
  403UNL     C2 3045   5.684   0.354   3.536
  403UNL     C3 3046   5.681   0.359   3.679
  403UNL     C4 3047   5.640   0.163   3.606
  403UNL     C5 3048   5.613   0.015   3.608
  403UNL     N6 3049   5.656   0.232   3.496
  403UNL     N7 3050   5.653   0.238   3.721
  403UNL     H8 3051   3.599   5.531   3.518
  403UNL     H9 3052   3.589   5.537   3.694
  403UNL    H10 3053   3.745   5.508   3.615
  404UNL     H0 3054   4.237   5.110   3.452
  404UNL     H1 3055   4.227   4.862   3.318
  404UNL     C2 3056   4.216   5.087   3.348
  404UNL     C3 3057   4.211   4.962   3.280
  404UNL     C4 3058   4.171   5.120   3.146
  404UNL     C5 3059   4.144   5.196   3.018
  404UNL     N6 3060   4.189   5.181   3.262
  404UNL     N7 3061   4.182   4.984   3.153
  404UNL     H8 3062   4.082   5.137   2.949
  404UNL     H9 3063   4.238   5.219   2.968
  404UNL    H10 3064   4.091   5.290   3.036
  405UNL     H0 3065   5.870   0.236   3.102
  405UNL     H1 3066   5.870   0.479   2.957
  405UNL     C2 3067   5.799   0.318   3.104
  405UNL     C3 3068   5.800   0.440   3.030
  405UNL     C4 3069   5.630   0.427   3.158
  405UNL     C5 3070   5.498   0.465   3.219
  405UNL     N6 3071   5.694   0.315   3.183
  405UNL     N7 3072   5.693   0.507   3.066
  405UNL     H8 3073   5.415   0.436   3.154
  405UNL     H9 3074   5.491   0.573   3.236
  405UNL    H10 3075   5.482   0.416   3.316
  406UNL     H0 3076   5.626   0.752   2.699
  406UNL     H1 3077   5.856   0.837   2.558
  406UNL     C2 3078   5.727   0.770   2.733
  406UNL     C3 3079   5.844   0.813   2.663
  406UNL     C4 3080   5.886   0.785   2.868
  406UNL     C5 3081   0.074   0.785   2.999
  406UNL     N6 3082   5.759   0.752   2.859
  406UNL     N7 3083   0.057   0.822   2.749
  406UNL     H8 3084   0.051   0.697   3.060
  406UNL     H9 3085   0.049   0.875   3.057
  406UNL    H10 3086   0.183   0.785   2.985
  407UNL     H0 3087   3.664   5.415   3.221
  407UNL     H1 3088   3.896   5.255   3.212
  407UNL     C2 3089   3.767   5.438   3.247
  407UNL     C3 3090   3.885   5.358   3.243
  407UNL     C4 3091   0.006   0.001   3.315
  407UNL     C5 3092   0.084   0.117   3.372
  407UNL     N6 3093   5.763   0.007   3.290
  407UNL     N7 3094   3.987   5.429   3.285
  407UNL     H8 3095   0.109   0.098   3.477
  407UNL     H9 3096   0.028   0.211   3.367
  407UNL    H10 3097   0.178   0.133   3.317
  408UNL     H0 3098   0.955   0.670   2.253
  408UNL     H1 3099   0.960   0.670   2.535
  408UNL     C2 3100   0.886   0.624   2.322
  408UNL     C3 3101   0.891   0.625   2.465
  408UNL     C4 3102   0.722   0.518   2.390
  408UNL     C5 3103   0.591   0.442   2.394
  408UNL     N6 3104   0.783   0.555   2.280
  408UNL     N7 3105   0.785   0.558   2.505
  408UNL     H8 3106   0.574   0.386   2.301
  408UNL     H9 3107   0.507   0.511   2.408
  408UNL    H10 3108   0.588   0.370   2.477
  409UNL     H0 3109   0.470   0.943   2.928
  409UNL     H1 3110   0.472   1.191   3.062
  409UNL     C2 3111   0.400   1.025   2.922
  409UNL     C3 3112   0.402   1.150   2.990
  409UNL     C4 3113   0.232   1.134   2.863
  409UNL     C5 3114   0.102   1.171   2.795
  409UNL     N6 3115   0.295   1.020   2.844
  409UNL     N7 3116   0.296   1.217   2.951
  409UNL     H8 3117   0.090   1.121   2.699
  409UNL     H9 3118   0.018   1.141   2.858
  409UNL    H10 3119   0.095   1.278   2.776
  410UNL     H0 3120   0.469   0.129   2.934
  410UNL     H1 3121   0.237   0.058   3.078
  410UNL     C2 3122   0.455   0.056   3.012
  410UNL     C3 3123   0.338   0.019   3.085
  410UNL     C4 3124   4.429   5.453   3.145
  410UNL     C5 3125   4.509   5.345   3.214
  410UNL     N6 3126   4.480   5.535   3.056
  410UNL     N7 3127   4.295   5.472   3.169
  410UNL     H8 3128   4.489   5.247   3.171
  410UNL     H9 3129   4.485   5.341   3.321
  410UNL    H10 3130   4.618   5.362   3.206
  411UNL     H0 3131   0.463   0.410   2.807
  411UNL     H1 3132   0.234   0.574   2.820
  411UNL     C2 3133   0.448   0.513   2.776
  411UNL     C3 3134   0.332   0.597   2.782
  411UNL     C4 3135   0.494   0.700   2.695
  411UNL     C5 3136   0.574   0.809   2.627
  411UNL     N6 3137   0.545   0.582   2.723
  411UNL     N7 3138   0.363   0.714   2.731
  411UNL     H8 3139   0.543   0.909   2.661
  411UNL     H9 3140   0.560   0.804   2.518
  411UNL    H10 3141   0.681   0.801   2.648
  412UNL     H0 3142   0.805   0.008   2.700
  412UNL     H1 3143   0.794   0.249   2.554
  412UNL     C2 3144   0.783   0.109   2.732
  412UNL     C3 3145   0.778   0.231   2.659
  412UNL     C4 3146   0.737   0.266   2.863
  412UNL     C5 3147   0.709   0.337   2.993
  412UNL     N6 3148   0.756   0.136   2.857
  412UNL     N7 3149   0.749   0.329   2.742
  412UNL     H8 3150   0.674   0.440   2.978
  412UNL     H9 3151   0.800   0.341   3.055
  412UNL    H10 3152   0.631   0.286   3.052
  413UNL     H0 3153   5.130   0.745   2.912
  413UNL     H1 3154   5.358   0.829   3.055
  413UNL     C2 3155   5.231   0.708   2.907
  413UNL     C3 3156   5.345   0.752   2.980
  413UNL     C4 3157   5.392   0.591   2.849
  413UNL     C5 3158   5.474   0.483   2.782
  413UNL     N6 3159   5.265   0.611   2.825
  413UNL     N7 3160   5.446   0.676   2.941
  413UNL     H8 3161   5.443   0.466   2.678
  413UNL     H9 3162   5.581   0.509   2.780
  413UNL    H10 3163   5.466   0.388   2.836
  414UNL     H0 3164   0.964   0.141   3.457
  414UNL     H1 3165   0.732   0.059   3.319
  414UNL     C2 3166   0.949   0.118   3.353
  414UNL     C3 3167   0.832   0.077   3.282
  414UNL     C4 3168   0.997   0.095   3.151
  414UNL     C5 3169   1.077   0.097   3.023
  414UNL     N6 3170   1.048   0.125   3.268
  414UNL     N7 3171   0.864   0.063   3.156
  414UNL     H8 3172   1.030   0.038   2.944
  414UNL     H9 3173   1.178   0.058   3.038
  414UNL    H10 3174   1.086   0.200   2.985
  415Zn      Zn 3175   5.629   0.179   3.908
  416Zn      Zn 3176   3.684   4.680   4.500
  417Zn      Zn 3177   3.197   5.030   4.516
  418Zn      Zn 3178   4.161   5.385   3.897
  419Zn      Zn 3179   4.176   4.869   4.204
  420Zn      Zn 3180   3.177   5.541   4.207
  421UNL     H0 3181   3.266   5.291   4.676
  421UNL     H1 3182   1.298   2.517   0.151
  421UNL     C2 3183   3.246   5.211   4.747
  421UNL     C3 3184   1.280   2.436   0.083
  421UNL     C4 3185   1.236   2.243   0.009
  421UNL     C5 3186   1.206   2.095   0.005
  421UNL     N6 3187   3.216   5.090   4.707
  421UNL     N7 3188   1.249   2.315   0.125
  421UNL     H8 3189   3.117   4.842   4.719
  421UNL     H9 3190   1.142   2.064   0.089
  421UNL    H10 3191   1.298   2.037   0.011
  422UNL     H0 3192   3.748   4.413   4.653
  422UNL     H1 3193   3.740   4.165   4.517
  422UNL     C2 3194   3.728   4.390   4.549
  422UNL     C3 3195   3.724   4.265   4.479
  422UNL     C4 3196   3.683   4.425   4.347
  422UNL     C5 3197   3.656   4.501   4.220
  422UNL     N6 3198   3.700   4.485   4.463
  422UNL     N7 3199   3.695   4.289   4.353
  422UNL     H8 3200   3.595   4.442   4.149
  422UNL     H9 3201   3.750   4.525   4.169
  422UNL    H10 3202   3.602   4.595   4.238
  423UNL     H0 3203   3.418   5.095   4.302
  423UNL     H1 3204   3.413   5.336   4.155
  423UNL     C2 3205   3.346   5.176   4.305
  423UNL     C3 3206   3.345   5.298   4.230
  423UNL     C4 3207   3.177   5.284   4.360
  423UNL     C5 3208   3.045   5.321   4.424
  423UNL     N6 3209   3.242   5.173   4.385
  423UNL     N7 3210   3.237   5.364   4.267
  423UNL     H8 3211   2.961   5.289   4.362
  423UNL     H9 3212   3.037   5.429   4.439
  423UNL    H10 3213   3.033   5.274   4.523
  424UNL     H0 3214   5.121   0.063   3.915
  424UNL     H1 3215   5.345   0.150   3.767
  424UNL     C2 3216   5.223   0.081   3.946
  424UNL     C3 3217   5.337   0.124   3.872
  424UNL     C4 3218   5.387   0.093   4.075
  424UNL     C5 3219   5.468   0.091   4.202
  424UNL     N6 3220   5.260   0.060   4.070
  424UNL     N7 3221   5.439   0.131   3.954
  424UNL     H8 3222   5.446   0.004   4.265
  424UNL     H9 3223   5.449   0.181   4.261
  424UNL    H10 3224   5.576   0.088   4.182
  425UNL     H0 3225   3.172   4.732   4.419
  425UNL     H1 3226   3.401   4.568   4.406
  425UNL     C2 3227   3.275   4.753   4.444
  425UNL     C3 3228   3.391   4.671   4.438
  425UNL     C4 3229   3.440   4.861   4.513
  425UNL     C5 3230   3.521   4.974   4.573
  425UNL     N6 3231   3.312   4.870   4.489
  425UNL     N7 3232   3.494   4.740   4.482
  425UNL     H8 3233   3.544   4.955   4.678
  425UNL     H9 3234   3.467   5.070   4.567
  425UNL    H10 3235   3.616   4.987   4.521
  426UNL     H0 3236   4.397   5.524   3.462
  426UNL     H1 3237   4.396   5.527   3.744
  426UNL     C2 3238   4.326   5.480   3.531
  426UNL     C3 3239   4.327   5.482   3.673
  426UNL     C4 3240   4.159   5.377   3.597
  426UNL     C5 3241   4.027   5.302   3.599
  426UNL     N6 3242   4.222   5.413   3.488
  426UNL     N7 3243   4.221   5.417   3.713
  426UNL     H8 3244   4.012   5.242   3.509
  426UNL     H9 3245   3.944   5.373   3.607
  426UNL    H10 3246   4.021   5.233   3.684
  427UNL     H0 3247   5.868   0.242   4.107
  427UNL     H1 3248   5.879   0.489   4.242
  427UNL     C2 3249   5.798   0.325   4.104
  427UNL     C3 3250   5.806   0.449   4.173
  427UNL     C4 3251   5.631   0.437   4.053
  427UNL     C5 3252   5.498   0.476   3.993
  427UNL     N6 3253   5.690   0.322   4.030
  427UNL     N7 3254   5.699   0.518   4.140
  427UNL     H8 3255   5.484   0.432   3.893
  427UNL     H9 3256   5.416   0.442   4.056
  427UNL    H10 3257   5.489   0.584   3.980
  428UNL     H0 3258   3.905   4.987   4.142
  428UNL     H1 3259   3.673   4.911   4.282
  428UNL     C2 3260   3.891   4.913   4.219
  428UNL     C3 3261   3.774   4.874   4.290
  428UNL     C4 3262   3.941   4.759   4.352
  428UNL     C5 3263   4.020   4.651   4.421
  428UNL     N6 3264   3.992   4.842   4.264
  428UNL     N7 3265   3.807   4.777   4.373
  428UNL     H8 3266   4.006   4.554   4.372
  428UNL     H9 3267   3.988   4.640   4.526
  428UNL    H10 3268   4.128   4.672   4.422
  429UNL     H0 3269   3.889   5.272   4.007
  429UNL     H1 3270   3.660   5.437   4.018
  429UNL     C2 3271   3.874   5.374   3.975
  429UNL     C3 3272   3.759   5.459   3.980
  429UNL     C4 3273   5.881   0.012   3.891
  429UNL     C5 3274   0.074   0.120   3.821
  429UNL     N6 3275   3.970   5.444   3.920
  429UNL     N7 3276   5.750   0.026   3.927
  429UNL     H8 3277   0.042   0.220   3.853
  429UNL     H9 3278   0.061   0.113   3.712
  429UNL    H10 3279   0.182   0.112   3.841
  430UNL     H0 3280   4.252   4.878   3.899
  430UNL     H1 3281   4.248   5.121   3.756
  430UNL     C2 3282   4.230   4.979   3.931
  430UNL     C3 3283   4.227   5.102   3.861
  430UNL     C4 3284   4.178   5.134   4.063
  430UNL     C5 3285   4.143   5.203   4.193
  430UNL     N6 3286   4.197   5.004   4.056
  430UNL     N7 3287   4.194   5.199   3.943
  430UNL     H8 3288   4.109   5.306   4.177
  430UNL     H9 3289   4.230   5.207   4.260
  430UNL    H10 3290   4.064   5.150   4.247
  431UNL     H0 3291   4.635   0.057   4.109
  431UNL     H1 3292   4.861   0.137   4.257
  431UNL     C2 3293   4.735   0.017   4.107
  431UNL     C3 3294   4.848   0.059   4.183
  431UNL     C4 3295   2.933   5.446   4.054
  431UNL     C5 3296   3.014   5.337   3.989
  431UNL     N6 3297   2.806   5.468   4.028
  431UNL     N7 3298   2.986   5.531   4.147
  431UNL     H8 3299   2.980   5.317   3.886
  431UNL     H9 3300   3.120   5.362   3.983
  431UNL    H10 3301   3.006   5.243   4.045
  432UNL     H0 3302   4.389   4.991   4.660
  432UNL     H1 3303   4.157   4.916   4.518
  432UNL     C2 3304   4.374   4.970   4.555
  432UNL     C3 3305   4.257   4.932   4.482
  432UNL     C4 3306   4.423   4.950   4.352
  432UNL     C5 3307   4.505   4.954   4.226
  432UNL     N6 3308   4.474   4.978   4.470
  432UNL     N7 3309   4.290   4.920   4.355
  432UNL     H8 3310   4.460   4.893   4.146
  432UNL     H9 3311   4.606   4.915   4.242
  432UNL    H10 3312   4.513   5.056   4.187
  433Zn      Zn 3313   0.724   3.648   0.304
  434Zn      Zn 3314   0.739   2.601   0.890
  435Zn      Zn 3315   0.253   2.950   0.911
  436Zn      Zn 3316   1.217   3.302   0.293
  437Zn      Zn 3317   1.234   2.783   0.594
  438Zn      Zn 3318   0.235   3.459   0.601
  439UNL     H0 3319   0.315   3.215   1.074
  439UNL     H1 3320   0.314   3.214   1.356
  439UNL     C2 3321   0.297   3.133   1.143
  439UNL     C3 3322   0.296   3.135   1.285
  439UNL     C4 3323   0.254   2.941   1.210
  439UNL     C5 3324   0.227   2.792   1.211
  439UNL     N6 3325   0.269   3.012   1.101
  439UNL     N7 3326   0.269   3.013   1.326
  439UNL     H8 3327   0.174   2.760   1.120
  439UNL     H9 3328   0.165   2.763   1.297
  439UNL    H10 3329   0.320   2.735   1.216
  440UNL     H0 3330   0.801   2.337   1.049
  440UNL     H1 3331   0.790   2.088   0.918
  440UNL     C2 3332   0.781   2.313   0.946
  440UNL     C3 3333   0.775   2.188   0.878
  440UNL     C4 3334   0.737   2.345   0.743
  440UNL     C5 3335   0.712   2.421   0.615
  440UNL     N6 3336   0.755   2.407   0.858
  440UNL     N7 3337   0.747   2.209   0.752
  440UNL     H8 3338   0.652   2.362   0.544
  440UNL     H9 3339   0.807   2.446   0.566
  440UNL    H10 3340   0.657   2.514   0.632
  441UNL     H0 3341   0.474   3.013   0.696
  441UNL     H1 3342   0.470   3.254   0.549
  441UNL     C2 3343   0.402   3.094   0.699
  441UNL     C3 3344   0.402   3.215   0.624
  441UNL     C4 3345   0.234   3.202   0.754
  441UNL     C5 3346   0.103   3.240   0.819
  441UNL     N6 3347   0.299   3.091   0.780
  441UNL     N7 3348   0.294   3.282   0.661
  441UNL     H8 3349   0.018   3.209   0.756
  441UNL     H9 3350   0.095   3.348   0.834
  441UNL    H10 3351   0.089   3.192   0.917
  442UNL     H0 3352   0.217   3.530   0.308
  442UNL     H1 3353   0.441   3.618   0.161
  442UNL     C2 3354   0.319   3.548   0.339
  442UNL     C3 3355   0.432   3.592   0.266
  442UNL     C4 3356   0.482   3.561   0.469
  442UNL     C5 3357   0.563   3.559   0.597
  442UNL     N6 3358   0.355   3.527   0.464
  442UNL     N7 3359   0.534   3.600   0.349
  442UNL     H8 3360   0.540   3.472   0.660
  442UNL     H9 3361   0.544   3.650   0.656
  442UNL    H10 3362   0.671   3.555   0.577
  443UNL     H0 3363   0.227   2.651   0.818
  443UNL     H1 3364   0.456   2.488   0.801
  443UNL     C2 3365   0.330   2.672   0.842
  443UNL     C3 3366   0.447   2.590   0.835
  443UNL     C4 3367   0.496   2.781   0.910
  443UNL     C5 3368   0.576   2.894   0.969
  443UNL     N6 3369   0.367   2.790   0.887
  443UNL     N7 3370   0.550   2.660   0.877
  443UNL     H8 3371   0.597   2.877   1.075
  443UNL     H9 3372   0.523   2.990   0.962
  443UNL    H10 3373   0.673   2.906   0.919
  444UNL     H0 3374   5.374   0.672   4.660
  444UNL     H1 3375   1.451   3.449   0.135
  444UNL     C2 3376   5.306   0.628   4.731
  444UNL     C3 3377   1.381   3.402   0.067
  444UNL     C4 3378   5.140   0.520   4.799
  444UNL     C5 3379   5.010   0.444   4.797
  444UNL     N6 3380   5.203   0.557   4.690
  444UNL     N7 3381   1.276   3.335   0.109
  444UNL     H8 3382   4.999   0.383   4.706
  444UNL     H9 3383   4.925   0.513   4.801
  444UNL    H10 3384   1.077   3.149   0.075
  445UNL     H0 3385   0.963   3.710   0.502
  445UNL     H1 3386   0.973   3.957   0.638
  445UNL     C2 3387   0.893   3.793   0.500
  445UNL     C3 3388   0.900   3.917   0.569
  445UNL     C4 3389   0.725   3.905   0.449
  445UNL     C5 3390   0.593   3.944   0.388
  445UNL     N6 3391   0.785   3.790   0.426
  445UNL     N7 3392   0.793   3.986   0.536
  445UNL     H8 3393   0.579   3.900   0.288
  445UNL     H9 3394   0.510   3.909   0.451
  445UNL    H10 3395   0.583   4.052   0.377
  446UNL     H0 3396   0.963   2.912   0.537
  446UNL     H1 3397   0.728   2.834   0.673
  446UNL     C2 3398   0.947   2.837   0.612
  446UNL     C3 3399   0.829   2.796   0.681
  446UNL     C4 3400   0.995   2.680   0.742
  446UNL     C5 3401   1.075   2.571   0.810
  446UNL     N6 3402   1.047   2.764   0.656
  446UNL     N7 3403   0.861   2.698   0.762
  446UNL     H8 3404   1.052   2.473   0.768
  446UNL     H9 3405   1.052   2.568   0.917
  446UNL    H10 3406   1.183   2.586   0.800
  447UNL     H0 3407   0.945   3.190   0.402
  447UNL     H1 3408   0.717   3.355   0.413
  447UNL     C2 3409   0.930   3.292   0.370
  447UNL     C3 3410   0.815   3.377   0.375
  447UNL     C4 3411   0.976   3.480   0.287
  447UNL     C5 3412   1.056   3.587   0.217
  447UNL     N6 3413   1.027   3.362   0.316
  447UNL     N7 3414   0.845   3.494   0.323
  447UNL     H8 3415   1.023   3.687   0.249
  447UNL     H9 3416   1.043   3.580   0.108
  447UNL    H10 3417   1.163   3.580   0.238
  448UNL     H0 3418   1.310   2.795   0.290
  448UNL     H1 3419   1.303   3.040   0.149
  448UNL     C2 3420   1.287   2.896   0.323
  448UNL     C3 3421   1.283   3.020   0.254
  448UNL     C4 3422   1.236   3.050   0.457
  448UNL     C5 3423   1.204   3.118   0.588
  448UNL     N6 3424   1.255   2.920   0.448
  448UNL     N7 3425   1.251   3.116   0.338
  448UNL     H8 3426   1.167   3.220   0.573
  448UNL     H9 3427   1.292   3.123   0.653
  448UNL    H10 3428   1.126   3.064   0.644
  449UNL     H0 3429   5.616   3.525   0.505
  449UNL     H1 3430   5.843   3.605   0.653
  449UNL     C2 3431   5.717   3.485   0.503
  449UNL     C3 3432   5.830   3.527   0.578
  449UNL     C4 3433   5.876   3.364   0.449
  449UNL     C5 3434   0.070   3.255   0.383
  449UNL     N6 3435   5.749   3.386   0.423
  449UNL     N7 3436   0.043   3.449   0.542
  449UNL     H8 3437   0.036   3.235   0.281
  449UNL     H9 3438   0.177   3.280   0.377
  449UNL    H10 3439   0.063   3.161   0.440
  450UNL     H0 3440   1.445   2.912   1.051
  450UNL     H1 3441   1.214   2.834   0.909
  450UNL     C2 3442   1.430   2.890   0.946
  450UNL     C3 3443   1.314   2.851   0.873
  450UNL     C4 3444   1.481   2.867   0.744
  450UNL     C5 3445   1.564   2.869   0.618
  450UNL     N6 3446   1.531   2.897   0.862
  450UNL     N7 3447   1.347   2.837   0.747
  450UNL     H8 3448   1.518   2.810   0.538
  450UNL     H9 3449   1.664   2.829   0.635
  450UNL    H10 3450   1.575   2.972   0.580
  451Zn      Zn 3451   0.240   2.951   1.511
  452Zn      Zn 3452   0.253   1.897   2.099
  453Zn      Zn 3453   5.644   2.244   2.108
  454Zn      Zn 3454   0.731   2.603   1.494
  455Zn      Zn 3455   0.739   2.085   1.804
  456Zn      Zn 3456   5.637   2.768   1.808
  457UNL     H0 3457   5.706   2.514   2.262
  457UNL     H1 3458   5.699   2.522   2.544
  457UNL     C2 3459   5.686   2.434   2.332
  457UNL     C3 3460   5.683   2.440   2.475
  457UNL     C4 3461   5.643   2.243   2.404
  457UNL     C5 3462   5.616   2.095   2.407
  457UNL     N6 3463   5.658   2.312   2.293
  457UNL     N7 3464   5.655   2.319   2.518
  457UNL     H8 3465   5.564   2.060   2.317
  457UNL     H9 3466   5.553   2.068   2.493
  457UNL    H10 3467   5.710   2.038   2.414
  458UNL     H0 3468   0.324   1.628   2.245
  458UNL     H1 3469   0.321   1.384   2.104
  458UNL     C2 3470   0.304   1.606   2.141
  458UNL     C3 3471   0.301   1.484   2.068
  458UNL     C4 3472   0.256   1.644   1.940
  458UNL     C5 3473   0.225   1.722   1.814
  458UNL     N6 3474   0.273   1.702   2.056
  458UNL     N7 3475   0.271   1.508   1.943
  458UNL     H8 3476   0.161   1.664   1.746
  458UNL     H9 3477   0.317   1.747   1.760
  458UNL    H10 3478   0.173   1.816   1.835
  459UNL     H0 3479   5.866   2.313   1.904
  459UNL     H1 3480   5.868   2.555   1.759
  459UNL     C2 3481   5.795   2.395   1.907
  459UNL     C3 3482   5.798   2.516   1.832
  459UNL     C4 3483   5.627   2.503   1.960
  459UNL     C5 3484   5.495   2.542   2.021
  459UNL     N6 3485   5.691   2.391   1.985
  459UNL     N7 3486   5.690   2.583   1.868
  459UNL     H8 3487   5.412   2.513   1.954
  459UNL     H9 3488   5.487   2.650   2.037
  459UNL    H10 3489   5.478   2.494   2.118
  460UNL     H0 3490   5.614   2.846   1.507
  460UNL     H1 3491   5.843   2.921   1.361
  460UNL     C2 3492   5.716   2.860   1.539
  460UNL     C3 3493   5.833   2.898   1.466
  460UNL     C4 3494   5.879   2.870   1.670
  460UNL     C5 3495   0.070   2.867   1.799
  460UNL     N6 3496   5.751   2.840   1.664
  460UNL     N7 3497   0.048   2.904   1.550
  460UNL     H8 3498   0.049   2.777   1.859
  460UNL     H9 3499   0.046   2.955   1.860
  460UNL    H10 3500   0.179   2.868   1.782
  461UNL     H0 3501   5.630   1.946   2.015
  461UNL     H1 3502   5.863   1.788   2.001
  461UNL     C2 3503   5.732   1.968   2.041
  461UNL     C3 3504   5.851   1.890   2.034
  461UNL     C4 3505   0.009   2.080   2.112
  461UNL     C5 3506   0.086   2.195   2.173
  461UNL     N6 3507   5.767   2.086   2.088
  461UNL     N7 3508   0.067   1.960   2.079
  461UNL     H8 3509   0.108   2.174   2.278
  461UNL     H9 3510   0.031   2.290   2.168
  461UNL    H10 3511   0.182   2.212   2.122
  462UNL     H0 3512   0.956   2.752   1.051
  462UNL     H1 3513   0.960   2.753   1.333
  462UNL     C2 3514   0.887   2.706   1.121
  462UNL     C3 3515   0.891   2.708   1.263
  462UNL     C4 3516   0.722   2.600   1.189
  462UNL     C5 3517   0.592   2.524   1.192
  462UNL     N6 3518   0.784   2.637   1.079
  462UNL     N7 3519   0.785   2.640   1.304
  462UNL     H8 3520   0.575   2.468   1.099
  462UNL     H9 3521   0.507   2.593   1.206
  462UNL    H10 3522   0.588   2.452   1.275
  463UNL     H0 3523   0.473   3.020   1.709
  463UNL     H1 3524   0.481   3.270   1.841
  463UNL     C2 3525   0.403   3.103   1.704
  463UNL     C3 3526   0.409   3.228   1.772
  463UNL     C4 3527   0.234   3.212   1.651
  463UNL     C5 3528   0.102   3.249   1.589
  463UNL     N6 3529   0.295   3.098   1.631
  463UNL     N7 3530   0.301   3.295   1.737
  463UNL     H8 3531   0.088   3.203   1.490
  463UNL     H9 3532   0.019   3.216   1.653
  463UNL    H10 3533   0.092   3.357   1.575
  464UNL     H0 3534   0.460   2.214   1.743
  464UNL     H1 3535   0.230   2.135   1.886
  464UNL     C2 3536   0.447   2.139   1.819
  464UNL     C3 3537   0.332   2.098   1.892
  464UNL     C4 3538   0.500   1.983   1.949
  464UNL     C5 3539   0.583   1.876   2.015
  464UNL     N6 3540   0.549   2.067   1.861
  464UNL     N7 3541   0.366   2.000   1.973
  464UNL     H8 3542   0.563   1.778   1.971
  464UNL     H9 3543   0.560   1.869   2.122
  464UNL    H10 3544   0.691   1.895   2.005
  465UNL     H0 3545   0.464   2.493   1.609
  465UNL     H1 3546   0.234   2.657   1.621
  465UNL     C2 3547   0.448   2.595   1.577
  465UNL     C3 3548   0.333   2.679   1.583
  465UNL     C4 3549   0.494   2.782   1.494
  465UNL     C5 3550   0.573   2.890   1.425
  465UNL     N6 3551   0.545   2.665   1.523
  465UNL     N7 3552   0.362   2.796   1.531
  465UNL     H8 3553   0.542   2.991   1.456
  465UNL     H9 3554   0.560   2.883   1.316
  465UNL    H10 3555   0.681   2.883   1.446
  466UNL     H0 3556   0.804   2.089   1.499
  466UNL     H1 3557   0.796   2.331   1.352
  466UNL     C2 3558   0.783   2.191   1.530
  466UNL     C3 3559   0.779   2.313   1.457
  466UNL     C4 3560   0.737   2.348   1.661
  466UNL     C5 3561   0.708   2.418   1.792
  466UNL     N6 3562   0.754   2.218   1.655
  466UNL     N7 3563   0.749   2.411   1.540
  466UNL     H8 3564   0.673   2.521   1.776
  466UNL     H9 3565   0.799   2.423   1.853
  466UNL    H10 3566   0.631   2.367   1.850
  467UNL     H0 3567   5.137   2.842   1.702
  467UNL     H1 3568   5.364   2.919   1.850
  467UNL     C2 3569   5.237   2.801   1.701
  467UNL     C3 3570   5.351   2.841   1.776
  467UNL     C4 3571   5.396   2.677   1.648
  467UNL     C5 3572   5.475   2.565   1.585
  467UNL     N6 3573   5.269   2.701   1.622
  467UNL     N7 3574   5.450   2.762   1.742
  467UNL     H8 3575   5.441   2.543   1.483
  467UNL     H9 3576   5.582   2.591   1.579
  467UNL    H10 3577   5.466   2.473   1.643
  468UNL     H0 3578   0.962   2.222   2.256
  468UNL     H1 3579   0.728   2.142   2.118
  468UNL     C2 3580   0.946   2.199   2.151
  468UNL     C3 3581   0.828   2.159   2.081
  468UNL     C4 3582   0.993   2.176   1.949
  468UNL     C5 3583   1.073   2.178   1.821
  468UNL     N6 3584   1.045   2.206   2.066
  468UNL     N7 3585   0.860   2.145   1.954
  468UNL     H8 3586   1.025   2.119   1.742
  468UNL     H9 3587   1.174   2.138   1.836
  468UNL    H10 3588   1.082   2.281   1.783
  469Zn      Zn 3589   5.629   2.261   2.705
  470Zn      Zn 3590   5.647   1.212   3.299
  471Zn      Zn 3591   5.160   1.563   3.314
  472Zn      Zn 3592   0.236   1.916   2.696
  473Zn      Zn 3593   0.251   1.400   3.001
  474Zn      Zn 3594   5.139   2.077   3.008
  475UNL     H0 3595   5.228   1.824   3.480
  475UNL     H1 3596   5.225   1.823   3.761
  475UNL     C2 3597   5.207   1.742   3.548
  475UNL     C3 3598   5.206   1.743   3.690
  475UNL     C4 3599   5.161   1.550   3.614
  475UNL     C5 3600   5.131   1.402   3.613
  475UNL     N6 3601   5.178   1.622   3.506
  475UNL     N7 3602   5.176   1.622   3.730
  475UNL     H8 3603   5.081   1.371   3.521
  475UNL     H9 3604   5.066   1.374   3.697
  475UNL    H10 3605   5.223   1.343   3.621
  476UNL     H0 3606   5.709   0.945   3.452
  476UNL     H1 3607   5.702   0.697   3.317
  476UNL     C2 3608   5.689   0.922   3.348
  476UNL     C3 3609   5.685   0.797   3.279
  476UNL     C4 3610   5.645   0.956   3.147
  476UNL     C5 3611   5.617   1.032   3.019
  476UNL     N6 3612   5.661   1.016   3.262
  476UNL     N7 3613   5.657   0.820   3.152
  476UNL     H8 3614   5.556   0.974   2.949
  476UNL     H9 3615   5.711   1.056   2.968
  476UNL    H10 3616   5.564   1.126   3.037
  477UNL     H0 3617   5.379   1.627   3.098
  477UNL     H1 3618   5.373   1.869   2.952
  477UNL     C2 3619   5.307   1.708   3.102
  477UNL     C3 3620   5.305   1.830   3.027
  477UNL     C4 3621   5.139   1.816   3.159
  477UNL     C5 3622   5.008   1.853   3.224
  477UNL     N6 3623   5.204   1.705   3.184
  477UNL     N7 3624   5.199   1.897   3.066
  477UNL     H8 3625   4.923   1.821   3.163
  477UNL     H9 3626   4.999   1.962   3.237
  477UNL    H10 3627   4.996   1.807   3.323
  478UNL     H0 3628   5.122   2.138   2.708
  478UNL     H1 3629   5.347   2.226   2.561
  478UNL     C2 3630   5.224   2.158   2.739
  478UNL     C3 3631   5.338   2.202   2.666
  478UNL     C4 3632   5.386   2.174   2.870
  478UNL     C5 3633   5.465   2.175   2.999
  478UNL     N6 3634   5.259   2.140   2.864
  478UNL     N7 3635   5.439   2.212   2.749
  478UNL     H8 3636   5.445   2.086   3.060
  478UNL     H9 3637   5.441   2.264   3.058
  478UNL    H10 3638   5.573   2.176   2.981
  479UNL     H0 3639   5.134   1.264   3.218
  479UNL     H1 3640   5.363   1.099   3.205
  479UNL     C2 3641   5.237   1.285   3.243
  479UNL     C3 3642   5.353   1.202   3.238
  479UNL     C4 3643   5.403   1.393   3.312
  479UNL     C5 3644   5.483   1.506   3.371
  479UNL     N6 3645   5.274   1.403   3.288
  479UNL     N7 3646   5.457   1.271   3.281
  479UNL     H8 3647   5.506   1.487   3.477
  479UNL     H9 3648   5.430   1.602   3.365
  479UNL    H10 3649   5.579   1.519   3.319
  480UNL     H0 3650   0.471   2.057   2.260
  480UNL     H1 3651   0.470   2.062   2.542
  480UNL     C2 3652   0.400   2.012   2.329
  480UNL     C3 3653   0.401   2.016   2.471
  480UNL     C4 3654   0.234   1.907   2.396
  480UNL     C5 3655   0.104   1.831   2.397
  480UNL     N6 3656   0.298   1.942   2.287
  480UNL     N7 3657   0.296   1.949   2.511
  480UNL     H8 3658   0.091   1.771   2.307
  480UNL     H9 3659   0.020   1.900   2.405
  480UNL    H10 3660   0.099   1.761   2.482
  481UNL     H0 3661   5.866   2.322   2.906
  481UNL     H1 3662   5.879   2.570   3.039
  481UNL     C2 3663   5.798   2.405   2.902
  481UNL     C3 3664   5.806   2.530   2.970
  481UNL     C4 3665   5.630   2.518   2.851
  481UNL     C5 3666   5.498   2.557   2.789
  481UNL     N6 3667   5.689   2.403   2.828
  481UNL     N7 3668   5.699   2.599   2.937
  481UNL     H8 3669   5.484   2.511   2.690
  481UNL     H9 3670   5.415   2.524   2.853
  481UNL    H10 3671   5.489   2.665   2.775
  482UNL     H0 3672   5.867   1.517   2.939
  482UNL     H1 3673   5.634   1.442   3.080
  482UNL     C2 3674   5.853   1.443   3.016
  482UNL     C3 3675   5.736   1.405   3.088
  482UNL     C4 3676   0.016   1.290   3.150
  482UNL     C5 3677   0.096   1.183   3.220
  482UNL     N6 3678   0.067   1.373   3.061
  482UNL     N7 3679   5.769   1.308   3.171
  482UNL     H8 3680   0.082   1.085   3.171
  482UNL     H9 3681   0.064   1.172   3.324
  482UNL    H10 3682   0.204   1.203   3.220
  483UNL     H0 3683   5.851   1.803   2.805
  483UNL     H1 3684   5.622   1.969   2.817
  483UNL     C2 3685   5.835   1.906   2.773
  483UNL     C3 3686   5.721   1.990   2.778
  483UNL     C4 3687   5.882   2.093   2.690
  483UNL     C5 3688   0.075   2.201   2.621
  483UNL     N6 3689   0.046   1.976   2.719
  483UNL     N7 3690   5.750   2.107   2.726
  483UNL     H8 3691   0.043   2.301   2.652
  483UNL     H9 3692   0.063   2.195   2.512
  483UNL    H10 3693   0.182   2.193   2.642
  484UNL     H0 3694   0.327   1.409   2.696
  484UNL     H1 3695   0.324   1.652   2.554
  484UNL     C2 3696   0.305   1.510   2.729
  484UNL     C3 3697   0.303   1.634   2.659
  484UNL     C4 3698   0.253   1.665   2.861
  484UNL     C5 3699   0.219   1.733   2.991
  484UNL     N6 3700   0.272   1.535   2.853
  484UNL     N7 3701   0.269   1.730   2.741
  484UNL     H8 3702   0.183   1.836   2.975
  484UNL     H9 3703   0.306   1.738   3.057
  484UNL    H10 3704   0.139   1.680   3.045
  485UNL     H0 3705   4.635   2.139   2.907
  485UNL     H1 3706   4.861   2.220   3.057
  485UNL     C2 3707   4.736   2.100   2.906
  485UNL     C3 3708   4.848   2.142   2.982
  485UNL     C4 3709   4.896   1.979   2.853
  485UNL     C5 3710   4.977   1.870   2.788
  485UNL     N6 3711   4.769   2.001   2.826
  485UNL     N7 3712   4.948   2.064   2.947
  485UNL     H8 3713   4.945   1.851   2.685
  485UNL     H9 3714   5.084   1.895   2.785
  485UNL    H10 3715   4.968   1.776   2.844
  486UNL     H0 3716   0.464   1.526   3.457
  486UNL     H1 3717   0.232   1.450   3.316
  486UNL     C2 3718   0.449   1.504   3.352
  486UNL     C3 3719   0.333   1.465   3.279
  486UNL     C4 3720   0.498   1.481   3.149
  486UNL     C5 3721   0.581   1.483   3.023
  486UNL     N6 3722   0.549   1.510   3.267
  486UNL     N7 3723   0.365   1.452   3.153
  486UNL     H8 3724   0.535   1.424   2.943
  486UNL     H9 3725   0.681   1.443   3.040
  486UNL    H10 3726   0.591   1.585   2.984
  487Zn      Zn 3727   5.141   1.566   3.913
  488Zn      Zn 3728   5.158   0.512   4.503
  489Zn      Zn 3729   4.663   0.862   4.510
  490Zn      Zn 3730   5.631   1.216   3.899
  491Zn      Zn 3731   5.646   0.698   4.208
  492Zn      Zn 3732   4.651   1.381   4.210
  493UNL     H0 3733   4.724   1.127   4.664
  493UNL     H1 3734   0.792   3.910   0.140
  493UNL     C2 3735   4.705   1.049   4.736
  493UNL     C3 3736   0.776   3.826   0.072
  493UNL     C4 3737   0.737   3.631   0.001
  493UNL     C5 3738   4.635   0.708   4.806
  493UNL     N6 3739   4.677   0.927   4.698
  493UNL     N7 3740   0.748   3.706   0.116
  493UNL     H8 3741   4.583   0.676   4.715
  493UNL     H9 3742   0.649   3.453   0.085
  493UNL    H10 3743   0.804   3.426   0.004
  494UNL     H0 3744   5.232   0.243   4.648
  494UNL     H1 3745   3.261   5.548   4.509
  494UNL     C2 3746   5.210   0.221   4.544
  494UNL     C3 3747   5.205   0.098   4.472
  494UNL     C4 3748   5.159   0.258   4.343
  494UNL     C5 3749   5.128   0.336   4.218
  494UNL     N6 3750   5.178   0.316   4.460
  494UNL     N7 3751   5.172   0.122   4.347
  494UNL     H8 3752   5.063   0.279   4.151
  494UNL     H9 3753   5.219   0.361   4.163
  494UNL    H10 3754   5.077   0.431   4.239
  495UNL     H0 3755   4.889   0.932   4.303
  495UNL     H1 3756   4.887   1.175   4.159
  495UNL     C2 3757   4.818   1.014   4.306
  495UNL     C3 3758   4.818   1.136   4.233
  495UNL     C4 3759   4.649   1.121   4.361
  495UNL     C5 3760   4.516   1.158   4.423
  495UNL     N6 3761   4.713   1.009   4.385
  495UNL     N7 3762   4.711   1.202   4.269
  495UNL     H8 3763   4.433   1.129   4.358
  495UNL     H9 3764   4.509   1.266   4.441
  495UNL    H10 3765   4.501   1.107   4.519
  496UNL     H0 3766   4.635   1.444   3.910
  496UNL     H1 3767   4.860   1.533   3.765
  496UNL     C2 3768   4.736   1.463   3.942
  496UNL     C3 3769   4.850   1.508   3.870
  496UNL     C4 3770   4.898   1.479   4.074
  496UNL     C5 3771   4.976   1.480   4.203
  496UNL     N6 3772   4.771   1.445   4.067
  496UNL     N7 3773   4.951   1.518   3.954
  496UNL     H8 3774   4.955   1.391   4.265
  496UNL     H9 3775   4.951   1.569   4.262
  496UNL    H10 3776   5.084   1.480   4.186
  497UNL     H0 3777   4.649   0.563   4.418
  497UNL     H1 3778   4.882   0.403   4.405
  497UNL     C2 3779   4.752   0.585   4.444
  497UNL     C3 3780   4.870   0.506   4.438
  497UNL     C4 3781   4.915   0.697   4.514
  497UNL     C5 3782   4.992   0.811   4.575
  497UNL     N6 3783   4.786   0.703   4.490
  497UNL     N7 3784   4.972   0.576   4.482
  497UNL     H8 3785   5.014   0.791   4.680
  497UNL     H9 3786   4.937   0.906   4.570
  497UNL    H10 3787   5.088   0.828   4.523
  498UNL     H0 3788   5.868   1.363   3.464
  498UNL     H1 3789   5.867   1.363   3.746
  498UNL     C2 3790   5.798   1.318   3.533
  498UNL     C3 3791   5.799   1.319   3.675
  498UNL     C4 3792   5.631   1.212   3.598
  498UNL     C5 3793   5.500   1.137   3.598
  498UNL     N6 3794   5.695   1.249   3.489
  498UNL     N7 3795   5.692   1.251   3.714
  498UNL     H8 3796   5.485   1.080   3.506
  498UNL     H9 3797   5.416   1.207   3.610
  498UNL    H10 3798   5.495   1.065   3.681
  499UNL     H0 3799   5.378   1.630   4.112
  499UNL     H1 3800   5.388   1.879   4.244
  499UNL     C2 3801   5.308   1.713   4.107
  499UNL     C3 3802   5.315   1.838   4.175
  499UNL     C4 3803   5.141   1.824   4.054
  499UNL     C5 3804   5.009   1.863   3.992
  499UNL     N6 3805   5.200   1.709   4.033
  499UNL     N7 3806   5.209   1.907   4.140
  499UNL     H8 3807   4.995   1.817   3.893
  499UNL     H9 3808   4.926   1.830   4.055
  499UNL    H10 3809   5.001   1.971   3.977
  500UNL     H0 3810   5.366   0.828   4.146
  500UNL     H1 3811   5.136   0.749   4.289
  500UNL     C2 3812   5.353   0.752   4.222
  500UNL     C3 3813   5.238   0.712   4.296
  500UNL     C4 3814   5.406   0.597   4.353
  500UNL     C5 3815   5.488   0.490   4.419
  500UNL     N6 3816   5.455   0.681   4.264
  500UNL     N7 3817   5.272   0.614   4.377
  500UNL     H8 3818   5.468   0.392   4.375
  500UNL     H9 3819   5.466   0.484   4.526
  500UNL    H10 3820   5.596   0.508   4.410
  501UNL     H0 3821   5.357   1.107   4.001
  501UNL     H1 3822   5.131   1.276   4.014
  501UNL     C2 3823   5.344   1.211   3.971
  501UNL     C3 3824   5.230   1.297   3.977
  501UNL     C4 3825   5.393   1.399   3.892
  501UNL     C5 3826   5.476   1.506   3.824
  501UNL     N6 3827   5.442   1.280   3.919
  501UNL     N7 3828   5.262   1.414   3.927
  501UNL     H8 3829   5.447   1.606   3.858
  501UNL     H9 3830   5.464   1.502   3.715
  501UNL    H10 3831   5.583   1.495   3.845
  502UNL     H0 3832   5.715   0.703   3.903
  502UNL     H1 3833   5.705   0.944   3.756
  502UNL     C2 3834   5.693   0.804   3.934
  502UNL     C3 3835   5.687   0.927   3.861
  502UNL     C4 3836   5.644   0.961   4.065
  502UNL     C5 3837   5.613   1.032   4.195
  502UNL     N6 3838   5.662   0.831   4.059
  502UNL     N7 3839   5.656   1.024   3.944
  502UNL     H8 3840   5.580   1.135   4.178
  502UNL     H9 3841   5.702   1.035   4.258
  502UNL    H10 3842   5.533   0.982   4.251
  503UNL     H0 3843   4.150   1.447   4.101
  503UNL     H1 3844   4.373   1.524   4.255
  503UNL     C2 3845   4.250   1.406   4.101
  503UNL     C3 3846   4.362   1.446   4.180
  503UNL     C4 3847   4.409   1.283   4.050
  503UNL     C5 3848   4.492   1.174   3.988
  503UNL     N6 3849   4.283   1.307   4.023
  503UNL     N7 3850   4.461   1.368   4.146
  503UNL     H8 3851   4.461   1.154   3.885
  503UNL     H9 3852   4.599   1.199   3.986
  503UNL    H10 3853   4.482   1.080   4.045
  504UNL     H0 3854   5.868   0.836   4.659
  504UNL     H1 3855   5.635   0.756   4.521
  504UNL     C2 3856   5.852   0.812   4.555
  504UNL     C3 3857   5.735   0.772   4.484
  504UNL     C4 3858   0.014   0.788   4.352
  504UNL     C5 3859   0.094   0.789   4.224
  504UNL     N6 3860   0.066   0.818   4.469
  504UNL     N7 3861   5.767   0.757   4.358
  504UNL     H8 3862   0.046   0.729   4.146
  504UNL     H9 3863   0.195   0.749   4.239
  504UNL    H10 3864   0.103   0.891   4.185
  505Zn      Zn 3865   0.245   5.035   0.313
  506Zn      Zn 3866   0.250   3.981   0.891
  507Zn      Zn 3867   5.645   4.332   0.906
  508Zn      Zn 3868   0.731   4.683   0.292
  509Zn      Zn 3869   0.740   4.166   0.603
  510Zn      Zn 3870   5.637   4.852   0.602
  511UNL     H0 3871   5.703   4.598   1.066
  511UNL     H1 3872   5.702   4.602   1.348
  511UNL     C2 3873   5.685   4.517   1.135
  511UNL     C3 3874   5.685   4.521   1.278
  511UNL     C4 3875   5.643   4.326   1.204
  511UNL     C5 3876   5.617   4.177   1.206
  511UNL     N6 3877   5.658   4.396   1.094
  511UNL     N7 3878   5.658   4.399   1.319
  511UNL     H8 3879   5.565   4.143   1.116
  511UNL     H9 3880   5.555   4.149   1.292
  511UNL    H10 3881   5.711   4.121   1.212
  512UNL     H0 3882   0.324   3.713   1.041
  512UNL     H1 3883   0.319   3.467   0.903
  512UNL     C2 3884   0.302   3.690   0.937
  512UNL     C3 3885   0.299   3.567   0.866
  512UNL     C4 3886   0.252   3.726   0.736
  512UNL     C5 3887   0.221   3.803   0.610
  512UNL     N6 3888   0.271   3.785   0.852
  512UNL     N7 3889   0.267   3.590   0.740
  512UNL     H8 3890   0.157   3.744   0.543
  512UNL     H9 3891   0.312   3.829   0.556
  512UNL    H10 3892   0.168   3.897   0.631
  513UNL     H0 3893   5.870   4.400   0.699
  513UNL     H1 3894   5.869   4.642   0.553
  513UNL     C2 3895   5.799   4.481   0.701
  513UNL     C3 3896   5.800   4.603   0.627
  513UNL     C4 3897   5.631   4.591   0.756
  513UNL     C5 3898   5.499   4.628   0.818
  513UNL     N6 3899   5.695   4.479   0.781
  513UNL     N7 3900   5.693   4.671   0.663
  513UNL     H8 3901   5.415   4.600   0.752
  513UNL     H9 3902   5.492   4.737   0.835
  513UNL    H10 3903   5.483   4.579   0.914
  514UNL     H0 3904   5.626   4.915   0.297
  514UNL     H1 3905   5.856   4.997   0.155
  514UNL     C2 3906   5.727   4.933   0.331
  514UNL     C3 3907   5.844   4.974   0.261
  514UNL     C4 3908   5.886   4.947   0.466
  514UNL     C5 3909   0.075   4.947   0.597
  514UNL     N6 3910   5.759   4.915   0.456
  514UNL     N7 3911   0.057   4.983   0.346
  514UNL     H8 3912   0.052   4.859   0.658
  514UNL     H9 3913   0.049   5.036   0.655
  514UNL    H10 3914   0.184   4.947   0.582
  515UNL     H0 3915   5.629   4.032   0.818
  515UNL     H1 3916   5.862   3.872   0.804
  515UNL     C2 3917   5.732   4.054   0.843
  515UNL     C3 3918   5.850   3.975   0.837
  515UNL     C4 3919   0.010   4.167   0.911
  515UNL     C5 3920   0.087   4.283   0.969
  515UNL     N6 3921   5.767   4.173   0.887
  515UNL     N7 3922   0.066   4.046   0.878
  515UNL     H8 3923   0.104   4.267   1.076
  515UNL     H9 3924   0.033   4.378   0.959
  515UNL    H10 3925   0.184   4.297   0.920
  516UNL     H0 3926   4.878   2.059   4.651
  516UNL     H1 3927   0.961   4.833   0.127
  516UNL     C2 3928   4.811   2.013   4.723
  516UNL     C3 3929   0.889   4.787   0.059
  516UNL     C4 3930   4.646   1.905   4.793
  516UNL     C5 3931   4.516   1.829   4.793
  516UNL     N6 3932   4.708   1.943   4.683
  516UNL     N7 3933   0.785   4.719   0.102
  516UNL     H8 3934   4.502   1.771   4.700
  516UNL     H9 3935   4.432   1.898   4.803
  516UNL    H10 3936   0.587   4.532   0.069
  517UNL     H0 3937   0.470   5.101   0.522
  517UNL     H1 3938   0.473   5.349   0.656
  517UNL     C2 3939   0.401   5.185   0.518
  517UNL     C3 3940   0.401   5.311   0.585
  517UNL     C4 3941   0.233   5.296   0.459
  517UNL     C5 3942   0.102   5.329   0.391
  517UNL     N6 3943   0.295   5.182   0.441
  517UNL     N7 3944   0.296   5.380   0.547
  517UNL     H8 3945   0.094   5.279   0.293
  517UNL     H9 3946   0.017   5.297   0.452
  517UNL    H10 3947   0.091   5.437   0.373
  518UNL     H0 3948   0.462   4.298   0.541
  518UNL     H1 3949   0.230   4.219   0.681
  518UNL     C2 3950   0.448   4.222   0.617
  518UNL     C3 3951   0.332   4.181   0.688
  518UNL     C4 3952   0.499   4.066   0.747
  518UNL     C5 3953   0.581   3.959   0.815
  518UNL     N6 3954   0.549   4.150   0.660
  518UNL     N7 3955   0.365   4.084   0.770
  518UNL     H8 3956   0.560   3.861   0.772
  518UNL     H9 3957   0.559   3.955   0.922
  518UNL    H10 3958   0.689   3.976   0.804
  519UNL     H0 3959   0.463   4.572   0.404
  519UNL     H1 3960   0.234   4.736   0.417
  519UNL     C2 3961   0.447   4.674   0.373
  519UNL     C3 3962   0.332   4.758   0.379
  519UNL     C4 3963   0.494   4.862   0.291
  519UNL     C5 3964   0.574   4.971   0.223
  519UNL     N6 3965   0.545   4.744   0.319
  519UNL     N7 3966   0.363   4.876   0.328
  519UNL     H8 3967   0.543   5.071   0.256
  519UNL     H9 3968   0.560   4.966   0.114
  519UNL    H10 3969   0.681   4.963   0.244
  520UNL     H0 3970   0.806   4.170   0.298
  520UNL     H1 3971   0.795   4.410   0.151
  520UNL     C2 3972   0.784   4.271   0.330
  520UNL     C3 3973   0.779   4.393   0.256
  520UNL     C4 3974   0.738   4.428   0.460
  520UNL     C5 3975   0.709   4.499   0.590
  520UNL     N6 3976   0.756   4.298   0.455
  520UNL     N7 3977   0.749   4.491   0.339
  520UNL     H8 3978   0.673   4.602   0.575
  520UNL     H9 3979   0.799   4.504   0.652
  520UNL    H10 3980   0.631   4.448   0.648
  521UNL     H0 3981   5.130   4.908   0.509
  521UNL     H1 3982   5.357   4.990   0.654
  521UNL     C2 3983   5.231   4.870   0.504
  521UNL     C3 3984   5.345   4.914   0.578
  521UNL     C4 3985   5.393   4.754   0.446
  521UNL     C5 3986   5.475   4.646   0.379
  521UNL     N6 3987   5.265   4.775   0.422
  521UNL     N7 3988   5.445   4.839   0.540
  521UNL     H8 3989   5.443   4.630   0.276
  521UNL     H9 3990   5.582   4.672   0.377
  521UNL    H10 3991   5.467   4.551   0.433
  522UNL     H0 3992   0.962   4.303   1.055
  522UNL     H1 3993   0.729   4.222   0.918
  522UNL     C2 3994   0.946   4.280   0.951
  522UNL     C3 3995   0.829   4.239   0.880
  522UNL     C4 3996   0.994   4.256   0.748
  522UNL     C5 3997   1.074   4.259   0.620
  522UNL     N6 3998   1.046   4.287   0.865
  522UNL     N7 3999   0.861   4.225   0.753
  522UNL     H8 4000   1.027   4.199   0.542
  522UNL     H9 4001   1.175   4.220   0.635
  522UNL    H10 4002   1.082   4.361   0.581
  523Zn      Zn 4003   5.636   4.337   1.508
  524Zn      Zn 4004   5.644   3.294   2.098
  525Zn      Zn 4005   5.155   3.641   2.113
  526Zn      Zn 4006   0.243   3.997   1.489
  527Zn      Zn 4007   0.250   3.477   1.797
  528Zn      Zn 4008   5.142   4.153   1.803
  529UNL     H0 4009   5.218   3.903   2.277
  529UNL     H1 4010   5.215   3.904   2.559
  529UNL     C2 4011   5.198   3.822   2.346
  529UNL     C3 4012   5.197   3.824   2.488
  529UNL     C4 4013   5.155   3.629   2.414
  529UNL     C5 4014   5.129   3.481   2.412
  529UNL     N6 4015   5.171   3.701   2.305
  529UNL     N7 4016   5.169   3.702   2.529
  529UNL     H8 4017   5.077   3.449   2.321
  529UNL     H9 4018   5.066   3.450   2.497
  529UNL    H10 4019   5.222   3.424   2.417
  530UNL     H0 4020   5.706   3.028   2.251
  530UNL     H1 4021   5.695   2.779   2.117
  530UNL     C2 4022   5.685   3.004   2.148
  530UNL     C3 4023   5.680   2.879   2.079
  530UNL     C4 4024   5.642   3.039   1.945
  530UNL     C5 4025   5.617   3.115   1.818
  530UNL     N6 4026   5.659   3.099   2.061
  530UNL     N7 4027   5.653   2.902   1.952
  530UNL     H8 4028   5.557   3.058   1.746
  530UNL     H9 4029   5.712   3.141   1.770
  530UNL    H10 4030   5.562   3.209   1.836
  531UNL     H0 4031   5.378   3.705   1.901
  531UNL     H1 4032   5.376   3.946   1.753
  531UNL     C2 4033   5.307   3.786   1.903
  531UNL     C3 4034   5.307   3.908   1.828
  531UNL     C4 4035   5.138   3.895   1.957
  531UNL     C5 4036   5.006   3.933   2.020
  531UNL     N6 4037   5.203   3.784   1.983
  531UNL     N7 4038   5.200   3.975   1.864
  531UNL     H8 4039   4.922   3.902   1.957
  531UNL     H9 4040   4.999   4.042   2.035
  531UNL    H10 4041   4.992   3.886   2.118
  532UNL     H0 4042   5.127   4.226   1.511
  532UNL     H1 4043   5.354   4.307   1.364
  532UNL     C2 4044   5.229   4.241   1.542
  532UNL     C3 4045   5.344   4.282   1.469
  532UNL     C4 4046   5.392   4.251   1.673
  532UNL     C5 4047   5.473   4.249   1.801
  532UNL     N6 4048   5.265   4.220   1.667
  532UNL     N7 4049   5.446   4.288   1.552
  532UNL     H8 4050   5.449   4.162   1.863
  532UNL     H9 4051   5.454   4.340   1.859
  532UNL    H10 4052   5.581   4.245   1.781
  533UNL     H0 4053   5.131   3.343   2.016
  533UNL     H1 4054   5.361   3.180   2.004
  533UNL     C2 4055   5.234   3.364   2.042
  533UNL     C3 4056   5.351   3.283   2.037
  533UNL     C4 4057   5.399   3.473   2.112
  533UNL     C5 4058   5.479   3.587   2.172
  533UNL     N6 4059   5.270   3.482   2.088
  533UNL     N7 4060   5.454   3.352   2.081
  533UNL     H8 4061   5.503   3.567   2.277
  533UNL     H9 4062   5.425   3.682   2.168
  533UNL    H10 4063   5.574   3.601   2.119
  534UNL     H0 4064   0.456   4.156   1.044
  534UNL     H1 4065   0.466   4.153   1.325
  534UNL     C2 4066   0.389   4.107   1.114
  534UNL     C3 4067   0.397   4.107   1.256
  534UNL     C4 4068   0.230   3.995   1.185
  534UNL     C5 4069   0.102   3.915   1.190
  534UNL     N6 4070   0.288   4.034   1.074
  534UNL     N7 4071   0.294   4.036   1.298
  534UNL     H8 4072   0.091   3.851   1.101
  534UNL     H9 4073   0.015   3.980   1.197
  534UNL    H10 4074   0.099   3.848   1.277
  535UNL     H0 4075   5.869   4.401   1.706
  535UNL     H1 4076   5.880   4.651   1.839
  535UNL     C2 4077   5.802   4.486   1.704
  535UNL     C3 4078   5.806   4.612   1.771
  535UNL     C4 4079   5.632   4.597   1.652
  535UNL     C5 4080   5.499   4.631   1.589
  535UNL     N6 4081   5.693   4.483   1.631
  535UNL     N7 4082   5.699   4.681   1.737
  535UNL     H8 4083   5.488   4.587   1.489
  535UNL     H9 4084   5.417   4.594   1.651
  535UNL    H10 4085   5.486   4.739   1.577
  536UNL     H0 4086   5.863   3.604   1.741
  536UNL     H1 4087   5.631   3.528   1.882
  536UNL     C2 4088   5.849   3.529   1.818
  536UNL     C3 4089   5.732   3.490   1.889
  536UNL     C4 4090   0.013   3.373   1.948
  536UNL     C5 4091   0.093   3.265   2.015
  536UNL     N6 4092   0.063   3.457   1.860
  536UNL     N7 4093   5.765   3.392   1.971
  536UNL     H8 4094   0.070   3.166   1.972
  536UNL     H9 4095   0.071   3.260   2.122
  536UNL    H10 4096   0.201   3.280   2.005
  537UNL     H0 4097   5.865   3.880   1.608
  537UNL     H1 4098   5.633   4.040   1.620
  537UNL     C2 4099   5.848   3.982   1.576
  537UNL     C3 4100   5.731   4.064   1.582
  537UNL     C4 4101   0.004   4.170   1.493
  537UNL     C5 4102   0.081   4.279   1.423
  537UNL     N6 4103   0.057   4.053   1.521
  537UNL     N7 4104   5.759   4.181   1.529
  537UNL     H8 4105   0.047   4.379   1.453
  537UNL     H9 4106   0.068   4.271   1.314
  537UNL    H10 4107   0.188   4.275   1.444
  538UNL     H0 4108   0.319   3.489   1.493
  538UNL     H1 4109   0.315   3.733   1.352
  538UNL     C2 4110   0.298   3.590   1.526
  538UNL     C3 4111   0.295   3.714   1.456
  538UNL     C4 4112   0.250   3.745   1.659
  538UNL     C5 4113   0.219   3.813   1.791
  538UNL     N6 4114   0.268   3.615   1.651
  538UNL     N7 4115   0.264   3.810   1.540
  538UNL     H8 4116   0.182   3.915   1.776
  538UNL     H9 4117   0.308   3.818   1.854
  538UNL    H10 4118   0.143   3.759   1.848
  539UNL     H0 4119   4.637   4.219   1.707
  539UNL     H1 4120   4.863   4.299   1.854
  539UNL     C2 4121   4.737   4.179   1.704
  539UNL     C3 4122   4.851   4.221   1.779
  539UNL     C4 4123   4.897   4.059   1.649
  539UNL     C5 4124   4.978   3.949   1.584
  539UNL     N6 4125   4.770   4.081   1.624
  539UNL     N7 4126   4.950   4.144   1.743
  539UNL     H8 4127   4.943   3.929   1.482
  539UNL     H9 4128   5.084   3.975   1.578
  539UNL    H10 4129   4.970   3.856   1.641
  540UNL     H0 4130   0.463   3.608   2.253
  540UNL     H1 4131   0.231   3.530   2.112
  540UNL     C2 4132   0.448   3.586   2.148
  540UNL     C3 4133   0.331   3.546   2.076
  540UNL     C4 4134   0.497   3.563   1.946
  540UNL     C5 4135   0.579   3.565   1.819
  540UNL     N6 4136   0.548   3.592   2.063
  540UNL     N7 4137   0.364   3.532   1.949
  540UNL     H8 4138   0.532   3.507   1.739
  540UNL     H9 4139   0.679   3.523   1.836
  540UNL    H10 4140   0.591   3.667   1.782
  541Zn      Zn 4141   5.147   3.651   2.716
  542Zn      Zn 4142   5.158   2.601   3.299
  543Zn      Zn 4143   4.661   2.942   3.307
  544Zn      Zn 4144   5.631   3.297   2.699
  545Zn      Zn 4145   5.651   2.779   3.004
  546Zn      Zn 4146   4.656   3.463   3.004
  547UNL     H0 4147   4.719   3.209   3.464
  547UNL     H1 4148   4.714   3.216   3.746
  547UNL     C2 4149   4.700   3.129   3.535
  547UNL     C3 4150   4.698   3.135   3.677
  547UNL     C4 4151   4.659   2.938   3.605
  547UNL     C5 4152   4.634   2.790   3.607
  547UNL     N6 4153   4.674   3.007   3.495
  547UNL     N7 4154   4.672   3.013   3.719
  547UNL     H8 4155   4.581   2.755   3.517
  547UNL     H9 4156   4.573   2.760   3.694
  547UNL    H10 4157   4.728   2.734   3.612
  548UNL     H0 4158   5.218   2.335   3.452
  548UNL     H1 4159   5.208   2.087   3.318
  548UNL     C2 4160   5.197   2.312   3.348
  548UNL     C3 4161   5.192   2.187   3.279
  548UNL     C4 4162   5.152   2.346   3.146
  548UNL     C5 4163   5.125   2.422   3.019
  548UNL     N6 4164   5.170   2.407   3.262
  548UNL     N7 4165   5.163   2.210   3.153
  548UNL     H8 4166   5.063   2.363   2.949
  548UNL     H9 4167   5.220   2.445   2.968
  548UNL    H10 4168   5.072   2.516   3.036
  549UNL     H0 4169   4.889   3.011   3.102
  549UNL     H1 4170   4.889   3.254   2.957
  549UNL     C2 4171   4.818   3.093   3.104
  549UNL     C3 4172   4.819   3.215   3.030
  549UNL     C4 4173   4.649   3.202   3.157
  549UNL     C5 4174   4.516   3.239   3.219
  549UNL     N6 4175   4.712   3.089   3.182
  549UNL     N7 4176   4.712   3.282   3.066
  549UNL     H8 4177   4.433   3.211   3.153
  549UNL     H9 4178   4.510   3.347   3.236
  549UNL    H10 4179   4.500   3.190   3.315
  550UNL     H0 4180   4.644   3.524   2.699
  550UNL     H1 4181   4.873   3.611   2.558
  550UNL     C2 4182   4.745   3.543   2.733
  550UNL     C3 4183   4.862   3.587   2.663
  550UNL     C4 4184   4.905   3.560   2.868
  550UNL     C5 4185   4.979   3.560   2.999
  550UNL     N6 4186   4.778   3.526   2.859
  550UNL     N7 4187   4.961   3.597   2.749
  550UNL     H8 4188   4.955   3.473   3.061
  550UNL     H9 4189   4.954   3.650   3.056
  550UNL    H10 4190   5.088   3.560   2.984
  551UNL     H0 4191   4.645   2.640   3.220
  551UNL     H1 4192   4.878   2.480   3.213
  551UNL     C2 4193   4.748   2.662   3.247
  551UNL     C3 4194   4.866   2.583   3.243
  551UNL     C4 4195   4.911   2.775   3.315
  551UNL     C5 4196   4.989   2.892   3.372
  551UNL     N6 4197   4.783   2.781   3.290
  551UNL     N7 4198   4.968   2.654   3.286
  551UNL     H8 4199   5.014   2.873   3.477
  551UNL     H9 4200   4.933   2.986   3.367
  551UNL    H10 4201   5.083   2.908   3.317
  552UNL     H0 4202   5.866   3.444   2.263
  552UNL     H1 4203   5.866   3.443   2.545
  552UNL     C2 4204   5.796   3.399   2.332
  552UNL     C3 4205   5.798   3.399   2.474
  552UNL     C4 4206   5.630   3.293   2.397
  552UNL     C5 4207   5.499   3.219   2.398
  552UNL     N6 4208   5.693   3.331   2.289
  552UNL     N7 4209   5.691   3.332   2.513
  552UNL     H8 4210   5.483   3.162   2.305
  552UNL     H9 4211   5.415   3.289   2.409
  552UNL    H10 4212   5.493   3.146   2.480
  553UNL     H0 4213   5.373   3.715   2.925
  553UNL     H1 4214   5.377   3.963   3.060
  553UNL     C2 4215   5.304   3.799   2.921
  553UNL     C3 4216   5.305   3.924   2.989
  553UNL     C4 4217   5.136   3.911   2.863
  553UNL     C5 4218   5.006   3.945   2.794
  553UNL     N6 4219   5.198   3.797   2.844
  553UNL     N7 4220   5.200   3.994   2.952
  553UNL     H8 4221   4.998   3.896   2.696
  553UNL     H9 4222   4.921   3.912   2.855
  553UNL    H10 4223   4.995   4.053   2.778
  554UNL     H0 4224   5.374   2.904   2.934
  554UNL     H1 4225   5.143   2.833   3.078
  554UNL     C2 4226   5.360   2.831   3.012
  554UNL     C3 4227   5.244   2.794   3.086
  554UNL     C4 4228   5.410   2.678   3.146
  554UNL     C5 4229   5.491   2.571   3.215
  554UNL     N6 4230   5.461   2.760   3.056
  554UNL     N7 4231   5.277   2.698   3.169
  554UNL     H8 4232   5.470   2.472   3.172
  554UNL     H9 4233   5.467   2.567   3.322
  554UNL    H10 4234   5.599   2.587   3.206
  555UNL     H0 4235   5.354   3.186   2.795
  555UNL     H1 4236   5.127   3.352   2.803
  555UNL     C2 4237   5.341   3.289   2.765
  555UNL     C3 4238   5.226   3.374   2.768
  555UNL     C4 4239   5.392   3.478   2.689
  555UNL     C5 4240   5.475   3.587   2.625
  555UNL     N6 4241   5.440   3.359   2.717
  555UNL     N7 4242   5.259   3.492   2.722
  555UNL     H8 4243   5.445   3.686   2.662
  555UNL     H9 4244   5.463   3.586   2.516
  555UNL    H10 4245   5.582   3.575   2.646
  556UNL     H0 4246   5.714   2.784   2.700
  556UNL     H1 4247   5.703   3.025   2.554
  556UNL     C2 4248   5.691   2.885   2.732
  556UNL     C3 4249   5.686   3.008   2.660
  556UNL     C4 4250   5.644   3.041   2.864
  556UNL     C5 4251   5.614   3.112   2.993
  556UNL     N6 4252   5.663   2.912   2.857
  556UNL     N7 4253   5.655   3.105   2.743
  556UNL     H8 4254   5.582   3.216   2.978
  556UNL     H9 4255   5.703   3.114   3.057
  556UNL    H10 4256   5.534   3.063   3.049
  557UNL     H0 4257   4.149   3.520   2.912
  557UNL     H1 4258   4.377   3.603   3.056
  557UNL     C2 4259   4.250   3.482   2.907
  557UNL     C3 4260   4.364   3.526   2.981
  557UNL     C4 4261   4.411   3.365   2.849
  557UNL     C5 4262   4.493   3.258   2.782
  557UNL     N6 4263   4.283   3.386   2.825
  557UNL     N7 4264   4.464   3.451   2.942
  557UNL     H8 4265   4.461   3.241   2.679
  557UNL     H9 4266   4.600   3.283   2.780
  557UNL    H10 4267   4.484   3.162   2.836
  558UNL     H0 4268   5.869   2.916   3.457
  558UNL     H1 4269   5.637   2.833   3.319
  558UNL     C2 4270   5.854   2.893   3.353
  558UNL     C3 4271   5.738   2.851   3.282
  558UNL     C4 4272   0.016   2.870   3.151
  558UNL     C5 4273   0.096   2.872   3.023
  558UNL     N6 4274   0.067   2.901   3.268
  558UNL     N7 4275   5.770   2.837   3.156
  558UNL     H8 4276   0.050   2.812   2.944
  558UNL     H9 4277   0.198   2.833   3.038
  558UNL    H10 4278   0.105   2.974   2.984
  559Zn      Zn 4279   4.653   2.958   3.909
  560Zn      Zn 4280   4.662   1.907   4.495
  561Zn      Zn 4281   4.174   2.254   4.516
  562Zn      Zn 4282   5.141   2.608   3.898
  563Zn      Zn 4283   5.158   2.089   4.199
  564Zn      Zn 4284   4.164   2.767   4.204
  565UNL     H0 4285   4.232   2.518   4.675
  565UNL     H1 4286   0.303   5.295   0.150
  565UNL     C2 4287   4.214   2.439   4.746
  565UNL     C3 4288   0.287   5.213   0.082
  565UNL     C4 4289   0.250   5.019   0.010
  565UNL     C5 4290   0.226   4.870   0.007
  565UNL     N6 4291   4.189   2.316   4.707
  565UNL     N7 4292   0.262   5.092   0.125
  565UNL     H8 4293   4.094   2.065   4.724
  565UNL     H9 4294   0.170   4.836   0.094
  565UNL    H10 4295   0.321   4.815   0.006
  566UNL     H0 4296   4.731   1.643   4.652
  566UNL     H1 4297   4.720   1.394   4.520
  566UNL     C2 4298   4.709   1.619   4.549
  566UNL     C3 4299   4.703   1.494   4.481
  566UNL     C4 4300   4.662   1.651   4.347
  566UNL     C5 4301   4.634   1.726   4.219
  566UNL     N6 4302   4.680   1.713   4.462
  566UNL     N7 4303   4.673   1.515   4.355
  566UNL     H8 4304   4.573   1.667   4.150
  566UNL     H9 4305   4.728   1.750   4.168
  566UNL    H10 4306   4.580   1.819   4.236
  567UNL     H0 4307   4.396   2.317   4.304
  567UNL     H1 4308   4.396   2.559   4.158
  567UNL     C2 4309   4.325   2.398   4.306
  567UNL     C3 4310   4.326   2.520   4.232
  567UNL     C4 4311   4.156   2.508   4.359
  567UNL     C5 4312   4.024   2.546   4.421
  567UNL     N6 4313   4.220   2.396   4.385
  567UNL     N7 4314   4.219   2.587   4.267
  567UNL     H8 4315   3.941   2.515   4.357
  567UNL     H9 4316   4.016   2.654   4.435
  567UNL    H10 4317   4.009   2.499   4.519
  568UNL     H0 4318   4.150   2.829   3.903
  568UNL     H1 4319   4.377   2.918   3.759
  568UNL     C2 4320   4.252   2.849   3.935
  568UNL     C3 4321   4.367   2.893   3.864
  568UNL     C4 4322   4.413   2.865   4.068
  568UNL     C5 4323   4.490   2.866   4.198
  568UNL     N6 4324   4.286   2.831   4.061
  568UNL     N7 4325   4.467   2.904   3.948
  568UNL     H8 4326   4.468   2.779   4.260
  568UNL     H9 4327   4.467   2.956   4.256
  568UNL    H10 4328   4.599   2.865   4.181
  569UNL     H0 4329   4.150   1.956   4.422
  569UNL     H1 4330   4.379   1.793   4.405
  569UNL     C2 4331   4.253   1.977   4.447
  569UNL     C3 4332   4.370   1.896   4.439
  569UNL     C4 4333   4.418   2.086   4.515
  569UNL     C5 4334   4.498   2.200   4.574
  569UNL     N6 4335   4.289   2.095   4.491
  569UNL     N7 4336   4.473   1.965   4.481
  569UNL     H8 4337   4.520   2.182   4.680
  569UNL     H9 4338   4.444   2.295   4.568
  569UNL    H10 4339   4.594   2.213   4.522
  570UNL     H0 4340   5.377   2.750   3.463
  570UNL     H1 4341   5.377   2.751   3.745
  570UNL     C2 4342   5.307   2.705   3.532
  570UNL     C3 4343   5.308   2.706   3.675
  570UNL     C4 4344   5.139   2.601   3.598
  570UNL     C5 4345   5.008   2.526   3.599
  570UNL     N6 4346   5.203   2.637   3.489
  570UNL     N7 4347   5.201   2.641   3.714
  570UNL     H8 4348   4.994   2.466   3.508
  570UNL     H9 4349   4.925   2.596   3.607
  570UNL    H10 4350   5.002   2.457   3.684
  571UNL     H0 4351   4.885   3.022   4.111
  571UNL     H1 4352   4.894   3.270   4.244
  571UNL     C2 4353   4.817   3.105   4.109
  571UNL     C3 4354   4.820   3.231   4.176
  571UNL     C4 4355   4.647   3.218   4.056
  571UNL     C5 4356   4.514   3.251   3.992
  571UNL     N6 4357   4.708   3.104   4.035
  571UNL     N7 4358   4.713   3.301   4.142
  571UNL     H8 4359   4.506   3.207   3.892
  571UNL     H9 4360   4.431   3.214   4.053
  571UNL    H10 4361   4.500   3.360   3.981
  572UNL     H0 4362   4.886   2.219   4.142
  572UNL     H1 4363   4.652   2.140   4.278
  572UNL     C2 4364   4.870   2.143   4.217
  572UNL     C3 4365   4.753   2.102   4.287
  572UNL     C4 4366   4.919   1.986   4.347
  572UNL     C5 4367   4.998   1.877   4.415
  572UNL     N6 4368   4.971   2.071   4.261
  572UNL     N7 4369   4.784   2.004   4.367
  572UNL     H8 4370   4.976   1.779   4.372
  572UNL     H9 4371   4.975   1.873   4.522
  572UNL    H10 4372   5.107   1.893   4.406
  573UNL     H0 4373   4.866   2.493   4.003
  573UNL     H1 4374   4.636   2.657   4.008
  573UNL     C2 4375   4.851   2.596   3.970
  573UNL     C3 4376   4.736   2.680   3.972
  573UNL     C4 4377   4.899   2.783   3.889
  573UNL     C5 4378   4.979   2.892   3.822
  573UNL     N6 4379   4.949   2.666   3.919
  573UNL     N7 4380   4.766   2.797   3.922
  573UNL     H8 4381   4.947   2.991   3.855
  573UNL     H9 4382   4.968   2.888   3.713
  573UNL    H10 4383   5.086   2.883   3.844
  574UNL     H0 4384   5.234   2.101   3.896
  574UNL     H1 4385   5.228   2.345   3.755
  574UNL     C2 4386   5.211   2.202   3.929
  574UNL     C3 4387   5.208   2.326   3.859
  574UNL     C4 4388   5.160   2.356   4.062
  574UNL     C5 4389   5.127   2.424   4.193
  574UNL     N6 4390   5.179   2.226   4.053
  574UNL     N7 4391   5.175   2.422   3.943
  574UNL     H8 4392   5.090   2.526   4.177
  574UNL     H9 4393   5.215   2.429   4.258
  574UNL    H10 4394   5.049   2.370   4.248
  575UNL     H0 4395   3.658   2.831   4.111
  575UNL     H1 4396   3.886   2.915   4.253
  575UNL     C2 4397   3.758   2.792   4.108
  575UNL     C3 4398   3.873   2.836   4.180
  575UNL     C4 4399   3.917   2.671   4.052
  575UNL     C5 4400   3.997   2.561   3.987
  575UNL     N6 4401   3.790   2.693   4.028
  575UNL     N7 4402   3.972   2.758   4.143
  575UNL     H8 4403   3.963   2.541   3.885
  575UNL     H9 4404   4.104   2.586   3.982
  575UNL    H10 4405   3.989   2.468   4.044
  576UNL     H0 4406   5.368   2.222   4.656
  576UNL     H1 4407   5.137   2.141   4.515
  576UNL     C2 4408   5.354   2.199   4.551
  576UNL     C3 4409   5.238   2.158   4.479
  576UNL     C4 4410   5.404   2.174   4.350
  576UNL     C5 4411   5.487   2.177   4.224
  576UNL     N6 4412   5.454   2.205   4.467
  576UNL     N7 4413   5.271   2.143   4.352
  576UNL     H8 4414   5.441   2.117   4.143
  576UNL     H9 4415   5.587   2.137   4.241
  576UNL    H10 4416   5.497   2.279   4.185
  577Zn      Zn 4417   3.179   0.871   0.309
  578Zn      Zn 4418   1.232   5.367   0.894
  579Zn      Zn 4419   2.702   0.168   0.904
  580Zn      Zn 4420   3.670   0.522   0.294
  581Zn      Zn 4421   3.680   0.011   0.608
  582Zn      Zn 4422   2.687   0.687   0.605
  583UNL     H0 4423   2.756   0.436   1.062
  583UNL     H1 4424   2.754   0.441   1.345
  583UNL     C2 4425   2.738   0.355   1.132
  583UNL     C3 4426   2.738   0.360   1.275
  583UNL     C4 4427   2.700   0.163   1.202
  583UNL     C5 4428   2.675   0.014   1.205
  583UNL     N6 4429   2.714   0.233   1.092
  583UNL     N7 4430   2.713   0.237   1.317
  583UNL     H8 4431   0.662   5.529   1.115
  583UNL     H9 4432   0.652   5.535   1.291
  583UNL    H10 4433   0.808   5.509   1.211
  584UNL     H0 4434   1.301   5.094   1.044
  584UNL     H1 4435   1.295   4.849   0.904
  584UNL     C2 4436   1.281   5.075   0.940
  584UNL     C3 4437   1.278   4.950   0.870
  584UNL     C4 4438   1.235   5.112   0.740
  584UNL     C5 4439   1.206   5.185   0.611
  584UNL     N6 4440   1.252   5.171   0.856
  584UNL     N7 4441   1.248   4.975   0.745
  584UNL     H8 4442   1.144   5.126   0.543
  584UNL     H9 4443   1.299   5.210   0.560
  584UNL    H10 4444   1.151   5.279   0.629
  585UNL     H0 4445   2.927   0.239   0.697
  585UNL     H1 4446   2.923   0.482   0.552
  585UNL     C2 4447   2.855   0.320   0.700
  585UNL     C3 4448   2.855   0.442   0.626
  585UNL     C4 4449   2.686   0.427   0.755
  585UNL     C5 4450   2.553   0.463   0.818
  585UNL     N6 4451   2.751   0.315   0.779
  585UNL     N7 4452   2.747   0.508   0.663
  585UNL     H8 4453   2.470   0.435   0.752
  585UNL     H9 4454   2.546   0.571   0.836
  585UNL    H10 4455   2.537   0.412   0.914
  586UNL     H0 4456   2.672   0.750   0.305
  586UNL     H1 4457   2.898   0.838   0.160
  586UNL     C2 4458   2.774   0.769   0.337
  586UNL     C3 4459   2.888   0.814   0.265
  586UNL     C4 4460   2.935   0.785   0.470
  586UNL     C5 4461   3.013   0.785   0.599
  586UNL     N6 4462   2.808   0.751   0.463
  586UNL     N7 4463   2.988   0.823   0.349
  586UNL     H8 4464   2.991   0.697   0.661
  586UNL     H9 4465   2.988   0.875   0.658
  586UNL    H10 4466   3.121   0.785   0.582
  587UNL     H0 4467   0.726   5.419   0.814
  587UNL     H1 4468   0.958   5.258   0.806
  587UNL     C2 4469   0.828   5.441   0.841
  587UNL     C3 4470   0.946   5.361   0.838
  587UNL     C4 4471   2.954   0.003   0.911
  587UNL     C5 4472   3.030   0.119   0.971
  587UNL     N6 4473   2.825   0.009   0.885
  587UNL     N7 4474   1.048   5.431   0.882
  587UNL     H8 4475   3.046   0.103   1.078
  587UNL     H9 4476   2.976   0.214   0.960
  587UNL    H10 4477   3.128   0.133   0.923
  588UNL     H0 4478   5.866   3.446   4.661
  588UNL     H1 4479   3.906   0.669   0.137
  588UNL     C2 4480   5.798   3.400   4.732
  588UNL     C3 4481   3.835   0.624   0.068
  588UNL     C4 4482   5.631   3.293   4.800
  588UNL     C5 4483   5.501   3.217   4.796
  588UNL     N6 4484   5.694   3.331   4.691
  588UNL     N7 4485   3.730   0.556   0.109
  588UNL     H8 4486   5.488   3.160   4.704
  588UNL     H9 4487   5.416   3.287   4.805
  588UNL    H10 4488   3.531   0.370   0.072
  589UNL     H0 4489   3.415   0.935   0.508
  589UNL     H1 4490   3.426   1.185   0.639
  589UNL     C2 4491   3.346   1.018   0.503
  589UNL     C3 4492   3.353   1.144   0.570
  589UNL     C4 4493   3.179   1.130   0.449
  589UNL     C5 4494   3.047   1.168   0.387
  589UNL     N6 4495   3.238   1.015   0.429
  589UNL     N7 4496   3.247   1.213   0.535
  589UNL     H8 4497   3.034   1.123   0.288
  589UNL     H9 4498   2.964   1.136   0.450
  589UNL    H10 4499   3.039   1.277   0.372
  590UNL     H0 4500   3.402   0.136   0.543
  590UNL     H1 4501   3.171   0.054   0.683
  590UNL     C2 4502   3.389   0.060   0.619
  590UNL     C3 4503   3.273   0.017   0.690
  590UNL     C4 4504   1.479   5.454   0.749
  590UNL     C5 4505   1.562   5.348   0.817
  590UNL     N6 4506   1.529   5.539   0.662
  590UNL     N7 4507   1.345   5.469   0.771
  590UNL     H8 4508   1.545   5.249   0.771
  590UNL     H9 4509   1.537   5.340   0.923
  590UNL    H10 4510   1.670   5.368   0.810
  591UNL     H0 4511   3.396   0.413   0.396
  591UNL     H1 4512   3.169   0.581   0.408
  591UNL     C2 4513   3.382   0.516   0.366
  591UNL     C3 4514   3.268   0.602   0.372
  591UNL     C4 4515   3.431   0.705   0.287
  591UNL     C5 4516   3.514   0.812   0.220
  591UNL     N6 4517   3.480   0.586   0.314
  591UNL     N7 4518   3.300   0.720   0.322
  591UNL     H8 4519   3.484   0.912   0.254
  591UNL     H9 4520   3.501   0.808   0.111
  591UNL    H10 4521   3.621   0.801   0.240
  592UNL     H0 4522   3.749   0.009   0.302
  592UNL     H1 4523   3.742   0.248   0.153
  592UNL     C2 4524   3.727   0.110   0.333
  592UNL     C3 4525   3.723   0.232   0.258
  592UNL     C4 4526   3.680   0.269   0.462
  592UNL     C5 4527   3.650   0.342   0.590
  592UNL     N6 4528   3.697   0.139   0.457
  592UNL     N7 4529   3.693   0.330   0.340
  592UNL     H8 4530   3.615   0.444   0.573
  592UNL     H9 4531   3.739   0.347   0.653
  592UNL    H10 4532   3.571   0.291   0.648
  593UNL     H0 4533   2.186   0.754   0.497
  593UNL     H1 4534   2.410   0.830   0.650
  593UNL     C2 4535   2.286   0.713   0.497
  593UNL     C3 4536   2.398   0.753   0.575
  593UNL     C4 4537   2.445   0.591   0.445
  593UNL     C5 4538   2.527   0.481   0.382
  593UNL     N6 4539   2.319   0.614   0.418
  593UNL     N7 4540   2.497   0.674   0.540
  593UNL     H8 4541   2.497   0.462   0.278
  593UNL     H9 4542   2.634   0.506   0.380
  593UNL    H10 4543   2.518   0.387   0.438
  594UNL     H0 4544   3.905   0.149   1.058
  594UNL     H1 4545   3.670   0.075   0.922
  594UNL     C2 4546   3.889   0.126   0.953
  594UNL     C3 4547   3.771   0.088   0.884
  594UNL     C4 4548   3.935   0.099   0.751
  594UNL     C5 4549   4.015   0.097   0.623
  594UNL     N6 4550   3.988   0.129   0.868
  594UNL     N7 4551   3.801   0.072   0.757
  594UNL     H8 4552   3.966   0.038   0.545
  594UNL     H9 4553   4.115   0.054   0.639
  594UNL    H10 4554   4.028   0.199   0.584
  595Zn      Zn 4555   2.696   0.178   1.506
  596Zn      Zn 4556   0.740   4.682   2.098
  597Zn      Zn 4557   0.250   5.025   2.115
  598Zn      Zn 4558   1.227   5.387   1.493
  599Zn      Zn 4559   1.232   4.864   1.797
  600Zn      Zn 4560   0.246   5.536   1.801
  601UNL     H0 4561   0.318   5.290   2.277
  601UNL     H1 4562   0.321   5.289   2.559
  601UNL     C2 4563   0.299   5.208   2.346
  601UNL     C3 4564   0.301   5.210   2.489
  601UNL     C4 4565   0.254   5.017   2.414
  601UNL     C5 4566   0.223   4.869   2.414
  601UNL     N6 4567   0.269   5.088   2.305
  601UNL     N7 4568   0.271   5.088   2.530
  601UNL     H8 4569   0.171   4.837   2.323
  601UNL     H9 4570   0.160   4.841   2.499
  601UNL    H10 4571   0.315   4.810   2.419
  602UNL     H0 4572   0.805   4.412   2.249
  602UNL     H1 4573   0.796   4.164   2.114
  602UNL     C2 4574   0.784   4.391   2.145
  602UNL     C3 4575   0.779   4.265   2.079
  602UNL     C4 4576   0.738   4.426   1.946
  602UNL     C5 4577   0.710   4.498   1.816
  602UNL     N6 4578   0.756   4.487   2.061
  602UNL     N7 4579   0.750   4.290   1.953
  602UNL     H8 4580   0.646   4.440   1.749
  602UNL     H9 4581   0.803   4.520   1.764
  602UNL    H10 4582   0.658   4.594   1.833
  603UNL     H0 4583   0.462   5.074   1.894
  603UNL     H1 4584   0.469   5.316   1.750
  603UNL     C2 4585   0.394   5.158   1.898
  603UNL     C3 4586   0.399   5.280   1.824
  603UNL     C4 4587   0.230   5.273   1.954
  603UNL     C5 4588   0.100   5.315   2.018
  603UNL     N6 4589   0.291   5.159   1.979
  603UNL     N7 4590   0.295   5.350   1.862
  603UNL     H8 4591   0.016   5.283   1.956
  603UNL     H9 4592   0.094   5.424   2.029
  603UNL    H10 4593   0.087   5.273   2.118
  604UNL     H0 4594   2.188   0.064   1.501
  604UNL     H1 4595   2.416   0.149   1.357
  604UNL     C2 4596   2.290   0.080   1.533
  604UNL     C3 4597   2.406   0.123   1.462
  604UNL     C4 4598   2.453   0.090   1.665
  604UNL     C5 4599   2.531   0.086   1.794
  604UNL     N6 4600   2.325   0.058   1.658
  604UNL     N7 4601   2.507   0.128   1.545
  604UNL     H8 4602   0.547   5.545   1.852
  604UNL     H9 4603   2.506   0.173   1.857
  604UNL    H10 4604   2.639   0.088   1.777
  605UNL     H0 4605   0.227   4.729   2.014
  605UNL     H1 4606   0.458   4.567   2.002
  605UNL     C2 4607   0.330   4.751   2.041
  605UNL     C3 4608   0.447   4.669   2.035
  605UNL     C4 4609   0.494   4.860   2.111
  605UNL     C5 4610   0.574   4.974   2.171
  605UNL     N6 4611   0.366   4.868   2.087
  605UNL     N7 4612   0.550   4.739   2.080
  605UNL     H8 4613   0.597   4.955   2.277
  605UNL     H9 4614   0.520   5.069   2.165
  605UNL    H10 4615   0.670   4.987   2.119
  606UNL     H0 4616   1.437   5.543   1.046
  606UNL     H1 4617   1.448   5.543   1.327
  606UNL     C2 4618   1.371   5.494   1.116
  606UNL     C3 4619   1.379   5.496   1.259
  606UNL     C4 4620   1.212   5.383   1.188
  606UNL     C5 4621   1.084   5.303   1.194
  606UNL     N6 4622   1.271   5.420   1.077
  606UNL     N7 4623   1.276   5.425   1.301
  606UNL     H8 4624   1.073   5.238   1.106
  606UNL     H9 4625   0.997   5.369   1.199
  606UNL    H10 4626   1.080   5.238   1.282
  607UNL     H0 4627   2.927   0.250   1.710
  607UNL     H1 4628   2.931   0.498   1.844
  607UNL     C2 4629   2.856   0.331   1.706
  607UNL     C3 4630   2.860   0.456   1.774
  607UNL     C4 4631   2.687   0.440   1.652
  607UNL     C5 4632   2.554   0.475   1.589
  607UNL     N6 4633   2.749   0.326   1.631
  607UNL     N7 4634   2.752   0.523   1.739
  607UNL     H8 4635   2.542   0.431   1.490
  607UNL     H9 4636   2.472   0.439   1.652
  607UNL    H10 4637   2.542   0.583   1.577
  608UNL     H0 4638   0.959   4.992   1.742
  608UNL     H1 4639   0.727   4.915   1.882
  608UNL     C2 4640   0.945   4.917   1.818
  608UNL     C3 4641   0.828   4.877   1.889
  608UNL     C4 4642   0.995   4.761   1.948
  608UNL     C5 4643   1.075   4.652   2.015
  608UNL     N6 4644   1.046   4.845   1.860
  608UNL     N7 4645   0.861   4.779   1.970
  608UNL     H8 4646   1.053   4.554   1.971
  608UNL     H9 4647   1.052   4.647   2.122
  608UNL    H10 4648   1.183   4.668   2.006
  609UNL     H0 4649   0.958   5.267   1.605
  609UNL     H1 4650   0.725   5.426   1.612
  609UNL     C2 4651   0.942   5.369   1.573
  609UNL     C3 4652   0.824   5.450   1.576
  609UNL     C4 4653   2.947   0.007   1.491
  609UNL     C5 4654   3.025   0.118   1.424
  609UNL     N6 4655   1.038   5.441   1.521
  609UNL     N7 4656   2.815   0.018   1.525
  609UNL     H8 4657   2.991   0.217   1.456
  609UNL     H9 4658   3.013   0.112   1.315
  609UNL    H10 4659   3.132   0.112   1.447
  610UNL     H0 4660   1.296   4.873   1.492
  610UNL     H1 4661   1.291   5.117   1.350
  610UNL     C2 4662   1.276   4.974   1.525
  610UNL     C3 4663   1.273   5.098   1.454
  610UNL     C4 4664   1.231   5.131   1.658
  610UNL     C5 4665   1.203   5.200   1.789
  610UNL     N6 4666   1.249   5.001   1.650
  610UNL     N7 4667   1.245   5.195   1.538
  610UNL     H8 4668   1.173   5.304   1.774
  610UNL     H9 4669   1.292   5.200   1.854
  610UNL    H10 4670   1.123   5.151   1.845
  611UNL     H0 4671   1.706   0.067   1.709
  611UNL     H1 4672   1.937   0.143   1.853
  611UNL     C2 4673   1.806   0.025   1.706
  611UNL     C3 4674   1.922   0.065   1.779
  611UNL     C4 4675   0.001   5.451   1.650
  611UNL     C5 4676   0.078   5.339   1.585
  611UNL     N6 4677   5.760   5.475   1.626
  611UNL     N7 4678   0.057   5.535   1.742
  611UNL     H8 4679   0.041   5.317   1.484
  611UNL     H9 4680   0.184   5.364   1.576
  611UNL    H10 4681   0.070   5.247   1.643
  612UNL     H0 4682   1.444   4.997   2.253
  612UNL     H1 4683   1.213   4.919   2.112
  612UNL     C2 4684   1.430   4.974   2.149
  612UNL     C3 4685   1.313   4.935   2.076
  612UNL     C4 4686   1.480   4.950   1.947
  612UNL     C5 4687   1.562   4.952   1.820
  612UNL     N6 4688   1.530   4.980   2.064
  612UNL     N7 4689   1.346   4.920   1.949
  612UNL     H8 4690   1.515   4.893   1.740
  612UNL     H9 4691   1.662   4.910   1.837
  612UNL    H10 4692   1.573   5.054   1.781
  613Zn      Zn 4693   0.237   5.034   2.713
  614Zn      Zn 4694   0.252   3.980   3.302
  615Zn      Zn 4695   5.645   4.330   3.307
  616Zn      Zn 4696   0.729   4.685   2.698
  617Zn      Zn 4697   0.738   4.172   3.009
  618Zn      Zn 4698   5.631   4.850   3.008
  619UNL     H0 4699   5.701   4.597   3.464
  619UNL     H1 4700   5.694   4.604   3.746
  619UNL     C2 4701   5.683   4.517   3.534
  619UNL     C3 4702   5.680   4.523   3.677
  619UNL     C4 4703   5.643   4.326   3.605
  619UNL     C5 4704   5.619   4.177   3.607
  619UNL     N6 4705   5.658   4.395   3.495
  619UNL     N7 4706   5.654   4.401   3.719
  619UNL     H8 4707   5.568   4.142   3.516
  619UNL     H9 4708   5.557   4.147   3.693
  619UNL    H10 4709   5.714   4.122   3.613
  620UNL     H0 4710   0.320   3.705   3.448
  620UNL     H1 4711   0.314   3.461   3.307
  620UNL     C2 4712   0.299   3.687   3.344
  620UNL     C3 4713   0.297   3.562   3.273
  620UNL     C4 4714   0.255   3.725   3.144
  620UNL     C5 4715   0.227   3.800   3.016
  620UNL     N6 4716   0.272   3.784   3.260
  620UNL     N7 4717   0.268   3.589   3.148
  620UNL     H8 4718   0.165   3.741   2.946
  620UNL     H9 4719   0.321   3.825   2.965
  620UNL    H10 4720   0.172   3.894   3.034
  621UNL     H0 4721   5.870   4.401   3.100
  621UNL     H1 4722   5.868   4.644   2.956
  621UNL     C2 4723   5.799   4.482   3.103
  621UNL     C3 4724   5.799   4.605   3.030
  621UNL     C4 4725   5.629   4.589   3.158
  621UNL     C5 4726   5.497   4.626   3.220
  621UNL     N6 4727   5.694   4.478   3.182
  621UNL     N7 4728   5.691   4.671   3.067
  621UNL     H8 4729   5.414   4.597   3.155
  621UNL     H9 4730   5.490   4.734   3.238
  621UNL    H10 4731   5.481   4.575   3.317
  622UNL     H0 4732   5.616   4.914   2.709
  622UNL     H1 4733   5.842   5.000   2.563
  622UNL     C2 4734   5.718   4.932   2.741
  622UNL     C3 4735   5.832   4.976   2.669
  622UNL     C4 4736   5.879   4.948   2.873
  622UNL     C5 4737   0.070   4.949   3.003
  622UNL     N6 4738   5.752   4.915   2.866
  622UNL     N7 4739   0.046   4.986   2.753
  622UNL     H8 4740   0.048   4.861   3.065
  622UNL     H9 4741   0.046   5.038   3.061
  622UNL    H10 4742   0.179   4.949   2.985
  623UNL     H0 4743   5.631   4.031   3.214
  623UNL     H1 4744   5.863   3.871   3.204
  623UNL     C2 4745   5.733   4.053   3.241
  623UNL     C3 4746   5.851   3.973   3.236
  623UNL     C4 4747   0.010   4.164   3.313
  623UNL     C5 4748   0.087   4.279   3.374
  623UNL     N6 4749   5.768   4.171   3.287
  623UNL     N7 4750   0.066   4.043   3.281
  623UNL     H8 4751   0.108   4.259   3.479
  623UNL     H9 4752   0.032   4.374   3.368
  623UNL    H10 4753   0.183   4.295   3.323
  624UNL     H0 4754   0.962   4.833   2.262
  624UNL     H1 4755   0.963   4.832   2.544
  624UNL     C2 4756   0.892   4.787   2.331
  624UNL     C3 4757   0.894   4.788   2.474
  624UNL     C4 4758   0.726   4.682   2.397
  624UNL     C5 4759   0.596   4.606   2.398
  624UNL     N6 4760   0.789   4.719   2.288
  624UNL     N7 4761   0.788   4.721   2.513
  624UNL     H8 4762   0.580   4.549   2.306
  624UNL     H9 4763   0.512   4.676   2.409
  624UNL    H10 4764   0.590   4.534   2.481
  625UNL     H0 4765   0.473   5.099   2.911
  625UNL     H1 4766   0.483   5.348   3.043
  625UNL     C2 4767   0.404   5.181   2.907
  625UNL     C3 4768   0.410   5.307   2.974
  625UNL     C4 4769   0.236   5.292   2.853
  625UNL     C5 4770   0.104   5.331   2.791
  625UNL     N6 4771   0.296   5.177   2.833
  625UNL     N7 4772   0.303   5.375   2.939
  625UNL     H8 4773   0.090   5.285   2.692
  625UNL     H9 4774   0.021   5.298   2.854
  625UNL    H10 4775   0.095   5.439   2.777
  626UNL     H0 4776   0.459   4.295   2.945
  626UNL     H1 4777   0.229   4.215   3.087
  626UNL     C2 4778   0.446   4.220   3.021
  626UNL     C3 4779   0.331   4.178   3.094
  626UNL     C4 4780   0.499   4.065   3.152
  626UNL     C5 4781   0.583   3.958   3.219
  626UNL     N6 4782   0.548   4.150   3.064
  626UNL     N7 4783   0.366   4.081   3.175
  626UNL     H8 4784   0.565   3.860   3.173
  626UNL     H9 4785   0.559   3.951   3.325
  626UNL    H10 4786   0.690   3.978   3.211
  627UNL     H0 4787   0.454   4.576   2.799
  627UNL     H1 4788   0.228   4.743   2.813
  627UNL     C2 4789   0.440   4.679   2.769
  627UNL     C3 4790   0.327   4.765   2.776
  627UNL     C4 4791   0.490   4.868   2.691
  627UNL     C5 4792   0.572   4.975   2.624
  627UNL     N6 4793   0.538   4.749   2.718
  627UNL     N7 4794   0.358   4.883   2.727
  627UNL     H8 4795   0.542   5.075   2.658
  627UNL     H9 4796   0.560   4.972   2.515
  627UNL    H10 4797   0.679   4.965   2.645
  628UNL     H0 4798   0.806   4.172   2.703
  628UNL     H1 4799   0.801   4.412   2.556
  628UNL     C2 4800   0.785   4.273   2.734
  628UNL     C3 4801   0.782   4.396   2.661
  628UNL     C4 4802   0.738   4.431   2.864
  628UNL     C5 4803   0.707   4.503   2.993
  628UNL     N6 4804   0.755   4.301   2.859
  628UNL     N7 4805   0.752   4.494   2.743
  628UNL     H8 4806   0.673   4.606   2.976
  628UNL     H9 4807   0.797   4.507   3.057
  628UNL    H10 4808   0.628   4.453   3.050
  629UNL     H0 4809   5.131   4.917   2.900
  629UNL     H1 4810   5.354   4.992   3.054
  629UNL     C2 4811   5.231   4.876   2.900
  629UNL     C3 4812   5.342   4.916   2.979
  629UNL     C4 4813   5.390   4.754   2.848
  629UNL     C5 4814   5.473   4.644   2.785
  629UNL     N6 4815   5.264   4.778   2.820
  629UNL     N7 4816   5.442   4.837   2.944
  629UNL     H8 4817   5.442   4.625   2.681
  629UNL     H9 4818   5.579   4.669   2.783
  629UNL    H10 4819   5.463   4.550   2.841
  630UNL     H0 4820   0.964   4.301   3.460
  630UNL     H1 4821   0.728   4.229   3.323
  630UNL     C2 4822   0.947   4.280   3.355
  630UNL     C3 4823   0.829   4.244   3.285
  630UNL     C4 4824   0.993   4.258   3.152
  630UNL     C5 4825   1.072   4.261   3.024
  630UNL     N6 4826   1.046   4.286   3.269
  630UNL     N7 4827   0.859   4.231   3.158
  630UNL     H8 4828   1.024   4.201   2.945
  630UNL     H9 4829   1.173   4.220   3.038
  630UNL    H10 4830   1.082   4.363   2.986
  631Zn      Zn 4831   5.636   4.345   3.908
  632Zn      Zn 4832   5.645   3.295   4.501
  633Zn      Zn 4833   5.157   3.643   4.517
  634Zn      Zn 4834   0.237   3.995   3.899
  635Zn      Zn 4835   0.252   3.477   4.201
  636Zn      Zn 4836   5.147   4.155   4.202
  637UNL     H0 4837   5.224   3.904   4.677
  637UNL     H1 4838   3.262   1.129   0.153
  637UNL     C2 4839   5.205   3.824   4.748
  637UNL     C3 4840   3.242   1.048   0.085
  637UNL     C4 4841   3.198   0.856   0.010
  637UNL     C5 4842   3.169   0.708   0.006
  637UNL     N6 4843   5.176   3.703   4.708
  637UNL     N7 4844   3.213   0.927   0.126
  637UNL     H8 4845   5.078   3.455   4.720
  637UNL     H9 4846   3.107   0.676   0.090
  637UNL    H10 4847   3.262   0.649   0.009
  638UNL     H0 4848   5.711   3.024   4.651
  638UNL     H1 4849   5.701   2.776   4.516
  638UNL     C2 4850   5.689   3.003   4.547
  638UNL     C3 4851   5.685   2.877   4.480
  638UNL     C4 4852   5.644   3.039   4.348
  638UNL     C5 4853   5.616   3.111   4.219
  638UNL     N6 4854   5.661   3.099   4.463
  638UNL     N7 4855   5.655   2.902   4.355
  638UNL     H8 4856   5.553   3.052   4.151
  638UNL     H9 4857   5.710   3.134   4.167
  638UNL    H10 4858   5.563   3.206   4.235
  639UNL     H0 4859   5.379   3.705   4.304
  639UNL     H1 4860   5.378   3.946   4.157
  639UNL     C2 4861   5.308   3.787   4.306
  639UNL     C3 4862   5.309   3.908   4.231
  639UNL     C4 4863   5.139   3.897   4.360
  639UNL     C5 4864   5.007   3.935   4.422
  639UNL     N6 4865   5.204   3.785   4.386
  639UNL     N7 4866   5.202   3.976   4.267
  639UNL     H8 4867   4.923   3.903   4.359
  639UNL     H9 4868   4.999   4.044   4.435
  639UNL    H10 4869   4.993   3.889   4.521
  640UNL     H0 4870   5.133   4.217   3.901
  640UNL     H1 4871   5.360   4.305   3.758
  640UNL     C2 4872   5.234   4.237   3.934
  640UNL     C3 4873   5.350   4.281   3.863
  640UNL     C4 4874   5.395   4.254   4.067
  640UNL     C5 4875   5.472   4.254   4.197
  640UNL     N6 4876   5.268   4.219   4.060
  640UNL     N7 4877   5.450   4.291   3.947
  640UNL     H8 4878   5.450   4.166   4.259
  640UNL     H9 4879   5.448   4.344   4.255
  640UNL    H10 4880   5.581   4.254   4.180
  641UNL     H0 4881   5.132   3.345   4.420
  641UNL     H1 4882   5.362   3.181   4.406
  641UNL     C2 4883   5.235   3.366   4.446
  641UNL     C3 4884   5.352   3.284   4.439
  641UNL     C4 4885   5.401   3.475   4.515
  641UNL     C5 4886   5.481   3.588   4.574
  641UNL     N6 4887   5.272   3.484   4.490
  641UNL     N7 4888   5.455   3.353   4.483
  641UNL     H8 4889   5.505   3.568   4.679
  641UNL     H9 4890   5.427   3.683   4.569
  641UNL    H10 4891   5.576   3.601   4.522
  642UNL     H0 4892   0.469   4.141   3.463
  642UNL     H1 4893   0.470   4.143   3.745
  642UNL     C2 4894   0.400   4.095   3.532
  642UNL     C3 4895   0.402   4.097   3.675
  642UNL     C4 4896   0.235   3.988   3.599
  642UNL     C5 4897   0.105   3.911   3.600
  642UNL     N6 4898   0.298   4.025   3.490
  642UNL     N7 4899   0.296   4.029   3.715
  642UNL     H8 4900   0.091   3.852   3.509
  642UNL     H9 4901   0.020   3.980   3.609
  642UNL    H10 4902   0.100   3.841   3.684
  643UNL     H0 4903   5.869   4.414   4.112
  643UNL     H1 4904   5.874   4.661   4.247
  643UNL     C2 4905   5.798   4.496   4.108
  643UNL     C3 4906   5.803   4.620   4.177
  643UNL     C4 4907   5.629   4.605   4.056
  643UNL     C5 4908   5.496   4.642   3.994
  643UNL     N6 4909   5.690   4.492   4.034
  643UNL     N7 4910   5.695   4.688   4.143
  643UNL     H8 4911   5.484   4.597   3.895
  643UNL     H9 4912   5.414   4.606   4.057
  643UNL    H10 4913   5.485   4.750   3.981
  644UNL     H0 4914   5.866   3.604   4.144
  644UNL     H1 4915   5.633   3.528   4.284
  644UNL     C2 4916   5.851   3.529   4.220
  644UNL     C3 4917   5.734   3.490   4.291
  644UNL     C4 4918   0.014   3.373   4.350
  644UNL     C5 4919   0.094   3.264   4.417
  644UNL     N6 4920   0.065   3.457   4.263
  644UNL     N7 4921   5.767   3.392   4.373
  644UNL     H8 4922   0.072   3.166   4.374
  644UNL     H9 4923   0.071   3.259   4.524
  644UNL    H10 4924   0.203   3.280   4.409
  645UNL     H0 4925   5.848   3.881   4.003
  645UNL     H1 4926   5.618   4.044   4.008
  645UNL     C2 4927   5.833   3.983   3.971
  645UNL     C3 4928   5.718   4.067   3.973
  645UNL     C4 4929   5.881   4.171   3.890
  645UNL     C5 4930   0.076   4.280   3.824
  645UNL     N6 4931   0.045   4.054   3.920
  645UNL     N7 4932   5.749   4.185   3.922
  645UNL     H8 4933   0.043   4.379   3.857
  645UNL     H9 4934   0.066   4.276   3.715
  645UNL    H10 4935   0.183   4.272   3.847
  646UNL     H0 4936   0.326   3.488   3.897
  646UNL     H1 4937   0.325   3.733   3.756
  646UNL     C2 4938   0.305   3.589   3.930
  646UNL     C3 4939   0.304   3.713   3.860
  646UNL     C4 4940   0.255   3.744   4.063
  646UNL     C5 4941   0.221   3.812   4.194
  646UNL     N6 4942   0.272   3.614   4.054
  646UNL     N7 4943   0.271   3.809   3.944
  646UNL     H8 4944   0.185   3.914   4.178
  646UNL     H9 4945   0.309   3.817   4.259
  646UNL    H10 4946   0.143   3.758   4.249
  647UNL     H0 4947   4.643   4.224   4.102
  647UNL     H1 4948   4.871   4.304   4.248
  647UNL     C2 4949   4.743   4.184   4.100
  647UNL     C3 4950   4.857   4.225   4.175
  647UNL     C4 4951   4.901   4.060   4.048
  647UNL     C5 4952   4.981   3.948   3.986
  647UNL     N6 4953   4.774   4.083   4.022
  647UNL     N7 4954   4.955   4.145   4.140
  647UNL     H8 4955   4.946   3.924   3.885
  647UNL     H9 4956   5.087   3.972   3.979
  647UNL    H10 4957   4.973   3.856   4.046
  648UNL     H0 4958   0.462   3.610   4.658
  648UNL     H1 4959   0.232   3.529   4.516
  648UNL     C2 4960   0.448   3.587   4.553
  648UNL     C3 4961   0.332   3.546   4.480
  648UNL     C4 4962   0.499   3.562   4.351
  648UNL     C5 4963   0.581   3.564   4.225
  648UNL     N6 4964   0.549   3.593   4.468
  648UNL     N7 4965   0.366   3.531   4.354
  648UNL     H8 4966   0.536   3.505   4.145
  648UNL     H9 4967   0.682   3.524   4.242
  648UNL    H10 4968   0.592   3.667   4.187
  649Zn      Zn 4969   2.689   2.259   0.307
  650Zn      Zn 4970   2.701   1.213   0.889
  651Zn      Zn 4971   2.214   1.562   0.911
  652Zn      Zn 4972   3.186   1.919   0.296
  653Zn      Zn 4973   3.197   1.395   0.593
  654Zn      Zn 4974   2.198   2.070   0.600
  655UNL     H0 4975   2.279   1.826   1.074
  655UNL     H1 4976   2.275   1.827   1.356
  655UNL     C2 4977   2.260   1.745   1.143
  655UNL     C3 4978   2.258   1.747   1.285
  655UNL     C4 4979   2.217   1.553   1.210
  655UNL     C5 4980   2.190   1.404   1.211
  655UNL     N6 4981   2.233   1.624   1.101
  655UNL     N7 4982   2.230   1.625   1.326
  655UNL     H8 4983   2.138   1.371   1.120
  655UNL     H9 4984   2.127   1.376   1.296
  655UNL    H10 4985   2.283   1.347   1.217
  656UNL     H0 4986   2.768   0.949   1.047
  656UNL     H1 4987   2.756   0.700   0.915
  656UNL     C2 4988   2.746   0.925   0.943
  656UNL     C3 4989   2.740   0.799   0.876
  656UNL     C4 4990   2.700   0.957   0.741
  656UNL     C5 4991   2.672   1.032   0.613
  656UNL     N6 4992   2.718   1.018   0.856
  656UNL     N7 4993   2.710   0.821   0.749
  656UNL     H8 4994   2.610   0.973   0.544
  656UNL     H9 4995   2.766   1.056   0.562
  656UNL    H10 4996   2.618   1.126   0.631
  657UNL     H0 4997   2.436   1.624   0.696
  657UNL     H1 4998   2.432   1.864   0.549
  657UNL     C2 4999   2.364   1.705   0.699
  657UNL     C3 5000   2.364   1.826   0.624
  657UNL     C4 5001   2.196   1.814   0.754
  657UNL     C5 5002   2.064   1.851   0.818
  657UNL     N6 5003   2.261   1.703   0.780
  657UNL     N7 5004   2.257   1.893   0.660
  657UNL     H8 5005   1.980   1.820   0.755
  657UNL     H9 5006   2.056   1.960   0.832
  657UNL    H10 5007   2.051   1.805   0.916
  658UNL     H0 5008   2.182   2.143   0.308
  658UNL     H1 5009   2.407   2.230   0.162
  658UNL     C2 5010   2.284   2.160   0.340
  658UNL     C3 5011   2.398   2.204   0.267
  658UNL     C4 5012   2.446   2.172   0.470
  658UNL     C5 5013   2.527   2.169   0.598
  658UNL     N6 5014   2.319   2.139   0.464
  658UNL     N7 5015   2.499   2.211   0.350
  658UNL     H8 5016   2.503   2.082   0.661
  658UNL     H9 5017   2.508   2.260   0.657
  658UNL    H10 5018   2.635   2.166   0.579
  659UNL     H0 5019   2.188   1.263   0.818
  659UNL     H1 5020   2.418   1.100   0.800
  659UNL     C2 5021   2.292   1.284   0.842
  659UNL     C3 5022   2.409   1.202   0.834
  659UNL     C4 5023   2.458   1.393   0.909
  659UNL     C5 5024   2.538   1.506   0.969
  659UNL     N6 5025   2.329   1.401   0.887
  659UNL     N7 5026   2.512   1.271   0.876
  659UNL     H8 5027   2.559   1.488   1.075
  659UNL     H9 5028   2.485   1.602   0.961
  659UNL    H10 5029   2.635   1.518   0.918
  660UNL     H0 5030   5.375   4.835   4.657
  660UNL     H1 5031   3.419   2.061   0.133
  660UNL     C2 5032   5.308   4.790   4.729
  660UNL     C3 5033   3.348   2.015   0.065
  660UNL     C4 5034   5.142   4.684   4.800
  660UNL     C5 5035   5.012   4.609   4.799
  660UNL     N6 5036   5.204   4.720   4.690
  660UNL     N7 5037   3.243   1.948   0.108
  660UNL     H8 5038   4.998   4.550   4.707
  660UNL     H9 5039   4.927   4.679   4.806
  660UNL    H10 5040   3.042   1.763   0.076
  661UNL     H0 5041   2.929   2.325   0.502
  661UNL     H1 5042   2.937   2.572   0.637
  661UNL     C2 5043   2.858   2.407   0.499
  661UNL     C3 5044   2.864   2.531   0.568
  661UNL     C4 5045   2.690   2.518   0.447
  661UNL     C5 5046   2.557   2.556   0.386
  661UNL     N6 5047   2.750   2.403   0.425
  661UNL     N7 5048   2.757   2.600   0.534
  661UNL     H8 5049   2.544   2.513   0.286
  661UNL     H9 5050   2.475   2.520   0.449
  661UNL    H10 5051   2.546   2.664   0.376
  662UNL     H0 5052   2.925   1.526   0.537
  662UNL     H1 5053   2.690   1.447   0.673
  662UNL     C2 5054   2.909   1.450   0.613
  662UNL     C3 5055   2.791   1.409   0.682
  662UNL     C4 5056   2.958   1.293   0.742
  662UNL     C5 5057   3.037   1.184   0.810
  662UNL     N6 5058   3.010   1.377   0.655
  662UNL     N7 5059   2.823   1.310   0.762
  662UNL     H8 5060   3.015   1.086   0.766
  662UNL     H9 5061   3.014   1.179   0.917
  662UNL    H10 5062   3.146   1.199   0.801
  663UNL     H0 5063   2.913   1.806   0.400
  663UNL     H1 5064   2.683   1.968   0.404
  663UNL     C2 5065   2.898   1.908   0.367
  663UNL     C3 5066   2.782   1.991   0.369
  663UNL     C4 5067   2.944   2.096   0.286
  663UNL     C5 5068   3.026   2.204   0.219
  663UNL     N6 5069   2.995   1.979   0.317
  663UNL     N7 5070   2.812   2.108   0.319
  663UNL     H8 5071   2.994   2.304   0.252
  663UNL     H9 5072   3.014   2.200   0.110
  663UNL    H10 5073   3.133   2.195   0.240
  664UNL     H0 5074   3.267   1.405   0.288
  664UNL     H1 5075   3.261   1.649   0.147
  664UNL     C2 5076   3.246   1.506   0.321
  664UNL     C3 5077   3.243   1.630   0.251
  664UNL     C4 5078   3.199   1.661   0.455
  664UNL     C5 5079   3.168   1.730   0.585
  664UNL     N6 5080   3.216   1.531   0.446
  664UNL     N7 5081   3.213   1.727   0.335
  664UNL     H8 5082   3.137   1.835   0.570
  664UNL     H9 5083   3.256   1.731   0.651
  664UNL    H10 5084   3.088   1.680   0.640
  665UNL     H0 5085   1.697   2.145   0.495
  665UNL     H1 5086   1.922   2.220   0.647
  665UNL     C2 5087   1.797   2.103   0.495
  665UNL     C3 5088   1.909   2.143   0.572
  665UNL     C4 5089   1.954   1.978   0.444
  665UNL     C5 5090   2.033   1.866   0.382
  665UNL     N6 5091   1.827   2.003   0.417
  665UNL     N7 5092   2.007   2.062   0.538
  665UNL     H8 5093   1.998   1.843   0.280
  665UNL     H9 5094   2.140   1.891   0.374
  665UNL    H10 5095   2.026   1.774   0.441
  666UNL     H0 5096   3.405   1.526   1.051
  666UNL     H1 5097   3.175   1.450   0.908
  666UNL     C2 5098   3.392   1.504   0.946
  666UNL     C3 5099   3.276   1.465   0.872
  666UNL     C4 5100   3.443   1.480   0.745
  666UNL     C5 5101   3.526   1.481   0.619
  666UNL     N6 5102   3.493   1.509   0.863
  666UNL     N7 5103   3.310   1.451   0.746
  666UNL     H8 5104   3.481   1.422   0.539
  666UNL     H9 5105   3.627   1.440   0.637
  666UNL    H10 5106   3.538   1.583   0.580
  667Zn      Zn 5107   2.202   1.563   1.511
  668Zn      Zn 5108   2.213   0.510   2.100
  669Zn      Zn 5109   1.717   0.857   2.108
  670Zn      Zn 5110   2.692   1.214   1.493
  671Zn      Zn 5111   2.699   0.701   1.806
  672Zn      Zn 5112   1.713   1.381   1.809
  673UNL     H0 5113   1.775   1.127   2.261
  673UNL     H1 5114   1.771   1.135   2.543
  673UNL     C2 5115   1.756   1.047   2.332
  673UNL     C3 5116   1.755   1.053   2.474
  673UNL     C4 5117   1.716   0.856   2.404
  673UNL     C5 5118   1.691   0.707   2.406
  673UNL     N6 5119   1.730   0.925   2.293
  673UNL     N7 5120   1.729   0.932   2.517
  673UNL     H8 5121   1.639   0.673   2.317
  673UNL     H9 5122   1.631   0.678   2.493
  673UNL    H10 5123   1.786   0.652   2.411
  674UNL     H0 5124   2.274   0.241   2.249
  674UNL     H1 5125   0.304   5.545   2.109
  674UNL     C2 5126   2.255   0.219   2.144
  674UNL     C3 5127   2.250   0.096   2.073
  674UNL     C4 5128   2.213   0.256   1.942
  674UNL     C5 5129   2.189   0.334   1.815
  674UNL     N6 5130   2.230   0.314   2.058
  674UNL     N7 5131   2.224   0.119   1.946
  674UNL     H8 5132   2.131   0.275   1.742
  674UNL     H9 5133   2.284   0.360   1.767
  674UNL    H10 5134   2.135   0.427   1.833
  675UNL     H0 5135   1.941   0.925   1.905
  675UNL     H1 5136   1.944   1.167   1.761
  675UNL     C2 5137   1.870   1.007   1.907
  675UNL     C3 5138   1.874   1.129   1.834
  675UNL     C4 5139   1.702   1.116   1.960
  675UNL     C5 5140   1.570   1.155   2.021
  675UNL     N6 5141   1.765   1.004   1.985
  675UNL     N7 5142   1.766   1.196   1.869
  675UNL     H8 5143   1.488   1.128   1.953
  675UNL     H9 5144   1.564   1.263   2.039
  675UNL    H10 5145   1.552   1.106   2.117
  676UNL     H0 5146   1.690   1.459   1.508
  676UNL     H1 5147   1.919   1.534   1.361
  676UNL     C2 5148   1.792   1.473   1.540
  676UNL     C3 5149   1.909   1.511   1.467
  676UNL     C4 5150   1.955   1.482   1.671
  676UNL     C5 5151   2.033   1.480   1.800
  676UNL     N6 5152   1.827   1.453   1.665
  676UNL     N7 5153   2.010   1.516   1.550
  676UNL     H8 5154   2.011   1.390   1.859
  676UNL     H9 5155   2.009   1.568   1.861
  676UNL    H10 5156   2.142   1.480   1.782
  677UNL     H0 5157   1.704   0.558   2.015
  677UNL     H1 5158   1.938   0.401   2.000
  677UNL     C2 5159   1.806   0.581   2.041
  677UNL     C3 5160   1.925   0.503   2.034
  677UNL     C4 5161   1.970   0.693   2.112
  677UNL     C5 5162   2.046   0.808   2.174
  677UNL     N6 5163   1.840   0.699   2.088
  677UNL     N7 5164   2.027   0.573   2.079
  677UNL     H8 5165   2.068   0.787   2.279
  677UNL     H9 5166   1.991   0.902   2.169
  677UNL    H10 5167   2.142   0.825   2.122
  678UNL     H0 5168   2.917   1.364   1.051
  678UNL     H1 5169   2.921   1.364   1.333
  678UNL     C2 5170   2.849   1.318   1.120
  678UNL     C3 5171   2.852   1.319   1.263
  678UNL     C4 5172   2.684   1.211   1.188
  678UNL     C5 5173   2.554   1.135   1.190
  678UNL     N6 5174   2.746   1.248   1.078
  678UNL     N7 5175   2.747   1.251   1.303
  678UNL     H8 5176   2.538   1.078   1.098
  678UNL     H9 5177   2.469   1.203   1.203
  678UNL    H10 5178   2.550   1.063   1.273
  679UNL     H0 5179   2.436   1.632   1.708
  679UNL     H1 5180   2.443   1.881   1.842
  679UNL     C2 5181   2.366   1.714   1.705
  679UNL     C3 5182   2.371   1.839   1.773
  679UNL     C4 5183   2.197   1.824   1.652
  679UNL     C5 5184   2.064   1.861   1.590
  679UNL     N6 5185   2.258   1.709   1.631
  679UNL     N7 5186   2.264   1.907   1.738
  679UNL     H8 5187   2.051   1.815   1.491
  679UNL     H9 5188   1.982   1.827   1.654
  679UNL    H10 5189   2.054   1.969   1.576
  680UNL     H0 5190   2.421   0.826   1.743
  680UNL     H1 5191   2.191   0.746   1.886
  680UNL     C2 5192   2.408   0.750   1.819
  680UNL     C3 5193   2.293   0.709   1.892
  680UNL     C4 5194   2.461   0.595   1.949
  680UNL     C5 5195   2.543   0.487   2.016
  680UNL     N6 5196   2.510   0.679   1.861
  680UNL     N7 5197   2.327   0.612   1.973
  680UNL     H8 5198   2.525   0.389   1.969
  680UNL     H9 5199   2.519   0.479   2.122
  680UNL    H10 5200   2.651   0.507   2.009
  681UNL     H0 5201   2.424   1.104   1.608
  681UNL     H1 5202   2.196   1.269   1.622
  681UNL     C2 5203   2.409   1.207   1.576
  681UNL     C3 5204   2.294   1.291   1.583
  681UNL     C4 5205   2.455   1.394   1.493
  681UNL     C5 5206   2.534   1.502   1.423
  681UNL     N6 5207   2.506   1.276   1.521
  681UNL     N7 5208   2.324   1.408   1.530
  681UNL     H8 5209   2.504   1.602   1.455
  681UNL     H9 5210   2.521   1.495   1.315
  681UNL    H10 5211   2.642   1.494   1.444
  682UNL     H0 5212   2.766   0.700   1.500
  682UNL     H1 5213   2.757   0.940   1.352
  682UNL     C2 5214   2.745   0.802   1.532
  682UNL     C3 5215   2.740   0.924   1.458
  682UNL     C4 5216   2.697   0.960   1.661
  682UNL     C5 5217   2.668   1.031   1.791
  682UNL     N6 5218   2.715   0.830   1.656
  682UNL     N7 5219   2.710   1.022   1.540
  682UNL     H8 5220   2.631   1.133   1.775
  682UNL     H9 5221   2.759   1.038   1.852
  682UNL    H10 5222   2.592   0.979   1.850
  683UNL     H0 5223   1.214   1.457   1.703
  683UNL     H1 5224   1.441   1.532   1.853
  683UNL     C2 5225   1.314   1.415   1.701
  683UNL     C3 5226   1.428   1.454   1.778
  683UNL     C4 5227   1.473   1.291   1.649
  683UNL     C5 5228   1.552   1.180   1.585
  683UNL     N6 5229   1.347   1.316   1.622
  683UNL     N7 5230   1.527   1.375   1.743
  683UNL     H8 5231   1.519   1.159   1.483
  683UNL     H9 5232   1.659   1.205   1.580
  683UNL    H10 5233   1.542   1.087   1.642
  684UNL     H0 5234   2.925   0.832   2.258
  684UNL     H1 5235   2.689   0.760   2.120
  684UNL     C2 5236   2.908   0.811   2.153
  684UNL     C3 5237   2.790   0.775   2.082
  684UNL     C4 5238   2.955   0.789   1.950
  684UNL     C5 5239   3.034   0.791   1.822
  684UNL     N6 5240   3.008   0.816   2.067
  684UNL     N7 5241   2.820   0.762   1.955
  684UNL     H8 5242   2.986   0.733   1.743
  684UNL     H9 5243   3.135   0.749   1.836
  684UNL    H10 5244   3.045   0.893   1.784
  685Zn      Zn 5245   1.711   0.877   2.707
  686Zn      Zn 5246   5.646   5.375   3.299
  687Zn      Zn 5247   1.234   0.174   3.315
  688Zn      Zn 5248   2.198   0.527   2.697
  689Zn      Zn 5249   2.214   0.007   2.998
  690Zn      Zn 5250   1.222   0.686   3.002
  691UNL     H0 5251   1.301   0.436   3.479
  691UNL     H1 5252   1.301   0.435   3.761
  691UNL     C2 5253   1.281   0.354   3.548
  691UNL     C3 5254   1.282   0.355   3.691
  691UNL     C4 5255   1.236   0.162   3.615
  691UNL     C5 5256   1.206   0.014   3.614
  691UNL     N6 5257   1.251   0.234   3.506
  691UNL     N7 5258   1.252   0.234   3.731
  691UNL     H8 5259   5.079   5.533   3.522
  691UNL     H9 5260   5.066   5.536   3.698
  691UNL    H10 5261   5.223   5.506   3.620
  692UNL     H0 5262   5.711   5.109   3.452
  692UNL     H1 5263   5.700   4.861   3.318
  692UNL     C2 5264   5.690   5.085   3.348
  692UNL     C3 5265   5.684   4.960   3.279
  692UNL     C4 5266   5.644   5.119   3.147
  692UNL     C5 5267   5.616   5.195   3.019
  692UNL     N6 5268   5.662   5.180   3.262
  692UNL     N7 5269   5.654   4.983   3.153
  692UNL     H8 5270   5.554   5.137   2.950
  692UNL     H9 5271   5.710   5.219   2.968
  692UNL    H10 5272   5.563   5.289   3.037
  693UNL     H0 5273   1.456   0.237   3.102
  693UNL     H1 5274   1.453   0.478   2.955
  693UNL     C2 5275   1.384   0.318   3.105
  693UNL     C3 5276   1.385   0.439   3.029
  693UNL     C4 5277   1.216   0.427   3.158
  693UNL     C5 5278   1.084   0.465   3.221
  693UNL     N6 5279   1.280   0.316   3.184
  693UNL     N7 5280   1.277   0.507   3.065
  693UNL     H8 5281   1.000   0.433   3.158
  693UNL     H9 5282   1.075   0.574   3.234
  693UNL    H10 5283   1.070   0.419   3.319
  694UNL     H0 5284   1.208   0.749   2.701
  694UNL     H1 5285   1.434   0.837   2.557
  694UNL     C2 5286   1.309   0.768   2.733
  694UNL     C3 5287   1.424   0.813   2.662
  694UNL     C4 5288   1.470   0.785   2.866
  694UNL     C5 5289   1.548   0.785   2.996
  694UNL     N6 5290   1.343   0.751   2.859
  694UNL     N7 5291   1.524   0.823   2.746
  694UNL     H8 5292   1.525   0.698   3.058
  694UNL     H9 5293   1.524   0.875   3.054
  694UNL    H10 5294   1.656   0.785   2.979
  695UNL     H0 5295   5.133   5.426   3.219
  695UNL     H1 5296   5.362   5.261   3.206
  695UNL     C2 5297   5.236   5.446   3.245
  695UNL     C3 5298   5.352   5.364   3.238
  695UNL     C4 5299   1.477   0.005   3.313
  695UNL     C5 5300   1.557   0.118   3.372
  695UNL     N6 5301   1.348   0.014   3.289
  695UNL     N7 5302   5.456   5.433   3.282
  695UNL     H8 5303   1.581   0.099   3.478
  695UNL     H9 5304   1.504   0.214   3.367
  695UNL    H10 5305   1.653   0.132   3.320
  696UNL     H0 5306   2.431   0.671   2.260
  696UNL     H1 5307   2.431   0.673   2.542
  696UNL     C2 5308   2.361   0.625   2.329
  696UNL     C3 5309   2.363   0.627   2.472
  696UNL     C4 5310   2.195   0.519   2.397
  696UNL     C5 5311   2.065   0.443   2.398
  696UNL     N6 5312   2.258   0.555   2.287
  696UNL     N7 5313   2.257   0.560   2.512
  696UNL     H8 5314   2.051   0.384   2.307
  696UNL     H9 5315   1.981   0.512   2.408
  696UNL    H10 5316   2.061   0.372   2.482
  697UNL     H0 5317   1.943   0.945   2.911
  697UNL     H1 5318   1.949   1.193   3.045
  697UNL     C2 5319   1.873   1.027   2.907
  697UNL     C3 5320   1.878   1.152   2.975
  697UNL     C4 5321   1.704   1.137   2.854
  697UNL     C5 5322   1.572   1.174   2.791
  697UNL     N6 5323   1.765   1.023   2.832
  697UNL     N7 5324   1.771   1.220   2.941
  697UNL     H8 5325   1.560   1.130   2.692
  697UNL     H9 5326   1.489   1.139   2.854
  697UNL    H10 5327   1.561   1.283   2.779
  698UNL     H0 5328   1.942   0.135   2.942
  698UNL     H1 5329   1.709   0.058   3.082
  698UNL     C2 5330   1.927   0.060   3.018
  698UNL     C3 5331   1.810   0.020   3.089
  698UNL     C4 5332   0.014   5.454   3.149
  698UNL     C5 5333   0.095   5.346   3.217
  698UNL     N6 5334   0.066   5.538   3.061
  698UNL     N7 5335   5.767   5.472   3.171
  698UNL     H8 5336   0.072   5.247   3.174
  698UNL     H9 5337   0.072   5.342   3.324
  698UNL    H10 5338   0.203   5.361   3.207
  699UNL     H0 5339   1.923   0.412   2.801
  699UNL     H1 5340   1.694   0.576   2.806
  699UNL     C2 5341   1.909   0.515   2.769
  699UNL     C3 5342   1.793   0.599   2.771
  699UNL     C4 5343   1.957   0.703   2.689
  699UNL     C5 5344   2.037   0.812   2.623
  699UNL     N6 5345   2.007   0.585   2.719
  699UNL     N7 5346   1.824   0.716   2.721
  699UNL     H8 5347   2.005   0.911   2.656
  699UNL     H9 5348   2.027   0.808   2.514
  699UNL    H10 5349   2.145   0.803   2.645
  700UNL     H0 5350   2.289   0.019   2.694
  700UNL     H1 5351   2.286   0.264   2.554
  700UNL     C2 5352   2.267   0.120   2.728
  700UNL     C3 5353   2.265   0.244   2.658
  700UNL     C4 5354   2.217   0.275   2.861
  700UNL     C5 5355   2.183   0.342   2.991
  700UNL     N6 5356   2.235   0.145   2.852
  700UNL     N7 5357   2.233   0.340   2.742
  700UNL     H8 5358   2.147   0.445   2.976
  700UNL     H9 5359   2.272   0.348   3.057
  700UNL    H10 5360   2.106   0.289   3.047
  701UNL     H0 5361   0.715   0.749   2.911
  701UNL     H1 5362   0.944   0.833   3.052
  701UNL     C2 5363   0.815   0.710   2.907
  701UNL     C3 5364   0.930   0.754   2.979
  701UNL     C4 5365   0.975   0.590   2.851
  701UNL     C5 5366   1.055   0.480   2.786
  701UNL     N6 5367   0.847   0.611   2.827
  701UNL     N7 5368   1.029   0.676   2.942
  701UNL     H8 5369   1.020   0.459   2.684
  701UNL     H9 5370   1.161   0.505   2.780
  701UNL    H10 5371   1.047   0.387   2.843
  702UNL     H0 5372   2.423   0.140   3.456
  702UNL     H1 5373   2.193   0.060   3.314
  702UNL     C2 5374   2.409   0.117   3.351
  702UNL     C3 5375   2.294   0.077   3.278
  702UNL     C4 5376   2.460   0.093   3.149
  702UNL     C5 5377   2.543   0.095   3.023
  702UNL     N6 5378   2.510   0.123   3.267
  702UNL     N7 5379   2.327   0.062   3.151
  702UNL     H8 5380   2.498   0.036   2.943
  702UNL     H9 5381   2.644   0.054   3.041
  702UNL    H10 5382   2.554   0.197   2.985
  703Zn      Zn 5383   1.217   0.178   3.914
  704Zn      Zn 5384   5.154   4.676   4.502
  705Zn      Zn 5385   4.663   5.027   4.514
  706Zn      Zn 5386   5.633   5.378   3.899
  707Zn      Zn 5387   5.644   4.866   4.211
  708Zn      Zn 5388   4.651   5.543   4.210
  709UNL     H0 5389   4.729   5.289   4.673
  709UNL     H1 5390   2.771   2.515   0.148
  709UNL     C2 5391   4.711   5.210   4.745
  709UNL     C3 5392   2.750   2.434   0.081
  709UNL     C4 5393   2.705   2.241   0.008
  709UNL     C5 5394   2.675   2.093   0.004
  709UNL     N6 5395   4.681   5.088   4.705
  709UNL     N7 5396   2.722   2.313   0.124
  709UNL     H8 5397   4.584   4.840   4.719
  709UNL     H9 5398   2.613   2.062   0.089
  709UNL    H10 5399   2.768   2.035   0.008
  710UNL     H0 5400   5.221   4.406   4.651
  710UNL     H1 5401   5.219   4.161   4.511
  710UNL     C2 5402   5.202   4.384   4.547
  710UNL     C3 5403   5.201   4.261   4.475
  710UNL     C4 5404   5.158   4.420   4.345
  710UNL     C5 5405   5.129   4.498   4.219
  710UNL     N6 5406   5.173   4.479   4.462
  710UNL     N7 5407   5.172   4.284   4.349
  710UNL     H8 5408   5.070   4.438   4.148
  710UNL     H9 5409   5.223   4.526   4.169
  710UNL    H10 5410   5.074   4.590   4.238
  711UNL     H0 5411   4.888   5.093   4.301
  711UNL     H1 5412   4.886   5.335   4.157
  711UNL     C2 5413   4.816   5.174   4.304
  711UNL     C3 5414   4.817   5.296   4.231
  711UNL     C4 5415   4.648   5.283   4.360
  711UNL     C5 5416   4.517   5.320   4.424
  711UNL     N6 5417   4.713   5.171   4.384
  711UNL     N7 5418   4.710   5.363   4.268
  711UNL     H8 5419   4.433   5.290   4.360
  711UNL     H9 5420   4.510   5.428   4.440
  711UNL    H10 5421   4.503   5.271   4.521
  712UNL     H0 5422   0.711   0.057   3.910
  712UNL     H1 5423   0.936   0.145   3.765
  712UNL     C2 5424   0.812   0.076   3.942
  712UNL     C3 5425   0.927   0.120   3.870
  712UNL     C4 5426   0.974   0.092   4.074
  712UNL     C5 5427   1.052   0.092   4.203
  712UNL     N6 5428   0.847   0.058   4.068
  712UNL     N7 5429   1.027   0.130   3.954
  712UNL     H8 5430   1.030   0.003   4.265
  712UNL     H9 5431   1.027   0.181   4.263
  712UNL    H10 5432   1.160   0.092   4.186
  713UNL     H0 5433   4.643   4.731   4.416
  713UNL     H1 5434   4.873   4.567   4.403
  713UNL     C2 5435   4.746   4.751   4.442
  713UNL     C3 5436   4.863   4.670   4.436
  713UNL     C4 5437   4.910   4.860   4.513
  713UNL     C5 5438   4.990   4.973   4.574
  713UNL     N6 5439   4.782   4.869   4.489
  713UNL     N7 5440   4.965   4.739   4.481
  713UNL     H8 5441   5.013   4.953   4.679
  713UNL     H9 5442   4.935   5.068   4.570
  713UNL    H10 5443   5.085   4.988   4.522
  714UNL     H0 5444   5.868   5.526   3.463
  714UNL     H1 5445   5.868   5.525   3.746
  714UNL     C2 5446   5.798   5.480   3.532
  714UNL     C3 5447   5.799   5.481   3.675
  714UNL     C4 5448   5.631   5.375   3.598
  714UNL     C5 5449   5.501   5.299   3.598
  714UNL     N6 5450   5.694   5.412   3.489
  714UNL     N7 5451   5.693   5.414   3.714
  714UNL     H8 5452   5.485   5.242   3.506
  714UNL     H9 5453   5.417   5.369   3.609
  714UNL    H10 5454   5.495   5.227   3.681
  715UNL     H0 5455   1.454   0.243   4.112
  715UNL     H1 5456   1.464   0.491   4.245
  715UNL     C2 5457   1.384   0.325   4.108
  715UNL     C3 5458   1.391   0.451   4.176
  715UNL     C4 5459   1.217   0.437   4.055
  715UNL     C5 5460   1.085   0.475   3.992
  715UNL     N6 5461   1.276   0.322   4.034
  715UNL     N7 5462   1.284   0.519   4.141
  715UNL     H8 5463   1.071   0.430   3.893
  715UNL     H9 5464   1.002   0.442   4.056
  715UNL    H10 5465   1.076   0.584   3.978
  716UNL     H0 5466   5.367   4.990   4.146
  716UNL     H1 5467   5.136   4.909   4.287
  716UNL     C2 5468   5.353   4.915   4.222
  716UNL     C3 5469   5.237   4.873   4.294
  716UNL     C4 5470   5.405   4.759   4.353
  716UNL     C5 5471   5.487   4.651   4.420
  716UNL     N6 5472   5.455   4.844   4.266
  716UNL     N7 5473   5.271   4.775   4.375
  716UNL     H8 5474   5.469   4.554   4.373
  716UNL     H9 5475   5.462   4.643   4.526
  716UNL    H10 5476   5.595   4.671   4.413
  717UNL     H0 5477   5.358   5.270   4.000
  717UNL     H1 5478   5.132   5.438   4.014
  717UNL     C2 5479   5.345   5.373   3.970
  717UNL     C3 5480   5.231   5.459   3.977
  717UNL     C4 5481   1.470   0.012   3.892
  717UNL     C5 5482   1.552   0.119   3.825
  717UNL     N6 5483   5.443   5.442   3.919
  717UNL     N7 5484   1.338   0.027   3.927
  717UNL     H8 5485   1.523   0.219   3.859
  717UNL     H9 5486   1.540   0.116   3.716
  717UNL    H10 5487   1.660   0.108   3.845
  718UNL     H0 5488   5.714   4.865   3.905
  718UNL     H1 5489   5.706   5.105   3.757
  718UNL     C2 5490   5.692   4.966   3.936
  718UNL     C3 5491   5.688   5.088   3.863
  718UNL     C4 5492   5.644   5.124   4.066
  718UNL     C5 5493   5.613   5.197   4.194
  718UNL     N6 5494   5.661   4.994   4.061
  718UNL     N7 5495   5.657   5.187   3.944
  718UNL     H8 5496   5.578   5.299   4.177
  718UNL     H9 5497   5.702   5.201   4.258
  718UNL    H10 5498   5.534   5.146   4.251
  719UNL     H0 5499   0.226   0.061   4.101
  719UNL     H1 5500   0.449   0.136   4.256
  719UNL     C2 5501   0.326   0.020   4.101
  719UNL     C3 5502   0.437   0.059   4.180
  719UNL     C4 5503   4.409   5.447   4.050
  719UNL     C5 5504   4.492   5.337   3.987
  719UNL     N6 5505   4.283   5.471   4.021
  719UNL     N7 5506   4.461   5.530   4.146
  719UNL     H8 5507   4.461   5.318   3.883
  719UNL     H9 5508   4.599   5.363   3.984
  719UNL    H10 5509   4.483   5.244   4.043
  720UNL     H0 5510   5.871   4.998   4.662
  720UNL     H1 5511   5.635   4.924   4.525
  720UNL     C2 5512   5.854   4.977   4.557
  720UNL     C3 5513   5.735   4.939   4.487
  720UNL     C4 5514   0.013   4.953   4.354
  720UNL     C5 5515   0.093   4.955   4.226
  720UNL     N6 5516   0.066   4.982   4.471
  720UNL     N7 5517   5.766   4.925   4.360
  720UNL     H8 5518   0.045   4.896   4.147
  720UNL     H9 5519   0.194   4.915   4.241
  720UNL    H10 5520   0.103   5.057   4.187
  721Zn      Zn 5521   2.197   3.647   0.308
  722Zn      Zn 5522   2.213   2.592   0.892
  723Zn      Zn 5523   1.721   2.942   0.904
  724Zn      Zn 5524   2.687   3.297   0.294
  725Zn      Zn 5525   2.703   2.779   0.602
  726Zn      Zn 5526   1.707   3.462   0.605
  727UNL     H0 5527   1.775   3.210   1.062
  727UNL     H1 5528   1.773   3.215   1.345
  727UNL     C2 5529   1.757   3.130   1.132
  727UNL     C3 5530   1.757   3.134   1.275
  727UNL     C4 5531   1.719   2.937   1.202
  727UNL     C5 5532   1.694   2.789   1.204
  727UNL     N6 5533   1.733   3.007   1.092
  727UNL     N7 5534   1.732   3.012   1.317
  727UNL     H8 5535   1.642   2.754   1.115
  727UNL     H9 5536   1.634   2.759   1.291
  727UNL    H10 5537   1.789   2.734   1.209
  728UNL     H0 5538   2.287   2.323   1.041
  728UNL     H1 5539   2.280   2.078   0.902
  728UNL     C2 5540   2.265   2.301   0.937
  728UNL     C3 5541   2.261   2.178   0.865
  728UNL     C4 5542   2.216   2.337   0.736
  728UNL     C5 5543   2.185   2.415   0.610
  728UNL     N6 5544   2.235   2.396   0.852
  728UNL     N7 5545   2.230   2.201   0.740
  728UNL     H8 5546   2.122   2.356   0.542
  728UNL     H9 5547   2.277   2.442   0.557
  728UNL    H10 5548   2.131   2.508   0.631
  729UNL     H0 5549   1.946   3.013   0.696
  729UNL     H1 5550   1.944   3.257   0.553
  729UNL     C2 5551   1.875   3.094   0.700
  729UNL     C3 5552   1.875   3.217   0.627
  729UNL     C4 5553   1.706   3.202   0.755
  729UNL     C5 5554   1.573   3.238   0.818
  729UNL     N6 5555   1.770   3.090   0.779
  729UNL     N7 5556   1.767   3.283   0.664
  729UNL     H8 5557   1.490   3.211   0.752
  729UNL     H9 5558   1.567   3.346   0.837
  729UNL    H10 5559   1.557   3.187   0.914
  730UNL     H0 5560   1.691   3.524   0.305
  730UNL     H1 5561   1.916   3.613   0.160
  730UNL     C2 5562   1.793   3.544   0.337
  730UNL     C3 5563   1.907   3.589   0.265
  730UNL     C4 5564   1.954   3.561   0.469
  730UNL     C5 5565   2.032   3.561   0.599
  730UNL     N6 5566   1.827   3.526   0.463
  730UNL     N7 5567   2.007   3.599   0.349
  730UNL     H8 5568   2.011   3.473   0.660
  730UNL     H9 5569   2.008   3.650   0.658
  730UNL    H10 5570   2.140   3.562   0.581
  731UNL     H0 5571   1.707   2.643   0.815
  731UNL     H1 5572   1.939   2.483   0.806
  731UNL     C2 5573   1.810   2.665   0.841
  731UNL     C3 5574   1.928   2.586   0.837
  731UNL     C4 5575   1.973   2.778   0.910
  731UNL     C5 5576   2.049   2.894   0.970
  731UNL     N6 5577   1.844   2.784   0.885
  731UNL     N7 5578   2.030   2.657   0.880
  731UNL     H8 5579   2.066   2.878   1.077
  731UNL     H9 5580   1.995   2.989   0.959
  731UNL    H10 5581   2.147   2.908   0.922
  732UNL     H0 5582   0.961   0.670   4.661
  732UNL     H1 5583   2.924   3.444   0.137
  732UNL     C2 5584   0.892   0.625   4.732
  732UNL     C3 5585   2.854   3.399   0.069
  732UNL     C4 5586   0.725   0.518   4.799
  732UNL     C5 5587   0.595   0.443   4.796
  732UNL     N6 5588   0.789   0.556   4.691
  732UNL     N7 5589   2.748   3.332   0.109
  732UNL     H8 5590   0.582   0.385   4.704
  732UNL     H9 5591   0.510   0.513   4.804
  732UNL    H10 5592   2.549   3.146   0.072
  733UNL     H0 5593   2.435   3.711   0.507
  733UNL     H1 5594   2.445   3.960   0.639
  733UNL     C2 5595   2.365   3.794   0.502
  733UNL     C3 5596   2.372   3.919   0.570
  733UNL     C4 5597   2.198   3.906   0.449
  733UNL     C5 5598   2.066   3.944   0.386
  733UNL     N6 5599   2.257   3.790   0.428
  733UNL     N7 5600   2.266   3.988   0.535
  733UNL     H8 5601   2.052   3.899   0.288
  733UNL     H9 5602   1.983   3.912   0.450
  733UNL    H10 5603   2.058   4.053   0.372
  734UNL     H0 5604   2.424   2.909   0.540
  734UNL     H1 5605   2.193   2.831   0.682
  734UNL     C2 5606   2.410   2.834   0.616
  734UNL     C3 5607   2.294   2.793   0.689
  734UNL     C4 5608   2.462   2.678   0.747
  734UNL     C5 5609   2.545   2.572   0.815
  734UNL     N6 5610   2.512   2.762   0.659
  734UNL     N7 5611   2.328   2.696   0.770
  734UNL     H8 5612   2.523   2.473   0.773
  734UNL     H9 5613   2.524   2.568   0.922
  734UNL    H10 5614   2.652   2.589   0.803
  735UNL     H0 5615   2.413   3.188   0.396
  735UNL     H1 5616   2.187   3.357   0.408
  735UNL     C2 5617   2.399   3.291   0.365
  735UNL     C3 5618   2.286   3.378   0.371
  735UNL     C4 5619   2.449   3.480   0.286
  735UNL     C5 5620   2.532   3.587   0.219
  735UNL     N6 5621   2.498   3.361   0.314
  735UNL     N7 5622   2.318   3.495   0.322
  735UNL     H8 5623   2.503   3.687   0.253
  735UNL     H9 5624   2.520   3.583   0.110
  735UNL    H10 5625   2.639   3.576   0.240
  736UNL     H0 5626   2.771   2.784   0.298
  736UNL     H1 5627   2.759   3.025   0.150
  736UNL     C2 5628   2.749   2.885   0.329
  736UNL     C3 5629   2.742   3.008   0.256
  736UNL     C4 5630   2.700   3.042   0.460
  736UNL     C5 5631   2.670   3.113   0.590
  736UNL     N6 5632   2.719   2.912   0.454
  736UNL     N7 5633   2.711   3.105   0.339
  736UNL     H8 5634   2.637   3.216   0.574
  736UNL     H9 5635   2.760   3.116   0.653
  736UNL    H10 5636   2.591   3.063   0.646
  737UNL     H0 5637   1.206   3.528   0.497
  737UNL     H1 5638   1.430   3.604   0.651
  737UNL     C2 5639   1.306   3.488   0.497
  737UNL     C3 5640   1.418   3.527   0.576
  737UNL     C4 5641   1.466   3.365   0.445
  737UNL     C5 5642   1.548   3.255   0.382
  737UNL     N6 5643   1.339   3.389   0.418
  737UNL     N7 5644   1.517   3.449   0.541
  737UNL     H8 5645   1.518   3.237   0.279
  737UNL     H9 5646   1.655   3.280   0.381
  737UNL    H10 5647   1.538   3.162   0.438
  738UNL     H0 5648   2.925   2.915   1.054
  738UNL     H1 5649   2.691   2.836   0.916
  738UNL     C2 5650   2.909   2.892   0.950
  738UNL     C3 5651   2.792   2.852   0.879
  738UNL     C4 5652   2.957   2.869   0.747
  738UNL     C5 5653   3.037   2.871   0.619
  738UNL     N6 5654   3.008   2.899   0.864
  738UNL     N7 5655   2.823   2.838   0.752
  738UNL     H8 5656   2.989   2.811   0.540
  738UNL     H9 5657   3.138   2.830   0.634
  738UNL    H10 5658   3.046   2.973   0.581
  739Zn      Zn 5659   1.715   2.952   1.506
  740Zn      Zn 5660   1.720   1.907   2.098
  741Zn      Zn 5661   1.231   2.255   2.112
  742Zn      Zn 5662   2.209   2.611   1.491
  743Zn      Zn 5663   2.213   2.089   1.797
  744Zn      Zn 5664   1.222   2.767   1.800
  745UNL     H0 5665   1.299   2.517   2.277
  745UNL     H1 5666   1.301   2.515   2.559
  745UNL     C2 5667   1.280   2.435   2.345
  745UNL     C3 5668   1.281   2.436   2.488
  745UNL     C4 5669   1.234   2.243   2.412
  745UNL     C5 5670   1.204   2.095   2.411
  745UNL     N6 5671   1.249   2.315   2.304
  745UNL     N7 5672   1.251   2.314   2.528
  745UNL     H8 5673   1.153   2.064   2.320
  745UNL     H9 5674   1.141   2.067   2.496
  745UNL    H10 5675   1.297   2.036   2.417
  746UNL     H0 5676   1.781   1.641   2.252
  746UNL     H1 5677   1.772   1.393   2.118
  746UNL     C2 5678   1.762   1.618   2.149
  746UNL     C3 5679   1.757   1.493   2.080
  746UNL     C4 5680   1.718   1.652   1.946
  746UNL     C5 5681   1.693   1.728   1.819
  746UNL     N6 5682   1.735   1.712   2.062
  746UNL     N7 5683   1.729   1.515   1.953
  746UNL     H8 5684   1.633   1.670   1.747
  746UNL     H9 5685   1.788   1.754   1.770
  746UNL    H10 5686   1.638   1.821   1.836
  747UNL     H0 5687   1.453   2.317   1.900
  747UNL     H1 5688   1.453   2.558   1.754
  747UNL     C2 5689   1.382   2.399   1.902
  747UNL     C3 5690   1.384   2.520   1.828
  747UNL     C4 5691   1.214   2.509   1.956
  747UNL     C5 5692   1.082   2.547   2.018
  747UNL     N6 5693   1.278   2.397   1.982
  747UNL     N7 5694   1.277   2.588   1.863
  747UNL     H8 5695   0.998   2.515   1.955
  747UNL     H9 5696   1.075   2.655   2.032
  747UNL    H10 5697   1.068   2.500   2.117
  748UNL     H0 5698   1.208   2.834   1.499
  748UNL     H1 5699   1.437   2.917   1.356
  748UNL     C2 5700   1.310   2.851   1.532
  748UNL     C3 5701   1.426   2.893   1.461
  748UNL     C4 5702   1.471   2.865   1.665
  748UNL     C5 5703   1.549   2.864   1.794
  748UNL     N6 5704   1.344   2.832   1.657
  748UNL     N7 5705   1.526   2.901   1.545
  748UNL     H8 5706   1.526   2.777   1.856
  748UNL     H9 5707   1.527   2.954   1.853
  748UNL    H10 5708   1.657   2.862   1.777
  749UNL     H0 5709   1.207   1.957   2.016
  749UNL     H1 5710   1.437   1.793   2.005
  749UNL     C2 5711   1.310   1.977   2.042
  749UNL     C3 5712   1.427   1.896   2.037
  749UNL     C4 5713   1.475   2.087   2.112
  749UNL     C5 5714   1.555   2.200   2.171
  749UNL     N6 5715   1.346   2.095   2.087
  749UNL     N7 5716   1.529   1.965   2.081
  749UNL     H8 5717   1.579   2.181   2.276
  749UNL     H9 5718   1.501   2.296   2.166
  749UNL    H10 5719   1.650   2.214   2.118
  750UNL     H0 5720   2.419   2.767   1.044
  750UNL     H1 5721   2.430   2.766   1.326
  750UNL     C2 5722   2.353   2.718   1.115
  750UNL     C3 5723   2.361   2.719   1.257
  750UNL     C4 5724   2.193   2.607   1.186
  750UNL     C5 5725   2.066   2.527   1.192
  750UNL     N6 5726   2.252   2.645   1.075
  750UNL     N7 5727   2.258   2.648   1.300
  750UNL     H8 5728   2.054   2.463   1.104
  750UNL     H9 5729   1.978   2.593   1.197
  750UNL    H10 5730   2.061   2.462   1.280
  751UNL     H0 5731   1.946   3.024   1.710
  751UNL     H1 5732   1.950   3.273   1.843
  751UNL     C2 5733   1.875   3.106   1.706
  751UNL     C3 5734   1.879   3.231   1.774
  751UNL     C4 5735   1.705   3.214   1.652
  751UNL     C5 5736   1.573   3.249   1.590
  751UNL     N6 5737   1.768   3.100   1.631
  751UNL     N7 5738   1.771   3.298   1.739
  751UNL     H8 5739   1.561   3.204   1.490
  751UNL     H9 5740   1.490   3.213   1.652
  751UNL    H10 5741   1.560   3.357   1.577
  752UNL     H0 5742   1.940   2.217   1.742
  752UNL     H1 5743   1.708   2.140   1.882
  752UNL     C2 5744   1.925   2.142   1.818
  752UNL     C3 5745   1.809   2.102   1.889
  752UNL     C4 5746   1.975   1.986   1.948
  752UNL     C5 5747   2.055   1.877   2.015
  752UNL     N6 5748   2.026   2.070   1.860
  752UNL     N7 5749   1.841   2.004   1.970
  752UNL     H8 5750   2.033   1.779   1.972
  752UNL     H9 5751   2.032   1.872   2.122
  752UNL    H10 5752   2.164   1.893   2.006
  753UNL     H0 5753   1.940   2.491   1.603
  753UNL     H1 5754   1.707   2.650   1.612
  753UNL     C2 5755   1.923   2.593   1.572
  753UNL     C3 5756   1.806   2.675   1.575
  753UNL     C4 5757   1.966   2.782   1.490
  753UNL     C5 5758   2.044   2.892   1.423
  753UNL     N6 5759   2.020   2.665   1.519
  753UNL     N7 5760   1.834   2.793   1.524
  753UNL     H8 5761   2.010   2.991   1.456
  753UNL     H9 5762   2.031   2.887   1.314
  753UNL    H10 5763   2.151   2.886   1.444
  754UNL     H0 5764   2.279   2.098   1.492
  754UNL     H1 5765   2.272   2.341   1.349
  754UNL     C2 5766   2.259   2.199   1.525
  754UNL     C3 5767   2.254   2.322   1.454
  754UNL     C4 5768   2.213   2.355   1.658
  754UNL     C5 5769   2.184   2.425   1.788
  754UNL     N6 5770   2.230   2.225   1.650
  754UNL     N7 5771   2.225   2.420   1.537
  754UNL     H8 5772   2.154   2.530   1.773
  754UNL     H9 5773   2.272   2.424   1.854
  754UNL    H10 5774   2.102   2.376   1.843
  755UNL     H0 5775   0.715   2.831   1.710
  755UNL     H1 5776   0.944   2.915   1.850
  755UNL     C2 5777   0.816   2.792   1.705
  755UNL     C3 5778   0.931   2.836   1.777
  755UNL     C4 5779   0.975   2.672   1.649
  755UNL     C5 5780   1.055   2.562   1.584
  755UNL     N6 5781   0.847   2.693   1.626
  755UNL     N7 5782   1.030   2.758   1.740
  755UNL     H8 5783   1.020   2.541   1.482
  755UNL     H9 5784   1.162   2.587   1.578
  755UNL    H10 5785   1.048   2.469   1.642
  756UNL     H0 5786   2.424   2.220   2.254
  756UNL     H1 5787   2.193   2.144   2.112
  756UNL     C2 5788   2.410   2.198   2.149
  756UNL     C3 5789   2.294   2.159   2.076
  756UNL     C4 5790   2.460   2.174   1.947
  756UNL     C5 5791   2.543   2.176   1.820
  756UNL     N6 5792   2.511   2.203   2.065
  756UNL     N7 5793   2.327   2.145   1.949
  756UNL     H8 5794   2.496   2.117   1.740
  756UNL     H9 5795   2.643   2.134   1.837
  756UNL    H10 5796   2.554   2.278   1.782
  757Zn      Zn 5797   1.217   2.259   2.711
  758Zn      Zn 5798   1.233   1.205   3.302
  759Zn      Zn 5799   0.740   1.555   3.308
  760Zn      Zn 5800   1.710   1.911   2.698
  761Zn      Zn 5801   1.720   1.398   3.009
  762Zn      Zn 5802   0.726   2.075   3.009
  763UNL     H0 5803   0.800   1.821   3.466
  763UNL     H1 5804   0.793   1.828   3.748
  763UNL     C2 5805   0.781   1.741   3.536
  763UNL     C3 5806   0.777   1.746   3.678
  763UNL     C4 5807   0.738   1.550   3.606
  763UNL     C5 5808   0.711   1.402   3.608
  763UNL     N6 5809   0.754   1.620   3.496
  763UNL     N7 5810   0.750   1.625   3.720
  763UNL     H8 5811   0.661   1.367   3.517
  763UNL     H9 5812   0.647   1.374   3.693
  763UNL    H10 5813   0.805   1.345   3.616
  764UNL     H0 5814   1.301   0.935   3.450
  764UNL     H1 5815   1.295   0.690   3.311
  764UNL     C2 5816   1.281   0.913   3.346
  764UNL     C3 5817   1.278   0.790   3.274
  764UNL     C4 5818   1.236   0.950   3.145
  764UNL     C5 5819   1.207   1.028   3.018
  764UNL     N6 5820   1.253   1.009   3.261
  764UNL     N7 5821   1.249   0.814   3.148
  764UNL     H8 5822   1.146   0.969   2.949
  764UNL     H9 5823   1.301   1.054   2.967
  764UNL    H10 5824   1.154   1.121   3.038
  765UNL     H0 5825   0.965   1.626   3.100
  765UNL     H1 5826   0.962   1.869   2.957
  765UNL     C2 5827   0.894   1.707   3.104
  765UNL     C3 5828   0.894   1.829   3.030
  765UNL     C4 5829   0.725   1.814   3.159
  765UNL     C5 5830   0.592   1.851   3.222
  765UNL     N6 5831   0.789   1.703   3.183
  765UNL     N7 5832   0.786   1.896   3.067
  765UNL     H8 5833   0.509   1.822   3.157
  765UNL     H9 5834   0.585   1.959   3.239
  765UNL    H10 5835   0.577   1.801   3.318
  766UNL     H0 5836   0.710   2.138   2.709
  766UNL     H1 5837   0.936   2.225   2.563
  766UNL     C2 5838   0.812   2.157   2.741
  766UNL     C3 5839   0.926   2.201   2.668
  766UNL     C4 5840   0.974   2.173   2.873
  766UNL     C5 5841   1.052   2.173   3.002
  766UNL     N6 5842   0.847   2.139   2.866
  766UNL     N7 5843   1.027   2.210   2.752
  766UNL     H8 5844   1.030   2.085   3.063
  766UNL     H9 5845   1.028   2.262   3.061
  766UNL    H10 5846   1.160   2.173   2.984
  767UNL     H0 5847   0.725   1.256   3.215
  767UNL     H1 5848   0.957   1.096   3.204
  767UNL     C2 5849   0.828   1.278   3.242
  767UNL     C3 5850   0.946   1.198   3.237
  767UNL     C4 5851   0.991   1.389   3.313
  767UNL     C5 5852   1.068   1.504   3.373
  767UNL     N6 5853   0.862   1.396   3.287
  767UNL     N7 5854   1.048   1.268   3.281
  767UNL     H8 5855   1.089   1.485   3.479
  767UNL     H9 5856   1.013   1.599   3.367
  767UNL    H10 5857   1.164   1.521   3.322
  768UNL     H0 5858   1.943   2.058   2.262
  768UNL     H1 5859   1.945   2.056   2.544
  768UNL     C2 5860   1.873   2.012   2.331
  768UNL     C3 5861   1.876   2.012   2.474
  768UNL     C4 5862   1.707   1.907   2.397
  768UNL     C5 5863   1.576   1.833   2.399
  768UNL     N6 5864   1.769   1.944   2.288
  768UNL     N7 5865   1.769   1.946   2.513
  768UNL     H8 5866   1.559   1.776   2.306
  768UNL     H9 5867   1.492   1.903   2.411
  768UNL    H10 5868   1.571   1.760   2.481
  769UNL     H0 5869   1.453   2.323   2.910
  769UNL     H1 5870   1.464   2.572   3.042
  769UNL     C2 5871   1.384   2.406   2.906
  769UNL     C3 5872   1.391   2.531   2.973
  769UNL     C4 5873   1.217   2.517   2.852
  769UNL     C5 5874   1.085   2.556   2.789
  769UNL     N6 5875   1.276   2.402   2.831
  769UNL     N7 5876   1.284   2.600   2.937
  769UNL     H8 5877   1.071   2.510   2.690
  769UNL     H9 5878   1.002   2.523   2.853
  769UNL    H10 5879   1.077   2.664   2.775
  770UNL     H0 5880   1.441   1.521   2.945
  770UNL     H1 5881   1.211   1.440   3.087
  770UNL     C2 5882   1.428   1.446   3.021
  770UNL     C3 5883   1.313   1.404   3.094
  770UNL     C4 5884   1.481   1.291   3.152
  770UNL     C5 5885   1.564   1.184   3.219
  770UNL     N6 5886   1.530   1.375   3.064
  770UNL     N7 5887   1.347   1.306   3.175
  770UNL     H8 5888   1.546   1.086   3.174
  770UNL     H9 5889   1.540   1.176   3.326
  770UNL    H10 5890   1.672   1.204   3.212
  771UNL     H0 5891   1.435   1.801   2.800
  771UNL     H1 5892   1.208   1.968   2.811
  771UNL     C2 5893   1.421   1.904   2.770
  771UNL     C3 5894   1.307   1.990   2.775
  771UNL     C4 5895   1.470   2.093   2.690
  771UNL     C5 5896   1.553   2.200   2.623
  771UNL     N6 5897   1.519   1.974   2.718
  771UNL     N7 5898   1.339   2.107   2.725
  771UNL     H8 5899   1.523   2.300   2.657
  771UNL     H9 5900   1.541   2.197   2.514
  771UNL    H10 5901   1.660   2.190   2.644
  772UNL     H0 5902   1.788   1.397   2.703
  772UNL     H1 5903   1.782   1.637   2.556
  772UNL     C2 5904   1.767   1.499   2.735
  772UNL     C3 5905   1.764   1.621   2.661
  772UNL     C4 5906   1.720   1.657   2.865
  772UNL     C5 5907   1.689   1.728   2.993
  772UNL     N6 5908   1.737   1.526   2.859
  772UNL     N7 5909   1.733   1.719   2.743
  772UNL     H8 5910   1.655   1.831   2.977
  772UNL     H9 5911   1.778   1.733   3.057
  772UNL    H10 5912   1.609   1.678   3.050
  773UNL     H0 5913   0.226   2.142   2.900
  773UNL     H1 5914   0.449   2.217   3.055
  773UNL     C2 5915   0.326   2.101   2.900
  773UNL     C3 5916   0.437   2.140   2.979
  773UNL     C4 5917   0.485   1.978   2.848
  773UNL     C5 5918   0.567   1.869   2.785
  773UNL     N6 5919   0.359   2.002   2.820
  773UNL     N7 5920   0.536   2.061   2.944
  773UNL     H8 5921   0.537   1.850   2.681
  773UNL     H9 5922   0.674   1.894   2.783
  773UNL    H10 5923   0.558   1.775   2.841
  774UNL     H0 5924   1.947   1.528   3.460
  774UNL     H1 5925   1.711   1.454   3.324
  774UNL     C2 5926   1.929   1.507   3.356
  774UNL     C3 5927   1.811   1.469   3.286
  774UNL     C4 5928   1.975   1.484   3.153
  774UNL     C5 5929   2.054   1.487   3.025
  774UNL     N6 5930   2.028   1.513   3.270
  774UNL     N7 5931   1.841   1.456   3.159
  774UNL     H8 5932   2.006   1.428   2.945
  774UNL     H9 5933   2.155   1.446   3.039
  774UNL    H10 5934   2.064   1.589   2.986
  775Zn      Zn 5935   0.725   1.567   3.908
  776Zn      Zn 5936   0.740   0.519   4.501
  777Zn      Zn 5937   0.252   0.867   4.515
  778Zn      Zn 5938   1.218   1.221   3.898
  779Zn      Zn 5939   1.234   0.701   4.200
  780Zn      Zn 5940   0.236   1.378   4.207
  781UNL     H0 5941   0.319   1.128   4.676
  781UNL     H1 5942   2.280   3.904   0.151
  781UNL     C2 5943   0.300   1.049   4.747
  781UNL     C3 5944   2.261   3.822   0.083
  781UNL     C4 5945   2.216   3.630   0.009
  781UNL     C5 5946   2.187   3.482   0.005
  781UNL     N6 5947   0.270   0.928   4.707
  781UNL     N7 5948   2.231   3.702   0.125
  781UNL     H8 5949   0.171   0.679   4.720
  781UNL     H9 5950   2.125   3.451   0.090
  781UNL    H10 5951   2.279   3.424   0.009
  782UNL     H0 5952   0.807   0.253   4.653
  782UNL     H1 5953   0.796   0.004   4.519
  782UNL     C2 5954   0.786   0.229   4.550
  782UNL     C3 5955   0.779   0.104   4.481
  782UNL     C4 5956   0.739   0.263   4.348
  782UNL     C5 5957   0.711   0.338   4.221
  782UNL     N6 5958   0.757   0.323   4.463
  782UNL     N7 5959   0.750   0.126   4.355
  782UNL     H8 5960   0.649   0.280   4.151
  782UNL     H9 5961   0.805   0.363   4.170
  782UNL    H10 5962   0.658   0.433   4.239
  783UNL     H0 5963   0.474   0.931   4.302
  783UNL     H1 5964   0.471   1.172   4.157
  783UNL     C2 5965   0.402   1.012   4.305
  783UNL     C3 5966   0.403   1.134   4.231
  783UNL     C4 5967   0.234   1.120   4.360
  783UNL     C5 5968   0.102   1.158   4.423
  783UNL     N6 5969   0.298   1.009   4.385
  783UNL     N7 5970   0.295   1.200   4.267
  783UNL     H8 5971   0.018   1.126   4.359
  783UNL     H9 5972   0.094   1.266   4.437
  783UNL    H10 5973   0.088   1.111   4.521
  784UNL     H0 5974   0.218   1.450   3.915
  784UNL     H1 5975   0.441   1.537   3.766
  784UNL     C2 5976   0.320   1.467   3.945
  784UNL     C3 5977   0.433   1.511   3.871
  784UNL     C4 5978   0.484   1.480   4.075
  784UNL     C5 5979   0.565   1.478   4.202
  784UNL     N6 5980   0.357   1.447   4.069
  784UNL     N7 5981   0.535   1.519   3.954
  784UNL     H8 5982   0.543   1.391   4.264
  784UNL     H9 5983   0.545   1.568   4.261
  784UNL    H10 5984   0.673   1.475   4.182
  785UNL     H0 5985   0.228   0.568   4.419
  785UNL     H1 5986   0.457   0.405   4.406
  785UNL     C2 5987   0.330   0.589   4.445
  785UNL     C3 5988   0.447   0.508   4.439
  785UNL     C4 5989   0.496   0.699   4.514
  785UNL     C5 5990   0.576   0.812   4.573
  785UNL     N6 5991   0.367   0.707   4.490
  785UNL     N7 5992   0.550   0.577   4.482
  785UNL     H8 5993   0.599   0.793   4.679
  785UNL     H9 5994   0.522   0.907   4.568
  785UNL    H10 5995   0.671   0.825   4.521
  786UNL     H0 5996   1.451   1.366   3.463
  786UNL     H1 5997   1.451   1.367   3.745
  786UNL     C2 5998   1.381   1.320   3.532
  786UNL     C3 5999   1.383   1.322   3.674
  786UNL     C4 6000   1.215   1.214   3.599
  786UNL     C5 6001   1.085   1.138   3.600
  786UNL     N6 6002   1.279   1.251   3.489
  786UNL     N7 6003   1.277   1.255   3.714
  786UNL     H8 6004   1.071   1.079   3.509
  786UNL     H9 6005   1.001   1.207   3.608
  786UNL    H10 6006   1.080   1.068   3.684
  787UNL     H0 6007   0.964   1.630   4.107
  787UNL     H1 6008   0.973   1.877   4.243
  787UNL     C2 6009   0.894   1.712   4.104
  787UNL     C3 6010   0.900   1.837   4.174
  787UNL     C4 6011   0.725   1.824   4.053
  787UNL     C5 6012   0.593   1.862   3.992
  787UNL     N6 6013   0.785   1.709   4.030
  787UNL     N7 6014   0.793   1.905   4.140
  787UNL     H8 6015   0.579   1.818   3.893
  787UNL     H9 6016   0.510   1.827   4.056
  787UNL    H10 6017   0.582   1.971   3.981
  788UNL     H0 6018   0.961   0.829   4.144
  788UNL     H1 6019   0.728   0.752   4.284
  788UNL     C2 6020   0.946   0.754   4.220
  788UNL     C3 6021   0.829   0.714   4.291
  788UNL     C4 6022   0.996   0.598   4.350
  788UNL     C5 6023   1.076   0.490   4.418
  788UNL     N6 6024   1.047   0.682   4.263
  788UNL     N7 6025   0.862   0.616   4.373
  788UNL     H8 6026   1.054   0.391   4.375
  788UNL     H9 6027   1.053   0.485   4.525
  788UNL    H10 6028   1.184   0.505   4.409
  789UNL     H0 6029   0.945   1.109   4.007
  789UNL     H1 6030   0.717   1.274   4.018
  789UNL     C2 6031   0.930   1.211   3.975
  789UNL     C3 6032   0.816   1.296   3.980
  789UNL     C4 6033   0.977   1.399   3.892
  789UNL     C5 6034   1.057   1.506   3.822
  789UNL     N6 6035   1.027   1.281   3.921
  789UNL     N7 6036   0.846   1.413   3.928
  789UNL     H8 6037   1.025   1.606   3.854
  789UNL     H9 6038   1.045   1.499   3.714
  789UNL    H10 6039   1.164   1.499   3.844
  790UNL     H0 6040   1.309   0.714   3.896
  790UNL     H1 6041   1.304   0.958   3.756
  790UNL     C2 6042   1.287   0.814   3.930
  790UNL     C3 6043   1.284   0.938   3.860
  790UNL     C4 6044   1.235   0.969   4.063
  790UNL     C5 6045   1.202   1.037   4.193
  790UNL     N6 6046   1.254   0.839   4.054
  790UNL     N7 6047   1.251   1.034   3.943
  790UNL     H8 6048   1.166   1.139   4.178
  790UNL     H9 6049   1.290   1.042   4.259
  790UNL    H10 6050   1.124   0.983   4.249
  791UNL     H0 6051   5.622   1.451   4.100
  791UNL     H1 6052   5.847   1.528   4.252
  791UNL     C2 6053   5.722   1.410   4.100
  791UNL     C3 6054   5.834   1.449   4.178
  791UNL     C4 6055   5.879   1.284   4.051
  791UNL     C5 6056   0.073   1.172   3.989
  791UNL     N6 6057   5.753   1.309   4.023
  791UNL     N7 6058   0.046   1.369   4.144
  791UNL     H8 6059   0.038   1.149   3.887
  791UNL     H9 6060   0.180   1.197   3.982
  791UNL    H10 6061   0.065   1.081   4.048
  792UNL     H0 6062   1.444   0.835   4.657
  792UNL     H1 6063   1.213   0.755   4.516
  792UNL     C2 6064   1.430   0.812   4.552
  792UNL     C3 6065   1.314   0.771   4.479
  792UNL     C4 6066   1.480   0.787   4.350
  792UNL     C5 6067   1.563   0.789   4.224
  792UNL     N6 6068   1.530   0.817   4.468
  792UNL     N7 6069   1.347   0.756   4.353
  792UNL     H8 6070   1.517   0.730   4.144
  792UNL     H9 6071   1.663   0.749   4.241
  792UNL    H10 6072   1.574   0.891   4.186
  793Zn      Zn 6073   1.711   5.040   0.305
  794Zn      Zn 6074   1.719   3.988   0.889
  795Zn      Zn 6075   1.232   4.337   0.911
  796Zn      Zn 6076   2.199   4.690   0.294
  797Zn      Zn 6077   2.216   4.170   0.595
  798Zn      Zn 6078   1.222   4.847   0.597
  799UNL     H0 6079   1.296   4.601   1.075
  799UNL     H1 6080   1.295   4.601   1.357
  799UNL     C2 6081   1.277   4.520   1.143
  799UNL     C3 6082   1.278   4.521   1.286
  799UNL     C4 6083   1.235   4.327   1.211
  799UNL     C5 6084   1.208   4.179   1.211
  799UNL     N6 6085   1.250   4.398   1.102
  799UNL     N7 6086   1.250   4.399   1.327
  799UNL     H8 6087   1.154   4.146   1.121
  799UNL     H9 6088   1.147   4.149   1.298
  799UNL    H10 6089   1.302   4.122   1.215
  800UNL     H0 6090   1.787   3.724   1.047
  800UNL     H1 6091   1.776   3.475   0.915
  800UNL     C2 6092   1.765   3.700   0.944
  800UNL     C3 6093   1.759   3.575   0.876
  800UNL     C4 6094   1.719   3.732   0.742
  800UNL     C5 6095   1.691   3.807   0.614
  800UNL     N6 6096   1.736   3.794   0.856
  800UNL     N7 6097   1.730   3.596   0.750
  800UNL     H8 6098   1.629   3.748   0.544
  800UNL     H9 6099   1.785   3.831   0.563
  800UNL    H10 6100   1.636   3.900   0.631
  801UNL     H0 6101   1.454   4.398   0.698
  801UNL     H1 6102   1.453   4.639   0.551
  801UNL     C2 6103   1.383   4.479   0.700
  801UNL     C3 6104   1.384   4.600   0.625
  801UNL     C4 6105   1.214   4.589   0.753
  801UNL     C5 6106   1.082   4.627   0.816
  801UNL     N6 6107   1.278   4.477   0.780
  801UNL     N7 6108   1.277   4.668   0.661
  801UNL     H8 6109   0.998   4.595   0.753
  801UNL     H9 6110   1.074   4.736   0.829
  801UNL    H10 6111   1.068   4.581   0.914
  802UNL     H0 6112   1.209   4.909   0.296
  802UNL     H1 6113   1.436   4.999   0.154
  802UNL     C2 6114   1.310   4.929   0.329
  802UNL     C3 6115   1.425   4.975   0.259
  802UNL     C4 6116   1.470   4.947   0.463
  802UNL     C5 6117   1.548   4.947   0.593
  802UNL     N6 6118   1.344   4.912   0.455
  802UNL     N7 6119   1.525   4.985   0.343
  802UNL     H8 6120   1.525   4.860   0.655
  802UNL     H9 6121   1.524   5.037   0.651
  802UNL    H10 6122   1.656   4.946   0.576
  803UNL     H0 6123   1.206   4.038   0.818
  803UNL     H1 6124   1.436   3.875   0.801
  803UNL     C2 6125   1.310   4.059   0.842
  803UNL     C3 6126   1.427   3.977   0.834
  803UNL     C4 6127   1.476   4.168   0.910
  803UNL     C5 6128   1.556   4.281   0.968
  803UNL     N6 6129   1.347   4.176   0.887
  803UNL     N7 6130   1.530   4.047   0.876
  803UNL     H8 6131   1.578   4.264   1.074
  803UNL     H9 6132   1.502   4.377   0.961
  803UNL    H10 6133   1.652   4.294   0.917
  804UNL     H0 6134   0.468   2.060   4.660
  804UNL     H1 6135   2.432   4.836   0.136
  804UNL     C2 6136   0.400   2.015   4.731
  804UNL     C3 6137   2.362   4.789   0.068
  804UNL     C4 6138   0.234   1.907   4.800
  804UNL     C5 6139   0.105   1.830   4.798
  804UNL     N6 6140   0.297   1.944   4.691
  804UNL     N7 6141   2.257   4.722   0.109
  804UNL     H8 6142   0.094   1.769   4.707
  804UNL     H9 6143   0.019   1.899   4.803
  804UNL    H10 6144   2.059   4.535   0.076
  805UNL     H0 6145   1.942   5.104   0.507
  805UNL     H1 6146   1.949   5.352   0.642
  805UNL     C2 6147   1.874   5.188   0.505
  805UNL     C3 6148   1.876   5.314   0.573
  805UNL     C4 6149   1.704   5.300   0.452
  805UNL     C5 6150   1.572   5.333   0.388
  805UNL     N6 6151   1.766   5.186   0.431
  805UNL     N7 6152   1.770   5.383   0.540
  805UNL     H8 6153   1.563   5.289   0.288
  805UNL     H9 6154   1.488   5.295   0.448
  805UNL    H10 6155   1.557   5.442   0.378
  806UNL     H0 6156   1.944   4.300   0.537
  806UNL     H1 6157   1.709   4.221   0.672
  806UNL     C2 6158   1.928   4.224   0.613
  806UNL     C3 6159   1.810   4.184   0.681
  806UNL     C4 6160   1.976   4.067   0.742
  806UNL     C5 6161   2.056   3.959   0.810
  806UNL     N6 6162   2.028   4.152   0.656
  806UNL     N7 6163   1.842   4.085   0.762
  806UNL     H8 6164   2.033   3.860   0.768
  806UNL     H9 6165   2.033   3.955   0.917
  806UNL    H10 6166   2.164   3.974   0.801
  807UNL     H0 6167   1.923   4.575   0.399
  807UNL     H1 6168   1.694   4.739   0.403
  807UNL     C2 6169   1.909   4.677   0.366
  807UNL     C3 6170   1.793   4.761   0.368
  807UNL     C4 6171   1.956   4.865   0.285
  807UNL     C5 6172   2.037   4.974   0.219
  807UNL     N6 6173   2.007   4.748   0.315
  807UNL     N7 6174   1.824   4.879   0.318
  807UNL     H8 6175   2.005   5.073   0.252
  807UNL     H9 6176   2.026   4.969   0.110
  807UNL    H10 6177   2.144   4.966   0.241
  808UNL     H0 6178   2.290   4.183   0.291
  808UNL     H1 6179   2.286   4.427   0.150
  808UNL     C2 6180   2.268   4.283   0.324
  808UNL     C3 6181   2.266   4.408   0.255
  808UNL     C4 6182   2.218   4.437   0.458
  808UNL     C5 6183   2.185   4.505   0.588
  808UNL     N6 6184   2.236   4.308   0.449
  808UNL     N7 6185   2.233   4.503   0.339
  808UNL     H8 6186   2.149   4.608   0.573
  808UNL     H9 6187   2.273   4.510   0.654
  808UNL    H10 6188   2.107   4.452   0.644
  809UNL     H0 6189   0.715   4.911   0.507
  809UNL     H1 6190   0.944   4.995   0.648
  809UNL     C2 6191   0.815   4.872   0.503
  809UNL     C3 6192   0.930   4.916   0.575
  809UNL     C4 6193   0.974   4.752   0.447
  809UNL     C5 6194   1.055   4.642   0.382
  809UNL     N6 6195   0.847   4.773   0.423
  809UNL     N7 6196   1.029   4.838   0.538
  809UNL     H8 6197   1.020   4.622   0.280
  809UNL     H9 6198   1.161   4.667   0.376
  809UNL    H10 6199   1.047   4.549   0.439
  810UNL     H0 6200   2.425   4.301   1.053
  810UNL     H1 6201   2.194   4.221   0.910
  810UNL     C2 6202   2.411   4.279   0.948
  810UNL     C3 6203   2.295   4.238   0.874
  810UNL     C4 6204   2.462   4.256   0.746
  810UNL     C5 6205   2.545   4.259   0.620
  810UNL     N6 6206   2.511   4.286   0.864
  810UNL     N7 6207   2.328   4.224   0.748
  810UNL     H8 6208   2.500   4.199   0.539
  810UNL     H9 6209   2.645   4.219   0.637
  810UNL    H10 6210   2.555   4.361   0.582
  811Zn      Zn 6211   1.222   4.337   1.512
  812Zn      Zn 6212   1.232   3.286   2.101
  813Zn      Zn 6213   0.738   3.636   2.105
  814Zn      Zn 6214   1.712   3.988   1.492
  815Zn      Zn 6215   1.718   3.476   1.806
  816Zn      Zn 6216   0.727   4.158   1.807
  817UNL     H0 6217   0.796   3.904   2.262
  817UNL     H1 6218   0.791   3.910   2.544
  817UNL     C2 6219   0.777   3.824   2.332
  817UNL     C3 6220   0.775   3.829   2.475
  817UNL     C4 6221   0.737   3.632   2.403
  817UNL     C5 6222   0.712   3.484   2.405
  817UNL     N6 6223   0.751   3.702   2.292
  817UNL     N7 6224   0.749   3.707   2.517
  817UNL     H8 6225   0.660   3.449   2.314
  817UNL     H9 6226   0.651   3.454   2.491
  817UNL    H10 6227   0.806   3.428   2.410
  818UNL     H0 6228   1.299   3.016   2.250
  818UNL     H1 6229   1.296   2.771   2.109
  818UNL     C2 6230   1.280   2.994   2.145
  818UNL     C3 6231   1.278   2.871   2.073
  818UNL     C4 6232   1.235   3.032   1.944
  818UNL     C5 6233   1.207   3.109   1.817
  818UNL     N6 6234   1.252   3.090   2.060
  818UNL     N7 6235   1.249   2.895   1.947
  818UNL     H8 6236   1.147   3.050   1.747
  818UNL     H9 6237   1.301   3.136   1.766
  818UNL    H10 6238   1.153   3.202   1.836
  819UNL     H0 6239   0.965   3.708   1.898
  819UNL     H1 6240   0.963   3.952   1.756
  819UNL     C2 6241   0.893   3.789   1.902
  819UNL     C3 6242   0.894   3.912   1.829
  819UNL     C4 6243   0.724   3.896   1.956
  819UNL     C5 6244   0.591   3.933   2.018
  819UNL     N6 6245   0.788   3.784   1.980
  819UNL     N7 6246   0.786   3.978   1.865
  819UNL     H8 6247   0.508   3.904   1.953
  819UNL     H9 6248   0.584   4.041   2.036
  819UNL    H10 6249   0.576   3.883   2.115
  820UNL     H0 6250   0.714   4.221   1.507
  820UNL     H1 6251   0.942   4.301   1.362
  820UNL     C2 6252   0.815   4.238   1.540
  820UNL     C3 6253   0.931   4.279   1.467
  820UNL     C4 6254   0.976   4.253   1.672
  820UNL     C5 6255   1.053   4.254   1.802
  820UNL     N6 6256   0.849   4.221   1.665
  820UNL     N7 6257   1.031   4.288   1.552
  820UNL     H8 6258   1.031   4.166   1.864
  820UNL     H9 6259   1.029   4.344   1.860
  820UNL    H10 6260   1.162   4.254   1.785
  821UNL     H0 6261   0.724   3.338   2.012
  821UNL     H1 6262   0.956   3.177   2.003
  821UNL     C2 6263   0.827   3.360   2.040
  821UNL     C3 6264   0.945   3.280   2.035
  821UNL     C4 6265   0.990   3.471   2.111
  821UNL     C5 6266   1.067   3.586   2.172
  821UNL     N6 6267   0.861   3.478   2.085
  821UNL     N7 6268   1.046   3.350   2.080
  821UNL     H8 6269   1.089   3.566   2.277
  821UNL     H9 6270   1.012   3.680   2.166
  821UNL    H10 6271   1.162   3.602   2.120
  822UNL     H0 6272   1.936   4.140   1.051
  822UNL     H1 6273   1.941   4.138   1.333
  822UNL     C2 6274   1.868   4.093   1.120
  822UNL     C3 6275   1.872   4.093   1.262
  822UNL     C4 6276   1.703   3.986   1.188
  822UNL     C5 6277   1.573   3.910   1.191
  822UNL     N6 6278   1.765   4.024   1.078
  822UNL     N7 6279   1.767   4.025   1.302
  822UNL     H8 6280   1.557   3.854   1.098
  822UNL     H9 6281   1.488   3.978   1.204
  822UNL    H10 6282   1.569   3.838   1.274
  823UNL     H0 6283   1.455   4.404   1.708
  823UNL     H1 6284   1.464   4.653   1.840
  823UNL     C2 6285   1.386   4.487   1.705
  823UNL     C3 6286   1.390   4.614   1.772
  823UNL     C4 6287   1.216   4.598   1.653
  823UNL     C5 6288   1.083   4.631   1.590
  823UNL     N6 6289   1.278   4.484   1.632
  823UNL     N7 6290   1.283   4.682   1.738
  823UNL     H8 6291   1.071   4.586   1.491
  823UNL     H9 6292   1.001   4.595   1.653
  823UNL    H10 6293   1.070   4.739   1.576
  824UNL     H0 6294   1.440   3.599   1.742
  824UNL     H1 6295   1.211   3.521   1.886
  824UNL     C2 6296   1.427   3.524   1.819
  824UNL     C3 6297   1.312   3.484   1.893
  824UNL     C4 6298   1.480   3.370   1.950
  824UNL     C5 6299   1.563   3.263   2.017
  824UNL     N6 6300   1.529   3.454   1.861
  824UNL     N7 6301   1.346   3.387   1.974
  824UNL     H8 6302   1.545   3.165   1.972
  824UNL     H9 6303   1.538   3.256   2.124
  824UNL    H10 6304   1.671   3.283   2.010
  825UNL     H0 6305   1.445   3.879   1.607
  825UNL     H1 6306   1.216   4.044   1.623
  825UNL     C2 6307   1.429   3.981   1.576
  825UNL     C3 6308   1.315   4.066   1.583
  825UNL     C4 6309   1.475   4.168   1.493
  825UNL     C5 6310   1.555   4.276   1.423
  825UNL     N6 6311   1.526   4.050   1.521
  825UNL     N7 6312   1.344   4.182   1.531
  825UNL     H8 6313   1.524   4.376   1.454
  825UNL     H9 6314   1.541   4.269   1.314
  825UNL    H10 6315   1.662   4.268   1.444
  826UNL     H0 6316   1.785   3.475   1.500
  826UNL     H1 6317   1.777   3.715   1.352
  826UNL     C2 6318   1.764   3.576   1.532
  826UNL     C3 6319   1.759   3.698   1.458
  826UNL     C4 6320   1.717   3.734   1.661
  826UNL     C5 6321   1.687   3.806   1.791
  826UNL     N6 6322   1.734   3.604   1.656
  826UNL     N7 6323   1.730   3.796   1.540
  826UNL     H8 6324   1.651   3.908   1.774
  826UNL     H9 6325   1.778   3.812   1.852
  826UNL    H10 6326   1.610   3.754   1.849
  827UNL     H0 6327   0.221   4.214   1.709
  827UNL     H1 6328   0.446   4.296   1.857
  827UNL     C2 6329   0.322   4.176   1.706
  827UNL     C3 6330   0.435   4.219   1.782
  827UNL     C4 6331   0.484   4.059   1.650
  827UNL     C5 6332   0.567   3.951   1.584
  827UNL     N6 6333   0.357   4.080   1.624
  827UNL     N7 6334   0.536   4.143   1.744
  827UNL     H8 6335   0.536   3.935   1.480
  827UNL     H9 6336   0.673   3.977   1.582
  827UNL    H10 6337   0.558   3.856   1.638
  828UNL     H0 6338   1.943   3.607   2.258
  828UNL     H1 6339   1.708   3.534   2.120
  828UNL     C2 6340   1.927   3.586   2.153
  828UNL     C3 6341   1.809   3.549   2.082
  828UNL     C4 6342   1.973   3.564   1.950
  828UNL     C5 6343   2.053   3.566   1.822
  828UNL     N6 6344   2.026   3.592   2.068
  828UNL     N7 6345   1.839   3.536   1.955
  828UNL     H8 6346   2.005   3.508   1.743
  828UNL     H9 6347   2.154   3.525   1.837
  828UNL    H10 6348   2.064   3.669   1.784
  829Zn      Zn 6349   0.730   3.652   2.706
  830Zn      Zn 6350   0.738   2.601   3.293
  831Zn      Zn 6351   0.253   2.951   3.315
  832Zn      Zn 6352   1.218   3.302   2.697
  833Zn      Zn 6353   1.233   2.782   2.997
  834Zn      Zn 6354   0.241   3.461   3.000
  835UNL     H0 6355   0.315   3.215   3.479
  835UNL     H1 6356   0.316   3.214   3.761
  835UNL     C2 6357   0.297   3.133   3.547
  835UNL     C3 6358   0.298   3.134   3.690
  835UNL     C4 6359   0.255   2.941   3.614
  835UNL     C5 6360   0.228   2.792   3.614
  835UNL     N6 6361   0.270   3.012   3.505
  835UNL     N7 6362   0.271   3.012   3.730
  835UNL     H8 6363   0.175   2.760   3.524
  835UNL     H9 6364   0.168   2.762   3.701
  835UNL    H10 6365   0.322   2.735   3.618
  836UNL     H0 6366   0.805   2.336   3.451
  836UNL     H1 6367   0.795   2.087   3.319
  836UNL     C2 6368   0.784   2.312   3.347
  836UNL     C3 6369   0.778   2.187   3.279
  836UNL     C4 6370   0.738   2.345   3.145
  836UNL     C5 6371   0.710   2.419   3.017
  836UNL     N6 6372   0.755   2.406   3.260
  836UNL     N7 6373   0.749   2.208   3.153
  836UNL     H8 6374   0.649   2.360   2.948
  836UNL     H9 6375   0.804   2.444   2.967
  836UNL    H10 6376   0.655   2.513   3.035
  837UNL     H0 6377   0.475   3.012   3.101
  837UNL     H1 6378   0.472   3.252   2.953
  837UNL     C2 6379   0.403   3.093   3.103
  837UNL     C3 6380   0.404   3.214   3.028
  837UNL     C4 6381   0.234   3.202   3.156
  837UNL     C5 6382   0.102   3.240   3.218
  837UNL     N6 6383   0.299   3.091   3.183
  837UNL     N7 6384   0.297   3.281   3.063
  837UNL     H8 6385   0.018   3.208   3.155
  837UNL     H9 6386   0.094   3.349   3.231
  837UNL    H10 6387   0.088   3.195   3.317
  838UNL     H0 6388   0.228   3.524   2.699
  838UNL     H1 6389   0.454   3.612   2.556
  838UNL     C2 6390   0.329   3.543   2.732
  838UNL     C3 6391   0.444   3.588   2.661
  838UNL     C4 6392   0.490   3.560   2.865
  838UNL     C5 6393   0.567   3.560   2.995
  838UNL     N6 6394   0.363   3.525   2.857
  838UNL     N7 6395   0.544   3.598   2.745
  838UNL     H8 6396   0.545   3.473   3.057
  838UNL     H9 6397   0.544   3.650   3.053
  838UNL    H10 6398   0.676   3.559   2.978
  839UNL     H0 6399   0.226   2.651   3.222
  839UNL     H1 6400   0.455   2.488   3.205
  839UNL     C2 6401   0.329   2.672   3.246
  839UNL     C3 6402   0.446   2.590   3.238
  839UNL     C4 6403   0.496   2.781   3.314
  839UNL     C5 6404   0.576   2.894   3.372
  839UNL     N6 6405   0.367   2.790   3.291
  839UNL     N7 6406   0.549   2.659   3.280
  839UNL     H8 6407   0.598   2.876   3.478
  839UNL     H9 6408   0.523   2.990   3.365
  839UNL    H10 6409   0.672   2.906   3.321
  840UNL     H0 6410   1.450   3.447   2.261
  840UNL     H1 6411   1.451   3.449   2.543
  840UNL     C2 6412   1.381   3.401   2.330
  840UNL     C3 6413   1.383   3.403   2.473
  840UNL     C4 6414   1.215   3.295   2.398
  840UNL     C5 6415   1.085   3.219   2.399
  840UNL     N6 6416   1.278   3.332   2.288
  840UNL     N7 6417   1.277   3.336   2.513
  840UNL     H8 6418   1.071   3.160   2.308
  840UNL     H9 6419   1.000   3.288   2.408
  840UNL    H10 6420   1.080   3.149   2.483
  841UNL     H0 6421   0.961   3.716   2.909
  841UNL     H1 6422   0.969   3.964   3.043
  841UNL     C2 6423   0.893   3.800   2.907
  841UNL     C3 6424   0.895   3.926   2.974
  841UNL     C4 6425   0.723   3.912   2.854
  841UNL     C5 6426   0.591   3.945   2.790
  841UNL     N6 6427   0.785   3.798   2.833
  841UNL     N7 6428   0.789   3.995   2.940
  841UNL     H8 6429   0.582   3.901   2.690
  841UNL     H9 6430   0.507   3.907   2.850
  841UNL    H10 6431   0.576   4.053   2.778
  842UNL     H0 6432   0.962   2.912   2.940
  842UNL     H1 6433   0.727   2.834   3.076
  842UNL     C2 6434   0.946   2.836   3.015
  842UNL     C3 6435   0.828   2.796   3.084
  842UNL     C4 6436   0.994   2.679   3.145
  842UNL     C5 6437   1.074   2.571   3.213
  842UNL     N6 6438   1.047   2.764   3.058
  842UNL     N7 6439   0.860   2.697   3.165
  842UNL     H8 6440   1.052   2.473   3.171
  842UNL     H9 6441   1.052   2.567   3.320
  842UNL    H10 6442   1.183   2.586   3.203
  843UNL     H0 6443   0.943   3.188   2.803
  843UNL     H1 6444   0.713   3.351   2.806
  843UNL     C2 6445   0.928   3.290   2.770
  843UNL     C3 6446   0.813   3.374   2.771
  843UNL     C4 6447   0.976   3.478   2.689
  843UNL     C5 6448   1.057   3.586   2.622
  843UNL     N6 6449   1.027   3.360   2.719
  843UNL     N7 6450   0.843   3.491   2.720
  843UNL     H8 6451   1.024   3.686   2.655
  843UNL     H9 6452   1.047   3.581   2.513
  843UNL    H10 6453   1.164   3.578   2.645
  844UNL     H0 6454   1.309   2.795   2.693
  844UNL     H1 6455   1.306   3.040   2.553
  844UNL     C2 6456   1.287   2.896   2.727
  844UNL     C3 6457   1.285   3.020   2.658
  844UNL     C4 6458   1.236   3.050   2.860
  844UNL     C5 6459   1.204   3.117   2.991
  844UNL     N6 6460   1.254   2.920   2.851
  844UNL     N7 6461   1.253   3.116   2.741
  844UNL     H8 6462   1.167   3.220   2.976
  844UNL     H9 6463   1.292   3.122   3.056
  844UNL    H10 6464   1.126   3.063   3.047
  845UNL     H0 6465   5.624   3.531   2.901
  845UNL     H1 6466   5.852   3.611   3.047
  845UNL     C2 6467   5.724   3.490   2.899
  845UNL     C3 6468   5.838   3.532   2.974
  845UNL     C4 6469   5.881   3.366   2.847
  845UNL     C5 6470   0.074   3.254   2.784
  845UNL     N6 6471   5.755   3.389   2.821
  845UNL     N7 6472   0.050   3.452   2.938
  845UNL     H8 6473   0.039   3.230   2.683
  845UNL     H9 6474   0.181   3.279   2.776
  845UNL    H10 6475   0.067   3.162   2.845
  846UNL     H0 6476   1.442   2.913   3.455
  846UNL     H1 6477   1.211   2.834   3.312
  846UNL     C2 6478   1.428   2.891   3.350
  846UNL     C3 6479   1.312   2.851   3.276
  846UNL     C4 6480   1.479   2.867   3.148
  846UNL     C5 6481   1.562   2.870   3.022
  846UNL     N6 6482   1.529   2.898   3.266
  846UNL     N7 6483   1.346   2.836   3.150
  846UNL     H8 6484   1.517   2.810   2.942
  846UNL     H9 6485   1.663   2.829   3.040
  846UNL    H10 6486   1.573   2.972   2.984
  847Zn      Zn 6487   0.242   2.950   3.915
  848Zn      Zn 6488   0.252   1.899   4.503
  849Zn      Zn 6489   5.644   2.250   4.509
  850Zn      Zn 6490   0.733   2.602   3.897
  851Zn      Zn 6491   0.739   2.085   4.207
  852Zn      Zn 6492   5.633   2.770   4.209
  853UNL     H0 6493   5.701   2.516   4.662
  853UNL     H1 6494   1.771   5.299   0.138
  853UNL     C2 6495   5.683   2.438   4.735
  853UNL     C3 6496   1.755   5.216   0.071
  853UNL     C4 6497   1.718   5.020   0.001
  853UNL     C5 6498   5.618   2.097   4.806
  853UNL     N6 6499   5.657   2.315   4.697
  853UNL     N7 6500   1.729   5.095   0.115
  853UNL     H8 6501   5.565   2.064   4.715
  853UNL     H9 6502   1.634   4.840   0.085
  853UNL    H10 6503   1.788   4.816   0.002
  854UNL     H0 6504   0.325   1.629   4.648
  854UNL     H1 6505   0.319   1.385   4.508
  854UNL     C2 6506   0.303   1.607   4.544
  854UNL     C3 6507   0.300   1.485   4.472
  854UNL     C4 6508   0.254   1.645   4.344
  854UNL     C5 6509   0.224   1.723   4.218
  854UNL     N6 6510   0.272   1.703   4.460
  854UNL     N7 6511   0.268   1.509   4.347
  854UNL     H8 6512   0.160   1.665   4.150
  854UNL     H9 6513   0.316   1.749   4.165
  854UNL    H10 6514   0.171   1.817   4.239
  855UNL     H0 6515   5.870   2.320   4.303
  855UNL     H1 6516   5.869   2.563   4.159
  855UNL     C2 6517   5.799   2.401   4.305
  855UNL     C3 6518   5.799   2.524   4.232
  855UNL     C4 6519   5.629   2.509   4.359
  855UNL     C5 6520   5.497   2.545   4.421
  855UNL     N6 6521   5.694   2.397   4.384
  855UNL     N7 6522   5.692   2.590   4.268
  855UNL     H8 6523   5.414   2.517   4.355
  855UNL     H9 6524   5.489   2.653   4.439
  855UNL    H10 6525   5.481   2.495   4.517
  856UNL     H0 6526   5.620   2.833   3.910
  856UNL     H1 6527   5.849   2.914   3.765
  856UNL     C2 6528   5.722   2.851   3.942
  856UNL     C3 6529   5.838   2.892   3.870
  856UNL     C4 6530   5.883   2.865   4.075
  856UNL     C5 6531   0.073   2.866   4.205
  856UNL     N6 6532   5.755   2.833   4.068
  856UNL     N7 6533   0.051   2.900   3.955
  856UNL     H8 6534   0.052   2.778   4.266
  856UNL     H9 6535   0.048   2.955   4.264
  856UNL    H10 6536   0.182   2.867   4.188
  857UNL     H0 6537   5.630   1.951   4.417
  857UNL     H1 6538   5.862   1.791   4.406
  857UNL     C2 6539   5.732   1.973   4.444
  857UNL     C3 6540   5.850   1.893   4.438
  857UNL     C4 6541   0.009   2.084   4.515
  857UNL     C5 6542   0.086   2.198   4.575
  857UNL     N6 6543   5.767   2.090   4.489
  857UNL     N7 6544   0.066   1.963   4.483
  857UNL     H8 6545   0.109   2.178   4.681
  857UNL     H9 6546   0.031   2.293   4.571
  857UNL    H10 6547   0.182   2.216   4.523
  858UNL     H0 6548   0.956   2.752   3.454
  858UNL     H1 6549   0.961   2.751   3.736
  858UNL     C2 6550   0.887   2.706   3.523
  858UNL     C3 6551   0.892   2.707   3.666
  858UNL     C4 6552   0.723   2.599   3.591
  858UNL     C5 6553   0.593   2.523   3.595
  858UNL     N6 6554   0.784   2.636   3.481
  858UNL     N7 6555   0.786   2.639   3.706
  858UNL     H8 6556   0.576   2.466   3.502
  858UNL     H9 6557   0.508   2.591   3.608
  858UNL    H10 6558   0.589   2.452   3.678
  859UNL     H0 6559   0.475   3.016   4.111
  859UNL     H1 6560   0.484   3.266   4.243
  859UNL     C2 6561   0.406   3.100   4.109
  859UNL     C3 6562   0.410   3.226   4.175
  859UNL     C4 6563   0.236   3.211   4.056
  859UNL     C5 6564   0.104   3.244   3.993
  859UNL     N6 6565   0.298   3.096   4.036
  859UNL     N7 6566   0.303   3.295   4.141
  859UNL     H8 6567   0.092   3.198   3.894
  859UNL     H9 6568   0.021   3.209   4.056
  859UNL    H10 6569   0.091   3.352   3.978
  860UNL     H0 6570   0.460   2.214   4.146
  860UNL     H1 6571   0.230   2.136   4.290
  860UNL     C2 6572   0.447   2.139   4.222
  860UNL     C3 6573   0.331   2.098   4.296
  860UNL     C4 6574   0.499   1.984   4.353
  860UNL     C5 6575   0.582   1.877   4.420
  860UNL     N6 6576   0.548   2.067   4.265
  860UNL     N7 6577   0.365   2.001   4.378
  860UNL     H8 6578   0.562   1.778   4.376
  860UNL     H9 6579   0.560   1.871   4.527
  860UNL    H10 6580   0.690   1.895   4.409
  861UNL     H0 6581   0.466   2.492   4.012
  861UNL     H1 6582   0.237   2.656   4.026
  861UNL     C2 6583   0.450   2.594   3.980
  861UNL     C3 6584   0.335   2.678   3.987
  861UNL     C4 6585   0.496   2.781   3.897
  861UNL     C5 6586   0.575   2.889   3.827
  861UNL     N6 6587   0.547   2.664   3.925
  861UNL     N7 6588   0.365   2.795   3.934
  861UNL     H8 6589   0.544   2.990   3.859
  861UNL     H9 6590   0.562   2.882   3.719
  861UNL    H10 6591   0.683   2.882   3.848
  862UNL     H0 6592   0.804   2.088   3.902
  862UNL     H1 6593   0.798   2.329   3.755
  862UNL     C2 6594   0.784   2.190   3.934
  862UNL     C3 6595   0.780   2.312   3.861
  862UNL     C4 6596   0.737   2.347   4.065
  862UNL     C5 6597   0.708   2.418   4.195
  862UNL     N6 6598   0.755   2.217   4.059
  862UNL     N7 6599   0.750   2.410   3.943
  862UNL     H8 6600   0.674   2.521   4.179
  862UNL     H9 6601   0.798   2.422   4.257
  862UNL    H10 6602   0.630   2.367   4.252
  863UNL     H0 6603   5.130   2.833   4.103
  863UNL     H1 6604   5.355   2.912   4.254
  863UNL     C2 6605   5.230   2.793   4.102
  863UNL     C3 6606   5.343   2.835   4.179
  863UNL     C4 6607   5.390   2.672   4.049
  863UNL     C5 6608   5.473   2.562   3.987
  863UNL     N6 6609   5.263   2.694   4.023
  863UNL     N7 6610   5.442   2.756   4.144
  863UNL     H8 6611   5.441   2.542   3.884
  863UNL     H9 6612   5.579   2.588   3.983
  863UNL    H10 6613   5.465   2.469   4.044
  864UNL     H0 6614   0.961   2.222   4.659
  864UNL     H1 6615   0.727   2.142   4.521
  864UNL     C2 6616   0.945   2.198   4.555
  864UNL     C3 6617   0.828   2.158   4.484
  864UNL     C4 6618   0.993   2.175   4.353
  864UNL     C5 6619   1.073   2.177   4.225
  864UNL     N6 6620   1.045   2.205   4.470
  864UNL     N7 6621   0.859   2.144   4.357
  864UNL     H8 6622   1.025   2.118   4.145
  864UNL     H9 6623   1.174   2.137   4.239
  864UNL    H10 6624   1.082   2.279   4.186
  865Zn      Zn 6625   4.656   0.869   0.306
  866Zn      Zn 6626   2.707   5.371   0.893
  867Zn      Zn 6627   4.178   0.168   0.907
  868Zn      Zn 6628   5.151   0.532   0.288
  869Zn      Zn 6629   5.157   0.016   0.598
  870Zn      Zn 6630   4.164   0.682   0.600
  871UNL     H0 6631   4.226   0.436   1.062
  871UNL     H1 6632   4.223   0.443   1.345
  871UNL     C2 6633   4.209   0.356   1.133
  871UNL     C3 6634   4.208   0.361   1.275
  871UNL     C4 6635   4.172   0.164   1.204
  871UNL     C5 6636   4.150   0.015   1.207
  871UNL     N6 6637   4.187   0.233   1.093
  871UNL     N7 6638   4.184   0.239   1.318
  871UNL     H8 6639   2.136   5.528   1.118
  871UNL     H9 6640   2.127   5.535   1.294
  871UNL    H10 6641   2.283   5.511   1.213
  872UNL     H0 6642   2.764   5.102   1.049
  872UNL     H1 6643   2.757   4.856   0.911
  872UNL     C2 6644   2.744   5.082   0.944
  872UNL     C3 6645   2.741   4.957   0.876
  872UNL     C4 6646   2.701   5.118   0.744
  872UNL     C5 6647   2.674   5.190   0.614
  872UNL     N6 6648   2.718   5.178   0.859
  872UNL     N7 6649   2.714   4.982   0.750
  872UNL     H8 6650   2.614   5.130   0.545
  872UNL     H9 6651   2.769   5.214   0.564
  872UNL    H10 6652   2.620   5.285   0.630
  873UNL     H0 6653   4.402   0.237   0.702
  873UNL     H1 6654   4.399   0.477   0.553
  873UNL     C2 6655   4.330   0.318   0.703
  873UNL     C3 6656   4.330   0.439   0.627
  873UNL     C4 6657   4.160   0.425   0.755
  873UNL     C5 6658   4.027   0.463   0.816
  873UNL     N6 6659   4.225   0.314   0.781
  873UNL     N7 6660   4.222   0.505   0.662
  873UNL     H8 6661   3.944   0.432   0.751
  873UNL     H9 6662   4.020   0.572   0.830
  873UNL    H10 6663   4.012   0.416   0.914
  874UNL     H0 6664   4.148   0.756   0.308
  874UNL     H1 6665   4.375   0.839   0.162
  874UNL     C2 6666   4.250   0.772   0.340
  874UNL     C3 6667   4.365   0.814   0.267
  874UNL     C4 6668   4.413   0.782   0.471
  874UNL     C5 6669   4.493   0.780   0.599
  874UNL     N6 6670   4.286   0.750   0.464
  874UNL     N7 6671   4.466   0.820   0.350
  874UNL     H8 6672   4.470   0.694   0.661
  874UNL     H9 6673   4.474   0.871   0.657
  874UNL    H10 6674   4.601   0.776   0.579
  875UNL     H0 6675   2.199   5.416   0.819
  875UNL     H1 6676   2.428   5.253   0.818
  875UNL     C2 6677   2.301   5.438   0.847
  875UNL     C3 6678   2.418   5.356   0.847
  875UNL     C4 6679   2.465   5.549   0.916
  875UNL     C5 6680   4.505   0.116   0.973
  875UNL     N6 6681   4.299   0.007   0.889
  875UNL     N7 6682   2.520   5.427   0.890
  875UNL     H8 6683   4.527   0.099   1.079
  875UNL     H9 6684   4.450   0.211   0.965
  875UNL    H10 6685   4.600   0.130   0.920
  876UNL     H0 6686   1.436   3.464   4.642
  876UNL     H1 6687   5.373   0.689   0.118
  876UNL     C2 6688   1.372   3.416   4.716
  876UNL     C3 6689   5.302   0.641   0.052
  876UNL     C4 6690   1.212   3.303   4.789
  876UNL     C5 6691   1.085   3.222   4.792
  876UNL     N6 6692   1.271   3.342   4.678
  876UNL     N7 6693   5.201   0.570   0.096
  876UNL     H8 6694   1.074   3.159   4.703
  876UNL     H9 6695   0.998   3.289   4.797
  876UNL    H10 6696   5.005   0.380   0.072
  877UNL     H0 6697   4.890   0.937   0.507
  877UNL     H1 6698   4.897   1.185   0.642
  877UNL     C2 6699   4.820   1.019   0.503
  877UNL     C3 6700   4.826   1.144   0.572
  877UNL     C4 6701   4.652   1.130   0.450
  877UNL     C5 6702   4.520   1.167   0.387
  877UNL     N6 6703   4.713   1.016   0.428
  877UNL     N7 6704   4.719   1.212   0.536
  877UNL     H8 6705   4.507   1.123   0.288
  877UNL     H9 6706   4.437   1.132   0.450
  877UNL    H10 6707   4.509   1.276   0.375
  878UNL     H0 6708   4.887   0.133   0.537
  878UNL     H1 6709   4.653   0.052   0.673
  878UNL     C2 6710   4.872   0.057   0.613
  878UNL     C3 6711   4.755   0.016   0.683
  878UNL     C4 6712   2.961   5.453   0.745
  878UNL     C5 6713   3.041   5.346   0.815
  878UNL     N6 6714   3.012   5.537   0.658
  878UNL     N7 6715   2.826   5.469   0.765
  878UNL     H8 6716   3.027   5.248   0.767
  878UNL     H9 6717   3.011   5.336   0.920
  878UNL    H10 6718   3.149   5.367   0.815
  879UNL     H0 6719   4.887   0.413   0.407
  879UNL     H1 6720   4.654   0.572   0.418
  879UNL     C2 6721   4.870   0.515   0.375
  879UNL     C3 6722   4.753   0.596   0.380
  879UNL     C4 6723   4.911   0.703   0.291
  879UNL     C5 6724   4.987   0.813   0.221
  879UNL     N6 6725   4.965   0.587   0.320
  879UNL     N7 6726   4.779   0.713   0.327
  879UNL     H8 6727   4.953   0.912   0.251
  879UNL     H9 6728   4.974   0.805   0.112
  879UNL    H10 6729   5.095   0.809   0.242
  880UNL     H0 6730   5.225   0.023   0.293
  880UNL     H1 6731   5.221   0.266   0.150
  880UNL     C2 6732   5.204   0.124   0.326
  880UNL     C3 6733   5.202   0.248   0.255
  880UNL     C4 6734   5.157   0.281   0.458
  880UNL     C5 6735   5.125   0.349   0.589
  880UNL     N6 6736   5.175   0.151   0.451
  880UNL     N7 6737   5.172   0.345   0.338
  880UNL     H8 6738   5.090   0.452   0.574
  880UNL     H9 6739   5.214   0.353   0.653
  880UNL    H10 6740   5.048   0.296   0.645
  881UNL     H0 6741   3.662   0.757   0.496
  881UNL     H1 6742   3.888   0.832   0.647
  881UNL     C2 6743   3.762   0.715   0.495
  881UNL     C3 6744   3.875   0.754   0.573
  881UNL     C4 6745   3.919   0.590   0.444
  881UNL     C5 6746   3.998   0.478   0.381
  881UNL     N6 6747   3.793   0.615   0.417
  881UNL     N7 6748   3.973   0.674   0.538
  881UNL     H8 6749   3.963   0.455   0.280
  881UNL     H9 6750   4.105   0.503   0.374
  881UNL    H10 6751   3.991   0.387   0.441
  882UNL     H0 6752   5.367   0.135   1.053
  882UNL     H1 6753   5.135   0.063   0.910
  882UNL     C2 6754   5.355   0.116   0.947
  882UNL     C3 6755   5.237   0.079   0.876
  882UNL     C4 6756   5.405   0.095   0.746
  882UNL     C5 6757   5.484   0.098   0.618
  882UNL     N6 6758   5.456   0.123   0.864
  882UNL     N7 6759   5.271   0.067   0.750
  882UNL     H8 6760   5.437   0.038   0.539
  882UNL     H9 6761   5.585   0.058   0.633
  882UNL    H10 6762   5.493   0.200   0.579
  883Zn      Zn 6763   4.167   0.180   1.508
  884Zn      Zn 6764   2.213   4.673   2.092
  885Zn      Zn 6765   1.719   5.021   2.109
  886Zn      Zn 6766   2.696   5.380   1.497
  887Zn      Zn 6767   2.702   4.862   1.805
  888Zn      Zn 6768   1.716   5.544   1.805
  889UNL     H0 6769   1.778   5.291   2.264
  889UNL     H1 6770   1.779   5.297   2.546
  889UNL     C2 6771   1.760   5.211   2.334
  889UNL     C3 6772   1.761   5.215   2.476
  889UNL     C4 6773   1.720   5.020   2.405
  889UNL     C5 6774   1.693   4.871   2.408
  889UNL     N6 6775   1.733   5.089   2.294
  889UNL     N7 6776   1.735   5.094   2.519
  889UNL     H8 6777   1.640   4.837   2.318
  889UNL     H9 6778   1.633   4.843   2.495
  889UNL    H10 6779   1.787   4.815   2.413
  890UNL     H0 6780   2.286   4.401   2.241
  890UNL     H1 6781   2.284   4.156   2.101
  890UNL     C2 6782   2.265   4.382   2.136
  890UNL     C3 6783   2.264   4.257   2.067
  890UNL     C4 6784   2.216   4.418   1.937
  890UNL     C5 6785   2.185   4.492   1.809
  890UNL     N6 6786   2.234   4.477   2.053
  890UNL     N7 6787   2.232   4.282   1.942
  890UNL     H8 6788   2.120   4.433   1.742
  890UNL     H9 6789   2.277   4.515   1.755
  890UNL    H10 6790   2.132   4.586   1.828
  891UNL     H0 6791   1.941   5.087   1.904
  891UNL     H1 6792   1.945   5.329   1.758
  891UNL     C2 6793   1.871   5.170   1.906
  891UNL     C3 6794   1.875   5.291   1.832
  891UNL     C4 6795   1.704   5.280   1.959
  891UNL     C5 6796   1.571   5.319   2.020
  891UNL     N6 6797   1.767   5.168   1.985
  891UNL     N7 6798   1.768   5.359   1.867
  891UNL     H8 6799   1.489   5.291   1.953
  891UNL     H9 6800   1.565   5.428   2.036
  891UNL    H10 6801   1.554   5.272   2.117
  892UNL     H0 6802   3.659   0.065   1.501
  892UNL     H1 6803   3.888   0.146   1.357
  892UNL     C2 6804   3.761   0.081   1.533
  892UNL     C3 6805   3.878   0.122   1.461
  892UNL     C4 6806   3.923   0.093   1.666
  892UNL     C5 6807   4.000   0.091   1.795
  892UNL     N6 6808   3.796   0.062   1.658
  892UNL     N7 6809   3.978   0.129   1.546
  892UNL     H8 6810   3.979   0.001   1.854
  892UNL     H9 6811   3.973   0.178   1.857
  892UNL    H10 6812   4.108   0.093   1.779
  893UNL     H0 6813   1.705   4.721   2.021
  893UNL     H1 6814   1.939   4.564   2.004
  893UNL     C2 6815   1.808   4.744   2.046
  893UNL     C3 6816   1.927   4.666   2.037
  893UNL     C4 6817   1.972   4.858   2.113
  893UNL     C5 6818   2.048   4.974   2.172
  893UNL     N6 6819   1.843   4.863   2.090
  893UNL     N7 6820   2.029   4.738   2.079
  893UNL     H8 6821   2.066   4.958   2.278
  893UNL     H9 6822   1.994   5.069   2.161
  893UNL    H10 6823   2.146   4.988   2.123
  894UNL     H0 6824   2.914   5.529   1.051
  894UNL     H1 6825   2.918   5.533   1.333
  894UNL     C2 6826   2.846   5.482   1.121
  894UNL     C3 6827   2.850   5.486   1.264
  894UNL     C4 6828   2.684   5.374   1.191
  894UNL     C5 6829   2.555   5.295   1.196
  894UNL     N6 6830   2.745   5.410   1.080
  894UNL     N7 6831   2.747   5.416   1.305
  894UNL     H8 6832   2.542   5.231   1.108
  894UNL     H9 6833   2.468   5.363   1.202
  894UNL    H10 6834   2.550   5.230   1.284
  895UNL     H0 6835   4.393   0.249   1.718
  895UNL     H1 6836   4.392   0.493   1.859
  895UNL     C2 6837   4.322   0.331   1.714
  895UNL     C3 6838   4.323   0.454   1.786
  895UNL     C4 6839   4.155   0.441   1.656
  895UNL     C5 6840   4.025   0.477   1.589
  895UNL     N6 6841   4.218   0.327   1.635
  895UNL     N7 6842   4.217   0.522   1.747
  895UNL     H8 6843   4.014   0.429   1.491
  895UNL     H9 6844   3.940   0.446   1.651
  895UNL    H10 6845   4.017   0.585   1.572
  896UNL     H0 6846   2.424   4.993   1.744
  896UNL     H1 6847   2.192   4.912   1.883
  896UNL     C2 6848   2.410   4.917   1.819
  896UNL     C3 6849   2.293   4.875   1.890
  896UNL     C4 6850   2.461   4.760   1.949
  896UNL     C5 6851   2.544   4.653   2.015
  896UNL     N6 6852   2.511   4.845   1.861
  896UNL     N7 6853   2.327   4.776   1.971
  896UNL     H8 6854   2.525   4.555   1.970
  896UNL     H9 6855   2.520   4.646   2.122
  896UNL    H10 6856   2.652   4.672   2.007
  897UNL     H0 6857   2.425   5.267   1.607
  897UNL     H1 6858   2.194   5.430   1.615
  897UNL     C2 6859   2.409   5.369   1.575
  897UNL     C3 6860   2.293   5.452   1.578
  897UNL     C4 6861   4.417   0.007   1.493
  897UNL     C5 6862   4.496   0.116   1.425
  897UNL     N6 6863   2.507   5.440   1.523
  897UNL     N7 6864   4.285   0.020   1.527
  897UNL     H8 6865   4.465   0.216   1.458
  897UNL     H9 6866   4.483   0.111   1.316
  897UNL    H10 6867   4.604   0.108   1.446
  898UNL     H0 6868   2.764   4.864   1.499
  898UNL     H1 6869   2.758   5.106   1.353
  898UNL     C2 6870   2.744   4.966   1.531
  898UNL     C3 6871   2.741   5.088   1.458
  898UNL     C4 6872   2.699   5.124   1.662
  898UNL     C5 6873   2.670   5.196   1.791
  898UNL     N6 6874   2.716   4.993   1.656
  898UNL     N7 6875   2.712   5.186   1.541
  898UNL     H8 6876   2.640   5.300   1.775
  898UNL     H9 6877   2.759   5.196   1.855
  898UNL    H10 6878   2.589   5.148   1.847
  899UNL     H0 6879   3.176   0.067   1.706
  899UNL     H1 6880   3.404   0.143   1.854
  899UNL     C2 6881   3.276   0.026   1.704
  899UNL     C3 6882   3.390   0.066   1.779
  899UNL     C4 6883   1.472   5.453   1.649
  899UNL     C5 6884   1.552   5.342   1.585
  899UNL     N6 6885   1.346   5.477   1.624
  899UNL     N7 6886   1.527   5.537   1.743
  899UNL     H8 6887   1.518   5.322   1.482
  899UNL     H9 6888   1.658   5.367   1.580
  899UNL    H10 6889   1.542   5.249   1.642
  900UNL     H0 6890   2.919   5.011   2.252
  900UNL     H1 6891   2.687   4.929   2.115
  900UNL     C2 6892   2.907   4.985   2.148
  900UNL     C3 6893   2.788   4.944   2.081
  900UNL     C4 6894   2.956   4.953   1.949
  900UNL     C5 6895   3.033   4.948   1.819
  900UNL     N6 6896   3.008   4.985   2.065
  900UNL     N7 6897   2.822   4.925   1.955
  900UNL     H8 6898   2.982   4.886   1.745
  900UNL     H9 6899   3.134   4.907   1.833
  900UNL    H10 6900   3.045   5.048   1.776
  901Zn      Zn 6901   1.713   5.032   2.708
  902Zn      Zn 6902   1.721   3.986   3.300
  903Zn      Zn 6903   1.232   4.335   3.314
  904Zn      Zn 6904   2.206   4.693   2.690
  905Zn      Zn 6905   2.211   4.177   3.003
  906Zn      Zn 6906   1.220   4.850   3.008
  907UNL     H0 6907   1.294   4.597   3.478
  907UNL     H1 6908   1.290   4.598   3.760
  907UNL     C2 6909   1.275   4.516   3.547
  907UNL     C3 6910   1.273   4.518   3.690
  907UNL     C4 6911   1.232   4.323   3.615
  907UNL     C5 6912   1.206   4.175   3.614
  907UNL     N6 6913   1.249   4.394   3.506
  907UNL     N7 6914   1.246   4.396   3.730
  907UNL     H8 6915   1.155   4.142   3.522
  907UNL     H9 6916   1.144   4.144   3.698
  907UNL    H10 6917   1.300   4.118   3.619
  908UNL     H0 6918   1.784   3.715   3.451
  908UNL     H1 6919   1.779   3.468   3.313
  908UNL     C2 6920   1.764   3.695   3.346
  908UNL     C3 6921   1.762   3.569   3.278
  908UNL     C4 6922   1.720   3.731   3.146
  908UNL     C5 6923   1.693   3.803   3.017
  908UNL     N6 6924   1.736   3.791   3.262
  908UNL     N7 6925   1.734   3.594   3.152
  908UNL     H8 6926   1.631   3.744   2.948
  908UNL     H9 6927   1.787   3.826   2.966
  908UNL    H10 6928   1.640   3.898   3.033
  909UNL     H0 6929   1.453   4.398   3.099
  909UNL     H1 6930   1.452   4.640   2.955
  909UNL     C2 6931   1.382   4.480   3.103
  909UNL     C3 6932   1.383   4.602   3.029
  909UNL     C4 6933   1.215   4.589   3.159
  909UNL     C5 6934   1.083   4.627   3.222
  909UNL     N6 6935   1.279   4.477   3.184
  909UNL     N7 6936   1.277   4.669   3.067
  909UNL     H8 6937   0.999   4.596   3.159
  909UNL     H9 6938   1.076   4.736   3.236
  909UNL    H10 6939   1.069   4.580   3.320
  910UNL     H0 6940   1.205   4.913   2.708
  910UNL     H1 6941   1.432   4.999   2.562
  910UNL     C2 6942   1.307   4.931   2.740
  910UNL     C3 6943   1.422   4.974   2.667
  910UNL     C4 6944   1.469   4.945   2.872
  910UNL     C5 6945   1.547   4.945   3.001
  910UNL     N6 6946   1.342   4.912   2.865
  910UNL     N7 6947   1.523   4.983   2.751
  910UNL     H8 6948   1.527   4.856   3.061
  910UNL     H9 6949   1.522   5.033   3.061
  910UNL    H10 6950   1.656   4.947   2.983
  911UNL     H0 6951   1.208   4.037   3.216
  911UNL     H1 6952   1.438   3.873   3.204
  911UNL     C2 6953   1.311   4.058   3.243
  911UNL     C3 6954   1.428   3.976   3.237
  911UNL     C4 6955   1.476   4.166   3.313
  911UNL     C5 6956   1.556   4.279   3.373
  911UNL     N6 6957   1.348   4.175   3.288
  911UNL     N7 6958   1.531   4.045   3.281
  911UNL     H8 6959   1.580   4.260   3.478
  911UNL     H9 6960   1.502   4.375   3.368
  911UNL    H10 6961   1.651   4.294   3.320
  912UNL     H0 6962   2.419   4.848   2.244
  912UNL     H1 6963   2.429   4.849   2.526
  912UNL     C2 6964   2.353   4.800   2.315
  912UNL     C3 6965   2.359   4.802   2.457
  912UNL     C4 6966   2.193   4.689   2.386
  912UNL     C5 6967   2.065   4.608   2.391
  912UNL     N6 6968   2.252   4.726   2.275
  912UNL     N7 6969   2.257   4.731   2.499
  912UNL     H8 6970   2.054   4.545   2.303
  912UNL     H9 6971   1.978   4.674   2.397
  912UNL    H10 6972   2.062   4.542   2.479
  913UNL     H0 6973   1.946   5.099   2.910
  913UNL     H1 6974   1.956   5.348   3.042
  913UNL     C2 6975   1.877   5.182   2.905
  913UNL     C3 6976   1.884   5.307   2.973
  913UNL     C4 6977   1.709   5.293   2.852
  913UNL     C5 6978   1.577   5.330   2.789
  913UNL     N6 6979   1.769   5.178   2.831
  913UNL     N7 6980   1.777   5.376   2.937
  913UNL     H8 6981   1.563   5.283   2.691
  913UNL     H9 6982   1.494   5.298   2.853
  913UNL    H10 6983   1.568   5.438   2.773
  914UNL     H0 6984   1.941   4.293   2.941
  914UNL     H1 6985   1.708   4.216   3.080
  914UNL     C2 6986   1.926   4.219   3.018
  914UNL     C3 6987   1.809   4.179   3.089
  914UNL     C4 6988   1.977   4.065   3.151
  914UNL     C5 6989   2.057   3.958   3.221
  914UNL     N6 6990   2.027   4.149   3.063
  914UNL     N7 6991   1.842   4.083   3.172
  914UNL     H8 6992   2.043   3.861   3.172
  914UNL     H9 6993   2.025   3.947   3.325
  914UNL    H10 6994   2.164   3.979   3.222
  915UNL     H0 6995   1.941   4.576   2.809
  915UNL     H1 6996   1.710   4.736   2.821
  915UNL     C2 6997   1.925   4.677   2.777
  915UNL     C3 6998   1.808   4.760   2.783
  915UNL     C4 6999   1.967   4.865   2.693
  915UNL     C5 7000   2.044   4.975   2.624
  915UNL     N6 7001   2.020   4.749   2.722
  915UNL     N7 7002   1.836   4.877   2.730
  915UNL     H8 7003   2.010   5.075   2.655
  915UNL     H9 7004   2.030   4.967   2.515
  915UNL    H10 7005   2.151   4.970   2.645
  916UNL     H0 7006   2.282   4.184   2.698
  916UNL     H1 7007   2.277   4.427   2.555
  916UNL     C2 7008   2.260   4.285   2.731
  916UNL     C3 7009   2.257   4.409   2.659
  916UNL     C4 7010   2.211   4.442   2.862
  916UNL     C5 7011   2.179   4.511   2.992
  916UNL     N6 7012   2.229   4.312   2.855
  916UNL     N7 7013   2.226   4.506   2.742
  916UNL     H8 7014   2.143   4.613   2.977
  916UNL     H9 7015   2.267   4.516   3.057
  916UNL    H10 7016   2.101   4.458   3.049
  917UNL     H0 7017   0.719   4.920   2.900
  917UNL     H1 7018   0.944   4.997   3.051
  917UNL     C2 7019   0.819   4.879   2.900
  917UNL     C3 7020   0.931   4.920   2.977
  917UNL     C4 7021   0.977   4.755   2.850
  917UNL     C5 7022   1.057   4.643   2.788
  917UNL     N6 7023   0.851   4.779   2.822
  917UNL     N7 7024   1.030   4.839   2.943
  917UNL     H8 7025   1.023   4.620   2.686
  917UNL     H9 7026   1.164   4.668   2.781
  917UNL    H10 7027   1.049   4.551   2.847
  918UNL     H0 7028   2.423   4.299   3.456
  918UNL     H1 7029   2.190   4.226   3.315
  918UNL     C2 7030   2.410   4.279   3.351
  918UNL     C3 7031   2.292   4.242   3.281
  918UNL     C4 7032   2.459   4.257   3.150
  918UNL     C5 7033   2.538   4.258   3.021
  918UNL     N6 7034   2.511   4.285   3.267
  918UNL     N7 7035   2.325   4.229   3.154
  918UNL     H8 7036   2.490   4.198   2.943
  918UNL     H9 7037   2.639   4.217   3.036
  918UNL    H10 7038   2.548   4.360   2.982
  919Zn      Zn 7039   1.224   4.345   3.917
  920Zn      Zn 7040   1.231   3.287   4.496
  921Zn      Zn 7041   0.739   3.638   4.511
  922Zn      Zn 7042   1.708   3.990   3.899
  923Zn      Zn 7043   1.720   3.477   4.209
  924Zn      Zn 7044   0.732   4.157   4.204
  925UNL     H0 7045   0.797   3.904   4.666
  925UNL     H1 7046   4.721   1.135   0.142
  925UNL     C2 7047   0.780   3.826   4.738
  925UNL     C3 7048   4.703   1.052   0.074
  925UNL     C4 7049   4.663   0.858   0.002
  925UNL     C5 7050   4.637   0.709   0.001
  925UNL     N6 7051   0.753   3.703   4.699
  925UNL     N7 7052   4.677   0.931   0.117
  925UNL     H8 7053   0.659   3.452   4.717
  925UNL     H9 7054   4.577   0.679   0.088
  925UNL    H10 7055   4.731   0.653   0.004
  926UNL     H0 7056   1.299   3.014   4.649
  926UNL     H1 7057   1.296   2.769   4.510
  926UNL     C2 7058   1.279   2.994   4.544
  926UNL     C3 7059   1.278   2.870   4.475
  926UNL     C4 7060   1.235   3.030   4.344
  926UNL     C5 7061   1.206   3.103   4.215
  926UNL     N6 7062   1.251   3.090   4.460
  926UNL     N7 7063   1.250   2.894   4.349
  926UNL     H8 7064   1.145   3.044   4.146
  926UNL     H9 7065   1.300   3.128   4.164
  926UNL    H10 7066   1.152   3.197   4.232
  927UNL     H0 7067   0.965   3.705   4.304
  927UNL     H1 7068   0.965   3.947   4.157
  927UNL     C2 7069   0.894   3.787   4.306
  927UNL     C3 7070   0.895   3.909   4.231
  927UNL     C4 7071   0.725   3.896   4.359
  927UNL     C5 7072   0.593   3.934   4.420
  927UNL     N6 7073   0.789   3.784   4.384
  927UNL     N7 7074   0.788   3.976   4.266
  927UNL     H8 7075   0.510   3.905   4.354
  927UNL     H9 7076   0.586   4.042   4.436
  927UNL    H10 7077   0.576   3.885   4.516
  928UNL     H0 7078   0.722   4.218   3.899
  928UNL     H1 7079   0.951   4.305   3.758
  928UNL     C2 7080   0.823   4.237   3.933
  928UNL     C3 7081   0.939   4.281   3.863
  928UNL     C4 7082   0.982   4.254   4.069
  928UNL     C5 7083   1.056   4.254   4.200
  928UNL     N6 7084   0.855   4.220   4.059
  928UNL     N7 7085   1.038   4.291   3.950
  928UNL     H8 7086   1.033   4.166   4.261
  928UNL     H9 7087   1.030   4.343   4.258
  928UNL    H10 7088   1.165   4.254   4.185
  929UNL     H0 7089   0.724   3.338   4.423
  929UNL     H1 7090   0.957   3.180   4.407
  929UNL     C2 7091   0.827   3.361   4.448
  929UNL     C3 7092   0.946   3.282   4.440
  929UNL     C4 7093   0.992   3.473   4.515
  929UNL     C5 7094   1.068   3.589   4.574
  929UNL     N6 7095   0.862   3.479   4.492
  929UNL     N7 7096   1.048   3.353   4.482
  929UNL     H8 7097   1.086   3.574   4.681
  929UNL     H9 7098   1.014   3.684   4.563
  929UNL    H10 7099   1.165   3.603   4.525
  930UNL     H0 7100   1.942   4.139   3.464
  930UNL     H1 7101   1.942   4.138   3.746
  930UNL     C2 7102   1.872   4.092   3.532
  930UNL     C3 7103   1.874   4.093   3.675
  930UNL     C4 7104   1.706   3.986   3.598
  930UNL     C5 7105   1.576   3.910   3.599
  930UNL     N6 7106   1.770   4.023   3.489
  930UNL     N7 7107   1.768   4.026   3.714
  930UNL     H8 7108   1.561   3.853   3.507
  930UNL     H9 7109   1.492   3.980   3.609
  930UNL    H10 7110   1.571   3.839   3.682
  931UNL     H0 7111   1.451   4.413   4.129
  931UNL     H1 7112   1.451   4.659   4.266
  931UNL     C2 7113   1.380   4.495   4.124
  931UNL     C3 7114   1.382   4.619   4.193
  931UNL     C4 7115   1.213   4.605   4.065
  931UNL     C5 7116   1.083   4.642   3.998
  931UNL     N6 7117   1.275   4.491   4.045
  931UNL     N7 7118   1.276   4.687   4.155
  931UNL     H8 7119   1.072   4.594   3.900
  931UNL     H9 7120   0.998   4.611   4.059
  931UNL    H10 7121   1.075   4.750   3.980
  932UNL     H0 7122   1.443   3.604   4.145
  932UNL     H1 7123   1.211   3.523   4.285
  932UNL     C2 7124   1.429   3.527   4.221
  932UNL     C3 7125   1.313   3.486   4.292
  932UNL     C4 7126   1.480   3.371   4.350
  932UNL     C5 7127   1.562   3.264   4.418
  932UNL     N6 7128   1.530   3.455   4.263
  932UNL     N7 7129   1.346   3.388   4.373
  932UNL     H8 7130   1.543   3.165   4.373
  932UNL     H9 7131   1.538   3.257   4.524
  932UNL    H10 7132   1.670   3.282   4.410
  933UNL     H0 7133   1.431   3.879   3.995
  933UNL     H1 7134   1.203   4.046   4.004
  933UNL     C2 7135   1.417   3.983   3.966
  933UNL     C3 7136   1.303   4.068   3.970
  933UNL     C4 7137   1.468   4.172   3.890
  933UNL     C5 7138   1.551   4.280   3.826
  933UNL     N6 7139   1.517   4.053   3.917
  933UNL     N7 7140   1.336   4.186   3.923
  933UNL     H8 7141   1.522   4.380   3.863
  933UNL     H9 7142   1.539   4.280   3.717
  933UNL    H10 7143   1.658   4.269   3.846
  934UNL     H0 7144   1.788   3.477   3.903
  934UNL     H1 7145   1.780   3.717   3.756
  934UNL     C2 7146   1.766   3.578   3.935
  934UNL     C3 7147   1.762   3.700   3.862
  934UNL     C4 7148   1.719   3.736   4.065
  934UNL     C5 7149   1.689   3.808   4.194
  934UNL     N6 7150   1.737   3.606   4.060
  934UNL     N7 7151   1.731   3.798   3.944
  934UNL     H8 7152   1.654   3.910   4.177
  934UNL     H9 7153   1.779   3.813   4.257
  934UNL    H10 7154   1.610   3.757   4.252
  935UNL     H0 7155   0.228   4.219   4.105
  935UNL     H1 7156   0.456   4.301   4.250
  935UNL     C2 7157   0.329   4.180   4.102
  935UNL     C3 7158   0.443   4.223   4.176
  935UNL     C4 7159   0.488   4.059   4.047
  935UNL     C5 7160   0.570   3.949   3.984
  935UNL     N6 7161   0.361   4.081   4.023
  935UNL     N7 7162   0.542   4.145   4.140
  935UNL     H8 7163   0.538   3.929   3.881
  935UNL     H9 7164   0.677   3.975   3.980
  935UNL    H10 7165   0.562   3.856   4.041
  936UNL     H0 7166   1.940   3.607   4.660
  936UNL     H1 7167   1.706   3.533   4.520
  936UNL     C2 7168   1.927   3.586   4.555
  936UNL     C3 7169   1.807   3.549   4.486
  936UNL     C4 7170   1.974   3.565   4.354
  936UNL     C5 7171   2.052   3.566   4.224
  936UNL     N6 7172   2.027   3.593   4.471
  936UNL     N7 7173   1.840   3.536   4.359
  936UNL     H8 7174   2.003   3.504   4.148
  936UNL     H9 7175   2.154   3.527   4.237
  936UNL    H10 7176   2.060   3.668   4.185
  937Zn      Zn 7177   4.160   2.259   0.308
  938Zn      Zn 7178   4.176   1.204   0.892
  939Zn      Zn 7179   3.682   1.550   0.909
  940Zn      Zn 7180   4.656   1.914   0.298
  941Zn      Zn 7181   4.665   1.393   0.602
  942Zn      Zn 7182   3.675   2.074   0.609
  943UNL     H0 7183   3.740   1.821   1.063
  943UNL     H1 7184   3.739   1.828   1.345
  943UNL     C2 7185   3.722   1.741   1.133
  943UNL     C3 7186   3.722   1.746   1.276
  943UNL     C4 7187   3.681   1.550   1.205
  943UNL     C5 7188   3.654   1.402   1.209
  943UNL     N6 7189   3.695   1.619   1.094
  943UNL     N7 7190   3.695   1.625   1.319
  943UNL     H8 7191   3.602   1.367   1.119
  943UNL     H9 7192   3.593   1.374   1.295
  943UNL    H10 7193   3.748   1.345   1.215
  944UNL     H0 7194   4.248   0.935   1.041
  944UNL     H1 7195   4.246   0.690   0.902
  944UNL     C2 7196   4.228   0.913   0.937
  944UNL     C3 7197   4.226   0.790   0.865
  944UNL     C4 7198   4.180   0.949   0.736
  944UNL     C5 7199   4.150   1.026   0.610
  944UNL     N6 7200   4.197   1.008   0.852
  944UNL     N7 7201   4.196   0.813   0.740
  944UNL     H8 7202   4.087   0.968   0.541
  944UNL     H9 7203   4.242   1.053   0.557
  944UNL    H10 7204   4.097   1.120   0.630
  945UNL     H0 7205   3.903   1.618   0.704
  945UNL     H1 7206   3.905   1.860   0.559
  945UNL     C2 7207   3.833   1.700   0.707
  945UNL     C3 7208   3.835   1.822   0.632
  945UNL     C4 7209   3.665   1.810   0.761
  945UNL     C5 7210   3.533   1.849   0.822
  945UNL     N6 7211   3.729   1.697   0.786
  945UNL     N7 7212   3.729   1.889   0.669
  945UNL     H8 7213   3.451   1.822   0.755
  945UNL     H9 7214   3.527   1.957   0.840
  945UNL    H10 7215   3.516   1.800   0.919
  946UNL     H0 7216   3.650   2.151   0.307
  946UNL     H1 7217   3.876   2.231   0.160
  946UNL     C2 7218   3.752   2.166   0.339
  946UNL     C3 7219   3.867   2.207   0.265
  946UNL     C4 7220   3.915   2.176   0.469
  946UNL     C5 7221   3.994   2.173   0.597
  946UNL     N6 7222   3.788   2.145   0.463
  946UNL     N7 7223   3.969   2.213   0.348
  946UNL     H8 7224   3.973   2.083   0.656
  946UNL     H9 7225   3.971   2.261   0.659
  946UNL    H10 7226   4.103   2.173   0.579
  947UNL     H0 7227   3.669   1.251   0.820
  947UNL     H1 7228   3.903   1.094   0.804
  947UNL     C2 7229   3.772   1.274   0.845
  947UNL     C3 7230   3.891   1.196   0.837
  947UNL     C4 7231   3.935   1.388   0.912
  947UNL     C5 7232   4.011   1.504   0.972
  947UNL     N6 7233   3.806   1.392   0.890
  947UNL     N7 7234   3.992   1.268   0.879
  947UNL     H8 7235   4.029   1.487   1.079
  947UNL     H9 7236   3.957   1.599   0.962
  947UNL    H10 7237   4.108   1.519   0.923
  948UNL     H0 7238   0.960   4.833   4.659
  948UNL     H1 7239   4.888   2.060   0.135
  948UNL     C2 7240   0.893   4.788   4.731
  948UNL     C3 7241   4.817   2.013   0.067
  948UNL     C4 7242   0.726   4.682   4.801
  948UNL     C5 7243   0.596   4.606   4.799
  948UNL     N6 7244   0.789   4.718   4.691
  948UNL     N7 7245   4.713   1.947   0.110
  948UNL     H8 7246   0.582   4.549   4.707
  948UNL     H9 7247   4.436   1.901   0.002
  948UNL    H10 7248   4.514   1.759   0.076
  949UNL     H0 7249   4.396   2.323   0.507
  949UNL     H1 7250   4.406   2.572   0.640
  949UNL     C2 7251   4.327   2.406   0.502
  949UNL     C3 7252   4.334   2.531   0.570
  949UNL     C4 7253   4.160   2.518   0.448
  949UNL     C5 7254   4.029   2.556   0.385
  949UNL     N6 7255   4.220   2.403   0.428
  949UNL     N7 7256   4.227   2.600   0.534
  949UNL     H8 7257   4.016   2.511   0.286
  949UNL     H9 7258   3.945   2.523   0.448
  949UNL    H10 7259   4.020   2.665   0.371
  950UNL     H0 7260   4.386   1.524   0.543
  950UNL     H1 7261   4.156   1.444   0.683
  950UNL     C2 7262   4.373   1.448   0.619
  950UNL     C3 7263   4.257   1.406   0.690
  950UNL     C4 7264   4.425   1.291   0.747
  950UNL     C5 7265   4.507   1.184   0.814
  950UNL     N6 7266   4.474   1.376   0.660
  950UNL     N7 7267   4.291   1.308   0.770
  950UNL     H8 7268   4.488   1.086   0.769
  950UNL     H9 7269   4.485   1.177   0.921
  950UNL    H10 7270   4.615   1.202   0.804
  951UNL     H0 7271   4.382   1.804   0.401
  951UNL     H1 7272   4.153   1.968   0.408
  951UNL     C2 7273   4.367   1.906   0.369
  951UNL     C3 7274   4.252   1.990   0.372
  951UNL     C4 7275   4.415   2.095   0.288
  951UNL     C5 7276   4.497   2.202   0.221
  951UNL     N6 7277   4.465   1.977   0.318
  951UNL     N7 7278   4.283   2.108   0.322
  951UNL     H8 7279   4.467   2.302   0.255
  951UNL     H9 7280   4.485   2.198   0.112
  951UNL    H10 7281   4.604   2.192   0.242
  952UNL     H0 7282   4.730   1.398   0.297
  952UNL     H1 7283   4.724   1.640   0.151
  952UNL     C2 7284   4.709   1.499   0.329
  952UNL     C3 7285   4.706   1.622   0.256
  952UNL     C4 7286   4.663   1.656   0.460
  952UNL     C5 7287   4.634   1.727   0.590
  952UNL     N6 7288   4.680   1.526   0.454
  952UNL     N7 7289   4.676   1.719   0.340
  952UNL     H8 7290   4.605   1.832   0.574
  952UNL     H9 7291   4.722   1.727   0.655
  952UNL    H10 7292   4.552   1.679   0.645
  953UNL     H0 7293   3.178   2.154   0.498
  953UNL     H1 7294   3.405   2.227   0.651
  953UNL     C2 7295   3.278   2.112   0.498
  953UNL     C3 7296   3.391   2.150   0.576
  953UNL     C4 7297   3.435   1.985   0.448
  953UNL     C5 7298   3.514   1.873   0.386
  953UNL     N6 7299   3.309   2.011   0.420
  953UNL     N7 7300   3.489   2.069   0.543
  953UNL     H8 7301   3.481   1.850   0.284
  953UNL     H9 7302   3.621   1.897   0.381
  953UNL    H10 7303   3.504   1.781   0.445
  954UNL     H0 7304   4.884   1.532   1.051
  954UNL     H1 7305   4.651   1.453   0.912
  954UNL     C2 7306   4.871   1.509   0.946
  954UNL     C3 7307   4.753   1.469   0.878
  954UNL     C4 7308   4.920   1.482   0.746
  954UNL     C5 7309   4.996   1.480   0.616
  954UNL     N6 7310   4.972   1.513   0.863
  954UNL     N7 7311   4.786   1.453   0.752
  954UNL     H8 7312   4.947   1.416   0.541
  954UNL     H9 7313   5.098   1.442   0.628
  954UNL    H10 7314   5.004   1.581   0.573
  955Zn      Zn 7315   3.674   1.564   1.508
  956Zn      Zn 7316   3.683   0.519   2.099
  957Zn      Zn 7317   3.193   0.866   2.113
  958Zn      Zn 7318   4.170   1.226   1.491
  959Zn      Zn 7319   4.174   0.705   1.799
  960Zn      Zn 7320   3.180   1.376   1.801
  961UNL     H0 7321   3.255   1.129   2.277
  961UNL     H1 7322   3.252   1.129   2.559
  961UNL     C2 7323   3.236   1.047   2.346
  961UNL     C3 7324   3.235   1.049   2.488
  961UNL     C4 7325   3.193   0.855   2.414
  961UNL     C5 7326   3.167   0.706   2.413
  961UNL     N6 7327   3.209   0.926   2.304
  961UNL     N7 7328   3.207   0.927   2.529
  961UNL     H8 7329   3.116   0.674   2.321
  961UNL     H9 7330   3.105   0.675   2.498
  961UNL    H10 7331   3.261   0.650   2.417
  962UNL     H0 7332   3.742   0.252   2.253
  962UNL     H1 7333   3.735   0.004   2.117
  962UNL     C2 7334   3.723   0.229   2.149
  962UNL     C3 7335   3.719   0.105   2.079
  962UNL     C4 7336   3.682   0.264   1.946
  962UNL     C5 7337   3.658   0.340   1.818
  962UNL     N6 7338   3.698   0.324   2.062
  962UNL     N7 7339   3.694   0.127   1.953
  962UNL     H8 7340   3.598   0.282   1.747
  962UNL     H9 7341   3.753   0.364   1.770
  962UNL    H10 7342   3.603   0.434   1.835
  963UNL     H0 7343   3.417   0.929   1.901
  963UNL     H1 7344   3.414   1.169   1.753
  963UNL     C2 7345   3.345   1.010   1.903
  963UNL     C3 7346   3.345   1.131   1.828
  963UNL     C4 7347   3.176   1.119   1.957
  963UNL     C5 7348   3.045   1.157   2.019
  963UNL     N6 7349   3.241   1.008   1.983
  963UNL     N7 7350   3.238   1.198   1.863
  963UNL     H8 7351   2.960   1.126   1.956
  963UNL     H9 7352   3.037   1.266   2.034
  963UNL    H10 7353   3.030   1.110   2.117
  964UNL     H0 7354   3.165   1.449   1.510
  964UNL     H1 7355   3.391   1.535   1.364
  964UNL     C2 7356   3.267   1.466   1.541
  964UNL     C3 7357   3.382   1.509   1.469
  964UNL     C4 7358   3.430   1.476   1.672
  964UNL     C5 7359   3.511   1.473   1.800
  964UNL     N6 7360   3.303   1.443   1.665
  964UNL     N7 7361   3.483   1.515   1.552
  964UNL     H8 7362   3.487   1.386   1.862
  964UNL     H9 7363   3.492   1.564   1.859
  964UNL    H10 7364   3.619   1.469   1.780
  965UNL     H0 7365   3.171   0.568   2.016
  965UNL     H1 7366   3.401   0.405   2.003
  965UNL     C2 7367   3.273   0.589   2.042
  965UNL     C3 7368   3.391   0.508   2.036
  965UNL     C4 7369   3.438   0.698   2.112
  965UNL     C5 7370   3.518   0.812   2.172
  965UNL     N6 7371   3.309   0.707   2.088
  965UNL     N7 7372   3.493   0.577   2.080
  965UNL     H8 7373   3.542   0.792   2.277
  965UNL     H9 7374   3.463   0.907   2.168
  965UNL    H10 7375   3.613   0.826   2.119
  966UNL     H0 7376   4.383   1.378   1.044
  966UNL     H1 7377   4.391   1.381   1.326
  966UNL     C2 7378   4.316   1.331   1.114
  966UNL     C3 7379   4.322   1.333   1.257
  966UNL     C4 7380   4.156   1.220   1.186
  966UNL     C5 7381   4.028   1.140   1.191
  966UNL     N6 7382   4.215   1.257   1.075
  966UNL     N7 7383   4.219   1.263   1.299
  966UNL     H8 7384   4.017   1.075   1.104
  966UNL     H9 7385   3.940   1.207   1.196
  966UNL    H10 7386   4.023   1.076   1.280
  967UNL     H0 7387   3.909   1.631   1.708
  967UNL     H1 7388   3.916   1.880   1.843
  967UNL     C2 7389   3.839   1.714   1.705
  967UNL     C3 7390   3.844   1.839   1.774
  967UNL     C4 7391   3.670   1.824   1.652
  967UNL     C5 7392   3.538   1.861   1.591
  967UNL     N6 7393   3.731   1.710   1.630
  967UNL     N7 7394   3.737   1.907   1.739
  967UNL     H8 7395   3.525   1.817   1.491
  967UNL     H9 7396   3.456   1.826   1.654
  967UNL    H10 7397   3.527   1.970   1.579
  968UNL     H0 7398   3.903   0.822   1.736
  968UNL     H1 7399   3.672   0.751   1.881
  968UNL     C2 7400   3.889   0.749   1.815
  968UNL     C3 7401   3.773   0.712   1.888
  968UNL     C4 7402   3.939   0.596   1.948
  968UNL     C5 7403   4.018   0.487   2.017
  968UNL     N6 7404   3.990   0.677   1.858
  968UNL     N7 7405   3.805   0.616   1.971
  968UNL     H8 7406   4.003   0.390   1.968
  968UNL     H9 7407   3.987   0.477   2.122
  968UNL    H10 7408   4.126   0.507   2.017
  969UNL     H0 7409   3.903   1.106   1.606
  969UNL     H1 7410   3.671   1.266   1.618
  969UNL     C2 7411   3.886   1.208   1.574
  969UNL     C3 7412   3.769   1.290   1.580
  969UNL     C4 7413   3.928   1.397   1.492
  969UNL     C5 7414   4.005   1.506   1.423
  969UNL     N6 7415   3.982   1.280   1.521
  969UNL     N7 7416   3.797   1.408   1.529
  969UNL     H8 7417   3.972   1.606   1.455
  969UNL     H9 7418   3.992   1.499   1.314
  969UNL    H10 7419   4.113   1.502   1.444
  970UNL     H0 7420   4.243   0.712   1.493
  970UNL     H1 7421   4.233   0.955   1.349
  970UNL     C2 7422   4.221   0.813   1.525
  970UNL     C3 7423   4.216   0.936   1.454
  970UNL     C4 7424   4.173   0.970   1.657
  970UNL     C5 7425   4.142   1.039   1.788
  970UNL     N6 7426   4.192   0.840   1.650
  970UNL     N7 7427   4.185   1.034   1.537
  970UNL     H8 7428   4.116   1.144   1.772
  970UNL     H9 7429   4.228   1.036   1.855
  970UNL    H10 7430   4.058   0.992   1.840
  971UNL     H0 7431   2.675   1.443   1.707
  971UNL     H1 7432   2.902   1.524   1.852
  971UNL     C2 7433   2.775   1.403   1.704
  971UNL     C3 7434   2.889   1.446   1.778
  971UNL     C4 7435   2.934   1.282   1.649
  971UNL     C5 7436   3.015   1.172   1.584
  971UNL     N6 7437   2.807   1.304   1.625
  971UNL     N7 7438   2.988   1.367   1.742
  971UNL     H8 7439   2.980   1.152   1.482
  971UNL     H9 7440   3.121   1.198   1.577
  971UNL    H10 7441   3.007   1.079   1.641
  972UNL     H0 7442   4.383   0.828   2.253
  972UNL     H1 7443   4.151   0.756   2.109
  972UNL     C2 7444   4.371   0.807   2.147
  972UNL     C3 7445   4.253   0.771   2.076
  972UNL     C4 7446   4.422   0.784   1.947
  972UNL     C5 7447   4.501   0.784   1.818
  972UNL     N6 7448   4.473   0.812   2.064
  972UNL     N7 7449   4.287   0.757   1.950
  972UNL     H8 7450   4.454   0.724   1.740
  972UNL     H9 7451   4.602   0.745   1.834
  972UNL    H10 7452   4.510   0.886   1.778
  973Zn      Zn 7453   3.186   0.877   2.716
  974Zn      Zn 7454   1.231   5.376   3.289
  975Zn      Zn 7455   2.700   0.168   3.309
  976Zn      Zn 7456   3.671   0.523   2.699
  977Zn      Zn 7457   3.689   0.006   3.004
  978Zn      Zn 7458   2.694   0.687   3.002
  979UNL     H0 7459   2.758   0.435   3.467
  979UNL     H1 7460   2.759   0.440   3.750
  979UNL     C2 7461   2.740   0.355   3.537
  979UNL     C3 7462   2.741   0.359   3.680
  979UNL     C4 7463   2.699   0.163   3.607
  979UNL     C5 7464   2.673   0.015   3.610
  979UNL     N6 7465   2.713   0.233   3.497
  979UNL     N7 7466   2.715   0.237   3.722
  979UNL     H8 7467   0.657   5.531   3.520
  979UNL     H9 7468   0.650   5.537   3.697
  979UNL    H10 7469   0.805   5.508   3.615
  980UNL     H0 7470   1.292   5.113   3.450
  980UNL     H1 7471   1.287   4.864   3.319
  980UNL     C2 7472   1.273   5.089   3.347
  980UNL     C3 7473   1.270   4.963   3.279
  980UNL     C4 7474   1.230   5.120   3.144
  980UNL     C5 7475   1.203   5.194   3.015
  980UNL     N6 7476   1.245   5.182   3.258
  980UNL     N7 7477   1.243   4.984   3.152
  980UNL     H8 7478   1.144   5.134   2.945
  980UNL     H9 7479   1.297   5.220   2.966
  980UNL    H10 7480   1.147   5.287   3.031
  981UNL     H0 7481   2.926   0.235   3.102
  981UNL     H1 7482   2.927   0.477   2.956
  981UNL     C2 7483   2.856   0.317   3.104
  981UNL     C3 7484   2.857   0.439   3.030
  981UNL     C4 7485   2.687   0.427   3.157
  981UNL     C5 7486   2.555   0.465   3.218
  981UNL     N6 7487   2.751   0.315   3.183
  981UNL     N7 7488   2.750   0.506   3.065
  981UNL     H8 7489   2.472   0.436   3.153
  981UNL     H9 7490   2.548   0.573   3.235
  981UNL    H10 7491   2.538   0.415   3.315
  982UNL     H0 7492   2.684   0.749   2.698
  982UNL     H1 7493   2.913   0.837   2.557
  982UNL     C2 7494   2.785   0.768   2.732
  982UNL     C3 7495   2.901   0.813   2.662
  982UNL     C4 7496   2.944   0.785   2.867
  982UNL     C5 7497   3.018   0.785   2.998
  982UNL     N6 7498   2.817   0.751   2.858
  982UNL     N7 7499   3.000   0.822   2.748
  982UNL     H8 7500   2.994   0.697   3.060
  982UNL     H9 7501   2.992   0.875   3.057
  982UNL    H10 7502   3.127   0.785   2.984
  983UNL     H0 7503   0.721   5.415   3.228
  983UNL     H1 7504   0.953   5.255   3.216
  983UNL     C2 7505   0.824   5.438   3.252
  983UNL     C3 7506   0.942   5.358   3.246
  983UNL     C4 7507   2.950   0.002   3.316
  983UNL     C5 7508   3.028   0.119   3.371
  983UNL     N6 7509   2.821   0.007   3.292
  983UNL     N7 7510   1.045   5.430   3.285
  983UNL     H8 7511   3.051   0.104   3.477
  983UNL     H9 7512   2.973   0.213   3.362
  983UNL    H10 7513   3.123   0.133   3.318
  984UNL     H0 7514   3.905   0.670   2.263
  984UNL     H1 7515   3.906   0.670   2.545
  984UNL     C2 7516   3.835   0.625   2.332
  984UNL     C3 7517   3.837   0.626   2.474
  984UNL     C4 7518   3.669   0.520   2.398
  984UNL     C5 7519   3.538   0.445   2.399
  984UNL     N6 7520   3.732   0.556   2.289
  984UNL     N7 7521   3.731   0.559   2.514
  984UNL     H8 7522   3.522   0.388   2.306
  984UNL     H9 7523   3.454   0.515   2.410
  984UNL    H10 7524   3.532   0.373   2.481
  985UNL     H0 7525   3.412   0.945   2.928
  985UNL     H1 7526   3.413   1.192   3.064
  985UNL     C2 7527   3.341   1.027   2.922
  985UNL     C3 7528   3.343   1.151   2.992
  985UNL     C4 7529   3.175   1.137   2.863
  985UNL     C5 7530   3.045   1.174   2.796
  985UNL     N6 7531   3.237   1.023   2.844
  985UNL     N7 7532   3.237   1.220   2.953
  985UNL     H8 7533   3.034   1.126   2.698
  985UNL     H9 7534   2.960   1.143   2.857
  985UNL    H10 7535   3.037   1.282   2.778
  986UNL     H0 7536   3.414   0.134   2.931
  986UNL     H1 7537   3.180   0.059   3.069
  986UNL     C2 7538   3.398   0.059   3.007
  986UNL     C3 7539   3.281   0.021   3.078
  986UNL     C4 7540   1.484   5.454   3.140
  986UNL     C5 7541   1.564   5.347   3.209
  986UNL     N6 7542   1.537   5.537   3.052
  986UNL     N7 7543   1.350   5.473   3.160
  986UNL     H8 7544   1.545   5.248   3.165
  986UNL     H9 7545   1.538   5.341   3.316
  986UNL    H10 7546   1.673   5.365   3.203
  987UNL     H0 7547   3.394   0.412   2.795
  987UNL     H1 7548   3.166   0.577   2.803
  987UNL     C2 7549   3.380   0.515   2.765
  987UNL     C3 7550   3.266   0.600   2.769
  987UNL     C4 7551   3.431   0.704   2.689
  987UNL     C5 7552   3.513   0.813   2.625
  987UNL     N6 7553   3.480   0.585   2.717
  987UNL     N7 7554   3.298   0.718   2.722
  987UNL     H8 7555   3.484   0.912   2.662
  987UNL     H9 7556   3.502   0.812   2.516
  987UNL    H10 7557   3.620   0.802   2.646
  988UNL     H0 7558   3.751   0.011   2.700
  988UNL     H1 7559   3.741   0.252   2.554
  988UNL     C2 7560   3.730   0.112   2.732
  988UNL     C3 7561   3.724   0.234   2.659
  988UNL     C4 7562   3.683   0.268   2.863
  988UNL     C5 7563   3.654   0.339   2.993
  988UNL     N6 7564   3.702   0.138   2.857
  988UNL     N7 7565   3.694   0.331   2.742
  988UNL     H8 7566   3.620   0.442   2.977
  988UNL     H9 7567   3.743   0.343   3.056
  988UNL    H10 7568   3.575   0.289   3.050
  989UNL     H0 7569   2.190   0.751   2.903
  989UNL     H1 7570   2.418   0.832   3.048
  989UNL     C2 7571   2.291   0.711   2.900
  989UNL     C3 7572   2.405   0.754   2.974
  989UNL     C4 7573   2.450   0.590   2.845
  989UNL     C5 7574   2.532   0.480   2.782
  989UNL     N6 7575   2.323   0.612   2.821
  989UNL     N7 7576   2.504   0.676   2.938
  989UNL     H8 7577   2.500   0.460   2.679
  989UNL     H9 7578   2.639   0.506   2.778
  989UNL    H10 7579   2.524   0.387   2.839
  990UNL     H0 7580   3.900   0.150   3.456
  990UNL     H1 7581   3.669   0.065   3.317
  990UNL     C2 7582   3.888   0.125   3.351
  990UNL     C3 7583   3.771   0.083   3.283
  990UNL     C4 7584   3.938   0.098   3.152
  990UNL     C5 7585   4.017   0.097   3.023
  990UNL     N6 7586   3.989   0.131   3.268
  990UNL     N7 7587   3.805   0.066   3.157
  990UNL     H8 7588   3.968   0.035   2.947
  990UNL     H9 7589   4.118   0.057   3.037
  990UNL    H10 7590   4.028   0.198   2.982
  991Zn      Zn 7591   2.694   0.175   3.910
  992Zn      Zn 7592   0.740   4.679   4.502
  993Zn      Zn 7593   0.253   5.030   4.516
  994Zn      Zn 7594   1.224   5.385   3.892
  995Zn      Zn 7595   1.231   4.870   4.206
  996Zn      Zn 7596   0.239   5.541   4.206
  997UNL     H0 7597   0.320   5.291   4.676
  997UNL     H1 7598   4.244   2.516   0.152
  997UNL     C2 7599   0.301   5.212   4.747
  997UNL     C3 7600   4.225   2.435   0.083
  997UNL     C4 7601   4.180   2.243   0.009
  997UNL     C5 7602   4.151   2.095   0.005
  997UNL     N6 7603   0.272   5.091   4.707
  997UNL     N7 7604   4.196   2.314   0.125
  997UNL     H8 7605   0.174   4.842   4.720
  997UNL     H9 7606   4.088   2.063   0.090
  997UNL    H10 7607   4.243   2.037   0.009
  998UNL     H0 7608   0.803   4.412   4.654
  998UNL     H1 7609   0.797   4.165   4.517
  998UNL     C2 7610   0.783   4.389   4.550
  998UNL     C3 7611   0.780   4.265   4.479
  998UNL     C4 7612   0.739   4.425   4.348
  998UNL     C5 7613   0.712   4.501   4.221
  998UNL     N6 7614   0.755   4.484   4.464
  998UNL     N7 7615   0.752   4.288   4.353
  998UNL     H8 7616   0.652   4.442   4.150
  998UNL     H9 7617   0.807   4.526   4.171
  998UNL    H10 7618   0.658   4.594   4.239
  999UNL     H0 7619   0.475   5.093   4.303
  999UNL     H1 7620   0.473   5.334   4.156
  999UNL     C2 7621   0.404   5.175   4.305
  999UNL     C3 7622   0.404   5.296   4.230
  999UNL     C4 7623   0.235   5.283   4.360
  999UNL     C5 7624   0.103   5.321   4.423
  999UNL     N6 7625   0.300   5.172   4.385
  999UNL     N7 7626   0.297   5.363   4.267
  999UNL     H8 7627   0.019   5.290   4.360
  999UNL     H9 7628   0.096   5.430   4.437
  999UNL    H10 7629   0.090   5.275   4.521
 1000UNL     H0 7630   2.185   0.065   3.914
 1000UNL     H1 7631   2.412   0.146   3.767
 1000UNL     C2 7632   2.287   0.081   3.945
 1000UNL     C3 7633   2.402   0.121   3.872
 1000UNL     C4 7634   2.451   0.090   4.076
 1000UNL     C5 7635   2.531   0.088   4.204
 1000UNL     N6 7636   2.323   0.059   4.070
 1000UNL     N7 7637   2.504   0.127   3.955
 1000UNL     H8 7638   2.508   0.000   4.266
 1000UNL     H9 7639   2.511   0.178   4.263
 1000UNL    H10 7640   2.639   0.085   4.184
 1001UNL     H0 7641   0.228   4.732   4.418
 1001UNL     H1 7642   0.456   4.567   4.407
 1001UNL     C2 7643   0.331   4.753   4.445
 1001UNL     C3 7644   0.447   4.670   4.439
 1001UNL     C4 7645   0.496   4.861   4.514
 1001UNL     C5 7646   0.577   4.973   4.574
 1001UNL     N6 7647   0.368   4.870   4.490
 1001UNL     N7 7648   0.550   4.739   4.483
 1001UNL     H8 7649   0.599   4.954   4.680
 1001UNL     H9 7650   0.524   5.069   4.568
 1001UNL    H10 7651   0.673   4.986   4.523
 1002UNL     H0 7652   1.441   5.533   3.446
 1002UNL     H1 7653   1.450   5.535   3.728
 1002UNL     C2 7654   1.374   5.487   3.517
 1002UNL     C3 7655   1.380   5.489   3.659
 1002UNL     C4 7656   1.211   5.379   3.587
 1002UNL     C5 7657   1.082   5.301   3.593
 1002UNL     N6 7658   1.271   5.416   3.476
 1002UNL     N7 7659   1.276   5.420   3.701
 1002UNL     H8 7660   1.068   5.238   3.504
 1002UNL     H9 7661   0.996   5.369   3.601
 1002UNL    H10 7662   1.078   5.235   3.680
 1003UNL     H0 7663   2.929   0.244   4.110
 1003UNL     H1 7664   2.936   0.492   4.245
 1003UNL     C2 7665   2.859   0.326   4.107
 1003UNL     C3 7666   2.864   0.451   4.176
 1003UNL     C4 7667   2.690   0.436   4.054
 1003UNL     C5 7668   2.558   0.473   3.993
 1003UNL     N6 7669   2.751   0.322   4.032
 1003UNL     N7 7670   2.757   0.518   4.141
 1003UNL     H8 7671   2.544   0.428   3.893
 1003UNL     H9 7672   2.475   0.438   4.056
 1003UNL    H10 7673   2.547   0.582   3.980
 1004UNL     H0 7674   0.961   4.987   4.144
 1004UNL     H1 7675   0.728   4.909   4.282
 1004UNL     C2 7676   0.946   4.912   4.221
 1004UNL     C3 7677   0.829   4.873   4.291
 1004UNL     C4 7678   0.996   4.758   4.353
 1004UNL     C5 7679   1.076   4.650   4.422
 1004UNL     N6 7680   1.048   4.842   4.266
 1004UNL     N7 7681   0.862   4.776   4.373
 1004UNL     H8 7682   1.062   4.553   4.373
 1004UNL     H9 7683   1.044   4.639   4.527
 1004UNL    H10 7684   1.183   4.671   4.424
 1005UNL     H0 7685   0.960   5.268   4.011
 1005UNL     H1 7686   0.729   5.429   4.024
 1005UNL     C2 7687   0.943   5.370   3.979
 1005UNL     C3 7688   0.827   5.452   3.985
 1005UNL     C4 7689   2.948   0.007   3.895
 1005UNL     C5 7690   3.024   0.116   3.824
 1005UNL     N6 7691   1.038   5.441   3.923
 1005UNL     N7 7692   2.816   0.019   3.932
 1005UNL     H8 7693   2.991   0.216   3.855
 1005UNL     H9 7694   3.010   0.109   3.715
 1005UNL    H10 7695   3.132   0.112   3.844
 1006UNL     H0 7696   1.302   4.877   3.901
 1006UNL     H1 7697   1.295   5.119   3.757
 1006UNL     C2 7698   1.280   4.978   3.933
 1006UNL     C3 7699   1.276   5.101   3.862
 1006UNL     C4 7700   1.231   5.134   4.065
 1006UNL     C5 7701   1.199   5.203   4.195
 1006UNL     N6 7702   1.250   5.005   4.058
 1006UNL     N7 7703   1.245   5.198   3.944
 1006UNL     H8 7704   1.163   5.306   4.179
 1006UNL     H9 7705   1.287   5.208   4.260
 1006UNL    H10 7706   1.121   5.151   4.251
 1007UNL     H0 7707   1.699   0.064   4.100
 1007UNL     H1 7708   1.925   0.140   4.252
 1007UNL     C2 7709   1.799   0.022   4.100
 1007UNL     C3 7710   1.912   0.062   4.177
 1007UNL     C4 7711   5.881   5.447   4.049
 1007UNL     C5 7712   0.075   5.336   3.987
 1007UNL     N6 7713   5.755   5.471   4.022
 1007UNL     N7 7714   0.048   5.532   4.143
 1007UNL     H8 7715   0.040   5.312   3.886
 1007UNL     H9 7716   0.181   5.361   3.979
 1007UNL    H10 7717   0.068   5.244   4.047
 1008UNL     H0 7718   1.443   4.991   4.659
 1008UNL     H1 7719   1.211   4.916   4.518
 1008UNL     C2 7720   1.431   4.971   4.554
 1008UNL     C3 7721   1.312   4.933   4.484
 1008UNL     C4 7722   1.480   4.950   4.353
 1008UNL     C5 7723   1.557   4.954   4.224
 1008UNL     N6 7724   1.531   4.979   4.470
 1008UNL     N7 7725   1.346   4.921   4.357
 1008UNL     H8 7726   1.511   4.893   4.145
 1008UNL     H9 7727   1.660   4.916   4.238
 1008UNL    H10 7728   1.564   5.056   4.185
 1009Zn      Zn 7729   3.669   3.649   0.304
 1010Zn      Zn 7730   3.682   2.602   0.892
 1011Zn      Zn 7731   3.194   2.949   0.910
 1012Zn      Zn 7732   4.162   3.303   0.293
 1013Zn      Zn 7733   4.177   2.782   0.594
 1014Zn      Zn 7734   3.180   3.458   0.600
 1015UNL     H0 7735   3.256   3.214   1.073
 1015UNL     H1 7736   3.257   3.214   1.355
 1015UNL     C2 7737   3.238   3.133   1.142
 1015UNL     C3 7738   3.239   3.135   1.285
 1015UNL     C4 7739   3.197   2.940   1.210
 1015UNL     C5 7740   3.170   2.792   1.210
 1015UNL     N6 7741   3.211   3.012   1.101
 1015UNL     N7 7742   3.212   3.012   1.325
 1015UNL     H8 7743   3.117   2.759   1.120
 1015UNL     H9 7744   3.108   2.763   1.296
 1015UNL    H10 7745   3.263   2.735   1.216
 1016UNL     H0 7746   3.743   2.337   1.051
 1016UNL     H1 7747   3.734   2.088   0.918
 1016UNL     C2 7748   3.724   2.313   0.947
 1016UNL     C3 7749   3.719   2.188   0.879
 1016UNL     C4 7750   3.681   2.346   0.744
 1016UNL     C5 7751   3.656   2.421   0.616
 1016UNL     N6 7752   3.698   2.407   0.859
 1016UNL     N7 7753   3.692   2.209   0.752
 1016UNL     H8 7754   3.597   2.363   0.545
 1016UNL     H9 7755   3.751   2.447   0.568
 1016UNL    H10 7756   3.601   2.514   0.633
 1017UNL     H0 7757   3.417   3.011   0.696
 1017UNL     H1 7758   3.415   3.252   0.550
 1017UNL     C2 7759   3.345   3.092   0.699
 1017UNL     C3 7760   3.346   3.214   0.624
 1017UNL     C4 7761   3.177   3.201   0.753
 1017UNL     C5 7762   3.045   3.239   0.816
 1017UNL     N6 7763   3.241   3.090   0.779
 1017UNL     N7 7764   3.238   3.281   0.660
 1017UNL     H8 7765   2.961   3.208   0.753
 1017UNL     H9 7766   3.038   3.347   0.831
 1017UNL    H10 7767   3.031   3.191   0.914
 1018UNL     H0 7768   3.163   3.529   0.308
 1018UNL     H1 7769   3.386   3.620   0.161
 1018UNL     C2 7770   3.264   3.548   0.339
 1018UNL     C3 7771   3.378   3.593   0.266
 1018UNL     C4 7772   3.427   3.561   0.469
 1018UNL     C5 7773   3.508   3.559   0.597
 1018UNL     N6 7774   3.301   3.526   0.463
 1018UNL     N7 7775   3.479   3.601   0.349
 1018UNL     H8 7776   3.485   3.471   0.659
 1018UNL     H9 7777   3.488   3.649   0.656
 1018UNL    H10 7778   3.616   3.556   0.577
 1019UNL     H0 7779   3.170   2.650   0.817
 1019UNL     H1 7780   3.399   2.487   0.803
 1019UNL     C2 7781   3.273   2.671   0.842
 1019UNL     C3 7782   3.390   2.590   0.836
 1019UNL     C4 7783   3.438   2.781   0.911
 1019UNL     C5 7784   3.518   2.894   0.970
 1019UNL     N6 7785   3.309   2.789   0.887
 1019UNL     N7 7786   3.493   2.659   0.879
 1019UNL     H8 7787   3.539   2.876   1.076
 1019UNL     H9 7788   3.465   2.990   0.963
 1019UNL    H10 7789   3.614   2.907   0.919
 1020UNL     H0 7790   2.431   0.672   4.659
 1020UNL     H1 7791   4.395   3.449   0.135
 1020UNL     C2 7792   2.363   0.627   4.731
 1020UNL     C3 7793   4.325   3.402   0.067
 1020UNL     C4 7794   2.197   0.520   4.800
 1020UNL     C5 7795   2.067   0.444   4.797
 1020UNL     N6 7796   2.260   0.557   4.690
 1020UNL     N7 7797   4.220   3.335   0.109
 1020UNL     H8 7798   2.056   0.383   4.706
 1020UNL     H9 7799   1.982   0.513   4.802
 1020UNL    H10 7800   4.021   3.149   0.075
 1021UNL     H0 7801   3.907   3.712   0.504
 1021UNL     H1 7802   3.916   3.958   0.642
 1021UNL     C2 7803   3.837   3.794   0.501
 1021UNL     C3 7804   3.843   3.918   0.571
 1021UNL     C4 7805   3.669   3.906   0.450
 1021UNL     C5 7806   3.537   3.945   0.388
 1021UNL     N6 7807   3.729   3.792   0.426
 1021UNL     N7 7808   3.736   3.987   0.538
 1021UNL     H8 7809   3.524   3.902   0.288
 1021UNL     H9 7810   3.455   3.910   0.451
 1021UNL    H10 7811   3.528   4.054   0.377
 1022UNL     H0 7812   3.905   2.911   0.537
 1022UNL     H1 7813   3.671   2.835   0.675
 1022UNL     C2 7814   3.889   2.836   0.613
 1022UNL     C3 7815   3.772   2.796   0.683
 1022UNL     C4 7816   3.938   2.679   0.742
 1022UNL     C5 7817   4.017   2.571   0.810
 1022UNL     N6 7818   3.990   2.763   0.656
 1022UNL     N7 7819   3.803   2.698   0.764
 1022UNL     H8 7820   3.994   2.472   0.767
 1022UNL     H9 7821   3.995   2.566   0.917
 1022UNL    H10 7822   4.126   2.585   0.801
 1023UNL     H0 7823   3.889   3.191   0.403
 1023UNL     H1 7824   3.661   3.356   0.413
 1023UNL     C2 7825   3.874   3.293   0.370
 1023UNL     C3 7826   3.760   3.378   0.375
 1023UNL     C4 7827   3.921   3.480   0.287
 1023UNL     C5 7828   4.000   3.588   0.217
 1023UNL     N6 7829   3.971   3.363   0.316
 1023UNL     N7 7830   3.789   3.495   0.323
 1023UNL     H8 7831   3.969   3.688   0.249
 1023UNL     H9 7832   3.988   3.581   0.108
 1023UNL    H10 7833   4.108   3.580   0.238
 1024UNL     H0 7834   4.251   2.795   0.290
 1024UNL     H1 7835   4.246   3.039   0.150
 1024UNL     C2 7836   4.229   2.896   0.324
 1024UNL     C3 7837   4.226   3.020   0.254
 1024UNL     C4 7838   4.179   3.050   0.457
 1024UNL     C5 7839   4.146   3.118   0.588
 1024UNL     N6 7840   4.197   2.920   0.448
 1024UNL     N7 7841   4.194   3.116   0.338
 1024UNL     H8 7842   4.110   3.220   0.573
 1024UNL     H9 7843   4.234   3.122   0.653
 1024UNL    H10 7844   4.068   3.064   0.643
 1025UNL     H0 7845   2.679   3.532   0.495
 1025UNL     H1 7846   2.904   3.608   0.646
 1025UNL     C2 7847   2.778   3.490   0.495
 1025UNL     C3 7848   2.891   3.530   0.572
 1025UNL     C4 7849   2.936   3.365   0.444
 1025UNL     C5 7850   3.015   3.253   0.382
 1025UNL     N6 7851   2.809   3.389   0.417
 1025UNL     N7 7852   2.989   3.449   0.538
 1025UNL     H8 7853   2.981   3.230   0.281
 1025UNL     H9 7854   3.122   3.278   0.375
 1025UNL    H10 7855   3.008   3.161   0.442
 1026UNL     H0 7856   4.382   2.912   1.050
 1026UNL     H1 7857   4.152   2.834   0.906
 1026UNL     C2 7858   4.371   2.890   0.944
 1026UNL     C3 7859   4.254   2.851   0.873
 1026UNL     C4 7860   4.422   2.867   0.745
 1026UNL     C5 7861   4.503   2.868   0.617
 1026UNL     N6 7862   4.473   2.897   0.862
 1026UNL     N7 7863   4.289   2.837   0.747
 1026UNL     H8 7864   4.456   2.808   0.538
 1026UNL     H9 7865   4.604   2.827   0.633
 1026UNL    H10 7866   4.513   2.970   0.578
 1027Zn      Zn 7867   3.183   2.951   1.510
 1028Zn      Zn 7868   3.194   1.897   2.092
 1029Zn      Zn 7869   2.700   2.245   2.109
 1030Zn      Zn 7870   3.678   2.606   1.497
 1031Zn      Zn 7871   3.683   2.087   1.805
 1032Zn      Zn 7872   2.694   2.768   1.808
 1033UNL     H0 7873   2.759   2.515   2.264
 1033UNL     H1 7874   2.760   2.521   2.546
 1033UNL     C2 7875   2.742   2.435   2.334
 1033UNL     C3 7876   2.742   2.440   2.476
 1033UNL     C4 7877   2.701   2.244   2.405
 1033UNL     C5 7878   2.674   2.095   2.409
 1033UNL     N6 7879   2.714   2.313   2.294
 1033UNL     N7 7880   2.716   2.318   2.519
 1033UNL     H8 7881   2.621   2.061   2.319
 1033UNL     H9 7882   2.614   2.068   2.496
 1033UNL    H10 7883   2.768   2.039   2.414
 1034UNL     H0 7884   3.267   1.629   2.242
 1034UNL     H1 7885   3.264   1.384   2.103
 1034UNL     C2 7886   3.247   1.607   2.138
 1034UNL     C3 7887   3.244   1.483   2.067
 1034UNL     C4 7888   3.198   1.642   1.937
 1034UNL     C5 7889   3.167   1.719   1.811
 1034UNL     N6 7890   3.216   1.701   2.053
 1034UNL     N7 7891   3.213   1.506   1.941
 1034UNL     H8 7892   3.103   1.661   1.743
 1034UNL     H9 7893   3.259   1.745   1.757
 1034UNL    H10 7894   3.114   1.814   1.831
 1035UNL     H0 7895   2.922   2.312   1.904
 1035UNL     H1 7896   2.924   2.554   1.759
 1035UNL     C2 7897   2.851   2.394   1.907
 1035UNL     C3 7898   2.854   2.516   1.833
 1035UNL     C4 7899   2.683   2.504   1.960
 1035UNL     C5 7900   2.551   2.543   2.022
 1035UNL     N6 7901   2.747   2.391   1.986
 1035UNL     N7 7902   2.747   2.583   1.869
 1035UNL     H8 7903   2.469   2.514   1.955
 1035UNL     H9 7904   2.545   2.651   2.039
 1035UNL    H10 7905   2.534   2.494   2.119
 1036UNL     H0 7906   2.671   2.846   1.508
 1036UNL     H1 7907   2.899   2.922   1.361
 1036UNL     C2 7908   2.773   2.861   1.540
 1036UNL     C3 7909   2.889   2.899   1.466
 1036UNL     C4 7910   2.936   2.870   1.670
 1036UNL     C5 7911   3.014   2.867   1.799
 1036UNL     N6 7912   2.808   2.840   1.664
 1036UNL     N7 7913   2.991   2.904   1.550
 1036UNL     H8 7914   2.993   2.777   1.859
 1036UNL     H9 7915   2.990   2.955   1.861
 1036UNL    H10 7916   3.123   2.867   1.782
 1037UNL     H0 7917   2.687   1.945   2.021
 1037UNL     H1 7918   2.920   1.788   2.004
 1037UNL     C2 7919   2.789   1.968   2.046
 1037UNL     C3 7920   2.908   1.890   2.037
 1037UNL     C4 7921   2.953   2.082   2.113
 1037UNL     C5 7922   3.029   2.198   2.172
 1037UNL     N6 7923   2.824   2.086   2.090
 1037UNL     N7 7924   3.010   1.962   2.079
 1037UNL     H8 7925   3.047   2.182   2.279
 1037UNL     H9 7926   2.975   2.293   2.162
 1037UNL    H10 7927   3.127   2.212   2.123
 1038UNL     H0 7928   3.900   2.752   1.052
 1038UNL     H1 7929   3.905   2.754   1.334
 1038UNL     C2 7930   3.831   2.707   1.122
 1038UNL     C3 7931   3.835   2.709   1.264
 1038UNL     C4 7932   3.666   2.602   1.191
 1038UNL     C5 7933   3.536   2.526   1.195
 1038UNL     N6 7934   3.728   2.638   1.081
 1038UNL     N7 7935   3.730   2.642   1.305
 1038UNL     H8 7936   3.519   2.469   1.103
 1038UNL     H9 7937   3.451   2.595   1.208
 1038UNL    H10 7938   3.532   2.455   1.278
 1039UNL     H0 7939   3.417   3.020   1.708
 1039UNL     H1 7940   3.424   3.269   1.842
 1039UNL     C2 7941   3.347   3.103   1.704
 1039UNL     C3 7942   3.352   3.228   1.773
 1039UNL     C4 7943   3.178   3.212   1.651
 1039UNL     C5 7944   3.046   3.249   1.589
 1039UNL     N6 7945   3.239   3.098   1.630
 1039UNL     N7 7946   3.245   3.295   1.737
 1039UNL     H8 7947   3.032   3.203   1.490
 1039UNL     H9 7948   2.963   3.216   1.653
 1039UNL    H10 7949   3.036   3.358   1.574
 1040UNL     H0 7950   3.405   2.219   1.745
 1040UNL     H1 7951   3.173   2.137   1.883
 1040UNL     C2 7952   3.391   2.142   1.820
 1040UNL     C3 7953   3.275   2.100   1.891
 1040UNL     C4 7954   3.443   1.985   1.949
 1040UNL     C5 7955   3.525   1.878   2.015
 1040UNL     N6 7956   3.493   2.070   1.862
 1040UNL     N7 7957   3.309   2.001   1.971
 1040UNL     H8 7958   3.507   1.780   1.970
 1040UNL     H9 7959   3.502   1.871   2.122
 1040UNL    H10 7960   3.633   1.897   2.007
 1041UNL     H0 7961   3.408   2.493   1.607
 1041UNL     H1 7962   3.177   2.656   1.619
 1041UNL     C2 7963   3.391   2.595   1.576
 1041UNL     C3 7964   3.276   2.678   1.581
 1041UNL     C4 7965   3.437   2.783   1.494
 1041UNL     C5 7966   3.516   2.891   1.425
 1041UNL     N6 7967   3.489   2.666   1.523
 1041UNL     N7 7968   3.305   2.796   1.530
 1041UNL     H8 7969   3.485   2.991   1.457
 1041UNL     H9 7970   3.504   2.884   1.316
 1041UNL    H10 7971   3.624   2.884   1.447
 1042UNL     H0 7972   3.746   2.090   1.499
 1042UNL     H1 7973   3.739   2.332   1.353
 1042UNL     C2 7974   3.725   2.192   1.531
 1042UNL     C3 7975   3.722   2.314   1.458
 1042UNL     C4 7976   3.680   2.349   1.662
 1042UNL     C5 7977   3.652   2.421   1.791
 1042UNL     N6 7978   3.697   2.219   1.656
 1042UNL     N7 7979   3.693   2.412   1.541
 1042UNL     H8 7980   3.621   2.525   1.775
 1042UNL     H9 7981   3.741   2.422   1.855
 1042UNL    H10 7982   3.571   2.373   1.848
 1043UNL     H0 7983   2.195   2.843   1.702
 1043UNL     H1 7984   2.422   2.919   1.852
 1043UNL     C2 7985   2.295   2.802   1.701
 1043UNL     C3 7986   2.409   2.842   1.777
 1043UNL     C4 7987   2.453   2.678   1.648
 1043UNL     C5 7988   2.533   2.567   1.585
 1043UNL     N6 7989   2.327   2.703   1.622
 1043UNL     N7 7990   2.507   2.762   1.742
 1043UNL     H8 7991   2.499   2.545   1.483
 1043UNL     H9 7992   2.640   2.592   1.580
 1043UNL    H10 7993   2.523   2.474   1.643
 1044UNL     H0 7994   3.900   2.237   2.252
 1044UNL     H1 7995   3.668   2.153   2.115
 1044UNL     C2 7996   3.888   2.211   2.148
 1044UNL     C3 7997   3.770   2.169   2.081
 1044UNL     C4 7998   3.937   2.180   1.949
 1044UNL     C5 7999   4.014   2.175   1.819
 1044UNL     N6 8000   3.989   2.213   2.065
 1044UNL     N7 8001   3.804   2.150   1.955
 1044UNL     H8 8002   3.964   2.113   1.744
 1044UNL     H9 8003   4.115   2.134   1.833
 1044UNL    H10 8004   4.025   2.276   1.776
 1045Zn      Zn 8005   2.694   2.257   2.708
 1046Zn      Zn 8006   2.702   1.211   3.299
 1047Zn      Zn 8007   2.215   1.561   3.314
 1048Zn      Zn 8008   3.187   1.918   2.690
 1049Zn      Zn 8009   3.193   1.402   3.004
 1050Zn      Zn 8010   2.201   2.076   3.008
 1051UNL     H0 8011   2.284   1.823   3.479
 1051UNL     H1 8012   2.281   1.823   3.760
 1051UNL     C2 8013   2.263   1.742   3.547
 1051UNL     C3 8014   2.262   1.743   3.690
 1051UNL     C4 8015   2.217   1.550   3.614
 1051UNL     C5 8016   2.187   1.402   3.614
 1051UNL     N6 8017   2.234   1.621   3.506
 1051UNL     N7 8018   2.232   1.622   3.730
 1051UNL     H8 8019   2.137   1.370   3.522
 1051UNL     H9 8020   2.122   1.374   3.698
 1051UNL    H10 8021   2.280   1.344   3.621
 1052UNL     H0 8022   2.765   0.943   3.452
 1052UNL     H1 8023   2.759   0.696   3.315
 1052UNL     C2 8024   2.745   0.920   3.348
 1052UNL     C3 8025   2.742   0.796   3.278
 1052UNL     C4 8026   2.701   0.956   3.146
 1052UNL     C5 8027   2.674   1.031   3.018
 1052UNL     N6 8028   2.717   1.015   3.262
 1052UNL     N7 8029   2.714   0.819   3.151
 1052UNL     H8 8030   2.614   0.973   2.948
 1052UNL     H9 8031   2.769   1.057   2.968
 1052UNL    H10 8032   2.620   1.125   3.036
 1053UNL     H0 8033   2.435   1.624   3.098
 1053UNL     H1 8034   2.433   1.866   2.954
 1053UNL     C2 8035   2.364   1.706   3.102
 1053UNL     C3 8036   2.364   1.828   3.028
 1053UNL     C4 8037   2.196   1.815   3.158
 1053UNL     C5 8038   2.065   1.853   3.222
 1053UNL     N6 8039   2.261   1.703   3.183
 1053UNL     N7 8040   2.258   1.895   3.066
 1053UNL     H8 8041   1.981   1.822   3.160
 1053UNL     H9 8042   2.057   1.962   3.236
 1053UNL    H10 8043   2.052   1.807   3.321
 1054UNL     H0 8044   2.186   2.139   2.708
 1054UNL     H1 8045   2.413   2.223   2.562
 1054UNL     C2 8046   2.288   2.157   2.740
 1054UNL     C3 8047   2.403   2.199   2.667
 1054UNL     C4 8048   2.450   2.171   2.872
 1054UNL     C5 8049   2.528   2.171   3.001
 1054UNL     N6 8050   2.323   2.138   2.865
 1054UNL     N7 8051   2.504   2.208   2.751
 1054UNL     H8 8052   2.508   2.081   3.061
 1054UNL     H9 8053   2.503   2.259   3.061
 1054UNL    H10 8054   2.636   2.173   2.983
 1055UNL     H0 8055   2.189   1.263   3.217
 1055UNL     H1 8056   2.418   1.098   3.205
 1055UNL     C2 8057   2.292   1.284   3.243
 1055UNL     C3 8058   2.409   1.201   3.238
 1055UNL     C4 8059   2.458   1.392   3.312
 1055UNL     C5 8060   2.539   1.505   3.371
 1055UNL     N6 8061   2.329   1.401   3.288
 1055UNL     N7 8062   2.512   1.270   3.281
 1055UNL     H8 8063   2.562   1.486   3.477
 1055UNL     H9 8064   2.485   1.601   3.365
 1055UNL    H10 8065   2.634   1.518   3.319
 1056UNL     H0 8066   3.400   2.073   2.244
 1056UNL     H1 8067   3.410   2.074   2.526
 1056UNL     C2 8068   3.334   2.024   2.315
 1056UNL     C3 8069   3.341   2.026   2.457
 1056UNL     C4 8070   3.174   1.913   2.386
 1056UNL     C5 8071   3.047   1.833   2.391
 1056UNL     N6 8072   3.233   1.951   2.275
 1056UNL     N7 8073   3.238   1.956   2.499
 1056UNL     H8 8074   3.035   1.769   2.303
 1056UNL     H9 8075   2.959   1.899   2.398
 1056UNL    H10 8076   3.043   1.767   2.479
 1057UNL     H0 8077   2.927   2.324   2.910
 1057UNL     H1 8078   2.937   2.574   3.042
 1057UNL     C2 8079   2.858   2.407   2.905
 1057UNL     C3 8080   2.864   2.533   2.973
 1057UNL     C4 8081   2.690   2.518   2.852
 1057UNL     C5 8082   2.558   2.555   2.789
 1057UNL     N6 8083   2.750   2.403   2.831
 1057UNL     N7 8084   2.758   2.601   2.938
 1057UNL     H8 8085   2.544   2.508   2.691
 1057UNL     H9 8086   2.475   2.522   2.853
 1057UNL    H10 8087   2.548   2.663   2.773
 1058UNL     H0 8088   2.922   1.519   2.941
 1058UNL     H1 8089   2.689   1.441   3.080
 1058UNL     C2 8090   2.908   1.444   3.018
 1058UNL     C3 8091   2.791   1.404   3.089
 1058UNL     C4 8092   2.958   1.290   3.151
 1058UNL     C5 8093   3.038   1.183   3.221
 1058UNL     N6 8094   3.009   1.374   3.064
 1058UNL     N7 8095   2.824   1.308   3.171
 1058UNL     H8 8096   3.024   1.086   3.172
 1058UNL     H9 8097   3.006   1.172   3.325
 1058UNL    H10 8098   3.146   1.204   3.222
 1059UNL     H0 8099   2.922   1.800   2.809
 1059UNL     H1 8100   2.691   1.961   2.821
 1059UNL     C2 8101   2.906   1.902   2.777
 1059UNL     C3 8102   2.789   1.984   2.783
 1059UNL     C4 8103   2.948   2.090   2.694
 1059UNL     C5 8104   3.025   2.200   2.624
 1059UNL     N6 8105   3.001   1.973   2.722
 1059UNL     N7 8106   2.817   2.102   2.730
 1059UNL     H8 8107   2.992   2.300   2.655
 1059UNL     H9 8108   3.012   2.193   2.516
 1059UNL    H10 8109   3.133   2.195   2.645
 1060UNL     H0 8110   3.264   1.409   2.698
 1060UNL     H1 8111   3.258   1.652   2.555
 1060UNL     C2 8112   3.242   1.510   2.731
 1060UNL     C3 8113   3.239   1.634   2.660
 1060UNL     C4 8114   3.192   1.667   2.862
 1060UNL     C5 8115   3.160   1.736   2.993
 1060UNL     N6 8116   3.211   1.537   2.855
 1060UNL     N7 8117   3.207   1.731   2.742
 1060UNL     H8 8118   3.124   1.838   2.977
 1060UNL     H9 8119   3.249   1.741   3.057
 1060UNL    H10 8120   3.082   1.682   3.049
 1061UNL     H0 8121   1.700   2.146   2.899
 1061UNL     H1 8122   1.925   2.223   3.051
 1061UNL     C2 8123   1.800   2.105   2.899
 1061UNL     C3 8124   1.912   2.145   2.977
 1061UNL     C4 8125   1.958   1.980   2.849
 1061UNL     C5 8126   2.038   1.868   2.788
 1061UNL     N6 8127   1.832   2.004   2.822
 1061UNL     N7 8128   2.011   2.065   2.943
 1061UNL     H8 8129   2.004   1.845   2.686
 1061UNL     H9 8130   2.145   1.893   2.781
 1061UNL    H10 8131   2.030   1.777   2.847
 1062UNL     H0 8132   3.404   1.524   3.457
 1062UNL     H1 8133   3.172   1.451   3.315
 1062UNL     C2 8134   3.392   1.504   3.351
 1062UNL     C3 8135   3.273   1.467   3.281
 1062UNL     C4 8136   3.441   1.482   3.150
 1062UNL     C5 8137   3.519   1.483   3.022
 1062UNL     N6 8138   3.493   1.510   3.267
 1062UNL     N7 8139   3.307   1.454   3.155
 1062UNL     H8 8140   3.472   1.424   2.943
 1062UNL     H9 8141   3.620   1.443   3.037
 1062UNL    H10 8142   3.529   1.585   2.983
 1063Zn      Zn 8143   2.198   1.567   3.913
 1064Zn      Zn 8144   2.215   0.512   4.503
 1065Zn      Zn 8145   1.721   0.862   4.510
 1066Zn      Zn 8146   2.688   1.216   3.899
 1067Zn      Zn 8147   2.703   0.699   4.208
 1068Zn      Zn 8148   1.708   1.382   4.210
 1069UNL     H0 8149   1.781   1.128   4.664
 1069UNL     H1 8150   3.737   3.911   0.139
 1069UNL     C2 8151   1.762   1.050   4.736
 1069UNL     C3 8152   3.720   3.827   0.072
 1069UNL     C4 8153   3.681   3.632   0.002
 1069UNL     C5 8154   3.655   3.484   0.000
 1069UNL     N6 8155   1.735   0.927   4.698
 1069UNL     N7 8156   3.693   3.706   0.116
 1069UNL     H8 8157   1.640   0.677   4.716
 1069UNL     H9 8158   3.593   3.454   0.086
 1069UNL    H10 8159   3.749   3.427   0.005
 1070UNL     H0 8160   2.286   0.242   4.648
 1070UNL     H1 8161   0.321   5.547   4.508
 1070UNL     C2 8162   2.265   0.220   4.544
 1070UNL     C3 8163   2.264   0.097   4.472
 1070UNL     C4 8164   2.218   0.258   4.343
 1070UNL     C5 8165   2.187   0.336   4.217
 1070UNL     N6 8166   2.235   0.316   4.460
 1070UNL     N7 8167   2.233   0.122   4.346
 1070UNL     H8 8168   2.125   0.278   4.149
 1070UNL     H9 8169   2.280   0.362   4.164
 1070UNL    H10 8170   2.135   0.429   4.238
 1071UNL     H0 8171   1.946   0.933   4.303
 1071UNL     H1 8172   1.944   1.176   4.159
 1071UNL     C2 8173   1.875   1.014   4.306
 1071UNL     C3 8174   1.875   1.136   4.232
 1071UNL     C4 8175   1.706   1.121   4.360
 1071UNL     C5 8176   1.573   1.157   4.423
 1071UNL     N6 8177   1.770   1.009   4.385
 1071UNL     N7 8178   1.767   1.202   4.269
 1071UNL     H8 8179   1.490   1.129   4.357
 1071UNL     H9 8180   1.566   1.266   4.440
 1071UNL    H10 8181   1.557   1.108   4.519
 1072UNL     H0 8182   1.692   1.444   3.910
 1072UNL     H1 8183   1.917   1.532   3.765
 1072UNL     C2 8184   1.793   1.464   3.942
 1072UNL     C3 8185   1.907   1.508   3.870
 1072UNL     C4 8186   1.954   1.480   4.074
 1072UNL     C5 8187   2.032   1.481   4.203
 1072UNL     N6 8188   1.828   1.446   4.068
 1072UNL     N7 8189   2.007   1.518   3.954
 1072UNL     H8 8190   2.011   1.393   4.265
 1072UNL     H9 8191   2.008   1.570   4.262
 1072UNL    H10 8192   2.141   1.482   4.186
 1073UNL     H0 8193   1.706   0.563   4.418
 1073UNL     H1 8194   1.938   0.403   4.404
 1073UNL     C2 8195   1.809   0.585   4.444
 1073UNL     C3 8196   1.927   0.506   4.438
 1073UNL     C4 8197   1.972   0.696   4.514
 1073UNL     C5 8198   2.049   0.811   4.575
 1073UNL     N6 8199   1.843   0.703   4.490
 1073UNL     N7 8200   2.029   0.576   4.482
 1073UNL     H8 8201   2.071   0.791   4.680
 1073UNL     H9 8202   1.994   0.906   4.570
 1073UNL    H10 8203   2.145   0.828   4.523
 1074UNL     H0 8204   2.923   1.363   3.464
 1074UNL     H1 8205   2.923   1.364   3.746
 1074UNL     C2 8206   2.853   1.317   3.532
 1074UNL     C3 8207   2.854   1.319   3.675
 1074UNL     C4 8208   2.687   1.212   3.598
 1074UNL     C5 8209   2.556   1.136   3.598
 1074UNL     N6 8210   2.750   1.248   3.489
 1074UNL     N7 8211   2.748   1.251   3.714
 1074UNL     H8 8212   2.541   1.079   3.506
 1074UNL     H9 8213   2.472   1.206   3.609
 1074UNL    H10 8214   2.551   1.065   3.681
 1075UNL     H0 8215   2.435   1.632   4.111
 1075UNL     H1 8216   2.444   1.879   4.246
 1075UNL     C2 8217   2.365   1.714   4.108
 1075UNL     C3 8218   2.371   1.839   4.177
 1075UNL     C4 8219   2.197   1.825   4.055
 1075UNL     C5 8220   2.065   1.863   3.993
 1075UNL     N6 8221   2.257   1.710   4.034
 1075UNL     N7 8222   2.264   1.907   4.142
 1075UNL     H8 8223   2.051   1.819   3.894
 1075UNL     H9 8224   1.982   1.830   4.057
 1075UNL    H10 8225   2.056   1.972   3.980
 1076UNL     H0 8226   2.423   0.827   4.146
 1076UNL     H1 8227   2.193   0.749   4.289
 1076UNL     C2 8228   2.410   0.752   4.222
 1076UNL     C3 8229   2.294   0.711   4.296
 1076UNL     C4 8230   2.462   0.597   4.353
 1076UNL     C5 8231   2.545   0.489   4.418
 1076UNL     N6 8232   2.512   0.680   4.264
 1076UNL     N7 8233   2.329   0.614   4.377
 1076UNL     H8 8234   2.525   0.391   4.373
 1076UNL     H9 8235   2.522   0.482   4.526
 1076UNL    H10 8236   2.653   0.508   4.409
 1077UNL     H0 8237   2.413   1.108   4.001
 1077UNL     H1 8238   2.188   1.277   4.014
 1077UNL     C2 8239   2.400   1.211   3.971
 1077UNL     C3 8240   2.287   1.298   3.977
 1077UNL     C4 8241   2.450   1.400   3.891
 1077UNL     C5 8242   2.532   1.507   3.824
 1077UNL     N6 8243   2.498   1.280   3.919
 1077UNL     N7 8244   2.318   1.415   3.927
 1077UNL     H8 8245   2.503   1.607   3.858
 1077UNL     H9 8246   2.520   1.503   3.715
 1077UNL    H10 8247   2.640   1.496   3.844
 1078UNL     H0 8248   2.771   0.703   3.903
 1078UNL     H1 8249   2.760   0.944   3.756
 1078UNL     C2 8250   2.749   0.804   3.934
 1078UNL     C3 8251   2.742   0.927   3.861
 1078UNL     C4 8252   2.699   0.961   4.065
 1078UNL     C5 8253   2.669   1.032   4.194
 1078UNL     N6 8254   2.718   0.831   4.059
 1078UNL     N7 8255   2.711   1.024   3.944
 1078UNL     H8 8256   2.635   1.135   4.178
 1078UNL     H9 8257   2.758   1.036   4.258
 1078UNL    H10 8258   2.590   0.982   4.251
 1079UNL     H0 8259   1.206   1.446   4.103
 1079UNL     H1 8260   1.430   1.524   4.255
 1079UNL     C2 8261   1.306   1.406   4.102
 1079UNL     C3 8262   1.418   1.447   4.180
 1079UNL     C4 8263   1.466   1.284   4.051
 1079UNL     C5 8264   1.549   1.174   3.988
 1079UNL     N6 8265   1.340   1.307   4.023
 1079UNL     N7 8266   1.518   1.368   4.146
 1079UNL     H8 8267   1.518   1.155   3.884
 1079UNL     H9 8268   1.655   1.199   3.986
 1079UNL    H10 8269   1.539   1.080   4.044
 1080UNL     H0 8270   2.921   0.834   4.658
 1080UNL     H1 8271   2.688   0.756   4.519
 1080UNL     C2 8272   2.908   0.812   4.553
 1080UNL     C3 8273   2.789   0.773   4.484
 1080UNL     C4 8274   2.957   0.788   4.353
 1080UNL     C5 8275   3.034   0.789   4.223
 1080UNL     N6 8276   3.009   0.818   4.470
 1080UNL     N7 8277   2.823   0.759   4.358
 1080UNL     H8 8278   2.985   0.727   4.147
 1080UNL     H9 8279   3.136   0.750   4.236
 1080UNL    H10 8280   3.043   0.890   4.183
 1081Zn      Zn 8281   3.185   5.039   0.313
 1082Zn      Zn 8282   3.193   3.980   0.891
 1083Zn      Zn 8283   2.701   4.331   0.907
 1084Zn      Zn 8284   3.669   4.684   0.296
 1085Zn      Zn 8285   3.683   4.168   0.605
 1086Zn      Zn 8286   2.694   4.851   0.600
 1087UNL     H0 8287   2.760   4.598   1.065
 1087UNL     H1 8288   2.759   4.603   1.348
 1087UNL     C2 8289   2.742   4.518   1.135
 1087UNL     C3 8290   2.742   4.522   1.278
 1087UNL     C4 8291   2.700   4.326   1.205
 1087UNL     C5 8292   2.674   4.178   1.207
 1087UNL     N6 8293   2.714   4.396   1.095
 1087UNL     N7 8294   2.715   4.400   1.319
 1087UNL     H8 8295   2.622   4.144   1.117
 1087UNL     H9 8296   2.612   4.150   1.293
 1087UNL    H10 8297   2.768   4.121   1.213
 1088UNL     H0 8298   3.266   3.712   1.040
 1088UNL     H1 8299   3.262   3.466   0.902
 1088UNL     C2 8300   3.245   3.689   0.937
 1088UNL     C3 8301   3.243   3.566   0.865
 1088UNL     C4 8302   3.197   3.725   0.735
 1088UNL     C5 8303   3.166   3.802   0.609
 1088UNL     N6 8304   3.214   3.784   0.851
 1088UNL     N7 8305   3.211   3.589   0.740
 1088UNL     H8 8306   3.103   3.744   0.541
 1088UNL     H9 8307   3.258   3.829   0.556
 1088UNL    H10 8308   3.112   3.896   0.630
 1089UNL     H0 8309   2.927   4.399   0.700
 1089UNL     H1 8310   2.926   4.641   0.553
 1089UNL     C2 8311   2.856   4.481   0.702
 1089UNL     C3 8312   2.857   4.602   0.627
 1089UNL     C4 8313   2.687   4.590   0.755
 1089UNL     C5 8314   2.555   4.627   0.816
 1089UNL     N6 8315   2.752   4.478   0.781
 1089UNL     N7 8316   2.750   4.669   0.662
 1089UNL     H8 8317   2.472   4.598   0.751
 1089UNL     H9 8318   2.547   4.735   0.832
 1089UNL    H10 8319   2.539   4.578   0.913
 1090UNL     H0 8320   2.683   4.912   0.295
 1090UNL     H1 8321   2.912   4.998   0.155
 1090UNL     C2 8322   2.784   4.931   0.330
 1090UNL     C3 8323   2.901   4.975   0.260
 1090UNL     C4 8324   2.943   4.947   0.465
 1090UNL     C5 8325   3.018   4.947   0.596
 1090UNL     N6 8326   2.817   4.914   0.456
 1090UNL     N7 8327   3.000   4.984   0.346
 1090UNL     H8 8328   2.995   4.859   0.657
 1090UNL     H9 8329   2.992   5.036   0.655
 1090UNL    H10 8330   3.127   4.947   0.581
 1091UNL     H0 8331   2.686   4.032   0.819
 1091UNL     H1 8332   2.918   3.872   0.804
 1091UNL     C2 8333   2.789   4.054   0.844
 1091UNL     C3 8334   2.907   3.974   0.837
 1091UNL     C4 8335   2.953   4.166   0.911
 1091UNL     C5 8336   3.030   4.282   0.970
 1091UNL     N6 8337   2.824   4.172   0.888
 1091UNL     N7 8338   3.010   4.045   0.879
 1091UNL     H8 8339   3.048   4.266   1.077
 1091UNL     H9 8340   2.976   4.377   0.959
 1091UNL    H10 8341   3.127   4.296   0.920
 1092UNL     H0 8342   1.940   2.058   4.662
 1092UNL     H1 8343   3.905   4.831   0.138
 1092UNL     C2 8344   1.872   2.013   4.733
 1092UNL     C3 8345   3.834   4.786   0.070
 1092UNL     C4 8346   1.706   1.905   4.801
 1092UNL     C5 8347   1.575   1.830   4.798
 1092UNL     N6 8348   1.769   1.943   4.692
 1092UNL     N7 8349   3.729   4.719   0.111
 1092UNL     H8 8350   1.563   1.772   4.706
 1092UNL     H9 8351   1.491   1.899   4.806
 1092UNL    H10 8352   3.530   4.533   0.075
 1093UNL     H0 8353   3.410   5.102   0.524
 1093UNL     H1 8354   3.417   5.352   0.655
 1093UNL     C2 8355   3.343   5.187   0.519
 1093UNL     C3 8356   3.344   5.313   0.585
 1093UNL     C4 8357   3.176   5.300   0.459
 1093UNL     C5 8358   3.046   5.334   0.390
 1093UNL     N6 8359   3.237   5.185   0.442
 1093UNL     N7 8360   3.240   5.384   0.546
 1093UNL     H8 8361   3.039   5.285   0.292
 1093UNL     H9 8362   2.960   5.301   0.450
 1093UNL    H10 8363   3.035   5.442   0.374
 1094UNL     H0 8364   3.405   4.299   0.542
 1094UNL     H1 8365   3.173   4.219   0.681
 1094UNL     C2 8366   3.391   4.223   0.618
 1094UNL     C3 8367   3.274   4.181   0.689
 1094UNL     C4 8368   3.442   4.067   0.748
 1094UNL     C5 8369   3.524   3.960   0.815
 1094UNL     N6 8370   3.492   4.151   0.660
 1094UNL     N7 8371   3.308   4.083   0.770
 1094UNL     H8 8372   3.504   3.861   0.771
 1094UNL     H9 8373   3.501   3.954   0.922
 1094UNL    H10 8374   3.632   3.978   0.806
 1095UNL     H0 8375   3.392   4.573   0.392
 1095UNL     H1 8376   3.165   4.740   0.399
 1095UNL     C2 8377   3.379   4.677   0.362
 1095UNL     C3 8378   3.265   4.762   0.365
 1095UNL     C4 8379   3.430   4.866   0.285
 1095UNL     C5 8380   3.513   4.974   0.221
 1095UNL     N6 8381   3.478   4.747   0.314
 1095UNL     N7 8382   3.297   4.880   0.318
 1095UNL     H8 8383   3.483   5.073   0.258
 1095UNL     H9 8384   3.501   4.973   0.112
 1095UNL    H10 8385   3.620   4.962   0.242
 1096UNL     H0 8386   3.752   4.171   0.300
 1096UNL     H1 8387   3.741   4.412   0.152
 1096UNL     C2 8388   3.729   4.273   0.331
 1096UNL     C3 8389   3.723   4.395   0.258
 1096UNL     C4 8390   3.681   4.430   0.462
 1096UNL     C5 8391   3.651   4.501   0.591
 1096UNL     N6 8392   3.700   4.300   0.456
 1096UNL     N7 8393   3.693   4.492   0.340
 1096UNL     H8 8394   3.617   4.604   0.575
 1096UNL     H9 8395   3.741   4.505   0.654
 1096UNL    H10 8396   3.572   4.451   0.648
 1097UNL     H0 8397   2.190   4.914   0.500
 1097UNL     H1 8398   2.417   4.994   0.647
 1097UNL     C2 8399   2.290   4.874   0.497
 1097UNL     C3 8400   2.404   4.916   0.572
 1097UNL     C4 8401   2.450   4.753   0.443
 1097UNL     C5 8402   2.532   4.644   0.379
 1097UNL     N6 8403   2.323   4.776   0.418
 1097UNL     N7 8404   2.503   4.839   0.536
 1097UNL     H8 8405   2.500   4.624   0.276
 1097UNL     H9 8406   2.639   4.670   0.375
 1097UNL    H10 8407   2.524   4.550   0.436
 1098UNL     H0 8408   3.899   4.311   1.054
 1098UNL     H1 8409   3.667   4.228   0.916
 1098UNL     C2 8410   3.887   4.287   0.950
 1098UNL     C3 8411   3.769   4.245   0.882
 1098UNL     C4 8412   3.935   4.259   0.750
 1098UNL     C5 8413   4.013   4.257   0.621
 1098UNL     N6 8414   3.988   4.291   0.866
 1098UNL     N7 8415   3.802   4.228   0.756
 1098UNL     H8 8416   3.964   4.195   0.545
 1098UNL     H9 8417   4.115   4.218   0.635
 1098UNL    H10 8418   4.023   4.358   0.579
 1099Zn      Zn 8419   2.693   4.338   1.508
 1100Zn      Zn 8420   2.701   3.294   2.099
 1101Zn      Zn 8421   2.212   3.641   2.113
 1102Zn      Zn 8422   3.186   3.998   1.490
 1103Zn      Zn 8423   3.194   3.477   1.798
 1104Zn      Zn 8424   2.199   4.151   1.802
 1105UNL     H0 8425   2.274   3.904   2.277
 1105UNL     H1 8426   2.272   3.904   2.559
 1105UNL     C2 8427   2.255   3.822   2.346
 1105UNL     C3 8428   2.255   3.824   2.488
 1105UNL     C4 8429   2.212   3.630   2.414
 1105UNL     C5 8430   2.186   3.481   2.413
 1105UNL     N6 8431   2.228   3.701   2.305
 1105UNL     N7 8432   2.227   3.702   2.529
 1105UNL     H8 8433   2.134   3.449   2.322
 1105UNL     H9 8434   2.124   3.451   2.498
 1105UNL    H10 8435   2.280   3.425   2.417
 1106UNL     H0 8436   2.763   3.028   2.252
 1106UNL     H1 8437   2.752   2.780   2.118
 1106UNL     C2 8438   2.743   3.004   2.148
 1106UNL     C3 8439   2.737   2.880   2.079
 1106UNL     C4 8440   2.700   3.039   1.946
 1106UNL     C5 8441   2.674   3.115   1.818
 1106UNL     N6 8442   2.717   3.099   2.061
 1106UNL     N7 8443   2.710   2.902   1.953
 1106UNL     H8 8444   2.614   3.058   1.747
 1106UNL     H9 8445   2.769   3.141   1.770
 1106UNL    H10 8446   2.620   3.209   1.836
 1107UNL     H0 8447   2.435   3.704   1.901
 1107UNL     H1 8448   2.433   3.944   1.753
 1107UNL     C2 8449   2.364   3.785   1.903
 1107UNL     C3 8450   2.364   3.906   1.828
 1107UNL     C4 8451   2.195   3.894   1.957
 1107UNL     C5 8452   2.063   3.932   2.019
 1107UNL     N6 8453   2.260   3.783   1.983
 1107UNL     N7 8454   2.257   3.973   1.864
 1107UNL     H8 8455   1.979   3.901   1.956
 1107UNL     H9 8456   2.056   4.041   2.034
 1107UNL    H10 8457   2.049   3.885   2.118
 1108UNL     H0 8458   2.185   4.224   1.510
 1108UNL     H1 8459   2.411   4.309   1.364
 1108UNL     C2 8460   2.287   4.240   1.542
 1108UNL     C3 8461   2.402   4.283   1.469
 1108UNL     C4 8462   2.450   4.250   1.673
 1108UNL     C5 8463   2.530   4.248   1.800
 1108UNL     N6 8464   2.322   4.218   1.666
 1108UNL     N7 8465   2.503   4.289   1.552
 1108UNL     H8 8466   2.506   4.161   1.863
 1108UNL     H9 8467   2.511   4.339   1.859
 1108UNL    H10 8468   2.638   4.244   1.781
 1109UNL     H0 8469   2.189   3.343   2.016
 1109UNL     H1 8470   2.419   3.180   2.004
 1109UNL     C2 8471   2.291   3.364   2.043
 1109UNL     C3 8472   2.408   3.282   2.037
 1109UNL     C4 8473   2.456   3.473   2.113
 1109UNL     C5 8474   2.536   3.586   2.173
 1109UNL     N6 8475   2.327   3.482   2.088
 1109UNL     N7 8476   2.511   3.352   2.081
 1109UNL     H8 8477   2.560   3.567   2.278
 1109UNL     H9 8478   2.481   3.682   2.168
 1109UNL    H10 8479   2.631   3.601   2.120
 1110UNL     H0 8480   3.399   4.155   1.044
 1110UNL     H1 8481   3.409   4.154   1.325
 1110UNL     C2 8482   3.333   4.106   1.114
 1110UNL     C3 8483   3.340   4.107   1.256
 1110UNL     C4 8484   3.173   3.995   1.185
 1110UNL     C5 8485   3.046   3.914   1.190
 1110UNL     N6 8486   3.232   4.033   1.074
 1110UNL     N7 8487   3.237   4.036   1.299
 1110UNL     H8 8488   3.034   3.851   1.101
 1110UNL     H9 8489   2.958   3.980   1.197
 1110UNL    H10 8490   3.042   3.848   1.278
 1111UNL     H0 8491   2.927   4.403   1.707
 1111UNL     H1 8492   2.936   4.651   1.842
 1111UNL     C2 8493   2.859   4.487   1.705
 1111UNL     C3 8494   2.862   4.612   1.773
 1111UNL     C4 8495   2.689   4.598   1.653
 1111UNL     C5 8496   2.556   4.632   1.590
 1111UNL     N6 8497   2.750   4.484   1.631
 1111UNL     N7 8498   2.756   4.682   1.739
 1111UNL     H8 8499   2.545   4.588   1.490
 1111UNL     H9 8500   2.474   4.595   1.652
 1111UNL    H10 8501   2.543   4.740   1.578
 1112UNL     H0 8502   2.921   3.604   1.741
 1112UNL     H1 8503   2.689   3.528   1.883
 1112UNL     C2 8504   2.906   3.529   1.818
 1112UNL     C3 8505   2.790   3.490   1.890
 1112UNL     C4 8506   2.956   3.373   1.948
 1112UNL     C5 8507   3.036   3.264   2.015
 1112UNL     N6 8508   3.007   3.457   1.860
 1112UNL     N7 8509   2.822   3.392   1.971
 1112UNL     H8 8510   3.013   3.166   1.972
 1112UNL     H9 8511   3.014   3.260   2.122
 1112UNL    H10 8512   3.145   3.279   2.005
 1113UNL     H0 8513   2.922   3.881   1.609
 1113UNL     H1 8514   2.690   4.041   1.621
 1113UNL     C2 8515   2.905   3.983   1.576
 1113UNL     C3 8516   2.788   4.065   1.582
 1113UNL     C4 8517   2.947   4.170   1.493
 1113UNL     C5 8518   3.024   4.279   1.422
 1113UNL     N6 8519   3.000   4.053   1.521
 1113UNL     N7 8520   2.816   4.182   1.529
 1113UNL     H8 8521   2.990   4.379   1.453
 1113UNL     H9 8522   3.011   4.271   1.314
 1113UNL    H10 8523   3.132   4.275   1.444
 1114UNL     H0 8524   3.263   3.489   1.494
 1114UNL     H1 8525   3.257   3.733   1.352
 1114UNL     C2 8526   3.242   3.590   1.527
 1114UNL     C3 8527   3.238   3.714   1.456
 1114UNL     C4 8528   3.193   3.745   1.660
 1114UNL     C5 8529   3.162   3.813   1.791
 1114UNL     N6 8530   3.211   3.615   1.652
 1114UNL     N7 8531   3.207   3.810   1.540
 1114UNL     H8 8532   3.125   3.915   1.776
 1114UNL     H9 8533   3.251   3.818   1.855
 1114UNL    H10 8534   3.085   3.759   1.848
 1115UNL     H0 8535   1.694   4.217   1.708
 1115UNL     H1 8536   1.921   4.298   1.853
 1115UNL     C2 8537   1.794   4.178   1.704
 1115UNL     C3 8538   1.908   4.220   1.779
 1115UNL     C4 8539   1.954   4.057   1.649
 1115UNL     C5 8540   2.034   3.948   1.584
 1115UNL     N6 8541   1.827   4.079   1.625
 1115UNL     N7 8542   2.007   4.142   1.742
 1115UNL     H8 8543   1.999   3.927   1.482
 1115UNL     H9 8544   2.141   3.974   1.577
 1115UNL    H10 8545   2.028   3.854   1.641
 1116UNL     H0 8546   3.402   3.607   2.252
 1116UNL     H1 8547   3.171   3.529   2.110
 1116UNL     C2 8548   3.390   3.586   2.147
 1116UNL     C3 8549   3.273   3.546   2.076
 1116UNL     C4 8550   3.441   3.563   1.947
 1116UNL     C5 8551   3.520   3.564   1.819
 1116UNL     N6 8552   3.492   3.592   2.064
 1116UNL     N7 8553   3.307   3.532   1.950
 1116UNL     H8 8554   3.472   3.505   1.739
 1116UNL     H9 8555   3.621   3.523   1.834
 1116UNL    H10 8556   3.531   3.666   1.780
 1117Zn      Zn 8557   2.205   3.652   2.716
 1118Zn      Zn 8558   2.212   2.601   3.291
 1119Zn      Zn 8559   1.718   2.942   3.308
 1120Zn      Zn 8560   2.690   3.298   2.699
 1121Zn      Zn 8561   2.707   2.781   3.004
 1122Zn      Zn 8562   1.714   3.463   3.003
 1123UNL     H0 8563   1.773   3.210   3.466
 1123UNL     H1 8564   1.775   3.215   3.748
 1123UNL     C2 8565   1.756   3.130   3.536
 1123UNL     C3 8566   1.758   3.134   3.679
 1123UNL     C4 8567   1.718   2.938   3.606
 1123UNL     C5 8568   1.693   2.789   3.609
 1123UNL     N6 8569   1.730   3.008   3.496
 1123UNL     N7 8570   1.732   3.012   3.721
 1123UNL     H8 8571   1.638   2.755   3.520
 1123UNL     H9 8572   1.634   2.760   3.697
 1123UNL    H10 8573   1.788   2.734   3.611
 1124UNL     H0 8574   2.273   2.338   3.451
 1124UNL     H1 8575   2.268   2.089   3.318
 1124UNL     C2 8576   2.254   2.314   3.347
 1124UNL     C3 8577   2.251   2.189   3.279
 1124UNL     C4 8578   2.210   2.346   3.144
 1124UNL     C5 8579   2.184   2.420   3.016
 1124UNL     N6 8580   2.226   2.407   3.259
 1124UNL     N7 8581   2.223   2.210   3.152
 1124UNL     H8 8582   2.125   2.360   2.945
 1124UNL     H9 8583   2.278   2.446   2.966
 1124UNL    H10 8584   2.127   2.513   3.032
 1125UNL     H0 8585   1.945   3.010   3.102
 1125UNL     H1 8586   1.946   3.253   2.957
 1125UNL     C2 8587   1.875   3.092   3.104
 1125UNL     C3 8588   1.877   3.214   3.030
 1125UNL     C4 8589   1.706   3.201   3.157
 1125UNL     C5 8590   1.573   3.239   3.218
 1125UNL     N6 8591   1.770   3.089   3.182
 1125UNL     N7 8592   1.769   3.281   3.065
 1125UNL     H8 8593   1.490   3.211   3.152
 1125UNL     H9 8594   1.567   3.347   3.235
 1125UNL    H10 8595   1.556   3.189   3.314
 1126UNL     H0 8596   1.703   3.524   2.698
 1126UNL     H1 8597   1.932   3.612   2.558
 1126UNL     C2 8598   1.804   3.543   2.732
 1126UNL     C3 8599   1.920   3.587   2.663
 1126UNL     C4 8600   1.963   3.559   2.868
 1126UNL     C5 8601   2.037   3.560   2.999
 1126UNL     N6 8602   1.836   3.526   2.858
 1126UNL     N7 8603   2.019   3.597   2.749
 1126UNL     H8 8604   2.014   3.472   3.060
 1126UNL     H9 8605   2.012   3.649   3.057
 1126UNL    H10 8606   2.146   3.560   2.984
 1127UNL     H0 8607   1.702   2.639   3.226
 1127UNL     H1 8608   1.934   2.480   3.217
 1127UNL     C2 8609   1.805   2.662   3.251
 1127UNL     C3 8610   1.923   2.583   3.247
 1127UNL     C4 8611   1.969   2.776   3.316
 1127UNL     C5 8612   2.046   2.894   3.371
 1127UNL     N6 8613   1.840   2.782   3.292
 1127UNL     N7 8614   2.026   2.655   3.287
 1127UNL     H8 8615   2.069   2.878   3.478
 1127UNL     H9 8616   1.991   2.988   3.363
 1127UNL    H10 8617   2.141   2.908   3.318
 1128UNL     H0 8618   2.924   3.445   2.263
 1128UNL     H1 8619   2.925   3.445   2.545
 1128UNL     C2 8620   2.854   3.400   2.331
 1128UNL     C3 8621   2.856   3.400   2.474
 1128UNL     C4 8622   2.688   3.295   2.398
 1128UNL     C5 8623   2.557   3.220   2.399
 1128UNL     N6 8624   2.751   3.331   2.289
 1128UNL     N7 8625   2.750   3.334   2.514
 1128UNL     H8 8626   2.541   3.162   2.307
 1128UNL     H9 8627   2.473   3.290   2.409
 1128UNL    H10 8628   2.551   3.148   2.482
 1129UNL     H0 8629   2.431   3.717   2.926
 1129UNL     H1 8630   2.432   3.964   3.062
 1129UNL     C2 8631   2.361   3.800   2.922
 1129UNL     C3 8632   2.361   3.926   2.990
 1129UNL     C4 8633   2.193   3.912   2.863
 1129UNL     C5 8634   2.063   3.945   2.795
 1129UNL     N6 8635   2.256   3.798   2.844
 1129UNL     N7 8636   2.256   3.995   2.953
 1129UNL     H8 8637   2.056   3.897   2.696
 1129UNL     H9 8638   1.977   3.912   2.854
 1129UNL    H10 8639   2.051   4.053   2.779
 1130UNL     H0 8640   2.432   2.908   2.931
 1130UNL     H1 8641   2.198   2.834   3.070
 1130UNL     C2 8642   2.417   2.834   3.008
 1130UNL     C3 8643   2.299   2.795   3.079
 1130UNL     C4 8644   2.465   2.679   3.140
 1130UNL     C5 8645   2.545   2.572   3.210
 1130UNL     N6 8646   2.517   2.762   3.052
 1130UNL     N7 8647   2.331   2.698   3.161
 1130UNL     H8 8648   2.526   2.474   3.166
 1130UNL     H9 8649   2.520   2.567   3.317
 1130UNL    H10 8650   2.653   2.590   3.204
 1131UNL     H0 8651   2.413   3.187   2.794
 1131UNL     H1 8652   2.185   3.353   2.803
 1131UNL     C2 8653   2.399   3.290   2.765
 1131UNL     C3 8654   2.285   3.375   2.769
 1131UNL     C4 8655   2.450   3.479   2.689
 1131UNL     C5 8656   2.533   3.588   2.625
 1131UNL     N6 8657   2.499   3.360   2.717
 1131UNL     N7 8658   2.317   3.493   2.722
 1131UNL     H8 8659   2.503   3.687   2.662
 1131UNL     H9 8660   2.521   3.587   2.516
 1131UNL    H10 8661   2.640   3.576   2.646
 1132UNL     H0 8662   2.770   2.785   2.699
 1132UNL     H1 8663   2.760   3.027   2.554
 1132UNL     C2 8664   2.748   2.886   2.732
 1132UNL     C3 8665   2.743   3.009   2.659
 1132UNL     C4 8666   2.701   3.043   2.863
 1132UNL     C5 8667   2.672   3.114   2.993
 1132UNL     N6 8668   2.720   2.913   2.857
 1132UNL     N7 8669   2.713   3.106   2.742
 1132UNL     H8 8670   2.639   3.217   2.977
 1132UNL     H9 8671   2.762   3.117   3.056
 1132UNL    H10 8672   2.593   3.064   3.050
 1133UNL     H0 8673   1.209   3.526   2.904
 1133UNL     H1 8674   1.437   3.606   3.050
 1133UNL     C2 8675   1.310   3.486   2.901
 1133UNL     C3 8676   1.424   3.529   2.976
 1133UNL     C4 8677   1.469   3.365   2.846
 1133UNL     C5 8678   1.551   3.256   2.782
 1133UNL     N6 8679   1.342   3.388   2.821
 1133UNL     N7 8680   1.523   3.451   2.939
 1133UNL     H8 8681   1.519   3.236   2.680
 1133UNL     H9 8682   1.658   3.281   2.779
 1133UNL    H10 8683   1.543   3.162   2.839
 1134UNL     H0 8684   2.918   2.924   3.456
 1134UNL     H1 8685   2.688   2.840   3.316
 1134UNL     C2 8686   2.907   2.900   3.351
 1134UNL     C3 8687   2.789   2.857   3.282
 1134UNL     C4 8688   2.957   2.873   3.152
 1134UNL     C5 8689   3.036   2.872   3.023
 1134UNL     N6 8690   3.008   2.905   3.268
 1134UNL     N7 8691   2.824   2.841   3.157
 1134UNL     H8 8692   2.987   2.810   2.946
 1134UNL     H9 8693   3.137   2.832   3.037
 1134UNL    H10 8694   3.046   2.973   2.982
 1135Zn      Zn 8695   1.716   2.952   3.910
 1136Zn      Zn 8696   1.720   1.906   4.502
 1137Zn      Zn 8697   1.230   2.253   4.517
 1138Zn      Zn 8698   2.206   2.609   3.893
 1139Zn      Zn 8699   2.213   2.089   4.203
 1140Zn      Zn 8700   1.223   2.765   4.203
 1141UNL     H0 8701   1.292   2.515   4.676
 1141UNL     H1 8702   3.252   5.292   0.151
 1141UNL     C2 8703   1.273   2.436   4.747
 1141UNL     C3 8704   3.234   5.210   0.083
 1141UNL     C4 8705   3.193   5.017   0.011
 1141UNL     C5 8706   3.167   4.868   0.007
 1141UNL     N6 8707   1.246   2.314   4.708
 1141UNL     N7 8708   3.207   5.089   0.127
 1141UNL     H8 8709   1.150   2.064   4.722
 1141UNL     H9 8710   3.107   4.834   0.092
 1141UNL    H10 8711   3.261   4.811   0.008
 1142UNL     H0 8712   1.788   1.640   4.654
 1142UNL     H1 8713   1.776   1.391   4.520
 1142UNL     C2 8714   1.766   1.616   4.550
 1142UNL     C3 8715   1.760   1.491   4.481
 1142UNL     C4 8716   1.719   1.651   4.349
 1142UNL     C5 8717   1.691   1.727   4.222
 1142UNL     N6 8718   1.737   1.711   4.464
 1142UNL     N7 8719   1.730   1.514   4.355
 1142UNL     H8 8720   1.629   1.669   4.152
 1142UNL     H9 8721   1.785   1.751   4.171
 1142UNL    H10 8722   1.638   1.821   4.240
 1143UNL     H0 8723   1.454   2.315   4.306
 1143UNL     H1 8724   1.454   2.556   4.159
 1143UNL     C2 8725   1.383   2.397   4.308
 1143UNL     C3 8726   1.384   2.518   4.232
 1143UNL     C4 8727   1.214   2.507   4.360
 1143UNL     C5 8728   1.082   2.545   4.421
 1143UNL     N6 8729   1.278   2.395   4.386
 1143UNL     N7 8730   1.277   2.586   4.267
 1143UNL     H8 8731   0.998   2.514   4.357
 1143UNL     H9 8732   1.074   2.653   4.435
 1143UNL    H10 8733   1.066   2.498   4.519
 1144UNL     H0 8734   1.209   2.831   3.902
 1144UNL     H1 8735   1.437   2.918   3.760
 1144UNL     C2 8736   1.311   2.849   3.935
 1144UNL     C3 8737   1.426   2.893   3.865
 1144UNL     C4 8738   1.472   2.863   4.069
 1144UNL     C5 8739   1.549   2.863   4.198
 1144UNL     N6 8740   1.345   2.830   4.060
 1144UNL     N7 8741   1.527   2.901   3.949
 1144UNL     H8 8742   1.526   2.775   4.260
 1144UNL     H9 8743   1.527   2.953   4.256
 1144UNL    H10 8744   1.658   2.861   4.181
 1145UNL     H0 8745   1.207   1.955   4.420
 1145UNL     H1 8746   1.437   1.792   4.407
 1145UNL     C2 8747   1.310   1.976   4.446
 1145UNL     C3 8748   1.427   1.894   4.440
 1145UNL     C4 8749   1.475   2.085   4.516
 1145UNL     C5 8750   1.554   2.199   4.575
 1145UNL     N6 8751   1.346   2.094   4.491
 1145UNL     N7 8752   1.530   1.964   4.484
 1145UNL     H8 8753   1.580   2.179   4.680
 1145UNL     H9 8754   1.500   2.294   4.572
 1145UNL    H10 8755   1.649   2.214   4.522
 1146UNL     H0 8756   2.422   2.758   3.447
 1146UNL     H1 8757   2.430   2.759   3.729
 1146UNL     C2 8758   2.354   2.712   3.518
 1146UNL     C3 8759   2.361   2.713   3.660
 1146UNL     C4 8760   2.192   2.603   3.588
 1146UNL     C5 8761   2.063   2.525   3.594
 1146UNL     N6 8762   2.252   2.641   3.477
 1146UNL     N7 8763   2.257   2.644   3.702
 1146UNL     H8 8764   2.049   2.463   3.505
 1146UNL     H9 8765   1.977   2.593   3.602
 1146UNL    H10 8766   2.059   2.458   3.681
 1147UNL     H0 8767   1.944   3.019   4.114
 1147UNL     H1 8768   1.952   3.269   4.245
 1147UNL     C2 8769   1.876   3.103   4.111
 1147UNL     C3 8770   1.878   3.230   4.176
 1147UNL     C4 8771   1.706   3.215   4.056
 1147UNL     C5 8772   1.574   3.247   3.991
 1147UNL     N6 8773   1.768   3.100   4.036
 1147UNL     N7 8774   1.772   3.299   4.141
 1147UNL     H8 8775   1.565   3.202   3.892
 1147UNL     H9 8776   1.490   3.210   4.052
 1147UNL    H10 8777   1.559   3.355   3.979
 1148UNL     H0 8778   1.941   2.217   4.146
 1148UNL     H1 8779   1.708   2.139   4.285
 1148UNL     C2 8780   1.926   2.141   4.222
 1148UNL     C3 8781   1.809   2.101   4.293
 1148UNL     C4 8782   1.975   1.985   4.352
 1148UNL     C5 8783   2.056   1.877   4.420
 1148UNL     N6 8784   2.027   2.070   4.265
 1148UNL     N7 8785   1.841   2.003   4.374
 1148UNL     H8 8786   2.033   1.778   4.377
 1148UNL     H9 8787   2.033   1.872   4.527
 1148UNL    H10 8788   2.164   1.892   4.410
 1149UNL     H0 8789   1.939   2.492   4.011
 1149UNL     H1 8790   1.707   2.652   4.019
 1149UNL     C2 8791   1.923   2.594   3.978
 1149UNL     C3 8792   1.806   2.675   3.981
 1149UNL     C4 8793   1.966   2.781   3.894
 1149UNL     C5 8794   2.044   2.891   3.826
 1149UNL     N6 8795   2.019   2.664   3.924
 1149UNL     N7 8796   1.834   2.793   3.929
 1149UNL     H8 8797   2.011   2.990   3.858
 1149UNL     H9 8798   2.031   2.884   3.717
 1149UNL    H10 8799   2.151   2.885   3.847
 1150UNL     H0 8800   2.282   2.100   3.899
 1150UNL     H1 8801   2.276   2.344   3.757
 1150UNL     C2 8802   2.261   2.201   3.932
 1150UNL     C3 8803   2.257   2.325   3.861
 1150UNL     C4 8804   2.212   2.357   4.064
 1150UNL     C5 8805   2.182   2.425   4.195
 1150UNL     N6 8806   2.231   2.227   4.056
 1150UNL     N7 8807   2.227   2.422   3.944
 1150UNL     H8 8808   2.145   2.527   4.180
 1150UNL     H9 8809   2.271   2.430   4.259
 1150UNL    H10 8810   2.105   2.371   4.253
 1151UNL     H0 8811   0.716   2.830   4.112
 1151UNL     H1 8812   0.945   2.913   4.254
 1151UNL     C2 8813   0.817   2.791   4.108
 1151UNL     C3 8814   0.931   2.834   4.181
 1151UNL     C4 8815   0.976   2.670   4.052
 1151UNL     C5 8816   1.056   2.561   3.987
 1151UNL     N6 8817   0.848   2.692   4.028
 1151UNL     N7 8818   1.031   2.756   4.143
 1151UNL     H8 8819   1.021   2.540   3.885
 1151UNL     H9 8820   1.163   2.586   3.980
 1151UNL    H10 8821   1.049   2.467   4.044
 1152UNL     H0 8822   2.422   2.219   4.657
 1152UNL     H1 8823   2.191   2.141   4.515
 1152UNL     C2 8824   2.410   2.197   4.552
 1152UNL     C3 8825   2.292   2.158   4.481
 1152UNL     C4 8826   2.460   2.175   4.352
 1152UNL     C5 8827   2.539   2.177   4.223
 1152UNL     N6 8828   2.511   2.205   4.469
 1152UNL     N7 8829   2.327   2.144   4.355
 1152UNL     H8 8830   2.492   2.117   4.144
 1152UNL     H9 8831   2.640   2.137   4.238
 1152UNL    H10 8832   2.549   2.279   4.185
   5.88640   5.54979   4.80641   0.00000   0.00000  -1.96202   0.00000  -1.96202  -2.77465
