# Supplementary material for: Metallicious: Automated Force-Field Parameterization of Covalently Bound Metals for Supramolecular Structures
Source: J Chem Theory Comput. 2024 Oct 7;20(20):9060–71. doi: 10.1021/acs.jctc.4c00850 (PMC11500408; doi:10.1021/acs.jctc.4c00850)
Supplement: Supplementary file 2 — ct4c00850_si_002.zip [file ct4c00850_si_002.zip › SI_MD_input/ZIF-8/metallicious/2_nvt.gro]

Generic title
 8832
    1Zn      Zn    1   0.218   0.863   0.323  0.0082  0.0918 -0.0980
    2Zn      Zn    2   0.226  -0.196   0.926  0.3454 -0.1402 -0.0677
    3Zn      Zn    3  -0.257   0.175   0.928  0.2709  0.0659  0.0897
    4Zn      Zn    4   0.699   0.484   0.298  0.0183  0.0807 -0.0385
    5Zn      Zn    5   0.708  -0.017   0.636  0.2566 -0.0541 -0.1887
    6Zn      Zn    6  -0.288   0.688   0.606 -0.2576  0.1306  0.2257
    7UNL     H0    7  -0.214   0.422   1.079  1.5184 -2.5047 -2.2835
    7UNL     H1    8  -0.206   0.430   1.372  0.8393  0.7317  0.0378
    7UNL     C2    9  -0.230   0.348   1.156  0.1854  0.2287  0.2763
    7UNL     C3   10  -0.232   0.354   1.299 -0.1449  0.5358  0.5670
    7UNL     C4   11  -0.265   0.158   1.231  0.0515 -0.5552  0.0159
    7UNL     C5   12  -0.273   0.010   1.235 -0.1998  0.8761 -0.7211
    7UNL     N6   13  -0.252   0.223   1.116  0.0552  0.2770 -0.0015
    7UNL     N7   14  -0.267   0.236   1.348 -0.1960  0.2510 -0.2750
    7UNL     H8   15  -0.330  -0.018   1.145 -1.7810  1.8155 -0.0436
    7UNL     H9   16  -0.339  -0.012   1.319 -0.6885  2.2438 -0.7243
    7UNL    H10   17  -0.172  -0.032   1.237  0.0537  1.5032  0.7541
    8UNL     H0   18   0.379  -0.441   1.060  0.3656  0.4378  0.7575
    8UNL     H1   19   0.314  -0.694   0.940  0.9225  0.0907 -0.0358
    8UNL     C2   20   0.322  -0.467   0.972  0.4478  0.7872  0.5978
    8UNL     C3   21   0.290  -0.594   0.905 -0.1685 -0.4449 -0.8625
    8UNL     C4   22   0.236  -0.432   0.781 -0.1689  0.0435 -0.3943
    8UNL     C5   23   0.222  -0.347   0.653  0.3581 -0.1368 -0.6606
    8UNL     N6   24   0.254  -0.382   0.900 -0.0327  0.1545  0.0869
    8UNL     N7   25   0.234  -0.572   0.786 -0.6742 -0.4213 -0.6251
    8UNL     H8   26   0.144  -0.384   0.585  1.0487 -2.9135 -0.0992
    8UNL     H9   27   0.319  -0.329   0.604  0.5559  3.7044  0.8611
    8UNL    H10   28   0.193  -0.245   0.680  1.0769 -0.6883  2.5953
    9UNL     H0   29  -0.029   0.252   0.729 -1.0750 -1.1237  1.3038
    9UNL     H1   30  -0.031   0.494   0.576  0.3409 -2.2746 -1.1596
    9UNL     C2   31  -0.105   0.328   0.722  0.4035  0.3141  0.3663
    9UNL     C3   32  -0.108   0.454   0.640  0.2837 -0.0693  0.2531
    9UNL     C4   33  -0.283   0.427   0.762  0.6867 -0.5552 -0.7701
    9UNL     C5   34  -0.413   0.459   0.837 -0.0836 -1.0084  0.4981
    9UNL     N6   35  -0.218   0.312   0.787  0.0818  0.1700  0.5365
    9UNL     N7   36  -0.226   0.510   0.670  0.3325  0.0471 -0.4632
    9UNL     H8   37  -0.469   0.547   0.804 -0.9589 -1.3531  1.0369
    9UNL     H9   38  -0.395   0.497   0.939 -0.7363  0.5925  0.0412
    9UNL    H10   39  -0.488   0.385   0.806 -1.0773  0.6932 -1.3659
   10UNL     H0   40  -0.288   0.756   0.294  0.3664  1.7314 -2.3109
   10UNL     H1   41  -0.055   0.864   0.171 -2.1571 -0.0273 -0.5775
   10UNL     C2   42  -0.190   0.775   0.335 -0.2610  0.1770  0.1366
   10UNL     C3   43  -0.072   0.829   0.272 -0.0756  0.3210 -0.0450
   10UNL     C4   44  -0.029   0.770   0.476  0.5824  0.6376  0.0606
   10UNL     C5   45   0.041   0.768   0.612  0.3503  0.3308 -0.2017
   10UNL     N6   46  -0.160   0.743   0.458 -0.1995  0.7420 -0.6487
   10UNL     N7   47   0.032   0.817   0.359  0.3705 -0.0018  1.0018
   10UNL     H8   48   0.149   0.749   0.617  0.1507 -1.1414 -0.8906
   10UNL     H9   49  -0.005   0.684   0.666  2.2745 -1.9393 -1.8783
   10UNL    H10   50   0.037   0.864   0.664  0.5415  0.1124  0.2141
   11UNL     H0   51  -0.276  -0.142   0.812  0.4757 -0.7267 -0.2908
   11UNL     H1   52  -0.066  -0.306   0.836 -0.4804 -0.2605  0.7896
   11UNL     C2   53  -0.177  -0.113   0.844  0.4232 -0.2428 -0.5553
   11UNL     C3   54  -0.059  -0.199   0.850  0.3304 -0.0870 -0.6598
   11UNL     C4   55  -0.005  -0.001   0.903  0.8454 -0.2700 -0.3454
   11UNL     C5   56   0.078   0.116   0.960 -0.4010 -0.3225 -0.1876
   11UNL     N6   57  -0.137   0.007   0.878 -0.0199 -0.3350  0.4949
   11UNL     N7   58   0.042  -0.127   0.886 -0.3584  0.4899 -0.9791
   11UNL     H8   59   0.108   0.100   1.064  0.8612  1.3573 -0.2600
   11UNL     H9   60   0.028   0.214   0.951 -0.7616 -0.5063 -0.1989
   11UNL    H10   61   0.169   0.137   0.903 -0.6123 -0.7179 -0.6774
   12UNL     H0   62   0.850   0.716  -0.159 -0.7127 -0.5765 -1.3655
   12UNL     H1   63   0.896   0.689   0.114 -0.0053  2.1222 -1.7452
   12UNL     C2   64   0.814   0.644  -0.086  0.6077  0.0382 -0.0650
   12UNL     C3   65   0.831   0.625   0.057 -0.2012 -0.0735  0.7469
   12UNL     C4   66   0.694   0.486  -0.017  0.1526  0.2426  0.9902
   12UNL     C5   67   0.581   0.381  -0.025 -0.3464 -0.1632  0.0523
   12UNL     N6   68   0.741   0.540  -0.124 -0.1157  0.0865 -0.0136
   12UNL     N7   69   0.745   0.532   0.102  0.2229  0.6478 -0.6913
   12UNL     H8   70   0.593   0.303   0.051  0.0893  1.5428  1.8273
   12UNL     H9   71   0.578   0.336  -0.124  0.5056  1.6317 -0.8338
   12UNL    H10   72   0.489   0.438  -0.008 -1.3445 -1.8863  0.6377
   13UNL     H0   73   0.487   0.949   0.502 -1.3880 -2.0543 -1.5933
   13UNL     H1   74   0.490   1.201   0.632 -1.3276 -0.0620  2.0460
   13UNL     C2   75   0.409   1.023   0.512  0.4735 -0.2206  0.1229
   13UNL     C3   76   0.419   1.146   0.572  0.5897 -0.2707 -0.1988
   13UNL     C4   77   0.241   1.126   0.452  0.3336  0.1446 -0.0735
   13UNL     C5   78   0.112   1.157   0.382  0.3248 -1.2975 -0.3723
   13UNL     N6   79   0.300   1.011   0.443  0.3546  0.1591  0.2660
   13UNL     N7   80   0.317   1.212   0.526  0.3545  0.0233 -0.4482
   13UNL     H8   81   0.094   1.104   0.288  2.2716  0.3543 -1.7797
   13UNL     H9   82   0.027   1.134   0.447  1.5084 -0.9325  1.4006
   13UNL    H10   83   0.110   1.263   0.355 -1.2374 -1.0503  0.6433
   14UNL     H0   84   0.418   0.087   0.534 -0.4942  0.9492  0.2143
   14UNL     H1   85   0.191   0.015   0.670 -0.0298 -1.1880  0.6770
   14UNL     C2   86   0.407   0.029   0.625 -0.3368  1.0950  0.3260
   14UNL     C3   87   0.294  -0.009   0.693  0.4477  0.1480  0.1029
   14UNL     C4   88   0.472  -0.085   0.786  0.6843  0.4066 -0.3316
   14UNL     C5   89   0.556  -0.159   0.886 -0.6090  0.1550 -0.5822
   14UNL     N6   90   0.516  -0.016   0.686  0.0125  0.3017  0.5020
   14UNL     N7   91   0.339  -0.072   0.805  0.2972 -0.0784  0.0515
   14UNL     H8   92   0.553  -0.123   0.990 -1.2485 -2.4879  0.3965
   14UNL     H9   93   0.662  -0.142   0.862 -0.7347  0.4706 -0.9256
   14UNL    H10   94   0.521  -0.263   0.897 -2.6243  0.9635  1.5680
   15UNL     H0   95   0.416   0.383   0.367 -0.4237 -0.6119 -0.0475
   15UNL     H1   96   0.184   0.539   0.335  0.3138 -0.4120  0.3377
   15UNL     C2   97   0.405   0.488   0.343  0.1145 -0.3710  0.7141
   15UNL     C3   98   0.288   0.570   0.333  0.2233 -0.1041  0.4479
   15UNL     C4   99   0.463   0.682   0.299  0.0776  0.0245  0.1441
   15UNL     C5  100   0.540   0.800   0.241  0.1860  0.0318 -0.2079
   15UNL     N6  101   0.512   0.562   0.320  0.2416 -0.1535 -0.1472
   15UNL     N7  102   0.326   0.699   0.324  0.0425 -0.0113  0.3653
   15UNL     H8  103   0.469   0.884   0.253 -2.0966 -1.7066 -0.7918
   15UNL     H9  104   0.554   0.806   0.133  1.5026  0.0134 -0.0487
   15UNL    H10  105   0.630   0.817   0.302  0.4183  0.3867 -0.6487
   16UNL     H0  106   0.777  -0.025   0.336 -0.4005  0.0499 -1.2062
   16UNL     H1  107   0.788   0.214   0.172 -1.9863  0.7868 -0.4441
   16UNL     C2  108   0.744   0.077   0.353 -0.1064 -0.1157  0.4861
   16UNL     C3  109   0.760   0.198   0.275 -0.7070 -0.1422 -0.2207
   16UNL     C4  110   0.710   0.243   0.479  0.1325  0.5276 -0.8121
   16UNL     C5  111   0.684   0.320   0.607  0.2512  0.2698  0.1072
   16UNL     N6  112   0.724   0.112   0.475 -0.4024 -0.9237 -0.0253
   16UNL     N7  113   0.723   0.298   0.353 -0.2467  0.3660  0.1325
   16UNL     H8  114   0.604   0.393   0.590 -0.6132 -0.8255 -0.7637
   16UNL     H9  115   0.773   0.376   0.635 -0.5427  0.7829  1.7410
   16UNL    H10  116   0.646   0.253   0.685 -2.1309 -0.6158 -1.6720
   17UNL     H0  117  -0.788   0.746   0.519  0.2780  2.0823 -3.0784
   17UNL     H1  118  -0.548   0.843   0.637 -0.1953  0.1003 -0.0236
   17UNL     C2  119  -0.685   0.711   0.511 -0.2680 -0.7943  0.0007
   17UNL     C3  120  -0.561   0.763   0.565  0.0563  0.3357 -0.3371
   17UNL     C4  121  -0.524   0.597   0.443  0.0229  0.0380 -0.6027
   17UNL     C5  122  -0.444   0.487   0.370  0.2973  0.1655  0.0772
   17UNL     N6  123  -0.656   0.622   0.419 -0.5260 -0.0891 -0.3668
   17UNL     N7  124  -0.465   0.687   0.529 -0.4088  0.7828  0.3113
   17UNL     H8  125  -0.508   0.440   0.295  0.4997  1.3872 -0.8852
   17UNL     H9  126  -0.354   0.514   0.314 -0.9136 -0.9469 -2.5454
   17UNL    H10  127  -0.417   0.407   0.440 -1.6475 -2.9980 -2.5026
   18UNL     H0  128   0.984   0.180   1.050 -0.9903  2.2938 -1.0243
   18UNL     H1  129   0.740   0.100   0.948 -0.3732  0.8393  1.6154
   18UNL     C2  130   0.963   0.129   0.957  0.2886  0.1002 -0.1983
   18UNL     C3  131   0.837   0.087   0.900 -0.9272 -0.0159  0.6722
   18UNL     C4  132   0.986   0.056   0.759  0.1105  0.3230  0.5160
   18UNL     C5  133   1.062   0.029   0.626  0.2329 -0.2585  0.0167
   18UNL     N6  134   1.053   0.101   0.865  0.3718 -0.2302  0.6080
   18UNL     N7  135   0.850   0.051   0.772  0.7370  0.0361 -0.0881
   18UNL     H8  136   1.140  -0.048   0.633  1.2084  0.3092 -3.0753
   18UNL     H9  137   1.107   0.124   0.596  1.7837 -0.5672  1.2261
   18UNL    H10  138   0.995   0.013   0.541 -1.9901  1.7520  1.2803
   19Zn      Zn  139  -0.261   0.162   1.533  0.1097  0.5054 -0.1940
   20Zn      Zn  140  -0.233  -0.859   2.090 -0.0607 -0.0808 -0.0066
   21Zn      Zn  141  -0.736  -0.548   2.127 -0.0649 -0.2270  0.0242
   22Zn      Zn  142   0.229  -0.179   1.513  0.2647 -0.1403 -0.3858
   23Zn      Zn  143   0.258  -0.706   1.804 -0.0256  0.1133  0.0789
   24Zn      Zn  144  -0.734  -0.030   1.839 -0.1434 -0.0442  0.2252
   25UNL     H0  145  -0.624  -0.287   2.289  0.5639  0.6931  1.3854
   25UNL     H1  146  -0.600  -0.310   2.558 -0.7285 -0.1546  1.0976
   25UNL     C2  147  -0.660  -0.373   2.343 -0.5576 -0.1568 -0.6012
   25UNL     C3  148  -0.651  -0.376   2.489 -0.2905  0.4675  0.1542
   25UNL     C4  149  -0.750  -0.546   2.413  0.2083  0.2716  0.1839
   25UNL     C5  150  -0.813  -0.683   2.417  1.0236 -0.0096  0.1957
   25UNL     N6  151  -0.724  -0.477   2.303  0.1752 -0.0077 -0.5706
   25UNL     N7  152  -0.707  -0.486   2.528 -0.5192 -0.4858 -0.2785
   25UNL     H8  153  -0.807  -0.722   2.315  0.9106  0.3077  0.0662
   25UNL     H9  154  -0.915  -0.673   2.456  0.5785  0.3115 -1.0052
   25UNL    H10  155  -0.757  -0.744   2.489  3.4221  1.3922 -0.3668
   26UNL     H0  156  -0.160  -1.116   2.232 -0.8841  0.8641 -0.6679
   26UNL     H1  157  -0.126  -1.359   2.075 -0.3207  0.1751  0.2776
   26UNL     C2  158  -0.182  -1.141   2.130 -0.1645  0.4363 -0.7252
   26UNL     C3  159  -0.163  -1.260   2.052  0.5208  0.3705 -0.2609
   26UNL     C4  160  -0.258  -1.107   1.942 -0.0742 -0.1015 -0.2936
   26UNL     C5  161  -0.311  -1.033   1.825  0.4402  0.0856 -0.6592
   26UNL     N6  162  -0.240  -1.054   2.059  0.0022 -0.3621  0.9976
   26UNL     N7  163  -0.204  -1.237   1.932 -0.0846 -0.6427 -0.1665
   26UNL     H8  164  -0.380  -1.091   1.762 -1.2615 -0.4792  1.5761
   26UNL     H9  165  -0.229  -1.008   1.757  0.9909  0.7821  0.2461
   26UNL    H10  166  -0.364  -0.940   1.852 -0.3376 -0.8585  1.2202
   27UNL     H0  167  -0.548  -0.496   1.881 -0.0052 -0.0752 -0.4415
   27UNL     H1  168  -0.538  -0.256   1.758 -2.2793  1.5925 -1.2816
   27UNL     C2  169  -0.616  -0.417   1.911  0.5089  0.0910  0.3121
   27UNL     C3  170  -0.607  -0.297   1.831 -0.4561  0.5051 -0.0859
   27UNL     C4  171  -0.761  -0.286   1.986 -0.0554 -0.2402 -0.2295
   27UNL     C5  172  -0.863  -0.221   2.075 -0.0571  0.3448 -0.6102
   27UNL     N6  173  -0.710  -0.407   1.997 -0.4352  0.1922 -0.0951
   27UNL     N7  174  -0.699  -0.219   1.886  0.3971 -0.2977 -0.1119
   27UNL     H8  175  -0.939  -0.294   2.107  1.0639 -1.0046 -0.9568
   27UNL     H9  176  -0.904  -0.126   2.039  0.9750  1.4715  1.0553
   27UNL    H10  177  -0.815  -0.190   2.168  0.9221  0.8873 -1.2866
   28UNL     H0  178  -0.764   0.063   1.552 -0.3993  2.3560 -0.4258
   28UNL     H1  179  -0.544   0.131   1.397 -0.1467 -2.7732  0.0535
   28UNL     C2  180  -0.659   0.064   1.578 -0.4676 -0.0439  0.1965
   28UNL     C3  181  -0.543   0.104   1.502 -0.2708 -0.2468  0.7824
   28UNL     C4  182  -0.492   0.085   1.707  0.0641 -0.0735  0.2802
   28UNL     C5  183  -0.403   0.064   1.830 -0.3401  0.0865 -0.0223
   28UNL     N6  184  -0.618   0.046   1.700 -0.2981  0.2106 -0.7497
   28UNL     N7  185  -0.442   0.106   1.581  0.0888 -0.3195  1.0085
   28UNL     H8  186  -0.426  -0.028   1.885 -3.2860  0.5801 -0.2346
   28UNL     H9  187  -0.423   0.152   1.894 -2.6251  1.4692 -2.4322
   28UNL    H10  188  -0.297   0.062   1.801  0.0305  1.3717  1.0972
   29UNL     H0  189  -0.756  -0.846   2.087 -0.9806  2.7719 -2.2565
   29UNL     H1  190  -0.523  -0.991   2.044 -2.7441 -0.4570  0.4107
   29UNL     C2  191  -0.652  -0.817   2.099 -0.6514  0.9848 -0.2677
   29UNL     C3  192  -0.530  -0.892   2.087 -0.1378 -0.1837  0.3484
   29UNL     C4  193  -0.489  -0.698   2.146  0.6486 -0.5200 -1.0410
   29UNL     C5  194  -0.418  -0.569   2.185  0.4969  0.6882 -0.4304
   29UNL     N6  195  -0.619  -0.698   2.129  0.4562  0.1152  0.5691
   29UNL     N7  196  -0.430  -0.809   2.109 -0.0670  0.3595  0.7305
   29UNL     H8  197  -0.415  -0.561   2.294  0.1821  0.8306 -0.4285
   29UNL     H9  198  -0.466  -0.477   2.147 -1.9543 -0.3815 -0.1657
   29UNL    H10  199  -0.313  -0.576   2.154  0.5305  2.4483 -0.8556
   30UNL     H0  200   0.405   0.021   1.066  1.2054 -0.0063  0.8272
   30UNL     H1  201   0.425   0.014   1.337  1.5313 -0.7321 -0.2524
   30UNL     C2  202   0.354  -0.044   1.135  0.2014  0.1246  0.2256
   30UNL     C3  203   0.368  -0.054   1.276 -0.0418  0.2552  0.0665
   30UNL     C4  204   0.224  -0.204   1.201 -0.5490 -0.1044  0.1924
   30UNL     C5  205   0.114  -0.302   1.193 -0.0556 -0.0373 -0.4386
   30UNL     N6  206   0.276  -0.143   1.092  0.1517  0.5501 -0.6801
   30UNL     N7  207   0.282  -0.150   1.316 -0.0046  1.0229  0.7257
   30UNL     H8  208   0.074  -0.291   1.092  1.0601  3.1946 -0.6553
   30UNL     H9  209   0.043  -0.297   1.277 -0.5225  2.4880 -0.9241
   30UNL    H10  210   0.152  -0.404   1.179 -2.1509 -0.9604  0.2285
   31UNL     H0  211  -0.039   0.243   1.732  1.4464  0.5288 -1.0182
   31UNL     H1  212  -0.041   0.497   1.875 -0.2213  0.2823  0.9955
   31UNL     C2  213  -0.101   0.332   1.724  0.7105  0.1566  0.3050
   31UNL     C3  214  -0.100   0.452   1.796  0.7667  0.1890  0.2884
   31UNL     C4  215  -0.271   0.431   1.674  0.6409  0.8315  0.3502
   31UNL     C5  216  -0.407   0.478   1.613 -0.3871 -0.1755 -0.0004
   31UNL     N6  217  -0.206   0.317   1.648  0.1508 -0.6141 -0.3149
   31UNL     N7  218  -0.206   0.521   1.758 -0.3063 -0.0175  0.5484
   31UNL     H8  219  -0.405   0.455   1.506  3.2133 -1.5468  0.2140
   31UNL     H9  220  -0.493   0.431   1.663 -0.3091  1.7227  2.0842
   31UNL    H10  221  -0.426   0.585   1.630  0.0503 -0.3302  1.6920
   32UNL     H0  222   0.001  -0.539   1.779 -1.4657 -1.1036 -1.3442
   32UNL     H1  223  -0.233  -0.605   1.910 -0.8751 -1.9649  2.3728
   32UNL     C2  224  -0.014  -0.620   1.849  0.4992  0.1618  0.6568
   32UNL     C3  225  -0.138  -0.656   1.908 -0.2613 -0.8772  0.4406
   32UNL     C4  226   0.015  -0.791   1.953 -0.5736  0.4532  0.0824
   32UNL     C5  227   0.079  -0.907   2.012 -0.2448 -0.6508  0.4070
   32UNL     N6  228   0.078  -0.708   1.876  0.1383  0.0405  0.4449
   32UNL     N7  229  -0.112  -0.766   1.974  0.3964  0.1160  0.2668
   32UNL     H8  230   0.028  -0.998   1.976  1.1743 -0.4546 -2.3481
   32UNL     H9  231   0.069  -0.911   2.121  2.9184 -0.8724  0.7611
   32UNL    H10  232   0.184  -0.914   1.984 -0.8653 -1.0239 -2.1138
   33UNL     H0  233  -0.040  -0.291   1.606  0.3029  0.0410 -0.6338
   33UNL     H1  234  -0.257  -0.131   1.619  0.1681 -1.8645  1.4013
   33UNL     C2  235  -0.046  -0.185   1.585  0.3080  0.1625 -0.0471
   33UNL     C3  236  -0.159  -0.096   1.589 -0.6854 -0.5530 -0.0613
   33UNL     C4  237  -0.005  -0.002   1.479  0.0687  0.3397 -0.0415
   33UNL     C5  238   0.067   0.100   1.407  0.1535 -0.6000 -0.4382
   33UNL     N6  239   0.048  -0.123   1.517  0.4776 -0.4838  0.4300
   33UNL     N7  240  -0.132   0.015   1.528  0.0787 -0.2278  0.2155
   33UNL     H8  241   0.172   0.110   1.437  0.5705  1.9069 -2.3302
   33UNL     H9  242   0.031   0.203   1.421  1.7253 -0.3125  1.9722
   33UNL    H10  243   0.048   0.081   1.300  0.0968  0.3940 -0.6186
   34UNL     H0  244   0.291  -0.684   1.500  0.1404 -0.0654  0.5013
   34UNL     H1  245   0.277  -0.429   1.378  1.4816 -0.4027  0.7297
   34UNL     C2  246   0.279  -0.587   1.544  0.4334 -0.0903  0.6438
   34UNL     C3  247   0.268  -0.460   1.481 -0.8690 -0.1314  0.6536
   34UNL     C4  248   0.250  -0.437   1.683  0.1844 -0.1664  0.1519
   34UNL     C5  249   0.239  -0.377   1.822 -0.1276  0.1225 -0.0806
   34UNL     N6  250   0.275  -0.562   1.670 -0.0936  0.3825  0.1748
   34UNL     N7  251   0.247  -0.363   1.568 -0.3777  0.3950 -0.6446
   34UNL     H8  252   0.161  -0.300   1.815  0.4556  0.5782 -4.5270
   34UNL     H9  253   0.330  -0.328   1.859 -0.8609 -0.3587  2.6397
   34UNL    H10  254   0.224  -0.453   1.900  2.1425 -1.3749 -1.0079
   35UNL     H0  255  -1.244   0.035   1.756  0.0678 -0.4758 -0.0749
   35UNL     H1  256  -1.034   0.067   1.912 -0.0064 -0.0683  0.0004
   35UNL     C2  257  -1.143   0.002   1.735  0.3194  0.2689 -0.0649
   35UNL     C3  258  -1.031   0.019   1.815 -0.5532 -0.8128  0.3412
   35UNL     C4  259  -0.981  -0.095   1.658 -0.4912 -0.4961  0.4151
   35UNL     C5  260  -0.911  -0.206   1.576  0.0148 -0.2413 -0.4085
   35UNL     N6  261  -1.109  -0.066   1.637  0.9211 -0.0004  1.3122
   35UNL     N7  262  -0.927  -0.038   1.771 -0.5049 -0.3885  0.1980
   35UNL     H8  263  -0.931  -0.211   1.469  0.0264 -3.1541 -0.3585
   35UNL     H9  264  -0.802  -0.202   1.590 -0.2779  0.3209  2.2409
   35UNL    H10  265  -0.941  -0.302   1.621 -0.1915 -0.7303 -1.5546
   36UNL     H0  266   0.453  -0.554   2.255 -1.0310 -0.4230  0.5299
   36UNL     H1  267   0.247  -0.671   2.119 -0.0972 -1.4516  1.2301
   36UNL     C2  268   0.451  -0.584   2.151 -0.5167 -0.0949  0.4268
   36UNL     C3  269   0.345  -0.650   2.080 -0.8667  0.4520  0.2132
   36UNL     C4  270   0.511  -0.625   1.943  0.0949  0.3093 -0.1153
   36UNL     C5  271   0.590  -0.602   1.818  0.1746  0.1656  0.4953
   36UNL     N6  272   0.555  -0.588   2.062  0.8626  0.1383  0.0740
   36UNL     N7  273   0.381  -0.675   1.954  0.3039  0.2266 -0.3414
   36UNL     H8  274   0.699  -0.604   1.826  0.3212  2.7977  0.2033
   36UNL     H9  275   0.571  -0.501   1.778 -1.1076 -0.2988 -0.1142
   36UNL    H10  276   0.565  -0.679   1.745 -1.9549  0.8875  0.3829
   37Zn      Zn  277  -0.747  -0.533   2.718 -0.0907  0.0958  0.0302
   38Zn      Zn  278  -0.710  -1.560   3.315 -0.1417 -0.0021 -0.3498
   39Zn      Zn  279  -1.209  -1.225   3.300  0.0212 -0.0218 -0.2326
   40Zn      Zn  280  -0.256  -0.860   2.710 -0.1285  0.3510  0.0232
   41Zn      Zn  281  -0.239  -1.359   3.020  0.1082  0.2600  0.2933
   42Zn      Zn  282  -1.263  -0.694   3.003 -0.0208  0.2749  0.0858
   43UNL     H0  283  -1.103  -0.988   3.471  2.3010 -0.2388  0.1414
   43UNL     H1  284  -1.152  -0.973   3.748  1.3309 -1.5820  0.9034
   43UNL     C2  285  -1.145  -1.064   3.536  0.2650  0.3585 -0.3868
   43UNL     C3  286  -1.172  -1.049   3.673 -0.1509  0.3283 -0.7730
   43UNL     C4  287  -1.228  -1.245   3.601  0.5205 -0.3273 -1.0717
   43UNL     C5  288  -1.258  -1.393   3.598 -0.6248  0.0671  0.5383
   43UNL     N6  289  -1.194  -1.179   3.495 -0.3851 -0.2327 -0.0310
   43UNL     N7  290  -1.216  -1.166   3.714  1.0367 -0.5280 -0.4459
   43UNL     H8  291  -1.282  -1.439   3.501 -1.5146 -0.0215  0.7922
   43UNL     H9  292  -1.341  -1.419   3.664  0.8653  0.5485  2.7181
   43UNL    H10  293  -1.174  -1.444   3.647 -0.9192 -1.3133 -0.3261
   44UNL     H0  294  -0.704  -1.867   3.447  0.4015 -3.0357 -0.0631
   44UNL     H1  295  -0.717  -2.097   3.314 -1.3800 -0.5200 -1.6038
   44UNL     C2  296  -0.715  -1.870   3.339 -0.2745  0.3314 -0.1835
   44UNL     C3  297  -0.711  -1.996   3.274  0.6278  0.2683  0.4165
   44UNL     C4  298  -0.703  -1.823   3.149 -0.2175 -0.1512  0.4491
   44UNL     C5  299  -0.700  -1.746   3.023  0.3253  0.0669 -0.8869
   44UNL     N6  300  -0.696  -1.764   3.265 -0.3804 -0.1875 -0.4881
   44UNL     N7  301  -0.716  -1.960   3.149 -0.6923  0.0237 -0.3588
   44UNL     H8  302  -0.761  -1.792   2.944  1.5450 -1.0195 -1.2385
   44UNL     H9  303  -0.593  -1.736   2.998  0.8754  0.4025  1.4129
   44UNL    H10  304  -0.743  -1.646   3.037  0.8929  0.1213  0.7180
   45UNL     H0  305  -0.992  -1.109   3.098  1.1405  0.9268  0.2186
   45UNL     H1  306  -1.050  -0.865   2.952 -1.2327  0.6317 -0.1856
   45UNL     C2  307  -1.067  -1.031   3.107  0.1625  0.0902 -0.4110
   45UNL     C3  308  -1.100  -0.918   3.032 -0.1548 -0.2208 -0.0588
   45UNL     C4  309  -1.245  -0.953   3.180 -0.1521 -0.0345 -1.0391
   45UNL     C5  310  -1.368  -0.929   3.267  0.3587 -0.2985 -0.4465
   45UNL     N6  311  -1.162  -1.055   3.197  0.0250 -0.1418 -0.3074
   45UNL     N7  312  -1.199  -0.866   3.089  0.0659 -0.8370 -0.4038
   45UNL     H8  313  -1.456  -0.959   3.209 -0.7428  1.6685  0.1026
   45UNL     H9  314  -1.375  -0.823   3.298  0.8916 -0.2304 -0.5518
   45UNL    H10  315  -1.366  -0.980   3.364 -1.8333  2.7285  1.3698
   46UNL     H0  316  -1.262  -0.595   2.724 -0.1750 -2.9486  2.1581
   46UNL     H1  317  -1.009  -0.521   2.592  1.8862 -0.3940  0.4731
   46UNL     C2  318  -1.158  -0.583   2.752  0.2470 -0.2709 -0.1387
   46UNL     C3  319  -1.034  -0.550   2.693  0.3280 -0.5472  0.0676
   46UNL     C4  320  -0.993  -0.619   2.879 -0.5685 -0.6572 -0.2635
   46UNL     C5  321  -0.919  -0.627   3.012  0.5573  0.3873 -0.1170
   46UNL     N6  322  -1.120  -0.616   2.875  0.7974 -0.0732 -0.0067
   46UNL     N7  323  -0.934  -0.580   2.764 -0.5360  0.5389 -0.5411
   46UNL     H8  324  -0.983  -0.669   3.090 -0.9929 -0.4602 -1.7800
   46UNL     H9  325  -0.892  -0.530   3.056 -0.5490 -0.4824  2.6821
   46UNL    H10  326  -0.832  -0.695   3.011 -0.6323 -1.1918  0.5125
   47UNL     H0  327  -1.196  -1.518   3.124  1.1061  0.6348 -2.5912
   47UNL     H1  328  -0.964  -1.663   3.165  2.7858  1.0489 -0.4119
   47UNL     C2  329  -1.110  -1.487   3.182 -0.2402 -0.0254 -0.0806
   47UNL     C3  330  -0.996  -1.567   3.204  0.2367  0.2509 -0.3091
   47UNL     C4  331  -0.965  -1.389   3.303  0.4677  0.4394 -0.3837
   47UNL     C5  332  -0.901  -1.267   3.370 -0.7792 -0.3423 -0.4909
   47UNL     N6  333  -1.086  -1.373   3.247 -0.2715  0.5522 -0.5306
   47UNL     N7  334  -0.909  -1.506   3.282 -0.3581  0.2357  0.8734
   47UNL     H8  335  -0.924  -1.266   3.477  1.1047  1.6270 -0.0409
   47UNL     H9  336  -0.921  -1.168   3.326 -0.8888 -0.0020  0.3038
   47UNL    H10  337  -0.795  -1.282   3.391 -1.4294 -1.7355  2.4196
   48UNL     H0  338  -0.019  -0.711   2.262 -0.0346  1.0059  1.2120
   48UNL     H1  339  -0.024  -0.700   2.525  1.2642 -0.3553 -0.8638
   48UNL     C2  340  -0.096  -0.755   2.324 -0.5803  1.0904  0.5964
   48UNL     C3  341  -0.099  -0.744   2.461  0.7320 -0.4361 -0.1922
   48UNL     C4  342  -0.267  -0.856   2.385  0.2000 -0.1922 -0.3678
   48UNL     C5  343  -0.400  -0.940   2.384 -0.5830  0.5001 -0.7134
   48UNL     N6  344  -0.194  -0.834   2.282 -0.0698 -0.3110 -0.4277
   48UNL     N7  345  -0.211  -0.813   2.502  0.6273  0.4019 -0.2002
   48UNL     H8  346  -0.395  -1.023   2.312  0.4433  0.4792 -0.6412
   48UNL     H9  347  -0.488  -0.876   2.375 -0.6354  0.3525 -1.2389
   48UNL    H10  348  -0.403  -0.976   2.488  2.1316  0.7732 -0.4701
   49UNL     H0  349  -0.528  -0.456   2.929  0.7850  0.1483  0.6375
   49UNL     H1  350  -0.498  -0.204   3.036  2.6577  0.2129 -2.8667
   49UNL     C2  351  -0.596  -0.371   2.923  0.2714 -0.2897  0.0208
   49UNL     C3  352  -0.583  -0.246   2.984  0.2346  0.3930  0.6798
   49UNL     C4  353  -0.753  -0.260   2.856  0.1817  0.6300  0.4082
   49UNL     C5  354  -0.870  -0.207   2.772  0.0766 -0.2701  0.0498
   49UNL     N6  355  -0.697  -0.383   2.844 -0.1829 -0.0940  0.4401
   49UNL     N7  356  -0.684  -0.173   2.937 -0.2007  0.1321  1.1035
   49UNL     H8  357  -0.877  -0.256   2.674  0.0486 -0.5627  0.1957
   49UNL     H9  358  -0.962  -0.236   2.823 -1.7881  5.5707  0.7477
   49UNL    H10  359  -0.885  -0.099   2.765 -1.4161 -0.4683 -0.0553
   50UNL     H0  360  -0.532  -1.242   2.944  1.1652 -2.7518 -2.4485
   50UNL     H1  361  -0.747  -1.311   3.109 -0.0611 -1.3899 -0.8480
   50UNL     C2  362  -0.541  -1.308   3.030 -0.4917 -0.1557 -0.4470
   50UNL     C3  363  -0.644  -1.342   3.120  0.1831 -0.3341  0.0516
   50UNL     C4  364  -0.476  -1.472   3.148  0.5864  0.6329  0.3191
   50UNL     C5  365  -0.385  -1.578   3.208 -0.3893  0.4324  0.8544
   50UNL     N6  366  -0.432  -1.382   3.067 -0.7293 -0.2775 -0.5814
   50UNL     N7  367  -0.607  -1.453   3.186 -0.3876 -0.2909 -0.2050
   50UNL     H8  368  -0.368  -1.654   3.131  0.9574  2.0680 -0.5425
   50UNL     H9  369  -0.430  -1.615   3.302 -1.1437 -0.5984  0.1128
   50UNL    H10  370  -0.287  -1.532   3.225  1.3831 -1.4272 -3.1798
   51UNL     H0  371  -0.511  -0.979   2.855  0.9609 -0.1266  0.2818
   51UNL     H1  372  -0.763  -0.807   2.843  0.0515 -0.6656  0.9435
   51UNL     C2  373  -0.536  -0.883   2.811  0.2739 -0.6611 -0.5427
   51UNL     C3  374  -0.659  -0.802   2.812 -0.2344 -0.4152  0.0041
   51UNL     C4  375  -0.498  -0.697   2.717  0.1084 -0.4183  0.8656
   51UNL     C5  376  -0.424  -0.595   2.636  0.7331  0.1028 -0.1142
   51UNL     N6  377  -0.447  -0.814   2.743  0.0657 -1.0867  0.2743
   51UNL     N7  378  -0.628  -0.695   2.748  0.8630 -0.7744 -0.0529
   51UNL     H8  379  -0.459  -0.492   2.649  0.1141 -0.2331  1.0352
   51UNL     H9  380  -0.437  -0.611   2.529 -0.4745  0.6454 -0.0652
   51UNL    H10  381  -0.316  -0.590   2.656  0.8656  5.1265 -0.7137
   52UNL     H0  382  -0.227  -1.363   2.708 -1.9908 -0.2363 -2.2663
   52UNL     H1  383  -0.215  -1.126   2.557  0.5296 -0.8991 -0.1910
   52UNL     C2  384  -0.235  -1.260   2.740  0.0894 -0.5950 -0.3618
   52UNL     C3  385  -0.230  -1.144   2.662  0.5336 -0.7624 -0.1665
   52UNL     C4  386  -0.258  -1.105   2.871 -0.6265  0.5402  0.1986
   52UNL     C5  387  -0.281  -1.032   2.999  0.6624 -0.5055  0.3809
   52UNL     N6  388  -0.263  -1.234   2.868  0.4714 -0.0262  0.6697
   52UNL     N7  389  -0.244  -1.043   2.749 -0.7759  0.0805 -0.0912
   52UNL     H8  390  -0.306  -0.926   2.985  2.3182 -0.2658 -1.0454
   52UNL     H9  391  -0.185  -1.035   3.053  2.2073 -1.9656 -2.2717
   52UNL    H10  392  -0.355  -1.080   3.065 -0.5168 -1.7634 -1.7374
   53UNL     H0  393  -1.762  -0.639   2.867 -0.1919  1.8321  2.7799
   53UNL     H1  394  -1.566  -0.569   3.062  0.0738 -1.1638  0.8701
   53UNL     C2  395  -1.666  -0.685   2.886 -0.3814 -0.3327 -0.6483
   53UNL     C3  396  -1.568  -0.638   2.979  0.1508 -0.5695  0.3625
   53UNL     C4  397  -1.493  -0.790   2.842  0.0934  0.0313  0.5448
   53UNL     C5  398  -1.400  -0.888   2.778  0.4709  0.1647  1.2045
   53UNL     N6  399  -1.620  -0.782   2.814  0.0655  0.5311 -0.0612
   53UNL     N7  400  -1.461  -0.711   2.950  0.4340  0.1662  0.4724
   53UNL     H8  401  -1.381  -0.858   2.675  0.2554 -0.4735  0.9758
   53UNL     H9  402  -1.308  -0.906   2.835  0.1872 -1.9255  1.1028
   53UNL    H10  403  -1.455  -0.981   2.759  0.5149  0.4838 -0.6197
   54UNL     H0  404  -0.009  -1.267   3.480  0.5904  1.3448 -0.5484
   54UNL     H1  405  -0.263  -1.271   3.328  0.2992 -0.2044 -0.0488
   54UNL     C2  406  -0.038  -1.274   3.376  0.2302  0.7421 -0.4097
   54UNL     C3  407  -0.159  -1.275   3.298  0.2589 -0.5191 -0.1437
   54UNL     C4  408   0.012  -1.284   3.175  0.2735  0.0341  0.9575
   54UNL     C5  409   0.094  -1.303   3.042  0.5197 -0.2430  0.2585
   54UNL     N6  410   0.060  -1.271   3.294  0.1794 -0.3039  0.1272
   54UNL     N7  411  -0.124  -1.277   3.171 -0.5406  0.0794  0.2402
   54UNL     H8  412   0.036  -1.337   2.956  1.2058 -2.6782  0.6746
   54UNL     H9  413   0.177  -1.373   3.058  1.5202  1.0836  1.0728
   54UNL    H10  414   0.134  -1.208   3.007 -0.7769 -0.0597 -0.8193
   55Zn      Zn  415  -1.237  -1.208   3.911  0.0828  0.2164  0.0663
   56Zn      Zn  416   0.698   0.502  -0.314 -0.0406 -0.4173 -0.2199
   57Zn      Zn  417   0.227   0.861  -0.290  0.1582  0.2514 -0.2376
   58Zn      Zn  418  -0.721  -1.566   3.899 -0.1526  0.1694 -0.0671
   59Zn      Zn  419   1.199   0.693  -0.589 -0.4139  0.0287 -0.0110
   60Zn      Zn  420   0.201   1.371  -0.632 -0.4737 -0.0005 -0.2660
   61UNL     H0  421   0.229   1.136  -0.122 -2.7083 -0.7513 -0.9952
   61UNL     H1  422   0.308   1.116   0.152 -1.3947  0.6011  0.5734
   61UNL     C2  423   0.220   1.055  -0.051 -1.0095 -0.1365 -0.0314
   61UNL     C3  424   0.261   1.045   0.086 -1.1364  0.8737  0.0918
   61UNL     C4  425   0.183   0.860   0.021  0.2631 -0.0764 -0.0501
   61UNL     C5  426   0.134   0.720   0.012 -0.4172 -0.6631 -0.3089
   61UNL     N6  427   0.205   0.928  -0.087 -0.8948 -0.4649 -0.2927
   61UNL     N7  428   0.231   0.923   0.131 -0.4413 -0.2599  0.2826
   61UNL     H8  429   0.051   0.714  -0.060  0.0742  1.9903 -1.2216
   61UNL     H9  430   0.093   0.682   0.107  2.0499  0.5967  1.3705
   61UNL    H10  431   0.222   0.658  -0.006  1.2836  1.5468 -0.0536
   62UNL     H0  432   0.851   0.241  -0.170  0.1795 -0.1389  0.4126
   62UNL     H1  433   0.846   0.009  -0.311  0.8740  0.7413  0.8283
   62UNL     C2  434   0.802   0.229  -0.266 -0.0609  0.1226  0.5028
   62UNL     C3  435   0.806   0.105  -0.339  0.9628  0.3699 -0.7217
   62UNL     C4  436   0.700   0.251  -0.453 -0.4158 -0.3325  0.3423
   62UNL     C5  437   0.633   0.318  -0.574 -0.1633 -0.3522  0.3592
   62UNL     N6  438   0.720   0.309  -0.338  0.0354  0.8943  0.9996
   62UNL     N7  439   0.745   0.123  -0.454  0.1898 -0.4247 -0.6758
   62UNL     H8  440   0.653   0.426  -0.575 -0.5039 -0.2209  2.6161
   62UNL     H9  441   0.526   0.300  -0.585  0.1419 -1.9206 -0.2633
   62UNL    H10  442   0.676   0.274  -0.665  1.8869 -0.3302  1.2519
   63UNL     H0  443   0.436   0.940  -0.490  1.2247  1.1069  1.3535
   63UNL     H1  444   0.414   1.132  -0.684  1.6456  1.2814  0.5236
   63UNL     C2  445   0.357   1.013  -0.495 -0.0583 -0.2865  0.5193
   63UNL     C3  446   0.344   1.112  -0.604  0.6224  0.2638 -0.5825
   63UNL     C4  447   0.185   1.124  -0.461 -0.1785  0.0794 -1.3397
   63UNL     C5  448   0.061   1.164  -0.392  0.3749  0.2046 -0.0784
   63UNL     N6  449   0.251   1.018  -0.416 -0.4844 -0.3937 -0.0129
   63UNL     N7  450   0.235   1.180  -0.573  0.0840  0.2238  0.2304
   63UNL     H8  451  -0.029   1.165  -0.455 -0.8654 -1.5720  1.5186
   63UNL     H9  452   0.069   1.267  -0.357 -1.0537  0.7253 -1.1626
   63UNL    H10  453   0.045   1.110  -0.298  1.3017  0.4499  0.2248
   64UNL     H0  454   0.229   1.431  -0.915  0.3333 -2.5783 -0.7823
   64UNL     H1  455   0.446   1.577  -1.034  0.8912  1.7907  1.5480
   64UNL     C2  456   0.330   1.452  -0.883 -0.3317 -0.4851  0.1224
   64UNL     C3  457   0.437   1.519  -0.944 -0.4451 -0.1008  0.2828
   64UNL     C4  458   0.480   1.471  -0.744  0.0359 -0.2845 -0.1322
   64UNL     C5  459   0.557   1.459  -0.614 -0.3194  0.3388  0.7936
   64UNL     N6  460   0.359   1.424  -0.763  0.4804  0.0421 -0.1579
   64UNL     N7  461  -1.425  -1.250   3.946  0.4475  0.0612  0.1500
   64UNL     H8  462   0.511   1.380  -0.554 -0.2825  0.5129  1.0536
   64UNL     H9  463   0.548   1.551  -0.555  0.8445  1.0742 -0.1233
   64UNL    H10  464   0.664   1.443  -0.632 -0.1722  1.0879  0.9560
   65UNL     H0  465   0.192   0.574  -0.329  0.0197  1.3043  0.4581
   65UNL     H1  466   0.420   0.390  -0.364  1.4150  0.4098  0.2508
   65UNL     C2  467   0.300   0.580  -0.324  0.2779 -1.4267 -0.1178
   65UNL     C3  468   0.412   0.496  -0.341 -0.2720  0.3768 -0.0461
   65UNL     C4  469   0.484   0.695  -0.305  0.3401  0.3450  0.6245
   65UNL     C5  470   0.571   0.815  -0.282 -0.2422  0.3521 -0.9470
   65UNL     N6  471   0.351   0.706  -0.325  0.1908  0.4879 -0.2618
   65UNL     N7  472   0.522   0.568  -0.330 -0.5491  0.9503 -0.0647
   65UNL     H8  473   0.676   0.784  -0.279 -0.2394 -0.0972 -3.4580
   65UNL     H9  474   0.545   0.871  -0.192 -1.3036 -0.7281 -0.5552
   65UNL    H10  475   0.572   0.885  -0.366 -0.0221  2.0291  0.4045
   66UNL     H0  476  -0.467  -1.397   3.499  2.0432 -0.9584  1.9719
   66UNL     H1  477  -0.466  -1.427   3.761 -1.2265 -0.9426  2.0026
   66UNL     C2  478  -0.546  -1.449   3.552  0.5117 -0.7705 -0.0041
   66UNL     C3  479  -0.540  -1.466   3.692 -0.1200 -0.1756  0.3118
   66UNL     C4  480  -0.715  -1.567   3.617  0.3801  0.1698  0.9746
   66UNL     C5  481  -0.855  -1.638   3.615  0.2096 -0.0760 -0.5548
   66UNL     N6  482  -0.656  -1.512   3.506 -0.0754 -0.9830  0.0218
   66UNL     N7  483  -0.646  -1.535   3.731  0.8018  0.0674 -0.2132
   66UNL     H8  484  -0.881  -1.700   3.702  0.1784 -1.2493 -1.3774
   66UNL     H9  485  -0.880  -1.690   3.521 -2.1285 -1.2511  0.6232
   66UNL    H10  486  -0.936  -1.565   3.621 -0.2356 -0.5444 -0.8172
   67UNL     H0  487  -1.045  -1.161   4.135 -2.5844 -1.3906  0.7153
   67UNL     H1  488  -1.021  -0.904   4.259  2.1482  1.8277 -1.7645
   67UNL     C2  489  -1.107  -1.072   4.135 -0.0784  0.4340  0.3814
   67UNL     C3  490  -1.089  -0.942   4.183  0.2581  0.5871  0.4167
   67UNL     C4  491  -1.247  -0.940   4.042  0.2885 -0.6016  0.1344
   67UNL     C5  492  -1.375  -0.902   3.961 -0.6650  1.1075 -0.4496
   67UNL     N6  493  -1.198  -1.063   4.044 -0.0939 -0.3713  0.0674
   67UNL     N7  494  -1.182  -0.859   4.134  0.1535 -0.0821  0.1905
   67UNL     H8  495  -1.370  -0.931   3.855 -0.9382  0.6293 -0.3339
   67UNL     H9  496  -1.466  -0.940   4.008  0.6625 -1.8791 -0.0474
   67UNL    H10  497  -1.388  -0.794   3.965  0.6460  1.4166 -2.7205
   68UNL     H0  498   0.936   0.805  -0.671 -0.3500  1.3142  1.3900
   68UNL     H1  499   0.700   0.723  -0.559 -0.8270  0.0868  2.6412
   68UNL     C2  500   0.915   0.729  -0.597 -0.9096  0.6208  0.5445
   68UNL     C3  501   0.798   0.690  -0.528  0.2208  0.1787 -0.3437
   68UNL     C4  502   0.967   0.585  -0.456 -0.0563 -0.1468 -0.2866
   68UNL     C5  503   1.051   0.490  -0.367  0.0723  0.0535  0.2897
   68UNL     N6  504   1.019   0.662  -0.543 -0.3221  0.0823 -0.1038
   68UNL     N7  505   0.833   0.591  -0.443  0.6589 -0.1374 -0.2415
   68UNL     H8  506   1.038   0.503  -0.258 -1.4219  0.0209  0.1338
   68UNL     H9  507   1.158   0.510  -0.375 -0.4700  2.5694 -1.6923
   68UNL    H10  508   1.038   0.385  -0.396 -1.8401 -0.1713  1.7377
   69UNL     H0  509  -1.011  -1.673   3.933  1.1324  0.0050 -0.6032
   69UNL     H1  510  -1.240  -1.530   3.921 -0.0705  0.9131  1.1566
   69UNL     C2  511  -1.018  -1.565   3.930 -0.2894 -0.0586 -0.3874
   69UNL     C3  512  -1.138  -1.494   3.917  0.0618  0.4299 -0.3345
   69UNL     C4  513  -0.968  -1.366   3.919 -0.3183 -0.0811  0.4189
   69UNL     C5  514  -0.881  -1.248   3.895 -0.0218 -0.0822  0.0099
   69UNL     N6  515  -0.917  -1.489   3.913 -0.2109 -0.3109 -0.5454
   69UNL     N7  516  -1.105  -1.361   3.908  0.0149 -0.3330  0.7000
   69UNL     H8  517  -0.932  -1.158   3.858  3.1514  2.6153  1.6453
   69UNL     H9  518  -0.817  -1.266   3.809  0.8534  0.0375  0.6238
   69UNL    H10  519  -0.814  -1.230   3.980 -1.4183  2.4026  0.7167
   70UNL     H0  520   1.274   0.701  -0.907 -2.0213 -0.7070  0.5603
   70UNL     H1  521   1.336   0.947  -1.039 -1.4514 -2.3956 -1.5573
   70UNL     C2  522   1.268   0.805  -0.878 -0.2342 -0.1151 -0.9743
   70UNL     C3  523   1.299   0.932  -0.939  0.0922 -0.0084 -0.5385
   70UNL     C4  524   1.216   0.958  -0.744  0.4304 -0.0744 -0.1780
   70UNL     C5  525   1.144   1.023  -0.624 -0.7202 -0.6738 -0.0878
   70UNL     N6  526   1.224   0.827  -0.756  0.7128 -0.2050  0.2263
   70UNL     N7  527  -0.689  -1.748   3.955  0.2986  0.9443  0.0565
   70UNL     H8  528   1.201   0.996  -0.534  2.4154  2.5637 -0.9116
   70UNL     H9  529   1.060   0.954  -0.610 -1.4468 -0.5574 -3.1405
   70UNL    H10  530   1.104   1.124  -0.637  2.3920  0.4758 -1.5899
   71UNL     H0  531  -0.280   1.467  -0.750 -2.0905 -3.2061 -0.6057
   71UNL     H1  532  -0.044   1.560  -0.657 -1.1018  0.0643  0.9008
   71UNL     C2  533  -0.182   1.422  -0.754 -0.4468 -0.0062  0.3540
   71UNL     C3  534  -0.063   1.466  -0.706  0.4135  0.3932 -0.4255
   71UNL     C4  535  -0.031   1.288  -0.806  0.5062 -0.5879  0.2732
   71UNL     C5  536   0.045   1.172  -0.858 -0.2371 -0.4203 -0.4956
   71UNL     N6  537  -0.160   1.309  -0.828  0.5186  0.2367 -0.4091
   71UNL     N7  538   0.030   1.383  -0.732  0.7163  0.0381  0.0385
   71UNL     H8  539  -0.007   1.110  -0.932  0.3474  0.7334 -1.9280
   71UNL     H9  540   0.129   1.213  -0.917 -0.0278  1.0936  0.7829
   71UNL    H10  541   0.091   1.116  -0.776 -0.4248  0.7606  0.4526
   72UNL     H0  542   1.442   0.830  -0.139 -0.1110 -1.3441  1.3491
   72UNL     H1  543   1.195   0.742  -0.272  0.3963  0.7190  0.5997
   72UNL     C2  544   1.416   0.809  -0.242 -0.3467 -0.3469  1.1892
   72UNL     C3  545   1.296   0.759  -0.309  0.7557 -0.6741  0.8832
   72UNL     C4  546   1.454   0.786  -0.455 -0.6099 -0.0925  0.2404
   72UNL     C5  547   1.536   0.780  -0.581  0.5523  0.3814  0.2959
   72UNL     N6  548   1.507   0.829  -0.341 -0.0385  0.3858  0.0478
   72UNL     N7  549   1.325   0.744  -0.439 -0.2368 -0.2220 -0.2367
   72UNL     H8  550   1.515   0.687  -0.636  1.3724 -0.8255  1.9369
   72UNL     H9  551   1.643   0.793  -0.564  1.0108 -1.7442 -0.5755
   72UNL    H10  552   1.511   0.865  -0.645 -2.3079  0.7725  1.7397
   73Zn      Zn  553  -0.276   2.233   0.273 -0.2234  0.0800 -0.3097
   74Zn      Zn  554  -0.218   1.195   0.901 -0.2503 -0.0860  0.2677
   75Zn      Zn  555  -0.734   1.555   0.945 -0.3734  0.0347 -0.2026
   76Zn      Zn  556   0.232   1.920   0.286 -0.4040  0.0211  0.0026
   77Zn      Zn  557   0.251   1.396   0.567 -0.0111  0.0029  0.0633
   78Zn      Zn  558  -0.718   2.044   0.631 -0.0430 -0.3042  0.2891
   79UNL     H0  559  -0.617   1.810   1.091  0.4387 -0.8777 -1.0980
   79UNL     H1  560  -0.642   1.823   1.380 -0.0988 -0.1238  0.3407
   79UNL     C2  561  -0.651   1.744   1.169  0.9412  0.0638 -0.0600
   79UNL     C3  562  -0.669   1.748   1.307  0.0699  0.3024 -0.1720
   79UNL     C4  563  -0.711   1.549   1.230 -0.8183  0.2234 -0.1153
   79UNL     C5  564  -0.744   1.397   1.225 -0.7113 -0.4859 -0.0420
   79UNL     N6  565  -0.699   1.632   1.126  0.1311  0.0254  0.0465
   79UNL     N7  566  -0.699   1.624   1.344  0.3296  0.2139  0.5501
   79UNL     H8  567  -0.674   1.342   1.290 -0.2336  1.9049  1.6133
   79UNL     H9  568  -0.722   1.354   1.126  0.2776 -1.1268  0.4301
   79UNL    H10  569  -0.846   1.367   1.250 -0.4833  0.0329  1.6905
   80UNL     H0  570  -0.195   0.920   1.055 -0.2199 -1.8039  0.6078
   80UNL     H1  571  -0.216   0.670   0.914 -0.4360 -0.6960 -4.2768
   80UNL     C2  572  -0.212   0.897   0.951  0.6526  0.0978  0.0108
   80UNL     C3  573  -0.228   0.774   0.888  0.2297  0.8082  0.4801
   80UNL     C4  574  -0.259   0.942   0.750  0.5668 -0.2526  0.6403
   80UNL     C5  575  -0.269   1.022   0.618 -0.8038  0.5025 -0.1571
   80UNL     N6  576  -0.231   0.997   0.865 -0.1263 -0.6148  0.2632
   80UNL     N7  577  -0.270   0.806   0.764 -0.5118 -0.3106  0.2229
   80UNL     H8  578  -0.279   1.131   0.619  0.7707  0.7051  2.5949
   80UNL     H9  579  -0.338   0.972   0.548  0.0709  0.0191 -0.6978
   80UNL    H10  580  -0.172   1.018   0.568 -0.8200  0.4586 -0.1849
   81UNL     H0  581  -0.547   1.569   0.659  0.1350  0.8386 -1.3631
   81UNL     H1  582  -0.519   1.805   0.528  3.1102  0.6946  2.4901
   81UNL     C2  583  -0.599   1.660   0.686  0.0827  0.2179  0.8354
   81UNL     C3  584  -0.578   1.780   0.616 -0.1254  0.0644  0.3261
   81UNL     C4  585  -0.711   1.800   0.785 -0.3965 -0.4058 -0.3056
   81UNL     C5  586  -0.819   1.856   0.870 -0.5405 -0.0651 -0.8060
   81UNL     N6  587  -0.671   1.678   0.793  0.8576 -0.4034 -0.1671
   81UNL     N7  588  -0.651   1.869   0.685  0.3682  0.4129 -0.4126
   81UNL     H8  589  -0.911   1.839   0.813 -0.6113  0.8846 -1.0024
   81UNL     H9  590  -0.833   1.965   0.870 -0.4238  0.0573  2.4132
   81UNL    H10  591  -0.837   1.803   0.964 -0.1300  0.9552 -0.1317
   82UNL     H0  592  -0.790   2.196   0.365 -0.1122 -2.7183  2.2832
   82UNL     H1  593  -0.597   2.256   0.162 -1.0549 -1.0208 -0.0879
   82UNL     C2  594  -0.683   2.179   0.364  0.4588  0.2160  0.2304
   82UNL     C3  595  -0.584   2.208   0.259  0.3314 -0.1727  0.1755
   82UNL     C4  596  -0.500   2.138   0.445  0.9949  0.6095  0.5609
   82UNL     C5  597  -0.393   2.103   0.547  0.6566  0.0651 -0.3976
   82UNL     N6  598  -0.630   2.124   0.471  0.4399  0.7452 -0.0471
   82UNL     N7  599  -0.467   2.190   0.323  0.6907 -0.3835  0.8731
   82UNL     H8  600  -0.425   2.152   0.640 -0.9287 -3.4957  1.1205
   82UNL     H9  601  -0.296   2.148   0.523  0.1887  1.8072  0.7692
   82UNL    H10  602  -0.380   1.995   0.562 -0.4382  0.1963  1.8330
   83UNL     H0  603  -0.736   1.262   0.877 -1.2207  2.2966 -0.2124
   83UNL     H1  604  -0.503   1.109   0.819 -0.8401  0.7458 -1.9670
   83UNL     C2  605  -0.630   1.282   0.889 -0.6652 -0.4616 -0.0135
   83UNL     C3  606  -0.510   1.208   0.863 -0.2557  0.1217 -0.4005
   83UNL     C4  607  -0.469   1.402   0.934 -1.3856 -0.0553  0.4872
   83UNL     C5  608  -0.392   1.522   0.984  0.2591  0.2198 -0.1084
   83UNL     N6  609  -0.598   1.404   0.920 -0.4122 -0.4476  0.2635
   83UNL     N7  610  -0.406   1.288   0.889 -0.3005  0.3069  0.3259
   83UNL     H8  611  -0.442   1.576   1.065  0.2650  0.1607 -0.0656
   83UNL     H9  612  -0.372   1.592   0.902 -1.3844  1.4693  0.5026
   83UNL    H10  613  -0.292   1.485   1.009 -0.8498 -2.7560  0.2929
   84UNL     H0  614   0.439   2.060  -0.172 -0.8382  3.5078  1.5439
   84UNL     H1  615   0.419   2.099   0.116  2.2927 -0.9881 -1.0372
   84UNL     C2  616   0.376   2.019  -0.095  0.4688 -0.8188  0.5558
   84UNL     C3  617   0.369   2.029   0.049 -0.0791 -0.3942 -0.0005
   84UNL     C4  618   0.224   1.890  -0.005 -0.8419  0.0598 -0.2143
   84UNL     C5  619   0.098   1.806  -0.003  0.2377  0.1510 -0.0246
   84UNL     N6  620   0.292   1.915  -0.117 -0.0322 -0.5139 -0.2005
   84UNL     N7  621   0.275   1.959   0.103  0.3578  0.8276  0.0048
   84UNL     H8  622   0.084   1.737  -0.088 -0.2946  1.2611 -0.8630
   84UNL     H9  623   0.018   1.880  -0.022 -0.7029 -0.4855  1.2773
   84UNL    H10  624   0.067   1.751   0.087  0.9610  0.2079  0.2636
   85UNL     H0  625  -0.056   2.287   0.487  0.0750  0.2482  2.3957
   85UNL     H1  626  -0.030   2.528   0.623  0.8105  1.1702 -0.6578
   85UNL     C2  627  -0.114   2.377   0.471  0.2740 -0.0049 -0.0544
   85UNL     C3  628  -0.100   2.503   0.545  0.1456  0.1326  0.2370
   85UNL     C4  629  -0.269   2.504   0.413 -0.3012  0.0065  0.9377
   85UNL     C5  630  -0.389   2.560   0.344  0.2058 -0.2302 -0.5139
   85UNL     N6  631  -0.223   2.383   0.401 -0.3359  0.0250  0.7650
   85UNL     N7  632  -0.195   2.580   0.509  0.3193 -0.2867  1.0530
   85UNL     H8  633  -0.393   2.510   0.246 -3.4372 -1.5061  0.1292
   85UNL     H9  634  -0.475   2.526   0.403  1.4845  0.3532  1.8272
   85UNL    H10  635  -0.399   2.669   0.350 -0.1415 -0.3346  2.8164
   86UNL     H0  636  -0.020   1.489   0.525  3.6078  1.2699  0.8023
   86UNL     H1  637  -0.227   1.438   0.696  1.0199  0.4362 -2.0741
   86UNL     C2  638  -0.029   1.420   0.608  0.2064  0.2911 -0.2115
   86UNL     C3  639  -0.130   1.392   0.700  0.4689 -0.7138  0.0753
   86UNL     C4  640   0.035   1.276   0.734 -0.1619 -0.2560 -0.1820
   86UNL     C5  641   0.114   1.169   0.796 -0.2103 -0.2158  0.4989
   86UNL     N6  642   0.079   1.358   0.641  0.2232 -0.0680  0.2754
   86UNL     N7  643  -0.091   1.299   0.781  0.1335  0.5021 -0.3148
   86UNL     H8  644   0.198   1.207   0.854 -0.0787 -0.7782  0.6835
   86UNL     H9  645   0.174   1.114   0.722  0.1394 -1.1856  1.4751
   86UNL    H10  646   0.061   1.093   0.855  4.3916 -3.5686  0.8326
   87UNL     H0  647  -0.043   1.790   0.402 -0.0001 -1.7463 -1.9695
   87UNL     H1  648  -0.276   1.925   0.359  0.8750 -1.6497 -0.7876
   87UNL     C2  649  -0.055   1.886   0.354  0.2516 -0.4692  0.3426
   87UNL     C3  650  -0.176   1.960   0.335  0.4933 -0.4389 -0.6850
   87UNL     C4  651  -0.017   2.069   0.265  0.0953 -0.2623 -0.3643
   87UNL     C5  652   0.060   2.183   0.203 -0.1580  0.0967  0.5163
   87UNL     N6  653   0.040   1.965   0.313 -0.0592  0.3351 -0.0493
   87UNL     N7  654  -0.153   2.078   0.281 -0.5366  0.4892 -0.0281
   87UNL     H8  655   0.015   2.281   0.222 -2.8787 -0.5403 -1.9742
   87UNL     H9  656   0.058   2.176   0.093  0.4588 -1.8114  0.6020
   87UNL    H10  657   0.164   2.190   0.237 -0.7499  0.6479  2.3477
   88UNL     H0  658   0.271   1.412   0.268 -1.7607 -0.1694  0.2269
   88UNL     H1  659   0.328   1.650   0.140 -0.8647 -0.9625 -1.2951
   88UNL     C2  660   0.263   1.514   0.303 -0.1068 -0.0070  0.2190
   88UNL     C3  661   0.292   1.637   0.241  0.0816 -0.2193 -0.8419
   88UNL     C4  662   0.245   1.669   0.450 -0.5236  0.1507  0.2382
   88UNL     C5  663   0.218   1.741   0.580  0.6896  0.7906  0.3847
   88UNL     N6  664   0.242   1.541   0.430  0.0196 -0.0232 -0.5168
   88UNL     N7  665   0.266   1.736   0.329 -0.1446  0.2593 -0.1853
   88UNL     H8  666   0.161   1.832   0.558 -1.8448 -1.0176 -0.9794
   88UNL     H9  667   0.300   1.762   0.649  1.0689  0.3983  0.0550
   88UNL    H10  668   0.157   1.674   0.641  0.2036 -0.9751 -1.9177
   89UNL     H0  669  -1.219   2.099   0.501  0.0714 -0.5227 -2.5425
   89UNL     H1  670  -1.026   2.136   0.715 -2.7771  0.0917 -0.9329
   89UNL     C2  671  -1.121   2.059   0.523 -0.0673 -0.2200 -1.3433
   89UNL     C3  672  -1.022   2.081   0.622  0.0175 -0.0760 -0.7968
   89UNL     C4  673  -0.962   1.945   0.475 -0.0476 -0.4842  0.3475
   89UNL     C5  674  -0.878   1.852   0.395 -0.3586  0.3066 -0.2450
   89UNL     N6  675  -1.086   1.967   0.445 -0.1425  0.4967 -0.1524
   89UNL     N7  676  -0.912   2.021   0.578  0.3375 -0.6112 -0.2594
   89UNL     H8  677  -0.863   1.757   0.448  1.3303  1.9381  2.4301
   89UNL     H9  678  -0.909   1.826   0.293  0.1058 -0.3353 -0.2254
   89UNL    H10  679  -0.773   1.884   0.389  0.7485 -2.8601  0.1423
   90UNL     H0  680   0.432   1.611   0.996 -0.1747  0.2645 -0.0860
   90UNL     H1  681   0.218   1.522   0.871 -0.0093 -1.6977 -1.0815
   90UNL     C2  682   0.436   1.568   0.896  0.7033 -0.3325  0.1999
   90UNL     C3  683   0.319   1.516   0.831  0.4142  0.4751 -0.4724
   90UNL     C4  684   0.492   1.501   0.715  0.0516 -0.4709  0.7190
   90UNL     C5  685   0.572   1.487   0.585 -0.6970 -0.3995 -0.1832
   90UNL     N6  686   0.544   1.541   0.824 -0.2693 -0.4648 -0.0482
   90UNL     N7  687   0.358   1.476   0.711 -0.3454 -0.2130  0.2327
   90UNL     H8  688   0.571   1.584   0.535  0.7825  0.2170  0.8713
   90UNL     H9  689   0.536   1.402   0.526 -4.4740 -0.1160  1.4668
   90UNL    H10  690   0.679   1.462   0.597 -0.5568 -0.6587 -1.8059
   91Zn      Zn  691  -0.711   1.558   1.527 -0.0444 -0.1038  0.1078
   92Zn      Zn  692  -0.744   0.503   2.105  0.0473  0.0192  0.1596
   93Zn      Zn  693  -1.226   0.850   2.100  0.0141  0.1066 -0.0513
   94Zn      Zn  694  -0.244   1.204   1.512  0.0792  0.0133 -0.2170
   95Zn      Zn  695  -0.274   0.709   1.835  0.5502  0.1147  0.1314
   96Zn      Zn  696  -1.220   1.383   1.778 -0.5613 -0.1813 -0.0511
   97UNL     H0  697  -1.155   1.132   2.266  2.1379 -1.2109 -1.0762
   97UNL     H1  698  -1.140   1.141   2.549 -0.0560  1.2892 -1.1787
   97UNL     C2  699  -1.163   1.052   2.339  0.7365  0.2050  0.3914
   97UNL     C3  700  -1.157   1.056   2.483 -0.5265  0.0883  0.4144
   97UNL     C4  701  -1.216   0.870   2.408 -0.0424  0.1446  0.2706
   97UNL     C5  702  -1.246   0.722   2.402 -0.1397  0.0871 -0.2508
   97UNL     N6  703  -1.193   0.930   2.291  0.0731 -0.4011  0.1070
   97UNL     N7  704  -1.200   0.935   2.520 -0.3309 -0.6874  0.2694
   97UNL     H8  705  -1.317   0.690   2.324 -0.3637 -0.8088  0.3072
   97UNL     H9  706  -1.295   0.695   2.497 -0.6913  0.7143 -0.3458
   97UNL    H10  707  -1.157   0.659   2.408 -0.8506 -1.0216 -0.9136
   98UNL     H0  708  -0.630   0.259   2.256  3.0218 -0.2068 -1.2334
   98UNL     H1  709  -0.669  -0.007   2.147 -0.2264 -0.1368  0.7164
   98UNL     C2  710  -0.668   0.227   2.160  0.3515  0.3955 -0.4604
   98UNL     C3  711  -0.687   0.092   2.107 -0.1051 -0.4396 -0.1100
   98UNL     C4  712  -0.742   0.241   1.964  0.3301 -0.0896  0.2631
   98UNL     C5  713  -0.777   0.320   1.833 -0.2969  0.4384 -1.1015
   98UNL     N6  714  -0.721   0.311   2.075 -0.4146  0.0216  0.0308
   98UNL     N7  715  -0.726   0.104   1.979 -0.0870  0.3121 -0.0669
   98UNL     H8  716  -0.827   0.261   1.756  1.1159 -0.0689 -1.6712
   98UNL     H9  717  -0.682   0.342   1.784 -1.0087  1.0206 -2.2410
   98UNL    H10  718  -0.814   0.423   1.839  0.2545  0.5745  0.7321
   99UNL     H0  719  -0.982   0.924   1.909 -0.7308 -1.1292  1.5226
   99UNL     H1  720  -0.990   1.149   1.755  0.4601 -0.1818  2.0624
   99UNL     C2  721  -1.061   0.998   1.902  0.3029 -0.0853  0.5196
   99UNL     C3  722  -1.071   1.119   1.821 -1.1336 -0.2869  0.1445
   99UNL     C4  723  -1.242   1.095   1.934  0.0267 -0.3371  0.9129
   99UNL     C5  724  -1.371   1.136   2.007 -0.2326  0.3866  0.0370
   99UNL     N6  725  -1.170   0.989   1.971  0.3924  0.6826 -0.6844
   99UNL     N7  726  -1.184   1.183   1.843 -0.2056  0.4097  0.1127
   99UNL     H8  727  -1.449   1.080   1.953 -1.3621  1.0267  0.9451
   99UNL     H9  728  -1.401   1.241   1.997  0.2253  0.4376 -0.9551
   99UNL    H10  729  -1.383   1.099   2.110 -1.5222 -2.0950 -0.9006
  100UNL     H0  730  -1.212   1.493   1.476  0.8655 -0.8973 -0.3866
  100UNL     H1  731  -0.985   1.585   1.372  0.6094 -0.9755  0.1318
  100UNL     C2  732  -1.118   1.490   1.529  0.3454  0.1209  0.6285
  100UNL     C3  733  -1.002   1.549   1.472 -0.6361 -0.5624  0.0939
  100UNL     C4  734  -0.968   1.492   1.668  0.6417  0.8234 -0.4837
  100UNL     C5  735  -0.896   1.475   1.800 -0.3166 -0.4448 -1.1097
  100UNL     N6  736  -1.095   1.461   1.658  0.5461 -1.3876 -0.3204
  100UNL     N7  737  -0.904   1.535   1.558 -0.6210 -0.5040 -0.2017
  100UNL     H8  738  -0.948   1.399   1.860 -0.3434 -0.3466 -1.0076
  100UNL     H9  739  -0.890   1.568   1.858  1.6972 -1.6172  0.6703
  100UNL    H10  740  -0.797   1.430   1.786 -0.0632 -0.1740 -0.2562
  101UNL     H0  741  -1.238   0.536   2.007 -1.2349  1.6260  0.6623
  101UNL     H1  742  -1.019   0.365   2.048 -0.3084  0.8714 -1.9639
  101UNL     C2  743  -1.140   0.555   2.049 -0.2466 -1.1814 -0.1404
  101UNL     C3  744  -1.030   0.469   2.073  0.4835  0.5847 -0.3045
  101UNL     C4  745  -0.980   0.668   2.119  0.8379  0.4268 -0.5335
  101UNL     C5  746  -0.898   0.781   2.178 -0.6457 -0.0907 -0.4214
  101UNL     N6  747  -1.110   0.678   2.094  0.0226  0.7836  0.5065
  101UNL     N7  748  -0.928   0.541   2.114  0.7228  0.3233 -0.0049
  101UNL     H8  749  -0.899   0.765   2.286  2.3402  0.1348 -0.2852
  101UNL     H9  750  -0.949   0.874   2.149 -0.3360 -0.1535 -1.1990
  101UNL    H10  751  -0.795   0.801   2.148 -0.6623  1.6020  0.5296
  102UNL     H0  752  -0.034   1.365   1.064  1.5147 -1.9178  1.2577
  102UNL     H1  753  -0.013   1.378   1.334  1.3430 -1.7343  0.6351
  102UNL     C2  754  -0.098   1.317   1.137 -0.1043 -0.5338  0.8040
  102UNL     C3  755  -0.092   1.331   1.276  0.6461  0.2682 -0.1151
  102UNL     C4  756  -0.250   1.200   1.215  0.1948  0.3755  0.2179
  102UNL     C5  757  -0.382   1.119   1.221 -0.5705  0.1863 -0.4531
  102UNL     N6  758  -0.195   1.234   1.097 -0.0145 -0.0067  0.1109
  102UNL     N7  759  -0.192   1.259   1.325 -0.9354  0.6994 -0.1713
  102UNL     H8  760  -0.400   1.078   1.121  1.8564 -0.2794 -0.7570
  102UNL     H9  761  -0.476   1.165   1.252 -1.6695 -1.9502 -0.4509
  102UNL    H10  762  -0.367   1.034   1.289  0.1841  0.3626 -0.3825
  103UNL     H0  763  -0.488   1.627   1.728 -0.2656 -0.6426 -1.5396
  103UNL     H1  764  -0.496   1.884   1.864 -0.9823 -0.8476  1.1432
  103UNL     C2  765  -0.554   1.712   1.718  0.4431  0.1093 -0.2058
  103UNL     C3  766  -0.556   1.838   1.786  0.9002 -0.9132 -0.3246
  103UNL     C4  767  -0.716   1.817   1.651 -0.4595  0.0584  0.1906
  103UNL     C5  768  -0.856   1.840   1.594  0.1760 -0.1749 -0.0151
  103UNL     N6  769  -0.648   1.707   1.627  0.5766  0.0562 -0.8358
  103UNL     N7  770  -0.656   1.903   1.736 -0.3083 -0.8252  0.1442
  103UNL     H8  771  -0.881   1.786   1.502 -0.5952  0.8558 -0.4361
  103UNL     H9  772  -0.928   1.795   1.664 -0.0825 -4.2325 -2.5735
  103UNL    H10  773  -0.887   1.945   1.584  1.6536  0.0926 -2.4203
  104UNL     H0  774  -0.555   0.816   1.740 -1.5182 -1.5814 -1.1809
  104UNL     H1  775  -0.789   0.726   1.871  1.0780  0.9726 -1.0773
  104UNL     C2  776  -0.570   0.742   1.818 -0.0159  0.2125  0.9504
  104UNL     C3  777  -0.688   0.690   1.887  0.5697 -0.1722 -0.4123
  104UNL     C4  778  -0.511   0.596   1.963  0.4970 -0.5101 -0.4086
  104UNL     C5  779  -0.429   0.482   2.017 -0.3797 -0.2597 -0.4647
  104UNL     N6  780  -0.466   0.684   1.880  0.6619 -0.7176  0.1824
  104UNL     N7  781  -0.649   0.599   1.976  0.1658 -0.2615  0.2362
  104UNL     H8  782  -0.403   0.403   1.945  0.2221 -1.1937  0.7517
  104UNL     H9  783  -0.469   0.428   2.103 -0.5140 -2.5410 -1.8639
  104UNL    H10  784  -0.332   0.503   2.064 -0.2485 -2.1763  0.2240
  105UNL     H0  785  -0.503   1.088   1.570 -1.7312  0.0513  0.0847
  105UNL     H1  786  -0.725   1.253   1.644 -1.4007  1.3494 -2.5655
  105UNL     C2  787  -0.522   1.194   1.559 -1.2456  0.1898  0.5077
  105UNL     C3  788  -0.634   1.277   1.590  0.2408  0.2286 -0.4748
  105UNL     C4  789  -0.477   1.385   1.478  0.5808 -0.3228  0.7138
  105UNL     C5  790  -0.390   1.506   1.435  0.4411 -0.0701 -0.7394
  105UNL     N6  791  -0.427   1.267   1.504  0.2958 -0.3119 -0.2275
  105UNL     N7  792  -0.605   1.397   1.532  0.1303  0.2174 -0.1412
  105UNL     H8  793  -0.438   1.597   1.397  1.5817 -0.0276 -2.2012
  105UNL     H9  794  -0.322   1.469   1.357  2.1611 -0.6637  0.9516
  105UNL    H10  795  -0.328   1.536   1.519  0.7244  0.2364 -1.0550
  106UNL     H0  796  -0.240   0.695   1.524  0.0391  0.6947 -1.2424
  106UNL     H1  797  -0.225   0.911   1.371 -2.0594 -1.8380  0.0026
  106UNL     C2  798  -0.247   0.798   1.554  0.6912  0.3814  0.0742
  106UNL     C3  799  -0.228   0.915   1.479  0.6148  0.0929  0.1071
  106UNL     C4  800  -0.251   0.960   1.687  0.0361  0.0080  1.0116
  106UNL     C5  801  -0.270   1.031   1.820 -0.9634 -0.1231 -0.0777
  106UNL     N6  802  -0.249   0.828   1.680 -0.3697 -0.5338  0.0702
  106UNL     N7  803  -0.238   1.015   1.560 -0.2222  0.3738 -0.4377
  106UNL     H8  804  -0.330   0.978   1.895  0.1413  1.3834  1.9573
  106UNL     H9  805  -0.325   1.125   1.810  0.7518  0.7362 -2.2413
  106UNL    H10  806  -0.179   1.056   1.877 -1.6316 -0.7229  1.3040
  107UNL     H0  807  -1.730   1.411   1.768 -0.0691 -0.6537  0.9762
  107UNL     H1  808  -1.485   1.519   1.853 -1.9362 -0.3074  0.4215
  107UNL     C2  809  -1.629   1.393   1.734 -0.0841  0.0990  0.5062
  107UNL     C3  810  -1.504   1.442   1.779  1.2382 -0.2561 -0.5579
  107UNL     C4  811  -1.468   1.280   1.647 -0.6520  0.0019 -0.1350
  107UNL     C5  812  -1.385   1.177   1.566  0.2433 -0.4955  0.2870
  107UNL     N6  813  -1.595   1.299   1.648 -0.0740  0.3588  0.6601
  107UNL     N7  814  -1.407   1.376   1.723  0.1476  0.3332 -0.2697
  107UNL     H8  815  -1.388   1.073   1.601  2.5693 -0.2499  1.4510
  107UNL     H9  816  -1.408   1.186   1.459 -2.7803 -0.0185  0.8843
  107UNL    H10  817  -1.277   1.199   1.573  0.0271  0.5913  0.3682
  108UNL     H0  818  -0.055   0.823   2.299 -1.2779  3.2674  0.0103
  108UNL     H1  819  -0.285   0.746   2.141 -0.8926 -0.5058 -1.9654
  108UNL     C2  820  -0.068   0.808   2.192 -0.5721 -0.0768  0.2803
  108UNL     C3  821  -0.186   0.772   2.107 -0.7754 -0.3208 -1.4927
  108UNL     C4  822  -0.022   0.807   1.982 -0.1855  0.6218  0.2157
  108UNL     C5  823   0.077   0.805   1.860 -0.0931 -0.5757 -0.1625
  108UNL     N6  824   0.032   0.818   2.103  0.1111 -0.1423  0.1511
  108UNL     N7  825  -0.147   0.765   1.980  0.2509 -0.6516 -0.1144
  108UNL     H8  826   0.066   0.716   1.797 -0.1071 -0.2939 -0.5661
  108UNL     H9  827   0.183   0.784   1.878  0.0759 -1.4692 -1.9318
  108UNL    H10  828   0.072   0.899   1.803 -0.9040 -0.9925 -0.8024
  109Zn      Zn  829  -1.231   0.863   2.700  0.0369 -0.3858 -0.3710
  110Zn      Zn  830  -1.227  -0.169   3.278  0.0876 -0.0357 -0.0967
  111Zn      Zn  831  -1.714   0.204   3.300 -0.0214 -0.0179 -0.1149
  112Zn      Zn  832  -0.758   0.538   2.697 -0.1723  0.0882  0.0812
  113Zn      Zn  833  -0.730   0.021   2.991 -0.3374 -0.1171  0.2496
  114Zn      Zn  834  -1.751   0.711   2.957  0.2646  0.1389  0.2778
  115UNL     H0  835  -1.640   0.451   3.466 -0.4712 -0.8261  0.6674
  115UNL     H1  836  -1.631   0.449   3.752  0.2733 -0.5656 -0.2900
  115UNL     C2  837  -1.670   0.374   3.536 -0.1342 -0.8481  0.7885
  115UNL     C3  838  -1.661   0.379   3.676 -0.8277  0.0264 -0.4234
  115UNL     C4  839  -1.714   0.191   3.599 -0.0976 -0.3242 -0.7655
  115UNL     C5  840  -1.733   0.045   3.595 -0.0587 -0.0484 -0.2830
  115UNL     N6  841  -1.711   0.259   3.488  0.3022 -0.1146  0.7740
  115UNL     N7  842  -1.682   0.256   3.717  0.1106  0.4430  0.5013
  115UNL     H8  843  -1.791   0.021   3.505 -0.7275  3.2636 -0.8831
  115UNL     H9  844  -1.793   0.008   3.678 -3.0954  1.9325 -1.3899
  115UNL    H10  845  -1.634   0.000   3.583 -0.9667 -2.0498 -0.7288
  116UNL     H0  846  -1.148  -0.413   3.425 -0.8371  1.9529 -0.0431
  116UNL     H1  847  -1.160  -0.667   3.309  1.6426  1.6775  0.9044
  116UNL     C2  848  -1.199  -0.446   3.335 -0.1860 -1.0452  0.5704
  116UNL     C3  849  -1.197  -0.573   3.269 -0.3597  0.2546 -0.8213
  116UNL     C4  850  -1.284  -0.426   3.142  1.1432  0.2256 -0.1655
  116UNL     C5  851  -1.333  -0.350   3.021 -0.0109  0.6868  0.2101
  116UNL     N6  852  -1.253  -0.358   3.253  0.0594  0.1288  0.5525
  116UNL     N7  853  -1.254  -0.561   3.148  0.1962  0.4447 -0.5845
  116UNL     H8  854  -1.433  -0.376   2.983 -1.1602  3.3980  1.1363
  116UNL     H9  855  -1.261  -0.366   2.940 -0.0952  1.7946 -0.0936
  116UNL    H10  856  -1.333  -0.241   3.022  0.9658  0.7059 -0.3150
  117UNL     H0  857  -1.531   0.240   3.047  0.8307  1.0396 -2.1605
  117UNL     H1  858  -1.562   0.476   2.880  0.5015 -0.6700 -0.7609
  117UNL     C2  859  -1.592   0.330   3.053 -0.0869  0.3610 -0.2532
  117UNL     C3  860  -1.604   0.442   2.974  1.3412 -0.3501 -0.2607
  117UNL     C4  861  -1.758   0.437   3.120 -0.8246  0.3530  0.3627
  117UNL     C5  862  -1.871   0.487   3.204 -0.6967 -0.4530 -0.6719
  117UNL     N6  863  -1.681   0.334   3.149  0.5939  0.5410 -0.0182
  117UNL     N7  864  -1.693   0.519   3.026 -0.8044 -0.4710  0.6083
  117UNL     H8  865  -1.911   0.572   3.147 -0.7638 -1.8454 -2.8480
  117UNL     H9  866  -1.833   0.505   3.305  1.8733 -2.4833 -1.1524
  117UNL    H10  867  -1.947   0.408   3.212 -0.1180 -0.9187  0.3734
  118UNL     H0  868  -1.730   0.762   2.646 -0.4947  1.2582  0.0318
  118UNL     H1  869  -1.495   0.840   2.524  1.3925 -0.5062  0.0555
  118UNL     C2  870  -1.633   0.778   2.691 -0.2429 -0.0133 -0.0220
  118UNL     C3  871  -1.515   0.825   2.629 -0.8796  0.0975 -0.2377
  118UNL     C4  872  -1.486   0.794   2.841 -0.6245 -0.6772  0.3438
  118UNL     C5  873  -1.406   0.776   2.965 -0.1834  0.0829  0.3512
  118UNL     N6  874  -1.614   0.762   2.821 -0.5724 -0.3625  0.2376
  118UNL     N7  875  -1.420   0.828   2.721  0.5647  0.7176  0.2777
  118UNL     H8  876  -1.447   0.701   3.033 -0.0974 -0.6776 -0.4113
  118UNL     H9  877  -1.396   0.868   3.024 -1.6310  1.0347 -0.8257
  118UNL    H10  878  -1.307   0.741   2.934 -0.5530 -2.2364  1.5279
  119UNL     H0  879  -1.735  -0.095   3.209  0.2591 -0.7782 -0.0870
  119UNL     H1  880  -1.542  -0.275   3.241 -4.6882 -0.0230  2.8685
  119UNL     C2  881  -1.634  -0.075   3.243  0.0859  0.3161 -0.1870
  119UNL     C3  882  -1.524  -0.169   3.253  0.5937 -0.0890 -1.0360
  119UNL     C4  883  -1.462   0.026   3.309  0.0376 -0.0390  0.2747
  119UNL     C5  884  -1.369   0.141   3.335 -0.6367  0.1183  0.0900
  119UNL     N6  885  -1.591   0.045   3.277 -0.1475  0.7342 -0.6024
  119UNL     N7  886  -1.417  -0.098   3.286 -0.1567 -0.0577 -0.7253
  119UNL     H8  887  -1.404   0.169   3.434 -1.8232 -0.5522 -0.1198
  119UNL     H9  888  -1.400   0.220   3.265  1.5880  0.9701 -0.0101
  119UNL    H10  889  -1.261   0.122   3.330 -0.4236  0.4000  2.5648
  120UNL     H0  890  -0.549   0.712   2.263 -0.5166 -0.2910 -0.3020
  120UNL     H1  891  -0.581   0.746   2.541 -1.1946  1.5360 -1.1024
  120UNL     C2  892  -0.620   0.660   2.326 -0.1949 -0.2891  0.0652
  120UNL     C3  893  -0.632   0.681   2.471 -0.1236 -0.1456 -0.3989
  120UNL     C4  894  -0.761   0.527   2.398  0.0217 -0.3177  0.2288
  120UNL     C5  895  -0.870   0.428   2.411  0.4664 -0.9908 -0.7299
  120UNL     N6  896  -0.704   0.563   2.289  0.2699 -0.2092  0.0892
  120UNL     N7  897  -0.723   0.599   2.510  0.0879  0.3372  0.0980
  120UNL     H8  898  -0.846   0.344   2.344  3.7863 -0.5000 -0.3080
  120UNL     H9  899  -0.967   0.475   2.389  0.6491 -1.4267 -2.6289
  120UNL    H10  900  -0.886   0.390   2.513  0.5619  1.8309  0.4334
  121UNL     H0  901  -1.040   0.938   2.901 -0.1512 -1.1240 -2.3763
  121UNL     H1  902  -1.002   1.187   3.025 -0.7742 -0.2113  0.2781
  121UNL     C2  903  -1.099   1.028   2.891  0.0270 -0.6960  0.0197
  121UNL     C3  904  -1.078   1.152   2.956 -0.2362 -0.2582 -0.2914
  121UNL     C4  905  -1.264   1.138   2.854 -0.3168 -0.4091 -0.2395
  121UNL     C5  906  -1.386   1.195   2.776 -0.6399 -0.2394  0.3552
  121UNL     N6  907  -1.211   1.023   2.826 -0.4489  0.2726  0.5333
  121UNL     N7  908  -1.184   1.224   2.931  0.3104  0.6173  0.2082
  121UNL     H8  909  -1.382   1.168   2.670  0.3154 -1.1518  0.6044
  121UNL     H9  910  -1.478   1.148   2.814 -0.2859 -1.1557  0.1030
  121UNL    H10  911  -1.400   1.304   2.772  1.1335 -0.0310 -1.0999
  122UNL     H0  912  -0.995   0.126   2.917 -1.0005 -2.1805 -2.8385
  122UNL     H1  913  -1.233   0.039   3.041  0.1759 -0.1544  1.9324
  122UNL     C2  914  -1.014   0.047   2.988  0.4094 -0.1301  0.0001
  122UNL     C3  915  -1.130   0.009   3.052  0.4904 -0.1677 -0.4102
  122UNL     C4  916  -0.962  -0.096   3.124  0.1981  1.0526 -0.7040
  122UNL     C5  917  -0.869  -0.195   3.199  0.1499  0.5195 -0.5080
  122UNL     N6  918  -0.912  -0.005   3.048 -0.0708  0.3924 -0.1294
  122UNL     N7  919  -1.100  -0.083   3.141  0.4019 -0.3934  0.3156
  122UNL     H8  920  -0.855  -0.280   3.131  0.1512  2.5415 -3.2030
  122UNL     H9  921  -0.932  -0.227   3.283  0.1194 -0.6820 -0.9787
  122UNL    H10  922  -0.774  -0.149   3.228  0.6253  0.1015 -1.3827
  123UNL     H0  923  -1.007   0.405   2.782  0.0087  0.9456  1.9363
  123UNL     H1  924  -1.256   0.567   2.766 -0.1818 -2.8175 -1.1804
  123UNL     C2  925  -1.037   0.506   2.759 -0.3881  0.5354  0.5370
  123UNL     C3  926  -1.150   0.586   2.751 -0.4807 -0.3849 -0.5421
  123UNL     C4  927  -0.982   0.704   2.710  0.5899 -0.6771 -0.2654
  123UNL     C5  928  -0.902   0.820   2.663  0.0516 -0.5042 -0.5337
  123UNL     N6  929  -0.936   0.585   2.730 -0.3354  0.4578  0.0779
  123UNL     N7  930  -1.121   0.712   2.718 -0.0788  0.7000 -0.2969
  123UNL     H8  931  -0.940   0.915   2.702 -0.9677 -0.9978 -0.2951
  123UNL     H9  932  -0.902   0.823   2.553  0.7306  0.7848 -0.5203
  123UNL    H10  933  -0.797   0.800   2.688 -0.4447 -2.6089  0.0721
  124UNL     H0  934  -0.610   0.051   2.695 -0.6011 -1.4273  0.1971
  124UNL     H1  935  -0.651   0.300   2.562 -1.6100  0.6475 -1.6097
  124UNL     C2  936  -0.649   0.145   2.731  0.4525 -1.1761  0.7343
  124UNL     C3  937  -0.674   0.274   2.665  0.2763  0.0649 -1.3050
  124UNL     C4  938  -0.752   0.285   2.857 -0.4133 -0.2707 -0.1655
  124UNL     C5  939  -0.802   0.348   2.983 -0.1925  0.6997 -0.5766
  124UNL     N6  940  -0.704   0.161   2.854 -0.1432  0.0587 -0.0441
  124UNL     N7  941  -0.730   0.358   2.742 -0.2233 -0.2918 -0.2558
  124UNL     H8  942  -0.876   0.423   2.953 -1.6953 -1.8112 -3.6857
  124UNL     H9  943  -0.727   0.389   3.053 -0.1130  3.6748 -2.2474
  124UNL    H10  944  -0.850   0.269   3.041 -0.1717  0.9217 -0.2545
  125UNL     H0  945  -2.271   0.677   2.927 -0.3615 -1.2866 -1.7660
  125UNL     H1  946  -2.048   0.829   3.030  0.4807 -0.4603  0.5112
  125UNL     C2  947  -2.166   0.684   2.903  0.0177  0.8054  0.1604
  125UNL     C3  948  -2.058   0.757   2.950 -0.2122  0.2546 -0.0551
  125UNL     C4  949  -2.001   0.591   2.831  0.0713 -0.2479  0.4190
  125UNL     C5  950  -1.917   0.493   2.765 -0.0737  0.4608 -0.2742
  125UNL     N6  951  -2.130   0.609   2.800 -0.0549  0.1064 -0.1298
  125UNL     N7  952  -1.952   0.697   2.896  0.3684  0.0824 -0.4113
  125UNL     H8  953  -1.958   0.443   2.676 -0.2932  2.4319 -1.3405
  125UNL     H9  954  -1.819   0.537   2.744  0.9509 -1.4786  0.1947
  125UNL    H10  955  -1.892   0.411   2.834  0.9301 -0.2966 -1.4989
  126UNL     H0  956  -0.525   0.117   3.472  0.0401  2.8086 -0.5001
  126UNL     H1  957  -0.764   0.085   3.334  0.3793 -1.3016  1.3450
  126UNL     C2  958  -0.543   0.107   3.366 -0.7778 -0.9443 -0.1544
  126UNL     C3  959  -0.665   0.103   3.294 -0.4230  1.2701  0.3201
  126UNL     C4  960  -0.495   0.104   3.169  0.0269 -0.3401 -0.1582
  126UNL     C5  961  -0.409   0.103   3.037  0.1435  0.2083  0.0162
  126UNL     N6  962  -0.440   0.126   3.286 -0.3007 -0.4354 -0.1643
  126UNL     N7  963  -0.632   0.101   3.165  0.4456 -0.2280  0.0847
  126UNL     H8  964  -0.444   0.019   2.976  2.3964 -0.6364 -0.2249
  126UNL     H9  965  -0.305   0.069   3.047 -0.3920 -2.0323 -1.2223
  126UNL    H10  966  -0.401   0.192   2.974  2.4362 -0.9046 -1.4319
  127Zn      Zn  967  -1.720   0.163   3.903 -0.1049 -0.2764  0.1341
  128Zn      Zn  968   0.229   1.886  -0.306 -0.2136 -0.3077  0.1729
  129Zn      Zn  969  -0.240   2.265  -0.324 -0.4272  0.0737 -0.2488
  130Zn      Zn  970  -1.218  -0.169   3.889  0.1997 -0.0226  0.0893
  131Zn      Zn  971  -1.241  -0.678   4.198 -0.1562 -0.1040  0.0994
  132Zn      Zn  972  -0.261   2.752  -0.614  0.0151 -0.0773 -0.1351
  133UNL     H0  973  -0.125   2.526  -0.133  1.6397 -0.0552  1.7259
  133UNL     H1  974  -0.116   2.494   0.125 -0.1700 -1.1803  0.4079
  133UNL     C2  975  -0.160   2.436  -0.084 -0.7269 -0.6865 -0.8699
  133UNL     C3  976  -0.166   2.425   0.058 -0.4596 -0.5204 -0.0738
  133UNL     C4  977  -0.256   2.259  -0.025 -0.2014 -0.5269 -0.0237
  133UNL     C5  978  -0.314   2.117  -0.033 -0.7528 -0.5695  0.1986
  133UNL     N6  979  -0.229   2.334  -0.130  0.0322 -0.2820 -0.0231
  133UNL     N7  980  -0.215   2.311   0.095  0.7345  0.4060 -0.2282
  133UNL     H8  981  -0.331   2.084  -0.136 -0.2324  0.6880 -0.3142
  133UNL     H9  982  -0.415   2.120   0.010 -0.7243  0.3740  0.2197
  133UNL    H10  983  -0.252   2.045   0.022 -0.0039 -0.3044 -0.2865
  134UNL     H0  984   0.288   1.608  -0.186  0.0889 -1.0344  0.3329
  134UNL     H1  985   0.296   1.373  -0.339 -1.6323 -0.5180  0.4954
  134UNL     C2  986   0.264   1.590  -0.289  0.0218  0.1067  0.1331
  134UNL     C3  987   0.275   1.475  -0.367  0.5440  0.0085  0.5619
  134UNL     C4  988   0.228   1.636  -0.492  0.5176 -0.7389  0.2231
  134UNL     C5  989   0.213   1.716  -0.624 -0.4547  0.2074 -0.2508
  134UNL     N6  990   0.226   1.687  -0.371  0.0268 -0.2319 -0.6234
  134UNL     N7  991   0.246   1.500  -0.494  0.8416  0.1093  0.6576
  134UNL     H8  992   0.149   1.657  -0.691 -0.3600 -1.2055  0.8628
  134UNL     H9  993   0.311   1.738  -0.669 -1.0185  0.3866 -1.4238
  134UNL    H10  994   0.170   1.815  -0.611 -1.7983 -0.2821 -0.7691
  135UNL     H0  995  -0.037   2.308  -0.542  0.1532 -0.0316  1.0133
  135UNL     H1  996  -0.010   2.579  -0.629  1.5559 -0.6711  3.1062
  135UNL     C2  997  -0.100   2.395  -0.534 -0.2112 -0.1970  0.0953
  135UNL     C3  998  -0.089   2.527  -0.576 -0.8366 -0.4301  0.0074
  135UNL     C4  999  -0.272   2.507  -0.469 -0.5532  0.1327 -0.2117
  135UNL     C5 1000  -0.395   2.547  -0.402 -0.1671  1.1506  0.3145
  135UNL     N6 1001  -0.209   2.392  -0.459  0.2407  0.4785 -0.2412
  135UNL     N7 1002  -0.201   2.588  -0.549 -0.0907 -0.3120 -0.5596
  135UNL     H8 1003  -0.471   2.599  -0.462 -2.2199 -0.8911  0.9765
  135UNL     H9 1004  -0.372   2.618  -0.321 -0.0299  0.5932  0.7677
  135UNL    H10 1005  -0.435   2.462  -0.346 -1.8750  1.6615 -0.0445
  136UNL     H0 1006  -0.252   2.808  -0.911  0.0546  0.0701 -0.5883
  136UNL     H1 1007  -0.024   2.907  -1.046  0.4226 -0.0754  0.2042
  136UNL     C2 1008  -0.152   2.824  -0.874 -0.0855  0.1832 -0.2466
  136UNL     C3 1009  -0.041   2.883  -0.942  0.9582  0.3160  0.3830
  136UNL     C4 1010   0.006   2.847  -0.739 -0.1825 -0.5483  0.0266
  136UNL     C5 1011   0.084   2.858  -0.608 -0.3048  0.7064  0.2034
  136UNL     N6 1012  -0.123   2.816  -0.746  0.1972 -0.2617  0.0485
  136UNL     N7 1013  -1.905   0.121   3.948  0.6643 -0.3767 -0.1621
  136UNL     H8 1014   0.060   2.778  -0.537  2.1067  0.7293  1.1284
  136UNL     H9 1015   0.058   2.953  -0.560  1.8152  0.6202  1.6445
  136UNL    H10 1016   0.192   2.854  -0.628 -0.3947  1.8344 -0.6468
  137UNL     H0 1017  -0.264   1.956  -0.425  0.4109 -2.0262 -0.9890
  137UNL     H1 1018  -0.069   1.779  -0.383 -1.5752  0.4216  1.7817
  137UNL     C2 1019  -0.168   1.974  -0.380 -0.0121 -0.6393 -0.6070
  137UNL     C3 1020  -0.063   1.885  -0.360 -0.8585  0.5880  0.8929
  137UNL     C4 1021   0.004   2.084  -0.331 -0.3343  0.4026  0.3208
  137UNL     C5 1022   0.083   2.203  -0.281  0.7141 -0.4695 -0.5214
  137UNL     N6 1023  -0.119   2.095  -0.366  0.0826  0.4712 -0.5282
  137UNL     N7 1024   0.042   1.952  -0.319 -0.1852 -0.4692 -0.0292
  137UNL     H8 1025   0.081   2.200  -0.172 -2.5254 -1.0666 -0.5022
  137UNL     H9 1026   0.059   2.305  -0.316  2.6036  0.2687  0.2102
  137UNL    H10 1027   0.188   2.190  -0.312  0.5153  0.3733 -1.6267
  138UNL     H0 1028  -0.982  -0.076   3.441 -0.2029  0.9374 -0.0654
  138UNL     H1 1029  -0.967  -0.068   3.713  0.6256  0.4353 -1.2589
  138UNL     C2 1030  -1.060  -0.108   3.509  0.7101 -0.0251  0.5469
  138UNL     C3 1031  -1.048  -0.104   3.651 -0.5025  0.4189  0.1916
  138UNL     C4 1032  -1.236  -0.178   3.589 -0.2536 -0.1012 -0.0252
  138UNL     C5 1033  -1.373  -0.236   3.587  0.6916 -0.3842  0.3093
  138UNL     N6 1034  -1.181  -0.144   3.478  0.4196 -0.6712 -0.5513
  138UNL     N7 1035  -1.160  -0.151   3.701  0.4813 -0.8856 -0.6044
  138UNL     H8 1036  -1.452  -0.163   3.566  0.4995 -1.4685 -3.2880
  138UNL     H9 1037  -1.393  -0.285   3.683  1.9984 -3.4610 -0.8659
  138UNL    H10 1038  -1.383  -0.307   3.505 -1.5603 -1.1653  1.1905
  139UNL     H0 1039  -1.498   0.241   4.101  0.5595  0.3594  0.7434
  139UNL     H1 1040  -1.488   0.495   4.224  1.7566 -0.2507 -0.6781
  139UNL     C2 1041  -1.572   0.320   4.100  0.3386  0.1533  0.5213
  139UNL     C3 1042  -1.564   0.453   4.160 -0.1511  0.2349  1.1400
  139UNL     C4 1043  -1.733   0.422   4.034  0.0044 -0.3787 -0.3000
  139UNL     C5 1044  -1.874   0.456   3.985 -0.1194 -0.2323 -0.6381
  139UNL     N6 1045  -1.662   0.313   4.006  0.0041 -0.3942 -0.3147
  139UNL     N7 1046  -1.665   0.516   4.116  0.6857  0.2283  0.6108
  139UNL     H8 1047  -1.936   0.368   3.966  1.3824 -0.6941 -4.0440
  139UNL     H9 1048  -1.934   0.512   4.058  0.8600  0.0690 -0.0459
  139UNL    H10 1049  -1.867   0.499   3.885  1.6534 -0.1125 -0.5039
  140UNL     H0 1050  -1.525  -0.561   4.144  0.9648 -1.7168 -3.5667
  140UNL     H1 1051  -1.760  -0.692   4.228  0.0930 -0.5425 -0.9949
  140UNL     C2 1052  -1.539  -0.645   4.211 -0.4517  0.3958 -0.9953
  140UNL     C3 1053  -1.657  -0.710   4.256 -0.1399  0.8571  0.9737
  140UNL     C4 1054  -1.491  -0.804   4.340 -0.1459  0.3564 -0.0288
  140UNL     C5 1055  -1.401  -0.913   4.400 -0.1225  0.2830  0.0637
  140UNL     N6 1056  -1.438  -0.712   4.259  0.0652  0.5047 -0.5020
  140UNL     N7 1057   0.337   1.973  -0.463  0.2608  0.3749 -0.0630
  140UNL     H8 1058  -1.391  -0.991   4.323  0.4051  0.1229  0.2933
  140UNL     H9 1059  -1.431  -0.941   4.501  1.1232  3.6412  1.5177
  140UNL    H10 1060  -1.300  -0.872   4.414  0.0048 -0.5073  1.6169
  141UNL     H0 1061  -1.463  -0.232   4.074  1.8074  0.0342 -0.1498
  141UNL     H1 1062  -1.712  -0.104   4.047 -1.1046 -1.1393 -1.1359
  141UNL     C2 1063  -1.494  -0.154   4.006  0.4977  0.3381  0.7434
  141UNL     C3 1064  -1.616  -0.089   3.999 -0.7577 -0.6069 -0.3037
  141UNL     C4 1065  -1.468  -0.002   3.874 -0.4902 -0.1985 -0.4038
  141UNL     C5 1066  -1.393   0.097   3.789 -0.7686 -0.1718  0.1165
  141UNL     N6 1067  -1.410  -0.110   3.920 -0.2630  0.9707  0.3169
  141UNL     N7 1068  -1.600   0.014   3.914 -0.0365  0.1402  0.2617
  141UNL     H8 1069  -1.360   0.193   3.831  0.6619  0.1164 -1.5663
  141UNL     H9 1070  -1.455   0.129   3.704 -0.6897  0.6219  0.3482
  141UNL    H10 1071  -1.305   0.049   3.745 -2.4866 -3.6513  0.1086
  142UNL     H0 1072  -1.171  -0.691   3.889  1.2370 -0.2917  0.5836
  142UNL     H1 1073  -1.194  -0.448   3.728 -2.9165  0.3645  0.3636
  142UNL     C2 1074  -1.194  -0.588   3.912 -0.2414 -0.4905  0.0853
  142UNL     C3 1075  -1.200  -0.470   3.833 -0.8095 -0.1866  0.4176
  142UNL     C4 1076  -1.235  -0.427   4.041  0.3695 -0.1181  0.1072
  142UNL     C5 1077  -1.246  -0.352   4.175 -0.2623  0.0916  0.7813
  142UNL     N6 1078  -1.224  -0.555   4.033  0.8226 -0.0166 -0.5246
  142UNL     N7 1079  -1.223  -0.370   3.919  0.3431  0.0505  0.2176
  142UNL     H8 1080  -1.256  -0.243   4.160 -1.2786 -0.0709  0.1147
  142UNL     H9 1081  -1.157  -0.383   4.230 -0.3858 -1.2283  0.2645
  142UNL    H10 1082  -1.327  -0.392   4.237 -0.9443 -3.3500 -2.0376
  143UNL     H0 1083  -0.760   2.801  -0.692  0.4825  1.2894  0.0357
  143UNL     H1 1084  -0.537   2.925  -0.583 -2.0570 -0.7810  0.4543
  143UNL     C2 1085  -0.657   2.771  -0.696  0.2731  0.4511  0.7094
  143UNL     C3 1086  -0.538   2.838  -0.647 -0.1085 -0.5940  0.1163
  143UNL     C4 1087  -0.497   2.664  -0.758  0.6240 -0.3368 -0.0724
  143UNL     C5 1088  -0.421   2.551  -0.814  0.2857 -0.4307  0.2188
  143UNL     N6 1089  -0.627   2.678  -0.779  0.5436  0.2549 -0.0095
  143UNL     N7 1090  -0.441   2.764  -0.681  0.0043 -0.1546 -0.0081
  143UNL     H8 1091  -0.415   2.560  -0.924 -4.7615  4.3981 -0.0646
  143UNL     H9 1092  -0.321   2.532  -0.771  2.5470  2.7256 -3.0237
  143UNL    H10 1093  -0.483   2.464  -0.790 -0.9617 -0.6433 -3.2299
  144UNL     H0 1094  -1.003  -0.610   4.647  0.0229 -1.2339 -0.3667
  144UNL     H1 1095  -1.242  -0.639   4.525  0.3597  1.5483  1.3590
  144UNL     C2 1096  -1.016  -0.614   4.540 -0.9107 -0.1783 -0.3098
  144UNL     C3 1097  -1.144  -0.638   4.479 -0.0336 -0.6763  0.3875
  144UNL     C4 1098  -0.981  -0.619   4.333 -0.0137 -1.0281  0.5773
  144UNL     C5 1099  -0.925  -0.608   4.192 -0.0709  0.3312  0.1231
  144UNL     N6 1100  -0.919  -0.600   4.449  0.5893  0.1679  0.5199
  144UNL     N7 1101  -1.120  -0.628   4.349  0.0977 -0.3124 -0.6634
  144UNL     H8 1102  -0.825  -0.652   4.180 -0.9748 -2.0548  0.9258
  144UNL     H9 1103  -0.920  -0.503   4.160  1.5471  0.6218  1.1618
  144UNL    H10 1104  -0.977  -0.666   4.116  2.9058 -1.2504 -0.8541
  145Zn      Zn 1105  -0.724   3.644   0.293  0.1726  0.0980  0.0361
  146Zn      Zn 1106  -0.711   2.579   0.885  0.0244  0.0674 -0.2063
  147Zn      Zn 1107  -1.219   2.917   0.897  0.3043 -0.0810  0.1132
  148Zn      Zn 1108  -0.224   3.300   0.270 -0.1825 -0.0569 -0.2114
  149Zn      Zn 1109  -0.230   2.760   0.575  0.1284  0.0207 -0.1919
  150Zn      Zn 1110  -1.233   3.460   0.605 -0.0199 -0.0720 -0.1386
  151UNL     H0 1111  -1.127   3.176   1.058 -1.5385  1.4617  0.6610
  151UNL     H1 1112  -1.135   3.181   1.342 -1.2708  0.5767  0.5919
  151UNL     C2 1113  -1.158   3.099   1.127 -0.0929  0.1572 -0.1014
  151UNL     C3 1114  -1.167   3.109   1.268 -0.6242  0.7935  0.0910
  151UNL     C4 1115  -1.248   2.922   1.204  0.3811 -0.2237  0.1841
  151UNL     C5 1116  -1.311   2.784   1.218  0.2884 -0.0950  0.3356
  151UNL     N6 1117  -1.202   2.973   1.090  0.5748  0.2544 -0.8865
  151UNL     N7 1118  -1.205   2.991   1.315  0.1461  0.2408 -0.1559
  151UNL     H8 1119  -1.413   2.801   1.256  0.2398  0.9867 -0.2372
  151UNL     H9 1120  -1.247   2.716   1.276 -2.7670 -2.3897  1.2942
  151UNL    H10 1121  -1.334   2.746   1.117 -1.4918  0.0742  0.6450
  152UNL     H0 1122  -0.581   2.329   1.031  0.7224  1.2854  0.0127
  152UNL     H1 1123  -0.588   2.079   0.916  0.6530 -0.0626 -1.2280
  152UNL     C2 1124  -0.642   2.296   0.948  0.3089  0.7531  0.5202
  152UNL     C3 1125  -0.637   2.169   0.882  0.9661  0.4191 -0.4099
  152UNL     C4 1126  -0.717   2.315   0.751  0.9483  0.1725  0.4518
  152UNL     C5 1127  -0.775   2.374   0.629  0.1545  0.1898  0.4684
  152UNL     N6 1128  -0.696   2.378   0.860 -0.5135 -0.5007  0.5499
  152UNL     N7 1129  -0.690   2.185   0.764 -0.1002  0.4951  0.3598
  152UNL     H8 1130  -0.849   2.308   0.582 -0.5895  1.7008 -0.5988
  152UNL     H9 1131  -0.698   2.397   0.553 -1.1915  0.8826 -0.7319
  152UNL    H10 1132  -0.811   2.476   0.650  2.1342  0.8076  1.1288
  153UNL     H0 1133  -0.999   3.031   0.719  0.0518 -0.1338  0.2479
  153UNL     H1 1134  -0.992   3.273   0.603  0.3309  2.0812  1.0457
  153UNL     C2 1135  -1.083   3.099   0.711  0.0192 -0.1613  0.3521
  153UNL     C3 1136  -1.072   3.229   0.661  0.5315  0.1777 -0.0246
  153UNL     C4 1137  -1.247   3.203   0.791  0.0768  0.3721 -0.2480
  153UNL     C5 1138  -1.376   3.234   0.870  1.1712 -0.1954  1.1430
  153UNL     N6 1139  -1.180   3.086   0.795 -0.1521 -0.4386  0.5186
  153UNL     N7 1140  -1.182   3.292   0.704  0.1762 -0.3475  0.7852
  153UNL     H8 1141  -1.458   3.241   0.797  2.0123  0.3541  0.2270
  153UNL     H9 1142  -1.373   3.325   0.930 -2.0361  0.2024  0.8918
  153UNL    H10 1143  -1.392   3.152   0.941  0.5718  1.6503  3.2424
  154UNL     H0 1144  -1.234   3.495   0.304 -0.5591 -0.5215  1.7442
  154UNL     H1 1145  -1.003   3.577   0.156  2.2900 -3.7912 -0.1827
  154UNL     C2 1146  -1.134   3.522   0.336  0.1695 -0.9393 -0.0700
  154UNL     C3 1147  -1.021   3.568   0.262 -0.4753  0.8809 -0.0131
  154UNL     C4 1148  -0.980   3.555   0.466  0.2989  0.9229 -0.4789
  154UNL     C5 1149  -0.911   3.596   0.591 -0.4880 -0.7024 -0.5163
  154UNL     N6 1150  -1.103   3.508   0.463  0.3170  0.3385  0.6535
  154UNL     N7 1151  -0.921   3.581   0.342  0.2588 -0.5213 -0.3186
  154UNL     H8 1152  -0.813   3.549   0.600  0.9285  2.3624  2.0582
  154UNL     H9 1153  -0.976   3.593   0.680  0.8240 -0.5089  0.4676
  154UNL    H10 1154  -0.866   3.696   0.593 -0.5208 -0.6993  0.3618
  155UNL     H0 1155  -1.205   2.620   0.781 -0.0337  0.8630  0.4403
  155UNL     H1 1156  -0.969   2.466   0.802 -0.1326 -0.6693  2.1459
  155UNL     C2 1157  -1.105   2.650   0.810  0.1557 -0.0821  0.8107
  155UNL     C3 1158  -0.988   2.572   0.820 -0.0415 -0.2228 -0.1559
  155UNL     C4 1159  -0.950   2.767   0.888  0.3905  0.1507  0.2893
  155UNL     C5 1160  -0.872   2.880   0.946  0.2418 -0.8948 -0.2145
  155UNL     N6 1161  -1.080   2.771   0.862  0.0240 -0.7433  0.8657
  155UNL     N7 1162  -0.894   2.646   0.865 -0.0895 -0.0681  0.0180
  155UNL     H8 1163  -0.865   2.879   1.056  0.9907  0.9599 -0.2036
  155UNL     H9 1164  -0.903   2.983   0.926 -1.2764 -0.9423  1.5451
  155UNL    H10 1165  -0.769   2.878   0.911  0.1550  0.7313 -0.6324
  156UNL     H0 1166  -0.091   3.506  -0.184 -2.1929 -1.1053 -2.3713
  156UNL     H1 1167  -0.042   3.502   0.106  1.7240  1.0539 -2.0581
  156UNL     C2 1168  -0.119   3.440  -0.104 -0.0093 -0.5197 -1.0349
  156UNL     C3 1169  -0.102   3.440   0.041  0.4656 -0.1970  0.1649
  156UNL     C4 1170  -0.221   3.281  -0.025 -0.2335  0.6555  0.4007
  156UNL     C5 1171  -0.320   3.167  -0.020 -0.3273 -0.0168  0.4732
  156UNL     N6 1172  -0.195   3.340  -0.142 -0.5725 -0.1997  0.7225
  156UNL     N7 1173  -0.174   3.342   0.086  0.1515 -0.2044 -0.3982
  156UNL     H8 1174  -0.290   3.070  -0.061  2.4124  0.7822  0.3855
  156UNL     H9 1175  -0.421   3.182  -0.061 -0.2227  1.6661  0.7525
  156UNL    H10 1176  -0.326   3.154   0.088  2.1643  0.1203  0.6820
  157UNL     H0 1177  -0.484   3.704   0.474  0.3910  0.1271 -1.6408
  157UNL     H1 1178  -0.485   3.942   0.630 -0.5824  2.7310 -0.2861
  157UNL     C2 1179  -0.558   3.782   0.484  0.2801 -0.1826  0.2412
  157UNL     C3 1180  -0.554   3.902   0.558  0.1612  0.5519  0.1364
  157UNL     C4 1181  -0.733   3.896   0.437  0.3930 -0.0968 -1.0821
  157UNL     C5 1182  -0.849   3.941   0.351  0.7152 -0.3011 -0.0206
  157UNL     N6 1183  -0.664   3.788   0.408 -0.4704 -0.4080 -0.0212
  157UNL     N7 1184  -0.663   3.977   0.523  0.0666  0.5462  0.2601
  157UNL     H8 1185  -0.857   4.051   0.347  0.7972 -0.2403  1.0098
  157UNL     H9 1186  -0.835   3.907   0.248 -1.1231 -2.4073  0.3479
  157UNL    H10 1187  -0.952   3.920   0.384  0.2220 -1.3071 -2.0675
  158UNL     H0 1188  -0.514   2.866   0.500 -3.2090 -1.0540 -0.5920
  158UNL     H1 1189  -0.743   2.782   0.639 -0.4443 -1.1733  3.4702
  158UNL     C2 1190  -0.516   2.813   0.594  0.0104 -0.3562 -0.0235
  158UNL     C3 1191  -0.638   2.767   0.658  0.5679  0.3739 -0.0116
  158UNL     C4 1192  -0.458   2.671   0.737  0.0340  0.0325 -0.2439
  158UNL     C5 1193  -0.385   2.549   0.796  0.0450 -0.5696 -0.1205
  158UNL     N6 1194  -0.410   2.755   0.644 -0.0911  0.3098 -0.7000
  158UNL     N7 1195  -0.596   2.675   0.741  0.2709 -0.0068 -0.0943
  158UNL     H8 1196  -0.421   2.452   0.761 -1.3803  0.5115 -1.7954
  158UNL     H9 1197  -0.413   2.549   0.903 -0.8000  0.0149 -0.3279
  158UNL    H10 1198  -0.275   2.552   0.796  0.0612  2.0771 -1.4038
  159UNL     H0 1199  -0.512   3.186   0.382 -1.3098  1.2727  1.6411
  159UNL     H1 1200  -0.721   3.356   0.422  0.8755 -0.9627  0.3121
  159UNL     C2 1201  -0.517   3.289   0.350 -0.1200  0.7471 -0.4864
  159UNL     C3 1202  -0.629   3.376   0.369  0.2410  0.1623 -0.4195
  159UNL     C4 1203  -0.475   3.477   0.276 -0.6194 -0.5098 -0.4094
  159UNL     C5 1204  -0.387   3.583   0.218  0.6413 -0.3622 -0.4308
  159UNL     N6 1205  -0.419   3.360   0.297  0.4563 -0.7970  0.2894
  159UNL     N7 1206  -0.602   3.495   0.317 -0.3664  0.6020  0.5466
  159UNL     H8 1207  -0.409   3.688   0.243 -0.7857 -1.0475  1.4434
  159UNL     H9 1208  -0.415   3.582   0.112 -2.5583  0.5447  0.2953
  159UNL    H10 1209  -0.282   3.568   0.243  0.2708 -2.3336  0.1357
  160UNL     H0 1210  -0.109   2.795   0.318 -0.5631 -1.0060  0.8422
  160UNL     H1 1211  -0.142   3.034   0.157  1.6405  0.2013  0.2879
  160UNL     C2 1212  -0.162   2.888   0.333 -0.2148 -0.6414 -0.1152
  160UNL     C3 1213  -0.173   3.010   0.258  0.0115 -0.2895 -0.2823
  160UNL     C4 1214  -0.246   3.044   0.452  0.5068 -0.6157  0.4462
  160UNL     C5 1215  -0.309   3.109   0.576 -0.2543  0.4319  0.7838
  160UNL     N6 1216  -0.214   2.914   0.451 -0.0423  0.1968 -0.1017
  160UNL     N7 1217  -0.211   3.110   0.333  0.3053  0.4203 -0.7706
  160UNL     H8 1218  -0.419   3.104   0.574 -0.3922  1.9020  2.5575
  160UNL     H9 1219  -0.276   3.209   0.606  2.2614 -0.0322 -0.1603
  160UNL    H10 1220  -0.279   3.052   0.665  0.7768  1.5177  1.1533
  161UNL     H0 1221  -1.721   3.544   0.486  0.6098 -0.0516 -1.4269
  161UNL     H1 1222  -1.521   3.555   0.673 -0.7470 -1.8429  1.5375
  161UNL     C2 1223  -1.631   3.484   0.489  0.1810 -0.6500  0.3882
  161UNL     C3 1224  -1.529   3.491   0.585  0.3180 -0.0822  0.0811
  161UNL     C4 1225  -1.474   3.357   0.436 -0.2416  0.4185  0.5225
  161UNL     C5 1226  -1.387   3.242   0.368 -0.1829  0.3609  0.2964
  161UNL     N6 1227  -1.596   3.392   0.402  0.6346 -0.3660  0.4013
  161UNL     N7 1228  -1.425   3.424   0.547  0.2745 -0.2259  0.3826
  161UNL     H8 1229  -1.279   3.261   0.372 -0.1966  0.2235  2.1819
  161UNL     H9 1230  -1.384   3.146   0.421  0.4396  0.5955  0.6999
  161UNL    H10 1231  -1.406   3.219   0.262 -1.4732  1.0447  0.3575
  162UNL     H0 1232  -0.023   2.966   1.018 -2.2300 -0.8286  0.0980
  162UNL     H1 1233  -0.250   2.865   0.887  0.5722 -0.9969 -0.1351
  162UNL     C2 1234  -0.036   2.909   0.927  0.0734 -0.2355 -0.6648
  162UNL     C3 1235  -0.146   2.857   0.857  0.8543  0.3393  0.4127
  162UNL     C4 1236   0.021   2.850   0.731  0.0513  0.6374  0.2206
  162UNL     C5 1237   0.106   2.842   0.607 -0.8516  0.1672 -0.6804
  162UNL     N6 1238   0.068   2.879   0.852 -0.5897  0.1396 -0.5649
  162UNL     N7 1239  -0.114   2.817   0.735 -0.5375 -0.0024  0.2436
  162UNL     H8 1240   0.140   2.742   0.579 -1.0484 -1.0880  3.0521
  162UNL     H9 1241   0.199   2.895   0.627 -0.5034 -0.4461 -0.6486
  162UNL    H10 1242   0.051   2.873   0.517 -1.7517  3.2028  0.7867
  163Zn      Zn 1243  -1.213   2.945   1.511  0.0367  0.1667  0.0756
  164Zn      Zn 1244  -1.199   1.884   2.090 -0.1083  0.2003  0.2125
  165Zn      Zn 1245  -1.684   2.253   2.121  0.2910  0.3635  0.4986
  166Zn      Zn 1246  -0.734   2.598   1.486 -0.1013 -0.0093 -0.0302
  167Zn      Zn 1247  -0.727   2.082   1.798  0.1251  0.1711  0.2404
  168Zn      Zn 1248  -1.697   2.757   1.826 -0.2064 -0.2462 -0.2879
  169UNL     H0 1249  -1.605   2.523   2.301 -1.2561  0.3279  0.6713
  169UNL     H1 1250  -1.660   2.524   2.580 -1.8537 -0.8709  1.3017
  169UNL     C2 1251  -1.647   2.444   2.362 -0.2923 -0.6590  0.0781
  169UNL     C3 1252  -1.676   2.449   2.504 -0.0345  0.3414 -0.3818
  169UNL     C4 1253  -1.715   2.259   2.419 -1.0640  0.6520 -0.6178
  169UNL     C5 1254  -1.751   2.111   2.414 -0.1495  0.0477 -0.2327
  169UNL     N6 1255  -1.680   2.327   2.310 -0.4227  0.2352  0.3168
  169UNL     N7 1256  -1.714   2.328   2.538  0.2138 -0.9346  0.2198
  169UNL     H8 1257  -1.788   2.082   2.315  1.2501 -1.6263 -0.3193
  169UNL     H9 1258  -1.811   2.078   2.500 -1.1687  1.8882 -0.1912
  169UNL    H10 1259  -1.655   2.059   2.399 -0.0365  0.2081 -0.0645
  170UNL     H0 1260  -1.143   1.620   2.217  0.0254  0.9088  0.0272
  170UNL     H1 1261  -1.140   1.386   2.058 -2.8446 -0.8635 -1.4444
  170UNL     C2 1262  -1.149   1.611   2.110  0.1379  0.3665  0.0619
  170UNL     C3 1263  -1.154   1.491   2.034  0.4865 -0.0335 -0.2997
  170UNL     C4 1264  -1.208   1.656   1.915 -0.0354 -0.7701  0.3529
  170UNL     C5 1265  -1.241   1.750   1.800  0.1413 -0.6949  1.1845
  170UNL     N6 1266  -1.184   1.708   2.034  0.2425 -0.5016  0.4010
  170UNL     N7 1267  -1.183   1.518   1.910  0.3906  0.3380  0.1775
  170UNL     H8 1268  -1.340   1.718   1.764  0.7281 -1.9827  0.6629
  170UNL     H9 1269  -1.182   1.745   1.708  1.5944  1.4194  1.9394
  170UNL    H10 1270  -1.237   1.853   1.837  3.1920 -0.0600 -0.6109
  171UNL     H0 1271  -1.494   2.290   1.886 -0.8206  0.0939 -0.0524
  171UNL     H1 1272  -1.499   2.541   1.753  0.2500  0.1519  0.9086
  171UNL     C2 1273  -1.556   2.377   1.903 -0.8485 -0.0701  0.7641
  171UNL     C3 1274  -1.549   2.501   1.840 -0.8076 -0.7823 -0.0818
  171UNL     C4 1275  -1.718   2.491   1.979  0.0133  0.2835  0.1134
  171UNL     C5 1276  -1.847   2.529   2.047  0.1532 -0.1166  0.0103
  171UNL     N6 1277  -1.641   2.385   2.003 -0.2316  0.4221 -0.1595
  171UNL     N7 1278  -1.646   2.572   1.891  0.2089  0.2106 -0.0608
  171UNL     H8 1279  -1.939   2.501   1.996  0.8254 -1.8833 -0.3042
  171UNL     H9 1280  -1.857   2.638   2.057  1.8570  0.0989 -0.3242
  171UNL    H10 1281  -1.869   2.483   2.144 -0.1616 -0.5125 -0.2473
  172UNL     H0 1282  -1.725   2.864   1.539 -0.4616 -0.0886 -0.5206
  172UNL     H1 1283  -1.496   2.931   1.383 -0.2892 -3.0801 -1.5786
  172UNL     C2 1284  -1.620   2.854   1.564 -0.6996 -0.7904  0.2658
  172UNL     C3 1285  -1.504   2.890   1.483  0.5400  0.7037  0.2267
  172UNL     C4 1286  -1.449   2.840   1.684  0.4699 -0.2540  0.0542
  172UNL     C5 1287  -1.369   2.828   1.810 -0.2464  0.1774  0.4493
  172UNL     N6 1288  -1.578   2.820   1.686 -0.4878 -1.2149  0.8542
  172UNL     N7 1289  -1.398   2.883   1.561 -0.2197 -0.1623  0.4186
  172UNL     H8 1290  -1.380   2.727   1.850  3.1836  0.7373  3.3246
  172UNL     H9 1291  -1.414   2.897   1.883 -2.1467 -0.7493  0.2217
  172UNL    H10 1292  -1.264   2.860   1.800 -0.0689 -0.6328 -0.4018
  173UNL     H0 1293  -1.697   1.970   1.971  0.0118  1.3424 -0.3552
  173UNL     H1 1294  -1.461   1.819   1.933  1.6030  0.7473 -0.0105
  173UNL     C2 1295  -1.598   1.981   2.013  0.3338 -1.3576 -0.1957
  173UNL     C3 1296  -1.480   1.905   1.996  0.2614  0.5088 -0.0586
  173UNL     C4 1297  -1.430   2.072   2.102  0.2612 -0.0376 -0.3793
  173UNL     C5 1298  -1.345   2.184   2.165  0.2779  0.4455 -0.2198
  173UNL     N6 1299  -1.570   2.084   2.090 -0.2722  0.7936  0.0363
  173UNL     N7 1300  -1.376   1.958   2.060  0.3924 -0.5698 -0.2208
  173UNL     H8 1301  -1.387   2.217   2.261  1.8308  0.2715  0.5447
  173UNL     H9 1302  -1.334   2.262   2.089  0.1749  1.8768  1.1730
  173UNL    H10 1303  -1.244   2.147   2.184  1.0139  1.5125 -1.8835
  174UNL     H0 1304  -0.499   2.756   1.053 -1.4256  1.0411 -0.9358
  174UNL     H1 1305  -0.515   2.787   1.317 -0.3496  0.9715 -1.3647
  174UNL     C2 1306  -0.570   2.706   1.117  0.5542 -0.2758  0.3417
  174UNL     C3 1307  -0.582   2.725   1.259 -0.4735 -0.0329 -0.1998
  174UNL     C4 1308  -0.738   2.601   1.183  0.3441  0.0186  0.3971
  174UNL     C5 1309  -0.881   2.540   1.174 -0.5026  0.5591 -0.7480
  174UNL     N6 1310  -0.677   2.638   1.071  0.4986 -0.1101 -0.7271
  174UNL     N7 1311  -0.690   2.659   1.294 -0.6400  0.2625  0.3929
  174UNL     H8 1312  -0.896   2.472   1.089 -0.4662 -0.9931  0.4519
  174UNL     H9 1313  -0.954   2.621   1.163 -1.2381  0.1455  0.8802
  174UNL    H10 1314  -0.883   2.472   1.260  0.4078  3.2233  1.5086
  175UNL     H0 1315  -0.991   3.001   1.705 -1.9960 -1.0594  0.0342
  175UNL     H1 1316  -0.950   3.263   1.807  0.4839  0.4356  0.8960
  175UNL     C2 1317  -1.044   3.094   1.691 -0.4273 -0.1256  0.0567
  175UNL     C3 1318  -1.031   3.223   1.748  0.9606  0.3628  0.2738
  175UNL     C4 1319  -1.206   3.218   1.634  0.0433  0.3511 -0.0080
  175UNL     C5 1320  -1.345   3.248   1.574 -0.0879  0.0115  0.3967
  175UNL     N6 1321  -1.154   3.099   1.616  0.0344 -0.3068 -0.7465
  175UNL     N7 1322  -1.138   3.297   1.718 -0.9037 -0.5759 -0.2777
  175UNL     H8 1323  -1.366   3.189   1.485  0.1948 -1.1501  1.0782
  175UNL     H9 1324  -1.418   3.209   1.646  1.3379 -0.2260  1.7631
  175UNL    H10 1325  -1.347   3.354   1.545  2.6541 -0.0725 -0.3988
  176UNL     H0 1326  -0.997   2.229   1.757  0.9140 -0.4996  0.0431
  176UNL     H1 1327  -1.222   2.148   1.899 -0.2252  1.5338  0.1896
  176UNL     C2 1328  -1.010   2.148   1.828  0.5913 -0.6018 -0.1338
  176UNL     C3 1329  -1.122   2.108   1.908 -0.7515  0.1167 -0.0624
  176UNL     C4 1330  -0.953   1.994   1.967 -0.2420  0.1752  0.6736
  176UNL     C5 1331  -0.873   1.893   2.039 -0.3457  0.4477  0.3367
  176UNL     N6 1332  -0.913   2.071   1.869  0.3624  0.4629  0.2846
  176UNL     N7 1333  -1.088   2.007   1.985 -0.0229 -0.2066  0.2583
  176UNL     H8 1334  -0.906   1.790   2.019  0.5641  0.1741  0.1787
  176UNL     H9 1335  -0.876   1.917   2.146 -2.0203  0.2672  0.3564
  176UNL    H10 1336  -0.765   1.895   2.017 -0.4545 -0.4264 -0.3621
  177UNL     H0 1337  -1.001   2.488   1.605  2.1373  0.1376 -0.2564
  177UNL     H1 1338  -1.228   2.649   1.614  0.6469  2.0892  1.1774
  177UNL     C2 1339  -1.013   2.591   1.575 -0.4438 -0.1996 -0.5897
  177UNL     C3 1340  -1.129   2.676   1.582  0.6927  0.1945 -0.4824
  177UNL     C4 1341  -0.965   2.780   1.494 -0.5472  0.8230  0.1488
  177UNL     C5 1342  -0.889   2.887   1.418 -0.3452  0.4285  0.0071
  177UNL     N6 1343  -0.914   2.658   1.511 -0.2500 -0.3628  0.1560
  177UNL     N7 1344  -1.097   2.790   1.526 -0.2866  0.3090  0.3634
  177UNL     H8 1345  -0.904   2.987   1.462  0.8434 -0.2762  2.1695
  177UNL     H9 1346  -0.893   2.895   1.309  1.4910 -0.8306 -0.1974
  177UNL    H10 1347  -0.782   2.872   1.439  0.1213  0.4668 -2.1026
  178UNL     H0 1348  -0.665   2.066   1.484  2.6769  0.1326  1.2550
  178UNL     H1 1349  -0.647   2.304   1.330  0.7427 -1.2447  0.1484
  178UNL     C2 1350  -0.678   2.170   1.510 -0.8029  0.0655  0.3202
  178UNL     C3 1351  -0.669   2.294   1.435 -0.1702  0.4543  0.1631
  178UNL     C4 1352  -0.703   2.332   1.634 -0.0265  0.8842 -0.8149
  178UNL     C5 1353  -0.733   2.417   1.757  0.0807  0.1585  0.1810
  178UNL     N6 1354  -0.703   2.200   1.634  0.7458  0.4621 -0.2546
  178UNL     N7 1355  -0.689   2.394   1.515  0.5897  0.3294  0.0013
  178UNL     H8 1356  -0.840   2.427   1.778 -0.1101  0.2945 -0.8228
  178UNL     H9 1357  -0.702   2.522   1.754  0.0618  0.1887  0.8416
  178UNL    H10 1358  -0.675   2.369   1.836 -2.2175 -3.3441 -0.0136
  179UNL     H0 1359  -2.214   2.801   1.759 -0.6343 -1.8003 -0.2311
  179UNL     H1 1360  -1.982   2.880   1.907 -2.7188 -1.3298  0.9894
  179UNL     C2 1361  -2.108   2.779   1.745 -0.2918 -0.0698 -0.5140
  179UNL     C3 1362  -1.990   2.818   1.818 -0.3208 -0.2540 -0.0757
  179UNL     C4 1363  -1.935   2.666   1.679 -0.2051  0.4007  0.5654
  179UNL     C5 1364  -1.851   2.568   1.602  0.2000  0.7364  0.5077
  179UNL     N6 1365  -2.064   2.694   1.654  0.1202 -0.0528  0.1092
  179UNL     N7 1366  -1.883   2.747   1.775 -0.0506  0.2090 -0.0572
  179UNL     H8 1367  -1.882   2.557   1.498 -1.4948 -1.6913  1.1802
  179UNL     H9 1368  -1.749   2.606   1.618  0.1982 -0.2081  3.2026
  179UNL    H10 1369  -1.844   2.475   1.660  2.9972  1.9439  2.3332
  180UNL     H0 1370  -0.513   2.224   2.247  0.1971 -1.4426 -0.1667
  180UNL     H1 1371  -0.745   2.150   2.125  1.0090 -1.5670  1.5074
  180UNL     C2 1372  -0.530   2.206   2.141  0.5934  0.3350 -0.5731
  180UNL     C3 1373  -0.648   2.166   2.079  0.1095 -0.2214 -0.0540
  180UNL     C4 1374  -0.485   2.175   1.945 -0.2785  0.8300 -0.3627
  180UNL     C5 1375  -0.416   2.178   1.811  0.6611 -0.0875  0.5836
  180UNL     N6 1376  -0.427   2.207   2.065 -0.6469  0.2119  0.4869
  180UNL     N7 1377  -0.622   2.157   1.950  0.0465 -0.5381 -0.0209
  180UNL     H8 1378  -0.459   2.112   1.735  0.4084  0.0578  0.5991
  180UNL     H9 1379  -0.314   2.140   1.821  0.0582 -2.0409 -0.2173
  180UNL    H10 1380  -0.414   2.278   1.767  0.0545  0.3392  1.5037
  181Zn      Zn 1381  -1.734   2.258   2.720  0.1297  0.1623  0.1001
  182Zn      Zn 1382  -1.704   1.209   3.292 -0.0358  0.0406 -0.1411
  183Zn      Zn 1383  -2.209   1.553   3.283 -0.1685 -0.0402  0.0951
  184Zn      Zn 1384  -1.265   1.914   2.693 -0.2119  0.0856 -0.1892
  185Zn      Zn 1385  -1.207   1.398   3.008  0.4777  0.2928 -0.1244
  186Zn      Zn 1386  -2.214   2.090   3.012  0.0025 -0.2372  0.1845
  187UNL     H0 1387  -2.085   1.792   3.459  0.3354  0.9681  0.3839
  187UNL     H1 1388  -2.144   1.803   3.736 -1.1093 -0.5525  0.8733
  187UNL     C2 1389  -2.135   1.718   3.520  0.4788  0.2138 -0.3933
  187UNL     C3 1390  -2.163   1.728   3.660 -0.4770  0.1661 -0.0193
  187UNL     C4 1391  -2.218   1.538   3.586  0.1045  0.0077 -0.2745
  187UNL     C5 1392  -2.277   1.396   3.595 -0.3351 -0.6671  0.0732
  187UNL     N6 1393  -2.191   1.605   3.478 -0.2954  0.0723  0.5543
  187UNL     N7 1394  -2.199   1.614   3.700  0.4756 -0.1847 -0.4237
  187UNL     H8 1395  -2.341   1.385   3.506 -1.1945  1.8496  0.2935
  187UNL     H9 1396  -2.340   1.398   3.686 -0.8890  1.5120 -0.2884
  187UNL    H10 1397  -2.195   1.326   3.613 -1.3163 -1.7878  0.3121
  188UNL     H0 1398  -1.702   0.917   3.433 -1.3838  2.8540 -0.0525
  188UNL     H1 1399  -1.733   0.691   3.277 -0.5070 -0.1065 -1.7749
  188UNL     C2 1400  -1.712   0.904   3.326  0.5837  0.2155 -0.0461
  188UNL     C3 1401  -1.734   0.795   3.245  0.0355  0.3830 -0.2969
  188UNL     C4 1402  -1.729   0.966   3.122 -0.1318  0.8591 -0.2284
  188UNL     C5 1403  -1.723   1.049   2.999 -0.5922  0.4079  0.1618
  188UNL     N6 1404  -1.721   1.010   3.248 -0.3218  0.1566  0.1331
  188UNL     N7 1405  -1.727   0.829   3.119  0.3940 -0.1219 -0.1207
  188UNL     H8 1406  -1.764   0.986   2.920  0.2672 -0.6779  0.5492
  188UNL     H9 1407  -1.623   1.090   2.977 -1.3578  1.0560 -2.4267
  188UNL    H10 1408  -1.790   1.133   3.022  0.4093  0.7474  2.1199
  189UNL     H0 1409  -1.996   1.615   3.048 -0.2181  0.7626 -1.6089
  189UNL     H1 1410  -1.990   1.855   2.910 -0.2242 -1.5315 -0.6511
  189UNL     C2 1411  -2.058   1.701   3.069 -0.3741  0.2931 -0.0484
  189UNL     C3 1412  -2.052   1.823   2.992 -0.0710 -0.2144 -0.0015
  189UNL     C4 1413  -2.200   1.828   3.152 -0.2202 -0.2935  0.4587
  189UNL     C5 1414  -2.323   1.872   3.227 -0.1338 -0.2180  0.1275
  189UNL     N6 1415  -2.147   1.710   3.162 -0.1892 -0.4180  0.2591
  189UNL     N7 1416  -2.144   1.901   3.051  0.5780 -0.3180  0.0672
  189UNL     H8 1417  -2.344   1.796   3.303  3.1804  0.6971  2.1918
  189UNL     H9 1418  -2.408   1.882   3.159 -1.7877  1.5264  2.3079
  189UNL    H10 1419  -2.322   1.969   3.277 -0.6901  0.3330 -0.9059
  190UNL     H0 1420  -2.234   2.137   2.700  0.4393  0.5480  1.3621
  190UNL     H1 1421  -2.002   2.198   2.560 -5.4269  0.7068 -0.5595
  190UNL     C2 1422  -2.132   2.147   2.733  0.6368  0.7049  0.7090
  190UNL     C3 1423  -2.013   2.182   2.666  0.1743  0.3478  0.2713
  190UNL     C4 1424  -1.975   2.179   2.873  0.6140 -0.0430  0.3819
  190UNL     C5 1425  -1.901   2.195   3.000 -0.0467 -0.1018  0.6204
  190UNL     N6 1426  -2.101   2.152   2.857 -0.0382  0.2138  0.1252
  190UNL     N7 1427  -1.914   2.202   2.747 -0.6734  0.0325 -0.3697
  190UNL     H8 1428  -1.952   2.138   3.079 -1.0268  1.4582  1.1773
  190UNL     H9 1429  -1.902   2.304   3.018 -1.6578  0.1246 -0.6155
  190UNL    H10 1430  -1.797   2.162   2.987  0.2317  1.2886 -1.0641
  191UNL     H0 1431  -2.213   1.246   3.216 -0.1655 -1.8111  0.9466
  191UNL     H1 1432  -1.968   1.100   3.206 -0.5746  0.1450 -1.8386
  191UNL     C2 1433  -2.112   1.276   3.241 -0.2485 -0.0640 -0.5524
  191UNL     C3 1434  -1.989   1.199   3.242  0.4776 -0.3222  0.1968
  191UNL     C4 1435  -1.952   1.398   3.307  0.2510  0.3248 -0.0300
  191UNL     C5 1436  -1.876   1.513   3.367 -0.1463 -0.1434 -0.2890
  191UNL     N6 1437  -2.081   1.399   3.281  0.0110  0.7863  0.5867
  191UNL     N7 1438  -1.891   1.275   3.280  0.7784  0.2574 -0.4325
  191UNL     H8 1439  -1.843   1.500   3.471  1.1037 -1.1855 -0.7841
  191UNL     H9 1440  -1.931   1.605   3.347  0.8193 -0.0062 -2.6182
  191UNL    H10 1441  -1.792   1.533   3.300 -0.2136  0.7600 -0.1070
  192UNL     H0 1442  -1.016   2.018   2.258 -0.8023 -0.4091 -1.1128
  192UNL     H1 1443  -1.047   2.040   2.545 -1.2553 -0.1001  0.5847
  192UNL     C2 1444  -1.090   1.982   2.327  0.0193  0.1145  0.0673
  192UNL     C3 1445  -1.105   1.993   2.467 -0.3396 -0.2439 -0.0269
  192UNL     C4 1446  -1.273   1.898   2.381  0.0450 -0.1589  0.5093
  192UNL     C5 1447  -1.398   1.818   2.376  0.2202  0.4030 -0.2256
  192UNL     N6 1448  -1.191   1.910   2.280 -0.1749  0.0235  0.3914
  192UNL     N7 1449  -1.220   1.931   2.503 -0.7842 -0.4442  0.0265
  192UNL     H8 1450  -1.380   1.724   2.323 -2.6398 -1.4554  1.8018
  192UNL     H9 1451  -1.483   1.872   2.333 -0.8419  0.2914  1.5981
  192UNL    H10 1452  -1.436   1.810   2.479 -0.0800  0.6990 -0.3095
  193UNL     H0 1453  -1.521   2.328   2.937 -0.8145 -0.8124 -1.2320
  193UNL     H1 1454  -1.493   2.583   3.053 -1.5829 -0.3715  1.8713
  193UNL     C2 1455  -1.580   2.417   2.922  0.0879 -0.1208 -0.7864
  193UNL     C3 1456  -1.569   2.545   2.986 -0.4160 -0.4184  0.5462
  193UNL     C4 1457  -1.730   2.532   2.849  0.1454 -0.1251 -0.2121
  193UNL     C5 1458  -1.843   2.583   2.760 -0.3921  0.2701 -0.5119
  193UNL     N6 1459  -1.673   2.415   2.836 -0.4302 -0.7353 -0.0123
  193UNL     N7 1460  -1.666   2.615   2.936 -0.1498 -0.5857  0.1116
  193UNL     H8 1461  -1.869   2.522   2.673  0.2206  1.1996 -1.3728
  193UNL     H9 1462  -1.936   2.569   2.817  0.5336 -0.2374  0.9265
  193UNL    H10 1463  -1.825   2.688   2.732 -2.2216  1.1967  1.4608
  194UNL     H0 1464  -1.473   1.527   2.952  2.6583  0.1280  0.9068
  194UNL     H1 1465  -1.711   1.437   3.092 -0.1697  0.7534  0.6609
  194UNL     C2 1466  -1.494   1.453   3.028  0.0132 -0.3180 -0.1733
  194UNL     C3 1467  -1.609   1.402   3.094 -0.2189  0.5436 -0.0271
  194UNL     C4 1468  -1.444   1.288   3.156  0.3764 -0.6093  0.3040
  194UNL     C5 1469  -1.375   1.167   3.207 -0.2385 -0.9384 -0.4610
  194UNL     N6 1470  -1.395   1.373   3.067  0.0036 -0.0098 -0.6910
  194UNL     N7 1471  -1.581   1.300   3.177  0.9528 -0.3762 -0.4345
  194UNL     H8 1472  -1.354   1.086   3.137  1.8486 -0.4637 -0.4384
  194UNL     H9 1473  -1.419   1.125   3.299  0.2584 -1.3988 -0.4307
  194UNL    H10 1474  -1.272   1.197   3.229  0.0921 -1.9436 -0.5929
  195UNL     H0 1475  -1.530   1.792   2.798 -1.1571 -0.1788  0.2264
  195UNL     H1 1476  -1.753   1.950   2.804 -1.5522  3.6594  0.7911
  195UNL     C2 1477  -1.541   1.895   2.767  0.4218 -0.1935 -0.4669
  195UNL     C3 1478  -1.654   1.980   2.773 -0.0545 -0.6096  0.7897
  195UNL     C4 1479  -1.492   2.083   2.693  0.0131 -0.7017  0.3179
  195UNL     C5 1480  -1.408   2.191   2.632 -0.2620  0.0757  0.2845
  195UNL     N6 1481  -1.442   1.965   2.717 -0.2809 -0.2467  0.2518
  195UNL     N7 1482  -1.621   2.100   2.728  0.1355 -0.0823 -0.1199
  195UNL     H8 1483  -1.323   2.218   2.695 -0.7636 -0.3284  1.1403
  195UNL     H9 1484  -1.468   2.281   2.613 -0.2394 -0.0421 -0.3737
  195UNL    H10 1485  -1.373   2.165   2.531  0.9385 -0.0464  0.7258
  196UNL     H0 1486  -1.208   1.401   2.709 -3.5367  0.7529 -0.3150
  196UNL     H1 1487  -1.220   1.632   2.559  0.8482  0.0522 -0.3445
  196UNL     C2 1488  -1.199   1.502   2.744 -0.0731  0.3699  0.2719
  196UNL     C3 1489  -1.217   1.619   2.666  0.1044 -0.3696 -0.3680
  196UNL     C4 1490  -1.230   1.661   2.875  0.7139 -0.0831 -0.0285
  196UNL     C5 1491  -1.229   1.735   3.001  0.3936  0.0975  0.7570
  196UNL     N6 1492  -1.204   1.534   2.869  0.5004  0.2837 -0.3944
  196UNL     N7 1493  -1.244   1.714   2.751 -0.4388 -0.4941 -0.0862
  196UNL     H8 1494  -1.288   1.695   3.084 -1.3436  2.5112  0.7842
  196UNL     H9 1495  -1.266   1.838   2.997  1.9744  0.6972  0.6312
  196UNL    H10 1496  -1.121   1.730   3.024  0.2910 -1.0820  1.0582
  197UNL     H0 1497  -2.716   2.131   2.917 -0.7144 -2.6793 -0.2570
  197UNL     H1 1498  -2.490   2.214   3.077 -3.0717  1.8442 -1.6063
  197UNL     C2 1499  -2.616   2.092   2.934  0.5478  0.2986 -0.1242
  197UNL     C3 1500  -2.499   2.136   3.002  0.7235 -0.0775 -0.3872
  197UNL     C4 1501  -2.453   1.978   2.870 -0.1777  0.1468 -0.3894
  197UNL     C5 1502  -2.383   1.865   2.815 -0.2328 -0.1278  0.2081
  197UNL     N6 1503  -2.579   2.002   2.844  0.6851  0.7751  0.3531
  197UNL     N7 1504  -2.402   2.065   2.959  0.7854 -0.3213 -0.3788
  197UNL     H8 1505  -2.403   1.838   2.711  0.5023  0.4235 -0.0840
  197UNL     H9 1506  -2.280   1.901   2.808 -1.3853  3.5366 -0.0395
  197UNL    H10 1507  -2.390   1.773   2.874 -1.7433 -1.3119 -1.6896
  198UNL     H0 1508  -0.982   1.582   3.452 -3.2794  1.2798  0.0642
  198UNL     H1 1509  -1.208   1.463   3.311  0.3975 -0.5019 -0.4200
  198UNL     C2 1510  -0.990   1.529   3.358  0.5893  0.0447  0.2461
  198UNL     C3 1511  -1.102   1.468   3.289  0.5607 -0.1201  0.4132
  198UNL     C4 1512  -0.943   1.476   3.160  1.0207 -0.5450  0.0338
  198UNL     C5 1513  -0.864   1.455   3.034  0.2342 -0.6859 -0.1681
  198UNL     N6 1514  -0.885   1.512   3.274  0.8252  0.7405  0.4495
  198UNL     N7 1515  -1.076   1.442   3.163 -0.8412 -0.0594 -0.7699
  198UNL     H8 1516  -0.892   1.366   2.976 -2.0056  0.0457 -0.2871
  198UNL     H9 1517  -0.757   1.450   3.057  0.0045 -2.0695  0.7321
  198UNL    H10 1518  -0.876   1.540   2.967  0.5146 -1.4747 -1.2435
  199Zn      Zn 1519  -2.240   1.563   3.888  0.0745  0.2920 -0.1090
  200Zn      Zn 1520  -0.231   3.295  -0.329 -0.0728  0.1614  0.0667
  201Zn      Zn 1521  -0.720   3.638  -0.314  0.1414  0.0952 -0.1385
  202Zn      Zn 1522  -1.728   1.250   3.885 -0.0057 -0.1324 -0.2198
  203Zn      Zn 1523  -1.703   0.698   4.164  0.1920 -0.1072 -0.1058
  204Zn      Zn 1524  -0.757   4.131  -0.626 -0.0837  0.2478  0.1338
  205UNL     H0 1525  -0.629   3.882  -0.166  1.0737  0.4455  0.6874
  205UNL     H1 1526  -0.611   3.873   0.124  0.9169  1.7000 -2.0948
  205UNL     C2 1527  -0.656   3.803  -0.098 -0.3238 -0.4505 -0.8064
  205UNL     C3 1528  -0.646   3.802   0.050 -0.4182 -0.8599  0.7809
  205UNL     C4 1529  -0.729   3.622  -0.023  0.1592 -0.1380  0.2225
  205UNL     C5 1530  -0.751   3.476  -0.026  0.5762 -0.0573  0.0743
  205UNL     N6 1531  -0.704   3.694  -0.128  0.1170  0.6762  0.3357
  205UNL     N7 1532  -0.696   3.693   0.092  1.2230 -0.2493 -0.0145
  205UNL     H8 1533  -0.689   3.422  -0.098 -0.5618  0.0790 -1.0500
  205UNL     H9 1534  -0.854   3.457  -0.061  1.1437 -0.1786 -1.5941
  205UNL    H10 1535  -0.740   3.427   0.071  2.6419  2.6547  1.3575
  206UNL     H0 1536  -0.103   3.034  -0.216 -0.3271 -0.6910  0.2070
  206UNL     H1 1537  -0.173   2.786  -0.308  0.5133 -0.8169 -2.0225
  206UNL     C2 1538  -0.165   3.008  -0.301 -0.1635 -0.7741  0.1128
  206UNL     C3 1539  -0.191   2.883  -0.353  0.2742  0.5429  0.7609
  206UNL     C4 1540  -0.240   3.038  -0.493 -0.0172 -0.3795 -0.2823
  206UNL     C5 1541  -0.281   3.108  -0.621  0.6657  0.5880 -0.3178
  206UNL     N6 1542  -0.214   3.102  -0.383  0.0325 -0.1268 -0.3997
  206UNL     N7 1543  -0.224   2.903  -0.480  0.7392 -0.3149 -0.2920
  206UNL     H8 1544  -0.261   3.046  -0.709 -2.1838  0.7089 -1.1719
  206UNL     H9 1545  -0.230   3.204  -0.631 -1.5481  1.8882  0.1112
  206UNL    H10 1546  -0.391   3.116  -0.617  0.5174 -1.2794  0.5133
  207UNL     H0 1547  -0.481   3.715  -0.524  0.5278  1.3664  1.3460
  207UNL     H1 1548  -0.516   3.924  -0.699 -0.6552 -0.4142 -1.9075
  207UNL     C2 1549  -0.569   3.777  -0.529 -0.1237  0.3891 -0.1638
  207UNL     C3 1550  -0.578   3.892  -0.617  0.4449  0.6754 -0.6097
  207UNL     C4 1551  -0.742   3.876  -0.477  0.2977  0.2456 -0.9265
  207UNL     C5 1552  -0.864   3.915  -0.405 -0.1398  0.9656  0.1795
  207UNL     N6 1553  -0.672   3.767  -0.451 -0.3467  0.2404 -0.6604
  207UNL     N7 1554  -0.694   3.949  -0.587  0.8344  0.2470 -0.8548
  207UNL     H8 1555  -0.950   3.874  -0.459  1.5802 -1.5783 -0.7840
  207UNL     H9 1556  -0.871   4.024  -0.389  2.0588  0.9314  1.8117
  207UNL    H10 1557  -0.857   3.862  -0.309 -1.0871  0.0637 -0.2370
  208UNL     H0 1558  -0.790   4.215  -0.896  0.7551 -0.7146  0.5768
  208UNL     H1 1559  -0.568   4.296  -1.054  2.6352 -0.0855 -0.5330
  208UNL     C2 1560  -0.686   4.230  -0.871  0.7231  0.2079  0.1720
  208UNL     C3 1561  -0.571   4.276  -0.948  0.1284  0.4614 -0.4352
  208UNL     C4 1562  -0.509   4.232  -0.753 -0.0068 -0.0961 -0.2399
  208UNL     C5 1563  -0.417   4.217  -0.634 -0.0369  0.2778  0.9427
  208UNL     N6 1564  -0.642   4.205  -0.751 -0.7924  0.3074 -0.4363
  208UNL     N7 1565  -2.426   1.505   3.934  0.0041 -0.4005  0.5883
  208UNL     H8 1566  -0.469   4.196  -0.540  1.6548 -1.0659  1.6510
  208UNL     H9 1567  -0.366   4.308  -0.600  0.3417  0.7209 -0.7197
  208UNL    H10 1568  -0.348   4.132  -0.647 -1.6832 -0.8681 -0.7964
  209UNL     H0 1569  -0.747   3.326  -0.389 -0.7828  0.1233  2.1858
  209UNL     H1 1570  -0.512   3.166  -0.413 -0.9801  0.0338 -1.2498
  209UNL     C2 1571  -0.646   3.350  -0.360 -0.0778  0.2005 -0.1042
  209UNL     C3 1572  -0.525   3.268  -0.379  0.0899  0.0104 -0.7237
  209UNL     C4 1573  -0.479   3.466  -0.312  0.0585  0.1907 -0.0765
  209UNL     C5 1574  -0.405   3.585  -0.254  0.0694  0.2424  0.2252
  209UNL     N6 1575  -0.611   3.470  -0.330  0.1369  0.0945 -0.7193
  209UNL     N7 1576  -0.419   3.347  -0.343 -0.3071  0.4184  0.5352
  209UNL     H8 1577  -0.406   3.569  -0.146 -3.4642 -2.7119 -0.0377
  209UNL     H9 1578  -0.453   3.678  -0.288 -1.8704 -0.8538 -0.2118
  209UNL    H10 1579  -0.305   3.596  -0.298 -0.3782 -1.0188 -1.2184
  210UNL     H0 1580  -1.465   1.328   3.458  0.7173  1.7825  0.1487
  210UNL     H1 1581  -1.481   1.364   3.732 -0.2798 -0.0448  0.5816
  210UNL     C2 1582  -1.549   1.305   3.522  0.4621  0.2856 -0.6926
  210UNL     C3 1583  -1.556   1.324   3.664  0.0580 -0.0080  0.1838
  210UNL     C4 1584  -1.726   1.228   3.590  0.3717 -0.3128  0.4423
  210UNL     C5 1585  -1.861   1.164   3.577 -0.5367 -0.2681  0.3666
  210UNL     N6 1586  -1.651   1.240   3.480 -0.0641 -0.0809 -0.0751
  210UNL     N7 1587  -1.671   1.269   3.707  0.2607 -0.4646 -0.5813
  210UNL     H8 1588  -1.869   1.110   3.482 -2.9428  0.7570 -0.0905
  210UNL     H9 1589  -1.921   1.256   3.572  3.7217  2.8248  0.6451
  210UNL    H10 1590  -1.893   1.100   3.659 -1.3508  0.7325  0.8498
  211UNL     H0 1591  -1.983   1.609   4.115  1.1368  0.3437  1.5797
  211UNL     H1 1592  -1.988   1.863   4.251 -0.7423 -0.1948  1.1046
  211UNL     C2 1593  -2.055   1.690   4.106  0.5670 -0.3160 -0.1384
  211UNL     C3 1594  -2.052   1.815   4.178  0.2872 -0.5790  0.4282
  211UNL     C4 1595  -2.208   1.815   4.036 -0.0656  1.0774 -0.1725
  211UNL     C5 1596  -2.340   1.851   3.973 -0.1955 -0.3035 -0.1801
  211UNL     N6 1597  -2.151   1.692   4.015 -0.8971 -0.2042  0.0451
  211UNL     N7 1598  -2.149   1.887   4.130 -0.2138 -0.5352  0.4108
  211UNL     H8 1599  -2.330   1.861   3.864  0.4830 -0.8941 -0.1828
  211UNL     H9 1600  -2.411   1.783   4.022  1.2795 -2.4179 -0.8383
  211UNL    H10 1601  -2.364   1.955   3.995  0.1807  0.2389 -2.1616
  212UNL     H0 1602  -1.951   0.846   4.133  2.3943  2.0747  1.9008
  212UNL     H1 1603  -2.180   0.790   4.275  1.1289  3.2029  4.8831
  212UNL     C2 1604  -1.970   0.779   4.216  0.7051 -0.0908 -0.1174
  212UNL     C3 1605  -2.085   0.740   4.289  0.4785 -0.2788 -0.3437
  212UNL     C4 1606  -1.930   0.608   4.335  0.1785  0.4281 -0.5212
  212UNL     C5 1607  -1.850   0.502   4.409  0.5254  0.1621  0.2389
  212UNL     N6 1608  -1.881   0.688   4.241 -0.2278 -0.1157 -0.0623
  212UNL     N7 1609  -0.099   3.405  -0.449 -0.0506 -0.2685  0.0629
  212UNL     H8 1610  -1.868   0.401   4.370  1.3600 -0.0606  0.4018
  212UNL     H9 1611  -1.892   0.488   4.509 -1.7200 -2.3969 -0.9511
  212UNL    H10 1612  -1.742   0.518   4.423  0.9802 -2.2150 -0.2553
  213UNL     H0 1613  -2.015   1.119   3.971 -2.0478 -0.3639  1.2036
  213UNL     H1 1614  -2.239   1.286   3.962 -0.4625  0.7919  1.1121
  213UNL     C2 1615  -2.018   1.224   3.947  0.0732 -0.5728 -0.2559
  213UNL     C3 1616  -2.134   1.304   3.942 -0.4908 -0.2518 -0.1148
  213UNL     C4 1617  -1.968   1.416   3.884  0.7340 -0.5951 -0.4822
  213UNL     C5 1618  -1.880   1.516   3.814 -0.8348  0.6620 -0.0462
  213UNL     N6 1619  -1.915   1.299   3.916 -0.1345  0.3951  0.5565
  213UNL     N7 1620  -2.106   1.427   3.901  0.6248  0.3953 -0.2017
  213UNL     H8 1621  -1.877   1.609   3.872 -0.5451 -0.0322  1.0855
  213UNL     H9 1622  -1.920   1.555   3.720  0.3242  0.3908 -0.6748
  213UNL    H10 1623  -1.773   1.494   3.814 -0.6137  1.6583 -0.8059
  214UNL     H0 1624  -1.620   0.764   3.843 -0.8198 -0.1757 -1.6602
  214UNL     H1 1625  -1.580   1.011   3.770  0.0327 -0.2754  0.7452
  214UNL     C2 1626  -1.653   0.851   3.898 -0.4264 -0.4802 -0.9449
  214UNL     C3 1627  -1.628   0.979   3.861 -0.2326  0.0618  0.7265
  214UNL     C4 1628  -1.713   0.995   4.046 -0.3497  0.7974  0.6865
  214UNL     C5 1629  -1.740   1.038   4.188 -0.3271  0.2291 -0.1663
  214UNL     N6 1630  -1.695   0.865   4.023 -0.0849  0.7858  0.2162
  214UNL     N7 1631  -1.672   1.074   3.942 -0.4997  0.0352 -0.8716
  214UNL     H8 1632  -1.654   1.044   4.256 -1.7917  1.0200  1.7070
  214UNL     H9 1633  -1.808   0.981   4.252  1.0706 -1.0629  0.2306
  214UNL    H10 1634  -1.785   1.137   4.179 -1.9088 -0.6025 -2.0617
  215UNL     H0 1635  -1.261   4.216  -0.735  0.6610  1.4322 -2.3517
  215UNL     H1 1636  -1.022   4.296  -0.604  0.0774 -0.0059  0.5401
  215UNL     C2 1637  -1.164   4.169  -0.725 -0.3023 -0.2138  0.0304
  215UNL     C3 1638  -1.039   4.213  -0.671  0.1492  0.0852  0.4079
  215UNL     C4 1639  -1.004   4.040  -0.788 -0.7367 -0.0120  0.0148
  215UNL     C5 1640  -0.922   3.929  -0.855  0.1934  0.6017  0.7355
  215UNL     N6 1641  -1.133   4.066  -0.807  0.8481  0.3353 -0.1170
  215UNL     N7 1642  -0.943   4.133  -0.707  0.3265 -0.3535  0.4443
  215UNL     H8 1643  -0.949   3.919  -0.960 -0.5392  1.7173  0.7969
  215UNL     H9 1644  -0.814   3.952  -0.848  0.3038  1.6710 -2.6021
  215UNL    H10 1645  -0.937   3.831  -0.808  2.5766  0.1530  0.6913
  216UNL     H0 1646  -1.529   0.833   4.621  1.6346  0.3475  0.0472
  216UNL     H1 1647  -1.737   0.762   4.459 -0.1958  1.4788 -0.1793
  216UNL     C2 1648  -1.525   0.811   4.515 -0.5260  0.3520 -0.0894
  216UNL     C3 1649  -1.633   0.770   4.430 -0.0310 -0.1790 -0.1691
  216UNL     C4 1650  -1.453   0.763   4.327  0.2632 -0.3830  0.3308
  216UNL     C5 1651  -1.351   0.749   4.212 -0.5180  0.0724  0.0945
  216UNL     N6 1652  -1.415   0.814   4.442 -0.7444 -0.2566  0.5100
  216UNL     N7 1653  -1.583   0.730   4.320  0.0156  0.2580  0.0261
  216UNL     H8 1654  -1.350   0.647   4.171 -0.8423  0.4043 -0.7654
  216UNL     H9 1655  -1.249   0.771   4.244 -0.2470 -0.6501 -0.2601
  216UNL    H10 1656  -1.374   0.801   4.118  1.4628  0.4225 -0.2302
  217Zn      Zn 1657   0.728  -0.523   0.328  0.0904 -0.1403  0.0394
  218Zn      Zn 1658  -1.210   3.988   0.901  0.0799 -0.2438 -0.0375
  219Zn      Zn 1659   0.270  -1.222   0.899  0.1385 -0.1669 -0.0149
  220Zn      Zn 1660   1.226  -0.876   0.275  0.0280 -0.0370 -0.0578
  221Zn      Zn 1661  -0.707   4.157   0.580 -0.0712 -0.1172  0.0923
  222Zn      Zn 1662   0.249  -0.700   0.633 -0.0657 -0.1179 -0.0250
  223UNL     H0 1663   0.344  -0.956   1.060 -0.7635  1.4821  0.2922
  223UNL     H1 1664   0.303  -0.964   1.333  2.2607  1.6481 -2.4130
  223UNL     C2 1665   0.310  -1.040   1.119 -0.5793  1.0125 -0.2621
  223UNL     C3 1666   0.286  -1.042   1.260 -0.1724 -0.4230  0.1275
  223UNL     C4 1667   0.261  -1.235   1.181 -0.6635 -0.2446  0.4052
  223UNL     C5 1668   0.224  -1.381   1.192 -0.2915 -0.1711 -0.7287
  223UNL     N6 1669   0.284  -1.160   1.074 -0.2126  0.6485 -0.5695
  223UNL     N7 1670   0.276  -1.164   1.298 -0.3081  0.3328  0.3888
  223UNL     H8 1671   0.130  -1.387   1.247 -0.4217  1.1577 -0.7849
  223UNL     H9 1672   0.296  -1.433   1.257 -1.4825  0.2978  1.0036
  223UNL    H10 1673   0.209  -1.437   1.099 -2.3395 -0.7480 -0.0992
  224UNL     H0 1674  -1.174   3.744   1.049  0.0102  2.5180 -0.9967
  224UNL     H1 1675  -1.181   3.482   0.920  1.8197  0.1036 -0.7013
  224UNL     C2 1676  -1.184   3.701   0.950 -0.3506 -0.5812  0.2610
  224UNL     C3 1677  -1.191   3.583   0.885  0.6676  0.2789  0.0834
  224UNL     C4 1678  -1.227   3.732   0.750  0.3943  0.2376 -0.3397
  224UNL     C5 1679  -1.245   3.804   0.620  0.3063 -0.0787  1.0095
  224UNL     N6 1680  -1.192   3.792   0.859  0.4481 -0.6133  0.1572
  224UNL     N7 1681  -1.213   3.599   0.756  0.3411 -0.6198  0.0461
  224UNL     H8 1682  -1.304   3.748   0.547  0.1441 -0.4642  1.4334
  224UNL     H9 1683  -1.155   3.833   0.565  0.2552  0.5857  1.2688
  224UNL    H10 1684  -1.304   3.896   0.633  0.1623  0.2709 -1.5091
  225UNL     H0 1685   0.480  -1.160   0.713  2.7515  2.1457 -0.2945
  225UNL     H1 1686   0.505  -0.910   0.591  0.0120  1.1328  0.5364
  225UNL     C2 1687   0.410  -1.077   0.714 -0.6553 -0.4702  0.7696
  225UNL     C3 1688   0.423  -0.950   0.650  0.2093 -0.2810 -0.1216
  225UNL     C4 1689   0.247  -0.958   0.768  0.0244 -0.0307 -0.7888
  225UNL     C5 1690   0.110  -0.923   0.816  0.0851 -0.3213  0.6173
  225UNL     N6 1691   0.299  -1.078   0.784 -0.5133 -0.0114 -0.2131
  225UNL     N7 1692   0.314  -0.878   0.682  0.2489  0.1327 -0.1807
  225UNL     H8 1693   0.036  -0.983   0.764  0.1513 -0.1392  0.3141
  225UNL     H9 1694   0.073  -0.820   0.813  1.4954  0.2103 -2.5703
  225UNL    H10 1695   0.097  -0.956   0.920  0.3491  0.2064  0.8260
  226UNL     H0 1696   0.250  -0.626   0.323 -0.1210 -1.3164  0.2749
  226UNL     H1 1697   0.493  -0.613   0.195  1.1663 -1.6663  0.4221
  226UNL     C2 1698   0.349  -0.615   0.363 -0.2315  0.8682  0.0831
  226UNL     C3 1699   0.473  -0.608   0.301 -0.2297  0.4349  0.1160
  226UNL     C4 1700   0.508  -0.619   0.504  0.3845 -0.2478 -0.1179
  226UNL     C5 1701   0.571  -0.603   0.635 -0.3294  0.5765 -0.7412
  226UNL     N6 1702   0.375  -0.634   0.494  0.0976  0.3181 -0.0340
  226UNL     N7 1703   0.572  -0.609   0.386  0.2317 -0.5639 -0.9049
  226UNL     H8 1704   0.572  -0.686   0.706  0.8711 -0.1167 -1.5281
  226UNL     H9 1705   0.538  -0.508   0.679  1.3049  0.8126  0.0077
  226UNL    H10 1706   0.680  -0.596   0.631 -0.3590  0.6092 -1.8127
  227UNL     H0 1707   0.244  -1.524   0.850  0.8091 -1.3663  2.5306
  227UNL     H1 1708   0.480  -1.695   0.829 -0.2863 -0.2910 -0.2484
  227UNL     C2 1709   0.351  -1.509   0.854  0.7059  0.5097  0.3187
  227UNL     C3 1710   0.470  -1.589   0.850  0.8271 -0.3897  0.9674
  227UNL     C4 1711   0.517  -1.386   0.895 -0.5623  0.6855 -0.5154
  227UNL     C5 1712   0.603  -1.275   0.948 -0.4339  0.5316 -0.5581
  227UNL     N6 1713   0.390  -1.387   0.870  0.0466 -0.6893  0.2796
  227UNL     N7 1714  -1.390   4.038   0.877 -0.8431 -0.6304 -0.2381
  227UNL     H8 1715   0.637  -1.214   0.863  1.1231 -0.5632 -0.7529
  227UNL     H9 1716   0.678  -1.303   1.023 -1.3801 -0.6626 -0.0442
  227UNL    H10 1717   0.544  -1.202   1.004 -1.2550  0.2302 -1.0148
  228UNL     H0 1718   1.421  -0.683  -0.174  2.0669 -1.5170  0.5314
  228UNL     H1 1719   1.391  -0.680   0.095 -0.6858  1.1944 -1.4710
  228UNL     C2 1720   1.364  -0.752  -0.113  0.2793 -0.4914  0.1108
  228UNL     C3 1721   1.342  -0.747   0.025 -0.6591  0.2499 -0.6090
  228UNL     C4 1722   1.221  -0.901  -0.052 -0.7461 -0.0454 -0.2075
  228UNL     C5 1723   1.102  -0.997  -0.048 -0.3594  0.5229 -0.2443
  228UNL     N6 1724   1.282  -0.846  -0.156 -0.5879 -0.2461 -0.3056
  228UNL     N7 1725   1.272  -0.847   0.066  0.5661  0.2235  0.5471
  228UNL     H8 1726   1.082  -1.032  -0.150  1.3398  1.3541 -0.9077
  228UNL     H9 1727   1.024  -0.965   0.022  0.0605  0.1113  0.4294
  228UNL    H10 1728   1.131  -1.095  -0.008  0.4521  1.3967  1.4206
  229UNL     H0 1729   0.952  -0.450   0.534 -2.8701 -3.8181 -2.1243
  229UNL     H1 1730   0.952  -0.217   0.670  2.0307 -0.1813 -2.4407
  229UNL     C2 1731   0.881  -0.369   0.531  0.6864 -0.1825  0.4280
  229UNL     C3 1732   0.870  -0.252   0.610 -0.2067  0.3777  0.0787
  229UNL     C4 1733   0.701  -0.277   0.483 -0.8721 -1.2338  0.2855
  229UNL     C5 1734   0.558  -0.257   0.430  0.0578  0.3883  0.4011
  229UNL     N6 1735   0.777  -0.380   0.453  0.7074  0.3832 -0.3019
  229UNL     N7 1736   0.762  -0.187   0.568  0.1348  0.2375 -0.0212
  229UNL     H8 1737   0.523  -0.325   0.351  0.0756  0.2507  0.5105
  229UNL     H9 1738   0.490  -0.267   0.516 -2.7404  0.6218 -1.6579
  229UNL    H10 1739   0.542  -0.158   0.385  0.5657 -0.6545 -2.2484
  230UNL     H0 1740  -0.980   4.240   0.505 -1.5165 -0.8538 -1.4002
  230UNL     H1 1741  -1.223   4.188   0.660  0.0624  1.3180  1.1940
  230UNL     C2 1742  -1.002   4.190   0.598 -0.4827  0.8313 -0.2256
  230UNL     C3 1743  -1.119   4.159   0.672 -0.2500 -0.2711  0.4276
  230UNL     C4 1744  -0.944   4.072   0.766  0.6043 -0.7450  0.3601
  230UNL     C5 1745  -0.866   3.972   0.841  0.1885 -0.5581  0.1142
  230UNL     N6 1746  -0.898   4.131   0.655  0.1305 -0.4719  0.2083
  230UNL     N7 1747  -1.081   4.087   0.778 -0.0898 -0.0320 -0.4869
  230UNL     H8 1748  -0.770   3.948   0.793  0.4173  2.8477 -1.3592
  230UNL     H9 1749  -0.913   3.875   0.860  3.0803 -1.9975  0.5650
  230UNL    H10 1750  -0.825   4.010   0.936  1.8552  0.5973 -1.0099
  231UNL     H0 1751   0.970  -0.969   0.414 -0.2091 -0.0678 -0.0370
  231UNL     H1 1752   0.786  -0.795   0.491  0.8264 -0.0612 -0.4067
  231UNL     C2 1753   0.965  -0.865   0.383  0.2798 -0.3310 -1.0391
  231UNL     C3 1754   0.866  -0.775   0.421  0.5761  0.2668 -0.6038
  231UNL     C4 1755   0.989  -0.692   0.266  0.2748  0.0004  0.2744
  231UNL     C5 1756   1.048  -0.595   0.172 -0.3671 -0.2164 -0.4651
  231UNL     N6 1757   1.041  -0.805   0.297 -0.6470 -0.0120  0.1007
  231UNL     N7 1758   0.879  -0.669   0.345  0.1237 -0.1713  0.0134
  231UNL     H8 1759   1.012  -0.497   0.205 -2.1548 -1.1233  0.3852
  231UNL     H9 1760   1.021  -0.601   0.066  2.3276 -0.2662 -1.2397
  231UNL    H10 1761   1.155  -0.574   0.189 -1.1835  3.6491  0.9798
  232UNL     H0 1762  -0.626   4.184   0.296  0.6239  0.0272  2.4807
  232UNL     H1 1763  -0.700   4.414   0.142  1.0368 -1.7490 -0.4921
  232UNL     C2 1764  -0.676   4.276   0.321  0.0432  0.5431 -0.2569
  232UNL     C3 1765  -0.710   4.394   0.248  0.5608  0.1355 -0.1495
  232UNL     C4 1766  -0.739   4.425   0.457 -0.2378 -0.4475  0.6635
  232UNL     C5 1767  -0.736   4.492   0.590  0.1136  0.1686  1.2633
  232UNL     N6 1768  -0.703   4.300   0.447 -0.1476  0.4645  0.1487
  232UNL     N7 1769   1.233  -1.055   0.334  0.7021  0.8598 -0.1628
  232UNL     H8 1770  -0.780   4.592   0.580 -2.0152 -0.8308  0.0300
  232UNL     H9 1771  -0.638   4.500   0.639  0.5933  0.9651  0.2069
  232UNL    H10 1772  -0.807   4.440   0.656 -2.6993 -0.4543 -1.9996
  233UNL     H0 1773  -0.249  -0.629   0.500 -0.2808  0.3061 -0.9654
  233UNL     H1 1774  -0.042  -0.547   0.656 -2.4914 -0.8510  0.6909
  233UNL     C2 1775  -0.147  -0.665   0.500 -0.2390  0.4034 -0.2474
  233UNL     C3 1776  -0.040  -0.628   0.585  0.1635 -0.2586 -0.0267
  233UNL     C4 1777   0.011  -0.791   0.453 -0.6192 -0.3089  0.5260
  233UNL     C5 1778   0.090  -0.900   0.386  0.3332 -1.1196  0.1687
  233UNL     N6 1779  -0.113  -0.766   0.421  0.2516 -0.6762 -0.7418
  233UNL     N7 1780   0.061  -0.705   0.549  1.1032  0.4276  0.1228
  233UNL     H8 1781   0.072  -1.006   0.408  2.2389 -1.6478 -0.5220
  233UNL     H9 1782   0.083  -0.883   0.278 -0.6891  2.4695  0.6683
  233UNL    H10 1783   0.198  -0.892   0.407  0.6134  1.4665 -1.7087
  234UNL     H0 1784  -0.502   4.354   1.015 -2.2127 -0.4461  0.9729
  234UNL     H1 1785  -0.714   4.246   0.863 -0.5844  1.2251 -2.1678
  234UNL     C2 1786  -0.505   4.310   0.916  0.2469 -0.2095  0.7281
  234UNL     C3 1787  -0.608   4.248   0.840 -0.1416  0.8584 -0.2680
  234UNL     C4 1788  -0.446   4.261   0.722  0.2316  0.7612  0.0177
  234UNL     C5 1789  -0.370   4.250   0.590 -0.2457 -0.5795  0.1297
  234UNL     N6 1790  -0.400   4.317   0.834  0.5723  0.6750 -0.3742
  234UNL     N7 1791  -0.573   4.208   0.723  0.0061  0.2629 -0.4038
  234UNL     H8 1792  -0.386   4.326   0.512  2.1839  1.2406  1.2368
  234UNL     H9 1793  -0.390   4.154   0.541 -1.4066  0.0624 -0.6874
  234UNL    H10 1794  -0.264   4.252   0.619 -0.2058  2.9777  0.1392
  235Zn      Zn 1795   0.256  -1.226   1.487 -0.0794 -0.0685 -0.0219
  236Zn      Zn 1796  -1.698   3.292   2.088 -0.1314 -0.1027  0.2082
  237Zn      Zn 1797  -0.231  -1.899   2.106  0.0052  0.1807  0.0256
  238Zn      Zn 1798  -1.224   3.989   1.506  0.0234 -0.2373 -0.3123
  239Zn      Zn 1799  -1.214   3.474   1.789  0.4359 -0.3521 -0.2656
  240Zn      Zn 1800  -0.233  -1.370   1.800  0.0392  0.2253  0.0341
  241UNL     H0 1801  -0.162  -1.637   2.285  0.1165 -0.3489 -0.7608
  241UNL     H1 1802  -0.197  -1.633   2.553 -0.2096  0.6633 -0.2345
  241UNL     C2 1803  -0.198  -1.720   2.345 -0.6622  0.2647 -0.3579
  241UNL     C3 1804  -0.213  -1.714   2.483  0.0495  0.4886 -0.0905
  241UNL     C4 1805  -0.239  -1.911   2.405  0.1662  0.0467  0.4273
  241UNL     C5 1806  -0.276  -2.058   2.398 -0.2095 -0.5975 -0.3028
  241UNL     N6 1807  -0.214  -1.840   2.295 -0.2460 -0.0599 -0.4408
  241UNL     N7 1808  -0.239  -1.837   2.519 -0.0370 -0.0610  0.5926
  241UNL     H8 1809  -0.381  -2.061   2.368 -1.2896  2.7819  2.5269
  241UNL     H9 1810  -0.264  -2.107   2.495 -1.7773  1.1004  0.8273
  241UNL    H10 1811  -0.211  -2.115   2.330  0.0306  0.9004 -1.3972
  242UNL     H0 1812  -1.608   3.031   2.259 -0.1514  0.8310 -0.5293
  242UNL     H1 1813  -1.589   2.784   2.119 -2.4280  0.0441  2.8574
  242UNL     C2 1814  -1.633   3.000   2.158 -0.2795  0.1508 -0.2948
  242UNL     C3 1815  -1.624   2.879   2.080 -0.0052 -0.1765 -0.1718
  242UNL     C4 1816  -1.702   3.030   1.954  0.3936 -0.2694 -0.1192
  242UNL     C5 1817  -1.726   3.103   1.820  0.1817 -0.0589  0.7538
  242UNL     N6 1818  -1.678   3.089   2.073 -0.6908 -0.2596  0.2273
  242UNL     N7 1819  -1.675   2.895   1.958  0.0949 -0.3692 -0.4408
  242UNL     H8 1820  -1.778   3.038   1.748  0.5228 -0.0982  0.5394
  242UNL     H9 1821  -1.629   3.127   1.774 -0.2995 -2.6489 -1.9337
  242UNL    H10 1822  -1.786   3.193   1.839  2.0157  1.6411 -1.0436
  243UNL     H0 1823  -0.031  -1.832   1.868 -1.9896 -0.7960  0.8076
  243UNL     H1 1824  -0.005  -1.572   1.755  0.7191 -1.5164  0.2329
  243UNL     C2 1825  -0.092  -1.744   1.879 -0.3111  0.5551 -0.2440
  243UNL     C3 1826  -0.075  -1.616   1.824  0.2550 -0.3421  0.5361
  243UNL     C4 1827  -0.239  -1.629   1.955  0.5922  0.0040  0.0786
  243UNL     C5 1828  -0.381  -1.600   2.007  0.1988  0.2252 -0.3819
  243UNL     N6 1829  -0.182  -1.746   1.969  0.3315 -0.3508 -0.6003
  243UNL     N7 1830  -0.173  -1.538   1.873  0.4944 -0.0394 -0.1944
  243UNL     H8 1831  -0.450  -1.673   1.965 -0.6381  2.9330 -4.2773
  243UNL     H9 1832  -0.421  -1.501   1.982 -1.0097 -0.1407  0.0719
  243UNL    H10 1833  -0.364  -1.587   2.114  0.2395 -0.9054 -0.2462
  244UNL     H0 1834  -0.234  -1.327   1.518 -0.1327 -1.1648  1.3453
  244UNL     H1 1835  -0.009  -1.250   1.365 -1.8712 -1.8766 -0.4167
  244UNL     C2 1836  -0.128  -1.318   1.540  0.2735 -0.7426 -0.5425
  244UNL     C3 1837  -0.018  -1.280   1.469 -0.0777  0.1082  0.3838
  244UNL     C4 1838   0.026  -1.299   1.674  0.1417 -0.1821  0.0123
  244UNL     C5 1839   0.097  -1.286   1.799  0.0117 -0.0507 -0.1544
  244UNL     N6 1840  -0.104  -1.325   1.670 -0.5512 -0.2364 -0.0648
  244UNL     N7 1841   0.076  -1.270   1.551 -0.4554 -0.0410  0.0558
  244UNL     H8 1842   0.056  -1.351   1.877 -0.4696  0.4503  0.0204
  244UNL     H9 1843   0.083  -1.184   1.838  0.3541 -0.1714  0.2904
  244UNL    H10 1844   0.198  -1.328   1.802 -0.8337 -2.1722 -0.2293
  245UNL     H0 1845  -0.235  -2.179   1.968  1.3424 -1.2319 -1.8459
  245UNL     H1 1846  -0.019  -2.354   2.011 -1.0191 -0.6089  0.4302
  245UNL     C2 1847  -0.134  -2.158   2.000  0.3824  1.0773 -0.0311
  245UNL     C3 1848  -0.023  -2.247   2.023 -0.5231 -0.4978 -0.3560
  245UNL     C4 1849   0.032  -2.046   2.083 -0.1303 -0.3813  0.2142
  245UNL     C5 1850   0.113  -1.937   2.148  0.5428  0.0381 -0.2938
  245UNL     N6 1851  -0.095  -2.039   2.048  0.2076  0.3213  0.5352
  245UNL     N7 1852  -1.881   3.376   2.064  0.4930  0.0285 -1.0316
  245UNL     H8 1853   0.189  -1.892   2.083 -1.1583  1.0615 -1.6651
  245UNL     H9 1854   0.155  -1.964   2.245  1.5404 -1.4877 -1.0991
  245UNL    H10 1855   0.048  -1.852   2.171 -0.1023 -0.9151  1.6238
  246UNL     H0 1856  -0.965   4.105   1.077  0.5032 -1.6861 -1.3906
  246UNL     H1 1857  -0.996   4.155   1.341 -1.5408  1.4443  0.0785
  246UNL     C2 1858  -1.043   4.067   1.141  0.5094  0.2578 -0.1490
  246UNL     C3 1859  -1.060   4.099   1.274 -0.1115 -0.4296  0.1951
  246UNL     C4 1860  -1.208   3.971   1.197 -0.3266 -0.0063 -0.8182
  246UNL     C5 1861  -1.341   3.904   1.191  0.0423  0.3820 -0.4849
  246UNL     N6 1862  -1.147   4.007   1.088  0.5499  0.2504  0.4450
  246UNL     N7 1863  -1.157   4.027   1.315 -0.6307  0.5880  0.2935
  246UNL     H8 1864  -1.380   3.873   1.289  1.4691 -0.8261 -0.2572
  246UNL     H9 1865  -1.351   3.818   1.125  1.8423 -0.5215  0.3634
  246UNL    H10 1866  -1.421   3.970   1.154 -1.4058 -0.0865  1.6192
  247UNL     H0 1867   0.434  -1.186   1.725  1.6554  0.4920  1.8871
  247UNL     H1 1868   0.465  -0.955   1.873 -1.4331 -2.5641  1.4648
  247UNL     C2 1869   0.377  -1.094   1.719  0.4420 -0.3293  0.1857
  247UNL     C3 1870   0.393  -0.971   1.794 -0.3560  0.7011 -0.3650
  247UNL     C4 1871   0.221  -0.967   1.663 -0.1073 -0.0272  0.2467
  247UNL     C5 1872   0.098  -0.911   1.594 -0.1314 -0.4878  0.7842
  247UNL     N6 1873   0.286  -1.078   1.630  0.4099 -0.8941  0.8523
  247UNL     N7 1874   0.290  -0.893   1.754 -0.0947  0.4464 -0.3387
  247UNL     H8 1875   0.012  -0.964   1.638 -1.7237  2.0677  0.9603
  247UNL     H9 1876   0.084  -0.803   1.609 -1.0219 -0.3967 -0.5810
  247UNL    H10 1877   0.105  -0.926   1.486 -1.2745  0.9799  0.4765
  248UNL     H0 1878  -1.483   3.631   1.751 -0.0694 -0.2584 -0.3966
  248UNL     H1 1879  -1.708   3.553   1.906 -0.3495 -2.1975  1.8642
  248UNL     C2 1880  -1.502   3.541   1.808 -0.6037 -0.1045 -0.3299
  248UNL     C3 1881  -1.612   3.503   1.893  0.4487 -0.3298  0.0398
  248UNL     C4 1882  -1.458   3.364   1.909  0.0725 -0.4896 -1.2861
  248UNL     C5 1883  -1.361   3.264   1.972  0.2406 -0.1258 -0.3968
  248UNL     N6 1884  -1.409   3.454   1.831 -0.0080 -0.2597  0.4705
  248UNL     N7 1885  -1.585   3.389   1.954 -0.2134  0.4060  0.5515
  248UNL     H8 1886  -1.333   3.177   1.911  0.0902 -1.1267  0.9023
  248UNL     H9 1887  -1.394   3.219   2.066  1.1232 -0.1816 -0.1015
  248UNL    H10 1888  -1.271   3.315   2.009  1.7325 -3.4777  1.0099
  249UNL     H0 1889  -1.497   3.896   1.670 -0.8070  0.8214 -0.0088
  249UNL     H1 1890  -1.733   4.050   1.588  0.3099  0.9633  1.5417
  249UNL     C2 1891  -1.507   3.987   1.614  0.3351  0.4102 -0.9056
  249UNL     C3 1892  -1.627   4.060   1.573  0.1903  0.3005  0.0699
  249UNL     C4 1893  -1.452   4.166   1.514  0.5076 -0.2193 -0.4354
  249UNL     C5 1894  -1.352   4.261   1.448  0.4527  0.3076 -0.2522
  249UNL     N6 1895  -1.408   4.058   1.569 -0.2641  0.4904 -0.4358
  249UNL     N7 1896   0.370  -1.382   1.512  1.2066  0.1306  0.4797
  249UNL     H8 1897  -1.378   4.365   1.470  0.9113  0.3386  0.1683
  249UNL     H9 1898  -1.359   4.267   1.339 -1.3883  1.4096 -0.0998
  249UNL    H10 1899  -1.253   4.247   1.493  0.4177  1.5003  0.2180
  250UNL     H0 1900  -1.129   3.500   1.472 -1.9851 -0.9079  0.3850
  250UNL     H1 1901  -1.217   3.742   1.355  1.7594 -0.2782 -0.3571
  250UNL     C2 1902  -1.154   3.594   1.520  0.3437 -0.0750  0.0443
  250UNL     C3 1903  -1.203   3.716   1.459 -0.4552  0.0285  0.0557
  250UNL     C4 1904  -1.213   3.737   1.665  0.0528 -0.2670 -0.6910
  250UNL     C5 1905  -1.200   3.809   1.799 -0.1420 -0.2861  0.6126
  250UNL     N6 1906  -1.189   3.611   1.650 -0.3942  0.4170  0.3576
  250UNL     N7 1907  -1.223   3.804   1.552  0.4903  0.0896 -0.1693
  250UNL     H8 1908  -1.261   3.899   1.812 -1.0510 -1.0326  1.6936
  250UNL     H9 1909  -1.097   3.808   1.836  0.7254  0.0368 -1.5805
  250UNL    H10 1910  -1.260   3.754   1.872  0.3644 -1.3919  0.2214
  251UNL     H0 1911  -0.760  -1.391   1.715  0.7781  1.1119  0.8484
  251UNL     H1 1912  -0.540  -1.258   1.840  0.8830  2.0470 -1.8294
  251UNL     C2 1913  -0.653  -1.394   1.699  0.5356 -0.7053 -0.8602
  251UNL     C3 1914  -0.541  -1.333   1.762  0.5396  0.0037  0.0543
  251UNL     C4 1915  -0.473  -1.489   1.635 -0.7721  0.4418  0.2227
  251UNL     C5 1916  -0.391  -1.595   1.569  0.0178 -0.6661 -0.5805
  251UNL     N6 1917  -0.601  -1.482   1.614  0.6894  0.5502  0.7605
  251UNL     N7 1918  -0.430  -1.398   1.724 -0.1073  0.6155 -0.2270
  251UNL     H8 1919  -0.300  -1.558   1.520  0.4697 -0.0654  0.6923
  251UNL     H9 1920  -0.360  -1.657   1.654  0.5116 -0.9739 -0.9758
  251UNL    H10 1921  -0.430  -1.668   1.497 -0.5320  0.0794 -1.0522
  252UNL     H0 1922  -1.020   3.641   2.244 -0.0572  2.6244 -0.6615
  252UNL     H1 1923  -1.244   3.576   2.084  0.7384 -0.1146  1.3305
  252UNL     C2 1924  -1.025   3.609   2.141  0.0982 -0.0994  0.1038
  252UNL     C3 1925  -1.139   3.578   2.060  0.5878 -0.8116  0.5774
  252UNL     C4 1926  -0.967   3.573   1.942 -0.5422 -0.1018  0.0416
  252UNL     C5 1927  -0.879   3.560   1.819 -0.7938  0.1234  0.2894
  252UNL     N6 1928  -0.917   3.601   2.065  0.5755 -0.5855 -0.3370
  252UNL     N7 1929  -1.101   3.549   1.937  0.0543 -0.7120  0.1173
  252UNL     H8 1930  -0.878   3.658   1.771  0.0679  0.2770  0.6073
  252UNL     H9 1931  -0.934   3.485   1.760 -2.2046  0.6150  0.9238
  252UNL    H10 1932  -0.774   3.538   1.841 -0.4929  1.9831  0.8859
  253Zn      Zn 1933  -0.251  -1.883   2.702 -0.1313  0.1004 -0.1894
  254Zn      Zn 1934  -2.205   2.627   3.297 -0.2598  0.0720  0.0722
  255Zn      Zn 1935  -0.739  -2.599   3.316 -0.0715  0.3777  0.0476
  256Zn      Zn 1936  -1.711   3.317   2.686  0.1722 -0.1036  0.1193
  257Zn      Zn 1937  -1.704   2.800   3.003  0.0087 -0.4442  0.3191
  258Zn      Zn 1938  -0.739  -2.085   2.999  0.5406 -0.3713 -0.2460
  259UNL     H0 1939  -0.627  -2.348   3.480  2.5722  0.0105  2.3147
  259UNL     H1 1940  -0.703  -2.325   3.753 -0.4787  1.0648  0.2266
  259UNL     C2 1941  -0.678  -2.421   3.543  0.5410 -0.4690  0.2636
  259UNL     C3 1942  -0.715  -2.405   3.681  0.2424  0.3449  0.8808
  259UNL     C4 1943  -0.754  -2.603   3.605 -0.6290  0.2967 -0.2361
  259UNL     C5 1944  -0.763  -2.755   3.601 -0.0698 -0.4478  0.5125
  259UNL     N6 1945  -0.732  -2.536   3.497  0.1048  0.2844 -0.6988
  259UNL     N7 1946  -0.753  -2.525   3.717 -0.1771  0.3383 -0.6439
  259UNL     H8 1947  -0.794  -2.799   3.506 -1.3704  0.1627  0.6410
  259UNL     H9 1948  -0.819  -2.782   3.692  0.9999  0.5102  1.4974
  259UNL    H10 1949  -0.661  -2.793   3.618  1.0331  1.6513 -0.9467
  260UNL     H0 1950  -2.101   2.383   3.425  1.3231  0.1911 -0.8471
  260UNL     H1 1951  -2.070   2.136   3.288  1.3468  0.3351 -2.0005
  260UNL     C2 1952  -2.131   2.347   3.327 -0.2710 -0.5377 -0.1348
  260UNL     C3 1953  -2.120   2.228   3.258  0.8857  0.7156 -0.2124
  260UNL     C4 1954  -2.223   2.374   3.143 -0.5448  0.5040 -1.3808
  260UNL     C5 1955  -2.287   2.446   3.025  0.0340 -0.6241 -1.0035
  260UNL     N6 1956  -2.200   2.436   3.253 -0.2645  0.1139  0.7895
  260UNL     N7 1957  -2.188   2.241   3.146 -0.6075 -0.5559  0.0398
  260UNL     H8 1958  -2.368   2.390   2.977 -1.3995  0.3210  0.2276
  260UNL     H9 1959  -2.217   2.448   2.941 -1.1584 -1.8868 -2.0651
  260UNL    H10 1960  -2.317   2.549   3.048 -0.4480 -1.2881  1.8001
  261UNL     H0 1961  -0.526  -2.527   3.110  1.0546  0.3306  2.4874
  261UNL     H1 1962  -0.530  -2.278   2.966 -2.0435 -1.2455 -2.4292
  261UNL     C2 1963  -0.592  -2.442   3.119 -0.0882 -0.1655 -0.1242
  261UNL     C3 1964  -0.596  -2.321   3.040  0.4114 -0.6407  0.2507
  261UNL     C4 1965  -0.770  -2.343   3.157  0.5007  0.8335  0.2206
  261UNL     C5 1966  -0.908  -2.319   3.215 -0.7505 -0.5946  0.4123
  261UNL     N6 1967  -0.694  -2.450   3.194  0.4494 -0.8777  0.2782
  261UNL     N7 1968  -0.712  -2.266   3.067 -0.2257 -0.0233  0.8353
  261UNL     H8 1969  -0.975  -2.386   3.160  0.5271 -0.4188 -1.4568
  261UNL     H9 1970  -0.941  -2.216   3.199  1.4197  0.1070  0.1365
  261UNL    H10 1971  -0.906  -2.323   3.324  0.6181 -2.2691  0.3723
  262UNL     H0 1972  -0.746  -2.039   2.694 -0.9978  0.6487  0.8232
  262UNL     H1 1973  -0.526  -1.945   2.551  0.3627  0.8118 -0.3274
  262UNL     C2 1974  -0.645  -2.028   2.730 -0.7031 -0.5489  0.4168
  262UNL     C3 1975  -0.537  -1.973   2.654  0.1150  0.4706 -0.4467
  262UNL     C4 1976  -0.485  -2.001   2.857  0.1292  0.2519  0.7752
  262UNL     C5 1977  -0.405  -1.997   2.980 -0.7645  0.3008 -0.2743
  262UNL     N6 1978  -0.613  -2.034   2.859  0.1827  0.4784  0.0240
  262UNL     N7 1979  -0.437  -1.954   2.739 -0.2804 -0.2879  0.4808
  262UNL     H8 1980  -0.299  -1.986   2.955 -1.2832  2.6880 -1.8399
  262UNL     H9 1981  -0.425  -2.075   3.055 -1.2005 -0.3172 -1.0189
  262UNL    H10 1982  -0.431  -1.907   3.037 -0.1047  0.8537 -0.8187
  263UNL     H0 1983  -0.737  -2.895   3.253 -0.8219  0.5905  0.9307
  263UNL     H1 1984  -0.498  -3.059   3.292  2.0046  0.6266 -1.4334
  263UNL     C2 1985  -0.633  -2.875   3.274 -0.6244  0.2599  0.2888
  263UNL     C3 1986  -0.519  -2.954   3.300 -0.1737  0.1583 -0.0909
  263UNL     C4 1987  -0.477  -2.751   3.310 -0.7824 -0.2694 -0.4992
  263UNL     C5 1988  -0.406  -2.626   3.348  0.3542  0.3522 -0.1880
  263UNL     N6 1989  -0.604  -2.754   3.318 -0.1119 -0.6885  0.3076
  263UNL     N7 1990  -2.381   2.676   3.316  0.2613  0.0717 -0.1077
  263UNL     H8 1991  -0.315  -2.604   3.291 -0.2338  0.7525 -0.9906
  263UNL     H9 1992  -0.401  -2.614   3.457  1.0850  3.1301 -0.4447
  263UNL    H10 1993  -0.459  -2.533   3.324  1.5182  1.1285  0.1368
  264UNL     H0 1994  -1.498   3.464   2.239 -0.6772 -0.1758 -1.0156
  264UNL     H1 1995  -1.464   3.440   2.511 -0.7024  1.7724  1.0599
  264UNL     C2 1996  -1.565   3.419   2.311  0.8088 -0.4648  0.2319
  264UNL     C3 1997  -1.550   3.411   2.452  0.2975  0.4560  0.1848
  264UNL     C4 1998  -1.742   3.331   2.378 -0.1142  0.7101  0.1160
  264UNL     C5 1999  -1.887   3.284   2.391 -0.1829  0.5064  0.1229
  264UNL     N6 2000  -1.673   3.361   2.271  0.0970 -0.6381  0.6010
  264UNL     N7 2001  -1.670   3.364   2.494 -1.0171 -0.1875  0.2054
  264UNL     H8 2002  -1.898   3.212   2.309 -1.3511 -0.4131  1.0490
  264UNL     H9 2003  -1.948   3.375   2.386  1.0104  1.3037 -0.4585
  264UNL    H10 2004  -1.905   3.234   2.487  1.1200  0.3577  0.3074
  265UNL     H0 2005  -0.024  -1.804   2.886 -1.4514 -0.4844  0.4420
  265UNL     H1 2006  -0.041  -1.585   3.060  0.5789  0.5515  0.3153
  265UNL     C2 2007  -0.100  -1.728   2.899 -0.7996  0.3182 -0.3263
  265UNL     C3 2008  -0.108  -1.611   2.979 -0.1055  0.2669  0.9618
  265UNL     C4 2009  -0.271  -1.615   2.851  0.5198 -0.3042  0.5845
  265UNL     C5 2010  -0.409  -1.569   2.801  0.1017  0.3005 -0.4079
  265UNL     N6 2011  -0.209  -1.731   2.824  0.5637 -0.0111 -0.8055
  265UNL     N7 2012  -0.206  -1.541   2.948 -0.0428 -0.6713 -0.0048
  265UNL     H8 2013  -0.432  -1.605   2.700 -3.0219  0.5191  0.1401
  265UNL     H9 2014  -0.485  -1.635   2.845  0.5821 -0.9771 -1.4213
  265UNL    H10 2015  -0.421  -1.461   2.812 -1.1196 -0.0309  2.5952
  266UNL     H0 2016  -1.990   2.955   2.957  0.3980 -1.5311 -1.3773
  266UNL     H1 2017  -2.223   2.873   3.081 -0.0910  2.0923  0.3234
  266UNL     C2 2018  -2.004   2.878   3.032 -0.8729  0.2379  0.2966
  266UNL     C3 2019  -2.124   2.832   3.092 -0.9429 -0.1571  0.1444
  266UNL     C4 2020  -1.958   2.725   3.160 -0.1456 -0.2346 -0.2926
  266UNL     C5 2021  -1.877   2.608   3.216 -0.0824 -0.7014 -0.0252
  266UNL     N6 2022  -1.899   2.810   3.078 -0.2941  0.3083 -0.0050
  266UNL     N7 2023  -2.094   2.728   3.168 -0.0090  0.0052 -0.7538
  266UNL     H8 2024  -1.870   2.521   3.149 -0.6531 -0.1881 -0.7691
  266UNL     H9 2025  -1.918   2.572   3.311  1.7723  2.6185  2.2075
  266UNL    H10 2026  -1.770   2.624   3.233  0.1311 -2.1596  0.1923
  267UNL     H0 2027  -1.962   3.222   2.832 -2.4550 -0.5514  0.6559
  267UNL     H1 2028  -2.213   3.359   2.815 -0.2529  0.3054 -0.0853
  267UNL     C2 2029  -1.989   3.317   2.787  0.0337  0.1306  0.4660
  267UNL     C3 2030  -2.116   3.386   2.776 -0.0617 -0.0465  0.1489
  267UNL     C4 2031  -1.948   3.498   2.703 -0.3910  0.2723  0.1607
  267UNL     C5 2032  -1.871   3.608   2.633 -0.2120  0.0262  0.3902
  267UNL     N6 2033  -1.899   3.376   2.716  0.0750 -0.8589  0.0881
  267UNL     N7 2034  -0.119  -2.042   2.735  0.6812 -0.6136 -0.3511
  267UNL     H8 2035  -1.915   3.709   2.629 -0.8048 -0.2786 -1.6507
  267UNL     H9 2036  -1.865   3.587   2.526  0.3843 -0.0469  0.4348
  267UNL    H10 2037  -1.767   3.625   2.662 -0.1242  1.6252 -0.7601
  268UNL     H0 2038  -1.643   2.811   2.704 -4.1101  0.6106  0.0183
  268UNL     H1 2039  -1.626   3.064   2.569  2.8152 -0.1238  0.2733
  268UNL     C2 2040  -1.646   2.913   2.739  0.3362  0.7299  0.5249
  268UNL     C3 2041  -1.651   3.042   2.672  0.1160  0.3947 -0.1882
  268UNL     C4 2042  -1.692   3.067   2.878 -0.2213 -0.1006 -0.2334
  268UNL     C5 2043  -1.718   3.140   3.014  0.9259  0.2884  0.3642
  268UNL     N6 2044  -1.688   2.938   2.865  0.1890  0.1537  0.2331
  268UNL     N7 2045  -1.687   3.134   2.760 -0.1192 -0.4746 -0.6240
  268UNL     H8 2046  -1.788   3.223   3.000  0.8376 -0.0322 -1.3758
  268UNL     H9 2047  -1.625   3.178   3.058  0.5164  1.0256  0.5952
  268UNL    H10 2048  -1.767   3.070   3.082  1.3455  0.2582  0.6411
  269UNL     H0 2049  -1.260  -2.037   2.922 -1.4360 -0.6054 -2.1430
  269UNL     H1 2050  -1.023  -1.925   3.037 -0.2922  0.0104  1.4483
  269UNL     C2 2051  -1.158  -2.074   2.922 -1.1291  0.0221  0.4342
  269UNL     C3 2052  -1.042  -2.012   2.977  0.4383  0.7044  0.1654
  269UNL     C4 2053  -0.992  -2.171   2.849 -0.3327  0.0936  0.6732
  269UNL     C5 2054  -0.918  -2.276   2.766 -0.1674 -0.3787  0.2619
  269UNL     N6 2055  -1.119  -2.155   2.829  0.3215  0.7231  0.1451
  269UNL     N7 2056  -0.936  -2.083   2.930 -0.1773  0.4090 -0.4246
  269UNL     H8 2057  -0.812  -2.249   2.765 -0.4196  0.6940 -1.3000
  269UNL     H9 2058  -0.918  -2.374   2.816 -0.8533 -0.1368  0.7607
  269UNL    H10 2059  -0.952  -2.293   2.663 -2.2740 -0.0991  0.8455
  270UNL     H0 2060  -1.479   2.883   3.475 -2.1201  0.5318  0.0941
  270UNL     H1 2061  -1.709   2.843   3.329 -0.2698  1.0409 -0.0833
  270UNL     C2 2062  -1.492   2.888   3.368 -0.2171  0.0015 -0.1947
  270UNL     C3 2063  -1.609   2.859   3.290 -0.0787 -0.3232 -0.2064
  270UNL     C4 2064  -1.451   2.882   3.158  0.5466  0.0051 -0.4648
  270UNL     C5 2065  -1.367   2.883   3.034  0.3620 -0.5106 -0.2828
  270UNL     N6 2066  -1.402   2.907   3.279 -0.0175 -0.5000  0.0645
  270UNL     N7 2067  -1.585   2.848   3.164 -0.6543  0.0309  0.0965
  270UNL     H8 2068  -1.275   2.941   3.046  0.7854 -0.9870 -1.1112
  270UNL     H9 2069  -1.430   2.907   2.947 -0.6218 -1.4289  0.1546
  270UNL    H10 2070  -1.343   2.779   3.008  2.6233 -0.4465  1.2709
  271Zn      Zn 2071  -0.754  -2.604   3.900 -0.2283 -0.0858  0.3072
  272Zn      Zn 2072   1.232  -0.894  -0.339 -0.1931  0.3044  0.0336
  273Zn      Zn 2073   0.742  -0.534  -0.287 -0.3593 -0.1443  0.3622
  274Zn      Zn 2074  -2.207   2.592   3.901 -0.4788  0.5087 -0.2103
  275Zn      Zn 2075  -2.206   2.069   4.206  0.1479 -0.3412  0.0683
  276Zn      Zn 2076   0.725  -0.011  -0.599 -0.3971  0.0686 -0.0357
  277UNL     H0 2077   0.832  -0.273  -0.119  0.5987  2.7497  1.8219
  277UNL     H1 2078   0.757  -0.262   0.149  1.1516 -0.7480  0.0644
  277UNL     C2 2079   0.785  -0.346  -0.054  0.2173  0.6246 -0.7105
  277UNL     C3 2080   0.745  -0.347   0.083  0.0991 -0.2048 -0.4839
  277UNL     C4 2081   0.720  -0.535   0.014  0.0091 -0.9097 -0.5784
  277UNL     C5 2082   0.700  -0.685   0.020 -0.4483  0.0924  0.4857
  277UNL     N6 2083   0.744  -0.465  -0.098 -0.3722  0.2206  0.7513
  277UNL     N7 2084   0.702  -0.462   0.131 -0.1935  0.0658  0.0455
  277UNL     H8 2085   0.774  -0.736  -0.042  0.2831  3.0374 -1.2271
  277UNL     H9 2086   0.602  -0.724  -0.007 -0.9981  1.8018 -0.0944
  277UNL    H10 2087   0.720  -0.726   0.120  1.9521 -1.6865 -0.6309
  278UNL     H0 2088   1.335  -1.180  -0.200  0.0561 -0.9281  0.0393
  278UNL     H1 2089   1.269  -1.398  -0.314 -0.6626  1.1531  0.4681
  278UNL     C2 2090   1.304  -1.188  -0.304 -0.7513 -0.4314  0.2360
  278UNL     C3 2091   1.268  -1.305  -0.371 -0.2762  0.4015 -0.8206
  278UNL     C4 2092   1.249  -1.149  -0.506 -0.1754  0.0443 -0.1067
  278UNL     C5 2093   1.233  -1.071  -0.634 -0.1838 -0.1197 -0.5139
  278UNL     N6 2094   1.277  -1.091  -0.388  0.3922  0.5611  0.3075
  278UNL     N7 2095  -0.731   4.266  -0.495 -0.7607  0.2288  0.6902
  278UNL     H8 2096   1.160  -1.121  -0.699 -0.5394 -4.3449  2.6916
  278UNL     H9 2097   1.325  -1.041  -0.686  0.8560 -0.8748  0.8296
  278UNL    H10 2098   1.193  -0.971  -0.615  2.7807  0.9620  0.5452
  279UNL     H0 2099   0.925  -0.473  -0.519 -0.6170  0.2436 -0.5373
  279UNL     H1 2100   0.956  -0.238  -0.650  0.0798 -0.7848 -0.3900
  279UNL     C2 2101   0.881  -0.380  -0.488  0.2817  0.4514  0.1438
  279UNL     C3 2102   0.893  -0.260  -0.565  0.1580  0.5819  0.0532
  279UNL     C4 2103   0.738  -0.252  -0.424 -0.9192 -0.0348 -0.2251
  279UNL     C5 2104   0.614  -0.207  -0.344  0.2593 -0.1789  0.5748
  279UNL     N6 2105   0.784  -0.373  -0.400 -0.5670  0.8211  0.0876
  279UNL     N7 2106   0.788  -0.187  -0.535  0.1192 -0.2805 -0.3536
  279UNL     H8 2107   0.551  -0.268  -0.279 -0.4407  0.5974  0.6351
  279UNL     H9 2108   0.549  -0.148  -0.410  1.0557 -2.0712 -2.1087
  279UNL    H10 2109   0.646  -0.141  -0.262  1.3354 -1.2276  1.0422
  280UNL     H0 2110   0.707   0.072  -0.903  0.5835  1.3199 -0.9935
  280UNL     H1 2111   0.936   0.138  -1.045 -0.0569 -0.9879 -0.4961
  280UNL     C2 2112   0.812   0.069  -0.876  0.4132 -0.7178 -0.3626
  280UNL     C3 2113   0.934   0.108  -0.941 -0.0655 -0.5449 -0.3668
  280UNL     C4 2114   0.969   0.074  -0.741 -0.5635  0.3583  0.1164
  280UNL     C5 2115   1.038   0.076  -0.607  1.0350  0.0251 -0.1751
  280UNL     N6 2116   0.847   0.043  -0.749 -0.7330  0.6287  0.1413
  280UNL     N7 2117  -0.930  -2.662   3.948  0.8748 -0.7571 -0.4916
  280UNL     H8 2118   0.969   0.045  -0.527  1.8838 -0.1487  0.4977
  280UNL     H9 2119   1.081   0.174  -0.586 -0.2376  0.7453 -0.7998
  280UNL    H10 2120   1.112  -0.005  -0.609  0.6128 -0.3523 -1.2903
  281UNL     H0 2121   0.719  -0.833  -0.361  0.1587  0.5015  0.9985
  281UNL     H1 2122   0.960  -1.002  -0.387 -2.0892  0.0758  0.9296
  281UNL     C2 2123   0.824  -0.809  -0.357  0.2106  0.5936 -0.2497
  281UNL     C3 2124   0.940  -0.898  -0.368 -0.0049  0.8209 -0.5566
  281UNL     C4 2125   0.994  -0.701  -0.323  0.2785 -0.1882 -0.0027
  281UNL     C5 2126   1.074  -0.582  -0.261  0.4653  0.0114 -0.5894
  281UNL     N6 2127   0.861  -0.688  -0.332  0.2634  0.3454 -0.1315
  281UNL     N7 2128   1.047  -0.824  -0.350  0.3866 -0.1817 -0.0488
  281UNL     H8 2129   1.011  -0.520  -0.196  0.1445 -2.0115  1.1545
  281UNL     H9 2130   1.120  -0.529  -0.345 -2.2103 -1.1734 -2.9707
  281UNL    H10 2131   1.159  -0.607  -0.196  0.3856  1.8074  0.2805
  282UNL     H0 2132  -1.974   2.749   3.472  0.3252 -0.2301 -0.8942
  282UNL     H1 2133  -1.971   2.717   3.761 -0.8203 -0.3155  0.8417
  282UNL     C2 2134  -2.045   2.706   3.541  0.5508  0.1370 -0.4264
  282UNL     C3 2135  -2.039   2.687   3.682  0.5843  0.3456 -0.6680
  282UNL     C4 2136  -2.218   2.608   3.597  0.3417 -0.2348 -0.5026
  282UNL     C5 2137  -2.352   2.535   3.606 -0.3423 -0.4659 -0.7088
  282UNL     N6 2138  -2.154   2.643   3.490  0.0352 -0.0152  0.5256
  282UNL     N7 2139  -2.154   2.630   3.716  0.0280 -0.4872 -0.2120
  282UNL     H8 2140  -2.362   2.480   3.700  1.1886  0.5458  0.0832
  282UNL     H9 2141  -2.374   2.475   3.516 -2.1499  2.7014 -2.5809
  282UNL    H10 2142  -2.424   2.618   3.596 -0.2773  0.1675  2.9830
  283UNL     H0 2143  -0.570  -2.552   4.164  0.1163 -0.7261 -0.5321
  283UNL     H1 2144  -0.567  -2.305   4.296 -1.0369 -0.6309  0.9406
  283UNL     C2 2145  -0.628  -2.462   4.145  0.3382 -0.4853 -0.0812
  283UNL     C3 2146  -0.624  -2.342   4.212 -0.3047 -0.0251  0.1607
  283UNL     C4 2147  -0.792  -2.354   4.079  0.4266 -0.0597  0.0706
  283UNL     C5 2148  -0.915  -2.316   4.000 -0.5406 -0.1083 -0.4652
  283UNL     N6 2149  -0.718  -2.459   4.047 -0.3788 -0.3959  0.2418
  283UNL     N7 2150   1.236   0.505  -0.638  0.3655 -0.0992 -0.4898
  283UNL     H8 2151  -1.012  -2.334   4.049 -0.3904  0.4177  0.0302
  283UNL     H9 2152  -0.914  -2.208   3.977 -0.0927  0.2056  0.9413
  283UNL    H10 2153  -0.914  -2.362   3.900 -1.0308  1.3572 -1.1884
  284UNL     H0 2154  -2.461   2.234   4.163 -0.6880 -0.6688 -0.6584
  284UNL     H1 2155  -2.715   2.128   4.256 -0.5524 -0.9575  2.8982
  284UNL     C2 2156  -2.485   2.144   4.219  0.1269 -0.4665  0.0460
  284UNL     C3 2157  -2.614   2.097   4.275  0.7229  0.3086 -0.8712
  284UNL     C4 2158  -2.448   1.982   4.347 -0.0374  0.4253  0.5745
  284UNL     C5 2159  -2.375   1.862   4.396 -0.2373 -0.0173 -0.7313
  284UNL     N6 2160  -2.390   2.066   4.268 -0.1327 -0.6556  0.0512
  284UNL     N7 2161   1.342  -0.774  -0.445 -0.3761 -0.0036  0.3048
  284UNL     H8 2162  -2.341   1.796   4.316  2.2940 -1.0150  1.0248
  284UNL     H9 2163  -2.440   1.795   4.455 -0.0474  1.2236  0.9638
  284UNL    H10 2164  -2.295   1.887   4.467  0.7544 -3.0315 -0.6357
  285UNL     H0 2165  -2.467   2.513   4.037  0.5586  0.2399  0.1764
  285UNL     H1 2166  -2.702   2.665   4.033  1.7826 -1.9949  1.6156
  285UNL     C2 2167  -2.486   2.607   3.988  0.2743 -0.1987 -0.5737
  285UNL     C3 2168  -2.604   2.688   3.991  0.5072 -0.1377 -0.5836
  285UNL     C4 2169  -2.445   2.792   3.888 -0.6558  0.5391  0.4266
  285UNL     C5 2170  -2.371   2.902   3.816 -0.5815  0.3655 -0.0073
  285UNL     N6 2171  -2.393   2.675   3.926  0.0795 -0.0287  0.3326
  285UNL     N7 2172  -0.612  -2.753   3.922  0.3108 -0.2745  0.0117
  285UNL     H8 2173  -2.438   2.988   3.800  0.5243  1.0273 -1.1910
  285UNL     H9 2174  -2.345   2.869   3.715 -3.7995  2.7940 -1.8616
  285UNL    H10 2175  -2.286   2.941   3.873  1.0337 -1.1898 -1.2617
  286UNL     H0 2176  -2.112   2.072   3.919 -1.6653 -1.1967  0.3120
  286UNL     H1 2177  -2.152   2.296   3.758  2.7421  2.0886  0.2998
  286UNL     C2 2178  -2.155   2.168   3.944  0.2945 -0.1847 -0.0083
  286UNL     C3 2179  -2.173   2.284   3.863  0.2933 -0.2801 -0.3281
  286UNL     C4 2180  -2.200   2.326   4.066  0.4566  0.4117 -0.0094
  286UNL     C5 2181  -2.221   2.402   4.195 -0.3849 -0.2496 -0.6860
  286UNL     N6 2182  -2.203   2.193   4.061 -1.0963 -0.3312  0.1802
  286UNL     N7 2183  -2.194   2.388   3.943 -0.3654 -0.0175 -0.0290
  286UNL     H8 2184  -2.259   2.502   4.173 -0.1988 -0.1760 -0.6676
  286UNL     H9 2185  -2.130   2.411   4.254 -0.3699  2.5544 -1.0230
  286UNL    H10 2186  -2.295   2.359   4.264  1.6658  0.0401  1.8414
  287UNL     H0 2187   0.204   0.053  -0.678 -0.2172 -1.8395  0.7380
  287UNL     H1 2188   0.420   0.106  -0.502 -0.8556 -1.2908  0.6185
  287UNL     C2 2189   0.305   0.015  -0.672  0.6125  0.1126 -0.0847
  287UNL     C3 2190   0.417   0.040  -0.588  0.0245  0.0037 -0.4539
  287UNL     C4 2191   0.471  -0.099  -0.746 -0.6613  0.5908 -0.1055
  287UNL     C5 2192   0.558  -0.196  -0.824  0.0402  0.4538 -0.1479
  287UNL     N6 2193   0.343  -0.060  -0.769 -0.4187  0.7083 -0.1236
  287UNL     N7 2194   0.526  -0.023  -0.639  0.5798 -0.4516  0.5815
  287UNL     H8 2195   0.509  -0.226  -0.917 -3.9917  0.9952  1.5578
  287UNL     H9 2196   0.661  -0.162  -0.840 -0.5524  1.9056 -1.0388
  287UNL    H10 2197   0.577  -0.289  -0.768 -0.8714  0.9974  1.1227
  288UNL     H0 2198  -1.943   2.165   4.629 -0.5749 -0.0750  0.2905
  288UNL     H1 2199  -2.198   2.122   4.501  1.6252 -1.0149  0.9754
  288UNL     C2 2200  -1.975   2.146   4.528  0.0875 -0.5474  0.1607
  288UNL     C3 2201  -2.096   2.124   4.464  0.9294  0.1475 -1.0112
  288UNL     C4 2202  -1.944   2.154   4.323 -0.6945 -0.1153 -0.0487
  288UNL     C5 2203  -1.866   2.166   4.197 -0.1852  0.7444  0.7273
  288UNL     N6 2204  -1.882   2.152   4.439  0.0287 -0.2524  0.1012
  288UNL     N7 2205  -2.075   2.131   4.338  0.2471  0.3377  0.4032
  288UNL     H8 2206  -1.814   2.257   4.165  0.9903 -0.8396 -2.3819
  288UNL     H9 2207  -1.933   2.147   4.112 -0.4302  1.0282  0.8557
  288UNL    H10 2208  -1.778   2.100   4.189 -0.2670  0.7363 -0.3309
  289Zn      Zn 2209   1.689   0.870   0.278 -0.2652  0.1028 -0.0588
  290Zn      Zn 2210   1.721  -0.210   0.875 -0.2710  0.1248  0.0657
  291Zn      Zn 2211   1.236   0.155   0.885  0.0642  0.4363  0.2281
  292Zn      Zn 2212   2.182   0.509   0.260 -0.0039 -0.0666 -0.0852
  293Zn      Zn 2213   2.193   0.001   0.582  0.0426 -0.1576  0.1961
  294Zn      Zn 2214   1.199   0.669   0.573 -0.1565 -0.1043 -0.0183
  295UNL     H0 2215   1.344   0.397   1.039 -0.3889  0.7371  0.9844
  295UNL     H1 2216   1.346   0.417   1.316  2.2069 -0.9319  0.1320
  295UNL     C2 2217   1.311   0.323   1.110  0.0822 -0.0247  0.4174
  295UNL     C3 2218   1.311   0.338   1.251  0.0032  0.6973 -0.7815
  295UNL     C4 2219   1.221   0.153   1.183 -0.7300  0.0108  0.1285
  295UNL     C5 2220   1.168   0.010   1.188  0.0564 -0.4412 -0.2617
  295UNL     N6 2221   1.255   0.212   1.068 -0.0028 -0.2727 -0.3862
  295UNL     N7 2222   1.251   0.229   1.300 -0.3628  0.0931  0.9367
  295UNL     H8 2223   1.120  -0.023   1.095  0.3489 -0.5333 -0.3809
  295UNL     H9 2224   1.090   0.012   1.265 -0.7500  2.8225 -0.9997
  295UNL    H10 2225   1.249  -0.058   1.217  0.4161  0.1498  0.1492
  296UNL     H0 2226   1.827  -0.490   0.987  0.0628  3.3459 -0.9471
  296UNL     H1 2227   1.830  -0.714   0.819 -2.1551  0.3231  0.8855
  296UNL     C2 2228   1.794  -0.495   0.884 -0.0710  0.4271 -0.8305
  296UNL     C3 2229   1.801  -0.611   0.803  0.5461  1.0245  0.0050
  296UNL     C4 2230   1.728  -0.446   0.687 -0.1427 -0.2514  0.0820
  296UNL     C5 2231   1.686  -0.363   0.571  0.5786  0.0700  0.1672
  296UNL     N6 2232   1.744  -0.396   0.813  0.2171 -0.0199  0.6732
  296UNL     N7 2233   1.743  -0.583   0.686 -0.8370  0.4544 -0.2387
  296UNL     H8 2234   1.730  -0.392   0.475 -0.7573 -0.0010 -0.4420
  296UNL     H9 2235   1.716  -0.258   0.583 -2.1076  1.2083 -1.8848
  296UNL    H10 2236   1.577  -0.364   0.559  0.8347 -1.2090 -3.1635
  297UNL     H0 2237   1.403   0.199   0.635  0.6718  0.5764  0.2314
  297UNL     H1 2238   1.423   0.454   0.508  0.6173 -1.7968 -0.3211
  297UNL     C2 2239   1.351   0.293   0.649  0.1670  0.3670 -0.2293
  297UNL     C3 2240   1.363   0.421   0.592 -0.2889 -0.2115 -0.3073
  297UNL     C4 2241   1.204   0.405   0.722 -0.3595 -0.4774 -0.1024
  297UNL     C5 2242   1.076   0.437   0.793  0.6354  0.0740 -0.0631
  297UNL     N6 2243   1.274   0.299   0.753  0.3620 -0.1901  0.2553
  297UNL     N7 2244   1.258   0.487   0.630 -0.2309  0.3784 -0.4546
  297UNL     H8 2245   0.989   0.396   0.740  0.0125 -0.3579  1.2451
  297UNL     H9 2246   1.045   0.542   0.797 -0.8773 -0.3451 -0.2208
  297UNL    H10 2247   1.069   0.384   0.889  0.2809  1.1313  0.5105
  298UNL     H0 2248   1.185   0.697   0.274 -0.0250 -0.5944 -0.4924
  298UNL     H1 2249   1.405   0.756   0.112 -0.4268  0.4521 -0.8607
  298UNL     C2 2250   1.286   0.726   0.300 -0.3698  0.7750 -0.6389
  298UNL     C3 2251   1.403   0.759   0.220  0.6715  0.2612 -0.8195
  298UNL     C4 2252   1.454   0.765   0.431  0.1649 -0.5132  0.5608
  298UNL     C5 2253   1.544   0.765   0.550  0.6690  0.3216  0.5988
  298UNL     N6 2254   1.327   0.731   0.428  0.2809 -0.6272  0.1091
  298UNL     N7 2255   1.504   0.782   0.303  0.2997 -0.0232  0.4887
  298UNL     H8 2256   1.494   0.733   0.643  0.1169  0.2744  0.2893
  298UNL     H9 2257   1.557   0.871   0.576 -1.6755  0.7336  0.3430
  298UNL    H10 2258   1.635   0.706   0.533 -1.5902 -2.8065 -1.7124
  299UNL     H0 2259   1.213  -0.175   0.816  0.9442  2.0519 -1.9079
  299UNL     H1 2260   1.440  -0.333   0.842  3.9159  0.4681 -2.0047
  299UNL     C2 2261   1.311  -0.144   0.849  0.7937  0.4384  0.2724
  299UNL     C3 2262   1.432  -0.226   0.856  0.4959  0.0771  0.1919
  299UNL     C4 2263   1.472  -0.019   0.886  0.2081  0.0278  0.1070
  299UNL     C5 2264   1.552   0.102   0.930  0.2148  0.2728  0.4181
  299UNL     N6 2265   1.341  -0.014   0.866 -0.5127 -0.0117  0.0125
  299UNL     N7 2266   1.528  -0.141   0.883  0.4079  0.4019  0.7494
  299UNL     H8 2267   1.658   0.076   0.915 -0.6159 -2.0020 -2.4619
  299UNL     H9 2268   1.537   0.126   1.036 -1.2275  1.5510 -0.0597
  299UNL    H10 2269   1.536   0.195   0.876 -0.6698 -0.3385 -0.3999
  300UNL     H0 2270   2.431   0.702  -0.159 -0.2539 -0.9943 -0.9151
  300UNL     H1 2271   2.401   0.689   0.128 -2.0431  0.0983  2.0690
  300UNL     C2 2272   2.367   0.643  -0.095  0.1924 -0.8065 -0.2857
  300UNL     C3 2273   2.349   0.638   0.049  0.2507  1.0901 -0.2003
  300UNL     C4 2274   2.202   0.517  -0.044  0.3068  0.3889 -0.2189
  300UNL     C5 2275   2.087   0.419  -0.045 -0.4380 -0.1531  0.3674
  300UNL     N6 2276   2.268   0.569  -0.146  0.2354  0.3932  0.5589
  300UNL     N7 2277   2.256   0.550   0.083  0.9000 -0.1305  0.2608
  300UNL     H8 2278   2.114   0.313  -0.039  1.5990  0.2885 -0.1334
  300UNL     H9 2279   2.040   0.430  -0.144  0.9503  0.7852 -0.2391
  300UNL    H10 2280   2.011   0.445   0.029  1.7177  0.3505  2.5416
  301UNL     H0 2281   1.930   0.945   0.481 -0.3228 -0.5480  1.5791
  301UNL     H1 2282   1.914   1.180   0.635 -1.1160 -1.4470  1.9794
  301UNL     C2 2283   1.845   1.011   0.494  0.2705  0.6129 -0.1557
  301UNL     C3 2284   1.841   1.137   0.568  0.1814 -0.7384  0.0343
  301UNL     C4 2285   1.672   1.119   0.450 -0.1832 -0.0256  0.3887
  301UNL     C5 2286   1.543   1.152   0.386  0.6877 -0.0097  0.1128
  301UNL     N6 2287   1.735   1.002   0.425  0.4019  0.3654  0.0983
  301UNL     N7 2288   1.732   1.203   0.534  0.0351 -0.6321 -0.2828
  301UNL     H8 2289   1.520   1.259   0.383  2.1270  0.3099  0.2224
  301UNL     H9 2290   1.530   1.118   0.283 -0.4562  0.8399 -0.0466
  301UNL    H10 2291   1.464   1.113   0.452  2.1225 -0.6625  1.5025
  302UNL     H0 2292   1.910   0.091   0.514  0.1950 -1.6124 -1.4127
  302UNL     H1 2293   1.696   0.033   0.671  0.7687  1.4875 -1.2538
  302UNL     C2 2294   1.912   0.034   0.606  0.6235  0.3489 -0.1350
  302UNL     C3 2295   1.796  -0.006   0.684  0.0882  0.1109  0.3199
  302UNL     C4 2296   1.971  -0.110   0.740 -0.2275 -0.4392  0.5658
  302UNL     C5 2297   2.060  -0.196   0.825  0.2338 -0.6971  0.0445
  302UNL     N6 2298   2.018  -0.027   0.650  0.7067 -0.6471  0.0366
  302UNL     N7 2299   1.838  -0.092   0.774 -0.4008  0.1626  0.5362
  302UNL     H8 2300   2.141  -0.242   0.767  2.2515 -0.7077  2.6901
  302UNL     H9 2301   2.012  -0.289   0.856 -0.8923 -0.4830 -1.0040
  302UNL    H10 2302   2.108  -0.141   0.907 -2.3898  1.2997  0.3685
  303UNL     H0 2303   1.905   0.388   0.322  2.8508  0.5209 -0.7194
  303UNL     H1 2304   1.689   0.543   0.379 -0.2944 -0.9030 -1.3087
  303UNL     C2 2305   1.896   0.496   0.322  0.1579  0.3779  0.5405
  303UNL     C3 2306   1.784   0.582   0.346 -0.3891  0.4869 -0.0576
  303UNL     C4 2307   1.942   0.692   0.262  0.2220 -0.1139 -0.3297
  303UNL     C5 2308   2.028   0.803   0.205 -0.2405  0.0523 -0.1112
  303UNL     N6 2309   1.988   0.571   0.266  0.0607 -0.6554  1.0127
  303UNL     N7 2310   1.811   0.705   0.305 -0.5759 -0.0863  1.3601
  303UNL     H8 2311   2.000   0.899   0.251  2.4860  0.0153  1.8521
  303UNL     H9 2312   2.037   0.799   0.095 -2.8538  1.2181 -0.4480
  303UNL    H10 2313   2.132   0.793   0.236 -0.0760  0.1040 -0.6422
  304UNL     H0 2314   2.319   0.017   0.300  2.1712  0.9213 -0.1996
  304UNL     H1 2315   2.318   0.264   0.156 -1.6379 -0.5328 -0.2539
  304UNL     C2 2316   2.279   0.115   0.322  0.1593  0.0489  0.2027
  304UNL     C3 2317   2.273   0.238   0.251  0.0310  0.0468  0.7440
  304UNL     C4 2318   2.191   0.265   0.441 -0.3513 -0.4420  0.7523
  304UNL     C5 2319   2.124   0.336   0.549 -0.2173 -0.4286  0.1057
  304UNL     N6 2320   2.217   0.135   0.435  0.9259 -0.9183 -0.1120
  304UNL     N7 2321   2.219   0.329   0.320  0.2686  0.3459 -0.8945
  304UNL     H8 2322   2.075   0.429   0.517  1.4068  0.9098  1.3415
  304UNL     H9 2323   2.203   0.382   0.609 -2.2678  1.7238  1.3395
  304UNL    H10 2324   2.060   0.282   0.620 -0.8274 -0.4639 -0.4664
  305UNL     H0 2325   0.679   0.685   0.525 -0.4296  2.5037 -1.2001
  305UNL     H1 2326   0.934   0.819   0.602  0.2901  0.7356 -0.6015
  305UNL     C2 2327   0.783   0.663   0.507 -0.5863  0.9761 -0.3977
  305UNL     C3 2328   0.902   0.732   0.547 -0.0268  0.3690  0.1458
  305UNL     C4 2329   0.942   0.566   0.428 -0.2319  0.2993 -0.2394
  305UNL     C5 2330   1.033   0.451   0.368 -0.7023 -0.0815 -0.1351
  305UNL     N6 2331   0.813   0.560   0.434 -0.0544  0.1928 -0.3862
  305UNL     N7 2332   1.002   0.658   0.502  0.3622 -0.0755  0.2954
  305UNL     H8 2333   1.000   0.417   0.269 -1.1054 -0.2313  0.0485
  305UNL     H9 2334   1.132   0.485   0.336 -0.8817  0.3539 -0.2411
  305UNL    H10 2335   1.040   0.373   0.445 -0.2834  0.6412  0.5692
  306UNL     H0 2336   2.408   0.110   1.024 -0.9362  0.4998 -0.2913
  306UNL     H1 2337   2.178   0.073   0.884 -0.1395 -0.1274  0.3257
  306UNL     C2 2338   2.396   0.093   0.917 -0.4923  0.0176 -0.2714
  306UNL     C3 2339   2.279   0.067   0.845  0.0938  0.3010  0.8572
  306UNL     C4 2340   2.445   0.072   0.716  0.0129 -0.6571  0.3155
  306UNL     C5 2341   2.531   0.048   0.590  0.4397 -0.6898 -0.0210
  306UNL     N6 2342   2.497   0.100   0.831  0.4794 -0.3294  0.7250
  306UNL     N7 2343   2.312   0.053   0.721  0.3154  0.9032 -0.2041
  306UNL     H8 2344   2.492  -0.031   0.525  2.0363 -1.2601 -0.3215
  306UNL     H9 2345   2.637   0.028   0.607  0.9886  1.4964 -0.5606
  306UNL    H10 2346   2.508   0.137   0.529 -1.3641 -0.6572  0.6466
  307Zn      Zn 2347   1.210   0.171   1.485 -0.0268  0.1333  0.3505
  308Zn      Zn 2348   1.240  -0.879   2.109  0.0613 -0.1444 -0.2416
  309Zn      Zn 2349   0.747  -0.525   2.105 -0.1695 -0.1806  0.0692
  310Zn      Zn 2350   1.715  -0.171   1.484  0.0127  0.1568 -0.0770
  311Zn      Zn 2351   1.714  -0.681   1.806 -0.0527  0.0457 -0.0249
  312Zn      Zn 2352   0.714   0.014   1.812  0.0257  0.1217  0.3130
  313UNL     H0 2353   0.805  -0.253   2.251  0.0688  0.0532 -0.0222
  313UNL     H1 2354   0.808  -0.229   2.519 -0.1679 -0.1290  1.1020
  313UNL     C2 2355   0.787  -0.331   2.324  0.3641  0.2794  0.2945
  313UNL     C3 2356   0.785  -0.321   2.467  0.7154  0.2260  0.0449
  313UNL     C4 2357   0.747  -0.521   2.397 -0.6944 -0.1897  0.2053
  313UNL     C5 2358   0.710  -0.671   2.399 -0.6092 -0.0945 -1.1372
  313UNL     N6 2359   0.764  -0.458   2.283 -0.2814  0.3854  0.5443
  313UNL     N7 2360   0.765  -0.447   2.514  0.6019  0.2039 -0.0435
  313UNL     H8 2361   0.671  -0.712   2.305  0.1064 -1.9662 -0.6704
  313UNL     H9 2362   0.640  -0.697   2.480  0.4322 -0.7672 -0.4266
  313UNL    H10 2363   0.802  -0.730   2.408 -0.9569 -0.4587  0.2431
  314UNL     H0 2364   1.378  -1.159   2.212  1.5839 -0.6996 -0.2613
  314UNL     H1 2365   1.372  -1.385   2.059  0.8655  0.5415 -1.7585
  314UNL     C2 2366   1.332  -1.174   2.116  0.1004 -0.3340  0.3626
  314UNL     C3 2367   1.322  -1.291   2.040 -0.6419  0.1315 -0.0415
  314UNL     C4 2368   1.238  -1.137   1.941 -0.4798  0.2644 -0.9585
  314UNL     C5 2369   1.189  -1.061   1.823  1.0154 -0.9150  0.1996
  314UNL     N6 2370   1.247  -1.089   2.060 -0.3000  0.1985 -0.8626
  314UNL     N7 2371   1.267  -1.270   1.924 -0.1344 -0.6350 -0.5556
  314UNL     H8 2372   1.265  -1.062   1.743  1.0164 -0.3478  0.1893
  314UNL     H9 2373   1.172  -0.957   1.852 -1.7184 -1.2400  0.0368
  314UNL    H10 2374   1.101  -1.101   1.771  0.4692  0.2189  0.2105
  315UNL     H0 2375   0.948  -0.450   1.878  0.3062  0.5586  0.1332
  315UNL     H1 2376   0.939  -0.186   1.760 -0.9258  2.0023  1.1044
  315UNL     C2 2377   0.878  -0.368   1.889 -0.2040  0.1839 -0.2834
  315UNL     C3 2378   0.881  -0.239   1.835  0.1920 -0.0190  0.6022
  315UNL     C4 2379   0.714  -0.266   1.961  0.3451 -0.2486  0.2168
  315UNL     C5 2380   0.580  -0.232   2.029  0.5095  1.1069 -0.3074
  315UNL     N6 2381   0.771  -0.386   1.969 -0.7265  0.5175  0.1386
  315UNL     N7 2382   0.776  -0.179   1.876  0.5695  0.5773  0.1952
  315UNL     H8 2383   0.503  -0.303   1.997  0.6646  1.7784 -2.3192
  315UNL     H9 2384   0.542  -0.138   1.989 -0.6075  0.8986  0.2415
  315UNL    H10 2385   0.594  -0.227   2.138 -1.6633 -1.7849  0.2064
  316UNL     H0 2386   0.672   0.100   1.510  0.4975 -0.9387 -0.9486
  316UNL     H1 2387   0.894   0.161   1.344 -1.3298 -0.7899 -0.3456
  316UNL     C2 2388   0.777   0.105   1.536  0.1822  0.4697  0.2326
  316UNL     C3 2389   0.890   0.133   1.448 -0.1316  0.0982 -0.0310
  316UNL     C4 2390   0.958   0.102   1.648  0.2825  0.0749 -0.7167
  316UNL     C5 2391   1.050   0.101   1.769 -0.2163  0.1689 -0.5813
  316UNL     N6 2392   0.828   0.077   1.655  0.0035  0.0302 -0.1814
  316UNL     N7 2393   1.002   0.136   1.521 -0.7767 -0.3974 -0.2203
  316UNL     H8 2394   1.072  -0.004   1.795  1.1969  0.1597 -1.7251
  316UNL     H9 2395   0.995   0.160   1.843 -1.2925  2.3134 -2.9512
  316UNL    H10 2396   1.142   0.159   1.753 -0.1889  0.2974  0.0193
  317UNL     H0 2397   0.738  -0.810   2.005 -0.6694 -2.2219  3.8478
  317UNL     H1 2398   0.963  -0.988   2.009  0.5395 -0.4674  2.9088
  317UNL     C2 2399   0.842  -0.797   2.034  0.4793  0.0781 -0.4736
  317UNL     C3 2400   0.953  -0.885   2.039  0.1078  0.3251  0.2639
  317UNL     C4 2401   0.999  -0.693   2.117  0.8155  0.0476 -0.2378
  317UNL     C5 2402   1.085  -0.590   2.186  0.5534 -0.5246  0.8837
  317UNL     N6 2403   0.873  -0.681   2.084 -0.3048 -0.3839  0.3447
  317UNL     N7 2404   1.054  -0.816   2.096  0.4290  0.5627 -0.0177
  317UNL     H8 2405   1.116  -0.618   2.287 -1.1042 -0.7223  1.3677
  317UNL     H9 2406   1.021  -0.502   2.175  0.4650 -0.8315 -2.0721
  317UNL    H10 2407   1.166  -0.549   2.124 -0.7512  1.3849  0.3671
  318UNL     H0 2408   1.943  -0.062   1.051  0.5278 -2.6003 -0.3351
  318UNL     H1 2409   1.906  -0.014   1.305 -3.7035  2.9367  1.7794
  318UNL     C2 2410   1.858  -0.100   1.105 -0.3503  0.2413  0.4797
  318UNL     C3 2411   1.843  -0.079   1.244  0.0094 -0.5058  1.1465
  318UNL     C4 2412   1.699  -0.216   1.171  0.1293 -0.0267 -0.3964
  318UNL     C5 2413   1.579  -0.308   1.171 -0.0806 -0.2689 -0.2873
  318UNL     N6 2414   1.772  -0.192   1.066  0.7803  0.0512 -0.6619
  318UNL     N7 2415   1.735  -0.146   1.288 -1.3827  0.1797 -0.2183
  318UNL     H8 2416   1.569  -0.367   1.079 -1.4439  2.0932 -1.7550
  318UNL     H9 2417   1.493  -0.240   1.168 -0.3461 -0.5950 -0.0890
  318UNL    H10 2418   1.579  -0.366   1.264 -0.3689  1.0640  0.5727
  319UNL     H0 2419   1.438   0.230   1.694 -1.7878 -0.8437  1.4248
  319UNL     H1 2420   1.443   0.441   1.852 -0.9748 -5.0164  1.4964
  319UNL     C2 2421   1.388   0.324   1.669 -0.4304 -0.4145  0.1347
  319UNL     C3 2422   1.384   0.433   1.761  0.4823 -0.7228 -0.0957
  319UNL     C4 2423   1.233   0.445   1.617 -0.0847  0.2980  0.7632
  319UNL     C5 2424   1.118   0.504   1.542 -0.4194  0.0280  0.6274
  319UNL     N6 2425   1.281   0.329   1.596 -0.1401  0.5584 -0.0279
  319UNL     N7 2426   1.284   0.506   1.725  0.1432  0.2126  0.2621
  319UNL     H8 2427   1.116   0.498   1.432 -0.9686  3.3554  0.3324
  319UNL     H9 2428   1.028   0.441   1.544 -1.8108  1.8669 -0.4836
  319UNL    H10 2429   1.094   0.610   1.560 -0.2194  0.3204 -0.6750
  320UNL     H0 2430   1.445  -0.595   1.732  0.1251  1.1985  0.7819
  320UNL     H1 2431   1.218  -0.683   1.873 -0.5889 -0.5221  0.2834
  320UNL     C2 2432   1.429  -0.661   1.817 -0.3580  0.0577 -0.1692
  320UNL     C3 2433   1.320  -0.707   1.899 -0.3281  0.3823  0.1490
  320UNL     C4 2434   1.499  -0.793   1.966  0.5529 -0.0455  0.0157
  320UNL     C5 2435   1.598  -0.885   2.045 -0.4296 -0.1581 -0.1086
  320UNL     N6 2436   1.540  -0.709   1.869 -0.6546 -0.5975 -0.0005
  320UNL     N7 2437   1.365  -0.802   1.984  0.0087 -0.1114 -0.2531
  320UNL     H8 2438   1.635  -0.973   1.992 -0.9356  1.4067 -3.3042
  320UNL     H9 2439   1.558  -0.907   2.145 -2.4142 -1.4748 -1.1250
  320UNL    H10 2440   1.690  -0.829   2.068 -0.6557  0.7637 -1.3489
  321UNL     H0 2441   1.463  -0.228   1.672 -2.4282 -1.4095 -0.4060
  321UNL     H1 2442   1.237  -0.083   1.639 -0.2778  1.4197  1.0191
  321UNL     C2 2443   1.444  -0.155   1.594 -0.1285 -0.4270 -0.1210
  321UNL     C3 2444   1.333  -0.070   1.591 -0.2130 -0.2567  0.6385
  321UNL     C4 2445   1.477   0.021   1.475 -1.0872  0.2842 -0.1970
  321UNL     C5 2446   1.554   0.117   1.389  0.2617  0.0707  0.2390
  321UNL     N6 2447   1.533  -0.097   1.514 -0.8639  0.1764  0.3808
  321UNL     N7 2448   1.348   0.034   1.520 -0.3353  0.2152  0.1187
  321UNL     H8 2449   1.498   0.212   1.390  2.8418  1.6825  0.8949
  321UNL     H9 2450   1.564   0.089   1.284  0.2526  2.6541 -0.5097
  321UNL    H10 2451   1.643   0.156   1.440 -1.2230  1.4725  1.8957
  322UNL     H0 2452   1.812  -0.673   1.519 -0.5380 -0.6355  1.7219
  322UNL     H1 2453   1.782  -0.451   1.348 -2.0849  0.4464  0.3833
  322UNL     C2 2454   1.766  -0.577   1.539 -0.2343 -0.0543 -0.1366
  322UNL     C3 2455   1.756  -0.469   1.452 -0.2019 -0.2630  0.7692
  322UNL     C4 2456   1.711  -0.426   1.660  0.2528 -0.1485  0.3756
  322UNL     C5 2457   1.703  -0.346   1.787  0.0675 -0.1297 -0.2687
  322UNL     N6 2458   1.726  -0.551   1.660 -0.1955  0.3096  0.0440
  322UNL     N7 2459   1.725  -0.372   1.533  0.4003 -0.2538  0.5399
  322UNL     H8 2460   1.723  -0.238   1.783 -2.2463  0.3863  0.4113
  322UNL     H9 2461   1.773  -0.383   1.863 -0.1763  0.1752  0.1075
  322UNL    H10 2462   1.601  -0.368   1.823  0.3852  1.3633  1.6993
  323UNL     H0 2463   0.217   0.042   1.728 -0.0540 -1.4501  1.4299
  323UNL     H1 2464   0.437   0.142   1.855  0.5660 -0.8095  0.3326
  323UNL     C2 2465   0.320   0.009   1.720  0.4349  0.2871 -0.1415
  323UNL     C3 2466   0.436   0.057   1.789  1.0272 -0.5518 -0.0161
  323UNL     C4 2467   0.487  -0.089   1.647  0.2655 -0.6708 -0.2337
  323UNL     C5 2468   0.576  -0.193   1.578  0.3071  0.5727  0.1559
  323UNL     N6 2469   0.354  -0.090   1.636  0.2715  0.3256  0.1085
  323UNL     N7 2470   0.538  -0.007   1.743 -0.1644 -0.3273  0.1209
  323UNL     H8 2471   0.675  -0.157   1.549  0.0164  2.2339  1.0945
  323UNL     H9 2472   0.589  -0.286   1.634 -0.4083 -1.0131 -2.1313
  323UNL    H10 2473   0.528  -0.228   1.485  0.9089  2.6887 -1.0245
  324UNL     H0 2474   1.944  -0.532   2.253  0.5027  3.2997 -0.5071
  324UNL     H1 2475   1.732  -0.624   2.108  0.1293  1.4649  2.4102
  324UNL     C2 2476   1.946  -0.563   2.150  0.1740  0.0058  0.3701
  324UNL     C3 2477   1.835  -0.608   2.078 -0.2915 -0.0477 -0.0048
  324UNL     C4 2478   1.991  -0.587   1.945 -0.0004  0.0141  0.1479
  324UNL     C5 2479   2.065  -0.582   1.819  0.0590 -0.7343 -0.1150
  324UNL     N6 2480   2.043  -0.564   2.064  0.0067  0.1322  0.3793
  324UNL     N7 2481   1.859  -0.620   1.951 -0.1870 -0.7853  0.3860
  324UNL     H8 2482   2.052  -0.491   1.759 -0.4909 -1.4397 -1.1078
  324UNL     H9 2483   2.046  -0.668   1.753 -2.7744 -1.6570  1.6965
  324UNL    H10 2484   2.171  -0.585   1.848  0.6587 -0.7868 -2.1472
  325Zn      Zn 2485   0.739  -0.521   2.694  0.3334 -0.0457 -0.2451
  326Zn      Zn 2486   0.757  -1.527   3.331 -0.3237  0.3056 -0.1009
  327Zn      Zn 2487   0.248  -1.207   3.335 -0.0084  0.0899  0.0425
  328Zn      Zn 2488   1.236  -0.860   2.712  0.1580  0.0064  0.3387
  329Zn      Zn 2489   1.245  -1.376   3.007 -0.3420 -0.0696 -0.3235
  330Zn      Zn 2490   0.235  -0.692   3.006  0.0848 -0.0271  0.1353
  331UNL     H0 2491   0.259  -0.948   3.472  2.1362 -0.2252 -0.5386
  331UNL     H1 2492   0.259  -0.921   3.755  0.5484  1.4353 -1.3519
  331UNL     C2 2493   0.267  -1.020   3.552 -0.1466 -0.1642 -0.1934
  331UNL     C3 2494   0.269  -1.010   3.695 -0.2208  0.2039  0.2595
  331UNL     C4 2495   0.286  -1.218   3.636 -0.3308 -1.5438  0.5002
  331UNL     C5 2496   0.280  -1.365   3.637  0.0324 -0.0418 -0.0462
  331UNL     N6 2497   0.276  -1.153   3.521 -0.4133 -0.2638 -0.2164
  331UNL     N7 2498   0.273  -1.135   3.744 -0.6471 -0.3957 -0.6090
  331UNL     H8 2499   0.353  -1.412   3.704  3.4829  1.6028 -2.3831
  331UNL     H9 2500   0.324  -1.415   3.550 -1.8148 -2.9064  0.5357
  331UNL    H10 2501   0.180  -1.408   3.651  0.1104 -0.5118 -0.8287
  332UNL     H0 2502   0.813  -1.812   3.466  2.6986 -0.0755 -0.9637
  332UNL     H1 2503   0.789  -2.052   3.318 -1.2740 -0.5850  0.1964
  332UNL     C2 2504   0.777  -1.825   3.365 -0.0464 -0.5886  0.0068
  332UNL     C3 2505   0.773  -1.948   3.292  0.5553 -0.1864  0.4646
  332UNL     C4 2506   0.721  -1.783   3.160 -0.3521  0.0650 -0.0011
  332UNL     C5 2507   0.678  -1.722   3.024  0.4088 -0.4281  0.0111
  332UNL     N6 2508   0.762  -1.725   3.277  0.4984 -0.6422 -0.3017
  332UNL     N7 2509   0.735  -1.922   3.167 -0.3759  0.1827 -0.9430
  332UNL     H8 2510   0.593  -1.770   2.974  0.8959  0.5345 -1.8114
  332UNL     H9 2511   0.763  -1.721   2.955  0.4444  2.5452 -0.0607
  332UNL    H10 2512   0.650  -1.617   3.040  3.0317 -0.0715  3.4750
  333UNL     H0 2513   0.464  -1.137   3.136  0.9260  0.5842 -0.6354
  333UNL     H1 2514   0.462  -0.928   2.969  1.4820 -0.0015  0.9421
  333UNL     C2 2515   0.389  -1.059   3.134  0.4556  0.1534 -0.1873
  333UNL     C3 2516   0.387  -0.950   3.043  0.1147 -0.0646 -0.4098
  333UNL     C4 2517   0.232  -0.944   3.179 -0.2629  0.6107  0.5854
  333UNL     C5 2518   0.108  -0.907   3.248  0.0215 -0.2659  0.3393
  333UNL     N6 2519   0.294  -1.050   3.222 -0.6080 -0.9542  0.2404
  333UNL     N7 2520   0.291  -0.869   3.081 -0.2842 -0.5078  0.2778
  333UNL     H8 2521   0.057  -0.827   3.193  0.5881 -0.8618 -1.1036
  333UNL     H9 2522   0.117  -0.850   3.341 -1.5662  0.3383  0.1534
  333UNL    H10 2523   0.028  -0.982   3.251 -0.0807 -0.2736 -1.5683
  334UNL     H0 2524   0.231  -0.637   2.687 -0.7795 -1.3739  2.2556
  334UNL     H1 2525   0.441  -0.527   2.561 -3.8949 -0.1288 -0.5997
  334UNL     C2 2526   0.327  -0.611   2.730 -0.1906  0.6965 -0.0902
  334UNL     C3 2527   0.442  -0.556   2.665  0.7544 -0.3155 -0.5093
  334UNL     C4 2528   0.489  -0.604   2.865 -0.2974  0.3623 -0.1148
  334UNL     C5 2529   0.566  -0.632   2.991 -1.2504  0.1207 -0.1503
  334UNL     N6 2530   0.360  -0.627   2.864 -0.0295 -0.0518  1.1587
  334UNL     N7 2531   0.545  -0.555   2.752  0.5488 -0.3213  0.2033
  334UNL     H8 2532   0.528  -0.719   3.046 -0.7257  0.3940  0.6662
  334UNL     H9 2533   0.581  -0.543   3.053 -1.9880  0.4675 -0.4593
  334UNL    H10 2534   0.665  -0.675   2.967 -0.6021  1.5519 -0.1638
  335UNL     H0 2535   0.244  -1.498   3.227  0.8409 -1.0453 -1.0337
  335UNL     H1 2536   0.480  -1.650   3.212 -1.6235 -0.6819 -0.0501
  335UNL     C2 2537   0.347  -1.470   3.240  0.4276 -0.0466  0.2167
  335UNL     C3 2538   0.465  -1.545   3.237 -0.4891 -0.4021 -0.4334
  335UNL     C4 2539   0.497  -1.361   3.325  0.1287 -0.1551  0.1623
  335UNL     C5 2540   0.560  -1.246   3.402  0.0886 -0.1722  0.0623
  335UNL     N6 2541   0.373  -1.353   3.289  0.1253  0.3653 -0.0170
  335UNL     N7 2542   0.565  -1.477   3.293  0.4544 -0.1802 -0.6866
  335UNL     H8 2543   0.536  -1.258   3.508 -1.7231 -1.2571 -0.4115
  335UNL     H9 2544   0.536  -1.144   3.371 -2.4833 -0.3083  1.3586
  335UNL    H10 2545   0.669  -1.255   3.398  0.1586  0.6588 -0.0891
  336UNL     H0 2546   1.450  -0.717   2.255 -0.3136 -1.2267 -0.5643
  336UNL     H1 2547   1.452  -0.728   2.548 -0.5958  0.6899  0.5386
  336UNL     C2 2548   1.383  -0.762   2.326 -0.4671 -0.2418 -0.0708
  336UNL     C3 2549   1.390  -0.768   2.469 -0.1884  0.3084  0.4074
  336UNL     C4 2550   1.220  -0.880   2.412 -0.3850  0.8870 -0.4002
  336UNL     C5 2551   1.090  -0.960   2.415 -0.5253 -0.1055 -0.1774
  336UNL     N6 2552   1.290  -0.850   2.303  0.2723 -0.7875 -0.0275
  336UNL     N7 2553   1.294  -0.839   2.522  0.0164 -0.6038 -0.5181
  336UNL     H8 2554   1.088  -1.019   2.323  1.8670  0.8586 -0.9283
  336UNL     H9 2555   1.005  -0.892   2.412 -0.7791 -0.4713 -1.5246
  336UNL    H10 2556   1.079  -1.034   2.496  0.9398 -1.5045 -1.1818
  337UNL     H0 2557   0.976  -0.462   2.921 -0.6464  0.4627  3.5321
  337UNL     H1 2558   0.963  -0.237   3.068  1.3662  0.8859 -2.0504
  337UNL     C2 2559   0.900  -0.387   2.906  0.0249  0.6919  0.9475
  337UNL     C3 2560   0.900  -0.272   2.987 -0.0249 -0.2143 -0.5859
  337UNL     C4 2561   0.745  -0.267   2.842 -0.1725 -0.4582  0.1469
  337UNL     C5 2562   0.622  -0.212   2.778 -1.4305  0.6924  0.3223
  337UNL     N6 2563   0.809  -0.376   2.815 -0.3330  0.3024  0.5265
  337UNL     N7 2564   0.804  -0.191   2.943 -0.5046  0.8439 -0.1170
  337UNL     H8 2565   0.585  -0.282   2.702  3.2533 -1.4787 -0.3198
  337UNL     H9 2566   0.543  -0.185   2.848 -0.8026  1.8413  0.6098
  337UNL    H10 2567   0.643  -0.112   2.740  2.1638 -0.4021 -1.0835
  338UNL     H0 2568   0.979  -1.266   2.936 -0.6428  2.4967  1.1232
  338UNL     H1 2569   0.743  -1.311   3.083  0.1396 -0.7316  0.5502
  338UNL     C2 2570   0.958  -1.334   3.018 -0.8835  0.7969 -0.2831
  338UNL     C3 2571   0.841  -1.352   3.101  0.4772 -0.0370  0.3221
  338UNL     C4 2572   1.006  -1.470   3.173 -0.4518 -0.2481 -0.6065
  338UNL     C5 2573   1.088  -1.577   3.240  0.8717 -1.0765  0.5366
  338UNL     N6 2574   1.062  -1.402   3.073 -0.3303  0.6650  0.4613
  338UNL     N7 2575   0.873  -1.438   3.191  0.2324  0.4667 -1.1930
  338UNL     H8 2576   1.097  -1.656   3.164 -2.2143  0.6974 -1.9004
  338UNL     H9 2577   1.025  -1.609   3.323 -0.8141  1.0404  0.1600
  338UNL    H10 2578   1.183  -1.536   3.278 -0.2882  1.4681  0.8832
  339UNL     H0 2579   0.958  -0.978   2.758 -0.9531 -0.0515 -0.4143
  339UNL     H1 2580   0.724  -0.825   2.724  0.1616 -1.3876 -5.1484
  339UNL     C2 2581   0.941  -0.873   2.741 -0.3219  0.0859 -0.2151
  339UNL     C3 2582   0.827  -0.791   2.725  0.0061  0.0676  1.2624
  339UNL     C4 2583   0.998  -0.678   2.678 -0.3641 -0.0826 -0.4123
  339UNL     C5 2584   1.089  -0.554   2.657  0.1839  0.3055 -0.0959
  339UNL     N6 2585   1.044  -0.804   2.700  0.1190 -0.1979 -0.1668
  339UNL     N7 2586   0.861  -0.668   2.689 -0.3821  0.1132 -0.5736
  339UNL     H8 2587   1.121  -0.555   2.552 -3.3764 -2.9214 -1.3763
  339UNL     H9 2588   1.188  -0.557   2.705  1.1665 -1.0685 -2.0738
  339UNL    H10 2589   1.039  -0.458   2.672 -0.2481 -0.0912  1.1300
  340UNL     H0 2590   1.308  -1.370   2.673  0.9194  0.7930 -1.2740
  340UNL     H1 2591   1.301  -1.119   2.556 -2.3871  1.0536 -0.4624
  340UNL     C2 2592   1.283  -1.274   2.716  0.0355  0.1320 -0.2796
  340UNL     C3 2593   1.283  -1.147   2.659  0.7199  0.2529 -0.0412
  340UNL     C4 2594   1.216  -1.124   2.859  0.1530  0.7418  0.3999
  340UNL     C5 2595   1.190  -1.057   2.990 -0.2495 -0.5591 -0.0842
  340UNL     N6 2596   1.251  -1.255   2.843 -0.5635 -1.0684 -0.3941
  340UNL     N7 2597   1.241  -1.053   2.747 -0.1011  0.0948  0.3321
  340UNL     H8 2598   1.123  -0.971   2.972 -0.3216 -0.6823 -0.4060
  340UNL     H9 2599   1.278  -1.018   3.042 -1.1980 -0.0371  1.2137
  340UNL    H10 2600   1.145  -1.119   3.069 -0.4245  2.0629  2.0163
  341UNL     H0 2601  -0.269  -0.643   2.945 -0.8662 -1.3979 -1.9286
  341UNL     H1 2602  -0.043  -0.547   3.047 -1.2929 -0.6957  1.8210
  341UNL     C2 2603  -0.169  -0.681   2.928 -0.2389 -0.8082  0.1714
  341UNL     C3 2604  -0.047  -0.632   2.981  0.8788  0.4759  0.0525
  341UNL     C4 2605  -0.012  -0.799   2.858  0.6742 -0.3976 -0.5340
  341UNL     C5 2606   0.055  -0.904   2.776 -0.1911  0.0036 -0.1274
  341UNL     N6 2607  -0.142  -0.779   2.845 -0.5172  0.3032 -0.5707
  341UNL     N7 2608   0.049  -0.707   2.943 -0.8043 -0.7377  0.3015
  341UNL     H8 2609   0.062  -0.882   2.669 -0.4877 -0.1983 -0.1905
  341UNL     H9 2610   0.147  -0.932   2.829 -0.8298  0.1529  1.0860
  341UNL    H10 2611   0.012  -1.004   2.788  0.5463 -0.1777  1.2372
  342UNL     H0 2612   1.459  -1.223   3.452  2.3667  0.4200 -0.1301
  342UNL     H1 2613   1.223  -1.280   3.304  0.5997  0.3983  1.0230
  342UNL     C2 2614   1.444  -1.262   3.352  0.2243 -0.7785  0.5901
  342UNL     C3 2615   1.325  -1.287   3.269  0.3599 -0.1501  0.3952
  342UNL     C4 2616   1.496  -1.308   3.154 -0.7326 -1.1863  0.3562
  342UNL     C5 2617   1.588  -1.333   3.036 -0.0667  0.0639 -0.0850
  342UNL     N6 2618   1.547  -1.264   3.270  0.0144  0.1249  0.4398
  342UNL     N7 2619   1.361  -1.319   3.146  0.7555 -0.0682 -0.9147
  342UNL     H8 2620   1.551  -1.408   2.965  1.1231 -0.0931 -0.5687
  342UNL     H9 2621   1.689  -1.363   3.068 -0.3250 -1.0369 -0.2549
  342UNL    H10 2622   1.593  -1.242   2.976  1.7243 -0.7832 -1.3173
  343Zn      Zn 2623   0.254  -1.178   3.931 -0.3120 -0.0966  0.1632
  344Zn      Zn 2624   2.208   0.528  -0.318  0.0314 -0.1616 -0.1764
  345Zn      Zn 2625   1.705   0.888  -0.311  0.4005 -0.4007 -0.0264
  346Zn      Zn 2626   0.742  -1.535   3.929  0.3113 -0.1403 -0.1198
  347Zn      Zn 2627   2.714   0.713  -0.608  0.0616  0.0858 -0.1336
  348Zn      Zn 2628   1.715   1.402  -0.596  0.0987  0.3099  0.1235
  349UNL     H0 2629   1.804   1.139  -0.141 -1.5743  0.2067 -0.6840
  349UNL     H1 2630   1.800   1.125   0.140  0.8188  0.0666 -1.0092
  349UNL     C2 2631   1.776   1.058  -0.075 -0.7073  0.4726  0.0417
  349UNL     C3 2632   1.772   1.050   0.066 -0.3991 -0.0033 -0.4969
  349UNL     C4 2633   1.692   0.873  -0.018  0.0356 -0.5420  0.0601
  349UNL     C5 2634   1.687   0.719  -0.024  0.0547 -0.0373  0.4447
  349UNL     N6 2635   1.714   0.950  -0.122  0.1010  0.5425 -0.1604
  349UNL     N7 2636   1.720   0.938   0.101  0.0536 -0.1772 -0.0316
  349UNL     H8 2637   1.608   0.680  -0.089  2.5061 -1.6764 -1.7730
  349UNL     H9 2638   1.669   0.680   0.077  0.2875  0.4291  0.6683
  349UNL    H10 2639   1.778   0.672  -0.064 -0.2583 -0.2799  0.0127
  350UNL     H0 2640   2.281   0.244  -0.180 -1.7218 -2.3395  0.2714
  350UNL     H1 2641   2.295   0.005  -0.309 -1.5984 -0.7318  0.4504
  350UNL     C2 2642   2.259   0.229  -0.285 -0.2659  1.0132 -0.6625
  350UNL     C3 2643   2.266   0.101  -0.349  0.1974 -0.0914  0.5724
  350UNL     C4 2644   2.201   0.261  -0.480  0.4758  0.0584 -0.0095
  350UNL     C5 2645   2.172   0.329  -0.606  0.5460  0.3396  0.5535
  350UNL     N6 2646   2.223   0.322  -0.366  0.4398 -0.1908 -0.0827
  350UNL     N7 2647   2.217   0.126  -0.472  0.0548  0.4281 -0.0554
  350UNL     H8 2648   2.094   0.406  -0.593 -0.5985 -0.2164 -2.2521
  350UNL     H9 2649   2.123   0.263  -0.679  0.6442  0.7977  0.0593
  350UNL    H10 2650   2.260   0.383  -0.644  1.0331 -1.6250 -1.3729
  351UNL     H0 2651   1.904   0.933  -0.572  0.9916  1.0305 -2.0621
  351UNL     H1 2652   1.932   1.171  -0.689 -0.4126 -3.2169 -1.9870
  351UNL     C2 2653   1.864   1.028  -0.539  0.6008  0.1528  0.2135
  351UNL     C3 2654   1.871   1.148  -0.602  0.4020 -0.0870 -0.4342
  351UNL     C4 2655   1.712   1.139  -0.457 -0.1143 -0.7058  0.8965
  351UNL     C5 2656   1.597   1.177  -0.364  0.1877  0.4218 -0.2875
  351UNL     N6 2657   1.773   1.028  -0.446 -0.0260 -0.3354  0.1293
  351UNL     N7 2658   1.773   1.219  -0.546 -0.5922  0.1420  0.0995
  351UNL     H8 2659   1.511   1.172  -0.433  0.1103 -1.1089 -0.1168
  351UNL     H9 2660   1.607   1.277  -0.321 -0.7718  1.7299 -2.8643
  351UNL    H10 2661   1.581   1.111  -0.278 -2.0306  2.2311  0.7973
  352UNL     H0 2662   1.726   1.441  -0.906  0.1899  1.4665  0.7107
  352UNL     H1 2663   1.952   1.525  -1.040 -0.7962  1.4035 -0.2803
  352UNL     C2 2664   1.826   1.453  -0.864  0.8318 -0.8775 -0.0032
  352UNL     C3 2665   1.934   1.503  -0.936  0.1657 -0.2836 -0.4282
  352UNL     C4 2666   1.977   1.487  -0.724 -0.6503 -0.3230  0.1351
  352UNL     C5 2667   2.038   1.501  -0.585  0.1872  0.0231  0.2823
  352UNL     N6 2668   1.853   1.442  -0.736 -0.0124 -0.1382 -0.0904
  352UNL     N7 2669   0.071  -1.254   3.961 -0.0609  0.1357  0.3126
  352UNL     H8 2670   2.005   1.421  -0.518  1.9889  0.1379  1.3612
  352UNL     H9 2671   2.031   1.608  -0.560 -1.0496 -0.4372  2.0883
  352UNL    H10 2672   2.144   1.474  -0.580 -0.2010 -1.8416 -0.8520
  353UNL     H0 2673   1.687   0.597  -0.337 -0.8876  0.2800 -1.4554
  353UNL     H1 2674   1.914   0.421  -0.374 -2.2293 -0.3937  0.3264
  353UNL     C2 2675   1.794   0.617  -0.338 -0.8309  0.3255  0.4465
  353UNL     C3 2676   1.912   0.528  -0.354 -0.0561 -0.1094 -0.6326
  353UNL     C4 2677   1.971   0.729  -0.306 -0.2444  0.1124  0.6696
  353UNL     C5 2678   2.038   0.856  -0.252 -0.0027  0.1499  0.0864
  353UNL     N6 2679   1.839   0.735  -0.316  0.0727  0.3906  0.1539
  353UNL     N7 2680   2.020   0.603  -0.336 -0.8396  0.1776  0.3353
  353UNL     H8 2681   1.984   0.949  -0.275  1.3838  0.6680 -1.1794
  353UNL     H9 2682   2.135   0.872  -0.299 -0.7848 -1.1554 -2.1221
  353UNL    H10 2683   2.045   0.853  -0.142  3.3497  1.6569  0.0123
  354UNL     H0 2684   0.985  -1.432   3.482  0.2261  0.4654 -0.0686
  354UNL     H1 2685   0.973  -1.394   3.762 -1.0637  0.5398 -0.2545
  354UNL     C2 2686   0.906  -1.449   3.554 -0.1208  0.6655 -0.3982
  354UNL     C3 2687   0.895  -1.430   3.696 -0.5416 -0.3791 -0.3758
  354UNL     C4 2688   0.732  -1.532   3.618 -0.0198 -0.1879 -0.3132
  354UNL     C5 2689   0.615  -1.625   3.608 -0.1765  0.5655 -0.2647
  354UNL     N6 2690   0.795  -1.499   3.507 -0.2587  0.2269 -0.2808
  354UNL     N7 2691   0.784  -1.490   3.729  0.4065  0.1068 -0.9970
  354UNL     H8 2692   0.539  -1.603   3.685  0.8216  1.7036  0.4320
  354UNL     H9 2693   0.645  -1.728   3.628  3.7616  1.4080 -1.1249
  354UNL    H10 2694   0.571  -1.634   3.508  2.7476 -1.4872 -1.4998
  355UNL     H0 2695   0.477  -1.122   4.162 -2.0864 -1.0549  2.9405
  355UNL     H1 2696   0.479  -0.874   4.287  0.8057  0.3496 -0.0911
  355UNL     C2 2697   0.408  -1.040   4.148  0.1124  0.4876 -0.2026
  355UNL     C3 2698   0.417  -0.913   4.208  0.5921  0.4338  0.0353
  355UNL     C4 2699   0.245  -0.933   4.075  0.2091  0.0582  0.5273
  355UNL     C5 2700   0.118  -0.889   3.997 -0.0810  0.2724  0.1445
  355UNL     N6 2701   0.309  -1.050   4.060 -0.1684  0.0420 -0.0398
  355UNL     N7 2702   0.306  -0.851   4.164  0.0172  0.4318 -0.3557
  355UNL     H8 2703   0.026  -0.907   4.055 -0.5923 -3.0157 -1.4299
  355UNL     H9 2704   0.114  -0.782   3.976 -1.1329  0.4920  1.3126
  355UNL    H10 2705   0.119  -0.943   3.902  2.1510  0.1677  0.1861
  356UNL     H0 2706   2.452   0.854  -0.655 -0.6636  0.9218  1.4563
  356UNL     H1 2707   2.206   0.774  -0.530 -1.2048 -1.3072  2.3524
  356UNL     C2 2708   2.425   0.774  -0.587  0.3634 -0.4565  0.2935
  356UNL     C3 2709   2.305   0.731  -0.522 -0.5814 -0.2127  0.8058
  356UNL     C4 2710   2.467   0.607  -0.466  0.3180 -0.1123  0.3803
  356UNL     C5 2711   2.547   0.495  -0.409  0.0558  0.7179 -0.6564
  356UNL     N6 2712   2.525   0.696  -0.547  0.3666 -0.2413  0.2488
  356UNL     N7 2713   2.333   0.634  -0.447  0.0547 -0.0154 -0.0728
  356UNL     H8 2714   2.638   0.543  -0.370 -0.7650  0.8699  1.1820
  356UNL     H9 2715   2.561   0.407  -0.472 -1.7873  0.3312 -0.5814
  356UNL    H10 2716   2.506   0.444  -0.321  0.6027 -1.3424 -1.5394
  357UNL     H0 2717   0.471  -1.640   4.037  3.7012  0.0919 -0.0301
  357UNL     H1 2718   0.223  -1.503   4.004 -0.5381 -2.0626  0.4115
  357UNL     C2 2719   0.453  -1.540   3.999  0.0462 -0.4729 -0.1148
  357UNL     C3 2720   0.323  -1.469   3.980 -1.1567 -0.1841  0.2973
  357UNL     C4 2721   0.496  -1.353   3.922 -0.6062  0.3960  0.4462
  357UNL     C5 2722   0.575  -1.231   3.902  0.3114 -0.2136 -0.6029
  357UNL     N6 2723   0.547  -1.472   3.947  0.4571  0.1713  0.4176
  357UNL     N7 2724   0.356  -1.346   3.946 -0.3116  0.0173 -0.1977
  357UNL     H8 2725   0.586  -1.162   3.987  0.0212 -1.2698  0.3164
  357UNL     H9 2726   0.542  -1.172   3.815 -0.3512  0.5206  0.1330
  357UNL    H10 2727   0.676  -1.269   3.882  0.5718 -0.4583  1.0580
  358UNL     H0 2728   2.771   0.717  -0.907 -0.0840 -0.9971 -0.1563
  358UNL     H1 2729   2.761   0.962  -1.047  1.4164 -0.2260  0.5903
  358UNL     C2 2730   2.749   0.819  -0.878  0.4795 -0.6331 -0.9751
  358UNL     C3 2731   2.741   0.943  -0.942 -0.2266  0.5804  0.4598
  358UNL     C4 2732   2.700   0.972  -0.740 -0.4551 -0.0289  0.2373
  358UNL     C5 2733   2.660   1.040  -0.612 -0.0037 -0.3789  0.3495
  358UNL     N6 2734   2.732   0.842  -0.748 -0.6637 -0.0252  0.1480
  358UNL     N7 2735   0.755  -1.735   3.948  0.1778 -0.2641 -0.3468
  358UNL     H8 2736   2.597   1.130  -0.625  0.5429  0.2515  1.8318
  358UNL     H9 2737   2.748   1.070  -0.554 -0.1390 -2.3664  1.6794
  358UNL    H10 2738   2.619   0.969  -0.540  1.2095  0.3762  1.8416
  359UNL     H0 2739  -0.753  -1.384   4.154 -0.3505 -1.1504 -0.8186
  359UNL     H1 2740  -0.541  -1.292   4.286 -2.0782  0.2094  0.0769
  359UNL     C2 2741  -0.651  -1.411   4.131  0.3278  0.7184 -0.1244
  359UNL     C3 2742  -0.539  -1.357   4.200 -0.0001 -0.7483  0.7710
  359UNL     C4 2743  -0.483  -1.510   4.061  0.5861  0.0266 -0.1942
  359UNL     C5 2744  -0.396  -1.618   3.995  0.1006 -0.9993  0.1783
  359UNL     N6 2745  -0.610  -1.491   4.037 -0.4339  0.2249  0.4069
  359UNL     N7 2746   1.524   1.353  -0.652  0.9073  0.0476 -0.3882
  359UNL     H8 2747  -0.422  -1.637   3.890  0.3465 -0.9607  0.1097
  359UNL     H9 2748  -0.297  -1.573   3.988 -0.1647  0.2101  2.9173
  359UNL    H10 2749  -0.390  -1.708   4.058 -1.2401 -0.2642  1.4215
  360UNL     H0 2750   2.922   0.833  -0.129 -0.3952 -1.9623  0.2963
  360UNL     H1 2751   2.695   0.780  -0.298 -0.9762  0.8293  0.0151
  360UNL     C2 2752   2.916   0.811  -0.235  0.6799 -0.1628 -0.1801
  360UNL     C3 2753   2.801   0.775  -0.319 -0.9277 -0.1181  0.4056
  360UNL     C4 2754   2.969   0.800  -0.446 -0.0955  0.9159  0.4830
  360UNL     C5 2755   3.041   0.801  -0.579  1.1723  0.2452  0.0378
  360UNL     N6 2756   3.018   0.824  -0.321  0.3691  0.1866  0.0184
  360UNL     N7 2757   2.838   0.761  -0.441  0.3463  0.4884 -0.0704
  360UNL     H8 2758   3.024   0.897  -0.629  2.6249  0.7182  0.3898
  360UNL     H9 2759   2.990   0.728  -0.642 -0.1284  0.8633  0.3245
  360UNL    H10 2760   3.146   0.771  -0.565  0.9120 -1.8540 -2.0063
  361Zn      Zn 2761   1.212   2.237   0.290 -0.0031  0.2447 -0.0405
  362Zn      Zn 2762   1.208   1.191   0.879 -0.2545 -0.2529 -0.2715
  363Zn      Zn 2763   0.724   1.566   0.902 -0.0678 -0.1667 -0.4019
  364Zn      Zn 2764   1.738   1.907   0.292  0.2741 -0.2213  0.3673
  365Zn      Zn 2765   1.697   1.390   0.599 -0.0283 -0.0162 -0.1546
  366Zn      Zn 2766   0.727   2.070   0.575  0.0133  0.0561  0.2299
  367UNL     H0 2767   0.799   1.839   1.086 -1.7068  0.8552 -0.1215
  367UNL     H1 2768   0.828   1.800   1.358 -0.2199  0.1913 -0.5454
  367UNL     C2 2769   0.781   1.749   1.143 -0.2341  0.4091 -0.3467
  367UNL     C3 2770   0.791   1.729   1.285 -0.5970 -0.6062  0.4075
  367UNL     C4 2771   0.718   1.552   1.200 -0.2653  0.8432 -0.1769
  367UNL     C5 2772   0.651   1.416   1.181  0.3893  0.3897  0.0838
  367UNL     N6 2773   0.745   1.628   1.098 -0.1221 -0.2848  0.3088
  367UNL     N7 2774   0.762   1.604   1.319  0.3204  0.3022  0.1634
  367UNL     H8 2775   0.552   1.428   1.136  0.0689  0.0975  0.6970
  367UNL     H9 2776   0.642   1.352   1.270  0.6735 -0.6464 -0.6100
  367UNL    H10 2777   0.719   1.358   1.117 -0.1729 -1.4872  1.0963
  368UNL     H0 2778   1.290   0.941   1.007  2.8506 -0.2016 -0.8662
  368UNL     H1 2779   1.261   0.683   0.891 -1.2938  0.5771  0.4322
  368UNL     C2 2780   1.258   0.904   0.910 -0.6102 -0.3335  0.2007
  368UNL     C3 2781   1.253   0.780   0.844 -0.0573  0.3896 -0.2009
  368UNL     C4 2782   1.216   0.941   0.707 -0.2350  0.3852  0.0804
  368UNL     C5 2783   1.174   1.021   0.587 -0.2185  0.0916 -0.0865
  368UNL     N6 2784   1.232   0.999   0.826  0.1073 -0.2617  0.2365
  368UNL     N7 2785   1.223   0.803   0.713  0.4100 -0.0826  0.1033
  368UNL     H8 2786   1.084   0.979   0.539 -0.5148 -1.2047  1.5258
  368UNL     H9 2787   1.251   1.032   0.510  2.0279 -2.6522  1.5943
  368UNL    H10 2788   1.150   1.126   0.610 -0.8130  0.0568 -0.5288
  369UNL     H0 2789   0.936   1.609   0.705  2.3273  3.0323  0.6803
  369UNL     H1 2790   0.936   1.815   0.528 -0.5441 -0.4101  0.0825
  369UNL     C2 2791   0.867   1.692   0.706 -0.2340  1.0135  0.3887
  369UNL     C3 2792   0.875   1.800   0.616 -0.0869 -0.6298  0.3663
  369UNL     C4 2793   0.724   1.828   0.762  0.1534  0.5042 -0.2370
  369UNL     C5 2794   0.619   1.892   0.857 -0.3998  1.0288  0.4887
  369UNL     N6 2795   0.769   1.709   0.784 -0.0736  0.3557 -0.3584
  369UNL     N7 2796   0.787   1.885   0.659  0.4158  0.2139 -0.4535
  369UNL     H8 2797   0.522   1.842   0.841 -0.3733  1.6583 -1.9239
  369UNL     H9 2798   0.594   1.996   0.834 -0.4317  0.6122 -1.5836
  369UNL    H10 2799   0.646   1.887   0.963  0.9371 -1.2793  0.1062
  370UNL     H0 2800   0.708   2.144   0.256  0.1195 -1.6205  1.3085
  370UNL     H1 2801   0.926   2.235   0.132  0.1377  0.0598  0.4065
  370UNL     C2 2802   0.806   2.146   0.302  0.4633  0.6479  0.5911
  370UNL     C3 2803   0.917   2.206   0.236 -1.0417 -0.1730  0.2504
  370UNL     C4 2804   0.964   2.150   0.436 -0.3789 -1.1050 -0.3615
  370UNL     C5 2805   1.050   2.142   0.559 -0.0772  0.2536 -0.2468
  370UNL     N6 2806   0.836   2.126   0.428  0.1203 -0.9026 -0.7218
  370UNL     N7 2807   1.019   2.204   0.320  0.1074 -0.0288  0.0880
  370UNL     H8 2808   1.000   2.072   0.628 -2.0116  1.9475  0.1990
  370UNL     H9 2809   1.062   2.236   0.614 -0.4106  0.5968 -0.7517
  370UNL    H10 2810   1.149   2.103   0.533 -0.7506 -0.6961 -1.5177
  371UNL     H0 2811   0.700   1.282   0.802  0.2354  1.7938 -3.1465
  371UNL     H1 2812   0.932   1.111   0.783 -1.5665  0.2989  0.6635
  371UNL     C2 2813   0.804   1.295   0.829 -0.3820  0.8606  0.1465
  371UNL     C3 2814   0.921   1.215   0.809 -0.8044  0.4867  0.2687
  371UNL     C4 2815   0.971   1.398   0.894  0.6342  0.2798 -0.2663
  371UNL     C5 2816   1.033   1.496   0.990 -0.0677 -0.4633  0.2287
  371UNL     N6 2817   0.842   1.413   0.865 -0.2642  0.6624  0.0658
  371UNL     N7 2818   1.024   1.280   0.853 -0.7020 -0.0251  0.1820
  371UNL     H8 2819   1.126   1.540   0.953 -1.0125  3.4839  1.9505
  371UNL     H9 2820   1.058   1.438   1.079 -2.1118 -1.1141  0.4347
  371UNL    H10 2821   0.974   1.589   0.996  0.2139 -0.3018  0.4915
  372UNL     H0 2822   1.958   2.099  -0.138 -2.8310 -0.0585 -1.9253
  372UNL     H1 2823   1.946   2.110   0.135  1.3408 -1.2973  0.2796
  372UNL     C2 2824   1.892   2.046  -0.070 -0.1053 -0.6064  0.5202
  372UNL     C3 2825   1.885   2.045   0.074 -0.8963 -0.0293  1.0573
  372UNL     C4 2826   1.754   1.904  -0.001  0.0488 -0.1836  0.2105
  372UNL     C5 2827   1.634   1.810  -0.015 -0.6515  0.2304 -0.0543
  372UNL     N6 2828   1.805   1.960  -0.111  0.1095 -0.2867 -0.2972
  372UNL     N7 2829   1.791   1.961   0.116 -0.3670 -0.4108  1.3443
  372UNL     H8 2830   1.660   1.743  -0.098 -1.0793  1.2220 -1.0076
  372UNL     H9 2831   1.538   1.861  -0.029 -1.0822 -0.6802 -0.5288
  372UNL    H10 2832   1.620   1.751   0.077 -0.4384  1.0167  0.4891
  373UNL     H0 2833   1.406   2.295   0.524 -0.6022 -0.6709  0.4400
  373UNL     H1 2834   1.426   2.535   0.652  0.0467 -2.6061  1.1329
  373UNL     C2 2835   1.349   2.385   0.507 -0.0360 -0.2699  0.6356
  373UNL     C3 2836   1.364   2.510   0.567 -0.2710  0.4935  0.3506
  373UNL     C4 2837   1.213   2.508   0.422  0.3585  0.2259 -0.0803
  373UNL     C5 2838   1.081   2.538   0.354  0.6019  0.0232  0.7823
  373UNL     N6 2839   1.259   2.388   0.413  0.0775  0.0244  0.0344
  373UNL     N7 2840   1.276   2.590   0.516  0.4544  0.2999 -0.4439
  373UNL     H8 2841   1.053   2.456   0.288  1.5767  0.2922  0.0074
  373UNL     H9 2842   0.989   2.535   0.413 -0.6354 -0.7749 -1.0987
  373UNL    H10 2843   1.073   2.624   0.287 -2.6575 -0.2516  0.6613
  374UNL     H0 2844   1.419   1.531   0.573 -2.5105 -0.4688 -0.2811
  374UNL     H1 2845   1.190   1.450   0.703 -1.0413 -1.7514  1.0336
  374UNL     C2 2846   1.409   1.446   0.639 -0.4089 -0.3443  0.2552
  374UNL     C3 2847   1.290   1.409   0.714 -0.4702 -0.5048  0.7402
  374UNL     C4 2848   1.459   1.288   0.756  0.6962  0.0712 -0.2684
  374UNL     C5 2849   1.532   1.177   0.807 -0.1125  0.2005  0.2035
  374UNL     N6 2850   1.511   1.369   0.668  0.2281  0.0245  0.7300
  374UNL     N7 2851   1.328   1.308   0.788 -0.1870  0.1286  0.0196
  374UNL     H8 2852   1.554   1.100   0.732 -0.0560 -0.8929  1.3037
  374UNL     H9 2853   1.494   1.131   0.900  0.5758  0.6908  0.7379
  374UNL    H10 2854   1.628   1.218   0.843  0.0643 -0.1991  0.1915
  375UNL     H0 2855   1.461   1.791   0.349 -2.2268 -0.1938  1.0236
  375UNL     H1 2856   1.225   1.922   0.319  0.3709 -2.2450  1.7960
  375UNL     C2 2857   1.445   1.897   0.331 -0.4896 -0.0233  0.1618
  375UNL     C3 2858   1.323   1.968   0.320 -0.2672 -0.7266 -0.0923
  375UNL     C4 2859   1.486   2.085   0.268  0.6068 -0.0993 -0.7923
  375UNL     C5 2860   1.559   2.210   0.239 -0.3151  0.1477  0.3458
  375UNL     N6 2861   1.545   1.973   0.302 -0.2968 -0.0710 -0.6447
  375UNL     N7 2862   1.347   2.089   0.280  0.3876  0.4519 -0.0081
  375UNL     H8 2863   1.498   2.295   0.272 -2.1195 -0.5917 -0.9100
  375UNL     H9 2864   1.576   2.221   0.131  0.6509  1.3584  0.5985
  375UNL    H10 2865   1.654   2.225   0.291 -0.6356  1.1443  0.6707
  376UNL     H0 2866   1.821   1.396   0.321 -1.3270 -1.0081  1.1615
  376UNL     H1 2867   1.871   1.636   0.197 -1.2884 -0.9164 -0.7816
  376UNL     C2 2868   1.785   1.495   0.347 -0.0803 -0.3817  0.6060
  376UNL     C3 2869   1.810   1.619   0.285 -0.1202  0.4310  0.3612
  376UNL     C4 2870   1.714   1.651   0.466  0.5158  0.1590 -0.3533
  376UNL     C5 2871   1.677   1.720   0.594  0.5439  0.3125  0.2366
  376UNL     N6 2872   1.713   1.520   0.454  0.1997  0.9083  0.1572
  376UNL     N7 2873   1.752   1.715   0.355  0.1346 -0.8080 -0.0069
  376UNL     H8 2874   1.577   1.765   0.597  1.9158  3.6078  0.4797
  376UNL     H9 2875   1.749   1.799   0.616  0.9006  0.3992 -1.1406
  376UNL    H10 2876   1.679   1.658   0.685  2.4253 -0.2163 -0.1288
  377UNL     H0 2877   0.218   2.125   0.485 -1.3790 -4.4177  3.7004
  377UNL     H1 2878   0.467   2.215   0.611 -0.9756 -0.2371  1.0126
  377UNL     C2 2879   0.323   2.106   0.466 -0.6808  0.7177  0.3973
  377UNL     C3 2880   0.445   2.141   0.535  0.6281  0.3956 -0.1342
  377UNL     C4 2881   0.481   1.978   0.404 -0.7034  0.0111  0.5386
  377UNL     C5 2882   0.555   1.870   0.326  0.1565  0.0634 -0.2972
  377UNL     N6 2883   0.351   2.003   0.390  0.4341  0.6218 -0.8119
  377UNL     N7 2884   0.543   2.062   0.496 -0.0903 -0.3954  0.0241
  377UNL     H8 2885   0.500   1.830   0.240  0.2497 -1.0472  0.1400
  377UNL     H9 2886   0.649   1.894   0.275  0.2524  2.1986  0.7986
  377UNL    H10 2887   0.568   1.783   0.392 -2.7926  0.3775  0.8298
  378UNL     H0 2888   1.959   1.541   1.041  0.6303  1.6369 -0.8768
  378UNL     H1 2889   1.733   1.420   0.912  1.3466 -0.0986  3.9666
  378UNL     C2 2890   1.943   1.499   0.943  0.1354 -0.4850  0.0363
  378UNL     C3 2891   1.827   1.454   0.871 -0.0827  0.0656  0.4992
  378UNL     C4 2892   1.981   1.480   0.730 -0.1823 -0.6043 -0.5103
  378UNL     C5 2893   2.057   1.483   0.599 -0.1037 -0.0174  0.0720
  378UNL     N6 2894   2.032   1.528   0.844  0.0681 -1.0347  0.0822
  378UNL     N7 2895   1.846   1.445   0.744  0.5664 -0.1077  0.3394
  378UNL     H8 2896   2.061   1.385   0.550 -0.3570 -0.4894  0.9622
  378UNL     H9 2897   2.156   1.527   0.613 -0.5749  1.2431 -0.3831
  378UNL    H10 2898   2.004   1.549   0.530  0.6136 -0.0188 -0.4867
  379Zn      Zn 2899   0.757   1.542   1.509  0.1964  0.1402 -0.0638
  380Zn      Zn 2900   0.737   0.528   2.103 -0.4052  0.2180  0.0181
  381Zn      Zn 2901   0.227   0.863   2.143 -0.1967 -0.0519  0.0887
  382Zn      Zn 2902   1.247   1.205   1.487  0.5182 -0.1266 -0.1297
  383Zn      Zn 2903   1.243   0.694   1.808 -0.1678  0.2415  0.1863
  384Zn      Zn 2904   0.240   1.380   1.790 -0.0270 -0.4062 -0.0230
  385UNL     H0 2905   0.299   1.142   2.298 -1.2331 -0.5293 -1.9092
  385UNL     H1 2906   0.296   1.147   2.575 -1.4246  0.4388 -0.3760
  385UNL     C2 2907   0.275   1.062   2.367 -0.1319  0.3400 -0.4645
  385UNL     C3 2908   0.265   1.066   2.511  0.1101 -0.3292 -0.1940
  385UNL     C4 2909   0.246   0.871   2.440  0.8881 -0.8527  0.5214
  385UNL     C5 2910   0.228   0.725   2.445 -0.2268  0.5811  0.4701
  385UNL     N6 2911   0.244   0.941   2.322 -0.1814 -0.3140 -1.0044
  385UNL     N7 2912   0.246   0.943   2.556 -0.1514  0.2256  0.0104
  385UNL     H8 2913   0.309   0.671   2.393  0.1504  0.9233  0.6906
  385UNL     H9 2914   0.141   0.685   2.392  1.5774 -2.3059 -0.6159
  385UNL    H10 2915   0.236   0.699   2.551  1.5138 -0.4248  0.1421
  386UNL     H0 2916   0.819   0.259   2.240 -0.4825 -1.4118 -0.4340
  386UNL     H1 2917   0.780   0.020   2.126  0.5193  1.1320  1.7979
  386UNL     C2 2918   0.773   0.240   2.144 -0.1105 -0.2831 -0.8535
  386UNL     C3 2919   0.750   0.117   2.087 -0.0693  0.1720 -0.2500
  386UNL     C4 2920   0.699   0.264   1.954 -0.1731 -0.5292 -0.1588
  386UNL     C5 2921   0.671   0.342   1.830  0.1614 -0.2569  0.4353
  386UNL     N6 2922   0.739   0.332   2.064 -0.1334  0.3571 -0.5924
  386UNL     N7 2923   0.711   0.132   1.962 -0.2684  0.1835 -0.6470
  386UNL     H8 2924   0.618   0.286   1.753  0.7881  1.3226 -1.2253
  386UNL     H9 2925   0.769   0.376   1.794  0.8022 -0.6799  1.7223
  386UNL    H10 2926   0.603   0.427   1.845  0.7039  0.9833 -3.1355
  387UNL     H0 2927   0.469   0.940   1.949 -0.9210 -1.0558  0.7135
  387UNL     H1 2928   0.474   1.176   1.799  1.4401  0.6102  2.3008
  387UNL     C2 2929   0.392   1.016   1.947  0.4722  0.4110  0.4577
  387UNL     C3 2930   0.400   1.139   1.868 -0.6355  0.0721 -0.0672
  387UNL     C4 2931   0.230   1.138   1.988 -0.5422 -0.3692  0.1772
  387UNL     C5 2932   0.104   1.207   2.049 -0.2737 -0.0755 -0.0297
  387UNL     N6 2933   0.276   1.019   2.016 -0.8657  0.1164  0.7111
  387UNL     N7 2934   0.292   1.205   1.882  0.1040  1.5174  0.4846
  387UNL     H8 2935   0.021   1.140   2.021  0.3031 -0.1171 -1.7776
  387UNL     H9 2936   0.079   1.296   1.990 -2.3773 -1.8686 -2.0297
  387UNL    H10 2937   0.107   1.229   2.156 -3.1473 -2.5901  0.7000
  388UNL     H0 2938   0.250   1.463   1.503  0.1919  0.2065 -1.1594
  388UNL     H1 2939   0.473   1.534   1.373  1.4825 -1.6272 -0.3874
  388UNL     C2 2940   0.351   1.461   1.542  0.0599 -0.7789 -0.8394
  388UNL     C3 2941   0.463   1.507   1.478  0.3775  0.5501  0.1243
  388UNL     C4 2942   0.505   1.470   1.682 -0.1368 -0.1954  0.4162
  388UNL     C5 2943   0.580   1.460   1.804 -0.4298 -0.4998  0.8889
  388UNL     N6 2944   0.377   1.446   1.672 -0.2222 -0.0002  0.9615
  388UNL     N7 2945   0.560   1.510   1.562 -0.1112  0.0770  0.4148
  388UNL     H8 2946   0.532   1.499   1.895 -0.6082  1.0498  0.1658
  388UNL     H9 2947   0.673   1.519   1.795  0.5281 -2.1995 -1.0563
  388UNL    H10 2948   0.617   1.358   1.822  1.9514  0.2521  0.6777
  389UNL     H0 2949   0.222   0.582   2.021  0.3184 -0.4420  2.1185
  389UNL     H1 2950   0.462   0.420   2.025 -0.4006 -0.0202 -0.6950
  389UNL     C2 2951   0.322   0.604   2.056  0.4242  0.7138  1.1443
  389UNL     C3 2952   0.437   0.518   2.062  0.1070 -0.1913  0.1164
  389UNL     C4 2953   0.481   0.700   2.156 -0.6657  0.7428 -0.3866
  389UNL     C5 2954   0.551   0.827   2.197 -0.2845 -0.1670 -0.2072
  389UNL     N6 2955   0.351   0.708   2.116  0.1062 -0.8136 -0.2970
  389UNL     N7 2956   0.543   0.576   2.114  0.5384 -0.5579  0.4867
  389UNL     H8 2957   0.475   0.904   2.218 -0.5431  0.0862 -1.9432
  389UNL     H9 2958   0.611   0.864   2.113  3.8050 -0.8664  2.1270
  389UNL    H10 2959   0.637   0.816   2.265 -1.0244  1.2002  1.0180
  390UNL     H0 2960   1.407   1.369   1.032 -1.1219 -0.9335 -0.7678
  390UNL     H1 2961   1.425   1.381   1.302  2.7025 -1.5190 -0.5401
  390UNL     C2 2962   1.352   1.309   1.103 -0.3949 -0.5276  0.1558
  390UNL     C3 2963   1.363   1.316   1.242  0.3607  0.4862 -0.4634
  390UNL     C4 2964   1.213   1.184   1.183  0.3413  0.1362  0.2761
  390UNL     C5 2965   1.091   1.099   1.200  0.0842  0.2727  0.2488
  390UNL     N6 2966   1.259   1.232   1.066 -0.4077 -0.0127  0.1511
  390UNL     N7 2967   1.270   1.234   1.295 -0.4241 -0.7755  0.6943
  390UNL     H8 2968   1.111   0.992   1.190 -2.8514 -0.2614 -0.7884
  390UNL     H9 2969   1.023   1.116   1.116  0.2233  1.6488  0.3886
  390UNL    H10 2970   1.033   1.121   1.290 -0.5886  2.5152 -0.6744
  391UNL     H0 2971   1.002   1.622   1.689  1.3341  1.2217 -0.0214
  391UNL     H1 2972   1.022   1.858   1.819  1.1942 -0.2508 -0.5405
  391UNL     C2 2973   0.931   1.703   1.687  0.1980  0.2445 -0.3006
  391UNL     C3 2974   0.942   1.828   1.753  0.9138  0.0064 -0.3190
  391UNL     C4 2975   0.749   1.809   1.646 -0.0542  0.2984 -1.0736
  391UNL     C5 2976   0.626   1.861   1.570  0.2697 -0.4475  0.1569
  391UNL     N6 2977   0.809   1.691   1.638 -0.0568 -1.0276  0.1488
  391UNL     N7 2978   0.826   1.893   1.725 -0.5126  0.0463 -0.1615
  391UNL     H8 2979   0.646   1.847   1.463  3.0086 -0.2668  0.5636
  391UNL     H9 2980   0.530   1.817   1.599 -0.7508  0.9558 -0.9338
  391UNL    H10 2981   0.615   1.969   1.584 -0.1917 -0.5452  0.5630
  392UNL     H0 2982   0.963   0.810   1.719  0.9280  2.1706  1.9174
  392UNL     H1 2983   0.727   0.752   1.837 -0.5094 -0.9295 -0.6708
  392UNL     C2 2984   0.948   0.740   1.800 -0.1254 -1.2224 -0.9459
  392UNL     C3 2985   0.823   0.717   1.871 -0.1624  0.4162 -0.1755
  392UNL     C4 2986   0.990   0.593   1.930  0.0787 -0.0273  0.1274
  392UNL     C5 2987   1.056   0.485   1.998  0.2536  0.1373 -0.0549
  392UNL     N6 2988   1.049   0.678   1.854 -0.2685  0.1676 -0.1270
  392UNL     N7 2989   0.851   0.615   1.954 -0.8216  0.2124  0.0596
  392UNL     H8 2990   1.025   0.387   1.960  3.7246 -0.5143 -1.6197
  392UNL     H9 2991   1.046   0.489   2.107  0.7299  3.2705 -0.0263
  392UNL    H10 2992   1.163   0.484   1.974  0.5515 -1.1013  1.1662
  393UNL     H0 2993   0.975   1.095   1.645  0.3593  0.3021  0.7704
  393UNL     H1 2994   0.750   1.248   1.637  0.7763 -0.3936  0.2365
  393UNL     C2 2995   0.959   1.192   1.600 -1.0414 -0.0188  0.5176
  393UNL     C3 2996   0.846   1.277   1.596  0.3381 -0.2487 -0.7264
  393UNL     C4 2997   1.007   1.378   1.506 -0.4536  0.1530 -0.1537
  393UNL     C5 2998   1.086   1.480   1.435  0.2252  0.5170 -0.2512
  393UNL     N6 2999   1.062   1.262   1.544 -0.2987 -0.0554  0.7279
  393UNL     N7 3000   0.878   1.394   1.546  1.2843 -0.2343 -0.0494
  393UNL     H8 3001   1.046   1.580   1.457 -1.8716 -0.2680 -0.2896
  393UNL     H9 3002   1.076   1.466   1.327 -0.1380 -1.7506  0.0347
  393UNL    H10 3003   1.191   1.476   1.467  0.3717  0.5017 -0.7219
  394UNL     H0 3004   1.374   0.716   1.519  1.1958 -0.1176  0.6842
  394UNL     H1 3005   1.304   0.939   1.371  0.0037  1.8807  0.3385
  394UNL     C2 3006   1.323   0.805   1.554 -0.0443 -0.4402 -0.2383
  394UNL     C3 3007   1.287   0.918   1.476  0.4056 -0.1499  0.0423
  394UNL     C4 3008   1.256   0.961   1.680  0.4562 -0.2241 -0.6684
  394UNL     C5 3009   1.219   1.026   1.816  0.8094  0.1265  0.7412
  394UNL     N6 3010   1.276   0.836   1.675 -0.1313  0.6226 -0.9201
  394UNL     N7 3011   1.242   1.018   1.552  0.4697  0.3353  0.6767
  394UNL     H8 3012   1.175   1.126   1.809  0.9570  0.5104  4.0214
  394UNL     H9 3013   1.301   1.031   1.888  0.8868 -0.5159  0.7039
  394UNL    H10 3014   1.137   0.967   1.859  1.2047  0.3516  1.8119
  395UNL     H0 3015  -0.281   1.418   1.734 -1.3544 -0.0462 -2.1334
  395UNL     H1 3016  -0.038   1.529   1.857 -1.8920  0.0669 -0.2114
  395UNL     C2 3017  -0.175   1.398   1.723 -0.8219  1.2959  0.0163
  395UNL     C3 3018  -0.055   1.452   1.783 -1.1435  0.2023 -0.5292
  395UNL     C4 3019  -0.018   1.293   1.642  0.4085  0.4810 -0.7085
  395UNL     C5 3020   0.055   1.189   1.568 -0.3312  0.3132 -0.2042
  395UNL     N6 3021  -0.144   1.301   1.636  0.4393  0.3585 -0.4170
  395UNL     N7 3022   0.047   1.380   1.729  0.3923  0.1554 -0.1974
  395UNL     H8 3023   0.001   1.160   1.477  0.8027 -1.1597 -0.4392
  395UNL     H9 3024   0.150   1.222   1.526  1.0622 -3.0016  0.0375
  395UNL    H10 3025   0.067   1.102   1.634 -1.4666  0.0744 -0.2837
  396UNL     H0 3026   1.457   0.874   2.250 -0.8099 -1.6968  1.2812
  396UNL     H1 3027   1.224   0.769   2.118 -0.7385 -0.4893 -1.3983
  396UNL     C2 3028   1.437   0.845   2.148 -0.1154  0.6580  0.4191
  396UNL     C3 3029   1.325   0.785   2.081 -0.2686  0.5067  0.2061
  396UNL     C4 3030   1.497   0.767   1.959 -0.1308 -0.1745  0.0324
  396UNL     C5 3031   1.573   0.752   1.836 -0.4678 -0.5051 -0.8052
  396UNL     N6 3032   1.541   0.823   2.068  0.0240  0.1445 -0.0582
  396UNL     N7 3033   1.366   0.742   1.964  0.5983 -0.3470  0.0302
  396UNL     H8 3034   1.513   0.735   1.746  0.4699  0.4926 -1.6490
  396UNL     H9 3035   1.649   0.674   1.843  0.9507  0.6406 -2.4664
  396UNL    H10 3036   1.616   0.850   1.810 -3.4053  1.9517  2.5837
  397Zn      Zn 3037   0.244   0.862   2.748 -0.0453 -0.2100 -0.0567
  398Zn      Zn 3038   0.259  -0.163   3.283 -0.3744  0.2957 -0.1745
  399Zn      Zn 3039  -0.244   0.180   3.324  0.0801  0.2128 -0.0665
  400Zn      Zn 3040   0.729   0.528   2.704 -0.0377  0.1694 -0.2148
  401Zn      Zn 3041   0.744  -0.003   3.006  0.2324  0.4822 -0.1529
  402Zn      Zn 3042  -0.268   0.699   3.012  0.3897 -0.2800 -0.0778
  403UNL     H0 3043  -0.187   0.450   3.477  1.1744 -1.0698 -0.7343
  403UNL     H1 3044  -0.165   0.454   3.762  0.8227  1.9780 -2.3786
  403UNL     C2 3045  -0.209   0.373   3.551 -0.0547  0.3106  0.4046
  403UNL     C3 3046  -0.191   0.375   3.693  1.2927 -0.1588 -0.2156
  403UNL     C4 3047  -0.243   0.179   3.624 -0.6549 -0.5623 -0.4501
  403UNL     C5 3048  -0.272   0.031   3.633  0.3864 -1.0379 -0.1424
  403UNL     N6 3049  -0.234   0.251   3.515 -1.1310  0.6281  0.4330
  403UNL     N7 3050  -0.228   0.259   3.737  1.3319  0.4841 -0.0362
  403UNL     H8 3051  -0.316   0.000   3.537 -0.2462 -0.4582 -0.0433
  403UNL     H9 3052  -0.355   0.002   3.698 -0.7193  0.2614 -0.9206
  403UNL    H10 3053  -0.178  -0.022   3.652  1.0191 -0.1370 -0.6834
  404UNL     H0 3054   0.322  -0.415   3.438  1.2226  2.7466 -0.8702
  404UNL     H1 3055   0.311  -0.683   3.319  2.1578  0.3507  0.1372
  404UNL     C2 3056   0.293  -0.451   3.340 -0.5584  0.0538  0.5315
  404UNL     C3 3057   0.286  -0.584   3.284 -0.5079 -0.0473  0.6550
  404UNL     C4 3058   0.233  -0.429   3.141  0.5469 -0.9842  0.2340
  404UNL     C5 3059   0.178  -0.358   3.014  0.6244  0.5119 -0.4546
  404UNL     N6 3060   0.262  -0.360   3.248  0.4027  0.3644 -0.2395
  404UNL     N7 3061   0.254  -0.563   3.154 -1.0069  0.0554 -0.4356
  404UNL     H8 3062   0.090  -0.293   3.021  1.4906  2.0983 -2.9679
  404UNL     H9 3063   0.157  -0.424   2.929 -0.1138  1.3790 -0.9726
  404UNL    H10 3064   0.250  -0.283   2.979 -0.3565  2.1263  0.8419
  405UNL     H0 3065  -0.004   0.258   3.103  0.6973  0.6944 -0.5220
  405UNL     H1 3066  -0.037   0.471   2.932  0.2680 -2.6551 -1.6140
  405UNL     C2 3067  -0.093   0.321   3.101  0.4668  0.4259  0.5745
  405UNL     C3 3068  -0.104   0.436   3.010  0.1017  0.2463 -0.3490
  405UNL     C4 3069  -0.268   0.422   3.151 -0.6825 -0.8801  0.7747
  405UNL     C5 3070  -0.381   0.478   3.230 -0.0240  0.0694  0.0788
  405UNL     N6 3071  -0.197   0.315   3.183  0.4610  0.2787  0.7651
  405UNL     N7 3072  -0.217   0.495   3.042  0.0410  0.1063  0.3565
  405UNL     H8 3073  -0.382   0.588   3.224 -2.0714  0.0381 -1.0050
  405UNL     H9 3074  -0.370   0.455   3.337  1.7623 -0.6079 -0.2157
  405UNL    H10 3075  -0.477   0.442   3.191 -0.1059  1.2492 -0.8799
  406UNL     H0 3076  -0.259   0.799   2.712 -1.1179  2.0150  1.6016
  406UNL     H1 3077  -0.018   0.845   2.582  2.3248 -0.7833  0.1580
  406UNL     C2 3078  -0.161   0.801   2.759 -0.0946 -0.1635 -0.2148
  406UNL     C3 3079  -0.042   0.822   2.685  0.5163  0.1604 -0.0160
  406UNL     C4 3080  -0.002   0.772   2.888  0.6744 -0.1473 -0.0009
  406UNL     C5 3081   0.078   0.723   3.008 -0.2150 -0.0387 -0.4921
  406UNL     N6 3082  -0.137   0.773   2.882 -0.3825 -0.1859  0.6035
  406UNL     N7 3083   0.054   0.808   2.772  0.2244 -0.5597  0.4536
  406UNL     H8 3084   0.022   0.729   3.102 -2.1609  2.6066 -1.6763
  406UNL     H9 3085   0.176   0.771   3.020 -0.1246 -0.2633 -0.3213
  406UNL    H10 3086   0.114   0.621   2.991  2.0064  0.7544 -0.9258
  407UNL     H0 3087  -0.250  -0.146   3.324  0.0889 -1.1207 -0.6087
  407UNL     H1 3088  -0.025  -0.296   3.297  0.5378 -0.4294 -1.6883
  407UNL     C2 3089  -0.148  -0.110   3.329 -0.5815  0.7653  0.9670
  407UNL     C3 3090  -0.026  -0.189   3.309  0.7247 -0.6163  0.2727
  407UNL     C4 3091   0.015   0.017   3.321 -0.4673 -1.1086 -0.5245
  407UNL     C5 3092   0.088   0.137   3.363 -0.4695 -0.7757 -0.2496
  407UNL     N6 3093  -0.115   0.016   3.320  0.0305  0.3917  0.0761
  407UNL     N7 3094   0.075  -0.106   3.297 -0.4005 -0.0953  0.3852
  407UNL     H8 3095   0.086   0.150   3.472  0.0896 -0.2414 -0.2934
  407UNL     H9 3096   0.039   0.226   3.321  3.3950  1.2214 -1.0505
  407UNL    H10 3097   0.187   0.153   3.316 -0.3456 -0.1339  0.2225
  408UNL     H0 3098   0.968   0.656   2.268 -0.3792  0.0064  0.3996
  408UNL     H1 3099   0.935   0.718   2.531 -0.4877  0.5770 -0.0647
  408UNL     C2 3100   0.897   0.613   2.337 -0.1021 -0.3141  0.4858
  408UNL     C3 3101   0.878   0.648   2.471  0.4358 -0.3742  0.1406
  408UNL     C4 3102   0.721   0.523   2.406 -0.3310  0.3347 -0.5662
  408UNL     C5 3103   0.602   0.434   2.422  0.4190  0.3011  0.4738
  408UNL     N6 3104   0.786   0.561   2.296 -0.4437  0.4585 -0.3877
  408UNL     N7 3105   0.781   0.574   2.518  0.2437  0.1842  0.0419
  408UNL     H8 3106   0.589   0.375   2.330  1.9004 -0.3160  0.6312
  408UNL     H9 3107   0.507   0.486   2.439 -0.9702 -1.6110 -0.9726
  408UNL    H10 3108   0.621   0.363   2.503 -4.2797  1.9958  3.4619
  409UNL     H0 3109   0.436   0.937   2.991  0.7459 -0.1507 -1.1340
  409UNL     H1 3110   0.470   1.195   3.063  1.4849 -0.6032 -0.8376
  409UNL     C2 3111   0.377   1.020   2.955 -0.0023 -0.2185 -0.1227
  409UNL     C3 3112   0.400   1.151   2.994 -0.0072  0.4628 -0.0439
  409UNL     C4 3113   0.234   1.145   2.865 -0.0058 -0.4770 -0.1571
  409UNL     C5 3114   0.110   1.181   2.788  1.0603  0.2305  0.6105
  409UNL     N6 3115   0.273   1.016   2.874  0.2198  0.1764  0.4799
  409UNL     N7 3116   0.298   1.224   2.950  0.0111 -0.1949  0.1090
  409UNL     H8 3117   0.020   1.170   2.849 -0.3645  3.2470 -0.7323
  409UNL     H9 3118   0.099   1.284   2.752 -0.2552  0.3472  1.2949
  409UNL    H10 3119   0.103   1.116   2.700  1.1639  2.2479 -0.9826
  410UNL     H0 3120   0.487   0.132   2.919  1.2638 -0.9150 -1.0563
  410UNL     H1 3121   0.247   0.076   3.049  0.0136  0.1772 -0.5784
  410UNL     C2 3122   0.467   0.058   2.995 -0.1125  0.5798  0.0988
  410UNL     C3 3123   0.343   0.030   3.063  0.0140  0.3256 -0.0428
  410UNL     C4 3124   0.497  -0.103   3.123  0.0231 -0.0303 -0.1126
  410UNL     C5 3125   0.564  -0.230   3.178 -0.3006 -0.2780 -0.8593
  410UNL     N6 3126   0.560  -0.020   3.051  0.0893  0.3730 -0.2512
  410UNL     N7 3127   0.365  -0.080   3.138 -0.4059 -0.4214  0.4318
  410UNL     H8 3128   0.541  -0.321   3.120 -3.6222 -0.7164  0.9148
  410UNL     H9 3129   0.541  -0.239   3.285  0.6528 -0.9822 -0.7031
  410UNL    H10 3130   0.673  -0.222   3.177 -0.4019  1.6967 -2.0026
  411UNL     H0 3131   0.443   0.398   2.778 -1.4828  0.2300  0.0378
  411UNL     H1 3132   0.221   0.558   2.813 -0.0240  1.7653 -1.5411
  411UNL     C2 3133   0.436   0.505   2.762 -0.2659  0.3456  0.2027
  411UNL     C3 3134   0.324   0.582   2.792  0.5109  0.5417 -0.4905
  411UNL     C4 3135   0.490   0.692   2.724  0.0687 -0.3103 -0.6419
  411UNL     C5 3136   0.574   0.810   2.668 -0.1956 -0.0884  0.4756
  411UNL     N6 3137   0.540   0.577   2.723 -0.0105 -0.0581 -0.2558
  411UNL     N7 3138   0.362   0.706   2.769 -0.1254 -0.4929  0.7315
  411UNL     H8 3139   0.537   0.834   2.568  3.5606  1.4022 -0.7569
  411UNL     H9 3140   0.683   0.799   2.662 -0.3581 -1.3091 -0.7951
  411UNL    H10 3141   0.549   0.906   2.715 -1.3312  0.3816 -1.0273
  412UNL     H0 3142   0.881   0.039   2.720  0.0267 -0.0307  0.1813
  412UNL     H1 3143   0.822   0.279   2.576  0.2363 -3.3729 -1.1864
  412UNL     C2 3144   0.827   0.129   2.748  0.4837  0.1970  0.3398
  412UNL     C3 3145   0.792   0.250   2.676 -0.6224  0.0627 -0.3109
  412UNL     C4 3146   0.727   0.264   2.866  0.8806  0.2983 -0.4606
  412UNL     C5 3147   0.701   0.325   3.005 -0.2740  0.0555  0.1548
  412UNL     N6 3148   0.761   0.135   2.859  0.0372 -0.3228  0.6062
  412UNL     N7 3149   0.740   0.337   2.752 -0.9339 -0.2803  0.0732
  412UNL     H8 3150   0.708   0.435   3.000  2.6695 -0.0668 -3.3451
  412UNL     H9 3151   0.777   0.287   3.074  1.8277  1.2131 -1.3935
  412UNL    H10 3152   0.610   0.281   3.046 -0.4338  0.5054  0.2891
  413UNL     H0 3153  -0.790   0.728   2.942 -0.9850 -1.0150 -1.7426
  413UNL     H1 3154  -0.548   0.818   3.082 -0.0866 -0.4085 -0.5325
  413UNL     C2 3155  -0.686   0.703   2.927 -0.1731  0.4157  0.8910
  413UNL     C3 3156  -0.573   0.753   2.999 -0.3549 -0.7788 -0.1697
  413UNL     C4 3157  -0.523   0.600   2.858  0.4518 -0.2891 -0.7225
  413UNL     C5 3158  -0.439   0.509   2.778 -0.4459 -0.4377  0.0565
  413UNL     N6 3159  -0.652   0.615   2.836 -0.1853 -0.4175  0.1746
  413UNL     N7 3160  -0.472   0.682   2.955 -0.0075  0.1596 -0.5576
  413UNL     H8 3161  -0.438   0.520   2.668  0.2763 -0.6975  0.0312
  413UNL     H9 3162  -0.336   0.541   2.796 -0.8239  0.3012  0.9393
  413UNL    H10 3163  -0.449   0.407   2.817  0.0306 -0.1206  1.0085
  414UNL     H0 3164   0.965   0.167   3.447  1.5044 -0.3121 -0.3003
  414UNL     H1 3165   0.736   0.079   3.332  2.4640 -3.6592  4.0272
  414UNL     C2 3166   0.944   0.136   3.345 -0.4851 -0.0572 -0.0192
  414UNL     C3 3167   0.829   0.096   3.279  0.0626 -0.2103  0.2674
  414UNL     C4 3168   0.999   0.076   3.159  0.1482  0.0895 -0.6887
  414UNL     C5 3169   1.086   0.050   3.037 -0.3788  0.4910 -0.3272
  414UNL     N6 3170   1.048   0.127   3.272 -0.7251  0.0233  0.4204
  414UNL     N7 3171   0.865   0.057   3.159 -0.4562 -0.3484  0.1872
  414UNL     H8 3172   1.061  -0.054   3.012  1.5437 -1.0560  3.2679
  414UNL     H9 3173   1.194   0.034   3.047 -0.3526  0.6538 -0.3502
  414UNL    H10 3174   1.063   0.131   2.967 -0.1462 -0.2861 -1.3230
  415Zn      Zn 3175  -0.238   0.195   3.934  0.4107  0.3394 -0.2303
  416Zn      Zn 3176   1.752   1.936  -0.313 -0.0919 -0.1015 -0.0126
  417Zn      Zn 3177  -0.736  -0.540   4.506  0.0739 -0.2842 -0.0061
  418Zn      Zn 3178   0.258  -0.151   3.885  0.1216  0.2741  0.1525
  419Zn      Zn 3179   0.246  -0.664   4.190 -0.0215  0.2001  0.1998
  420Zn      Zn 3180  -0.748  -0.008   4.223  0.2553  0.2026  0.0689
  421UNL     H0 3181  -0.619  -0.291   4.665  0.2249 -0.1464 -0.6344
  421UNL     H1 3182  -0.587  -0.320   4.943 -0.0059 -2.2594  1.7911
  421UNL     C2 3183  -0.663  -0.366   4.729 -0.0229  0.5976  0.1013
  421UNL     C3 3184  -0.643  -0.378   4.871 -0.0032  0.2033 -0.3154
  421UNL     C4 3185  -0.745  -0.543   4.791 -0.5934  0.0585 -0.4491
  421UNL     C5 3186  -0.784  -0.688   4.782  0.3071  0.1045  0.2980
  421UNL     N6 3187  -0.722  -0.477   4.686 -0.1015 -0.2030  0.4390
  421UNL     N7 3188   1.258   2.290   0.106 -0.2809  0.5186 -0.0831
  421UNL     H8 3189  -0.813  -0.706   4.678 -0.0817  2.0831  0.0169
  421UNL     H9 3190  -0.865  -0.714   4.852 -0.0442 -0.0033 -0.1451
  421UNL    H10 3191  -0.697  -0.747   4.812  0.8925  0.8250  0.0192
  422UNL     H0 3192   1.906   1.699  -0.219  0.6423  0.4418 -0.4211
  422UNL     H1 3193   1.843   1.433  -0.323 -1.5977 -0.8772 -0.8332
  422UNL     C2 3194   1.844   1.659  -0.299 -0.3627  0.2918  0.4109
  422UNL     C3 3195   1.813   1.533  -0.349  0.2627 -0.1703 -0.3824
  422UNL     C4 3196   1.738   1.678  -0.479  1.2055 -0.0385  0.4678
  422UNL     C5 3197   1.676   1.729  -0.605  0.4107  0.0637 -0.2685
  422UNL     N6 3198   1.781   1.746  -0.382 -0.0733 -1.0156 -0.7226
  422UNL     N7 3199   1.751   1.542  -0.461  0.1736  0.3870  0.2262
  422UNL     H8 3200   1.574   1.765  -0.586 -0.1959 -2.0384  0.6677
  422UNL     H9 3201   1.660   1.641  -0.668  1.6562 -1.1937  1.1181
  422UNL    H10 3202   1.738   1.801  -0.661 -0.7733  1.4870  0.1889
  423UNL     H0 3203  -0.508  -0.460   4.278 -0.7067 -0.3086 -1.5899
  423UNL     H1 3204  -0.503  -0.199   4.168 -1.7997  0.6180 -0.6492
  423UNL     C2 3205  -0.580  -0.381   4.294 -0.3309 -0.2544 -0.0307
  423UNL     C3 3206  -0.566  -0.241   4.244 -0.8342 -0.5637 -0.4704
  423UNL     C4 3207  -0.741  -0.280   4.362  0.0942 -0.0396 -1.1096
  423UNL     C5 3208  -0.888  -0.252   4.407 -1.0945 -0.2027 -0.1196
  423UNL     N6 3209  -0.683  -0.395   4.375  1.1482 -0.0315 -0.0774
  423UNL     N7 3210  -0.679  -0.182   4.291  0.4715 -0.0558 -0.6015
  423UNL     H8 3211  -0.958  -0.268   4.324 -0.7445  0.0924 -0.4752
  423UNL     H9 3212  -0.896  -0.156   4.458 -2.3618 -0.1412 -0.3912
  423UNL    H10 3213  -0.919  -0.328   4.480  1.7754 -0.9383  0.4307
  424UNL     H0 3214  -0.765   0.098   3.946 -0.3214 -1.4883 -0.1058
  424UNL     H1 3215  -0.555   0.173   3.793 -0.0940  0.2450 -0.0722
  424UNL     C2 3216  -0.660   0.087   3.969  0.0154  0.4504 -0.5366
  424UNL     C3 3217  -0.549   0.141   3.896 -0.4550 -0.4123 -0.2533
  424UNL     C4 3218  -0.494   0.098   4.097 -0.2103  0.5087  0.6003
  424UNL     C5 3219  -0.405   0.097   4.220  0.4212  0.8970  0.1238
  424UNL     N6 3220  -0.624   0.067   4.095 -0.2555  0.1812 -0.6545
  424UNL     N7 3221  -0.443   0.153   3.978  0.3331 -0.2784 -0.0808
  424UNL     H8 3222  -0.297   0.093   4.204  0.2956 -1.9352 -0.5217
  424UNL     H9 3223  -0.435   0.019   4.290 -1.8879  1.5871  0.0054
  424UNL    H10 3224  -0.413   0.186   4.284  1.2757  0.7779  0.4095
  425UNL     H0 3225  -0.714  -0.838   4.416  0.1403 -0.2265 -0.3722
  425UNL     H1 3226  -0.479  -0.982   4.412 -4.2608 -1.2631 -0.0477
  425UNL     C2 3227  -0.615  -0.802   4.440 -0.1942  0.4407  0.0605
  425UNL     C3 3228  -0.493  -0.875   4.423  0.3909 -0.4598 -0.0072
  425UNL     C4 3229  -0.461  -0.670   4.490 -1.0505 -0.1197  0.5955
  425UNL     C5 3230  -0.389  -0.552   4.549  0.5800  0.3865 -0.0642
  425UNL     N6 3231  -0.589  -0.681   4.482  0.1948  0.1380 -0.8917
  425UNL     N7 3232   1.565   1.986  -0.343  0.1703 -0.4068 -0.4573
  425UNL     H8 3233  -0.409  -0.552   4.657  1.2639 -2.7381  0.1666
  425UNL     H9 3234  -0.419  -0.460   4.498  0.6887  0.4800  0.0396
  425UNL    H10 3235  -0.279  -0.553   4.548  0.5983 -1.6028 -1.1618
  426UNL     H0 3236   0.487  -0.026   3.445  1.2527 -0.2449  2.1362
  426UNL     H1 3237   0.483   0.025   3.711  2.5821 -2.3958 -0.6529
  426UNL     C2 3238   0.414  -0.062   3.517 -0.0974 -0.5848  0.6430
  426UNL     C3 3239   0.410  -0.034   3.656 -0.2867 -0.1747  0.5106
  426UNL     C4 3240   0.261  -0.163   3.594 -0.6401  0.5607  0.0982
  426UNL     C5 3241   0.136  -0.247   3.608 -0.1609 -0.0367  0.6620
  426UNL     N6 3242   0.320  -0.145   3.481 -0.5786 -0.3165  0.1879
  426UNL     N7 3243   0.316  -0.103   3.707 -0.2841 -0.0679  0.3789
  426UNL     H8 3244   0.128  -0.332   3.540 -0.7362  0.6626 -0.1600
  426UNL     H9 3245   0.047  -0.183   3.601  1.0937  1.7175 -0.0234
  426UNL    H10 3246   0.134  -0.292   3.708 -1.3877 -0.7635  0.3356
  427UNL     H0 3247  -0.059   0.255   4.159 -0.3200  0.0045 -0.7707
  427UNL     H1 3248   0.013   0.501   4.240  0.4730 -0.0387  0.3389
  427UNL     C2 3249  -0.106   0.349   4.135  0.3433  0.5608  0.0470
  427UNL     C3 3250  -0.071   0.476   4.176  0.9631  0.2430 -0.4265
  427UNL     C4 3251  -0.252   0.464   4.063  0.3327 -0.2174 -0.7822
  427UNL     C5 3252  -0.369   0.508   3.985  0.4874  0.2116  0.3057
  427UNL     N6 3253  -0.206   0.340   4.056  0.5575 -0.4024 -0.3209
  427UNL     N7 3254  -0.174   0.548   4.136 -0.4305 -0.0259 -0.2227
  427UNL     H8 3255  -0.443   0.427   3.992 -0.0971  0.6294 -0.7789
  427UNL     H9 3256  -0.423   0.598   4.018  1.8733  0.5787  1.6999
  427UNL    H10 3257  -0.344   0.530   3.881 -1.4088  1.5578  0.0817
  428UNL     H0 3258  -0.035  -0.532   4.139 -1.7860 -1.8424 -1.0893
  428UNL     H1 3259  -0.252  -0.644   4.277 -0.3736 -1.2482 -0.2249
  428UNL     C2 3260  -0.036  -0.613   4.211 -0.0137 -0.8561  0.1111
  428UNL     C3 3261  -0.145  -0.658   4.289 -0.2253 -0.2318 -0.2906
  428UNL     C4 3262   0.031  -0.745   4.364  0.0018  0.0167  0.6170
  428UNL     C5 3263   0.117  -0.854   4.421  0.4099  0.3141 -0.1401
  428UNL     N6 3264   0.068  -0.681   4.259 -0.1446 -0.3669  0.3221
  428UNL     N7 3265   1.864   2.045  -0.422  0.0997 -0.8354 -0.5141
  428UNL     H8 3266   0.122  -0.932   4.344  2.1791 -0.9814  1.2117
  428UNL     H9 3267   0.063  -0.908   4.500 -0.5033 -1.1336 -1.6758
  428UNL    H10 3268   0.220  -0.827   4.445  0.3123  1.7875 -1.2053
  429UNL     H0 3269  -0.003  -0.277   3.908 -0.5120 -0.7867  0.1514
  429UNL     H1 3270  -0.237  -0.127   3.995 -0.7376 -1.4720 -1.7637
  429UNL     C2 3271  -0.027  -0.172   3.910  0.0956 -0.6231 -0.4143
  429UNL     C3 3272  -0.141  -0.096   3.955 -0.2964 -0.0324  0.2614
  429UNL     C4 3273   0.019   0.027   3.896  0.1440 -0.8366 -0.1542
  429UNL     C5 3274   0.095   0.149   3.852 -0.0301  0.6822 -0.0653
  429UNL     N6 3275   0.068  -0.091   3.884  0.4157  0.5725 -0.4465
  429UNL     N7 3276  -0.112   0.031   3.937  0.5301  0.2449 -0.0141
  429UNL     H8 3277   0.060   0.245   3.891  0.2247  0.6137  0.3374
  429UNL     H9 3278   0.084   0.168   3.744  0.5357 -0.5925 -0.3689
  429UNL    H10 3279   0.202   0.146   3.875 -0.0236 -3.0549  0.0272
  430UNL     H0 3280   0.335  -0.644   3.903 -0.6359 -0.3914 -0.2334
  430UNL     H1 3281   0.366  -0.407   3.770 -2.1602 -0.6626 -0.2191
  430UNL     C2 3282   0.319  -0.543   3.937  0.1897 -0.4738  0.4231
  430UNL     C3 3283   0.335  -0.425   3.872 -0.4409  0.1536  0.5115
  430UNL     C4 3284   0.250  -0.386   4.060 -0.5211  0.2575  0.3504
  430UNL     C5 3285   0.209  -0.319   4.184  0.2011 -0.1525 -0.2917
  430UNL     N6 3286   0.274  -0.514   4.054  0.1882  0.4209  0.1642
  430UNL     N7 3287   0.294  -0.326   3.946 -0.0544  0.7835  0.4948
  430UNL     H8 3288   0.197  -0.213   4.159 -0.7035 -0.6667 -2.1801
  430UNL     H9 3289   0.290  -0.341   4.254 -0.7862 -0.9802  0.6161
  430UNL    H10 3290   0.116  -0.359   4.227  1.4911 -0.4388  2.4376
  431UNL     H0 3291  -1.252   0.049   4.092 -0.0684 -0.6861  0.8916
  431UNL     H1 3292  -1.048   0.132   4.273  0.0862  2.6607 -2.7525
  431UNL     C2 3293  -1.149   0.019   4.100  0.0821 -0.3909  0.0634
  431UNL     C3 3294  -1.042   0.056   4.196 -0.3683  0.1308 -0.4474
  431UNL     C4 3295  -0.980  -0.092   4.049 -0.2985  0.0288  0.0245
  431UNL     C5 3296  -0.901  -0.213   3.993 -0.2835 -0.3553 -0.0652
  431UNL     N6 3297  -1.106  -0.073   4.021 -0.0139 -0.0696  0.5124
  431UNL     N7 3298  -0.934  -0.008   4.147 -0.1174 -0.0110 -0.1571
  431UNL     H8 3299  -0.923  -0.227   3.887 -1.4262 -1.1760  0.2671
  431UNL     H9 3300  -0.792  -0.203   4.008 -0.4675  0.4963  0.7676
  431UNL    H10 3301  -0.910  -0.317   4.029  0.2351 -1.3677 -2.6791
  432UNL     H0 3302   0.444  -0.484   4.634 -0.5247  1.2638 -0.7440
  432UNL     H1 3303   0.218  -0.536   4.488 -0.7846 -2.2784 -2.0987
  432UNL     C2 3304   0.439  -0.525   4.535  0.0579  0.0132 -0.2795
  432UNL     C3 3305   0.320  -0.542   4.453 -0.1203 -0.6553 -0.6140
  432UNL     C4 3306   0.496  -0.591   4.340  0.5150  0.0513  0.8212
  432UNL     C5 3307   0.587  -0.618   4.218 -0.3904  0.2285  0.2976
  432UNL     N6 3308   0.541  -0.564   4.462 -0.3374 -0.3235 -0.0944
  432UNL     N7 3309   0.360  -0.590   4.335 -0.0295 -0.4176 -0.4160
  432UNL     H8 3310   0.526  -0.640   4.130 -1.4510  0.3359  0.9879
  432UNL     H9 3311   0.653  -0.705   4.233 -0.2049  0.6728  2.4239
  432UNL    H10 3312   0.643  -0.530   4.186 -0.7012 -0.0545 -1.0829
  433Zn      Zn 3313   0.727   3.613   0.286  0.0083 -0.4109  0.3886
  434Zn      Zn 3314   0.724   2.592   0.874 -0.0294  0.0195 -0.1950
  435Zn      Zn 3315   0.248   2.949   0.905 -0.1336  0.1734  0.1299
  436Zn      Zn 3316   1.219   3.283   0.283  0.1030 -0.0443 -0.0295
  437Zn      Zn 3317   1.225   2.768   0.574 -0.0806 -0.0289 -0.1147
  438Zn      Zn 3318   0.251   3.474   0.605 -0.0032  0.1819  0.1317
  439UNL     H0 3319   0.308   3.215   1.086 -2.4311  1.1766 -0.1512
  439UNL     H1 3320   0.297   3.207   1.365  1.7515 -0.6722  0.7336
  439UNL     C2 3321   0.279   3.133   1.150  0.1482  0.1281 -0.2218
  439UNL     C3 3322   0.271   3.131   1.292  0.9307 -0.0751  0.3963
  439UNL     C4 3323   0.225   2.940   1.208 -0.1518 -0.6351  0.6299
  439UNL     C5 3324   0.187   2.792   1.210  0.2218  0.3140 -0.0551
  439UNL     N6 3325   0.269   3.011   1.102  0.4052  0.1919 -0.2292
  439UNL     N7 3326   0.228   3.012   1.326 -0.3918  0.7239  0.5749
  439UNL     H8 3327   0.175   2.745   1.111 -0.6946  0.8907 -0.2261
  439UNL     H9 3328   0.089   2.776   1.256  0.6603 -1.5519  0.3162
  439UNL    H10 3329   0.255   2.735   1.274 -0.9373 -0.9121  0.1299
  440UNL     H0 3330   0.752   2.312   1.030 -1.7502 -0.2647  0.3740
  440UNL     H1 3331   0.805   2.098   0.897  0.3271 -0.1284 -0.4551
  440UNL     C2 3332   0.752   2.307   0.922  0.0577  0.1841  0.3275
  440UNL     C3 3333   0.776   2.190   0.847 -0.2934 -0.3878 -0.5811
  440UNL     C4 3334   0.740   2.354   0.710  0.0093  0.1799 -0.1937
  440UNL     C5 3335   0.704   2.425   0.587 -0.4720 -0.4076  0.1156
  440UNL     N6 3336   0.742   2.401   0.832 -0.5445  0.8311  0.7972
  440UNL     N7 3337   0.768   2.220   0.719 -0.3466  0.1499  0.0409
  440UNL     H8 3338   0.711   2.358   0.500 -0.3624 -1.6905  1.0889
  440UNL     H9 3339   0.772   2.509   0.569 -0.3827 -0.5024  0.0055
  440UNL    H10 3340   0.599   2.454   0.582 -0.2433  0.3456 -0.8176
  441UNL     H0 3341   0.433   3.004   0.664 -0.6124 -0.9785  1.1793
  441UNL     H1 3342   0.492   3.262   0.581  0.0573 -0.5339  0.2917
  441UNL     C2 3343   0.390   3.099   0.693  0.5207  0.0719 -0.4217
  441UNL     C3 3344   0.413   3.230   0.649 -0.2838  0.2973  0.2995
  441UNL     C4 3345   0.235   3.220   0.771  0.4567 -0.1604 -0.5630
  441UNL     C5 3346   0.117   3.253   0.854  0.1995 -0.4231 -0.2666
  441UNL     N6 3347   0.289   3.093   0.780  0.0885  0.5542 -0.1918
  441UNL     N7 3348   0.313   3.305   0.689 -0.0940  0.1057 -0.1977
  441UNL     H8 3349   0.024   3.210   0.813 -1.1967 -0.9959  3.2162
  441UNL     H9 3350   0.107   3.362   0.850  0.5849 -0.3078  1.5007
  441UNL    H10 3351   0.119   3.222   0.959  2.3274 -3.7792 -1.1414
  442UNL     H0 3352   0.226   3.503   0.324 -0.8970 -1.2242 -0.0902
  442UNL     H1 3353   0.423   3.565   0.146  1.2252 -0.1810 -0.5698
  442UNL     C2 3354   0.332   3.517   0.339 -1.0224  0.1083 -0.3287
  442UNL     C3 3355   0.436   3.557   0.253  0.0075  0.9008 -0.3098
  442UNL     C4 3356   0.501   3.534   0.453  0.4815 -0.2323 -0.1390
  442UNL     C5 3357   0.581   3.558   0.573 -0.1099  0.4078 -0.3476
  442UNL     N6 3358   0.373   3.497   0.461 -0.7144  0.1585  0.4241
  442UNL     N7 3359   0.545   3.567   0.329  0.0109  0.2687  0.2419
  442UNL     H8 3360   0.561   3.484   0.651 -2.7012  0.9224 -0.4161
  442UNL     H9 3361   0.570   3.655   0.623  1.0863  0.7983 -0.8042
  442UNL    H10 3362   0.686   3.537   0.550 -0.2388 -2.4996  1.2396
  443UNL     H0 3363   0.209   2.635   0.800  0.4329 -1.9762  2.0151
  443UNL     H1 3364   0.439   2.468   0.793 -4.7656 -1.6683 -1.0722
  443UNL     C2 3365   0.309   2.665   0.826  0.4716 -0.0359 -0.0183
  443UNL     C3 3366   0.418   2.572   0.816  0.3189 -0.7451  0.6001
  443UNL     C4 3367   0.476   2.768   0.879  0.2036 -0.4011  0.2033
  443UNL     C5 3368   0.570   2.870   0.932 -0.0075  1.0459 -0.2704
  443UNL     N6 3369   0.345   2.787   0.865 -0.1494 -0.0621 -0.1560
  443UNL     N7 3370   0.520   2.645   0.848 -0.1408  0.3393 -0.0734
  443UNL     H8 3371   0.558   2.878   1.041  2.6666  1.7594  0.0467
  443UNL     H9 3372   0.540   2.966   0.889 -1.0309  1.6616  1.6991
  443UNL    H10 3373   0.678   2.850   0.930 -0.3892 -1.2560 -0.0210
  444UNL     H0 3374   1.445   3.462  -0.139  0.4478 -1.1195 -0.6592
  444UNL     H1 3375   1.461   3.413   0.136 -1.5110  3.1802  1.3310
  444UNL     C2 3376   1.375   3.420  -0.068  0.2079 -0.0954 -0.2782
  444UNL     C3 3377   1.380   3.391   0.068 -0.2010 -0.6573  0.7992
  444UNL     C4 3378   1.210   3.304  -0.009  0.5822  0.3072  0.4875
  444UNL     C5 3379   1.081   3.228  -0.014  0.4878 -0.2671  0.3282
  444UNL     N6 3380   1.276   3.345  -0.113 -0.2900  0.0241 -0.1508
  444UNL     N7 3381   1.282   3.312   0.102  0.2263  0.2043 -0.2965
  444UNL     H8 3382   1.088   3.165   0.076  2.5125  0.4166  0.6942
  444UNL     H9 3383   1.069   3.161  -0.100 -1.8046 -0.6089  0.8302
  444UNL    H10 3384   1.000   3.295   0.019  1.1741 -0.2606  2.0975
  445UNL     H0 3385   0.995   3.681   0.475 -1.1700 -1.1561  0.4898
  445UNL     H1 3386   1.018   3.928   0.588 -0.8067  2.1065  0.4563
  445UNL     C2 3387   0.925   3.761   0.461 -0.5350 -0.6401  0.1917
  445UNL     C3 3388   0.938   3.885   0.528  0.1306  0.6862  0.1911
  445UNL     C4 3389   0.746   3.864   0.423 -0.3620 -0.0751  0.1402
  445UNL     C5 3390   0.603   3.889   0.383  0.3300  0.7775 -0.0883
  445UNL     N6 3391   0.810   3.755   0.400 -0.0514  0.3501 -0.5024
  445UNL     N7 3392   0.820   3.947   0.509  0.2735  0.5186 -0.6020
  445UNL     H8 3393   0.576   3.822   0.300  1.8524 -0.6341  0.5000
  445UNL     H9 3394   0.526   3.864   0.457 -1.3475 -0.8979 -2.2707
  445UNL    H10 3395   0.580   3.991   0.351 -1.1826  0.9675  1.4315
  446UNL     H0 3396   0.973   2.955   0.586 -2.6879  0.8056 -1.7043
  446UNL     H1 3397   0.737   2.876   0.677  1.5711  1.4405 -0.2501
  446UNL     C2 3398   0.954   2.853   0.615  0.0353  0.7654  0.3537
  446UNL     C3 3399   0.827   2.817   0.681  0.3032 -0.5721  0.3872
  446UNL     C4 3400   0.977   2.663   0.700  0.2103 -0.9844  0.3535
  446UNL     C5 3401   1.040   2.542   0.762  0.2387  0.6625 -0.1643
  446UNL     N6 3402   1.039   2.754   0.628  0.3854 -0.2296 -0.4880
  446UNL     N7 3403   0.846   2.705   0.740  0.1577  0.3664 -0.2563
  446UNL     H8 3404   0.995   2.503   0.854  0.2546 -0.3153 -0.5576
  446UNL     H9 3405   1.140   2.564   0.802  1.1399 -2.4005 -0.5024
  446UNL    H10 3406   1.052   2.454   0.698  0.0234  0.4817  0.0416
  447UNL     H0 3407   0.948   3.170   0.411  1.1194  1.1820  0.1655
  447UNL     H1 3408   0.705   3.326   0.382  0.3908  0.6528  0.4080
  447UNL     C2 3409   0.929   3.266   0.365 -0.3513  0.5917 -0.5707
  447UNL     C3 3410   0.808   3.344   0.354  0.4059 -0.0379 -0.0113
  447UNL     C4 3411   0.976   3.447   0.258  0.5110 -0.0736 -0.0063
  447UNL     C5 3412   1.065   3.551   0.203 -0.0626  0.2071 -0.2698
  447UNL     N6 3413   1.022   3.330   0.299  0.3154 -0.1593 -0.1484
  447UNL     N7 3414   0.842   3.458   0.293  0.5720  0.3000 -0.1533
  447UNL     H8 3415   1.003   3.638   0.179 -1.3664 -0.7802 -0.5442
  447UNL     H9 3416   1.115   3.515   0.112  1.1481  0.5338  0.2344
  447UNL    H10 3417   1.151   3.573   0.268 -1.8234  1.9696  1.6372
  448UNL     H0 3418   1.293   2.777   0.271 -1.2456  0.2218  0.5576
  448UNL     H1 3419   1.282   3.019   0.117 -1.5182  0.3795 -0.3861
  448UNL     C2 3420   1.282   2.880   0.304 -0.0196  0.6366 -0.2455
  448UNL     C3 3421   1.269   2.998   0.222  0.0092  0.0434 -0.2381
  448UNL     C4 3422   1.247   3.033   0.437  0.3005 -0.0564  0.1616
  448UNL     C5 3423   1.238   3.102   0.569  0.8539  0.1032 -0.7341
  448UNL     N6 3424   1.264   2.904   0.432  0.1850 -0.1431 -0.1735
  448UNL     N7 3425   1.241   3.094   0.310  0.0651  0.4180 -1.0582
  448UNL     H8 3426   1.208   3.205   0.543 -3.0878 -0.6135  0.3638
  448UNL     H9 3427   1.334   3.109   0.622 -0.6369 -2.5606  2.7051
  448UNL    H10 3428   1.157   3.063   0.631 -0.7059  1.1585 -2.0140
  449UNL     H0 3429  -0.242   3.530   0.482  1.5346  1.6670 -1.5209
  449UNL     H1 3430  -0.059   3.580   0.666  1.7287  0.5317 -0.6819
  449UNL     C2 3431  -0.145   3.482   0.488  0.5466 -0.2265  0.0624
  449UNL     C3 3432  -0.054   3.504   0.589 -0.2426 -0.8764  0.4738
  449UNL     C4 3433   0.015   3.354   0.455  0.7931  0.6008 -0.2005
  449UNL     C5 3434   0.092   3.249   0.375  0.2172  0.1990  0.2934
  449UNL     N6 3435  -0.102   3.390   0.408 -0.9896 -0.0377 -0.3520
  449UNL     N7 3436   0.053   3.434   0.559  0.0714 -0.1326  0.1868
  449UNL     H8 3437   0.083   3.237   0.266  0.7209  0.3503  0.2361
  449UNL     H9 3438   0.197   3.254   0.405 -0.4969  0.2418  3.1436
  449UNL    H10 3439   0.059   3.162   0.434  0.3155  3.4616  5.8114
  450UNL     H0 3440   1.427   2.880   1.048 -0.2322 -1.9104  0.3311
  450UNL     H1 3441   1.200   2.877   0.871 -0.3741  0.6786 -1.5331
  450UNL     C2 3442   1.416   2.875   0.940 -0.8305 -0.4716  0.2969
  450UNL     C3 3443   1.307   2.870   0.856 -0.0710  0.1945  0.5038
  450UNL     C4 3444   1.481   2.837   0.743  0.4116 -0.3160  0.4070
  450UNL     C5 3445   1.577   2.799   0.637  0.0753 -0.9112 -0.0866
  450UNL     N6 3446   1.527   2.870   0.861  0.1073 -0.7151  0.2464
  450UNL     N7 3447   1.343   2.836   0.731 -0.7762 -0.3212 -0.3404
  450UNL     H8 3448   1.582   2.690   0.625  2.3565 -1.0422  1.3295
  450UNL     H9 3449   1.677   2.844   0.640 -0.1139 -0.5138  1.3238
  450UNL    H10 3450   1.543   2.840   0.542 -0.2560 -0.9915 -0.0038
  451Zn      Zn 3451   0.217   2.942   1.502 -0.0201  0.0645  0.3531
  452Zn      Zn 3452   0.283   1.894   2.106  0.3767  0.0423 -0.3033
  453Zn      Zn 3453  -0.226   2.227   2.130 -0.1340 -0.1430 -0.0316
  454Zn      Zn 3454   0.737   2.590   1.481 -0.2460  0.3378 -0.1602
  455Zn      Zn 3455   0.771   2.071   1.815 -0.1593  0.1062 -0.2270
  456Zn      Zn 3456  -0.271   2.766   1.848  0.2622  0.1614  0.0583
  457UNL     H0 3457  -0.141   2.492   2.283  1.7148 -0.0747  0.4207
  457UNL     H1 3458  -0.202   2.510   2.550  2.2603  0.2259 -0.3139
  457UNL     C2 3459  -0.190   2.418   2.345  0.5050 -0.1182 -0.5421
  457UNL     C3 3460  -0.216   2.427   2.482 -0.5260 -0.1364  0.5445
  457UNL     C4 3461  -0.250   2.229   2.420  0.0864  0.1843 -0.3025
  457UNL     C5 3462  -0.299   2.086   2.429  0.1182  1.0129  0.0198
  457UNL     N6 3463  -0.209   2.292   2.310 -0.1775  0.1322  0.6961
  457UNL     N7 3464  -0.258   2.314   2.528  0.1846 -0.1089  0.4814
  457UNL     H8 3465  -0.302   2.039   2.330  0.9801 -2.1200  1.3778
  457UNL     H9 3466  -0.400   2.080   2.472  1.4902 -1.7964  3.3773
  457UNL    H10 3467  -0.226   2.029   2.487 -1.0102 -0.2527  0.2467
  458UNL     H0 3468   0.351   1.617   2.237 -1.0638  2.2889  0.0003
  458UNL     H1 3469   0.270   1.391   2.101 -0.9175 -0.3402 -1.2291
  458UNL     C2 3470   0.314   1.609   2.136  0.4077 -0.1801 -0.4228
  458UNL     C3 3471   0.279   1.491   2.061  0.5630 -0.0871 -0.3480
  458UNL     C4 3472   0.255   1.648   1.936 -0.0947  0.4378 -0.0684
  458UNL     C5 3473   0.219   1.739   1.823  0.3590  1.1087 -0.2856
  458UNL     N6 3474   0.289   1.706   2.052  0.0432  0.5059 -0.4580
  458UNL     N7 3475   0.242   1.515   1.938 -0.1708 -0.1535  0.0306
  458UNL     H8 3476   0.113   1.721   1.798  1.1695 -2.2196 -1.8699
  458UNL     H9 3477   0.275   1.703   1.737 -1.0340 -0.2880 -0.6668
  458UNL    H10 3478   0.244   1.845   1.833 -0.4624  1.3235 -0.3790
  459UNL     H0 3479  -0.001   2.328   1.918  0.8442  0.3869  0.7381
  459UNL     H1 3480  -0.001   2.565   1.804 -0.0265 -1.2237 -0.2456
  459UNL     C2 3481  -0.072   2.405   1.942  0.8851  0.7272 -0.1856
  459UNL     C3 3482  -0.075   2.532   1.876 -0.9084  0.0959 -0.5208
  459UNL     C4 3483  -0.247   2.494   1.991 -0.2033  0.0925  0.1379
  459UNL     C5 3484  -0.384   2.523   2.042 -0.1254  0.1327 -0.3041
  459UNL     N6 3485  -0.176   2.388   2.021  0.0356  0.0929 -0.1668
  459UNL     N7 3486  -0.190   2.582   1.906 -0.3737  0.1484  0.7558
  459UNL     H8 3487  -0.461   2.508   1.965 -0.8451 -2.8515  0.8788
  459UNL     H9 3488  -0.389   2.625   2.081 -0.5438 -0.9476  2.7237
  459UNL    H10 3489  -0.402   2.480   2.141  0.2907  0.5723 -0.0295
  460UNL     H0 3490  -0.300   2.926   1.567  0.0980 -0.2162 -1.6065
  460UNL     H1 3491  -0.086   2.923   1.389  0.2510 -1.8147 -0.2049
  460UNL     C2 3492  -0.197   2.898   1.583 -0.1653 -0.4505 -0.1912
  460UNL     C3 3493  -0.083   2.899   1.494 -0.2675  0.1534  0.2919
  460UNL     C4 3494  -0.019   2.869   1.689  0.1439  0.2650  0.2356
  460UNL     C5 3495   0.069   2.870   1.808  0.2777  0.6573 -0.5744
  460UNL     N6 3496  -0.148   2.850   1.693 -0.3676 -0.0593  0.1470
  460UNL     N7 3497   0.026   2.887   1.561 -0.3623 -0.8516 -0.0199
  460UNL     H8 3498   0.077   2.965   1.861 -1.1643  0.3917  0.1677
  460UNL     H9 3499   0.164   2.817   1.790 -0.1683 -0.3305 -0.1030
  460UNL    H10 3500   0.033   2.811   1.894  0.0097  2.6101  0.7043
  461UNL     H0 3501  -0.236   1.905   2.075 -0.0874 -2.6595 -0.2718
  461UNL     H1 3502  -0.007   1.769   2.041 -2.6150  0.2119  0.8126
  461UNL     C2 3503  -0.137   1.949   2.073 -0.7812 -0.9044  0.9030
  461UNL     C3 3504  -0.018   1.876   2.058 -0.6243  0.5371  0.3411
  461UNL     C4 3505   0.033   2.075   2.111 -0.0829 -0.3982 -0.9805
  461UNL     C5 3506   0.111   2.191   2.165 -0.0799 -0.0999 -0.6426
  461UNL     N6 3507  -0.097   2.070   2.101  0.4155 -0.2307  0.3291
  461UNL     N7 3508   0.089   1.949   2.084  0.5266 -0.4439  0.0248
  461UNL     H8 3509   0.077   2.244   2.255  2.4654  1.3772 -0.4663
  461UNL     H9 3510   0.131   2.269   2.091  0.0845  0.6376  0.1664
  461UNL    H10 3511   0.208   2.155   2.200 -0.1310  0.8798  0.5620
  462UNL     H0 3512   0.971   2.681   1.025  0.0622 -0.4052 -0.6882
  462UNL     H1 3513   0.982   2.698   1.306  1.4217 -1.8850  0.5031
  462UNL     C2 3514   0.899   2.653   1.101  0.7165 -0.3159 -0.0153
  462UNL     C3 3515   0.905   2.654   1.244  0.2395 -0.0862  0.6143
  462UNL     C4 3516   0.711   2.595   1.178  0.3088  0.0214 -0.2722
  462UNL     C5 3517   0.568   2.558   1.184  0.6938 -0.4250  0.2872
  462UNL     N6 3518   0.782   2.608   1.064 -0.6624 -0.7881  0.7954
  462UNL     N7 3519   0.788   2.621   1.291 -0.1870  0.4581 -0.2199
  462UNL     H8 3520   0.559   2.472   1.116  2.3139 -1.4668  1.3357
  462UNL     H9 3521   0.515   2.647   1.149  0.1817 -0.5786  0.6646
  462UNL    H10 3522   0.535   2.527   1.284  0.9365  0.0891  0.5307
  463UNL     H0 3523   0.445   3.017   1.719  0.1828  0.5357  0.4488
  463UNL     H1 3524   0.459   3.270   1.832  0.2279  1.0718 -0.8409
  463UNL     C2 3525   0.377   3.099   1.701 -0.3730 -0.0917 -0.3681
  463UNL     C3 3526   0.390   3.221   1.764 -0.1110  0.6518 -0.2065
  463UNL     C4 3527   0.208   3.196   1.660 -0.0518  0.0061 -0.3805
  463UNL     C5 3528   0.068   3.229   1.610 -0.5430 -0.4908 -0.2735
  463UNL     N6 3529   0.275   3.092   1.623  0.2956 -0.5575  0.5888
  463UNL     N7 3530   0.281   3.291   1.738  0.2659  0.1926 -0.1828
  463UNL     H8 3531   0.041   3.185   1.513 -0.6004 -2.9504  0.7737
  463UNL     H9 3532  -0.009   3.183   1.673 -1.1964  0.0709 -0.6490
  463UNL    H10 3533   0.056   3.338   1.603  1.8358 -0.2720 -2.5866
  464UNL     H0 3534   0.483   2.159   1.718 -2.0939 -0.4468  0.4925
  464UNL     H1 3535   0.259   2.121   1.870  1.2602  3.4867 -0.5176
  464UNL     C2 3536   0.475   2.111   1.815 -0.6075  0.0817  0.9063
  464UNL     C3 3537   0.359   2.084   1.887 -0.0282  0.0713  0.4880
  464UNL     C4 3538   0.524   1.960   1.950  0.3505 -0.6903 -0.5913
  464UNL     C5 3539   0.592   1.847   2.023  0.3339 -0.4096 -0.4614
  464UNL     N6 3540   0.579   2.048   1.869 -0.0840  0.4680  0.0990
  464UNL     N7 3541   0.392   1.989   1.969  0.4207 -0.1029  0.4156
  464UNL     H8 3542   0.632   1.771   1.954  1.4041 -0.2381 -0.0441
  464UNL     H9 3543   0.521   1.798   2.092  0.4644 -3.7634 -2.4738
  464UNL    H10 3544   0.672   1.889   2.085  1.0781  0.8921 -2.2075
  465UNL     H0 3545   0.444   2.481   1.568  2.3362 -0.4748 -0.6521
  465UNL     H1 3546   0.243   2.633   1.592 -1.0661  1.2225  1.7303
  465UNL     C2 3547   0.445   2.585   1.540 -0.2785 -0.1847  0.0955
  465UNL     C3 3548   0.339   2.675   1.567 -0.6208 -0.8127 -0.2121
  465UNL     C4 3549   0.496   2.777   1.488  0.4720 -0.0432 -0.3094
  465UNL     C5 3550   0.583   2.886   1.434  0.1956  0.1409 -0.3234
  465UNL     N6 3551   0.547   2.662   1.512  0.0707 -0.9613  0.2949
  465UNL     N7 3552   0.360   2.795   1.520 -0.0945 -0.3096 -0.1862
  465UNL     H8 3553   0.536   2.922   1.342 -0.2271 -0.4835 -0.3635
  465UNL     H9 3554   0.675   2.841   1.395  1.2513  0.4323  1.6672
  465UNL    H10 3555   0.604   2.968   1.504  1.1852  1.3309 -1.9527
  466UNL     H0 3556   0.884   2.094   1.526 -0.1558 -0.9100  1.9058
  466UNL     H1 3557   0.817   2.325   1.368 -0.0536 -1.3110  0.3880
  466UNL     C2 3558   0.832   2.186   1.548  0.0971 -0.2140 -0.2013
  466UNL     C3 3559   0.798   2.301   1.472  0.0381 -0.0714  0.7049
  466UNL     C4 3560   0.735   2.326   1.664 -0.3829 -0.9603 -0.0014
  466UNL     C5 3561   0.674   2.398   1.775 -0.0772 -0.0706  0.0866
  466UNL     N6 3562   0.791   2.212   1.669 -0.5458 -0.5148  0.4298
  466UNL     N7 3563   0.731   2.388   1.543  0.6764 -0.1739 -0.1275
  466UNL     H8 3564   0.733   2.485   1.807  1.1753 -0.6864 -0.4620
  466UNL     H9 3565   0.675   2.339   1.867 -0.4236 -0.0538  0.1020
  466UNL    H10 3566   0.571   2.425   1.750  0.5545  1.7402 -0.8002
  467UNL     H0 3567  -0.733   2.863   1.647 -0.5013 -1.4699 -0.8428
  467UNL     H1 3568  -0.553   2.908   1.842 -0.9088 -0.3109 -0.2328
  467UNL     C2 3569  -0.642   2.808   1.667  0.5071  0.4704  0.2122
  467UNL     C3 3570  -0.549   2.831   1.765  0.4544 -0.4867 -0.0072
  467UNL     C4 3571  -0.477   2.676   1.642 -0.2430 -0.0352  0.5387
  467UNL     C5 3572  -0.394   2.562   1.588 -0.3723 -0.6840  0.8215
  467UNL     N6 3573  -0.598   2.703   1.596  0.1677 -0.5527 -0.0054
  467UNL     N7 3574  -0.452   2.748   1.754  0.5430 -0.2799  0.2570
  467UNL     H8 3575  -0.431   2.466   1.626  0.0922 -1.2406 -0.0953
  467UNL     H9 3576  -0.418   2.570   1.482  0.5749 -1.0272  0.5682
  467UNL    H10 3577  -0.286   2.580   1.602 -0.2883 -0.6903  0.1845
  468UNL     H0 3578   0.982   2.229   2.260  0.2936  1.2172  0.0606
  468UNL     H1 3579   0.760   2.186   2.113  0.4296 -2.7919 -0.4831
  468UNL     C2 3580   0.980   2.206   2.154 -0.4227 -0.5694  0.4330
  468UNL     C3 3581   0.863   2.180   2.079  0.7669 -0.1465 -0.2012
  468UNL     C4 3582   1.026   2.164   1.950 -0.7101  0.3968 -1.4008
  468UNL     C5 3583   1.095   2.172   1.820 -0.2966 -0.0963  0.4903
  468UNL     N6 3584   1.082   2.188   2.069  0.1348  0.4322  0.1488
  468UNL     N7 3585   0.890   2.152   1.957 -0.3100  0.1298  0.1391
  468UNL     H8 3586   1.039   2.137   1.732  0.5108 -1.3776  0.4547
  468UNL     H9 3587   1.198   2.135   1.815 -0.4408 -0.3409 -1.4985
  468UNL    H10 3588   1.091   2.277   1.789  0.0329 -0.3306 -0.3549
  469Zn      Zn 3589  -0.277   2.265   2.709 -0.0848  0.2230  0.1541
  470Zn      Zn 3590  -0.237   1.207   3.339 -0.0587 -0.0611  0.2034
  471Zn      Zn 3591  -0.716   1.572   3.313  0.0576 -0.1898 -0.4152
  472Zn      Zn 3592   0.220   1.924   2.730 -0.0035  0.1052 -0.1203
  473Zn      Zn 3593   0.238   1.396   3.009 -0.0067 -0.0804  0.2551
  474Zn      Zn 3594  -0.766   2.088   3.014 -0.3289 -0.0378  0.0434
  475UNL     H0 3595  -0.642   1.829   3.485  2.4407 -0.8037 -0.7034
  475UNL     H1 3596  -0.618   1.812   3.766  2.8270 -0.0465 -1.8406
  475UNL     C2 3597  -0.669   1.748   3.552 -0.1394  0.1812 -0.4308
  475UNL     C3 3598  -0.658   1.740   3.695 -0.4429  0.0824 -0.3155
  475UNL     C4 3599  -0.716   1.559   3.613 -0.2546 -0.1048  1.3112
  475UNL     C5 3600  -0.756   1.413   3.610  0.6615  0.5366  0.5873
  475UNL     N6 3601  -0.709   1.632   3.505  0.2032 -0.0311 -0.4944
  475UNL     N7 3602  -0.692   1.620   3.732 -0.7673  0.3599  0.1348
  475UNL     H8 3603  -0.750   1.359   3.515 -0.0764 -1.3905  1.5881
  475UNL     H9 3604  -0.863   1.417   3.634  1.2444  1.2962  3.3405
  475UNL    H10 3605  -0.711   1.347   3.685 -0.1573 -1.6668 -0.7671
  476UNL     H0 3606  -0.196   0.946   3.479 -1.3366  1.1194 -0.2777
  476UNL     H1 3607  -0.189   0.689   3.336  0.6885 -1.2404 -1.9197
  476UNL     C2 3608  -0.217   0.913   3.378  0.1722 -0.5670 -0.0886
  476UNL     C3 3609  -0.219   0.788   3.304 -0.1529 -0.7597  0.1634
  476UNL     C4 3610  -0.267   0.950   3.177  0.9459  0.3878  0.1286
  476UNL     C5 3611  -0.301   1.029   3.054  0.0316  0.0133 -0.5100
  476UNL     N6 3612  -0.239   1.007   3.288 -0.7356  0.2742 -0.3093
  476UNL     N7 3613  -0.243   0.813   3.175  0.2521  0.2192  0.1603
  476UNL     H8 3614  -0.228   1.019   2.972  0.1343 -0.6613 -0.3371
  476UNL     H9 3615  -0.324   1.133   3.081 -1.3802 -0.3023 -0.3890
  476UNL    H10 3616  -0.398   1.001   3.010  0.1452  0.5395 -1.1176
  477UNL     H0 3617  -0.542   1.644   3.076 -1.9130 -0.8059 -1.4355
  477UNL     H1 3618  -0.519   1.892   2.966  0.7014 -0.3185  1.8612
  477UNL     C2 3619  -0.612   1.724   3.096 -0.4513  0.2440 -0.3883
  477UNL     C3 3620  -0.591   1.858   3.038 -0.1969 -0.5759  0.8527
  477UNL     C4 3621  -0.764   1.844   3.168 -0.2428  0.5622  0.0336
  477UNL     C5 3622  -0.886   1.896   3.235  0.8188  0.1983 -0.1627
  477UNL     N6 3623  -0.704   1.728   3.185 -0.0083 -1.0606  0.6005
  477UNL     N7 3624  -0.698   1.923   3.077  0.6129 -0.0165  0.1781
  477UNL     H8 3625  -0.972   1.892   3.166  1.3919 -1.5454 -0.8193
  477UNL     H9 3626  -0.884   1.997   3.277  1.1505  0.3737 -0.5916
  477UNL    H10 3627  -0.914   1.818   3.306  0.9248 -0.6802 -1.0675
  478UNL     H0 3628  -0.786   2.222   2.716  0.7740  0.5290 -1.4628
  478UNL     H1 3629  -0.558   2.268   2.568  1.2392  0.1888  0.1511
  478UNL     C2 3630  -0.685   2.213   2.751  0.1009 -0.3549  0.3909
  478UNL     C3 3631  -0.566   2.241   2.672  0.2913  0.4662  0.1603
  478UNL     C4 3632  -0.509   2.183   2.873  0.3333 -0.2018 -0.5111
  478UNL     C5 3633  -0.431   2.182   3.005  0.4978 -0.2830 -0.2277
  478UNL     N6 3634  -0.641   2.176   2.866 -0.3683 -0.2524 -0.7911
  478UNL     N7 3635  -0.461   2.226   2.750 -0.6973  0.3738 -0.8476
  478UNL     H8 3636  -0.443   2.274   3.064 -1.0648 -0.8044  0.3156
  478UNL     H9 3637  -0.328   2.147   2.999  0.6557  0.0909  0.2718
  478UNL    H10 3638  -0.469   2.100   3.066 -0.0675 -0.4978 -0.8452
  479UNL     H0 3639  -0.738   1.268   3.225 -0.1498  1.1690 -2.0237
  479UNL     H1 3640  -0.518   1.105   3.226 -0.8066  0.1174 -1.1093
  479UNL     C2 3641  -0.636   1.301   3.240 -0.0308  0.0866 -0.0285
  479UNL     C3 3642  -0.525   1.212   3.241  0.0651  0.1007 -0.4906
  479UNL     C4 3643  -0.470   1.410   3.308  0.6150  1.2259 -0.9249
  479UNL     C5 3644  -0.392   1.522   3.372 -0.0366 -0.3760  0.1683
  479UNL     N6 3645  -0.595   1.419   3.271 -0.5561 -0.0129  0.1062
  479UNL     N7 3646  -0.420   1.278   3.292  0.0392  0.1681  0.7530
  479UNL     H8 3647  -0.417   1.531   3.478  0.7348  1.3700  0.2289
  479UNL     H9 3648  -0.394   1.618   3.319  1.5682  0.6331  1.8169
  479UNL    H10 3649  -0.286   1.495   3.377 -0.2819 -1.2867  0.7518
  480UNL     H0 3650   0.497   2.039   2.304 -1.6878  1.2970 -1.0962
  480UNL     H1 3651   0.441   2.073   2.580 -0.1858 -0.4761  0.2085
  480UNL     C2 3652   0.415   2.000   2.363 -0.0406 -0.4115  0.2091
  480UNL     C3 3653   0.389   2.021   2.501  0.1742  0.2908 -0.5513
  480UNL     C4 3654   0.253   1.891   2.417  0.6246 -0.1151  0.3482
  480UNL     C5 3655   0.134   1.800   2.402  0.6782 -0.6174  0.1363
  480UNL     N6 3656   0.316   1.932   2.308 -0.3926  0.1675 -0.4747
  480UNL     N7 3657   0.284   1.949   2.531  0.6378  0.3231 -0.5752
  480UNL     H8 3658   0.151   1.708   2.346 -1.6450 -1.3901  0.5823
  480UNL     H9 3659   0.056   1.853   2.345  1.1480  0.0445  0.0955
  480UNL    H10 3660   0.093   1.775   2.501  2.2307  0.1766  1.0145
  481UNL     H0 3661  -0.036   2.316   2.911 -0.9173 -0.6663 -1.6237
  481UNL     H1 3662  -0.024   2.548   3.054 -1.2333 -0.8881  1.5891
  481UNL     C2 3663  -0.109   2.396   2.907 -0.4743 -0.1019  0.2816
  481UNL     C3 3664  -0.101   2.515   2.986 -0.0716 -0.4740 -0.0038
  481UNL     C4 3665  -0.279   2.516   2.871  0.3667 -0.6866  0.1698
  481UNL     C5 3666  -0.413   2.562   2.814 -0.0835 -0.3978 -0.0246
  481UNL     N6 3667  -0.223   2.400   2.844 -0.6089  0.3660 -0.0783
  481UNL     N7 3668  -0.208   2.592   2.961 -0.1604 -0.0622  0.0164
  481UNL     H8 3669  -0.456   2.490   2.743  1.4324  0.5635 -2.0191
  481UNL     H9 3670  -0.496   2.579   2.884 -0.7363 -0.2873 -0.8158
  481UNL    H10 3671  -0.398   2.658   2.763 -2.2974 -0.3090 -0.6213
  482UNL     H0 3672  -0.047   1.487   2.957 -0.3838  1.9321  1.0050
  482UNL     H1 3673  -0.261   1.404   3.101  0.0000 -0.3907  0.6537
  482UNL     C2 3674  -0.049   1.406   3.028  1.1612  0.5257 -0.4751
  482UNL     C3 3675  -0.160   1.366   3.104  0.0057 -0.4579 -0.2272
  482UNL     C4 3676   0.019   1.263   3.157 -0.5899 -0.0289  0.3752
  482UNL     C5 3677   0.116   1.180   3.235  0.2421  0.2572  0.8178
  482UNL     N6 3678   0.057   1.336   3.058 -0.0453 -0.1928 -0.1849
  482UNL     N7 3679  -0.116   1.275   3.185  0.3166  0.1486  0.1103
  482UNL     H8 3680   0.065   1.088   3.266 -0.5665 -0.0919 -1.3612
  482UNL     H9 3681   0.171   1.245   3.305 -1.0152  2.5715 -0.2168
  482UNL    H10 3682   0.182   1.130   3.164 -0.7038  0.7266 -0.4416
  483UNL     H0 3683  -0.059   1.812   2.794  0.6001  0.5130  2.1173
  483UNL     H1 3684  -0.279   1.978   2.808  1.4777 -2.1965  1.9001
  483UNL     C2 3685  -0.065   1.919   2.781 -0.2588  0.2362 -0.0610
  483UNL     C3 3686  -0.178   2.005   2.783  0.3694  0.7790  0.0697
  483UNL     C4 3687  -0.015   2.107   2.705  0.1417  0.0608  0.1310
  483UNL     C5 3688   0.060   2.215   2.623  0.1131 -0.4394  0.3518
  483UNL     N6 3689   0.035   1.995   2.748 -0.2879 -0.0499 -0.7440
  483UNL     N7 3690  -0.151   2.118   2.729 -0.3416  0.1617  0.4411
  483UNL     H8 3691   0.038   2.311   2.670 -2.3315 -0.6693 -0.1768
  483UNL     H9 3692   0.023   2.218   2.519 -0.9458  0.4923  0.7474
  483UNL    H10 3693   0.167   2.193   2.606  0.4937  0.1316  1.9364
  484UNL     H0 3694   0.345   1.425   2.723  1.1905  0.3555  0.0273
  484UNL     H1 3695   0.326   1.661   2.585 -0.7740 -0.3516  0.2594
  484UNL     C2 3696   0.307   1.522   2.752 -0.4212 -0.2368  0.0373
  484UNL     C3 3697   0.292   1.650   2.687  0.0683 -0.2601  0.5570
  484UNL     C4 3698   0.208   1.661   2.881  0.0555  1.1105  0.6291
  484UNL     C5 3699   0.141   1.723   3.008  0.4232  0.7196  0.4511
  484UNL     N6 3700   0.244   1.536   2.866  0.3693  0.5639 -0.2221
  484UNL     N7 3701   0.234   1.734   2.768  0.1838  0.0326 -0.3892
  484UNL     H8 3702   0.042   1.767   2.993  0.4094 -0.2121 -2.9887
  484UNL     H9 3703   0.207   1.804   3.043 -0.0373  1.0424  0.5872
  484UNL    H10 3704   0.126   1.646   3.085  1.8818  0.8158  0.8718
  485UNL     H0 3705  -1.278   2.142   2.933 -1.8811 -2.2337 -2.3032
  485UNL     H1 3706  -1.044   2.249   3.041 -0.5028 -1.0301  1.6628
  485UNL     C2 3707  -1.175   2.114   2.914 -0.6899 -0.2254  0.4676
  485UNL     C3 3708  -1.055   2.167   2.972  0.8932  0.0593  0.0446
  485UNL     C4 3709  -1.015   1.992   2.858  0.0327 -0.2568 -0.1175
  485UNL     C5 3710  -0.938   1.881   2.787 -0.2818  0.9050  0.7062
  485UNL     N6 3711  -1.148   2.006   2.844 -0.1918  0.7108  0.6172
  485UNL     N7 3712  -0.956   2.089   2.939  0.0796  0.0201  0.9797
  485UNL     H8 3713  -0.987   1.840   2.698 -0.3420  2.7695 -0.1490
  485UNL     H9 3714  -0.842   1.922   2.753 -0.1668 -0.2943 -0.5037
  485UNL    H10 3715  -0.924   1.799   2.859 -1.3157 -1.0383 -1.1940
  486UNL     H0 3716   0.432   1.555   3.470 -1.1731  0.4847  0.4924
  486UNL     H1 3717   0.203   1.492   3.324  0.4185  1.6767  1.2832
  486UNL     C2 3718   0.421   1.530   3.366  0.1925  0.0790  0.4271
  486UNL     C3 3719   0.303   1.496   3.284  0.0696  0.0925  0.1642
  486UNL     C4 3720   0.482   1.494   3.170  0.2425 -0.4808 -0.0286
  486UNL     C5 3721   0.573   1.484   3.053 -0.3352 -0.4420  0.3239
  486UNL     N6 3722   0.527   1.529   3.286 -0.2280  0.3680  0.1648
  486UNL     N7 3723   0.348   1.477   3.162 -0.4264 -0.0839  0.2944
  486UNL     H8 3724   0.567   1.397   2.988  0.4626 -0.8212  0.7404
  486UNL     H9 3725   0.679   1.482   3.082  0.5791  1.3041 -2.4475
  486UNL    H10 3726   0.558   1.570   2.987 -0.3143  0.3449  1.3090
  487Zn      Zn 3727  -0.739   1.575   3.931 -0.1089  0.1283  0.1735
  488Zn      Zn 3728   1.234   3.301  -0.298 -0.1384 -0.0302 -0.0445
  489Zn      Zn 3729  -1.220   0.874   4.489 -0.2528  0.1495  0.0962
  490Zn      Zn 3730  -0.274   1.222   3.936 -0.1704  0.2321 -0.2037
  491Zn      Zn 3731  -0.223   0.719   4.239  0.0223 -0.0726  0.3131
  492Zn      Zn 3732  -1.237   1.395   4.200  0.0806  0.2232  0.0949
  493UNL     H0 3733  -1.167   1.121   4.646 -0.9185  0.6961  0.5208
  493UNL     H1 3734  -1.157   1.114   4.941  0.2138 -0.7799  0.6559
  493UNL     C2 3735  -1.190   1.047   4.721 -0.0764 -0.0929  0.0184
  493UNL     C3 3736  -1.186   1.042   4.866 -0.5657 -0.1174  0.3042
  493UNL     C4 3737  -1.235   0.852   4.785 -0.6923 -0.3093 -0.2200
  493UNL     C5 3738  -1.281   0.705   4.782  0.3041  0.8008 -0.4197
  493UNL     N6 3739  -1.223   0.929   4.681 -0.0195 -0.1037  0.2443
  493UNL     N7 3740   0.744   3.694   0.096  0.1925  0.0706 -0.3226
  493UNL     H8 3741  -1.377   0.704   4.729  1.7278  0.5475 -3.1493
  493UNL     H9 3742  -1.309   0.659   4.878  1.8030 -0.1198 -0.3925
  493UNL    H10 3743  -1.216   0.644   4.718 -1.4691  0.3472 -1.8905
  494UNL     H0 3744   1.319   3.048  -0.155 -2.9122 -1.1134  0.1784
  494UNL     H1 3745   1.342   2.799  -0.310  1.3852  0.1507 -0.0449
  494UNL     C2 3746   1.303   3.020  -0.258 -0.6601 -0.2896 -0.4516
  494UNL     C3 3747   1.311   2.899  -0.337  0.6833  0.0255  0.2894
  494UNL     C4 3748   1.235   3.055  -0.459  0.7562  0.7551  0.4014
  494UNL     C5 3749   1.197   3.141  -0.583 -0.0696 -0.2450  1.4626
  494UNL     N6 3750   1.253   3.107  -0.341  0.0680 -0.5157 -0.3831
  494UNL     N7 3751  -0.697   0.143   4.348  0.4325  0.2266 -0.6132
  494UNL     H8 3752   1.109   3.093  -0.630  0.7309  0.4755 -0.9059
  494UNL     H9 3753   1.271   3.142  -0.664 -2.3882  1.0554 -0.8002
  494UNL    H10 3754   1.178   3.247  -0.561 -2.1500 -0.1476 -0.4106
  495UNL     H0 3755  -0.969   0.964   4.288 -0.7338 -0.5851 -0.7060
  495UNL     H1 3756  -0.987   1.200   4.160 -1.0647  0.5690 -0.0039
  495UNL     C2 3757  -1.052   1.033   4.292  0.2179  0.5530 -0.0412
  495UNL     C3 3758  -1.062   1.156   4.225  0.1455 -0.3122  0.8370
  495UNL     C4 3759  -1.233   1.131   4.336 -0.2202 -0.3071  0.1917
  495UNL     C5 3760  -1.365   1.152   4.405  0.8078 -0.3809  0.1216
  495UNL     N6 3761  -1.164   1.022   4.362 -0.3839  0.0549  0.7435
  495UNL     N7 3762  -1.177   1.219   4.254 -0.6119 -0.3926 -0.5334
  495UNL     H8 3763  -1.454   1.147   4.340  1.0587  0.6642 -0.3195
  495UNL     H9 3764  -1.369   1.254   4.445 -0.0106 -0.2274 -0.3324
  495UNL    H10 3765  -1.377   1.088   4.494  0.2928  1.8451  1.7355
  496UNL     H0 3766  -1.255   1.508   3.916  1.0199 -2.1011 -3.0480
  496UNL     H1 3767  -1.020   1.554   3.763 -0.6361 -1.4380 -0.0728
  496UNL     C2 3768  -1.150   1.501   3.943  0.3946 -0.3087  0.4843
  496UNL     C3 3769  -1.031   1.522   3.866  0.1497 -0.5844  0.2930
  496UNL     C4 3770  -0.983   1.479   4.070  0.4191 -0.1710  0.1220
  496UNL     C5 3771  -0.913   1.486   4.206  0.2631 -0.0781  0.0698
  496UNL     N6 3772  -1.116   1.468   4.065  0.4365 -0.4856  0.6623
  496UNL     N7 3773  -0.928   1.521   3.953  0.0365  0.2302 -0.2957
  496UNL     H8 3774  -0.966   1.430   4.285 -0.0693  3.0010  2.2045
  496UNL     H9 3775  -0.910   1.580   4.262 -0.3681 -0.9596  1.6718
  496UNL    H10 3776  -0.810   1.448   4.203 -0.3646 -1.8302 -0.6735
  497UNL     H0 3777  -1.225   0.570   4.384  0.2237  0.6234 -0.2738
  497UNL     H1 3778  -0.992   0.395   4.394  2.0283 -0.0525  0.9232
  497UNL     C2 3779  -1.122   0.587   4.413  0.3121  0.2341 -0.3551
  497UNL     C3 3780  -1.007   0.499   4.420  0.3353 -0.0003 -0.1519
  497UNL     C4 3781  -0.966   0.696   4.494  0.7031  0.6685 -0.1825
  497UNL     C5 3782  -0.898   0.780   4.589  0.3621 -0.5530  0.2452
  497UNL     N6 3783  -1.096   0.705   4.469  0.1402 -0.1347  0.2202
  497UNL     N7 3784   1.050   3.348  -0.327  0.0520  0.1790 -0.0084
  497UNL     H8 3785  -0.797   0.802   4.553 -0.4902 -0.8188 -2.4714
  497UNL     H9 3786  -0.887   0.738   4.690  1.7382  0.4958  0.5653
  497UNL    H10 3787  -0.967   0.866   4.595 -2.7397 -2.5665 -2.6641
  498UNL     H0 3788  -0.025   1.375   3.500  1.8905 -0.4585  0.5495
  498UNL     H1 3789  -0.038   1.394   3.780  0.2753  0.9060 -0.9697
  498UNL     C2 3790  -0.099   1.334   3.568  0.4214  0.7335 -0.2692
  498UNL     C3 3791  -0.107   1.342   3.715 -0.0164 -0.3974  0.3363
  498UNL     C4 3792  -0.265   1.235   3.628  0.3132  0.4200  0.2834
  498UNL     C5 3793  -0.398   1.156   3.615 -0.4174 -0.8945 -0.2343
  498UNL     N6 3794  -0.190   1.246   3.526 -0.3117 -0.7845 -0.1053
  498UNL     N7 3795  -0.210   1.276   3.747 -0.1200 -0.0226 -0.2007
  498UNL     H8 3796  -0.411   1.112   3.515 -1.7373  0.0434 -0.5014
  498UNL     H9 3797  -0.472   1.232   3.642  0.6728  0.7116 -1.5586
  498UNL    H10 3798  -0.412   1.074   3.687 -4.1469  0.4086  0.7720
  499UNL     H0 3799  -0.543   1.614   4.169 -0.1645 -0.2486 -1.9222
  499UNL     H1 3800  -0.527   1.851   4.306 -0.9129  0.7161 -0.7327
  499UNL     C2 3801  -0.599   1.705   4.153  0.1342  0.3085 -0.0470
  499UNL     C3 3802  -0.595   1.825   4.226 -0.9535  0.8865 -0.7545
  499UNL     C4 3803  -0.729   1.826   4.068  0.1396 -0.4399  0.2399
  499UNL     C5 3804  -0.835   1.883   3.979  0.1733  0.1861  0.4531
  499UNL     N6 3805  -0.684   1.705   4.057 -0.1691 -0.1277  0.0177
  499UNL     N7 3806  -0.679   1.904   4.173  0.6794 -0.8434 -0.2235
  499UNL     H8 3807  -0.805   1.882   3.874  0.9041 -1.8861  0.6229
  499UNL     H9 3808  -0.931   1.829   3.985  0.6193 -0.4828  3.2632
  499UNL    H10 3809  -0.868   1.981   4.016 -0.5980  0.5376 -1.0588
  500UNL     H0 3810  -0.498   0.831   4.155 -0.6808  0.5797 -0.1592
  500UNL     H1 3811  -0.733   0.752   4.285 -0.1931 -3.5702  0.5365
  500UNL     C2 3812  -0.516   0.764   4.238  0.1359  0.3523 -0.1547
  500UNL     C3 3813  -0.631   0.719   4.300  1.2244  0.0413 -0.1335
  500UNL     C4 3814  -0.467   0.620   4.385 -0.7667 -0.4707  0.0001
  500UNL     C5 3815  -0.371   0.513   4.446  0.0268  0.7003  0.3106
  500UNL     N6 3816  -0.414   0.696   4.295  0.4029  0.3019  0.4145
  500UNL     N7 3817   1.357   3.395  -0.422  0.9677 -0.4998 -0.3612
  500UNL     H8 3818  -0.400   0.413   4.410  1.9217 -0.6054  2.1077
  500UNL     H9 3819  -0.370   0.522   4.555  0.2769  1.8922  0.2159
  500UNL    H10 3820  -0.265   0.533   4.427  0.1033  0.8968  0.9166
  501UNL     H0 3821  -0.550   1.086   3.961  1.4931 -0.1389 -2.3358
  501UNL     H1 3822  -0.777   1.249   3.971  1.1998 -2.2255  1.4354
  501UNL     C2 3823  -0.565   1.193   3.959  0.2988 -0.1741  0.2389
  501UNL     C3 3824  -0.673   1.279   3.965  0.4633  0.3150 -0.1386
  501UNL     C4 3825  -0.504   1.392   3.918 -0.6735 -0.1412  0.2711
  501UNL     C5 3826  -0.418   1.506   3.871 -0.1600 -0.5293  0.6834
  501UNL     N6 3827  -0.460   1.273   3.951  0.7247 -0.1557 -0.2736
  501UNL     N7 3828  -0.636   1.405   3.942  0.4832 -0.4669  0.1720
  501UNL     H8 3829  -0.437   1.598   3.928 -0.1779  1.2409 -1.9661
  501UNL     H9 3830  -0.425   1.518   3.762  0.7140  2.2893  0.8456
  501UNL    H10 3831  -0.315   1.482   3.898 -0.1434  1.4255  2.6055
  502UNL     H0 3832  -0.143   0.741   3.953 -0.7367  0.4127 -0.2207
  502UNL     H1 3833  -0.186   0.970   3.794 -1.0547  1.2669 -0.1648
  502UNL     C2 3834  -0.180   0.840   3.977 -0.3687  0.4455  0.2263
  502UNL     C3 3835  -0.206   0.954   3.900 -0.6964 -0.5122 -0.3299
  502UNL     C4 3836  -0.247   0.990   4.101 -0.4345  0.2038 -1.1330
  502UNL     C5 3837  -0.286   1.057   4.231 -0.3994  0.5566 -0.2060
  502UNL     N6 3838  -0.204   0.868   4.102 -0.4640  0.3445  0.3137
  502UNL     N7 3839  -0.243   1.049   3.980 -0.0933 -0.2895 -0.1810
  502UNL     H8 3840  -0.337   1.153   4.213 -1.7644 -0.1048  0.0328
  502UNL     H9 3841  -0.211   1.047   4.310 -0.1272 -3.5644 -0.7934
  502UNL    H10 3842  -0.376   1.009   4.271 -0.1406  0.5328  0.3540
  503UNL     H0 3843  -1.739   1.449   4.102 -0.1868 -1.1006 -1.8261
  503UNL     H1 3844  -1.527   1.577   4.226 -2.7419 -0.4589  0.5484
  503UNL     C2 3845  -1.633   1.432   4.091 -0.0296 -0.6974 -1.0525
  503UNL     C3 3846  -1.517   1.493   4.159 -0.7504 -0.0810  0.3015
  503UNL     C4 3847  -1.471   1.316   4.044 -0.1898 -0.6575 -0.4359
  503UNL     C5 3848  -1.380   1.216   3.971  0.2434  0.8191 -0.4900
  503UNL     N6 3849  -1.595   1.336   4.013 -0.0454  0.1115  0.1098
  503UNL     N7 3850  -1.415   1.409   4.130  0.4422 -0.2276  0.4066
  503UNL     H8 3851  -1.274   1.241   3.985  1.2520 -2.5850 -1.3374
  503UNL     H9 3852  -1.389   1.120   4.022  1.6723 -0.4224 -2.4447
  503UNL    H10 3853  -1.402   1.207   3.864 -0.3218  0.5308 -0.3542
  504UNL     H0 3854   0.013   0.823   4.694  0.5173 -2.8453 -0.1439
  504UNL     H1 3855  -0.235   0.792   4.589  0.4992  1.8772  0.3972
  504UNL     C2 3856  -0.018   0.826   4.591 -0.5171 -0.0451  0.1598
  504UNL     C3 3857  -0.143   0.792   4.532  0.2699  0.5605 -0.0123
  504UNL     C4 3858   0.016   0.805   4.386  0.0262 -0.1709 -0.0622
  504UNL     C5 3859   0.089   0.807   4.258  0.0362  0.2921 -0.1556
  504UNL     N6 3860   0.079   0.827   4.500 -0.1578 -0.2641  0.2094
  504UNL     N7 3861  -0.118   0.779   4.402  0.4650  0.1917  0.7861
  504UNL     H8 3862   0.074   0.716   4.198 -0.5138  1.5263 -1.9540
  504UNL     H9 3863   0.198   0.810   4.271  0.3697 -1.9409 -1.7813
  504UNL    H10 3864   0.060   0.882   4.183 -2.4967 -1.0924 -0.7045
  505Zn      Zn 3865   2.232  -0.531   0.298  0.3788 -0.2636  0.3790
  506Zn      Zn 3866   0.252   4.009   0.869 -0.3761  0.0162  0.1280
  507Zn      Zn 3867  -0.211   4.358   0.899  0.0840 -0.0951 -0.2378
  508Zn      Zn 3868   2.719  -0.886   0.315  0.0540  0.2610  0.0693
  509Zn      Zn 3869   0.757   4.134   0.588 -0.3702  0.1272  0.0207
  510Zn      Zn 3870   1.735  -0.716   0.546 -0.2525  0.1515  0.2091
  511UNL     H0 3871  -0.192   4.649   1.076 -0.1033  1.4089  0.6237
  511UNL     H1 3872  -0.205   4.647   1.347  0.8838 -0.0519  0.9257
  511UNL     C2 3873  -0.203   4.558   1.133 -0.6497  0.5832 -0.7373
  511UNL     C3 3874  -0.218   4.565   1.278  0.6606  0.1504  0.7235
  511UNL     C4 3875  -0.251   4.366   1.203  0.1039 -0.6836  0.2683
  511UNL     C5 3876  -0.309   4.225   1.204  0.6715  0.0012  0.1328
  511UNL     N6 3877  -0.224   4.433   1.087  0.2216  0.1145 -0.6275
  511UNL     N7 3878  -0.236   4.439   1.317 -0.1825  0.1896 -0.7970
  511UNL     H8 3879  -0.313   4.190   1.100 -0.4216  0.1424  0.1154
  511UNL     H9 3880  -0.413   4.233   1.238 -0.0363 -2.4537 -1.2012
  511UNL    H10 3881  -0.243   4.146   1.241  1.4227 -0.0060 -1.1649
  512UNL     H0 3882   0.377   3.760   1.013  0.0742  1.7063  0.4222
  512UNL     H1 3883   0.397   3.514   0.883 -1.8442 -1.2657 -0.3706
  512UNL     C2 3884   0.343   3.730   0.915  0.5260  0.3261  0.6633
  512UNL     C3 3885   0.348   3.604   0.847 -0.2473  0.1900  0.9173
  512UNL     C4 3886   0.271   3.752   0.719  0.4920  0.0078 -0.5634
  512UNL     C5 3887   0.217   3.810   0.593 -0.1680 -0.6619  0.4022
  512UNL     N6 3888   0.281   3.813   0.834 -0.1339 -0.8216  0.3735
  512UNL     N7 3889   0.299   3.617   0.725  0.1115 -0.1021  0.0717
  512UNL     H8 3890   0.119   3.762   0.577 -0.0169 -0.7747 -0.2352
  512UNL     H9 3891   0.280   3.794   0.505 -0.1562 -0.5032  0.3819
  512UNL    H10 3892   0.183   3.912   0.615  0.3191 -0.7617  1.6707
  513UNL     H0 3893  -0.012   4.391   0.665  0.0225  0.3203 -2.2612
  513UNL     H1 3894   0.005   4.629   0.522  2.0771  2.8175  2.1130
  513UNL     C2 3895  -0.073   4.480   0.677  0.5041  0.3694  0.4234
  513UNL     C3 3896  -0.062   4.595   0.600  0.1826 -0.0704 -0.5790
  513UNL     C4 3897  -0.226   4.598   0.741 -0.5650  0.5508  0.1401
  513UNL     C5 3898  -0.350   4.657   0.813  0.0814  0.9175 -0.0997
  513UNL     N6 3899  -0.164   4.484   0.772 -0.0018 -0.0344  0.4411
  513UNL     N7 3900   1.793  -0.884   0.638  0.3378  0.0654 -0.0319
  513UNL     H8 3901  -0.343   4.649   0.922  0.0408 -3.6451 -0.2423
  513UNL     H9 3902  -0.437   4.603   0.772  0.0585  2.8436 -2.8457
  513UNL    H10 3903  -0.363   4.765   0.800  0.4164  0.9731  0.0139
  514UNL     H0 3904   1.740  -0.674   0.250  1.8839 -0.7661 -0.6508
  514UNL     H1 3905   1.955  -0.524   0.137 -2.1626  1.1776  0.0598
  514UNL     C2 3906   1.831  -0.636   0.294  1.0896  0.6417 -0.1493
  514UNL     C3 3907   1.944  -0.563   0.237  0.0828  0.5582  0.1209
  514UNL     C4 3908   1.978  -0.615   0.432  0.9107  0.2582 -0.4548
  514UNL     C5 3909   2.053  -0.639   0.567 -0.2158 -0.1179  1.0918
  514UNL     N6 3910   1.858  -0.659   0.414 -0.9447  0.1605 -0.2152
  514UNL     N7 3911   2.041  -0.553   0.324 -0.1607 -0.2010 -0.3076
  514UNL     H8 3912   2.033  -0.742   0.601 -0.9093 -0.0339  0.9566
  514UNL     H9 3913   2.015  -0.567   0.640  0.9599  2.6787 -0.9089
  514UNL    H10 3914   2.162  -0.637   0.558 -0.3432  1.9128 -0.8076
  515UNL     H0 3915  -0.254   4.075   0.834  0.2602  0.2238  1.8100
  515UNL     H1 3916  -0.029   3.894   0.795  0.6986 -0.0508 -1.3886
  515UNL     C2 3917  -0.146   4.088   0.837  0.3719 -0.0174  0.0064
  515UNL     C3 3918  -0.033   4.000   0.812 -0.7155 -0.1813 -0.7179
  515UNL     C4 3919   0.030   4.197   0.873  0.2176  0.1677 -0.4048
  515UNL     C5 3920   0.108   4.308   0.946 -0.1447 -0.4493 -0.6027
  515UNL     N6 3921  -0.101   4.197   0.886  0.0710 -0.5133  0.4081
  515UNL     N7 3922   0.080   4.071   0.842 -0.1303 -0.0692  0.4994
  515UNL     H8 3923   0.044   4.343   1.027 -1.6279 -0.1946 -1.8321
  515UNL     H9 3924   0.137   4.391   0.880  2.7368 -0.4472  0.5375
  515UNL    H10 3925   0.211   4.293   0.978  0.5410  2.4231 -1.1623
  516UNL     H0 3926   2.925  -0.728  -0.153  0.6219 -1.4053 -0.4274
  516UNL     H1 3927   2.930  -0.716   0.147 -2.6241  0.2263  2.0267
  516UNL     C2 3928   2.869  -0.773  -0.072  0.2510  0.5200  0.4435
  516UNL     C3 3929   2.870  -0.769   0.075 -0.0925 -0.5118  0.3327
  516UNL     C4 3930   2.715  -0.897   0.007 -0.8012  0.6682  0.5411
  516UNL     C5 3931   2.593  -0.992   0.015 -0.1210 -0.2755  0.6362
  516UNL     N6 3932   2.767  -0.847  -0.108  0.0023  0.1566  0.0582
  516UNL     N7 3933   2.776  -0.853   0.122  0.3899 -0.1777  0.0092
  516UNL     H8 3934   2.538  -1.006   0.109 -3.1769  2.1298 -0.6277
  516UNL     H9 3935   2.626  -1.093  -0.008  1.2934  0.5709 -1.3093
  516UNL    H10 3936   2.517  -0.965  -0.058  1.0980  1.1454 -0.1755
  517UNL     H0 3937   2.423  -0.450   0.524 -0.3893 -0.0156  0.5876
  517UNL     H1 3938   2.394  -0.210   0.666 -0.4793 -2.3302  0.2661
  517UNL     C2 3939   2.362  -0.363   0.500 -0.0546 -0.0808 -0.5636
  517UNL     C3 3940   2.346  -0.249   0.577 -0.1448 -0.3499 -0.8451
  517UNL     C4 3941   2.211  -0.251   0.418  0.5750  0.9482 -0.6673
  517UNL     C5 3942   2.100  -0.216   0.328 -0.2581 -0.0255  0.5210
  517UNL     N6 3943   2.272  -0.368   0.405 -0.0182 -0.3372  0.2152
  517UNL     N7 3944   2.251  -0.179   0.523  1.0700  1.0308 -0.5658
  517UNL     H8 3945   2.128  -0.208   0.222 -2.5088  0.2481 -0.1184
  517UNL     H9 3946   2.007  -0.272   0.340  0.5863 -0.8781  4.1607
  517UNL    H10 3947   2.056  -0.117   0.344  3.9696  2.2111 -0.1628
  518UNL     H0 3948   0.486   4.283   0.503 -2.7896 -1.9262 -2.4002
  518UNL     H1 3949   0.262   4.249   0.654  0.8970  1.1310 -0.8913
  518UNL     C2 3950   0.480   4.214   0.586 -0.2279  0.0276 -0.3895
  518UNL     C3 3951   0.357   4.198   0.665  0.5099  0.5975  0.2288
  518UNL     C4 3952   0.508   4.067   0.736  0.4220  0.0253  0.3992
  518UNL     C5 3953   0.575   3.960   0.819  0.0909  0.0398  0.4624
  518UNL     N6 3954   0.569   4.130   0.640 -0.3958 -1.1044 -0.0165
  518UNL     N7 3955   0.375   4.104   0.749  0.0921  0.6105 -0.0355
  518UNL     H8 3956   0.592   3.869   0.759 -1.2471  0.4130 -0.5253
  518UNL     H9 3957   0.520   3.943   0.912 -1.3360  1.7203 -0.0080
  518UNL    H10 3958   0.672   4.005   0.844  0.6438 -1.2298  0.6463
  519UNL     H0 3959   2.455  -1.003   0.386  1.6750  0.0310  0.8559
  519UNL     H1 3960   2.209  -0.838   0.350  0.0897 -2.4615 -0.8221
  519UNL     C2 3961   2.432  -0.901   0.360  0.2787 -0.4499  0.1233
  519UNL     C3 3962   2.315  -0.818   0.338 -0.1065 -0.4505  0.3457
  519UNL     C4 3963   2.486  -0.703   0.299 -0.3118  0.0593  0.1954
  519UNL     C5 3964   2.575  -0.584   0.272 -0.4738 -0.6186  0.1830
  519UNL     N6 3965   2.532  -0.820   0.333  0.4277  0.3018 -0.5779
  519UNL     N7 3966   2.351  -0.695   0.310  0.1447  0.1128 -0.0646
  519UNL     H8 3967   2.547  -0.536   0.177 -0.8077 -0.5379  0.3232
  519UNL     H9 3968   2.683  -0.603   0.270 -0.6305 -1.5331 -0.1740
  519UNL    H10 3969   2.560  -0.501   0.342  1.9630 -1.6815  2.1143
  520UNL     H0 3970   0.862   4.177   0.303  1.1162 -0.2525  0.4386
  520UNL     H1 3971   0.794   4.383   0.171  1.1702 -1.7046 -0.0823
  520UNL     C2 3972   0.814   4.263   0.349  0.8094 -0.3365  0.2826
  520UNL     C3 3973   0.776   4.375   0.278 -0.1677 -0.1421 -0.1520
  520UNL     C4 3974   0.773   4.409   0.489 -0.2149 -0.3996 -0.1475
  520UNL     C5 3975   0.747   4.473   0.626 -0.4115  0.2973  0.2043
  520UNL     N6 3976   0.784   4.280   0.475  0.0967 -0.3612 -0.1023
  520UNL     N7 3977   2.719  -1.075   0.368  0.1799 -0.1799  0.7146
  520UNL     H8 3978   0.760   4.582   0.626  0.8280  0.1705  0.6099
  520UNL     H9 3979   0.821   4.455   0.706  0.3279  1.3961 -0.2085
  520UNL    H10 3980   0.656   4.440   0.677  0.1432  0.4338  1.3278
  521UNL     H0 3981   1.223  -0.672   0.527 -0.8528  0.7320 -1.8776
  521UNL     H1 3982   1.464  -0.600   0.649  2.5879  0.0928 -0.3582
  521UNL     C2 3983   1.322  -0.697   0.492 -0.1728 -0.2513  0.5418
  521UNL     C3 3984   1.440  -0.656   0.560  0.0215 -0.3079  0.5239
  521UNL     C4 3985   1.479  -0.798   0.404  0.2185  0.5016 -1.1408
  521UNL     C5 3986   1.565  -0.890   0.319  0.1817 -0.0366 -0.2281
  521UNL     N6 3987   1.346  -0.786   0.405 -0.5861 -0.1682 -0.5699
  521UNL     N7 3988   1.539  -0.722   0.501  0.2353  0.0767 -0.2645
  521UNL     H8 3989   1.584  -0.848   0.220  0.0897 -0.1330 -0.2861
  521UNL     H9 3990   1.666  -0.906   0.359 -0.5500  0.3238  1.8879
  521UNL    H10 3991   1.525  -0.992   0.314 -0.2568  0.1792 -1.6375
  522UNL     H0 3992   0.974   4.337   1.021  3.6107 -1.9509 -0.1315
  522UNL     H1 3993   0.741   4.200   0.909 -0.3109  0.1781 -0.0704
  522UNL     C2 3994   0.961   4.276   0.933  0.1467 -0.7539 -0.6118
  522UNL     C3 3995   0.841   4.216   0.871 -0.3679  0.2975 -0.1702
  522UNL     C4 3996   1.008   4.203   0.739 -0.0271 -0.8532 -0.1196
  522UNL     C5 3997   1.087   4.198   0.610 -0.0952 -0.6603  0.2337
  522UNL     N6 3998   1.059   4.244   0.852  0.1002 -0.5302 -0.4676
  522UNL     N7 3999   0.878   4.173   0.751 -0.2691 -0.1752  0.4668
  522UNL     H8 4000   1.021   4.150   0.537 -0.0051 -0.0477 -0.2573
  522UNL     H9 4001   1.176   4.134   0.616 -0.6643 -1.3669  1.5299
  522UNL    H10 4002   1.107   4.302   0.582 -2.4489  0.5365  2.6379
  523Zn      Zn 4003  -0.256   4.358   1.497  0.0407 -0.1126 -0.1009
  524Zn      Zn 4004  -0.250   3.300   2.103  0.0235 -0.1578  0.0437
  525Zn      Zn 4005  -0.742   3.645   2.120 -0.1027  0.1368  0.1139
  526Zn      Zn 4006   0.207   3.988   1.476 -0.0044 -0.0757  0.0723
  527Zn      Zn 4007   0.232   3.481   1.809  0.1212 -0.3555 -0.1112
  528Zn      Zn 4008   1.235  -1.405   1.801 -0.2460 -0.1522 -0.3167
  529UNL     H0 4009  -0.642   3.896   2.295 -2.8498  0.6135  0.3313
  529UNL     H1 4010  -0.653   3.887   2.568 -2.3750 -0.2780  0.8046
  529UNL     C2 4011  -0.679   3.809   2.349 -0.4451 -0.6972  0.0311
  529UNL     C3 4012  -0.672   3.812   2.492 -0.3215 -0.1038  0.0505
  529UNL     C4 4013  -0.756   3.632   2.415 -0.0131 -0.4990  0.3989
  529UNL     C5 4014  -0.790   3.488   2.412  0.9467 -0.5263  0.4004
  529UNL     N6 4015  -0.736   3.700   2.306  0.2155 -0.5699  0.4915
  529UNL     N7 4016  -0.728   3.698   2.532  0.2520 -0.4056  0.2505
  529UNL     H8 4017  -0.882   3.468   2.356 -1.3170 -3.4083  4.5936
  529UNL     H9 4018  -0.811   3.447   2.511  0.7410  1.4300  1.2210
  529UNL    H10 4019  -0.704   3.431   2.375  0.3596  0.4873 -2.8808
  530UNL     H0 4020  -0.173   3.051   2.247 -1.5884  3.1060 -0.5256
  530UNL     H1 4021  -0.178   2.800   2.140 -0.4183  0.0608  1.2779
  530UNL     C2 4022  -0.214   3.022   2.151 -0.7487  0.5636 -0.2071
  530UNL     C3 4023  -0.204   2.894   2.094  0.9118 -0.4327 -0.6321
  530UNL     C4 4024  -0.265   3.041   1.952 -0.5167 -0.1133  0.0918
  530UNL     C5 4025  -0.315   3.112   1.828  0.6000 -0.0860  0.4854
  530UNL     N6 4026  -0.249   3.106   2.064  0.6476 -0.5215  0.3762
  530UNL     N7 4027  -0.242   2.909   1.967 -0.1775 -0.6123  0.3954
  530UNL     H8 4028  -0.367   3.048   1.757  2.1967  0.0096 -0.8394
  530UNL     H9 4029  -0.241   3.176   1.779 -0.4670 -0.1449 -1.2734
  530UNL    H10 4030  -0.390   3.184   1.864 -1.6435 -1.6499 -0.8152
  531UNL     H0 4031  -0.563   3.665   1.865  0.9109  1.3208  0.4512
  531UNL     H1 4032  -0.528   3.902   1.734  2.4792 -3.3482  0.0306
  531UNL     C2 4033  -0.613   3.759   1.885 -0.6739  0.5360  0.3485
  531UNL     C3 4034  -0.596   3.878   1.815  0.3692  0.4988 -0.3587
  531UNL     C4 4035  -0.727   3.899   1.978  1.1175  0.1852 -0.6879
  531UNL     C5 4036  -0.840   3.959   2.059 -0.3972  0.9698  0.0272
  531UNL     N6 4037  -0.697   3.772   1.982 -0.7451  0.3433  0.3161
  531UNL     N7 4038   1.291  -1.582   1.877  0.3357  0.6532  0.5258
  531UNL     H8 4039  -0.911   4.016   1.998 -4.0072 -0.6511  2.3521
  531UNL     H9 4040  -0.804   4.026   2.137 -1.8791  1.1289  0.5944
  531UNL    H10 4041  -0.903   3.879   2.098  1.1432 -0.8350 -0.9598
  532UNL     H0 4042   1.213  -1.328   1.515 -1.5306  2.0143  1.9928
  532UNL     H1 4043   1.421  -1.182   1.383 -2.0492 -1.9358 -0.6295
  532UNL     C2 4044   1.315  -1.305   1.543 -0.4130 -0.4314  0.3494
  532UNL     C3 4045   1.420  -1.230   1.480 -0.0214 -0.0456  0.4029
  532UNL     C4 4046   1.481  -1.292   1.670  0.5256  0.5709  0.4103
  532UNL     C5 4047   1.580  -1.333   1.780  0.0501  0.5658 -0.2021
  532UNL     N6 4048   1.354  -1.333   1.662 -0.4268 -0.2114 -0.1061
  532UNL     N7 4049  -0.436   4.311   1.554  0.1848  0.2644 -0.0928
  532UNL     H8 4050   1.556  -1.431   1.823 -0.7242  0.3087 -1.1835
  532UNL     H9 4051   1.570  -1.268   1.868  2.4064 -0.1106  0.6351
  532UNL    H10 4052   1.685  -1.328   1.749 -0.2129  0.7957 -1.0982
  533UNL     H0 4053  -0.761   3.329   2.043  0.3345 -2.1606  3.3170
  533UNL     H1 4054  -0.533   3.176   2.031  2.8591  0.3503  2.1367
  533UNL     C2 4055  -0.658   3.360   2.056  0.2790 -0.4783  0.4989
  533UNL     C3 4056  -0.539   3.283   2.048  0.2902  0.8757 -1.0540
  533UNL     C4 4057  -0.494   3.484   2.107  0.2213  0.6719  0.6018
  533UNL     C5 4058  -0.415   3.609   2.143  0.9618 -0.4447 -0.7338
  533UNL     N6 4059  -0.622   3.487   2.088 -0.4572  0.3562 -0.5383
  533UNL     N7 4060  -0.438   3.361   2.079  0.4338 -0.3199  0.0280
  533UNL     H8 4061  -0.318   3.596   2.193  0.7416 -1.4309 -0.5396
  533UNL     H9 4062  -0.474   3.670   2.212  1.9460 -0.9063  0.5690
  533UNL    H10 4063  -0.404   3.673   2.055  1.5300  1.2929  0.5298
  534UNL     H0 4064   0.441   4.182   1.046  0.9816  0.1871  2.2447
  534UNL     H1 4065   0.450   4.149   1.324 -0.3653  1.5061  0.2239
  534UNL     C2 4066   0.384   4.117   1.111 -0.0919 -0.7903  0.3988
  534UNL     C3 4067   0.385   4.102   1.252  0.2990  0.5863  0.2142
  534UNL     C4 4068   0.210   4.015   1.164 -0.5213 -0.3829 -0.9128
  534UNL     C5 4069   0.085   3.949   1.155  0.0771  0.7108  0.0139
  534UNL     N6 4070   0.285   4.043   1.063 -1.1992  0.7763 -0.2564
  534UNL     N7 4071   0.277   4.032   1.286 -0.0784  0.1348  0.1132
  534UNL     H8 4072   0.082   3.898   1.058  0.3179 -3.2603  1.9040
  534UNL     H9 4073   0.001   4.018   1.168  0.4031  0.7716  2.0572
  534UNL    H10 4074   0.074   3.867   1.226 -1.6186 -1.6680 -2.7679
  535UNL     H0 4075  -0.033   4.402   1.717 -0.3071 -0.2807  0.7258
  535UNL     H1 4076   0.012   4.630   1.834 -0.2812 -0.2323  1.1961
  535UNL     C2 4077  -0.099   4.488   1.713 -0.0792 -0.1373 -0.0996
  535UNL     C3 4078  -0.076   4.611   1.774  0.7550 -0.5463 -0.3163
  535UNL     C4 4079  -0.253   4.609   1.652  0.0221 -1.4419  0.5839
  535UNL     C5 4080  -0.391   4.648   1.608  0.3768 -0.3984  0.6989
  535UNL     N6 4081  -0.204   4.492   1.636 -0.9661  0.4639  0.4883
  535UNL     N7 4082   1.782  -0.862   1.737 -0.7030 -0.2222  0.2624
  535UNL     H8 4083  -0.423   4.591   1.520  0.3688  0.6163  0.0305
  535UNL     H9 4084  -0.465   4.628   1.687  1.5308 -5.4423  0.8384
  535UNL    H10 4085  -0.398   4.756   1.589  0.6413 -0.6420 -0.9649
  536UNL     H0 4086  -0.035   3.585   1.716 -0.3111 -2.8540 -1.5346
  536UNL     H1 4087  -0.271   3.535   1.850 -0.4440 -2.4585  0.2884
  536UNL     C2 4088  -0.055   3.527   1.806  0.5881 -0.0718  0.6098
  536UNL     C3 4089  -0.171   3.500   1.871  0.5847  0.2217  0.2251
  536UNL     C4 4090  -0.014   3.373   1.935  0.2525 -0.7787 -0.4749
  536UNL     C5 4091   0.065   3.263   2.001  0.2990 -0.3426  0.5315
  536UNL     N6 4092   0.041   3.465   1.862  0.0810 -0.3144 -0.1838
  536UNL     N7 4093  -0.141   3.403   1.961  0.6558 -0.0546 -0.1814
  536UNL     H8 4094   0.046   3.172   1.943 -0.8330 -0.7881  1.5587
  536UNL     H9 4095   0.031   3.238   2.102  0.8146  0.4539  0.9062
  536UNL    H10 4096   0.173   3.278   1.992  0.4907 -1.1866  1.3201
  537UNL     H0 4097  -0.061   3.893   1.566 -0.1180 -0.3605 -1.6609
  537UNL     H1 4098  -0.283   4.056   1.553  0.2722 -1.4865 -1.0586
  537UNL     C2 4099  -0.068   3.999   1.548  0.2105  0.1594  0.8934
  537UNL     C3 4100  -0.180   4.083   1.538  0.0186  0.5710  0.3871
  537UNL     C4 4101  -0.000   4.192   1.490 -0.9128  0.2370 -0.2756
  537UNL     C5 4102   0.083   4.314   1.455 -0.0529  0.3150 -0.5862
  537UNL     N6 4103   0.038   4.074   1.517 -0.8235 -0.5689  0.7177
  537UNL     N7 4104  -0.138   4.200   1.503 -0.4856 -0.2520 -0.6519
  537UNL     H8 4105   0.108   4.370   1.547  0.5731 -0.3736 -0.3234
  537UNL     H9 4106   0.040   4.377   1.376 -2.1483  0.7247  0.7844
  537UNL    H10 4107   0.178   4.268   1.426 -0.0169 -0.6737  0.9437
  538UNL     H0 4108   0.333   3.489   1.494 -1.4982 -1.3408 -0.3178
  538UNL     H1 4109   0.282   3.703   1.335  0.1057 -2.2436  0.2550
  538UNL     C2 4110   0.293   3.587   1.519  0.7520 -0.2066 -0.8671
  538UNL     C3 4111   0.269   3.704   1.442 -0.2058  0.2862  0.2372
  538UNL     C4 4112   0.221   3.740   1.646 -0.4311 -0.8788 -0.2003
  538UNL     C5 4113   0.185   3.803   1.775  0.8238 -0.1997  0.2933
  538UNL     N6 4114   0.262   3.614   1.645  0.2426 -0.3009  0.5728
  538UNL     N7 4115   0.227   3.802   1.521  0.5772 -0.3737  0.0564
  538UNL     H8 4116   0.246   3.892   1.792 -0.5389  0.9773 -0.6552
  538UNL     H9 4117   0.207   3.738   1.860  1.5320 -0.0276  0.2431
  538UNL    H10 4118   0.075   3.806   1.781  0.8100  1.7589 -0.1935
  539UNL     H0 4119  -1.232   4.196   1.753 -0.3121 -0.4737 -0.9030
  539UNL     H1 4120  -0.983   4.284   1.869  0.1978 -0.7067  0.7607
  539UNL     C2 4121  -1.130   4.163   1.734 -0.1563 -0.1588 -0.6214
  539UNL     C3 4122  -1.009   4.204   1.802  0.0539 -0.0404  0.0069
  539UNL     C4 4123  -0.974   4.054   1.654 -0.2405  0.6882  0.6014
  539UNL     C5 4124  -0.895   3.950   1.574 -0.1889  0.3915  0.0809
  539UNL     N6 4125  -1.103   4.069   1.646  0.6740 -0.8333 -0.1097
  539UNL     N7 4126   1.048  -1.414   1.745  0.7969 -0.3157 -0.1121
  539UNL     H8 4127  -0.865   4.001   1.481  0.7645  0.2482  0.2987
  539UNL     H9 4128  -0.801   3.929   1.626 -0.3441  0.4108  0.3686
  539UNL    H10 4129  -0.947   3.854   1.577  0.8539 -0.1743  0.5456
  540UNL     H0 4130   0.470   3.576   2.274  2.7972  1.7251 -0.5178
  540UNL     H1 4131   0.232   3.489   2.141  0.5201  0.2130  2.8299
  540UNL     C2 4132   0.441   3.558   2.171 -0.6174  0.4281  0.5402
  540UNL     C3 4133   0.326   3.518   2.097 -0.6028 -0.1885 -0.0504
  540UNL     C4 4134   0.473   3.563   1.959 -0.6739 -0.1675  0.1746
  540UNL     C5 4135   0.547   3.577   1.827  0.1173 -0.4611 -0.3166
  540UNL     N6 4136   0.528   3.585   2.073 -0.2962  0.3880 -0.3162
  540UNL     N7 4137   0.344   3.523   1.970 -0.1583  0.3297 -0.3852
  540UNL     H8 4138   0.493   3.544   1.738  1.6253 -0.3071 -1.3138
  540UNL     H9 4139   0.642   3.524   1.832  0.1484 -0.5584 -1.6212
  540UNL    H10 4140   0.569   3.685   1.827  2.3957 -0.8297  1.8926
  541Zn      Zn 4141  -0.769   3.650   2.725  0.3218  0.0974  0.0445
  542Zn      Zn 4142  -0.706   2.611   3.313 -0.1547 -0.1484 -0.4767
  543Zn      Zn 4143  -1.210   2.948   3.316  0.4677  0.0765 -0.0543
  544Zn      Zn 4144  -0.265   3.315   2.714 -0.1345  0.0356  0.1905
  545Zn      Zn 4145  -0.228   2.792   3.003  0.2287 -0.1575  0.2309
  546Zn      Zn 4146   0.716  -2.059   3.026  0.4650 -0.0835 -0.0398
  547UNL     H0 4147  -1.171   3.186   3.473 -0.9001  0.9213  0.0157
  547UNL     H1 4148  -1.217   3.191   3.765 -2.4143  0.0357  0.3658
  547UNL     C2 4149  -1.193   3.106   3.543 -0.3956  0.5413 -0.2533
  547UNL     C3 4150  -1.214   3.121   3.684 -0.0186  0.1818  0.2537
  547UNL     C4 4151  -1.221   2.918   3.616 -0.5058 -0.4720 -0.3190
  547UNL     C5 4152  -1.236   2.765   3.624 -0.4476 -0.0405 -0.3533
  547UNL     N6 4153  -1.197   2.986   3.506 -0.7211  0.2623  0.2301
  547UNL     N7 4154  -1.224   2.994   3.728 -0.4846 -0.4635  0.5562
  547UNL     H8 4155  -1.282   2.716   3.537 -0.7481  0.4359 -0.4624
  547UNL     H9 4156  -1.304   2.738   3.706 -0.0956 -1.9801 -0.6413
  547UNL    H10 4157  -1.141   2.713   3.642 -0.0134  0.0937 -2.0811
  548UNL     H0 4158  -0.614   2.357   3.441 -0.0575  1.9505 -0.4540
  548UNL     H1 4159  -0.630   2.101   3.313  3.0521  0.6775  0.0851
  548UNL     C2 4160  -0.654   2.321   3.347  0.4885 -0.7185  0.2683
  548UNL     C3 4161  -0.665   2.198   3.279  0.1557 -0.4586 -0.4751
  548UNL     C4 4162  -0.725   2.357   3.152  0.4872 -0.2014 -0.0161
  548UNL     C5 4163  -0.774   2.423   3.026  0.1065 -0.0397 -0.0267
  548UNL     N6 4164  -0.696   2.413   3.265 -0.3733  0.4857 -0.0780
  548UNL     N7 4165  -0.711   2.223   3.156  0.0319  0.8206 -0.1703
  548UNL     H8 4166  -0.815   2.523   3.047  0.4132  0.0632  0.0890
  548UNL     H9 4167  -0.840   2.365   2.960  1.9170 -0.1094 -1.8961
  548UNL    H10 4168  -0.677   2.428   2.974 -0.4043  1.1875 -0.9162
  549UNL     H0 4169  -0.973   3.082   3.127  0.3516  0.8218  0.8307
  549UNL     H1 4170  -1.035   3.291   2.958  1.2116 -0.8003 -0.1372
  549UNL     C2 4171  -1.065   3.139   3.133  0.0722  0.3871  0.7084
  549UNL     C3 4172  -1.090   3.250   3.042 -0.0027  0.8177 -0.0936
  549UNL     C4 4173  -1.245   3.224   3.190 -0.4871 -0.1469  0.2561
  549UNL     C5 4174  -1.374   3.240   3.264  0.3869 -0.0013 -0.0944
  549UNL     N6 4175  -1.165   3.125   3.211  0.1348  0.2923  0.1584
  549UNL     N7 4176   0.761  -2.248   3.089 -0.0179  0.1386 -0.1114
  549UNL     H8 4177  -1.466   3.232   3.204  1.1217 -1.3867 -1.0966
  549UNL     H9 4178  -1.388   3.328   3.327 -0.5753 -1.4608  1.8363
  549UNL    H10 4179  -1.373   3.164   3.343 -0.4570  0.5067  0.4186
  550UNL     H0 4180   0.682  -2.025   2.734 -0.2781 -0.0406  0.4610
  550UNL     H1 4181   0.919  -1.969   2.568 -0.2808  1.1022  0.3614
  550UNL     C2 4182   0.786  -2.000   2.755 -0.1900 -0.2920  0.3195
  550UNL     C3 4183   0.905  -1.967   2.675 -0.6279  0.4522  0.3302
  550UNL     C4 4184   0.951  -1.960   2.875 -0.0775 -0.1734 -0.0309
  550UNL     C5 4185   1.027  -1.943   2.999 -0.2683  0.5933 -0.4983
  550UNL     N6 4186   0.829  -2.006   2.876  0.1653 -0.6007  0.1736
  550UNL     N7 4187  -0.958   3.607   2.754  0.0641 -0.1371  0.4537
  550UNL     H8 4188   1.134  -1.960   2.988 -0.5158 -1.6642  0.0756
  550UNL     H9 4189   1.003  -2.016   3.077  0.2731  1.8463  0.9039
  550UNL    H10 4190   1.004  -1.842   3.038  0.1784  1.6343 -2.7811
  551UNL     H0 4191  -1.201   2.676   3.177  0.1881  1.7838 -1.7797
  551UNL     H1 4192  -0.986   2.504   3.207  3.2040 -0.5287  2.4185
  551UNL     C2 4193  -1.101   2.688   3.218 -0.2388  0.0936 -0.1157
  551UNL     C3 4194  -0.988   2.608   3.235  0.0228  0.2530 -0.0345
  551UNL     C4 4195  -0.953   2.797   3.318 -0.4680 -0.0412  0.1177
  551UNL     C5 4196  -0.884   2.909   3.388 -0.2171 -0.1426 -0.0746
  551UNL     N6 4197  -1.079   2.803   3.274  0.2693  0.6925 -0.5625
  551UNL     N7 4198  -0.895   2.673   3.296 -0.1899 -0.4172  0.2047
  551UNL     H8 4199  -0.890   2.885   3.494  1.1171 -0.4204 -0.0436
  551UNL     H9 4200  -0.926   3.008   3.367 -0.7799 -0.7534 -2.0573
  551UNL    H10 4201  -0.774   2.910   3.383 -0.1484  3.3726 -0.9206
  552UNL     H0 4202  -0.041   3.432   2.264 -0.7587 -0.3938 -0.9964
  552UNL     H1 4203  -0.048   3.471   2.550 -0.2348  1.5128 -0.1187
  552UNL     C2 4204  -0.108   3.396   2.341  0.8093 -0.2593  0.4893
  552UNL     C3 4205  -0.105   3.410   2.480 -0.0461  0.4074  0.6549
  552UNL     C4 4206  -0.268   3.279   2.412  0.3232 -0.2043 -0.2143
  552UNL     C5 4207  -0.384   3.181   2.410  0.3062  0.6232  0.3780
  552UNL     N6 4208  -0.214   3.324   2.301 -0.0857  0.0501  0.7269
  552UNL     N7 4209  -0.210   3.342   2.520 -0.7641  0.0980  0.2376
  552UNL     H8 4210  -0.359   3.087   2.359  0.0532 -0.8504  2.7927
  552UNL     H9 4211  -0.475   3.233   2.376 -0.7971  0.1957  2.4598
  552UNL    H10 4212  -0.416   3.161   2.513  1.2379  0.1743  0.5817
  553UNL     H0 4213  -0.591   3.683   2.978 -1.0518 -0.4013 -0.4550
  553UNL     H1 4214  -0.500   3.949   3.035  1.2861 -3.1493 -0.3591
  553UNL     C2 4215  -0.628   3.782   2.955  0.1686  0.0839 -0.4083
  553UNL     C3 4216  -0.593   3.921   2.986  0.5413 -0.4410 -0.6872
  553UNL     C4 4217  -0.775   3.907   2.877  0.1138  0.8786 -0.2863
  553UNL     C5 4218  -0.901   3.941   2.807  0.1694 -0.3007 -0.1295
  553UNL     N6 4219  -0.719   3.784   2.862 -0.0028 -0.4452 -0.3198
  553UNL     N7 4220   1.267  -1.557   2.940 -0.0416 -0.3959  0.5279
  553UNL     H8 4221  -0.879   3.944   2.700 -1.2385 -2.5843 -0.5446
  553UNL     H9 4222  -0.988   3.878   2.831 -0.1664  1.0169  2.6065
  553UNL    H10 4223  -0.939   4.043   2.825  0.6158 -0.0336 -0.7005
  554UNL     H0 4224  -0.500   2.902   2.933 -1.0689 -1.6780 -0.8339
  554UNL     H1 4225  -0.732   2.862   3.095  0.8547 -0.5851 -2.7061
  554UNL     C2 4226  -0.515   2.848   3.026  0.0616 -0.2297  0.2295
  554UNL     C3 4227  -0.632   2.823   3.107  1.1967  0.7813 -0.6526
  554UNL     C4 4228  -0.461   2.726   3.181 -0.0516 -0.0787  0.0633
  554UNL     C5 4229  -0.380   2.626   3.254  0.0211 -0.0163  0.5048
  554UNL     N6 4230  -0.411   2.788   3.076  0.4891  0.3098 -0.3617
  554UNL     N7 4231  -0.594   2.741   3.202 -0.0810  0.1065  0.0483
  554UNL     H8 4232  -0.443   2.562   3.317  0.5636 -0.9745  0.1011
  554UNL     H9 4233  -0.303   2.674   3.316 -0.1773 -1.1122  1.6593
  554UNL    H10 4234  -0.339   2.556   3.180  0.3977 -0.3474  1.0207
  555UNL     H0 4235  -0.544   3.185   2.789  1.7048 -0.1950 -1.4700
  555UNL     H1 4236  -0.783   3.338   2.792 -1.2813  1.8552 -1.9793
  555UNL     C2 4237  -0.555   3.292   2.776  0.1095 -0.0555  0.4480
  555UNL     C3 4238  -0.681   3.370   2.772 -0.0893 -0.5425 -0.2082
  555UNL     C4 4239  -0.514   3.483   2.710  0.0834 -0.0831  0.4343
  555UNL     C5 4240  -0.432   3.595   2.666  0.6462  0.1816  0.0367
  555UNL     N6 4241  -0.459   3.371   2.736 -0.3710 -0.5797 -0.3925
  555UNL     N7 4242  -0.650   3.492   2.734 -0.2898  0.0713 -0.5572
  555UNL     H8 4243  -0.429   3.669   2.747 -1.8537 -0.3057  0.6455
  555UNL     H9 4244  -0.480   3.657   2.590  1.4258  2.4559  1.3140
  555UNL    H10 4245  -0.340   3.559   2.619  0.3574 -2.2400  1.1715
  556UNL     H0 4246  -0.169   2.794   2.685  0.2690  0.7674 -1.0373
  556UNL     H1 4247  -0.185   3.043   2.551  2.4473 -0.8347  0.0616
  556UNL     C2 4248  -0.200   2.892   2.719  0.4111  0.5217 -0.1839
  556UNL     C3 4249  -0.207   3.014   2.653  0.0599 -0.0648 -0.1590
  556UNL     C4 4250  -0.252   3.049   2.855 -0.1356 -0.5381 -0.3287
  556UNL     C5 4251  -0.279   3.128   2.982 -0.3503 -0.1854 -0.4079
  556UNL     N6 4252  -0.224   2.922   2.848 -0.2653  0.3698 -0.0125
  556UNL     N7 4253  -0.242   3.111   2.736  0.5333  0.1700  0.3933
  556UNL     H8 4254  -0.376   3.111   3.030 -0.3242 -0.5767 -0.4956
  556UNL     H9 4255  -0.280   3.237   2.967 -3.0820  0.2576  1.9483
  556UNL    H10 4256  -0.208   3.122   3.066 -0.4489 -0.2171 -0.3258
  557UNL     H0 4257  -1.721   3.586   2.904 -1.1320 -1.7384  0.9256
  557UNL     H1 4258  -1.537   3.621   3.073 -0.0856  0.8943 -1.5035
  557UNL     C2 4259  -1.640   3.515   2.912  0.1403 -0.4199  0.2007
  557UNL     C3 4260  -1.535   3.543   2.998  0.8327 -0.6038 -0.0020
  557UNL     C4 4261  -1.479   3.390   2.864  0.5670 -0.8856 -0.4010
  557UNL     C5 4262  -1.402   3.281   2.793  0.0055  0.8338  0.4165
  557UNL     N6 4263  -1.603   3.416   2.835  0.1853  0.2564 -0.0643
  557UNL     N7 4264   0.526  -2.084   2.967  0.3943  0.3553  0.1079
  557UNL     H8 4265  -1.438   3.265   2.690 -3.0766 -0.2823  1.5554
  557UNL     H9 4266  -1.293   3.293   2.799  0.1540  0.2447 -0.8066
  557UNL    H10 4267  -1.425   3.182   2.832  0.8860  0.4584  0.0202
  558UNL     H0 4268   0.024   2.964   3.452 -1.4989  2.3914 -0.4768
  558UNL     H1 4269  -0.209   2.931   3.326  0.9155 -1.6546  1.4754
  558UNL     C2 4270   0.006   2.941   3.348 -0.1117  0.1566 -0.2827
  558UNL     C3 4271  -0.113   2.923   3.278  0.2277  0.0998 -0.3423
  558UNL     C4 4272   0.050   2.871   3.160 -0.0225  0.1954  0.0182
  558UNL     C5 4273   0.123   2.829   3.039 -0.0658  0.5519  0.2624
  558UNL     N6 4274   0.107   2.897   3.272  0.1722 -0.2002 -0.0065
  558UNL     N7 4275  -0.087   2.873   3.154  0.6839 -0.2056 -0.5087
  558UNL     H8 4276   0.137   2.720   3.044 -1.4800  0.3107 -0.6077
  558UNL     H9 4277   0.222   2.874   3.031  0.2740 -0.4416 -1.6493
  558UNL    H10 4278   0.070   2.850   2.945  1.1925 -0.5812 -0.7391
  559Zn      Zn 4279  -1.232   2.950   3.926 -0.2453 -0.2619 -0.0915
  560Zn      Zn 4280   2.716  -0.878  -0.301  0.1985  0.1054 -0.0117
  561Zn      Zn 4281  -1.710   2.228   4.503 -0.1661  0.2998  0.1313
  562Zn      Zn 4282  -0.727   2.603   3.915 -0.0559 -0.2824  0.0718
  563Zn      Zn 4283  -0.714   2.089   4.218  0.0455  0.1511 -0.1352
  564Zn      Zn 4284   2.207  -0.016  -0.605 -0.2238 -0.1232 -0.0968
  565UNL     H0 4285  -1.587   2.451   4.651 -2.0410 -1.7292 -2.1762
  565UNL     H1 4286  -1.598   2.467   4.927  0.6721  0.8683 -1.2221
  565UNL     C2 4287  -1.632   2.388   4.726  0.6649 -0.6882  0.5205
  565UNL     C3 4288  -1.640   2.388   4.866  0.5959 -0.0528 -0.0064
  565UNL     C4 4289  -1.703   2.199   4.794  0.2562  0.0322 -0.9552
  565UNL     C5 4290  -1.732   2.049   4.788 -0.2750  0.0354  0.7666
  565UNL     N6 4291  -1.691   2.279   4.694 -0.7459 -0.1172  0.1012
  565UNL     N7 4292   2.234  -0.500   0.108 -0.1813 -0.2532  0.6841
  565UNL     H8 4293  -1.839   2.030   4.772 -0.6640  1.2568  1.7436
  565UNL     H9 4294  -1.707   2.006   4.886  1.2834  0.9583  0.8119
  565UNL    H10 4295  -1.673   2.004   4.708 -0.3429 -0.0077  0.7413
  566UNL     H0 4296   2.883  -1.135  -0.206 -0.4166  0.3804  0.5862
  566UNL     H1 4297   2.781  -1.381  -0.306 -0.5150  0.4902  0.2926
  566UNL     C2 4298   2.815  -1.154  -0.288 -0.1026  0.7280  0.2402
  566UNL     C3 4299   2.771  -1.279  -0.340  0.2731  0.5719  0.2970
  566UNL     C4 4300   2.714  -1.118  -0.473  0.7413 -0.0313 -0.0092
  566UNL     C5 4301   2.672  -1.041  -0.602 -0.1007  0.3956  0.7040
  566UNL     N6 4302   2.754  -1.061  -0.361 -0.8502  0.7630  0.1047
  566UNL     N7 4303  -1.210   1.523   4.347 -0.1384  0.5609 -0.0092
  566UNL     H8 4304   2.616  -1.098  -0.678  0.2216  1.0965 -0.0832
  566UNL     H9 4305   2.762  -1.012  -0.658  0.1875  0.7989  1.3635
  566UNL    H10 4306   2.624  -0.944  -0.583 -0.4090  0.2348  0.7472
  567UNL     H0 4307  -1.496   2.307   4.300 -2.1976 -1.8449  0.1468
  567UNL     H1 4308  -1.511   2.548   4.158 -0.2825 -0.3198 -0.2433
  567UNL     C2 4309  -1.566   2.389   4.310  0.2212  0.3748  0.2731
  567UNL     C3 4310  -1.575   2.512   4.238  0.0425  0.4340  0.3783
  567UNL     C4 4311  -1.730   2.505   4.375  0.8113  0.2940 -0.6529
  567UNL     C5 4312  -1.842   2.560   4.468 -0.3091 -0.2282  0.4121
  567UNL     N6 4313  -1.672   2.384   4.391  0.7504 -0.9716 -0.2931
  567UNL     N7 4314   2.249  -0.191  -0.525  0.3073  0.3325  0.1065
  567UNL     H8 4315  -1.930   2.494   4.460 -0.9155  0.6071  0.0413
  567UNL     H9 4316  -1.876   2.660   4.440 -2.1919 -1.3941 -1.8536
  567UNL    H10 4317  -1.817   2.562   4.574 -0.3585 -1.5844  0.4679
  568UNL     H0 4318   2.203   0.027  -0.903  0.0613 -1.1850  1.3222
  568UNL     H1 4319   2.424   0.132  -1.033 -0.3681 -1.5121 -0.2564
  568UNL     C2 4320   2.303   0.045  -0.867 -0.0072  0.7885  0.6464
  568UNL     C3 4321   2.414   0.102  -0.930  0.6217  0.3090  0.4077
  568UNL     C4 4322   2.463   0.058  -0.735  1.2105  0.1106 -0.0796
  568UNL     C5 4323   2.542   0.064  -0.601  0.0223 -0.4776  0.8560
  568UNL     N6 4324   2.336   0.022  -0.743 -0.1820 -0.4911  0.1953
  568UNL     N7 4325  -1.414   2.888   3.960 -0.2030  0.0059  0.1514
  568UNL     H8 4326   2.516  -0.020  -0.535  0.0286  0.4260  2.0396
  568UNL     H9 4327   2.513   0.146  -0.535  1.1155 -0.6372  1.5515
  568UNL    H10 4328   2.650   0.065  -0.621 -0.4151 -0.7664 -1.9914
  569UNL     H0 4329  -1.727   1.952   4.394 -1.1872  3.0303  2.7448
  569UNL     H1 4330  -1.506   1.772   4.401 -2.6408 -0.2355 -0.0608
  569UNL     C2 4331  -1.622   1.961   4.418 -0.0303 -0.0204 -0.3893
  569UNL     C3 4332  -1.508   1.877   4.429 -0.2717 -0.0582 -0.3340
  569UNL     C4 4333  -1.466   2.072   4.504  1.0592 -0.1464  0.5700
  569UNL     C5 4334  -1.397   2.178   4.586 -0.2016  0.3327 -0.4475
  569UNL     N6 4335  -1.590   2.084   4.459 -0.5270 -0.1499  0.0249
  569UNL     N7 4336   2.514  -0.832  -0.319  0.5696  0.5677  0.2012
  569UNL     H8 4337  -1.429   2.186   4.691  1.6597  1.5604  0.0731
  569UNL     H9 4338  -1.430   2.277   4.553 -0.7984 -0.1389 -1.2919
  569UNL    H10 4339  -1.289   2.158   4.581 -0.6617 -2.5175 -0.7618
  570UNL     H0 4340  -0.470   2.733   3.481  0.7789  0.8248  1.5799
  570UNL     H1 4341  -0.485   2.735   3.769 -0.6622  0.0353  0.6142
  570UNL     C2 4342  -0.546   2.695   3.548  0.0286  0.7804  0.7358
  570UNL     C3 4343  -0.547   2.694   3.690 -0.0966 -0.4416  0.4070
  570UNL     C4 4344  -0.720   2.594   3.606  1.1340 -0.0877  0.1418
  570UNL     C5 4345  -0.845   2.511   3.610 -0.2249 -0.3320 -0.4793
  570UNL     N6 4346  -0.657   2.639   3.500 -0.2607  0.7769  0.3781
  570UNL     N7 4347  -0.654   2.629   3.726 -0.0621  0.9392 -0.0755
  570UNL     H8 4348  -0.856   2.434   3.533 -1.1871 -0.7465  0.0576
  570UNL     H9 4349  -0.935   2.573   3.600  0.1419  0.0987 -1.2244
  570UNL    H10 4350  -0.861   2.457   3.704 -1.5256 -0.8083 -0.9523
  571UNL     H0 4351  -1.037   3.007   4.133  0.7886  0.1138 -2.3171
  571UNL     H1 4352  -0.995   3.266   4.233 -0.8140  0.7785  0.2066
  571UNL     C2 4353  -1.087   3.101   4.113  0.4435  0.4658 -0.1265
  571UNL     C3 4354  -1.068   3.230   4.162  0.0337  0.1657 -0.3716
  571UNL     C4 4355  -1.248   3.225   4.050 -0.5246  0.4103 -0.1604
  571UNL     C5 4356  -1.389   3.268   3.997 -0.4692 -0.0457  0.4409
  571UNL     N6 4357  -1.191   3.101   4.035  0.4197 -0.5672  0.1587
  571UNL     N7 4358   2.758   0.533  -0.684  0.4275 -0.1119  0.4758
  571UNL     H8 4359  -1.388   3.377   3.987  0.4330 -0.0894 -0.0083
  571UNL     H9 4360  -1.427   3.231   3.901 -1.5547 -0.8330  1.1524
  571UNL    H10 4361  -1.465   3.235   4.069  0.9329  0.4132  2.2021
  572UNL     H0 4362  -0.992   2.218   4.152 -0.2379  1.0064  1.4778
  572UNL     H1 4363  -1.225   2.132   4.287  0.2720 -1.1235 -2.4744
  572UNL     C2 4364  -1.010   2.144   4.229 -0.0477 -0.2962  0.3121
  572UNL     C3 4365  -1.123   2.102   4.304  0.1493 -0.4122 -0.2799
  572UNL     C4 4366  -0.954   1.996   4.363  0.1267  0.6449 -0.3133
  572UNL     C5 4367  -0.852   1.908   4.431 -0.5779  0.0864 -0.2749
  572UNL     N6 4368  -0.905   2.077   4.271 -0.0637 -0.2617  0.3307
  572UNL     N7 4369   2.834  -0.767  -0.413 -0.3174  0.1220  0.2383
  572UNL     H8 4370  -0.749   1.943   4.439 -1.0359  1.0792  1.7975
  572UNL     H9 4371  -0.865   1.804   4.398 -1.1714  0.9274 -2.9249
  572UNL    H10 4372  -0.881   1.896   4.536 -1.7618  1.6850 -0.3926
  573UNL     H0 4373  -0.998   2.487   4.001 -1.1784 -0.5627 -1.1681
  573UNL     H1 4374  -1.239   2.650   4.008 -1.3121  1.9761 -1.0468
  573UNL     C2 4375  -1.025   2.586   3.968 -0.5829 -0.0504 -0.1877
  573UNL     C3 4376  -1.138   2.675   3.979 -0.1352  0.0245  1.1427
  573UNL     C4 4377  -0.974   2.790   3.914  0.3676  0.3648 -0.1497
  573UNL     C5 4378  -0.897   2.900   3.849 -0.4724 -0.3394  0.0275
  573UNL     N6 4379  -0.931   2.667   3.925 -0.2797  0.2696 -0.5790
  573UNL     N7 4380  -1.104   2.800   3.947 -0.3934  0.0124 -0.0952
  573UNL     H8 4381  -0.921   2.903   3.742 -1.0547  1.5362  0.1751
  573UNL     H9 4382  -0.790   2.888   3.869 -0.5618 -0.0258  0.7219
  573UNL    H10 4383  -0.921   2.991   3.905 -0.7116 -0.1778 -0.3330
  574UNL     H0 4384  -0.609   2.111   3.932  0.8686 -0.1606  1.9884
  574UNL     H1 4385  -0.646   2.349   3.781 -1.4099 -1.1829 -0.2514
  574UNL     C2 4386  -0.647   2.209   3.957 -0.4452  0.0501 -0.5164
  574UNL     C3 4387  -0.674   2.328   3.884 -0.4230 -0.4675  0.1683
  574UNL     C4 4388  -0.709   2.355   4.086  0.3985 -0.6425 -0.3999
  574UNL     C5 4389  -0.748   2.423   4.215 -0.2724 -0.5327  0.2441
  574UNL     N6 4390  -0.676   2.230   4.082  0.4515 -0.9408  0.3502
  574UNL     N7 4391  -0.709   2.416   3.967  0.1641 -0.4140  0.0017
  574UNL     H8 4392  -0.813   2.509   4.193 -0.1794 -0.3594  0.6429
  574UNL     H9 4393  -0.655   2.467   4.252  1.2498 -3.2303 -0.1009
  574UNL    H10 4394  -0.800   2.361   4.289 -0.5775 -1.0105 -0.3583
  575UNL     H0 4395  -2.218   2.829   4.074 -0.0587  1.4294 -1.0371
  575UNL     H1 4396  -1.983   2.923   4.226 -0.8167  1.3880 -2.0631
  575UNL     C2 4397  -2.118   2.789   4.086 -0.5998  0.4638  0.4866
  575UNL     C3 4398  -2.001   2.843   4.156 -0.3186 -0.3499 -0.2771
  575UNL     C4 4399  -1.957   2.661   4.047 -0.5324  0.4212  0.0925
  575UNL     C5 4400  -1.870   2.557   3.985  0.4495 -0.0785  1.0407
  575UNL     N6 4401  -2.081   2.678   4.019  0.5987  0.6129 -0.0607
  575UNL     N7 4402   2.022  -0.022  -0.671  0.6911 -0.6376  0.0498
  575UNL     H8 4403  -1.922   2.471   3.941  0.9342  0.2612 -0.2319
  575UNL     H9 4404  -1.813   2.599   3.902 -0.9484 -0.4559 -0.1487
  575UNL    H10 4405  -1.801   2.507   4.055 -0.1197  0.3431  1.9161
  576UNL     H0 4406  -0.473   2.215   4.659  2.1185 -0.5969 -0.2405
  576UNL     H1 4407  -0.716   2.184   4.520  0.2354  1.1486  0.7493
  576UNL     C2 4408  -0.495   2.186   4.557 -0.0806  0.4059 -0.1147
  576UNL     C3 4409  -0.615   2.166   4.487 -0.1493 -0.5455  0.3966
  576UNL     C4 4410  -0.455   2.154   4.362 -0.5386  0.1691 -0.4524
  576UNL     C5 4411  -0.379   2.128   4.233 -0.0354 -0.6951  0.2730
  576UNL     N6 4412  -0.395   2.169   4.475  0.6510 -0.6359 -0.5392
  576UNL     N7 4413  -0.587   2.139   4.366  0.3111 -0.0484  0.6106
  576UNL     H8 4414  -0.447   2.093   4.154  0.6208 -0.5523 -0.3595
  576UNL     H9 4415  -0.304   2.051   4.255  0.7574 -0.1207 -0.3497
  576UNL    H10 4416  -0.322   2.217   4.205 -1.2833  0.4523  1.2678
  577Zn      Zn 4417   3.174   0.883   0.307  0.2134 -0.0274 -0.1389
  578Zn      Zn 4418   3.196  -0.158   0.903 -0.0282  0.0793  0.0838
  579Zn      Zn 4419   2.678   0.164   0.874 -0.0037 -0.2246  0.0703
  580Zn      Zn 4420   3.661   0.526   0.320 -0.0584 -0.1115  0.0145
  581Zn      Zn 4421   3.682   0.019   0.635 -0.1827 -0.0408 -0.4221
  582Zn      Zn 4422   2.668   0.704   0.578  0.0654  0.1369  0.0584
  583UNL     H0 4423   2.746   0.400   1.023 -1.6161 -1.5953 -1.5531
  583UNL     H1 4424   2.721   0.440   1.306  0.5137  0.0613  1.4346
  583UNL     C2 4425   2.741   0.328   1.104  0.5217 -0.5551 -0.4001
  583UNL     C3 4426   2.716   0.353   1.243 -0.1236  0.5465  0.8114
  583UNL     C4 4427   2.681   0.152   1.187 -0.2509  0.4736 -1.2547
  583UNL     C5 4428   2.671   0.000   1.203 -0.7249  0.1775  0.1485
  583UNL     N6 4429   2.694   0.211   1.072  0.0876 -0.7167 -0.3746
  583UNL     N7 4430   2.693   0.232   1.296 -0.1368  0.1146  0.1699
  583UNL     H8 4431   2.644  -0.045   1.107 -0.4697 -0.9381  0.5863
  583UNL     H9 4432   2.598  -0.024   1.281 -0.6954 -1.5992 -0.3227
  583UNL    H10 4433   2.767  -0.046   1.231 -0.6960 -1.0715 -1.8133
  584UNL     H0 4434   3.289  -0.433   1.061  0.9344 -0.8673  0.3008
  584UNL     H1 4435   3.282  -0.671   0.905  0.9152  0.2267 -2.5675
  584UNL     C2 4436   3.261  -0.448   0.957  1.2211  0.1865  0.0621
  584UNL     C3 4437   3.259  -0.567   0.882 -0.1506  0.5932 -0.0913
  584UNL     C4 4438   3.197  -0.420   0.752  0.0438 -0.2706  0.4792
  584UNL     C5 4439   3.155  -0.345   0.628 -0.0910  0.0428  0.1438
  584UNL     N6 4440   3.203  -0.359   0.873  0.1995  0.8751 -0.2157
  584UNL     N7 4441   3.224  -0.549   0.758 -0.3838  0.0551 -0.7603
  584UNL     H8 4442   3.070  -0.398   0.584 -1.0128  1.6744 -0.1469
  584UNL     H9 4443   3.237  -0.336   0.555 -1.3477 -2.0159 -1.6370
  584UNL    H10 4444   3.109  -0.247   0.647  0.2740  0.5027 -1.2075
  585UNL     H0 4445   2.880   0.232   0.660  0.4650  0.2288 -1.1731
  585UNL     H1 4446   2.881   0.491   0.521  1.4715  0.2996  1.6385
  585UNL     C2 4447   2.826   0.324   0.677  0.0424 -0.2786  0.3290
  585UNL     C3 4448   2.825   0.451   0.605 -0.8310  0.1668  0.1396
  585UNL     C4 4449   2.674   0.447   0.754  0.1714 -0.8000  0.5383
  585UNL     C5 4450   2.556   0.488   0.840 -0.6693 -0.3522  0.6398
  585UNL     N6 4451   2.727   0.324   0.754  0.3720  0.2074 -0.2346
  585UNL     N7 4452   2.730   0.526   0.654  0.0775  0.2896  0.0185
  585UNL     H8 4453   2.501   0.569   0.790  2.0276  0.3537 -1.4668
  585UNL     H9 4454   2.588   0.535   0.934 -1.5690  1.5343  0.0578
  585UNL    H10 4455   2.490   0.403   0.859 -0.2985 -1.2046 -1.5921
  586UNL     H0 4456   2.674   0.791   0.271  1.5088 -0.6514 -3.4443
  586UNL     H1 4457   2.909   0.878   0.141  0.0614 -1.6831 -0.6342
  586UNL     C2 4458   2.771   0.815   0.313  0.2471 -0.1318 -0.6028
  586UNL     C3 4459   2.891   0.846   0.243  0.0593 -0.0847 -0.0987
  586UNL     C4 4460   2.916   0.816   0.460 -0.8267  0.0676 -0.4739
  586UNL     C5 4461   2.989   0.791   0.591 -0.5168  0.5525  0.1744
  586UNL     N6 4462   2.794   0.770   0.436 -0.4218  0.3242  0.2933
  586UNL     N7 4463   2.981   0.850   0.341  0.5153 -0.7791  0.8150
  586UNL     H8 4464   2.945   0.704   0.640  1.5223 -0.2376  0.7052
  586UNL     H9 4465   2.983   0.870   0.667 -1.4907  1.4570 -0.8045
  586UNL    H10 4466   3.096   0.769   0.581 -0.8373 -0.4596 -1.5737
  587UNL     H0 4467   2.683  -0.129   0.812  0.3761  0.9802 -2.5635
  587UNL     H1 4468   2.924  -0.293   0.817  0.7197  0.0911 -2.3637
  587UNL     C2 4469   2.787  -0.106   0.831  0.2487 -0.0646 -0.2222
  587UNL     C3 4470   2.913  -0.187   0.835 -0.2504 -0.3135 -0.2344
  587UNL     C4 4471   2.943   0.025   0.881  0.2847  0.0205  0.2771
  587UNL     C5 4472   3.003   0.144   0.960 -0.3709  0.4936  0.2131
  587UNL     N6 4473   2.816   0.027   0.845  0.0372  0.9723  0.0007
  587UNL     N7 4474   3.005  -0.102   0.874  0.2337 -0.3962 -0.3738
  587UNL     H8 4475   2.938   0.151   1.048 -1.0237 -0.0537 -0.2124
  587UNL     H9 4476   3.018   0.236   0.903 -1.3852  0.1912 -0.5683
  587UNL    H10 4477   3.103   0.116   0.995 -0.3309 -1.9528 -1.5612
  588UNL     H0 4478   3.892   0.639  -0.137  0.2765  0.8674  0.4245
  588UNL     H1 4479   3.892   0.644   0.158  2.4229 -0.8895 -0.8672
  588UNL     C2 4480   3.824   0.604  -0.061 -0.4285 -0.3882 -0.7362
  588UNL     C3 4481   3.824   0.610   0.082  0.3707  0.1159  0.4355
  588UNL     C4 4482   3.655   0.502   0.004 -0.5529  0.0231 -0.5413
  588UNL     C5 4483   3.519   0.448  -0.012 -1.1791 -1.0299  0.1164
  588UNL     N6 4484   3.727   0.533  -0.103 -0.1672  0.6942 -0.3694
  588UNL     N7 4485   3.720   0.543   0.126  0.1365  0.7771  0.2078
  588UNL     H8 4486   3.443   0.521   0.020  1.2384  1.6263  0.1904
  588UNL     H9 4487   3.515   0.360   0.053  0.2763 -0.0703  1.5993
  588UNL    H10 4488   3.501   0.413  -0.114  1.5022 -2.2893 -0.0103
  589UNL     H0 4489   3.402   0.949   0.522 -0.4515 -0.0276  0.5102
  589UNL     H1 4490   3.411   1.200   0.636 -1.8049  1.2681  0.4979
  589UNL     C2 4491   3.336   1.032   0.503 -0.3811 -0.0421  0.1967
  589UNL     C3 4492   3.340   1.163   0.563 -0.2565 -0.0731 -0.4058
  589UNL     C4 4493   3.170   1.146   0.437 -0.1941  0.5175  0.2556
  589UNL     C5 4494   3.040   1.178   0.378  0.4345 -0.2663 -0.2977
  589UNL     N6 4495   3.231   1.023   0.422  0.5407 -0.4320  0.0716
  589UNL     N7 4496   3.231   1.229   0.528 -0.7033 -0.2358 -0.6151
  589UNL     H8 4497   2.967   1.121   0.438 -1.9006  2.3748 -0.4271
  589UNL     H9 4498   3.000   1.280   0.371 -1.2174 -0.8489  0.0818
  589UNL    H10 4499   3.036   1.145   0.273  2.3030 -0.4283 -0.3430
  590UNL     H0 4500   3.394   0.151   0.567 -3.6171  0.1855 -0.9118
  590UNL     H1 4501   3.169   0.069   0.723 -1.0683 -2.9398  1.1868
  590UNL     C2 4502   3.383   0.082   0.649  0.2559 -0.0513 -0.4149
  590UNL     C3 4503   3.274   0.044   0.724 -0.1153  0.4902 -0.0104
  590UNL     C4 4504   3.449  -0.065   0.787  0.3705  0.0144  0.1657
  590UNL     C5 4505   3.538  -0.167   0.859 -0.4898  0.1393 -0.5156
  590UNL     N6 4506   3.487   0.017   0.690  0.1605 -0.0172 -0.2287
  590UNL     N7 4507   3.313  -0.050   0.811  0.2362  0.2957  0.4215
  590UNL     H8 4508   3.576  -0.245   0.792  0.1016  0.9611 -1.1535
  590UNL     H9 4509   3.492  -0.221   0.943  1.3827 -0.6685  0.0451
  590UNL    H10 4510   3.611  -0.115   0.921  0.0392 -1.7011  0.4993
  591UNL     H0 4511   3.388   0.429   0.414  1.5209 -0.1766 -0.1781
  591UNL     H1 4512   3.151   0.597   0.409  0.5418 -1.4460  1.6373
  591UNL     C2 4513   3.371   0.533   0.390  0.4783 -0.1655  0.5626
  591UNL     C3 4514   3.255   0.615   0.383 -0.0405 -0.3640 -0.1201
  591UNL     C4 4515   3.433   0.713   0.305 -1.1867 -0.5723 -0.2352
  591UNL     C5 4516   3.525   0.817   0.238  0.7910  0.2969  0.2747
  591UNL     N6 4517   3.476   0.593   0.339 -0.5522 -0.1987  0.2388
  591UNL     N7 4518   3.295   0.727   0.332 -0.4054  0.5690 -0.1782
  591UNL     H8 4519   3.482   0.912   0.273  1.5297  1.8513 -2.7556
  591UNL     H9 4520   3.521   0.804   0.129  0.3074  1.9123  0.0790
  591UNL    H10 4521   3.628   0.813   0.277  0.3217  0.8472  1.6317
  592UNL     H0 4522   3.700   0.019   0.327 -0.1478  0.1409 -1.8032
  592UNL     H1 4523   3.723   0.245   0.178  1.2554  0.6447  0.4118
  592UNL     C2 4524   3.693   0.122   0.359  0.3768 -0.2468 -0.3714
  592UNL     C3 4525   3.699   0.243   0.284 -0.2891 -0.0475  0.0903
  592UNL     C4 4526   3.650   0.284   0.481 -0.2031 -0.4601 -0.2401
  592UNL     C5 4527   3.632   0.364   0.606 -0.4643  0.0587  0.2466
  592UNL     N6 4528   3.661   0.154   0.479 -0.3288 -0.5074  0.1765
  592UNL     N7 4529   3.656   0.341   0.354  0.0131 -0.6208 -1.0564
  592UNL     H8 4530   3.705   0.446   0.611 -0.1495 -0.0044 -2.2219
  592UNL     H9 4531   3.648   0.296   0.690 -1.6239  0.9281  1.2003
  592UNL    H10 4532   3.535   0.412   0.618 -0.8496  0.1766 -2.5657
  593UNL     H0 4533   2.172   0.709   0.511  0.6525  0.6831  0.1308
  593UNL     H1 4534   2.389   0.816   0.632 -4.3559  0.7901 -0.9140
  593UNL     C2 4535   2.275   0.682   0.494  0.3282 -0.4292 -0.1109
  593UNL     C3 4536   2.383   0.741   0.555  0.0779 -0.3618 -0.4346
  593UNL     C4 4537   2.432   0.573   0.431  0.2973 -0.0936  0.2049
  593UNL     C5 4538   2.517   0.462   0.365  0.6491  0.5004  0.3975
  593UNL     N6 4539   2.302   0.586   0.414  0.0305 -0.0010  0.3200
  593UNL     N7 4540   2.481   0.668   0.511  0.0249 -0.2023 -0.7495
  593UNL     H8 4541   2.466   0.425   0.275  0.1295 -0.5965  1.1198
  593UNL     H9 4542   2.620   0.495   0.350  0.2906  0.8374 -1.5570
  593UNL    H10 4543   2.513   0.381   0.439  4.2561  2.2366  2.8247
  594UNL     H0 4544   3.910   0.178   1.061  0.7647  2.3018 -0.7165
  594UNL     H1 4545   3.662   0.114   0.924 -0.5685 -4.4261 -3.1187
  594UNL     C2 4546   3.889   0.156   0.957  0.1843  0.1263 -0.2022
  594UNL     C3 4547   3.767   0.123   0.899  0.2656  0.0786  0.6846
  594UNL     C4 4548   3.933   0.106   0.762  0.0492 -0.0837 -0.5760
  594UNL     C5 4549   4.010   0.103   0.632 -0.0335  0.0193 -0.4054
  594UNL     N6 4550   3.987   0.134   0.875 -0.6562 -0.3053 -0.2527
  594UNL     N7 4551   3.797   0.089   0.778  0.6184  0.3441  0.3539
  594UNL     H8 4552   3.986   0.182   0.559 -0.3836 -0.3861 -0.7380
  594UNL     H9 4553   3.993   0.006   0.584  0.0482  0.5371 -1.5176
  594UNL    H10 4554   4.119   0.110   0.641  0.0787  0.1582 -1.6666
  595Zn      Zn 4555   2.685   0.170   1.494 -0.3443  0.1000 -0.0587
  596Zn      Zn 4556   2.707  -0.887   2.085 -0.2771 -0.3563 -0.0606
  597Zn      Zn 4557   2.231  -0.531   2.112 -0.0206 -0.0414 -0.0813
  598Zn      Zn 4558   3.177  -0.140   1.497 -0.0143  0.0873  0.2357
  599Zn      Zn 4559   3.186  -0.678   1.788 -0.1328 -0.0370  0.1066
  600Zn      Zn 4560   2.201  -0.014   1.798  0.0046  0.1402  0.2374
  601UNL     H0 4561   2.335  -0.300   2.272  0.1007 -0.5385 -0.3669
  601UNL     H1 4562   2.307  -0.286   2.550 -0.1279 -0.6274  0.4060
  601UNL     C2 4563   2.306  -0.377   2.343  0.0300 -0.1791 -0.0031
  601UNL     C3 4564   2.285  -0.371   2.487 -0.5731 -0.4508  0.3148
  601UNL     C4 4565   2.224  -0.558   2.408 -0.1367 -0.2842 -0.5621
  601UNL     C5 4566   2.165  -0.694   2.408 -0.4516  0.3194  0.0836
  601UNL     N6 4567   2.250  -0.488   2.300  0.1504 -0.0167  0.1805
  601UNL     N7 4568   2.232  -0.484   2.525 -0.7433 -0.0183  0.3519
  601UNL     H8 4569   2.127  -0.717   2.308  0.5489  0.0870 -0.2552
  601UNL     H9 4570   2.071  -0.694   2.466 -0.3413 -0.1010  0.2623
  601UNL    H10 4571   2.235  -0.773   2.436 -1.7067 -0.3670  1.4334
  602UNL     H0 4572   2.779  -1.138   2.213 -1.2887  3.5962 -0.0509
  602UNL     H1 4573   2.768  -1.401   2.073  2.0209  0.7588  0.3089
  602UNL     C2 4574   2.762  -1.170   2.112 -0.1733  0.0014  0.7562
  602UNL     C3 4575   2.755  -1.297   2.046  0.0629  0.2649 -0.8826
  602UNL     C4 4576   2.702  -1.134   1.912  0.4292  0.1731 -0.4059
  602UNL     C5 4577   2.653  -1.059   1.794 -0.1575  0.9517  0.3108
  602UNL     N6 4578   2.723  -1.074   2.025  0.2296  0.0271  0.1643
  602UNL     N7 4579   2.708  -1.270   1.926  0.4237 -0.0384 -0.6082
  602UNL     H8 4580   2.576  -1.115   1.740 -0.3236  1.0812  0.4142
  602UNL     H9 4581   2.740  -1.034   1.732 -0.3365  0.5900 -0.0846
  602UNL    H10 4582   2.624  -0.957   1.823 -0.0788  0.7603  1.0991
  603UNL     H0 4583   2.452  -0.464   1.868  0.0678  0.8494  0.2567
  603UNL     H1 4584   2.406  -0.242   1.703  0.4894  0.2733 -0.3017
  603UNL     C2 4585   2.372  -0.392   1.879 -0.1763  0.6265 -0.0676
  603UNL     C3 4586   2.359  -0.277   1.794  0.2813  0.8668 -0.1763
  603UNL     C4 4587   2.212  -0.281   1.953 -0.4421 -0.4035  0.0629
  603UNL     C5 4588   2.087  -0.239   2.024 -0.1668  0.4147  0.5722
  603UNL     N6 4589   2.283  -0.387   1.979 -0.0195  0.3554 -0.0495
  603UNL     N7 4590   2.262  -0.209   1.845  0.1823 -0.2600  0.1871
  603UNL     H8 4591   1.995  -0.237   1.963 -0.5210 -0.5321  1.0424
  603UNL     H9 4592   2.100  -0.138   2.062 -0.5638  0.8358 -0.3669
  603UNL    H10 4593   2.057  -0.302   2.109 -1.6025  1.1621  0.6450
  604UNL     H0 4594   2.189   0.010   1.494  0.5460 -0.5439 -1.1537
  604UNL     H1 4595   2.403   0.161   1.357  2.7208 -0.3348  0.5269
  604UNL     C2 4596   2.281   0.057   1.523 -0.0426 -0.0477 -0.0278
  604UNL     C3 4597   2.384   0.137   1.461  0.1751  0.3421  0.2777
  604UNL     C4 4598   2.443   0.087   1.656 -0.1147 -0.8394  0.2205
  604UNL     C5 4599   2.517   0.080   1.785 -0.2186  0.0892  0.1117
  604UNL     N6 4600   2.320   0.041   1.648  0.0389  0.5088 -0.3797
  604UNL     N7 4601   2.493   0.142   1.538  0.0387 -0.0633 -0.2627
  604UNL     H8 4602   2.499  -0.019   1.831  1.4725  0.1196  0.9102
  604UNL     H9 4603   2.486   0.159   1.854  3.9472  0.2486  2.0886
  604UNL    H10 4604   2.622   0.105   1.768  0.8843 -2.0940  2.9456
  605UNL     H0 4605   2.174  -0.824   2.052 -0.2113  1.0438  0.7221
  605UNL     H1 4606   2.383  -0.986   1.980  1.0578  0.8766 -1.4840
  605UNL     C2 4607   2.281  -0.807   2.063  0.0947  0.1223 -0.6625
  605UNL     C3 4608   2.390  -0.896   2.039 -0.1062 -0.0390  0.1435
  605UNL     C4 4609   2.460  -0.714   2.127  0.2205  0.4908  0.8542
  605UNL     C5 4610   2.553  -0.612   2.185  0.0095  0.1449  0.0736
  605UNL     N6 4611   2.332  -0.696   2.104 -0.0645  0.0421 -0.3734
  605UNL     N7 4612   2.501  -0.834   2.080 -0.4534  0.5860  0.4113
  605UNL     H8 4613   2.558  -0.631   2.292 -1.4148  1.0641  0.3304
  605UNL     H9 4614   2.526  -0.508   2.161  2.1261  0.2117 -2.5191
  605UNL    H10 4615   2.650  -0.624   2.136  1.6567  0.4034  3.0942
  606UNL     H0 4616   3.388   0.016   1.075 -0.2580 -0.4410 -1.6351
  606UNL     H1 4617   3.426  -0.062   1.349  1.0687 -1.2088  0.0765
  606UNL     C2 4618   3.333  -0.057   1.133  0.4469  0.2626 -0.0109
  606UNL     C3 4619   3.355  -0.090   1.272  0.8834 -0.1239 -0.1682
  606UNL     C4 4620   3.165  -0.159   1.199 -0.3936 -0.0102 -0.1317
  606UNL     C5 4621   3.031  -0.234   1.202 -0.0784 -0.3830 -0.4690
  606UNL     N6 4622   3.224  -0.111   1.084 -0.1032  0.9181 -0.2107
  606UNL     N7 4623   3.243  -0.153   1.312  0.0652  0.2974  0.5925
  606UNL     H8 4624   3.043  -0.321   1.137 -2.2619 -0.5487 -0.7260
  606UNL     H9 4625   2.939  -0.184   1.171  0.7938  0.3025 -2.0439
  606UNL    H10 4626   3.012  -0.277   1.301  0.8626  0.7972  0.2628
  607UNL     H0 4627   2.918   0.226   1.692 -0.5823 -0.1815  0.9893
  607UNL     H1 4628   2.920   0.462   1.873 -1.0036  1.3819  0.5172
  607UNL     C2 4629   2.862   0.318   1.691 -0.2173  0.0435 -0.0483
  607UNL     C3 4630   2.868   0.430   1.784  0.5878 -0.1761  0.0792
  607UNL     C4 4631   2.691   0.429   1.651 -0.4004 -0.3475  0.0616
  607UNL     C5 4632   2.571   0.481   1.579  0.4498 -0.4482  0.2634
  607UNL     N6 4633   2.756   0.323   1.614 -0.5212 -0.0179 -0.3632
  607UNL     N7 4634   2.756   0.503   1.746 -0.0061 -0.0467  0.9866
  607UNL     H8 4635   2.550   0.430   1.484  2.8703  2.2808 -1.9209
  607UNL     H9 4636   2.484   0.458   1.641 -0.7739 -0.1379 -1.2757
  607UNL    H10 4637   2.568   0.590   1.565  0.6239 -0.1856  2.0056
  608UNL     H0 4638   2.934  -0.551   1.742  0.0860 -0.9201 -0.4090
  608UNL     H1 4639   2.698  -0.603   1.882  0.9804  1.5611 -0.7862
  608UNL     C2 4640   2.909  -0.618   1.823  0.0966  0.3269  0.6676
  608UNL     C3 4641   2.793  -0.651   1.897 -0.1460 -0.4747  0.2762
  608UNL     C4 4642   2.946  -0.787   1.927  0.5873  0.3586 -0.5001
  608UNL     C5 4643   3.005  -0.921   1.967 -0.9598 -0.0148 -1.0294
  608UNL     N6 4644   3.006  -0.697   1.856 -0.3308  0.3329 -0.4465
  608UNL     N7 4645   2.818  -0.757   1.967 -0.1228  0.4101  0.1668
  608UNL     H8 4646   2.994  -0.993   1.886  1.0400 -0.5735 -0.8554
  608UNL     H9 4647   2.946  -0.972   2.045 -0.4337  0.1818 -0.4960
  608UNL    H10 4648   3.111  -0.916   1.993 -0.8664 -1.2413 -1.1249
  609UNL     H0 4649   2.893  -0.283   1.607 -2.3470 -0.5025 -1.6230
  609UNL     H1 4650   2.665  -0.130   1.600 -0.0377 -0.3290  0.5066
  609UNL     C2 4651   2.880  -0.186   1.560 -0.7574  0.2436 -0.6221
  609UNL     C3 4652   2.765  -0.107   1.564 -0.2668 -0.5335 -0.2882
  609UNL     C4 4653   2.927   0.002   1.476  0.3499 -0.3199 -0.4340
  609UNL     C5 4654   2.997   0.108   1.392  0.2440  0.6135 -0.0011
  609UNL     N6 4655   2.979  -0.115   1.508 -0.0597 -0.5350 -0.1110
  609UNL     N7 4656   2.792   0.011   1.509 -0.3645  0.1042 -0.1683
  609UNL     H8 4657   2.963   0.208   1.424 -0.2742  0.2025  0.7604
  609UNL     H9 4658   2.976   0.108   1.284 -0.4874 -1.5760  0.0908
  609UNL    H10 4659   3.104   0.101   1.415  0.2592 -0.6334 -0.3770
  610UNL     H0 4660   3.227  -0.661   1.488 -0.5713  0.3399 -0.8296
  610UNL     H1 4661   3.184  -0.418   1.357  2.0466  0.8378  0.3448
  610UNL     C2 4662   3.222  -0.562   1.531  0.2011 -0.1798  0.5228
  610UNL     C3 4663   3.197  -0.436   1.463 -0.1391 -0.1691  0.4934
  610UNL     C4 4664   3.192  -0.409   1.666  0.2687 -0.0124  0.5361
  610UNL     C5 4665   3.183  -0.349   1.802  0.0681 -0.5452  0.2880
  610UNL     N6 4666   3.218  -0.536   1.655 -0.3398  0.1287  0.0584
  610UNL     N7 4667   3.184  -0.337   1.548 -0.1145 -0.1248 -0.5224
  610UNL     H8 4668   3.283  -0.326   1.841  2.0766 -0.7343 -4.1519
  610UNL     H9 4669   3.118  -0.410   1.866 -0.2744 -0.6676 -0.1760
  610UNL    H10 4670   3.123  -0.257   1.804  1.3537  0.3140  0.2392
  611UNL     H0 4671   1.708   0.083   1.669  1.1443  0.5143 -0.3217
  611UNL     H1 4672   1.943   0.146   1.835 -0.9188 -0.4919  0.4771
  611UNL     C2 4673   1.806   0.039   1.680  0.5461 -0.8711 -0.4105
  611UNL     C3 4674   1.923   0.067   1.765  0.4298 -0.3587 -0.0793
  611UNL     C4 4675   1.956  -0.103   1.641 -0.1450 -0.1502 -0.7153
  611UNL     C5 4676   2.028  -0.218   1.591 -0.4734 -0.7556  0.4869
  611UNL     N6 4677   1.831  -0.068   1.611  1.2176  0.4120  0.5260
  611UNL     N7 4678   2.016  -0.020   1.733 -0.4165 -0.4062  0.3540
  611UNL     H8 4679   2.134  -0.192   1.580 -0.7228  0.5408  0.9792
  611UNL     H9 4680   2.033  -0.298   1.665  1.5836 -1.5344 -0.4094
  611UNL    H10 4681   1.991  -0.239   1.490 -1.2126  0.2189  0.5349
  612UNL     H0 4682   3.417  -0.585   2.254 -0.8470  0.5840 -0.0826
  612UNL     H1 4683   3.180  -0.654   2.113  1.3026 -0.2531  0.9705
  612UNL     C2 4684   3.401  -0.603   2.148 -0.1685 -0.1391 -0.0646
  612UNL     C3 4685   3.282  -0.644   2.077  0.8409 -0.3850 -0.4729
  612UNL     C4 4686   3.442  -0.632   1.943 -0.4667 -0.2113  0.3741
  612UNL     C5 4687   3.506  -0.625   1.809  0.0383  0.2787  0.1586
  612UNL     N6 4688   3.493  -0.592   2.056 -0.7611 -0.1014  0.0485
  612UNL     N7 4689   3.307  -0.641   1.948  0.1937  0.0423  0.5976
  612UNL     H8 4690   3.480  -0.714   1.750 -3.1225  1.7324 -0.8742
  612UNL     H9 4691   3.615  -0.617   1.817  0.1163  0.7293 -1.1352
  612UNL    H10 4692   3.482  -0.539   1.745  1.3699 -0.2454 -1.1027
  613Zn      Zn 4693   2.196  -0.534   2.707 -0.0626  0.0981 -0.3873
  614Zn      Zn 4694   2.210  -1.576   3.300 -0.1723 -0.0185  0.0245
  615Zn      Zn 4695   1.733  -1.219   3.317 -0.1180  0.0536 -0.2811
  616Zn      Zn 4696   2.713  -0.868   2.684 -0.2824  0.1231  0.1328
  617Zn      Zn 4697   2.683  -1.406   2.986  0.0747 -0.0858 -0.1136
  618Zn      Zn 4698   1.702  -0.690   3.035 -0.0579 -0.2302  0.0810
  619UNL     H0 4699   1.793  -0.928   3.476  0.8953  1.2128  1.1144
  619UNL     H1 4700   1.808  -0.924   3.749 -0.2503  0.0069 -1.1553
  619UNL     C2 4701   1.779  -1.009   3.545 -0.0274  0.2311 -0.1681
  619UNL     C3 4702   1.789  -1.009   3.685  0.2213 -0.6506 -0.4390
  619UNL     C4 4703   1.736  -1.198   3.614  0.2448 -0.0217  0.6676
  619UNL     C5 4704   1.718  -1.348   3.606 -0.3328 -0.2691  0.6801
  619UNL     N6 4705   1.752  -1.134   3.502  0.3057 -0.5096 -0.0201
  619UNL     N7 4706   1.767  -1.133   3.724  0.1045  0.0314  0.4423
  619UNL     H8 4707   1.650  -1.387   3.529  1.4019 -0.1266 -0.9929
  619UNL     H9 4708   1.676  -1.384   3.701 -0.0403 -0.1695  0.8470
  619UNL    H10 4709   1.814  -1.398   3.587 -0.6953 -1.1805  1.1482
  620UNL     H0 4710   2.269  -1.839   3.443  1.7410 -0.3833  0.1629
  620UNL     H1 4711   2.269  -2.100   3.318  2.2917 -0.5576 -0.4690
  620UNL     C2 4712   2.252  -1.873   3.342  0.1838 -0.0768  0.2982
  620UNL     C3 4713   2.243  -2.003   3.278  1.0309 -0.7133 -0.0695
  620UNL     C4 4714   2.213  -1.835   3.143 -0.1707 -0.7160  0.2720
  620UNL     C5 4715   2.188  -1.777   3.010  0.1705 -0.3524 -0.2266
  620UNL     N6 4716   2.220  -1.772   3.260  0.2422 -0.0030  0.0975
  620UNL     N7 4717   2.222  -1.974   3.152  0.0084 -0.2188  0.1263
  620UNL     H8 4718   2.154  -1.856   2.942  1.0564 -1.1405  0.2163
  620UNL     H9 4719   2.278  -1.721   2.982  0.2671  0.7612  2.0596
  620UNL    H10 4720   2.112  -1.698   3.018 -0.2185 -0.8056  0.8153
  621UNL     H0 4721   1.941  -1.139   3.088 -0.0845 -0.0009  1.2191
  621UNL     H1 4722   1.924  -0.889   2.961  0.9807 -0.9770  1.0783
  621UNL     C2 4723   1.857  -1.070   3.094  0.1162  0.4011 -0.1730
  621UNL     C3 4724   1.861  -0.938   3.034 -0.1624  0.0299  0.8130
  621UNL     C4 4725   1.699  -0.962   3.162 -0.3921  0.6328  0.1466
  621UNL     C5 4726   1.568  -0.921   3.231 -0.3670  0.2473  0.1324
  621UNL     N6 4727   1.759  -1.080   3.183  0.3463  0.2628  0.8407
  621UNL     N7 4728   1.753  -0.878   3.076  0.2116 -0.2523  0.3420
  621UNL     H8 4729   1.583  -0.831   3.292 -0.2205 -1.0766  2.1524
  621UNL     H9 4730   1.525  -1.004   3.289 -0.5501 -1.1459 -1.8767
  621UNL    H10 4731   1.486  -0.898   3.162 -0.7656  3.2609  1.4496
  622UNL     H0 4732   1.678  -0.634   2.736  0.3044  1.4558  0.0037
  622UNL     H1 4733   1.894  -0.570   2.574  1.1745 -2.4540 -0.4246
  622UNL     C2 4734   1.781  -0.614   2.764  0.5237 -0.0638  0.3414
  622UNL     C3 4735   1.888  -0.576   2.682  0.6349  0.7831 -0.1688
  622UNL     C4 4736   1.944  -0.594   2.888  1.0289  0.7323  0.3885
  622UNL     C5 4737   2.039  -0.607   3.003  0.4852  0.4211 -0.5651
  622UNL     N6 4738   1.814  -0.620   2.890 -0.5980 -0.0342  0.3471
  622UNL     N7 4739   1.989  -0.563   2.764 -1.0016  0.1538  0.4005
  622UNL     H8 4740   2.034  -0.707   3.049 -0.6169  0.6171 -0.2294
  622UNL     H9 4741   2.029  -0.527   3.077  0.9312  1.0595 -1.1866
  622UNL    H10 4742   2.142  -0.603   2.966  1.6182 -3.3016  1.6316
  623UNL     H0 4743   1.696  -1.526   3.237  0.0476  0.0682 -0.5854
  623UNL     H1 4744   1.919  -1.693   3.236 -3.3376 -0.7223  1.5063
  623UNL     C2 4745   1.800  -1.506   3.257 -0.1118 -0.1977  0.6116
  623UNL     C3 4746   1.918  -1.587   3.261  0.6664 -0.2885  0.5042
  623UNL     C4 4747   1.966  -1.400   3.323  0.1150 -0.7974  0.5256
  623UNL     C5 4748   2.045  -1.286   3.377  0.7842 -0.1650 -0.0231
  623UNL     N6 4749   1.846  -1.383   3.282  0.5435  0.5308  0.9563
  623UNL     N7 4750   2.023  -1.516   3.295 -0.7932 -0.2073 -0.1468
  623UNL     H8 4751   1.991  -1.191   3.375  0.4874 -0.3235  0.5301
  623UNL     H9 4752   2.135  -1.244   3.329  0.1976  1.2278  0.0526
  623UNL    H10 4753   2.089  -1.311   3.474  2.4759 -0.0888 -0.7374
  624UNL     H0 4754   2.945  -0.787   2.226 -0.0854  1.0231  0.6985
  624UNL     H1 4755   2.954  -0.752   2.517  0.3670 -0.1021 -0.0846
  624UNL     C2 4756   2.876  -0.812   2.305 -0.2241  0.4207  0.3929
  624UNL     C3 4757   2.882  -0.797   2.450  0.1611  0.0939  0.0049
  624UNL     C4 4758   2.701  -0.896   2.383 -0.4279 -0.6305 -0.3035
  624UNL     C5 4759   2.568  -0.963   2.383  0.2039 -0.2829  0.6384
  624UNL     N6 4760   2.770  -0.879   2.272  0.2353  0.8669 -0.5914
  624UNL     N7 4761   2.770  -0.850   2.499  0.1505 -0.4829  0.1252
  624UNL     H8 4762   2.554  -1.003   2.282  0.6874  1.1580 -0.0262
  624UNL     H9 4763   2.489  -0.892   2.411  0.2522  0.1902 -0.3825
  624UNL    H10 4764   2.556  -1.043   2.457  2.6121 -1.6385 -0.3105
  625UNL     H0 4765   2.429  -0.474   2.905  0.7070 -0.6068 -3.6541
  625UNL     H1 4766   2.473  -0.190   2.993  0.6421  0.5443 -1.1788
  625UNL     C2 4767   2.373  -0.382   2.895  0.6087 -0.1191 -0.0071
  625UNL     C3 4768   2.398  -0.245   2.938  0.1849 -0.1597  0.1125
  625UNL     C4 4769   2.214  -0.266   2.827  0.1764  0.1739 -0.0665
  625UNL     C5 4770   2.079  -0.226   2.762 -0.3345 -0.4472  0.2454
  625UNL     N6 4771   2.266  -0.386   2.816 -0.2397  0.1294 -0.0639
  625UNL     N7 4772   2.292  -0.175   2.898  0.2888  0.4524  0.4412
  625UNL     H8 4773   2.026  -0.302   2.703 -1.7279  0.4749  0.2606
  625UNL     H9 4774   2.009  -0.181   2.834  0.8584  2.3347 -0.2271
  625UNL    H10 4775   2.103  -0.151   2.686  0.4989 -0.8369  0.1171
  626UNL     H0 4776   2.397  -1.261   2.928  2.2947  0.8305  0.8379
  626UNL     H1 4777   2.175  -1.335   3.072  0.9718  1.0789 -2.2866
  626UNL     C2 4778   2.392  -1.328   3.013  1.1668 -0.0462  0.1092
  626UNL     C3 4779   2.278  -1.366   3.087  0.5640  0.5515 -0.2155
  626UNL     C4 4780   2.449  -1.476   3.145  0.1457  0.1847 -0.1381
  626UNL     C5 4781   2.526  -1.583   3.213 -0.1767  0.0898 -0.4544
  626UNL     N6 4782   2.496  -1.404   3.050 -0.3963 -0.5880  0.4070
  626UNL     N7 4783   2.313  -1.470   3.158 -0.4520  0.7055  0.3884
  626UNL     H8 4784   2.522  -1.668   3.144  1.7134 -0.4803  0.0935
  626UNL     H9 4785   2.478  -1.613   3.307  1.5392 -0.5325  0.2614
  626UNL    H10 4786   2.628  -1.550   3.234  0.2284  0.7926 -3.1702
  627UNL     H0 4787   2.414  -0.996   2.725 -0.6340  0.5913 -0.3953
  627UNL     H1 4788   2.198  -0.823   2.764  0.7294 -1.1489  0.7563
  627UNL     C2 4789   2.410  -0.888   2.718 -0.3677  0.6442  0.2376
  627UNL     C3 4790   2.299  -0.798   2.735  0.1878 -0.1200 -0.2980
  627UNL     C4 4791   2.460  -0.685   2.679 -0.4978  0.0365 -0.2923
  627UNL     C5 4792   2.552  -0.577   2.633 -0.3733  0.6379  1.0509
  627UNL     N6 4793   2.509  -0.808   2.699 -0.8667 -0.7703 -0.2780
  627UNL     N7 4794   2.332  -0.671   2.722 -0.2371  0.6066  0.2090
  627UNL     H8 4795   2.530  -0.474   2.663 -1.3615 -0.0946  2.9958
  627UNL     H9 4796   2.562  -0.575   2.524  0.9993 -0.8750  1.1113
  627UNL    H10 4797   2.657  -0.592   2.660  0.3024  0.7247 -1.3415
  628UNL     H0 4798   2.705  -1.388   2.687  0.4959  0.3647 -0.5130
  628UNL     H1 4799   2.769  -1.154   2.542 -1.7687 -0.7309 -1.0861
  628UNL     C2 4800   2.708  -1.285   2.720 -0.2657  0.2445 -0.0499
  628UNL     C3 4801   2.732  -1.164   2.644  0.1017  0.0308 -0.2910
  628UNL     C4 4802   2.702  -1.126   2.852  0.3781 -0.0797 -0.1471
  628UNL     C5 4803   2.685  -1.057   2.986 -0.5893 -1.0896  0.1741
  628UNL     N6 4804   2.695  -1.255   2.842  0.2532  1.1232  0.1649
  628UNL     N7 4805   2.725  -1.064   2.730  0.1243  0.7806  0.4782
  628UNL     H8 4806   2.782  -1.015   3.015  0.7023 -1.1217 -3.5122
  628UNL     H9 4807   2.634  -1.112   3.066 -0.3054  0.5285  1.5409
  628UNL    H10 4808   2.629  -0.962   2.989  4.3093  2.1875  0.4231
  629UNL     H0 4809   1.208  -0.625   2.941  0.2932 -0.1517  2.6758
  629UNL     H1 4810   1.439  -0.543   3.065 -2.6561  0.6768 -0.5518
  629UNL     C2 4811   1.306  -0.671   2.934  0.6329  0.7927  0.1687
  629UNL     C3 4812   1.423  -0.624   2.996 -0.1271 -0.3503 -0.0395
  629UNL     C4 4813   1.466  -0.794   2.876 -0.2303  0.8275 -0.5153
  629UNL     C5 4814   1.550  -0.905   2.818 -0.3399 -0.1869  0.0988
  629UNL     N6 4815   1.338  -0.769   2.854  0.1825 -0.2355 -0.1238
  629UNL     N7 4816   1.521  -0.702   2.965  0.2266 -0.1004  0.1337
  629UNL     H8 4817   1.515  -0.923   2.716  0.2305  2.3493 -0.6201
  629UNL     H9 4818   1.657  -0.881   2.828 -0.1538 -1.4677  1.7144
  629UNL    H10 4819   1.539  -0.996   2.878 -1.3015  0.9313  1.6987
  630UNL     H0 4820   2.891  -1.199   3.405 -2.0009  0.4782 -0.2922
  630UNL     H1 4821   2.675  -1.334   3.281  0.2441 -1.2668  0.6101
  630UNL     C2 4822   2.884  -1.251   3.310  0.7350 -0.2179 -0.2149
  630UNL     C3 4823   2.777  -1.316   3.248 -0.1744 -0.1826 -0.1709
  630UNL     C4 4824   2.944  -1.309   3.123  0.8309  0.3959  0.1898
  630UNL     C5 4825   3.031  -1.326   3.001 -0.4559  0.1857  0.6084
  630UNL     N6 4826   2.993  -1.274   3.240  0.1143 -0.2917  0.2658
  630UNL     N7 4827   2.815  -1.358   3.131 -1.0210  0.2559  0.3241
  630UNL     H8 4828   2.972  -1.383   2.929  2.0516  1.1957 -2.4663
  630UNL     H9 4829   3.128  -1.370   3.027 -0.8187  0.1795  2.0628
  630UNL    H10 4830   3.057  -1.228   2.959  0.4903 -0.8679 -1.3671
  631Zn      Zn 4831   1.734  -1.187   3.910 -0.0689  0.0783 -0.0038
  632Zn      Zn 4832   3.674   0.505  -0.292  0.0278  0.2071  0.0066
  633Zn      Zn 4833   3.206   0.879  -0.282  0.0150  0.0628  0.2006
  634Zn      Zn 4834   2.195  -1.560   3.901  0.0916  0.1151  0.1973
  635Zn      Zn 4835   4.155   0.730  -0.577 -0.2618  0.3968 -0.0035
  636Zn      Zn 4836   3.218   1.413  -0.607 -0.3612 -0.4354  0.1605
  637UNL     H0 4837   3.217   1.141  -0.110  0.9213 -0.3525 -0.4756
  637UNL     H1 4838   3.245   1.151   0.156 -0.4940 -1.1164  1.3792
  637UNL     C2 4839   3.237   1.057  -0.045  0.3169  0.2464  0.5074
  637UNL     C3 4840   3.241   1.063   0.093 -0.4491 -0.0234 -0.2015
  637UNL     C4 4841   3.198   0.864   0.022  0.0694 -0.5446  0.0320
  637UNL     C5 4842   3.159   0.719   0.028 -0.0941  0.1937 -0.2260
  637UNL     N6 4843   3.225   0.936  -0.089  0.4200  0.4786  0.0728
  637UNL     N7 4844   3.210   0.943   0.133 -0.2811  0.0424  0.2191
  637UNL     H8 4845   3.133   0.675  -0.069  0.4720  0.3303 -0.4394
  637UNL     H9 4846   3.069   0.695   0.087  3.0994 -2.7634  4.1307
  637UNL    H10 4847   3.238   0.653   0.064 -1.9026 -1.5087  0.8586
  638UNL     H0 4848   3.740   0.231  -0.126 -3.1760 -1.4075  0.4587
  638UNL     H1 4849   3.710  -0.018  -0.266 -1.0739 -0.2090  0.0301
  638UNL     C2 4850   3.729   0.211  -0.232  0.8773  0.0695 -0.4089
  638UNL     C3 4851   3.702   0.084  -0.302  0.4388 -0.0798 -0.0102
  638UNL     C4 4852   3.683   0.249  -0.434 -0.0381  0.6693 -0.1035
  638UNL     C5 4853   3.671   0.321  -0.561  0.0661 -0.2290  0.5320
  638UNL     N6 4854   3.700   0.308  -0.318  0.2376  0.6934 -0.2456
  638UNL     N7 4855   3.672   0.110  -0.434  0.1779  0.0117 -1.1905
  638UNL     H8 4856   3.762   0.366  -0.602 -0.4870 -0.5168 -1.0612
  638UNL     H9 4857   3.598   0.402  -0.570  0.4762  0.0086 -0.8781
  638UNL    H10 4858   3.614   0.256  -0.628  1.8450  0.1516 -1.4542
  639UNL     H0 4859   3.384   0.923  -0.532 -0.8875 -0.0441  0.9236
  639UNL     H1 4860   3.416   1.179  -0.652  2.1918 -0.8712  0.3838
  639UNL     C2 4861   3.337   1.017  -0.508 -0.6831  0.3590 -0.2183
  639UNL     C3 4862   3.356   1.145  -0.568  0.3545 -0.4613 -0.7083
  639UNL     C4 4863   3.200   1.152  -0.433  0.5365  0.1438  0.1395
  639UNL     C5 4864   3.075   1.201  -0.366 -0.2504  0.1715 -0.0034
  639UNL     N6 4865   3.250   1.027  -0.414  0.5337  0.1408 -0.8179
  639UNL     N7 4866   3.259   1.227  -0.530  0.2563  0.4521 -0.2911
  639UNL     H8 4867   3.014   1.267  -0.429 -0.6464  1.3601  1.5346
  639UNL     H9 4868   3.096   1.263  -0.277  0.0442  0.3670 -0.2070
  639UNL    H10 4869   3.011   1.117  -0.340  1.8233 -1.3504  0.4431
  640UNL     H0 4870   3.233   1.368  -0.924  1.3902  1.0553 -0.9774
  640UNL     H1 4871   3.438   1.503  -1.060 -4.0743  1.0435  0.0734
  640UNL     C2 4872   3.318   1.424  -0.888  1.1524  0.7165  0.1490
  640UNL     C3 4873   3.420   1.497  -0.953  0.0498 -0.1790  0.8778
  640UNL     C4 4874   3.459   1.494  -0.744 -0.0138  0.2371  0.2311
  640UNL     C5 4875   3.528   1.505  -0.607  0.2649 -0.4510  0.4942
  640UNL     N6 4876   3.332   1.451  -0.759 -0.4414  0.6101  0.4135
  640UNL     N7 4877   1.543  -1.235   3.942  0.2667  0.0950  0.3926
  640UNL     H8 4878   3.574   1.603  -0.588  1.3155 -0.3882 -2.0675
  640UNL     H9 4879   3.606   1.429  -0.614 -0.0057 -0.5601 -2.0356
  640UNL    H10 4880   3.466   1.476  -0.521  0.0013 -1.9091 -0.1567
  641UNL     H0 4881   3.157   0.578  -0.327  0.0754  0.4104  0.9108
  641UNL     H1 4882   3.373   0.392  -0.367  0.2904  0.0337 -0.4392
  641UNL     C2 4883   3.264   0.591  -0.328  0.0751  0.4071 -0.7071
  641UNL     C3 4884   3.374   0.498  -0.343 -0.2586 -0.0972  0.1812
  641UNL     C4 4885   3.445   0.698  -0.294  0.3772  0.4633 -0.1792
  641UNL     C5 4886   3.536   0.811  -0.264  0.0043  0.0555 -0.2795
  641UNL     N6 4887   3.315   0.715  -0.314  0.0182 -0.2763  0.4065
  641UNL     N7 4888   3.485   0.570  -0.321 -0.3783 -0.4356  0.3530
  641UNL     H8 4889   3.493   0.892  -0.203  1.6746  2.2516 -1.8503
  641UNL     H9 4890   3.551   0.858  -0.362  3.5466 -1.0021 -0.3666
  641UNL    H10 4891   3.624   0.766  -0.218 -1.0755 -2.2485 -0.3494
  642UNL     H0 4892   2.398  -1.384   3.476 -0.1633 -0.5509 -1.0896
  642UNL     H1 4893   2.443  -1.420   3.753 -0.3862  2.4372 -0.5660
  642UNL     C2 4894   2.344  -1.447   3.546 -0.3730 -0.3093 -1.0319
  642UNL     C3 4895   2.372  -1.465   3.685  0.1835 -0.5530  0.6539
  642UNL     C4 4896   2.211  -1.587   3.605 -0.1153  0.6672  0.0369
  642UNL     C5 4897   2.080  -1.660   3.610  0.1566 -0.5395 -0.2446
  642UNL     N6 4898   2.264  -1.541   3.498 -0.5137 -0.4538 -0.3018
  642UNL     N7 4899   2.273  -1.544   3.720 -0.3909 -0.1338  0.3597
  642UNL     H8 4900   2.039  -1.697   3.516 -0.8885  1.4418 -0.6252
  642UNL     H9 4901   2.004  -1.607   3.669  0.7043  2.5580 -2.1119
  642UNL    H10 4902   2.093  -1.751   3.670  2.3134 -0.1512 -0.0418
  643UNL     H0 4903   1.931  -1.100   4.113 -2.1225 -1.4689 -0.2247
  643UNL     H1 4904   1.898  -0.905   4.301  0.5927 -2.9615  0.5957
  643UNL     C2 4905   1.858  -1.020   4.108 -0.5018  0.1090  0.4143
  643UNL     C3 4906   1.846  -0.917   4.207  0.5018 -0.2692  0.2381
  643UNL     C4 4907   1.697  -0.917   4.048  0.4487  0.9562  0.6871
  643UNL     C5 4908   1.579  -0.874   3.967  0.0456 -0.5657  0.2593
  643UNL     N6 4909   1.763  -1.032   4.023 -0.0127 -0.2708  0.9907
  643UNL     N7 4910   1.744  -0.850   4.157  0.0791  0.1007 -0.2636
  643UNL     H8 4911   1.600  -0.897   3.862  2.1731  2.7243 -0.2024
  643UNL     H9 4912   1.491  -0.936   3.987 -0.1410 -0.1609  0.7194
  643UNL    H10 4913   1.556  -0.767   3.976  0.1517 -0.5518  0.3746
  644UNL     H0 4914   3.884   0.834  -0.649 -0.2652  1.7753  0.6957
  644UNL     H1 4915   3.645   0.708  -0.550  0.2729 -1.5060 -2.0936
  644UNL     C2 4916   3.866   0.754  -0.579  0.1899  0.2187 -0.9195
  644UNL     C3 4917   3.748   0.700  -0.518 -0.0452  1.0097 -0.1800
  644UNL     C4 4918   3.921   0.612  -0.434 -0.0972 -0.0805 -0.1135
  644UNL     C5 4919   4.002   0.516  -0.362 -0.2416  0.5352 -0.4888
  644UNL     N6 4920   3.971   0.695  -0.523 -0.2756  0.1567 -0.1645
  644UNL     N7 4921   3.785   0.610  -0.426  0.1751  0.7444 -0.1961
  644UNL     H8 4922   4.012   0.421  -0.416 -0.4776 -0.1052  0.5567
  644UNL     H9 4923   3.949   0.491  -0.269  0.6250  4.4923  1.2822
  644UNL    H10 4924   4.105   0.545  -0.337 -0.1659  0.1894 -0.4014
  645UNL     H0 4925   1.891  -1.677   3.938  0.2933  0.2004  0.0974
  645UNL     H1 4926   1.691  -1.495   3.963  0.8038  0.6852  1.1944
  645UNL     C2 4927   1.897  -1.569   3.927  0.2396  0.1391 -0.5878
  645UNL     C3 4928   1.793  -1.469   3.939  0.6122  0.2176 -0.2145
  645UNL     C4 4929   1.968  -1.368   3.886  0.8823  0.0687  0.3238
  645UNL     C5 4930   2.048  -1.257   3.823  0.5010  0.2188  0.2758
  645UNL     N6 4931   2.003  -1.496   3.901 -0.8302  0.3335  0.4263
  645UNL     N7 4932   1.832  -1.352   3.908 -0.6271  0.3198  0.3101
  645UNL     H8 4933   2.008  -1.160   3.854  0.2000  0.3215 -0.4199
  645UNL     H9 4934   2.046  -1.263   3.713  0.3825  0.7941  0.2426
  645UNL    H10 4935   2.153  -1.272   3.849  0.9086  1.9699 -0.2736
  646UNL     H0 4936   4.286   0.732  -0.872  2.3859  0.9801 -1.4320
  646UNL     H1 4937   4.278   0.953  -1.027  0.0727 -1.2213 -0.2539
  646UNL     C2 4938   4.236   0.825  -0.848  0.2722 -0.5188  0.4131
  646UNL     C3 4939   4.232   0.939  -0.930 -0.1799 -0.9005 -0.3259
  646UNL     C4 4940   4.148   0.976  -0.740  0.1865  0.1714  0.2029
  646UNL     C5 4941   4.108   1.051  -0.614 -0.3861 -0.0397  0.3917
  646UNL     N6 4942   4.164   0.848  -0.744  0.8039  0.5369 -0.6370
  646UNL     N7 4943   2.215  -1.742   3.952 -0.8515 -0.1580  0.1331
  646UNL     H8 4944   4.033   1.126  -0.641 -1.7131 -0.5142  2.5129
  646UNL     H9 4945   4.191   1.110  -0.574  0.1306 -0.2808 -0.3085
  646UNL    H10 4946   4.074   0.985  -0.533 -1.6091  0.0004 -0.0757
  647UNL     H0 4947   0.741  -1.314   4.146  0.6137  2.0316  4.7860
  647UNL     H1 4948   0.989  -1.232   4.265 -1.0548 -2.3939  0.7345
  647UNL     C2 4949   0.840  -1.357   4.133 -0.6818 -0.1869 -0.8122
  647UNL     C3 4950   0.961  -1.301   4.186 -0.4542 -0.3181 -1.3856
  647UNL     C4 4951   0.992  -1.477   4.064 -0.7698  0.5723  0.7861
  647UNL     C5 4952   1.056  -1.601   4.001  0.1692 -0.2685 -0.0587
  647UNL     N6 4953   0.867  -1.449   4.046  0.8118  0.4026 -0.1318
  647UNL     N7 4954   3.013   1.398  -0.670 -0.3623  0.2788  0.0894
  647UNL     H8 4955   1.018  -1.613   3.898  1.3515 -1.5318 -0.3756
  647UNL     H9 4956   1.165  -1.603   4.011  0.3717 -1.3484 -1.9407
  647UNL    H10 4957   1.022  -1.693   4.048  0.9702 -0.6862 -0.2746
  648UNL     H0 4958   4.382   0.836  -0.134  1.5355  0.8342  0.4935
  648UNL     H1 4959   4.146   0.781  -0.272 -0.4210 -1.7167 -1.8692
  648UNL     C2 4960   4.366   0.823  -0.240  0.1127 -0.0008  0.7766
  648UNL     C3 4961   4.250   0.790  -0.303  0.2100  0.9257  0.5697
  648UNL     C4 4962   4.418   0.791  -0.440  0.9039 -0.2471 -0.0056
  648UNL     C5 4963   4.499   0.777  -0.567 -0.5184 -0.0274  0.1121
  648UNL     N6 4964   4.472   0.806  -0.323  0.6973  0.3443  0.0701
  648UNL     N7 4965   4.285   0.776  -0.431  0.1962  0.2936 -0.3977
  648UNL     H8 4966   4.436   0.812  -0.650 -1.7007 -1.7325  0.2452
  648UNL     H9 4967   4.537   0.676  -0.585 -3.1057 -1.1653  0.5007
  648UNL    H10 4968   4.589   0.839  -0.565  1.1633 -2.3677  1.1004
  649Zn      Zn 4969   2.688   2.278   0.290 -0.0479 -0.1446 -0.0639
  650Zn      Zn 4970   2.686   1.217   0.889  0.0409 -0.2920  0.1259
  651Zn      Zn 4971   2.233   1.578   0.888  0.0009 -0.1023 -0.1569
  652Zn      Zn 4972   3.187   1.927   0.274  0.2028 -0.0956 -0.2753
  653Zn      Zn 4973   3.176   1.420   0.591  0.0892  0.1363 -0.1483
  654Zn      Zn 4974   2.220   2.088   0.599 -0.0999 -0.1991  0.0771
  655UNL     H0 4975   2.384   1.801   1.044 -0.4519 -1.3432 -1.3231
  655UNL     H1 4976   2.331   1.836   1.325 -0.5002 -0.0761  0.5918
  655UNL     C2 4977   2.317   1.750   1.113 -0.8371  0.7274 -0.0720
  655UNL     C3 4978   2.294   1.760   1.257  0.3770  0.0584 -0.0615
  655UNL     C4 4979   2.218   1.573   1.180 -0.4149  0.4452  0.2278
  655UNL     C5 4980   2.189   1.429   1.184 -0.2765 -0.1517 -0.1806
  655UNL     N6 4981   2.259   1.635   1.074  0.2565  0.5168  0.5177
  655UNL     N7 4982   2.231   1.650   1.296 -0.0203  0.2496  0.4814
  655UNL     H8 4983   2.100   1.396   1.239 -1.2085 -1.1895 -2.1899
  655UNL     H9 4984   2.268   1.379   1.240  0.0209 -0.6024 -0.9856
  655UNL    H10 4985   2.160   1.385   1.088  0.5234 -2.1792  0.4665
  656UNL     H0 4986   2.830   0.946   0.993 -0.3811  1.1466  0.7404
  656UNL     H1 4987   2.759   0.707   0.882 -0.3157  0.2737  0.2732
  656UNL     C2 4988   2.769   0.928   0.906  0.2396 -0.1314  0.5406
  656UNL     C3 4989   2.729   0.804   0.843  0.0582  0.0705 -0.5521
  656UNL     C4 4990   2.685   0.969   0.725 -0.2093 -0.1844  0.0074
  656UNL     C5 4991   2.632   1.061   0.619  0.3377  0.5033 -0.3442
  656UNL     N6 4992   2.714   1.030   0.838 -0.3445  0.3493 -0.5208
  656UNL     N7 4993   2.673   0.833   0.728  0.4180  0.1115  0.4037
  656UNL     H8 4994   2.699   1.062   0.532 -0.3565  0.2891 -0.8945
  656UNL     H9 4995   2.631   1.168   0.643 -1.1213  0.3287  0.4741
  656UNL    H10 4996   2.532   1.027   0.587  0.2442  2.1953 -2.0027
  657UNL     H0 4997   2.470   1.649   0.637  2.1857  3.3971 -2.5141
  657UNL     H1 4998   2.470   1.894   0.538  0.9049 -1.2593 -0.3348
  657UNL     C2 4999   2.395   1.722   0.665  0.0868  0.4596  0.2367
  657UNL     C3 5000   2.398   1.855   0.609 -0.0263  0.5926 -0.1930
  657UNL     C4 5001   2.233   1.831   0.734 -0.9162  0.7383  0.2568
  657UNL     C5 5002   2.107   1.871   0.814  0.3727  0.4396  0.2145
  657UNL     N6 5003   2.294   1.720   0.755 -0.8251 -0.0104  0.5754
  657UNL     N7 5004   2.296   1.921   0.658 -0.1150  0.2870 -0.7171
  657UNL     H8 5005   2.065   1.792   0.877  1.3080 -0.7592 -0.5899
  657UNL     H9 5006   2.023   1.906   0.753  1.6530  1.2923 -1.1283
  657UNL    H10 5007   2.123   1.943   0.895  0.0677 -2.0886  2.7033
  658UNL     H0 5008   2.202   2.150   0.282 -0.6017  1.2164 -1.3826
  658UNL     H1 5009   2.426   2.237   0.164 -1.4799 -3.4209 -0.3848
  658UNL     C2 5010   2.296   2.166   0.333 -1.0138  0.4019 -0.3303
  658UNL     C3 5011   2.409   2.214   0.268 -1.1981 -0.0771  0.5265
  658UNL     C4 5012   2.448   2.190   0.477 -0.6847  0.0863  0.6409
  658UNL     C5 5013   2.538   2.199   0.595 -0.1309 -0.2366 -0.4335
  658UNL     N6 5014   2.324   2.139   0.459 -0.6642  0.2495  0.3043
  658UNL     N7 5015   2.502   2.238   0.359  0.1532 -0.7303  0.2667
  658UNL     H8 5016   2.641   2.173   0.570  0.3866 -0.1172  1.4075
  658UNL     H9 5017   2.492   2.137   0.674 -2.6404  1.2211 -0.6415
  658UNL    H10 5018   2.553   2.297   0.642  0.1985 -1.2631  1.7389
  659UNL     H0 5019   2.175   1.270   0.808  0.2696  0.8247 -3.8165
  659UNL     H1 5020   2.400   1.093   0.811 -1.4149  0.3959 -1.0021
  659UNL     C2 5021   2.278   1.287   0.839 -0.6676  0.2442  0.2260
  659UNL     C3 5022   2.391   1.198   0.832  0.0272  0.3503 -0.0715
  659UNL     C4 5023   2.450   1.393   0.895 -0.0279 -0.1711  0.2463
  659UNL     C5 5024   2.534   1.511   0.943 -0.0699  0.0205 -0.1976
  659UNL     N6 5025   2.324   1.404   0.870 -0.5268  0.0582 -0.2804
  659UNL     N7 5026   2.498   1.269   0.863 -0.2490  0.2720  0.2670
  659UNL     H8 5027   2.636   1.507   0.903  0.0518  0.9991 -0.0279
  659UNL     H9 5028   2.533   1.515   1.052  1.5772 -2.2468 -0.0373
  659UNL    H10 5029   2.494   1.609   0.913  0.5829  1.4735  3.2416
  660UNL     H0 5030   3.385   2.095  -0.152  0.8038  0.6759  1.9007
  660UNL     H1 5031   3.414   2.044   0.129  0.8519 -0.0812 -1.1642
  660UNL     C2 5032   3.325   2.038  -0.083 -0.4902 -0.4602 -0.0469
  660UNL     C3 5033   3.343   2.008   0.055  0.3091  0.6691 -1.0307
  660UNL     C4 5034   3.182   1.894  -0.023 -0.0697 -0.5610  0.7592
  660UNL     C5 5035   3.049   1.825  -0.016 -0.3312 -1.1409  0.5453
  660UNL     N6 5036   3.220   1.969  -0.127  0.0128  1.0247 -0.6517
  660UNL     N7 5037   3.248   1.930   0.094 -0.1991 -0.5088 -0.3418
  660UNL     H8 5038   2.995   1.829  -0.111 -0.6915 -2.0200  0.7045
  660UNL     H9 5039   2.987   1.884   0.053  0.9479  1.2036 -0.1908
  660UNL    H10 5040   3.070   1.722   0.016  1.1958 -1.2866 -0.8566
  661UNL     H0 5041   2.922   2.309   0.484 -0.3054 -0.7133 -0.7557
  661UNL     H1 5042   2.911   2.516   0.673 -2.3973 -1.7921  1.7722
  661UNL     C2 5043   2.854   2.393   0.491  0.0265 -0.5331  0.5251
  661UNL     C3 5044   2.859   2.502   0.580 -0.1867  0.2122  0.1087
  661UNL     C4 5045   2.687   2.514   0.450 -0.4203  0.0715  0.8603
  661UNL     C5 5046   2.556   2.555   0.396  0.2497  0.6754 -0.4689
  661UNL     N6 5047   2.749   2.406   0.410 -0.2868 -0.0904 -0.3461
  661UNL     N7 5048   2.753   2.580   0.554  0.6531  0.0823  0.4366
  661UNL     H8 5049   2.539   2.663   0.382  0.5511  0.5247 -2.3247
  661UNL     H9 5050   2.528   2.507   0.301 -0.9023  1.3167 -0.4715
  661UNL    H10 5051   2.478   2.522   0.465  2.6201  0.0459  2.0615
  662UNL     H0 5052   2.888   1.518   0.497  0.5515  2.7290  1.2394
  662UNL     H1 5053   2.655   1.435   0.627 -0.3006 -0.5419 -0.2206
  662UNL     C2 5054   2.879   1.453   0.583  0.0747  0.5026 -0.4069
  662UNL     C3 5055   2.758   1.408   0.649 -0.5680 -1.3248  0.1053
  662UNL     C4 5056   2.939   1.325   0.736 -0.1176 -0.8457  0.1711
  662UNL     C5 5057   3.025   1.227   0.806  0.1964  0.0575 -0.9108
  662UNL     N6 5058   2.985   1.395   0.635 -0.0085 -0.1404  0.7555
  662UNL     N7 5059   2.799   1.329   0.747 -0.0312  0.1784 -0.5605
  662UNL     H8 5060   2.987   1.124   0.807  2.2517 -0.8041 -2.2889
  662UNL     H9 5061   3.039   1.240   0.914  0.2005  0.9966 -1.0148
  662UNL    H10 5062   3.127   1.210   0.768  0.7886  0.8191  0.2850
  663UNL     H0 5063   2.908   1.822   0.380 -1.8479 -0.3540 -0.9457
  663UNL     H1 5064   2.675   1.969   0.363 -0.5533 -0.5104  1.0560
  663UNL     C2 5065   2.894   1.924   0.348 -0.0412  0.2065 -0.1040
  663UNL     C3 5066   2.776   2.001   0.339 -0.8858 -0.3466 -0.1806
  663UNL     C4 5067   2.943   2.107   0.266 -0.0534  0.2841  0.9012
  663UNL     C5 5068   3.028   2.209   0.181  0.2460 -0.2913 -0.0937
  663UNL     N6 5069   2.997   1.994   0.310 -0.4275  0.7879 -0.0624
  663UNL     N7 5070   2.808   2.122   0.292  0.4220 -0.0892  0.3295
  663UNL     H8 5071   2.982   2.306   0.159  0.5387 -0.2854 -0.7029
  663UNL     H9 5072   3.066   2.162   0.090  1.8171  0.0090  0.3736
  663UNL    H10 5073   3.117   2.233   0.241  0.8699 -0.2068 -1.0203
  664UNL     H0 5074   3.250   1.414   0.298  0.2652  0.1160 -0.8397
  664UNL     H1 5075   3.231   1.645   0.134 -0.7884  0.1042 -0.3876
  664UNL     C2 5076   3.227   1.518   0.317  0.2722 -0.0507  0.1788
  664UNL     C3 5077   3.215   1.635   0.241  0.2892  0.4512 -0.1801
  664UNL     C4 5078   3.188   1.683   0.442 -0.7729 -0.9995  0.8253
  664UNL     C5 5079   3.168   1.760   0.564  0.6630  1.0062 -0.3906
  664UNL     N6 5080   3.209   1.551   0.441  0.3074  0.0072 -0.1407
  664UNL     N7 5081   3.192   1.740   0.316  0.4504  0.5058 -0.5541
  664UNL     H8 5082   3.113   1.853   0.547 -2.0616 -0.2492  0.8482
  664UNL     H9 5083   3.267   1.770   0.611  1.0903 -1.5022 -0.6098
  664UNL    H10 5084   3.109   1.691   0.626 -0.3348  1.0602 -1.2592
  665UNL     H0 5085   1.744   2.155   0.459  0.1976  0.3113  1.8788
  665UNL     H1 5086   1.941   2.213   0.651 -0.9319 -0.2253  0.6553
  665UNL     C2 5087   1.835   2.101   0.482  0.2546 -0.2155  0.4821
  665UNL     C3 5088   1.936   2.143   0.569 -0.4200 -0.0881  0.5044
  665UNL     C4 5089   1.992   1.963   0.452 -0.5347  0.2368 -0.0681
  665UNL     C5 5090   2.083   1.864   0.394  0.6207 -0.1427  0.4784
  665UNL     N6 5091   1.873   1.994   0.412 -0.4186 -0.2225  0.1146
  665UNL     N7 5092   2.036   2.058   0.541  0.0149 -0.7822  0.1510
  665UNL     H8 5093   2.185   1.899   0.413  0.3173  0.2755  1.4335
  665UNL     H9 5094   2.059   1.770   0.445 -3.2121  1.3104  1.7048
  665UNL    H10 5095   2.048   1.841   0.293 -0.6711  0.8115  0.6735
  666UNL     H0 5096   3.428   1.502   1.035  2.7201  1.7855 -1.1978
  666UNL     H1 5097   3.179   1.429   0.919 -0.9764 -1.6337 -1.1524
  666UNL     C2 5098   3.401   1.478   0.932  0.0304 -0.0045 -0.1960
  666UNL     C3 5099   3.273   1.448   0.868 -0.7189 -0.1702 -0.1799
  666UNL     C4 5100   3.420   1.489   0.726  0.4079 -0.3284  0.5706
  666UNL     C5 5101   3.493   1.519   0.590  0.9917 -1.3528 -0.4225
  666UNL     N6 5102   3.490   1.492   0.835 -0.1506 -0.6752 -0.8897
  666UNL     N7 5103   3.291   1.451   0.742  0.1817 -0.3334 -0.6516
  666UNL     H8 5104   3.455   1.452   0.512 -0.9495  0.6464 -1.3004
  666UNL     H9 5105   3.597   1.483   0.595  0.1833 -4.2252 -1.9205
  666UNL    H10 5106   3.501   1.626   0.566 -0.2347 -1.7711 -3.0394
  667Zn      Zn 5107   2.228   1.585   1.487 -0.1595 -0.1133 -0.0605
  668Zn      Zn 5108   2.220   0.520   2.098 -0.1105  0.2032 -0.0199
  669Zn      Zn 5109   1.729   0.860   2.113  0.0493 -0.3058 -0.1958
  670Zn      Zn 5110   2.690   1.210   1.507 -0.0942 -0.0523 -0.0573
  671Zn      Zn 5111   2.709   0.682   1.807  0.3377  0.0559 -0.2697
  672Zn      Zn 5112   1.736   1.384   1.784  0.0740 -0.0333 -0.3913
  673UNL     H0 5113   1.729   1.128   2.251 -1.3312 -1.0521 -0.6476
  673UNL     H1 5114   1.752   1.145   2.535 -0.8022 -0.2276 -0.0552
  673UNL     C2 5115   1.734   1.054   2.329  0.2623  0.1884  0.4754
  673UNL     C3 5116   1.741   1.061   2.469 -0.3560  0.2477 -0.7541
  673UNL     C4 5117   1.730   0.864   2.405  0.1664 -0.2215 -0.2928
  673UNL     C5 5118   1.700   0.718   2.419 -0.4509  0.0680  0.1278
  673UNL     N6 5119   1.729   0.928   2.293  0.3056 -0.4383  0.2808
  673UNL     N7 5120   1.725   0.936   2.516 -0.3661 -0.1198  0.0404
  673UNL     H8 5121   1.639   0.689   2.505  1.2039  0.0335  1.3382
  673UNL     H9 5122   1.791   0.658   2.407 -1.1311 -0.8256 -0.7508
  673UNL    H10 5123   1.629   0.672   2.349  1.0374  2.2603 -3.1021
  674UNL     H0 5124   2.301   0.247   2.230  1.7259  2.0948 -1.2212
  674UNL     H1 5125   2.262   0.005   2.097 -3.9081  0.4270  0.2054
  674UNL     C2 5126   2.270   0.227   2.129  0.8968 -1.1293 -0.4505
  674UNL     C3 5127   2.253   0.107   2.064  0.5636  0.8815 -0.2053
  674UNL     C4 5128   2.212   0.263   1.926 -0.5413  0.2448  0.4511
  674UNL     C5 5129   2.189   0.331   1.791  0.2536  0.1674  0.5141
  674UNL     N6 5130   2.232   0.320   2.041 -0.1180  0.1901  0.7222
  674UNL     N7 5131   2.222   0.124   1.939  0.3292  0.4997  0.3875
  674UNL     H8 5132   2.081   0.339   1.774 -0.1236 -1.8082  1.5542
  674UNL     H9 5133   2.235   0.268   1.714  0.2199 -2.0305  2.1930
  674UNL    H10 5134   2.231   0.432   1.783 -0.4484  0.3351 -1.5465
  675UNL     H0 5135   1.967   0.945   1.935 -0.5847 -0.3978  3.1043
  675UNL     H1 5136   1.972   1.190   1.788 -0.5216 -0.4896 -1.9560
  675UNL     C2 5137   1.895   1.025   1.929 -0.0744 -0.0419 -0.4362
  675UNL     C3 5138   1.899   1.145   1.854  0.6377  0.6183  0.1820
  675UNL     C4 5139   1.712   1.123   1.950 -0.1379  0.2514  0.8153
  675UNL     C5 5140   1.564   1.153   1.976  0.1083  0.1608 -0.0497
  675UNL     N6 5141   1.778   1.014   1.989  0.1935  0.2938 -0.4790
  675UNL     N7 5142   1.784   1.205   1.870  0.5300 -0.0727  0.3051
  675UNL     H8 5143   1.501   1.132   1.889 -1.5777 -0.6889  1.3255
  675UNL     H9 5144   1.560   1.261   1.997 -0.7865  0.2761 -0.7571
  675UNL    H10 5145   1.521   1.109   2.067  1.2096 -1.1141 -0.1283
  676UNL     H0 5146   1.715   1.430   1.463  0.7652 -1.1021 -0.2436
  676UNL     H1 5147   1.933   1.515   1.329  0.6537 -0.7264  0.7809
  676UNL     C2 5148   1.811   1.454   1.506  0.2866  0.1491  0.1537
  676UNL     C3 5149   1.927   1.505   1.437  0.1714  0.5908  0.9078
  676UNL     C4 5150   1.970   1.496   1.644 -0.2146  0.4749  0.1246
  676UNL     C5 5151   2.045   1.504   1.769  0.5166  0.2059 -0.6257
  676UNL     N6 5152   1.842   1.454   1.634 -0.7588 -0.0189 -0.0024
  676UNL     N7 5153   2.022   1.536   1.525 -0.2995  0.3651  0.5661
  676UNL     H8 5154   2.018   1.442   1.856  3.8271  0.7908  1.0159
  676UNL     H9 5155   2.023   1.605   1.805  0.5987 -1.1735  3.9145
  676UNL    H10 5156   2.154   1.489   1.759  0.2030 -0.7243 -3.2930
  677UNL     H0 5157   1.715   0.560   2.028 -0.1223  0.8420  0.7912
  677UNL     H1 5158   1.953   0.435   1.972  0.8303  0.2053  1.1589
  677UNL     C2 5159   1.814   0.588   2.060  0.3012 -0.1212  0.3855
  677UNL     C3 5160   1.937   0.528   2.025 -0.2370  0.5889  0.1960
  677UNL     C4 5161   1.978   0.705   2.128  0.3352 -0.3895  0.4662
  677UNL     C5 5162   2.060   0.805   2.209 -0.0222 -0.2451 -0.4954
  677UNL     N6 5163   1.847   0.709   2.102 -0.8337  0.2987 -0.0256
  677UNL     N7 5164   2.038   0.595   2.072  0.1109 -0.2612 -0.5673
  677UNL     H8 5165   2.158   0.815   2.162 -0.3174  0.6460 -0.9501
  677UNL     H9 5166   2.068   0.769   2.313 -0.2735 -0.2538 -0.4784
  677UNL    H10 5167   2.003   0.898   2.214 -0.3132 -0.4656  1.1570
  678UNL     H0 5168   2.873   1.366   1.046 -1.0418 -0.0187  0.1810
  678UNL     H1 5169   2.910   1.361   1.333  1.9038 -0.6397 -1.6688
  678UNL     C2 5170   2.824   1.313   1.126 -0.5260 -0.1486  0.4148
  678UNL     C3 5171   2.840   1.310   1.267 -0.0827  0.1528 -0.2853
  678UNL     C4 5172   2.671   1.196   1.199 -0.0370  0.3702 -0.5371
  678UNL     C5 5173   2.540   1.111   1.201 -0.7309  0.1841  0.3495
  678UNL     N6 5174   2.721   1.246   1.088  0.5689 -0.3859  0.1528
  678UNL     N7 5175   2.745   1.232   1.312  0.3051  0.0054 -0.2077
  678UNL     H8 5176   2.565   1.005   1.188  0.9532  0.6506 -0.4775
  678UNL     H9 5177   2.482   1.144   1.114 -1.2185  0.6721  0.8430
  678UNL    H10 5178   2.473   1.145   1.282  0.6381  1.1856  1.1053
  679UNL     H0 5179   2.445   1.658   1.685 -0.1364 -1.3022  0.4403
  679UNL     H1 5180   2.431   1.888   1.850 -2.1675  2.3063  0.8728
  679UNL     C2 5181   2.379   1.743   1.680  1.1970 -0.2699 -0.5404
  679UNL     C3 5182   2.368   1.858   1.766  0.1930 -0.1201 -0.1808
  679UNL     C4 5183   2.212   1.850   1.622 -0.0711 -0.6089  0.3983
  679UNL     C5 5184   2.080   1.881   1.567 -0.5010  0.2277  0.2850
  679UNL     N6 5185   2.275   1.739   1.605  0.0929 -0.5943 -0.0372
  679UNL     N7 5186   2.271   1.926   1.716  0.3374  0.3426  0.1844
  679UNL     H8 5187   2.026   1.795   1.526 -0.8838  1.5798 -2.2173
  679UNL     H9 5188   2.026   1.910   1.658 -0.1419 -1.4885  1.0936
  679UNL    H10 5189   2.094   1.962   1.495  0.4176 -1.1250 -1.1277
  680UNL     H0 5190   2.441   0.851   1.774  0.8806 -1.0100 -1.0969
  680UNL     H1 5191   2.201   0.763   1.886  0.9672  1.9704  2.6130
  680UNL     C2 5192   2.421   0.765   1.837 -0.0686  0.2647  0.3939
  680UNL     C3 5193   2.298   0.716   1.897  0.2000 -0.4565  0.0883
  680UNL     C4 5194   2.464   0.601   1.942  0.6618  0.9111 -1.1528
  680UNL     C5 5195   2.547   0.504   2.025  0.9892 -0.3018  0.4707
  680UNL     N6 5196   2.519   0.679   1.857 -0.1361  0.4226  0.6967
  680UNL     N7 5197   2.329   0.612   1.969  0.2169  0.1123  0.0248
  680UNL     H8 5198   2.557   0.412   1.966 -2.6213 -0.6083  0.0766
  680UNL     H9 5199   2.508   0.464   2.119  0.8428  0.5079  0.7648
  680UNL    H10 5200   2.647   0.535   2.058  2.3020 -4.9010  1.4524
  681UNL     H0 5201   2.402   1.117   1.601 -0.7384  0.9172  4.1335
  681UNL     H1 5202   2.187   1.308   1.605  0.2390  0.6533 -0.4543
  681UNL     C2 5203   2.394   1.223   1.578 -0.6146  0.1770 -0.1336
  681UNL     C3 5204   2.290   1.316   1.572  0.6154 -0.5328  0.3832
  681UNL     C4 5205   2.464   1.405   1.488 -0.1530  0.1995  0.1785
  681UNL     C5 5206   2.542   1.499   1.399 -0.3118  0.0035  0.1270
  681UNL     N6 5207   2.504   1.287   1.535 -0.3643 -0.0808 -0.0649
  681UNL     N7 5208   2.333   1.431   1.522  0.1373 -0.4171 -0.3770
  681UNL     H8 5209   2.574   1.586   1.458 -0.5609 -2.0104  3.4801
  681UNL     H9 5210   2.498   1.512   1.300  1.1448 -1.4170 -0.7663
  681UNL    H10 5211   2.642   1.457   1.382  0.1386  0.9431  0.3731
  682UNL     H0 5212   2.757   0.703   1.489  2.0627  0.4326 -0.4609
  682UNL     H1 5213   2.776   0.941   1.370 -1.9569  0.0985 -0.4910
  682UNL     C2 5214   2.736   0.797   1.538 -0.0997 -0.3101  0.1776
  682UNL     C3 5215   2.746   0.920   1.472 -0.5336 -0.5290 -0.1755
  682UNL     C4 5216   2.688   0.952   1.674 -0.0420  0.4776  1.2990
  682UNL     C5 5217   2.669   1.016   1.808  0.0449  0.6469  0.3700
  682UNL     N6 5218   2.720   0.825   1.666  0.0125  0.2358  0.2651
  682UNL     N7 5219   2.709   1.017   1.557 -0.7035 -0.3909  0.3568
  682UNL     H8 5220   2.746   1.090   1.828  0.6828  0.1745 -0.3031
  682UNL     H9 5221   2.664   0.940   1.888 -1.0330 -0.4730 -0.7060
  682UNL    H10 5222   2.572   1.068   1.805  0.6513  1.8091  0.4000
  683UNL     H0 5223   1.229   1.440   1.711 -0.1125  1.1903 -0.2684
  683UNL     H1 5224   1.443   1.482   1.876 -1.2728  0.5291 -0.3087
  683UNL     C2 5225   1.329   1.400   1.699 -0.4774  0.0356  0.3293
  683UNL     C3 5226   1.444   1.431   1.780 -0.7123 -0.0381 -0.0061
  683UNL     C4 5227   1.494   1.299   1.624 -0.2618  0.0423 -0.3793
  683UNL     C5 5228   1.586   1.212   1.539 -0.2198  0.3104 -0.6163
  683UNL     N6 5229   1.361   1.311   1.610 -1.1989  0.7696  0.1632
  683UNL     N7 5230   1.553   1.370   1.726 -0.6629 -0.6967 -0.4291
  683UNL     H8 5231   1.606   1.259   1.442 -0.4096  0.5288 -0.5488
  683UNL     H9 5232   1.682   1.188   1.586 -0.5614  0.3081  0.0983
  683UNL    H10 5233   1.539   1.117   1.509 -0.4536  0.2683 -0.1276
  684UNL     H0 5234   2.930   0.869   2.245  1.4209  1.1288 -0.3628
  684UNL     H1 5235   2.695   0.759   2.112  0.1868 -1.2549 -0.3981
  684UNL     C2 5236   2.908   0.839   2.143  0.8397  0.1369  0.0380
  684UNL     C3 5237   2.795   0.781   2.080 -0.1165  0.3388 -0.3215
  684UNL     C4 5238   2.965   0.784   1.955  0.2227 -0.9516 -0.0001
  684UNL     C5 5239   3.042   0.780   1.827  0.2755 -0.5238  0.2169
  684UNL     N6 5240   3.018   0.817   2.071 -0.2544 -0.8836  0.2464
  684UNL     N7 5241   2.832   0.741   1.957  0.2045  0.1985  0.1931
  684UNL     H8 5242   3.034   0.875   1.772  1.0111 -1.6620 -2.0120
  684UNL     H9 5243   2.995   0.705   1.762 -0.4334 -0.2416  0.4013
  684UNL    H10 5244   3.147   0.750   1.842  0.3570 -0.7597 -0.7377
  685Zn      Zn 5245   1.686   0.886   2.712 -0.1629  0.0570  0.1426
  686Zn      Zn 5246   1.753  -0.139   3.306 -0.2341 -0.2668  0.0606
  687Zn      Zn 5247   1.238   0.173   3.335  0.2351 -0.0608  0.2390
  688Zn      Zn 5248   2.198   0.560   2.697  0.0050 -0.2449  0.1833
  689Zn      Zn 5249   2.232   0.016   2.973  0.0636 -0.1856  0.1246
  690Zn      Zn 5250   1.212   0.700   3.021  0.0017 -0.0907  0.1153
  691UNL     H0 5251   1.345   0.415   3.489 -0.6924  1.3878  1.0694
  691UNL     H1 5252   1.347   0.416   3.771  1.0798 -1.4877 -0.7239
  691UNL     C2 5253   1.317   0.338   3.559  0.7626 -0.2525 -0.0776
  691UNL     C3 5254   1.310   0.341   3.703 -0.2344 -0.5759 -1.0667
  691UNL     C4 5255   1.242   0.154   3.627  0.0474 -1.3184  0.5657
  691UNL     C5 5256   1.212   0.006   3.617  0.1158 -0.8548 -0.4850
  691UNL     N6 5257   1.254   0.231   3.521 -0.3379 -0.0524  0.1713
  691UNL     N7 5258   1.269   0.225   3.747  0.2247  0.6380 -0.1464
  691UNL     H8 5259   1.167  -0.017   3.520  1.4159 -2.5864 -0.7244
  691UNL     H9 5260   1.132  -0.027   3.685  0.5465  0.1491  0.5493
  691UNL    H10 5261   1.302  -0.053   3.637  0.9599  0.6998  0.5060
  692UNL     H0 5262   1.810  -0.424   3.471 -2.6332  1.0320  0.1917
  692UNL     H1 5263   1.718  -0.665   3.357 -1.3311 -0.5921 -2.2084
  692UNL     C2 5264   1.780  -0.448   3.370 -0.2471  0.3705 -0.4180
  692UNL     C3 5265   1.730  -0.568   3.311 -0.4049  0.4000 -0.0053
  692UNL     C4 5266   1.740  -0.419   3.167 -0.2823 -0.0625 -0.2194
  692UNL     C5 5267   1.728  -0.343   3.041  0.2284 -0.5456  0.4359
  692UNL     N6 5268   1.770  -0.353   3.278  0.0220 -0.3159  0.6553
  692UNL     N7 5269   1.724  -0.552   3.182 -0.0234  0.9568 -0.2692
  692UNL     H8 5270   1.683  -0.403   2.960  1.5974 -0.9240 -0.0680
  692UNL     H9 5271   1.823  -0.311   2.997  1.1237 -1.7637  1.3946
  692UNL    H10 5272   1.670  -0.250   3.045  2.3029  0.8958 -1.3640
  693UNL     H0 5273   1.411   0.226   3.098 -0.0015  0.0327  3.6718
  693UNL     H1 5274   1.388   0.467   2.926  1.5654 -2.4504 -0.5767
  693UNL     C2 5275   1.346   0.312   3.099 -0.0717  0.1805  0.1069
  693UNL     C3 5276   1.339   0.430   3.016  0.1171  0.3398 -0.1254
  693UNL     C4 5277   1.197   0.434   3.177 -0.0058 -0.2736  0.3618
  693UNL     C5 5278   1.090   0.484   3.273  0.1928  0.1146 -0.1721
  693UNL     N6 5279   1.254   0.316   3.196  0.5274 -0.3727  0.5360
  693UNL     N7 5280   1.255   0.511   3.078 -0.4994  0.0295  0.2682
  693UNL     H8 5281   1.046   0.577   3.236 -0.3639  0.2268  0.7347
  693UNL     H9 5282   1.136   0.505   3.370 -0.0674  0.9213 -0.2127
  693UNL    H10 5283   1.010   0.409   3.276  0.9988 -0.8167 -1.1009
  694UNL     H0 5284   1.182   0.823   2.738 -1.1174  3.0162  0.7853
  694UNL     H1 5285   1.415   0.861   2.574  0.4316  2.2611  0.9223
  694UNL     C2 5286   1.286   0.815   2.764 -0.9810 -0.0562 -0.2831
  694UNL     C3 5287   1.396   0.839   2.678 -0.4102  0.3938  0.4083
  694UNL     C4 5288   1.458   0.793   2.871 -0.1791 -0.4083 -0.4834
  694UNL     C5 5289   1.548   0.783   2.988  0.2598 -0.1081 -0.2599
  694UNL     N6 5290   1.328   0.781   2.881 -0.0954  0.3638 -0.2267
  694UNL     N7 5291   1.502   0.820   2.751 -0.2773  0.5467  0.3723
  694UNL     H8 5292   1.604   0.689   2.996  0.4873 -0.0478 -1.0058
  694UNL     H9 5293   1.501   0.805   3.085 -1.6963  1.0054 -1.4010
  694UNL    H10 5294   1.637   0.843   2.962 -1.8492  2.6360 -1.6224
  695UNL     H0 5295   1.226  -0.131   3.227 -0.6130  0.6187  0.6686
  695UNL     H1 5296   1.486  -0.259   3.189 -0.7447  0.1716 -2.4220
  695UNL     C2 5297   1.330  -0.106   3.243 -0.1849 -0.3717 -0.4109
  695UNL     C3 5298   1.464  -0.163   3.234  0.5400 -0.3145 -0.6624
  695UNL     C4 5299   1.486   0.022   3.320 -0.2257 -0.2491 -0.8220
  695UNL     C5 5300   1.549   0.145   3.384  0.2178 -0.2722  0.3377
  695UNL     N6 5301   1.357   0.017   3.284  0.2114 -0.6996 -0.3286
  695UNL     N7 5302   1.562  -0.087   3.275  1.0850 -0.0377 -0.6373
  695UNL     H8 5303   1.548   0.230   3.315 -1.1423 -1.7824 -1.6317
  695UNL     H9 5304   1.654   0.118   3.401  0.0300 -0.5394  1.1236
  695UNL    H10 5305   1.504   0.178   3.479  0.1255 -1.7965  0.8545
  696UNL     H0 5306   2.412   0.716   2.259 -0.2906 -0.0670 -0.7857
  696UNL     H1 5307   2.414   0.684   2.546 -0.8589  2.1109 -0.7326
  696UNL     C2 5308   2.349   0.659   2.326 -0.2683  0.2993 -0.4481
  696UNL     C3 5309   2.350   0.642   2.469 -0.3374  0.6357 -0.3921
  696UNL     C4 5310   2.196   0.524   2.382 -0.0305 -0.5413  0.6345
  696UNL     C5 5311   2.060   0.452   2.366 -0.2960  0.2774 -0.1750
  696UNL     N6 5312   2.266   0.567   2.277 -0.1681 -0.0360 -0.2753
  696UNL     N7 5313   2.252   0.565   2.504  0.0141  0.1808 -0.0875
  696UNL     H8 5314   2.066   0.399   2.270  0.6747 -0.4903  0.2931
  696UNL     H9 5315   1.970   0.514   2.354  0.5948  1.3870 -1.5234
  696UNL    H10 5316   2.041   0.368   2.433 -0.8600 -1.4760 -2.3814
  697UNL     H0 5317   1.945   0.975   2.860 -1.8729 -1.2113  0.3671
  697UNL     H1 5318   1.967   1.206   3.018  0.6868  0.1198 -0.8019
  697UNL     C2 5319   1.872   1.053   2.876 -0.3372  0.4011 -0.1206
  697UNL     C3 5320   1.885   1.172   2.956 -0.0501  0.0255  0.1942
  697UNL     C4 5321   1.689   1.150   2.852  0.5234 -0.2223 -0.3656
  697UNL     C5 5322   1.555   1.196   2.785 -0.2344  0.3869 -0.0855
  697UNL     N6 5323   1.748   1.037   2.824 -0.1468 -0.0943 -0.1932
  697UNL     N7 5324   1.760   1.224   2.940  0.4716 -0.1729 -0.1060
  697UNL     H8 5325   1.479   1.118   2.767 -1.4343  1.0711  1.7863
  697UNL     H9 5326   1.507   1.266   2.854 -0.9029  0.9762 -1.1246
  697UNL    H10 5327   1.576   1.246   2.690  1.2421  0.9236  0.4946
  698UNL     H0 5328   1.939   0.096   2.902 -2.8939 -0.1820 -0.0186
  698UNL     H1 5329   1.746   0.066   3.093 -0.6343  0.6166  1.8483
  698UNL     C2 5330   1.951   0.043   2.996 -0.4862 -0.3818 -0.3931
  698UNL     C3 5331   1.845   0.022   3.086 -0.9849 -0.0079  0.3886
  698UNL     C4 5332   2.009  -0.104   3.128  0.0656  0.1196  0.0001
  698UNL     C5 5333   2.082  -0.230   3.166 -0.2760 -0.1232 -0.3091
  698UNL     N6 5334   2.060  -0.027   3.032 -1.0678  0.6167 -0.2524
  698UNL     N7 5335   1.886  -0.061   3.177 -0.7660 -0.2719  0.0905
  698UNL     H8 5336   2.063  -0.306   3.090  1.3877  0.3296 -1.2417
  698UNL     H9 5337   2.053  -0.283   3.257  2.7050 -0.5239  0.4960
  698UNL    H10 5338   2.190  -0.211   3.156 -0.3117  0.9138  0.9211
  699UNL     H0 5339   1.922   0.417   2.779 -3.0752 -0.1618  0.2913
  699UNL     H1 5340   1.695   0.560   2.805 -1.4427  2.8899 -0.6450
  699UNL     C2 5341   1.911   0.524   2.764 -0.2434  0.0227 -1.1895
  699UNL     C3 5342   1.792   0.597   2.773 -0.0547 -0.5635 -0.9187
  699UNL     C4 5343   1.947   0.725   2.704  0.5245 -0.2653 -0.1648
  699UNL     C5 5344   2.020   0.844   2.647  0.3314 -0.2920 -0.3291
  699UNL     N6 5345   2.002   0.606   2.707  0.0699  0.2719  0.0055
  699UNL     N7 5346   1.808   0.724   2.734  0.5402  0.1635 -0.6787
  699UNL     H8 5347   1.963   0.935   2.621 -0.7633 -0.1980  2.0773
  699UNL     H9 5348   2.078   0.816   2.559  0.6463  1.8791 -0.8781
  699UNL    H10 5349   2.099   0.876   2.716 -0.9356  1.8333  0.2542
  700UNL     H0 5350   2.279   0.057   2.681 -0.2904 -0.8769  0.8371
  700UNL     H1 5351   2.283   0.311   2.544 -0.3302 -3.2039 -0.4637
  700UNL     C2 5352   2.275   0.160   2.713  0.2574 -0.4203 -0.4971
  700UNL     C3 5353   2.271   0.288   2.649  0.1990  0.4631  0.5582
  700UNL     C4 5354   2.209   0.299   2.851 -0.1909 -0.2797 -0.2260
  700UNL     C5 5355   2.157   0.351   2.987  0.2732 -0.0919 -0.7077
  700UNL     N6 5356   2.231   0.169   2.831 -0.6372 -0.3255  0.0561
  700UNL     N7 5357   2.228   0.375   2.737  0.0033 -0.2044 -0.3509
  700UNL     H8 5358   2.201   0.449   3.011  0.0571 -0.5231  1.6901
  700UNL     H9 5359   2.182   0.283   3.069  1.8685  1.3426  0.0717
  700UNL    H10 5360   2.047   0.355   2.991  0.3131  1.5411  2.7827
  701UNL     H0 5361   0.696   0.760   2.929  0.1114 -0.8130 -1.1864
  701UNL     H1 5362   0.931   0.846   3.069 -1.8146 -0.0646  1.0439
  701UNL     C2 5363   0.800   0.731   2.921  0.1465 -0.9892 -0.2830
  701UNL     C3 5364   0.916   0.778   2.987 -0.2454  0.2095  0.4898
  701UNL     C4 5365   0.961   0.615   2.866  0.3276  0.7026 -0.0102
  701UNL     C5 5366   1.045   0.507   2.802 -0.5982  0.1497  0.2858
  701UNL     N6 5367   0.833   0.637   2.836 -0.1825  0.2214  0.0852
  701UNL     N7 5368   1.017   0.710   2.941 -0.5033 -0.5522 -0.1536
  701UNL     H8 5369   1.030   0.492   2.694  0.6666 -0.8499  0.2300
  701UNL     H9 5370   1.152   0.522   2.817 -0.7693  0.3917  1.3673
  701UNL    H10 5371   1.018   0.406   2.837  1.1010 -0.3209  0.3197
  702UNL     H0 5372   2.421   0.123   3.444 -0.0753  0.6333 -0.1162
  702UNL     H1 5373   2.195   0.051   3.282 -0.8914  0.2773 -0.8824
  702UNL     C2 5374   2.411   0.105   3.338  1.0015 -0.7674 -0.0071
  702UNL     C3 5375   2.300   0.063   3.257 -0.6061  0.6590  0.4233
  702UNL     C4 5376   2.470   0.101   3.139  0.2164 -0.1365  0.3082
  702UNL     C5 5377   2.558   0.109   3.023  0.2876  0.1912  0.5933
  702UNL     N6 5378   2.517   0.108   3.261 -0.4809 -0.7387  0.0270
  702UNL     N7 5379   2.339   0.063   3.132  0.1142 -0.2847 -0.2483
  702UNL     H8 5380   2.508   0.066   2.935  1.7978 -1.9257  0.6842
  702UNL     H9 5381   2.654   0.058   3.034  0.2479 -0.5515 -1.8724
  702UNL    H10 5382   2.577   0.214   2.996  1.6620 -0.1294  0.2492
  703Zn      Zn 5383   1.210   0.175   3.930 -0.3324  0.2457 -0.0596
  704Zn      Zn 5384   3.178   1.919  -0.317  0.0601 -0.1921 -0.1302
  705Zn      Zn 5385   0.740  -0.517   4.494  0.1039 -0.0086  0.2502
  706Zn      Zn 5386   1.724  -0.156   3.887 -0.1518  0.1509 -0.1967
  707Zn      Zn 5387   1.718  -0.665   4.229 -0.1247 -0.0605  0.2702
  708Zn      Zn 5388   0.726   0.014   4.228  0.0693  0.1031 -0.2467
  709UNL     H0 5389   0.877  -0.297   4.645  1.4316 -1.7620  0.0768
  709UNL     H1 5390   0.851  -0.266   4.916  1.4804 -0.0270 -0.9015
  709UNL     C2 5391   0.829  -0.364   4.715  0.6833 -0.3287  0.9610
  709UNL     C3 5392   0.812  -0.347   4.856  0.4580  0.3764 -0.7972
  709UNL     C4 5393   0.742  -0.539   4.798  0.1673  0.1844 -0.1781
  709UNL     C5 5394   0.676  -0.674   4.799 -0.0832 -0.1208 -0.0409
  709UNL     N6 5395   0.760  -0.468   4.683  0.4383  0.1674 -0.0881
  709UNL     N7 5396   2.719   2.318   0.103 -0.5514 -0.4079 -0.2223
  709UNL     H8 5397   0.600  -0.687   4.721 -0.5007  1.4897  0.0635
  709UNL     H9 5398   0.618  -0.686   4.892 -1.6066  1.5268 -0.7276
  709UNL    H10 5399   0.753  -0.752   4.790  2.8584  2.2073  2.5274
  710UNL     H0 5400   3.208   1.652  -0.153  0.4929 -0.0247  0.3117
  710UNL     H1 5401   3.266   1.413  -0.295 -2.0265 -0.3880  1.4940
  710UNL     C2 5402   3.209   1.635  -0.260 -0.0509  0.2541  0.2605
  710UNL     C3 5403   3.243   1.513  -0.328  0.6360  0.1718  1.0847
  710UNL     C4 5404   3.213   1.670  -0.468  0.0097 -0.9193 -0.0321
  710UNL     C5 5405   3.191   1.727  -0.608 -0.1929 -0.8612  0.0883
  710UNL     N6 5406   3.198   1.727  -0.353 -0.8197 -0.2317  0.6934
  710UNL     N7 5407   3.235   1.530  -0.461 -1.0735 -0.5532  0.3213
  710UNL     H8 5408   3.089   1.732  -0.647  0.4754  2.7426 -1.7234
  710UNL     H9 5409   3.245   1.675  -0.688 -1.8861 -1.2394 -0.8659
  710UNL    H10 5410   3.223   1.833  -0.609  0.8876 -1.1747  0.0826
  711UNL     H0 5411   0.958  -0.443   4.263 -0.5011 -0.5889 -1.2688
  711UNL     H1 5412   0.937  -0.229   4.124 -0.2871  0.4698 -0.4858
  711UNL     C2 5413   0.881  -0.371   4.286  0.3151 -0.3678  1.0689
  711UNL     C3 5414   0.870  -0.249   4.206  0.8609 -0.2704  0.3078
  711UNL     C4 5415   0.749  -0.244   4.373 -0.3743  0.1852 -0.4707
  711UNL     C5 5416   0.656  -0.184   4.475 -0.6639  0.0948 -0.2895
  711UNL     N6 5417   0.800  -0.363   4.388  0.6438  0.4019 -0.6302
  711UNL     N7 5418   0.794  -0.165   4.272  0.0566 -0.2165  0.0300
  711UNL     H8 5419   0.570  -0.246   4.505  1.0120 -2.4907 -0.4991
  711UNL     H9 5420   0.619  -0.083   4.455 -0.5790 -0.1106 -1.5856
  711UNL    H10 5421   0.703  -0.164   4.572 -1.5038  2.2643 -0.2755
  712UNL     H0 5422   0.708   0.032   3.907  0.2612  0.4423 -0.1596
  712UNL     H1 5423   0.941   0.099   3.771  2.2691  2.6468  0.6203
  712UNL     C2 5424   0.806   0.056   3.944  0.3411  0.7595 -0.5732
  712UNL     C3 5425   0.923   0.091   3.878 -0.2284 -0.1215  0.1139
  712UNL     C4 5426   0.963   0.094   4.085 -0.6860  0.0572 -0.8258
  712UNL     C5 5427   1.040   0.111   4.213  0.1525 -0.2926 -0.1965
  712UNL     N6 5428   0.835   0.056   4.078 -0.4424  0.2713 -0.1751
  712UNL     N7 5429   1.022   0.118   3.964 -0.1649 -0.0524 -0.3105
  712UNL     H8 5430   1.001   0.044   4.291 -1.5869  0.8974  0.0152
  712UNL     H9 5431   1.028   0.213   4.250  0.6915 -1.2764  2.9631
  712UNL    H10 5432   1.147   0.089   4.205  0.5447  0.0031  3.0275
  713UNL     H0 5433   0.708  -0.843   4.415  0.2600 -0.2109  0.8989
  713UNL     H1 5434   0.952  -0.985   4.403  0.6559  0.4181 -0.5646
  713UNL     C2 5435   0.807  -0.802   4.427  0.3528  0.1186 -0.8287
  713UNL     C3 5436   0.929  -0.881   4.420  0.6328  0.3390 -0.0947
  713UNL     C4 5437   0.974  -0.685   4.485 -0.2400 -0.0760 -0.4076
  713UNL     C5 5438   1.053  -0.569   4.548  0.5212 -0.2169 -0.0628
  713UNL     N6 5439   0.845  -0.682   4.460  0.4581  0.2059  0.0369
  713UNL     N7 5440   2.990   1.966  -0.345  0.1808  0.0198  0.2394
  713UNL     H8 5441   1.018  -0.569   4.652  1.2922 -2.4690  0.2443
  713UNL     H9 5442   1.031  -0.473   4.501  0.7492 -0.4653 -0.6845
  713UNL    H10 5443   1.161  -0.588   4.550  0.5309 -0.1231  0.4080
  714UNL     H0 5444   1.965   0.007   3.475  0.1271 -0.8150 -0.9890
  714UNL     H1 5445   1.955  -0.002   3.758  0.5849 -1.1837  0.3332
  714UNL     C2 5446   1.892  -0.036   3.542  0.0227  0.0198 -0.5579
  714UNL     C3 5447   1.897  -0.049   3.680 -0.1733 -0.1538  0.2501
  714UNL     C4 5448   1.733  -0.161   3.598 -0.0946  0.5517  0.3600
  714UNL     C5 5449   1.605  -0.242   3.587 -0.5917 -0.3462  0.4890
  714UNL     N6 5450   1.797  -0.110   3.488  0.2009  0.1231  0.1314
  714UNL     N7 5451   1.796  -0.129   3.711  0.0272  0.5699 -0.9613
  714UNL     H8 5452   1.605  -0.320   3.509  1.7216  1.3010 -1.3078
  714UNL     H9 5453   1.528  -0.167   3.562 -1.3435 -0.6728  1.7589
  714UNL    H10 5454   1.573  -0.288   3.681  1.1364 -1.3078  0.6537
  715UNL     H0 5455   1.415   0.245   4.151  0.0215  0.5862  1.8277
  715UNL     H1 5456   1.434   0.499   4.297  0.9533 -0.3739 -0.9277
  715UNL     C2 5457   1.366   0.340   4.136 -0.1399  0.2276 -0.2264
  715UNL     C3 5458   1.374   0.461   4.216  0.1214 -0.4347 -0.3028
  715UNL     C4 5459   1.213   0.455   4.073  0.9139 -0.2629 -0.4138
  715UNL     C5 5460   1.085   0.493   4.004 -0.1949  0.5877  0.5543
  715UNL     N6 5461   1.267   0.339   4.053  0.0707  0.1899 -0.0772
  715UNL     N7 5462   1.275   0.533   4.165 -0.0581  0.7469 -0.0249
  715UNL     H8 5463   1.051   0.406   3.945  2.9741 -0.1351 -0.3596
  715UNL     H9 5464   1.008   0.513   4.080 -1.7402 -0.7622 -0.5791
  715UNL    H10 5465   1.100   0.593   3.960  1.2501  0.1534  0.0040
  716UNL     H0 5466   1.443  -0.503   4.190  0.2823  0.9721  1.3884
  716UNL     H1 5467   1.213  -0.601   4.294  0.8505  1.0454 -0.3766
  716UNL     C2 5468   1.433  -0.590   4.254  0.0111  0.1458  0.2565
  716UNL     C3 5469   1.313  -0.642   4.307  0.0694 -0.9351 -0.2785
  716UNL     C4 5470   1.471  -0.764   4.367 -0.2107 -0.7660  0.8131
  716UNL     C5 5471   1.552  -0.871   4.431  0.1505  0.8157  0.4280
  716UNL     N6 5472   1.532  -0.672   4.291  0.7783 -0.1410 -0.1766
  716UNL     N7 5473   3.296   2.021  -0.434  0.0206 -0.0824  0.3531
  716UNL     H8 5474   1.548  -0.970   4.384  0.0130 -0.2605  2.5835
  716UNL     H9 5475   1.513  -0.884   4.532  0.2267  0.6978  0.4419
  716UNL    H10 5476   1.657  -0.841   4.432  0.5159  0.0707 -2.9395
  717UNL     H0 5477   1.473  -0.257   4.036  1.0598  0.4356  0.5548
  717UNL     H1 5478   1.249  -0.084   4.076  0.7316  0.0425  0.8180
  717UNL     C2 5479   1.449  -0.157   4.000 -0.0461 -0.1303 -0.3538
  717UNL     C3 5480   1.337  -0.067   4.014  0.0285  0.1074 -0.1861
  717UNL     C4 5481   1.478   0.024   3.888  0.8496  0.0994 -0.2674
  717UNL     C5 5482   1.567   0.122   3.822  0.2268  0.3513  0.3149
  717UNL     N6 5483   1.532  -0.092   3.925 -0.2412 -0.4035 -0.7744
  717UNL     N7 5484   1.351   0.038   3.939 -0.0640  0.0025  0.4819
  717UNL     H8 5485   1.667   0.106   3.862 -0.8167 -0.4884  2.7464
  717UNL     H9 5486   1.550   0.226   3.852 -1.3772  0.1662  0.1633
  717UNL    H10 5487   1.571   0.111   3.713  0.3886  0.6051  0.2947
  718UNL     H0 5488   1.826  -0.665   3.937 -1.0403 -0.5868  1.0023
  718UNL     H1 5489   1.816  -0.434   3.771 -1.2348 -2.9177 -0.3072
  718UNL     C2 5490   1.804  -0.563   3.964  0.5716  0.1369 -0.2206
  718UNL     C3 5491   1.793  -0.441   3.877 -0.0941  0.3537  0.2868
  718UNL     C4 5492   1.726  -0.402   4.073 -0.4702 -0.3831  0.1515
  718UNL     C5 5493   1.692  -0.318   4.192 -0.0524  0.0664 -1.2425
  718UNL     N6 5494   1.747  -0.530   4.081 -0.0141  0.1177 -0.1117
  718UNL     N7 5495   1.739  -0.344   3.946  0.0484 -0.2396 -0.4887
  718UNL     H8 5496   1.776  -0.320   4.264 -0.9667 -0.9127 -0.1686
  718UNL     H9 5497   1.593  -0.344   4.231  0.9217 -1.0190  0.6800
  718UNL    H10 5498   1.704  -0.211   4.168  0.6608  0.3064  0.0911
  719UNL     H0 5499   0.224   0.063   4.111  1.3700  1.3087 -0.8357
  719UNL     H1 5500   0.441   0.124   4.290  0.5153  1.6065 -1.6571
  719UNL     C2 5501   0.325   0.024   4.120  0.9819  0.3821 -0.3999
  719UNL     C3 5502   0.434   0.056   4.206 -0.6591  0.4121 -0.6407
  719UNL     C4 5503   0.489  -0.089   4.066 -0.2992  0.2491  0.4436
  719UNL     C5 5504   0.577  -0.199   4.010 -0.0236 -0.8633 -0.2465
  719UNL     N6 5505   0.364  -0.062   4.031  0.1323  0.2026  0.4756
  719UNL     N7 5506   0.535  -0.019   4.173 -0.0474 -0.8348 -0.2205
  719UNL     H8 5507   0.604  -0.168   3.909 -0.7538 -0.9751 -0.4781
  719UNL     H9 5508   0.678  -0.202   4.054  0.2460  0.5563 -0.7091
  719UNL    H10 5509   0.539  -0.302   4.007  0.1969 -1.0766  2.0627
  720UNL     H0 5510   1.915  -0.462   4.657 -1.3962 -0.5629  0.3789
  720UNL     H1 5511   1.700  -0.553   4.508  0.9140  4.9060  2.7302
  720UNL     C2 5512   1.911  -0.515   4.563 -0.4041 -0.4241  0.2419
  720UNL     C3 5513   1.805  -0.565   4.486  0.0458  0.1107 -0.2700
  720UNL     C4 5514   1.984  -0.591   4.378  0.0711  0.9205  0.0831
  720UNL     C5 5515   2.065  -0.605   4.251 -0.8434  0.6719  0.1252
  720UNL     N6 5516   2.022  -0.546   4.497 -0.0882 -0.3021 -0.1101
  720UNL     N7 5517   1.847  -0.612   4.372 -0.4893 -0.3924  0.1117
  720UNL     H8 5518   2.027  -0.684   4.185 -1.2175 -0.8705  2.0776
  720UNL     H9 5519   2.171  -0.632   4.260 -0.5790  0.8321 -1.9824
  720UNL    H10 5520   2.061  -0.517   4.186 -0.4267 -0.6228 -1.7111
  721Zn      Zn 5521   2.200   3.656   0.332  0.0689 -0.0561 -0.0268
  722Zn      Zn 5522   2.209   2.594   0.898 -0.1520 -0.0799 -0.2439
  723Zn      Zn 5523   1.708   2.935   0.910 -0.2221 -0.1032 -0.2605
  724Zn      Zn 5524   2.689   3.291   0.315 -0.3241  0.0609  0.0868
  725Zn      Zn 5525   2.707   2.764   0.631  0.0049  0.1463  0.0378
  726Zn      Zn 5526   1.699   3.438   0.600  0.2011 -0.0230 -0.2889
  727UNL     H0 5527   1.757   3.225   1.073 -1.8229  0.2158  0.2701
  727UNL     H1 5528   1.818   3.213   1.348  4.0779 -2.6116  0.7161
  727UNL     C2 5529   1.759   3.137   1.137 -0.2950 -0.1690 -0.2726
  727UNL     C3 5530   1.780   3.134   1.284 -0.0860 -0.5116  0.2253
  727UNL     C4 5531   1.712   2.949   1.210 -0.6699  0.7581 -1.0347
  727UNL     C5 5532   1.687   2.801   1.217  0.7536 -0.3023  0.3575
  727UNL     N6 5533   1.729   3.020   1.097  0.9593  0.3865  0.1029
  727UNL     N7 5534   1.755   3.014   1.323  0.0463  0.1189 -0.2216
  727UNL     H8 5535   1.757   2.740   1.158  1.5362  0.2072  0.7514
  727UNL     H9 5536   1.587   2.781   1.176  0.9457  0.3017 -0.4469
  727UNL    H10 5537   1.697   2.767   1.320  1.9195  2.1498  1.1441
  728UNL     H0 5538   2.247   2.339   1.050 -0.2369  0.2279  0.0311
  728UNL     H1 5539   2.287   2.094   0.911  0.0684 -0.8275 -1.9907
  728UNL     C2 5540   2.252   2.309   0.947  0.7932  0.0135  0.1307
  728UNL     C3 5541   2.260   2.190   0.870  0.4040  0.1120 -0.0791
  728UNL     C4 5542   2.222   2.341   0.738 -0.3589 -0.0614 -0.0874
  728UNL     C5 5543   2.178   2.421   0.613 -0.4987  0.6112 -0.1919
  728UNL     N6 5544   2.235   2.398   0.855 -0.4363  0.8610  0.3451
  728UNL     N7 5545   2.242   2.209   0.742  0.5268  0.8181  0.0604
  728UNL     H8 5546   2.112   2.499   0.652  0.5811  1.6686 -0.4040
  728UNL     H9 5547   2.122   2.351   0.549 -1.2846  0.2635  0.8574
  728UNL    H10 5548   2.269   2.468   0.572  0.0608 -0.0004  0.3221
  729UNL     H0 5549   1.853   2.964   0.617  0.6232  0.7005  0.0108
  729UNL     H1 5550   1.916   3.223   0.520 -0.4238 -0.4925 -0.4761
  729UNL     C2 5551   1.823   3.061   0.655 -0.2643  0.4953 -0.1490
  729UNL     C3 5552   1.855   3.190   0.603 -0.2169  0.4031  0.0420
  729UNL     C4 5553   1.697   3.191   0.754 -0.6032  0.1184  0.6633
  729UNL     C5 5554   1.577   3.242   0.832  0.5820 -0.6876 -0.2177
  729UNL     N6 5555   1.746   3.068   0.758  0.1378 -0.0686 -0.6629
  729UNL     N7 5556   1.773   3.273   0.669 -0.4977  0.0245  0.0046
  729UNL     H8 5557   1.519   3.326   0.789 -2.5074 -2.2997  0.5008
  729UNL     H9 5558   1.607   3.261   0.936 -1.6147  1.2322  0.1735
  729UNL    H10 5559   1.504   3.162   0.849  0.2033 -1.0763 -3.2141
  730UNL     H0 5560   1.698   3.494   0.317  0.8270 -0.5105 -0.1967
  730UNL     H1 5561   1.938   3.594   0.172 -0.3642  0.4146 -0.2831
  730UNL     C2 5562   1.799   3.523   0.344  0.4072  0.2398  0.5910
  730UNL     C3 5563   1.916   3.577   0.276  0.0946  0.3045 -0.1993
  730UNL     C4 5564   1.950   3.544   0.481 -0.9668 -0.7127 -0.8589
  730UNL     C5 5565   2.026   3.536   0.613 -0.3450 -0.2510 -0.5668
  730UNL     N6 5566   1.822   3.511   0.472 -0.0024  0.0389 -0.0448
  730UNL     N7 5567   2.010   3.588   0.368 -1.1873 -0.1354  0.1478
  730UNL     H8 5568   1.965   3.514   0.701 -0.9963  1.7698 -0.4624
  730UNL     H9 5569   2.071   3.633   0.636  0.0576 -0.2700 -1.2501
  730UNL    H10 5570   2.102   3.457   0.616  2.1838  2.0980  0.5042
  731UNL     H0 5571   1.695   2.627   0.832  1.8753 -1.4514 -1.7952
  731UNL     H1 5572   1.919   2.467   0.856 -0.3218  0.1320 -0.6703
  731UNL     C2 5573   1.793   2.652   0.870  0.7297 -0.0573  0.4907
  731UNL     C3 5574   1.910   2.574   0.866 -0.2078  0.0509  0.4787
  731UNL     C4 5575   1.953   2.769   0.919  0.0395 -0.6017 -0.5400
  731UNL     C5 5576   2.031   2.904   0.929 -0.1408 -0.0899 -0.5076
  731UNL     N6 5577   1.826   2.778   0.897  0.1892 -0.0994  0.2770
  731UNL     N7 5578   2.011   2.651   0.893  0.2204  0.3121 -0.2796
  731UNL     H8 5579   2.118   2.912   0.864 -1.3002 -0.1434 -2.1118
  731UNL     H9 5580   2.069   2.919   1.031  1.1834  1.7683 -1.2088
  731UNL    H10 5581   1.967   2.991   0.912  0.2316  0.0736 -1.1048
  732UNL     H0 5582   2.874   3.477  -0.140 -0.5465 -1.1643 -0.6298
  732UNL     H1 5583   2.919   3.471   0.132 -0.3979  2.0523 -2.2658
  732UNL     C2 5584   2.830   3.423  -0.058  0.3841  0.1178  0.7719
  732UNL     C3 5585   2.845   3.410   0.081 -0.4766 -0.2764  0.3377
  732UNL     C4 5586   2.677   3.304   0.014 -0.1988 -0.4975  0.5954
  732UNL     C5 5587   2.571   3.201   0.007  0.0017  0.4452 -0.7153
  732UNL     N6 5588   2.737   3.339  -0.096 -0.1241 -0.2310  0.1567
  732UNL     N7 5589   2.747   3.345   0.126 -0.9321  0.8870  0.6184
  732UNL     H8 5590   2.519   3.189  -0.089  0.2264  0.4828 -0.8421
  732UNL     H9 5591   2.498   3.210   0.088 -0.5529  0.0190 -1.1550
  732UNL    H10 5592   2.611   3.102   0.030  0.8894  1.2340  1.3808
  733UNL     H0 5593   2.418   3.698   0.531 -1.1555 -1.5205 -0.0230
  733UNL     H1 5594   2.454   3.945   0.672 -0.6877  0.0014  0.9667
  733UNL     C2 5595   2.360   3.789   0.538  0.8287 -0.2123  0.4871
  733UNL     C3 5596   2.375   3.911   0.606 -0.6152  0.2320  0.7623
  733UNL     C4 5597   2.194   3.902   0.493 -0.5794 -0.4307  0.3339
  733UNL     C5 5598   2.070   3.952   0.436 -0.4574  0.0858  0.2362
  733UNL     N6 5599   2.262   3.796   0.455 -1.1243 -0.2431 -0.2615
  733UNL     N7 5600   2.276   3.983   0.568  0.1209 -0.7416  0.2144
  733UNL     H8 5601   2.054   4.060   0.436  0.3133  0.2364 -1.7204
  733UNL     H9 5602   2.067   3.923   0.330  0.6440 -0.5012  0.3572
  733UNL    H10 5603   1.986   3.908   0.492 -0.5161  2.0823  1.8077
  734UNL     H0 5604   2.423   2.878   0.519 -2.2583 -2.6351 -2.1942
  734UNL     H1 5605   2.205   2.792   0.625 -0.1498 -1.2134  0.7439
  734UNL     C2 5606   2.423   2.807   0.601 -0.5722 -0.6951 -0.3861
  734UNL     C3 5607   2.303   2.761   0.658  0.5047  0.3168  0.3618
  734UNL     C4 5608   2.458   2.661   0.745 -0.5525 -0.4658 -0.2778
  734UNL     C5 5609   2.524   2.555   0.834 -0.3016  0.0501 -0.4230
  734UNL     N6 5610   2.522   2.744   0.661  0.1423  0.1525 -0.3342
  734UNL     N7 5611   2.327   2.680   0.764  0.1892 -0.5071  0.0261
  734UNL     H8 5612   2.557   2.473   0.770  0.5357  0.3199 -0.3495
  734UNL     H9 5613   2.457   2.528   0.917 -0.4108  0.6161 -0.3217
  734UNL    H10 5614   2.607   2.604   0.887  0.0801 -1.4966  0.4706
  735UNL     H0 5615   2.415   3.185   0.430 -1.9913 -0.0034 -0.0876
  735UNL     H1 5616   2.184   3.353   0.421  0.2478  0.6666  0.0086
  735UNL     C2 5617   2.399   3.289   0.403 -0.1035  0.4661  0.5082
  735UNL     C3 5618   2.287   3.375   0.394  0.3163  0.1278 -0.1747
  735UNL     C4 5619   2.449   3.479   0.333  0.5395  0.3525 -0.5332
  735UNL     C5 5620   2.529   3.595   0.275 -0.1825 -0.1624 -0.1861
  735UNL     N6 5621   2.495   3.356   0.355 -0.6722  0.4170 -0.3260
  735UNL     N7 5622   2.313   3.495   0.356  0.5465 -0.1578  0.8593
  735UNL     H8 5623   2.471   3.642   0.196 -1.4361  1.5347  1.6406
  735UNL     H9 5624   2.622   3.562   0.226  0.8750  2.2394  0.0874
  735UNL    H10 5625   2.542   3.675   0.349 -1.5786 -0.3989  0.3404
  736UNL     H0 5626   2.784   2.779   0.321 -1.4086 -0.5944 -0.4920
  736UNL     H1 5627   2.812   3.027   0.191  2.3749 -0.8722  0.0439
  736UNL     C2 5628   2.767   2.878   0.359 -1.1703 -0.5295 -0.5561
  736UNL     C3 5629   2.787   3.002   0.294  0.2170 -0.5225 -0.3576
  736UNL     C4 5630   2.710   3.036   0.486  0.0261 -0.2231 -0.1151
  736UNL     C5 5631   2.653   3.110   0.612 -0.0070  0.0535  0.1411
  736UNL     N6 5632   2.732   2.903   0.487 -0.7073 -0.3071 -0.3837
  736UNL     N7 5633   2.747   3.102   0.373 -0.0307  1.1609 -0.3538
  736UNL     H8 5634   2.647   3.214   0.577 -1.2129 -0.1749 -0.4033
  736UNL     H9 5635   2.727   3.118   0.693  0.4193  0.9698 -0.3187
  736UNL    H10 5636   2.550   3.087   0.643 -0.0319  0.9477  0.7644
  737UNL     H0 5637   1.216   3.513   0.492  0.5215  0.0522  3.2595
  737UNL     H1 5638   1.426   3.583   0.641  0.2967 -1.6453  2.6053
  737UNL     C2 5639   1.312   3.467   0.479  0.1437 -0.0301 -0.1272
  737UNL     C3 5640   1.418   3.506   0.565 -0.6445  0.4253  0.4814
  737UNL     C4 5641   1.464   3.331   0.440  0.3889 -0.1783 -0.2966
  737UNL     C5 5642   1.551   3.220   0.385 -0.0040  0.1696 -0.6924
  737UNL     N6 5643   1.346   3.369   0.403  0.1014 -0.2730 -0.2797
  737UNL     N7 5644   1.517   3.421   0.535 -0.4910  0.5633 -0.5342
  737UNL     H8 5645   1.491   3.169   0.309 -2.3648 -0.6245  1.5599
  737UNL     H9 5646   1.643   3.266   0.345 -0.7257  2.3726  0.0087
  737UNL    H10 5647   1.563   3.133   0.450  0.6035  1.1215  0.5289
  738UNL     H0 5648   2.949   2.979   1.039 -0.1078  0.3303 -0.6970
  738UNL     H1 5649   2.720   2.887   0.914  0.1628  0.5539  0.6287
  738UNL     C2 5650   2.943   2.922   0.947  0.4791 -0.1307 -0.4523
  738UNL     C3 5651   2.823   2.879   0.882 -0.2086  0.1843 -0.5302
  738UNL     C4 5652   2.982   2.859   0.754 -0.6100 -0.1106  0.0252
  738UNL     C5 5653   3.054   2.885   0.622  0.2395  0.8014 -0.0716
  738UNL     N6 5654   3.040   2.899   0.863  0.1390 -0.1003  0.0570
  738UNL     N7 5655   2.850   2.837   0.765 -0.6763 -0.2083  0.4258
  738UNL     H8 5656   3.163   2.874   0.615  0.2230  1.4039 -1.9496
  738UNL     H9 5657   3.030   2.986   0.586 -1.2076  0.9576  1.2276
  738UNL    H10 5658   3.023   2.815   0.544  1.2325  0.4015 -0.1262
  739Zn      Zn 5659   1.719   2.948   1.512 -0.0557 -0.1154  0.1036
  740Zn      Zn 5660   1.733   1.899   2.078  0.0975 -0.2378  0.1415
  741Zn      Zn 5661   1.268   2.256   2.112 -0.2683 -0.0230  0.1111
  742Zn      Zn 5662   2.218   2.630   1.492  0.0883  0.0626 -0.0630
  743Zn      Zn 5663   2.246   2.102   1.786 -0.2976  0.0775  0.3051
  744Zn      Zn 5664   1.219   2.764   1.787  0.0272 -0.0971 -0.0612
  745UNL     H0 5665   1.374   2.480   2.292  0.4874 -0.3501 -0.9589
  745UNL     H1 5666   1.306   2.490   2.573 -0.8439 -1.6382  1.4392
  745UNL     C2 5667   1.323   2.410   2.356  0.5036  0.4661 -0.0338
  745UNL     C3 5668   1.290   2.417   2.496  0.0268 -0.2323 -0.1541
  745UNL     C4 5669   1.241   2.230   2.406 -0.3551 -0.1221  0.9245
  745UNL     C5 5670   1.217   2.078   2.402  0.0062 -0.5015  0.3869
  745UNL     N6 5671   1.275   2.297   2.302  0.0432  0.3769 -0.0747
  745UNL     N7 5672   1.233   2.301   2.526 -0.7526  0.1219  0.5016
  745UNL     H8 5673   1.191   2.037   2.303  1.6633  0.2662 -0.4065
  745UNL     H9 5674   1.135   2.047   2.468 -0.0731 -0.8628  0.1279
  745UNL    H10 5675   1.308   2.030   2.438 -0.0070 -1.0385 -0.2622
  746UNL     H0 5676   1.790   1.627   2.232  0.9624 -1.8297  0.3091
  746UNL     H1 5677   1.736   1.384   2.091 -1.1929  0.2975 -0.1164
  746UNL     C2 5678   1.769   1.606   2.128 -0.5317 -0.9945  0.4114
  746UNL     C3 5679   1.750   1.486   2.056 -0.3441  0.2207 -0.0118
  746UNL     C4 5680   1.754   1.655   1.921 -0.6587  0.2732  0.2850
  746UNL     C5 5681   1.739   1.725   1.785  0.4906 -0.2359 -0.0208
  746UNL     N6 5682   1.757   1.707   2.040 -0.3823 -0.1936  0.2626
  746UNL     N7 5683   1.737   1.518   1.926  0.1352 -0.3044  0.1082
  746UNL     H8 5684   1.706   1.651   1.711 -1.2214 -0.7585  1.2008
  746UNL     H9 5685   1.831   1.776   1.755  0.1136  1.5111  1.5766
  746UNL    H10 5686   1.663   1.804   1.788  0.8362  0.1343 -0.9325
  747UNL     H0 5687   1.478   2.340   1.925  0.1233  0.7296  1.3452
  747UNL     H1 5688   1.453   2.602   1.790 -1.2709 -0.9338 -0.7663
  747UNL     C2 5689   1.401   2.416   1.917  0.1156  0.6323  0.3920
  747UNL     C3 5690   1.389   2.544   1.854  0.0148 -0.1348  1.3539
  747UNL     C4 5691   1.213   2.505   1.963  0.2105 -0.1198 -0.0927
  747UNL     C5 5692   1.073   2.518   2.013  0.5247 -0.5425 -0.1410
  747UNL     N6 5693   1.289   2.399   1.985 -0.0442 -0.4379 -0.3726
  747UNL     N7 5694   1.274   2.602   1.882 -0.1091  1.1223  0.2453
  747UNL     H8 5695   1.049   2.622   1.989  0.5003  0.0546  2.2394
  747UNL     H9 5696   1.081   2.508   2.122  1.3001  0.7194 -0.0662
  747UNL    H10 5697   1.002   2.452   1.962 -0.5477  0.3062  0.2231
  748UNL     H0 5698   1.232   2.767   1.473 -0.1110 -0.2110 -0.8579
  748UNL     H1 5699   1.447   2.903   1.346 -4.5615  1.9853  0.2675
  748UNL     C2 5700   1.325   2.804   1.514 -0.4945 -0.0929 -0.0805
  748UNL     C3 5701   1.435   2.865   1.447  0.2118  0.4992  0.4841
  748UNL     C4 5702   1.470   2.859   1.660 -0.0648  0.0044  0.8716
  748UNL     C5 5703   1.542   2.875   1.788  0.3252  0.1217  0.1825
  748UNL     N6 5704   1.350   2.803   1.640 -0.6562 -0.2154 -0.3036
  748UNL     N7 5705   1.527   2.898   1.538 -0.6225  0.0705  0.0290
  748UNL     H8 5706   1.502   2.812   1.868 -1.1592 -0.9142 -1.2953
  748UNL     H9 5707   1.542   2.975   1.832  1.9146  0.0546  0.3813
  748UNL    H10 5708   1.646   2.842   1.778  0.6422  0.2951  2.4139
  749UNL     H0 5709   1.229   1.928   1.998 -0.0199  0.3714  0.1024
  749UNL     H1 5710   1.449   1.795   1.967 -1.8886  0.6156 -0.1106
  749UNL     C2 5711   1.327   1.962   2.026  0.2306 -0.0703 -0.2335
  749UNL     C3 5712   1.447   1.897   2.003 -0.2776  0.6726 -0.1309
  749UNL     C4 5713   1.495   2.072   2.094  0.5115 -0.1126 -0.3882
  749UNL     C5 5714   1.575   2.171   2.179 -0.6867  0.3524 -0.9732
  749UNL     N6 5715   1.362   2.084   2.075 -0.2185 -0.0800  0.3569
  749UNL     N7 5716   1.550   1.955   2.058 -0.1373  0.0881 -0.0297
  749UNL     H8 5717   1.577   2.139   2.284  2.5074  1.8796 -0.4414
  749UNL     H9 5718   1.528   2.270   2.174 -1.0629  0.3547  1.5170
  749UNL    H10 5719   1.672   2.204   2.140 -1.0909 -0.3289 -2.6568
  750UNL     H0 5720   2.422   2.795   1.049 -0.3362 -0.5366 -0.8481
  750UNL     H1 5721   2.426   2.790   1.329  2.0341 -1.5158 -1.2968
  750UNL     C2 5722   2.356   2.744   1.118  0.2447  0.2705  0.3400
  750UNL     C3 5723   2.356   2.745   1.260 -0.7880 -0.2934  0.5460
  750UNL     C4 5724   2.198   2.621   1.184  0.0323 -0.1107  0.4581
  750UNL     C5 5725   2.073   2.533   1.191 -0.0637 -0.0370 -0.3174
  750UNL     N6 5726   2.254   2.669   1.072  0.0831 -0.4578 -0.0358
  750UNL     N7 5727   2.259   2.669   1.296 -0.1729 -0.0354 -0.0718
  750UNL     H8 5728   1.990   2.603   1.172  1.6066  2.6614  1.6559
  750UNL     H9 5729   2.058   2.482   1.286  1.6453  0.4222  0.2366
  750UNL    H10 5730   2.072   2.455   1.114 -0.1840  0.5273 -0.9014
  751UNL     H0 5731   1.907   3.014   1.763 -2.1388 -2.3234 -0.5717
  751UNL     H1 5732   1.922   3.255   1.883  0.3676 -0.4809 -0.2335
  751UNL     C2 5733   1.845   3.099   1.738  0.2889 -0.5652 -0.9486
  751UNL     C3 5734   1.857   3.223   1.803  0.0081  0.1529 -0.2040
  751UNL     C4 5735   1.697   3.211   1.664 -0.3372 -0.2126 -0.0646
  751UNL     C5 5736   1.566   3.252   1.598 -0.0205  0.1964  0.0586
  751UNL     N6 5737   1.757   3.099   1.641  0.0306  0.3901  0.1544
  751UNL     N7 5738   1.758   3.296   1.752 -0.2234 -0.6984 -0.2610
  751UNL     H8 5739   1.575   3.314   1.508 -2.6611 -0.2060 -0.5735
  751UNL     H9 5740   1.517   3.167   1.549  2.8148 -0.4126 -1.9518
  751UNL    H10 5741   1.500   3.303   1.670  2.4055  0.4305  2.2412
  752UNL     H0 5742   1.962   2.253   1.769  0.3733  0.4574  0.7324
  752UNL     H1 5743   1.732   2.182   1.907  0.1829 -1.0680 -3.4271
  752UNL     C2 5744   1.950   2.176   1.844 -0.3699  0.2052  0.3638
  752UNL     C3 5745   1.832   2.142   1.911  0.4244 -0.4211  0.6665
  752UNL     C4 5746   1.991   1.997   1.929 -0.2931 -0.3439  0.0748
  752UNL     C5 5747   2.059   1.866   1.972 -0.3783  0.1210 -0.4335
  752UNL     N6 5748   2.052   2.095   1.858  0.4584  0.3302  0.0405
  752UNL     N7 5749   1.858   2.025   1.968 -0.3757 -0.6824  0.5357
  752UNL     H8 5750   2.107   1.802   1.896 -2.3364 -0.8715 -0.8862
  752UNL     H9 5751   1.988   1.809   2.033 -0.3080  0.6751  0.1724
  752UNL    H10 5752   2.124   1.888   2.058 -1.0963 -0.8096  0.3612
  753UNL     H0 5753   1.965   2.507   1.628 -1.3524 -0.3480 -1.6148
  753UNL     H1 5754   1.725   2.660   1.627  0.2431  1.5617 -0.6984
  753UNL     C2 5755   1.941   2.607   1.593  0.0424  0.7600  0.4268
  753UNL     C3 5756   1.824   2.686   1.593  1.1871 -0.0821  0.6442
  753UNL     C4 5757   1.980   2.799   1.510  0.0406 -0.3802 -0.8940
  753UNL     C5 5758   2.063   2.917   1.462  0.0562  0.2735 -1.0765
  753UNL     N6 5759   2.029   2.681   1.529  0.3408  1.1749  0.2338
  753UNL     N7 5760   1.851   2.802   1.537  0.2086 -0.3131  0.3987
  753UNL     H8 5761   2.027   3.004   1.518 -2.0491 -1.3926  0.3470
  753UNL     H9 5762   2.052   2.941   1.356  0.9751 -0.2996 -1.3183
  753UNL    H10 5763   2.171   2.903   1.476  0.0864 -1.5296 -2.7071
  754UNL     H0 5764   2.280   2.124   1.477 -0.5050 -0.5532 -1.1506
  754UNL     H1 5765   2.256   2.369   1.348  0.4302  0.5023  0.3735
  754UNL     C2 5766   2.261   2.221   1.520  0.1900 -0.5993 -0.7355
  754UNL     C3 5767   2.253   2.351   1.455  0.6572  0.0034  0.3006
  754UNL     C4 5768   2.248   2.380   1.663 -0.9374 -0.2340  0.7650
  754UNL     C5 5769   2.227   2.445   1.793  0.0226  0.4660 -0.1487
  754UNL     N6 5770   2.251   2.246   1.647 -0.3041 -0.4527 -0.3605
  754UNL     N7 5771   2.240   2.448   1.542 -0.4814  0.0387 -0.1873
  754UNL     H8 5772   2.155   2.527   1.797  0.1372  0.6079 -0.8505
  754UNL     H9 5773   2.327   2.466   1.834  0.6957 -0.4840 -1.2137
  754UNL    H10 5774   2.180   2.372   1.860 -0.0014 -0.3480 -1.0191
  755UNL     H0 5775   0.722   2.824   1.665 -1.4344 -2.5790  0.4137
  755UNL     H1 5776   0.942   2.930   1.786  0.9672 -0.5124 -1.1232
  755UNL     C2 5777   0.817   2.775   1.681  0.1100  0.1780  0.3274
  755UNL     C3 5778   0.931   2.837   1.732  0.7533 -0.8665 -0.4768
  755UNL     C4 5779   0.979   2.654   1.635  0.5754  0.7419  0.5153
  755UNL     C5 5780   1.060   2.540   1.586  0.1734 -0.1184  0.8515
  755UNL     N6 5781   0.848   2.666   1.618 -0.1951  0.2863  0.3245
  755UNL     N7 5782   1.029   2.754   1.714  0.1997 -0.4921  0.3190
  755UNL     H8 5783   1.000   2.449   1.573  0.8347 -0.4649  0.1413
  755UNL     H9 5784   1.112   2.557   1.491  1.0732  0.7310  1.4717
  755UNL    H10 5785   1.128   2.498   1.662  1.2658 -1.3902 -0.7495
  756UNL     H0 5786   2.472   2.158   2.256  1.5042  1.6710 -0.1698
  756UNL     H1 5787   2.228   2.118   2.098 -0.3468  1.5352 -0.5918
  756UNL     C2 5788   2.453   2.157   2.150 -1.0244 -0.7895  0.2097
  756UNL     C3 5789   2.330   2.140   2.072 -0.0503  0.6053 -0.2402
  756UNL     C4 5790   2.498   2.174   1.941  0.9413  0.1668 -0.6003
  756UNL     C5 5791   2.568   2.188   1.804 -0.1106  0.5559 -0.6281
  756UNL     N6 5792   2.551   2.167   2.062  0.8120  0.7940 -0.0746
  756UNL     N7 5793   2.361   2.144   1.944 -0.2134 -0.2485  0.4707
  756UNL     H8 5794   2.526   2.130   1.721  0.3372  0.1669 -0.5897
  756UNL     H9 5795   2.664   2.137   1.820 -0.3668  0.4191  0.5907
  756UNL    H10 5796   2.596   2.291   1.780  2.8421  0.4043  1.5457
[truncated: 209,576 more chars]
